# Supplementary material for: Ion mobility collision cross-section atlas for known and unknown metabolite annotation in untargeted metabolomics
Source: Nat Commun. 2020 Aug 28;11:4334. doi: 10.1038/s41467-020-18171-8 (PMC7455731; doi:10.1038/s41467-020-18171-8)
Supplement: Supplementary file 8 — Supplementary Data 5 [file 41467_2020_18171_MOESM8_ESM.zip › 01_positive_mode/L0657/cfmid_result.txt]

1 0.33333333 MUTGQSZTZXXWCV-UHFFFAOYSA-N OCC(c1ccccc1)C(=O)OC1CC2COCC(C1)N2
2 0.33333333 SAASQDMKBULCSR-UHFFFAOYSA-N OCC(c1ccccc1)C(=O)OC1CC2CCC(C1O)N2
3 0.31578947 POQBUIMFWCPGHN-UHFFFAOYSA-N O=C1OC2=C(C(=O)OC2=C1C1CCCCC1)C1=CC=CC=C1
4 0.28571429 YVJONNCAHSDDLZ-WEVVVXLNSA-N COc1ccc(C=CC(=O)NCCc2ccc(O)cc2)cc1O
5 0.28571429 FXGFQFISUNYCMZ-UHFFFAOYSA-N OC(=O)C1(CC2=CC=CC=C2)CC(OC1=O)C1=CC=CC=C1
6 0.28571429 MKHXAHMVVSIQFI-UHFFFAOYSA-N OCC(c1ccccc1)C(=O)OC1CC(N)CCC(=O)C1
7 0.26086957 NPNNKDMSXVRADT-WEVVVXLNSA-N COC1=C(C=CC(=C1)/C=C/C(=O)NCCC2=CC=C(C=C2)O)O
8 0.26086957 NPNNKDMSXVRADT-UHFFFAOYSA-N COc1cc(C=CC(=O)NCCc2ccc(O)cc2)ccc1O
9 0.23529412 CPZVJYPXOWWFSW-UHFFFAOYSA-N O=C(C=CC(=O)OCc1ccccc1)OCc1ccccc1
10 0.23529412 ZSLSMPZYDVBLOK-UHFFFAOYSA-N COC(=O)C1=CC=C(CNCC2=CC=C(C=C2)C(=O)OC)C=C1
11 0.23529412 CYRSDBXLUBZCFK-UHFFFAOYSA-N COC1=CC=C(COC2=CC=CC3=C2OC(=C3)C(C)=O)C=C1
12 0.23529412 FPQKFCMMQVAGPA-UHFFFAOYSA-N COC1=CC=C(CC(=O)NCCC2=CC3=C(OCO3)C=C2)C=C1
13 0.23076923 XWDDIZKKSZLMEB-WEVVVXLNSA-N COc1cc(C=CC(=O)Oc2ccc(CCN)cc2)ccc1O
14 0.22222222 BQAMWLOABQRMAO-UHFFFAOYSA-N NC(CC(=O)OCC1=CC=CC=C1)C(=O)OCC1=CC=CC=C1
15 0.22222222 BBUKBZVEKNMWNP-UHFFFAOYSA-N O=C1OC(CC2=CC=CC=C2)C(=O)OC1CC1=CC=CC=C1
16 0.22222222 BQAMWLOABQRMAO-UHFFFAOYSA-N NC(CC(=O)OCC1=CC=CC=C1)C(=O)OCC1=CC=CC=C1
17 0.22222222 BQAMWLOABQRMAO-UHFFFAOYSA-N NC(CC(=O)OCC1=CC=CC=C1)C(=O)OCC1=CC=CC=C1
18 0.22222222 OUZBIYHZTUMQHS-UHFFFAOYSA-N OCC(c1ccccc1)C(=O)OC1CC2NC(C1)C(C2)O
19 0.22222222 BQAMWLOABQRMAO-UHFFFAOYSA-N NC(CC(=O)OCC1=CC=CC=C1)C(=O)OCC1=CC=CC=C1
20 0.21052632 JDGXKNMKNMSHRJ-UHFFFAOYSA-N CN(C(CC1=CC=CC=C1)C(O)=O)C(=O)OCC1=CC=CC=C1
21 0.21052632 XBZSNDXWBSNZIG-UHFFFAOYSA-N COC1=CC=C(C=C1C)C(=O)CC1OC(=O)C2=CC=CC=C12
22 0.2 AQXAZPOBTQRCMR-UHFFFAOYSA-N CCOC1=C(OCC(=O)NC2=CC=CC(C)=C2)C=CC(C=O)=C1
23 0.19047619 XWJPGODSZOYLOL-UHFFFAOYSA-N CC=C1C(c2ccc(cc2)OC)C(=O)Oc2c1ccc(c2)O
24 0.19047619 NPNNKDMSXVRADT-UITAMQMPSA-N COC1=C(O)C=CC(\C=C/C(/O)=N/CCC2=CC=C(O)C=C2)=C1
25 0.19047619 JBCQIYZHQXRUPJ-UHFFFAOYSA-N CCOC1=CC=C(NC(=O)C2=CC=CC(C(=O)CC)=C2O)C=C1
26 0.18181818 SJZOQGKPKOQBFS-ADLMAVQZSA-N CC#Cc1ccc2OC(C)C(Oc2c1)c3ccc(O)cc3O
27 0.18181818 SJZOQGKPKOQBFS-BBATYDOGSA-N CC#Cc1ccc2OC(C)C(Oc2c1)c3ccc(O)cc3O
28 0.18181818 XTMODEYGCSZTKP-UHFFFAOYSA-N CCOC1=CC2=C(C=C1)C(=O)C(O2)=CC1=CC=CC=C1OC
29 0.18181818 BDYCORINCRLGLH-UHFFFAOYSA-N COC1=CC(OC(C)=O)=C(C=C1)C(=O)C=CC1=CC=CC=C1
30 0.18181818 FAJLYDPSWIARAD-UHFFFAOYSA-N CCOC(=O)C1=CC=CC=C1C(=O)C=CC1=CC=CC=C1O
31 0.17391304 GRZQNEYQRVPNRY-UHFFFAOYSA-N OC1=C(O)C=C(C=CC(=O)OCC=CC2=CC=CC=C2)C=C1
32 0.17391304 GGSOGTKOBNEIKT-UHFFFAOYSA-N CCOC1=CC=CC=C1S(=O)(=O)NOCC1CCCCC1
33 0.17391304 GRZQNEYQRVPNRY-WUZDHUPESA-N Oc1ccc(C=CC(=O)OCC=Cc2ccccc2)cc1O
34 0.17391304 JVGVAHOWARQAPY-UHFFFAOYSA-N CCOC1=CC=C(C=C1)C(=O)C1=CC=C(C=CC(O)=O)C=C1
35 0.16666667 JQUMGFMHNXZUNH-UHFFFAOYSA-N NCCc1cc(OC)c(cc1C(=O)Cc1ccc(c(c1)O)OC)O
36 0.16666667 MUTRGOKGPNWYEW-UHFFFAOYSA-N COC(=O)C(NC(=O)C(=O)CC(C)C)Cc1ccccc1
37 0.16 AYDHKMOBNXXKIU-UHFFFAOYSA-N NCCc1cc(OC)c(cc1C(=O)Cc1ccc(c(c1)OC)O)O
38 0.16 LBHBGWYGLGFDIO-INIZCTEOSA-N COC(=O)Cc1cccc2O[C@@H](CC(=O)c12)c3ccccc3
39 0.15384615 FPJKPCAKCJUQJB-UHFFFAOYSA-N COC1=CC=CC=C1C=CC(=O)C1=CC2=C(OCCO2)C=C1
40 0.14814815 XXTHPSZHUSQZSV-UHFFFAOYSA-N CNCCc1cc(OC)c(cc1C(=O)Cc1ccc(c(c1)O)O)O
41 0.14814815 QTTSVQWYAATJJW-UHFFFAOYSA-N OCCOCC(F)(F)C(F)(F)COCC1=CC=CC=C1
42 0.14285714 VYCWOJYGCLAMBB-UHFFFAOYSA-N CCOP(=O)(SCCSCC)C1CCCCC1
43 0.12121212 WTDZLOVTYNJRTH-UHFFFAOYSA-N CSCCC(C(C)=O)C(=O)OCCOC1=CC=CC=C1
44 0.11764706 MEZXYSSUYJRMBP-UHFFFAOYSA-N CC(=C(C)C(=O)c1ccc(O)cc1)C(=O)c2ccc(O)cc2
45 0.11764706 FIGYJHSCLNGSAL-UHFFFAOYSA-N ON=C1CC2C(C1=O)(C)CCC1(C2=CCc2c1ccc(c2)O)O
46 0.11764706 XKMNZWCPRQXQOG-UHFFFAOYSA-N Oc1nc(=N)[nH]c2c1NC(=NCc1ccc(cc1)C(=O)N)CN2
47 0.11764706 ZDHVRKCOIJJBGI-UHFFFAOYSA-N O=C(NCC1=CC=CC=C1)NC1=CC2=C(NC(=C2)C2=CNN=C2)C=C1
48 0.11764706 ZNNIUMXWLKOHAP-UHFFFAOYSA-N CC1=CC=C(C=C1)C1=CSC(NC2=NC(C)=CC(C)=N2)=N1
49 0.11764706 HIJOXXKWDWGEFL-UHFFFAOYSA-N O=C1C=C(OC2(C1C(=C(C)C(=O)C2(C)C)O)N)c1ccccc1
50 0.11764706 KDCNUGSRRSQXCW-UHFFFAOYSA-N COc1cc2OC(=CC(=O)c2cc1O)CCc3ccccc3
51 0.11764706 POMSSPYLQDNLLD-UHFFFAOYSA-N COC1=CC=C(COC(=O)C2=CC=C(C=C2)C#CCO)C=C1
52 0.11764706 LMUXZTJQOXFCFD-UHFFFAOYSA-N CC1=CC=C(C=C1)C(C(O)=O)=C(C(O)=O)C1=CC=C(C)C=C1
53 0.11764706 JBHJEVIBADXZPM-UHFFFAOYSA-N COc1ccc(cc1)CCc1cc(=O)c2c(o1)cccc2O
54 0.11764706 LEVQIZGNTQASBO-UHFFFAOYSA-N COc1ccc(cc1)CCc1cc(=O)c2c(o1)c(O)ccc2
55 0.11764706 SDGAIAMCBQFNCY-UHFFFAOYSA-N COC1=CC=C(COC(=O)C2=CC=CC(=C2)C#CCO)C=C1
56 0.11764706 YQJBQJRDLNZHMC-UHFFFAOYSA-N COc1ccc(cc1)CCc1oc2ccccc2c(=O)c1O
57 0.11764706 HKRWNLXAEREDEU-UHFFFAOYSA-N COc1ccc2C(=O)c3cc(C)c(OC)cc3C(=O)c2c1C
58 0.11764706 OWMRPBKVIWNIQK-UHFFFAOYSA-N COc1ccc(cc1)CCc1cc(=O)c2c(o1)cc(cc2)O
59 0.11764706 RPFMYMDABUVALF-UHFFFAOYSA-N CN1C=NC2=C1C1N=NC(=O)N1C(=O)N2CC1=CC=CC=C1
60 0.11764706 NMNAEIGLYNWQDD-UHFFFAOYSA-N COc1ccc2OC(=CC(=O)c2c1O)CCc3ccccc3
61 0.11764706 LYFBEXDDDZYWTF-UHFFFAOYSA-N C(NC1=NN=C(NCC2=CC=CC=C2)S1)C1=CC=CC=C1
62 0.11764706 ZDONYOIFQFPLBP-UHFFFAOYSA-N OC(=O)CC(N(CC1=CC=CC=C1)CC1=CC=CC=C1)C(O)=O
63 0.11764706 YZBMGJOILCIGGL-UHFFFAOYSA-N CC1=CC=C(C=C1)N1C(=NN=C1C1=CC=CC=N1)C1=CC=CC=N1
64 0.11764706 QBEPBCQFYHFMOB-UHFFFAOYSA-N COc1cc(OC)c2c(c1)oc(cc2=O)c1ccccc1C
65 0.11764706 APIJQXXSJNKCKZ-UHFFFAOYSA-N COC(=C(N(c1ccc(cc1)OC)C)c1ccccc1)C(=O)O
66 0.11764706 KFPBCTLQWWHERC-UHFFFAOYSA-N COc1ccc(CCC2=CC(=O)c3cc(O)ccc3O2)cc1
67 0.11764706 VKSMHYPAIDKFOP-UHFFFAOYSA-N COc1ccc(cc1)CC(c1cc(=O)c2c(o1)cccc2)O
68 0.11764706 DBKXEPARMIKELO-UHFFFAOYSA-N C(NC1=NC(NCC2=CC=CC=C2)=NC=N1)C1=CC=CC=C1
69 0.11764706 VCACMMPFAAKAHP-UHFFFAOYSA-N COc1ccc(c(c1)C)c1c(=O)oc2c(c1C)ccc(c2)O
70 0.11764706 LTGHASTZOXPQNH-UHFFFAOYSA-N COc1ccc(cc1C)c1c(=O)oc2c(c1C)ccc(c2)O
71 0.11764706 ZWBVOCIJUCAWFY-UHFFFAOYSA-N [O-][N+](=O)C1=CC=CC=C1NC1=NN=NN1CC1=CC=CC=C1
72 0.11764706 ZZPHAQJIENBZOF-UHFFFAOYSA-N COc1c(C)cc2OC(=CC(=O)c2c1O)c3ccc(C)cc3
73 0.11764706 KBMCGTFMWWDYQH-UHFFFAOYSA-N COc1cc(OC)c2c(c1)oc(cc2=O)c1cccc(c1)C
74 0.11764706 DHQSYUJVOKFPKX-UHFFFAOYSA-N CCOC(=O)C1=CC2=C(C=C1)C1=C2C=CC(=C1)C(=O)OCC
75 0.11764706 FNBAPAFWWYCASO-UHFFFAOYSA-N COC(=O)C1=CC=CC=C1C=CC1=CC=CC=C1C(=O)OC
76 0.11764706 RRZBKDSGRAUAQR-UHFFFAOYSA-N CC(=O)C(C(N(c1ccccc1)Cc1ccccc1)O)C(=O)O
77 0.11764706 DLXHWLABWDISCI-UHFFFAOYSA-N CC(C(C(=O)N(c1ccccc1)Cc1ccccc1)C(=O)O)O
78 0.11764706 JINZBAOFIRLRDG-UHFFFAOYSA-N OC(CC(=O)N(c1ccccc1)Cc1ccccc1)CC(=O)O
79 0.11764706 NEZLBHURVGDKDS-UHFFFAOYSA-N COc1ccc(cc1)COCc1cc(=O)c2c(o1)cccc2
80 0.11764706 KWTQLOBXBVOKNC-UHFFFAOYSA-N CCOC1=CC=C(NC2=CN=C3N(N=CC3=N2)C2=CC=CC=C2)C=C1
81 0.11764706 MEZXYSSUYJRMBP-VAWYXSNFSA-N CC(=C(C)/C(=O)c1ccc(O)cc1)C(=O)c2ccc(O)cc2
82 0.11764706 OCVFCAIXUSFMMA-UHFFFAOYSA-N COC1=CC=C(COC(=O)C2=CC=CC=C2C#CCO)C=C1
83 0.11764706 PEXZJZNQCHPTPI-UHFFFAOYSA-N COc1cc(OC)c2c(c1)oc(cc2=O)c1ccc(cc1)C
84 0.11764706 WRBNHKJNZOSYOT-UHFFFAOYSA-N CCOC(=O)C1=CC=C(C=C1)N1CCC2(CC1)OCCO2
85 0.11764706 JPRYXNYUMQLZAD-UHFFFAOYSA-N CC1=CC(NC2=NN=C(NC3=CC=CC(C)=C3)S2)=CC=C1
86 0.11764706 DHADRZSNOANCFJ-UHFFFAOYSA-N COC(=O)C1CCCC(N1CC1=CC=CC=C1)C(=O)OC
87 0.11764706 ISFJSTSHBLGJRH-UHFFFAOYSA-N CC1=CC=C(C=C1)S(=O)(=O)OC1C(C)(C)C(=O)C1(C)C
88 0.11764706 DCYLMCHLMYARRB-UHFFFAOYSA-N COC(=O)C1=CC=C(CN=NC2=NN3C=NN=C3C=C2)C=C1
89 0.11764706 BXJXUYURFFTEBD-UHFFFAOYSA-N [O-][N+](=O)C1=CC=C(NC2=NN=NN2CC2=CC=CC=C2)C=C1
90 0.11764706 JOOQAQATHFFERE-UHFFFAOYSA-N COC(=O)C(=C(C(=O)OC)C1=CC=CC=C1)C1=CC=CC=C1
91 0.11764706 RRRRZDVJLWPWII-UHFFFAOYSA-N CCOC1=CC=CC2=C1C(=O)C1=C(C2=O)C(OCC)=CC=C1
92 0.11764706 JCENLDBODYOIBO-UHFFFAOYSA-N COC1=CC=C(C=C1OC)C1OC11CC2=CC=CC=C2C1=O
93 0.11764706 MEZXYSSUYJRMBP-QXMHVHEDSA-N CC(=C(/C)C(=O)c1ccc(O)cc1)C(=O)c2ccc(O)cc2
94 0.11764706 LRFGRRXPCLWCJH-UHFFFAOYSA-N CC1=CC=C(C=C1)C(=O)C[N+]1=CC=CC2=CC=C3C=CC=NC3=C12
95 0.11764706 MAWQXVASROMEDX-UHFFFAOYSA-N CC(=C)C(=O)OC1=CC=C(C=C1)C(=O)OCC1=CC=CC=C1
96 0.11764706 JUJCDDMVGAFUTI-UHFFFAOYSA-N CCOC1=CC=CC2=C1C(=O)C1=C(C=CC=C1OCC)C2=O
97 0.11764706 XXMCODCNSZSGKY-UHFFFAOYSA-N CC(=O)C(=C)C1=CC2=C(OCO2)C=C1OCC1=CC=CC=C1
98 0.11764706 XKOHLRBWOGDFDB-UHFFFAOYSA-N NC1=NC2=C(N=CN2CC2=CC=CC=C2)C(OCC2=CC=CC=C2)=N1
99 0.11764706 KGNAKGKJEBUHRV-UHFFFAOYSA-N CCOC(=O)C1(CN(CC2=CC=CC=C2)C1)C(=O)OCC
100 0.11764706 MMVNQNLGWGLKLS-UHFFFAOYSA-N S=C(NCC1=NC2=CC=CC=C2N1)NCC1=CC=CC=C1
101 0.11764706 WBDFMJYCIPGVFI-UHFFFAOYSA-N N=C1SN=C(NCC2=CC=CC=C2)N1CC1=CC=CC=C1
102 0.11764706 DHTDQIZTXZNGCV-UHFFFAOYSA-N Cc1c(O)ccc2c1CCc3c(C=C)c(C(=O)O)c(O)cc23
103 0.11764706 CLJZISCUUGQYRR-UHFFFAOYSA-N S=C(CC1=CC=CC=C1)N(CC1=CC=CC=C1)CC1=CC=CC=C1
104 0.11764706 OEPIZDKJWKUHFM-UHFFFAOYSA-N CC1=CC=CC=C1C(=S)N(CC1=CC=CC=C1)CC1=CC=CC=C1
105 0.11764706 DFPBRDQMGSDMRX-UHFFFAOYSA-N COC1=C(C=C(C)[N+]([O-])=O)C=C(OCC2=CC=CC=C2)C(C)=C1
106 0.11764706 LSEDVHKEADETRJ-UHFFFAOYSA-N CC1=CC=C(C=C1)N=NC1SC2=C(C1=N)C(C)=CC(C)=N2
107 0.11764706 AKKLYHPUPWBMLF-UHFFFAOYSA-N CC1=CC=CC=C1NC1=NC(NC2=CC=CC=C2C)=NS1
108 0.11764706 LLQBKHGKTPWKFC-UHFFFAOYSA-N CC1=CC2=C(C=C1)C(NC1=CC=CC=N1)=NC2=NC1=CC=CC=N1
109 0.11764706 GKRGVOGWPNHCLX-UHFFFAOYSA-N COC1=CC(OCC(=O)NCC2=CC=CC=C2)=CC(OC)=C1OC
110 0.11764706 KUDLDZXSXXPBHG-UHFFFAOYSA-N C(C1=CC=CC=C1)[N+]1=CC=C(C=C1)C1=NC=C(O1)C1=CC=CC=C1
111 0.11764706 YRROTAXHOMYTBA-UHFFFAOYSA-N C(CC1=CC2=C(OCO2)C=C1)NCCC1=CC2=C(OCO2)C=C1
112 0.11764706 USIOEWVCVCRUSI-UHFFFAOYSA-N CN(C)CC1=C(CNC2=CC=NC3=CC(Cl)=CC=C23)C=CC1
113 0.11764706 IITGLCXOYVZAHN-UHFFFAOYSA-N C(N1N=C(N=C1C1=CC=NC=C1)C1=CC=NC=C1)C1=CC=CC=C1
114 0.11764706 AQPQLPPTJUCUBX-UHFFFAOYSA-N CCOC1=CC=C(NC(=O)C2=CC(OC)=C(OC)C(OC)=C2)C=C1
115 0.11111111 VXASITBAISTNKE-UHFFFAOYSA-N COc1ccc(cc1)CCc1cc(=O)c2c(o1)C1OC1C=C2
116 0.11111111 ZPIUANRTQSWZBQ-UHFFFAOYSA-N OC(=O)C(c1ccccc1)C(=O)Oc1ccc2c(c1)CCC2
117 0.11111111 POJJNVCPEKOIPB-UHFFFAOYSA-N CC(=O)OC(C(=O)C1=CC=CC=C1)C(=O)C1=CC=C(C)C=C1
118 0.11111111 FMGXSXAPLPGHOX-UHFFFAOYSA-N CC(=O)OC(C(=O)C1=CC=CC=C1)C(=O)C1=CC=CC(C)=C1
119 0.11111111 HTMYLWNVZTYLII-UHFFFAOYSA-N CC1=CC(=O)Oc2cc(OCC#CCN3CCOCC3)ccc12
120 0.11111111 NMYLQUCXBWTJHH-UHFFFAOYSA-N CC(C)CN1C=NC2=C1N=C(N)N=C2SCC1=CC=CC=C1
121 0.11111111 RIJHMWFBDNMAFI-UHFFFAOYSA-N CC1=CC=C(C=C1)S(=O)(=O)OCC1(C)CCCCC1=O
122 0.11111111 GAWZPEGNIUXWSW-UHFFFAOYSA-N [H]C12CC(CC([H])(C(O)C1O)N2C)OC(=O)CC1=CC=CC=C1
123 0.11111111 XIMXDCTXUVFMAW-UHFFFAOYSA-N CCN(CC1=CC2=C(OCO2)C=C1)C(=O)OCC1=CC=CC=C1
124 0.11111111 KLRIGTFTDCSJDG-UHFFFAOYSA-N CC(C)NCC(O)COC1=CC=CC2=CC=C(O)C(O)=C12
125 0.11111111 GAWZPEGNIUXWSW-NQPNPBMCSA-N CN1C2CC(CC1C(O)C2O)OC(=O)Cc3ccccc3
126 0.11111111 RKYCVMVHCWKUAU-UHFFFAOYSA-N COc1ccc(cc1)CCc1oc2C=CC3C(c2c(=O)c1)O3
127 0.11111111 CAFULDPKQDKWIN-UHFFFAOYSA-N CC(N=C(O)OCC1=CC=CC=C1)C(=O)OCC1=CC=CC=C1
128 0.10526316 ISOYHFKMMMCJAN-UHFFFAOYSA-N CCOC(=O)C1=C(C)N(CC2=CC=CC=C2)C(=O)C1C(C)C(O)=O
129 0.10526316 PONANXDRJJIGPG-UHFFFAOYSA-N ON(CC(CC1=CC=CC=C1)C(O)=O)C(=O)CC1=CC=CC=C1
130 0.10526316 OJZPJHGLUOUICM-UHFFFAOYSA-N COC(=O)C1=CC=C(C=CC(=O)C2=CC=C(OC)C=C2)C=C1
131 0.10526316 UQWUVNYHYZKQDJ-UHFFFAOYSA-N CCCCN1C=NC2=C1N=C(N)N=C2SCC1=CC=CC=C1
132 0.10526316 LNAFUYNMMGWAEX-UHFFFAOYSA-N COC1=CC=C(C=C1)C(=O)CC(=O)CC(=O)C1=CC=CC=C1
133 0.10526316 AMMKGEOVQOCMRJ-UHFFFAOYSA-N CCOC(=O)C1=CC(NC(C)=O)=C(OC2=CC=CC(C)=C2)C=C1
134 0.10526316 PFJHUACESAVKDZ-UHFFFAOYSA-N CC(C)NCC(O)COC1=CC=C(O)C2=C1C=CC(O)=C2
135 0.10526316 KBQGDOTZGXVBLR-UHFFFAOYSA-N CC(C)NCC(O)COC1=C2C(O)=CC=CC2=C(O)C=C1
136 0.10526316 YJZACEJIKPHCOR-UHFFFAOYSA-N COc1ccc(cc1)CCC12OC2C(=O)c2c(O1)cccc2
137 0.10526316 BAQCWSSXDGDRCE-UHFFFAOYSA-N COC(=O)C1=CC=C(C=CC(=O)C2=CC(OC)=CC=C2)C=C1
138 0.10526316 MFUHPDCQNRJOLL-UHFFFAOYSA-N CC(C)NCC(O)COC1=CC(O)=CC2=CC=C(O)C=C12
139 0.10526316 NQLMMVJNBRHISU-UHFFFAOYSA-N CC(C)NCC(O)COC1=CC(O)=C(O)C2=CC=CC=C12
140 0.1 BBACSHIJBOGXKL-UHFFFAOYSA-N COC(=O)C(Cc1ccccc1)NC(=O)OCc1ccccc1
141 0.1 GCKXSQZRANTQDJ-UHFFFAOYSA-N COc1cc(OC)c2c(c1)OC(=C(C2N)OC)c1ccccc1
142 0.1 RJSJUEQSXQQTJU-UHFFFAOYSA-N CCC1CCN(C(C1)C(O)=O)C(=O)OCC1=CC=CC=C1
143 0.1 ZOTBXTZVPHCKPN-UHFFFAOYSA-N CON=C(c1ccccc1COc1ccccc1C)C(=O)OC
144 0.1 TZWIDNASPZWCTI-UHFFFAOYSA-N OC(=O)C1C2CCC(N2C)C2=C1OC(CC2=O)c1ccccc1
145 0.1 ZOTBXTZVPHCKPN-HTXNQAPBSA-N CC1=CC=CC=C1OCC2=CC=CC=C2/C(=N\OC)/C(=O)OC
146 0.1 RGNBASLLMGVXSF-UHFFFAOYSA-N OC(=O)CCN(CC1=CC=CC=C1)C(=O)OCC1=CC=CC=C1
147 0.1 BBACSHIJBOGXKL-UHFFFAOYSA-N COC(=O)C(Cc1ccccc1)NC(=O)OCc1ccccc1
148 0.1 ZPQPDBIHYCBNIG-UHFFFAOYSA-N CC(C)NCC(O)COC1=CC=CC2=C1OC(=C2)C(C)=O
149 0.1 YORQNDJIUWQDCW-UHFFFAOYSA-N COc1ccc(cc1)CCC1=CC(=O)C23C(O1)(C=CC=C3)O2
150 0.1 ONEZSZZNKISBPP-UHFFFAOYSA-N CC(OC(=O)CCCC1=CC=C(C=C1)[N+]([O-])=O)C1=CC=CC=C1
151 0.1 LMKRJFMCAGZPGW-UHFFFAOYSA-N CC1=CC=C(C=C1)S(=O)(=O)C1CCCC2(C1)OCCO2
152 0.095238095 YPDOAPAUMDTKKS-UHFFFAOYSA-N CN(C)Cc1c(O)cc2OC(CC(=O)c2c1O)c1ccccc1
153 0.095238095 FUDHKVXYYNBYHN-UHFFFAOYSA-N CN(C)Cc1c(O)cc(O)c2C(=O)CC(Oc12)c1ccccc1
154 0.095238095 JSIHERQFDBWWJU-UKTHLTGXSA-N COc1ccc(C=C2/COc3cc(OC)ccc3C2=O)cc1
155 0.095238095 FCHWUWAOAMZMMT-UHFFFAOYSA-N CCCOC(=O)C1=CC=C(OC(=O)C2=CC(N)=C(C)C=C2)C=C1
156 0.095238095 QQLCHFYFILTYBH-UHFFFAOYSA-N OC(=O)C1=C(CCc2ccccc2)Oc2c(C1O)cccc2
157 0.095238095 KNPNGYZWIAJSIO-UHFFFAOYSA-N O\C(OCC1=CC=CC=C1)=N\C1(CCCCCC1)C(O)=O
158 0.095238095 YINGMGPGNMZDMC-UHFFFAOYSA-N O=CC1=CC=C(OCCN2CCC3(CC2)OCCO3)C=C1
159 0.095238095 FRGQLOUOISJEOS-LBPRGKRZSA-N CC(C)CNC(=O)CC1CCc2cc3OCOc3cc2O1
160 0.095238095 OYIRYYMFKGTFJE-UHFFFAOYSA-N CCOC(=O)C1CCCCN1C(=O)OCC1=CC=CC=C1
161 0.095238095 DMZIPBHOYYTDTQ-UHFFFAOYSA-N O=C(NC1CCCCC1)OC1=CC=CC=C1C1OCCO1
162 0.090909091 KGDVYAKZFWXQFT-UHFFFAOYSA-N CC(C)(C)OC(=O)C1CCN1C(=O)OCC1=CC=CC=C1
163 0.090909091 CUSYTUPJAYLNFQ-UHFFFAOYSA-N OC(=O)C(NC(=O)OCC1=CC=CC=C1)C1CCCCC1
164 0.090909091 BPVXGRWWQGNXFW-XYOKQWHBSA-N OC(=O)C=Cc1ccc(OC(=O)CCc2ccccc2)cc1
165 0.090909091 YRXUEAAAASOZOH-UHFFFAOYSA-N COC(=O)CC1=CC=CC=C1C(=O)C1=CC=CC=C1C(C)=O
166 0.090909091 CUSYTUPJAYLNFQ-UHFFFAOYSA-N OC(=O)C(NC(=O)OCC1=CC=CC=C1)C1CCCCC1
167 0.090909091 JQAISMJEOKFUHM-UHFFFAOYSA-N CCOC(=O)NC1=C(C=C(OCC2=CC=CC=C2)C=C1)C(C)=O
168 0.086956522 DJAUMZBNIYQAMW-UHFFFAOYSA-N [H]C12CC(CC([H])(N1)C1OC21)OC(=O)C(COC(C)=O)C1=CC=CC=C1
169 0.086956522 HYRHDNDBYPEHPQ-RDFMRTHFSA-N COCc1ccc(NC2CC(=O)OC2C=CC(C)O)cc1
170 0.086956522 GKNYYSXDGOGFJC-UHFFFAOYSA-N OC(=O)CC1CCC(CC1)NC(=O)OCC1=CC=CC=C1
171 0.086956522 JXVKIPHVVGFYCI-ADWOECEWSA-N COCc1ccc(NC2CC(=O)OC2C(O)C=CC)cc1
172 0.083333333 QVRYUUYYIWAQHV-LUZURFALSA-N COc1cc(C=CC(=O)C=Cc2ccc(O)cc2)ccc1O
173 0.083333333 YHNLAJMEMBHAIS-UHFFFAOYSA-N COC(=O)CCCC(C)(N=CC1=CC=CC=C1)C(=O)OC
174 0.083333333 QVRYUUYYIWAQHV-UHFFFAOYSA-N COc1cc(C=CC(=O)C=Cc2ccc(O)cc2)ccc1O
175 0.083333333 GINXAJIFTVQHNP-UHFFFAOYSA-N CC(=O)C1=CC=C(OCCNC(=O)OCC2=CC=CC=C2)C=C1
176 0.083333333 FMIKMSRUBZWIBB-UHFFFAOYSA-N OC(=O)CC(NC(=O)OCC1=CC=CC=C1)C1CCCC1
177 0.083333333 JRKPLTBLTYEYJJ-WEVVVXLNSA-N COc1ccc(CCNC(=O)C=Cc2ccc(O)c(O)c2)cc1
178 0.083333333 SNXKDZFMTKWNNU-UHFFFAOYSA-N [H]C12CCN(CC1)CC2OC1=NSN=C1SCCCCC
179 0.083333333 QVRYUUYYIWAQHV-DHPVUTNOSA-N COc1cc(C=CC(=O)C=C/c2ccc(O)cc2)ccc1O
180 0.083333333 JRKPLTBLTYEYJJ-UHFFFAOYSA-N COc1ccc(CCNC(=O)C=Cc2ccc(O)c(O)c2)cc1
181 0.08 LKQCSDCDNVVBGO-UHFFFAOYSA-N CC(C)CC(NC(=O)OCc1ccccc1)C(=O)OC=C
182 0.08 NJRONXOELMBCSE-UHFFFAOYSA-N CCOC(=O)C1CCCN(C1)C(=O)OCC1=CC=CC=C1
183 0.08 JVPPRMWNRQJMHA-UHFFFAOYSA-N CCOC1=CC(OCCCCOC2=CC=C(C=C2)[N+]([O-])=O)=CC=C1
184 0.08 NJRONXOELMBCSE-UHFFFAOYSA-N CCOC(=O)C1CCCN(C1)C(=O)OCC1=CC=CC=C1
185 0.08 GUWSQYJXSRIJCI-UHFFFAOYSA-N OC(=O)C(CCC1=CC=CC=C1)NC(=O)OCC1=CC=CC=C1
186 0.08 CWWDOSGINLYWIK-UHFFFAOYSA-N COC(=O)CC(NC(=O)OCC1=CC=CC=C1)C1=CC=CC=C1
187 0.08 FAALKWLGPRJOQC-UHFFFAOYSA-N CCOC1=CC=CC=C1OCCCOC1=C(C=C(C)C=C1)[N+]([O-])=O
188 0.08 BSBCLJIXIYMPBW-UHFFFAOYSA-N OC(=O)CCC1=CC(CNC(=O)OCC2=CC=CC=C2)=CC=C1
189 0.08 GUWSQYJXSRIJCI-UHFFFAOYSA-N OC(=O)C(CCC1=CC=CC=C1)NC(=O)OCC1=CC=CC=C1
190 0.08 QVRYUUYYIWAQHV-AVWDGMTFSA-N COC1=C(O)C=CC(\C=C/C(=O)/C=C\C2=CC=C(O)C=C2)=C1
191 0.08 XXSSUYZAYWXFJB-UHFFFAOYSA-N OC(=O)CCC1=CC=C(CNC(=O)OCC2=CC=CC=C2)C=C1
192 0.08 NJRONXOELMBCSE-UHFFFAOYSA-N CCOC(=O)C1CCCN(C1)C(=O)OCC1=CC=CC=C1
193 0.076923077 BBJABPHMQXIUMN-UHFFFAOYSA-N OC(=O)C(CC1CCCC1)NC(=O)OCC1=CC=CC=C1
194 0.076923077 HFNHPSQNKDZEAM-UHFFFAOYSA-N COC(=O)CC1CCCCN1C(=O)OCC1=CC=CC=C1
195 0.076923077 GDGWAQASCRVSMR-GOSISDBHSA-N COC1=C(C)C(=O)C(=C(N)CCc2ccc(O)cc2)C(=O)[C@@]1(C)O
196 0.076923077 GDGWAQASCRVSMR-KAUXGEHWSA-N COC1=C(C)C(=O)C(=C(/N)CCc2ccc(O)cc2)C(=O)C1(C)O
197 0.076923077 NZTJJLCAFTZAGK-UHFFFAOYSA-N OC(=O)CCC1CCN(CC1)C(=O)OCC1=CC=CC=C1
198 0.076923077 YEOXAHXWTIBTMB-UHFFFAOYSA-N O=CCC=CCCCC(=O)NCCc1ccc(c(c1)O)O
199 0.076923077 LPUHDRBCOFOFRT-UHFFFAOYSA-N COC1=CC=C(CCOC(=O)C(N)CC2=CC(O)=C(O)C=C2)C=C1
200 0.076923077 GDGWAQASCRVSMR-SWNWVQGVSA-N COC1=C(C)C(=O)C(=C(N)/CCc2ccc(O)cc2)C(=O)[C@@]1(C)O
201 0.076923077 DCHOOIXBVAXAJG-UHFFFAOYSA-N CCOC(=O)C(CC=C)(NC(CO)C1=CC=CC=C1)C(F)(F)F
202 0.074074074 VFGHIBHHMQQACC-UHFFFAOYSA-N CCOC(=O)C1C2CCC(=O)C2CN1C(=O)OCC1=CC=CC=C1
203 0.074074074 NAAPCXFWIBCPED-UHFFFAOYSA-N COC(=O)CCC1=CC(NC(=O)OCC2=CC=CC=C2)=CC=C1
204 0.074074074 JZCQSNZPWXSDII-UHFFFAOYSA-N CCOC(=O)CCC(C)(N=CC1=CC=CC=C1)C(=O)OC
205 0.074074074 XXDBOGXZKIODTO-UHFFFAOYSA-N CCOC(=O)C1CCN(CC1)C(=O)OCC1=CC=CC=C1
206 0.071428571 KXMNGZDZQCNPEO-UHFFFAOYSA-N CCCCCC(NS(=O)(=O)C1=CC=C(C)C=C1)C(=O)OC
207 0.071428571 KEOMKUAXQWOINE-UHFFFAOYSA-N COc1ccc(cc1)CC1COC2=CC(C(C(=C2C1=O)O)C)(N)O
208 0.068965517 AIDISCPKUUXCSE-UHFFFAOYSA-N COc1cc2OC(CC(c2c(c1OC)OC)N)c1ccc(cc1)O
209 0.068965517 OACXHDNMVYUDOE-UHFFFAOYSA-N OCC(NC(=O)OCC1=CC=CC=C1)C(=O)NCC(O)=O
210 0.068965517 KYPWBBBOBAOGSQ-SZMVWBNQSA-N CC(C)CC1(O)NC(=O)C2(OC(=CC2=O)Cc3ccccc3)C1O
211 0.068965517 QJBVPDSNNNZVKZ-UHFFFAOYSA-N OCC(NC(=O)CNC(=O)OCC1=CC=CC=C1)C(O)=O
212 0.066666667 YHFQGYHJSSLZBM-UHFFFAOYSA-N COc1ccc(cc1)CC1=COc2c(C1N)c(O)c(c(c2)O)C
213 0.066666667 UZEBBOFZASZVBP-UHFFFAOYSA-N COC(=O)CC1CCCN(C1)C(=O)OCC1=CC=CC=C1
214 0.066666667 UZEBBOFZASZVBP-UHFFFAOYSA-N COC(=O)CC1CCCN(C1)C(=O)OCC1=CC=CC=C1
215 0.066666667 UZEBBOFZASZVBP-UHFFFAOYSA-N COC(=O)CC1CCCN(C1)C(=O)OCC1=CC=CC=C1
216 0.064516129 BQZCKUIDFAVCTI-UHFFFAOYSA-N COC(=O)CC1CCN(CC1)C(=O)OCC1=CC=CC=C1
217 0.064516129 FSLCWOANHYERFH-UHFFFAOYSA-N CCC1C=C(C(=O)N=C1C)C(OC)(C#CC1CC1)C(F)(F)F
218 0.058823529 PIMUOBJXAXVTBN-UHFFFAOYSA-N COc1ccc(cc1)C1CC(N)c2c(O1)cc(c(c2OC)O)OC
219 0 JBRMCLMXSZKCKB-AWEZNQCLSA-N COc1cc2C3Cc4cc(O)c(O)cc4CN3CCc2cc1O
220 0 QXDPFEIJLOEFJN-RQOWECAXSA-N Oc1ccc2CCC(=O)OCC=C/c3cccc(Oc1c2)c3
221 0 VJOIIYDQDMELSU-TYSKVKCWSA-N CC#CC#CC=C1/OC2(OC=CC2OC(=O)C=C(C)C)C=C1
222 0 PFCBAKKMUXWOEK-ONEGZZNKSA-N COc1cc(C=CC)cc2cc(oc12)c3ccc(O)cc3O
223 0 JBRMCLMXSZKCKB-CQSZACIVSA-N COc1cc2[C@H]3Cc4cc(O)c(O)cc4CN3CCc2cc1O
224 0 UHTPNAFWZNUAMX-VQHVLOKHSA-N COc1ccc2nc3occc3c(OC)c2c1C=CC(C)(C)O
225 0 VJOIIYDQDMELSU-SVCXMFRPSA-N CC#CC#CC=C/1O[C@]2(OC=C[C@@H]2OC(=O)C=C(C)C)C=C1
226 0 SYGLXKHSDQIUFZ-NBMRYCAZSA-N CC(=O)O[C@H]1CC[C@H]2N3CC[C@]2([C@H]1O)c4cc5OCOc5cc4C3
227 0 IKDWIRLDIXJISL-UHFFFAOYSA-N CCc1c(C)cc2C(=O)c3cccc(OC)c3C(=O)c2c1O
228 0 GPNAUQMPXPJLHZ-UHFFFAOYSA-N CCOCCc1ccc2C(=O)c3ccccc3C(=O)c2c1O
229 0 AMABNLPAOLRCOD-BRPQVOEQSA-N Oc1ccc(C=CCOC(=O)C=Cc2ccc(O)cc2)cc1
230 0 GSNKNWJVXKWHRK-FSBGKCOPSA-N C[C@H]1COC(=O)[C@@H]1[C@H]2OC(=O)c3c2ccc4c(C)cccc34
231 0 WGVQKABRYXBLGW-WUZBVLBZSA-N C[C@]1(O)C[C@H]2CC(=O)[C@]34[C@H]5CCN(O5)[C@H]3CC[C@]24C(=O)C1
232 0 MVSKPPYUIBULOR-RCCFBDPRSA-N COC1=C[C@@]23CCCN2CCc4cc5OCOc5cc4[C@@]3(O)[C@H]1O
233 0 OLKFANWXSFZICZ-VKUSEKQFSA-N CO[C@H]1C[C@H]2CCN(C)[C@H]2[C@H]3[C@H]1OC(=O)c4cc5OCOc5cc34
234 0 FROAFIRQUXCWPE-BIYKSEKLSA-N O[C@H]1CCN2CCC[C@@]34[C@H]5C[C@@H](CC3=O)C[C@@]14[C@]2(O)C5=O
235 0 FADKCPNHKVEUDT-RUDMXATFSA-N COc1cc(O)ccc1CCNC(=O)C=Cc2ccc(O)cc2
236 0 AMABNLPAOLRCOD-UHFFFAOYSA-N Oc1ccc(C=CCOC(=O)C=Cc2ccc(O)cc2)cc1
237 0 PHNBGJLGZKCDBG-WEVVVXLNSA-N COc1ccc(CCNC(=O)C=Cc2ccc(O)cc2)cc1O
238 0 DMPQDPLOVMIJQU-OAHLLOKOSA-N CC(C)(O)[C@H](O)Cc1c(O)c(C=O)cc2c3ccccc3[nH]c12
239 0 KGHJODCHEIEYBP-UHFFFAOYSA-N Oc1cc(C=CC=O)cc(Oc2ccc(CC=C)cc2)c1O
240 0 KLJOYDMUWKSYBP-SLEMLFNQSA-N CO[C@H]1C[C@@H]2N(C)C[C@@H]3O[C@@H](O)c4cc5OCOc5cc4[C@]23C=C1
241 0 GHCVBXAYFUCEKZ-AWEZNQCLSA-N COC(CC1=C(OC)c2ccc3OCOc3c2N(C)C1=O)C(=C)C
242 0 AGNSVSKRSIBBKN-UHFFFAOYSA-N COc1ccc(CCC2=CC(=O)c3ccccc3O2)cc1O
243 0 WGZABIWCMKFTCQ-UHFFFAOYSA-N COc1cc(CCC2=CC(=O)c3ccccc3O2)ccc1O
244 0 YLWAQARRNQVEHD-IUHNQTRMSA-N CO[C@H]1C[C@@H]2N(C)C[C@]3(O)OCc4cc5OCOc5cc4[C@]23C=C1
245 0 VJOIIYDQDMELSU-FUHWJXTLSA-N CC#CC#CC=C1O[C@]2(OC=C[C@@H]2OC(=O)C=C(C)C)C=C1
246 0 QCBISXLFMLFSEN-KLPXWINUSA-N CO[C@@H]1C[C@H]2N3CC[C@]2(C=C1)c4cc5OCOc5c(OC)c4[C@@H]3O
247 0 JXJNQVNRPBMVQZ-UHFFFAOYSA-N COc1ccc2OC(=CC(=O)c2c1)CCc3ccc(O)cc3
248 0 KDUOFKPSBWYDDQ-UHFFFAOYSA-N COc1ccc(CCC2=CC(=O)c3ccccc3O2)c(O)c1
249 0 ALUCKGVDLIEVSH-LBPRGKRZSA-N COc1ccc2CC3NCCc4ccc(OC)c(Oc2c1O)c34
250 0 URQAEFLEDPPPFX-LBPRGKRZSA-N COc1cc2CC3NCCc4cc(O)c(OC)c(c2cc1O)c34
251 0 BKRXPRMCBOAGQH-ZDUSSCGKSA-N CCC(C1=C(O)c2cc(O)ccc2OC1=O)c3ccccc3
252 0 VRFVDWALYCNYTM-LBPRGKRZSA-N COc1cc2CC3N(C)CCc4ccc(O)c(Oc2cc1O)c34
253 0 KYTDBKDWDOVRLJ-FLXSYLCISA-N COC12CC34CCCN3CC(O1)c5cc6OCOc6cc5C4C2O
254 0 AVBCARAQLFOQID-KRXBUXKQSA-N COc1cc(C=CC(=O)CNCc2ccc(O)cc2)ccc1O
255 0 OKGJCWMYPKBHGY-UHFFFAOYSA-N Cc1ccc(cc1C)C2=CC(=O)c3c(O)cc(C)c(O)c3O2
256 0 HBAPGROFUGJSGR-ZDUSSCGKSA-N CCC(C1=C(O)c2ccc(O)cc2OC1=O)c3ccccc3
257 0 PWCOTOWLUJSOSD-IHXXTUNLSA-N COC1OC2C(O)C=C3CCN(C)C3C2c4cc5OCOc5cc14
258 0 YHKFAYFIUKFOFG-OAHLLOKOSA-N CC(=CCOc1ccc(CC(NC(=O)C)C(=O)O)cc1)C
259 0 YAAZBRKEIHCVOT-UHFFFAOYSA-N COc1cc(OCC=C(C)C)c2nc3occc3c(OC)c2c1
260 0 OJMDEDLCJJPJFR-IGBXNZRUSA-N OC(=O)C=C/C=C/C=Cc1ccccc1C=CC=CC(=O)O
261 0 JMRVKYVGFUVICI-NSHDSACASA-N COc1ccc2CC3NCCc4cc(O)c(OC)c(c34)c2c1O
262 0 ODAXYVBSMVOYSN-UHFFFAOYSA-N COC1=C(CC=C(C)C)C(=O)N(C)c2c(OC)c3OCOc3cc12
263 0 KLJOYDMUWKSYBP-AKUGPFESSA-N COC1CC2N(C)CC3OC(O)c4cc5OCOc5cc4C23C=C1
264 0 VKYWDXPCKHARDA-SSZFMOIBSA-N COC(=C/C(=O)CCO)Cc1ccccc1C(=O)C#CC#C
265 0 ISILEFQFEYPRJE-PSMGESJCSA-N COc1ccc2C3CC45N(C)CCC4(CCC(=O)C5(O)O3)c2c1O
266 0 GRGPQNRHXNRJFL-JTQLQIEISA-N CC(CO)C1=C(O)c2ccc3c(C)cccc3c2C(=O)C1=O
267 0 SZCHXNLVRKQEGO-FCRVUTKVSA-N COC1=CC23CCCN2CC(O)c4cc5OCOc5cc4C3C1O
268 0 JYZAYBRTZJWZDR-KPZWWZAWSA-N COC1=CC23CCNC(Cc4ccc(OC)c(O)c24)C3=CC1=O
269 0 RJYIZTVVOPZJCP-UHFFFAOYSA-N COc1c(C)c(O)c(C)c2OC=C(C(=O)c12)c3ccccc3
270 0 VXGWEUCZZKLWFB-MNBKVWIYSA-N COC1CC2N3CCC2(C4OC14)c5c(C3)cc6OCOc6c5OC
271 0 URQAEFLEDPPPFX-GFCCVEGCSA-N COc1cc2CC3NCCc4cc(O)c(OC)c(c2cc1O)c34
272 0 NHNXJYYEQLVCAZ-ZDUSSCGKSA-N COC1=C(CC(O)C(C)(C)O)C(=O)N(C)c2ccccc12
273 0 JMJHKPFOIXDVST-MSOLQXFVSA-N COC1CC23N(CCC2=CC1=O)CCc4cc5OCOc5cc34
274 0 HJNRNEPJAUPFHZ-UHFFFAOYSA-N COc1cc(C=O)c(OC)c2cc3ccccc3c(OC)c12
275 0 BKGMQYBWYBLLRH-LTCOOKNTSA-N COC1CC23N(CCc4cc5OCOc5cc24)CC(O)C3=CC1O
276 0 SZCHXNLVRKQEGO-PSMGESJCSA-N COC1=CC23CCCN2CC(O)c4cc5OCOc5cc4C3C1O
277 0 OTLORQJLOJHVHW-UHFFFAOYSA-N COC(=O)CCCN1C(=CC2=CC(=O)C=C3OC(=CC1=C23)C)C
278 0 LVZDPEMKKFJEHH-FZKQIMNGSA-N COC1=CC23CCNC(Cc4cc(OC)c(O)cc24)C3=CC1=O
279 0 JJQWFDZKSXTGII-ONEGZZNKSA-N COc1cc(O)c(c(O)c1)c2oc3ccc(C=CC)cc3c2
280 0 UTDHPQRGDUUFNN-GTQNRYLJSA-N COC1CC2N3CC(O)C2(C=C1)c4cc5OCOc5cc4C3OC
281 0 VBJYPSPIKMUCLP-PNPHSEOMSA-N COC1CC23N(CC=C2C=C1)CC(O)c4cc5OCOc5cc34
282 0 QGDBWUXDIODTEX-XGXWUAJZSA-N CC(=O)OC(C)(C)CNC(=O)C=CC=C/c1ccc2OCOc2c1
283 0 YHVSWHLQYUURMP-LLVKDONJSA-N COc1c(O)ccc2CC3NCCc4cc(O)c(OC)c(c34)c12
284 0 JKXPUEOBLNILSU-DZJNRPSUSA-N COc1cc2C3C(OC(=O)C)C(O)C=C4CCN(Cc2cc1O)C34
285 0 SMSBSJNIBCNVES-ZDUSSCGKSA-N COc1c2ccoc2nc3c(OC)c(OCC(O)C(C)C)ccc13
286 0 FCPDVYLYBDYRQM-UHFFFAOYSA-N CC1(C)CCc2c(O1)cc(O)c3Oc4ccccc4C(=O)c23
287 0 GYBZIPUTSFKFHR-NSHDSACASA-N COc1cc2CCNC3Cc4ccc(O)c(O)c4c(c1OC)c23
288 0 OMAXREMMBFIYGY-IUHNQTRMSA-N CC(=O)OC1CCC23CC(O)N(Cc4cc5OCOc5cc24)C3C1
289 0 QCBISXLFMLFSEN-PIDHCZFUSA-N COC1CC2N3CCC2(C=C1)c4cc5OCOc5c(OC)c4C3O
290 0 UTDHPQRGDUUFNN-VVRBALCJSA-N COC1CC2N3CC(O)C2(C=C1)c4cc5OCOc5cc4C3OC
291 0 WFWGZFCOGHDGAJ-SFHVURJKSA-N COC1=C2c3cc4OCOc4cc3CCN5CCCC25CC1=O
292 0 QWFRRFLKWRIKSZ-ZNNBLSDJSA-N OC(=O)C1C(C(C1c2ccccc2)C(=O)O)c3ccccc3
293 0 CFTKDOICDIITEC-DUXPYHPUSA-N COc1cc(ccc1O)C#CC=CCOc2ccc(O)cc2
294 0 QVVZUVOFOCDCTO-GOSISDBHSA-N COC1=CC23N(CCC2=CC1=O)CCc4cc(O)c(OC)cc34
295 0 VMMVTEUUDORRJX-AEFFLSMTSA-N COC1=CC23CCCN2CCc4cc5OCOc5cc4C3C1=O
296 0 JEMOVZHWZNLLFS-GJZGRUSLSA-N COc1c(O)c2CCNC3C(O)c4ccccc4c(c1OC)c23
297 0 OXARWFHMBHALJA-HKGBUXQTSA-N OCC1C(Oc2ccc(C=CC=O)cc12)c3ccc(O)cc3
298 0 POIRVLZGTSWEMG-LLVKDONJSA-N COc1ccc2CC3NCCc4cc(OC)c(O)c(c34)c2c1O
299 0 QWFRRFLKWRIKSZ-SYMSYNOKSA-N OC(=O)C1C(C(C1c2ccccc2)C(=O)O)c3ccccc3
300 0 XHXKHSUJQVCHTA-HSWNMKBWSA-N COC1CC2N3CCC2(C4OC14)c5cc6OCOc6c(OC)c5C3
301 0 XMXBPYSTABGNSN-DQADVMEASA-N COc1c2OCOc2cc3C(O)OC4CC=C5CCN(C)C5C4c13
302 0 KLJOYDMUWKSYBP-BTLOSHPOSA-N COC1CC2N(C)CC3OC(O)c4cc5OCOc5cc4C23C=C1
303 0 OZKTVDIYALBSMA-CLLJXQQHSA-N COc1cc(ccc1O)C(=O)OC2CC3CCC(C2)N3C
304 0 OJMDEDLCJJPJFR-GOZDTWLCSA-N OC(=O)C=CC=CC=Cc1ccccc1C=CC=CC(=O)O
305 0 ZVNSBKFBDYINRB-QRVDHSFSSA-N COC1CC2(O)N(C)CC3OCc4cc5OCOc5cc4C23C=C1
306 0 SGFRKYCYSYEBHF-UHFFFAOYSA-N COc1cc2nc3occc3c(OC)c2cc1OCC=C(C)C
307 0 HEMHXTACMCBNFZ-UHFFFAOYSA-N COc1c(OCC=C(C)C)ccc2c(OC)c3ccoc3nc12
308 0 RVJCGWFQEPVLGJ-TWAHFNHRSA-N CC(C(O)C(=CC=CC(=Cc1coc(C)n1)C)C)C(=O)O
309 0 VBJYPSPIKMUCLP-QITLCBANSA-N COC1CC23N(CC=C2C=C1)CC(O)c4cc5OCOc5cc34
310 0 UTDHPQRGDUUFNN-MTCAZGHCSA-N COC1CC2N3CC(O)C2(C=C1)c4cc5OCOc5cc4C3OC
311 0 ZXAWXFOFNZHBCH-NSCUHMNNSA-N COc1ccc(c(O)c1)c2oc3ccc(C=CCO)cc3c2
312 0 NEQWPVBUZDJIHK-LBPRGKRZSA-N COc1cc2Oc3c(O)ccc4CCN(C)C(Cc2cc1O)c34
313 0 FWLZPQXTGUAQNZ-LLVKDONJSA-N COc1c(O)cc2CCN(C)C3Cc4ccc(O)c(O)c4c1c23
314 0 OVCKMVIVCCMNJN-KZULUSFZSA-N COC1=CC2(C)C(CC1=O)C(=O)c3c4CCC(=O)c4ccc23
315 0 JVRKHBLVECIWMZ-SFHVURJKSA-N Cc1coc2c3ccc4c(CCCC4(C)O)c3C(=O)C(=O)c12
316 0 QVMWIKOFPJHMAJ-SCLBCKFNSA-N COC1=CC23CN(C)C(Cc4cc(O)c(OC)cc24)C3=CC1=O
317 0 WSRLDSWEFRGFGG-UHFFFAOYSA-N COc1cc(ccc1O)c2cccc3cc(O)c(OC)cc23
318 0 YIJIGHIBYCWVLL-WEVVVXLNSA-N COc1cc(CCNC(=O)C=Cc2ccc(O)cc2)ccc1O
319 0 QVNDSQQNODQYJM-CAOSSQGBSA-N OC(=O)C1C(C(C1c2ccccc2)c3ccccc3)C(=O)O
320 0 MVSKPPYUIBULOR-FGTMMUONSA-N COC1=CC23CCCN2CCc4cc5OCOc5cc4C3(O)C1O
321 0 PWQNIQPMVLOIBG-UHFFFAOYSA-N CCCc1cc(OC)cc2C(=O)c3cccc(O)c3C(=O)c12
322 0 BKANEMPKINXWPJ-UHFFFAOYSA-N CN(C)CC(=O)OCc1cc2OCOc2cc1c3ccccc3
323 0 HORZNQYQXBFWNZ-LBPRGKRZSA-N COc1cc2c(CC3NCCc4cc(OC)c(O)c2c34)cc1O
324 0 VQMVMAFZWJQFOM-GOSISDBHSA-N COc1c2C=CC(CC=C(C)C)(OC)C(=O)c2nc3occc13
325 0 QWFRRFLKWRIKSZ-BIAGXBKMSA-N OC(=O)C1C(C(C1c2ccccc2)C(=O)O)c3ccccc3
326 0 LMCDPTITCNKVNR-CQSZACIVSA-N COc1cc2CCN3Cc4c(O)c(O)ccc4CC3c2cc1O
327 0 FKACJFFXDGWYQN-UHFFFAOYSA-N COc1ccc2c3c1OC1C43CCN(C(=C2)C4(O)CCC1=O)C
328 0 YYCRAERBSFHMPL-UHFFFAOYSA-N COc1ccc2c3c1OC1C43CCN(C(C2)C4(O)C=CC1=O)C
329 0 OFKCDLHYCAHTEP-UHFFFAOYSA-N COC1C=CC2=CCN3C2(C1)C(=C(CC3)CO)CC(=O)O
330 0 VMMVTEUUDORRJX-UHFFFAOYSA-N COC1=CC23C(C1=O)c1cc4OCOc4cc1CCN3CCC2
331 0 YDFMQUIDNLCNTM-UHFFFAOYSA-N O=CCc1cc2OCOc2cc1C1C(O)C(=CC21CCCN2)OC
332 0 JKGNFKMBDBGEGB-UHFFFAOYSA-N COC1=CC2(C(C1O)c1cc3OCOc3cc1CCN2)CCC=O
333 0 NSJGFRPPGINHGM-UHFFFAOYSA-N COC1=C(O)C23C(C1O)c1cc4OCOc4cc1CCN3CCC2
334 0 PVXBIADDLKFBGV-UHFFFAOYSA-N COC1=CC23C(C1O)c1cc4OCOc4cc1CCN3CCC2O
335 0 CVZJCTTUDNIGTO-UHFFFAOYSA-N COC1=CC23C(C1O)c1cc4OCOc4cc1CC(N3CCC2)O
336 0 PZQHCQDVEFSSBR-UHFFFAOYSA-N COC1=CC23C(C1O)c1cc4OCOc4cc1CCN3C(CC2)O
337 0 GYFYFKXQPZIEEJ-UHFFFAOYSA-N COC1=CC23C(C1O)c1cc4OCOc4cc1CCN3CC(C2)O
338 0 HULDFVIPFGLETR-UHFFFAOYSA-N COC1=CC23C(C1O)c1c(CCN3CCC2)cc2c(c1O)OCO2
339 0 SZCHXNLVRKQEGO-UHFFFAOYSA-N COC1=CC23C(C1O)c1cc4OCOc4cc1C(CN3CCC2)O
340 0 NKUWQZJOZMPCII-UHFFFAOYSA-N COC1=CC23C(C1O)c1cc4OCOc4c(c1CCN3CCC2)O
341 0 XHLXEWPPGPJWRG-UHFFFAOYSA-N OCOC1=CC23C(C1O)c1cc4OCOc4cc1CCN3CCC2
342 0 ZPCGKEIZBCCZEN-UHFFFAOYSA-N COC1=CC23C(C1O)c1cc4OC(Oc4cc1CCN3CCC2)O
343 0 LIEXPVZESQFQSD-UHFFFAOYSA-N COC12OC2C23C(C1O)c1cc4OCOc4cc1CCN3CCC2
344 0 IRFXOPIAMCZTIL-UHFFFAOYSA-N COC1=CC23C(C1O)C14C=C5OCOC5=CC4(O1)CCN3CCC2
345 0 CBFDTPPMDFWPOO-UHFFFAOYSA-N COC1=CC23C(C1O)C1=C(CCN3CCC2)C=C2C3(C1O3)OCO2
346 0 MGWSRXVLAPLEQD-UHFFFAOYSA-N COC1=CC23C(C1O)C1=C(CCN3CCC2)C2C3(C(=C1)OCO3)O2
347 0 RRPFMCJBPHPTOB-UHFFFAOYSA-N COC1=CC23C(C1O)c1cc4OCOc4cc1CCN3CCOC2
348 0 YVPORHROSQDWNM-UHFFFAOYSA-N COC1=CC23C(C1O)c1cc4OCOc4cc1COCN3CCC2
349 0 FLJBCHHYSWHMIP-UHFFFAOYSA-N COC1=CC23C(C1O)c1cc4OCOc4cc1CCN3COCC2
350 0 MVSKPPYUIBULOR-UHFFFAOYSA-N COC1=CC23C(C1O)(O)c1cc4OCOc4cc1CCN3CCC2
351 0 DSRNKUZOWRFQFO-UHFFFAOYSA-N COC1=CC23C(=C1O)c1cc4OCOc4cc1CCN3CCC2
352 0 IIOOVWYADUBVIQ-UHFFFAOYSA-N COC1=CC23C(C1O)c1cc4OCOc4cc1C=CN3CCC2
353 0 AVIQOQRQEMWYGE-UHFFFAOYSA-N CC(=O)OC1C=CC2C34C1Oc1c4c(CC2NCC3)ccc1O
354 0 KEISKTSCLLZXLC-UHFFFAOYSA-N CC(=O)OC1C(O)CC2C3C1c1cc4OCOc4cc1CN3CC2
355 0 ZKPJMCGEOZANFE-UHFFFAOYSA-N CC(=O)OC1CC2CCN3C2C(C1O)c1cc2OCOc2cc1C3
356 0 SECWNQJSDGRXOQ-UHFFFAOYSA-N COc1ccc(cc1)C(Cc1cc(=O)c2c(o1)cccc2)O
357 0 NULZXAMIDABJKT-UHFFFAOYSA-N OCOc1ccc(cc1)CCc1cc(=O)c2c(o1)cccc2
358 0 JXTYXQOWNZKMIK-UHFFFAOYSA-N COC1=CC2C(C=C1)(O2)CCc1cc(=O)c2c(o1)cccc2
359 0 KPDJATPGRYRHQN-UHFFFAOYSA-N COC1=CC=C(C2C1O2)CCc1cc(=O)c2c(o1)cccc2
360 0 FNBMIOVEVOLRSO-UHFFFAOYSA-N COC12C=CC(=CC2O1)CCc1cc(=O)c2c(o1)cccc2
361 0 NJBAIBKZBICKBN-UHFFFAOYSA-N COc1ccc(cc1O)C(=O)OC1CC2CCC(C1)N2C
362 0 RZUWGEPXQGIZPD-UHFFFAOYSA-N COc1ccc(cc1)CCOc1cc(=O)c2c(o1)cccc2
363 0 JAQZCWIIOVHZFN-UHFFFAOYSA-N COc1ccc(cc1)OCCc1cc(=O)c2c(o1)cccc2
364 0 SPMNUIIFNLZQSU-UHFFFAOYSA-N O=C1OC2C3(C1C1(CO3)C(N)C=C3C(C1C2O)(C)C(=O)C=C3C)C
365 0 AWNMMYWMAIYRAF-UHFFFAOYSA-N O=C1OC2C3(C1C1(CO3)C(=O)C=C3C(C1C2O)(C)C(N)C=C3C)C
366 0 DTIYYBWQQOUUFX-UHFFFAOYSA-N COc1c2CN3CCC4(c2c(c2c1OCO2)C)C3CC(C1C4O1)O
367 0 XHXKHSUJQVCHTA-UHFFFAOYSA-N COC1CC2N3CCC2(C2C1O2)c1c(C3)c(OC)c2c(c1)OCO2
368 0 ORKBTOAGPDGBRQ-UHFFFAOYSA-N COc1c(OC)cc2c3c1C1(O)C(=CC=C(C1O)O)CC3NCC2
369 0 UJNYRKXJYNCIER-UHFFFAOYSA-N COc1c(OC)cc2c3c1C1=CC(=CC(C1(CC3NCC2)O)O)O
370 0 KAZGKHJUIJDESE-UHFFFAOYSA-N COc1c(OC)cc2c3c1C1=CC(O)(O)C(C=C1CC3NCC2)O
371 0 XVSSECSGCPTBDF-UHFFFAOYSA-N COC1=C(OC)C(O)C2(C3=C1c1cc(O)ccc1CC3NCC2)O
372 0 UKLUGRXXUBSSIG-UHFFFAOYSA-N COC1(O)C2=C3C(=CC1(O)OC)CCNC3Cc1c2cc(O)cc1
373 0 XYJPCXAMJQODES-UHFFFAOYSA-N COc1c(OC)cc2c3c1c1cc(O)c(cc1CC3NCC2)O
374 0 IHHMBTLOSIEPDW-UHFFFAOYSA-N COc1cc2CCNC3c2c(c1OC)c1cc(O)cc(c1C3)O
375 0 GYBZIPUTSFKFHR-UHFFFAOYSA-N COc1cc2CCNC3c2c(c1OC)c1c(C3)ccc(c1O)O
376 0 PUMPGGNOTRNMNL-UHFFFAOYSA-N COc1c(OC)cc2c3c1c1cc(O)ccc1C(C3NCC2)O
377 0 AYIJJHDBHCRPAM-UHFFFAOYSA-N COc1cc2CC(O)NC3c2c(c1OC)c1cc(O)ccc1C3
378 0 GAIRNNPEFBLVBL-UHFFFAOYSA-N COc1c(OC)cc2c3c1c1cc(O)ccc1CC3NCC2O
379 0 MNPOLSFHCHCMHD-UHFFFAOYSA-N COc1c2c3cc(O)ccc3CC3c2c(c(c1OC)O)CCN3
380 0 FDONKGDSFQSEHM-UHFFFAOYSA-N OCOc1cc2CCNC3c2c(c1OC)c1cc(O)ccc1C3
381 0 HBXVYLKQYWPMLL-UHFFFAOYSA-N OCOc1c(OC)cc2c3c1c1cc(O)ccc1CC3NCC2
382 0 RCJGWZUANPJXIZ-UHFFFAOYSA-N COc1c(OC)cc2c3c1C1=CC4(O)OC4C=C1CC3NCC2
383 0 GRHSPSLXQUKQRM-UHFFFAOYSA-N COc1c(OC)cc2c3c1C1=CC(=CC4C1(CC3NCC2)O4)O
384 0 IDKMGCJFYBTCBD-UHFFFAOYSA-N COc1c(OC)cc2c3c1C14OC4C(=CC=C1CC3NCC2)O
385 0 WAGIAQDBDIAPOO-UHFFFAOYSA-N COC1=C(OC)C=C2C34C1(O3)c1cc(O)ccc1CC4NCC2
386 0 HUBPALQPFYNDLY-UHFFFAOYSA-N COC1=C(OC)C2OC32C2=C1c1cc(O)ccc1CC2NCC3
387 0 XDUFJIFUICDAHX-UHFFFAOYSA-N COC12OC2(OC)C=C2C3=C1c1cc(O)ccc1CC3NCC2
388 0 WAPVFMXUPKMDFT-UHFFFAOYSA-N COc1cc2COCNC3c2c(c1OC)c1cc(O)ccc1C3
389 0 PLWDWZAKDQSAMT-UHFFFAOYSA-N NCCc1cc(OC)c(c2c1C(=O)Cc1c2cc(cc1)O)OC
390 0 HLLFMBLKFQICEI-UHFFFAOYSA-N O=CCc1cc(OC)c(c2c1C(N)Cc1c2cc(cc1)O)OC
391 0 FOSFEAMCIHBGSV-UHFFFAOYSA-N COC1C=CC2=CCN3C2(C1)C(=CC(=O)O)C(CC3)CO
392 0 FMLCTSGGHNSFAO-UHFFFAOYSA-N COC1C=CC2=CCN3C2(C1)C1(O)CC(=O)OCC1CC3
393 0 DFULMFDSUCNHNI-UHFFFAOYSA-N CC(=CCC1=C(O)C2(C(C=C1)C(=O)c1c(O2)cccc1O)N)C
394 0 IGWNNXSRPWREKV-UHFFFAOYSA-N CC(=CCc1ccc2c(c1O)OC1(C(C2=O)C(=CC=C1)O)N)C
395 0 WTMFJLWBIKUBIZ-UHFFFAOYSA-N CC(=CCC1(N)C=Cc2c(C1O)oc1c(c2=O)c(O)ccc1)C
396 0 VZCBDYYZJWKBCU-UHFFFAOYSA-N NC1C=C(O)c2c(C1)oc1c(c2=O)ccc(c1O)CC=C(C)C
397 0 UBHVNXYNKXAWTL-UHFFFAOYSA-N COc1cc(ccc1OC)C12CCN(C2C(C(=O)C=C1)C(=O)O)C
398 0 SHXLGIWVGAEYTJ-VYNMJTNFSA-N OC(=O)CCC(C(=O)O)/N=C/C=C1CCNC(=C1)C(=O)O
399 0 ICGRVJRPJJYWPZ-UHFFFAOYSA-N OC(=O)CCCN=CC=C1CC(NC(=C1)C(=O)O)C(=O)O
400 0 CGEZMARXSZTUPY-UHFFFAOYSA-N OCOc1cc2CN3CCC4=CCC(C(c2cc1O)C34)OC(=O)C
401 0 ZGZXWYAROZKFIC-UHFFFAOYSA-N OCOc1cc2c(cc1O)CN1C3C2C(CC=C3CC1)OC(=O)C
402 0 SEWQEQSXDGJDGG-UHFFFAOYSA-N CC(=O)OC1CC=C2C3C1c1cc4OCOc4cc1CN3CC2
403 0 VEJWHIUQUVMLJT-UHFFFAOYSA-N CC(=O)OC1CC=C2C=C1c1cc3OCOc3cc1CNCC2
404 0 UIWNEDBPKNZXQB-UHFFFAOYSA-N COC1C(=O)C2=CCN3C2C(C1O)c1cc(OC)c(cc1C3)OC
405 0 QAHSBSHSGLWFQI-UHFFFAOYSA-N COC1C(O)C2=CCN3C2C(C1=O)c1cc(OC)c(cc1C3)OC
406 0 WDFRYSUIABNBHS-UHFFFAOYSA-N C=Cc1nn(c(c1Cl)C(=O)NCc1ccc(cc1)C(C)(C)C)C
407 0 LYCHOFXFIYNIKR-UHFFFAOYSA-N COC1C(O)C2=CCN3C2=C(C1O)c1cc(OC)c(cc1C3)OC
408 0 CTBCRDZBEJWRQF-UHFFFAOYSA-N COC1C(O)C2=CCN3C2C(=C1O)c1cc(OC)c(cc1C3)OC
409 0 AMZZVGJXRFTGMW-UHFFFAOYSA-N COC1=C(O)C2=CCN3C2C(C1O)c1cc(OC)c(cc1C3)OC
410 0 DKAYBXDKAHSEMF-UHFFFAOYSA-N OC(=O)C1CC2C(C1O)(C)CCc1c2cnc2c1ccc(c2)O
411 0 WNPDSWOAUJGCCG-UHFFFAOYSA-N COc1cc2OC(=CC(c2c(c1OC)OC)N)c1ccccc1
412 0 LDRXYVDWYIKCNV-UHFFFAOYSA-N OCOc1cc2CCN(C3c2c(c1O)c1cc(O)ccc1C3)C
413 0 MBUJOCKKSRPHLI-UHFFFAOYSA-N OCOc1c(O)cc2c3c1c1cc(O)ccc1CC3N(CC2)C
414 0 UREORUISCGVMLT-UHFFFAOYSA-N COc1cc2c(cc1O)CC1c3c2c(O)c(O)cc3CCN1C
415 0 CMXOUPGCSOHXFD-UHFFFAOYSA-N COc1c(O)cc2c3c1c1cc(O)c(cc1CC3N(CC2)C)O
416 0 PEDPIMUDGOIJOL-UHFFFAOYSA-N OCOc1cc2CCN(C3c2c(c1O)c1c(O)cccc1C3)C
417 0 GHRWSXJAQKHIMM-UHFFFAOYSA-N OCOc1c(O)cc2c3c1c1c(O)cccc1CC3N(CC2)C
418 0 RCZAUTICKOKIQY-UHFFFAOYSA-N CN1C2CCC1C(C(C2)OC(=O)C1CC=CC=C1)C(=O)O
419 0 DPMWTLUDKOFHJI-UHFFFAOYSA-N CN1C2CCC1C(C(C2)OC(=O)C1=CC=CCC1)C(=O)O
420 0 VBEHQQJDVYBANS-UHFFFAOYSA-N CN1C2CCC1C(C(C2)OC(=O)C1=CCCC=C1)C(=O)O
421 0 BWZAKZUAQPUMCL-UHFFFAOYSA-N O=CCC12C3Oc4c2c(CC(C1C=CC3=O)NC)ccc4OC
422 0 WLWVOHMZWMWPOJ-UHFFFAOYSA-N CNCCC12C3Oc4c2c(CC(=O)C1C=CC3=O)ccc4OC
423 0 OZNRNVSKKRIQHI-UHFFFAOYSA-N COC1=CC(O)C2(C3=C1OC1C43CCN(C(C2)C4C=CC1=O)C)O
424 0 PVIJXOLUQKKRDH-UHFFFAOYSA-N COC1(O)C(O)C=C2C3=C1OC1C43CCN(C(C2)C4C=CC1=O)C
425 0 SZDZQZISYZWSPK-UHFFFAOYSA-N COC1=CC=C2C3(C1(O)OC1C43CCN(C(C2)C4C=CC1=O)C)O
426 0 MXEGQFLPRKMGLB-UHFFFAOYSA-N COc1ccc2c3c1OC1C43C(O)CN(C(C2)C4C=CC1=O)C
427 0 WVEVUMJBWSQISX-UHFFFAOYSA-N COc1ccc2c3c1OC1C43CCN(C(C2)C4C(=CC1=O)O)C
428 0 PCLRCLJTRUMYEQ-UHFFFAOYSA-N COc1ccc2c3c1OC1C43CC(N(C(C2)C4C=CC1=O)C)O
429 0 YPWPNMLOVFRYSF-UHFFFAOYSA-N COc1ccc2c3c1OC1C43CCN(C(C2O)C4C=CC1=O)C
430 0 IEEXIKYKFJXLML-UHFFFAOYSA-N COc1cc(O)c2c3c1OC1C43CCN(C(C2)C4C=CC1=O)C
431 0 JJQJLBIRCRJACM-UHFFFAOYSA-N COc1ccc2c3c1OC1C43CCN(C(C2)C4C=C(C1=O)O)C
432 0 YJXUUXTXZKNCSA-UHFFFAOYSA-N COc1c(O)cc2c3c1OC1C43CCN(C(C2)C4C=CC1=O)C
433 0 JFSCNUZNKSGMEP-UHFFFAOYSA-N OCN1CCC23C4C1Cc1c3c(OC2C(=O)C=C4)c(cc1)OC
434 0 FECIGPKKICUVSX-UHFFFAOYSA-N OCOc1ccc2c3c1OC1C43CCN(C(C2)C4C=CC1=O)C
435 0 RTPVERWCVACHSY-UHFFFAOYSA-N COC1=CC=C2C34C1(OC1C54CCN(C(C2)C5C=CC1=O)C)O3
436 0 ZCNAVWDZEJWFDU-UHFFFAOYSA-N COC1=CC2OC32C2=C1OC1C42CCN(C(C3)C4C=CC1=O)C
437 0 CZFLZQNGKYPMPO-UHFFFAOYSA-N COc1ccc2c3c1OC1C43CCN(C(C2)C4C2C(C1=O)O2)C
438 0 SWNHVYPHILLJCR-UHFFFAOYSA-N COC12OC1C=C1C3=C2OC2C43CCN(C(C1)C4C=CC2=O)C
439 0 WPDDRELWYIJBRT-UHFFFAOYSA-N COc1ccc2c3c1OC1C43COCN(C(C2)C4C=CC1=O)C
440 0 ATVLWLCKTKMYKQ-UHFFFAOYSA-N OCCCC(C(=O)OC(=O)C(CN=C(C=CC(=O)OC)O)N)N
441 0 OQFCMEFYTZVWRT-UHFFFAOYSA-N COC(=O)C=CC(=NCC(C(=O)OC(=O)C(CC(O)C)N)N)O
442 0 WLAQRRZJTKJBDQ-UHFFFAOYSA-N CCC(C(C(=O)OC(=O)C(CN=C(C=CC(=O)OC)O)N)N)O
443 0 GZOWJLAXIMDRIM-UHFFFAOYSA-N CCCC(C(=O)OC(=O)C(C(/N=C(/C=CC(=O)OC)\O)O)N)N
444 0 UBRUMAJEKZLTPN-UHFFFAOYSA-N CCCC(C(=O)OC(=O)C(CN=C(C(=CC(=O)OC)O)O)N)N
445 0 RWWCVTPLXABKFB-UHFFFAOYSA-N CCCC(C(=O)OC(=O)C(CN=C(C=C(C(=O)OC)O)O)N)N
446 0 QUTNNVNYBCOYAF-UHFFFAOYSA-N CCCC(C(=O)OC(=O)C(CN=C(C=CC(=O)OCO)O)N)N
447 0 QYKSRZJRBVYWQX-UHFFFAOYSA-N COc1cc2CCN(C3c2c(c1O)c1cc(O)c(cc1C3)O)C
448 0 DOTFVJNHSTXHCT-UHFFFAOYSA-N CC(CCNP(=O)(OC1OC(C)C(C(C1O)O)O)O)C
449 0 NNNOOYGJLXDCSW-UHFFFAOYSA-N O=CCC12C3Oc4c2c(CC(C1=CC=C3OC)NC)ccc4O
450 0 JTSFAOLWDWVQSB-UHFFFAOYSA-N CNCCC12C3Oc4c2c(CC(=O)C1=CC=C3OC)ccc4O
451 0 DEYGCTPSJWHNEM-UHFFFAOYSA-N COC1=CC=C2C34C1OC1=C4C(CC2N(CC3)C)(O)C(C=C1O)O
452 0 XPSZDIVZGMLNMO-UHFFFAOYSA-N COC1=CC=C2C34C1OC1=C4C(=CC(C1(O)O)O)CC2N(CC3)C
453 0 OHTWRJQVALYSCV-UHFFFAOYSA-N COC1=CC=C2C34C1OC1(C4(O)C(=CC=C1O)CC2N(CC3)C)O
454 0 FWFCSGILPVANKE-UHFFFAOYSA-N CCCC(C(=O)OC(=O)C(CN=C(C1OC1C(=O)OC)O)N)N
455 0 YBEKFPOAIJOGRI-UHFFFAOYSA-N COC1=CC=C2C34C1Oc1c4c(CC2N(CC3O)C)ccc1O
456 0 RYONXVFSHKENLG-UHFFFAOYSA-N COC1=CC(=C2C34C1Oc1c4c(CC2N(CC3)C)ccc1O)O
457 0 FFISMMUYRZMFOB-UHFFFAOYSA-N COC1=CC=C2C34C1Oc1c4c(CC2N(C(C3)O)C)ccc1O
458 0 TXVVMSACOGZUBH-UHFFFAOYSA-N COC1=CC=C2C34C1Oc1c4c(C(C2N(CC3)C)O)ccc1O
459 0 CSLYNSQZSHOGLU-UHFFFAOYSA-N COC1=CC=C2C34C1Oc1c4c(CC2N(CC3)C)c(cc1O)O
460 0 CCAFIZGIYUWKIO-UHFFFAOYSA-N COC1=C(O)C=C2C34C1Oc1c4c(CC2N(CC3)C)ccc1O
461 0 CLPHGRFQBKCLEK-UHFFFAOYSA-N COC1=CC=C2C34C1Oc1c4c(CC2N(CC3)C)cc(c1O)O
462 0 HIJXXCFGOGAFAT-UHFFFAOYSA-N OCN1CCC23C4=CC=C(C2Oc2c3c(CC14)ccc2O)OC
463 0 NHJQONMKRCPOLO-UHFFFAOYSA-N OCOC1=CC=C2C34C1Oc1c4c(CC2N(CC3)C)ccc1O
464 0 WIBJFUCIZOAQPV-UHFFFAOYSA-N COC1=CC=C2C34C1OC15C4(O1)C(=CC=C5O)CC2N(CC3)C
465 0 DNUDHUUQEJBPET-UHFFFAOYSA-N COC1=CC2OC32C24C1Oc1c4c(CC3N(CC2)C)ccc1O
466 0 UZBBCUCOUBCFDI-UHFFFAOYSA-N COC1=CC=C2C34C1OC1=C4C4(CC2N(CC3)C)OC4C=C1O
467 0 QZCGYHHGQFORKW-UHFFFAOYSA-N COC12OC1C=C1C34C2Oc2c4c(CC1N(CC3)C)ccc2O
468 0 SXGNNFFSOPECNV-UHFFFAOYSA-N COC1=CC=C2C34C1OC1=C4C(=CC4C1(O)O4)CC2N(CC3)C
469 0 WUNGRWHAPDOBFC-UHFFFAOYSA-N COC1=CC=C2C34C1Oc1c4c(CC2N(COC3)C)ccc1O
470 0 DIWDZRPSVJHJJH-UHFFFAOYSA-N CCOCC(C(=O)OC(=O)C(CN=C(C=CC(=O)OC)O)N)N
471 0 DZSPLRUHVNKJDP-UHFFFAOYSA-N Clc1ccc(cc1C)C=C1CCC(C1(O)Cn1cncn1)(C)C
472 0 VKMBHPAUZKWFRD-UHFFFAOYSA-N Clc1ccc(c(c1)C)C=C1CCC(C1(O)Cn1cncn1)(C)C
473 0 CARGSWCHLSFTHL-UHFFFAOYSA-N CC(=C1CCC(C1(O)Cn1ncnc1)(C)C)c1ccc(cc1)Cl
474 0 CRSCEPXHFQHFQC-UHFFFAOYSA-N COC1(Cn2cncn2)C(=Cc2ccc(cc2)Cl)CCC1(C)C
475 0 AIKQAFNYRLJMHO-UHFFFAOYSA-N CCCC(C(=O)OC(=O)C(CN=C(C=CC(=O)OC)O)NO)N
476 0 CWPKIXVGSKPVQC-UHFFFAOYSA-N COc1cc2C3C(CC=C4C3NCC4)OC(=O)c2c(c1OC)OC
477 0 INQUYGQTJNHWMK-UHFFFAOYSA-N COc1cc2C3C(CC=C4C3N(C)CC4)OC(=O)c2c(c1OC)O
478 0 PZEUVMOSFKRCNM-UHFFFAOYSA-N COc1c2C(=O)OC3C(c2cc(c1OC)O)C1N(C)CCC1=CC3
479 0 WXLTZCUBEYMBKH-UHFFFAOYSA-N COc1cc2C3C(CC=C4C3N(C)CC4)OC(=O)c2c(c1O)OC
480 0 TZJJKBKOTHRRJJ-UHFFFAOYSA-N CCC=C(C(=O)OC(=O)C(CN=C(C=CC(=O)OC)O)N)N
481 0 PRQKBNGCYAJKER-UHFFFAOYSA-N CCCC(C(=O)OC(=O)C(=CN=C(C=CC(=O)OC)O)N)N
482 0 MLTHTCIOPIOOME-UHFFFAOYSA-N O=CNc1ccccc1C(CC(C(=O)O)N)(CC(=O)O)O
483 0 YLWAQARRNQVEHD-UHFFFAOYSA-N COC1C=CC23C(C1)N(C)CC3(O)OCc1c2cc2OCOc2c1
484 0 XJFOYFHAIBBNDT-UHFFFAOYSA-N COC1C(=O)c2cc(OC)ccc2N(C1(O)c1ccccc1)C
485 0 VWQQFPVOHDWDOH-UHFFFAOYSA-N COC1=C(c2ccccc2)N(C2(C(C1=O)C=C(OC)C=C2)O)C
486 0 AZZXHODHIICQME-UHFFFAOYSA-N O=CC=CC1(O)C2CC3C4C1(NCCC4)CC2(C)C(=O)O3
487 0 ZIBPJOSIVRKHNF-UHFFFAOYSA-N O=CCCC1C2OC(=O)C3(CC41NCC=CC4(C3C2)O)C
488 0 AGOJLKJDKDZHRL-UHFFFAOYSA-N O=C1OC2CC3C1(C)C(O)C14C2CCCN4CC=CC31O
489 0 QKSUDFGQLUIAEP-UHFFFAOYSA-N OC1=CCN2C34C1(O)C1CC(C4CCC2)OC(=O)C1(C3)C
490 0 CZJIADFZNQZYSE-UHFFFAOYSA-N OC1CCN2C34C1C1OC(=O)C(C3)(C(C1)C4(O)C=CC2)C
491 0 ZZYRHVUGWMKIDI-UHFFFAOYSA-N OC1C=CC2(C34N1CCCC4C1CC2C(C3)(C)C(=O)O1)O
492 0 UKTHFKONXVCYTN-UHFFFAOYSA-N OC1CCC2C34N1CC=CC4(O)C1C(C3)(C)C(=O)OC2C1
493 0 FLYPYTHHXKRXDT-UHFFFAOYSA-N OC1=CC2(C34N(C1)CCCC4C1CC2C(C3)(C)C(=O)O1)O
494 0 RCTBBGLPCNRVNG-UHFFFAOYSA-N OC1CN2CC=CC3(C42C(C1)C1OC(=O)C(C4)(C3C1)C)O
495 0 RNAUZJIXVFNQQS-UHFFFAOYSA-N OCC12CC34C5(C2CC(OC1=O)C4CCCN3CC=C5)O
496 0 MWHPWFBWCGNZJG-UHFFFAOYSA-N O=C1OC2CC3C1(C)CC14C2CCCN4CC2C(C31O)O2
497 0 CWRQWLVACNZPJI-UHFFFAOYSA-N O=C1OC2CC3C1(C)CC14C2COCCN4CC=CC31O
498 0 VJQMVAOXPWRKOV-UHFFFAOYSA-N O=C1OC2CC3C1(C)CC14C2CCOCN4CC=CC31O
499 0 PUHCSKYCRIVMNY-UHFFFAOYSA-N O=C1OC2CC3C1(C)CC14C2(O)CCCN4CC=CC31O
500 0 QDHJRLFBQICIPI-UHFFFAOYSA-N O=C1OC2CC3(C1(C)CC14C2CCCN4CC=CC31O)O
501 0 UYFVYQFPRITBNZ-UHFFFAOYSA-N OC1C2OC(=O)C3(C1C1(C4(C2CCCN4CC=C1)C3)O)C
502 0 WVKHVENVGHWYDX-UHFFFAOYSA-N COc1ccc(cc1O)CC1NCCc2c1c(O)c(c(c2)OC)O
503 0 OWCDGOQWBDLLDE-UHFFFAOYSA-N COc1ccc(cc1O)CC1NCCc2c1cc(O)c(c2O)OC
504 0 BBXQWOFQXUYILN-UHFFFAOYSA-N COc1ccc(cc1O)CC1NCC(c2c1cc(O)c(c2)OC)O
505 0 ZKVNGKOXSLPFDA-UHFFFAOYSA-N COc1ccc(cc1O)C(C1NCCc2c1cc(O)c(c2)OC)O
506 0 JWQIXBVEXAMMNG-UHFFFAOYSA-N COc1ccc(cc1O)CC1NC(O)Cc2c1cc(O)c(c2)OC
507 0 JCGDECFKMXIOLG-UHFFFAOYSA-N COc1cc2CCNC(c2cc1O)Cc1ccc(c(c1O)O)OC
508 0 DPSMMRUOBKDHBP-UHFFFAOYSA-N COc1cc(O)c(cc1O)CC1NCCc2c1cc(O)c(c2)OC
509 0 RPILSFKSOZVNHM-UHFFFAOYSA-N OCOc1cc2CCNC(c2cc1O)Cc1ccc(c(c1)O)OC
510 0 KCOOGKBYKLUHBM-UHFFFAOYSA-N COc1cc2CCNC(c2cc1O)Cc1cc(O)c(c(c1)O)OC
511 0 CPNZFSYFXIOHRX-UHFFFAOYSA-N OCOc1ccc(cc1O)CC1NCCc2c1cc(O)c(c2)OC
512 0 WPJPJVACLWIGHJ-UHFFFAOYSA-N COC1=C(O)C2C3(C(=C1)CCNC3Cc1ccc(c(c1)O)OC)O2
513 0 IKNMQRDUCQVYKW-UHFFFAOYSA-N COC1=C(O)C=C2C3(C1O3)CCNC2Cc1ccc(c(c1)O)OC
514 0 TZQPGKHSNOLYDI-UHFFFAOYSA-N COc1ccc(cc1O)CC1NCCC2=CC3(C(C=C12)(O)O3)OC
515 0 REORJNBTLXEWLC-UHFFFAOYSA-N COC1=C(O)C2C(C=C1)(O2)CC1NCCc2c1cc(O)c(c2)OC
516 0 AIXHPTXOSCYPCK-UHFFFAOYSA-N COC1=C(O)C=C(C2C1O2)CC1NCCc2c1cc(O)c(c2)OC
517 0 UXLRGWKOVOQGBH-UHFFFAOYSA-N COc1cc2CCNC(c2cc1O)CC1=CC2(C(C=C1)(O2)OC)O
518 0 CKOSBNSUMZBUFD-UHFFFAOYSA-N COc1ccc(cc1O)CC1NCOCc2c1cc(O)c(c2)OC
519 0 WEKRYVOZVIYSIP-UHFFFAOYSA-N COc1ccc(cc1O)OCC1NCCc2c1cc(O)c(c2)OC
520 0 HJTILPAXJXEVHV-UHFFFAOYSA-N COc1ccc(cc1O)C=C1NCCc2c1cc(O)c(c2)OC
521 0 CLRNHXNZIQLPEO-UHFFFAOYSA-N COc1ccc(cc1O)CC1NC=Cc2c1cc(O)c(c2)OC
522 0 DRXSDQMHRVQAPW-UHFFFAOYSA-N O=CCc1cc(OC)c(cc1C(Cc1ccc(c(c1)O)OC)N)O
523 0 ZPWSURHRKPYZEW-UHFFFAOYSA-N O=CCC(=O)NCCSC(=O)C(C(=O)CC(=C)C(C)C)C
524 0 DFNTUODSRZZKLC-UHFFFAOYSA-N NC(=O)c1ccc(cc1)NCC1=Nc2c(NC1)nc([nH]c2=O)N
525 0 RDISPRHWTHZDNP-UHFFFAOYSA-N O=CC=C1C(=CC(=O)O)CCC2C1CCC1(C2CC(=NO)C1=O)C
526 0 FEUVSUOOTWKTFH-UHFFFAOYSA-N OCC(C(=O)O)NC(=O)C1CCCN1C(=O)C1CCC(=O)N1
527 0 MNFXBDHNCRKOKL-UHFFFAOYSA-N OC1C=C(C)C2=C(C1O)OC1C(C2=O)C2CCCN2CC1
528 0 GEOQUEPLYQZEHI-UHFFFAOYSA-N OCc1ccc(cc1)NNC(=O)CCC(C(=O)O)(C(O)O)N
529 0 KRZWECNMTFZBGV-UHFFFAOYSA-N CN1CCC23C4C1Cc1c2c(OC3(C(=O)O)C(CC4)O)c(cc1)O
530 0 CBVJLEHWOQKHIP-UHFFFAOYSA-N O=CCC12C3Oc4c2c(CC(C1=CCC3=O)NC)ccc4OC
531 0 QCGAMNKOSMYLBU-UHFFFAOYSA-N CNCCC12C3Oc4c2c(CC(=O)C1=CCC3=O)ccc4OC
532 0 OSSHIHLICJJSJP-UHFFFAOYSA-N O=CC1=C(C=CC(=O)O)C2C(CC1)C1CC(=NO)C(=O)C1(CC2)C
533 0 OBNPBEOCEFWQAC-UHFFFAOYSA-N COc1c(CC(C(C)C)O)c(=O)[nH]c2c1cccc2OC
534 0 MXJFOKQLQSTSBP-UHFFFAOYSA-N COc1c(CC(C(C)C)O)c(=O)n(c2c1cccc2O)C
535 0 MHHQWLAFGOHZFV-UHFFFAOYSA-N COc1cccc2c1n(C)c(=O)c(c2O)CC(C(C)C)O
536 0 GLXYETATWBSVGO-UHFFFAOYSA-N COc1cc2CN3CCC4=CC(C(C(c2cc1O)C34)O)OC(=O)C
537 0 NHZFIBPZLPHIKE-UHFFFAOYSA-N C#COC1C=C2CCN3C2C(C1O)c1cc(O)c(cc1C3)OC
538 0 ISAYNHCURALCGN-UHFFFAOYSA-N COc1cc2CNCCC3=CC(C(C(=C3)c2cc1O)O)OC(=O)C
539 0 LRZRDAYOZQRWJN-UHFFFAOYSA-N COC1=CC2=C(C#C1)C1C3N(C2)CCC3=CC(C1O)OC(=O)C
540 0 GIVXHNKUQGPTGW-UHFFFAOYSA-N COC(=O)C=C1CCN(C(C1=CC(=O)O)Cc1ccc(cc1)O)C
541 0 KRBLYIGPJVYRRQ-UHFFFAOYSA-N COC(=CC1=C(C=O)C(N(CC1)C)Cc1ccc(cc1)O)C(=O)O
542 0 BGGPTVKTUPTRGX-UHFFFAOYSA-N COc1cc(ccc1O)CC1NCCc2c1c(O)c(c(c2)OC)O
543 0 UGQPMHXESWGTAC-UHFFFAOYSA-N COc1cc(ccc1O)CC1NCCc2c1cc(O)c(c2O)OC
544 0 IXUMTKJETDYNDE-UHFFFAOYSA-N COc1cc2C(O)CNC(c2cc1O)Cc1ccc(c(c1)OC)O
545 0 NJSSKBAUJNITEC-UHFFFAOYSA-N COc1cc2CCNC(c2cc1O)C(c1ccc(c(c1)OC)O)O
546 0 SFXGVFHERFAQKX-UHFFFAOYSA-N COc1cc2CC(O)NC(c2cc1O)Cc1ccc(c(c1)OC)O
547 0 XDTDEKZCIBSKFT-UHFFFAOYSA-N COc1cc2CCNC(c2cc1O)Cc1ccc(c(c1O)OC)O
548 0 GOTWQPDTHJQDDU-UHFFFAOYSA-N COc1cc2CCNC(c2cc1O)Cc1cc(OC)c(cc1O)O
549 0 UWCOQKKBDNSXOS-UHFFFAOYSA-N OCOc1cc2CCNC(c2cc1O)Cc1ccc(c(c1)OC)O
550 0 VTAOZQIZTOUYID-UHFFFAOYSA-N COc1cc2CCNC(c2cc1O)Cc1cc(O)c(c(c1)OC)O
551 0 SIPOMNRDRBEHEP-UHFFFAOYSA-N OCOc1cc(ccc1O)CC1NCCc2c1cc(O)c(c2)OC
552 0 JUBIRSHLAGOTHA-UHFFFAOYSA-N COC1=C(O)C2C3(C(=C1)CCNC3Cc1ccc(c(c1)OC)O)O2
553 0 DMARBWXEMNLECX-UHFFFAOYSA-N COC1=C(O)C=C2C3(C1O3)CCNC2Cc1ccc(c(c1)OC)O
554 0 WXNBBGBYLKCFGV-UHFFFAOYSA-N COc1cc(ccc1O)CC1NCCC2=CC3(C(C=C12)(O)O3)OC
555 0 YFVLZAPYGHNMEB-UHFFFAOYSA-N COC1=C(O)C=CC2(C1O2)CC1NCCc2c1cc(O)c(c2)OC
556 0 LFPQDPVJMBMGLE-UHFFFAOYSA-N COC1=C(O)C2C(C(=C1)CC1NCCc3c1cc(O)c(c3)OC)O2
557 0 JZLBRQZBWNZWSR-UHFFFAOYSA-N COc1cc2CCNC(c2cc1O)CC1=CC2(C(C=C1)(O2)O)OC
558 0 AUDZEOGGFRTOKW-UHFFFAOYSA-N COc1cc2COCNC(c2cc1O)Cc1ccc(c(c1)OC)O
559 0 HTWMZYNCZYSXGY-UHFFFAOYSA-N COc1cc2CCNC(c2cc1O)COc1ccc(c(c1)OC)O
560 0 QBGZYELSLQYHJX-UHFFFAOYSA-N CN1CCC2=C3C1Cc1cc4OCOc4cc1OC3=C(CC2)O
561 0 KYEYACSYDIOZAV-UHFFFAOYSA-N OC1C=CC2=C3C1Oc1cc4OCOc4cc1CC3N(CC2)C
562 0 PGDSLXSMDNKCEX-UHFFFAOYSA-N CN1CCC2C3C1Cc1cc4OCOc4cc1OC3=C(C=C2)O
563 0 QKJOZUPYHDDAJL-UHFFFAOYSA-N CN1CCc2c3C1CC1=C(Oc3c(cc2)O)CC2C(=C1)OCO2
564 0 RDDYLVJQIZUCLK-UHFFFAOYSA-N CN1CCc2c3C1CC1=C(Oc3c(cc2)O)C=C2C(C1)OCO2
565 0 ASMZBGMCAUYNTI-UHFFFAOYSA-N CN1CCc2c3C1CC1C=C4OCOC4=CC1Oc3c(cc2)O
566 0 KHNAFLVYOALUJL-UHFFFAOYSA-N COc1cc2CCNC(=Cc3ccc(c(c3)OC)O)c2cc1O
567 0 PZPIXDKDNLHIRT-UHFFFAOYSA-N COc1cc2C=CNC(c2cc1O)Cc1ccc(c(c1)OC)O
568 0 UHVRCZOFJVNWRW-UHFFFAOYSA-N O=CCc1cc(OC)c(cc1C(Cc1ccc(c(c1)OC)O)N)O
569 0 FZJWLNXWMOGPLL-UHFFFAOYSA-N COc1cc2CC3NCCc4c3c(c2cc1O)c(O)c(c4)OC
570 0 QYTAUCHVLHPOKD-UHFFFAOYSA-N COc1cc2CC3N(C)CCc4c3c(c2cc1O)c(O)c(c4)O
571 0 DPUWTOWJORYVOD-UHFFFAOYSA-N OC(=O)C1C=CC(=CC1N)CN=C1CNc2c(N1)c(O)nc(=N)[nH]2
572 0 LFEHVEPWIPCRAK-UHFFFAOYSA-N OC(=O)C1=CCC(C=C1)(N)CN=C1CNc2c(N1)c(O)nc(=N)[nH]2
573 0 FPVWJASFKBEYEB-UHFFFAOYSA-N COC(=O)C=CC(=NCC(/C(=N/C(C(O)(C)C)C(=O)O)/O)N)O
574 0 KLJOYDMUWKSYBP-UHFFFAOYSA-N COC1C=CC23C(C1)N(C)CC2OC(c1c3cc2OCOc2c1)O
575 0 QAXLZBKTLWGCEK-UHFFFAOYSA-N COC(=O)C=CC(=NCC(/C(=N/C(C(CO)C)C(=O)O)/O)N)O
576 0 QICJFQCRPUYBST-UHFFFAOYSA-N COC(=O)C=C/C(=N/C(C(/C(=N/C(C(=O)O)C(C)C)/O)N)O)/O
577 0 SJDPHSLGLSPRCF-UHFFFAOYSA-N COC(=O)C=C(C(=NCC(/C(=N/C(C(=O)O)C(C)C)/O)N)O)O
578 0 OISDFAYCTAQOGV-UHFFFAOYSA-N COC(=O)C(=CC(=NCC(/C(=N/C(C(=O)O)C(C)C)/O)N)O)O
579 0 AIYZVIJVLLQDOH-UHFFFAOYSA-N OCOC(=O)C=CC(=NCC(/C(=N/C(C(=O)O)C(C)C)/O)N)O
580 0 ZATPOUACJBSQEF-UHFFFAOYSA-N COC(=O)C1OC1C(=NCC(/C(=N/C(C(=O)O)C(C)C)/O)N)O
581 0 SUYSLTHHFFTXCS-UHFFFAOYSA-N ONC(/C(=N/C(C(=O)O)C(C)C)/O)CN=C(C=CC(=O)OC)O
582 0 OBVIEKDQHCZVBU-UHFFFAOYSA-N OCOc1cc2CCNC3c2c(c1O)c1ccc(cc1C3)OC
583 0 NJEOUBPMKALZCV-UHFFFAOYSA-N OCOc1c(O)cc2c3c1c1ccc(cc1CC3NCC2)OC
584 0 YZNSNSXQLIMQFK-UHFFFAOYSA-N COc1cccc2c1n(C)c(c(c2=O)CC(C(C)C)O)O
585 0 PPSPRGYNMVKTBP-UHFFFAOYSA-N COc1ccccc1N(C1=C(CC(O1)C(C)C)C(=O)O)C
586 0 DVWIWFVKKABDQS-UHFFFAOYSA-N COc1cccc(c1N(C1=CCC(O1)C(C)C)C)C(=O)O
587 0 SZPKUJWASFXQFV-UHFFFAOYSA-N COc1cccc2c1N(C)C1(C(C2=O)CC(O1)C(C)C)O
588 0 GSNITJPOHIUKGZ-UHFFFAOYSA-N COC1=CC=CC2C1(O)N(C)C1=C(C2=O)CC(O1)C(C)C
589 0 XAWMPOBUFQCLSG-UHFFFAOYSA-N NCCc1cc(O)c(c2c1ccc1c2cc(c(c1)O)OC)OC
590 0 XQKWLHDTCDDHBQ-UHFFFAOYSA-N COc1c(O)cc(c2c1c1cc(OC)c(cc1CC2N)O)C=C
591 0 YVAFSCYNXMWFSX-UHFFFAOYSA-N COC(=O)C=CC(=NCC(C(=NC(=C(C)C)C(=O)O)O)N)O
592 0 CWVLCSVAUOUVPD-UHFFFAOYSA-N COC(=O)C=CC(=NC=C(/C(=N/C(C(=O)O)C(C)C)/O)N)O
593 0 SUUZWYAJAXZSEG-UHFFFAOYSA-N CC(=O)OC1C=CC23C(C1)N(CC1=C3CC3OCOC3=C1)CC2O
594 0 KGMMGVXALDLFTG-UHFFFAOYSA-N CC(=O)OC1C=CC23C(C1)N(CC1=C3C=C3OCOC3C1)CC2O
595 0 GSSHQFBXXMMBPU-UHFFFAOYSA-N CC(=O)OC1C=CC23C(C1)N(CC1C3C=C3OCOC3=C1)CC2O
596 0 ZLTBBFREGOKUOX-UHFFFAOYSA-N CC=C1CC(=C)C(C)(O)C(=O)OCC2=CCN3C2=C(OC1=O)CC3
597 0 HSOHYDKMEDCULA-YJTQZOIESA-N CCC(C(=O)O)/N=C/C=C1CC(NC(=C1)C(=O)O)C(=O)O
598 0 REORQIYBHMZNNG-UHFFFAOYSA-N ON=C1CC2C(C1=O)(C)CCC1C2=CCC2=C1C(O)C(C(=C2)O)O
599 0 KLTAWIRFWXEZEI-UHFFFAOYSA-N ON=C1CC2C(C1=O)(C)CCC1C2=CCC2=C1C=CC(C2O)(O)O
600 0 WHXCTJLMLURPOT-UHFFFAOYSA-N ON=C1CC2C(C1=O)(C)CCC1C2=CCC2(C1(O)C=CC(=C2)O)O
601 0 UMJJAJGMEDDXJH-UHFFFAOYSA-N ON=C1C(O)C2C(C1=O)(C)CCC1C2=CCc2c1ccc(c2)O
602 0 QJAZKHCLLDZWDO-UHFFFAOYSA-N ON=C1CC2C(C1=O)(C)CCC1C2=C(O)Cc2c1ccc(c2)O
603 0 ZASXCNXDDIBGSH-UHFFFAOYSA-N ON=C1CC2C(C1=O)(C)C(O)CC1C2=CCc2c1ccc(c2)O
604 0 CHQULNAAQXXHOU-UHFFFAOYSA-N ON=C1CC2C(C1=O)(CO)CCC1C2=CCc2c1ccc(c2)O
605 0 PVKIEIFUDWGWOA-UHFFFAOYSA-N ON=C1CC2C(C1=O)(C)CC(C1C2=CCc2c1ccc(c2)O)O
606 0 DIRPCCJXWPIQLX-UHFFFAOYSA-N ON=C1CC2C(C1=O)(C)CCC1C2=CC(O)c2c1ccc(c2)O
607 0 NCUKSCAFAGXTFG-UHFFFAOYSA-N ON=C1CC2C(C1=O)(C)CCC1C2=CCc2c1c(O)cc(c2)O
608 0 ZPCCYTHVVRCFRV-UHFFFAOYSA-N ON=C1CC2C(C1=O)(C)CCC1C2=CCc2c1ccc(c2O)O
609 0 HDBGUWFBCXFLJK-UHFFFAOYSA-N ON=C1CC2C(C1=O)(C)CCC1C2=CCc2c1cc(c(c2)O)O
610 0 KLACHFQLXPPWOS-UHFFFAOYSA-N ON=C1CC2C(C1=O)(C)CCC1C32OC3Cc2c1ccc(c2)O
611 0 GZLHTHGPHSPLGH-UHFFFAOYSA-N ON=C1CC2C(C1=O)(C)CCC1C2=CCC23C1(C=CC(=C3)O)O2
612 0 AIZDNZISENVZRI-UHFFFAOYSA-N ON=C1CC2C(C1=O)(C)CCC1C2=CCC2=C1C1OC1C(=C2)O
613 0 XZYHXGSHDMNKDC-UHFFFAOYSA-N ON=C1CC2C(C1=O)(C)CCC1C2=CCC2=C1C=CC1(C2O1)O
614 0 HMQUJBAERIMBLI-UHFFFAOYSA-N ON=C1OCC2C(C1=O)(C)CCC1C2=CCc2c1ccc(c2)O
615 0 BOAWURMKRDHYDP-UHFFFAOYSA-N ON=C1CC2C(C1=O)(C)COCC1C2=CCc2c1ccc(c2)O
616 0 ZAMGXPGCRPHPLO-UHFFFAOYSA-N ON=C1CC2(C(C1=O)(C)CCC1C2=CCc2c1ccc(c2)O)O
617 0 DNYGKESQNVPNND-UHFFFAOYSA-N COc1cc2OCc3c4c2c(c1)ccc4c(c(c3OC)O)C
618 0 CEYQQHNHLKCCBX-UHFFFAOYSA-N COc1cc2OCc3c4c2c(c1)cc(c4cc(c3OC)O)C
619 0 RIROPEXSKCWRIR-UHFFFAOYSA-N COc1cc2ccc3c4c2c(c1C)OCc4c(c(c3)O)OC
620 0 CRKPZXQBEPRQJB-UHFFFAOYSA-N COc1cc2OCc3c4c2c(c1C)ccc4cc(c3OC)O
621 0 MDTSHKHCOGLHRM-UHFFFAOYSA-N COc1cc2OCc3c4c2c(c1)c(C)cc4cc(c3OC)O
622 0 VLAHQQGWFLRYOU-UHFFFAOYSA-N COc1cc2OCc3c4c2c(c1)ccc4cc(c3OC)OC
623 0 DXSMIECBSNXEEO-UHFFFAOYSA-N O=C1OCC2=CCN3C2C(OC(=O)C(=C(C1C)C)C)CC3
624 0 LYDISCUGZLANSE-UHFFFAOYSA-N CC1C(=O)OC2CCN3C2C(=CC3)COC(=O)C(=C1C)C
625 0 IACLQVIGEDVGLY-UHFFFAOYSA-N O=CC=C1CC2N(C)CCC34C1=C(OC4C(C=CC23)OC)C(=O)O
626 0 YSJNSUXMRQSUNU-UHFFFAOYSA-N COC(C1Oc2c3C41CCN(C(C4C=O)Cc3ccc2O)C)C=O
627 0 PFJXLPMFGIMQIS-UHFFFAOYSA-N CC(C1CCC(=Cc2ccc(cc2)Cl)C1(O)Cn1ncnc1)C
628 0 GACSDRAKVGDOMT-UHFFFAOYSA-N CCC1(N)C(c2ccc(cc2)OC)C(=O)Oc2c1ccc(c2)O
629 0 PIIWFHPIMIROGO-UHFFFAOYSA-N CCC1=C(C(=O)OC2(C1C=CC(=C2)O)N)c1ccc(cc1)OC
630 0 SPPMNZRICMDTPD-UHFFFAOYSA-N O=CCC(=O)NCCSC(=O)CC(C(=C)C)CCC(=O)C
631 0 KLRHSRADGZYPTG-UHFFFAOYSA-N COc1ccc2c3c1OC1C3(CCNC2)C=CC(C1)(O)CC(=O)O
632 0 QXPLUOADWOUFBC-UHFFFAOYSA-N OCOc1cc2CCN(C3c2c(c1O)C1(C=CC(=O)C=C1)C3)C
633 0 ZRUAAQFLKXTWEQ-UHFFFAOYSA-N OCOc1c(O)cc2c3c1C1(C=CC(=O)C=C1)CC3N(CC2)C
634 0 LJSAVICYGFCRLO-UHFFFAOYSA-N NCCC(=O)NC(C(=O)O)(C(O)O)CCCNC(=N)N
635 0 CDUVJCGZEUDOIJ-GQCTYLIASA-N C=CC1(/C=C/C(=O)O)CC2c3c1c1OCOc1cc3CCN2C
636 0 LGJMVIGZUMWVQH-UHFFFAOYSA-N O=C1C=CC2(C(C1)O)CC1c3c2c2OCOc2cc3CCN1C
637 0 LLPDOHUUBJIBMJ-UHFFFAOYSA-N Oc1cc(ccc1C1COC(=N1)c1c(F)cccc1F)C(C)(C)C
638 0 AAZUHFASGMBVSG-UHFFFAOYSA-N COc1cc(OC)c2c(c1C)oc(cc2=O)c1ccccc1
639 0 TVFHEBXGSZDXLB-UHFFFAOYSA-N COc1cc(OC)c2c(c1)oc(c(c2=O)C)c1ccccc1
640 0 SNYKEGLXXHZBSD-UHFFFAOYSA-N COc1c2C(O)c3ccccc3N(c2c(c(c1OC)OC)OC)C
641 0 DGTTXHNLQSJFFS-UHFFFAOYSA-N O=CCc1cc(OC)c(cc1C(Cc1ccc(c(c1)O)O)NC)O
642 0 VSNKKBWBKFYCAI-UHFFFAOYSA-N COc1cc2CCN(C(c2c(c1O)O)Cc1ccc(c(c1)O)O)C
643 0 XRUPTIHAOALCLB-UHFFFAOYSA-N COc1cc2CCN(C(c2cc1O)C(c1ccc(c(c1)O)O)O)C
644 0 FPAHQFURVLLMJG-UHFFFAOYSA-N COc1c(O)cc2c(c1O)CCN(C2Cc1ccc(c(c1)O)O)C
645 0 FBTHFIZFTVJILV-UHFFFAOYSA-N COc1cc2C(O)CN(C(c2cc1O)Cc1ccc(c(c1)O)O)C
646 0 PGGZXYBJPRGMPF-UHFFFAOYSA-N COc1cc2CC(O)N(C(c2cc1O)Cc1ccc(c(c1)O)O)C
647 0 KOZNHANJHBJVIW-UHFFFAOYSA-N OCN1CCc2c(C1Cc1ccc(c(c1)O)O)cc(c(c2)OC)O
648 0 ZTNODDYRIQFOPO-UHFFFAOYSA-N COc1cc2CCN(C(c2cc1O)Cc1ccc(c(c1O)O)O)C
649 0 LLIMKEIPXZNEQO-UHFFFAOYSA-N COc1cc2CCN(C(c2cc1O)Cc1cc(O)c(cc1O)O)C
650 0 KTMOPXWUALOSNM-UHFFFAOYSA-N COc1cc2CCN(C(c2cc1O)Cc1cc(O)c(c(c1)O)O)C
651 0 WEVCQDKQDYIRBS-UHFFFAOYSA-N OCOc1cc2CCN(C(c2cc1O)Cc1ccc(c(c1)O)O)C
652 0 YRNLFSOIIFOQQA-UHFFFAOYSA-N COC1=C(O)C2C3(C(=C1)CCN(C3Cc1ccc(c(c1)O)O)C)O2
653 0 WIGKSGMDLVHIBL-UHFFFAOYSA-N COC1=C(O)C=C2C3(C1O3)CCN(C2Cc1ccc(c(c1)O)O)C
654 0 NMOQIEUSNNTXAI-UHFFFAOYSA-N COC12C=C3CCN(C(C3=CC2(O1)O)Cc1ccc(c(c1)O)O)C
655 0 MNQIRDWERKJZDB-UHFFFAOYSA-N CN1CCc2c(C1CC13OC3C=C(C(=C1)O)O)cc(c(c2)OC)O
656 0 VRXDGJZVTKREGJ-UHFFFAOYSA-N CN1CCc2c(C1CC1=CC=C(C3(C1O3)O)O)cc(c(c2)OC)O
657 0 OVNPFYNUCKRTST-UHFFFAOYSA-N COc1cc2CCN(C(c2cc1O)CC1=CC2C(C(=C1)O)(O2)O)C
658 0 UXBNVQHPEPOBNH-UHFFFAOYSA-N COc1cc2CCN(C(c2cc1O)COc1ccc(c(c1)O)O)C
659 0 DKJPLMUWIMVLNN-UHFFFAOYSA-N COc1cc2COCN(C(c2cc1O)Cc1ccc(c(c1)O)O)C
660 0 DVPFMCSPWYGLLO-UHFFFAOYSA-N COc1c(OC)c(OC)c2c(c1OC)n(C)c1c(c2=O)C=CCC1
661 0 GHXCRWHNGCDKMJ-UHFFFAOYSA-N COc1c(OC)c(OC)c2c(c1OC)n(C)c1c(c2=O)CCC=C1
662 0 MEQLXEVAVBTDKH-UHFFFAOYSA-N COc1c2N(C)C3C=CC=CC3C(=O)c2c(c(c1OC)OC)OC
663 0 HMMOOPJUSAOEFF-UHFFFAOYSA-N COC1=C(OC)C2C(C(=C1OC)OC)C(=O)c1c(N2C)cccc1
664 0 MINQBKLDAIDRES-UHFFFAOYSA-N COC1C(=C(OC)c2c(C1OC)c(=O)c1c(n2C)cccc1)OC
665 0 PYWHKBBOHJBJGG-UHFFFAOYSA-N COC1C(=C(OC)c2c(C1OC)n(C)c1c(c2=O)cccc1)OC
666 0 NHKVDJBNCHHWNQ-UHFFFAOYSA-N COc1cc2CCN(C(=Cc3ccc(c(c3)O)O)c2cc1O)C
667 0 INUWSIHPUHIECZ-UHFFFAOYSA-N COc1cc2C=CN(C(c2cc1O)Cc1ccc(c(c1)O)O)C
668 0 YVNXIVHUEHHXMN-UHFFFAOYSA-N COC1=CC2=C(CC1O)C1C3N(C2)CCC3=CC(C1O)O
669 0 VDCZNWXADHYVEM-UHFFFAOYSA-N COC1CC2=C(C=C1O)C1C3N(C2)CCC3=CC(C1O)O
670 0 AJMUWWJACZUJMS-UHFFFAOYSA-N COC1=CC2CN3CCC4=CC(C(C(C2C=C1O)C34)O)O
671 0 ARMUIHLHNJAJMP-UHFFFAOYSA-N COc1cc2CN3CCC4C3C(c2cc1O)C(O)C(C4)O
672 0 BNSFMLVIIHYXHV-UHFFFAOYSA-N O=CNc1ccc(cc1C(=O)CC(C(=O)O)(C(O)C)N)O
673 0 LQBADPBPRKIWTG-UHFFFAOYSA-N O=C1CC(N)(OC2=C1C(=C(C)C(=O)C2(C)C)O)c1ccccc1
674 0 JFMCCFISGVHMAG-UHFFFAOYSA-N O=C1C(C)C(N)(O)c2c(C1(C)C)oc(cc2=O)c1ccccc1
675 0 KTQMHVUBPYRDIQ-UHFFFAOYSA-N NC1C=CC=CC1c1cc(=O)c2c(o1)C(C)(C)C(=O)C(=C2O)C
676 0 XWPJBEGCILWVEY-UHFFFAOYSA-N CC1C(=O)c2c(=O)cc(oc2C(C1=O)(C)C)c1ccccc1
677 0 WFAZLWFRFDPOJQ-UHFFFAOYSA-N OC1CC2CCN3C2C(C1O)C1=C(C3)CC2C(=C1)OCO2
678 0 FGGWHKIGBATITE-UHFFFAOYSA-N OC1CC2CCN3C2C(C1O)C1=C(C3)C=C2C(C1)OCO2
679 0 NPROOCGOHONHAN-UHFFFAOYSA-N OC1CC2CCN3C2C(C1O)C1C=C2OCOC2=CC1C3
680 0 CUCFREGBISAPLD-UHFFFAOYSA-N O=CCC(=O)NCCSC(=O)C1CCC(CC1O)C(=C)C
681 0 XQBYYELCJIZMMN-UHFFFAOYSA-N OCCN1Cc2c(C1=O)cc(c(c2O)C)OCC=C(C)C
682 0 XMZVHOUPMBHAEW-UHFFFAOYSA-N COC1=C2CC(OC2N(c2c1cccc2O)C)C(O)(C)C
683 0 IVBPTOHQSZRGAH-UHFFFAOYSA-N COC1=C2CC(OC2N(c2c1cc(O)cc2)C)C(O)(C)C
684 0 WBOJIUHARUDJGH-UHFFFAOYSA-N OCC1OC(C(C1O)O)N1CN(C2C1NCNC2N)O
685 0 USRNZTHYJIYRON-UHFFFAOYSA-N COC1C2C=COC2=Nc2c1c1C=CC(Oc1c(c2)OC)(C)C
686 0 OHIMKQWEISGFPE-UHFFFAOYSA-N COC1=C2C=COC2Nc2c1c1C=CC(Oc1c(c2)OC)(C)C
687 0 OTYUYHMYMOXBFM-UHFFFAOYSA-N COc1cc2nc3OCCc3c(c2c2c1OC(C)(C)C=C2)OC
688 0 RKTRDFLXBKRZEA-UHFFFAOYSA-N COC1Cc2nc3occc3c(c2C2=C1OC(C)(C)C=C2)OC
689 0 KGNLBKKJRSJBOW-UHFFFAOYSA-N COC1=Cc2nc3occc3c(c2C2C1OC(C)(C)C=C2)OC
690 0 SVIIRJDYCJVVQW-UHFFFAOYSA-N COc1cc2nc3occc3c(c2c2c1OC(C)(C)CC2)OC
691 0 WBKBNLYDTQRGTQ-UHFFFAOYSA-N NC(C(=O)NC(C(=O)C1OC2N(C1)C(=O)C2)C(=O)O)C(C)C
692 0 QRJHZEQHGAKOOK-UHFFFAOYSA-N O=CCC1=CCC(CC21NCCC1=C2CC(=O)OC1)OC
693 0 LLPHWORCMKXKBL-UHFFFAOYSA-N O=CCC1=C(CC(=O)OC1)C12NCCC2=CCC(C1)OC
694 0 HOQPRDTYFJIMJR-UHFFFAOYSA-N O=CC(C(C(C(=O)O)NC(=O)C(C(C)C)N)O)OC1CC(=O)N1
695 0 PWZZGIFXAPVGSP-UHFFFAOYSA-N COC1CC=C2C3(C1O)N(CC2)CCC1=C3CC(=O)OC1
696 0 TYGGRUUYYQBSLQ-UHFFFAOYSA-N COC1CC=C2C3(C1)N(CC2)CCC1=C3C(O)C(=O)OC1
697 0 KVNTUUPFDSCTIT-UHFFFAOYSA-N COC1CC=C2C3(C1)N(CCC1=C3CC(=O)OC1)C(C2)O
698 0 CVLDPPXDMNWLAM-UHFFFAOYSA-N COC1CC=C2C3(C1)N(CC2)C(O)CC1=C3CC(=O)OC1
699 0 PUAWGSAZZVPCMQ-UHFFFAOYSA-N COC1CC=C2C3(C1)N(CCC1=C3CC(=O)OC1)CC2O
700 0 OYCNEZGRZMWOOI-UHFFFAOYSA-N COC1CC(=C2C3(C1)N(CCC1=C3CC(=O)OC1)CC2)O
701 0 CDEXAEJMNHMKDA-UHFFFAOYSA-N COC1CC=C2C3(C1)N(CC2)CC(C1=C3CC(=O)OC1)O
702 0 YQGZMMSNKGKTRU-UHFFFAOYSA-N COC1CC=C2C3(C1)N(CC2)CCC1=C3CC(=O)OC1O
703 0 ZFEGPRYJPAPMRE-UHFFFAOYSA-N COC1CC23N(CCC2=CC1O)CCC1=C3CC(=O)OC1
704 0 MLGLDQDVUNLBKF-UHFFFAOYSA-N OCOC1CC=C2C3(C1)N(CC2)CCC1=C3CC(=O)OC1
705 0 MBDZJLZEWRJUNF-UHFFFAOYSA-N OC(=O)C(C(C1OC2N(C1O)C(=O)C2)O)NC(=O)C(C(C)C)N
706 0 SPJYDFQCBMIQKB-UHFFFAOYSA-N OCC(C(C(=O)NC(C(C1OC2N(C1)C(=O)C2)O)C(=O)O)N)C
707 0 ADPXTNCBUXAWEH-UHFFFAOYSA-N COC1CC=C2C3(C1)N(CC2)CCC12C3(CC(=O)OC2)O1
708 0 ZRBUMFVFBWMLHB-UHFFFAOYSA-N COC1CC2OC32C2(C1)N(CCC1=C2CC(=O)OC1)CC3
709 0 KQCUXEWSSKXBNK-UHFFFAOYSA-N COC1CC=C2C3(C1)N(CCC1=C3COC(=O)OC1)CC2
710 0 QXCCEPWUPJLKJT-UHFFFAOYSA-N COC1CC=C2C3(C1)N(COC2)CCC1=C3CC(=O)OC1
711 0 HNXILEPXYYFKNE-UHFFFAOYSA-N COC1CC=C2C3(C1)N(COCC1=C3CC(=O)OC1)CC2
712 0 RRDMYPIJPICNNB-UHFFFAOYSA-N OC(=O)C(N(C(=O)C(C(C)C)N)O)C(C1OC2N(C1)C(=O)C2)O
713 0 HATDCYARXLMDQN-UHFFFAOYSA-N OC(=O)C(C(C1OC2N(C1)C(=O)C2O)O)NC(=O)C(C(C)C)N
714 0 YDUIDNHGTITLAN-UHFFFAOYSA-N OC(=O)C(C(C1OC2N(C1)C(=O)C2)O)NC(=O)C(C(O)(C)C)N
715 0 CNGLNZZTAYWGKZ-UHFFFAOYSA-N OC(=O)C(C(C1OC2=CC(=O)N2C1)O)NC(=O)C(C(C)C)N
716 0 IEDYHFKZTZZPRZ-UHFFFAOYSA-N CC(C(C(=O)NC(=C(C1OC2N(C1)C(=O)C2)O)C(=O)O)N)C
717 0 WETMQSPXSLPUJX-UHFFFAOYSA-N OC(=O)C(C(C1OC2N(C1)C(=O)C2)O)NC(=O)C(=C(C)C)N
718 0 NSAMXCHHGSHJKQ-UHFFFAOYSA-N OC(=O)c1ccc(cc1)NCC1=NC2C(NC1)(N)N=C(NC2=O)N
719 0 FAZBRHVBGMMORL-UHFFFAOYSA-N OC(=O)C1C=CC(=CC1N)NCC1=Nc2c(NC1)nc([nH]c2=O)N
720 0 UKLDDWZJFOCQGN-UHFFFAOYSA-N OC(=O)C1=CCC(C=C1)(N)NCC1=Nc2c(NC1)nc([nH]c2=O)N
721 0 RRGCQJSEXQGKDZ-UHFFFAOYSA-N Oc1cccc2c1C(O)c1c(O2)c2OC(C)(C)C=Cc2cc1
722 0 JYZAYBRTZJWZDR-UHFFFAOYSA-N COC1=CC23CCNC(C2=CC1=O)Cc1c3c(O)c(cc1)OC
723 0 GRLMKLOZHMGMQW-UHFFFAOYSA-N COC1=CC23CCN(C(C2=CC1=O)Cc1c3c(O)c(cc1)O)C
724 0 DXCLZGXGJNUBRU-UHFFFAOYSA-N Oc1cccc2c1c(=O)c1c(o2)C2OC(C)(C)C=CC2C=C1
725 0 JXSSDMPHNVCDDS-UHFFFAOYSA-N O=C1C2C=CC3=C(C2Oc2c1c(O)ccc2)OC(C=C3)(C)C
726 0 GDUULPBSXLZUGX-UHFFFAOYSA-N Oc1cccc2c1c(=O)c1c(o2)C2=C(CC1)C=CC(O2)(C)C
727 0 YACCCNSVDAWWBP-UHFFFAOYSA-N Oc1cccc2c1c(=O)c1c(o2)c2OC(C)(C)CCc2cc1
728 0 CEPLXQODXVDVML-UHFFFAOYSA-N OC1=CC=CC2C1C(=O)c1c(O2)c2OC(C)(C)C=Cc2cc1
729 0 HTCWYXOVHFGZAX-UHFFFAOYSA-N OC1=CCCc2c1c(=O)c1c(o2)c2OC(C)(C)C=Cc2cc1
730 0 IJSNTNFUDBVBEX-UHFFFAOYSA-N OC1CC=Cc2c1c(=O)c1c(o2)c2OC(C)(C)C=Cc2cc1
731 0 ZWQASBQIJWESEN-UHFFFAOYSA-N COc1ccc2c(c1O)C13CCN(C(C2)C3=CC(=O)C(=C1)O)C
732 0 JDNNPAQMYAZKDP-UHFFFAOYSA-N COC1=C(OC)C23C(CC1=O)(CCN2)c1c(CC3)ccc(c1O)O
733 0 VWMRCPKNSYVPAV-UHFFFAOYSA-N COC1=C(O)C23C(CC1=O)(CCN2)c1c(CC3)ccc(c1O)OC
734 0 YPLRIRRZHFRECN-UHFFFAOYSA-N COC1=C(O)C(=O)CC23C1(NCC2)CCc1c3c(O)c(cc1)OC
735 0 IUXAJJVENXGCSE-UHFFFAOYSA-N CCCCCCCC(CC(=O)SCCNC(=O)O)O
736 0 TTYSGUCVPWRYEB-UHFFFAOYSA-N Nc1nccc(n1)c1n(cnc1c1ccccc1)CC1CC1
737 0 PRWQJNHGGGPNFX-UHFFFAOYSA-N CCC=CCC1C(CCC1=O)CC(=O)SCCNC(=O)O
738 0 OWVWGANNNNQONV-UHFFFAOYSA-N C=CC(=O)NCCSC(=O)CCCC(C(=C)C)CC(=O)O
739 0 KDUVSOJHHPPIPY-UHFFFAOYSA-N CC(=O)NCCSCCn1cnc2c1c(=O)[nH]c(n2)N
740 0 IZGFQZAQJLVDAT-UHFFFAOYSA-N O=CCc1cc(OC)c(c2c1C(NC)Cc1c2cc(cc1)O)O
741 0 GQMXVRLRODUBPS-UHFFFAOYSA-N CNCCc1cc(OC)c(c2c1C(=O)Cc1c2cc(cc1)O)O
742 0 JITROYLGDNWPGM-UHFFFAOYSA-N COc1cc2Oc3c(O)ccc4c3C(Cc2cc1OC)NCC4
743 0 LWKSMFDHQOBGTE-UHFFFAOYSA-N COC1=C(O)C2=C3C(C1O)(O)CCN(C3Cc1c2cc(O)cc1)C
744 0 SMNRABKEPPXLPB-UHFFFAOYSA-N COC1(O)C=C2CCN(C3C2=C(C1(O)O)c1cc(O)ccc1C3)C
745 0 RGELUDKEDVPYBZ-UHFFFAOYSA-N COc1cc2CCN(C3c2c(c1O)C1=C(C3)C=CC(C1O)(O)O)C
746 0 DMYDKSBEJNYNSP-UHFFFAOYSA-N COc1cc2CCN(C3c2c(c1O)C1=C(C3)C(C(C(=C1)O)O)O)C
747 0 JGZCPYBJQVVXLX-UHFFFAOYSA-N COc1cc2CCN(C3c2c(c1O)c1cc(O)ccc1C3O)C
748 0 PWJGYEPGTBUPBV-UHFFFAOYSA-N COc1c(O)c2c3cc(O)ccc3CC3c2c(c1O)CCN3C
749 0 QVRYVYZGLNXJED-UHFFFAOYSA-N COc1cc2C(O)CN(C3c2c(c1O)c1cc(O)ccc1C3)C
750 0 BBWPOJXKGZJWKL-UHFFFAOYSA-N COc1cc2CCN(C3c2c(c1O)c1c(C3)ccc(c1O)O)C
751 0 LOVSHMYDERGPJB-UHFFFAOYSA-N COc1cc2CC(O)N(C3c2c(c1O)c1cc(O)ccc1C3)C
752 0 UIRLWMMMWGIITH-UHFFFAOYSA-N OCN1CCc2c3C1Cc1ccc(cc1c3c(c(c2)OC)O)O
753 0 YRVYSRJPYFYSPZ-UHFFFAOYSA-N COc1cc2CCN(C3c2c(c1O)c1cc(O)cc(c1C3)O)C
754 0 FJXBCMABOAYQEY-UHFFFAOYSA-N COC1=C(O)C23C4(C(=C1)CCN(C4Cc1c3cc(O)cc1)C)O2
755 0 OONHDTHOVODEOW-UHFFFAOYSA-N COC1=C(O)C2=C3C4(C1O4)CCN(C3Cc1c2cc(O)cc1)C
756 0 NKAFNTGNPZSJTR-UHFFFAOYSA-N COc1cc2CCN(C3c2c(c1O)C12C=C(O)C=CC2(O1)C3)C
757 0 IXZYAXBDLGPXQB-UHFFFAOYSA-N COC12C=C3CCN(C4C3=C(C2(O1)O)c1cc(O)ccc1C4)C
758 0 MSKAVEJCNNMHHC-UHFFFAOYSA-N COc1cc2CCN(C3c2c(c1O)C1=C(C3)C=CC2(C1O2)O)C
759 0 CCMVNAFHPZXJBO-UHFFFAOYSA-N COc1cc2CCN(C3c2c(c1O)C1=C(C3)C2C(C(=C1)O)O2)C
760 0 VRFVDWALYCNYTM-UHFFFAOYSA-N COc1cc2CC3N(C)CCc4c3c(Oc2cc1O)c(O)cc4
761 0 NEQWPVBUZDJIHK-UHFFFAOYSA-N COc1cc2Oc3c(O)ccc4c3C(Cc2cc1O)N(C)CC4
762 0 ZGTWZEVYADNLCB-UHFFFAOYSA-N COc1cc2COCN(C3c2c(c1O)c1cc(O)ccc1C3)C
763 0 GXNFWCHHDVBJGO-UHFFFAOYSA-N O=C1C2C(CCN3C2CCC3)OC2=C1C(C)(O)C(C=C2)O
764 0 VWBIZPYJQRKUSJ-UHFFFAOYSA-N CC1=CC=CC2(C1(O)C(=O)C1C(O2)CCN2C1CCC2)O
765 0 JYVKMMCWKJMBEX-UHFFFAOYSA-N OC1C2=C(CN3C4C2CCCC4CC3)C=C2C1(O)OCO2
766 0 ZUYTZDQJZJHQAR-UHFFFAOYSA-N OC1C2=C(C=C3C1(O)OCO3)C1C3N(C2)CCC3CCC1
767 0 YVDHKVDHNYUYQF-UHFFFAOYSA-N OC12C=C3OCOC3=CC2(O)CN2C3C1CCCC3CC2
768 0 IIHCSROGFJZGOG-UHFFFAOYSA-N COc1cc2CC3NCCc4c3c(Oc2cc1O)c(OC)cc4
769 0 KWZBEVYJMCLGAC-UHFFFAOYSA-N COc1cc2Oc3c(OC)ccc4c3C(Cc2cc1O)NCC4
770 0 WYTWHRSXTRGSIN-UHFFFAOYSA-N OCC1OC(n2cnc(c2)CCN(C(=O)O)C)C(C(C1O)O)O
771 0 AFUWBCVXATZTQK-UHFFFAOYSA-N NCC(C(NC(C(=O)O)CCCNC(=N)N)O)C(=O)O
772 0 SEYQQCKNYMEXEI-UHFFFAOYSA-N COC1C=CC23C(C1)N(C)CC2OC(=O)C1C3C=C2OCOC2=C1
773 0 JJAUPATXFIFSLQ-UHFFFAOYSA-N COC1C=CC23C(C1)N(C)CC2OC(=O)C1=C3CC2OCOC2=C1
774 0 MRRUDWNKDVTAKC-UHFFFAOYSA-N COC1C=CC23C(C1)N(C)CC2OC(=O)C1=C3C=C2OCOC2C1
775 0 ISMQMEMMGWHANK-UHFFFAOYSA-N COc1cc2C(=O)OC3C(c2c(c1O)C)C1N(C)CCC1=CC3O
776 0 PSQOKWJGGUHECI-UHFFFAOYSA-N COc1c(O)cc2c(c1C)C(=O)OC1C2C2N(C)CCC2=CC1O
777 0 UZEYEGOQLLCBFN-UHFFFAOYSA-N COc1cc2C3C(OC(=O)c2cc1OC)C(O)C=C1C3N(C)CC1
778 0 JYKXEEAMEWLFSD-UHFFFAOYSA-N COc1cc2C(=O)OC3C(c2cc1O)C1N(C)CCC1=C(C3O)C
779 0 KRHPAEAMCHTIRF-UHFFFAOYSA-N COC1C=C2CCN(C2C2C1OC(=O)c1c2cc(c(c1)OC)O)C
780 0 UFEWJPMXSXUEAJ-UHFFFAOYSA-N O=CC(C1Oc2c3C41CCN(C(C4C=O)Cc3ccc2OC)C)O
781 0 ZNLJHPWNGYINJF-UHFFFAOYSA-N CNC1CCC(=O)CC(C1)OC(=O)C(c1ccccc1)O
782 0 SGRMXAALPWIJPW-UHFFFAOYSA-N O=CC1OC1C12C(C)CC32NCCCC3C2CC1C(=O)O2
783 0 MWFIEBYUHGWZLA-UHFFFAOYSA-N O=CCCC1C2OC(=O)C(C2)C23C1(NCC1C3O1)CC2C
784 0 ZVTGUPISIAVVRX-UHFFFAOYSA-N OC(c1ccccc1)C(=O)OC1CC2CC(C(C1)N2C)O
785 0 VKBHUJFLQFTDCI-UHFFFAOYSA-N OC(c1ccccc1)C(=O)OC1CC2CCC(C1O)N2C
786 0 SGOFFTGDNXCDIT-UHFFFAOYSA-N O=C(C(c1ccccc1O)O)OC1CC2CCC(C1)N2C
787 0 BYVUJODEKATBBM-UHFFFAOYSA-N O=C(C(c1cccc(c1)O)O)OC1CC2CCC(C1)N2C
788 0 WNRDKVZEXZWRFR-UHFFFAOYSA-N OC(c1ccc(cc1)O)C(=O)OC1CC2CCC(C1)N2C
789 0 BEQQOXQBEGZHOD-UHFFFAOYSA-N OCN1C2CCC1CC(C2)OC(=O)C(c1ccccc1)O
790 0 PJQGXMLEHXXFIT-UHFFFAOYSA-N O=C(C(C12C=CC=CC2O1)O)OC1CC2CCC(C1)N2C
791 0 PSPQLRLSIHESLR-UHFFFAOYSA-N O=C(C(C1=CC2C(C=C1)O2)O)OC1CC2CCC(C1)N2C
792 0 UEXIFIIJJVMPHW-UHFFFAOYSA-N O=C(C(C1=CC=CC2C1O2)O)OC1CC2CCC(C1)N2C
793 0 NDQUDGKHBLJPLY-UHFFFAOYSA-N OC(c1ccccc1)C(=O)OC1CC2COCC(C1)N2C
794 0 KBHWEIWGCQPQPX-UHFFFAOYSA-N CC(=O)OC1C(O)C=C2C3C1C1=C(CN3CC2)C=C2C(C1)OCO2
795 0 XKUZXEXLYUMQPC-UHFFFAOYSA-N CC(=O)OC1C(O)C=C2C3C1C1=C(CN3CC2)CC2C(=C1)OCO2
796 0 WUYSLIXFLGHDQZ-UHFFFAOYSA-N CC(=O)OC1C(O)C=C2C3C1C1C=C4OCOC4=CC1CN3CC2
797 0 XVTOYTCESCFTFO-UHFFFAOYSA-N COc1ccc(cc1)c1c(=O)oc2c(c1C)cc(c(c2)O)C
798 0 NOLZTCWYZCGHTE-UHFFFAOYSA-N COc1ccc(cc1)c1c(=O)oc2c(c1C)c(C)cc(c2)O
799 0 VJEMKBLWLGIWFX-UHFFFAOYSA-N COc1ccc(cc1)c1c(=O)oc2c(c1C)ccc(c2C)O
800 0 JYWZXKMMEIJNKK-IGCXTIMSSA-N C1[C@@H]([C@H](C(=O)[C@H]([C@H]1NC2=CC=C(C=C2)[N+](=O)[O-])O)O)CO
801 0 SEWQEQSXDGJDGG-ZTFGCOKTSA-N CC(=O)O[C@@H]1CC=C2CCN3[C@H]2[C@@H]1C4=CC5=C(C=C4C3)OCO5
802 0 QKTZSGVZWBCCAP-UHFFFAOYSA-N COc1ccc(cc1)c1c(=O)oc2c(c1C)ccc(c2)OC
803 0 YYQWXJDHMZUALE-UHFFFAOYSA-N Cc1ccsc1C(=CCCN1CCCCC1)c1sccc1C
804 0 OPIFKUPTQNTKPW-UHFFFAOYSA-N OC(C(c1ccccc1)C(=O)OC1CC2CCC(C1)N2)O
805 0 QXYCWLZMSWWIKP-UHFFFAOYSA-N OCC(c1ccccc1O)C(=O)OC1CC2CCC(C1)N2
806 0 KKZAROQNHNVVRH-UHFFFAOYSA-N OCC(c1cccc(c1)O)C(=O)OC1CC2CCC(C1)N2
807 0 JVLJRDXQBSZRQP-UHFFFAOYSA-N OCC(c1ccc(cc1)O)C(=O)OC1CC2CCC(C1)N2
808 0 QAHZAHIPKNLGAS-KZRPXEQKSA-N CO[C@@H]1C[C@@H]2[C@]3(C=C1)[C@H](CN2CC4=C(C5=C(C=C34)OCO5)OC)O
809 0 QEUHGNNRYMYVBM-UHFFFAOYSA-N OCC1CC23C41C1OC1CN2CCCC3C1CC4C(=O)O1
810 0 NZUSNHLQNBMKSO-UHFFFAOYSA-N OC1CCN2C34C1C1OC(=O)C(C1)C4(C(C3)C)C1C(C2)O1
811 0 VLWBMMZIJJVTJO-UHFFFAOYSA-N O=C1OC2CC1C13C(C)CC43C2CCCN4C(C2C1O2)O
812 0 DVICZXQNCRCMGX-UHFFFAOYSA-N O=C1OC2CC1C13C(C)CC43C2CCC(N4CC2C1O2)O
813 0 QJFKZIKHFCUNSP-UHFFFAOYSA-N OC1CN2CC3OC3C34C2(C(C1)C1OC(=O)C4C1)CC3C
814 0 HBKCMJPGAYUSLS-UHFFFAOYSA-N COc1c(O)cc2c3c1OC1C3(CCNC2)CCC(C1)O
815 0 YCTBGXOMWMVYMA-UHFFFAOYSA-N COc1cc(O)c2c3c1OC1C3(CCNC2)CCC(C1)O
816 0 WKKBOZIJFZXUEH-UHFFFAOYSA-N COc1ccc2c3c1OC1C3(CCNC2)C(O)CC(C1)O
817 0 SKRDCPQQYRRFPS-UHFFFAOYSA-N COc1ccc2c3c1OC1C3(CCNC2)CC(C(C1)O)O
818 0 LUIGVKFXCRWHKQ-UHFFFAOYSA-N COc1ccc2c3c1OC1C3(CCNC2)CCC(C1O)O
819 0 NHMRZSZZVNOBEQ-UHFFFAOYSA-N COc1ccc2c3c1OC1C3(CCC(C1)O)C(O)CNC2
820 0 VWKJOECIITZZBN-UHFFFAOYSA-N COc1ccc2c3c1OC1C3(CCC(C1)O)CC(NC2)O
821 0 ACVRADDYOUAYHD-UHFFFAOYSA-N COc1ccc2c3c1OC1C3(CCNC2O)CCC(C1)O
822 0 FPTOTYYASIUOMT-UHFFFAOYSA-N OCOc1ccc2c3c1OC1C3(CCNC2)CCC(C1)O
823 0 YMDDYAMQBLJXJS-UHFFFAOYSA-N OCC(C12C=CC=CC2O1)C(=O)OC1CC2CCC(C1)N2
824 0 QMXIEYJBXXSFQK-UHFFFAOYSA-N OCC(C1=CC=CC2C1O2)C(=O)OC1CC2CCC(C1)N2
825 0 XSZXIECVWYAMPM-UHFFFAOYSA-N OCC(C1=CC2C(C=C1)O2)C(=O)OC1CC2CCC(C1)N2
826 0 ZZJYAZDWOKZVDE-UHFFFAOYSA-N COC12OC1C=C1C3=C2OC2C3(CCNC1)CCC(C2)O
827 0 IMGVDCKNWKWMNR-UHFFFAOYSA-N COC1=CC2OC32C2=C1OC1C2(CCNC3)CCC(C1)O
828 0 SGCLCCKSIREWCB-UHFFFAOYSA-N COC1=CC=C2C34C1(OC1C4(CCNC2)CCC(C1)O)O3
829 0 QMKBHIGERZUDAZ-UHFFFAOYSA-N CN1CCC2(c3c(C1)ccc(c3O)O)C=CC(CC2O)O
830 0 KLJOYDMUWKSYBP-YNBLHMCPSA-N CN1C[C@H]2[C@]3([C@@H]1C[C@@H](C=C3)OC)C4=CC5=C(C=C4[C@@H](O2)O)OCO5
831 0 DQDWJJJXKUMLKJ-UHFFFAOYSA-N COc1ccc2c3c1OC1C3(CCNC2)COCC(C1)O
832 0 IAVYPMBQHVZDCW-UHFFFAOYSA-N COc1ccc2c3c1OC1C3(COCNC2)CCC(C1)O
833 0 QTIVBYKFIBQESG-UHFFFAOYSA-N OCC(c1ccccc1)(C(=O)OC1CC2CCC(C1)N2)O
834 0 MRUAQIZPHXSHLF-UHFFFAOYSA-N Oc1cccc(c1)CC1COC(=O)C1=Cc1cccc(c1)O
835 0 DKBAWKDXBAFPST-UHFFFAOYSA-N Oc1cccc(c1)CC1=C(COC1=O)Cc1cccc(c1)O
836 0 FPRXWQUWQPUXAZ-UHFFFAOYSA-N Oc1cccc(c1)CC1C(=O)OCC1=Cc1cccc(c1)O
837 0 VOEVEGYLKQKGLZ-UHFFFAOYSA-N CC1=C(C2=C(C(C1=O)(C)C)OC(=CC2=O)C3=CC=CC=C3)O
838 0 CRNSQGGCPCMJPX-UHFFFAOYSA-N O=CCC12CCC(CC1Oc1c2c(CN)ccc1OC)O
839 0 OJMIJFPTYGTJLV-UHFFFAOYSA-N NCCC12CCC(CC1Oc1c2c(C=O)ccc1OC)O
840 0 HVMZLAOLEFHRJF-UHFFFAOYSA-N CC(=O)Oc1ccc2c3c1OC1C43CCNC(C2)C4C=CC1O
841 0 VYHJQGLOQONZDZ-UHFFFAOYSA-N CCCc1c(c2ccc(cc2)O)c(=O)oc2c1ccc(c2)O
842 0 VZFQKUAOMVYXLW-UHFFFAOYSA-N OCc1ccc(cc1)NNC(C(C(=O)O)CC(C(=O)O)N)O
843 0 PVSBABFTHPOBFU-UHFFFAOYSA-N CN1CCC23C4C1Cc1c3c(OC2C(C(C4)C(=O)O)O)c(cc1)O
844 0 BIAZEWSDHFOJAZ-UHFFFAOYSA-N O=CCc1cc(OC)c(c2c1C(NC)CC12C=CC(=O)C=C1)O
845 0 VZBRAIILUHKIRA-UHFFFAOYSA-N CNCCc1cc(OC)c(c2c1C(=O)CC12C=CC(=O)C=C1)O
846 0 ZQCMNTVTMJPDLP-UHFFFAOYSA-N COC1=CC2(O)CCN(C3C2(C(=C1O)C1(C=CC(=O)C=C1)C3)O)C
847 0 IFFQXVXAHNHCEX-UHFFFAOYSA-N COC1=CC2=C3C(C1(O)O)(O)C1(C=CC(=O)C=C1)CC3N(CC2)C
848 0 JMZKHFCOGDFRQH-UHFFFAOYSA-N COC1(O)C(O)C2=C3C(=C1O)C1(C=CC(=O)C=C1)CC3N(CC2)C
849 0 MHCBMZNKZZRAST-UHFFFAOYSA-N COc1cc2CCN(C3c2c(c1O)C1(C=CC(=O)C=C1)C3O)C
850 0 CIFXBRXYGZIOLT-UHFFFAOYSA-N COc1cc2CCN(C3c2c(c1O)C1(C=CC(=O)C=C1O)C3)C
851 0 WNMJOLBEYRFPPJ-UHFFFAOYSA-N COc1cc2CCN(C3c2c(c1O)C1(C=CC(=O)C(=C1)O)C3)C
852 0 SGGBJFQNROIQTI-UHFFFAOYSA-N COc1c(O)c2c3c(c1O)CCN(C3CC12C=CC(=O)C=C1)C
853 0 ZPCVMSDRPKNRCB-UHFFFAOYSA-N COc1cc2C(O)CN(C3c2c(c1O)C1(C=CC(=O)C=C1)C3)C
854 0 ASARSQQHFKHJJM-UHFFFAOYSA-N COc1cc2CC(O)N(C3c2c(c1O)C1(C=CC(=O)C=C1)C3)C
855 0 UXHWIHZNWDKJBD-UHFFFAOYSA-N OCN1CCc2c3C1CC1(c3c(c(c2)OC)O)C=CC(=O)C=C1
856 0 QSVPVWYSNYUQQM-UHFFFAOYSA-N COC1=CC2=C3C4(C1(O)O4)C1(C=CC(=O)C=C1)CC3N(CC2)C
857 0 JCSQBIWQINLXIJ-UHFFFAOYSA-N COc1cc2CCN(C3c2c(c1O)C1(C=CC(=O)C2C1O2)C3)C
858 0 FSTCWPFXDGKKSO-UHFFFAOYSA-N COC1=CC23CCN(C4C3(C(=C1O)C1(C=CC(=O)C=C1)C4)O2)C
859 0 VGWKJLHRKMARMJ-UHFFFAOYSA-N COC12OC1C1=C3C(=C2O)C2(C=CC(=O)C=C2)CC3N(CC1)C
860 0 RQAZBKLIOVSPMR-UHFFFAOYSA-N COc1cc2COCN(C3c2c(c1O)C1(C=CC(=O)C=C1)C3)C
861 0 XJJKYKVXMFYLDA-UHFFFAOYSA-N O=C1OC2CC1C13C(C)CC43C2COCCN4CC2C1O2
862 0 TWYZQJGBOPFBII-UHFFFAOYSA-N O=C1OC2CC1C13C(C)CC43C2CCOCN4CC2C1O2
863 0 RBRYDEVPVQNPIL-UHFFFAOYSA-N CCCC1=C(OC)C(c2c(N1C)cccc2)(O)CC(=O)O
864 0 CTLSAARMNFQVCG-UHFFFAOYSA-N COc1cccc2c1N(C)C1=C(C2O)CC(O1)C(O)(C)C
865 0 FCGUGLQQHKFAKF-UHFFFAOYSA-N CC1CC23C41C1OC1CN2CCCC3C1CC4(O)C(=O)O1
866 0 MRCYIXKFRAGFLZ-UHFFFAOYSA-N O=C1OC2CC1C13C4OC4CN4C3(C2CCC4)CC1(C)O
867 0 UUATVNWXIONSPR-UHFFFAOYSA-N O=C1OC2CC1C13C(C)CC43C2(O)CCCN4CC2C1O2
868 0 KVVHNTSZVJBVMM-UHFFFAOYSA-N O=C1OC2CC1C13C4OC4CN4C3(C2CCC4)C(C1C)O
869 0 MNUKPLLQJLGVGT-UHFFFAOYSA-N O=C1OC2C(C1C13C(C)CC43C2CCCN4CC2C1O2)O
870 0 HDCAYZZPBBLCOK-UHFFFAOYSA-N COc1ccc2c(c1O)c1c(O)c(O)cc3c1C(C2)N(C)CC3
871 0 PQWBUSMNYRNIGI-UHFFFAOYSA-N COc1cccc2c1N(C)C1OC(CC1C2=O)C(O)(C)C
872 0 OIPWENRKWHWEGA-UHFFFAOYSA-N COC1=CC=CC2C1N(C)C1=C(C2=O)CC(O1)C(O)(C)C
873 0 JSYBHUWURXVEOU-UHFFFAOYSA-N COC1=CCCc2c1n(C)c1c(c2=O)CC(O1)C(O)(C)C
874 0 WRIYJJOQTOFEAV-UHFFFAOYSA-N COC1CC=Cc2c1n(C)c1c(c2=O)CC(O1)C(O)(C)C
875 0 PFINAHYUUZIAIS-UHFFFAOYSA-N COc1cc2c(cc1O)CC1C3=C2C2=C(CC3CCN1)OCO2
876 0 RUUGRAHNFQAESW-UHFFFAOYSA-N COC1=CC2C(C=C1O)CC1c3c2c2OCOc2cc3CCN1
877 0 SUWAJUBMGHLDPO-UHFFFAOYSA-N COc1cc2c(cc1O)CC1C3=C2C2OCOC2C=C3CCN1
878 0 PGZXWFWBFQPYRX-UHFFFAOYSA-N COC1=CC2=C(CC1O)CC1c3c2c2OCOc2cc3CCN1
879 0 LRIIDXKIWBCAGL-UHFFFAOYSA-N COc1cc2c(cc1O)CC1C3C2C2=C(OCO2)C=C3CCN1
880 0 JWOKUSNEANDWKO-UHFFFAOYSA-N COC1CC2=C(C=C1O)CC1c3c2c2OCOc2cc3CCN1
881 0 NMHYNLJDIFPABG-UHFFFAOYSA-N CCCCc1cc(O)cc2c1C(N)c1c(C2=O)cc(cc1O)O
882 0 QJJNUTLRRBQAOP-UHFFFAOYSA-N CCCCc1cc(O)cc2c1C(=O)c1c(C2N)cc(cc1O)O
883 0 DHBWYOZCPNMLED-UHFFFAOYSA-N COC1C=C(C)C23C(C1)N(CC2O)C(c1c3cc2OCOc2c1)O
884 0 OGCWLNFEJBDFMX-UHFFFAOYSA-N COC1C=CC23C(C1)N(CC2O)C(c1c3c(C)c2c(c1)OCO2)O
885 0 KBLXPEANLLMMKN-UHFFFAOYSA-N COC1CN2C3C1(C=CC(C3)OC)c1cc3OCOc3cc1C2O
886 0 ZUPXSFQDVQARAL-UHFFFAOYSA-N COC1CC2N3CC(C2(C=C1C)c1c(C3O)cc2c(c1)OCO2)O
887 0 RQEULJNNYPTEOR-UHFFFAOYSA-N COC1C=CC23C(C1)N(CC2O)C(c1c3cc2OCOc2c1C)O
888 0 UTDHPQRGDUUFNN-UHFFFAOYSA-N COC1N2CC(C3(C2CC(OC)C=C3)c2c1cc1OCOc1c2)O
889 0 SNWLILNLLUTESE-UHFFFAOYSA-N COC1=CC(O)C2(C3=C1OC1C43CCN(C(C2)C4=CCC1=O)C)O
890 0 FOPBQIRKRGJKSU-UHFFFAOYSA-N COC1(O)C(O)C=C2C3=C1OC1C43CCN(C(C2)C4=CCC1=O)C
891 0 WBRCVPJEODUZHX-UHFFFAOYSA-N COC1=CC=C2C3(C1(O)OC1C43CCN(C(C2)C4=CCC1=O)C)O
892 0 FJOAFUYIGKEGKM-UHFFFAOYSA-N COc1ccc2c3c1OC1C43C(O)CN(C(C2)C4=CCC1=O)C
893 0 QJGAHTYECWTXIQ-UHFFFAOYSA-N COc1ccc2c3c1OC1C43CCN(C(C2)C4=C(CC1=O)O)C
894 0 OMFASLPSJFOZAM-UHFFFAOYSA-N COc1ccc2c3c1OC1C43CC(N(C(C2)C4=CCC1=O)C)O
895 0 WMIZQROSNBBFFO-UHFFFAOYSA-N COc1ccc2c3c1OC1C43CCN(C(C2O)C4=CCC1=O)C
896 0 ROPMUGACIWUIHV-UHFFFAOYSA-N COc1cc(O)c2c3c1OC1C43CCN(C(C2)C4=CCC1=O)C
897 0 XHKYAWWMKJLIJC-UHFFFAOYSA-N COc1ccc2c3c1OC1C43CCN(C(C2)C4=CC(C1=O)O)C
898 0 QSIFERQJHUPJAD-UHFFFAOYSA-N COc1c(O)cc2c3c1OC1C43CCN(C(C2)C4=CCC1=O)C
899 0 NPLPIGCAIQEWFE-UHFFFAOYSA-N OCN1CCC23C4=CCC(=O)C2Oc2c3c(CC14)ccc2OC
900 0 SPXDXQPREVEZOH-UHFFFAOYSA-N OCOc1ccc2c3c1OC1C43CCN(C(C2)C4=CCC1=O)C
901 0 LMBLLUNONSKLAA-UHFFFAOYSA-N Oc1ccc(cc1)C(=O)c1c(oc2c1c(O)ccc2)C(C)C
902 0 IPQMTXXRELQAMC-UHFFFAOYSA-N Oc1ccc(cc1)C(=O)c1c(oc2c1cccc2O)C(C)C
903 0 MPUZQKDJUYSHTH-UHFFFAOYSA-N Oc1ccc(cc1)C(=O)c1c(oc2c1cc(O)cc2)C(C)C
904 0 IBEBCUAGLUQWOS-UHFFFAOYSA-N Oc1ccc(c(c1)O)C(=O)c1c(oc2c1cccc2)C(C)C
905 0 LJYIAYFCKURQTJ-UHFFFAOYSA-N Oc1ccc(cc1)C(=O)c1c(oc2c1ccc(c2)O)C(C)C
906 0 PNPRRMUUSUBMAR-UHFFFAOYSA-N O=C(c1c(oc2c1cccc2)C(C)C)c1ccc(c(c1)O)O
907 0 WVQUXTTVIVTPNS-UHFFFAOYSA-N OCC(c1oc2c(c1C(=O)c1ccc(cc1)O)cccc2)C
908 0 GQPLXWCFRODLBJ-UHFFFAOYSA-N COC1=CC=C2C34C1(OC1C54CCN(C(C2)C5=CCC1=O)C)O3
909 0 UIKBAZXLZDONCN-UHFFFAOYSA-N COc1ccc2c3c1OC1C43CCN(C(C2)C24OC2CC1=O)C
910 0 GSROJPQBQRQALL-UHFFFAOYSA-N COC1=CC2OC32C2=C1OC1C42CCN(C(C3)C4=CCC1=O)C
911 0 YHIOYFFCJBAUIF-UHFFFAOYSA-N COC12OC1C=C1C3=C2OC2C43CCN(C(C1)C4=CCC2=O)C
912 0 UAUXVGIEMQUWHS-UHFFFAOYSA-N Oc1ccc(cc1)C(=O)C12OC2(Oc2c1cccc2)C(C)C
913 0 OMLMTVYZRRMZDZ-UHFFFAOYSA-N Oc1ccc(cc1)C(=O)C1=C(OC23C1(C=CC=C3)O2)C(C)C
914 0 ORZHXZIMBFJWGB-UHFFFAOYSA-N Oc1ccc(cc1)C(=O)c1c(oc2c1C1OC1C=C2)C(C)C
915 0 FQNJGYWPEILANY-UHFFFAOYSA-N OC1=CC2C(C=C1)(O2)C(=O)c1c(oc2c1cccc2)C(C)C
916 0 LSIICAQUVXWAOB-UHFFFAOYSA-N Oc1ccc(cc1)C(=O)c1c(oc2c1C=CC1C2O1)C(C)C
917 0 YATUMTSUUBVIAT-UHFFFAOYSA-N OC1=CC=C(C2C1O2)C(=O)c1c(oc2c1cccc2)C(C)C
918 0 OJPNVRGHYJEBHX-UHFFFAOYSA-N O=C(c1c(oc2c1cccc2)C(C)C)C1=CC2C(C=C1)(O2)O
919 0 OJAWDKFWIPFFGT-UHFFFAOYSA-N COc1ccc2c3c1OC1C43COCN(C(C2)C4=CCC1=O)C
920 0 RQGHJWIKAFDGNB-UHFFFAOYSA-N COc1ccc2c3c1OC1C43CCN(C(C2)C4=CCOC1=O)C
921 0 HYCOZZKKCLAEOY-UHFFFAOYSA-N Oc1ccc(cc1)C(=O)Oc1c(oc2c1cccc2)C(C)C
922 0 UZFPXHYHWYOLFR-UHFFFAOYSA-N Oc1ccc(cc1)OC(=O)c1c(oc2c1cccc2)C(C)C
923 0 AFCPESARLRWXMY-UHFFFAOYSA-N Oc1ccc(cc1)C(=O)c1c2ccccc2oc1C(O)(C)C
924 0 GYPUUGHDFZQRRO-UHFFFAOYSA-N COc1ccc2c3c1OC1C3(CCN(C2)C)C=CC(C1C(=O)O)O
925 0 QYHRZBBXIXESAM-UHFFFAOYSA-N COc1ccc2c3c1OC1C3(CCN(C2)C)C=C(C(C1)O)C(=O)O
926 0 HJOZPVQQTCFQCX-UHFFFAOYSA-N OC(=O)C1C(=O)C2=C(OC1c1ccccc1)CC1N(C2CC1)C
927 0 APHJPNXEBUUMKB-UHFFFAOYSA-N CC(=CCC1=C(C2=C(C=C1)C(=O)C3=C(O2)C=CC=C3O)O)C
928 0 WDZUKYLSGVBAHN-UHFFFAOYSA-N COc1ccc2c(c1O)CN1C(C2)c2cc(O)c(cc2CC1)O
929 0 LMCDPTITCNKVNR-UHFFFAOYSA-N COc1cc2CCN3C(c2cc1O)Cc1c(C3)c(O)c(cc1)O
930 0 SKVQUVQNKNMVMB-UHFFFAOYSA-N COc1c2CC(Oc2cc2c1C(N)C=C(O2)C)C(O)(C)C
931 0 GUDWFWWHABWEKE-UHFFFAOYSA-N CC(=O)OC(C1=CC(=O)c2c(C1N)c(O)ccc2O)CC=C(C)C
932 0 NNAUEVKRISYISW-UHFFFAOYSA-N CC(=O)OC(C1=CC(N)c2c(C1=O)c(O)ccc2O)CC=C(C)C
933 0 VKTNROFYHZLYQH-UHFFFAOYSA-N COc1ccc2c(c1O)C1(CCNC2)C=CC(CC1O)O
934 0 QAHZAHIPKNLGAS-UHFFFAOYSA-N COC1C=CC23C(C1)N(Cc1c3cc3OCOc3c1OC)CC2O
935 0 HDLNHIIKSUHARQ-UHFFFAOYSA-N COC1=C(C=C(C=C1)C(=O)OC2CC3CCC(C2)N3)OC
936 0 CPSKVBMOFRNEDU-UHFFFAOYSA-N OC(=O)C(=CC=Cc1ccc2c(c1)OCO2)C(N1CCCCC1)O
937 0 UBWLJFOHLVUCDJ-UHFFFAOYSA-N O=CC=C(CC1N(C)CCc2c1cc(O)c(c2)OC)C=CC(=O)O
938 0 KWMUMXXILXEZFJ-UHFFFAOYSA-N COC1C=CC2C34C1OC(=O)C4=C(CC2N(CC3)C)C=CC(=O)O
939 0 UXLQJHNAKMQENW-UHFFFAOYSA-N COc1ccc(cc1)C=CC(c1c(O)cc(c(c1OC)O)OC)N
940 0 KMDYPXSIMXUPHA-UHFFFAOYSA-N COc1cc(C=CC(=O)N2CCC=CC2=O)c(c(c1OC)OC)C
941 0 HMMHEQCWIFMSOW-UHFFFAOYSA-N COc1cc(cc(c1OC)OC)C(=CC(=O)N1CCC=CC1=O)C
942 0 LOZIPJWWEOSDRS-UHFFFAOYSA-N COc1cc(C=C(C(=O)N2CCC=CC2=O)C)cc(c1OC)OC
943 0 BSQJXOMDBPHXDB-UHFFFAOYSA-N COc1cc(C=CC(=O)N2CCC=C(C2=O)C)cc(c1OC)OC
944 0 CILKDUIOBIGJAZ-UHFFFAOYSA-N COc1cc(C=CC(=O)N2CCC(=CC2=O)C)cc(c1OC)OC
945 0 LKNWMPJTNZHIDJ-UHFFFAOYSA-N CN1CCC(CC1)(c1cccc(c1)O)C(=O)C(C(=O)O)C
946 0 OZKTVDIYALBSMA-UHFFFAOYSA-N CN1C2CCC1CC(C2)OC(=O)C3=CC(=C(C=C3)O)OC
947 0 YLWAQARRNQVEHD-IEGACIPQSA-N CN1C[C@]2([C@]3([C@@H]1C[C@@H](C=C3)OC)C4=CC5=C(C=C4CO2)OCO5)O
948 0 GLXYETATWBSVGO-WNRNVDISSA-N CC(=O)O[C@H]1C=C2CCN3[C@H]2[C@@H]([C@@H]1O)C4=CC(=C(C=C4C3)OC)O
949 0 GTKLSAXFSVMQSM-UHFFFAOYSA-N O=CNc1ccc(cc1)C(NC(C(=O)O)CCC(=O)O)O
950 0 ZMTZOIGVOOAJKB-UHFFFAOYSA-N O=C(C(NC(=O)C(=O)CCCC(C(=O)O)N)C)NC(C(=O)O)C
951 0 KIPFLGIPHTWFPY-UHFFFAOYSA-N Oc1cc2CCN3C(c2c(c1O)C)Cc1c(C3)c(O)c(cc1)O
952 0 HRCSGUNTZAHLPV-UHFFFAOYSA-N Oc1c(O)ccc2c1CN1CCc3c(C1C2)cc(c(c3C)O)O
953 0 BKDPOVJXVPTCLV-UHFFFAOYSA-N Oc1cc2CCN3C(c2cc1O)Cc1c(C3)c(O)c(cc1C)O
954 0 SMIKZFOIVMHANR-UHFFFAOYSA-N COc1cc2c(cc1O)CCN1C2Cc2ccc(c(c2C1)O)O
955 0 XKKUSRXIMJDISD-UHFFFAOYSA-N Oc1cc2c(cc1O)CCN1C2Cc2cc(C)c(c(c2C1)O)O
956 0 XDVDHZXGWKGLBS-UHFFFAOYSA-N COc1c(O)ccc2c1CN1CCc3c(C1C2)cc(c(c3)O)O
957 0 RDAMKYKCUDYHSN-UHFFFAOYSA-N O=CCC12C3Oc4c1c(ccc4OC)CC(C2(O)CCC3=O)NC
958 0 CTFODJNVCSMKOI-UHFFFAOYSA-N CNCCC12C3Oc4c1c(ccc4OC)CC(=O)C2(O)CCC3=O
959 0 SVFULCKGJOWFGT-UHFFFAOYSA-N COc1ccc2c3c1OC1C43CCN(C(C2)C4(O)C(CC1=O)O)C
960 0 SXHURKJPBYEAQN-UHFFFAOYSA-N COc1ccc2c3c1OC1C43CCN(C(C2O)C4(O)CCC1=O)C
961 0 OMZZEHGIDAJPCT-UHFFFAOYSA-N COc1cc(O)c2c3c1OC1C43CCN(C(C2)C4(O)CCC1=O)C
962 0 KQRAPAXTUPJWOI-UHFFFAOYSA-N COc1ccc2c3c1OC1C43CCN(C(C2)C4(O)CC(C1=O)O)C
963 0 YRMRRQOMMLGEFU-UHFFFAOYSA-N COc1c(O)cc2c3c1OC1C43CCN(C(C2)C4(O)CCC1=O)C
964 0 IEUPGRAELWSBFR-UHFFFAOYSA-N OCN1CCC23C4(C1Cc1c3c(OC2C(=O)CC4)c(cc1)OC)O
965 0 MRIYGCMQAWEDFM-UHFFFAOYSA-N COc1ccc2c3c1OC1C43CC(N(C(C2)C4(O)CCC1=O)C)O
966 0 GGIMMNRRBRSKSW-UHFFFAOYSA-N COc1ccc2c3c1OC1C43C(O)CN(C(C2)C4(O)CCC1=O)C
967 0 ORVVDPJTWYCAIZ-UHFFFAOYSA-N OCOc1ccc2c3c1OC1C43CCN(C(C2)C4(O)CCC1=O)C
968 0 ZCINGESKEIJQGV-UHFFFAOYSA-N COC1=C2OC3C45C62C(C=C1)(O6)CC(C5(O)CCC3=O)N(CC4)C
969 0 IXJYFQSRXGNQBC-UHFFFAOYSA-N COC12C=CC3=C4C2(O1)OC1C24CCN(C(C3)C2(O)CCC1=O)C
970 0 CBOOSSIXROQSGN-UHFFFAOYSA-N COC1=C2OC3C45C2=C(C2C1O2)CC(C5(O)CCC3=O)N(CC4)C
971 0 CEQNQHGCEJNDTB-UHFFFAOYSA-N COc1ccc2c3c1OC1C43CCN(C(C2)C4(O)COCC1=O)C
972 0 PXNHDPBDDYZUBZ-UHFFFAOYSA-N COc1ccc2c3c1OC1C43CCN(C(C2)C4(O)CCOC1=O)C
973 0 HOAJTAVWUSHVTL-UHFFFAOYSA-N COc1ccc2c3c1OC1C43COCN(C(C2)C4(O)CCC1=O)C
974 0 CAAXYYLLSREFHQ-UHFFFAOYSA-N CC(=O)OC1C=Cc2ccc3ccccc3c2C1OC(C)=O
975 0 OFVOGSOIXOYRRC-UHFFFAOYSA-N CCC1=C(C(=O)OC2=C1C=CC(=C2)O)C3=CC=C(C=C3)OC
976 0 OMXXKQQAUPRJOU-UHFFFAOYSA-N FC1=C2C(C=CC3=CC=CC=C23)=CC2=C1C=CC1=CC=CC=C21
977 0 KYVJVURXKAZJRK-LBPRGKRZSA-N COC1=C(C=C2C[C@H]3C4=C(C2=C1)C(=C(C=C4CCN3)O)OC)O
978 0 PPQZABOURJVKNI-UHFFFAOYSA-N CN1CCC(O)(C(C1)C(=O)C1=CC=C(F)C=C1)C1=CC=C(F)C=C1
979 0 GZJNBGYLANALSV-UHFFFAOYSA-N CC1=C(C(=C(C=C1[N+](=O)[O-])[N+](=O)[O-])OC(=O)C)C(C)(C)C
980 0 RDBUEZAMXPXNRH-UHFFFAOYSA-O COC1=CC2=C(NC3=C2C(C)=C2C=[N+](C)C=CC2=C3C)C=C1
981 0 JKVLPYULTVASNP-UHFFFAOYSA-O CCN1C=CC2=C(C)C3=[NH+]C4=C(C=C(O)C=C4)C3=C(C)C2=C1
982 0 BYSZEEXUVXSMAD-UHFFFAOYSA-N CC1=CC(C)=C(O)C(=C1C)C1(O)C(=O)C2=CC=CC=C2C1=O
983 0 HXGKPXIPOCELGS-UHFFFAOYSA-N CC1=CC(C)=C(C(O)=C1C)C1(O)C(=O)C2=CC=CC=C2C1=O
984 0 WCWMXEANLXIVRT-UHFFFAOYSA-N CC1=CC(=C(C)C(C)=C1O)C1(O)C(=O)C2=CC=CC=C2C1=O
985 0 WRYDSXSWRQACCY-UHFFFAOYSA-N CC(C)C1=C(O)C(=CC=C1)C1(O)C(=O)C2=CC=CC=C2C1=O
986 0 SLIOOYZZUAKJND-UHFFFAOYSA-N CC(C)C1=CC(O)=C(C=C1)C1(O)C(=O)C2=CC=CC=C2C1=O
987 0 OXPCQWNHEDPTOK-UHFFFAOYSA-N CC(C)C1=CC(=C(O)C=C1)C1(O)C(=O)C2=CC=CC=C2C1=O
988 0 HWVPBULHAJSBRK-UHFFFAOYSA-N CCOC(=O)C1(CCN(CC1)C(C)=O)OC1=CC=CC=C1
989 0 QWDULLNANXZPOE-UHFFFAOYSA-N COC1=CC(=CC(OC)=C1OC)C(=O)N(CC=C)CC=C
990 0 PHARRSJALTWOLK-UHFFFAOYSA-N CC1=C(C)C(=O)c2cccc(C(=O)OCCN3CCOCC3)c2O1
991 0 PJNAPJNFPCARFY-UHFFFAOYSA-N CCC1(CC)C(=O)C=CN(C(=O)C2=CC(OC)=CC(OC)=C2)C1=O
992 0 JUSUAHINOCKFQX-UHFFFAOYSA-N CCCCOC1=CN=C(C=C1)C(=O)OC1=CC=C(C=C1)C(C)=O
993 0 MCWLXSHTRCIDDZ-UHFFFAOYSA-N OC(=O)C(Cc1ccc(O)cc1)NC(=O)CCc1ccccc1
994 0 AHZXFRRDQXXPJD-UHFFFAOYSA-N CCCC(=O)C1C2=C(C(O)=CC=C2)C(=O)C2=C1C=CC=C2O
995 0 ZCFVVVKVNJPHDJ-UHFFFAOYSA-N OC1C(O)C(O)c2c(ccc3c2ccc2ccccc32)C1O
996 0 FYSOTODGDZBAAY-UHFFFAOYSA-N CN(C)C1=C2N=C(CN3CCCCC3)CSC2=NC=N1
997 0 HWOCBMDBHBONOK-UHFFFAOYSA-N COC(=O)C1CN(CCc2ccc(OC)cc2)CCC1=O
998 0 NANOWIQXMFJNHQ-UHFFFAOYSA-N OC(=O)C(Cc1ccc(O)cc1)NCCC(=O)c1ccccc1
999 0 OBPNVPPKXVIGQS-UHFFFAOYSA-N OC1C(O)C(O)C2=C(C=CC3=CC4=CC=CC=C4C=C23)C1O
1000 0 OBPNVPPKXVIGQS-UHFFFAOYSA-N OC1C(O)C(O)C2=C(C=CC3=CC4=CC=CC=C4C=C23)C1O
1001 0 FFXVMDJRDNDICF-UHFFFAOYSA-N C1CN(CCO1)C1=NN2C(=NN=C2C2=CC=CC=C12)C1=CC=CC=C1
1002 0 JBRMCLMXSZKCKB-UHFFFAOYSA-N COc1cc2C3Cc4cc(O)c(O)cc4CN3CCc2cc1O
1003 0 GCDPERPXPREHJF-UHFFFAOYSA-N CCCCCCCCCCCCI
1004 0 NWJNQBNBSFUILJ-UHFFFAOYSA-N COc1c2OC(=O)C=Cc2c(CN2CCCCC2)c2ccoc12
1005 0 OLOAJSHVLXNSQV-UHFFFAOYSA-N CC[Pb](C)(C)CC
1006 0 SGEGJUUAHSLYGV-UHFFFAOYSA-N CCCCN(CCCC)CC(O)C1=CC=C(Cl)C(C)=C1Cl
1007 0 MUIYBHKUNWBBCC-UHFFFAOYSA-N CCCCN(CCCC)CC(O)C1=CC(Cl)=C(Cl)C=C1C
1008 0 QQCRGOPFAVSJOT-UHFFFAOYSA-N CCOC1=CC2=C(C(=O)C3=CC=CC=C3C2=O)C(OCC)=C1
1009 0 FWENUNVQGCQXJZ-UHFFFAOYSA-N CCCCCCCCS(=O)(=O)NC1=CC=C(C=C1)C(O)=O
1010 0 FUOQNBFLMZOEQW-UHFFFAOYSA-N OCCN(CCO)C(=O)C1=CC=CC=C1C(=O)C1=CC=CC=C1
1011 0 CBKFKWAEBSYUHE-UHFFFAOYSA-N COC1=C(OC)C=C(C=C1)C(C#N)C1=CC(OC)=C(OC)C=C1
1012 0 PQQGELFARUCGEM-UHFFFAOYSA-N CCCCCCCC(=O)OCC(=O)COP(O)(O)=O
1013 0 NALWOULWGHTVDA-UHFFFAOYSA-N NC(CC(O)=O)C(=O)NC(CC1=CC=C(O)C=C1)C(O)=O
1014 0 QZOSVNLXLSNHQK-UHFFFAOYSA-N NC(CC1=CC=C(O)C=C1)C(=O)NC(CC(O)=O)C(O)=O
1015 0 ULXUCKDMJRCHFJ-UHFFFAOYSA-N CCCN1C=NC2=C1N=C(N)N=C2SCCC1=CC=CC=C1
1016 0 FZBWIPGCMHFRTD-UHFFFAOYSA-N OC(=O)C1=CC=CC=C1C(=O)OC1CCCC2=CC=CC=C12
1017 0 NHNXJYYEQLVCAZ-UHFFFAOYSA-N COC1=C(CC(O)C(C)(C)O)C(=O)N(C)C2=CC=CC=C12
1018 0 POIRVLZGTSWEMG-UHFFFAOYSA-N COC1=C(O)C2=C(CC3NCCC4=CC(OC)=C(O)C2=C34)C=C1
1019 0 OHNFJXYAMHMPFN-UHFFFAOYSA-N COC1=CC=C(C=C1)C1=CC2=C(OC1)C=C(OC(C)=O)C=C2
1020 0 YQEPMZLWYOAQNI-UHFFFAOYSA-N OCCCC1=CC2=C(OC(=C2)C2=CC3=C(OCO3)C=C2)C=C1
1021 0 YKBGTJUIWPWWCX-UHFFFAOYSA-N CC(=O)OCC1=C2C(=CC=C1)C(OC(C)=O)C1=CC=CC=C21
1022 0 KOKYHYXMDPZYSW-UHFFFAOYSA-N CCOC1=CC=C(N=CC2=CC(OC)=C(OC)C(OC)=C2)C(O)=C1
1023 0 HORZNQYQXBFWNZ-UHFFFAOYSA-N COC1=C(O)C=C2CC3NCCC4=CC(OC)=C(O)C(C2=C1)=C34
1024 0 PQZXFPBMXPGZMO-UHFFFAOYSA-N COC1=C(C)C2=C(C(=O)C=C(O2)C2=CC=CC=C2)C(O)=C1C
1025 0 WUMWJEUVSAFTBD-UHFFFAOYSA-N CCOC1=C2C(=O)C3=CC=CC=C3C(=O)C2=C(OCC)C=C1
1026 0 DGMXRGBSORJOLJ-UHFFFAOYSA-N CCOC(=O)C(=O)C1CCC2=C3C=CC=CC3=CC=C2C1=O
1027 0 AMLFEXKTSNOCFH-UHFFFAOYSA-N CC1=C2C(=O)OC(CC(O)=O)(C2=C(C)C=C1)C1=CC=CC=C1
1028 0 ICNMTHDYYWBKJZ-UHFFFAOYSA-N OC1=C2C(=O)C3CCCCC3C(=O)C2=C(O)C2=CC=CC=C12
1029 0 FXHINKSIXGEJHU-UHFFFAOYSA-N COC1=CC(N)=CC=C1C(=O)NC(CCC(O)=O)C(O)=O
1030 0 DCBQHNHGVQSKFN-UHFFFAOYSA-N COC1=CC(C2=CC3=C(OC)C=CC(OC)=C3N2)=C(OC)C=C1
1031 0 BQLHTBJBBGZWHD-UHFFFAOYSA-N COC1=C2NC(=CC2=C(OC)C=C1)C1=CC(OC)=C(OC)C=C1
1032 0 AVLGHOYUNPEBMO-UHFFFAOYSA-N CCCC(=O)NC1=NC(=O)N(C=C1)C1OC(CO)C(O)C1O
1033 0 NUVDMZZJBQJRQX-UHFFFAOYSA-N COC1=C(OC)C=C(C=C1)C1=NC2=C(N)N=C(N)N=C2N=C1N
1034 0 LDGCKWYSZUGWHS-UHFFFAOYSA-N COC1=CC2=C(C(=O)C=C(O2)C2=CC=CC=C2)C(OC)=C1C
1035 0 QFESFQFUCZCTIF-UHFFFAOYSA-N COC(=O)C1=NC2=C(N)N=C(N=C2N=C1N)C1=CC=CC=C1
1036 0 MXYROIYUXKAHDK-UHFFFAOYSA-N COC1=CC=C(OC)C(=C1)C1(O)C=CC(=O)C2=CC=CC=C12
1037 0 KYVJVURXKAZJRK-UHFFFAOYSA-N COC1=C(O)C=C2CC3NCCC4=CC(O)=C(OC)C(C2=C1)=C34
1038 0 UPSFDFTVYNSADT-UHFFFAOYSA-N CC1(C)CC(CC(C)(C)N1O)OS(=O)(=O)C1=CC=CC=C1
1039 0 FGBFWVCLASLZRP-UHFFFAOYSA-N C1=CC=C(C=C1)N(C1=NN=NN1C1=CC=CC=C1)C1=CC=CC=C1
1040 0 MCYUUUTUAAGOOT-UHFFFAOYSA-N CCNCCCC(C)NC1=C2C=CC(Cl)=CC2=NC=C1
1041 0 ONZSGFXVWHIJSD-UHFFFAOYSA-N COC(=O)C1=CC2=CC(OC)=C(OC)C=C2C2=CC=CC=C12
1042 0 LEFWDKOHIIIMGP-UHFFFAOYSA-N OCC1OC(C(O)C1O)N1C=CC(=NC1=O)N1CCOCC1
1043 0 GVKPJGBPRCRQLZ-UHFFFAOYSA-N C(NC1=CC=CC(NCC2=CC=CC=N2)=N1)C1=CC=CC=N1
1044 0 DLFJPZCYJJEIQT-UHFFFAOYSA-N NC1=NC(N)=C(CC2=CC=CC=N2)C=C1CC1=CC=CC=N1
1045 0 SGJBIUYRJJNSMD-UHFFFAOYSA-N NC1=NC(N)=C(CC2=CC=NC=C2)C=C1CC1=CC=NC=C1
1046 0 MQUMMVHGAFAQDR-UHFFFAOYSA-N COC1=C2C=C3C(=O)C(C)=C(C)C(=O)C3=CC2=C(OC)C=C1
1047 0 MDBBWOYAJRLGRD-UHFFFAOYSA-N NC(N)=NC1=CC=CC=C1OC1OC(CO)C(O)C(O)C1O
1048 0 ZPNYHQZRGWFLST-CYBMUJFWSA-N CC[C@H](C1=CC=C(O)C=C1)C1=C(O)C2=CC=CC=C2OC1=O
1049 0 YXWOAAJGTWBKTO-UHFFFAOYSA-N OC(=O)C1=CC=CC=C1C(=O)OC1CCC2=CC=CC=C2C1
1050 0 MYVAWRQTVWUGOR-UHFFFAOYSA-N CCCC(C)COC(=O)C1=CC(=CC(=C1)[N+]([O-])=O)[N+]([O-])=O
1051 0 LTRILQVJNRNSDS-UHFFFAOYSA-N CC(C)CCCOC(=O)C1=CC(=CC(=C1)[N+]([O-])=O)[N+]([O-])=O
1052 0 KFTQXWDBCLEMEB-UHFFFAOYSA-N OC(=O)CC1CC(=O)OC1(C1=CC=CC=C1)C1=CC=CC=C1
1053 0 VCBNBXWKUQOFNK-UHFFFAOYSA-N CC(C)CC(NC(C)=O)C(=O)N(CCCl)CCCl
1054 0 WHMBWOUGVNZHCX-UHFFFAOYSA-N COC1=C(OC)C=C(CC2=COC3=CC=CC=C3C2=O)C=C1
1055 0 BKRXPRMCBOAGQH-CYBMUJFWSA-N CC[C@H](C1=CC=CC=C1)C1=C(O)C2=C(OC1=O)C=CC(O)=C2
1056 0 BEYLVANPYLXGSR-UHFFFAOYSA-N CCOC(=O)C(=CC1=CC=C(C=C1)N(C)C)C(=O)OCC
1057 0 DOASJDOJWIEXEF-UHFFFAOYSA-N CCCCC1=CC(O)=C2C(=O)C3=CC=CC=C3C(=O)C2=C1O
1058 0 USLGSFPANRUCON-UHFFFAOYSA-N [H]C12C(CC([H])(C3=CC=CC=C13)[N+]1=C2C=CC=C1)N1CCCC1=O
1059 0 HPIFGVIJVOGIGI-UHFFFAOYSA-N C\N=C(/N)N=C(N)NC1=CC2=CC=CC=C2C2=CC=CC=C12
1060 0 IDMFUJVGVCRTNX-UHFFFAOYSA-N CN(C)C=CC1=NN=NN1C1=CC=C(C=C1)C1=CC=CC=C1
1061 0 VMOYXGOCFZCCQF-UHFFFAOYSA-N CC(C)OC(=O)C1CC=CCC1C(=O)NC1=CC=C(C=C1)C(O)=O
1062 0 UHQNXUDAPNRKLA-UHFFFAOYSA-N COC1=C(OC)C=C(CCN2C(=O)CC(C)CC2=O)C=C1
1063 0 DKNXIPNBVAVYAP-GFCCVEGCSA-N CC[C@H](C1=CC=CC=C1)C1=C(O)C2=C(OC1=O)C(O)=CC=C2
1064 0 CWVCZFQOZOVEGS-UHFFFAOYSA-N COC(=O)C1C(C2=CC=C(OC)C=C2)C(C(=O)OC)=C(C)N=C1C
1065 0 WLNIECNLFRHWOI-UHFFFAOYSA-N COC1=CC(C=CC1=NN=[N-])=C1C=CC(=N[N+]#N)C(OC)=C1
1066 0 HBAPGROFUGJSGR-CYBMUJFWSA-N CC[C@H](C1=CC=CC=C1)C1=C(O)C2=C(OC1=O)C=C(O)C=C2
1067 0 UVCFZPWPDOGQFG-UHFFFAOYSA-N CCOC(=O)C(C=NC1=CC=C2C=CC=CC2=C1)C(=O)OCC
1068 0 RFWTVOJNFAJXAE-UHFFFAOYSA-N CCOC(=O)C(C=NC1=CC=CC2=CC=CC=C12)C(=O)OCC
1069 0 SBMWIDCANKNKIX-UHFFFAOYSA-N CC(C)CN(CC(C)C)S(=O)(=O)C1=CC=C(C=C1)C(O)=O
1070 0 QXPWHTCIGCYKCW-UHFFFAOYSA-N CCOC1=C2C(=O)C3=CC=CC=C3N(C)C2=CC(OC)=C1OC
1071 0 HFSMXILHWHTYTG-UHFFFAOYSA-N COC1=C(OC)C=C(C(=C1)C(=O)N1CCOCC1)[N+]([O-])=O
1072 0 KAGNFYNPIBRHJS-UHFFFAOYSA-N CC(C)C1=CC=CC=C1OCC(=O)NC1=CC=CC(=C1)C(O)=O
1073 0 QHMHKLMWWCUVOU-UHFFFAOYSA-N COC1=CC=C(C=C1)C1=C(C)OC2=C(C=CC(OC)=C2)C1=O
1074 0 RTWBFGUVCAVDFO-UHFFFAOYSA-N CCCCCCCCCC(C)CI
1075 0 CILPCPNHVJCBEN-UHFFFAOYSA-N OC(=O)CCC(=O)NCC1(CCOCC1)C1=CC=CC=C1
1076 0 BJNBEWJVEUQYNC-UHFFFAOYSA-N COC1=CC=C(C=CC(=O)OC2=CC=CC=C2C(C)=O)C=C1
1077 0 CNACHALKENTRTL-UHFFFAOYSA-N CN1C(O)C(O)(C(C(O)C1=O)C1=CC=CC=C1)C1=CC=CC=C1
1078 0 QJXNCPJLDSMJLL-UHFFFAOYSA-N CN1C(O)C(C2=CC=CC=C2)C(O)(C(O)C1=O)C1=CC=CC=C1
1079 0 XWFGRIZQOQZLGT-UHFFFAOYSA-N CN1C(O)C(C(C(O)C1=O)C1=CC=CC=C1)C1=CC(O)=CC=C1
1080 0 PQYPCEYZGVAEKF-UHFFFAOYSA-N CC(=O)OCCN(CCOC(C)=O)C1C(C)=NC(=O)NC1=O
1081 0 YQBPYHIPLGYMAD-UHFFFAOYSA-N CCOC(=O)C1=C(C)C2=C(O)C=C(C=C2O1)C1=CC=CC=C1
1082 0 HRBUTDKQELRGHH-UHFFFAOYSA-N CN1C(O)C(C(C(O)C1=O)C1=CC(O)=CC=C1)C1=CC=CC=C1
1083 0 YZJDXMCLTPUITC-UHFFFAOYSA-N CN1C(O)C(C(C(O)C1=O)C1=CC=CC=C1)C1=CC=C(O)C=C1
1084 0 YUBDMZULSSIWJA-UHFFFAOYSA-N CN1C(O)C(C(C(O)C1=O)C1=CC=C(O)C=C1)C1=CC=CC=C1
1085 0 FSSJWNVCOOWYHL-UHFFFAOYSA-N CC(C)C(NS(=O)(=O)C1=C(C)C(C)=CC(C)=C1C)C(O)=O
1086 0 NZUGIUHWJXZUQE-UHFFFAOYSA-N COC(=O)C1=CC(NC(=O)COC2=CC(C)=C(C)C=C2)=CC=C1
1087 0 RHQNHNCJJDZFBL-UHFFFAOYSA-N CCOC(=O)C1=CC=C(C=C1)N1C(=O)C2CC=C(C)CC2C1=O
1088 0 DSDQZWPRZHNCIX-UHFFFAOYSA-N CC(C)(C)OC(=O)NC1(CCC2=CC=CC=C2C1)C(O)=O
1089 0 GVNQRTSYNXZEEY-UHFFFAOYSA-N CC1=CC=C(O1)C(C1=CC=C(C)O1)C1=CC=CC=C1C(O)=O
1090 0 ADTXMICUZGOWDF-UHFFFAOYSA-N CC(C)(C)OC(=O)N1C(CCC1C1=CC=CC=C1)C(O)=O
1091 0 JDAQDIQHICLYKH-UHFFFAOYSA-N CC(C)(C)OC(=O)N1CC(CC1C(O)=O)C1=CC=CC=C1
1092 0 JDAQDIQHICLYKH-UHFFFAOYSA-N CC(C)(C)OC(=O)N1CC(CC1C(O)=O)C1=CC=CC=C1
1093 0 GPUBBLVKNSRIAD-UHFFFAOYSA-N CN1C(O)C(C(C(O)C1=O)C1=CC=CC=C1)C1=CC=CC=C1O
1094 0 PIHWFMXIQDTWGF-UHFFFAOYSA-N CC(C)(C)OC(=O)N(C1=CC=CC=C1)C1=CC=CC=C1C(O)=O
1095 0 JUTNUKDMWFXDBG-UHFFFAOYSA-N OC(=O)C(C1=CC2=C(OCC2)C=C1)C1=CC2=C(OCC2)C=C1
1096 0 ZQBQAMXKTHNSQM-UHFFFAOYSA-N CC(C)(C)OC(=O)N1CC2=CC=CC=C2CC1CC(O)=O
1097 0 PUUPIWCEMKMRJF-UHFFFAOYSA-N CC(C)(C)OC(=O)NC(C(O)C(O)=O)C1=CC=CC2=CC=CC=C12
1098 0 DQUFRNIKBQMWFX-UHFFFAOYSA-N CC(C)(C)OC(=O)NC(C(O)C(O)=O)C1=CC=C2C=CC=CC2=C1
1099 0 XDJAQWVYUUUMJI-UHFFFAOYSA-N COC1=CC=C(C=CC(=O)C2=CC=CC=C2OC(C)=O)C=C1
1100 0 QLDBWDRZLFBHLS-UHFFFAOYSA-N CN1C(O)C(C(C(O)C1=O)C1=CC=CC=C1O)C1=CC=CC=C1
1101 0 ITHJKJCTWBMBJT-UHFFFAOYSA-N CNC(O)C(O)(C(C(O)C(O)=O)C1=CC=CC=C1)C1=CC=CC=C1
1102 0 XUKOSSVSXPPLPI-UHFFFAOYSA-N COC(=O)C1C(C2=CC(O)=CC=C2)C2=C(CCCC2=O)N=C1C
1103 0 QETUIKRZVZFNHG-UHFFFAOYSA-N CNC(O)C(C1=CC=CC=C1)C(O)(C(O)C(O)=O)C1=CC=CC=C1
1104 0 UAGPWYKSZXTIMQ-UHFFFAOYSA-N CC1(C)C(CCC1(C)C(O)=O)C(=O)NC1=CC=CC=C1O
1105 0 LXECMFOWRUUXAV-UHFFFAOYSA-N CC(=O)OC1=CC=C(C=C1)N1C(=O)C2CC(C)=C(C)CC2C1=O
1106 0 SSKKNVDGEGQKNN-UHFFFAOYSA-N O=C(OCCNCCOC(=O)C1=CC=CC=C1)C1=CC=CC=C1
1107 0 AZHRLNHSSRRSBY-UHFFFAOYSA-N CC(C)C1=CC=C(C=C1)C1C(C(C)=O)C(=O)C(=O)N1CCC(O)=O
1108 0 QSMLOOITKKZJSA-UHFFFAOYSA-N ClCC(=O)NCCCCCCCCNC(=O)CCl
1109 0 KKSLNVCSBSBFHW-UHFFFAOYSA-N CC(=O)C1C(N(CCCCCC(O)=O)C(=O)C1=O)C1=CC=CC=C1
1110 0 MYGMGHIHUCDVKW-UHFFFAOYSA-N COC1=C(OC)C=C2C(NCCC2=C1)C1=CC=C2OCOC2=C1
1111 0 MRNMYEYVQAVFQZ-UHFFFAOYSA-N CCOP(=O)(CC(CC(=O)OC)C(=O)OC)OCC
1112 0 KWQBRUAGAALBJS-UHFFFAOYSA-N CC1CCCC(C)N1C(=O)COC1=CC=C(C=C1)C(O)=O
1113 0 VMJKUPWQKZFFCX-UHFFFAOYSA-N CCOC(=O)C1=CC2=CC3=C4N(CCC3)CCCC4=C2OC1=O
1114 0 PBGVVXOPIXJLHN-UHFFFAOYSA-N CC(OC1=CC=C2C(OC(=O)C3=CC=CC=C23)=C1C)C(C)=O
1115 0 MEYHLGDJPKAROE-UHFFFAOYSA-N CNC(O)C(C(C(O)C(O)=O)C1=CC=CC=C1)C1=CC(O)=CC=C1
1116 0 VFDMIQARHVLPBK-UHFFFAOYSA-N CCOC(=O)C(CC1=CC=C(O)C(=C1)[N+]([O-])=O)NC(C)=O
1117 0 GLTPNFNJJJEACK-UHFFFAOYSA-N CC1=CC(NC(=S)NCC2=NC3=CC=CC=C3N2)=CC=C1
1118 0 HXOMGWYMKDFJHO-UHFFFAOYSA-N CC1=CC=C(C=C1)C1NCCC2=C1NC1=CC=C(Cl)C=C21
1119 0 ASYKXEVEIRRPCB-UHFFFAOYSA-N CC1(OCCO1)C1=CN=C(CCOC2=CC=C(C=O)C=C2)C=C1
1120 0 NNCJPXRPGPIUPM-UHFFFAOYSA-N OCC(O)CNC(=O)OCC1C2=CC=CC=C2C2=CC=CC=C12
1121 0 CNZFYICKMBXPFV-UHFFFAOYSA-N CNC(O)C(C(C(O)C(O)=O)C1=CC(O)=CC=C1)C1=CC=CC=C1
1122 0 LNVFMMJOXRYVKX-UHFFFAOYSA-N CC(C)(C)OC(=O)N1CCC(C1C(O)=O)C1=CC=CC=C1
1123 0 DGFMTKJIBDBWTK-UHFFFAOYSA-N O=C(CC1=NC2=CC=CC=C2N1)NNC(=S)NC1CCCCC1
1124 0 WEMRWGCZBUAVRV-UHFFFAOYSA-N CCN(CC)CP123NC4=CC=CC=C4O1.N2C1=CC=CC=C1O3
1125 0 BYVOYQNZBPUKFI-UHFFFAOYSA-N COC(=O)C=CC1=CC=C(C=CC(=O)OC)C2=CC=CC=C12
1126 0 DFYAFEPVDKTPKI-UHFFFAOYSA-N CNC(O)C(C(C(O)C(O)=O)C1=CC=CC=C1)C1=CC=C(O)C=C1
1127 0 XCCOWUSCZZIJER-UHFFFAOYSA-N CNC(O)C(C(C(O)C(O)=O)C1=CC=C(O)C=C1)C1=CC=CC=C1
1128 0 KFMXDICDNMVTJN-UHFFFAOYSA-N CNC(O)C(C(C(O)C(O)=O)C1=CC=CC=C1)C1=CC=CC=C1O
1129 0 OLKBWCXZNFPYNW-UHFFFAOYSA-N CN1\C(Oc2ccccc12)=C\C=C\C=C\c1oc2ccccc2[n+]1C
1130 0 WHSGEXQLXZKQKY-UHFFFAOYSA-N CCC1=CC2=C(OC=C(C2=O)C2=CC=C(OC)C=C2)C=C1O
1131 0 CBBHHVGHBTURFQ-UHFFFAOYSA-N CNC(O)C(C(C(O)C(O)=O)C1=CC=CC=C1O)C1=CC=CC=C1
1132 0 ZQBQAMXKTHNSQM-UHFFFAOYSA-N CC(C)(C)OC(=O)N1CC2=CC=CC=C2CC1CC(O)=O
1133 0 PPGPGHAEJSDYQU-UHFFFAOYSA-N COC1=C(O)C=CC(CCC(O)=NCCC2=CC(O)=C(O)C=C2)=C1
1134 0 PHIZERZKVIUDPM-LLVKDONJSA-N [C@](COP(=O)([O-])OCC[N+](C)(C)C)([H])(OC(C)=O)COC
1135 0 YYZULYFULDDFDM-SNVBAGLBSA-N [C@](COP(=O)([O-])OCC[N+](C)(C)C)([H])(O)COC(CC)=O
1136 0 IGBFCOTZWBZBDL-UHFFFAOYSA-N N#CC1=CC=CC=C1C1=CC(=CC=C1)C1=CN=C2C=NC=CN12
1137 0 UQKHQGLDMCRPFS-SNVBAGLBSA-N [C@](COP(=O)([O-])OCC[N+](C)(C)C)([H])(OC(CC)=O)CO
1138 0 VEDIIGMQOAWKGH-UHFFFAOYSA-N COC(=O)C1=C(NC(=O)OC(C)(C)C)C(=CC=C1)[N+]([O-])=O
1139 0 VKQMIMVBKWNTLM-UHFFFAOYSA-N CC(C)C1=CC=C(OCC(=O)NC2=CC=CC(=C2)C(O)=O)C=C1
1140 0 AXVJNTFSKFLPNE-UHFFFAOYSA-N NC1=CC(NC(=O)CCCCC2CCSS2)=CC=C1
1141 0 IEDVJHCEMCRBQM-UHFFFAOYSA-O COC1=CC(CC2=C[NH+]=C(N)N=C2N)=CC(OC)=C1OC
1142 0 VWRIUYRZMDTOCY-UHFFFAOYSA-N C1CN2N=C(C(=C2C1)C1=CC2=NC=CN=C2C=C1)C1=CC=CC=N1
1143 0 DRBYYKKZOKNGDM-UHFFFAOYSA-N CCCC1=CC=C(OCC(=O)NC2=CC=CC(=C2)C(O)=O)C=C1
1144 0 LUMAEVHDZXIGEP-UHFFFAOYSA-N CC(CC1=CC=C2OCOC2=C1)NCC(O)C1=CC=C(O)C(O)=C1
1145 0 DEQMUPGWSXUDKV-UHFFFAOYSA-N CC(C)OC1=CC2=C(C=C1)C(=O)C(=CO2)C1=CC=C(O)C=C1
1146 0 RBLKWWBHDUBPFN-UHFFFAOYSA-N OCC1=C2N=C(C=C(NCC3=CN=CC=C3)N2N=C1)C1=CC=CC=C1
1147 0 JONFDFIXMPXTRH-UHFFFAOYSA-N CC1=CC=CC(=N1)C1=NC(NC2=CC=NC=C2)=C2C=CC=CC2=N1
1148 0 MFKHSAIEZWFALN-UHFFFAOYSA-N NC1C2=CC=CC=C2OC2=CC=C(OCCCCC(O)=O)C=C12
1149 0 NIDVJUQDFSSGCK-UHFFFAOYSA-N CC(C)(C)OC(=O)NC1=CC(=C(CC(O)=O)C=C1)[N+]([O-])=O
1150 0 IOWYALZFEJOVHO-HDICACEKSA-N C[C@@]12OO[C@@](CCC(O)=O)(C3=C1C=CC=C3)C1=C2C=CC=C1
1151 0 OWGUDDFGUMSSOZ-UHFFFAOYSA-N OCC1CSCCNCCSCCNCCS1
1152 0 GGKZNGLTELTUJI-UHFFFAOYSA-N COC(=O)C=NC(C1=CC=C(OC)C=C1)C1=CC=C(OC)C=C1
1153 0 MTVVCMQRYFRIGA-UHFFFAOYSA-N OC1CSCCNCCSCCNCCSC1
1154 0 ZFHMRHJIHJXLRH-UHFFFAOYSA-N COC1=C(OC)C2=C(C=CC3=CC=CC=C23)C(CC(O)=O)=C1
1155 0 VCHHRDDQOOBPTC-UHFFFAOYSA-N CC(C)(C)OC(=O)NC(C1CC2=CC=CC=C2C1)C(O)=O
1156 0 RSUKTFJQJKAZSH-UHFFFAOYSA-N N1N=NC(=N1)C1=CC=C(C=C1)N(C1=CC=CC=C1)C1=CC=CC=C1
1157 0 DOCIVMINUZOPFD-UHFFFAOYSA-N C=C(COC1=CC=CC=C1C=O)COC1=CC=CC=C1C=O
1158 0 UARXESBXWOAPAK-KRWDZBQOSA-N COc1ccc(cc1)C(CNC(=O)c2ccccc2)OC(=O)C
1159 0 HNGNHEYDMWXMNO-UHFFFAOYSA-N CN1N=CC=C1C1=NC(C2=CC=CC=C2)=C(N=N1)C1=CC=CC=C1
1160 0 YYCRAERBSFHMPL-XFKAJCMBSA-N COc1ccc2CC3N(C)CCC45C(Oc1c24)C(=O)C=CC35O
1161 0 PENHSKQWTCPDFD-UHFFFAOYSA-N COC(=O)C1=CC2=C(CN(CC2)C(=O)OC(C)(C)C)C=C1
1162 0 BKMIEOFLVITBOW-UHFFFAOYSA-N CC1N(N(C)C(=O)C1=NC1=C2C=CC=CC2=NC=N1)C1=CC=CC=C1
1163 0 YHKFAYFIUKFOFG-UHFFFAOYSA-N CC(C)=CCOC1=CC=C(CC(NC(C)=O)C(O)=O)C=C1
1164 0 YLWAQARRNQVEHD-QRVDHSFSSA-N COC1CC2N(C)CC3(O)OCc4cc5OCOc5cc4C23C=C1
1165 0 YOEPKJJOBXAWMV-UHFFFAOYSA-N OC1=C(CC(=C)CC2=C(O)C(C=O)=CC=C2)C=CC=C1C=O
1166 0 UKYYOTIILAAQLH-UHFFFAOYSA-N CC(C)OC1=CC=CC2=C1C(=O)C1=C(C=C(C)C=C1O)C2=O
1167 0 NXIOJDXYHLKSSC-UHFFFAOYSA-N COc1c(C)c(O)c(C)c2OC(=CC(=O)c12)c3ccccc3
1168 0 KLJOYDMUWKSYBP-GTQNRYLJSA-N COC1CC2N(C)CC3OC(O)c4cc5OCOc5cc4C23C=C1
1169 0 OKZADUDRUAZXJS-CQSZACIVSA-N CC(C)(O)C1Cc2ccc3C(=O)c4ccccc4Oc3c2O1
1170 0 PFXASTXHAMZMNO-UHFFFAOYSA-N CC1=CC(C)=C2N1[B-](F)(F)[N+]1=C(C)C=C(C)C1=C2CCl
1171 0 WQKFYBHQHKHQNC-UHFFFAOYSA-N S=C(NCN1CCCC1)C1=CN=CC(=N1)N1CCCC1
1172 0 DVKODHBJSXBCMO-UHFFFAOYSA-N COC1=CC(OC)=C(N(C)C)C2=C1C(=O)C1=C(O2)C=C(C)C=C1
1173 0 JOTZJBUUTRCXOP-UHFFFAOYSA-N COC1=CC(OC)=C(N(C)C)C2=C1C(=O)C1=CC=CC(C)=C1O2
1174 0 ISOHTLRXGDQGSX-UHFFFAOYSA-N OC1=C(OC2COCCO2)C2=CC=CC=C2C2=CC=CC=C12
1175 0 SUJSJBSFBVHOPA-UHFFFAOYSA-N CC(C)C(=O)C1C2=C(C(O)=CC=C2)C(=O)C2=C1C=CC=C2O
1176 0 MFNDAOYQTUVHHB-UHFFFAOYSA-N CCOC(=O)C(NC1=CC2=C(C=C1)C=C(OC)C=C2)C(=O)OCC
1177 0 HREWMXYKFXVCNP-GZMMTYOYSA-N COc1cc(cc(O)c1O)C(OCCC(N)C(=O)O)C#N
1178 0 RECODFWTOGXYFE-UHFFFAOYSA-N COC1=CC=C(C=C1OC)C1OC(=O)C2=CC(=CC=C12)N(C)C
1179 0 PXTHPMMZJNHDIO-UHFFFAOYSA-N CCN(CC)CCS(=O)(=O)C1=C(OC)C(OC)=C(OC)C=C1
1180 0 MZIJZGBTHCGQSP-UHFFFAOYSA-N COC1=CC=C(C2OC(=O)C3=CC(=CC=C23)N(C)C)C(OC)=C1
1181 0 LNXRLHNGIJVKMA-RCBQFDQVSA-N OC1CC=C2CCN3CCCC4(O)COC(=O)C=C4C23C1
1182 0 XPQVLLRDCBGQTC-UHFFFAOYSA-N CCOP(=O)(CCC(OC(C)=O)OC(C)=O)OCC
1183 0 HRLJEADIACXJQZ-UHFFFAOYSA-N OC(C1=CC=CC=C1)(C1=CC=C(F)C=C1)C1=CC=C(F)C=C1
1184 0 HJZPXWQDCHQUKT-UHFFFAOYSA-N COC1=CC(OC)=C(CC2=COC3=CC=CC=C3C2=O)C=C1
1185 0 KZVBOYCZXPUDGJ-UHFFFAOYSA-N CCCCCCOC(=O)C1=CC(=CC(=C1)[N+]([O-])=O)[N+]([O-])=O
1186 0 GCBKDUULKYJZKG-UHFFFAOYSA-N COC1=CC=C(NC(=O)CN(CC(O)=O)CC(O)=O)C=C1
1187 0 IGHVWFLGYLMNRM-UHFFFAOYSA-N COc1ccc2c(CC=C(CO)c3cc4OCOc4cc23)c1
1188 0 YLWAQARRNQVEHD-GYIHYUDTSA-N COC1CC2N(C)CC3(O)OCc4cc5OCOc5cc4C23C=C1
1189 0 NMOCOWABJRWQGY-UHFFFAOYSA-N CCOC(CCCN1C(=O)C2=CC=CC=C2C1=O)OCC
1190 0 DOLXKRGCDYCTQR-UHFFFAOYSA-O CN1C2=CC=C(O)C=C2C2=C(C)C3=C[N+](C)=CC=C3C(C)=C12
1191 0 WCJYUJLAABMYBA-UHFFFAOYSA-N CC(C)O[Si](NC1=CC=C(Cl)C=C1)(OC(C)C)OC(C)C
1192 0 TUGRMNMXWVTONQ-UHFFFAOYSA-N CC(C)O[Si](NC1=CC(Cl)=CC=C1)(OC(C)C)OC(C)C
1193 0 FWDRMCNIXJLDEQ-UHFFFAOYSA-O COC1=CC=C2NC3=C(C)C4=CC=[N+](C)C(C)=C4C=C3C2=C1
1194 0 NGYREUCOBZUUHO-PBZHRCKQSA-N COC12CN(C)C3CC(O)C=CC13c4cc5OCOc5cc4CO2
1195 0 VASIGVBDWFLQOO-UHFFFAOYSA-N COC1=CC(OC)=C(C=C1)C1=CC2=C(OC)C=CC(OC)=C2N1
1196 0 TUSZECOLZVMNAC-UHFFFAOYSA-N OC1=CC=C(C=C1)N1CC(COC2CCCCC2)OC1=O
1197 0 NDDGERBLCSDCTG-UHFFFAOYSA-N COC1=CC=C(C=C1)C1OCCCN1OC(=O)C1=CC=CC=C1
1198 0 BIMGFUNUMPPAMB-UHFFFAOYSA-N S=C(NCCC1=NC2=CC=CC=C2N1)NC1=CC=CC=C1
1199 0 SNNFENYRVDCBTD-UHFFFAOYSA-N CC1=CC=C(NC(=S)NCC2=NC3=CC=CC=C3N2)C=C1
1200 0 CDQMRJIIRGBOOI-UHFFFAOYSA-N CC(NC(=S)NC1=CC=CC=C1)C1=NC2=CC=CC=C2N1
1201 0 AWLRZXCCSWKSJF-UHFFFAOYSA-N CCOC(CCN(C1=CC=C(OC)C=C1)S(C)(=O)=O)OCC
1202 0 SSJRZACPIBVZOP-UHFFFAOYSA-N CCOC(CCN(C1=CC=CC=C1OC)S(C)(=O)=O)OCC
1203 0 YZYLIFPICMLCKO-UHFFFAOYSA-N COC1=CC=C(C=C1)C(C1=CC=C(OC)C=C1)C(F)(F)F
1204 0 RLQIXXMXBFTEIE-UHFFFAOYSA-N CCOC(=O)C(C)(C(=O)OCC)C1=CN=C(C=C1)[N+]([O-])=O
1205 0 HYAKOGZHHMTORE-UHFFFAOYSA-N COC(=O)C(F)(C(CC(C)=O)C1=CC=CC=C1)C(=O)OC
1206 0 PUAXJJTXWBKBQA-ZDUSSCGKSA-N COc1c(CC(O)C(C)(C)O)ccc2c(OC)c3ccoc3nc12
1207 0 UXGOKHVSNGEHMY-UHFFFAOYSA-N CCOC1=CC(NC(=O)OC(C)C)=CC(C#C)=C1OCC
1208 0 ZSXGSAGMAMBWDP-UHFFFAOYSA-N C(N1C=NC=N1)C1(NCCS1)C1=CC=C2C=CC=CC2=C1
1209 0 WRWGOFMQLYEFAD-UHFFFAOYSA-N CCOC1=[N+](N=C(C=C1)C1=CC=C(C)C=C1)C1=CC=CC=C1
1210 0 KLJOYDMUWKSYBP-VLNMDUJLSA-N COC1CC2N(C)CC3OC(O)c4cc5OCOc5cc4C23C=C1
1211 0 CJZOAGPDTWGSLI-UHFFFAOYSA-N NC(=O)C1=NN(C(=N1)C1=CC=CC=C1)C1=CC=CC(CF)=C1
1212 0 RBIXYKHPINLTCZ-UHFFFAOYSA-N CC(C)OP1CP(OC(C)C)N1C1CCCCC1
1213 0 XSTUHNSSQADQNZ-UHFFFAOYSA-N COC1=CC=C(C=C1)C1=CC(=O)C2=C(OC1)C=C(OC)C=C2
1214 0 WWYRWNJAJPUFJF-UHFFFAOYSA-N C1C(NC(C1SC1=CC=CC=C1)C1=CC=CC=C1)C1=CC=CC=C1
1215 0 ZFNFNRCUMGVNOY-UHFFFAOYSA-N CCOC(=O)C(CC1=C(N=C(C)O1)C1=CC=CC=C1)C(=O)OCC
1216 0 OOTNKTPCQZXBMI-UHFFFAOYSA-N COc1cc(ccc1O)c2oc3c(OC)cc(C=C)cc3c2
1217 0 YIJIGHIBYCWVLL-UITAMQMPSA-N COc1cc(CCNC(=O)C=C/c2ccc(O)cc2)ccc1O
1218 0 HRLWPIDNRTVOHP-UHFFFAOYSA-N CCN(CC)CCOC(=O)C1=C(C)OC2=C1C=C(O)C=C2
1219 0 HBTGJOCTTFBPAM-UHFFFAOYSA-N CC1N(C)N(C(=O)C1=NC1=C2C=CC=CC2=NC=N1)C1=CC=CC=C1
1220 0 CPITUEMGZMFGTE-UHFFFAOYSA-N COC1=C(OC)C2=C3C=C(C)C=CC3=C(C=C2C=C1)C(O)=O
1221 0 GNOPXDFXMYMEBF-UHFFFAOYSA-N CCOC(=O)C1=CC(NC(C)=O)=C(C=C1OCC)[N+]([O-])=O
1222 0 ZJDKRUIQBPNHPD-UHFFFAOYSA-N COC1=C2C(=O)C3=CC=CC=C3C(=O)C2=C(OC)C(C)=C1C
1223 0 HAILOANAYWASTN-UHFFFAOYSA-N CCCN(C)C1=CC(O)=C(C=C1)C(=O)C1=CC=CC=C1C(O)=O
1224 0 HDLNHIIKSUHARQ-ITGUQSILSA-N COc1ccc(cc1OC)C(=O)OC2CC3CCC(C2)N3
1225 0 HGNFSESPQLNHMD-UHFFFAOYSA-N COC(=O)C1=CC=CC=C1C#CC1=C(OC)C=CC=C1OC
1226 0 PSEAKRBXZOBNFR-UHFFFAOYSA-N CC(C)(C)OC(=O)NC1CCCC2=CC=C(C=C12)C(O)=O
1227 0 KNRCIVKSKPMTSO-UHFFFAOYSA-N CCOC(=O)C(OCCC=O)P(=O)(OCC)OCC
1228 0 QTQSEDFHGDXOCO-UHFFFAOYSA-N COC(=O)C1=C(CC2=CC3=CC=CC=C3C=C2C1)C(=O)OC
1229 0 MHJRPNKSAIQVAV-UHFFFAOYSA-N CC1=C2N=C3C(C=CC4=NC5=CC=CC=C5N=C34)=NC2=CC=C1
1230 0 ZUUJTDFLLPERJC-UHFFFAOYSA-N CCOC(=O)C(NC1=CC(=CC=C1)[N+]([O-])=O)C(=O)OCC
1231 0 ISILEFQFEYPRJE-LSZYVWPRSA-N COc1ccc2C3CC45N(C)CCC4(CCC(=O)C5(O)O3)c2c1O
1232 0 LPKRSMGFVMODJX-UHFFFAOYSA-N [N-]=[N+]=NC1=CC=C(C=C1)C1=C2C=CC=CC2=NC2=CC=CC=C12
1233 0 HMDFMFXSUVWFSQ-UHFFFAOYSA-N COC(=O)C(NC(=O)OC1=CC=C(C=C1)[N+]([O-])=O)C(C)C
1234 0 SXHZFNBMBSXBGD-UHFFFAOYSA-N N#CC(C#N)C1=NC(=NC(=C1)C1=CC=CC=C1)C1=CC=CC=C1
1235 0 YPHLLMSSGKXHKR-UHFFFAOYSA-N COC1=C(OC2CCCC2)C=C(C=C1)C1(C)CNC(=O)O1
1236 0 UVKQGLBZUOHBOX-UHFFFAOYSA-N OC(=O)C(CC1=CC=C(O)C=C1)NC(=O)C1CCCCC1
1237 0 QAHZAHIPKNLGAS-INKHSBHDSA-N COC1CC2N3CC(O)C2(C=C1)c4cc5OCOc5c(OC)c4C3
1238 0 DEMAYXBBHNHINF-UHFFFAOYSA-N CC(C)OB(OC(C)C)C1=C(F)C(F)=C(F)C(F)=C1F
1239 0 AOCCRKXUBBAOQI-SFHVURJKSA-N COc1c2C=CC(=O)C(CC=C(C)C)(OC)c2nc3occc13
1240 0 XBQBUJRJLAOQHD-UHFFFAOYSA-N COC(=O)C1(CCCCC1)S(=O)(=O)C1=CC=C(C)C=C1
1241 0 GWGZDYWQOJHJDW-UHFFFAOYSA-N C1CCN(C1)C1=CC=CC=C1NC1=C2C=CSC2=NC=N1
1242 0 JNNCLIICKUIURH-UHFFFAOYSA-N COCCOC1=C(OCCOC)C=C(C(=C1)C#N)[N+]([O-])=O
1243 0 LBRUFSNOGWAARZ-ZWKOTPCHSA-N COc1cc2c(C=CC3=CC(=O)C4(O)CC23CCN4C)cc1O
1244 0 GUOAKTGMWOUYLO-UHFFFAOYSA-N CC(=O)CCC1=C(C2=CC=C(C)O2)C2=CC=CC=C2C(=O)O1
1245 0 LFGHSLSPZKYTPB-UHFFFAOYSA-N CCCCCCCC(=O)ON1C(=O)COC2=CC=CC=C12
1246 0 NQZZZVQLJCFCGL-UHFFFAOYSA-N CC(C)(C)OC(=O)N1CC(=O)OCC1CC1=CC=CC=C1
1247 0 ILVKRAHSTKXYMF-UHFFFAOYSA-N CC(C)CN(C(=O)OC(C)(C)C)S(=O)(=O)C1=CC=CC=C1
1248 0 ZPNYHQZRGWFLST-ZDUSSCGKSA-N CCC(C1=C(O)c2ccccc2OC1=O)c3ccc(O)cc3
1249 0 LRZHGSKFPVAQPB-UHFFFAOYSA-N CCCCCCN=C1N=[N+]([O-])C2=C(C=CC(Cl)=C2)N1O
1250 0 ADTXMICUZGOWDF-UHFFFAOYSA-N CC(C)(C)OC(=O)N1C(CCC1C1=CC=CC=C1)C(O)=O
1251 0 FXRJGVXSWOZORB-LLXPTAGJSA-N COC1CC23C(C=C1)C=CN2CC(O)c4cc5OCOc5cc34
1252 0 RXMKOZHQRQGHCN-UHFFFAOYSA-N CC1(CC=C)C(=C(C#N)C#N)C2=CC=CC=C2C1=C(C#N)C#N
1253 0 IWRZKNMUSBNOOD-UHFFFAOYSA-N CC1=CC(OCC2CO2)=CC=C1N(CC1CO1)CC1CO1
1254 0 CVSMTKXLRMWKPW-UHFFFAOYSA-N CCN1C2=CC=CC=C2C2=C1C=CC(=C2)C(C#N)=C(C#N)C#N
1255 0 RUXPDGVDYMARKS-UHFFFAOYSA-N CC1=NN(N=C1N=NC1=CC=C(C)C=C1C)C1=CC=CC=C1
1256 0 QWFRRFLKWRIKSZ-GEEKYZPCSA-N OC(=O)C1C(C(C1c2ccccc2)C(=O)O)c3ccccc3
1257 0 KAJGHMDWJPWJDY-UHFFFAOYSA-N CCOC(=O)C1CN(C(=O)OC(C)(C)C)C2=CC=CC=C12
1258 0 WINSPNLWSPVUAI-GFCCVEGCSA-N COc1cc2CC3NCCc4cc(O)c(O)c(c2cc1OC)c34
1259 0 XHXKHSUJQVCHTA-NWVCDLTISA-N COC1CC2N3CCC2(C4OC14)c5cc6OCOc6c(OC)c5C3
1260 0 SJAMUIJYIGYHGZ-UHFFFAOYSA-N CC1=C(C=CC(=C1)[N+]([O-])=O)C1COC2(CCCCC2)OC1
1261 0 FGUUUOHFLZBDLT-UHFFFAOYSA-N CCN1C2=CC=CC=C2C2=C1C(=CC=C2)C(C#N)=C(C#N)C#N
1262 0 IUBHYAMIHZYNMV-DUQPFJRNSA-N COC1C=C2CCN(C)C2C3C1OC(O)c4cc5OCOc5cc34
1263 0 UTHNIRHUHZCUQV-UHFFFAOYSA-N CCOC(=O)C(NS(=O)(=O)CCCN)C(=O)OCC
1264 0 DOLXKRGCDYCTQR-UHFFFAOYSA-O CN1C2=CC=C(O)C=C2C2=C(C)C3=C[N+](C)=CC=C3C(C)=C12
1265 0 SYGLXKHSDQIUFZ-LIRZEXBASA-N CC(=O)OC1CCC2N3CCC2(C1O)c4cc5OCOc5cc4C3
1266 0 VZHXBKQYSPGZHZ-UHFFFAOYSA-N COc1ccc2C(=O)C(=COc2c1C)c3ccccc3OC
1267 0 KYVJVURXKAZJRK-GFCCVEGCSA-N COc1cc2c(CC3NCCc4cc(O)c(OC)c2c34)cc1O
1268 0 YEIGSYFTXGPBIB-DOPJRALCSA-N CC(=O)OC1CC2N3CCC2(C=C1)c4cc5OCOc5cc4C3
1269 0 HKTYWBZUTFHGKL-MSOLQXFVSA-N COC1=C(C)C(=O)OC12C(=O)C(=C3CCCCN4C(=O)CCC234)C
1270 0 VCHHRDDQOOBPTC-UHFFFAOYSA-N CC(C)(C)OC(=O)NC(C1CC2=CC=CC=C2C1)C(O)=O
1271 0 JNMGJNQZIAVFJE-UHFFFAOYSA-N CC(C)(C)OC(=O)N1CCC(C1C1=CC=CC=C1)C(O)=O
1272 0 MNJDDTIBFQZPQZ-AEFFLSMTSA-N COC1OC(=O)C(=C1C(O)c2ccccc2)c3ccccc3
1273 0 MGQWBZUGSZVOOK-UHFFFAOYSA-N CC(C)(C)OOC(=O)C1=CC2=C(C=C1)C1=CC=CC=C1C2=O
1274 0 QBDUXCMCGRDEAN-UHFFFAOYSA-N C=CC(=O)OCCOC1=CC=C(C=C1)C(=O)C1=CC=CC=C1
1275 0 MPYIQVSAEHFQHB-UHFFFAOYSA-N CC(C)(C)OC(=O)NC1=CC=C(C=C1)C1=CC=C(C=C1)C(O)=O
1276 0 KPJZKNCZUWDUIF-UHFFFAOYSA-N COC1C(O)C(CO)OC1N1C=C(C#CC)C(=O)NC1=O
1277 0 AFSKWXGSKKCBDW-UHFFFAOYSA-N CC(C)(C)OC(=O)NC(CCS)C(=O)OC(C)(C)C
1278 0 OJMDEDLCJJPJFR-PZYDCVNFSA-N OC(=O)C=CC=CC=C/c1ccccc1C=CC=CC(=O)O
1279 0 HTJNXZDBFJGUMR-UHFFFAOYSA-N CCCC(OC(=O)CCC(=O)OC)P(=O)(OC)OC
1280 0 SSHIDNAVXQZEQO-UHFFFAOYSA-N CCOC(=O)C(C(=O)OCC)P(=O)(OCC)OCC
1281 0 OBRZSSANDOBWOC-UHFFFAOYSA-N CCN(CC)CCOC(=O)C1=CC=C(C=C1)S(=O)(=O)CC
1282 0 HQOLGIZHDJBUTN-UHFFFAOYSA-N CCN(CC)CCCNC1=CC=NC2=CC=C(Cl)C=C12
1283 0 QCDTWYAFDALICG-UHFFFAOYSA-N COC(=O)C1=CC(CN2CCCCC2)=CC(OC(C)=O)=C1
1284 0 QMQFEFDUNPKCGE-UHFFFAOYSA-N ClC(CN1CCOCC1)C(Cl)CN1CCOCC1
1285 0 JROCXKDUHUBRIB-UHFFFAOYSA-O OC1=CC=C(C=C1O)C(=O)C[N+]12CN3CN(CN(C3)C1)C2
1286 0 AAZMHLDCDWZLOL-UHFFFAOYSA-N CC(Cl)CN(CC(C)Cl)CC1=C(O)C=CC(=C1)C(C)(C)C
1287 0 FQNKTJPBXAZUGC-UHFFFAOYSA-N CCN(CC)C1=CC(O)=C(C=C1)C(=O)C1=C(C=CC=C1)C(O)=O
1288 0 AMABNLPAOLRCOD-CQMSONFYSA-N Oc1ccc(C=C/COC(=O)C=C/c2ccc(O)cc2)cc1
1289 0 XJXZVPYGJYNXLR-UHFFFAOYSA-N C(NC1=CN=CC(=C1)C1=CN=CN=C1)C1=CC=NC2=CC=CC=C12
1290 0 VCHHRDDQOOBPTC-UHFFFAOYSA-N CC(C)(C)OC(=O)NC(C1CC2=CC=CC=C2C1)C(O)=O
1291 0 YOFVRVTXKMQUBA-MWDXBVQZSA-N COC1C=C2CCN(C)C2C3C1OC(=O)c4cc(O)c(OC)cc34
1292 0 FCQQGLJVNSOMKZ-UHFFFAOYSA-N CC1=C(Oc2cc(C)cc(O)c2C1=O)c3ccc(O)c(C)c3
1293 0 PUUPIWCEMKMRJF-UHFFFAOYSA-N CC(C)(C)OC(=O)NC(C(O)C(O)=O)C1=CC=CC2=CC=CC=C12
1294 0 DQUFRNIKBQMWFX-UHFFFAOYSA-N CC(C)(C)OC(=O)NC(C(O)C(O)=O)C1=CC=C2C=CC=CC2=C1
1295 0 GRSKERDPZVDLPE-UHFFFAOYSA-N CC(C)CC1=C(O)C2=C(C=C1)C(=O)C1=C(C(O)=CC=C1)C2=O
1296 0 SZCHXNLVRKQEGO-XKDXWZMYSA-N COC1=CC23CCCN2CC(O)c4cc5OCOc5cc4C3C1O
1297 0 HYPHGMNLWIKEMB-UHFFFAOYSA-N CN1CCN(CC1)C1=NC(C)=C2NC3=CC=CC=C3SC2=N1
1298 0 RDAXHOIPDPHTNI-UHFFFAOYSA-N CC(C)(C)OC(=O)N1CCC(C1)(C(O)=O)C1=CC=CC=C1
1299 0 CIYKOHHYVJCWRK-UHFFFAOYSA-N CCOC(=O)C1CCCN(C1)C(C(O)=O)C1=CC=CC=C1
1300 0 JDAQDIQHICLYKH-UHFFFAOYSA-N CC(C)(C)OC(=O)N1CC(CC1C(O)=O)C1=CC=CC=C1
1301 0 JDAQDIQHICLYKH-UHFFFAOYSA-N CC(C)(C)OC(=O)N1CC(CC1C(O)=O)C1=CC=CC=C1
1302 0 DEIODLSEOTZYNU-GORDUTHDSA-N COC(=O)NCCc1ccc(O)cc1C=Cc2ccc(O)cc2
1303 0 CNJJHEYMFBWKGA-QMAGFXNWSA-N CC1C2OC3C4C2OC(=O)C15CCC6=CC(=O)C=CC3=C6C45
1304 0 YLWAQARRNQVEHD-BTPDRXCOSA-N COC1CC2N(C)CC3(O)OCc4cc5OCOc5cc4C23C=C1
1305 0 QVNDSQQNODQYJM-SYMSYNOKSA-N OC(=O)C1C(C(C1c2ccccc2)c3ccccc3)C(=O)O
1306 0 PPLCFZBVANBKEC-UHFFFAOYSA-N CC(C)(C)OC(=O)N1CCCC1C1=CC=C(C=C1)C(O)=O
1307 0 WDICICLPVPLNHO-UHFFFAOYSA-N CC(C)(C)OC(=O)NC1CC2=CC=CC=C2CC1C(O)=O
1308 0 QPJXLGDWRGOCFK-UHFFFAOYSA-O C[N+]1(CC#CCOC(=O)NC2=CC=C(F)C=C2)CCCC1
1309 0 YOQSWKMNZBOUGT-UHFFFAOYSA-N CC(C)(C)OC(=O)N1CC(CC1C1=CC=CC=C1)C(O)=O
1310 0 IKSLTVIKSXYLON-YDFGWWAZSA-N COC(=O)C(C)(C)CNC(=O)C=CC=Cc1ccc2OCOc2c1
1311 0 DSRNKUZOWRFQFO-SFHVURJKSA-N COC1=CC23CCCN2CCc4cc5OCOc5cc4C3=C1O
1312 0 LDFRDLKJPCOLHU-UHFFFAOYSA-N CC(C)(C)OC(=O)NC1=CC=CC(=C1)C1=CC(=CC=C1)C(O)=O
1313 0 HAEPMXWZNSSFAB-UHFFFAOYSA-N CC(C)(C)OC(=O)NC1=CC=CC(=C1)C1=CC=C(C=C1)C(O)=O
1314 0 ZBRGFWLFMFHGGR-UHFFFAOYSA-N CC(C)(C)OC(=O)NC1=CC=C(C=C1)C1=CC(=CC=C1)C(O)=O
1315 0 UARQBMMXQZYTBU-UHFFFAOYSA-N CCOC1=CC(C)=C(C=C1)C1=CC(=CC(O)=C1)C(F)(F)F
1316 0 IJOHSTGWCOYEFR-UHFFFAOYSA-N CCN(CC)CCNC1=C(Cl)C=C(C)C2=C1C=CC=N2
1317 0 XNJMBDCTYAVRKZ-UHFFFAOYSA-N CCOC(=O)C(CCSC1=CC=CC=C1)C(=O)OCC
1318 0 KEMUFZKOVKMAOE-UHFFFAOYSA-N CC(C)(C)OC(=O)NC1=CC=CC=C1C1=CC(=CC=C1)C(O)=O
1319 0 HNQHCRSHSQNNFP-UHFFFAOYSA-N COC(=O)C1=C(NC(=O)OC(C)(C)C)C=CC(=C1)[N+]([O-])=O
1320 0 BPQLNHSSXRIVAU-UHFFFAOYSA-N OC(=O)CCCCCON=C1CCCOC2=CC=CC=C12
1321 0 OZKTVDIYALBSMA-ITGUQSILSA-N COc1cc(ccc1O)C(=O)OC2CC3CCC(C2)N3C
1322 0 YLWAQARRNQVEHD-BIMQEMHKSA-N COC1CC2N(C)CC3(O)OCc4cc5OCOc5cc4C23C=C1
1323 0 DSHROLGEFBTJEL-UHFFFAOYSA-N CCOC(=O)C=CC(=O)C1=CC=C(OC2=CC=CC=C2)C=C1
1324 0 ICJKNZIHSYDFFJ-UHFFFAOYSA-N CC(C)(OC1=CC=CC(=C1)C1=CC2=CC=CC=C2O1)C(O)=O
1325 0 LJFWHSLCSLLNMJ-AWEZNQCLSA-N CC(=CCc1cc(CC(NC(=O)C)C(=O)O)ccc1O)C
1326 0 FNRFWNOUJULTBT-UTPRNQHHSA-N COC1=CC(=O)N(C1)C(=O)C=C2/CC(O)(CO)C(=O)N2C
1327 0 XXXLMCCEDSQNFW-UHFFFAOYSA-N CC(C)C(NC(=O)OCC1=CC=C(C=C1)[N+]([O-])=O)C(O)=O
1328 0 YPHLLMSSGKXHKR-UHFFFAOYSA-N COC1=C(OC2CCCC2)C=C(C=C1)C1(C)CNC(=O)O1
1329 0 UELOYEJQZHOYFU-UHFFFAOYSA-N CCN(CC)CCCNC1=CC=CC2=NC(Cl)=CC=C12
1330 0 VXGWEUCZZKLWFB-NPWJWOJQSA-N COC1CC2N3CCC2(C4OC14)c5c(C3)cc6OCOc6c5OC
1331 0 BAWKASDHPYRAAQ-UHFFFAOYSA-N CC(C)(C)OC(=O)N1CCC(C1)OC1=CC=CC=C1C(F)(F)F
1332 0 WODAQKDURIASTR-UHFFFAOYSA-N CCCN(CCCl)CCOc1cc(C)c(Cl)cc1C(C)C
1333 0 QTEUEFUBZJPWKG-UHFFFAOYSA-N CC(C)(C)OC(=O)C(N)(C(O)=O)C1=CC=C(C=C1)[N+]([O-])=O
1334 0 NCPLTAGJJVCHOW-UHFFFAOYSA-N CCN(CC)CCCNC1=C2C=CC(Cl)=CC2=NC=C1
1335 0 JNMGJNQZIAVFJE-UHFFFAOYSA-N CC(C)(C)OC(=O)N1CCC(C1C1=CC=CC=C1)C(O)=O
1336 0 BAWKASDHPYRAAQ-UHFFFAOYSA-N CC(C)(C)OC(=O)N1CCC(C1)OC1=CC=CC=C1C(F)(F)F
1337 0 BYXNQKHPQNAKEZ-UHFFFAOYSA-N CC1(C)OB(OC1(C)C)C1=CC=C(S1)C=NC1=CC=CC=C1
1338 0 KAVQBRSBMDOUES-UHFFFAOYSA-N CC(=CCc1ccc(O)c2Oc3cccc(O)c3C(=O)c12)C
1339 0 BDWLDOGAFSJECP-UHFFFAOYSA-N OC(=O)C1(CN(OCC2=CC=CC=C2)C=O)CCCCC1
1340 0 LBWLDNNHMLBBFK-UHFFFAOYSA-N CC(C)(C)OC(=O)NC1(CCC1)C1=CC=C(C=C1)C(O)=O
1341 0 LJDFUIPMKLSAPI-UHFFFAOYSA-N OC(=O)CCCC1=CC2=C(C=C1)C1=C(C2)C=CC=C1C(O)=O
1342 0 FQQHGUWXHPPXEQ-UHFFFAOYSA-N CC1=CC=CC(C)=C1C(=O)N=C1CNNC1=C1N=C2C=CC=CC2=N1
1343 0 VMMVTEUUDORRJX-FUHWJXTLSA-N COC1=CC23CCCN2CCc4cc5OCOc5cc4C3C1=O
1344 0 ZNVSAJQPAIEASD-UHFFFAOYSA-N CNC(=O)C1=NC=CC(OC2=CC3=C(C=C2)N=C(N)N=N3)=C1
1345 0 ZMKRYXXEHGLZSG-UHFFFAOYSA-N CCCCCCCCNC(=O)C1=CC(OCC(O)=O)=CS1
1346 0 MYVYRCJIALKKDS-UHFFFAOYSA-N CCCCOC(=O)C1=CC=C(NC2=CC=CC=C2C(O)=O)C=C1
1347 0 VMMVTEUUDORRJX-SJLPKXTDSA-N COC1=CC23CCCN2CCc4cc5OCOc5cc4C3C1=O
1348 0 LBNOTCWPPARIFO-UHFFFAOYSA-N COC1=CC=CC(NC(=O)CN(CC(O)=O)CC(O)=O)=C1
1349 0 WRNQSDXPZDBNMI-UHFFFAOYSA-N COC1=CC=CC=C1NC(=O)CN(CC(O)=O)CC(O)=O
1350 0 TYFKYDTUEMTUNY-SREVYHEPSA-N COc1cc(C=C/C(=O)N2CCCC2)cc(OC)c1OC
1351 0 PZAGYSHZFKUWSI-UHFFFAOYSA-N ClC1=CC=C(C=C1)C1(CCNCC1)C1=CC=C(C=C1)C#N
1352 0 ZVPJORXGYQZBIO-UHFFFAOYSA-N FC1=CC2=CC=CC=C2C2=C1C=C1C(C=CC3=CC=CC=C13)=C2
1353 0 DEHJEEXQRUEGNE-UHFFFAOYSA-N FC(F)(F)C1=CC=CC=C1C(=O)CC1=CCCCCC1=O
1354 0 TVONBBQLRVZRBY-UHFFFAOYSA-N ClC1=CC=C(CC(CN2C=CN=C2)C2=CC=CC=C2)C=C1
1355 0 GHIDSWLDHRXNQM-UHFFFAOYSA-N N(C1=CC=CC=C1)C1=NC=CC(=N1)C1=C(NN=C1)C1=CC=CC=C1
1356 0 OUURKOLGTQHLJU-UHFFFAOYSA-N C[Si](C)(C)C#CC1=CC=CC=C1C(=O)C1=CC=C(F)C=C1
1357 0 AWHCGCXXOHASJF-UHFFFAOYSA-N C[Si](C)(C)C#CC1=CC=C(C=C1)C(=O)C1=CC=C(F)C=C1
1358 0 XMHWPQKKORYJMC-UHFFFAOYSA-N C[Si](C)(C)C#CC1=CC(=CC=C1)C(=O)C1=CC=C(F)C=C1
1359 0 NLTZLTZNGXMEKW-UHFFFAOYSA-N OC(=O)CNC(=O)C1=CC=C(OCCC2CCCC2)C=C1
1360 0 AFRPSMUTJSFLBY-UHFFFAOYSA-N COC1=CC(C=CC2=CC(O)=C3OC=CC3=C2)=CC(OC)=C1
1361 0 CIAUAUMFFDERFG-UHFFFAOYSA-N COC1=CC(C=CC2=CC(O)=C3C=COC3=C2)=CC(OC)=C1
1362 0 AFYIMXXLROGNSG-UHFFFAOYSA-N O=C(NCCC1=CC=CC=N1)C1=CC2=NC(C=C2C=C1)C1=NNC=C1
1363 0 ULJHNHGYZYFAIG-NSCUHMNNSA-N COc1cc(O)ccc1c2oc3ccc(C=CCO)cc3c2
1364 0 JQOKFIDEARPIND-UHFFFAOYSA-N O=C(NCCC1=CC=CC=N1)C1=CC2=CC(N=C2C=C1)C1=NNC=C1
1365 0 RDNDFKNRJQKPNN-UHFFFAOYSA-N O=C(NCCC1=CC=CC=N1)C1=CC=CC2=NC(C=C12)C1=NNC=C1
1366 0 YYPRSVLJYFVQJX-UHFFFAOYSA-N COC1=C(CC(=O)OC(C)C)C=C(NC(=O)C2=C(C)OC=C2)C=C1
1367 0 UVDGIKZOKRGDRX-UHFFFAOYSA-N CC(C)(C)C(CCC1=CC=C(Cl)C=C1)CN1C=NC=N1
1368 0 KQYQUCLLIDFHPB-UHFFFAOYSA-N CCC(=O)OCCNC(=O)OCC1=CC=C(C=C1)[N+]([O-])=O
1369 0 AHKLAJXPQJZMLD-UHFFFAOYSA-N CCCCS(=O)(=O)C1=CC=CC(NC(=O)OC(C)(C)C)=C1
1370 0 XZXKSXJMIBYZMD-UHFFFAOYSA-N CC(C)(C)OC(=O)C1=CC(N)=C(C=C1)C1=CC=CC=C1C(O)=O
1371 0 YEIGSYFTXGPBIB-MORSLUCNSA-N CC(=O)OC1CC2N3CCC2(C=C1)c4cc5OCOc5cc4C3
1372 0 FUBPCSSXWZUKKN-CQSZACIVSA-N CC1(C)Oc2c(CC1O)ccc3C(=O)c4ccccc4Oc23
1373 0 FBOWKNIXPDXRGH-UHFFFAOYSA-N CC1CCC2=C(C1)N=C1N=C(N=C(N)C1=N2)C1=CC=CC=C1
1374 0 OYZNOUGSYGBXCY-UHFFFAOYSA-N CC(C(N)=O)C(O)(CN1C=NC=N1)C1=CC=C(F)C=C1F
1375 0 YYNRZIFBTOUICE-UHFFFAOYSA-N C1CCC2=C(C1)C=CC=C2NC1=CC=CC=C1C1=NNN=N1
1376 0 ZSVIPVROCXPGKX-UHFFFAOYSA-N COc1ccc2c(OC)c3ccoc3nc2c1OCC=C(C)C
1377 0 GAZBADKQZDXFCT-XLAORIBOSA-N COc1cc2C3C(O)C(OC(=O)C)C=C4CCN(Cc2cc1O)C34
1378 0 RBGHGCOOJSTUKB-UHFFFAOYSA-N CCCCCCCCC=C[Se]C1=CC=CC=C1
1379 0 XKFNEUCVUOGOFK-UHFFFAOYSA-N CCC(CC(CC)=CC)C(=O)OC1=CC=C(C=C1)[N+]([O-])=O
1380 0 QFBKOQAEMNUEIX-UHFFFAOYSA-N COC1=CC(OC)=C(C=C1)C1=C(C)OC2=CC=CC=C2C1=O
1381 0 CCLPAMHNSDJCBF-UHFFFAOYSA-N CC(C)(C)[Si](C)(C)OCC#CCSC1=CC2=CC=CC=C2N1
1382 0 TYFKYDTUEMTUNY-VOTSOKGWSA-N COc1cc(C=CC(=O)N2CCCC2)cc(OC)c1OC
1383 0 FYNZMLURQWOJKB-UHFFFAOYSA-N OC(=O)CNC(=O)C(O)(C1CCCCC1)C1=CC=CC=C1
1384 0 NILHNSUKASYSTF-UHFFFAOYSA-N CC(O)C(O)(C1=CC=CC=C1)C1=CC(=CC=C1)C(F)(F)F
1385 0 KJIUQNJFQNTTTL-UHFFFAOYSA-N FC1=C(F)C(F)=C(F)C(F)=C(F)C2CCCCCCC12
1386 0 FZJWLNXWMOGPLL-LBPRGKRZSA-N COc1cc2CC3NCCc4cc(OC)c(O)c(c2cc1O)c34
1387 0 IUBHYAMIHZYNMV-AVEIZBFRSA-N COC1C=C2CCN(C)C2C3C1OC(O)c4cc5OCOc5cc34
1388 0 DECJVFHKYGMHRS-UHFFFAOYSA-O CC1=CC(O)=CC2=C1NC1=C2C(C)=C2C=[N+](C)C=CC2=C1C
1389 0 ZBTOEEFERPMYTH-LBPRGKRZSA-N COc1ccc2CC3N(C)CCc4ccc(O)c(Oc2c1O)c34
1390 0 HBKWOCHWGCJXGU-UHFFFAOYSA-N CCNC1=CC=C(N=NC2=NC(C)=CS2)C2=CC=CC=C12
1391 0 RDBUEZAMXPXNRH-UHFFFAOYSA-O COC1=CC2=C(NC3=C2C(C)=C2C=[N+](C)C=CC2=C3C)C=C1
1392 0 NGTQOBAXLLQYTB-UHFFFAOYSA-N CC(=C)C1=NC(N)=NC(=N1)N(C(=O)C1=CC=CC=C1)C1=CC=CC=C1
1393 0 MVSKPPYUIBULOR-SQNIBIBYSA-N COC1=CC23CCCN2CCc4cc5OCOc5cc4C3(O)C1O
1394 0 YAYKSNUGZOADJN-UHFFFAOYSA-N CC(CCC1OCCO1)=CCS(=O)(=O)C1=CC=CC=C1
1395 0 RMEKTKICHFBTNM-UHFFFAOYSA-N CCCCCCC(N1C(=O)C2=CC=CC=C2C1=O)C(F)(F)F
1396 0 XHXKHSUJQVCHTA-WTYNJOFCSA-N COC1CC2N3CCC2(C4OC14)c5cc6OCOc6c(OC)c5C3
1397 0 WPCREHHUCXTTDB-UHFFFAOYSA-N CCCOCC1=C(O)C2=C(C=C1)C(=O)C1=CC=CC=C1C2=O
1398 0 PNYWUYIMHNOZJG-UHFFFAOYSA-N COCOC1=CC=C(C=C1)C1=CC2=C(N1)C=C(OCOC)C=C2
1399 0 DTTGPKCYPXWFSH-UHFFFAOYSA-N [N-]=[N+]=NC1=CC=C(OCCOC2=CC=C(C=C2)N=[N+]=[N-])C=C1
1400 0 PAYBDVPWSZUTJB-UHFFFAOYSA-N CCCCNC(=O)C=CC1=CC(OC)=C(OC(C)=O)C=C1
1401 0 BAOAJYHLTMGPBP-UHFFFAOYSA-N CCC(OS(O)=O)C(=O)N1CCC(C)CC(C)(C)C1
1402 0 MGLNLWXGUOGZKR-UHFFFAOYSA-N CC1CCCCN(CC(C)(CC=O)OS(O)=O)C1C
1403 0 CTZWEMPYZUAYHH-UHFFFAOYSA-N CC(C(CC=O)OS(O)=O)N1CCCCC(C)C1C
1404 0 KGHJODCHEIEYBP-HWKANZROSA-N Oc1cc(C=CC=O)cc(Oc2ccc(CC=C)cc2)c1O
1405 0 VBORPOGDUYPXRM-UHFFFAOYSA-N C\N=C(/N)N(C(N)=N)C1=CC2=CC=CC=C2C2=CC=CC=C12
1406 0 CPIMPPOCMAUJPU-UHFFFAOYSA-N CCOP(=O)(COC(=O)COCCOC=C)OCC
1407 0 AXOJUUQMXZIAMX-UHFFFAOYSA-N CCOP(=O)(CCOC(=O)N(CCO)CCO)OCC
1408 0 KJJWYJDNQWBCBZ-UHFFFAOYSA-N COC1=C(OC(C)=O)C=CC(C=CC(=O)NCC(C)C)=C1
1409 0 NHNXJYYEQLVCAZ-CYBMUJFWSA-N COC1=C(CC(O)C(C)(C)O)C(=O)N(C)c2ccccc12
1410 0 UAILJXHNUWQNKQ-FZKQIMNGSA-N COC1=CC23CCNC(Cc4cc(O)c(OC)cc24)C3=CC1=O
1411 0 UXSBGNMOBPWVFG-UHFFFAOYSA-N COC1=CC(OC)=C(CCNC2=CC3=C(C=C2)C(=O)OC3)C=C1
1412 0 GBEBBQVWAWOSGA-UHFFFAOYSA-N CC1=CC(=CC(C)=C1)C(=O)C1(CCCC1)NC(=O)C(F)(F)F
1413 0 NCPLTAGJJVCHOW-UHFFFAOYSA-N CCN(CC)CCCNC1=C2C=CC(Cl)=CC2=NC=C1
1414 0 DGJPDYFSAMKMCG-UHFFFAOYSA-N CC(C(O)=O)(C(O)=O)C1=CC=CC(C=CC2=CC=CC=C2)=C1
1415 0 GBYFADQUKTZFEB-NSHDSACASA-N COc1cc2CCNC3Cc4ccc(O)c(OC)c4c(c1O)c23
1416 0 DKLRGOAOMFYCTR-UHFFFAOYSA-N COC1=C(OC)C=C(C(C)=O)C(CCNC(=O)C=CC)=C1
1417 0 VUTFAROINNVSFI-UHFFFAOYSA-N CCCCCCS(=O)C=CC(=O)N(CCO)CCO
1418 0 WXBYZOFUZLXVFA-UHFFFAOYSA-N COC1=CC=CC=C1C=CC(=O)C1=CC=CC=C1OC(C)=O
1419 0 JITROYLGDNWPGM-LBPRGKRZSA-N COc1cc2CC3NCCc4ccc(O)c(Oc2cc1OC)c34
1420 0 DKNXIPNBVAVYAP-LBPRGKRZSA-N CCC(C1=C(O)c2cccc(O)c2OC1=O)c3ccccc3
1421 0 VMQQOLCGVSPVNX-UHFFFAOYSA-N COC1=CC=C(OCC2CN(CC(=O)O2)C2=CC=CC=C2)C=C1
1422 0 MVSKPPYUIBULOR-BZSNNMDCSA-N COC1=CC23CCCN2CCc4cc5OCOc5cc4C3(O)C1O
1423 0 HKTYWBZUTFHGKL-ROUUACIJSA-N COC1=C(C)C(=O)OC12C(=O)C(=C3CCCCN4C(=O)CCC234)C
1424 0 HZSLRMBYGXHPEQ-UHFFFAOYSA-N CN(CCN(C)C(=O)CCCCl)C(=O)CCCCl
1425 0 WOLXNBROLXHXIV-UHFFFAOYSA-N CCC(=O)OC(CCP(=O)(OC)OC)OC(=O)CC
1426 0 KYZNKFPUIIEEQI-UHFFFAOYSA-N ClC1=CC=CC=C1CC(CN1C=CN=C1)C1=CC=CC=C1
1427 0 DQNFEDVBIVOQCO-UHFFFAOYSA-N CC(N=NC1=CC=C(C=C1)[N+]([O-])=O)N=NC1=NC(C)=CC(C)=N1
1428 0 QGDBWUXDIODTEX-YDFGWWAZSA-N CC(=O)OC(C)(C)CNC(=O)C=CC=Cc1ccc2OCOc2c1
1429 0 PZPXJEXQJIMUBL-UHFFFAOYSA-N CC[Si](C)(CC)C=CC(C)(Cl)CS(=O)(=O)CC
1430 0 YHVSWHLQYUURMP-NSHDSACASA-N COc1c(O)ccc2CC3NCCc4cc(O)c(OC)c(c34)c12
1431 0 VNNXWVPQNSPYQZ-UHFFFAOYSA-N COC(=O)C1C(CCN(C)C1C(=O)OC)C1=CC=CC=C1
1432 0 CGKJNZORHALAGO-UHFFFAOYSA-N NC(=S)NN1N=C(CC1C1=CC=CC=C1)C1=CC=CC=C1
1433 0 YLWAQARRNQVEHD-PBZHRCKQSA-N COC1CC2N(C)CC3(O)OCc4cc5OCOc5cc4C23C=C1
1434 0 QVHSJIORZXMGEJ-CYBMUJFWSA-N COc1c(O)c2c3ccc(O)cc3CC4NCCc(c1OC)c24
1435 0 HDLNHIIKSUHARQ-CLLJXQQHSA-N COc1ccc(cc1OC)C(=O)OC2CC3CCC(C2)N3
1436 0 QGDBWUXDIODTEX-PEPZGXQESA-N CC(=O)OC(C)(C)CNC(=O)C=C/C=Cc1ccc2OCOc2c1
1437 0 IKTUKFDIICKEIL-UHFFFAOYSA-N CCOP(=O)(CCP(=O)(N1CC1)N1CC1)OCC
1438 0 ORNSFUQKNZCBMJ-UHFFFAOYSA-N CCCCNC(=O)C1=CN=C2C3=C(N=CC=C3)C3=C(C=CC=N3)C2=N1
1439 0 IQFOXGCTTCEOCQ-UHFFFAOYSA-N COC(COC1=CC=C(C=C1)C(=O)C=CC1=CC=NC=C1)OC
1440 0 SFAKUCXCZOCMOD-UHFFFAOYSA-N COC(=O)C1=C(OC)C(=O)c2ccc(O)c(CC=C(C)C)c2N1C
1441 0 ZHUZCHBOGMKYPX-UHFFFAOYSA-N CC1=NN(C(C)=C1N=NC1=CC=C(N)C=C1)C1=CC=CC=C1
1442 0 MKEVKUSYYCHNCC-UHFFFAOYSA-N COCC1=C(C)C(=O)C2=C(C1=O)C1=C(C=C2)C(OC)=CC=C1
1443 0 MHCXKYJBQMJPRJ-JTQLQIEISA-N CC(CO)C1=C(O)C(=O)c2c(ccc3c(C)cccc23)C1=O
1444 0 ALNUKCFGADOPNK-UHFFFAOYSA-N COc1ccc(O)c(c1)C(=O)NCCc2ccc(OC)c(OC)c2
1445 0 LWULXYSYLOIDQY-UHFFFAOYSA-N CC(=O)OC1=C(C(C)=C(C=C1C(C)(C)C)[N+]([O-])=O)[N+]([O-])=O
1446 0 FQKNVBBCKUJLIC-UHFFFAOYSA-N CCCC(CCC)(C(O)=O)S(=O)(=O)N(C)C1=CC=CC=C1
1447 0 QCNVMRSOYXBJCY-UHFFFAOYSA-N CCOC(=O)C(CC=C(C)C)S(=O)(=O)C1=CC=CC=C1
1448 0 MNJDDTIBFQZPQZ-SJLPKXTDSA-N COC1OC(=O)C(=C1C(O)c2ccccc2)c3ccccc3
1449 0 WZKIGKBERCRYLM-UHFFFAOYSA-N CCCCOC(=O)NS(=O)(=O)NC(=O)OCCCC
1450 0 MFZQGVIVNYZZGI-UHFFFAOYSA-N CCOC1=C(OCC)C2=C(C=C1)C(=O)C1=CC=CC=C1C2=O
1451 0 IFJNLKZQMIRYSJ-UHFFFAOYSA-N COC1=CC2=C(C(=O)C(=C(C)O2)C2=CC=CC=C2)C(OC)=C1
1452 0 BDINVRFOJAOFAS-UHFFFAOYSA-N COP(=O)(OC)C(COC(O)=O)C=CCCCCO
1453 0 PBLNFYUEXCWQJF-UHFFFAOYSA-N CCCCOC(=O)C(CNC(=O)C1=CC=CC=C1)C(C)=O
1454 0 MXKANXCBRKTACL-UHFFFAOYSA-N N#CC1=CN=NC=C1C1=C(NC2=CC=CC=C12)C1=CC=CC=C1
1455 0 GDBDTCUVCSKLOD-UHFFFAOYSA-N COC1(CC2OC(O)C(CC12)SC1=CC=CC=C1)OC
1456 0 FJXSWPGLKBOTBR-UHFFFAOYSA-N CCC(C1C(=O)OC2=C(O)C=CC=C2C1=O)C1=CC=CC=C1
1457 0 JKVLPYULTVASNP-UHFFFAOYSA-O CCN1C=CC2=C(C)C3=[NH+]C4=C(C=C(O)C=C4)C3=C(C)C2=C1
1458 0 KHDZISWYOVFXPC-UHFFFAOYSA-N CCCCCCCCOC1=CC2=C(OC(=C2)[N+]([O-])=O)C=C1
1459 0 NLRDOZMLZXMBCF-UHFFFAOYSA-N NC1=C(C#N)C2=C(C=CC(=N2)C2=CC=CC=C2)C(=N1)N1CCOCC1
1460 0 IEQDYKKJLNGIBN-UHFFFAOYSA-N NC1=NC(N2CCOCC2)=C(C#N)C2=C1C=CC(=N2)C1=CC=CC=C1
1461 0 UGSYNLQFWNTOAK-UHFFFAOYSA-N CC(CCC1OC1(C)C)=CCOC1=CC=C(C=C1)[N+]([O-])=O
1462 0 TZKQCWFMOBLFIR-UHFFFAOYSA-N CC(C)(C)OC(=O)N1CCN(CC1)C1=C(N)C(Cl)=NC=N1
1463 0 XXXIKTRVNAFYGM-UHFFFAOYSA-N COc1cc2c(OC)c3ccoc3nc2cc1OCC=C(C)C
1464 0 BSHCLIANLKRGLY-UHFFFAOYSA-N COC1=C(OC)C=C(C=C1)C(CCC(O)=O)(C#N)C(C)C
1465 0 JSPAWAJMVYVSRP-UHFFFAOYSA-N CCOC1=C(OCC)C=C(C=C1)N=C(O)OC(CC)C#C
1466 0 XFFNNEFRYQEIBJ-UHFFFAOYSA-N CCOC1=C(OCC)C=C(C=C1)N=C(O)OC(C)CC#C
1467 0 FWLZPQXTGUAQNZ-NSHDSACASA-N COc1c(O)cc2CCN(C)C3Cc4ccc(O)c(O)c4c1c23
1468 0 DHPVOYJPJIXKSB-UHFFFAOYSA-N COC1=CC=C2C=C(CC(=O)OCC(=O)N(C)CCO)C=CC2=C1
1469 0 VAWZLIOATWGUTH-UHFFFAOYSA-N CC1=NC(C2=CC=C(C=C2)C#N)=C(N=C1)C1=CC=C(C=C1)C#N
1470 0 SRLROPAFMUDDRC-UHFFFAOYSA-N CCOC(=O)C(CC1=CC=C(O)C=C1)NC(=O)C1=CC=CC=C1
1471 0 VBJYPSPIKMUCLP-UHFFFAOYSA-N COC1CC23N(CC=C2C=C1)CC(O)c1cc2OCOc2cc31
1472 0 PJNPBRIHJXMRDS-UHFFFAOYSA-N CC(=O)OC1=CC=C(C=CC2=CC=C(OC(C)=O)C=C2)C=C1
1473 0 WZSZQDHGTDZOAH-UHFFFAOYSA-N CC[N+]1=C(OC2=CC=CC=C12)C=CCC=NC1=CC=CC=C1
1474 0 KDYWOWVAVXEYRU-UHFFFAOYSA-N COC1=C(O)C2=C(C=C1)C=CC1=CC(=O)C3(O)CC21CCN3C
1475 0 DANPKOQFKRFYTR-UHFFFAOYSA-N CCC(NC1=C2C=CC(Cl)=CC2=NC=C1)C(=O)N1CCCCC1
1476 0 TXXMYKHMSBYULU-UHFFFAOYSA-N ClCC(Cl)CN(C1CCCCC1)C1CCCCC1
1477 0 JJPKLOWPYJIKTE-UHFFFAOYSA-N OC1(CCN(CC1)C(=O)C1CC1)C1=CC(=CC=C1)C(F)(F)F
1478 0 KZOFMVLEQMEJEU-UHFFFAOYSA-N CCCCC1=CC=C(NC2=NC3=C(N=CN3)C(SC)=N2)C=C1
1479 0 JVRKHBLVECIWMZ-UHFFFAOYSA-N CC1=COC2=C1C(=O)C(=O)C1=C2C=CC2=C1CCCC2(C)O
1480 0 JKXPUEOBLNILSU-UHFFFAOYSA-N COC1=C(O)C=C2CN3CCC4=CC(O)C(OC(C)=O)C(C34)C2=C1
1481 0 YEIGSYFTXGPBIB-UHFFFAOYSA-N CC(=O)OC1CC2N3CCC2(C=C1)C1=CC2=C(OCO2)C=C1C3
1482 0 NCPLTAGJJVCHOW-UHFFFAOYSA-N CCN(CC)CCCNC1=C2C=CC(Cl)=CC2=NC=C1
1483 0 JEMOVZHWZNLLFS-UHFFFAOYSA-N COC1=C(O)C2=C3C(NCC2)C(O)C2=CC=CC=C2C3=C1OC
1484 0 WNBIPDPTJYNRIA-UHFFFAOYSA-N CN1C2N=NC(O)=NC2(C2=CC(N)=C(N)C(C)=C2)C(=O)N(C)C1=O
1485 0 UTROHFPONJQOAG-ZIAGYGMSSA-N COc1ccc(CC2OC(=O)C(C(C)C)N(C)C2=O)cc1
1486 0 RIUJHBDYSWDQNC-UHFFFAOYSA-N COc1ccc2ccc3ccc(OC)c(OC(=O)C)c3c2c1
1487 0 TVHWEOVWZCXSRH-UHFFFAOYSA-N CCCC1=NC2=C(CC(CC(C)S(=O)(=O)CC)CC2=O)O1
1488 0 QIDINNIEXLEONU-UHFFFAOYSA-N CC(CO)C1C(=O)C(=O)C2=C3C=CC=C(C)C3=CC=C2C1=O
1489 0 ONZQVQMCJJTCLW-UHFFFAOYSA-N CC1(C)C2(C)CCC1(OC2=O)C(\O)=N\C(C(O)=O)C1=CC=CC=C1
1490 0 MOXDXHWODMOZEL-UHFFFAOYSA-N Cn1c(cc2ccc(cc12)C(N)=N)-c1ccc(cc1)C(N)=N
1491 0 ZCFVVVKVNJPHDJ-UHFFFAOYSA-N OC1C(O)C(O)c2c(ccc3c2ccc2ccccc32)C1O
1492 0 QPJQKEWZRAIEMR-UHFFFAOYSA-N CCCCOC1=C(C=CC(=C1)N(=O)=O)C(O)=NOC(C)=O
1493 0 QGBUSDMBUXEXLG-UHFFFAOYSA-N CCCCON(OC(C)=O)C(=O)C1=CC=C(C=C1)N(=O)=O
1494 0 VIZVKJXMIFLHDT-UHFFFAOYSA-N CCCCOC1CCC(=O)N1C(=O)C1=CC=C(OC)C=C1
1495 0 UZEYEGOQLLCBFN-KKBVYLPWSA-N COc1cc2C3C(OC(=O)c2cc1OC)C(O)C=C4CCN(C)C34
1496 0 UARXESBXWOAPAK-UHFFFAOYSA-N COC1=CC=C(C=C1)C(CN=C(O)C1=CC=CC=C1)OC(C)=O
1497 0 GPGKQXAHMXAUEL-UHFFFAOYSA-N COc1cc(cc(OC)c1OC)C(=O)OCCCc1ccccn1
1498 0 RJBMEGOGMANNRP-UHFFFAOYSA-N COc1cc(cc(OC)c1OC)C(=O)OCCCc1ccncc1
1499 0 GDRKCTWPIYFOTA-UHFFFAOYSA-N CC1=C2CC(N(CC2=CC=C1)C(=O)OC(C)(C)C)C(O)=O
1500 0 SLXJKBQEBZXBHO-UHFFFAOYSA-N O=C1OC2=CC=CC=C2C(=O)C1CCCOC1=CC=CC=C1
1501 0 GJKJZZUIATUTOD-UHFFFAOYSA-N CCN=C(O)C(C)CC(=O)C1=CC=C(C=C1)C1=C(F)C=C(F)C=C1
1502 0 UAILJXHNUWQNKQ-UGSOOPFHSA-N COC1=CC23CCNC(Cc4cc(O)c(OC)cc24)C3=CC1=O
1503 0 WGZKOESRYHFJLY-UHFFFAOYSA-N CCN(CCOC1=C(C=C(Cl)C(C)=C1)C(C)C)CC(C)Cl
1504 0 LIMVJMXLSGXXID-UHFFFAOYSA-N COc1cc(cc(OC)c1OC)C(=O)OCCCc1cccnc1
1505 0 TUHZHAOFDYRNGV-UHFFFAOYSA-N COc1ccc2c(CC=Cc3c(OC)c4OCOc4cc23)c1
1506 0 QVVZUVOFOCDCTO-SFHVURJKSA-N COC1=CC23N(CCC2=CC1=O)CCc4cc(O)c(OC)cc34
1507 0 GIUJKZQHIKYCST-UHFFFAOYSA-N ClC1=CC(=CC=C1)N(CCCN1CCOCC1)C1=CC=NC=C1
1508 0 KEWYECRQALNJJM-UHFFFAOYSA-N CC(C)(C)OC(=O)N1CC(C(C1)C1=CC=CC=C1)C(O)=O
1509 0 IQFMEXHXCCJRKA-UHFFFAOYSA-N CC1CN(C)NC(=N1)C(C1=CC=CC=C1)C1=CC=C(Cl)C=C1
1510 0 KDYWOWVAVXEYRU-ZWKOTPCHSA-N COc1ccc2C=CC3=CC(=O)C4(O)CC3(CCN4C)c2c1O
1511 0 DTZHRIFDDQELBE-UPHRSURJSA-N Oc1ccc2CCC(=O)OCC=C/c3ccc(Oc1c2)cc3
1512 0 RNFGCVJROJNUFB-UHFFFAOYSA-N CCOC(=O)CNC1=CC(SCC)=C(OC)C=C1[N+]#N
1513 0 NRWBBERVQCEENF-UHFFFAOYSA-N CCN(CCCl)C(C)COC1=C(C=C(Cl)C(C)=C1)C(C)C
1514 0 QOMOXXWUMNFYPV-UHFFFAOYSA-N CCCCCCOC(=O)NC1=CC=C(C=C1)S(=O)(=O)CC
1515 0 CUIVKXVMMSFHFP-VOTSOKGWSA-N COc1cc(OC)c(C=CC(=O)N2CCCC2)cc1OC
1516 0 PPQZABOURJVKNI-UHFFFAOYSA-N CN1CCC(O)(C(C1)C(=O)C1=CC=C(F)C=C1)C1=CC=C(F)C=C1
1517 0 HGZSCOXMAIVNDG-UHFFFAOYSA-N CCCCOC1=C(C=CC=C1N(=O)=O)C(O)=NOC(C)=O
1518 0 YQLQFFHXBLDWLW-UHFFFAOYSA-N CC(C)(C)OC(=O)NCC(=O)OC1=CC=C(C=C1)[N+]([O-])=O
1519 0 JIIXLJRZTRJWLQ-UHFFFAOYSA-N CN=C(O)OCCOC(=O)C1=CC=C(OC(O)=NC)C=C1
1520 0 NZFYGBOUVBINBH-AWEZNQCLSA-N COc1cc2CCN3Cc4cc(O)c(O)cc4CC3c2cc1O
1521 0 UIPRQTQQISDPLD-UHFFFAOYSA-N CCN(CC)CCOC1=C2OC(C)=CC2=C(O)C2=C1OC=CC2=O
1522 0 QVNDSQQNODQYJM-UHFFFAOYSA-N OC(=O)C1C(C(C1C1=CC=CC=C1)C1=CC=CC=C1)C(O)=O
1523 0 SILCUWKIINXJQT-UHFFFAOYSA-N OC1C(O)C(O)C2=C(C=C3C=CC4=CC=CC=C4C3=C2)C1O
1524 0 VPQZVXHFPVTVSO-UHFFFAOYSA-N CC(C)CNCCCNC1=C2C=CC(Cl)=CC2=NC=C1
1525 0 TZGXOWXNMXVCFJ-UHFFFAOYSA-N CCN(CC)CCCN=C1N=CCC2=C1C=C(Cl)C=C2
1526 0 KYRIMKLUBAFBLV-UHFFFAOYSA-N OC(CCCl)=NCCCCCCN=C(O)CCCl
1527 0 QAHZAHIPKNLGAS-QMJNRFBBSA-N COC1CC2N3CC(O)C2(C=C1)c4cc5OCOc5c(OC)c4C3
1528 0 HZRCOCKXQBDEBX-UHFFFAOYSA-N CCC(C1C(=O)OC2=CC(O)=CC=C2C1=O)C1=CC=CC=C1
1529 0 YBIKAYANQWEEBQ-UHFFFAOYSA-N CCC(C1C(=O)OC2=CC=C(O)C=C2C1=O)C1=CC=CC=C1
1530 0 NBEMRJDHGDZXDD-UHFFFAOYSA-N CCC(C1C(=O)OC2=CC=CC=C2C1=O)C1=CC=C(O)C=C1
1531 0 HONKOOXYBLOMNX-UHFFFAOYSA-N COC(CN1CCN(CC1)C1=CC=CC=C1Cl)C1=CN=CC=C1
1532 0 MUTHJQAWFWDDDK-UHFFFAOYSA-N CCOC(=O)C1=C(O)C=CC(=C1)C(=O)NC1=CC=CC(C)=C1C
1533 0 IYTWERZMHCXJJZ-UHFFFAOYSA-N CC(=O)OC1C=CC2=C(C=CC3=CC=CC=C23)C1OC(C)=O
1534 0 NPKFLQZJOHYJPH-UHFFFAOYSA-N CN1CCCC(C1)C1=CC(OC(C)=O)=C(OC(C)=O)C=C1
1535 0 YIGBQRORWFIZKB-UHFFFAOYSA-N ClCCNCCCN=C1C2=CC=CC=C2NC2=CC=CC=C12
1536 0 CJKXQXAXUJARNR-UHFFFAOYSA-N CN(C)CC(OC(=O)C1=CC=CC=C1)C1=CC2=C(OCO2)C=C1
1537 0 UHVWBUKIOKXMIB-UHFFFAOYSA-N CCC(O)(C1=CC=C(O)C=C1)C1=CC(=CC=C1)C(F)(F)F
1538 0 XMXBPYSTABGNSN-OPNLHGRLSA-N COc1c2OCOc2cc3C(O)OC4CC=C5CCN(C)C5C4c13
1539 0 LVZGGYUSMWUMEM-UHFFFAOYSA-N CC(=O)OC1C2=CC=CC=C2C(OC(C)=O)C2=CC=CC=C12
1540 0 WMSFOVDHJPRJHT-UHFFFAOYSA-N CC1CC(C)(C)N(CCOS(O)(=O)=O)C2=C1C=CC(C)=C2
1541 0 OONMZYAELZAOKE-UHFFFAOYSA-N CC1=C2C(C=CC3=C2C2OC2C(O)C3O)=C2CCC(=O)C2=C1
1542 0 CVFNGTJMIOZQEP-UHFFFAOYSA-N COC1=CC(=CC(OC)=C1OC)C1NCC(O)C2=C1C=CC(O)=C2
1543 0 YIGBQRORWFIZKB-UHFFFAOYSA-N ClCCNCCCN=C1C2=CC=CC=C2NC2=CC=CC=C12
1544 0 WBMAARBKBKDIGJ-UHFFFAOYSA-N CCN(CC)C(=O)C1=C(C)C2=C(O1)C(OC)=C(OC)C=C2
1545 0 ISBBWXGPIICPDJ-UHFFFAOYSA-N CCOC1=C(OC)C=C(C=C1OC)C1=NN(CO)C(=O)O1
1546 0 FJQISDKPJQILRQ-UHFFFAOYSA-N CC1=CC2=C(C(O)CC2=O)C2=C1C1=C(C=CC(O)C1O)C=C2
1547 0 GAVDJFCUKYTIKS-UHFFFAOYSA-N CCOC(=O)C(=O)NC1=CC(OCCOCCOC)=NC=N1
1548 0 GSUFWCLBDQWFTB-UHFFFAOYSA-N COC(=O)C(C)C1=CC2=C(OC(=O)C2C2=CC=CC=C2)C=C1
1549 0 OBPNVPPKXVIGQS-UHFFFAOYSA-N OC1C(O)C(O)C2=C(C=CC3=CC4=CC=CC=C4C=C23)C1O
1550 0 FCCYOVILYZEUCL-UHFFFAOYSA-N COC(=O)C1C(C)OC(=O)CC1NC(C)C1=CC=CC=C1
1551 0 RRNIWVJJDVYQGZ-UHFFFAOYSA-N OC1C=CC2=C(C=C3C=CC4=C(C=CC(O)C4O)C3=C2)C1O
1552 0 WUDVMOAOYVMPNR-UHFFFAOYSA-N CN(C)CCN=C(O)C(NC1=CC=C(Cl)C=C1)C1=CC=CC=C1
1553 0 FJTJRLFFMJWHQD-UHFFFAOYSA-N CC(C)NCC(O)COC1=C(SC2=C1CCCC2)C(O)=O
1554 0 ICDMCVXKWPEJDX-UHFFFAOYSA-N CC(C)(C)NCC(O)COC1=C(SC2=C1CCC2)C(O)=O
1555 0 TVDBTMAYKPTBJX-UHFFFAOYSA-N CN1C2CCC1C(CC2)OC(=O)C1=CC(=O)C2=CC=CC=C2O1
1556 0 QJZAWLUWVWCWKQ-UHFFFAOYSA-N O=C1C=CC(C=C1)=C1N=NC2N1N=C(N1CCCC1)C1=CC=CC=C21
1557 0 NZFYGBOUVBINBH-UHFFFAOYSA-N COC1=C(O)C=C2C3CC4=CC(O)=C(O)C=C4CN3CCC2=C1
1558 0 JYZAYBRTZJWZDR-XIKOKIGWSA-N COC1=CC23CCNC(Cc4ccc(OC)c(O)c24)C3=CC1=O
1559 0 OIPNVJVERLUMKC-UHFFFAOYSA-N CC(F)C1=NC(N)=NC(NC2C(C)CC3=C2C=C(C=C3)C(O)=O)=N1
1560 0 MCHPGTVLOOEBQY-UHFFFAOYSA-N CCOC(=O)C(CC)(SC1=CC=CC=C1)C(=O)OCC
1561 0 QZBPFSZZMYTRIA-UHFFFAOYSA-N CCN(CC)CCOC1=C2OC=CC2=C(O)C2=C1OC(C)=CC2=O
1562 0 QWFRRFLKWRIKSZ-UHFFFAOYSA-N OC(=O)C1C(C(C1C1=CC=CC=C1)C(O)=O)C1=CC=CC=C1
1563 0 JHWPTSCKSATEQK-UHFFFAOYSA-N CCOC(=O)C(C(=O)C1=CC=CC=C1)C(=O)C1=CC=CC=C1
1564 0 TYJYDMNSGDYIDI-UHFFFAOYSA-N CC[PbH](CC)CC
1565 0 PVEKCJDLSKEOIG-UHFFFAOYSA-N NC1=NC(N)=C2C3=C(CCCC3)C(=NC2=N1)C1=CC=CC=C1
1566 0 YZRMHZFSLHYFQT-UHFFFAOYSA-N CCOC(=O)C1=CC(=O)c2ccc(O)c(CN3CCCCC3)c2O1
1567 0 HLLSOEKIMZEGFV-UHFFFAOYSA-N CCCCN(CCCC)S(=O)(=O)C1=CC=C(C=C1)C(O)=O
1568 0 LIBIEDGOSAXTQJ-UHFFFAOYSA-N COC1=CC=C(C=C1)C(=O)CCCC(=O)N1CCOCC1
1569 0 UDYPRMJYNNPCRX-UHFFFAOYSA-N CCOP(=O)(OCC)Oc1c[n+](C)c2ccccc2c1
