# Supplementary material for: Ion mobility collision cross-section atlas for known and unknown metabolite annotation in untargeted metabolomics
Source: Nat Commun. 2020 Aug 28;11:4334. doi: 10.1038/s41467-020-18171-8 (PMC7455731; doi:10.1038/s41467-020-18171-8)
Supplement: Supplementary file 8 — Supplementary Data 5 [file 41467_2020_18171_MOESM8_ESM.zip › 01_positive_mode/L0658/cfmid_pred_spec.msp]

Name: +ve in-silico MS/MS by CFM-ID for WUADCCWRTIWANL-UHFFFAOYSA-N
ID: WUADCCWRTIWANL-UHFFFAOYSA-N
Comment: Energy0
Num peaks: 6
107.0491413 8.331190615
153.0182351 0.5589782847
179.0338851 0.615745435
255.0651853 1.109106922
267.0651853 14.521936
285.0757499 70.27332683

Name: +ve in-silico MS/MS by CFM-ID for WUADCCWRTIWANL-UHFFFAOYSA-N
ID: WUADCCWRTIWANL-UHFFFAOYSA-N
Comment: Energy1
Num peaks: 6
107.0491413 16.16928392
241.0495352 1.43908824
255.0651853 1.325543132
257.0808353 8.197810121
267.0651853 16.40129041
285.0757499 38.5868069

Name: +ve in-silico MS/MS by CFM-ID for WUADCCWRTIWANL-UHFFFAOYSA-N
ID: WUADCCWRTIWANL-UHFFFAOYSA-N
Comment: Energy2
Num peaks: 31
39.02292652 1.304855496
49.00727645 3.37687809
51.02292652 2.454010084
63.02292652 7.128825662
75.02292652 0.9338861945
77.03857658 1.228075927
79.05422664 1.328418343
81.0334912 1.018408731
83.01275576 1.081011441
85.02840582 1.144348299
101.0385766 1.666210916
103.0542266 1.056672071
105.0334912 1.469905674
107.0491413 5.74724047
137.0233204 4.998338157
139.0389705 1.397285997
145.0284058 1.282601059
153.0182351 3.41828367
201.0182351 1.074977676
201.0546206 1.00546048
211.0389705 2.152754223
213.0546206 2.422435161
223.0389705 4.407135154
239.0338851 1.217253313
239.0702706 5.271240906
241.0495352 2.133135824
243.0651853 1.746078401
255.0651853 2.215919356
257.0808353 1.432085478
259.0600999 0.8996927926
267.0651853 5.426475708

Name: +ve in-silico MS/MS by CFM-ID for UUNPIWCQMVNINR-UHFFFAOYSA-N
ID: UUNPIWCQMVNINR-UHFFFAOYSA-N
Comment: Energy0
Num peaks: 6
107.0491413 1.405330866
123.0440559 1.371533887
253.0495352 4.011340064
257.0808353 1.127440947
267.0651853 14.44172422
285.0757499 70.54215508

Name: +ve in-silico MS/MS by CFM-ID for UUNPIWCQMVNINR-UHFFFAOYSA-N
ID: UUNPIWCQMVNINR-UHFFFAOYSA-N
Comment: Energy1
Num peaks: 9
107.0491413 2.705701374
123.0440559 2.619617829
133.0284058 7.730589387
135.0440559 14.44871691
149.0233204 7.538862027
151.0389705 13.36349042
257.0808353 14.16117998
267.0651853 7.162288369
285.0757499 12.49683553

Name: +ve in-silico MS/MS by CFM-ID for UUNPIWCQMVNINR-UHFFFAOYSA-N
ID: UUNPIWCQMVNINR-UHFFFAOYSA-N
Comment: Energy2
Num peaks: 29
39.02292652 2.056979365
49.00727645 1.074163503
53.00219107 1.559683082
55.01784114 2.762396922
55.05422664 1.223244268
65.00219107 1.54227632
65.03857658 1.96837277
67.01784114 2.891634919
79.05422664 2.687499484
81.0334912 1.322277611
91.05422664 1.30036197
95.04914126 1.212101168
107.0491413 7.714348277
117.0334912 1.064188887
121.0284058 2.184816922
123.0440559 4.602461812
133.0284058 6.01264814
135.0440559 5.606913211
149.0233204 3.680660937
151.0389705 1.500545269
211.0389705 1.951564056
225.0546206 3.531526071
229.0859207 1.534066982
237.0546206 4.903316729
239.0702706 3.317726579
253.0495352 1.974480074
257.0808353 2.273737563
267.0651853 3.835256313
269.0444498 2.750216013

Name: +ve in-silico MS/MS by CFM-ID for DANYIYRPLHHOCZ-UHFFFAOYSA-N
ID: DANYIYRPLHHOCZ-UHFFFAOYSA-N
Comment: Energy0
Num peaks: 6
69.0334912 0.8536032963
107.0491413 2.065370188
153.0182351 0.5878836041
255.0651853 1.149737747
267.0651853 15.48653975
285.0757499 75.32428316

Name: +ve in-silico MS/MS by CFM-ID for DANYIYRPLHHOCZ-UHFFFAOYSA-N
ID: DANYIYRPLHHOCZ-UHFFFAOYSA-N
Comment: Energy1
Num peaks: 6
107.0491413 4.524826526
227.0338851 1.495128987
241.0495352 1.34374718
257.0808353 5.285233879
267.0651853 20.54700554
285.0757499 48.78053571

Name: +ve in-silico MS/MS by CFM-ID for DANYIYRPLHHOCZ-UHFFFAOYSA-N
ID: DANYIYRPLHHOCZ-UHFFFAOYSA-N
Comment: Energy2
Num peaks: 31
15.02292652 0.8827998004
39.02292652 2.288276099
41.00219107 0.924598449
49.00727645 1.597455556
51.02292652 1.676495522
63.02292652 6.065422768
67.01784114 1.195282239
68.99710569 0.9137471386
69.0334912 1.965333519
81.0334912 2.178022293
83.01275576 0.8674685594
85.02840582 1.188561036
101.0385766 1.816789636
103.0178411 0.9216012391
107.0491413 4.44692181
131.0491413 2.722128219
133.0284058 1.382528231
137.0233204 5.725250744
153.0182351 3.823959215
201.0546206 1.044835067
211.0389705 2.696470002
213.0546206 2.671797304
223.0389705 4.764582698
227.0338851 2.54643749
239.0338851 2.145993601
239.0702706 4.342131059
241.0495352 3.028538491
243.0651853 1.816205918
255.0651853 1.40025793
257.0808353 1.293119735
267.0651853 6.122531081

Name: +ve in-silico MS/MS by CFM-ID for ZZAJQOPSWWVMBI-UHFFFAOYSA-N
ID: ZZAJQOPSWWVMBI-UHFFFAOYSA-N
Comment: Energy0
Num peaks: 6
123.0440559 8.246231269
255.0651853 1.138000276
257.0808353 1.510397116
267.0651853 13.40016654
269.0444498 0.8344511533
285.0757499 69.27481981

Name: +ve in-silico MS/MS by CFM-ID for ZZAJQOPSWWVMBI-UHFFFAOYSA-N
ID: ZZAJQOPSWWVMBI-UHFFFAOYSA-N
Comment: Energy1
Num peaks: 10
93.0334912 2.692359031
95.04914126 2.278740137
123.0440559 11.80812231
239.0702706 1.79564802
241.0495352 2.363938947
243.0651853 1.642015878
255.0651853 5.667932915
257.0808353 9.528730847
267.0651853 11.85676276
285.0757499 30.52657033

Name: +ve in-silico MS/MS by CFM-ID for ZZAJQOPSWWVMBI-UHFFFAOYSA-N
ID: ZZAJQOPSWWVMBI-UHFFFAOYSA-N
Comment: Energy2
Num peaks: 31
15.02292652 1.593583866
49.00727645 5.805818876
51.02292652 3.227496972
53.03857658 1.013915874
67.01784114 1.457404762
77.00219107 1.70872968
79.01784114 1.593138023
93.0334912 2.475267099
95.04914126 2.793906014
109.0284058 0.9375517731
121.0284058 7.206243815
123.0440559 6.58810002
137.0233204 2.997247008
147.0440559 0.9164677834
149.0233204 0.8602652685
169.0284058 0.9270443832
185.0233204 2.538555109
195.0440559 2.276592125
197.0597059 1.618647169
211.0389705 2.784045931
213.0546206 1.047766156
223.0389705 1.672614275
225.0546206 2.009787873
227.0702706 1.008760942
239.0702706 4.877699892
241.0495352 3.438652191
243.0651853 1.843422146
255.0651853 1.996212992
257.0808353 1.821448847
267.0651853 4.289772235
269.0444498 2.336846402

Name: +ve in-silico MS/MS by CFM-ID for AIONOLUJZLIMTK-AWEZNQCLSA-N
ID: AIONOLUJZLIMTK-AWEZNQCLSA-N
Comment: Energy0
Num peaks: 6
147.0440559 4.78859981
149.0597059 2.520387725
151.075356 3.07961482
153.0182351 8.552248431
285.0757499 10.88024538
303.0863146 51.31252998

Name: +ve in-silico MS/MS by CFM-ID for AIONOLUJZLIMTK-AWEZNQCLSA-N
ID: AIONOLUJZLIMTK-AWEZNQCLSA-N
Comment: Energy1
Num peaks: 19
123.0440559 1.260449006
125.0597059 1.265249412
137.0233204 10.19368054
147.0440559 1.099559385
149.0597059 1.982384867
151.0389705 3.143140227
151.075356 3.156868053
153.0182351 13.85064056
167.0338851 1.375248238
177.0546206 1.764763675
179.0338851 1.790139486
259.0600999 1.657100233
261.0757499 1.13150372
267.0651853 1.012703062
271.0600999 2.068935813
273.0757499 3.620388765
275.0914 6.597401476
285.0757499 7.508632166
303.0863146 15.75788437

Name: +ve in-silico MS/MS by CFM-ID for AIONOLUJZLIMTK-AWEZNQCLSA-N
ID: AIONOLUJZLIMTK-AWEZNQCLSA-N
Comment: Energy2
Num peaks: 31
41.00219107 1.054061787
49.00727645 2.520269322
51.02292652 1.301066662
67.01784114 0.925779582
69.0334912 1.089331011
75.02292652 5.404705761
77.03857658 3.487158914
81.0334912 1.306572166
85.02840582 1.803541511
93.0334912 0.9680835758
95.04914126 0.9428675398
109.0284058 1.193402588
119.0491413 3.515147929
121.0284058 1.27909068
121.0647913 1.017315748
123.0440559 5.313078417
125.0233204 1.163140343
131.0127558 3.368240524
133.0284058 1.229800392
135.0440559 2.048290468
137.0233204 4.676566492
139.0389705 1.994515083
147.0440559 7.197812957
149.0233204 2.243297631
149.0597059 2.393596537
151.0389705 2.459863733
153.0182351 6.278037096
167.0338851 1.152117637
175.0389705 1.035767427
273.0757499 1.139037921
275.0914 1.25488479

Name: +ve in-silico MS/MS by CFM-ID for XKHHKXCBFHUOHM-UHFFFAOYSA-N
ID: XKHHKXCBFHUOHM-UHFFFAOYSA-N
Comment: Energy0
Num peaks: 6
123.0440559 3.306191345
163.0389705 2.081120375
255.0651853 1.372664628
267.0651853 14.58536857
269.0444498 0.8099943359
285.0757499 71.01318868

Name: +ve in-silico MS/MS by CFM-ID for XKHHKXCBFHUOHM-UHFFFAOYSA-N
ID: XKHHKXCBFHUOHM-UHFFFAOYSA-N
Comment: Energy1
Num peaks: 13
121.0284058 0.9127369175
123.0440559 12.16699908
163.0389705 1.60718233
175.0389705 1.304125425
185.0233204 1.018505082
239.0702706 1.331439532
241.0495352 2.342155374
243.0651853 1.49094704
255.0651853 4.816312503
257.0808353 8.363870556
267.0651853 13.31656452
269.0444498 0.9043721657
285.0757499 30.60878884

Name: +ve in-silico MS/MS by CFM-ID for XKHHKXCBFHUOHM-UHFFFAOYSA-N
ID: XKHHKXCBFHUOHM-UHFFFAOYSA-N
Comment: Energy2
Num peaks: 31
51.02292652 1.814393077
55.01784114 1.031598446
67.01784114 1.993009519
105.0334912 1.486258927
107.0127558 1.059836631
109.0284058 1.517222988
117.0334912 1.279864688
121.0284058 8.919446932
123.0440559 1.109118859
133.0284058 3.493516774
135.0440559 2.035689731
137.0233204 3.852179142
149.0233204 1.032852849
159.0440559 1.021765748
163.0389705 2.128223151
175.0389705 1.487046244
183.0440559 1.079417253
185.0233204 2.121520098
199.0389705 1.188051408
211.0389705 1.982299941
213.0546206 1.011856347
223.0389705 2.337161927
225.0546206 2.717307876
227.0338851 1.057393515
239.0702706 5.503778453
241.0495352 3.786059842
243.0651853 1.677342968
255.0651853 1.707586449
257.0808353 1.834525846
267.0651853 4.460023447
269.0444498 1.428494037

Name: +ve in-silico MS/MS by CFM-ID for AAOVKJBEBIDNHE-UHFFFAOYSA-N
ID: AAOVKJBEBIDNHE-UHFFFAOYSA-N
Comment: Energy0
Num peaks: 6
140.0261533 1.127087081
173.0709393 0.6123983384
207.031967 3.533929262
249.1022395 0.9514624989
267.0683525 0.5656737889
285.0789172 88.41761178

Name: +ve in-silico MS/MS by CFM-ID for AAOVKJBEBIDNHE-UHFFFAOYSA-N
ID: AAOVKJBEBIDNHE-UHFFFAOYSA-N
Comment: Energy1
Num peaks: 9
118.0651257 1.621632734
140.0261533 6.087418427
168.0210679 1.509899594
182.036718 3.877817338
207.031967 5.805050447
228.0574535 2.706074046
249.1022395 1.51770533
257.0840025 6.393450068
285.0789172 50.67694219

Name: +ve in-silico MS/MS by CFM-ID for AAOVKJBEBIDNHE-UHFFFAOYSA-N
ID: AAOVKJBEBIDNHE-UHFFFAOYSA-N
Comment: Energy2
Num peaks: 31
15.02292652 1.232932709
40.01817548 1.168589674
49.00727645 1.378405669
53.99744004 1.005009669
56.0130901 1.692246301
58.02874017 1.011875866
63.02292652 1.254119703
65.03857658 1.792419457
75.02292652 1.25754769
90.03382555 1.101178471
91.05422664 10.87667305
96.98395416 2.321671032
98.99960423 0.9491690831
104.0494756 3.628468105
106.0651257 1.315617305
113.0152543 1.286860113
118.0651257 2.608570929
138.0105033 7.272170869
140.0261533 7.93606416
152.0261533 2.493501046
164.0261533 1.254987237
194.0964258 1.941152283
201.0465544 4.594730893
207.031967 0.9548327899
214.0418034 4.006279928
228.0574535 3.451381772
230.0731035 2.942926331
254.036718 1.244944541
257.047617 1.137554448
259.0632671 1.20606463
269.047617 1.306494322

Name: +ve in-silico MS/MS by CFM-ID for FTODBIPDTXRIGS-ZDUSSCGKSA-N
ID: FTODBIPDTXRIGS-ZDUSSCGKSA-N
Comment: Energy0
Num peaks: 6
147.0440559 4.768560958
149.0597059 2.519703206
151.075356 3.035092628
153.0182351 8.518449297
285.0757499 10.82461246
303.0863146 51.05227578

Name: +ve in-silico MS/MS by CFM-ID for FTODBIPDTXRIGS-ZDUSSCGKSA-N
ID: FTODBIPDTXRIGS-ZDUSSCGKSA-N
Comment: Energy1
Num peaks: 20
55.01784114 0.8941619077
123.0440559 1.093704104
125.0597059 1.146601968
135.0440559 8.790607344
137.0233204 9.041039087
147.0440559 1.013988859
149.0597059 1.726604693
151.0389705 3.132561505
151.075356 2.767688257
153.0182351 12.58580967
167.0338851 1.258575681
177.0546206 1.098534131
179.0338851 1.637647583
259.0600999 1.939502563
261.0757499 1.027720696
271.0600999 1.957298372
273.0757499 3.241246178
275.0914 5.879754264
285.0757499 6.634103904
303.0863146 13.75179385

Name: +ve in-silico MS/MS by CFM-ID for FTODBIPDTXRIGS-ZDUSSCGKSA-N
ID: FTODBIPDTXRIGS-ZDUSSCGKSA-N
Comment: Energy2
Num peaks: 31
39.02292652 1.00921755
43.01784114 0.9054183541
49.00727645 5.220473678
51.02292652 1.422115324
69.0334912 0.8980763902
75.02292652 4.587939746
77.03857658 2.758340353
79.01784114 1.015240992
81.0334912 1.227006398
85.02840582 1.632779465
93.0334912 1.027886679
105.0334912 1.423675204
109.0284058 1.308841028
119.0491413 2.730168576
121.0284058 1.24463869
123.0440559 4.13081721
125.0233204 1.052012734
131.0127558 2.716029371
133.0284058 1.104041627
135.0440559 3.462218532
137.0233204 4.303077783
137.0597059 0.9503465428
139.0389705 1.77473695
147.0440559 6.061200295
149.0233204 3.194273033
149.0597059 1.768321262
151.0389705 3.878660786
153.0182351 5.955958166
167.0338851 1.056509036
273.0757499 1.04383347
275.0914 1.143541448

Name: +ve in-silico MS/MS by CFM-ID for WZUVPPKBWHMQCE-XJKSGUPXSA-N
ID: WZUVPPKBWHMQCE-XJKSGUPXSA-N
Comment: Energy0
Num peaks: 6
121.0284058 1.659989652
123.0440559 1.29245049
125.0233204 4.934258845
177.0546206 1.272496025
285.0757499 9.125875344
303.0863146 71.44104716

Name: +ve in-silico MS/MS by CFM-ID for WZUVPPKBWHMQCE-XJKSGUPXSA-N
ID: WZUVPPKBWHMQCE-XJKSGUPXSA-N
Comment: Energy1
Num peaks: 19
109.0284058 1.633717677
121.0284058 5.302913198
123.0440559 6.195033325
125.0233204 2.461810613
125.0597059 1.728743397
139.0389705 2.623344076
163.0389705 2.097028733
179.0338851 2.412405902
181.0495352 3.323050049
193.0495352 1.65548334
195.0651853 4.304212633
255.0287997 1.344485021
257.0808353 2.75679749
269.0444498 2.471539186
273.0757499 5.925929443
275.0914 5.523805957
285.0757499 3.992946013
287.0550145 9.208912681
303.0863146 15.16463591

Name: +ve in-silico MS/MS by CFM-ID for WZUVPPKBWHMQCE-XJKSGUPXSA-N
ID: WZUVPPKBWHMQCE-XJKSGUPXSA-N
Comment: Energy2
Num peaks: 31
39.02292652 1.920889326
49.00727645 4.58312788
51.02292652 2.865472223
65.00219107 1.328963308
65.03857658 1.357494767
67.01784114 1.353711673
69.0334912 1.424164961
81.0334912 1.525574043
95.04914126 1.766853393
107.0491413 2.183406971
109.0284058 2.247594438
111.0440559 1.367775224
113.0597059 1.887604406
121.0284058 5.48165752
123.0440559 2.232231509
125.0233204 1.385998753
135.0076704 1.378372103
137.0233204 1.250879023
159.0440559 5.178619433
161.0597059 3.456019442
163.0389705 1.282440011
177.0546206 6.086857588
211.0389705 1.112318958
231.0651853 1.891725515
243.0651853 1.98545823
257.0808353 2.861851854
267.0651853 1.837022704
271.0600999 1.76432436
273.0757499 1.722270053
285.0757499 2.964511103
287.0550145 1.080820113

Name: +ve in-silico MS/MS by CFM-ID for JPMYFOBNRRGFNO-UHFFFAOYSA-N
ID: JPMYFOBNRRGFNO-UHFFFAOYSA-N
Comment: Energy0
Num peaks: 6
191.0338851 1.171059065
255.0651853 1.564080311
257.0808353 1.161844098
267.0651853 15.1564668
269.0444498 0.7191669212
285.0757499 73.33999685

Name: +ve in-silico MS/MS by CFM-ID for JPMYFOBNRRGFNO-UHFFFAOYSA-N
ID: JPMYFOBNRRGFNO-UHFFFAOYSA-N
Comment: Energy1
Num peaks: 9
95.04914126 2.231549034
191.0338851 4.538386976
231.0651853 2.449851809
241.0495352 2.327358101
243.0651853 2.387891348
255.0651853 2.490131362
257.0808353 5.826135761
267.0651853 17.66023947
285.0757499 40.5853092

Name: +ve in-silico MS/MS by CFM-ID for JPMYFOBNRRGFNO-UHFFFAOYSA-N
ID: JPMYFOBNRRGFNO-UHFFFAOYSA-N
Comment: Energy2
Num peaks: 31
55.01784114 2.612993826
63.02292652 4.590796633
65.03857658 1.977807456
67.01784114 1.204911568
77.00219107 6.011120463
77.03857658 1.327200307
79.01784114 1.331813322
81.0334912 1.285042926
95.04914126 1.475870061
97.02840582 1.887052999
105.0334912 3.386278724
117.0334912 2.230894046
119.0491413 1.531894595
121.0284058 1.950438735
123.0440559 1.177199095
137.0233204 1.26936252
139.0389705 2.867239824
145.0284058 1.81098842
147.0440559 1.219376608
149.0233204 3.387998859
191.0338851 3.171472011
211.0389705 2.735371059
213.0546206 1.759167414
225.0546206 3.617006489
229.0495352 1.841330686
237.0546206 1.291716466
239.0702706 3.893276381
241.0495352 1.339367456
255.0651853 1.179725714
257.0808353 1.523983563
267.0651853 3.909552042

Name: +ve in-silico MS/MS by CFM-ID for OUMMPAFEQHTYIZ-UHFFFAOYSA-N
ID: OUMMPAFEQHTYIZ-UHFFFAOYSA-N
Comment: Energy0
Num peaks: 6
123.0440559 2.020014581
255.0651853 1.148491792
257.0808353 1.527714044
267.0651853 14.10418585
269.0444498 0.9380384821
285.0757499 73.47476681

Name: +ve in-silico MS/MS by CFM-ID for OUMMPAFEQHTYIZ-UHFFFAOYSA-N
ID: OUMMPAFEQHTYIZ-UHFFFAOYSA-N
Comment: Energy1
Num peaks: 11
55.01784114 2.206697894
123.0440559 3.141625376
225.0546206 1.401434823
239.0702706 1.500838235
241.0495352 2.339324532
243.0651853 2.828148852
255.0651853 6.241770207
257.0808353 7.904306825
267.0651853 14.34353408
269.0444498 1.325497068
285.0757499 37.16976383

Name: +ve in-silico MS/MS by CFM-ID for OUMMPAFEQHTYIZ-UHFFFAOYSA-N
ID: OUMMPAFEQHTYIZ-UHFFFAOYSA-N
Comment: Energy2
Num peaks: 31
15.02292652 1.198122572
49.00727645 2.678824548
51.02292652 1.831628994
55.01784114 1.140150885
67.01784114 1.575646894
79.01784114 1.655292658
93.0334912 2.009518804
95.04914126 3.000284715
97.02840582 1.244848779
121.0284058 5.219931047
123.0440559 3.101083093
133.0284058 2.622740783
137.0233204 3.004969692
147.0440559 2.274464961
149.0233204 1.681985876
173.0233204 1.20748785
175.0389705 1.580252679
185.0233204 1.639232893
195.0440559 2.46639709
197.0597059 2.056892042
211.0389705 4.245253637
213.0546206 1.351072935
225.0546206 1.87114985
231.0651853 1.143834158
239.0702706 3.363053725
241.0495352 3.46397078
243.0651853 2.654159378
255.0651853 1.167500631
257.0808353 1.289947562
267.0651853 4.080230169
269.0444498 1.980809499

Name: +ve in-silico MS/MS by CFM-ID for XLTFNNCXVBYBSX-UHFFFAOYSA-N
ID: XLTFNNCXVBYBSX-UHFFFAOYSA-N
Comment: Energy0
Num peaks: 6
79.05422664 0.7359405337
207.0287997 1.20038863
241.0495352 0.6903971044
267.0651853 14.68912088
269.0444498 0.7017914925
285.0757499 76.50861492

Name: +ve in-silico MS/MS by CFM-ID for XLTFNNCXVBYBSX-UHFFFAOYSA-N
ID: XLTFNNCXVBYBSX-UHFFFAOYSA-N
Comment: Energy1
Num peaks: 6
79.05422664 2.755653845
207.0287997 5.052268647
241.0495352 2.16295392
257.0808353 6.699094768
267.0651853 17.92847941
285.0757499 47.26206801

Name: +ve in-silico MS/MS by CFM-ID for XLTFNNCXVBYBSX-UHFFFAOYSA-N
ID: XLTFNNCXVBYBSX-UHFFFAOYSA-N
Comment: Energy2
Num peaks: 31
41.00219107 6.784840493
43.01784114 1.722545519
49.00727645 5.660578141
51.02292652 2.771968061
63.02292652 2.567038519
67.01784114 0.86042649
68.99710569 1.460656617
79.05422664 2.042168012
101.0385766 3.469947232
103.0542266 3.211514886
105.0334912 7.126640515
113.0233204 1.738847798
119.0491413 2.735249066
129.0334912 5.214894077
137.0233204 0.9079124138
139.0389705 1.458523301
145.0284058 5.51622186
155.0338851 1.462246961
163.002585 1.051683406
165.0182351 3.804562857
195.0440559 1.210936489
199.0389705 3.683913481
207.0287997 1.228120597
213.0546206 1.552576178
223.0389705 1.166059617
239.0702706 1.220091572
241.0495352 1.893021138
255.0651853 1.304514709
257.0808353 0.9084237309
267.0651853 3.045534667
269.0444498 1.122201221

Name: +ve in-silico MS/MS by CFM-ID for BMYGDZTYQFCHKI-UHFFFAOYSA-N
ID: BMYGDZTYQFCHKI-UHFFFAOYSA-N
Comment: Energy0
Num peaks: 6
85.02840582 4.476831862
173.0597059 2.454827715
253.0495352 2.769246871
255.0651853 1.429901288
267.0651853 8.456742723
285.0757499 72.06825922

Name: +ve in-silico MS/MS by CFM-ID for BMYGDZTYQFCHKI-UHFFFAOYSA-N
ID: BMYGDZTYQFCHKI-UHFFFAOYSA-N
Comment: Energy1
Num peaks: 11
85.02840582 7.069767242
173.0597059 5.208006916
199.0389705 3.917172132
201.0546206 12.6686082
215.0702706 2.908844315
225.0546206 3.18925739
253.0495352 2.856753089
255.0651853 4.374286668
257.0808353 16.34153594
267.0651853 5.200890957
285.0757499 16.94308327

Name: +ve in-silico MS/MS by CFM-ID for BMYGDZTYQFCHKI-UHFFFAOYSA-N
ID: BMYGDZTYQFCHKI-UHFFFAOYSA-N
Comment: Energy2
Num peaks: 31
15.02292652 1.468531672
41.00219107 3.942546326
53.00219107 5.086067571
55.01784114 3.356150214
57.0334912 2.049713209
71.01275576 1.226650965
83.01275576 1.85844479
85.02840582 3.926887186
101.0385766 2.648195713
129.0334912 4.998301642
131.0491413 1.311473483
145.0647913 0.8805258461
147.0440559 1.757775031
157.0284058 1.682110904
159.0440559 2.33559664
171.0440559 3.096824221
173.0597059 6.721059911
185.0233204 1.262296336
185.0597059 4.405721145
187.0389705 1.542460557
197.0597059 1.94340608
199.0389705 5.439998013
201.0546206 4.052550505
211.0389705 3.713123111
213.0546206 1.112510825
225.0546206 1.61160434
237.0546206 1.785092138
239.0338851 0.9257065401
241.0495352 1.163848027
257.0808353 1.104119742
267.0651853 0.9397835775

Name: +ve in-silico MS/MS by CFM-ID for OBAYLECORSQIQW-UHFFFAOYSA-N
ID: OBAYLECORSQIQW-UHFFFAOYSA-N
Comment: Energy0
Num peaks: 6
235.0389705 1.591959313
237.0546206 1.716926951
253.0495352 16.16340604
255.0651853 3.944186733
267.0651853 18.23889977
285.0757499 50.07835748

Name: +ve in-silico MS/MS by CFM-ID for OBAYLECORSQIQW-UHFFFAOYSA-N
ID: OBAYLECORSQIQW-UHFFFAOYSA-N
Comment: Energy1
Num peaks: 13
105.0334912 10.44003945
149.0233204 4.123463751
151.0389705 2.161753857
177.0182351 2.770438231
179.0338851 6.196979171
181.0495352 9.205547162
225.0546206 3.470901665
235.0389705 2.075920764
253.0495352 7.224137812
255.0651853 3.210124947
257.0808353 12.6927383
267.0651853 8.203589203
285.0757499 9.456800363

Name: +ve in-silico MS/MS by CFM-ID for OBAYLECORSQIQW-UHFFFAOYSA-N
ID: OBAYLECORSQIQW-UHFFFAOYSA-N
Comment: Energy2
Num peaks: 31
39.02292652 1.145827895
45.0334912 2.221713175
49.00727645 2.132318214
51.02292652 1.963693287
53.00219107 1.269753086
79.05422664 1.678846347
81.06987671 1.206885553
105.0334912 8.679956726
121.0284058 3.82172732
135.0440559 0.8993269995
149.0233204 3.018228126
151.0389705 3.097429259
153.0546206 1.569689618
163.0389705 1.362115694
177.0182351 1.557420687
185.0233204 0.9882720182
197.0233204 1.346037238
203.0702706 1.019085185
209.0233204 1.656789018
211.0389705 1.054762338
225.0546206 4.667101947
227.0702706 1.023058425
235.0389705 5.555179069
237.0546206 9.512264596
239.0702706 4.714636761
241.0495352 1.173019805
253.0495352 2.862690893
255.0651853 1.030395897
257.0808353 2.201053902
267.0651853 2.973825012
269.0444498 1.356468526

Name: +ve in-silico MS/MS by CFM-ID for ZCJHPTKRISJQTN-JGVFFNPUSA-N
ID: ZCJHPTKRISJQTN-JGVFFNPUSA-N
Comment: Energy0
Num peaks: 15
59.01275576 1.253152487
61.02840582 1.096022669
83.01275576 1.337647561
199.0389705 1.19162968
211.0389705 4.129925997
213.0546206 5.409098749
215.0702706 1.747698806
217.0495352 2.187063353
229.0495352 3.05427781
231.0651853 3.488949061
243.0651853 2.581518445
257.0808353 2.081539359
267.0651853 8.51257445
285.0757499 20.84592057
303.0863146 22.14031091

Name: +ve in-silico MS/MS by CFM-ID for ZCJHPTKRISJQTN-JGVFFNPUSA-N
ID: ZCJHPTKRISJQTN-JGVFFNPUSA-N
Comment: Energy1
Num peaks: 31
85.02840582 0.9338289024
97.02840582 1.856341245
109.0284058 0.9115653621
111.0440559 2.33778964
121.0284058 7.034111557
123.0440559 0.9469709063
179.0338851 1.213638849
181.0495352 1.068442363
183.0651853 1.228223059
187.0389705 1.108748943
189.0546206 2.179883064
197.0233204 1.534741115
199.0389705 2.705478353
201.0546206 1.764211853
203.0702706 2.617055332
211.0389705 3.943073526
213.0546206 8.541553404
215.0338851 1.805114155
215.0702706 1.94831008
217.0495352 2.867866336
229.0495352 6.097902354
231.0651853 10.98068181
243.0651853 1.498293651
257.0444498 1.534683046
257.0808353 2.121858691
259.0600999 1.180045935
267.0651853 1.669545816
275.0550145 0.8282744017
275.0914 1.792371804
285.0757499 2.785112141
303.0863146 1.236039236

Name: +ve in-silico MS/MS by CFM-ID for ZCJHPTKRISJQTN-JGVFFNPUSA-N
ID: ZCJHPTKRISJQTN-JGVFFNPUSA-N
Comment: Energy2
Num peaks: 31
25.00727645 2.093424568
27.02292652 0.8654818981
39.02292652 10.60526839
41.00219107 0.9665655741
41.03857658 3.835523353
43.01784114 1.304867831
53.00219107 0.8369361399
59.01275576 0.823761773
63.02292652 1.802163143
65.00219107 4.993082421
65.03857658 1.191274276
67.01784114 3.873637795
68.99710569 3.83131754
69.0334912 1.146600276
83.01275576 7.274448572
85.02840582 1.083328624
91.01784114 0.8581728135
93.0334912 1.347583484
121.0284058 3.605627407
159.0440559 1.493206788
179.0338851 1.632403956
195.0440559 1.256237365
197.0597059 1.167193186
199.0389705 2.129155343
211.0389705 1.405871924
213.0546206 2.68329085
215.0702706 1.132129301
225.0546206 0.8401855867
241.0495352 0.8629526038
257.0808353 1.048309248
267.0651853 1.275795338

Name: +ve in-silico MS/MS by CFM-ID for CBEPNYOFLRIAGR-UHFFFAOYSA-N
ID: CBEPNYOFLRIAGR-UHFFFAOYSA-N
Comment: Energy0
Num peaks: 8
123.0440559 2.441949448
147.0440559 4.317194344
151.075356 2.791495638
153.0182351 7.90988736
179.0338851 5.669266476
271.0600999 3.16880657
285.0757499 10.33550696
303.0863146 45.04709359

Name: +ve in-silico MS/MS by CFM-ID for CBEPNYOFLRIAGR-UHFFFAOYSA-N
ID: CBEPNYOFLRIAGR-UHFFFAOYSA-N
Comment: Energy1
Num peaks: 22
123.0440559 6.55981019
125.0597059 3.320401988
135.0440559 4.769528629
137.0233204 2.563280546
137.0597059 8.769354105
139.0389705 1.29232384
139.075356 1.13585542
149.0597059 1.672066183
151.075356 2.540585555
153.0182351 10.74988479
165.0182351 1.284891634
167.0338851 1.396531574
177.0546206 1.171320593
179.0338851 1.868688495
193.0495352 1.491990013
259.0600999 1.24836313
271.0600999 2.33425985
273.0757499 3.097383042
275.0914 5.002076306
285.0757499 5.926342943
287.0550145 1.408468304
303.0863146 10.5808813

Name: +ve in-silico MS/MS by CFM-ID for CBEPNYOFLRIAGR-UHFFFAOYSA-N
ID: CBEPNYOFLRIAGR-UHFFFAOYSA-N
Comment: Energy2
Num peaks: 31
39.02292652 1.07986315
41.03857658 1.717353901
49.00727645 3.117832436
67.01784114 0.9677570271
69.0334912 2.217150002
81.0334912 2.17370442
83.01275576 1.329373027
85.02840582 1.350073305
93.0334912 0.924251921
105.0334912 4.072074729
107.0127558 0.8495021926
107.0491413 2.219914782
111.0076704 0.9250872027
117.0334912 1.344504638
119.0491413 6.403667504
121.0284058 1.653115724
121.0647913 1.625338143
123.0440559 2.07600698
125.0233204 1.03599313
127.0389705 0.979642067
135.0440559 4.4062489
137.0233204 5.241780199
137.0597059 2.026547734
139.0389705 2.290609286
147.0440559 4.878964866
149.0597059 1.58190851
151.0389705 0.862675954
153.0182351 6.284944199
163.0389705 2.705904462
273.0757499 1.64479723
275.0914 1.800030768

Name: +ve in-silico MS/MS by CFM-ID for HUKSJTUUSUGIDC-ZBEGNZNMSA-N
ID: HUKSJTUUSUGIDC-ZBEGNZNMSA-N
Comment: Energy0
Num peaks: 6
95.04914126 2.003458617
123.0440559 3.623270515
255.0651853 6.624945456
257.0808353 1.775876298
267.0651853 2.323157516
285.0757499 73.51680112

Name: +ve in-silico MS/MS by CFM-ID for HUKSJTUUSUGIDC-ZBEGNZNMSA-N
ID: HUKSJTUUSUGIDC-ZBEGNZNMSA-N
Comment: Energy1
Num peaks: 12
85.02840582 1.488559537
123.0440559 4.450427877
175.0389705 2.773276586
191.0338851 2.806252633
237.0546206 1.802204658
239.0702706 1.844093287
253.0495352 1.488871088
255.0651853 11.43150609
257.0808353 4.761280142
267.0651853 7.354578224
269.0444498 2.329772024
285.0757499 38.3098861

Name: +ve in-silico MS/MS by CFM-ID for HUKSJTUUSUGIDC-ZBEGNZNMSA-N
ID: HUKSJTUUSUGIDC-ZBEGNZNMSA-N
Comment: Energy2
Num peaks: 26
39.02292652 1.872977178
49.00727645 5.334294006
51.02292652 6.629295212
63.02292652 2.664248989
65.03857658 10.18517776
67.01784114 1.183837484
69.0334912 0.9314127604
79.05422664 4.25062529
81.0334912 1.979634342
95.01275576 1.300174725
95.04914126 9.477790533
97.06479133 4.512234
123.0440559 5.938240765
135.0440559 2.605251458
145.0284058 1.858084976
147.0440559 1.545593857
161.0233204 1.19236246
163.0389705 1.728431052
169.0284058 1.474261862
211.0389705 2.855448231
227.0702706 1.465221104
237.0546206 2.644570421
239.0702706 2.858111609
255.0651853 1.0537908
267.0651853 1.385888817
269.0444498 1.086880059

Name: +ve in-silico MS/MS by CFM-ID for HUGUGFBIYQBLCS-UHFFFAOYSA-N
ID: HUGUGFBIYQBLCS-UHFFFAOYSA-N
Comment: Energy0
Num peaks: 6
95.04914126 1.342141238
191.0338851 2.988645092
255.0651853 1.348539117
257.0808353 1.747021308
267.0651853 10.86472235
285.0757499 75.8421683

Name: +ve in-silico MS/MS by CFM-ID for HUGUGFBIYQBLCS-UHFFFAOYSA-N
ID: HUGUGFBIYQBLCS-UHFFFAOYSA-N
Comment: Energy1
Num peaks: 9
117.0334912 1.781517912
191.0338851 4.891300589
241.0495352 4.193363451
241.0859207 3.131463596
243.0651853 2.055007286
255.0651853 5.779244376
257.0808353 18.92313867
267.0651853 10.95975584
285.0757499 29.05434001

Name: +ve in-silico MS/MS by CFM-ID for HUGUGFBIYQBLCS-UHFFFAOYSA-N
ID: HUGUGFBIYQBLCS-UHFFFAOYSA-N
Comment: Energy2
Num peaks: 31
53.00219107 1.171282467
105.0334912 2.206152125
117.0334912 4.256383785
119.0491413 3.234436654
129.0334912 1.391131206
135.0076704 1.072436928
137.0233204 1.534815606
147.0440559 1.187240834
185.0597059 1.400830566
187.0389705 1.444515232
195.0440559 1.252312492
197.0233204 1.397171594
197.0597059 3.2578428
199.0389705 2.43876883
201.0546206 3.331638094
211.0389705 5.682584453
213.0546206 3.907003436
215.0702706 2.161496317
225.0546206 3.30678627
227.0338851 1.144688695
227.0702706 2.207240244
229.0495352 1.229018303
229.0859207 1.87006357
237.0546206 1.401689065
239.0702706 4.093431766
241.0495352 4.763156152
243.0651853 1.06052549
255.0651853 1.431040286
257.0808353 2.643827105
267.0651853 2.859688359
269.0444498 1.186308318

Name: +ve in-silico MS/MS by CFM-ID for KQMVAGISDHMXJJ-UHFFFAOYSA-N
ID: KQMVAGISDHMXJJ-UHFFFAOYSA-N
Comment: Energy0
Num peaks: 6
95.04914126 2.161948462
191.0338851 1.431965377
255.0651853 1.717117955
257.0808353 1.207841266
267.0651853 14.92583633
285.0757499 72.69957998

Name: +ve in-silico MS/MS by CFM-ID for KQMVAGISDHMXJJ-UHFFFAOYSA-N
ID: KQMVAGISDHMXJJ-UHFFFAOYSA-N
Comment: Energy1
Num peaks: 10
95.04914126 4.075533314
191.0338851 1.73366255
229.0495352 1.821774355
231.0651853 2.558611085
241.0495352 2.143342514
243.0651853 1.697564924
255.0651853 4.306544835
257.0808353 8.23176821
267.0651853 15.83412215
285.0757499 37.60258965

Name: +ve in-silico MS/MS by CFM-ID for KQMVAGISDHMXJJ-UHFFFAOYSA-N
ID: KQMVAGISDHMXJJ-UHFFFAOYSA-N
Comment: Energy2
Num peaks: 31
49.00727645 1.374197342
51.02292652 1.534334972
55.01784114 2.105234837
63.02292652 5.189708703
65.03857658 3.959453281
77.03857658 2.091266437
79.01784114 1.207763305
95.04914126 3.187652903
97.02840582 1.876044831
105.0334912 1.830972311
107.0491413 1.728675108
119.0491413 1.360937362
123.0440559 1.085839083
133.0284058 1.679839526
135.0440559 1.049574399
139.0389705 2.349809656
149.0233204 3.400761949
157.0284058 1.061955379
161.0233204 2.116968477
201.0546206 1.111860785
211.0389705 2.750934207
213.0546206 1.368058477
215.0338851 1.495198285
225.0546206 3.277784656
229.0495352 1.396643645
237.0546206 2.211724219
239.0702706 6.792980812
241.0495352 1.566351187
255.0651853 2.034661175
257.0808353 1.794675109
267.0651853 5.262802534

Name: +ve in-silico MS/MS by CFM-ID for GCWOYVFHJDNKIN-UHFFFAOYSA-N
ID: GCWOYVFHJDNKIN-UHFFFAOYSA-N
Comment: Energy0
Num peaks: 6
107.0491413 7.834326546
109.0647913 1.973209168
177.0182351 1.314142844
253.0495352 3.848015588
267.0651853 11.99729106
285.0757499 64.36753639

Name: +ve in-silico MS/MS by CFM-ID for GCWOYVFHJDNKIN-UHFFFAOYSA-N
ID: GCWOYVFHJDNKIN-UHFFFAOYSA-N
Comment: Energy1
Num peaks: 12
41.00219107 1.492867858
107.0491413 13.32173995
109.0647913 3.582861175
137.0233204 1.127028128
177.0182351 1.17430472
239.0702706 2.027024878
241.0495352 1.457903416
253.0495352 4.817872526
255.0651853 5.401113027
257.0808353 8.836060571
267.0651853 10.69084075
285.0757499 26.74354247

Name: +ve in-silico MS/MS by CFM-ID for GCWOYVFHJDNKIN-UHFFFAOYSA-N
ID: GCWOYVFHJDNKIN-UHFFFAOYSA-N
Comment: Energy2
Num peaks: 31
49.00727645 4.065867519
51.02292652 2.764661082
63.02292652 7.046622835
65.03857658 2.749341079
79.05422664 1.241421046
81.0334912 1.252494726
101.0385766 1.541827252
105.0334912 1.43370604
107.0491413 5.094272771
109.0284058 1.316899974
109.0647913 1.318655025
125.0233204 1.102011522
131.0491413 1.773563774
135.0076704 3.371675396
137.0233204 4.4935341
151.002585 1.245078487
153.0182351 1.140254994
171.0440559 1.268994446
197.0597059 2.825940492
199.002585 1.096226256
211.0389705 2.79825926
213.0546206 2.775411005
223.0389705 2.297549993
225.0546206 2.430939617
239.0702706 3.395456512
241.0495352 2.405696046
253.0495352 2.39788416
255.0651853 1.337150824
257.0808353 1.117549703
267.0651853 3.064746336
269.0444498 0.996861962

Name: +ve in-silico MS/MS by CFM-ID for LYISDADPVOHJBJ-UHFFFAOYSA-N
ID: LYISDADPVOHJBJ-UHFFFAOYSA-N
Comment: Energy0
Num peaks: 6
79.05422664 1.190731455
153.0182351 0.5246468157
207.0287997 0.8281743739
267.0651853 12.39252968
269.0444498 0.6297164149
285.0757499 80.7270444

Name: +ve in-silico MS/MS by CFM-ID for LYISDADPVOHJBJ-UHFFFAOYSA-N
ID: LYISDADPVOHJBJ-UHFFFAOYSA-N
Comment: Energy1
Num peaks: 6
79.05422664 4.821860643
207.0287997 3.897531785
241.0495352 2.118892071
257.0808353 5.671490034
267.0651853 16.65125772
285.0757499 49.49058909

Name: +ve in-silico MS/MS by CFM-ID for LYISDADPVOHJBJ-UHFFFAOYSA-N
ID: LYISDADPVOHJBJ-UHFFFAOYSA-N
Comment: Energy2
Num peaks: 27
39.02292652 2.024369261
49.00727645 6.38208348
51.02292652 4.123198856
53.03857658 1.164327917
63.02292652 4.350789644
65.03857658 1.534924389
67.01784114 3.063743688
69.0334912 2.668464483
71.01275576 1.168428392
79.05422664 4.905618629
81.0334912 1.447814503
83.01275576 1.904741463
85.02840582 1.464838643
105.0334912 6.021913991
109.0284058 1.068989389
111.0076704 1.492095457
111.0440559 1.60138704
137.0233204 11.50376762
153.0182351 6.116297076
201.0546206 1.055397036
207.0287997 1.504775365
215.0702706 1.602392769
239.0702706 2.902785751
241.0495352 1.874997908
243.0651853 1.328663657
257.0808353 1.611093314
267.0651853 5.009773796

Name: +ve in-silico MS/MS by CFM-ID for ZCJHPTKRISJQTN-SFYZADRCSA-N
ID: ZCJHPTKRISJQTN-SFYZADRCSA-N
Comment: Energy0
Num peaks: 15
59.01275576 1.253152487
61.02840582 1.096022669
83.01275576 1.337647561
199.0389705 1.19162968
211.0389705 4.129925997
213.0546206 5.409098749
215.0702706 1.747698806
217.0495352 2.187063353
229.0495352 3.05427781
231.0651853 3.488949061
243.0651853 2.581518445
257.0808353 2.081539359
267.0651853 8.51257445
285.0757499 20.84592057
303.0863146 22.14031091

Name: +ve in-silico MS/MS by CFM-ID for ZCJHPTKRISJQTN-SFYZADRCSA-N
ID: ZCJHPTKRISJQTN-SFYZADRCSA-N
Comment: Energy1
Num peaks: 31
85.02840582 0.9338289024
97.02840582 1.856341245
109.0284058 0.9115653621
111.0440559 2.33778964
121.0284058 7.034111557
123.0440559 0.9469709063
179.0338851 1.213638849
181.0495352 1.068442363
183.0651853 1.228223059
187.0389705 1.108748943
189.0546206 2.179883064
197.0233204 1.534741115
199.0389705 2.705478353
201.0546206 1.764211853
203.0702706 2.617055332
211.0389705 3.943073526
213.0546206 8.541553404
215.0338851 1.805114155
215.0702706 1.94831008
217.0495352 2.867866336
229.0495352 6.097902354
231.0651853 10.98068181
243.0651853 1.498293651
257.0444498 1.534683046
257.0808353 2.121858691
259.0600999 1.180045935
267.0651853 1.669545816
275.0550145 0.8282744017
275.0914 1.792371804
285.0757499 2.785112141
303.0863146 1.236039236

Name: +ve in-silico MS/MS by CFM-ID for ZCJHPTKRISJQTN-SFYZADRCSA-N
ID: ZCJHPTKRISJQTN-SFYZADRCSA-N
Comment: Energy2
Num peaks: 31
25.00727645 2.093424568
27.02292652 0.8654818981
39.02292652 10.60526839
41.00219107 0.9665655741
41.03857658 3.835523353
43.01784114 1.304867831
53.00219107 0.8369361399
59.01275576 0.823761773
63.02292652 1.802163143
65.00219107 4.993082421
65.03857658 1.191274276
67.01784114 3.873637795
68.99710569 3.83131754
69.0334912 1.146600276
83.01275576 7.274448572
85.02840582 1.083328624
91.01784114 0.8581728135
93.0334912 1.347583484
121.0284058 3.605627407
159.0440559 1.493206788
179.0338851 1.632403956
195.0440559 1.256237365
197.0597059 1.167193186
199.0389705 2.129155343
211.0389705 1.405871924
213.0546206 2.68329085
215.0702706 1.132129301
225.0546206 0.8401855867
241.0495352 0.8629526038
257.0808353 1.048309248
267.0651853 1.275795338

Name: +ve in-silico MS/MS by CFM-ID for DXYUAIFZCFRPTH-UHFFFAOYSA-N
ID: DXYUAIFZCFRPTH-UHFFFAOYSA-N
Comment: Energy0
Num peaks: 6
95.04914126 2.19476792
191.0338851 1.461477658
255.0651853 1.297462095
257.0808353 1.242878085
267.0651853 14.14702963
285.0757499 74.14293562

Name: +ve in-silico MS/MS by CFM-ID for DXYUAIFZCFRPTH-UHFFFAOYSA-N
ID: DXYUAIFZCFRPTH-UHFFFAOYSA-N
Comment: Energy1
Num peaks: 11
55.01784114 1.284676338
95.04914126 4.019772361
191.0338851 1.608285727
225.0546206 1.226083138
239.0702706 1.668647332
241.0495352 3.238776679
243.0651853 1.598085906
255.0651853 6.599453424
257.0808353 10.37917385
267.0651853 13.61281648
285.0757499 35.78500157

Name: +ve in-silico MS/MS by CFM-ID for DXYUAIFZCFRPTH-UHFFFAOYSA-N
ID: DXYUAIFZCFRPTH-UHFFFAOYSA-N
Comment: Energy2
Num peaks: 31
49.00727645 1.686525719
51.02292652 2.112910291
63.02292652 5.641657749
65.03857658 4.213787511
75.02292652 1.030521579
77.03857658 2.482352707
79.01784114 1.325378
95.04914126 3.577521702
101.0385766 0.9867876519
105.0334912 2.761804629
107.0491413 1.369274147
113.0233204 0.919337099
117.0334912 1.222542173
119.0491413 1.4918637
123.0440559 1.306651598
149.0233204 2.812518625
151.0389705 1.304435397
185.0597059 1.824733532
191.0338851 0.9239295857
197.0597059 2.326810448
213.0546206 2.906270818
215.0702706 0.9005339483
225.0546206 2.20863433
227.0338851 1.4079379
237.0546206 2.338109377
239.0702706 6.813160461
241.0495352 3.296860761
255.0651853 1.621565841
257.0808353 1.405851823
267.0651853 5.659361018
269.0444498 0.9013757775

Name: +ve in-silico MS/MS by CFM-ID for HUKSJTUUSUGIDC-BDJLRTHQSA-N
ID: HUKSJTUUSUGIDC-BDJLRTHQSA-N
Comment: Energy0
Num peaks: 6
95.04914126 2.003458617
123.0440559 3.623270515
255.0651853 6.624945456
257.0808353 1.775876298
267.0651853 2.323157516
285.0757499 73.51680112

Name: +ve in-silico MS/MS by CFM-ID for HUKSJTUUSUGIDC-BDJLRTHQSA-N
ID: HUKSJTUUSUGIDC-BDJLRTHQSA-N
Comment: Energy1
Num peaks: 12
85.02840582 1.488559537
123.0440559 4.450427877
175.0389705 2.773276586
191.0338851 2.806252633
237.0546206 1.802204658
239.0702706 1.844093287
253.0495352 1.488871088
255.0651853 11.43150609
257.0808353 4.761280142
267.0651853 7.354578224
269.0444498 2.329772024
285.0757499 38.3098861

Name: +ve in-silico MS/MS by CFM-ID for HUKSJTUUSUGIDC-BDJLRTHQSA-N
ID: HUKSJTUUSUGIDC-BDJLRTHQSA-N
Comment: Energy2
Num peaks: 26
39.02292652 1.872977178
49.00727645 5.334294006
51.02292652 6.629295212
63.02292652 2.664248989
65.03857658 10.18517776
67.01784114 1.183837484
69.0334912 0.9314127604
79.05422664 4.25062529
81.0334912 1.979634342
95.01275576 1.300174725
95.04914126 9.477790533
97.06479133 4.512234
123.0440559 5.938240765
135.0440559 2.605251458
145.0284058 1.858084976
147.0440559 1.545593857
161.0233204 1.19236246
163.0389705 1.728431052
169.0284058 1.474261862
211.0389705 2.855448231
227.0702706 1.465221104
237.0546206 2.644570421
239.0702706 2.858111609
255.0651853 1.0537908
267.0651853 1.385888817
269.0444498 1.086880059

Name: +ve in-silico MS/MS by CFM-ID for WQWVIIRCVOZVPN-HWKANZROSA-N
ID: WQWVIIRCVOZVPN-HWKANZROSA-N
Comment: Energy0
Num peaks: 7
135.0440559 7.508755656
149.0597059 2.511485352
153.0182351 3.343689859
167.0338851 2.373989461
177.0546206 2.085310072
285.0757499 11.50027093
303.0863146 52.33202329

Name: +ve in-silico MS/MS by CFM-ID for WQWVIIRCVOZVPN-HWKANZROSA-N
ID: WQWVIIRCVOZVPN-HWKANZROSA-N
Comment: Energy1
Num peaks: 21
107.0491413 0.8204992407
123.0440559 2.100569573
127.0389705 1.743595324
135.0440559 12.4686786
137.0233204 1.274861259
149.0597059 3.593807673
153.0182351 13.33986416
155.0338851 2.174558858
159.0440559 1.437189547
161.0233204 0.8394868946
167.0338851 1.619047803
177.0182351 1.240646279
177.0546206 5.246709986
179.0338851 2.804405329
259.0600999 1.322347788
267.0651853 0.7639473669
271.0600999 1.954935356
273.0757499 3.090487101
275.0914 2.739476171
285.0757499 5.840451046
303.0863146 13.9045506

Name: +ve in-silico MS/MS by CFM-ID for WQWVIIRCVOZVPN-HWKANZROSA-N
ID: WQWVIIRCVOZVPN-HWKANZROSA-N
Comment: Energy2
Num peaks: 31
39.02292652 1.058041408
41.00219107 1.796297069
49.00727645 3.363866434
51.02292652 1.906573204
65.03857658 1.787072149
75.02292652 1.155822908
77.03857658 1.920725812
83.01275576 2.379093905
85.02840582 1.969405937
105.0334912 2.81577301
107.0491413 2.29912021
117.0334912 1.688713969
119.0491413 2.076791469
121.0647913 1.138414843
123.0440559 2.569842828
125.0233204 1.681857133
127.0389705 3.418951099
129.0546206 1.063997677
133.0284058 1.474539047
135.0440559 6.397989139
137.0233204 2.393219346
147.0440559 1.426785691
149.0233204 2.032172536
149.0597059 4.113424291
153.0182351 7.112723442
161.0233204 1.173483717
177.0182351 1.270556778
233.0808353 1.058463437
257.0444498 1.106008802
273.0757499 1.292433566
275.0914 1.530969211

Name: +ve in-silico MS/MS by CFM-ID for NYRXUBDGDSRBGB-UHFFFAOYSA-N
ID: NYRXUBDGDSRBGB-UHFFFAOYSA-N
Comment: Energy0
Num peaks: 6
137.0597059 1.283702955
253.0495352 1.308984814
255.0651853 0.9734257662
257.0808353 1.197576663
267.0651853 23.33921377
285.0757499 65.5579729

Name: +ve in-silico MS/MS by CFM-ID for NYRXUBDGDSRBGB-UHFFFAOYSA-N
ID: NYRXUBDGDSRBGB-UHFFFAOYSA-N
Comment: Energy1
Num peaks: 10
121.0284058 14.01746344
123.0440559 2.698388461
135.0440559 2.499385308
137.0597059 2.373044464
163.0389705 9.434957149
165.0546206 11.53367477
255.0651853 4.721982347
257.0808353 13.36437154
267.0651853 10.07981302
285.0757499 11.3114939

Name: +ve in-silico MS/MS by CFM-ID for NYRXUBDGDSRBGB-UHFFFAOYSA-N
ID: NYRXUBDGDSRBGB-UHFFFAOYSA-N
Comment: Energy2
Num peaks: 31
39.02292652 2.510656216
41.03857658 1.027354978
49.00727645 4.790989464
51.02292652 2.243380187
53.00219107 1.358979793
53.03857658 1.216399225
63.02292652 1.285422296
65.03857658 2.358369894
89.00219107 1.432580398
91.01784114 1.173736626
93.0334912 2.901055235
95.04914126 1.059878173
105.0334912 4.310913483
121.0284058 9.166087491
123.0440559 1.482027868
133.0284058 1.891014458
135.0440559 4.426374056
137.0597059 2.035944453
149.0233204 1.423652428
163.0389705 3.088109951
195.0440559 1.234726629
197.0597059 3.180895853
211.0389705 1.566160058
225.0546206 1.094258664
237.0546206 3.75565081
239.0702706 5.43121097
241.0495352 1.564352052
251.0338851 1.209603421
257.0808353 1.312242713
267.0651853 4.782309686
269.0444498 1.379278054

Name: +ve in-silico MS/MS by CFM-ID for FFWOKTFYGVYKIR-UHFFFAOYSA-N
ID: FFWOKTFYGVYKIR-UHFFFAOYSA-N
Comment: Energy0
Num peaks: 6
107.0491413 1.406403222
123.0440559 1.370321605
253.0495352 4.011672145
267.0651853 14.43889468
269.0444498 1.120624249
285.0757499 70.5505105

Name: +ve in-silico MS/MS by CFM-ID for FFWOKTFYGVYKIR-UHFFFAOYSA-N
ID: FFWOKTFYGVYKIR-UHFFFAOYSA-N
Comment: Energy1
Num peaks: 8
107.0491413 2.732689194
133.0284058 7.861080961
135.0440559 14.6195523
149.0233204 7.792194029
151.0389705 13.90693794
257.0808353 13.52101516
267.0651853 7.304843352
285.0757499 12.86888895

Name: +ve in-silico MS/MS by CFM-ID for FFWOKTFYGVYKIR-UHFFFAOYSA-N
ID: FFWOKTFYGVYKIR-UHFFFAOYSA-N
Comment: Energy2
Num peaks: 31
39.02292652 2.260860084
49.00727645 1.093962928
55.05422664 1.246591757
65.00219107 1.371264873
65.03857658 2.000491617
67.01784114 2.22284471
79.05422664 2.737036583
81.0334912 1.925946648
91.05422664 1.298802473
97.02840582 0.9120843503
107.0491413 8.096730082
117.0334912 1.059525619
121.0284058 1.998861241
123.0440559 4.167359957
133.0284058 6.745542322
135.0440559 5.797734076
149.0233204 4.007429183
151.0389705 1.716738066
201.0546206 1.188839158
211.0389705 1.916150762
213.0546206 2.041037608
225.0546206 1.629220963
227.0338851 0.8613683382
229.0495352 1.196978989
237.0546206 5.052066611
239.0702706 3.349743723
241.0495352 0.8851598352
253.0495352 2.179806644
257.0808353 2.470754407
267.0651853 3.862299021
269.0444498 2.851292245

Name: +ve in-silico MS/MS by CFM-ID for ZPXSCAKFGYXMGA-UHFFFAOYSA-N
ID: ZPXSCAKFGYXMGA-UHFFFAOYSA-N
Comment: Energy0
Num peaks: 6
113.0152543 1.589993458
173.0709393 3.197650644
249.1022395 0.9092262189
267.0683525 7.024639708
269.047617 0.3267686906
285.0789172 85.20835086

Name: +ve in-silico MS/MS by CFM-ID for ZPXSCAKFGYXMGA-UHFFFAOYSA-N
ID: ZPXSCAKFGYXMGA-UHFFFAOYSA-N
Comment: Energy1
Num peaks: 6
69.04472458 2.996157739
113.0152543 8.737743049
173.0709393 14.13435334
259.0632671 2.093773507
267.0683525 6.189300671
285.0789172 48.43857226

Name: +ve in-silico MS/MS by CFM-ID for ZPXSCAKFGYXMGA-UHFFFAOYSA-N
ID: ZPXSCAKFGYXMGA-UHFFFAOYSA-N
Comment: Energy2
Num peaks: 25
39.02292652 3.440003651
40.01817548 4.813227067
42.03382555 8.863160392
44.04947561 2.099454579
49.00727645 3.138941712
51.02292652 4.215668394
53.01342445 0.9634534173
53.03857658 1.207974781
63.02292652 3.174048883
79.05422664 7.240458607
84.98395416 1.262323311
96.98395416 3.265684171
98.99960423 1.324768082
113.0152543 6.516284962
132.0443902 1.741078592
145.0760247 6.605301612
147.0552893 0.9642530021
147.0916748 1.282328479
157.0396392 1.34062137
167.0603746 1.078149441
171.0552893 2.456234341
173.0709393 5.723184458
249.1022395 0.9254124844
267.0683525 5.18219464
269.047617 1.293256941

Name: +ve in-silico MS/MS by CFM-ID for VODZWHSRITUHNI-UHFFFAOYSA-N
ID: VODZWHSRITUHNI-UHFFFAOYSA-N
Comment: Energy0
Num peaks: 8
123.0440559 2.460664784
147.0440559 4.350275008
151.075356 2.811135217
153.0182351 7.957501937
179.0338851 5.704681516
271.0600999 3.199725179
285.0757499 10.40310036
303.0863146 45.44624167

Name: +ve in-silico MS/MS by CFM-ID for VODZWHSRITUHNI-UHFFFAOYSA-N
ID: VODZWHSRITUHNI-UHFFFAOYSA-N
Comment: Energy1
Num peaks: 23
123.0440559 6.381859169
125.0597059 3.206940373
135.0440559 4.640484637
137.0233204 2.565967748
137.0597059 8.590130251
139.0389705 1.311276301
139.075356 1.133219013
149.0597059 1.660817888
151.075356 2.533573234
153.0182351 10.75481113
165.0182351 1.282098449
167.0338851 1.405340892
167.0702706 0.9035172187
177.0546206 1.168649114
179.0338851 1.864415505
193.0495352 1.877684923
259.0600999 1.398069479
271.0600999 2.217011045
273.0757499 3.231227865
275.0914 4.800245377
285.0757499 5.911950849
287.0550145 1.334714656
303.0863146 10.54436875

Name: +ve in-silico MS/MS by CFM-ID for VODZWHSRITUHNI-UHFFFAOYSA-N
ID: VODZWHSRITUHNI-UHFFFAOYSA-N
Comment: Energy2
Num peaks: 31
39.02292652 1.187223256
41.03857658 1.7092468
49.00727645 4.7937049
67.01784114 1.526208696
69.0334912 2.707468975
79.01784114 0.9560280935
81.0334912 1.423746326
83.01275576 1.302173226
85.02840582 1.333311688
91.01784114 1.065720789
105.0334912 4.007535112
107.0491413 2.113019954
111.0076704 0.9136126896
117.0334912 1.239262297
119.0491413 5.888820305
121.0284058 0.9951002755
121.0647913 1.561252881
123.0440559 2.038379544
127.0389705 0.9673630512
135.0440559 4.043715627
137.0233204 5.370242223
137.0597059 1.92381952
139.0389705 2.567048355
147.0440559 4.57932112
149.0597059 1.524665979
153.0182351 6.264545727
163.0389705 2.646422427
259.0600999 0.9075234522
261.0757499 0.8839456908
273.0757499 1.662960126
275.0914 2.190150671

Name: +ve in-silico MS/MS by CFM-ID for AIONOLUJZLIMTK-UHFFFAOYSA-N
ID: AIONOLUJZLIMTK-UHFFFAOYSA-N
Comment: Energy0
Num peaks: 6
147.0440559 4.78859981
149.0597059 2.534935176
151.075356 3.07961482
153.0182351 8.552248431
285.0757499 10.88024538
303.0863146 51.31252998

Name: +ve in-silico MS/MS by CFM-ID for AIONOLUJZLIMTK-UHFFFAOYSA-N
ID: AIONOLUJZLIMTK-UHFFFAOYSA-N
Comment: Energy1
Num peaks: 19
123.0440559 1.221891806
125.0597059 1.265249412
137.0233204 10.17850672
147.0440559 1.099559385
149.0597059 2.016823376
151.0389705 3.143140227
151.075356 3.156868053
153.0182351 13.85064056
167.0338851 1.375248238
177.0546206 1.764763675
179.0338851 1.790139486
259.0600999 1.657100233
261.0757499 1.13150372
267.0651853 1.012703062
271.0600999 2.068935813
273.0757499 3.620388765
275.0914 6.597401476
285.0757499 7.508632166
303.0863146 15.75788437

Name: +ve in-silico MS/MS by CFM-ID for AIONOLUJZLIMTK-UHFFFAOYSA-N
ID: AIONOLUJZLIMTK-UHFFFAOYSA-N
Comment: Energy2
Num peaks: 31
41.00219107 1.054061787
49.00727645 2.533215586
51.02292652 1.301066662
67.01784114 0.925779582
69.0334912 1.089331011
75.02292652 5.430022688
77.03857658 3.516625557
81.0334912 1.306572166
85.02840582 1.803541511
93.0334912 0.9680835758
95.04914126 0.9428675398
109.0284058 1.193402588
119.0491413 3.538946972
121.0284058 1.27909068
121.0647913 1.044129819
123.0440559 5.128239653
125.0233204 1.163140343
131.0127558 3.368240524
133.0284058 1.229800392
135.0440559 2.048290468
137.0233204 4.58801406
139.0389705 1.936692149
147.0440559 7.197812957
149.0233204 2.243297631
149.0597059 2.437541932
151.0389705 2.459863733
153.0182351 6.278037096
167.0338851 1.152117637
175.0389705 1.035767427
273.0757499 1.139037921
275.0914 1.25488479

Name: +ve in-silico MS/MS by CFM-ID for ACHFSGOIKJNVJV-UHFFFAOYSA-N
ID: ACHFSGOIKJNVJV-UHFFFAOYSA-N
Comment: Energy0
Num peaks: 6
167.0338851 3.61951033
239.0702706 0.8100313688
255.0651853 7.215032012
257.0808353 2.069123409
267.0651853 1.922727645
285.0757499 79.13166672

Name: +ve in-silico MS/MS by CFM-ID for ACHFSGOIKJNVJV-UHFFFAOYSA-N
ID: ACHFSGOIKJNVJV-UHFFFAOYSA-N
Comment: Energy1
Num peaks: 6
239.0702706 2.843642036
255.0651853 7.601257649
257.0808353 2.43516563
267.0651853 3.670513482
269.0444498 1.85170857
285.0757499 63.54772823

Name: +ve in-silico MS/MS by CFM-ID for ACHFSGOIKJNVJV-UHFFFAOYSA-N
ID: ACHFSGOIKJNVJV-UHFFFAOYSA-N
Comment: Energy2
Num peaks: 31
39.02292652 2.679211638
49.00727645 3.471242431
51.02292652 1.636754744
53.03857658 0.9647792317
55.01784114 3.118237949
75.02292652 1.368390027
77.03857658 1.903096861
79.05422664 3.674023429
91.05422664 4.089344022
105.0334912 8.474869123
107.0491413 4.349725938
111.0076704 0.9481843891
113.0233204 1.383754518
119.0491413 2.31015187
123.0440559 2.224556474
131.0491413 1.760876741
137.0233204 3.073989088
139.0389705 2.649154652
141.0334912 1.559383253
167.0338851 2.343016124
171.0440559 2.616382452
211.075356 1.18478193
223.075356 2.096212061
225.0546206 1.586756457
227.0702706 1.251525001
239.0702706 6.650682908
241.0495352 1.028601118
255.0651853 3.105099642
257.0808353 1.79868501
259.0600999 0.8979851724
267.0651853 1.433103911

Name: +ve in-silico MS/MS by CFM-ID for FVFQELHSZVFPDZ-UHFFFAOYSA-N
ID: FVFQELHSZVFPDZ-UHFFFAOYSA-N
Comment: Energy0
Num peaks: 6
189.0182351 12.64125412
203.0338851 1.641847104
205.0495352 2.177814233
227.0702706 2.264615029
245.0808353 26.62249189
263.0914 44.52079622

Name: +ve in-silico MS/MS by CFM-ID for FVFQELHSZVFPDZ-UHFFFAOYSA-N
ID: FVFQELHSZVFPDZ-UHFFFAOYSA-N
Comment: Energy1
Num peaks: 16
175.0389705 3.445574568
177.0182351 4.243868091
177.0546206 1.173853473
189.0182351 4.638862288
203.0338851 1.05977726
203.0702706 0.9069489257
215.0702706 2.977388249
217.0859207 5.136566734
219.0651853 1.146811778
219.1015708 0.9995034493
227.0702706 4.894101964
229.0495352 1.038944483
233.0808353 2.776365028
235.0964854 8.546506339
245.0808353 20.0473632
263.0914 17.75580154

Name: +ve in-silico MS/MS by CFM-ID for FVFQELHSZVFPDZ-UHFFFAOYSA-N
ID: FVFQELHSZVFPDZ-UHFFFAOYSA-N
Comment: Energy2
Num peaks: 12
39.02292652 2.358945238
65.03857658 4.827044878
83.04914126 2.194872185
109.0284058 1.724369983
133.0284058 25.49048554
135.0076704 1.722158683
137.0233204 2.598172149
145.0284058 4.411797663
159.0076704 3.735933234
161.0233204 5.843205001
175.0389705 1.813753306
189.0182351 24.21223578

Name: +ve in-silico MS/MS by CFM-ID for QAGGICSUEVNSGH-UHFFFAOYSA-N
ID: QAGGICSUEVNSGH-UHFFFAOYSA-N
Comment: Energy0
Num peaks: 6
123.0440559 2.017352404
255.0651853 1.190878646
257.0808353 1.53455058
267.0651853 14.12986873
269.0444498 0.9742175312
285.0757499 73.45140271

Name: +ve in-silico MS/MS by CFM-ID for QAGGICSUEVNSGH-UHFFFAOYSA-N
ID: QAGGICSUEVNSGH-UHFFFAOYSA-N
Comment: Energy1
Num peaks: 12
123.0440559 3.179816998
185.0233204 1.314465485
225.0546206 1.18693733
227.0702706 1.192706279
239.0702706 1.570968713
241.0495352 2.084081021
243.0651853 1.703226601
255.0651853 6.705038868
257.0808353 8.1059201
267.0651853 14.66964367
269.0444498 1.756568648
285.0757499 37.57959306

Name: +ve in-silico MS/MS by CFM-ID for QAGGICSUEVNSGH-UHFFFAOYSA-N
ID: QAGGICSUEVNSGH-UHFFFAOYSA-N
Comment: Energy2
Num peaks: 31
15.02292652 1.225498187
49.00727645 2.644213503
51.02292652 1.949778828
65.03857658 1.244606603
67.01784114 1.632447579
79.01784114 1.501986695
93.0334912 1.969268431
95.04914126 2.030898091
97.02840582 1.150020894
117.0334912 1.160088031
121.0284058 5.014060293
123.0440559 3.492314424
133.0284058 1.930886583
137.0233204 3.320463324
147.0440559 2.662537773
175.0389705 1.301784088
185.0233204 3.52266819
195.0440559 2.64023369
197.0597059 2.195901905
211.0389705 4.865225052
213.0546206 1.185233317
223.0389705 2.087307284
225.0546206 2.127819168
227.0338851 1.038973879
239.0702706 3.609492073
241.0495352 4.589861108
243.0651853 2.18402603
255.0651853 1.187212298
257.0808353 1.35440523
267.0651853 4.42128583
269.0444498 2.387977657

Name: +ve in-silico MS/MS by CFM-ID for SXRYQQFROYXBDQ-UHFFFAOYSA-N
ID: SXRYQQFROYXBDQ-UHFFFAOYSA-N
Comment: Energy0
Num peaks: 6
255.0651853 1.756001173
257.0808353 11.76775942
259.0964854 3.67402738
271.0600999 2.54376712
285.0757499 33.94150523
303.0863146 37.71388246

Name: +ve in-silico MS/MS by CFM-ID for SXRYQQFROYXBDQ-UHFFFAOYSA-N
ID: SXRYQQFROYXBDQ-UHFFFAOYSA-N
Comment: Energy1
Num peaks: 8
227.0702706 4.801591372
229.0859207 2.73515915
255.0651853 6.236401423
257.0808353 21.30071126
259.0964854 5.320571613
271.0600999 2.781231197
285.0757499 28.25478269
303.0863146 11.04258231

Name: +ve in-silico MS/MS by CFM-ID for SXRYQQFROYXBDQ-UHFFFAOYSA-N
ID: SXRYQQFROYXBDQ-UHFFFAOYSA-N
Comment: Energy2
Num peaks: 31
15.02292652 1.088911431
55.01784114 0.9181511847
68.99710569 2.224109892
69.0334912 1.325830928
71.01275576 0.8551264826
81.0334912 0.7945528483
97.02840582 1.989733326
171.0440559 1.630253496
175.0389705 1.760516509
187.075356 0.7896983096
199.0389705 1.37990551
201.0546206 4.847290784
213.0546206 2.931065456
215.0702706 1.743790011
225.0546206 8.807351252
227.0338851 0.8588210172
227.0702706 2.741867845
229.0495352 2.663763873
231.0651853 1.920345389
241.0495352 5.430941445
241.0859207 0.9324394789
243.0651853 3.818022261
253.0495352 3.412365565
255.0651853 5.90448292
257.0444498 1.934470921
257.0808353 3.707898036
259.0600999 0.7877293329
269.0444498 3.670371116
271.0600999 1.278099683
285.0757499 3.930544185
287.0550145 1.62152508

Name: +ve in-silico MS/MS by CFM-ID for NSTQUZVZBUTVPY-UHFFFAOYSA-N
ID: NSTQUZVZBUTVPY-UHFFFAOYSA-N
Comment: Energy0
Num peaks: 6
151.0389705 2.381720263
271.0600999 2.349649256
273.0757499 4.089778857
275.0914 2.128771859
285.0757499 9.247867812
303.0863146 71.31798496

Name: +ve in-silico MS/MS by CFM-ID for NSTQUZVZBUTVPY-UHFFFAOYSA-N
ID: NSTQUZVZBUTVPY-UHFFFAOYSA-N
Comment: Energy1
Num peaks: 20
55.01784114 2.408673444
109.0284058 1.413367297
121.0284058 1.555552691
123.0440559 1.251607972
149.0233204 3.219856666
151.0389705 4.99860931
153.0546206 1.644342125
163.0389705 1.447833173
175.0389705 1.791326776
243.0651853 1.953293216
245.0808353 1.609894307
253.0495352 2.186150061
257.0808353 1.338951437
259.0600999 1.075254394
271.0600999 4.818002009
273.0757499 7.400999543
275.0914 6.22578751
285.0757499 6.617907319
287.0550145 1.421642426
303.0863146 26.3818014

Name: +ve in-silico MS/MS by CFM-ID for NSTQUZVZBUTVPY-UHFFFAOYSA-N
ID: NSTQUZVZBUTVPY-UHFFFAOYSA-N
Comment: Energy2
Num peaks: 31
53.00219107 1.288767342
55.01784114 1.799670678
65.00219107 1.000534696
79.01784114 3.854365836
103.0178411 2.469831789
123.0440559 1.099643465
135.0440559 3.058865283
149.0233204 2.335519479
157.0284058 1.038751646
163.0389705 5.517562233
173.0233204 3.004672823
175.0389705 6.221451116
177.0546206 2.621477692
181.0859207 1.024321823
197.0233204 2.700404474
199.0389705 1.380822377
201.0546206 2.094842891
213.0546206 2.249339435
215.0702706 1.345349193
227.0338851 2.195470396
229.0495352 1.614664612
243.0651853 6.314810743
245.0808353 1.682182762
257.0808353 3.57024938
259.0600999 1.787725267
269.0444498 1.326297191
271.0600999 2.060203081
273.0757499 1.53189732
275.0914 1.904438117
285.0757499 2.382422873
287.0550145 1.822162926

Name: +ve in-silico MS/MS by CFM-ID for JWWIYTKCAJCERS-UHFFFAOYSA-N
ID: JWWIYTKCAJCERS-UHFFFAOYSA-N
Comment: Energy0
Num peaks: 7
159.0440559 3.105311356
173.0233204 9.462388752
175.0389705 14.59497844
177.0546206 5.81778115
227.0702706 3.137720412
245.0808353 15.36216393
263.0914 29.37179713

Name: +ve in-silico MS/MS by CFM-ID for JWWIYTKCAJCERS-UHFFFAOYSA-N
ID: JWWIYTKCAJCERS-UHFFFAOYSA-N
Comment: Energy1
Num peaks: 21
57.0334912 0.920265231
59.04914126 0.9991424507
83.04914126 1.017367041
145.0284058 0.9988903098
147.0440559 2.719590556
159.0440559 3.160889246
173.0233204 2.95739675
175.0389705 9.373685558
187.0389705 9.870568594
189.0546206 2.185238208
203.0702706 2.106470266
215.0702706 1.289768535
217.0859207 2.617996027
219.1015708 1.048086625
227.0702706 6.509740876
231.0651853 1.277165247
233.0808353 0.9367675097
235.0964854 4.287962056
245.0808353 15.58165819
247.0600999 1.559087159
263.0914 9.487633919

Name: +ve in-silico MS/MS by CFM-ID for JWWIYTKCAJCERS-UHFFFAOYSA-N
ID: JWWIYTKCAJCERS-UHFFFAOYSA-N
Comment: Energy2
Num peaks: 12
105.0334912 2.109109997
121.0284058 3.160781894
129.0334912 6.94717969
131.0491413 6.247712952
133.0284058 1.967001962
145.0284058 4.788542066
147.0440559 9.245302944
157.0284058 3.483909979
159.0440559 25.00253299
173.0233204 11.12731978
175.0389705 4.352440961
177.0546206 2.88541133

Name: +ve in-silico MS/MS by CFM-ID for BICPGUILWBQAEY-GORDUTHDSA-N
ID: BICPGUILWBQAEY-GORDUTHDSA-N
Comment: Energy0
Num peaks: 9
109.0284058 4.332550446
137.0233204 3.248066909
149.0233204 2.029457014
151.0389705 8.673354528
153.0546206 4.1762283
165.0546206 2.366320722
275.0914 3.379876741
285.0757499 9.20306383
303.0863146 44.25970139

Name: +ve in-silico MS/MS by CFM-ID for BICPGUILWBQAEY-GORDUTHDSA-N
ID: BICPGUILWBQAEY-GORDUTHDSA-N
Comment: Energy1
Num peaks: 26
79.01784114 1.05980533
109.0284058 6.654228123
111.0440559 1.750748594
121.0284058 0.853684137
131.0127558 0.8589618044
135.0076704 1.702276535
135.0440559 0.9300578541
137.0233204 8.160573561
139.0389705 3.045019542
141.0546206 1.585160372
149.0233204 3.12722741
151.0389705 10.21773282
153.0546206 4.553818875
161.0233204 1.01850187
163.0389705 2.905455835
165.0546206 2.589222061
175.0389705 1.105864294
177.0546206 0.8704774808
193.0495352 2.558550448
243.0651853 0.8578629774
247.0964854 0.8969166127
271.0600999 2.48433631
273.0757499 4.507946805
275.0914 4.269302447
285.0757499 3.799135164
303.0863146 8.451724687

Name: +ve in-silico MS/MS by CFM-ID for BICPGUILWBQAEY-GORDUTHDSA-N
ID: BICPGUILWBQAEY-GORDUTHDSA-N
Comment: Energy2
Num peaks: 31
39.02292652 1.285720525
49.00727645 1.835317386
51.02292652 3.326266156
53.00219107 1.360124372
53.03857658 1.376675731
77.00219107 2.236384782
79.01784114 6.78471661
81.0334912 3.582189188
89.00219107 1.756771427
91.01784114 1.041537407
93.0334912 1.559263717
95.04914126 1.438608243
105.0334912 1.103594494
107.0127558 1.26535623
107.0491413 1.545521789
109.0284058 14.08330751
111.0440559 0.9737337985
121.0284058 1.590175838
123.0440559 0.9998288372
131.0127558 1.933282783
133.0284058 1.318557893
135.0076704 1.908040854
137.0233204 3.476832726
151.0389705 2.750703837
153.0546206 1.032256905
165.0546206 0.969713238
245.0808353 1.02362085
271.0600999 1.406404821
275.0914 0.953826726
285.0757499 2.557375991
287.0550145 1.096934257

Name: +ve in-silico MS/MS by CFM-ID for HUKSJTUUSUGIDC-UHFFFAOYSA-N
ID: HUKSJTUUSUGIDC-UHFFFAOYSA-N
Comment: Energy0
Num peaks: 6
95.04914126 2.002512992
123.0440559 3.622642703
255.0651853 6.623545076
257.0808353 1.776284459
267.0651853 2.322745134
285.0757499 73.49904197

Name: +ve in-silico MS/MS by CFM-ID for HUKSJTUUSUGIDC-UHFFFAOYSA-N
ID: HUKSJTUUSUGIDC-UHFFFAOYSA-N
Comment: Energy1
Num peaks: 12
85.02840582 1.486661107
123.0440559 4.444466534
175.0389705 2.769703433
191.0338851 2.802620628
237.0546206 1.801782322
239.0702706 1.841801709
253.0495352 1.474430288
255.0651853 11.36337577
257.0808353 4.732705323
267.0651853 7.345056596
269.0444498 2.326836505
285.0757499 38.24024329

Name: +ve in-silico MS/MS by CFM-ID for HUKSJTUUSUGIDC-UHFFFAOYSA-N
ID: HUKSJTUUSUGIDC-UHFFFAOYSA-N
Comment: Energy2
Num peaks: 26
39.02292652 2.574188804
49.00727645 5.139086755
51.02292652 6.467098409
63.02292652 2.448051029
65.03857658 10.12043043
67.01784114 1.199114939
69.0334912 0.944847383
79.05422664 4.249614865
81.0334912 1.948901366
95.01275576 1.301211977
95.04914126 9.431051489
97.06479133 4.56299874
123.0440559 5.910925015
135.0440559 2.607329872
145.0284058 1.859567317
147.0440559 1.546863409
161.0233204 1.193313702
163.0389705 1.729912045
169.0284058 1.475437997
211.0389705 2.884467594
227.0702706 1.466786733
237.0546206 2.687845912
239.0702706 2.9312959
255.0651853 1.044281012
267.0651853 1.387127644
269.0444498 1.087787185

Name: +ve in-silico MS/MS by CFM-ID for LZLGHWHSUZVUFZ-HZPDHXFCSA-N
ID: LZLGHWHSUZVUFZ-HZPDHXFCSA-N
Comment: Energy0
Num peaks: 6
123.0440559 2.050219454
139.0389705 2.773250884
167.0338851 4.900317123
271.0600999 3.6758545
285.0757499 11.38200822
303.0863146 56.74456624

Name: +ve in-silico MS/MS by CFM-ID for LZLGHWHSUZVUFZ-HZPDHXFCSA-N
ID: LZLGHWHSUZVUFZ-HZPDHXFCSA-N
Comment: Energy1
Num peaks: 21
95.04914126 2.573987382
105.0334912 6.882260071
107.0491413 5.786803695
121.0284058 2.317861273
123.0440559 7.162890773
137.0597059 1.296894908
149.0233204 3.040268031
151.0389705 4.317282838
165.0182351 3.512289906
167.0338851 9.472553884
179.0338851 1.041104187
181.0495352 1.56588751
197.0444498 1.739478072
209.0444498 1.226790968
245.0444498 1.084411205
259.0600999 1.143496252
271.0600999 2.666038009
273.0757499 3.069936028
275.0914 3.708638051
285.0757499 5.716122827
303.0863146 10.89246781

Name: +ve in-silico MS/MS by CFM-ID for LZLGHWHSUZVUFZ-HZPDHXFCSA-N
ID: LZLGHWHSUZVUFZ-HZPDHXFCSA-N
Comment: Energy2
Num peaks: 31
56.99710569 0.9859178338
65.03857658 1.04599632
67.01784114 1.519680679
75.02292652 1.181921466
77.03857658 2.754602444
79.01784114 2.258674412
79.05422664 3.0877442
81.0334912 2.128476954
83.01275576 1.392773344
83.04914126 1.413622017
91.05422664 2.000307869
93.0334912 1.188432263
95.04914126 2.416314294
97.02840582 5.579021419
105.0334912 8.541027172
107.0491413 4.310485634
109.0647913 0.8278433881
121.0284058 5.334791926
123.0076704 1.562233923
123.0440559 4.794483275
135.0440559 1.525857441
137.0233204 2.353504845
139.0389705 5.042730498
149.0233204 1.969722471
151.0389705 2.890161821
165.0182351 1.961448941
167.0338851 1.934956971
247.0600999 1.11562741
271.0600999 0.9460915754
273.0757499 2.120060237
275.0914 1.063553203

Name: +ve in-silico MS/MS by CFM-ID for WCBFKVBQHXJRCX-UHFFFAOYSA-N
ID: WCBFKVBQHXJRCX-UHFFFAOYSA-N
Comment: Energy0
Num peaks: 6
175.0389705 1.719075929
189.0182351 11.9551912
205.0495352 1.888371673
227.0702706 2.526613629
245.0808353 25.53271112
263.0914 41.5050232

Name: +ve in-silico MS/MS by CFM-ID for WCBFKVBQHXJRCX-UHFFFAOYSA-N
ID: WCBFKVBQHXJRCX-UHFFFAOYSA-N
Comment: Energy1
Num peaks: 18
65.03857658 1.127248637
67.05422664 1.842514536
89.05970595 3.495579525
173.0233204 1.225532158
175.0389705 1.995354645
185.0597059 1.339806621
189.0182351 4.577664249
203.0338851 1.175596724
203.0702706 3.593540216
217.0859207 3.418024684
219.0651853 1.083425771
219.1015708 1.967272918
227.0702706 6.035813456
229.0495352 1.321735444
235.0964854 7.311774957
245.0808353 20.95174108
247.0600999 1.161671648
263.0914 16.90715483

Name: +ve in-silico MS/MS by CFM-ID for WCBFKVBQHXJRCX-UHFFFAOYSA-N
ID: WCBFKVBQHXJRCX-UHFFFAOYSA-N
Comment: Energy2
Num peaks: 14
41.00219107 1.860905093
65.03857658 5.65222591
83.04914126 1.782368192
133.0284058 2.250227032
135.0076704 3.818028534
137.0233204 4.018653484
145.0284058 9.115344915
147.0076704 4.700763388
159.0440559 1.749962689
161.0233204 4.60091098
171.0076704 15.14710459
175.0389705 1.659237464
185.0597059 1.370755548
189.0182351 22.56398522

Name: +ve in-silico MS/MS by CFM-ID for LKVVBLXHWZXDHZ-UHFFFAOYSA-N
ID: LKVVBLXHWZXDHZ-UHFFFAOYSA-N
Comment: Energy0
Num peaks: 6
107.0491413 2.3166561
253.0495352 3.356955993
255.0651853 1.332462011
257.0808353 1.293234571
267.0651853 22.23831335
285.0757499 59.48627385

Name: +ve in-silico MS/MS by CFM-ID for LKVVBLXHWZXDHZ-UHFFFAOYSA-N
ID: LKVVBLXHWZXDHZ-UHFFFAOYSA-N
Comment: Energy1
Num peaks: 10
105.0334912 3.820041815
107.0491413 3.017610671
133.0284058 10.71757472
135.0440559 13.86940423
149.0233204 4.825690418
151.0389705 12.12106872
255.0651853 3.16502858
257.0808353 12.26452536
267.0651853 7.992909585
285.0757499 8.526034033

Name: +ve in-silico MS/MS by CFM-ID for LKVVBLXHWZXDHZ-UHFFFAOYSA-N
ID: LKVVBLXHWZXDHZ-UHFFFAOYSA-N
Comment: Energy2
Num peaks: 31
39.02292652 1.528713294
49.00727645 2.387658282
55.01784114 2.542354215
57.0334912 2.305683809
67.01784114 1.331225371
77.03857658 1.496210335
79.05422664 1.930979656
91.05422664 1.19046065
105.0334912 9.802502868
107.0491413 6.59668665
119.0491413 2.513199195
121.0284058 0.9846299379
123.0440559 2.847490492
133.0284058 4.530356718
135.0440559 5.719247805
149.0233204 0.9545992181
151.0389705 1.70508845
185.0233204 0.8768328842
201.0546206 1.13233308
225.0546206 2.19364618
235.0389705 1.242776149
237.0546206 4.482616123
239.0702706 4.653295642
241.0495352 2.923689775
243.0651853 1.291031583
251.0338851 1.043195779
253.0495352 0.9978362173
255.0651853 1.068488569
257.0808353 1.445556656
267.0651853 3.056772111
269.0444498 1.40910272

Name: +ve in-silico MS/MS by CFM-ID for HBEFLXKTZCXMQU-UHFFFAOYSA-N
ID: HBEFLXKTZCXMQU-UHFFFAOYSA-N
Comment: Energy0
Num peaks: 6
123.0440559 10.68716803
137.0233204 3.606696613
137.0597059 21.86261571
139.075356 2.567696074
285.0757499 5.085014549
303.0863146 44.09038021

Name: +ve in-silico MS/MS by CFM-ID for HBEFLXKTZCXMQU-UHFFFAOYSA-N
ID: HBEFLXKTZCXMQU-UHFFFAOYSA-N
Comment: Energy1
Num peaks: 12
93.0334912 2.535171602
95.04914126 2.433454098
109.0647913 6.818475765
121.0284058 1.643494144
123.0440559 10.33854315
137.0233204 6.194460882
137.0597059 28.9603726
139.075356 2.297508276
273.0757499 2.341712996
275.0914 2.940496273
285.0757499 4.675048967
303.0863146 9.947710254

Name: +ve in-silico MS/MS by CFM-ID for HBEFLXKTZCXMQU-UHFFFAOYSA-N
ID: HBEFLXKTZCXMQU-UHFFFAOYSA-N
Comment: Energy2
Num peaks: 22
15.02292652 1.490311933
39.02292652 1.436879156
49.00727645 2.518762663
51.02292652 3.187237062
65.03857658 4.871353217
67.01784114 2.577512884
67.05422664 1.806918714
69.0334912 1.525767337
79.01784114 1.923389564
81.0334912 1.7086126
91.01784114 1.718326502
93.0334912 6.75523455
95.04914126 3.739086396
105.0334912 1.943607964
107.0491413 4.862371597
109.0647913 5.260532764
111.0440559 3.47587497
121.0284058 8.753130957
121.0647913 1.512168721
123.0440559 8.624096219
137.0233204 2.761338923
137.0597059 8.193808139

Name: +ve in-silico MS/MS by CFM-ID for JJTIQZJKQCQNJK-UHFFFAOYSA-N
ID: JJTIQZJKQCQNJK-UHFFFAOYSA-N
Comment: Energy0
Num peaks: 6
107.0491413 1.276519824
123.0440559 1.265131021
253.0495352 1.284296581
255.0651853 0.712545949
267.0651853 22.99395101
285.0757499 64.5211839

Name: +ve in-silico MS/MS by CFM-ID for JJTIQZJKQCQNJK-UHFFFAOYSA-N
ID: JJTIQZJKQCQNJK-UHFFFAOYSA-N
Comment: Energy1
Num peaks: 12
105.0334912 2.704766345
107.0491413 2.465020227
123.0440559 2.648617735
133.0284058 8.434531589
135.0440559 12.67449461
149.0233204 4.512282844
151.0389705 13.41942668
253.0495352 1.55332059
255.0651853 3.772262268
257.0808353 9.862228107
267.0651853 8.955036626
285.0757499 10.20910643

Name: +ve in-silico MS/MS by CFM-ID for JJTIQZJKQCQNJK-UHFFFAOYSA-N
ID: JJTIQZJKQCQNJK-UHFFFAOYSA-N
Comment: Energy2
Num peaks: 31
39.02292652 1.568016335
49.00727645 4.125978671
51.02292652 2.788468242
53.03857658 1.628072784
79.01784114 2.944011985
79.05422664 1.771165217
81.0334912 1.013751056
91.05422664 1.074870027
105.0334912 6.089493347
107.0491413 3.768916279
109.0284058 1.135279143
119.0491413 2.557374295
123.0440559 2.055012959
133.0284058 2.914064459
135.0440559 2.5988638
145.0284058 1.016233676
149.0233204 1.293577026
151.0389705 2.117194721
185.0233204 1.580200072
195.0440559 2.674892922
197.0597059 2.979699133
209.0233204 2.716342618
237.0546206 3.837495532
239.0702706 3.661448419
241.0495352 0.9933517251
251.0338851 1.802449153
253.0495352 1.789673194
255.0651853 1.644687962
257.0808353 0.9765230752
267.0651853 3.720830838
269.0444498 1.244066517

Name: +ve in-silico MS/MS by CFM-ID for YEYLMQKEGSQNGZ-UHFFFAOYSA-N
ID: YEYLMQKEGSQNGZ-UHFFFAOYSA-N
Comment: Energy0
Num peaks: 7
133.0284058 4.739829873
137.0597059 3.035580762
139.0389705 3.719503605
167.0338851 8.003629747
271.0600999 2.968883378
285.0757499 9.968400413
303.0863146 48.48405955

Name: +ve in-silico MS/MS by CFM-ID for YEYLMQKEGSQNGZ-UHFFFAOYSA-N
ID: YEYLMQKEGSQNGZ-UHFFFAOYSA-N
Comment: Energy1
Num peaks: 16
123.0440559 9.746906239
135.0440559 1.888189568
137.0233204 1.69967125
137.0597059 3.15379932
139.0389705 5.021158292
149.0233204 6.893287069
151.0389705 8.522228114
163.0389705 1.720865808
165.0182351 3.506771905
165.0546206 2.446628946
167.0338851 10.40086339
271.0600999 2.481356604
273.0757499 1.833303402
275.0914 3.905937116
285.0757499 6.032018349
303.0863146 11.69086684

Name: +ve in-silico MS/MS by CFM-ID for YEYLMQKEGSQNGZ-UHFFFAOYSA-N
ID: YEYLMQKEGSQNGZ-UHFFFAOYSA-N
Comment: Energy2
Num peaks: 31
41.00219107 1.68675861
43.01784114 0.936531312
49.00727645 2.964164347
65.03857658 0.9056194571
81.0334912 1.814221832
83.01275576 1.362319093
91.01784114 5.273164144
95.04914126 1.163817325
97.02840582 3.72847836
109.0647913 1.290671519
111.0440559 1.547492503
119.0491413 1.077855895
121.0284058 1.025028874
123.0076704 1.3964547
123.0440559 4.642812939
125.0233204 0.9167321619
133.0284058 14.87011353
135.0440559 4.125795377
137.0233204 5.007922508
137.0597059 1.957221913
139.0389705 5.864060058
147.0440559 1.096226418
149.0233204 2.257626699
151.0389705 3.583537576
153.0182351 0.9530834299
161.0233204 1.332493562
163.0389705 0.929399566
165.0182351 1.018484379
167.0338851 2.895390035
259.0600999 0.8824341981
261.0757499 0.9571119968

Name: +ve in-silico MS/MS by CFM-ID for JRLDUAGSJUMVDP-UHFFFAOYSA-N
ID: JRLDUAGSJUMVDP-UHFFFAOYSA-N
Comment: Energy0
Num peaks: 6
123.0440559 2.219684482
137.0233204 1.708753668
153.0182351 6.613331237
167.0702706 2.02900299
285.0757499 10.50436243
303.0863146 61.4591536

Name: +ve in-silico MS/MS by CFM-ID for JRLDUAGSJUMVDP-UHFFFAOYSA-N
ID: JRLDUAGSJUMVDP-UHFFFAOYSA-N
Comment: Energy1
Num peaks: 16
95.04914126 3.221777368
105.0334912 6.890701823
107.0491413 3.54096241
121.0284058 4.437173531
123.0440559 6.277225265
137.0233204 3.970021953
153.0182351 13.1208073
197.0444498 2.466386507
209.0444498 1.662565285
257.0444498 1.381226567
259.0600999 2.567912599
261.0757499 1.637984368
273.0757499 2.266780257
275.0914 3.78215565
285.0757499 6.684506249
303.0863146 16.5923707

Name: +ve in-silico MS/MS by CFM-ID for JRLDUAGSJUMVDP-UHFFFAOYSA-N
ID: JRLDUAGSJUMVDP-UHFFFAOYSA-N
Comment: Energy2
Num peaks: 31
41.00219107 0.9506888132
63.02292652 1.642329873
65.03857658 1.039525312
67.01784114 1.902177904
69.0334912 2.042126393
71.01275576 1.183037172
75.02292652 1.681189465
77.00219107 1.118959182
77.03857658 2.591736216
79.01784114 3.748453228
79.05422664 2.292144766
81.0334912 1.973983977
83.01275576 1.460606532
85.02840582 1.970697426
91.01784114 1.043819631
93.0334912 2.050929299
95.04914126 2.028805173
105.0334912 10.6021248
107.0491413 3.915556201
111.0076704 1.149205052
111.0440559 1.423717819
119.0491413 1.519129806
121.0284058 7.366920572
123.0440559 1.765042739
125.0233204 1.073351904
127.0389705 1.986695593
137.0233204 4.826312965
139.0389705 1.306351588
153.0182351 8.025704844
187.0389705 1.050088879
275.0914 1.38612722

Name: +ve in-silico MS/MS by CFM-ID for KZBMBIHZXUQFOR-UHFFFAOYSA-N
ID: KZBMBIHZXUQFOR-UHFFFAOYSA-N
Comment: Energy0
Num peaks: 6
123.0440559 16.42455476
125.0597059 4.814667599
137.0233204 4.305012216
179.0338851 7.900111399
285.0757499 8.990138409
303.0863146 45.31214048

Name: +ve in-silico MS/MS by CFM-ID for KZBMBIHZXUQFOR-UHFFFAOYSA-N
ID: KZBMBIHZXUQFOR-UHFFFAOYSA-N
Comment: Energy1
Num peaks: 14
95.04914126 2.029256832
121.0284058 1.525073032
123.0440559 28.57508856
125.0597059 11.77266093
137.0233204 7.750251401
149.0233204 1.624905523
151.0389705 3.834230608
179.0338851 4.511521525
183.0651853 2.032022397
273.0757499 1.716301128
275.0914 2.996488218
285.0757499 3.552572393
287.0550145 1.50627354
303.0863146 7.240249486

Name: +ve in-silico MS/MS by CFM-ID for KZBMBIHZXUQFOR-UHFFFAOYSA-N
ID: KZBMBIHZXUQFOR-UHFFFAOYSA-N
Comment: Energy2
Num peaks: 30
39.02292652 1.883910005
51.02292652 0.7189964039
53.00219107 0.7052928543
55.01784114 1.046769798
65.03857658 1.572234956
67.01784114 5.787979016
69.0334912 1.110905771
77.00219107 0.6978466714
79.01784114 1.513079503
81.0334912 3.650818308
92.99710569 1.188435268
93.0334912 2.140769447
95.01275576 1.595412323
95.04914126 4.918711929
97.02840582 2.826810614
105.0334912 1.473272556
107.0127558 2.448771195
107.0491413 2.440757635
109.0284058 3.502023739
121.0284058 8.822185923
123.0440559 8.026949613
125.0597059 1.986773034
135.0440559 2.889979279
137.0233204 6.433814107
137.0597059 0.8635719188
149.0233204 1.97476626
151.0389705 3.521180532
163.0389705 1.958958396
179.0338851 1.89771566
275.0914 0.8149005408

Name: +ve in-silico MS/MS by CFM-ID for MYVNFPJTNYAPDH-UHFFFAOYSA-N
ID: MYVNFPJTNYAPDH-UHFFFAOYSA-N
Comment: Energy0
Num peaks: 6
191.0338851 1.730257595
255.0651853 1.467058073
257.0808353 1.919033388
267.0651853 3.83669471
269.0444498 1.101142202
285.0757499 84.16738406

Name: +ve in-silico MS/MS by CFM-ID for MYVNFPJTNYAPDH-UHFFFAOYSA-N
ID: MYVNFPJTNYAPDH-UHFFFAOYSA-N
Comment: Energy1
Num peaks: 11
117.0334912 1.21897794
191.0338851 3.718143905
225.0546206 1.293689346
229.0859207 1.44397651
241.0495352 4.615328826
241.0859207 3.329746168
243.0651853 3.707646954
255.0651853 6.158804809
257.0808353 20.35025423
267.0651853 3.864702837
285.0757499 31.16992433

Name: +ve in-silico MS/MS by CFM-ID for MYVNFPJTNYAPDH-UHFFFAOYSA-N
ID: MYVNFPJTNYAPDH-UHFFFAOYSA-N
Comment: Energy2
Num peaks: 31
39.02292652 1.302888093
117.0334912 4.082806172
119.0491413 2.867075723
147.0440559 1.312410038
169.0647913 1.221667975
171.0440559 1.12483389
173.0597059 1.209494548
185.0597059 1.913156004
187.0389705 1.99646345
191.0338851 1.47357269
195.0440559 1.357232691
197.0597059 2.272697245
199.0389705 2.238551477
201.0546206 3.879893639
211.0389705 5.929127413
213.0546206 3.550849781
215.0338851 1.605592092
215.0702706 2.65873148
225.0546206 4.151112547
227.0338851 1.298837299
227.0702706 2.787463317
229.0495352 1.098861884
229.0859207 2.084391208
239.0338851 1.554267851
239.0702706 3.598505166
241.0495352 5.494142313
243.0651853 1.180913464
255.0651853 1.443299675
257.0808353 2.890895787
267.0651853 2.53660613
269.0444498 2.063746062

Name: +ve in-silico MS/MS by CFM-ID for QHIXZDPZNKHNBX-UHFFFAOYSA-N
ID: QHIXZDPZNKHNBX-UHFFFAOYSA-N
Comment: Energy0
Num peaks: 6
107.0491413 1.856875507
153.0182351 5.238054234
271.0600999 3.613374579
273.0757499 1.63546814
285.0757499 11.7670335
303.0863146 59.43834729

Name: +ve in-silico MS/MS by CFM-ID for QHIXZDPZNKHNBX-UHFFFAOYSA-N
ID: QHIXZDPZNKHNBX-UHFFFAOYSA-N
Comment: Energy1
Num peaks: 21
107.0491413 3.084822729
109.0647913 3.175653368
121.0647913 6.825343255
135.0440559 2.321331461
137.0233204 4.940502706
137.0597059 5.813641211
149.0597059 0.990849666
151.075356 1.645031918
153.0182351 11.97061823
165.0182351 1.281092511
167.0338851 1.432553756
183.0287997 2.258008259
195.0287997 1.847383673
259.0600999 1.023185672
267.0651853 1.149955531
271.0600999 2.941139584
273.0757499 2.664009848
275.0914 3.053088417
285.0757499 6.588049456
287.0550145 0.9941255372
303.0863146 14.15561429

Name: +ve in-silico MS/MS by CFM-ID for QHIXZDPZNKHNBX-UHFFFAOYSA-N
ID: QHIXZDPZNKHNBX-UHFFFAOYSA-N
Comment: Energy2
Num peaks: 31
39.02292652 1.624177794
41.03857658 1.098391067
51.02292652 1.103653403
63.02292652 3.028618742
65.03857658 2.390051073
67.01784114 1.400206369
69.0334912 2.408531268
79.01784114 1.714717224
79.05422664 1.479676
81.0334912 2.436226707
83.01275576 1.357210076
85.02840582 1.788101845
91.05422664 3.560086951
105.0334912 2.841929168
107.0491413 7.889936702
109.0647913 0.9131788881
111.0076704 0.9902365678
121.0284058 2.300593607
121.0647913 4.84801795
125.0233204 0.9248761169
127.0389705 2.157461303
135.0440559 3.842470676
137.0233204 4.637533056
137.0597059 1.485055154
139.0389705 1.073389653
149.0597059 1.084581975
153.0182351 6.583298256
165.0182351 1.4074167
245.0444498 1.32703825
247.0600999 1.25184776
275.0914 1.431316747

Name: +ve in-silico MS/MS by CFM-ID for JTSWMMTZMAQUFU-UHFFFAOYSA-N
ID: JTSWMMTZMAQUFU-UHFFFAOYSA-N
Comment: Energy0
Num peaks: 7
107.0491413 2.652359341
121.0647913 7.77236047
127.0389705 2.804253443
149.0597059 3.495718296
153.0182351 7.542109214
285.0757499 12.05877933
303.0863146 45.65246794

Name: +ve in-silico MS/MS by CFM-ID for JTSWMMTZMAQUFU-UHFFFAOYSA-N
ID: JTSWMMTZMAQUFU-UHFFFAOYSA-N
Comment: Energy1
Num peaks: 13
107.0491413 4.698396959
121.0647913 17.00198282
123.0804414 2.417848153
127.0389705 2.744469421
137.0233204 1.840094733
149.0597059 4.89213718
153.0182351 19.0504446
155.0338851 2.96155215
159.0440559 3.444802721
177.0546206 4.87883849
181.0131497 6.068286564
285.0757499 4.371559962
303.0863146 6.826378249

Name: +ve in-silico MS/MS by CFM-ID for JTSWMMTZMAQUFU-UHFFFAOYSA-N
ID: JTSWMMTZMAQUFU-UHFFFAOYSA-N
Comment: Energy2
Num peaks: 25
41.00219107 2.442724599
51.02292652 1.162513712
63.02292652 2.867547593
65.03857658 4.584377326
67.05422664 1.310065811
79.05422664 1.818918658
83.01275576 2.810185534
85.02840582 2.733861597
91.05422664 6.344765503
93.0334912 1.098154905
93.06987671 1.641332876
95.04914126 1.057363971
105.0334912 1.773346956
107.0491413 4.761766193
108.9920203 1.274785202
111.0076704 1.24755169
117.0334912 1.273378128
119.0491413 1.368089159
121.0647913 8.200131072
125.0233204 3.109306335
127.0389705 5.029683074
133.0647913 1.112661218
137.0233204 2.988419737
149.0597059 2.245580326
153.0182351 15.99176433

Name: +ve in-silico MS/MS by CFM-ID for CKDYDMSDCNQHEB-UHFFFAOYSA-N
ID: CKDYDMSDCNQHEB-UHFFFAOYSA-N
Comment: Energy0
Num peaks: 6
107.0491413 1.880726081
153.0182351 5.298368159
271.0600999 3.660609145
273.0757499 1.656812527
285.0757499 11.92540125
303.0863146 60.51304769

Name: +ve in-silico MS/MS by CFM-ID for CKDYDMSDCNQHEB-UHFFFAOYSA-N
ID: CKDYDMSDCNQHEB-UHFFFAOYSA-N
Comment: Energy1
Num peaks: 19
107.0491413 3.148667493
109.0647913 3.247304961
121.0647913 7.086671974
135.0440559 2.390614748
137.0233204 5.042116407
137.0597059 5.949482524
151.075356 1.685230989
153.0182351 12.19054774
165.0182351 1.307925562
167.0338851 1.466466963
183.0287997 2.312940339
195.0287997 1.890535003
259.0600999 1.080671932
267.0651853 1.170397173
271.0600999 3.012034858
273.0757499 2.72624308
275.0914 3.12566906
285.0757499 6.756381707
303.0863146 14.66334848

Name: +ve in-silico MS/MS by CFM-ID for CKDYDMSDCNQHEB-UHFFFAOYSA-N
ID: CKDYDMSDCNQHEB-UHFFFAOYSA-N
Comment: Energy2
Num peaks: 31
39.02292652 1.169608233
63.02292652 2.45690818
65.03857658 1.775392293
67.01784114 1.478701892
69.0334912 2.730506624
75.02292652 1.274639622
77.03857658 1.281178597
79.01784114 1.030610964
79.05422664 1.42663153
81.0334912 2.138809071
83.01275576 1.433594602
85.02840582 1.888472858
91.05422664 3.598114761
93.0334912 1.410975106
105.0334912 4.1596587
107.0491413 8.474065221
109.0647913 0.9777495974
111.0076704 1.045749197
121.0284058 2.453124073
121.0647913 4.884992006
125.0233204 0.9767246413
127.0389705 2.281921216
135.0440559 4.235375497
137.0233204 4.770367605
137.0597059 1.606790456
139.0389705 1.13470032
149.0597059 1.145773647
153.0182351 5.707166965
165.0182351 1.487070924
245.0444498 0.9887326783
275.0914 1.513348835

Name: +ve in-silico MS/MS by CFM-ID for LELCKAWZMVKDKG-UHFFFAOYSA-N
ID: LELCKAWZMVKDKG-UHFFFAOYSA-N
Comment: Energy0
Num peaks: 7
107.0491413 2.670406023
121.0647913 7.785804579
127.0389705 2.824278228
149.0597059 3.518094342
153.0182351 7.572983061
285.0757499 12.14939585
303.0863146 46.11990575

Name: +ve in-silico MS/MS by CFM-ID for LELCKAWZMVKDKG-UHFFFAOYSA-N
ID: LELCKAWZMVKDKG-UHFFFAOYSA-N
Comment: Energy1
Num peaks: 12
107.0491413 4.783986554
121.0647913 17.13749457
123.0804414 2.509676267
127.0389705 2.7883879
149.0597059 4.903332806
153.0182351 19.02531001
155.0338851 3.01186519
159.0440559 3.516838382
177.0546206 4.992798215
181.0131497 6.167357062
285.0757499 4.45133235
303.0863146 7.008659857

Name: +ve in-silico MS/MS by CFM-ID for LELCKAWZMVKDKG-UHFFFAOYSA-N
ID: LELCKAWZMVKDKG-UHFFFAOYSA-N
Comment: Energy2
Num peaks: 27
41.00219107 2.533362827
63.02292652 1.485593184
65.03857658 2.038241186
75.02292652 2.59934081
77.03857658 5.410731283
79.05422664 1.706359879
83.01275576 2.904669665
85.02840582 2.82562776
91.05422664 5.195030187
93.0334912 1.173297791
93.06987671 1.061605058
103.0178411 1.147787023
105.0334912 3.27836782
107.0491413 4.679200924
108.9920203 1.317540077
111.0076704 1.289393183
117.0334912 1.339359882
119.0491413 1.441381432
121.0647913 7.183109062
125.0233204 3.213589005
127.0389705 5.201823897
131.0491413 1.133430035
133.0647913 1.149978635
137.0233204 3.088648005
149.0597059 1.756610986
153.0182351 13.48974385
275.0914 1.099787673

Name: +ve in-silico MS/MS by CFM-ID for CMFGBLHCLKLQIG-UHFFFAOYSA-N
ID: CMFGBLHCLKLQIG-UHFFFAOYSA-N
Comment: Energy0
Num peaks: 6
149.0597059 2.712356906
153.0182351 3.597195375
167.0338851 2.549304256
177.0546206 2.547571991
285.0757499 12.50166411
303.0863146 57.8072391

Name: +ve in-silico MS/MS by CFM-ID for CMFGBLHCLKLQIG-UHFFFAOYSA-N
ID: CMFGBLHCLKLQIG-UHFFFAOYSA-N
Comment: Energy1
Num peaks: 20
123.0440559 2.512504856
127.0389705 1.994967851
137.0233204 1.504116561
147.0440559 1.237986762
149.0597059 4.613313321
153.0182351 15.19688165
155.0338851 2.506046456
161.0233204 0.966090687
167.0338851 1.827543409
177.0182351 1.42191205
177.0546206 7.274030898
179.0338851 3.240691756
217.0495352 0.8361751936
259.0600999 1.510734457
267.0651853 0.9167794435
271.0600999 2.250159584
273.0757499 3.270853981
275.0914 3.059572702
285.0757499 7.180343462
303.0863146 17.11557809

Name: +ve in-silico MS/MS by CFM-ID for CMFGBLHCLKLQIG-UHFFFAOYSA-N
ID: CMFGBLHCLKLQIG-UHFFFAOYSA-N
Comment: Energy2
Num peaks: 31
41.00219107 2.322475179
49.00727645 2.367154238
51.02292652 1.551249494
53.00219107 1.011236405
75.02292652 1.368429209
77.03857658 2.305898008
83.01275576 2.62653878
85.02840582 2.286418329
105.0334912 1.010158381
117.0334912 2.139664031
119.0491413 2.604636308
121.0647913 1.490518376
123.0440559 3.670597408
125.0233204 1.928081826
127.0389705 4.240617314
131.0491413 1.239047077
133.0284058 1.81234547
135.0440559 1.771168659
137.0233204 2.793071895
147.0440559 2.618595318
149.0233204 2.356305604
149.0597059 4.97047902
153.0182351 9.250773673
161.0233204 1.459593236
167.0338851 0.9716279338
177.0182351 1.687360492
217.0495352 1.014184834
233.0808353 1.257691593
257.0444498 1.314186134
259.0600999 1.091859214
285.0757499 1.130671529

Name: +ve in-silico MS/MS by CFM-ID for YNYGAMJOLICYES-UHFFFAOYSA-N
ID: YNYGAMJOLICYES-UHFFFAOYSA-N
Comment: Energy0
Num peaks: 7
147.0440559 4.650243838
149.0597059 2.430583484
151.075356 2.999539745
153.0182351 8.442673835
271.0600999 2.872737136
285.0757499 11.14527888
303.0863146 49.61390909

Name: +ve in-silico MS/MS by CFM-ID for YNYGAMJOLICYES-UHFFFAOYSA-N
ID: YNYGAMJOLICYES-UHFFFAOYSA-N
Comment: Energy1
Num peaks: 18
123.0440559 2.552467337
125.0597059 1.346316105
137.0233204 10.12692643
149.0597059 1.93151881
151.0389705 3.338475715
151.075356 3.351132178
153.0182351 13.87947391
167.0338851 1.390998509
177.0546206 1.546347864
179.0338851 1.982160533
259.0600999 1.713606372
267.0651853 1.309066369
271.0600999 2.543714829
273.0757499 2.081408602
275.0914 5.462536164
285.0757499 8.133713188
287.0550145 2.163565392
303.0863146 16.03419266

Name: +ve in-silico MS/MS by CFM-ID for YNYGAMJOLICYES-UHFFFAOYSA-N
ID: YNYGAMJOLICYES-UHFFFAOYSA-N
Comment: Energy2
Num peaks: 31
49.00727645 1.493307551
67.01784114 1.065339474
69.0334912 0.9235516595
81.0334912 1.243418732
83.01275576 1.0122346
85.02840582 1.823794228
91.01784114 3.543431098
93.0334912 1.509548422
95.04914126 1.042608436
105.0334912 3.744989075
117.0334912 2.109050957
119.0491413 7.806684762
121.0284058 1.761532513
121.0647913 0.9007472722
123.0440559 5.190500363
125.0233204 1.116397946
127.0389705 0.9672849964
133.0284058 1.456780753
133.0647913 0.9226996974
135.0440559 2.764594883
137.0233204 4.449180722
139.0389705 1.827060614
147.0440559 7.107733488
149.0233204 2.146188102
149.0597059 2.158269332
151.0389705 2.747816087
153.0182351 7.90461428
167.0338851 1.1034645
259.0600999 1.260703488
261.0757499 1.398032307
275.0914 1.377004786

Name: +ve in-silico MS/MS by CFM-ID for XUARCBWYEMUYHI-UHFFFAOYSA-N
ID: XUARCBWYEMUYHI-UHFFFAOYSA-N
Comment: Energy0
Num peaks: 6
149.0597059 2.633323948
153.0182351 3.539403948
167.0338851 2.488076514
271.0600999 3.030022006
285.0757499 12.8140137
303.0863146 55.89786834

Name: +ve in-silico MS/MS by CFM-ID for XUARCBWYEMUYHI-UHFFFAOYSA-N
ID: XUARCBWYEMUYHI-UHFFFAOYSA-N
Comment: Energy1
Num peaks: 20
123.0440559 2.949116153
125.0597059 1.067251436
127.0389705 2.062513022
137.0233204 1.534072568
149.0597059 4.290173551
153.0182351 15.32657203
155.0338851 2.53952212
161.0233204 1.013256828
167.0338851 1.850975864
177.0182351 1.435275492
177.0546206 8.087938939
179.0338851 3.28481764
245.0444498 1.017584791
259.0600999 1.579066135
267.0651853 1.349349027
271.0600999 2.363365684
273.0757499 1.788223154
275.0914 1.906391862
285.0757499 8.083927869
303.0863146 17.44816908

Name: +ve in-silico MS/MS by CFM-ID for XUARCBWYEMUYHI-UHFFFAOYSA-N
ID: XUARCBWYEMUYHI-UHFFFAOYSA-N
Comment: Energy2
Num peaks: 31
41.00219107 2.196474131
49.00727645 1.419605567
65.03857658 1.541551578
83.01275576 2.704152976
85.02840582 2.33076133
95.04914126 1.14848927
117.0334912 3.531385705
119.0491413 3.490798014
121.0647913 1.450624157
123.0440559 2.908707717
125.0233204 1.84599429
127.0389705 4.456514748
129.0546206 1.209083663
131.0491413 1.463161598
133.0284058 1.406562721
135.0440559 1.45997263
137.0233204 2.854141936
147.0440559 2.313142979
149.0233204 2.258060458
149.0597059 5.043599935
153.0182351 8.527972517
161.0233204 1.46046187
177.0182351 1.444984127
203.0338851 1.467676464
245.0444498 1.148404582
247.0600999 1.00469077
259.0600999 1.605828314
261.0757499 1.381864807
267.0651853 1.072144469
285.0757499 1.210973014
287.0550145 0.9857249825

Name: +ve in-silico MS/MS by CFM-ID for FCXRFTLSXMRXTM-UHFFFAOYSA-N
ID: FCXRFTLSXMRXTM-UHFFFAOYSA-N
Comment: Energy0
Num peaks: 7
117.0334912 4.72633814
119.0491413 2.461886164
121.0647913 2.997628692
155.0338851 3.302936219
183.0287997 7.76816721
285.0757499 9.960234627
303.0863146 49.21742337

Name: +ve in-silico MS/MS by CFM-ID for FCXRFTLSXMRXTM-UHFFFAOYSA-N
ID: FCXRFTLSXMRXTM-UHFFFAOYSA-N
Comment: Energy1
Num peaks: 18
95.04914126 1.360537517
105.0334912 8.888857277
107.0491413 7.533020307
119.0491413 1.446339473
121.0284058 1.355611762
121.0647913 2.691659319
123.0440559 2.84639286
139.0389705 1.377909969
155.0338851 1.738112539
165.0182351 6.829050414
167.0338851 7.257198277
181.0131497 3.330075582
183.0287997 8.825711311
259.0600999 1.499769358
273.0757499 2.689271691
275.0914 4.82877169
285.0757499 5.20789186
303.0863146 10.4244049

Name: +ve in-silico MS/MS by CFM-ID for FCXRFTLSXMRXTM-UHFFFAOYSA-N
ID: FCXRFTLSXMRXTM-UHFFFAOYSA-N
Comment: Energy2
Num peaks: 31
39.02292652 1.630044701
41.00219107 1.360639428
49.00727645 3.172930623
63.02292652 1.491747642
65.03857658 0.9860158072
67.01784114 1.147642719
75.02292652 4.617157077
79.01784114 1.164512517
79.05422664 1.25820249
89.03857658 2.345741984
91.05422664 1.102159161
93.06987671 1.114817533
95.04914126 1.049580104
105.0334912 3.933011239
105.0698767 1.0126045
107.0491413 1.88250415
111.0076704 0.9472414394
113.0233204 3.773750708
117.0334912 13.21312778
119.0491413 2.55559588
121.0284058 2.38010614
121.0647913 1.385600702
123.0440559 1.348180182
141.0182351 1.032135127
145.0284058 1.471760061
155.0338851 2.651049643
165.0182351 2.732544777
167.0338851 3.300465099
181.0131497 1.600014062
183.0287997 1.442263227
273.0757499 1.100026938

Name: +ve in-silico MS/MS by CFM-ID for LKOJGSWUMISDOF-UHFFFAOYSA-N
ID: LKOJGSWUMISDOF-UHFFFAOYSA-N
Comment: Energy0
Num peaks: 6
79.05422664 0.7507992704
183.0287997 0.575658864
207.0287997 1.230523331
267.0651853 13.96756188
269.0444498 0.7606572303
285.0757499 78.63678234

Name: +ve in-silico MS/MS by CFM-ID for LKOJGSWUMISDOF-UHFFFAOYSA-N
ID: LKOJGSWUMISDOF-UHFFFAOYSA-N
Comment: Energy1
Num peaks: 6
79.05422664 2.77151476
207.0287997 5.071446233
257.0808353 6.666689131
267.0651853 16.99181059
269.0444498 1.813664786
285.0757499 47.76460108

Name: +ve in-silico MS/MS by CFM-ID for LKOJGSWUMISDOF-UHFFFAOYSA-N
ID: LKOJGSWUMISDOF-UHFFFAOYSA-N
Comment: Energy2
Num peaks: 31
15.02292652 1.401432838
39.02292652 2.17916986
41.00219107 1.891259156
49.00727645 6.052309827
51.02292652 2.000297113
63.02292652 2.523794721
79.05422664 2.45581932
101.0385766 3.414502398
103.0542266 3.785421656
105.0334912 2.628577262
113.0233204 2.617148166
129.0334912 1.977919048
135.0076704 1.395873286
139.0389705 2.252077462
143.0491413 1.281001253
145.0284058 1.47778653
155.0338851 2.236463619
163.002585 1.225354335
165.0182351 3.382422989
169.0284058 1.669927552
169.0647913 1.156221797
197.0597059 2.500749616
199.0389705 2.294431678
207.0287997 2.422485759
211.0389705 2.428072205
213.0546206 1.628773075
223.0389705 2.31264053
239.0702706 1.606146382
255.0651853 1.085374374
267.0651853 4.764485523
269.0444498 1.367300143

Name: +ve in-silico MS/MS by CFM-ID for RQZQFEZBWCUVAF-UHFFFAOYSA-N
ID: RQZQFEZBWCUVAF-UHFFFAOYSA-N
Comment: Energy0
Num peaks: 6
207.0287997 1.172756664
243.0651853 1.041914445
253.0495352 1.634090774
255.0651853 1.154525072
267.0651853 12.91059961
285.0757499 74.95837573

Name: +ve in-silico MS/MS by CFM-ID for RQZQFEZBWCUVAF-UHFFFAOYSA-N
ID: RQZQFEZBWCUVAF-UHFFFAOYSA-N
Comment: Energy1
Num peaks: 9
79.05422664 2.510411397
91.05422664 1.36606188
207.0287997 4.211733792
253.0495352 3.77988145
255.0651853 4.959156586
257.0808353 6.284517278
267.0651853 14.77864857
269.0444498 1.755153436
285.0757499 41.46912199

Name: +ve in-silico MS/MS by CFM-ID for RQZQFEZBWCUVAF-UHFFFAOYSA-N
ID: RQZQFEZBWCUVAF-UHFFFAOYSA-N
Comment: Energy2
Num peaks: 31
41.00219107 1.240317381
49.00727645 3.908772663
51.02292652 1.721961725
63.02292652 2.538493513
65.03857658 1.306713961
71.01275576 1.190568939
79.05422664 1.934837551
91.05422664 3.639315825
101.0385766 2.490207707
103.0542266 2.73091131
105.0334912 2.479413218
129.0334912 1.730519666
131.0491413 1.890897609
137.0233204 3.801452372
139.0389705 1.711250077
151.0389705 1.325299665
153.0182351 1.387253374
155.0338851 1.209135286
165.0182351 4.414597917
177.0182351 1.55503587
185.0597059 1.437866986
197.0597059 3.041167681
205.0131497 1.44506862
211.0389705 3.342765697
213.0546206 1.396291826
239.0702706 2.280098051
241.0495352 1.979938302
243.0651853 1.235604951
253.0495352 1.344126628
255.0651853 1.285342932
267.0651853 4.151316165

Name: +ve in-silico MS/MS by CFM-ID for DQISGWRLCDLKJI-UHFFFAOYSA-N
ID: DQISGWRLCDLKJI-UHFFFAOYSA-N
Comment: Energy0
Num peaks: 6
89.05970595 2.759650553
147.0440559 1.582669332
189.0182351 3.312065799
227.0702706 3.928494009
245.0808353 30.72411286
263.0914 45.64786625

Name: +ve in-silico MS/MS by CFM-ID for DQISGWRLCDLKJI-UHFFFAOYSA-N
ID: DQISGWRLCDLKJI-UHFFFAOYSA-N
Comment: Energy1
Num peaks: 22
39.02292652 1.133639929
41.03857658 1.317786917
59.04914126 1.956047786
69.0334912 1.102631974
71.04914126 1.61456772
73.06479133 1.714580949
81.0334912 1.113767729
83.04914126 2.283788639
87.04405588 1.701538862
89.05970595 8.322531891
101.0597059 0.9827421522
147.0440559 2.498928772
149.0597059 1.560054071
189.0182351 4.759298992
215.0702706 1.47583605
217.0859207 3.343554257
219.1015708 1.382526799
227.0702706 5.708601162
233.0808353 3.365800856
235.0964854 5.765890502
245.0808353 15.31788438
263.0914 11.80477476

Name: +ve in-silico MS/MS by CFM-ID for DQISGWRLCDLKJI-UHFFFAOYSA-N
ID: DQISGWRLCDLKJI-UHFFFAOYSA-N
Comment: Energy2
Num peaks: 30
39.02292652 1.326571796
41.00219107 1.341091635
41.03857658 1.317460206
57.0334912 2.280249526
57.06987671 1.934788309
59.04914126 3.202409198
69.0334912 1.29608126
71.04914126 2.099415788
73.06479133 2.96333839
81.0334912 1.874394723
83.04914126 1.034337196
97.02840582 0.8624286218
101.0385766 1.240951386
117.0334912 2.537701138
119.0127558 4.845678821
121.0284058 4.881567308
129.0334912 1.199455292
133.0284058 2.122908936
137.0233204 0.9562777667
143.0127558 2.945046187
145.0284058 5.315518884
147.0076704 9.499456118
147.0440559 1.768765833
149.0597059 0.8176500433
161.0233204 1.693341215
163.0389705 1.438767964
171.0076704 5.219855466
189.0182351 8.838338321
227.0702706 2.45927522
245.0808353 0.8138183735

Name: +ve in-silico MS/MS by CFM-ID for IKTQFLXJWYKGDA-UHFFFAOYSA-N
ID: IKTQFLXJWYKGDA-UHFFFAOYSA-N
Comment: Energy0
Num peaks: 6
57.0334912 1.917602836
87.04405588 1.979508969
205.0495352 5.619166864
227.0702706 14.8201169
245.0808353 36.34803072
263.0914 20.98177722

Name: +ve in-silico MS/MS by CFM-ID for IKTQFLXJWYKGDA-UHFFFAOYSA-N
ID: IKTQFLXJWYKGDA-UHFFFAOYSA-N
Comment: Energy1
Num peaks: 19
39.02292652 1.210770267
43.01784114 1.79251286
57.0334912 5.124309883
59.04914126 1.736719912
69.0334912 4.636263502
71.04914126 1.305747198
87.04405588 2.579628442
175.0389705 2.817869616
177.0546206 3.642439171
203.0338851 3.647511465
203.0702706 1.210325142
205.0495352 11.90390797
213.0546206 1.085459155
215.0702706 1.136112772
217.0859207 1.930226914
227.0702706 13.36146731
235.0964854 2.19359629
245.0808353 13.87714678
263.0914 5.348791576

Name: +ve in-silico MS/MS by CFM-ID for IKTQFLXJWYKGDA-UHFFFAOYSA-N
ID: IKTQFLXJWYKGDA-UHFFFAOYSA-N
Comment: Energy2
Num peaks: 31
39.02292652 4.527015237
41.00219107 2.24943881
41.03857658 2.884608175
43.01784114 1.91517179
57.0334912 5.511128435
67.01784114 3.928960127
69.0334912 5.18166398
71.04914126 3.115957281
83.01275576 2.49051781
87.04405588 1.443376883
121.0284058 1.177769506
135.0440559 1.441295123
147.0076704 1.644500908
149.0233204 2.369803118
159.0440559 1.400123043
161.0597059 1.569275979
163.0389705 2.407869178
173.0233204 3.021253841
175.0389705 4.170793925
177.0546206 1.585443069
187.0389705 2.465953031
189.0182351 1.110708559
189.0546206 1.12471975
201.0546206 1.878544222
203.0338851 1.74185892
203.0702706 2.360013724
205.0495352 2.261422712
213.0546206 1.694701706
215.0702706 1.737463115
227.0702706 3.786169804
229.0495352 1.924784307

Name: +ve in-silico MS/MS by CFM-ID for IYVMSKQZPAEXHD-UHFFFAOYSA-N
ID: IYVMSKQZPAEXHD-UHFFFAOYSA-N
Comment: Energy0
Num peaks: 6
205.0495352 2.443290076
219.0651853 1.924590801
227.0702706 3.108704248
245.0808353 34.09602187
247.0600999 1.817302655
263.0914 40.51581204

Name: +ve in-silico MS/MS by CFM-ID for IYVMSKQZPAEXHD-UHFFFAOYSA-N
ID: IYVMSKQZPAEXHD-UHFFFAOYSA-N
Comment: Energy1
Num peaks: 20
53.03857658 3.447982575
55.05422664 1.371240351
57.0334912 3.939834466
67.01784114 1.288841335
69.0334912 1.537351654
71.04914126 4.015727937
191.0338851 1.14012837
203.0702706 2.117950696
205.0495352 9.586010203
213.0546206 2.214537695
215.0702706 2.481392723
217.0859207 3.347490096
219.0651853 2.260432653
221.0808353 1.266911872
227.0702706 3.068183385
231.0651853 1.840481788
233.0808353 2.238099818
235.0964854 6.216334894
245.0808353 16.28985658
263.0914 10.79336783

Name: +ve in-silico MS/MS by CFM-ID for IYVMSKQZPAEXHD-UHFFFAOYSA-N
ID: IYVMSKQZPAEXHD-UHFFFAOYSA-N
Comment: Energy2
Num peaks: 31
15.02292652 1.278616025
39.02292652 5.051015146
41.00219107 1.121589742
41.03857658 2.309207768
43.01784114 1.117909827
51.02292652 4.20071523
53.03857658 5.535762503
55.01784114 1.335471616
55.05422664 2.754485356
57.0334912 2.413541183
63.02292652 1.869463761
65.03857658 1.534897756
67.01784114 6.438406777
69.0334912 2.252274674
71.04914126 2.45545284
117.0334912 1.209696535
161.0597059 3.124420555
173.0597059 1.392305009
175.0389705 1.649965475
177.0546206 1.619394368
185.0597059 1.534595595
189.0182351 2.110721494
191.0338851 1.284239675
201.0546206 1.587095933
203.0702706 1.977263824
205.0495352 4.270349955
213.0546206 1.069604405
215.0702706 1.964537759
227.0702706 3.062542818
229.0495352 1.84761043
245.0808353 1.32306801

Name: +ve in-silico MS/MS by CFM-ID for ZWODNBLXXCXOBY-UHFFFAOYSA-N
ID: ZWODNBLXXCXOBY-UHFFFAOYSA-N
Comment: Energy0
Num peaks: 6
205.0495352 2.298349271
219.0651853 1.879686308
227.0702706 3.573841036
231.0651853 1.811573762
245.0808353 33.17900271
263.0914 38.5475148

Name: +ve in-silico MS/MS by CFM-ID for ZWODNBLXXCXOBY-UHFFFAOYSA-N
ID: ZWODNBLXXCXOBY-UHFFFAOYSA-N
Comment: Energy1
Num peaks: 23
39.02292652 0.9874504455
41.03857658 1.042251913
53.03857658 3.947336691
55.05422664 1.650883249
57.0334912 3.897872728
71.04914126 5.193271381
203.0338851 2.892800014
203.0702706 2.41865556
205.0495352 8.438628243
213.0546206 1.274701683
215.0702706 1.669247583
217.0495352 0.8889959766
217.0859207 2.409947713
219.0651853 2.512502264
219.1015708 1.17899752
221.0808353 1.293558425
227.0702706 3.838002168
231.0651853 1.580196422
233.0808353 0.9291001594
235.0964854 4.559237858
245.0808353 16.01214773
247.0600999 1.481561249
263.0914 10.02065486

Name: +ve in-silico MS/MS by CFM-ID for ZWODNBLXXCXOBY-UHFFFAOYSA-N
ID: ZWODNBLXXCXOBY-UHFFFAOYSA-N
Comment: Energy2
Num peaks: 31
39.02292652 3.245613816
41.03857658 1.524838474
43.01784114 1.133678752
51.02292652 3.036290715
53.00219107 1.356323392
53.03857658 3.767521324
55.05422664 2.317165874
57.0334912 2.883637688
67.01784114 7.190727791
69.0334912 1.477112818
71.04914126 2.053189327
147.0440559 2.089862137
149.0233204 1.121103833
151.0389705 1.367859248
161.0597059 1.644323795
163.0389705 2.213143614
173.0233204 3.420302531
175.0389705 2.392944327
185.0597059 1.684912289
187.0389705 1.461305172
189.0182351 1.142635811
189.0546206 1.131107878
191.0338851 1.276299051
201.0546206 2.181381918
203.0338851 1.341195447
203.0702706 1.741504765
205.0495352 1.597893864
215.0702706 2.158432762
217.0495352 1.503658807
227.0702706 3.24770023
229.0495352 1.201901438

Name: +ve in-silico MS/MS by CFM-ID for GZSBDKPLOPAISW-UHFFFAOYSA-N
ID: GZSBDKPLOPAISW-UHFFFAOYSA-N
Comment: Energy0
Num peaks: 7
189.0546206 2.138274354
203.0702706 3.250697431
213.0546206 1.630227148
227.0702706 7.049464591
231.0651853 6.556297304
245.0808353 27.02697444
263.0914 33.11900955

Name: +ve in-silico MS/MS by CFM-ID for GZSBDKPLOPAISW-UHFFFAOYSA-N
ID: GZSBDKPLOPAISW-UHFFFAOYSA-N
Comment: Energy1
Num peaks: 26
55.01784114 2.068867488
57.0334912 1.128585765
59.01275576 1.891614809
69.0334912 2.929577252
71.04914126 0.9040892096
73.02840582 2.435339249
83.01275576 0.9066252465
85.02840582 1.079375618
87.04405588 3.174977422
175.0389705 1.155831988
185.0597059 0.9664940959
189.0546206 7.744609135
191.0702706 1.641247436
201.0546206 1.240012712
203.0702706 5.884584175
213.0546206 1.87685636
215.0702706 2.47311415
217.0859207 2.293398937
219.1015708 0.9877385203
227.0702706 7.398095921
231.0651853 3.024045686
233.0808353 1.406139328
235.0964854 3.423473148
245.0808353 13.37126873
247.0600999 0.9601950933
263.0914 7.984143356

Name: +ve in-silico MS/MS by CFM-ID for GZSBDKPLOPAISW-UHFFFAOYSA-N
ID: GZSBDKPLOPAISW-UHFFFAOYSA-N
Comment: Energy2
Num peaks: 31
27.02292652 1.270246841
41.00219107 1.422787849
53.00219107 1.217548644
55.01784114 4.621504838
56.99710569 1.030889329
57.0334912 2.399765723
59.01275576 2.093262604
67.01784114 1.729100457
69.0334912 2.263693242
71.04914126 1.828433921
73.02840582 1.040391277
83.01275576 1.505873925
87.04405588 1.024579488
133.0284058 1.565445606
145.0647913 5.418912755
147.0440559 1.987578849
159.0440559 2.64150483
161.0597059 2.628820064
163.075356 1.437293842
171.0440559 2.290725954
173.0597059 3.652831883
175.0389705 1.636894688
185.0597059 1.808730072
187.0389705 1.343263622
187.075356 1.134245184
189.0546206 4.257608503
201.0546206 1.636063653
203.0702706 2.28863758
213.0546206 1.202053538
215.0702706 2.284675229
227.0702706 2.06769508

Name: +ve in-silico MS/MS by CFM-ID for JHZAHUQYODKBAU-UHFFFAOYSA-N
ID: JHZAHUQYODKBAU-UHFFFAOYSA-N
Comment: Energy0
Num peaks: 6
189.0546206 7.138345192
219.0651853 3.309921578
227.0702706 4.694102231
231.0651853 1.978672825
245.0808353 27.3649353
263.0914 37.93898805

Name: +ve in-silico MS/MS by CFM-ID for JHZAHUQYODKBAU-UHFFFAOYSA-N
ID: JHZAHUQYODKBAU-UHFFFAOYSA-N
Comment: Energy1
Num peaks: 21
43.01784114 1.787607579
55.01784114 2.685465231
57.0334912 1.380515074
69.0334912 2.035533114
71.04914126 1.503527664
73.02840582 4.731164823
87.04405588 5.851993448
145.0647913 1.254823999
159.0440559 1.296925309
161.0597059 1.60184836
175.0389705 4.186195292
177.0546206 2.662980859
189.0546206 17.39100763
191.0702706 2.814638327
217.0859207 1.664977742
219.0651853 1.530425961
227.0702706 4.228740471
231.0651853 1.350660039
235.0964854 3.071698713
245.0808353 10.69862779
263.0914 7.465574404

Name: +ve in-silico MS/MS by CFM-ID for JHZAHUQYODKBAU-UHFFFAOYSA-N
ID: JHZAHUQYODKBAU-UHFFFAOYSA-N
Comment: Energy2
Num peaks: 30
15.02292652 1.151356319
41.00219107 1.126831194
43.01784114 3.059808077
53.00219107 1.437499736
55.01784114 3.49474478
57.0334912 1.616414069
67.01784114 1.179933036
69.0334912 1.852257117
71.04914126 1.759062727
73.02840582 2.065195064
109.0284058 1.22510815
121.0284058 1.569391714
133.0284058 6.231349982
135.0440559 2.161498369
145.0284058 1.747013938
145.0647913 6.142530913
149.0597059 4.17654679
159.0440559 8.139234371
161.0597059 3.851220938
163.0389705 1.160926581
173.0233204 3.207626015
173.0597059 2.075159968
175.0389705 3.091779796
175.075356 1.055815693
189.0546206 7.352778224
191.0702706 1.297099736
201.0546206 1.968923556
203.0702706 1.524489102
215.0702706 0.9900975587
227.0702706 2.453130412

Name: +ve in-silico MS/MS by CFM-ID for VCQMNUJRSNCWDM-UHFFFAOYSA-N
ID: VCQMNUJRSNCWDM-UHFFFAOYSA-N
Comment: Energy0
Num peaks: 6
123.0440559 6.458490973
147.0440559 4.57990151
151.075356 2.965360864
153.0182351 8.210074695
285.0757499 10.51396138
303.0863146 48.32577446

Name: +ve in-silico MS/MS by CFM-ID for VCQMNUJRSNCWDM-UHFFFAOYSA-N
ID: VCQMNUJRSNCWDM-UHFFFAOYSA-N
Comment: Energy1
Num peaks: 20
93.0334912 2.033783279
95.04914126 1.644021562
123.0440559 6.993581758
125.0597059 1.509178511
137.0233204 2.972504676
137.0597059 9.962579479
139.0389705 1.419865776
149.0597059 1.961959824
151.075356 2.700722501
153.0182351 11.3499473
165.0182351 1.405273442
167.0338851 1.528539947
177.0546206 1.564923924
193.0495352 1.275765426
259.0600999 1.560927821
271.0600999 1.766548231
273.0757499 4.305855653
275.0914 5.692807837
285.0757499 6.405191312
303.0863146 12.18874781

Name: +ve in-silico MS/MS by CFM-ID for VCQMNUJRSNCWDM-UHFFFAOYSA-N
ID: VCQMNUJRSNCWDM-UHFFFAOYSA-N
Comment: Energy2
Num peaks: 31
15.02292652 1.056871198
49.00727645 3.450209659
51.02292652 1.768055883
65.03857658 1.222793654
67.01784114 1.078586844
69.0334912 1.825060833
75.02292652 4.570279881
77.03857658 3.20466824
81.0334912 1.042691835
83.01275576 1.539366236
85.02840582 1.461688301
93.0334912 1.370153879
95.04914126 1.063966478
107.0491413 1.197328983
109.0284058 1.279010185
109.0647913 1.076708366
119.0491413 3.111890698
121.0284058 2.214734822
121.0647913 1.270229093
123.0440559 4.657424021
125.0233204 1.12155415
125.0597059 1.400061448
131.0127558 3.081574626
137.0233204 5.668153189
137.0597059 3.389752202
139.0389705 2.434192774
147.0440559 5.91028426
149.0597059 1.987988667
153.0182351 5.668008798
273.0757499 1.103561956
275.0914 1.407621752

Name: +ve in-silico MS/MS by CFM-ID for BIZKCFSMDFNRCG-UHFFFAOYSA-N
ID: BIZKCFSMDFNRCG-UHFFFAOYSA-N
Comment: Energy0
Num peaks: 6
101.0597059 5.643724958
203.0338851 9.471362063
215.0338851 1.018650137
243.0651853 1.82969267
285.0757499 14.96956724
303.0863146 53.23058337

Name: +ve in-silico MS/MS by CFM-ID for BIZKCFSMDFNRCG-UHFFFAOYSA-N
ID: BIZKCFSMDFNRCG-UHFFFAOYSA-N
Comment: Energy1
Num peaks: 18
83.04914126 6.118037496
99.04405588 2.492891748
101.0597059 12.90766635
175.0389705 2.133648908
203.0338851 6.915363627
215.0338851 1.23460405
243.0651853 2.723272169
255.0651853 0.8265539245
257.0808353 3.622909
259.0600999 1.182835638
259.0964854 1.151712554
267.0651853 1.39686759
271.0600999 1.739687792
273.0757499 1.497810436
275.0914 6.380399442
285.0757499 14.8715918
287.0550145 2.935625559
303.0863146 10.42864312

Name: +ve in-silico MS/MS by CFM-ID for BIZKCFSMDFNRCG-UHFFFAOYSA-N
ID: BIZKCFSMDFNRCG-UHFFFAOYSA-N
Comment: Energy2
Num peaks: 29
45.0334912 0.8415868116
53.00219107 1.162190952
55.01784114 0.8804015008
57.0334912 1.925718268
69.0334912 2.913270745
71.04914126 3.770805967
83.04914126 4.512241527
87.04405588 0.7908813853
99.04405588 0.853940234
101.0597059 2.542401301
145.0284058 3.723619622
157.0284058 3.250731448
159.0440559 3.905350845
161.0233204 8.325159035
171.0440559 2.44910588
173.0233204 7.044527643
173.0597059 0.9239139938
175.0389705 6.171001341
185.0233204 3.23022852
187.0389705 5.231583296
189.0546206 1.262456423
193.0859207 0.8381737375
203.0338851 7.315887137
215.0338851 1.933126954
217.0495352 0.8558330411
231.0651853 0.7248416698
243.0651853 0.9038443457
267.0651853 0.8872009419
285.0757499 0.8410431278

Name: +ve in-silico MS/MS by CFM-ID for UJVRVMCPKIMEEZ-UHFFFAOYSA-N
ID: UJVRVMCPKIMEEZ-UHFFFAOYSA-N
Comment: Energy0
Num peaks: 9
107.0491413 6.043289591
131.0491413 4.216547153
133.0647913 2.235221676
135.0804414 2.781917692
141.0182351 3.058364687
169.0131497 7.040046457
271.0600999 3.018377494
285.0757499 8.157476944
303.0863146 43.95441845

Name: +ve in-silico MS/MS by CFM-ID for UJVRVMCPKIMEEZ-UHFFFAOYSA-N
ID: UJVRVMCPKIMEEZ-UHFFFAOYSA-N
Comment: Energy1
Num peaks: 21
107.0491413 7.976331875
109.0647913 2.26494358
121.0647913 10.52390298
123.0804414 1.19512653
133.0647913 1.850732938
135.0804414 3.16694096
141.0182351 1.853902555
151.002585 3.192834483
153.0182351 2.763538262
155.0338851 1.303446584
161.0597059 1.696813972
166.9974996 3.50743064
169.0131497 8.193047468
179.0702706 2.795969105
181.0131497 1.34308405
183.0287997 1.392461325
271.0600999 2.173722297
273.0757499 3.324721526
275.0914 4.734917905
285.0757499 4.5665722
303.0863146 10.56412165

Name: +ve in-silico MS/MS by CFM-ID for UJVRVMCPKIMEEZ-UHFFFAOYSA-N
ID: UJVRVMCPKIMEEZ-UHFFFAOYSA-N
Comment: Energy2
Num peaks: 31
39.02292652 2.487429877
49.00727645 2.031941241
63.02292652 1.981640343
65.03857658 1.463101563
67.01784114 1.356243668
75.02292652 3.223304545
77.03857658 1.99006537
83.01275576 1.297151692
91.05422664 1.615555166
96.99202031 1.187205052
101.0385766 1.396990833
103.0542266 6.455881081
105.0334912 1.197947389
107.0491413 3.58145429
109.0647913 1.294823539
111.0076704 3.928536521
113.0233204 1.447096414
121.0647913 3.437805115
125.0233204 1.218188293
131.0491413 6.059396874
133.0647913 1.938409735
141.0182351 2.208630765
147.0440559 1.342048228
151.002585 3.762158444
153.0182351 3.350380483
155.0338851 2.00057959
169.0131497 1.144955307
201.0546206 1.850604894
273.0757499 1.302888669
285.0757499 1.751781234
287.0550145 1.160904475

Name: +ve in-silico MS/MS by CFM-ID for OVDFVZLTXMMPDE-UHFFFAOYSA-N
ID: OVDFVZLTXMMPDE-UHFFFAOYSA-N
Comment: Energy0
Num peaks: 9
131.0491413 4.394231801
133.0647913 2.350227604
135.0804414 2.853221148
141.0182351 3.178118433
151.075356 2.753077171
169.0131497 7.292706057
271.0600999 2.81569895
285.0757499 8.91069502
303.0863146 45.57218266

Name: +ve in-silico MS/MS by CFM-ID for OVDFVZLTXMMPDE-UHFFFAOYSA-N
ID: OVDFVZLTXMMPDE-UHFFFAOYSA-N
Comment: Energy1
Num peaks: 21
109.0647913 1.51936266
121.0647913 8.16047337
125.0233204 1.682159297
133.0647913 1.580252585
135.0440559 1.922031955
135.0804414 2.930911539
137.0597059 4.068129299
141.0182351 1.642278815
151.002585 6.278723722
153.0182351 7.043530464
161.0597059 1.713413537
166.9974996 3.389361277
167.0338851 1.671724669
169.0131497 8.929422785
179.0702706 1.488504345
195.0287997 1.412041565
271.0600999 2.553378821
273.0757499 2.590636784
275.0914 4.686888562
285.0757499 5.043687011
303.0863146 11.00212341

Name: +ve in-silico MS/MS by CFM-ID for OVDFVZLTXMMPDE-UHFFFAOYSA-N
ID: OVDFVZLTXMMPDE-UHFFFAOYSA-N
Comment: Energy2
Num peaks: 31
41.00219107 1.594554112
43.01784114 1.270460516
49.00727645 1.06231718
63.02292652 1.304204103
75.02292652 2.244170178
77.03857658 1.037668732
93.0334912 1.8127492
101.0385766 1.168171219
103.0542266 5.66909117
105.0334912 3.60772098
107.0491413 7.515572622
119.0491413 1.596617046
121.0647913 2.440940922
131.0491413 6.544101889
133.0647913 2.094137788
135.0440559 4.264982669
135.0804414 1.113836248
137.0597059 2.174098462
141.0182351 2.186641995
147.0440559 1.138861322
151.002585 3.033393192
153.0182351 2.086840685
155.0338851 1.050404112
159.0440559 1.582821254
161.0597059 1.027574796
165.0182351 1.379641508
166.9974996 1.188933492
169.0131497 1.081240626
273.0757499 1.209976376
275.0914 1.267719968
285.0757499 1.311402447

Name: +ve in-silico MS/MS by CFM-ID for DUJFBATXDTXVIO-UHFFFAOYSA-N
ID: DUJFBATXDTXVIO-UHFFFAOYSA-N
Comment: Energy0
Num peaks: 10
121.0647913 3.986678742
133.0647913 2.376300626
141.0182351 5.599148185
161.0597059 2.173338297
169.0131497 2.824539659
181.0131497 2.083948434
183.0287997 2.146185885
271.0600999 3.217040855
285.0757499 10.04652092
303.0863146 46.59083102

Name: +ve in-silico MS/MS by CFM-ID for DUJFBATXDTXVIO-UHFFFAOYSA-N
ID: DUJFBATXDTXVIO-UHFFFAOYSA-N
Comment: Energy1
Num peaks: 22
107.0491413 2.65330742
109.0647913 0.9297199473
121.0647913 6.120914104
133.0647913 3.90383914
141.0182351 2.509455596
143.0338851 1.4551197
151.002585 2.279068494
153.0182351 1.046727584
161.0597059 7.288966645
163.002585 1.059169896
166.9974996 2.36655815
169.0131497 9.927633452
171.0287997 2.276020086
181.0131497 4.194301711
183.0287997 1.589120676
193.0131497 1.092752925
195.0287997 2.94303585
271.0600999 2.641645912
273.0757499 2.410441354
275.0914 1.908592919
285.0757499 5.928341208
303.0863146 14.00995625

Name: +ve in-silico MS/MS by CFM-ID for DUJFBATXDTXVIO-UHFFFAOYSA-N
ID: DUJFBATXDTXVIO-UHFFFAOYSA-N
Comment: Energy2
Num peaks: 31
41.00219107 1.275954722
65.03857658 1.152299866
77.03857658 2.00316567
83.01275576 4.384524666
85.02840582 2.001709238
87.02292652 1.380991541
89.03857658 1.606392489
91.05422664 1.390860584
99.00767038 2.218194404
101.0385766 2.422161541
103.0542266 1.885381295
105.0334912 1.147888994
107.0491413 2.413954664
111.0076704 4.087016884
113.0233204 3.088374748
117.0334912 1.346036965
121.0647913 2.01069122
125.0233204 1.541680617
131.0491413 1.782804312
133.0647913 2.947144518
135.0076704 1.178473345
141.0182351 6.526643809
151.002585 2.398312155
163.002585 1.42402784
165.0182351 1.20401964
166.9974996 1.268946828
169.0131497 1.251599825
201.0546206 1.341628955
259.0600999 1.535309371
275.0914 1.295480984
285.0757499 2.636857143

Name: +ve in-silico MS/MS by CFM-ID for FTODBIPDTXRIGS-UHFFFAOYSA-N
ID: FTODBIPDTXRIGS-UHFFFAOYSA-N
Comment: Energy0
Num peaks: 6
147.0440559 4.768037626
149.0597059 2.519427965
151.075356 3.034754506
153.0182351 8.517816251
285.0757499 10.82336442
303.0863146 51.04435628

Name: +ve in-silico MS/MS by CFM-ID for FTODBIPDTXRIGS-UHFFFAOYSA-N
ID: FTODBIPDTXRIGS-UHFFFAOYSA-N
Comment: Energy1
Num peaks: 20
55.01784114 0.8926409068
123.0440559 1.09158796
125.0597059 1.144181725
135.0440559 8.773123795
137.0233204 9.009461261
147.0440559 1.012008083
149.0597059 1.723210032
151.0389705 3.123091036
151.075356 2.761906134
153.0182351 12.56144907
167.0338851 1.256033604
177.0546206 1.096058122
179.0338851 1.634270676
259.0600999 1.935664148
261.0757499 1.025684007
271.0600999 1.953214189
273.0757499 3.234207568
275.0914 5.867327623
285.0757499 6.619205687
303.0863146 13.70891296

Name: +ve in-silico MS/MS by CFM-ID for FTODBIPDTXRIGS-UHFFFAOYSA-N
ID: FTODBIPDTXRIGS-UHFFFAOYSA-N
Comment: Energy2
Num peaks: 31
39.02292652 1.00913731
43.01784114 0.9053461929
49.00727645 5.220058613
51.02292652 1.422002256
75.02292652 4.587574972
77.03857658 2.758121046
79.01784114 1.015160273
81.0334912 1.226908842
83.01275576 0.9057057407
85.02840582 1.632649527
93.0334912 1.027804955
105.0334912 1.423562011
109.0284058 1.308736573
119.0491413 2.729951508
121.0284058 1.244539732
123.0440559 4.130484784
125.0233204 1.051929092
131.0127558 2.715813428
133.0284058 1.103953848
135.0440559 3.461940705
137.0233204 4.221194165
137.0597059 0.9502709834
139.0389705 1.721351568
147.0440559 6.060695924
149.0233204 3.194017696
149.0597059 1.768177241
151.0389705 3.750918571
153.0182351 6.04420206
167.0338851 1.056420922
273.0757499 1.043748746
275.0914 1.143447915

Name: +ve in-silico MS/MS by CFM-ID for LYRAAKFLFNBVGJ-UHFFFAOYSA-N
ID: LYRAAKFLFNBVGJ-UHFFFAOYSA-N
Comment: Energy0
Num peaks: 6
81.0334912 0.6526600208
107.0491413 2.033029538
255.0651853 1.131277881
267.0651853 15.17791032
269.0444498 0.8020433235
285.0757499 73.7844949

Name: +ve in-silico MS/MS by CFM-ID for LYRAAKFLFNBVGJ-UHFFFAOYSA-N
ID: LYRAAKFLFNBVGJ-UHFFFAOYSA-N
Comment: Energy1
Num peaks: 7
107.0491413 4.366297984
227.0338851 1.632688239
241.0495352 1.570703954
257.0808353 5.06064258
267.0651853 19.62030424
269.0444498 2.491006999
285.0757499 46.42891287

Name: +ve in-silico MS/MS by CFM-ID for LYRAAKFLFNBVGJ-UHFFFAOYSA-N
ID: LYRAAKFLFNBVGJ-UHFFFAOYSA-N
Comment: Energy2
Num peaks: 31
39.02292652 2.710168429
49.00727645 2.00286751
51.02292652 4.793635542
63.02292652 5.013688704
67.01784114 1.069144359
69.0334912 1.242908164
73.00727645 1.626267296
79.01784114 2.696174466
81.0334912 3.004081908
85.02840582 1.086597093
101.0385766 1.505927183
107.0491413 4.023701774
131.0491413 2.609438665
133.0284058 1.148238594
137.0233204 5.010595763
153.0182351 3.171073427
191.0338851 1.496653047
201.0182351 2.277141103
201.0546206 0.9540861391
209.0233204 1.098808578
211.0389705 3.370548894
213.0546206 1.636447858
215.0702706 1.504961223
227.0338851 2.024502086
239.0702706 4.072073083
241.0495352 3.113275507
243.0651853 1.654766008
255.0651853 1.174687063
257.0808353 1.36606619
267.0651853 5.118339758
269.0444498 1.117230641

Name: +ve in-silico MS/MS by CFM-ID for WQWVIIRCVOZVPN-UHFFFAOYSA-N
ID: WQWVIIRCVOZVPN-UHFFFAOYSA-N
Comment: Energy0
Num peaks: 7
135.0440559 7.507797862
149.0597059 2.511204659
153.0182351 3.343162247
167.0338851 2.373721538
177.0546206 2.085061261
285.0757499 11.49895579
303.0863146 52.32380416

Name: +ve in-silico MS/MS by CFM-ID for WQWVIIRCVOZVPN-UHFFFAOYSA-N
ID: WQWVIIRCVOZVPN-UHFFFAOYSA-N
Comment: Energy1
Num peaks: 21
107.0491413 0.8192119202
123.0440559 2.096257357
127.0389705 1.740139113
135.0440559 12.44275784
137.0233204 1.272861068
149.0597059 3.586562211
153.0182351 13.30878673
155.0338851 2.169942114
159.0440559 1.434934672
161.0233204 0.8381697836
167.0338851 1.615756587
177.0182351 1.238170429
177.0546206 5.234468486
179.0338851 2.798338065
259.0600999 1.319710473
267.0651853 0.7627487734
271.0600999 1.950820797
273.0757499 3.083800214
275.0914 2.733535296
285.0757499 5.827322565
303.0863146 13.8609538

Name: +ve in-silico MS/MS by CFM-ID for WQWVIIRCVOZVPN-UHFFFAOYSA-N
ID: WQWVIIRCVOZVPN-UHFFFAOYSA-N
Comment: Energy2
Num peaks: 31
39.02292652 1.057924047
41.00219107 1.796096996
49.00727645 3.363493307
51.02292652 1.906361723
65.03857658 1.786873923
75.02292652 1.155694701
77.03857658 1.920512762
83.01275576 2.378828372
85.02840582 1.969186957
105.0334912 2.815460679
107.0491413 2.298865186
117.0334912 1.688526653
119.0491413 2.076561107
121.0647913 1.138288567
123.0440559 2.569548668
125.0233204 1.681670578
127.0389705 3.418561528
129.0546206 1.063877018
133.0284058 1.451254425
135.0440559 6.384580551
137.0233204 2.392953885
147.0440559 1.426618437
149.0233204 2.031947123
149.0597059 4.112942344
153.0182351 7.092499999
161.0233204 1.173353552
177.0182351 1.270411829
233.0808353 1.058343405
257.0444498 1.105883379
273.0757499 1.292285954
275.0914 1.530793196

Name: +ve in-silico MS/MS by CFM-ID for FTYOVFFGIPRHEV-UHFFFAOYSA-N
ID: FTYOVFFGIPRHEV-UHFFFAOYSA-N
Comment: Energy0
Num peaks: 11
107.0491413 1.37106469
131.0491413 4.34635162
133.0647913 2.308190491
135.0804414 2.835944293
141.0182351 3.146526038
151.075356 1.612686941
166.9974996 1.535052838
169.0131497 7.244641303
271.0600999 2.65992812
285.0757499 8.356032053
303.0863146 45.7344426

Name: +ve in-silico MS/MS by CFM-ID for FTYOVFFGIPRHEV-UHFFFAOYSA-N
ID: FTYOVFFGIPRHEV-UHFFFAOYSA-N
Comment: Energy1
Num peaks: 23
107.0491413 1.12707981
109.0647913 1.412445413
121.0647913 7.879019442
125.0233204 1.485324611
133.0647913 1.575676862
135.0440559 1.359073573
135.0804414 2.8120721
137.0597059 3.07493879
141.0182351 1.628288015
151.002585 8.394344588
153.0182351 7.203038783
161.0597059 1.499569923
163.075356 0.9420210698
166.9974996 3.424474785
167.0338851 1.369560564
169.0131497 8.596686549
183.0287997 0.9540069022
195.0287997 1.213410544
271.0600999 2.118184982
273.0757499 2.279146759
275.0914 4.506145167
285.0757499 4.775025839
303.0863146 10.97060042

Name: +ve in-silico MS/MS by CFM-ID for FTYOVFFGIPRHEV-UHFFFAOYSA-N
ID: FTYOVFFGIPRHEV-UHFFFAOYSA-N
Comment: Energy2
Num peaks: 31
39.02292652 2.176651238
49.00727645 1.746897298
63.02292652 1.380662387
75.02292652 4.565594777
77.03857658 1.826074622
83.01275576 1.00640104
96.99202031 1.198504794
101.0385766 1.203820209
103.0542266 5.36187767
105.0334912 1.403871696
105.0698767 1.016068805
107.0491413 4.205205355
111.0076704 1.846320791
121.0647913 2.467904809
125.0233204 1.156789447
131.0491413 6.528095002
133.0647913 1.384122903
135.0440559 1.79078887
137.0597059 1.155870408
141.0182351 2.443151818
151.002585 3.781309959
153.0182351 2.823134807
155.0338851 1.384572448
165.0182351 1.657389425
166.9974996 1.2544481
169.0131497 1.277301401
201.0546206 1.853437294
259.0600999 1.110414201
273.0757499 1.268790166
285.0757499 1.737907765
287.0550145 1.223798124

Name: +ve in-silico MS/MS by CFM-ID for JJJINEOQJZSZRV-UHFFFAOYSA-N
ID: JJJINEOQJZSZRV-UHFFFAOYSA-N
Comment: Energy0
Num peaks: 10
121.0647913 3.950500414
133.0647913 2.343342843
141.0182351 5.542948692
161.0597059 2.149924723
169.0131497 2.800973316
181.0131497 2.063190699
183.0287997 2.125200544
271.0600999 3.185042761
285.0757499 9.947423481
303.0863146 45.95476495

Name: +ve in-silico MS/MS by CFM-ID for JJJINEOQJZSZRV-UHFFFAOYSA-N
ID: JJJINEOQJZSZRV-UHFFFAOYSA-N
Comment: Energy1
Num peaks: 25
107.0491413 2.609299325
109.0647913 0.9031060024
121.0647913 5.833544557
133.0647913 3.693979139
141.0182351 2.436176372
143.0338851 1.413146045
151.002585 2.228942929
153.0182351 1.02370598
161.0597059 7.00423966
163.002585 1.035874638
166.9974996 2.300654682
169.0131497 9.704149961
171.0287997 2.209290068
181.0131497 4.071985209
183.0287997 1.543779045
190.9974996 0.8489974168
193.0131497 1.061395317
195.0287997 2.85523906
245.0444498 1.100764319
271.0600999 2.561446257
273.0757499 2.34309869
275.0914 1.854574404
285.0757499 5.746086562
287.0550145 0.7931462135
303.0863146 13.40046663

Name: +ve in-silico MS/MS by CFM-ID for JJJINEOQJZSZRV-UHFFFAOYSA-N
ID: JJJINEOQJZSZRV-UHFFFAOYSA-N
Comment: Energy2
Num peaks: 31
41.00219107 1.216803343
63.02292652 1.627992178
65.03857658 1.722763623
77.03857658 1.896961525
83.01275576 4.186793689
85.02840582 1.905354036
89.03857658 1.39601072
91.05422664 1.428655565
99.00767038 2.174339088
101.0385766 2.219500528
103.0542266 1.68810235
107.0491413 2.230766869
111.0076704 3.906684709
113.0233204 2.939795689
117.0334912 1.124263055
121.0647913 2.064982318
125.0233204 1.47571065
131.0491413 1.971670786
133.0647913 2.704284859
135.0076704 1.128045359
141.0182351 5.750085082
151.002585 2.295686117
163.002585 1.363092346
165.0182351 1.152498505
166.9974996 1.212269747
169.0131497 2.117794541
201.0546206 1.283926711
241.0495352 1.24428901
247.0600999 1.247484882
275.0914 1.238728089
285.0757499 2.51927672

Name: +ve in-silico MS/MS by CFM-ID for AFCJRSVBONSNTR-UHFFFAOYSA-N
ID: AFCJRSVBONSNTR-UHFFFAOYSA-N
Comment: Energy0
Num peaks: 6
109.0284058 7.715787398
111.0440559 1.944475774
253.0495352 4.025948391
255.0651853 1.647064642
267.0651853 11.69941778
285.0757499 62.54518862

Name: +ve in-silico MS/MS by CFM-ID for AFCJRSVBONSNTR-UHFFFAOYSA-N
ID: AFCJRSVBONSNTR-UHFFFAOYSA-N
Comment: Energy1
Num peaks: 16
77.00219107 1.977495577
79.01784114 1.857633653
81.0334912 1.905994652
109.0284058 10.7665172
111.0440559 2.789703214
175.0389705 1.354104014
201.0546206 1.403711874
225.0546206 1.661168775
239.0702706 1.456670814
241.0495352 1.565256907
253.0495352 4.527254355
255.0651853 5.074367633
257.0808353 6.805491517
267.0651853 10.083977
269.0444498 1.521860674
285.0757499 25.26620707

Name: +ve in-silico MS/MS by CFM-ID for AFCJRSVBONSNTR-UHFFFAOYSA-N
ID: AFCJRSVBONSNTR-UHFFFAOYSA-N
Comment: Energy2
Num peaks: 31
49.00727645 4.682839269
51.02292652 5.556815838
53.03857658 2.472647194
75.02292652 3.584533447
77.00219107 2.611229237
79.01784114 1.966259378
81.0334912 2.814825671
107.0491413 1.044295113
109.0284058 4.976400648
111.0440559 1.668582621
121.0284058 1.925153651
123.0440559 1.272661481
131.0127558 10.53999366
133.0284058 1.432151049
135.0440559 3.269564306
147.0076704 0.9577647221
151.0389705 1.404851964
169.0284058 1.23851526
195.0440559 1.157576703
211.0389705 2.162396031
211.075356 0.9413097568
213.0546206 1.946027055
223.0389705 0.9694073557
225.0546206 1.969948591
227.0338851 1.353492667
239.0702706 3.293434518
241.0495352 1.754028927
253.0495352 1.048740017
257.0808353 0.9738015001
267.0651853 2.463235681
269.0444498 1.295111913

Name: +ve in-silico MS/MS by CFM-ID for MUYAUELJBWQNDH-UHFFFAOYSA-N
ID: MUYAUELJBWQNDH-UHFFFAOYSA-N
Comment: Energy0
Num peaks: 6
123.0440559 8.22306895
255.0651853 1.253664471
257.0808353 1.487189396
267.0651853 13.32671496
269.0444498 0.6779904797
285.0757499 68.89335402

Name: +ve in-silico MS/MS by CFM-ID for MUYAUELJBWQNDH-UHFFFAOYSA-N
ID: MUYAUELJBWQNDH-UHFFFAOYSA-N
Comment: Energy1
Num peaks: 12
93.0334912 1.632622965
95.04914126 2.099339678
123.0440559 11.49599873
225.0546206 1.330703721
227.0702706 1.676491797
239.0702706 1.69135734
241.0495352 2.145391623
243.0651853 1.590567666
255.0651853 6.852096715
257.0808353 9.207841917
267.0651853 11.27247004
285.0757499 29.13090823

Name: +ve in-silico MS/MS by CFM-ID for MUYAUELJBWQNDH-UHFFFAOYSA-N
ID: MUYAUELJBWQNDH-UHFFFAOYSA-N
Comment: Energy2
Num peaks: 31
15.02292652 1.384423506
49.00727645 5.782411906
51.02292652 3.109384921
53.03857658 0.991317149
67.01784114 1.395230849
77.00219107 1.454354863
79.01784114 1.958654756
93.0334912 2.012863065
95.04914126 2.544428475
105.0334912 1.369159077
109.0284058 0.9396775133
121.0284058 7.746861976
123.0440559 6.228302719
135.0440559 1.596645674
137.0233204 3.007142204
169.0284058 1.444144229
185.0233204 1.479426772
195.0440559 2.056573438
197.0597059 1.460155707
199.0389705 0.9602258627
211.0389705 3.001004686
213.0546206 1.079653788
225.0546206 1.758194577
227.0702706 1.06292842
239.0702706 4.423944231
241.0495352 3.047421681
243.0651853 1.754037799
255.0651853 1.947855018
257.0808353 1.720786785
267.0651853 3.948514361
269.0444498 1.75224

Name: +ve in-silico MS/MS by CFM-ID for OETSANFHEJPBHW-UHFFFAOYSA-N
ID: OETSANFHEJPBHW-UHFFFAOYSA-N
Comment: Energy0
Num peaks: 6
191.0338851 1.191261752
255.0651853 1.144412438
257.0808353 1.201555593
267.0651853 14.38449572
269.0444498 0.8795909354
285.0757499 74.79600465

Name: +ve in-silico MS/MS by CFM-ID for OETSANFHEJPBHW-UHFFFAOYSA-N
ID: OETSANFHEJPBHW-UHFFFAOYSA-N
Comment: Energy1
Num peaks: 9
95.04914126 2.13580996
191.0338851 4.101267953
225.0546206 1.31416848
241.0495352 3.483570631
243.0651853 3.208972549
255.0651853 5.182648331
257.0808353 7.941294123
267.0651853 15.20493621
285.0757499 37.76103427

Name: +ve in-silico MS/MS by CFM-ID for OETSANFHEJPBHW-UHFFFAOYSA-N
ID: OETSANFHEJPBHW-UHFFFAOYSA-N
Comment: Energy2
Num peaks: 31
15.02292652 1.169403767
51.02292652 1.377512445
55.01784114 1.637086096
63.02292652 4.977794605
65.03857658 2.050455056
77.00219107 6.180968932
77.03857658 1.36744515
79.01784114 1.771898758
95.04914126 1.117369767
105.0334912 3.741464678
117.0334912 2.023467314
119.0491413 1.485069482
121.0284058 3.30291901
123.0440559 1.301092564
139.0389705 2.017691686
147.0440559 0.989664338
149.0233204 3.055869721
165.0182351 1.204196596
191.0338851 3.297048604
197.0597059 3.691382411
213.0546206 1.990014084
225.0546206 2.493057418
227.0338851 1.037559424
237.0546206 1.022422318
239.0702706 3.474908827
241.0495352 2.914396631
249.0546206 1.198999187
255.0651853 1.033877359
257.0808353 1.12626046
267.0651853 4.071139891
269.0444498 1.247247802

Name: +ve in-silico MS/MS by CFM-ID for AIQSGHBQRRSBCN-UHFFFAOYSA-N
ID: AIQSGHBQRRSBCN-UHFFFAOYSA-N
Comment: Energy0
Num peaks: 6
89.05970595 2.676433887
163.0389705 3.417042147
189.0182351 3.220776244
227.0702706 3.860836938
245.0808353 29.82645891
263.0914 43.76000657

Name: +ve in-silico MS/MS by CFM-ID for AIQSGHBQRRSBCN-UHFFFAOYSA-N
ID: AIQSGHBQRRSBCN-UHFFFAOYSA-N
Comment: Energy1
Num peaks: 20
39.02292652 1.220002016
41.03857658 1.406508766
59.04914126 2.045687806
69.0334912 1.162777148
71.04914126 1.689371046
73.06479133 1.815594017
83.04914126 1.09767675
87.04405588 1.802553847
89.05970595 8.748929889
147.0440559 1.394104678
189.0182351 5.132233545
215.0702706 1.639771941
217.0859207 4.051758847
219.0651853 0.9810440811
219.1015708 1.464196137
227.0702706 6.021823841
233.0808353 3.539610384
235.0964854 6.191344235
245.0808353 16.48337061
263.0914 12.82271012

Name: +ve in-silico MS/MS by CFM-ID for AIQSGHBQRRSBCN-UHFFFAOYSA-N
ID: AIQSGHBQRRSBCN-UHFFFAOYSA-N
Comment: Energy2
Num peaks: 28
39.02292652 1.397071004
41.03857658 1.171300121
57.0334912 1.345764092
57.06987671 1.800868234
59.04914126 2.265525605
69.0334912 1.17957911
71.04914126 1.871104284
73.06479133 2.630658905
101.0385766 1.627186973
105.0334912 1.187600962
117.0334912 4.248050543
121.0284058 4.847114932
129.0334912 1.881779885
133.0284058 4.291596961
135.0076704 1.125403245
135.0440559 1.210211329
137.0233204 1.479279406
143.0127558 3.503151768
145.0284058 8.24652162
147.0076704 4.918733121
147.0440559 2.750920489
149.0597059 1.218939942
161.0233204 1.627555779
163.0389705 3.495251484
171.0076704 6.239033303
189.0182351 9.840388332
203.0702706 0.9972888141
227.0702706 2.254312458

Name: +ve in-silico MS/MS by CFM-ID for HWDDOXZJFCCTFQ-UHFFFAOYSA-N
ID: HWDDOXZJFCCTFQ-UHFFFAOYSA-N
Comment: Energy0
Num peaks: 12
135.0440559 2.971861858
161.0597059 1.343173516
173.0597059 3.089157948
175.075356 4.979716897
177.0910061 3.85595155
201.0546206 1.350974568
203.0702706 4.929337247
217.0859207 1.986699891
219.1015708 1.814443017
233.0808353 3.821014488
245.0808353 7.802954122
263.0914 42.67374205

Name: +ve in-silico MS/MS by CFM-ID for HWDDOXZJFCCTFQ-UHFFFAOYSA-N
ID: HWDDOXZJFCCTFQ-UHFFFAOYSA-N
Comment: Energy1
Num peaks: 25
39.02292652 1.203930901
53.00219107 1.136574266
68.99710569 0.9878369818
107.0491413 1.310354067
113.0233204 2.163926536
127.0389705 1.323090417
131.0491413 1.054319794
133.0647913 1.218711285
135.0440559 5.37433541
141.0546206 1.100162939
145.0284058 1.744177162
149.0597059 0.9977508708
159.0440559 12.55060924
161.0597059 21.44727939
173.0597059 2.383517522
175.075356 2.841190205
177.0910061 1.367167114
201.0546206 2.691358995
203.0702706 4.061147212
215.0702706 0.9824649942
219.1015708 0.9084629484
233.0808353 1.561561207
235.0964854 1.287509571
245.0808353 2.958337286
263.0914 5.615793503

Name: +ve in-silico MS/MS by CFM-ID for HWDDOXZJFCCTFQ-UHFFFAOYSA-N
ID: HWDDOXZJFCCTFQ-UHFFFAOYSA-N
Comment: Energy2
Num peaks: 31
39.02292652 3.156935317
41.00219107 4.440830814
41.03857658 1.170277174
49.00727645 1.420018753
51.02292652 3.637616842
63.02292652 1.669672306
65.03857658 1.102754157
77.03857658 1.85921101
91.05422664 1.911232054
101.0385766 1.37985419
103.0542266 1.867597603
105.0334912 2.44753554
107.0491413 1.629037166
115.0542266 3.526814065
127.0542266 2.057869014
129.0698767 2.748179972
131.0491413 2.216788319
131.0855268 1.351026452
133.0647913 1.35861524
135.0440559 5.356429381
145.0284058 1.751763799
147.0804414 2.109965294
159.0440559 2.794462775
161.0597059 2.42719838
173.0597059 3.14481108
175.0389705 1.237282401
175.075356 1.757177968
177.0546206 1.084584972
177.0910061 1.242000387
193.0859207 1.142038233
217.0859207 1.558541824

Name: +ve in-silico MS/MS by CFM-ID for CVICOXSKVBRPGG-UHFFFAOYSA-N
ID: CVICOXSKVBRPGG-UHFFFAOYSA-N
Comment: Energy0
Num peaks: 6
105.0334912 1.478583662
137.0597059 1.803204694
155.0338851 2.835736816
183.0287997 4.910973952
285.0757499 11.15310644
303.0863146 59.88990417

Name: +ve in-silico MS/MS by CFM-ID for CVICOXSKVBRPGG-UHFFFAOYSA-N
ID: CVICOXSKVBRPGG-UHFFFAOYSA-N
Comment: Energy1
Num peaks: 19
79.05422664 3.242790276
91.05422664 7.035111763
93.06987671 1.02610704
105.0334912 2.81950304
107.0491413 6.679544468
121.0647913 1.646995069
139.0389705 2.65965705
155.0338851 1.22333072
165.0182351 3.572894502
167.0338851 4.654420097
181.0131497 3.76339944
183.0287997 9.915608472
197.0444498 2.001159772
225.0393644 1.507995263
271.0600999 1.533507232
273.0757499 3.395410446
275.0914 3.834754338
285.0757499 6.048628368
303.0863146 13.82638937

Name: +ve in-silico MS/MS by CFM-ID for CVICOXSKVBRPGG-UHFFFAOYSA-N
ID: CVICOXSKVBRPGG-UHFFFAOYSA-N
Comment: Energy2
Num peaks: 31
39.02292652 0.9538201467
49.00727645 3.998381703
51.02292652 3.267233787
56.99710569 2.13438067
59.01275576 1.365006735
63.02292652 5.287336836
65.03857658 1.326092531
67.01784114 0.9796308537
79.01784114 1.079792202
79.05422664 3.129504278
83.01275576 1.037898028
91.05422664 6.783310388
93.06987671 2.590426624
105.0334912 17.5641005
107.0491413 3.778294854
108.9920203 1.035488779
111.0076704 1.626924115
111.0440559 0.8411431214
113.0233204 2.334674227
117.0334912 1.406872358
119.0491413 1.242526521
125.0233204 0.9682781902
139.0389705 1.828755201
141.0182351 1.493883385
147.0440559 1.453689979
155.0338851 2.998045034
165.0182351 1.938891738
167.0338851 1.554914957
181.0131497 0.9704613817
217.0495352 1.23579587
257.0444498 0.8685327222

Name: +ve in-silico MS/MS by CFM-ID for YQABHAHJGSNVQR-UHFFFAOYSA-N
ID: YQABHAHJGSNVQR-UHFFFAOYSA-N
Comment: Energy0
Num peaks: 6
191.0338851 1.172604889
255.0651853 1.55886925
257.0808353 1.120496335
267.0651853 15.14611953
269.0444498 0.9247895664
285.0757499 73.2488353

Name: +ve in-silico MS/MS by CFM-ID for YQABHAHJGSNVQR-UHFFFAOYSA-N
ID: YQABHAHJGSNVQR-UHFFFAOYSA-N
Comment: Energy1
Num peaks: 7
95.04914126 2.317261376
191.0338851 4.831141993
243.0651853 3.349175435
255.0651853 2.513913598
257.0808353 6.118638345
267.0651853 18.55095021
285.0757499 42.84215886

Name: +ve in-silico MS/MS by CFM-ID for YQABHAHJGSNVQR-UHFFFAOYSA-N
ID: YQABHAHJGSNVQR-UHFFFAOYSA-N
Comment: Energy2
Num peaks: 31
25.00727645 1.579445372
53.00219107 1.131541282
55.01784114 3.726518236
63.02292652 4.685239256
65.03857658 2.003483762
67.01784114 1.781326505
77.00219107 5.922064022
77.03857658 1.377041854
79.01784114 1.866784033
97.02840582 1.890508671
105.0334912 3.537958479
117.0334912 2.360447578
119.0491413 1.640992934
121.0284058 2.067211703
123.0440559 1.450448092
139.0389705 1.745668976
145.0284058 1.779918896
147.0440559 1.309401968
149.0233204 3.194548544
163.0389705 1.573437807
165.0182351 1.133895192
191.0338851 4.08705696
225.0546206 3.106848351
237.0546206 1.356175685
239.0702706 4.240865814
241.0495352 1.459597981
243.0651853 2.22875444
255.0651853 1.15985009
257.0808353 2.017450252
267.0651853 4.296847271
269.0444498 1.543019484

Name: +ve in-silico MS/MS by CFM-ID for SCFJFPDDYBYWDM-UHFFFAOYSA-N
ID: SCFJFPDDYBYWDM-UHFFFAOYSA-N
Comment: Energy0
Num peaks: 9
95.04914126 1.614414671
117.0334912 4.565881127
119.0491413 2.370098075
121.0647913 2.936581003
155.0338851 3.330454941
183.0287997 7.234962449
271.0600999 1.813175427
285.0757499 8.981479169
303.0863146 47.43064658

Name: +ve in-silico MS/MS by CFM-ID for SCFJFPDDYBYWDM-UHFFFAOYSA-N
ID: SCFJFPDDYBYWDM-UHFFFAOYSA-N
Comment: Energy1
Num peaks: 24
95.04914126 2.005775845
105.0334912 4.950216861
107.0491413 8.746897893
109.0647913 1.346403044
119.0491413 2.168569086
121.0647913 2.899102162
133.0284058 3.4774267
135.0440559 3.199882663
139.0389705 1.426292833
147.0440559 2.3496273
149.0597059 1.841257574
155.0338851 1.636698311
165.0182351 2.180079243
165.0546206 2.347126439
167.0338851 3.063317999
169.0495352 1.946807707
181.0131497 2.898671122
183.0287997 7.268885098
197.0444498 1.37529082
271.0600999 2.0972058
273.0757499 3.13294255
275.0914 3.99081546
285.0757499 4.240731531
303.0863146 9.629524549

Name: +ve in-silico MS/MS by CFM-ID for SCFJFPDDYBYWDM-UHFFFAOYSA-N
ID: SCFJFPDDYBYWDM-UHFFFAOYSA-N
Comment: Energy2
Num peaks: 31
49.00727645 3.082968891
65.03857658 1.512184427
75.02292652 4.733061082
77.03857658 2.341757395
79.01784114 1.240165334
79.05422664 2.269023473
89.03857658 2.20278814
91.05422664 1.73903309
93.06987671 1.724537434
95.01275576 2.283439727
95.04914126 2.125175081
97.02840582 1.090874816
105.0334912 3.660880146
107.0491413 2.716785528
117.0334912 8.338364877
119.0491413 2.271984146
121.0647913 1.706440067
123.0076704 1.860213185
125.0233204 1.936464488
127.0389705 1.000068544
137.0233204 2.62925767
149.0597059 1.424122036
153.0182351 1.727270951
155.0338851 1.230816793
165.0182351 2.648753248
167.0338851 3.852847953
181.0131497 1.037232536
271.0600999 1.176876499
273.0757499 2.150832923
275.0914 2.139728143
285.0757499 2.347486369

Name: +ve in-silico MS/MS by CFM-ID for RVPKEBCJEVPBGQ-UHFFFAOYSA-N
ID: RVPKEBCJEVPBGQ-UHFFFAOYSA-N
Comment: Energy0
Num peaks: 6
79.05422664 2.212768165
207.0287997 1.450058596
253.0495352 1.552483432
255.0651853 1.292901441
267.0651853 12.23790366
285.0757499 74.13901656

Name: +ve in-silico MS/MS by CFM-ID for RVPKEBCJEVPBGQ-UHFFFAOYSA-N
ID: RVPKEBCJEVPBGQ-UHFFFAOYSA-N
Comment: Energy1
Num peaks: 11
79.05422664 4.940596783
205.0131497 1.23936026
207.0287997 1.875250289
225.0546206 1.766005376
253.0495352 3.954012058
255.0651853 4.241753632
257.0444498 1.123930435
257.0808353 4.851403345
267.0651853 13.69977635
269.0444498 1.796960895
285.0757499 41.44972737

Name: +ve in-silico MS/MS by CFM-ID for RVPKEBCJEVPBGQ-UHFFFAOYSA-N
ID: RVPKEBCJEVPBGQ-UHFFFAOYSA-N
Comment: Energy2
Num peaks: 31
49.00727645 2.083592772
51.02292652 1.297224886
55.01784114 1.159340703
63.02292652 2.287227007
79.05422664 8.697568771
91.05422664 2.67575153
101.0385766 3.063667333
103.0542266 4.041388152
117.0334912 1.547167438
123.0076704 1.265410186
131.0491413 2.380359614
137.0233204 2.695263672
145.0284058 1.547028856
153.0182351 1.18339317
155.0338851 1.192830949
165.0182351 3.495995917
167.0338851 1.211530862
185.0597059 1.920642561
195.0440559 2.496119661
197.0597059 1.831728172
211.0389705 2.659446661
213.0546206 1.584640481
225.0546206 1.8496865
239.0702706 2.161687618
241.0495352 1.420246891
253.0495352 1.16587624
255.0651853 1.466854687
257.0808353 1.126303297
259.0600999 1.312499995
267.0651853 4.668674633
269.0444498 1.926934114

Name: +ve in-silico MS/MS by CFM-ID for YQFBZZHRSCSPJF-UHFFFAOYSA-N
ID: YQFBZZHRSCSPJF-UHFFFAOYSA-N
Comment: Energy0
Num peaks: 9
107.0491413 6.040278265
131.0491413 4.214713199
133.0647913 2.260954461
135.0804414 2.778867281
141.0182351 3.315487073
169.0131497 6.990255694
271.0600999 3.202931243
285.0757499 7.696511032
303.0863146 43.81975853

Name: +ve in-silico MS/MS by CFM-ID for YQFBZZHRSCSPJF-UHFFFAOYSA-N
ID: YQFBZZHRSCSPJF-UHFFFAOYSA-N
Comment: Energy1
Num peaks: 22
107.0491413 8.027547833
109.0647913 2.332343787
121.0647913 9.389587303
125.0233204 1.564551787
133.0647913 2.084511925
135.0804414 3.023224228
141.0182351 1.904716389
151.002585 2.46732903
153.0182351 3.473295653
155.0338851 2.149623025
161.0597059 2.255957472
163.075356 1.544536514
166.9974996 3.123030673
169.0131497 8.075177549
179.0702706 2.177656545
183.0287997 1.451804568
271.0600999 2.397839512
273.0757499 2.815443854
275.0914 4.242083922
285.0757499 4.090001183
287.0550145 1.305754466
303.0863146 10.45557898

Name: +ve in-silico MS/MS by CFM-ID for YQFBZZHRSCSPJF-UHFFFAOYSA-N
ID: YQFBZZHRSCSPJF-UHFFFAOYSA-N
Comment: Energy2
Num peaks: 31
39.02292652 1.136667773
49.00727645 2.040235049
63.02292652 1.989728837
65.03857658 1.469073529
75.02292652 3.236461161
77.03857658 1.998188252
80.99710569 2.865277041
83.01275576 1.388399339
91.05422664 1.670671594
101.0385766 1.185497078
103.0542266 6.519455318
105.0334912 1.270495405
105.0698767 1.14842613
107.0491413 3.908819529
108.9920203 1.625876694
109.0647913 1.872228254
119.0491413 1.240754721
121.0647913 3.363155672
125.0233204 2.284382184
131.0491413 5.554336095
133.0647913 2.122191744
139.002585 1.46151421
141.0182351 2.225037796
147.0440559 1.221649675
151.002585 3.815335136
153.0182351 4.211809343
155.0338851 1.954139033
169.0131497 1.300518045
273.0757499 1.593433227
285.0757499 1.785257178
287.0550145 1.132884307

Name: +ve in-silico MS/MS by CFM-ID for OYUJPVCKGSEYDD-UHFFFAOYSA-N
ID: OYUJPVCKGSEYDD-UHFFFAOYSA-N
Comment: Energy0
Num peaks: 7
117.0334912 4.683489978
119.0491413 2.414446191
121.0647913 2.996239979
155.0338851 3.270083825
183.0287997 7.732233156
285.0757499 10.10169337
303.0863146 48.91433678

Name: +ve in-silico MS/MS by CFM-ID for OYUJPVCKGSEYDD-UHFFFAOYSA-N
ID: OYUJPVCKGSEYDD-UHFFFAOYSA-N
Comment: Energy1
Num peaks: 21
95.04914126 2.149347596
105.0334912 5.36731016
107.0491413 9.532946827
109.0647913 1.438570835
119.0491413 1.74777379
121.0647913 3.123885635
133.0284058 1.946591949
135.0440559 2.001926817
147.0440559 1.81803392
155.0338851 1.979337269
165.0182351 2.351708172
165.0546206 2.977045718
167.0338851 2.508723194
181.0131497 3.542585335
183.0287997 8.855300223
197.0444498 1.461283155
271.0600999 1.390602073
273.0757499 3.821412346
275.0914 5.453624606
285.0757499 5.806371948
303.0863146 10.84100048

Name: +ve in-silico MS/MS by CFM-ID for OYUJPVCKGSEYDD-UHFFFAOYSA-N
ID: OYUJPVCKGSEYDD-UHFFFAOYSA-N
Comment: Energy2
Num peaks: 31
39.02292652 2.729524429
49.00727645 3.145286149
65.03857658 1.538794927
67.01784114 1.510800728
75.02292652 4.820958626
77.03857658 2.374659327
79.05422664 2.463476207
89.03857658 2.246060836
91.05422664 1.762478995
93.06987671 1.141826061
95.04914126 2.197700281
97.02840582 0.9666002702
105.0334912 4.359496047
107.0491413 3.300026192
111.0076704 0.9018539714
113.0233204 3.453431844
115.0389705 0.856995421
117.0334912 11.62234467
119.0491413 2.598545185
121.0647913 0.8867378449
133.0284058 1.127646153
139.0389705 1.121348605
141.0182351 0.9826799427
147.0440559 1.076511836
155.0338851 2.490069612
165.0182351 3.262073421
167.0338851 4.335407554
183.0287997 1.545616345
271.0600999 0.8861914646
273.0757499 1.618562943
275.0914 2.022679682

Name: +ve in-silico MS/MS by CFM-ID for ASDAACPLTHDPRW-UHFFFAOYSA-N
ID: ASDAACPLTHDPRW-UHFFFAOYSA-N
Comment: Energy0
Num peaks: 6
79.05422664 2.265733518
183.0287997 0.5655323648
207.0287997 1.498606968
267.0651853 13.50908262
269.0444498 0.8246290266
285.0757499 76.79422363

Name: +ve in-silico MS/MS by CFM-ID for ASDAACPLTHDPRW-UHFFFAOYSA-N
ID: ASDAACPLTHDPRW-UHFFFAOYSA-N
Comment: Energy1
Num peaks: 7
79.05422664 5.229781241
207.0287997 2.031988647
255.0651853 1.222462824
257.0808353 9.979429602
267.0651853 15.22749217
269.0444498 1.746962144
285.0757499 45.18819565

Name: +ve in-silico MS/MS by CFM-ID for ASDAACPLTHDPRW-UHFFFAOYSA-N
ID: ASDAACPLTHDPRW-UHFFFAOYSA-N
Comment: Energy2
Num peaks: 31
15.02292652 1.244622329
39.02292652 1.297567877
49.00727645 2.534262569
51.02292652 1.614713949
63.02292652 2.676894296
79.05422664 8.226750322
91.05422664 3.31315019
101.0385766 2.780188286
103.0542266 3.544891363
105.0698767 1.085374685
113.0233204 2.529232745
117.0334912 1.675135944
139.0389705 0.9650884666
141.0334912 2.495545422
143.0491413 1.210490206
145.0284058 4.999404747
155.0338851 2.041422698
165.0182351 2.661930202
169.0647913 1.071254845
185.0597059 1.102294291
197.0597059 3.135908524
199.0389705 2.373737187
211.0389705 2.929630393
213.0546206 1.527537548
223.0389705 2.561586604
239.0702706 3.091952533
241.0495352 1.315131209
255.0651853 1.209631606
259.0600999 1.357405368
267.0651853 5.141594326
269.0444498 1.286354005

Name: +ve in-silico MS/MS by CFM-ID for NCWBBSZRDHCTMA-UHFFFAOYSA-N
ID: NCWBBSZRDHCTMA-UHFFFAOYSA-N
Comment: Energy0
Num peaks: 10
69.0334912 2.630382689
71.04914126 14.96973625
85.06479133 1.695462981
107.0491413 2.127565206
203.1066561 1.390972548
205.1223062 2.706194864
217.0165208 24.73863837
271.063471 1.381851878
285.0791211 8.137234455
303.0896857 20.9039669

Name: +ve in-silico MS/MS by CFM-ID for NCWBBSZRDHCTMA-UHFFFAOYSA-N
ID: NCWBBSZRDHCTMA-UHFFFAOYSA-N
Comment: Energy1
Num peaks: 17
43.05422664 2.766777901
55.01784114 1.507232268
69.0334912 2.582425432
71.04914126 21.68069506
73.06479133 1.424202316
80.96409131 1.787270427
107.0491413 2.185608992
121.0647913 3.514327656
135.0440559 1.683586064
137.0597059 5.087150796
187.0059561 1.66104041
201.0216062 2.977227152
205.1223062 2.201827522
217.0165208 23.76747347
223.1328709 2.033715401
285.0791211 2.24755168
303.0896857 1.47033394

Name: +ve in-silico MS/MS by CFM-ID for NCWBBSZRDHCTMA-UHFFFAOYSA-N
ID: NCWBBSZRDHCTMA-UHFFFAOYSA-N
Comment: Energy2
Num peaks: 21
41.03857658 4.246246688
43.05422664 6.177795289
53.00219107 1.038414124
55.01784114 4.735809693
55.05422664 1.489184779
63.02292652 1.62154338
67.05422664 0.8821061354
69.0334912 4.952883371
71.04914126 13.14180991
85.06479133 1.133055347
93.0334912 1.187461241
95.04914126 1.018907006
107.0491413 17.42889822
121.0647913 6.077124507
137.0597059 1.045991025
160.9903061 1.182015064
170.974656 1.749177769
172.9903061 2.9688184
187.0059561 2.819210457
200.9852207 1.360284796
217.0165208 3.745311329

Name: +ve in-silico MS/MS by CFM-ID for PYUGJMDONVTYHR-UHFFFAOYSA-N
ID: PYUGJMDONVTYHR-UHFFFAOYSA-N
Comment: Energy0
Num peaks: 21
69.0334912 0.7390967961
80.96409131 2.064282047
107.0491413 1.199077054
121.0647913 2.08936325
135.0804414 1.550534992
139.0059561 2.866475156
141.0216062 1.131639838
161.0597059 0.87954602
163.075356 1.736639416
164.9852207 0.7973252391
167.0008707 4.004987479
181.0165208 0.8306360026
189.0910061 0.7687171942
191.1066561 2.274913835
195.0321709 0.9425062472
203.1066561 2.590187734
205.1223062 8.012778532
207.1379563 0.9881983115
271.063471 1.859985045
285.0791211 10.88119745
303.0896857 31.8961963

Name: +ve in-silico MS/MS by CFM-ID for PYUGJMDONVTYHR-UHFFFAOYSA-N
ID: PYUGJMDONVTYHR-UHFFFAOYSA-N
Comment: Energy1
Num peaks: 31
39.02292652 1.290858829
41.03857658 0.8465091599
43.05422664 1.208196904
69.0334912 5.771804483
71.04914126 8.923071217
73.06479133 0.7554150605
80.96409131 1.25763419
83.04914126 1.933568596
85.06479133 1.116230138
96.95900593 1.460313924
97.06479133 0.9772385386
107.0491413 1.414823604
110.974656 1.646312144
121.0647913 5.527751454
135.0804414 3.033001934
145.0647913 0.9252055266
148.9903061 0.8617918555
151.0059561 1.109091319
161.0597059 0.900519044
163.075356 2.951492627
167.0008707 3.68010897
175.1117415 0.9523472723
187.1117415 2.654777636
189.0910061 1.122011839
203.1066561 0.9622026816
205.1223062 15.52856973
207.1379563 0.9343411137
223.1328709 0.7544844396
267.0685564 1.120650941
285.0791211 2.561044331
303.0896857 1.943768294

Name: +ve in-silico MS/MS by CFM-ID for PYUGJMDONVTYHR-UHFFFAOYSA-N
ID: PYUGJMDONVTYHR-UHFFFAOYSA-N
Comment: Energy2
Num peaks: 31
27.02292652 2.231508659
39.02292652 4.332752898
41.03857658 1.32395335
43.05422664 1.663554395
53.00219107 2.006648959
55.01784114 7.584176694
57.0334912 4.102969551
63.02292652 0.8272539212
67.01784114 0.9540133813
69.0334912 5.212991251
71.04914126 3.600360594
77.03857658 1.395056426
79.05422664 0.9558788436
80.96409131 1.072072499
83.04914126 1.691296498
91.05422664 1.878880101
95.04914126 0.8547557794
105.0698767 1.01921302
107.0491413 4.105391239
110.974656 1.138945533
121.0647913 3.830727642
123.0804414 0.7658252086
133.0647913 1.133870943
135.0804414 4.235700652
139.0059561 2.432502366
147.0804414 1.096528896
149.0960915 1.449950298
159.0804414 1.898239024
167.0008707 2.958867014
173.0960915 0.8361149468
175.1117415 1.397560928

Name: +ve in-silico MS/MS by CFM-ID for INHRMKSEXGIMMJ-UHFFFAOYSA-N
ID: INHRMKSEXGIMMJ-UHFFFAOYSA-N
Comment: Energy0
Num peaks: 10
71.04914126 10.44763391
107.0491413 2.261309694
121.0647913 11.16474298
123.0804414 1.289345368
181.0165208 3.053248124
205.1223062 1.987875659
231.0321709 5.030713757
271.063471 1.948063343
285.0791211 9.867522011
303.0896857 33.88740467

Name: +ve in-silico MS/MS by CFM-ID for INHRMKSEXGIMMJ-UHFFFAOYSA-N
ID: INHRMKSEXGIMMJ-UHFFFAOYSA-N
Comment: Energy1
Num peaks: 30
39.02292652 0.9509430269
41.03857658 1.126798462
43.05422664 5.640915719
45.06987671 1.481737189
55.01784114 0.8349513349
55.05422664 0.704111951
69.0334912 0.8800172231
71.04914126 13.27790333
73.06479133 2.494609312
80.96409131 1.937315788
85.06479133 0.7563298342
91.05422664 0.8029950146
101.0597059 0.6315297529
107.0491413 3.282469535
109.0647913 1.133092544
121.0647913 14.60152639
123.0804414 2.089807721
131.0491413 0.67599628
133.0647913 0.8682876526
135.0804414 1.113344734
163.0059561 1.352209878
165.0216062 0.7555819746
181.0165208 3.121288984
205.1223062 2.349283059
213.0216062 1.143957281
223.1328709 4.2473744
231.0321709 3.35181868
267.0685564 1.738052189
285.0791211 4.07448133
303.0896857 3.055448666

Name: +ve in-silico MS/MS by CFM-ID for INHRMKSEXGIMMJ-UHFFFAOYSA-N
ID: INHRMKSEXGIMMJ-UHFFFAOYSA-N
Comment: Energy2
Num peaks: 22
41.03857658 4.576507907
43.05422664 7.325194336
55.01784114 4.979107037
55.05422664 1.824400183
57.06987671 1.291385419
63.02292652 1.38932503
65.03857658 2.43723202
69.0334912 2.262297609
71.04914126 12.76050831
75.02292652 2.733992981
77.03857658 5.221964475
79.05422664 1.80292207
91.05422664 4.549408368
93.06987671 1.448338222
95.04914126 1.209087609
105.0334912 2.217348293
107.0491413 3.574420502
109.0647913 1.042759399
121.0647913 12.12093192
131.0491413 2.216464017
133.0647913 2.473893099
135.0804414 1.270975567

Name: +ve in-silico MS/MS by CFM-ID for RWOMHNWWFFLLGG-UHFFFAOYSA-N
ID: RWOMHNWWFFLLGG-UHFFFAOYSA-N
Comment: Energy0
Num peaks: 11
109.0284058 2.416260316
123.0440559 2.2178717
125.0233204 3.217647244
147.0440559 3.951900926
149.0597059 2.101801498
151.075356 2.574466892
153.0182351 6.833814469
179.0338851 5.12549564
271.0600999 3.035159428
285.0757499 8.626255767
303.0863146 39.95148239

Name: +ve in-silico MS/MS by CFM-ID for RWOMHNWWFFLLGG-UHFFFAOYSA-N
ID: RWOMHNWWFFLLGG-UHFFFAOYSA-N
Comment: Energy1
Num peaks: 28
109.0284058 1.933921289
123.0440559 5.378889578
125.0233204 1.545166134
125.0597059 2.736529778
135.0076704 1.789372549
135.0440559 3.640230793
137.0233204 2.835095951
137.0597059 6.858218236
139.0389705 1.638245917
149.0597059 1.622769662
151.002585 2.712326479
151.075356 2.385859213
153.0182351 7.01307496
165.0182351 1.012739699
167.0338851 1.16388363
177.0182351 1.536807218
177.0546206 1.837842165
179.0338851 1.211163408
179.0702706 1.049199322
193.0495352 1.880104695
195.0651853 2.747224806
259.0600999 0.8983943108
271.0600999 2.239123309
273.0757499 3.658451617
275.0914 5.734439254
285.0757499 4.445401558
287.0550145 1.424929237
303.0863146 7.37142707

Name: +ve in-silico MS/MS by CFM-ID for RWOMHNWWFFLLGG-UHFFFAOYSA-N
ID: RWOMHNWWFFLLGG-UHFFFAOYSA-N
Comment: Energy2
Num peaks: 31
41.03857658 1.192433449
49.00727645 3.454066116
51.02292652 1.598695722
55.01784114 0.9955561287
71.01275576 1.068315409
79.01784114 1.010377612
81.0334912 3.047258483
93.0334912 1.001649073
97.02840582 1.659827991
105.0334912 3.092085633
107.0491413 1.810770489
109.0284058 4.243224737
119.0491413 4.942457878
121.0284058 1.175235854
121.0647913 1.303800304
123.0440559 1.615480725
125.0233204 4.004600715
135.0076704 3.256905506
135.0440559 2.923887692
137.0233204 3.823686121
137.0597059 2.275783748
139.0389705 1.773246954
147.0440559 5.943903824
149.0597059 2.263638712
151.002585 1.485621249
153.0182351 1.831922701
193.0495352 1.468511494
273.0757499 1.345851056
275.0914 1.074960121
285.0757499 1.263396695
287.0550145 1.310532403

Name: +ve in-silico MS/MS by CFM-ID for DIBYNSQDXNQPSM-UHFFFAOYSA-N
ID: DIBYNSQDXNQPSM-UHFFFAOYSA-N
Comment: Energy0
Num peaks: 8
137.0233204 8.13428865
139.0389705 2.620986803
163.0389705 9.749151025
165.0546206 3.625780187
167.0702706 2.891861296
275.0914 2.429889414
285.0757499 8.88632884
303.0863146 43.80069317

Name: +ve in-silico MS/MS by CFM-ID for DIBYNSQDXNQPSM-UHFFFAOYSA-N
ID: DIBYNSQDXNQPSM-UHFFFAOYSA-N
Comment: Energy1
Num peaks: 21
109.0284058 1.847895712
121.0284058 2.468185203
123.0440559 2.329817885
125.0597059 1.054714941
137.0233204 12.86273226
139.0389705 5.527892284
141.0546206 2.544016619
149.0233204 1.170658273
151.0389705 5.352594863
153.0546206 7.938600667
163.0389705 2.280527459
165.0546206 2.157941808
167.0702706 2.515132246
193.0495352 1.588076505
209.0444498 1.455893058
271.0600999 2.477286292
273.0757499 4.394983982
275.0914 5.678045109
285.0757499 4.823043667
287.0550145 1.029273998
303.0863146 8.983077876

Name: +ve in-silico MS/MS by CFM-ID for DIBYNSQDXNQPSM-UHFFFAOYSA-N
ID: DIBYNSQDXNQPSM-UHFFFAOYSA-N
Comment: Energy2
Num peaks: 31
49.00727645 1.813311003
53.00219107 0.9088276223
65.03857658 1.71304371
67.01784114 1.461427394
79.01784114 0.9389350076
93.0334912 5.272249091
95.01275576 1.015496239
95.04914126 4.123204421
99.08044139 0.9241251709
105.0334912 10.99914317
107.0491413 4.674559241
109.0284058 2.232407657
109.0647913 1.384577666
121.0284058 5.744318385
123.0440559 3.039935984
125.0597059 2.176408886
133.0284058 1.023403033
135.0440559 2.488824467
137.0233204 5.437157877
149.0233204 2.053393111
151.0389705 2.439641577
153.0546206 0.9098734496
163.0389705 3.601813723
165.0546206 1.039432036
175.0389705 1.130975151
213.0546206 1.160718918
271.0600999 1.734527351
273.0757499 1.250166884
275.0914 1.011422405
285.0757499 1.179099933
287.0550145 1.171028048

Name: +ve in-silico MS/MS by CFM-ID for MJXVZOVWWOOAHR-UHFFFAOYSA-N
ID: MJXVZOVWWOOAHR-UHFFFAOYSA-N
Comment: Energy0
Num peaks: 7
137.0233204 8.17810244
139.0389705 2.63439713
163.0389705 9.774612961
165.0546206 3.621763192
167.0702706 2.860918482
285.0757499 9.897768019
303.0863146 43.95671324

Name: +ve in-silico MS/MS by CFM-ID for MJXVZOVWWOOAHR-UHFFFAOYSA-N
ID: MJXVZOVWWOOAHR-UHFFFAOYSA-N
Comment: Energy1
Num peaks: 22
107.0127558 1.239213097
109.0284058 2.170767691
111.0440559 1.682507855
121.0284058 2.429969761
123.0440559 2.762698775
137.0233204 12.42580486
139.0389705 4.504421256
141.0546206 2.06291672
151.0389705 5.319174212
153.0546206 7.584337914
163.0389705 2.306666973
165.0546206 2.048956095
167.0702706 2.296262627
193.0495352 1.578030579
209.0444498 1.461582265
259.0600999 1.274054897
271.0600999 2.474977969
273.0757499 4.142565504
275.0914 5.933047056
285.0757499 5.218138087
287.0550145 1.277025767
303.0863146 8.815282994

Name: +ve in-silico MS/MS by CFM-ID for MJXVZOVWWOOAHR-UHFFFAOYSA-N
ID: MJXVZOVWWOOAHR-UHFFFAOYSA-N
Comment: Energy2
Num peaks: 31
39.02292652 1.120731889
49.00727645 8.057246861
53.00219107 1.236683995
65.03857658 1.776523623
67.01784114 1.662274498
69.0334912 0.9810560223
92.99710569 0.9392572548
93.0334912 3.367488374
95.01275576 1.100479259
95.04914126 1.56951101
99.08044139 0.9780948466
107.0127558 1.300478441
109.0284058 2.636429713
111.0440559 1.154889047
121.0284058 7.258940429
123.0440559 3.556143814
125.0597059 2.281851277
135.0440559 2.872426335
137.0233204 5.801777313
139.0389705 1.172440647
147.0076704 1.273724172
151.0389705 3.584903215
153.0546206 1.299678747
163.0389705 4.745962953
165.0546206 1.586830327
209.0444498 1.045653674
257.0444498 1.271839598
271.0600999 1.358973696
273.0757499 1.206287131
285.0757499 1.106905581
287.0550145 1.452592132

Name: +ve in-silico MS/MS by CFM-ID for IXUPTARJJSFSAS-UHFFFAOYSA-N
ID: IXUPTARJJSFSAS-UHFFFAOYSA-N
Comment: Energy0
Num peaks: 11
123.0440559 2.268662243
125.0233204 3.30311346
147.0440559 4.041636959
149.0597059 2.155960341
151.075356 2.641438779
153.0182351 6.893077108
179.0338851 5.290804004
271.0600999 3.173503201
273.0757499 1.507958957
285.0757499 8.317770511
303.0863146 41.36177671

Name: +ve in-silico MS/MS by CFM-ID for IXUPTARJJSFSAS-UHFFFAOYSA-N
ID: IXUPTARJJSFSAS-UHFFFAOYSA-N
Comment: Energy1
Num peaks: 28
109.0284058 1.441504373
123.0440559 5.786804429
125.0233204 1.684622646
125.0597059 2.735328758
135.0076704 2.105056404
135.0440559 3.820304225
137.0233204 2.930884587
137.0597059 7.455442616
139.0389705 1.878714274
139.075356 0.9742072684
149.0597059 1.643393581
151.002585 2.935698072
151.075356 2.618154194
153.0182351 7.613250884
165.0182351 1.121841581
167.0338851 1.269269583
177.0182351 1.740313089
177.0546206 1.858769315
179.0338851 1.475610546
179.0702706 1.14162291
193.0495352 1.275888699
195.0651853 2.040896068
271.0600999 2.277823972
273.0757499 2.979485782
275.0914 4.381837888
285.0757499 3.932681513
287.0550145 1.295679888
303.0863146 8.402338965

Name: +ve in-silico MS/MS by CFM-ID for IXUPTARJJSFSAS-UHFFFAOYSA-N
ID: IXUPTARJJSFSAS-UHFFFAOYSA-N
Comment: Energy2
Num peaks: 31
39.02292652 1.044947035
41.03857658 1.246523869
49.00727645 3.609239662
69.0334912 1.599243157
81.0334912 1.395821092
92.99710569 3.551946585
93.0334912 1.043447637
95.01275576 1.16664057
97.02840582 1.816379091
105.0334912 3.200584054
107.0491413 1.946625965
109.0284058 1.857191661
119.0491413 5.166654561
121.0284058 1.073960678
121.0647913 1.432232483
123.0440559 1.354563155
125.0233204 4.544755293
135.0076704 2.946720187
135.0440559 3.618830079
137.0233204 3.900834307
137.0597059 2.767887882
139.0389705 1.690418325
147.0440559 4.505735443
149.0597059 2.13019867
151.075356 1.13859787
153.0182351 2.291061984
163.0389705 2.020829913
273.0757499 1.826269538
275.0914 1.476426372
285.0757499 1.878627418
287.0550145 1.327085162

Name: +ve in-silico MS/MS by CFM-ID for ZTHLHHDJRXJGRX-UHFFFAOYSA-N
ID: ZTHLHHDJRXJGRX-UHFFFAOYSA-N
Comment: Energy0
Num peaks: 6
207.0287997 1.159964474
253.0495352 1.610380138
255.0651853 1.149746483
257.0808353 0.8855857643
267.0651853 12.76472848
285.0757499 74.07472474

Name: +ve in-silico MS/MS by CFM-ID for ZTHLHHDJRXJGRX-UHFFFAOYSA-N
ID: ZTHLHHDJRXJGRX-UHFFFAOYSA-N
Comment: Energy1
Num peaks: 10
79.05422664 2.499048255
91.05422664 1.354323839
165.0182351 1.189906816
207.0287997 4.393440813
253.0495352 3.84738658
255.0651853 3.943218965
257.0808353 5.266776281
267.0651853 14.73892378
269.0444498 1.827780181
285.0757499 41.17406758

Name: +ve in-silico MS/MS by CFM-ID for ZTHLHHDJRXJGRX-UHFFFAOYSA-N
ID: ZTHLHHDJRXJGRX-UHFFFAOYSA-N
Comment: Energy2
Num peaks: 31
41.00219107 1.125174088
49.00727645 3.518290555
51.02292652 1.400464357
63.02292652 1.448129308
65.03857658 1.21537951
79.05422664 1.954920278
91.05422664 2.50411492
101.0385766 2.121637862
103.0542266 2.335549215
105.0334912 1.752259759
129.0334912 1.434603413
131.0491413 1.446128385
135.0076704 1.186965221
137.0233204 3.49691079
139.0389705 1.501615944
145.0284058 1.535461843
151.002585 3.869050583
153.0182351 1.508998534
165.0182351 2.924840159
177.0182351 1.446403301
195.0440559 1.624423752
197.0597059 1.700824179
199.0389705 6.011935879
201.0546206 1.428930933
211.0389705 2.176923448
213.0546206 3.769118551
225.0546206 1.617403217
239.0702706 1.460136538
255.0651853 1.599591504
267.0651853 2.79090014
269.0444498 1.669239222

Name: +ve in-silico MS/MS by CFM-ID for OHWBKFKBPGZDIG-UHFFFAOYSA-N
ID: OHWBKFKBPGZDIG-UHFFFAOYSA-N
Comment: Energy0
Num peaks: 8
133.0284058 4.39175675
137.0597059 2.774680847
139.0389705 3.080640313
167.0338851 7.224101315
193.0495352 5.128667975
271.0600999 3.35875113
285.0757499 10.43510314
303.0863146 43.70855888

Name: +ve in-silico MS/MS by CFM-ID for OHWBKFKBPGZDIG-UHFFFAOYSA-N
ID: OHWBKFKBPGZDIG-UHFFFAOYSA-N
Comment: Energy1
Num peaks: 20
111.0440559 3.686946222
121.0284058 4.748781583
123.0440559 9.522203163
135.0440559 1.567296098
137.0597059 2.882791794
139.0389705 1.683535453
149.0233204 2.712186619
151.0389705 2.581931888
153.0546206 2.015299722
163.0389705 1.810886977
165.0182351 3.419353311
167.0338851 8.893243443
179.0338851 2.097760917
181.0495352 3.862869402
191.0338851 1.855059363
271.0600999 2.871792829
273.0757499 3.254130282
275.0914 5.215219913
285.0757499 6.152535492
303.0863146 9.909938597

Name: +ve in-silico MS/MS by CFM-ID for OHWBKFKBPGZDIG-UHFFFAOYSA-N
ID: OHWBKFKBPGZDIG-UHFFFAOYSA-N
Comment: Energy2
Num peaks: 31
39.02292652 1.619619889
49.00727645 4.97894416
55.01784114 2.31192114
67.01784114 3.294523912
69.0334912 1.513072419
81.0334912 1.647792933
83.01275576 0.9207344803
91.01784114 1.758029597
92.99710569 1.317592763
93.0334912 1.02828348
95.04914126 1.5955727
97.02840582 3.362216856
99.04405588 1.116677527
105.0334912 3.604601619
107.0491413 1.472858658
119.0491413 1.294555002
121.0284058 4.421259583
121.0647913 1.001882678
123.0440559 4.256065639
133.0284058 9.31539982
135.0440559 2.310739196
137.0233204 1.058395203
137.0597059 1.046994753
139.0389705 2.869082543
149.0233204 4.598648745
151.0389705 4.31738177
153.0546206 1.002378655
163.0389705 1.644863812
167.0338851 3.29066474
271.0600999 0.9635247812
275.0914 1.797266566

Name: +ve in-silico MS/MS by CFM-ID for LLXBBFVLYUDUAP-UHFFFAOYSA-N
ID: LLXBBFVLYUDUAP-UHFFFAOYSA-N
Comment: Energy0
Num peaks: 8
133.0284058 4.396320484
137.0597059 2.776846991
139.0389705 3.09802457
167.0338851 7.532443814
193.0495352 5.130996024
271.0600999 3.361370552
285.0757499 10.50753414
303.0863146 43.75701373

Name: +ve in-silico MS/MS by CFM-ID for LLXBBFVLYUDUAP-UHFFFAOYSA-N
ID: LLXBBFVLYUDUAP-UHFFFAOYSA-N
Comment: Energy1
Num peaks: 21
111.0440559 3.636538936
121.0284058 4.668127053
123.0440559 9.349121337
135.0440559 1.551017284
137.0597059 2.83206174
139.0389705 1.737179783
149.0233204 1.910694885
151.0389705 2.540464028
153.0546206 1.975716545
163.0389705 1.901500381
165.0182351 3.362521708
167.0338851 9.436352493
179.0338851 2.04327751
181.0495352 3.855188455
191.0338851 1.819345409
193.0495352 1.448993868
271.0600999 2.819390305
273.0757499 3.274533521
275.0914 5.200338096
285.0757499 6.137022576
303.0863146 9.628745316

Name: +ve in-silico MS/MS by CFM-ID for LLXBBFVLYUDUAP-UHFFFAOYSA-N
ID: LLXBBFVLYUDUAP-UHFFFAOYSA-N
Comment: Energy2
Num peaks: 31
39.02292652 1.335200347
49.00727645 4.833486208
67.01784114 2.228458286
81.0334912 1.608068121
83.04914126 1.082749524
91.01784114 1.735618206
92.99710569 1.300766544
93.0334912 1.015174905
95.04914126 3.093580905
97.02840582 3.501068924
105.0334912 3.558650098
107.0491413 1.879612694
111.0440559 1.114843777
119.0491413 1.278051993
121.0284058 4.384842484
121.0647913 1.087927052
123.0076704 1.655638527
123.0440559 4.053271436
133.0284058 9.696775181
135.0440559 2.339451554
137.0233204 1.601595394
137.0597059 1.032880504
139.0389705 3.77181047
149.0233204 3.305282731
151.0389705 3.885911899
163.0389705 1.596506595
165.0182351 0.9861561799
167.0338851 3.930480791
271.0600999 0.9507589982
273.0757499 0.8463772218
275.0914 1.641395488

Name: +ve in-silico MS/MS by CFM-ID for VIYRCVBDGLGTOV-UHFFFAOYSA-N
ID: VIYRCVBDGLGTOV-UHFFFAOYSA-N
Comment: Energy0
Num peaks: 8
117.0334912 4.64025466
119.0491413 2.421759831
121.0647913 2.970293836
155.0338851 3.289520769
183.0287997 7.647303627
209.0444498 2.915102559
285.0757499 9.770507611
303.0863146 47.97076494

Name: +ve in-silico MS/MS by CFM-ID for VIYRCVBDGLGTOV-UHFFFAOYSA-N
ID: VIYRCVBDGLGTOV-UHFFFAOYSA-N
Comment: Energy1
Num peaks: 21
49.00727645 1.338219574
51.02292652 1.245866968
105.0334912 7.766781815
107.0491413 6.318039436
119.0491413 1.314119076
121.0284058 1.270950466
121.0647913 2.390997368
123.0440559 2.676183554
139.0389705 1.355460903
155.0338851 1.700712054
165.0182351 6.694240946
167.0338851 7.105389055
181.0131497 3.322638386
181.0495352 1.592206776
183.0287997 8.661590507
209.0444498 2.507956547
271.0600999 1.131381077
273.0757499 2.504522314
275.0914 4.819589103
285.0757499 4.998588132
303.0863146 9.76451191

Name: +ve in-silico MS/MS by CFM-ID for VIYRCVBDGLGTOV-UHFFFAOYSA-N
ID: VIYRCVBDGLGTOV-UHFFFAOYSA-N
Comment: Energy2
Num peaks: 31
39.02292652 1.899638154
41.03857658 2.680945636
49.00727645 3.449752223
51.02292652 1.646827267
65.00219107 0.8454481944
67.01784114 0.8959857976
75.02292652 3.465942628
77.00219107 2.060920435
89.03857658 1.779901953
93.06987671 1.459439803
105.0334912 3.108314103
107.0491413 1.217736133
111.0076704 0.8839373296
113.0233204 3.371890843
117.0334912 10.58868394
119.0491413 2.218545056
121.0284058 2.119082098
121.0647913 1.108417308
123.0440559 1.17719235
139.0389705 1.660058035
141.0182351 0.9470424493
145.0284058 1.331573572
155.0338851 4.656058574
165.0182351 3.029612969
167.0338851 3.303857042
179.0338851 1.26350842
181.0131497 1.793725937
183.0287997 2.136342215
191.0338851 1.120491744
259.0600999 0.8580840241
275.0914 1.222607937

Name: +ve in-silico MS/MS by CFM-ID for HPSPCMSCDNHZJM-UHFFFAOYSA-N
ID: HPSPCMSCDNHZJM-UHFFFAOYSA-N
Comment: Energy0
Num peaks: 6
95.04914126 2.607759446
123.0440559 3.095446863
135.0440559 23.98305461
137.0233204 3.01688198
267.0651853 7.498649724
285.0757499 47.78259155

Name: +ve in-silico MS/MS by CFM-ID for HPSPCMSCDNHZJM-UHFFFAOYSA-N
ID: HPSPCMSCDNHZJM-UHFFFAOYSA-N
Comment: Energy1
Num peaks: 15
95.04914126 1.984840387
121.0284058 2.217234179
123.0440559 2.807106974
135.0440559 15.5281864
137.0233204 18.19190145
147.0440559 1.049089397
161.0233204 2.881818786
163.0389705 1.194408453
165.0546206 1.591547269
241.0495352 1.570461598
253.0495352 2.219253909
255.0651853 4.303808003
257.0808353 7.969997535
267.0651853 4.356693282
285.0757499 12.72922166

Name: +ve in-silico MS/MS by CFM-ID for HPSPCMSCDNHZJM-UHFFFAOYSA-N
ID: HPSPCMSCDNHZJM-UHFFFAOYSA-N
Comment: Energy2
Num peaks: 30
39.02292652 1.946396799
49.00727645 3.839559263
51.02292652 2.260060583
63.02292652 0.922848794
65.03857658 7.414203125
67.01784114 2.506357613
69.0334912 1.284455607
75.02292652 1.080133111
77.00219107 1.027428204
79.01784114 1.799984926
81.0334912 1.699301721
93.0334912 1.279330185
95.01275576 1.253572495
95.04914126 4.539392445
105.0334912 5.046973907
107.0491413 4.305381229
109.0284058 2.636460953
111.0440559 1.895187465
117.0334912 1.134226224
119.0491413 1.075803638
121.0284058 8.468979338
123.0440559 2.002505884
133.0284058 0.9059924588
135.0440559 9.680708194
137.0233204 5.282073259
147.0440559 1.309526125
173.0233204 1.223693038
241.0495352 0.878863535
243.0651853 0.8732508792
267.0651853 0.867862499

Name: +ve in-silico MS/MS by CFM-ID for HKXQUNNSKMWIKJ-UHFFFAOYSA-N
ID: HKXQUNNSKMWIKJ-UHFFFAOYSA-N
Comment: Energy0
Num peaks: 6
87.04405588 1.306272848
89.05970595 10.51682443
191.0338851 4.31875618
203.0702706 2.041154003
245.0808353 14.32738491
263.0914 55.70477539

Name: +ve in-silico MS/MS by CFM-ID for HKXQUNNSKMWIKJ-UHFFFAOYSA-N
ID: HKXQUNNSKMWIKJ-UHFFFAOYSA-N
Comment: Energy1
Num peaks: 25
41.03857658 2.559381432
59.04914126 1.074504279
71.04914126 1.631704505
73.06479133 1.302958414
89.05970595 3.579035799
101.0597059 1.275717754
147.0440559 3.081933474
163.0389705 3.173462439
173.0233204 4.788349599
175.0389705 4.334572989
189.0182351 3.447965403
191.0338851 6.668629582
193.0495352 1.524635302
203.0338851 1.296026875
203.0702706 3.043766148
205.0495352 1.698986837
217.0859207 1.888385298
219.0651853 1.367163797
219.1015708 1.507612199
221.0444498 1.311936479
233.0808353 3.643354817
235.0964854 5.5341389
245.0808353 8.055411052
247.0600999 1.185710884
263.0914 11.65437984

Name: +ve in-silico MS/MS by CFM-ID for HKXQUNNSKMWIKJ-UHFFFAOYSA-N
ID: HKXQUNNSKMWIKJ-UHFFFAOYSA-N
Comment: Energy2
Num peaks: 30
39.02292652 0.9566131178
41.03857658 2.532908126
57.0334912 6.076640172
59.04914126 2.669394285
69.0334912 3.803090068
71.04914126 7.297483409
73.06479133 3.418385723
87.04405588 2.199820537
89.05970595 6.518338166
99.04405588 1.040159754
105.0334912 2.957876574
117.0334912 2.664036391
119.0127558 2.25134529
121.0284058 3.751252069
129.0334912 1.578094597
133.0284058 3.370642142
135.0440559 0.7674357928
145.0284058 1.891319428
147.0076704 2.363061518
147.0440559 2.154191945
149.0233204 3.370735446
159.0440559 0.9831618935
163.0389705 1.153959086
171.0076704 0.8279246947
173.0233204 6.143833318
175.0389705 2.88250413
177.0546206 1.072953362
189.0182351 1.564355368
203.0702706 1.026503954
247.0600999 1.275261861

Name: +ve in-silico MS/MS by CFM-ID for IZQVNIRLVRNEHA-UHFFFAOYSA-N
ID: IZQVNIRLVRNEHA-UHFFFAOYSA-N
Comment: Energy0
Num peaks: 6
109.0284058 2.384824694
125.0233204 29.10547839
125.0597059 1.857861734
139.0389705 1.9717957
271.0600999 2.041837031
303.0863146 47.41560623

Name: +ve in-silico MS/MS by CFM-ID for IZQVNIRLVRNEHA-UHFFFAOYSA-N
ID: IZQVNIRLVRNEHA-UHFFFAOYSA-N
Comment: Energy1
Num peaks: 18
97.02840582 1.935002751
109.0284058 4.147548307
123.0440559 1.604775351
125.0233204 16.38336324
137.0233204 2.679835869
139.0389705 6.159163143
163.0389705 1.7222865
165.0546206 1.153799135
177.0546206 2.838905072
193.0495352 1.367247785
195.0651853 1.86650977
243.0651853 1.266376127
271.0600999 2.788592504
273.0757499 4.470090353
275.0914 4.836743787
285.0757499 2.505888466
287.0550145 4.02395075
303.0863146 19.08081047

Name: +ve in-silico MS/MS by CFM-ID for IZQVNIRLVRNEHA-UHFFFAOYSA-N
ID: IZQVNIRLVRNEHA-UHFFFAOYSA-N
Comment: Energy2
Num peaks: 28
39.02292652 4.244063021
41.03857658 0.7985380461
49.00727645 2.809233092
51.02292652 4.507551334
53.00219107 4.271375545
53.03857658 1.534508607
55.01784114 1.680517732
65.00219107 3.737874321
67.01784114 2.318708206
69.0334912 1.385858131
77.00219107 0.726065675
79.01784114 1.679020484
81.0334912 3.256103443
92.99710569 1.931496874
95.01275576 3.09684529
95.04914126 0.8850314438
97.02840582 6.607003412
109.0284058 7.593353138
111.0440559 1.470971709
123.0440559 1.1225454
125.0233204 16.62086245
125.0597059 1.185366046
127.075356 0.8211992082
139.0389705 1.472805286
163.0389705 1.553959783
177.0546206 0.88944821
185.0233204 0.804793629
285.0757499 1.096242249

Name: +ve in-silico MS/MS by CFM-ID for AMSVUUUSBNVAFM-UHFFFAOYSA-N
ID: AMSVUUUSBNVAFM-UHFFFAOYSA-N
Comment: Energy0
Num peaks: 6
121.0284058 0.6641763955
139.0389705 2.334779094
241.0495352 0.9469829371
257.0808353 1.127030116
267.0651853 1.118854078
285.0757499 88.83062637

Name: +ve in-silico MS/MS by CFM-ID for AMSVUUUSBNVAFM-UHFFFAOYSA-N
ID: AMSVUUUSBNVAFM-UHFFFAOYSA-N
Comment: Energy1
Num peaks: 9
71.01275576 1.667022639
139.0389705 5.09782591
169.0284058 2.14697577
171.0440559 1.478094385
241.0495352 1.403653705
257.0808353 4.757521796
267.0651853 2.095324811
269.0444498 1.614873595
285.0757499 60.56268802

Name: +ve in-silico MS/MS by CFM-ID for AMSVUUUSBNVAFM-UHFFFAOYSA-N
ID: AMSVUUUSBNVAFM-UHFFFAOYSA-N
Comment: Energy2
Num peaks: 31
15.02292652 1.666198109
39.02292652 2.793637335
41.00219107 1.731539127
49.00727645 2.678354952
51.02292652 1.792146029
65.00219107 1.62121647
79.05422664 2.867827958
92.99710569 2.54560012
95.01275576 4.463601468
105.0334912 5.015324069
111.0440559 1.346954317
121.0284058 4.946211469
133.0284058 1.367986443
135.0440559 1.056274163
139.0389705 5.610395725
147.0440559 1.903872704
149.0233204 1.035885843
163.0389705 3.219881185
165.0546206 1.06084983
169.0284058 5.315213551
171.0440559 1.176250287
185.0597059 2.251659889
211.0389705 4.87015951
213.0546206 1.587765383
223.0389705 1.734076386
239.0702706 1.242142247
241.0495352 1.811117683
255.0651853 1.335167591
259.0600999 1.44961093
267.0651853 1.666070567
269.0444498 1.886692125

Name: +ve in-silico MS/MS by CFM-ID for OKZDPTMCZVSTDW-UHFFFAOYSA-N
ID: OKZDPTMCZVSTDW-UHFFFAOYSA-N
Comment: Energy0
Num peaks: 6
123.0440559 6.39447426
147.0440559 4.531842981
151.075356 2.922757646
153.0182351 8.119658742
285.0757499 10.42442852
303.0863146 47.69594219

Name: +ve in-silico MS/MS by CFM-ID for OKZDPTMCZVSTDW-UHFFFAOYSA-N
ID: OKZDPTMCZVSTDW-UHFFFAOYSA-N
Comment: Energy1
Num peaks: 22
93.0334912 1.18465442
95.04914126 1.404732048
123.0440559 6.389753481
125.0597059 1.402351783
135.0440559 4.891886726
137.0233204 2.55397493
137.0597059 8.801830279
139.0389705 1.3596356
149.0597059 1.875715306
151.075356 2.544850747
153.0182351 10.9874943
165.0182351 1.328079618
167.0338851 1.443876284
177.0546206 1.478704944
193.0495352 1.222439706
259.0600999 1.389512293
271.0600999 2.016720451
273.0757499 4.165202796
275.0914 5.792316339
285.0757499 5.703682285
287.0550145 1.323615269
303.0863146 11.15010816

Name: +ve in-silico MS/MS by CFM-ID for OKZDPTMCZVSTDW-UHFFFAOYSA-N
ID: OKZDPTMCZVSTDW-UHFFFAOYSA-N
Comment: Energy2
Num peaks: 31
39.02292652 1.530591779
49.00727645 5.885966682
51.02292652 1.900938754
65.03857658 1.560002967
69.0334912 2.226231281
75.02292652 3.895128549
77.03857658 2.572179676
81.0334912 1.025946033
83.01275576 1.213625704
85.02840582 1.355608375
95.04914126 0.9444082634
105.0334912 2.19948494
107.0491413 2.1916571
109.0284058 1.186276251
119.0491413 2.334043959
121.0284058 1.42221553
121.0647913 1.07007407
123.0440559 4.340308326
125.0233204 1.04023648
125.0597059 1.103037403
131.0127558 2.553781024
135.0440559 4.17952998
137.0233204 5.079575909
137.0597059 2.435985357
139.0389705 2.631424471
147.0440559 4.866702759
149.0597059 1.840049431
153.0182351 4.908211843
273.0757499 1.008072696
275.0914 1.307986569
285.0757499 1.141077757

Name: +ve in-silico MS/MS by CFM-ID for WFXGCJYTNOYYGY-UHFFFAOYSA-N
ID: WFXGCJYTNOYYGY-UHFFFAOYSA-N
Comment: Energy0
Num peaks: 6
109.0284058 2.371288168
125.0233204 29.55771427
125.0597059 1.509400826
139.0389705 2.015581911
271.0600999 2.052618472
303.0863146 48.5812765

Name: +ve in-silico MS/MS by CFM-ID for WFXGCJYTNOYYGY-UHFFFAOYSA-N
ID: WFXGCJYTNOYYGY-UHFFFAOYSA-N
Comment: Energy1
Num peaks: 18
97.02840582 2.334668664
109.0284058 4.47156618
123.0440559 2.270935385
125.0233204 16.63149551
125.0597059 1.284818902
127.075356 1.33576382
137.0233204 1.750808864
139.0389705 6.155151086
163.0389705 1.72502319
177.0546206 3.152965837
193.0495352 1.421298094
195.0651853 1.953809858
271.0600999 2.319138901
273.0757499 3.795074047
275.0914 4.204373736
285.0757499 2.08523424
287.0550145 3.58324372
303.0863146 19.83894085

Name: +ve in-silico MS/MS by CFM-ID for WFXGCJYTNOYYGY-UHFFFAOYSA-N
ID: WFXGCJYTNOYYGY-UHFFFAOYSA-N
Comment: Energy2
Num peaks: 27
39.02292652 4.706029518
41.03857658 0.8697924969
49.00727645 2.779236843
51.02292652 3.988005795
53.00219107 2.900356657
55.01784114 1.397598424
65.00219107 4.184195668
67.01784114 2.422595217
69.0334912 1.040337997
77.00219107 1.857543735
79.01784114 2.023232076
81.0334912 2.886265879
92.99710569 2.155666096
95.01275576 3.414295499
95.04914126 1.122015155
97.02840582 7.227609308
107.0491413 0.9172911879
109.0284058 7.449263068
111.0440559 1.570217183
125.0233204 16.73069072
125.0597059 1.817442772
127.075356 1.103757439
135.0440559 0.7244042214
163.0389705 2.304766222
177.0546206 0.9711452548
271.0600999 0.803023954
285.0757499 1.180376111

Name: +ve in-silico MS/MS by CFM-ID for WPDUKDYMZYNKAB-UHFFFAOYSA-N
ID: WPDUKDYMZYNKAB-UHFFFAOYSA-N
Comment: Energy0
Num peaks: 6
109.0284058 2.409520744
125.0233204 29.99722744
125.0597059 1.533915758
271.0600999 2.087305737
273.0757499 1.272650153
303.0863146 49.85275541

Name: +ve in-silico MS/MS by CFM-ID for WPDUKDYMZYNKAB-UHFFFAOYSA-N
ID: WPDUKDYMZYNKAB-UHFFFAOYSA-N
Comment: Energy1
Num peaks: 18
97.02840582 2.112623282
109.0284058 4.581118775
123.0440559 2.220100026
125.0233204 16.63041397
127.075356 1.270746664
137.0233204 1.812902291
139.0389705 2.377167578
163.0389705 1.619927419
177.0546206 2.887470333
193.0495352 1.373213058
195.0651853 1.907059912
243.0651853 1.621138211
271.0600999 3.883935352
273.0757499 5.757718013
275.0914 5.790811628
285.0757499 1.9501035
287.0550145 3.419073501
303.0863146 19.15718282

Name: +ve in-silico MS/MS by CFM-ID for WPDUKDYMZYNKAB-UHFFFAOYSA-N
ID: WPDUKDYMZYNKAB-UHFFFAOYSA-N
Comment: Energy2
Num peaks: 29
39.02292652 4.943501406
41.03857658 0.8922901776
49.00727645 3.091821837
51.02292652 4.068067663
53.00219107 3.008949212
53.03857658 0.7259973694
55.01784114 1.482691945
65.00219107 4.040697304
67.01784114 2.429739531
69.0334912 1.126395917
71.01275576 0.7337420658
79.01784114 1.952207369
81.0334912 2.513522486
92.99710569 2.158263713
95.01275576 3.460429528
95.04914126 1.461578914
97.02840582 7.383219694
107.0491413 0.8565823002
109.0284058 6.70882689
111.0440559 1.763631663
113.0597059 0.7434535872
123.0440559 0.8957199595
125.0233204 15.92870418
125.0597059 1.845762348
127.075356 1.141607595
137.0233204 0.9303504078
163.0389705 1.924327762
177.0546206 1.094743162
285.0757499 1.190201017

Name: +ve in-silico MS/MS by CFM-ID for DLXIJJURUIXRFK-UHFFFAOYSA-N
ID: DLXIJJURUIXRFK-UHFFFAOYSA-N
Comment: Energy0
Num peaks: 6
107.0491413 7.830266928
109.0647913 1.96916972
253.0495352 3.949417214
255.0651853 1.606064352
267.0651853 11.43550487
285.0757499 64.20397354

Name: +ve in-silico MS/MS by CFM-ID for DLXIJJURUIXRFK-UHFFFAOYSA-N
ID: DLXIJJURUIXRFK-UHFFFAOYSA-N
Comment: Energy1
Num peaks: 12
107.0491413 14.05239787
109.0647913 3.887031063
177.0182351 1.441055248
225.0546206 1.277724449
241.0495352 0.9784525567
253.0495352 5.668876158
255.0651853 3.874714394
257.0444498 1.001047104
257.0808353 5.120921006
267.0651853 11.28537586
269.0444498 1.013137629
285.0757499 30.78346646

Name: +ve in-silico MS/MS by CFM-ID for DLXIJJURUIXRFK-UHFFFAOYSA-N
ID: DLXIJJURUIXRFK-UHFFFAOYSA-N
Comment: Energy2
Num peaks: 31
39.02292652 0.9594616639
49.00727645 3.742038494
51.02292652 2.600747804
63.02292652 7.608778611
65.03857658 2.923248575
79.05422664 1.27549745
92.99710569 1.241872076
101.0385766 1.47001885
105.0334912 1.52483577
107.0491413 5.652292859
109.0284058 1.149594813
109.0647913 1.605783177
119.0491413 0.9617654846
131.0491413 1.992597627
135.0076704 3.123675297
137.0233204 4.237426956
145.0284058 1.238248874
153.0182351 1.023380669
195.0440559 2.477477805
197.0597059 1.727118659
211.0389705 1.05084495
213.0546206 1.104528086
223.0389705 2.453915076
225.0546206 3.452520942
239.0702706 2.55955534
241.0495352 1.937544985
253.0495352 1.94032002
255.0651853 1.428967594
257.0808353 1.207982622
267.0651853 2.95968459
269.0444498 1.099835235

Name: +ve in-silico MS/MS by CFM-ID for OPWUVOPHCMWWGJ-OAGGEKHMSA-N
ID: OPWUVOPHCMWWGJ-OAGGEKHMSA-N
Comment: Energy0
Num peaks: 6
121.0284058 9.480568949
123.0440559 6.075550787
139.0389705 6.74773378
181.0495352 5.987903418
285.0757499 7.045958734
303.0863146 46.24578649

Name: +ve in-silico MS/MS by CFM-ID for OPWUVOPHCMWWGJ-OAGGEKHMSA-N
ID: OPWUVOPHCMWWGJ-OAGGEKHMSA-N
Comment: Energy1
Num peaks: 11
93.0334912 2.045448993
95.04914126 4.329351933
109.0284058 2.821923408
121.0284058 28.73253974
123.0440559 23.45739292
125.0597059 2.520201365
137.0233204 4.027836618
139.0389705 5.397352157
273.0757499 2.210851535
287.0550145 2.044953328
303.0863146 3.770629211

Name: +ve in-silico MS/MS by CFM-ID for OPWUVOPHCMWWGJ-OAGGEKHMSA-N
ID: OPWUVOPHCMWWGJ-OAGGEKHMSA-N
Comment: Energy2
Num peaks: 27
49.00727645 2.901426786
51.02292652 1.589549416
53.00219107 1.789507104
53.03857658 1.064696632
55.01784114 1.665708956
65.00219107 1.841645701
65.03857658 4.781992663
67.01784114 2.040363124
79.01784114 2.793233328
81.0334912 2.435438251
93.0334912 1.608590646
95.01275576 2.073821916
95.04914126 4.517533698
97.06479133 1.224747206
99.08044139 0.9661320469
105.0334912 2.596844976
107.0491413 3.532784755
109.0284058 3.646596398
111.0440559 3.582877883
113.0597059 1.009323321
115.075356 0.9857575885
121.0284058 14.22897499
123.0440559 9.390432489
135.0076704 1.373417352
137.0233204 3.655445792
139.0389705 2.229666627
285.0757499 0.9770912196

Name: +ve in-silico MS/MS by CFM-ID for OPWUVOPHCMWWGJ-PMPSAXMXSA-N
ID: OPWUVOPHCMWWGJ-PMPSAXMXSA-N
Comment: Energy0
Num peaks: 6
121.0284058 9.480568949
123.0440559 6.075550787
139.0389705 6.74773378
181.0495352 5.987903418
285.0757499 7.045958734
303.0863146 46.24578649

Name: +ve in-silico MS/MS by CFM-ID for OPWUVOPHCMWWGJ-PMPSAXMXSA-N
ID: OPWUVOPHCMWWGJ-PMPSAXMXSA-N
Comment: Energy1
Num peaks: 11
93.0334912 2.045448993
95.04914126 4.329351933
109.0284058 2.821923408
121.0284058 28.73253974
123.0440559 23.45739292
125.0597059 2.520201365
137.0233204 4.027836618
139.0389705 5.397352157
273.0757499 2.210851535
287.0550145 2.044953328
303.0863146 3.770629211

Name: +ve in-silico MS/MS by CFM-ID for OPWUVOPHCMWWGJ-PMPSAXMXSA-N
ID: OPWUVOPHCMWWGJ-PMPSAXMXSA-N
Comment: Energy2
Num peaks: 27
49.00727645 2.901426786
51.02292652 1.589549416
53.00219107 1.789507104
53.03857658 1.064696632
55.01784114 1.665708956
65.00219107 1.841645701
65.03857658 4.781992663
67.01784114 2.040363124
79.01784114 2.793233328
81.0334912 2.435438251
93.0334912 1.608590646
95.01275576 2.073821916
95.04914126 4.517533698
97.06479133 1.224747206
99.08044139 0.9661320469
105.0334912 2.596844976
107.0491413 3.532784755
109.0284058 3.646596398
111.0440559 3.582877883
113.0597059 1.009323321
115.075356 0.9857575885
121.0284058 14.22897499
123.0440559 9.390432489
135.0076704 1.373417352
137.0233204 3.655445792
139.0389705 2.229666627
285.0757499 0.9770912196

Name: +ve in-silico MS/MS by CFM-ID for AQPFFYOIRKEBDI-OAGGEKHMSA-N
ID: AQPFFYOIRKEBDI-OAGGEKHMSA-N
Comment: Energy0
Num peaks: 6
121.0284058 9.751242337
123.0440559 6.250836422
139.0389705 6.935640732
181.0495352 6.16172659
285.0757499 7.253614007
303.0863146 48.12225586

Name: +ve in-silico MS/MS by CFM-ID for AQPFFYOIRKEBDI-OAGGEKHMSA-N
ID: AQPFFYOIRKEBDI-OAGGEKHMSA-N
Comment: Energy1
Num peaks: 10
93.0334912 3.074784056
95.04914126 4.795343857
121.0284058 29.70854704
123.0440559 23.83354031
125.0597059 2.490301107
137.0233204 4.063656534
139.0389705 5.266460184
273.0757499 2.410049886
275.0914 1.802959909
303.0863146 3.99359855

Name: +ve in-silico MS/MS by CFM-ID for AQPFFYOIRKEBDI-OAGGEKHMSA-N
ID: AQPFFYOIRKEBDI-OAGGEKHMSA-N
Comment: Energy2
Num peaks: 25
39.02292652 0.9855578172
49.00727645 2.463768216
63.02292652 4.983971452
65.00219107 1.764639886
65.03857658 6.178604374
67.01784114 1.934397844
69.0334912 1.184971649
77.00219107 4.737840886
79.01784114 3.578985513
81.0334912 3.023400246
91.01784114 1.903346064
93.0334912 2.555642964
95.01275576 1.267734111
95.04914126 5.440609063
97.06479133 1.237259267
105.0334912 2.22078101
107.0491413 2.964066386
109.0284058 1.015719783
111.0440559 2.886110842
115.075356 0.995854609
121.0284058 12.55398975
123.0440559 8.179998662
137.0233204 3.10264508
139.0389705 2.09394207
285.0757499 0.9874035359

Name: +ve in-silico MS/MS by CFM-ID for AQPFFYOIRKEBDI-BZUAXINKSA-N
ID: AQPFFYOIRKEBDI-BZUAXINKSA-N
Comment: Energy0
Num peaks: 6
121.0284058 9.751242337
123.0440559 6.250836422
139.0389705 6.935640732
181.0495352 6.16172659
285.0757499 7.253614007
303.0863146 48.12225586

Name: +ve in-silico MS/MS by CFM-ID for AQPFFYOIRKEBDI-BZUAXINKSA-N
ID: AQPFFYOIRKEBDI-BZUAXINKSA-N
Comment: Energy1
Num peaks: 10
93.0334912 3.074784056
95.04914126 4.795343857
121.0284058 29.70854704
123.0440559 23.83354031
125.0597059 2.490301107
137.0233204 4.063656534
139.0389705 5.266460184
273.0757499 2.410049886
275.0914 1.802959909
303.0863146 3.99359855

Name: +ve in-silico MS/MS by CFM-ID for AQPFFYOIRKEBDI-BZUAXINKSA-N
ID: AQPFFYOIRKEBDI-BZUAXINKSA-N
Comment: Energy2
Num peaks: 25
39.02292652 0.9855578172
49.00727645 2.463768216
63.02292652 4.983971452
65.00219107 1.764639886
65.03857658 6.178604374
67.01784114 1.934397844
69.0334912 1.184971649
77.00219107 4.737840886
79.01784114 3.578985513
81.0334912 3.023400246
91.01784114 1.903346064
93.0334912 2.555642964
95.01275576 1.267734111
95.04914126 5.440609063
97.06479133 1.237259267
105.0334912 2.22078101
107.0491413 2.964066386
109.0284058 1.015719783
111.0440559 2.886110842
115.075356 0.995854609
121.0284058 12.55398975
123.0440559 8.179998662
137.0233204 3.10264508
139.0389705 2.09394207
285.0757499 0.9874035359

Name: +ve in-silico MS/MS by CFM-ID for MXDNXMXAOOHCKT-UHFFFAOYSA-N
ID: MXDNXMXAOOHCKT-UHFFFAOYSA-N
Comment: Energy0
Num peaks: 6
123.0440559 3.342918936
163.0389705 2.12179202
255.0651853 1.385515413
267.0651853 14.71848648
269.0444498 0.8792342559
285.0757499 71.70817777

Name: +ve in-silico MS/MS by CFM-ID for MXDNXMXAOOHCKT-UHFFFAOYSA-N
ID: MXDNXMXAOOHCKT-UHFFFAOYSA-N
Comment: Energy1
Num peaks: 12
121.0284058 0.9092319215
123.0440559 11.95308885
163.0389705 2.053898986
175.0389705 2.101304228
185.0233204 1.054816011
239.0702706 1.465643626
241.0495352 2.181496887
243.0651853 1.887615119
255.0651853 5.273800593
257.0808353 8.269060254
267.0651853 13.13700347
285.0757499 30.39503709

Name: +ve in-silico MS/MS by CFM-ID for MXDNXMXAOOHCKT-UHFFFAOYSA-N
ID: MXDNXMXAOOHCKT-UHFFFAOYSA-N
Comment: Energy2
Num peaks: 31
51.02292652 0.9629517341
67.01784114 2.027902315
89.00219107 1.378891367
93.0334912 1.005877248
105.0334912 1.428938327
109.0284058 1.073837137
117.0334912 1.314491165
121.0284058 7.994594227
123.0440559 1.122838422
133.0284058 3.66955764
135.0440559 1.951320892
137.0233204 4.011264171
149.0233204 1.049845303
159.0440559 1.355289555
163.0389705 2.881150457
169.0284058 1.416740089
175.0389705 1.423236751
183.0440559 0.9926286385
185.0233204 2.295809656
199.0389705 2.032954828
209.0233204 1.068839226
211.0389705 2.276702893
223.0389705 2.721442168
225.0546206 3.123412282
239.0702706 5.699046235
241.0495352 3.554995754
243.0651853 2.285707184
255.0651853 1.932674951
257.0808353 1.953206461
267.0651853 4.089007427
269.0444498 1.442373773

Name: +ve in-silico MS/MS by CFM-ID for NZKZXXZIAHQNLV-UHFFFAOYSA-N
ID: NZKZXXZIAHQNLV-UHFFFAOYSA-N
Comment: Energy0
Num peaks: 6
95.04914126 1.463247464
191.0338851 7.875906757
255.0651853 0.947754663
257.0808353 0.8546405445
267.0651853 13.5083102
285.0757499 69.50549704

Name: +ve in-silico MS/MS by CFM-ID for NZKZXXZIAHQNLV-UHFFFAOYSA-N
ID: NZKZXXZIAHQNLV-UHFFFAOYSA-N
Comment: Energy1
Num peaks: 17
49.00727645 2.750710276
51.02292652 2.510003046
53.03857658 1.071975531
63.02292652 1.253715164
65.03857658 1.34340568
67.05422664 1.109455657
95.04914126 4.761769432
191.0338851 4.000393316
205.0495352 1.149809835
227.0702706 1.639236445
229.0859207 1.237735035
239.0702706 1.728890009
241.0495352 2.233534356
255.0651853 7.36966951
257.0808353 10.15926576
267.0651853 10.23308826
285.0757499 25.5377757

Name: +ve in-silico MS/MS by CFM-ID for NZKZXXZIAHQNLV-UHFFFAOYSA-N
ID: NZKZXXZIAHQNLV-UHFFFAOYSA-N
Comment: Energy2
Num peaks: 31
39.02292652 1.354087656
49.00727645 7.417599883
51.02292652 3.103945752
53.03857658 1.140928669
63.02292652 1.606094062
65.03857658 1.264940065
73.00727645 2.188438167
77.03857658 2.107712245
105.0334912 1.477318413
117.0334912 1.155870677
121.0284058 2.009398452
123.0440559 1.542154009
139.0389705 1.106959784
149.0233204 3.006014358
163.0389705 1.392465984
165.0182351 1.303315684
167.0338851 1.228004666
185.0597059 2.014296314
189.0182351 1.53563613
191.0338851 3.140617994
197.0597059 1.646662015
213.0546206 1.980022957
223.0389705 1.824033779
225.0546206 2.526763078
237.0546206 1.592832526
239.0338851 1.252207569
239.0702706 4.75757135
241.0495352 3.049716665
255.0651853 1.265193723
257.0808353 1.656304214
267.0651853 4.037174451

Name: +ve in-silico MS/MS by CFM-ID for UXQHNHMMYMGPAH-UHFFFAOYSA-N
ID: UXQHNHMMYMGPAH-UHFFFAOYSA-N
Comment: Energy0
Num peaks: 6
95.04914126 2.38822655
191.0338851 1.582806403
255.0651853 1.570001659
257.0808353 1.574033736
267.0651853 2.790084326
285.0757499 83.08993086

Name: +ve in-silico MS/MS by CFM-ID for UXQHNHMMYMGPAH-UHFFFAOYSA-N
ID: UXQHNHMMYMGPAH-UHFFFAOYSA-N
Comment: Energy1
Num peaks: 10
95.04914126 4.64519754
191.0338851 1.791635981
227.0702706 1.416879091
241.0495352 3.508565204
243.0651853 1.861046326
255.0651853 7.617149829
257.0808353 10.58019504
267.0651853 3.287717405
269.0444498 1.466754314
285.0757499 44.14260661

Name: +ve in-silico MS/MS by CFM-ID for UXQHNHMMYMGPAH-UHFFFAOYSA-N
ID: UXQHNHMMYMGPAH-UHFFFAOYSA-N
Comment: Energy2
Num peaks: 31
49.00727645 1.623368937
51.02292652 2.037198098
63.02292652 4.863867725
65.03857658 3.981091147
77.03857658 1.08908143
79.01784114 1.263457104
95.04914126 3.217708231
105.0334912 3.735222928
117.0334912 1.17500881
119.0491413 1.643824041
133.0284058 1.478501386
135.0076704 1.557602733
137.0233204 1.721437958
139.0389705 1.500208491
171.0440559 1.123452714
185.0597059 1.532897235
197.0233204 1.444121751
197.0597059 1.905388899
199.0389705 2.552348881
201.0546206 3.253797204
211.0389705 6.131466098
213.0546206 3.708720312
225.0546206 1.776245007
227.0338851 1.37338915
229.0495352 1.710639577
239.0338851 1.136994779
239.0702706 1.716400841
241.0495352 3.464900059
255.0651853 1.621988564
257.0808353 1.400208289
267.0651853 1.610641925

Name: +ve in-silico MS/MS by CFM-ID for YSINCDVRUMTOPK-UHFFFAOYSA-N
ID: YSINCDVRUMTOPK-UHFFFAOYSA-N
Comment: Energy0
Num peaks: 6
95.04914126 2.159499502
191.0338851 1.432101248
255.0651853 1.714833968
257.0808353 1.166155179
267.0651853 14.91088015
285.0757499 72.58944056

Name: +ve in-silico MS/MS by CFM-ID for YSINCDVRUMTOPK-UHFFFAOYSA-N
ID: YSINCDVRUMTOPK-UHFFFAOYSA-N
Comment: Energy1
Num peaks: 9
95.04914126 4.222358346
149.0233204 1.275067336
191.0338851 1.83421647
241.0495352 1.904505668
243.0651853 2.513388495
255.0651853 4.43710889
257.0808353 8.614116937
267.0651853 16.53550323
285.0757499 39.54864578

Name: +ve in-silico MS/MS by CFM-ID for YSINCDVRUMTOPK-UHFFFAOYSA-N
ID: YSINCDVRUMTOPK-UHFFFAOYSA-N
Comment: Energy2
Num peaks: 31
49.00727645 1.314894753
51.02292652 1.48185133
55.01784114 2.965911913
63.02292652 5.208127439
65.03857658 4.082759002
67.01784114 1.201269969
75.02292652 0.9861243266
77.03857658 2.390459971
79.01784114 1.732802869
95.04914126 2.921657344
97.02840582 2.26781718
101.0385766 1.026657196
105.0334912 2.562740594
107.0491413 1.688600314
117.0334912 0.9495594141
119.0491413 1.463107165
123.0440559 1.289679361
133.0284058 1.746589752
139.0389705 2.289469822
149.0233204 3.424036665
151.0389705 1.299441234
161.0233204 1.646967926
191.0338851 1.015700523
225.0546206 2.702133529
237.0546206 2.293028879
239.0702706 7.08335894
241.0495352 1.333703788
255.0651853 2.15074662
257.0808353 2.279985687
267.0651853 5.738131256
269.0444498 1.100030614

Name: +ve in-silico MS/MS by CFM-ID for DIBYNSQDXNQPSM-NSHDSACASA-N
ID: DIBYNSQDXNQPSM-NSHDSACASA-N
Comment: Energy0
Num peaks: 8
137.0233204 8.134094539
139.0389705 2.620986803
163.0389705 9.747260898
165.0546206 3.625780187
167.0702706 2.891861296
275.0914 2.429889414
285.0757499 8.88632884
303.0863146 43.80069317

Name: +ve in-silico MS/MS by CFM-ID for DIBYNSQDXNQPSM-NSHDSACASA-N
ID: DIBYNSQDXNQPSM-NSHDSACASA-N
Comment: Energy1
Num peaks: 21
109.0284058 1.847895712
121.0284058 2.481357356
123.0440559 2.324938266
125.0597059 1.046747576
137.0233204 12.85814236
139.0389705 5.527892284
141.0546206 2.544016619
149.0233204 1.170658273
151.0389705 5.384369215
153.0546206 7.813471941
163.0389705 2.270694866
165.0546206 2.157941808
167.0702706 2.515132246
193.0495352 1.588076505
209.0444498 1.455893058
271.0600999 2.477286292
273.0757499 4.394983982
275.0914 5.678045109
285.0757499 4.823043667
287.0550145 1.029273998
303.0863146 8.983077876

Name: +ve in-silico MS/MS by CFM-ID for DIBYNSQDXNQPSM-NSHDSACASA-N
ID: DIBYNSQDXNQPSM-NSHDSACASA-N
Comment: Energy2
Num peaks: 31
49.00727645 1.813311003
53.00219107 0.9145970203
65.03857658 1.71304371
67.01784114 1.461427394
93.0334912 5.362342057
95.01275576 1.015496239
95.04914126 4.184164489
99.08044139 0.9241251709
105.0334912 10.9530247
107.0491413 4.674559241
109.0284058 2.232407657
109.0647913 1.384577666
121.0284058 5.839785616
123.0440559 3.066243885
125.0597059 2.176149691
133.0284058 1.023403033
135.0440559 2.492003817
137.0233204 5.420492299
139.0389705 0.8467223667
149.0233204 2.053393111
151.0389705 2.476126259
153.0546206 0.9095385363
163.0389705 3.605513426
165.0546206 1.039432036
175.0389705 1.112853868
213.0546206 1.145128715
271.0600999 1.734527351
273.0757499 1.250166884
275.0914 1.011422405
285.0757499 1.179099933
287.0550145 1.171028048

Name: +ve in-silico MS/MS by CFM-ID for ABLLSLSHQGLOPV-UHFFFAOYSA-N
ID: ABLLSLSHQGLOPV-UHFFFAOYSA-N
Comment: Energy0
Num peaks: 6
123.0440559 3.514617345
125.0597059 7.735784132
139.0389705 4.731952559
271.0600999 3.988145122
285.0757499 6.646334269
303.0863146 65.00796176

Name: +ve in-silico MS/MS by CFM-ID for ABLLSLSHQGLOPV-UHFFFAOYSA-N
ID: ABLLSLSHQGLOPV-UHFFFAOYSA-N
Comment: Energy1
Num peaks: 15
95.04914126 2.235284636
123.0440559 4.565659524
125.0597059 4.02304998
139.0389705 1.63482356
163.0389705 3.846054444
165.0546206 2.411237967
245.0444498 2.071655614
259.0600999 1.457132298
261.0757499 1.591406693
271.0600999 5.60391054
273.0757499 4.143276097
275.0914 3.438462646
285.0757499 8.219697787
287.0550145 5.40976005
303.0863146 30.35877418

Name: +ve in-silico MS/MS by CFM-ID for ABLLSLSHQGLOPV-UHFFFAOYSA-N
ID: ABLLSLSHQGLOPV-UHFFFAOYSA-N
Comment: Energy2
Num peaks: 26
15.02292652 0.9679433022
39.02292652 2.097631638
51.02292652 0.960046393
55.01784114 1.25222638
63.02292652 1.834436129
65.00219107 1.491216507
65.03857658 3.096940981
67.01784114 5.856444944
69.0334912 2.337468349
71.04914126 1.116451611
81.0334912 5.560014806
83.01275576 1.75822441
95.04914126 5.679643412
97.02840582 2.905275829
107.0491413 6.496863437
123.0440559 13.73694902
125.0597059 4.656119721
139.0389705 7.118338393
141.0546206 1.989401413
151.0389705 0.9402761264
163.0389705 1.623021931
179.0338851 1.254514834
255.0651853 0.888348553
271.0600999 1.520765148
285.0757499 1.434993571
287.0550145 1.573415297

Name: +ve in-silico MS/MS by CFM-ID for XJDROYOXULNAIQ-UHFFFAOYSA-N
ID: XJDROYOXULNAIQ-UHFFFAOYSA-N
Comment: Energy0
Num peaks: 6
123.0440559 2.98766935
163.0389705 1.346144076
255.0651853 1.216534372
257.0808353 1.926460892
267.0651853 10.8920336
285.0757499 76.00530933

Name: +ve in-silico MS/MS by CFM-ID for XJDROYOXULNAIQ-UHFFFAOYSA-N
ID: XJDROYOXULNAIQ-UHFFFAOYSA-N
Comment: Energy1
Num peaks: 13
123.0440559 4.843080611
147.0440559 1.660998703
185.0233204 1.518639862
187.0389705 1.420050151
229.0859207 1.993613012
239.0702706 1.564474438
241.0495352 2.19455451
241.0859207 2.730634485
243.0651853 1.983937517
255.0651853 5.251614179
257.0808353 19.62353781
267.0651853 9.869320747
285.0757499 26.04217772

Name: +ve in-silico MS/MS by CFM-ID for XJDROYOXULNAIQ-UHFFFAOYSA-N
ID: XJDROYOXULNAIQ-UHFFFAOYSA-N
Comment: Energy2
Num peaks: 31
15.02292652 1.274164141
49.00727645 2.673640707
51.02292652 1.491511612
121.0284058 1.372896676
123.0440559 2.447338324
133.0284058 1.433236456
147.0440559 4.695312929
149.0597059 1.71149875
171.0440559 1.239317995
175.0389705 1.304456159
185.0233204 2.969483053
185.0597059 2.190857115
187.075356 1.570585423
195.0440559 2.153993677
197.0597059 2.050658571
199.0389705 1.072953562
211.0389705 5.002108268
213.0546206 2.284989934
213.0910061 1.464707743
215.0702706 1.846111915
223.0389705 1.277294609
225.0546206 2.80689649
227.0702706 1.570013978
229.0859207 3.103200276
237.0546206 1.263417757
239.0702706 3.813262196
241.0495352 5.108728403
243.0651853 3.670905468
257.0808353 3.737528742
267.0651853 4.108690806
269.0444498 2.030933713

Name: +ve in-silico MS/MS by CFM-ID for RVVQWGLEXIDBKI-UHFFFAOYSA-N
ID: RVVQWGLEXIDBKI-UHFFFAOYSA-N
Comment: Energy0
Num peaks: 6
107.0491413 1.185347341
179.0338851 0.704940254
255.0651853 1.197796006
257.0808353 0.5402604095
267.0651853 12.37154588
285.0757499 79.82055695

Name: +ve in-silico MS/MS by CFM-ID for RVVQWGLEXIDBKI-UHFFFAOYSA-N
ID: RVVQWGLEXIDBKI-UHFFFAOYSA-N
Comment: Energy1
Num peaks: 6
107.0491413 3.866460362
241.0859207 3.653169608
243.0651853 2.060051333
257.0808353 22.57640771
267.0651853 14.58604605
285.0757499 35.83246495

Name: +ve in-silico MS/MS by CFM-ID for RVVQWGLEXIDBKI-UHFFFAOYSA-N
ID: RVVQWGLEXIDBKI-UHFFFAOYSA-N
Comment: Energy2
Num peaks: 31
15.02292652 1.033727856
49.00727645 0.9624472651
63.02292652 1.520954821
67.01784114 1.131889194
101.0385766 1.383258193
107.0491413 2.50592699
131.0491413 8.245956339
133.0284058 0.8921639355
149.0233204 1.619765161
197.0597059 1.141115872
199.0389705 1.098249699
201.0182351 1.544851634
201.0546206 3.117557267
211.0389705 2.653152555
211.075356 1.326747972
213.0546206 4.398584283
215.0702706 1.307080865
223.0389705 5.750215536
227.0338851 2.833711021
227.0702706 3.389782067
229.0495352 1.026849114
231.0651853 1.024459081
237.0546206 2.529658624
239.0338851 1.971235292
239.0702706 4.783219147
241.0495352 2.727695295
241.0859207 1.438292284
243.0651853 2.4096681
255.0651853 1.840238796
257.0808353 5.081304195
267.0651853 5.984811234

Name: +ve in-silico MS/MS by CFM-ID for PXFLNHWWYOVFDA-UHFFFAOYSA-N
ID: PXFLNHWWYOVFDA-UHFFFAOYSA-N
Comment: Energy0
Num peaks: 6
95.04914126 1.153141426
191.0338851 4.340503223
255.0651853 1.180929928
267.0651853 14.92756788
269.0444498 0.8126041056
285.0757499 71.53219583

Name: +ve in-silico MS/MS by CFM-ID for PXFLNHWWYOVFDA-UHFFFAOYSA-N
ID: PXFLNHWWYOVFDA-UHFFFAOYSA-N
Comment: Energy1
Num peaks: 12
49.00727645 2.545842488
51.02292652 2.416828665
95.04914126 1.352510668
149.0233204 1.078886511
191.0338851 9.289313783
229.0495352 1.417768179
231.0651853 2.120825262
255.0651853 1.990194355
257.0808353 5.143371744
267.0651853 16.10278682
269.0444498 1.573954292
285.0757499 35.72048707

Name: +ve in-silico MS/MS by CFM-ID for PXFLNHWWYOVFDA-UHFFFAOYSA-N
ID: PXFLNHWWYOVFDA-UHFFFAOYSA-N
Comment: Energy2
Num peaks: 31
39.02292652 1.133798616
49.00727645 4.82801451
51.02292652 3.006823837
53.00219107 1.078885949
55.01784114 1.958676237
67.01784114 1.13534798
68.99710569 1.283385145
77.00219107 4.390866591
95.04914126 1.15234378
97.02840582 1.203658475
105.0334912 2.41196514
117.0334912 2.299637864
119.0491413 1.25563559
121.0284058 1.593092982
123.0440559 1.989771845
135.0076704 1.844715835
137.0233204 2.467148052
139.0389705 5.030481436
145.0284058 1.492053119
147.0440559 1.149884202
149.0233204 5.118550403
163.0389705 2.96999589
165.0182351 1.525839594
191.0338851 7.022656767
211.0389705 2.167719023
213.0546206 1.866260724
225.0546206 1.552022906
239.0702706 2.315456806
241.0495352 1.157196328
257.0808353 1.100397216
267.0651853 3.370245694

Name: +ve in-silico MS/MS by CFM-ID for UIVFQXAYYFLAGO-UHFFFAOYSA-N
ID: UIVFQXAYYFLAGO-UHFFFAOYSA-N
Comment: Energy0
Num peaks: 6
95.04914126 1.152956924
191.0338851 4.350934124
255.0651853 1.178047845
267.0651853 14.93203536
269.0444498 1.010088628
285.0757499 71.52137204

Name: +ve in-silico MS/MS by CFM-ID for UIVFQXAYYFLAGO-UHFFFAOYSA-N
ID: UIVFQXAYYFLAGO-UHFFFAOYSA-N
Comment: Energy1
Num peaks: 10
49.00727645 2.625038966
51.02292652 2.508017654
95.04914126 1.39961038
191.0338851 9.869794075
243.0651853 1.802188994
255.0651853 2.015408615
257.0808353 5.344300079
267.0651853 16.80796615
269.0444498 1.271428099
285.0757499 37.484991

Name: +ve in-silico MS/MS by CFM-ID for UIVFQXAYYFLAGO-UHFFFAOYSA-N
ID: UIVFQXAYYFLAGO-UHFFFAOYSA-N
Comment: Energy2
Num peaks: 31
49.00727645 4.875555604
51.02292652 3.285024124
53.00219107 1.422328194
55.01784114 3.571057628
67.01784114 1.460541667
68.99710569 1.717550935
77.00219107 4.323993107
77.03857658 0.9560428867
91.05422664 0.9332798575
97.02840582 1.56420488
105.0334912 2.510955472
117.0334912 2.259549532
119.0491413 1.503820794
121.0284058 1.678567698
123.0440559 2.71511586
135.0076704 1.043295119
137.0233204 1.128754304
139.0389705 1.500027403
145.0284058 1.437013984
147.0440559 1.215029969
149.0233204 3.21282315
163.0389705 4.183872507
165.0182351 2.019538949
191.0338851 9.902417251
239.0702706 2.479150377
241.0495352 1.129490371
243.0651853 2.027373981
249.0546206 0.9221970698
257.0808353 1.473510811
267.0651853 3.676157401
269.0444498 1.316111746

Name: +ve in-silico MS/MS by CFM-ID for ZLGRXDWWYMFIGI-UHFFFAOYSA-N
ID: ZLGRXDWWYMFIGI-UHFFFAOYSA-N
Comment: Energy0
Num peaks: 6
95.04914126 0.7014541554
191.0338851 1.083153782
257.0808353 1.10813998
267.0651853 16.1908445
269.0444498 0.7712873354
285.0757499 72.16725614

Name: +ve in-silico MS/MS by CFM-ID for ZLGRXDWWYMFIGI-UHFFFAOYSA-N
ID: ZLGRXDWWYMFIGI-UHFFFAOYSA-N
Comment: Energy1
Num peaks: 12
95.04914126 2.104715573
149.0233204 1.101072459
191.0338851 3.646399556
239.0338851 1.456288448
241.0495352 2.339620242
243.0651853 2.558293608
249.0546206 2.732949638
255.0651853 3.176658422
257.0808353 6.139363786
259.0600999 1.158308064
267.0651853 16.55552915
285.0757499 37.4244908

Name: +ve in-silico MS/MS by CFM-ID for ZLGRXDWWYMFIGI-UHFFFAOYSA-N
ID: ZLGRXDWWYMFIGI-UHFFFAOYSA-N
Comment: Energy2
Num peaks: 31
53.00219107 1.623876828
55.01784114 1.471131996
63.02292652 4.051372558
65.03857658 1.861896846
77.00219107 6.743086728
77.03857658 1.221572187
79.01784114 2.825109969
81.0334912 1.010910037
95.04914126 1.012115549
105.0334912 3.765284408
117.0334912 2.214504452
121.0284058 5.315596636
137.0233204 1.021814155
145.0284058 2.158456498
147.0076704 1.902568811
149.0233204 3.054225285
163.0389705 1.013768547
173.0233204 3.944519855
189.0182351 1.886806546
191.0338851 2.17363107
223.0389705 1.13322591
227.0338851 1.158421471
237.0546206 1.118613412
239.0338851 1.061115358
239.0702706 3.545138074
243.0651853 1.201851406
249.0546206 5.238018787
253.0495352 0.9697138939
257.0808353 1.459249227
267.0651853 3.52243878
269.0444498 1.19377138

Name: +ve in-silico MS/MS by CFM-ID for CGTZOVPQCMHAIE-UHFFFAOYSA-N
ID: CGTZOVPQCMHAIE-UHFFFAOYSA-N
Comment: Energy0
Num peaks: 6
79.05422664 0.7258222359
207.0287997 1.180955155
253.0495352 1.459901355
255.0651853 0.7112021794
267.0651853 13.92657079
285.0757499 75.07384314

Name: +ve in-silico MS/MS by CFM-ID for CGTZOVPQCMHAIE-UHFFFAOYSA-N
ID: CGTZOVPQCMHAIE-UHFFFAOYSA-N
Comment: Energy1
Num peaks: 11
79.05422664 2.300078565
91.05422664 1.251052732
199.0389705 2.337920307
207.0287997 3.744641821
225.0546206 1.516318535
253.0495352 4.697893515
255.0651853 5.907291745
257.0808353 7.074677238
267.0651853 14.12163936
269.0444498 1.681532714
285.0757499 36.39634277

Name: +ve in-silico MS/MS by CFM-ID for CGTZOVPQCMHAIE-UHFFFAOYSA-N
ID: CGTZOVPQCMHAIE-UHFFFAOYSA-N
Comment: Energy2
Num peaks: 31
41.00219107 3.799379759
49.00727645 5.027725409
51.02292652 2.685121833
55.01784114 2.332037972
57.0334912 1.081054517
63.02292652 2.488565621
65.03857658 1.6881334
67.01784114 1.434508032
68.99710569 1.098815345
71.01275576 1.001713983
79.05422664 2.034928504
91.05422664 2.427082836
101.0385766 2.70219742
103.0542266 2.242404612
105.0334912 6.357295399
107.0491413 1.701165661
119.0491413 2.426402325
123.0076704 1.257403642
129.0334912 3.135163226
131.0491413 2.923205547
137.0233204 3.869187835
139.0389705 1.87733769
145.0284058 5.083809356
147.0440559 1.014965115
165.0182351 2.735866301
195.0440559 1.206398396
199.0389705 1.243381496
213.0546206 1.62387125
229.0495352 1.096548969
267.0651853 2.625546052
269.0444498 1.435695384

Name: +ve in-silico MS/MS by CFM-ID for UAESYLAPUNIHOF-UHFFFAOYSA-N
ID: UAESYLAPUNIHOF-UHFFFAOYSA-N
Comment: Energy0
Num peaks: 6
95.04914126 1.088156719
253.0495352 4.290555608
255.0651853 2.024615136
257.0808353 1.839207323
267.0651853 10.04198388
285.0757499 72.05094909

Name: +ve in-silico MS/MS by CFM-ID for UAESYLAPUNIHOF-UHFFFAOYSA-N
ID: UAESYLAPUNIHOF-UHFFFAOYSA-N
Comment: Energy1
Num peaks: 13
95.04914126 3.211157086
105.0334912 1.411880064
107.0491413 2.847219077
191.0338851 2.978982745
227.0338851 1.577183221
241.0495352 2.362082776
243.0651853 1.694457917
253.0495352 5.650910411
255.0651853 4.908532833
257.0808353 7.996878379
267.0651853 10.89563369
269.0444498 1.841252792
285.0757499 32.65115382

Name: +ve in-silico MS/MS by CFM-ID for UAESYLAPUNIHOF-UHFFFAOYSA-N
ID: UAESYLAPUNIHOF-UHFFFAOYSA-N
Comment: Energy2
Num peaks: 30
39.02292652 1.311114216
49.00727645 1.171530183
51.02292652 2.139437214
63.02292652 4.76586083
65.03857658 4.198948636
67.01784114 1.296103555
75.02292652 2.373558007
77.00219107 3.379470001
77.03857658 5.231326601
79.01784114 2.371730834
79.05422664 0.8614127224
81.0334912 2.93128835
93.0334912 1.460598024
95.04914126 2.110877969
105.0334912 12.25107334
107.0127558 0.8896345649
107.0491413 9.385472827
121.0284058 3.551576354
123.0440559 3.03759577
135.0440559 1.294356325
149.0233204 1.575020676
151.0389705 1.059163063
173.0233204 1.191269399
213.0546206 1.340794079
225.0546206 1.117225559
227.0338851 1.049038209
229.0495352 2.119028905
241.0495352 1.986023233
267.0651853 1.785089865
269.0444498 1.153705535

Name: +ve in-silico MS/MS by CFM-ID for GFZSBWIGTNTNKS-UHFFFAOYSA-N
ID: GFZSBWIGTNTNKS-UHFFFAOYSA-N
Comment: Energy0
Num peaks: 6
79.05422664 1.187671559
207.0287997 0.8262486268
255.0651853 1.128886506
257.0808353 1.196419934
267.0651853 9.731218795
285.0757499 80.63959752

Name: +ve in-silico MS/MS by CFM-ID for GFZSBWIGTNTNKS-UHFFFAOYSA-N
ID: GFZSBWIGTNTNKS-UHFFFAOYSA-N
Comment: Energy1
Num peaks: 11
79.05422664 4.086857763
91.05422664 1.909058231
123.0440559 1.550807652
167.0338851 1.146741141
207.0287997 3.213232829
241.0495352 1.356258765
255.0651853 5.438926944
257.0808353 9.66862621
267.0651853 10.9640758
269.0444498 1.38598393
285.0757499 40.0384097

Name: +ve in-silico MS/MS by CFM-ID for GFZSBWIGTNTNKS-UHFFFAOYSA-N
ID: GFZSBWIGTNTNKS-UHFFFAOYSA-N
Comment: Energy2
Num peaks: 31
39.02292652 1.575169141
49.00727645 5.066700109
51.02292652 4.049766919
53.03857658 0.9897286807
56.99710569 0.7571592545
63.02292652 4.458659987
65.00219107 0.7617390701
65.03857658 2.877097919
69.0334912 1.310400457
75.02292652 1.628911958
77.00219107 1.305266594
79.01784114 1.650512969
79.05422664 3.938005115
91.05422664 12.19535208
92.99710569 1.820251497
95.01275576 1.063708992
97.02840582 0.8670122866
105.0334912 8.880180718
107.0491413 5.084628546
109.0284058 1.162842091
123.0440559 2.464367923
135.0440559 1.272461284
139.0389705 2.671831698
149.0233204 2.375508569
151.0389705 1.282637704
165.0182351 1.094535194
185.0597059 0.8721594078
211.0389705 1.155346139
213.0546206 2.667050974
241.0495352 0.7377126953
267.0651853 1.850881329

Name: +ve in-silico MS/MS by CFM-ID for SZEGGRGYVVQDCY-UHFFFAOYSA-N
ID: SZEGGRGYVVQDCY-UHFFFAOYSA-N
Comment: Energy0
Num peaks: 6
79.05422664 1.158664673
207.0287997 0.80335042
257.0808353 0.9927191336
259.0600999 0.7082788748
267.0651853 12.54761545
285.0757499 77.97335624

Name: +ve in-silico MS/MS by CFM-ID for SZEGGRGYVVQDCY-UHFFFAOYSA-N
ID: SZEGGRGYVVQDCY-UHFFFAOYSA-N
Comment: Energy1
Num peaks: 11
79.05422664 4.091065376
91.05422664 1.873760981
149.0233204 1.305476971
207.0287997 3.251201436
255.0651853 4.002293203
257.0444498 1.376118
257.0808353 6.017365706
259.0600999 1.614320799
267.0651853 15.3049211
269.0444498 1.271841623
285.0757499 40.14216035

Name: +ve in-silico MS/MS by CFM-ID for SZEGGRGYVVQDCY-UHFFFAOYSA-N
ID: SZEGGRGYVVQDCY-UHFFFAOYSA-N
Comment: Energy2
Num peaks: 31
49.00727645 2.994199974
51.02292652 1.942141058
53.00219107 1.151675402
53.03857658 2.101793332
63.02292652 3.025866032
65.03857658 1.725471971
75.02292652 1.717809503
77.00219107 0.9950637946
79.05422664 2.952897731
81.0334912 0.9241216468
83.04914126 1.114521943
91.05422664 10.16670108
95.01275576 2.720253404
95.04914126 1.314341975
97.02840582 0.9131245391
105.0334912 4.873806028
107.0491413 2.434735425
111.0440559 1.0512759
121.0284058 7.883553181
123.0440559 2.122057798
133.0284058 1.219003981
135.0440559 3.386078901
137.0233204 3.208588114
139.0389705 1.723433236
149.0233204 5.794525197
151.0389705 1.524462506
163.002585 2.04695644
165.0182351 1.266926479
257.0808353 1.098530294
259.0600999 1.068114837
267.0651853 2.315879319

Name: +ve in-silico MS/MS by CFM-ID for LDRJANCOJOKOPS-UHFFFAOYSA-N
ID: LDRJANCOJOKOPS-UHFFFAOYSA-N
Comment: Energy0
Num peaks: 6
79.05422664 1.179103364
207.0287997 0.8181118112
255.0651853 1.743290184
257.0808353 1.00205761
267.0651853 10.70461542
285.0757499 79.86592308

Name: +ve in-silico MS/MS by CFM-ID for LDRJANCOJOKOPS-UHFFFAOYSA-N
ID: LDRJANCOJOKOPS-UHFFFAOYSA-N
Comment: Energy1
Num peaks: 9
79.05422664 4.455115781
91.05422664 2.0529475
149.0233204 1.278952047
167.0338851 1.296452605
207.0287997 3.606940582
255.0651853 3.853337622
257.0808353 5.292836519
267.0651853 13.64634887
285.0757499 45.42425507

Name: +ve in-silico MS/MS by CFM-ID for LDRJANCOJOKOPS-UHFFFAOYSA-N
ID: LDRJANCOJOKOPS-UHFFFAOYSA-N
Comment: Energy2
Num peaks: 31
39.02292652 1.342133126
49.00727645 3.82090583
51.02292652 2.466774555
55.01784114 3.174901218
56.99710569 0.8921200081
63.02292652 3.40503974
65.03857658 1.909140313
67.01784114 3.143493045
69.0334912 1.654634899
75.02292652 2.086771699
79.05422664 3.573055707
83.01275576 1.055247027
91.05422664 14.32580415
97.02840582 3.122245015
105.0334912 4.335413789
107.0491413 2.705996763
121.0284058 1.568929889
123.0076704 0.8722765551
123.0440559 1.845737302
135.0440559 3.564779457
137.0233204 1.431832824
139.0389705 2.553956843
149.0233204 4.054369493
151.0389705 1.721867187
165.0182351 1.352396687
167.0338851 0.8244560944
179.0338851 1.606667909
243.0651853 1.285977706
257.0808353 1.393214716
267.0651853 2.081219892
269.0444498 0.982081483

Name: +ve in-silico MS/MS by CFM-ID for PVJNLMXWZXXHSZ-UHFFFAOYSA-N
ID: PVJNLMXWZXXHSZ-UHFFFAOYSA-N
Comment: Energy0
Num peaks: 6
79.05422664 1.179774208
207.0287997 0.8173608332
255.0651853 1.7491461
257.0808353 1.04786033
267.0651853 10.71911083
285.0757499 79.92768285

Name: +ve in-silico MS/MS by CFM-ID for PVJNLMXWZXXHSZ-UHFFFAOYSA-N
ID: PVJNLMXWZXXHSZ-UHFFFAOYSA-N
Comment: Energy1
Num peaks: 11
79.05422664 4.286167603
91.05422664 1.972380448
167.0338851 1.254943728
207.0287997 3.42557466
229.0495352 1.33826738
231.0651853 2.275079428
255.0651853 3.813385105
257.0808353 5.057165003
267.0651853 13.12977292
269.0444498 1.590095338
285.0757499 42.99562907

Name: +ve in-silico MS/MS by CFM-ID for PVJNLMXWZXXHSZ-UHFFFAOYSA-N
ID: PVJNLMXWZXXHSZ-UHFFFAOYSA-N
Comment: Energy2
Num peaks: 31
39.02292652 1.199531816
49.00727645 3.896865
51.02292652 2.394030233
55.01784114 1.479431212
63.02292652 3.306990451
65.03857658 1.859859212
67.01784114 1.943930664
75.02292652 2.045998589
79.05422664 3.458318073
81.0334912 2.132327951
83.04914126 1.336486377
91.05422664 13.81246903
95.04914126 1.346312326
97.02840582 2.62411515
105.0334912 4.182962311
107.0491413 2.988976704
121.0284058 1.278360224
123.0440559 1.608641313
135.0440559 3.425588379
137.0233204 1.808179895
139.0389705 3.218653321
149.0233204 3.827047165
151.0389705 1.791273794
165.0182351 1.916559175
167.0338851 0.9452778305
179.0338851 1.4272868
211.0389705 1.773771902
229.0495352 1.363962605
241.0495352 0.9957348364
257.0808353 1.075553926
267.0651853 1.981934371

Name: +ve in-silico MS/MS by CFM-ID for PBTMZSWZVLUWGV-GORDUTHDSA-N
ID: PBTMZSWZVLUWGV-GORDUTHDSA-N
Comment: Energy0
Num peaks: 9
121.0284058 6.70499371
123.0440559 3.790455634
135.0440559 2.342583967
139.0389705 5.229976659
163.0389705 4.232835716
167.0338851 2.782753981
275.0914 2.201384611
285.0757499 9.470696749
303.0863146 43.58178492

Name: +ve in-silico MS/MS by CFM-ID for PBTMZSWZVLUWGV-GORDUTHDSA-N
ID: PBTMZSWZVLUWGV-GORDUTHDSA-N
Comment: Energy1
Num peaks: 25
53.00219107 0.9381078101
75.04405588 0.96440632
109.0284058 1.827398407
111.0440559 0.8128027082
121.0284058 10.07106283
123.0440559 4.247742634
135.0440559 3.791227309
139.0389705 3.171817451
141.0546206 1.571519168
145.0284058 2.165435538
147.0440559 0.9214306636
161.0233204 0.9184494082
163.0389705 7.239162416
165.0182351 1.787274667
167.0338851 7.636256753
169.0495352 1.567690317
181.0495352 1.233111266
191.0338851 0.8107500459
193.0495352 2.060689495
259.0600999 0.9996485326
271.0600999 1.923843457
273.0757499 4.961406332
275.0914 5.178210866
285.0757499 4.027503958
303.0863146 9.289440596

Name: +ve in-silico MS/MS by CFM-ID for PBTMZSWZVLUWGV-GORDUTHDSA-N
ID: PBTMZSWZVLUWGV-GORDUTHDSA-N
Comment: Energy2
Num peaks: 31
49.00727645 1.978447128
51.02292652 1.647390434
53.00219107 2.063283497
65.00219107 1.949547184
65.03857658 2.529274125
67.01784114 1.361031764
75.02292652 1.539827439
77.03857658 1.872026317
92.99710569 1.283159682
93.0334912 1.236637243
95.01275576 2.448670622
97.02840582 1.966654911
103.0178411 2.052204347
105.0334912 3.419301943
107.0491413 1.172663112
109.0284058 1.704852358
121.0284058 5.430833836
123.0076704 1.420785679
123.0440559 1.625112549
125.0233204 2.188702209
131.0127558 3.384175262
133.0284058 2.020850066
135.0440559 4.002050415
139.0389705 2.858444347
159.0076704 1.142857361
163.0389705 1.417986132
165.0182351 1.509630384
231.0651853 1.292803268
273.0757499 1.315747972
275.0914 1.742694254
285.0757499 3.216846016

Name: +ve in-silico MS/MS by CFM-ID for IQTGAKWQIFFPQX-UHFFFAOYSA-N
ID: IQTGAKWQIFFPQX-UHFFFAOYSA-N
Comment: Energy0
Num peaks: 7
107.0491413 21.43947535
123.0440559 3.622184577
125.0597059 3.672005337
139.0389705 2.735500173
167.0338851 3.211045672
285.0757499 5.219799808
303.0863146 40.4117258

Name: +ve in-silico MS/MS by CFM-ID for IQTGAKWQIFFPQX-UHFFFAOYSA-N
ID: IQTGAKWQIFFPQX-UHFFFAOYSA-N
Comment: Energy1
Num peaks: 15
65.03857658 1.397633147
77.03857658 1.433246695
79.05422664 1.790252181
95.04914126 2.647603708
105.0334912 2.324022704
107.0491413 36.41976593
109.0647913 3.284220623
149.0233204 1.513568419
165.0182351 1.993171117
167.0338851 6.080650901
195.0287997 1.611112694
271.0600999 1.910781829
275.0914 1.408920547
285.0757499 5.520305146
303.0863146 11.05762956

Name: +ve in-silico MS/MS by CFM-ID for IQTGAKWQIFFPQX-UHFFFAOYSA-N
ID: IQTGAKWQIFFPQX-UHFFFAOYSA-N
Comment: Energy2
Num peaks: 25
39.02292652 2.142884999
49.00727645 1.113266385
53.03857658 1.032425926
55.01784114 2.683141321
65.03857658 4.111714823
67.01784114 3.765001062
69.0334912 2.19678061
75.02292652 3.70541926
77.03857658 8.317725765
79.01784114 1.069362958
79.05422664 10.08442218
81.0334912 3.474946526
91.05422664 1.87629728
95.04914126 1.785974379
97.02840582 1.791855302
105.0334912 4.529881306
107.0491413 11.01963892
109.0647913 1.849161581
123.0440559 4.560672082
125.0597059 0.9625160888
135.0440559 1.210285045
137.0233204 1.271875781
139.0389705 1.726297675
149.0233204 1.931673495
151.0389705 2.372702459

Name: +ve in-silico MS/MS by CFM-ID for QTTYVGOKKRMQEG-UHFFFAOYSA-N
ID: QTTYVGOKKRMQEG-UHFFFAOYSA-N
Comment: Energy0
Num peaks: 9
133.0284058 4.463753908
135.0440559 2.408124174
137.0597059 2.843028515
139.0389705 4.051918228
153.0546206 2.862440218
167.0338851 7.403251858
181.0495352 1.742026512
285.0757499 8.780624929
303.0863146 45.55833072

Name: +ve in-silico MS/MS by CFM-ID for QTTYVGOKKRMQEG-UHFFFAOYSA-N
ID: QTTYVGOKKRMQEG-UHFFFAOYSA-N
Comment: Energy1
Num peaks: 19
111.0440559 1.500214628
121.0284058 7.753285652
123.0440559 9.310076305
135.0440559 1.706201099
137.0233204 1.677180738
137.0597059 2.230324582
139.0389705 5.038947618
149.0233204 4.569810561
151.0389705 6.666952862
163.0389705 1.47507098
165.0182351 3.03011505
165.0546206 2.331454761
167.0338851 7.703292127
259.0600999 1.366672684
271.0600999 1.610026426
273.0757499 3.660956356
275.0914 5.550539585
285.0757499 4.187516518
303.0863146 8.961695914

Name: +ve in-silico MS/MS by CFM-ID for QTTYVGOKKRMQEG-UHFFFAOYSA-N
ID: QTTYVGOKKRMQEG-UHFFFAOYSA-N
Comment: Energy2
Num peaks: 31
43.01784114 1.122067489
49.00727645 3.765184083
51.02292652 1.040982749
67.01784114 1.058680986
75.02292652 4.985945564
77.03857658 3.359089523
79.01784114 3.538682137
81.0334912 1.535117575
92.99710569 1.382433213
93.0334912 1.325390803
95.01275576 1.88692285
105.0334912 0.9890906016
109.0284058 5.938629046
111.0440559 1.965663396
121.0284058 3.044364486
123.0440559 2.076959443
133.0284058 5.18206708
135.0076704 2.407578119
135.0440559 2.459097913
137.0233204 4.087980379
137.0597059 1.226193705
139.0389705 3.809822153
149.0233204 1.893477828
151.0389705 2.349272351
153.0546206 1.58642944
163.0389705 1.272525858
165.0182351 1.363265399
257.0444498 0.9758063098
259.0600999 1.18361193
275.0914 1.12280849
285.0757499 2.042580855

Name: +ve in-silico MS/MS by CFM-ID for LUSOAMBDAXTEBX-UHFFFAOYSA-N
ID: LUSOAMBDAXTEBX-UHFFFAOYSA-N
Comment: Energy0
Num peaks: 8
133.0284058 4.530729666
137.0597059 2.874282237
139.0389705 3.644471467
167.0338851 7.389443145
193.0495352 4.735704104
271.0600999 2.841498642
285.0757499 9.395533892
303.0863146 45.58611685

Name: +ve in-silico MS/MS by CFM-ID for LUSOAMBDAXTEBX-UHFFFAOYSA-N
ID: LUSOAMBDAXTEBX-UHFFFAOYSA-N
Comment: Energy1
Num peaks: 15
121.0284058 8.841742433
123.0440559 8.571420923
135.0440559 1.676981316
137.0597059 2.690514181
139.0389705 4.448959958
149.0233204 7.048139282
151.0389705 7.555211277
165.0182351 3.489919693
165.0546206 2.257184082
167.0338851 9.312354783
193.0495352 4.860455545
271.0600999 2.256313438
275.0914 2.693448584
285.0757499 5.111025695
303.0863146 10.08822455

Name: +ve in-silico MS/MS by CFM-ID for LUSOAMBDAXTEBX-UHFFFAOYSA-N
ID: LUSOAMBDAXTEBX-UHFFFAOYSA-N
Comment: Energy2
Num peaks: 31
39.02292652 2.094316606
41.00219107 1.177422087
41.03857658 4.566762471
43.01784114 0.8336633337
53.00219107 0.9409545575
55.01784114 2.232227861
65.00219107 2.105866869
67.01784114 2.445677792
68.99710569 0.8353274622
69.0334912 0.8606261349
83.01275576 1.095311719
91.01784114 2.119970789
97.02840582 2.932290195
105.0334912 1.361305544
121.0284058 4.606375125
123.0440559 3.713796631
133.0284058 10.56626734
135.0440559 3.585983381
137.0233204 3.729705378
137.0597059 1.505300158
139.0389705 6.433049761
147.0440559 0.8717195263
149.0233204 3.33337835
151.0389705 3.764814765
161.0233204 1.343219315
163.0389705 2.343928194
165.0182351 1.921384898
165.0546206 0.9034679014
167.0338851 2.598286999
175.0389705 1.33531255
261.0757499 0.8134477092

Name: +ve in-silico MS/MS by CFM-ID for SAJHRQBGZMZGMA-UHFFFAOYSA-N
ID: SAJHRQBGZMZGMA-UHFFFAOYSA-N
Comment: Energy0
Num peaks: 8
133.0284058 4.534758255
137.0597059 2.876227585
139.0389705 3.653682719
167.0338851 7.455233078
193.0495352 4.728608081
271.0600999 2.843432672
285.0757499 9.386719142
303.0863146 45.62984209

Name: +ve in-silico MS/MS by CFM-ID for SAJHRQBGZMZGMA-UHFFFAOYSA-N
ID: SAJHRQBGZMZGMA-UHFFFAOYSA-N
Comment: Energy1
Num peaks: 16
121.0284058 8.444171884
123.0440559 8.295402123
135.0440559 1.645417819
137.0597059 2.637385329
139.0389705 4.27341023
149.0233204 6.80300289
151.0389705 7.625105671
165.0182351 3.421989401
165.0546206 2.209522913
167.0338851 9.325365234
181.0495352 1.611281214
193.0495352 4.717271293
271.0600999 2.210849791
275.0914 2.737081685
285.0757499 5.004526472
303.0863146 9.772539684

Name: +ve in-silico MS/MS by CFM-ID for SAJHRQBGZMZGMA-UHFFFAOYSA-N
ID: SAJHRQBGZMZGMA-UHFFFAOYSA-N
Comment: Energy2
Num peaks: 31
39.02292652 1.810646973
41.00219107 1.363418159
41.03857658 4.500995377
43.01784114 1.010261251
53.00219107 0.8705384228
65.00219107 2.073017264
67.01784114 1.51952357
81.0334912 0.9051235146
83.01275576 0.9749063166
91.01784114 2.089468959
95.04914126 1.207162987
97.02840582 2.089224117
105.0334912 1.341719279
121.0284058 4.39422131
123.0076704 0.8665141447
123.0440559 3.93671688
133.0284058 10.87162681
135.0440559 3.554462102
137.0233204 4.912617952
137.0597059 1.482753828
139.0389705 6.953591527
147.0440559 0.921252719
149.0233204 3.584452813
151.0389705 3.74912884
161.0233204 1.325116905
163.0389705 2.16191305
165.0182351 2.023080504
165.0546206 0.8805284576
167.0338851 2.795372824
175.0389705 1.212161775
275.0914 1.136877808

Name: +ve in-silico MS/MS by CFM-ID for WNVIBRHBJSWDLA-UHFFFAOYSA-N
ID: WNVIBRHBJSWDLA-UHFFFAOYSA-N
Comment: Energy0
Num peaks: 10
133.0284058 4.392022443
135.0440559 2.304384546
137.0597059 2.780198553
139.0389705 3.534193962
153.0546206 1.752201998
167.0338851 7.198293378
193.0495352 2.739970124
271.0600999 2.887833549
285.0757499 9.095743261
303.0863146 43.85279187

Name: +ve in-silico MS/MS by CFM-ID for WNVIBRHBJSWDLA-UHFFFAOYSA-N
ID: WNVIBRHBJSWDLA-UHFFFAOYSA-N
Comment: Energy1
Num peaks: 20
121.0284058 7.658009734
123.0440559 6.840178058
135.0440559 1.728270056
137.0233204 1.302539697
137.0597059 2.378843541
139.0389705 3.955082866
149.0233204 6.322602666
151.0389705 6.9722771
163.0389705 1.056471379
165.0182351 3.115792007
165.0546206 1.985807112
167.0338851 8.3010486
181.0495352 1.50421818
193.0495352 2.362123421
245.0444498 0.9445189212
271.0600999 2.224634658
273.0757499 2.88937701
275.0914 5.28372169
285.0757499 4.757791654
303.0863146 8.713992529

Name: +ve in-silico MS/MS by CFM-ID for WNVIBRHBJSWDLA-UHFFFAOYSA-N
ID: WNVIBRHBJSWDLA-UHFFFAOYSA-N
Comment: Energy2
Num peaks: 31
39.02292652 1.153301777
49.00727645 1.855986027
63.02292652 1.013263327
67.01784114 1.176131864
75.02292652 8.82101762
77.00219107 1.388620493
77.03857658 3.802515964
79.01784114 0.9256958426
79.05422664 0.9372133702
81.0334912 1.882244054
91.01784114 1.003376746
95.04914126 1.356350007
97.02840582 1.854453485
105.0334912 1.02801016
109.0284058 1.194368242
121.0284058 2.09528686
123.0440559 2.296328258
133.0284058 5.817702857
135.0440559 1.547538526
137.0233204 2.797699281
139.0389705 5.935801032
149.0233204 3.312252173
151.0389705 2.807139388
153.0546206 1.305385249
163.0389705 2.264396898
165.0182351 2.00926159
167.0338851 2.24176684
175.0389705 0.9005663559
179.0338851 0.9311092456
275.0914 1.3956549
285.0757499 1.369736515

Name: +ve in-silico MS/MS by CFM-ID for UJGWWLIHIJYSGZ-UHFFFAOYSA-N
ID: UJGWWLIHIJYSGZ-UHFFFAOYSA-N
Comment: Energy0
Num peaks: 7
133.0284058 4.715736189
135.0440559 2.455008927
137.0597059 3.050426922
139.0389705 3.555857632
167.0338851 7.451019978
285.0757499 11.01544006
303.0863146 48.81966354

Name: +ve in-silico MS/MS by CFM-ID for UJGWWLIHIJYSGZ-UHFFFAOYSA-N
ID: UJGWWLIHIJYSGZ-UHFFFAOYSA-N
Comment: Energy1
Num peaks: 17
121.0284058 2.091949898
123.0440559 9.532848916
133.0284058 1.833286836
137.0233204 2.264288301
137.0597059 3.094832156
139.0389705 4.640018742
147.0076704 3.173708873
149.0233204 7.943550181
151.0389705 7.07646019
163.0389705 2.116715768
165.0182351 2.672521854
165.0546206 2.223642426
167.0338851 8.545714205
273.0757499 1.684979485
275.0914 4.092247292
285.0757499 6.35829298
303.0863146 11.36059445

Name: +ve in-silico MS/MS by CFM-ID for UJGWWLIHIJYSGZ-UHFFFAOYSA-N
ID: UJGWWLIHIJYSGZ-UHFFFAOYSA-N
Comment: Energy2
Num peaks: 31
39.02292652 0.8967836232
41.00219107 1.216256496
49.00727645 2.784400565
77.00219107 2.081944647
79.01784114 2.059756565
81.0334912 1.016078233
91.01784114 4.717231914
92.99710569 1.407887093
95.01275576 2.697764096
95.04914126 0.927464334
97.02840582 1.398586197
109.0647913 0.9818318761
111.0440559 1.811802362
119.0491413 1.012488584
121.0284058 5.074720825
123.0440559 3.96290878
133.0284058 11.49396733
135.0440559 3.162443675
137.0233204 5.235368084
137.0597059 1.831097597
139.0389705 4.509329123
147.0076704 1.560157781
147.0440559 0.9669763476
149.0233204 4.021105714
149.0597059 1.088092039
151.0389705 3.340914903
161.0233204 1.930850941
163.002585 0.890296481
163.0389705 1.013406287
167.0338851 2.036662145
275.0914 1.125595843

Name: +ve in-silico MS/MS by CFM-ID for YNYGAMJOLICYES-AWEZNQCLSA-N
ID: YNYGAMJOLICYES-AWEZNQCLSA-N
Comment: Energy0
Num peaks: 7
147.0440559 4.631605567
149.0597059 2.423520637
151.075356 2.989388794
153.0182351 8.416168079
271.0600999 2.864152851
285.0757499 11.11114804
303.0863146 49.40970027

Name: +ve in-silico MS/MS by CFM-ID for YNYGAMJOLICYES-AWEZNQCLSA-N
ID: YNYGAMJOLICYES-AWEZNQCLSA-N
Comment: Energy1
Num peaks: 17
123.0440559 2.573709018
125.0597059 1.357846105
137.0233204 10.22653386
149.0597059 1.947918669
151.0389705 3.367261909
151.075356 3.379716747
153.0182351 14.02985036
167.0338851 1.403179523
177.0546206 1.560487452
179.0338851 2.000264826
259.0600999 1.728322328
271.0600999 2.567468557
273.0757499 2.100226159
275.0914 5.511888
285.0757499 8.212486557
287.0550145 2.182311186
303.0863146 16.24874764

Name: +ve in-silico MS/MS by CFM-ID for YNYGAMJOLICYES-AWEZNQCLSA-N
ID: YNYGAMJOLICYES-AWEZNQCLSA-N
Comment: Energy2
Num peaks: 31
49.00727645 1.542138002
67.01784114 1.066089713
69.0334912 0.9242020478
81.0334912 1.244294379
83.01275576 0.9577115407
85.02840582 1.619152407
91.01784114 3.525511178
93.0334912 1.496673658
95.04914126 1.036669589
105.0334912 3.718340706
111.0076704 1.045384385
117.0334912 2.101626714
119.0491413 7.74610391
121.0284058 1.762773029
123.0440559 5.1869909
125.0233204 1.804461743
127.0389705 0.9679756473
133.0284058 1.457806655
133.0647913 0.9053580059
135.0440559 2.750907547
137.0233204 4.537390046
139.0389705 1.883893925
147.0440559 7.08986319
149.0233204 2.147699502
149.0597059 2.159822239
151.0389705 2.749809002
153.0182351 7.460733762
167.0338851 1.104281204
259.0600999 1.261606233
261.0757499 1.399033387
275.0914 1.378003522

Name: +ve in-silico MS/MS by CFM-ID for FQGBGNHGEUOZIW-UHFFFAOYSA-N
ID: FQGBGNHGEUOZIW-UHFFFAOYSA-N
Comment: Energy0
Num peaks: 9
133.0284058 4.505421452
135.0440559 2.364805901
137.0597059 2.838475085
139.0389705 3.597964063
167.0338851 7.438263527
193.0495352 2.789074487
271.0600999 2.887115653
285.0757499 10.44219158
303.0863146 45.23387815

Name: +ve in-silico MS/MS by CFM-ID for FQGBGNHGEUOZIW-UHFFFAOYSA-N
ID: FQGBGNHGEUOZIW-UHFFFAOYSA-N
Comment: Energy1
Num peaks: 18
121.0284058 8.21727554
123.0440559 7.802613634
135.0440559 1.540956358
137.0233204 1.528000109
137.0597059 2.512565162
139.0389705 4.079940528
149.0233204 6.603086552
151.0389705 7.335872977
165.0182351 3.268627892
165.0546206 2.073852452
167.0338851 8.955335434
181.0495352 1.618224344
193.0495352 2.485786554
271.0600999 2.399668155
273.0757499 1.8310988
275.0914 3.944980848
285.0757499 5.571498085
303.0863146 9.51211194

Name: +ve in-silico MS/MS by CFM-ID for FQGBGNHGEUOZIW-UHFFFAOYSA-N
ID: FQGBGNHGEUOZIW-UHFFFAOYSA-N
Comment: Energy2
Num peaks: 31
39.02292652 1.074988945
41.00219107 1.018163937
43.01784114 1.073234656
49.00727645 4.415166459
67.01784114 2.145315939
81.0334912 0.9336612897
83.01275576 0.9441433082
91.01784114 1.46017508
92.99710569 2.285068018
95.04914126 1.228841862
97.02840582 2.134404791
105.0334912 2.13065501
111.0440559 1.0053952
119.0491413 1.161291596
121.0284058 3.686104111
121.0647913 1.07480767
123.0440559 3.42553861
133.0284058 9.800083523
135.0440559 3.010085317
137.0233204 4.053871993
137.0597059 1.235392036
139.0389705 6.356875678
149.0233204 3.417822247
151.0389705 3.57561275
161.0233204 1.021580798
163.0389705 2.393680687
165.0182351 1.930640586
167.0338851 3.356716053
175.0389705 1.03710879
259.0600999 0.9315050488
275.0914 1.703903409

Name: +ve in-silico MS/MS by CFM-ID for DSAJORLEPQBKDA-UHFFFAOYSA-N
ID: DSAJORLEPQBKDA-UHFFFAOYSA-N
Comment: Energy0
Num peaks: 10
133.0284058 4.501324806
135.0440559 2.362912112
137.0597059 2.811082036
139.0389705 3.607647879
153.0546206 1.743061618
165.0182351 1.519407611
167.0338851 7.3396729
271.0600999 2.972129755
285.0757499 9.344007252
303.0863146 45.28696892

Name: +ve in-silico MS/MS by CFM-ID for DSAJORLEPQBKDA-UHFFFAOYSA-N
ID: DSAJORLEPQBKDA-UHFFFAOYSA-N
Comment: Energy1
Num peaks: 20
111.0440559 1.232459947
121.0284058 7.865302291
123.0440559 7.263571197
135.0440559 1.717045777
137.0233204 1.393816119
137.0597059 2.341196702
139.0389705 3.94728877
149.0233204 6.233187009
151.0389705 6.924480576
163.0389705 1.06020232
165.0182351 2.996568695
165.0546206 1.833010527
167.0338851 8.17407855
181.0495352 1.556379795
193.0495352 1.047178106
271.0600999 2.205390001
273.0757499 3.450863879
275.0914 5.428004099
285.0757499 4.794099554
303.0863146 8.796818774

Name: +ve in-silico MS/MS by CFM-ID for DSAJORLEPQBKDA-UHFFFAOYSA-N
ID: DSAJORLEPQBKDA-UHFFFAOYSA-N
Comment: Energy2
Num peaks: 31
49.00727645 4.239810768
51.02292652 1.468004781
75.02292652 6.578085007
77.03857658 3.903017541
79.01784114 1.465940683
81.0334912 1.635322248
83.01275576 0.7766871956
95.04914126 1.363863715
97.02840582 2.027960384
105.0334912 0.8968626748
109.0284058 3.387259251
111.0440559 1.072405804
121.0284058 3.124049575
121.0647913 0.8946903343
123.0440559 2.526187644
131.0127558 0.820254692
133.0284058 7.977206946
135.0076704 1.197902309
135.0440559 2.14256084
137.0233204 3.065929835
137.0597059 1.025287941
139.0389705 4.402213657
149.0233204 2.943578803
151.0389705 2.966063773
153.0546206 1.477011822
163.0389705 1.239540517
165.0182351 1.564857337
167.0338851 1.537187848
247.0600999 0.9235750148
275.0914 1.63370566
285.0757499 1.492017148

Name: +ve in-silico MS/MS by CFM-ID for NJUWLUPGDQOJCR-UHFFFAOYSA-N
ID: NJUWLUPGDQOJCR-UHFFFAOYSA-N
Comment: Energy0
Num peaks: 9
117.0334912 4.465109862
119.0491413 2.39560659
121.0647913 2.854838036
137.0597059 2.809615236
155.0338851 2.989552319
183.0287997 7.044513414
209.0444498 2.863585712
285.0757499 9.663487557
303.0863146 45.16731208

Name: +ve in-silico MS/MS by CFM-ID for NJUWLUPGDQOJCR-UHFFFAOYSA-N
ID: NJUWLUPGDQOJCR-UHFFFAOYSA-N
Comment: Energy1
Num peaks: 26
49.00727645 1.285115876
51.02292652 1.187484168
105.0334912 6.720837494
107.0491413 5.741343098
109.0647913 1.036628753
119.0491413 1.217287204
121.0284058 1.660033782
121.0647913 2.29064951
123.0440559 3.231273735
137.0233204 1.752795365
139.0389705 1.255192969
147.0440559 1.102479119
155.0338851 1.194042521
165.0182351 4.972073755
165.0546206 1.192181428
167.0338851 5.857448837
181.0131497 2.837799267
181.0495352 1.699569126
183.0287997 7.143786344
209.0444498 2.32599436
217.0495352 1.304512856
271.0600999 1.898313803
273.0757499 2.978312341
275.0914 4.996270389
285.0757499 4.871387111
303.0863146 8.54384632

Name: +ve in-silico MS/MS by CFM-ID for NJUWLUPGDQOJCR-UHFFFAOYSA-N
ID: NJUWLUPGDQOJCR-UHFFFAOYSA-N
Comment: Energy2
Num peaks: 31
41.00219107 1.720139415
43.01784114 1.37297849
49.00727645 4.810664307
51.02292652 2.664154705
67.01784114 1.304494596
68.99710569 2.238026775
71.01275576 1.456084428
75.02292652 2.283082597
77.00219107 3.005310014
89.03857658 1.025599881
93.06987671 1.595542281
95.04914126 1.208620486
97.02840582 1.322126026
105.0334912 2.677088732
107.0491413 3.141460748
117.0334912 6.929687416
119.0491413 2.330761256
121.0284058 4.377582494
121.0647913 1.098212239
123.0440559 1.967787725
125.0233204 1.496961452
137.0233204 3.341576153
145.0284058 1.880985676
149.0597059 0.9846513595
153.0182351 2.003084462
155.0338851 2.337982345
161.0233204 1.045289424
165.0182351 1.957811539
167.0338851 1.368068291
179.0338851 1.161904967
285.0757499 1.388052502

Name: +ve in-silico MS/MS by CFM-ID for OJCCBPWPNVUJFG-UHFFFAOYSA-N
ID: OJCCBPWPNVUJFG-UHFFFAOYSA-N
Comment: Energy0
Num peaks: 8
117.0334912 4.64359154
119.0491413 2.461470224
121.0647913 2.933731944
137.0597059 2.88555677
155.0338851 3.234783188
183.0287997 7.600706578
285.0757499 10.4390653
303.0863146 47.58365849

Name: +ve in-silico MS/MS by CFM-ID for OJCCBPWPNVUJFG-UHFFFAOYSA-N
ID: OJCCBPWPNVUJFG-UHFFFAOYSA-N
Comment: Energy1
Num peaks: 19
95.04914126 1.53782934
105.0334912 8.443084189
107.0491413 7.486901614
121.0284058 1.963632943
121.0647913 2.705419386
123.0440559 3.7634316
139.0389705 1.517138531
155.0338851 1.824645129
165.0182351 5.04071403
165.0546206 1.534444381
167.0338851 6.781657745
181.0131497 3.321763148
181.0495352 1.630567957
183.0287997 8.682034492
259.0600999 1.582518297
273.0757499 2.640638013
275.0914 5.06460193
285.0757499 5.600274733
303.0863146 10.32492562

Name: +ve in-silico MS/MS by CFM-ID for OJCCBPWPNVUJFG-UHFFFAOYSA-N
ID: OJCCBPWPNVUJFG-UHFFFAOYSA-N
Comment: Energy2
Num peaks: 31
41.00219107 2.334473922
43.01784114 1.759049239
49.00727645 2.456155116
75.02292652 3.347070023
77.00219107 1.177228654
79.01784114 2.739041077
89.03857658 1.627149011
93.0334912 1.957399099
95.04914126 2.272502497
105.0334912 3.738990738
107.0491413 1.855081038
113.0233204 2.794666814
117.0334912 10.9048462
119.0491413 3.040806477
121.0284058 6.200380444
121.0647913 1.841662705
123.0440559 2.576644976
135.0440559 0.9216248441
137.0597059 0.9843959595
145.0284058 2.467988869
147.0440559 1.224802289
155.0338851 2.255763611
165.0182351 1.888877737
167.0338851 1.721881694
181.0131497 1.409523944
217.0495352 1.190170137
259.0600999 0.9448179729
261.0757499 1.450895666
273.0757499 1.276030836
275.0914 1.805669461
285.0757499 1.493923104

Name: +ve in-silico MS/MS by CFM-ID for OVDFVZLTXMMPDE-ZDUSSCGKSA-N
ID: OVDFVZLTXMMPDE-ZDUSSCGKSA-N
Comment: Energy0
Num peaks: 9
131.0491413 4.395360438
133.0647913 2.350826448
135.0804414 2.853960443
141.0182351 3.178984602
151.075356 2.753809583
169.0131497 7.294202032
271.0600999 2.816444456
285.0757499 8.913097429
303.0863146 45.58888175

Name: +ve in-silico MS/MS by CFM-ID for OVDFVZLTXMMPDE-ZDUSSCGKSA-N
ID: OVDFVZLTXMMPDE-ZDUSSCGKSA-N
Comment: Energy1
Num peaks: 20
109.0647913 1.522508089
121.0647913 8.177747479
125.0233204 1.68179737
133.0647913 1.583562796
135.0440559 1.925936274
135.0804414 2.937195124
137.0597059 4.076832206
141.0182351 1.646196396
151.002585 6.290508488
153.0182351 7.053058442
161.0597059 1.717004704
166.9974996 3.396793105
167.0338851 1.702154896
169.0131497 8.941622817
179.0702706 1.492189894
271.0600999 2.559130089
273.0757499 2.596158184
275.0914 4.69720133
285.0757499 5.05551281
303.0863146 11.03968833

Name: +ve in-silico MS/MS by CFM-ID for OVDFVZLTXMMPDE-ZDUSSCGKSA-N
ID: OVDFVZLTXMMPDE-ZDUSSCGKSA-N
Comment: Energy2
Num peaks: 31
41.00219107 1.524768963
43.01784114 1.271309873
49.00727645 1.27801183
63.02292652 1.305075372
75.02292652 2.245669389
77.03857658 1.038361943
93.0334912 1.813962268
101.0385766 1.168951612
103.0542266 5.672878387
105.0334912 3.610131106
107.0491413 7.520607845
119.0491413 1.59768366
121.0647913 2.442583066
131.0491413 6.548554981
133.0647913 2.095549177
135.0440559 4.267887783
135.0804414 1.114605736
137.0597059 2.175579044
141.0182351 2.163183102
147.0440559 1.139622135
151.002585 3.03857222
153.0182351 2.086168442
155.0338851 1.051107043
159.0440559 1.583883092
161.0597059 1.028265879
165.0182351 1.485415768
166.9974996 1.227394437
169.0131497 1.067644591
273.0757499 1.210793305
275.0914 1.268576828
285.0757499 1.312308284

Name: +ve in-silico MS/MS by CFM-ID for PKAFYSRHNWFISU-JTQLQIEISA-N
ID: PKAFYSRHNWFISU-JTQLQIEISA-N
Comment: Energy0
Num peaks: 8
101.0385766 4.701478455
103.0542266 2.51991345
105.0698767 3.064809239
121.0647913 2.973219167
171.0287997 3.149175543
199.0237144 7.445015683
285.0757499 8.040268668
303.0863146 48.88787008

Name: +ve in-silico MS/MS by CFM-ID for PKAFYSRHNWFISU-JTQLQIEISA-N
ID: PKAFYSRHNWFISU-JTQLQIEISA-N
Comment: Energy1
Num peaks: 21
79.05422664 1.667539118
91.05422664 8.384645312
93.06987671 1.447467149
103.0542266 1.771906923
105.0334912 2.148670722
105.0698767 3.185711901
107.0491413 4.511769385
131.0491413 1.880692904
149.0597059 1.56607037
153.0182351 1.86667387
171.0287997 1.427066025
181.0131497 5.917698026
183.0287997 7.224212453
197.0080643 3.23561517
197.0444498 1.611216447
199.0237144 8.543313514
271.0600999 1.995380464
273.0757499 2.267159202
275.0914 4.091451678
285.0757499 4.395462854
303.0863146 11.56150973

Name: +ve in-silico MS/MS by CFM-ID for PKAFYSRHNWFISU-JTQLQIEISA-N
ID: PKAFYSRHNWFISU-JTQLQIEISA-N
Comment: Energy2
Num peaks: 31
41.00219107 2.089617128
43.01784114 1.754385892
49.00727645 4.186681104
51.02292652 2.312877696
55.01784114 1.096615632
63.02292652 3.059541027
75.02292652 1.29655677
79.05422664 2.716866323
91.05422664 4.726233977
93.06987671 2.011767905
101.0385766 11.98473056
103.0542266 4.035145636
105.0334912 7.286568077
105.0698767 3.349724029
107.0491413 3.180952063
113.0233204 0.934664695
121.0647913 1.061679512
129.0334912 2.258741833
131.0491413 1.203008669
133.0647913 1.178633812
139.002585 1.020720391
141.0182351 1.983124928
153.0182351 1.259307284
155.0338851 1.177099522
166.9974996 1.069535956
169.0131497 1.206415606
181.0131497 2.339587587
183.0287997 1.707071949
245.0808353 1.599843722
285.0757499 1.146050481
287.0550145 0.9454428868

Name: +ve in-silico MS/MS by CFM-ID for CSQQQDLQNMHAPD-UHFFFAOYSA-N
ID: CSQQQDLQNMHAPD-UHFFFAOYSA-N
Comment: Energy0
Num peaks: 6
123.0440559 3.479555041
163.0389705 2.130852989
253.0495352 4.258226513
255.0651853 1.253517185
267.0651853 6.45468573
285.0757499 73.50446331

Name: +ve in-silico MS/MS by CFM-ID for CSQQQDLQNMHAPD-UHFFFAOYSA-N
ID: CSQQQDLQNMHAPD-UHFFFAOYSA-N
Comment: Energy1
Num peaks: 18
105.0334912 0.9676608894
123.0440559 12.40682204
135.0440559 1.214665941
163.0389705 1.321449529
173.0233204 1.198462571
175.0389705 1.116956757
225.0546206 1.125818364
237.0546206 1.264285245
239.0702706 2.521730547
241.0495352 2.034480003
241.0859207 2.295482585
243.0651853 1.389697913
253.0495352 4.878836524
255.0651853 3.750653239
257.0808353 8.609205074
267.0651853 8.468500105
269.0444498 1.348055693
285.0757499 24.80963712

Name: +ve in-silico MS/MS by CFM-ID for CSQQQDLQNMHAPD-UHFFFAOYSA-N
ID: CSQQQDLQNMHAPD-UHFFFAOYSA-N
Comment: Energy2
Num peaks: 31
51.02292652 1.822044012
67.01784114 0.8577517214
77.03857658 1.030039255
93.0334912 2.394230094
105.0334912 6.837744164
107.0491413 2.967398192
117.0334912 2.53552452
121.0284058 12.82064789
123.0440559 0.8796473129
133.0284058 2.581096575
135.0440559 4.233884581
137.0597059 1.032163869
163.0389705 1.076890779
173.0233204 3.220350338
185.0233204 1.291470655
201.0546206 1.199448196
209.0597059 2.076853914
221.0233204 1.27588158
223.0389705 1.443320523
225.0546206 3.922136779
227.0338851 1.113327709
229.0495352 0.8623125389
237.0546206 1.432985869
239.0702706 4.005058665
241.0495352 2.804754973
243.0651853 2.135600875
253.0495352 2.134108933
255.0651853 1.255968873
257.0808353 1.463492571
267.0651853 2.362207444
269.0444498 1.712852136

Name: +ve in-silico MS/MS by CFM-ID for ZSGMWCFFXCOFPM-UHFFFAOYSA-N
ID: ZSGMWCFFXCOFPM-UHFFFAOYSA-N
Comment: Energy0
Num peaks: 6
47.01275576 0.8798088286
123.0440559 2.133127062
255.0651853 7.391932627
257.0808353 1.620288408
267.0651853 1.909304159
285.0757499 78.25346229

Name: +ve in-silico MS/MS by CFM-ID for ZSGMWCFFXCOFPM-UHFFFAOYSA-N
ID: ZSGMWCFFXCOFPM-UHFFFAOYSA-N
Comment: Energy1
Num peaks: 9
123.0440559 1.858732689
151.0389705 1.470799747
239.0702706 2.451407009
241.0495352 1.593096779
255.0651853 11.17481294
257.0808353 2.419999564
267.0651853 3.070198602
269.0444498 1.764106241
285.0757499 54.7359667

Name: +ve in-silico MS/MS by CFM-ID for ZSGMWCFFXCOFPM-UHFFFAOYSA-N
ID: ZSGMWCFFXCOFPM-UHFFFAOYSA-N
Comment: Energy2
Num peaks: 31
39.02292652 1.175148235
51.02292652 1.480564081
55.01784114 1.620086683
77.00219107 1.094295227
79.01784114 1.071656948
81.0334912 1.408879693
95.04914126 1.054041832
105.0334912 6.065478669
107.0127558 3.752235827
107.0491413 1.160454828
119.0491413 1.767348696
121.0284058 6.869204729
123.0440559 4.183925662
135.0440559 5.689866841
145.0284058 1.159677204
149.0233204 3.797015345
151.0389705 2.924835482
163.0389705 3.883917551
211.0389705 2.050170984
213.0546206 2.147237094
223.0389705 1.211005296
223.075356 1.131604402
225.0546206 1.606661091
227.0338851 1.690761456
227.0702706 2.641902889
229.0495352 1.752047239
239.0702706 5.343208086
241.0495352 1.596068188
255.0651853 3.297283044
257.0808353 2.117284679
267.0651853 1.291086534

Name: +ve in-silico MS/MS by CFM-ID for IXLRLZOYKJERRA-UHFFFAOYSA-N
ID: IXLRLZOYKJERRA-UHFFFAOYSA-N
Comment: Energy0
Num peaks: 6
59.01275576 1.436330404
221.0597059 1.055171335
239.0702706 10.03694967
249.0546206 13.08411208
267.0651853 49.19561209
285.0757499 19.38360235

Name: +ve in-silico MS/MS by CFM-ID for IXLRLZOYKJERRA-UHFFFAOYSA-N
ID: IXLRLZOYKJERRA-UHFFFAOYSA-N
Comment: Energy1
Num peaks: 16
41.00219107 2.388767112
59.01275576 3.20788619
105.0334912 1.669144238
107.0491413 4.461482003
119.0491413 1.721701083
121.0284058 2.927269723
133.0284058 2.462572283
211.075356 2.350760335
221.0597059 6.083750817
223.075356 1.64946062
237.0546206 1.712443514
239.0702706 22.49728974
241.0859207 2.040899425
249.0546206 7.325666305
267.0651853 13.32567951
285.0757499 4.973306159

Name: +ve in-silico MS/MS by CFM-ID for IXLRLZOYKJERRA-UHFFFAOYSA-N
ID: IXLRLZOYKJERRA-UHFFFAOYSA-N
Comment: Energy2
Num peaks: 31
15.02292652 1.245155756
25.00727645 2.125881667
41.00219107 2.16607136
53.00219107 1.46347433
55.01784114 1.774492431
59.01275576 3.603734772
79.05422664 0.9419135821
105.0334912 1.808971648
107.0491413 2.359993184
119.0127558 1.259186808
119.0491413 1.907566893
121.0284058 1.320689385
133.0284058 3.211246074
145.0284058 3.424324473
147.0440559 1.590926108
159.0076704 1.11274813
171.0076704 1.008311515
173.0233204 1.034242136
183.0440559 1.067563918
185.0597059 0.8695229285
195.0440559 1.543511924
197.0597059 1.135928807
209.0597059 6.073298941
211.075356 2.448009076
221.0597059 8.641005775
223.075356 5.348244627
225.0546206 1.545700079
237.0546206 2.594354288
239.0702706 6.306359989
249.0546206 4.490631368
267.0651853 2.612908537

Name: +ve in-silico MS/MS by CFM-ID for CWQKPKYIMQTGJK-UHFFFAOYSA-N
ID: CWQKPKYIMQTGJK-UHFFFAOYSA-N
Comment: Energy0
Num peaks: 6
43.01784114 3.415537428
112.0557039 8.185739948
124.0505382 2.687025812
152.0454529 10.99642329
221.0833156 17.99759516
263.0938803 42.15705136

Name: +ve in-silico MS/MS by CFM-ID for CWQKPKYIMQTGJK-UHFFFAOYSA-N
ID: CWQKPKYIMQTGJK-UHFFFAOYSA-N
Comment: Energy1
Num peaks: 12
43.01784114 2.928355133
82.03997355 3.800970239
97.0396392 2.816314878
108.0192381 1.609004578
110.0348882 4.806681132
112.0557039 23.12622279
124.0505382 7.246531218
152.0454529 9.503346303
192.0567665 1.593061504
221.0833156 11.65132784
235.0877323 2.318141361
263.0938803 9.355010336

Name: +ve in-silico MS/MS by CFM-ID for CWQKPKYIMQTGJK-UHFFFAOYSA-N
ID: CWQKPKYIMQTGJK-UHFFFAOYSA-N
Comment: Energy2
Num peaks: 22
15.02292652 2.339742005
25.00727645 1.856477328
40.01817548 3.814905763
41.00219107 3.819441074
42.03382555 1.062640416
43.01784114 10.09200556
58.02874017 4.1892009
81.0135047 1.384330739
82.02874017 2.664066029
82.03997355 12.20357092
83.02915477 2.091640452
85.04480483 3.853263558
95.02398914 1.378233726
97.0396392 3.146880551
108.0192381 1.576460009
108.0556236 1.242051424
110.0348882 9.270377923
112.0557039 6.103880215
124.0505382 3.605900968
125.0345538 1.172537311
152.0454529 1.474179146
201.0770873 1.673504542

Name: +ve in-silico MS/MS by CFM-ID for JDTMNMAQWVSSOO-MRVPVSSYSA-N
ID: JDTMNMAQWVSSOO-MRVPVSSYSA-N
Comment: Energy0
Num peaks: 30
29.00219107 0.804531664
43.05422664 1.739254687
47.01275576 5.262256833
67.05422664 0.908616535
83.04914126 1.098110589
85.02840582 0.8274385276
85.06479133 7.813852727
87.04405588 1.056321318
96.96852159 1.688239855
98.98417166 2.274452509
103.075356 2.231317578
110.9841717 0.8255687153
139.0154718 1.894707288
141.0910061 1.242143244
143.1066561 1.472848848
152.9947363 1.282053326
155.0103864 2.999617745
157.0859207 1.052117254
159.1015708 1.538608708
183.005301 4.323670663
185.0808353 0.8663536239
187.0964854 2.908256992
205.1070501 0.7946656548
223.0729867 0.7462193802
237.0522512 1.168031049
239.0679013 9.018353147
241.0835513 1.078332624
257.078466 10.12289873
267.0628159 2.593599206
285.0733806 8.855034014

Name: +ve in-silico MS/MS by CFM-ID for JDTMNMAQWVSSOO-MRVPVSSYSA-N
ID: JDTMNMAQWVSSOO-MRVPVSSYSA-N
Comment: Energy1
Num peaks: 28
29.00219107 1.464822526
41.03857658 1.034458971
43.05422664 4.388789089
47.01275576 7.641783873
57.06987671 3.915164623
67.05422664 2.298431313
80.97360697 1.17086415
83.04914126 0.9249671086
85.02840582 1.68128275
85.06479133 9.545494614
87.04405588 3.638166149
96.96852159 4.229203868
98.98417166 6.057033489
134.9841717 0.8941967457
139.0154718 2.585649121
139.075356 1.288713782
141.0910061 1.544811867
143.1066561 2.639653751
155.0103864 2.377724327
159.1015708 1.336663874
183.005301 5.389264285
185.0808353 0.8529321178
187.0964854 3.347377397
201.0158657 0.8635870785
239.0679013 4.19264557
257.078466 1.84165933
267.0628159 1.672017685
285.0733806 1.531538872

Name: +ve in-silico MS/MS by CFM-ID for JDTMNMAQWVSSOO-MRVPVSSYSA-N
ID: JDTMNMAQWVSSOO-MRVPVSSYSA-N
Comment: Energy2
Num peaks: 31
29.00219107 2.08843905
39.02292652 4.137070461
41.03857658 4.396822129
43.05422664 5.221044513
45.06987671 2.136778872
47.01275576 2.861251634
55.05422664 0.990953617
57.06987671 4.336869039
71.01275576 1.513291002
73.02840582 3.510336502
80.97360697 0.6808784268
85.02840582 1.827001388
85.06479133 4.333247227
87.04405588 3.572694318
96.96852159 3.207175359
98.98417166 1.987945483
103.0389705 1.42356496
103.075356 2.604112978
110.9841717 1.208679355
119.1066561 0.6987494339
129.0910061 1.319486296
139.0154718 1.268068052
139.075356 1.593406217
141.0910061 1.796146265
143.1066561 2.62081363
152.9947363 1.149056778
155.0103864 3.212961875
157.0260365 0.7891286741
157.0859207 2.248315007
159.1015708 5.751764321
239.0679013 1.02383426

Name: +ve in-silico MS/MS by CFM-ID for QZWHWHNCPFEXLL-UHFFFAOYSA-N
ID: QZWHWHNCPFEXLL-UHFFFAOYSA-N
Comment: Energy0
Num peaks: 6
61.06479133 25.74765406
87.04405588 2.018555089
217.0542437 10.71873817
243.0335083 8.623208521
261.0440729 22.85985444
303.0910231 19.26028769

Name: +ve in-silico MS/MS by CFM-ID for QZWHWHNCPFEXLL-UHFFFAOYSA-N
ID: QZWHWHNCPFEXLL-UHFFFAOYSA-N
Comment: Energy1
Num peaks: 6
43.05422664 3.230427455
61.06479133 18.63527457
215.0385936 3.040621477
217.0542437 16.3924842
243.0335083 15.78350552
261.0440729 24.32596203

Name: +ve in-silico MS/MS by CFM-ID for QZWHWHNCPFEXLL-UHFFFAOYSA-N
ID: QZWHWHNCPFEXLL-UHFFFAOYSA-N
Comment: Energy2
Num peaks: 26
41.03857658 2.133108559
43.05422664 16.1457994
44.99710569 1.122441761
45.0334912 1.218171195
59.04914126 2.831114516
61.06479133 8.455308937
103.0290745 1.012637298
107.0603746 1.025377536
132.0556236 2.212682415
144.0556236 9.186904214
146.0712737 1.226526458
157.0508726 1.078927548
158.0348882 5.685042013
170.0348882 1.252296642
171.0665226 2.477457359
172.0505382 3.48023429
173.0821727 0.8478254686
186.0120445 1.904462203
188.0276946 1.616746098
188.0454529 1.878321865
190.0433447 2.219836339
202.0433447 0.715825439
215.0385936 2.917560662
217.0542437 5.090921516
227.0385936 0.7418553932
243.0335083 1.911118219

Name: +ve in-silico MS/MS by CFM-ID for JUTBAVRYDAKVGQ-UHFFFAOYSA-N
ID: JUTBAVRYDAKVGQ-UHFFFAOYSA-N
Comment: Energy0
Num peaks: 6
61.01064758 5.161121066
78.03719668 3.317405174
180.0477614 4.668004315
208.042676 22.45986809
251.0848751 4.585593619
285.0725962 45.59190961

Name: +ve in-silico MS/MS by CFM-ID for JUTBAVRYDAKVGQ-UHFFFAOYSA-N
ID: JUTBAVRYDAKVGQ-UHFFFAOYSA-N
Comment: Energy1
Num peaks: 11
44.04947561 2.14322228
61.01064758 19.82216798
78.03719668 6.608497864
148.0393049 1.936994575
174.0549549 2.785242885
180.0477614 6.826011373
190.0321113 2.724001022
208.042676 22.13845553
237.0692251 1.457412746
251.0848751 3.186924908
285.0725962 10.81509543

Name: +ve in-silico MS/MS by CFM-ID for JUTBAVRYDAKVGQ-UHFFFAOYSA-N
ID: JUTBAVRYDAKVGQ-UHFFFAOYSA-N
Comment: Energy2
Num peaks: 21
15.02292652 1.009857143
27.02292652 1.806661738
44.04947561 1.020334315
46.99499752 1.038482221
58.99499752 1.218683205
61.01064758 18.17441545
63.02292652 2.516373441
76.02154661 0.9414187551
78.03719668 0.9979625126
79.05422664 3.983730952
105.0334912 20.42871411
107.0491413 3.243846662
122.0600403 1.251880268
133.0284058 4.468028166
146.0600403 2.664785417
148.0393049 4.913493479
174.0549549 1.905373396
180.0477614 3.242302998
190.0321113 1.149486438
192.0477614 1.091780511
208.042676 3.011475841

Name: +ve in-silico MS/MS by CFM-ID for XHWRWCSCBDLOLM-UHFFFAOYSA-N
ID: XHWRWCSCBDLOLM-UHFFFAOYSA-N
Comment: Energy0
Num peaks: 6
112.0215466 4.955807201
174.0661883 3.08913714
206.0382593 7.418987008
258.0695594 2.435988024
268.0539094 7.069727838
285.0804585 65.30117336

Name: +ve in-silico MS/MS by CFM-ID for XHWRWCSCBDLOLM-UHFFFAOYSA-N
ID: XHWRWCSCBDLOLM-UHFFFAOYSA-N
Comment: Energy1
Num peaks: 12
52.01817548 4.522904423
174.0661883 4.795511021
206.0382593 1.954995203
241.0430103 2.047638377
243.0586604 2.886181506
254.0382593 1.962142846
256.0539094 2.615938039
258.0695594 2.570686122
259.0648084 2.103827558
268.0539094 18.1665906
269.0491583 2.888026165
285.0804585 34.91308954

Name: +ve in-silico MS/MS by CFM-ID for XHWRWCSCBDLOLM-UHFFFAOYSA-N
ID: XHWRWCSCBDLOLM-UHFFFAOYSA-N
Comment: Energy2
Num peaks: 31
43.02907452 1.518649119
49.00727645 1.134628169
51.02292652 1.243477552
66.03382555 1.998443134
68.97934745 1.165146069
80.04947561 1.201276058
82.99499752 3.101084874
83.99024648 1.358003522
85.01064758 2.639953468
94.99499752 1.891827104
104.0494756 3.330476971
112.0215466 3.822345163
121.0106476 5.874560014
136.0215466 3.595332706
157.0396392 2.010748636
164.0164612 2.544818907
172.0505382 2.075663954
173.0419477 1.180819031
174.0661883 2.228993686
175.9913091 1.275280558
178.0069592 1.380998368
178.0433447 1.267708748
179.0273603 1.676020102
180.0226092 1.823853299
189.0117102 3.442560863
200.0528467 3.501966408
206.0382593 6.172382169
208.0539094 1.409154848
240.0589947 1.394517266
241.0430103 1.405279533
268.0539094 1.375309978

Name: +ve in-silico MS/MS by CFM-ID for YBXGACGRJWDKHC-UHFFFAOYSA-N
ID: YBXGACGRJWDKHC-UHFFFAOYSA-N
Comment: Energy0
Num peaks: 6
167.0338851 0.5586996973
271.0600999 6.747924204
273.0757499 2.080670974
285.0757499 12.75106987
287.0550145 1.410071319
303.0863146 71.88636791

Name: +ve in-silico MS/MS by CFM-ID for YBXGACGRJWDKHC-UHFFFAOYSA-N
ID: YBXGACGRJWDKHC-UHFFFAOYSA-N
Comment: Energy1
Num peaks: 7
259.0600999 2.577480201
271.0600999 12.52449682
273.0757499 2.187380839
275.0914 4.241716567
285.0757499 14.25827361
287.0550145 3.135709233
303.0863146 41.7354816

Name: +ve in-silico MS/MS by CFM-ID for YBXGACGRJWDKHC-UHFFFAOYSA-N
ID: YBXGACGRJWDKHC-UHFFFAOYSA-N
Comment: Energy2
Num peaks: 31
55.01784114 3.2109196
57.0334912 1.468149263
83.01275576 1.224000135
85.02840582 2.058921608
97.02840582 2.677993064
123.0076704 1.347670414
123.0440559 1.786602269
125.0233204 1.799339558
139.0389705 1.848657098
149.0233204 2.826547624
165.0182351 1.946249746
167.0338851 1.234607261
179.0338851 1.847306167
205.0495352 2.430526101
215.0338851 3.654879653
217.0495352 3.392703556
229.0495352 4.126956046
231.0287997 1.285408965
231.0651853 1.468562139
233.0444498 1.674863606
241.0495352 2.769765207
245.0444498 1.392554956
247.0600999 2.178877007
255.0651853 6.609296885
257.0444498 6.691465616
257.0808353 2.296596996
259.0600999 1.499370686
271.0600999 2.629772575
275.0914 1.311382136
285.0757499 2.588123995
287.0550145 2.592903446

Name: +ve in-silico MS/MS by CFM-ID for QGWPJKZWGKFVHY-IKCYDLRASA-N
ID: QGWPJKZWGKFVHY-IKCYDLRASA-N
Comment: Energy0
Num peaks: 6
111.0440559 2.994197739
267.0651853 2.533854221
271.0600999 2.77719932
273.0757499 1.533168167
285.0757499 46.4928891
303.0863146 31.29345004

Name: +ve in-silico MS/MS by CFM-ID for QGWPJKZWGKFVHY-IKCYDLRASA-N
ID: QGWPJKZWGKFVHY-IKCYDLRASA-N
Comment: Energy1
Num peaks: 20
49.00727645 1.783555905
51.02292652 1.565948839
53.03857658 1.949940879
67.01784114 2.130821231
79.01784114 1.11767731
81.0334912 1.05504079
83.04914126 1.728304902
95.04914126 1.053459924
111.0440559 2.254596896
113.0597059 1.142050306
191.0338851 6.924321365
245.0444498 2.013965218
259.0600999 1.348942614
261.0757499 1.222829328
267.0651853 3.663904937
271.0600999 3.3609396
273.0757499 2.104792099
275.0914 2.640750244
285.0757499 29.24261732
303.0863146 12.3576305

Name: +ve in-silico MS/MS by CFM-ID for QGWPJKZWGKFVHY-IKCYDLRASA-N
ID: QGWPJKZWGKFVHY-IKCYDLRASA-N
Comment: Energy2
Num peaks: 31
25.00727645 3.1971765
27.02292652 1.397648052
41.00219107 1.559923387
49.00727645 2.721652243
51.02292652 2.001874243
53.03857658 1.393935766
55.01784114 2.660364259
57.0334912 1.324146079
63.02292652 3.801315928
65.03857658 3.013399847
67.01784114 2.310328417
67.05422664 3.213870499
77.00219107 1.837979319
79.01784114 5.807321815
81.0334912 8.718687791
83.04914126 2.946315734
95.04914126 3.771613759
97.02840582 1.181092926
109.0284058 1.369578937
111.0440559 2.454930912
123.0440559 1.611182858
139.0389705 2.048864935
149.0233204 1.64249785
163.0389705 1.150256439
175.0389705 1.050889645
191.0338851 3.192622505
247.0600999 1.766995799
255.0651853 2.014894157
259.0600999 1.162623282
267.0651853 1.915630308
285.0757499 1.894024795

Name: +ve in-silico MS/MS by CFM-ID for LHUSIUJRMSQNJO-AWEZNQCLSA-N
ID: LHUSIUJRMSQNJO-AWEZNQCLSA-N
Comment: Energy0
Num peaks: 10
123.0440559 2.600206242
133.0284058 4.361415465
135.0440559 2.325988792
137.0597059 2.787966747
139.0389705 3.800271188
153.0546206 1.72292601
167.0338851 7.148350298
181.0495352 2.269197994
285.0757499 8.631493993
303.0863146 44.3987772

Name: +ve in-silico MS/MS by CFM-ID for LHUSIUJRMSQNJO-AWEZNQCLSA-N
ID: LHUSIUJRMSQNJO-AWEZNQCLSA-N
Comment: Energy1
Num peaks: 20
111.0440559 1.270478537
121.0284058 8.083498451
123.0440559 9.498504203
135.0440559 1.550340837
137.0233204 1.595255819
137.0597059 2.116801043
139.0389705 3.995052253
149.0233204 5.797555352
151.0389705 6.165144204
163.0389705 1.437409996
165.0182351 2.877260924
165.0546206 1.947979906
167.0338851 7.366371176
181.0495352 1.467111871
259.0600999 1.09822947
271.0600999 2.105749261
273.0757499 3.961829577
275.0914 5.980687075
285.0757499 4.016997356
303.0863146 8.245011524

Name: +ve in-silico MS/MS by CFM-ID for LHUSIUJRMSQNJO-AWEZNQCLSA-N
ID: LHUSIUJRMSQNJO-AWEZNQCLSA-N
Comment: Energy2
Num peaks: 31
49.00727645 4.515790441
51.02292652 2.460665213
53.03857658 0.9797994543
71.01275576 1.078013043
75.02292652 6.376618667
77.03857658 3.805388443
79.01784114 1.833991227
81.0334912 1.069702802
93.0334912 1.189215447
95.04914126 1.16279843
97.02840582 1.740613581
105.0334912 1.204420506
109.0284058 3.714534585
111.0440559 2.185062805
113.0233204 1.567086983
121.0284058 3.054188743
123.0440559 2.984595714
133.0284058 6.941890054
135.0076704 1.098411388
135.0440559 1.744056925
137.0233204 2.852524716
137.0597059 0.9866145592
139.0389705 3.084663782
149.0233204 2.669938929
151.0389705 2.67463037
153.0546206 1.586185395
163.0389705 1.121729625
165.0182351 1.52212873
167.0338851 1.121457137
275.0914 0.9620551015
285.0757499 1.98549139

Name: +ve in-silico MS/MS by CFM-ID for SUJOIPVTNUVDCB-MRVPVSSYSA-N
ID: SUJOIPVTNUVDCB-MRVPVSSYSA-N
Comment: Energy0
Num peaks: 6
173.0597059 1.812689273
191.0702706 0.8265667602
259.0600999 0.741767388
267.0651853 9.217555447
285.0757499 45.58320116
303.0863146 34.26390755

Name: +ve in-silico MS/MS by CFM-ID for SUJOIPVTNUVDCB-MRVPVSSYSA-N
ID: SUJOIPVTNUVDCB-MRVPVSSYSA-N
Comment: Energy1
Num peaks: 19
59.04914126 2.328956286
173.0597059 1.506000852
201.0546206 2.567072766
217.0495352 3.170884005
225.0546206 1.579577652
231.0651853 3.830637042
241.0495352 2.666528137
243.0287997 2.023997195
243.0651853 3.332900929
245.0444498 1.745104669
255.0651853 1.359763114
257.0808353 3.311304132
259.0600999 2.498377897
261.0757499 1.236457909
267.0651853 9.94607488
273.0757499 3.731613029
275.0914 3.860840632
285.0757499 19.42920538
303.0863146 10.07392274

Name: +ve in-silico MS/MS by CFM-ID for SUJOIPVTNUVDCB-MRVPVSSYSA-N
ID: SUJOIPVTNUVDCB-MRVPVSSYSA-N
Comment: Energy2
Num peaks: 31
39.02292652 4.522571725
41.00219107 1.521116867
41.03857658 1.90489556
53.00219107 1.251261034
65.00219107 3.127483529
67.01784114 1.995315554
121.0647913 1.0357466
159.0440559 1.345627319
163.075356 1.05982437
173.0597059 9.23849516
189.0546206 2.817168042
191.0702706 1.316064047
197.0597059 1.059294534
199.0389705 1.088477055
199.075356 1.222315242
201.0546206 2.374398598
213.0546206 2.593401922
215.0702706 1.941986975
217.0859207 1.100543332
231.0651853 3.598026828
233.0808353 1.154620961
241.0495352 2.698415728
241.0859207 1.176386573
243.0651853 2.979828313
255.0651853 1.034938225
257.0444498 1.284247301
257.0808353 3.475861761
259.0600999 1.554122433
267.0651853 10.65908605
285.0757499 3.50754295
287.0550145 1.819835465

Name: +ve in-silico MS/MS by CFM-ID for DSAJORLEPQBKDA-AWEZNQCLSA-N
ID: DSAJORLEPQBKDA-AWEZNQCLSA-N
Comment: Energy0
Num peaks: 9
133.0284058 4.509369329
135.0440559 2.37123888
137.0597059 2.835173891
139.0389705 3.608524668
153.0546206 1.747082276
167.0338851 7.599225855
271.0600999 2.979075028
285.0757499 9.36625698
303.0863146 45.43382191

Name: +ve in-silico MS/MS by CFM-ID for DSAJORLEPQBKDA-AWEZNQCLSA-N
ID: DSAJORLEPQBKDA-AWEZNQCLSA-N
Comment: Energy1
Num peaks: 20
111.0440559 1.240783196
121.0284058 7.913548753
123.0440559 7.316483883
135.0440559 1.785009175
137.0233204 1.40338843
137.0597059 2.40410371
139.0389705 4.087252389
149.0233204 5.683230853
151.0389705 6.942602985
163.0389705 1.034678605
165.0182351 3.008944021
165.0546206 1.841651195
167.0338851 8.65447124
181.0495352 1.563835957
193.0495352 1.05218177
271.0600999 2.215913838
273.0757499 3.466188354
275.0914 5.452665335
285.0757499 4.817674426
303.0863146 8.860459308

Name: +ve in-silico MS/MS by CFM-ID for DSAJORLEPQBKDA-AWEZNQCLSA-N
ID: DSAJORLEPQBKDA-AWEZNQCLSA-N
Comment: Energy2
Num peaks: 31
49.00727645 3.65342041
51.02292652 1.427288776
75.02292652 6.69048192
77.03857658 3.994216661
79.01784114 1.480255273
81.0334912 1.648066931
95.04914126 1.388729712
97.02840582 3.134715083
105.0334912 1.151754935
109.0284058 2.808437852
111.0440559 1.051077559
121.0284058 3.137225133
121.0647913 0.9016629937
123.0076704 1.166082369
123.0440559 2.566402676
131.0127558 0.8268008259
133.0284058 8.060994801
135.0076704 1.207316802
135.0440559 2.335275293
137.0233204 3.148398997
137.0597059 1.080013033
139.0389705 3.922545685
149.0233204 1.879364443
151.0389705 2.773898708
153.0546206 1.488841296
163.0389705 1.218652447
165.0182351 1.483075863
167.0338851 1.730803941
247.0600999 0.9308624056
275.0914 1.646610787
285.0757499 1.504165089

Name: +ve in-silico MS/MS by CFM-ID for CYENPHRRKQQAOP-UHFFFAOYSA-N
ID: CYENPHRRKQQAOP-UHFFFAOYSA-N
Comment: Energy0
Num peaks: 6
67.05422664 2.574966121
247.0237144 5.248858151
257.0808353 2.922946178
271.0600999 3.039283164
285.0757499 24.77783749
303.0863146 47.64279476

Name: +ve in-silico MS/MS by CFM-ID for CYENPHRRKQQAOP-UHFFFAOYSA-N
ID: CYENPHRRKQQAOP-UHFFFAOYSA-N
Comment: Energy1
Num peaks: 15
65.03857658 2.123041635
67.05422664 2.565582847
83.04914126 1.562221546
85.06479133 1.853115328
219.0287997 2.30492362
231.1015708 1.911495218
235.0237144 1.564385677
243.0287997 2.536641838
245.0444498 2.360578915
247.0237144 5.55660582
257.0808353 16.16243469
261.0393644 4.299899838
271.0600999 2.961296997
285.0757499 19.22493318
303.0863146 13.91319824

Name: +ve in-silico MS/MS by CFM-ID for CYENPHRRKQQAOP-UHFFFAOYSA-N
ID: CYENPHRRKQQAOP-UHFFFAOYSA-N
Comment: Energy2
Num peaks: 24
55.05422664 2.949415113
65.03857658 6.949342321
67.05422664 5.909231884
69.06987671 1.113525756
83.04914126 2.784227276
85.06479133 1.280937739
149.0233204 1.340107764
163.075356 4.213531347
165.0182351 1.251500946
173.0233204 1.967436532
175.0389705 1.320134273
177.0182351 14.07370862
177.0546206 2.066028366
189.0182351 4.226238493
191.0338851 8.664708337
193.0495352 1.337748372
201.0546206 6.599363647
203.0702706 2.326122454
205.0495352 1.520955033
205.0859207 1.00522398
215.0338851 1.333476337
217.0495352 2.218846194
231.0651853 2.790986177
233.0808353 1.376222529

Name: +ve in-silico MS/MS by CFM-ID for MAACIAXDWACWDX-UHFFFAOYSA-N
ID: MAACIAXDWACWDX-UHFFFAOYSA-N
Comment: Energy0
Num peaks: 6
111.0440559 2.212711275
137.0233204 7.671545922
165.0546206 1.985052698
193.0495352 4.97749192
285.0757499 11.63461372
303.0863146 60.65343108

Name: +ve in-silico MS/MS by CFM-ID for MAACIAXDWACWDX-UHFFFAOYSA-N
ID: MAACIAXDWACWDX-UHFFFAOYSA-N
Comment: Energy1
Num peaks: 10
111.0440559 2.196728987
133.0284058 2.001455792
137.0233204 34.16891623
139.0389705 3.101425864
151.0389705 8.730507801
165.0546206 3.907637611
175.0389705 2.621802313
193.0495352 7.142077404
285.0757499 4.293058313
303.0863146 12.13445567

Name: +ve in-silico MS/MS by CFM-ID for MAACIAXDWACWDX-UHFFFAOYSA-N
ID: MAACIAXDWACWDX-UHFFFAOYSA-N
Comment: Energy2
Num peaks: 25
53.00219107 6.945472092
55.01784114 3.455931784
57.0334912 1.188345609
67.01784114 6.049632644
69.0334912 1.366699573
80.99710569 2.250669802
81.0334912 1.142091111
83.01275576 1.099283553
92.99710569 7.631814441
95.01275576 2.640659674
107.0127558 1.713193616
109.0284058 4.092642793
111.0440559 4.082846283
121.0284058 3.655532331
123.0440559 2.263339739
133.0284058 1.178579101
137.0233204 18.66779609
147.0440559 1.572997912
151.0389705 1.003254598
161.0233204 1.220151693
165.0546206 1.860983189
167.0702706 1.001102724
175.0389705 1.44063526
189.0182351 1.479874172
275.0914 1.922908775

Name: +ve in-silico MS/MS by CFM-ID for JZTZVTCZKZHFNF-ODXREFDESA-N
ID: JZTZVTCZKZHFNF-ODXREFDESA-N
Comment: Energy0
Num peaks: 11
123.0189038 4.4814371
125.0345538 7.376853138
127.0502039 2.05765948
141.0294684 5.908637489
143.0451185 1.868995363
153.0294684 2.262558215
171.0400331 39.00432063
257.0768126 4.099152414
275.0873772 2.818072892
285.0717272 2.816517036
303.0822919 7.314608235

Name: +ve in-silico MS/MS by CFM-ID for JZTZVTCZKZHFNF-ODXREFDESA-N
ID: JZTZVTCZKZHFNF-ODXREFDESA-N
Comment: Energy1
Num peaks: 14
29.00219107 1.218844439
47.01275576 1.482539085
59.01275576 1.074769139
61.02840582 1.109162309
123.0189038 3.421569861
125.0345538 18.26844162
126.0185694 5.673803561
128.0342195 4.172264585
141.0294684 3.137507227
142.013484 3.167946956
143.0451185 6.633029971
153.0294684 4.367800698
171.0400331 25.38770435
257.0768126 1.279885562

Name: +ve in-silico MS/MS by CFM-ID for JZTZVTCZKZHFNF-ODXREFDESA-N
ID: JZTZVTCZKZHFNF-ODXREFDESA-N
Comment: Energy2
Num peaks: 26
29.00219107 1.461628234
31.01784114 1.211628423
43.01784114 1.341966693
44.0130901 0.9245423021
45.0334912 1.208889393
59.01275576 4.367000543
71.02398914 1.322679393
84.04439023 1.023220172
123.0189038 6.695085499
125.0345538 14.79515022
126.0185694 1.842735439
127.0502039 2.917061109
128.0342195 1.701469418
139.0138184 1.222087806
139.997834 0.6093361429
141.0294684 6.180396485
143.0451185 3.629286661
148.0604342 0.7243536827
153.0294684 4.895140725
154.013484 0.7722046132
155.0451185 1.038567011
169.0243831 0.8501712203
171.0400331 16.68168755
205.0818979 0.6197896436
213.0505978 0.6516294789
229.0818979 1.425983529

Name: +ve in-silico MS/MS by CFM-ID for YRZXKRQRZJMBFT-UHFFFAOYSA-N
ID: YRZXKRQRZJMBFT-UHFFFAOYSA-N
Comment: Energy0
Num peaks: 6
123.0440559 3.678143347
141.0546206 2.7036695
233.0808353 1.356141684
235.0964854 3.124046817
245.0808353 1.113755546
263.0914 82.58083338

Name: +ve in-silico MS/MS by CFM-ID for YRZXKRQRZJMBFT-UHFFFAOYSA-N
ID: YRZXKRQRZJMBFT-UHFFFAOYSA-N
Comment: Energy1
Num peaks: 14
39.02292652 1.319900581
65.03857658 1.363648601
95.04914126 2.946894969
121.0284058 2.645907329
123.0440559 10.63271628
141.0546206 3.599446865
151.0389705 1.471237544
179.0338851 1.152370194
203.0702706 1.908657059
231.0651853 1.845247382
233.0808353 4.212685912
235.0964854 3.643075213
245.0808353 1.442829813
263.0914 42.12803349

Name: +ve in-silico MS/MS by CFM-ID for YRZXKRQRZJMBFT-UHFFFAOYSA-N
ID: YRZXKRQRZJMBFT-UHFFFAOYSA-N
Comment: Energy2
Num peaks: 20
39.02292652 3.206930379
51.02292652 1.568149814
55.05422664 2.244014667
65.03857658 10.37826867
67.05422664 5.203104599
81.0334912 6.150294023
83.04914126 1.464634603
91.01784114 1.518772726
93.0334912 5.320954008
95.04914126 7.586260095
105.0334912 1.486881287
107.0491413 1.635190251
109.0284058 1.410552454
111.0440559 4.475583335
121.0284058 2.013213904
123.0440559 14.21988947
125.0233204 1.731291776
141.0546206 4.687032968
145.0647913 2.690459937
201.0546206 2.085232124

Name: +ve in-silico MS/MS by CFM-ID for VCSBQDYZRLMMNP-MRXNPFEDSA-N
ID: VCSBQDYZRLMMNP-MRXNPFEDSA-N
Comment: Energy0
Num peaks: 6
135.0440559 2.546280897
261.0757499 1.937127188
271.0600999 3.030153902
285.0757499 14.33729224
287.0550145 3.106132221
303.0863146 58.95710954

Name: +ve in-silico MS/MS by CFM-ID for VCSBQDYZRLMMNP-MRXNPFEDSA-N
ID: VCSBQDYZRLMMNP-MRXNPFEDSA-N
Comment: Energy1
Num peaks: 21
43.01784114 1.725860508
97.02840582 1.208361113
107.0491413 4.231640983
135.0440559 3.41021836
137.0597059 2.415260867
149.0233204 1.879421322
151.0389705 2.007608077
167.0338851 1.812739622
205.0495352 1.619946433
243.0651853 1.282058902
255.0651853 1.432354203
257.0808353 3.166405711
259.0600999 1.974178262
261.0757499 2.736698165
267.0651853 2.404436058
271.0600999 3.020960473
273.0757499 5.124189298
275.0914 2.453492454
285.0757499 15.33966833
287.0550145 2.050934652
303.0863146 19.64608758

Name: +ve in-silico MS/MS by CFM-ID for VCSBQDYZRLMMNP-MRXNPFEDSA-N
ID: VCSBQDYZRLMMNP-MRXNPFEDSA-N
Comment: Energy2
Num peaks: 31
39.02292652 2.532713812
41.00219107 1.247171385
43.01784114 1.414094091
49.00727645 1.862863398
51.02292652 2.462404239
65.03857658 1.636984446
97.02840582 1.504099751
105.0334912 2.071208352
107.0491413 3.038424254
123.0440559 1.058369875
131.0127558 3.23042386
133.0284058 1.305972478
135.0440559 6.180922461
137.0597059 1.02338447
149.0233204 3.12716659
151.0389705 1.335081132
175.0389705 1.172223156
205.0495352 1.444910864
217.0495352 1.178735632
225.0546206 1.426500119
241.0495352 1.461713063
243.0651853 1.077417413
253.0495352 2.093651017
255.0651853 3.227671274
257.0444498 1.230089097
257.0808353 1.531329511
267.0651853 2.750020096
269.0444498 2.867976645
275.0914 1.056430178
285.0757499 2.34756264
287.0550145 1.956311298

Name: +ve in-silico MS/MS by CFM-ID for HYDJFGIXYVSQGV-UHFFFAOYSA-N
ID: HYDJFGIXYVSQGV-UHFFFAOYSA-N
Comment: Energy0
Num peaks: 6
99.04405588 4.643849029
137.0597059 2.426891032
231.0651853 4.031677627
233.0808353 1.718154353
245.0808353 7.310284853
263.0914 69.51580882

Name: +ve in-silico MS/MS by CFM-ID for HYDJFGIXYVSQGV-UHFFFAOYSA-N
ID: HYDJFGIXYVSQGV-UHFFFAOYSA-N
Comment: Energy1
Num peaks: 16
55.01784114 2.328127708
69.0334912 1.860759092
97.02840582 2.604156309
99.04405588 7.52330332
137.0597059 4.938170999
165.0546206 6.840817249
167.0702706 1.790389713
189.0546206 1.763062952
191.0702706 2.576569757
193.0859207 2.65096176
219.0651853 2.008271896
231.0651853 4.876881822
233.0808353 2.11180948
235.0964854 15.57134147
245.0808353 3.927693922
263.0914 17.10966373

Name: +ve in-silico MS/MS by CFM-ID for HYDJFGIXYVSQGV-UHFFFAOYSA-N
ID: HYDJFGIXYVSQGV-UHFFFAOYSA-N
Comment: Energy2
Num peaks: 31
15.02292652 1.142702427
41.00219107 1.253054978
45.0334912 1.42610481
53.00219107 2.353434036
55.01784114 4.494881105
69.0334912 3.626764134
71.04914126 1.995880588
99.04405588 2.037194911
107.0491413 1.700294884
123.0440559 2.481460973
135.0440559 1.567037755
137.0597059 13.73087063
139.075356 1.527030535
149.0233204 1.033429603
161.0233204 1.680091083
161.0597059 1.215507377
163.0389705 0.9428808068
165.0546206 6.019412208
175.0389705 3.249823782
177.0182351 1.286748251
177.0546206 2.623462077
189.0546206 1.925938958
191.0338851 1.557004599
191.0702706 1.799294275
193.0495352 1.45908559
215.0702706 1.031366226
217.0495352 3.56865412
219.0651853 1.291736396
231.0651853 1.094495121
235.0964854 1.092851242
247.0600999 1.5000565

Name: +ve in-silico MS/MS by CFM-ID for ABLLSLSHQGLOPV-CVEARBPZSA-N
ID: ABLLSLSHQGLOPV-CVEARBPZSA-N
Comment: Energy0
Num peaks: 6
123.0440559 3.446703472
125.0597059 7.735806524
139.0389705 4.7262432
271.0600999 3.988145122
285.0757499 6.646334269
303.0863146 65.00796176

Name: +ve in-silico MS/MS by CFM-ID for ABLLSLSHQGLOPV-CVEARBPZSA-N
ID: ABLLSLSHQGLOPV-CVEARBPZSA-N
Comment: Energy1
Num peaks: 15
95.04914126 2.232056989
123.0440559 4.56077068
125.0597059 4.02260321
139.0389705 1.632096077
163.0389705 3.846054444
165.0546206 2.411237967
245.0444498 2.047436917
259.0600999 1.457132298
261.0757499 1.591406693
271.0600999 5.60391054
273.0757499 4.143276097
275.0914 3.438462646
285.0757499 8.219697787
287.0550145 5.40976005
303.0863146 30.35877418

Name: +ve in-silico MS/MS by CFM-ID for ABLLSLSHQGLOPV-CVEARBPZSA-N
ID: ABLLSLSHQGLOPV-CVEARBPZSA-N
Comment: Energy2
Num peaks: 27
15.02292652 1.167067488
39.02292652 2.072147109
51.02292652 0.9150982291
55.01784114 1.255676126
63.02292652 1.859698314
65.00219107 1.687657122
65.03857658 3.19428609
67.01784114 5.856444944
69.0334912 2.343217126
71.04914126 1.116451611
81.0334912 5.560014806
83.01275576 2.290668244
95.04914126 5.733350994
97.02840582 3.139822174
107.0491413 6.496863437
111.0440559 1.037714008
123.0440559 10.61934357
125.0597059 4.889814782
139.0389705 6.345457813
141.0546206 3.477462159
151.0389705 0.9402761264
163.0389705 1.623021931
179.0338851 1.480648163
255.0651853 0.888348553
271.0600999 1.520765148
285.0757499 1.434993571
287.0550145 1.573415297

Name: +ve in-silico MS/MS by CFM-ID for MLWIYODOURBGPI-INIZCTEOSA-N
ID: MLWIYODOURBGPI-INIZCTEOSA-N
Comment: Energy0
Num peaks: 6
123.0440559 1.357951048
253.0495352 0.9211451259
255.0651853 1.163847692
257.0808353 1.794317189
267.0651853 14.50413062
285.0757499 72.81165045

Name: +ve in-silico MS/MS by CFM-ID for MLWIYODOURBGPI-INIZCTEOSA-N
ID: MLWIYODOURBGPI-INIZCTEOSA-N
Comment: Energy1
Num peaks: 15
105.0334912 1.213601187
121.0284058 8.165206963
123.0440559 8.599777397
163.0389705 3.290440797
177.0546206 2.60315912
213.0546206 1.199262549
215.0702706 4.7800841
239.0702706 1.219853342
241.0495352 1.955372243
253.0495352 1.271072947
255.0651853 3.622760472
257.0808353 4.927257392
267.0651853 7.546069235
269.0444498 14.40508391
285.0757499 16.22189691

Name: +ve in-silico MS/MS by CFM-ID for MLWIYODOURBGPI-INIZCTEOSA-N
ID: MLWIYODOURBGPI-INIZCTEOSA-N
Comment: Energy2
Num peaks: 31
39.02292652 2.45481318
49.00727645 8.352427207
51.02292652 4.0824445
53.00219107 1.742145855
53.03857658 1.210310241
63.02292652 1.847215559
65.00219107 1.17567582
65.03857658 5.608498828
77.00219107 1.375728132
95.04914126 3.082727108
105.0334912 5.660828258
121.0284058 2.722419534
123.0440559 1.904172646
135.0440559 1.336550569
159.0440559 1.747758708
177.0546206 1.208522863
187.075356 1.681837843
195.0440559 1.443327873
197.0597059 3.002543742
209.0597059 1.837303776
211.075356 2.048895676
213.0546206 4.180822195
215.0702706 3.240726474
225.0546206 1.694046214
227.0702706 1.587094567
237.0546206 1.912698125
239.0702706 4.264528163
243.0651853 1.536837066
249.0546206 2.046863212
253.0495352 1.212254121
267.0651853 3.221995991

Name: +ve in-silico MS/MS by CFM-ID for BROXNHWVEWPLHG-UHFFFAOYSA-N
ID: BROXNHWVEWPLHG-UHFFFAOYSA-N
Comment: Energy0
Num peaks: 6
167.0338851 0.6195737239
271.0600999 4.641409756
273.0757499 2.149092185
285.0757499 0.8413842827
287.0550145 1.310898401
303.0863146 84.98020499

Name: +ve in-silico MS/MS by CFM-ID for BROXNHWVEWPLHG-UHFFFAOYSA-N
ID: BROXNHWVEWPLHG-UHFFFAOYSA-N
Comment: Energy1
Num peaks: 6
259.0600999 4.064525892
271.0600999 10.3300814
273.0757499 5.963873042
275.0914 7.435823515
287.0550145 2.317958043
303.0863146 51.14285916

Name: +ve in-silico MS/MS by CFM-ID for BROXNHWVEWPLHG-UHFFFAOYSA-N
ID: BROXNHWVEWPLHG-UHFFFAOYSA-N
Comment: Energy2
Num peaks: 31
55.01784114 2.869034828
69.0334912 1.042728617
85.02840582 2.529053172
97.02840582 1.583267636
109.0284058 1.777448118
123.0440559 2.276596409
125.0233204 2.587509561
137.0233204 1.696325478
137.0597059 1.53654908
139.0389705 1.604290109
149.0233204 2.351025269
151.0389705 1.839377027
165.0182351 2.382558553
167.0338851 1.177650564
179.0338851 1.899912822
191.0338851 2.058259408
203.0338851 1.067317827
205.0495352 1.577699739
215.0338851 3.62919581
217.0495352 4.173443125
229.0495352 4.138275931
231.0651853 1.183445276
233.0444498 1.103172742
241.0495352 1.751128222
243.0651853 1.592444218
257.0444498 6.900687627
259.0600999 3.661295786
271.0237144 1.971762114
271.0600999 1.979750049
273.0757499 1.351085955
287.0550145 2.507284258

Name: +ve in-silico MS/MS by CFM-ID for ZVYYLCRHHLHQRK-UHFFFAOYSA-N
ID: ZVYYLCRHHLHQRK-UHFFFAOYSA-N
Comment: Energy0
Num peaks: 6
271.0600999 4.292903212
273.0757499 1.753846138
275.0914 0.3943774251
285.0757499 13.40017082
287.0550145 1.368935783
303.0863146 75.85562517

Name: +ve in-silico MS/MS by CFM-ID for ZVYYLCRHHLHQRK-UHFFFAOYSA-N
ID: ZVYYLCRHHLHQRK-UHFFFAOYSA-N
Comment: Energy1
Num peaks: 6
271.0600999 11.13246975
273.0757499 2.737619589
275.0914 2.117949617
285.0757499 16.52145508
287.0550145 3.058096229
303.0863146 49.90539138

Name: +ve in-silico MS/MS by CFM-ID for ZVYYLCRHHLHQRK-UHFFFAOYSA-N
ID: ZVYYLCRHHLHQRK-UHFFFAOYSA-N
Comment: Energy2
Num peaks: 29
15.02292652 1.317091489
39.02292652 1.448939183
41.03857658 2.275865628
53.00219107 1.069690223
55.01784114 3.742415098
65.00219107 1.476464306
92.99710569 3.724466665
95.01275576 2.883101558
125.0233204 1.910591781
127.0389705 1.667200127
137.0233204 7.933690847
201.0546206 0.9150445916
209.0444498 0.8960760376
217.0495352 2.572876039
229.0495352 1.67490628
231.0287997 4.036225665
231.0651853 1.041356781
233.0444498 1.844937154
241.0495352 3.06330017
255.0651853 7.410020903
257.0444498 5.541347871
257.0808353 4.377021256
259.0600999 3.465296263
271.0237144 1.426556992
271.0600999 2.784779921
273.0757499 1.420736685
275.0914 1.357866897
285.0757499 4.526030213
287.0550145 2.902049852

Name: +ve in-silico MS/MS by CFM-ID for BTNISWPIOSAYEQ-UHFFFAOYSA-N
ID: BTNISWPIOSAYEQ-UHFFFAOYSA-N
Comment: Energy0
Num peaks: 6
137.0597059 1.764704587
253.0495352 15.62520797
255.0651853 4.086513539
257.0808353 2.087604577
267.0651853 17.62539746
285.0757499 47.59776014

Name: +ve in-silico MS/MS by CFM-ID for BTNISWPIOSAYEQ-UHFFFAOYSA-N
ID: BTNISWPIOSAYEQ-UHFFFAOYSA-N
Comment: Energy1
Num peaks: 12
121.0284058 13.41952835
133.0284058 3.709843161
135.0440559 3.215831979
137.0597059 2.318754368
163.0389705 6.834115143
165.0546206 8.660894632
225.0546206 5.467775751
253.0495352 5.201043708
255.0651853 4.028450408
257.0808353 15.15392178
267.0651853 6.496210575
285.0757499 6.452030142

Name: +ve in-silico MS/MS by CFM-ID for BTNISWPIOSAYEQ-UHFFFAOYSA-N
ID: BTNISWPIOSAYEQ-UHFFFAOYSA-N
Comment: Energy2
Num peaks: 26
39.02292652 1.820362224
45.0334912 3.964688161
93.0334912 1.013798258
95.04914126 1.133070897
105.0334912 6.204425164
107.0491413 2.367814387
121.0284058 4.791020923
133.0284058 3.034545379
135.0440559 6.974057445
137.0597059 3.075233783
163.0389705 1.126248036
209.0233204 0.9378712981
211.0389705 4.321468031
223.0389705 1.210197191
225.0546206 8.900405081
227.0702706 1.553646242
229.0859207 1.254539705
235.0389705 2.694738171
237.0546206 7.436974648
239.0702706 7.090734675
243.0651853 1.090821029
253.0495352 1.868961307
255.0651853 1.58689344
257.0808353 1.458092248
267.0651853 2.414008472
269.0444498 1.161251775

Name: +ve in-silico MS/MS by CFM-ID for QQNGZSJGYLOVET-UHFFFAOYSA-N
ID: QQNGZSJGYLOVET-UHFFFAOYSA-N
Comment: Energy0
Num peaks: 6
189.0546206 1.428426762
253.0495352 3.921124145
255.0651853 1.216095224
267.0651853 14.00470712
269.0444498 1.262422565
285.0757499 68.4894624

Name: +ve in-silico MS/MS by CFM-ID for QQNGZSJGYLOVET-UHFFFAOYSA-N
ID: QQNGZSJGYLOVET-UHFFFAOYSA-N
Comment: Energy1
Num peaks: 14
39.02292652 1.669533448
41.03857658 1.41596257
65.00219107 2.545974522
67.01784114 4.831298426
69.0334912 8.419859876
189.0546206 2.960174798
215.0338851 6.860418061
217.0495352 14.5880977
231.0651853 6.696422685
253.0495352 1.735358978
255.0651853 1.57034063
257.0808353 13.79715307
267.0651853 4.385600125
285.0757499 9.37239442

Name: +ve in-silico MS/MS by CFM-ID for QQNGZSJGYLOVET-UHFFFAOYSA-N
ID: QQNGZSJGYLOVET-UHFFFAOYSA-N
Comment: Energy2
Num peaks: 27
25.00727645 1.902822358
27.02292652 1.208406304
39.02292652 5.917587708
41.03857658 3.770436657
49.00727645 1.559552541
51.02292652 1.80846296
53.00219107 6.857921879
55.01784114 4.166933339
65.00219107 3.528155617
67.01784114 3.730497763
69.0334912 3.407466725
187.0389705 2.00876765
189.0546206 9.622389802
199.0389705 1.608790639
211.0389705 1.389873299
213.0546206 2.145829102
215.0338851 2.542960424
215.0702706 1.536380922
217.0495352 2.554004415
225.0546206 3.575688463
237.0546206 3.373509875
239.0702706 2.640163186
241.0495352 1.845102138
253.0495352 1.138064148
257.0808353 2.354480833
267.0651853 2.160926192
269.0444498 1.960946148

Name: +ve in-silico MS/MS by CFM-ID for QTTYVGOKKRMQEG-AWEZNQCLSA-N
ID: QTTYVGOKKRMQEG-AWEZNQCLSA-N
Comment: Energy0
Num peaks: 9
133.0284058 4.471868066
135.0440559 2.413584964
137.0597059 2.84963868
139.0389705 4.063613188
153.0546206 2.869163144
167.0338851 7.420549463
181.0495352 1.746277859
285.0757499 8.800070396
303.0863146 45.70803105

Name: +ve in-silico MS/MS by CFM-ID for QTTYVGOKKRMQEG-AWEZNQCLSA-N
ID: QTTYVGOKKRMQEG-AWEZNQCLSA-N
Comment: Energy1
Num peaks: 19
111.0440559 1.584952389
121.0284058 7.819857516
123.0440559 9.376915127
135.0440559 1.70264065
137.0233204 1.684986739
137.0597059 2.241744617
139.0389705 4.978184488
149.0233204 4.60181789
151.0389705 6.619568802
163.0389705 1.481071188
165.0182351 3.04507424
165.0546206 2.343868553
167.0338851 7.742737971
259.0600999 1.3734275
271.0600999 1.617995336
273.0757499 3.679050729
275.0914 5.578116552
285.0757499 4.107469703
303.0863146 9.033785169

Name: +ve in-silico MS/MS by CFM-ID for QTTYVGOKKRMQEG-AWEZNQCLSA-N
ID: QTTYVGOKKRMQEG-AWEZNQCLSA-N
Comment: Energy2
Num peaks: 31
43.01784114 1.130064729
49.00727645 3.415378945
51.02292652 1.004274286
75.02292652 5.037397439
77.03857658 3.398902216
79.01784114 3.676774579
81.0334912 1.562880045
92.99710569 1.393756295
93.0334912 1.34579993
95.01275576 1.91350381
105.0334912 1.074267892
109.0284058 5.599203152
111.0440559 1.971233328
121.0284058 3.086822674
123.0440559 2.108972602
131.0127558 0.9443261294
133.0284058 5.237078114
135.0076704 2.517237937
135.0440559 2.476633399
137.0233204 4.145130249
137.0597059 1.235160594
139.0389705 3.839975738
149.0233204 1.909340031
151.0389705 2.365214281
153.0546206 1.597845699
163.0389705 1.281481926
165.0182351 1.373091151
257.0444498 0.9828056049
259.0600999 1.19210178
275.0914 1.130867322
285.0757499 2.057322939

Name: +ve in-silico MS/MS by CFM-ID for AAYYAURDUHQZGK-UHFFFAOYSA-N
ID: AAYYAURDUHQZGK-UHFFFAOYSA-N
Comment: Energy0
Num peaks: 6
271.0600999 4.6510914
273.0757499 2.148798188
275.0914 0.627965328
285.0757499 0.8446300999
287.0550145 1.316612553
303.0863146 85.21384799

Name: +ve in-silico MS/MS by CFM-ID for AAYYAURDUHQZGK-UHFFFAOYSA-N
ID: AAYYAURDUHQZGK-UHFFFAOYSA-N
Comment: Energy1
Num peaks: 6
259.0600999 3.34267208
271.0600999 10.66623063
273.0757499 6.155589847
275.0914 5.761547601
287.0550145 2.440170471
303.0863146 53.64577543

Name: +ve in-silico MS/MS by CFM-ID for AAYYAURDUHQZGK-UHFFFAOYSA-N
ID: AAYYAURDUHQZGK-UHFFFAOYSA-N
Comment: Energy2
Num peaks: 31
55.01784114 1.163675138
95.01275576 2.886954316
97.02840582 3.115720344
99.04405588 1.481643866
107.0491413 1.115248705
109.0284058 1.78083012
111.0440559 1.669091171
123.0440559 2.80846931
135.0076704 1.673847415
137.0233204 2.813915266
137.0597059 1.346582728
139.0389705 2.051418137
149.0233204 2.875168489
151.0389705 1.44186998
153.0546206 1.098306369
165.0182351 4.424027525
179.0338851 1.995244732
191.0338851 1.375689752
215.0338851 2.01062143
217.0495352 1.589346371
229.0495352 3.501885285
231.0651853 1.102469672
241.0495352 2.476776856
243.0651853 1.976146566
257.0444498 6.98240121
259.0600999 3.598100417
271.0237144 1.873813323
271.0600999 2.159151161
273.0757499 1.365732548
277.0706646 1.10114918
287.0550145 2.907637421

Name: +ve in-silico MS/MS by CFM-ID for VXTZMXABRBBPJM-UHFFFAOYSA-N
ID: VXTZMXABRBBPJM-UHFFFAOYSA-N
Comment: Energy0
Num peaks: 6
247.0600999 1.001488695
271.0600999 4.175946452
273.0757499 1.505251919
285.0757499 13.08985871
287.0550145 1.207836092
303.0863146 73.69570797

Name: +ve in-silico MS/MS by CFM-ID for VXTZMXABRBBPJM-UHFFFAOYSA-N
ID: VXTZMXABRBBPJM-UHFFFAOYSA-N
Comment: Energy1
Num peaks: 8
257.0444498 2.084251755
259.0600999 5.224386987
271.0600999 8.863664741
273.0757499 2.109711424
275.0914 4.28293642
285.0757499 14.78245821
287.0550145 2.322185248
303.0863146 42.22877561

Name: +ve in-silico MS/MS by CFM-ID for VXTZMXABRBBPJM-UHFFFAOYSA-N
ID: VXTZMXABRBBPJM-UHFFFAOYSA-N
Comment: Energy2
Num peaks: 31
15.02292652 1.183826264
51.02292652 1.097206873
55.01784114 2.355662497
77.00219107 3.958519101
79.01784114 5.322545893
81.0334912 3.547979201
95.01275576 1.468317231
97.02840582 1.782722521
121.0284058 2.353185449
123.0440559 2.822579249
135.0076704 1.822959687
139.0389705 0.9865417455
141.0182351 1.388845885
149.0233204 11.06173075
151.0389705 3.857250559
165.0182351 1.390121027
175.0389705 1.776913794
179.0338851 1.15987971
181.0131497 0.9907839075
203.0338851 2.449133727
215.0338851 1.495862855
217.0495352 1.820143462
231.0651853 2.280622084
247.0600999 1.060956479
255.0651853 2.980808253
257.0444498 2.325369339
257.0808353 1.189248405
271.0600999 0.9968744344
275.0914 1.056479554
285.0757499 1.589799937
287.0550145 0.959999459

Name: +ve in-silico MS/MS by CFM-ID for BGZXWSDKPBSMNY-UHFFFAOYSA-N
ID: BGZXWSDKPBSMNY-UHFFFAOYSA-N
Comment: Energy0
Num peaks: 6
253.0495352 1.703960105
255.0651853 0.9537204662
257.0808353 0.8640733682
267.0651853 6.0856229
269.0444498 0.982959553
285.0757499 86.37479513

Name: +ve in-silico MS/MS by CFM-ID for BGZXWSDKPBSMNY-UHFFFAOYSA-N
ID: BGZXWSDKPBSMNY-UHFFFAOYSA-N
Comment: Energy1
Num peaks: 7
239.0702706 3.22063731
253.0495352 4.303548275
255.0651853 6.132062278
257.0808353 13.45661705
267.0651853 9.960892739
269.0444498 3.013081538
285.0757499 41.0709304

Name: +ve in-silico MS/MS by CFM-ID for BGZXWSDKPBSMNY-UHFFFAOYSA-N
ID: BGZXWSDKPBSMNY-UHFFFAOYSA-N
Comment: Energy2
Num peaks: 26
15.02292652 1.304765104
147.0440559 1.441454857
169.0647913 1.238704861
171.0440559 1.261599916
183.0440559 1.576825079
185.0597059 2.404275806
195.0440559 1.890832702
197.0597059 2.392925608
199.075356 1.952952263
209.0597059 7.801373933
211.0389705 4.40493092
211.075356 4.053303011
213.0546206 1.975592984
213.0910061 2.545849896
223.075356 4.123318641
225.0546206 4.273334599
237.0546206 7.034105263
239.0702706 7.353629698
241.0495352 5.529729433
241.0859207 1.786159572
249.0546206 1.273049721
251.0338851 2.110070137
253.0495352 1.500271626
257.0808353 2.364431668
267.0651853 3.620503721
269.0444498 3.147114514

Name: +ve in-silico MS/MS by CFM-ID for WSNISKVPPPGLFK-OAHLLOKOSA-N
ID: WSNISKVPPPGLFK-OAHLLOKOSA-N
Comment: Energy0
Num peaks: 6
105.0334912 13.5426993
181.0495352 15.90188711
243.0651853 10.71515741
261.0757499 11.71995042
285.0757499 4.901480875
303.0863146 24.85772957

Name: +ve in-silico MS/MS by CFM-ID for WSNISKVPPPGLFK-OAHLLOKOSA-N
ID: WSNISKVPPPGLFK-OAHLLOKOSA-N
Comment: Energy1
Num peaks: 17
39.02292652 3.306188779
41.03857658 3.008508115
43.01784114 1.797581198
53.00219107 2.557921823
55.01784114 2.263619771
68.99710569 1.44250637
105.0334912 18.88867265
127.0389705 1.919304393
139.0389705 6.510328667
159.0440559 2.56791195
181.0495352 15.59117848
243.0651853 6.434384422
247.0600999 1.653033861
249.0757499 1.609805418
261.0757499 5.702451735
285.0757499 2.357088506
303.0863146 3.133561008

Name: +ve in-silico MS/MS by CFM-ID for WSNISKVPPPGLFK-OAHLLOKOSA-N
ID: WSNISKVPPPGLFK-OAHLLOKOSA-N
Comment: Energy2
Num peaks: 23
15.02292652 0.9855193295
25.00727645 1.912824376
39.02292652 1.840135083
41.00219107 1.235943264
43.01784114 3.758309227
49.00727645 3.668336467
51.02292652 3.72769213
53.00219107 6.764035781
55.01784114 4.98184464
57.0334912 1.127234277
63.02292652 3.668828235
65.03857658 0.9232865294
73.02840582 1.45824622
79.05422664 2.374960726
83.01275576 0.947759872
105.0334912 19.26467976
107.0491413 1.79156649
137.0233204 3.734329716
139.0389705 10.56865703
175.075356 2.837514862
181.0495352 1.000405228
189.0546206 0.8614418718
243.0651853 1.386552134

Name: +ve in-silico MS/MS by CFM-ID for QFMFJEWJLZEZLH-UHFFFAOYSA-N
ID: QFMFJEWJLZEZLH-UHFFFAOYSA-N
Comment: Energy0
Num peaks: 6
253.0495352 1.383243127
255.0651853 1.004930519
271.0600999 4.444845969
273.0757499 1.690584485
285.0757499 42.60890813
303.0863146 43.39146611

Name: +ve in-silico MS/MS by CFM-ID for QFMFJEWJLZEZLH-UHFFFAOYSA-N
ID: QFMFJEWJLZEZLH-UHFFFAOYSA-N
Comment: Energy1
Num peaks: 7
255.0651853 5.873239586
257.0808353 10.24844825
271.0600999 4.424584353
273.0757499 3.039333857
275.0914 4.483957126
285.0757499 39.69383867
303.0863146 13.48716926

Name: +ve in-silico MS/MS by CFM-ID for QFMFJEWJLZEZLH-UHFFFAOYSA-N
ID: QFMFJEWJLZEZLH-UHFFFAOYSA-N
Comment: Energy2
Num peaks: 31
53.00219107 1.187126338
55.01784114 1.418154168
57.0334912 1.760060245
123.0440559 1.058937396
199.0389705 1.111812447
215.0338851 1.384221335
215.0702706 1.020106466
227.0338851 3.530336339
227.0702706 2.336829881
229.0495352 4.310305891
231.0287997 0.988244469
231.0651853 2.377866512
241.0495352 1.563173285
241.0859207 4.225347607
243.0287997 0.9578575909
243.0651853 2.127446507
245.0444498 1.07074599
247.0600999 1.369166865
253.0495352 6.431087406
255.0287997 1.928068305
255.0651853 8.512546967
257.0444498 2.645561305
257.0808353 8.220325165
259.0600999 1.275892266
267.0651853 0.9297535015
269.0444498 5.957954109
271.0600999 2.022963556
273.0757499 1.080380922
275.0914 1.100679115
285.0757499 5.252414784
287.0550145 1.572353181

Name: +ve in-silico MS/MS by CFM-ID for GULCDFLFNBYZOE-UHFFFAOYSA-N
ID: GULCDFLFNBYZOE-UHFFFAOYSA-N
Comment: Energy0
Num peaks: 6
189.0546206 6.614647741
203.0702706 4.18059379
213.0546206 6.391781803
231.0651853 29.63586542
245.0808353 7.205458004
263.0914 28.81945624

Name: +ve in-silico MS/MS by CFM-ID for GULCDFLFNBYZOE-UHFFFAOYSA-N
ID: GULCDFLFNBYZOE-UHFFFAOYSA-N
Comment: Energy1
Num peaks: 12
173.0597059 1.580668588
189.0546206 13.1935966
191.0702706 2.818027406
203.0702706 15.06739012
213.0546206 5.960342184
215.0702706 2.017403402
221.0808353 2.199957604
231.0651853 14.30442034
235.0964854 1.141004424
245.0808353 7.023878519
247.0600999 1.319630986
263.0914 13.6501057

Name: +ve in-silico MS/MS by CFM-ID for GULCDFLFNBYZOE-UHFFFAOYSA-N
ID: GULCDFLFNBYZOE-UHFFFAOYSA-N
Comment: Energy2
Num peaks: 31
25.00727645 1.56475008
55.01784114 0.9453438388
57.0334912 1.441876607
59.01275576 1.074002724
65.00219107 2.56827221
67.01784114 1.056367278
83.01275576 0.8970279773
123.0440559 1.402054715
133.0284058 2.867849846
135.0440559 1.245778299
147.0440559 3.563092891
149.0233204 4.155931661
149.0597059 1.555883883
159.0440559 3.270517509
161.0597059 1.891483223
163.0389705 7.432909875
173.0597059 6.932591189
175.0389705 5.023107272
175.075356 1.384749857
179.0702706 1.036966837
187.075356 2.742504715
189.0546206 5.282504026
191.0338851 2.846328162
191.0702706 0.9298828777
201.0546206 1.066695062
203.0702706 5.402772276
205.0495352 1.455443809
213.0546206 2.021050931
215.0702706 3.104813011
217.0859207 1.635007906
231.0651853 1.123629258

Name: +ve in-silico MS/MS by CFM-ID for MLWIYODOURBGPI-MRXNPFEDSA-N
ID: MLWIYODOURBGPI-MRXNPFEDSA-N
Comment: Energy0
Num peaks: 6
123.0440559 1.357951048
253.0495352 0.9211451259
255.0651853 1.163847692
257.0808353 1.794317189
267.0651853 14.50413062
285.0757499 72.81165045

Name: +ve in-silico MS/MS by CFM-ID for MLWIYODOURBGPI-MRXNPFEDSA-N
ID: MLWIYODOURBGPI-MRXNPFEDSA-N
Comment: Energy1
Num peaks: 15
105.0334912 1.213601187
121.0284058 8.165206963
123.0440559 8.599777397
163.0389705 3.290440797
177.0546206 2.60315912
213.0546206 1.199262549
215.0702706 4.7800841
239.0702706 1.219853342
241.0495352 1.955372243
253.0495352 1.271072947
255.0651853 3.622760472
257.0808353 4.927257392
267.0651853 7.546069235
269.0444498 14.40508391
285.0757499 16.22189691

Name: +ve in-silico MS/MS by CFM-ID for MLWIYODOURBGPI-MRXNPFEDSA-N
ID: MLWIYODOURBGPI-MRXNPFEDSA-N
Comment: Energy2
Num peaks: 31
39.02292652 2.45481318
49.00727645 8.352427207
51.02292652 4.0824445
53.00219107 1.742145855
53.03857658 1.210310241
63.02292652 1.847215559
65.00219107 1.17567582
65.03857658 5.608498828
77.00219107 1.375728132
95.04914126 3.082727108
105.0334912 5.660828258
121.0284058 2.722419534
123.0440559 1.904172646
135.0440559 1.336550569
159.0440559 1.747758708
177.0546206 1.208522863
187.075356 1.681837843
195.0440559 1.443327873
197.0597059 3.002543742
209.0597059 1.837303776
211.075356 2.048895676
213.0546206 4.180822195
215.0702706 3.240726474
225.0546206 1.694046214
227.0702706 1.587094567
237.0546206 1.912698125
239.0702706 4.264528163
243.0651853 1.536837066
249.0546206 2.046863212
253.0495352 1.212254121
267.0651853 3.221995991

Name: +ve in-silico MS/MS by CFM-ID for WZUVPPKBWHMQCE-BBRMVZONSA-N
ID: WZUVPPKBWHMQCE-BBRMVZONSA-N
Comment: Energy0
Num peaks: 6
121.0284058 1.659117051
123.0440559 1.293047354
125.0233204 4.931989633
177.0546206 1.246153146
285.0757499 9.151401217
303.0863146 71.39612642

Name: +ve in-silico MS/MS by CFM-ID for WZUVPPKBWHMQCE-BBRMVZONSA-N
ID: WZUVPPKBWHMQCE-BBRMVZONSA-N
Comment: Energy1
Num peaks: 19
109.0284058 1.608449478
121.0284058 5.292340089
123.0440559 6.302446661
125.0233204 2.466660122
125.0597059 1.724079493
139.0389705 2.619235397
163.0389705 2.136874663
179.0338851 2.405439702
181.0495352 3.312118466
193.0495352 1.702336202
195.0651853 4.33144953
255.0287997 1.343632111
257.0808353 2.764153857
269.0444498 2.477004601
273.0757499 5.909122911
275.0914 5.507044326
285.0757499 4.002188621
287.0550145 9.182753997
303.0863146 15.09839439

Name: +ve in-silico MS/MS by CFM-ID for WZUVPPKBWHMQCE-BBRMVZONSA-N
ID: WZUVPPKBWHMQCE-BBRMVZONSA-N
Comment: Energy2
Num peaks: 31
39.02292652 1.811280384
49.00727645 4.239026324
51.02292652 2.98539705
53.03857658 1.121698973
65.00219107 2.203383437
65.03857658 1.22635202
67.01784114 1.19128112
69.0334912 1.186584372
95.04914126 1.826223338
107.0491413 2.183198193
109.0284058 1.996847565
109.0647913 1.261237594
111.0440559 1.4756073
113.0597059 1.971068439
121.0284058 5.296704154
123.0440559 2.875567356
125.0233204 1.164899968
137.0233204 1.232556957
159.0440559 5.138981641
161.0597059 3.525150708
163.0389705 1.285227774
177.0546206 5.841878121
215.0702706 1.591491657
227.0702706 1.199369346
231.0651853 2.385724601
243.0651853 1.839986952
257.0808353 2.857844252
267.0651853 1.647086776
271.0600999 1.738381924
273.0757499 1.696668349
285.0757499 2.950207792

Name: +ve in-silico MS/MS by CFM-ID for KVYZXXBTJHJISR-BJMVGYQFSA-N
ID: KVYZXXBTJHJISR-BJMVGYQFSA-N
Comment: Energy0
Num peaks: 8
121.0284058 8.729068014
123.0440559 2.79393365
137.0233204 7.603237487
145.0284058 4.345116035
149.0597059 2.712340381
175.0389705 3.20059082
267.0651853 9.257233078
285.0757499 43.96369503

Name: +ve in-silico MS/MS by CFM-ID for KVYZXXBTJHJISR-BJMVGYQFSA-N
ID: KVYZXXBTJHJISR-BJMVGYQFSA-N
Comment: Energy1
Num peaks: 18
109.0284058 3.424954374
121.0284058 15.09643375
123.0440559 7.015748704
131.0127558 1.340508559
133.0284058 3.581643713
135.0440559 6.382290643
137.0233204 7.14481036
145.0284058 1.167839809
147.0440559 1.702148772
149.0597059 1.723216061
151.0389705 1.052734116
161.0233204 2.61521918
163.0389705 2.948862073
175.0389705 5.993238283
255.0651853 3.956793697
257.0808353 5.644877057
267.0651853 3.625239868
285.0757499 6.543892319

Name: +ve in-silico MS/MS by CFM-ID for KVYZXXBTJHJISR-BJMVGYQFSA-N
ID: KVYZXXBTJHJISR-BJMVGYQFSA-N
Comment: Energy2
Num peaks: 31
39.02292652 1.834041965
49.00727645 4.612933646
51.02292652 1.352177099
53.00219107 1.004716466
63.02292652 1.080794214
65.03857658 5.281118592
67.01784114 1.459028056
75.02292652 3.693618403
77.03857658 1.814456607
89.03857658 5.352874184
93.0334912 2.098190696
95.01275576 1.12150647
95.04914126 1.876120334
103.0178411 1.67345611
105.0334912 1.815913229
107.0491413 1.093511989
109.0284058 3.710829805
117.0334912 2.168965051
119.0491413 1.252009503
121.0284058 11.28985911
123.0440559 2.672881119
131.0127558 1.539860252
133.0284058 2.230846153
135.0440559 1.913616875
137.0233204 2.787935246
145.0284058 7.232705069
147.0440559 1.568030414
253.0495352 1.015356812
255.0651853 0.9448656691
257.0808353 1.40128686
267.0651853 1.047756631

Name: +ve in-silico MS/MS by CFM-ID for LLXBBFVLYUDUAP-LLVKDONJSA-N
ID: LLXBBFVLYUDUAP-LLVKDONJSA-N
Comment: Energy0
Num peaks: 8
133.0284058 4.396320484
137.0597059 2.776846991
139.0389705 3.09802457
167.0338851 7.532443814
193.0495352 5.130996024
271.0600999 3.361370552
285.0757499 10.50753414
303.0863146 43.75701373

Name: +ve in-silico MS/MS by CFM-ID for LLXBBFVLYUDUAP-LLVKDONJSA-N
ID: LLXBBFVLYUDUAP-LLVKDONJSA-N
Comment: Energy1
Num peaks: 21
111.0440559 3.74570723
121.0284058 4.668127053
123.0440559 9.349121337
135.0440559 1.551017284
137.0597059 2.83206174
139.0389705 1.737179783
149.0233204 1.910694885
151.0389705 2.540464028
153.0546206 1.975716545
163.0389705 1.901500381
165.0182351 3.362521708
167.0338851 9.436352493
179.0338851 2.04327751
181.0495352 3.855188455
191.0338851 1.819345409
193.0495352 1.448993868
271.0600999 2.819390305
273.0757499 3.274533521
275.0914 5.200338096
285.0757499 6.137022576
303.0863146 9.628745316

Name: +ve in-silico MS/MS by CFM-ID for LLXBBFVLYUDUAP-LLVKDONJSA-N
ID: LLXBBFVLYUDUAP-LLVKDONJSA-N
Comment: Energy2
Num peaks: 31
39.02292652 1.339462083
49.00727645 4.833486208
67.01784114 2.231607026
81.0334912 1.59220087
83.04914126 1.075175779
91.01784114 1.735618206
92.99710569 1.181126939
93.0334912 1.015174905
95.04914126 3.093580905
97.02840582 3.501068924
105.0334912 3.558650098
107.0491413 1.879612694
111.0440559 1.127870264
119.0491413 1.278051993
121.0284058 4.384842484
121.0647913 1.087927052
123.0076704 1.655638527
123.0440559 4.053271436
133.0284058 9.696775181
135.0440559 2.339451554
137.0233204 1.601595394
137.0597059 1.032880504
139.0389705 3.77181047
149.0233204 3.305282731
151.0389705 3.885911899
163.0389705 1.596506595
165.0182351 0.9861561799
167.0338851 3.930480791
271.0600999 0.9507589982
273.0757499 0.8463772218
275.0914 1.641395488

Name: +ve in-silico MS/MS by CFM-ID for IFWVGNKYQITBOH-AMKSKSKJSA-N
ID: IFWVGNKYQITBOH-AMKSKSKJSA-N
Comment: Energy0
Num peaks: 6
123.0440559 2.277385916
125.0233204 1.944888253
127.0389705 9.552366808
273.0757499 4.84663244
285.0757499 11.24002148
303.0863146 50.69099085

Name: +ve in-silico MS/MS by CFM-ID for IFWVGNKYQITBOH-AMKSKSKJSA-N
ID: IFWVGNKYQITBOH-AMKSKSKJSA-N
Comment: Energy1
Num peaks: 24
53.00219107 1.18169332
55.01784114 1.096055296
57.0334912 1.396284126
67.01784114 1.281483934
109.0284058 2.470131396
125.0233204 5.838997758
127.0389705 6.293880558
175.0389705 5.449943989
177.0546206 1.524772714
191.0338851 2.56726995
193.0495352 1.951830074
245.0444498 1.53765341
247.0600999 2.093585596
255.0651853 1.042690159
257.0444498 1.452050181
257.0808353 1.647286155
259.0600999 1.049722002
261.0757499 1.491806238
271.0600999 1.252559749
273.0757499 4.901842955
275.0914 3.059644769
285.0757499 8.7117315
287.0550145 2.705980123
303.0863146 18.05418955

Name: +ve in-silico MS/MS by CFM-ID for IFWVGNKYQITBOH-AMKSKSKJSA-N
ID: IFWVGNKYQITBOH-AMKSKSKJSA-N
Comment: Energy2
Num peaks: 31
39.02292652 1.382740494
41.00219107 2.305919766
49.00727645 4.229821932
51.02292652 3.191736257
53.00219107 3.34912999
53.03857658 2.512772928
55.01784114 3.122063669
57.0334912 1.204221542
59.04914126 1.164766119
67.01784114 2.029067065
71.01275576 1.276579077
79.05422664 1.947071455
95.01275576 1.226396923
95.04914126 2.025426769
109.0284058 4.180197127
111.0440559 1.087280958
123.0440559 6.289763547
125.0597059 1.707911303
135.0440559 2.138058017
137.0233204 1.335249906
145.0284058 3.656007215
147.0440559 3.283036569
161.0233204 3.443133566
163.0389705 3.484964421
165.0546206 1.079978569
175.0389705 1.339112227
177.0546206 1.163656379
189.0182351 2.130940289
191.0338851 1.81187762
241.0859207 1.099690681
257.0808353 2.747515925

Name: +ve in-silico MS/MS by CFM-ID for AQJQSRIPTCPUDA-UHFFFAOYSA-N
ID: AQJQSRIPTCPUDA-UHFFFAOYSA-N
Comment: Energy0
Num peaks: 6
149.0233204 7.60948885
153.0546206 4.892064235
271.0600999 5.831584454
273.0757499 5.846489046
285.0757499 9.549255964
303.0863146 50.38987014

Name: +ve in-silico MS/MS by CFM-ID for AQJQSRIPTCPUDA-UHFFFAOYSA-N
ID: AQJQSRIPTCPUDA-UHFFFAOYSA-N
Comment: Energy1
Num peaks: 10
121.0284058 3.534644671
149.0233204 16.93956059
151.0389705 2.270878509
153.0546206 3.12611861
181.0495352 18.60649214
271.0600999 4.887563823
273.0757499 4.642500423
285.0757499 7.235509581
287.0550145 1.89352245
303.0863146 17.30845747

Name: +ve in-silico MS/MS by CFM-ID for AQJQSRIPTCPUDA-UHFFFAOYSA-N
ID: AQJQSRIPTCPUDA-UHFFFAOYSA-N
Comment: Energy2
Num peaks: 27
55.01784114 1.934990723
57.0334912 1.5386997
95.01275576 0.9501818405
97.02840582 4.342385063
99.04405588 1.104225752
105.0334912 4.452939745
111.0440559 3.897932209
113.0597059 1.304247
121.0284058 4.28012473
123.0076704 2.525329354
123.0440559 5.344371943
125.0233204 1.063196331
137.0597059 0.9109857759
139.0389705 3.00370063
149.0233204 16.58585774
151.0389705 4.181828507
153.0546206 6.326731133
165.0182351 1.807507326
179.0338851 1.748311668
181.0495352 2.574308257
227.0702706 0.8675275432
243.0651853 1.225660608
255.0651853 2.384759841
257.0808353 2.868560761
259.0600999 1.329228641
273.0757499 0.8556540797
275.0914 0.8490416327

Name: +ve in-silico MS/MS by CFM-ID for CJAXVEMKKDGDQM-UHFFFAOYSA-N
ID: CJAXVEMKKDGDQM-UHFFFAOYSA-N
Comment: Energy0
Num peaks: 6
123.0440559 8.193736105
163.0389705 0.613831619
255.0651853 1.122883541
267.0651853 14.31290054
269.0444498 1.026492525
285.0757499 69.02593457

Name: +ve in-silico MS/MS by CFM-ID for CJAXVEMKKDGDQM-UHFFFAOYSA-N
ID: CJAXVEMKKDGDQM-UHFFFAOYSA-N
Comment: Energy1
Num peaks: 7
123.0440559 14.52155023
241.0495352 1.938886442
243.0651853 2.050159885
255.0651853 2.608817658
257.0808353 9.503590735
267.0651853 14.8541775
285.0757499 34.64449092

Name: +ve in-silico MS/MS by CFM-ID for CJAXVEMKKDGDQM-UHFFFAOYSA-N
ID: CJAXVEMKKDGDQM-UHFFFAOYSA-N
Comment: Energy2
Num peaks: 31
39.02292652 2.71484635
49.00727645 1.087670887
53.00219107 0.8472319616
65.00219107 0.9623729245
67.01784114 3.501432514
79.01784114 1.11001139
81.0334912 1.950102174
95.04914126 4.73763618
107.0127558 1.644142041
109.0284058 0.9555052822
117.0334912 1.340470453
121.0284058 5.719374553
123.0440559 6.488760052
137.0233204 3.048334659
137.0597059 2.120922813
169.0284058 1.768376877
171.0440559 1.056515721
185.0233204 5.225357764
187.0389705 1.098763513
201.0546206 0.9512399285
211.0389705 3.933700161
213.0546206 1.088164405
225.0546206 4.53371961
231.0651853 0.8897003468
239.0702706 5.650816403
241.0495352 2.42543915
243.0651853 1.711673286
255.0651853 1.988328924
257.0808353 1.799295437
267.0651853 5.437758642
269.0444498 1.907567171

Name: +ve in-silico MS/MS by CFM-ID for GVPKNZKEEGUVAT-SNIIRKHRSA-N
ID: GVPKNZKEEGUVAT-SNIIRKHRSA-N
Comment: Energy0
Num peaks: 31
53.00219107 5.084392116
85.02840582 0.8978242477
87.04405588 0.762123657
123.0076704 1.518158783
125.0233204 0.7141069102
137.0597059 0.6770641184
145.0647913 1.161677281
145.1011768 0.64685503
171.0440559 1.12732342
171.0804414 1.703218736
173.0597059 1.070505435
173.0960915 1.825236869
175.0389705 0.9055905332
177.0546206 0.7650755426
185.0597059 0.769610092
187.0389705 1.802408706
187.075356 0.8501501665
189.0546206 4.864056364
189.0910061 1.939667818
191.0702706 0.755646297
191.1066561 3.979073689
199.075356 2.605922068
201.0546206 1.142205254
201.0910061 0.9362365405
203.0702706 2.738729806
215.0702706 1.927735883
217.0859207 7.845845554
219.1015708 3.21496085
227.0702706 2.104035196
245.0808353 10.12447188
263.0914 13.39898712

Name: +ve in-silico MS/MS by CFM-ID for GVPKNZKEEGUVAT-SNIIRKHRSA-N
ID: GVPKNZKEEGUVAT-SNIIRKHRSA-N
Comment: Energy1
Num peaks: 31
53.00219107 2.168309138
57.0334912 1.71000049
83.01275576 1.719158
89.03857658 1.611418691
91.05422664 1.273982346
103.0542266 1.422875383
105.0698767 1.499944429
123.0076704 2.354092137
125.0233204 1.655442904
129.0334912 1.341199685
131.0491413 1.635225876
135.0440559 1.027220774
141.0698767 2.027229306
145.0647913 2.249958454
145.1011768 1.750601482
169.0647913 1.139902349
173.0960915 2.066294654
175.0389705 1.327501693
175.075356 1.238103364
185.0597059 1.130285251
189.0546206 1.420045085
193.0859207 1.437394175
199.075356 1.02686349
201.0546206 1.535671071
203.0702706 2.524630034
215.0702706 1.678946729
217.0859207 5.738563297
219.1015708 2.069495871
227.0702706 1.189983784
245.0808353 2.742597623
263.0914 1.542744493

Name: +ve in-silico MS/MS by CFM-ID for GVPKNZKEEGUVAT-SNIIRKHRSA-N
ID: GVPKNZKEEGUVAT-SNIIRKHRSA-N
Comment: Energy2
Num peaks: 31
39.02292652 3.128732689
41.03857658 2.158390343
49.00727645 2.204238923
51.02292652 2.774359862
53.00219107 3.103590971
53.03857658 1.133584568
63.02292652 2.136434043
65.03857658 1.43331568
75.02292652 1.792574445
77.03857658 2.457136269
79.05422664 2.056163117
83.01275576 3.140120862
85.02840582 4.082237624
87.02292652 2.670161356
87.04405588 1.397532486
89.03857658 3.03529481
91.05422664 1.857150749
99.04405588 1.741868237
101.0385766 1.531511661
103.0542266 2.552663719
105.0698767 2.223190542
111.0440559 1.102197563
117.0698767 1.510281678
127.0542266 3.429079674
129.0334912 1.364987767
129.0698767 4.290983527
131.0855268 2.026334826
141.0698767 1.98599099
145.1011768 2.313997703
157.0647913 2.114686127
173.0960915 1.410755756

Name: +ve in-silico MS/MS by CFM-ID for REFHAZQNBXROMT-UHFFFAOYSA-N
ID: REFHAZQNBXROMT-UHFFFAOYSA-N
Comment: Energy0
Num peaks: 6
225.0546206 4.066223392
245.0444498 8.501108736
253.0495352 17.09146813
255.0651853 7.478387313
267.0651853 4.389250485
285.0757499 39.02811742

Name: +ve in-silico MS/MS by CFM-ID for REFHAZQNBXROMT-UHFFFAOYSA-N
ID: REFHAZQNBXROMT-UHFFFAOYSA-N
Comment: Energy1
Num peaks: 16
65.00219107 2.845386591
80.99710569 3.894568288
83.01275576 4.792487649
185.0233204 2.204448861
213.0182351 3.529079642
217.0495352 8.5719563
225.0546206 5.633655127
227.0702706 1.518048857
243.0287997 6.213334923
245.0444498 10.91272408
253.0495352 7.688999636
255.0651853 1.234144139
257.0808353 10.04618844
267.0651853 2.092240729
269.0444498 2.789481799
285.0757499 6.101697556

Name: +ve in-silico MS/MS by CFM-ID for REFHAZQNBXROMT-UHFFFAOYSA-N
ID: REFHAZQNBXROMT-UHFFFAOYSA-N
Comment: Energy2
Num peaks: 22
135.0440559 1.553646888
163.0389705 1.824321541
169.0647913 2.882139955
171.0440559 8.607603941
173.0597059 2.483571333
185.0233204 10.51154909
187.0389705 2.76529205
195.0440559 8.246817684
197.0597059 5.068839382
199.0389705 6.418716558
199.075356 1.28281598
201.0546206 3.121833359
209.0597059 1.464925663
211.0389705 2.339422543
213.0182351 8.611489789
215.0338851 1.844079494
217.0495352 1.658471817
223.0389705 1.332377101
225.0546206 5.037348124
227.0702706 1.13343663
237.0546206 1.337285246
253.0495352 1.411138477

Name: +ve in-silico MS/MS by CFM-ID for CVRGANONEPHAFP-UHFFFAOYSA-N
ID: CVRGANONEPHAFP-UHFFFAOYSA-N
Comment: Energy0
Num peaks: 6
15.02292652 0.377570692
271.0600999 4.216935052
273.0757499 1.38345728
285.0757499 13.48192335
287.0550145 1.530171886
303.0863146 76.29512454

Name: +ve in-silico MS/MS by CFM-ID for CVRGANONEPHAFP-UHFFFAOYSA-N
ID: CVRGANONEPHAFP-UHFFFAOYSA-N
Comment: Energy1
Num peaks: 7
259.0600999 3.548921906
271.0600999 7.668663844
273.0757499 4.010051548
275.0914 5.370969451
285.0757499 14.96832317
287.0550145 2.743036175
303.0863146 44.06913718

Name: +ve in-silico MS/MS by CFM-ID for CVRGANONEPHAFP-UHFFFAOYSA-N
ID: CVRGANONEPHAFP-UHFFFAOYSA-N
Comment: Energy2
Num peaks: 30
15.02292652 1.577626515
41.00219107 1.253869065
49.00727645 0.876319918
55.01784114 1.989843231
67.01784114 2.144125419
85.02840582 1.576215193
95.01275576 1.226380405
107.0127558 1.312954633
109.0284058 1.42963344
137.0233204 2.855161503
185.0233204 2.838854555
187.0389705 2.143861589
199.0389705 1.687274427
201.0546206 3.115122525
215.0338851 1.513864088
217.0495352 2.820115886
241.0495352 2.916433383
243.0651853 1.821994681
249.0757499 0.9554340391
255.0651853 7.684400164
257.0444498 6.98889604
257.0808353 4.957324193
259.0600999 6.417854824
261.0757499 1.807840646
271.0237144 1.94543159
271.0600999 3.015629185
273.0757499 1.730071151
275.0914 1.31329105
285.0757499 4.287947822
287.0550145 4.099280498

Name: +ve in-silico MS/MS by CFM-ID for YBXVFEFEBHKROY-UHFFFAOYSA-N
ID: YBXVFEFEBHKROY-UHFFFAOYSA-N
Comment: Energy0
Num peaks: 6
191.0338851 1.171722648
229.0495352 0.7302244596
255.0651853 1.242747595
257.0808353 1.377770964
267.0651853 14.2409628
285.0757499 73.66796105

Name: +ve in-silico MS/MS by CFM-ID for YBXVFEFEBHKROY-UHFFFAOYSA-N
ID: YBXVFEFEBHKROY-UHFFFAOYSA-N
Comment: Energy1
Num peaks: 8
95.04914126 2.205015581
191.0338851 4.131869475
241.0495352 3.34804703
243.0651853 3.238208014
255.0651853 4.951701233
257.0808353 6.614993486
267.0651853 16.10277573
285.0757499 39.79884811

Name: +ve in-silico MS/MS by CFM-ID for YBXVFEFEBHKROY-UHFFFAOYSA-N
ID: YBXVFEFEBHKROY-UHFFFAOYSA-N
Comment: Energy2
Num peaks: 31
53.00219107 1.126566115
55.01784114 1.36680518
63.02292652 3.306267862
65.03857658 1.61557343
75.02292652 1.192799472
77.00219107 6.043888322
77.03857658 2.628932426
79.01784114 1.252960754
105.0334912 3.220478784
107.0491413 1.837420929
117.0334912 2.096726917
121.0284058 2.280525316
135.0076704 2.359783905
137.0233204 1.952737823
139.0389705 1.637419847
149.0233204 1.0235338
191.0338851 1.988478587
197.0597059 3.057805803
199.0389705 1.430540529
201.0546206 1.779169524
211.0389705 5.415147817
213.0546206 3.646158079
225.0546206 1.646070798
229.0495352 1.071022411
239.0338851 1.185235317
239.0702706 2.730244931
241.0495352 2.692255558
243.0651853 1.074921558
257.0808353 1.227818434
267.0651853 3.046458854
269.0444498 1.055456498

Name: +ve in-silico MS/MS by CFM-ID for DRXQLTPOWSVUMZ-GFCCVEGCSA-N
ID: DRXQLTPOWSVUMZ-GFCCVEGCSA-N
Comment: Energy0
Num peaks: 11
109.0284058 1.59409188
131.0127558 2.918683538
133.0284058 1.40176637
135.0440559 1.724623635
139.0389705 3.614325566
151.0389705 5.996164271
167.0338851 1.766772914
169.0495352 5.40241907
259.0600999 2.649921318
285.0757499 11.25009362
303.0863146 42.06920076

Name: +ve in-silico MS/MS by CFM-ID for DRXQLTPOWSVUMZ-GFCCVEGCSA-N
ID: DRXQLTPOWSVUMZ-GFCCVEGCSA-N
Comment: Energy1
Num peaks: 24
93.0334912 1.73390819
95.04914126 1.38581564
109.0284058 2.157237941
111.0440559 1.271317058
121.0284058 2.941367762
123.0440559 9.242890635
135.0440559 1.574926954
139.0389705 1.670909779
149.0233204 1.790800261
151.0389705 5.230923629
153.0546206 4.839280595
161.0233204 1.157080805
163.0389705 1.765567232
165.0546206 1.448596713
167.0338851 2.462322419
169.0495352 5.939540671
193.0495352 1.891247168
257.0808353 1.853600593
259.0600999 2.072937595
271.0600999 1.923680857
273.0757499 5.04242599
275.0914 3.893030346
285.0757499 5.597150897
303.0863146 11.82115451

Name: +ve in-silico MS/MS by CFM-ID for DRXQLTPOWSVUMZ-GFCCVEGCSA-N
ID: DRXQLTPOWSVUMZ-GFCCVEGCSA-N
Comment: Energy2
Num peaks: 31
41.00219107 1.217074796
43.01784114 1.042366368
67.01784114 1.141527313
75.02292652 5.022560943
77.03857658 1.661292116
79.01784114 2.247810844
81.0334912 0.8991219976
93.0334912 2.339916154
95.01275576 1.099443698
103.0178411 1.313401162
107.0127558 1.130845727
109.0284058 7.191064766
111.0440559 0.9477377054
119.0491413 1.010317676
121.0284058 5.167523472
121.0647913 0.9117980637
123.0440559 2.820325019
131.0127558 6.527427052
133.0284058 3.328084272
135.0076704 2.575692891
135.0440559 2.021880027
137.0233204 2.30834436
139.0389705 3.632529808
147.0440559 0.9388314347
149.0233204 0.9789466951
149.0597059 1.082147212
151.0389705 3.15404553
163.0389705 1.635796724
257.0444498 1.195475771
259.0600999 1.382351412
285.0757499 2.173852444

Name: +ve in-silico MS/MS by CFM-ID for XPOXRISVRJOBAH-ZETCQYMHSA-N
ID: XPOXRISVRJOBAH-ZETCQYMHSA-N
Comment: Energy0
Num peaks: 6
189.0546206 8.137998833
217.0495352 5.198202411
227.0702706 3.350324574
231.0651853 2.316849925
245.0808353 27.77835217
263.0914 41.10351379

Name: +ve in-silico MS/MS by CFM-ID for XPOXRISVRJOBAH-ZETCQYMHSA-N
ID: XPOXRISVRJOBAH-ZETCQYMHSA-N
Comment: Energy1
Num peaks: 14
45.0334912 1.777358452
55.01784114 1.547999145
73.02840582 4.786346721
189.0546206 12.13380976
191.0702706 3.195614757
217.0495352 5.017225853
217.0859207 1.849922191
219.0651853 3.36011218
227.0702706 5.352472718
231.0651853 2.627525764
235.0964854 1.788675169
245.0808353 17.48380198
247.0600999 1.907037417
263.0914 17.77511205

Name: +ve in-silico MS/MS by CFM-ID for XPOXRISVRJOBAH-ZETCQYMHSA-N
ID: XPOXRISVRJOBAH-ZETCQYMHSA-N
Comment: Energy2
Num peaks: 27
45.0334912 1.603908726
53.00219107 1.70438606
55.01784114 1.974145111
57.0334912 1.013445797
65.00219107 2.046406144
67.01784114 1.509963116
133.0284058 2.675040424
135.0440559 3.529851802
137.0597059 1.312295916
147.0440559 7.552627965
161.0597059 12.85900306
163.0389705 1.023931963
173.0597059 5.293944847
177.0546206 1.097197627
187.0389705 1.677733543
189.0546206 14.86142701
191.0702706 2.34787984
201.0546206 1.007136412
203.0702706 1.146038533
213.0546206 1.894341746
215.0702706 2.350122474
217.0495352 1.197691719
217.0859207 1.798887954
227.0702706 3.070137135
229.0495352 1.553423211
245.0808353 1.457011635
247.0600999 1.116327249

Name: +ve in-silico MS/MS by CFM-ID for MGZQSITVJGADQY-UHFFFAOYSA-N
ID: MGZQSITVJGADQY-UHFFFAOYSA-N
Comment: Energy0
Num peaks: 6
207.0651853 0.8922834338
231.0651853 9.606484529
233.0808353 6.021060586
235.0964854 1.21249019
247.0600999 1.342961989
263.0914 76.04184085

Name: +ve in-silico MS/MS by CFM-ID for MGZQSITVJGADQY-UHFFFAOYSA-N
ID: MGZQSITVJGADQY-UHFFFAOYSA-N
Comment: Energy1
Num peaks: 6
203.0702706 3.90988832
219.0651853 3.290587419
231.0651853 13.62080126
233.0808353 10.01537608
235.0964854 7.859130414
263.0914 41.32536683

Name: +ve in-silico MS/MS by CFM-ID for MGZQSITVJGADQY-UHFFFAOYSA-N
ID: MGZQSITVJGADQY-UHFFFAOYSA-N
Comment: Energy2
Num peaks: 29
41.00219107 1.125770224
53.00219107 1.957315157
55.01784114 1.868748663
57.0334912 1.672830325
97.02840582 1.012326347
135.0440559 3.290469168
151.0389705 1.759208002
163.0389705 3.274938471
175.0389705 6.981350618
177.0546206 6.700132562
179.0702706 1.857600449
187.0389705 2.801471588
189.0546206 1.905358905
191.0338851 1.166432318
191.0702706 1.21229839
193.0495352 1.988383213
201.0546206 3.641786486
203.0702706 6.113375333
207.0651853 1.705612983
209.0808353 1.006237401
215.0338851 2.591191324
215.0702706 0.9910525452
217.0495352 9.25805891
219.0651853 4.875888922
231.0287997 1.504846358
231.0651853 2.890440924
233.0808353 2.087165985
235.0964854 1.129700685
247.0600999 2.534362278

Name: +ve in-silico MS/MS by CFM-ID for DQISGWRLCDLKJI-AAEUAGOBSA-N
ID: DQISGWRLCDLKJI-AAEUAGOBSA-N
Comment: Energy0
Num peaks: 6
89.05970595 2.756898542
147.0440559 1.582669332
189.0182351 3.312318573
227.0702706 3.928494009
245.0808353 30.72411286
263.0914 45.64786625

Name: +ve in-silico MS/MS by CFM-ID for DQISGWRLCDLKJI-AAEUAGOBSA-N
ID: DQISGWRLCDLKJI-AAEUAGOBSA-N
Comment: Energy1
Num peaks: 22
39.02292652 1.133639929
41.03857658 1.317786917
59.04914126 1.956047786
69.0334912 1.102631974
71.04914126 1.61456772
73.06479133 1.714580949
81.0334912 1.113767729
83.04914126 2.283788639
87.04405588 1.701538862
89.05970595 8.22896089
101.0597059 0.9827421522
147.0440559 2.498928772
149.0597059 1.560054071
189.0182351 4.767590031
215.0702706 1.47583605
217.0859207 3.343554257
219.1015708 1.382526799
227.0702706 5.708601162
233.0808353 3.365800856
235.0964854 5.765890502
245.0808353 15.31788438
263.0914 11.80477476

Name: +ve in-silico MS/MS by CFM-ID for DQISGWRLCDLKJI-AAEUAGOBSA-N
ID: DQISGWRLCDLKJI-AAEUAGOBSA-N
Comment: Energy2
Num peaks: 30
39.02292652 1.326571796
41.00219107 1.350508871
41.03857658 1.317460206
57.0334912 2.280249526
57.06987671 1.934788309
59.04914126 3.202409198
69.0334912 1.29608126
71.04914126 2.099415788
73.06479133 2.96333839
81.0334912 1.874394723
83.04914126 1.034337196
97.02840582 0.8624286218
101.0385766 1.240951386
117.0334912 2.537701138
119.0127558 4.916679232
121.0284058 4.713580928
129.0334912 1.232738846
133.0284058 2.122908936
143.0127558 2.966393425
145.0284058 5.335228201
147.0076704 9.583097102
147.0440559 1.768765833
149.0597059 0.8176500433
161.0233204 1.70187214
163.0389705 1.439973829
171.0076704 5.257344609
189.0182351 8.891169849
203.0702706 0.9514320472
227.0702706 2.45927522
245.0808353 0.8138183735

Name: +ve in-silico MS/MS by CFM-ID for DYQDHRLBSZIKEM-UHFFFAOYSA-N
ID: DYQDHRLBSZIKEM-UHFFFAOYSA-N
Comment: Energy0
Num peaks: 6
151.0389705 6.917044405
259.0600999 3.082569878
261.0757499 3.443495574
285.0757499 18.92771646
287.0550145 4.339101939
303.0863146 49.17068422

Name: +ve in-silico MS/MS by CFM-ID for DYQDHRLBSZIKEM-UHFFFAOYSA-N
ID: DYQDHRLBSZIKEM-UHFFFAOYSA-N
Comment: Energy1
Num peaks: 20
43.01784114 1.622929541
123.0440559 1.183360932
133.0284058 1.584078333
149.0233204 2.727150069
151.0389705 8.493407815
163.0389705 1.342377499
231.0651853 1.374146923
233.0808353 1.412608411
255.0651853 1.114263245
257.0444498 1.722703746
257.0808353 2.078029164
259.0600999 3.368296247
261.0757499 5.484056498
267.0651853 4.361384823
271.0600999 1.428791931
273.0757499 4.07789987
275.0914 4.975889006
285.0757499 12.96150583
287.0550145 1.837740257
303.0863146 17.76619004

Name: +ve in-silico MS/MS by CFM-ID for DYQDHRLBSZIKEM-UHFFFAOYSA-N
ID: DYQDHRLBSZIKEM-UHFFFAOYSA-N
Comment: Energy2
Num peaks: 31
91.01784114 1.034729089
107.0127558 2.831224809
111.0440559 1.059093368
121.0284058 1.045075539
123.0440559 1.602379194
133.0284058 1.753667524
135.0440559 2.992683437
137.0233204 1.13956477
147.0440559 1.886839851
151.0389705 2.314998761
153.0546206 1.059021031
163.0389705 7.439585338
165.0546206 1.423021922
189.0182351 1.409226712
191.0338851 1.393506608
199.0389705 2.051912866
215.0338851 2.111298379
217.0495352 4.098478108
219.0651853 3.16528289
231.0651853 1.287313335
241.0495352 2.099082077
243.0651853 1.255814301
245.0444498 1.344629794
249.0757499 1.266561762
257.0444498 1.43948713
257.0808353 4.635742578
259.0600999 2.366189616
267.0651853 6.956326555
269.0444498 3.217823326
285.0757499 2.983076742
287.0550145 1.081723793

Name: +ve in-silico MS/MS by CFM-ID for BVTQILUXDZGLAO-UHFFFAOYSA-N
ID: BVTQILUXDZGLAO-UHFFFAOYSA-N
Comment: Energy0
Num peaks: 6
203.0702706 5.260860125
231.0651853 23.68700809
233.0808353 3.455215177
235.0964854 1.03030459
245.0808353 2.249707699
263.0914 58.30399609

Name: +ve in-silico MS/MS by CFM-ID for BVTQILUXDZGLAO-UHFFFAOYSA-N
ID: BVTQILUXDZGLAO-UHFFFAOYSA-N
Comment: Energy1
Num peaks: 7
201.0546206 2.519734905
203.0702706 16.35675232
231.0651853 23.00549753
233.0808353 3.956466217
235.0964854 2.953931871
245.0808353 4.683619583
263.0914 28.12680985

Name: +ve in-silico MS/MS by CFM-ID for BVTQILUXDZGLAO-UHFFFAOYSA-N
ID: BVTQILUXDZGLAO-UHFFFAOYSA-N
Comment: Energy2
Num peaks: 24
55.01784114 1.595225535
57.0334912 1.653751271
131.0491413 4.353372982
133.0647913 2.570394397
135.0440559 1.492333033
147.0440559 2.653454747
149.0597059 1.289284151
159.0440559 7.320077552
161.0597059 2.558654794
173.0597059 7.548805012
175.0389705 1.745090484
175.075356 3.669639006
177.0546206 1.08009083
187.0389705 8.327193885
189.0546206 4.306834616
199.0389705 2.574767358
201.0546206 4.663566917
203.0702706 8.277328527
215.0338851 2.167232134
215.0702706 2.624241992
217.0495352 2.974505249
217.0859207 1.172275866
219.0651853 1.290691635
231.0651853 3.10337747

Name: +ve in-silico MS/MS by CFM-ID for PKCWSPYCHMNVKB-BJMVGYQFSA-N
ID: PKCWSPYCHMNVKB-BJMVGYQFSA-N
Comment: Energy0
Num peaks: 6
105.0334912 7.82860799
129.0334912 4.498149295
153.0182351 7.87268546
191.0338851 3.223441347
267.0651853 10.85666336
285.0757499 46.23140013

Name: +ve in-silico MS/MS by CFM-ID for PKCWSPYCHMNVKB-BJMVGYQFSA-N
ID: PKCWSPYCHMNVKB-BJMVGYQFSA-N
Comment: Energy1
Num peaks: 16
105.0334912 15.72047802
107.0491413 7.008096638
117.0334912 4.380756439
119.0491413 7.99390655
131.0491413 1.486345365
133.0647913 2.11905448
137.0233204 2.849421281
145.0284058 1.612833106
147.0440559 1.470951276
153.0182351 8.799783594
167.0338851 1.230250812
191.0338851 6.005072908
255.0651853 2.60852552
257.0808353 3.960324093
267.0651853 5.003064126
285.0757499 8.652460779

Name: +ve in-silico MS/MS by CFM-ID for PKCWSPYCHMNVKB-BJMVGYQFSA-N
ID: PKCWSPYCHMNVKB-BJMVGYQFSA-N
Comment: Energy2
Num peaks: 31
39.02292652 1.724392875
49.00727645 1.578311867
67.01784114 0.9771906736
68.99710569 0.8915073441
69.0334912 1.259311873
75.02292652 2.903907426
77.03857658 4.809487487
79.01784114 1.542622012
79.05422664 1.627240126
83.01275576 1.242251367
85.02840582 1.298718796
87.02292652 0.9986098608
89.03857658 2.532423884
91.05422664 2.11655689
101.0385766 4.769251047
103.0542266 2.028862363
105.0334912 8.465288053
107.0491413 2.736376863
111.0076704 0.9507307849
115.0542266 0.9982626753
117.0334912 4.015498199
119.0491413 2.507776023
125.0233204 1.064711045
129.0334912 11.33124783
131.0491413 1.732813062
137.0233204 5.484939911
139.0389705 0.8945258298
145.0284058 1.016603435
153.0182351 4.223313289
255.0651853 1.270389868
257.0808353 1.340546702

Name: +ve in-silico MS/MS by CFM-ID for FCXRFTLSXMRXTM-LBPRGKRZSA-N
ID: FCXRFTLSXMRXTM-LBPRGKRZSA-N
Comment: Energy0
Num peaks: 7
117.0334912 4.72633814
119.0491413 2.461886164
121.0647913 2.997628692
155.0338851 3.294218301
183.0287997 7.76816721
285.0757499 9.960234627
303.0863146 49.21742337

Name: +ve in-silico MS/MS by CFM-ID for FCXRFTLSXMRXTM-LBPRGKRZSA-N
ID: FCXRFTLSXMRXTM-LBPRGKRZSA-N
Comment: Energy1
Num peaks: 18
95.04914126 1.360537517
105.0334912 8.888857277
107.0491413 7.533020307
119.0491413 1.446339473
121.0284058 1.355611762
121.0647913 2.691659319
123.0440559 2.84639286
139.0389705 1.376635784
155.0338851 1.713967825
165.0182351 6.838048719
167.0338851 7.257198277
181.0131497 3.330075582
183.0287997 8.825711311
259.0600999 1.499769358
273.0757499 2.689271691
275.0914 4.82877169
285.0757499 5.20789186
303.0863146 10.4244049

Name: +ve in-silico MS/MS by CFM-ID for FCXRFTLSXMRXTM-LBPRGKRZSA-N
ID: FCXRFTLSXMRXTM-LBPRGKRZSA-N
Comment: Energy2
Num peaks: 31
39.02292652 1.553756942
41.00219107 1.363636332
49.00727645 3.172930623
63.02292652 1.491747642
65.03857658 0.9860158072
67.01784114 1.128151231
75.02292652 4.617157077
79.01784114 1.164512517
79.05422664 1.25820249
83.01275576 1.067525841
89.03857658 2.345741984
91.05422664 1.102159161
93.06987671 1.114817533
95.04914126 1.049580104
105.0334912 3.933011239
105.0698767 1.0126045
107.0491413 1.88250415
113.0233204 3.420389123
117.0334912 13.21312778
119.0491413 2.55559588
121.0284058 2.38010614
121.0647913 1.385600702
123.0440559 1.348180182
141.0182351 1.032135127
145.0284058 1.471760061
155.0338851 2.677089616
165.0182351 2.733190962
167.0338851 3.300465099
181.0131497 1.600014062
183.0287997 1.442263227
273.0757499 1.100026938

Name: +ve in-silico MS/MS by CFM-ID for OJCCBPWPNVUJFG-ZDUSSCGKSA-N
ID: OJCCBPWPNVUJFG-ZDUSSCGKSA-N
Comment: Energy0
Num peaks: 8
117.0334912 4.64359154
119.0491413 2.461470224
121.0647913 2.933731944
137.0597059 2.88555677
155.0338851 3.237800349
183.0287997 7.600706578
285.0757499 10.4390653
303.0863146 47.58365849

Name: +ve in-silico MS/MS by CFM-ID for OJCCBPWPNVUJFG-ZDUSSCGKSA-N
ID: OJCCBPWPNVUJFG-ZDUSSCGKSA-N
Comment: Energy1
Num peaks: 19
95.04914126 1.53782934
105.0334912 8.443084189
107.0491413 7.486901614
121.0284058 1.963632943
121.0647913 2.705419386
123.0440559 3.7634316
139.0389705 1.517138531
155.0338851 1.816497473
165.0182351 5.04071403
165.0546206 1.534444381
167.0338851 6.781657745
181.0131497 3.321763148
181.0495352 1.630567957
183.0287997 8.682034492
259.0600999 1.582518297
273.0757499 2.640638013
275.0914 5.06460193
285.0757499 5.600274733
303.0863146 10.32492562

Name: +ve in-silico MS/MS by CFM-ID for OJCCBPWPNVUJFG-ZDUSSCGKSA-N
ID: OJCCBPWPNVUJFG-ZDUSSCGKSA-N
Comment: Energy2
Num peaks: 31
41.00219107 2.400577531
43.01784114 1.799033089
49.00727645 2.456155116
75.02292652 3.347070023
77.00219107 1.177228654
79.01784114 2.739041077
89.03857658 1.627149011
93.0334912 1.957399099
95.04914126 2.272502497
105.0334912 3.738990738
107.0491413 1.855081038
113.0233204 2.092750715
117.0334912 10.9048462
119.0491413 3.040806477
121.0284058 6.200380444
121.0647913 1.841662705
123.0440559 2.576644976
135.0440559 0.9216248441
137.0597059 0.9843959595
145.0284058 2.467988869
147.0440559 1.224802289
155.0338851 2.503513998
165.0182351 1.888877737
167.0338851 1.721881694
181.0131497 1.409523944
217.0495352 1.190170137
259.0600999 0.9448179729
261.0757499 1.450895666
273.0757499 1.276030836
275.0914 1.805669461
285.0757499 1.493923104

Name: +ve in-silico MS/MS by CFM-ID for JHZAHUQYODKBAU-LLVKDONJSA-N
ID: JHZAHUQYODKBAU-LLVKDONJSA-N
Comment: Energy0
Num peaks: 6
189.0546206 7.138938881
219.0651853 3.309921578
227.0702706 4.699046651
231.0651853 1.978672825
245.0808353 27.35491938
263.0914 37.93898805

Name: +ve in-silico MS/MS by CFM-ID for JHZAHUQYODKBAU-LLVKDONJSA-N
ID: JHZAHUQYODKBAU-LLVKDONJSA-N
Comment: Energy1
Num peaks: 20
43.01784114 1.787240763
55.01784114 2.685703727
57.0334912 1.380515074
69.0334912 2.035533114
71.04914126 1.503527664
73.02840582 4.731164823
87.04405588 5.851993448
159.0440559 1.302615683
161.0597059 1.605091705
175.0389705 4.186195292
177.0546206 2.662980859
189.0546206 17.47056781
191.0702706 2.814638327
217.0859207 1.664882754
219.0651853 1.530425961
227.0702706 4.247644945
231.0651853 1.350660039
235.0964854 3.071698713
245.0808353 10.66964662
263.0914 7.465574404

Name: +ve in-silico MS/MS by CFM-ID for JHZAHUQYODKBAU-LLVKDONJSA-N
ID: JHZAHUQYODKBAU-LLVKDONJSA-N
Comment: Energy2
Num peaks: 30
15.02292652 1.154209864
41.00219107 1.127546694
43.01784114 3.056243192
53.00219107 1.439469797
55.01784114 3.49714797
57.0334912 1.616414069
67.01784114 1.179933036
69.0334912 1.852257117
71.04914126 1.759062727
73.02840582 2.065195064
109.0284058 1.227026866
121.0284058 1.573853329
133.0284058 6.250736349
135.0440559 2.168760765
145.0284058 1.753854674
145.0647913 6.159086757
149.0597059 4.17654679
159.0440559 8.161290174
161.0597059 3.862538411
163.0389705 1.166112552
173.0233204 3.220216718
173.0597059 2.041670622
175.0389705 3.091779796
175.075356 1.037157125
189.0546206 7.374102847
191.0702706 1.297099736
201.0546206 1.968923556
203.0702706 1.519710258
215.0702706 0.9835215229
227.0702706 2.476309675

Name: +ve in-silico MS/MS by CFM-ID for KGWXNHPCJQBFOU-UHFFFAOYSA-N
ID: KGWXNHPCJQBFOU-UHFFFAOYSA-N
Comment: Energy0
Num peaks: 6
43.05422664 1.735669002
71.04914126 3.39174643
85.06479133 5.890252777
219.0287997 9.715335528
285.0757499 11.68926052
303.0863146 54.88758727

Name: +ve in-silico MS/MS by CFM-ID for KGWXNHPCJQBFOU-UHFFFAOYSA-N
ID: KGWXNHPCJQBFOU-UHFFFAOYSA-N
Comment: Energy1
Num peaks: 17
41.03857658 2.325412213
43.05422664 11.14847496
45.06987671 3.714262205
67.05422664 2.849640155
71.04914126 2.001901396
83.04914126 2.27636258
85.06479133 14.90196894
191.0338851 2.773836883
219.0287997 5.85252639
231.0287997 1.768977433
259.0237144 1.216668436
259.0600999 1.364999245
273.0757499 3.258515091
275.0914 8.145784841
285.0757499 5.394394819
287.0550145 1.585668196
303.0863146 10.12229433

Name: +ve in-silico MS/MS by CFM-ID for KGWXNHPCJQBFOU-UHFFFAOYSA-N
ID: KGWXNHPCJQBFOU-UHFFFAOYSA-N
Comment: Energy2
Num peaks: 30
27.02292652 1.062674975
41.00219107 0.8666656782
41.03857658 6.252604823
43.05422664 6.647387595
45.06987671 0.930331999
53.00219107 1.366334301
55.01784114 2.434559434
55.05422664 1.306748129
67.05422664 3.471722471
69.0334912 3.834882217
69.06987671 1.457862644
71.04914126 4.254233378
85.06479133 4.365466826
95.01275576 1.296703437
123.0076704 1.616105587
135.0076704 1.399403959
149.0233204 2.061805332
171.0076704 1.253237478
173.0233204 2.121791427
175.002585 2.872064066
175.0389705 1.763594122
177.0182351 8.722832734
187.0389705 0.8718860827
189.0182351 4.140246833
191.0338851 3.753532164
199.002585 1.158570662
201.0182351 2.168660826
203.0338851 1.395310101
219.0287997 4.458116562
231.0287997 0.95440579

Name: +ve in-silico MS/MS by CFM-ID for OPWUVOPHCMWWGJ-ARFHVFGLSA-N
ID: OPWUVOPHCMWWGJ-ARFHVFGLSA-N
Comment: Energy0
Num peaks: 6
121.0284058 9.480568949
123.0440559 6.075387682
139.0389705 6.747578014
181.0495352 5.966746092
285.0757499 7.045958734
303.0863146 46.24578649

Name: +ve in-silico MS/MS by CFM-ID for OPWUVOPHCMWWGJ-ARFHVFGLSA-N
ID: OPWUVOPHCMWWGJ-ARFHVFGLSA-N
Comment: Energy1
Num peaks: 11
93.0334912 2.045448993
95.04914126 4.342446851
109.0284058 2.821923408
121.0284058 28.73253974
123.0440559 23.45642531
125.0597059 2.520201365
137.0233204 4.026923402
139.0389705 5.395101629
273.0757499 2.210851535
287.0550145 2.044953328
303.0863146 3.770629211

Name: +ve in-silico MS/MS by CFM-ID for OPWUVOPHCMWWGJ-ARFHVFGLSA-N
ID: OPWUVOPHCMWWGJ-ARFHVFGLSA-N
Comment: Energy2
Num peaks: 27
49.00727645 2.901426786
51.02292652 1.589549416
53.00219107 1.789507104
53.03857658 1.064696632
55.01784114 1.665708956
65.00219107 1.841645701
65.03857658 4.781992663
67.01784114 2.040363124
79.01784114 2.793233328
81.0334912 2.373713426
93.0334912 1.608590646
95.01275576 2.073821916
95.04914126 4.676970443
97.06479133 1.509618295
99.08044139 0.9661320469
105.0334912 2.596844976
107.0491413 3.532784755
109.0284058 3.646596398
111.0440559 3.076157425
113.0597059 0.9313851216
121.0284058 14.22897499
123.0440559 9.427587675
135.0076704 1.373417352
137.0233204 3.670795822
139.0389705 2.258831929
163.0389705 1.069714634
285.0757499 0.9770912196

Name: +ve in-silico MS/MS by CFM-ID for HQMOTYNSXCURDB-MRXNPFEDSA-N
ID: HQMOTYNSXCURDB-MRXNPFEDSA-N
Comment: Energy0
Num peaks: 6
121.0284058 4.912892012
123.0440559 22.0328145
165.0546206 3.363869996
273.0757499 4.071560615
285.0757499 5.557431471
303.0863146 43.64903618

Name: +ve in-silico MS/MS by CFM-ID for HQMOTYNSXCURDB-MRXNPFEDSA-N
ID: HQMOTYNSXCURDB-MRXNPFEDSA-N
Comment: Energy1
Num peaks: 16
105.0334912 3.287551076
107.0491413 3.098491477
121.0284058 4.203815268
123.0440559 11.99198291
135.0440559 3.802962866
137.0597059 6.773165486
139.0389705 7.687271472
147.0440559 2.612842146
163.0389705 2.676982474
165.0182351 2.698150878
165.0546206 7.812285636
269.0444498 2.672831841
273.0757499 3.507014351
285.0757499 2.752076841
287.0550145 6.702024344
303.0863146 8.170111291

Name: +ve in-silico MS/MS by CFM-ID for HQMOTYNSXCURDB-MRXNPFEDSA-N
ID: HQMOTYNSXCURDB-MRXNPFEDSA-N
Comment: Energy2
Num peaks: 22
39.02292652 1.012750737
49.00727645 1.172062861
53.00219107 2.037351654
53.03857658 2.306293054
65.03857658 1.946836426
67.01784114 1.191206681
75.02292652 1.997354639
77.00219107 1.663077705
77.03857658 3.02000013
79.01784114 1.462263233
79.05422664 8.510053888
91.01784114 2.00968033
93.0334912 2.93126702
95.04914126 4.696086665
105.0334912 14.59758642
107.0491413 10.76293752
109.0647913 1.445887326
121.0284058 6.469877586
123.0440559 7.38251686
135.0440559 1.608730186
137.0597059 1.312410587
149.0233204 0.9762809418

Name: +ve in-silico MS/MS by CFM-ID for OCZOZMSHTPWVFR-UHFFFAOYSA-N
ID: OCZOZMSHTPWVFR-UHFFFAOYSA-N
Comment: Energy0
Num peaks: 6
107.0491413 1.311854422
123.0440559 1.296717288
253.0495352 1.304718016
257.0808353 1.249569632
267.0651853 23.46321372
285.0757499 65.89742779

Name: +ve in-silico MS/MS by CFM-ID for OCZOZMSHTPWVFR-UHFFFAOYSA-N
ID: OCZOZMSHTPWVFR-UHFFFAOYSA-N
Comment: Energy1
Num peaks: 9
107.0491413 2.690625303
123.0440559 2.418905867
133.0284058 9.328240108
135.0440559 15.60218663
149.0233204 2.890983344
151.0389705 6.033893921
257.0808353 16.53738881
267.0651853 11.53734345
285.0757499 13.69385772

Name: +ve in-silico MS/MS by CFM-ID for OCZOZMSHTPWVFR-UHFFFAOYSA-N
ID: OCZOZMSHTPWVFR-UHFFFAOYSA-N
Comment: Energy2
Num peaks: 31
39.02292652 1.956444909
49.00727645 2.550406198
51.02292652 1.851277891
55.05422664 1.061622478
65.00219107 1.547115617
65.03857658 1.510597672
67.01784114 1.251891335
67.05422664 1.593090005
79.01784114 0.9394993062
79.05422664 2.522020431
91.05422664 1.208273015
107.0491413 5.029400158
117.0334912 1.01766369
119.0491413 4.476742321
123.0440559 2.410950974
133.0284058 6.558055763
135.0440559 7.093190046
183.0440559 1.085795645
185.0597059 1.336007854
195.0440559 1.894494363
197.0597059 4.493409837
211.0389705 2.808473275
213.0546206 1.029456598
225.0546206 1.950545821
237.0546206 3.682303673
239.0702706 3.172273922
241.0495352 2.347861798
251.0338851 1.283756098
257.0808353 1.697758911
267.0651853 5.735262635
269.0444498 1.409580679

Name: +ve in-silico MS/MS by CFM-ID for KZBMBIHZXUQFOR-MRXNPFEDSA-N
ID: KZBMBIHZXUQFOR-MRXNPFEDSA-N
Comment: Energy0
Num peaks: 6
123.0440559 16.47232361
125.0597059 4.82846506
137.0233204 4.313046201
179.0338851 7.915052102
285.0757499 9.008003093
303.0863146 45.43367363

Name: +ve in-silico MS/MS by CFM-ID for KZBMBIHZXUQFOR-MRXNPFEDSA-N
ID: KZBMBIHZXUQFOR-MRXNPFEDSA-N
Comment: Energy1
Num peaks: 14
95.04914126 2.031366936
121.0284058 1.525620718
123.0440559 28.60777863
125.0597059 11.78194526
137.0233204 7.753380247
149.0233204 1.625550189
151.0389705 3.835661544
179.0338851 4.513448134
183.0651853 2.032948364
273.0757499 1.717040686
275.0914 2.997852416
285.0757499 3.554230223
287.0550145 1.506964281
303.0863146 7.245107276

Name: +ve in-silico MS/MS by CFM-ID for KZBMBIHZXUQFOR-MRXNPFEDSA-N
ID: KZBMBIHZXUQFOR-MRXNPFEDSA-N
Comment: Energy2
Num peaks: 30
39.02292652 1.868919536
51.02292652 0.7183628283
53.00219107 0.7025176469
55.01784114 1.227589423
65.03857658 1.570849511
67.01784114 5.772710237
69.0334912 1.106545012
77.00219107 0.6972317329
79.01784114 1.508775166
81.0334912 3.634832107
92.99710569 1.187388025
93.0334912 2.138883013
95.01275576 1.594006455
95.04914126 4.890719075
97.02840582 2.813277309
105.0334912 1.471974317
107.0127558 2.439844787
107.0491413 2.437103706
109.0284058 3.498570187
121.0284058 8.814305359
123.0440559 7.99375033
125.0597059 1.982813079
135.0440559 2.887432646
137.0233204 6.427907408
137.0597059 0.8628109441
149.0233204 1.972934352
151.0389705 3.517947269
163.0389705 1.957232173
179.0338851 1.895877591
275.0914 0.8141214831

Name: +ve in-silico MS/MS by CFM-ID for HKXQUNNSKMWIKJ-WCQYABFASA-N
ID: HKXQUNNSKMWIKJ-WCQYABFASA-N
Comment: Energy0
Num peaks: 6
87.04405588 1.306961294
89.05970595 10.50389852
191.0338851 4.31875618
203.0702706 2.042264159
245.0808353 14.32738491
263.0914 55.70477539

Name: +ve in-silico MS/MS by CFM-ID for HKXQUNNSKMWIKJ-WCQYABFASA-N
ID: HKXQUNNSKMWIKJ-WCQYABFASA-N
Comment: Energy1
Num peaks: 25
41.03857658 2.559381432
59.04914126 1.074504279
71.04914126 1.631704505
73.06479133 1.302958414
89.05970595 3.487549435
101.0597059 1.275717754
147.0440559 3.081933474
163.0389705 3.173462439
173.0233204 4.793190822
175.0389705 4.334572989
189.0182351 3.447965403
191.0338851 6.668629582
193.0495352 1.524635302
203.0338851 1.296026875
203.0702706 3.049354573
205.0495352 1.698986837
217.0859207 1.888385298
219.0651853 1.33765664
219.1015708 1.507612199
221.0444498 1.311936479
233.0808353 3.643354817
235.0964854 5.5341389
245.0808353 8.055411052
247.0600999 1.185710884
263.0914 11.65437984

Name: +ve in-silico MS/MS by CFM-ID for HKXQUNNSKMWIKJ-WCQYABFASA-N
ID: HKXQUNNSKMWIKJ-WCQYABFASA-N
Comment: Energy2
Num peaks: 30
39.02292652 0.9566131178
41.03857658 2.532908126
57.0334912 6.076640172
59.04914126 2.669394285
69.0334912 3.843553696
71.04914126 7.297483409
73.06479133 3.418385723
87.04405588 2.214284087
89.05970595 5.29868236
99.04405588 1.040159754
105.0334912 3.076259603
117.0334912 2.664036391
119.0127558 2.347343324
121.0284058 3.378339818
129.0334912 1.659653133
133.0284058 3.431053553
135.0440559 0.8675862385
145.0284058 1.891319428
147.0076704 2.434402508
147.0440559 2.154191945
149.0233204 3.58113569
159.0440559 0.9831618935
163.0389705 1.153959086
171.0076704 0.8279246947
173.0233204 6.362453887
175.0389705 2.88250413
177.0546206 1.072953362
189.0182351 1.564355368
203.0702706 1.174183016
247.0600999 1.275261861

Name: +ve in-silico MS/MS by CFM-ID for DCARJVFHBKAVDR-SNVBAGLBSA-N
ID: DCARJVFHBKAVDR-SNVBAGLBSA-N
Comment: Energy0
Num peaks: 9
109.0284058 5.929187896
133.0284058 4.301498098
135.0440559 2.221475503
137.0597059 2.734621364
139.0389705 2.975008829
167.0338851 7.264239232
271.0600999 3.310603152
285.0757499 9.056265311
303.0863146 42.64707194

Name: +ve in-silico MS/MS by CFM-ID for DCARJVFHBKAVDR-SNVBAGLBSA-N
ID: DCARJVFHBKAVDR-SNVBAGLBSA-N
Comment: Energy1
Num peaks: 23
109.0284058 6.012101757
111.0440559 1.604052744
121.0284058 4.355765965
123.0440559 8.438728343
125.0597059 1.313249457
135.0440559 1.651945121
137.0597059 2.834793001
139.0389705 1.673156454
149.0233204 1.643890618
151.0389705 2.236313896
153.0546206 2.111093504
163.0389705 1.598908391
165.0182351 3.158286535
165.0546206 0.9885770957
167.0338851 8.44444646
179.0338851 1.95653907
181.0495352 3.866408394
271.0600999 2.442337257
273.0757499 3.783571361
275.0914 5.032492721
285.0757499 5.045185011
287.0550145 1.182516993
303.0863146 8.897254498

Name: +ve in-silico MS/MS by CFM-ID for DCARJVFHBKAVDR-SNVBAGLBSA-N
ID: DCARJVFHBKAVDR-SNVBAGLBSA-N
Comment: Energy2
Num peaks: 31
39.02292652 0.9762613114
49.00727645 5.014005252
51.02292652 2.017063614
53.03857658 1.124352024
65.03857658 1.892915018
75.02292652 6.015495392
77.03857658 3.827416762
81.0334912 1.897296952
83.04914126 1.460966226
91.01784114 1.022088104
95.04914126 2.011782497
97.02840582 3.272618863
105.0334912 1.835095282
107.0491413 1.325554191
109.0284058 2.516951544
111.0440559 1.796699192
121.0284058 3.728167133
123.0076704 1.155049944
123.0440559 3.383532523
133.0284058 7.635824173
135.0440559 1.83303474
137.0233204 1.351903699
137.0597059 0.973365626
139.0389705 2.85251348
149.0233204 2.332052044
151.0389705 2.551769792
153.0546206 1.725263956
161.0233204 1.017324028
167.0338851 1.27296155
275.0914 1.355475663
285.0757499 1.466247109

Name: +ve in-silico MS/MS by CFM-ID for BCNHHRYIFDJCQS-UHFFFAOYSA-N
ID: BCNHHRYIFDJCQS-UHFFFAOYSA-N
Comment: Energy0
Num peaks: 6
107.0491413 1.267159877
123.0440559 1.225839456
253.0495352 3.405994226
255.0651853 1.145740851
267.0651853 22.80891048
285.0757499 61.19191164

Name: +ve in-silico MS/MS by CFM-ID for BCNHHRYIFDJCQS-UHFFFAOYSA-N
ID: BCNHHRYIFDJCQS-UHFFFAOYSA-N
Comment: Energy1
Num peaks: 11
105.0334912 2.619282429
107.0491413 2.488773238
123.0440559 2.066876993
133.0284058 9.175203386
135.0440559 11.71007178
149.0233204 6.944333026
151.0389705 13.06369327
255.0651853 2.939528127
257.0808353 10.62029653
267.0651853 9.838713892
285.0757499 10.30865231

Name: +ve in-silico MS/MS by CFM-ID for BCNHHRYIFDJCQS-UHFFFAOYSA-N
ID: BCNHHRYIFDJCQS-UHFFFAOYSA-N
Comment: Energy2
Num peaks: 31
49.00727645 2.305698342
53.03857658 1.153750717
67.01784114 1.181312516
79.05422664 1.672093802
81.0334912 1.466574258
91.05422664 1.093415396
105.0334912 5.549552642
107.0491413 4.691492348
119.0491413 1.814862149
121.0284058 1.317724475
123.0440559 2.171057042
133.0284058 4.191730905
135.0440559 3.341967077
149.0233204 3.666564392
151.0389705 3.240857165
201.0546206 1.151717947
211.0389705 1.154932033
213.0546206 2.176471097
225.0546206 1.491528775
227.0338851 1.216889089
229.0495352 1.332572249
235.0389705 1.950752976
237.0546206 5.556168239
239.0702706 4.696363508
241.0495352 1.763894286
251.0338851 1.59571542
253.0495352 1.676165326
255.0651853 1.804946359
257.0808353 1.684439396
267.0651853 3.538495892
269.0444498 1.933679102

Name: +ve in-silico MS/MS by CFM-ID for UYJTVWBPWZEIMQ-UHFFFAOYSA-N
ID: UYJTVWBPWZEIMQ-UHFFFAOYSA-N
Comment: Energy0
Num peaks: 6
139.0389705 2.172477404
163.0389705 4.546047844
271.0600999 3.527757871
273.0757499 2.543600986
275.0914 3.079990606
303.0863146 73.07053306

Name: +ve in-silico MS/MS by CFM-ID for UYJTVWBPWZEIMQ-UHFFFAOYSA-N
ID: UYJTVWBPWZEIMQ-UHFFFAOYSA-N
Comment: Energy1
Num peaks: 17
55.01784114 2.211631927
87.04405588 1.135110992
135.0440559 1.036858971
139.0389705 1.777978915
141.0546206 1.437927765
163.0389705 8.752793916
217.0495352 1.107733347
243.0651853 3.14721139
245.0808353 1.405870753
247.0964854 1.255961078
259.0600999 2.396362735
271.0600999 6.870517868
273.0757499 7.108855242
275.0914 7.398218913
285.0757499 2.262320513
287.0550145 1.32166953
303.0863146 30.28146774

Name: +ve in-silico MS/MS by CFM-ID for UYJTVWBPWZEIMQ-UHFFFAOYSA-N
ID: UYJTVWBPWZEIMQ-UHFFFAOYSA-N
Comment: Energy2
Num peaks: 31
15.02292652 1.001173532
55.01784114 1.33147833
71.01275576 0.8956574917
89.00219107 0.8698056489
93.0334912 5.273632098
107.0491413 0.903169418
109.0284058 3.748889826
121.0284058 3.073396243
123.0440559 1.69455215
125.0233204 1.467273149
125.0597059 0.9076409455
135.0440559 7.782210776
137.0233204 2.263615647
147.0440559 1.695047076
149.0233204 3.689650868
151.0389705 2.6379192
153.0546206 1.021299254
161.0233204 1.536169864
163.0389705 11.94699167
165.0546206 1.647201359
187.0389705 1.608908652
213.0546206 1.552184136
217.0495352 2.146529837
229.0495352 1.049719506
231.0651853 1.306345755
233.0808353 0.8507056938
243.0651853 1.053741603
257.0444498 2.397751036
259.0600999 1.110522083
271.0600999 1.145289986
285.0757499 0.9804424347

Name: +ve in-silico MS/MS by CFM-ID for XFDCSEFARMXOMI-UHFFFAOYSA-N
ID: XFDCSEFARMXOMI-UHFFFAOYSA-N
Comment: Energy0
Num peaks: 6
263.0550145 0.7873622463
271.0600999 5.405365475
273.0757499 1.574487121
285.0757499 13.66945282
287.0550145 1.566234484
303.0863146 71.70705281

Name: +ve in-silico MS/MS by CFM-ID for XFDCSEFARMXOMI-UHFFFAOYSA-N
ID: XFDCSEFARMXOMI-UHFFFAOYSA-N
Comment: Energy1
Num peaks: 7
259.0600999 2.252169503
261.0757499 5.17834293
271.0600999 8.37457262
275.0914 7.186064863
285.0757499 14.98389818
287.0550145 3.648111218
303.0863146 38.6733861

Name: +ve in-silico MS/MS by CFM-ID for XFDCSEFARMXOMI-UHFFFAOYSA-N
ID: XFDCSEFARMXOMI-UHFFFAOYSA-N
Comment: Energy2
Num peaks: 31
39.02292652 1.213158108
55.01784114 1.801318299
57.0334912 3.083226117
65.00219107 3.743971106
67.01784114 3.022085212
83.01275576 1.467007359
109.0284058 2.653972587
137.0233204 2.105437757
149.0233204 1.981866731
193.0495352 1.562598047
205.0495352 1.246282596
215.0702706 1.679715775
219.0651853 2.217115472
227.0338851 1.584522421
229.0495352 1.919779036
231.0287997 4.891366808
231.0651853 1.159838624
233.0444498 1.548581862
235.0600999 2.279724153
241.0495352 1.652510191
243.0287997 1.197420012
243.0651853 2.456051139
245.0444498 4.601761435
247.0237144 2.151941502
255.0651853 4.686413627
257.0444498 2.77025717
259.0600999 2.546717559
261.0393644 1.737760139
271.0600999 1.759512121
285.0757499 2.602392299
287.0550145 2.656437646

Name: +ve in-silico MS/MS by CFM-ID for IKIAXVIGUJMLHC-UHFFFAOYSA-N
ID: IKIAXVIGUJMLHC-UHFFFAOYSA-N
Comment: Energy0
Num peaks: 6
121.0647913 1.397043366
253.0495352 4.081418061
257.0808353 1.067536574
267.0651853 14.6675185
269.0444498 1.123688768
285.0757499 72.00794613

Name: +ve in-silico MS/MS by CFM-ID for IKIAXVIGUJMLHC-UHFFFAOYSA-N
ID: IKIAXVIGUJMLHC-UHFFFAOYSA-N
Comment: Energy1
Num peaks: 7
137.0233204 16.57311474
147.0440559 8.791641453
149.0597059 14.38010669
253.0495352 2.945556896
257.0808353 15.98130409
267.0651853 7.69872444
285.0757499 14.29351153

Name: +ve in-silico MS/MS by CFM-ID for IKIAXVIGUJMLHC-UHFFFAOYSA-N
ID: IKIAXVIGUJMLHC-UHFFFAOYSA-N
Comment: Energy2
Num peaks: 31
39.02292652 2.279550458
65.03857658 2.531841967
67.01784114 1.166139816
81.0334912 1.240808091
91.05422664 4.171455372
93.0334912 0.9592162789
107.0491413 2.763855312
109.0284058 1.840737081
111.0440559 1.305590159
117.0334912 3.277949418
119.0491413 1.545610736
121.0647913 3.986265331
133.0284058 1.166633097
137.0233204 9.054877964
147.0440559 4.440462958
149.0597059 1.530857978
163.002585 0.8925095464
201.0546206 1.02128389
211.0389705 2.342907898
213.0546206 1.612702068
227.0338851 1.073947036
227.0702706 1.154773273
229.0859207 1.166976399
237.0546206 5.191293707
239.0702706 5.928912912
241.0495352 1.423302091
243.0651853 1.601156412
253.0495352 2.749285958
257.0808353 1.8549809
267.0651853 4.116608739
269.0444498 3.409053351

Name: +ve in-silico MS/MS by CFM-ID for BVPTZDRKEDPTOX-WBMJQRKESA-N
ID: BVPTZDRKEDPTOX-WBMJQRKESA-N
Comment: Energy0
Num peaks: 6
149.0233204 2.876423315
151.0389705 5.90869774
169.0495352 3.224980244
271.0600999 5.024223602
285.0757499 15.76339031
303.0863146 51.61066192

Name: +ve in-silico MS/MS by CFM-ID for BVPTZDRKEDPTOX-WBMJQRKESA-N
ID: BVPTZDRKEDPTOX-WBMJQRKESA-N
Comment: Energy1
Num peaks: 16
107.0491413 1.248693673
133.0284058 4.274993305
135.0440559 4.760563949
149.0233204 5.372314384
151.0389705 14.16826361
153.0546206 3.109026744
169.0495352 1.17486941
195.0287997 3.079681263
225.0546206 1.403318003
243.0651853 3.05701846
253.0495352 1.272199616
271.0600999 6.019932497
273.0757499 1.902968968
275.0914 3.517412284
285.0757499 10.4566763
303.0863146 16.06022665

Name: +ve in-silico MS/MS by CFM-ID for BVPTZDRKEDPTOX-WBMJQRKESA-N
ID: BVPTZDRKEDPTOX-WBMJQRKESA-N
Comment: Energy2
Num peaks: 18
39.02292652 2.515392972
55.01784114 0.9298038904
55.05422664 1.7115678
79.05422664 1.34970107
81.0334912 3.681389678
83.04914126 1.293578358
107.0127558 8.942360098
107.0491413 3.547029308
109.0284058 3.589410425
123.0440559 7.397121021
133.0284058 7.759851731
135.0440559 10.88229263
137.0233204 1.864699953
149.0233204 14.92398624
151.0389705 6.909955432
153.0546206 1.387788804
225.0546206 1.064879174
285.0757499 0.9086892419

Name: +ve in-silico MS/MS by CFM-ID for GMVPDJNQIBINLE-UHFFFAOYSA-N
ID: GMVPDJNQIBINLE-UHFFFAOYSA-N
Comment: Energy0
Num peaks: 6
231.0651853 5.624507809
233.0808353 3.293830707
235.0964854 1.136740685
245.0808353 11.24388337
247.0600999 0.9088012042
263.0914 73.21755973

Name: +ve in-silico MS/MS by CFM-ID for GMVPDJNQIBINLE-UHFFFAOYSA-N
ID: GMVPDJNQIBINLE-UHFFFAOYSA-N
Comment: Energy1
Num peaks: 9
149.0233204 1.289023236
203.0702706 2.182764844
219.0651853 3.013463205
231.0651853 7.92236284
233.0808353 7.923631742
235.0964854 8.370284915
245.0808353 13.56071302
247.0600999 1.42507474
263.0914 35.37652616

Name: +ve in-silico MS/MS by CFM-ID for GMVPDJNQIBINLE-UHFFFAOYSA-N
ID: GMVPDJNQIBINLE-UHFFFAOYSA-N
Comment: Energy2
Num peaks: 31
39.02292652 3.152310653
41.03857658 1.555232542
49.00727645 1.312230516
133.0284058 1.323689616
137.0597059 1.481716548
149.0233204 4.374525892
151.0389705 1.340808329
159.0440559 2.680637783
161.0597059 1.816026137
163.0389705 1.854521358
173.0597059 1.739137791
175.0389705 1.52033771
175.075356 1.815610042
177.0546206 1.425058316
187.0389705 2.074135524
189.0546206 3.157834873
191.0338851 1.197291076
191.0702706 2.60838376
201.0546206 3.466273856
203.0702706 4.30102215
215.0338851 1.476057964
215.0702706 5.526108877
217.0495352 3.600641621
217.0859207 2.820258467
219.0651853 4.079764638
229.0495352 2.441841912
231.0651853 2.45773895
233.0808353 1.744851174
235.0964854 1.09535399
245.0808353 2.615027184
247.0600999 1.816663279

Name: +ve in-silico MS/MS by CFM-ID for PLTRADDVONOEAX-UHFFFAOYSA-N
ID: PLTRADDVONOEAX-UHFFFAOYSA-N
Comment: Energy0
Num peaks: 6
271.0600999 4.605349063
273.0757499 1.967927011
275.0914 0.6054299458
285.0757499 1.941683045
287.0550145 1.419226715
303.0863146 84.81078956

Name: +ve in-silico MS/MS by CFM-ID for PLTRADDVONOEAX-UHFFFAOYSA-N
ID: PLTRADDVONOEAX-UHFFFAOYSA-N
Comment: Energy1
Num peaks: 6
259.0600999 6.809509568
271.0600999 9.81193199
273.0757499 3.93132538
275.0914 5.966795064
287.0550145 3.454732324
303.0863146 51.43470424

Name: +ve in-silico MS/MS by CFM-ID for PLTRADDVONOEAX-UHFFFAOYSA-N
ID: PLTRADDVONOEAX-UHFFFAOYSA-N
Comment: Energy2
Num peaks: 31
41.00219107 1.210237659
55.01784114 2.256158444
67.01784114 1.123027848
79.01784114 1.252956203
81.0334912 1.74624083
107.0127558 2.435216489
109.0284058 4.208288512
127.0389705 1.579537526
135.0076704 4.632070784
137.0233204 2.427196833
153.0546206 2.043357157
185.0233204 2.643880305
187.0389705 2.327081562
189.0546206 1.757698284
201.0546206 1.916146057
215.0338851 1.554905174
217.0495352 3.2859457
229.0495352 1.502005769
241.0495352 2.632772429
243.0287997 1.218379408
243.0651853 3.046947784
255.0651853 1.984666509
257.0444498 6.350079585
259.0600999 8.076915171
261.0757499 1.95459768
271.0237144 1.205670787
271.0600999 2.286205468
273.0757499 1.779721703
275.0914 1.490628309
285.0757499 1.243059509
287.0550145 3.111799215

Name: +ve in-silico MS/MS by CFM-ID for OUULKVZKMGWNNK-HZPDHXFCSA-N
ID: OUULKVZKMGWNNK-HZPDHXFCSA-N
Comment: Energy0
Num peaks: 7
95.04914126 2.652963356
121.0284058 2.42858272
137.0233204 7.270456443
139.0389705 2.206720093
183.0651853 1.950360438
285.0757499 8.368946743
303.0863146 56.4024387

Name: +ve in-silico MS/MS by CFM-ID for OUULKVZKMGWNNK-HZPDHXFCSA-N
ID: OUULKVZKMGWNNK-HZPDHXFCSA-N
Comment: Energy1
Num peaks: 19
79.01784114 1.374109891
95.04914126 1.880207089
97.06479133 0.9859657483
109.0284058 2.959780047
111.0440559 2.841400765
121.0284058 9.023521978
123.0440559 3.135009809
137.0233204 13.47892171
139.0389705 5.098161825
165.0546206 1.151220117
181.0495352 2.109786731
193.0495352 2.795342039
257.0444498 1.020910484
259.0600999 1.623677594
271.0600999 2.009938432
273.0757499 4.326183393
275.0914 7.644131638
285.0757499 4.695816289
303.0863146 12.17637968

Name: +ve in-silico MS/MS by CFM-ID for OUULKVZKMGWNNK-HZPDHXFCSA-N
ID: OUULKVZKMGWNNK-HZPDHXFCSA-N
Comment: Energy2
Num peaks: 31
39.02292652 0.9359584517
49.00727645 1.442110559
51.02292652 1.239145756
65.03857658 5.353634489
67.01784114 1.866345538
69.0334912 0.8942527576
79.01784114 4.986851324
81.0334912 3.57327274
93.0334912 2.285015322
95.01275576 1.608306185
95.04914126 4.272648275
99.08044139 1.23890244
105.0334912 1.91077096
107.0127558 1.031071631
109.0284058 5.958336448
111.0440559 2.928847436
113.0597059 0.8744773301
121.0284058 11.92590831
123.0440559 4.027424536
125.0597059 0.8983751983
135.0076704 1.30582566
137.0233204 9.30406274
139.0389705 1.076365505
229.0495352 1.000547898
245.0808353 0.8827426383
257.0444498 1.062517486
271.0600999 0.8373487035
273.0757499 1.046976494
275.0914 0.8597275097
285.0757499 1.161744305
287.0550145 1.459949673

Name: +ve in-silico MS/MS by CFM-ID for ZIVWFVSJXMVCNV-UHFFFAOYSA-N
ID: ZIVWFVSJXMVCNV-UHFFFAOYSA-N
Comment: Energy0
Num peaks: 6
197.0444498 0.6030050632
247.0600999 0.5650859594
271.0600999 7.446003633
273.0757499 2.206785244
287.0550145 1.294390943
303.0863146 83.2126887

Name: +ve in-silico MS/MS by CFM-ID for ZIVWFVSJXMVCNV-UHFFFAOYSA-N
ID: ZIVWFVSJXMVCNV-UHFFFAOYSA-N
Comment: Energy1
Num peaks: 7
247.0600999 1.397653002
259.0600999 1.628933072
271.0600999 13.42378193
273.0757499 2.391770249
275.0914 5.96624528
287.0550145 2.624956549
303.0863146 53.34122254

Name: +ve in-silico MS/MS by CFM-ID for ZIVWFVSJXMVCNV-UHFFFAOYSA-N
ID: ZIVWFVSJXMVCNV-UHFFFAOYSA-N
Comment: Energy2
Num peaks: 31
15.02292652 1.16610526
51.02292652 1.936320972
55.01784114 1.985599284
67.01784114 1.355484447
81.0334912 1.882527833
107.0127558 1.616754641
107.0491413 1.111221325
121.0284058 1.53251866
123.0440559 3.197524557
149.0233204 2.456216444
151.0389705 2.003500013
165.0182351 1.143831319
167.0338851 1.218498239
181.0131497 1.079711335
197.0444498 1.40435621
199.0389705 2.415100006
215.0338851 4.283738729
217.0495352 1.892212023
229.0495352 2.075822741
231.0287997 2.251233624
233.0444498 1.352789823
241.0495352 3.880306883
245.0444498 1.821434781
247.0600999 1.63119597
255.0287997 1.553696388
257.0444498 8.870587684
259.0600999 2.113021361
271.0237144 1.341240108
271.0600999 3.313756892
273.0757499 1.35051784
287.0550145 2.527125312

Name: +ve in-silico MS/MS by CFM-ID for SQMZXYVVQDCFMJ-MRVPVSSYSA-N
ID: SQMZXYVVQDCFMJ-MRVPVSSYSA-N
Comment: Energy0
Num peaks: 6
173.0597059 1.647867213
191.0702706 0.7459765765
217.0495352 0.620151788
267.0651853 13.08525037
285.0757499 46.88591041
303.0863146 30.00981323

Name: +ve in-silico MS/MS by CFM-ID for SQMZXYVVQDCFMJ-MRVPVSSYSA-N
ID: SQMZXYVVQDCFMJ-MRVPVSSYSA-N
Comment: Energy1
Num peaks: 19
59.04914126 1.995714266
201.0546206 2.68074449
217.0495352 2.679491155
223.0389705 1.454029226
225.0546206 2.51300762
231.0651853 3.19728023
241.0495352 1.730594773
241.0859207 1.450230848
243.0287997 1.733135451
243.0651853 3.067585246
255.0651853 1.664943325
257.0808353 3.787638645
259.0600999 2.060651536
261.0757499 1.530525168
267.0651853 14.2625454
273.0757499 3.060225923
275.0914 3.302317059
285.0757499 19.98708844
303.0863146 7.875965275

Name: +ve in-silico MS/MS by CFM-ID for SQMZXYVVQDCFMJ-MRVPVSSYSA-N
ID: SQMZXYVVQDCFMJ-MRVPVSSYSA-N
Comment: Energy2
Num peaks: 31
39.02292652 4.217520069
41.00219107 1.362263824
41.03857658 1.769620009
53.00219107 1.176976392
57.0334912 1.187339171
65.00219107 3.063578658
67.01784114 1.802614045
121.0647913 0.9854449998
159.0440559 1.179501651
173.0597059 8.499663902
175.0389705 1.080739796
189.0546206 2.736941647
191.0702706 1.256742338
199.0389705 1.07487776
199.075356 1.143790821
201.0546206 2.731693825
213.0546206 2.62508669
215.0702706 2.529202967
217.0859207 1.225549529
231.0651853 3.312356838
239.0702706 0.9743852524
241.0495352 2.181061415
243.0651853 2.383900027
257.0444498 1.257536952
257.0808353 3.579987893
259.0600999 1.717101705
261.0757499 1.111822995
267.0651853 14.98378038
273.0757499 0.9858226243
285.0757499 3.724185895
287.0550145 1.707331761

Name: +ve in-silico MS/MS by CFM-ID for OECIBMLUZYCUSQ-XXFAHNHDSA-N
ID: OECIBMLUZYCUSQ-XXFAHNHDSA-N
Comment: Energy0
Num peaks: 6
199.0389705 2.791800199
257.0444498 2.570362198
267.0651853 3.052024419
271.0600999 4.144999885
285.0757499 35.3097895
303.0863146 32.83717295

Name: +ve in-silico MS/MS by CFM-ID for OECIBMLUZYCUSQ-XXFAHNHDSA-N
ID: OECIBMLUZYCUSQ-XXFAHNHDSA-N
Comment: Energy1
Num peaks: 26
45.0334912 1.803672897
67.01784114 1.109996107
69.0334912 1.386260124
175.0389705 0.7553993217
199.0389705 11.24332798
201.0546206 2.2119497
215.0338851 3.541360149
217.0495352 2.3489042
219.0651853 1.159164798
235.0600999 0.7769483444
241.0495352 1.062607833
241.0859207 0.8014802698
243.0651853 1.919506163
253.0495352 1.710405501
255.0651853 1.645748629
257.0444498 2.387241084
257.0808353 3.624039456
259.0600999 1.080906251
259.0964854 0.869641112
267.0651853 2.978612433
271.0600999 3.154012016
273.0757499 1.322816249
275.0914 5.163955187
285.0757499 17.29184011
287.0550145 1.244168579
303.0863146 8.146820771

Name: +ve in-silico MS/MS by CFM-ID for OECIBMLUZYCUSQ-XXFAHNHDSA-N
ID: OECIBMLUZYCUSQ-XXFAHNHDSA-N
Comment: Energy2
Num peaks: 31
39.02292652 1.758933421
49.00727645 2.549347156
53.00219107 2.369089045
55.01784114 1.526020159
57.0334912 1.392514672
65.00219107 1.468658243
67.01784114 3.216134373
69.0334912 1.469764344
159.0076704 1.412281131
161.0233204 1.522038324
175.0389705 1.840469085
185.0233204 1.631124014
187.0389705 3.491657087
189.0546206 1.440936479
199.0389705 4.960061295
201.0546206 3.153939559
213.0546206 3.050847339
215.0338851 2.595320948
217.0495352 1.665878632
227.0338851 1.544955836
229.0495352 1.887410467
239.0338851 1.404539915
241.0495352 1.566697512
241.0859207 1.340581071
243.0651853 1.59066851
253.0495352 2.371534196
255.0651853 2.264600968
257.0444498 1.981120848
257.0808353 2.773432291
267.0651853 1.748381079
285.0757499 1.677000157

Name: +ve in-silico MS/MS by CFM-ID for JHYMOWQBPQGYRQ-UHFFFAOYSA-N
ID: JHYMOWQBPQGYRQ-UHFFFAOYSA-N
Comment: Energy0
Num peaks: 6
127.0389705 1.632646636
137.0597059 4.692266624
231.0651853 4.452473039
245.0808353 1.903379733
247.0600999 1.371601831
263.0914 81.4246385

Name: +ve in-silico MS/MS by CFM-ID for JHYMOWQBPQGYRQ-UHFFFAOYSA-N
ID: JHYMOWQBPQGYRQ-UHFFFAOYSA-N
Comment: Energy1
Num peaks: 8
81.0334912 2.836993646
127.0389705 4.759652392
137.0597059 18.58707403
205.0495352 4.034290712
209.0808353 3.002701893
231.0651853 5.803059553
247.0600999 3.46008261
263.0914 39.8406823

Name: +ve in-silico MS/MS by CFM-ID for JHYMOWQBPQGYRQ-UHFFFAOYSA-N
ID: JHYMOWQBPQGYRQ-UHFFFAOYSA-N
Comment: Energy2
Num peaks: 20
15.02292652 2.080691911
39.02292652 4.924330429
55.01784114 1.700421265
57.0334912 3.289818067
67.01784114 2.251035064
79.01784114 3.294985531
81.0334912 11.92174684
83.04914126 2.989652818
107.0491413 10.20212456
109.0647913 3.14312079
111.0440559 2.893951947
127.0389705 5.221681531
137.0597059 11.14268925
151.0389705 2.088346201
175.0389705 3.007978834
189.0546206 1.705692209
215.0702706 1.537761377
219.0651853 1.735954239
231.0651853 2.78709215
247.0600999 3.337818134

Name: +ve in-silico MS/MS by CFM-ID for VODZWHSRITUHNI-LLVKDONJSA-N
ID: VODZWHSRITUHNI-LLVKDONJSA-N
Comment: Energy0
Num peaks: 8
123.0440559 2.460664784
147.0440559 4.350275008
151.075356 2.811135217
153.0182351 7.957501937
179.0338851 5.704681516
271.0600999 3.199725179
285.0757499 10.40310036
303.0863146 45.44624167

Name: +ve in-silico MS/MS by CFM-ID for VODZWHSRITUHNI-LLVKDONJSA-N
ID: VODZWHSRITUHNI-LLVKDONJSA-N
Comment: Energy1
Num peaks: 23
123.0440559 6.381859169
125.0597059 3.206940373
135.0440559 4.640484637
137.0233204 2.565967748
137.0597059 8.590130251
139.0389705 1.311276301
139.075356 1.133219013
149.0597059 1.660817888
151.075356 2.533573234
153.0182351 10.75481113
165.0182351 1.282098449
167.0338851 1.405340892
167.0702706 0.9035172187
177.0546206 1.168649114
179.0338851 1.864415505
193.0495352 1.877684923
259.0600999 1.398069479
271.0600999 2.217011045
273.0757499 3.231227865
275.0914 4.800245377
285.0757499 5.911950849
287.0550145 1.334714656
303.0863146 10.54436875

Name: +ve in-silico MS/MS by CFM-ID for VODZWHSRITUHNI-LLVKDONJSA-N
ID: VODZWHSRITUHNI-LLVKDONJSA-N
Comment: Energy2
Num peaks: 31
39.02292652 1.187223256
41.03857658 1.7092468
49.00727645 4.7937049
67.01784114 1.526208696
69.0334912 2.707468975
79.01784114 0.9560280935
81.0334912 1.423746326
83.01275576 1.302173226
85.02840582 1.333311688
91.01784114 1.408509541
105.0334912 4.007535112
107.0491413 2.113019954
111.0076704 0.9136126896
117.0334912 1.239262297
119.0491413 5.888820305
121.0284058 0.9951002755
121.0647913 1.561252881
123.0440559 2.038379544
127.0389705 0.9673630512
135.0440559 4.043715627
137.0233204 5.370242223
137.0597059 1.92381952
139.0389705 2.567048355
147.0440559 4.57932112
149.0597059 1.524665979
153.0182351 6.264545727
163.0389705 2.646422427
259.0600999 0.9075234522
261.0757499 0.8839456908
273.0757499 1.662960126
275.0914 2.190150671

Name: +ve in-silico MS/MS by CFM-ID for FRCHYLRTYMHPHO-CQSZACIVSA-N
ID: FRCHYLRTYMHPHO-CQSZACIVSA-N
Comment: Energy0
Num peaks: 9
41.03857658 4.178722908
55.05422664 16.58990084
149.0597059 2.504219244
177.0546206 10.89618018
191.0338851 7.363184727
193.0495352 17.37480547
195.0651853 2.121263554
245.0808353 2.626571451
263.0914 17.1903803

Name: +ve in-silico MS/MS by CFM-ID for FRCHYLRTYMHPHO-CQSZACIVSA-N
ID: FRCHYLRTYMHPHO-CQSZACIVSA-N
Comment: Energy1
Num peaks: 13
41.03857658 7.39412631
43.05422664 2.061949794
55.01784114 1.914858913
55.05422664 3.69776108
69.0334912 8.990807384
71.04914126 21.57223037
149.0597059 1.541276582
151.0389705 1.670548838
175.0389705 1.518269659
177.0546206 6.432524655
191.0338851 5.677858143
193.0495352 14.28962538
263.0914 3.714313639

Name: +ve in-silico MS/MS by CFM-ID for FRCHYLRTYMHPHO-CQSZACIVSA-N
ID: FRCHYLRTYMHPHO-CQSZACIVSA-N
Comment: Energy2
Num peaks: 18
15.02292652 1.501454922
39.02292652 23.19149711
41.03857658 3.743947274
43.01784114 1.52922445
55.05422664 22.16979356
69.0334912 1.863224675
121.0284058 1.27903119
147.0440559 1.26125958
149.0597059 2.321858261
151.0389705 1.430551016
159.0440559 3.756030065
161.0233204 3.707153311
163.0389705 1.155484487
173.0233204 1.453483639
175.0389705 1.740699372
177.0182351 1.598290367
177.0546206 5.876172096
179.0338851 1.186991658

Name: +ve in-silico MS/MS by CFM-ID for VCQMNUJRSNCWDM-SNVBAGLBSA-N
ID: VCQMNUJRSNCWDM-SNVBAGLBSA-N
Comment: Energy0
Num peaks: 6
123.0440559 6.444878801
147.0440559 4.568008902
151.075356 2.957617334
153.0182351 8.192837809
285.0757499 10.49079017
303.0863146 48.18131441

Name: +ve in-silico MS/MS by CFM-ID for VCQMNUJRSNCWDM-SNVBAGLBSA-N
ID: VCQMNUJRSNCWDM-SNVBAGLBSA-N
Comment: Energy1
Num peaks: 22
93.0334912 2.008297025
95.04914126 1.623427846
123.0440559 6.880501614
125.0597059 1.48270767
137.0233204 2.93263489
137.0597059 9.804195105
139.0389705 1.397888299
139.075356 1.152196095
149.0597059 1.932452973
151.075356 2.644504802
153.0182351 11.17218695
165.0182351 1.382923327
167.0338851 1.504021903
167.0702706 1.140287487
177.0546206 1.539958845
193.0495352 1.25457271
259.0600999 1.536378504
271.0600999 1.73669252
273.0757499 4.231687169
275.0914 5.596331994
285.0757499 6.292958448
303.0863146 11.88529745

Name: +ve in-silico MS/MS by CFM-ID for VCQMNUJRSNCWDM-SNVBAGLBSA-N
ID: VCQMNUJRSNCWDM-SNVBAGLBSA-N
Comment: Energy2
Num peaks: 31
15.02292652 1.020068563
49.00727645 5.269695683
51.02292652 1.706850633
65.03857658 1.216104077
67.01784114 1.072686184
69.0334912 1.815073166
75.02292652 4.390042317
77.03857658 3.006456928
81.0334912 1.036987547
83.01275576 1.530925967
85.02840582 1.453683623
93.0334912 1.343856274
95.04914126 1.058145802
107.0491413 1.190778717
109.0284058 1.272013063
109.0647913 1.070817983
119.0491413 2.927084928
121.0284058 2.193232911
121.0647913 1.240225607
123.0440559 4.623461267
125.0233204 1.115418428
125.0597059 1.386269965
131.0127558 2.889365864
137.0233204 5.636965869
137.0597059 3.370528672
139.0389705 2.420800046
147.0440559 5.644755487
149.0597059 1.976880923
153.0182351 5.636253058
273.0757499 1.097334249
275.0914 1.399721708

Name: +ve in-silico MS/MS by CFM-ID for NNCFIAAUBKRACV-UHFFFAOYSA-N
ID: NNCFIAAUBKRACV-UHFFFAOYSA-N
Comment: Energy0
Num peaks: 6
121.0284058 0.9644266674
253.0495352 4.138027338
255.0651853 1.091396795
267.0651853 14.80666898
269.0444498 0.655344911
285.0757499 73.35523306

Name: +ve in-silico MS/MS by CFM-ID for NNCFIAAUBKRACV-UHFFFAOYSA-N
ID: NNCFIAAUBKRACV-UHFFFAOYSA-N
Comment: Energy1
Num peaks: 9
121.0284058 18.41027732
123.0440559 1.453583294
137.0597059 1.905944986
163.0389705 5.201149848
165.0546206 15.1500866
253.0495352 3.165942868
257.0808353 10.30633115
267.0651853 8.647531957
285.0757499 17.15570484

Name: +ve in-silico MS/MS by CFM-ID for NNCFIAAUBKRACV-UHFFFAOYSA-N
ID: NNCFIAAUBKRACV-UHFFFAOYSA-N
Comment: Energy2
Num peaks: 31
15.02292652 1.083479987
39.02292652 5.154763034
41.03857658 1.598643732
49.00727645 1.288077719
53.00219107 1.184170517
65.00219107 5.526526915
65.03857658 1.580257332
67.01784114 1.154856329
79.01784114 1.153068816
93.0334912 2.869159524
107.0491413 2.001721816
121.0284058 5.538339982
133.0284058 2.25627368
135.0440559 1.340649357
137.0597059 1.128952381
149.0233204 1.467980056
163.0389705 1.226860922
201.0182351 1.288524085
211.0389705 1.660567248
217.0495352 1.240495392
223.0389705 1.092175227
225.0546206 2.499673924
237.0546206 5.653180235
239.0702706 4.8263918
241.0495352 4.562133487
243.0651853 1.395001332
251.0338851 2.691096247
253.0495352 2.68785458
257.0808353 1.617045045
267.0651853 4.435463832
269.0444498 2.214579206

Name: +ve in-silico MS/MS by CFM-ID for ZFWUTOCTSAZAKK-UHFFFAOYSA-N
ID: ZFWUTOCTSAZAKK-UHFFFAOYSA-N
Comment: Energy0
Num peaks: 6
105.0334912 1.337861072
121.0284058 1.383467871
123.0440559 10.14278059
227.0702706 1.428473161
245.0808353 34.96056656
263.0914 35.96164371

Name: +ve in-silico MS/MS by CFM-ID for ZFWUTOCTSAZAKK-UHFFFAOYSA-N
ID: ZFWUTOCTSAZAKK-UHFFFAOYSA-N
Comment: Energy1
Num peaks: 17
67.01784114 1.011607014
95.04914126 2.029555105
105.0334912 3.704525128
107.0491413 1.734070962
121.0284058 2.691082961
123.0440559 17.58331724
193.0859207 0.9987537572
203.0338851 1.017515226
213.0546206 1.232956516
215.0702706 1.963240596
217.0859207 6.012127538
227.0702706 3.08294126
231.0651853 1.042517209
233.0808353 2.005521283
235.0964854 1.629382799
245.0808353 23.64026428
263.0914 9.379592734

Name: +ve in-silico MS/MS by CFM-ID for ZFWUTOCTSAZAKK-UHFFFAOYSA-N
ID: ZFWUTOCTSAZAKK-UHFFFAOYSA-N
Comment: Energy2
Num peaks: 31
39.02292652 0.8863653869
49.00727645 0.8103063023
51.02292652 1.572389004
53.00219107 0.9729198476
55.01784114 2.392918476
57.0334912 1.608365926
65.00219107 0.9708405379
67.01784114 1.929117475
69.0334912 2.508147979
77.00219107 0.832344511
79.01784114 1.163686624
81.0334912 1.687647425
91.01784114 2.58787695
93.0334912 5.433013809
95.01275576 0.9974979143
95.04914126 11.40291647
97.02840582 1.616629139
105.0334912 5.296394621
107.0491413 3.668302029
121.0284058 2.567196031
123.0440559 12.0563103
129.0910061 1.129051644
135.0440559 1.565091494
137.0597059 2.737682984
179.0702706 1.496124436
215.0702706 0.9908070793
217.0495352 1.427528447
217.0859207 2.690188941
219.0651853 1.482940079
227.0702706 1.260149101
245.0808353 0.8011013713

Name: +ve in-silico MS/MS by CFM-ID for BQFIZOHBSDOURY-UHFFFAOYSA-N
ID: BQFIZOHBSDOURY-UHFFFAOYSA-N
Comment: Energy0
Num peaks: 6
271.0600999 4.716399076
273.0757499 1.971190302
275.0914 0.6030084557
285.0757499 0.8699971214
287.0550145 1.463252882
303.0863146 87.39921037

Name: +ve in-silico MS/MS by CFM-ID for BQFIZOHBSDOURY-UHFFFAOYSA-N
ID: BQFIZOHBSDOURY-UHFFFAOYSA-N
Comment: Energy1
Num peaks: 6
259.0600999 7.685789787
271.0600999 9.080725918
273.0757499 5.337448591
275.0914 7.176210964
287.0550145 2.738302415
303.0863146 50.48349481

Name: +ve in-silico MS/MS by CFM-ID for BQFIZOHBSDOURY-UHFFFAOYSA-N
ID: BQFIZOHBSDOURY-UHFFFAOYSA-N
Comment: Energy2
Num peaks: 31
39.02292652 1.769985915
41.03857658 1.110507612
55.01784114 2.365227172
77.00219107 2.543614527
79.01784114 3.069251783
81.0334912 2.5196146
97.02840582 1.144923971
109.0284058 2.923831867
127.0389705 2.692620738
135.0076704 4.752074037
137.0233204 2.845978694
137.0597059 1.127614471
153.0546206 3.302290928
179.0338851 1.366288677
183.0651853 1.433021097
185.0233204 2.357449821
187.0389705 2.603638308
201.0546206 2.187749366
215.0338851 1.941423375
217.0495352 3.701355589
241.0495352 3.020927102
243.0287997 1.505203023
243.0651853 1.305088482
255.0651853 1.207381293
257.0444498 6.118603046
259.0600999 3.785301953
271.0237144 1.410416561
271.0600999 2.705637992
273.0757499 1.319954241
275.0914 1.148063408
287.0550145 3.362193138

Name: +ve in-silico MS/MS by CFM-ID for BJPJLXWZMLOJNS-UHFFFAOYSA-N
ID: BJPJLXWZMLOJNS-UHFFFAOYSA-N
Comment: Energy0
Num peaks: 6
205.0495352 5.538738638
219.0651853 3.002637088
231.0651853 2.685308004
245.0808353 32.06873394
247.0600999 1.866081609
263.0914 42.17192378

Name: +ve in-silico MS/MS by CFM-ID for BJPJLXWZMLOJNS-UHFFFAOYSA-N
ID: BJPJLXWZMLOJNS-UHFFFAOYSA-N
Comment: Energy1
Num peaks: 12
39.02292652 5.662520594
41.03857658 4.103494241
57.0334912 20.65296075
59.04914126 6.314269227
151.075356 3.074019285
205.0495352 3.06581631
213.0546206 2.086357809
219.0651853 3.258880943
231.0651853 2.389750057
235.0964854 2.589561693
245.0808353 15.93315383
263.0914 12.44974459

Name: +ve in-silico MS/MS by CFM-ID for BJPJLXWZMLOJNS-UHFFFAOYSA-N
ID: BJPJLXWZMLOJNS-UHFFFAOYSA-N
Comment: Energy2
Num peaks: 31
15.02292652 1.347138482
25.00727645 1.410114218
39.02292652 2.554406217
41.03857658 2.438462684
43.01784114 1.891488484
49.00727645 3.85804062
51.02292652 2.174528761
55.01784114 2.088191973
57.0334912 2.12792325
67.01784114 1.897002699
69.0334912 1.312927977
109.0284058 1.708068171
111.0440559 1.533076394
135.0440559 2.539578255
151.0389705 3.780338469
151.075356 1.164198715
161.0597059 1.673879829
165.0546206 5.960388439
175.0389705 5.354498963
177.0546206 2.561801769
189.0546206 4.54395316
191.0702706 2.249153836
205.0495352 5.506768774
213.0546206 3.105955537
215.0702706 3.123694646
217.0859207 2.633605188
219.0651853 1.177896534
229.0495352 3.444843626
231.0651853 1.177467165
245.0808353 1.300220881
247.0600999 1.520288751

Name: +ve in-silico MS/MS by CFM-ID for HIMJIPRMECETLJ-UHFFFAOYSA-N
ID: HIMJIPRMECETLJ-UHFFFAOYSA-N
Comment: Energy0
Num peaks: 6
207.0287997 1.151785991
229.0495352 0.8744231443
243.0651853 1.012050751
253.0495352 1.455810236
267.0651853 13.21603994
285.0757499 73.6881317

Name: +ve in-silico MS/MS by CFM-ID for HIMJIPRMECETLJ-UHFFFAOYSA-N
ID: HIMJIPRMECETLJ-UHFFFAOYSA-N
Comment: Energy1
Num peaks: 10
79.05422664 2.428718851
207.0287997 4.168462225
225.0546206 1.428465106
241.0495352 2.423949811
253.0495352 3.019098523
255.0651853 3.770167575
257.0808353 8.244273692
267.0651853 14.28664487
269.0444498 1.748015276
285.0757499 39.35688011

Name: +ve in-silico MS/MS by CFM-ID for HIMJIPRMECETLJ-UHFFFAOYSA-N
ID: HIMJIPRMECETLJ-UHFFFAOYSA-N
Comment: Energy2
Num peaks: 31
41.00219107 3.158854211
49.00727645 4.511475812
51.02292652 2.296306967
55.01784114 2.733744969
57.0334912 1.125581925
63.02292652 2.272363148
65.03857658 1.417455817
79.05422664 2.087891776
81.0334912 1.704598484
83.01275576 1.125943397
91.05422664 2.182180993
101.0385766 2.453375043
103.0542266 1.815899687
105.0334912 5.855005744
107.0491413 1.379061499
111.0076704 1.504265675
113.0233204 1.205690564
119.0491413 2.066015515
129.0334912 2.657502861
131.0491413 2.668821763
137.0233204 2.279846807
139.0389705 1.461336574
145.0284058 3.589203548
151.002585 2.880992901
165.0182351 2.29855652
199.0389705 4.52962836
211.0389705 2.037864233
213.0546206 2.214945477
225.0546206 1.232639628
267.0651853 1.810280733
269.0444498 1.313679541

Name: +ve in-silico MS/MS by CFM-ID for BKGQDASNGPWTDI-UHFFFAOYSA-N
ID: BKGQDASNGPWTDI-UHFFFAOYSA-N
Comment: Energy0
Num peaks: 6
95.04914126 1.147469257
255.0651853 0.9334266038
257.0808353 1.206804175
267.0651853 12.10100691
269.0444498 0.9870241494
285.0757499 77.32145328

Name: +ve in-silico MS/MS by CFM-ID for BKGQDASNGPWTDI-UHFFFAOYSA-N
ID: BKGQDASNGPWTDI-UHFFFAOYSA-N
Comment: Energy1
Num peaks: 8
95.04914126 3.647050767
191.0338851 3.122631154
241.0495352 3.604521153
243.0651853 3.314919938
255.0651853 4.16234797
257.0808353 12.81078004
267.0651853 13.79017711
285.0757499 38.03037275

Name: +ve in-silico MS/MS by CFM-ID for BKGQDASNGPWTDI-UHFFFAOYSA-N
ID: BKGQDASNGPWTDI-UHFFFAOYSA-N
Comment: Energy2
Num peaks: 30
49.00727645 1.047717417
51.02292652 1.338914637
63.02292652 5.816665237
65.03857658 3.609312113
67.01784114 2.231247527
75.02292652 1.137918399
77.00219107 5.111871428
77.03857658 2.507974429
79.01784114 2.903829492
81.0334912 1.557825858
93.0334912 1.733936111
95.04914126 1.828620993
105.0334912 8.477043942
109.0284058 1.312852289
111.0440559 1.448776782
121.0284058 8.098806999
137.0233204 4.936915708
147.0440559 0.9583284755
185.0597059 1.689118043
191.0338851 1.111332492
213.0546206 3.152873747
225.0546206 1.242771434
239.0338851 1.069220315
239.0702706 2.770451674
241.0495352 3.006788185
243.0651853 2.590259946
255.0651853 1.942869978
257.0808353 1.269869092
267.0651853 2.962761285
269.0444498 1.397529008

Name: +ve in-silico MS/MS by CFM-ID for SYHCDXCWIIZIQC-SSDOTTSWSA-N
ID: SYHCDXCWIIZIQC-SSDOTTSWSA-N
Comment: Energy0
Num peaks: 6
257.0444498 5.65580609
259.0600999 10.48372425
263.0550145 9.03520884
275.0550145 2.720502145
285.0757499 11.49931324
303.0863146 43.01071322

Name: +ve in-silico MS/MS by CFM-ID for SYHCDXCWIIZIQC-SSDOTTSWSA-N
ID: SYHCDXCWIIZIQC-SSDOTTSWSA-N
Comment: Energy1
Num peaks: 17
149.0597059 1.314769284
177.0546206 1.370605748
219.0287997 2.020391095
233.0444498 2.405436132
235.0600999 2.191092865
245.0444498 3.442688784
249.0757499 3.855145316
257.0444498 3.483871466
259.0600999 10.22737093
261.0393644 7.882158271
261.0757499 2.642779755
263.0550145 7.046425059
275.0550145 2.302379242
275.0914 1.555250424
277.0706646 23.39229257
285.0757499 2.860575104
303.0863146 2.113195411

Name: +ve in-silico MS/MS by CFM-ID for SYHCDXCWIIZIQC-SSDOTTSWSA-N
ID: SYHCDXCWIIZIQC-SSDOTTSWSA-N
Comment: Energy2
Num peaks: 31
39.02292652 1.86753443
41.00219107 2.584745341
45.0334912 1.326238061
57.0334912 2.333824912
71.01275576 1.370269934
81.0334912 1.787551652
131.0491413 4.656678336
133.0647913 1.264349178
135.0440559 2.28123971
149.0597059 1.59389265
157.0284058 1.513727713
159.0440559 3.271663693
161.0233204 1.310453067
161.0597059 1.215118441
163.0389705 2.186609893
173.0597059 3.41039792
175.0389705 2.143738848
175.075356 1.583627891
201.0546206 1.602655313
219.0287997 1.437302684
227.0338851 1.379397025
229.0495352 1.24705619
243.0287997 1.572383214
243.0651853 1.801409247
245.0444498 5.765269208
247.0237144 1.457994323
257.0444498 6.387747632
259.0237144 1.44149875
259.0600999 5.040576577
285.0757499 1.334660927
287.0550145 1.890008124

Name: +ve in-silico MS/MS by CFM-ID for SXPZFHCIUAADLD-UHFFFAOYSA-N
ID: SXPZFHCIUAADLD-UHFFFAOYSA-N
Comment: Energy0
Num peaks: 6
123.0440559 6.574382886
141.0546206 2.567099694
233.0808353 1.657411302
235.0964854 3.875724059
245.0808353 1.822011657
263.0914 76.11475325

Name: +ve in-silico MS/MS by CFM-ID for SXPZFHCIUAADLD-UHFFFAOYSA-N
ID: SXPZFHCIUAADLD-UHFFFAOYSA-N
Comment: Energy1
Num peaks: 17
65.03857658 1.239216284
95.04914126 2.633885542
121.0284058 2.334307455
123.0440559 12.99675092
141.0546206 3.275266102
151.0389705 1.281273345
179.0338851 1.987538532
181.0495352 1.219194675
203.0702706 1.645630676
207.1015708 1.174389721
219.0651853 1.100589825
231.0651853 1.222187282
233.0808353 5.492249332
235.0964854 5.081300739
245.0808353 1.858055404
247.0600999 1.760841233
263.0914 33.85957409

Name: +ve in-silico MS/MS by CFM-ID for SXPZFHCIUAADLD-UHFFFAOYSA-N
ID: SXPZFHCIUAADLD-UHFFFAOYSA-N
Comment: Energy2
Num peaks: 17
39.02292652 2.64996065
51.02292652 1.294365725
55.05422664 5.534505496
65.03857658 7.572820297
67.01784114 2.513131664
67.05422664 3.710009272
81.0334912 8.984152831
83.04914126 1.487690027
93.0334912 3.757989453
95.04914126 5.278802295
107.0491413 3.122602751
109.0284058 1.679197301
111.0440559 2.065755569
123.0440559 23.98195865
125.0233204 1.296486423
125.0597059 1.996210385
141.0546206 3.397609774

Name: +ve in-silico MS/MS by CFM-ID for MFUGFRSCIJUVTB-UHFFFAOYSA-N
ID: MFUGFRSCIJUVTB-UHFFFAOYSA-N
Comment: Energy0
Num peaks: 6
107.0491413 2.835236242
177.0182351 2.824483998
179.0338851 1.276799919
253.0495352 4.11633152
267.0651853 9.319649454
285.0757499 70.59397787

Name: +ve in-silico MS/MS by CFM-ID for MFUGFRSCIJUVTB-UHFFFAOYSA-N
ID: MFUGFRSCIJUVTB-UHFFFAOYSA-N
Comment: Energy1
Num peaks: 13
107.0491413 5.328964668
131.0491413 1.58829688
177.0182351 3.932845464
225.0546206 1.351769244
229.0859207 1.590214443
239.0702706 4.214724475
241.0495352 1.36968624
241.0859207 2.616950231
253.0495352 4.349068661
255.0651853 5.479205463
257.0808353 17.35449793
267.0651853 8.602682563
285.0757499 23.43633952

Name: +ve in-silico MS/MS by CFM-ID for MFUGFRSCIJUVTB-UHFFFAOYSA-N
ID: MFUGFRSCIJUVTB-UHFFFAOYSA-N
Comment: Energy2
Num peaks: 31
49.00727645 1.638464089
63.02292652 1.745722545
101.0385766 1.217368771
107.0491413 1.847634275
131.0491413 3.63087512
133.0647913 1.503307834
171.0440559 1.441860573
177.0182351 1.02251969
183.0440559 1.007930015
197.0597059 3.243156351
199.002585 1.436837805
199.0389705 1.180110944
201.0546206 1.82869801
209.0597059 3.869286485
211.0389705 2.927193572
211.075356 1.060005173
213.0546206 4.223680982
215.0702706 1.850172667
223.0389705 2.324079736
225.0182351 1.115431683
225.0546206 5.685701956
227.0702706 1.84485966
229.0859207 1.291239944
239.0702706 6.364391329
241.0495352 3.501873255
243.0651853 1.572061559
253.0495352 2.647477275
255.0651853 1.847127104
257.0808353 2.241204701
267.0651853 2.541226107
269.0444498 1.334713017

Name: +ve in-silico MS/MS by CFM-ID for UCDAWFNICCNZOP-AWEZNQCLSA-N
ID: UCDAWFNICCNZOP-AWEZNQCLSA-N
Comment: Energy0
Num peaks: 6
59.04914126 5.348295157
159.0440559 4.895861474
173.0233204 3.120934723
175.0389705 7.463076534
245.0808353 15.5287927
263.0914 50.40711447

Name: +ve in-silico MS/MS by CFM-ID for UCDAWFNICCNZOP-AWEZNQCLSA-N
ID: UCDAWFNICCNZOP-AWEZNQCLSA-N
Comment: Energy1
Num peaks: 11
41.03857658 2.995933977
59.04914126 6.782147687
61.06479133 1.690030898
175.0389705 4.852559199
217.0859207 3.287040341
219.1015708 2.709576408
221.0808353 1.370796025
227.0702706 2.099241152
235.0964854 9.46929279
245.0808353 17.76381611
263.0914 27.07542851

Name: +ve in-silico MS/MS by CFM-ID for UCDAWFNICCNZOP-AWEZNQCLSA-N
ID: UCDAWFNICCNZOP-AWEZNQCLSA-N
Comment: Energy2
Num peaks: 13
39.02292652 4.024590929
41.03857658 4.975200169
121.0284058 2.863270557
129.0334912 4.969283196
131.0491413 6.932863887
135.0440559 2.502596462
145.0284058 3.381465441
147.0440559 8.149556963
157.0284058 3.536234872
159.0440559 25.96337076
173.0233204 6.310259379
175.0389705 4.539474745
177.0546206 3.146754621

Name: +ve in-silico MS/MS by CFM-ID for YEYLMQKEGSQNGZ-AWEZNQCLSA-N
ID: YEYLMQKEGSQNGZ-AWEZNQCLSA-N
Comment: Energy0
Num peaks: 7
133.0284058 4.739829873
137.0597059 3.035580762
139.0389705 3.719503605
167.0338851 8.003629747
271.0600999 2.968883378
285.0757499 9.968400413
303.0863146 48.48405955

Name: +ve in-silico MS/MS by CFM-ID for YEYLMQKEGSQNGZ-AWEZNQCLSA-N
ID: YEYLMQKEGSQNGZ-AWEZNQCLSA-N
Comment: Energy1
Num peaks: 16
123.0440559 9.746906239
135.0440559 1.888189568
137.0233204 1.69967125
137.0597059 3.15379932
139.0389705 5.021158292
149.0233204 6.893287069
151.0389705 8.522228114
163.0389705 1.720865808
165.0182351 3.506771905
165.0546206 2.446628946
167.0338851 10.40086339
271.0600999 2.481356604
273.0757499 1.833303402
275.0914 3.905937116
285.0757499 6.032018349
303.0863146 11.69086684

Name: +ve in-silico MS/MS by CFM-ID for YEYLMQKEGSQNGZ-AWEZNQCLSA-N
ID: YEYLMQKEGSQNGZ-AWEZNQCLSA-N
Comment: Energy2
Num peaks: 31
41.00219107 1.68675861
43.01784114 0.936531312
49.00727645 2.964164347
65.03857658 0.9056194571
81.0334912 1.814221832
83.01275576 1.362319093
91.01784114 5.273164144
95.04914126 1.163817325
97.02840582 3.72847836
109.0647913 1.290671519
111.0440559 1.547492503
119.0491413 1.077855895
121.0284058 1.025028874
123.0076704 1.3964547
123.0440559 4.642812939
125.0233204 0.9167321619
133.0284058 14.87011353
135.0440559 4.125795377
137.0233204 5.007922508
137.0597059 1.957221913
139.0389705 5.864060058
147.0440559 1.096226418
149.0233204 2.257626699
151.0389705 3.583537576
153.0182351 0.9530834299
161.0233204 1.332493562
163.0389705 0.929399566
165.0182351 1.018484379
167.0338851 2.895390035
259.0600999 0.8824341981
261.0757499 0.9571119968

Name: +ve in-silico MS/MS by CFM-ID for RILVIGNCCZGIIC-GFCCVEGCSA-N
ID: RILVIGNCCZGIIC-GFCCVEGCSA-N
Comment: Energy0
Num peaks: 6
69.06987671 2.936653878
83.04914126 3.843690876
147.0440559 2.69907719
177.0182351 2.381299415
245.0808353 24.70446182
263.0914 45.97114895

Name: +ve in-silico MS/MS by CFM-ID for RILVIGNCCZGIIC-GFCCVEGCSA-N
ID: RILVIGNCCZGIIC-GFCCVEGCSA-N
Comment: Energy1
Num peaks: 22
39.02292652 1.188644453
41.03857658 2.643112091
59.04914126 2.427712656
61.06479133 1.125694614
67.05422664 1.282439348
69.06987671 2.164737822
83.04914126 0.97170969
87.04405588 1.620700577
87.08044139 1.956840644
89.05970595 4.363686637
175.0389705 1.784102295
177.0182351 0.9866088414
205.0495352 1.280146947
215.0702706 1.202192024
217.0859207 2.872366345
219.0651853 1.141918744
219.1015708 1.988744754
227.0702706 4.758390009
233.0808353 1.152215794
235.0964854 6.583725458
245.0808353 19.51471235
263.0914 17.61711439

Name: +ve in-silico MS/MS by CFM-ID for RILVIGNCCZGIIC-GFCCVEGCSA-N
ID: RILVIGNCCZGIIC-GFCCVEGCSA-N
Comment: Energy2
Num peaks: 24
39.02292652 1.73287005
41.03857658 1.241508661
55.05422664 1.599255695
57.0334912 4.431928654
59.04914126 3.638697307
65.03857658 11.3109292
67.05422664 4.770445359
69.0334912 2.524214142
69.06987671 10.83907516
71.04914126 3.690266038
83.04914126 7.120071743
87.04405588 1.252358414
101.0385766 1.648804798
105.0334912 1.526246137
117.0334912 2.468917504
119.0127558 1.149480274
121.0284058 4.290734092
129.0334912 2.560501001
133.0284058 2.208553867
145.0284058 1.714516362
147.0440559 3.833776727
163.0389705 1.91824427
177.0182351 1.135200281
227.0702706 2.319239468

Name: +ve in-silico MS/MS by CFM-ID for NPFWBCDZVRHCNB-UHFFFAOYSA-N
ID: NPFWBCDZVRHCNB-UHFFFAOYSA-N
Comment: Energy0
Num peaks: 6
107.0491413 1.381992521
123.0440559 1.370954176
253.0495352 5.444122711
255.0651853 1.649489852
267.0651853 11.83069245
285.0757499 71.714806

Name: +ve in-silico MS/MS by CFM-ID for NPFWBCDZVRHCNB-UHFFFAOYSA-N
ID: NPFWBCDZVRHCNB-UHFFFAOYSA-N
Comment: Energy1
Num peaks: 9
107.0491413 2.613435196
123.0440559 3.198099489
135.0440559 17.68902415
149.0233204 5.841356748
151.0389705 16.42296883
253.0495352 4.042778191
257.0808353 12.34209937
267.0651853 5.932029286
285.0757499 13.77595094

Name: +ve in-silico MS/MS by CFM-ID for NPFWBCDZVRHCNB-UHFFFAOYSA-N
ID: NPFWBCDZVRHCNB-UHFFFAOYSA-N
Comment: Energy2
Num peaks: 31
15.02292652 1.42638646
39.02292652 2.741601103
49.00727645 2.497862095
51.02292652 4.924898499
65.03857658 1.234109259
77.00219107 1.188515949
79.01784114 3.717196151
81.0334912 1.355563552
105.0334912 1.601374142
107.0491413 4.658375411
109.0284058 1.433198631
123.0440559 3.36642067
135.0440559 4.345078452
149.0233204 2.197160718
151.0389705 3.373390282
181.0284058 2.406362901
183.0440559 1.943037676
197.0233204 1.200743178
197.0597059 2.444974912
199.0389705 1.314226271
211.0389705 2.700262125
213.0546206 1.623191838
225.0546206 2.124947697
237.0546206 5.472099062
239.0338851 1.646641921
239.0702706 2.274323431
241.0495352 2.176807399
253.0495352 2.725431994
257.0808353 1.231435021
267.0651853 2.498938329
269.0444498 1.557263234

Name: +ve in-silico MS/MS by CFM-ID for TZJITRARICBXCF-UHFFFAOYSA-N
ID: TZJITRARICBXCF-UHFFFAOYSA-N
Comment: Energy0
Num peaks: 6
253.0495352 1.65728193
255.0651853 0.8614531373
257.0808353 0.6649387082
267.0651853 6.075162918
269.0444498 0.8676510084
285.0757499 87.05389464

Name: +ve in-silico MS/MS by CFM-ID for TZJITRARICBXCF-UHFFFAOYSA-N
ID: TZJITRARICBXCF-UHFFFAOYSA-N
Comment: Energy1
Num peaks: 6
239.0702706 2.75874857
253.0495352 3.608274935
255.0651853 4.872647021
257.0808353 12.78290125
267.0651853 10.61559094
285.0757499 45.73147317

Name: +ve in-silico MS/MS by CFM-ID for TZJITRARICBXCF-UHFFFAOYSA-N
ID: TZJITRARICBXCF-UHFFFAOYSA-N
Comment: Energy2
Num peaks: 27
15.02292652 1.477832754
147.0440559 1.722438598
169.0647913 1.942135043
173.0597059 1.408015036
185.0597059 1.914553042
187.075356 1.286784555
197.0597059 3.891587405
199.075356 3.147551721
211.0389705 4.783467162
211.075356 5.925713086
213.0910061 3.332852624
223.075356 4.316153619
225.0546206 4.675731929
227.0338851 1.59701234
229.0859207 1.314814147
237.0546206 3.404560543
239.0702706 8.300026646
241.0495352 5.261064187
241.0859207 2.207902003
249.0546206 2.740432517
251.0338851 2.429276834
253.0495352 1.800530045
255.0651853 1.632137334
257.0444498 1.128540859
257.0808353 2.736964558
267.0651853 3.862640514
269.0444498 2.639984271

Name: +ve in-silico MS/MS by CFM-ID for UBLJWIMJOYYSCU-UHFFFAOYSA-N
ID: UBLJWIMJOYYSCU-UHFFFAOYSA-N
Comment: Energy0
Num peaks: 6
95.04914126 2.182216303
191.0338851 1.452293199
255.0651853 1.130455881
257.0808353 1.371968934
267.0651853 14.09322911
285.0757499 73.63356911

Name: +ve in-silico MS/MS by CFM-ID for UBLJWIMJOYYSCU-UHFFFAOYSA-N
ID: UBLJWIMJOYYSCU-UHFFFAOYSA-N
Comment: Energy1
Num peaks: 9
95.04914126 4.411076404
191.0338851 1.836835486
239.0702706 0.9966933594
241.0495352 2.915874568
243.0651853 2.252695324
255.0651853 4.369380958
257.0808353 6.273568214
267.0651853 15.67554811
285.0757499 42.09568839

Name: +ve in-silico MS/MS by CFM-ID for UBLJWIMJOYYSCU-UHFFFAOYSA-N
ID: UBLJWIMJOYYSCU-UHFFFAOYSA-N
Comment: Energy2
Num peaks: 31
49.00727645 1.353781556
51.02292652 1.722303967
53.00219107 0.9366988604
63.02292652 5.121529061
65.03857658 3.86340412
75.02292652 0.9610469052
77.03857658 2.299321201
79.01784114 1.429535645
95.04914126 2.758295796
105.0334912 2.807619915
107.0491413 1.677060842
117.0334912 1.783745385
119.0491413 2.245342574
133.0284058 1.376484044
149.0233204 2.725274377
151.0389705 1.000959664
165.0182351 1.017024811
195.0440559 0.9684967286
197.0597059 1.786775198
211.0389705 5.822686222
213.0546206 2.820931412
215.0338851 0.9502036927
223.0389705 1.560828246
225.0546206 1.681304767
237.0546206 2.231389673
239.0338851 1.235707735
239.0702706 5.642562536
241.0495352 2.653468156
255.0651853 1.560228361
257.0808353 1.433096365
267.0651853 5.15979267

Name: +ve in-silico MS/MS by CFM-ID for RRUQXAYCEZFORP-UHFFFAOYSA-N
ID: RRUQXAYCEZFORP-UHFFFAOYSA-N
Comment: Energy0
Num peaks: 6
151.0389705 0.6818073119
225.0546206 5.408651583
253.0495352 23.34873246
255.0651853 3.026051591
257.0808353 0.6810908072
285.0757499 59.11375267

Name: +ve in-silico MS/MS by CFM-ID for RRUQXAYCEZFORP-UHFFFAOYSA-N
ID: RRUQXAYCEZFORP-UHFFFAOYSA-N
Comment: Energy1
Num peaks: 6
223.0389705 1.750304282
225.0546206 17.6255799
227.0702706 1.78592427
253.0495352 28.61494616
255.0651853 2.131637048
285.0757499 33.9160511

Name: +ve in-silico MS/MS by CFM-ID for RRUQXAYCEZFORP-UHFFFAOYSA-N
ID: RRUQXAYCEZFORP-UHFFFAOYSA-N
Comment: Energy2
Num peaks: 28
39.02292652 1.271346795
51.02292652 1.666423929
55.01784114 1.855816184
105.0334912 1.567956514
107.0491413 2.198732973
121.0284058 1.562814245
123.0440559 1.81472584
135.0440559 1.130637026
147.0076704 3.530586016
149.0233204 1.465964028
151.0389705 1.304636232
169.0284058 7.848698896
171.0440559 6.253300773
183.0440559 3.02858156
197.0233204 1.847902342
197.0597059 4.056810867
199.0389705 5.062037749
201.0546206 1.16425122
211.0389705 0.9882072069
213.0546206 1.21113449
223.0389705 4.853451259
225.0546206 13.52555009
227.0338851 1.922885589
227.0702706 1.156740751
239.0338851 1.81452931
239.0702706 1.20182214
241.0495352 1.14075341
253.0495352 4.167526311

Name: +ve in-silico MS/MS by CFM-ID for JZOYQACMFLYEJG-UHFFFAOYSA-N
ID: JZOYQACMFLYEJG-UHFFFAOYSA-N
Comment: Energy0
Num peaks: 6
111.0440559 1.585460612
175.0389705 8.501230913
255.0651853 1.525464388
257.0808353 0.7845484989
267.0651853 3.668522458
285.0757499 77.54414141

Name: +ve in-silico MS/MS by CFM-ID for JZOYQACMFLYEJG-UHFFFAOYSA-N
ID: JZOYQACMFLYEJG-UHFFFAOYSA-N
Comment: Energy1
Num peaks: 12
81.0334912 1.064881956
111.0440559 8.212175767
175.0389705 5.751857715
189.0546206 1.629658779
199.0389705 1.076639272
231.0651853 1.067228651
239.0702706 1.476775976
241.0495352 2.353556359
255.0651853 5.92191622
257.0808353 9.077185996
267.0651853 4.204090984
285.0757499 38.9948149

Name: +ve in-silico MS/MS by CFM-ID for JZOYQACMFLYEJG-UHFFFAOYSA-N
ID: JZOYQACMFLYEJG-UHFFFAOYSA-N
Comment: Energy2
Num peaks: 31
39.02292652 1.718552054
49.00727645 1.1691493
51.02292652 2.006091458
67.01784114 2.567711742
81.0334912 2.069354084
107.0491413 2.69570835
117.0334912 1.503272046
119.0127558 3.592252536
121.0284058 6.39631391
133.0284058 2.22605928
135.0440559 2.561518368
149.0233204 3.578324464
151.0389705 1.723830241
175.0389705 4.283863858
189.0546206 1.413241003
199.0389705 2.681250653
201.0546206 1.602608291
211.0389705 2.58190016
213.0546206 2.396234894
217.0495352 1.157558396
225.0546206 2.076163388
227.0338851 2.383373116
229.0495352 1.897805492
231.0651853 1.430796938
237.0546206 1.245635657
239.0702706 4.004587474
241.0495352 3.674247503
243.0651853 1.213472383
255.0651853 2.467262763
257.0808353 1.798009821
267.0651853 1.859953586

Name: +ve in-silico MS/MS by CFM-ID for FVFQELHSZVFPDZ-VIFPVBQESA-N
ID: FVFQELHSZVFPDZ-VIFPVBQESA-N
Comment: Energy0
Num peaks: 6
189.0182351 12.64307948
203.0338851 1.641847104
205.0495352 2.177814233
227.0702706 2.264615029
245.0808353 26.62249189
263.0914 44.52079622

Name: +ve in-silico MS/MS by CFM-ID for FVFQELHSZVFPDZ-VIFPVBQESA-N
ID: FVFQELHSZVFPDZ-VIFPVBQESA-N
Comment: Energy1
Num peaks: 16
175.0389705 3.445574568
177.0182351 4.243868091
177.0546206 1.173853473
189.0182351 4.640725305
203.0338851 1.05977726
203.0702706 0.9069489257
215.0702706 2.977388249
217.0859207 5.136566734
219.0651853 1.146811778
219.1015708 0.9995034493
227.0702706 4.894101964
229.0495352 1.038944483
233.0808353 2.776365028
235.0964854 8.546506339
245.0808353 20.0473632
263.0914 17.75580154

Name: +ve in-silico MS/MS by CFM-ID for FVFQELHSZVFPDZ-VIFPVBQESA-N
ID: FVFQELHSZVFPDZ-VIFPVBQESA-N
Comment: Energy2
Num peaks: 11
39.02292652 2.394055144
65.03857658 4.827044878
83.04914126 2.194872185
133.0284058 26.0112937
135.0076704 1.753247825
137.0233204 2.651761901
145.0284058 4.49437178
159.0076704 3.810467922
161.0233204 5.946700726
175.0389705 1.813753306
189.0182351 24.6500039

Name: +ve in-silico MS/MS by CFM-ID for YOGUKEGSEBIBPH-UHFFFAOYSA-N
ID: YOGUKEGSEBIBPH-UHFFFAOYSA-N
Comment: Energy0
Num peaks: 6
149.0233204 3.061505403
151.0389705 11.8243254
169.0495352 3.569692099
271.0600999 3.673569517
285.0757499 4.368239397
303.0863146 57.11482304

Name: +ve in-silico MS/MS by CFM-ID for YOGUKEGSEBIBPH-UHFFFAOYSA-N
ID: YOGUKEGSEBIBPH-UHFFFAOYSA-N
Comment: Energy1
Num peaks: 13
107.0491413 2.093976264
123.0440559 6.928263351
133.0284058 3.596822641
135.0440559 6.293730555
151.0389705 10.14342497
153.0546206 2.150743398
245.0808353 2.564459205
271.0600999 4.134615546
273.0757499 2.495291334
275.0914 6.448810869
285.0757499 7.211018682
287.0550145 1.878716619
303.0863146 24.83484922

Name: +ve in-silico MS/MS by CFM-ID for YOGUKEGSEBIBPH-UHFFFAOYSA-N
ID: YOGUKEGSEBIBPH-UHFFFAOYSA-N
Comment: Energy2
Num peaks: 11
39.02292652 1.86479219
81.0334912 1.923137251
107.0127558 10.17831423
109.0284058 4.610894917
121.0284058 3.829984163
123.0440559 5.307101823
133.0284058 13.40641357
135.0440559 17.61716788
149.0233204 11.20990023
151.0389705 9.690078914
153.0546206 2.00072103

Name: +ve in-silico MS/MS by CFM-ID for PLPIXLSRTIVHDP-KGLIPLIRSA-N
ID: PLPIXLSRTIVHDP-KGLIPLIRSA-N
Comment: Energy0
Num peaks: 6
107.0491413 15.14772954
125.0233204 3.028069155
155.0338851 4.570653913
231.0651853 2.614812882
245.0808353 12.18753087
263.0914 45.66116184

Name: +ve in-silico MS/MS by CFM-ID for PLPIXLSRTIVHDP-KGLIPLIRSA-N
ID: PLPIXLSRTIVHDP-KGLIPLIRSA-N
Comment: Energy1
Num peaks: 16
41.00219107 0.9145685517
43.01784114 1.6301204
79.05422664 3.877791579
81.0334912 1.068870102
91.05422664 1.928464172
97.02840582 1.742838477
105.0334912 2.044653614
107.0491413 33.69453174
109.0647913 4.167505077
125.0233204 15.49440045
127.0389705 2.082434206
155.0338851 2.158712704
185.0444498 0.9586623707
203.0702706 0.8781912728
245.0808353 3.268175532
263.0914 4.848135809

Name: +ve in-silico MS/MS by CFM-ID for PLPIXLSRTIVHDP-KGLIPLIRSA-N
ID: PLPIXLSRTIVHDP-KGLIPLIRSA-N
Comment: Energy2
Num peaks: 29
39.02292652 1.020244741
41.03857658 0.8447075133
49.00727645 4.418975479
51.02292652 3.470176448
53.03857658 1.236120711
55.01784114 1.270048391
57.0334912 1.445413026
63.02292652 5.432584385
65.03857658 2.446917659
68.99710569 6.988380932
71.01275576 1.477847491
79.05422664 5.063870084
81.0334912 1.859250737
91.05422664 3.918225758
97.02840582 1.77833345
99.00767038 1.424055895
105.0334912 3.260479781
107.0127558 2.658768452
107.0491413 14.43354297
109.0284058 0.9114997822
109.0647913 0.9808448479
111.0440559 1.070341407
119.0491413 1.261336697
123.0076704 1.096207721
125.0233204 5.778080086
127.0389705 1.812909087
133.0284058 1.114339027
137.0233204 1.115509544
139.0389705 1.224572049

Name: +ve in-silico MS/MS by CFM-ID for GTQXMAIXVFLYKF-UHFFFAOYSA-N
ID: GTQXMAIXVFLYKF-UHFFFAOYSA-N
Comment: Energy0
Num peaks: 6
45.0334912 2.878769676
47.04914126 1.204605052
120.0556236 14.13404968
122.0712737 3.507135361
245.0855438 33.0011142
263.0961085 32.83305647

Name: +ve in-silico MS/MS by CFM-ID for GTQXMAIXVFLYKF-UHFFFAOYSA-N
ID: GTQXMAIXVFLYKF-UHFFFAOYSA-N
Comment: Energy1
Num peaks: 14
45.0334912 2.850781384
47.04914126 1.311226101
93.04472458 1.506733102
105.0447246 2.771094696
107.0603746 4.766639729
139.0324456 5.524896891
145.0508726 1.46575601
157.0430103 9.09816713
217.0542437 3.678924544
219.0698938 4.544555602
222.0695594 1.141330561
231.0698938 1.574553062
245.0855438 29.3716407
263.0961085 10.50528337

Name: +ve in-silico MS/MS by CFM-ID for GTQXMAIXVFLYKF-UHFFFAOYSA-N
ID: GTQXMAIXVFLYKF-UHFFFAOYSA-N
Comment: Energy2
Num peaks: 31
29.03857658 1.106535056
39.02292652 2.111239505
41.00219107 2.609597443
41.03857658 1.210013881
43.01784114 1.147124574
45.0334912 2.741453229
47.04914126 1.036420907
51.02292652 1.001789412
52.01817548 2.310058614
53.03857658 2.685416062
54.03382555 2.491672528
55.05422664 1.271975529
65.03857658 1.855513121
66.03382555 1.535578282
67.05422664 4.295327188
76.01817548 1.545253036
77.01342445 1.19379757
79.02907452 4.86713412
81.04472458 3.98648438
83.04914126 1.693014848
93.04472458 2.223265771
94.03997355 2.211815935
95.06037464 2.390999939
105.0447246 3.847267749
106.0399735 1.311518378
107.0603746 1.932665564
110.0058965 1.171601325
120.0556236 8.136395412
122.0712737 5.119559753
139.0324456 1.080248627
204.0589947 2.298603681

Name: +ve in-silico MS/MS by CFM-ID for FTODBIPDTXRIGS-CYBMUJFWSA-N
ID: FTODBIPDTXRIGS-CYBMUJFWSA-N
Comment: Energy0
Num peaks: 6
147.0440559 4.776952772
149.0597059 2.523129359
151.075356 3.041346815
153.0182351 8.530345532
285.0757499 10.84013074
303.0863146 51.15076541

Name: +ve in-silico MS/MS by CFM-ID for FTODBIPDTXRIGS-CYBMUJFWSA-N
ID: FTODBIPDTXRIGS-CYBMUJFWSA-N
Comment: Energy1
Num peaks: 20
55.01784114 0.8923432072
123.0440559 1.091891132
125.0597059 1.102499091
135.0440559 8.770604939
137.0233204 9.006055778
147.0440559 1.015115695
149.0597059 1.723959717
151.0389705 3.121881491
151.075356 2.770991822
153.0182351 12.5566167
167.0338851 1.255536187
177.0546206 1.095573706
179.0338851 1.633609925
259.0600999 1.935270488
261.0757499 1.025285471
271.0600999 1.95241506
273.0757499 3.23283044
275.0914 5.897988356
285.0757499 6.616290929
303.0863146 13.70052659

Name: +ve in-silico MS/MS by CFM-ID for FTODBIPDTXRIGS-CYBMUJFWSA-N
ID: FTODBIPDTXRIGS-CYBMUJFWSA-N
Comment: Energy2
Num peaks: 31
39.02292652 1.085537278
43.01784114 0.9134800236
49.00727645 2.522954419
51.02292652 1.534321106
75.02292652 4.836722359
77.03857658 3.024970856
79.01784114 1.024258507
81.0334912 1.237904844
83.01275576 0.9138546007
85.02840582 1.647295653
93.0334912 1.062911559
105.0334912 1.492142054
109.0284058 1.320510631
119.0491413 2.980075962
121.0284058 1.255693749
123.0440559 4.182737776
125.0233204 1.061356862
131.0127558 2.981656431
133.0284058 1.113847882
135.0440559 3.582737199
137.0233204 4.259290747
137.0597059 0.9587876567
139.0389705 1.736877272
147.0440559 6.441657823
149.0233204 3.22279939
149.0597059 1.789531718
151.0389705 3.785218659
153.0182351 6.099628226
167.0338851 1.066356809
273.0757499 1.053300208
275.0914 1.155791991

Name: +ve in-silico MS/MS by CFM-ID for YYTJDKXFHMDWJN-HOTGVXAUSA-N
ID: YYTJDKXFHMDWJN-HOTGVXAUSA-N
Comment: Energy0
Num peaks: 7
123.0440559 1.860912048
135.0076704 2.911949029
137.0233204 19.40401106
151.0389705 3.342464712
153.0546206 2.359377728
285.0757499 5.67939933
303.0863146 45.85184078

Name: +ve in-silico MS/MS by CFM-ID for YYTJDKXFHMDWJN-HOTGVXAUSA-N
ID: YYTJDKXFHMDWJN-HOTGVXAUSA-N
Comment: Energy1
Num peaks: 22
95.04914126 2.831469375
97.06479133 1.396125743
99.08044139 1.39353508
107.0127558 1.847245414
107.0491413 3.374982609
109.0284058 2.632620523
121.0284058 4.649803243
123.0440559 6.526662946
135.0076704 7.311223075
135.0440559 1.771542713
137.0233204 10.55168387
151.0389705 2.352813692
153.0546206 1.341247011
181.0495352 1.334676128
255.0651853 1.549362357
257.0808353 4.24626116
261.0757499 1.511206572
273.0757499 4.721947046
275.0914 2.961987438
285.0757499 6.029378731
287.0550145 1.416753514
303.0863146 8.951344953

Name: +ve in-silico MS/MS by CFM-ID for YYTJDKXFHMDWJN-HOTGVXAUSA-N
ID: YYTJDKXFHMDWJN-HOTGVXAUSA-N
Comment: Energy2
Num peaks: 31
39.02292652 1.512331156
41.03857658 0.917494635
49.00727645 1.653787995
53.00219107 1.173238499
55.01784114 1.17933485
65.03857658 2.637186926
79.01784114 2.63772312
79.05422664 2.597970255
81.0334912 1.120238763
83.01275576 0.9687628738
91.05422664 1.276836818
93.0334912 1.418211144
95.01275576 1.57247046
95.04914126 3.40959148
105.0334912 1.592642221
107.0127558 1.533016085
107.0491413 3.678501986
109.0284058 5.130578564
109.0647913 1.172667657
111.0440559 1.509729732
121.0284058 13.83787552
123.0440559 6.134255141
125.0597059 1.183148476
135.0076704 2.262652399
135.0440559 4.676472442
137.0233204 4.367766163
149.0233204 2.324064401
151.0389705 2.154469993
153.0546206 1.157152575
165.0546206 0.8917750502
285.0757499 2.066539287

Name: +ve in-silico MS/MS by CFM-ID for JRLDUAGSJUMVDP-HZPDHXFCSA-N
ID: JRLDUAGSJUMVDP-HZPDHXFCSA-N
Comment: Energy0
Num peaks: 6
123.0440559 2.219684482
137.0233204 1.708753668
153.0182351 6.613331237
167.0702706 2.02900299
285.0757499 10.50436243
303.0863146 61.4591536

Name: +ve in-silico MS/MS by CFM-ID for JRLDUAGSJUMVDP-HZPDHXFCSA-N
ID: JRLDUAGSJUMVDP-HZPDHXFCSA-N
Comment: Energy1
Num peaks: 16
95.04914126 3.221777368
105.0334912 6.890701823
107.0491413 3.54096241
121.0284058 4.437173531
123.0440559 6.277225265
137.0233204 3.970021953
153.0182351 13.1208073
197.0444498 2.466386507
209.0444498 1.662565285
257.0444498 1.381226567
259.0600999 2.567912599
261.0757499 1.637984368
273.0757499 2.266780257
275.0914 3.78215565
285.0757499 6.684506249
303.0863146 16.5923707

Name: +ve in-silico MS/MS by CFM-ID for JRLDUAGSJUMVDP-HZPDHXFCSA-N
ID: JRLDUAGSJUMVDP-HZPDHXFCSA-N
Comment: Energy2
Num peaks: 31
41.00219107 0.9506888132
63.02292652 1.642329873
65.03857658 1.039525312
67.01784114 1.902177904
69.0334912 2.042126393
71.01275576 1.183037172
75.02292652 1.681189465
77.00219107 1.118959182
77.03857658 2.591736216
79.01784114 3.748453228
79.05422664 2.292144766
81.0334912 1.973983977
83.01275576 1.460606532
85.02840582 1.970697426
91.01784114 1.043819631
93.0334912 2.050929299
95.04914126 2.028805173
105.0334912 10.6021248
107.0491413 3.915556201
111.0076704 1.149205052
111.0440559 1.423717819
119.0491413 1.519129806
121.0284058 7.366920572
123.0440559 1.765042739
125.0233204 1.073351904
127.0389705 1.986695593
137.0233204 4.826312965
139.0389705 1.306351588
153.0182351 8.025704844
187.0389705 1.050088879
275.0914 1.38612722

Name: +ve in-silico MS/MS by CFM-ID for KHFQPAMXJRRXJD-UHFFFAOYSA-N
ID: KHFQPAMXJRRXJD-UHFFFAOYSA-N
Comment: Energy0
Num peaks: 6
153.0546206 1.42866116
253.0495352 2.841157165
255.0651853 1.000641617
257.0808353 1.251740179
267.0651853 12.4146916
285.0757499 75.3492315

Name: +ve in-silico MS/MS by CFM-ID for KHFQPAMXJRRXJD-UHFFFAOYSA-N
ID: KHFQPAMXJRRXJD-UHFFFAOYSA-N
Comment: Energy1
Num peaks: 6
105.0334912 12.14064277
179.0338851 7.314893208
181.0495352 15.98913276
257.0808353 22.81936543
267.0651853 6.920006439
285.0757499 15.70035413

Name: +ve in-silico MS/MS by CFM-ID for KHFQPAMXJRRXJD-UHFFFAOYSA-N
ID: KHFQPAMXJRRXJD-UHFFFAOYSA-N
Comment: Energy2
Num peaks: 31
39.02292652 1.342840429
49.00727645 3.107266402
51.02292652 3.304571376
55.01784114 1.605013302
63.02292652 1.299762048
79.01784114 1.482696974
79.05422664 2.569375967
105.0334912 13.86767289
107.0127558 1.53044283
109.0284058 1.5969524
137.0233204 1.185608847
153.0546206 2.975065494
181.0284058 3.307600398
183.0440559 3.298574115
185.0233204 1.78322166
185.0597059 1.868007948
197.0233204 2.303381375
197.0597059 3.633585822
199.0389705 1.199288648
209.0233204 1.238459706
211.0389705 3.994875031
213.0546206 2.079966055
227.0702706 1.311554743
237.0546206 3.856234343
239.0338851 1.458991862
239.0702706 1.644671377
241.0495352 1.667671157
253.0495352 1.576383317
257.0808353 1.912509428
267.0651853 3.176172381
269.0444498 1.769959754

Name: +ve in-silico MS/MS by CFM-ID for WSRRHFFQNVXIKF-UHFFFAOYSA-N
ID: WSRRHFFQNVXIKF-UHFFFAOYSA-N
Comment: Energy0
Num peaks: 6
255.0651853 0.5163559777
271.0600999 9.160505769
273.0757499 2.44773061
285.0757499 12.35529891
287.0550145 1.387480979
303.0863146 69.63729173

Name: +ve in-silico MS/MS by CFM-ID for WSRRHFFQNVXIKF-UHFFFAOYSA-N
ID: WSRRHFFQNVXIKF-UHFFFAOYSA-N
Comment: Energy1
Num peaks: 7
249.0757499 1.994457906
271.0600999 15.29295218
273.0757499 2.141249458
275.0914 2.547067291
285.0757499 14.238994
287.0550145 3.207983828
303.0863146 41.83084856

Name: +ve in-silico MS/MS by CFM-ID for WSRRHFFQNVXIKF-UHFFFAOYSA-N
ID: WSRRHFFQNVXIKF-UHFFFAOYSA-N
Comment: Energy2
Num peaks: 27
55.01784114 1.695262909
57.0334912 1.151351594
83.01275576 2.34045354
97.02840582 5.819301086
111.0076704 2.228438438
123.0076704 3.76104393
123.0440559 1.812050906
125.0233204 1.156278247
137.0233204 5.40945692
139.0389705 3.593658882
149.0233204 6.147548513
151.0389705 1.321490876
165.0182351 10.61419108
167.0338851 2.483883482
179.0338851 1.116181717
181.0495352 1.190956336
229.0495352 2.013506881
241.0495352 3.505331369
243.0651853 1.054842877
247.0600999 1.074402611
255.0651853 5.692106378
257.0444498 5.649749377
257.0808353 1.6459305
259.0600999 1.621997517
271.0600999 2.508689673
285.0757499 1.60986101
287.0550145 1.966484598

Name: +ve in-silico MS/MS by CFM-ID for VZFKRUQEBVHHQE-BZFXXSNLSA-N
ID: VZFKRUQEBVHHQE-BZFXXSNLSA-N
Comment: Energy0
Num peaks: 9
113.0233204 2.348176146
135.0440559 4.050859177
189.0546206 7.230131296
191.0702706 2.033487306
243.0651853 4.539305995
271.0600999 2.710095288
273.0757499 4.969667576
285.0757499 5.699889836
303.0863146 46.54474408

Name: +ve in-silico MS/MS by CFM-ID for VZFKRUQEBVHHQE-BZFXXSNLSA-N
ID: VZFKRUQEBVHHQE-BZFXXSNLSA-N
Comment: Energy1
Num peaks: 19
41.00219107 7.283317925
43.01784114 14.49708822
119.0491413 1.490497803
135.0440559 4.373970325
145.0284058 1.316838097
147.0440559 3.405716897
149.0597059 2.034329643
155.0338851 1.722773576
159.0440559 3.301773492
181.0495352 1.795095661
189.0546206 11.64199458
191.0702706 2.407297404
215.0702706 1.847879938
243.0651853 7.029921252
259.0600999 1.129245554
271.0600999 2.120045855
273.0757499 2.398605996
285.0757499 2.91129405
303.0863146 7.565704586

Name: +ve in-silico MS/MS by CFM-ID for VZFKRUQEBVHHQE-BZFXXSNLSA-N
ID: VZFKRUQEBVHHQE-BZFXXSNLSA-N
Comment: Energy2
Num peaks: 31
45.0334912 0.9580812595
55.01784114 1.963124292
69.0334912 1.164986795
79.01784114 1.00293407
81.0334912 1.998824076
85.02840582 1.86215962
93.0334912 1.064866017
101.0385766 1.712749119
103.0178411 1.034506785
105.0334912 2.177467721
107.0491413 1.730136
113.0233204 3.343479585
117.0334912 0.9726404488
119.0491413 1.037201491
135.0440559 6.240642357
145.0284058 2.297864208
145.0647913 2.991781981
147.0440559 2.254632767
157.0647913 3.097908153
159.0440559 8.26845786
161.0597059 6.498317736
169.0284058 0.8999423755
171.0440559 3.230969349
173.0597059 5.319013112
175.075356 0.8819448357
189.0546206 4.021546738
201.0546206 2.023949225
203.0702706 0.9891518783
227.0702706 1.266673353
257.0808353 1.171833224
273.0757499 1.032435336

Name: +ve in-silico MS/MS by CFM-ID for OILXOIAGIWQYOO-JKSUJKDBSA-N
ID: OILXOIAGIWQYOO-JKSUJKDBSA-N
Comment: Energy0
Num peaks: 6
95.04914126 2.721353614
123.0440559 1.934478431
137.0233204 5.051676244
273.0757499 1.630586242
285.0757499 10.87879722
303.0863146 58.26440081

Name: +ve in-silico MS/MS by CFM-ID for OILXOIAGIWQYOO-JKSUJKDBSA-N
ID: OILXOIAGIWQYOO-JKSUJKDBSA-N
Comment: Energy1
Num peaks: 25
55.01784114 0.7909056197
95.04914126 2.252944856
97.06479133 1.301933248
107.0491413 0.7903428215
121.0284058 3.931699174
123.0440559 2.725166118
125.0597059 2.179389545
135.0440559 6.294978556
137.0233204 9.230361395
137.0597059 4.955746744
149.0233204 1.173128752
151.0389705 3.283342342
153.0546206 4.26566835
167.0338851 1.777758018
167.0702706 1.247962712
179.0338851 1.574189396
193.0495352 1.011279558
257.0808353 0.8398800682
259.0600999 1.339008297
261.0757499 0.8326737052
271.0600999 2.492670353
273.0757499 4.382957953
275.0914 6.730214983
285.0757499 4.701240465
303.0863146 10.39010471

Name: +ve in-silico MS/MS by CFM-ID for OILXOIAGIWQYOO-JKSUJKDBSA-N
ID: OILXOIAGIWQYOO-JKSUJKDBSA-N
Comment: Energy2
Num peaks: 31
49.00727645 1.332012975
51.02292652 1.013220036
65.00219107 0.8619555421
65.03857658 5.705736139
67.01784114 1.860326147
69.0334912 0.9342368969
79.01784114 3.245405493
81.0334912 2.799654298
93.0334912 1.687055141
95.04914126 4.075215723
105.0334912 2.998308393
107.0491413 3.647245065
109.0284058 2.910980188
109.0647913 0.9471907863
111.0440559 2.152895858
113.0597059 1.109767734
121.0284058 5.732635212
121.0647913 1.294740285
123.0440559 7.646705185
125.0597059 1.902621191
135.0440559 7.930464426
137.0233204 3.259525459
137.0597059 2.423098606
139.0389705 0.8019336624
149.0233204 2.115839802
151.0389705 2.770185397
231.0651853 0.8382088982
243.0651853 0.7814301674
257.0444498 1.217598899
271.0600999 0.7927902385
287.0550145 0.8387555264

Name: +ve in-silico MS/MS by CFM-ID for MZKMQBPFGDJUFV-CQSZACIVSA-N
ID: MZKMQBPFGDJUFV-CQSZACIVSA-N
Comment: Energy0
Num peaks: 6
153.0546206 2.904135685
167.0702706 3.135213253
259.0964854 3.316154021
275.0914 2.50305844
285.0757499 6.355581962
303.0863146 62.03853371

Name: +ve in-silico MS/MS by CFM-ID for MZKMQBPFGDJUFV-CQSZACIVSA-N
ID: MZKMQBPFGDJUFV-CQSZACIVSA-N
Comment: Energy1
Num peaks: 19
123.0440559 4.187218144
125.0597059 1.732922813
137.0233204 3.562427184
147.0440559 1.278642042
149.0233204 3.044741764
149.0597059 2.806241512
151.0389705 6.510116486
153.0546206 6.059086942
167.0338851 5.707394438
167.0702706 1.398602511
179.0338851 1.767423243
257.0808353 2.198392925
259.0600999 1.759842062
259.0964854 2.623966989
271.0600999 1.995025926
273.0757499 4.602669118
275.0914 10.51222715
285.0757499 5.792848151
303.0863146 13.17828692

Name: +ve in-silico MS/MS by CFM-ID for MZKMQBPFGDJUFV-CQSZACIVSA-N
ID: MZKMQBPFGDJUFV-CQSZACIVSA-N
Comment: Energy2
Num peaks: 31
49.00727645 2.020100347
75.02292652 1.192973746
79.01784114 1.520234742
81.0334912 3.859510069
93.0334912 1.072935139
109.0284058 1.7142522
121.0284058 1.354950747
123.0440559 10.64836671
125.0597059 1.60634631
131.0127558 1.099408584
133.0284058 1.688096033
135.0440559 2.347761792
147.0440559 3.722889263
149.0233204 2.779116283
149.0597059 2.468082739
151.0389705 2.557371413
157.0284058 1.677469048
165.0546206 1.084649566
183.0440559 1.535642262
185.0597059 1.393438048
187.075356 1.350201638
213.0546206 1.875191163
227.0702706 2.747142591
229.0859207 2.660154485
231.1015708 1.15273581
233.0808353 1.294099801
239.0702706 1.498933316
241.0859207 2.929743305
243.0651853 1.536183373
257.0808353 1.512003555
259.0600999 1.689764108

Name: +ve in-silico MS/MS by CFM-ID for VOYHBEQAOUCNID-UHFFFAOYSA-N
ID: VOYHBEQAOUCNID-UHFFFAOYSA-N
Comment: Energy0
Num peaks: 6
271.0600999 8.353718074
273.0757499 2.153672221
275.0914 0.5403080779
285.0757499 6.466737938
287.0550145 1.494973276
303.0863146 76.67948436

Name: +ve in-silico MS/MS by CFM-ID for VOYHBEQAOUCNID-UHFFFAOYSA-N
ID: VOYHBEQAOUCNID-UHFFFAOYSA-N
Comment: Energy1
Num peaks: 8
257.0808353 2.799820009
259.0600999 5.12911513
271.0600999 11.03355437
275.0914 7.935817423
277.0706646 3.87693252
285.0757499 10.55118484
287.0550145 3.559788324
303.0863146 36.76329585

Name: +ve in-silico MS/MS by CFM-ID for VOYHBEQAOUCNID-UHFFFAOYSA-N
ID: VOYHBEQAOUCNID-UHFFFAOYSA-N
Comment: Energy2
Num peaks: 31
39.02292652 3.152292343
41.03857658 1.810838424
49.00727645 2.662851845
55.01784114 1.295373706
67.01784114 2.390905087
123.0440559 1.422229591
135.0076704 1.518702218
137.0233204 2.672141912
175.0389705 1.428373128
189.0546206 2.000958319
217.0495352 1.184819135
219.0651853 1.304526797
227.0702706 7.107996136
229.0495352 2.039550946
229.0859207 1.424997733
231.0651853 1.328097743
241.0495352 3.824614146
241.0859207 2.505037065
243.0651853 4.308682864
245.0444498 1.370951996
253.0495352 2.011467424
255.0651853 4.333907637
257.0444498 2.077426773
257.0808353 3.218032484
259.0600999 3.038597919
267.0651853 1.023457059
269.0444498 1.740385346
271.0600999 2.304848374
275.0914 1.509856963
285.0757499 1.916954422
287.0550145 2.702016373

Name: +ve in-silico MS/MS by CFM-ID for STWLHRJLBIXUSE-UHFFFAOYSA-N
ID: STWLHRJLBIXUSE-UHFFFAOYSA-N
Comment: Energy0
Num peaks: 6
105.0334912 1.289047741
107.0491413 8.727372559
191.0338851 3.954184245
257.0808353 1.006555019
267.0651853 14.75893105
285.0757499 62.97566799

Name: +ve in-silico MS/MS by CFM-ID for STWLHRJLBIXUSE-UHFFFAOYSA-N
ID: STWLHRJLBIXUSE-UHFFFAOYSA-N
Comment: Energy1
Num peaks: 9
105.0334912 6.183577622
107.0491413 21.37764004
191.0338851 8.578449546
241.0495352 2.04387826
243.0651853 1.771054041
255.0651853 2.483857592
257.0808353 5.212203059
267.0651853 11.31391343
285.0757499 21.58718284

Name: +ve in-silico MS/MS by CFM-ID for STWLHRJLBIXUSE-UHFFFAOYSA-N
ID: STWLHRJLBIXUSE-UHFFFAOYSA-N
Comment: Energy2
Num peaks: 31
65.03857658 1.34565315
75.02292652 4.383830927
77.03857658 4.617201892
79.01784114 1.063914081
79.05422664 4.433073215
105.0334912 6.635636776
107.0491413 3.859634408
117.0334912 1.209550947
119.0491413 1.012207828
129.0334912 3.514656149
131.0491413 1.502640887
137.0233204 3.275461386
139.0389705 1.282514335
149.0233204 0.9873409745
153.0182351 1.262320337
161.0233204 1.0981824
163.0389705 1.251975794
165.0182351 1.701765049
179.0338851 1.01236789
191.0338851 7.539875049
199.0389705 2.193272796
237.0546206 1.634984938
239.0702706 4.552156476
241.0495352 0.9917835394
243.0651853 1.377421708
249.0546206 2.369631243
253.0495352 1.013469244
255.0651853 1.42739782
257.0808353 1.404783669
267.0651853 4.816556016
269.0444498 1.167594264

Name: +ve in-silico MS/MS by CFM-ID for WNVIBRHBJSWDLA-ZDUSSCGKSA-N
ID: WNVIBRHBJSWDLA-ZDUSSCGKSA-N
Comment: Energy0
Num peaks: 10
133.0284058 4.392883417
135.0440559 2.304835157
137.0597059 2.78075227
139.0389705 3.531734448
153.0546206 1.752550597
167.0338851 7.441589017
193.0495352 2.740531043
271.0600999 2.888421479
285.0757499 9.097628712
303.0863146 43.86518849

Name: +ve in-silico MS/MS by CFM-ID for WNVIBRHBJSWDLA-ZDUSSCGKSA-N
ID: WNVIBRHBJSWDLA-ZDUSSCGKSA-N
Comment: Energy1
Num peaks: 20
121.0284058 7.661381906
123.0440559 6.84205836
135.0440559 1.729008755
137.0233204 1.306822369
137.0597059 2.379934851
139.0389705 4.082483074
149.0233204 5.752037346
151.0389705 6.975336374
163.0389705 1.056972751
165.0182351 3.115885604
165.0546206 1.986738596
167.0338851 8.759719048
181.0495352 1.50495434
193.0495352 2.36332292
245.0444498 0.9449444789
271.0600999 2.225702091
273.0757499 2.890679216
275.0914 5.286157308
285.0757499 4.760165845
303.0863146 8.72038806

Name: +ve in-silico MS/MS by CFM-ID for WNVIBRHBJSWDLA-ZDUSSCGKSA-N
ID: WNVIBRHBJSWDLA-ZDUSSCGKSA-N
Comment: Energy2
Num peaks: 31
39.02292652 1.156229016
49.00727645 1.86069283
63.02292652 1.015832975
67.01784114 1.179123182
75.02292652 8.560310939
77.00219107 1.392142052
77.03857658 3.768973909
79.01784114 0.9280434186
79.05422664 0.9395901548
81.0334912 1.887017448
91.01784114 1.225433556
95.04914126 1.359789727
97.02840582 2.857673186
105.0334912 1.030617206
109.0284058 1.197426588
121.0284058 2.100639566
123.0076704 0.9241567582
123.0440559 2.131177473
133.0284058 5.832799649
135.0440559 1.551515433
137.0233204 2.848951187
139.0389705 5.857187485
149.0233204 2.100713028
151.0389705 2.814307017
153.0546206 1.308780284
163.0389705 2.270158905
165.0182351 1.866787371
167.0338851 2.943190314
179.0338851 0.9335026396
275.0914 1.39923804
285.0757499 1.373348239

Name: +ve in-silico MS/MS by CFM-ID for DQMZKCDSUWSEQQ-MLPAPPSSSA-N
ID: DQMZKCDSUWSEQQ-MLPAPPSSSA-N
Comment: Energy0
Num peaks: 6
105.0334912 22.79680535
107.0491413 4.483418863
139.0389705 5.887137081
167.0338851 2.458511171
267.0651853 8.030042523
285.0757499 41.73012964

Name: +ve in-silico MS/MS by CFM-ID for DQMZKCDSUWSEQQ-MLPAPPSSSA-N
ID: DQMZKCDSUWSEQQ-MLPAPPSSSA-N
Comment: Energy1
Num peaks: 16
105.0334912 15.15112628
107.0491413 8.772157778
135.0440559 1.436193677
137.0233204 1.529528557
139.0389705 2.73880885
149.0233204 3.398510339
163.002585 1.200920401
165.0182351 4.836049855
167.0338851 12.98278811
177.0182351 4.299833028
179.0338851 1.121948784
[truncated: 3,018,118 more chars]
