# Supplementary material for: Ion mobility collision cross-section atlas for known and unknown metabolite annotation in untargeted metabolomics
Source: Nat Commun. 2020 Aug 28;11:4334. doi: 10.1038/s41467-020-18171-8 (PMC7455731; doi:10.1038/s41467-020-18171-8)
Supplement: Supplementary file 8 — Supplementary Data 5 [file 41467_2020_18171_MOESM8_ESM.zip › 01_positive_mode/L0658/cfmid_result.txt]

1 0.20289855 AERREJSEKOZNLF-UHFFFAOYSA-N OC(=O)CC(C(c1ccc2c(c1)cccc2)O)C(=O)C(=O)O
2 0.16 LUUNONXIQFHAMW-UHFFFAOYSA-N O=CNC(=CC=O)C(=CC(=O)O)C(=O)CC(C(=O)O)N
3 0.15625 HHTWLWPPNLIHQB-UHFFFAOYSA-N COC(=O)c1cc(O)c2c(O)c3c(O)cccc3cc2c1
4 0.15625 RRUQXAYCEZFORP-UHFFFAOYSA-N COC(=O)c1ccc2C(=O)c3cc(OC)ccc3Oc2c1
5 0.15625 TZJITRARICBXCF-UHFFFAOYSA-N COc1cc2CCc3cc(O)cc4OC(=O)c(c1O)c2c34
6 0.15625 ILKZRJARVLMDPF-UHFFFAOYSA-N COc1cc(C)c(c2c1C(=O)c1c(C2=O)cccc1O)O
7 0.15625 USDDXAWUEQICOR-UHFFFAOYSA-N COC1=CC2=C(OCO2)C=C1C#CC1=C(O)C=C(O)C=C1
8 0.15625 HLNNOSVYGGFKMC-UHFFFAOYSA-N COC(=O)c1ccc2Oc3cc(OC)ccc3C(=O)c2c1
9 0.15625 ZUWBZCJYSGRWOD-UHFFFAOYSA-N COc1cc(C)c(O)c2C(=O)c3c(O)cccc3C(=O)c12
10 0.15625 BGZXWSDKPBSMNY-UHFFFAOYSA-N COc1c(O)cc2CCc3cc(O)cc4OC(=O)c1c2c34
11 0.15625 IVWHLWDPENTYKS-UHFFFAOYSA-N COc1cc(O)c(c2c1C(=O)c1ccccc1C2=O)OC
12 0.15625 NNCFIAAUBKRACV-UHFFFAOYSA-N COc1c(C)cc(O)c2C(=O)c3c(O)cccc3C(=O)c12
13 0.15584416 DGJVZKUOBXTCEM-UHFFFAOYSA-N O=CC=C(C(=CC(=O)O)OC)C(=O)C=Cc1ccc(cc1)O
14 0.15384615 YGDAEPXXEOOUPB-UHFFFAOYSA-N O=CNC(=C(C(=O)CC(C(=O)O)N)C=O)C=CC(=O)O
15 0.15151515 YQQFNLYPYRVENK-UHFFFAOYSA-N OC(=O)CC(=Cc1ccc2c(c1)cccc2)C(=O)C(=O)O
16 0.15151515 PKPAVGPMGCJOEY-UHFFFAOYSA-N OC(=O)CC1OC(C)C2=C(C1)C(=O)C1=C(C2=O)C#CC=C1
17 0.15 SJTWHWXKBVSXKS-UHFFFAOYSA-N COC(=C(C(=O)C=Cc1ccc(cc1)O)C=CC(=O)O)C=O
18 0.14925373 IGWFIWDJSZZEIU-AATRIKPKSA-N OC(=O)CC(C(=O)O)(/C=C/c1cc2ccccc2cc1O)O
19 0.14925373 CVCNKEHOHMYCIY-UHFFFAOYSA-N O=CC=C(c1oc2c(c1C(=O)C)cccc2)C=CC(=O)O
20 0.14925373 IPZXBZLIKAIEEX-BQYQJAHWSA-N OC(=O)CC(C(=O)O)(/C=C/c1ccc2c(c1O)cccc2)O
21 0.14814815 ITRFGDHTRZUWQQ-UHFFFAOYSA-N O=CC=C(C=CC(=O)c1ccc(cc1OC)O)C=CC(=O)O
22 0.13513514 JWFLASQSFBFFIA-UHFFFAOYSA-N CC(=CCC(=C1C=CC(=O)OC1=O)c1ccoc1C(=O)O)C
23 0.12987013 ZPFFKFCDCJBONA-UHFFFAOYSA-N O=CC=C1C(=CC(=O)O)OCC2C1Oc1c2ccc(c1)OC
24 0.12987013 QKJXZTGSTBOMOL-UHFFFAOYSA-N O=CC1=C(C=CC(=O)O)C2C(CO1)c1c(O2)cc(cc1)OC
25 0.12820513 YKQPYSKPSFSBLM-UHFFFAOYSA-N OC(=O)CN=CC=C(C=C(C(=O)O)N)CC(=O)C(=O)O
26 0.125 MQUMCBLLVROFSH-UHFFFAOYSA-N COc1cc(O)c(c2c1c(=O)cc(o2)c1ccccc1)O
27 0.125 MAEYTWMRXDLXCH-UHFFFAOYSA-N COC1=C(OC)C(=O)c2c(ccc3cccc(O)c23)C1=O
28 0.125 ULFQCDBRMDAULT-UHFFFAOYSA-N COc1ccc(cc1O)C2=Cc3cccc(O)c3OC2=O
29 0.125 ZZAJQOPSWWVMBI-UHFFFAOYSA-N COC1=C(C=C(C=C1)C2=COC3=C(C2=O)C=CC(=C3)O)O
30 0.125 UGNZSMZSJYOGNX-UHFFFAOYSA-N COc1cc(O)c2c(O)c3C(=O)C=C(C)C(=O)c3cc2c1
31 0.125 KHFQPAMXJRRXJD-UHFFFAOYSA-N COc1cc2C(=O)c3ccccc3C(=O)c2c(O)c1OC
32 0.125 XDXOIKMWSBHVBP-UHFFFAOYSA-N O=CC1=C(C(=O)CC(O1)c1ccccc1)C(=C(C(=O)O)C)O
33 0.125 GPKYAAIAUBCVQA-UHFFFAOYSA-N COc1c(O)cc(c2c1C(=O)c1ccc(cc1C2=O)C)O
34 0.125 AWTFBLZFPPBBCI-UHFFFAOYSA-N COc1c(C)ccc2C(=O)c3cc(O)c(O)cc3C(=O)c12
35 0.125 JPMYFOBNRRGFNO-UHFFFAOYSA-N COC1=CC(=C2C(=C1)OC(=CC2=O)C3=CC=C(C=C3)O)O
36 0.125 OUMMPAFEQHTYIZ-UHFFFAOYSA-N COC1=C(C=CC(=C1)C2=CC(=O)C3=C(O2)C=C(C=C3)O)O
37 0.125 VVVZBZBYGDTROV-UHFFFAOYSA-N COc1cc2C(=O)c3ccccc3C(=O)c2c(OC)c1O
38 0.125 XYOSTZOBCWWIIJ-UHFFFAOYSA-N Oc1ccc2c(c1)occ(c2=O)c1ccc(c(c1C)O)O
39 0.125 ZTHLHHDJRXJGRX-UHFFFAOYSA-N COC1=C(O)C(O)=C2C(=O)C=C(OC2=C1)C1=CC=CC=C1
40 0.125 KJJDEDJXGBQXPD-UHFFFAOYSA-N Oc1ccc2c(c1)occ(c2=O)c1cc(C)c(c(c1)O)O
41 0.125 XCKFYIJLBVJPAJ-UHFFFAOYSA-N COc1cc(O)cc2C(=O)c3cc(O)c(C)cc3C(=O)c12
42 0.125 SYBVTSFWLPOQKR-UHFFFAOYSA-N COc1c(O)c(C)c(O)c2C(=O)c3ccccc3C(=O)c12
43 0.125 IQRCZMLLPGZUDX-UHFFFAOYSA-N Oc1ccc2c(c1)occ(c2=O)c1cc(O)c(cc1C)O
44 0.125 IVJVOKCJFGMBTB-UHFFFAOYSA-N COc1cc(O)c2C(=O)c3ccc(C)cc3C(=O)c2c1O
45 0.125 SWWZPMIIKZJXHL-UHFFFAOYSA-N Oc1ccc(cc1)c1oc2ccc(c(c2c(=O)c1O)C)O
46 0.125 MLWIYODOURBGPI-INIZCTEOSA-N OC1=CC2=C3c4ccc(O)cc4OCC3(O)CC2=CC1=O
47 0.125 OYGNGVWKEPUZBI-UHFFFAOYSA-N COc1c(O)cc(c2c1C(=O)c1cccc(c1C2=O)C)O
48 0.125 NQOYQPDGJXAGNO-UHFFFAOYSA-N COc1ccc2c(c1)c(=O)c(c(o2)c1ccc(cc1)O)O
49 0.125 BTNISWPIOSAYEQ-UHFFFAOYSA-N COCc1cc2C(=O)c3ccc(O)cc3C(=O)c2cc1O
50 0.125 NYRXUBDGDSRBGB-UHFFFAOYSA-N CC1=C(C(=C2C(=C1)C(=O)C3=C(C2=O)C(=CC=C3)O)OC)O
51 0.125 QQNGZSJGYLOVET-UHFFFAOYSA-N COc1cc(O)cc2cc3C(=O)C(=CC(=O)c3c(O)c12)C
52 0.125 PUBITJWHUANUSG-UHFFFAOYSA-N COc1c(O)cc(c2c1C(=O)c1c(C)cccc1C2=O)O
53 0.125 TXYYVMWOZCLUPI-UHFFFAOYSA-N COc1ccc2c(c1)oc(c(c2=O)c1ccc(cc1)O)O
54 0.125 YAUKMDFVHQLJDJ-UHFFFAOYSA-N COc1c(OC)cc(c2c1C(=O)c1ccccc1C2=O)O
55 0.125 ACHFSGOIKJNVJV-UHFFFAOYSA-N COC1=C(C2=CC3=CC=CC=C3O2)C(O)=CC2=C1OCO2
56 0.125 SYZGQXAQQBQVRF-UHFFFAOYSA-N COc1c(O)c(C)cc2C(=O)c3ccc(O)cc3C(=O)c12
57 0.125 QAGGICSUEVNSGH-UHFFFAOYSA-N COC1=C(O)C=C(C=C1)C1=CC(=O)C2=C(O1)C=C(O)C=C2
58 0.125 BQOWDHSEHDWNBN-UHFFFAOYSA-N Oc1ccc(cc1)C12Oc3c(C2(O1)C(=O)C)ccc(c3)O
59 0.125 CEFJGMDSSUFEBS-UHFFFAOYSA-N COC1=C(OC)C(=O)c2c(O)c3ccccc3cc2C1=O
60 0.125 GGSOHLNKVNCXOD-UHFFFAOYSA-N OCC(=O)c1c(oc2c1ccc(c2)O)c1ccc(cc1)O
61 0.125 ZVTSQJXZKFXYJE-UHFFFAOYSA-N Oc1cc(O)c2c(c1)oc(c(c2=O)O)c1ccccc1C
62 0.125 RZKXHYUWZMOVPO-UHFFFAOYSA-N Oc1ccc(c(c1)C)c1oc2cc(O)ccc2c(=O)c1O
63 0.125 TUSGXKVWDJGRSU-UHFFFAOYSA-N COC1=C(O)C=C(C=C1)C1=CC(=O)C2=C(O)C=CC=C2O1
64 0.125 LKVVBLXHWZXDHZ-UHFFFAOYSA-N COC1=CC(O)=CC2=C1C(=O)C1=C(C=C(C)C(O)=C1)C2=O
65 0.125 MLWIYODOURBGPI-MRXNPFEDSA-N OC1=CC2=C3c4ccc(O)cc4OCC3(O)CC2=CC1=O
66 0.125 QDHHNOUXAHESPN-UHFFFAOYSA-N O=C1c2cccc(c2C(=O)c2c1c(O)c(C)c(c2O)C)O
67 0.125 GXWOUJYXKRNGPL-UHFFFAOYSA-N Oc1ccc(cc1)c1oc2cc(O)cc(c2c(=O)c1O)C
68 0.125 HAHMSHULHUQFHQ-UHFFFAOYSA-N OC(=O)CC1(O)c2ccccc2C(=O)c2c1c(O)ccc2
69 0.125 FZZQXPLSKXGZNM-UHFFFAOYSA-N COC1=C(O)C2=C(C(O)=C1)C(=O)C1=C(C=CC(C)=C1)C2=O
70 0.125 MYVNFPJTNYAPDH-UHFFFAOYSA-N COC1=C(O)C=C2C(OC(=O)C=C2C2=CC(O)=CC=C2)=C1
71 0.125 YAAMBKSIEZQAIE-UHFFFAOYSA-N OC(=O)CC1(O)c2ccccc2C(=O)c2c1cccc2O
72 0.125 LIESXTPMFFGYCP-UHFFFAOYSA-N COCc1cc(O)c2c(c1)C(=O)c1c(C2=O)c(O)ccc1
73 0.125 NZYNOQJREPNPGV-UHFFFAOYSA-N Cc1ccc(cc1)c1oc2cc(O)cc(c2c(=O)c1O)O
74 0.125 GZNPSLMVUSGDRY-UHFFFAOYSA-N Cc1cccc(c1)c1oc2cc(O)cc(c2c(=O)c1O)O
75 0.125 REFHAZQNBXROMT-UHFFFAOYSA-N COC(=O)c1ccc2C(=COC3=C(C)C(=O)C(=O)c1c23)C
76 0.125 HBFSKPGIJKNQBI-UHFFFAOYSA-N COc1c(O)cc(c2c1C(=O)c1cc(C)ccc1C2=O)O
77 0.125 UAESYLAPUNIHOF-UHFFFAOYSA-N C1(OC)=CC2OC(C3C=CC(O)=CC=3)=C(O)C(=O)C=2C=C1
78 0.125 VITXFRKFSMKNSZ-UHFFFAOYSA-N Oc1ccc2c(c1)OC(C1(C2c2cc(O)c(cc2C1)O)O)O
79 0.125 RQZQFEZBWCUVAF-UHFFFAOYSA-N COC1=C(O)C(O)=CC2=C1C(=O)C=C(O2)C1=CC=CC=C1
80 0.125 BLMAIJHWIJUATI-UHFFFAOYSA-N COc1c(C)cc2c(c1O)C(=O)c1c(C2=O)cccc1O
81 0.125 QLXMSHRBGXPHPZ-UHFFFAOYSA-N COc1cc2oc(=O)cc(c2cc1O)c1ccccc1O
82 0.125 MOPMBZLZPZDZIL-UHFFFAOYSA-N COc1c(O)cc2c(c1O)oc(=O)cc2c1ccccc1
83 0.125 AVOLBTVQSAUHJB-UHFFFAOYSA-N COc1cc2oc(=O)cc(c2c(c1O)O)c1ccccc1
84 0.125 KIGJZKJZLJUDMX-UHFFFAOYSA-N COc1cc(O)c2C(=O)c3cc(C)c(O)cc3C(=O)c2c1
85 0.125 MXANZRQFGJBDJO-UHFFFAOYSA-N Oc1ccc(c(c1)C)c1coc2c(c1=O)c(O)cc(c2)O
86 0.125 IQUILIOUUBINNH-UHFFFAOYSA-N COC(=O)C1=C(OCC(F)(F)F)C2=CC=CC=C2C=C1
87 0.125 YFWQNENHMSGIBO-UHFFFAOYSA-N COC1=C(OC)C=C2C(=O)C3=C(C=CC=C3O)C(=O)C2=C1
88 0.125 RLCMSPXFOMTWQL-UHFFFAOYSA-N COC1=CC=C(C=C1)C1=NC2=CC=CC(C)=C2C(Cl)=N1
89 0.125 SBQDBXIVANEOPQ-UHFFFAOYSA-N COC1=CC=C(C=C1)C1=NC2=C(C=C(C)C=C2)C(Cl)=N1
90 0.125 ROAIVZJRBNAGQS-UHFFFAOYSA-N COC(=O)c1cc(C)cc2Oc3cccc(O)c3C(=O)c12
91 0.125 WQRDIJKZTHSNPU-UHFFFAOYSA-N Oc1ccc(c(c1)C)c1cc(=O)c2c(o1)cc(cc2O)O
92 0.125 HBEJMBQIOQUAHZ-UHFFFAOYSA-N CC1=C(OC2=CC3=C(OCO3)C=C12)C1=C(O)C=C(O)C=C1
93 0.125 HVGBWHWYZSXFQX-UHFFFAOYSA-N COc1c(O)cc2C(=O)c3ccccc3C(=O)c2c1OC
94 0.125 UOLWCZKSGWEWHI-UHFFFAOYSA-N COC1=CC2=C(C3C=COC3O2)C2=C1C1=C(O2)C(=O)CC1
95 0.125 IKIAXVIGUJMLHC-UHFFFAOYSA-N COc1cc(C)cc2C(=O)c3cc(O)cc(O)c3C(=O)c12
96 0.125 OMWXSBHTZGNFPV-UHFFFAOYSA-N O=CCc1c(O)cc(cc1c1oc2c(c1)ccc(c2)O)O
97 0.125 MUYAUELJBWQNDH-UHFFFAOYSA-N COC1=C(O)C=CC(=C1)C1=COC2=C(C=CC(O)=C2)C1=O
98 0.125 OETSANFHEJPBHW-UHFFFAOYSA-N COC1=C(O)C=C2OC(=CC(=O)C2=C1)C1=CC=C(O)C=C1
99 0.125 FDRWSVGPMGRFGX-UHFFFAOYSA-N COc1c(C)c(O)cc2C(=O)c3cc(O)ccc3C(=O)c12
100 0.125 BKGQDASNGPWTDI-UHFFFAOYSA-N COC1=C(Oc2cc(O)ccc2C1=O)c3ccc(O)cc3
101 0.125 CSXXCDKELMGQDN-UHFFFAOYSA-N COc1ccc(cc1O)c1cc2cccc(c2c(=O)o1)O
102 0.125 YQABHAHJGSNVQR-UHFFFAOYSA-N COC1=C2C(=O)C=C(OC2=CC(O)=C1)C1=CC=C(O)C=C1
103 0.125 HTMHNGYJWRQTFD-UHFFFAOYSA-N COc1c(O)c(C)cc2C(=O)c3c(O)cccc3C(=O)c12
104 0.125 YEKIIDIQOZQXAX-UHFFFAOYSA-N COC(=O)c1cccc2Oc3cc(C)cc(O)c3C(=O)c12
105 0.12307692 BULBECNPHOLFGM-UHFFFAOYSA-N Oc1ccc(cc1)C1C(O)Oc2c(C1=O)c(O)c(c(c2)O)C
106 0.12307692 GTJDMHVZHLGQRI-UHFFFAOYSA-N O=COc1ccccc1C(=O)C(=O)c1ccc(cc1)OC
107 0.12307692 YJBSCVZENPBFIM-UHFFFAOYSA-N COC(=O)c1c(O)ccc(O)c1C#Cc2ccccc2O
108 0.12307692 APYABGNCCNRTKP-UHFFFAOYSA-N Oc1ccc(cc1)C1C(O)Oc2c(C1=O)c(O)cc(c2C)O
109 0.12307692 RPSVSVVEBCQMDN-UHFFFAOYSA-N CCOC1=CC=C(OC2=C(C=CC(=C2)C(O)=O)C(O)=O)C=C1
110 0.12121212 GXLSGBVHMAHRLV-UHFFFAOYSA-N Oc1ccc(cc1)C1C(O)Oc2c(C1=O)c(C)c(c(c2)O)O
111 0.12121212 VAJBIJUUFQSHMT-UHFFFAOYSA-N OC(=O)C(C1OC(=C2C(=Cc3c(C2=O)c(O)ccc3)C1)C)O
112 0.12121212 QOOSUBZUCPQTQH-UHFFFAOYSA-N COCc1c(O)cc(cc1O)C(=O)c1ccccc1C(=O)O
113 0.12121212 DEPFPMBLGARORP-UHFFFAOYSA-N Oc1ccc(cc1)C1C(O)Oc2c(C1=O)cc(c(c2C)O)O
114 0.11940299 AEWGANRVWAHMPC-UHFFFAOYSA-N OCOc1ccc(cc1O)C1OC(=O)c2c(C1)cccc2O
115 0.11940299 KVRWDXVMDRHLON-UHFFFAOYSA-N COCc1c(O)cc(c(c1O)C(=O)c1ccccc1)C(=O)O
116 0.11940299 YVIMLHOLIIACHO-UHFFFAOYSA-N OC(=O)CC1OC(=C2C(=CC3=C(C2=O)C(=CC2C3O2)O)C1)C
117 0.11940299 UXVULGBYNQGZHG-UHFFFAOYSA-N OC(=O)CC1OC(=C2C(=C(O)c3c(C2=O)c(O)ccc3)C1)C
118 0.11940299 OBFPNYXLSJWRKI-UHFFFAOYSA-N OC(=O)CC1OC(=C2C(=Cc3c(C2=O)c(O)c(cc3)O)C1)C
119 0.11940299 NFRRWUXTFLVEDJ-UHFFFAOYSA-N COCc1c(O)cc(c(c1O)C(=O)O)C(=O)c1ccccc1
120 0.11940299 OTXNAECTRYZLQY-UHFFFAOYSA-N COCc1c(O)ccc(c1O)C(=O)c1ccccc1C(=O)O
121 0.11940299 OBJWTVHNHCVDMF-UHFFFAOYSA-N OC(=O)CC1OC(=C2C(=Cc3c(C2=O)c(O)ccc3O)C1)C
122 0.11940299 WLXXVDGFMDTXNJ-OAHLLOKOSA-N COc1ccc(C2=C(O)Oc3cc(O)ccc3C2O)c(O)c1
123 0.11940299 CMGIYGHNHRAWGA-UHFFFAOYSA-N COC1=CC=C(C2C1O2)C1C(O)Oc2c(C1=O)ccc(c2)O
124 0.11764706 IDYLVVNHZMLMOH-UHFFFAOYSA-N OC(=O)C=C1OC(CC(=O)C1=C(C(=O)C)O)c1ccccc1
125 0.11764706 HUTSFKQICXMCCF-UHFFFAOYSA-N OC(=O)CCC(C(=O)O)NC(=O)C(=CC(=O)O)NC(=O)C
126 0.11764706 MIRWRIATRFMLNO-UTULSQRUSA-N OC(C(=O)O)/N=C/C=C1CC(NC(=C1)C(=O)O)C(=O)O
127 0.11594203 IACPLVRRLSRKDF-MNOVXSKESA-N OC1CC(Oc2cc3OCOc3c(O)c12)c4ccc(O)cc4
128 0.11594203 CXQYSKCGTXXMRF-UHFFFAOYSA-N COC=CC(=O)c1c(ccc2c1ccc(c2OC)O)C(=O)O
129 0.11594203 BNOFMJWDQUGCPY-UHFFFAOYSA-N OC(=O)CC1OC(C)C2C(=C1)C(=O)c1c(C2=O)c(O)ccc1
130 0.11428571 PKJNFYWTYGVKIC-UHFFFAOYSA-N COC(=C(c1cc2c(o1)cc(cc2)OC)C=CC(=O)O)C=O
131 0.11267606 ZCJHPTKRISJQTN-UHFFFAOYSA-N OC(=O)CC1OC(C)C2=C(C1)C(=O)c1c(C2=O)c(O)ccc1
132 0.11267606 ZATZFNLCSINAKV-UHFFFAOYSA-N OC(=O)C=CC(C(=O)O)NC(=O)C(NC(=O)C)CC(=O)O
133 0.11267606 DRLIIUMYHVKDNV-UHFFFAOYSA-N OC(=O)OCN=CC=C1CC(NC(=C1)C(=O)O)C(=O)O
134 0.11111111 AVHJFYIHXJCOHU-UHFFFAOYSA-N OC(=O)CC=C(C(=O)O)NC(=O)C(NC(=O)C)CC(=O)O
135 0.11111111 IQDDMXKEDQJCPH-UHFFFAOYSA-N OC(=O)CC1OC(C)c2c(C1)c(O)c1c(c2O)C(=CC#C1)O
136 0.11111111 JAANRQARMDPRDA-UHFFFAOYSA-N OC(=O)CC1OC(C)c2c(C1)c(O)c1c(c2O)C#CC=C1O
137 0.10958904 ZCJHPTKRISJQTN-SFYZADRCSA-N C[C@@H]1C2=C(C[C@H](O1)CC(=O)O)C(=O)C3=C(C2=O)C(=CC=C3)O
138 0.10958904 ZCJHPTKRISJQTN-JGVFFNPUSA-N C[C@H]1C2=C(C[C@@H](O1)CC(=O)O)C(=O)C3=C(C2=O)C(=CC=C3)O
139 0.10810811 DUSIANNDKIBXNG-UHFFFAOYSA-N OC(=O)CN=CC=C1C=C(OC(=O)O)NC(C1)C(=O)O
140 0.1038961 TYEKEYOBOHREEY-UHFFFAOYSA-N OC(=CC1=C(C(=O)O)C(=O)CC(O1)c1ccccc1)C(=O)C
141 0.1038961 XQXICFHLNJHFMH-UHFFFAOYSA-N COC(=CC1=C(C(=O)O)C(=O)CC(O1)c1ccccc1)C=O
142 0.1038961 WJEXZNUJEOHLJM-UHFFFAOYSA-N CSCCCCCCC(=C(C(=O)O)O)C(=O)O
143 0.09375 UUNPIWCQMVNINR-UHFFFAOYSA-N CC1=CC(=C2C(=C1)C(=O)C3=CC(=CC(=C3C2=O)OC)O)O
144 0.09375 KZLAIINPMDLMQY-UHFFFAOYSA-N CC(OC1=CC2=C(OC3=CC=CC=C3C2=O)C=C1)C(O)=O
145 0.09375 HUKSJTUUSUGIDC-MEDUHNTESA-N Oc1ccc2[C@H]3Oc4cc5OCOc5cc4[C@@H]3COc2c1
146 0.09375 XKHHKXCBFHUOHM-UHFFFAOYSA-N COC1=CC(=C(C=C1)C2=COC3=C(C2=O)C=CC(=C3)O)O
147 0.09375 WRVAUWYDVBVBRS-UHFFFAOYSA-N OC(=O)C1C(Oc2c(C1=O)cccc2)c1ccc(cc1)O
148 0.09375 DUYDQDZHKRYXRM-UHFFFAOYSA-N CC(=O)C1=CC2=C(C=C1)N=C(CC1=CC=C(Cl)C=C1)N2
149 0.09375 MVPDGALUEVCVTB-UHFFFAOYSA-N COc1cc2C(=O)c3cc(O)cc(O)c3C(=O)c2cc1C
150 0.09375 BMYGDZTYQFCHKI-UHFFFAOYSA-N COC1=CC(=O)C2=C(C1=O)C=CC3=C2C=CC(=C3OC)O
151 0.09375 OBAYLECORSQIQW-UHFFFAOYSA-N COCC1=C(C=C2C(=C1O)C(=O)C3=CC=CC=C3C2=O)O
152 0.09375 PGERTGWKXFAEFR-UHFFFAOYSA-N OC1=C(O)C=C2C(CC3(O)COC4=CC(=O)C=CC4=C23)=C1
153 0.09375 HUKSJTUUSUGIDC-ZBEGNZNMSA-N C1[C@@H]2[C@H](C3=C(O1)C=C(C=C3)O)OC4=CC5=C(C=C24)OCO5
154 0.09375 HUGUGFBIYQBLCS-UHFFFAOYSA-N COC1=C(C=C2C(=CC(=O)OC2=C1)C3=CC=C(C=C3)O)O
155 0.09375 KQMVAGISDHMXJJ-UHFFFAOYSA-N COC1=CC(=C2C(=C1)OC=C(C2=O)C3=CC=C(C=C3)O)O
156 0.09375 IYFVCSURXCCUSJ-UHFFFAOYSA-N COc1ccc(cc1)C2=C(O)C(=O)c3ccc(O)cc3O2
157 0.09375 DXYUAIFZCFRPTH-UHFFFAOYSA-N COC1=C(C=C2C(=C1)C(=O)C(=CO2)C3=CC=C(C=C3)O)O
158 0.09375 HUKSJTUUSUGIDC-BDJLRTHQSA-N C1[C@H]2[C@@H](C3=C(O1)C=C(C=C3)O)OC4=CC5=C(C=C24)OCO5
159 0.09375 BBDQXAYWFOMYET-UHFFFAOYSA-N Oc1c(C)c(O)c2c(c1O)oc(cc2=O)c1ccccc1
160 0.09375 FFWOKTFYGVYKIR-UHFFFAOYSA-N CC1=CC(=C2C(=C1)C(=O)C3=CC(=CC(=C3C2=O)O)OC)O
161 0.09375 YPNGOYFSQMSAOZ-UHFFFAOYSA-N OC(=O)C1=CC=CC=C1CC(=O)C1=CC=CC=C1C(O)=O
162 0.09375 SXRYQQFROYXBDQ-UHFFFAOYSA-N COC1=CC2=C(OC3=C2C(C)=CC(OC)=C3O)C(=C1)C(O)=O
163 0.09375 FUDSLNJVWJJVFT-XCVCLJGOSA-N OC(=O)C=Cc1ccc(Oc2ccc(cc2)C(=O)O)cc1
164 0.09375 TYKBLFIFAWWLCZ-UHFFFAOYSA-N COc1cc2C(=O)c3ccccc3C(=O)c2c(O)c1CO
165 0.09375 HUKSJTUUSUGIDC-UHFFFAOYSA-N OC1=CC2=C(C=C1)C1OC3=CC4=C(OCO4)C=C3C1CO2
166 0.09375 FAJMGYQMOUCFDK-UHFFFAOYSA-N Cc1ccc(cc1)c1cc(=O)c2c(o1)c(O)c(cc2O)O
167 0.09375 WDOIEKGCNWFDSA-UHFFFAOYSA-N COc1cc(O)ccc1c2oc3cc(O)ccc3c2C=O
168 0.09375 JJTIQZJKQCQNJK-UHFFFAOYSA-N COC1=C(O)C2=C(C=C1)C(=O)C1=C(C=CC(C)=C1O)C2=O
169 0.09375 NGUMRLHYNWHIGZ-UHFFFAOYSA-N OC(=O)CC1(O)c2oc(cc2C(=O)c2c1occ2C)C(=C)C
170 0.09375 KYOONHCJRPIMJE-UHFFFAOYSA-N COC1=CC(=O)c2ccc3cc(OC)cc(O)c3c2C1=O
171 0.09375 AJTWHKIVPVCDPN-UHFFFAOYSA-N Cc1ccccc1c1cc(=O)c2c(o1)c(O)c(cc2O)O
172 0.09375 QGKILWCUFQLQPC-UHFFFAOYSA-N CN(C(C)=O)C1=C2C=CC=C(Cl)C2=NC2=CC=CC=C12
173 0.09375 VXKCVRJEEKYRCI-UHFFFAOYSA-N CN(C(C)=O)C1=C2C=C(Cl)C=CC2=NC2=CC=CC=C12
174 0.09375 AFQFQAACAUAJJR-UHFFFAOYSA-N COc1cc(OC(=C)c2ccc(cc2)O)c(c(c1)O)C(=O)O
175 0.09375 UQSNZFOTDPKAEZ-UHFFFAOYSA-N COc1ccc2C(=O)C(=COc2c1O)c3ccc(O)cc3
176 0.09375 LLZYZGMVXFGQAY-UHFFFAOYSA-N COc1cc(O)c2C(=O)c3cc(C)cc(O)c3C(=O)c2c1
177 0.09375 WXZWTRGNKLRIDX-UHFFFAOYSA-N COc1ccc(cc1)C1=COC2=CC(=CC3C2(C1=O)O3)O
178 0.09375 UAWJHAPYZOOMOZ-UHFFFAOYSA-N Oc1cc(O)c2c(c1O)oc(c(c2=O)C)c1ccccc1
179 0.09375 BWSOQDLTYBKLTM-UHFFFAOYSA-N CC1=C(C(=O)OC2=C1C=CC(O)=C2)C1=C(O)C=C(O)C=C1
180 0.09375 LDVHKZHQVBMSNC-UHFFFAOYSA-N COc1cc(cc(c1)O)OC(=CC(=O)O)c1ccc(cc1)O
181 0.09375 NVCAQTQOTOXMQY-UHFFFAOYSA-N OC1=CC2=C(C=C1)C1(CCC(=O)O1)C1=C(O2)C=C(O)C=C1
182 0.09375 APTXOHKZMXWBBW-UHFFFAOYSA-N OC1C=Cc2c(C1)occ(c2=O)c1ccc2c(c1)OCO2
183 0.09375 SKRAOIMTVRKSEK-UHFFFAOYSA-N CC(=O)OC1=CC=CC=C1C(=O)OC1=CC=CC(C=O)=C1
184 0.09375 LYRAAKFLFNBVGJ-UHFFFAOYSA-N COC1=CC=CC(=C1)C1=CC(=O)C2=C(O)C=C(O)C=C2O1
185 0.09375 LWGUKTSVKFADQN-UHFFFAOYSA-N OCCCCCCCCCCI
186 0.09375 GVVJKVDJENDULG-UHFFFAOYSA-N OC1=Cc2c(CC1)c(=O)c(co2)c1ccc2c(c1)OCO2
187 0.09375 AFCJRSVBONSNTR-UHFFFAOYSA-N COC1=CC2=C(C=C1)C(=O)C(=CO2)C1=CC(O)=C(O)C=C1
188 0.09375 RVPKEBCJEVPBGQ-UHFFFAOYSA-N COC1=C(O)C(O)=C2OC=C(C(=O)C2=C1)C1=CC=CC=C1
189 0.09375 WOIOFXQYOYTGGM-UHFFFAOYSA-N COc1cc2C(=O)c3c(O)c(C)ccc3C(=O)c2cc1O
190 0.09375 BCOAHUDCGHXIHI-UHFFFAOYSA-N COc1ccc(O)cc1C2=COc3cc(O)ccc3C2=O
191 0.09375 ZHFWQSRGCBOAPN-UHFFFAOYSA-N OCOc1ccc(cc1)c1coc2c(c1=O)ccc(c2)O
192 0.09375 KWOIKCKVKSXBPU-UHFFFAOYSA-N COc1cc(O)ccc1c2oc3cc4OCOc4cc3c2
193 0.09375 FLLWZPMYUAPJEA-UHFFFAOYSA-N COc1ccc2c(OCc3c2oc4cc(O)c(O)cc34)c1
194 0.09375 QPZUISQXKRJDLS-UHFFFAOYSA-N Oc1ccc(cc1)c1coc2c(c1=O)c(C)c(c(c2)O)O
195 0.09375 OPSFZNYSHRVFBZ-UHFFFAOYSA-N Cc1ccccc1c1cc(=O)c2c(o1)cc(c(c2O)O)O
196 0.09375 NNUVCMKMNCKPKN-UHFFFAOYSA-N COc1c(O)ccc2OC=C(C(=O)c12)c3ccc(O)cc3
197 0.09375 DTLVBQJRCLSJRB-UHFFFAOYSA-N CC1=C(Oc2cc(O)cc(O)c2C1=O)c3ccc(O)cc3
198 0.09375 KWVFUDLEBPDZSJ-UHFFFAOYSA-N COc1ccc(cc1)c1c(O)oc2c(c1=O)ccc(c2)O
199 0.09375 AMSVUUUSBNVAFM-UHFFFAOYSA-N COC1=C(O)C=C(C=C1O)C1=CC(=O)C2=CC=CC=C2O1
200 0.09375 IFBRBJZDJUDCQS-UHFFFAOYSA-N COc1cc2OCOc2cc1c3oc4cc(O)ccc4c3
201 0.09375 QJRHLPRUPYDZHC-UHFFFAOYSA-N COc1c(O)ccc2C(=O)c3c(O)c(C)ccc3C(=O)c12
202 0.09375 DLXIJJURUIXRFK-UHFFFAOYSA-N COC1=CC=C(C=C1)C1=COC2=C(C=CC(O)=C2O)C1=O
203 0.09375 GLDIMQZMERRBTJ-UHFFFAOYSA-N COc1cc2C(=O)C(=C(Oc2cc1O)c3ccccc3)O
204 0.09375 NWQRCAVUSFBYPH-UHFFFAOYSA-N COc1cc(O)c(cc1O)C(=CC(=O)O)c1ccc(cc1)O
205 0.09375 MXDNXMXAOOHCKT-UHFFFAOYSA-N C1(O)=CC2OC=C(C3C=CC(O)=CC=3OC)C(=O)C=2C=C1
206 0.09375 NZKZXXZIAHQNLV-UHFFFAOYSA-N C1(O)C(OC)=CC2C(=O)C(C3=C(O)C=CC=C3)=COC=2C=1
207 0.09375 UXQHNHMMYMGPAH-UHFFFAOYSA-N C1(OC)=CC2OC=C(C3C=CC(O)=CC=3)C(=O)C=2C=C1O
208 0.09375 YSINCDVRUMTOPK-UHFFFAOYSA-N C1(O)=CC2OC=C(C3C=CC(O)=CC=3)C(=O)C=2C(OC)=C1
209 0.09375 BFFCRQIEXBHJRG-UHFFFAOYSA-N Cc1cccc(c1)c1cc(=O)c2c(o1)cc(c(c2O)O)O
210 0.09375 XJDROYOXULNAIQ-UHFFFAOYSA-N C1(O)C=CC2C(C3C=C(O)C(OC)=CC=3)=CC(=O)OC=2C=1
211 0.09375 RVVQWGLEXIDBKI-UHFFFAOYSA-N C1(O)C=C(O)C2C(C3C=CC(OC)=CC=3)=CC(=O)OC=2C=1
212 0.09375 PXFLNHWWYOVFDA-UHFFFAOYSA-N C1(OC)=CC2OC(C3C=CC=CC=3O)=CC(=O)C=2C(O)=C1
213 0.09375 UIVFQXAYYFLAGO-UHFFFAOYSA-N C12C(=O)C=C(C3C=CC=CC=3O)OC=1C=C(O)C=C2OC
214 0.09375 ZLGRXDWWYMFIGI-UHFFFAOYSA-N C12C(=O)C=C(C3C=CC(O)=CC=3)OC=1C=C(O)C(C)=C2O
215 0.09375 CGTZOVPQCMHAIE-UHFFFAOYSA-N C1(OC)=C(O)C2OC(C3C=CC=CC=3)=CC(=O)C=2C(O)=C1
216 0.09375 GFZSBWIGTNTNKS-UHFFFAOYSA-N C1(O)=C(OC)C2OC(C3C=CC=CC=3)=C(O)C(=O)C=2C=C1
217 0.09375 LDRJANCOJOKOPS-UHFFFAOYSA-N C1(O)=CC2OC(C3C=CC=CC=3)=C(O)C(=O)C=2C(OC)=C1
218 0.09375 PVJNLMXWZXXHSZ-UHFFFAOYSA-N C1(OC)=CC2OC(C3C=CC=CC=3)=C(O)C(=O)C=2C(O)=C1
219 0.09375 HWXAMSOIQRTWTO-UHFFFAOYSA-N CC(OC1=CC=C2C(OC(=O)C3=CC=CC=C23)=C1)C(O)=O
220 0.09375 NTULXFMDTCETMS-UHFFFAOYSA-N Cc1ccc(cc1)c1cc(=O)c2c(o1)cc(c(c2O)O)O
221 0.09375 OIHQBMCXQDLUIN-UHFFFAOYSA-N OCOc1cc2c(cc1O)OC1C2COc2c1ccc(c2)O
222 0.09375 XAIPIJFEACIWEQ-UHFFFAOYSA-N OC(=O)C1=CC=CC=C1OCCOC1=CC=CC=C1C(O)=O
223 0.09375 KKRDHOHXRPHWRL-UHFFFAOYSA-N COC1=C(O)C=CC(=C1)C1=CC(=O)C2=C(O1)C=CC(O)=C2
224 0.09375 YXIWGOWCOPLSJZ-UHFFFAOYSA-N Oc1ccc(cc1)c1cc(=O)c2c(o1)c(C)c(cc2O)O
225 0.09375 QZWWTQJLGUJNEA-UHFFFAOYSA-N COc1c(O)cc2C(=O)c3ccc(C)cc3C(=O)c2c1O
226 0.09375 CSQQQDLQNMHAPD-UHFFFAOYSA-N C1(O)C=CC2C=C(C3=CC=C(OC)C=C3O)C(=O)OC=2C=1
227 0.09375 ZSGMWCFFXCOFPM-UHFFFAOYSA-N C1(OC)C=CC(C2OC3=CC4OCOC=4C=C3C=2)=C(O)C=1
228 0.09375 IXLRLZOYKJERRA-UHFFFAOYSA-N OC(=O)CC1=C(O)C2=C(CC3=C(C(O)=CC=C3)C2=O)C=C1
229 0.09375 VAXBLYWAVAIJJJ-UHFFFAOYSA-N OC(=O)C1=CC=C(OCCOC2=CC=C(C=C2)C(O)=O)C=C1
230 0.09375 JBSMUCQHAASTOJ-UHFFFAOYSA-N OCOc1cc(O)c2c(c1C)cc1c(c2O)c(=O)cc(o1)C
231 0.09375 JOJZXBWBRRNHHU-UHFFFAOYSA-N ClC1(C(CC2=CC=CC=C2)N=NC1=O)C1=CC=CC=C1
232 0.09375 FKTPLNFTYJEAAB-UHFFFAOYSA-N COc1cc(O)c2C(=O)c3cc(O)c(C)cc3C(=O)c2c1
233 0.09375 HOEJZOXRLOZYTK-UHFFFAOYSA-N OC(=O)C1C(Oc2c(C1O)cccc2)c1cc(O)cc(c1)O
234 0.09375 WBONGPMTZMQLBX-UHFFFAOYSA-N COc1cccc2C(=O)c3cc(O)c(C)c(O)c3C(=O)c12
235 0.09375 OKOKZRGDZHDJRS-UHFFFAOYSA-N COCc1c(O)cc2c(c1O)C(=O)C1C(C2=O)(O)C=CC=C1
236 0.09375 YTYGCAMPADDVCW-UHFFFAOYSA-N COc1cccc2c1C(=O)c1c(C2=O)c(O)c(cc1O)C
237 0.09375 FVUPAEPJEZLDAA-UHFFFAOYSA-N COC1=C(C)C(=O)C2=C(C=Cc3c(O)cccc3O2)C1=O
238 0.09375 RKJOOKNTHXOANR-UHFFFAOYSA-N COc1ccc(O)c(c1)C2=COc3cc(O)ccc3C2=O
239 0.09375 QFMFJEWJLZEZLH-UHFFFAOYSA-N COc1cc(CO)c2c(OC(=O)c3cc(O)c(OC)cc23)c1
240 0.09375 OFPSUNAUWRCSHK-UHFFFAOYSA-N Oc1ccc(cc1)C1Oc2cc(O)ccc2C(C1C(=O)O)O
241 0.09375 OQOUYDNZSBOWKY-UHFFFAOYSA-N OC1=CC2=C(C#C1)CC1(C2c2ccc(c(c2OC1)O)O)O
242 0.09375 SFEHWFGCBIBREH-UHFFFAOYSA-N OC1=CC2=C(C#C1)C1C(C2)(O)COc2c1ccc(c2O)O
243 0.09375 CJAXVEMKKDGDQM-UHFFFAOYSA-N COc1cc(O)cc(c1)C2=COc3cc(O)ccc3C2=O
244 0.09375 YBXVFEFEBHKROY-UHFFFAOYSA-N COc1cc2OC(=CC(=O)c2cc1O)c3ccc(O)cc3
245 0.09375 VOCQAKWBOKDJIA-UHFFFAOYSA-N COc1cccc(c1)C2=COc3cc(O)cc(O)c3C2=O
246 0.09375 QBHRTQPAZFILDZ-UHFFFAOYSA-N Oc1ccc(c(c1)O)c1coc2c(c1=O)c(C)cc(c2)O
247 0.09375 OZAVOTXZTQXWAN-UHFFFAOYSA-N O=C1C(Cc2ccccc2)Oc2c1c1OCOc1c(c2)O
248 0.09375 LWTLCLCYPAOTPO-UHFFFAOYSA-N COC1=CC(=O)c2c(ccc3cc(O)c(OC)cc23)C1=O
249 0.09375 MSRATKAMEVGQNE-UHFFFAOYSA-N COc1ccc2C(=O)c3c(O)c(C)c(O)cc3C(=O)c2c1
250 0.09375 OGWGIGVQIZCOFR-UHFFFAOYSA-N COc1cc(O)c2c(c1)oc(cc2=O)C1=CC2C(C=C1)O2
251 0.09375 HIMJIPRMECETLJ-UHFFFAOYSA-N COc1cc(O)c(O)c2C(=O)C=C(Oc12)c3ccccc3
252 0.09375 ZVPPEISOWXTPEL-HUUCEWRRSA-N COc1ccc2[C@@H]3[C@H](Oc2c1)c4ccc(O)cc4OC3=O
253 0.09375 KMYRVQBRKKRMGD-UHFFFAOYSA-N COc1c(O)cc2ccc3C(=O)C=CC(=O)c3c2c1OC
254 0.09375 FGQHAPGBLZHKHF-UHFFFAOYSA-N COc1cccc2C(=O)c3cc(C)c(O)c(O)c3C(=O)c12
255 0.09375 ASFZQCLAQPBWDN-UHFFFAOYSA-N COc1c(CO)c(O)cc2C(=O)c3ccccc3C(=O)c12
256 0.09375 UMYDYFQCGMGFKL-UHFFFAOYSA-N COC1=CC(=O)c2c(C1=O)c(OC)cc3cc(O)ccc23
257 0.09375 PKRZFEHUUQTXJB-UHFFFAOYSA-N COC1=CC(=O)c2c(O)c3ccc(C)cc3c(O)c2C1=O
258 0.09375 INLJMGJYPZLNJN-UHFFFAOYSA-N COc1cc2C(=O)c3cc(C)ccc3C(=O)c2c(O)c1O
259 0.09375 BQASOSNOLITMSO-UHFFFAOYSA-N COc1cc(O)c2C(=O)C=C(Oc2c1)c3cccc(O)c3
260 0.09375 IZFIEMSKGTXLMT-UHFFFAOYSA-N COCC1=C(O)C2C(C=C1O)(O)C(=O)c1c(C2=O)cccc1
261 0.09375 QHVLGAMYEVMMGJ-UHFFFAOYSA-N Oc1cc(C)c2c(c1)occ(c2=O)c1ccc(c(c1)O)O
262 0.09375 HPEBUDJITYZQBH-UHFFFAOYSA-N OC(=O)CC1(O)c2cc(oc2C(=O)c2c1c(C)co2)C(=C)C
263 0.09375 IUZSCIYVNNEMKU-UHFFFAOYSA-N COc1cc(O)c2c(c1)oc(cc2=O)C1=CC=CC2C1O2
264 0.09375 MQMGPIGVPGYCGL-UHFFFAOYSA-N Oc1ccc(cc1)c1oc2c(C)cc(cc2c(=O)c1O)O
265 0.09375 INSVUKNJGBCFJZ-UHFFFAOYSA-N Oc1ccc(cc1)c1oc2cc(C)c(cc2c(=O)c1O)O
266 0.09375 ANKMAQJMQRBOPF-UHFFFAOYSA-N Oc1cc(C)c(c(c1)O)c1coc2c(c1=O)ccc(c2)O
267 0.09375 MPJIQENZAVEZSA-UHFFFAOYSA-N Oc1ccc(c(c1)C)c1oc2ccc(cc2c(=O)c1O)O
268 0.09375 ZRKDRDUJSIBHCR-UHFFFAOYSA-N COc1ccc(cc1)c1oc2ccc(cc2c(=O)c1O)O
269 0.09375 UPZKOXZROOTBEV-UHFFFAOYSA-N COc1c(oc2c(c1=O)cc(cc2)O)c1ccc(cc1)O
270 0.09375 BVNMMZKNCPOEFW-UHFFFAOYSA-N COc1cc2C(=O)c3ccc(C)c(O)c3C(=O)c2cc1O
271 0.09375 DPFIBLHIYGLZEN-UHFFFAOYSA-N Cc1c(O)cc2OC=C(C(=O)c2c1O)c3ccc(O)cc3
272 0.09375 ZKIRUZFPHVDLAF-UHFFFAOYSA-N COc1c(C(=O)O)c(cc(c1O)C)C(=O)c1cccc(c1)O
273 0.09375 YMUASUXAVHRPBL-UHFFFAOYSA-N OC(=O)CC1OC(=C2C(=Cc3c(C2=O)c(O)ccc3)C1O)C
274 0.09375 SJPPUODQWXYOFG-UHFFFAOYSA-N OCOc1ccc(cc1)C1C(O)Oc2c(C1=O)ccc(c2)O
275 0.09375 ONNTWHMBMWIVRU-UHFFFAOYSA-N COc1ccc2c(c1)OC(=Cc1ccc(c(c1)O)O)C2=O
276 0.09375 NPSMLCTVWBQJOC-UHFFFAOYSA-N OC(=O)C=C1CC2=C(C(O1)(C)O)C(=O)c1c(C2)cccc1O
277 0.09375 ZTMDWNOOJDFTEK-UHFFFAOYSA-N CC(=O)Oc1c(oc2c1ccc(c2)O)c1ccc(cc1)O
278 0.09375 BCZFAQLZSWKZTM-UHFFFAOYSA-N OC1=Cc2oc(c(c2C2C1O2)C(=O)C)c1ccc(cc1)O
279 0.09375 NTQHUTXTYUBWHB-UHFFFAOYSA-N Oc1ccc(cc1)c1oc2c(c1C(=O)C)C=CC1(C2O1)O
280 0.09375 MBIAEINHIRQPHF-UHFFFAOYSA-N OC(=O)C1C(O)C=Cc2c1c1c(cc2)cccc1C(=O)O
281 0.09375 CLWOXTLFJFCWIA-UHFFFAOYSA-N Oc1ccc2c(c1)oc(c2C(=O)C)C1=CC2C(C=C1)(O2)O
282 0.09375 WRFJFXOEJVTOFP-UHFFFAOYSA-N Cc1cc(O)c2c(c1)C(=O)c1c(C2=O)c(O)cc(c1O)C
283 0.09375 FBJABHDSNMAUOW-UHFFFAOYSA-N OCOc1ccc2c(c1)occ(c2=O)c1ccc(cc1)O
284 0.09375 GEYKHWGZCBZGCD-UHFFFAOYSA-N OC1=CC=C(C2C1O2)c1oc2c(c1C(=O)C)ccc(c2)O
285 0.09375 NPFWBCDZVRHCNB-UHFFFAOYSA-N COc1ccc2C(=O)c3c(OC)cccc3C(=O)c2c1O
286 0.09375 HLJLINUUBHXUSL-UHFFFAOYSA-N COC12OC2C=c2c(=C1)occ(c2=O)c1ccc(cc1)O
287 0.09375 ARXNQRMRLTVGBN-UHFFFAOYSA-N OC1=CC2C(C=C1)(O2)c1oc2c(c1C(=O)C)ccc(c2)O
288 0.09375 QMHMLNXPGAVUBC-UHFFFAOYSA-N COc1ccc2c(c1)occ(c2=O)C12C=CC(=CC2O1)O
289 0.09375 PLFCIPFDHKQMDD-UHFFFAOYSA-N COc1ccc2c(c1)occ(c2=O)C1=CC=C(C2C1O2)O
290 0.09375 OUXYCZKMOXIJCH-UHFFFAOYSA-N COc1c(C)ccc2c1C(=O)c1c(C2=O)c(O)c(cc1)O
291 0.09375 GSMGMHYFALTXPU-UHFFFAOYSA-N Oc1ccc(cc1)c1oc2c(c1C(=O)C)cc(c(c2)O)O
292 0.09375 OPIRZIRWFVKPSM-UHFFFAOYSA-N Oc1ccc(cc1)c1oc2c(c1C(=O)C)c(O)cc(c2)O
293 0.09375 MINUZGFLENAPAY-UHFFFAOYSA-N Oc1ccc(cc1)c1oc2c(c1C(=O)C)ccc(c2O)O
294 0.09375 ZPWIXZMFPMMGMC-UHFFFAOYSA-N OC(=O)CC1=CC2=C(C(O1)(C)O)C(=O)c1c(C2)cccc1O
295 0.09375 WYQUNYPLQOQGGK-UHFFFAOYSA-N Oc1ccc2c(c1)oc(c2C(=O)C)c1ccc(c(c1)O)O
296 0.09375 XKEREHRMQXTTQN-UHFFFAOYSA-N Oc1ccc(c(c1)O)c1oc2c(c1C(=O)C)ccc(c2)O
297 0.09375 UBLJWIMJOYYSCU-UHFFFAOYSA-N COc1c(O)ccc2C(=O)C(=COc12)c3ccc(O)cc3
298 0.09375 BJJWMZUXSRYEAI-UHFFFAOYSA-N Oc1cccc2c1C(=O)c1c(C2=O)c(C)c(c(c1O)O)C
299 0.09375 QRKXYMPRZLVSNR-UHFFFAOYSA-N COc1cc(ccc1O)C(=CC(=O)O)Oc1cccc(c1)O
300 0.09375 BBRAOTYOIAGHRI-UHFFFAOYSA-N Cc1cc(O)c2C(=O)c3c(O)cc(CO)cc3C(=O)c2c1
301 0.09375 BFLLNMXDPQWHPN-UHFFFAOYSA-N Cc1cc(O)c2c(c1)C(=O)c1c(C2=O)c(O)cc(c1C)O
302 0.09375 XUNJSPAIRHLVBG-UHFFFAOYSA-N Oc1cc(O)c2c(c1)C(=O)c1c(C2=O)c(O)c(c(c1)C)C
303 0.09375 PFGKIRRQFZFSAJ-UHFFFAOYSA-N Oc1cc(O)c2c(c1)C(=O)c1c(C2=O)c(O)cc(c1C)C
304 0.09375 RASSUJJKQAIDBD-UHFFFAOYSA-N OC(=O)CC1OC(=C2C(C1)C(=O)c1c(C2=O)c(O)ccc1)C
305 0.09375 CYMFUXJMTGKHOA-UHFFFAOYSA-N COc1ccccc1c1oc2ccc(cc2c(=O)c1O)O
306 0.09375 HMJSSUBDXBZEFG-UHFFFAOYSA-N COc1ccccc1c1cc(=O)c2c(o1)cc(c(c2)O)O
307 0.09375 WHNOSQSZGKTUQT-UHFFFAOYSA-N COc1ccccc1c1cc(=O)c2c(o1)ccc(c2O)O
308 0.09375 ICJQHPMWSYVMOG-UHFFFAOYSA-N COc1cccc(c1c1cc(=O)c2c(o1)ccc(c2)O)O
309 0.09375 XXRHSAFEWFUNOX-UHFFFAOYSA-N COc1ccc(cc1c1cc(=O)c2c(o1)ccc(c2)O)O
310 0.09375 FKRZLTCLHLCAEG-UHFFFAOYSA-N COc1cc(O)ccc1c1cc(=O)c2c(o1)ccc(c2)O
311 0.09375 JTANOAKRGBUYII-UHFFFAOYSA-N COc1c(O)cccc1c1cc(=O)c2c(o1)ccc(c2)O
312 0.09375 UAVDMWJKFGLPEQ-UHFFFAOYSA-N OCOc1ccccc1c1cc(=O)c2c(o1)ccc(c2)O
313 0.09375 UIFRPDFXDKRBKQ-UHFFFAOYSA-N OC1C(=Cc2ccccc2)Oc2c1c1OCOc1c(c2)O
314 0.09375 NZXYWJWKAVBHSS-UHFFFAOYSA-N COc1ccccc1c1cc(=O)c2c(o1)C1OC1C(=C2)O
315 0.09375 JOBQRLIYKDEIPT-UHFFFAOYSA-N COC1=CC=CC2C1(O2)c1cc(=O)c2c(o1)ccc(c2)O
316 0.09375 VMEBWSYUDZGPSH-UHFFFAOYSA-N COC1=CC2OC2C=C1c1cc(=O)c2c(o1)ccc(c2)O
317 0.09375 RAKFBVSQFYPWLH-UHFFFAOYSA-N OC(=O)C=CCC1=C(C(O)C)C(=O)c2c(C1=O)cccc2O
318 0.09375 WPTBPQPHNGYNJF-UHFFFAOYSA-N Oc1cc(O)c2c(c1)OC(C(C2=O)c1ccc(c(c1)C)O)O
319 0.09375 PJNMGZVKOCRCLF-UHFFFAOYSA-N Oc1ccc(cc1)c1oc2c(C)c(O)ccc2c(=O)c1O
320 0.09375 JZOYQACMFLYEJG-UHFFFAOYSA-N COc1ccc2C(=O)C(=COc2c1)c3ccc(O)cc3O
321 0.09375 JRKDYXGPTUWBOT-UHFFFAOYSA-N Oc1ccc(cc1)c1oc2cc(O)c(cc2c(=O)c1O)C
322 0.09375 KVFJJIYPQVCUQT-UHFFFAOYSA-N Oc1ccc(c(c1)C)C1C(O)Oc2c(C1=O)c(O)cc(c2)O
323 0.09375 RIMGEKKFNUMOJD-UHFFFAOYSA-N OCc1c(O)c2C(=O)c3ccccc3C(=O)c2c(c1O)C
324 0.09375 ONPPMISKGDPLCZ-UHFFFAOYSA-N CN=C(c1cc(Cl)ccc1N(C(=O)O)C)c1ccccc1
325 0.09375 RNBBZMIHMNVZFN-UHFFFAOYSA-N OCc1cc(O)c2c(c1C)C(=O)c1c(C2=O)c(O)ccc1
326 0.09375 RNRUFPZPKHLYQZ-UHFFFAOYSA-N OCc1cc2C(=O)c3cccc(c3C(=O)c2c(c1C)O)O
327 0.09375 OVKPXCWAWJBGMN-UHFFFAOYSA-N COc1cc(CO)cc2c1C(=O)c1c(C2=O)cccc1O
328 0.09375 BPNMEZKFWZNCLT-UHFFFAOYSA-N COc1ccc2C(=O)c3c(O)c(OC)ccc3C(=O)c2c1
329 0.09375 LPYQIMMYZBZFTK-UHFFFAOYSA-N OCc1cc(O)c2c(c1)C(=O)c1c(C2=O)c(OC)ccc1
330 0.09375 BCNHHRYIFDJCQS-UHFFFAOYSA-N COc1cc(O)c2C(=O)c3c(O)c(C)ccc3C(=O)c2c1
331 0.09375 KRTDLKMYYZULBZ-UHFFFAOYSA-N Oc1cc2oc(c3ccccc3)c(c(=O)c2c(c1C)O)O
332 0.09375 NVQILOPDGZEGHK-UHFFFAOYSA-N COc1c(O)ccc2c1OC1C2=COc2c1ccc(c2)O
333 0.09375 VRJZEBNYWSHPID-UHFFFAOYSA-N COc1c(O)ccc2c1oc1c2COc2c1ccc(c2)O
334 0.09375 UANPJNLQQXTGOK-UHFFFAOYSA-N COc1cc2oc(=O)cc(c2cc1O)C12C=CC=CC2O1
335 0.09375 DLKMUVBDZGZDPQ-UHFFFAOYSA-N COC1=Cc2oc(=O)cc(c2C2C1(O)O2)c1ccccc1
336 0.09375 XYVSHPNJQANYAT-UHFFFAOYSA-N COC1=CC23OC(=O)C=C(C3(C=C1O)O2)c1ccccc1
337 0.09375 OOGRUKBFJVRVRU-UHFFFAOYSA-N COc1ccc2C(=O)c3cc(C)cc(O)c3C(=O)c2c1O
338 0.09375 WGOPDHHVHBYXPP-UHFFFAOYSA-N OCOc1cc2oc(=O)cc(c2cc1O)c1ccccc1
339 0.09375 QTDJQJCUNLMGRV-UHFFFAOYSA-N COc1cc2oc(=O)c(c(c2cc1O)c1ccccc1)O
340 0.09375 DORLKXQMSSWPPH-UHFFFAOYSA-N COC1=CC2(O)OC(=O)C=C(C2(C=C1O)O)c1ccccc1
341 0.09375 BCWSJYRRPCKQQN-UHFFFAOYSA-N Oc1cc2OC(c3ccccc3)C(C(c2c(c1)O)O)C(=O)O
342 0.09375 OCZOZMSHTPWVFR-UHFFFAOYSA-N COc1c(O)ccc2C(=O)c3cc(C)cc(O)c3C(=O)c12
343 0.09375 RVNNHFOSBVBNIE-UHFFFAOYSA-N CC(=O)OC1C2=C(C(O)=CC=C2)C(=O)C2=C1C=CC=C2O
344 0.09375 RSVSHBISQDLBEZ-UHFFFAOYSA-N OCC(O)CNC(=O)C1=CC(=CC(=C1)C(O)=O)[N+]([O-])=O
345 0.09375 GUNVLEJSOWBDBS-UHFFFAOYSA-N OC(=O)CCC1=CC=C(O1)C1=CC=CC=C1C(F)(F)F
346 0.09375 OXKFVHDXEXYYQG-UHFFFAOYSA-N OCOc1cc(O)c2c(c1)oc(cc2=O)c1ccccc1
347 0.09375 HBJOXUGRAADXAU-UHFFFAOYSA-N COC1=C2C(O)=CC3=C(C(=O)C=CC3=O)C2=C(OC)C=C1
348 0.09375 ZZYBHHNJKOJOFL-UHFFFAOYSA-N COC1=CC(Cl)=CC2=C1N=C(C=C2N)C1=CC=CC=C1
349 0.09375 FVTIJDCEOSSQJU-UHFFFAOYSA-N COC1=C(O)C=CC(=C1)C1=CC=C(OC(F)(F)F)C=C1
350 0.09375 BCXNGJRSNWYHPJ-UHFFFAOYSA-N Oc1cccc(c1)C1Oc2ccccc2C(=O)C1C(=O)O
351 0.09375 RFRSCTPKEGYARM-UHFFFAOYSA-N OC(=O)CCC1=C2C=CC(=O)C=C2OC2=C1C=CC(O)=C2
352 0.09375 NCPZJDWHFOFTES-UHFFFAOYSA-N CC1=C(C2=CC(=O)CC(=O)O2)C2=CC=CC(O)=C2C(O)=C1
353 0.09375 AVFXECNNRHGJSC-UHFFFAOYSA-N OCC1C2=C(C=CC(=C2)C(O)=O)C2=C1C=C(C=C2)C(O)=O
354 0.09375 LWGUKTSVKFADQN-UHFFFAOYSA-N OCCCCCCCCCCI
355 0.09375 YECDDLZCVOHDBF-UHFFFAOYSA-N Oc1ccc2c(c1)occ(c2=O)c1ccc(c(c1O)C)O
356 0.09375 AZMSFHAUTLZRBJ-UHFFFAOYSA-N COC1=C(OC(C)=O)C=C2C(=O)C3=CC=CC=C3OC2=C1
357 0.09375 UEMQUGOKGBUDGQ-UHFFFAOYSA-N COC1=CC=C(NC2=CC(Cl)=NC3=CC=CC=C23)C=C1
358 0.092307692 VAJMLZFOIJNRMC-UHFFFAOYSA-N COc1cc2c(cc1O)OC(C(C2=O)c1ccc(cc1)O)O
359 0.092307692 MHCJFIVNMQZETK-UHFFFAOYSA-N OC1=CC2C(C=C1)C(=O)C(=CO2)c1ccc2c(c1)OCO2
360 0.092307692 FNPYNGZDKAQPSQ-UHFFFAOYSA-N OCOc1cc2OC3C(c2cc1O)COc1c3ccc(c1)O
361 0.092307692 GYYPVEYINKQISP-UHFFFAOYSA-N OC(=O)C=CC1=C(O)C(O)=C(C=C1)C(=O)C1=CC=CC=C1
362 0.092307692 RVONZKDKHGRHNC-UHFFFAOYSA-N O=COc1cc(OC)ccc1C(=O)C(=O)c1ccccc1
363 0.092307692 ANLYWUFXAZIDAA-UHFFFAOYSA-N COc1cc(C(=O)O)c(cc1O)OC=Cc1ccc(cc1)O
364 0.092307692 IAYOGZUDBMKUQS-UHFFFAOYSA-N OC(=O)CC(=C)C(=O)C1=CC=C(C=C1)C1=C(F)C=C(F)C=C1
365 0.092307692 REBDGBHAOKTWNK-UHFFFAOYSA-N COc1c(c(cc(c1O)C)C(=O)O)C(=O)c1ccccc1O
366 0.092307692 MMPONQYLUFJFKD-UHFFFAOYSA-N COc1cc2OC(O)C(C(=O)c2cc1O)c1ccc(cc1)O
367 0.092307692 LSRIFHOVRDEMGG-UHFFFAOYSA-N OC(=O)CN=CC1OC21CC(NC(=C2)C(=O)O)C(=O)O
368 0.092307692 CEPYZPDHSYMIEZ-UHFFFAOYSA-N CCCCCCC([Se]C1=CC=CC=C1)C=O
369 0.092307692 YUKRTBNXGSNMIW-UHFFFAOYSA-N CC(=O)OC1=CC2=C(C=C1)C(=O)C(O2)=CC1=CC=C(C)O1
370 0.090909091 IUPGZERLPFCPRS-UHFFFAOYSA-N OCOc1ccc(c(c1)O)C1COc2c(C1=O)ccc(c2)O
371 0.090909091 LJLRFVGUMHCVIH-UHFFFAOYSA-N O=CC(=O)OC(C1Oc2c(C1)c1oc(=O)ccc1cc2)(C)C
372 0.090909091 WCGFRKFKFAUQCB-UHFFFAOYSA-N COC12C=CC(=CC2O1)C1C(O)Oc2c(C1=O)ccc(c2)O
373 0.090909091 WGNBOBSSOIDLOP-UHFFFAOYSA-N OC(=O)CC(=CC1=C(C(=O)C)C(=O)c2c(C1)cccc2O)O
374 0.090909091 WVXMNEVUDDUICX-UHFFFAOYSA-N OC(=CC(=O)O)CC1=C(C(=O)C)C(=O)c2c(C1)cccc2O
375 0.090909091 ZECRPKQWFBCAIT-UHFFFAOYSA-N COc1cc(OC=Cc2ccc(cc2)O)c(c(c1)O)C(=O)O
376 0.090909091 SKEGBQFXWFGYEZ-UHFFFAOYSA-N OC(=O)C=C1OC(C)c2c(C1)c(O)c1c(c2O)c(O)ccc1
377 0.090909091 CBKDYZFIHCMAFA-UHFFFAOYSA-N OCOc1ccc(cc1)C1CC(=O)c2c(O1)cc(cc2O)O
378 0.090909091 PMXQLYWKVRVGHH-UHFFFAOYSA-N Oc1ccc(c(c1)C)C1C(O)Oc2c(C1=O)cc(c(c2)O)O
379 0.090909091 BRYQHTCMZJKXAG-UHFFFAOYSA-N Oc1cc(O)c(c(c1)O)C(C(=Cc1ccccc1)C(=O)O)O
380 0.090909091 JWRJTNSXDIJNJT-UHFFFAOYSA-N OCOc1ccc(cc1)C1COc2c(C1=O)c(O)cc(c2)O
381 0.090909091 PBONQNRANFYEQU-UHFFFAOYSA-N OC(=O)CC(=O)CC1=C(C(=O)C)C(=O)c2c(C1)cccc2O
382 0.089552239 QIHTZOMZAMNXDN-UHFFFAOYSA-N OC1Oc2cc(O)c(cc2C(=O)C1c1ccc(c(c1)C)O)O
383 0.089552239 KISXZQNCMKNICV-UHFFFAOYSA-N COc1ccc(cc1O)C1OC(=O)C2=C(C1)C1OC1C=C2O
384 0.089552239 LMZJTNUOXUNSDC-UHFFFAOYSA-N OC(=O)CC1OC(=C)c2c(C1)c(O)c1c(c2O)c(O)ccc1
385 0.089552239 CKGXPOBAOAXELI-UHFFFAOYSA-N COC1=CC(OC)=C(C=C1C(=O)C=CC1=CC=CO1)C(O)=O
386 0.089552239 OJRQHNBCWDRZDX-UHFFFAOYSA-N OC(=O)OCC1OC(=C2C(=Cc3c(C2=O)c(O)ccc3)C1)C
387 0.089552239 ZTHLPMPKHVWZLW-UHFFFAOYSA-N OC(=O)CN=CC=C1C=C(NC(C1O)C(=O)O)C(=O)O
388 0.089552239 LTJBUBARADNUID-UHFFFAOYSA-N OCOc1cc(O)ccc1C(=O)CC(=O)c1ccc(cc1)O
389 0.089552239 OJSOFIURCOVEMO-UHFFFAOYSA-N OCC1=C2C(=Cc3c(C2=O)c(O)ccc3)CC(O1)CC(=O)O
390 0.089552239 PBCNRAXRWSXTOT-UHFFFAOYSA-N CCOC(=O)OCC(=C)CS(=O)(=O)C1=CC=CC=C1
391 0.089552239 RLKRKBUAECQNGV-UHFFFAOYSA-N OCOc1cc2OC(CC(=O)c2c(c1)O)c1ccc(cc1)O
392 0.089552239 KKOXBLQDPBGRJK-UHFFFAOYSA-N OC(=O)CN=CC=C1CC(NC2(C1O2)C(=O)O)C(=O)O
393 0.088235294 XSKTVVWALMZCNP-UHFFFAOYSA-N OC(=O)CN=CC(=C1CC(NC(=C1)C(=O)O)C(=O)O)O
394 0.088235294 HLPCVKYWCRSAKN-UHFFFAOYSA-N OC#CC1OC(C)C2=C(C1)C(=O)c1c(C2=O)c(O)ccc1
395 0.088235294 PBUIULAGSYHBRC-UHFFFAOYSA-N Oc1ccc(cc1)C=C(C(c1ccc(cc1O)O)O)C(=O)O
396 0.088235294 KZEFFRZVSUKPAX-UHFFFAOYSA-N OC(=O)CN=C(C=C1CC(NC(=C1)C(=O)O)C(=O)O)O
397 0.086956522 QEKMXZVDXZZQOK-UHFFFAOYSA-N O=CC(=O)Oc1cc2occc2c(c1C=O)OCC=C(C)C
398 0.086956522 JZTZVTCZKZHFNF-ODXREFDESA-N OCC1OC(C(O)C1O)N2C=C(COC=O)C(=O)NC2=O
399 0.086956522 GVXBVGCCRQZHBT-UHFFFAOYSA-N COC1CCCCCC1[Se]C1=CC=CC=C1
400 0.086956522 JZTZVTCZKZHFNF-UHFFFAOYSA-N OCC1OC(C(O)C1O)N1C=C(COC=O)C(O)=NC1=O
401 0.086956522 CPBIXIOMNOJHLE-UHFFFAOYSA-N OP1(=O)COC(CN2C=NC3=C2CC=NC3=N)CO1
402 0.085714286 RIPJINSRFDYUIF-UHFFFAOYSA-N OC(=O)CN=CC=C1CC(NC(=C1O)C(=O)O)C(=O)O
403 0.085714286 KYAGSNNYKBKDNY-UHFFFAOYSA-N O=CC(=O)Oc1c(C=O)cc2c(c1OCC=C(C)C)occ2
404 0.084507042 CVGXXKANGPDDHB-UHFFFAOYSA-N CC(=CCc1cc(ccc1OS(=O)(=O)O)C(=O)C)C
405 0.084507042 FDFRHIJQZZKTFG-UHFFFAOYSA-N OC(=O)CN=CC=C1OCC(NC(=C1)C(=O)O)C(=O)O
406 0.084507042 RXBGMJHCAVADFG-UHFFFAOYSA-N O=CC(=O)Oc1c(C=O)c(CC=C(C)C)c2c(c1O)occ2
407 0.083333333 GRILELGQNUBIAJ-CQSZACIVSA-N CC(=O)O[C@@H](COC(=O)c1ccccc1)C=C2OC(=O)C=C2
408 0.083333333 GRILELGQNUBIAJ-RNQWEJQRSA-N CC(=O)OC(COC(=O)c1ccccc1)C=C2/OC(=O)C=C2
409 0.083333333 GRILELGQNUBIAJ-XXYUJHKVSA-N CC(=O)OC(COC(=O)c1ccccc1)C=C2/OC(=O)C=C2
410 0.083333333 GRILELGQNUBIAJ-KADHNRKRSA-N CC(=O)OC(COC(=O)c1ccccc1)C=C/2OC(=O)C=C2
411 0.082191781 LGNQBGABKCQOCL-UHFFFAOYSA-N COC1OCC(SC(=O)C2=CC=CC=C2)C(O)C1O
412 0.082191781 HJQBHTWSJUDPCN-UHFFFAOYSA-N COC(=CC(=O)O)C=C1OC(CC(=O)C1=O)c1ccccc1
413 0.08 QAGSMCUQVUOEIK-UHFFFAOYSA-N CC(=CCC(=C1C=COC1=O)c1ccc(=O)oc1C(=O)O)C
414 0.076923077 JBLGGLDNCZTCCM-UHFFFAOYSA-N CC(=C(C=C1OC(CC(=O)C1=O)c1ccccc1)O)C(=O)O
415 0.075949367 CQFVHKLQZUNUME-UHFFFAOYSA-N CSCCCCCC=C(C(C(=O)O)O)C(=O)O
416 0.075 DJYJVAFMIBYIES-UHFFFAOYSA-N OCC(C(=O)O)(CCC(=O)NCCS(=O)(=O)O)N
417 0.071428571 CJJVFNAOEPYPAI-UHFFFAOYSA-N CC=CC=C1C=CC(=C1C(=O)O)C(=CO)C(=O)OC
418 0.068181818 JDTMNMAQWVSSOO-MRVPVSSYSA-N [H][C@@](COC(=O)CCCC)(COP(O)(O)=O)OC=O
419 0.06741573 GVPKNZKEEGUVAT-SNIIRKHRSA-N CC(=C/C=CC=CC1=C(C)C(=O)OC1=O)CC(=O)O
420 0.06741573 GVPKNZKEEGUVAT-UHFFFAOYSA-N CC(=CC=CC=CC1=C(C)C(=O)OC1=O)CC(=O)O
421 0.06741573 GVPKNZKEEGUVAT-RWZKFJQPSA-N CC(=C/C=C/C=C/C1=C(C)C(=O)OC1=O)CC(=O)O
422 0.0625 IIQJLBKXWGKSKE-CZUORRHYSA-N COc1ccc(cc1)C2C(O)Oc3cc(O)cc(O)c3C2=O
423 0.0625 QNHPMVBTMIUVRU-INIZCTEOSA-N Oc1ccc2c(OCC(O)(Cc3cc(O)c(O)cc23)C=O)c1
424 0.0625 GBPQWQXLBULQCG-INIZCTEOSA-N COc1cc(OC)c2C(=O)C3=C(C=C(C)OC3O)C(=O)c2c1
425 0.0625 FCSZMXPBNNJHCE-UHFFFAOYSA-N COC(=O)C1=CCCOC2=C1C(=O)c3c(O)cc(C)cc3O2
426 0.0625 AOOWAUAQVUYDCR-UHFFFAOYSA-N O=C1CN=C(c2c(N1)ccc(c2)Cl)c1ccccc1C
427 0.0625 UOSZQIQUCYTISS-UHFFFAOYSA-N Cc1cc(ccc1O)C2=CC(=O)c3c(O)cc(O)cc3O2
428 0.0625 DAPPJIWHYPGZBD-UHFFFAOYSA-N COc1ccc2C(=O)c3c(OC)cc(O)cc3Oc2c1OC
429 0.0625 MNLGBRDSLUAKRO-UHFFFAOYSA-N COc1cc(O)c2C(=O)c3ccc(OC)c(OC)c3Oc2c1
430 0.0625 QJECYGRWVGWSQT-UHFFFAOYSA-N CC(=O)Oc1cc(OC(=O)C)c2ccccc2c1OC(=O)C
431 0.0625 GIDRLUSLPCHOKR-UHFFFAOYSA-N COc1cccc2C(=O)c3ccc(CO)c(O)c3C(=O)c12
432 0.0625 OGTCBVCFGBRGIV-UHFFFAOYSA-N OC(=O)C=C1OC(=C2C(=Cc3c(C2=O)c(O)ccc3)C1)C
433 0.0625 QQSAJISSEWCVQQ-UHFFFAOYSA-N OC(=O)Cc1cc2cc3cccc(c3c(=O)c2c(o1)C)O
434 0.0625 SWYVZKGICYEZDR-UHFFFAOYSA-N COc1ccccc1C2=CC(=O)c3c(O)cc(O)cc3O2
435 0.0625 OLGOBACUQRYGQI-UHFFFAOYSA-N OC(=O)CC1OC(=C2C3(C1)OC3c1c(C2=O)c(O)ccc1)C
436 0.0625 CUNPSGQVOPWBSV-UHFFFAOYSA-N OC(=O)CC1OC(=C2C(=CC34C(C2=O)(O4)C(=CC=C3)O)C1)C
437 0.0625 JDJINKCOKHPRBJ-UHFFFAOYSA-N OC(C(C(=O)O)Cc1ccc2c(c1)ccc(c2)O)O
438 0.0625 CAIIELFJLMMABK-UHFFFAOYSA-N OC(=O)CC1OC(=C2C(=CC3=C(C2=O)C2(O)OC2C=C3)C1)C
439 0.0625 WEFSZJKXXQXIIP-UHFFFAOYSA-N COc1cc(O)c(c(c1)O)C(=O)C=C(c1ccc(cc1)O)O
440 0.0625 PEGHKUSBHXXEJQ-UHFFFAOYSA-N COc1ccc(cc1)C(=C)Oc1cc(O)cc(c1C(=O)O)O
441 0.0625 YMQFPFLDOQWWSG-UHFFFAOYSA-N COc1ccc(cc1)C1=CC(=O)C2C(O1)(O)C=C(C=C2O)O
442 0.0625 DANYIYRPLHHOCZ-UHFFFAOYSA-N COC1=CC=C(C=C1)C2=CC(=O)C3=C(C=C(C=C3O2)O)O
443 0.0625 XLLZUOBXTOFPDA-UHFFFAOYSA-N COC1=CC=CC2=C1C(=O)C1=C(C(O)=C(CO)C=C1)C2=O
444 0.0625 YHYFNJOSLJBUHN-UHFFFAOYSA-N O=C1N(NC2=C1C=NC1=CC=CC=C21)C1=CSC=C1
445 0.0625 WZUVPPKBWHMQCE-XJKSGUPXSA-N C1C2=CC(=C(C=C2[C@H]3[C@@]1(COC4=C3C=CC(=C4O)O)O)O)O
446 0.0625 XLTFNNCXVBYBSX-UHFFFAOYSA-N COC1=C(C=C(C2=C1OC(=CC2=O)C3=CC=CC=C3)O)O
447 0.0625 KYLDSGMAWUEEHA-UHFFFAOYSA-N Oc1ccc2c(c1)c(=O)c(c(o2)c1ccc(c(c1)C)O)O
448 0.0625 GCWOYVFHJDNKIN-UHFFFAOYSA-N COC1=CC=C(C=C1)C2=COC3=CC(=C(C=C3C2=O)O)O
449 0.0625 LYISDADPVOHJBJ-UHFFFAOYSA-N COC1=C(OC2=CC(=CC(=C2C1=O)O)O)C3=CC=CC=C3
450 0.0625 KETHROPSTHFXHY-UHFFFAOYSA-N CC(=O)C1=CC2=C(C=CN=C2Cl)N1CC1=CC=CC=C1
451 0.0625 ZPXSCAKFGYXMGA-UHFFFAOYSA-N OC1(N2CCN=C2C2=CC=CC=C12)C1=CC=C(Cl)C=C1
452 0.0625 FTIVNQNUQCZQMG-UHFFFAOYSA-N CC(=O)N1CCN(CC1)C1=C(C=CC(Cl)=N1)[N+]([O-])=O
453 0.0625 XVOUSBVORUVHLH-UHFFFAOYSA-N O=CC1=CC=CC=C1CC1=CC2=CC3=CC=CC=C3C=C2S1
454 0.0625 AJKLGKDFAKPFCU-UHFFFAOYSA-N O=CC1=CC=CC=C1CC1=CC2=C(S1)C=CC1=CC=CC=C21
455 0.0625 OVXLAHYZSTUGRF-UHFFFAOYSA-N COc1ccc(cc1)C12OC1Oc1c(C2=O)ccc(c1)O
456 0.0625 WGFPJCXHFFINAG-UHFFFAOYSA-N OC(=O)CC1OC(=C2C(=Cc3c(C2=O)c(O)cc(c3)O)C1)C
457 0.0625 RTCRSVKNNQSDSV-UHFFFAOYSA-N O=CC1=CC=CC=C1CC1=CC2=C(S1)C1=CC=CC=C1C=C2
458 0.0625 CBBDCBONPMJYAG-UHFFFAOYSA-N CCOP(=O)(CC1=CSC2=CC=CC=C12)OCC
459 0.0625 XFCMFSCCYUTDMB-UHFFFAOYSA-N CCN1C(=O)N=C(C2=CC=CC=C2)C2=C1C=CC(Cl)=C2
460 0.0625 NIIKVEMBLQWGMF-UHFFFAOYSA-N CC1=CC=C(C=C1)N1C(C)=NC2=C(C=CC(Cl)=C2)C1=O
461 0.0625 KXHQMADJUBBPRC-UHFFFAOYSA-N CC1=CC(=CC=C1)N1C(C)=NC2=C(C=CC(Cl)=C2)C1=O
462 0.0625 SUSIIIWLWDIVQR-UHFFFAOYSA-N COc1ccc(cc1O)C1C(O)Oc2c(C1=O)ccc(c2)O
463 0.0625 LIJGBEOGFJMVLY-UHFFFAOYSA-N CN1N=C(C(O)=C1C1=CC=C(Cl)C=C1)C1=CC=CC=C1
464 0.0625 GPMBSPSCNUKEEM-UHFFFAOYSA-N COc1ccc(cc1)C1C(O)OC2=CC3(C(C=C2C1=O)O3)O
465 0.0625 UHTPCVRQVSJRLW-UHFFFAOYSA-N COc1ccc(cc1O)C=C1Oc2c(C1=O)ccc(c2)O
466 0.0625 TXMKWLMXNSUAPQ-UHFFFAOYSA-N OC1(N2CCN=C2C2=CC=C(Cl)C=C12)C1=CC=CC=C1
467 0.0625 PZLNOMXSVZFRJB-UHFFFAOYSA-N CCOP(=O)(CC1=CC2=CC=CC=C2S1)OCC
468 0.0625 LKOJGSWUMISDOF-UHFFFAOYSA-N COC1=C(O)C2=C(OC(=CC2=O)C2=CC=CC=C2)C=C1O
469 0.0625 XEBKMXHWXCZIOK-UHFFFAOYSA-N O=C1C(=Cc2ccc(c(c2)O)O)Oc2c1cc(C)c(c2)O
470 0.0625 NKYNNUGUFXNRNO-UHFFFAOYSA-N Oc1cc2OC(=Cc3ccc(c(c3)O)O)C(=O)c2c(c1)C
471 0.0625 RBGGMRJKTMAEGJ-UHFFFAOYSA-N OC(=O)CC1=CC2=C(OCO2)C=C1C(=O)C1=CC=CC=C1
472 0.0625 FYMZJUSSDXNLLK-UHFFFAOYSA-N CC1=NC2=C(C=CC(OCC3=CC=CC=C3)=C2)C(Cl)=N1
473 0.0625 CGIUQYZNUHHGGO-UHFFFAOYSA-N COC1=CC2C(=O)C(=COC2(C=C1O)O)c1ccc(cc1)O
474 0.0625 XWAARTWWMDXWDT-UHFFFAOYSA-N O=C1C(=Cc2ccc(c(c2)O)O)Oc2c1ccc(c2C)O
475 0.0625 JHOUHKATBBAEKU-UHFFFAOYSA-N CC1=CC2C(=NC3=CC=C(Cl)C=C3)C(=O)N=C2C(C)=C1
476 0.0625 QNMVACRLWXFDIH-UHFFFAOYSA-N CC1=CC=C(S1)C(C1=CC=C(C)S1)C1=CC=CC=C1
477 0.0625 BIZKCFSMDFNRCG-UHFFFAOYSA-N CC1(CO)OC1COC1=C2C=COC2=CC2=C1C=CC(=O)O2
478 0.0625 XTYUGYARYWRLMQ-UHFFFAOYSA-N CNC(=O)C1=CC=CC2=C(Cl)C3=CC=CC(C)=C3N=C12
479 0.0625 JMSZUICBWWUJAD-UHFFFAOYSA-N CC1=C(CCO)SC=[N+]1CC(=O)C1=CC=CC=C1
480 0.0625 ASDAACPLTHDPRW-UHFFFAOYSA-N COC1=C(O)C2=C(OC=C(C2=O)C2=CC=CC=C2)C=C1O
481 0.0625 SHEQVFRGOJOFJH-UHFFFAOYSA-N Oc1ccc2c(c1)occ(c2=O)C1=CC2C(C=C1)OCO2
482 0.0625 DYFZRBWTZSXASQ-UHFFFAOYSA-N OC1=CC23C(C=C1)(O3)C(=C(O2)c1ccc(cc1)O)C(=O)C
483 0.0625 DJEJGSKTDIXMIJ-UHFFFAOYSA-N Oc1ccc2c(c1)occ(c2=O)C1C=CC2=C(C1)OCO2
484 0.0625 SBTYLGCTOBDYIJ-UHFFFAOYSA-N CC(=O)C1C(=O)C=C2C(C1=O)(C)c1c(O2)cc(c(c1O)C)O
485 0.0625 KHQFFGARSFGYHE-UHFFFAOYSA-N Oc1ccc2c(c1)occ(c2=O)C1=CC2=C(CC1)OCO2
486 0.0625 FXAZWEDOUYPKHI-UHFFFAOYSA-N Oc1c(O)c(O)c2c(c1C)oc(cc2=O)c1ccccc1
487 0.0625 UGMTXSZTANLUES-UHFFFAOYSA-N Oc1ccc2c(c1)OCC(C2=O)c1ccc2c(c1)OCO2
488 0.0625 UFCQJOXQIHMXSN-UHFFFAOYSA-N Oc1cc2oc(c3ccccc3)c(c(=O)c2c(c1O)O)C
489 0.0625 SQQNYFMYKXCRKD-UHFFFAOYSA-N OC1=CC=C(C(=O)C=CC2=CC=C3OCOC3=C2)C(O)=C1
490 0.0625 OZHLXITVGGWFEF-UHFFFAOYSA-N CC1=CC=C(C=C1)N1C(CCl)=NC2=CC=CC=C2C1=O
491 0.0625 WUFFYAFXNGRHNO-UHFFFAOYSA-N ClC1=CC=C(C=C1)C12NCCN1C(=O)C1=CC=CC=C21
492 0.0625 OPWUVOPHCMWWGJ-OAGGEKHMSA-N C12C=C(O)C=CC=1[C@@H](O)[C@@H]1OCC3C=C(O)C(O)=CC=3[C@H]1O2
493 0.0625 MUYHGFMZSYOSJF-UHFFFAOYSA-N COC1=CC2C3(C(=C1)OC=C(C3=O)c1ccc(cc1)O)O2
494 0.0625 POEYUAVOXMIQIQ-UHFFFAOYSA-N COC1=CC=C2C3(C1O3)OC=C(C2=O)c1ccc(cc1)O
495 0.0625 OPWUVOPHCMWWGJ-PMPSAXMXSA-N C12C=C(O)C=CC=1[C@@H](O)[C@@H]1OCC3C=C(O)C(O)=CC=3[C@@H]1O2
496 0.0625 AQPFFYOIRKEBDI-OAGGEKHMSA-N C12C=C(O)C=CC=1[C@@H](O)[C@@H]1OCC3C(O)=C(O)C=CC=3[C@H]1O2
497 0.0625 HZUOBBZAFFGJAK-UHFFFAOYSA-N COc1ccc2c(c1)occ(c2=O)C1=CC2C(C=C1)(O2)O
498 0.0625 AQPFFYOIRKEBDI-BZUAXINKSA-N C12C=C(O)C=CC=1[C@@H](O)[C@H]1OCC3C(O)=C(O)C=CC=3[C@H]1O2
499 0.0625 FGHALKDSCVZDOE-UHFFFAOYSA-N CC(=O)CSC1=NC=NC2=C1C=NN2C1=CC=CC=C1
500 0.0625 GUUSKFGMYHYJRT-UHFFFAOYSA-N Cc1cc(C)c(c2c1C(=O)c1c(O)c(O)ccc1C2=O)O
501 0.0625 SZEGGRGYVVQDCY-UHFFFAOYSA-N C1(O)=C(C)C2OC(C3C=CC=CC=3)=C(O)C(=O)C=2C(O)=C1
502 0.0625 MFKVHKMRLAMPHU-UHFFFAOYSA-N Oc1ccc2c(c1O)C(=O)c1c(C2=O)c(O)c(c(c1)C)C
503 0.0625 GJJSRVSNWFRZBP-UHFFFAOYSA-N Cc1cc(O)c(c2c1C(=O)c1c(O)c(C)ccc1C2=O)O
504 0.0625 UYKUNBGTZZHHMJ-UHFFFAOYSA-N Oc1ccc(cc1)c1coc2c(c1=O)c(O)cc(c2C)O
505 0.0625 ZKKYTRFKLILDCZ-UHFFFAOYSA-N O=C1CN=C(c2c(N1)c(C)cc(c2)Cl)c1ccccc1
506 0.0625 YWXPAQMIMTVTPO-UHFFFAOYSA-N COC1=CC=C(C=C1)C1C(C#N)C(=N)SC(=N)C1C#N
507 0.0625 KNNPVLGXUKWPMQ-UHFFFAOYSA-N OCC1=CC2=C(OCO2)C=C1C1=CC2=C(OCO2)C=C1CO
508 0.0625 BYVCJUHROBDLAU-UHFFFAOYSA-N COC1OC(C)C(O)C1N1C=NC2=C(Cl)N=CN=C12
509 0.0625 OGMJQNNUDWUOLS-UHFFFAOYSA-N OCCCCOC(=O)C1=CC(=CC(=C1)[N+]([O-])=O)[N+]([O-])=O
510 0.0625 KKXGJWOVAOLBEV-UHFFFAOYSA-N COC1=CC=C(C=C1)C(=O)C1(O)OC2=CC=CC=C2C1=O
511 0.0625 UDUHZNQIWREYAY-UHFFFAOYSA-N O=C(CC1=CC2=C(OCO2)C=C1)C1=CC2=C(OCO2)C=C1
512 0.0625 AZDOZGYXOAOENF-UHFFFAOYSA-N NC(=O)C(C(C(N)=O)C1=CC=C(Cl)C=C1)C1=CC=CC=C1
513 0.0625 CYENPHRRKQQAOP-UHFFFAOYSA-N COc1cc2OC(C)(C)C=Cc2c3OC(=CC(=O)c13)C(=O)O
514 0.0625 MCIOCZPDXCLJLE-UHFFFAOYSA-N COc1cc(ccc1O)C1(O)CC(=O)c2c(O1)cc(cc2)O
515 0.0625 QXKAODAWUSIZMC-UHFFFAOYSA-N COc1cc(ccc1O)C(=C)Oc1cc(O)ccc1C(=O)O
516 0.0625 IHBJTADWNIJVJR-UHFFFAOYSA-N CC1=NC2=C(C=CC(Cl)=C2)C(=O)N1C1=CC=CC=C1C
517 0.0625 AJKXDEAURNDLBL-UHFFFAOYSA-N ClC1=CC2=C(C=C1)N(CC=C)C(=O)N2C1=CC=CC=C1
518 0.0625 ZNVYZVWPCQDWGT-UHFFFAOYSA-N O=c1ccc2c(o1)c(OCC1OC1(C)C)c1c(c2O)cco1
519 0.0625 ADUPIWFEODEMLY-UHFFFAOYSA-N COc1cc(C=CC(=O)C2=C(O)C=C(C#C2)O)ccc1O
520 0.0625 FUFDIJFMIGAPLX-UHFFFAOYSA-N O=C1OC2C(C1OC(C2O)Oc1cccc2c1cccc2)O
521 0.0625 RXMRGGOJQQYMTC-UHFFFAOYSA-N COc1cc(C=CC(=O)C2=C(O)C#CC=C2O)ccc1O
522 0.0625 LINUMKWDDLJYCA-UHFFFAOYSA-N OC(=O)C1C(Oc2c(C1=O)cc(cc2)O)c1ccccc1
523 0.0625 WSNISKVPPPGLFK-OAHLLOKOSA-N CC(=O)OC1C(=O)C=COC=C1COC(=O)c2ccccc2
524 0.0625 FJEWCGRZQWFLPK-UHFFFAOYSA-N Cc1cc(O)c2c(c1)C(=O)c1c(C2=O)c(O)c(c(c1)O)C
525 0.0625 WZUVPPKBWHMQCE-BBRMVZONSA-N Oc1cc2CC3(O)COc4c(O)c(O)ccc4C3c2cc1O
526 0.0625 WZUVPPKBWHMQCE-UHFFFAOYSA-N Oc1cc2CC3(C(c2cc1O)c1ccc(c(c1OC3)O)O)O
527 0.0625 DCERTHSLNUBNGD-UHFFFAOYSA-N O=C1C(=CC2=CCCC=C2)Oc2c1c1OCOc1c(c2)O
528 0.0625 HDVXLPYYNFIZPY-UHFFFAOYSA-N COc1ccccc1C1=CC(=O)C2(C(O1)(O)C=CC(=C2)O)O
529 0.0625 ZPAFZKXYBIKNIT-UHFFFAOYSA-N O=C1C(=CC2=CC=CCC2)Oc2c1c1OCOc1c(c2)O
530 0.0625 WUADCCWRTIWANL-UHFFFAOYSA-N COC1=CC=C(C=C1)C2=COC3=CC(=CC(=C3C2=O)O)O
531 0.0625 HINLNVFILXYTER-WUXMJOGZSA-N O=C1/C(=C\C2CC=CC=C2)/Oc2c1c1OCOc1c(c2)O
532 0.0625 XXOKBLWPSFPLQQ-UHFFFAOYSA-N O=C1C(=Cc2ccccc2)OC2C1C1=C(C(=C2)O)OCO1
533 0.0625 GNUQPOWTEKLCMC-UHFFFAOYSA-N COc1ccccc1c1cc(=O)c2c(o1)c(O)cc(c2)O
534 0.0625 MPFNIBLLGWKSOR-UHFFFAOYSA-N OC1=CC2=C(C3C1OCO3)C(=O)C(=Cc1ccccc1)O2
535 0.0625 UJRWGCIZDLZKMN-UHFFFAOYSA-N Oc1ccc2c(c1)OC=C(C2O)c1ccc2c(c1)OCO2
536 0.0625 OPWUVOPHCMWWGJ-ARFHVFGLSA-N OC1C2OCc3cc(O)c(O)cc3C2Oc4cc(O)ccc14
537 0.0625 HQMOTYNSXCURDB-MRXNPFEDSA-N Oc1ccc2CC(O)(COc2c1)c3cc4OCOc4cc3O
538 0.0625 VCNJBAPCRYYSFJ-UHFFFAOYSA-N COC1=C(O)C(=CC2C1(O)C(=O)c1c(C2=O)cccc1O)C
539 0.0625 COJFHZGUKBENGW-UHFFFAOYSA-N O=c1ccc2c(o1)cc1c(c2OCC2OC2(C)C)C2C(O1)O2
540 0.0625 QVHSBHSFOWETOR-UHFFFAOYSA-N O=c1ccc2c(o1)C1OC31C(=C2OCC1OC1(C)C)C=CO3
541 0.0625 SHDJMJWYYNORRX-UHFFFAOYSA-N COc1ccccc1C1=CC(=O)C23C(O1)(C=CC(=C3)O)O2
542 0.0625 LEHWKXPLTJQRNT-UHFFFAOYSA-N OCOc1c(O)cc(c(c1OC)c1cc2c(o1)cccc2)O
543 0.0625 KDKWOLIZZOMWIB-UHFFFAOYSA-N OCOc1cc(O)c(c(c1O)OC)c1cc2c(o1)cccc2
544 0.0625 JINUKDANQJEAHS-UHFFFAOYSA-N COc1ccccc1c1cc(=O)c2c(o1)C=CC1(C2O1)O
545 0.0625 PGXQCQOXUPSTED-UHFFFAOYSA-N OCC1=CC2=C(C(C1)O)C(=O)c1c(C2=O)cc(cc1OC)O
546 0.0625 ZFWUTOCTSAZAKK-UHFFFAOYSA-N OCc1cc(OCc2cc(O)ccc2O)ccc1O
547 0.0625 UKRUMNUFLKHQFF-UHFFFAOYSA-N COC1=C2C(=CC(C1)O)C(=O)c1c(C2=O)c(O)cc(c1)CO
548 0.0625 ZDHCMFCBEUAXNQ-UHFFFAOYSA-N COC1=C2C(CC(=C1)O)C(=O)c1c(C2=O)c(O)cc(c1)CO
549 0.0625 KOGNQEVUQMQLPJ-UHFFFAOYSA-N OCOc1cc(OC)c2c(c1)oc(c2)c1cc(O)cc(c1)O
550 0.0625 MKZVTOZCOUZLMY-UHFFFAOYSA-N Oc1ccc2c(c1)oc(c(c2=O)O)c1ccc(c(c1)C)O
551 0.0625 MFUGFRSCIJUVTB-UHFFFAOYSA-N COc1ccc(cc1)C2=CC(=O)Oc3cc(O)c(O)cc23
552 0.0625 ZJZXYURPTLXWCN-UHFFFAOYSA-N COc1ccc(cc1)C1COC2=CC(=CC3(C2(C1=O)O3)O)O
553 0.0625 NNYRGHXTKGQRQU-UHFFFAOYSA-N OCOc1cc(OC)cc2c1cc(o2)c1cc(O)cc(c1)O
554 0.0625 RJGLKYURJBOHQM-UHFFFAOYSA-N COc1ccc(cc1)C1COC2=CC3(C(C(=C2C1=O)O)O3)O
555 0.0625 IIQJLBKXWGKSKE-UHFFFAOYSA-N COc1ccc(cc1)C1C(O)Oc2c(C1=O)c(O)cc(c2)O
556 0.0625 BLSKYBAYJMXQKS-UHFFFAOYSA-N OCc1cc(O)c2c(c1)C(=O)c1c(C2O)c(OC)cc(c1)O
557 0.0625 QSEQBIAMACGYQZ-UHFFFAOYSA-N COc1cc(O)cc(c1)C(=O)c1cc(C)cc(c1C(=O)O)O
558 0.0625 XXGJZJOYIUZFFJ-UHFFFAOYSA-N COc1ccc(cc1O)C1CC(=O)C2=C(O1)C#CC=C2O
559 0.0625 RMWWKCYHQBLAMU-UHFFFAOYSA-N COc1ccc(cc1O)C1CC(=O)C2=C(O1)C=C(C#C2)O
560 0.0625 AOXGGCPBCDBTBM-UHFFFAOYSA-N OC(=O)C1C(Oc2c(C1=O)ccc(c2)O)c1ccccc1
561 0.0625 RKSIKVSJRYCBFY-UHFFFAOYSA-N OC(CC1=CC(=O)c2c(C1)cccc2O)CC(=O)O
562 0.0625 WSRRHFFQNVXIKF-UHFFFAOYSA-N COc1cc(O)c2C(=O)c3c(OC)ccc(OC)c3Oc2c1
563 0.0625 NKADRDKSGUQFNF-UHFFFAOYSA-N OCOc1cc2oc(cc2cc1O)c1ccc(cc1O)OC
564 0.0625 HXZPXCMIXNGMEN-UHFFFAOYSA-N COc1ccc(cc1)c1oc2C=C(O)CC(c2c(=O)c1O)O
565 0.0625 BPGBDRMCKXCGGS-UHFFFAOYSA-N COc1cc(O)cc(c1C(=O)O)C(=O)c1cc(C)cc(c1)O
566 0.0625 STWLHRJLBIXUSE-UHFFFAOYSA-N Oc1ccc(CC2=COc3cc(O)cc(O)c3C2=O)cc1
567 0.0625 PDCWQVYJYAWPTN-UHFFFAOYSA-N COc1c(O)cc(c(c1OC(=C)c1ccccc1)C(=O)O)O
568 0.0625 RLNPCRVLEDMKKM-UHFFFAOYSA-N COc1c(cc(cc1O)O)OC(=CC(=O)O)c1ccccc1
569 0.0625 YHBXDDRFMRXUKS-UHFFFAOYSA-N COc1ccc(cc1O)C(=COc1cccc(c1)O)C(=O)O
570 0.0625 ZPRPRKRDEDWZKT-UHFFFAOYSA-N OCc1c(O)cc2c(c1O)C(=O)c1c(C2=O)cccc1C
571 0.0625 IXASPNHQEYXWNQ-UHFFFAOYSA-N OCc1c(O)cc2c(c1O)C(=O)c1c(C2=O)c(C)ccc1
572 0.0625 AHTGBOZRVJVBIR-UHFFFAOYSA-N OCc1c(O)cc2c(c1O)C(=O)c1c(C2=O)ccc(c1)C
573 0.0625 QNKHYQKZKWIQCT-UHFFFAOYSA-N OCc1c(O)cc2c(c1O)C(=O)c1c(C2=O)cc(cc1)C
574 0.0625 OKZGXZRADBCNGQ-UHFFFAOYSA-N COc1ccc(cc1O)C=COc1cc(O)ccc1C(=O)O
575 0.0625 RVZXSEMJMMVLJJ-WUXMJOGZSA-N COc1cc(O)cc2OC(=O)C(=Cc3ccc(O)cc3)c12
576 0.0625 LUDKLGBTCGZHDX-UHFFFAOYSA-N CNc1ccc(cc1C(=NCC(=O)O)c1ccccc1)Cl
577 0.0625 BKXSZGOGPFIGKW-UHFFFAOYSA-N Oc1ccc(cc1O)c1coc2c(c1=O)cc(c(c2)O)C
578 0.0625 FADWWCUOBBHEBQ-UHFFFAOYSA-N Oc1ccc(cc1O)c1coc2c(c1=O)ccc(c2C)O
579 0.0625 VYRIGRQQKUZPEX-UHFFFAOYSA-N COc1cc(O)c2C(=O)c3c(OC)c(OC)ccc3Oc2c1
580 0.0625 YFJOJJFMNMCNTG-UHFFFAOYSA-N CC(=O)C1=C(O)C=C2C(C1=O)(C)c1c(O2)cc(c(c1O)C)O
581 0.0625 IKRNJAXGVSNEFN-UHFFFAOYSA-N OC(=O)C1c2cc(C)cc(c2C(=O)c2c1cccc2O)O
582 0.0625 KYNYRRVURGWQHT-UHFFFAOYSA-N OCc1cc(O)c2c(c1)C(=O)c1c(C2=O)c(O)ccc1C
583 0.0625 OPWUVOPHCMWWGJ-JYJNAYRXSA-N OC1C2OCc3cc(O)c(O)cc3C2Oc4cc(O)ccc14
584 0.0625 WLSFEHNBBBWMQH-UHFFFAOYSA-N OCc1cc(O)c2c(c1)C(=O)c1c(C2=O)c(O)c(cc1)C
585 0.0625 FIGGMRZVDRVWGH-UHFFFAOYSA-N Cc1cccc(c1)c1cc(=O)c2c(o1)c(O)c(cc2O)O
586 0.0625 BMVGWLMZHYAXGZ-UHFFFAOYSA-N Oc1ccc2c(c1)OC(=C(C2O)C(=O)O)c1ccccc1
587 0.0625 AHYBNBVRJMUCOW-UHFFFAOYSA-N COC(=O)C1=COCCC2=C1C(=O)c3c(O)cc(C)cc3O2
588 0.0625 PFYCSPHUMLCQIK-UHFFFAOYSA-N COc1ccc2Oc3cc(O)cc(OC)c3C(=O)c2c1OC
589 0.0625 OWOLPTZIAWJNPY-UHFFFAOYSA-N COc1ccc2OC=C(C(=O)c2c1O)c3ccc(O)cc3
590 0.0625 RSLAGNHMADBMAP-LZDBLBPDSA-N CC1=CCCC23OC2C(OC3=O)C4=C(C1)C(=O)C(=CC4=O)O
591 0.0625 YRIONYVECVAHNJ-UHFFFAOYSA-N OCOc1ccc(c(c1)O)c1oc2c(c1)cc(c(c2)OC)O
592 0.0625 BUOOSKDMPJGMBW-UHFFFAOYSA-N OC(=O)CC(c1c(C)cc2c(c1O)c(O)ccc2)O
593 0.0625 OTRHDAAHUKAAID-UHFFFAOYSA-N Oc1cc(O)c2c(c1)OCC1(C2c2cc(O)c(cc2C1)O)O
594 0.0625 DRPWSVXYTLKEON-UHFFFAOYSA-N Oc1cc2CC3(C(c2cc1O)c1cc(O)c(cc1OC3)O)O
595 0.0625 PIZJASCIHADQDN-UHFFFAOYSA-N COc1cc(O)cc(c1C(=O)CC(=O)c1ccc(cc1)O)O
596 0.0625 SIOUODTYZSGHPD-UHFFFAOYSA-N COc1cc(O)ccc1C(=O)C(C(=O)c1ccc(cc1)O)O
597 0.0625 LICJYVZXYTWJAX-UHFFFAOYSA-N COC1=CC(=CC#C1)C1CC(=O)c2c(O1)cc(cc2O)O
598 0.0625 SCPJRUPTRLTKRV-UHFFFAOYSA-N COc1cc(ccc1O)C1CC(=O)C2=C(O1)C#CC=C2O
599 0.0625 NQLVZUJHUSTZEF-BLLLJJGKSA-N Oc1ccc2C3c4c(O)c(O)ccc4CC3(O)COc2c1O
600 0.0625 KAKNDDJFLUFAPN-UHFFFAOYSA-N OC1=CC23C(C=C1)(O3)C1c3cc(O)c(cc3CC1(CO2)O)O
601 0.0625 VKYZQAGSRWZGQB-UHFFFAOYSA-N COc1cc(ccc1O)C1CC(=O)C2=C(O1)C=C(C#C2)O
602 0.0625 LRNFEWXJWNUWTE-UHFFFAOYSA-N OC1=CC2=C(C3C1O3)C1C(CO2)(O)Cc2c1cc(O)c(c2)O
603 0.0625 KPCZVESEQDDZSR-UHFFFAOYSA-N COc1cc2OC(=O)CC(c2cc1O)(O)c1ccc(cc1)O
604 0.0625 IKKHCANXLGSZDH-UHFFFAOYSA-N Oc1cc2CC3(C(c2cc1O)C1=C(OC3)C2C(C=C1)(O2)O)O
605 0.0625 CKLMIMRFBCBOSI-UHFFFAOYSA-N COC1=C(C=CC2(C1O2)O)C(=O)CC(=O)c1ccc(cc1)O
606 0.0625 OJBPGHGVGBIVRP-UHFFFAOYSA-N COC12C=C(O)C=CC2(O1)C(=O)CC(=O)c1ccc(cc1)O
607 0.0625 HYKPBRSDXJSYDT-UHFFFAOYSA-N COc1cc2oc(=O)cc(c2cc1O)C1=CC2C(C=C1)O2
608 0.0625 XTWQSTWSQZGGMH-UHFFFAOYSA-N COc1cc2oc(=O)cc(c2cc1O)C1=CC=CC2C1O2
609 0.0625 YGGJWWXKKDFENV-UHFFFAOYSA-N COC12OC2c2c(C=C1O)c(cc(=O)o2)c1ccccc1
610 0.0625 FWTBOELWDKXLBH-UHFFFAOYSA-N COc1cc(O)ccc1C(=O)OCC(=O)c1ccc(cc1)O
611 0.0625 NLKKDMFCFBMVOT-UHFFFAOYSA-N COc1cc(O)ccc1C(=O)COC(=O)c1ccc(cc1)O
612 0.0625 AQPFFYOIRKEBDI-XHSDSOJGSA-N OC1C2OCc3c(O)c(O)ccc3C2Oc4cc(O)ccc14
613 0.0625 DVOCOZNGBMFWSB-UHFFFAOYSA-N Oc1ccc2c(c1)OCC1(C2(O)c2cc(O)c(cc2C1)O)O
614 0.0625 QDPXNXPWLZPZBM-UHFFFAOYSA-N Cc1cc2c(c(c1O)O)C(=O)c1c(C2=O)c(C)ccc1O
615 0.0625 NMDRDEVXMUMMNW-UHFFFAOYSA-N COc1ccc(cc1)C1=COC23C(=CC=C(C3O2)O)C1=O
616 0.0625 UNMDJQDZDOUUKK-UHFFFAOYSA-N COc1cc2OC(=O)C3C(c2cc1O)(O3)c1ccccc1
617 0.0625 JIJJWNHRWPASIV-UHFFFAOYSA-N COC1=CC=C(C2C1O2)c1coc2c(c1=O)ccc(c2)O
618 0.0625 GTXNXMAILHFUCI-UHFFFAOYSA-N COC1=CC2C(C=C1)(O2)c1coc2c(c1=O)ccc(c2)O
619 0.0625 DPJYHYFITNSLGJ-UHFFFAOYSA-N Cc1cc(O)c2c(c1)C(=O)c1c(C2=O)c(O)c(c(c1)C)O
620 0.0625 LIHPZYHYLWZQTF-UHFFFAOYSA-N OCOc1c(O)ccc2c1OC1C2COc2c1ccc(c2)O
621 0.0625 NFDAIAKUDGAIQG-UHFFFAOYSA-N COc1c(O)ccc2c1OC1C2C(O)Oc2c1ccc(c2)O
622 0.0625 UCNGDDWEFYIRBR-UHFFFAOYSA-N COc1ccc(cc1)C1CC(=O)C2=C(O)C3C(C=C2O1)(O)O3
623 0.0625 WQROEBUWCAXXSG-UHFFFAOYSA-N COc1cc(O)c(c(c1)C(=O)c1cc(C)cc(c1)O)C(=O)O
624 0.0625 SYDCTPLHDNEPGY-UHFFFAOYSA-N COC(=C(c1ccccc1)Oc1cc(O)cc(c1)O)C(=O)O
625 0.0625 ZXHHIKSDNZIOMD-ZDUSSCGKSA-N Oc1ccc(cc1)C(=O)C2COc3cc(O)ccc3C2=O
626 0.0625 VXMVGMIKBUSYOS-UHFFFAOYSA-N COc1cc(O)c2c(c1)C(=O)C1C(=C(O)C=C(C1O)C)C2=O
627 0.0625 UPDAPONQOHVRFE-UHFFFAOYSA-N COc1ccc(cc1)C1CC(=O)C2=C(O)C=C(C3C2(O1)O3)O
628 0.0625 BFBOXKLGLTTWOV-UHFFFAOYSA-N COc1cc(ccc1O)C1CC(=O)C2=C(O)C#CC=C2O1
629 0.0625 POXRXXFGNBFQFR-UHFFFAOYSA-N Cc1cc2C(=O)c3ccc(c(c3C(=O)c2c(c1O)O)O)C
630 0.0625 XIZABRAXFYBICD-UHFFFAOYSA-N COc1ccc(cc1)C1CC(=O)C23C(=CC(=CC3(O2)O)O)O1
631 0.0625 HQQUUBYUVGNYHJ-UHFFFAOYSA-N Oc1c(C)cc(c2c1C(=O)c1c(C)ccc(c1C2=O)O)O
632 0.0625 QBYJLWMWOGBVMD-UHFFFAOYSA-N COC1=CC2=C(C3(C1O3)O)C(=O)CC(O2)c1ccc(cc1)O
633 0.0625 RALIRLOPOYESDN-UHFFFAOYSA-N Oc1c(C)cc(c2c1C(=O)c1ccc(c(c1C2=O)O)C)O
634 0.0625 OPWUVOPHCMWWGJ-OWCLPIDISA-N OC1C2OCc3cc(O)c(O)cc3C2Oc4cc(O)ccc14
635 0.0625 XGOMDXLMPAIGSN-UHFFFAOYSA-N COc1cc(O)c2c(c1)oc(cc2=O)C12C=CC=CC2O1
636 0.0625 LKURROMJSNPOEK-NSIKDUERSA-N COc1cc(O)c2C(=O)C(=Cc3ccc(O)cc3)Oc2c1
637 0.0625 VNDRBRXHQYQAHN-UHFFFAOYSA-N COCc1c(O)cc2c(c1O)C(=O)C1(C(C2=O)C=CC=C1)O
638 0.0625 OQYLZQRGCFLHGQ-UHFFFAOYSA-N COCC1=C(O)C2(C(C=C1O)C(=O)c1c(C2=O)cccc1)O
639 0.0625 GIRXBVAVTBVNDY-UHFFFAOYSA-N COCOC1=CC2=C(C(O)=C1)C(=O)C1=CC=CC=C1C2=O
640 0.0625 ZITJGICZOALINJ-UHFFFAOYSA-N COC1=Cc2oc(cc(=O)c2C2(C1O2)O)c1ccccc1
641 0.0625 ITCDCIOPYUUASE-UHFFFAOYSA-N COc1cc2oc(cc2cc1O)C(=O)c3ccc(O)cc3
642 0.0625 IHCFVYKTMXRSCQ-JKSUJKDBSA-N OC1=C2OC[C@]3(O)Cc4cc(O)c(O)cc4[C@]2(C3)C=CC1=O
643 0.0625 PTLKNYWOXUZWHP-UHFFFAOYSA-N CCOC1=CC2=C(OC3=C(C=CC(=C3)C(O)=O)C2=O)C=C1
644 0.0625 RVZXSEMJMMVLJJ-UHFFFAOYSA-N COc1cc(O)cc2OC(=O)C(=Cc3ccc(O)cc3)c12
645 0.0625 ANZDKXYADYWHQZ-UHFFFAOYSA-N COC1=CC2(C(C(=C1)O)(O)C(=O)C=C(O2)c1ccccc1)O
646 0.0625 WCYGZXKPRGOTJY-UHFFFAOYSA-N CCOC(=O)C1=C(OC(=C1)C1=CC=CC=C1)C(F)(F)F
647 0.0625 ARKIFTDLSXMHIG-UHFFFAOYSA-N Oc1ccc2c(c1)C(O)C(=C(O2)c1ccccc1)C(=O)O
648 0.0625 LFCCLCXRFRDXTN-UHFFFAOYSA-N COC1=CC(C(O)=O)=C(C=C1)C1=C(C=C(OC)C=C1)C(O)=O
649 0.0625 FUGYQGXYGJQPQY-UHFFFAOYSA-N COC1=CC=C(OC2=COC3=C(C=CC(O)=C3)C2=O)C=C1
650 0.0625 KWGMDIDUQWHRMQ-UHFFFAOYSA-N COC1=CC(OC2=COC3=C(C=CC(O)=C3)C2=O)=CC=C1
651 0.0625 CZACKYMYCASXIR-UHFFFAOYSA-N COC1=CC=CC=C1OC1=COC2=C(C=CC(O)=C2)C1=O
652 0.0625 SUZIIRIRIXDPTF-UHFFFAOYSA-N OCc1c(OC)cc(c2c1cc1oc(C)cc(=O)c1c2O)O
653 0.0625 NVFVNDMWSYZXAB-UHFFFAOYSA-N COC1=C2C(N)=CC(=NC2=C(Cl)C=C1)C1=CC=CC=C1
654 0.0625 DUUQFXWFSMTYOG-UHFFFAOYSA-N COC1=C(O)C=CC(=C1)C1=CC(OC(F)(F)F)=CC=C1
655 0.0625 MGHSRQPYTITFAX-UHFFFAOYSA-N COC1=C(O)C=C(C=C1)C1=CC(OC(F)(F)F)=CC=C1
656 0.0625 PUNZITREYTYELM-UHFFFAOYSA-N Oc1ccc(cc1)C1Oc2c(C)c(O)cc(c2C(=O)C1O)O
657 0.0625 PZVARHNFDBLJLV-UHFFFAOYSA-N COC1=C(O)C=C(C=C1)C1=CC=C(OC(F)(F)F)C=C1
658 0.0625 VLMKCIGUEJKYJB-UHFFFAOYSA-N Cc1c(O)cc2OC=C(C(=O)c2c1O)c3ccccc3O
659 0.0625 SHFQHROZLCTSKD-UHFFFAOYSA-N Oc1ccc(cc1)C1Oc2cc(O)c(c(c2C(=O)C1O)O)C
660 0.0625 SZGNXFGJMDIUTD-UHFFFAOYSA-N COC1=CC(=CC(C2=CC=C(C=C2)C(O)=O)=C1OC)C(O)=O
661 0.0625 ZXIAZGFVKDPFJJ-UHFFFAOYSA-N CC(C)N1CCN(CC1)C1=NC=C(Br)C=N1
662 0.0625 BKVQXAGWCJBYRG-UHFFFAOYSA-N OC(=O)C1=C(O)C=C(O)C(C=CC(=O)C2=CC=CC=C2)=C1
663 0.0625 ZKXHANDYNXXZOP-UHFFFAOYSA-N Oc1ccc(c(c1)O)c1coc2c(c1=O)cc(c(c2)O)C
664 0.0625 WJAXPLUZJUBYFN-UHFFFAOYSA-N Oc1ccc2c(c1)occ(c2=O)c1cc(C)c(cc1O)O
665 0.0625 SBXWGRPCKMCPSZ-UHFFFAOYSA-N CC(=O)Oc1ccc(OC(=O)C)c2c(OC(=O)C)cccc12
666 0.0625 ISCMQDDAGOTTBS-UHFFFAOYSA-N COC12C=CC(=CC2(O1)O)C1OC(=O)c2c(C1)cccc2O
667 0.0625 RGQCCRSBOVEUEK-UHFFFAOYSA-N COc1ccc(cc1)C1=COC2(C(C1=O)C(=CC(=C2)O)O)O
668 0.0625 KINCOWFYZXMXMF-UHFFFAOYSA-N CC1=NC2=CC=CC=C2C(=O)N1C1=C(C)C=CC(Cl)=C1
669 0.0625 JAWBMNNZVFNECQ-UHFFFAOYSA-N CC1=Nc2ccccc2C(=O)N1c1c(C)cccc1Cl
670 0.0625 ZFJKHYDJEWHVIL-UHFFFAOYSA-N COc1ccc(cc1)C(=COc1cc(O)cc(c1)O)C(=O)O
671 0.0625 LCVLMENHMFQHAG-UHFFFAOYSA-N OC(=O)C=CC1=CC=CC=C1C(=O)C1=C(O)C=C(O)C=C1
672 0.0625 MQFUGENCLGAACB-UHFFFAOYSA-N OC(=O)C=CC1=CC=C(C=C1)C(=O)C1=C(O)C=C(O)C=C1
673 0.0625 MCCICLHYQKULJG-UHFFFAOYSA-N CC1=NC2=CC=CC=C2C(=O)N1C1=C(C)C(Cl)=CC=C1
674 0.0625 RJZXLKDGUVNJLR-UHFFFAOYSA-N CC1=NC2=CC=CC=C2C(=O)N1C1=C(C)C=C(Cl)C=C1
675 0.0625 BFABNEXKSXHQEV-UHFFFAOYSA-N COc1ccc(cc1O)C1OC(=O)C2=C(C1)C=CC1C2(O)O1
676 0.0625 RTSZMXOCKLDXLI-UHFFFAOYSA-N C1CSCCCSCC2=CC=CC(CSC1)=C2
677 0.0625 KXQWVZMAEKEYEC-UHFFFAOYSA-N COc1ccc2C(=O)C(Oc3ccccc3)C(=O)Oc2c1
678 0.0625 CTJWXEZHZUEVPW-UHFFFAOYSA-N COc1ccc(cc1O)C1OC(=O)C23C(C1)(C=CC=C3O)O2
679 0.0625 OAKGLGFKWLKCCJ-UHFFFAOYSA-N OCC1OC(N2C=CC(=O)NC2=O)C(=CC(O)=O)C1O
680 0.0625 WFZJIRPWBRNQEX-UHFFFAOYSA-N OC(=O)CC1=C2OC(=CC(=O)C2=CC=C1)C1=CC=CCO1
681 0.0625 FDXIVRQIMPXJGE-UHFFFAOYSA-N OC1=CC=CC=C1C(=O)OCCOC(=O)C1=CC=CC=C1O
682 0.0625 GIKFGQKUWRSIDT-UHFFFAOYSA-N CC(C)=CC(CC(Cl)=C)S(=O)(=O)C1=CC=CC=C1
683 0.0625 JIUUSLIAEPHQJS-UHFFFAOYSA-N CC(=O)OCC1=C(COC(C)=O)C(=O)C2=CC=CC=C2C1=O
684 0.0625 GRLPZCKBVPDXSB-UHFFFAOYSA-N OC(=O)C1=C(OCC#C)C=C(OCC#C)C=C1OCC#C
685 0.0625 DATZAKLUUNMYEG-UHFFFAOYSA-N Oc1cc(O)c2c(c1)occ(c2=O)c1ccc(c(c1)C)O
686 0.0625 TUHZSAMZLSXWQI-UHFFFAOYSA-N COC1=C(O)C=CC(OC2=CC=C(C=C2)C(F)(F)F)=C1
687 0.0625 CYXTUUKFDGMPTC-UHFFFAOYSA-N OC(=O)C1=CC=CC(C=CC(=O)C2=C(O)C=CC=C2O)=C1
688 0.0625 JGOUVDVWCXVORI-UHFFFAOYSA-N OC1=C(OCC2=CC=CC=C2)C=C2OC(=O)C=CC2=C1O
689 0.0625 SFQIENSVFMMKCD-UHFFFAOYSA-N CC1=C(O)C=CC2=C1OC=C(C2=O)C1=C(O)C(O)=CC=C1
690 0.0625 NKFVZPPCCPPGQX-UHFFFAOYSA-N CN1N=C(C(O)=C1C1=CC=CC=C1Cl)C1=CC=CC=C1
691 0.0625 MCWGALOBIOENGQ-UHFFFAOYSA-N CN1N=C(C(O)=C1C1=CC=CC=C1)C1=CC=C(Cl)C=C1
692 0.0625 WFJYCRKMQGDDIY-UHFFFAOYSA-N CN1N=C(C(O)=C1C1=CC=CC=C1)C1=CC=CC=C1Cl
693 0.0625 YJSCODYYEYNBBC-UHFFFAOYSA-N OCCOC1=CC=CC2=C1C(=O)C1=C(C=CC=C1O)C2=O
694 0.0625 GCRNYQHKTZTJPJ-UHFFFAOYSA-N COC(=O)c1c(O)cccc1C(=O)c2c(O)cc(C)cc2O
695 0.0625 MGMCZTQJWSCLBI-UHFFFAOYSA-N C[Si](C)(C1=CC=CC=C1)C(F)(F)C(O)C(F)(F)F
696 0.0625 NTPDVXCGFDEPME-UHFFFAOYSA-N COc1ccc(cc1)C(=CC(=O)O)Oc1cc(O)cc(c1)O
697 0.0625 SCEGMVZBALJQBV-UHFFFAOYSA-N COC1=CC=C(NC2=C3C=CC(Cl)=CC3=NC=C2)C=C1
698 0.0625 JBSFSRSYBUWRRZ-UHFFFAOYSA-N COc1cc(O)c2C(=O)c3c(OC)cc(OC)cc3Oc2c1
699 0.0625 KINCOWFYZXMXMF-UHFFFAOYSA-N CC1=NC2=CC=CC=C2C(=O)N1C1=C(C)C=CC(Cl)=C1
700 0.0625 DBQFECGGKCMOMB-UHFFFAOYSA-N OC(=O)Cc1cc2Cc3cccc(c3C(=O)c2c(c1)O)O
701 0.0625 VKMCTMUGHVBTEC-UHFFFAOYSA-N Oc1ccc(c(c1)C)c1coc2c(c1=O)cc(c(c2)O)O
702 0.0625 MCCICLHYQKULJG-UHFFFAOYSA-N CC1=NC2=CC=CC=C2C(=O)N1C1=C(C)C(Cl)=CC=C1
703 0.0625 YGGVMFRFCYCREZ-UHFFFAOYSA-N CC1=CC(Cl)=C(C=C1)N1C(C)=NC2=CC=CC=C2C1=O
704 0.0625 UJBHSJAAECGGJH-UHFFFAOYSA-N CC1=CC(=O)OC2=C1C(=O)C1=C(OC3=C1CCCC3)C2=O
705 0.0625 JWLDPUMHCIRMNX-UHFFFAOYSA-N Oc1ccc(cc1)c1coc2c(c1=O)cc(c(c2C)O)O
706 0.0625 OYWHYTUIHQDEED-UHFFFAOYSA-N OC1(N2CCN=C2C2=CC=CC=C12)C1=CC(Cl)=CC=C1
707 0.0625 KGXSWLWIHQIERE-UHFFFAOYSA-N OC1(N2CCN=C2C2=C1C(Cl)=CC=C2)C1=CC=CC=C1
708 0.0625 SCQVORMMYGAXNV-UHFFFAOYSA-N Oc1ccc2c(c1)OC(C(C2=O)O)c1cc(O)c(cc1C)O
709 0.0625 OPWUVOPHCMWWGJ-XHSDSOJGSA-N OC1C2OCc3cc(O)c(O)cc3C2Oc4cc(O)ccc14
710 0.0625 YGGVMFRFCYCREZ-UHFFFAOYSA-N CC1=CC(Cl)=C(C=C1)N1C(C)=NC2=CC=CC=C2C1=O
711 0.0625 GIWGHQDIZJOOEN-UHFFFAOYSA-N COC1=C(O)C=CC(=C1)C1(O)C(=O)C2=CC=CC=C2C1=O
712 0.0625 OPWUVOPHCMWWGJ-HRCADAONSA-N OC1C2OCc3cc(O)c(O)cc3C2Oc4cc(O)ccc14
713 0.0625 DKHBBVBDVXHEKK-UHFFFAOYSA-N Oc1ccc2c(c1)OC(C(C2=O)O)c1cc(C)c(c(c1)O)O
714 0.0625 CJXBBGLLEPVFSZ-UHFFFAOYSA-N CN1C(=O)C(=N)C(C2=CC=CC=C2)C2=C1C=CC(Cl)=C2
715 0.061538462 OUULKVZKMGWNNK-UHFFFAOYSA-N COC1C(Oc2c(C1=O)ccc(c2)O)c1ccc(c(c1)O)O
716 0.061538462 SCGPRNULEGXDCU-UHFFFAOYSA-N COc1c(ccc(c1O)C)C(=O)c1c(O)cccc1C(=O)O
717 0.061538462 CTBULPBEMWLLPQ-UHFFFAOYSA-N COc1ccc(cc1)C=COc1cc(O)cc(c1C(=O)O)O
718 0.061538462 SZUFOGSHJUNVEY-UHFFFAOYSA-N COc1ccc(cc1)C1C(O)Oc2c(OC1=O)ccc(c2)O
719 0.061538462 SHXUGYFGVAEGID-UHFFFAOYSA-N COc1ccc(cc1O)OC=C(c1ccc(cc1)O)C(=O)O
720 0.061538462 FUOPHZCKJAZTCQ-UHFFFAOYSA-N COc1ccc(c(c1)O)C(=O)c1c(O)cc(cc1C(=O)O)C
721 0.061538462 FCXRFTLSXMRXTM-LBPRGKRZSA-N COc1c(O)cc2OC(CC(=O)c2c1O)c3ccc(O)cc3
722 0.061538462 MKXVPTBAVXSUOK-UHFFFAOYSA-N COc1cc2oc(=O)cc(c2cc1O)C1=CC(C(C=C1)O)O
723 0.061538462 ZALXDDWGMRXYAW-UHFFFAOYSA-N COc1c(ccc(c1O)O)C(=O)CC(=O)c1ccc(cc1)O
724 0.061538462 ACGGKCUVINIXGW-UHFFFAOYSA-N COc1cc2oc(=O)cc(c2cc1O)C1=CC=CC(C1O)O
725 0.061538462 OUULKVZKMGWNNK-HOTGVXAUSA-N COC1C(Oc2cc(O)ccc2C1=O)c3ccc(O)c(O)c3
726 0.061538462 LCAOILXSTCNCHH-UHFFFAOYSA-N COC1=CC23C(C(=C1)O)(O3)C(=O)CC(O2)c1ccc(cc1)O
727 0.061538462 JQQBAOOEDZEXMW-UHFFFAOYSA-N COC1=CC=C2C(C1O)(O)OC=C(C2=O)c1ccc(cc1)O
728 0.061538462 WOPKHTMFUPEAGL-UHFFFAOYSA-N COC12C=C(O)C3=C(C2O1)OC(CC3=O)c1ccc(cc1)O
729 0.061538462 ARWKPMPXTHYPDI-UHFFFAOYSA-N ClCCNCC(C(C(C(=O)CNCCCl)O)O)O
730 0.061538462 ISDLSYRLGPSPIQ-UHFFFAOYSA-N COc1ccc(cc1O)C1OC(=O)c2c(C1O)cccc2O
731 0.061538462 ORBXXXJSVHUEOX-UHFFFAOYSA-N COc1ccc(cc1)C1=COC2=CC(=CC(C2(C1=O)O)O)O
732 0.061538462 BVYJFWBIVPYLTP-UHFFFAOYSA-N O=Cc1c(O)cc(c(c1O)OC(=O)CCc1ccccc1)O
733 0.061538462 DTGMWSOYVZQRDW-UHFFFAOYSA-N COc1cc2OC(CC(=O)Oc2c(c1)O)c1ccc(cc1)O
734 0.061538462 GZSBDKPLOPAISW-UHFFFAOYSA-N COC1=CC2=C(C=CC(=O)O2)C=C1CCC(=O)CO
735 0.061538462 OOQNZWLRSNYZTM-UHFFFAOYSA-N COc1cc(O)c2c(c1)OC(C(C2=O)c1ccc(cc1)O)O
736 0.061538462 GMKJQUAALGJVCJ-UHFFFAOYSA-N COc1cc(O)cc2c1C(=O)C(C(O2)O)c1ccc(cc1)O
737 0.061538462 FCXRFTLSXMRXTM-UHFFFAOYSA-N COC1=C(O)C2=C(OC(CC2=O)C2=CC=C(O)C=C2)C=C1O
738 0.061538462 MQZUKGZBTIRBJM-UHFFFAOYSA-N COC1=CC2(C(C(=C1)O)C(=O)C=C(O2)c1ccc(cc1)O)O
739 0.061538462 CNFTVQAKTICMFE-UHFFFAOYSA-N COc1ccc(c(c1)O)C1C(O)Oc2c(C1=O)ccc(c2)O
740 0.061538462 GJEFMHJNYUJLPL-UHFFFAOYSA-N OCC1c2cc3OCOc3cc2OC1c1ccc(cc1O)O
741 0.061538462 JCDFSTSDLFLSRN-UHFFFAOYSA-N COc1ccc(cc1)C1COC(=O)c2c(O1)cc(O)cc2O
742 0.061538462 MLSKWVYPXAXJPM-UHFFFAOYSA-N COc1ccc(cc1)C1CC(=O)Oc2c(O1)cc(O)cc2O
743 0.061538462 OUULKVZKMGWNNK-CVEARBPZSA-N COC1C(Oc2cc(O)ccc2C1=O)c3ccc(O)c(O)c3
744 0.061538462 BNZVAWRETLXWBV-UHFFFAOYSA-N CC1C(C2=CC=CC=C2)C(CC1=O)(C(O)=O)C(O)=O
745 0.061538462 MZWCSLOMCIEDFG-UHFFFAOYSA-N COC1=CC(O)C(C(=C1)O)C(=O)c1ccccc1O
746 0.061538462 RNSUJTXKGGKYDH-UHFFFAOYSA-N COc1cc(O)ccc1C(=O)c1c(O)cc(cc1C(=O)O)C
747 0.061538462 GFXVGAIAQFJGKN-UHFFFAOYSA-N COc1c(O)ccc2c1OC(=Cc1ccc(c(c1)O)O)C2O
748 0.061538462 ILFLFDSLJRPWIW-UHFFFAOYSA-N COC(=O)C1=CC=C(OCC(=O)C2=C(O)C=C(O)C=C2)C=C1
749 0.061538462 OQTIVEVHHWLUFX-UHFFFAOYSA-N CC(=O)OC1=CC=C(OCC(=O)C2=C(O)C=C(O)C=C2)C=C1
750 0.061538462 UHOIQCGOTASTRV-UHFFFAOYSA-N COC1=C(O)C2C(C=C1)(O2)C1OC(=O)c2c(C1)cccc2O
751 0.061538462 AAOQALGUQJEKHO-UHFFFAOYSA-N COC(=C)C(=O)c1ccc2c(c1C(=O)O)ccc(c2OC)O
752 0.061538462 OYUJPVCKGSEYDD-SNVBAGLBSA-N COc1c(O)cc2OCC(C(=O)c2c1O)c3ccc(O)cc3
753 0.061538462 FBHWJAYTFUXIHM-UHFFFAOYSA-N COc1ccc(cc1)C1COC23C(=C(O)C=C(C3O2)O)C1=O
754 0.061538462 XANNHCPWXDRNGP-UHFFFAOYSA-N COC1=CC2(C(C(=C1)O)C(=O)C(=CO2)c1ccc(cc1)O)O
755 0.061538462 TWTFKKNIHLTOCI-UHFFFAOYSA-N O=C(c1c(O)cc(c(c1O)C(=O)O)O)CCc1ccccc1
756 0.061538462 ZEHWDQSNJIYEOB-UHFFFAOYSA-N COc1cc(OC=C(c2ccc(cc2)O)C(=O)O)cc(c1)O
757 0.061538462 MPLGEEIBECMFRC-UHFFFAOYSA-N COC(=O)CC(N1C(=O)C2=CC=CC=C2C1=O)C(=O)C[N+]#N
758 0.061538462 OYUJPVCKGSEYDD-UHFFFAOYSA-N COC1=C(O)C2=C(OCC(C2=O)C2=CC=C(O)C=C2)C=C1O
759 0.061538462 IBRTVTGYTBDZDA-UHFFFAOYSA-N COC1C=C(O)C=C2C1C(=O)c1c(C2=O)cc(cc1O)CO
760 0.061538462 JCBQXADOKRKQGQ-UHFFFAOYSA-N COc1ccc(cc1)C1C(O)OC2=CC(=CC3C2(C1=O)O3)O
761 0.061538462 OUULKVZKMGWNNK-JKSUJKDBSA-N COC1C(Oc2cc(O)ccc2C1=O)c3ccc(O)c(O)c3
762 0.061538462 CTJDVPWIQPCQLA-UHFFFAOYSA-N COc1cc(cc(c1O)C)C(=O)c1cccc(c1C(=O)O)O
763 0.061538462 OUULKVZKMGWNNK-HZPDHXFCSA-N COC1C(Oc2cc(O)ccc2C1=O)c3ccc(O)c(O)c3
764 0.061538462 DHUFPCSVLFRFSK-UHFFFAOYSA-N OC(=O)CC1CC2=Cc3cccc(c3C(=O)C32C(O1)(C)O3)O
765 0.061538462 CKUYHCQGMBHTTK-UHFFFAOYSA-N OC(=O)C(=C)CC(=O)C1=CC=C(C=C1)C1=C(F)C=C(F)C=C1
766 0.060606061 OJCCBPWPNVUJFG-ZDUSSCGKSA-N COc1c(O)cc(O)c2C(=O)CC(Oc12)c3ccc(O)cc3
767 0.060606061 KVYZXXBTJHJISR-UHFFFAOYSA-N Oc1ccc2C(=O)C(=Cc3ccc(O)c(O)c3)COc2c1
768 0.060606061 VIYRCVBDGLGTOV-UHFFFAOYSA-N COC1=C(O)C2=C(OC(CC2=O)C2=CC=CC=C2O)C=C1O
769 0.060606061 HITRALOLEMAHFS-UHFFFAOYSA-N COc1ccc(cc1)C1=COC2(C(=CC=C(C2O)O)C1=O)O
770 0.060606061 QDWXDGAUTDSAAO-UHFFFAOYSA-N COc1cc2OC(COC(=O)c2c(c1)O)c1ccc(cc1)O
771 0.060606061 KVYZXXBTJHJISR-BJMVGYQFSA-N Oc1ccc2C(=O)C(=Cc3ccc(O)c(O)c3)COc2c1
772 0.060606061 DBAORKPDLOVTDR-UHFFFAOYSA-N COc1ccc(c(c1)O)C=COc1cc(O)ccc1C(=O)O
773 0.060606061 KBIGSIFMGOVEAT-UHFFFAOYSA-N COc1ccc(c(c1)O)C(=COc1cccc(c1)O)C(=O)O
774 0.060606061 IOLLGHLUCUSEOR-UHFFFAOYSA-N COC1=CC(O)=C(C=C1)C(=O)C1=CC=C(OCC(O)=O)C=C1
775 0.060606061 QIZMMLSECPIAHV-UHFFFAOYSA-N CCOC(=O)C1=C(NC(N)=S)SC2=C1CCCC2
776 0.060606061 HLHCVZXBYNAVNB-UHFFFAOYSA-N CCOC(=O)C1=C(NC(=S)NC)SC2=C1CCC2
777 0.060606061 SNYOTYAUDCALMQ-UHFFFAOYSA-N COCC(=O)CC(O)C1=CC=C(C=C1)C(F)(F)F
778 0.060606061 NWQCVCCSKOEFSE-UHFFFAOYSA-N Oc1cc(O)c(c(c1)O)C(=O)C(=Cc1ccc(c(c1)O)O)C
779 0.060606061 OJCCBPWPNVUJFG-UHFFFAOYSA-N C1C(O)=C(OC)C2OC(C3C=CC(O)=CC=3)CC(=O)C=2C=1O
780 0.060606061 YHGXGLNTGVAQCH-UHFFFAOYSA-N ClC1=CC=CC=C1CN=NC(=O)C=CC1=CC=CC=C1
781 0.060606061 PFZPEDOQHHUQQR-UHFFFAOYSA-N COc1c(O)cc2c(c1O)C(O)C=C(O2)c1ccc(cc1)O
782 0.060606061 HDNMYPGZQDQDNC-UHFFFAOYSA-N COc1cc(O)c(c(c1)C(=O)O)C(=O)c1ccc(cc1O)C
783 0.060606061 XFUBPGKNMBCAHX-AATRIKPKSA-N COc1cc(O)cc(O)c1C(=O)C=Cc2c(O)cccc2O
784 0.060606061 OIRMFVSLNCXZAD-UHFFFAOYSA-N COc1cc(O)cc(c1C(=O)c1ccc(cc1O)C)C(=O)O
785 0.060606061 AKTWHJCQHGJJHQ-UHFFFAOYSA-N COc1cc(O)ccc1OC(=O)CC(=O)c1ccc(cc1)O
786 0.060606061 MKQFLKCGEDMVCC-UHFFFAOYSA-N COC1=C(O)C=C(C2C1O2)C1OC(=O)c2c(C1)cccc2O
787 0.060606061 KCUHCAQDVHFDHO-UHFFFAOYSA-N COc1ccc(cc1O)C1OC(=O)c2c(C1)ccc(c2O)O
788 0.060606061 GBSBGNSXWCMNQM-UHFFFAOYSA-N CC1=CC(O)(OC1=O)C1=CC=C(C=C1)C1=C(F)C=C(F)C=C1
789 0.060606061 RESFLOAUNBSCFR-UHFFFAOYSA-N COc1ccc(cc1)C1C(O)Oc2c(C1=O)cc(c(c2)O)O
790 0.060606061 WEGBVAJZDWWNOT-UHFFFAOYSA-N COc1cc(O)c(cc1C(=O)CC(=O)c1ccc(cc1)O)O
791 0.060606061 PRUDFZVKWVLPMT-UHFFFAOYSA-N CCCCCCC(=O)C[Se]C1=CC=CC=C1
792 0.059701493 PBTMZSWZVLUWGV-UHFFFAOYSA-N COc1c(O)ccc(c1O)C(=O)C=Cc1ccc(c(c1)O)O
793 0.059701493 VKZOMYDMFBGQNZ-UHFFFAOYSA-N COc1ccc(cc1)C1=COC2(C(C1=O)C=C(C(=C2)O)O)O
794 0.059701493 YUWGTXBSCUDKHL-UHFFFAOYSA-N COc1cc(O)c(cc1O)C1OC(=O)c2c(C1)cccc2O
795 0.059701493 MYTFCTOAMKJORH-UHFFFAOYSA-N COc1cc(O)c2c(c1O)OC(CC2=O)c1ccc(cc1)O
796 0.059701493 NPAQLBZDZNFRHT-UHFFFAOYSA-N OC(=O)CC1=Cc2c(C(O1)C)c(O)c1c(c2O)cccc1O
797 0.059701493 OVDFVZLTXMMPDE-ZDUSSCGKSA-N C1(O)C(O)=C2O[C@H](C3C=CC(OC)=CC=3)CC(=O)C2=C(O)C=1
798 0.059701493 DDNMZNNWCQQOEC-UHFFFAOYSA-N Oc1ccc(c(c1)C)C1CC(=O)c2c(O1)cc(c(c2O)O)O
799 0.059701493 HMPFWMCGAGPHAX-UHFFFAOYSA-N COC1=C2OC(=Cc3ccc(c(c3)O)O)C(=O)C2=CCC1O
800 0.059701493 ZFESNNQUGDKIJM-UHFFFAOYSA-N COC1=C(C(=O)CC(=O)c2ccc(cc2)O)C2C(C(=C1)O)O2
801 0.059701493 ROKFXIRLEKKFHM-UHFFFAOYSA-N COC1=C(O)C2C(C=C1O)OC(=CC2=O)c1ccc(cc1)O
802 0.059701493 ULQKJCHZIPRRPN-UHFFFAOYSA-N Oc1ccc(cc1O)C=CC(=O)c1c(O)cc(c(c1O)C)O
803 0.059701493 DYSHEQSIOJVKFV-UHFFFAOYSA-N OC1C(Oc2c(C1=O)cc(c(c2)O)C)c1ccc(c(c1)O)O
804 0.059701493 NJUWLUPGDQOJCR-UHFFFAOYSA-N C1C(OC)=C(O)C2OC(C3C(O)=CC=CC=3)CC(=O)C=2C=1O
805 0.059701493 VZFKRUQEBVHHQE-BZFXXSNLSA-N COC(=C1/OC(=O)C=C1OC)C=Cc2ccc3OCOc3c2
806 0.059701493 BXADLRCAZMRNEH-UHFFFAOYSA-N COc1cc(O)cc(c1C(=O)C=Cc1ccc(c(c1)O)O)O
807 0.059701493 PBTMZSWZVLUWGV-GORDUTHDSA-N C1(O)=CC=C(C(=O)/C=C/C2C=CC(O)=C(O)C=2)C(O)=C1OC
808 0.059701493 XGCKDOPTZWTZFS-UHFFFAOYSA-N COc1ccc(c(c1O)O)C1OC(=O)c2c(C1)cccc2O
809 0.059701493 YQFBZZHRSCSPJF-UHFFFAOYSA-N COC1=CC=C(C=C1)C1COC2=C(O)C(O)=C(O)C=C2C1=O
810 0.059701493 SCFJFPDDYBYWDM-UHFFFAOYSA-N COC1=C(O)C(O)=C2OCC(C(=O)C2=C1)C1=CC=C(O)C=C1
811 0.059701493 OVDFVZLTXMMPDE-UHFFFAOYSA-N COC1=CC=C(C=C1)C1CC(=O)C2=C(O1)C(O)=C(O)C=C2O
812 0.059701493 UJVRVMCPKIMEEZ-UHFFFAOYSA-N COC1=CC=C(C=C1)C1COC2=C(C1=O)C(O)=C(O)C(O)=C2
813 0.059701493 NJUWLUPGDQOJCR-LBPRGKRZSA-N COc1cc(O)c2C(=O)CC(Oc2c1O)c3ccccc3O
814 0.059701493 CAHSYBBCJFUMHV-UHFFFAOYSA-N COc1c2C(=O)CC(Oc2cc(c1O)O)c1ccc(cc1)O
815 0.059701493 YISSNRKFNASSFN-UHFFFAOYSA-N COc1cc(O)c(c(c1)O)C(=O)C=Cc1ccc(c(c1)O)O
816 0.059701493 LDTCDPAKQFHNGF-UHFFFAOYSA-N CCCCC(F)C(F)(F)C(F)(F)C(F)(F)C(O)=O
817 0.059701493 FAWQJBLSWXIJLA-UHFFFAOYSA-N OCC1OC(C(O)C1O)N1C=C(CC(O)=O)C(=O)NC1=O
818 0.059701493 MLCBXLHBNHCPFL-UHFFFAOYSA-N COc1ccc(cc1)C=COc1cc(O)c(cc1C(=O)O)O
819 0.059701493 NHOMRZNUMQUNDB-UHFFFAOYSA-N COc1ccc(cc1)C(=COc1ccc(c(c1)O)O)C(=O)O
820 0.059701493 YQQVJWLMJNRFKQ-AWEZNQCLSA-N CC(=O)OC1=CC(COC(=O)c2ccccc2)OC(=O)C=C1
821 0.059701493 DFPFHZBSDJKQNH-UHFFFAOYSA-N COc1ccc(cc1)C1COc2c(C1=O)c(O)cc(c2O)O
822 0.058823529 XGTMHTFWXPOZMX-UHFFFAOYSA-N O=C1C(O)C(Oc2c1ccc(c2C)O)c1ccc(c(c1)O)O
823 0.058823529 VGLBFRZJJZBAST-UHFFFAOYSA-N Oc1ccc2c(c1)OCC(C2O)c1cc2OCOc2cc1O
824 0.058823529 LQWCKNJSRDYJKY-UHFFFAOYSA-N Oc1cc2OCOc2cc1C1COC2=CC(CC=C2C1=O)O
825 0.058823529 KICZVTUIPOFYSW-UHFFFAOYSA-N COC1C(=CC=C2C1OC(=Cc1ccc(c(c1)O)O)C2=O)O
826 0.058823529 SMXLEHUWBSESFE-UHFFFAOYSA-N COC1=C2OC(=Cc3ccc(c(c3)O)O)C(=O)C2CC=C1O
827 0.058823529 HXNXQISMPFIYLB-UHFFFAOYSA-N Oc1ccc(cc1)CC(C(=O)c1ccc(cc1O)O)C(=O)O
828 0.058823529 NTPLIZCSFKSXCB-UHFFFAOYSA-N COc1cc2OC(CC(=O)c2c(c1O)O)c1ccc(cc1)O
829 0.058823529 KLIVMHMZAOSKLG-UHFFFAOYSA-N Oc1ccc(cc1O)C=CC(=O)c1c(C)cc(c(c1O)O)O
830 0.058823529 QJEUBKLPXYOPIT-UHFFFAOYSA-N COc1ccc(cc1)C1CC(=O)c2c(O1)cc(c(c2O)O)O
831 0.058823529 APKVASRNWQNFEN-VIFPVBQESA-N Oc1ccc(CC2COc3cc(O)c(O)c(O)c3C2=O)cc1
832 0.058823529 YKTSFZVEYRHLLQ-UHFFFAOYSA-N COc1cc(O)cc(C(=O)O)c1C(=O)Cc2ccc(O)cc2
833 0.058823529 UKMJOIGCIGJENF-SNVBAGLBSA-N COc1cc2OC[C@@H](C(=O)c2c(O)c1O)c3ccc(O)cc3
834 0.057971014 FTYOVFFGIPRHEV-UHFFFAOYSA-N COC1=CC=CC(=C1)C1CC(=O)C2=C(O1)C=C(O)C(O)=C2O
835 0.057971014 LPKJPKUDYQTZTA-UHFFFAOYSA-N OC1=CC(C(C(=C1)C=Cc1ccc(cc1)O)O)(O)O
836 0.057971014 XGGGRIRCIDHAOO-UHFFFAOYSA-N NC(=S)N=NCC1=CC=C(C=C1)N(CCF)CCCl
837 0.057971014 SWFFYWJIWFNOSM-UHFFFAOYSA-N Oc1cc2OCOc2cc1C1COC2C(=CC=C(C2)O)C1=O
838 0.057971014 BGOFBQSWIWQNOY-UHFFFAOYSA-N Oc1ccc(cc1)C1CC(=O)c2c(O1)c(C)c(c(c2O)O)O
839 0.057971014 LDHCTFNFPXNCJD-UHFFFAOYSA-N COc1c(O)ccc2c1OC(=CC1=CC(C(C=C1)O)O)C2=O
840 0.057971014 ONVFWQQPFBMWSV-UHFFFAOYSA-N COc1c(O)ccc2c1OC(=CC1=CC(=C(CC1)O)O)C2=O
841 0.057971014 SVSAAIOEJFOTBW-UHFFFAOYSA-N CC(=Cc1ccc(c(c1)O)O)C(=O)c1ccc(c(c1O)O)O
842 0.057971014 MKHRQHTVMATJOL-UHFFFAOYSA-N Cc1cc(ccc1O)C1CC(=O)c2c(O1)cc(c(c2O)O)O
843 0.057142857 LVGGNNJBKOICPQ-UHFFFAOYSA-N COc1c(ccc(c1O)O)C(=O)C=Cc1ccc(c(c1)O)O
844 0.057142857 QHNRRASGASIDAV-UHFFFAOYSA-N CC1(C)OC(=O)C(CC2=CC=C(C=O)C=C2)C(=O)O1
845 0.057142857 JMDUKHDPCIUANN-UHFFFAOYSA-N O=C(c1cc(C)c(c(c1O)O)O)C=Cc1ccc(c(c1)O)O
846 0.057142857 FTWKNWNQBLASNO-UHFFFAOYSA-N COc1ccc(c(c1O)O)C(=O)C=Cc1ccc(c(c1)O)O
847 0.057142857 JMEPAVOPMBZPDE-UHFFFAOYSA-N O=C(OC1CC(=CC(C1O)O)C(=O)O)C=CC1=CC#CC=C1
848 0.056338028 BUYUNKYKZRJDIH-UHFFFAOYSA-N COC(=O)C=C(C(=O)OC)C(=O)C1=CC=C(C)C=C1
849 0.056338028 NLBIBHHLQYIEDO-UHFFFAOYSA-N COc1cc(C=CC2=CC(C(C=C2)O)O)oc(=O)c1
850 0.056338028 BUHNGXNWAYLCPU-UHFFFAOYSA-N O=C(C=c1ccc(=O)oc1=CC(=O)O)CC=C(C)C
851 0.056338028 LYECPCVGHXCMCY-UHFFFAOYSA-N COc1cc(C=CC2=CC=CC(C2O)O)oc(=O)c1
852 0.056338028 RODSEMADDADGMQ-QPEQYQDCSA-N COc1c(O)ccc2c1O/C(=C\C1C=CC(=C(C1)O)O)/C2=O
853 0.055555556 FEZMJVSWNHDLNN-UHFFFAOYSA-N CC(=CCc1cc(ccc1O)C(=O)C(=O)C(=O)O)C
854 0.054794521 VXBLCJFXZZAMPK-UHFFFAOYSA-N CCSCC(NC(=S)Nc1ccccc1)C(O)=O
855 0.054794521 QTMCVUOAGHWOTF-UHFFFAOYSA-N O=CC(=CC(=CC(=O)O)CCc1ccccc1O)O
856 0.054794521 ADXKEQTTZIGXQP-HZPDHXFCSA-N OC[C@H]1Oc2cc(C=O)ccc2O[C@@H]1c3ccc(O)c(O)c3
857 0.054794521 ZFLLSVFMAVNAAY-UHFFFAOYSA-N O=CC=C(CCc1cc(O)cc(c1)O)C=CC(=O)O
858 0.054794521 NNKMLQYCCRLRDW-UHFFFAOYSA-N O=CC(=CC(=CC(=O)O)CCc1ccc(cc1)O)O
859 0.054794521 YZFWBTBLBGTEQQ-UHFFFAOYSA-N O=CC(=CC(=CC(=O)O)O)CCc1ccc(cc1)O
860 0.054054054 ZADOWCXTUZWAKL-UHFFFAOYSA-N CO[Si](CCCC1CC(=O)OC1=O)(OC)OC
861 0.054054054 UWHMCOVUWJENNG-UHFFFAOYSA-N O=CC(=CC(=CC(=O)O)O)CCc1ccccc1O
862 0.053333333 PBYOKOGRHHZTHQ-UHFFFAOYSA-N CSCCCCCCC(C(=O)C(=O)O)C(=O)O
863 0.053333333 GAAZZTAXENXQFG-UHFFFAOYSA-N ClCCN(N=O)C(=O)NNC(=O)CC1=CC=CC=C1
864 0.053333333 MFLXSEBIOBDWRU-UHFFFAOYSA-N COOC(=O)CC1OC(=CC1=O)C1=CC=C(C)C=C1
865 0.053333333 QSCSCOQMFGTSML-UHFFFAOYSA-N O=CCSC(=O)CCCCC1SCC2C1NC(=O)N2
866 0.052631579 YNMFZJVMAGKGFO-UHFFFAOYSA-N O=CC=c1ccc(=O)oc1=C(C(=O)O)CC=C(C)C
867 0.052631579 HUZJGYIZJKPJQM-UHFFFAOYSA-N CCC=CCC(=O)C(=O)c1ccc(o1)C=CC(=O)O
868 0.052631579 VTKVLHPAEWWBTG-BQYQJAHWSA-N COC(=O)CC(OC(=O)C=O)/C=C/c1ccccc1
869 0.051948052 ZNAJTVCRSRYOHX-UHFFFAOYSA-N CCOC(=O)C(C(C(=O)OCC)C)OP(=O)(O)O
870 0.051282051 ALQYHSFKLPSSJM-UHFFFAOYSA-N O=C(S(=O)CC(C(C(=O)O)N)C(=O)O)C(O)C
871 0.051282051 VRAUFJVBQFGDQK-UHFFFAOYSA-N CC=CC=C1C=CC2(C1C(=O)OC=C2C(=O)OC)O
872 0.050632911 LFENLAJXSTYAGI-UHFFFAOYSA-N CCC=CC(=O)CC(=O)c1ccc(o1)C=CC(=O)O
873 0.049382716 BVBBTQTYXORSSS-UHFFFAOYSA-N CC(C(=O)SCC(C(C(=O)O)N)(C(=O)O)O)O
874 0.03125 DEXSAAADGVYZQE-UHFFFAOYSA-N COC1Oc2cc(O)cc(c2C(=O)C1c1ccc(cc1)O)O
875 0.03125 HZYCPRXDSYXPJK-UHFFFAOYSA-N COC1(O)C(O)C=CC=C1c1cc(=O)c2c(o1)ccc(c2)O
876 0.03125 BVNCEDUTICFZIH-UHFFFAOYSA-N COc1ccccc1c1cc(=O)c2c(o1)C=CC(C2O)(O)O
877 0.03125 HDDHGRGNVPPRDF-UHFFFAOYSA-N COc1ccccc1c1cc(=O)c2c(o1)C(O)C(C(=C2)O)O
878 0.03125 HPSQDKMSUNZNCX-UHFFFAOYSA-N OC1C=C(OC(C1O)Oc1cccc2c1cccc2)C(=O)O
879 0.03125 YJDDXHWGLVXUET-UHFFFAOYSA-N COc1cc2oc3ccc(c(c3c(=O)c2c(c1C)O)O)OC
880 0.03125 JOZCFXLITFYWGO-UHFFFAOYSA-N COc1cc(O)c2c(c1C)oc1c(c2=O)c(O)c(cc1)OC
881 0.03125 PZXXFHXRIRDMHA-UHFFFAOYSA-N COc1cc(O)c2c(c1)oc1c(c2=O)c(O)c(c(c1)C)OC
882 0.03125 PIIGGXSLOWJBCM-UHFFFAOYSA-N COc1cc(ccc1O)C(=CC(=O)c1ccc(cc1O)O)O
883 0.03125 GCDPSRSZZLJKGQ-UHFFFAOYSA-N COc1cc(O)c2c(c1)oc1c(c2=O)c(O)c(cc1C)OC
884 0.03125 HCUFTWDYNNHWAN-UHFFFAOYSA-N COc1cc(O)c2c(c1)oc1c(c2=O)c(OC)c(cc1C)O
885 0.03125 VOJMZQFSMQKFBV-UHFFFAOYSA-N O=C1CCCC2=C1C(=C1C(C2O)(O)C=CC=C1O)O
886 0.03125 KPAJJAXKLYEQSR-UHFFFAOYSA-N COc1cc(O)c2c(c1)oc1c(c2=O)c(OC)c(c(c1)C)O
887 0.03125 AOOAGOHYSVFWHG-UHFFFAOYSA-N COc1cc(ccc1O)C1=CC(=O)C2C(O1)(O)C=C(C=C2)O
888 0.03125 XRJUZYJWPNLREF-UHFFFAOYSA-N COc1cc(O)c2c(c1C)oc1c(c2=O)c(OC)c(cc1)O
889 0.03125 SPIOAHKBCRENGR-UHFFFAOYSA-N COc1cc(O)c2c(c1C)oc1c(c2=O)ccc(c1OC)O
890 0.03125 MMEZOZZVRBVWKJ-UHFFFAOYSA-N COc1cc2oc3c(OC)c(O)ccc3c(=O)c2c(c1C)O
891 0.03125 SKBAQMQCGYISQB-UHFFFAOYSA-N COc1cc(O)c2c(c1)oc1c(c2=O)c(C)cc(c1OC)O
892 0.03125 HRNHJFKOYVKVQH-UHFFFAOYSA-N COc1c(O)c(C)cc2c1oc1cc(OC)cc(c1c2=O)O
893 0.03125 KHFGNEIZVYFGKU-UHFFFAOYSA-N COc1cc2oc3ccc(c(c3c(=O)c2c(c1C)O)OC)O
894 0.03125 FPXHIEAQCUFJHZ-UHFFFAOYSA-N OC1=CC=C(C(C1O)O)c1oc2c(c1C(=O)C)ccc(c2)O
895 0.03125 DIENUQDGKVLZRE-UHFFFAOYSA-N Oc1ccc2c(c1)oc(c2C(=O)C)C1=CC(C(C=C1)(O)O)O
896 0.03125 MTDPYSKLPKGDSB-UHFFFAOYSA-N Oc1ccc(cc1)c1oc2c(c1C(=O)C)C=CC(C2O)(O)O
897 0.03125 XFMMCPAYUXXCOW-UHFFFAOYSA-N OC1=Cc2oc(c(c2C(C1O)O)C(=O)C)c1ccc(cc1)O
898 0.03125 CTQXQPHZFAANBF-UHFFFAOYSA-N OC1C=CC=C(C1O)COC(=O)c1ccc(cc1)O
899 0.03125 SCGZVKMYLBJZKK-UHFFFAOYSA-N OC1C=CC(=CC1O)COC(=O)c1ccc(cc1)O
900 0.03125 CRHIUSVLPRYFTP-UHFFFAOYSA-N Oc1ccc(cc1)C(=O)OCC1(O)C=CC=CC1O
901 0.03125 XDALXCAUILVJKE-UHFFFAOYSA-N Cc1ccc2c(c1O)C(=O)c1c(C2=O)c(O)c(c(c1)C)O
902 0.03125 GMRACDTVHDYPBN-UHFFFAOYSA-N OC=C(C(=O)c1c(O)cc(cc1O)OC)c1ccc(cc1)O
903 0.03125 NKMCOYRNBRJRCH-UHFFFAOYSA-N COc1ccc2c(c1)OC1C(C2=O)(O1)c1ccc(cc1)O
904 0.03125 MDEHTHWYKULTLE-UHFFFAOYSA-N O=C1CCCC2=C1C(O)(O)C1(C(=C2)C=CC=C1O)O
905 0.03125 LMKUBIIGYQROEC-UHFFFAOYSA-N Oc1cccc2=CC3(C(C(=c12)O)(O)C(=O)CCC3)O
906 0.03125 UYUWMTFRYQSNRC-UHFFFAOYSA-N O=C1CC(=O)C2(C(=C1)Oc1c2c(O)c(c(c1C(=O)C)O)C)C
907 0.03125 URMCMLYTIRYOOZ-UHFFFAOYSA-N COc1cc(O)c2c(c1)oc1c(c2=O)c(O)cc(c1OC)C
908 0.03125 YSRAEAHPURVGDL-UHFFFAOYSA-N COc1cc(C)c(c2c1oc1cc(OC)cc(c1c2=O)O)O
909 0.03125 AGBIRKRANWFIGC-UHFFFAOYSA-N COc1cc(O)c2c(c1C)oc1c(c2=O)c(O)ccc1OC
910 0.03125 RWMWUUSFSRHTOU-UHFFFAOYSA-N COc1cc2oc3c(OC)ccc(c3c(=O)c2c(c1C)O)O
911 0.03125 YBDYSXIUEZDNCZ-UHFFFAOYSA-N ClCCNCC(C(=O)C(C(CNCCCl)O)O)O
912 0.03125 IXIBWONQKXNFPP-UHFFFAOYSA-N COc1ccc2c(c1)occ(c2=O)C1=CC(C(C=C1)(O)O)O
913 0.03125 LHKICWFIKZQHPZ-UHFFFAOYSA-N COc1ccc2c(c1)occ(c2=O)C1=CC=C(C(C1O)O)O
914 0.03125 BCKVZOFPPPECIR-UHFFFAOYSA-N COC1(O)C=c2occ(c(=O)c2=CC1O)c1ccc(cc1)O
915 0.03125 LXAGSQMKNZGASO-UHFFFAOYSA-N COc1ccc(cc1)C1(O)C(O)Oc2c(C1=O)ccc(c2)O
916 0.03125 MXTJKTOQHNWBOS-UHFFFAOYSA-N OC=C(C(=O)c1cc(OC)c(cc1O)O)c1ccc(cc1)O
917 0.03125 OPGNUAMOUAPMDH-UHFFFAOYSA-N COC1=Cc2c(C(C1)O)c(=O)c(co2)c1ccc(cc1O)O
918 0.03125 RDYOYZKULPGOGZ-UHFFFAOYSA-N Oc1ccc2c(c1)OC(=C(c1ccc(c(c1)O)O)C)C2=O
919 0.03125 RLZYHGLWJVWCGD-UHFFFAOYSA-N Oc1ccc2c(c1)OC(=Cc1ccc(c(c1C)O)O)C2=O
920 0.03125 DYIXVVUKMGRIKH-UHFFFAOYSA-N Oc1ccc2c(c1)OC(=Cc1cc(C)c(c(c1)O)O)C2=O
921 0.03125 HGVYYEBBEHJZEK-UHFFFAOYSA-N Oc1ccc2c(c1)OC(=Cc1cc(O)c(cc1C)O)C2=O
922 0.03125 XVGQHIGIWIUEMA-UHFFFAOYSA-N COc1ccc(cc1)C1C(O)OC23C(=CC=C(C3O2)O)C1=O
923 0.03125 HBBZNIVGQORKNC-UHFFFAOYSA-N CCC1=CC(CC)=C2OC(=CC(=O)C2=C1O)C(O)=O
924 0.03125 BAIVTIAIYRMKCT-UHFFFAOYSA-N COc1cc2oc(=O)c(cc2cc1C1OC(=O)C2(C1O2)C)C
925 0.03125 NZWXOWUIMBDPNR-UHFFFAOYSA-N ClC1=CC=C(C=C1)C(=O)N1CCN=C1C1=CC=CC=C1
926 0.03125 SMRBYUYROZUSPB-UHFFFAOYSA-N COc1c(cc2c(c1C)oc(=O)cc2)C1OC(=O)C2(C1O2)C
927 0.03125 QJUDQROYUQCPFU-UHFFFAOYSA-N COc1ccc(cc1O)c1coc2c(c1=O)C(O)CC(=C2)O
928 0.03125 GSEIYISDYBSEBJ-UHFFFAOYSA-N CC1=CC(O)=CC(O)=C1C1(O)C(=O)C2=CC=CC=C2C1=O
929 0.03125 OGNLFDVTTAWGHK-UHFFFAOYSA-N COc1c(O)cc2c(c1O)c(=O)cc(o2)C1=CCC(C=C1)O
930 0.03125 ANPMHCCVFXYILJ-UHFFFAOYSA-N COc1c(O)cc2c(c1O)c(=O)cc(o2)C1=CC=C(CC1)O
931 0.03125 XJGCKGBSTCQNGJ-UHFFFAOYSA-N COc1c(O)cc2c(c1O)c(=O)cc(o2)C1CC=C(C=C1)O
932 0.03125 JCVPAQVYKFXKOA-UHFFFAOYSA-N COC1=C(O)c2c(CC1O)oc(cc2=O)c1ccc(cc1)O
933 0.03125 ZTXJZVOMTFAHNG-UHFFFAOYSA-N COC1C(=Cc2c(C1O)c(=O)cc(o2)c1ccc(cc1)O)O
934 0.03125 FKBJYLNDFRTTLL-UHFFFAOYSA-N COC1C=C(O)c2c(C1)occ(c2=O)c1ccc(cc1O)O
935 0.03125 SATGIBNNISQKBG-UHFFFAOYSA-N CC1N=C(c2ccccc2)c2cc(Cl)ccc2NC1=O
936 0.03125 BRLKYZCTXMXYQH-UHFFFAOYSA-N COc1ccc(cc1)C1(O)CC(=O)c2c(O1)cc(cc2O)O
937 0.03125 KXFCOXBGJFTZAD-UHFFFAOYSA-N COc1cc2OC(O)(CC(=O)c2c(c1)O)c1ccc(cc1)O
938 0.03125 ATHMKCWILUBXLK-UHFFFAOYSA-N O=c1ccc2c(o1)c(OCC(C(=C)C)O)c1c(c2O)cco1
939 0.03125 OFFITTOITABXEU-UHFFFAOYSA-N ClC1=CC=C(C=C1)C(=O)C1N=NCC1C1=CC=CC=C1
940 0.03125 UDAIHGLUPPANEL-UHFFFAOYSA-N COC(=C(c1ccccc1)O)C(=O)c1c(O)cc(cc1O)O
941 0.03125 LEPSLRYXPRXNGB-UHFFFAOYSA-N COc1cc(O)c2c(c1)occ(c2=O)C1=CC=C(CC1O)O
942 0.03125 KWBUPZKXWGFWDC-UHFFFAOYSA-N COc1cc(O)c2c(c1)occ(c2=O)C1=CCC(C=C1O)O
943 0.03125 KARAJVZMTSSPQW-UHFFFAOYSA-N COc1ccc(c(c1)O)c1coc2c(c1=O)C(=CC(C2)O)O
944 0.03125 ZPPRRCRKLNIZOT-UHFFFAOYSA-N COc1ccc(c(c1)O)c1coc2c(c1=O)C(O)CC(=C2)O
945 0.03125 ARFPIHKAOYGPME-UHFFFAOYSA-N COc1cc(O)c2c(c1C)cc1c(c2O)C(=O)C2C(O1)(C)O2
946 0.03125 KZBMBIHZXUQFOR-INIZCTEOSA-N COc1ccc(c(O)c1)C2(O)COc3cc(O)ccc3C2=O
947 0.03125 MXNFGLMQLFBVJV-UHFFFAOYSA-N COC12C=C(O)c3c(C2(O1)C)cc1c(c3O)c(=O)cc(o1)C
948 0.03125 XKAQGFATJVNAPW-UHFFFAOYSA-N COc1ccc(cc1)C(=CO)C(=O)c1c(O)cc(cc1O)O
949 0.03125 VLFQJYYELRNWFO-INIZCTEOSA-N COC1OC(=CC2=C1C(=O)c3c(O)cc(OC)cc3C2=O)C
950 0.03125 PWXVHDBBWJSGOT-UHFFFAOYSA-N CC(=O)c1ccc(c(O)c1O)c2c(O)ccc(C(=O)C)c2O
951 0.03125 BLEIWKFRKAHADP-UHFFFAOYSA-N OC1C(CCl)OC(C1O)N1C=NC2=C1CC=NC2=N
952 0.03125 ZPWHFNJBSNQLKU-UHFFFAOYSA-N Oc1cc(O)c(c(c1)O)C(=O)C=Cc1cc(C)c(c(c1)O)O
953 0.03125 IKTQFLXJWYKGDA-NSHDSACASA-N COc1cc2OC(=O)C=Cc2cc1C(O)CC(=O)C
954 0.03125 NLTCIFQCRIBXMI-GJZGRUSLSA-N COc1ccc2C(=O)C3=C(C(O)C(O3)C(=C)C)C(=O)c2c1O
955 0.03125 FVFQELHSZVFPDZ-SECBINFHSA-N CC(C)(O)C1Cc2cc3C=CC(=O)Oc3c(O)c2O1
956 0.03125 HQHNYYONAKPDCZ-UHFFFAOYSA-N COc1cc(OC)c2C(=O)c3c(O)ccc(OC)c3Oc2c1
957 0.03125 QZULDFLMZNFXDG-UHFFFAOYSA-N COc1ccc(cc1O)c1coc2c(c1=O)C(=CC(C2)O)O
958 0.03125 OFDFRKMEYPDRSD-UHFFFAOYSA-N COc1ccc2Oc3cc(O)c(OC)c(OC)c3C(=O)c2c1
959 0.03125 BTTXDVKDWXJEBE-ONEGZZNKSA-N COC1=CC(=O)OC(=C1)C=Cc2cc3OCOc3cc2OC
960 0.03125 LJMJQKLJXDJHOY-UHFFFAOYSA-N COc1ccc(cc1O)C1=COc2c(C1O)c(O)cc(c2)O
961 0.03125 GYQMSTQITAPSPF-UHFFFAOYSA-N COc1c(O)cc2c(c1O)c(=O)c(co2)C1=CCC(C=C1)O
962 0.03125 QBFBDTWMSGSFKN-UHFFFAOYSA-N COC1=C(C)c2cc3oc(C)cc(=O)c3c(c2C2(C1O2)O)O
963 0.03125 SNECZQFAGIMCMF-UHFFFAOYSA-N COC12OC1C=CC=C2c1cc(=O)c2c(o1)ccc(c2)O
964 0.03125 FKUVVMRZLSYJPP-LSDHHAIUSA-N COc1cc(O)c2C(=O)C(O)C(Oc2c1O)c3ccccc3
965 0.03125 BKSUQMQAIGVECD-UHFFFAOYSA-N COc1ccc2Oc3c(OC)c(O)ccc3C(=O)c2c1OC
966 0.03125 FFVOSGJVSNUWQW-UHFFFAOYSA-N COc1cc(O)c2C(=O)C(=O)C(Oc2c1)c1ccccc1
967 0.03125 SATGIBNNISQKBG-UHFFFAOYSA-N CC1N=C(c2ccccc2)c2cc(Cl)ccc2NC1=O
968 0.03125 CKDYDMSDCNQHEB-JKSUJKDBSA-N COc1ccc(cc1)C2Oc3cc(O)cc(O)c3C(=O)C2O
969 0.03125 CQCOTVWRFOWWDM-UHFFFAOYSA-N COC(=O)c1ccc(Oc2cc(ccc2O)C(=O)OC)cc1
970 0.03125 HJFLEJMMWVUETP-UHFFFAOYSA-N Oc1ccc2c(c1)OC(C(C2=O)O)c1ccc(c(c1C)O)O
971 0.03125 FKFNGBPZNWNWSG-HNNXBMFYSA-N COc1cc(OC)c2C(OC(=O)c2c1)C3=COC(=CC3=O)C
972 0.03125 CVICOXSKVBRPGG-KGLIPLIRSA-N COc1c(O)cc(O)c2C(=O)C(O)C(Oc12)c3ccccc3
973 0.03125 BWXPASZHGBRZNP-UHFFFAOYSA-N COc1cc(O)c2c(c1C)C=C1C3(C2(O)O3)C(=O)C=C(O1)C
974 0.03125 SHPJXJOBWDDCGF-UHFFFAOYSA-N COc1ccc(cc1O)C1Oc2cc(O)ccc2C(=O)C1O
975 0.03125 OILXOIAGIWQYOO-UHFFFAOYSA-N COc1cc(ccc1O)C1Oc2cc(O)ccc2C(=O)C1O
976 0.03125 LZLGHWHSUZVUFZ-HOTGVXAUSA-N COc1cc(O)c2C(=O)C(O)C(Oc2c1)c3ccc(O)cc3
977 0.03125 AOHGDZZFIQAOKZ-UHFFFAOYSA-N Oc1ccc(cc1C)c1coc2c(c1=O)cc(c(c2)O)O
978 0.03125 VCCKTVHWORWYTQ-UHFFFAOYSA-N COc1ccccc1C12OC2C(=O)c2c(O1)ccc(c2)O
979 0.03125 LZLGHWHSUZVUFZ-JKSUJKDBSA-N COc1cc(O)c2C(=O)C(O)C(Oc2c1)c3ccc(O)cc3
980 0.03125 AIONOLUJZLIMTK-CQSZACIVSA-N COc1ccc(cc1O)C2CC(=O)c3c(O)cc(O)cc3O2
981 0.03125 VWPBACQJNQNCAD-UHFFFAOYSA-N COc1cc(OC)c2C(=O)c3c(O)c(OC)ccc3Oc2c1
982 0.03125 MZKMQBPFGDJUFV-UHFFFAOYSA-N COc1ccc(cc1O)C1OC(=O)c2c(C1)cc(cc2O)O
983 0.03125 JYWSHPMZFVPRRF-NHJAHIAPSA-N OCC1OC(C(Cl)C1O)n2cnc3C(O)CNC=Nc23
984 0.03125 BDCXJJMFQHAOFJ-UHFFFAOYSA-N COc1cc(OC)c2C(=O)c3c(O)cccc3Oc2c1OC
985 0.03125 LBRKYEXZANEZFV-UHFFFAOYSA-N COc1c(O)cc(cc1O)C1OC(=O)c2c(C1)cccc2O
986 0.03125 FJZRCLCBDONNNU-LRDDRELGSA-N Oc1ccc2C3Oc4c(C=O)c(O)ccc4C3COc2c1
987 0.03125 LPXXYAHZVIHXCB-UHFFFAOYSA-N COC1=C(C)C23C(C(=C1)O)(O3)C(=c1c(=C2)oc(cc1=O)C)O
988 0.03125 AIQSGHBQRRSBCN-QWHCGFSZSA-N CC(C)(O)C1Oc2cc3OC(=O)C=Cc3cc2C1O
989 0.03125 KPWKGYKPSLJFDC-LLVKDONJSA-N COc1cc(C2COc3cc(O)ccc3C2=O)c(O)cc1O
990 0.03125 BBYBQQJQBBMKBQ-INIZCTEOSA-N COC1=CC(=O)c2c(O)c3C(=O)C=C(C)Oc3cc2C1(C)O
991 0.03125 HFDPLPWGKGPTJB-LSDHHAIUSA-N COc1c(O)cc2OC(C(O)C(=O)c2c1O)c3ccccc3
992 0.03125 GLUJWVPXWLPPKY-UHFFFAOYSA-N COC1=Cc2oc(cc(=O)c2C(C1O)(O)O)c1ccccc1
993 0.03125 PMZOFUIYYIIGJO-SSDOTTSWSA-N COc1ccc2C(=O)c3cc(oc3C(=O)c2c1OC)C(C)O
994 0.03125 AIQSGHBQRRSBCN-CHWSQXEVSA-N CC(C)(O)C1Oc2cc3OC(=O)C=Cc3cc2C1O
995 0.03125 MSFILNYKSUAMKK-UHFFFAOYSA-N COc1cc(C)c2C(=O)c3c(O)c(OC)c(O)cc3Oc2c1
996 0.03125 LDAYUUNBNSTTAQ-UHFFFAOYSA-N O=C(c1c[nH]cn1)c2nccc3c4ccccc4[nH]c23
997 0.03125 BTLMXNHNFFXBHW-MRXNPFEDSA-N Oc1ccc2C(=O)C(O)(Cc3ccc(O)c(O)c3)COc2c1
998 0.03125 JGAAULOGKZRVIW-UHFFFAOYSA-N Oc1ccc(c(c1)O)c1coc2c(c1=O)ccc(c2C)O
999 0.03125 KDERZBIXGNVSOM-UHFFFAOYSA-N Cc1cc(O)cc2OC(=O)c3c(C)cc(O)c(CO)c3Oc12
1000 0.03125 UCUJHRAWZCFFEV-UHFFFAOYSA-N Oc1cc2OC(c3ccc(c(c3)C)O)C(C(=O)c2c(c1)O)O
1001 0.03125 PNRINUIBAASKQU-UHFFFAOYSA-N Oc1ccc(c(c1)C)C1Oc2cc(O)cc(c2C(=O)C1O)O
1002 0.03125 WECLSYISBIFCMA-UHFFFAOYSA-N COc1cc(O)cc2c1C(=O)C(C(O2)c1ccc(cc1)O)O
1003 0.03125 USNDBWMOOJYKBW-LLVKDONJSA-N CC(=C)C(O)COc1c2C=CC(=O)Oc2c(O)c3occc13
1004 0.03125 MBVZBXIYTFWCIV-UHFFFAOYSA-N COc1cc(OC)c2C(=O)c3c(OC)c(O)ccc3Oc2c1
1005 0.03125 AFRHVXQDQQXSCF-UHFFFAOYSA-N COc1ccc(cc1)C(=CC(=O)c1c(O)cc(cc1O)O)O
1006 0.03125 FEZYUHCZBBRUCE-UHFFFAOYSA-N COC1=CC=CC(C1(O)c1cc(=O)c2c(o1)ccc(c2)O)O
1007 0.03125 SLVCPGQXYUUYDH-UHFFFAOYSA-N S1C2=CC=CC=C2C2=C1C1=C(C=C2)C2=CC=CC=C2C=C1
1008 0.03125 SRXHHWCVHHSPBG-UHFFFAOYSA-N COc1c(O)cc(cc1O)c2oc3ccc(O)c(OC)c3c2
1009 0.03125 FVFQTFAGRLQBQV-UHFFFAOYSA-N COc1cc(O)c(c(c1)O)C1COc2c(C1=O)ccc(c2)O
1010 0.03125 PNRXQZNGPQGZOH-UHFFFAOYSA-N COc1ccc(c(c1)O)C(=O)C1C=CC=CC1(O)O
1011 0.03125 DHVQGVGSWYIVKE-UHFFFAOYSA-N CCc1c(O)c2C(=O)C(=CC(=O)c2cc1OC)OC
1012 0.03125 HLYLTCLTDYVWFN-UHFFFAOYSA-N COC1=C(Oc2c(C1O)c(O)cc(c2)O)c1ccc(cc1)O
1013 0.03125 LBZIDOHRSZBDJY-UHFFFAOYSA-N COc1cc2oc3c(OC)c4OCOc4cc3c2cc1OC
1014 0.03125 YYTHHMUAMKRTFV-UHFFFAOYSA-N COC1=C(OC2C(=C(O)C=C(C2)O)C1=O)c1ccc(cc1)O
1015 0.03125 ZRYQRSVCTJPMEQ-UHFFFAOYSA-N COC1=C(OC2=CC(=CC(C2C1=O)O)O)c1ccc(cc1)O
1016 0.03125 VHXSCPCOTADIPE-UHFFFAOYSA-N COc1c(oc2c(c1=O)c(O)cc(c2)O)C1CC=C(C=C1)O
1017 0.03125 HFLPUHUDVVGXFS-UHFFFAOYSA-N COc1c(oc2c(c1=O)c(O)cc(c2)O)C1=CC=C(CC1)O
1018 0.03125 UGXKOXUOQQDVAC-UHFFFAOYSA-N COc1c(oc2c(c1=O)c(O)cc(c2)O)C1=CCC(C=C1)O
1019 0.03125 FDBCRPACCIRTQF-UHFFFAOYSA-N O=C1CN=C(c2c(N1)cc(C)c(c2)Cl)c1ccccc1
1020 0.03125 FPSUBMXUNLMJIS-UHFFFAOYSA-N COC1(O)C=C(O)c2c(C1O)oc(cc2=O)c1ccccc1
1021 0.03125 DQISGWRLCDLKJI-AAEUAGOBSA-N CC(C)(O)C1Oc2ccc3C=CC(=O)Oc3c2C1O
1022 0.03125 BZCKKJWGPFWAES-UHFFFAOYSA-N COC(=O)C1=CC(=O)c2c(O)cc3OC(C)(C)C=Cc3c2O1
1023 0.03125 FKFNGBPZNWNWSG-OAHLLOKOSA-N COc1cc(OC)c2[C@H](OC(=O)c2c1)C3=COC(=CC3=O)C
1024 0.03125 XEFRNIUBOCZKQX-UHFFFAOYSA-N COc1cc(O)c2c(c1)oc(cc2=O)C1=CC=CC(C1O)O
1025 0.03125 FWSADZNZASWEIM-UHFFFAOYSA-N Oc1cc(C)c(c(c1)O)C1COc2c(C1=O)c(O)cc(c2)O
1026 0.03125 BEKYGWIBAPZAPN-UHFFFAOYSA-N COc1cc(O)c2c(c1)oc(cc2=O)C1(O)C=CC=CC1O
1027 0.03125 PKCWSPYCHMNVKB-UHFFFAOYSA-N Oc1ccc(C=C2COc3cc(O)cc(O)c3C2=O)cc1
1028 0.03125 RTXBONWJFRHTGE-UHFFFAOYSA-N COc1c(CC(=O)C)cc(O)c2C(=O)C=CCOc12
1029 0.03125 DFWNQOGSIXFIAN-UHFFFAOYSA-N COC1=C(OC2(C(C1=O)C(=CC(=C2)O)O)O)c1ccccc1
1030 0.03125 YCLUVUABDGDHHN-UHFFFAOYSA-N COC1=CC23C(C(=C1)O)(O3)C(=O)C=C(O2)c1ccccc1
1031 0.03125 KVOWCNDVDVSBQE-UHFFFAOYSA-N O=Cc1c(O)cc(c(c1O)C(=O)C(Cc1ccccc1)O)O
1032 0.03125 HKVJLYQJXTYRIV-UHFFFAOYSA-N O=Cc1c(O)cc(c(c1O)C(=O)CC(c1ccccc1)O)O
1033 0.03125 HCPJVQKCTIJJQT-UHFFFAOYSA-N COC12OC2c2c(C(=C1)O)c(=O)cc(o2)c1ccccc1
1034 0.03125 WWLQKKFHLRFQAD-UHFFFAOYSA-N COC1C(=O)c2c(O)cc(cc2OC1(O)c1ccccc1)O
1035 0.03125 WWICXRRDDLZATO-UUASQNMZSA-N COc1cc2OC(=C/c3ccc(O)cc3)C(=O)c2cc1O
1036 0.03125 UDAHPMHAXHYMTM-AWEZNQCLSA-N Oc1cc(O)c2C(=O)C[C@H](Oc2c1C=O)c3ccccc3
1037 0.03125 KKVMZDZEDIOQOM-UHFFFAOYSA-N COc1cc2OC3(OC3C(=O)c2c(c1)O)c1ccccc1
1038 0.03125 ZEBOMEJIJJFCQT-UHFFFAOYSA-N O=Cc1c(O)cc(c(c1O)C(=O)OCCc1ccccc1)O
1039 0.03125 DPGUDUBTWQPXCJ-UHFFFAOYSA-N O=Cc1c(O)cc(c(c1O)C(=O)COCc1ccccc1)O
1040 0.03125 IOVMKJKKWBHQER-UHFFFAOYSA-N COc1cc(O)c2c(c1C)cc1c(c2O)c(=O)cc(o1)CO
1041 0.03125 NBERUQXDFLGECX-UHFFFAOYSA-N COc1ccc(cc1O)c1cc(=O)c2c(o1)C=C(CC2O)O
1042 0.03125 LPNMBPBHBDPIDP-UHFFFAOYSA-N COc1ccc(cc1O)c1cc(=O)c2c(o1)CC(C=C2O)O
1043 0.03125 ZEUUVUSEISGRRF-UHFFFAOYSA-N COc1cc2Oc3cccc(O)c3C(=O)c2c(OC)c1OC
1044 0.03125 XZAWJSSJOIDXDY-UHFFFAOYSA-N COC1=CC=C(CC1O)c1cc(=O)c2c(o1)cc(cc2O)O
1045 0.03125 DZUGPPHJBHSUFD-UHFFFAOYSA-N COC1CC=C(C=C1O)c1cc(=O)c2c(o1)cc(cc2O)O
1046 0.03125 LQWJDBOJZNITKT-UHFFFAOYSA-N O=Cc1c(O)cc(c(c1O)C(=O)C=Cc1ccccc1)O
1047 0.03125 GPMDKNUJKCRHQS-LLVKDONJSA-N OCC(=C)[C@H](O)Cc1cc2C=CC(=O)Oc2cc1O
1048 0.03125 YKKRSQPVYCGPNK-INIZCTEOSA-N COc1cc(O)c2C(=O)C=C(Oc2c1)[C@@]3(O)CCC(=O)C=C3
1049 0.03125 FUBXRLUSOGBUNA-JKSUJKDBSA-N OC1OC2(COc3cc(O)ccc23)Cc4cc(O)c(O)cc14
1050 0.03125 AIQSGHBQRRSBCN-STQMWFEESA-N CC(C)(O)[C@H]1Oc2cc3OC(=O)C=Cc3cc2[C@@H]1O
1051 0.03125 CKOAWBPJSODKQL-MRXNPFEDSA-N Oc1ccc(CC2(O)COc3cc(O)cc(O)c3C2=O)cc1
1052 0.03125 ONBLTHYKOPCELS-UHFFFAOYSA-N O=CC(=O)OC1Cc2cc3ccc(=O)oc3cc2OC1(C)C
1053 0.03125 OCTOUTVGBYMWGI-GQCTYLIASA-N COC1=CC(=O)OC(=C1OC)C=Cc2ccc3OCOc3c2
1054 0.03125 VCQMNUJRSNCWDM-JTQLQIEISA-N COc1ccc(cc1O)C2COc3cc(O)cc(O)c3C2=O
1055 0.03125 JNTIVHMVOMYBSR-UHFFFAOYSA-N Oc1cc(O)c(c(c1)O)C(=O)C=Cc1cc(O)c(cc1C)O
1056 0.03125 QZDLNSHJLNXZEJ-UHFFFAOYSA-N COc1ccc2Oc3cc(OC)c(OC)c(O)c3C(=O)c2c1
1057 0.03125 CAEHKJSYOQDIJH-UHFFFAOYSA-N COc1c(O)cc(cc1O)c2oc3ccc(O)cc3c2OC
1058 0.03125 WWQXVXLXRABEDZ-SECBINFHSA-N CC1(C)CC(O)c2c(O1)cc(O)c3C=CC(=O)Oc23
1059 0.03125 WECLSYISBIFCMA-JKSUJKDBSA-N COc1cc(O)cc2OC(C(O)C(=O)c12)c3ccc(O)cc3
1060 0.03125 SUYTZNXJVBRFQQ-UHFFFAOYSA-N COc1cccc2c1oc3c(OC)c(OC)c4OCOc4c23
1061 0.03125 CONAIUPEDXKQET-UHFFFAOYSA-N COC12C=CC(=CC2O1)C1CC(=O)c2c(O1)cc(cc2O)O
1062 0.03125 VBDFUJXIIOBMRP-MFKMUULPSA-N CC(C)(O)C1Oc2c3OC(=O)C=Cc3ccc2C1O
1063 0.03125 ZQSMQGHHFSYGRO-UHFFFAOYSA-N COC12C=CC(=CC2O1)c1coc2c(c1=O)ccc(c2)O
1064 0.03125 OKZDPTMCZVSTDW-SNVBAGLBSA-N COc1cc(ccc1O)C2COc3cc(O)cc(O)c3C2=O
1065 0.03125 XLZJSYHAJGACOE-UHFFFAOYSA-N COC1=CC(=O)c2c(O)c(OC)c(O)c3c(O)cc(C)c1c23
1066 0.03125 UKKLQGALMWRJPJ-UHFFFAOYSA-N O=C1CN=C(c2c(N1)ccc(c2C)Cl)c1ccccc1
1067 0.03125 AJRKLMMAHKFVEQ-UHFFFAOYSA-N COc1cc(ccc1O)C1C#Cc2c(O1)cc(cc2O)O
1068 0.03125 UCRWOIYPAVUBCV-UHFFFAOYSA-N COc1cccc2Oc3c(OC)c(OC)cc(O)c3C(=O)c12
1069 0.03125 DQISGWRLCDLKJI-YPMHNXCESA-N CC(C)(O)C1Oc2ccc3C=CC(=O)Oc3c2C1O
1070 0.03125 ZVUVNTFYEKLLAF-UHFFFAOYSA-N COc1cc(OC)c2C(=O)C3=C(C=C(C)OC3)C(=O)c2c1O
1071 0.03125 JYWSHPMZFVPRRF-AMFMTJJISA-N OCC1OC(C(Cl)C1O)n2cnc3C(O)CNC=Nc23
1072 0.03125 CRKCWCHNFLHTJY-UHFFFAOYSA-N COc1ccc2Oc3c(OC)c(OC)cc(O)c3C(=O)c2c1
1073 0.03125 YGBFYSFSNSUBDU-UHFFFAOYSA-N COC1=CC=C(C(C1O)(O)O)C(=O)c1ccccc1
1074 0.03125 LMCAPFUSQYIYMO-UHFFFAOYSA-N O=c1ccc2c(o1)c(OCC(=O)C(C)C)c1c(c2O)cco1
1075 0.03125 OZZSDFIUQORCRA-UHFFFAOYSA-N COC1=CC=CCC1c1onc(n1)Cc1ccc(cc1)Cl
1076 0.03125 AJPWOTYLDLOGIG-UHFFFAOYSA-N COc1ccccc1C1=NC(NO1)Cc1ccc(cc1)Cl
1077 0.03125 AIQSGHBQRRSBCN-OLZOCXBDSA-N CC(C)(O)C1Oc2cc3OC(=O)C=Cc3cc2C1O
1078 0.03125 STVULROAZMBUMG-UHFFFAOYSA-N Clc1ccc2c(c1)C(NC(C(=O)N2C)O)c1ccccc1
1079 0.03125 XSYRDVCSKQJINC-CTDODENGSA-N CC1OC(=O)c2c(O)c(C=CC(=O)O)ccc2C1C
1080 0.03125 FFVKXGZKJBHJMS-UHFFFAOYSA-N COc1cccc2C(=O)c3c(O)c(OC)c(OC)cc3Oc12
1081 0.03125 DSRVOLGLYXEQQV-UHFFFAOYSA-N COc1c(CO)cc2ccc(O)c(C=O)c2c1OC
1082 0.03125 HPSPCMSCDNHZJM-CHHVJCJISA-N COc1cc(C=C2/Oc3cc(O)ccc3C2=O)ccc1O
1083 0.03125 GVXQAQDFTPTJMX-UHFFFAOYSA-N Oc1ccc(O)c(COCc2cc(O)ccc2O)c1
1084 0.03125 XMTHSCRZKNCCPH-UHFFFAOYSA-N COc1c(O)cc2c(c1O)c(=O)c(co2)C1=CC=C(CC1)O
1085 0.03125 OHVKAZDMDUUIOK-UHFFFAOYSA-N COc1cc(O)c2c(O)c3C(=O)C=C(C)Oc3c(OC)c2c1
1086 0.03125 HBEFLXKTZCXMQU-MRXNPFEDSA-N COc1ccc(CC2(O)Oc3cc(O)ccc3C2=O)cc1O
1087 0.03125 ZAVZKDZIHBHEIF-UHFFFAOYSA-N OC1=CC(=O)C2(C(=C1)Oc1c2c(O)c(c(c1C(=O)C)O)C)C
1088 0.03125 OLWGLSCBBRIVGJ-UHFFFAOYSA-N COC(=O)c1cccc(O)c1C(=O)c2c(O)cc(C)cc2O
1089 0.03125 SMKUDZVEVLDBSV-UHFFFAOYSA-N COc1cc(O)c2C(=O)Oc3c(O)c(OC)cc(C)c3c2c1
1090 0.03125 NSICBRUZOUIABV-UHFFFAOYSA-N Oc1cc2OC(CC(=O)c2c(c1)O)c1cc(O)c(cc1C)O
1091 0.03125 ALBRYELYQFEHGI-UHFFFAOYSA-N O=C1CN=C(c2c(N1)ccc(c2)Cl)c1cccc(c1)C
1092 0.03125 GKFAXZLUAXOWBF-UHFFFAOYSA-N OC=C(C(=O)c1ccc(cc1O)O)c1ccc(c(c1)O)OC
1093 0.03125 CSZZLLPHOKTNOI-UHFFFAOYSA-N COc1c(O)cc(c(c1O)C(=O)C=C(c1ccccc1)O)O
1094 0.03125 HCVVJUMQCNQCCT-UHFFFAOYSA-N CC(C)(O)C(=O)Cc1cc2C=CC(=O)Oc2cc1O
1095 0.03125 WCBFKVBQHXJRCX-LLVKDONJSA-N CC(C)(O)C1Cc2c(O)c3C=CC(=O)Oc3cc2O1
1096 0.03125 CKOAWBPJSODKQL-INIZCTEOSA-N Oc1ccc(CC2(O)COc3cc(O)cc(O)c3C2=O)cc1
1097 0.03125 STKXUBBSZBYOQM-SMDDNHRTSA-N OC(=O)CCc1ccc2OC3OCC(=C)C3c2c1O
1098 0.03125 ZMYYEUNVYKWEMZ-UHFFFAOYSA-N Oc1cc2OC(CC(=O)c2c(c1)O)c1ccc(c(c1C)O)O
1099 0.03125 JQJFARBTGJEMRL-UHFFFAOYSA-N Oc1cc2OC(CC(=O)c2c(c1)O)c1cc(C)c(c(c1)O)O
1100 0.03125 DYFBPDIJZTUATO-UHFFFAOYSA-N COc1cc(OC)c2C(=O)c3ccc(O)c(OC)c3Oc2c1
1101 0.03125 UCKXWYAPJJITRZ-KHVHVRLGSA-N CC1CC=CC(=O)c2c(O)cc(O)cc2CC(=O)O1
1102 0.03125 DQMZKCDSUWSEQQ-MLPAPPSSSA-N Cc1c(O)cc(O)c2C(=O)C(=Cc3ccc(O)cc3)Oc12
1103 0.03125 LXYOGLFUDLESFJ-UHFFFAOYSA-N COc1cc(OC)c(c2c1cc(o2)c1cc(O)cc(c1)O)O
1104 0.03125 OQOINKATEBUJON-UHFFFAOYSA-N COc1ccc(cc1O)C1=COC2(C(C1=O)C=CC(=C2)O)O
1105 0.03125 HVYNKDVOKMZDOH-UHFFFAOYSA-N COc1c(O)cc(c2c1OC(O)(CC2=O)c1ccccc1)O
1106 0.03125 OOELHKKCXAPABW-UHFFFAOYSA-N COC1=C(O)C=C(C2C1(O)OC(=CC2=O)c1ccccc1)O
1107 0.03125 VOYHBEQAOUCNID-UHFFFAOYSA-N COc1cc(O)c2c(O)c3C(=O)OC(=Cc3c(OC)c2c1)C
1108 0.03125 MZKMQBPFGDJUFV-CQSZACIVSA-N COc1ccc(cc1O)C2Cc3cc(O)cc(O)c3C(=O)O2
1109 0.03125 OILXOIAGIWQYOO-JKSUJKDBSA-N COc1cc(ccc1O)C2Oc3cc(O)ccc3C(=O)C2O
1110 0.03125 JRLDUAGSJUMVDP-HZPDHXFCSA-N COC1C(Oc2cc(O)cc(O)c2C1=O)c3ccc(O)cc3
1111 0.03125 RLTXCZCWALCXDE-UHFFFAOYSA-N COc1cc(O)cc2c1C(=O)C1C(=CC(=CC1(C2=O)O)C)O
1112 0.03125 QGBPJZSWSIORPR-UHFFFAOYSA-N COC1(O)C=C(O)C=C2C1C(=O)c1c(C2=O)cc(cc1O)C
1113 0.03125 BQIKBVFVEPPTQE-UHFFFAOYSA-N COc1cc(O)cc2c1C(=O)C1(C(C2=O)C=C(C=C1O)C)O
1114 0.03125 INBKPSAIQMTZGC-UHFFFAOYSA-N COC1=C2C(C(C(=C1)O)O)C(=O)c1c(C2=O)c(O)cc(c1)C
1115 0.03125 JACQSIPMMOUQBO-UHFFFAOYSA-N OCc1cc(O)c2c(c1)C(O)c1c(C2=O)c(OC)cc(c1)O
1116 0.03125 FTODBIPDTXRIGS-CYBMUJFWSA-N COc1cc(ccc1O)C2CC(=O)c3c(O)cc(O)cc3O2
1117 0.03125 CVWQPJIMMXBCAW-UHFFFAOYSA-N COc1cc(O)c2c(c1)cc(c(c2O)C(=O)C)CO
1118 0.03125 HYMNWUZCVQGDET-UHFFFAOYSA-N COc1cc(OC)cc2c1c(O)c(o2)c1cc(O)cc(c1)O
1119 0.03125 BPBQSRIOEJAFGA-UHFFFAOYSA-N COc1c(O)c(OC)cc2c1cc(o2)c1cc(O)cc(c1)O
1120 0.03125 YOGUKEGSEBIBPH-UHFFFAOYSA-N COc1cc(O)c2Oc3cc(C)cc(O)c3C(=O)OCc2c1
1121 0.03125 FVFQELHSZVFPDZ-VIFPVBQESA-N CC(C)(O)C1Cc2cc3C=CC(=O)Oc3c(O)c2O1
1122 0.03125 FRLKZTRGYCUWHF-UHFFFAOYSA-N COc1cc(OC)c2c(c1)oc(c2)c1cc(O)cc(c1O)O
1123 0.03125 NEHBSKLUQKTQFS-UHFFFAOYSA-N COc1ccc(cc1)C1(O)COc2c(C1=O)c(O)cc(c2)O
1124 0.03125 SYHCDXCWIIZIQC-SSDOTTSWSA-N COC1=C(O)C(=O)c2cc3C=C(C)OC(C)c3c(O)c2C1=O
1125 0.03125 BOLUUGYBOSKDOR-UHFFFAOYSA-N COC1=CC(=CC23C1(C=C(O3)c1cc(O)cc(c1)O)O2)OC
1126 0.03125 BQFIZOHBSDOURY-UHFFFAOYSA-N COc1cc2Oc3c(O)cccc3C(=O)c2c(OC)c1OC
1127 0.03125 FMAODRXIESACQC-UHFFFAOYSA-N OCC1=CC2C(C(=C1)O)C(=O)c1c(C2=O)cc(cc1OC)O
1128 0.03125 VCQMNUJRSNCWDM-SNVBAGLBSA-N COc1ccc(cc1O)C2COc3cc(O)cc(O)c3C2=O
1129 0.03125 MRKYNIKEEZBWDA-UHFFFAOYSA-N OCC1C=C(O)C2=C(C1)C(=O)c1c(C2=O)c(OC)cc(c1)O
1130 0.03125 AGOGOJBYZMOJAG-UHFFFAOYSA-N COC1=CC2(OC)OC2c2c1cc(o2)c1cc(O)cc(c1)O
1131 0.03125 OPYGELWQRHCYRO-UHFFFAOYSA-N COc1cc(O)c2c(c1C)cc1c(c2O)c(=O)c(c(o1)C)O
1132 0.03125 ZQJIIMPVJYCZPD-UHFFFAOYSA-N CC(C1Cc2c(O1)c(O)cc1c2oc(=O)cc1)(O)C
1133 0.03125 STWGABHCQTWZJZ-UHFFFAOYSA-N CC(C1Cc2c(O1)cc(c1c2oc(=O)cc1)O)(O)C
1134 0.03125 GAMDUWMQEIRQQM-UHFFFAOYSA-N O=c1oc2c(cc1O)ccc1c2CC(O1)C(O)(C)C
1135 0.03125 LBFIBCJRXLMVTL-UHFFFAOYSA-N O=c1cc(O)c2c(o1)c1CC(Oc1cc2)C(O)(C)C
1136 0.03125 ZQXFCLVRAWAABG-UHFFFAOYSA-N O=c1cc(O)c2c(o1)cc1c(c2OCC2OC2(C)C)cco1
1137 0.03125 DUVFBYNIVCZTQS-UHFFFAOYSA-N O=c1ccc2c(o1)cc1c(c2OCC2OC2(C)C)c(co1)O
1138 0.03125 KRNNRKWHMRUJRK-UHFFFAOYSA-N O=c1ccc2c(o1)cc1c(c2OC(C2OC2(C)C)O)cco1
1139 0.03125 JIOAGLRJGRWZLC-UHFFFAOYSA-N O=c1ccc2c(o1)c(O)c1c(c2OCC2OC2(C)C)cco1
1140 0.03125 UZSFQGOVRKVDMA-UHFFFAOYSA-N Oc1cc2c(oc1=O)cc1c(c2OCC2OC2(C)C)cco1
1141 0.03125 RCWDUHSZBVOMOD-UHFFFAOYSA-N Oc1cc2c(o1)cc1c(c2OCC2OC2(C)C)ccc(=O)o1
1142 0.03125 RKOUIEWMUWXPFN-UHFFFAOYSA-N O=c1ccc2c(o1)C1=C(C3C2O3)OC(C1)C(O)(C)C
1143 0.03125 IMYHNGSWUIEYQK-UHFFFAOYSA-N O=C1C=CC23C(O1)(O2)C1=C(C=C3)OC(C1)C(O)(C)C
1144 0.03125 JDJIIFMVBXMFJN-UHFFFAOYSA-N O=c1ccc2c(o1)C13CC(OC3(O1)C=C2)C(O)(C)C
1145 0.03125 YOBJHQQHLVWQGD-UHFFFAOYSA-N O=c1ccc2c(o1)C=C1C3(C2(OCC2OC2(C)C)O3)C=CO1
1146 0.03125 XDTYDXWOOWPLAF-UHFFFAOYSA-N O=C1Oc2cc3occc3c(c2C2C1O2)OCC1OC1(C)C
1147 0.03125 ZMSQJCAHYHZDFN-UHFFFAOYSA-N COC1=Cc2oc(cc2C2(C1O2)OC)c1cc(O)cc(c1)O
1148 0.03125 OECIBMLUZYCUSQ-XXFAHNHDSA-N COc1cc2OC3OC=CC3c2c4OC(=O)C=C(CCO)c14
1149 0.03125 SQMZXYVVQDCFMJ-MRVPVSSYSA-N Cc1cc(O)c2C(=O)CC(O)Cc2c1C3=CC(=O)C=C(O)O3
1150 0.03125 PRFXDOIDMNBGHG-UHFFFAOYSA-N COc1cc(OC)cc2c1C1OC1(O2)c1cc(O)cc(c1)O
1151 0.03125 PLTRADDVONOEAX-UHFFFAOYSA-N COc1cc2Oc3ccc(O)cc3C(=O)c2c(OC)c1OC
1152 0.03125 CTOLXQQHQLYVEZ-UHFFFAOYSA-N COc1cc(OC)c2c(c1)oc(c2)C12C=C(O)C=C(C2O1)O
1153 0.03125 BVPTZDRKEDPTOX-WBMJQRKESA-N COC(=O)C12Oc3cc(C)cc(O)c3C(=O)C1=CC=CC2O
1154 0.03125 PNJMLUNYAHIRPH-UHFFFAOYSA-N COc1c2C(=O)C3C(=CC=CC3(C(=O)c2cc(c1O)C)O)O
1155 0.03125 ISQPNXLLSGKPHR-UHFFFAOYSA-N COC1=C(O)C(=CC2(C1C(=O)c1c(O)cccc1C2=O)O)C
1156 0.03125 DIGHGYLNCMGYTP-UHFFFAOYSA-N COc1c(O)c(C)cc2c1C(=O)C1(C(C2=O)C=CC=C1O)O
1157 0.03125 XFDCSEFARMXOMI-UHFFFAOYSA-N COc1cc(O)cc2c(OC)c(O)c3C(=O)C=C(C)Oc3c12
1158 0.03125 KZRVPZXAUFOFFS-UHFFFAOYSA-N COc1cc(OC)cc2c1cc(o2)C1=CC(=CC2(C1O2)O)O
1159 0.03125 WDYXFJPJGXRZRY-UHFFFAOYSA-N COc1cc(OC)cc2c1cc(o2)C1=CC2(C(C(=C1)O)O2)O
1160 0.03125 OPCKLIPISOEXKB-UHFFFAOYSA-N COC1=CC=C(C(C1O)O)c1coc2c(c1=O)ccc(c2)O
1161 0.03125 KZBMBIHZXUQFOR-MRXNPFEDSA-N COc1ccc(c(O)c1)C2(O)COc3cc(O)ccc3C2=O
1162 0.03125 KGWXNHPCJQBFOU-UHFFFAOYSA-N CC(C)C(=O)COc1c2C=CC(=O)Oc2c(O)c3occc13
1163 0.03125 JHZAHUQYODKBAU-LLVKDONJSA-N COc1cc2OC(=O)C=Cc2cc1CC(O)C(=O)C
1164 0.03125 PKCWSPYCHMNVKB-BJMVGYQFSA-N Oc1ccc(C=C2/COc3cc(O)cc(O)c3C2=O)cc1
1165 0.03125 MMDWRDKJMXFSJY-UHFFFAOYSA-N O=C1C(=Cc2ccccc2)OC2=C1C1=C(C(C2)O)OCO1
1166 0.03125 RKVBOTXHIHPSGJ-UHFFFAOYSA-N COC1(O)C=CC(=CC1O)c1coc2c(c1=O)ccc(c2)O
1167 0.03125 DYQDHRLBSZIKEM-UHFFFAOYSA-N CC(=O)c1ccc(O)c(c1O)c2c(O)ccc(O)c2C(=O)C
1168 0.03125 XPOXRISVRJOBAH-ZETCQYMHSA-N COc1cc(O)c2c(O)cc(cc2c1)C(=O)C(C)O
1169 0.03125 CVRGANONEPHAFP-UHFFFAOYSA-N COc1cc2C(=O)c3ccc(O)cc3Oc2c(OC)c1OC
1170 0.03125 AQJQSRIPTCPUDA-UHFFFAOYSA-N COc1cc(O)c(C(=O)c2ccc3OCOc3c2)c(OC)c1
1171 0.03125 IFWVGNKYQITBOH-AMKSKSKJSA-N OC12CCC(=O)C=C1OCC3C2Oc4cc5OCOc5cc34
1172 0.03125 FTRYYFANNWWNAI-UHFFFAOYSA-N COc1c(C)c2cc3oc(C)cc(=O)c3c(c2c(c1O)O)O
1173 0.03125 GULCDFLFNBYZOE-UHFFFAOYSA-N COC(=O)Cc1cc(OC)cc2OC(=CC(=O)c12)C
1174 0.03125 VXTZMXABRBBPJM-UHFFFAOYSA-N COc1cccc2C(=O)c3c(O)cc(OC)c(OC)c3Oc12
1175 0.03125 AAYYAURDUHQZGK-UHFFFAOYSA-N COc1ccc2Oc3ccc(O)c(OC)c3C(=O)c2c1OC
1176 0.03125 ZVYYLCRHHLHQRK-UHFFFAOYSA-N COc1cc(OC)c2Oc3cccc(O)c3C(=O)c2c1OC
1177 0.03125 BROXNHWVEWPLHG-UHFFFAOYSA-N COc1cc2Oc3ccc(O)c(OC)c3C(=O)c2cc1OC
1178 0.03125 ABLLSLSHQGLOPV-CVEARBPZSA-N COc1cc(O)c2c(OC3c4ccc(O)cc4OCC23O)c1
1179 0.03125 RSDGQMOHTSEXFF-UHFFFAOYSA-N OCC1(C)Oc2cc3oc(=O)ccc3cc2CC1O
1180 0.03125 CEFLJFNMRZOQLJ-UHFFFAOYSA-N O=c1cc(O)c2c(o1)cc1c(c2)CC(C(O1)(C)C)O
1181 0.03125 FDLKZAXEKLLBSX-UHFFFAOYSA-N O=c1ccc2c(o1)C1OC31C(=C2)CC(C(O3)(C)C)O
1182 0.03125 GGJDZOWNXFYEEV-UHFFFAOYSA-N OCC1CC(C(O)C1O)n1cnc2c(Cl)ncnc12
1183 0.03125 VTMNKVXBKGYYPH-UHFFFAOYSA-N CC1=C(O)C=CC(=C1O)C1(O)C(=O)C2=CC=CC=C2C1=O
1184 0.03125 XDOWNECHYKTSAK-UHFFFAOYSA-N CC1=C(O)C(O)=C(C=C1)C1(O)C(=O)C2=CC=CC=C2C1=O
1185 0.03125 XLIKZUSLMCNHKC-UHFFFAOYSA-N CC1=CC(=C(O)C(O)=C1)C1(O)C(=O)C2=CC=CC=C2C1=O
1186 0.03125 HKDOBSURDHVYJD-UHFFFAOYSA-N CC1=CC(O)=C(C=C1O)C1(O)C(=O)C2=CC=CC=C2C1=O
1187 0.03125 JGPJQINAASJWSL-UHFFFAOYSA-N CC1=CC(=C(O)C=C1O)C1(O)C(=O)C2=CC=CC=C2C1=O
1188 0.03125 KNWQQVYNAJVGEH-UHFFFAOYSA-N COC1=CC(O)=C(C=C1)C1(O)C(=O)C2=CC=CC=C2C1=O
1189 0.03125 YBVSRMICQGBHNO-UHFFFAOYSA-N COC1=CC(=C(O)C=C1)C1(O)C(=O)C2=CC=CC=C2C1=O
1190 0.03125 LBRJCNYBXRTXAA-UHFFFAOYSA-N COc1ccc(C(=O)CCC(O)=O)c2cc(C)oc12
1191 0.03125 PFUWUQLIZHSOJM-UHFFFAOYSA-N COC1=CC=CC(=C1O)C1(O)C(=O)C2=CC=CC=C2C1=O
1192 0.03125 JKWGUNYIVFULBX-UHFFFAOYSA-N O=C(NNC1=NC2=CC=CC=C2SC1)C1=CN=CC=C1
1193 0.03125 DLTKKKXRJGEQLW-UHFFFAOYSA-N O=C(NNC1=NC2=CC=CC=C2SC1)C1=CC=NC=C1
1194 0.03125 VCSBQDYZRLMMNP-MRXNPFEDSA-N COc1cccc2c1C(O)Oc3c(O)cc(C(=O)C)c(O)c23
1195 0.03125 OUNAASURYBCECC-UHFFFAOYSA-N COC1=C(OC)C(OC)=C2OC3=C(C=C(O)C=C3)C(=O)C2=C1
1196 0.03125 ZWDGBSXTMNEXQB-UHFFFAOYSA-N S1C2=CC=CC=C2C2=C1C1=C(C=C2)C=CC2=CC=CC=C12
1197 0.03125 ILZNZLJXRVKFNZ-UHFFFAOYSA-N S=C1OC(=NN1CNC1=CC=CC=C1)C1=CC=NC=C1
1198 0.03125 MAACIAXDWACWDX-UHFFFAOYSA-N Oc1ccc(C(=O)CCC(=O)c2ccc(O)cc2O)c(O)c1
1199 0.03125 SCTCUJFYMLASAW-UHFFFAOYSA-N CCOC(=O)C1=CC2=CC3=C(OCC=C3)C(OC)=C2OC1=O
1200 0.03125 SATGIBNNISQKBG-UHFFFAOYSA-N CC1N=C(c2ccccc2)c2cc(Cl)ccc2NC1=O
1201 0.03125 MJHMXBDRUWSJOS-UHFFFAOYSA-N COC1=C(O)C=CC(=C1)C(=O)C(=O)C1=CC(OC)=C(O)C=C1
1202 0.03125 VZMPBOYMHBGQPT-UHFFFAOYSA-N OC(=O)CCC1(CCC(=O)C2=CC=CC=C12)C(O)=O
1203 0.03125 UYPKOWIULJPVPE-UHFFFAOYSA-N COC1CC(=c2c(=C1)oc(c(c2=O)O)c1ccc(cc1)O)O
1204 0.03125 SUJOIPVTNUVDCB-MRVPVSSYSA-N Cc1cc(O)c2C(=O)CC(O)Cc2c1C3=CC(=CC(=O)O3)O
1205 0.03125 SCXGAVJIYIXEAJ-UHFFFAOYSA-N CCOCCOC(=O)C1=CC(=CC(=C1)[N+]([O-])=O)[N+]([O-])=O
1206 0.03125 ASCGRTRXLPGZIQ-UHFFFAOYSA-N ClC1=CC=C(C=C1)C1CN=NC1C(=O)C1=CC=CC=C1
1207 0.03125 YLWSSEWYRMDPDD-UHFFFAOYSA-N COC1=CC2=C(NCCO)C3=C(C=C(Cl)C=C3)N=C2C=C1
1208 0.03125 FOOSAQQTWFPKIL-UHFFFAOYSA-N CCSC1=NC2=C(N1CC1=CC=CC=C1)C(=O)NNC2=O
1209 0.03125 VXNCOOKYLVSREY-UHFFFAOYSA-N CC(C)CCC1=C(C)C2=C(C)C(Cl)=CC(Cl)=C2O1
1210 0.03125 PWUVOSFBFDLYIH-UHFFFAOYSA-N COc1cc(O)c2c(c1)oc(c(c2=O)O)C1CC=C(C=C1)O
1211 0.03125 QGWPJKZWGKFVHY-IKCYDLRASA-N COc1cc(O)c2C(=O)C=C(Oc2c1)C3(O)C=CC(O)C=C3
1212 0.03125 YBXGACGRJWDKHC-UHFFFAOYSA-N COc1cc(O)c2C(=O)c3cc(OC)c(OC)cc3Oc2c1
1213 0.03125 TVTMWEQQIUOVLB-UHFFFAOYSA-N [H]C12CCCC(C1)(C(CC2)OS(C)(=O)=O)C(O)=O
1214 0.03125 JQIAWSJRJZCLEF-UHFFFAOYSA-N CN(C)C(=S)OC1=CC=C(OC(=S)N(C)C)C=C1
1215 0.03125 OHGINNVUDOOLSX-UHFFFAOYSA-N CN(C)C(=O)SC1=CC=C(SC(=O)N(C)C)C=C1
1216 0.03125 JRESYFJMBVQSRW-UHFFFAOYSA-N SCCNC(=O)C1=CC=C(C=C1)C(=O)NCCS
1217 0.03125 XHWRWCSCBDLOLM-UHFFFAOYSA-N CC1=CC=C2N=C(N)NC(=O)C2=C1SC1=CC=NC=C1
1218 0.03125 UYAWTTOPWPXQRG-UHFFFAOYSA-N CCOC(=O)C(C(=O)OCC)=C1C(=O)C2=CC=CC=C2C1=O
1219 0.03125 AWOWDYXWZZHSBC-UHFFFAOYSA-N NC(=O)CC1=C(Cl)N(C2=CC=CC=C12)C1=CC=CC=C1
1220 0.03125 BYLRNYNRGXIPPV-UHFFFAOYSA-N CCN1C(=O)NC2=CC=C(Cl)C=C2C1(O)C1=CC=CC=C1
1221 0.03125 MWGSAYPAFJYDFO-UHFFFAOYSA-N CCNC1=C2C(=NS1)N(CC1=CC=CC=C1)C(=O)NC2=O
1222 0.03125 ZIHLVYWZAFLJKQ-UHFFFAOYSA-N CC1(Cl)C(=N[N+]([O-])=C1C1=CC=CC=C1)C1=CC=CC=C1
1223 0.03125 QHYSWWKPAJDXFR-UHFFFAOYSA-N COC(=O)CC1(O)C=C(OC)C(=O)C2=CC=CC=C12
1224 0.03125 KJJNDJAXTRLOOD-UHFFFAOYSA-N NCCN1C(=O)C2=CC=CC=C2C1(O)C1=CC=C(Cl)C=C1
1225 0.03125 UDEFHBVMJUDEKP-UHFFFAOYSA-N [H]C12CCC(C1)(OS(=O)(=O)C(F)(F)F)C(=C)C2(C)C
1226 0.03125 JUTBAVRYDAKVGQ-UHFFFAOYSA-N SCCNC(=O)C1=CC(=CC=C1)C(=O)NCCS
1227 0.03125 UHOZOCYFCPMWTF-UHFFFAOYSA-N COc1cc(O)c2c(c1)oc(c(c2=O)O)C1=CC=C(CC1)O
1228 0.03125 OCTOUTVGBYMWGI-UHFFFAOYSA-N COC1=CC(=O)OC(C=CC2=CC3=C(OCO3)C=C2)=C1OC
1229 0.03125 CYQUAIODOUCYOA-UHFFFAOYSA-N COc1cc(O)c2c(c1)oc(c(c2=O)O)C1=CCC(C=C1)O
1230 0.03125 BLGQQAWSNWKPDA-UHFFFAOYSA-N CCOC1=C(OCC)C=C2C(OC(=O)C=C2C(F)(F)F)=C1
1231 0.03125 WFFWEEOVGFHGGZ-UHFFFAOYSA-N CC1=CC2=C(C=C1)N=C(CCl)[N+]([O-])=C2C1=CC=CC=C1
1232 0.03125 NAMLLUQSGMPRBJ-UHFFFAOYSA-N COc1cc(O)c2c(c1C)c(O)c1c(c2O)c(=O)cc(o1)C
1233 0.03125 YWNVDDCXNDAUEN-UHFFFAOYSA-N COC(=O)C1=C(O)C=CC(OC2=CC=CC=C2)=C1C(=O)OC
1234 0.03125 STIANAQMZNMIPR-UHFFFAOYSA-N CC1=CC=C(C=C1)C1=NOC(=N1)C1=CC(Cl)=C(C)C=C1
1235 0.03125 LSDRJPDAOALNRF-UHFFFAOYSA-N CCC1=CC(=O)OC2=C1C(OCC(O)=O)=CC(C)=C2
1236 0.03125 ABLLSLSHQGLOPV-UHFFFAOYSA-N C1(O)C=CC2C3OC4=CC(OC)=CC(O)=C4C3(O)COC=2C=1
1237 0.03125 YWKFLXFRCZYQCM-UHFFFAOYSA-N S1C2=CC3=CC=CC=C3C=C2C2=CC3=CC=CC=C3C=C12
1238 0.03125 VGLWJBIDSXQEJP-UHFFFAOYSA-N CC1=CC2=C(C(C)=C(C)C(=O)O2)C(OCC(O)=O)=C1
1239 0.03125 VBUUPJHPJVEUIA-UHFFFAOYSA-N CCC1=CC(=O)OC2=CC(OC(C)C(O)=O)=CC=C12
1240 0.03125 OKZDPTMCZVSTDW-UHFFFAOYSA-N COC1=C(O)C=CC(=C1)C1COC2=CC(O)=CC(O)=C2C1=O
1241 0.03125 GBPUTRPDZPPGRV-UHFFFAOYSA-N OCC1=C(Cl)N(N=C1C1=CC=CC=C1)C1=CC=CC=C1
1242 0.03125 WJJQPFJVNFWGBX-UHFFFAOYSA-N S=C(NCC1=CC=CO1)NC1=CC2=CN=CN=C2C=C1
1243 0.03125 OVBDEIYPVRAAKR-UHFFFAOYSA-N CC1=CC=C(SC2=CC=C(O2)C=NN2C=NN=C2)C=C1
1244 0.03125 HPSPCMSCDNHZJM-UHFFFAOYSA-N COC1=C(O)C=CC(C=C2OC3=C(C=CC(O)=C3)C2=O)=C1
1245 0.03125 OUROTNVDKVPWEB-UHFFFAOYSA-N CC1=C(O)C=CC2=C1OC(=O)C(CCC(O)=O)=C2C
1246 0.03125 MHQOXINERZNLAY-UHFFFAOYSA-N CN1C(SC2=CC=CC=C12)N=NC(=O)C1=CC=NC=C1
1247 0.03125 YXSIRDNCIOAHJL-UHFFFAOYSA-N CC1=CC(=O)C(C=C1Cl)=C1CC=NN1C1=CC=CC=C1
1248 0.03125 CVICOXSKVBRPGG-UHFFFAOYSA-N COC1=C(O)C=C(O)C2=C1OC(C(O)C2=O)C1=CC=CC=C1
1249 0.03125 AIQSGHBQRRSBCN-UHFFFAOYSA-N CC(C)(O)C1OC2=C(C=C3C=CC(=O)OC3=C2)C1O
1250 0.03125 DZJUMBZKYYNLDX-UHFFFAOYSA-N O=C(CSCC1=CC=CC=C1)CSCC1=CC=CC=C1
1251 0.03125 FTODBIPDTXRIGS-UHFFFAOYSA-N COC1=C(O)C=CC(=C1)C1CC(=O)C2=C(O)C=C(O)C=C2O1
1252 0.03125 NGFAVBCGXZXXRT-UHFFFAOYSA-N ClC1=CC=C(CCOC2=C3C=CC=CC3=NC=N2)C=C1
1253 0.03125 RJTVFWMMZAQXER-UHFFFAOYSA-N CCCCCCCCC(O)CI
1254 0.03125 VCQMNUJRSNCWDM-UHFFFAOYSA-N COC1=C(O)C=C(C=C1)C1COC2=CC(O)=CC(O)=C2C1=O
1255 0.03125 JHZAHUQYODKBAU-UHFFFAOYSA-N COC1=CC2=C(C=CC(=O)O2)C=C1CC(O)C(C)=O
1256 0.03125 ZWODNBLXXCXOBY-UHFFFAOYSA-N COC1=CC2=C(C=CC(=O)O2)C(O)=C1CCC(C)=O
1257 0.03125 GFPNFJWMHLRZIW-UHFFFAOYSA-N O=C1C2=CC=CC=C2C2=C1C=C(CN1C=CN=C1)N=N2
1258 0.03125 IYVMSKQZPAEXHD-UHFFFAOYSA-N COC1=C(O)C2=C(C=CC(=O)O2)C=C1CCC(C)=O
1259 0.03125 IKTQFLXJWYKGDA-UHFFFAOYSA-N COC1=C(C=C2C=CC(=O)OC2=C1)C(O)CC(C)=O
1260 0.03125 DQISGWRLCDLKJI-UHFFFAOYSA-N CC(C)(O)C1OC2=C(C1O)C1=C(C=C2)C=CC(=O)O1
1261 0.03125 XUARCBWYEMUYHI-UHFFFAOYSA-N COC1=CC(C=CC(=O)C2=C(O)C=C(O)C=C2O)=CC(O)=C1
1262 0.03125 CMFGBLHCLKLQIG-UHFFFAOYSA-N COC1=C(O)C=C(C=CC(=O)C2=C(O)C=C(O)C=C2O)C=C1
1263 0.03125 CEBUKCVJNWHMJE-UHFFFAOYSA-N CN1C(=CC2=CC=CC=C12)C(=O)NC1=CC=C(Cl)C=C1
1264 0.03125 XLDRMQNTBSACCJ-UHFFFAOYSA-N S1C2=CC=CC=C2C2=C3C1=CC=CC3=CC1=CC=CC=C21
1265 0.03125 CKDYDMSDCNQHEB-UHFFFAOYSA-N COC1=CC=C(C=C1)C1OC2=CC(O)=CC(O)=C2C(=O)C1O
1266 0.03125 QHIXZDPZNKHNBX-UHFFFAOYSA-N COC1=CC=CC(=C1)C1OC2=CC(O)=CC(O)=C2C(=O)C1O
1267 0.03125 VOLQKIUWZXBTNB-UHFFFAOYSA-N ClC1=CC(C(=O)C2=CC=CC=C2)=C(C=C1)C1=NCCN1
1268 0.03125 KZBMBIHZXUQFOR-UHFFFAOYSA-N COC1=CC(O)=C(C=C1)C1(O)COC2=CC(O)=CC=C2C1=O
1269 0.03125 JRLDUAGSJUMVDP-UHFFFAOYSA-N COC1C(OC2=CC(O)=CC(O)=C2C1=O)C1=CC=C(O)C=C1
1270 0.03125 LKAWAWKGIOUECP-UHFFFAOYSA-N OC1=CC=C(Cl)C=C1C(N1C=CN=C1)C1=CC=CC=C1
1271 0.03125 SLTQYQSRVGRBJB-UHFFFAOYSA-N COc1cc(O)cc2OC(C(=O)C(=O)c12)c1ccccc1
1272 0.03125 HBEFLXKTZCXMQU-UHFFFAOYSA-N COC1=C(O)C=C(CC2(O)OC3=C(C=CC(O)=C3)C2=O)C=C1
1273 0.03125 WCBFKVBQHXJRCX-UHFFFAOYSA-N CC(C)(O)C1CC2=C(O1)C=C1OC(=O)C=CC1=C2O
1274 0.03125 LZLGHWHSUZVUFZ-HZPDHXFCSA-N COC1=CC(O)=C2C(=O)[C@@H](O)[C@H](OC2=C1)C1=CC=C(O)C=C1
1275 0.03125 NSTQUZVZBUTVPY-UHFFFAOYSA-N COC1=CC(C=O)=CC(=C1O)C1=C(O)C(OC)=CC(C=O)=C1
1276 0.03125 SDQHSELMPRKHFH-UHFFFAOYSA-N CC(C)C(=O)C1=C(NC(=O)C2=CC=NC=C2)C=CC(Cl)=C1
1277 0.03125 SHMQGHNBQQICCW-UHFFFAOYSA-N CO[Si](OC)(OC)C1C=CCC(C#N)(C#N)C1(C#N)C#N
1278 0.03125 FVFQELHSZVFPDZ-UHFFFAOYSA-N CC(C)(O)C1CC2=C(O1)C(O)=C1OC(=O)C=CC1=C2
1279 0.03125 OHVYSMFCYKJUJY-UHFFFAOYSA-N CN(C)CCN1C=C2C(=C1)C(=O)C1=C(C=CC=C1Cl)C2=O
1280 0.03125 AIONOLUJZLIMTK-UHFFFAOYSA-N COC1=C(O)C=C(C=C1)C1CC(=O)C2=C(O)C=C(O)C=C2O1
1281 0.03125 AQWFFXRJLJNWOJ-UHFFFAOYSA-N COC(=O)C1(CN=NC1(C(=O)OC)C(=O)OC)C(=O)OC
1282 0.03125 KJJNDJAXTRLOOD-UHFFFAOYSA-N NCCN1C(=O)C2=CC=CC=C2C1(O)C1=CC=C(Cl)C=C1
1283 0.03125 CEQDHXQNBLNSAO-UHFFFAOYSA-N O=C(CC1=CC=CC=C1)CC(C#N)(C#N)C(C#N)C#N
1284 0.03125 FTODBIPDTXRIGS-ZDUSSCGKSA-N COC1=C(C=CC(=C1)[C@@H]2CC(=O)C3=C(C=C(C=C3O2)O)O)O
1285 0.03125 AAOVKJBEBIDNHE-UHFFFAOYSA-N CN1C(=O)CN=C(C2=C1C=CC(=C2)Cl)C3=CC=CC=C3
1286 0.03125 NPQSHWHFJZKUJC-UHFFFAOYSA-N COC1=C(OC)C2=C(OC3=CC=CC=C3C2=O)C(OC)=C1O
1287 0.03125 AIONOLUJZLIMTK-AWEZNQCLSA-N COC1=C(C=C(C=C1)[C@@H]2CC(=O)C3=C(C=C(C=C3O2)O)O)O
1288 0.03125 RZIZCVXZKAUIGP-UHFFFAOYSA-N O=C1CN=C(c2c(N1)ccc(c2)Cl)c1ccc(cc1)C
1289 0.03125 AMZFLIZFRVGBTN-UHFFFAOYSA-N COC(=CC(=O)O)C(=O)c1ccc2c(c1)ccc(c2OC)O
1290 0.03125 RYEUCWVLPGWHQO-UHFFFAOYSA-N S1C(=CC=C1C#CC1=CC=CC=C1)C#CC1=CC=CC=C1
1291 0.03125 XXJVKSWOPPWUQS-UHFFFAOYSA-N C1CSC(C2=CC=CC=C2)=C(SC1)C1=CC=CC=C1
1292 0.03125 GGEHGERKWVJUBK-UHFFFAOYSA-N S(C1=CC=CC=C1)C1=CC=CC=C1C1=CC=CC=C1
1293 0.03125 BBGGKADUEXAGPX-UHFFFAOYSA-N COC(=CC(=O)c1cccc2c1ccc(c2OC)O)C(=O)O
1294 0.03125 WJBFLBXFMIUMQW-UHFFFAOYSA-N COC1=C2OC(C)=C(C(C)=O)C(=O)C2=C(OC)C2=C1OC=C2
1295 0.03125 SSQVVCGCKBZHPP-UHFFFAOYSA-N CC(C)(C)C1=NC=C(N=C1)C(=O)NC1=NC=CS1
1296 0.03125 CYZXQQBHBJNKTG-UHFFFAOYSA-N COC1=CC2(C(C=C1)(O2)c1oc2c(c1)cc(c(c2)OC)O)O
1297 0.03125 FTKBCHASMGCLLN-UHFFFAOYSA-N CC1=CC=C2OC(C(=O)C(=O)C2=C1)C1=CC=C(O)C(O)=C1
1298 0.03125 SLFRCIKFKRKQRP-UHFFFAOYSA-N COc1c(O)ccc2c1ccc1c2C(=O)CC(C1=O)(O)OC
1299 0.03125 HWDYSHSKQGBNBV-UHFFFAOYSA-N COC1=CC(=O)C2C(C1=O)(O)C=Cc1c2ccc(c1OC)O
1300 0.03125 HPUNODDUIJGXHV-UHFFFAOYSA-N COC1=CC(CS(C)=O)=CC=C1C1=NC2=C(N1)C=NC=N2
1301 0.03125 YVKHXBLYUWHHLM-UHFFFAOYSA-N CC1=CC=C(C=C1)C1=NNC(=C1)C(=O)NC1=NC=CS1
1302 0.03125 REUVKJRHQKXNRH-UHFFFAOYSA-N CCCC(CCI)OC(C)(C)C
1303 0.03125 PHIQWRMYHKZDLS-UHFFFAOYSA-N CN(C)C(=O)NC1=CC=C(C=C1)C(=O)C1=CC=C(Cl)C=C1
1304 0.03125 LRXZHLAISUSLNG-UHFFFAOYSA-N CN(C)C(=O)NC1=CC(Cl)=C(C=C1)C(=O)C1=CC=CC=C1
1305 0.03125 CASAHDXRJFMLJF-UHFFFAOYSA-N COC1C(O)C(=O)c2c(C1=O)ccc1c2ccc(c1OC)O
1306 0.03125 KUJPIPMIRFVTHI-UHFFFAOYSA-N COC1=CC(=O)C2(C(C1=O)C=Cc1c2ccc(c1OC)O)O
1307 0.03125 ALPUBSTYLMOQBO-UHFFFAOYSA-N CC1=CC=CC(C)=C1N=C1SCCN1S(C)(=O)=O
1308 0.03125 QZYAQRJJGPOBHO-UHFFFAOYSA-N CC1(COCC(F)(F)C(F)(F)C(F)(F)F)COC1
1309 0.03125 LTJPXISZAPAXOZ-UHFFFAOYSA-N CC1=C(C)C(=CN1C1=CC=NC2=CC=CC=C12)C(Cl)=O
1310 0.03125 XUHMRIRRWYDDMT-UHFFFAOYSA-N COC1=C(O)c2c(CC1O)occ(c2=O)c1ccc(cc1)O
1311 0.03125 HZZQIGCONRGBER-UHFFFAOYSA-N COC1C(=Cc2c(C1O)c(=O)c(co2)c1ccc(cc1)O)O
1312 0.03125 HOVVBFSJQBWIPS-UHFFFAOYSA-N COC1=CC(=C(C2C1O2)c1oc2c(c1)cc(c(c2)OC)O)O
1313 0.03125 YTCNTHOAITWIPM-UHFFFAOYSA-N COc1cc2oc(cc2cc1O)C1=C(O)C2C(C=C1)(O2)OC
1314 0.03125 UOIRSTRJJLUJFB-UHFFFAOYSA-N COC1=Cc2oc(=O)cc(c2C(C1(O)O)O)c1ccccc1
1315 0.03125 DNQZPIKDAYAUCX-UHFFFAOYSA-N COC1(O)C(=Cc2c(C1O)oc(=O)cc2c1ccccc1)O
1316 0.03125 SUWBPUGBXBLIMQ-UHFFFAOYSA-N OC1=CCC2C(=C1)OCC1(C2Oc2c1cc1c(c2)OCO1)O
1317 0.03125 LZLGHWHSUZVUFZ-UHFFFAOYSA-N COc1cc2OC(c3ccc(cc3)O)C(C(=O)c2c(c1)O)O
1318 0.03125 HKDONCIOPSJLKV-UHFFFAOYSA-N FC1=CC=CC=C1C(=O)N1CCN(CC1)C(=O)CCl
1319 0.03125 OFKCXYZCSHKCQA-UHFFFAOYSA-N FC1=CC=C(C=C1)C(=O)N1CCN(CC1)C(=O)CCl
1320 0.03125 PLXNLIYOHXPLQP-UHFFFAOYSA-N CC1=CC(C(=O)C2=CC=CC=C2Cl)=C(N)C(C#N)=C1C
1321 0.03125 RQMBWGCEALPOBV-UHFFFAOYSA-N COc1cc2oc(=O)cc(c2cc1O)C1(O)C=CC=CC1O
1322 0.03125 SWSXWKLDYGYJJJ-UHFFFAOYSA-N COC1=CC=C(C=C1)C1=CN2N=CC(C(N)=S)=C2N=C1
1323 0.03125 QHVJCVAPKBNVPK-UHFFFAOYSA-N COC1=CC(=C2C(C1O)C(=O)c1c(C2=O)c(O)cc(c1)C)O
1324 0.03125 RLCAJCSQGHPXMH-UHFFFAOYSA-N COC1=CC(=CC(O)=C1)C1=CC(OC(F)(F)F)=CC=C1
1325 0.03125 CINJJNJRBGUCNZ-UHFFFAOYSA-N COC1=CC(C2C(=C1)C(=O)c1cc(C)cc(c1C2=O)O)(O)O
1326 0.03125 HBVPGOVFSSEJCU-UHFFFAOYSA-N COc1cc(O)c2c(c1)C(=O)C1=CC(=CC(C1C2=O)(O)O)C
1327 0.03125 UDRVVUILZJPFOD-UHFFFAOYSA-N COC1=CC(=CC(O)=C1)C1=CC=C(OC(F)(F)F)C=C1
1328 0.03125 WDNNBUYJOYERBW-UHFFFAOYSA-N OCC1=CC=CC=C1C1=CC(O)=CC(OC(F)(F)F)=C1
1329 0.03125 SINIVHUEZCUVIC-UHFFFAOYSA-N OCC1=CC(=CC=C1)C1=CC(O)=CC(OC(F)(F)F)=C1
1330 0.03125 RXMNDXBDSCWLNB-UHFFFAOYSA-N OCC1=CC=C(C=C1)C1=CC(O)=CC(OC(F)(F)F)=C1
1331 0.03125 LMHBRTQFCWXEMU-UHFFFAOYSA-N COC1=CC=CC=C1C1=CC(O)=CC(OC(F)(F)F)=C1
1332 0.03125 MQRSFHTUUGLYKT-UHFFFAOYSA-N COC1=CC=CC(=C1)C1=CC(O)=CC(OC(F)(F)F)=C1
1333 0.03125 VIYXXJXJHKOJAX-UHFFFAOYSA-N COC1=CC=C(C=C1)C1=CC(O)=CC(OC(F)(F)F)=C1
1334 0.03125 GMDPAPZNGJWAFS-UHFFFAOYSA-N COC1C=C(C=CC1O)c1cc(=O)c2c(o1)cc(cc2O)O
1335 0.03125 IZKMTDKEZHUCKG-UHFFFAOYSA-N COC1=C(O)CCC(=C1)c1cc(=O)c2c(o1)cc(cc2O)O
1336 0.03125 CLSJJYHEGNASDC-UHFFFAOYSA-N FC(F)C(F)(OCC1=CC=C(C=C)C=C1)C(F)(F)F
1337 0.03125 GSCXBVBEPAGERQ-UHFFFAOYSA-N ClC1=CC=C(NCC2=CC(=O)NC3=CC=CC=C23)C=C1
1338 0.03125 ZLZOYFLSGQRGMG-UHFFFAOYSA-N OC1=C(CNC2=CC=CC=C2Cl)C=CC2=C1N=CC=C2
1339 0.03125 ZIAZEQFXCOSZGJ-UHFFFAOYSA-N COc1c(O)ccc2c1OC1C2COc2c1c(O)cc(c2)O
1340 0.03125 RQRAITRFSJBYQO-UHFFFAOYSA-N COc1c(O)cc(c2c1OC1C2COc2c1ccc(c2)O)O
1341 0.03125 MQGHLNFSKRCJDF-UHFFFAOYSA-N COc1c(O)ccc2c1OC1C2COc2c1cc(O)c(c2)O
1342 0.03125 LADZHXVBVKFBOH-UHFFFAOYSA-N COc1c2OC3C(c2cc(c1O)O)COc1c3ccc(c1)O
1343 0.03125 KPCAOPMKZWOOQH-UHFFFAOYSA-N COC1=C(O)C=CC(C1)c1cc(=O)c2c(o1)cc(cc2O)O
1344 0.03125 XGDIAOJZNKDTKC-UHFFFAOYSA-N OC1=CC=C2C(C1)OCC1(C2Oc2c1cc1c(c2)OCO1)O
1345 0.03125 BGJPLBQBWZHSKJ-UHFFFAOYSA-N OC1CC=C2C(=C1)OCC1(C2Oc2c1cc1c(c2)OCO1)O
1346 0.03125 MJJDDXMPICJWCP-UHFFFAOYSA-N CNC1=NC=CN2C(=CN=C12)C1=CC=C(C=C1)S(C)(=O)=O
1347 0.03125 ALFVHVZTVFROJG-UHFFFAOYSA-N Oc1ccc2c(c1)OCC1(C2OC2=CC3C(C=C12)OCO3)O
1348 0.03125 MFTZELWHZKKYQF-UHFFFAOYSA-N CC1=C(F)C=CC(=N1)C(=O)C(=O)C1=CN2N=CN=C2C=C1
1349 0.03125 IGVCTHCWEAEONK-UHFFFAOYSA-N Oc1ccc2c(c1)OCC1(C2OC2=CC3=C(CC12)OCO3)O
1350 0.03125 GGWMIHUFPZHEJV-UHFFFAOYSA-N COC1=CC=C2OC(C(=O)C(=O)C2=C1O)C1=CC=CC=C1
1351 0.03125 JITAAWJDVCUJPO-UHFFFAOYSA-N C[Si]1(C)O[Si](C)(C)O[Si](C)(O1)C1=CC=CC=C1
1352 0.03125 KJJNDJAXTRLOOD-UHFFFAOYSA-N NCCN1C(=O)C2=CC=CC=C2C1(O)C1=CC=C(Cl)C=C1
1353 0.03125 XHRMHOXURKTXHY-UHFFFAOYSA-N ClC1=CC=C(C=C1)C1(CN2C=CN=C2)CCCO1
1354 0.03125 CUKGQMIUYHQQDX-UHFFFAOYSA-N Oc1ccc2c(c1)OCC1(C2OC2C1=CC1=C(C2)OCO1)O
1355 0.03125 MEFFLMINSLVDQT-UHFFFAOYSA-N COc1c(O)ccc2c1OC1C2COC23C1(C=CC(=C3)O)O2
1356 0.03125 BCALQYLKSBDIJW-UHFFFAOYSA-N COC1=C(O)C=CC23C1(OC1C3COc3c1ccc(c3)O)O2
1357 0.03125 VBEAGQKTGVWXJW-UHFFFAOYSA-N CN1C2=C(C=CC(Cl)=C2)C(=NCC1=O)C1=CC=CC=C1
1358 0.03125 XHBSWQINERAINE-UHFFFAOYSA-N CC(=C)C(=O)COC1=C2OC(=O)C=CC2=CC2=C1OC=C2
1359 0.03125 DVIYXBZZVAENRH-UHFFFAOYSA-N COc1c(O)ccc2c1OC1C2COC2=C1C1OC1C(=C2)O
1360 0.03125 HZIOXRWUDLSJHS-UHFFFAOYSA-N COC1=C(O)C2C(C3=C1OC1C3COc3c1ccc(c3)O)O2
1361 0.03125 NBDOMKXVGZMESP-UHFFFAOYSA-N CCCSC=C1C2=CC=CC=C2SC2=CC=CC=C12
1362 0.03125 JFNCOYXPHARAMI-UHFFFAOYSA-N S1C2=C(C3=C1C=CC1=CC=CC=C31)C1=CC=CC=C1C=C2
1363 0.03125 QTIJIMFYORWKHR-UHFFFAOYSA-N COc1c(O)ccc2c1OC1C2COC2=C1C=CC1(C2O1)O
1364 0.03125 AYFHMKOYBMQRLH-UHFFFAOYSA-N OC1=CC=C(C=C(C(=O)OCC#C)C(=O)OCC#C)C=C1
1365 0.03125 IHDWYRQWHBMNKL-UHFFFAOYSA-N COC12OC2(O)C=CC2=C1OC1C2COc2c1ccc(c2)O
1366 0.03125 NRYZVLBERCOSIT-UHFFFAOYSA-N COc1c(O)ccc2c1OC1C2(O)COc2c1ccc(c2)O
1367 0.03125 YCCVZGIZHCFQIV-UHFFFAOYSA-N CC(C)(C)OC(=O)OC1=C(C=CC=C1[N+]([O-])=O)[N+]([O-])=O
1368 0.03125 WKFDEZAJBXWQHJ-UHFFFAOYSA-N Oc1ccc2c(c1)OCC1(C2C2=C(C1)C1C(C(=C2)O)(O1)O)O
1369 0.03125 ATPUOWQOOZCMJG-UHFFFAOYSA-N Oc1ccc2c(c1)OCC1(C2C2=C(C1)C=C(C1(C2O1)O)O)O
1370 0.03125 IPBHNYNOXQJMFH-UHFFFAOYSA-N COc1ccc(c(c1)O)c1oc2c(c1)C1OC1(C(=C2)OC)O
1371 0.03125 GWAKWJDWDWMURX-UHFFFAOYSA-N COc1ccc(c(c1)O)C12Oc3c(C2O1)cc(c(c3)OC)O
1372 0.03125 ADWXQQQPHKAZOT-UHFFFAOYSA-N C[Si](C)(O)CCCC1=C(F)C(F)=C(F)C(F)=C1F
1373 0.03125 XNUPFJCITDHRAQ-UHFFFAOYSA-N C1CSC(S1)(C=CC1=CC=CC=C1)C1=CC=CC=C1
1374 0.03125 YADNYQQFSUMDBV-UHFFFAOYSA-N Oc1ccc2c(c1)OCC1(C2C23C=C(O)C(=CC3(C1)O2)O)O
1375 0.03125 OSZCWXHOCPWCIS-UHFFFAOYSA-N COc1ccc(c(c1)O)c1cc2c(o1)C1OC1(C(=C2)O)OC
1376 0.03125 DNJBROPDJZIZBL-UHFFFAOYSA-N CC(C)=C=C(SC1=CC=CC=C1)SC1=CC=CC=C1
1377 0.03125 KZCBNSHWQNBZKU-UHFFFAOYSA-N Oc1ccc2c(c1)OCC1(C2c2cc(O)c(c(c2C1)O)O)O
1378 0.03125 MBBKMPMZIQGUSE-UHFFFAOYSA-N COc1ccc(c(c1)O)C1COC2=C(C1=O)C#CC(=C2)O
1379 0.03125 UYXFCCSCFWAAHW-UHFFFAOYSA-N COC1=CC=C(C=C1)C1=C(C(C)=O)C(=O)OC(=O)C1C(C)=O
1380 0.03125 YDEPSGOEDHVPBK-UHFFFAOYSA-N COc1ccc(c(c1)O)C1COC2=C(C1=O)C(=CC#C2)O
1381 0.03125 NOAUKSAHMONANJ-UHFFFAOYSA-N Oc1ccc2c(c1)OCC1(C2c2cc(O)c(cc2C1O)O)O
1382 0.03125 ITFRUGWCBMMSKY-UHFFFAOYSA-N Oc1ccc2c(c1)OCC1(C2c2c(C1)cc(c(c2O)O)O)O
1383 0.03125 HQJSGBKPXYZTRN-UHFFFAOYSA-N NCC(=O)N(c1ccc(cc1C(=O)c1ccccc1)Cl)C
1384 0.03125 WHENVQNHNWHFQQ-UHFFFAOYSA-N CN(C)C(=O)C1=CC=CC2=C(Cl)C3=CC=CC=C3N=C12
1385 0.03125 WZMZINSPWIGYKX-UHFFFAOYSA-N [O-][N+](=O)C1=CC=C(N=NCC(CC#N)CC#N)C(=C1)[N+]([O-])=O
1386 0.03125 ASHQBQRYVNUMOQ-UHFFFAOYSA-N OC1CCCC2C1C(=O)C1=C(C(=O)CCC1=O)C2=O
1387 0.03125 YJIZVYNAKRHNQO-UHFFFAOYSA-N COC1CC=C(C=C1)c1oc2cc(O)cc(c2c(=O)c1O)O
1388 0.03125 JMVZVJCNXTWWJK-UHFFFAOYSA-N COC1=CC=C(CC1)c1oc2cc(O)cc(c2c(=O)c1O)O
1389 0.03125 GCPDXTFRVXMKDU-UHFFFAOYSA-N COC1=CCC(C=C1)c1oc2cc(O)cc(c2c(=O)c1O)O
1390 0.03125 RHACEINAFSEPBJ-UHFFFAOYSA-N S1C2=C(C=CC3=CC=CC=C23)C2=C1C1=CC=CC=C1C=C2
1391 0.03125 KBDUMZXQRUCDSI-UHFFFAOYSA-N S1C2=CC=CC=C2C2=C1C=C1C=CC3=CC=CC=C3C1=C2
1392 0.03125 YPDGWFQYDIMLAI-UHFFFAOYSA-N COc1ccc(cc1O)C1C#Cc2c(O1)cc(cc2O)O
1393 0.03125 JXEDXGJWZDVCHQ-UHFFFAOYSA-N C=CC1=CC=C(SCSC2=CC=C(C=C)C=C2)C=C1
1394 0.03125 GDBRLJQTLSLZLH-UHFFFAOYSA-N S1C2=CC=CC=C2C2=C1C=C1C(C=CC3=CC=CC=C13)=C2
1395 0.03125 MNTRIFILHFZTRU-UHFFFAOYSA-N O=c1cc(O)c2c(o1)cc1c(c2)CC(O1)C(O)(C)C
1396 0.03125 JNYBULQUYBYPKB-UHFFFAOYSA-N Oc1cc2cc3CC(Oc3cc2oc1=O)C(O)(C)C
1397 0.03125 UHPKQMAPHVEXTD-UHFFFAOYSA-N COc1cc(O)c(cc1O)c1cc2c(o1)cc(c(c2)O)OC
1398 0.03125 FNXNNWDIHNIVBU-UHFFFAOYSA-N CCCSC1=C(C#N)C(C2=CC=CO2)=C(C#N)C(N)=N1
1399 0.03125 VDFNDGBUMJWCPT-UHFFFAOYSA-N COC1=C(C=CC(=C1)S(C)=O)C1=NC2=C(N1)N=CC(N)=C2
1400 0.03125 AHQBWVOYDHYAEL-UHFFFAOYSA-N COC1=C(C=CC(=C1)S(C)=O)C1=CN2C=C(N)C=NC2=N1
1401 0.03125 XYEREENYDSDOLV-UHFFFAOYSA-N O=c1ccc2c(o1)C1OC31C(=C2)CC(O3)C(O)(C)C
1402 0.03125 XPOKUDIBDOVKNE-UHFFFAOYSA-N OC(CN(C(=O)CCl)C1=CC=CC=C1)=NC1=CC=CC=C1
1403 0.03125 YXJIPDGYMFBWAF-UHFFFAOYSA-N OC(CC1=CC=CC=C1)CC(O)(C(F)(F)F)C(F)(F)F
1404 0.03125 QNSANEACKQKPEJ-UHFFFAOYSA-N O=C1C=CC23C(O1)(C=C1C(=C3)CC(O1)C(O)(C)C)O2
1405 0.03125 HNXJFWNLSTYCNJ-UHFFFAOYSA-N OC(=O)C1C2CC(C(O2)C1C(O)=O)C1=CC=CC=C1
1406 0.03125 IPZUUAIUYIRWTJ-UHFFFAOYSA-N COc1ccc(cc1)c1oc2CC(O)C=C(c2c(=O)c1O)O
1407 0.03125 JYWSHPMZFVPRRF-UHFFFAOYSA-N OCC1OC(C(Cl)C1O)N1C=NC2=C1NC=NCC2O
1408 0.03125 WFUDIFIPSUNIFY-UHFFFAOYSA-N OC1=C(Cl)C=C(F)C(=C1)N1NC2CCCCC2C1=O
1409 0.03125 DXJMPOXZKBMAEV-UHFFFAOYSA-N COc1cc(O)c(c(c1)O)c1cc2c(o1)cc(c(c2)O)OC
1410 0.03125 MLOREYFCGKCPBG-UHFFFAOYSA-N CC(=C)C(COC1=C2OC(=O)C=CC2=CC2=C1OC=C2)OO
1411 0.03125 SUJOGXDRWXESSB-UHFFFAOYSA-N COc1ccc(c(c1)O)c1cc2c(o1)cc(c(c2O)O)OC
1412 0.03125 IUXFGZSTVXBSLO-UHFFFAOYSA-N COc1ccc(c(c1)O)c1oc2c(c1O)cc(c(c2)OC)O
1413 0.03125 RQAKLWXOMZRZLQ-UHFFFAOYSA-N COc1ccc(c(c1)O)c1oc2c(c1)cc(c(c2O)OC)O
1414 0.03125 UKVCWXQPMRARHZ-UHFFFAOYSA-N CCCCOC(=O)OC1=C(C=C(C=C1)N(=O)=O)N(=O)=O
1415 0.03125 WRSTWTMZXKQNDR-UHFFFAOYSA-N COc1ccc(cc1)C1=C(O)C(c2c(O1)cc(O)cc2O)O
1416 0.03125 OECIBMLUZYCUSQ-UHFFFAOYSA-N COC1=CC2=C(C3C=COC3O2)C2=C1C(CCO)=CC(=O)O2
1417 0.03125 WMYHLRHZWVPRCI-UHFFFAOYSA-N ClC1C(=O)C(=O)C2=CC=CN=C2C1=NC1CC2CCC1C2
1418 0.03125 PRRFFYZXHZHQFK-UHFFFAOYSA-N COC1C=CC(=CC1O)c1coc2c(c1=O)c(O)cc(c2)O
1419 0.03125 QQUPBPLLDASZST-UHFFFAOYSA-N COC1=C(O)C=C(CC1)c1coc2c(c1=O)c(O)cc(c2)O
1420 0.03125 OBIFJVJISZOGEC-UHFFFAOYSA-N NCC1(O)C(=O)N(CC2=CC=C(Cl)C=C2)C2=CC=CC=C12
1421 0.03125 USWUWAGJWLNXBZ-UHFFFAOYSA-N CC(C(O)C1=CC=CC=C1)C(O)(C(F)(F)F)C(F)(F)F
1422 0.03125 RGRYFKFGOCASDE-UHFFFAOYSA-N OCC1=CN(N=C1C1=CC=C(Cl)C=C1)C1=CC=CC=C1
1423 0.03125 MAYPTSUDLAWBGU-UHFFFAOYSA-N [O-][N+](=O)C1=CC=C(C=C1)C(=O)NC1=NC=NC2=C1NC=N2
1424 0.03125 LLOVZVVFDZKHKI-UHFFFAOYSA-N CN1N=C(C2=CC=CC=C2)C2=C(CC1=O)C=CC(Cl)=C2
1425 0.030769231 WADPDDWRQOFUOL-UHFFFAOYSA-N COc1ccc(cc1)C1C(O)Oc2c(C1=O)ccc(c2O)O
1426 0.030769231 GGPMUMILWHFILU-UHFFFAOYSA-N COc1cc2oc(=O)cc(c2cc1C1OC(=O)C2(C1O2)C)C
1427 0.030769231 AQAFLJSCLUOXEF-UHFFFAOYSA-N CCOC1Oc2c(C1(C)CO)cc(cc2)OS(=O)(=O)C
1428 0.030769231 MZYCYNZPVKRDIX-UHFFFAOYSA-N COc1cc2oc(=O)ccc2c(c1C1OC(=O)C2(C1O2)C)C
1429 0.030769231 ASGKYEPOUSEIKO-UHFFFAOYSA-N COc1cc(O)c2c(c1)occ(c2=O)C1CC=C(C=C1O)O
1430 0.030769231 DSBKIMASGLCXHJ-UHFFFAOYSA-N COC1C=CC(=C(C1)O)c1coc2c(c1=O)c(O)cc(c2)O
1431 0.030769231 OCYYJYJYJGIGDX-CYBMUJFWSA-N COc1cc(ccc1O)C2Cc3cc(O)cc(O)c3C(=O)O2
1432 0.030769231 PIFCEQWLBLCGIV-UHFFFAOYSA-N Oc1cc2OC(c3ccc(c(c3)O)O)C(C(=O)c2c(c1)C)O
1433 0.030769231 IYKBDXKFLJSAKT-UHFFFAOYSA-N COc1ccc2c(c1)occ(c2=O)C1(O)C=CC(=CC1O)O
1434 0.030769231 QURIHZNNMFAWGF-UHFFFAOYSA-N COc1c(O)ccc2c1OC(C2=O)Cc1ccc(c(c1)O)O
1435 0.030769231 UJGWWLIHIJYSGZ-ZDUSSCGKSA-N Cc1c(O)cc2OC(CC(=O)c2c1O)c3cc(O)cc(O)c3
1436 0.030769231 GAAPRCAFLGLOJU-VIFPVBQESA-N Oc1ccc(CC2COc3cc(O)cc(O)c3C2=O)c(O)c1
1437 0.030769231 IQTGAKWQIFFPQX-INIZCTEOSA-N COc1cc(O)cc2OC(O)(Cc3ccc(O)cc3)C(=O)c12
1438 0.030769231 QNXNMURZNHKCAY-UHFFFAOYSA-N COC12C=CC(=C(C2O1)O)C1COc2c(C1=O)ccc(c2)O
1439 0.030769231 IUADKAUMUXUXBH-UHFFFAOYSA-N COC1=CC2(C(C=C1)(O2)C1COc2c(C1=O)ccc(c2)O)O
1440 0.030769231 TZFYSHXYSXHFHO-UHFFFAOYSA-N COc1ccc(cc1O)C1=CC(O)c2c(O1)cc(cc2O)O
1441 0.030769231 UKLKMELCTUIEJE-UHFFFAOYSA-N COC(=O)C1=CC=C(C=C1)C(O)CCC(F)(F)F
1442 0.030769231 MCWCPNCLUZADAY-UHFFFAOYSA-N O=Cc1c(O)cc(c(c1O)C(=O)CCc1ccc(cc1)O)O
1443 0.030769231 RCORNMMEAOCVNK-UHFFFAOYSA-N O=CC12OC2(O)C(=C(C=C1O)O)C(=O)CCc1ccccc1
1444 0.030769231 GPZXLHKNQDSLEQ-UHFFFAOYSA-N COc1cc(O)c2c(c1)oc(cc2=O)C1=CC(C(C=C1)O)O
1445 0.030769231 YYTJDKXFHMDWJN-HOTGVXAUSA-N OC1OC2(Cc3cc(O)c(O)cc13)OCc4cc(O)ccc24
1446 0.030769231 UXJSISNOHDMLOC-UHFFFAOYSA-N COc1cc(O)ccc1C(=O)CC(=O)c1ccc(cc1O)O
1447 0.030769231 XOCNEDMAFIXYHI-UHFFFAOYSA-N O=CC1=C(O)C2(C(C=C1O)(O2)O)C(=O)CCc1ccccc1
1448 0.030769231 JPQCFHBIYFFGBL-UHFFFAOYSA-N Oc1cc(O)c(c(c1)O)C(=O)C=C(c1ccc(c(c1)O)O)C
1449 0.030769231 MTQALGBTXZHZSD-UHFFFAOYSA-N Oc1cc(O)c2c(c1)OCC(C2=O)c1ccc(c(c1O)C)O
1450 0.030769231 OEWZSVBGOBKGBV-UHFFFAOYSA-N CC1=CC=C(C=C1)S(=O)(=O)OC1C(O)CCCC1=O
1451 0.030769231 TXBQATCCYJJXEW-UHFFFAOYSA-N COc1cc(O)ccc1C(=O)CC(=O)C1=CC2C(C=C1)(O2)O
1452 0.030769231 YEYLMQKEGSQNGZ-UHFFFAOYSA-N COC1=CC(O)=C2C(=O)CC(OC2=C1)C1=CC(O)=CC(O)=C1
1453 0.030769231 SVHKPCCURCTREO-UHFFFAOYSA-N Oc1cc(O)c2c(c1)OCC(C2=O)c1cc(C)c(cc1O)O
1454 0.030769231 VFJOIZUICFVDMK-UHFFFAOYSA-N COc1ccc(c(c1)O)C1=CC23C(O1)(O3)C=C(C(=C2)O)OC
1455 0.030769231 YEYLMQKEGSQNGZ-AWEZNQCLSA-N COc1cc(O)c2C(=O)CC(Oc2c1)c3cc(O)cc(O)c3
1456 0.030769231 RMQIEPRHXFHIIW-UHFFFAOYSA-N Oc1cc(C=CC2=CC(C(C=C2)(O)O)O)cc(c1)O
1457 0.030769231 GPCDKGJGEAVPRC-UHFFFAOYSA-N CC(C)(O)C(SC1=CC=CC=C1)=CSC1=CC=CC=C1
1458 0.030769231 KPFGJFKZZPXUHD-UHFFFAOYSA-N COc1cc2OC(=C(C(c2c(c1)O)O)O)c1ccc(cc1)O
1459 0.030769231 JOWIUVFGDDQICU-UHFFFAOYSA-N COC1=CCC(C=C1O)c1cc(=O)c2c(o1)cc(cc2O)O
1460 0.030769231 JWWIYTKCAJCERS-TZMCWYRMSA-N CC(O)(CO)C1Cc2cc3C=CC(=O)Oc3cc2O1
1461 0.030769231 DVTKLNMJADFKCE-UHFFFAOYSA-N COC1Oc2cc(O)c(cc2C(=O)C1c1ccc(cc1)O)O
1462 0.030769231 WQWVIIRCVOZVPN-UHFFFAOYSA-N COC1=C(O)C=CC(C=CC(=O)C2=C(O)C=C(O)C=C2O)=C1
1463 0.030769231 UHJKNVDMBVEGHD-UHFFFAOYSA-N COc1c(O)cc2c(c1O)c(=O)c(co2)C1CC=C(C=C1)O
1464 0.030769231 VWHLSTXEUJVCHE-UHFFFAOYSA-N CC(=O)c1ccc(O)c(C(=O)c2c(O)ccc(O)c2C)c1O
1465 0.030769231 YNYGAMJOLICYES-UHFFFAOYSA-N COC1=CC(=CC(O)=C1)C1CC(=O)C2=C(O)C=C(O)C=C2O1
1466 0.030769231 JWWIYTKCAJCERS-UHFFFAOYSA-N CC(O)(CO)C1CC2=C(O1)C=C1OC(=O)C=CC1=C2
1467 0.030769231 XDXBNQWQTQVHGF-UHFFFAOYSA-N COC1=C(C=CC(O)=C1)C1CC(=O)C2=C(O)C=C(O)C=C2O1
1468 0.030769231 DDNCGRHNRRJQLM-UHFFFAOYSA-N COC1=C(O)CC(C=C1)c1coc2c(c1=O)c(O)cc(c2)O
1469 0.030769231 COWZFWPZYVJXJN-UHFFFAOYSA-N O=C(ON1C(=O)CCCC1=O)ON1C(=O)CCCC1=O
1470 0.030769231 COFXCFNVVWMLSQ-UHFFFAOYSA-N O=Cc1c(O)cc(c(c1O)C(=O)CCc1cccc(c1)O)O
1471 0.030769231 VFUBLYXFERWCDN-UHFFFAOYSA-N COc1ccc(c(c1)O)C1COC2=CC3(C(C=C2C1=O)O3)O
1472 0.030769231 LELCKAWZMVKDKG-UHFFFAOYSA-N COC1=CC=C(CC(=O)C(=O)C2=C(O)C=C(O)C=C2O)C=C1
1473 0.030769231 UJGWWLIHIJYSGZ-UHFFFAOYSA-N C1(O)C=C2OC(C3C=C(O)C=C(O)C=3)CC(=O)C2=C(O)C=1C
1474 0.030769231 IQTGAKWQIFFPQX-UHFFFAOYSA-N C12C(=O)C(CC3C=CC(O)=CC=3)(O)OC=1C=C(O)C=C2OC
1475 0.030769231 MJXVZOVWWOOAHR-UHFFFAOYSA-N COC1=C(O)C=C(C2COC3=C(C=CC(O)=C3)C2=O)C(O)=C1
1476 0.030769231 DRHFJUJINAHTJH-UHFFFAOYSA-N CSC1=CC=CC=C1CCC(=O)C1=CC=CC=C1SC
1477 0.030769231 JTSWMMTZMAQUFU-UHFFFAOYSA-N COC1=CC=CC(CC(=O)C(=O)C2=C(O)C=C(O)C=C2O)=C1
1478 0.030769231 WQWVIIRCVOZVPN-HWKANZROSA-N COC1=C(C=CC(=C1)/C=C/C(=O)C2=C(C=C(C=C2O)O)O)O
1479 0.030769231 YNYGAMJOLICYES-AWEZNQCLSA-N C1(O)C=C2O[C@H](C3C=C(OC)C=C(O)C=3)CC(=O)C2=C(O)C=1
1480 0.030769231 ABMWBZCOQZHXOA-UHFFFAOYSA-N O=Cc1c(O)cc(c(c1O)C(=O)CCC12C=CC=CC2O1)O
1481 0.030769231 SDHXEWJBDBNOAI-UHFFFAOYSA-N COC12C=CC(=CC2O1)C1COc2c(C1=O)c(O)cc(c2)O
1482 0.03030303 NA CN1c2nc(SCC(=O)NN)[nH]c2C(=O)N(C)C1=O
1483 0.03030303 LUSOAMBDAXTEBX-UHFFFAOYSA-N C1(O)=CC2OC(C3C(O)=CC=CC=3O)CC(=O)C=2C(OC)=C1
1484 0.03030303 SAJHRQBGZMZGMA-UHFFFAOYSA-N C1C(OC)=CC2OC(C3C(O)=CC=CC=3O)CC(=O)C=2C=1O
1485 0.03030303 QWQZTILKTKQJTA-UHFFFAOYSA-N OCC(C1Oc2c(C1)c1oc(=O)ccc1cc2)(O)C
1486 0.03030303 PKAFYSRHNWFISU-JTQLQIEISA-N C1(O)C(O)=C2O[C@H](C3C=CC=CC=3)CC(=O)C2=C(OC)C=1O
1487 0.03030303 LLXBBFVLYUDUAP-LLVKDONJSA-N COc1cc(O)c2C(=O)C(COc2c1)c3ccc(O)cc3O
1488 0.03030303 XVQBJKRSEOLQER-UHFFFAOYSA-N COC1=CC=C(C=C2C(=O)OC(C)(C)OC2=O)C=C1
1489 0.03030303 CNEJJACJHKSHJO-UHFFFAOYSA-N COC1=CC=CC=C1C=C1C(=O)OC(C)(C)OC1=O
1490 0.03030303 UDVFFPCSFPCKQE-UHFFFAOYSA-N COC1=CC=CC(C=C2C(=O)OC(C)(C)OC2=O)=C1
1491 0.03030303 VODZWHSRITUHNI-LLVKDONJSA-N COc1cc(O)ccc1C2COc3cc(O)cc(O)c3C2=O
1492 0.03030303 KIKJJTKUYYKDFT-RUDMXATFSA-N CC(=C/COc1cc2OC(=O)C=Cc2cc1O)CO
1493 0.03030303 URBNKMKLIWQQRO-CYBMUJFWSA-N COc1c(O)cc(O)c2C(=O)C[C@@H](Oc12)c3ccccc3O
1494 0.03030303 HPGMDBNLFRZXJY-UHFFFAOYSA-N OC(=O)CC(=O)c1cc2C=CC(Oc2cc1O)(C)C
1495 0.03030303 LUSOAMBDAXTEBX-AWEZNQCLSA-N COc1cc(O)cc2OC(CC(=O)c12)c3c(O)cccc3O
1496 0.03030303 FQGBGNHGEUOZIW-AWEZNQCLSA-N COc1cc(O)c2C(=O)CC(Oc2c1)c3ccc(O)cc3O
1497 0.03030303 URBNKMKLIWQQRO-ZDUSSCGKSA-N COc1c(O)cc(O)c2C(=O)CC(Oc12)c3ccccc3O
1498 0.03030303 QWQZTILKTKQJTA-SMDDNHRTSA-N CC(O)(CO)C1Cc2c(O1)ccc3C=CC(=O)Oc23
1499 0.03030303 CBEPNYOFLRIAGR-LLVKDONJSA-N COc1ccc(C2COc3cc(O)cc(O)c3C2=O)c(O)c1
1500 0.03030303 CBEPNYOFLRIAGR-NSHDSACASA-N COc1ccc(C2COc3cc(O)cc(O)c3C2=O)c(O)c1
1501 0.03030303 SAJHRQBGZMZGMA-AWEZNQCLSA-N COc1cc(O)c2C(=O)CC(Oc2c1)c3c(O)cccc3O
1502 0.03030303 VCLZHWMZHCUTEB-UHFFFAOYSA-N COC1=CC(=C(CC1)c1coc2c(c1=O)c(O)cc(c2)O)O
1503 0.03030303 UFZMMXPUOXVLTE-UHFFFAOYSA-N CSC1=CC=C(C=C1)C(=O)CCC1=CC=CC=C1SC
1504 0.03030303 JFIXLMJNUNSTLK-UHFFFAOYSA-N CSC1=CC=C(CCC(=O)C2=CC=CC=C2SC)C=C1
1505 0.03030303 NVKJIXLJQWBJTN-UHFFFAOYSA-N CSC1=CC=C(CCC(=O)C2=CC=C(SC)C=C2)C=C1
1506 0.03030303 UGKJYSQOLXXTJG-UHFFFAOYSA-N CCOC(=O)C1=C(SC2=C1CCCC2)N=C=S
1507 0.03030303 SHFUDJHFXDGDPF-UHFFFAOYSA-N ClCCNCC1OC(C(C1O)O)(O)CNCCCl
1508 0.03030303 BIIDIBQQVFBUQV-UHFFFAOYSA-N COc1cc(ccc1O)C1=CC(O)c2c(O1)cc(cc2O)O
1509 0.03030303 LQEZOXKXTYRNHK-UHFFFAOYSA-N COc1cc(ccc1O)C1=CC(=O)C2C(=CC(=CC2O)O)O1
1510 0.03030303 QBWKIVABWJXRCW-UHFFFAOYSA-N COc1cc(ccc1O)C1=CC(=O)C2=C(O)C=C(CC2O1)O
1511 0.03030303 LUBRQYWSVFIQNS-UHFFFAOYSA-N COc1c(C(=Cc2ccccc2O)O)c(O)cc2c1OCO2
1512 0.03030303 YZONJFBBRKQXGE-UHFFFAOYSA-N CC(C)C1=C2CCCC3=C(SS(S1)=C23)C(C)C
1513 0.03030303 PMOGIHBZXHRPFK-UHFFFAOYSA-N COc1c(O)cc2c(c1O)C(O)C(=CO2)c1ccc(cc1)O
1514 0.03030303 CUCNFOCSHAZHDZ-UHFFFAOYSA-N CCOC1Oc2c(C1(C)C)cc(cc2O)OS(=O)(=O)C
1515 0.03030303 QNOWIIVJMDZILI-UHFFFAOYSA-N OC=C(C(=O)c1cc(O)c(cc1O)O)c1ccc(cc1)OC
1516 0.03030303 LDQNSTMDMZIYKB-UHFFFAOYSA-N CC(OC1Oc2c(C1(C)C)cc(cc2)OS(=O)(=O)C)O
1517 0.03030303 SIVQWGDZACAPGL-UHFFFAOYSA-N O=Cc1c(O)cc(c(c1O)C(=O)CCc1ccccc1O)O
1518 0.03030303 ZCEPXHNXNSVPDK-UHFFFAOYSA-N O=NC=C1C=CN(CSCN2C=CC(=CN=O)C=C2)C=C1
1519 0.03030303 XTEQQOBMXILXGW-UHFFFAOYSA-N OCC1OC(OC(C)C)C(C(C1OP(=O)(O)O)O)O
1520 0.03030303 KBZHSCKKLQHEQV-UHFFFAOYSA-N OCC1OC(OC(C)C)C(C(C1O)OP(=O)(O)O)O
1521 0.03030303 NPRAHRICUDCCMY-UHFFFAOYSA-N COC1=CC2C(C=C1)(O2)C1COc2c(C1=O)c(O)cc(c2)O
1522 0.03030303 UAQQUQQBESMHSA-UHFFFAOYSA-N COc1cc(O)c2c(c1C)C1OC31C(=C2O)C(=O)C=C(O3)C
1523 0.03030303 QQBTXAZPMJRUFP-UHFFFAOYSA-N COC1=CC=C(C2C1O2)C1COc2c(C1=O)c(O)cc(c2)O
1524 0.03030303 HUUBJJIVGGWMSO-UHFFFAOYSA-N Oc1cc(O)c(c(c1)O)C(=O)C=Cc1ccc(c(c1C)O)O
1525 0.03030303 BQPRGEZIDBITAL-UHFFFAOYSA-N COC1=CC2C(C=C1)(O2)C1C(O)Oc2c(C1=O)ccc(c2)O
1526 0.03030303 UHTMPEQBYSKCGH-UHFFFAOYSA-N Oc1ccc(c(c1)O)C1COc2c(C1=O)c(O)cc(c2C)O
1527 0.03030303 CODPIKMJOPVQIF-UHFFFAOYSA-N Oc1ccc(c(c1)O)C1COc2c(C1=O)c(O)c(c(c2)O)C
1528 0.03030303 PQUKOOCJNAGWAH-UHFFFAOYSA-N COc1ccc(c(c1)O)C1COC23C(=CC=C(C3O2)O)C1=O
1529 0.03030303 SBIZPPRZKNTFRJ-UHFFFAOYSA-N COc1cc(O)c2c(c1)OC=C(C2O)c1ccc(cc1O)O
1530 0.03030303 SYIAVNZMBYAGGJ-UHFFFAOYSA-N COc1ccc(c(c1)O)C1CC(=O)c2c(O1)cc(cc2O)O
1531 0.03030303 KAUAOOJJKGMXNJ-UHFFFAOYSA-N ClC(=O)OCCCCCN1C=NC2=C1NC=NC2=O
1532 0.03030303 CBEPNYOFLRIAGR-UHFFFAOYSA-N COC1=CC(=C(C=C1)C2COC3=CC(=CC(=C3C2=O)O)O)O
1533 0.03030303 VODZWHSRITUHNI-UHFFFAOYSA-N COC1=C(C=CC(O)=C1)C1COC2=CC(O)=CC(O)=C2C1=O
1534 0.03030303 DIBYNSQDXNQPSM-UHFFFAOYSA-N COC1=C(O)C(O)=C(C=C1)C1COC2=C(C=CC(O)=C2)C1=O
1535 0.03030303 USNUUQFOESNYHP-UHFFFAOYSA-N OC=C(C(=O)c1ccc(cc1O)O)c1ccc(cc1O)OC
1536 0.03030303 OHWBKFKBPGZDIG-UHFFFAOYSA-N COC1=C2C(=O)C(COC2=CC(O)=C1)C1=C(O)C=C(O)C=C1
1537 0.03030303 LLXBBFVLYUDUAP-UHFFFAOYSA-N COC1=CC(O)=C2C(=O)C(COC2=C1)C1=C(O)C=C(O)C=C1
1538 0.03030303 DIBYNSQDXNQPSM-NSHDSACASA-N C1(O)C=CC2C(=O)[C@H](C3=C(O)C(O)=C(OC)C=C3)COC=2C=1
1539 0.029850746 UNLYJYOEJODHQL-UHFFFAOYSA-N COc1ccc(c(c1)O)C1COC2=CC(=CC3C2(C1=O)O3)O
1540 0.029850746 ODBPMWCNZHPDFR-UHFFFAOYSA-N COc1ccc(c(c1)O)C(=O)C1=CC=CC(C1O)O
1541 0.029850746 GVVKSKFIFOYDOK-VIFPVBQESA-N Oc1cc(O)c2C(=O)C(Cc3ccc(O)c(O)c3)COc2c1
1542 0.029850746 WFPPZVHACRGJAW-UHFFFAOYSA-N O=Cc1c(O)c(C(=O)CCc2ccccc2)c(c(c1O)O)O
1543 0.029850746 QTTYVGOKKRMQEG-UHFFFAOYSA-N C1(O)=C(OC)C2OC(C3C=C(O)C(O)=CC=3)CC(=O)C=2C=C1
1544 0.029850746 ZHGZIFCTZVOLMX-UHFFFAOYSA-N CC(C)CCCC(O)=NC1=C2SSC=C2N=C1O
1545 0.029850746 YZXMAUBHKLMHJT-UHFFFAOYSA-N CCOC1OC2=CC=C(C3C2(C1(C)C)O3)OS(=O)(=O)C
1546 0.029850746 DCARJVFHBKAVDR-SNVBAGLBSA-N COc1cc(O)c2C(=O)C(COc2c1)c3ccc(O)c(O)c3
1547 0.029850746 GSPBXEGGGTZACR-UHFFFAOYSA-N COc1ccc(c(c1)O)C1=COC2=CC(=CC(C2C1=O)O)O
1548 0.029850746 SNSLSLVDJXKZPI-UHFFFAOYSA-N COC1=CC(O)C2(C(=C1)OC=C(C2=O)c1ccc(cc1)O)O
1549 0.029850746 LTFNQQYMOYRZJM-UHFFFAOYSA-N COC1=CC=C(C2C1O2)C1CC(=O)c2c(O1)cc(cc2O)O
1550 0.029850746 CPTAHLQPIXFQSI-UHFFFAOYSA-N O=Cc1c(O)cc(c(c1O)C(=O)CCOc1ccccc1)O
1551 0.029850746 DRDSVFGNWWTOJH-UHFFFAOYSA-N COC1=CC(C(C=C1)c1coc2c(c1=O)c(O)cc(c2)O)O
1552 0.029850746 BICPGUILWBQAEY-GORDUTHDSA-N COC1=C(\C=C\C(=O)C2=CC(O)=C(O)C=C2)C=CC(O)=C1O
1553 0.029850746 JWWZSGSJHHKKMS-UHFFFAOYSA-N CC1(C)CC(C=CSC2=CC=CC=C2)=CCS1
1554 0.029850746 MPWGPTVGGJBEHW-UHFFFAOYSA-N COC1=CC2C(C=C1)(O2)C1CC(=O)c2c(O1)cc(cc2O)O
1555 0.029850746 GVVKSKFIFOYDOK-SECBINFHSA-N Oc1cc(O)c2C(=O)[C@H](Cc3ccc(O)c(O)c3)COc2c1
1556 0.029850746 SYBYYDDCEWKTKC-UHFFFAOYSA-N CCOC1Oc2c(C1(C)C)c(O)c(cc2)OS(=O)(=O)C
1557 0.029850746 KRTKPKSQXDPRTP-UHFFFAOYSA-N COc1ccc(cc1)C1COc2c(OC1=O)c(O)cc(c2)O
1558 0.029850746 VALSBJCBTCJWDF-UHFFFAOYSA-N COc1cc(O)ccc1C(=O)CC(=O)c1ccc(c(c1)O)O
1559 0.029850746 IPGGKCRXJYHFCB-UHFFFAOYSA-N COC(=O)C(C(=O)OC)=C(C)C(=O)C1=CC=CC=C1
1560 0.029850746 FQGBGNHGEUOZIW-UHFFFAOYSA-N C1(OC)=CC2OC(C3C(O)=CC(O)=CC=3)CC(=O)C=2C(O)=C1
1561 0.029850746 QTTYVGOKKRMQEG-AWEZNQCLSA-N COc1c(O)ccc2C(=O)CC(Oc12)c3ccc(O)c(O)c3
1562 0.029850746 GGINCDUPAJWVFA-UHFFFAOYSA-N COc1ccc(cc1O)C1OC(=O)c2c(C1)c(O)ccc2O
1563 0.029850746 RMJKSMSYIZHFCO-UHFFFAOYSA-N COc1cc(O)cc2c1C(=O)CC(O2)c1ccc(c(c1)O)O
1564 0.029850746 TUUVJKZYIQYCIF-UHFFFAOYSA-N COC1=CC(=C(C2C1O2)C1COc2c(C1=O)ccc(c2)O)O
1565 0.029850746 BIENIBZQFOKESF-UHFFFAOYSA-N C(C1=C(SCCS1)C1=CC=CC=C1)C1=CC=CC=C1
1566 0.029850746 BICPGUILWBQAEY-UHFFFAOYSA-N COc1c(O)c(O)ccc1C=CC(=O)c2ccc(O)c(O)c2
1567 0.029850746 NOGUATYUIYCDRJ-UHFFFAOYSA-N COC1=CC(=C2C(C1)OC(=C(C2=O)O)c1ccc(cc1)O)O
1568 0.029850746 RETVDBXALJBJDA-UHFFFAOYSA-N COc1cc2OC(CC(=O)c2c(c1)O)C1=CC2C(C=C1)(O2)O
1569 0.029850746 BIFGIOHLXWCDES-UHFFFAOYSA-N COC1=C(O)C2C(C=C1O)OC=C(C2=O)c1ccc(cc1)O
1570 0.029850746 DSAJORLEPQBKDA-AWEZNQCLSA-N COc1cc(O)c2C(=O)CC(Oc2c1)c3ccc(O)c(O)c3
1571 0.029850746 ACWPGPFUMCLTDR-UHFFFAOYSA-N COc1ccc(c(c1)O)C1=COc2c(C1O)c(O)cc(c2)O
1572 0.029850746 RMJKSMSYIZHFCO-ZDUSSCGKSA-N COc1cc(O)cc2OC(CC(=O)c12)c3ccc(O)c(O)c3
1573 0.029850746 GKKMIUKJDMJAJD-UHFFFAOYSA-N CCCCCCC(=O)C=CC1=C(Cl)C=CC=C1Cl
1574 0.029850746 MIXJBUOFUXOQEF-UHFFFAOYSA-N COc1ccc2c(c1)OC(C(C2=O)O)c1ccc(c(c1)O)O
1575 0.029850746 OWPIQJAXQUDFDL-NSODJVPESA-N Oc1ccc2OC3(O)C(CCC(C(=C)C=O)C3=O)C(=O)c2c1
1576 0.029411765 ISWIFUDVCMWWJP-UHFFFAOYSA-N Oc1ccc(cc1O)C1CC(=O)c2c(O1)c(C)c(cc2O)O
1577 0.029411765 SDYSATARGQFSDL-UHFFFAOYSA-N Oc1ccc(cc1O)C1CC(=O)c2c(O1)cc(c(c2O)C)O
1578 0.029411765 YKWNNZFAUWVBSJ-UHFFFAOYSA-N COc1ccc(cc1O)C1=CC(=O)C2C(O1)C=C(C=C2O)O
1579 0.029411765 LHUSIUJRMSQNJO-AWEZNQCLSA-N COc1cc2C(=O)CC(Oc2cc1O)c3ccc(O)c(O)c3
1580 0.029411765 WMYSKSPDEHWYGN-UHFFFAOYSA-N O=C(c1ccc(c(c1O)O)O)C=Cc1cc(C)c(c(c1)O)O
1581 0.029411765 JJJINEOQJZSZRV-UHFFFAOYSA-N COC1=CC=CC(C=CC(=O)C2=C(O)C(O)=C(O)C=C2O)=C1
1582 0.029411765 DUJFBATXDTXVIO-UHFFFAOYSA-N COC1=CC=C(C=CC(=O)C2=C(O)C(O)=C(O)C=C2O)C=C1
1583 0.029411765 VIXKRGYCJPCTAD-UHFFFAOYSA-N OC1=CCC2C(=C1)OCC(C2=O)c1cc2OCOc2cc1O
1584 0.029411765 FEBYNCZEHDDEAI-UHFFFAOYSA-N Cc1cc(O)c(cc1C=CC(=O)c1ccc(c(c1O)O)O)O
1585 0.029411765 WNVIBRHBJSWDLA-UHFFFAOYSA-N C1(OC)C=C2OC(C3C=CC=C(O)C=3O)CC(=O)C2=C(O)C=1
1586 0.029411765 ZSUUJXQUGXSSCR-UHFFFAOYSA-N COc1cc(O)ccc1C(=O)CC(=O)Oc1ccc(cc1)O
1587 0.029411765 DSAJORLEPQBKDA-UHFFFAOYSA-N C1(OC)=CC2OC(C3C=C(O)C(O)=CC=3)CC(=O)C=2C(O)=C1
1588 0.029411765 INHRMKSEXGIMMJ-UHFFFAOYSA-N COC1=CC=C(CC(OS(O)(=O)=O)C(=O)C(C)C)C=C1
1589 0.029411765 WNVIBRHBJSWDLA-ZDUSSCGKSA-N COc1cc(O)c2C(=O)CC(Oc2c1)c3cccc(O)c3O
1590 0.029411765 SERZTQOAQXRIOH-UHFFFAOYSA-N Oc1ccc2c(c1)OCC(C2=O)C1=C(O)C=C2C(C1)OCO2
1591 0.029411765 JASSJLJGKNJMTB-UHFFFAOYSA-N O=CC1=C(O)C(=C(C2C1(O)O2)O)C(=O)CCc1ccccc1
1592 0.029411765 IFFRHKOCEGJHPT-UHFFFAOYSA-N COc1cc(O)ccc1C(=O)CC(=O)C1=CC=C(C2C1O2)O
1593 0.029411765 KIZCWDAONDUOIJ-UHFFFAOYSA-N CCCCCC(=O)N=C1C2SSC=C2N(C)C1=O
1594 0.029411765 LZNBPKVQGLKRKQ-AWEZNQCLSA-N COc1ccc2C(=O)CC(Oc2c1)c3cc(O)c(O)c(O)c3
1595 0.029411765 NCWBBSZRDHCTMA-UHFFFAOYSA-N COC1=CC=C(C=C1)C(CC(=O)C(C)C)OS(O)(=O)=O
1596 0.029411765 ZCPVWGCYZSAZGZ-UHFFFAOYSA-N COc1ccc(cc1O)C=CC(=O)c1ccc(c(c1O)O)O
1597 0.029411765 JFHATCXZCRYBHI-UHFFFAOYSA-N OC(=O)CC(=O)c1ccc2c(c1)C(O)C(O2)C(=C)C
1598 0.029411765 JKYCUWBOBIBECC-UHFFFAOYSA-N CC(OC1OC(COP(=O)(O)O)C(C(C1O)O)O)C
1599 0.029411765 FTUONIFJANQDSN-UHFFFAOYSA-N CC(=C)C(=O)CCOC(=O)C1=CC=CC=C1C(O)=O
1600 0.028985507 YSQXQYGBIHTWJC-UHFFFAOYSA-N COc1ccc(c(c1)O)C(=O)C1=CC(C(C=C1)O)O
1601 0.028985507 CTXDYDXAQWIFEN-UHFFFAOYSA-N CCOC(=O)CC1SC2=CC=CC=C2NC1=S
1602 0.028985507 DRXQLTPOWSVUMZ-GFCCVEGCSA-N COc1c(O)ccc2C(O)C=C(Oc12)c3ccc(O)c(O)c3
1603 0.028985507 ARUAYUYUSMWDQY-UHFFFAOYSA-N CS(=O)(=O)OC1(CC(=O)OCC2=CC=CC=C2)CC1
1604 0.028985507 GIIQDYDVCCCEHE-UHFFFAOYSA-N COC1=CC(C2C(=C1)OC(=C(C2=O)O)c1ccc(cc1)O)O
1605 0.028985507 NBBOIGNWLPNZQW-UHFFFAOYSA-N COc1ccc(c(c1)O)C1COc2c(OC1=O)ccc(c2)O
1606 0.028985507 BXXVAVBNIHRCEJ-UHFFFAOYSA-N O=Cc1c(O)cc(c(c1O)C(=O)CCC1=CC=CC2C1O2)O
1607 0.028985507 POBVPMFYPJBVHQ-UHFFFAOYSA-N CC(=CC(=O)c1ccc(c(c1O)O)O)c1ccc(c(c1)O)O
1608 0.028985507 CEBOCNBCYPOHBX-UHFFFAOYSA-N COc1cc2OC(CC(=O)c2c(c1)O)C12C=CC(=CC2O1)O
1609 0.028985507 FFVLRMXSJCGKQW-UHFFFAOYSA-N COc1cc(O)ccc1C(=O)CC(=O)C12C=CC(=CC2O1)O
1610 0.028985507 CYSUCCLNUHJVGG-UHFFFAOYSA-N CCOC1=CC=C(C=C1)N=NC1SC(=N)N=C1C
1611 0.028985507 KQXAZBSIPCBNJT-UHFFFAOYSA-N COc1ccc(cc1)C1=C(O)C(=O)C2C(O1)C=C(O)C=C2O
1612 0.028985507 UTIWBZDKMLQZIJ-UHFFFAOYSA-N COc1ccc(cc1O)C1=COC2C(C1=O)C(=CC(=C2)O)O
1613 0.028985507 CIZHVUIUDZITAO-UHFFFAOYSA-N COC1=CC(O)C(C=C1c1cc(=O)c2c(o1)ccc(c2)O)O
1614 0.028985507 VDKNYXJHWBACGB-UHFFFAOYSA-O COC(=O)C([N+]#N)C(=O)NCC(=O)C1=CC=CC=C1
1615 0.028985507 BQHQTLWPZPPPKG-AWEZNQCLSA-N COc1cc(O)c2C(=O)C[C@H](Oc2c1)c3cc(O)ccc3O
1616 0.028985507 QNGKESVGSUHMGX-UHFFFAOYSA-N OCCOC1Oc2c(C1(C)C)cc(cc2)OS(=O)(=O)C
1617 0.028985507 IXUPTARJJSFSAS-UHFFFAOYSA-N COC1=CC(O)=C(C=C1)C1COC2=C(C=CC(O)=C2O)C1=O
1618 0.028985507 GYUAJPUNRBVZJZ-UHFFFAOYSA-N CCCCCCC(=O)C=CC1=C(Cl)C=C(Cl)C=C1
1619 0.028985507 QCDAXETUIRZMHJ-UHFFFAOYSA-N OCC1OC(OC(C)C)C(C(C1O)O)OP(=O)(O)O
1620 0.028985507 NDUOAXFSJRXWNF-UHFFFAOYSA-N CCCCCCC(=O)C=CC1=CC(Cl)=C(Cl)C=C1
1621 0.028985507 WAEZHVCXTLULMT-UHFFFAOYSA-N COC1=CC(C(C=C1)(O)c1coc2c(c1=O)ccc(c2)O)O
1622 0.028985507 NHTQHKYSUIHKPP-UHFFFAOYSA-N COc1cc(C=CC(=O)c2ccc(c(c2O)O)O)ccc1O
1623 0.028985507 XPBHEHXOJMEWNV-UHFFFAOYSA-N OC(=O)CC(=O)c1cc2CC(Oc2cc1O)C(=C)C
1624 0.028985507 RWOMHNWWFFLLGG-UHFFFAOYSA-N COC1=CC(O)=C(C=C1)C1COC2=C(C=C(O)C(O)=C2)C1=O
1625 0.028571429 SLVLJRPJOXBXAM-UHFFFAOYSA-N O=Cc1c(O)cc(c(c1O)C(=O)CCC1=CC2C(C=C1)O2)O
1626 0.028571429 WQOKXVQVLVQUPI-UHFFFAOYSA-N COC(C=O)=CC=C(OCC1=CC=CC=C1)C(O)=O
1627 0.028571429 REZOTPCXJMXWHV-UHFFFAOYSA-N COC1=CC2C(C(=C1)O)C(=O)C(=CO2)c1ccc(cc1O)O
1628 0.028571429 HDNSYHLQRGCGLE-UHFFFAOYSA-N CCOC(=O)NNC(=O)C(=O)NNC(=O)OCC
1629 0.028571429 AUEWLWGPDDOVHF-UHFFFAOYSA-N OC1C=C2OCOC2=CC1C1COc2c(C1=O)ccc(c2)O
1630 0.028571429 NJKONSRPGARNAH-UHFFFAOYSA-N Oc1ccc2c(c1)OCC(C2=O)C1=C(O)CC2C(=C1)OCO2
1631 0.028571429 VSEUUERHRGCHHK-UHFFFAOYSA-N COc1ccc(c(c1)O)C1=COC2C(C1=O)C(=CC(=C2)O)O
1632 0.028571429 DXNWYHUCNXIUDQ-UHFFFAOYSA-N CCOC1Oc2c(C1(C)C)cc(cc2)OS(=O)(=O)CO
1633 0.028571429 RISNAPGFPDQYMQ-UHFFFAOYSA-N Oc1c(O)ccc(c1C)C=CC(=O)c1ccc(c(c1O)O)O
1634 0.028571429 IMFIPTZFXQNPLE-UHFFFAOYSA-N CCOC1=CC2=C(C=C1)N=C(SCC(C)=O)S2
1635 0.028571429 HQKOUKGVYWMQJH-UHFFFAOYSA-N COc1cc2OC(CC(=O)c2c(c1)O)C1=CC=C(C2C1O2)O
1636 0.028169014 KHTWWVBEKHSEFZ-UHFFFAOYSA-N COC(=O)C=C(c1ccccc1)C=C(C(=O)O)OC
1637 0.028169014 ONLCMIAXCMYBPQ-UHFFFAOYSA-N CC(C)OC(=O)CC(O)COS(=O)(=O)C1=CC=CC=C1
1638 0.028169014 VLXBETZDISJGTJ-UHFFFAOYSA-N FC(F)(F)S(=O)(=O)OC1=CCCCC11CCCC1
1639 0.028169014 QTQPUYSGVJRORV-AWEZNQCLSA-N COc1ccc(O)c(c1)C2CC(=O)c3c(O)ccc(O)c3O2
1640 0.028169014 XZZDCGUUCOPLOP-UHFFFAOYSA-N CC(=CCC(=O)c1oc(=O)ccc1C=CC(=O)O)C
1641 0.028169014 RHIOEGMCLGMXFE-UHFFFAOYSA-N CCOC(=O)C(CC(C)=CC(C)=O)S(C)(=O)=O
1642 0.028169014 IUQZSPKKQNGLIG-UHFFFAOYSA-N OC#CC1OC(C)c2c(C1)c(O)c1c(c2O)c(O)ccc1O
1643 0.027777778 IWIJEMMKPDDCMU-UHFFFAOYSA-N O=C1OC(=CC(C1C)(O)O)C=Cc1ccc(cc1)O
1644 0.027777778 DQURBVRMJMTJLC-UHFFFAOYSA-N O=C(CCc1cc(O)cc(c1)O)C=CC=CC(=O)O
1645 0.027777778 IFXXFXWMLDJNMG-UHFFFAOYSA-N CCOC1OC23C(=CC(=CC3O2)OS(=O)(=O)C)C1(C)C
1646 0.027777778 MXMUABYPVRCDLB-UHFFFAOYSA-N CNC(=O)OC1=CC=CC=C1CSC(=S)N(C)C
1647 0.027777778 IODOYZSDPRKRER-UHFFFAOYSA-N CCN1C(=S)OC(=C(C)C=C2SCCN2C)C1=O
1648 0.027777778 HWKWPWFLRFTJJH-UHFFFAOYSA-N CC(C)=CCC(=O)OCCSC1=CC=C(Cl)C=C1
1649 0.027777778 GXONTCVUWDZAFL-UHFFFAOYSA-N CCN1CCSC1=CC=C1OC(=S)N(CC)C1=O
1650 0.027777778 YTTMFWXUPAQROP-KHPPLWFESA-N COC1=CC(/C(=C\2/COc3c(C2=O)c(O)cc(c3)O)/C=C1)O
1651 0.02739726 JFOPJIAYDSUCTN-UHFFFAOYSA-N CCOC1OC2=CC3C(C=C2C1(C)C)(O3)OS(=O)(=O)C
1652 0.02739726 FFDFDVAOGXKLCH-UHFFFAOYSA-N CCC=CC#CC(=O)c1ccc(o1)C(CC(=O)O)O
1653 0.02739726 VOYYSKVIYBQRRG-UHFFFAOYSA-N CCOC(=O)C(=O)C(C)C(=O)C1=CC=C(C=C1)C(F)(F)F
1654 0.02739726 PDKNURRLZQPCIO-UHFFFAOYSA-N CCOC(=O)C(=O)C(C)C(=O)C1=CC(=CC=C1)C(F)(F)F
1655 0.02739726 QXVRHLMXGQJUDB-UHFFFAOYSA-N Fc1ccc(cc1)C1=C(CCC1)c1ccc(cc1)S(=O)O
1656 0.02739726 HICUACRJTAVFME-UHFFFAOYSA-N O=Cc1oc(=O)ccc1C=C(C(=O)O)CC=C(C)C
1657 0.026666667 ABWZCVQFEIHXRE-UHFFFAOYSA-N CCCOC(=O)CC(O)COS(=O)(=O)C1=CC=CC=C1
1658 0.026666667 NWYMXFYHIVSIEJ-UHFFFAOYSA-N CCOP(=S)(CCC(=O)OC1=CC=CC=C1)OCC
1659 0.026666667 QUWFDPDJSQDORP-UHFFFAOYSA-N CCOC(=O)CC(O)COS(=O)(=O)C1=CC=C(C)C=C1
1660 0.026666667 MSWDUHUZYKKEJO-UHFFFAOYSA-N N\C(CSS(O)(=O)=O)=N/CCCCC1=CC=CC=C1
1661 0.026666667 QVJUSXJVAMQOLK-UHFFFAOYSA-N CC(=O)CC1=CC=C(SCCSC2=CC=CC=C2)C=C1
1662 0.025974026 LGMLKXLDSCGBNI-UHFFFAOYSA-N CC(=O)C=CC1(OS(=O)(=O)O)C(=CC(=O)CC1(C)C)C
1663 0.025641026 NZAKJZXYSDHTRC-UHFFFAOYSA-N O=CC=CC=C(C(=O)O)CCc1cc(O)cc(c1)O
1664 0.025316456 PYUGJMDONVTYHR-UHFFFAOYSA-N COC1=CC=C(CCC(=O)C(C)COS(O)(=O)=O)C=C1
1665 0.025316456 CDKOEWZGNDHQCP-UHFFFAOYSA-N CC=CC=C1C=CC2=C1C(=O)OC(C2C(=O)OC)O
1666 0.024691358 QJPVCDSENWMPQB-QJEPRRFCSA-N CCC1OC(CC=C(Cl)C=C1)C(Cl)CC=C/C#C
1667 0.024691358 PHRPVKTXLGCEAA-UHFFFAOYSA-N CC(C(=O)SC(C(C(C(=O)O)N)C(=O)O)O)O
1668 0.022727273 ZKFOUAGGZUJSAL-UHFFFAOYSA-N CCC=CC#CC(=O)C(=CC=C(C=CC(=O)O)O)O
1669 0.02247191 YWRPCMZIPZABNE-UHFFFAOYSA-N CCC=CC#CC(=O)C1OC(=CC1O)C=CC(=O)O
1670 0 JHYMOWQBPQGYRQ-UHFFFAOYSA-N COc1cc(OC)cc(Oc2cc(O)cc(O)c2)c1
1671 0 ZIVWFVSJXMVCNV-UHFFFAOYSA-N COc1ccc2C(=O)c3cc(OC)c(OC)c(O)c3Oc2c1
1672 0 GMVPDJNQIBINLE-UHFFFAOYSA-N COc1cc(O)c(C=O)c2c(O)c(OC)c(C)cc12
1673 0 XCNCJAFKKGMFEE-UHFFFAOYSA-N CC1(C)OC(=O)C(=CC2=CC=C(O2)[N+]([O-])=O)C(=O)O1
1674 0 UYJTVWBPWZEIMQ-UHFFFAOYSA-N COc1cc2cc(oc2cc1O)c3ccc(O)c(O)c3OC
1675 0 QSPWQNWCPDPOGK-UHFFFAOYSA-N CC1=NN2C(S1)=NC1=CC3=CC=CC=C3C=C1C2=O
1676 0 ABIVOOWWGYJNLV-UHFFFAOYSA-N NC(=O)C1CCCCC2=C1NC1=CC=C(Cl)C=C21
1677 0 BMRSAIFFAKLBPF-UHFFFAOYSA-N COC(=O)Nc1[nH]c2c(n1)cc(cc2)C(c1cccs1)N
1678 0 HKXQUNNSKMWIKJ-WCQYABFASA-N CC1(C)Oc2ccc3C=CC(=O)Oc3c2C(O)C1O
1679 0 RIOQSEWOXXDEQQ-UHFFFAOYSA-N C1=CC=C(C=C1)P(C1=CC=CC=C1)C1=CC=CC=C1
1680 0 RIOQSEWOXXDEQQ-UHFFFAOYSA-N C1=CC=C(C=C1)P(C1=CC=CC=C1)C1=CC=CC=C1
1681 0 GOQHBKGRSKXWLY-UHFFFAOYSA-N O=C(N1C=NC2=CC=CC=C12)N1C=NC2=CC=CC=C12
1682 0 VQFCSFOZRBLKEN-UHFFFAOYSA-N CCCSC1=NC(=O)C(N=N1)C1=CC=CC=C1N
1683 0 PWYMKFBXEVBFNK-UHFFFAOYSA-N ClC1=CC=C(NC(=O)C(=O)NCCC2=CC=CC=C2)C=C1
1684 0 HCPRWFCBWQANRH-UHFFFAOYSA-N CC1=C(NC(=O)C(=O)NCC2=CC=CC=C2)C=CC(Cl)=C1
1685 0 RIXNMJQRUDSWCH-UHFFFAOYSA-N ClC1=CC=C(CNC(=O)C(=O)NCC2=CC=CC=C2)C=C1
1686 0 LZTUXWXSBUGGEY-UHFFFAOYSA-N CC1=CC=C(NC(=O)C(=O)NCC2=CC=CC=C2Cl)C=C1
1687 0 RIOQSEWOXXDEQQ-UHFFFAOYSA-N C1=CC=C(C=C1)P(C1=CC=CC=C1)C1=CC=CC=C1
1688 0 RIOQSEWOXXDEQQ-UHFFFAOYSA-N C1=CC=C(C=C1)P(C1=CC=CC=C1)C1=CC=CC=C1
1689 0 BVTQILUXDZGLAO-UHFFFAOYSA-N COC(=O)c1cc(OC)c2c(OC)c(O)ccc2c1
1690 0 MGZQSITVJGADQY-UHFFFAOYSA-N COc1cc(OC)c2cc(C=O)cc(OC)c2c1O
1691 0 WPMKBEHWGBVZPM-UHFFFAOYSA-N [N-]=[N+]=NC1=C(C(=O)NC2=CC=CC=C12)C1=CC=CC=C1
1692 0 NBEBEXVKIBJVGC-UHFFFAOYSA-N CC(=O)NC(=O)NC(C1=CC=CC=C1)C1=CC(Cl)=CC=C1
1693 0 DDBJRYCQKWYPHJ-UHFFFAOYSA-N CC1CC(=O)N=NC1C1=CC=C(Cl)C(=C1)[N+]([O-])=O
1694 0 DNYQYPCSUDAKPF-UHFFFAOYSA-N CC1=CC=C(NC(=O)CCC2=NC(=S)NN2)C=C1
1695 0 WTRDDOHONIBPSQ-UHFFFAOYSA-N COCCOC1=C(C=C(Cl)C=C1)C1=NC2=CC=CC=C2N1
1696 0 HYDJFGIXYVSQGV-UHFFFAOYSA-N COC1=C(C)C(=O)c2cc(OC)c(OC)cc2C1=O
1697 0 LRWWEKWNESRKJV-UHFFFAOYSA-N O=C(N1N=NC2=CC=CC=C12)C1=CC2=CC=CC=C2N1
1698 0 ABIVOOWWGYJNLV-UHFFFAOYSA-N NC(=O)C1CCCCC2=C1NC1=CC=C(Cl)C=C21
1699 0 LEUVOHLLJOUMMT-UHFFFAOYSA-N CCOC(=O)C(C)OC1=CC=C2C=CC(=O)OC2=C1
1700 0 AWAMZHAJLUEXAN-UHFFFAOYSA-N CN1C2N(CC3=CC=CC=C3)C(=S)N=C2C(=O)N(C)C1=O
1701 0 YRZXKRQRZJMBFT-UHFFFAOYSA-N Cc1cc(O)c(O)c(Oc2cc(C)cc(O)c2O)c1
1702 0 UXUOVYKDMGFUDU-UHFFFAOYSA-N CC1=C2OC(C)(C)CCC2=C(C)C(=C1C)S(Cl)(=O)=O
1703 0 CXPHRASWAZWEPG-UHFFFAOYSA-N S=C1N=NC(N1C1=CC=CC=C1)N1CCOCC1
1704 0 IIXORDLHSCYPBS-UHFFFAOYSA-N [O-][N+](=O)C1=C(NCCN2C(=O)C=CC2=O)C=CC(=C1)N=[N+]=[N-]
1705 0 QZWHWHNCPFEXLL-UHFFFAOYSA-N CC(C)OC(=O)NC1=CC2=C(NC(=N2)C2=CSC=N2)C=C1
1706 0 DMNKCHLEKGSETQ-UHFFFAOYSA-N CCOC(=O)C1=CC2=C(OC1=O)C=C(OCC)C=C2
1707 0 UCVRFFWEFUAFJF-UHFFFAOYSA-N CCCOC1=CC2=C(C=C1)C=C(C(=O)OC)C(=O)O2
1708 0 CWQKPKYIMQTGJK-UHFFFAOYSA-N CC(=O)NC1=CNN=C1C(=O)NC1=CC=C(F)C=C1
1709 0 ZSEHEBKZDOXQSW-UHFFFAOYSA-N O=C1C=CC=CC1C1=NC2=C(N1)N=C1C=CC=CC1=N2
1710 0 XTJAFDFIRGFIHA-UHFFFAOYSA-N COC1=C(OC)C(O)=C2C(=C1)C=CC=C(OC)C2=O
1711 0 NMVFBLSIHZCMCZ-UHFFFAOYSA-N O=C1C=CC(C=C1)C1=NN2C=NC3=CC=CC=C3C2=N1
1712 0 RIOQSEWOXXDEQQ-UHFFFAOYSA-N C1=CC=C(C=C1)P(C1=CC=CC=C1)C1=CC=CC=C1
1713 0 UVMNZBQSRQDSPM-UHFFFAOYSA-N COC(=O)C1=CN(C(=O)C1=[N+]=N)C1=CC=C(C=C1)C(=O)OC
1714 0 RIOQSEWOXXDEQQ-UHFFFAOYSA-N C1=CC=C(C=C1)P(C1=CC=CC=C1)C1=CC=CC=C1
1715 0 WPDUKDYMZYNKAB-UHFFFAOYSA-N COC1=C(O)C2=C(C=C1)C1COC3=C(C=CC(O)=C3O)C1O2
1716 0 OJAKEPHCBPBZOF-UHFFFAOYSA-N O=C1C=CC=CC1C1=NN2C=NC3=CC=CC=C3C2=N1
1717 0 QXCZFWVPQNGGCS-UHFFFAOYSA-N CN1C=CN=C1SCNC(=O)NC1=CC=CC=C1
1718 0 LCARMRMLFMRMAA-UHFFFAOYSA-N COC1=C(C)C(C)=C(C(C)=C1)S(=O)(=O)N=C(N)SC
1719 0 IHDXUAZNCIQSAW-UHFFFAOYSA-N CC1=CC(NC(=O)C2=CC=CC=C2NC(=O)CCl)=CC=C1
1720 0 VRXUIZRKYOIVJF-UHFFFAOYSA-N ClCC(=O)NC1=CC=CC=C1C(=O)NCC1=CC=CC=C1
1721 0 WFXGCJYTNOYYGY-UHFFFAOYSA-N COC1=C(O)C=CC2=C1OC1C2COC2=C1C=CC(O)=C2O
1722 0 IZQVNIRLVRNEHA-UHFFFAOYSA-N COC1=C(O)C=C2C3COC4=C(C=CC(O)=C4O)C3OC2=C1
1723 0 RIOQSEWOXXDEQQ-UHFFFAOYSA-N C1=CC=C(C=C1)P(C1=CC=CC=C1)C1=CC=CC=C1
1724 0 RITYHZCLJGBCAJ-UHFFFAOYSA-N CC1=C(C=C2NC(=O)NC2=C1)N=NC1C(=O)NC(=O)NC1=O
1725 0 HKXQUNNSKMWIKJ-UHFFFAOYSA-N CC1(C)OC2=C(C(O)C1O)C1=C(C=CC(=O)O1)C=C2
1726 0 QXKGHONOKVYYEN-UHFFFAOYSA-N O=CC1=CC2=C(C=C1)N=C(N2)C1=CC2=C(C=C1)N=CN2
1727 0 HHMQJRJGJIVLGQ-UHFFFAOYSA-N COCC1(OCCO1)C1=CC=C(C=C1)C(F)(F)F
1728 0 RIOQSEWOXXDEQQ-UHFFFAOYSA-N C1=CC=C(C=C1)P(C1=CC=CC=C1)C1=CC=CC=C1
1729 0 SHHBEUOYUVPTCG-UHFFFAOYSA-N COC1=CC=C(COC2=COC(CO)=CC2=O)C=C1
1730 0 DVPIBEDIUPFSQH-UHFFFAOYSA-N COC1=CC(OCC(C)=O)=CC2=C1C=C(C)C(=O)O2
1731 0 APYUCYRDBYSFAB-UHFFFAOYSA-N CCCCCCCCOS(=O)(=O)C(F)(F)F
1732 0 RIOQSEWOXXDEQQ-UHFFFAOYSA-N C1=CC=C(C=C1)P(C1=CC=CC=C1)C1=CC=CC=C1
1733 0 HWDDOXZJFCCTFQ-UHFFFAOYSA-N OC1=CC(=O)OC(CCC2=CC3=C(OCO3)C=C2)C1
1734 0 RIOQSEWOXXDEQQ-UHFFFAOYSA-N C1=CC=C(C=C1)P(C1=CC=CC=C1)C1=CC=CC=C1
1735 0 RIOQSEWOXXDEQQ-UHFFFAOYSA-N C1=CC=C(C=C1)P(C1=CC=CC=C1)C1=CC=CC=C1
1736 0 RIOQSEWOXXDEQQ-UHFFFAOYSA-N C1=CC=C(C=C1)P(C1=CC=CC=C1)C1=CC=CC=C1
1737 0 RIOQSEWOXXDEQQ-UHFFFAOYSA-N C1=CC=C(C=C1)P(C1=CC=CC=C1)C1=CC=CC=C1
1738 0 RQBLYNYUENDPFT-UHFFFAOYSA-N O=S(C1=CC2=CC=CC=C2C=C1)C1=CC2=CC=CC=C2C=C1
1739 0 RIOQSEWOXXDEQQ-UHFFFAOYSA-N C1=CC=C(C=C1)P(C1=CC=CC=C1)C1=CC=CC=C1
1740 0 RIOQSEWOXXDEQQ-UHFFFAOYSA-N C1=CC=C(C=C1)P(C1=CC=CC=C1)C1=CC=CC=C1
1741 0 IAWYWVVBKGWUEP-UHFFFAOYSA-N O=C(OCC1=CC=CC=C1)OOC(=O)OCC1=CC=CC=C1
1742 0 QWJPBSUBPPPOFK-UHFFFAOYSA-N CSCN1N=NN=C1OC1=CC=C(C=C1)[N+]([O-])=O
1743 0 RIOQSEWOXXDEQQ-UHFFFAOYSA-N C1=CC=C(C=C1)P(C1=CC=CC=C1)C1=CC=CC=C1
1744 0 YVNSAXVZKHCVBT-UHFFFAOYSA-N COC1=C(O)C=C2C=CC=C(OC)C(=O)C2=C1OC
1745 0 SFXWMOZBVGQEKU-UHFFFAOYSA-N COCC1=CC2=C(C(=O)C=C(OC)C2=O)C(OC)=C1
1746 0 RIOQSEWOXXDEQQ-UHFFFAOYSA-N C1=CC=C(C=C1)P(C1=CC=CC=C1)C1=CC=CC=C1
1747 0 IGAMXJFDXOPGSX-UHFFFAOYSA-N CC(=O)OCCCOC1=CC2=C(C=CC(=O)O2)C=C1
1748 0 YVVIPQAJFLTBOJ-UHFFFAOYSA-N O=c1cc(C)c2c(o1)c1c(C)coc1C(C2O)(C)O
1749 0 RIOQSEWOXXDEQQ-UHFFFAOYSA-N C1=CC=C(C=C1)P(C1=CC=CC=C1)C1=CC=CC=C1
1750 0 RIOQSEWOXXDEQQ-UHFFFAOYSA-N C1=CC=C(C=C1)P(C1=CC=CC=C1)C1=CC=CC=C1
1751 0 RIOQSEWOXXDEQQ-UHFFFAOYSA-N C1=CC=C(C=C1)P(C1=CC=CC=C1)C1=CC=CC=C1
1752 0 RIOQSEWOXXDEQQ-UHFFFAOYSA-N C1=CC=C(C=C1)P(C1=CC=CC=C1)C1=CC=CC=C1
1753 0 RIOQSEWOXXDEQQ-UHFFFAOYSA-N C1=CC=C(C=C1)P(C1=CC=CC=C1)C1=CC=CC=C1
1754 0 RIOQSEWOXXDEQQ-UHFFFAOYSA-N C1=CC=C(C=C1)P(C1=CC=CC=C1)C1=CC=CC=C1
1755 0 RIOQSEWOXXDEQQ-UHFFFAOYSA-N C1=CC=C(C=C1)P(C1=CC=CC=C1)C1=CC=CC=C1
1756 0 OYYDVCJRHWIYIM-UHFFFAOYSA-N OC1=CC=CC2=C1SC(=C2C1=CC=CC=C1)C1=CC=CC=C1
1757 0 QYWVTWIRBFRTBO-UHFFFAOYSA-N O=C1N(C=NC2=CC=CC=C12)C1=NC2=CC=CC=C2N1
1758 0 BEVPEDXMFGTQNJ-UHFFFAOYSA-N O=c1cc(C)c2c(o1)C1(O)C(=COC1(C(=C2)C)O)C
1759 0 KAVWNVOLRFCAMI-UHFFFAOYSA-N CC1(C)COC(CCCCl)(OC1)C1=CC=C(Cl)C=C1
1760 0 AILWORPCCHUPRF-UHFFFAOYSA-N ClC(=O)C(C#N)=C(C1=CC=CC=C1)C1=CC=CC=C1
1761 0 KDFRADWZKMRRPJ-UHFFFAOYSA-N COC1=CC=C(C=C1)C(=O)OOC(=O)C1=CC=C(OC)C=C1
1762 0 KJIQKJFXYQDPPJ-UHFFFAOYSA-N O=C1NN=C(C2N=C3C=CC=CC3=N2)C2=CC=CC=C12
1763 0 PHQNSTBMRGPVAS-UHFFFAOYSA-N COC1=CC2=C(C(OC(=O)C(F)(F)F)=C(C)C2)C(OC)=C1
1764 0 HHHNDQVXOKDRNL-UHFFFAOYSA-N OC1=CC=CC=C1OCOCOC1=CC=CC=C1O
1765 0 CIZVMFYHXLRQRI-UHFFFAOYSA-N OC(=CC(=C(C(=O)O)C)O)C=Cc1ccc(cc1)O
1766 0 ZBRZDUHZOAPCTB-UHFFFAOYSA-N NC1=CC=C(C=C1)S(=O)(=O)N(CCC#N)C1=CC=CC=N1
1767 0 MUQCPODAMITWDX-UHFFFAOYSA-N ClC1=CC=C(C=C1)C1NC(=O)C2CCCCC2=N1
1768 0 JCWXEYWHHGQBDM-UHFFFAOYSA-N O=C1CSC(=NC#N)N1C1=CC=C2C=CC=CC2=C1
1769 0 TZRMVSVGSHAIIB-UHFFFAOYSA-N CC(C)C1C(C)=NC(=NC1=O)C1=CC=C(Cl)C=C1
1770 0 VWHFUCHXDOOBRQ-UHFFFAOYSA-N NC(=N)NC1C(O)C(O)C(C(C1=O)OC(=O)N)O
1771 0 UCOKRNJFQMUBJU-UHFFFAOYSA-N C[Si](C)(C)OS(=O)(=O)C1=CC=C(C=C1)[Si](C)(C)C
1772 0 FANJFOUDYIKSIA-UHFFFAOYSA-N COC1=CC(=CC(OC)=C1OC)C1=CC=C(O1)C=O
1773 0 WOAHMAOWZURLFR-UHFFFAOYSA-N COC1=CC=CC(O)=C1OC1=CC=CC(O)=C1OC
1774 0 MXDQOPBQELTNGG-UHFFFAOYSA-N OC1C(O)C2=C(c3c1ccc(=O)o3)C=CC(O2)(C)C
1775 0 VKXMDEWZQVOSQO-UHFFFAOYSA-N COc1ccc(c(c1)O)C(=O)C1(O)C=CC=CC1O
1776 0 IHSARAHPMFXAJC-UHFFFAOYSA-N COC1=CC(O)C(C(=C1)O)(O)C(=O)c1ccccc1
1777 0 YIEZNXBJDLTRGY-UHFFFAOYSA-N O=C1C=CC2(C(O1)(O)C1=C(C=C2)OC(C=C1)(C)C)O
1778 0 RIOQSEWOXXDEQQ-UHFFFAOYSA-N C1=CC=C(C=C1)P(C1=CC=CC=C1)C1=CC=CC=C1
1779 0 UQDTVWKWKYDCPG-UHFFFAOYSA-N CC1=CC2=C(C=C1N=C=S)N=C(O2)C1=CC=CC=N1
1780 0 IFAUICNCHXGDFR-UHFFFAOYSA-N COC1(O)C=C(O)C(=CC1O)C(=O)c1ccccc1
1781 0 MFBWEKREIPGCGV-UHFFFAOYSA-N O=P(CNCC#N)(OC1=CC=CC=C1)OC1=CC=CC=C1
1782 0 MFMXSYWYFVMKJY-UHFFFAOYSA-N CC[N+](C)(C)Cc1ccc(cc1Br)N=[N+]=N
1783 0 UKAVTSMSSALFGM-UHFFFAOYSA-N C[Si](C)(C)C#CC1(OCCCO1)[Ge](C)(C)C
1784 0 RIOQSEWOXXDEQQ-UHFFFAOYSA-N C1=CC=C(C=C1)P(C1=CC=CC=C1)C1=CC=CC=C1
1785 0 RIOQSEWOXXDEQQ-UHFFFAOYSA-N C1=CC=C(C=C1)P(C1=CC=CC=C1)C1=CC=CC=C1
1786 0 PECLLJXURXPQIJ-UHFFFAOYSA-N CC(=O)OC1=C(OC(C)=O)C=C2CCC(=O)C2C=C1
1787 0 YQMZVKYNKPUGOI-UHFFFAOYSA-N CC(=O)OC1=C(OC(C)=O)C=C2CC(=O)CCC2=C1
1788 0 ZAEZKYYNIJDXCE-UHFFFAOYSA-N O=c1ccc2c(o1)C1(O)C=CC(OC1(C=C2)O)(C)C
1789 0 VLONYGJTHLSSMH-UHFFFAOYSA-N COc1ccccc1c1onc(n1)CC1CC=C(C=C1)Cl
1790 0 JPWNHGAODGVQQK-UHFFFAOYSA-N COc1ccccc1c1onc(n1)CC1=CC=C(CC1)Cl
1791 0 KOUSKVHELXFGML-UHFFFAOYSA-N CN(C1=CC=CC=C1C)S(=O)(=O)C1=CC=CS1
1792 0 GMMUKIIBMZDLAI-UHFFFAOYSA-N CN(C1=CC=CC(C)=C1)S(=O)(=O)C1=CC=CS1
1793 0 AGTWAIWSPMSQRK-UHFFFAOYSA-N COc1ccccc1c1onc(n1)CC1=CCC(C=C1)Cl
1794 0 MAUSSAMOROCQOF-UHFFFAOYSA-N OC1=CC=C(C(C1O)O)C=Cc1cc(O)cc(c1)O
1795 0 IRKSONNGUCSHEE-UHFFFAOYSA-N OC1=CC(=CC(C1O)(O)O)C=Cc1ccc(cc1)O
1796 0 RIOQSEWOXXDEQQ-UHFFFAOYSA-N C1=CC=C(C=C1)P(C1=CC=CC=C1)C1=CC=CC=C1
1797 0 JOASVZGWKJZSDU-UHFFFAOYSA-N CCOC(=O)COC1=CC(=O)OC2=C1C=C(C)C=C2
1798 0 TYUHARAKKUPTFG-UHFFFAOYSA-N COc1ccccc1C1ON=C(N1)Cc1ccc(cc1)Cl
1799 0 LJPZZGIOJRRNBP-UHFFFAOYSA-N CN(C)c1cccc2c(cccc12)S(O)(=O)=S
1800 0 IXLHEGXRGRQHET-UHFFFAOYSA-N O=C(COCC1=CC=CC=C1)N1CCSC1=S
1801 0 NMMCOSDHMDPBAK-UHFFFAOYSA-N COC1=CCCC=C1c1onc(n1)Cc1ccc(cc1)Cl
1802 0 KIPBZSSRRQBJIH-UHFFFAOYSA-N COC1=C2C(C)=CC(=O)OC2=CC=C1OCC1CO1
1803 0 LLGSFDMWTOMLRX-UHFFFAOYSA-N CCSC(SCC)=CC1=CC2=C(C=CC2)C=C1
1804 0 VLCKWGXRCVEZCF-UHFFFAOYSA-N CCC(C)(C(=O)N1C=CN=C1)C1=CC=CC=C1Cl
1805 0 CDPDXHALXWQHHX-UHFFFAOYSA-N CCC(C)(C(=O)N1C=CN=C1)C1=CC=C(Cl)C=C1
1806 0 JGPIAXXKQNXEBM-UHFFFAOYSA-N CN(C)C(=O)NC1=C(Cl)C=C(C=N1)C(F)(F)F
1807 0 JGTFMINKJCYXPP-UHFFFAOYSA-N C[N+]1=CC=CC=C1SCC1=CC=CC(=C1)C(F)(F)F
1808 0 VCBBCYDZUAHSKP-UHFFFAOYSA-N CNC(=S)NC1=CC=C(NC2=CC=C(C=C2)[N+]([O-])=O)C=C1
1809 0 JAYBAWLQXZGNEL-UHFFFAOYSA-N CCCC1=NC2=CC=CC=C2C(OCC2OC(=S)N=N2)=N1
1810 0 LQBHIWCWIOGAGL-UHFFFAOYSA-N COC1CC=CC=C1c1onc(n1)Cc1ccc(cc1)Cl
1811 0 ZOXKRLYRRDZLPO-UHFFFAOYSA-N O=C1NN(C2=NC3=CC=CC=C3N=C12)C1=CC=CC=C1
1812 0 IQSRQZYKNHYYAU-UHFFFAOYSA-N CNc1cnn(c(=O)c1Cl)c1cccc(c1O)O
1813 0 PFZNXEYHELGTQW-UHFFFAOYSA-N COc1cccc(c1O)n1ncc(c(c1=O)Cl)N
1814 0 KJDNFHBMQMZOKO-UHFFFAOYSA-N Cc1ccc(c(c1O)O)n1ncc(c(c1=O)Cl)N
1815 0 YTIUSLZDTOJYPV-UHFFFAOYSA-N CCCCOC1=CC=C(C=C1)C1=CN=C(Cl)C=N1
1816 0 ICXRFPBAALEPJJ-UHFFFAOYSA-N CCCC[Se]C1=CC(C)(C)OC1(C)C
1817 0 PCWDULJNKQTSOH-UHFFFAOYSA-N Cc1cc(O)c(c(c1)n1ncc(c(c1=O)Cl)N)O
1818 0 PBMBTXXKRXMDMM-UHFFFAOYSA-N OC(=O)C(C(=O)c1cccc(c1N)O)C(=O)C(=O)O
1819 0 OTGSELFWLUYSOR-UHFFFAOYSA-N COc1c(O)cccc1n1ncc(c(c1=O)Cl)N
1820 0 JQDRBZWKBVHXDK-UHFFFAOYSA-N CC(C)(Cl)CC1(CC(C)(C)Cl)OC2=CC=CC=C2O1
1821 0 MHOFMHKGDRWUIM-UHFFFAOYSA-N O=S(C1=CC=CC2=CC=CC=C12)C1=CC=CC2=CC=CC=C12
1822 0 MQXDFYOKYMRWBI-UHFFFAOYSA-N CCOC(=O)NC1=NN=C(O1)C1=CC=C(Cl)C=C1
1823 0 RIOQSEWOXXDEQQ-UHFFFAOYSA-N C1=CC=C(C=C1)P(C1=CC=CC=C1)C1=CC=CC=C1
1824 0 VIFLPKMKWUJJII-UHFFFAOYSA-N Oc1cccc(c1O)n1nc(C)c(c(c1=O)Cl)N
1825 0 XABCRRVGRWEEHW-UHFFFAOYSA-N Cc1ccc(c(c1n1ncc(c(c1=O)Cl)N)O)O
1826 0 COGRNOQDBTURAI-UHFFFAOYSA-N NCCC1=CC(O)C(C(=C1)O)(O)OS(=O)(=O)O
1827 0 QOFIHDSQOYHHQU-UHFFFAOYSA-N NCCC1(O)C=C(O)C(=CC1O)OS(=O)(=O)O
1828 0 AZQIHIGUNAJOSH-UHFFFAOYSA-N ClC1=C(C=O)C2=CC=CC=C2C(=N1)C1=CC=CC=C1
1829 0 FLQULDKEPHBJJU-UHFFFAOYSA-N COC1=CC=CC(=C1)C(=O)OOC(=O)C1=CC(OC)=CC=C1
1830 0 XMOFRTQNKJEDAA-UHFFFAOYSA-N NCCC1=CC=C(C(C1O)(O)O)OS(=O)(=O)O
1831 0 ARTMHCYHSJOETL-UHFFFAOYSA-N COC1=CC=C(C=C1)N(N)CC1=CC=C(Cl)C=C1
1832 0 GGJYUMYNPWNIEZ-UHFFFAOYSA-N COC1=C(Cl)C2=C(C=C(C=C2)N=C(N)N)C(=O)O1
1833 0 NJJAAEQSAYYXBL-UHFFFAOYSA-N COC1=C(O)C=CC(=C1)C(=O)OC1=C(OC)C=C(C=O)C=C1
1834 0 ZZMGORRWKOKNOB-UHFFFAOYSA-N CCN1C=C(C(C)=O)C(=O)C2=CC(F)=C(Cl)C=C12
1835 0 RIOQSEWOXXDEQQ-UHFFFAOYSA-N C1=CC=C(C=C1)P(C1=CC=CC=C1)C1=CC=CC=C1
1836 0 RIOQSEWOXXDEQQ-UHFFFAOYSA-N C1=CC=C(C=C1)P(C1=CC=CC=C1)C1=CC=CC=C1
1837 0 SLZOTVMCXLHKMR-UHFFFAOYSA-N CC(C)(C)C12CSC(CS1)(S2)C(C)(C)C
1838 0 VUEUMLFWSSMWOT-UHFFFAOYSA-N CCCN(CCC)C(=S)SCC1=CC=C(O1)[N+]([O-])=O
1839 0 WXNGOAQQICNJFF-UHFFFAOYSA-N COC1=CC=C(C=C1)C1CC(C#N)(C#N)C1(C#N)C#N
1840 0 RIOQSEWOXXDEQQ-UHFFFAOYSA-N C1=CC=C(C=C1)P(C1=CC=CC=C1)C1=CC=CC=C1
1841 0 RIOQSEWOXXDEQQ-UHFFFAOYSA-N C1=CC=C(C=C1)P(C1=CC=CC=C1)C1=CC=CC=C1
1842 0 RIOQSEWOXXDEQQ-UHFFFAOYSA-N C1=CC=C(C=C1)P(C1=CC=CC=C1)C1=CC=CC=C1
1843 0 RIOQSEWOXXDEQQ-UHFFFAOYSA-N C1=CC=C(C=C1)P(C1=CC=CC=C1)C1=CC=CC=C1
1844 0 KFPYRKKORQVSBJ-UHFFFAOYSA-N O=C1N(N=C2N1N=CC1=CC=CC=C21)C1=CC=CC=C1
1845 0 RIOQSEWOXXDEQQ-UHFFFAOYSA-N C1=CC=C(C=C1)P(C1=CC=CC=C1)C1=CC=CC=C1
1846 0 RIOQSEWOXXDEQQ-UHFFFAOYSA-N C1=CC=C(C=C1)P(C1=CC=CC=C1)C1=CC=CC=C1
1847 0 HURYYDPLNZHXJU-UHFFFAOYSA-N ClC1=CC=C(C=C1)C(=O)NC1(CCCCC1)C#N
1848 0 JLAMGFGVWOJPRT-UHFFFAOYSA-N COC1=CC=C2C(CC(O)OC2(C)C(F)(F)F)=C1
1849 0 ARTMHCYHSJOETL-UHFFFAOYSA-N COC1=CC=C(C=C1)N(N)CC1=CC=C(Cl)C=C1
1850 0 ZXAQKLBOEKPKIJ-UHFFFAOYSA-N CN(C1=CC=C(C)C=C1)S(=O)(=O)C1=CC=CS1
1851 0 CZMBJMCDMDIBLM-UHFFFAOYSA-N COC(=O)c1cc(OC)c2cc(O)ccc2c1OC
1852 0 CPJLBNQSTMMETE-UHFFFAOYSA-N C=CCOC(c1ccc(cc1)Cl)Cn1cncc1
1853 0 WOTCBNVQQFUGLX-UHFFFAOYSA-N COC1=CC=CC=C1C(=O)OOC(=O)C1=CC=CC=C1OC
1854 0 OMEFIGMPNVNUCD-UHFFFAOYSA-N CCOC(=O)CCC1=CC(OC(F)(F)F)=CC=C1
1855 0 XRHDLTJYFPYGGE-UHFFFAOYSA-N C=CCOC(c1ccccc1Cl)Cn1cncc1
1856 0 RGOPVMGULJENPA-UHFFFAOYSA-N CCOC1Oc2c(C1(C)C)cc(c(c2)O)OS(=O)(=O)C
1857 0 KOXQZISAMDUXGH-UHFFFAOYSA-N C[Si](OCC1CO1)(OCC1CO1)OCC1CO1
1858 0 WUXDMXAKWPVUEP-UHFFFAOYSA-N CC(=O)C1CC(=O)OC1Cc1ccc2OCOc2c1
1859 0 SWZHEXQWHYRGEY-YUTCNCBUSA-N CO[C@H]1[C@@H](O)c2oc3ccccc3c2C(=O)[C@H]1OC
1860 0 ZJHPGKQRQRGHKW-UHFFFAOYSA-N COc1cc(O)c(c(c1O)O)Cc1ccccc1O
1861 0 WPDUKDYMZYNKAB-YMTOWFKASA-N COc1ccc2[C@H]3COc4c(O)c(O)ccc4[C@H]3Oc2c1O
1862 0 KLSAIGPSXJMERX-UHFFFAOYSA-N OCC1OC(C(C1O)O)NC(=O)N=C(N=CO)N
1863 0 ZAPKRJBFSNENMZ-UHFFFAOYSA-N NC1=C2N=CN(CCN(CCCl)CCCl)C2=NC=N1
1864 0 JJBUHKYYFDBDCA-UHFFFAOYSA-N O=C1C(C(=O)C2=CC=CC=C2C1=O)[N+]1=CC=C2C=CC=CC2=C1
1865 0 HVNNMUNENTZRBW-UHFFFAOYSA-N CC(=O)CC(C)(C)NC(C=C(Cl)Cl)C(O)=O
1866 0 GWQWBGWPDSIXFL-UHFFFAOYSA-N CCOC(=O)CSC1=NC2=CC=CC=C2N2C=NN=C2C1
1867 0 KIQDMHBVZLXHET-UHFFFAOYSA-N CCOC(=O)CC1=CC(=O)OC2=C1C=CC(O)=C2C
1868 0 GBBVSRVHCGGBES-UHFFFAOYSA-N OCC1OC(C(C1O)O)N(C(=O)N=C(N)N)C=O
1869 0 XSDDYEZTQOFRHI-UHFFFAOYSA-N OCC1OC(C(C1O)O)N(C(=O)N)C=NC(=O)N
1870 0 ROYDCZBDCARWHG-UHFFFAOYSA-N OCC1OC(C(C1O)O)N(C(=O)O)C=NC(=N)N
1871 0 ZPCYFEJXRIZOGP-UHFFFAOYSA-N OCC1OC(C(C1O)O)NC=NC(=NC(=O)O)N
1872 0 QBUVAFKRTSDRBY-UHFFFAOYSA-N Clc1ccc2c(c1)C(=NC(C(=O)N2C)O)C1=CCCC=C1
1873 0 VPNGEVJKFGBGPC-UHFFFAOYSA-N CN1C(=O)C(O)N=C(c2c1ccc(c2)Cl)C1=CC=CCC1
1874 0 WOBYKFDEBYJJSD-UHFFFAOYSA-N OC1N=C(c2ccccc2)C2=CC(CC=C2N(C1=O)C)Cl
1875 0 JSVKZFTVVPTISL-UHFFFAOYSA-N ClC1=CCC2C(=C1)C(=NC(C(=O)N2C)O)c1ccccc1
1876 0 DZBBYXAGJYZFDQ-UHFFFAOYSA-N Clc1ccc2c(c1)C(=NC(C(=O)N2C)O)C1CC=CC=C1
1877 0 NDDBRRFHXNPOLY-UHFFFAOYSA-N O=C1N(C2=CC=CC=C2)C2=C(C=CC=N2)C2=C1NC=N2
1878 0 QDEDHAPRGMXEMG-UHFFFAOYSA-N CCSC(SCC)C1=CC2=CC=CC=C2C=C1
1879 0 IHZQJYNUHQSLBI-UHFFFAOYSA-N ClC1=CC=C2C(C1)C(=NC(C(=O)N2C)O)c1ccccc1
1880 0 ZAZFJCPGWNEYND-UHFFFAOYSA-N O=C1Oc2cc3OC(Cc3cc2C2C1O2)C(O)(C)C
1881 0 XXFOPDRLCKTSEM-UHFFFAOYSA-N CC(=O)NC1=NC2=C(S1)C(=O)N=C(NC(C)=O)N2
1882 0 ILTGVFLQOUHHJK-UHFFFAOYSA-N NC1N(C2CC(O)C(CO)O2)C(N)=CN=C1Cl
1883 0 PSJCUIWULVTHIX-QMMMGPOBSA-N CO[C@@H](C)C=CC1=COc2cc(O)c(O)cc2C1=O
1884 0 DUXOYTXCXGDCJC-UHFFFAOYSA-N COc1cc2oc(cc2cc1O)c1ccc(c(c1O)O)OC
1885 0 BKVKRARWAFDLHF-UHFFFAOYSA-N O=c1ccc2c(o1)C=C1C3(C2O3)CC(O1)C(O)(C)C
1886 0 HUTREGMZCHOYPJ-UHFFFAOYSA-N O=CC=NC(C(=O)O)Cc1cc(=O)oc(c1)C(=O)O
1887 0 RIOQSEWOXXDEQQ-UHFFFAOYSA-N C1=CC=C(C=C1)P(C1=CC=CC=C1)C1=CC=CC=C1
1888 0 RIOQSEWOXXDEQQ-UHFFFAOYSA-N C1=CC=C(C=C1)P(C1=CC=CC=C1)C1=CC=CC=C1
1889 0 KDECGGARTQDFEI-UHFFFAOYSA-N SC1=CC=C(C=C1)C1=CC=C(C=C1)C1=CC=CC=C1
1890 0 CBYBNUMRYGBXOS-UHFFFAOYSA-N FC(F)(F)C1=NC(=CC(Cl)=N1)N1CCOCC1
1891 0 MIMJRDMFQVEOTJ-UHFFFAOYSA-N O=C1C=C(C)C2(C(O1)(O)c1c(C)coc1C(=C2)C)O
1892 0 WFLPQSMSHXLKRV-UHFFFAOYSA-N CC(C)C1=CC(C)=NC2=C(Br)C(C)=NN12
1893 0 RXMRYGIRJKVCJD-UHFFFAOYSA-N Clc1cccc(c1)N(C(=O)c1ccccc1)C(=O)N(C)C
1894 0 NEZZENXMNNWRLE-UHFFFAOYSA-N Clc1ccc(cc1)N(C(=O)c1ccccc1)C(=O)N(C)C
1895 0 HMNXTLYRRSRXBI-AATRIKPKSA-N OC1=CC(C(C(=C1)O)O)(O)/C=C/c1ccc(cc1)O
1896 0 RIOQSEWOXXDEQQ-UHFFFAOYSA-N C1=CC=C(C=C1)P(C1=CC=CC=C1)C1=CC=CC=C1
1897 0 KUBDLSAHQDHTEK-UHFFFAOYSA-N COc1cc(OC)c2C(=O)OC(=C)C(=C)Oc2c1C
1898 0 SDYOUVJWVNBXPX-MLGOLLRUSA-N CNC1Cc2c[nH]c3c(Cl)ccc(c23)C14OC(=O)C(=C4)C
1899 0 KHVFDMVQUMLJPQ-UHFFFAOYSA-N OC1=C(SC2=CC3=CC=CC=C3C=C2)C2=CC=CC=C2C=C1
1900 0 ATIJDAFDYLSUGX-UHFFFAOYSA-N COc1cc(O)c2c(c1)c(O)c(c(c2O)C(=O)C)C
1901 0 CAHSSMVHBSLJBQ-UHFFFAOYSA-N COc1cc(O)c2c(c1O)cc(c(c2O)C(=O)C)C
1902 0 SLPDPVNMAXIRQU-UHFFFAOYSA-N COc1cc2cc(C)c(c(c2c(c1O)O)O)C(=O)C
1903 0 DNNGNNBETJXGGK-UHFFFAOYSA-N COc1cc(O)c2c(c1)cc(c(c2O)C(=O)CO)C
1904 0 WFSWEWLQZSSBRN-UHFFFAOYSA-N COC(=O)C(=O)C1CCC2=CC(OC)=CC=C2C1=O
1905 0 DJDFEECXTUYMNC-UHFFFAOYSA-N CC1=CC=C(C=C1)N=NC(Cl)C(=O)OCC1=CC=CC=C1
1906 0 FUBWXKSYGRSEBV-UHFFFAOYSA-N CN1C=C(N=C1C(C)(C)C)[Sn](C)(C)C
1907 0 JXNVXMOPXOUOHA-UHFFFAOYSA-N OCOc1cc(O)c2c(c1)cc(c(c2O)C(=O)C)C
1908 0 PEZHDTRSKRKIEZ-UHFFFAOYSA-N O=CC(=O)Oc1cc(O)c(cc1C=O)CC=C(C)C
1909 0 VAGBNOVDXHIPRC-UHFFFAOYSA-N CC1=C(C)C2=CC3=C(C=C2C=C1)C1=CC=CC=C1S3
1910 0 YAZOLFVTXVASIC-UHFFFAOYSA-N CC1=C2C(C)=C3SC4=CC=CC=C4C3=CC2=CC=C1
1911 0 IMJUYPYLMBFITD-UHFFFAOYSA-N ClC1=CC2=C(C=C1)C=C(C1CCNCC1)C(=O)N2
1912 0 MHQUADNLJNICFR-UHFFFAOYSA-N COC1=CC23C(C(=C1)O)(O3)C(=C(C(=C2)C)C(=O)C)O
1913 0 QHDIYPBCOPRRSP-UHFFFAOYSA-N COc1cc(O)c2c(c1)C=C(C1(C2(O)O1)C(=O)C)C
1914 0 DDRANWDCUTZXEJ-UHFFFAOYSA-N FC1=CC=CC(=C1)C1=C2C(=O)C3=CC=CC=C3C(=O)C2=CC=C1
1915 0 KMAKQCXJRRZDKX-UHFFFAOYSA-N COc1cc(O)c2c(c1)C1OC1(C(=C2O)C(=O)C)C
1916 0 QGOHYIDWCDWVFQ-UHFFFAOYSA-N COC12C=C(O)c3c(C2O1)cc(c(c3O)C(=O)C)C
1917 0 UFGCHCAEHCEYKV-UHFFFAOYSA-N COC1=Cc2cc(C)c(c(c2C2(C1O2)O)O)C(=O)C
1918 0 DYIAQXPDWAAKBN-UHFFFAOYSA-N ClCCN(N=O)C(=O)NC1CCCCNC1=O
1919 0 XCFYPWQDKOXJLX-UHFFFAOYSA-N OC(=O)CN(CCCCN(CC(O)=O)N=O)N=O
1920 0 MXKGVFUUQQSGIG-AWEZNQCLSA-N COc1cc(cc2C(=O)O[C@H](Oc12)C(=C)C)C(=O)C
1921 0 FPDRQKTUWRSVPL-UHFFFAOYSA-N CCOC(=O)COC1=CC2=C(C=C1)C(C)=CC(=O)O2
1922 0 SMWPBMJVUOELBM-UHFFFAOYSA-N ClC1=CC(C(=O)C2=CC=CC=C2)=C(C=CC#N)C=C1
1923 0 HTJVOFIMNDKXIU-CQSZACIVSA-N CC(C)C1(O)COc2cc3OC(=O)C=Cc3cc2O1
1924 0 LJYUQFBGWMJXGZ-UHFFFAOYSA-N ClC1=C2CC3=CC(=O)C=CC3C2=NC2=CC=CC=C12
1925 0 RIOQSEWOXXDEQQ-UHFFFAOYSA-N C1=CC=C(C=C1)P(C1=CC=CC=C1)C1=CC=CC=C1
1926 0 QHCKJFXATLGQJX-UHFFFAOYSA-N COC1=CC=C(C=C1)C1(C)C(C#N)(C#N)C1(C#N)C#N
1927 0 HROITXQCHDKXEI-UHFFFAOYSA-N CC(C)(C)C1=CC=C(OC2=NC(Cl)=NC=C2)C=C1
1928 0 JUWOARFOSJNXPW-UHFFFAOYSA-N CCOC(CSC1=CC(F)=C(F)C=C1)OCC
1929 0 RIOQSEWOXXDEQQ-UHFFFAOYSA-N C1=CC=C(C=C1)P(C1=CC=CC=C1)C1=CC=CC=C1
1930 0 CMGCYAFXSZGXDT-UHFFFAOYSA-N COc1cc2C(=O)c3c(OC)cccc3Oc2c(O)c1OC
1931 0 WQTKDHBWQLIMHO-UHFFFAOYSA-N O=C1C=CC2(C(O1)(O)C=C1C(=C2)C=CC(O1)(C)C)O
1932 0 RIOQSEWOXXDEQQ-UHFFFAOYSA-N C1=CC=C(C=C1)P(C1=CC=CC=C1)C1=CC=CC=C1
1933 0 WHNYEEMZMSFMSM-UHFFFAOYSA-N OC1c2oc(=O)ccc2C=C2C1(O)OC(C)(C)C=C2
1934 0 FLOOETHPJGCSBC-UHFFFAOYSA-N OC1c2ccc(=O)oc2C=C2C1(O)C=CC(O2)(C)C
1935 0 GDKWIFWOHXMZBS-UHFFFAOYSA-N OC(=O)C1=C(NC(=O)C2=C(F)C=CC=C2F)C=NN1
1936 0 KHGPXBOVOCFQDK-UHFFFAOYSA-N COc1cc(O)c2c(c1)cc(c(c2O)OC(=O)C)C
1937 0 WYYMYYOXCOEMCU-AWEZNQCLSA-N Oc1ccccc1COC(=O)C2(O)C=CCCC2=O
1938 0 XXUIJTAHLDUGJF-UHFFFAOYSA-N BrC1=CN(N=C1)C(CC#N)C1CCCC1
1939 0 LGZYMPXREVZYKR-UHFFFAOYSA-N COCCOC1=NC(N)=NC2=C1N=C(C=C2)C1=CC=CS1
1940 0 HKXQUNNSKMWIKJ-YPMHNXCESA-N CC1(C)Oc2ccc3C=CC(=O)Oc3c2C(O)C1O
1941 0 HQODIROWFZFZPB-UHFFFAOYSA-N COC(=O)C(=O)C=Cc1c(O)cc([nH]c1=O)C(=O)O
1942 0 AGPVNZHMCXDYQQ-UHFFFAOYSA-N O=C(C(=Cc1c(O)cc([nH]c1=O)C(=O)O)C)C(=O)O
1943 0 LVYYQSMWVPYTIW-UHFFFAOYSA-N NC(=N)c1ccc(cc1)S(=O)(=O)c2ccc(cc2)C(=N)N
1944 0 YYPCJBBPWOOSTR-UHFFFAOYSA-N O=C(C(=O)O)C=C(c1c(O)cc([nH]c1=O)C(=O)O)C
1945 0 VLLBEVJGIOARKW-UHFFFAOYSA-N CC1=C2N(C=CC1=O)C1=NC3=CC=CC=C3N1C2=S
1946 0 RIOQSEWOXXDEQQ-UHFFFAOYSA-N C1=CC=C(C=C1)P(C1=CC=CC=C1)C1=CC=CC=C1
1947 0 RIOQSEWOXXDEQQ-UHFFFAOYSA-N C1=CC=C(C=C1)P(C1=CC=CC=C1)C1=CC=CC=C1
1948 0 RIOQSEWOXXDEQQ-UHFFFAOYSA-N C1=CC=C(C=C1)P(C1=CC=CC=C1)C1=CC=CC=C1
1949 0 RIOQSEWOXXDEQQ-UHFFFAOYSA-N C1=CC=C(C=C1)P(C1=CC=CC=C1)C1=CC=CC=C1
1950 0 RIOQSEWOXXDEQQ-UHFFFAOYSA-N C1=CC=C(C=C1)P(C1=CC=CC=C1)C1=CC=CC=C1
1951 0 RIOQSEWOXXDEQQ-UHFFFAOYSA-N C1=CC=C(C=C1)P(C1=CC=CC=C1)C1=CC=CC=C1
1952 0 RIOQSEWOXXDEQQ-UHFFFAOYSA-N C1=CC=C(C=C1)P(C1=CC=CC=C1)C1=CC=CC=C1
1953 0 RIOQSEWOXXDEQQ-UHFFFAOYSA-N C1=CC=C(C=C1)P(C1=CC=CC=C1)C1=CC=CC=C1
1954 0 YNGUDGHZENWGKZ-UHFFFAOYSA-N COc1cc([nH]c(=O)c1C=CC(=O)C(=O)O)C(=O)O
1955 0 RYMXUVXMDJIGTA-UHFFFAOYSA-N CCCCOC(=O)C1=CC2=C(OC1=O)C=C(O)C=C2
1956 0 BBASTIBEUIDQJN-UHFFFAOYSA-N COC(=O)c1cc(O)c(c(=O)[nH]1)C=CC(=O)C(=O)O
1957 0 QSRXCHGQZIOJND-UHFFFAOYSA-N O=C(C(=O)O)C=Cc1c(=O)[nH]c(c(c1O)C)C(=O)O
1958 0 UGQAZKMCOSGGDZ-UHFFFAOYSA-N O=C1N(C=NC2=CC=CC=C12)N1C=NC2=CC=CC=C12
1959 0 JOACSJWSWOGTBH-UHFFFAOYSA-N OCC(C(=O)SCC(C(C(=O)O)N)C(=O)O)O
1960 0 XAOWWQIBJKDNOU-UHFFFAOYSA-N O=C(C(=O)O)C=Cc1c(O)cc(n(c1=O)C)C(=O)O
1961 0 WRWJIBVYXNQEGK-UHFFFAOYSA-N COC(=O)N(CCCCN(N=O)C(=O)OC)N=O
1962 0 BMBMKMAKVROGRY-UHFFFAOYSA-N CNC(=O)NC1=CC=C(C=C1)C1CCC(=S)N=N1
1963 0 NMIJWUNUPINRCS-UHFFFAOYSA-N COC1=CC2=C(C(C)=C1)C(=O)C(OC)=C(OC)C2=O
1964 0 NQFJCGRWNSPTNW-UHFFFAOYSA-N COC1=CC(=O)C2=C(C1=O)C(OC)=C(OC)C=C2C
1965 0 ZBOVESJLXVGVKY-UHFFFAOYSA-N CSC1=NN(C(=O)C2=C(C)C=CC(C)=C2)C(N)=N1
1966 0 SGECNTIYFOCGNP-UHFFFAOYSA-N CCC=C(C)CSSSC(C)C=C(C)C
1967 0 YHJMBEJEJNZKAP-UHFFFAOYSA-N SC1(CCCCC1)SC1(S)CCCCC1
1968 0 XCULGJMLADDFLZ-UHFFFAOYSA-N ONC(C(C(=O)O)CSC(=O)C(O)C)C(=O)O
1969 0 XTIKZZRAZYTODR-UHFFFAOYSA-N CCCN1SC(C=N1)=NC(=O)NC1=CC=CC=C1
1970 0 NLAUDUSZZPEUAU-UHFFFAOYSA-N O=C(C1=CC2=C(C=C1)N=CN2)C1=CC2=C(C=C1)N=CN2
1971 0 CHHVUAYIKGNLEB-UHFFFAOYSA-N COc1c(Cc2ccccc2O)c(O)cc(c1O)O
1972 0 UZMWNAQESQCQFV-UHFFFAOYSA-N COc1c2C(O)C=C(Oc2c(c2c1cco2)OC)C
1973 0 RUJRCRYDWVAVLB-UHFFFAOYSA-N COc1cc(c2ccccc2O)c(c(c1O)OC)O
1974 0 CPHSHZHZQDZNNP-UHFFFAOYSA-N CN1C(NS(=O)(=O)C2=CC=C(N)C=C2)=NC2=CC=CC=C12
1975 0 VLIDTZZESMLMMJ-UHFFFAOYSA-N CCOC(=O)NC1=NC(NC(=O)OCC)=C(N)C(Cl)=C1
1976 0 QHBVAVWOYUXRCM-INIZCTEOSA-N COC1(Cc2ccc(O)c(O)c2)Oc3cc(O)ccc3C1=O
1977 0 IYQSLMRKPWDXBY-UHFFFAOYSA-N NC(=N)NC1C(O)C(OC(=O)N)C(C(=O)C1O)O
1978 0 JGAHQJPVHXXGBN-UHFFFAOYSA-N NC(=N)NC1C(O)C(OC(=O)N)C(=O)C(C1O)O
1979 0 OUMJUUCSKPXZKB-UHFFFAOYSA-N NC(=N)NC1C(O)C(OC(=O)N)C(C(C1=O)O)O
1980 0 ZZOCAYOGNJRKQA-UHFFFAOYSA-N COc1cc(cc(OC)c1O)c2ccc(O)c(O)c2
1981 0 NEUAAYOFEFRUOC-UHFFFAOYSA-N CCOC(=O)C1=C(C)C2=C(O1)C(C(C)=O)=C(O)C=C2
1982 0 SLXYBYCLCBXBFK-CHWSQXEVSA-N CC1(C)Oc2cc3OC(=O)C=Cc3cc2C(O)C1O
1983 0 SQBCXGTWFJCWHE-UHFFFAOYSA-N O=C1N=C2N=NC(N2C2=CC=CC=C12)C1=CC=CC=C1
1984 0 PIAFRFLNEYAEQW-UHFFFAOYSA-N O=C1C2=NN(N=CC3=CC=CC=C3)N=C2C(=O)C2=CC=CC=C12
1985 0 XOYOFLOTADIDOS-UHFFFAOYSA-N OC1C(=CC=C(C1O)O)C(=O)OCc1ccccc1
1986 0 GUOZEKXYAOYLMV-UHFFFAOYSA-N O=C(C1=CC(C(C=C1)(O)O)O)OCc1ccccc1
1987 0 UMRHRDSUXDKXHN-UHFFFAOYSA-N OC1=CC(C(C=C1)(O)C(=O)OCc1ccccc1)O
1988 0 RZGRLJDEIJYNEU-UHFFFAOYSA-N COc1c(C)c(C#CC(=O)C)c2OCOc2c1OC
1989 0 RIOQSEWOXXDEQQ-UHFFFAOYSA-N C1=CC=C(C=C1)P(C1=CC=CC=C1)C1=CC=CC=C1
1990 0 SYZJDKIVRKWDAC-UHFFFAOYSA-N CCOP(=O)(OCC)OC(C)=CSC1=CC=CC=C1
1991 0 GXVWJELKJKUGLJ-UHFFFAOYSA-N CCN(c1ccccn1)COc1ccc(cc1)Cl
1992 0 JYNRTRDREPYUIY-UHFFFAOYSA-N O=C1Oc2c3CC(Oc3ccc2C2C1O2)C(O)(C)C
1993 0 WGLKXGVYAZSENZ-UHFFFAOYSA-N CCN=C1CC(=O)C(C=C1C)N=NC1=NC=CS1
1994 0 RIOQSEWOXXDEQQ-UHFFFAOYSA-N C1=CC=C(C=C1)P(C1=CC=CC=C1)C1=CC=CC=C1
1995 0 WZQWDQKMUYWBHR-UHFFFAOYSA-N CCN=C1C=C(C)C(CC1=O)=NNC1=NC=CS1
1996 0 YJSMRUVGKUSUJG-UHFFFAOYSA-N CC(SSSC(C)C=C(C)C)C=C(C)C
1997 0 KYQGWDNFLCMQRX-UHFFFAOYSA-N NC(=N)NC1C(O)C(OC(=O)N)C(C(=C1O)O)O
1998 0 SKCFKHUKCWIBOW-UHFFFAOYSA-N CN(CCO)C1=CC=C(C=C1)N=NC1=NC=CS1
1999 0 RIOQSEWOXXDEQQ-UHFFFAOYSA-N C1=CC=C(C=C1)P(C1=CC=CC=C1)C1=CC=CC=C1
2000 0 WZWCFRGFOWHOTI-UHFFFAOYSA-N NC(=N)NC1C(O)C(OC(=O)N)C(=C(C1O)O)O
2001 0 RIOQSEWOXXDEQQ-UHFFFAOYSA-N C1=CC=C(C=C1)P(C1=CC=CC=C1)C1=CC=CC=C1
2002 0 RIOQSEWOXXDEQQ-UHFFFAOYSA-N C1=CC=C(C=C1)P(C1=CC=CC=C1)C1=CC=CC=C1
2003 0 FDWAJQOHWUYNCS-UHFFFAOYSA-N CCN(c1ccccn1)CC1=CC=C(C2C1O2)Cl
2004 0 SIVHNLXPTJVKAZ-UHFFFAOYSA-N CCN(c1ccccn1)CC1=CC2C(C=C1)(O2)Cl
2005 0 CKDFTIFJPSHYQH-UHFFFAOYSA-N CCN(c1ccccn1)CC12C=CC(=CC2O1)Cl
2006 0 BXUFUYRIGPBKFC-UHFFFAOYSA-N ClCCCCNC(=O)C1=CC=NC2=CC=CC=C12
2007 0 PLUKIYDAYXOOHP-UHFFFAOYSA-N COC1C2C=COC2=C(c2c1c(=O)cc(o2)C)OC
2008 0 XBHLUQPEIMVOKM-UHFFFAOYSA-N COC1C2OC=CC2=C(c2c1oc(C)cc2=O)OC
2009 0 NFGITZRVXSPEMA-UHFFFAOYSA-N COc1c2C(=O)CC(Oc2c(c2c1cco2)OC)C
2010 0 GUKFRCFRZOFTEY-UHFFFAOYSA-N COc1c2OCCc2c(c2c1oc(C)cc2=O)OC
2011 0 KZQSBXDHZOHVKU-UHFFFAOYSA-N CC(=O)OC1=CC2=C(OC(=O)CCCCC2=O)C=C1
2012 0 HQQFACAHYPKYTJ-UHFFFAOYSA-N OC1C=CC(O)C2(COC(=O)C3=CC=CC=C3)OC12
2013 0 FWADGNUEXRPWCQ-UHFFFAOYSA-N NCCC1=CC=C(C(C1O)(O)OS(=O)(=O)O)O
2014 0 IFFFMLAFEZSSLH-UHFFFAOYSA-N CCOC(=O)C1=C(C)OC2=CC(C(C)=O)=C(O)C=C12
2015 0 HVLKZHRPBJQROY-LLVKDONJSA-N CC(=C)C(O)COc1cc2OC(=O)C=Cc2cc1O
2016 0 PULLETFSCLLMQA-UHFFFAOYSA-N C[Si](C)(C)O[P+](=O)CC(C#N)[Si](C)(C)C
2017 0 LYWURNAEYJTKGQ-UHFFFAOYSA-N NCCC1(O)C=C(OS(=O)(=O)O)C(=CC1O)O
2018 0 ORUYIAFDCBTRMQ-UHFFFAOYSA-N NCCC1=CC(C(C(=C1)OS(=O)(=O)O)(O)O)O
2019 0 RIOQSEWOXXDEQQ-UHFFFAOYSA-N C1=CC=C(C=C1)P(C1=CC=CC=C1)C1=CC=CC=C1
2020 0 XMIISSALEFHGQD-UHFFFAOYSA-N ClC1=CC2=C3CCCCCC(N=O)C3N=C2C=C1
2021 0 QBOFZKKCYBUQSQ-UHFFFAOYSA-N CCN(C1=NC=CC2C1O2)Cc1ccc(cc1)Cl
2022 0 NWJSTRRZPZRILK-UHFFFAOYSA-N FC(F)=CCC(CC1=CN=C(Cl)C=C1)(C#N)C#N
2023 0 KNCZWCHBHRTNEC-UHFFFAOYSA-N CCN(C1=NC2C(C=C1)O2)Cc1ccc(cc1)Cl
2024 0 MTQWKNXBIYBUDV-UHFFFAOYSA-N ClC1=CC=C(C=C1)C1=NC2CCCCC2C(=O)N1
2025 0 MAPDUSUZMGJKGX-UHFFFAOYSA-N O=C1N=C2NC3=CC=CC=C3N2N=C1C1=CC=CC=C1
2026 0 IWUCOHFEUKRSFT-UHFFFAOYSA-N OCCN(c1ccccn1)Cc1ccc(cc1)Cl
2027 0 LNTUTBOHLZBMOJ-UHFFFAOYSA-N Clc1ccc(cc1)CN(c1ccccn1)C(O)C
2028 0 OVBPSBCTPYQFQF-UHFFFAOYSA-N ClC1=CC=C(C=C1)C(=O)C=CC1=CC(=CC=C1)C#N
2029 0 IHYPFOLOKCMPOC-UHFFFAOYSA-N OC1=CC2=C(SC(=C2C2=CC=CC=C2)C2=CC=CC=C2)C=C1
2030 0 WZSSFAANMFERST-UHFFFAOYSA-N CN(C)C1=CC=C(C=C1)N=NC1=[N+]([O-])C(C)=CS1
2031 0 GEZUOVCRBWPJOH-UHFFFAOYSA-N CCN(c1ccccn1)Cc1ccc(c(c1)O)Cl
2032 0 YLIWYSZQTDPAQR-UHFFFAOYSA-N CCN(c1ccccn1)Cc1ccc(cc1O)Cl
2033 0 LDVQZQFCZSIRJQ-UHFFFAOYSA-N CCN(C(c1ccc(cc1)Cl)O)c1ccccn1
2034 0 HCMJEFFXGUPNFN-UHFFFAOYSA-N COC1=CC=CC(CN2N=CC(=O)NC2=O)=C1Cl
2035 0 GBRNJBBJIZVDKF-UHFFFAOYSA-N CN(C)C(=O)NC1=CC(C(=O)C2=CC=CC=C2)=C(Cl)C=C1
2036 0 SQZHNXJGICSQLN-UHFFFAOYSA-N CC1=CC2(C(=C(C)c3c(C2O)c(C)cc(=O)o3)O1)O
2037 0 XVXYBSKFWKWXMR-UHFFFAOYSA-N CCN(c1ncccc1O)Cc1ccc(cc1)Cl
2038 0 NFOQZFSWOURVBA-HNQUOIGGSA-N OC1=CC(C(C=C1)(O)/C=C/c1cc(O)cc(c1)O)O
2039 0 NZGUYQKFWDQJNY-UHFFFAOYSA-N CCN(c1nccc(c1)O)Cc1ccc(cc1)Cl
2040 0 VHADGBZSIUKJBF-UHFFFAOYSA-N CCN(c1ccc(cn1)O)Cc1ccc(cc1)Cl
2041 0 CTZIVZKNANYJEW-UHFFFAOYSA-N Oc1ccc(c(c1)C(=O)C(C(=O)C(=O)O)C(=O)O)N
2042 0 RIOQSEWOXXDEQQ-UHFFFAOYSA-N C1=CC=C(C=C1)P(C1=CC=CC=C1)C1=CC=CC=C1
2043 0 RIOQSEWOXXDEQQ-UHFFFAOYSA-N C1=CC=C(C=C1)P(C1=CC=CC=C1)C1=CC=CC=C1
2044 0 KMXZEBOBOJZNRK-UHFFFAOYSA-N COC1=CC=C(CN2C(=NC(C#N)=C2C#N)C#C)C=C1
2045 0 JDYGVUGEKCJOSG-UHFFFAOYSA-N O=C1N=C(NC2=NC3=CC=CC=C3N2)C2=CC=CC=C12
2046 0 NYCLODMJQZXFHJ-UHFFFAOYSA-N CCN(c1cccc(n1)O)Cc1ccc(cc1)Cl
2047 0 CHKHDSSNCOBHGS-UHFFFAOYSA-N CCOC(C=C(C)CCC=C(C)C)=C(Cl)Cl
2048 0 GCURRHAGCCRILN-UHFFFAOYSA-N CC1=CC2=Cc3c(C(C2(O1)O)(C)O)oc(=O)cc3C
2049 0 RJLNJMSGCQGHFS-UHFFFAOYSA-N CCOC1=CC=C(C=C1)C(C=NC1=CC=C(Cl)C=C1)N=O
2050 0 KWGDOIXTUHWKMD-UHFFFAOYSA-N CCOC1=CC=C(C=C1)C(C=NC1=CC(Cl)=CC=C1)N=O
2051 0 CHWGAVOWVQJZSY-UHFFFAOYSA-N CCOC1=CC=C(C=C1)C(C=NC1=CC=CC=C1Cl)N=O
2052 0 WYYMYYOXCOEMCU-UHFFFAOYSA-N O=C1CCC=CC1(O)C(=O)OCc1ccccc1O
2053 0 ONSBNJDWQUGGAG-UHFFFAOYSA-N CC(=O)OC1=C2CC3OC3CC2=C(OC(C)=O)C=C1
2054 0 JZWZVCKCPAOHLV-UHFFFAOYSA-N NC1=NC(=CC(=N1)N1CCOCC1)C1=CC=CS1
2055 0 MOKFPZKJCISJFF-UHFFFAOYSA-N O=CC(=O)Oc1c(C=O)ccc(c1CC=C(C)C)O
2056 0 APAPIGZYKSCALO-UHFFFAOYSA-N CCOP(=O)(OCC)OC(=C)SCC1=CC=CC=C1
2057 0 ICYRPBZEFQZHQG-UHFFFAOYSA-N CCOC(=O)C(C(=O)OCC)=C(OCC)SC
2058 0 QJMUQIYOLUUIMH-UHFFFAOYSA-N COC1=CC(CCC2=CC(=O)CC(=O)O2)=CC=C1O
2059 0 GTQXMAIXVFLYKF-UHFFFAOYSA-N CC1=C(CCO)SC2=Nc3nc(C)ncc3CN12
2060 0 IXGSZHPEKIHCAV-UHFFFAOYSA-N COC1=CC2=C(C=O)C(O)=CC(OC)=C2C(OC)=C1
2061 0 RIOQSEWOXXDEQQ-UHFFFAOYSA-N C1=CC=C(C=C1)P(C1=CC=CC=C1)C1=CC=CC=C1
2062 0 IUUXVIAQAHVDPJ-UHFFFAOYSA-N CC(C)(C)N1C(C2=CC=CC=C2)C(Cl)(C#N)C1=O
2063 0 PLPIXLSRTIVHDP-KGLIPLIRSA-N COC1=CC(=O)OC(=C1)C(O)C(O)c2ccccc2
2064 0 XRRFWHBHAFXWEZ-UHFFFAOYSA-N CN1C(COC2=CC=C(Cl)C=C2)=NC=C1N(=O)=O
2065 0 FVZBHRRTMVAKDW-UHFFFAOYSA-N CC1=CC(Br)=CC(C)=C1NC1=NCCN1
2066 0 HWDVKOKROKJIQO-UHFFFAOYSA-N CCOC(=O)C(=CC1=CC2=C(OCO2)C=C1)C(C)=O
2067 0 VQQWCAINZIGPJI-UHFFFAOYSA-N ClC1=CC=C(C=C1)N1CC(=CC1=O)N1CCCC1
2068 0 JYORQQWLUVPUOO-UHFFFAOYSA-N ClC1=CC=C(C=C1)C1=CNC=C1N1CCOCC1
2069 0 SASJLSABUMMIEG-UHFFFAOYSA-N COC1=C(OC)C=C2C(=O)C3COC(=O)C3CC2=C1
2070 0 SLXYBYCLCBXBFK-OLZOCXBDSA-N CC1(C)Oc2cc3OC(=O)C=Cc3cc2C(O)C1O
2071 0 RHDRETOWNKZLPR-UHFFFAOYSA-N CC1=CC2=C(C)C3=C(C=C2C=C1)C1=C(S3)C=CC=C1
2072 0 BNCXNUWGWUZTCN-UHFFFAOYSA-N CCCCCCCCCCCC[Si](Cl)(Cl)Cl
2073 0 RIOQSEWOXXDEQQ-UHFFFAOYSA-N C1=CC=C(C=C1)P(C1=CC=CC=C1)C1=CC=CC=C1
2074 0 RIOQSEWOXXDEQQ-UHFFFAOYSA-N C1=CC=C(C=C1)P(C1=CC=CC=C1)C1=CC=CC=C1
2075 0 RZIAOBLRCIAMKO-UHFFFAOYSA-N COc1ccc2cc(cc(OC)c2c1OC)C(=O)O
2076 0 RIOQSEWOXXDEQQ-UHFFFAOYSA-N C1=CC=C(C=C1)P(C1=CC=CC=C1)C1=CC=CC=C1
2077 0 AHBLUOKQSKFHHR-WJWGPLDTSA-N CC(C)C1C(O)OC2=C1C(=O)c3c(C)coc3C2=O
2078 0 DDLRYRWXGFZLNB-UHFFFAOYSA-N O=CCCC(Nc1ccnc2c1ccc(c2)Cl)C
2079 0 SYXLDBBQAZHBJL-UHFFFAOYSA-N CC1(C)SSC(=O)C1N=C(O)C1=CC=CC=C1
2080 0 SRNKJMJRWUBVLL-LLVKDONJSA-N CC(=C)C(O)COc1cc2C=CC(=O)Oc2cc1O
2081 0 VVOIJRCEACLCDQ-UHFFFAOYSA-N C[Si](C)(O)O[Si](C)(C)O[Si](C)(O)C1=CC=CC=C1
2082 0 JGROOKJAWAAMJE-UHFFFAOYSA-N CCOC(=O)COC1=CC2=C(C=CC(=O)O2)C(C)=C1
2083 0 WOFSBEKGNNEKRM-UHFFFAOYSA-N CC1=C2SC3=CC=CC=C3C2=C(C)C2=CC=CC=C12
2084 0 HMPAASQVCHUFME-UHFFFAOYSA-N CC(OC1=CC=C2C(C)=C(C)C(=O)OC2=C1)C(O)=O
2085 0 SHKHLSSPOZSELN-UHFFFAOYSA-N O1C2=NN=C(N2N=C1C1=CC=CC=C1)C1=CC=CC=C1
2086 0 SOGUITAJJVLQNE-UHFFFAOYSA-N Oc1cc(CCc2cc(O)c3OCOc3c2)cc4OCOc14
2087 0 GGSOFAHOBAQOMR-KBPBESRZSA-N OC(C(O)c1cc(O)cc(O)c1)c2ccc(O)cc2
2088 0 ZVCIIRBNNSUNCH-UHFFFAOYSA-N NC1=C(C=CC(NCC2=CC=C(F)C=C2)=N1)[N+]([O-])=O
2089 0 RILVIGNCCZGIIC-GFCCVEGCSA-N CC(C)(O)C1COc2cc3OC(=O)C=Cc3cc2O1
2090 0 RIOQSEWOXXDEQQ-UHFFFAOYSA-N C1=CC=C(C=C1)P(C1=CC=CC=C1)C1=CC=CC=C1
2091 0 UCDAWFNICCNZOP-AWEZNQCLSA-N CC(C)(O)C1(O)Cc2cc3C=CC(=O)Oc3cc2O1
2092 0 YKCQHQFHZMLKEN-UHFFFAOYSA-N OC(C(C(=O)O)(Oc1ccc2c(c1)cccc2)C)O
2093 0 RIOQSEWOXXDEQQ-UHFFFAOYSA-N C1=CC=C(C=C1)P(C1=CC=CC=C1)C1=CC=CC=C1
2094 0 RIOQSEWOXXDEQQ-UHFFFAOYSA-N C1=CC=C(C=C1)P(C1=CC=CC=C1)C1=CC=CC=C1
2095 0 RIOQSEWOXXDEQQ-UHFFFAOYSA-N C1=CC=C(C=C1)P(C1=CC=CC=C1)C1=CC=CC=C1
2096 0 RIOQSEWOXXDEQQ-UHFFFAOYSA-N C1=CC=C(C=C1)P(C1=CC=CC=C1)C1=CC=CC=C1
2097 0 RIOQSEWOXXDEQQ-UHFFFAOYSA-N C1=CC=C(C=C1)P(C1=CC=CC=C1)C1=CC=CC=C1
2098 0 DEHDOIFRZZNNNY-LBPRGKRZSA-N COC(=O)C(=C)C1Cc2cc(O)c(cc2O1)C(=O)C
2099 0 SLXYBYCLCBXBFK-UHFFFAOYSA-N O=c1ccc2c(o1)cc1c(c2)C(O)C(C(O1)(C)C)O
2100 0 RIOQSEWOXXDEQQ-UHFFFAOYSA-N C1=CC=C(C=C1)P(C1=CC=CC=C1)C1=CC=CC=C1
2101 0 RIOQSEWOXXDEQQ-UHFFFAOYSA-N C1=CC=C(C=C1)P(C1=CC=CC=C1)C1=CC=CC=C1
2102 0 RIOQSEWOXXDEQQ-UHFFFAOYSA-N C1=CC=C(C=C1)P(C1=CC=CC=C1)C1=CC=CC=C1
2103 0 RIOQSEWOXXDEQQ-UHFFFAOYSA-N C1=CC=C(C=C1)P(C1=CC=CC=C1)C1=CC=CC=C1
2104 0 RIOQSEWOXXDEQQ-UHFFFAOYSA-N C1=CC=C(C=C1)P(C1=CC=CC=C1)C1=CC=CC=C1
2105 0 ZWWTYYHOWPGZEW-UHFFFAOYSA-N O=c1ccc2c(o1)c(O)c1c(c2)CC(C(O1)(C)C)O
2106 0 XQJRJWQNXLRAIN-UHFFFAOYSA-N O=c1ccc2c(o1)cc1c(c2O)CC(C(O1)(C)C)O
2107 0 RIOQSEWOXXDEQQ-UHFFFAOYSA-N C1=CC=C(C=C1)P(C1=CC=CC=C1)C1=CC=CC=C1
2108 0 SXPZFHCIUAADLD-UHFFFAOYSA-N Cc1cc(O)c(Oc2cc(C)cc(O)c2O)c(O)c1
2109 0 LSDYFQXXPCPBQV-UHFFFAOYSA-N CCCC[Si](OC(C)=O)(OC(C)=O)OC(C)=O
2110 0 JFPDJEDKKIUFLL-UHFFFAOYSA-N CCOC1=CC=C(C=C1)N1C(=S)SC(C)C1=O
2111 0 ZCBBNSBWPGCCQR-UHFFFAOYSA-N Oc1cc2cc3CC(O)C(Oc3cc2oc1=O)(C)C
2112 0 IXEQSZLSGIDWGB-UHFFFAOYSA-N BrC1=CC=C(C=C1)N=NN1CCCCC1
2113 0 TTYZQXLIRYMZPO-UHFFFAOYSA-N O=c1ccc2c(o1)C=C1C3(C2O3)CC(C(O1)(C)C)O
2114 0 OQKPFEUESGOZEL-UHFFFAOYSA-N O=C1C=CC23C(O1)(C=C1C(=C3)CC(C(O1)(C)C)O)O2
2115 0 KRVJKXMYHFAKFB-UHFFFAOYSA-N O=C1Oc2cc3OC(C)(C)C(Cc3cc2C2C1O2)O
2116 0 XZFZDBGJNMDWBW-UHFFFAOYSA-N CCCN(C(=O)C(=O)N(CCC)[N+]([O-])=O)[N+]([O-])=O
2117 0 UDHDTCIFHXXHPE-MSKHEQNASA-N CC(C)C1(OC(=O)C(=Cc2ccccc2)O1)C(=O)O
2118 0 RIOQSEWOXXDEQQ-UHFFFAOYSA-N C1=CC=C(C=C1)P(C1=CC=CC=C1)C1=CC=CC=C1
2119 0 HKXQUNNSKMWIKJ-AAEUAGOBSA-N CC1(C)Oc2ccc3C=CC(=O)Oc3c2C(O)C1O
2120 0 RIOQSEWOXXDEQQ-UHFFFAOYSA-N C1=CC=C(C=C1)P(C1=CC=CC=C1)C1=CC=CC=C1
2121 0 MBOITOAAVYODSA-UHFFFAOYSA-N O=C1N=NC(C2=C3C=CC=CC3=NN2)C2=CC=CC=C12
2122 0 DHZFJGMXZNYFJY-UHFFFAOYSA-N OC1=CC(=CC(O)=C1O)C(=O)OC1COC2=CC=CC=C2C1
2123 0 PIEQXBCYGHUHPU-UHFFFAOYSA-N COc1cc(OC)cc2c1cc(o2)c1cc(O)c(c(c1)O)O
2124 0 RIOQSEWOXXDEQQ-UHFFFAOYSA-N C1=CC=C(C=C1)P(C1=CC=CC=C1)C1=CC=CC=C1
2125 0 LAIWMWXJMJXQPE-UHFFFAOYSA-N CN1CCN(CC1)C#CC(=O)C1=CC=C(Cl)C=C1
2126 0 XDNYOSPZWWGEAX-UHFFFAOYSA-N CC1=CC=CC(C)=C1C(O)=NC(=O)NC1=CC=C(Cl)C=C1
2127 0 IBIZSAOOPYLNMN-UHFFFAOYSA-N CN1CC2(C)CN(C)P1(=[Se])N(C)C2
2128 0 RIOQSEWOXXDEQQ-UHFFFAOYSA-N C1=CC=C(C=C1)P(C1=CC=CC=C1)C1=CC=CC=C1
2129 0 XSAZXNRVOHGFDJ-UHFFFAOYSA-N CCCNC(=S)NS(=O)(=O)C1=C(C)C=C(OC)C=C1
2130 0 KSPUPHDQJGCQCN-UHFFFAOYSA-N ClC1=CC=C(C=C1)C(=O)C=CC1=CC=C(C=C1)C#N
2131 0 UUGLSEIATNSHRI-UHFFFAOYSA-N OCN1C2C(N(CO)C1=O)N(CO)C(=O)N2CO
2132 0 KRSHMRFACGPISX-UHFFFAOYSA-N CCc1c(O)c2C(=O)C=C(OC)C(=O)c2cc1OC
2133 0 SDYOUVJWVNBXPX-BLLLJJGKSA-N CNC1Cc2c[nH]c3c(Cl)ccc(c23)C14OC(=O)C(=C4)C
2134 0 RKLCNSACPVMCDV-UHFFFAOYSA-N CC(C)C(O)(C1=CC=C(Cl)C=C1)C1=CN=CN=C1
2135 0 SDYOUVJWVNBXPX-UHFFFAOYSA-N CNC1Cc2c[nH]c3c(Cl)ccc(c23)C11OC(=O)C(C)=C1
2136 0 AABZSRJXKLCYMT-UHFFFAOYSA-N FC1=CC=CC=C1C1=C2C(=O)C3=CC=CC=C3C(=O)C2=CC=C1
2137 0 AOZCIVCJZKCEOW-IMJSIDKUSA-N NC(CC(=O)N)C(=O)N(O)C(CC(=O)N)C(=O)O
2138 0 OTPHHUDMBMHMDE-UHFFFAOYSA-N CC1=CC(NS(=O)(=O)C2=CC=CS2)=CC(C)=C1
2139 0 WCMLSZGTZCUCPL-UHFFFAOYSA-N CC(C)OC(=O)CSC1=NC2=CC=CC=C2S1
2140 0 BJPJLXWZMLOJNS-UHFFFAOYSA-N COc1cc(OC)c2OC(=O)C(=Cc2c1)CC(=O)C
2141 0 HKXQUNNSKMWIKJ-DGCLKSJQSA-N CC1(C)Oc2ccc3C=CC(=O)Oc3c2C(O)C1O
2142 0 DDBABZMVWSULJV-UHFFFAOYSA-N CN1C2=C(N=C(CSC3=CC=CC=C3)N2)C(=O)N(C)C1=O
2143 0 BKPIKVKVAKSPJH-UHFFFAOYSA-N COCC1=C2C(C(C#N)C(=N)OC2=NN1)C1=C(C)C=CS1
2144 0 NVIJISQUZFQLIK-UHFFFAOYSA-N Clc1ccc2N=C(CC(=O)c2c1)N1CCCCC1
2145 0 XECOSGWOLIQEEO-AWEZNQCLSA-N OCc1oc(cc1)[C@H]2OCCc3cc(O)c(O)cc23
2146 0 UDAHTEIDHNWRAS-UHFFFAOYSA-N COC1=C(OC)C(OC)=C2C=CC(=CC2=C1)C(O)=O
2147 0 UCDAWFNICCNZOP-UHFFFAOYSA-N CC(C)(O)C1(O)CC2=C(O1)C=C1OC(=O)C=CC1=C2
2148 0 FEMGBYBAJXQFNH-UHFFFAOYSA-N CCC(OC(C1=CC=CC=C1)C(F)(F)F)C(O)=O
2149 0 APYDCGXVHFCKAJ-UHFFFAOYSA-N CCCCNC(=S)NS(=O)(=O)C1=CC=C(OC)C=C1
2150 0 RIOQSEWOXXDEQQ-UHFFFAOYSA-N C1=CC=C(C=C1)P(C1=CC=CC=C1)C1=CC=CC=C1
2151 0 IAGPLHFYMJKFTJ-UHFFFAOYSA-N COC1=CC(=NN1C1=CC(Cl)=C(O)C=C1)C(N)=O
2152 0 FRCHYLRTYMHPHO-CQSZACIVSA-N COc1cc2OC(OC(=O)c2cc1C(=O)C)C(=C)C
2153 0 SLXYBYCLCBXBFK-QWHCGFSZSA-N CC1(C)Oc2cc3OC(=O)C=Cc3cc2C(O)C1O
2154 0 WDYWNLOXQYAKRM-UHFFFAOYSA-N COc1cc(OC)c(cc1OC)C2=CC(=O)C=CO2
2155 0 SWZHEXQWHYRGEY-XBFCOCLRSA-N CO[C@H]1[C@H](O)c2oc3ccccc3c2C(=O)[C@@H]1OC
2156 0 DEGDGXZHARAIHB-UHFFFAOYSA-N COC1=NC(CCSC2=CC=CC=C2)=NC(N)=N1
2157 0 MDYBCAVFYATQDZ-UHFFFAOYSA-N CNC(=O)OCC1=NN=C(O1)C1=CC=C(Cl)C=C1
2158 0 GGSOFAHOBAQOMR-KGLIPLIRSA-N O[C@H]([C@H](O)c1ccc(O)cc1)c2cc(O)cc(O)c2
2159 0 SDYOUVJWVNBXPX-UHFFFAOYSA-N CNC1Cc2c[nH]c3c(Cl)ccc(c23)C11OC(=O)C(C)=C1
2160 0 DETSIWMXYXUXHO-UHFFFAOYSA-N CC1=CC(CC(N)=O)=C(C)N1C1=CC=C(Cl)C=C1
