# Supplementary material for: Ion mobility collision cross-section atlas for known and unknown metabolite annotation in untargeted metabolomics
Source: Nat Commun. 2020 Aug 28;11:4334. doi: 10.1038/s41467-020-18171-8 (PMC7455731; doi:10.1038/s41467-020-18171-8)
Supplement: Supplementary file 8 — Supplementary Data 5 [file 41467_2020_18171_MOESM8_ESM.zip › 01_positive_mode/L0659/cfmid_pred_spec.msp]

Name: +ve in-silico MS/MS by CFM-ID for QYIMSPSDBYKPPY-RSKUXYSASA-N
ID: QYIMSPSDBYKPPY-RSKUXYSASA-N
Comment: Energy0
Num peaks: 31
55.05422664 1.030894242
69.06987671 0.9722952909
109.1011768 1.481120135
111.1168269 1.086604981
123.1168269 0.9155091128
125.0960915 1.42997148
127.1117415 1.069146384
137.132477 0.9009052039
177.1637771 1.485547121
179.1794272 1.106723708
191.1794272 0.9428294572
193.1586917 1.435651579
195.1743418 1.095499833
219.2107273 0.9469939598
231.2107273 1.074572357
247.2056419 1.021302155
273.2576775 0.9428294572
287.2733275 0.9469939598
299.2733275 1.074572357
303.2682422 0.8937237581
315.2682422 1.021302155
341.3202777 1.792248839
355.3359278 1.15231051
357.3151924 0.8897935166
367.3359278 0.9869098622
371.3308424 0.8937237581
383.3308424 3.012622898
385.3464925 2.759983692
409.382878 1.979857143
411.3621425 0.9540704737
427.3934427 21.98923049

Name: +ve in-silico MS/MS by CFM-ID for QYIMSPSDBYKPPY-RSKUXYSASA-N
ID: QYIMSPSDBYKPPY-RSKUXYSASA-N
Comment: Energy1
Num peaks: 31
39.02292652 0.9967962401
55.05422664 1.845102291
57.0334912 0.8960812466
59.04914126 2.243462091
65.03857658 1.068248444
67.05422664 1.341409313
69.06987671 1.366991434
71.04914126 1.372283227
107.0855268 1.010069266
123.1168269 1.007241694
133.1011768 1.018701286
135.1168269 1.085295059
137.132477 0.9199967854
175.148127 1.676343273
191.1430416 0.9463117184
191.1794272 1.327863902
219.2107273 1.259845989
231.2107273 1.362007711
247.2056419 0.9509633863
273.2576775 1.327863902
287.2733275 1.259845989
289.2525921 0.8946276767
299.2733275 1.362007711
315.2682422 0.9509633863
341.3202777 2.093396282
355.3359278 1.546912614
357.3151924 0.8946276767
367.3359278 6.009237987
369.3515779 4.042944498
409.382878 3.031079003
427.3934427 1.115277926

Name: +ve in-silico MS/MS by CFM-ID for QYIMSPSDBYKPPY-RSKUXYSASA-N
ID: QYIMSPSDBYKPPY-RSKUXYSASA-N
Comment: Energy2
Num peaks: 31
41.03857658 1.122144657
53.03857658 2.128424402
55.05422664 4.537162398
65.03857658 1.438835879
67.05422664 3.322002066
69.06987671 1.598699338
71.04914126 2.822903932
109.1011768 1.240771726
133.1011768 1.282597311
135.1168269 2.284240918
149.132477 1.115662953
163.148127 1.445329066
177.1637771 1.629747653
191.1794272 1.439969897
203.1794272 1.714486023
217.1950772 2.207301096
219.2107273 1.591558792
231.2107273 1.884704968
257.2263773 1.31147504
259.2420274 1.318520123
271.2420274 1.834012398
273.221292 1.31147504
273.2576775 1.439969897
285.2576775 2.207301096
287.2733275 1.591558792
299.2733275 1.884704968
327.3046277 1.383171811
341.2838922 1.31147504
341.3202777 2.415659751
355.3359278 1.655332291
411.3621425 1.433371396

Name: +ve in-silico MS/MS by CFM-ID for CAHGCLMLTWQZNJ-BQNIITSRSA-N
ID: CAHGCLMLTWQZNJ-BQNIITSRSA-N
Comment: Energy0
Num peaks: 31
55.05422664 1.164498384
69.06987671 1.143034826
83.08552677 1.105395311
109.1011768 0.5876188445
111.1168269 1.312632688
221.2263773 0.6765322248
273.2576775 0.7323702692
287.2733275 0.573402202
295.2420274 0.5841033944
297.2576775 0.998245431
299.2733275 0.5715536814
315.2682422 0.7909700929
325.2889776 1.085796468
327.3046277 0.7597039507
339.3046277 1.015271368
341.3202777 0.6112899456
343.2995423 0.5665356778
353.3202777 0.8707649083
357.3151924 0.6459645059
365.3202777 0.8691014625
367.3359278 0.9404052936
369.3515779 1.13276076
371.3308424 0.6488177482
383.3308424 2.725875721
385.3464925 2.556216403
387.3621425 0.7037711621
397.382878 0.8607483784
399.3621425 0.6152030037
409.382878 23.70290386
411.3621425 1.276137778
427.3934427 22.12742633

Name: +ve in-silico MS/MS by CFM-ID for CAHGCLMLTWQZNJ-BQNIITSRSA-N
ID: CAHGCLMLTWQZNJ-BQNIITSRSA-N
Comment: Energy1
Num peaks: 31
39.02292652 1.447788483
55.05422664 3.437387638
67.05422664 0.9117002403
69.06987671 2.952826702
83.08552677 2.136117356
109.1011768 1.106455234
111.1168269 1.374895194
123.1168269 0.9490428628
221.2263773 0.9641335177
257.2263773 0.9333867808
271.2420274 0.9865608069
273.2576775 1.016588342
285.2576775 0.9327465023
287.2733275 1.001446183
295.2420274 0.9546311044
297.2576775 0.9910906472
325.2889776 2.041681278
327.3046277 1.56103334
337.2889776 0.9988982494
339.3046277 2.595118059
341.3202777 1.647073193
353.3202777 3.772983385
355.3359278 1.230143367
357.3151924 1.442524851
365.3202777 0.9459783585
367.3359278 1.076845591
369.3515779 1.305398804
371.3308424 1.368633596
409.382878 5.773566971
411.3621425 1.304897249
427.3934427 4.090318435

Name: +ve in-silico MS/MS by CFM-ID for CAHGCLMLTWQZNJ-BQNIITSRSA-N
ID: CAHGCLMLTWQZNJ-BQNIITSRSA-N
Comment: Energy2
Num peaks: 31
53.03857658 1.338039628
55.05422664 3.72835555
67.05422664 1.88799347
69.06987671 1.382486751
123.1168269 1.388181812
135.1168269 1.438408235
137.132477 1.274725576
149.132477 1.604040843
151.148127 1.285259536
203.1794272 1.729267755
205.1950772 1.008148449
231.2107273 1.052343971
233.2263773 1.008148449
257.2263773 1.580771015
259.2420274 1.055368745
271.2420274 1.301946661
273.2576775 1.042053706
285.2576775 1.573846628
287.2733275 1.187072018
323.2733275 1.020059671
325.2889776 2.917473133
327.3046277 1.232417198
339.3046277 3.163751017
351.3046277 1.248141455
353.3202777 3.735585177
367.3359278 0.995987585
395.3672279 1.185669666
397.3464925 1.161662208
397.382878 1.798095473
399.3621425 1.294654129
411.3621425 2.662754886

Name: +ve in-silico MS/MS by CFM-ID for ONQRKEUAIJMULO-YBXTVTTCSA-N
ID: ONQRKEUAIJMULO-YBXTVTTCSA-N
Comment: Energy0
Num peaks: 31
55.05422664 1.230268501
69.06987671 1.217830308
83.08552677 1.163270162
111.1168269 1.388018819
153.1637771 0.5446082884
221.2263773 0.7172752079
295.2420274 0.5974889364
297.2576775 1.022363786
299.2733275 0.5901813314
315.2682422 0.8532829955
317.2838922 0.5989035369
325.2889776 1.126979816
327.3046277 0.7935418527
339.3046277 1.052375357
341.3202777 0.6345058211
343.2995423 0.6111675581
353.3202777 0.9060183066
357.3151924 0.6945784846
365.3202777 1.023573857
367.3359278 1.086134059
369.3515779 1.169975883
371.3308424 0.6976464561
383.3308424 2.853053681
385.3464925 2.747021032
387.3621425 0.7574507374
393.3515779 0.9348999652
397.382878 0.9214390863
399.3621425 0.5866899013
409.382878 24.9100674
411.3621425 1.444369193
427.3934427 24.52322389

Name: +ve in-silico MS/MS by CFM-ID for ONQRKEUAIJMULO-YBXTVTTCSA-N
ID: ONQRKEUAIJMULO-YBXTVTTCSA-N
Comment: Energy1
Num peaks: 31
55.05422664 3.920390542
69.06987671 3.563654979
83.08552677 2.445512294
111.1168269 1.585424543
205.1950772 0.9364976941
221.2263773 1.129596868
295.2420274 1.079424659
297.2576775 1.122829865
313.2525921 1.061320746
323.2733275 0.982464816
325.2889776 2.367594619
327.3046277 1.818387028
337.2889776 1.11991355
339.3046277 2.939613207
341.3202777 1.901003386
353.3202777 4.339991112
355.3359278 1.453486869
357.3151924 1.710286965
365.3202777 1.137840237
367.3359278 1.324372174
369.3515779 1.50981085
371.3308424 1.622679982
381.3515779 0.9568073479
383.3308424 0.945573837
385.3464925 0.9188975287
387.3621425 0.9416964736
393.3515779 1.131164611
397.382878 1.010107994
409.382878 6.93299506
411.3621425 1.334106993
427.3934427 5.429069356

Name: +ve in-silico MS/MS by CFM-ID for ONQRKEUAIJMULO-YBXTVTTCSA-N
ID: ONQRKEUAIJMULO-YBXTVTTCSA-N
Comment: Energy2
Num peaks: 31
53.03857658 1.727189279
55.05422664 3.823094219
69.06987671 2.605749241
117.0698767 1.055794846
175.148127 0.8892366109
203.1794272 0.9958727656
205.1950772 1.60084097
207.2107273 1.027521003
219.2107273 0.9607614113
221.2263773 1.009980686
233.2263773 1.328065441
235.2420274 1.027521003
285.2576775 1.629812682
299.2733275 1.171452795
323.2733275 1.334778666
325.2889776 3.838716614
327.3046277 1.620510933
337.2889776 1.13422307
339.3046277 3.484103643
341.3202777 1.21295028
351.3046277 1.636446438
353.3202777 4.16758919
355.3359278 1.292626851
367.3359278 1.39660378
369.3515779 1.114020858
381.3515779 1.839251552
393.3515779 2.191862761
395.3672279 1.566521751
397.3464925 1.22170248
397.382878 2.375666468
411.3621425 2.595926382

Name: +ve in-silico MS/MS by CFM-ID for MMNYKQIDRZNIKT-VSADUBDNSA-N
ID: MMNYKQIDRZNIKT-VSADUBDNSA-N
Comment: Energy0
Num peaks: 31
69.06987671 1.050793616
83.08552677 2.625479601
85.10117684 0.5959434338
97.10117684 0.9345279555
123.1168269 0.6788861739
125.132477 1.245189218
235.2420274 0.6444601348
273.2576775 0.539964831
283.2420274 0.8953202616
285.2576775 0.8305735329
287.2733275 0.6444601348
301.2525921 0.7680113644
303.2682422 0.5398577623
311.2733275 0.6256662228
325.2889776 1.340394478
329.2838922 0.5500913913
339.3046277 0.8836733637
341.3202777 0.6389564396
343.2995423 1.505490934
357.3151924 0.600363155
365.3202777 1.522643153
367.3359278 2.260523774
369.3515779 0.7473310087
383.3308424 1.113217924
385.3464925 2.466896845
397.3464925 0.7216703571
397.382878 0.8382633416
399.3621425 0.971913968
409.382878 21.18913853
411.3621425 1.549199198
427.3934427 21.25607826

Name: +ve in-silico MS/MS by CFM-ID for MMNYKQIDRZNIKT-VSADUBDNSA-N
ID: MMNYKQIDRZNIKT-VSADUBDNSA-N
Comment: Energy1
Num peaks: 31
39.02292652 1.430856713
41.03857658 0.8697231896
67.05422664 1.343344936
69.06987671 1.310585773
81.06987671 1.219814014
83.08552677 6.715910544
85.10117684 0.8843810502
97.10117684 1.401599591
123.1168269 1.244780071
125.132477 1.166234795
235.2420274 0.8623425886
271.2420274 0.8412104839
273.2576775 0.8744140723
281.2263773 0.8140557086
283.2420274 1.112904641
285.2576775 1.246293227
287.2733275 0.8623425886
299.236942 1.006744311
323.2733275 1.404934079
325.2889776 3.642795803
339.3046277 2.162946208
341.3202777 1.143367327
343.2995423 3.304384488
355.3359278 0.9083285316
357.3151924 0.8793985116
365.3202777 1.038727132
367.3359278 3.280125081
369.3515779 1.782106885
409.382878 4.546454563
411.3621425 1.460170998
427.3934427 3.5181538

Name: +ve in-silico MS/MS by CFM-ID for MMNYKQIDRZNIKT-VSADUBDNSA-N
ID: MMNYKQIDRZNIKT-VSADUBDNSA-N
Comment: Energy2
Num peaks: 31
53.03857658 1.384854215
55.05422664 1.307319213
67.05422664 1.7038181
69.06987671 1.468460581
81.06987671 1.608914003
83.08552677 6.019026064
135.1168269 0.9976473273
217.1950772 1.005466061
219.2107273 0.9632392806
245.2263773 1.271850397
247.2420274 0.9632392806
255.2107273 1.060365045
257.2263773 1.044990789
271.2420274 1.510484506
273.2576775 1.129819821
283.2420274 0.9442294792
285.2576775 1.403278469
299.2733275 0.9632392806
311.2733275 1.200415529
323.2733275 1.553686244
325.2889776 1.781156042
339.3046277 2.351324563
341.3202777 0.9222904373
353.3202777 1.305520689
367.3359278 2.037892446
369.3515779 1.373835709
395.3672279 1.14667364
397.3464925 1.545486556
397.382878 1.738957098
399.3621425 1.569990185
411.3621425 2.878676727

Name: +ve in-silico MS/MS by CFM-ID for HUNLTIZKNQDZEI-PGFZVWMDSA-N
ID: HUNLTIZKNQDZEI-PGFZVWMDSA-N
Comment: Energy0
Num peaks: 31
69.06987671 1.142800623
83.08552677 2.845182235
85.10117684 0.635906569
97.10117684 0.999301479
125.132477 1.303745741
235.2420274 0.6883068063
281.2263773 0.5407926391
283.2420274 0.9318323153
285.2576775 0.546408266
301.2525921 0.8317925781
303.2682422 0.6120220667
311.2733275 0.6513929798
323.2733275 0.5474783987
325.2889776 1.363807316
329.2838922 0.5957749556
339.3046277 0.9174296175
341.3202777 0.7584754486
343.2995423 1.590699838
357.3151924 0.6502216499
365.3202777 1.58261058
367.3359278 2.360294139
369.3515779 0.7936510621
383.3308424 1.205667585
385.3464925 2.668744694
393.3515779 0.793923568
397.3464925 0.6995061637
397.382878 0.86278583
399.3621425 1.00881426
409.382878 22.66482375
411.3621425 1.789289728
427.3934427 23.69204295

Name: +ve in-silico MS/MS by CFM-ID for HUNLTIZKNQDZEI-PGFZVWMDSA-N
ID: HUNLTIZKNQDZEI-PGFZVWMDSA-N
Comment: Energy1
Num peaks: 31
39.02292652 1.336727356
41.03857658 1.003175232
69.06987671 1.722159367
83.08552677 8.693608623
85.10117684 1.01488687
97.10117684 1.672028792
125.132477 1.267648356
233.2263773 0.821213925
235.2420274 1.020834942
281.2263773 0.9440862228
283.2420274 1.24954166
285.2576775 0.9142774117
299.236942 1.172195904
309.2576775 0.8178190506
323.2733275 1.544235468
325.2889776 3.762710997
339.3046277 2.131601683
341.2838922 0.876258013
341.3202777 1.470871722
343.2995423 3.686834026
355.3359278 1.075357858
357.3151924 1.066335081
365.3202777 1.205174345
367.3359278 3.281826945
369.3515779 2.0969718
381.3515779 0.8093213168
383.3308424 0.8386916099
393.3515779 1.009112917
409.382878 5.69165691
411.3621425 1.624249993
427.3934427 4.70925621

Name: +ve in-silico MS/MS by CFM-ID for HUNLTIZKNQDZEI-PGFZVWMDSA-N
ID: HUNLTIZKNQDZEI-PGFZVWMDSA-N
Comment: Energy2
Num peaks: 31
53.03857658 1.510121439
55.05422664 1.74444187
67.05422664 1.610536972
69.06987671 2.226722551
83.08552677 9.260450867
219.2107273 1.292377438
221.2263773 0.9999092815
233.2263773 0.9349436652
235.2420274 0.9828403111
247.2420274 1.292377438
249.2576775 0.9999092815
255.2107273 0.9567966914
257.2263773 1.924393268
271.2420274 1.527472687
283.2420274 0.9553645193
285.2576775 1.227553881
309.2576775 1.190407951
311.2733275 1.609500037
313.2889776 1.681155609
323.2733275 2.073824002
325.2889776 1.228537304
339.3046277 1.331068033
341.3202777 1.436797697
367.3359278 1.353321093
369.3515779 1.838210993
381.3515779 1.342938765
393.3515779 1.527008985
395.3672279 1.534312523
397.3464925 1.681028337
399.3621425 1.645660225
411.3621425 3.228539807

Name: +ve in-silico MS/MS by CFM-ID for FSLPMRQHCOLESF-SFMCKYFRSA-N
ID: FSLPMRQHCOLESF-SFMCKYFRSA-N
Comment: Energy0
Num peaks: 31
57.06987671 0.817702414
71.08552677 0.76573124
85.10117684 0.5923780127
125.132477 0.5999875547
139.148127 0.8918972235
153.1637771 0.5999875547
191.1794272 0.797767014
205.1950772 0.9553593053
217.1950772 0.5725639486
219.2107273 0.7154060163
259.2420274 0.5999875547
273.2576775 0.8918972235
287.2733275 0.5999875547
325.2889776 0.632040953
327.3046277 0.5811053754
339.3046277 0.5703976524
353.3202777 0.7104069098
355.3359278 0.5586500685
369.3515779 0.6429481298
371.3308424 0.8495007126
383.3672279 0.5737703217
385.3464925 0.6892936672
393.3515779 0.7724486198
395.3672279 0.5659998314
397.3464925 0.7477057193
397.382878 0.9672408951
399.3621425 1.357992889
401.3777926 0.5575231018
409.382878 28.17096783
411.3621425 1.718173867
427.3934427 26.37148146

Name: +ve in-silico MS/MS by CFM-ID for FSLPMRQHCOLESF-SFMCKYFRSA-N
ID: FSLPMRQHCOLESF-SFMCKYFRSA-N
Comment: Energy1
Num peaks: 31
55.05422664 1.168034404
57.06987671 1.237330624
71.08552677 1.153071124
83.08552677 1.118055318
123.1168269 1.225599746
137.132477 1.350828417
139.148127 1.251938125
151.148127 1.225599746
189.1637771 1.783680674
191.1794272 1.156808603
203.1794272 1.482295752
205.1950772 1.578017816
217.1950772 1.307891822
219.2107273 1.284677477
257.2263773 1.225599746
271.2420274 1.350828417
273.2576775 1.251938125
285.2576775 1.225599746
325.2889776 1.852140174
327.3046277 1.496581251
339.3046277 1.460787854
341.3202777 1.311487354
351.3046277 1.132110373
353.3202777 3.334081076
355.3359278 1.616420017
371.3308424 1.233544382
397.3464925 1.088065147
399.3621425 1.518445469
409.382878 7.758741009
411.3621425 2.002860778
427.3934427 5.465767058

Name: +ve in-silico MS/MS by CFM-ID for FSLPMRQHCOLESF-SFMCKYFRSA-N
ID: FSLPMRQHCOLESF-SFMCKYFRSA-N
Comment: Energy2
Num peaks: 31
55.05422664 2.321991267
81.06987671 0.9959281611
83.08552677 1.00944197
121.1011768 1.931579693
123.1168269 1.889883768
137.132477 1.531122768
149.132477 1.931579693
151.148127 1.889883768
189.1637771 1.761792069
191.1794272 1.601777549
203.1794272 1.355290448
205.1950772 1.573052735
217.1950772 1.844863618
219.2107273 1.393957907
257.2263773 1.889883768
271.2420274 1.531122768
285.2576775 1.889883768
325.2889776 2.615548685
327.3046277 1.069003551
339.3046277 2.240935144
351.3046277 1.358444209
353.3202777 3.455668212
355.3359278 1.188632348
367.3359278 1.184021429
379.3359278 1.223705344
381.3515779 1.828566918
395.3672279 1.337182407
397.3464925 1.669180075
397.382878 2.027868049
399.3621425 2.050876279
411.3621425 3.429339816

Name: +ve in-silico MS/MS by CFM-ID for JFSHUTJDVKUMTJ-QHPUVITPSA-N
ID: JFSHUTJDVKUMTJ-QHPUVITPSA-N
Comment: Energy0
Num peaks: 31
71.08552677 1.549011811
85.10117684 0.608392212
123.1168269 0.5612094865
125.132477 0.6361630096
137.132477 0.5662330504
139.148127 0.9080610351
151.148127 0.5612094865
153.1637771 0.6107055124
191.1794272 0.8115369869
205.1950772 0.970773545
217.1950772 0.581714747
219.2107273 0.7276216064
257.2263773 0.5612094865
259.2420274 0.6107055124
271.2420274 0.5662330504
273.2576775 0.9080610351
287.2733275 0.6107055124
325.2889776 0.642897949
327.3046277 0.5915705118
339.3046277 0.5795359427
353.3202777 0.7291916601
369.3515779 0.8395611824
371.3308424 0.7020892624
385.3464925 0.6851169971
393.3515779 0.8530553703
395.3672279 0.5735782365
397.382878 0.9801916822
399.3621425 0.8781812121
409.382878 28.89324543
411.3621425 1.487368907
427.3934427 26.90006604

Name: +ve in-silico MS/MS by CFM-ID for JFSHUTJDVKUMTJ-QHPUVITPSA-N
ID: JFSHUTJDVKUMTJ-QHPUVITPSA-N
Comment: Energy1
Num peaks: 31
71.08552677 2.303186486
83.08552677 1.149456171
123.1168269 1.26553003
125.132477 1.048255254
137.132477 1.394068717
139.148127 1.294462716
151.148127 1.26553003
189.1637771 1.841832245
191.1794272 1.194513569
203.1794272 1.529859302
205.1950772 1.628607443
217.1950772 1.350092641
219.2107273 1.326800224
257.2263773 1.26553003
271.2420274 1.394068717
273.2576775 1.294462716
285.2576775 1.26553003
325.2889776 1.910269548
327.3046277 1.544788236
337.2889776 1.12999727
339.3046277 1.507222141
341.3202777 1.355741669
351.3046277 1.169025611
353.3202777 3.373505267
355.3359278 1.501709703
371.3308424 1.118393638
393.3515779 1.079826651
397.382878 1.043620694
409.382878 8.164463538
411.3621425 1.698468151
427.3934427 5.734915485

Name: +ve in-silico MS/MS by CFM-ID for JFSHUTJDVKUMTJ-QHPUVITPSA-N
ID: JFSHUTJDVKUMTJ-QHPUVITPSA-N
Comment: Energy2
Num peaks: 31
55.05422664 1.442333002
65.03857658 1.348372727
67.05422664 1.187243987
71.08552677 1.31928941
81.06987671 1.306489319
83.08552677 1.235459402
121.1011768 1.665107491
123.1168269 1.962790323
125.132477 1.150940157
137.132477 1.589085631
149.132477 2.006579887
151.148127 1.962790323
189.1637771 1.830240914
191.1794272 1.663567369
203.1794272 1.407717341
205.1950772 1.632633489
217.1950772 1.916961394
219.2107273 1.448553247
257.2263773 1.962790323
271.2420274 1.589085631
285.2576775 1.962790323
325.2889776 2.714484501
339.3046277 2.324358645
351.3046277 1.636208821
353.3202777 3.633580594
367.3359278 1.389290576
393.3515779 1.543104461
395.3672279 1.385146513
397.382878 2.100606725
399.3621425 1.944957849
411.3621425 2.737291276

Name: +ve in-silico MS/MS by CFM-ID for NLHQJXWYMZLQJY-AYHBXSNGSA-N
ID: NLHQJXWYMZLQJY-AYHBXSNGSA-N
Comment: Energy0
Num peaks: 29
55.05422664 0.9629427551
69.06987671 1.797523158
83.08552677 0.63732578
155.1430416 0.5931415592
169.1586917 0.4643892251
209.1899918 0.5635058065
223.2056419 0.819622311
237.221292 0.5635058065
277.2525921 0.6054102386
291.2682422 0.7327744089
299.2733275 0.9538854892
303.2682422 0.4627049085
317.2838922 0.7816642778
343.2995423 0.8612642765
357.3151924 0.8164317718
359.3308424 0.522178894
371.3308424 0.8271953767
383.3308424 0.8589620095
385.3464925 1.074996433
387.3621425 0.9665013817
401.3414071 1.856150078
403.3570572 1.751956578
405.3727072 0.4794023877
409.382878 13.01696474
411.3621425 0.64771925
415.3934427 0.5306336981
427.3934427 29.27309258
429.3727072 1.1100703
445.4040074 15.61264719

Name: +ve in-silico MS/MS by CFM-ID for NLHQJXWYMZLQJY-AYHBXSNGSA-N
ID: NLHQJXWYMZLQJY-AYHBXSNGSA-N
Comment: Energy1
Num peaks: 31
55.05422664 2.845087532
69.06987671 4.875816985
83.08552677 1.862132929
155.1430416 0.9405125489
209.1899918 0.8733158799
223.2056419 1.113341645
237.221292 0.8733158799
285.2576775 0.9273762108
291.2682422 0.9356797689
297.2576775 1.346503421
299.2733275 2.273467176
301.2889776 2.206123793
305.2838922 1.036986743
315.2682422 1.041522552
317.2838922 1.640380748
319.2995423 1.229017471
341.2838922 1.062867974
343.2995423 2.190015372
345.3151924 1.465388899
353.3202777 1.227054898
355.2995423 0.8728069224
357.3151924 1.557759171
359.3308424 1.27268818
369.3151924 0.8629535255
371.3308424 2.717819955
383.3308424 0.8895719284
387.3621425 1.163589438
409.382878 5.187904674
427.3934427 7.887775593
429.3727072 1.016421503
445.4040074 3.146438336

Name: +ve in-silico MS/MS by CFM-ID for NLHQJXWYMZLQJY-AYHBXSNGSA-N
ID: NLHQJXWYMZLQJY-AYHBXSNGSA-N
Comment: Energy2
Num peaks: 31
53.03857658 2.519064693
55.05422664 2.610556217
67.05422664 1.293110245
69.06987671 2.977330737
189.1637771 1.310572592
191.1794272 1.326066168
205.1950772 1.201846227
217.1950772 1.310572592
219.2107273 1.326066168
255.2107273 1.205437641
257.2263773 1.523117705
259.2420274 1.412406766
269.2263773 1.205437641
271.2420274 1.290846367
273.2576775 1.345116096
283.2420274 1.175693155
285.2576775 2.514855749
287.2733275 1.429853509
299.2733275 1.191488801
303.2682422 1.338393447
325.2889776 1.128818393
341.2838922 1.16305865
343.2995423 2.467614486
353.3202777 1.190695351
357.3151924 1.557482478
369.3151924 1.382660196
371.3308424 2.89876388
397.382878 1.618402892
411.3621425 1.52456094
417.3727072 1.099693362
429.3727072 2.190397915

Name: +ve in-silico MS/MS by CFM-ID for CAHGCLMLTWQZNJ-WZLOIPHISA-N
ID: CAHGCLMLTWQZNJ-WZLOIPHISA-N
Comment: Energy0
Num peaks: 31
55.05422664 1.164498384
69.06987671 1.143034826
83.08552677 1.105395311
109.1011768 0.5876188445
111.1168269 1.312632688
221.2263773 0.6765322248
273.2576775 0.7323702692
287.2733275 0.573402202
295.2420274 0.5841033944
297.2576775 0.998245431
299.2733275 0.5715536814
315.2682422 0.7909700929
325.2889776 1.085796468
327.3046277 0.7597039507
339.3046277 1.015271368
341.3202777 0.6112899456
343.2995423 0.5665356778
353.3202777 0.8707649083
357.3151924 0.6459645059
365.3202777 0.8691014625
367.3359278 0.9404052936
369.3515779 1.13276076
371.3308424 0.6488177482
383.3308424 2.725875721
385.3464925 2.556216403
387.3621425 0.7037711621
397.382878 0.8607483784
399.3621425 0.6152030037
409.382878 23.70290386
411.3621425 1.276137778
427.3934427 22.12742633

Name: +ve in-silico MS/MS by CFM-ID for CAHGCLMLTWQZNJ-WZLOIPHISA-N
ID: CAHGCLMLTWQZNJ-WZLOIPHISA-N
Comment: Energy1
Num peaks: 31
39.02292652 1.447788483
55.05422664 3.437387638
67.05422664 0.9117002403
69.06987671 2.952826702
83.08552677 2.136117356
109.1011768 1.106455234
111.1168269 1.374895194
123.1168269 0.9490428628
221.2263773 0.9641335177
257.2263773 0.9333867808
271.2420274 0.9865608069
273.2576775 1.016588342
285.2576775 0.9327465023
287.2733275 1.001446183
295.2420274 0.9546311044
297.2576775 0.9910906472
325.2889776 2.041681278
327.3046277 1.56103334
337.2889776 0.9988982494
339.3046277 2.595118059
341.3202777 1.647073193
353.3202777 3.772983385
355.3359278 1.230143367
357.3151924 1.442524851
365.3202777 0.9459783585
367.3359278 1.076845591
369.3515779 1.305398804
371.3308424 1.368633596
409.382878 5.773566971
411.3621425 1.304897249
427.3934427 4.090318435

Name: +ve in-silico MS/MS by CFM-ID for CAHGCLMLTWQZNJ-WZLOIPHISA-N
ID: CAHGCLMLTWQZNJ-WZLOIPHISA-N
Comment: Energy2
Num peaks: 31
53.03857658 1.338039628
55.05422664 3.72835555
67.05422664 1.88799347
69.06987671 1.382486751
123.1168269 1.388181812
135.1168269 1.438408235
137.132477 1.274725576
149.132477 1.604040843
151.148127 1.285259536
203.1794272 1.729267755
205.1950772 1.008148449
231.2107273 1.052343971
233.2263773 1.008148449
257.2263773 1.580771015
259.2420274 1.055368745
271.2420274 1.301946661
273.2576775 1.042053706
285.2576775 1.573846628
287.2733275 1.187072018
323.2733275 1.020059671
325.2889776 2.917473133
327.3046277 1.232417198
339.3046277 3.163751017
351.3046277 1.248141455
353.3202777 3.735585177
367.3359278 0.995987585
395.3672279 1.185669666
397.3464925 1.161662208
397.382878 1.798095473
399.3621425 1.294654129
411.3621425 2.662754886

Name: +ve in-silico MS/MS by CFM-ID for OFMXGFHWLZPCFL-SVRPQWSVSA-N
ID: OFMXGFHWLZPCFL-SVRPQWSVSA-N
Comment: Energy0
Num peaks: 31
57.06987671 0.6044241063
71.08552677 1.734891435
125.0960915 0.5983099516
125.132477 0.5983099516
139.1117415 0.8702451324
139.148127 0.8702451324
207.1743418 0.8702451324
207.2107273 0.5983099516
221.1899918 0.5983099516
221.2263773 0.8702451324
289.2525921 0.8702451324
289.2889776 0.8702451324
303.2682422 0.5983099516
303.3046277 0.5983099516
343.2995423 0.5983099516
355.2995423 0.8372651562
355.3359278 0.7429334217
357.3151924 0.8702451324
369.3151924 0.7203111663
369.3515779 1.296706856
371.3308424 1.196619903
371.3672279 1.508050271
383.3672279 0.8062945749
385.382878 0.8422146018
397.3464925 0.7564699085
397.382878 0.6761192551
399.3621425 1.285363407
399.3985281 1.527382207
409.382878 7.746005137
411.3621425 2.781534659
427.3934427 41.72128333

Name: +ve in-silico MS/MS by CFM-ID for OFMXGFHWLZPCFL-SVRPQWSVSA-N
ID: OFMXGFHWLZPCFL-SVRPQWSVSA-N
Comment: Energy1
Num peaks: 31
55.05422664 0.9080259964
57.06987671 0.9163288432
69.06987671 0.9141034623
71.08552677 2.186331091
137.132477 0.9048746035
139.1117415 1.124831892
139.148127 1.124831892
207.1743418 1.124831892
219.2107273 0.9048746035
221.2263773 1.124831892
287.2733275 0.9048746035
289.2525921 1.124831892
289.2889776 1.124831892
341.3202777 1.666546224
343.3359278 0.9822780692
355.2995423 1.809749207
357.3151924 1.124831892
367.3359278 2.445143618
369.3151924 1.391663625
369.3515779 3.841069074
371.3308424 1.76465788
371.3672279 2.97516134
383.3672279 1.218003787
395.3672279 0.9359976796
397.3464925 1.305359246
397.382878 1.449653726
399.3621425 1.290024321
399.3985281 5.053014109
409.382878 3.98218044
411.3621425 2.979105092
427.3934427 6.511395617

Name: +ve in-silico MS/MS by CFM-ID for OFMXGFHWLZPCFL-SVRPQWSVSA-N
ID: OFMXGFHWLZPCFL-SVRPQWSVSA-N
Comment: Energy2
Num peaks: 31
55.05422664 1.656689063
69.06987671 1.003358867
121.1011768 1.06014125
123.1168269 1.015618264
149.132477 1.06014125
151.148127 1.015618264
203.1794272 1.06014125
205.1950772 1.015618264
231.2107273 1.06014125
233.2263773 1.015618264
271.2420274 1.06014125
273.2576775 1.015618264
299.2733275 1.06014125
301.2889776 1.015618264
339.3046277 1.671400394
341.3202777 1.516807025
351.3046277 1.507667984
355.2995423 1.469455956
355.3359278 1.22523809
367.3359278 2.561031451
369.3515779 2.897499504
371.3308424 1.571562763
371.3672279 2.745290024
383.3672279 1.184591103
385.382878 1.057576589
397.3464925 1.890424961
397.382878 1.364192003
399.3621425 2.129452928
399.3985281 3.026231494
409.382878 1.866187377
411.3621425 4.463720565

Name: +ve in-silico MS/MS by CFM-ID for MQYXUWHLBZFQQO-QGTGJCAVSA-N
ID: MQYXUWHLBZFQQO-QGTGJCAVSA-N
Comment: Energy0
Num peaks: 31
69.06987671 0.5887040142
83.08552677 0.6159826676
123.1168269 0.7114407142
137.132477 0.9450262205
151.148127 0.7114407142
155.1430416 0.5024385377
191.1794272 0.7114407142
205.1950772 0.9450262205
219.2107273 0.7114407142
223.2056419 0.5024385377
259.2420274 0.7114407142
273.2576775 0.9450262205
287.2733275 0.7114407142
291.2682422 0.5024385377
325.2889776 0.5881213031
327.3046277 0.704053823
339.3046277 0.5326619054
341.3202777 0.5842345202
365.3202777 0.9878546386
367.3359278 1.558508383
369.3515779 1.930194435
383.3308424 1.14687902
385.3464925 1.235819216
387.3621425 2.172962406
393.3515779 0.8052709452
395.3672279 0.5649841627
397.382878 0.9655052121
399.3621425 0.8683017819
409.382878 27.36480764
411.3621425 1.313496264
427.3934427 26.30083656

Name: +ve in-silico MS/MS by CFM-ID for MQYXUWHLBZFQQO-QGTGJCAVSA-N
ID: MQYXUWHLBZFQQO-QGTGJCAVSA-N
Comment: Energy1
Num peaks: 31
121.1011768 1.326314585
123.1168269 1.329210079
135.1168269 1.554877466
137.132477 1.657329278
149.132477 1.332609825
151.148127 1.329210079
189.1637771 1.332609825
191.1794272 1.329210079
203.1794272 1.554877466
205.1950772 1.657329278
217.1950772 1.332609825
219.2107273 1.329210079
257.2263773 1.332609825
259.2420274 1.329210079
271.2420274 1.554877466
273.2576775 1.657329278
285.2576775 1.485170553
287.2733275 1.329210079
325.2889776 1.743473532
327.3046277 1.775264828
339.3046277 1.357087696
341.3202777 1.553804612
353.3202777 2.72220314
355.3359278 1.543749042
365.3202777 1.540300634
367.3359278 2.190419767
369.3515779 2.238186542
383.3308424 1.771142125
409.382878 8.197041659
411.3621425 1.440264662
427.3934427 6.006132019

Name: +ve in-silico MS/MS by CFM-ID for MQYXUWHLBZFQQO-QGTGJCAVSA-N
ID: MQYXUWHLBZFQQO-QGTGJCAVSA-N
Comment: Energy2
Num peaks: 31
65.03857658 1.527555524
67.05422664 1.351018855
121.1011768 1.624678901
123.1168269 1.767507401
135.1168269 1.466354418
137.132477 1.700552796
149.132477 1.980254099
151.148127 1.767507401
189.1637771 1.980254099
191.1794272 1.767507401
203.1794272 1.466354418
205.1950772 1.700552796
217.1950772 1.980254099
219.2107273 1.767507401
257.2263773 1.980254099
259.2420274 1.767507401
271.2420274 1.466354418
273.2576775 1.700552796
285.2576775 2.036514134
287.2733275 1.767507401
325.2889776 2.499355707
327.3046277 1.803717108
339.3046277 2.160096287
341.3202777 1.339689661
353.3202777 2.706023248
355.3359278 1.190657457
393.3515779 1.607211978
395.3672279 1.442946046
397.382878 2.188261054
399.3621425 2.074701059
411.3621425 2.644650982

Name: +ve in-silico MS/MS by CFM-ID for XWMMEBCFHUKHEX-CWFQSGEHSA-N
ID: XWMMEBCFHUKHEX-CWFQSGEHSA-N
Comment: Energy0
Num peaks: 31
55.05422664 0.8371894318
69.06987671 0.78114971
83.08552677 0.6665130049
123.1168269 0.7254028377
137.132477 0.9604784636
151.148127 0.7254028377
155.1430416 0.5067206971
191.1794272 0.7254028377
205.1950772 0.9604784636
219.2107273 0.7254028377
223.2056419 0.5067206971
259.2420274 0.7254028377
273.2576775 0.9604784636
287.2733275 0.7254028377
325.2889776 0.5487383263
327.3046277 0.7064040086
341.3202777 0.5814367065
353.3202777 0.543464295
355.3359278 0.7475620222
369.3515779 0.8093472526
373.3464925 0.855100739
385.3464925 0.6261033452
393.3515779 0.7824286271
395.3672279 0.5694964472
397.3464925 0.719966377
397.382878 0.9732162852
399.3621425 1.259236267
401.3777926 0.5231498597
409.382878 28.33297551
411.3621425 1.867482879
427.3934427 26.61504542

Name: +ve in-silico MS/MS by CFM-ID for XWMMEBCFHUKHEX-CWFQSGEHSA-N
ID: XWMMEBCFHUKHEX-CWFQSGEHSA-N
Comment: Energy1
Num peaks: 31
55.05422664 1.334531164
121.1011768 1.419307082
123.1168269 1.270022121
135.1168269 1.486613658
137.132477 1.584172938
149.132477 1.419307082
151.148127 1.270022121
189.1637771 1.419307082
191.1794272 1.270022121
203.1794272 1.486613658
205.1950772 1.584172938
217.1950772 1.419307082
219.2107273 1.270022121
257.2263773 1.419307082
259.2420274 1.270022121
271.2420274 1.486613658
273.2576775 1.584172938
285.2576775 1.419307082
287.2733275 1.270022121
325.2889776 2.053823193
327.3046277 1.794884218
339.3046277 1.597972847
341.3202777 1.644480212
353.3202777 3.680339444
355.3359278 2.247034437
367.3359278 1.333904554
373.3464925 1.250421655
399.3621425 1.449881838
409.382878 7.657139078
411.3621425 2.191228589
427.3934427 5.583179636

Name: +ve in-silico MS/MS by CFM-ID for XWMMEBCFHUKHEX-CWFQSGEHSA-N
ID: XWMMEBCFHUKHEX-CWFQSGEHSA-N
Comment: Energy2
Num peaks: 31
53.03857658 2.003080507
121.1011768 1.849915567
123.1168269 1.606336624
135.1168269 1.332364055
137.132477 1.547451697
149.132477 1.849915567
151.148127 1.606336624
189.1637771 1.849915567
191.1794272 1.606336624
203.1794272 1.332364055
205.1950772 1.547451697
217.1950772 1.849915567
219.2107273 1.606336624
257.2263773 1.849915567
259.2420274 1.606336624
271.2420274 1.332364055
273.2576775 1.547451697
285.2576775 1.849915567
287.2733275 1.606336624
325.2889776 2.564994282
327.3046277 1.75478186
339.3046277 2.03182149
353.3202777 3.218799623
355.3359278 2.53445948
369.3515779 1.308925233
381.3515779 1.655847645
395.3672279 1.317675217
397.3464925 2.00290451
397.382878 1.998284944
399.3621425 2.304785643
411.3621425 3.571398447

Name: +ve in-silico MS/MS by CFM-ID for GGGUGZHBAOMSFJ-GADYQYKKSA-N
ID: GGGUGZHBAOMSFJ-GADYQYKKSA-N
Comment: Energy0
Num peaks: 31
57.06987671 0.5355008421
71.08552677 1.555380068
85.10117684 0.6082075559
123.1168269 0.56097085
125.132477 0.6359926001
137.132477 0.5661595588
139.148127 0.9077364391
151.148127 0.8113145492
191.1794272 0.7339920106
205.1950772 0.9707262315
219.2107273 0.7339920106
257.2263773 0.581635144
259.2420274 0.7274366516
271.2420274 0.5661595588
273.2576775 0.9077364391
285.2576775 0.56097085
287.2733275 0.610522043
325.2889776 0.6427155387
327.3046277 0.5913738718
339.3046277 0.5794716075
353.3202777 0.7288094813
369.3515779 0.8383116161
371.3308424 0.7026048456
385.3464925 0.6856000413
393.3515779 0.8514690306
395.3672279 0.5739730306
397.382878 0.9808663485
399.3621425 0.8787856646
409.382878 28.85794673
411.3621425 1.488438795
427.3934427 26.92767299

Name: +ve in-silico MS/MS by CFM-ID for GGGUGZHBAOMSFJ-GADYQYKKSA-N
ID: GGGUGZHBAOMSFJ-GADYQYKKSA-N
Comment: Energy1
Num peaks: 31
71.08552677 2.362105623
83.08552677 1.14668534
123.1168269 1.262863866
137.132477 1.391528493
139.148127 1.291412764
149.132477 1.837850605
151.148127 1.191934824
189.1637771 1.459564235
191.1794272 1.30492121
203.1794272 1.526762305
205.1950772 1.62577851
217.1950772 1.459564235
219.2107273 1.30492121
257.2263773 1.34734051
259.2420274 1.323841097
271.2420274 1.391528493
273.2576775 1.291412764
285.2576775 1.262863866
325.2889776 1.908297187
327.3046277 1.543034605
337.2889776 1.126178689
339.3046277 1.504803681
341.3202777 1.352757659
351.3046277 1.16354047
353.3202777 3.371353808
355.3359278 1.50332569
371.3308424 1.119687291
393.3515779 1.070129788
409.382878 8.097148894
411.3621425 1.700377561
427.3934427 5.745262739

Name: +ve in-silico MS/MS by CFM-ID for GGGUGZHBAOMSFJ-GADYQYKKSA-N
ID: GGGUGZHBAOMSFJ-GADYQYKKSA-N
Comment: Energy2
Num peaks: 31
55.05422664 1.490688399
65.03857658 1.352997747
67.05422664 1.190296453
71.08552677 1.344490733
81.06987671 1.306459832
83.08552677 1.23565951
121.1011768 1.666449917
123.1168269 1.965772875
137.132477 1.592397966
149.132477 1.832601591
151.148127 1.666061104
189.1637771 1.957632907
191.1794272 1.699425036
203.1794272 1.409737971
205.1950772 1.636016965
217.1950772 1.957632907
219.2107273 1.699425036
257.2263773 1.919102196
259.2420274 1.450077234
271.2420274 1.592397966
285.2576775 1.965772875
325.2889776 2.720371437
339.3046277 2.330511916
351.3046277 1.635601984
353.3202777 3.641636283
367.3359278 1.392504275
393.3515779 1.541132707
395.3672279 1.39049842
397.382878 2.108723016
399.3621425 1.952472746
411.3621425 2.747916094

Name: +ve in-silico MS/MS by CFM-ID for LPZCCMIISIBREI-JXMPMKKESA-N
ID: LPZCCMIISIBREI-JXMPMKKESA-N
Comment: Energy0
Num peaks: 31
83.08552677 0.9161134588
97.10117684 2.360867605
99.1168269 0.5811172214
111.1168269 0.9789666509
137.132477 0.7139234011
139.148127 1.285683958
235.2420274 0.6410769359
269.2263773 0.9261935573
271.2420274 0.7368886897
287.236942 0.7594710995
287.2733275 0.6410769359
289.2525921 0.5339394469
297.2576775 0.6527937874
299.2733275 0.5784862096
309.2576775 0.5345640114
311.2733275 1.353080328
315.2682422 0.5439743904
329.2838922 1.492518889
343.2995423 0.5936871335
365.3202777 1.035864197
367.3359278 1.433067417
369.3515779 0.6385653403
383.3308424 0.6814196683
385.3464925 1.654480824
397.3464925 1.769730107
397.382878 0.8298813511
399.3621425 1.538590296
401.3777926 0.7105663828
409.382878 21.30041249
411.3621425 1.356930931
427.3934427 20.93359491

Name: +ve in-silico MS/MS by CFM-ID for LPZCCMIISIBREI-JXMPMKKESA-N
ID: LPZCCMIISIBREI-JXMPMKKESA-N
Comment: Energy1
Num peaks: 31
53.03857658 0.8977340566
81.06987671 1.215437096
83.08552677 1.069120485
95.08552677 1.140269916
97.10117684 5.683674828
109.1011768 0.8350663754
111.1168269 1.48495669
137.132477 1.30802854
139.148127 1.37917236
235.2420274 0.8419690986
269.2263773 1.149114537
271.2420274 1.43943439
285.221292 0.9846151535
287.2733275 0.8419690986
299.2733275 0.9387229166
309.2576775 1.376852631
311.2733275 3.61462285
325.2889776 1.011727032
329.2838922 3.247405593
339.3046277 1.103085482
341.3202777 1.051042966
343.2995423 0.8555842534
355.3359278 0.8868488465
365.3202777 0.8497896454
367.3359278 3.191725814
369.3515779 1.376365378
397.3464925 0.93522627
399.3621425 0.8510826261
409.382878 4.408694922
411.3621425 1.388521914
427.3934427 3.373092132

Name: +ve in-silico MS/MS by CFM-ID for LPZCCMIISIBREI-JXMPMKKESA-N
ID: LPZCCMIISIBREI-JXMPMKKESA-N
Comment: Energy2
Num peaks: 31
53.03857658 1.440720623
55.05422664 2.672727188
67.05422664 1.087250413
81.06987671 1.797397587
83.08552677 1.027372487
95.08552677 1.079173441
97.10117684 2.938695503
109.1011768 1.283764042
137.132477 1.321821448
217.1950772 1.015829734
219.2107273 0.9731677086
241.1950772 1.159321373
245.2263773 1.285171462
247.2420274 0.9731677086
269.2263773 1.055149664
271.2420274 1.660854357
295.2420274 0.8964141377
297.2576775 1.280656699
299.2733275 1.272348624
309.2576775 1.567942846
311.2733275 2.019277441
339.3046277 1.602413223
341.3202777 0.8835643668
353.3202777 1.319517311
367.3359278 1.907771861
369.3515779 1.313893985
395.3672279 1.159510418
397.3464925 1.497953743
397.382878 1.758424368
399.3621425 1.46166878
411.3621425 2.783550092

Name: +ve in-silico MS/MS by CFM-ID for VWYANPOOORUCFJ-YHEBVWOXSA-N
ID: VWYANPOOORUCFJ-YHEBVWOXSA-N
Comment: Energy0
Num peaks: 31
71.08552677 0.5744110577
85.10117684 0.5762145439
123.1168269 0.5448600891
125.132477 0.6182398895
137.132477 0.5518709016
139.148127 0.8813347161
151.148127 0.5448600891
153.1637771 0.6182398895
221.2263773 0.7602724729
233.2263773 0.5981083268
257.2263773 0.5448600891
259.2420274 0.5931203
271.2420274 0.5518709016
273.2576775 0.8813347161
285.2576775 0.5448600891
287.2733275 0.5931203
325.2889776 0.6365781079
327.3046277 0.6367197611
339.3046277 0.5811686179
365.3202777 1.437793739
367.3359278 1.57758668
369.3515779 0.8454494296
383.3308424 1.157878266
385.3464925 2.375546892
393.3515779 0.8153215075
395.3672279 0.5633992932
397.382878 0.962796818
399.3621425 0.8569522029
409.382878 27.60971691
411.3621425 1.479023046
427.3934427 26.1906944

Name: +ve in-silico MS/MS by CFM-ID for VWYANPOOORUCFJ-YHEBVWOXSA-N
ID: VWYANPOOORUCFJ-YHEBVWOXSA-N
Comment: Energy1
Num peaks: 31
55.05422664 1.047044878
123.1168269 1.287919971
125.132477 1.067315997
137.132477 1.418918765
139.148127 1.317968154
151.148127 1.287919971
153.1637771 1.067315997
205.1950772 1.024402254
221.2263773 1.222315854
231.2107273 1.301871833
257.2263773 1.287919971
259.2420274 1.029883098
271.2420274 1.418918765
273.2576775 1.317968154
285.2576775 1.287919971
287.2733275 1.029883098
325.2889776 1.844197804
327.3046277 1.682515351
339.3046277 1.368834783
341.3202777 1.464058348
353.3202777 3.02921996
355.3359278 1.533321746
365.3202777 1.38944197
367.3359278 2.404367832
369.3515779 1.547780534
385.3464925 1.037218383
393.3515779 1.091855835
397.382878 1.065589642
409.382878 8.323302163
411.3621425 1.595168457
427.3934427 5.938467518

Name: +ve in-silico MS/MS by CFM-ID for VWYANPOOORUCFJ-YHEBVWOXSA-N
ID: VWYANPOOORUCFJ-YHEBVWOXSA-N
Comment: Energy2
Num peaks: 31
55.05422664 1.416251627
65.03857658 1.362853151
67.05422664 1.75327286
121.1011768 1.69035162
123.1168269 2.059244264
125.132477 1.208845182
137.132477 1.665451488
149.132477 2.047035253
151.148127 2.059244264
153.1637771 1.208845182
203.1794272 2.054376972
205.1950772 1.487821992
231.2107273 1.101801273
257.2263773 2.059244264
259.2420274 1.004422455
271.2420274 1.665451488
285.2576775 2.059244264
287.2733275 1.004422455
325.2889776 2.717377628
327.3046277 1.498377032
339.3046277 2.359271751
341.3202777 1.032825287
353.3202777 2.892285588
355.3359278 1.194407672
369.3515779 0.9880827451
381.3515779 1.312744289
393.3515779 1.626528175
395.3672279 1.447490895
397.382878 2.195153423
399.3621425 1.472034765
411.3621425 2.682491116

Name: +ve in-silico MS/MS by CFM-ID for VWYANPOOORUCFJ-MBVQSDBHSA-N
ID: VWYANPOOORUCFJ-MBVQSDBHSA-N
Comment: Energy0
Num peaks: 31
71.08552677 0.5744110577
85.10117684 0.5762145439
123.1168269 0.5448600891
125.132477 0.6182398895
137.132477 0.5518709016
139.148127 0.8813347161
151.148127 0.5448600891
153.1637771 0.6182398895
221.2263773 0.7602724729
233.2263773 0.5981083268
257.2263773 0.5448600891
259.2420274 0.5931203
271.2420274 0.5518709016
273.2576775 0.8813347161
285.2576775 0.5448600891
287.2733275 0.5931203
325.2889776 0.6365781079
327.3046277 0.6367197611
339.3046277 0.5811686179
365.3202777 1.437793739
367.3359278 1.57758668
369.3515779 0.8454494296
383.3308424 1.157878266
385.3464925 2.375546892
393.3515779 0.8153215075
395.3672279 0.5633992932
397.382878 0.962796818
399.3621425 0.8569522029
409.382878 27.60971691
411.3621425 1.479023046
427.3934427 26.1906944

Name: +ve in-silico MS/MS by CFM-ID for VWYANPOOORUCFJ-MBVQSDBHSA-N
ID: VWYANPOOORUCFJ-MBVQSDBHSA-N
Comment: Energy1
Num peaks: 31
55.05422664 1.047044878
123.1168269 1.287919971
125.132477 1.067315997
137.132477 1.418918765
139.148127 1.317968154
151.148127 1.287919971
153.1637771 1.067315997
205.1950772 1.024402254
221.2263773 1.222315854
231.2107273 1.301871833
257.2263773 1.287919971
259.2420274 1.029883098
271.2420274 1.418918765
273.2576775 1.317968154
285.2576775 1.287919971
287.2733275 1.029883098
325.2889776 1.844197804
327.3046277 1.682515351
339.3046277 1.368834783
341.3202777 1.464058348
353.3202777 3.02921996
355.3359278 1.533321746
365.3202777 1.38944197
367.3359278 2.404367832
369.3515779 1.547780534
385.3464925 1.037218383
393.3515779 1.091855835
397.382878 1.065589642
409.382878 8.323302163
411.3621425 1.595168457
427.3934427 5.938467518

Name: +ve in-silico MS/MS by CFM-ID for VWYANPOOORUCFJ-MBVQSDBHSA-N
ID: VWYANPOOORUCFJ-MBVQSDBHSA-N
Comment: Energy2
Num peaks: 31
55.05422664 1.416251627
65.03857658 1.362853151
67.05422664 1.75327286
121.1011768 1.69035162
123.1168269 2.059244264
125.132477 1.208845182
137.132477 1.665451488
149.132477 2.047035253
151.148127 2.059244264
153.1637771 1.208845182
203.1794272 2.054376972
205.1950772 1.487821992
231.2107273 1.101801273
257.2263773 2.059244264
259.2420274 1.004422455
271.2420274 1.665451488
285.2576775 2.059244264
287.2733275 1.004422455
325.2889776 2.717377628
327.3046277 1.498377032
339.3046277 2.359271751
341.3202777 1.032825287
353.3202777 2.892285588
355.3359278 1.194407672
369.3515779 0.9880827451
381.3515779 1.312744289
393.3515779 1.626528175
395.3672279 1.447490895
397.382878 2.195153423
399.3621425 1.472034765
411.3621425 2.682491116

Name: +ve in-silico MS/MS by CFM-ID for XVXPXUMUGATHPD-JMJRLLIOSA-N
ID: XVXPXUMUGATHPD-JMJRLLIOSA-N
Comment: Energy0
Num peaks: 31
71.08552677 0.5680050284
85.10117684 0.5875834957
123.1168269 0.4708202687
125.132477 0.5168760843
137.132477 0.4567948359
139.1117415 0.494022127
139.148127 0.7517991222
153.1637771 0.5168760843
207.1743418 0.494022127
207.2107273 0.5168760843
221.2263773 0.7517991222
235.2420274 0.5168760843
273.2576775 0.4708202687
275.2733275 0.5168760843
287.2733275 0.4319187111
289.2525921 0.494022127
289.2889776 0.7517991222
301.2889776 0.5914423198
325.2889776 0.4541154403
353.3202777 1.290992436
355.3359278 0.9826471713
365.3202777 1.331882358
367.3359278 2.138196957
369.3515779 1.737081661
383.3308424 1.114084202
385.3464925 2.062277951
393.3515779 0.9550838033
399.3621425 0.8825285071
409.382878 27.34243037
411.3621425 1.563423785
427.3934427 25.68546254

Name: +ve in-silico MS/MS by CFM-ID for XVXPXUMUGATHPD-JMJRLLIOSA-N
ID: XVXPXUMUGATHPD-JMJRLLIOSA-N
Comment: Energy1
Num peaks: 31
55.05422664 1.092587764
123.0804414 1.011722383
123.1168269 0.9644338433
125.132477 0.9146772633
137.132477 1.041463362
139.148127 1.166070963
205.1950772 0.9411413176
207.2107273 0.9146772633
219.2107273 0.9380495055
221.2263773 1.166070963
235.2420274 0.9146772633
273.2576775 0.9644338433
275.2733275 0.9146772633
287.2733275 1.005452626
289.2889776 1.166070963
299.2733275 1.241966172
325.2889776 2.454118595
327.3046277 1.124268553
353.3202777 3.033919966
355.3359278 1.057342135
365.3202777 1.347487094
367.3359278 2.861289713
369.3515779 3.164787328
383.3672279 1.104034475
385.3464925 0.9350383592
393.3515779 1.16515234
397.382878 1.550120055
399.3985281 0.9448138858
409.382878 7.805056977
411.3621425 1.503157881
427.3934427 5.495807104

Name: +ve in-silico MS/MS by CFM-ID for XVXPXUMUGATHPD-JMJRLLIOSA-N
ID: XVXPXUMUGATHPD-JMJRLLIOSA-N
Comment: Energy2
Num peaks: 31
41.03857658 1.019087725
53.03857658 1.004480122
55.05422664 1.576732127
67.05422664 1.392505557
69.06987671 0.9484026962
121.1011768 1.981571594
123.1168269 1.270816258
135.1168269 1.143046371
137.132477 1.13625923
149.132477 1.215966004
151.148127 1.220699923
203.1794272 2.034595104
205.1950772 1.271743969
231.2107273 1.274213342
233.2263773 1.220699923
271.2420274 2.039818933
273.2576775 1.270816258
285.2576775 1.143046371
299.2733275 1.091021487
325.2889776 3.571062067
327.3046277 1.200015198
339.3046277 1.839458618
353.3202777 3.381250233
355.3359278 1.39377335
367.3359278 1.469261418
369.3515779 1.387802129
393.3515779 1.975713075
397.3464925 1.151555512
397.382878 1.002928128
399.3621425 1.880028791
411.3621425 2.625572416

Name: +ve in-silico MS/MS by CFM-ID for HXPXUNQUXCHJLL-LZQQOHPBSA-N
ID: HXPXUNQUXCHJLL-LZQQOHPBSA-N
Comment: Energy0
Num peaks: 31
55.05422664 1.2664503
69.06987671 1.232003096
83.08552677 1.180431649
137.132477 0.7062701805
139.1117415 0.737255209
139.148127 1.468152917
207.1743418 0.737255209
221.2263773 0.737255209
287.236942 0.7093151972
289.2525921 1.474510418
289.2889776 0.737255209
301.2525921 0.6066827088
303.2682422 1.013753739
343.2995423 1.08121094
355.3359278 0.6293991368
357.3151924 1.149454794
367.3359278 0.68729706
369.3515779 1.209835688
371.3308424 1.154531966
371.3672279 1.277591654
383.3308424 3.474173797
383.3672279 0.6830775068
385.3464925 3.449147773
385.382878 0.7135082739
387.3621425 0.8476510948
397.382878 0.5727954391
399.3621425 0.8820377601
399.3985281 1.293969304
409.382878 6.387757268
411.3621425 2.285213747
427.3934427 32.79750671

Name: +ve in-silico MS/MS by CFM-ID for HXPXUNQUXCHJLL-LZQQOHPBSA-N
ID: HXPXUNQUXCHJLL-LZQQOHPBSA-N
Comment: Energy1
Num peaks: 31
39.02292652 1.184797535
55.05422664 3.054874558
69.06987671 2.464568822
83.08552677 1.815926409
109.1011768 1.172987472
111.1168269 1.124184976
137.132477 1.278386538
139.148127 1.592409761
287.236942 1.335325773
289.2525921 1.659917308
301.2525921 1.016367948
303.2682422 1.30205508
315.2682422 1.047885995
317.2838922 1.324932356
341.2838922 1.001688533
341.3202777 1.229663268
343.2995423 1.102928824
355.2995423 1.108545515
357.3151924 2.146440295
367.3359278 2.046757641
369.3515779 3.147539802
371.3308424 2.036491987
371.3672279 2.19522661
383.3308424 1.252540037
385.3464925 0.9153598823
387.3621425 1.079332897
397.382878 1.069628861
399.3985281 3.728372939
409.382878 2.788790897
411.3621425 2.101319554
427.3934427 3.895498228

Name: +ve in-silico MS/MS by CFM-ID for HXPXUNQUXCHJLL-LZQQOHPBSA-N
ID: HXPXUNQUXCHJLL-LZQQOHPBSA-N
Comment: Energy2
Num peaks: 31
51.02292652 0.9131643475
53.03857658 1.344141173
55.05422664 4.900785211
67.05422664 1.34485407
69.06987671 0.9414535004
149.0960915 0.8426696631
189.1273916 0.8426696631
271.2056419 0.8426696631
283.2420274 1.200676402
287.236942 1.168019786
289.2525921 1.227856792
299.236942 1.685339326
299.2733275 0.8426696631
303.2682422 1.249180959
339.3046277 2.324167496
341.3202777 1.205657515
343.2995423 1.187442558
353.3202777 1.272271212
355.3359278 0.9738994386
367.3359278 2.71714665
369.3151924 1.084062712
369.3515779 2.338353614
371.3308424 0.8589494144
371.3672279 2.182136219
383.3672279 0.9415905525
397.3464925 1.095975512
397.382878 1.084349105
399.3621425 1.335800048
399.3985281 2.40544689
409.382878 1.007224797
411.3621425 3.467967745

Name: +ve in-silico MS/MS by CFM-ID for YRPMZHRSQIFCLR-PVNJCSFGSA-N
ID: YRPMZHRSQIFCLR-PVNJCSFGSA-N
Comment: Energy0
Num peaks: 31
71.08552677 1.522910755
73.10117684 0.586097487
123.1168269 0.5843450625
125.132477 1.451455258
127.148127 0.5773667461
153.1637771 1.511008686
155.1794272 0.5773667461
181.1950772 0.5096330672
195.2107273 0.5096330672
249.2576775 0.6712111659
255.2107273 0.9222246823
273.221292 0.8801332657
283.2420274 0.9222246823
285.2576775 0.6134896291
301.2525921 0.8801332657
303.3046277 0.6712111659
315.3046277 0.533579803
337.2889776 0.9222246823
355.2995423 0.8801332657
365.3202777 1.075368908
367.3359278 1.600704797
369.3515779 0.7747092978
383.3308424 0.7182397552
385.3464925 1.742576757
393.3515779 0.9729330336
395.3672279 0.5091383531
397.382878 0.8700699347
399.3621425 0.6473796517
409.382878 22.47189214
411.3621425 1.654681516
427.3934427 22.49129238

Name: +ve in-silico MS/MS by CFM-ID for YRPMZHRSQIFCLR-PVNJCSFGSA-N
ID: YRPMZHRSQIFCLR-PVNJCSFGSA-N
Comment: Energy1
Num peaks: 31
69.06987671 1.0204618
71.08552677 1.86536919
95.08552677 1.098523562
97.10117684 1.891483148
99.1168269 2.626276505
111.1168269 1.660005875
113.132477 2.464573478
123.1168269 0.9572761765
125.132477 1.438375528
153.1637771 1.762570008
249.2576775 0.902508431
255.2107273 1.032020787
283.2420274 1.032020787
295.2420274 1.167134179
297.2576775 1.002013607
309.2576775 1.167134179
311.2733275 1.064286598
313.2889776 1.362703491
315.2682422 1.772790209
329.2838922 1.772790209
337.2889776 1.032020787
353.3202777 1.179427189
355.3359278 1.12415639
365.3202777 0.9199571094
367.3359278 2.553958983
369.3515779 1.793345737
381.3515779 1.30161413
393.3515779 1.006900126
409.382878 4.958182619
411.3621425 1.158750176
427.3934427 3.764078308

Name: +ve in-silico MS/MS by CFM-ID for YRPMZHRSQIFCLR-PVNJCSFGSA-N
ID: YRPMZHRSQIFCLR-PVNJCSFGSA-N
Comment: Energy2
Num peaks: 31
53.03857658 1.183569475
55.05422664 1.029910723
91.05422664 1.019037488
95.08552677 1.062574496
163.148127 1.250002224
165.1637771 0.9910506191
177.1637771 1.559448727
191.1794272 1.291881177
231.2107273 1.753138713
233.2263773 1.295720658
235.2420274 1.050211206
249.2576775 0.9853827968
259.2420274 1.359878381
261.2576775 1.295720658
263.2733275 1.002495922
285.2576775 1.539773585
287.2733275 1.30307618
289.2889776 1.002495922
313.2889776 1.562879372
353.3202777 2.122227538
355.3359278 1.174072851
367.3359278 2.687379786
369.3515779 1.631424567
381.3515779 1.773791746
383.3672279 1.300133745
393.3515779 2.334316052
395.3672279 1.523003845
397.3464925 1.282588638
397.382878 2.309670558
399.3621425 1.474011119
411.3621425 2.548765537

Name: +ve in-silico MS/MS by CFM-ID for BCSYINLZVJHZSJ-QZLDXEKESA-N
ID: BCSYINLZVJHZSJ-QZLDXEKESA-N
Comment: Energy0
Num peaks: 31
71.08552677 1.522684321
73.10117684 0.586097487
111.1168269 0.5326799395
123.1168269 0.6645922922
125.132477 1.488194885
127.148127 0.5773667461
153.1637771 1.510782252
155.1794272 0.5773667461
249.2576775 0.6711105809
255.2107273 0.9217019356
273.221292 0.8801332657
283.2420274 0.9439830838
285.2576775 0.6884629059
287.2733275 0.6104850771
299.2733275 0.5527140194
301.2525921 0.8801332657
301.2889776 0.6766411879
313.2889776 0.542330996
337.2889776 0.9217019356
355.2995423 0.8801332657
365.3202777 1.074614037
367.3359278 1.600211258
369.3515779 0.7744592886
383.3308424 0.7182397552
385.3464925 1.742576757
393.3515779 0.9723286367
397.382878 0.8700699347
399.3621425 0.6473796517
409.382878 22.4596042
411.3621425 1.654681516
427.3934427 22.49129238

Name: +ve in-silico MS/MS by CFM-ID for BCSYINLZVJHZSJ-QZLDXEKESA-N
ID: BCSYINLZVJHZSJ-QZLDXEKESA-N
Comment: Energy1
Num peaks: 31
69.06987671 1.020028192
71.08552677 1.864507984
95.08552677 1.085889739
97.10117684 1.855118108
99.1168269 2.624846218
109.1011768 1.105576235
111.1168269 1.712600565
113.132477 2.46314319
123.1168269 1.16938642
125.132477 1.542508294
153.1637771 1.761708803
255.2107273 1.030698328
283.2420274 1.092662626
285.2576775 1.215344993
295.2420274 1.16624261
299.2733275 1.126167807
301.2889776 1.020587347
309.2576775 1.16624261
311.2733275 1.01840647
313.2889776 1.076416856
315.2682422 1.772790209
329.2838922 1.772790209
337.2889776 1.030698328
353.3202777 1.179096768
355.3359278 1.123810487
367.3359278 2.552702301
369.3515779 1.791043912
381.3515779 1.301453524
409.382878 4.945626221
411.3621425 1.158750176
427.3934427 3.764078308

Name: +ve in-silico MS/MS by CFM-ID for BCSYINLZVJHZSJ-QZLDXEKESA-N
ID: BCSYINLZVJHZSJ-QZLDXEKESA-N
Comment: Energy2
Num peaks: 31
53.03857658 1.182712038
55.05422664 1.02919567
95.08552677 1.33424547
109.1011768 1.149789162
119.0855268 1.018036079
123.1168269 1.133926173
163.148127 1.248638
177.1637771 1.558006433
191.1794272 1.290924668
231.2107273 1.751696245
233.2263773 1.294761306
235.2420274 1.049028249
259.2420274 1.358809036
261.2576775 1.294761306
263.2733275 1.001753674
285.2576775 1.344007627
299.2733275 1.340880013
313.2889776 1.698973094
315.3046277 1.005292768
353.3202777 2.121268186
355.3359278 1.173330603
367.3359278 2.686539562
369.3515779 1.63067116
381.3515779 1.772960627
383.3672279 1.299709699
393.3515779 2.331148615
395.3672279 1.523003845
397.3464925 1.282588638
397.382878 2.309670558
399.3621425 1.474011119
411.3621425 2.548765537

Name: +ve in-silico MS/MS by CFM-ID for MCSMMGJCXCBSKD-KTLHYBCNSA-N
ID: MCSMMGJCXCBSKD-KTLHYBCNSA-N
Comment: Energy0
Num peaks: 31
71.08552677 1.569572725
85.10117684 0.6140477832
123.1168269 0.5662236075
125.132477 0.6420047162
137.132477 0.5711480973
139.148127 0.9165080087
151.148127 0.5662236075
153.1637771 0.6163765886
207.2107273 0.5408690831
221.2263773 0.7866970717
235.2420274 0.5408690831
257.2263773 0.5662236075
259.2420274 0.6163765886
271.2420274 0.5711480973
273.2576775 0.9165080087
285.2576775 0.5662236075
287.2733275 0.6163765886
325.2889776 0.6486478358
327.3046277 0.5970692396
339.3046277 0.5845708084
353.3202777 0.7355748561
369.3515779 0.8476390034
371.3308424 0.7088380379
385.3464925 0.6914387159
393.3515779 0.8607329612
395.3672279 0.5787444404
397.382878 0.9890202426
399.3621425 0.857088576
409.382878 29.22546328
411.3621425 1.390894817
427.3934427 27.26187319

Name: +ve in-silico MS/MS by CFM-ID for MCSMMGJCXCBSKD-KTLHYBCNSA-N
ID: MCSMMGJCXCBSKD-KTLHYBCNSA-N
Comment: Energy1
Num peaks: 31
55.05422664 1.049897477
69.06987671 1.073816404
71.08552677 2.414646341
83.08552677 1.173909618
123.1168269 1.291859076
125.132477 1.070705308
137.132477 1.422657161
139.148127 1.322481231
151.148127 1.291859076
153.1637771 1.033325136
221.2263773 1.224450492
257.2263773 1.291859076
259.2420274 1.033325136
271.2420274 1.422657161
273.2576775 1.322481231
285.2576775 1.291859076
287.2733275 1.033325136
325.2889776 1.94906212
327.3046277 1.576953519
337.2889776 1.152429498
339.3046277 1.537997965
341.3202777 1.384944774
351.3046277 1.193556462
353.3202777 3.44091556
355.3359278 1.530739406
371.3308424 1.141653555
393.3515779 1.106479923
397.382878 1.063795032
409.382878 8.424355814
411.3621425 1.67308006
427.3934427 5.921750106

Name: +ve in-silico MS/MS by CFM-ID for MCSMMGJCXCBSKD-KTLHYBCNSA-N
ID: MCSMMGJCXCBSKD-KTLHYBCNSA-N
Comment: Energy2
Num peaks: 31
55.05422664 1.478388758
65.03857658 1.339345945
67.05422664 1.179705782
71.08552677 1.335606299
81.06987671 1.299569191
83.08552677 1.228819506
121.1011768 1.655727303
123.1168269 1.951161058
125.132477 1.144387865
137.132477 1.579300264
149.132477 1.994857255
151.148127 1.951161058
203.1794272 2.002363992
205.1950772 1.214345668
231.2107273 1.219198143
233.2263773 1.167995209
257.2263773 1.951161058
271.2420274 1.579300264
285.2576775 1.951161058
325.2889776 2.697647759
339.3046277 2.309479561
351.3046277 1.627853872
353.3202777 3.61099411
355.3359278 1.135045693
367.3359278 1.380598326
393.3515779 1.535809709
395.3672279 1.375550698
397.3464925 1.129692591
397.382878 2.086054449
399.3621425 2.102171197
411.3621425 2.787801603

Name: +ve in-silico MS/MS by CFM-ID for WSPRAEIJBDUDRX-UPBIWNDXSA-N
ID: WSPRAEIJBDUDRX-UPBIWNDXSA-N
Comment: Energy0
Num peaks: 31
55.05422664 1.14765532
69.06987671 1.119303784
83.08552677 1.076053433
109.1011768 0.6624734805
111.1168269 1.318310539
139.148127 0.501864616
153.1637771 0.501864616
221.2263773 0.6609797435
289.2889776 0.6609797435
295.2420274 0.5670871632
297.2576775 0.9937169495
299.2733275 0.7733086455
301.2889776 0.602228411
315.2682422 0.7730207568
317.2838922 0.5433288065
325.2889776 0.834446282
339.3046277 0.7835550366
343.2995423 0.5536793898
353.3202777 1.627029607
355.3359278 0.8718423145
357.3151924 0.6313057544
365.3202777 0.851717953
367.3359278 1.550469771
369.3515779 1.896228052
371.3308424 0.6340942486
383.3308424 2.572577645
385.3464925 2.252614776
399.3621425 0.6273685912
409.382878 22.90011395
411.3621425 1.556644192
427.3934427 21.44565353

Name: +ve in-silico MS/MS by CFM-ID for WSPRAEIJBDUDRX-UPBIWNDXSA-N
ID: WSPRAEIJBDUDRX-UPBIWNDXSA-N
Comment: Energy1
Num peaks: 31
39.02292652 1.342449708
55.05422664 3.293309846
67.05422664 0.87240755
69.06987671 2.81084913
81.06987671 0.8361534649
83.08552677 2.131160386
109.1011768 1.243570267
111.1168269 1.384384411
221.2263773 0.9012248343
287.2733275 0.9493361864
289.2889776 0.9012248343
295.2420274 0.8855521069
297.2576775 0.9903504536
299.2733275 1.457013022
313.2525921 0.825525096
325.2889776 1.992498252
327.3046277 1.042526428
337.2889776 0.9173025977
339.3046277 2.024559547
341.3202777 0.8790103243
353.3202777 3.639114697
355.3359278 0.8352735865
357.3151924 1.345392295
365.3202777 0.8905270286
367.3359278 1.680465928
369.3515779 2.739647072
371.3308424 1.276476515
397.382878 1.224555699
409.382878 5.171328073
411.3621425 1.395234841
427.3934427 3.679364935

Name: +ve in-silico MS/MS by CFM-ID for WSPRAEIJBDUDRX-UPBIWNDXSA-N
ID: WSPRAEIJBDUDRX-UPBIWNDXSA-N
Comment: Energy2
Num peaks: 31
53.03857658 1.8812466
55.05422664 3.815401533
67.05422664 1.647643009
69.06987671 1.378726369
81.06987671 0.845903732
121.1011768 0.9261462104
135.1168269 1.65228549
149.132477 0.9875696766
203.1794272 1.698642607
205.1950772 0.9905047413
231.2107273 1.033926793
233.2263773 0.9905047413
271.2420274 1.596349943
273.2576775 1.262640151
285.2576775 0.8246680946
287.2733275 1.114369015
299.2733275 1.070131622
323.2733275 0.9781414779
325.2889776 2.665442916
327.3046277 0.9404115652
337.2889776 0.8464393198
339.3046277 2.677606307
351.3046277 1.242726211
353.3202777 4.096193568
355.3359278 1.141115598
367.3359278 1.913666749
369.3515779 1.603530529
397.3464925 0.9866886096
397.382878 0.8211212607
399.3621425 1.133948905
411.3621425 2.888168577

Name: +ve in-silico MS/MS by CFM-ID for CKYVHRSYUPJCLG-BIUZNXKKSA-N
ID: CKYVHRSYUPJCLG-BIUZNXKKSA-N
Comment: Energy0
Num peaks: 31
55.05422664 1.128810043
69.06987671 1.088299874
83.08552677 1.04754725
109.1011768 2.525584238
111.1168269 2.321466245
137.132477 0.5982171838
191.1794272 0.5992590236
205.1950772 0.7511856434
219.2107273 0.5992590236
259.2420274 0.6092061995
273.2576775 0.807771047
297.2576775 0.7956283835
313.2525921 1.735130783
315.2682422 2.33328362
317.2838922 1.31072114
325.2889776 1.029146599
327.3046277 0.7178786435
339.3046277 0.9626760894
353.3202777 0.8250682359
357.3151924 0.6004429525
365.3202777 0.8272256958
367.3359278 0.8931678514
369.3515779 1.074779942
371.3308424 0.6030951249
383.3308424 2.542507453
385.3464925 2.384907073
387.3621425 0.6556484841
397.382878 0.8060347363
409.382878 22.10820873
411.3621425 1.193950305
427.3934427 20.02325001

Name: +ve in-silico MS/MS by CFM-ID for CKYVHRSYUPJCLG-BIUZNXKKSA-N
ID: CKYVHRSYUPJCLG-BIUZNXKKSA-N
Comment: Energy1
Num peaks: 31
39.02292652 1.371282867
55.05422664 3.459665923
69.06987671 2.904396377
83.08552677 2.086238891
109.1011768 2.346059354
189.1637771 1.1245496
203.1794272 1.179954635
205.1950772 1.188662326
217.1950772 1.1245496
219.2107273 1.004860405
257.2263773 1.023808675
271.2420274 1.074603418
273.2576775 1.123262547
285.2576775 1.084482025
295.2420274 1.677176102
297.2576775 1.472948997
313.2525921 1.125654508
315.2682422 1.155359017
325.2889776 1.953407818
327.3046277 1.492512187
339.3046277 2.486626584
341.3202777 1.574862684
353.3202777 3.611891997
355.3359278 1.175498215
357.3151924 1.370262784
367.3359278 1.03079823
369.3515779 1.251103216
371.3308424 1.300073049
409.382878 5.427606248
411.3621425 1.246156835
427.3934427 3.783506747

Name: +ve in-silico MS/MS by CFM-ID for CKYVHRSYUPJCLG-BIUZNXKKSA-N
ID: CKYVHRSYUPJCLG-BIUZNXKKSA-N
Comment: Energy2
Num peaks: 31
53.03857658 1.418777431
55.05422664 3.060967462
67.05422664 2.548321787
69.06987671 1.619581763
135.1168269 1.121375518
137.132477 1.291587109
149.132477 1.289983289
151.148127 1.302310285
189.1637771 1.709292378
191.1794272 1.483376325
203.1794272 1.230588486
205.1950772 1.398099218
217.1950772 1.709292378
219.2107273 1.483376325
257.2263773 1.521275946
259.2420274 1.377186397
271.2420274 1.237372464
273.2576775 1.363628808
285.2576775 1.586522737
287.2733275 1.370070189
323.2733275 1.038666481
325.2889776 2.970462126
327.3046277 1.254883529
339.3046277 3.221085859
351.3046277 1.270810335
353.3202777 3.803251277
395.3672279 1.207152439
397.3464925 1.182709997
397.382878 1.830674594
399.3621425 1.318111557
411.3621425 2.711079278

Name: +ve in-silico MS/MS by CFM-ID for KCSCTOANDBOIGV-ZFAZNOKVSA-N
ID: KCSCTOANDBOIGV-ZFAZNOKVSA-N
Comment: Energy0
Num peaks: 31
55.05422664 0.9483065031
69.06987671 0.9055440584
83.08552677 0.5473757457
109.1011768 1.402136487
111.1168269 1.028722661
123.1168269 0.9311761782
137.132477 1.613844559
151.148127 0.6351199996
231.2107273 0.8833389962
249.221292 0.7207457868
275.236942 0.7610309544
289.2525921 0.721527233
291.2682422 0.6211508922
303.2682422 0.780320371
305.2838922 0.4430075609
333.2788068 0.4873800983
343.2995423 0.7215533258
357.3151924 0.8648781203
371.3308424 0.7594989351
383.3308424 0.8149547891
385.3464925 0.7949630446
387.3621425 0.8937166404
401.3414071 1.723675439
403.3570572 1.627624481
405.3727072 0.4446134115
409.382878 11.8223203
411.3621425 0.4984514337
415.3934427 0.4940035997
427.3934427 26.47018928
429.3727072 0.9353414559
445.4040074 14.0538614

Name: +ve in-silico MS/MS by CFM-ID for KCSCTOANDBOIGV-ZFAZNOKVSA-N
ID: KCSCTOANDBOIGV-ZFAZNOKVSA-N
Comment: Energy1
Num peaks: 31
55.05422664 2.789177409
67.05422664 0.9330164465
69.06987671 2.277225567
81.06987671 1.012293084
83.08552677 1.297516107
109.1011768 1.323692908
123.1168269 1.949039666
137.132477 2.658665321
151.148127 1.628373436
229.1950772 1.077102982
231.2107273 1.811044843
233.2263773 1.821508745
249.221292 1.285287654
251.236942 0.9766386535
273.221292 0.8294589605
275.236942 1.594272974
277.2525921 0.9453690814
289.2525921 1.183219192
291.2682422 0.9490111493
303.2682422 1.751345063
315.2682422 0.9425074412
341.2838922 0.8160541838
343.2995423 1.035323471
353.3202777 1.002737777
355.2995423 0.9445999186
357.3151924 1.856884819
371.3308424 2.174876729
387.3621425 0.9601206725
409.382878 3.833514704
427.3934427 5.718882926
445.4040074 2.23990985

Name: +ve in-silico MS/MS by CFM-ID for KCSCTOANDBOIGV-ZFAZNOKVSA-N
ID: KCSCTOANDBOIGV-ZFAZNOKVSA-N
Comment: Energy2
Num peaks: 31
51.02292652 0.8786251783
53.03857658 1.895125053
55.05422664 4.430099272
65.03857658 1.356938951
67.05422664 2.14018114
69.06987671 1.766955776
81.06987671 1.124331341
123.1168269 0.9832006183
137.132477 1.179052237
139.148127 1.025607776
151.148127 1.437741929
189.1637771 0.9842429111
201.1637771 1.027103467
215.1794272 1.000695899
217.1950772 1.637687552
235.2056419 1.051298936
273.221292 0.9724431489
275.236942 1.899500716
289.2525921 1.08370165
301.2525921 1.174386421
303.2682422 2.235618089
325.2889776 0.9533695102
341.2838922 1.662228081
343.2995423 2.194774338
353.3202777 1.009133457
357.3151924 2.143738772
369.3151924 1.122753616
371.3308424 2.418551162
397.382878 1.378135067
411.3621425 1.255562215
429.3727072 1.496452769

Name: +ve in-silico MS/MS by CFM-ID for NLHQJXWYMZLQJY-TXNIMPHESA-N
ID: NLHQJXWYMZLQJY-TXNIMPHESA-N
Comment: Energy0
Num peaks: 29
55.05422664 0.9629427551
69.06987671 1.797523158
83.08552677 0.63732578
155.1430416 0.5931415592
169.1586917 0.4643892251
209.1899918 0.5635058065
223.2056419 0.819622311
237.221292 0.5635058065
277.2525921 0.6054102386
291.2682422 0.7327744089
299.2733275 0.9538854892
303.2682422 0.4627049085
317.2838922 0.7816642778
343.2995423 0.8612642765
357.3151924 0.8164317718
359.3308424 0.522178894
371.3308424 0.8271953767
383.3308424 0.8589620095
385.3464925 1.074996433
387.3621425 0.9665013817
401.3414071 1.856150078
403.3570572 1.751956578
405.3727072 0.4794023877
409.382878 13.01696474
411.3621425 0.64771925
415.3934427 0.5306336981
427.3934427 29.27309258
429.3727072 1.1100703
445.4040074 15.61264719

Name: +ve in-silico MS/MS by CFM-ID for NLHQJXWYMZLQJY-TXNIMPHESA-N
ID: NLHQJXWYMZLQJY-TXNIMPHESA-N
Comment: Energy1
Num peaks: 31
55.05422664 2.845087532
69.06987671 4.875816985
83.08552677 1.862132929
155.1430416 0.9405125489
209.1899918 0.8733158799
223.2056419 1.113341645
237.221292 0.8733158799
285.2576775 0.9273762108
291.2682422 0.9356797689
297.2576775 1.346503421
299.2733275 2.273467176
301.2889776 2.206123793
305.2838922 1.036986743
315.2682422 1.041522552
317.2838922 1.640380748
319.2995423 1.229017471
341.2838922 1.062867974
343.2995423 2.190015372
345.3151924 1.465388899
353.3202777 1.227054898
355.2995423 0.8728069224
357.3151924 1.557759171
359.3308424 1.27268818
369.3151924 0.8629535255
371.3308424 2.717819955
383.3308424 0.8895719284
387.3621425 1.163589438
409.382878 5.187904674
427.3934427 7.887775593
429.3727072 1.016421503
445.4040074 3.146438336

Name: +ve in-silico MS/MS by CFM-ID for NLHQJXWYMZLQJY-TXNIMPHESA-N
ID: NLHQJXWYMZLQJY-TXNIMPHESA-N
Comment: Energy2
Num peaks: 31
53.03857658 2.519064693
55.05422664 2.610556217
67.05422664 1.293110245
69.06987671 2.977330737
189.1637771 1.310572592
191.1794272 1.326066168
205.1950772 1.201846227
217.1950772 1.310572592
219.2107273 1.326066168
255.2107273 1.205437641
257.2263773 1.523117705
259.2420274 1.412406766
269.2263773 1.205437641
271.2420274 1.290846367
273.2576775 1.345116096
283.2420274 1.175693155
285.2576775 2.514855749
287.2733275 1.429853509
299.2733275 1.191488801
303.2682422 1.338393447
325.2889776 1.128818393
341.2838922 1.16305865
343.2995423 2.467614486
353.3202777 1.190695351
357.3151924 1.557482478
369.3151924 1.382660196
371.3308424 2.89876388
397.382878 1.618402892
411.3621425 1.52456094
417.3727072 1.099693362
429.3727072 2.190397915

Name: +ve in-silico MS/MS by CFM-ID for DGAGPZOBTQYNRE-NQCQTZSJSA-N
ID: DGAGPZOBTQYNRE-NQCQTZSJSA-N
Comment: Energy0
Num peaks: 31
55.05422664 1.084176469
69.06987671 1.038424965
107.0855268 0.773671911
109.1011768 1.589332012
111.1168269 1.185751252
123.1168269 1.088886857
137.132477 1.084273579
151.148127 1.060810834
179.1794272 1.22038825
229.1950772 0.8774621804
231.2107273 0.6569661751
247.2056419 0.7203861325
257.2263773 0.9007960567
259.2420274 0.6946116342
271.2420274 0.8960666882
273.2576775 0.850226542
285.2576775 0.8038855512
287.2733275 0.6593034532
315.2682422 0.7259588921
325.2889776 0.7838314585
339.3046277 0.9068072372
353.3202777 0.7839147993
365.3202777 0.7976295059
367.3359278 0.8596697222
369.3515779 0.9998760466
383.3308424 2.493569133
385.3464925 2.339178821
397.382878 0.7913915616
409.382878 20.37881559
411.3621425 1.05110998
427.3934427 19.4695737

Name: +ve in-silico MS/MS by CFM-ID for DGAGPZOBTQYNRE-NQCQTZSJSA-N
ID: DGAGPZOBTQYNRE-NQCQTZSJSA-N
Comment: Energy1
Num peaks: 31
39.02292652 1.064355095
55.05422664 3.068607955
69.06987671 2.34991287
81.06987671 1.06293276
83.08552677 1.273889984
107.0855268 1.915821296
109.1011768 1.32026788
121.1011768 1.105598637
123.1168269 2.267995065
137.132477 1.757965952
151.148127 1.78597003
177.1637771 0.9586766992
179.1794272 1.310596737
257.2263773 1.148336273
271.2420274 1.918160737
273.2576775 1.196934824
285.2576775 1.799931604
289.2525921 1.096191255
297.2576775 0.9162308021
303.2682422 1.040040439
325.2889776 1.471602899
327.3046277 1.125262355
339.3046277 1.990801486
341.3202777 1.236273881
353.3202777 2.919996416
355.3359278 0.9640478768
357.3151924 1.096191255
369.3515779 1.016857142
371.3308424 1.040040439
409.382878 3.694785817
427.3934427 2.681119819

Name: +ve in-silico MS/MS by CFM-ID for DGAGPZOBTQYNRE-NQCQTZSJSA-N
ID: DGAGPZOBTQYNRE-NQCQTZSJSA-N
Comment: Energy2
Num peaks: 31
53.03857658 1.710523802
55.05422664 4.63200316
65.03857658 2.159145505
67.05422664 2.020052008
69.06987671 1.73589701
81.06987671 0.9588213744
123.1168269 0.9669635356
135.1168269 1.533880458
149.132477 1.079589783
151.148127 1.384417652
177.1637771 1.016638797
203.1794272 1.288839305
205.1950772 1.002137919
231.2107273 1.016834263
257.2263773 1.933804856
259.2420274 0.9301044534
271.2420274 2.164872174
273.2576775 0.9791937019
283.2420274 1.065549398
285.2576775 2.549491492
287.2733275 0.9894585741
323.2733275 1.52580019
325.2889776 2.868121925
327.3046277 1.140265862
339.3046277 2.711489207
351.3046277 1.05394091
353.3202777 3.208654822
367.3359278 0.8604597176
395.3672279 1.029746315
397.382878 1.561634104
411.3621425 1.923607249

Name: +ve in-silico MS/MS by CFM-ID for QMUXVPRGNJLGRT-PNTWTTAKSA-N
ID: QMUXVPRGNJLGRT-PNTWTTAKSA-N
Comment: Energy0
Num peaks: 31
57.06987671 0.5377955369
71.08552677 1.525635872
83.08552677 0.761129007
123.1168269 0.7377739303
137.132477 0.975029038
151.148127 0.7377739303
155.1430416 0.5123882844
191.1794272 0.7377739303
205.1950772 0.975029038
219.2107273 0.7377739303
223.2056419 0.5123882844
259.2420274 0.7377739303
273.2576775 0.975029038
287.2733275 0.7377739303
325.2889776 0.6662229716
327.3046277 0.7118688929
339.3046277 0.5820762414
341.3202777 0.5296461628
353.3202777 0.7531357801
357.3151924 0.5123882844
369.3515779 0.845425781
371.3308424 0.7047656821
383.3308424 0.5323691784
385.3464925 0.6874253315
393.3515779 0.8592529101
395.3672279 0.5754647839
397.382878 0.9834156156
399.3621425 0.8144923771
409.382878 29.10922029
411.3621425 1.492481749
427.3934427 27.03205015

Name: +ve in-silico MS/MS by CFM-ID for QMUXVPRGNJLGRT-PNTWTTAKSA-N
ID: QMUXVPRGNJLGRT-PNTWTTAKSA-N
Comment: Energy1
Num peaks: 31
71.08552677 1.896133691
81.06987671 1.612251288
83.08552677 1.085541312
121.1011768 1.459898288
123.1168269 1.310338157
135.1168269 1.532974134
137.132477 1.63196765
149.132477 1.466060782
151.148127 1.310338157
189.1637771 1.466060782
191.1794272 1.310338157
203.1794272 1.532974134
205.1950772 1.63196765
217.1950772 1.466060782
219.2107273 1.310338157
257.2263773 1.466060782
259.2420274 1.310338157
271.2420274 1.532974134
273.2576775 1.63196765
285.2576775 1.466060782
287.2733275 1.310338157
325.2889776 1.998975791
327.3046277 1.863998358
339.3046277 1.510323895
341.3202777 1.35863239
353.3202777 3.465249571
355.3359278 1.50492421
393.3515779 1.081947978
409.382878 8.187095089
411.3621425 1.702266456
427.3934427 5.755504355

Name: +ve in-silico MS/MS by CFM-ID for QMUXVPRGNJLGRT-PNTWTTAKSA-N
ID: QMUXVPRGNJLGRT-PNTWTTAKSA-N
Comment: Energy2
Num peaks: 31
55.05422664 1.487627169
67.05422664 1.321785668
121.1011768 1.612441137
123.1168269 1.696367382
135.1168269 1.407240216
137.132477 1.632676615
149.132477 1.954267332
151.148127 1.696367382
189.1637771 1.954267332
191.1794272 1.696367382
203.1794272 1.407240216
205.1950772 1.632676615
217.1950772 1.954267332
219.2107273 1.696367382
257.2263773 1.954267332
259.2420274 1.696367382
271.2420274 1.407240216
273.2576775 1.632676615
285.2576775 1.954267332
287.2733275 1.696367382
325.2889776 2.668442513
327.3046277 1.603953612
339.3046277 2.32518118
351.3046277 1.77792385
353.3202777 3.587717665
367.3359278 1.389518029
393.3515779 1.540194098
395.3672279 1.386595964
397.382878 2.102804851
399.3621425 1.707358358
411.3621425 2.740168747

Name: +ve in-silico MS/MS by CFM-ID for CIDHBCQEXDUWEB-HJSIMFEZSA-N
ID: CIDHBCQEXDUWEB-HJSIMFEZSA-N
Comment: Energy0
Num peaks: 31
55.05422664 1.147447192
69.06987671 0.8879250677
109.1011768 1.358704402
111.1168269 1.01251907
121.1011768 0.7445026538
123.1168269 1.091774378
135.1168269 1.384445683
137.132477 1.264721937
153.1273916 1.188935265
175.148127 0.9984611822
177.1637771 1.668708472
179.1794272 1.029252204
189.1637771 0.7348948179
191.1794272 1.082978721
193.1586917 0.8902676937
195.1743418 0.6730293476
219.2107273 0.8807036608
231.2107273 1.107213598
233.2263773 0.6924244451
271.2420274 0.6747709628
273.2576775 2.13040611
287.2733275 0.8392928587
327.3046277 0.6592859013
353.3202777 0.665902948
367.3359278 0.7048563224
369.3515779 0.7811422
383.3308424 2.105661563
385.3464925 2.041895276
397.382878 0.6746481175
409.382878 16.87415739
427.3934427 15.21120573

Name: +ve in-silico MS/MS by CFM-ID for CIDHBCQEXDUWEB-HJSIMFEZSA-N
ID: CIDHBCQEXDUWEB-HJSIMFEZSA-N
Comment: Energy1
Num peaks: 31
55.05422664 2.153205266
69.06987671 1.542216486
107.0855268 1.203000094
123.1168269 1.369698706
133.1011768 1.083935665
135.1168269 2.539339981
137.132477 1.619405974
149.0960915 1.004667019
149.132477 0.9289046211
153.1273916 1.7333338
173.132477 0.9818083806
175.148127 2.180870838
177.1637771 1.20133046
187.148127 1.255658187
189.1637771 1.449395853
191.1794272 1.821615633
217.1950772 1.079321746
219.2107273 1.452368178
229.1950772 1.376360279
231.2107273 1.307240936
271.2420274 1.549787332
273.2576775 4.256666535
285.2576775 1.120305329
287.2733275 1.030341654
299.2733275 1.487604477
301.2889776 1.193884777
325.2889776 1.026446955
339.3046277 1.151147008
353.3202777 1.873891115
409.382878 1.912645574
427.3934427 1.234011765

Name: +ve in-silico MS/MS by CFM-ID for CIDHBCQEXDUWEB-HJSIMFEZSA-N
ID: CIDHBCQEXDUWEB-HJSIMFEZSA-N
Comment: Energy2
Num peaks: 31
51.02292652 0.973228372
53.03857658 2.419557166
55.05422664 3.929887921
67.05422664 1.256971109
69.06987671 1.634736487
79.05422664 0.9962924907
133.1011768 1.614170585
135.1168269 1.877051829
175.148127 1.984902357
177.1637771 2.349135543
187.148127 1.022666883
189.1637771 1.686788224
191.1794272 1.618138552
203.1794272 1.044456279
215.1794272 1.342166544
217.1950772 2.007593848
219.2107273 1.52891494
255.2107273 1.075177419
257.2263773 2.222259369
259.2420274 1.26662309
271.2420274 2.133227878
273.2576775 2.793886381
285.2576775 1.619685081
297.2576775 1.795411722
299.2733275 2.101616348
323.2733275 1.075177419
325.2889776 2.019842251
339.3046277 1.910976718
353.3202777 2.320719807
397.382878 1.146188618
411.3621425 1.086044424

Name: +ve in-silico MS/MS by CFM-ID for YDNYDUBBAZTLTQ-LIVJDELJSA-N
ID: YDNYDUBBAZTLTQ-LIVJDELJSA-N
Comment: Energy0
Num peaks: 19
141.1273916 0.6032359924
155.1430416 0.8774100859
169.1586917 0.6032359924
209.1899918 0.6032359924
223.2056419 0.8774100859
237.221292 0.6032359924
277.2525921 0.6032359924
291.2682422 0.8774100859
305.2838922 0.6096204303
345.3151924 0.6298745832
367.3359278 2.268569472
369.3515779 1.62098709
385.3464925 1.528699622
387.3621425 3.022356415
409.382878 13.72101922
411.3621425 0.888012637
427.3934427 31.59871902
429.3727072 1.369689808
445.4040074 17.26056164

Name: +ve in-silico MS/MS by CFM-ID for YDNYDUBBAZTLTQ-LIVJDELJSA-N
ID: YDNYDUBBAZTLTQ-LIVJDELJSA-N
Comment: Energy1
Num peaks: 31
135.1168269 0.8772322206
141.1273916 1.047320996
149.132477 0.9224006016
155.1430416 1.335171051
169.1586917 1.047320996
203.1794272 0.8902137839
209.1899918 1.047320996
217.1950772 0.9224006016
223.2056419 1.335171051
237.221292 1.047320996
271.2420274 0.8902137839
277.2525921 1.047320996
285.2576775 0.9600752544
291.2682422 1.335171051
305.2838922 1.11581699
325.2889776 1.249184864
339.3046277 1.011168787
343.2995423 0.9990347686
345.3151924 1.176195133
353.3202777 2.121615527
359.3308424 1.169669168
367.3359278 3.540796181
369.3515779 5.710169795
371.3308424 1.634010787
385.3464925 2.31370525
387.3621425 4.49077849
409.382878 7.026553573
411.3621425 0.9653876762
427.3934427 10.59497704
429.3727072 1.557055166
445.4040074 4.193036892

Name: +ve in-silico MS/MS by CFM-ID for YDNYDUBBAZTLTQ-LIVJDELJSA-N
ID: YDNYDUBBAZTLTQ-LIVJDELJSA-N
Comment: Energy2
Num peaks: 31
123.1168269 1.723386191
137.132477 1.543591792
149.132477 1.765946833
151.148127 1.778789698
189.1637771 1.754137145
191.1794272 1.723386191
203.1794272 1.254036533
205.1950772 1.543591792
217.1950772 1.765946833
219.2107273 1.778789698
257.2263773 1.754137145
259.2420274 1.723386191
271.2420274 1.254036533
273.2576775 1.543591792
285.2576775 1.775413566
287.2733275 1.849532542
325.2889776 2.68139092
327.3046277 2.04957682
339.3046277 2.387894779
341.3202777 1.557888409
343.2995423 1.437646781
353.3202777 4.105448381
355.3359278 1.291141117
357.3151924 1.282446288
367.3359278 1.142420361
371.3308424 2.144326904
397.382878 2.02368168
411.3621425 1.575958353
415.3570572 1.839797147
417.3727072 1.998837236
429.3727072 3.872515834

Name: +ve in-silico MS/MS by CFM-ID for MLVSYGCURCOSKP-FXCPCPCLSA-N
ID: MLVSYGCURCOSKP-FXCPCPCLSA-N
Comment: Energy0
Num peaks: 31
55.05422664 1.155763599
69.06987671 1.134416223
83.08552677 1.097088272
109.1011768 0.5831742054
111.1168269 1.302665303
221.2263773 0.6714241456
273.2576775 0.7269373999
287.2733275 0.5691836999
295.2420274 0.5802684042
297.2576775 0.991722538
299.2733275 0.5678322434
315.2682422 0.784224686
325.2889776 1.078306912
327.3046277 0.7542733595
339.3046277 1.008350856
341.3202777 0.6069773959
343.2995423 0.5617042515
353.3202777 0.8648601272
357.3151924 0.6404557092
365.3202777 0.8638320956
367.3359278 0.9344485476
369.3515779 1.124935051
371.3308424 0.643284619
383.3308424 2.703717881
385.3464925 2.535518261
387.3621425 0.6979530736
397.382878 0.8541493343
399.3621425 0.6355338537
409.382878 23.49058999
411.3621425 1.361632333
427.3934427 21.87076022

Name: +ve in-silico MS/MS by CFM-ID for MLVSYGCURCOSKP-FXCPCPCLSA-N
ID: MLVSYGCURCOSKP-FXCPCPCLSA-N
Comment: Energy1
Num peaks: 31
39.02292652 1.420217051
55.05422664 3.371215584
69.06987671 2.895121555
83.08552677 2.094500021
109.1011768 1.084566669
111.1168269 1.347005387
123.1168269 0.9311766228
221.2263773 0.9453015088
231.2107273 1.006827657
257.2263773 0.9154024795
271.2420274 0.96753788
273.2576775 0.9968929842
285.2576775 0.915174016
287.2733275 0.9817922872
295.2420274 0.9368653707
297.2576775 0.9728658998
325.2889776 2.002981229
327.3046277 1.531050229
337.2889776 0.9793453992
339.3046277 2.547429464
341.3202777 1.615164359
353.3202777 3.70267031
355.3359278 1.206546624
357.3151924 1.411252167
365.3202777 0.9297184273
367.3359278 1.05678094
369.3515779 1.28171211
371.3308424 1.33896281
409.382878 5.617711692
411.3621425 1.326587808
427.3934427 3.956782111

Name: +ve in-silico MS/MS by CFM-ID for MLVSYGCURCOSKP-FXCPCPCLSA-N
ID: MLVSYGCURCOSKP-FXCPCPCLSA-N
Comment: Energy2
Num peaks: 31
53.03857658 1.354074112
55.05422664 3.771613444
67.05422664 1.909749349
69.06987671 1.397483174
121.1011768 0.9455175584
123.1168269 1.404322207
135.1168269 1.455000274
137.132477 1.289572427
149.132477 1.622617751
151.148127 1.300232622
203.1794272 1.748761027
205.1950772 1.019582525
257.2263773 1.598615067
259.2420274 1.067515136
271.2420274 1.316628383
273.2576775 1.054049083
285.2576775 1.592059784
287.2733275 1.200214117
323.2733275 1.03037947
325.2889776 2.950328175
327.3046277 1.245959811
339.3046277 3.199767954
351.3046277 1.261427976
353.3202777 3.778515805
355.3359278 0.9901896546
367.3359278 1.007730921
395.3672279 1.200001091
397.3464925 1.010573788
397.382878 1.81982941
399.3621425 1.161398874
411.3621425 2.634310243

Name: +ve in-silico MS/MS by CFM-ID for OPDQSNQDIGJUIR-FEHKDBFISA-N
ID: OPDQSNQDIGJUIR-FEHKDBFISA-N
Comment: Energy0
Num peaks: 31
57.06987671 0.8326913849
71.08552677 1.013695127
121.1011768 0.7690515274
135.1168269 1.382498314
137.132477 0.7271676303
139.148127 0.6980271782
153.1273916 1.363139421
189.1637771 1.012737429
191.1794272 1.136656378
193.1586917 1.027476513
195.1743418 0.7763195886
203.1794272 0.816995392
205.1950772 1.232028028
217.1950772 0.7812657645
219.2107273 1.248163026
231.2107273 1.312832351
233.2263773 0.9988091692
259.2420274 0.6717458943
273.2576775 2.304319577
287.2733275 0.9721927969
371.3308424 1.013177902
373.3464925 0.626299232
383.3308424 0.6944857753
385.3464925 1.031451926
387.3621425 0.6378663558
397.382878 0.7714277987
399.3621425 0.8186666562
401.3777926 0.7339000401
409.382878 20.86252449
411.3621425 1.203303901
427.3934427 18.72142355

Name: +ve in-silico MS/MS by CFM-ID for OPDQSNQDIGJUIR-FEHKDBFISA-N
ID: OPDQSNQDIGJUIR-FEHKDBFISA-N
Comment: Energy1
Num peaks: 31
71.08552677 1.093638234
133.1011768 1.025128279
135.1168269 2.814676241
137.132477 0.9097804458
149.0960915 1.273356165
153.1273916 2.152903109
173.132477 1.193027353
175.148127 1.348374049
187.148127 1.55541327
189.1637771 1.846291235
191.1794272 1.193208634
201.1637771 1.456858785
203.1794272 1.859356642
205.1950772 2.371217502
217.1950772 1.257466981
219.2107273 1.915392422
229.1950772 1.342858841
231.2107273 2.067678879
233.2263773 0.9646348554
257.2263773 0.9773199463
271.2420274 1.247469302
273.2576775 4.077554732
287.2733275 1.324396439
299.2733275 1.708049188
301.2889776 1.606140175
353.3202777 1.335303613
355.2995423 0.8839188599
371.3308424 1.347686251
409.382878 2.876659556
411.3621425 1.097512274
427.3934427 1.891254314

Name: +ve in-silico MS/MS by CFM-ID for OPDQSNQDIGJUIR-FEHKDBFISA-N
ID: OPDQSNQDIGJUIR-FEHKDBFISA-N
Comment: Energy2
Num peaks: 31
55.05422664 1.213008232
65.03857658 1.247952042
67.05422664 1.294933984
81.06987671 1.151511648
121.1011768 1.680357195
123.1168269 1.159999407
133.1011768 1.182912745
149.132477 1.219140433
175.148127 1.417660579
177.1637771 1.511836219
189.1637771 2.064984487
191.1794272 1.356217678
201.1637771 1.426810087
203.1794272 2.130520745
205.1950772 2.586510661
215.1794272 1.164504049
217.1950772 1.569089665
219.2107273 1.815896859
231.2107273 1.1349805
257.2263773 1.923041381
259.2420274 1.474801405
271.2420274 1.708373189
297.2576775 1.836544216
299.2733275 2.153142072
325.2889776 1.207995061
351.3046277 1.351436968
353.3202777 1.254888048
371.3308424 1.431342715
397.382878 1.326104761
399.3621425 1.305719104
411.3621425 1.963543589

Name: +ve in-silico MS/MS by CFM-ID for HFSACQSILLSUII-ISSAZSKYSA-N
ID: HFSACQSILLSUII-ISSAZSKYSA-N
Comment: Energy0
Num peaks: 31
57.06987671 0.5287484497
71.08552677 1.535762922
85.10117684 0.597599879
123.1168269 0.4859613829
125.132477 0.5292246081
139.1117415 0.5031763084
139.148127 0.7697601184
153.1637771 0.5292246081
207.1743418 0.5031763084
207.2107273 0.5292246081
221.2263773 0.7697601184
235.2420274 0.5292246081
273.2576775 0.4859613829
275.2733275 0.5292246081
289.2525921 0.5031763084
289.2889776 0.7697601184
301.2889776 0.6055722821
353.3202777 1.619681555
355.2995423 0.4777938803
355.3359278 0.9997052962
357.3151924 0.5031763084
367.3359278 0.946354981
369.3151924 0.4624272405
369.3515779 1.741542991
371.3308424 0.6918864158
383.3308424 0.4946398126
393.3515779 0.9943703862
399.3621425 0.8662137386
409.382878 28.52021535
411.3621425 1.634826032
427.3934427 26.35491823

Name: +ve in-silico MS/MS by CFM-ID for HFSACQSILLSUII-ISSAZSKYSA-N
ID: HFSACQSILLSUII-ISSAZSKYSA-N
Comment: Energy1
Num peaks: 31
55.05422664 1.073890375
69.06987671 1.065517656
71.08552677 2.255513963
83.08552677 1.173831251
85.10117684 0.9822665595
123.0804414 0.991784274
123.1168269 0.9465079276
137.132477 0.9866624399
139.148127 1.143985834
221.2263773 1.143985834
273.2576775 0.9465079276
287.2733275 0.9866624399
289.2889776 1.143985834
299.2733275 1.218443604
325.2889776 2.284597235
327.3046277 1.00158288
337.2889776 1.081566601
339.3046277 0.9910570952
351.3046277 1.158275253
353.3202777 3.361623069
355.3359278 1.036731817
367.3359278 1.721282211
369.3515779 2.44609278
371.3308424 1.065547008
383.3672279 0.9883090317
393.3515779 1.14679812
397.382878 1.519904228
399.3621425 0.9455010993
409.382878 7.624931241
411.3621425 1.702565223
427.3934427 5.316756815

Name: +ve in-silico MS/MS by CFM-ID for HFSACQSILLSUII-ISSAZSKYSA-N
ID: HFSACQSILLSUII-ISSAZSKYSA-N
Comment: Energy2
Num peaks: 31
53.03857658 0.9900670872
55.05422664 1.638636032
69.06987671 1.084025697
71.08552677 1.32836925
81.06987671 1.248190771
83.08552677 1.157415719
121.1011768 1.943793738
123.1168269 1.206836411
135.1168269 1.089584283
149.132477 1.212932845
151.148127 1.161993037
203.1794272 1.992033959
205.1950772 1.207666513
231.2107273 1.212932845
233.2263773 1.161993037
271.2420274 1.943793738
273.2576775 1.206836411
285.2576775 1.089584283
299.2733275 1.038551201
325.2889776 2.987314488
337.2889776 1.103085714
339.3046277 1.826072493
351.3046277 1.645456704
353.3202777 4.08670066
355.3359278 1.333909153
367.3359278 2.394139921
369.3515779 1.338268182
393.3515779 1.869494006
397.3464925 1.556015661
399.3621425 1.923113062
411.3621425 2.778241586

Name: +ve in-silico MS/MS by CFM-ID for FPGOBAVTXMFTQR-LXERUMJASA-N
ID: FPGOBAVTXMFTQR-LXERUMJASA-N
Comment: Energy0
Num peaks: 25
55.05422664 1.522733175
69.06987671 1.534075022
83.08552677 1.372586967
137.132477 0.8359373447
139.148127 1.730738027
207.1743418 0.8475294005
221.2263773 0.8724411427
273.2576775 1.323982734
275.2733275 1.691583876
287.236942 0.8393779435
287.2733275 1.416743893
289.2525921 1.744882285
289.2889776 2.410265263
301.2525921 0.8123821635
301.2889776 1.129055359
303.2682422 1.1996395
303.3046277 1.042104467
343.2995423 1.279465912
357.3151924 1.423104813
371.3308424 1.465291992
383.3308424 4.521352875
385.3464925 4.11370082
387.3621425 1.118354241
411.3621425 1.88542038
427.3934427 41.87256152

Name: +ve in-silico MS/MS by CFM-ID for FPGOBAVTXMFTQR-LXERUMJASA-N
ID: FPGOBAVTXMFTQR-LXERUMJASA-N
Comment: Energy1
Num peaks: 31
55.05422664 4.717027618
69.06987671 4.21444354
83.08552677 2.477870731
109.1011768 1.576901144
111.1168269 1.53021259
137.132477 1.845360302
139.148127 2.21920383
219.2107273 1.135370936
221.2263773 1.195074449
233.2263773 1.962171117
273.2576775 1.392633263
275.2733275 1.455587725
287.236942 1.922762904
287.2733275 1.120153814
289.2525921 2.390148898
301.2525921 1.790941079
301.2889776 1.808304104
303.2682422 1.874855752
303.3046277 1.435411911
315.2682422 1.846479003
317.2838922 1.847509773
341.2838922 1.442351816
343.2995423 1.588129783
355.2995423 1.596217371
357.3151924 3.257776934
371.3308424 3.671754844
383.3308424 2.01756039
385.3464925 1.264865935
387.3621425 1.942054953
411.3621425 1.931433372
427.3934427 7.198647064

Name: +ve in-silico MS/MS by CFM-ID for FPGOBAVTXMFTQR-LXERUMJASA-N
ID: FPGOBAVTXMFTQR-LXERUMJASA-N
Comment: Energy2
Num peaks: 31
53.03857658 1.855304316
55.05422664 7.667971438
69.06987671 8.997169553
79.05422664 1.264233527
137.132477 1.074741348
139.148127 1.018072486
151.148127 1.137205209
205.1950772 2.594899149
219.1743418 1.137205209
219.2107273 2.84309131
233.2263773 3.216078176
271.2056419 1.187058361
273.221292 1.137205209
275.2733275 3.192123922
279.3046277 1.695167442
287.236942 1.645375066
289.2525921 1.729666719
293.3202777 1.221386173
299.236942 1.315381055
301.2525921 2.274410418
301.2889776 1.087254311
303.2682422 1.759705811
303.3046277 2.221546181
315.2682422 1.156139551
341.2838922 1.164813539
343.2995423 1.672735686
355.2995423 1.073791606
369.3151924 1.527105772
371.3308424 2.760169364
399.3621425 1.023339816
411.3621425 3.52038041

Name: +ve in-silico MS/MS by CFM-ID for BMTRRCREWLAQBX-CHJNBIAGSA-N
ID: BMTRRCREWLAQBX-CHJNBIAGSA-N
Comment: Energy0
Num peaks: 31
57.06987671 0.6509651996
71.08552677 0.6505396096
139.148127 0.6517628086
189.1637771 1.101180889
191.1794272 1.270163758
201.1637771 0.6324629562
203.1794272 1.954713228
205.1950772 3.162966043
207.1743418 0.5427474456
207.2107273 0.697785041
217.1950772 0.7911521784
219.2107273 1.287177523
221.1899918 1.480973743
235.2056419 0.5923480606
273.2576775 0.6517628086
353.3202777 0.7484968599
355.3359278 0.6844039742
369.3151924 0.5466025577
371.3308424 1.079059235
373.3464925 0.8677600675
383.3308424 0.7656719561
383.3672279 0.8725611261
385.3464925 1.204363943
387.3621425 0.8369574391
397.3464925 0.9581526773
397.382878 0.8281989031
399.3621425 1.687713947
401.3777926 1.424251096
409.382878 22.71121636
411.3621425 1.33942263
427.3934427 20.8690207

Name: +ve in-silico MS/MS by CFM-ID for BMTRRCREWLAQBX-CHJNBIAGSA-N
ID: BMTRRCREWLAQBX-CHJNBIAGSA-N
Comment: Energy1
Num peaks: 31
175.148127 1.469066538
177.1637771 1.047132677
189.1637771 1.512027035
191.1794272 1.30678476
201.1637771 1.480744611
203.1794272 4.538407332
205.1950772 7.293217697
217.1950772 1.381776479
219.2107273 1.688637848
221.1899918 2.758587272
231.2107273 1.719124743
233.2263773 1.360838959
257.2263773 1.023475373
325.2889776 1.201386932
327.3046277 0.9264256148
339.3046277 0.8970689546
351.3046277 0.9108061183
353.3202777 2.693741057
355.3359278 1.506154917
367.3359278 0.8659692772
369.3151924 1.084772636
371.3308424 1.25164692
383.3308424 0.8752903669
383.3672279 1.003029001
385.3464925 1.001483218
397.3464925 1.283734397
399.3621425 1.296181553
401.3777926 0.8588538704
409.382878 3.91803573
411.3621425 1.274136567
427.3934427 2.67376462

Name: +ve in-silico MS/MS by CFM-ID for BMTRRCREWLAQBX-CHJNBIAGSA-N
ID: BMTRRCREWLAQBX-CHJNBIAGSA-N
Comment: Energy2
Num peaks: 31
55.05422664 1.445572216
121.1011768 1.788042029
123.1168269 1.420998838
137.132477 1.133011431
147.1168269 1.286585838
149.132477 1.99872979
151.148127 1.23900308
177.1637771 1.47289445
189.1637771 1.931862333
191.1794272 1.799471757
201.1637771 1.447619739
203.1794272 2.721097129
205.1950772 4.363685393
217.1950772 1.189788282
229.1950772 1.119845516
231.2107273 1.423218788
257.2263773 1.330680674
271.2420274 1.133011431
285.2576775 1.420998838
325.2889776 1.969774214
339.3046277 1.669798513
351.3046277 1.372680047
353.3202777 3.218582834
355.3359278 1.734177272
383.3672279 0.9882525687
385.3464925 1.161995688
395.3672279 1.01122813
397.3464925 2.316996194
397.382878 1.533550849
399.3621425 2.436267469
411.3621425 2.473476486

Name: +ve in-silico MS/MS by CFM-ID for VNBRFEUEYRHQBM-OPEBEUCHSA-N
ID: VNBRFEUEYRHQBM-OPEBEUCHSA-N
Comment: Energy0
Num peaks: 31
55.05422664 1.160790318
57.06987671 0.8064833224
69.06987671 0.8769925016
109.1011768 1.337249004
111.1168269 0.9965717611
123.1168269 0.8489850591
137.132477 0.8482680117
177.1637771 1.362980897
179.1794272 1.015412605
191.1794272 0.8650405774
205.1950772 0.8688614845
219.2107273 0.8280075032
247.2056419 0.785072359
249.221292 0.8071968092
303.2682422 0.7405080337
315.2682422 1.025927962
317.2838922 1.162866724
345.3151924 0.7451479753
357.3151924 0.978107177
365.3202777 1.077010524
367.3359278 1.075816341
369.3515779 1.349982244
371.3308424 1.444089167
383.3308424 5.763886983
383.3672279 1.043965421
385.3464925 4.879498449
387.3621425 1.053602793
397.382878 1.666834031
409.382878 7.64204312
411.3621425 1.013987073
427.3934427 19.28456088

Name: +ve in-silico MS/MS by CFM-ID for VNBRFEUEYRHQBM-OPEBEUCHSA-N
ID: VNBRFEUEYRHQBM-OPEBEUCHSA-N
Comment: Energy1
Num peaks: 31
43.01784114 1.150267006
55.05422664 2.372499915
69.06987671 1.583154969
107.0855268 1.196612167
123.1168269 1.262862914
137.132477 1.280018086
175.148127 1.640076439
177.1637771 1.025965941
191.1794272 1.564176598
203.1794272 0.8694272197
205.1950772 1.484053907
219.2107273 1.052820202
221.1899918 1.093274544
235.2056419 1.037273133
289.2525921 1.093274544
303.2682422 1.037273133
313.2525921 0.9168397571
315.2682422 1.208251578
317.2838922 1.045473406
357.3151924 1.455206811
367.3359278 1.158139767
369.3151924 1.027273723
369.3515779 1.92181734
371.3308424 2.266611549
383.3308424 2.393937089
383.3672279 1.234748431
385.3464925 1.739107811
387.3621425 1.672488398
397.382878 1.336868048
409.382878 2.794203611
427.3934427 1.50126068

Name: +ve in-silico MS/MS by CFM-ID for VNBRFEUEYRHQBM-OPEBEUCHSA-N
ID: VNBRFEUEYRHQBM-OPEBEUCHSA-N
Comment: Energy2
Num peaks: 31
41.03857658 0.9561610639
53.03857658 2.05202653
55.05422664 4.066465945
67.05422664 1.177501082
69.06987671 1.628919353
135.1168269 0.8393704225
175.148127 0.948871557
177.1637771 1.553523947
179.1794272 0.865560647
189.1637771 1.093811473
191.1794272 1.372622145
203.1794272 1.591215724
205.1950772 1.51712119
217.1950772 1.236383577
233.1899918 0.8393704225
271.2420274 1.404309392
273.221292 1.250137024
285.2576775 1.01206512
313.2525921 0.9161904276
341.2838922 1.431208384
343.2995423 1.020607798
353.3202777 1.364174734
355.2995423 1.242671351
357.3151924 1.245839255
367.3359278 1.018870143
369.3151924 1.82473984
369.3515779 1.093749685
371.3308424 1.796950868
383.3672279 1.085167242
397.382878 0.9870883873
411.3621425 1.630755835

Name: +ve in-silico MS/MS by CFM-ID for BVMWOSNBDNNUBA-NBANTFJXSA-N
ID: BVMWOSNBDNNUBA-NBANTFJXSA-N
Comment: Energy0
Num peaks: 31
55.05422664 0.6525337337
57.06987671 0.9700711102
71.08552677 1.304900341
139.148127 0.6530632445
189.1637771 1.100962175
191.1794272 1.271540839
201.1637771 0.6309787631
203.1794272 1.954500916
205.1950772 3.136397598
207.2107273 0.6985379166
217.1950772 0.7915437491
219.2107273 1.288287527
221.1899918 1.486222066
235.2056419 0.5944371566
273.2576775 0.6530632445
353.3202777 0.7963351884
355.3359278 0.6856046784
369.3515779 0.6827368023
371.3308424 0.9489730282
373.3464925 0.7988550821
383.3308424 0.7891534138
383.3672279 0.5838647559
385.3464925 1.067307408
387.3621425 0.8506631215
397.3464925 0.5929080758
397.382878 0.8308235259
399.3621425 1.159580244
401.3777926 1.237266234
409.382878 22.70572207
411.3621425 1.356897495
427.3934427 20.96977936

Name: +ve in-silico MS/MS by CFM-ID for BVMWOSNBDNNUBA-NBANTFJXSA-N
ID: BVMWOSNBDNNUBA-NBANTFJXSA-N
Comment: Energy1
Num peaks: 31
55.05422664 1.254177277
57.06987671 0.9864586421
71.08552677 1.479272813
123.1168269 0.9057117664
151.148127 0.9158310893
175.148127 1.464117933
177.1637771 1.044254592
189.1637771 1.505275057
191.1794272 1.301422937
201.1637771 1.463240998
203.1794272 4.5186625
205.1950772 6.689290299
217.1950772 1.376338077
219.2107273 1.681958009
221.1899918 2.752553459
231.2107273 1.712343757
233.2263773 1.356449704
257.2263773 1.01954958
325.2889776 1.197483482
327.3046277 0.9237568729
339.3046277 0.8944861661
351.3046277 0.9685518302
353.3202777 2.690201423
355.3359278 1.502241429
367.3359278 1.0316838
369.3151924 1.065659122
371.3308424 1.153700657
383.3672279 0.8811759077
409.382878 3.875426055
411.3621425 1.233253333
427.3934427 2.664816124

Name: +ve in-silico MS/MS by CFM-ID for BVMWOSNBDNNUBA-NBANTFJXSA-N
ID: BVMWOSNBDNNUBA-NBANTFJXSA-N
Comment: Energy2
Num peaks: 31
55.05422664 1.845802295
81.06987671 1.416975723
83.08552677 1.206342767
121.1011768 2.284340835
123.1168269 1.890323343
137.132477 1.156461969
147.1168269 1.312825203
149.132477 2.499414214
151.148127 1.704360744
177.1637771 1.503552202
189.1637771 1.969080409
191.1794272 1.834801181
201.1637771 1.47173634
203.1794272 2.771512222
205.1950772 1.301904857
217.1950772 1.214326088
231.2107273 1.45143554
257.2263773 1.357055067
271.2420274 1.156461969
285.2576775 1.449176621
325.2889776 2.00987462
339.3046277 1.704911218
351.3046277 1.596594719
353.3202777 3.337777715
355.3359278 1.770578992
367.3359278 1.238861004
383.3308424 1.233980025
397.3464925 1.458804999
397.382878 1.566868577
399.3621425 1.542018363
411.3621425 2.598607435

Name: +ve in-silico MS/MS by CFM-ID for JOCIRBSYAYKMEF-YDPPSCFKSA-N
ID: JOCIRBSYAYKMEF-YDPPSCFKSA-N
Comment: Energy0
Num peaks: 31
57.06987671 0.5326914694
71.08552677 1.547217757
85.10117684 0.6051749235
123.1168269 0.807377875
125.132477 0.529777869
139.148127 0.867180657
151.148127 0.807377875
191.1794272 0.7304609206
205.1950772 0.9658905002
219.2107273 0.7304609206
257.2263773 0.5788743049
259.2420274 0.7239181048
273.2576775 1.079048265
285.2576775 0.5788743049
287.2733275 0.7239181048
325.2889776 0.6396266886
327.3046277 0.5884404064
339.3046277 0.5766821958
341.3202777 0.5234033458
353.3202777 0.7255380751
369.3515779 0.8348496137
371.3308424 0.6983387205
383.3308424 0.5276969314
385.3464925 0.6816027225
393.3515779 0.8485275766
395.3672279 0.5707057878
397.382878 0.9752829354
399.3621425 0.8451837751
409.382878 28.70161023
411.3621425 1.370642943
427.3934427 26.69941267

Name: +ve in-silico MS/MS by CFM-ID for JOCIRBSYAYKMEF-YDPPSCFKSA-N
ID: JOCIRBSYAYKMEF-YDPPSCFKSA-N
Comment: Energy1
Num peaks: 31
71.08552677 2.328992482
83.08552677 1.130934249
121.1011768 1.806910235
123.1168269 1.17581703
135.1168269 1.598937115
137.132477 1.172556706
149.132477 1.812995238
151.148127 1.17581703
189.1637771 1.439999491
191.1794272 1.287223215
203.1794272 1.506335442
205.1950772 1.603759213
217.1950772 1.439999491
219.2107273 1.287223215
257.2263773 1.329218367
259.2420274 1.305882961
271.2420274 1.37636582
273.2576775 1.683187128
285.2576775 1.329218367
287.2733275 1.305882961
325.2889776 1.882196717
327.3046277 1.52145769
337.2889776 1.112280366
339.3046277 1.484482661
341.3202777 1.333806308
351.3046277 1.148949197
353.3202777 3.325410144
355.3359278 1.482384845
409.382878 7.947933355
411.3621425 1.617822492
427.3934427 5.61166767

Name: +ve in-silico MS/MS by CFM-ID for JOCIRBSYAYKMEF-YDPPSCFKSA-N
ID: JOCIRBSYAYKMEF-YDPPSCFKSA-N
Comment: Energy2
Num peaks: 31
55.05422664 1.499572204
65.03857658 1.360839953
71.08552677 1.352686371
81.06987671 1.314503286
83.08552677 1.243247561
121.1011768 1.498878316
123.1168269 1.676053429
135.1168269 1.240927695
149.132477 1.843631821
151.148127 1.676053429
189.1637771 1.969414878
191.1794272 1.709617959
203.1794272 1.418207151
205.1950772 1.645747548
217.1950772 1.969414878
219.2107273 1.709617959
257.2263773 1.930686915
259.2420274 1.458840234
273.2576775 1.433414262
285.2576775 1.930686915
287.2733275 1.458840234
325.2889776 2.736556776
339.3046277 2.34427534
351.3046277 1.645635593
353.3202777 3.663258331
367.3359278 1.40076092
393.3515779 1.550711791
395.3672279 1.398589753
397.382878 2.120993709
399.3621425 2.137380395
411.3621425 2.834704475

Name: +ve in-silico MS/MS by CFM-ID for DICCPNLDOZNSML-CEEMYSEHSA-N
ID: DICCPNLDOZNSML-CEEMYSEHSA-N
Comment: Energy0
Num peaks: 31
55.05422664 1.155469876
69.06987671 1.13413098
83.08552677 1.096810523
109.1011768 0.5830285191
111.1168269 1.302342527
221.2263773 0.6712557937
259.2420274 0.5835714096
273.2576775 0.726748529
287.2733275 0.5691175345
295.2420274 0.5805627329
297.2576775 0.9921892656
299.2733275 0.5680840002
315.2682422 0.7837993781
325.2889776 1.078512924
327.3046277 0.7543262825
339.3046277 1.008514358
341.3202777 0.6071094743
353.3202777 0.8649026038
357.3151924 0.6401083714
365.3202777 0.8637618317
367.3359278 0.9343707011
369.3515779 1.125294748
371.3308424 0.642935747
383.3308424 2.702320505
385.3464925 2.534212917
387.3621425 0.6975861853
397.382878 0.8537330561
399.3621425 0.6352241199
409.382878 23.49600685
411.3621425 1.360960287
427.3934427 21.85459526

Name: +ve in-silico MS/MS by CFM-ID for DICCPNLDOZNSML-CEEMYSEHSA-N
ID: DICCPNLDOZNSML-CEEMYSEHSA-N
Comment: Energy1
Num peaks: 31
39.02292652 1.419811887
55.05422664 3.370338518
67.05422664 0.8940050569
69.06987671 2.894470942
83.08552677 2.094014149
109.1011768 1.084354614
111.1168269 1.346824355
123.1168269 0.9308863011
221.2263773 0.9450879516
257.2263773 1.213837017
271.2420274 0.9675158338
273.2576775 0.9966485603
285.2576775 0.9148902356
287.2733275 0.982058375
295.2420274 0.9377052589
297.2576775 0.9735880466
325.2889776 2.002975502
327.3046277 1.530896995
337.2889776 0.9808817305
339.3046277 2.547774877
341.3202777 1.615704237
353.3202777 3.702000204
355.3359278 1.205705061
357.3151924 1.410138761
365.3202777 0.9296328347
367.3359278 1.056511435
369.3515779 1.281487146
371.3308424 1.337906437
409.382878 5.625215441
411.3621425 1.3256503
427.3934427 3.952048907

Name: +ve in-silico MS/MS by CFM-ID for DICCPNLDOZNSML-CEEMYSEHSA-N
ID: DICCPNLDOZNSML-CEEMYSEHSA-N
Comment: Energy2
Num peaks: 31
53.03857658 1.345447401
55.05422664 3.7494353
67.05422664 1.898714091
69.06987671 1.390625256
123.1168269 1.396019917
135.1168269 1.446570769
137.132477 1.281915169
149.132477 1.571935275
151.148127 1.076239023
203.1794272 1.739165849
205.1950772 1.013929532
231.2107273 1.058378487
233.2263773 1.013929532
257.2263773 1.482104277
259.2420274 1.032623531
271.2420274 1.309393672
273.2576775 1.047974672
285.2576775 1.582759579
287.2733275 1.193920393
323.2733275 1.026105476
325.2889776 2.934174776
327.3046277 1.239555767
339.3046277 3.181753307
351.3046277 1.255401127
353.3202777 3.756768291
367.3359278 1.001587527
395.3672279 1.192290281
397.3464925 1.004080176
397.382878 1.808135789
399.3621425 1.153936109
411.3621425 2.617355109

Name: +ve in-silico MS/MS by CFM-ID for XJJAVFWIAXATMT-KNUFMLCHSA-N
ID: XJJAVFWIAXATMT-KNUFMLCHSA-N
Comment: Energy0
Num peaks: 31
55.05422664 1.153681048
69.06987671 1.142021213
83.08552677 1.097774477
125.132477 0.4637067402
137.132477 0.6464224895
139.148127 1.348928035
153.1637771 0.4637067402
221.2263773 0.6744640173
235.2420274 0.4637067402
275.2733275 0.4637067402
289.2525921 0.8790455962
289.2889776 0.6744640173
301.2889776 0.6193818754
303.2682422 0.6043604365
325.2889776 0.8703221806
339.3046277 0.814035471
343.2995423 0.5599029884
353.3202777 1.665165765
355.3359278 0.8806439383
357.3151924 0.6384019072
365.3202777 0.8703005118
367.3359278 1.584580915
369.3515779 1.945732283
371.3308424 0.6412217453
383.3308424 2.600185201
385.3464925 2.276785637
387.3621425 0.5021014064
399.3621425 0.605834854
409.382878 24.01563758
411.3621425 1.610235076
427.3934427 21.77520865

Name: +ve in-silico MS/MS by CFM-ID for XJJAVFWIAXATMT-KNUFMLCHSA-N
ID: XJJAVFWIAXATMT-KNUFMLCHSA-N
Comment: Energy1
Num peaks: 31
39.02292652 1.222390956
55.05422664 3.293224124
67.05422664 0.8259367768
69.06987671 2.659584605
83.08552677 2.017029576
109.1011768 1.416510426
111.1168269 1.274438182
135.1168269 0.8646473587
137.132477 1.31928306
139.148127 1.705340892
221.2263773 0.8526704459
269.2263773 0.8183857755
285.2576775 0.8266788357
289.2525921 1.011966168
289.2889776 0.8526704459
299.2733275 1.308582902
325.2889776 1.891327034
327.3046277 0.9882336728
337.2889776 0.8833432174
339.3046277 1.929494237
341.3202777 0.8394078731
353.3202777 3.453426909
357.3151924 1.258669825
365.3202777 0.8488097985
367.3359278 1.592633979
369.3515779 2.594333433
371.3308424 1.194196278
397.382878 1.15431078
409.382878 4.870139716
411.3621425 1.489229903
427.3934427 3.322344602

Name: +ve in-silico MS/MS by CFM-ID for XJJAVFWIAXATMT-KNUFMLCHSA-N
ID: XJJAVFWIAXATMT-KNUFMLCHSA-N
Comment: Energy2
Num peaks: 31
53.03857658 1.596663814
55.05422664 5.144502496
67.05422664 1.531838245
69.06987671 1.27880705
121.1011768 0.8995377565
135.1168269 1.11248845
137.132477 0.9022763017
139.148127 1.399972896
149.132477 0.9607917606
151.148127 0.9204411769
203.1794272 1.578684773
205.1950772 0.9204411769
231.2107273 0.9607917606
233.2263773 0.9204411769
271.2420274 2.077656317
273.2576775 0.9204411769
281.2263773 1.219360054
283.2420274 1.222081941
285.2576775 1.483083744
299.2733275 1.363197065
323.2733275 0.9069527676
325.2889776 2.477249261
339.3046277 2.490315871
351.3046277 1.153087573
353.3202777 3.80894839
355.3359278 1.062449512
367.3359278 1.779178998
369.3515779 1.491006244
397.3464925 1.062042382
399.3621425 1.154409576
411.3621425 2.900758481

Name: +ve in-silico MS/MS by CFM-ID for IBTBZLYRNUPSAW-CEJSVNTQSA-N
ID: IBTBZLYRNUPSAW-CEJSVNTQSA-N
Comment: Energy0
Num peaks: 31
55.05422664 1.042841339
69.06987671 1.013575001
107.0855268 0.7579012561
109.1011768 1.553746381
111.1168269 1.118423497
123.1168269 0.9688181746
137.132477 0.9527936478
177.1637771 1.443116778
179.1794272 1.096896903
191.1794272 1.630922455
235.2056419 0.8313940159
247.2056419 1.084764333
249.221292 1.07097809
271.2420274 0.8718566814
285.2576775 0.7838640955
289.2525921 1.071532565
303.2682422 1.076265553
315.2682422 1.326940643
317.2838922 1.493391542
339.3046277 0.8718566814
353.3202777 0.7838640955
357.3151924 1.071532565
365.3202777 1.197188073
367.3359278 1.240473408
371.3308424 1.076265553
383.3308424 3.906344883
385.3464925 3.633659019
387.3621425 0.8432765689
409.382878 20.15393906
411.3621425 0.8917387381
427.3934427 17.10440466

Name: +ve in-silico MS/MS by CFM-ID for IBTBZLYRNUPSAW-CEJSVNTQSA-N
ID: IBTBZLYRNUPSAW-CEJSVNTQSA-N
Comment: Energy1
Num peaks: 31
55.05422664 2.578896786
69.06987671 2.263440741
107.0855268 1.769859808
109.1011768 1.304479012
123.1168269 1.765446015
137.132477 1.625631312
175.148127 1.721042251
187.148127 1.102212467
191.1794272 2.45448022
203.1794272 1.240689334
205.1950772 2.046532251
217.1950772 1.926283502
227.1794272 1.013283626
229.1950772 1.517182343
235.2056419 1.277199557
271.2056419 1.353041842
271.2420274 2.002187385
285.2576775 1.890172423
289.2525921 1.705824887
295.2420274 1.096694932
297.2576775 1.37723471
303.2682422 1.618446467
315.2682422 1.101037342
317.2838922 1.474711451
339.3046277 2.002187385
353.3202777 1.890172423
357.3151924 1.705824887
365.3202777 1.096755697
371.3308424 1.618446467
409.382878 3.081531754
427.3934427 1.79952025

Name: +ve in-silico MS/MS by CFM-ID for IBTBZLYRNUPSAW-CEJSVNTQSA-N
ID: IBTBZLYRNUPSAW-CEJSVNTQSA-N
Comment: Energy2
Num peaks: 31
53.03857658 2.151836156
55.05422664 5.5051233
67.05422664 1.831870727
69.06987671 3.54694151
107.0855268 1.323963691
109.1011768 1.825677627
123.1168269 0.9706565487
135.1168269 1.149921581
175.148127 0.9186857476
187.148127 1.112790561
189.1637771 1.365326998
201.1637771 1.411282741
203.1794272 1.576868955
205.1950772 2.130655298
217.1950772 2.001397402
255.2107273 2.791634496
257.2263773 2.723108686
269.2263773 1.372127596
271.2056419 1.329277604
271.2420274 2.919563076
283.2420274 1.904598459
285.2576775 3.204869111
299.236942 1.594655555
317.2838922 0.8672396216
323.2733275 2.791634496
325.2889776 2.723108686
337.2889776 1.372127596
339.3046277 2.919563076
351.3046277 1.904598459
353.3202777 3.204869111
411.3621425 1.955723734

Name: +ve in-silico MS/MS by CFM-ID for QYIMSPSDBYKPPY-CBMIWKPVSA-N
ID: QYIMSPSDBYKPPY-CBMIWKPVSA-N
Comment: Energy0
Num peaks: 31
55.05422664 1.030894242
69.06987671 0.9722952909
109.1011768 1.481120135
111.1168269 1.086604981
123.1168269 0.9155091128
125.0960915 1.42997148
127.1117415 1.069146384
137.132477 0.9009052039
177.1637771 1.485547121
179.1794272 1.106723708
191.1794272 0.9428294572
193.1586917 1.435651579
195.1743418 1.095499833
219.2107273 0.9469939598
231.2107273 1.074572357
247.2056419 1.021302155
273.2576775 0.9428294572
287.2733275 0.9469939598
299.2733275 1.074572357
303.2682422 0.8937237581
315.2682422 1.021302155
341.3202777 1.792248839
355.3359278 1.15231051
357.3151924 0.8897935166
367.3359278 0.9869098622
371.3308424 0.8937237581
383.3308424 3.012622898
385.3464925 2.759983692
409.382878 1.979857143
411.3621425 0.9540704737
427.3934427 21.98923049

Name: +ve in-silico MS/MS by CFM-ID for QYIMSPSDBYKPPY-CBMIWKPVSA-N
ID: QYIMSPSDBYKPPY-CBMIWKPVSA-N
Comment: Energy1
Num peaks: 31
39.02292652 0.9967962401
55.05422664 1.845102291
57.0334912 0.8960812466
59.04914126 2.243462091
65.03857658 1.068248444
67.05422664 1.341409313
69.06987671 1.366991434
71.04914126 1.372283227
107.0855268 1.010069266
123.1168269 1.007241694
133.1011768 1.018701286
135.1168269 1.085295059
137.132477 0.9199967854
175.148127 1.676343273
191.1430416 0.9463117184
191.1794272 1.327863902
219.2107273 1.259845989
231.2107273 1.362007711
247.2056419 0.9509633863
273.2576775 1.327863902
287.2733275 1.259845989
289.2525921 0.8946276767
299.2733275 1.362007711
315.2682422 0.9509633863
341.3202777 2.093396282
355.3359278 1.546912614
357.3151924 0.8946276767
367.3359278 6.009237987
369.3515779 4.042944498
409.382878 3.031079003
427.3934427 1.115277926

Name: +ve in-silico MS/MS by CFM-ID for QYIMSPSDBYKPPY-CBMIWKPVSA-N
ID: QYIMSPSDBYKPPY-CBMIWKPVSA-N
Comment: Energy2
Num peaks: 31
41.03857658 1.122144657
53.03857658 2.128424402
55.05422664 4.537162398
65.03857658 1.438835879
67.05422664 3.322002066
69.06987671 1.598699338
71.04914126 2.822903932
109.1011768 1.240771726
133.1011768 1.282597311
135.1168269 2.284240918
149.132477 1.115662953
163.148127 1.445329066
177.1637771 1.629747653
191.1794272 1.439969897
203.1794272 1.714486023
217.1950772 2.207301096
219.2107273 1.591558792
231.2107273 1.884704968
257.2263773 1.31147504
259.2420274 1.318520123
271.2420274 1.834012398
273.221292 1.31147504
273.2576775 1.439969897
285.2576775 2.207301096
287.2733275 1.591558792
299.2733275 1.884704968
327.3046277 1.383171811
341.2838922 1.31147504
341.3202777 2.415659751
355.3359278 1.655332291
411.3621425 1.433371396

Name: +ve in-silico MS/MS by CFM-ID for SJPDNXKPBQHPMZ-XQVXCQOBSA-N
ID: SJPDNXKPBQHPMZ-XQVXCQOBSA-N
Comment: Energy0
Num peaks: 28
57.06987671 1.053268634
71.08552677 1.039978131
85.10117684 0.968696705
111.1168269 0.5345792643
113.132477 1.214394801
141.1637771 0.4724322984
313.2525921 1.159029704
315.2682422 0.668881937
331.2631568 0.5903714161
341.2838922 0.8277319104
343.2995423 0.597873075
355.2995423 0.7852225676
357.3151924 0.5627874985
369.3151924 0.6757280526
371.3308424 0.5099106101
373.310107 0.4821408338
383.3308424 1.087868581
385.3464925 1.322925983
387.325757 0.4842704626
387.3621425 0.5533360509
401.3414071 0.8959935186
403.3570572 1.290187275
409.382878 11.00415949
413.3777926 0.68675713
415.3934427 0.7642649924
427.3934427 31.05405954
429.3727072 0.8908336249
445.4040074 17.87289533

Name: +ve in-silico MS/MS by CFM-ID for SJPDNXKPBQHPMZ-XQVXCQOBSA-N
ID: SJPDNXKPBQHPMZ-XQVXCQOBSA-N
Comment: Energy1
Num peaks: 31
55.05422664 1.477773437
57.06987671 3.145572534
69.06987671 0.8622287347
71.08552677 2.755070454
83.08552677 0.7680565894
85.10117684 1.89293404
111.1168269 1.007501786
113.132477 1.44118802
125.132477 0.7035091353
127.148127 0.7014543075
153.1637771 0.7778005025
173.132477 0.7561086785
201.1637771 0.7650761762
303.2682422 0.7219619276
313.2525921 1.33300686
341.2838922 1.068155509
343.2995423 1.054887045
353.3202777 1.291679833
355.2995423 2.204810045
357.3151924 1.306279854
369.3151924 2.083598572
371.3308424 1.341610726
373.310107 0.8861248383
383.3308424 0.8113836653
385.3464925 0.8827656338
387.325757 0.8407343715
397.382878 0.7315829963
409.382878 7.809034705
427.3934427 10.82910138
429.3727072 0.8994674362
445.4040074 3.117210432

Name: +ve in-silico MS/MS by CFM-ID for SJPDNXKPBQHPMZ-XQVXCQOBSA-N
ID: SJPDNXKPBQHPMZ-XQVXCQOBSA-N
Comment: Energy2
Num peaks: 31
41.03857658 0.9308022249
55.05422664 3.547766997
57.06987671 3.411372872
69.06987671 1.798882565
71.08552677 1.903846012
83.08552677 1.04185968
123.1168269 1.025775435
125.132477 0.9239812645
127.148127 0.8568203542
135.1168269 0.9552479578
137.132477 1.864008532
151.148127 1.768455707
153.1637771 0.9212382836
201.1637771 1.073775341
303.2682422 1.097520706
325.2889776 1.15068263
327.3046277 0.9547726782
339.3046277 0.9157574211
341.2838922 1.807698985
343.2995423 1.280960634
353.3202777 1.20221697
355.2995423 2.344609278
355.3359278 1.176764382
357.3151924 1.261740011
369.3151924 2.61228439
371.3308424 1.45058139
395.3672279 1.150726178
397.382878 2.022450869
415.3570572 1.154608456
417.3727072 1.243210896
429.3727072 2.31610599

Name: +ve in-silico MS/MS by CFM-ID for LPZCCMIISIBREI-GZIVZEMBSA-N
ID: LPZCCMIISIBREI-GZIVZEMBSA-N
Comment: Energy0
Num peaks: 31
83.08552677 0.9157111051
97.10117684 2.359896673
99.1168269 0.5808564596
111.1168269 0.978544466
137.132477 0.7138031214
139.148127 1.285103061
235.2420274 0.6407892687
269.2263773 0.9276473349
271.2420274 0.7375426889
287.236942 0.7585700746
287.2733275 0.6407892687
289.2525921 0.5333149937
297.2576775 0.6538108121
299.2733275 0.5788248914
309.2576775 0.5355847177
311.2733275 1.354539115
315.2682422 0.5433290275
329.2838922 1.49074277
343.2995423 0.5929827921
365.3202777 1.037812743
367.3359278 1.433515798
369.3515779 0.6384725885
383.3308424 0.6806112424
385.3464925 1.652545875
397.3464925 1.767762697
397.382878 0.8289964472
399.3621425 1.53691079
401.3777926 0.7097797447
409.382878 21.32068557
411.3621425 1.355484033
427.3934427 20.89962483

Name: +ve in-silico MS/MS by CFM-ID for LPZCCMIISIBREI-GZIVZEMBSA-N
ID: LPZCCMIISIBREI-GZIVZEMBSA-N
Comment: Energy1
Num peaks: 31
53.03857658 0.8263288504
81.06987671 1.21369279
83.08552677 1.06788064
95.08552677 1.139304807
97.10117684 5.679221066
109.1011768 0.8346833401
111.1168269 1.483602447
137.132477 1.30718625
139.148127 1.377640017
235.2420274 0.8409413881
269.2263773 1.151387113
271.2420274 1.439068911
285.221292 0.9816058016
287.2733275 0.8409413881
299.2733275 0.938877755
309.2576775 1.388189202
311.2733275 3.617315186
325.2889776 1.01279426
329.2838922 3.23650121
339.3046277 1.100936304
341.3202777 1.049096038
343.2995423 0.8527689331
355.3359278 0.8856900589
365.3202777 0.8528163052
367.3359278 3.187011738
369.3515779 1.378385736
397.3464925 0.9323418387
399.3621425 0.8485401609
409.382878 4.431944078
411.3621425 1.384466555
427.3934427 3.356051344

Name: +ve in-silico MS/MS by CFM-ID for LPZCCMIISIBREI-GZIVZEMBSA-N
ID: LPZCCMIISIBREI-GZIVZEMBSA-N
Comment: Energy2
Num peaks: 31
53.03857658 1.395026059
55.05422664 2.657563089
67.05422664 1.082311147
81.06987671 1.788564885
83.08552677 1.023503885
95.08552677 1.075340173
97.10117684 2.927933461
109.1011768 1.278370032
137.132477 1.316588172
217.1950772 1.011457438
219.2107273 0.9689790369
241.1950772 1.154268509
245.2263773 1.279271018
247.2420274 0.9689790369
269.2263773 1.051363461
271.2420274 1.653393334
295.2420274 0.8934161689
297.2576775 1.277650965
299.2733275 1.267830633
309.2576775 1.563896665
311.2733275 2.013311797
339.3046277 1.59462476
341.3202777 0.8795763106
353.3202777 1.312965951
367.3359278 1.8977033
369.3515779 1.306411694
395.3672279 1.152877083
397.3464925 1.489376102
397.382878 1.748364762
399.3621425 1.453301656
411.3621425 2.76762594

Name: +ve in-silico MS/MS by CFM-ID for ZNGUCFLTOCTQKJ-UHFFFAOYSA-N
ID: ZNGUCFLTOCTQKJ-UHFFFAOYSA-N
Comment: Energy0
Num peaks: 31
69.06987671 1.032957533
83.08552677 2.572584677
85.10117684 0.5743929178
97.10117684 0.9228677134
123.1168269 0.6680407666
125.132477 1.235382802
235.2420274 0.6336588182
273.2576775 0.5308083601
283.2420274 0.8792966533
285.2576775 0.8162335528
287.2733275 0.6336588182
301.2525921 0.7544399785
311.2733275 0.6144990465
325.2889776 1.321243732
329.2838922 0.5403708287
339.3046277 0.8673056454
341.3202777 0.6271457094
343.2995423 1.482601518
357.3151924 0.5897542494
365.3202777 1.203491773
367.3359278 1.832891908
369.3515779 2.378491775
383.3308424 1.405404449
385.3464925 1.093546457
387.3621425 2.423919262
397.3464925 0.7101991304
397.382878 0.8249388249
399.3621425 0.9564650233
409.382878 20.70378405
411.3621425 1.329819048
427.3934427 20.74404389

Name: +ve in-silico MS/MS by CFM-ID for ZNGUCFLTOCTQKJ-UHFFFAOYSA-N
ID: ZNGUCFLTOCTQKJ-UHFFFAOYSA-N
Comment: Energy1
Num peaks: 31
67.05422664 1.33090884
69.06987671 1.286337237
81.06987671 1.365310323
83.08552677 7.124994307
97.10117684 1.51795731
123.1168269 1.220558315
125.132477 1.285638439
137.132477 0.7772284089
235.2420274 0.8454966354
271.2420274 0.8248836272
273.2576775 0.8598711144
281.2263773 0.8044928503
283.2420274 1.101370783
285.2576775 1.226428494
287.2733275 0.8454966354
299.236942 0.9868563264
323.2733275 1.397636023
325.2889776 3.635954218
339.3046277 1.896929382
341.2838922 0.785249504
341.3202777 1.121634865
343.2995423 3.255529148
355.3359278 0.8904739846
357.3151924 0.8576814695
365.3202777 1.547714929
367.3359278 3.15998608
369.3515779 2.132967488
383.3308424 1.888473456
409.382878 4.470051042
411.3621425 1.264394993
427.3934427 3.385801354

Name: +ve in-silico MS/MS by CFM-ID for ZNGUCFLTOCTQKJ-UHFFFAOYSA-N
ID: ZNGUCFLTOCTQKJ-UHFFFAOYSA-N
Comment: Energy2
Num peaks: 31
53.03857658 0.8881919613
55.05422664 1.598886048
67.05422664 1.691639818
69.06987671 1.460280909
81.06987671 1.735106334
83.08552677 5.97817456
123.1168269 0.8880228164
135.1168269 0.9920458552
217.1950772 0.999935466
219.2107273 0.9579409554
245.2263773 1.264907134
247.2420274 0.9579409554
255.2107273 1.141269546
271.2420274 1.502284072
273.2576775 1.123562776
283.2420274 0.9968703692
285.2576775 1.471619806
299.2733275 0.9579409554
311.2733275 1.193739511
323.2733275 1.544914445
325.2889776 1.989244996
339.3046277 2.03623801
341.3202777 0.9171369953
353.3202777 1.298433242
367.3359278 2.129598623
369.3515779 1.509888608
395.3672279 1.140542671
397.3464925 1.537223236
397.382878 1.72965934
399.3621425 1.56159585
411.3621425 2.796583103

Name: +ve in-silico MS/MS by CFM-ID for QRIRNIVSCYZKBQ-AWQFTUOYSA-N
ID: QRIRNIVSCYZKBQ-AWQFTUOYSA-N
Comment: Energy0
Num peaks: 31
67.05422664 1.422088823
69.06987671 2.567590625
71.08552677 1.163305341
83.08552677 2.516799695
85.10117684 0.5600020097
97.10117684 0.8957462836
123.1168269 0.6583418736
125.132477 1.187268145
235.2420274 0.6199561073
283.2420274 0.8672292326
285.2576775 0.8025731405
287.2733275 0.6199561073
301.2525921 0.7347997563
311.2733275 0.6060195573
325.2889776 1.307659728
329.2838922 0.5263034364
339.3046277 0.7637319839
343.2995423 1.450363607
355.2995423 1.016514396
357.3151924 0.9446030051
365.3202777 1.474545189
367.3359278 2.175403549
369.3515779 0.7199552699
383.3308424 1.065078327
385.3464925 2.361704428
397.3464925 0.6935594606
397.382878 0.8056108518
399.3621425 0.9340554462
409.382878 20.24253503
411.3621425 1.330702863
427.3934427 20.00716483

Name: +ve in-silico MS/MS by CFM-ID for QRIRNIVSCYZKBQ-AWQFTUOYSA-N
ID: QRIRNIVSCYZKBQ-AWQFTUOYSA-N
Comment: Energy1
Num peaks: 31
39.02292652 1.395808586
41.03857658 0.8738616494
67.05422664 3.159585292
69.06987671 2.090105656
71.08552677 0.992566352
81.06987671 1.284493865
83.08552677 6.350982923
97.10117684 1.336030423
123.1168269 1.281389858
125.132477 1.208206455
235.2420274 0.8314166103
271.2420274 0.8116251786
273.2576775 0.845440413
281.2263773 0.7916443415
283.2420274 1.093695114
285.2576775 1.209920244
287.2733275 0.8314166103
323.2733275 1.373048149
325.2889776 3.686407457
337.2889776 1.109209609
339.3046277 1.46821086
341.3202777 1.248823977
343.2995423 3.272652738
355.2995423 0.9089723695
355.3359278 0.8756598497
365.3202777 1.011151894
367.3359278 3.093222207
369.3515779 1.726687787
409.382878 4.363410845
411.3621425 1.321372474
427.3934427 3.290638809

Name: +ve in-silico MS/MS by CFM-ID for QRIRNIVSCYZKBQ-AWQFTUOYSA-N
ID: QRIRNIVSCYZKBQ-AWQFTUOYSA-N
Comment: Energy2
Num peaks: 31
53.03857658 1.409157895
55.05422664 1.54146405
67.05422664 2.12102932
69.06987671 2.218426952
81.06987671 1.619092566
83.08552677 5.158374454
123.1168269 1.43621667
217.1950772 0.9924503254
219.2107273 0.95077017
245.2263773 1.255171335
247.2420274 0.95077017
255.2107273 1.142453046
271.2420274 1.490489659
273.2576775 1.115572134
283.2420274 0.9958745224
285.2576775 1.468932135
299.2733275 0.95077017
309.2576775 0.876968717
311.2733275 1.185710264
323.2733275 1.535415611
325.2889776 2.000953811
339.3046277 2.181875191
341.3202777 0.9246710175
353.3202777 1.288061242
367.3359278 1.980288177
369.3515779 1.354849499
395.3672279 1.130775939
397.3464925 1.524059636
397.382878 1.714847865
399.3621425 1.548223542
411.3621425 2.938702168

Name: +ve in-silico MS/MS by CFM-ID for MFDHFDRGFNWNAG-UHFFFAOYSA-N
ID: MFDHFDRGFNWNAG-UHFFFAOYSA-N
Comment: Energy0
Num peaks: 31
71.08552677 1.137152946
83.08552677 0.7225753526
85.10117684 3.369820233
87.1168269 0.7163435461
99.1168269 1.112550294
125.132477 0.6644182176
127.148127 1.403073097
129.1637771 0.630559345
191.1430416 0.775203949
237.2576775 0.775203949
273.221292 0.5885920651
299.236942 1.481371115
301.2525921 1.120717895
327.2682422 1.061038333
341.2838922 2.752614794
343.2995423 0.7026993792
355.2995423 1.158004526
355.3359278 0.6617962008
367.3359278 0.6407283435
369.3515779 1.309304498
371.3672279 1.290797798
383.3308424 2.300667724
383.3672279 0.7182375578
385.3464925 4.566220617
385.382878 0.7502346879
397.382878 0.6022789408
399.3621425 0.966000251
399.3985281 1.270535306
409.382878 6.330919674
411.3621425 2.581232704
427.3934427 35.29392386

Name: +ve in-silico MS/MS by CFM-ID for MFDHFDRGFNWNAG-UHFFFAOYSA-N
ID: MFDHFDRGFNWNAG-UHFFFAOYSA-N
Comment: Energy1
Num peaks: 31
41.03857658 1.084185002
45.06987671 1.07519078
69.06987671 1.457155522
71.08552677 1.249853139
83.08552677 1.736298835
85.10117684 10.21347512
87.1168269 0.9715081064
99.1168269 1.514738865
125.132477 1.01430759
127.148127 1.131932863
191.1430416 0.9652711852
237.2576775 0.9652711852
285.2576775 1.167074976
299.236942 1.253968809
301.2525921 0.9372475102
323.2733275 1.149262138
327.2682422 1.030159628
341.2838922 4.635634706
341.3202777 0.9776285553
355.2995423 1.689649969
367.3359278 1.766249842
369.3515779 2.690359386
371.3672279 1.745287734
383.3308424 1.654783537
383.3672279 1.045226373
385.3464925 1.56471532
397.382878 1.244016088
399.3985281 2.874988313
409.382878 2.135354637
411.3621425 2.233508311
427.3934427 5.038606849

Name: +ve in-silico MS/MS by CFM-ID for MFDHFDRGFNWNAG-UHFFFAOYSA-N
ID: MFDHFDRGFNWNAG-UHFFFAOYSA-N
Comment: Energy2
Num peaks: 31
41.03857658 0.9278860113
51.02292652 0.8711258296
55.05422664 3.731073376
69.06987671 3.792114775
83.08552677 2.822820318
85.10117684 14.23772188
177.1273916 0.8692159898
205.1586917 0.8692159898
219.2107273 1.172707509
221.2263773 1.123457052
223.2420274 0.8692159898
247.2420274 1.172707509
249.2576775 1.123457052
251.2733275 0.8692159898
253.1950772 0.9421781326
257.2263773 1.888036908
281.2263773 0.9707380908
285.2576775 3.474844556
309.2576775 0.9629125247
313.2889776 1.461845256
325.2889776 0.9059704872
355.3359278 1.355334402
367.3359278 1.163405638
369.3515779 1.327928665
381.3515779 1.109150199
383.3672279 1.310371501
385.382878 1.169870531
397.3464925 1.456704058
397.382878 1.509042502
399.3621425 1.729173395
411.3621425 4.256934537

Name: +ve in-silico MS/MS by CFM-ID for PAIRQWYDVRILJI-DNTJNYDQSA-N
ID: PAIRQWYDVRILJI-DNTJNYDQSA-N
Comment: Energy0
Num peaks: 31
69.06987671 2.762736561
71.08552677 1.299270081
83.08552677 2.715821621
85.10117684 0.6124044886
97.10117684 0.9619724948
125.132477 1.263010835
235.2420274 0.6649524103
283.2420274 0.9040848469
301.2525921 0.8002284686
303.2682422 0.5894427211
311.2733275 0.6320253285
323.2733275 0.5308219249
325.2889776 1.324129871
329.2838922 0.5731670286
339.3046277 0.79597219
341.3202777 0.5274115222
343.2995423 1.529617354
355.2995423 1.103442907
357.3151924 1.025049399
365.3202777 1.534824887
367.3359278 2.298801621
369.3515779 0.7673650052
383.3308424 1.159916006
385.3464925 2.568880794
393.3515779 0.7919686138
397.3464925 0.6749831084
397.382878 0.8329987961
399.3621425 1.008474459
409.382878 21.72433718
411.3621425 1.50608001
427.3934427 22.48058923

Name: +ve in-silico MS/MS by CFM-ID for PAIRQWYDVRILJI-DNTJNYDQSA-N
ID: PAIRQWYDVRILJI-DNTJNYDQSA-N
Comment: Energy1
Num peaks: 31
41.03857658 0.8487172159
43.05422664 1.218028559
67.05422664 0.8315206171
69.06987671 2.5279768
71.08552677 1.231074369
83.08552677 8.390049476
85.10117684 0.9944305564
97.10117684 1.613972361
125.132477 1.308626598
233.2263773 0.8019010226
235.2420274 0.9968274513
281.2263773 0.9214666707
283.2420274 1.221409027
299.236942 1.144448483
323.2733275 1.499635519
325.2889776 3.678821103
337.2889776 1.299551461
339.3046277 1.352074477
341.2838922 0.8541437485
341.3202777 1.494103197
343.2995423 3.588596526
355.2995423 1.127539719
355.3359278 1.050127864
365.3202777 1.175221255
367.3359278 3.770963964
369.3515779 2.043675557
383.3308424 0.817378645
393.3515779 0.8200560591
409.382878 5.485520429
411.3621425 1.395361107
427.3934427 4.531229666

Name: +ve in-silico MS/MS by CFM-ID for PAIRQWYDVRILJI-DNTJNYDQSA-N
ID: PAIRQWYDVRILJI-DNTJNYDQSA-N
Comment: Energy2
Num peaks: 31
53.03857658 1.589928786
55.05422664 2.311231542
67.05422664 2.400500304
69.06987671 3.167062385
83.08552677 7.863047686
219.2107273 1.274912065
221.2263773 0.9863963649
233.2263773 0.9223087032
235.2420274 0.969558067
247.2420274 1.274912065
249.2576775 0.9863963649
255.2107273 0.9435177779
257.2263773 1.899748657
269.2263773 0.8940200177
271.2420274 1.507908136
283.2420274 0.9423006184
309.2576775 1.173710176
311.2733275 1.586922412
313.2889776 1.659036447
323.2733275 2.043613047
325.2889776 1.208218227
327.3046277 0.8887068203
339.3046277 1.127095766
341.3202777 1.239486321
367.3359278 2.694076518
369.3515779 1.815099425
393.3515779 1.443745189
395.3672279 1.515073735
397.3464925 1.65989772
399.3621425 2.074392233
411.3621425 3.043412267

Name: +ve in-silico MS/MS by CFM-ID for UEWBRSZKEWLYPN-UHFFFAOYSA-N
ID: UEWBRSZKEWLYPN-UHFFFAOYSA-N
Comment: Energy0
Num peaks: 31
69.06987671 0.9537250412
81.06987671 0.5786877621
83.08552677 2.708955872
85.10117684 0.5963614874
97.10117684 0.9352364013
123.1168269 0.7154782964
125.132477 1.246090587
221.2263773 0.6449180491
273.2576775 0.7419826556
283.2420274 0.9142152344
285.2576775 0.8136576619
301.2525921 0.7682951326
303.2682422 0.5400543954
311.2733275 0.6268155619
323.2733275 0.5488764117
325.2889776 1.715584531
327.3046277 0.8958739909
329.2838922 0.5502946414
339.3046277 0.8361396463
343.2995423 1.509446647
357.3151924 0.6005849798
365.3202777 1.525726443
367.3359278 2.047706784
369.3515779 0.7547906266
383.3308424 1.491303656
385.3464925 2.840700849
397.382878 0.8385416817
399.3621425 0.5993312033
409.382878 21.22766995
411.3621425 1.403336979
427.3934427 21.26680893

Name: +ve in-silico MS/MS by CFM-ID for UEWBRSZKEWLYPN-UHFFFAOYSA-N
ID: UEWBRSZKEWLYPN-UHFFFAOYSA-N
Comment: Energy1
Num peaks: 31
39.02292652 0.8904329524
43.05422664 1.057757374
67.05422664 1.114182146
69.06987671 1.18700887
81.06987671 1.54143462
83.08552677 7.019564544
85.10117684 0.8789731298
97.10117684 1.393399075
123.1168269 1.237652544
125.132477 1.159395229
221.2263773 0.8571541541
271.2420274 1.038593399
273.2576775 1.055466691
283.2420274 0.8664427243
285.2576775 1.103022231
299.236942 0.9987093826
323.2733275 1.424252028
325.2889776 4.750382419
327.3046277 1.709633825
339.3046277 1.80320708
341.3202777 0.9700907523
343.2995423 3.274618448
353.3202777 1.941687832
355.3359278 1.118458875
357.3151924 0.8719398951
365.3202777 1.037893098
367.3359278 1.671833754
369.3515779 1.215561735
409.382878 4.536915365
411.3621425 1.298503622
427.3934427 3.472545558

Name: +ve in-silico MS/MS by CFM-ID for UEWBRSZKEWLYPN-UHFFFAOYSA-N
ID: UEWBRSZKEWLYPN-UHFFFAOYSA-N
Comment: Energy2
Num peaks: 31
53.03857658 1.170479841
55.05422664 1.232254936
67.05422664 2.314903821
69.06987671 1.283979111
81.06987671 1.799657882
83.08552677 5.760936486
123.1168269 0.9478667754
151.148127 1.278144576
203.1794272 1.643370909
205.1950772 0.9584375641
231.2107273 1.000453845
233.2263773 0.9584375641
241.1950772 1.06714482
257.2263773 1.502541381
259.2420274 1.006449639
269.2263773 1.022835195
271.2420274 2.10241575
273.2576775 1.111766473
285.2576775 1.135261484
311.2733275 1.194946171
323.2733275 1.61610414
325.2889776 3.381060128
327.3046277 1.537404547
339.3046277 2.060676966
353.3202777 1.68738788
355.3359278 0.9409020692
395.3672279 1.140269952
397.3464925 1.117181748
397.382878 1.729245756
399.3621425 1.245081361
411.3621425 2.603217504

Name: +ve in-silico MS/MS by CFM-ID for HUNLTIZKNQDZEI-UHFFFAOYSA-N
ID: HUNLTIZKNQDZEI-UHFFFAOYSA-N
Comment: Energy0
Num peaks: 31
69.06987671 1.142800623
83.08552677 2.815607695
85.10117684 0.635906569
97.10117684 0.999301479
125.132477 1.303745741
235.2420274 0.6883068063
281.2263773 0.5407926391
283.2420274 0.9318323153
285.2576775 0.546408266
301.2525921 0.8317925781
303.2682422 0.6120220667
311.2733275 0.6513929798
323.2733275 0.5474783987
325.2889776 1.363807316
329.2838922 0.5957749556
339.3046277 0.9174296175
341.3202777 0.7584754486
343.2995423 1.590699838
357.3151924 0.6502216499
365.3202777 1.58261058
367.3359278 2.360294139
369.3515779 0.7936510621
383.3308424 1.205667585
385.3464925 2.668744694
393.3515779 0.793923568
397.3464925 0.6995061637
397.382878 0.86278583
399.3621425 1.00881426
409.382878 22.66482375
411.3621425 1.789289728
427.3934427 23.69204295

Name: +ve in-silico MS/MS by CFM-ID for HUNLTIZKNQDZEI-UHFFFAOYSA-N
ID: HUNLTIZKNQDZEI-UHFFFAOYSA-N
Comment: Energy1
Num peaks: 31
41.03857658 0.8580720261
43.05422664 1.33692925
69.06987671 1.722159367
83.08552677 8.874243121
85.10117684 1.01488687
97.10117684 1.672028792
125.132477 1.267648356
233.2263773 0.821213925
235.2420274 1.020834942
281.2263773 0.9440862228
283.2420274 1.24954166
285.2576775 0.9142774117
299.236942 1.172195904
309.2576775 0.8178190506
323.2733275 1.544235468
325.2889776 3.762710997
339.3046277 2.131601683
341.2838922 0.876258013
341.3202777 1.470871722
343.2995423 3.686834026
355.3359278 1.075357858
357.3151924 1.066335081
365.3202777 1.205174345
367.3359278 3.281826945
369.3515779 2.0969718
381.3515779 0.8093213168
383.3308424 0.8386916099
393.3515779 1.009112917
409.382878 5.69165691
411.3621425 1.624249993
427.3934427 4.70925621

Name: +ve in-silico MS/MS by CFM-ID for HUNLTIZKNQDZEI-UHFFFAOYSA-N
ID: HUNLTIZKNQDZEI-UHFFFAOYSA-N
Comment: Energy2
Num peaks: 31
53.03857658 1.510121439
55.05422664 1.74444187
67.05422664 2.388501977
69.06987671 2.226722551
83.08552677 8.582875566
219.2107273 1.292377438
221.2263773 0.9999092815
233.2263773 0.9349436652
235.2420274 0.9828403111
247.2420274 1.292377438
249.2576775 0.9999092815
255.2107273 0.9567966914
257.2263773 1.924393268
271.2420274 1.527472687
283.2420274 0.9553645193
285.2576775 1.227553881
309.2576775 1.190407951
311.2733275 1.609500037
313.2889776 1.681155609
323.2733275 2.073824002
325.2889776 1.228537304
339.3046277 1.331068033
341.3202777 1.436797697
367.3359278 1.353321093
369.3515779 1.838210993
381.3515779 1.342938765
393.3515779 1.527008985
395.3672279 1.534312523
397.3464925 1.681028337
399.3621425 1.645660225
411.3621425 3.228539807

Name: +ve in-silico MS/MS by CFM-ID for QCGMIFBWAQSUQY-UHFFFAOYSA-N
ID: QCGMIFBWAQSUQY-UHFFFAOYSA-N
Comment: Energy0
Num peaks: 31
69.06987671 1.123459889
83.08552677 2.783407296
85.10117684 0.6133916743
97.10117684 0.9711759929
125.132477 1.299402846
235.2420274 0.6766814691
283.2420274 0.9140615953
285.2576775 0.5316797198
301.2525921 0.8172531387
303.2682422 0.6016242043
311.2733275 0.6390244344
323.2733275 0.5375244608
325.2889776 1.339530634
329.2838922 0.5853610206
339.3046277 0.9000995477
341.3202777 0.7444846107
343.2995423 1.582023787
357.3151924 0.6388560059
365.3202777 1.2601209
367.3359278 1.913173178
369.3515779 2.487883879
383.3308424 1.525156439
385.3464925 1.184592943
387.3621425 2.611470417
393.3515779 0.8001712235
397.3464925 0.6882191676
397.382878 0.8490782768
399.3621425 1.027731894
409.382878 22.12373635
411.3621425 1.535939814
427.3934427 23.13260073

Name: +ve in-silico MS/MS by CFM-ID for QCGMIFBWAQSUQY-UHFFFAOYSA-N
ID: QCGMIFBWAQSUQY-UHFFFAOYSA-N
Comment: Energy1
Num peaks: 31
41.03857658 0.8878267657
69.06987671 1.695372137
83.08552677 8.788521273
85.10117684 0.8167121931
97.10117684 1.70966815
125.132477 1.45169412
221.2263773 0.7828209491
233.2263773 0.8028239398
235.2420274 0.9979747116
249.2576775 0.7828209491
281.2263773 0.9303178339
283.2420274 1.22898249
299.236942 1.14183001
309.2576775 0.9276288188
323.2733275 1.906755856
325.2889776 3.699734039
339.3046277 1.978906525
341.2838922 0.8520590983
341.3202777 1.438750754
343.2995423 3.629309691
355.3359278 1.051159648
357.3151924 1.036683047
365.3202777 1.788387567
367.3359278 3.333254607
369.3515779 2.45836054
383.3308424 2.269629701
385.3464925 0.8153697551
393.3515779 0.8338044459
409.382878 5.563368451
411.3621425 1.392208689
427.3934427 4.514537914

Name: +ve in-silico MS/MS by CFM-ID for QCGMIFBWAQSUQY-UHFFFAOYSA-N
ID: QCGMIFBWAQSUQY-UHFFFAOYSA-N
Comment: Energy2
Num peaks: 31
53.03857658 1.276337802
55.05422664 1.749915746
67.05422664 1.602981707
69.06987671 2.250380595
83.08552677 8.541856282
219.2107273 1.289471299
221.2263773 0.9976608086
233.2263773 0.932841279
235.2420274 0.9806302208
247.2420274 1.289471299
249.2576775 0.9976608086
255.2107273 0.9545548261
257.2263773 1.898983982
269.2263773 0.9045717919
271.2420274 1.50657658
283.2420274 0.9531717629
309.2576775 1.226717114
311.2733275 1.605672516
313.2889776 1.677500859
323.2733275 2.37481837
325.2889776 1.224892293
327.3046277 0.9006062842
339.3046277 1.32330754
341.3202777 1.433456082
367.3359278 2.555927578
369.3515779 1.967319199
393.3515779 1.462219397
395.3672279 1.531214197
397.3464925 1.677625253
399.3621425 2.096491256
411.3621425 3.075967488

Name: +ve in-silico MS/MS by CFM-ID for HRQSDUTTZIHWJQ-UFFVCSGVSA-N
ID: HRQSDUTTZIHWJQ-UFFVCSGVSA-N
Comment: Energy0
Num peaks: 31
57.06987671 0.8256821108
71.08552677 1.005159983
121.1011768 0.76575202
135.1168269 1.378736185
137.132477 0.7235696458
139.148127 0.6933894004
153.1273916 1.352756534
189.1637771 1.007392167
191.1794272 1.129258791
193.1586917 1.018226457
195.1743418 0.7693580634
203.1794272 0.8126010341
205.1950772 1.224706907
217.1950772 0.7771059091
219.2107273 1.240227989
231.2107273 1.30559301
233.2263773 0.9407936082
259.2420274 0.6668095568
273.2576775 2.333856931
287.2733275 0.9650486197
371.3308424 1.004649363
373.3464925 0.6210272872
383.3308424 0.6884821619
385.3464925 1.022769563
387.3621425 0.6324970434
397.382878 0.7649342178
399.3621425 0.8058979547
401.3777926 0.9634861028
409.382878 20.72741086
411.3621425 0.9597170471
427.3934427 18.47977265

Name: +ve in-silico MS/MS by CFM-ID for HRQSDUTTZIHWJQ-UFFVCSGVSA-N
ID: HRQSDUTTZIHWJQ-UFFVCSGVSA-N
Comment: Energy1
Num peaks: 31
71.08552677 1.075663913
133.1011768 1.021947768
135.1168269 2.813818287
137.132477 0.8993777858
149.0960915 1.252438589
153.1273916 2.135824818
173.132477 1.176935565
175.148127 1.329023627
187.148127 1.538306692
189.1637771 1.823497258
191.1794272 1.178895967
201.1637771 1.440004193
203.1794272 1.83602383
205.1950772 2.348121188
207.1743418 0.8636397984
217.1950772 1.242045732
219.2107273 1.888706467
229.1950772 1.325155122
231.2107273 2.045131763
257.2263773 0.9631938937
271.2420274 1.229438608
273.2576775 4.106102127
287.2733275 1.305307088
299.2733275 1.681881178
301.2889776 1.58170901
325.2889776 0.9354192132
353.3202777 1.313368419
355.2995423 0.869398618
371.3308424 1.325547646
409.382878 2.848748206
427.3934427 1.836139963

Name: +ve in-silico MS/MS by CFM-ID for HRQSDUTTZIHWJQ-UFFVCSGVSA-N
ID: HRQSDUTTZIHWJQ-UFFVCSGVSA-N
Comment: Energy2
Num peaks: 31
55.05422664 1.327436869
65.03857658 1.154046664
67.05422664 1.327882939
81.06987671 1.182842446
121.1011768 1.669995031
123.1168269 1.146748134
133.1011768 1.177480903
149.132477 1.210840544
175.148127 1.408103014
177.1637771 1.46182492
189.1637771 2.051205549
191.1794272 1.348140165
201.1637771 1.417410484
203.1794272 2.115966497
205.1950772 2.619129469
215.1794272 1.156692377
217.1950772 1.55839055
219.2107273 1.804386484
231.2107273 1.137231355
257.2263773 1.909045788
259.2420274 1.464700916
271.2420274 1.695861884
297.2576775 1.821709622
299.2733275 2.135772861
301.2889776 1.094137269
325.2889776 1.147908545
351.3046277 1.343315449
353.3202777 1.243955082
371.3308424 1.418872422
397.382878 1.314551333
411.3621425 1.803403392

Name: +ve in-silico MS/MS by CFM-ID for CIDHBCQEXDUWEB-IVWMLIKNSA-N
ID: CIDHBCQEXDUWEB-IVWMLIKNSA-N
Comment: Energy0
Num peaks: 31
55.05422664 1.150456581
69.06987671 0.8915929818
109.1011768 1.364532432
111.1168269 1.016860283
121.1011768 0.7569633933
123.1168269 0.9485180248
135.1168269 0.8295440158
137.132477 0.9875503892
153.1273916 1.185259516
175.148127 0.9488164676
177.1637771 1.584911854
179.1794272 1.033557102
189.1637771 0.7454863424
191.1794272 0.955364477
193.1586917 0.8876251893
217.1950772 0.6936557989
219.2107273 0.9104196155
231.2107273 1.110844622
233.2263773 0.6905009926
257.2263773 0.7245672491
271.2420274 0.9633776161
273.2576775 1.934601841
287.2733275 0.8754718625
339.3046277 0.7582141123
353.3202777 0.6733996407
367.3359278 0.7102722952
369.3515779 0.7993317538
383.3308424 2.099469353
385.3464925 2.035923493
409.382878 17.26222044
427.3934427 15.14525345

Name: +ve in-silico MS/MS by CFM-ID for CIDHBCQEXDUWEB-IVWMLIKNSA-N
ID: CIDHBCQEXDUWEB-IVWMLIKNSA-N
Comment: Energy1
Num peaks: 31
55.05422664 2.175020583
69.06987671 1.553947509
107.0855268 1.21769339
123.1168269 1.435232801
133.1011768 1.140368492
135.1168269 2.204681882
137.132477 1.500993449
149.0960915 1.00085714
153.1273916 1.726015107
173.132477 0.9783958433
175.148127 2.138836485
177.1637771 1.166662875
187.148127 1.070064213
189.1637771 1.465091911
191.1794272 1.729106359
217.1950772 1.229793753
219.2107273 1.37866338
229.1950772 1.381076884
231.2107273 1.315602186
257.2263773 0.9872279441
271.2420274 1.718416528
273.2576775 4.00781744
285.2576775 1.135363724
287.2733275 0.9931445814
299.2733275 1.482035697
301.2889776 1.189357351
325.2889776 1.034769629
339.3046277 1.282577127
353.3202777 1.886091776
409.382878 2.065568683
427.3934427 1.225515261

Name: +ve in-silico MS/MS by CFM-ID for CIDHBCQEXDUWEB-IVWMLIKNSA-N
ID: CIDHBCQEXDUWEB-IVWMLIKNSA-N
Comment: Energy2
Num peaks: 31
51.02292652 0.9697991183
53.03857658 2.411034174
55.05422664 4.050157488
67.05422664 1.367287395
69.06987671 1.642883696
79.05422664 0.9987690116
133.1011768 1.628710202
135.1168269 1.725157841
175.148127 1.909965992
177.1637771 2.278045592
187.148127 0.9691106976
189.1637771 1.692368592
191.1794272 1.576909124
203.1794272 1.040771962
215.1794272 1.34553125
217.1950772 2.093444329
219.2107273 1.493518225
255.2107273 1.080104667
257.2263773 2.33540001
259.2420274 1.246099134
271.2420274 2.224068613
273.2576775 2.669349434
285.2576775 1.625077229
297.2576775 1.789063487
299.2733275 2.09418539
323.2733275 1.080104667
325.2889776 2.026977492
339.3046277 1.962010171
353.3202777 2.323631396
397.382878 1.142132916
411.3621425 1.082201537

Name: +ve in-silico MS/MS by CFM-ID for GNDKFSVEWAUCFH-UHFFFAOYSA-N
ID: GNDKFSVEWAUCFH-UHFFFAOYSA-N
Comment: Energy0
Num peaks: 31
69.06987671 1.07352604
83.08552677 2.649157728
85.10117684 0.5884476402
97.10117684 0.999522673
125.132477 1.265816998
235.2420274 0.6491637078
283.2420274 0.907772205
285.2576775 0.5317182977
301.2525921 0.7722723792
303.2682422 0.5428102695
311.2733275 0.6343571561
323.2733275 0.5354391596
325.2889776 1.336521565
329.2838922 0.5579694887
339.3046277 0.8621332676
341.3202777 0.7264795236
343.2995423 1.567545906
357.3151924 0.6036940384
365.3202777 1.713018571
367.3359278 1.780369432
369.3515779 1.438620661
383.3308424 4.552701889
385.3464925 4.246094919
387.3621425 0.7546872841
393.3515779 0.8935375582
397.3464925 0.6532004815
397.382878 0.7583916052
399.3621425 0.97675853
409.382878 21.50246946
411.3621425 1.36302595
427.3934427 21.41731242

Name: +ve in-silico MS/MS by CFM-ID for GNDKFSVEWAUCFH-UHFFFAOYSA-N
ID: GNDKFSVEWAUCFH-UHFFFAOYSA-N
Comment: Energy1
Num peaks: 31
41.03857658 1.486180327
69.06987671 1.568237839
83.08552677 8.544200904
85.10117684 0.7755744344
97.10117684 1.752174402
125.132477 1.444989516
233.2263773 0.7623857319
235.2420274 0.9477067675
281.2263773 0.8934700405
283.2420274 1.190247978
285.2576775 0.8639879686
299.236942 1.087825138
309.2576775 0.7779451495
323.2733275 1.479306858
325.2889776 3.682435423
339.3046277 1.933814804
341.2838922 0.8017154465
341.3202777 1.367556488
343.2995423 3.896048813
355.3359278 1.060299858
357.3151924 0.9750163549
365.3202777 2.39787431
367.3359278 2.590748461
369.3515779 3.588669414
383.3308424 1.886935602
385.3464925 1.251378923
387.3621425 2.68320614
393.3515779 0.9623627031
409.382878 5.232398456
411.3621425 1.157098608
427.3934427 4.116319481

Name: +ve in-silico MS/MS by CFM-ID for GNDKFSVEWAUCFH-UHFFFAOYSA-N
ID: GNDKFSVEWAUCFH-UHFFFAOYSA-N
Comment: Energy2
Num peaks: 31
41.03857658 1.330505176
53.03857658 1.428471679
55.05422664 1.678420833
67.05422664 1.603789364
69.06987671 2.064754417
83.08552677 9.199003717
219.2107273 1.28850364
221.2263773 0.9969121331
233.2263773 0.9321412461
235.2420274 0.9798943256
247.2420274 1.28850364
249.2576775 0.9969121331
255.2107273 0.9818604994
257.2263773 1.877037113
271.2420274 1.522304605
283.2420274 0.9711035494
285.2576775 1.247715469
309.2576775 1.187438493
311.2733275 1.605486086
313.2889776 1.61705412
323.2733275 2.069469091
325.2889776 1.297054581
339.3046277 1.314335428
341.3202777 1.432860819
367.3359278 1.395936285
369.3515779 1.775383047
393.3515779 2.023440286
395.3672279 1.528606969
397.3464925 1.674761598
399.3621425 2.09292152
411.3621425 2.511073586

Name: +ve in-silico MS/MS by CFM-ID for GCZFZGBLBXBCJP-UHFFFAOYSA-N
ID: GCZFZGBLBXBCJP-UHFFFAOYSA-N
Comment: Energy0
Num peaks: 31
69.06987671 0.9973273025
83.08552677 2.451266981
85.10117684 0.5523393063
97.10117684 0.9378164768
123.1168269 0.6401778233
125.132477 1.187907693
235.2420274 0.6093297136
273.2576775 0.5135848425
283.2420274 0.8750053471
285.2576775 0.7935113022
287.2733275 0.6093297136
301.2525921 0.7145200126
311.2733275 0.6112527384
323.2733275 0.5176769284
325.2889776 1.315632684
339.3046277 0.8480821464
341.3202777 0.6147211299
343.2995423 1.419669633
357.3151924 0.5585483613
365.3202777 1.657308761
367.3359278 1.706897587
369.3515779 1.374671591
383.3308424 4.270154978
385.3464925 3.985149277
387.3621425 0.7016644553
397.3464925 0.6763283569
397.382878 0.7855958929
399.3621425 0.9108493519
409.382878 20.2036641
411.3621425 1.297642281
427.3934427 19.25157444

Name: +ve in-silico MS/MS by CFM-ID for GCZFZGBLBXBCJP-UHFFFAOYSA-N
ID: GCZFZGBLBXBCJP-UHFFFAOYSA-N
Comment: Energy1
Num peaks: 31
39.02292652 1.270972786
41.03857658 1.248734376
67.05422664 1.271332728
69.06987671 1.232557966
81.06987671 1.30376678
83.08552677 6.699727364
97.10117684 1.485824757
123.1168269 1.000921808
125.132477 1.22568934
235.2420274 0.8064784263
271.2420274 0.7873670468
273.2576775 0.8240604981
283.2420274 1.074383328
285.2576775 1.088692693
287.2733275 0.8064784263
323.2733275 1.363510951
325.2889776 3.650237507
339.3046277 2.034473837
341.3202777 1.070748994
343.2995423 3.357974895
355.3359278 0.9037522821
357.3151924 0.80983816
365.3202777 2.227294384
367.3359278 2.66731736
369.3515779 3.112533309
383.3308424 1.640755881
385.3464925 1.152519369
387.3621425 2.239022357
409.382878 4.257237154
411.3621425 1.276527634
427.3934427 3.09912013

Name: +ve in-silico MS/MS by CFM-ID for GCZFZGBLBXBCJP-UHFFFAOYSA-N
ID: GCZFZGBLBXBCJP-UHFFFAOYSA-N
Comment: Energy2
Num peaks: 31
53.03857658 1.027993679
55.05422664 1.254350066
67.05422664 1.68018193
69.06987671 1.507529673
81.06987671 1.760731907
83.08552677 5.884959345
123.1168269 0.8719694903
135.1168269 1.02284878
217.1950772 1.000773466
219.2107273 0.9587437615
245.2263773 1.265441214
247.2420274 0.9587437615
255.2107273 1.280082996
271.2420274 1.502462523
273.2576775 1.125242252
283.2420274 1.089544416
299.2733275 0.9587437615
309.2576775 0.8847945493
311.2733275 1.1962921
323.2733275 1.54987649
325.2889776 2.341829192
339.3046277 2.339274893
341.3202777 0.9189421977
353.3202777 1.298313888
367.3359278 2.181266437
369.3515779 1.322508162
395.3672279 1.139223734
397.3464925 1.535445573
397.382878 1.727659142
399.3621425 1.559790002
411.3621425 2.960656609

Name: +ve in-silico MS/MS by CFM-ID for KRMCRDNDVNGZDL-UHFFFAOYSA-N
ID: KRMCRDNDVNGZDL-UHFFFAOYSA-N
Comment: Energy0
Num peaks: 31
83.08552677 0.9603813448
97.10117684 2.634472338
99.1168269 0.588252609
111.1168269 0.9485677785
137.132477 0.7136562782
139.148127 1.286194169
235.2420274 0.6489485533
267.2107273 0.5290052406
269.2263773 0.9319022915
271.2420274 0.7428298966
273.2576775 0.5843878699
287.236942 0.7711622437
287.2733275 0.6489485533
289.2525921 0.5420410647
297.2576775 0.6568416283
299.2733275 0.6017622334
309.2576775 0.5375382922
311.2733275 1.359251015
315.2682422 0.5523482219
329.2838922 1.511691439
343.2995423 0.6028262329
351.3046277 1.550480687
353.3202777 2.267176907
369.3151924 1.117785063
371.3308424 2.476873513
397.3464925 0.7078509637
397.382878 0.8054718579
399.3621425 1.000168785
409.382878 21.54422853
411.3621425 1.502098292
427.3934427 21.37528412

Name: +ve in-silico MS/MS by CFM-ID for KRMCRDNDVNGZDL-UHFFFAOYSA-N
ID: KRMCRDNDVNGZDL-UHFFFAOYSA-N
Comment: Energy1
Num peaks: 31
55.05422664 1.020481259
81.06987671 1.246178359
83.08552677 1.210821364
97.10117684 7.537312563
109.1011768 0.8025510942
111.1168269 1.594486565
137.132477 1.247928596
139.148127 1.313374576
235.2420274 0.8754958745
267.2107273 0.8390522561
269.2263773 1.199382772
271.2420274 1.497981155
285.221292 1.015721091
287.2733275 0.8754958745
299.2733275 1.108438714
309.2576775 1.477772196
311.2733275 3.719468326
325.2889776 1.055837979
327.2682422 0.8120333517
329.2838922 3.336866895
339.3046277 0.9258983886
341.3202777 1.09037426
343.2995423 0.8878450028
351.3046277 1.075088345
353.3202777 1.91426664
355.3359278 0.92187308
367.3359278 2.201847114
369.3515779 1.079945372
409.382878 4.764863466
411.3621425 1.364403846
427.3934427 3.5699929

Name: +ve in-silico MS/MS by CFM-ID for KRMCRDNDVNGZDL-UHFFFAOYSA-N
ID: KRMCRDNDVNGZDL-UHFFFAOYSA-N
Comment: Energy2
Num peaks: 31
55.05422664 1.031697249
67.05422664 0.9936942795
81.06987671 2.55162354
83.08552677 1.502970228
97.10117684 8.323283949
109.1011768 1.049037198
133.1011768 0.7807083866
219.2107273 0.9935620982
221.2263773 0.7687165796
241.1950772 1.093536262
243.2107273 1.076100405
245.2263773 1.310926672
247.2420274 0.9935620982
249.2576775 0.7687165796
269.2263773 1.019531101
271.2420274 1.615974466
295.2420274 0.917545515
297.2576775 1.314678627
299.2733275 2.103457245
301.2889776 0.7687165796
309.2576775 1.608498047
311.2733275 1.843829384
325.2889776 0.7897912313
341.3202777 0.9015281844
353.3202777 1.57266287
367.3359278 1.870130865
369.3515779 1.334207765
395.3672279 1.178903171
397.3464925 1.426699092
399.3621425 1.467831835
411.3621425 2.631883767

Name: +ve in-silico MS/MS by CFM-ID for LVMOSMRIAUDGQC-UYOCIXKTSA-N
ID: LVMOSMRIAUDGQC-UYOCIXKTSA-N
Comment: Energy0
Num peaks: 31
39.02292652 0.8474444584
41.03857658 1.615216438
43.05422664 1.440812635
97.10117684 0.9113944976
111.1168269 2.169094548
113.132477 0.5544427155
125.132477 0.9485453264
151.148127 0.5391567335
153.1637771 1.215023059
249.2576775 0.6159667621
255.2107273 0.8635268518
273.221292 0.7282580117
275.236942 0.5123013548
283.2420274 0.6054820442
297.2576775 1.304532607
301.2525921 0.5216178841
303.3046277 0.6159667621
311.2733275 0.5171377814
315.2682422 1.436683794
329.2838922 0.5692875104
365.3202777 1.52453169
367.3359278 1.829670744
369.3515779 0.7102247372
383.3308424 2.250982312
385.3464925 2.360790738
397.3464925 0.6132331865
397.382878 0.7991610166
399.3621425 0.9584763909
409.382878 20.16059956
411.3621425 1.358780838
427.3934427 19.76283455

Name: +ve in-silico MS/MS by CFM-ID for LVMOSMRIAUDGQC-UYOCIXKTSA-N
ID: LVMOSMRIAUDGQC-UYOCIXKTSA-N
Comment: Energy1
Num peaks: 31
39.02292652 1.844832825
41.03857658 2.715627359
43.05422664 0.8131712911
95.08552677 1.237650311
97.10117684 0.9356095317
109.1011768 1.003886993
111.1168269 4.770782632
125.132477 1.411111091
151.148127 1.007848449
153.1637771 1.328279492
249.2576775 0.8121457067
271.2056419 0.9616419844
295.2420274 1.324142561
297.2576775 3.679968427
299.2733275 0.8978379738
303.3046277 0.8121457067
311.2733275 1.031108096
313.2889776 0.9275659663
315.2682422 3.253966107
329.2838922 0.8223507899
353.3202777 1.06441503
355.3359278 1.01414645
365.3202777 1.799283351
367.3359278 2.707719632
369.3515779 1.595948372
381.3515779 1.307333724
383.3308424 1.341504386
385.3464925 1.210001923
409.382878 4.182368358
411.3621425 1.27559722
427.3934427 3.173430864

Name: +ve in-silico MS/MS by CFM-ID for LVMOSMRIAUDGQC-UYOCIXKTSA-N
ID: LVMOSMRIAUDGQC-UYOCIXKTSA-N
Comment: Energy2
Num peaks: 31
39.02292652 1.597601203
41.03857658 1.976758103
43.05422664 1.294986736
55.05422664 2.322672407
67.05422664 1.174230122
69.06987671 1.542290921
95.08552677 1.117857416
111.1168269 1.241270515
177.1637771 0.9425868389
191.1794272 0.9425868389
231.2107273 1.248467625
233.2263773 0.9453882143
241.1950772 1.437734423
259.2420274 0.9868324339
261.2576775 0.9453882143
283.2420274 1.177888392
285.2576775 1.277727653
287.2733275 0.9453882143
295.2420274 1.524053556
297.2576775 2.59372223
353.3202777 1.556483236
365.3202777 1.335426145
367.3359278 2.824186408
369.3515779 1.196309118
381.3515779 1.321897971
383.3672279 0.9273353903
395.3672279 1.126064513
397.3464925 0.9922095262
397.382878 1.70770288
399.3621425 1.102785273
411.3621425 2.810140711

Name: +ve in-silico MS/MS by CFM-ID for AKVZDXJZUDQNTI-UYOCIXKTSA-N
ID: AKVZDXJZUDQNTI-UYOCIXKTSA-N
Comment: Energy0
Num peaks: 31
83.08552677 0.9113724493
97.10117684 2.348453196
99.1168269 0.5781263684
111.1168269 0.9738771941
137.132477 0.7138692702
139.148127 1.243560711
267.2107273 0.5236969899
269.2263773 0.9216808597
271.2420274 0.8204752022
287.236942 0.7549637865
287.2733275 0.6377774865
289.2525921 0.5308155641
297.2576775 0.6501403872
299.2733275 0.5758118853
309.2576775 0.5323911779
311.2733275 1.353363237
315.2682422 0.5407460084
329.2838922 1.490230505
343.2995423 0.590163716
365.3202777 1.031653737
367.3359278 1.426825505
369.3515779 0.635338032
383.3308424 0.6773755753
385.3464925 1.644801067
397.3464925 1.776054987
397.382878 0.8254535708
399.3621425 1.505981157
401.3777926 0.5254068231
409.382878 21.17468637
411.3621425 1.19901449
427.3934427 20.76376389

Name: +ve in-silico MS/MS by CFM-ID for AKVZDXJZUDQNTI-UYOCIXKTSA-N
ID: AKVZDXJZUDQNTI-UYOCIXKTSA-N
Comment: Energy1
Num peaks: 31
53.03857658 0.8834498768
81.06987671 1.193859141
83.08552677 1.049644365
95.08552677 1.118896237
97.10117684 5.576537011
109.1011768 0.8204957471
111.1168269 1.45728603
137.132477 1.274339584
139.148127 1.256125112
217.1950772 0.8805252797
245.2263773 0.9274017816
269.2263773 1.10088456
271.2420274 1.156710109
287.2733275 0.8267173326
299.2733275 0.922396682
309.2576775 1.354945018
311.2733275 3.662475079
325.2889776 0.9956290673
329.2838922 3.256886382
339.3046277 1.082996779
341.3202777 1.031915468
343.2995423 0.8379277715
355.3359278 0.8707739439
365.3202777 0.836268327
367.3359278 3.135952771
369.3515779 1.351926436
397.3464925 0.8178026354
399.3621425 0.8476230856
409.382878 4.30451716
411.3621425 1.177008588
427.3934427 3.266605062

Name: +ve in-silico MS/MS by CFM-ID for AKVZDXJZUDQNTI-UYOCIXKTSA-N
ID: AKVZDXJZUDQNTI-UYOCIXKTSA-N
Comment: Energy2
Num peaks: 31
53.03857658 1.461457654
55.05422664 2.711197123
67.05422664 1.102899766
69.06987671 0.8450932963
81.06987671 1.823381903
83.08552677 1.042322908
95.08552677 1.094896822
97.10117684 2.981484916
109.1011768 1.302313752
137.132477 1.55245543
217.1950772 0.8824035878
231.2107273 0.8396282958
241.1950772 1.186135362
245.2263773 1.15562209
269.2263773 1.103620122
271.2420274 1.798619614
295.2420274 0.9093166865
297.2576775 1.299089848
299.2733275 1.290772953
309.2576775 1.590511052
311.2733275 2.073823639
339.3046277 1.62566515
341.3202777 0.8963836032
353.3202777 1.33866506
367.3359278 1.935452013
369.3515779 1.332965717
395.3672279 1.176341383
397.3464925 1.681592366
397.382878 1.783948915
399.3621425 1.628867349
411.3621425 2.591812178

Name: +ve in-silico MS/MS by CFM-ID for GGGUGZHBAOMSFJ-UHFFFAOYSA-N
ID: GGGUGZHBAOMSFJ-UHFFFAOYSA-N
Comment: Energy0
Num peaks: 31
57.06987671 0.5348278031
71.08552677 1.55342454
85.10117684 0.6088211535
123.1168269 0.5603207409
125.132477 0.6352210965
137.132477 0.5655010275
139.148127 0.9066312518
151.148127 0.8103498603
191.1794272 0.7331244846
205.1950772 0.9695593251
219.2107273 0.7331244846
257.2263773 0.5809647874
259.2420274 0.7265755487
271.2420274 0.5655010275
273.2576775 0.9066312518
285.2576775 0.5603207409
287.2733275 0.6097754962
325.2889776 0.6419579971
327.3046277 0.5906524903
339.3046277 0.5787955809
353.3202777 0.7279921178
369.3515779 0.8373788319
371.3308424 0.7016197326
385.3464925 0.6846770874
393.3515779 0.8506347383
395.3672279 0.57321869
397.382878 0.9795772508
399.3621425 0.8776307259
409.382878 28.81749463
411.3621425 1.486394571
427.3934427 26.87492992

Name: +ve in-silico MS/MS by CFM-ID for GGGUGZHBAOMSFJ-UHFFFAOYSA-N
ID: GGGUGZHBAOMSFJ-UHFFFAOYSA-N
Comment: Energy1
Num peaks: 31
71.08552677 2.350678483
83.08552677 1.140034594
123.1168269 1.257020327
137.132477 1.385107198
139.148127 1.285242932
149.132477 1.82936756
151.148127 1.186433716
189.1637771 1.452907476
191.1794272 1.298874627
203.1794272 1.519781911
205.1950772 1.618226307
217.1950772 1.452907476
219.2107273 1.298874627
257.2263773 1.341147719
259.2420274 1.317716294
271.2420274 1.385107198
273.2576775 1.285242932
285.2576775 1.257020327
325.2889776 1.899271424
327.3046277 1.535578578
337.2889776 1.121522716
339.3046277 1.497823897
341.3202777 1.346285374
351.3046277 1.158730033
353.3202777 3.35539648
355.3359278 1.49591374
371.3308424 1.11375489
393.3515779 1.06570554
409.382878 8.048432316
411.3621425 1.691620799
427.3934427 5.69785554

Name: +ve in-silico MS/MS by CFM-ID for GGGUGZHBAOMSFJ-UHFFFAOYSA-N
ID: GGGUGZHBAOMSFJ-UHFFFAOYSA-N
Comment: Energy2
Num peaks: 31
55.05422664 1.476690431
65.03857658 1.436916831
67.05422664 1.365472319
71.08552677 1.331803429
81.06987671 1.197642059
121.1011768 1.650808939
123.1168269 1.947345741
137.132477 1.577479546
149.132477 1.815426669
151.148127 1.650453728
189.1637771 1.939281662
191.1794272 1.683503765
203.1794272 1.396522471
205.1950772 1.620688167
217.1950772 1.939281662
219.2107273 1.683503765
257.2263773 1.901110169
259.2420274 1.436480607
271.2420274 1.577479546
285.2576775 1.947345741
325.2889776 2.694839612
339.3046277 2.30864401
351.3046277 1.62035343
353.3202777 3.607501503
367.3359278 1.379450742
393.3515779 1.526764881
395.3672279 1.377406609
397.3464925 1.289236475
397.382878 2.088868982
399.3621425 1.934089838
411.3621425 2.721926359

Name: +ve in-silico MS/MS by CFM-ID for DICCPNLDOZNSML-UHFFFAOYSA-N
ID: DICCPNLDOZNSML-UHFFFAOYSA-N
Comment: Energy0
Num peaks: 31
55.05422664 1.154428629
69.06987671 1.133104065
83.08552677 1.095820434
109.1011768 0.582499085
111.1168269 1.301155652
221.2263773 0.6706472354
259.2420274 0.5830529262
273.2576775 0.7261002416
287.2733275 0.5686220931
295.2420274 0.5801470893
297.2576775 0.9914789252
299.2733275 0.5676772905
315.2682422 0.7829761815
325.2889776 1.077664979
327.3046277 0.7537020425
339.3046277 1.007728122
341.3202777 0.6066226209
353.3202777 0.8642221432
357.3151924 0.6394360883
365.3202777 0.8631434367
367.3359278 0.9336720034
369.3515779 1.124423043
371.3308424 0.6422604944
383.3308424 2.69961574
385.3464925 2.531686284
387.3621425 0.6968760449
397.382878 0.8529272694
399.3621425 0.6346245705
409.382878 23.47196264
411.3621425 1.359659425
427.3934427 21.82331364

Name: +ve in-silico MS/MS by CFM-ID for DICCPNLDOZNSML-UHFFFAOYSA-N
ID: DICCPNLDOZNSML-UHFFFAOYSA-N
Comment: Energy1
Num peaks: 31
39.02292652 1.413511335
55.05422664 3.355250931
67.05422664 0.8798741922
69.06987671 2.881354452
83.08552677 2.084548534
109.1011768 1.079391645
111.1168269 1.340532363
123.1168269 0.9267936825
221.2263773 0.9408069627
257.2263773 1.208458461
271.2420274 0.9632530443
273.2576775 0.9921638202
285.2576775 0.9108655355
287.2733275 0.9777490678
295.2420274 0.9339997444
297.2576775 0.9697407346
325.2889776 1.994313149
327.3046277 1.524139359
337.2889776 0.9770055962
339.3046277 2.537208104
341.3202777 1.608741071
353.3202777 3.686043279
355.3359278 1.200153507
357.3151924 1.402797264
365.3202777 0.9259592198
367.3359278 1.05193261
369.3515779 1.276109105
371.3308424 1.330940998
409.382878 5.592964034
411.3621425 1.319466136
427.3934427 3.920876128

Name: +ve in-silico MS/MS by CFM-ID for DICCPNLDOZNSML-UHFFFAOYSA-N
ID: DICCPNLDOZNSML-UHFFFAOYSA-N
Comment: Energy2
Num peaks: 31
53.03857658 1.336970128
55.05422664 3.725700967
67.05422664 1.557025067
69.06987671 1.381741496
123.1168269 1.387185608
135.1168269 1.437406299
137.132477 1.273804925
149.132477 1.56198092
151.148127 1.069424684
203.1794272 1.728155473
205.1950772 1.00749086
231.2107273 1.051657554
233.2263773 1.00749086
257.2263773 1.472721104
259.2420274 1.026079856
271.2420274 1.301107249
273.2576775 1.041333514
285.2576775 1.572736874
287.2733275 1.18635901
323.2733275 1.019640284
325.2889776 2.915602387
327.3046277 1.231699623
339.3046277 3.161635641
351.3046277 1.247491209
353.3202777 3.733005934
367.3359278 0.9952411504
395.3672279 1.184713863
397.3464925 0.9976997402
397.382878 1.796645976
399.3621425 1.146603413
411.3621425 2.600695831

Name: +ve in-silico MS/MS by CFM-ID for VWYANPOOORUCFJ-UHFFFAOYSA-N
ID: VWYANPOOORUCFJ-UHFFFAOYSA-N
Comment: Energy0
Num peaks: 31
71.08552677 0.5743725602
85.10117684 0.5761759522
123.1168269 0.5448264228
125.132477 0.6181999064
137.132477 0.551836696
139.148127 0.8812774952
151.148127 0.5448264228
153.1637771 0.6181999064
221.2263773 0.7602215742
233.2263773 0.5980682846
257.2263773 0.5448264228
259.2420274 0.5930816288
271.2420274 0.551836696
273.2576775 0.8812774952
285.2576775 0.5448264228
287.2733275 0.5930816288
325.2889776 0.6365382334
327.3046277 0.6366791453
339.3046277 0.5811326513
365.3202777 1.437718654
367.3359278 1.577501692
369.3515779 0.8453994987
383.3308424 1.157789567
385.3464925 2.375367577
393.3515779 0.8152789293
395.3672279 0.5633599115
397.382878 0.9627295183
399.3621425 0.8568916451
409.382878 27.60764327
411.3621425 1.417071511
427.3934427 26.18795898

Name: +ve in-silico MS/MS by CFM-ID for VWYANPOOORUCFJ-UHFFFAOYSA-N
ID: VWYANPOOORUCFJ-UHFFFAOYSA-N
Comment: Energy1
Num peaks: 31
55.05422664 1.044092321
123.1168269 1.284381466
125.132477 1.064300251
137.132477 1.415031086
139.148127 1.314228181
151.148127 1.284381466
153.1637771 1.064300251
205.1950772 1.021509583
221.2263773 1.218810308
231.2107273 1.298138124
257.2263773 1.284381466
259.2420274 1.026959093
271.2420274 1.415031086
273.2576775 1.314228181
285.2576775 1.284381466
287.2733275 1.026959093
325.2889776 1.83898061
327.3046277 1.677731007
339.3046277 1.365014505
341.3202777 1.459930363
353.3202777 3.02055664
355.3359278 1.52882934
365.3202777 1.386036705
367.3359278 2.398098271
369.3515779 1.543694138
385.3464925 1.033604084
393.3515779 1.089179899
397.382878 1.062467622
409.382878 8.293549169
411.3621425 1.485221281
427.3934427 5.909395024

Name: +ve in-silico MS/MS by CFM-ID for VWYANPOOORUCFJ-UHFFFAOYSA-N
ID: VWYANPOOORUCFJ-UHFFFAOYSA-N
Comment: Energy2
Num peaks: 31
55.05422664 1.409449402
65.03857658 1.35634856
67.05422664 1.744849124
121.1011768 1.682225575
123.1168269 2.049360029
125.132477 1.203032367
137.132477 1.657462205
149.132477 2.037206837
151.148127 2.049360029
153.1637771 1.203032367
203.1794272 2.044513516
205.1950772 1.480665027
231.2107273 1.096492639
257.2263773 2.049360029
259.2420274 0.9995853035
271.2420274 1.657462205
285.2576775 2.049360029
287.2733275 0.9995853035
325.2889776 2.704313489
327.3046277 1.491174296
339.3046277 2.347933085
341.3202777 1.027867444
353.3202777 2.878378804
355.3359278 1.188648064
369.3515779 0.9833225255
381.3515779 1.306439351
393.3515779 1.618765122
395.3672279 1.440510883
397.382878 2.184568073
399.3621425 1.46491519
411.3621425 2.567320611

Name: +ve in-silico MS/MS by CFM-ID for LFPVZIIPFONRSW-UHFFFAOYSA-N
ID: LFPVZIIPFONRSW-UHFFFAOYSA-N
Comment: Energy0
Num peaks: 31
69.06987671 0.5877353848
83.08552677 0.6149788994
123.1168269 0.7103338561
137.132477 0.9435319236
151.148127 0.7103338561
155.1430416 0.5015143575
191.1794272 0.7103338561
205.1950772 0.9435319236
219.2107273 0.7103338561
223.2056419 0.5015143575
259.2420274 0.7103338561
273.2576775 0.9435319236
287.2733275 0.7103338561
291.2682422 0.5015143575
325.2889776 0.5871996766
327.3046277 0.7029647002
339.3046277 0.5318368103
341.3202777 0.5833689689
365.3202777 0.9865821396
367.3359278 1.556436415
369.3515779 1.927565087
383.3308424 1.144678753
385.3464925 1.23353124
387.3621425 2.168887778
393.3515779 0.8042336403
395.3672279 0.5640099869
397.382878 0.9638404366
399.3621425 0.8668046097
409.382878 27.31392752
411.3621425 1.31111798
427.3934427 26.23312168

Name: +ve in-silico MS/MS by CFM-ID for LFPVZIIPFONRSW-UHFFFAOYSA-N
ID: LFPVZIIPFONRSW-UHFFFAOYSA-N
Comment: Energy1
Num peaks: 31
121.1011768 1.318991506
123.1168269 1.321836334
135.1168269 1.383387597
137.132477 1.648112555
149.132477 1.325255671
151.148127 1.321836334
189.1637771 1.325255671
191.1794272 1.321836334
203.1794272 1.546369046
205.1950772 1.648112555
217.1950772 1.325255671
219.2107273 1.321836334
257.2263773 1.325255671
259.2420274 1.321836334
271.2420274 1.546369046
273.2576775 1.648112555
285.2576775 1.477063349
287.2733275 1.321836334
325.2889776 1.733450547
327.3046277 1.765159281
339.3046277 1.34944312
341.3202777 1.545037991
353.3202777 2.706248066
355.3359278 1.534636503
365.3202777 1.532697605
367.3359278 2.17884187
369.3515779 2.226543198
383.3308424 1.759579743
409.382878 8.137573615
411.3621425 1.431299465
427.3934427 5.946985004

Name: +ve in-silico MS/MS by CFM-ID for LFPVZIIPFONRSW-UHFFFAOYSA-N
ID: LFPVZIIPFONRSW-UHFFFAOYSA-N
Comment: Energy2
Num peaks: 31
65.03857658 1.510844858
67.05422664 1.336155502
121.1011768 1.606779156
123.1168269 1.748073836
135.1168269 1.409966757
137.132477 1.681853352
149.132477 1.958464546
151.148127 1.748073836
189.1637771 1.958464546
191.1794272 1.748073836
203.1794272 1.450221675
205.1950772 1.681853352
217.1950772 1.958464546
219.2107273 1.748073836
257.2263773 1.958464546
259.2420274 1.748073836
271.2420274 1.450221675
273.2576775 1.681853352
285.2576775 2.014109126
287.2733275 1.748073836
325.2889776 2.47179966
327.3046277 1.783869202
339.3046277 2.136288493
341.3202777 1.324969859
353.3202777 2.676188597
355.3359278 1.177498792
393.3515779 1.589629912
395.3672279 1.42699919
397.382878 2.164077278
399.3621425 2.051772301
411.3621425 2.615275211

Name: +ve in-silico MS/MS by CFM-ID for MLVSYGCURCOSKP-LFXYTPDNSA-N
ID: MLVSYGCURCOSKP-LFXYTPDNSA-N
Comment: Energy0
Num peaks: 31
55.05422664 1.152608248
69.06987671 1.131262269
83.08552677 1.094073336
109.1011768 0.5815351541
111.1168269 1.298954721
221.2263773 0.6695485933
273.2576775 0.7250296686
287.2733275 0.5669856519
295.2420274 0.5751126067
297.2576775 0.9832547474
299.2733275 0.5631304348
315.2682422 0.7835577409
325.2889776 1.071522763
327.3046277 0.7502136801
339.3046277 1.002320995
341.3202777 0.6029515638
343.2995423 0.5612265493
353.3202777 0.8605790404
357.3151924 0.6399110327
365.3202777 0.860972559
367.3359278 0.9312029066
369.3515779 1.116560463
371.3308424 0.6427375366
383.3308424 2.701526575
385.3464925 2.533471275
387.3621425 0.6973777364
397.382878 0.8534965386
399.3621425 0.6350481379
409.382878 23.30221085
411.3621425 1.360578451
427.3934427 21.84541216

Name: +ve in-silico MS/MS by CFM-ID for MLVSYGCURCOSKP-LFXYTPDNSA-N
ID: MLVSYGCURCOSKP-LFXYTPDNSA-N
Comment: Energy1
Num peaks: 31
39.02292652 1.410914113
55.05422664 3.348118614
69.06987671 2.874057644
83.08552677 2.079442984
109.1011768 1.076296328
111.1168269 1.335747672
123.1168269 0.9968865484
221.2263773 0.9384372599
231.2107273 0.9995166402
257.2263773 0.9072714267
271.2420274 0.9590282492
273.2576775 0.98988421
285.2576775 0.9094511456
287.2733275 0.9706551458
295.2420274 0.9219202212
297.2576775 0.9586662831
325.2889776 1.985346622
327.3046277 1.518599854
337.2889776 0.9579303936
339.3046277 2.522823541
341.3202777 1.596203167
353.3202777 3.675983364
355.3359278 1.202607467
357.3151924 1.406041722
365.3202777 0.9229732253
367.3359278 1.049801715
369.3515779 1.272710937
371.3308424 1.334019262
409.382878 5.485854611
411.3621425 1.322199661
427.3934427 3.934644568

Name: +ve in-silico MS/MS by CFM-ID for MLVSYGCURCOSKP-LFXYTPDNSA-N
ID: MLVSYGCURCOSKP-LFXYTPDNSA-N
Comment: Energy2
Num peaks: 31
53.03857658 1.347629676
55.05422664 3.744479796
67.05422664 1.562757833
69.06987671 1.380681947
121.1011768 1.005053865
123.1168269 1.451068018
135.1168269 1.487493154
137.132477 1.280663295
149.132477 1.678629708
151.148127 1.347900761
203.1794272 1.732984557
205.1950772 1.010548096
257.2263773 1.58430473
259.2420274 1.059198964
271.2420274 1.304816705
273.2576775 1.045852232
285.2576775 1.580300768
287.2733275 1.188018885
323.2733275 1.014860955
325.2889776 2.923570154
327.3046277 1.232667663
339.3046277 3.173164401
351.3046277 1.246111416
353.3202777 3.749250085
355.3359278 0.9854364948
367.3359278 1.00145554
395.3672279 1.194240784
397.3464925 1.005722779
397.382878 1.811093771
399.3621425 1.155823867
411.3621425 2.621643993

Name: +ve in-silico MS/MS by CFM-ID for WZAMDSBJONFHAO-UHFFFAOYSA-N
ID: WZAMDSBJONFHAO-UHFFFAOYSA-N
Comment: Energy0
Num peaks: 31
55.05422664 1.141170457
69.06987671 1.138119513
83.08552677 1.100711625
109.1011768 1.306812136
137.132477 0.6331240806
151.148127 0.5951035459
191.1794272 0.6312625654
205.1950772 0.795278558
219.2107273 0.6312625654
259.2420274 0.6416689798
273.2576775 0.8521579863
299.2733275 0.9814150213
317.2838922 0.7910067231
325.2889776 1.072807467
327.3046277 0.7521386641
339.3046277 1.003155467
341.3202777 0.6035530762
353.3202777 0.8628263237
357.3151924 0.6452770697
365.3202777 0.8640896828
367.3359278 0.9347111982
369.3515779 1.116415996
371.3308424 0.6488477952
383.3308424 2.725996023
385.3464925 2.556328778
387.3621425 0.7038027526
397.382878 0.8607841977
399.3621425 0.6152286048
409.382878 23.34312732
411.3621425 1.44577114
427.3934427 22.12882161

Name: +ve in-silico MS/MS by CFM-ID for WZAMDSBJONFHAO-UHFFFAOYSA-N
ID: WZAMDSBJONFHAO-UHFFFAOYSA-N
Comment: Energy1
Num peaks: 31
39.02292652 1.379133107
55.05422664 3.275894915
69.06987671 2.919783849
83.08552677 2.112406365
109.1011768 1.35796537
121.1011768 1.001201913
189.1637771 1.160436336
191.1794272 1.03781786
203.1794272 1.218238401
205.1950772 1.229852954
217.1950772 1.160436336
219.2107273 1.03781786
257.2263773 1.056254622
271.2420274 1.108834403
273.2576775 1.16070943
285.2576775 1.120100111
313.2525921 1.019264754
325.2889776 2.016421935
327.3046277 1.542534392
337.2889776 0.9750601998
339.3046277 2.408564192
341.3202777 1.622327779
353.3202777 3.73183708
355.3359278 1.220772735
357.3151924 1.317123477
367.3359278 1.065667338
369.3515779 1.291531806
371.3308424 1.356839124
409.382878 5.617696439
411.3621425 1.392042063
427.3934427 4.037099853

Name: +ve in-silico MS/MS by CFM-ID for WZAMDSBJONFHAO-UHFFFAOYSA-N
ID: WZAMDSBJONFHAO-UHFFFAOYSA-N
Comment: Energy2
Num peaks: 31
53.03857658 1.434334532
55.05422664 2.718924984
67.05422664 1.927423525
69.06987671 1.405094234
123.1168269 1.360988386
135.1168269 1.124947949
137.132477 1.296192012
149.132477 1.294550938
151.148127 1.306978482
189.1637771 1.710632945
191.1794272 1.485113114
203.1794272 1.231861621
205.1950772 1.402855859
217.1950772 1.710632945
219.2107273 1.485113114
257.2263773 1.520509418
259.2420274 1.37893345
271.2420274 1.236201484
273.2576775 1.365356547
285.2576775 1.585970541
287.2733275 1.374600676
325.2889776 2.973893936
327.3046277 1.254120689
339.3046277 3.211011727
351.3046277 1.267870026
353.3202777 3.813219182
395.3672279 1.214340072
397.3464925 1.189752095
397.382878 1.841574806
399.3621425 1.325959863
411.3621425 2.620075665

Name: +ve in-silico MS/MS by CFM-ID for NGFFRJBGMSPDMS-UHFFFAOYSA-N
ID: NGFFRJBGMSPDMS-UHFFFAOYSA-N
Comment: Energy0
Num peaks: 31
55.05422664 0.828429707
69.06987671 0.7736022024
83.08552677 0.6595879023
123.1168269 0.7180245894
137.132477 0.9507939975
151.148127 0.7180245894
191.1794272 0.7180245894
205.1950772 0.9507939975
219.2107273 0.7180245894
259.2420274 0.7180245894
273.2576775 0.9507939975
287.2733275 0.7180245894
325.2889776 0.5431785746
327.3046277 0.6992213227
341.3202777 0.5756538633
353.3202777 0.6450953381
355.3359278 0.7341357039
369.3515779 0.7072236032
371.3308424 0.5823674393
373.3464925 0.7548287323
383.3672279 0.7549252793
385.3464925 0.6195179746
393.3515779 0.7667733035
395.3672279 0.5636344009
397.3464925 0.7034156946
397.382878 0.963198595
399.3621425 1.437158401
401.3777926 1.005512227
409.382878 27.96699136
411.3621425 1.710883169
427.3934427 26.20702624

Name: +ve in-silico MS/MS by CFM-ID for NGFFRJBGMSPDMS-UHFFFAOYSA-N
ID: NGFFRJBGMSPDMS-UHFFFAOYSA-N
Comment: Energy1
Num peaks: 31
55.05422664 1.31741396
121.1011768 1.401983469
123.1168269 1.25415557
135.1168269 1.468276145
137.132477 1.564190917
149.132477 1.401983469
151.148127 1.25415557
189.1637771 1.401983469
191.1794272 1.25415557
203.1794272 1.468276145
205.1950772 1.564190917
217.1950772 1.401983469
219.2107273 1.25415557
257.2263773 1.401983469
259.2420274 1.25415557
271.2420274 1.468276145
273.2576775 1.564190917
285.2576775 1.401983469
287.2733275 1.25415557
325.2889776 2.027542227
327.3046277 1.77160828
339.3046277 1.578063296
341.3202777 1.623646843
353.3202777 3.526318831
355.3359278 2.23555449
367.3359278 1.31720495
383.3672279 1.247400657
399.3621425 1.447919735
409.382878 7.54368107
411.3621425 1.999677062
427.3934427 5.451374356

Name: +ve in-silico MS/MS by CFM-ID for NGFFRJBGMSPDMS-UHFFFAOYSA-N
ID: NGFFRJBGMSPDMS-UHFFFAOYSA-N
Comment: Energy2
Num peaks: 31
53.03857658 1.86430864
121.1011768 1.861637953
123.1168269 1.616652683
135.1168269 1.340883913
137.132477 1.557801848
149.132477 1.861637953
151.148127 1.616652683
189.1637771 1.861637953
191.1794272 1.616652683
203.1794272 1.340883913
205.1950772 1.557801848
217.1950772 1.861637953
219.2107273 1.616652683
257.2263773 1.861637953
259.2420274 1.616652683
271.2420274 1.340883913
273.2576775 1.557801848
285.2576775 1.861637953
287.2733275 1.616652683
325.2889776 2.582112088
327.3046277 1.76621797
339.3046277 2.045618902
341.3202777 1.29530316
353.3202777 3.203172635
355.3359278 2.313929649
381.3515779 1.301789203
395.3672279 1.327617354
397.3464925 1.757506976
397.382878 2.013362425
399.3621425 2.238397602
411.3621425 3.404776103

Name: +ve in-silico MS/MS by CFM-ID for XWMMEBCFHUKHEX-UHFFFAOYSA-N
ID: XWMMEBCFHUKHEX-UHFFFAOYSA-N
Comment: Energy0
Num peaks: 31
55.05422664 0.8361618835
69.06987671 0.7801767515
83.08552677 0.6657179691
123.1168269 0.7245504356
137.132477 0.959330816
151.148127 0.7245504356
155.1430416 0.5060150676
191.1794272 0.7245504356
205.1950772 0.959330816
219.2107273 0.7245504356
259.2420274 0.7245504356
273.2576775 0.959330816
287.2733275 0.7245504356
325.2889776 0.5480782109
327.3046277 0.7055764063
341.3202777 0.5807838317
353.3202777 0.5428334266
355.3359278 0.7467134099
359.3308424 0.5060150676
369.3515779 0.8084493937
373.3464925 0.853909976
385.3464925 0.6252681508
393.3515779 0.7293634746
395.3672279 0.5687530692
397.3464925 0.7190039918
397.382878 0.9719459216
399.3621425 1.257555356
401.3777926 0.5224454082
409.382878 28.29341055
411.3621425 1.917297007
427.3934427 26.56321775

Name: +ve in-silico MS/MS by CFM-ID for XWMMEBCFHUKHEX-UHFFFAOYSA-N
ID: XWMMEBCFHUKHEX-UHFFFAOYSA-N
Comment: Energy1
Num peaks: 31
55.05422664 1.328295943
121.1011768 1.412925867
123.1168269 1.264221419
135.1168269 1.479914216
137.132477 1.576920223
149.132477 1.412925867
151.148127 1.264221419
189.1637771 1.412925867
191.1794272 1.264221419
203.1794272 1.479914216
205.1950772 1.576920223
217.1950772 1.412925867
219.2107273 1.264221419
257.2263773 1.412925867
259.2420274 1.264221419
271.2420274 1.479914216
273.2576775 1.576920223
285.2576775 1.412925867
287.2733275 1.264221419
325.2889776 2.044363536
327.3046277 1.786537076
339.3046277 1.590733131
341.3202777 1.636934908
353.3202777 3.663404568
355.3359278 2.236729355
367.3359278 1.327879462
373.3464925 1.243904922
399.3621425 1.442603106
409.382878 7.611328197
411.3621425 2.27233403
427.3934427 5.537760371

Name: +ve in-silico MS/MS by CFM-ID for XWMMEBCFHUKHEX-UHFFFAOYSA-N
ID: XWMMEBCFHUKHEX-UHFFFAOYSA-N
Comment: Energy2
Num peaks: 31
53.03857658 1.98530428
121.1011768 1.833470159
123.1168269 1.592064695
135.1168269 1.32051931
137.132477 1.533701649
149.132477 1.833470159
151.148127 1.592064695
189.1637771 1.833470159
191.1794272 1.592064695
203.1794272 1.32051931
205.1950772 1.533701649
217.1950772 1.833470159
219.2107273 1.592064695
257.2263773 1.833470159
259.2420274 1.592064695
271.2420274 1.32051931
273.2576775 1.533701649
285.2576775 1.833470159
287.2733275 1.592064695
325.2889776 2.54216566
327.3046277 1.739184822
339.3046277 2.013732976
353.3202777 3.190177049
355.3359278 2.511955644
369.3515779 1.297281848
381.3515779 1.641143633
395.3672279 1.305912872
397.3464925 1.984972444
397.382878 1.980447075
399.3621425 2.284137632
411.3621425 3.778901587

Name: +ve in-silico MS/MS by CFM-ID for FDNWHCZIHBJRLP-UHFFFAOYSA-N
ID: FDNWHCZIHBJRLP-UHFFFAOYSA-N
Comment: Energy0
Num peaks: 20
141.1273916 0.6328952146
155.1430416 0.9205495887
169.1586917 0.6328952146
209.1899918 0.6328952146
223.2056419 0.9205495887
237.221292 0.6328952146
277.2525921 0.6328952146
291.2682422 0.9205495887
305.2838922 0.6328952146
345.3151924 0.6097412325
373.3464925 0.6597555238
387.3621425 0.6385174876
409.382878 15.03451363
411.3621425 1.011764308
415.3570572 0.5824190148
415.3934427 0.5930321397
417.3727072 0.8379185032
427.3934427 34.10515303
429.3727072 1.493191937
445.4040074 18.35171591

Name: +ve in-silico MS/MS by CFM-ID for FDNWHCZIHBJRLP-UHFFFAOYSA-N
ID: FDNWHCZIHBJRLP-UHFFFAOYSA-N
Comment: Energy1
Num peaks: 31
135.1168269 0.9469714469
141.1273916 1.136673254
155.1430416 1.449081255
169.1586917 1.136673254
203.1794272 0.9469714469
209.1899918 1.136673254
223.2056419 1.449081255
237.221292 1.136673254
271.2420274 0.9469714469
277.2525921 1.136673254
291.2682422 1.449081255
305.2838922 1.136673254
325.2889776 1.633576483
327.3046277 1.017393029
339.3046277 1.131109084
343.2995423 1.362574733
345.3151924 1.773380809
353.3202777 3.551045381
355.3359278 1.494653277
357.3151924 0.9717631518
359.3308424 1.522239704
367.3359278 1.735384607
371.3308424 2.614064065
373.3464925 2.195698298
385.3464925 1.283829562
387.3621425 0.9330045312
409.382878 7.883085147
411.3621425 1.138492324
427.3934427 11.79215651
429.3727072 1.710999581
445.4040074 4.630952819

Name: +ve in-silico MS/MS by CFM-ID for FDNWHCZIHBJRLP-UHFFFAOYSA-N
ID: FDNWHCZIHBJRLP-UHFFFAOYSA-N
Comment: Energy2
Num peaks: 31
123.1168269 1.678649068
135.1168269 1.188311361
137.132477 1.508215246
149.132477 1.662102864
151.148127 1.678649068
189.1637771 1.662102864
191.1794272 1.678649068
205.1950772 1.508215246
217.1950772 1.662102864
219.2107273 1.678649068
257.2263773 1.662102864
259.2420274 1.678649068
273.2576775 1.508215246
285.2576775 1.662102864
287.2733275 1.678649068
325.2889776 2.836515319
327.3046277 2.079773558
339.3046277 2.28059165
343.2995423 1.586960623
353.3202777 3.562983656
355.3359278 3.374920706
357.3151924 1.293401477
367.3359278 1.63119593
369.3515779 1.626048318
371.3308424 1.950575297
383.3672279 1.208426675
397.382878 2.029321817
411.3621425 1.538269891
415.3570572 1.976353236
417.3727072 1.985604657
429.3727072 3.658553922

Name: +ve in-silico MS/MS by CFM-ID for YEVQBJVJPQFPNE-UHFFFAOYSA-N
ID: YEVQBJVJPQFPNE-UHFFFAOYSA-N
Comment: Energy0
Num peaks: 31
57.06987671 0.8568249163
71.08552677 0.8562292897
125.132477 0.5898507626
139.1117415 0.5898507626
139.148127 0.8579411953
153.1273916 0.8579411953
167.1430416 0.5898507626
193.1950772 0.5898507626
207.1743418 0.5898507626
207.2107273 0.8579411953
221.1899918 0.8579411953
221.2263773 0.5898507626
235.2056419 0.5898507626
275.2733275 0.8579411953
289.2525921 0.8579411953
341.3202777 0.7324294778
355.3359278 0.9422095632
357.3151924 0.8579411953
357.3515779 0.8971962337
369.3151924 0.7675992374
371.3308424 1.447791958
383.3672279 0.794894801
385.3464925 0.6238928739
385.382878 0.8303069736
397.3464925 1.09376162
397.382878 0.6665599614
399.3621425 1.922482146
399.3985281 1.427612012
409.382878 7.636488455
411.3621425 2.642613332
427.3934427 40.87591516

Name: +ve in-silico MS/MS by CFM-ID for YEVQBJVJPQFPNE-UHFFFAOYSA-N
ID: YEVQBJVJPQFPNE-UHFFFAOYSA-N
Comment: Energy1
Num peaks: 31
55.05422664 0.8978051902
57.06987671 1.050119497
71.08552677 1.049485194
139.148127 1.058558601
153.1273916 1.058558601
207.2107273 1.058558601
221.1899918 1.058558601
275.2733275 1.058558601
289.2525921 1.058558601
327.3046277 1.568355993
329.3202777 0.9244038206
353.3202777 1.544066977
355.2995423 0.851560843
355.3359278 3.106816557
357.3151924 1.058558601
357.3515779 1.690501803
367.3359278 0.9029749828
369.3151924 1.504992572
369.3515779 1.148840266
371.3308424 1.888902135
371.3672279 1.878973974
383.3308424 1.101951805
383.3672279 1.146240957
395.3672279 0.8808501974
397.3464925 1.585488266
397.382878 1.364242453
399.3621425 1.935468748
399.3985281 3.475841381
409.382878 3.747556754
411.3621425 2.682130342
427.3934427 5.884257039

Name: +ve in-silico MS/MS by CFM-ID for YEVQBJVJPQFPNE-UHFFFAOYSA-N
ID: YEVQBJVJPQFPNE-UHFFFAOYSA-N
Comment: Energy2
Num peaks: 31
41.03857658 1.068168709
55.05422664 2.012422108
65.03857658 1.376971561
121.1011768 1.013090476
123.1168269 0.9705434913
149.132477 1.013090476
151.148127 0.9705434913
189.1637771 1.013090476
191.1794272 0.9705434913
217.1950772 1.013090476
219.2107273 0.9705434913
257.2263773 1.013090476
259.2420274 0.9705434913
285.2576775 1.013090476
287.2733275 0.9705434913
325.2889776 1.597220955
327.3046277 1.449488689
341.3202777 1.170860052
353.3202777 2.842409807
355.3359278 2.501138476
357.3515779 1.587036703
371.3308424 1.488995904
371.3672279 1.488033599
383.3672279 1.132017044
385.382878 1.010639639
397.3464925 2.630923698
397.382878 1.303646967
399.3621425 2.997961632
399.3985281 1.675554721
409.382878 1.783362979
411.3621425 4.031669417

Name: +ve in-silico MS/MS by CFM-ID for LJJLFLNKMQSUFO-UHFFFAOYSA-N
ID: LJJLFLNKMQSUFO-UHFFFAOYSA-N
Comment: Energy0
Num peaks: 31
85.10117684 0.9017592794
99.1168269 2.475138427
101.132477 0.5687357032
113.132477 0.947289523
139.148127 0.5447974515
141.1637771 1.204129413
235.2420274 0.58039933
237.2576775 0.9074857529
285.221292 0.860741056
303.2318567 0.7484701832
313.2525921 0.7966611636
327.2682422 1.237003914
331.2631568 0.5360949376
345.2788068 1.397722551
359.2944569 0.585087593
383.3308424 0.9839892332
385.3464925 1.537370217
387.3621425 0.992684852
395.3672279 2.96577435
397.382878 0.8613522491
399.3621425 1.288940598
401.3414071 0.6715493247
401.3777926 1.23943208
403.3570572 1.630854242
413.3777926 3.994865237
415.3570572 0.6026708138
415.3934427 1.934256816
417.3727072 0.8061186954
427.3934427 20.30928531
429.3727072 1.31684267
445.4040074 20.51954183

Name: +ve in-silico MS/MS by CFM-ID for LJJLFLNKMQSUFO-UHFFFAOYSA-N
ID: LJJLFLNKMQSUFO-UHFFFAOYSA-N
Comment: Energy1
Num peaks: 31
55.05422664 1.365215432
83.08552677 1.420194602
85.10117684 1.174268745
97.10117684 1.534286919
99.1168269 7.731284985
109.0647913 0.9059861223
113.132477 1.597018889
139.148127 1.051126255
141.1637771 1.332776231
223.2420274 1.189129574
237.2576775 0.9037515981
251.2733275 1.189129574
285.221292 0.9160330941
313.2525921 1.254801412
315.2682422 0.9125397649
327.2682422 3.479165514
331.2995423 1.200143937
341.2838922 1.101878455
345.2788068 3.222968688
359.2944569 0.9353606541
371.3308424 1.198505012
373.3464925 1.142408972
383.3308424 0.9497113275
385.3464925 2.842531592
387.3621425 2.021942834
395.3672279 1.570987392
399.3621425 1.638843032
413.3777926 1.960607957
427.3934427 5.090678268
429.3727072 1.350561979
445.4040074 3.865282497

Name: +ve in-silico MS/MS by CFM-ID for LJJLFLNKMQSUFO-UHFFFAOYSA-N
ID: LJJLFLNKMQSUFO-UHFFFAOYSA-N
Comment: Energy2
Num peaks: 31
41.03857658 1.079033609
55.05422664 3.007500827
69.06987671 1.78682288
83.08552677 2.369278326
91.05422664 1.37102348
93.06987671 1.085354298
97.10117684 1.191682322
99.1168269 13.79163718
107.0855268 1.034748571
123.1168269 1.406704111
137.132477 1.170679599
151.148127 1.618380072
177.1637771 1.562826287
223.2420274 0.8850392008
251.2733275 0.8850392008
275.2733275 1.693128398
301.2525921 4.171103131
313.2525921 1.822916182
327.2682422 1.054679882
371.3308424 1.587473365
371.3672279 0.8767687717
373.3464925 0.8755315565
381.3515779 0.8767387933
383.3672279 2.344985349
385.3464925 2.07530315
387.3621425 1.415513959
399.3621425 1.798775608
401.3777926 1.327601248
413.3777926 1.265735005
415.3570572 0.8923080033
429.3727072 2.591683986

Name: +ve in-silico MS/MS by CFM-ID for ONQRKEUAIJMULO-UHFFFAOYSA-N
ID: ONQRKEUAIJMULO-UHFFFAOYSA-N
Comment: Energy0
Num peaks: 31
55.05422664 1.230200888
69.06987671 1.217766928
83.08552677 1.163209077
111.1168269 1.387957421
139.148127 0.544581143
221.2263773 0.7172394561
295.2420274 0.5980241953
297.2576775 1.023229277
299.2733275 0.5906547772
315.2682422 0.8529624206
317.2838922 0.5986817077
325.2889776 1.127532813
327.3046277 0.7938136257
339.3046277 1.052851513
341.3202777 0.6348416804
343.2995423 0.6109379449
353.3202777 0.9062957468
357.3151924 0.6943172565
365.3202777 1.023721394
367.3359278 1.086412072
369.3515779 1.170745757
371.3308424 0.6973840742
383.3308424 2.852023992
385.3464925 2.746041205
387.3621425 0.7571748755
393.3515779 0.9357516558
397.382878 0.9211280596
399.3621425 0.586485831
409.382878 24.92494836
411.3621425 1.443854739
427.3934427 24.51078824

Name: +ve in-silico MS/MS by CFM-ID for ONQRKEUAIJMULO-UHFFFAOYSA-N
ID: ONQRKEUAIJMULO-UHFFFAOYSA-N
Comment: Energy1
Num peaks: 31
55.05422664 3.909300466
69.06987671 3.553583943
83.08552677 2.438606651
111.1168269 1.580975452
205.1950772 0.9341287372
221.2263773 1.126406589
295.2420274 1.078319847
297.2576775 1.121460936
313.2525921 1.057296006
323.2733275 0.982232331
325.2889776 2.361876332
327.3046277 1.813668907
337.2889776 1.119731437
339.3046277 2.933411122
341.3202777 1.897219255
353.3202777 4.328618676
355.3359278 1.448490797
357.3151924 1.703559646
365.3202777 1.135342167
367.3359278 1.321116775
369.3515779 1.505977281
371.3308424 1.61629726
381.3515779 0.9537251686
383.3308424 0.9417866865
385.3464925 0.915526668
387.3621425 0.9380419104
393.3515779 1.130742667
397.382878 1.006635949
409.382878 6.920700807
411.3621425 1.32920374
427.3934427 5.397709626

Name: +ve in-silico MS/MS by CFM-ID for ONQRKEUAIJMULO-UHFFFAOYSA-N
ID: ONQRKEUAIJMULO-UHFFFAOYSA-N
Comment: Energy2
Num peaks: 31
53.03857658 1.71815585
55.05422664 3.803393955
69.06987671 2.59244691
175.148127 0.8847393068
201.1637771 0.8759901765
203.1794272 0.9910327416
205.1950772 1.592707005
207.2107273 1.022250877
219.2107273 0.9558336932
221.2263773 1.004800524
233.2263773 1.321253831
235.2420274 1.022250877
285.2576775 1.62138848
299.2733275 1.165441379
323.2733275 1.32832525
325.2889776 3.819147226
327.3046277 1.612333943
337.2889776 1.128583289
339.3046277 3.466343688
341.3202777 1.206985242
351.3046277 1.628350558
353.3202777 4.146218156
355.3359278 1.285790719
367.3359278 1.389488329
369.3515779 1.108324226
381.3515779 1.82967065
393.3515779 2.181084426
395.3672279 1.55823711
397.3464925 1.215223144
397.382878 2.363102619
411.3621425 2.582089477

Name: +ve in-silico MS/MS by CFM-ID for FSLPMRQHCOLESF-QJYIJPODSA-N
ID: FSLPMRQHCOLESF-QJYIJPODSA-N
Comment: Energy0
Num peaks: 31
57.06987671 0.8172242168
71.08552677 0.7652770903
85.10117684 0.5920352728
125.132477 0.5996412938
139.148127 0.8913846956
153.1637771 0.5996412938
191.1794272 0.7973193362
205.1950772 0.9548174128
217.1950772 0.5722525349
219.2107273 0.7150063502
259.2420274 0.5996412938
273.2576775 0.8913846956
287.2733275 0.5996412938
325.2889776 0.6316893693
327.3046277 0.5807708145
339.3046277 0.5700836364
353.3202777 0.7100304184
355.3359278 0.558334884
369.3515779 0.6425990915
371.3308424 0.8489391613
383.3672279 0.5734762671
385.3464925 0.6888558285
393.3515779 0.6679117059
395.3672279 0.5656491198
397.3464925 0.7472201538
397.382878 0.9666415617
399.3621425 1.357131087
401.3777926 0.5571776427
409.382878 28.15229859
411.3621425 1.82127237
427.3934427 26.34708241

Name: +ve in-silico MS/MS by CFM-ID for FSLPMRQHCOLESF-QJYIJPODSA-N
ID: FSLPMRQHCOLESF-QJYIJPODSA-N
Comment: Energy1
Num peaks: 31
55.05422664 1.163857386
57.06987671 1.232816422
71.08552677 1.148823158
83.08552677 1.114069564
123.1168269 1.221274184
137.132477 1.346073824
139.148127 1.247377768
151.148127 1.221274184
189.1637771 1.777400816
191.1794272 1.152736199
203.1794272 1.477125761
205.1950772 1.572427144
217.1950772 1.303306241
219.2107273 1.28014402
257.2263773 1.221274184
271.2420274 1.346073824
273.2576775 1.247377768
285.2576775 1.221274184
325.2889776 1.845460986
327.3046277 1.491068921
339.3046277 1.455620193
341.3202777 1.306703298
351.3046277 1.128533238
353.3202777 3.322076869
355.3359278 1.610441628
371.3308424 1.228567888
397.3464925 1.083620258
399.3621425 1.51258657
409.382878 7.723133746
411.3621425 2.177592037
427.3934427 5.431281207

Name: +ve in-silico MS/MS by CFM-ID for FSLPMRQHCOLESF-QJYIJPODSA-N
ID: FSLPMRQHCOLESF-QJYIJPODSA-N
Comment: Energy2
Num peaks: 31
55.05422664 2.309543254
81.06987671 0.9905498277
83.08552677 1.00399376
121.1011768 1.921200999
123.1168269 1.879730252
137.132477 1.522901358
149.132477 1.921200999
151.148127 1.879730252
189.1637771 1.752328791
191.1794272 1.593177369
203.1794272 1.348008731
205.1950772 1.564605258
217.1950772 1.834950702
219.2107273 1.386466852
257.2263773 1.879730252
271.2420274 1.522901358
285.2576775 1.879730252
325.2889776 2.601479935
327.3046277 1.063241434
339.3046277 2.22888403
351.3046277 1.351184337
353.3202777 3.437102141
355.3359278 1.182223588
367.3359278 1.177655709
379.3359278 1.21716555
381.3515779 1.818756803
395.3672279 1.329967806
397.3464925 1.660111666
397.382878 2.016926939
399.3621425 2.039757223
411.3621425 3.898411897

Name: +ve in-silico MS/MS by CFM-ID for VBUWOXTVZDSTHP-HHCMUIRZSA-N
ID: VBUWOXTVZDSTHP-HHCMUIRZSA-N
Comment: Energy0
Num peaks: 31
43.05422664 0.7743958684
55.05422664 1.135621419
57.06987671 0.6543683901
69.06987671 0.7739632828
83.08552677 0.8840000179
85.10117684 0.6158779664
121.1011768 0.6102113166
123.1168269 0.8739009919
125.132477 0.6205281615
135.1168269 0.7378224149
137.132477 1.469039246
139.148127 0.8546954676
149.132477 0.6102113166
151.148127 0.8739009919
153.1637771 0.6205281615
191.1794272 0.8030668248
289.2525921 0.6016317224
343.2995423 0.5830309946
357.3151924 0.7496235315
371.3308424 0.9403403517
373.3464925 0.7656739274
383.3672279 0.7657180668
385.3464925 0.9502899723
393.3515779 0.885757389
397.3464925 0.6692231718
397.382878 0.9760399704
399.3621425 1.511551025
401.3777926 1.060916402
409.382878 28.52020264
411.3621425 1.87402695
427.3934427 26.73033368

Name: +ve in-silico MS/MS by CFM-ID for VBUWOXTVZDSTHP-HHCMUIRZSA-N
ID: VBUWOXTVZDSTHP-HHCMUIRZSA-N
Comment: Energy1
Num peaks: 31
43.05422664 1.176512577
55.05422664 2.034493677
57.06987671 1.054320369
69.06987671 1.174600009
81.06987671 1.044943495
83.08552677 1.752282135
121.1011768 1.745757327
123.1168269 2.331632719
125.132477 1.04527147
135.1168269 1.800535855
137.132477 2.525210657
139.148127 1.2858326
149.132477 1.745757327
151.148127 2.331632719
153.1637771 1.04527147
189.1637771 1.415051577
191.1794272 2.28650971
193.1950772 1.572556905
351.3046277 1.329489572
353.3202777 1.348005131
357.3151924 1.11076255
367.3359278 1.131905145
369.3151924 1.228586347
371.3308424 1.339534447
383.3672279 1.271444922
385.3464925 1.376609738
397.3464925 1.13692547
399.3621425 1.668216315
409.382878 7.782374432
411.3621425 2.170181144
427.3934427 5.625041053

Name: +ve in-silico MS/MS by CFM-ID for VBUWOXTVZDSTHP-HHCMUIRZSA-N
ID: VBUWOXTVZDSTHP-HHCMUIRZSA-N
Comment: Energy2
Num peaks: 31
53.03857658 2.005589891
55.05422664 1.883763025
81.06987671 1.272548892
83.08552677 1.232991485
121.1011768 3.121922472
123.1168269 2.216657601
125.132477 1.233278508
135.1168269 2.128732919
137.132477 2.198428933
149.132477 3.121922472
151.148127 2.216657601
153.1637771 1.233278508
189.1637771 2.561999988
191.1794272 2.801771454
193.1950772 1.277731292
323.2733275 1.539263727
325.2889776 1.549838706
339.3046277 1.283576312
351.3046277 1.899343582
353.3202777 2.06290461
355.3359278 1.264686804
365.3202777 1.237055799
367.3359278 1.785521621
379.3359278 1.401317111
381.3515779 1.387056247
393.3515779 1.311306286
395.3672279 1.374921134
397.3464925 1.449950954
397.382878 2.085099701
399.3621425 2.595086445
411.3621425 3.594440908

Name: +ve in-silico MS/MS by CFM-ID for MCSMMGJCXCBSKD-UHFFFAOYSA-N
ID: MCSMMGJCXCBSKD-UHFFFAOYSA-N
Comment: Energy0
Num peaks: 31
71.08552677 1.567585732
85.10117684 0.6146575636
123.1168269 0.5655630481
125.132477 0.6412206657
137.132477 0.5704792825
139.148127 0.9153846503
151.148127 0.5655630481
153.1637771 0.6156178044
207.2107273 0.5401847405
221.2263773 0.7857016915
235.2420274 0.5401847405
257.2263773 0.5655630481
259.2420274 0.6156178044
271.2420274 0.5704792825
273.2576775 0.9153846503
285.2576775 0.5655630481
287.2733275 0.6156178044
325.2889776 0.6478781688
327.3046277 0.5963360132
339.3046277 0.5838842255
353.3202777 0.7347444823
369.3515779 0.8466898684
371.3308424 0.7078369883
385.3464925 0.6905011664
393.3515779 0.8598843797
395.3672279 0.5779783379
397.382878 0.987711045
399.3621425 0.8559540205
409.382878 29.18424686
411.3621425 1.388964138
427.3934427 27.20814568

Name: +ve in-silico MS/MS by CFM-ID for MCSMMGJCXCBSKD-UHFFFAOYSA-N
ID: MCSMMGJCXCBSKD-UHFFFAOYSA-N
Comment: Energy1
Num peaks: 31
55.05422664 1.044839701
69.06987671 1.048950262
71.08552677 2.402773527
83.08552677 1.167024285
123.1168269 1.285785771
125.132477 1.065529685
137.132477 1.415986951
139.148127 1.316061498
151.148127 1.285785771
153.1637771 1.028306399
221.2263773 1.2184422
257.2263773 1.285785771
259.2420274 1.028306399
271.2420274 1.415986951
273.2576775 1.316061498
285.2576775 1.285785771
287.2733275 1.028306399
325.2889776 1.9396929
327.3046277 1.569208452
337.2889776 1.147592675
339.3046277 1.530749313
341.3202777 1.378211782
351.3046277 1.188547026
353.3202777 3.424361225
355.3359278 1.52306265
371.3308424 1.135498354
393.3515779 1.101835954
397.382878 1.058460032
409.382878 8.373052178
411.3621425 1.664300048
427.3934427 5.872146466

Name: +ve in-silico MS/MS by CFM-ID for MCSMMGJCXCBSKD-UHFFFAOYSA-N
ID: MCSMMGJCXCBSKD-UHFFFAOYSA-N
Comment: Energy2
Num peaks: 31
55.05422664 1.464653973
67.05422664 1.353132462
71.08552677 1.323137943
81.06987671 1.191964812
121.1011768 1.976354002
123.1168269 1.933065148
125.132477 1.13375611
137.132477 1.564661516
149.132477 1.976354002
151.148127 1.933065148
203.1794272 1.983791492
205.1950772 1.203046568
231.2107273 1.207850016
233.2263773 1.157123673
257.2263773 1.933065148
271.2420274 1.564661516
285.2576775 1.933065148
325.2889776 2.672598369
327.3046277 1.094708485
337.2889776 1.098698688
339.3046277 2.288039235
351.3046277 1.612837609
353.3202777 3.577505835
355.3359278 1.124472808
367.3359278 1.367793776
393.3515779 1.521642515
395.3672279 1.362737522
397.3464925 1.391859547
397.382878 2.066622972
399.3621425 2.082589593
411.3621425 2.761719498

Name: +ve in-silico MS/MS by CFM-ID for QEDMSLJZGCZBIF-UHFFFAOYSA-N
ID: QEDMSLJZGCZBIF-UHFFFAOYSA-N
Comment: Energy0
Num peaks: 31
71.08552677 0.5774811009
85.10117684 0.5792932056
125.132477 0.5254938888
139.1117415 0.5043583876
139.148127 0.7643337665
153.1637771 0.5254938888
207.1743418 0.5043583876
207.2107273 0.5254938888
221.2263773 0.7643337665
235.2420274 0.5254938888
273.2576775 0.4769258415
275.2733275 0.5254938888
289.2525921 0.5043583876
289.2889776 0.7643337665
303.3046277 0.5254938888
341.3202777 0.5697180038
343.3359278 0.506578093
365.3202777 1.314126269
367.3359278 1.574829859
369.3515779 0.7946603323
383.3308424 0.8096675059
385.3464925 1.961075545
393.3515779 0.9806761755
395.3672279 0.5670074962
397.3464925 0.5597946651
397.382878 0.9689629002
399.3621425 1.227751477
401.3777926 0.6578728844
409.382878 27.72628825
411.3621425 1.650305151
427.3934427 26.44161581

Name: +ve in-silico MS/MS by CFM-ID for QEDMSLJZGCZBIF-UHFFFAOYSA-N
ID: QEDMSLJZGCZBIF-UHFFFAOYSA-N
Comment: Energy1
Num peaks: 31
55.05422664 1.036301439
123.1168269 1.025662019
125.132477 0.9740644224
137.132477 1.107726849
139.148127 1.241780336
153.1637771 0.9740644224
205.1950772 1.001214041
207.2107273 0.9740644224
219.2107273 0.9989541518
221.2263773 1.241780336
235.2420274 0.9740644224
273.2576775 1.025662019
275.2733275 0.9740644224
287.2733275 1.069700883
289.2889776 1.241780336
303.3046277 0.9740644224
341.3202777 1.780905192
343.3359278 1.528954661
355.3359278 1.116684366
357.3515779 1.305537879
365.3202777 1.335225814
367.3359278 3.394815622
369.3515779 3.711956991
371.3672279 0.9516440435
385.3464925 0.9720214713
393.3515779 1.536673658
397.382878 1.085832707
399.3621425 1.009840404
409.382878 8.42398664
411.3621425 1.810538562
427.3934427 6.128130188

Name: +ve in-silico MS/MS by CFM-ID for QEDMSLJZGCZBIF-UHFFFAOYSA-N
ID: QEDMSLJZGCZBIF-UHFFFAOYSA-N
Comment: Energy2
Num peaks: 31
55.05422664 1.37597485
67.05422664 1.516125929
121.1011768 1.949308564
123.1168269 1.248630833
135.1168269 1.124620158
137.132477 1.116709505
149.132477 1.195647035
151.148127 1.20042352
203.1794272 2.00061136
205.1950772 1.249523206
231.2107273 1.253048056
233.2263773 1.20042352
271.2420274 2.006709586
273.2576775 1.248630833
285.2576775 1.124620158
299.2733275 1.253048056
301.2889776 1.20042352
339.3046277 2.666985931
341.3202777 2.337167155
343.3359278 1.087616799
353.3202777 1.054619299
355.3359278 1.616914646
367.3359278 2.064873261
369.3515779 2.350553685
381.3515779 1.221874826
393.3515779 2.005427275
395.3672279 1.410051286
397.3464925 1.088610364
397.382878 2.138375389
399.3621425 2.19047453
411.3621425 2.724876374

Name: +ve in-silico MS/MS by CFM-ID for CAHGCLMLTWQZNJ-HGKXYCPESA-N
ID: CAHGCLMLTWQZNJ-HGKXYCPESA-N
Comment: Energy0
Num peaks: 31
55.05422664 1.163441471
69.06987671 1.141992412
83.08552677 1.104390309
109.1011768 0.5870814048
111.1168269 1.311427825
221.2263773 0.6759144742
273.2576775 0.7317122938
287.2733275 0.5728994883
295.2420274 0.5836826156
297.2576775 0.9975263108
299.2733275 0.5711419433
315.2682422 0.7901333213
325.2889776 1.084937052
327.3046277 0.7590708979
339.3046277 1.014474569
341.3202777 0.6107963978
343.2995423 0.5659363366
353.3202777 0.8700752243
357.3151924 0.6452811365
365.3202777 0.8684753757
367.3359278 0.9396975305
369.3515779 1.131877427
371.3308424 0.6481313603
383.3308424 2.723127499
385.3464925 2.553649264
387.3621425 0.7030495044
397.382878 0.8599300842
399.3621425 0.614618144
409.382878 23.6784704
411.3621425 1.274907975
427.3934427 22.09555732

Name: +ve in-silico MS/MS by CFM-ID for CAHGCLMLTWQZNJ-HGKXYCPESA-N
ID: CAHGCLMLTWQZNJ-HGKXYCPESA-N
Comment: Energy1
Num peaks: 31
39.02292652 1.335708977
55.05422664 3.42170707
67.05422664 0.9075607333
69.06987671 2.939189443
83.08552677 2.126276692
109.1011768 1.101293615
111.1168269 1.368347231
123.1168269 0.9447918562
221.2263773 0.959682616
257.2263773 0.9292036663
271.2420274 0.9821322156
273.2576775 1.011926575
285.2576775 0.9285659617
287.2733275 0.9969692811
295.2420274 0.9507935425
297.2576775 0.98710652
325.2889776 2.032687163
327.3046277 1.554012683
337.2889776 0.9948827361
339.3046277 2.58416073
341.3202777 1.639843104
353.3202777 3.756418321
355.3359278 1.224369725
357.3151924 1.434863516
365.3202777 0.9421755801
367.3359278 1.07209159
369.3515779 1.29982059
371.3308424 1.361364702
409.382878 5.739806129
411.3621425 1.29868842
427.3934427 4.057498847

Name: +ve in-silico MS/MS by CFM-ID for CAHGCLMLTWQZNJ-HGKXYCPESA-N
ID: CAHGCLMLTWQZNJ-HGKXYCPESA-N
Comment: Energy2
Num peaks: 31
53.03857658 1.329655155
55.05422664 3.704884366
67.05422664 1.876096552
69.06987671 1.373703921
123.1168269 1.379445371
135.1168269 1.4293456
137.132477 1.26670512
149.132477 1.593940314
151.148127 1.277173071
203.1794272 1.718380215
205.1950772 1.001781777
231.2107273 1.045698195
233.2263773 1.001781777
257.2263773 1.570816155
259.2420274 1.048717353
271.2420274 1.293752636
273.2576775 1.035486401
285.2576775 1.563935157
287.2733275 1.179595343
323.2733275 1.013667736
325.2889776 2.899107941
327.3046277 1.224649271
339.3046277 3.143856993
351.3046277 1.240320306
353.3202777 3.712086572
367.3359278 0.9897114098
395.3672279 1.178176886
397.3464925 1.154321141
397.382878 1.786732498
399.3621425 1.286472627
411.3621425 2.64590091

Name: +ve in-silico MS/MS by CFM-ID for XMXDAZKCHXDKLX-UHFFFAOYSA-N
ID: XMXDAZKCHXDKLX-UHFFFAOYSA-N
Comment: Energy0
Num peaks: 31
71.08552677 0.641353812
85.10117684 0.6435905887
139.1117415 0.8493391717
139.148127 0.8493391717
153.1273916 0.5839367091
153.1637771 0.5839367091
207.1743418 0.8493391717
221.1899918 0.5839367091
221.2263773 0.8493391717
275.2733275 0.5839367091
289.2525921 0.8493391717
289.2889776 0.8493391717
303.2682422 0.5839367091
303.3046277 0.5839367091
343.2995423 0.644880999
355.3359278 0.7250858793
357.3151924 0.644880999
367.3359278 0.614868504
369.3515779 1.419036375
371.3672279 1.471822272
383.3308424 1.560306604
383.3672279 0.7869249031
385.3464925 3.41355628
385.382878 0.8219820206
397.3464925 0.7554965773
397.382878 0.6598767942
399.3621425 1.296734134
399.3985281 1.490689796
409.382878 7.337067025
411.3621425 2.657553456
427.3934427 40.2871593

Name: +ve in-silico MS/MS by CFM-ID for XMXDAZKCHXDKLX-UHFFFAOYSA-N
ID: XMXDAZKCHXDKLX-UHFFFAOYSA-N
Comment: Energy1
Num peaks: 31
57.06987671 0.9156079763
125.0960915 0.8922399356
125.132477 0.8922399356
137.132477 0.9150388492
139.1117415 1.137466867
139.148127 1.137466867
207.1743418 1.137466867
207.2107273 0.8922399356
219.2107273 0.9150388492
221.1899918 0.8922399356
221.2263773 1.137466867
275.236942 0.8922399356
287.2733275 0.9150388492
289.2525921 1.137466867
289.2889776 1.137466867
341.3202777 1.68526615
343.3359278 0.99331177
367.3359278 2.430146359
369.3515779 4.079455013
371.3672279 3.008580635
383.3308424 1.71627418
383.3672279 1.23168534
385.3464925 2.058931391
395.3672279 0.9465115236
397.3464925 1.257953924
397.382878 1.465937349
399.3621425 1.225813498
399.3985281 5.10977344
409.382878 3.575209907
411.3621425 2.749646476
427.3934427 6.633337671

Name: +ve in-silico MS/MS by CFM-ID for XMXDAZKCHXDKLX-UHFFFAOYSA-N
ID: XMXDAZKCHXDKLX-UHFFFAOYSA-N
Comment: Energy2
Num peaks: 31
51.02292652 1.163634721
55.05422664 1.480962934
57.06987671 0.9231032003
67.05422664 1.199568709
121.1011768 1.052673603
123.1168269 1.061377714
149.132477 1.052673603
151.148127 1.061377714
203.1794272 1.052673603
205.1950772 1.061377714
231.2107273 1.107906717
233.2263773 1.061377714
271.2420274 1.107906717
273.2576775 1.061377714
299.2733275 1.107906717
301.2889776 1.061377714
339.3046277 1.659627031
341.3202777 1.585147914
355.3359278 1.280442119
367.3359278 2.639873628
369.3515779 3.158826409
371.3672279 2.868981144
381.3515779 1.04786142
383.3672279 1.237963752
385.382878 1.105226503
397.3464925 1.797342484
397.382878 1.425656706
399.3621425 2.10276692
399.3985281 3.162580645
409.382878 1.598560066
411.3621425 4.401303996

Name: +ve in-silico MS/MS by CFM-ID for IVRKNAACXHGMPI-UHFFFAOYSA-N
ID: IVRKNAACXHGMPI-UHFFFAOYSA-N
Comment: Energy0
Num peaks: 31
69.06987671 0.6180765262
83.08552677 0.6463198044
123.1168269 0.7197880939
137.132477 0.9558799104
151.148127 0.7197880939
155.1430416 0.5085104664
191.1794272 0.7197880939
205.1950772 0.9558799104
219.2107273 0.7197880939
223.2056419 0.5085104664
259.2420274 0.7197880939
271.2420274 0.4736576852
273.2576775 0.9558799104
287.2733275 0.7197880939
291.2682422 0.5085104664
325.2889776 0.5950193895
327.3046277 0.7122959707
341.3202777 0.5344885506
365.3202777 0.8729693317
367.3359278 1.693560482
369.3515779 1.876954779
383.3308424 0.8553151142
385.3464925 0.9012907613
387.3621425 1.977684817
393.3515779 0.8677681329
395.3672279 0.5699066827
397.382878 0.9764379366
399.3621425 0.677846291
409.382878 27.78896755
411.3621425 1.558539354
427.3934427 26.74659209

Name: +ve in-silico MS/MS by CFM-ID for IVRKNAACXHGMPI-UHFFFAOYSA-N
ID: IVRKNAACXHGMPI-UHFFFAOYSA-N
Comment: Energy1
Num peaks: 31
121.1011768 1.363055049
123.1168269 1.36590538
135.1168269 1.5972339
137.132477 1.703678469
149.132477 1.368410591
151.148127 1.36590538
189.1637771 1.368410591
191.1794272 1.36590538
203.1794272 1.5972339
205.1950772 1.703678469
217.1950772 1.368410591
219.2107273 1.36590538
257.2263773 1.368410591
259.2420274 1.36590538
271.2420274 1.5972339
273.2576775 1.703678469
285.2576775 1.368410591
287.2733275 1.36590538
325.2889776 1.793734663
327.3046277 1.826992118
339.3046277 1.344242787
365.3202777 1.511981486
367.3359278 2.277562167
369.3515779 2.999503345
381.3515779 1.941172919
383.3308424 1.882088754
393.3515779 1.189468112
397.382878 1.107323746
409.382878 8.456972216
411.3621425 1.628576253
427.3934427 6.331655836

Name: +ve in-silico MS/MS by CFM-ID for IVRKNAACXHGMPI-UHFFFAOYSA-N
ID: IVRKNAACXHGMPI-UHFFFAOYSA-N
Comment: Energy2
Num peaks: 31
55.05422664 1.53057272
121.1011768 1.731087915
123.1168269 1.826085811
135.1168269 1.514999622
137.132477 1.756769929
149.132477 2.046015953
151.148127 1.826085811
189.1637771 2.046015953
191.1794272 1.826085811
203.1794272 1.514999622
205.1950772 1.756769929
217.1950772 2.046015953
219.2107273 1.826085811
257.2263773 2.046015953
259.2420274 1.826085811
271.2420274 1.514999622
273.2576775 1.756769929
285.2576775 2.046015953
287.2733275 1.826085811
325.2889776 2.582408545
327.3046277 1.863475759
339.3046277 1.476206603
341.3202777 1.641356935
367.3359278 1.762186522
381.3515779 2.617615764
383.3672279 1.322703639
393.3515779 1.933797211
395.3672279 1.416268356
397.382878 2.260384472
399.3621425 1.043090564
411.3621425 2.95926501

Name: +ve in-silico MS/MS by CFM-ID for WSPRAEIJBDUDRX-UHFFFAOYSA-N
ID: WSPRAEIJBDUDRX-UHFFFAOYSA-N
Comment: Energy0
Num peaks: 31
55.05422664 1.145625236
69.06987671 1.117311824
83.08552677 1.074141919
109.1011768 0.6613238457
111.1168269 1.315961882
139.148127 0.5009699404
153.1637771 0.5009699404
221.2263773 0.6598014128
289.2889776 0.6598014128
295.2420274 0.5662881286
297.2576775 0.9923167868
299.2733275 0.7721376376
301.2889776 0.6011855464
315.2682422 0.7714258245
317.2838922 0.5422236993
325.2889776 0.833209878
339.3046277 0.7823958887
343.2995423 0.5525370128
353.3202777 1.624300978
355.3359278 0.8702256008
357.3151924 0.6300032151
365.3202777 0.8505178691
367.3359278 1.547993764
369.3515779 1.89302684
371.3308424 0.6327859559
383.3308424 2.567508645
385.3464925 2.248176781
399.3621425 0.626205221
409.382878 22.85390819
411.3621425 1.553725988
427.3934427 21.38526158

Name: +ve in-silico MS/MS by CFM-ID for WSPRAEIJBDUDRX-UHFFFAOYSA-N
ID: WSPRAEIJBDUDRX-UHFFFAOYSA-N
Comment: Energy1
Num peaks: 31
39.02292652 1.338882635
55.05422664 3.28451624
67.05422664 0.8700881092
69.06987671 2.803249513
81.06987671 0.8339605855
83.08552677 2.125444199
109.1011768 1.240244204
111.1168269 1.380561466
221.2263773 0.898783661
287.2733275 0.9468407379
289.2889776 0.898783661
295.2420274 0.8834535616
297.2576775 0.9880035615
299.2733275 1.453234881
313.2525921 0.8230381996
325.2889776 1.987323903
327.3046277 1.039789119
337.2889776 0.9151288113
339.3046277 2.019606055
341.3202777 0.8768149102
353.3202777 3.629725883
355.3359278 0.8329763704
357.3151924 1.341214785
365.3202777 0.8884166939
367.3359278 1.67603919
369.3515779 2.732436248
371.3308424 1.272512992
397.382878 1.221187858
409.382878 5.15346885
411.3621425 1.391352403
427.3934427 3.661947179

Name: +ve in-silico MS/MS by CFM-ID for WSPRAEIJBDUDRX-UHFFFAOYSA-N
ID: WSPRAEIJBDUDRX-UHFFFAOYSA-N
Comment: Energy2
Num peaks: 31
53.03857658 1.869437452
55.05422664 3.791345032
67.05422664 1.63723539
69.06987671 1.36995444
81.06987671 0.8405624105
121.1011768 0.9202878353
135.1168269 1.641865434
149.132477 0.9813222414
203.1794272 1.687929293
205.1950772 0.9842387386
231.2107273 1.0273861
233.2263773 0.9842387386
271.2420274 1.58627875
273.2576775 1.254665873
285.2576775 0.8194774119
287.2733275 1.10733884
299.2733275 1.06337091
323.2733275 0.9720013909
325.2889776 2.648638986
327.3046277 0.9344750747
337.2889776 0.8411259666
339.3046277 2.660750476
351.3046277 1.234925246
353.3202777 4.070372017
355.3359278 1.133892352
367.3359278 1.901575276
369.3515779 1.593386533
397.3464925 0.9804428843
397.382878 0.8159235743
399.3621425 1.126771024
411.3621425 2.869860258

Name: +ve in-silico MS/MS by CFM-ID for MPTIJFTWLPEOOP-UYOCIXKTSA-N
ID: MPTIJFTWLPEOOP-UYOCIXKTSA-N
Comment: Energy0
Num peaks: 31
83.08552677 0.9222699481
97.10117684 2.376990345
99.1168269 0.5850008684
111.1168269 0.9855758411
137.132477 0.7219656322
139.148127 1.2584099
235.2420274 0.6453612979
269.2263773 0.930291925
271.2420274 0.8288444618
287.236942 0.7653296224
287.2733275 0.6453612979
289.2525921 0.5379994387
297.2576775 0.6562324749
299.2733275 0.5819559358
309.2576775 0.5373799062
311.2733275 1.360207878
315.2682422 0.5481705823
329.2838922 1.504067475
343.2995423 0.598266807
365.3202777 1.041320764
367.3359278 1.441161718
369.3515779 0.6427554586
383.3308424 0.6866761063
385.3464925 1.667061237
397.3464925 1.798886318
397.382878 0.835632362
399.3621425 1.525002226
401.3777926 0.5322211039
409.382878 21.46382328
411.3621425 1.272991118
427.3934427 21.15471737

Name: +ve in-silico MS/MS by CFM-ID for MPTIJFTWLPEOOP-UYOCIXKTSA-N
ID: MPTIJFTWLPEOOP-UYOCIXKTSA-N
Comment: Energy1
Num peaks: 31
53.03857658 0.9097552464
81.06987671 1.233652633
83.08552677 1.085572843
95.08552677 1.158338392
97.10117684 5.774257741
109.1011768 0.8473607972
111.1168269 1.5083449
137.132477 1.316649236
139.148127 1.299771469
235.2420274 0.8548510639
269.2263773 1.124148798
271.2420274 1.190472064
285.221292 1.0005918
287.2733275 0.8548510639
299.2733275 0.9524974739
309.2576775 1.395289502
311.2733275 3.663024787
325.2889776 1.025274655
329.2838922 3.305365421
339.3046277 1.120055182
341.3202777 1.067200405
343.2995423 0.8705447943
355.3359278 0.9004262744
365.3202777 0.8611688312
367.3359278 3.238787938
369.3515779 1.396996174
397.3464925 0.8477968036
399.3621425 0.8775098648
409.382878 4.49722091
411.3621425 1.366474257
427.3934427 3.46403235

Name: +ve in-silico MS/MS by CFM-ID for MPTIJFTWLPEOOP-UYOCIXKTSA-N
ID: MPTIJFTWLPEOOP-UYOCIXKTSA-N
Comment: Energy2
Num peaks: 31
53.03857658 1.424916368
55.05422664 2.643408206
67.05422664 1.075323615
81.06987671 1.777596395
83.08552677 1.01598147
95.08552677 1.067193852
97.10117684 2.90609389
109.1011768 1.269628173
137.132477 1.513467265
217.1950772 1.004600488
219.2107273 0.962410059
241.1950772 1.14660398
245.2263773 1.270987621
247.2420274 0.962410059
269.2263773 1.069443764
271.2420274 1.744801309
295.2420274 0.8865807546
297.2576775 1.266608295
299.2733275 1.258309054
309.2576775 1.550743002
311.2733275 1.997126599
339.3046277 1.584695872
341.3202777 0.8737964152
353.3202777 1.30492725
367.3359278 1.886680268
369.3515779 1.299361952
395.3672279 1.146685779
397.3464925 1.639163192
397.382878 1.738975507
399.3621425 1.587780437
411.3621425 2.81074901

Name: +ve in-silico MS/MS by CFM-ID for FPGXQODNUNHTTC-UHFFFAOYSA-N
ID: FPGXQODNUNHTTC-UHFFFAOYSA-N
Comment: Energy0
Num peaks: 31
69.06987671 1.042768942
83.08552677 2.57716487
85.10117684 0.5913128323
97.10117684 0.9270759725
123.1168269 0.6737784644
125.132477 1.235413428
235.2420274 0.6394315566
273.2576775 0.5359115407
283.2420274 0.8898269088
285.2576775 0.8249909137
287.2733275 0.6394315566
301.2525921 0.7611083168
303.2682422 0.5350740907
311.2733275 0.6218171038
325.2889776 1.335513968
329.2838922 0.5451470542
339.3046277 0.8776068878
341.3202777 0.6343257227
343.2995423 1.49574622
357.3151924 0.5949669647
365.3202777 1.513275803
367.3359278 2.245977517
369.3515779 0.7417645466
383.3308424 1.103212087
385.3464925 2.445037709
397.3464925 0.6995518457
397.382878 0.8314889923
399.3621425 0.9884424203
409.382878 20.99874582
411.3621425 1.629383782
427.3934427 20.99534658

Name: +ve in-silico MS/MS by CFM-ID for FPGXQODNUNHTTC-UHFFFAOYSA-N
ID: FPGXQODNUNHTTC-UHFFFAOYSA-N
Comment: Energy1
Num peaks: 31
39.02292652 0.8814068546
43.05422664 1.047116479
67.05422664 1.325335897
69.06987671 1.28708072
81.06987671 1.287293584
83.08552677 6.744836807
85.10117684 0.8686720095
97.10117684 1.374989893
123.1168269 1.222496384
125.132477 1.144168216
235.2420274 0.8466328355
245.2263773 0.9496081972
271.2420274 0.8263248006
273.2576775 0.8589300929
283.2420274 1.099257479
285.2576775 1.22626907
287.2733275 0.8466328355
299.236942 0.990536743
323.2733275 1.382502324
325.2889776 3.631635362
339.3046277 2.125756504
341.3202777 1.122595974
343.2995423 3.268874439
355.3359278 0.8917704333
357.3151924 0.8611264906
365.3202777 1.022142387
367.3359278 3.222532717
369.3515779 1.750995746
409.382878 4.438250385
411.3621425 1.475711175
427.3934427 3.406706091

Name: +ve in-silico MS/MS by CFM-ID for FPGXQODNUNHTTC-UHFFFAOYSA-N
ID: FPGXQODNUNHTTC-UHFFFAOYSA-N
Comment: Energy2
Num peaks: 31
53.03857658 1.396437881
55.05422664 1.318254334
67.05422664 2.306032921
69.06987671 1.480835637
81.06987671 1.54239173
83.08552677 5.557614293
123.1168269 0.9004550242
135.1168269 1.006050071
217.1950772 1.013941651
219.2107273 0.9713589195
245.2263773 1.136781208
255.2107273 1.157120876
271.2420274 1.523181598
273.2576775 1.139318665
283.2420274 1.010713851
285.2576775 1.492111161
299.2733275 0.9713589195
309.2576775 0.8952720247
311.2733275 1.21045645
323.2733275 1.566682112
325.2889776 2.017189363
339.3046277 2.371098296
341.3202777 0.9300624043
353.3202777 1.316528498
367.3359278 2.055063135
369.3515779 1.385417723
395.3672279 1.156345013
397.3464925 1.399399391
397.382878 1.753623957
399.3621425 1.439745064
411.3621425 2.844502049

Name: +ve in-silico MS/MS by CFM-ID for VUMUFIITBXMVIJ-UHFFFAOYSA-N
ID: VUMUFIITBXMVIJ-UHFFFAOYSA-N
Comment: Energy0
Num peaks: 20
69.06987671 0.6003932202
83.08552677 0.5471717452
111.1168269 0.7229133241
113.132477 0.5368578537
315.2682422 0.6922910241
317.2838922 0.4822290078
325.2889776 0.476026928
343.2995423 0.6331628906
353.3202777 0.7156857662
357.3151924 0.6847859266
367.3359278 2.044153869
369.3515779 1.768379496
371.3308424 1.035232171
385.3464925 2.125559077
387.3621425 2.947792501
409.382878 18.31704137
411.3621425 1.314046126
427.3934427 32.93453645
429.3727072 0.8537099513
445.4040074 11.00705638

Name: +ve in-silico MS/MS by CFM-ID for VUMUFIITBXMVIJ-UHFFFAOYSA-N
ID: VUMUFIITBXMVIJ-UHFFFAOYSA-N
Comment: Energy1
Num peaks: 31
55.05422664 1.057512766
69.06987671 2.184730619
73.06479133 1.310658282
83.08552677 1.474825227
87.08044139 1.209193206
101.0960915 1.050643631
111.1168269 1.201701757
207.1743418 0.661241607
297.2576775 0.9770525572
315.2682422 0.8760321377
325.2889776 1.602549958
327.3046277 0.9725770931
339.3046277 2.115904468
341.3202777 1.03385643
343.2995423 1.093099571
345.3151924 0.8036748443
353.3202777 4.222948092
355.3359278 0.8107907011
357.3151924 2.021936482
359.3308424 0.818155911
367.3359278 2.317148066
369.3515779 2.804912639
371.3308424 3.180923415
373.3464925 0.5946732183
385.3464925 1.614072475
387.3621425 1.929411212
409.382878 10.85172675
411.3621425 1.631808582
427.3934427 12.35647658
429.3727072 0.7920583294
445.4040074 3.458680685

Name: +ve in-silico MS/MS by CFM-ID for VUMUFIITBXMVIJ-UHFFFAOYSA-N
ID: VUMUFIITBXMVIJ-UHFFFAOYSA-N
Comment: Energy2
Num peaks: 31
55.05422664 1.652743293
69.06987671 3.398198059
83.08552677 1.168064781
137.132477 0.9086751563
151.148127 0.9086751563
205.1950772 1.385838248
207.2107273 0.9862726859
233.2263773 1.184892928
235.2420274 0.9862726859
269.2263773 1.132892428
271.2420274 1.082330352
297.2576775 1.140887492
299.2733275 1.006403481
325.2889776 3.549664807
327.3046277 2.039628631
339.3046277 3.762060436
341.3202777 2.001175337
343.2995423 1.006938356
353.3202777 4.064510421
355.3359278 1.650607514
357.3151924 1.269342337
367.3359278 2.414228868
369.3515779 2.18751837
371.3308424 1.296282736
395.3672279 1.326271047
397.3464925 0.9937357657
397.382878 1.814160563
399.3621425 1.500182718
409.382878 1.949449198
411.3621425 3.324309541
429.3727072 1.745420015

Name: +ve in-silico MS/MS by CFM-ID for HWVWXEOIUCFPQJ-UHFFFAOYSA-N
ID: HWVWXEOIUCFPQJ-UHFFFAOYSA-N
Comment: Energy0
Num peaks: 22
57.06987671 1.106778598
71.08552677 1.084809985
85.10117684 0.9795778977
113.132477 1.242406978
223.2420274 0.642041785
313.2525921 1.164332169
315.2682422 0.6727068923
331.2631568 0.6201863331
341.2838922 0.8154459821
355.2995423 0.7914112271
355.3359278 1.05540675
357.3515779 0.5576365312
369.3151924 0.6773652092
383.3308424 1.09299519
385.3464925 1.775220322
401.3414071 0.5870859726
403.3570572 1.004775133
409.382878 10.89777562
411.3621425 1.086892505
427.3934427 31.89462242
429.3727072 1.237966467
445.4040074 19.07688905

Name: +ve in-silico MS/MS by CFM-ID for HWVWXEOIUCFPQJ-UHFFFAOYSA-N
ID: HWVWXEOIUCFPQJ-UHFFFAOYSA-N
Comment: Energy1
Num peaks: 31
57.06987671 3.845441373
69.0334912 0.7217813486
71.08552677 3.403793276
85.10117684 2.207117124
113.132477 1.688804172
127.148127 0.6672614562
207.2107273 0.8299647026
209.2263773 0.8688527583
221.2263773 0.8910540723
223.2420274 1.107651861
235.2420274 0.8299647026
237.2576775 0.8688527583
313.2525921 1.54054829
315.2682422 0.7980410515
327.3046277 1.170442168
329.3202777 0.7050538885
341.2838922 1.218727172
355.2995423 2.561966901
355.3359278 1.278752442
357.3151924 1.021387329
369.3151924 2.399402065
373.310107 1.120743967
383.3308424 0.9374717468
385.3464925 0.9605529273
387.325757 1.063335474
387.3621425 0.9519252907
409.382878 8.792050837
411.3621425 1.626161283
427.3934427 13.56833773
429.3727072 1.108156719
445.4040074 4.339430182

Name: +ve in-silico MS/MS by CFM-ID for HWVWXEOIUCFPQJ-UHFFFAOYSA-N
ID: HWVWXEOIUCFPQJ-UHFFFAOYSA-N
Comment: Energy2
Num peaks: 31
41.03857658 1.014018264
55.05422664 2.882229081
57.06987671 5.435515629
69.06987671 1.337440788
71.08552677 3.881430271
139.148127 1.05942961
141.1637771 1.0497669
153.1637771 1.05942961
155.1794272 1.0497669
191.1430416 1.14889057
207.2107273 1.598477892
209.2263773 1.236738459
219.1743418 1.14889057
221.2263773 1.156385693
223.2420274 1.215626691
235.2420274 1.598477892
237.2576775 1.236738459
299.236942 1.058538597
313.2525921 1.01533227
327.3046277 3.24360021
341.2838922 2.240976046
341.3202777 1.585777459
355.2995423 3.092283293
357.3515779 1.361060616
367.3359278 1.45490997
369.3151924 3.349243429
385.3464925 1.01759329
399.3621425 1.437493835
411.3621425 2.937507074
415.3570572 1.354483385
429.3727072 2.951162364

Name: +ve in-silico MS/MS by CFM-ID for PLCSXUZKJJNYDO-UHFFFAOYSA-N
ID: PLCSXUZKJJNYDO-UHFFFAOYSA-N
Comment: Energy0
Num peaks: 31
55.05422664 1.159648181
69.06987671 1.155211219
83.08552677 1.126498244
137.132477 0.7771474338
139.148127 1.367556449
191.1794272 0.7136104144
205.1950772 0.805564334
219.2107273 0.6403453319
271.2420274 0.5725046429
273.2576775 0.6837782246
285.2576775 0.669714037
289.2525921 0.8902235604
303.2682422 0.6120454979
325.2889776 1.115264369
327.3046277 0.7770565687
339.3046277 1.041384308
341.3202777 0.6288162168
353.3202777 0.8890099837
357.3151924 0.6468763247
365.3202777 0.8808922605
367.3359278 0.9537963019
369.3515779 1.169558688
371.3308424 0.6497335946
383.3308424 2.729542462
385.3464925 2.559641525
387.3621425 0.7047340341
397.382878 0.8618400862
399.3621425 0.6130567085
409.382878 24.52003261
411.3621425 1.412201262
427.3934427 22.16996203

Name: +ve in-silico MS/MS by CFM-ID for PLCSXUZKJJNYDO-UHFFFAOYSA-N
ID: PLCSXUZKJJNYDO-UHFFFAOYSA-N
Comment: Energy1
Num peaks: 31
39.02292652 1.185178349
55.05422664 3.345743659
69.06987671 2.715550354
83.08552677 2.008836049
109.1011768 1.265829489
111.1168269 1.224272625
135.1168269 1.048761969
137.132477 1.631082157
139.148127 1.773380701
189.1637771 1.365162297
203.1794272 1.138373997
205.1950772 1.145409168
217.1950772 1.00307047
219.2107273 0.9821199465
257.2263773 0.9379225658
271.2420274 1.230738515
285.2576775 1.211447121
289.2525921 1.051381562
325.2889776 1.884581256
327.3046277 1.438616069
339.3046277 2.403080714
341.3202777 1.520542403
353.3202777 3.483843352
355.3359278 1.130005197
357.3151924 1.310536974
367.3359278 0.9939239752
369.3515779 1.207868074
371.3308424 1.243406608
409.382878 5.18976806
411.3621425 1.422686173
427.3934427 3.534710437

Name: +ve in-silico MS/MS by CFM-ID for PLCSXUZKJJNYDO-UHFFFAOYSA-N
ID: PLCSXUZKJJNYDO-UHFFFAOYSA-N
Comment: Energy2
Num peaks: 31
53.03857658 1.098816736
55.05422664 5.12256344
67.05422664 1.402973117
69.06987671 1.286716328
135.1168269 0.9529788621
137.132477 1.495313208
139.148127 1.433473599
149.132477 1.609889221
151.148127 1.575221946
189.1637771 1.468452118
191.1794272 1.335222659
203.1794272 1.129611976
205.1950772 1.287018892
217.1950772 1.537556356
219.2107273 1.161721668
257.2263773 1.575221946
271.2420274 1.822372331
281.2263773 1.248269725
283.2420274 1.325833307
285.2576775 2.207976985
323.2733275 0.9463758454
325.2889776 2.727143196
327.3046277 1.149556507
339.3046277 2.960415273
351.3046277 1.162375366
353.3202777 3.497994001
395.3672279 1.114202572
397.3464925 1.084759892
397.382878 1.689713971
399.3621425 1.179102857
411.3621425 2.66216598

Name: +ve in-silico MS/MS by CFM-ID for SJPDNXKPBQHPMZ-PUXRVUTHSA-N
ID: SJPDNXKPBQHPMZ-PUXRVUTHSA-N
Comment: Energy0
Num peaks: 28
57.06987671 1.052771667
71.08552677 1.039978131
85.10117684 0.968696705
111.1168269 0.5345792643
113.132477 1.214394801
141.1637771 0.4724322984
313.2525921 1.159029704
315.2682422 0.668881937
331.2631568 0.5903714161
341.2838922 0.8277319104
343.2995423 0.597873075
355.2995423 0.7852225676
357.3151924 0.5627874985
369.3151924 0.6757280526
371.3308424 0.5099106101
373.310107 0.4821408338
383.3308424 1.087868581
385.3464925 1.322925983
387.325757 0.4842704626
387.3621425 0.5533360509
401.3414071 0.8959935186
403.3570572 1.290187275
409.382878 11.00415949
413.3777926 0.68675713
415.3934427 0.7642649924
427.3934427 31.05405954
429.3727072 0.8908336249
445.4040074 17.87289533

Name: +ve in-silico MS/MS by CFM-ID for SJPDNXKPBQHPMZ-PUXRVUTHSA-N
ID: SJPDNXKPBQHPMZ-PUXRVUTHSA-N
Comment: Energy1
Num peaks: 31
55.05422664 1.477773437
57.06987671 3.136885968
69.06987671 0.8622287347
71.08552677 2.755070454
83.08552677 0.7680565894
85.10117684 1.89293404
111.1168269 1.007501786
113.132477 1.44118802
125.132477 0.7035091353
127.148127 0.7014543075
153.1637771 0.7778005025
173.132477 0.7561086785
201.1637771 0.7650761762
303.2682422 0.7219619276
313.2525921 1.33300686
341.2838922 1.068155509
343.2995423 1.054887045
353.3202777 1.291679833
355.2995423 2.204810045
357.3151924 1.306279854
369.3151924 2.083598572
371.3308424 1.341610726
373.310107 0.8861248383
383.3308424 0.8113836653
385.3464925 0.8827656338
387.325757 0.8407343715
397.382878 0.7315829963
409.382878 7.809034705
427.3934427 10.82910138
429.3727072 0.8994674362
445.4040074 3.117210432

Name: +ve in-silico MS/MS by CFM-ID for SJPDNXKPBQHPMZ-PUXRVUTHSA-N
ID: SJPDNXKPBQHPMZ-PUXRVUTHSA-N
Comment: Energy2
Num peaks: 31
41.03857658 0.9236399232
55.05422664 3.547766997
57.06987671 3.418535174
69.06987671 1.798882565
71.08552677 1.903846012
83.08552677 1.04185968
123.1168269 1.025775435
125.132477 0.9239812645
127.148127 0.8568203542
135.1168269 0.9552479578
137.132477 1.864008532
151.148127 1.768455707
153.1637771 0.9212382836
201.1637771 1.073775341
303.2682422 1.097520706
325.2889776 1.15068263
327.3046277 0.9547726782
339.3046277 0.9157574211
341.2838922 1.807698985
343.2995423 1.280960634
353.3202777 1.20221697
355.2995423 2.344609278
355.3359278 1.176764382
357.3151924 1.261740011
369.3151924 2.61228439
371.3308424 1.45058139
395.3672279 1.150726178
397.382878 2.022450869
415.3570572 1.154608456
417.3727072 1.243210896
429.3727072 2.31610599

Name: +ve in-silico MS/MS by CFM-ID for OYFUVVSDGVEUMN-DOFZRALJSA-N
ID: OYFUVVSDGVEUMN-DOFZRALJSA-N
Comment: Energy0
Num peaks: 31
43.05422664 0.4258698639
59.01275576 0.4757659395
83.08552677 0.7890955251
85.10117684 0.5667078496
97.10117684 0.4471264716
111.1168269 0.4471264716
123.1168269 0.7634391437
125.132477 0.5850787448
151.148127 0.4214700902
163.148127 0.7634391437
165.1637771 0.5667078496
203.1794272 0.7634391437
205.1950772 0.5667078496
231.2107273 0.4214700902
239.2005565 0.4752971179
273.2576775 0.4214700902
279.2318567 0.4752971179
287.2733275 0.4214700902
319.2631568 0.4752971179
343.3359278 0.4214700902
357.3515779 0.4214700902
359.2944569 0.4752971179
371.3672279 0.4214700902
383.3672279 0.6177390401
385.382878 2.490017835
397.382878 0.6383810658
399.3985281 6.719787089
401.4141781 0.6533718297
409.382878 2.046598042
427.3934427 15.2170656
445.4040074 23.35873729

Name: +ve in-silico MS/MS by CFM-ID for OYFUVVSDGVEUMN-DOFZRALJSA-N
ID: OYFUVVSDGVEUMN-DOFZRALJSA-N
Comment: Energy1
Num peaks: 31
41.03857658 0.7308249396
43.05422664 0.7365149614
81.06987671 1.06114805
83.08552677 1.130210778
97.10117684 0.9141521868
111.1168269 0.9141521868
121.1011768 1.098142065
123.1168269 0.9099958138
125.132477 0.7204482061
137.132477 0.6939372228
151.148127 0.6939372228
161.132477 1.098142065
163.148127 0.9099958138
201.1637771 1.098142065
203.1794272 0.9099958138
231.2107273 0.6939372228
237.1849065 0.7401571699
245.2263773 0.6939372228
277.2162066 0.7401571699
287.2733275 0.6939372228
315.3046277 0.6939372228
317.2475067 0.7401571699
329.3202777 0.6939372228
343.3359278 0.6939372228
371.3672279 0.6939372228
383.3672279 0.7595956977
385.382878 3.516552331
399.3985281 9.378609055
401.4141781 0.8201173743
427.3934427 1.900647161
445.4040074 1.859340458

Name: +ve in-silico MS/MS by CFM-ID for OYFUVVSDGVEUMN-DOFZRALJSA-N
ID: OYFUVVSDGVEUMN-DOFZRALJSA-N
Comment: Energy2
Num peaks: 31
41.03857658 2.181314359
43.05422664 1.043284313
55.05422664 1.638961522
69.06987671 1.485801774
71.08552677 0.8925896041
83.08552677 1.849447863
97.10117684 2.019054903
111.1168269 2.019054903
125.132477 1.210283253
137.132477 0.8925896041
139.148127 0.83717485
151.148127 0.8925896041
153.1637771 0.83717485
177.1637771 0.8925896041
191.1794272 0.8925896041
217.1950772 0.8925896041
231.2107273 0.8925896041
245.2263773 0.8925896041
259.2420274 0.8925896041
273.2576775 0.8925896041
287.2733275 0.8925896041
301.2889776 0.8925896041
315.3046277 0.8925896041
329.3202777 0.8925896041
343.3359278 0.8925896041
357.3515779 0.8925896041
371.3672279 0.8925896041
383.3672279 1.859955304
385.382878 2.316780751
397.382878 0.814201838
399.3985281 3.10816374

Name: +ve in-silico MS/MS by CFM-ID for GGGUGZHBAOMSFJ-KPYRJEJNSA-N
ID: GGGUGZHBAOMSFJ-KPYRJEJNSA-N
Comment: Energy0
Num peaks: 31
71.08552677 1.547748714
85.10117684 0.6078251239
123.1168269 0.5606855432
125.132477 0.6355829435
137.132477 0.5657645329
139.148127 0.9072003225
151.148127 0.8108082089
191.1794272 0.7335539399
205.1950772 0.9699740054
219.2107273 0.7335539399
257.2263773 0.5812360435
259.2420274 0.7269761108
271.2420274 0.5657645329
273.2576775 0.9072003225
285.2576775 0.5606855432
287.2733275 0.6101373432
325.2889776 0.6423227994
327.3046277 0.5910143373
339.3046277 0.5790590863
353.3202777 0.7285025397
369.3515779 0.8384739504
371.3308424 0.7016197326
383.3308424 0.5301637159
385.3464925 0.6846770874
393.3515779 0.8519095943
395.3672279 0.57321869
397.382878 0.9795772508
399.3621425 0.8776307259
409.382878 28.85308244
411.3621425 1.486394571
427.3934427 26.87492992

Name: +ve in-silico MS/MS by CFM-ID for GGGUGZHBAOMSFJ-KPYRJEJNSA-N
ID: GGGUGZHBAOMSFJ-KPYRJEJNSA-N
Comment: Energy1
Num peaks: 31
71.08552677 2.292656858
83.08552677 1.143656884
123.1168269 1.259355091
137.132477 1.387441957
139.148127 1.287847344
149.132477 1.832822804
151.148127 1.188672438
189.1637771 1.455850501
191.1794272 1.301266339
203.1794272 1.522518802
205.1950772 1.620878252
217.1950772 1.455850501
219.2107273 1.301266339
257.2263773 1.343578524
259.2420274 1.320260995
271.2420274 1.387441957
273.2576775 1.287847344
285.2576775 1.259355091
325.2889776 1.901606188
327.3046277 1.537581001
337.2889776 1.124386773
339.3046277 1.500158656
341.3202777 1.348889786
351.3046277 1.162601611
353.3202777 3.358732819
355.3359278 1.49591374
371.3308424 1.11375489
393.3515779 1.072023048
409.382878 8.094619062
411.3621425 1.691620799
427.3934427 5.69785554

Name: +ve in-silico MS/MS by CFM-ID for GGGUGZHBAOMSFJ-KPYRJEJNSA-N
ID: GGGUGZHBAOMSFJ-KPYRJEJNSA-N
Comment: Energy2
Num peaks: 31
55.05422664 1.433887676
67.05422664 1.180195447
71.08552677 1.310886004
81.06987671 1.297637144
83.08552677 1.227157764
121.1011768 1.993854103
123.1168269 1.950464355
137.132477 1.579389077
149.132477 1.818620659
151.148127 1.65311733
189.1637771 1.94266547
191.1794272 1.686218019
203.1794272 1.398840206
205.1950772 1.622663919
217.1950772 1.94266547
219.2107273 1.686218019
257.2263773 1.904683795
259.2420274 1.439245513
271.2420274 1.579389077
285.2576775 1.950464355
325.2889776 2.697958226
339.3046277 2.310553542
351.3046277 1.625041435
353.3202777 3.611543972
367.3359278 1.380905399
393.3515779 1.532141615
395.3672279 1.377406609
397.3464925 1.289236475
397.382878 2.088868982
399.3621425 1.934089838
411.3621425 2.721926359

Name: +ve in-silico MS/MS by CFM-ID for ZDFUASMRJUVZJP-QTSBQTNSSA-N
ID: ZDFUASMRJUVZJP-QTSBQTNSSA-N
Comment: Energy0
Num peaks: 31
71.08552677 1.548884199
85.10117684 0.6085471289
123.1168269 0.5614134451
125.132477 0.6363049485
137.132477 0.5662903137
139.148127 0.9083358077
151.148127 0.5547779645
153.1637771 0.5763167562
207.2107273 0.5359085444
221.2263773 0.7794819407
235.2420274 0.5359085444
259.2420274 0.6881712687
271.2420274 0.5662903137
273.2576775 0.9083358077
285.2576775 0.5614134451
287.2733275 0.6108593482
325.2889776 0.6430507013
327.3046277 0.5917363423
339.3046277 0.5795848671
353.3202777 0.729521001
369.3515779 0.8406590756
371.3308424 0.7016197326
383.3308424 0.5301637159
385.3464925 0.6846770874
393.3515779 0.8544533554
395.3672279 0.57321869
397.382878 0.9795772508
399.3621425 0.8776307259
409.382878 28.92409195
411.3621425 1.486394571
427.3934427 26.87492992

Name: +ve in-silico MS/MS by CFM-ID for ZDFUASMRJUVZJP-QTSBQTNSSA-N
ID: ZDFUASMRJUVZJP-QTSBQTNSSA-N
Comment: Energy1
Num peaks: 31
55.05422664 0.9864140738
69.06987671 1.023918132
71.08552677 2.299785868
83.08552677 1.150047791
123.1168269 1.265745998
125.132477 1.048468549
137.132477 1.393832851
139.148127 1.294976354
151.148127 1.285159429
153.1637771 1.069059587
221.2263773 1.198201715
257.2263773 1.644120389
271.2420274 1.393832851
273.2576775 1.294976354
285.2576775 1.265745998
287.2733275 1.011801835
325.2889776 1.907997096
327.3046277 1.543062196
337.2889776 1.132226502
339.3046277 1.50654955
341.3202777 1.356018796
351.3046277 1.173199214
353.3202777 3.367865319
355.3359278 1.49591374
367.3359278 0.9944718291
371.3308424 1.11375489
393.3515779 1.089315851
397.382878 1.039592761
409.382878 8.221045207
411.3621425 1.691620799
427.3934427 5.69785554

Name: +ve in-silico MS/MS by CFM-ID for ZDFUASMRJUVZJP-QTSBQTNSSA-N
ID: ZDFUASMRJUVZJP-QTSBQTNSSA-N
Comment: Energy2
Num peaks: 31
55.05422664 1.435260603
67.05422664 1.181760685
71.08552677 1.314317268
81.06987671 1.302923518
83.08552677 1.231919607
121.1011768 1.999140477
123.1168269 1.955226198
125.132477 1.146986948
137.132477 1.58230476
149.132477 1.961448638
151.148127 1.708331033
203.1794272 2.006534436
205.1950772 1.217228689
231.2107273 1.221705554
233.2263773 1.170397316
257.2263773 1.830891551
271.2420274 1.58230476
285.2576775 1.955226198
325.2889776 2.702720069
337.2889776 1.111359007
339.3046277 2.313469224
351.3046277 1.632199597
353.3202777 3.617716458
355.3359278 1.136577112
367.3359278 1.38312653
393.3515779 1.540351403
395.3672279 1.377406609
397.3464925 1.289236475
397.382878 2.088868982
399.3621425 1.934089838
411.3621425 2.721926359

Name: +ve in-silico MS/MS by CFM-ID for NGFFRJBGMSPDMS-UJVMZRTBSA-N
ID: NGFFRJBGMSPDMS-UJVMZRTBSA-N
Comment: Energy0
Num peaks: 31
55.05422664 0.830001058
69.06987671 0.7003692923
83.08552677 0.6603999318
123.1168269 0.7188366189
137.132477 0.9515780897
151.148127 0.7188366189
191.1794272 0.7188366189
205.1950772 0.9515780897
219.2107273 0.7188366189
259.2420274 0.7188366189
273.2576775 0.9515780897
287.2733275 0.7188366189
325.2889776 0.5436165589
327.3046277 0.7000333522
341.3202777 0.5764379555
353.3202777 0.645608903
355.3359278 0.7347476755
369.3515779 0.7085472454
371.3308424 0.5823674393
373.3464925 0.7548287323
383.3672279 0.7560957552
385.3464925 0.6195179746
393.3515779 0.7695856037
395.3672279 0.5636344009
397.3464925 0.7034156946
397.382878 0.963198595
399.3621425 1.437158401
401.3777926 1.005512227
409.382878 28.03428206
411.3621425 1.710883169
427.3934427 26.20702624

Name: +ve in-silico MS/MS by CFM-ID for NGFFRJBGMSPDMS-UJVMZRTBSA-N
ID: NGFFRJBGMSPDMS-UJVMZRTBSA-N
Comment: Energy1
Num peaks: 31
55.05422664 1.330587788
121.1011768 1.402678407
123.1168269 1.254720325
135.1168269 1.468922408
137.132477 1.564817121
149.132477 1.402678407
151.148127 1.254720325
189.1637771 1.402678407
191.1794272 1.254720325
203.1794272 1.468922408
205.1950772 1.564817121
217.1950772 1.402678407
219.2107273 1.254720325
257.2263773 1.402678407
259.2420274 1.254720325
271.2420274 1.468922408
273.2576775 1.564817121
285.2576775 1.402678407
287.2733275 1.254720325
325.2889776 2.028237165
327.3046277 1.772173036
339.3046277 1.578709559
341.3202777 1.624273048
353.3202777 3.52720315
355.3359278 2.23609812
367.3359278 1.317670744
383.3672279 1.247942169
399.3621425 1.447919735
409.382878 7.554587163
411.3621425 1.999677062
427.3934427 5.451374356

Name: +ve in-silico MS/MS by CFM-ID for NGFFRJBGMSPDMS-UJVMZRTBSA-N
ID: NGFFRJBGMSPDMS-UJVMZRTBSA-N
Comment: Energy2
Num peaks: 31
53.03857658 1.93537688
121.1011768 1.862754204
123.1168269 1.617548061
135.1168269 1.341648488
137.132477 1.55845361
149.132477 1.862754204
151.148127 1.617548061
189.1637771 1.862754204
191.1794272 1.617548061
203.1794272 1.341648488
205.1950772 1.55845361
217.1950772 1.862754204
219.2107273 1.617548061
257.2263773 1.862754204
259.2420274 1.617548061
271.2420274 1.341648488
273.2576775 1.55845361
285.2576775 1.862754204
287.2733275 1.617548061
325.2889776 2.583228339
327.3046277 1.767113349
339.3046277 2.046383477
341.3202777 1.295954921
353.3202777 3.204555091
355.3359278 2.314589195
381.3515779 1.302120364
395.3672279 1.327617354
397.3464925 1.757506976
397.382878 2.013362425
399.3621425 2.238397602
411.3621425 3.404776103

Name: +ve in-silico MS/MS by CFM-ID for TZVDWGXUGGUMCE-MQXFEUHUSA-N
ID: TZVDWGXUGGUMCE-MQXFEUHUSA-N
Comment: Energy0
Num peaks: 31
57.06987671 0.8177230316
71.08552677 0.7595339393
85.10117684 0.5924799253
123.1168269 0.5515784482
125.132477 0.6000859463
137.132477 0.5572884489
139.148127 0.8920839931
153.1637771 0.5673428968
221.2263773 0.7670094614
259.2420274 0.6761607999
271.2420274 0.5572884489
273.2576775 0.8920839931
287.2733275 0.6000859463
325.2889776 0.6321376535
327.3046277 0.581215467
339.3046277 0.5704074427
353.3202777 0.7105276297
355.3359278 0.5588747468
369.3515779 0.6434593176
371.3308424 0.8489391613
383.3672279 0.5745477275
385.3464925 0.6888558285
393.3515779 0.6697394007
395.3672279 0.5656491198
397.3464925 0.7472201538
397.382878 0.9666415617
399.3621425 1.357131087
401.3777926 0.5571776427
409.382878 28.19603036
411.3621425 1.82127237
427.3934427 26.34708241

Name: +ve in-silico MS/MS by CFM-ID for TZVDWGXUGGUMCE-MQXFEUHUSA-N
ID: TZVDWGXUGGUMCE-MQXFEUHUSA-N
Comment: Energy1
Num peaks: 31
55.05422664 1.167354072
57.06987671 1.237033184
71.08552677 1.09195856
83.08552677 1.117955024
123.1168269 1.225159643
137.132477 1.349959275
139.148127 1.25171197
151.148127 1.243644513
153.1637771 1.036223816
221.2263773 1.160239708
257.2263773 1.591546194
271.2420274 1.349959275
273.2576775 1.25171197
285.2576775 1.225159643
287.2733275 0.9780834556
325.2889776 1.849346446
327.3046277 1.494401306
339.3046277 1.459505645
341.3202777 1.3110375
351.3046277 1.134484309
353.3202777 3.327480242
355.3359278 1.613291423
367.3359278 1.000639009
371.3308424 1.228567888
381.3515779 1.073265803
397.3464925 1.083620258
397.382878 1.010352624
399.3621425 1.51258657
409.382878 7.799996649
411.3621425 2.177592037
427.3934427 5.431281207

Name: +ve in-silico MS/MS by CFM-ID for TZVDWGXUGGUMCE-MQXFEUHUSA-N
ID: TZVDWGXUGGUMCE-MQXFEUHUSA-N
Comment: Energy2
Num peaks: 31
55.05422664 2.312669788
81.06987671 0.9954884907
83.08552677 1.008442393
121.1011768 1.926139663
123.1168269 1.884178885
137.132477 1.525625262
149.132477 1.889490546
151.148127 1.645641538
153.1637771 1.03944971
203.1794272 1.933621032
205.1950772 1.171904656
231.2107273 1.177271876
233.2263773 1.127829729
257.2263773 1.764366315
271.2420274 1.525625262
285.2576775 1.884178885
287.2733275 0.9166740463
325.2889776 2.605928568
327.3046277 1.066504128
339.3046277 2.231607934
351.3046277 1.357055879
353.3202777 3.44184884
355.3359278 1.184781443
367.3359278 1.178759902
379.3359278 1.21716555
381.3515779 1.819860879
395.3672279 1.329967806
397.3464925 1.660111666
397.382878 2.016926939
399.3621425 2.039757223
411.3621425 3.898411897

Name: +ve in-silico MS/MS by CFM-ID for XWMMEBCFHUKHEX-ZJJHUPNDSA-N
ID: XWMMEBCFHUKHEX-ZJJHUPNDSA-N
Comment: Energy0
Num peaks: 31
55.05422664 0.8378646452
69.06987671 0.7055700761
83.08552677 0.6672203932
123.1168269 0.7261018266
137.132477 0.9611058732
151.148127 0.7261018266
155.1430416 0.506617356
191.1794272 0.7261018266
205.1950772 0.9611058732
219.2107273 0.7261018266
223.2056419 0.506617356
259.2420274 0.7261018266
273.2576775 0.9611058732
287.2733275 0.7261018266
325.2889776 0.549085999
327.3046277 0.7071066294
341.3202777 0.582136574
353.3202777 0.5438169266
355.3359278 0.7481140335
369.3515779 0.8109617275
373.3464925 0.854926349
385.3464925 0.6259810321
393.3515779 0.7849898661
395.3672279 0.569387582
397.3464925 0.7198254369
397.382878 0.9730302447
399.3621425 1.2589901
401.3777926 0.5230466932
409.382878 28.39544818
411.3621425 1.867118392
427.3934427 26.60745388

Name: +ve in-silico MS/MS by CFM-ID for XWMMEBCFHUKHEX-ZJJHUPNDSA-N
ID: XWMMEBCFHUKHEX-ZJJHUPNDSA-N
Comment: Energy1
Num peaks: 31
55.05422664 1.331265883
121.1011768 1.416076042
123.1168269 1.267017998
135.1168269 1.483138174
137.132477 1.580336929
149.132477 1.416076042
151.148127 1.267017998
189.1637771 1.416076042
191.1794272 1.267017998
203.1794272 1.483138174
205.1950772 1.580336929
217.1950772 1.416076042
219.2107273 1.267017998
257.2263773 1.416076042
259.2420274 1.267017998
271.2420274 1.483138174
273.2576775 1.580336929
285.2576775 1.416076042
287.2733275 1.267017998
325.2889776 2.048698096
327.3046277 1.79031336
339.3046277 1.594164952
341.3202777 1.640464183
353.3202777 3.670925666
355.3359278 2.24120189
367.3359278 1.330663516
373.3464925 1.246411772
399.3621425 1.445403291
409.382878 7.639848356
411.3621425 2.184481221
427.3934427 5.555219838

Name: +ve in-silico MS/MS by CFM-ID for XWMMEBCFHUKHEX-ZJJHUPNDSA-N
ID: XWMMEBCFHUKHEX-ZJJHUPNDSA-N
Comment: Energy2
Num peaks: 31
53.03857658 1.995289432
121.1011768 1.843441738
123.1168269 1.600643823
135.1168269 1.327661232
137.132477 1.541752602
149.132477 1.843441738
151.148127 1.600643823
189.1637771 1.843441738
191.1794272 1.600643823
203.1794272 1.327661232
205.1950772 1.541752602
217.1950772 1.843441738
219.2107273 1.600643823
257.2263773 1.843441738
259.2420274 1.600643823
271.2420274 1.327661232
273.2576775 1.541752602
285.2576775 1.843441738
287.2733275 1.600643823
325.2889776 2.555566973
327.3046277 1.748475939
339.3046277 2.024229708
353.3202777 3.206898624
355.3359278 2.524701102
369.3515779 1.304230203
381.3515779 1.649304008
395.3672279 1.312232841
397.3464925 1.994607321
397.382878 1.990031455
399.3621425 2.295231753
411.3621425 3.556625337

Name: +ve in-silico MS/MS by CFM-ID for VLRMAVHXJLVDCY-ZTYDYFGCSA-N
ID: VLRMAVHXJLVDCY-ZTYDYFGCSA-N
Comment: Energy0
Num peaks: 31
71.08552677 0.5988424206
85.10117684 0.550083438
123.1168269 0.5445796629
125.132477 0.6179551457
137.132477 0.5516584555
139.148127 0.880892564
151.148127 0.5386878206
153.1637771 0.5624196204
207.2107273 0.5225312047
221.2263773 0.7600245262
235.2420274 0.5225312047
259.2420274 0.6682189297
271.2420274 0.5516584555
273.2576775 0.880892564
285.2576775 0.5445796629
287.2733275 0.592836868
325.2889776 0.6362883991
327.3046277 0.63643183
339.3046277 0.5808797683
365.3202777 1.436168872
367.3359278 1.576446223
369.3515779 0.8446332584
383.3308424 1.157789567
385.3464925 2.375367577
393.3515779 0.8144165905
395.3672279 0.5633599115
397.382878 0.9627295183
399.3621425 0.8940369667
409.382878 27.58357094
411.3621425 1.417071511
427.3934427 26.18795898

Name: +ve in-silico MS/MS by CFM-ID for VLRMAVHXJLVDCY-ZTYDYFGCSA-N
ID: VLRMAVHXJLVDCY-ZTYDYFGCSA-N
Comment: Energy1
Num peaks: 31
123.1168269 1.28083215
125.132477 1.061256161
135.1168269 0.9916834665
137.132477 1.411481777
139.148127 1.310268945
151.148127 1.299881577
153.1637771 1.085667034
205.1950772 1.018552065
207.2107273 0.9541122798
219.2107273 0.9784921832
221.2263773 1.216344463
257.2263773 1.664935753
271.2420274 1.411481777
273.2576775 1.310268945
285.2576775 1.28083215
287.2733275 1.023915003
325.2889776 1.835582089
327.3046277 1.673986174
339.3046277 1.361479987
341.3202777 1.455653917
353.3202777 3.017608737
355.3359278 1.52882934
365.3202777 1.376472059
367.3359278 2.391596851
369.3515779 1.531610701
385.3464925 1.033604084
393.3515779 1.079576
397.382878 1.062467622
409.382878 8.223335913
411.3621425 1.485221281
427.3934427 5.909395024

Name: +ve in-silico MS/MS by CFM-ID for VLRMAVHXJLVDCY-ZTYDYFGCSA-N
ID: VLRMAVHXJLVDCY-ZTYDYFGCSA-N
Comment: Energy2
Num peaks: 31
55.05422664 1.47668043
65.03857658 1.331619407
67.05422664 1.704719873
121.1011768 1.688991063
123.1168269 2.055454224
125.132477 1.207501941
137.132477 1.661193689
139.148127 0.9868575395
149.132477 2.005244751
151.148127 1.7975434
153.1637771 1.132466839
203.1794272 2.05076078
205.1950772 1.485924775
231.2107273 1.284247891
233.2263773 1.230313049
257.2263773 1.924754558
271.2420274 1.661193689
273.2576775 0.9868575395
285.2576775 2.055454224
287.2733275 1.004054877
325.2889776 2.709928852
327.3046277 1.495481084
339.3046277 2.352582754
341.3202777 1.032128117
353.3202777 2.882767398
355.3359278 1.188648064
393.3515779 1.629271989
395.3672279 1.440510883
397.382878 2.184568073
399.3621425 1.892451697
411.3621425 2.567320611

Name: +ve in-silico MS/MS by CFM-ID for VLRMAVHXJLVDCY-ZTZXPCIISA-N
ID: VLRMAVHXJLVDCY-ZTZXPCIISA-N
Comment: Energy0
Num peaks: 31
71.08552677 0.5988424206
85.10117684 0.550083438
123.1168269 0.5445796629
125.132477 0.6179551457
137.132477 0.5516584555
139.148127 0.880892564
151.148127 0.5386878206
153.1637771 0.5624196204
207.2107273 0.5225312047
221.2263773 0.7600245262
235.2420274 0.5225312047
259.2420274 0.6682189297
271.2420274 0.5516584555
273.2576775 0.880892564
285.2576775 0.5445796629
287.2733275 0.592836868
325.2889776 0.6362883991
327.3046277 0.63643183
339.3046277 0.5808797683
365.3202777 1.436168872
367.3359278 1.576446223
369.3515779 0.8446332584
383.3308424 1.157789567
385.3464925 2.375367577
393.3515779 0.8144165905
395.3672279 0.5633599115
397.382878 0.9627295183
399.3621425 0.8940369667
409.382878 27.58357094
411.3621425 1.417071511
427.3934427 26.18795898

Name: +ve in-silico MS/MS by CFM-ID for VLRMAVHXJLVDCY-ZTZXPCIISA-N
ID: VLRMAVHXJLVDCY-ZTZXPCIISA-N
Comment: Energy1
Num peaks: 31
123.1168269 1.28083215
125.132477 1.061256161
135.1168269 0.9916834665
137.132477 1.411481777
139.148127 1.310268945
151.148127 1.299881577
153.1637771 1.085667034
205.1950772 1.018552065
207.2107273 0.9541122798
219.2107273 0.9784921832
221.2263773 1.216344463
257.2263773 1.664935753
271.2420274 1.411481777
273.2576775 1.310268945
285.2576775 1.28083215
287.2733275 1.023915003
325.2889776 1.835582089
327.3046277 1.673986174
339.3046277 1.361479987
341.3202777 1.455653917
353.3202777 3.017608737
355.3359278 1.52882934
365.3202777 1.376472059
367.3359278 2.391596851
369.3515779 1.531610701
385.3464925 1.033604084
393.3515779 1.079576
397.382878 1.062467622
409.382878 8.223335913
411.3621425 1.485221281
427.3934427 5.909395024

Name: +ve in-silico MS/MS by CFM-ID for VLRMAVHXJLVDCY-ZTZXPCIISA-N
ID: VLRMAVHXJLVDCY-ZTZXPCIISA-N
Comment: Energy2
Num peaks: 31
55.05422664 1.47668043
65.03857658 1.331619407
67.05422664 1.704719873
121.1011768 1.688991063
123.1168269 2.055454224
125.132477 1.207501941
137.132477 1.661193689
139.148127 0.9868575395
149.132477 2.005244751
151.148127 1.7975434
153.1637771 1.132466839
203.1794272 2.05076078
205.1950772 1.485924775
231.2107273 1.284247891
233.2263773 1.230313049
257.2263773 1.924754558
271.2420274 1.661193689
273.2576775 0.9868575395
285.2576775 2.055454224
287.2733275 1.004054877
325.2889776 2.709928852
327.3046277 1.495481084
339.3046277 2.352582754
341.3202777 1.032128117
353.3202777 2.882767398
355.3359278 1.188648064
393.3515779 1.629271989
395.3672279 1.440510883
397.382878 2.184568073
399.3621425 1.892451697
411.3621425 2.567320611

Name: +ve in-silico MS/MS by CFM-ID for HYGMPNYQUDVYCA-SQSYOYSUSA-N
ID: HYGMPNYQUDVYCA-SQSYOYSUSA-N
Comment: Energy0
Num peaks: 31
71.08552677 0.5984934518
85.10117684 0.5498804522
125.132477 0.6175005339
137.132477 0.5513273967
139.148127 0.8801776037
153.1637771 0.6175005339
191.1794272 0.7880649146
205.1950772 0.9455511831
217.1950772 0.5664720477
219.2107273 0.7068636113
257.2263773 0.5441213382
259.2420274 0.5923822562
271.2420274 0.5513273967
273.2576775 0.8801776037
285.2576775 0.5441213382
287.2733275 0.5923822562
325.2889776 0.6358243638
327.3046277 0.6359724735
339.3046277 0.5804100707
365.3202777 1.433290349
367.3359278 1.574485826
369.3515779 0.8432100654
383.3308424 1.157789567
385.3464925 2.375367577
393.3515779 0.8128149066
395.3672279 0.5633599115
397.382878 0.9627295183
399.3621425 0.8940369667
409.382878 27.53885967
411.3621425 1.417071511
427.3934427 26.18795898

Name: +ve in-silico MS/MS by CFM-ID for HYGMPNYQUDVYCA-SQSYOYSUSA-N
ID: HYGMPNYQUDVYCA-SQSYOYSUSA-N
Comment: Energy1
Num peaks: 31
123.1168269 1.276389464
125.132477 1.057445868
137.132477 1.407039101
139.148127 1.305313162
151.148127 1.276389464
153.1637771 1.057445868
189.1637771 1.857299362
191.1794272 1.204552438
203.1794272 1.543060953
205.1950772 1.644287825
217.1950772 1.361794395
219.2107273 1.33774351
257.2263773 1.276389464
271.2420274 1.407039101
273.2576775 1.305313162
285.2576775 1.276389464
325.2889776 1.831328155
327.3046277 1.66929876
339.3046277 1.357055826
341.3202777 1.450301083
353.3202777 3.013918842
355.3359278 1.52882934
365.3202777 1.364499974
367.3359278 2.383459013
369.3515779 1.516485841
385.3464925 1.033604084
393.3515779 1.067554782
397.382878 1.062467622
409.382878 8.135449858
411.3621425 1.485221281
427.3934427 5.909395024

Name: +ve in-silico MS/MS by CFM-ID for HYGMPNYQUDVYCA-SQSYOYSUSA-N
ID: HYGMPNYQUDVYCA-SQSYOYSUSA-N
Comment: Energy2
Num peaks: 31
55.05422664 1.475533747
65.03857658 1.331155093
67.05422664 1.703412569
121.1011768 1.684575826
123.1168269 2.051477081
125.132477 1.204585045
137.132477 1.658758479
149.132477 2.039557088
151.148127 2.051477081
153.1637771 1.204585045
189.1637771 1.913892835
191.1794272 1.738758019
203.1794272 1.471601784
205.1950772 1.704270513
215.1794272 1.072106498
217.1950772 2.005380778
219.2107273 1.515594504
257.2263773 2.051477081
271.2420274 1.658758479
285.2576775 2.051477081
325.2889776 2.7062642
327.3046277 1.492670424
339.3046277 2.349548325
341.3202777 1.029347552
353.3202777 2.87990335
355.3359278 1.188648064
393.3515779 1.622415084
395.3672279 1.440510883
397.382878 2.184568073
399.3621425 1.892451697
411.3621425 2.567320611

Name: +ve in-silico MS/MS by CFM-ID for XVXPXUMUGATHPD-GHJITMOCSA-N
ID: XVXPXUMUGATHPD-GHJITMOCSA-N
Comment: Energy0
Num peaks: 31
71.08552677 0.5857575443
85.10117684 0.5397435514
123.1168269 0.4684570412
125.132477 0.5151363833
137.132477 0.4548498737
139.1117415 0.4929367659
139.148127 0.7492687175
153.1637771 0.5151363833
207.1743418 0.4929367659
207.2107273 0.5151363833
221.2263773 0.7492687175
235.2420274 0.5151363833
273.2576775 0.4684570412
275.2733275 0.5151363833
289.2525921 0.4929367659
289.2889776 0.7492687175
301.2889776 0.5894516439
325.2889776 0.4523080352
353.3202777 1.287261904
355.3359278 0.9806233139
365.3202777 1.321759408
367.3359278 2.128853801
369.3515779 1.705705654
383.3308424 1.111605299
385.3464925 2.057645773
393.3515779 0.9484547373
397.3464925 0.437872135
399.3621425 0.8807108539
409.382878 27.15402773
411.3621425 1.560032123
427.3934427 25.60631917

Name: +ve in-silico MS/MS by CFM-ID for XVXPXUMUGATHPD-GHJITMOCSA-N
ID: XVXPXUMUGATHPD-GHJITMOCSA-N
Comment: Energy1
Num peaks: 31
55.05422664 1.040690062
123.0804414 1.008200394
123.1168269 0.9537788955
125.132477 0.9072819836
137.132477 1.031106367
139.148127 1.156643134
153.1637771 0.9072819836
205.1950772 0.9314085272
207.2107273 0.9072819836
219.2107273 0.9304652583
221.2263773 1.156643134
235.2420274 0.9072819836
273.2576775 0.9537788955
287.2733275 0.9951998705
289.2889776 1.156643134
299.2733275 1.231924721
325.2889776 2.439014463
327.3046277 1.114071044
353.3202777 3.014748169
355.3359278 1.053701861
365.3202777 1.320354751
367.3359278 2.835605486
369.3515779 2.962845484
383.3672279 1.092499092
385.3464925 0.9311857644
393.3515779 1.138541967
397.382878 1.544783219
399.3985281 0.9415610301
409.382878 7.615768256
411.3621425 1.497691172
427.3934427 5.464035628

Name: +ve in-silico MS/MS by CFM-ID for XVXPXUMUGATHPD-GHJITMOCSA-N
ID: XVXPXUMUGATHPD-GHJITMOCSA-N
Comment: Energy2
Num peaks: 31
41.03857658 1.011647948
53.03857658 0.9968033881
55.05422664 1.673482685
67.05422664 1.327114909
69.06987671 0.9416805583
121.1011768 1.967560063
123.1168269 1.26233571
135.1168269 1.134941986
137.132477 1.128595635
149.132477 1.207501454
151.148127 1.212164402
203.1794272 2.020530816
205.1950772 1.263264438
231.2107273 1.265303638
233.2263773 1.212164402
271.2420274 2.025362247
273.2576775 1.26233571
285.2576775 1.134941986
299.2733275 1.083392719
325.2889776 3.54485552
327.3046277 1.191636321
339.3046277 1.826211869
353.3202777 3.356820638
355.3359278 1.383012798
367.3359278 1.459065555
369.3515779 1.362732095
393.3515779 1.963707097
397.3464925 1.426737879
397.382878 0.9951850753
399.3621425 1.86551413
411.3621425 2.605175408

Name: +ve in-silico MS/MS by CFM-ID for VDIGOFTXNYKMHY-RWLZXCKLSA-N
ID: VDIGOFTXNYKMHY-RWLZXCKLSA-N
Comment: Energy0
Num peaks: 31
71.08552677 0.6696048889
85.10117684 0.6719119088
125.0960915 0.6096182251
125.132477 0.6096182251
139.1117415 0.8866930787
139.148127 0.8866930787
153.1273916 0.6096182251
153.1637771 0.6096182251
193.1586917 0.6096182251
207.1743418 0.8866930787
207.2107273 0.6096182251
221.1899918 0.6096182251
221.2263773 0.8866930787
235.2420274 0.6096182251
275.236942 0.6096182251
275.2733275 0.6096182251
289.2525921 0.8866930787
289.2889776 0.8866930787
303.2682422 0.6096182251
303.3046277 0.6096182251
343.2995423 0.6732428427
357.3151924 0.6732428427
383.3308424 1.744300915
383.3672279 0.9106371695
385.3464925 3.812155484
397.3464925 0.7361722669
397.382878 2.264895773
399.3621425 1.390314854
409.382878 6.172859062
411.3621425 2.48451796
427.3934427 42.85722647

Name: +ve in-silico MS/MS by CFM-ID for VDIGOFTXNYKMHY-RWLZXCKLSA-N
ID: VDIGOFTXNYKMHY-RWLZXCKLSA-N
Comment: Energy1
Num peaks: 31
125.0960915 0.9807934988
137.0960915 1.005855173
137.132477 1.005855173
139.1117415 1.25035886
139.148127 1.25035886
153.1273916 0.9807934988
153.1637771 0.9807934988
205.1586917 1.005855173
207.1743418 1.25035886
207.2107273 0.9807934988
219.2107273 1.005855173
221.1899918 0.9807934988
221.2263773 1.25035886
287.236942 1.005855173
287.2733275 1.005855173
289.2525921 1.25035886
289.2889776 1.25035886
303.2682422 0.9807934988
303.3046277 0.9807934988
341.3202777 1.852526453
343.3359278 1.091896571
355.3359278 1.124374969
369.3515779 2.150470075
383.3308424 2.299722142
385.3464925 2.994693268
397.3464925 1.253692485
397.382878 2.152212261
399.3621425 1.507254417
409.382878 4.511066142
411.3621425 2.742355882
427.3934427 7.755117127

Name: +ve in-silico MS/MS by CFM-ID for VDIGOFTXNYKMHY-RWLZXCKLSA-N
ID: VDIGOFTXNYKMHY-RWLZXCKLSA-N
Comment: Energy2
Num peaks: 31
55.05422664 1.514268649
67.05422664 1.194754994
121.1011768 1.164036669
123.1168269 1.173598844
125.0960915 0.9080105718
125.132477 0.9080105718
149.132477 1.164036669
151.148127 1.173598844
153.1273916 0.9080105718
153.1637771 0.9080105718
203.1794272 1.164036669
205.1950772 1.173598844
231.2107273 1.225047431
233.2263773 1.173598844
235.2420274 0.9080105718
271.2420274 1.164036669
273.2576775 1.173598844
299.2733275 1.225047431
301.2889776 1.173598844
303.3046277 0.9080105718
339.3046277 1.835200117
341.3202777 1.752748088
355.3359278 1.241126944
367.3359278 1.029841298
369.3515779 1.499068421
383.3672279 1.966240143
397.3464925 2.35039563
397.382878 1.187498918
399.3621425 2.689108159
409.382878 1.557311945
411.3621425 4.867120223

Name: +ve in-silico MS/MS by CFM-ID for PUTXDAKUBZBEOG-VTYFQIIBSA-N
ID: PUTXDAKUBZBEOG-VTYFQIIBSA-N
Comment: Energy0
Num peaks: 31
43.05422664 0.7802867576
57.06987671 0.5000505586
71.08552677 0.7821955778
85.10117684 0.5240803548
123.1168269 0.7157252983
137.132477 0.9266190503
151.148127 0.637068084
155.1430416 0.507457515
191.1794272 0.637068084
205.1950772 0.9266190503
219.2107273 0.6521454606
223.2056419 0.507457515
259.2420274 0.6521454606
273.2576775 0.8389829245
285.2576775 0.524576001
287.2733275 0.6438102699
291.2682422 0.507457515
325.2889776 0.5422780579
327.3046277 0.5262090911
339.3046277 0.5282953182
357.3151924 0.507457515
369.3515779 0.8411634676
383.3308424 0.7682094292
385.3464925 1.18853031
393.3515779 0.5946657724
395.3672279 0.5702726099
397.382878 0.9745426748
399.3621425 0.9780441388
409.382878 30.8906133
411.3621425 1.478412079
427.3934427 26.66918532

Name: +ve in-silico MS/MS by CFM-ID for PUTXDAKUBZBEOG-VTYFQIIBSA-N
ID: PUTXDAKUBZBEOG-VTYFQIIBSA-N
Comment: Energy1
Num peaks: 31
41.03857658 1.157593499
43.05422664 1.163298645
71.08552677 1.120432697
121.1011768 1.703587735
123.1168269 1.10885498
135.1168269 1.415926915
137.132477 1.562421754
149.132477 1.318853028
151.148127 1.225578631
189.1637771 1.318853028
191.1794272 1.225578631
203.1794272 1.415926915
205.1950772 1.562421754
217.1950772 1.386020276
219.2107273 1.20551715
257.2263773 1.386020276
259.2420274 1.20551715
271.2420274 1.432602171
273.2576775 1.484772918
285.2576775 1.256332187
287.2733275 1.229873134
325.2889776 1.815992808
327.3046277 1.49506519
339.3046277 1.431667926
341.3202777 1.297791996
353.3202777 2.88967357
355.3359278 1.476375615
367.3359278 1.339150293
409.382878 9.647455499
411.3621425 1.668550214
427.3934427 5.573528067

Name: +ve in-silico MS/MS by CFM-ID for PUTXDAKUBZBEOG-VTYFQIIBSA-N
ID: PUTXDAKUBZBEOG-VTYFQIIBSA-N
Comment: Energy2
Num peaks: 31
41.03857658 1.53802895
55.05422664 1.622945996
67.05422664 1.380190753
121.1011768 1.430566998
123.1168269 1.606668007
135.1168269 1.369956484
137.132477 1.612925882
149.132477 1.893697895
151.148127 1.640937537
189.1637771 1.893697895
191.1794272 1.640937537
203.1794272 1.369956484
205.1950772 1.612925882
217.1950772 1.878121908
219.2107273 1.636781169
257.2263773 1.878121908
259.2420274 1.636781169
273.2576775 1.552042994
285.2576775 1.846863577
287.2733275 1.395004265
325.2889776 2.651168283
339.3046277 2.288683765
353.3202777 2.766781996
365.3202777 1.374309174
367.3359278 2.101876872
381.3515779 1.678297702
393.3515779 1.46452797
395.3672279 1.357430923
397.382878 2.058575392
399.3621425 1.569349066
411.3621425 2.682275046

Name: +ve in-silico MS/MS by CFM-ID for DGAGPZOBTQYNRE-VMSIWEJCSA-N
ID: DGAGPZOBTQYNRE-VMSIWEJCSA-N
Comment: Energy0
Num peaks: 31
55.05422664 1.083813563
69.06987671 1.038074035
107.0855268 0.7734095102
109.1011768 1.588792162
111.1168269 1.185348608
123.1168269 1.088522685
137.132477 1.08391033
151.148127 1.06045727
179.1794272 1.219975203
229.1950772 0.8772264055
231.2107273 0.6567789422
247.2056419 0.7201049067
257.2263773 0.9005340796
259.2420274 0.6943955575
271.2420274 0.8958053196
273.2576775 0.8499552735
285.2576775 0.8036496141
287.2733275 0.6590968639
315.2682422 0.7256862804
325.2889776 0.7835954858
339.3046277 0.9065420992
353.3202777 0.7836836725
365.3202777 0.7974151821
367.3359278 0.859428776
369.3515779 0.9995852781
383.3308424 2.492641509
385.3464925 2.338312009
397.382878 0.7911138283
409.382878 20.37092375
411.3621425 1.050735537
427.3934427 19.45911212

Name: +ve in-silico MS/MS by CFM-ID for DGAGPZOBTQYNRE-VMSIWEJCSA-N
ID: DGAGPZOBTQYNRE-VMSIWEJCSA-N
Comment: Energy1
Num peaks: 31
39.02292652 1.062860701
55.05422664 3.064347344
69.06987671 2.346579746
81.06987671 1.061460041
83.08552677 1.272088739
107.0855268 1.912998105
109.1011768 1.318347951
121.1011768 1.104043502
123.1168269 2.264745708
137.132477 1.755380516
151.148127 1.783455268
177.1637771 0.9573183888
179.1794272 1.308730464
257.2263773 1.146796805
271.2420274 1.915642352
273.2576775 1.195304192
285.2576775 1.797569105
289.2525921 1.094422005
297.2576775 0.9150735104
303.2682422 1.038361816
325.2889776 1.469581646
327.3046277 1.123687091
339.3046277 1.988178455
341.3202777 1.234586578
353.3202777 2.916019464
355.3359278 0.9626590718
357.3151924 1.094422005
369.3515779 1.015504474
371.3308424 1.038361816
409.382878 3.687939769
427.3934427 2.674351048

Name: +ve in-silico MS/MS by CFM-ID for DGAGPZOBTQYNRE-VMSIWEJCSA-N
ID: DGAGPZOBTQYNRE-VMSIWEJCSA-N
Comment: Energy2
Num peaks: 31
53.03857658 1.705794114
55.05422664 4.619159134
65.03857658 2.153158444
67.05422664 2.014444264
69.06987671 1.731057048
81.06987671 0.9561609548
123.1168269 0.9642535349
135.1168269 1.529617003
149.132477 1.076593941
151.148127 1.380573403
177.1637771 1.01381283
203.1794272 1.285260311
205.1950772 0.9993543133
231.2107273 1.014006184
257.2263773 1.928441256
259.2420274 0.9275198781
271.2420274 2.158874233
273.2576775 0.9764736106
283.2420274 1.062603099
285.2576775 2.542425487
287.2733275 0.9867098816
323.2733275 1.521581273
325.2889776 2.860163428
327.3046277 1.1370978
339.3046277 2.703968629
351.3046277 1.051026708
353.3202777 3.199752414
367.3359278 0.8580687581
395.3672279 1.026877892
397.382878 1.557284074
411.3621425 1.918239929

Name: +ve in-silico MS/MS by CFM-ID for ZCBDFGFNCFLBOL-XSPJTHKMSA-N
ID: ZCBDFGFNCFLBOL-XSPJTHKMSA-N
Comment: Energy0
Num peaks: 31
57.06987671 1.177592863
71.08552677 1.149615376
85.10117684 1.048358195
111.1168269 0.5907377312
113.132477 1.330294448
223.2420274 0.6878920891
273.2576775 0.6878920891
295.2420274 0.9944875093
297.2576775 0.5697964275
313.2525921 0.8114392332
315.2682422 0.5699393862
323.2733275 0.7202466825
325.2889776 0.7034938728
337.2889776 0.6772958796
339.3046277 0.611536824
341.2838922 0.5811967862
351.3046277 0.5894845189
353.3202777 0.5689705804
355.2995423 0.6626811153
365.3202777 0.9336333684
367.3359278 1.183348232
369.3151924 0.6656081953
369.3515779 0.701160153
383.3308424 1.16481062
385.3464925 1.694981692
393.3515779 0.5752506284
397.382878 0.8807376219
399.3621425 0.6811440666
409.382878 23.84570931
411.3621425 1.502948241
427.3934427 22.90956479

Name: +ve in-silico MS/MS by CFM-ID for ZCBDFGFNCFLBOL-XSPJTHKMSA-N
ID: ZCBDFGFNCFLBOL-XSPJTHKMSA-N
Comment: Energy1
Num peaks: 31
55.05422664 1.560024585
57.06987671 3.381950137
69.06987671 0.9059394144
71.08552677 2.860170671
85.10117684 1.906725176
111.1168269 1.034763517
113.132477 1.447438482
189.1273916 0.908344833
223.2420274 0.9669654261
233.2263773 1.029901598
257.2263773 1.166100807
271.2420274 0.9140776298
273.2576775 0.9669654261
285.2576775 0.9748089928
295.2420274 1.002113074
323.2733275 0.8213491357
325.2889776 1.624415997
327.3046277 1.194816211
337.2889776 1.739750237
339.3046277 1.513259811
341.3202777 1.017099022
351.3046277 1.66394068
353.3202777 2.401751159
355.2995423 1.440449975
355.3359278 1.228580183
367.3359278 1.101515864
369.3151924 1.366665003
397.382878 0.8538079637
409.382878 5.87937034
411.3621425 1.399059464
427.3934427 4.081423403

Name: +ve in-silico MS/MS by CFM-ID for ZCBDFGFNCFLBOL-XSPJTHKMSA-N
ID: ZCBDFGFNCFLBOL-XSPJTHKMSA-N
Comment: Energy2
Num peaks: 31
55.05422664 3.216565558
57.06987671 3.426619766
67.05422664 1.3124267
69.06987671 1.514460865
71.08552677 1.550231022
81.06987671 0.9187573055
83.08552677 0.923479478
121.1011768 1.008255533
123.1168269 0.8775732148
135.1168269 0.9383607723
137.132477 1.670265084
149.132477 1.101661503
151.148127 1.457813971
205.1950772 1.089096372
207.2107273 1.282794614
233.2263773 0.9325185228
257.2263773 1.254990086
271.2420274 1.077266809
285.2576775 1.462963933
323.2733275 1.389216236
325.2889776 2.039000508
327.3046277 0.9460265607
337.2889776 1.866619766
339.3046277 1.81134197
351.3046277 2.106749614
353.3202777 2.232565944
355.3359278 1.016521895
395.3672279 1.231912875
397.382878 1.868224368
399.3621425 1.039420284
411.3621425 2.642188286

Name: +ve in-silico MS/MS by CFM-ID for MLVSYGCURCOSKP-GEYMARGWSA-N
ID: MLVSYGCURCOSKP-GEYMARGWSA-N
Comment: Energy0
Num peaks: 31
55.05422664 1.154721598
69.06987671 1.133388566
83.08552677 1.096097467
109.1011768 0.5826443885
111.1168269 1.301477571
221.2263773 0.6708151472
273.2576775 0.7262886431
287.2733275 0.5686879629
295.2420274 0.5798528178
297.2576775 0.9910122695
299.2733275 0.5674255637
315.2682422 0.7834006867
325.2889776 1.077458745
327.3046277 0.7536488644
339.3046277 1.007564399
341.3202777 0.6064904186
343.2995423 0.5611140586
353.3202777 0.8641794003
357.3151924 0.6397827706
365.3202777 0.8632134217
367.3359278 0.9337495139
369.3515779 1.124063233
371.3308424 0.642608708
383.3308424 2.701010547
385.3464925 2.532989232
387.3621425 0.6972422522
397.382878 0.8533428078
399.3621425 0.6349337538
409.382878 23.46653544
411.3621425 1.360330268
427.3934427 21.8394439

Name: +ve in-silico MS/MS by CFM-ID for MLVSYGCURCOSKP-GEYMARGWSA-N
ID: MLVSYGCURCOSKP-GEYMARGWSA-N
Comment: Energy1
Num peaks: 31
39.02292652 1.413910314
55.05422664 3.356113417
69.06987671 2.881992663
83.08552677 2.085025417
109.1011768 1.079599091
111.1168269 1.340707768
123.1168269 0.9270799207
221.2263773 0.9410164694
231.2107273 1.002263721
257.2263773 0.9113728645
271.2420274 0.9632719359
273.2576775 0.9924039501
285.2576775 0.9111453044
287.2733275 0.97748095
295.2420274 0.9331609676
297.2576775 0.9690191492
325.2889776 1.994312795
327.3046277 1.52428711
337.2889776 0.9754730283
339.3046277 2.53685716
341.3202777 1.608198483
353.3202777 3.686699633
355.3359278 1.200987491
357.3151924 1.403899773
365.3202777 0.9260422835
367.3359278 1.052197837
369.3515779 1.276329598
371.3308424 1.331987032
409.382878 5.585458737
411.3621425 1.320395118
427.3934427 3.925553424

Name: +ve in-silico MS/MS by CFM-ID for MLVSYGCURCOSKP-GEYMARGWSA-N
ID: MLVSYGCURCOSKP-GEYMARGWSA-N
Comment: Energy2
Num peaks: 31
53.03857658 1.345488128
55.05422664 3.747585846
67.05422664 1.565812539
69.06987671 1.388497757
121.1011768 0.9394748517
123.1168269 1.395378474
135.1168269 1.44572332
137.132477 1.281361529
149.132477 1.612277959
151.148127 1.291954129
203.1794272 1.737618985
205.1950772 1.013066339
257.2263773 1.588427321
259.2420274 1.060706595
271.2420274 1.308242824
273.2576775 1.047326604
285.2576775 1.581913605
287.2733275 1.192564151
323.2733275 1.023845986
325.2889776 2.931533935
327.3046277 1.238012413
339.3046277 3.17940698
351.3046277 1.253429448
353.3202777 3.75446297
355.3359278 0.9838570598
367.3359278 1.001304696
395.3672279 1.192326682
397.3464925 1.00411083
397.382878 1.808190991
399.3621425 1.153971339
411.3621425 2.617435148

Name: +ve in-silico MS/MS by CFM-ID for MLVSYGCURCOSKP-ZVXDAELJSA-N
ID: MLVSYGCURCOSKP-ZVXDAELJSA-N
Comment: Energy0
Num peaks: 31
55.05422664 1.155349227
69.06987671 1.134007555
83.08552677 1.096694259
109.1011768 0.5829635129
111.1168269 1.302192977
221.2263773 0.6711819651
273.2576775 0.7266794101
287.2733275 0.5689865628
295.2420274 0.5801031529
297.2576775 0.9914401111
299.2733275 0.5676705337
315.2682422 0.7838969908
325.2889776 1.077969639
327.3046277 0.7540250245
339.3046277 1.008038123
341.3202777 0.6067837481
343.2995423 0.5614695385
353.3202777 0.8645894364
357.3151924 0.6401880891
365.3202777 0.8635860898
367.3359278 0.9341705829
369.3515779 1.124588376
371.3308424 0.6430158168
383.3308424 2.70264122
385.3464925 2.53451251
387.3621425 0.6976703906
397.382878 0.8538285985
399.3621425 0.6352952086
409.382878 23.48102384
411.3621425 1.361114531
427.3934427 21.8583051

Name: +ve in-silico MS/MS by CFM-ID for MLVSYGCURCOSKP-ZVXDAELJSA-N
ID: MLVSYGCURCOSKP-ZVXDAELJSA-N
Comment: Energy1
Num peaks: 31
39.02292652 1.417769609
55.05422664 3.365354808
69.06987671 2.890026425
83.08552677 2.090823086
109.1011768 1.082638785
111.1168269 1.344561218
123.1168269 0.9295868566
221.2263773 0.9436385496
231.2107273 1.005056462
257.2263773 0.9138387452
271.2420274 0.96588243
273.2576775 0.9951508823
285.2576775 0.9136106322
287.2733275 0.9801192366
295.2420274 0.9354281937
297.2576775 0.9713734969
325.2889776 1.999617478
327.3046277 1.52842571
337.2889776 0.9778430566
339.3046277 2.543327314
341.3202777 1.6124613
353.3202777 3.696473
355.3359278 1.204389134
357.3151924 1.408398028
365.3202777 0.9282922138
367.3359278 1.055002477
369.3515779 1.27962359
371.3308424 1.33625487
409.382878 5.605189225
411.3621425 1.324184371
427.3934427 3.944651799

Name: +ve in-silico MS/MS by CFM-ID for MLVSYGCURCOSKP-ZVXDAELJSA-N
ID: MLVSYGCURCOSKP-ZVXDAELJSA-N
Comment: Energy2
Num peaks: 31
53.03857658 1.34971828
55.05422664 3.75942361
67.05422664 1.903571036
69.06987671 1.392924504
121.1011768 0.9424519035
123.1168269 1.39978482
135.1168269 1.450293819
137.132477 1.285406829
149.132477 1.617372098
151.148127 1.296032732
203.1794272 1.743108373
205.1950772 1.016276659
257.2263773 1.593446549
259.2420274 1.064060972
271.2420274 1.312374171
273.2576775 1.05063858
285.2576775 1.586912354
287.2733275 1.196333082
323.2733275 1.02706491
325.2889776 2.940793363
327.3046277 1.241927871
339.3046277 3.189438332
351.3046277 1.257370172
353.3202777 3.766313197
355.3359278 0.9869769234
367.3359278 1.004470717
395.3672279 1.196107614
397.3464925 1.007294919
397.382878 1.813924862
399.3621425 1.157630644
411.3621425 2.625748915

Name: +ve in-silico MS/MS by CFM-ID for FPGXQODNUNHTTC-OTTZFBRQSA-N
ID: FPGXQODNUNHTTC-OTTZFBRQSA-N
Comment: Energy0
Num peaks: 31
69.06987671 1.043529441
83.08552677 2.606945604
85.10117684 0.5917516406
97.10117684 0.9277820623
123.1168269 0.6742625552
125.132477 1.236339766
235.2420274 0.6399080694
273.2576775 0.5362957014
283.2420274 0.8903494838
285.2576775 0.825523993
287.2733275 0.6399080694
301.2525921 0.7617620745
303.2682422 0.5355271565
311.2733275 0.6221822828
325.2889776 1.336298285
329.2838922 0.545615311
339.3046277 0.8781821001
341.3202777 0.6347646825
343.2995423 1.497034933
357.3151924 0.5954780145
365.3202777 1.514164515
367.3359278 2.24735723
369.3515779 0.7422921407
383.3308424 1.104159696
385.3464925 2.447108007
397.3464925 0.7000918461
397.382878 0.8321308381
399.3621425 0.9892054221
409.382878 21.01677711
411.3621425 1.630658292
427.3934427 21.020014

Name: +ve in-silico MS/MS by CFM-ID for FPGXQODNUNHTTC-OTTZFBRQSA-N
ID: FPGXQODNUNHTTC-OTTZFBRQSA-N
Comment: Energy1
Num peaks: 31
39.02292652 1.40968986
41.03857658 0.8564809122
67.05422664 1.322151637
69.06987671 1.289647047
81.06987671 1.199451326
83.08552677 6.604811213
85.10117684 0.8703873666
97.10117684 1.377893119
123.1168269 1.224929418
125.132477 1.146575869
235.2420274 0.8483477133
245.2263773 0.9515196299
271.2420274 0.8279503311
273.2576775 0.8606209426
283.2420274 1.101207938
285.2576775 1.228615968
287.2733275 0.8483477133
299.236942 0.9926636656
323.2733275 1.384955356
325.2889776 3.638079127
339.3046277 2.129819201
341.3202777 1.124863457
343.2995423 3.276589503
355.3359278 0.8935779019
357.3151924 0.8631179473
365.3202777 1.023956018
367.3359278 3.2288225
369.3515779 1.754393716
409.382878 4.450026811
411.3621425 1.47881175
427.3934427 3.418806142

Name: +ve in-silico MS/MS by CFM-ID for FPGXQODNUNHTTC-OTTZFBRQSA-N
ID: FPGXQODNUNHTTC-OTTZFBRQSA-N
Comment: Energy2
Num peaks: 31
53.03857658 1.403071928
55.05422664 1.324516955
67.05422664 1.726333072
69.06987671 1.487923605
81.06987671 1.630249118
83.08552677 6.098644803
123.1168269 0.9047652911
135.1168269 1.010862814
217.1950772 1.018796169
219.2107273 0.9760095612
245.2263773 1.142213895
255.2107273 1.162618001
271.2420274 1.53045378
273.2576775 1.144759082
283.2420274 1.015515442
285.2576775 1.499225776
299.2733275 0.9760095612
309.2576775 0.8995251866
311.2733275 1.216206956
323.2733275 1.574124936
325.2889776 2.026772408
339.3046277 2.382423643
341.3202777 0.9345138934
353.3202777 1.322833403
367.3359278 2.064897841
369.3515779 1.3920515
395.3672279 1.161884473
397.3464925 1.4061032
397.382878 1.762024677
399.3621425 1.44664215
411.3621425 2.85814027

Name: +ve in-silico MS/MS by CFM-ID for TXTZTDWLVNWWJI-AMYMAUAJSA-N
ID: TXTZTDWLVNWWJI-AMYMAUAJSA-N
Comment: Energy0
Num peaks: 31
67.05422664 0.6533350617
69.06987671 1.333701414
71.08552677 0.9311214246
95.08552677 0.5816886598
97.10117684 0.962678614
111.1168269 2.502104279
113.132477 0.5817436217
125.132477 0.9719072958
151.148127 0.5617405722
153.1637771 1.266022222
249.2576775 0.6417679682
255.2107273 0.8985849408
273.221292 0.7615627346
275.236942 0.5353890109
283.2420274 0.6299805994
297.2576775 1.351580714
301.2525921 0.5454725329
303.3046277 0.6417679682
311.2733275 0.537123647
315.2682422 1.498610958
329.2838922 0.5953221882
339.3046277 0.7329169561
357.3151924 0.7395811791
369.3515779 0.6002483065
379.3359278 0.5564022535
397.3464925 1.399597813
397.382878 0.8319351365
399.3621425 1.172520965
409.382878 21.25624246
411.3621425 1.455242259
427.3934427 21.01249199

Name: +ve in-silico MS/MS by CFM-ID for TXTZTDWLVNWWJI-AMYMAUAJSA-N
ID: TXTZTDWLVNWWJI-AMYMAUAJSA-N
Comment: Energy1
Num peaks: 31
67.05422664 1.872153049
69.06987671 1.64201634
71.08552677 0.9357814004
95.08552677 1.507727502
97.10117684 1.163660133
109.1011768 1.086800664
111.1168269 6.349888166
125.132477 1.510819698
151.148127 1.042606194
153.1637771 1.374690623
249.2576775 0.8401542368
271.2056419 0.9918703697
295.2420274 1.373032062
297.2576775 3.742723129
299.2733275 0.9285809673
303.3046277 0.8401542368
311.2733275 1.064378011
313.2889776 0.9600306652
315.2682422 3.340015073
329.2838922 0.8536344431
339.3046277 0.9042887742
353.3202777 1.100770543
355.3359278 1.048829358
367.3359278 1.321779157
369.3515779 1.322887386
381.3515779 1.378322253
383.3672279 0.84069829
397.3464925 0.882321961
409.382878 4.393381697
411.3621425 1.401970285
427.3934427 3.361287703

Name: +ve in-silico MS/MS by CFM-ID for TXTZTDWLVNWWJI-AMYMAUAJSA-N
ID: TXTZTDWLVNWWJI-AMYMAUAJSA-N
Comment: Energy2
Num peaks: 31
55.05422664 2.050256695
69.06987671 1.12404537
81.06987671 0.8933272666
95.08552677 2.601198404
97.10117684 0.9859914924
109.1011768 1.143237603
111.1168269 3.186227534
191.1794272 0.963058486
231.2107273 1.275794373
233.2263773 0.9659207033
241.1950772 1.312133044
243.2107273 1.204428544
259.2420274 1.008265032
261.2576775 0.9659207033
283.2420274 1.202513945
285.2576775 1.304788358
287.2733275 0.9659207033
295.2420274 1.555107891
297.2576775 2.253593287
299.2733275 0.9297660734
313.2889776 0.9102849113
353.3202777 1.590896894
367.3359278 1.950433592
369.3515779 1.221136984
381.3515779 1.39186588
383.3672279 0.9738161517
395.3672279 1.151643338
397.3464925 1.063920874
397.382878 1.746493759
399.3621425 1.132451073
411.3621425 2.888959655

Name: +ve in-silico MS/MS by CFM-ID for KQJDEZHTINCILX-OJMNJZCNSA-N
ID: KQJDEZHTINCILX-OJMNJZCNSA-N
Comment: Energy0
Num peaks: 31
69.06987671 0.6587397674
71.08552677 1.352940812
73.10117684 0.8967498487
95.08552677 0.5913555363
97.10117684 0.9784154172
111.1168269 2.559731011
113.132477 0.5913163466
125.132477 0.9946404527
151.148127 0.5709841424
153.1637771 1.286903772
249.2576775 0.6523284075
255.2107273 0.915255213
273.221292 0.7745350965
275.236942 0.5443780439
283.2420274 0.641604822
295.2420274 0.5427430057
297.2576775 1.374788766
301.2525921 0.5547640421
303.3046277 0.6523284075
311.2733275 0.5463245627
315.2682422 1.524206053
329.2838922 0.60546283
337.2889776 0.7458683288
355.2995423 0.7521791101
369.3515779 0.6101737039
397.3464925 0.6884301116
397.382878 0.8446595604
399.3621425 1.013136371
409.382878 21.75045831
411.3621425 1.583982596
427.3934427 21.5030226

Name: +ve in-silico MS/MS by CFM-ID for KQJDEZHTINCILX-OJMNJZCNSA-N
ID: KQJDEZHTINCILX-OJMNJZCNSA-N
Comment: Energy1
Num peaks: 31
67.05422664 2.8198401
69.06987671 1.901856886
71.08552677 1.588768516
95.08552677 1.484926711
97.10117684 1.171987333
109.1011768 1.095629177
111.1168269 5.766148707
125.132477 1.55783261
151.148127 1.05017283
153.1637771 1.384959167
249.2576775 0.846251593
255.2107273 0.8420457939
271.2056419 0.9975686961
295.2420274 1.395820074
297.2576775 3.773509759
299.2733275 0.9383246085
303.3046277 0.846251593
311.2733275 1.07449472
313.2889776 0.9681153762
315.2682422 3.360984198
329.2838922 0.8589249783
337.2889776 0.9134412478
353.3202777 1.107929967
355.3359278 1.055755145
367.3359278 1.33023513
369.3515779 1.331638583
381.3515779 1.440585592
397.3464925 0.8716309956
409.382878 4.46838339
411.3621425 1.347187337
427.3934427 3.393343117

Name: +ve in-silico MS/MS by CFM-ID for KQJDEZHTINCILX-OJMNJZCNSA-N
ID: KQJDEZHTINCILX-OJMNJZCNSA-N
Comment: Energy2
Num peaks: 31
55.05422664 2.142704565
69.06987671 1.145731342
81.06987671 1.174203142
95.08552677 2.574183077
97.10117684 0.9923356458
109.1011768 1.15060292
111.1168269 3.147209816
191.1794272 0.9689233248
231.2107273 1.283354723
233.2263773 0.9718029723
241.1950772 1.319917057
243.2107273 1.210822401
259.2420274 1.01440517
261.2576775 0.9718029723
283.2420274 1.210364988
285.2576775 1.313213398
287.2733275 0.9718029723
295.2420274 1.565882932
297.2576775 2.268409465
299.2733275 0.9365474975
313.2889776 0.9163106707
353.3202777 1.600124625
367.3359278 1.961389052
369.3515779 1.22821494
381.3515779 1.341033611
383.3672279 0.9534767658
395.3672279 1.157808018
397.3464925 1.100088439
397.382878 1.755842639
399.3621425 1.129273506
411.3621425 2.515050575

Name: +ve in-silico MS/MS by CFM-ID for OWMULTHDCROMGL-CMZGQUJUSA-N
ID: OWMULTHDCROMGL-CMZGQUJUSA-N
Comment: Energy0
Num peaks: 31
69.06987671 0.7617166959
71.08552677 1.142909
73.10117684 0.5791309339
95.08552677 0.5834501719
97.10117684 0.9682958872
111.1168269 2.519441686
113.132477 0.5921405561
125.132477 0.9953607264
151.148127 0.5717800118
153.1637771 1.288705378
249.2576775 0.6532376591
255.2107273 0.9180667268
273.221292 0.7752431556
275.236942 0.5448686259
283.2420274 0.6435532728
295.2420274 0.5446176494
297.2576775 1.378346641
301.2525921 0.5552711924
303.3046277 0.6532376591
311.2733275 0.5477305453
315.2682422 1.525603118
329.2838922 0.6060163278
337.2889776 0.7093440706
355.2995423 0.6434287056
369.3515779 0.6110483258
397.3464925 0.6889956488
397.382878 0.8453534383
399.3621425 1.013999304
409.382878 21.81817455
411.3621425 1.732886756
427.3934427 21.52985622

Name: +ve in-silico MS/MS by CFM-ID for OWMULTHDCROMGL-CMZGQUJUSA-N
ID: OWMULTHDCROMGL-CMZGQUJUSA-N
Comment: Energy1
Num peaks: 31
67.05422664 2.877524896
69.06987671 2.696250527
71.08552677 1.53619259
95.08552677 1.380369007
97.10117684 1.120886592
109.1011768 1.002342872
111.1168269 5.446051626
125.132477 1.446314785
151.148127 1.039318245
153.1637771 1.370385313
249.2576775 0.8375047373
255.2107273 0.8324807932
271.2056419 0.9877916175
295.2420274 1.374871353
297.2576775 3.735169075
299.2733275 0.9273018695
303.3046277 0.8375047373
311.2733275 1.062775853
313.2889776 0.957500022
315.2682422 3.325014367
329.2838922 0.849849444
337.2889776 0.8612028038
353.3202777 1.096930356
355.3359278 1.045216709
367.3359278 1.317105296
369.3515779 1.318337742
381.3515779 1.42685667
397.3464925 0.8634532007
409.382878 4.388592231
411.3621425 1.481053328
427.3934427 3.338404538

Name: +ve in-silico MS/MS by CFM-ID for OWMULTHDCROMGL-CMZGQUJUSA-N
ID: OWMULTHDCROMGL-CMZGQUJUSA-N
Comment: Energy2
Num peaks: 31
55.05422664 2.482140755
67.05422664 1.64550193
69.06987671 2.963309981
71.08552677 1.007169823
81.06987671 0.9311552061
95.08552677 1.720306302
111.1168269 2.579768475
191.1794272 0.9444247013
231.2107273 1.251456015
233.2263773 0.9472315387
241.1950772 1.287163787
243.2107273 1.182684164
259.2420274 0.9887565666
261.2576775 0.9472315387
283.2420274 1.178508398
285.2576775 1.278814519
287.2733275 0.9472315387
295.2420274 1.523090492
297.2576775 2.208444434
299.2733275 0.9100724364
313.2889776 0.8919210501
353.3202777 1.560832595
367.3359278 1.914131984
369.3515779 1.198068155
381.3515779 1.309370233
383.3672279 0.9311382916
395.3672279 1.130682381
397.3464925 1.074315082
397.382878 1.714705983
399.3621425 1.102806593
411.3621425 2.713205844

Name: +ve in-silico MS/MS by CFM-ID for VXPPHQIHBBYPMQ-DPPABISVSA-N
ID: VXPPHQIHBBYPMQ-DPPABISVSA-N
Comment: Energy0
Num peaks: 31
53.03857658 0.6209947754
55.05422664 1.380167443
97.10117684 0.9620100584
111.1168269 2.518156609
113.132477 0.5662492305
125.132477 0.9660687372
151.148127 0.5576070815
153.1637771 1.256705482
249.2576775 0.6370456068
255.2107273 0.8988151725
273.221292 0.7534844112
283.2420274 0.630073771
297.2576775 1.349905254
301.2525921 0.5396863996
303.3046277 0.6370456068
311.2733275 0.5364339139
315.2682422 1.482672579
329.2838922 0.5890072716
351.3046277 0.5448779692
353.3202777 1.264082354
355.3359278 0.9377605211
369.3515779 0.5959219821
371.3308424 0.7534844112
379.3359278 0.5553675762
381.3515779 0.6728180542
397.3464925 1.73499587
397.382878 0.823999692
399.3621425 1.535345031
409.382878 21.17638201
411.3621425 1.506460742
427.3934427 20.70807819

Name: +ve in-silico MS/MS by CFM-ID for VXPPHQIHBBYPMQ-DPPABISVSA-N
ID: VXPPHQIHBBYPMQ-DPPABISVSA-N
Comment: Energy1
Num peaks: 31
53.03857658 1.798855443
55.05422664 2.405251155
95.08552677 1.392425992
97.10117684 1.141864863
109.1011768 1.130481285
111.1168269 6.61810394
125.132477 1.480730498
151.148127 1.037104749
153.1637771 1.367765623
249.2576775 0.8357210558
255.2107273 0.8366634618
271.2056419 0.9821970042
295.2420274 1.396982248
297.2576775 3.740433423
299.2733275 0.9316933054
303.3046277 0.8357210558
311.2733275 1.066663202
313.2889776 0.9575428586
315.2682422 3.304450383
329.2838922 0.8446602973
353.3202777 1.929712248
355.3359278 1.494516236
367.3359278 1.312181993
369.3515779 1.313946944
381.3515779 1.564440365
383.3672279 0.8331555669
397.3464925 1.197429061
399.3621425 0.9176798853
409.382878 4.434803811
411.3621425 1.396862777
427.3934427 3.307100691

Name: +ve in-silico MS/MS by CFM-ID for VXPPHQIHBBYPMQ-DPPABISVSA-N
ID: VXPPHQIHBBYPMQ-DPPABISVSA-N
Comment: Energy2
Num peaks: 31
53.03857658 3.711740333
55.05422664 5.023507166
95.08552677 1.228694024
111.1168269 2.375669011
151.148127 0.8692897805
191.1794272 0.9609633242
231.2107273 1.272180181
233.2263773 0.9638193146
241.1950772 1.308678135
243.2107273 1.198032572
259.2420274 1.006071522
261.2576775 0.9638193146
281.2263773 0.889332029
283.2420274 1.202426844
285.2576775 1.304071234
287.2733275 0.9638193146
295.2420274 1.557665071
297.2576775 2.253871281
299.2733275 0.9326901148
313.2889776 0.9103851353
353.3202777 2.128424137
355.3359278 1.052939977
367.3359278 1.942211701
369.3515779 1.216933717
381.3515779 1.435997985
383.3672279 0.9686032167
395.3672279 1.145477158
397.3464925 1.181932385
397.382878 1.737142604
399.3621425 1.13499599
411.3621425 2.65739906

Name: +ve in-silico MS/MS by CFM-ID for XTQQODGMWJGROK-CMZGQUJUSA-N
ID: XTQQODGMWJGROK-CMZGQUJUSA-N
Comment: Energy0
Num peaks: 31
53.03857658 0.818713214
55.05422664 1.230925333
57.06987671 0.5782321938
95.08552677 0.577528959
97.10117684 0.9559900003
111.1168269 2.527462609
113.132477 0.5909066692
125.132477 0.9857775941
151.148127 0.5705885516
153.1637771 1.286010778
249.2576775 0.6518764596
255.2107273 0.9147940749
273.221292 0.7739045163
275.236942 0.5439411385
283.2420274 0.6412810829
297.2576775 1.374082002
301.2525921 0.5543123863
303.3046277 0.6518764596
311.2733275 0.5460435364
315.2682422 1.522961863
329.2838922 0.6049698983
353.3202777 1.080740078
355.3359278 0.9486117298
369.3515779 0.609752599
371.3308424 0.6423176749
397.3464925 0.6879264121
397.382878 0.8440415535
399.3621425 1.012367817
409.382878 21.73387045
411.3621425 1.730141033
427.3934427 21.47913037

Name: +ve in-silico MS/MS by CFM-ID for XTQQODGMWJGROK-CMZGQUJUSA-N
ID: XTQQODGMWJGROK-CMZGQUJUSA-N
Comment: Energy1
Num peaks: 31
53.03857658 3.180291108
55.05422664 2.257347068
95.08552677 1.20718805
97.10117684 1.032958434
109.1011768 0.9997924869
111.1168269 6.329820513
125.132477 1.400249355
151.148127 1.037031898
153.1637771 1.367282615
249.2576775 0.8356623504
255.2107273 0.8298855607
271.2056419 0.9860730037
295.2420274 1.36796697
297.2576775 3.725850184
299.2733275 0.924352429
303.3046277 0.8356623504
311.2733275 1.059712814
313.2889776 0.9550556811
315.2682422 3.318695856
329.2838922 0.8482550726
351.3046277 1.020281655
353.3202777 1.953129632
355.3359278 1.447472478
367.3359278 1.314551703
369.3151924 1.065212949
369.3515779 1.315694569
381.3515779 1.424267553
397.3464925 0.8620151951
409.382878 4.365918218
411.3621425 1.478495945
427.3934427 3.328777951

Name: +ve in-silico MS/MS by CFM-ID for XTQQODGMWJGROK-CMZGQUJUSA-N
ID: XTQQODGMWJGROK-CMZGQUJUSA-N
Comment: Energy2
Num peaks: 31
53.03857658 3.420683275
55.05422664 3.486611195
81.06987671 1.028160476
95.08552677 1.582855453
111.1168269 2.779695178
191.1794272 0.9464537017
231.2107273 1.253861577
233.2263773 0.9492665694
241.1950772 1.289702203
243.2107273 1.183950674
259.2420274 0.9908808096
261.2576775 0.9492665694
283.2420274 1.181850311
285.2576775 1.282256852
287.2733275 0.9492665694
295.2420274 1.528292851
297.2576775 2.21485293
299.2733275 0.9136489395
313.2889776 0.8945240702
351.3046277 1.056468095
353.3202777 2.387977089
355.3359278 1.132903383
367.3359278 1.916930905
369.3515779 1.200131519
381.3515779 1.310926462
383.3672279 0.9321435675
395.3672279 1.131903089
397.3464925 1.075474934
397.382878 1.716557215
399.3621425 1.103997647
411.3621425 2.716140033

Name: +ve in-silico MS/MS by CFM-ID for VQFPSNWXBZIBRL-WALVZZJISA-N
ID: VQFPSNWXBZIBRL-WALVZZJISA-N
Comment: Energy0
Num peaks: 31
69.06987671 0.6620068904
71.08552677 1.337713302
73.10117684 0.8807563541
95.08552677 2.428487744
97.10117684 3.390616964
99.1168269 1.801913446
101.132477 0.7683204253
111.1168269 2.306803823
113.132477 0.7793152633
139.1117415 0.6451295482
139.148127 1.242315185
193.1586917 0.6451295482
235.2420274 0.6451295482
285.221292 0.6267945131
287.236942 1.320907219
289.2525921 0.8868536431
289.2889776 0.6451295482
315.2682422 1.507674367
327.2682422 3.495639362
329.2838922 2.339338712
331.2995423 0.8336576834
355.2995423 1.282780885
369.3515779 0.9612738722
371.3672279 1.117946833
383.3308424 1.185156564
385.3464925 2.748031364
399.3621425 0.8039114175
399.3985281 1.110451331
409.382878 5.369134957
411.3621425 1.868807885
427.3934427 26.92387891

Name: +ve in-silico MS/MS by CFM-ID for VQFPSNWXBZIBRL-WALVZZJISA-N
ID: VQFPSNWXBZIBRL-WALVZZJISA-N
Comment: Energy1
Num peaks: 31
51.02292652 0.974176317
53.03857658 0.8111619507
67.05422664 2.616302321
69.06987671 1.562811887
71.08552677 1.534008379
95.08552677 4.521081857
97.10117684 2.631642504
99.1168269 0.9139608336
111.1168269 3.055645149
137.132477 0.9058412645
139.148127 1.172362294
285.221292 1.351338282
287.236942 1.258527543
313.2525921 1.007299856
315.2682422 1.884712483
327.2682422 2.674983687
329.2838922 1.527082178
331.2995423 0.8461186688
341.3202777 1.152707794
355.2995423 1.381101461
367.3359278 1.691243882
369.3515779 2.656770149
371.3672279 2.057843711
383.3308424 1.173917024
383.3672279 0.8424623562
385.3464925 1.572546754
397.382878 1.002688749
399.3985281 2.908229625
409.382878 1.863939425
411.3621425 1.702207717
427.3934427 3.485102448

Name: +ve in-silico MS/MS by CFM-ID for VQFPSNWXBZIBRL-WALVZZJISA-N
ID: VQFPSNWXBZIBRL-WALVZZJISA-N
Comment: Energy2
Num peaks: 31
51.02292652 0.9239936456
53.03857658 1.388175868
55.05422664 1.848252549
67.05422664 1.080516886
95.08552677 4.691786481
97.10117684 1.877323061
111.1168269 1.103965376
149.0960915 0.9183043591
175.1117415 0.9183043591
203.1430416 0.9183043591
217.1950772 0.9183043591
245.2263773 0.9183043591
271.2420274 0.9183043591
273.2576775 0.8797381281
297.2576775 0.9278067587
299.2733275 0.9183043591
309.2576775 0.9097537358
313.2525921 1.036965949
329.2838922 1.001087453
339.3046277 1.4477828
341.3202777 1.313872565
355.3359278 1.0613128
367.3359278 2.21838962
369.3515779 2.509841424
371.3672279 2.377996135
383.3672279 1.026103996
385.382878 0.9160828256
397.3464925 1.046595066
397.382878 1.181675992
399.3621425 1.354052443
411.3621425 3.223972039

Name: +ve in-silico MS/MS by CFM-ID for DGSFHNTYGAUZML-RNXXHKRDSA-N
ID: DGSFHNTYGAUZML-RNXXHKRDSA-N
Comment: Energy0
Num peaks: 31
95.08552677 0.5772702085
97.10117684 0.9963027173
111.1168269 2.533377606
113.132477 0.5956232295
125.132477 1.040815233
151.148127 0.5706314748
153.1637771 1.281366655
249.2576775 0.6570796749
253.1950772 0.5371176562
255.2107273 0.9209343314
273.221292 0.7809190477
275.236942 0.5488009768
283.2420274 0.6455805403
295.2420274 0.5461606926
297.2576775 1.383158942
301.2525921 0.5593365741
303.3046277 0.6570796749
311.2733275 0.5496488727
315.2682422 1.536802282
329.2838922 0.6104532367
365.3202777 0.7297265423
367.3359278 1.516057749
369.3515779 1.729177958
383.3308424 0.6858470739
385.3464925 0.7006633943
387.3621425 1.700531208
397.382878 0.8147226396
399.3621425 0.6331260326
409.382878 21.94023042
411.3621425 1.467993092
427.3934427 21.7451778

Name: +ve in-silico MS/MS by CFM-ID for DGSFHNTYGAUZML-RNXXHKRDSA-N
ID: DGSFHNTYGAUZML-RNXXHKRDSA-N
Comment: Energy1
Num peaks: 31
95.08552677 1.297645121
97.10117684 1.205198186
109.1011768 1.189420164
111.1168269 6.800436172
125.132477 1.668774717
151.148127 0.9858747644
153.1637771 1.310621212
249.2576775 0.8614479723
253.1950772 0.820131714
255.2107273 0.8580659147
271.2056419 1.014904935
295.2420274 1.42973477
297.2576775 3.83876597
299.2733275 0.9568405841
301.2889776 0.7811304892
303.3046277 0.8614479723
311.2733275 1.094234217
313.2525921 0.8006663439
313.2889776 0.9863524627
315.2682422 3.424864738
329.2838922 0.8750390995
353.3202777 1.127192731
355.3359278 1.074190322
365.3202777 1.046611794
367.3359278 2.227933209
369.3515779 2.444881939
381.3515779 1.215064502
383.3308424 1.220606946
409.382878 4.601716518
411.3621425 1.212210777
427.3934427 3.491477471

Name: +ve in-silico MS/MS by CFM-ID for DGSFHNTYGAUZML-RNXXHKRDSA-N
ID: DGSFHNTYGAUZML-RNXXHKRDSA-N
Comment: Energy2
Num peaks: 31
55.05422664 2.299781287
69.06987671 1.241222617
95.08552677 1.993192561
97.10117684 1.023520901
109.1011768 1.377977352
111.1168269 5.416866465
231.2107273 1.320772969
233.2263773 1.000431004
241.1950772 1.358252199
243.2107273 1.244746241
259.2420274 1.044288206
261.2576775 1.000431004
281.2263773 0.922081781
283.2420274 1.246705076
285.2576775 2.162127667
287.2733275 1.000431004
295.2420274 1.613925473
297.2576775 2.336686311
299.2733275 0.9658861832
311.2733275 0.8395826872
313.2889776 0.9440943042
353.3202777 1.64650754
355.3359278 0.908151912
367.3359278 2.124980094
369.3515779 1.336125215
381.3515779 1.316223894
383.3672279 0.9804197633
395.3672279 1.190524933
397.3464925 1.002593498
399.3621425 1.15222755
411.3621425 2.515545177

Name: +ve in-silico MS/MS by CFM-ID for OERZNDZNQUPHIT-ABBVIPMFSA-N
ID: OERZNDZNQUPHIT-ABBVIPMFSA-N
Comment: Energy0
Num peaks: 31
55.05422664 0.6381224881
57.06987671 1.306374401
81.06987671 0.6180884042
83.08552677 1.258814142
85.10117684 0.9073497647
111.1168269 1.559462571
125.132477 2.01696751
127.148127 0.6537226312
151.148127 0.5532620126
153.1637771 1.256836089
249.2576775 0.6320815252
255.2107273 0.874879837
273.221292 0.7521768787
283.2420274 0.9455942776
297.2576775 1.172814103
299.2733275 0.5671346432
301.2525921 0.9231496977
303.3046277 0.6320815252
315.2682422 1.29231467
325.2889776 0.7152483414
343.2995423 0.7304662342
351.3046277 0.8946424628
353.3202777 0.865432998
369.3151924 0.7521768787
369.3515779 0.5910220438
397.3464925 0.670543995
397.382878 0.8227144434
399.3621425 0.9858596838
409.382878 20.65049971
411.3621425 1.829139518
427.3934427 20.6588839

Name: +ve in-silico MS/MS by CFM-ID for OERZNDZNQUPHIT-ABBVIPMFSA-N
ID: OERZNDZNQUPHIT-ABBVIPMFSA-N
Comment: Energy1
Num peaks: 31
53.03857658 1.30750003
55.05422664 1.630341178
57.06987671 1.832312764
81.06987671 1.534962048
83.08552677 1.309525191
109.1011768 1.074116863
111.1168269 2.310635299
123.1168269 1.057738708
125.132477 3.352172008
151.148127 1.093084521
153.1637771 1.563610445
249.2576775 0.8808307456
255.2107273 0.8773318491
281.2263773 1.024889353
283.2420274 1.532710221
297.2576775 2.477792173
301.2525921 1.250117361
303.3046277 0.8808307456
313.2889776 0.9381607328
315.2682422 2.15950523
325.2889776 0.9514857401
351.3046277 0.8937723339
353.3202777 1.626802577
355.3359278 1.17395639
367.3359278 1.383025837
369.3515779 1.384881953
381.3515779 1.447161776
397.3464925 0.9051471601
409.382878 4.761446715
411.3621425 1.709421357
427.3934427 3.621898245

Name: +ve in-silico MS/MS by CFM-ID for OERZNDZNQUPHIT-ABBVIPMFSA-N
ID: OERZNDZNQUPHIT-ABBVIPMFSA-N
Comment: Energy2
Num peaks: 31
53.03857658 1.784456161
55.05422664 2.374327675
57.06987671 1.58288494
91.05422664 0.8151979733
151.148127 0.9350924037
153.1637771 0.8759772339
163.148127 0.9588758051
177.1637771 1.033705359
191.1794272 1.033705359
231.2107273 1.367013227
233.2263773 1.036777539
259.2420274 1.08757199
261.2576775 1.036777539
281.2263773 1.15263016
283.2420274 1.653128409
285.2576775 1.458348883
287.2733275 1.036777539
297.2576775 1.327651969
313.2889776 0.9266377031
323.2733275 0.8121754151
353.3202777 1.895783198
355.3359278 0.9456790442
367.3359278 2.083139763
369.3515779 1.30668395
381.3515779 1.410822929
383.3672279 1.010113075
395.3672279 1.226581559
397.3464925 1.165433449
397.382878 1.860139304
399.3621425 1.196379007
411.3621425 3.222751185

Name: +ve in-silico MS/MS by CFM-ID for WEVRZXUBWLYJFZ-CQECJXJGSA-N
ID: WEVRZXUBWLYJFZ-CQECJXJGSA-N
Comment: Energy0
Num peaks: 31
55.05422664 0.6517845248
57.06987671 1.307676998
97.10117684 0.965636742
111.1168269 2.525937684
113.132477 0.5773249661
125.132477 0.9853488611
151.148127 0.5602832435
153.1637771 1.262764066
249.2576775 0.6401030236
255.2107273 0.9085549791
273.221292 0.7557757156
283.2420274 0.6368226133
295.2420274 0.5395574574
297.2576775 1.362198287
301.2525921 0.5413275561
303.3046277 0.6401030236
311.2733275 0.5412913564
315.2682422 1.487193237
329.2838922 0.5907984102
351.3046277 0.9295554893
353.3202777 0.8881769373
369.3151924 0.7557757156
369.3515779 0.5988670232
379.3359278 0.5600261115
381.3515779 0.6761584011
397.3464925 1.73994163
397.382878 0.8262513787
399.3621425 1.539738861
409.382878 21.4087991
411.3621425 1.510653491
427.3934427 20.79433772

Name: +ve in-silico MS/MS by CFM-ID for WEVRZXUBWLYJFZ-CQECJXJGSA-N
ID: WEVRZXUBWLYJFZ-CQECJXJGSA-N
Comment: Energy1
Num peaks: 31
53.03857658 1.284131653
55.05422664 2.110802546
57.06987671 1.855859541
95.08552677 1.415482133
97.10117684 1.118193366
109.1011768 1.103976274
111.1168269 6.458224685
125.132477 1.589391216
151.148127 1.043708954
153.1637771 1.376714876
255.2107273 0.8439384183
271.2056419 0.9872913587
295.2420274 1.415969167
297.2576775 3.766882487
299.2733275 0.9399725822
303.3046277 0.8410428641
311.2733275 1.075284615
313.2889776 0.9645232983
315.2682422 3.323175025
329.2838922 0.8493853214
351.3046277 0.8598440867
353.3202777 1.555945653
355.3359278 1.047803834
367.3359278 1.319639676
369.3515779 1.321642782
381.3515779 1.572653539
397.3464925 1.203630519
399.3621425 0.9224616846
409.382878 4.498007404
411.3621425 1.403989604
427.3934427 3.335601461

Name: +ve in-silico MS/MS by CFM-ID for WEVRZXUBWLYJFZ-CQECJXJGSA-N
ID: WEVRZXUBWLYJFZ-CQECJXJGSA-N
Comment: Energy2
Num peaks: 31
53.03857658 1.70274531
55.05422664 5.585646705
57.06987671 2.371685048
95.08552677 1.267275819
111.1168269 2.263804987
191.1794272 0.9611681935
231.2107273 1.272472774
233.2263773 0.9640247927
241.1950772 1.308971102
243.2107273 1.198384214
259.2420274 1.006286008
261.2576775 0.9640247927
281.2263773 0.8894722461
283.2420274 1.202616346
285.2576775 1.304294023
287.2733275 0.9640247927
295.2420274 1.557841649
297.2576775 2.254215101
299.2733275 0.9327602293
313.2889776 0.9105253492
353.3202777 1.764035752
355.3359278 0.8749477611
367.3359278 1.942728784
369.3515779 1.217233205
381.3515779 1.436411299
383.3672279 0.9688898051
395.3672279 1.145816152
397.3464925 1.182282581
397.382878 1.737656696
399.3621425 1.13533227
411.3621425 2.658186872

Name: +ve in-silico MS/MS by CFM-ID for NLVGXXWYWDSDAW-VHZNKUSHSA-N
ID: NLVGXXWYWDSDAW-VHZNKUSHSA-N
Comment: Energy0
Num peaks: 31
53.03857658 0.627413597
55.05422664 1.394438019
97.10117684 0.9719657486
111.1168269 2.544240949
113.132477 0.5721139541
125.132477 0.9760803206
151.148127 0.5633804136
153.1637771 1.26971882
249.2576775 0.6436414268
255.2107273 0.8986340325
273.221292 0.7647275822
275.236942 0.5375822406
283.2420274 0.6300402628
297.2576775 1.352402536
301.2525921 0.5477393684
303.3046277 0.6436414268
315.2682422 1.504855257
329.2838922 0.5977961854
351.3046277 0.5443718334
353.3202777 1.267892318
355.3359278 0.9421618941
369.3515779 0.6019667306
371.3308424 0.7647275822
373.3464925 0.5375822406
381.3515779 0.8003591104
397.3464925 1.034739445
397.382878 0.8350415845
399.3621425 1.381039522
409.382878 21.29068273
411.3621425 1.749854854
427.3934427 21.13197449

Name: +ve in-silico MS/MS by CFM-ID for NLVGXXWYWDSDAW-VHZNKUSHSA-N
ID: NLVGXXWYWDSDAW-VHZNKUSHSA-N
Comment: Energy1
Num peaks: 31
53.03857658 1.813801195
55.05422664 2.425247681
95.08552677 1.404021612
97.10117684 1.151410634
109.1011768 1.139978021
111.1168269 6.673571097
125.132477 1.493158546
151.148127 1.045778427
153.1637771 1.379219739
249.2576775 0.8427104898
253.1950772 0.8036907656
255.2107273 0.8409868963
271.2056419 0.9919588473
295.2420274 1.39942954
297.2576775 3.76399982
299.2733275 0.9369060212
303.3046277 0.8427104898
311.2733275 1.072630998
313.2889776 0.964829205
315.2682422 3.340340552
329.2838922 0.8537165658
351.3046277 0.819256233
353.3202777 1.943713074
355.3359278 1.506115759
367.3359278 1.323890688
369.3515779 1.325484852
381.3515779 1.67834989
397.3464925 1.193849912
409.382878 4.464637257
411.3621425 1.640098895
427.3934427 3.361784662

Name: +ve in-silico MS/MS by CFM-ID for NLVGXXWYWDSDAW-VHZNKUSHSA-N
ID: NLVGXXWYWDSDAW-VHZNKUSHSA-N
Comment: Energy2
Num peaks: 31
53.03857658 3.714875529
55.05422664 5.027884215
95.08552677 1.229473374
111.1168269 2.376301484
151.148127 0.8697780272
191.1794272 0.9615030604
231.2107273 1.272993058
233.2263773 0.9643606549
241.1950772 1.309480985
243.2107273 1.199148205
259.2420274 1.006636594
261.2576775 0.9643606549
281.2263773 0.8896090461
283.2420274 1.202801023
285.2576775 1.304552673
287.2733275 0.9643606549
295.2420274 1.557835438
297.2576775 2.254520703
299.2733275 0.9326287787
313.2889776 0.9106508573
353.3202777 2.129708578
355.3359278 1.053442414
367.3359278 1.943772238
369.3515779 1.2177998
381.3515779 1.388960044
383.3672279 0.9442077737
395.3672279 1.146552669
397.3464925 1.213225877
397.382878 1.738773643
399.3621425 1.126913049
411.3621425 2.842872033

Name: +ve in-silico MS/MS by CFM-ID for LGTNGUBXDMOGTF-JPPFHWGDSA-N
ID: LGTNGUBXDMOGTF-JPPFHWGDSA-N
Comment: Energy0
Num peaks: 31
95.08552677 0.5765178219
97.10117684 0.9604714682
111.1168269 2.443789288
113.132477 0.5882521209
125.132477 0.9974846338
151.148127 0.5635621017
153.1637771 1.265467033
249.2576775 0.6489480148
253.1950772 0.5341059808
255.2107273 0.9155602211
273.221292 0.7687028062
275.236942 0.5403368853
283.2420274 0.6417683684
295.2420274 0.5433882433
297.2576775 1.373757605
301.2525921 0.5505866394
303.3046277 0.6489480148
311.2733275 0.5458971636
315.2682422 1.512698532
329.2838922 0.6009036628
351.3046277 1.073983649
353.3202777 1.464216898
369.3151924 0.6897026253
369.3515779 0.6070786824
371.3308424 1.674304119
397.3464925 1.412024837
397.382878 0.8031382426
399.3621425 1.182705561
409.382878 21.69498075
411.3621425 1.408302152
427.3934427 21.28222683

Name: +ve in-silico MS/MS by CFM-ID for LGTNGUBXDMOGTF-JPPFHWGDSA-N
ID: LGTNGUBXDMOGTF-JPPFHWGDSA-N
Comment: Energy1
Num peaks: 31
53.03857658 1.182731283
55.05422664 1.176703166
95.08552677 1.429106031
97.10117684 1.163894663
109.1011768 1.303802072
111.1168269 6.909041019
125.132477 1.658714874
151.148127 0.9876056776
153.1637771 1.312930913
249.2576775 0.8629546256
255.2107273 0.8590898188
271.2056419 1.016955016
295.2420274 1.430679969
297.2576775 3.844022402
299.2733275 0.9580668523
303.3046277 0.8629546256
311.2733275 1.095612621
313.2889776 0.9879585639
315.2682422 3.432427306
329.2838922 0.8769464901
351.3046277 0.8915625745
353.3202777 1.872437614
355.3359278 1.076142123
367.3359278 1.355743276
369.3515779 1.357363299
381.3515779 1.365202389
383.3672279 0.8602167715
397.3464925 0.9049506772
409.382878 4.609279649
411.3621425 1.286824882
427.3934427 3.503142628

Name: +ve in-silico MS/MS by CFM-ID for LGTNGUBXDMOGTF-JPPFHWGDSA-N
ID: LGTNGUBXDMOGTF-JPPFHWGDSA-N
Comment: Energy2
Num peaks: 31
53.03857658 1.831713181
55.05422664 2.867874636
91.05422664 0.7770698282
95.08552677 1.936502233
97.10117684 0.7811517057
109.1011768 1.218572083
111.1168269 5.226444194
231.2107273 1.307294104
233.2263773 0.9900791697
241.1950772 1.344429776
243.2107273 1.933257109
259.2420274 1.038173383
261.2576775 0.9900791697
281.2263773 0.9122519543
283.2420274 1.233414008
285.2576775 2.1399148
287.2733275 0.9900791697
295.2420274 1.596196747
297.2576775 2.31168861
299.2733275 0.9549788739
311.2733275 0.8305881475
313.2889776 0.9339217242
355.3359278 0.8988349415
367.3359278 1.997552138
369.3515779 1.251031999
381.3515779 1.415449952
383.3672279 0.9968728627
395.3672279 1.178916401
397.3464925 1.089150708
399.3621425 1.15929148
411.3621425 2.665114152

Name: +ve in-silico MS/MS by CFM-ID for HRCHPDUKKJFTMC-LIHZXWKSSA-N
ID: HRCHPDUKKJFTMC-LIHZXWKSSA-N
Comment: Energy0
Num peaks: 31
97.10117684 0.4279743987
111.1168269 0.9083374044
115.1117415 0.4714622337
129.1273916 1.383550885
143.1430416 0.5994759074
153.1637771 0.5083835569
171.1743418 0.6801201629
255.2107273 0.6177549649
273.221292 0.7144491609
283.2420274 0.4345628438
297.2576775 0.9805489283
301.2525921 0.5117272363
311.2733275 0.6182218737
313.2889776 0.4290171095
315.2682422 1.416041733
329.2838922 0.8463215575
381.3515779 0.8853627888
383.3308424 0.7159695119
383.3672279 0.6474395374
385.3464925 1.044701785
387.3621425 0.4805828628
399.3621425 0.652978913
401.3777926 0.8261876808
403.3570572 0.521204679
409.382878 11.77061038
411.3621425 0.6648058408
415.3934427 0.5055419423
417.3727072 0.500777511
427.3934427 27.42813143
429.3727072 1.574586383
445.4040074 15.1545567

Name: +ve in-silico MS/MS by CFM-ID for HRCHPDUKKJFTMC-LIHZXWKSSA-N
ID: HRCHPDUKKJFTMC-LIHZXWKSSA-N
Comment: Energy1
Num peaks: 31
43.05422664 0.8357634521
95.08552677 0.7149302354
109.1011768 1.084984248
111.1168269 2.748011788
125.0960915 0.6775970226
125.132477 0.8680318777
127.1117415 0.8055530117
129.1273916 3.464704055
143.1430416 0.9617815973
153.1637771 0.7427482076
169.1586917 0.6650829204
171.1743418 0.7005927582
255.2107273 0.7499863485
273.221292 0.6790226848
297.2576775 3.576697606
311.2733275 1.959495123
315.2682422 3.725791396
329.2838922 1.7722851
367.3359278 0.7044527448
381.3515779 1.2471971
383.3308424 0.9995176301
383.3672279 1.519102523
385.3464925 2.491268108
387.3621425 1.366364346
399.3621425 0.9076810853
401.3777926 1.089228778
403.3570572 0.7030822004
409.382878 4.832499325
427.3934427 7.342440855
429.3727072 1.216084821
445.4040074 2.927029362

Name: +ve in-silico MS/MS by CFM-ID for HRCHPDUKKJFTMC-LIHZXWKSSA-N
ID: HRCHPDUKKJFTMC-LIHZXWKSSA-N
Comment: Energy2
Num peaks: 31
55.05422664 1.612734743
83.08552677 1.527653142
91.05422664 0.8293330411
95.08552677 0.9519523044
97.10117684 0.9779941842
109.1011768 1.3786658
111.1168269 2.170961999
129.1273916 2.66532091
151.148127 0.8233471756
231.2107273 0.9400153911
241.1950772 1.622720249
251.236942 0.8737474768
283.2420274 1.31811759
285.2576775 1.501581506
297.2576775 2.951108928
311.2733275 2.011126436
313.2889776 1.600706958
315.2682422 0.9671854972
353.3202777 1.188290425
355.3359278 0.8698296607
367.3359278 1.407417867
369.3515779 1.094547034
381.3515779 1.319298587
383.3672279 1.379060503
385.3464925 0.8228360653
395.3672279 0.8076266867
397.382878 0.804860282
411.3621425 1.499188964
415.3570572 1.054260222
417.3727072 1.211605376
429.3727072 2.941274355

Name: +ve in-silico MS/MS by CFM-ID for CVZFQTIJNREPCP-HFLKTIQXSA-N
ID: CVZFQTIJNREPCP-HFLKTIQXSA-N
Comment: Energy0
Num peaks: 31
85.10117684 0.9409224289
99.1168269 2.406932055
101.132477 0.5931069495
113.132477 0.9995937186
139.148127 0.572713176
141.1637771 1.267680525
221.2263773 0.5147424693
237.2576775 0.528393957
249.2576775 0.5147424693
267.2107273 0.9339745789
269.2263773 0.5387726105
285.221292 0.7723202451
287.236942 0.5428434352
289.2889776 0.6543037649
295.2420274 0.654521818
309.2576775 1.404772297
313.2525921 0.5531776454
323.2733275 0.5324244303
327.2682422 1.528909223
341.2838922 0.6037314557
365.3202777 1.076599258
367.3359278 1.33120443
369.3515779 0.65264245
383.3308424 0.6929482973
385.3464925 1.68207099
397.3464925 0.7031625742
397.382878 0.842488638
399.3621425 1.365183372
409.382878 22.12746998
411.3621425 1.463291541
427.3934427 21.4191249

Name: +ve in-silico MS/MS by CFM-ID for CVZFQTIJNREPCP-HFLKTIQXSA-N
ID: CVZFQTIJNREPCP-HFLKTIQXSA-N
Comment: Energy1
Num peaks: 31
55.05422664 1.275055964
59.08552677 0.7823654165
81.06987671 1.358775812
83.08552677 1.266736671
85.10117684 1.075254011
95.08552677 1.600546647
97.10117684 1.174442152
99.1168269 5.758664051
113.132477 1.484408485
139.148127 1.041625814
141.1637771 1.24482527
219.2107273 0.8939953117
233.2263773 0.8106525746
247.2420274 0.9636139138
267.2107273 0.8573832696
289.2889776 0.8393642256
309.2576775 3.813097484
323.2733275 1.026516257
327.2682422 3.29882011
341.2838922 0.8393269994
341.3202777 1.093160422
343.3359278 1.042404347
355.3359278 0.7567017069
357.3515779 0.8834861622
365.3202777 0.8796053252
367.3359278 2.302952237
369.3515779 2.352038474
381.3515779 0.832322962
409.382878 4.638401717
411.3621425 1.512499506
427.3934427 3.275010221

Name: +ve in-silico MS/MS by CFM-ID for CVZFQTIJNREPCP-HFLKTIQXSA-N
ID: CVZFQTIJNREPCP-HFLKTIQXSA-N
Comment: Energy2
Num peaks: 31
41.03857658 1.151119104
55.05422664 3.461922583
57.06987671 0.8040063359
69.06987671 1.985034105
83.08552677 2.314599204
85.10117684 0.8106266007
97.10117684 1.09175839
99.1168269 3.879510081
121.0647913 0.9560179728
139.148127 0.892344533
219.2107273 0.8842763402
233.2263773 0.8620020362
241.1950772 1.408174588
247.2420274 1.178666473
271.2420274 1.037862727
273.2576775 0.9893811195
295.2420274 1.237864933
299.2733275 1.032753914
301.2889776 0.9893811195
309.2576775 2.423087638
339.3046277 1.723227035
341.3202777 1.624502821
343.3359278 0.897328498
355.3359278 1.336994386
367.3359278 1.679840521
369.3515779 1.93489757
395.3672279 1.170338466
397.3464925 1.273042062
397.382878 1.774845353
399.3621425 1.717463652
411.3621425 2.761603552

Name: +ve in-silico MS/MS by CFM-ID for LVMOSMRIAUDGQC-CDXQRKPWSA-N
ID: LVMOSMRIAUDGQC-CDXQRKPWSA-N
Comment: Energy0
Num peaks: 31
39.02292652 0.8483498155
41.03857658 1.616933286
43.05422664 1.442352471
97.10117684 0.912371839
111.1168269 2.171499442
113.132477 0.5550392478
125.132477 0.9495727332
151.148127 0.5397359686
153.1637771 1.216330586
249.2576775 0.6166285168
255.2107273 0.8642614711
273.221292 0.7291595781
275.236942 0.5129265291
283.2420274 0.6059971397
297.2576775 1.305642399
301.2525921 0.5222636349
303.3046277 0.6166285168
311.2733275 0.5175777207
315.2682422 1.438465612
329.2838922 0.569992275
365.3202777 1.525828639
367.3359278 1.831328402
369.3515779 0.7109562284
383.3308424 2.253693633
385.3464925 2.36364521
397.3464925 0.6139532311
397.382878 0.8000502807
399.3621425 0.9595820758
409.382878 20.18552376
411.3621425 1.360292818
427.3934427 19.79647412

Name: +ve in-silico MS/MS by CFM-ID for LVMOSMRIAUDGQC-CDXQRKPWSA-N
ID: LVMOSMRIAUDGQC-CDXQRKPWSA-N
Comment: Energy1
Num peaks: 31
39.02292652 1.850676755
41.03857658 2.724214128
43.05422664 0.8157610748
95.08552677 1.241572374
97.10117684 0.9387074676
109.1011768 1.007311833
111.1168269 4.787291118
125.132477 1.415839485
151.148127 1.011124727
153.1637771 1.332642012
249.2576775 0.8147858012
271.2056419 0.9649446151
295.2420274 1.327926317
297.2576775 3.690483989
299.2733275 0.9005305277
303.3046277 0.8147858012
311.2733275 1.034054502
313.2889776 0.9305566629
315.2682422 3.266140269
329.2838922 0.8253967927
353.3202777 1.067893453
355.3359278 1.017458306
365.3202777 1.804424829
367.3359278 2.715984654
369.3515779 1.601030543
381.3515779 1.311567706
383.3308424 1.346539198
385.3464925 1.214493482
409.382878 4.200178767
411.3621425 1.279794981
427.3934427 3.191593024

Name: +ve in-silico MS/MS by CFM-ID for LVMOSMRIAUDGQC-CDXQRKPWSA-N
ID: LVMOSMRIAUDGQC-CDXQRKPWSA-N
Comment: Energy2
Num peaks: 31
39.02292652 1.607379542
41.03857658 1.988856306
43.05422664 1.302920963
55.05422664 2.336845893
67.05422664 1.181395547
69.06987671 1.551702339
95.08552677 1.124723855
111.1168269 1.249039955
177.1637771 0.9483825398
191.1794272 0.9483825398
231.2107273 1.256131939
233.2263773 0.95120114
241.1950772 1.446507813
259.2420274 0.9929001884
261.2576775 0.95120114
283.2420274 1.185076141
285.2576775 1.285570517
287.2733275 0.95120114
295.2420274 1.533353685
297.2576775 2.609549726
353.3202777 1.566055681
365.3202777 1.343575226
367.3359278 2.841513077
369.3515779 1.203666422
381.3515779 1.330026586
383.3672279 0.9330404533
395.3672279 1.132992179
397.3464925 0.9983228604
397.382878 1.718208844
399.3621425 1.109573559
411.3621425 2.827428986

Name: +ve in-silico MS/MS by CFM-ID for CTYONHPQOUXTOS-OSXDSGIUSA-N
ID: CTYONHPQOUXTOS-OSXDSGIUSA-N
Comment: Energy0
Num peaks: 31
99.1168269 0.8990807375
109.1011768 2.388613606
111.1168269 4.105448345
113.132477 2.098981612
115.148127 1.174187465
125.132477 0.9823985355
151.148127 0.534831297
153.1637771 1.195897541
249.2576775 0.6159319264
253.1950772 0.5157266854
255.2107273 0.8837500422
273.221292 0.722209776
283.2420274 0.6194057931
295.2420274 0.8885868472
297.2576775 0.7806913662
301.2525921 0.5172858097
303.3046277 0.6159319264
313.2525921 2.737391963
315.2682422 1.418401054
317.2838922 0.6800804349
327.2682422 0.5645595362
365.3202777 1.017368005
367.3359278 1.493202484
369.3515779 0.7162684562
383.3308424 0.6479877198
385.3464925 1.574435766
397.382878 0.7761176256
399.3621425 0.5901784671
409.382878 20.53185315
411.3621425 1.212389205
427.3934427 19.53743877

Name: +ve in-silico MS/MS by CFM-ID for CTYONHPQOUXTOS-OSXDSGIUSA-N
ID: CTYONHPQOUXTOS-OSXDSGIUSA-N
Comment: Energy1
Num peaks: 31
65.03857658 1.235646204
93.06987671 0.9467525033
95.08552677 2.096728592
97.10117684 1.111588296
99.1168269 1.028163882
109.1011768 6.377784009
111.1168269 5.48862826
113.132477 2.490418077
115.148127 0.8516878485
125.132477 1.710156984
151.148127 0.9165890117
153.1637771 1.208951129
249.2576775 0.7982600022
255.2107273 0.8063803207
295.2420274 2.835953368
297.2576775 1.50769573
303.3046277 0.7982600022
309.2576775 0.9720927055
313.2525921 2.485567468
313.2889776 0.8502157677
315.2682422 1.59162488
327.2682422 0.8001227445
353.3202777 1.043037516
355.3359278 0.9941777194
365.3202777 0.823161556
367.3359278 2.273073475
369.3515779 1.587092618
381.3515779 1.122218829
409.382878 4.207318023
411.3621425 1.039962176
427.3934427 3.041755099

Name: +ve in-silico MS/MS by CFM-ID for CTYONHPQOUXTOS-OSXDSGIUSA-N
ID: CTYONHPQOUXTOS-OSXDSGIUSA-N
Comment: Energy2
Num peaks: 31
41.03857658 1.279612369
55.05422664 1.016673365
67.05422664 0.9783199633
93.06987671 0.9001976237
95.08552677 1.517384094
97.10117684 1.906341905
109.1011768 4.829443933
111.1168269 3.349633523
113.132477 2.202628662
191.1794272 0.9663169288
231.2107273 1.278827499
233.2263773 0.9691888301
239.1794272 1.332739564
241.1950772 1.251150312
259.2420274 1.011676429
261.2576775 0.9691888301
281.2263773 0.8951911431
283.2420274 1.210350262
285.2576775 2.144860193
287.2733275 0.9691888301
297.2576775 2.293005307
353.3202777 1.593274016
355.3359278 0.8794146709
367.3359278 2.021313744
369.3515779 1.224648396
381.3515779 1.271421865
383.3672279 0.947047937
395.3672279 1.150001483
397.3464925 0.9684669156
399.3621425 1.113007678
411.3621425 2.531464032

Name: +ve in-silico MS/MS by CFM-ID for DGSFHNTYGAUZML-QZHPSQRPSA-N
ID: DGSFHNTYGAUZML-QZHPSQRPSA-N
Comment: Energy0
Num peaks: 31
95.08552677 0.5772702085
97.10117684 0.9963027173
111.1168269 2.533377606
113.132477 0.5956232295
125.132477 1.040815233
151.148127 0.5706314748
153.1637771 1.281366655
249.2576775 0.6570796749
253.1950772 0.5371176562
255.2107273 0.9209343314
273.221292 0.7809190477
275.236942 0.5488009768
283.2420274 0.6455805403
295.2420274 0.5461606926
297.2576775 1.383158942
301.2525921 0.5593365741
303.3046277 0.6570796749
311.2733275 0.5496488727
315.2682422 1.536802282
329.2838922 0.6104532367
365.3202777 0.7297265423
367.3359278 1.516057749
369.3515779 1.729177958
383.3308424 0.6858470739
385.3464925 0.7006633943
387.3621425 1.700531208
397.382878 0.8147226396
399.3621425 0.6331260326
409.382878 21.94023042
411.3621425 1.467993092
427.3934427 21.7451778

Name: +ve in-silico MS/MS by CFM-ID for DGSFHNTYGAUZML-QZHPSQRPSA-N
ID: DGSFHNTYGAUZML-QZHPSQRPSA-N
Comment: Energy1
Num peaks: 31
95.08552677 1.297645121
97.10117684 1.205198186
109.1011768 1.189420164
111.1168269 6.800436172
125.132477 1.668774717
151.148127 0.9858747644
153.1637771 1.310621212
249.2576775 0.8614479723
253.1950772 0.820131714
255.2107273 0.8580659147
271.2056419 1.014904935
295.2420274 1.42973477
297.2576775 3.83876597
299.2733275 0.9568405841
301.2889776 0.7811304892
303.3046277 0.8614479723
311.2733275 1.094234217
313.2525921 0.8006663439
313.2889776 0.9863524627
315.2682422 3.424864738
329.2838922 0.8750390995
353.3202777 1.127192731
355.3359278 1.074190322
365.3202777 1.046611794
367.3359278 2.227933209
369.3515779 2.444881939
381.3515779 1.215064502
383.3308424 1.220606946
409.382878 4.601716518
411.3621425 1.212210777
427.3934427 3.491477471

Name: +ve in-silico MS/MS by CFM-ID for DGSFHNTYGAUZML-QZHPSQRPSA-N
ID: DGSFHNTYGAUZML-QZHPSQRPSA-N
Comment: Energy2
Num peaks: 31
55.05422664 2.299781287
69.06987671 1.241222617
95.08552677 1.993192561
97.10117684 1.023520901
109.1011768 1.377977352
111.1168269 5.416866465
231.2107273 1.320772969
233.2263773 1.000431004
241.1950772 1.358252199
243.2107273 1.244746241
259.2420274 1.044288206
261.2576775 1.000431004
281.2263773 0.922081781
283.2420274 1.246705076
285.2576775 2.162127667
287.2733275 1.000431004
295.2420274 1.613925473
297.2576775 2.336686311
299.2733275 0.9658861832
311.2733275 0.8395826872
313.2889776 0.9440943042
353.3202777 1.64650754
355.3359278 0.908151912
367.3359278 2.124980094
369.3515779 1.336125215
381.3515779 1.316223894
383.3672279 0.9804197633
395.3672279 1.190524933
397.3464925 1.002593498
399.3621425 1.15222755
411.3621425 2.515545177

Name: +ve in-silico MS/MS by CFM-ID for SBYOCAVAULFQMS-NNTQYPLXSA-N
ID: SBYOCAVAULFQMS-NNTQYPLXSA-N
Comment: Energy0
Num peaks: 31
95.08552677 0.623634151
97.10117684 0.9605145574
109.1011768 0.6147956683
111.1168269 2.495423613
113.132477 0.6009133783
125.132477 1.043245407
151.148127 0.5756990976
153.1637771 1.292744267
249.2576775 0.6629156616
255.2107273 0.9195318485
273.221292 0.791262805
283.2420274 0.6446944967
297.2576775 1.383929523
301.2525921 0.5667453341
303.3046277 0.6629156616
315.2682422 1.557212174
329.2838922 0.6185390686
365.3202777 1.209113697
367.3359278 1.747588212
369.3515779 1.056383977
383.3308424 1.011456034
383.3672279 0.5886994433
385.3464925 2.018358434
393.3515779 0.5989059969
397.3464925 0.7134245533
397.382878 0.824518091
399.3621425 1.041949338
401.3777926 0.7386429984
409.382878 22.02158993
411.3621425 1.772728191
427.3934427 22.13857643

Name: +ve in-silico MS/MS by CFM-ID for SBYOCAVAULFQMS-NNTQYPLXSA-N
ID: SBYOCAVAULFQMS-NNTQYPLXSA-N
Comment: Energy1
Num peaks: 31
67.05422664 0.9537877675
71.08552677 0.8495722586
95.08552677 1.652159647
97.10117684 1.018210018
109.1011768 1.218332795
111.1168269 5.970499838
125.132477 1.588675779
151.148127 1.013180422
153.1637771 1.347456146
249.2576775 0.884947693
255.2107273 0.8816182777
297.2576775 3.936863446
299.2733275 0.9841846598
301.2889776 0.8035664258
303.3046277 0.884947693
311.2733275 1.123486999
313.2889776 1.014139879
315.2682422 3.526543199
329.2838922 0.9006787227
355.3359278 1.10295299
365.3202777 2.513040202
367.3359278 3.449026922
369.3515779 2.297310541
381.3515779 1.474513803
383.3308424 1.8208815
385.3464925 2.327506077
397.3464925 1.009162197
399.3621425 0.9836148833
409.382878 4.797546843
411.3621425 1.430258737
427.3934427 3.649140073

Name: +ve in-silico MS/MS by CFM-ID for SBYOCAVAULFQMS-NNTQYPLXSA-N
ID: SBYOCAVAULFQMS-NNTQYPLXSA-N
Comment: Energy2
Num peaks: 31
55.05422664 2.117028931
67.05422664 1.210843506
69.06987671 1.376164451
91.05422664 0.8773970987
95.08552677 3.010709979
97.10117684 0.9560628665
109.1011768 1.377535131
111.1168269 6.239163851
231.2107273 1.475809986
233.2263773 1.118360082
241.1950772 1.516678675
243.2107273 2.177631915
259.2420274 1.172810748
261.2576775 1.118360082
263.2733275 0.8652724761
283.2420274 1.393457854
285.2576775 2.415680822
287.2733275 1.118360082
297.2576775 2.611934821
299.2733275 1.081183285
311.2733275 0.9385090303
313.2889776 1.056233503
355.3359278 1.015034607
367.3359278 2.655951716
369.3515779 1.715449774
381.3515779 1.785854644
383.3672279 1.117521449
395.3672279 1.329364642
397.3464925 1.459276643
399.3621425 1.338619233
411.3621425 3.382073331

Name: +ve in-silico MS/MS by CFM-ID for LVMOSMRIAUDGQC-FTKWHHHFSA-N
ID: LVMOSMRIAUDGQC-FTKWHHHFSA-N
Comment: Energy0
Num peaks: 31
39.02292652 0.8483498155
41.03857658 1.616933286
43.05422664 1.442352471
97.10117684 0.912371839
111.1168269 2.171499442
113.132477 0.5550392478
125.132477 0.9495727332
151.148127 0.5397359686
153.1637771 1.216330586
249.2576775 0.6166285168
255.2107273 0.8642614711
273.221292 0.7291595781
275.236942 0.5129265291
283.2420274 0.6059971397
297.2576775 1.305642399
301.2525921 0.5222636349
303.3046277 0.6166285168
311.2733275 0.5175777207
315.2682422 1.438465612
329.2838922 0.569992275
365.3202777 1.525828639
367.3359278 1.831328402
369.3515779 0.7109562284
383.3308424 2.253693633
385.3464925 2.36364521
397.3464925 0.6139532311
397.382878 0.8000502807
399.3621425 0.9595820758
409.382878 20.18552376
411.3621425 1.360292818
427.3934427 19.79647412

Name: +ve in-silico MS/MS by CFM-ID for LVMOSMRIAUDGQC-FTKWHHHFSA-N
ID: LVMOSMRIAUDGQC-FTKWHHHFSA-N
Comment: Energy1
Num peaks: 31
39.02292652 1.850676755
41.03857658 2.724214128
43.05422664 0.8157610748
95.08552677 1.241572374
97.10117684 0.9387074676
109.1011768 1.007311833
111.1168269 4.787291118
125.132477 1.415839485
151.148127 1.011124727
153.1637771 1.332642012
249.2576775 0.8147858012
271.2056419 0.9649446151
295.2420274 1.327926317
297.2576775 3.690483989
299.2733275 0.9005305277
303.3046277 0.8147858012
311.2733275 1.034054502
313.2889776 0.9305566629
315.2682422 3.266140269
329.2838922 0.8253967927
353.3202777 1.067893453
355.3359278 1.017458306
365.3202777 1.804424829
367.3359278 2.715984654
369.3515779 1.601030543
381.3515779 1.311567706
383.3308424 1.346539198
385.3464925 1.214493482
409.382878 4.200178767
411.3621425 1.279794981
427.3934427 3.191593024

Name: +ve in-silico MS/MS by CFM-ID for LVMOSMRIAUDGQC-FTKWHHHFSA-N
ID: LVMOSMRIAUDGQC-FTKWHHHFSA-N
Comment: Energy2
Num peaks: 31
39.02292652 1.607379542
41.03857658 1.988856306
43.05422664 1.302920963
55.05422664 2.336845893
67.05422664 1.181395547
69.06987671 1.551702339
95.08552677 1.124723855
111.1168269 1.249039955
177.1637771 0.9483825398
191.1794272 0.9483825398
231.2107273 1.256131939
233.2263773 0.95120114
241.1950772 1.446507813
259.2420274 0.9929001884
261.2576775 0.95120114
283.2420274 1.185076141
285.2576775 1.285570517
287.2733275 0.95120114
295.2420274 1.533353685
297.2576775 2.609549726
353.3202777 1.566055681
365.3202777 1.343575226
367.3359278 2.841513077
369.3515779 1.203666422
381.3515779 1.330026586
383.3672279 0.9330404533
395.3672279 1.132992179
397.3464925 0.9983228604
397.382878 1.718208844
399.3621425 1.109573559
411.3621425 2.827428986

Name: +ve in-silico MS/MS by CFM-ID for ONQRKEUAIJMULO-SPBTXPORSA-N
ID: ONQRKEUAIJMULO-SPBTXPORSA-N
Comment: Energy0
Num peaks: 31
55.05422664 1.230200888
69.06987671 1.217766928
83.08552677 1.163209077
111.1168269 1.387957421
139.148127 0.544581143
221.2263773 0.7172394561
295.2420274 0.5980241953
297.2576775 1.023229277
299.2733275 0.5906547772
315.2682422 0.8529624206
317.2838922 0.5986817077
325.2889776 1.127532813
327.3046277 0.7938136257
339.3046277 1.052851513
341.3202777 0.6348416804
343.2995423 0.6109379449
353.3202777 0.9062957468
357.3151924 0.6943172565
365.3202777 1.023721394
367.3359278 1.086412072
369.3515779 1.170745757
371.3308424 0.6973840742
383.3308424 2.852023992
385.3464925 2.746041205
387.3621425 0.7571748755
393.3515779 0.9357516558
397.382878 0.9211280596
399.3621425 0.586485831
409.382878 24.92494836
411.3621425 1.443854739
427.3934427 24.51078824

Name: +ve in-silico MS/MS by CFM-ID for ONQRKEUAIJMULO-SPBTXPORSA-N
ID: ONQRKEUAIJMULO-SPBTXPORSA-N
Comment: Energy1
Num peaks: 31
55.05422664 3.909300466
69.06987671 3.553583943
83.08552677 2.438606651
111.1168269 1.580975452
205.1950772 0.9341287372
221.2263773 1.126406589
295.2420274 1.078319847
297.2576775 1.121460936
313.2525921 1.057296006
323.2733275 0.982232331
325.2889776 2.361876332
327.3046277 1.813668907
337.2889776 1.119731437
339.3046277 2.933411122
341.3202777 1.897219255
353.3202777 4.328618676
355.3359278 1.448490797
357.3151924 1.703559646
365.3202777 1.135342167
367.3359278 1.321116775
369.3515779 1.505977281
371.3308424 1.61629726
381.3515779 0.9537251686
383.3308424 0.9417866865
385.3464925 0.915526668
387.3621425 0.9380419104
393.3515779 1.130742667
397.382878 1.006635949
409.382878 6.920700807
411.3621425 1.32920374
427.3934427 5.397709626

Name: +ve in-silico MS/MS by CFM-ID for ONQRKEUAIJMULO-SPBTXPORSA-N
ID: ONQRKEUAIJMULO-SPBTXPORSA-N
Comment: Energy2
Num peaks: 31
53.03857658 1.71815585
55.05422664 3.803393955
69.06987671 2.59244691
117.0698767 1.213594932
175.148127 0.8847393068
203.1794272 0.9910327416
205.1950772 1.592707005
207.2107273 1.022250877
219.2107273 0.9558336932
221.2263773 1.004800524
233.2263773 1.321253831
235.2420274 1.022250877
285.2576775 1.62138848
299.2733275 1.165441379
323.2733275 1.32832525
325.2889776 3.819147226
327.3046277 1.612333943
337.2889776 1.128583289
339.3046277 3.466343688
341.3202777 1.206985242
351.3046277 1.628350558
353.3202777 4.146218156
355.3359278 1.285790719
367.3359278 1.389488329
369.3515779 1.108324226
381.3515779 1.82967065
393.3515779 2.181084426
395.3672279 1.55823711
397.3464925 1.215223144
397.382878 2.363102619
411.3621425 2.582089477

Name: +ve in-silico MS/MS by CFM-ID for NLHQJXWYMZLQJY-SWIZOJJJSA-N
ID: NLHQJXWYMZLQJY-SWIZOJJJSA-N
Comment: Energy0
Num peaks: 29
55.05422664 0.9621403752
69.06987671 1.79673151
83.08552677 0.6370444778
155.1430416 0.5928666179
169.1586917 0.4641743419
209.1899918 0.5632426147
223.2056419 0.8192394971
237.221292 0.5632426147
277.2525921 0.605127254
291.2682422 0.7324318604
299.2733275 0.9535458463
303.2682422 0.462485031
317.2838922 0.7812802397
343.2995423 0.8609306706
357.3151924 0.8161182501
359.3308424 0.5219744111
371.3308424 0.8268790742
383.3308424 0.8586561653
385.3464925 1.074603093
387.3621425 0.966133764
401.3414071 1.855215467
403.3570572 1.751079602
405.3727072 0.4791567974
409.382878 13.01232988
411.3621425 0.6474886214
415.3934427 0.5303756043
427.3934427 29.25753535
429.3727072 1.109529316
445.4040074 15.60153102

Name: +ve in-silico MS/MS by CFM-ID for NLHQJXWYMZLQJY-SWIZOJJJSA-N
ID: NLHQJXWYMZLQJY-SWIZOJJJSA-N
Comment: Energy1
Num peaks: 31
55.05422664 2.790246985
69.06987671 4.8624963
83.08552677 1.85706995
155.1430416 0.9378549215
209.1899918 0.8708057299
223.2056419 1.110141595
237.221292 0.8708057299
285.2576775 0.9251512737
291.2682422 0.9329828561
297.2576775 1.343272925
299.2733275 2.268012732
301.2889776 2.200830918
305.2838922 1.033994344
315.2682422 1.038433552
317.2838922 1.635359718
319.2995423 1.224973755
341.2838922 1.060317969
343.2995423 2.184399397
345.3151924 1.461530412
353.3202777 1.22411098
355.2995423 0.8707129066
357.3151924 1.55378037
359.3308424 1.269354757
369.3151924 0.8608831498
371.3308424 2.710656622
383.3308424 0.8874376905
387.3621425 1.160645766
409.382878 5.175457987
427.3934427 7.859147423
429.3727072 1.013500746
445.4040074 3.131358741

Name: +ve in-silico MS/MS by CFM-ID for NLHQJXWYMZLQJY-SWIZOJJJSA-N
ID: NLHQJXWYMZLQJY-SWIZOJJJSA-N
Comment: Energy2
Num peaks: 31
53.03857658 2.507217905
55.05422664 2.743125521
67.05422664 1.287028939
69.06987671 2.963123574
189.1637771 1.304409164
191.1794272 1.319829876
205.1950772 1.196194123
217.1950772 1.304409164
219.2107273 1.319829876
255.2107273 1.199768646
257.2263773 1.515954708
259.2420274 1.405764427
269.2263773 1.199768646
271.2420274 1.284775708
273.2576775 1.338790215
283.2420274 1.170164045
285.2576775 2.503028756
287.2733275 1.42312912
299.2733275 1.185885406
303.2682422 1.331963053
325.2889776 1.123509728
341.2838922 1.157588957
343.2995423 2.45594797
353.3202777 1.185095687
357.3151924 1.550106805
369.3151924 1.37615775
371.3308424 2.885064619
397.382878 1.610791783
411.3621425 1.517391156
417.3727072 1.094478085
429.3727072 2.179959614

Name: +ve in-silico MS/MS by CFM-ID for HJJIKWDBPMITIM-UDVSOGQESA-N
ID: HJJIKWDBPMITIM-UDVSOGQESA-N
Comment: Energy0
Num peaks: 31
71.08552677 0.5707057731
85.10117684 0.5725007184
123.1168269 0.784018064
125.132477 0.5138716015
139.148127 0.8404568351
151.148127 0.784018064
153.1637771 0.5138716015
191.1794272 0.7090971896
205.1950772 0.9405125292
219.2107273 0.7090971896
257.2263773 0.5636082916
259.2420274 0.7032419379
273.2576775 1.048602325
285.2576775 0.5636082916
287.2733275 0.7032419379
325.2889776 0.6326012857
327.3046277 0.632679685
339.3046277 0.5775413096
341.3202777 0.514786946
365.3202777 1.42872891
367.3359278 1.568344415
369.3515779 0.8398086358
383.3308424 1.149846566
385.3464925 2.359309345
393.3515779 0.8102051645
395.3672279 0.5598322145
397.382878 0.9567010134
399.3621425 0.8234126163
409.382878 27.38689983
411.3621425 1.362377449
427.3934427 25.94321535

Name: +ve in-silico MS/MS by CFM-ID for HJJIKWDBPMITIM-UDVSOGQESA-N
ID: HJJIKWDBPMITIM-UDVSOGQESA-N
Comment: Energy1
Num peaks: 31
121.1011768 1.825173786
123.1168269 1.187713027
135.1168269 1.615323354
137.132477 1.184620386
149.132477 1.831333813
151.148127 1.187713027
189.1637771 1.453946021
191.1794272 1.300431026
203.1794272 1.521631292
205.1950772 1.620900325
217.1950772 1.453946021
219.2107273 1.300431026
257.2263773 1.342782527
259.2420274 1.319027089
271.2420274 1.390303404
273.2576775 1.700170575
285.2576775 1.342782527
287.2733275 1.319027089
325.2889776 1.804150837
327.3046277 1.644643095
339.3046277 1.337592494
341.3202777 1.429466143
353.3202777 2.967660281
355.3359278 1.504205061
365.3202777 1.349819923
367.3359278 2.35177886
369.3515779 1.499150585
393.3515779 1.056899421
409.382878 8.002372112
411.3621425 1.50474139
427.3934427 5.750896047

Name: +ve in-silico MS/MS by CFM-ID for HJJIKWDBPMITIM-UDVSOGQESA-N
ID: HJJIKWDBPMITIM-UDVSOGQESA-N
Comment: Energy2
Num peaks: 31
55.05422664 1.421195572
65.03857658 1.3681691
67.05422664 1.759287491
121.1011768 1.567682204
123.1168269 1.750217195
135.1168269 1.296076127
137.132477 1.203324963
149.132477 1.926017319
151.148127 1.750217195
189.1637771 2.0573593
191.1794272 1.785265095
203.1794272 1.481190366
205.1950772 1.716710027
217.1950772 2.0573593
219.2107273 1.785265095
257.2263773 2.017661481
259.2420274 1.52475627
271.2420274 1.281902976
273.2576775 1.49818448
285.2576775 2.017661481
287.2733275 1.52475627
325.2889776 2.72657158
327.3046277 1.502695482
339.3046277 2.36739022
353.3202777 2.90305745
381.3515779 1.278060919
393.3515779 1.627546765
395.3672279 1.454262913
397.382878 2.205423343
399.3621425 1.659396849
411.3621425 2.768644868

Name: +ve in-silico MS/MS by CFM-ID for BCEZIDSNVLRFIV-QIZIHBCVSA-N
ID: BCEZIDSNVLRFIV-QIZIHBCVSA-N
Comment: Energy0
Num peaks: 31
57.06987671 0.6613645788
69.06987671 0.5206964662
71.08552677 1.625678952
85.10117684 0.532416856
123.1168269 0.5526769221
125.132477 0.6618454715
137.132477 0.5647718559
139.148127 0.8181800468
153.1637771 0.5347293626
207.2107273 0.5347293626
221.2263773 0.7777668142
235.2420274 0.5347293626
273.2576775 0.7389872794
285.2576775 0.5712257306
287.2733275 0.8517068111
301.2889776 0.5347293626
339.3046277 0.6343277856
341.3202777 0.6427192782
353.3202777 0.7816024705
357.3151924 0.5103456285
369.3515779 0.7677231189
371.3308424 0.7017445014
383.3672279 0.6172833909
393.3515779 0.9963644153
395.3672279 0.5733142344
397.3464925 0.7789135041
397.382878 0.9797405272
399.3621425 1.313474629
409.382878 28.70452885
411.3621425 1.605070914
427.3934427 26.88160892

Name: +ve in-silico MS/MS by CFM-ID for BCEZIDSNVLRFIV-QIZIHBCVSA-N
ID: BCEZIDSNVLRFIV-QIZIHBCVSA-N
Comment: Energy1
Num peaks: 31
55.05422664 1.147627885
57.06987671 1.021561193
69.06987671 1.245952535
71.08552677 2.45189925
123.1168269 1.336100004
125.132477 1.041894301
137.132477 1.358832175
139.148127 1.338411642
153.1637771 0.9474351751
205.1950772 0.9752299927
219.2107273 0.9716444621
221.2263773 1.207832195
271.2420274 1.717515558
285.2576775 1.339732268
287.2733275 1.278032256
301.2889776 0.9474351751
337.2889776 1.16476682
339.3046277 1.986672195
341.3202777 1.580037744
351.3046277 1.132627039
353.3202777 1.821997146
355.3359278 1.269665512
367.3359278 3.183184046
369.3515779 1.561552731
371.3308424 1.12927337
393.3515779 1.275137701
397.382878 1.053061868
399.3621425 1.08403767
409.382878 8.192228272
411.3621425 1.823890511
427.3934427 5.822098766

Name: +ve in-silico MS/MS by CFM-ID for BCEZIDSNVLRFIV-QIZIHBCVSA-N
ID: BCEZIDSNVLRFIV-QIZIHBCVSA-N
Comment: Energy2
Num peaks: 31
55.05422664 1.607253087
69.06987671 1.29289285
71.08552677 1.394153752
81.06987671 0.9634496799
121.1011768 1.790822581
123.1168269 1.921363691
135.1168269 1.05981186
137.132477 1.394505373
139.148127 1.07138067
149.132477 1.231144627
151.148127 1.179439974
203.1794272 2.021781596
205.1950772 1.225474373
231.2107273 1.231144627
233.2263773 1.179439974
271.2420274 1.796068417
285.2576775 1.643878368
299.2733275 1.179439974
337.2889776 1.214252199
339.3046277 2.676219769
341.3202777 1.114430311
351.3046277 1.565606916
353.3202777 3.172881177
367.3359278 2.794401585
369.3515779 1.609496076
393.3515779 1.848388283
395.3672279 1.390972944
397.3464925 1.462797431
397.382878 2.109442642
399.3621425 2.338787819
411.3621425 2.810381585

Name: +ve in-silico MS/MS by CFM-ID for NLQLSVXGSXCXFE-NLXNJEQGSA-N
ID: NLQLSVXGSXCXFE-NLXNJEQGSA-N
Comment: Energy0
Num peaks: 31
83.08552677 0.9117993523
97.10117684 2.346571697
99.1168269 0.5783238653
111.1168269 0.9742530016
137.132477 0.7109875425
139.148127 1.279505674
235.2420274 0.6379953611
261.221292 0.6450179187
269.2263773 0.9259974773
271.2420274 0.7275755007
287.236942 0.7543272197
287.2733275 0.6379953611
297.2576775 0.6526122212
299.2733275 0.5770405383
309.2576775 0.5347611257
311.2733275 1.361050731
315.2682422 0.5402900647
329.2838922 1.493263616
343.2995423 0.5896661046
365.3202777 1.036192137
367.3359278 1.416161734
369.3515779 0.6358982278
383.3308424 0.676804429
385.3464925 1.643433934
397.3464925 1.665994737
397.382878 0.8248280119
399.3621425 1.349753691
401.3777926 0.6167800583
409.382878 21.24050064
411.3621425 1.348668265
427.3934427 20.73979927

Name: +ve in-silico MS/MS by CFM-ID for NLQLSVXGSXCXFE-NLXNJEQGSA-N
ID: NLQLSVXGSXCXFE-NLXNJEQGSA-N
Comment: Energy1
Num peaks: 31
53.03857658 0.8218624166
57.06987671 0.7957519444
81.06987671 1.206340447
83.08552677 1.069060611
95.08552677 1.13200362
97.10117684 5.610048189
109.1011768 0.8297018812
111.1168269 1.474152765
137.132477 1.299288385
139.148127 1.369028553
235.2420274 0.8357396293
267.2107273 0.7955518918
269.2263773 1.158746636
271.2420274 1.341084633
287.2733275 0.8357396293
299.2733275 0.9332835454
309.2576775 1.380445433
311.2733275 3.753413924
325.2889776 1.00726113
329.2838922 3.32845324
339.3046277 1.094101887
341.3202777 1.042586507
343.2995423 0.8467785267
355.3359278 0.8802091796
365.3202777 0.8481227378
367.3359278 3.094605553
369.3515779 1.369972129
397.3464925 0.8172861975
409.382878 4.395717466
411.3621425 1.375830925
427.3934427 3.319869452

Name: +ve in-silico MS/MS by CFM-ID for NLQLSVXGSXCXFE-NLXNJEQGSA-N
ID: NLQLSVXGSXCXFE-NLXNJEQGSA-N
Comment: Energy2
Num peaks: 31
53.03857658 1.370750561
55.05422664 2.611317596
67.05422664 1.063303969
81.06987671 1.757111183
83.08552677 1.332481343
95.08552677 1.056074105
97.10117684 2.479158511
109.1011768 1.255770949
137.132477 1.293236898
217.1950772 0.9935202423
219.2107273 0.9517951533
239.1794272 1.229295705
241.1950772 1.723015066
243.2107273 1.00112239
245.2263773 1.519826703
247.2420274 0.9517951533
269.2263773 1.12422784
271.2420274 1.026199479
297.2576775 1.254817162
299.2733275 1.245253353
309.2576775 1.535998631
311.2733275 2.32275722
339.3046277 1.566464791
353.3202777 1.28979832
367.3359278 1.834292856
369.3515779 1.283487934
395.3672279 1.132651456
397.3464925 1.260393372
397.382878 1.717692131
399.3621425 1.138410737
411.3621425 2.719071788

Name: +ve in-silico MS/MS by CFM-ID for LSMJLFCKRMZBIX-NWCYDEHBSA-N
ID: LSMJLFCKRMZBIX-NWCYDEHBSA-N
Comment: Energy0
Num peaks: 30
99.1168269 0.8276006043
111.1168269 0.4465297463
113.132477 2.254105998
115.148127 0.5138621581
127.148127 0.9042619242
153.1637771 0.4923771252
155.1794272 1.105898455
249.2576775 0.4973272549
251.2733275 0.7919708635
271.2056419 1.08690773
273.221292 0.631683402
289.2162066 0.5008675875
299.236942 0.7616785267
313.2525921 1.632626234
315.2682422 0.5793883526
327.2682422 0.6193650048
331.2631568 0.9908426918
383.3308424 1.253177279
385.3464925 1.610618953
387.3621425 0.5537456521
397.382878 0.5255776469
401.3414071 0.4493930388
401.3777926 0.552333171
403.3570572 1.103622262
409.382878 12.49300169
413.3777926 0.6105712947
415.3934427 1.044128548
427.3934427 28.62511863
429.3727072 1.025901599
445.4040074 15.55822299

Name: +ve in-silico MS/MS by CFM-ID for LSMJLFCKRMZBIX-NWCYDEHBSA-N
ID: LSMJLFCKRMZBIX-NWCYDEHBSA-N
Comment: Energy1
Num peaks: 31
97.10117684 1.463694685
99.1168269 1.131321384
109.0647913 0.8512613876
111.1168269 1.294069401
113.132477 7.578913508
127.148127 1.879714621
153.1637771 1.008618022
155.1794272 1.34838236
235.2420274 0.8246186639
237.2576775 1.098906088
249.2576775 0.7541522859
251.2733275 0.8553338574
263.2733275 0.8246186639
265.2889776 1.098906088
271.2056419 1.167250568
289.2889776 0.8869571945
299.236942 0.928668381
313.2525921 5.072562304
315.2682422 0.8965010936
327.2682422 1.363435687
331.2631568 2.4146574
381.3515779 0.8961912194
383.3308424 1.218638949
385.3464925 1.94549788
387.3621425 1.479415555
399.3621425 0.9349679441
409.382878 5.563979837
415.3934427 0.8724175642
427.3934427 8.1504969
429.3727072 0.864256386
445.4040074 3.134674676

Name: +ve in-silico MS/MS by CFM-ID for LSMJLFCKRMZBIX-NWCYDEHBSA-N
ID: LSMJLFCKRMZBIX-NWCYDEHBSA-N
Comment: Energy2
Num peaks: 31
55.05422664 1.990043979
69.06987671 1.5410694
83.08552677 1.179499568
91.05422664 1.50140665
93.06987671 1.190776398
95.08552677 1.151121915
97.10117684 2.832227087
111.1168269 1.640094667
113.132477 10.89018552
123.1168269 1.630620281
137.132477 1.237048507
151.148127 1.525428271
237.2576775 1.030506484
257.1899918 1.212876433
265.2889776 1.030506484
287.2733275 1.463370535
289.2889776 1.076583967
299.236942 1.6052672
313.2525921 2.886101161
315.2682422 0.9959761383
327.2682422 0.9830901777
353.3202777 1.19685341
367.3359278 1.409410719
369.3515779 1.08927739
381.3515779 1.300330727
383.3672279 1.996679618
395.3672279 1.607476815
397.382878 2.525441181
399.3985281 0.9760796147
417.3727072 0.9293795225
429.3727072 2.432046665

Name: +ve in-silico MS/MS by CFM-ID for CBKBMXNYFWWHKR-ISSAZSKYSA-N
ID: CBKBMXNYFWWHKR-ISSAZSKYSA-N
Comment: Energy0
Num peaks: 31
43.05422664 0.7977828989
71.08552677 0.6037200737
85.10117684 0.602009588
109.1011768 0.6276178762
121.1011768 0.4562045884
123.1168269 0.9481309702
137.132477 0.652415333
177.1637771 0.5484907985
191.1794272 0.7977828989
203.1794272 0.4837172185
205.1950772 0.7512201979
237.221292 0.5228916333
259.2420274 0.5289242462
271.2420274 0.8121281942
273.2576775 1.331297347
285.2576775 0.5637093096
287.2733275 0.7239733255
305.2838922 0.5228916333
341.3202777 0.5992709235
353.3202777 0.60914039
357.3151924 0.7080039305
369.3515779 0.6526970966
383.3308424 0.8114832644
385.3464925 1.22384069
393.3515779 0.8736678579
395.3672279 0.5865141494
397.382878 0.9358662004
399.3621425 0.9505786109
409.382878 29.76519049
411.3621425 1.484579529
427.3934427 27.80822767

Name: +ve in-silico MS/MS by CFM-ID for CBKBMXNYFWWHKR-ISSAZSKYSA-N
ID: CBKBMXNYFWWHKR-ISSAZSKYSA-N
Comment: Energy1
Num peaks: 31
41.03857658 1.010262642
43.05422664 1.223794248
55.05422664 1.565434981
83.08552677 0.9660168074
85.10117684 1.04318336
107.0855268 1.30344645
121.1011768 1.353755014
123.1168269 1.508095074
135.1168269 1.21083113
137.132477 1.219932795
189.1637771 0.9844851863
191.1794272 1.223794248
203.1794272 1.491964109
205.1950772 1.333665246
257.2263773 1.574468318
259.2420274 1.503811788
271.2420274 2.017913256
273.2576775 2.012458321
285.2576775 2.149862825
287.2733275 1.940874068
325.2889776 1.590346398
339.3046277 1.382237078
353.3202777 3.145128184
355.3359278 1.531379833
357.3151924 1.079936716
385.3464925 1.10842533
393.3515779 1.102359095
399.3621425 1.16271547
409.382878 8.395681373
411.3621425 1.832827336
427.3934427 5.925894591

Name: +ve in-silico MS/MS by CFM-ID for CBKBMXNYFWWHKR-ISSAZSKYSA-N
ID: CBKBMXNYFWWHKR-ISSAZSKYSA-N
Comment: Energy2
Num peaks: 31
41.03857658 1.287363504
55.05422664 2.803588276
69.06987671 1.304680815
107.0855268 1.104521822
121.1011768 1.259836016
123.1168269 1.303730447
135.1168269 1.480775516
137.132477 1.258048396
175.148127 1.235804902
203.1794272 2.056398777
205.1950772 1.784453742
257.2263773 2.024765175
259.2420274 1.119921769
271.2420274 2.746742767
273.2576775 2.268809305
285.2576775 2.611258193
287.2733275 1.896096357
325.2889776 1.997918805
327.3046277 0.997542775
339.3046277 2.560816675
341.3202777 0.9935227908
353.3202777 3.039721946
355.3359278 1.199627479
365.3202777 1.349311831
367.3359278 1.387487828
379.3359278 1.087401012
393.3515779 1.626524696
395.3672279 1.453816728
397.3464925 1.109845216
399.3621425 1.629606156
411.3621425 2.990975427

Name: +ve in-silico MS/MS by CFM-ID for RYNZZIZOPJXCQG-PDOYUABISA-N
ID: RYNZZIZOPJXCQG-PDOYUABISA-N
Comment: Energy0
Num peaks: 31
71.04914126 1.049229893
85.06479133 0.753805661
99.08044139 1.170922508
127.1117415 1.292382006
155.1430416 1.016187637
169.1586917 0.8650555624
223.2056419 0.8216463513
237.221292 0.7114373157
277.2525921 0.8563507653
289.2525921 0.578783148
291.2682422 1.0786615
299.2733275 0.9936612084
305.2838922 0.658617735
317.2838922 0.8637870537
319.2995423 0.6061714633
327.3046277 0.6931039503
341.3202777 1.358680543
343.3359278 0.59695551
345.3151924 1.096880324
355.3359278 1.560469194
359.3308424 1.690147252
373.3464925 1.206678423
385.3464925 1.034865865
387.3621425 0.8007355062
409.382878 1.252667023
411.3621425 0.6284440881
415.3934427 0.9199585675
417.3727072 0.5933734506
427.3934427 25.94159474
429.3727072 1.167600742
445.4040074 24.93130146

Name: +ve in-silico MS/MS by CFM-ID for RYNZZIZOPJXCQG-PDOYUABISA-N
ID: RYNZZIZOPJXCQG-PDOYUABISA-N
Comment: Energy1
Num peaks: 31
39.02292652 0.7469148921
41.03857658 1.402472579
57.0334912 1.941140525
59.04914126 4.2775057
71.04914126 2.399093724
73.06479133 1.085215814
85.06479133 1.114605783
99.08044139 1.014013827
141.1273916 0.7367731731
155.1430416 0.7418700372
223.2056419 0.8142281665
285.2576775 1.275446981
291.2682422 0.8040411494
299.2733275 0.9958625456
305.2838922 0.8005506033
313.2889776 1.195886789
341.3202777 2.125472019
343.2995423 0.6973850377
345.3151924 1.443074848
355.3359278 2.717239467
359.3308424 2.580113006
367.3359278 5.342516522
369.3515779 2.658617318
371.3308424 1.003086945
373.3464925 2.089854052
385.3464925 5.19642761
387.3621425 4.603122096
409.382878 3.288141736
427.3934427 6.118337684
429.3727072 0.851119907
445.4040074 3.012133701

Name: +ve in-silico MS/MS by CFM-ID for RYNZZIZOPJXCQG-PDOYUABISA-N
ID: RYNZZIZOPJXCQG-PDOYUABISA-N
Comment: Energy2
Num peaks: 31
55.01784114 1.071819531
55.05422664 1.948036645
69.06987671 1.489345873
71.04914126 3.297239066
83.08552677 0.9545437106
85.06479133 1.197417125
175.148127 1.147255067
177.1637771 1.372269661
189.1637771 1.023192454
191.1794272 1.387942763
221.1899918 1.102739491
285.2576775 2.283725284
287.2733275 1.970990241
299.2733275 1.128633698
303.2682422 0.9869805867
313.2889776 0.9873238897
327.3046277 1.625289851
341.3202777 2.488179855
343.2995423 1.059918959
343.3359278 1.254949691
345.3151924 1.242090299
355.3359278 4.467509453
359.3308424 1.220828687
371.3308424 1.107079921
373.3464925 1.481299938
387.3621425 1.065299526
399.3621425 1.796308047
411.3621425 1.704582135
415.3570572 1.535927523
415.3934427 1.286504821
429.3727072 2.408436415

Name: +ve in-silico MS/MS by CFM-ID for FSLPMRQHCOLESF-CFQRGCRISA-N
ID: FSLPMRQHCOLESF-CFQRGCRISA-N
Comment: Energy0
Num peaks: 31
57.06987671 0.8172242168
71.08552677 0.7652770903
85.10117684 0.5920352728
125.132477 0.5996412938
139.148127 0.8913846956
153.1637771 0.5996412938
191.1794272 0.7973193362
205.1950772 0.9548174128
217.1950772 0.5722525349
219.2107273 0.7150063502
259.2420274 0.5996412938
273.2576775 0.8913846956
287.2733275 0.5996412938
325.2889776 0.6316893693
327.3046277 0.5807708145
339.3046277 0.5700836364
353.3202777 0.7100304184
355.3359278 0.558334884
369.3515779 0.6425990915
371.3308424 0.8489391613
383.3672279 0.5734762671
385.3464925 0.6888558285
393.3515779 0.6679117059
395.3672279 0.5656491198
397.3464925 0.7472201538
397.382878 0.9666415617
399.3621425 1.357131087
401.3777926 0.5571776427
409.382878 28.15229859
411.3621425 1.82127237
427.3934427 26.34708241

Name: +ve in-silico MS/MS by CFM-ID for FSLPMRQHCOLESF-CFQRGCRISA-N
ID: FSLPMRQHCOLESF-CFQRGCRISA-N
Comment: Energy1
Num peaks: 31
55.05422664 1.163857386
57.06987671 1.232816422
71.08552677 1.148823158
83.08552677 1.114069564
123.1168269 1.221274184
137.132477 1.346073824
139.148127 1.247377768
151.148127 1.221274184
189.1637771 1.777400816
191.1794272 1.152736199
203.1794272 1.477125761
205.1950772 1.572427144
217.1950772 1.303306241
219.2107273 1.28014402
257.2263773 1.221274184
271.2420274 1.346073824
273.2576775 1.247377768
285.2576775 1.221274184
325.2889776 1.845460986
327.3046277 1.491068921
339.3046277 1.455620193
341.3202777 1.306703298
351.3046277 1.128533238
353.3202777 3.322076869
355.3359278 1.610441628
371.3308424 1.228567888
397.3464925 1.083620258
399.3621425 1.51258657
409.382878 7.723133746
411.3621425 2.177592037
427.3934427 5.431281207

Name: +ve in-silico MS/MS by CFM-ID for FSLPMRQHCOLESF-CFQRGCRISA-N
ID: FSLPMRQHCOLESF-CFQRGCRISA-N
Comment: Energy2
Num peaks: 31
55.05422664 2.309543254
81.06987671 0.9905498277
83.08552677 1.00399376
121.1011768 1.921200999
123.1168269 1.879730252
137.132477 1.522901358
149.132477 1.921200999
151.148127 1.879730252
189.1637771 1.752328791
191.1794272 1.593177369
203.1794272 1.348008731
205.1950772 1.564605258
217.1950772 1.834950702
219.2107273 1.386466852
257.2263773 1.879730252
271.2420274 1.522901358
285.2576775 1.879730252
325.2889776 2.601479935
327.3046277 1.063241434
339.3046277 2.22888403
351.3046277 1.351184337
353.3202777 3.437102141
355.3359278 1.182223588
367.3359278 1.177655709
379.3359278 1.21716555
381.3515779 1.818756803
395.3672279 1.329967806
397.3464925 1.660111666
397.382878 2.016926939
399.3621425 2.039757223
411.3621425 3.898411897

Name: +ve in-silico MS/MS by CFM-ID for MFPHRBDWUYSONT-UIYPQQCLSA-N
ID: MFPHRBDWUYSONT-UIYPQQCLSA-N
Comment: Energy0
Num peaks: 31
43.05422664 0.775504906
71.08552677 0.7717284825
123.1168269 0.5591833836
125.132477 0.6334891654
137.132477 0.5637776882
139.148127 0.9044236388
151.148127 0.5591833836
153.1637771 0.6081627924
191.1794272 0.8082155891
205.1950772 0.966224928
217.1950772 0.579226629
219.2107273 0.7246241849
257.2263773 0.5591833836
259.2420274 0.6081627924
271.2420274 0.5637776882
273.2576775 0.9044236388
285.2576775 0.5591833836
287.2733275 0.6081627924
325.2889776 0.6403081361
327.3046277 0.5891598373
339.3046277 0.5769887809
369.3515779 0.9677453555
383.3308424 0.7672738102
385.3464925 1.187112706
393.3515779 0.8535185569
395.3672279 0.5696201283
397.382878 0.9734276446
399.3621425 0.9769033254
409.382878 28.8163341
411.3621425 1.476644428
427.3934427 26.62367077

Name: +ve in-silico MS/MS by CFM-ID for MFPHRBDWUYSONT-UIYPQQCLSA-N
ID: MFPHRBDWUYSONT-UIYPQQCLSA-N
Comment: Energy1
Num peaks: 31
41.03857658 1.112614006
43.05422664 1.181683272
71.08552677 1.148459218
123.1168269 1.248646925
125.132477 1.033904976
137.132477 1.3751751
139.148127 1.276849709
151.148127 1.248646925
189.1637771 1.8174195
191.1794272 1.178679437
203.1794272 1.509611558
205.1950772 1.606249495
217.1950772 1.332134724
219.2107273 1.309248401
257.2263773 1.248646925
271.2420274 1.3751751
273.2576775 1.276849709
285.2576775 1.248646925
325.2889776 1.882323815
327.3046277 1.521817335
339.3046277 1.486387004
341.3202777 1.33707722
353.3202777 2.959720152
355.3359278 1.475942931
367.3359278 1.405735787
385.3464925 1.065585195
393.3515779 1.073737269
399.3621425 1.058528507
409.382878 8.063563481
411.3621425 1.668039508
427.3934427 5.570785301

Name: +ve in-silico MS/MS by CFM-ID for MFPHRBDWUYSONT-UIYPQQCLSA-N
ID: MFPHRBDWUYSONT-UIYPQQCLSA-N
Comment: Energy2
Num peaks: 31
41.03857658 1.496760462
55.05422664 1.638982869
65.03857658 1.285085304
67.05422664 1.347374277
121.1011768 1.633851688
123.1168269 1.925193431
125.132477 1.129236291
137.132477 1.558152246
149.132477 1.968368106
151.148127 1.925193431
189.1637771 1.79542988
191.1794272 1.631741076
203.1794272 1.380819049
205.1950772 1.600860271
217.1950772 1.880677634
219.2107273 1.421185311
257.2263773 1.925193431
271.2420274 1.558152246
285.2576775 1.925193431
325.2889776 2.661425861
339.3046277 2.278301282
353.3202777 2.789721306
365.3202777 1.315865233
367.3359278 2.08654103
381.3515779 1.631002425
393.3515779 1.516155862
395.3672279 1.356655157
397.3464925 1.147875074
397.382878 2.057398925
399.3621425 1.56844774
411.3621425 2.680735271

Name: +ve in-silico MS/MS by CFM-ID for MQYXUWHLBZFQQO-IWIXBNMXSA-N
ID: MQYXUWHLBZFQQO-IWIXBNMXSA-N
Comment: Energy0
Num peaks: 31
69.06987671 0.5879757933
83.08552677 0.6152280309
123.1168269 0.7106085842
137.132477 0.9439028113
151.148127 0.7106085842
155.1430416 0.5017437155
191.1794272 0.7106085842
205.1950772 0.9439028113
219.2107273 0.7106085842
223.2056419 0.5017437155
259.2420274 0.7106085842
273.2576775 0.9439028113
287.2733275 0.7106085842
291.2682422 0.5017437155
325.2889776 0.5874284279
327.3046277 0.7032350275
339.3046277 0.532041604
341.3202777 0.583583812
365.3202777 0.9868980333
367.3359278 1.556950759
369.3515779 1.92821778
383.3308424 1.145224788
385.3464925 1.234099055
387.3621425 2.169898984
393.3515779 0.8044911479
395.3672279 0.5642517636
397.382878 0.9642536103
399.3621425 0.8671761867
409.382878 27.32655458
411.3621425 1.311708216
427.3934427 26.24992353

Name: +ve in-silico MS/MS by CFM-ID for MQYXUWHLBZFQQO-IWIXBNMXSA-N
ID: MQYXUWHLBZFQQO-IWIXBNMXSA-N
Comment: Energy1
Num peaks: 31
121.1011768 1.320043384
123.1168269 1.322895471
135.1168269 1.547591227
137.132477 1.649436399
149.132477 1.326312015
151.148127 1.322895471
189.1637771 1.326312015
191.1794272 1.322895471
203.1794272 1.547591227
205.1950772 1.649436399
217.1950772 1.326312015
219.2107273 1.322895471
257.2263773 1.326312015
259.2420274 1.322895471
271.2420274 1.547591227
273.2576775 1.649436399
285.2576775 1.47822791
287.2733275 1.322895471
325.2889776 1.734890021
327.3046277 1.766610665
339.3046277 1.350541096
341.3202777 1.546297116
353.3202777 2.70853933
355.3359278 1.535945096
365.3202777 1.533790188
367.3359278 2.180505187
369.3515779 2.228216024
383.3308424 1.761239577
409.382878 8.146107784
411.3621425 1.432586663
427.3934427 5.955466634

Name: +ve in-silico MS/MS by CFM-ID for MQYXUWHLBZFQQO-IWIXBNMXSA-N
ID: MQYXUWHLBZFQQO-IWIXBNMXSA-N
Comment: Energy2
Num peaks: 31
65.03857658 1.512787768
67.05422664 1.337883534
121.1011768 1.608860173
123.1168269 1.750333219
135.1168269 1.452097286
137.132477 1.684027383
149.132477 1.960997822
151.148127 1.750333219
189.1637771 1.960997822
191.1794272 1.750333219
203.1794272 1.452097286
205.1950772 1.684027383
217.1950772 1.960997822
219.2107273 1.750333219
257.2263773 1.960997822
259.2420274 1.750333219
271.2420274 1.452097286
273.2576775 1.684027383
285.2576775 2.016713959
287.2733275 1.750333219
325.2889776 2.475003292
327.3046277 1.786176739
339.3046277 2.139056367
341.3202777 1.326681222
353.3202777 2.679657137
355.3359278 1.179028567
393.3515779 1.591674137
395.3672279 1.428853109
397.382878 2.166888789
399.3621425 2.054437909
411.3621425 2.618690157

Name: +ve in-silico MS/MS by CFM-ID for UALOXKKGMBHZHU-ZXSOAAHPSA-N
ID: UALOXKKGMBHZHU-ZXSOAAHPSA-N
Comment: Energy0
Num peaks: 31
43.05422664 0.7757465176
57.06987671 0.5328617906
71.08552677 0.7719700941
123.1168269 0.5594859496
125.132477 0.6337892802
137.132477 0.5639962388
139.148127 0.9048956244
151.148127 0.5594859496
153.1637771 0.6084629073
207.2107273 0.5333403706
221.2263773 0.7757465176
233.2263773 0.6102817979
257.2263773 0.5594859496
259.2420274 0.6084629073
271.2420274 0.5639962388
273.2576775 0.9048956244
285.2576775 0.5594859496
287.2733275 0.6084629073
325.2889776 0.6406107021
327.3046277 0.5894599522
339.3046277 0.5772073314
369.3515779 0.9688840175
383.3308424 0.7672738102
385.3464925 1.187112706
393.3515779 0.8545759187
395.3672279 0.5696201283
397.382878 0.9734276446
399.3621425 0.9769033254
409.382878 28.84585053
411.3621425 1.476644428
427.3934427 26.62367077

Name: +ve in-silico MS/MS by CFM-ID for UALOXKKGMBHZHU-ZXSOAAHPSA-N
ID: UALOXKKGMBHZHU-ZXSOAAHPSA-N
Comment: Energy1
Num peaks: 31
41.03857658 1.114403282
43.05422664 1.183907486
55.05422664 1.019201704
69.06987671 1.019380792
71.08552677 1.150683432
83.08552677 1.026201519
123.1168269 1.251848441
125.132477 1.036650773
137.132477 1.37837661
139.148127 1.280420977
151.148127 1.251848441
221.2263773 1.183907486
231.2107273 1.260963607
257.2263773 1.251848441
271.2420274 1.37837661
273.2576775 1.280420977
285.2576775 1.251848441
325.2889776 1.885525332
327.3046277 1.524563132
339.3046277 1.489588514
341.3202777 1.340648488
353.3202777 2.962760155
355.3359278 1.475942931
367.3359278 1.408463079
385.3464925 1.065585195
393.3515779 1.082400075
397.382878 1.025713947
399.3621425 1.058528507
409.382878 8.126896485
411.3621425 1.668039508
427.3934427 5.570785301

Name: +ve in-silico MS/MS by CFM-ID for UALOXKKGMBHZHU-ZXSOAAHPSA-N
ID: UALOXKKGMBHZHU-ZXSOAAHPSA-N
Comment: Energy2
Num peaks: 31
41.03857658 1.497557844
55.05422664 1.640085094
65.03857658 1.285309896
67.05422664 1.348006628
121.1011768 1.635987366
123.1168269 1.9271172
125.132477 1.130647212
137.132477 1.559330172
149.132477 1.970503784
151.148127 1.9271172
203.1794272 1.977683681
205.1950772 1.199963629
231.2107273 1.030939878
257.2263773 1.9271172
271.2420274 1.559330172
285.2576775 1.9271172
325.2889776 2.66334963
327.3046277 1.091765568
339.3046277 2.279479208
353.3202777 2.791393427
355.3359278 1.1194539
365.3202777 1.317003576
367.3359278 2.087818904
379.3359278 1.015429302
381.3515779 1.631917212
393.3515779 1.519472591
395.3672279 1.356655157
397.3464925 1.147875074
397.382878 2.057398925
399.3621425 1.56844774
411.3621425 2.680735271

Name: +ve in-silico MS/MS by CFM-ID for GOHXAAXKRYUNHC-UCXXHHEHSA-N
ID: GOHXAAXKRYUNHC-UCXXHHEHSA-N
Comment: Energy0
Num peaks: 31
71.08552677 0.5772404654
85.10117684 0.5790519823
125.132477 0.525275155
139.1117415 0.5041245764
139.148127 0.764015617
153.1637771 0.525275155
207.1743418 0.5041245764
207.2107273 0.525275155
221.2263773 0.764015617
235.2420274 0.525275155
273.2576775 0.4767384422
275.2733275 0.525275155
289.2525921 0.5041245764
289.2889776 0.764015617
303.3046277 0.525275155
341.3202777 0.5694916085
343.3359278 0.5063675789
365.3202777 1.313699955
367.3359278 1.574292429
369.3515779 0.794340428
383.3308424 0.8092758925
385.3464925 1.960140358
393.3515779 0.9803580356
395.3672279 0.5667611092
397.3464925 0.559544484
397.382878 0.9685418478
399.3621425 1.227209152
401.3777926 0.6575870128
409.382878 27.71333235
411.3621425 1.649546911
427.3934427 26.42446282

Name: +ve in-silico MS/MS by CFM-ID for GOHXAAXKRYUNHC-UCXXHHEHSA-N
ID: GOHXAAXKRYUNHC-UCXXHHEHSA-N
Comment: Energy1
Num peaks: 31
55.05422664 1.034404944
123.1168269 1.023785279
125.132477 0.9722573536
137.132477 1.105701579
139.148127 1.239476605
153.1637771 0.9722573536
205.1950772 0.9993759652
207.2107273 0.9722573536
219.2107273 0.997100908
221.2263773 1.239476605
235.2420274 0.9722573536
273.2576775 1.023785279
275.2733275 0.9722573536
287.2733275 1.067735752
289.2889776 1.239476605
303.3046277 0.9722573536
341.3202777 1.777623836
343.3359278 1.526096162
355.3359278 1.114608042
357.3515779 1.303113337
365.3202777 1.333114127
367.3359278 3.388890059
369.3515779 3.705228427
371.3672279 0.9498408264
385.3464925 0.9697973272
393.3515779 1.534243377
397.382878 1.083775223
399.3621425 1.007916023
409.382878 8.404429466
411.3621425 1.806849458
427.3934427 6.108761991

Name: +ve in-silico MS/MS by CFM-ID for GOHXAAXKRYUNHC-UCXXHHEHSA-N
ID: GOHXAAXKRYUNHC-UCXXHHEHSA-N
Comment: Energy2
Num peaks: 31
55.05422664 1.373453738
67.05422664 1.513344893
121.1011768 1.945737776
123.1168269 1.24633683
135.1168269 1.122566403
137.132477 1.114661342
149.132477 1.193448622
151.148127 1.1982173
203.1794272 1.996947152
205.1950772 1.247227577
231.2107273 1.250745119
233.2263773 1.1982173
271.2420274 2.003034274
273.2576775 1.24633683
285.2576775 1.122566403
299.2733275 1.250745119
301.2889776 1.1982173
339.3046277 2.662092976
341.3202777 2.3328769
343.3359278 1.085617666
353.3202777 1.052692713
355.3359278 1.613941857
367.3359278 2.061077576
369.3515779 2.346231325
381.3515779 1.21963551
393.3515779 2.001775507
395.3672279 1.4074577
397.3464925 1.086592436
397.382878 2.134442155
399.3621425 2.186438915
411.3621425 2.719833199

Name: +ve in-silico MS/MS by CFM-ID for XHXRUABNTFWFLY-DBOCYZLVSA-N
ID: XHXRUABNTFWFLY-DBOCYZLVSA-N
Comment: Energy0
Num peaks: 31
57.06987671 0.6399245053
71.08552677 0.6395042598
139.148127 0.6407120981
189.1637771 2.075624285
191.1794272 2.836323335
193.1950772 1.206522617
201.1637771 0.6212306734
203.1794272 1.922696724
205.1950772 3.108998935
207.1743418 0.5328252612
207.2107273 0.6856767555
217.1950772 0.6752604545
219.2107273 1.108481881
221.1899918 1.45377009
233.1899918 1.028628508
235.2056419 0.9558153918
273.2576775 0.6407120981
353.3202777 0.7301649787
369.3151924 0.6381566518
371.3308424 1.325285348
383.3308424 0.8612755074
383.3672279 0.5801227036
385.3464925 1.121025418
387.3621425 0.6274782932
397.3464925 0.9402891294
397.382878 0.8145782617
399.3621425 1.520667091
401.3777926 0.5436318301
409.382878 22.21512064
411.3621425 1.475012207
427.3934427 20.34817624

Name: +ve in-silico MS/MS by CFM-ID for XHXRUABNTFWFLY-DBOCYZLVSA-N
ID: XHXRUABNTFWFLY-DBOCYZLVSA-N
Comment: Energy1
Num peaks: 31
137.132477 0.8122254846
173.132477 1.161356666
179.1794272 1.219039929
181.1950772 1.171540762
189.1637771 2.635724908
191.1794272 1.965818723
193.1950772 0.8925436811
201.1637771 1.464649818
203.1794272 4.476190641
205.1950772 7.183710438
215.1794272 0.9238749238
219.2107273 1.787631953
221.1899918 2.708209504
231.2107273 1.219039929
233.2263773 1.171540762
271.2420274 0.8122254846
325.2889776 1.183284171
327.3046277 0.9120348698
339.3046277 0.8835944692
351.3046277 0.9425148988
353.3202777 2.607267618
355.3359278 1.169029758
369.3151924 0.9703306874
371.3308424 1.454817998
383.3308424 1.175317636
385.3464925 1.286524646
397.3464925 1.19780208
399.3621425 1.50963346
409.382878 3.849581711
411.3621425 1.516271424
427.3934427 2.599297331

Name: +ve in-silico MS/MS by CFM-ID for XHXRUABNTFWFLY-DBOCYZLVSA-N
ID: XHXRUABNTFWFLY-DBOCYZLVSA-N
Comment: Energy2
Num peaks: 31
55.05422664 1.395206613
121.1011768 1.7259413
123.1168269 1.371657312
137.132477 1.093539319
147.1168269 1.103881007
149.132477 1.957010502
151.148127 1.371657312
177.1637771 1.45401028
189.1637771 1.858725756
191.1794272 2.214923462
201.1637771 1.398202289
203.1794272 2.627163455
205.1950772 4.212255007
217.1950772 1.028718445
229.1950772 1.183846451
257.2263773 1.371657312
271.2420274 1.093539319
285.2576775 1.371657312
325.2889776 1.901171677
339.3046277 1.611486157
351.3046277 1.306340442
353.3202777 3.352210351
355.3359278 1.305042202
369.3151924 0.8818350548
383.3308424 1.662738352
385.3464925 1.456503231
395.3672279 0.9757358737
397.3464925 2.510174484
397.382878 1.479726021
399.3621425 2.924398724
411.3621425 2.597008868

Name: +ve in-silico MS/MS by CFM-ID for ICBBJGYDHALMGM-ONYSRWDTSA-N
ID: ICBBJGYDHALMGM-ONYSRWDTSA-N
Comment: Energy0
Num peaks: 26
55.05422664 0.5519560836
73.06479133 1.151035767
101.0960915 0.6109654151
111.1168269 0.5514949443
129.1273916 0.7484115915
297.2576775 0.6767198596
315.2682422 0.7860173433
325.2889776 0.5732166606
339.3046277 1.022426455
343.2995423 0.8058476485
345.3151924 0.504932646
353.3202777 0.5366606354
357.3151924 1.333869631
359.3308424 0.5192600192
371.3308424 0.7459344905
383.3308424 1.619578288
385.3464925 1.159126276
387.3621425 0.6703250503
401.3414071 1.126171315
403.3570572 1.085557608
409.382878 13.1531249
415.3934427 0.5573966416
417.3727072 0.5232190145
427.3934427 30.95891428
429.3727072 1.169132058
445.4040074 17.2692205

Name: +ve in-silico MS/MS by CFM-ID for ICBBJGYDHALMGM-ONYSRWDTSA-N
ID: ICBBJGYDHALMGM-ONYSRWDTSA-N
Comment: Energy1
Num peaks: 31
43.05422664 2.163571043
45.06987671 1.93517045
55.05422664 2.857006853
57.06987671 1.172479946
69.06987671 1.118468234
73.06479133 3.328827631
83.08552677 1.184726997
87.08044139 1.098132926
101.0960915 1.206069329
111.1168269 0.8726851473
129.1273916 0.8846223969
297.2576775 0.9638686916
315.2682422 0.9090143004
325.2889776 1.478018521
327.3046277 0.9059022332
339.3046277 3.131828133
341.3202777 1.037621439
343.2995423 1.362815177
345.3151924 1.047500517
353.3202777 3.150849482
355.3359278 1.077848658
357.3151924 2.991588056
359.3308424 1.056203708
371.3308424 2.670486364
373.3464925 1.09051385
385.3464925 0.8142306943
387.3621425 0.8595251335
409.382878 6.794364534
427.3934427 10.83766731
429.3727072 1.409552353
445.4040074 4.514515525

Name: +ve in-silico MS/MS by CFM-ID for ICBBJGYDHALMGM-ONYSRWDTSA-N
ID: ICBBJGYDHALMGM-ONYSRWDTSA-N
Comment: Energy2
Num peaks: 31
43.05422664 1.664904722
55.05422664 4.03373127
69.06987671 1.40671557
73.06479133 5.545582258
83.08552677 0.9635222101
175.148127 0.9362657656
201.1637771 0.9263261017
203.1794272 0.9362657656
205.1950772 1.215873796
207.2107273 0.9391838492
233.2263773 0.9298252465
235.2420274 0.9391838492
255.2107273 1.326440508
257.2263773 2.108863591
283.2420274 1.301707009
285.2576775 2.555133858
299.2733275 1.207883348
325.2889776 2.287235105
327.3046277 2.221064104
339.3046277 3.400432162
341.3202777 1.9379776
353.3202777 2.670775269
355.3359278 2.383538591
357.3151924 1.39571483
369.3515779 0.937546718
383.3308424 1.005013807
395.3672279 1.06519438
397.382878 1.153972572
415.3570572 1.622342427
417.3727072 1.808074936
429.3727072 3.715178654

Name: +ve in-silico MS/MS by CFM-ID for QIRODTHVSNBDCB-WZKCUUPDSA-N
ID: QIRODTHVSNBDCB-WZKCUUPDSA-N
Comment: Energy0
Num peaks: 10
155.1430416 0.7254231385
223.2056419 0.7254231385
291.2682422 0.7254231385
387.3621425 0.7196749023
409.382878 10.51888464
415.3934427 0.9535204833
417.3727072 0.5912186356
427.3934427 28.50596388
429.3727072 0.8992630166
445.4040074 35.73329929

Name: +ve in-silico MS/MS by CFM-ID for QIRODTHVSNBDCB-WZKCUUPDSA-N
ID: QIRODTHVSNBDCB-WZKCUUPDSA-N
Comment: Energy1
Num peaks: 31
141.1273916 1.072502392
153.1273916 0.8616403635
155.1430416 1.367273406
169.1586917 1.072502392
209.1899918 1.072502392
221.1899918 0.8616403635
223.2056419 1.367273406
237.221292 1.072502392
277.2525921 1.072502392
289.2525921 0.8616403635
291.2682422 1.367273406
303.2682422 0.8025675548
305.2838922 1.072502392
325.2889776 1.349497378
327.3046277 0.8413966111
339.3046277 0.9350947952
343.2995423 1.358379653
345.3151924 1.683792792
353.3202777 2.555676446
355.3359278 1.051457063
357.3151924 0.9591867987
359.3308424 1.437511394
371.3308424 2.300874893
373.3464925 1.721260942
387.3621425 0.8239812414
409.382878 6.645024088
415.3934427 1.19619893
417.3727072 0.8484053999
427.3934427 12.97070587
429.3727072 1.432644185
445.4040074 12.51095964

Name: +ve in-silico MS/MS by CFM-ID for QIRODTHVSNBDCB-WZKCUUPDSA-N
ID: QIRODTHVSNBDCB-WZKCUUPDSA-N
Comment: Energy2
Num peaks: 31
123.1168269 1.623088813
135.1168269 1.149169572
137.132477 1.455546384
149.132477 1.60772982
151.148127 1.623088813
189.1637771 1.60772982
191.1794272 1.623088813
205.1950772 1.455546384
217.1950772 1.60772982
219.2107273 1.623088813
257.2263773 1.60772982
259.2420274 1.623088813
271.2420274 1.149169572
273.2576775 1.455546384
285.2576775 1.60772982
287.2733275 1.623088813
325.2889776 2.74413771
327.3046277 2.01265873
339.3046277 2.205049489
343.2995423 1.572911746
353.3202777 2.892302134
355.3359278 2.456736548
357.3151924 1.28204932
369.3515779 1.619171529
371.3308424 1.643873052
383.3672279 1.220211964
395.3672279 1.836441146
397.382878 3.92704561
415.3570572 2.305387241
417.3727072 2.408329514
429.3727072 3.454239523

Name: +ve in-silico MS/MS by CFM-ID for VBUWOXTVZDSTHP-HEQGEZKBSA-N
ID: VBUWOXTVZDSTHP-HEQGEZKBSA-N
Comment: Energy0
Num peaks: 31
43.05422664 0.7743958684
55.05422664 1.134856422
57.06987671 0.6543683901
69.06987671 0.772568772
83.08552677 0.8840000179
85.10117684 0.6158779664
121.1011768 0.6102113166
123.1168269 0.8739009919
125.132477 0.6205281615
135.1168269 0.7378224149
137.132477 1.469039246
139.148127 0.8546954676
149.132477 0.6102113166
151.148127 0.8739009919
153.1637771 0.6205281615
191.1794272 0.8030668248
289.2525921 0.6016317224
343.2995423 0.5830309946
357.3151924 0.7496235315
371.3308424 0.9403403517
373.3464925 0.7656739274
383.3672279 0.7657180668
385.3464925 0.9502899723
393.3515779 0.885757389
397.3464925 0.6692231718
397.382878 0.9760399704
399.3621425 1.511551025
401.3777926 1.060916402
409.382878 28.52020264
411.3621425 1.87402695
427.3934427 26.73033368

Name: +ve in-silico MS/MS by CFM-ID for VBUWOXTVZDSTHP-HEQGEZKBSA-N
ID: VBUWOXTVZDSTHP-HEQGEZKBSA-N
Comment: Energy1
Num peaks: 31
43.05422664 1.176512577
55.05422664 2.02169172
57.06987671 1.054320369
69.06987671 1.144599702
81.06987671 1.049296289
83.08552677 1.752282135
121.1011768 1.745757327
123.1168269 2.331632719
125.132477 1.04527147
135.1168269 1.800535855
137.132477 2.525210657
139.148127 1.2858326
149.132477 1.745757327
151.148127 2.331632719
153.1637771 1.04527147
189.1637771 1.415051577
191.1794272 2.28650971
193.1950772 1.572556905
351.3046277 1.329489572
353.3202777 1.348005131
357.3151924 1.11076255
367.3359278 1.131905145
369.3151924 1.228586347
371.3308424 1.339534447
383.3672279 1.271444922
385.3464925 1.376609738
397.3464925 1.13692547
399.3621425 1.668216315
409.382878 7.782374432
411.3621425 2.170181144
427.3934427 5.625041053

Name: +ve in-silico MS/MS by CFM-ID for VBUWOXTVZDSTHP-HEQGEZKBSA-N
ID: VBUWOXTVZDSTHP-HEQGEZKBSA-N
Comment: Energy2
Num peaks: 31
53.03857658 1.932455697
55.05422664 1.883571287
81.06987671 1.363167783
83.08552677 1.232991485
121.1011768 3.121922472
123.1168269 2.216657601
125.132477 1.233278508
135.1168269 2.128732919
137.132477 2.198428933
149.132477 3.121922472
151.148127 2.216657601
153.1637771 1.233278508
189.1637771 2.561999988
191.1794272 2.801771454
193.1950772 1.277731292
323.2733275 1.539263727
325.2889776 1.549838706
339.3046277 1.283576312
351.3046277 1.899343582
353.3202777 2.06290461
355.3359278 1.264686804
365.3202777 1.237055799
367.3359278 1.785521621
379.3359278 1.401317111
381.3515779 1.387056247
393.3515779 1.311306286
395.3672279 1.374921134
397.3464925 1.449950954
397.382878 2.085099701
399.3621425 2.595086445
411.3621425 3.594440908

Name: +ve in-silico MS/MS by CFM-ID for HJJIKWDBPMITIM-IXBIQNRQSA-N
ID: HJJIKWDBPMITIM-IXBIQNRQSA-N
Comment: Energy0
Num peaks: 31
71.08552677 0.5707057731
85.10117684 0.5725007184
123.1168269 0.784018064
125.132477 0.5138716015
139.148127 0.8404568351
151.148127 0.784018064
153.1637771 0.5138716015
191.1794272 0.7090971896
205.1950772 0.9405125292
219.2107273 0.7090971896
257.2263773 0.5636082916
259.2420274 0.7032419379
273.2576775 1.048602325
285.2576775 0.5636082916
287.2733275 0.7032419379
325.2889776 0.6326012857
327.3046277 0.632679685
339.3046277 0.5775413096
341.3202777 0.514786946
365.3202777 1.42872891
367.3359278 1.568344415
369.3515779 0.8398086358
383.3308424 1.149846566
385.3464925 2.359309345
393.3515779 0.8102051645
395.3672279 0.5598322145
397.382878 0.9567010134
399.3621425 0.8234126163
409.382878 27.38689983
411.3621425 1.362377449
427.3934427 25.94321535

Name: +ve in-silico MS/MS by CFM-ID for HJJIKWDBPMITIM-IXBIQNRQSA-N
ID: HJJIKWDBPMITIM-IXBIQNRQSA-N
Comment: Energy1
Num peaks: 31
121.1011768 1.825173786
123.1168269 1.187713027
135.1168269 1.615323354
137.132477 1.184620386
149.132477 1.831333813
151.148127 1.187713027
189.1637771 1.453946021
191.1794272 1.300431026
203.1794272 1.521631292
205.1950772 1.620900325
217.1950772 1.453946021
219.2107273 1.300431026
257.2263773 1.342782527
259.2420274 1.319027089
271.2420274 1.390303404
273.2576775 1.700170575
285.2576775 1.342782527
287.2733275 1.319027089
325.2889776 1.804150837
327.3046277 1.644643095
339.3046277 1.337592494
341.3202777 1.429466143
353.3202777 2.967660281
355.3359278 1.504205061
365.3202777 1.349819923
367.3359278 2.35177886
369.3515779 1.499150585
393.3515779 1.056899421
409.382878 8.002372112
411.3621425 1.50474139
427.3934427 5.750896047

Name: +ve in-silico MS/MS by CFM-ID for HJJIKWDBPMITIM-IXBIQNRQSA-N
ID: HJJIKWDBPMITIM-IXBIQNRQSA-N
Comment: Energy2
Num peaks: 31
55.05422664 1.421195572
65.03857658 1.3681691
67.05422664 1.759287491
121.1011768 1.567682204
123.1168269 1.750217195
135.1168269 1.296076127
137.132477 1.203324963
149.132477 1.926017319
151.148127 1.750217195
189.1637771 2.0573593
191.1794272 1.785265095
203.1794272 1.481190366
205.1950772 1.716710027
217.1950772 2.0573593
219.2107273 1.785265095
257.2263773 2.017661481
259.2420274 1.52475627
271.2420274 1.281902976
273.2576775 1.49818448
285.2576775 2.017661481
287.2733275 1.52475627
325.2889776 2.72657158
327.3046277 1.502695482
339.3046277 2.36739022
353.3202777 2.90305745
381.3515779 1.278060919
393.3515779 1.627546765
395.3672279 1.454262913
397.382878 2.205423343
399.3621425 1.659396849
411.3621425 2.768644868

Name: +ve in-silico MS/MS by CFM-ID for JNGBHARWIKYVCH-YHEBVWOXSA-N
ID: JNGBHARWIKYVCH-YHEBVWOXSA-N
Comment: Energy0
Num peaks: 29
71.08552677 0.6009713676
85.10117684 0.5891686452
123.1168269 0.6112220551
125.132477 0.9186978564
139.148127 0.9171899113
151.148127 0.5164598484
153.1637771 0.6205866844
205.1950772 0.4700353817
207.1743418 0.5255359978
207.2107273 0.5468395772
221.2263773 0.7953811883
233.2263773 0.6257284443
257.2263773 0.6529521816
259.2420274 0.6009274043
289.2525921 0.5255359978
343.2995423 0.558515677
357.3151924 0.6188885096
365.3202777 1.477043356
367.3359278 1.557482108
369.3515779 0.5302903559
383.3308424 1.149615035
385.3464925 2.658686961
393.3515779 0.9041286453
395.3672279 0.5892936951
397.382878 1.007047934
399.3621425 0.9151299378
409.382878 29.18067607
411.3621425 1.684398039
427.3934427 28.00432077

Name: +ve in-silico MS/MS by CFM-ID for JNGBHARWIKYVCH-YHEBVWOXSA-N
ID: JNGBHARWIKYVCH-YHEBVWOXSA-N
Comment: Energy1
Num peaks: 31
55.05422664 1.051547525
57.06987671 0.9983615107
123.1168269 2.362844444
125.132477 1.944507275
137.132477 1.089014275
139.148127 1.464722439
151.148127 1.321525714
153.1637771 1.138626662
205.1950772 1.131974887
207.2107273 1.061880627
219.2107273 1.089014275
221.2263773 1.35373231
231.2107273 1.441841696
257.2263773 2.151076544
259.2420274 1.743973305
271.2420274 1.432307629
351.3046277 0.9550399639
357.3151924 0.9735552119
365.3202777 2.065387861
367.3359278 2.134842889
369.3515779 1.132788482
371.3308424 1.040258771
381.3515779 1.156672007
383.3308424 1.544829756
385.3464925 2.039363238
393.3515779 1.288787429
397.382878 1.184567935
399.3621425 1.09316287
409.382878 9.4175095
411.3621425 1.926399971
427.3934427 7.081091646

Name: +ve in-silico MS/MS by CFM-ID for JNGBHARWIKYVCH-YHEBVWOXSA-N
ID: JNGBHARWIKYVCH-YHEBVWOXSA-N
Comment: Energy2
Num peaks: 31
55.05422664 2.24082023
67.05422664 1.229149748
121.1011768 2.065703201
123.1168269 2.786943382
125.132477 2.20504146
139.148127 1.142612008
149.132477 1.855609444
151.148127 1.857487907
153.1637771 1.169683049
173.132477 1.127315818
203.1794272 2.386668796
205.1950772 1.730155316
207.2107273 1.108355595
221.2263773 1.089435389
231.2107273 1.280360515
255.2107273 1.078171308
257.2263773 3.301390473
259.2420274 1.358474405
271.2420274 1.877623959
273.2576775 1.099577132
323.2733275 1.121656027
325.2889776 1.236352993
351.3046277 1.212222321
353.3202777 1.280473978
379.3359278 1.251471108
381.3515779 2.019973667
393.3515779 2.203102412
395.3672279 1.675807844
397.382878 2.541401356
399.3621425 1.545800248
411.3621425 3.380086845

Name: +ve in-silico MS/MS by CFM-ID for VXPPHQIHBBYPMQ-KGANJNPNSA-N
ID: VXPPHQIHBBYPMQ-KGANJNPNSA-N
Comment: Energy0
Num peaks: 31
53.03857658 0.6203260538
55.05422664 1.378674866
97.10117684 0.9609578337
111.1168269 2.515369334
113.132477 0.5656235119
125.132477 0.9649932516
151.148127 0.5569934648
153.1637771 1.255320234
249.2576775 0.6363445723
255.2107273 0.8980338053
273.221292 0.7525279268
283.2420274 0.6295260288
297.2576775 1.34873174
301.2525921 0.5390013136
303.3046277 0.6363445723
311.2733275 0.5359675757
315.2682422 1.480785481
329.2838922 0.588259577
351.3046277 0.5444042903
353.3202777 1.262896247
355.3359278 0.9368484427
369.3515779 0.5952678684
371.3308424 0.7525279268
379.3359278 0.5548847783
381.3515779 0.672166335
397.3464925 1.73293103
397.382878 0.8230595319
399.3621425 1.533510634
409.382878 21.1496639
411.3621425 1.563051365
427.3934427 20.67208953

Name: +ve in-silico MS/MS by CFM-ID for VXPPHQIHBBYPMQ-KGANJNPNSA-N
ID: VXPPHQIHBBYPMQ-KGANJNPNSA-N
Comment: Energy1
Num peaks: 31
53.03857658 1.793221362
55.05422664 2.397678908
95.08552677 1.387982128
97.10117684 1.138106737
109.1011768 1.126617565
111.1168269 6.595884794
125.132477 1.475703808
151.148127 1.033679994
153.1637771 1.363202423
249.2576775 0.8329613154
255.2107273 0.8342368644
271.2056419 0.9787649286
295.2420274 1.392930543
297.2576775 3.729584944
299.2733275 0.9288575617
303.3046277 0.8329613154
311.2733275 1.06356953
313.2889776 0.9544079341
315.2682422 3.291841915
329.2838922 0.8414784195
353.3202777 1.923656042
355.3359278 1.489746349
367.3359278 1.307821301
369.3515779 1.309587389
381.3515779 1.559378978
383.3672279 0.8304772945
397.3464925 1.193251092
399.3621425 0.9144584672
409.382878 4.415779499
411.3621425 1.536464078
427.3934427 3.287945164

Name: +ve in-silico MS/MS by CFM-ID for VXPPHQIHBBYPMQ-KGANJNPNSA-N
ID: VXPPHQIHBBYPMQ-KGANJNPNSA-N
Comment: Energy2
Num peaks: 31
53.03857658 3.688942576
55.05422664 4.992669405
95.08552677 1.221114557
111.1168269 2.360903409
151.148127 0.8639193788
191.1794272 0.9550265708
231.2107273 1.264333213
233.2263773 0.9578649171
241.1950772 1.300654495
243.2107273 1.190687312
259.2420274 0.9998560943
261.2576775 0.9578649171
281.2263773 0.8838794432
283.2420274 1.195054642
285.2576775 1.296028739
287.2733275 0.9578649171
295.2420274 1.548114867
297.2576775 2.240052565
299.2733275 0.9269586249
313.2889776 0.9047631418
353.3202777 2.115298138
355.3359278 1.046442887
367.3359278 1.930208492
369.3515779 1.209413896
381.3515779 1.427129987
383.3672279 0.9626171273
395.3672279 1.13839646
397.3464925 1.174617762
397.382878 1.726404562
399.3621425 1.127972025
411.3621425 2.923241982

Name: +ve in-silico MS/MS by CFM-ID for BBMOJJIXVZRNCE-PEFJGEDMSA-N
ID: BBMOJJIXVZRNCE-PEFJGEDMSA-N
Comment: Energy0
Num peaks: 28
55.05422664 1.050358884
67.05422664 0.5743891612
69.06987671 0.956432683
71.08552677 0.7020696353
85.10117684 0.6128943265
123.1168269 0.6534962096
125.132477 0.5880365929
137.132477 0.5723858411
139.148127 0.8544346786
207.1743418 0.5676778825
221.2263773 0.8086761226
289.2525921 0.6417098053
357.3151924 0.7097558789
359.3308424 0.5607054481
365.3202777 1.244081143
367.3359278 1.325011306
369.3515779 0.570717211
373.3464925 0.5676778825
383.3308424 1.224256676
385.3464925 2.805626234
387.3621425 0.9382454915
395.3672279 0.6567836612
397.3464925 0.7174370561
399.3621425 1.442579629
401.3777926 1.22524313
409.382878 25.7615047
411.3621425 2.059056612
427.3934427 29.93245058

Name: +ve in-silico MS/MS by CFM-ID for BBMOJJIXVZRNCE-PEFJGEDMSA-N
ID: BBMOJJIXVZRNCE-PEFJGEDMSA-N
Comment: Energy1
Num peaks: 31
53.03857658 0.9814119256
55.05422664 2.083504334
57.06987671 0.9646052565
67.05422664 1.160957111
69.06987671 1.527162501
107.0855268 1.596308072
109.1011768 0.9500584669
121.1011768 1.18025864
123.1168269 1.511677135
125.132477 0.9895594805
135.1168269 1.984778761
137.132477 1.912744008
139.148127 1.281462185
205.1950772 0.9954990776
219.2107273 0.9626855409
221.2263773 1.196695536
233.2263773 1.596308072
235.2420274 0.9500584669
271.2420274 1.029969262
353.3202777 0.9629321675
365.3202777 2.057539877
367.3359278 2.754320734
369.3515779 1.848160895
383.3308424 1.420417853
383.3672279 0.9775304772
385.3464925 1.4851466
397.3464925 1.244383193
399.3621425 1.272127203
409.382878 11.47112149
411.3621425 2.198055849
427.3934427 5.143820613

Name: +ve in-silico MS/MS by CFM-ID for BBMOJJIXVZRNCE-PEFJGEDMSA-N
ID: BBMOJJIXVZRNCE-PEFJGEDMSA-N
Comment: Energy2
Num peaks: 31
39.02292652 1.376225488
53.03857658 1.30889273
55.05422664 2.215669704
67.05422664 2.040626369
69.06987671 1.890708899
107.0855268 1.89433794
121.1011768 2.649996247
123.1168269 2.126280506
125.132477 1.200857443
135.1168269 2.242652103
137.132477 1.854624366
139.148127 1.360633984
149.132477 1.325971484
151.148127 1.330151013
153.1637771 1.029134605
203.1794272 2.236078931
205.1950772 1.394845974
207.2107273 1.029134605
231.2107273 1.987071835
233.2263773 1.89433794
271.2420274 1.168252497
337.2889776 1.579122596
339.3046277 1.570830131
341.3202777 1.3226553
353.3202777 1.379483138
365.3202777 1.085039659
367.3359278 1.044867558
369.3515779 1.139477141
397.3464925 2.260698031
399.3621425 2.432463831
411.3621425 4.908818602

Name: +ve in-silico MS/MS by CFM-ID for WQJVRXVXTPDIHC-UTRUMNAWSA-N
ID: WQJVRXVXTPDIHC-UTRUMNAWSA-N
Comment: Energy0
Num peaks: 31
83.08552677 0.9257341657
95.08552677 0.6381856793
97.10117684 2.404185019
99.1168269 0.5871654613
111.1168269 0.9893238668
137.132477 0.5669759838
139.148127 1.26311929
249.2576775 0.6477492336
269.2263773 0.9141718478
287.236942 0.7670803596
297.2576775 0.6407958545
299.2733275 0.6134924358
301.2889776 0.6477492336
309.2576775 0.5425579931
311.2733275 1.392770108
313.2889776 0.7828594729
315.2682422 0.5494245552
315.3046277 0.6301809661
329.2838922 1.509497368
343.2995423 0.599635378
365.3202777 1.051267184
367.3359278 1.555465761
369.3515779 0.7499989722
383.3308424 0.6882469188
385.3464925 1.670820464
397.3464925 1.409201559
397.382878 0.8015984137
399.3621425 1.180391919
409.382878 21.64807834
411.3621425 1.551779567
427.3934427 21.22087933

Name: +ve in-silico MS/MS by CFM-ID for WQJVRXVXTPDIHC-UTRUMNAWSA-N
ID: WQJVRXVXTPDIHC-UTRUMNAWSA-N
Comment: Energy1
Num peaks: 31
53.03857658 1.038362242
55.05422664 0.937163012
81.06987671 1.237711629
83.08552677 1.089445075
95.08552677 1.419791966
97.10117684 5.924077588
111.1168269 1.514100315
137.132477 1.064563627
139.148127 1.304614969
249.2576775 0.8578480034
285.221292 1.01274703
285.2576775 0.9136821296
299.2733275 1.130825895
301.2889776 0.8578480034
309.2576775 1.407432352
311.2733275 3.831753272
313.2889776 1.282647884
325.2889776 1.029742693
329.2838922 3.416906334
343.2995423 0.8730318058
353.3202777 1.123515359
355.3359278 1.070555904
365.3202777 0.8662282741
367.3359278 2.433253328
369.3515779 1.690385453
381.3515779 1.359877086
383.3672279 0.8569466185
397.3464925 0.9011539371
409.382878 4.536420865
411.3621425 1.432224214
427.3934427 3.479212517

Name: +ve in-silico MS/MS by CFM-ID for WQJVRXVXTPDIHC-UTRUMNAWSA-N
ID: WQJVRXVXTPDIHC-UTRUMNAWSA-N
Comment: Energy2
Num peaks: 31
53.03857658 1.622779747
55.05422664 2.921077173
81.06987671 1.833677127
83.08552677 1.04909419
95.08552677 1.768265199
97.10117684 3.805068495
109.1011768 1.24909618
137.132477 0.8958844289
231.2107273 1.311458363
233.2263773 0.9933059557
255.2107273 1.348711144
257.2263773 1.236294969
259.2420274 1.433361046
261.2576775 0.9933059557
285.2576775 0.8877842299
295.2420274 0.9153982659
297.2576775 1.237668318
299.2733275 1.828559269
309.2576775 1.601985147
311.2733275 2.390711071
313.2889776 1.683861799
353.3202777 1.634958539
355.3359278 0.9017208985
367.3359278 2.075425925
369.3515779 1.256635813
381.3515779 1.419597195
383.3672279 0.9997949929
395.3672279 1.182372917
397.3464925 1.092348382
399.3621425 1.162693234
411.3621425 2.941882037

Name: +ve in-silico MS/MS by CFM-ID for QCGMIFBWAQSUQY-SMDMFZACSA-N
ID: QCGMIFBWAQSUQY-SMDMFZACSA-N
Comment: Energy0
Num peaks: 31
69.06987671 1.121689267
83.08552677 2.776931866
85.10117684 0.611960815
97.10117684 0.9688535417
125.132477 1.296348241
235.2420274 0.6751029735
283.2420274 0.9123949029
285.2576775 0.5307102594
301.2525921 0.815057313
303.2682422 0.6000534341
311.2733275 0.6378592425
323.2733275 0.5365443431
325.2889776 1.337088145
329.2838922 0.5837882512
339.3046277 0.8982541907
341.3202777 0.7429004053
343.2995423 1.577738949
357.3151924 0.6371395042
365.3202777 1.257823206
367.3359278 1.909477561
369.3515779 2.483033622
383.3308424 1.520966897
385.3464925 1.181410135
387.3621425 2.604543761
393.3515779 0.8450393878
397.3464925 0.6865132022
397.382878 0.8470061271
399.3621425 1.025250452
409.382878 22.06394676
411.3621425 1.755641455
427.3934427 23.04831805

Name: +ve in-silico MS/MS by CFM-ID for QCGMIFBWAQSUQY-SMDMFZACSA-N
ID: QCGMIFBWAQSUQY-SMDMFZACSA-N
Comment: Energy1
Num peaks: 31
41.03857658 0.8845570142
69.06987671 1.682429417
83.08552677 8.753938456
85.10117684 0.8135082979
97.10117684 1.702711624
125.132477 1.445827725
221.2263773 0.7797500065
233.2263773 0.7996745272
235.2420274 0.9940597384
249.2576775 0.7797500065
281.2263773 0.9271671286
283.2420274 1.224820298
299.236942 1.137033502
309.2576775 0.9244872204
323.2733275 1.90029825
325.2889776 3.687204158
339.3046277 1.971472613
341.2838922 0.8482414538
341.3202777 1.433184595
343.2995423 3.612199564
355.3359278 1.047033096
357.3151924 1.032005719
365.3202777 1.782330839
367.3359278 3.320526752
369.3515779 2.44930229
383.3308424 2.259701805
385.3464925 0.8116909526
393.3515779 1.052386319
409.382878 5.534709514
411.3621425 1.57541281
427.3934427 4.484010944

Name: +ve in-silico MS/MS by CFM-ID for QCGMIFBWAQSUQY-SMDMFZACSA-N
ID: QCGMIFBWAQSUQY-SMDMFZACSA-N
Comment: Energy2
Num peaks: 31
53.03857658 1.127762729
55.05422664 1.745553785
67.05422664 1.598986004
69.06987671 2.390116598
83.08552677 8.520419137
219.2107273 1.286224353
221.2263773 0.9951486548
233.2263773 0.9304923436
235.2420274 0.9781609507
247.2420274 1.286224353
249.2576775 0.9951486548
255.2107273 0.9521754369
257.2263773 1.894250444
269.2263773 0.9023169939
271.2420274 1.502821184
283.2420274 0.9507958212
309.2576775 1.223659314
311.2733275 1.601670106
313.2889776 1.673319405
323.2733275 2.368898734
325.2889776 1.221839042
327.3046277 0.8983613709
339.3046277 1.319953562
341.3202777 1.429852924
367.3359278 2.549491325
369.3515779 1.962368004
393.3515779 1.564948423
395.3672279 1.527355575
397.3464925 1.673387135
399.3621425 2.09120815
411.3621425 3.213838408

Name: +ve in-silico MS/MS by CFM-ID for QPDMFPBPWGQTIR-HXYOMMBWSA-N
ID: QPDMFPBPWGQTIR-HXYOMMBWSA-N
Comment: Energy0
Num peaks: 31
57.06987671 0.8169976973
71.08552677 0.7651145291
85.10117684 0.5918333493
125.132477 0.5994393703
139.148127 0.8910671339
151.148127 0.7970635614
191.1794272 0.7210403365
205.1950772 0.9545860065
219.2107273 0.7210403365
257.2263773 0.5721011643
259.2420274 0.7147828223
273.2576775 0.8910671339
287.2733275 0.5994393703
325.2889776 0.6314857966
327.3046277 0.580568891
339.3046277 0.5699365911
353.3202777 0.7098046272
355.3359278 0.5580897241
369.3515779 0.6422084497
371.3308424 0.8489391613
383.3672279 0.5729897007
385.3464925 0.6888558285
393.3515779 0.719171469
395.3672279 0.5656491198
397.3464925 0.7472201538
397.382878 0.9666415617
399.3621425 1.357131087
401.3777926 0.5571776427
409.382878 28.13243933
411.3621425 1.769182623
427.3934427 26.34708241

Name: +ve in-silico MS/MS by CFM-ID for QPDMFPBPWGQTIR-HXYOMMBWSA-N
ID: QPDMFPBPWGQTIR-HXYOMMBWSA-N
Comment: Energy1
Num peaks: 31
55.05422664 1.162537673
57.06987671 1.231224939
71.08552677 1.147804364
123.1168269 1.21980774
137.132477 1.344607383
139.148127 1.245741961
149.132477 1.77523061
151.148127 1.151330078
189.1637771 1.410018202
191.1794272 1.26041154
203.1794272 1.475406745
205.1950772 1.570761482
217.1950772 1.410018202
219.2107273 1.26041154
257.2263773 1.301779475
259.2420274 1.278545717
271.2420274 1.344607383
273.2576775 1.245741961
285.2576775 1.21980774
325.2889776 1.843994543
327.3046277 1.489811218
339.3046277 1.454153753
341.3202777 1.305067491
351.3046277 1.126287195
353.3202777 3.320037538
355.3359278 1.609366064
371.3308424 1.228567888
399.3621425 1.51258657
409.382878 7.69412428
411.3621425 2.086409898
427.3934427 5.431281207

Name: +ve in-silico MS/MS by CFM-ID for QPDMFPBPWGQTIR-HXYOMMBWSA-N
ID: QPDMFPBPWGQTIR-HXYOMMBWSA-N
Comment: Energy2
Num peaks: 31
55.05422664 2.308652193
83.08552677 1.002725901
121.1011768 1.919793483
123.1168269 1.878462394
137.132477 1.522125047
149.132477 1.751030289
151.148127 1.592094494
189.1637771 1.870494918
191.1794272 1.623972985
203.1794272 1.347066466
205.1950772 1.563802025
217.1950772 1.870494918
219.2107273 1.623972985
257.2263773 1.83349786
259.2420274 1.385342792
271.2420274 1.522125047
285.2576775 1.878462394
325.2889776 2.600212077
327.3046277 1.062311568
339.3046277 2.228107719
351.3046277 1.349510949
353.3202777 3.435749334
355.3359278 1.1814946
367.3359278 1.177341014
379.3359278 1.21716555
381.3515779 1.818442141
395.3672279 1.329967806
397.3464925 1.660111666
397.382878 2.016926939
399.3621425 2.039757223
411.3621425 3.654612039

Name: +ve in-silico MS/MS by CFM-ID for NGFFRJBGMSPDMS-ONCYSWEASA-N
ID: NGFFRJBGMSPDMS-ONCYSWEASA-N
Comment: Energy0
Num peaks: 31
55.05422664 0.828429707
69.06987671 0.7736022024
83.08552677 0.6595879023
123.1168269 0.7180245894
137.132477 0.9507939975
151.148127 0.7180245894
191.1794272 0.7180245894
205.1950772 0.9507939975
219.2107273 0.7180245894
259.2420274 0.7180245894
273.2576775 0.9507939975
287.2733275 0.7180245894
325.2889776 0.5431785746
327.3046277 0.6992213227
341.3202777 0.5756538633
353.3202777 0.6450953381
355.3359278 0.7341357039
369.3515779 0.7072236032
371.3308424 0.5823674393
373.3464925 0.7548287323
383.3672279 0.7549252793
385.3464925 0.6195179746
393.3515779 0.7667733035
395.3672279 0.5636344009
397.3464925 0.7034156946
397.382878 0.963198595
399.3621425 1.437158401
401.3777926 1.005512227
409.382878 27.96699136
411.3621425 1.710883169
427.3934427 26.20702624

Name: +ve in-silico MS/MS by CFM-ID for NGFFRJBGMSPDMS-ONCYSWEASA-N
ID: NGFFRJBGMSPDMS-ONCYSWEASA-N
Comment: Energy1
Num peaks: 31
55.05422664 1.31741396
121.1011768 1.401983469
123.1168269 1.25415557
135.1168269 1.468276145
137.132477 1.564190917
149.132477 1.401983469
151.148127 1.25415557
189.1637771 1.401983469
191.1794272 1.25415557
203.1794272 1.468276145
205.1950772 1.564190917
217.1950772 1.401983469
219.2107273 1.25415557
257.2263773 1.401983469
259.2420274 1.25415557
271.2420274 1.468276145
273.2576775 1.564190917
285.2576775 1.401983469
287.2733275 1.25415557
325.2889776 2.027542227
327.3046277 1.77160828
339.3046277 1.578063296
341.3202777 1.623646843
353.3202777 3.526318831
355.3359278 2.23555449
367.3359278 1.31720495
383.3672279 1.247400657
399.3621425 1.447919735
409.382878 7.54368107
411.3621425 1.999677062
427.3934427 5.451374356

Name: +ve in-silico MS/MS by CFM-ID for NGFFRJBGMSPDMS-ONCYSWEASA-N
ID: NGFFRJBGMSPDMS-ONCYSWEASA-N
Comment: Energy2
Num peaks: 31
53.03857658 1.86430864
121.1011768 1.861637953
123.1168269 1.616652683
135.1168269 1.340883913
137.132477 1.557801848
149.132477 1.861637953
151.148127 1.616652683
189.1637771 1.861637953
191.1794272 1.616652683
203.1794272 1.340883913
205.1950772 1.557801848
217.1950772 1.861637953
219.2107273 1.616652683
257.2263773 1.861637953
259.2420274 1.616652683
271.2420274 1.340883913
273.2576775 1.557801848
285.2576775 1.861637953
287.2733275 1.616652683
325.2889776 2.582112088
327.3046277 1.76621797
339.3046277 2.045618902
341.3202777 1.29530316
353.3202777 3.203172635
355.3359278 2.313929649
381.3515779 1.301789203
395.3672279 1.327617354
397.3464925 1.757506976
397.382878 2.013362425
399.3621425 2.238397602
411.3621425 3.404776103

Name: +ve in-silico MS/MS by CFM-ID for LTWGWYLAUOBLFZ-UFBZICNVSA-N
ID: LTWGWYLAUOBLFZ-UFBZICNVSA-N
Comment: Energy0
Num peaks: 31
55.05422664 1.272239452
69.06987671 1.217039868
83.08552677 1.138609279
109.1011768 0.6320023087
111.1168269 1.408860535
113.132477 0.5924176754
139.1117415 0.7283129258
207.1743418 0.7283129258
221.2263773 0.7283129258
289.2889776 0.7283129258
313.2525921 0.7076137606
315.2682422 1.491225761
317.2838922 1.001205065
343.2995423 1.068096765
355.3359278 0.6217650566
357.3151924 1.1352448
367.3359278 0.6800227573
369.3515779 1.195519375
371.3308424 1.140259206
371.3672279 1.262095546
383.3308424 3.430564746
383.3672279 0.6747923534
385.3464925 3.406811821
385.382878 0.704854021
387.3621425 0.8370118302
397.382878 0.565847914
399.3621425 0.9075682213
399.3985281 1.278274549
409.382878 6.309717836
411.3621425 2.208480855
427.3934427 32.21549065

Name: +ve in-silico MS/MS by CFM-ID for LTWGWYLAUOBLFZ-UFBZICNVSA-N
ID: LTWGWYLAUOBLFZ-UFBZICNVSA-N
Comment: Energy1
Num peaks: 31
39.02292652 1.40362675
55.05422664 3.076088051
69.06987671 2.601148173
83.08552677 1.746863807
109.1011768 0.9947752185
111.1168269 1.210614533
139.1117415 0.8757191983
221.2263773 0.8757191983
289.2889776 0.8757191983
313.2525921 1.521035897
315.2682422 1.416570222
339.3046277 0.9614216488
341.2838922 1.056917564
341.3202777 1.297461899
343.2995423 1.163739834
353.3202777 0.9270825792
355.2995423 1.169666206
357.3151924 2.269178223
367.3359278 2.157638747
369.3515779 3.318539031
371.3308424 2.152942841
371.3672279 2.316262476
383.3308424 1.323874301
383.3672279 0.9482566303
385.3464925 0.9665849443
387.3621425 1.141386235
397.382878 1.128603845
399.3985281 3.933940258
409.382878 2.943766427
411.3621425 2.014757781
427.3934427 4.270449528

Name: +ve in-silico MS/MS by CFM-ID for LTWGWYLAUOBLFZ-UFBZICNVSA-N
ID: LTWGWYLAUOBLFZ-UFBZICNVSA-N
Comment: Energy2
Num peaks: 31
51.02292652 0.9818628208
53.03857658 1.603854085
55.05422664 3.510271218
67.05422664 1.331260208
69.06987671 1.013461241
121.0647913 0.9065726611
149.0960915 0.9065726611
189.1273916 0.9065726611
203.1794272 0.9065726611
217.1586917 0.9065726611
231.2107273 0.9065726611
271.2420274 0.9065726611
299.2733275 0.9065726611
339.3046277 2.499818254
341.3202777 1.297087328
343.2995423 1.277491058
353.3202777 1.368089307
355.3359278 1.047754113
367.3359278 2.922787944
369.3151924 1.166271506
369.3515779 2.515659049
371.3308424 0.924750271
371.3672279 2.347616303
383.3672279 1.012995116
385.382878 0.9043795086
397.3464925 1.033224404
397.382878 1.166579618
399.3621425 1.336753892
399.3985281 2.587861512
409.382878 1.083893666
411.3621425 3.515315121

Name: +ve in-silico MS/MS by CFM-ID for HUXXMBLFIWFZJD-KJRSQBGHSA-N
ID: HUXXMBLFIWFZJD-KJRSQBGHSA-N
Comment: Energy0
Num peaks: 23
43.05422664 0.62354743
71.08552677 0.6204652271
125.132477 0.4287006255
139.148127 0.62354743
153.1637771 0.4287006255
193.1950772 0.4287006255
207.2107273 0.62354743
261.2576775 0.4287006255
275.2733275 0.62354743
289.2889776 0.4287006255
341.3202777 1.235291318
343.3359278 0.6438011997
367.3359278 1.387622358
369.3515779 0.9725767319
385.3464925 0.6322850053
387.3621425 1.408187377
403.3570572 0.4826645012
409.382878 14.31366099
411.3621425 0.9695680744
417.3727072 0.6874004721
427.3934427 32.7130016
429.3727072 1.619183549
445.4040074 17.73490947

Name: +ve in-silico MS/MS by CFM-ID for HUXXMBLFIWFZJD-KJRSQBGHSA-N
ID: HUXXMBLFIWFZJD-KJRSQBGHSA-N
Comment: Energy1
Num peaks: 31
41.03857658 0.9673647654
43.05422664 1.003697318
55.05422664 1.024517107
57.06987671 1.345217924
71.08552677 0.9754701335
73.06479133 1.156705925
83.04914126 1.757471529
137.132477 0.8074275086
139.148127 1.003697318
151.148127 0.8013945846
191.1794272 0.8013945846
205.1950772 0.8074275086
207.2107273 1.003697318
219.2107273 0.8013945846
259.2420274 0.8013945846
273.2576775 0.8074275086
275.2733275 1.003697318
327.3046277 0.9768109777
341.3202777 2.356885154
343.3359278 0.9688085581
367.3359278 1.063332914
369.3515779 4.745688767
383.3308424 0.9648736276
385.3464925 1.354666224
387.3621425 3.637528036
409.382878 6.098002609
411.3621425 0.9149627492
417.3727072 0.9743227106
427.3934427 9.687337192
429.3727072 1.835178006
445.4040074 4.021113199

Name: +ve in-silico MS/MS by CFM-ID for HUXXMBLFIWFZJD-KJRSQBGHSA-N
ID: HUXXMBLFIWFZJD-KJRSQBGHSA-N
Comment: Energy2
Num peaks: 31
41.03857658 1.669322664
55.05422664 2.003664274
57.06987671 1.414297861
123.1168269 1.423958942
125.132477 1.096337448
137.0960915 1.128118474
151.148127 1.423958942
153.1637771 1.096337448
165.1273916 1.128118474
191.1794272 1.423958942
205.1586917 1.128118474
219.2107273 1.423958942
233.1899918 1.128118474
259.2420274 1.423958942
261.2576775 1.096337448
273.221292 1.128118474
287.2733275 1.423958942
289.2889776 1.096337448
301.2525921 1.128118474
327.3046277 2.409864628
341.2838922 1.128118474
341.3202777 3.128459504
343.3359278 1.156431615
369.3151924 1.128118474
371.3308424 1.277047824
383.3308424 1.334752519
385.3464925 1.514681281
411.3621425 1.614920734
415.3570572 1.657767668
417.3727072 2.683994587
429.3727072 4.665875656

Name: +ve in-silico MS/MS by CFM-ID for HFSACQSILLSUII-RWCNTHPBSA-N
ID: HFSACQSILLSUII-RWCNTHPBSA-N
Comment: Energy0
Num peaks: 31
57.06987671 0.5276914019
71.08552677 1.532691663
85.10117684 0.597777878
123.1168269 0.4850458163
125.132477 0.5281668166
139.1117415 0.5020540812
139.148127 0.7682215547
153.1637771 0.5281668166
207.1743418 0.5020540812
207.2107273 0.5281668166
221.2263773 0.7682215547
235.2420274 0.5281668166
273.2576775 0.4850458163
275.2733275 0.5281668166
289.2525921 0.5020540812
289.2889776 0.7682215547
301.2889776 0.6043618901
353.3202777 1.616558064
355.2995423 0.4767240424
355.3359278 0.9976152125
357.3151924 0.5020540812
367.3359278 0.9444801915
369.3151924 0.4613918103
369.3515779 1.738102147
371.3308424 0.6903433109
383.3308424 0.4935808336
393.3515779 0.9928174316
399.3621425 0.8644027457
409.382878 28.45669005
411.3621425 1.631230489
427.3934427 26.27266311

Name: +ve in-silico MS/MS by CFM-ID for HFSACQSILLSUII-RWCNTHPBSA-N
ID: HFSACQSILLSUII-RWCNTHPBSA-N
Comment: Energy1
Num peaks: 31
55.05422664 1.070435454
69.06987671 1.043403379
71.08552677 2.248031564
83.08552677 1.168851588
85.10117684 0.9977078649
123.0804414 0.9883957246
123.1168269 0.943415703
137.132477 0.9834266452
139.148127 1.140198426
221.2263773 1.140198426
273.2576775 0.943415703
287.2733275 0.9834266452
289.2889776 1.140198426
299.2733275 1.214409688
325.2889776 2.277306852
327.3046277 0.998268122
337.2889776 1.078487056
339.3046277 0.9879649328
351.3046277 1.154977295
353.3202777 3.350723972
355.3359278 1.033228394
367.3359278 1.715609933
369.3515779 2.437881113
371.3308424 1.061681387
383.3672279 0.985030737
393.3515779 1.143532841
397.382878 1.514768022
399.3621425 0.9423059713
409.382878 7.593494964
411.3621425 1.696533431
427.3934427 5.286523113

Name: +ve in-silico MS/MS by CFM-ID for HFSACQSILLSUII-RWCNTHPBSA-N
ID: HFSACQSILLSUII-RWCNTHPBSA-N
Comment: Energy2
Num peaks: 31
53.03857658 0.9828199752
55.05422664 1.626564838
67.05422664 1.01213123
69.06987671 0.9902936719
71.08552677 1.318529206
81.06987671 1.143686414
121.1011768 1.929485484
123.1168269 1.197925911
135.1168269 1.081586511
149.132477 1.20397436
151.148127 1.153410783
203.1794272 1.977372595
205.1950772 1.198749937
231.2107273 1.20397436
233.2263773 1.153410783
271.2420274 1.929485484
273.2576775 1.197925911
285.2576775 1.081586511
299.2733275 1.030880664
325.2889776 2.965333373
337.2889776 1.095011326
339.3046277 1.812630271
351.3046277 1.633412258
353.3202777 4.056614509
355.3359278 1.324049752
367.3359278 2.376490155
369.3515779 1.328348252
393.3515779 1.855809648
397.3464925 1.544500095
399.3621425 1.908898644
411.3621425 2.757595524

Name: +ve in-silico MS/MS by CFM-ID for DMWXCULWBSXOME-AVIQWQMWSA-N
ID: DMWXCULWBSXOME-AVIQWQMWSA-N
Comment: Energy0
Num peaks: 31
71.08552677 1.690287019
111.1168269 0.5895321667
125.132477 0.8574777957
137.132477 0.6713200098
169.1586917 0.8292771038
177.1637771 0.5872230232
183.1743418 0.5829410706
191.1794272 0.8478910101
205.1950772 0.5829410706
223.2056419 0.5829410706
237.221292 0.8381345017
245.2263773 0.5829410706
251.236942 0.5829410706
259.2420274 0.8478910101
273.2576775 0.5829410706
289.2525921 0.6670380573
303.2682422 0.8478910101
317.2838922 0.5829410706
343.2995423 0.5829410706
355.2995423 0.8157581957
357.3151924 0.8478910101
369.3151924 0.7895220657
371.3308424 1.165882141
381.3515779 1.740890576
383.3672279 1.864614156
385.3464925 0.7431267008
395.3672279 8.360158136
397.382878 2.568235129
399.3621425 1.107852805
411.3621425 2.139797156
427.3934427 40.18822671

Name: +ve in-silico MS/MS by CFM-ID for DMWXCULWBSXOME-AVIQWQMWSA-N
ID: DMWXCULWBSXOME-AVIQWQMWSA-N
Comment: Energy1
Num peaks: 31
55.05422664 1.047382126
69.06987671 1.006907906
71.08552677 2.448705525
123.1168269 1.038052717
125.132477 1.268100036
135.1168269 1.341060431
167.1430416 1.001621906
169.1586917 1.236234294
189.1637771 1.012894797
191.1794272 1.259109679
235.2056419 1.012894797
237.221292 1.249990595
257.2263773 1.012894797
259.2420274 1.259109679
287.236942 1.341060431
301.2525921 1.012894797
303.2682422 1.259109679
311.2733275 1.722204622
313.2889776 1.631829907
325.2889776 1.149567825
327.3046277 1.333125823
339.3046277 2.229924861
355.2995423 2.025789595
357.3151924 1.259109679
369.3151924 1.88690441
371.3308424 1.975315452
395.3672279 4.993541065
397.3464925 1.232093504
399.3621425 1.204285382
411.3621425 2.485134643
427.3934427 7.844416416

Name: +ve in-silico MS/MS by CFM-ID for DMWXCULWBSXOME-AVIQWQMWSA-N
ID: DMWXCULWBSXOME-AVIQWQMWSA-N
Comment: Energy2
Num peaks: 31
55.05422664 1.435384911
83.08552677 1.270077076
107.0855268 1.050651882
109.1011768 2.206122311
111.1168269 1.162539655
123.1168269 1.683126908
125.132477 1.1426945
137.132477 1.613958808
175.148127 1.006527423
177.1637771 1.642491509
179.1430416 1.050651882
203.1794272 1.006527423
219.1743418 1.050651882
247.2056419 1.050651882
311.2733275 1.704518287
315.2682422 1.006527423
325.2889776 1.410894275
339.3046277 4.497561177
341.2838922 1.006527423
341.3202777 2.776245197
353.3202777 1.009252544
355.2995423 1.456302795
355.3359278 1.28719366
369.3151924 2.013054845
371.3308424 1.557495639
381.3515779 3.941820766
383.3672279 4.7697665
395.3672279 1.705180365
397.3464925 1.57920651
399.3621425 1.801610039
411.3621425 3.526325265

Name: +ve in-silico MS/MS by CFM-ID for OMSQHPKNHFHAKB-UIAKGZBBSA-N
ID: OMSQHPKNHFHAKB-UIAKGZBBSA-N
Comment: Energy0
Num peaks: 31
55.05422664 0.8554892287
69.06987671 0.9310097298
81.06987671 0.9504005654
83.08552677 0.6865939888
99.08044139 1.233369327
109.1011768 1.248014265
111.0804414 0.6815833365
111.1168269 0.9300476854
123.1168269 0.9325153963
137.132477 0.8791618719
177.1637771 1.270250509
179.1794272 0.9463290215
191.1794272 0.9114205156
205.1950772 0.8969577443
245.2263773 1.270250509
247.2420274 0.9463290215
249.221292 0.6686248051
259.2420274 0.9114205156
273.2576775 0.8969577443
313.2889776 1.270250509
315.3046277 0.9463290215
327.3046277 2.063999843
365.3202777 0.8701537468
367.3359278 1.191537176
369.3515779 1.531030728
383.3308424 2.638994389
385.3464925 2.318809844
387.3621425 2.434758439
409.382878 12.1367006
411.3621425 0.9392518767
427.3934427 14.40088372

Name: +ve in-silico MS/MS by CFM-ID for OMSQHPKNHFHAKB-UIAKGZBBSA-N
ID: OMSQHPKNHFHAKB-UIAKGZBBSA-N
Comment: Energy1
Num peaks: 31
55.05422664 1.703016557
69.06987671 1.711973296
81.06987671 1.732584468
99.08044139 1.060468409
107.0855268 1.05320945
123.1168269 1.173518269
135.1168269 1.012100056
137.132477 1.219955108
175.148127 1.401836229
187.148127 0.9767426133
191.1794272 1.379493129
203.1794272 1.138083531
205.1950772 1.380356646
217.1950772 1.157007864
243.2107273 1.401836229
255.2107273 0.9767426133
259.2420274 1.379493129
271.2420274 1.138083531
273.2576775 1.380356646
285.2576775 1.157007864
311.2733275 1.401836229
325.2889776 1.023183773
327.3046277 3.760243643
339.3046277 1.0452964
341.3202777 1.282700676
365.3202777 1.309723807
367.3359278 1.144932102
369.3515779 2.823191181
383.3308424 1.70947472
387.3621425 1.421031731
409.382878 2.137354561

Name: +ve in-silico MS/MS by CFM-ID for OMSQHPKNHFHAKB-UIAKGZBBSA-N
ID: OMSQHPKNHFHAKB-UIAKGZBBSA-N
Comment: Energy2
Num peaks: 31
53.03857658 1.643041048
55.05422664 3.947902207
65.03857658 1.316522412
67.05422664 3.071485581
69.06987671 1.977056925
81.06987671 1.53438873
119.0855268 1.195666242
121.1011768 1.122286791
135.1168269 1.511322178
177.1637771 1.564031092
187.148127 1.489485665
189.1637771 1.566583978
191.1794272 1.430789061
201.1637771 1.118513887
203.1794272 1.918497258
205.1950772 1.571700419
217.1950772 1.508009303
245.2263773 1.564031092
255.2107273 1.489485665
257.2263773 1.566583978
259.2420274 1.430789061
269.2263773 1.118513887
271.2420274 1.918497258
273.2576775 1.571700419
285.2576775 1.508009303
313.2889776 1.564031092
325.2889776 2.086808551
327.3046277 2.839968658
339.3046277 1.582772273
353.3202777 1.176357803
411.3621425 1.388578009

Name: +ve in-silico MS/MS by CFM-ID for KQJDEZHTINCILX-WPDQSEMZSA-N
ID: KQJDEZHTINCILX-WPDQSEMZSA-N
Comment: Energy0
Num peaks: 31
69.06987671 0.6580048688
71.08552677 1.351423346
73.10117684 0.8957413114
95.08552677 0.590730591
97.10117684 0.9773202289
111.1168269 2.556830571
113.132477 0.5906513177
125.132477 0.9935100126
151.148127 0.5703419803
153.1637771 1.285454011
249.2576775 0.6515947609
255.2107273 0.9144444393
273.221292 0.7735300077
275.236942 0.5436816532
283.2420274 0.6410364599
295.2420274 0.5422622198
297.2576775 1.373570917
301.2525921 0.554044143
303.3046277 0.6515947609
311.2733275 0.5458406042
315.2682422 1.522222926
329.2838922 0.6046771408
337.2889776 0.7452076056
355.2995423 0.7512030319
369.3515779 0.6094892196
397.3464925 0.687627239
397.382878 0.8436744873
399.3621425 1.011911345
409.382878 21.72239924
411.3621425 1.641542323
427.3934427 21.46494281

Name: +ve in-silico MS/MS by CFM-ID for KQJDEZHTINCILX-WPDQSEMZSA-N
ID: KQJDEZHTINCILX-WPDQSEMZSA-N
Comment: Energy1
Num peaks: 31
67.05422664 2.8109693
69.06987671 1.895663323
71.08552677 1.583536383
95.08552677 1.480143005
97.10117684 1.168080397
109.1011768 1.091802509
111.1168269 5.746065649
125.132477 1.552495172
151.148127 1.046654452
153.1637771 1.380270788
249.2576775 0.8434164094
255.2107273 0.8395720399
271.2056419 0.9940317425
295.2420274 1.391719447
297.2576775 3.762423979
299.2733275 0.9354292322
303.3046277 0.8434164094
311.2733275 1.07133808
313.2889776 0.9648994625
315.2682422 3.347967009
329.2838922 0.8556407841
337.2889776 0.910757749
353.3202777 1.104197639
355.3359278 1.052201151
367.3359278 1.325750438
369.3515779 1.327156269
381.3515779 1.435808866
397.3464925 0.8686731709
409.382878 4.448852165
411.3621425 1.488696685
427.3934427 3.373434543

Name: +ve in-silico MS/MS by CFM-ID for KQJDEZHTINCILX-WPDQSEMZSA-N
ID: KQJDEZHTINCILX-WPDQSEMZSA-N
Comment: Energy2
Num peaks: 31
55.05422664 2.129428045
69.06987671 1.138606646
81.06987671 1.166927603
95.08552677 2.558185343
97.10117684 0.9861184735
109.1011768 1.143393594
111.1168269 3.127502647
191.1794272 0.9628732908
231.2107273 1.275354245
233.2263773 0.9657349577
241.1950772 1.311738653
243.2107273 1.203319963
259.2420274 1.008071144
261.2576775 0.9657349577
283.2420274 1.202865384
285.2576775 1.305027911
287.2733275 0.9657349577
295.2420274 1.556180485
297.2576775 2.254354059
299.2733275 0.9307310154
313.2889776 0.9105914427
353.3202777 1.590131135
367.3359278 1.949137608
369.3515779 1.220544167
381.3515779 1.332658563
383.3672279 0.9475198656
395.3672279 1.150574547
397.3464925 1.093215574
397.382878 1.744872913
399.3621425 1.122215648
411.3621425 2.784600938

Name: +ve in-silico MS/MS by CFM-ID for NLHQJXWYMZLQJY-ITQLOSQOSA-N
ID: NLHQJXWYMZLQJY-ITQLOSQOSA-N
Comment: Energy0
Num peaks: 29
55.05422664 0.9625238238
69.06987671 1.79673151
83.08552677 0.6370444778
155.1430416 0.5928666179
169.1586917 0.4641743419
209.1899918 0.5632426147
223.2056419 0.8192394971
237.221292 0.5632426147
277.2525921 0.605127254
291.2682422 0.7324318604
299.2733275 0.9535458463
303.2682422 0.462485031
317.2838922 0.7812802397
343.2995423 0.8609306706
357.3151924 0.8161182501
359.3308424 0.5219744111
371.3308424 0.8268790742
383.3308424 0.8586561653
385.3464925 1.074603093
387.3621425 0.966133764
401.3414071 1.855215467
403.3570572 1.751079602
405.3727072 0.4791567974
409.382878 13.01232988
411.3621425 0.6474886214
415.3934427 0.5303756043
427.3934427 29.25753535
429.3727072 1.109529316
445.4040074 15.60153102

Name: +ve in-silico MS/MS by CFM-ID for NLHQJXWYMZLQJY-ITQLOSQOSA-N
ID: NLHQJXWYMZLQJY-ITQLOSQOSA-N
Comment: Energy1
Num peaks: 31
55.05422664 2.837405227
69.06987671 4.8624963
83.08552677 1.85706995
155.1430416 0.9378549215
209.1899918 0.8708057299
223.2056419 1.110141595
237.221292 0.8708057299
285.2576775 0.9251512737
291.2682422 0.9329828561
297.2576775 1.343272925
299.2733275 2.268012732
301.2889776 2.200830918
305.2838922 1.033994344
315.2682422 1.038433552
317.2838922 1.635359718
319.2995423 1.224973755
341.2838922 1.060317969
343.2995423 2.184399397
345.3151924 1.461530412
353.3202777 1.22411098
355.2995423 0.8707129066
357.3151924 1.55378037
359.3308424 1.269354757
369.3151924 0.8608831498
371.3308424 2.710656622
383.3308424 0.8874376905
387.3621425 1.160645766
409.382878 5.175457987
427.3934427 7.859147423
429.3727072 1.013500746
445.4040074 3.131358741

Name: +ve in-silico MS/MS by CFM-ID for NLHQJXWYMZLQJY-ITQLOSQOSA-N
ID: NLHQJXWYMZLQJY-ITQLOSQOSA-N
Comment: Energy2
Num peaks: 31
53.03857658 2.507217905
55.05422664 2.598199161
67.05422664 1.287028939
69.06987671 2.963123574
189.1637771 1.304409164
191.1794272 1.319829876
205.1950772 1.196194123
217.1950772 1.304409164
219.2107273 1.319829876
255.2107273 1.199768646
257.2263773 1.515954708
259.2420274 1.405764427
269.2263773 1.199768646
271.2420274 1.284775708
273.2576775 1.338790215
283.2420274 1.170164045
285.2576775 2.503028756
287.2733275 1.42312912
299.2733275 1.185885406
303.2682422 1.331963053
325.2889776 1.123509728
341.2838922 1.157588957
343.2995423 2.45594797
353.3202777 1.185095687
357.3151924 1.550106805
369.3151924 1.37615775
371.3308424 2.885064619
397.382878 1.610791783
411.3621425 1.517391156
417.3727072 1.094478085
429.3727072 2.179959614

Name: +ve in-silico MS/MS by CFM-ID for KYBLAIAGFNCVHL-HXDGROSGSA-N
ID: KYBLAIAGFNCVHL-HXDGROSGSA-N
Comment: Energy0
Num peaks: 19
43.05422664 0.6309223037
69.06987671 0.6249467382
71.08552677 0.9490613351
155.1430416 0.5626749152
209.1899918 0.6060269128
223.2056419 0.8814694951
237.221292 0.6060269128
277.2525921 0.5951809941
291.2682422 0.6428937584
367.3359278 2.251855453
369.3515779 1.555409952
385.3464925 1.613324241
387.3621425 2.714091485
409.382878 13.97079678
411.3621425 0.9492051438
417.3727072 0.6164347874
427.3934427 31.93566641
429.3727072 1.509616428
445.4040074 17.31686969

Name: +ve in-silico MS/MS by CFM-ID for KYBLAIAGFNCVHL-HXDGROSGSA-N
ID: KYBLAIAGFNCVHL-HXDGROSGSA-N
Comment: Energy1
Num peaks: 31
41.03857658 0.9848236376
43.05422664 1.158093854
55.05422664 1.408626098
57.06987671 1.385001156
69.06987671 1.461970947
71.08552677 1.571481346
83.08552677 1.570091111
85.10117684 1.429533408
123.1168269 1.384085735
169.1586917 0.9049548445
203.1794272 0.8939153689
209.1899918 1.049166487
217.1950772 0.9642228578
223.2056419 1.337523764
237.221292 1.049166487
257.2263773 1.213500252
271.2420274 0.8832030332
275.236942 1.065859379
277.2525921 1.302854094
291.2682422 1.038981644
367.3359278 3.094713995
369.3515779 5.452269358
383.3308424 0.8946075341
385.3464925 2.420675569
387.3621425 4.196093638
409.382878 7.258552624
411.3621425 1.051345795
417.3727072 0.8928532405
427.3934427 10.74251805
429.3727072 1.733965653
445.4040074 4.174503595

Name: +ve in-silico MS/MS by CFM-ID for KYBLAIAGFNCVHL-HXDGROSGSA-N
ID: KYBLAIAGFNCVHL-HXDGROSGSA-N
Comment: Energy2
Num peaks: 31
41.03857658 1.798594953
43.05422664 1.387298015
53.03857658 1.179307922
55.05422664 3.101488341
57.06987671 1.117948621
69.06987671 2.022275837
71.08552677 1.205586005
83.08552677 1.309787933
123.1168269 2.235733642
125.132477 1.404022023
189.1637771 1.773115449
191.1794272 1.739820584
203.1794272 1.266517255
205.1950772 1.54719154
217.1950772 1.794255401
219.2107273 1.818006155
235.2056419 1.109533526
257.2263773 2.405331691
259.2420274 1.952207775
271.2420274 1.239475102
273.2576775 1.641962813
275.236942 1.411675872
325.2889776 1.190887048
339.3046277 1.190887048
353.3202777 2.538965179
371.3308424 1.360479638
397.382878 2.045623396
411.3621425 1.688959295
415.3570572 1.291878004
417.3727072 2.318088281
429.3727072 4.421052646

Name: +ve in-silico MS/MS by CFM-ID for VXPPHQIHBBYPMQ-ZQMJRPHISA-N
ID: VXPPHQIHBBYPMQ-ZQMJRPHISA-N
Comment: Energy0
Num peaks: 31
53.03857658 0.6203260538
55.05422664 1.378674866
97.10117684 0.9609578337
111.1168269 2.515369334
113.132477 0.5656235119
125.132477 0.9649932516
151.148127 0.5569934648
153.1637771 1.255320234
249.2576775 0.6363445723
255.2107273 0.8980338053
273.221292 0.7525279268
283.2420274 0.6295260288
297.2576775 1.34873174
301.2525921 0.5390013136
303.3046277 0.6363445723
311.2733275 0.5359675757
315.2682422 1.480785481
329.2838922 0.588259577
351.3046277 0.5444042903
353.3202777 1.262896247
355.3359278 0.9368484427
369.3515779 0.5952678684
371.3308424 0.7525279268
379.3359278 0.5548847783
381.3515779 0.672166335
397.3464925 1.73293103
397.382878 0.8230595319
399.3621425 1.533510634
409.382878 21.1496639
411.3621425 1.563051365
427.3934427 20.67208953

Name: +ve in-silico MS/MS by CFM-ID for VXPPHQIHBBYPMQ-ZQMJRPHISA-N
ID: VXPPHQIHBBYPMQ-ZQMJRPHISA-N
Comment: Energy1
Num peaks: 31
53.03857658 1.793221362
55.05422664 2.397678908
95.08552677 1.387982128
97.10117684 1.138106737
109.1011768 1.126617565
111.1168269 6.595884794
125.132477 1.475703808
151.148127 1.033679994
153.1637771 1.363202423
249.2576775 0.8329613154
255.2107273 0.8342368644
271.2056419 0.9787649286
295.2420274 1.392930543
297.2576775 3.729584944
299.2733275 0.9288575617
303.3046277 0.8329613154
311.2733275 1.06356953
313.2889776 0.9544079341
315.2682422 3.291841915
329.2838922 0.8414784195
353.3202777 1.923656042
355.3359278 1.489746349
367.3359278 1.307821301
369.3515779 1.309587389
381.3515779 1.559378978
383.3672279 0.8304772945
397.3464925 1.193251092
399.3621425 0.9144584672
409.382878 4.415779499
411.3621425 1.536464078
427.3934427 3.287945164

Name: +ve in-silico MS/MS by CFM-ID for VXPPHQIHBBYPMQ-ZQMJRPHISA-N
ID: VXPPHQIHBBYPMQ-ZQMJRPHISA-N
Comment: Energy2
Num peaks: 31
53.03857658 3.688942576
55.05422664 4.992669405
95.08552677 1.221114557
111.1168269 2.360903409
151.148127 0.8639193788
191.1794272 0.9550265708
231.2107273 1.264333213
233.2263773 0.9578649171
241.1950772 1.300654495
243.2107273 1.190687312
259.2420274 0.9998560943
261.2576775 0.9578649171
281.2263773 0.8838794432
283.2420274 1.195054642
285.2576775 1.296028739
287.2733275 0.9578649171
295.2420274 1.548114867
297.2576775 2.240052565
299.2733275 0.9269586249
313.2889776 0.9047631418
353.3202777 2.115298138
355.3359278 1.046442887
367.3359278 1.930208492
369.3515779 1.209413896
381.3515779 1.427129987
383.3672279 0.9626171273
395.3672279 1.13839646
397.3464925 1.174617762
397.382878 1.726404562
399.3621425 1.127972025
411.3621425 2.923241982

Name: +ve in-silico MS/MS by CFM-ID for FNUXMEOWJVTJJE-DTXRQUTOSA-N
ID: FNUXMEOWJVTJJE-DTXRQUTOSA-N
Comment: Energy0
Num peaks: 19
141.1273916 0.6032359924
155.1430416 0.8774100859
169.1586917 0.6032359924
209.1899918 0.6032359924
223.2056419 0.8774100859
237.221292 0.6032359924
277.2525921 0.6032359924
291.2682422 0.8774100859
305.2838922 0.6096204303
345.3151924 0.6298745832
367.3359278 2.268569472
369.3515779 1.62098709
385.3464925 1.528699622
387.3621425 3.022356415
409.382878 13.72101922
411.3621425 0.888012637
427.3934427 31.59871902
429.3727072 1.369689808
445.4040074 17.26056164

Name: +ve in-silico MS/MS by CFM-ID for FNUXMEOWJVTJJE-DTXRQUTOSA-N
ID: FNUXMEOWJVTJJE-DTXRQUTOSA-N
Comment: Energy1
Num peaks: 31
135.1168269 0.8902137839
141.1273916 1.047320996
149.132477 0.9186238139
155.1430416 1.335171051
169.1586917 1.047320996
203.1794272 0.8902137839
209.1899918 1.047320996
217.1950772 0.9224006016
223.2056419 1.335171051
237.221292 1.047320996
271.2420274 0.8902137839
277.2525921 1.047320996
285.2576775 0.9600752544
291.2682422 1.335171051
305.2838922 1.11581699
325.2889776 1.249184864
339.3046277 1.011168787
343.2995423 0.9990347686
345.3151924 1.176195133
353.3202777 2.121615527
359.3308424 1.169669168
367.3359278 3.540796181
369.3515779 5.710169795
371.3308424 1.634010787
385.3464925 2.31370525
387.3621425 4.49077849
409.382878 7.026553573
411.3621425 0.9653876762
427.3934427 10.59497704
429.3727072 1.557055166
445.4040074 4.193036892

Name: +ve in-silico MS/MS by CFM-ID for FNUXMEOWJVTJJE-DTXRQUTOSA-N
ID: FNUXMEOWJVTJJE-DTXRQUTOSA-N
Comment: Energy2
Num peaks: 31
123.1168269 1.723386191
135.1168269 1.254036533
137.132477 1.543591792
149.132477 1.293755279
151.148127 1.778789698
189.1637771 1.754137145
191.1794272 1.723386191
203.1794272 1.254036533
205.1950772 1.543591792
217.1950772 1.765946833
219.2107273 1.778789698
257.2263773 1.754137145
259.2420274 1.723386191
271.2420274 1.254036533
273.2576775 1.543591792
[truncated: 2,666,314 more chars]
