# Supplementary material for: Ion mobility collision cross-section atlas for known and unknown metabolite annotation in untargeted metabolomics
Source: Nat Commun. 2020 Aug 28;11:4334. doi: 10.1038/s41467-020-18171-8 (PMC7455731; doi:10.1038/s41467-020-18171-8)
Supplement: Supplementary file 8 — Supplementary Data 5 [file 41467_2020_18171_MOESM8_ESM.zip › 01_positive_mode/L0659/cfmid_result.txt]

1 0.32352941 CIDHBCQEXDUWEB-UHFFFAOYSA-N CC(=CCCC=C(CCC1C(=CCC(C1(C)C)O)C)C)CCC=C(CCC=C(C)C)C
2 0.32352941 ANKPMKKGZZQDIC-HJSIMFEZSA-N CC(=CCCC(=CCCC(=CCCC=C(/C)CCC1C(=C)CCC(O)C1(C)C)C)C)C
3 0.32352941 PGNPRGUAPIIGCA-UHFFFAOYSA-N CCC=CCC=CCC=CCC=CCCCCCCCCCCCCCCCCC(O)=O
4 0.32352941 CIDHBCQEXDUWEB-IVWMLIKNSA-N CC(C)=CCC\C(C)=C/CC\C(C)=C\CC\C=C(\C)CCC1C(C)=CCC(O)C1(C)C
5 0.32352941 ODQOQILTYKYMBD-UHFFFAOYSA-N CC(=CCCC=C(CCC=C(CC(C=C(C)C)O)C)C)CCC=C(CCC=C(C)C)C
6 0.30882353 QBTSBTDUYWYFAJ-XVWKQLFASA-N CC(=CCCC(=CCCC(=CCCC1C(=C)CCC2C(C)(C)C(O)CCC12C)C)C)C
7 0.30882353 QBTSBTDUYWYFAJ-OJVQTVQDSA-N CC(=CCCC(=CCCC(=CCCC1C(=C)CCC2C(C)(C)C(O)CCC12C)C)C)C
8 0.30882353 UYTXXIBPWCCCCJ-UHFFFAOYSA-N CC(=CCCC=C(C(CC=C(CCC=C(C)C)C)O)C)CCC=C(CCC=C(C)C)C
9 0.30882353 BPGVNJWOXOAFIV-XVWKQLFASA-N CC(=CCCC(=CCCC(=CCCC1C(=CCC2C(C)(C)C(O)CCC12C)C)C)C)C
10 0.30882353 JLUBMMAQMKVTGL-UHFFFAOYSA-N CC(C)=CCCC(C)=CCCC(C)=CCCC=C(C)CCC=C(C)CCC(O)C(C)=C
11 0.30882353 CIDHBCQEXDUWEB-HJSIMFEZSA-N CC1=CC[C@@H](C([C@@H]1CC/C(=C/CC/C=C(\C)/CC/C=C(\C)/CCC=C(C)C)/C)(C)C)O
12 0.30882353 QZMGJKNNSCPUOG-UHFFFAOYSA-N CC(=CCCC=C(CCC=C(C(CC=C(C)C)O)C)C)CCC=C(CCC=C(C)C)C
13 0.30882353 BWWXVAVFSFLWPK-UHFFFAOYSA-N CC(=CCCC=C(CCC=C(CCC(=C(C)C)O)C)C)CCC=C(CCC=C(C)C)C
14 0.29411765 QYIMSPSDBYKPPY-RSKUXYSASA-N CC(=CCC/C(=C/CC/C(=C/CC/C=C(\C)/CC/C=C(\C)/CC[C@H]1C(O1)(C)C)/C)/C)C
15 0.29411765 VCMHIZGSLOTBFD-UHFFFAOYSA-N CC(=CCCC=C(CCC=C(CCC=C(C)C)C)C)CCC=C(OCCC=C(C)C)C
16 0.29411765 WFOKEFXJVRQQRJ-JTMKQYIDSA-N C=CC(/C=C/C(CCC=C(CCC(=C(C)C)O)C)C)(CCC=C(CCC=C(C)C)C)C
17 0.29411765 QYIMSPSDBYKPPY-LGOXJHHLSA-N CC(=CCCC(=C/CCC(=CCCC=C(/C)CCC=C(/C)CCC1OC1(C)C)C)C)C
18 0.29411765 ZBGRMKZSJNJFTN-UHFFFAOYSA-N CC(=CCCC=C(CCC1OC1(C)CCC=C(C)C)C)CCC=C(CCC=C(C)C)C
19 0.29411765 UFMRPNJEGRFXCQ-UHFFFAOYSA-N OCC(=CCCC(=CCCC=C(CCC=C(CCC=C(C)C)C)C)C)CCC=C(C)C
20 0.29411765 JLUBMMAQMKVTGL-JUBHFWJFSA-N CC(=CCCC(=CCCC(=CCCC=C(/C)CCC=C(/C)CCC(O)C(=C)C)C)C)C
21 0.29411765 VRMNRJKHYUAMAU-AKQNHMIISA-N C=CC(/C=C/C(CCC=C(CCC=C(C)C)C)C)(CCC=C(CCC1OC1(C)C)C)C
22 0.29411765 YYKQEBVVMKRJHG-LHVQJCMKSA-N C=CC(CCC1OC1(C)CCC=C(C)C)(/C=C/C(CCC=C(CCC=C(C)C)C)C)C
23 0.29411765 QYIMSPSDBYKPPY-CBMIWKPVSA-N CC(C)=CCC\C(C)=C\CC\C(C)=C/CC\C=C(/C)CC\C=C(\C)CC[C@]1([H])OC1(C)C
24 0.29411765 KUUFWQLGJNRKBA-UHFFFAOYSA-N OCC(=CCCC(=CCCC(=CCCC=C(CCC=C(CCC=C(C)C)C)C)C)C)C
25 0.29411765 DYHHCKNHWOTQLB-UHFFFAOYSA-N OCC(=CCCC=C(CCC=C(CCC=C(C)C)C)C)CCC=C(CCC=C(C)C)C
26 0.29411765 JLUBMMAQMKVTGL-PHKCVZPVSA-N CC(=CCCC(=CCCC(=CCCC=C(/C)CCC=C(/C)CCC(O)C(=C)C)C)C)C
27 0.29411765 WCABKVGISHTOEC-IDCAHDETSA-N CC(=CCCC=C(CC(/C=C(/CCC=C(C)C)\C)O)C)CCC=C(CCC=C(C)C)C
28 0.29411765 QYIMSPSDBYKPPY-DLBGYGIOSA-N CC(=CCCC(=CCCC(=CCCC=C(/C)CCC=C(/C)CCC1OC1(C)C)C)C)C
29 0.29411765 WLPBJUVPTXWXER-UHFFFAOYSA-N CC(=CCCC=C(CCC(=C(CCC=C(C)C)C)O)C)CCC=C(CCC=C(C)C)C
30 0.29411765 QYIMSPSDBYKPPY-UHFFFAOYSA-N CC(=CCCC=C(CCC=C(CCC1OC1(C)C)C)C)CCC=C(CCC=C(C)C)C
31 0.29411765 PZEBNSXQIZNACK-UHFFFAOYSA-N C=CC(C1OC1C(CCC=C(CCC=C(C)C)C)C)(CCC=C(CCC=C(C)C)C)C
32 0.28571429 UANGZUAQBZHROY-UHFFFAOYSA-N CC(=CCOCC=C(CCC=C(CCC=C(C)C)C)C)CCC=C(CCC=C(C)C)C
33 0.27941176 OMSQHPKNHFHAKB-IYHKIIJYSA-N CC(=CCCC(=CCCC(=C/CCC(=C/CCC(=CCC(CO)C(=C)C)C)C)C)C)C
34 0.27941176 OKNUAGUDHSQPJR-OKNGLMCJSA-N C=CC(/C=C/C(CCC=C(CCC1OC1(C)C)C)C)(CCC=C(CCC=C(C)C)C)C
35 0.27941176 PWIUSBSVYVQHKZ-YFUWRLCVSA-N C=CC(/C=C/C(CCC1OC1(C)CCC=C(C)C)C)(CCC=C(CCC=C(C)C)C)C
36 0.27941176 XLTBFLSFXLLDAZ-VVFNRDJMSA-N CC(=CCCC(=CCCC(=CC1C(CO)C1(C)CCC=C(/C)CCC=C(C)C)C)C)C
37 0.27941176 RXILURRBPAWICG-MMSZMYIBSA-N CC(=CCCC(=CCCC(=CCCC(=CCCC(=CCCC(=CCO)C)C)C)C)C)C
38 0.27941176 RXILURRBPAWICG-UQUNVEFSSA-N CC(=CCCC(=CCCC(=CCCC(=CCCC(=C/CCC(=C/CO)C)C)C)C)C)C
39 0.27941176 XLTBFLSFXLLDAZ-KEJFVTEESA-N OCC1C(C1(C)CCC=C(CCC=C(C)C)C)/C=C(/CCC=C(CCC=C(C)C)C)\C
40 0.27941176 YOHWGFBAQDIHQT-YDPOZCPISA-N C=CC(/C=C(/C(CCC=C(CCC=C(C)C)C)C)\O)(CCC=C(CCC=C(C)C)C)C
41 0.27941176 ZBGRMKZSJNJFTN-SVOBQUTNSA-N CC(=CCCC(=CCCC(=CCCC=C(/C)CCC1OC1(C)CCC=C(C)C)C)C)C
42 0.27941176 ITUMVNDYDRQVTM-PFGQCHPJSA-N C=CC(/C(=C/C(CCC=C(CCC=C(C)C)C)C)/O)(CCC=C(CCC=C(C)C)C)C
43 0.27941176 IDNRMYDAWSRPJQ-MLYFWAANSA-N C=CC(CCC(=C(CCC=C(C)C)C)O)(/C=C/C(CCC=C(CCC=C(C)C)C)C)C
44 0.27941176 LWJZXMLBPLRZKK-FPVIYXNJSA-N C=CC(/C=C/C(CCC=C(CCC=C(C)C)C)C)(CCC=C(CCC(=C(C)C)O)C)C
45 0.27941176 OPDQSNQDIGJUIR-FEHKDBFISA-N CC1=C([C@@H]2CC(CC[C@@]2(CC1)C)(C)C)CC/C=C(\C)/CC[C@@H]3C(=C)CC[C@@H](C3(C)C)O
46 0.27941176 OZBVWSJPTAXJQA-FRBKMBEASA-N CC(=CCCC(=CCCC(=CCCC1OC1(C)CCC=C(/C)CCC=C(C)C)C)C)C
47 0.27941176 RXILURRBPAWICG-LWDXGBBHSA-N CC(=CCCC(=C/CCC(=C/CCC(=C/CCC(=C/CCC(=CCO)C)C)C)C)C)C
48 0.27941176 OPDQSNQDIGJUIR-UHFFFAOYSA-N CC(=CCCC1=C(C)CCC2(C1CC(C)(C)CC2)C)CCC1C(=C)CCC(C1(C)C)O
49 0.27941176 OPDQSNQDIGJUIR-XDGQYCMKSA-N CC(=C/CCC1=C(C)CCC2(C)CCC(C)(C)CC12)CCC3C(=C)CCC(O)C3(C)C
50 0.27941176 RXILURRBPAWICG-UHFFFAOYSA-N CC(=CCCC(=CCCC(=CCCC(=CCCC(=CCCC(=CCO)C)C)C)C)C)C
51 0.27941176 OMSQHPKNHFHAKB-PMERELPUSA-N CC(=CCCC(=CCCC(=CCCC(=CCCC(=CC[C@@H](CO)C(=C)C)C)C)C)C)C
52 0.27941176 OJZOLGKLEVMUBM-UHFFFAOYSA-N CC(=CCCC=C(CCC=C(CCC=C(C)C)C)C)OCCC=C(CCC=C(C)C)C
53 0.27941176 OMSQHPKNHFHAKB-UIAKGZBBSA-N CC(=CCCC(=CCCC(=CCCC(=CCCC(=CCC(CO)C(=C)C)C)C)C)C)C
54 0.27941176 XLTBFLSFXLLDAZ-VVFNRDJMSA-N CC(=CCCC(=CCCC(=C[C@@H]1[C@@H](CO)[C@]1(C)CCC=C(/C)CCC=C(C)C)C)C)C
55 0.27941176 YCPKGVFHWXIUMZ-UHFFFAOYSA-N CC(=CCCC=C(CCC=C(CCC=C(C)C)C)C)COCC=C(CCC=C(C)C)C
56 0.27941176 OPDQSNQDIGJUIR-PAPAJTGESA-N CC(=C/CCC1=C(C)CC[C@@]2(C)CCC(C)(C)C[C@@H]12)CC[C@H]3C(=C)CC[C@@H](O)C3(C)C
57 0.27941176 OZBVWSJPTAXJQA-FFUVQHCRSA-N CC(=CCCC(=CCCC(=CCCC1OC1(C)CCC=C(/C)CCC=C(C)C)C)C)C
58 0.27941176 OZBVWSJPTAXJQA-UHFFFAOYSA-N CC(=CCCC1OC1(C)CCC=C(CCC=C(C)C)C)CCC=C(CCC=C(C)C)C
59 0.27941176 RXILURRBPAWICG-SLKMIFNPSA-N CC(=CCCC(=CCCC(=CCCC(=C/CCC(=C/CCC(=C/CO)C)C)C)C)C)C
60 0.27941176 OZBVWSJPTAXJQA-AOBNKQRJSA-N CC(=CCCC(=CCCC(=CCCC1OC1(C)CCC=C(/C)CCC=C(C)C)C)C)C
61 0.27941176 HRQSDUTTZIHWJQ-UFFVCSGVSA-N C\C(CCC1C(C)=CCC(O)C1(C)C)=C/CCC1=C(C)CCC2(C)CCC(C)(C)CC12
62 0.27941176 ZBGRMKZSJNJFTN-RDYFRTLMSA-N CC(=CCCC(=CCCC(=CCCC=C(/C)CCC1OC1(C)CCC=C(C)C)C)C)C
63 0.26470588 SGDBMVMYYRXEPF-UHFFFAOYSA-N CC(=CCCC=C(CCC=C(CCC=C(C)C)C)C)CCC=C(COCC=C(C)C)C
64 0.26470588 TXMFBMGGYVLCHE-LXHHRDQOSA-N C=CC(/C=C/C(CCC=C(CCC=C(C)C)C)C)(CCC=C(OCCC=C(C)C)C)C
65 0.26470588 DGAGPZOBTQYNRE-NQCQTZSJSA-N C[C@@H](CC/C=C(\C)/CCC=C(C)C)[C@]1(CCC2=C1CC[C@@H]3[C@@]2(CC[C@@H](C3(C)C)O)C)C
66 0.26470588 QKBBLBZLRZJZRX-FLXCEDSCSA-N C=CC(/C=C/C(CCC=C(CC(C=C(C)C)O)C)C)(CCC=C(CCC=C(C)C)C)C
67 0.26470588 MUINNOMLJWUSBP-KLMKBRDJSA-N CC(=CCCC(=CCCC(=CCCC(O)C(=C)CCC=C(/C)CCC=C(C)C)C)C)C
68 0.26470588 KYEAUJONGMGMKI-WGNKEQTCSA-N C=CC(/C=C/C(CCC=C(CCC=C(C)C)C)C)(CCC=C(CC(C=C(C)C)O)C)C
69 0.26470588 IBTBZLYRNUPSAW-CEJSVNTQSA-N CC(=CCC/C(=C/CC/C(=C/CC(/C=C(\C)/CC/C=C(\C)/CCC=C(C)C)O)/C)/C)C
70 0.26470588 DOAXLXRSVZDOGD-GOYCEBIASA-N C=CC(/C=C/C(CCC(=C(CCC=C(C)C)C)O)C)(CCC=C(CCC=C(C)C)C)C
71 0.26470588 VBUWOXTVZDSTHP-HEQGEZKBSA-N CC1C2C3C(O)CC4C5(C)CCCC(C)(C)C5CCC4(C)C3(C)CCC2(C)CC=C1C
72 0.26470588 XUFFJYCMHGYMBH-IPDILTPRSA-N CC(/C=C/C(C(=C)O)(CCC=C(CCC=C(C)C)C)C)CCC=C(CCC=C(C)C)C
73 0.26470588 GABLZTUZCMFPFR-BTNACTFQSA-N OCC(/C=C/C(CCC=C(CCC=C(C)C)C)C)(CCC=C(CCC=C(C)C)C)C=C
74 0.26470588 YWMSTYMNCVTHIK-KJTUFEBCSA-N OCC(=CCCC(/C=C/C(CCC=C(CCC=C(C)C)C)C)(C=C)C)CCC=C(C)C
75 0.26470588 LALUWYKHFNGDFS-BXPLYFSKSA-N OCC(=CCCC(=CCCC(/C=C/C(CCC=C(CCC=C(C)C)C)C)(C=C)C)C)C
76 0.26470588 DGAGPZOBTQYNRE-VMSIWEJCSA-N C1[C@@]2(C)[C@@]([H])(CCC3[C@@](C)([C@H](C)CC/C=C(\C)/CC/C=C(\C)/C)CCC2=3)C(C)(C)[C@@H](O)C1
77 0.26470588 ZXZJOINVHORSPX-RVSHFOBTSA-N C=CC(/C=C/C(CCC=C(CCC=C(C)C)C)C)(COCC=C(CCC=C(C)C)C)C
78 0.26470588 VBUWOXTVZDSTHP-HHCMUIRZSA-N [H][C@@]12[C@@H](C)C(C)=CC[C@]1(C)CC[C@]1(C)[C@]2([H])[C@H](O)CC2[C@@]3(C)CCCC(C)(C)C3CC[C@@]12C
79 0.26470588 DGAGPZOBTQYNRE-UHFFFAOYSA-N CC(=CCCC(C1(C)CCC2=C1CCC1C2(C)CCC(C1(C)C)O)C)CCC=C(C)C
80 0.26470588 PXGYJRXINBZIIF-UHFFFAOYSA-N CC(=CCCC(=C(CCC=C(CCC=C(C)C)C)C)O)CCC=C(CCC=C(C)C)C
81 0.26470588 IBTBZLYRNUPSAW-NLVJNGFKSA-N CC(=CCC(/C=C(/CCC=C(CCC=C(C)C)C)\C)O)CCC=C(CCC=C(C)C)C
82 0.26470588 RNAIAEOXKXWECX-NEQLRXDWSA-N C=CC(/C=C/C(COCC=C(CCC=C(C)C)C)C)(CCC=C(CCC=C(C)C)C)C
83 0.26470588 MDXVFPSNKMXFSG-OITDODLLSA-N C=CC(/C=C/C(CCC=C(CCC=C(C)C)C)C)(CCC=C(COCC=C(C)C)C)C
84 0.26470588 AACFCESRKATSDI-SOKZWFQPSA-N CC(=CCCC(=CCCC(=CCC(CO)C(=C)CCC=C(/C)CCC=C(C)C)C)C)C
85 0.25 GGGUGZHBAOMSFJ-ITCBYVTRSA-N CC1(C)CCC2(C)CC=C3C4(C)CCC5C(C)(C)C(O)CCC5(C)C4CCC3(C)C2C1
86 0.25 VNBRFEUEYRHQBM-OPEBEUCHSA-N C[C@@H]1CCC(=C(C)C)[C@H]([C@]1(C)CC/C=C(\C)/CC/C=C(\C)/CCC=C(C)C)CCC=O
87 0.25 GGGUGZHBAOMSFJ-ZGDXSZMRSA-N CC1(C)CCC2(C)CC=C3C4(C)CCC5C(C)(C)C(O)CCC5(C)C4CCC3(C)C2C1
88 0.25 YCUSKHFWKLBQHJ-LXHHRDQOSA-N OCC(=CCCC(/C=C/C(CCC=C(CCC=C(C)C)C)(C=C)C)C)CCC=C(C)C
89 0.25 LPIMCIYBUHUAMH-AJMNEJFGSA-N OCC(/C=C/C(CCC=C(CCC=C(C)C)C)(C=C)C)CCC=C(CCC=C(C)C)C
90 0.25 UTNBBQMWELTBSN-BXPLYFSKSA-N OCC(=CCCC(=CCCC(/C=C/C(CCC=C(CCC=C(C)C)C)(C=C)C)C)C)C
91 0.25 CXKKSTIAQIUDFZ-ARUNEPKKSA-N C=CC(/C=C/C(CCC=C(CCC=C(C)C)C)(O)C)(CCC=C(CCC=C(C)C)C)C
92 0.25 PQGYSOHOYASSJV-KLIBCXQBSA-N CCC(CCC(C)C1CC=C2C3CCC4C(C)C(O)CCC4(C)C3CCC12C)C(=C)C
93 0.25 GGGUGZHBAOMSFJ-NBHZKILWSA-N CC1(C)CCC2(C)CC=C3C4(C)CCC5C(C)(C)C(O)CCC5(C)C4CCC3(C)C2C1
94 0.25 GGGUGZHBAOMSFJ-CKSYWMOSSA-N CC1(C)CCC2(C)CC=C3C4(C)CCC5C(C)(C)C(O)CCC5(C)C4CCC3(C)C2C1
95 0.25 CBKBMXNYFWWHKR-ISSAZSKYSA-N CC1(C)CCC2(C)CCC3(C)C4CC=C5C(CCCC5(C)C)C4(C)CCC3(C)C2C1O
96 0.25 VNBRFEUEYRHQBM-UHFFFAOYSA-N O=CCCC1C(=C(C)C)CCC(C1(C)CCC=C(CCC=C(CCC=C(C)C)C)C)C
97 0.25 YDXNSZOHOPEFBM-UHFFFAOYSA-N OCC(=CCCC(=C)C1CCC2(C1CCC1C2(C)CCC2C1(C)CCCC2(C)C)C)C
98 0.25 PQGYSOHOYASSJV-DVCNGPTMSA-N CCC(CCC(C)C1CC=C2C3CCC4C(C)C(O)CCC4(C)C3CCC12C)C(=C)C
99 0.25 VGTNXBMXKGAGLM-RKQNUVDDSA-N C=CC(/C=C/C(CCC=C(CCC=C(C)C)C)C)(CCC=C(C(CC=C(C)C)O)C)C
100 0.25 KHLVLBVSDDFQOG-KHRFOPLOSA-N C=CC(C(CC=C(CCC=C(C)C)C)O)(/C=C/C(CCC=C(CCC=C(C)C)C)C)C
101 0.25 SGYDZCYMKXFTKG-AQFLWIPMSA-N CC1CCC2(C)CCC3(C)C(C=CC4C5(C)CCC(O)C(C)(C)C5CCC34C)C2C1C
102 0.25 GGGUGZHBAOMSFJ-GADYQYKKSA-N C[C@]12CCC(C[C@H]1[C@@]3(CC[C@@H]4[C@]5(CC[C@@H](C([C@@H]5CC[C@]4(C3=CC2)C)(C)C)O)C)C)(C)C
103 0.25 FXWAZZIXKNFADB-UHFFFAOYSA-N OCC12CCC3(C(C2CCC1C(C)C)(C)CC=C1C3CCC2C1(C)CCCC2(C)C)C
104 0.25 GGGUGZHBAOMSFJ-DSDCBVLKSA-N CC1(C)CCC2(C)CC=C3C4(C)CCC5C(C)(C)C(O)CCC5(C)C4CCC3(C)C2C1
105 0.25 KHWWMKHRNJOWOY-GAVCEBKVSA-N CC(=CCCC(=CCCC(=C)C1CCC2C1(C)CCC3C(C)(C)C(O)CCC23C)C)C
106 0.25 QGERZRKJXVVRQA-NJACTVBXSA-N CC(=CCCC(=CCCC(=CCCC1C(C)(O)CCC2C(C)(C)C(O)CCC12C)C)C)C
107 0.25 ZXNXMHKRKWHICS-HYUZNSRQSA-N CC1(C)CCC2(C)CC=C3C4(C)CCC5C(C)(CO)CCCC5(C)C4CCC3(C)C2C1
108 0.25 ZHNXXKKTBACVCK-AGNABNLLSA-N C=CC(/C=C/C(CCC=C(OCCC=C(C)C)C)C)(CCC=C(CCC=C(C)C)C)C
109 0.25 ZXNXMHKRKWHICS-UHFFFAOYSA-N CC1(C)CCC2(C)CC=C3C4(C)CCC5C(C)(CO)CCCC5(C)C4CCC3(C)C2C1
110 0.25 QGERZRKJXVVRQA-QLLQUCFMSA-N CC(=CCCC(=CCCC(=CCCC1C(C)(O)CCC2C(C)(C)C(O)CCC12C)C)C)C
111 0.25 GGGUGZHBAOMSFJ-BAKLRDJGSA-N CC1(C)CC[C@]2(C)CC=C3[C@]4(C)CC[C@@H]5C(C)(C)[C@@H](O)CC[C@]5(C)[C@H]4CC[C@]3(C)[C@H]2C1
112 0.25 FXWAZZIXKNFADB-HPPMSGQQSA-N CC(C)C1CCC2C3(C)CC=C4C(CCC5C(C)(C)CCCC45C)C3(C)CCC12CO
113 0.25 IWDPDTURLDEIOS-AVGUGOJNSA-N CCC1(C)C(=CCC2C3(C)CCC(O)C(C)(C)C3CCC12C)C4C(C)CCC(=C)C4C
114 0.25 GGGUGZHBAOMSFJ-PYBIRMPMSA-N CC1(C)CCC2(C)CC=C3C4(C)CCC5C(C)(C)C(O)CCC5(C)C4CCC3(C)C2C1
115 0.25 GGGUGZHBAOMSFJ-AQKJCJOJSA-N CC1(C)CCC2(C)CC=C3C4(C)CCC5C(C)(C)C(O)CCC5(C)C4CCC3(C)C2C1
116 0.25 GGGUGZHBAOMSFJ-LCTNEHIHSA-N CC1(C)CC[C@@]2(C)CC=C3[C@@]4(C)CC[C@H]5C(C)(C)[C@@H](O)CC[C@]5(C)[C@@H]4CC[C@@]3(C)[C@@H]2C1
117 0.25 GGGUGZHBAOMSFJ-OQQXFSLTSA-N CC1(C)CCC2(C)CC=C3C4(C)CCC5C(C)(C)C(O)CCC5(C)C4CCC3(C)C2C1
118 0.25 GGGUGZHBAOMSFJ-ZFTJVZIYSA-N CC1(C)CCC2(C)CC=C3C4(C)CCC5C(C)(C)C(O)CCC5(C)C4CCC3(C)C2C1
119 0.25 GGGUGZHBAOMSFJ-VONAQYPGSA-N CC1(C)CCC2(C)CC=C3C4(C)CCC5C(C)(C)C(O)CCC5(C)C4CCC3(C)C2C1
120 0.25 AWNJVVRFWCINLP-CZVLICSOSA-N CCC(C)C(=C)CCC(C)C1CCC2C3=CCC4C(C)C(O)CCC4(C)C3CCC12C
121 0.25 GGGUGZHBAOMSFJ-SXCHAQDZSA-N CC1(C)CCC2(C)CC=C3C4(C)CCC5C(C)(C)C(O)CCC5(C)C4CCC3(C)C2C1
122 0.25 GGGUGZHBAOMSFJ-UHFFFAOYSA-N CC1(C)CCC2(C)CC=C3C4(C)CCC5C(C)(C)C(O)CCC5(C)C4CCC3(C)C2C1
123 0.23529412 CKYVHRSYUPJCLG-UHFFFAOYSA-N CC(=CCCC(=C1CCC2(C1CCC1C2(C)CCC2C1(C)CCC(C2(C)C)O)C)C)C
124 0.23529412 LSACXWBGTOJFEP-STSYBBLISA-N CC(C)C1CCC2(C)CCC3(C)C(=CCC4C5(C)CCC(O)C(C)(C)C5CCC34C)C12
125 0.23529412 GRPNWQFOKYUABH-UHFFFAOYSA-N CC(=CCCC=C(CCC=C(CCC(C(O)(C)C)O)C)C)CCC=C(CCC=C(C)C)C
126 0.23529412 CUYKFKZIWQDIMK-ULQMBRTRSA-N CC(C)C1C(O)CC2C1(C)CCC3(C)C4CCC5C(C)(C)CCCC5(C)C4=CCC23C
127 0.23529412 CKYVHRSYUPJCLG-PTZNGALWSA-N CC(=CCCC(=C/1CCC2(C)C1CCC3C4(C)CCC(O)C(C)(C)C4CCC23C)C)C
128 0.23529412 JFSHUTJDVKUMTJ-QHPUVITPSA-N C[C@@]12CC[C@@]3(C(=CC[C@H]4[C@]3(CC[C@@H]5[C@@]4(CC[C@@H](C5(C)C)O)C)C)[C@@H]1CC(CC2)(C)C)C
129 0.23529412 JFSHUTJDVKUMTJ-UHFFFAOYSA-N OC1CCC2(C(C1(C)C)CCC1(C2CC=C2C1(C)CCC1(C2CC(C)(C)CC1)C)C)C
130 0.23529412 YBYPZRUPFJPZSU-VTYFQIIBSA-N CC1(C)CCC2(C)C3CCC4C5(C)CCC(O)C(C)(C)C5CCC4(C)C3(C)CC=C2C1
131 0.23529412 JFSHUTJDVKUMTJ-UZXSNVDGSA-N CC1(C)CCC2(C)CCC3(C)C(=CCC4C5(C)CCC(O)C(C)(C)C5CCC34C)C2C1
132 0.23529412 WZNULLZQWFAQJO-PNZOOJBUSA-N CC1(C)CCC(=C)C2CC3(C)C(CCC4C5(C)CCC(O)C(C)(C)C5CCC34C)CC12
133 0.23529412 JFSHUTJDVKUMTJ-BBXTWPCCSA-N CC1(C)CCC2(C)CCC3(C)C(=CCC4C5(C)CCC(O)C(C)(C)C5CCC34C)C2C1
134 0.23529412 ULWYRERWMYGJNF-ULPBYVOSSA-N CC1CCC2(C)CCC34CC3(CCC5C6(C)CCC(O)C(C)(C)C6CCC45C)C2C1C
135 0.23529412 JFSHUTJDVKUMTJ-RONBNJKWSA-N CC1(C)CCC2(C)CCC3(C)C(=CCC4C5(C)CCC(O)C(C)(C)C5CCC34C)C2C1
136 0.23529412 GGGUGZHBAOMSFJ-KPYRJEJNSA-N C1C[C@]2(C)[C@@]3([H])CC[C@@]4(C)[C@]5([H])CC(C)(C)CC[C@]5(C)CC=C4[C@]3(C)CCC2C(C)(C)[C@H]1O
137 0.23529412 NHGXPCMOOYQHGE-QGTGJCAVSA-N CC(C)C1CCC2(C)CCC3(C)C(C=CC4C5(C)CCC(O)C(C)(C)C5CCC34C)C12
138 0.23529412 JFSHUTJDVKUMTJ-PTZWYOOJSA-N CC1(C)CCC2(C)CCC3(C)C(=CCC4C5(C)CCC(O)C(C)(C)C5CCC34C)C2C1
139 0.23529412 LSACXWBGTOJFEP-XXDUESNTSA-N CC(C)C1CCC2(C)CCC3(C)C(=CCC4C5(C)CCC(O)C(C)(C)C5CCC34C)C12
140 0.23529412 LSACXWBGTOJFEP-KJGCLVRYSA-N CC(C)C1CCC2(C)CCC3(C)C(=CCC4C5(C)CCC(O)C(C)(C)C5CCC34C)C12
141 0.23529412 ULWYRERWMYGJNF-MGEAJNHZSA-N CC1CCC2(C)CCC34CC3(CCC5C6(C)CCC(O)C(C)(C)C6CCC45C)C2C1C
142 0.23529412 NGHRDPUHCNMDFS-CXNPOXDRSA-N CC1(C)CCC2(C)CC=C3C(C)(CCC4(C)C5CCC(O)C(C)(C)C5CCC34C)C2C1
143 0.23529412 CKYVHRSYUPJCLG-BIUZNXKKSA-N CC(=CCC/C(=C\1/CC[C@]2(C1CCC3[C@@]2(CCC4[C@@]3(CC[C@@H](C4(C)C)O)C)C)C)/C)C
144 0.23529412 LSACXWBGTOJFEP-OAJQMFOOSA-N CC(C)C1CCC2(C)CCC3(C)C(=CCC4C5(C)CCC(O)C(C)(C)C5CCC34C)C12
145 0.23529412 LSACXWBGTOJFEP-UHFFFAOYSA-N CC(C)C1CCC2(C)CCC3(C)C(=CCC4C5(C)CCC(O)C(C)(C)C5CCC34C)C12
146 0.23529412 JFSHUTJDVKUMTJ-VXWASQBWSA-N CC1(C)CCC2(C)CCC3(C)C(=CCC4C5(C)CCC(O)C(C)(C)C5CCC34C)C2C1
147 0.23529412 JFSHUTJDVKUMTJ-ZDYWHOCYSA-N CC1(C)CCC2(C)CCC3(C)C(=CCC4C5(C)CCC(O)C(C)(C)C5CCC34C)C2C1
148 0.23529412 JFSHUTJDVKUMTJ-OBIOJQFPSA-N CC1(C)CCC2(C)CCC3(C)C(=CCC4C5(C)CCC(O)C(C)(C)C5CCC34C)C2C1
149 0.23529412 JFSHUTJDVKUMTJ-XJNUBZBUSA-N CC1(C)CCC2(C)CCC3(C)C(=CCC4C5(C)CCC(O)C(C)(C)C5CCC34C)C2C1
150 0.23529412 FHVRTHIWQBTFQE-CDEXHJJRSA-N CC(=CCC=C(/C)C1CCC2(C)C1CCC3C4(C)CCC(O)C(C)(C)C4CCC23C)C
151 0.23529412 MGNCOTXEQQUIQE-OYBBWNTCSA-N CC1(C)CCCC2(C)C1CCC3(C)C2=CCC4C5(C)CCC(O)C(C)(C)C5CCC34C
152 0.23529412 JFSHUTJDVKUMTJ-SVGPYXQHSA-N CC1(C)CCC2(C)CCC3(C)C(=CCC4C5(C)CCC(O)C(C)(C)C5CCC34C)C2C1
153 0.23529412 LSACXWBGTOJFEP-PLFSCLRPSA-N CC(C)C1CCC2(C)CCC3(C)C(=CCC4C5(C)CCC(O)C(C)(C)C5CCC34C)C12
154 0.23529412 JFSHUTJDVKUMTJ-BGWFOOKSSA-N CC1(C)CCC2(C)CCC3(C)C(=CCC4C5(C)CCC(O)C(C)(C)C5CCC34C)C2C1
155 0.23529412 JFSHUTJDVKUMTJ-XZYYYGRBSA-N CC1(C)CCC2(C)CCC3(C)C(=CCC4C5(C)CCC(O)C(C)(C)C5CCC34C)C2C1
156 0.23529412 JFSHUTJDVKUMTJ-YTMGNKDFSA-N CC1(C)CCC2(C)CCC3(C)C(=CCC4C5(C)CCC(O)C(C)(C)C5CCC34C)C2C1
157 0.23529412 FHVRTHIWQBTFQE-DAHBPKAMSA-N CC(=CCC=C(C)/C1CCC2(C)C1CCC3C4(C)CCC(O)C(C)(C)C4CCC23C)C
158 0.23529412 JFSHUTJDVKUMTJ-PRMJEPTFSA-N CC1(C)CCC2(C)CCC3(C)C(=CCC4C5(C)CCC(O)C(C)(C)C5CCC34C)C2C1
159 0.23529412 QRIRNIVSCYZKBQ-AWQFTUOYSA-N CC(C\C=C(/C)C(C)C)C1CCC2(C)C3=C(CCC12C)C1(C)CCC(O)C(C)C1CC3
160 0.23529412 JFSHUTJDVKUMTJ-QAFVHMISSA-N CC1(C)CCC2(C)CCC3(C)C(=CCC4C5(C)CCC(O)C(C)(C)C5CCC34C)C2C1
161 0.23529412 JFSHUTJDVKUMTJ-FKZBLDDMSA-N CC1(C)CCC2(C)CCC3(C)C(=CCC4C5(C)CCC(O)C(C)(C)C5CCC34C)C2C1
162 0.23529412 JFSHUTJDVKUMTJ-SDZSFYDGSA-N CC1(C)CCC2(C)CCC3(C)C(=CCC4C5(C)CCC(O)C(C)(C)C5CCC34C)C2C1
163 0.23529412 JFSHUTJDVKUMTJ-XUSSDIGQSA-N CC1(C)CCC2(C)CCC3(C)C(=CCC4C5(C)CCC(O)C(C)(C)C5CCC34C)C2C1
164 0.23529412 DXMBEEWPZJHWEY-QJEKVVCDSA-N CC1(C)CC[C@]2(C)CC[C@]3(C)[C@H](CC[C@@H]4[C@@]5(C)CC[C@@H](O)C(C)(C)C5=CC[C@@]34C)[C@@H]2C1
165 0.23529412 FROOIHBUNWREHU-UHFFFAOYSA-N OCC1(C)CCCC2(C1CCC1(C2CCC2C1(C)CCC2C(=C)CCC=C(C)C)C)C
166 0.23529412 IPTZBUJWSOFPQR-KXWCSLJASA-N C=CC(/C=C/C(CCC=C(COCC=C(C)C)C)C)(CCC=C(CCC=C(C)C)C)C
167 0.23529412 KRMCRDNDVNGZDL-UHFFFAOYSA-N CC(CCC(=C)C(C)(C)C)C1CCC2C3=CCC4C(C)C(O)CCC4(C)C3CCC12C
168 0.23529412 LSACXWBGTOJFEP-RCDKSLDDSA-N CC(C)C1CCC2(C)CCC3(C)C(=CCC4C5(C)CCC(O)C(C)(C)C5CCC34C)C12
169 0.23529412 NYQSNKNDZLXNGH-LTSDGYHESA-N CC1(C)CC[C@]2(C)CC[C@H]3[C@@](C)(CC[C@H]4[C@@]3(C)CC=C5C(C)(C)[C@@H](O)CC[C@]45C)[C@@H]2C1
170 0.23529412 FHVRTHIWQBTFQE-WJQSYXMBSA-N CC(=CCC=C(C)[C@H]1CC[C@]2(C)[C@@H]1CC[C@@H]3[C@@]4(C)CC[C@H](O)C(C)(C)[C@@H]4CC[C@@]23C)C
171 0.23529412 JFSHUTJDVKUMTJ-RYGBWLFBSA-N CC1(C)CCC2(C)CCC3(C)C(=CCC4C5(C)CCC(O)C(C)(C)C5CCC34C)C2C1
172 0.23529412 DXMBEEWPZJHWEY-XDUMLAPESA-N CC1(C)CCC2(C)CCC3(C)C(CCC4C5(C)CCC(O)C(C)(C)C5=CCC34C)C2C1
173 0.23529412 JFSHUTJDVKUMTJ-XEGXGYEPSA-N CC1(C)CCC2(C)CCC3(C)C(=CCC4C5(C)CCC(O)C(C)(C)C5CCC34C)C2C1
174 0.23529412 RABUBYDNOGZFNC-JRGXTLSBSA-N C=CC(CC(/C=C(/CCC=C(C)C)\C)O)(/C=C/C(CCC=C(CCC=C(C)C)C)C)C
175 0.23529412 PAXJKKJABFNINE-NDACHJDESA-N C=CC(/C=C/C(C(CC=C(CCC=C(C)C)C)O)C)(CCC=C(CCC=C(C)C)C)C
176 0.23529412 ZAZWDUQQBYKKDN-UHFFFAOYSA-N OC1CC(C)(C)C2C(C1)(C)C1CCC3C(C1(CC2)C)(C)CCC3C(=C)CCC=C(C)C
177 0.23529412 SODCCKMIGVWYPX-UHFFFAOYSA-N CC(=CCCC(=C)C1CCC2(C1CCC1C2(C)CCC2(C1(C)CCCC2(C)C)O)C)C
178 0.23529412 GCXFLBAOBOCPOD-PWEPLUEVSA-N C=CC(/C=C/C(CCC=C(C(CC=C(C)C)O)C)C)(CCC=C(CCC=C(C)C)C)C
179 0.23529412 MFPHRBDWUYSONT-UIYPQQCLSA-N CC1(C)CCCC2C3=CCC4C5(C)CCC(O)C(C)(C)C5CCC4(C)C3(C)CCC12C
180 0.23529412 LSACXWBGTOJFEP-DXGONMJDSA-N CC(C)C1CCC2(C)CCC3(C)C(=CCC4C5(C)CCC(O)C(C)(C)C5CCC34C)C12
181 0.23529412 CUYKFKZIWQDIMK-UHFFFAOYSA-N CC(C1C(O)CC2C1(C)CCC1(C2(C)CC=C2C1CCC1C2(C)CCCC1(C)C)C)C
182 0.23529412 SCXHRLNUONIUGE-UHFFFAOYSA-N CC(C1CCC2C1(C)CCC1(C2(C)CC=C2C1CCC1C2(C)CCCC1(C)C)C)(O)C
183 0.23529412 JFSHUTJDVKUMTJ-NLSYQZLWSA-N CC1(C)CCC2(C)CCC3(C)C(=CCC4C5(C)CCC(O)C(C)(C)C5CCC34C)C2C1
184 0.2238806 WPKHMFINOZIKII-CRENYYPLSA-N CC1(C)CCC2(C)CC=C3C(C)(CCC4C5(C)CCCC(C)(C)C5C(O)CC34C)C2C1
185 0.22222222 URTAWTQUPMGAPN-IODSQUAHSA-N CC(C)C1CC(O)C2C1(C)CCC3(C)C4CCC5C(C)(C)CCCC5(C)C4=CCC23C
186 0.22222222 GYMHSRLMVGFHQS-NCRORLQZSA-N CC(C)C1CC(O)C2C1(C)CCC3(C)C4=CCC5C(C)(C)CCCC5(C)C4CCC23C
187 0.22222222 FCQPUJOYTBQVGK-LEDBPPDASA-N CC(C)C1CC(O)C2C1(C)CCC3(C)C4CCC5(C)C(CCC=C5C)C4(C)CCC23C
188 0.22222222 URTAWTQUPMGAPN-UHFFFAOYSA-N CC(C1CC(C2C1(C)CCC1(C2(C)CC=C2C1CCC1C2(C)CCCC1(C)C)C)O)C
189 0.22222222 YXOOIZWAERXJHT-UHFFFAOYSA-N CC(=CCCC(=C)C1CCC2(C1(O)CCC1C2(C)CCC2C1(C)CCCC2(C)C)C)C
190 0.22058824 ZDFUASMRJUVZJP-YJTSPEHOSA-N CC1(C)CCC2(C)CCC3(C)C4=CCC5C(C)(C)C(O)CCC5(C)C4CCC3(C)C2C1
191 0.22058824 FSLPMRQHCOLESF-GMZLUXTDSA-N CC1CCC2(C)CCC3(C)C(=CCC4C5(C)CCC(O)C(C)(C)C5CCC34C)C2C1C
192 0.22058824 LPZCCMIISIBREI-WXOUUVTBSA-N CC=C(/CCC(C)C1CCC2C3=CCC4C(C)C(O)CCC4(C)C3CCC12C)C(C)C
193 0.22058824 FSLPMRQHCOLESF-WLUFWNQDSA-N CC1CCC2(C)CCC3(C)C(=CCC4C5(C)CCC(O)C(C)(C)C5CCC34C)C2C1C
194 0.22058824 FSLPMRQHCOLESF-SFMCKYFRSA-N C[C@@H]1CC[C@@]2(CC[C@@]3(C(=CC[C@H]4[C@]3(CC[C@@H]5[C@@]4(CC[C@@H](C5(C)C)O)C)C)[C@@H]2[C@H]1C)C)C
195 0.22058824 AKVZDXJZUDQNTI-GKWDERGLSA-N CC=C(CCC(C)C1CCC2=C3CCC4C(C)C(O)CCC4(C)C3CCC12C)/C(C)C
196 0.22058824 SMWJMANZAUOOHP-IKVAXNEPSA-N CC(C)C1CCC2(C)CC=C3C4(C)CCC5C(C)(C)C(O)CCC5(C)C4CCC3(C)C12
197 0.22058824 MPTIJFTWLPEOOP-JUVNTQDTSA-N CC=C(CCC(C)C1CCC2C3=C(CCC12C)C4(C)CCC(O)C(C)C4CC3)/C(C)C
198 0.22058824 LPZCCMIISIBREI-JXMPMKKESA-N C/C=C(/CC[C@@H](C)[C@H]1CC[C@@H]2[C@@]1(CC[C@H]3C2=CC[C@@H]4[C@@]3(CC[C@@H]([C@H]4C)O)C)C)\C(C)C
199 0.22058824 LPZCCMIISIBREI-KASBWRGTSA-N CC=C(CCC(C)C1CCC2C3=CCC4C(C)C(O)CCC4(C)C3CCC12C)/C(C)C
200 0.22058824 FSLPMRQHCOLESF-CTRFDCHSSA-N CC1CCC2(C)CCC3(C)C(=CCC4C5(C)CCC(O)C(C)(C)C5CCC34C)C2C1C
201 0.22058824 FSLPMRQHCOLESF-BMOFKWOZSA-N CC1CCC2(C)CCC3(C)C(=CCC4C5(C)CCC(O)C(C)(C)C5CCC34C)C2C1C
202 0.22058824 NGFFRJBGMSPDMS-ZJJHUPNDSA-N CC1C2C3CCC4C5(C)CCC(O)C(C)(C)C5CCC4(C)C3(C)CCC2(C)CC=C1C
203 0.22058824 FSLPMRQHCOLESF-KWIXFHDXSA-N CC1CCC2(C)CCC3(C)C(=CCC4C5(C)CCC(O)C(C)(C)C5CCC34C)C2C1C
204 0.22058824 HGKGZBAXPIRVLR-KINKHSHKSA-N CC1(C)CCCC2C1(C)CCC3(C)C4=CCC5C(C)(C)C(O)CCC5(C)C4CCC23C
205 0.22058824 FSLPMRQHCOLESF-WYWZMYMISA-N CC1CCC2(C)CCC3(C)C(=CCC4C5(C)CCC(O)C(C)(C)C5CCC34C)C2C1C
206 0.22058824 ZDFUASMRJUVZJP-KCPLOLCQSA-N CC1(C)CCC2(C)CCC3(C)C4=CCC5C(C)(C)C(O)CCC5(C)C4CCC3(C)C2C1
207 0.22058824 HGKGZBAXPIRVLR-BDLOYTSASA-N CC1(C)CCCC2C1(C)CCC3(C)C4=CCC5C(C)(C)C(O)CCC5(C)C4CCC23C
208 0.22058824 AUDADELPAKYMJB-WVEORMEDSA-N CC(=CCCC(=CCCC(=CCC(CCC(=CCCC(=CCO)C)C)C(=C)C)C)C)C
209 0.22058824 NGFFRJBGMSPDMS-DOHMROJQSA-N CC1C2C3CCC4C5(C)CCC(O)C(C)(C)C5CCC4(C)C3(C)CCC2(C)CC=C1C
210 0.22058824 JPIRLIZZOSSGHC-UHFFFAOYSA-N CC(CCC=C(C)C)C1CCC2(C)C3CC=C4C(C)(C)C(O)CCC4(C)C3CCC12C
211 0.22058824 ZDFUASMRJUVZJP-GIIHIBIBSA-N CC1(C)CCC2(C)CCC3(C)C4=CCC5C(C)(C)C(O)CCC5(C)C4CCC3(C)C2C1
212 0.22058824 GHXNTTGYUBGTRM-UHFFFAOYSA-N CCC(CCC(C)C1CCC2C3=CCC4C(C)C(O)CCC4(C)C3CCC12C)C(C)=C
213 0.22058824 JOCIRBSYAYKMEF-YDPPSCFKSA-N C[C@@]12CC[C@@]3(C(=C1CC(CC2)(C)C)CC[C@H]4[C@]3(CC[C@@H]5[C@@]4(CC[C@@H](C5(C)C)O)C)C)C
214 0.22058824 ZDFUASMRJUVZJP-UHFFFAOYSA-N CC1(C)CCC2(C)CCC3(C)C4=CCC5C(C)(C)C(O)CCC5(C)C4CCC3(C)C2C1
215 0.22058824 FOAKGLWNANRWRP-UHFFFAOYSA-N CC1CCC2(C)CCC3(C)C4=C(CCC3(C)C2C1C)C1(C)CCC(O)C(C)(C)C1CC4
216 0.22058824 JZEIAWWDMBPIPN-UHFFFAOYSA-N CC(=CCCC(=C)C1(O)CCC2(C1CCC1C2(C)CCC2C1(C)CCCC2(C)C)C)C
217 0.22058824 LPZCCMIISIBREI-GZIVZEMBSA-N C\C=C(/CCC(C)C1CCC2C3=CCC4C(C)C(O)CCC4(C)C3CCC12C)C(C)C
218 0.22058824 LPZCCMIISIBREI-UHFFFAOYSA-N CC=C(C(C)C)CCC(C1CCC2C1(C)CCC1C2=CCC2C1(C)CCC(C2C)O)C
219 0.22058824 LPZCCMIISIBREI-WJGZXGSFSA-N CC=C(/CCC(C)C1CCC2C3=CCC4C(C)C(O)CCC4(C)C3CCC12C)C(C)C
220 0.22058824 JOCIRBSYAYKMEF-APYHVRCLSA-N CC1(C)CCC2(C)CCC3(C)C(=C2C1)CCC4C5(C)CCC(O)C(C)(C)C5CCC34C
221 0.22058824 FSLPMRQHCOLESF-FRCIEAHOSA-N CC1CCC2(C)CCC3(C)C(=CCC4C5(C)CCC(O)C(C)(C)C5CCC34C)C2C1C
222 0.22058824 HGKGZBAXPIRVLR-SIDKKLKUSA-N CC1(C)CCCC2C1(C)CCC3(C)C4=CCC5C(C)(C)C(O)CCC5(C)C4CCC23C
223 0.22058824 FSLPMRQHCOLESF-SRANHGHNSA-N CC1CCC2(C)CCC3(C)C(=CCC4C5(C)CCC(O)C(C)(C)C5CCC34C)C2C1C
224 0.22058824 MPTIJFTWLPEOOP-OQDGWRGUSA-N CC=C(CCC(C)C1CCC2C3=C(CCC12C)C4(C)CCC(O)C(C)C4CC3)/C(C)C
225 0.22058824 AKVZDXJZUDQNTI-UYOCIXKTSA-N C\C=C(\CCC(C)C1CCC2=C3CCC4C(C)C(O)CCC4(C)C3CCC12C)C(C)C
226 0.22058824 ZEDMXJOKIJVWKQ-XIPBKTSBSA-N CC(CCC(C)(C)C(=C)C)C1CCC2C3=CCC4C(C)C(O)CCC4(C)C3CCC12C
227 0.22058824 NGFFRJBGMSPDMS-QGTGJCAVSA-N CC1C2C3CCC4C5(C)CCC(O)C(C)(C)C5CCC4(C)C3(C)CCC2(C)CC=C1C
228 0.22058824 JPIRLIZZOSSGHC-FPLOEHELSA-N CC(CCC=C(C)C)C1CCC2(C)C3CC=C4C(C)(C)C(O)CCC4(C)C3CCC12C
229 0.22058824 NEOHITMOPMFBMX-BYTGHEENSA-N CC(C)C(=C)CCC(C)C1CCC2C3=CCC4C(C)(C)C(O)CCC4(C)C3CCC12C
230 0.22058824 WZAMDSBJONFHAO-UHFFFAOYSA-N CC(C)=CCCC(=C)C1CCC2(C)C1CCC1C3(C)CCC(O)C(C)(C)C3CCC21C
231 0.22058824 NGFFRJBGMSPDMS-UHFFFAOYSA-N CC1C2C3CCC4C5(C)CCC(O)C(C)(C)C5CCC4(C)C3(C)CCC2(C)CC=C1C
232 0.22058824 WZAMDSBJONFHAO-WJQSYXMBSA-N CC(=CCCC(=C)C1CCC2(C)C1CCC3C4(C)CCC(O)C(C)(C)C4CCC23C)C
233 0.22058824 SMWJMANZAUOOHP-MBRGIOJGSA-N CC(C)C1CCC2(C)CC=C3C4(C)CCC5C(C)(C)C(O)CCC5(C)C4CCC3(C)C12
234 0.22058824 LPZCCMIISIBREI-VCPDRTKFSA-N CC=C(CCC(C)C1CCC2C3=CCC4C(C)C(O)CCC4(C)C3CCC12C)/C(C)C
235 0.22058824 VCYJAQSMQMNKRL-UHFFFAOYSA-N CC(C1(O)CCC2C1(C)CCC1(C2(C)CC=C2C1CCC1C2(C)CCCC1(C)C)C)C
236 0.22058824 FSLPMRQHCOLESF-QJYIJPODSA-N [H][C@@]12[C@H](C)[C@@H](C)CC[C@]1(C)CC[C@]1(C)C2=CCC2[C@@]3(C)CC[C@H](O)C(C)(C)C3CC[C@@]12C
237 0.22058824 GIHCLKOOHUYRPR-UHFFFAOYSA-N OCC(C1CCC2C1(C)CCC1(C2(C)CC=C2C1CCC1C2(C)CCCC1(C)C)C)C
238 0.22058824 KBFQMJZLTQCBHB-UHFFFAOYSA-N CC(C1CCC2C1(C)C(O)CC1(C2(C)CC=C2C1CCC1C2(C)CCCC1(C)C)C)C
239 0.22058824 JOCIRBSYAYKMEF-UHFFFAOYSA-N OC1CCC2(C(C1(C)C)CCC1(C2CCC2=C3CC(C)(C)CCC3(CCC12C)C)C)C
240 0.22058824 FSLPMRQHCOLESF-UHFFFAOYSA-N CC1CCC2(C(C1C)C1=CCC3C(C1(CC2)C)(C)CCC1C3(C)CCC(C1(C)C)O)C
241 0.22058824 MPTIJFTWLPEOOP-UYOCIXKTSA-N C\C=C(\CCC(C)C1CCC2C3=C(CCC12C)C1(C)CCC(O)C(C)C1CC3)C(C)C
242 0.22058824 LPZCCMIISIBREI-MTFRKTCUSA-N CC=C(CC[C@@H](C)[C@H]1CC[C@H]2C3=CC[C@H]4[C@H](C)[C@@H](O)CC[C@]4(C)[C@H]3CC[C@]12C)C(C)C
243 0.22058824 PUTXDAKUBZBEOG-YOGFRIKOSA-N CC1(C)CCCC2(C)C3CCC4C5(C)CCC(O)C(C)(C)C5CCC4(C)C3(C)CC=C12
244 0.22058824 CBMRDCRNPPQRDB-UHFFFAOYSA-N CC(=CCCC(=C)C1CCC2(C1CCC1C2(C)CCC2C1(C)COCCC2(C)C)C)C
245 0.22058824 SMWJMANZAUOOHP-YHWDXZSOSA-N CC(C)C1CCC2(C)CC=C3C4(C)CCC5C(C)(C)C(O)CCC5(C)C4CCC3(C)C12
246 0.22058824 FSLPMRQHCOLESF-ATYKLFGPSA-N CC1CCC2(C)CCC3(C)C(=CCC4C5(C)CCC(O)C(C)(C)C5CCC34C)C2C1C
247 0.22058824 OYFUVVSDGVEUMN-DOFZRALJSA-N C(CCCCCCCCCCCCC/C=C\C/C=C\C/C=C\C/C=C\CCCCC)(=O)O
248 0.22058824 WZAMDSBJONFHAO-UGDZPKFTSA-N CC(=CCCC(=C)C1CCC2(C)C1CCC3C4(C)CCC(O)C(C)(C)C4CCC23C)C
249 0.22058824 NGFFRJBGMSPDMS-UJVMZRTBSA-N C1C[C@]2(C)C3CC[C@]4([H])[C@@]5([H])[C@H](C)C(C)=CC[C@]5(C)CC[C@@]4(C)[C@]3(C)CCC2C(C)(C)[C@H]1O
250 0.22058824 PUTXDAKUBZBEOG-GWNGJUQLSA-N CC1(C)CCCC2(C)C3CCC4C5(C)CCC(O)C(C)(C)C5CCC4(C)C3(C)CC=C12
251 0.22058824 YCDNZZAYPAVQBT-QFUTUHMLSA-N CC(/C=C/C(C1CO1)(CCC=C(CCC=C(C)C)C)C)CCC=C(CCC=C(C)C)C
252 0.22058824 FSLPMRQHCOLESF-BVTTWENVSA-N CC1CCC2(C)CCC3(C)C(=CCC4C5(C)CCC(O)C(C)(C)C5CCC34C)C2C1C
253 0.22058824 CGLQOXNFBZNJSB-AOHICUFCSA-N CC(C)CCC=C(C)/C1CCC2(C)C1=CCC3C4(C)CCC(O)C(C)(C)C4CCC23C
254 0.22058824 HYGMPNYQUDVYCA-SQSYOYSUSA-N C1C[C@]2(C)[C@@]3([H])CC=C4[C@]5([H])CC[C@H](C(C)C)[C@@]5(C)CC[C@@]4(C)[C@]3(C)CCC2C(C)(C)[C@H]1O
255 0.22058824 DWJXHZLPLCUYSE-KRSCQUNKSA-N C=CC(/C=C/C(CC(/C=C(/CCC=C(C)C)\C)O)C)(CCC=C(CCC=C(C)C)C)C
256 0.22058824 VWUGAIMYTMQVFJ-PQSOHBQGSA-N CC1CCC2(CO)CCC3(C)C(=CCC4C5(C)CCCC(C)(C)C5CCC34C)C2C1C
257 0.22058824 PUTXDAKUBZBEOG-VTYFQIIBSA-N C1C[C@]2(C)[C@@]3([H])CC[C@]4([H])[C@@]5(C)CCCC(C)(C)C5=CC[C@@]4(C)[C@]3(C)CC[C@@]2([H])C(C)(C)[C@H]1O
258 0.22058824 FSLPMRQHCOLESF-UDTIEESXSA-N CC1CCC2(C)CCC3(C)C(=CCC4C5(C)CCC(O)C(C)(C)C5CCC34C)C2C1C
259 0.22058824 QGUINPSMSQXDMY-UBDXAWBSSA-N CC1(C)CCC2(C)CCC3(C)C4CCC5C(C)(C)C(O)CCC5(C)C4=CCC3(C)C2C1
260 0.22058824 VOKLEOFNMAVWIU-ASWOCWFLSA-N CC(C)C(=C)CCC(C)C1CCC2(C)C3=C(CCC12C)C4CCC(O)C(C)(C)C4CC3
261 0.22058824 FSLPMRQHCOLESF-HDUYKXQHSA-N CC1CCC2(C)CCC3(C)C(=CCC4C5(C)CCC(O)C(C)(C)C5CCC34C)C2C1C
262 0.22058824 FSLPMRQHCOLESF-FDITYUHTSA-N CC1CCC2(C)CCC3(C)C(=CCC4C5(C)CCC(O)C(C)(C)C5CCC34C)C2C1C
263 0.22058824 FSLPMRQHCOLESF-SQBZAPBLSA-N CC1CCC2(C)CCC3(C)C(=CCC4C5(C)CCC(O)C(C)(C)C5CCC34C)C2C1C
264 0.22058824 DMYIXWHSIOIUEM-UHFFFAOYSA-N C=C(C1CCC2(C1CCC1C2(C)CCC2C1(C)CCCC2(C)C)C)CCC(=C(C)C)O
265 0.22058824 HQRFNWQCHRNRIR-UHFFFAOYSA-N CC(=CC(CC(=C)C1CCC2(C1CCC1C2(C)CCC2C1(C)CCCC2(C)C)C)O)C
266 0.22058824 HGKGZBAXPIRVLR-LNQGNKRQSA-N CC1(C)CCCC2C1(C)CCC3(C)C4=CCC5C(C)(C)C(O)CCC5(C)C4CCC23C
267 0.22058824 QGUINPSMSQXDMY-NTDXXWNSSA-N CC1(C)CCC2(C)CCC3(C)C4CCC5C(C)(C)C(O)CCC5(C)C4=CCC3(C)C2C1
268 0.22058824 NQHQHYALZBITKW-UHFFFAOYSA-N CC(=CCCC(=C)C1CC(C2(C1CCC1C2(C)CCC2C1(C)CCCC2(C)C)C)O)C
269 0.22058824 ZDFUASMRJUVZJP-HIAKLPIDSA-N CC1(C)CCC2(C)CCC3(C)C4=CCC5C(C)(C)C(O)CCC5(C)C4CCC3(C)C2C1
270 0.22058824 NPADZUHVKZDBHR-UHFFFAOYSA-N OCC12CCC3C(C1CCC1C2(C)CCC1C(=C)CCC=C(C)C)(C)CCCC3(C)C
271 0.22058824 WORDMNKLDJFYND-UHFFFAOYSA-N OCC12CCCC(C1CCC1(C2CCC2C1(C)CCC2C(=C)CCC=C(C)C)C)(C)C
272 0.22058824 NGFFRJBGMSPDMS-BGAZWTIBSA-N CC1C2C3CCC4C5(C)CCC(O)C(C)(C)C5CCC4(C)C3(C)CCC2(C)CC=C1C
273 0.22058824 LPZCCMIISIBREI-ZCQYGUAESA-N CC=C(/CCC(C)C1CCC2C3=CCC4C(C)C(O)CCC4(C)C3CCC12C)C(C)C
274 0.22058824 MPTIJFTWLPEOOP-UHFFFAOYSA-N CC=C(C(C)C)CCC(C1CCC2C1(C)CCC1=C2CCC2C1(C)CCC(C2C)O)C
275 0.22058824 JDUZGIRTTCZAQI-UHFFFAOYSA-N CC(=CCCC(=C)C1CCC2(C1CCC1C2(C)CC(C2C1(C)CCCC2(C)C)O)C)C
276 0.22058824 FSLPMRQHCOLESF-ACUMZOKISA-N CC1CCC2(C)CCC3(C)C(=CCC4C5(C)CCC(O)C(C)(C)C5CCC34C)C2C1C
277 0.22058824 JAWSOSDCQOMSPJ-UHFFFAOYSA-N CC(=CCCC(=C)C1CCC2(C1CCC1C2(C)CCC2C1(C)C(O)CCC2(C)C)C)C
278 0.22058824 GHXNTTGYUBGTRM-WWEWUDSVSA-N CCC(CCC(C)C1CCC2C3=CCC4C(C)C(O)CCC4(C)C3CCC12C)C(=C)C
279 0.22058824 FOAKGLWNANRWRP-BYFNOGOSSA-N CC1CCC2(C)CCC3(C)C4=C(CCC3(C)C2C1C)C5(C)CCC(O)C(C)(C)C5CC4
280 0.22058824 FSLPMRQHCOLESF-CFQRGCRISA-N CC1CCC2(C)CCC3(C)C(=CCC4C5(C)CCC(O)C(C)(C)C5CCC34C)C2C1C
281 0.22058824 JOCIRBSYAYKMEF-GAXUHWGVSA-N CC1(C)CCC2(C)CCC3(C)C(=C2C1)CCC4C5(C)CCC(O)C(C)(C)C5CCC34C
282 0.22058824 UALOXKKGMBHZHU-ZXSOAAHPSA-N CC1(C)CCCC2C1(C)CCC3(C)C4CCC5C(C)(C)C(O)CCC5(C)C4=CCC23C
283 0.22058824 FSLPMRQHCOLESF-VHOQGZHXSA-N CC1CCC2(C)CCC3(C)C(=CCC4C5(C)CCC(O)C(C)(C)C5CCC34C)C2C1C
284 0.22058824 FSLPMRQHCOLESF-XFMVIGHRSA-N C[C@H]1CC[C@]2(C)CC[C@]3(C)C(=CC[C@@H]4[C@@]5(C)CC[C@H](O)C(C)(C)[C@@H]5CC[C@@]34C)[C@@H]2[C@@H]1C
285 0.22058824 CGLQOXNFBZNJSB-XGPOGTDQSA-N CC(C)CCC=C(C)/C1CCC2(C)C1=CCC3C4(C)CCC(O)C(C)(C)C4CCC23C
286 0.22058824 MPTIJFTWLPEOOP-IRFQBFPRSA-N CC=C(CC[C@@H](C)[C@@H]1CC[C@@H]2C3=C(CC[C@]12C)[C@@]4(C)CC[C@@H](O)[C@H](C)[C@H]4CC3)C(C)C
287 0.22058824 FPEQZEXTCWHNGF-FFTRQBFASA-N CC1CCC2(C)CCC3(C)C(CCC4C5(C)CCC(O)C(C)(C)C5CCC34C)C2C1=C
288 0.22058824 RRYFDMYADAVXFH-HDVHSARJSA-N CC(C)C1CCC2(C)CCC3(C)C(CC=C4C5(C)CCC(O)C(C)(C)C5CCC34C)C12
289 0.22058824 JOCIRBSYAYKMEF-HJNBUTKPSA-N CC1(C)CCC2(C)CCC3(C)C(=C2C1)CCC4C5(C)CCC(O)C(C)(C)C5CCC34C
290 0.22058824 FOAKGLWNANRWRP-PNAFBISESA-N CC1CCC2(C)CCC3(C)C4=C(CCC3(C)C2C1C)C5(C)CCC(O)C(C)(C)C5CC4
291 0.22058824 LPZCCMIISIBREI-MRJXHAPBSA-N CC=C(CCC(C)C1CCC2C3=CCC4C(C)C(O)CCC4(C)C3CCC12C)/C(C)C
292 0.22058824 FSLPMRQHCOLESF-HCCIRCHISA-N CC1CCC2(C)CCC3(C)C(=CCC4C5(C)CCC(O)C(C)(C)C5CCC34C)C2C1C
293 0.22058824 NGFFRJBGMSPDMS-ONCYSWEASA-N CC1C2C3CCC4C5(C)CCC(O)C(C)(C)C5CCC4(C)C3(C)CCC2(C)CC=C1C
294 0.22058824 RRYFDMYADAVXFH-MFJKXCHASA-N CC(C)C1CCC2(C)CCC3(C)C(CC=C4C5(C)CCC(O)C(C)(C)C5CCC34C)C12
295 0.22058824 GHXNTTGYUBGTRM-LXSHHFESSA-N CCC(CCC(C)C1CCC2C3=CCC4C(C)C(O)CCC4(C)C3CCC12C)C(=C)C
296 0.22058824 LPZCCMIISIBREI-WKMFYWAXSA-N CC=C(CC[C@@H](C)[C@H]1CC[C@H]2C3=CC[C@H]4[C@H](C)[C@@H](O)CC[C@@]4(C)[C@@H]3CC[C@@]12C)C(C)C
297 0.22058824 HYGMPNYQUDVYCA-XRBCGWODSA-N CC(C)C1CCC2C3=CCC4C5(C)CCC(O)C(C)(C)C5CCC4(C)C3(C)CCC12C
298 0.22058824 HYGMPNYQUDVYCA-ASOJKZFZSA-N CC(C)C1CCC2C3=CCC4C5(C)CCC(O)C(C)(C)C5CCC4(C)C3(C)CCC12C
299 0.22058824 PUTXDAKUBZBEOG-SDZSFYDGSA-N CC1(C)CCCC2(C)C3CCC4C5(C)CCC(O)C(C)(C)C5CCC4(C)C3(C)CC=C12
300 0.22058824 FSLPMRQHCOLESF-FGVRYQJISA-N CC1CCC2(C)CCC3(C)C(=CCC4C5(C)CCC(O)C(C)(C)C5CCC34C)C2C1C
301 0.22058824 HIIFUGOBGVCVLO-MTFRKTCUSA-N CCC(=C(C)C)CCC(C)C1CCC2C3=CCC4C(C)C(O)CCC4(C)C3CCC12C
302 0.22058824 YVRGIJJHNMPITB-XBNKRBCZSA-N CC1(C)CCC2(C)C=CC3(C)C4CCC5C(CCC(O)C5(C)C)C4(C)CCC3(C)C2C1
303 0.22058824 MPTIJFTWLPEOOP-VFUIXZILSA-N CC=C(/CC[C@@H](C)[C@@H]1CC[C@@H]2C3=C(CC[C@]12C)[C@@]4(C)CC[C@@H](O)[C@H](C)[C@H]4CC3)C(C)C
304 0.22058824 NGFFRJBGMSPDMS-MRTCRTFGSA-N C[C@H]1[C@H]2[C@@H]3CC[C@@H]4[C@@]5(C)CC[C@H](O)C(C)(C)[C@@H]5CC[C@@]4(C)[C@]3(C)CC[C@@]2(C)CC=C1C
305 0.22058824 RGPSUPJUYNOIJU-GSDJMLPOSA-N CC1(C)CCC2(C)CC=C3C(CCC4C5(C)CCC(O)C(C)(C)C5CCC34C)C2(C)C1
306 0.22058824 DSDWQPFSWIGANC-IPEWHYFASA-N CC(CCC=C(C)C)C1C(O)CC2(C)C3=CCC4C(C)(C)CCCC4(C)C3CCC12C
307 0.22058824 NGFFRJBGMSPDMS-CWFQSGEHSA-N CC1C2C3CCC4C5(C)CCC(O)C(C)(C)C5CCC4(C)C3(C)CCC2(C)CC=C1C
308 0.22058824 HGKGZBAXPIRVLR-VGLVOUTOSA-N CC1(C)CCCC2C1(C)CCC3(C)C4=CCC5C(C)(C)C(O)CCC5(C)C4CCC23C
309 0.21374046 VKXKJAKIHGZXKX-OSQDELBUSA-N CC1(C)CCC2(C)CCC3(C)C4=CCC5C(C)(C)CCCC5(C)C4CC(O)C3(C)C2C1
310 0.20895522 MUENDHOPLQJSJX-UHFFFAOYSA-N CC(=CCCC(=C)C1COCC2(C1CCC1C2(C)CCC2C1(C)CCCC2(C)C)C)C
311 0.20740741 ICMGYSYEZQTOMW-UHFFFAOYSA-N CC(=CCCC(=C)C1CCC2(C1CCC1(C2(C)CCC2C1(C)CCCC2(C)C)O)C)C
312 0.20588235 DHBQQMHTQXHLJU-QCZNBUQUSA-N CC(C)C1=C2CCC3(C)C(CCC4C5(C)CCC(O)C(C)(C)C5CCC34C)C2(C)CC1
313 0.20588235 MMNYKQIDRZNIKT-VSADUBDNSA-N C[C@H]1[C@@H]2CCC3=C([C@]2(CC[C@@H]1O)C)CC[C@]4([C@]3(CC[C@@H]4[C@H](C)CCC(=C)C(C)C)C)C
314 0.20588235 TZVDWGXUGGUMCE-AUFKXRRASA-N CC1CCC2(C)CCC3(C)C4=CCC5C(C)(C)C(O)CCC5(C)C4CCC3(C)C2C1C
315 0.20588235 DHBQQMHTQXHLJU-JFAFVJIASA-N CC(C)C1=C2CCC3(C)C(CCC4C5(C)CCC(O)C(C)(C)C5CCC34C)C2(C)CC1
316 0.20588235 XWMMEBCFHUKHEX-BQCGOYODSA-N CC1C2C3CCC4C5(C)CCC(O)C(C)(C)C5CCC4(C)C3(C)CCC2(C)CCC1=C
317 0.20588235 XWMMEBCFHUKHEX-CWFQSGEHSA-N C[C@H]1[C@H]2[C@H]3CC[C@@H]4[C@]5(CC[C@@H](C([C@@H]5CC[C@]4([C@@]3(CC[C@]2(CCC1=C)C)C)C)(C)C)O)C
318 0.20588235 HZWIWDLFHUWXIE-LVHVVORKSA-N CC(C)C(C)C(=CC(C)C1CCC2=C3CCC4C(C)C(O)CCC4(C)C3CCC12C)C
319 0.20588235 QMUXVPRGNJLGRT-DDNRXPPRSA-N CC1(C)CCC2(C)CCC3(C)C(CCC4C5(C)CCC(O)C(C)(C)C5CCC34C)C2=C1
320 0.20588235 KQKHPCHCVXYMSA-IQUWHJISSA-N CC1C=C2C(C)(CCC3C4(C)CCC(O)C(C)(C)C4CCC23C)C5CC(C)(C)CCC15
321 0.20588235 ZNGUCFLTOCTQKJ-XIEKADKWSA-N CC(CCC(C)C(=C)C)C1CCC2(C)C3=C(CCC12C)C4(C)CCC(O)C(C)C4CC3
322 0.20588235 ZIDPSSKTYPPDFY-UHFFFAOYSA-N OCC1(C)CCCC2(C1CCC1C2=CCC2(C1(C)CCC1(C2CCC1C(C)C)C)C)C
323 0.20588235 BVMWOSNBDNNUBA-UHFFFAOYSA-N CC1=C(CCC2C(=CCC3C2(C)CCC(C3(C)C)O)C)C2C(CC1)(C)CCC(C2)(C)C
324 0.20588235 MCSMMGJCXCBSKD-KTLHYBCNSA-N C[C@@]12CC[C@@]3(C4=C(CC[C@]3(C1CC(CC2)(C)C)C)[C@]5(CC[C@@H](C(C5CC4)(C)C)O)C)C
325 0.20588235 WSPRAEIJBDUDRX-UPBIWNDXSA-N C[C@H](CCC=C(C)C)C1CC[C@@]2([C@@]1(CC[C@@]3(C2CC=C4C3CC[C@@H](C4(C)C)O)C)C)C
326 0.20588235 FKVXXIPMMDRATH-UFBHZMJMSA-N CC(C)C1CC(O)C2=C3CCC4C5(C)CCCC(C)(C)C5CCC4(C)C3(C)CCC12C
327 0.20588235 QMUXVPRGNJLGRT-PNTWTTAKSA-N C[C@@]12CC[C@@]3([C@@H](C1=CC(CC2)(C)C)CC[C@H]4[C@]3(CC[C@@H]5[C@@]4(CC[C@@H](C5(C)C)O)C)C)C
328 0.20588235 DHBQQMHTQXHLJU-RITDNRJNSA-N CC(C)C1=C2CCC3(C)C(CCC4C5(C)CCC(O)C(C)(C)C5CCC34C)C2(C)CC1
329 0.20588235 MTTLJKZGEMGKDW-UHFFFAOYSA-N COC1CCC2(C(C1(C)C)CCC1=C2CCC2(C1CCC2C(CCC=C(C)C)C)C)C
330 0.20588235 XWMMEBCFHUKHEX-CDYMMRNCSA-N CC1C2C3CCC4C5(C)CCC(O)C(C)(C)C5CCC4(C)C3(C)CCC2(C)CCC1=C
331 0.20588235 UIPFAMLUXHPNTL-UHFFFAOYSA-N C=C(C(C)C)CCC(C1CCC2C1(C)CCC1C2=C(C)CC2C1(C)CCC(C2C)O)C
332 0.20588235 QMUXVPRGNJLGRT-IBXRNQMBSA-N CC1(C)CCC2(C)CCC3(C)C(CCC4C5(C)CCC(O)C(C)(C)C5CCC34C)C2=C1
333 0.20588235 BVMWOSNBDNNUBA-NBANTFJXSA-N CC1=C([C@@H]2CC(CC[C@@]2(CC1)C)(C)C)CC[C@H]3C(=CC[C@@H]4[C@@]3(CC[C@@H](C4(C)C)O)C)C
334 0.20588235 ISSSGGUZUSDMCE-HDOMBLFPSA-N CC(CCC=C(C)C)C1=C2CCC3C4(C)CCC(O)C(C)(C)C4CCC3(C)C2(C)CC1
335 0.20588235 QMUXVPRGNJLGRT-SLZFVYJESA-N CC1(C)CCC2(C)CCC3(C)C(CCC4C5(C)CCC(O)C(C)(C)C5CCC34C)C2=C1
336 0.20588235 ZNGUCFLTOCTQKJ-UHFFFAOYSA-N CC(CCC(C)C(C)=C)C1CCC2(C)C3=C(CCC12C)C1(C)CCC(O)C(C)C1CC3
337 0.20588235 XWMMEBCFHUKHEX-RPHDWZGQSA-N CC1C2C3CCC4C5(C)CCC(O)C(C)(C)C5CCC4(C)C3(C)CCC2(C)CCC1=C
338 0.20588235 UEWBRSZKEWLYPN-UHFFFAOYSA-N CC(C)C(=C)CCC(C)C1CCC2C3=C(CCC12C)C1(C)CCC(O)C(C)(C)C1CC3
339 0.20588235 QMUXVPRGNJLGRT-LCTNEHIHSA-N CC1(C)CCC2(C)CCC3(C)C(CCC4C5(C)CCC(O)C(C)(C)C5CCC34C)C2=C1
340 0.20588235 QQSUDZAPHCGCCA-UHFFFAOYSA-N OC1CC2(C)C(C3(C1C(CC3)C(=C)C)C)CCC1C2(C)CCC2C1(C)CCCC2(C)C
341 0.20588235 ZIDPSSKTYPPDFY-LZDJYSHRSA-N CC(C)C1CCC2C1(C)CCC3(C)C4CCC5C(C)(CO)CCCC5(C)C4=CCC23C
342 0.20588235 KTCQEWJZIOUUSK-LADOWGJJSA-N CC(C)C(C)C(=CC(C)C1CCC2C3=CCC4C(C)C(O)CCC4(C)C3CCC12C)C
343 0.20588235 ISSSGGUZUSDMCE-LOCHZAJOSA-N CC(CCC=C(C)C)C1=C2CCC3C4(C)CCC(O)C(C)(C)C4CCC3(C)C2(C)CC1
344 0.20588235 TZVDWGXUGGUMCE-UHFFFAOYSA-N CC1CCC2(C)CCC3(C)C4=CCC5C(C)(C)C(O)CCC5(C)C4CCC3(C)C2C1C
345 0.20588235 ZNGUCFLTOCTQKJ-YEWCSPHBSA-N CC(CCC(C)C(=C)C)C1CCC2(C)C3=C(CCC12C)C4(C)CCC(O)C(C)C4CC3
346 0.20588235 WSPRAEIJBDUDRX-BAZAUMFCSA-N CC(CCC=C(C)C)C1CCC2(C)C3CC=C4C(CCC(O)C4(C)C)C3(C)CCC12C
347 0.20588235 XWMMEBCFHUKHEX-UHFFFAOYSA-N CC1C2C3CCC4C5(C)CCC(O)C(C)(C)C5CCC4(C)C3(C)CCC2(C)CCC1=C
348 0.20588235 XRYNPXLBKXVOPK-UHFFFAOYSA-N CC(=CCOCC(=C)C1CCC2(C1CCC1C2(C)CCC2C1(C)CCCC2(C)C)C)C
349 0.20588235 MMNYKQIDRZNIKT-UFFUENIRSA-N CC(C)C(=C)CCC(C)C1CCC2(C)C3=C(CCC12C)C4(C)CCC(O)C(C)C4CC3
350 0.20588235 MCSMMGJCXCBSKD-UHFFFAOYSA-N CC1(C)CCC2(C)CCC3(C)C4=C(CCC3(C)C2C1)C1(C)CCC(O)C(C)(C)C1CC4
351 0.20588235 XWMMEBCFHUKHEX-OBMZSLFJSA-N CC1C2C3CCC4C5(C)CCC(O)C(C)(C)C5CCC4(C)C3(C)CCC2(C)CCC1=C
352 0.20588235 WSPRAEIJBDUDRX-FBJXRMALSA-N CC(CCC=C(C)C)C1CCC2(C)C3CC=C4C(CCC(O)C4(C)C)C3(C)CCC12C
353 0.20588235 KTCQEWJZIOUUSK-UWGVYUKQSA-N CC(C)C(C)C(=CC(C)C1CCC2C3=CCC4C(C)C(O)CCC4(C)C3CCC12C)C
354 0.20588235 WSPRAEIJBDUDRX-UHFFFAOYSA-N CC(CCC=C(C)C)C1CCC2(C)C3CC=C4C(CCC(O)C4(C)C)C3(C)CCC12C
355 0.20588235 FPGXQODNUNHTTC-UHFFFAOYSA-N CC(C)C(=C)CCC(C)C1CCC2(C)C3CCC4C(C)C(O)CCC4(C)C3=CCC12C
356 0.20588235 MCSMMGJCXCBSKD-XCHVDQMNSA-N CC1(C)CCC2(C)CCC3(C)C4=C(CCC3(C)C2C1)C5(C)CCC(O)C(C)(C)C5CC4
357 0.20588235 PLCSXUZKJJNYDO-UHFFFAOYSA-N CC(C)=CCCC1(C)CCC2(C)C(C1)=CCC1C3(C)CCC(O)C(C)(C)C3CCC21C
358 0.20588235 FKJQANKIFXNULA-UHFFFAOYSA-N CC(=CCCC(=C)C1CCC2(C1CCC1C2(C)CCC2C1(C)CCOCC2(C)C)C)C
359 0.20588235 ZDFUASMRJUVZJP-QTSBQTNSSA-N C1C[C@]2(C)[C@@]3([H])CC[C@@]4(C)[C@]5([H])CC(C)(C)CC[C@]5(C)CC[C@]4(C)C3=CCC2C(C)(C)[C@H]1O
360 0.20588235 TZVDWGXUGGUMCE-MQXFEUHUSA-N C1C[C@]2(C)[C@@]3([H])CC[C@@]4(C)[C@]5([H])[C@@H](C)[C@H](C)CC[C@]5(C)CC[C@]4(C)C3=CCC2C(C)(C)[C@H]1O
361 0.20588235 XWMMEBCFHUKHEX-ZJJHUPNDSA-N [C@@]12(C)CC[C@@]3([H])C(C)(C)[C@H](CC[C@]3(C)[C@@]1([H])CC[C@]1([H])[C@@]3([H])[C@H](C)C(CC[C@@]3(CC[C@@]21C)C)=C)O
362 0.20588235 WSPRAEIJBDUDRX-MPMOLAFSSA-N CC(CCC=C(C)C)C1CCC2(C)C3CC=C4C(CCC(O)C4(C)C)C3(C)CCC12C
363 0.20588235 UEWBRSZKEWLYPN-IZSNWBDOSA-N CC(C)C(=C)CCC(C)C1CCC2C3=C(CCC12C)C4(C)CCC(O)C(C)(C)C4CC3
364 0.20588235 LRCDJZKGQFOLBW-AZIOIPKJSA-N CC(C)C(C)C(=CC(C)C1CC=C2C3CCC4C(C)C(O)CCC4(C)C3CCC12C)C
365 0.20588235 QMUXVPRGNJLGRT-RKWYATNPSA-N CC1(C)CCC2(C)CCC3(C)C(CCC4C5(C)CCC(O)C(C)(C)C5CCC34C)C2=C1
366 0.20588235 XWMMEBCFHUKHEX-QGTGJCAVSA-N CC1C2C3CCC4C5(C)CCC(O)C(C)(C)C5CCC4(C)C3(C)CCC2(C)CCC1=C
367 0.20588235 XWMMEBCFHUKHEX-MRTCRTFGSA-N C[C@H]1[C@H]2[C@@H]3CC[C@@H]4[C@@]5(C)CC[C@H](O)C(C)(C)[C@@H]5CC[C@@]4(C)[C@]3(C)CC[C@@]2(C)CCC1=C
368 0.20588235 FPGXQODNUNHTTC-OTTZFBRQSA-N C1[C@]2(C)C3=CC[C@]4(C)[C@@]([H])([C@]([H])(C)CCC(=C)C(C)C)CC[C@@]4(C)[C@]3([H])CC[C@@]2([H])[C@H](C)[C@@H](O)C1
369 0.20588235 ZIDPSSKTYPPDFY-BFYJNKBFSA-N CC(C)C1CCC2C1(C)CCC3(C)C4CCC5C(C)(CO)CCCC5(C)C4=CCC23C
370 0.20588235 RDBDHIXTEDEWJM-PFOIMGGJSA-N CC1C(O)CCC2C1(C)CCC3C4(C)CCC5(C)CCC(C)(C)CC5C4(C)C=CC23C
371 0.20588235 LWFMCFZBFIZKKX-NBANTFJXSA-N CC1=C(CCC2C(=C)CCC3C(C)(C)C(O)CCC23C)C4CC(C)(C)CCC4(C)CC1
372 0.20588235 IVXMLKJBLOQTKQ-UHFFFAOYSA-N CC(=CCCC(=C)C1C(O)CC2(C1CCC1C2(C)CCC2C1(C)CCCC2(C)C)C)C
373 0.20588235 RRIIGJWQLHGPRP-UHFFFAOYSA-N OCC12CCC(C1CCC1C2(C)CCC2C1(C)CCCC2(C)C)C(=C)CCC=C(C)C
374 0.20588235 XWMMEBCFHUKHEX-KIGPDBFESA-N CC1C2C3CCC4C5(C)CCC(O)C(C)(C)C5CCC4(C)C3(C)CCC2(C)CCC1=C
375 0.20588235 GZRDGYXCVNWVEW-UHFFFAOYSA-N CC(=CCCC(=C)C1CCC2(C1C(O)CC1C2(C)CCC2C1(C)CCCC2(C)C)C)C
376 0.20588235 XKPIMTBDHVKENC-UHFFFAOYSA-N CC(=CCCC(=C)C1CCC2(C1CCC1C2(C)C(O)CC2C1(C)CCCC2(C)C)C)C
377 0.20588235 QMEVEAWUINAXFI-XIAUSVHYSA-N CC(=CC1CC(CO1)C2CCC3(C)C4CCC5C(C)(C)CCCC5(C)C4CCC23C)C
378 0.20588235 MMNYKQIDRZNIKT-AUCMXNRHSA-N CC(C)C(=C)CCC(C)C1CCC2(C)C3=C(CCC12C)C4(C)CCC(O)C(C)C4CC3
379 0.20588235 GEJKLUWKSVGYKE-HSTXRJPZSA-N CC1(C)CCCC2C1(C)CCC3(C)C4=C(CCC23C)C5(C)CCC(O)C(C)(C)C5CC4
380 0.20588235 NLQLSVXGSXCXFE-NLXNJEQGSA-N CC=C(/CCC(C)C1CC2C3=CCC4C(C)C(O)CCC4(C)C3CCC2(C)C1)C(C)C
381 0.20588235 WSPRAEIJBDUDRX-RUMPYLJTSA-N CC(CCC=C(C)C)C1CCC2(C)C3CC=C4C(CCC(O)C4(C)C)C3(C)CCC12C
382 0.20588235 XHXRUABNTFWFLY-DBOCYZLVSA-N CC1CCC2(C)CCC(C)C(=C/CC3C(=C)CCC4C(C)(C)C(O)CCC34C)C2C1C
383 0.20588235 ISSSGGUZUSDMCE-REQHHNRLSA-N CC(CCC=C(C)C)C1=C2CCC3C4(C)CCC(O)C(C)(C)C4CCC3(C)C2(C)CC1
384 0.20588235 XWMMEBCFHUKHEX-QSNZFTNHSA-N CC1C2C3CCC4C5(C)CCC(O)C(C)(C)C5CCC4(C)C3(C)CCC2(C)CCC1=C
385 0.20588235 UKZYWMGFWGSXHA-LLWOYZOZSA-N CC1CCC2(C)CCC3(C)C(CCC4C5(C)CCC(O)C(C)(C)C5=CCC34C)C2C1C
386 0.20588235 XWMMEBCFHUKHEX-UKBZFVJFSA-N CC1C2C3CCC4C5(C)CCC(O)C(C)(C)C5CCC4(C)C3(C)CCC2(C)CCC1=C
387 0.20588235 RDBDHIXTEDEWJM-NRROMJIHSA-N CC1C(O)CCC2C1(C)CCC3C4(C)CCC5(C)CCC(C)(C)CC5C4(C)C=CC23C
388 0.20588235 MMNYKQIDRZNIKT-UEENDZEWSA-N CC(C)C(=C)CCC(C)C1CCC2(C)C3=C(CCC12C)C4(C)CCC(O)C(C)C4CC3
389 0.20588235 JQLDIWMIALBQSU-COVNGFGYSA-N CC(C)C1=C2C3CCC4C5(C)CCC(O)C(C)(C)C5CCC4(C)C3(C)CCC2(C)CC1
390 0.20588235 QPDMFPBPWGQTIR-HXYOMMBWSA-N CC1CCC2(C)CC=C3C4(C)CCC5C(C)(C)C(O)CCC5(C)C4CCC3(C)C2C1C
391 0.20588235 MMNYKQIDRZNIKT-UHFFFAOYSA-N CC(C(=C)CCC(C1CCC2(C1(C)CCC1=C2CCC2C1(C)CCC(C2C)O)C)C)C
392 0.20588235 MMNYKQIDRZNIKT-BHFXNRDGSA-N CC(C)C(=C)CCC(C)C1CCC2(C)C3=C(CCC12C)C4(C)CCC(O)C(C)C4CC3
393 0.20588235 MCSMMGJCXCBSKD-SGPBJTAOSA-N CC1(C)CCC2(C)CCC3(C)C4=C(CCC3(C)C2C1)C5(C)CCC(O)C(C)(C)C5CC4
394 0.20588235 DMWXCULWBSXOME-AVIQWQMWSA-N COC1CCC2(C)C(CCC3(C)C2CCC4(C)C5CC(C)(C)CCC5CC=C34)C1(C)C
395 0.20588235 TZVDWGXUGGUMCE-JVHXOXOBSA-N CC1CCC2(C)CCC3(C)C4=CCC5C(C)(C)C(O)CCC5(C)C4CCC3(C)C2C1C
396 0.20588235 SRPIPCWRAUWFMT-CMQHPKADSA-N CC(CCCC(=C)C)C1CCC2(C)C1=CCC3C4(C)CCC(O)C(C)(C)C4CCC23C
397 0.2 PYUHQGOEOJVJAR-PYNAKVQRSA-N CC(C)C1CCC2C1(C)CCC3(C)C4CCC5C(C)(C)CCCC5(C)C4=CC(O)C23C
398 0.2 QBPFGVAFXQFATR-WYLVABDRSA-N CC(C)C1CC=C2C3C(O)CC4C5(C)CCCC(C)(C)C5CCC4(C)C3(C)CCC12C
399 0.2 QBPFGVAFXQFATR-WNUVOKHSSA-N CC(C)C1CC=C2C3C(O)CC4C5(C)CCCC(C)(C)C5CCC4(C)C3(C)CCC12C
400 0.2 PYUHQGOEOJVJAR-UHFFFAOYSA-N CC(C1CCC2C1(C)CCC1(C2(C)C(O)C=C2C1CCC1C2(C)CCCC1(C)C)C)C
401 0.2 PYUHQGOEOJVJAR-APFIULKQSA-N CC(C)C1CCC2C1(C)CCC3(C)C4CCC5C(C)(C)CCCC5(C)C4=CC(O)C23C
402 0.19847328 XWVCREULMHHYMU-UHFFFAOYSA-N CC(=CCCOC(=C)C1CCC2(C1CCC1C2(C)CCC2C1(C)CCCC2(C)C)C)C
403 0.19548872 RTZXRSNZUVOXFS-UHFFFAOYSA-N CC(=C)C1CCC2(C1CCC1(C2CCC2C1(C)CCC1C2(C)C(O)CCC1(C)C)C)C
404 0.19548872 IDNFDRGWPZCESS-UHFFFAOYSA-N CC(=CCCC(=C)C1CCC2(C1CCC1C2(C)COCC2C1(C)CCCC2(C)C)C)C
405 0.19402985 KHZMJHQDUNHIMW-LUFGIZDRSA-N CC1C(O)CCC2C1(C)CCC3C2(C)CCC4(C)C5CC6(C)CC6CC5(C)CCC34C
406 0.19117647 MZRSSCUIBZSNFJ-CYIKTMJWSA-N CC(C)CC=C[C@@H](C)[C@H]1CC[C@@]2(C)C3=CC[C@H]4C(C)(C)[C@@H](O)CC[C@]4(C)[C@H]3CC[C@]12C
407 0.19117647 BRQBMPGDACUHNR-QBPXFNHUSA-N COC1CCC2(C)C(CCC3C2=CCC4(C)C5CCC(C(C)C)C5CCC34C)C1(C)C
408 0.19117647 CAHGCLMLTWQZNJ-WZLOIPHISA-N C[C@H](CCC=C(C)C)[C@@H]1CC[C@]2([C@]1(CCC3=C2CC[C@@H]4[C@@]3(CC[C@@H](C4(C)C)O)C)C)C
409 0.19117647 BCEZIDSNVLRFIV-ANDRKTALSA-N CC1C(O)CCC2C1(C)CC=C3C2(C)CCC4(C)C5CC(C)(C)CCC5(C)CCC34C
410 0.19117647 VWYANPOOORUCFJ-YHEBVWOXSA-N CC(C)[C@H]1CC[C@@H]2[C@@]1(CC[C@]3([C@]2(CC=C4[C@@H]3CC[C@@H]5[C@@]4(CC[C@@H](C5(C)C)O)C)C)C)C
411 0.19117647 VWYANPOOORUCFJ-MBVQSDBHSA-N CC(C)[C@@H]1CC[C@H]2[C@]1(CC[C@@]3([C@@]2(CC=C4[C@H]3CC[C@@H]5[C@@]4(CC[C@@H](C5(C)C)O)C)C)C)C
412 0.19117647 CKZZSGVKALKKLD-UHFFFAOYSA-N CC(C)C1CCC2(C)CCC3(C)C4CCC5C(C)(C)C(O)CCC5(C)C4=CCC3(C)C12
413 0.19117647 KCSCTOANDBOIGV-UHFFFAOYSA-N CC(=CCCC(C1CCC2C1(C)CCC1C2(C)CCC(C1(C)C)O)(O)C)CCC=C(C)C
414 0.19117647 KCSCTOANDBOIGV-ZFAZNOKVSA-N CC(=CCC/C(=C/CC[C@](C)([C@@H]1CC[C@H]2[C@]1(CC[C@@H]3[C@@]2(CC[C@@H](C3(C)C)O)C)C)O)/C)C
415 0.19117647 VWYANPOOORUCFJ-SNXKXSNWSA-N CC(C)C1CCC2C1(C)CCC3(C)C4CCC5C(C)(C)C(O)CCC5(C)C4=CCC23C
416 0.19117647 MLVSYGCURCOSKP-FXCPCPCLSA-N C[C@H](CCC=C(C)C)[C@H]1CC[C@@]2([C@@]1(CC=C3[C@H]2CC[C@@H]4[C@@]3(CC[C@@H](C4(C)C)O)C)C)C
417 0.19117647 CKZZSGVKALKKLD-LGVZCQMJSA-N CC(C)C1CCC2(C)CCC3(C)C4CCC5C(C)(C)C(O)CCC5(C)C4=CCC3(C)C12
418 0.19117647 BMTRRCREWLAQBX-CHJNBIAGSA-N C[C@@H]1CC[C@@]2(CCC(=C([C@@H]2[C@H]1C)CC[C@H]3C(=CC[C@@H]4[C@@]3(CC[C@@H](C4(C)C)O)C)C)C)C
419 0.19117647 DICCPNLDOZNSML-CEEMYSEHSA-N C[C@@H](CCC=C(C)C)[C@@H]1CC[C@]2([C@]1(CC[C@H]3C2=CC[C@@H]4[C@@]3(CC[C@@H](C4(C)C)O)C)C)C
420 0.19117647 IFHAHRALCKCQQI-SBRZNNMUSA-N CC(C)C1CCC2(C)CCC3(C)C4=C(CCC3(C)C12)C5(C)CCC(O)C(C)(C)C5CC4
421 0.19117647 DICCPNLDOZNSML-XYPQTOKCSA-N CC(CCC=C(C)C)C1CCC2(C)C3=CCC4C(C)(C)C(O)CCC4(C)C3CCC12C
422 0.19117647 DICCPNLDOZNSML-KJKMAAEHSA-N CC(CCC=C(C)C)C1CCC2(C)C3=CCC4C(C)(C)C(O)CCC4(C)C3CCC12C
423 0.19117647 XTQQODGMWJGROK-CMZGQUJUSA-N C1[C@]2(C)[C@@]3([H])CC[C@]4(C)[C@@]([H])([C@]([H])(C)CCC(C)(C)C(=C)CC)CC[C@@]4([H])[C@]3([H])CC=C2C[C@@H](O)C1
424 0.19117647 MLVSYGCURCOSKP-KMXHXXSOSA-N CC(CCC=C(C)C)C1CCC2(C)C3CCC4C(C)(C)C(O)CCC4(C)C3=CCC12C
425 0.19117647 GCZFZGBLBXBCJP-UHFFFAOYSA-N CC(CCC(C)=C(C)C)C1CCC2(C)C3=C(CCC12C)C1(C)CCC(O)C(C)C1CC3
426 0.19117647 DICCPNLDOZNSML-UHFFFAOYSA-N CC(CCC=C(C)C)C1CCC2(C)C3=CCC4C(C)(C)C(O)CCC4(C)C3CCC12C
427 0.19117647 VWYANPOOORUCFJ-UHFFFAOYSA-N CC(C)C1CCC2C1(C)CCC1(C)C3CCC4C(C)(C)C(O)CCC4(C)C3=CCC21C
428 0.19117647 VWYANPOOORUCFJ-CFHAFXOMSA-N CC(C)C1CCC2C1(C)CCC3(C)C4CCC5C(C)(C)C(O)CCC5(C)C4=CCC23C
429 0.19117647 MLVSYGCURCOSKP-LFXYTPDNSA-N [H][C@@]12CC[C@@]3([H])C(C)(C)C(O)CC[C@]3(C)C1=CC[C@]1(C)[C@H](CC[C@@]21C)[C@H](C)CCC=C(C)C
430 0.19117647 BKLIAINBCQPSOV-PVHOUMNSSA-N CC(C)CC=CC(C)C1CCC2(C)C3=C(CCC12C)C4(C)CCC(O)C(C)(C)C4CC3
431 0.19117647 CAHGCLMLTWQZNJ-HGKXYCPESA-N [H][C@]1(CC[C@]2(C)C3=C(CC[C@@]12C)[C@@]1(C)CC[C@H](O)C(C)(C)[C@]1([H])CC3)[C@@H](C)CCC=C(C)C
432 0.19117647 IVRKNAACXHGMPI-UHFFFAOYSA-N CC(=C)C1CCC2(C)CCC3(C)C(CCC4C5(C)CC(O)CC(C)(C)C5CCC34C)C12
433 0.19117647 VLRMAVHXJLVDCY-ZTYDYFGCSA-N C1C[C@]2(C)[C@@]3([H])CC[C@@]4(C)[C@]5([H])CC[C@H](C(C)C)[C@@]5(C)CC[C@]4(C)C3=CCC2C(C)(C)[C@@H]1O
434 0.19117647 VLRMAVHXJLVDCY-ZTZXPCIISA-N C1C[C@]2(C)[C@@]3([H])CC[C@@]4(C)[C@]5([H])CC[C@H](C(C)C)[C@@]5(C)CC[C@]4(C)C3=CCC2C(C)(C)[C@H]1O
435 0.19117647 BRIOLTVYGGATSZ-UHFFFAOYSA-N C=C(C1CCC2(C1CCC1C2(C)CCC2C1(C)CCCC2(C)C)C)CCC1OC1(C)C
436 0.19117647 MLVSYGCURCOSKP-GEYMARGWSA-N C1C[C@]2(C)C3=CC[C@@]4([C@H](CC[C@@]4(C)C3CCC2C(C)(C)[C@H]1O)C(C)CC/C=C(\C)/C)C
437 0.19117647 MLVSYGCURCOSKP-ZVXDAELJSA-N C1[C@]2(C)C3=CC[C@]4(C)[C@@]([H])([C@]([H])(C)CC/C=C(/C)\C)CC[C@@]4(C)C3CC[C@@]2([H])C(C)(C)[C@@H](O)C1
438 0.19117647 OERZNDZNQUPHIT-ABBVIPMFSA-N [C@]12(CC=C3C[C@@H](O)CC[C@]3(C)[C@@]1([H])CC[C@]1(C)[C@@]([H])([C@@](C)([H])CC(C)C(=C)C(C)CC)CC[C@@]21[H])[H]
439 0.19117647 BTPUEFXHAWOBCG-UHFFFAOYSA-N CC(=CCCC(=C)C1CCC2(C1CC(O)C1C2(C)CCC2C1(C)CCCC2(C)C)C)C
440 0.19117647 OERZNDZNQUPHIT-KICVUQFASA-N CCC(C)C(=C)C(C)CC(C)C1CCC2C3CC=C4CC(O)CCC4(C)C3CCC12C
441 0.19117647 HJJIKWDBPMITIM-UDVSOGQESA-N CC(C)C1CCC2=C3CCC4C5(C)CCC(O)C(C)(C)C5CCC4(C)C3(C)CCC12C
442 0.19117647 BCEZIDSNVLRFIV-QIZIHBCVSA-N CC1C(O)CCC2C1(C)CC=C3C2(C)CCC4(C)C5CC(C)(C)CCC5(C)CCC34C
443 0.19117647 VLRMAVHXJLVDCY-UGTXTQRHSA-N CC(C)C1CCC2C1(C)CCC3(C)C4=CCC5C(C)(C)C(O)CCC5(C)C4CCC23C
444 0.19117647 CAHGCLMLTWQZNJ-JCOWFARTSA-N CC(CCC=C(C)C)C1CCC2(C)C3=C(CCC12C)C4(C)CCC(O)C(C)(C)C4CC3
445 0.19117647 VLRMAVHXJLVDCY-RVJOCJJUSA-N CC(C)C1CCC2C1(C)CCC3(C)C4=CCC5C(C)(C)C(O)CCC5(C)C4CCC23C
446 0.19117647 HJJIKWDBPMITIM-IXBIQNRQSA-N CC(C)C1CCC2=C3CCC4C5(C)CCC(O)C(C)(C)C5CCC4(C)C3(C)CCC12C
447 0.19117647 WQJVRXVXTPDIHC-UTRUMNAWSA-N CC=C(CCC(C)C1CCC2(C)C3=CCC4CC(O)CCC4(C)C3CCC12C)/C(C)C
448 0.19117647 CKZZSGVKALKKLD-RWQAOSLJSA-N CC(C)C1CCC2(C)CCC3(C)C4CCC5C(C)(C)C(O)CCC5(C)C4=CCC3(C)C12
449 0.19117647 JLQTWHYKFMLPDX-MTZHMABOSA-N CC(C)[C@@H](C)C=C(C)[C@@H](C)[C@H]1CC[C@H]2C3=CC[C@H]4[C@H](C)[C@@H](O)CC[C@]4(C)[C@H]3CC[C@]12C
450 0.19117647 OJDOUXDSAKROKI-UHFFFAOYSA-N CC=C(C(C)C)CCC(C1CCC2C1(C)CCC1C2=C(C)CC2C1(C)CCC(C2)O)C
451 0.19117647 VWYANPOOORUCFJ-ZQJKDWNKSA-N CC(C)C1CCC2C1(C)CCC3(C)C4CCC5C(C)(C)C(O)CCC5(C)C4=CCC23C
452 0.19117647 VWYANPOOORUCFJ-VEZJMYSDSA-N CC(C)C1CCC2C1(C)CCC3(C)C4CCC5C(C)(C)C(O)CCC5(C)C4=CCC23C
453 0.19117647 CAHGCLMLTWQZNJ-BQNIITSRSA-N C[C@H](CCC=C(C)C)[C@H]1CC[C@@]2([C@@]1(CCC3=C2CC[C@@H]4[C@@]3(CC[C@@H](C4(C)C)O)C)C)C
454 0.19117647 CAHGCLMLTWQZNJ-NPZJHGQASA-N CC(CCC=C(C)C)C1CCC2(C)C3=C(CCC12C)C4(C)CCC(O)C(C)(C)C4CC3
455 0.19117647 NVGWEOCSOMJZPE-IFBSVQQDSA-N CC(=C)C1CCC2(CO)CCC3(C)C(CCC4C5(C)CCCC(C)(C)C5CCC34C)C12
456 0.19117647 CAHGCLMLTWQZNJ-MBIYZIJQSA-N CC(CCC=C(C)C)C1CCC2(C)C3=C(CCC12C)C4(C)CCC(O)C(C)(C)C4CC3
457 0.19117647 LEGDEEHTHQAKNP-QRZRKQLPSA-N CC(=CCCC1(C)CCC2(C)C3=CCC4C(C)(C)C(O)CCC4(C)C3CCC2(C)C1)C
458 0.19117647 WSDKMPKERYYHJA-OGLCBDFKSA-N CC(C)C=CCC(C)C1CCC2(C)C3CCC4C(C)(C)C(O)CCC45CC35CCC12C
459 0.19117647 MJNSFKGHYMJGBL-PKWBTZTBSA-N CC1(C)C(O)CCC2(C)C1CCC3(C)C2CCC4C5(C)CCC(CC=C)C5CCC34C
460 0.19117647 LUZUHPHTXSGDDD-PWKXLIGRSA-N CC(C)C1CCC2C1(C)CCC3(C)C4=C(CCC23C)C5(C)CCC(O)C(C)(C)C5CC4
461 0.19117647 GCZFZGBLBXBCJP-VSADUBDNSA-N CC(CCC(=C(C)C)C)C1CCC2(C)C3=C(CCC12C)C4(C)CCC(O)C(C)C4CC3
462 0.19117647 VWYANPOOORUCFJ-SODLRXKTSA-N CC(C)C1CCC2C1(C)CCC3(C)C4CCC5C(C)(C)C(O)CCC5(C)C4=CCC23C
463 0.19117647 NPIKKLNQRYGBDJ-FRWDWGIGSA-N CC(CCC=C(C)C)C1CCC2(C)C1CCC3C(C)(CCC=O)C(CC23C)C=C(C)C
464 0.19117647 DICCPNLDOZNSML-MUQOESGTSA-N CC(CCC=C(C)C)C1CCC2(C)C3=CCC4C(C)(C)C(O)CCC4(C)C3CCC12C
465 0.19117647 MJNSFKGHYMJGBL-WAKFPLPOSA-N CC1(C)C(O)CCC2(C)C1CCC3(C)C2CCC4C5(C)CCC(CC=C)C5CCC34C
466 0.19117647 VWYANPOOORUCFJ-MYRYIHNFSA-N CC(C)C1CCC2C1(C)CCC3(C)C4CCC5C(C)(C)C(O)CCC5(C)C4=CCC23C
467 0.19117647 MZRSSCUIBZSNFJ-CQTIZWQRSA-N CC(C)CC=C[C@@H](C)[C@H]1CC[C@@]2(C)C3=CC[C@H]4C(C)(C)[C@H](O)CC[C@]4(C)[C@H]3CC[C@]12C
468 0.19117647 LLCIPPXEWGIJFE-NFIHCTFXSA-N CC(CCCC(=C)C)C1CCC2(C)C3=C(CCC12C)C4(C)CCC(O)C(C)(C)C4CC3
469 0.19117647 ZQVMNBBCRJNPET-WCCKRHPXSA-N CC(C)C=CCC(C)C1CCC2(C)C3=C(CCC12C)C4(C)CCC(O)C(C)(C)C4CC3
470 0.19117647 ZQVMNBBCRJNPET-WZLOIPHISA-N CC(C)C=CC[C@@H](C)[C@@H]1CC[C@]2(C)C3=C(CC[C@@]12C)[C@@]4(C)CC[C@H](O)C(C)(C)[C@@H]4CC3
471 0.19117647 LLCIPPXEWGIJFE-WNVRBJKTSA-N CC(CCCC(=C)C)C1CCC2(C)C3=C(CCC12C)C4(C)CCC(O)C(C)(C)C4CC3
472 0.19117647 VLRMAVHXJLVDCY-RZOCRLGJSA-N CC(C)C1CCC2C1(C)CCC3(C)C4=CCC5C(C)(C)C(O)CCC5(C)C4CCC23C
473 0.19117647 HCERYFQWLWATNF-KORJKNCRSA-N CC(C)C12CCC(C)C1C3(C)CCC4C5(C)CCC(O)C(C)(C)C5CCC4(C)C3=CC2
474 0.19117647 LLCIPPXEWGIJFE-BQNIITSRSA-N CC(CCCC(=C)C)C1CCC2(C)C3=C(CCC12C)C4(C)CCC(O)C(C)(C)C4CC3
475 0.19117647 DICCPNLDOZNSML-HMOJIJANSA-N CC(CCC=C(C)C)C1CCC2(C)C3=CCC4C(C)(C)C(O)CCC4(C)C3CCC12C
476 0.19117647 DICCPNLDOZNSML-CSCGZIMUSA-N CC(CCC=C(C)C)C1CCC2(C)C3=CCC4C(C)(C)C(O)CCC4(C)C3CCC12C
477 0.19117647 BKLIAINBCQPSOV-HGKXYCPESA-N CC(C)CC=C[C@H](C)[C@@H]1CC[C@]2(C)C3=C(CC[C@@]12C)[C@@]4(C)CC[C@H](O)C(C)(C)[C@@H]4CC3
478 0.19117647 WKGZULGVHKNPMH-BFQOSYJKSA-N CC[C@@H](CC[C@@H](C)[C@H]1CC[C@@]2(C)C3=CC[C@H]4C[C@@H](O)CC[C@]4(C)[C@H]3CC[C@]12C)C(=C)C
479 0.19117647 DICCPNLDOZNSML-XGKJEQFASA-N CC(CCC=C(C)C)C1CCC2(C)C3=CCC4C(C)(C)C(O)CCC4(C)C3CCC12C
480 0.19117647 VWYANPOOORUCFJ-RLUCXGOASA-N CC(C)C1CCC2C1(C)CCC3(C)C4CCC5C(C)(C)C(O)CCC5(C)C4=CCC23C
481 0.19117647 VWYANPOOORUCFJ-QCSUOPKRSA-N CC(C)C1CCC2C1(C)CCC3(C)C4CCC5C(C)(C)C(O)CCC5(C)C4=CCC23C
482 0.19117647 ZQVMNBBCRJNPET-ZSFRINMGSA-N CC(C)C=CCC(C)C1CCC2(C)C3=C(CCC12C)C4(C)CCC(O)C(C)(C)C4CC3
483 0.19117647 NVGWEOCSOMJZPE-TUMVGASISA-N CC(=C)C1CCC2(CO)CCC3(C)C(CCC4C5(C)CCCC(C)(C)C5CCC34C)C12
484 0.19117647 HPQUJGFPCYTEFO-FZGJRZRVSA-N CC(=C)C1CCC2(C)CCC3(C)C(CCC4C5(C)CCC(O)CC5C(C)(C)CC34C)C12
485 0.19117647 PDSYOHXBSQLPJJ-CHJNBIAGSA-N CC1CCC2(C)CCC(=C(CCC3C(=C)CCC4C(C)(C)C(O)CCC34C)C2C1C)C
486 0.19117647 VWYANPOOORUCFJ-LBENTBMWSA-N CC(C)C1CCC2C1(C)CCC3(C)C4CCC5C(C)(C)C(O)CCC5(C)C4=CCC23C
487 0.19117647 KCSCTOANDBOIGV-PMLUYZPCSA-N CC(=CCCC(=CCCC(C)(O)C1CCC2C1(C)CCC3C(C)(C)C(O)CCC23C)C)C
488 0.19117647 BKLIAINBCQPSOV-OADNWTOWSA-N CC(C)CC=CC(C)C1CCC2(C)C3=C(CCC12C)C4(C)CCC(O)C(C)(C)C4CC3
489 0.19117647 CAHGCLMLTWQZNJ-WNVRBJKTSA-N CC(CCC=C(C)C)C1CCC2(C)C3=C(CCC12C)C4(C)CCC(O)C(C)(C)C4CC3
490 0.19117647 VWYANPOOORUCFJ-LBUYYUQCSA-N CC(C)C1CCC2C1(C)CCC3(C)C4CCC5C(C)(C)C(O)CCC5(C)C4=CCC23C
491 0.19117647 LLCIPPXEWGIJFE-ILLHTMCHSA-N CC(CCCC(=C)C)C1CCC2(C)C3=C(CCC12C)C4(C)CCC(O)C(C)(C)C4CC3
492 0.19117647 QOYZWNYLMKAORW-INQAGMJXSA-N CC(C)C1CCC2(C)CCC3(C)C4=CCC5C(C)(C)C(O)CCC5(C)C4CCC3(C)C12
493 0.19117647 QSNTWNDLMSMPGN-AEXYUYRDSA-N CC(CCC=C(C)C)C1CCC2(C)C3CCC4C(=CCC(O)C4(C)C)C3(C)CCC12C
494 0.19117647 WUUVTRCQVWJPDJ-LCTNEHIHSA-N CC(C)C1CCC2(C)CCC3(C)C(=C12)CCC4C5(C)CCC(O)C(C)(C)C5CCC34C
495 0.19117647 VWYANPOOORUCFJ-AEMPZZHTSA-N CC(C)C1CCC2C1(C)CCC3(C)C4CCC5C(C)(C)C(O)CCC5(C)C4=CCC23C
496 0.19117647 WJXGQDZJUNMQSH-QRTPJOIESA-N CC(CCC=C(C)C)C=CCC(=CCCC1(C)C(C)CCC(=C(/C)CO)C1CCCO)C
497 0.19117647 KZQNGHPXFBVQJU-BSNLOYFVSA-N CC(CCC=C(C)C)C1CC2(C)CCC34CC35CCC(O)C(C)(C)C5CCC4C2(C)C1
498 0.19117647 CTVRLVOANCHTNC-MPJGSPPMSA-N CCC(=C/C)C(C)CCC(C)C1CCC2C3=CCC4CC(O)CCC4(C)C3CCC12C
499 0.19117647 VWYANPOOORUCFJ-BBKGFYHZSA-N CC(C)C1CCC2C1(C)CCC3(C)C4CCC5C(C)(C)C(O)CCC5(C)C4=CCC23C
500 0.19117647 BMTRRCREWLAQBX-UHFFFAOYSA-N CC1CCC2(C(C1C)C(=C(CC2)C)CCC1C(=CCC2C1(C)CCC(C2(C)C)O)C)C
501 0.19117647 MLVSYGCURCOSKP-UHFFFAOYSA-N CC(=CCCC(C1CCC2(C1(C)CC=C1C2CCC2C1(C)CCC(C2(C)C)O)C)C)C
502 0.19117647 WQJVRXVXTPDIHC-FNAMFXBDSA-N CC=C(/CCC(C)C1CCC2(C)C3=CCC4CC(O)CCC4(C)C3CCC12C)C(C)C
503 0.19117647 CAHGCLMLTWQZNJ-UHFFFAOYSA-N CC(=CCCC(C1CCC2(C1(C)CCC1=C2CCC2C1(C)CCC(C2(C)C)O)C)C)C
504 0.19117647 FDBKQKGTGWOBQW-UHFFFAOYSA-N CC(=CCCC(C1CCC2(C1(C)CCC1=CC3C(CCC21)C(C)(C)C(CC3)O)C)C)C
505 0.19117647 UQHWPRZCHVKBLP-UHFFFAOYSA-N CC(=CCCC(C1CCC2(C1(C)CCC1C2CCC2C(=C1)CCC(C2(C)C)O)C)C)C
506 0.19117647 YAMPZCORMDTINS-UHFFFAOYSA-N OC1CC(C)(C)C2C(C1)(C)C1=CCC3(C(C1CC2)(C)CCC1(C3CCC1C(C)C)C)C
507 0.19117647 TZPNSKYONDNGLD-UHFFFAOYSA-N CC(C(=C)CCCC1CCC2(C1(C)CCC1=C2CCC2C1(C)CCC(C2(C)C)O)C)C
508 0.19117647 WVMBMBXWQMWEFN-UHFFFAOYSA-N CC(C1CCC2C1(C)CCC1=C2CCC2C1(C)CCC(C2(C)C)O)CCC(=C(C)C)C
509 0.19117647 BKLIAINBCQPSOV-AMHQPRAASA-N CC(C)CC=CC(C)C1CCC2(C)C3=C(CCC12C)C4(C)CCC(O)C(C)(C)C4CC3
510 0.19117647 LUZUHPHTXSGDDD-MLRIACIZSA-N CC(C)C1CCC2C1(C)CCC3(C)C4=C(CCC23C)C5(C)CCC(O)C(C)(C)C5CC4
511 0.19117647 CAHGCLMLTWQZNJ-IEDMCEMRSA-N CC(CCC=C(C)C)C1CCC2(C)C3=C(CCC12C)C4(C)CCC(O)C(C)(C)C4CC3
512 0.19117647 CAHGCLMLTWQZNJ-PIUIFUECSA-N CC(CCC=C(C)C)C1CCC2(C)C3=C(CCC12C)C4(C)CCC(O)C(C)(C)C4CC3
513 0.19117647 CAHGCLMLTWQZNJ-PQRZMCQTSA-N CC(CCC=C(C)C)C1CCC2(C)C3=C(CCC12C)C4(C)CCC(O)C(C)(C)C4CC3
514 0.19117647 VWYANPOOORUCFJ-IMKZBYMHSA-N CC(C)C1CCC2C1(C)CCC3(C)C4CCC5C(C)(C)C(O)CCC5(C)C4=CCC23C
515 0.19117647 CTVRLVOANCHTNC-KCTSSFCUSA-N CCC(=C/C)C(C)CCC(C)C1CCC2C3=CCC4CC(O)CCC4(C)C3CCC12C
516 0.19117647 QOYZWNYLMKAORW-UHFFFAOYSA-N CC(C)C1CCC2(C)CCC3(C)C4=CCC5C(C)(C)C(O)CCC5(C)C4CCC3(C)C12
517 0.19117647 VWYANPOOORUCFJ-LQRXHHGVSA-N CC(C)C1CCC2C1(C)CCC3(C)C4CCC5C(C)(C)C(O)CCC5(C)C4=CCC23C
518 0.19117647 WPGGMOSFCWKANW-UHFFFAOYSA-N C=C(C(C)C)CCC(C1CCC2(C1(C)CCC1=CC3C(CCC21)C(C)C(CC3)O)C)C
519 0.19117647 COCZPBJOHAXPOT-UHFFFAOYSA-N C=C(C(C)C)CCC(C1CCC2(C1(C)CCC1C2CCC2C(=C1)CCC(C2C)O)C)C
520 0.19117647 QMUXVPRGNJLGRT-UHFFFAOYSA-N OC1CCC2(C(C1(C)C)CCC1(C2CCC2C1(C)CCC1(C2=CC(C)(C)CC1)C)C)C
521 0.19117647 SRWNMNDDGGZJSF-UHFFFAOYSA-N OC1CC(C)(C)C2C(C1)(C)C1CCC3C(C1(CC2)C)(C)CCC1C3(C)CCC1C(=C)C
522 0.19117647 VCJKVSSEKFUJES-UHFFFAOYSA-N OCC1(C)CCCC2(C1CCC1(C2CCC2C1(C)CCC1C2(C)CCC1C(=C)C)C)C
523 0.19117647 JPDWNBDRKMPDSH-UHFFFAOYSA-N CC(=C)C1(O)CCC2(C1CCC1(C2CCC2C1(C)CCC1C2(C)CCCC1(C)C)C)C
524 0.19117647 DKVIPPGREJURCX-UHFFFAOYSA-N CC(C)=CCCC(C)=CCCC(C)=CCCC(O)C(C)(O)CCC=C(C)CCC=C(C)C
525 0.19117647 BDMDQCLXGZLBJW-RLEQVFKRSA-N CC=C(/C(C)C)C(C)C=C(C)/C1CCC2C3CCC4CC(O)CCC4(C)C3CCC12C
526 0.19117647 CAHGCLMLTWQZNJ-ILLHTMCHSA-N CC(CCC=C(C)C)C1CCC2(C)C3=C(CCC12C)C4(C)CCC(O)C(C)(C)C4CC3
527 0.18897638 DQNLCCVRQDHKKG-BGKYPJOTSA-N CC1(C)CCC2(C)CCC3(C)C(=C2C1)CCC4(O)C5(C)CCCC(C)(C)C5CCC34C
528 0.18897638 ALIAEBWXZKTGHH-UHFFFAOYSA-N CC(C1CCC2C1(C)CCC1(C2(C)CC=C2C1(O)CCC1C2(C)CCCC1(C)C)C)C
529 0.18604651 OBNZRBHOWIFSNY-UHFFFAOYSA-N OC1CC2C(C)(C)CCCC2(C2=CCC3(C(C12)(C)CCC1(C3CCC1C(C)C)C)C)C
530 0.18604651 VMWYPJXICPBUJM-XOEGDGRGSA-N CC1(C)CCC2(C)CC=C3C(C)(CCC4C5(C)CCCC(C)(C)C5CC(O)C34C)C2C1
531 0.18604651 VMWYPJXICPBUJM-HCCQZQLGSA-N CC1(C)CCC2(C)CC=C3C(C)(CCC4C5(C)CCCC(C)(C)C5CC(O)C34C)C2C1
532 0.18461538 NQBRSGMOCNUWGG-UHFFFAOYSA-N CC(C1CCC2C1(C)CCC1(C2(C)CC=C2C1CCC1(C2(C)CCCC1(C)C)O)C)C
533 0.18461538 BKHAFYCTGNSBFI-UHFFFAOYSA-N CC(=C)C1CCC2(C1CC(O)C1(C2CCC2C1(C)CCC1C2(C)CCCC1(C)C)C)C
534 0.18461538 OQPGCCQBHSWYSZ-UHFFFAOYSA-N CC(=C)C1CCC2(C1COCC1(C2CCC2C1(C)CCC1C2(C)CCCC1(C)C)C)C
535 0.18461538 DLLDROSCBJGUDJ-UHFFFAOYSA-N CC(C1CCC2(C1(C)CCC1(C2(C)CC=C2C1CCC1C2(C)CCCC1(C)C)C)O)C
536 0.18320611 OLTBYNRXZSRZLB-UHFFFAOYSA-N OC1CC2C3(C)CCCC(C3CCC2(C2(C1C1(C)CCC(C1CC2)C(=C)C)C)C)(C)C
537 0.18181818 HYTFUKZLSYXRDX-OYJDITGBSA-N CC1CCCC2C3(C)CCC4(C)C5CC(C)(C)CCC5(C)C=CC4(C)C3C(O)CC12C
538 0.18045113 PONRHZIEUPEYOJ-UHFFFAOYSA-N CC(=C)C1CCC2(C1CCC1(C2CCC2C1(C)CC(O)C1C2(C)CCCC1(C)C)C)C
539 0.17910448 JNGBHARWIKYVCH-LTNDJFBVSA-N CC(C)C1CCC2C1(C)CCC3(C)C4CC(O)C5C(C)(C)CCCC5(C)C4=CCC23C
540 0.17910448 JNGBHARWIKYVCH-CDGRYXTMSA-N CC(C)C1CCC2C1(C)CCC3(C)C4CC(O)C5C(C)(C)CCCC5(C)C4=CCC23C
541 0.17910448 JNGBHARWIKYVCH-AEMPZZHTSA-N CC(C)C1CCC2C1(C)CCC3(C)C4CC(O)C5C(C)(C)CCCC5(C)C4=CCC23C
542 0.17910448 JNGBHARWIKYVCH-PIIDWQQKSA-N CC(C)C1CCC2C1(C)CCC3(C)C4CC(O)C5C(C)(C)CCCC5(C)C4=CCC23C
543 0.17910448 JNGBHARWIKYVCH-YHEBVWOXSA-N CC(C)C1CCC2C1(C)CCC3(C)C4CC(O)C5C(C)(C)CCCC5(C)C4=CCC23C
544 0.17910448 JNGBHARWIKYVCH-UHFFFAOYSA-N CC(C1CCC2C1(C)CCC1(C2(C)CC=C2C1CC(O)C1C2(C)CCCC1(C)C)C)C
545 0.17777778 SWQINCWATANGKN-KYLDBXRHSA-N CC(CCC=C(C)C)C1CCC2(C)C1C(O)CC3C4(C)CCC(O)C(C)(C)C4CCC23C
546 0.17647059 MQYXUWHLBZFQQO-TYVJCECLSA-N CC(=C)C1CCC2(C)CCC3(C)C(CCC4C5(C)CCC(O)C(C)(C)C5CCC34C)C12
547 0.17647059 MQYXUWHLBZFQQO-DDTXYSLTSA-N CC(=C)C1CCC2(C)CCC3(C)C(CCC4C5(C)CCC(O)C(C)(C)C5CCC34C)C12
548 0.17647059 XVXPXUMUGATHPD-JMJRLLIOSA-N CC(C)[C@H]1CC[C@@H]2[C@@]1(CC[C@]3([C@]2(CC[C@@]4([C@@H]3CC=C5[C@H]4CC[C@@H](C5(C)C)O)C)C)C)C
549 0.17647059 LFPVZIIPFONRSW-UUKUQQAMSA-N CC(=C)C1CCC2(C)C1CCC3(C)C2CCC4C5(C)CCC(O)C(C)(C)C5CCC34C
550 0.17647059 DTHUANSEBQFSSB-UHFFFAOYSA-N CC=C(C(C)C)CCC(C1CCC2C1(C)CCC1C2CC(=C2C1(C)CCC(C2)O)C)C
551 0.17647059 MTQRQVBXIWXVMV-WZMOOAEOSA-N CC(C)C(=C)C(C)CCC(C)C1CCC2C3=CCC4CC(O)CCC4(C)C3CCC12C
552 0.17647059 XJJAVFWIAXATMT-KNUFMLCHSA-N CC(=CCC[C@@]1(CC[C@@]2([C@H]3CC=C4[C@H]([C@@]3(CC[C@]2(C1)C)C)CC[C@@H](C4(C)C)O)C)C)C
553 0.17647059 PAIRQWYDVRILJI-DNTJNYDQSA-N CC(C)C(\C)=C\CC(C)C1CCC2(C)C3CCC4C(C)C(O)CCC44CC34CCC12C
554 0.17647059 HUNLTIZKNQDZEI-UHFFFAOYSA-N CC(C)C(=C)CCC(C)C1CCC2(C)C3CCC4C(C)C(O)CCC44CC34CCC12C
555 0.17647059 QCGMIFBWAQSUQY-UHFFFAOYSA-N CC(CCC(C)C(C)=C)C1CCC2(C)C3CCC4C(C)C(O)CCC44CC34CCC12C
556 0.17647059 GNDKFSVEWAUCFH-UHFFFAOYSA-N CC(CCC(C)=C(C)C)C1CCC2(C)C3CCC4C(C)C(O)CCC44CC34CCC12C
557 0.17647059 ONQRKEUAIJMULO-IAWHQMGRSA-N CC(CCC=C(C)C)C1CCC2(C)C3CCC4C(C)(C)C(O)CCC45CC35CCC12C
558 0.17647059 LFPVZIIPFONRSW-UHFFFAOYSA-N CC(=C)C1CCC2(C)C1CCC1(C)C2CCC2C3(C)CCC(O)C(C)(C)C3CCC12C
559 0.17647059 ONQRKEUAIJMULO-UHFFFAOYSA-N CC(CCC=C(C)C)C1CCC2(C)C3CCC4C5(CC35CCC12C)CCC(O)C4(C)C
560 0.17647059 ONQRKEUAIJMULO-SPBTXPORSA-N [C@@]123CC[C@]4(C)[C@H](CC[C@@]4(C)[C@]1([H])CC[C@@]1([H])C(C)(C)[C@H](CC[C@]21C3)O)C(C)CC/C=C(\C)/C
561 0.17647059 MQYXUWHLBZFQQO-IWIXBNMXSA-N CC(=C)C1CCC2(C)CCC3(C)C(CCC4C5(C)CCC(O)C(C)(C)C5CCC34C)C12
562 0.17647059 MQYXUWHLBZFQQO-DCTTWMPASA-N CC(=C)C1CCC2(C)CCC3(C)C(CCC4C5(C)CCC(O)C(C)(C)C5CCC34C)C12
563 0.17647059 MQYXUWHLBZFQQO-UHFFFAOYSA-N CC(=C)C1CCC2(C1C1CCC3C(C1(C)CC2)(C)CCC1C3(C)CCC(C1(C)C)O)C
564 0.17647059 OAFJGCITGZAZBH-UHFFFAOYSA-N COC1CCC2(C(C1)CC=C1C2CCC2(C1CCC2C(CCC(=CC)C(C)C)C)C)C
565 0.17647059 QCGMIFBWAQSUQY-SMDMFZACSA-N CC(CCC(C)C(=C)C)C1CCC2(C)C3CCC4C(C)C(O)CCC45CC35CCC12C
566 0.17647059 QCGMIFBWAQSUQY-XWYUKRRESA-N C[C@H](CC[C@H](C)C(=C)C)[C@H]1CC[C@@]2(C)[C@@H]3CC[C@H]4[C@H](C)[C@@H](O)CC[C@@]45C[C@@]35CC[C@]12C
567 0.17647059 HVXLSFNCWWWDPA-YBXTVTTCSA-N CC(CCCC(=C)C)C1CCC2(C)C3CCC4C(C)(C)C(O)CCC45CC35CCC12C
568 0.17647059 LTWGWYLAUOBLFZ-UFBZICNVSA-N CC(CCC=C(C)C)C1CCC2(C)C3CCC4(C)C(C)C(=O)CCC4C3(C)CCC12C
569 0.17647059 MQYXUWHLBZFQQO-KIGPDBFESA-N CC(=C)C1CCC2(C)CCC3(C)C(CCC4C5(C)CCC(O)C(C)(C)C5CCC34C)C12
570 0.17647059 HUNLTIZKNQDZEI-WFGYALROSA-N CC(C)C(=C)CCC(C)C1CCC2(C)C3CCC4C(C)C(O)CCC45CC35CCC12C
571 0.17647059 YJZKLPDFWOFHEJ-SJRSVWODSA-N CC(=C)C1CCC2(C)CCC3C4(C)CCC5C(C)(C)C(O)CCC5(C)C4CCC3(C)C12
572 0.17647059 KKKWOWHWDRBHST-JVZZTYBGSA-N CC(C)C(C)C(=CC(C)C1CCC2C3CC=C4C(C)C(O)CCC4(C)C3CCC12C)C
573 0.17647059 HUNLTIZKNQDZEI-CJTXLZCASA-N CC(C)C(=C)CCC(C)C1CCC2(C)C3CCC4C(C)C(O)CCC45CC35CCC12C
574 0.17647059 QCGMIFBWAQSUQY-CUOJZYJOSA-N CC(CCC(C)C(=C)C)C1CCC2(C)C3CCC4C(C)C(O)CCC45CC35CCC12C
575 0.17647059 VNBJSUYXZGBVPM-UKNJYBOHSA-N CC(C)C1CCC2C1(C)CCC3(C)C4CCC5=C(CCC(O)C5(C)C)C4(C)CCC23C
576 0.17647059 MQYXUWHLBZFQQO-CWFQSGEHSA-N CC(=C)C1CCC2(C)CCC3(C)C(CCC4C5(C)CCC(O)C(C)(C)C5CCC34C)C12
577 0.17647059 ONQRKEUAIJMULO-BVEDLWBASA-N CC(CCC=C(C)C)C1CCC2(C)C3CCC4C(C)(C)C(O)CCC45CC35CCC12C
578 0.17647059 LFPVZIIPFONRSW-FTKVNMGKSA-N CC(=C)C1CCC2(C)C1CCC3(C)C2CCC4C5(C)CCC(O)C(C)(C)C5CCC34C
579 0.17647059 NJCWEBBNFNYPCP-MBDZFBTRSA-N CC1(C)CCC2(C)CCC3(C)C(CCC4C3=CCC5C(C)(C)C(O)CCC45C)C2(C)C1
580 0.17647059 ONQRKEUAIJMULO-QUFJAGTJSA-N CC(CCC=C(C)C)C1CCC2(C)C3CCC4C(C)(C)C(O)CCC45CC35CCC12C
581 0.17647059 LFPVZIIPFONRSW-MZIWDXLGSA-N CC(=C)C1CCC2(C)C1CCC3(C)C2CCC4C5(C)CCC(O)C(C)(C)C5CCC34C
582 0.17647059 ONQRKEUAIJMULO-UUFOAUGXSA-N CC(CCC=C(C)C)C1CCC2(C)C3CCC4C(C)(C)C(O)CCC45CC35CCC12C
583 0.17647059 HUNLTIZKNQDZEI-HZUBVJBBSA-N CC(C)C(=C)CCC(C)C1CCC2(C)C3CCC4C(C)C(O)CCC45CC35CCC12C
584 0.17647059 MQYXUWHLBZFQQO-CRWKDLELSA-N CC(=C)C1CCC2(C)CCC3(C)C(CCC4C5(C)CCC(O)C(C)(C)C5CCC34C)C12
585 0.17647059 ONQRKEUAIJMULO-MEUUBKQFSA-N CC(CCC=C(C)C)C1CCC2(C)C3CCC4C(C)(C)C(O)CCC45CC35CCC12C
586 0.17647059 QCGMIFBWAQSUQY-IRBNCGOCSA-N CC(CCC(C)C(=C)C)C1CCC2(C)C3CCC4C(C)C(O)CCC45CC35CCC12C
587 0.17647059 ONQRKEUAIJMULO-BEQPVHHASA-N CC(CCC=C(C)C)C1CCC2(C)C3CCC4C(C)(C)C(O)CCC45CC35CCC12C
588 0.17647059 MQYXUWHLBZFQQO-QRERMNRGSA-N CC(=C)C1CCC2(C)CCC3(C)C(CCC4C5(C)CCC(O)C(C)(C)C5CCC34C)C12
589 0.17647059 MQYXUWHLBZFQQO-ZHWHNTLZSA-N CC(=C)C1CCC2(C)CCC3(C)C(CCC4C5(C)CCC(O)C(C)(C)C5CCC34C)C12
590 0.17647059 MQYXUWHLBZFQQO-BQCGOYODSA-N CC(=C)C1CCC2(C)CCC3(C)C(CCC4C5(C)CCC(O)C(C)(C)C5CCC34C)C12
591 0.17647059 XVXPXUMUGATHPD-UHFFFAOYSA-N CC(C1CCC2C1(C)CCC1(C2(C)CCC2(C1CC=C1C2CCC(C1(C)C)O)C)C)C
592 0.17647059 MQYXUWHLBZFQQO-KTMBBHICSA-N CC(=C)C1CCC2(C)CCC3(C)C(CCC4C5(C)CCC(O)C(C)(C)C5CCC34C)C12
593 0.17647059 ONQRKEUAIJMULO-QYLJYADPSA-N CC(CCC=C(C)C)C1CCC2(C)C3CCC4C(C)(C)C(O)CCC45CC35CCC12C
594 0.17647059 KHZDIXMPQGZNSK-KWGWMANWSA-N CC(=C)C1CCC2(C)CCC3C(CCC4C3(C)CCC5C(C)(C)C(O)CCC45C)C12C
595 0.17647059 HUNLTIZKNQDZEI-JXXYSSPJSA-N CC(C)C(=C)CCC(C)C1CCC2(C)C3CCC4C(C)C(O)CCC45CC35CCC12C
596 0.17647059 HTZQXPRSRWUFKZ-UHFFFAOYSA-N CC(C1CCC2C1(C)CCC1(C2(C)CC=C2C1CCC1C2(C)C(O)CCC1(C)C)C)C
597 0.17647059 LFPVZIIPFONRSW-CQHIDPGZSA-N CC(=C)C1CCC2(C)C1CCC3(C)C2CCC4C5(C)CCC(O)C(C)(C)C5CCC34C
598 0.17647059 QCGMIFBWAQSUQY-NYLCPJJLSA-N CC(CCC(C)C(=C)C)C1CCC2(C)C3CCC4C(C)C(O)CCC45CC35CCC12C
599 0.17647059 MQYXUWHLBZFQQO-ZJJHUPNDSA-N CC(=C)C1CCC2(C)CCC3(C)C(CCC4C5(C)CCC(O)C(C)(C)C5CCC34C)C12
600 0.17647059 MQYXUWHLBZFQQO-ISZJTHHZSA-N CC(=C)C1CCC2(C)CCC3(C)C(CCC4C5(C)CCC(O)C(C)(C)C5CCC34C)C12
601 0.17647059 MQYXUWHLBZFQQO-RBBLWJDPSA-N CC(=C)C1CCC2(C)CCC3(C)C(CCC4C5(C)CCC(O)C(C)(C)C5CCC34C)C12
602 0.17647059 TXTZTDWLVNWWJI-CIRYWJJPSA-N CCC(=C/C)C(C)CCC(C)C1CCC2C3CC=C4CC(O)CCC4(C)C3CCC12C
603 0.17647059 RIRNENIKPHEKQY-MTZHMABOSA-N CC(C)C(C)CC(=C)C(C)C1CCC2C3=CCC4C(C)C(O)CCC4(C)C3CCC12C
604 0.17647059 LTWGWYLAUOBLFZ-RAGDNISBSA-N CC(CCC=C(C)C)C1CCC2(C)C3CCC4(C)C(C)C(=O)CCC4C3(C)CCC12C
605 0.17647059 ONQRKEUAIJMULO-DXIBSZEVSA-N CC(CCC=C(C)C)C1CCC2(C)C3CCC4C(C)(C)C(O)CCC45CC35CCC12C
606 0.17647059 OQRCLQAKSHRGMF-UWHNSILASA-N CCC(CCC(C)C1CCC2C3=CCC4CC(O)CCC4(C)C3CCC12C)C(=CC)C
607 0.17647059 NWUBCBMVVQACEO-UHFFFAOYSA-N OC1CCC2(C(C1)CC=C1C2CCC2(C1CCC2C(CC=C(C(C(C)C)C)C)C)C)C
608 0.17647059 ONQRKEUAIJMULO-LIIHPMGPSA-N CC(CCC=C(C)C)C1CCC2(C)C3CCC4C(C)(C)C(O)CCC45CC35CCC12C
609 0.17647059 ONQRKEUAIJMULO-IXNRFHSSSA-N CC(CCC=C(C)C)C1CCC2(C)C3CCC4C(C)(C)C(O)CCC45CC35CCC12C
610 0.17647059 KKKWOWHWDRBHST-RKRWYXBNSA-N CC(C)C(C)C(=CC(C)C1CCC2C3CC=C4C(C)C(O)CCC4(C)C3CCC12C)C
611 0.17647059 IYFMNNLOKDUOKG-IQMQSLTRSA-N CC(CCCC1CCC2(C)C3CCC4C(C)(C)C(O)CCC45CC35CCC12C)C(=C)C
612 0.17647059 MTQRQVBXIWXVMV-MCLNHMTPSA-N CC(C)C(=C)C(C)CCC(C)C1CCC2C3=CCC4CC(O)CCC4(C)C3CCC12C
613 0.17647059 MQYXUWHLBZFQQO-NNENYQEDSA-N CC(=C)C1CCC2(C)CCC3(C)C(CCC4C5(C)CCC(O)C(C)(C)C5CCC34C)C12
614 0.17647059 ONQRKEUAIJMULO-ZGMYFIGFSA-N CC(CCC=C(C)C)C1CCC2(C)C3CCC4C(C)(C)C(O)CCC45CC35CCC12C
615 0.17647059 URAYCVPBPUEOAM-HBZGAJONSA-N CC(=C)C1CCC2(C)CCC3(C)C4CCC5C(C)(C)C(O)CCC5(C)C4CCC3(C)C12
616 0.17647059 ONQRKEUAIJMULO-ALRVYNBISA-N CC(CCC=C(C)C)C1CCC2(C)C3CCC4C(C)(C)C(O)CCC45CC35CCC12C
617 0.17647059 MQYXUWHLBZFQQO-OCIDHHHQSA-N CC(=C)C1CCC2(C)CCC3(C)C(CCC4C5(C)CCC(O)C(C)(C)C5CCC34C)C12
618 0.17647059 LTWGWYLAUOBLFZ-NZCLUAJLSA-N CC(CCC=C(C)C)C1CCC2(C)C3CCC4(C)C(C)C(=O)CCC4C3(C)CCC12C
619 0.17647059 TXTZTDWLVNWWJI-NTUCOQBPSA-N CCC(=CC)[C@H](C)CC[C@@H](C)[C@H]1CC[C@H]2[C@@H]3CC=C4C[C@@H](O)CC[C@]4(C)[C@H]3CC[C@]12C
620 0.17647059 ONQRKEUAIJMULO-QEQSRAMUSA-N CC(CCC=C(C)C)C1CCC2(C)C3CCC4C(C)(C)C(O)CCC45CC35CCC12C
621 0.17647059 MQYXUWHLBZFQQO-OBMZSLFJSA-N CC(=C)C1CCC2(C)CCC3(C)C(CCC4C5(C)CCC(O)C(C)(C)C5CCC34C)C12
622 0.17647059 HUNLTIZKNQDZEI-DVYRRUIFSA-N CC(C)C(=C)CCC(C)C1CCC2(C)C3CCC4C(C)C(O)CCC45CC35CCC12C
623 0.17647059 MQYXUWHLBZFQQO-CQEQHVJBSA-N CC(=C)C1CCC2(C)CCC3(C)C(CCC4C5(C)CCC(O)C(C)(C)C5CCC34C)C12
624 0.17647059 ONQRKEUAIJMULO-NYILHPJXSA-N CC(CCC=C(C)C)C1CCC2(C)C3CCC4C(C)(C)C(O)CCC45CC35CCC12C
625 0.17647059 MQYXUWHLBZFQQO-FBVKAPMPSA-N CC(=C)C1CCC2(C)CCC3(C)C(CCC4C5(C)CCC(O)C(C)(C)C5CCC34C)C12
626 0.17647059 LFPVZIIPFONRSW-LBYJDMNRSA-N CC(=C)C1CCC2(C)C1CCC3(C)C2CCC4C5(C)CCC(O)C(C)(C)C5CCC34C
627 0.17647059 XJJAVFWIAXATMT-UHFFFAOYSA-N CC(=CCCC1(C)CCC2(C(C1)(C)CCC1(C2CC=C2C1CCC(C2(C)C)O)C)C)C
628 0.17647059 GNPPEONGDJONRS-CZPOWKADSA-N CC1(C)CCC2(C)CCC3(C)C4CCC5=C(C(O)CCC5(C)C)C4(C)CCC3(C)C2C1
629 0.17647059 OQRCLQAKSHRGMF-MLXLZGLYSA-N CCC(CCC(C)C1CCC2C3=CCC4CC(O)CCC4(C)C3CCC12C)C(=CC)C
630 0.17647059 ONQRKEUAIJMULO-TXNIMPHESA-N CC(CCC=C(C)C)C1CCC2(C)C3CCC4C(C)(C)C(O)CCC45CC35CCC12C
631 0.17647059 HVXLSFNCWWWDPA-NYILHPJXSA-N CC(CCCC(=C)C)C1CCC2(C)C3CCC4C(C)(C)C(O)CCC45CC35CCC12C
632 0.17647059 MQYXUWHLBZFQQO-CDYUOMGPSA-N CC(=C)C1CCC2(C)CCC3(C)C(CCC4C5(C)CCC(O)C(C)(C)C5CCC34C)C12
633 0.17647059 GNPPEONGDJONRS-ITAQAIQMSA-N CC1(C)CCC2(C)CCC3(C)C4CCC5=C(C(O)CCC5(C)C)C4(C)CCC3(C)C2C1
634 0.17647059 QUOXVGCWSYSVIO-ITNIFCQWSA-N CC(=C1CCC2(C)CCC3(C)C(CCC4C5(C)CCC(O)C(C)(C)C5CCC34C)C12)C
635 0.17647059 LFPVZIIPFONRSW-TXHKNKHWSA-N CC(=C)[C@@H]1CC[C@@]2(C)[C@H]1CC[C@]3(C)[C@@H]2CC[C@@H]4[C@@]5(C)CC[C@@H](O)C(C)(C)[C@@H]5CC[C@@]34C
636 0.17647059 GNDKFSVEWAUCFH-PGFZVWMDSA-N CC(CCC(=C(C)C)C)C1CCC2(C)C3CCC4C(C)C(O)CCC45CC35CCC12C
637 0.17647059 KKKWOWHWDRBHST-ABAVCGSSSA-N CC(C)[C@@H](C)C(=C[C@@H](C)[C@H]1CC[C@H]2[C@@H]3CC=C4[C@H](C)[C@@H](O)CC[C@]4(C)[C@H]3CC[C@]12C)C
638 0.17647059 BJZVHTWNCLKZGN-SPQNPFHSSA-N CC(C)C(=C)CC[C@@H](C)[C@H]1CC[C@H]2[C@@H]3CC[C@H]4C(C)(C)[C@@H](O)CC[C@@]45C[C@@]35CC[C@]12C
639 0.17647059 ONQRKEUAIJMULO-ULQMBRTRSA-N CC(CCC=C(C)C)C1CCC2(C)C3CCC4C(C)(C)C(O)CCC45CC35CCC12C
640 0.17647059 TXTZTDWLVNWWJI-AMYMAUAJSA-N C1[C@]2(C)[C@@]3([H])CC[C@]4(C)[C@@]([H])([C@]([H])(C)CC[C@@H](C)/C(=C/C)/CC)CC[C@@]4([H])[C@]3([H])CC=C2C[C@@H](O)C1
641 0.17647059 OQRCLQAKSHRGMF-ZVWIDSQWSA-N CC[C@@H](CC[C@@H](C)[C@H]1CC[C@H]2C3=CC[C@H]4C[C@@H](O)CC[C@]4(C)[C@H]3CC[C@]12C)C(=CC)C
642 0.17647059 MQYXUWHLBZFQQO-HEQGEZKBSA-N CC(=C)C1CCC2(C)CCC3(C)C(CCC4C5(C)CCC(O)C(C)(C)C5CCC34C)C12
643 0.17647059 MQYXUWHLBZFQQO-FOBBREAUSA-N CC(=C)C1CCC2(C)CCC3(C)C(CCC4C5(C)CCC(O)C(C)(C)C5CCC34C)C12
644 0.17647059 MQYXUWHLBZFQQO-OQXOTSJTSA-N CC(=C)C1CCC2(C)CCC3(C)C(CCC4C5(C)CCC(O)C(C)(C)C5CCC34C)C12
645 0.17647059 MQYXUWHLBZFQQO-SROVDQKYSA-N CC(=C)C1CCC2(C)CCC3(C)C(CCC4C5(C)CCC(O)C(C)(C)C5CCC34C)C12
646 0.17647059 HKLJZPMEKAIBDJ-NTSWJMCSSA-N CC(=C)C1CCC2(C)CCC3(C)C(CCC4C(C)(CCCO)C(CCC34C)C(=C)C)C12
647 0.17647059 PKGKOZOYXQMJNG-SVBVAXKDSA-N CC(=C)C1CC2C(C)(CCC3C4(C)CCC5C(C)(C)C(O)CCC5(C)C4CCC23C)C1
648 0.17647059 ONQRKEUAIJMULO-YBXTVTTCSA-N C[C@H](CCC=C(C)C)[C@H]1CC[C@@]2([C@@]1(CC[C@]34[C@H]2CC[C@@H]5[C@]3(C4)CC[C@@H](C5(C)C)O)C)C
649 0.17647059 HUNLTIZKNQDZEI-PGFZVWMDSA-N C[C@H]1[C@@H]2CC[C@H]3[C@@]4(CC[C@@H]([C@]4(CC[C@@]35[C@@]2(C5)CC[C@@H]1O)C)[C@H](C)CCC(=C)C(C)C)C
650 0.17647059 ONQRKEUAIJMULO-CCQWHVNSSA-N CC(CCC=C(C)C)C1CCC2(C)C3CCC4C(C)(C)C(O)CCC45CC35CCC12C
651 0.17647059 MQYXUWHLBZFQQO-QGTGJCAVSA-N CC(=C)[C@@H]1CC[C@]2([C@H]1[C@H]3CC[C@@H]4[C@]5(CC[C@@H](C([C@@H]5CC[C@]4([C@@]3(CC2)C)C)(C)C)O)C)C
652 0.17647059 MQYXUWHLBZFQQO-UJZGQTOSSA-N CC(=C)C1CCC2(C)CCC3(C)C(CCC4C5(C)CCC(O)C(C)(C)C5CCC34C)C12
653 0.17322835 JHWVCZUIPRQSQI-UHFFFAOYSA-N CC(=C)C1CCC2(C1CCC1(C2CCC2C1(C)CCC1(C2(C)CCCC1(C)C)O)C)C
654 0.17054264 GMGMVAKKOLWMAA-UHFFFAOYSA-N CC(=C)C1CCC2(C1CCC1(C2CCC2C1(C)C(O)CC1C2(C)CCCC1(C)C)C)C
655 0.17054264 COZWQKINLFNUFQ-UACPZPFXSA-N CC(=C)C1CCC2(C)CCC3(C)C(CCC4C5(C)CCCC(C)(C)C5CC(O)C34C)C12
656 0.17054264 OBNZRBHOWIFSNY-QDXDPYBNSA-N CC(C)C1CCC2C1(C)CCC3(C)C4C(O)CC5C(C)(C)CCCC5(C)C4=CCC23C
657 0.17054264 XVPPLCRHOVHQQW-UHFFFAOYSA-N CC(C1CCC2C1(C)CC(O)C1(C2(C)CC=C2C1CCC1C2(C)CCCC1(C)C)C)C
658 0.17054264 OBNZRBHOWIFSNY-CUIKMKIVSA-N CC(C)C1CCC2C1(C)CCC3(C)C4C(O)CC5C(C)(C)CCCC5(C)C4=CCC23C
659 0.17054264 OBNZRBHOWIFSNY-AUUZLEOHSA-N CC(C)C1CCC2C1(C)CCC3(C)C4C(O)CC5C(C)(C)CCCC5(C)C4=CCC23C
660 0.17054264 SDFCYGKVXWEYPS-LCQYWCBISA-N CC(C)C1CCC2C1(C)CC=C3C2(C)CCC4C5(C)CCCC(C)(C)C5CC(O)C34C
661 0.17054264 OBNZRBHOWIFSNY-QLVIGKIUSA-N CC(C)C1CCC2C1(C)CCC3(C)C4C(O)CC5C(C)(C)CCCC5(C)C4=CCC23C
662 0.16923077 DVMBTORDLVABEN-UHFFFAOYSA-N OCC12CC=C3C(C2(C)CCC2(C1CCC2C(C)C)C)CCC1C3(C)CCCC1(C)C
663 0.16793893 TWKDXAMTOXSYSJ-UHFFFAOYSA-N OC1CC2C3(C)CCC(C3CCC2(C2(C1C1(C)CCCC(C1CC2)(C)C)C)C)C(=C)C
664 0.16793893 AVTGBULLOOYGRR-UHFFFAOYSA-N OCC12CCC(C1CCC1(C2CCC2C1(C)CCC1C2(C)CCCC1(C)C)C)C(=C)C
665 0.16793893 QOSPOIINXBFFLA-JLVQKPIHSA-N CC(C)C1CCC2C1(C)CCC3(C)C4CC=C5C(CCCC5(C)C)C4(CO)CCC23C
666 0.16793893 RMYMPEUEQXZLQD-UHFFFAOYSA-N OCC1(C)C(O)CCC2(C1CCC1(C2CCC2C1(C)CCC1C2(C)CCCC1(C)C)C)C
667 0.16666667 LZHZZTPPPASAGI-YNCIHMFZSA-N CC(CCC=C(C)C)C1CCC2(C)C3CCC4C(C)(C)C5CCC4(O5)C3(C)CCC12C
668 0.16666667 LZHZZTPPPASAGI-XXCZLYIOSA-N CC(CCC=C(C)C)C1CCC2(C)C3CCC4C(C)(C)C5CCC4(O5)C3(C)CCC12C
669 0.16666667 AVTGBULLOOYGRR-AYHBXSNGSA-N CC(=C)C1CCC2(CO)C1CCC3(C)C2CCC4C5(C)CCCC(C)(C)C5CCC34C
670 0.16666667 TXCBNBQNGZYJGX-UHFFFAOYSA-N CC(=C)C1CC(C2(C1CCC1(C2CCC2C1(C)CCC1C2(C)CCCC1(C)C)C)C)O
671 0.16666667 BMTFSYIFQCTWPH-UHFFFAOYSA-N CC12CCC(C1COCC1(C2CCC2C1(C)CCC1C2(C)CCCC1(C)C)C)C(O)(C)C
672 0.16666667 RKSYBKTVRZXJCN-UHFFFAOYSA-N OCC12CCCC(C2CCC2C1=CCC1(C2(C)CCC2(C1CCC2C(C)C)C)C)(C)C
673 0.16541353 BBMOJJIXVZRNCE-PVJFAIIUSA-N CC(C)C1CCC2C1(C)CCC3(C)C4CCC5(C)C(CCC=C5C)C4(CO)CCC23C
674 0.16541353 BBMOJJIXVZRNCE-PEFJGEDMSA-N CC(C)C1CCC2C1(C)CCC3(C)C4CCC5(C)C(CCC=C5C)C4(CO)CCC23C
675 0.16541353 XWVYZEDBZZZHCP-HPPMSGQQSA-N CC(C)C1CCC2C1(C)CCC3(C)C4=CCC5C(C)(C)CCCC5(CO)C4CCC23C
676 0.16541353 RKSYBKTVRZXJCN-UYYSLBNTSA-N CC(C)C1CCC2C1(C)CCC3(C)C4CCC5C(C)(C)CCCC5(CO)C4=CCC23C
677 0.16296296 RCOOUPCIIFDFER-UHFFFAOYSA-N CC(C1CCC2(C1(C)CCC1=C2CCC2C1(C)CCC(C2(C)C)O)C)CCCC(O)(C)C
678 0.16296296 XBHPPVDAESSOGF-UHFFFAOYSA-N CC(=C)C1CCC2(C1CCC1(C2CCC2C1(C)CCC1C2(C)COCCC1(C)C)C)C
679 0.16176471 YEVQBJVJPQFPNE-UHFFFAOYSA-N CC1CCC2(C)CCC3(C)C(CCC4C5(C)CCC(=O)C(C)(C)C5CCC34C)C2C1C
680 0.16176471 XVXPXUMUGATHPD-GHJITMOCSA-N C1C[C@@]2([H])[C@]3(C)CC[C@@]4(C)[C@]5([H])CC[C@H](C(C)C)[C@@]5(C)CC[C@]4(C)C3CC=C2C(C)(C)[C@H]1O
681 0.16176471 AWXOYCFULKSEOR-UHFFFAOYSA-N CC(C1COCC2C1(C)CCC1(C2(C)CC=C2C1CCC1C2(C)CCCC1(C)C)C)C
682 0.16176471 KQJDEZHTINCILX-OJMNJZCNSA-N C1[C@]2(C)[C@@]3([H])CC[C@]4(C)[C@@]([H])([C@]([H])(C)CCC(=C)C(CC)CC)CC[C@@]4([H])[C@]3([H])CC=C2C[C@@H](O)C1
683 0.16176471 OWMULTHDCROMGL-CMZGQUJUSA-N [C@]12(CC=C3C[C@@H](O)CC[C@]3(C)[C@@]1([H])CC[C@]1(C)[C@@]([H])([C@@](C)([H])CCC(=C)C(C)(C)CC)CC[C@@]21[H])[H]
684 0.16176471 VXPPHQIHBBYPMQ-DPPABISVSA-N C1[C@]2(C)[C@@]3([H])CC[C@]4(C)[C@@]([H])([C@]([H])(C)CC[C@@H](CC)/C(=C/C)/C)CC[C@@]4([H])[C@]3([H])CC=C2C[C@@H](O)C1
685 0.16176471 VXPPHQIHBBYPMQ-KGANJNPNSA-N CCC(CCC(C)C1CCC2C3CC=C4CC(O)CCC4(C)C3CCC12C)C(=CC)C
686 0.16176471 HFSACQSILLSUII-RWCNTHPBSA-N CC1(C)CCC2(C)CCC3(C)C4CC=C5C(CCC(O)C5(C)C)C4(C)CCC3(C)C2C1
687 0.16176471 VXPPHQIHBBYPMQ-ZQMJRPHISA-N CCC(CCC(C)C1CCC2C3CC=C4CC(O)CCC4(C)C3CCC12C)C(=CC)C
688 0.16176471 YCBYVUVPHUWXKI-UHFFFAOYSA-N OC1CCC2(C(C1)CC=C1C2CCC2(C1CCC2C(C(=C(C(C(C)C)C)C)C)C)C)C
689 0.16176471 OFMXGFHWLZPCFL-CAQAHNITSA-N CC1C(=O)CCC2C1(C)CCC3C2(C)CCC4(C)C5CC(C)(C)CCC5(C)CCC34C
690 0.16176471 OFMXGFHWLZPCFL-UTGTYCNHSA-N CC1C(=O)CCC2C1(C)CCC3C2(C)CCC4(C)C5CC(C)(C)CCC5(C)CCC34C
691 0.16176471 XVXPXUMUGATHPD-HRBPLXCWSA-N CC(C)C1CCC2C1(C)CCC3(C)C4CC=C5C(CCC(O)C5(C)C)C4(C)CCC23C
692 0.16176471 HFSACQSILLSUII-MIVWZROKSA-N CC1(C)CCC2(C)CCC3(C)C4CC=C5C(CCC(O)C5(C)C)C4(C)CCC3(C)C2C1
693 0.16176471 OFMXGFHWLZPCFL-ACRUQRPVSA-N CC1C(=O)CCC2C1(C)CCC3C2(C)CCC4(C)C5CC(C)(C)CCC5(C)CCC34C
694 0.16176471 PPCOUYTUIFBZFH-JWOYFODFSA-N CC(C)C(C)C(=C)CCC(C)C1CCC2C3=CCC4CC(O)CCC4(C)C3CCC12C
695 0.16176471 QLOZOEFSBNKTES-WACDYUABSA-N CC1(C)CCCC2(C)C3CCC4C(C)(CCC5C(C)(C)C(=O)CCC45C)CC3CCC12
696 0.16176471 CRNBAZYQFPUUPQ-CCCXIAFPSA-N COC1CCC2(C)C3CCC4C5C(CCC5(C)CCC4(C)C3CCC2C1(C)C)C(=C)C
697 0.16176471 XVXPXUMUGATHPD-KZDXQPDKSA-N CC(C)C1CCC2C1(C)CCC3(C)C4CC=C5C(CCC(O)C5(C)C)C4(C)CCC23C
698 0.16176471 KSAVYIDFGJCHKD-CULDIUEGSA-N CC1(C)CCC2(C)CCC3(C)C4CCC5=C(CCC(O)C5(C)C)C4(C)CCC3(C)C2C1
699 0.16176471 OFMXGFHWLZPCFL-MANJQPDQSA-N CC1C(=O)CCC2C1(C)CCC3C2(C)CCC4(C)C5CC(C)(C)CCC5(C)CCC34C
700 0.16176471 OFMXGFHWLZPCFL-SNTPJAGGSA-N CC1C(=O)CCC2C1(C)CCC3C2(C)CCC4(C)C5CC(C)(C)CCC5(C)CCC34C
701 0.16176471 KSAVYIDFGJCHKD-YZTJDJRBSA-N CC1(C)CCC2(C)CCC3(C)C4CCC5=C(CCC(O)C5(C)C)C4(C)CCC3(C)C2C1
702 0.16176471 BBJJEUBMZNMNTK-ZVWIDSQWSA-N CC(C)C(CCC(C)C1CCC2C3=CCC4CC(O)CCC4(C)C3CCC12C)C(=C)C
703 0.16176471 OFMXGFHWLZPCFL-BDOJLUFHSA-N CC1C(=O)CCC2C1(C)CCC3C2(C)CCC4(C)C5CC(C)(C)CCC5(C)CCC34C
704 0.16176471 OFMXGFHWLZPCFL-QKSZIZJJSA-N CC1C(=O)CCC2C1(C)CCC3C2(C)CCC4(C)C5CC(C)(C)CCC5(C)CCC34C
705 0.16176471 KQJDEZHTINCILX-FNUPQVQASA-N CCC(CC)C(=C)CCC(C)C1CCC2C3CC=C4CC(O)CCC4(C)C3CCC12C
706 0.16176471 XVXPXUMUGATHPD-AEMPZZHTSA-N CC(C)C1CCC2C1(C)CCC3(C)C4CC=C5C(CCC(O)C5(C)C)C4(C)CCC23C
707 0.16176471 UVFOSIJDDUBTBX-XWSBMGENSA-N CC(C)C1CCC2(C)CCC3(C)C4CC=C5C(CCC(O)C5(C)C)C4(C)CCC3(C)C12
708 0.16176471 OFMXGFHWLZPCFL-IGGALVTDSA-N CC1C(=O)CCC2C1(C)CCC3C2(C)CCC4(C)C5CC(C)(C)CCC5(C)CCC34C
709 0.16176471 OFMXGFHWLZPCFL-JZYMYGMISA-N CC1C(=O)CCC2C1(C)CCC3C2(C)CCC4(C)C5CC(C)(C)CCC5(C)CCC34C
710 0.16176471 OFMXGFHWLZPCFL-QKWOBGJZSA-N CC1C(=O)CCC2C1(C)CCC3C2(C)CCC4(C)C5CC(C)(C)CCC5(C)CCC34C
711 0.16176471 YEVQBJVJPQFPNE-LBVVFKSTSA-N CC1CCC2(C)CCC3(C)C(CCC4C5(C)CCC(=O)C(C)(C)C5CCC34C)C2C1C
712 0.16176471 OFMXGFHWLZPCFL-UHFFFAOYSA-N O=C1CCC2C(C1C)(C)CCC1C2(C)CCC2(C1(C)CCC1(C2CC(C)(C)CC1)C)C
713 0.16176471 OFMXGFHWLZPCFL-LFALQEPNSA-N CC1C(=O)CCC2C1(C)CCC3C2(C)CCC4(C)C5CC(C)(C)CCC5(C)CCC34C
714 0.16176471 XVXPXUMUGATHPD-ZYTLRHPESA-N CC(C)C1CCC2C1(C)CCC3(C)C4CC=C5C(CCC(O)C5(C)C)C4(C)CCC23C
715 0.16176471 OFMXGFHWLZPCFL-HAYYNZFXSA-N CC1C(=O)CCC2C1(C)CCC3C2(C)CCC4(C)C5CC(C)(C)CCC5(C)CCC34C
716 0.16176471 HFSACQSILLSUII-FZYASYHQSA-N CC1(C)CCC2(C)CCC3(C)C4CC=C5C(CCC(O)C5(C)C)C4(C)CCC3(C)C2C1
717 0.16176471 XVXPXUMUGATHPD-VEZJMYSDSA-N CC(C)C1CCC2C1(C)CCC3(C)C4CC=C5C(CCC(O)C5(C)C)C4(C)CCC23C
718 0.16176471 OFMXGFHWLZPCFL-NFRXNELWSA-N CC1C(=O)CCC2C1(C)CCC3C2(C)CCC4(C)C5CC(C)(C)CCC5(C)CCC34C
719 0.16176471 UMQWJAYGCCPSRJ-PYQRSULMSA-N CC1(C)CCCC2(C)C1CCC3(C)C2CCC4C5(C)CCC(C5CCC34C)C(=C)CO
720 0.16176471 KQJDEZHTINCILX-WPDQSEMZSA-N CCC(CC)C(=C)CCC(C)C1CCC2C3CC=C4CC(O)CCC4(C)C3CCC12C
721 0.16176471 OFMXGFHWLZPCFL-UQPLLSNYSA-N CC1C(=O)CCC2C1(C)CCC3C2(C)CCC4(C)C5CC(C)(C)CCC5(C)CCC34C
722 0.16176471 YFKBKEUBAZXAGG-YTQQFVFSSA-N CC1C(=O)CCC2(C)C3CCC4(C)C5CC(C)(C)CCC5(C)CCC4(C)C3CCC12C
723 0.16176471 HFSACQSILLSUII-JICQDWDYSA-N CC1(C)CCC2(C)CCC3(C)C4CC=C5C(CCC(O)C5(C)C)C4(C)CCC3(C)C2C1
724 0.16176471 BGKLCRBIOLDQKG-RBAFDLFLSA-N CC(C)C12CCC(C)C1C3(C)CCC4C(=CCC5C(C)(C)C(O)CCC45C)C3(C)CC2
725 0.16176471 CXNOTPIOWQUVHK-UHFFFAOYSA-N CC(CCC(C(C1CCC2(C1(C)CCC1=C2CCC2C1(C)CCC(C2(C)C)O)C)C)O)C
726 0.16176471 OGOXWUWQFYWSEG-DOHFDSHUSA-N CC1CCC2(C)CCC3(C)C4CC=C5C(CCC(O)C5(C)C)C4(C)CCC3(C)C2C1C
727 0.16176471 HFSACQSILLSUII-UUTIQAJLSA-N CC1(C)CCC2(C)CCC3(C)C4CC=C5C(CCC(O)C5(C)C)C4(C)CCC3(C)C2C1
728 0.16176471 NLVGXXWYWDSDAW-UIFQYPGESA-N CCC(CCC(C)C1CCC2C3CC=C4CC(O)CCC4(C)C3CCC12C)C(=C)CC
729 0.16176471 UMQWJAYGCCPSRJ-UHFFFAOYSA-N OCC(=C)C1CCC2(C1CCC1(C2CCC2C1(C)CCC1C2(C)CCCC1(C)C)C)C
730 0.16176471 HFSACQSILLSUII-VXRRTDEQSA-N CC1(C)CCC2(C)CCC3(C)C4CC=C5C(CCC(O)C5(C)C)C4(C)CCC3(C)C2C1
731 0.16176471 HFSACQSILLSUII-UHFFFAOYSA-N OC1CCC2C(=CCC3C2(C)CCC2(C3(C)CCC3(C2CC(C)(C)CC3)C)C)C1(C)C
732 0.16176471 OFMXGFHWLZPCFL-LOPCRKMPSA-N CC1C(=O)CCC2C1(C)CCC3C2(C)CCC4(C)C5CC(C)(C)CCC5(C)CCC34C
733 0.16176471 UVFOSIJDDUBTBX-NPUOQVLBSA-N CC(C)C1CCC2(C)CCC3(C)C4CC=C5C(CCC(O)C5(C)C)C4(C)CCC3(C)C12
734 0.16176471 HFSACQSILLSUII-IZOCJWHRSA-N CC1(C)CCC2(C)CCC3(C)C4CC=C5C(CCC(O)C5(C)C)C4(C)CCC3(C)C2C1
735 0.16176471 VXPPHQIHBBYPMQ-FMXSWHLNSA-N CCC(CCC(C)C1CCC2C3CC=C4CC(O)CCC4(C)C3CCC12C)C(=CC)C
736 0.16176471 ZAVKYSOSLRELGW-UHFFFAOYSA-N OC1CCC2(C(C1)CC=C1C2CCC2(C1CCC2C(CCC(=C(C)C)C(C)C)C)C)C
737 0.16176471 YWGARTZIRIHYPN-UHFFFAOYSA-N CC(=CCC(C(=C)C1CCC2(C1CCC1C2(C)CCC2C1(C)CCCC2(C)C)C)O)C
738 0.16176471 MXURUYXAEAHBHE-UHFFFAOYSA-N CC(=CCCC1(CO1)C1CCC2(C1CCC1C2(C)CCC2C1(C)CCCC2(C)C)C)C
739 0.16176471 LSCLOMLDPAPBHH-UHFFFAOYSA-N COC1CCC2(C(C1C)CC=C1C2CCC2(C1CCC2C(CCC(=C)C(C)C)C)C)C
740 0.16176471 NUWYAKMTTLXQFW-MDZDMXLPSA-N CCC(C(C)C)/C=C/C(C1CCC2C1(C)CCC1C2=C(C)CC2C1(C)CCC(C2)O)C
741 0.16176471 LDZVKPJDSHDBRE-MDZDMXLPSA-N CCC(C(C)C)/C=C/C(C1CCC2C1(C)CCC1C2=CCC2C1(C)CCC(C2)OC)C
742 0.16176471 UVFOSIJDDUBTBX-UHFFFAOYSA-N CC(C)C1CCC2(C)CCC3(C)C4CC=C5C(CCC(O)C5(C)C)C4(C)CCC3(C)C12
743 0.16176471 OFMXGFHWLZPCFL-SVRPQWSVSA-N C[C@H]1C(=O)CC[C@@H]2[C@@]1(CC[C@H]3[C@]2(CC[C@@]4([C@@]3(CC[C@@]5([C@H]4CC(CC5)(C)C)C)C)C)C)C
744 0.16176471 QIBMHLLFIROTDV-UHFFFAOYSA-N COC1CCC2(C(C1C)CCC1=C2CCC2(C1CCC2C(CCC(=C)C(C)C)C)C)C
745 0.16176471 HFSACQSILLSUII-ISSAZSKYSA-N C[C@@]12CC[C@@]3([C@H]4CC=C5[C@H]([C@@]4(CC[C@]3([C@@H]1CC(CC2)(C)C)C)C)CC[C@@H](C5(C)C)O)C
746 0.16 VUMUFIITBXMVIJ-WZISUIRBSA-N CC(CCCC(C)(C)O)C1CCC2(C)C3CCC4C(C)(C)C(O)CCC45CC35CCC12C
747 0.16 VUMUFIITBXMVIJ-PNURXRMKSA-N CC(CCCC(C)(C)O)C1CCC2(C)C3CCC4C(C)(C)C(O)CCC45CC35CCC12C
748 0.16 VUMUFIITBXMVIJ-UHFFFAOYSA-N CC(CCCC(C)(C)O)C1CCC2(C)C3CCC4C5(CC35CCC12C)CCC(O)C4(C)C
749 0.16 VUMUFIITBXMVIJ-KGUCQODVSA-N CC(CCCC(C)(C)O)C1CCC2(C)C3CCC4C(C)(C)C(O)CCC45CC35CCC12C
750 0.16 VUMUFIITBXMVIJ-PJSNPGDSSA-N CC(CCCC(C)(C)O)C1CCC2(C)C3CCC4C(C)(C)C(O)CCC45CC35CCC12C
751 0.15873016 CJXHILZQEKJJEE-BHXPRPCPSA-N CC(C)C12CCC3C4(C)CCC5C6(C)CCCC(C)(C)C6CCC5(C)C4(C)CCC13O2
752 0.15748031 YWRMWVYZLSDWDW-UHFFFAOYSA-N OC1CC2(C)C(C3(C1C(CC3)C(O)(C)C)C)CCC1C2(C)CCC2C1(C)CCCC2(C)C
753 0.15748031 YWRMWVYZLSDWDW-KBUITVGKSA-N CC(C)(O)C1CCC2(C)C3CCC4C5(C)CCCC(C)(C)C5CCC4(C)C3(C)CC(O)C12
754 0.15625 HUIGOUIFFRFIJG-UHFFFAOYSA-N CC(=CCCC(=C)C1CCC2(C1COCC1C2(C)CCC2C1(C)CCCC2(C)C)C)C
755 0.15503876 ZAOBYCUTNKHHBS-UHFFFAOYSA-N OCC12CCC3C(C1CCC1C2(C)CCC2C1(C)CCCC2(C)C)(C)CCC3C(=C)C
756 0.15503876 VUXHFXMQXNMKKC-UHFFFAOYSA-N OCC12CCC3C(C1CCC1C2(C)CCC2C1(C)CCC2C(=C)C)(C)CCCC3(C)C
757 0.15384615 PTHUVGWZUGTUQX-NNZDEUNISA-N CC(C)CCC=C(C)/C1CCC2(C)C3CCC4C(C)(C)C5CCC4(CO5)C3CCC12C
758 0.15384615 PYWXNKTVYQCGDP-ZWXOFJEGSA-N CC1COC23CCC4(C)C(CCC5C6(C)CCCC(C)(C)C6CCC45C)C2(C)CCC13
759 0.15267176 SIUCSBAYSGSANT-HKFAFNEWSA-N CC1(C)CCCC2(C)C1CCC3(C)C2CCC4C3(C)CCC5C6CCC45COC6(C)C
760 0.15267176 DXOJYKNAJCBASZ-UHFFFAOYSA-N OCC12CCCC(C1CCC1(C2CCC2C1(C)CCC1C2(C)CCC1C(=C)C)C)(C)C
761 0.15267176 URFYFLPXASYMKV-UHFFFAOYSA-N OCC1(C)C(O)CCC2(C1CCC1(C2CCC2C1(C)CCC1(C2CC(CC1)(C)C)C)C)C
762 0.15267176 FDZYITBTIPSHMJ-UHFFFAOYSA-N CC(=C)C1CCC2(C1(O)CCC1(C2CCC2C1(C)CCC1C2(C)CCCC1(C)C)C)C
763 0.15151515 QKBAHGVNPYXYNL-PHIZGFGPSA-N CC(CCC=C(C)C)C1CCC2(C)C3CCC4(O)C(CCC(O)C4(C)C)C3(C)CCC12C
764 0.15151515 AMEYUORMIPPGDW-UHFFFAOYSA-N OCC12CCC(C2(C)CCC2C1CCC1C2(C)CCC(C1(C)C)O)C(CCC=C(C)C)C
765 0.15151515 ZTTIAVXVSSOMCG-UHFFFAOYSA-N CC(CCCC(C1CCC2(C1(C)C(O)CC1=C2CCC2C1(C)CCC(C2(C)C)O)C)C)C
766 0.15151515 QKBAHGVNPYXYNL-KZYZLNOYSA-N CC(CCC=C(C)C)C1CCC2(C)C3CCC4(O)C(CCC(O)C4(C)C)C3(C)CCC12C
767 0.15037594 GXUGHIFGMWNGAW-QNYBXASLSA-N CC(CC=CC(C)(C)O)C1CCC2(C)C1CCC3C4(C)CCC(O)C(C)(C)C4CCC23C
768 0.15037594 GXUGHIFGMWNGAW-FNUQFGNCSA-N CC(CC=CC(C)(C)O)C1CCC2(C)C1CCC3C4(C)CCC(O)C(C)(C)C4CCC23C
769 0.14925373 HWAWCFDRPZQWLX-KYLDBXRHSA-N C[C@H](CCC=C(C)C)[C@H]1[C@H](O)C[C@@H]2[C@]3(C)CC[C@@H]4C(C)(C)[C@@H](O)CC[C@]4(C)[C@@H]3CC[C@@]12C
770 0.14925373 IIGGBARDSBQECF-MKDCHBEHSA-N CC(CO)C1CCC2(CO)C1CCC3(C)C2CCC4C5(C)CCCC(C)(C)C5CCC34C
771 0.14754098 YOOZXBQGEJLPQW-UHFFFAOYSA-N OC1CCC2C(C1C)(C)CCC1(C2(C)CCC2(C1(C)CCC1(C2CC(C)(C)CC1)C)C)O
772 0.14705882 ZWEYNAJBZDXYPH-BZEHNNHJSA-N CC[C@H](C=C[C@@H](C)[C@H]1CC[C@]2(C)[C@@H]1CC[C@@H]3[C@@]4(C)CC[C@H](O)CC4=CC[C@@]23C)C(C)C
773 0.14705882 LVMOSMRIAUDGQC-OJMNJZCNSA-N CCC=C(CC[C@@H](C)[C@H]1CC[C@H]2[C@@H]3CC=C4C[C@@H](O)CC[C@]4(C)[C@H]3CC[C@]12C)C(C)C
774 0.14705882 LVMOSMRIAUDGQC-KHEWNNFDSA-N CCC=C(/CCC(C)C1CCC2C3CC=C4CC(O)CCC4(C)C3CCC12C)C(C)C
775 0.14705882 VQFPSNWXBZIBRL-OIVDVMLLSA-N CC(C)C(C)C(=CC(C)C1CCC2C3CCC4C(C)C(=O)CCC4(C)C3CCC12C)C
776 0.14705882 GSKFDRGPRSWWDC-UHFFFAOYSA-N COC1CCC2(C(=CCC3C2CCC2(C3CCC2C(CCC(=CC)C(C)C)C)C)C1)C
777 0.14705882 LVMOSMRIAUDGQC-HXQUFKHGSA-N CCC=C(CCC(C)C1CCC2C3CC=C4CC(O)CCC4(C)C3CCC12C)/C(C)C
778 0.14705882 WAIQWYALYSCYLA-MDZDMXLPSA-N CCC(C(C)C)/C=C/C(C1CCC2C1(C)CCC1C2CC=C2C1(C)CCC(C2)OC)C
779 0.14705882 RYNZZIZOPJXCQG-PDOYUABISA-N CC(CCC1OC1(C)C)C2CCC3(C)C4CCC5C(C)(C)C(O)CCC5(C)C4CCC23C
780 0.14705882 LVMOSMRIAUDGQC-FTKWHHHFSA-N C1[C@]2(C)[C@@]3([H])CC[C@]4(C)[C@@]([H])([C@]([H])(C)CC/C(=C\CC)/C(C)C)CC[C@@]4([H])[C@]3([H])CC=C2C[C@@H](O)C1
781 0.14705882 IMEQNKLKGXLENN-MDZDMXLPSA-N CCC(C(C)C)/C=C/C(C1CCC2C1(C)CCC1C2CC(=C2C1(C)CCC(C2)O)C)C
782 0.14705882 HEYPZYMGRBQTOH-UHFFFAOYSA-N CC(C1CCC2(C1C1CCC3C(C1(C)CC2)(C)CCC1C3(C)CCC(=O)C1(C)C)C)C
783 0.14705882 LVMOSMRIAUDGQC-CDXQRKPWSA-N C1[C@]2(C)[C@@]3([H])CC[C@]4(C)[C@@]([H])([C@]([H])(C)CC/C(=C/CC)/C(C)C)CC[C@@]4([H])[C@]3([H])CC=C2C[C@@H](O)C1
784 0.14705882 HXPXUNQUXCHJLL-UHFFFAOYSA-N CC(=CCCC1(C)CCC2(C(C1)(C)CCC1(C2CCC2(C1CCC(=O)C2C)C)C)C)C
785 0.14705882 GRGJUFRHWAERLG-UHFFFAOYSA-N OC1CCC2(C(=CCC3C2CCC2(C3CCC2C(CCC(=C(C)C)C(C)C)C)C)C1)C
786 0.14705882 LGTNGUBXDMOGTF-JPPFHWGDSA-N C12CC=C3C[C@@H](O)CC[C@]3(C)[C@@]1([H])CC[C@]1(C)[C@@]([H])([C@@](C)([H])CC/C(=C\C)/C(C)(C)C)CC[C@@]21[H]
787 0.14705882 NLVGXXWYWDSDAW-VHZNKUSHSA-N C1[C@]2(C)[C@@]3([H])CC[C@]4(C)[C@@]([H])([C@]([H])(C)CC[C@@H](CC)C(CC)=C)CC[C@@]4([H])[C@]3([H])CC=C2C[C@@H](O)C1
788 0.14705882 WEVRZXUBWLYJFZ-CQECJXJGSA-N C1[C@]2(C)[C@@]3([H])CC[C@]4(C)[C@@]([H])([C@]([H])(C)CC/C(=C/C)/[C@H](CC)C)CC[C@@]4([H])[C@]3([H])CC=C2C[C@@H](O)C1
789 0.14705882 HOROVGZDEUVSAC-NGRNRRGOSA-N CC(C)C1CCC2C1(C)CCC3(C)C4CCC5C(C)(C)C(=O)CCC5(C)C4CCC23C
790 0.14705882 HXPXUNQUXCHJLL-JTLPPOEKSA-N CC1C(=O)CCC2C1(C)CCC3C2(C)CCC4(C)CC(C)(CCC=C(C)C)CCC34C
791 0.14705882 HXPXUNQUXCHJLL-LZQQOHPBSA-N C[C@H]1C(=O)CC[C@@H]2[C@@]1(CC[C@H]3[C@]2(CC[C@@]4([C@@]3(CC[C@@](C4)(C)CCC=C(C)C)C)C)C)C
792 0.14705882 VQFPSNWXBZIBRL-WALVZZJISA-N C1C[C@@]2([C@@]3([H])CC[C@@]4([C@H](CC[C@@]4([H])[C@]3([H])CC[C@@]2([H])[C@H](C)C1=O)C(C)/C=C(\C)/[C@H](C)C(C)C)C)C
793 0.14705882 WEVRZXUBWLYJFZ-CTHVMDACSA-N CCC(C)C(=C/C)CCC(C)C1CCC2C3CC=C4CC(O)CCC4(C)C3CCC12C
794 0.14705882 VDIGOFTXNYKMHY-RWLZXCKLSA-N C1C[C@@]2([H])[C@]3(C)CC[C@@]4(C)[C@]5([H])CC[C@H](C(C)C)[C@@]5(C)CC[C@]4(C)C3CC[C@]2(C)C(C=O)C1
795 0.14705882 WAVZXGXVRFAYSK-LQADKLBGSA-N CC(C)C(C)C(=CCC(C)C1CCC2C3CC=C4CC(O)CCC4(C)C3CCC12C)C
796 0.14705882 GHIZCSMTYWOBQA-BZSCQJQFSA-N CC[C@H](C=C[C@@H](C)[C@@H]1CC[C@@]2(C)C3=CC[C@@H]4C[C@H](O)CC[C@]4(C)[C@@H]3CC[C@]12C)C(C)C
797 0.14705882 DGSFHNTYGAUZML-YJSQRPAZSA-N CC(C)C(CCC(C)C1CCC2C3CC=C4CC(O)CCC4(C)C3CCC12C)C(=C)C
798 0.14705882 WAIQWYALYSCYLA-VHZNKUSHSA-N CC[C@H](C=C[C@@H](C)[C@H]1CC[C@H]2[C@@H]3CC=C4C[C@H](CC[C@]4(C)[C@H]3CC[C@]12C)OC)C(C)C
799 0.14705882 GHIZCSMTYWOBQA-WDXLFWCISA-N CC[C@H](C=C[C@@H](C)[C@H]1CC[C@@]2(C)C3=CC[C@@H]4C[C@@H](O)CC[C@]4(C)[C@@H]3CC[C@]12C)C(C)C
800 0.14705882 XSMZUIVIZWTOHO-RBBLWJDPSA-N CC(=C)C1C(O)CC2(C)C1CCC3(C)C2CCC4C5(C)CCCC(C)(C)C5CCC34C
801 0.14705882 LVMOSMRIAUDGQC-UYOCIXKTSA-N CC\C=C(\CCC(C)C1CCC2C3CC=C4CC(O)CCC4(C)C3CCC12C)C(C)C
802 0.14705882 WAVZXGXVRFAYSK-UHFFFAOYSA-N OC1CCC2(C(=CCC3C2CCC2(C3CCC2C(CC=C(C(C(C)C)C)C)C)C)C1)C
803 0.14705882 YWODAQWASXWWPD-UHFFFAOYSA-N OC1CCC2(C(=CCC3C2CCC2(C3CCC2C(C(=C(C(C(C)C)C)C)C)C)C)C1)C
804 0.14705882 IBSQKWRWAQMUJQ-UHFFFAOYSA-N CC(=C)C1COCC2(C1CCC1(C2CCC2C1(C)CCC1C2(C)CCCC1(C)C)C)C
805 0.14705882 IXZAUFYXXJPDKQ-UHFFFAOYSA-N CC(=C)C1CCC2(C1CCC1(C2CCC2C1(C)CCC1C2(C)CCOCC1(C)C)C)C
806 0.14705882 LQLMOEAKIFHIQR-UHFFFAOYSA-N CC12CCC(C1CCC1(C2CCC2C1(C)CCC1C2(C)CCCC1(C)C)C)C1(C)OC1
807 0.14705882 XSMZUIVIZWTOHO-UHFFFAOYSA-N CC(=C)C1C(O)CC2(C1CCC1(C2CCC2C1(C)CCC1C2(C)CCCC1(C)C)C)C
808 0.14705882 GRGJUFRHWAERLG-XKTYQPJFSA-N CC(C)C(=C(C)C)CCC(C)C1CCC2C3CC=C4CC(O)CCC4(C)C3CCC12C
809 0.14705882 BHNFENKQVNMRHP-UHFFFAOYSA-N CC(COCCC(C1CCC2(C1(C)CCC1=C2CCC2C1(C)CCC(C2(C)C)O)C)C)C
810 0.14705882 LGTNGUBXDMOGTF-HAVTVLGJSA-N CC=C(/CCC(C)C1CCC2C3CC=C4CC(O)CCC4(C)C3CCC12C)C(C)(C)C
811 0.14705882 GHIZCSMTYWOBQA-ODRJWODASA-N CCC(C=CC(C)C1CCC2(C)C3=CCC4CC(O)CCC4(C)C3CCC12C)C(C)C
812 0.14705882 HQKKQHYDWOSZCJ-VHZNKUSHSA-N CC(C)C(C)C(=C)CCC(C)C1CCC2C3CC=C4CC(O)CCC4(C)C3CCC12C
813 0.14705882 DGSFHNTYGAUZML-NWUWSZAESA-N CC(C)C(CCC(C)C1CCC2C3CC=C4CC(O)CCC4(C)C3CCC12C)C(=C)C
814 0.14705882 HDJHBDFXQMIPJD-GXRZYGKRSA-N CCC(C=CC(C)C1CCC2C1(C)CCC3C2(C)CC=C4CC(O)CCC34C)C(C)C
815 0.14705882 XZJBPTRGVAJDKK-CMDGGOBGSA-N OC1CCC2(C(C1)CC=C1C2CCC2(C1CCC2C(/C=C/C(C(C(C)C)C)C)C)C)C
816 0.14705882 KSYZCFAGRIHLJM-UHFFFAOYSA-N OCC(C1CCC2(C1(C)CCC1=C2CCC2C1(C)CCC(C2(C)C)O)C)CCCC(C)C
817 0.14705882 PKUMOEBOXNDTIM-UHFFFAOYSA-N CC(C1CCC2C1(C)CCC1(C2(C)CC=C2C1CCC1C2(C)CCOCC1(C)C)C)C
818 0.14705882 FARHVDBTUVZTCP-UHFFFAOYSA-N CC12COCC(C1CCC1(C2CCC2C1(C)CCC1C2(C)CCCC1(C)C)C)C(O)(C)C
819 0.14705882 WAIQWYALYSCYLA-HAQNRSENSA-N CC[C@H](C=C[C@@H](C)[C@H]1CC[C@H]2[C@@H]3CC=C4C[C@@H](CC[C@]4(C)[C@H]3CC[C@]12C)OC)C(C)C
820 0.14516129 UBNDCRAVMJRZBA-NUIGPIQOSA-N CC1CCC2(C)CCC3(C)C(CCC4C3(C)CCC5(O)C(C)(C)C(O)CCC45C)C2C1C
821 0.14516129 IGAPWVIPWKTYDA-LZAOZXTFSA-N CC(=CCCC1(C)OC2CC3C(CCC4C(C)(C)CCCC34C)C5(C)CCC1C25C)C
822 0.144 CPOGSILJPMBLHZ-UHFFFAOYSA-N OC1CCC2(C(C1(C)C)(O)CCC1(C2CCC2C1(C)CCC1C2(C)CCCC1(C)C)C)C
823 0.144 KBEVFYWGOQOKGJ-AVMMQJPNSA-N CC1(C)CCC2(C)CCC3(C)C4=CCC5C(C)(C)CCCC5(C)C4CCOC3(C)C2C1
824 0.14285714 FCPANOBLGVXYMG-IIWBYEMSSA-N CC1CCCC2C3(C)CCC4(C)C5CC(C)(C)CCC5(C)CCC4(C)C3C(=O)CC12C
825 0.14285714 FCPANOBLGVXYMG-UHFFFAOYSA-N CC1CCCC2C3(C)CCC4(C)C5CC(C)(C)CCC5(C)CCC4(C)C3C(=O)CC12C
826 0.14285714 FCPANOBLGVXYMG-ZVRIVOKYSA-N CC1CCCC2C3(C)CCC4(C)C5CC(C)(C)CCC5(C)CCC4(C)C3C(=O)CC12C
827 0.14285714 IEGSZUFWAMRODA-UHFFFAOYSA-N OC1CC2C3CC(C)(C)CCC3(C)CCC2(C2(C1C1(C)CCC(C(C1CC2)(C)C)O)C)C
828 0.14285714 RCYTXHOFPXUDSH-UHFFFAOYSA-N OC1CC2C3(C)CCCC(C3CCC2(C2(C1C1(C)CCC(C1CC2)C(O)(C)C)C)C)(C)C
829 0.14173228 FLLXXEBUQBPLRL-UHFFFAOYSA-N OCC12CCC3(C(C2(C)CC=C2C1CCC1C2(C)CCCC1(C)C)CCC3C(C)C)C
830 0.14173228 HTTHDMKXBUYSNX-UHFFFAOYSA-N CC(C1CCC2C1(C)CCC1(C2(C)CC(=C2C1CCC1C2(C)CCCC1(C)C)O)C)C
831 0.14173228 XRVKVKGEXMNPCV-UHFFFAOYSA-N CC(=C)C1CCC2(C1CCC1(C2(O)CCC2C1(C)CCC1C2(C)CCCC1(C)C)C)C
832 0.14173228 CAVICUVQEYIBEK-UHFFFAOYSA-N CC(=C)C1CCC2(C1CCC1(C2CCC2(C1(C)CCC1C2(C)CCCC1(C)C)O)C)C
833 0.14173228 ATLJYMVBSGJFAU-UHFFFAOYSA-N OCC12CCC(C(C1CCC1(C2CCC2C1(C)CCC1C2(C)CCCC1(C)C)C)(C)C)O
834 0.140625 QNICKEBBAOXKNK-UHFFFAOYSA-N CC(=C)C1CCC2(C1CCC1(C2CCC2C1(C)COCC1C2(C)CCCC1(C)C)C)C
835 0.140625 UTPAFEDKHQBYHG-UHFFFAOYSA-N CC(C1CCC2C1(C)COCC1(C2(C)CC=C2C1CCC1C2(C)CCCC1(C)C)C)C
836 0.140625 TVLFCPNUNWUIIA-FEWFNCDUSA-N CC(=CCCC1(C)CCC2(C)C3CCC4C(C)(C)C5CCC(C)(O5)C34CCC2(C)C1)C
837 0.140625 JOFCZQFXMIGMOL-MCDMISKJSA-N C[C@@H]1CC[C@]2(C)CC[C@]3(C)[C@H](C[C@H](O)[C@@H]4[C@@]5(C)CC[C@H](O)C(C)(C)[C@@H]5CC[C@@]34C)[C@@H]2[C@H]1C
838 0.13846154 FPGOBAVTXMFTQR-UYCYNGQBSA-N CC(=CCCC1(C)CCC2(C)C3CCC4C(C)(C)C5CCC4(O5)C3(C)CCC2(C)C1)C
839 0.13846154 FPGOBAVTXMFTQR-LXERUMJASA-N CC(=CCC[C@@]1(CC[C@@]2([C@H]3CC[C@@H]4[C@@]5([C@@]3(CC[C@]2(C1)C)C)CC[C@@H](C4(C)C)O5)C)C)C
840 0.13846154 FPGOBAVTXMFTQR-UHFFFAOYSA-N CC(=CCCC1(C)CCC2(C(C1)(C)CCC1(C2CCC2C31CCC(O3)C2(C)C)C)C)C
841 0.13846154 FPGOBAVTXMFTQR-RQOMFORLSA-N CC(=CCCC1(C)CCC2(C)C3CCC4C(C)(C)C5CCC4(O5)C3(C)CCC2(C)C1)C
842 0.13846154 FPGOBAVTXMFTQR-PNKPOSSXSA-N CC(=CCCC1(C)CCC2(C)C3CCC4C(C)(C)C5CCC4(O5)C3(C)CCC2(C)C1)C
843 0.13846154 FPGOBAVTXMFTQR-OLQXLJPMSA-N CC(=CCCC1(C)CCC2(C)C3CCC4C(C)(C)C5CCC4(O5)C3(C)CCC2(C)C1)C
844 0.13740458 ZYYVXLHEBFPWMF-YCAXYGQISA-N CC(C)CCCC(CO)C1CCC2(C)C3CCC4C(C)(C)C(O)CCC45CC35CCC12C
845 0.13740458 ZYYVXLHEBFPWMF-QEQSRAMUSA-N CC(C)CCCC(CO)C1CCC2(C)C3CCC4C(C)(C)C(O)CCC45CC35CCC12C
846 0.13740458 NSYYEVQEVMUGTJ-UHFFFAOYSA-N CC(CCCC(C1CC(C2(C1(C)CCC1=C2CCC2C1(C)CCC(C2(C)C)O)C)O)C)C
847 0.13636364 USNZDQHBJGRYRN-XXMGFNPASA-N CC1(C)CCC2(C)CCC3(C)C4CCC5(C)C(CCC6OC56C)C4(C)CCC3(C)C2C1
848 0.13533835 SJPDNXKPBQHPMZ-PUXRVUTHSA-N [H][C@@](C)(CCCC(C)C)[C@@]1([H])CC[C@@]2(CO)C3=C(CC[C@]12C)[C@@]1(C)CC[C@]([H])(O)C(C)(C)[C@]1([H])CC3
849 0.13533835 SJPDNXKPBQHPMZ-UHFFFAOYSA-N OCC12CCC(C2(C)CCC2=C1CCC1C2(C)CCC(C1(C)C)O)C(CCCC(C)C)C
850 0.13533835 SJPDNXKPBQHPMZ-XQVXCQOBSA-N CC(C)CCCC(C)C1CC[C@@]2(CO)C3=C(CC[C@]12C)[C@@]1(C)CC[C@H](O)C(C)(C)C1CC3
851 0.13533835 KWRRGHCRSLEEBJ-UHFFFAOYSA-N CC(CCCC(C1CCC2(C1(C)CCC1=C2CCC2(C1(C)CCC(C2(C)C)O)O)C)C)C
852 0.13432836 NLHQJXWYMZLQJY-SWIZOJJJSA-N [H][C@@]1(CC[C@]2(C)C1([H])CC[C@]1([H])[C@@]3(C)CC[C@]([H])(O)C(C)(C)[C@]3([H])CC[C@@]21C)C(C)(O)CCC=C(C)C
853 0.13432836 NLHQJXWYMZLQJY-MNYGGFMVSA-N CC(=CCCC(C)(O)C1CCC2(C)C1CCC3C4(C)CCC(O)C(C)(C)C4CCC23C)C
854 0.13432836 NLHQJXWYMZLQJY-AYHBXSNGSA-N CC(=CCC[C@](C)([C@H]1CC[C@@]2([C@@H]1CC[C@H]3[C@]2(CC[C@@H]4[C@@]3(CC[C@@H](C4(C)C)O)C)C)C)O)C
855 0.13432836 NLHQJXWYMZLQJY-YSOPCNKUSA-N CC(=CCCC(C)(O)C1CCC2(C)C1CCC3C4(C)CCC(O)C(C)(C)C4CCC23C)C
856 0.13432836 NLHQJXWYMZLQJY-TXNIMPHESA-N CC(=CCC[C@@](C)([C@H]1CC[C@@]2([C@@H]1CC[C@H]3[C@]2(CC[C@@H]4[C@@]3(CC[C@@H](C4(C)C)O)C)C)C)O)C
857 0.13432836 NLHQJXWYMZLQJY-IBOXRLJPSA-N CC(=CCCC(C)(O)C1CCC2(C)C1CCC3C4(C)CCC(O)C(C)(C)C4CCC23C)C
858 0.13432836 XLBGFWIXRDCSOR-UHFFFAOYSA-N CC(C1CCC2C1(C)CCC1(C2(C)CC=C2C1CCC1C2(C)COCCC1(C)C)C)C
859 0.13432836 NLHQJXWYMZLQJY-UHFFFAOYSA-N CC(=CCCC(C1CCC2(C1CCC1C2(C)CCC2C1(C)CCC(C2(C)C)O)C)(O)C)C
860 0.13432836 NLHQJXWYMZLQJY-DAZAHXMVSA-N CC(=CCCC(C)(O)C1CCC2(C)C1CCC3C4(C)CCC(O)C(C)(C)C4CCC23C)C
861 0.13432836 NLHQJXWYMZLQJY-ITQLOSQOSA-N CC(=CCCC(C)(O)C1CCC2(C)C1CCC3C4(C)CCC(O)C(C)(C)C4CCC23C)C
862 0.13432836 PUSWYGAQEBLUBD-UHFFFAOYSA-N OCC12CCC3=C(C2(C)CCC1C(CCCC(C)C)C)CCC1C3(C)CCC(C1(C)C)O
863 0.13333333 UHBYMHNEZPNPKT-UHFFFAOYSA-N CC(CCCC(C1CCC2(C1(C)CC(O)C1=C2CCC2C1(C)CCC(C2(C)C)O)C)C)C
864 0.13235294 DCURJEOVKGXXOM-OPHZSTQVSA-N CC1=C(O)CCC2C3(C)CCC4(C)C5CC(C)(C)CCC5(C)CCC4(C)C3CCC12C
865 0.13235294 BCSYINLZVJHZSJ-UHFFFAOYSA-N OC1CCC2(C(C1)CC=C1C2CCC2(C1CCC2C(C1CC1(C)C(C(C)C)C)C)C)C
866 0.13235294 WAPJFQXDMWZRLO-UHFFFAOYSA-N CC(CCCC(C1C(O)CC2(C1(C)CCC1=C2CCC2C1(C)CCC(C2(C)C)O)C)C)C
867 0.13235294 FEPOUSPSESUQPD-PEQARBKNSA-N CC1CCC2(C)CCC3(C)C4CCC5(C)C(C)C(=O)CCC5C4(C)CCC3(C)C2C1C
868 0.13235294 JVYYINJWLIGZGB-UHFFFAOYSA-N CC(CCCC(C1CCC2(C1(C)CCC1=C2CCC2C1(C)CCC(=O)C2(C)C)C)C)C
869 0.13235294 HGQQZWVCULYFLD-TUWSBMDGSA-N CCC(C)C(C)C1CC1C(C)C2CCC3C4CC=C5CC(O)CCC5(C)C4CCC23C
870 0.13235294 BFSGNXOBYJTARW-RKIYCPPPSA-N CCC1(C)CCC2C(C)(CCC3(C)C4CC(C)(C)CCC4(C)CCC23C)C1CCC(=O)O
871 0.13235294 WOMSIWHHEDWDPC-OCBUSCMESA-N CC(C)C(=C)CCCC[C@@H](C)[C@H]1CC[C@H]2[C@@H]3CC=C4C[C@@H](O)CC[C@]4(C)[C@H]3CC[C@]12C
872 0.13235294 IMOCDWIUBNNKCU-CXSDVJRSSA-N CC1(C)CCCC2(C)C1CCC3(C)C2CCC4C5(C)CCC(=O)C(C)(C)C5CCC34C
873 0.13235294 VMCQTVSSRUGULX-YYQUBSPXSA-N CC1(C)CCC2(C)CCC3(C)C(CCC4C5(C)CCC(=O)C(C)(C)C5CCC34C)C2C1
874 0.13235294 YTMHDLHJSOPRAY-PZDNYWHUSA-N CC1(C)CCC2(C)CCC3(C)C4CCC5C(CCC(=O)C5(C)C)C4(C)CCC3(C)C2C1
875 0.13235294 YTMHDLHJSOPRAY-OSDTVUBKSA-N CC1(C)CCC2(C)CCC3(C)C4CCC5C(CCC(=O)C5(C)C)C4(C)CCC3(C)C2C1
876 0.13235294 BFDNMXAIBMJLBB-NKMSZCCTSA-N CCC(C=CC(C)C1CCCC2C3CC=C4CC(O)CCC4(C)C3CCC12C)C(C)C
877 0.13235294 BCSYINLZVJHZSJ-HDTQRMSKSA-N CC(C)C(C)C1(C)CC1C(C)C2CCC3C4=CCC5CC(O)CCC5(C)C4CCC23C
878 0.13235294 ZJSDZRSFQLLPHF-JLGWINPNSA-N CCC(C=CCC(C)C1CCC2C3CC=C4CC(O)CCC4(C)C3CCC12C)C(C)C
879 0.13235294 JUUHNUPNMCGYDT-WEPCBRQLSA-N C[C@@H]1C[C@H]2[C@@](C)(CC[C@@]3(C)[C@@H]4CC(C)(C)CC[C@]4(C)CC[C@]23C)[C@@H]5CCC(=O)[C@H](C)[C@@H]15
880 0.13235294 YBIIYPHKAMDRNE-UHFFFAOYSA-N CC(CCC(C)C1CCC2C3CCC4CCCCC4(C)C3CCC12C)C(C)COC(C)=O
881 0.13235294 MFVJCHSUSSRHRH-VWBKMKCVSA-N CC1(C)CCC2(C)CCC3C4(C)CCC5C(C)(C)C(=O)CCC5(C)C4CCC3(C)C2C1
882 0.13235294 SBYOCAVAULFQMS-JAUXRTPBSA-N CC(C)C1(CCC(C)C2CCC3C4CC=C5CC(O)CCC5(C)C4CCC23C)CC1C
883 0.13235294 JAOHOKNUVYGJTB-CDAWZMTBSA-N CC(CO)CCCC(C)C1CCC2(C)C3=CCC4C(C)(C)C(O)CCC4(C)C3CCC12C
884 0.13235294 SBYOCAVAULFQMS-WAUANWQGSA-N CC(C)C1(CCC(C)C2CCC3C4CC=C5CC(O)CCC5(C)C4CCC23C)CC1C
885 0.13235294 XZBLWSYTQGLHOZ-GYGMBBFFSA-N CC1CC(=O)CC2C1(C)CCC3C2(C)CCC4(C)C5CC(C)(C)CCC5(C)CCC34C
886 0.13235294 DGSFHNTYGAUZML-RNXXHKRDSA-N C1[C@]2(C)[C@@]3([H])CC[C@]4(C)[C@@]([H])([C@]([H])(C)CC[C@H](C(=C)C)C(C)C)CC[C@@]4([H])[C@]3([H])CC=C2C[C@@H](O)C1
887 0.13235294 BFSGNXOBYJTARW-UHFFFAOYSA-N CCC1(C)CCC2C(C1CCC(=O)O)(C)CCC1(C2(C)CCC2(C1CC(CC2)(C)C)C)C
888 0.13235294 YTMHDLHJSOPRAY-UHFFFAOYSA-N O=C1CCC2C(C1(C)C)CCC1C2(C)CCC2(C1(C)CCC1(C2CC(C)(C)CC1)C)C
889 0.13235294 STSLTUPSISMGGR-ZECSIKFMSA-N CC(C)C(C)(CCC(C)C1CCC2C3CC=C4CC(O)CCC4(C)C3CCC12C)C=C
890 0.13235294 OMQDMWPUINGWDM-PGFZVWMDSA-N CC(C)CCC(=C)C(C)C1CCC2(C)C3CCC4C(C)C(O)CCC45CC35CCC12C
891 0.13235294 SMOVERKCHFBMRQ-JFWSZTJDSA-N CC(C)CCCC(C)C1CCC2(C)C3CCC4C(C)(C)C(=CCC45CC35CCC12C)O
892 0.13235294 CKWGLOZIFGHXFR-CMDGGOBGSA-N OC1CCC2(C(=CCC3C2CCC2(C3CCC2C(/C=C/C(C(C(C)C)C)C)C)C)C1)C
893 0.13235294 BCSYINLZVJHZSJ-HCKSWGCXSA-N CC(C)C(C)C1(C)CC1C(C)C2CCC3C4=CCC5CC(O)CCC5(C)C4CCC23C
894 0.13235294 BODZMKYOWVVNDV-UHFFFAOYSA-N CC(CCOCC(C1CCC2(C1(C)CCC1=C2CCC2C1(C)CCC(C2(C)C)O)C)C)C
895 0.13235294 MFVJCHSUSSRHRH-AIRAMVRTSA-N CC1(C)CCC2(C)CCC3C4(C)CCC5C(C)(C)C(=O)CCC5(C)C4CCC3(C)C2C1
896 0.13235294 FGXJXQQYLKJPRO-UHFFFAOYSA-N CC(CCCC(C1CCC2(C1CCC1C2(C)CCC2C1(C)CCC(=O)C2(C)C)C)(O)C)C
897 0.13235294 BCSYINLZVJHZSJ-QZLDXEKESA-N C[C@@H]([C@H]1CC[C@@H]2[C@@]1(CC[C@H]3C2=CC[C@@H]4[C@@]3(CC[C@@H](C4)O)C)C)[C@H]5C[C@]5(C)[C@H](C)C(C)C
898 0.13235294 IMOCDWIUBNNKCU-UHFFFAOYSA-N O=C1CCC2(C(C1(C)C)CCC1(C2CCC2C1(C)CCC1C2(C)CCCC1(C)C)C)C
899 0.13235294 JUUHNUPNMCGYDT-ULXSEJKXSA-N CC1CC2C(C)(CCC3(C)C4CC(C)(C)CCC4(C)CCC23C)C5CCC(=O)C(C)C15
900 0.13235294 XXAZJLFOTCCHDQ-LVZFUZTISA-N CCC(C(C)C)/C=C(/C(C1CCC2C1(C)CCC1C2=CCC2C1(C)CCC(C2)O)C)\C
901 0.13235294 URBRLQJOPJWBFC-KDDLORMESA-N CC(C)CCC[C@H](C)[C@H]1C=C[C@@]2(C)[C@@H]3CC=C4C(C)(C)[C@H](O)CC[C@]4(C)[C@H]3CC[C@]12C
902 0.13235294 GKBHTGKVZFAICW-UHFFFAOYSA-N OC(C(C)C)CCC(C1CCC2(C1(C)CCC1=C2CCC2C1(C)CCC(C2(C)C)O)C)C
903 0.13235294 VBHRKGAGVMGLMS-UHFFFAOYSA-N CC(CC(CC(C1CCC2(C1(C)CCC1=C2CCC2C1(C)CCC(C2(C)C)O)C)C)O)C
904 0.13235294 NMQKVPWWLFMRHJ-UHFFFAOYSA-N OCC1(C)C(O)CCC2(C1CC(=C1C2CCC2(C1CCC2C(CCCC(C)C)C)C)C)C
905 0.13235294 DGSFHNTYGAUZML-QZHPSQRPSA-N C1[C@]2(C)[C@@]3([H])CC[C@]4(C)[C@@]([H])([C@]([H])(C)CCC(C(=C)C)C(C)C)CC[C@@]4([H])[C@]3([H])CC=C2C[C@@H](O)C1
906 0.13235294 VMCQTVSSRUGULX-GGJCZWKKSA-N CC1(C)CC[C@]2(C)CC[C@]3(C)[C@H](CC[C@@H]4[C@@]5(C)CCC(=O)C(C)(C)[C@@H]5CC[C@@]34C)[C@@H]2C1
907 0.13235294 SBYOCAVAULFQMS-NNTQYPLXSA-N C1[C@]2(C)[C@@]3([H])CC[C@]4(C)[C@@]([H])([C@]([H])(C)CC[C@]5(C[C@H]5C)C(C)C)CC[C@@]4([H])[C@]3([H])CC=C2C[C@@H](O)C1
908 0.13235294 FHPYJBCXLAQWCA-LVZFUZTISA-N CCC(C(C)C)/C=C(/C(C1CCC2C1(C)CCC1C2CC=C2C1(C)CCC(C2)O)C)\C
909 0.12903226 KJQRFXWWJWEVIX-LJROJTLDSA-N CC(C)C12CCC3(C)C4CCC5C6(C)CCCC(C)(C)C6CCC5(C)C4(C)CCC13O2
910 0.12903226 KJQRFXWWJWEVIX-HAOXRXNFSA-N CC(C)C12CCC3(C)C4CCC5C6(C)CCCC(C)(C)C6CCC5(C)C4(C)CCC13O2
911 0.128 OKFHPDHACWZTSB-IPBVMIMSSA-N CC(C)(O)C1CCC2(C)C1CCC3(C)C2CC(O)C4C5(C)CCCC(C)(C)C5CCC34C
912 0.128 JVGFZGDTAYCUDA-NBSGMAPESA-N CC1(C)CCC2(C)CCC3(C)C4CCC56OC(CCC5C4(C)CCC3(C)C2C1)C6(C)C
913 0.128 OKFHPDHACWZTSB-KJRSQBGHSA-N CC(C)(O)C1CCC2(C)C1CCC3(C)C2CC(O)C4C5(C)CCCC(C)(C)C5CCC34C
914 0.128 OKFHPDHACWZTSB-KHYZIMLESA-N CC(C)(O)C1CCC2(C)C1CCC3(C)C2CC(O)C4C5(C)CCCC(C)(C)C5CCC34C
915 0.128 JVGFZGDTAYCUDA-UHFFFAOYSA-N [H]C12CCC3C(CCC4C3(C)CCC3(C)C5CC(C)(C)CCC5(C)CCC43C)(O1)C2(C)C
916 0.128 JVGFZGDTAYCUDA-VIANROPNSA-N CC1(C)CCC2(C)CCC3(C)C4CCC56OC(CCC5C4(C)CCC3(C)C2C1)C6(C)C
917 0.128 OKFHPDHACWZTSB-UHFFFAOYSA-N OC1CC2C3(C)CCC(C3CCC2(C2(C1C1(C)CCCC(C1CC2)(C)C)C)C)C(O)(C)C
918 0.12698413 KUZWEZDZDMHVGL-UHFFFAOYSA-N OC1CC2C3(C)CCCC(C3CCC2(C2(C1C1(C)CCC(C(C1CC2)(C)C)O)C)C)(C)C
919 0.12598425 BNFIUYITJIIEQK-UHFFFAOYSA-N OC1CCC2C(C1C)(C)C(O)CC1C2(C)CCC2(C1(C)CCC1(C2CC(C)(C)CC1)C)C
920 0.12403101 HZMDSSWCSDHTBW-UHFFFAOYSA-N OC1CCC2C(C1C)(C)COCC1C2(C)CCC2(C1(C)CCC1(C2CC(C)(C)CC1)C)C
921 0.12307692 BOTLEQDSZAYNGL-UHFFFAOYSA-N OC1CCC2(C(C1(C)C)COCC1(C2CCC2C1(C)CCC1C2(C)CCCC1(C)C)C)C
922 0.12307692 ALNSIZVEYJINHW-VKUYLFACSA-N CC(C)C1CCC2(C)CCC3(C)C(CCC4C5(C)CCC(O)C(C)(CO)C5CCC34C)C12
923 0.1221374 ICBBJGYDHALMGM-BBEZHFTESA-N CC(C)C(O)CCC(C)C1CCC2(C)C3CCC4C(C)(C)C(O)CCC45CC35CCC12C
924 0.1221374 ICBBJGYDHALMGM-ONYSRWDTSA-N CC(C)C(O)CCC(C)C1CCC2(C)C3CCC4C(C)(C)C(O)CCC45CC35CCC12C
925 0.12121212 XYJBFLRUDQLZLS-UHFFFAOYSA-N CC(CCCC(C1(O)CCC2(C1(C)CCC1=C2CCC2C1(C)CCC(C2(C)C)O)C)C)C
926 0.12121212 HJXZAERDMZCHNE-MTTBWBLLSA-N CC(C)C1CCC2C1(C)CCC3(C)C4CCC5(C)C(CCC6OC56C)C4(C)CCC23C
927 0.12121212 HJXZAERDMZCHNE-CDOZIBIQSA-N CC(C)C1CCC2C1(C)CCC3(C)C4CCC5(C)C(CCC6OC56C)C4(C)CCC23C
928 0.12121212 HJXZAERDMZCHNE-RUPBOFTISA-N CC(C)C1CCC2C1(C)CCC3(C)C4CCC5(C)C(CCC6OC56C)C4(C)CCC23C
929 0.12121212 ORXMPLSQIYNVET-UHFFFAOYSA-N OCC1C(O)CCC2C1(C)CCC1C2(C)CCC2(C1(C)CCC1(C2CC(CC1)(C)C)C)C
930 0.12121212 HJXZAERDMZCHNE-QWHUFOFISA-N CC(C)C1CCC2C1(C)CCC3(C)C4CCC5(C)C(CCC6OC56C)C4(C)CCC23C
931 0.11940299 MEFFDAXYHILFGB-UHFFFAOYSA-N CC(CCCC(C1CCC2(C1(C)CCC1=C2CCC2C1(C)C(O)CC(C2(C)C)O)C)C)C
932 0.11940299 FFNXNTQGOMFJJJ-UHFFFAOYSA-N CCCCCCCCCCC(C)C1=CC(=O)C(=CC1=O)C(C)CCCCCCCCCC
933 0.11940299 WPASITWZVAUGSK-SRFRYMCVSA-N CC(CO)CCCC(C)C1CCC2(C)C3CCC4C(C)(C)C(O)CCC45CC35CCC12C
934 0.11940299 ZZMZBEOPJLKFGT-UHFFFAOYSA-N CC(CCCC(C1CCC2(C1(C)CCC1=C2C(O)CC2C1(C)CCC(C2(C)C)O)C)C)C
935 0.11851852 HRHOJHLAUKIFMW-UHFFFAOYSA-N OCC12CCC(C(C2CCC2=C1CCC1(C2(C)CCC1C(CCCC(C)C)C)C)(C)C)O
936 0.11764706 UOGOONXTFOHEBR-GSFUUBGPSA-N CC(C)CCCC(C)C1CCC2(C)C3CCC4C(C)(C)C(=O)CCC45CC35CCC12C
937 0.11764706 CCJSMWDCJQFGHJ-XKTYQPJFSA-N CC(C)C(=CCC(C)C1CCC2C3CC=C4CC(O)CCC4(C)C3CCC12C)C(C)C
938 0.11764706 NPCHTLQPRBTZKM-GAOOKYTESA-N CC(C)C1CCC2C1(C)CCC3(C)C4CCC5(C)C(CCC=C5CO)C4(C)CCC23C
939 0.11764706 CJXUANYDAMFSHZ-IMKFRDSQSA-N CCC(C=CC(C)C1CCC2C3CC=C4CC(O)CCC4(C)C3CCC12C)C(C)(C)C
940 0.11764706 MWXHPTNZHHMATE-MSNPTKHSSA-N CC(=C)[C@@]1(O)CC[C@@H]2[C@](C)(CC[C@]3(C)[C@@H]4CC(C)(C)CC[C@@]4(C)CC[C@@]23C)[C@H]1CCCO
941 0.11764706 QQDKVJVFLCMZDG-CPCNANGZSA-N CCC(CC(O)C(C)C1CCC2C3=CCC4C(C)C(O)CCC4(C)C3CCC12C)C(C)C
942 0.11764706 RLFMJPCYEKZDLW-UHFFFAOYSA-N CC(CCCC(C1CCC2(C1(C)CCC1=C2C=CC2C1(C)CCC(C2(C)C)O)C)C)C
943 0.11764706 GSNCMTGAYGODJC-RFNGXPPXSA-N CC1(C)CCC2(C)CCC3(C)C4CCC5C(C)(C)C(=O)CCC5(C)C4CCC3(C)C2C1
944 0.11764706 ZCBDFGFNCFLBOL-UHFFFAOYSA-N CC(C)CCCC(C)C1CCC2(C)C3=CCC4C(C)(C)C(O)CCC4(C)C3=CCC12C
945 0.11764706 OXMYUTUOSVUCMF-UHFFFAOYSA-N CC(CCCC(C1CCC2(C1(C)CCC1=C2CCC2C1(C)CCC(C2(C)C)O)C)(O)C)C
946 0.11764706 UOGOONXTFOHEBR-ZZOQNIIDSA-N CC(C)CCCC(C)C1CCC2(C)C3CCC4C(C)(C)C(=O)CCC45CC35CCC12C
947 0.11764706 TWHJFXMQVDTKEL-PJSHEIEJSA-N CC(C)C1CCC2C1(C)CCC3(C)C4CCC5(C)C(C)C(=O)CCC5C4(C)CCC23C
948 0.11764706 ZCBDFGFNCFLBOL-BQNIITSRSA-N CC(C)CCCC(C)C1CCC2(C)C3=CCC4C(C)(C)C(O)CCC4(C)C3=CCC12C
949 0.11764706 TWHJFXMQVDTKEL-WTPDJVKMSA-N CC(C)C1CCC2C1(C)CCC3(C)C4CCC5(C)C(C)C(=O)CCC5C4(C)CCC23C
950 0.11764706 OGLQXWVNFSFKNY-KVGGXRHNSA-N CC(C)C1CCC2C1(C)CCC3(C)C4CCC5(OCCCC5C4(C)CCC23C)C(=C)C
951 0.11764706 ZGGLWTOBTJQDQL-UHFFFAOYSA-N CC(CCCC(C1CCC2(C1(C)C=CC1=C2CCC2C1(C)CCC(C2(C)C)O)C)C)C
952 0.11764706 MFDHFDRGFNWNAG-UHFFFAOYSA-N CC(C)C(C)CCC(C)C1CCC2(C)C3CCC4C(C)C(=O)CCC44CC34CCC12C
953 0.11764706 XMXDAZKCHXDKLX-UHFFFAOYSA-N CC(C)C1CCC2(C)CCC3(C)C4CCC5(C)C(C)C(=O)CCC5C4(C)CCC3(C)C12
954 0.11764706 ZCBDFGFNCFLBOL-XSPJTHKMSA-N C1C[C@@]2(C3=CC[C@@]4([C@H](CC[C@@]4(C)C3=CCC2C(C)(C)[C@H]1O)C(C)CCCC(C)C)C)C
955 0.11764706 RUFZHRQGVMKFMM-ZPBYXHRESA-N CC(C)CCC[C@@H](C)[C@H]1CC[C@@]2(C)C3=CC[C@H]4C(C)(C)[C@@H](O)CC[C@@]45C[C@@]35CC[C@]12C
956 0.11764706 JIOZYZADNJPAPP-SCGXYTMDSA-N CCCC(C=CC(C)C1CCC2C3CC=C4CC(O)CCC4(C)C3CCC12C)C(C)C
957 0.11764706 TWHJFXMQVDTKEL-ARAIPBQVSA-N CC(C)C1CCC2C1(C)CCC3(C)C4CCC5(C)C(C)C(=O)CCC5C4(C)CCC23C
958 0.11764706 MWXHPTNZHHMATE-BKYTYLJLSA-N CC(=C)C1(O)CCC2C(C)(CCC3(C)C4CC(C)(C)CCC4(C)CCC23C)C1CCCO
959 0.11764706 CJXUANYDAMFSHZ-SXDNNOJYSA-N CCC(C=CC(C)C1CCC2C3CC=C4CC(O)CCC4(C)C3CCC12C)C(C)(C)C
960 0.11764706 LQGGYZSOLPMZDF-UHFFFAOYSA-N OCC(CCCC(C1CCC2(C1(C)CCC1=C2CCC2C1(C)CCC(C2(C)C)O)C)C)C
961 0.11764706 KBLIUFBENMIGPI-UHFFFAOYSA-N CCC1(C)CCC2C(C1CCC(=O)O)(C)CCC1(C2(C)CCC(C1)(C)CCC=C(C)C)C
962 0.11764706 DJBRSKCFZKADIU-UHFFFAOYSA-N OCC1(C)C(O)CCC2(C1CCC1=C2CCC2(C1(C)CCC2C(CCCC(C)C)C)C)C
963 0.11764706 UXZZYOXTJBSBNW-SNMXTQLHSA-N CC=C(CC(C)C1CCC2C3CC=C4CC(O)CCC4(C)C3CCC12C)/C(C)C(C)C
964 0.11764706 WYBFGADBVKVBJS-CQQHELDXSA-N CC(C)CCCC(C)(O)C1CCC2(C)C3CCC4C(C)(C)C(O)CCC4(C)C3=CCC12C
965 0.11764706 QVRMIJZFODZFNE-UHFFFAOYSA-N CCCCCCCCCCCCCCCCCC(=O)NCCC[N+](C)(C)CC([O-])=O
966 0.1147541 YARKUPNYWCQHFO-ZUXTZSAESA-N CC(C)(O)C1CCC2(C)C1CC(O)C3(C)C2CCC4C5(C)CCCC(C)(C)C5CCC34C
967 0.1147541 YNIZXMIANPITRJ-XNWPAUOFSA-N CC(C)(O)C1CCC2(C)C1CCC3(C)C2CCC4C5(C)CCCC(C)(C)C5CC(O)C34C
968 0.1147541 YARKUPNYWCQHFO-UHFFFAOYSA-N OC1CC2C(CCC2(C2C1(C)C1(C)CCC3C(C1CC2)(C)CCCC3(C)C)C)C(O)(C)C
969 0.1147541 YNIZXMIANPITRJ-NFICLICLSA-N CC(C)(O)C1CCC2(C)C1CCC3(C)C2CCC4C5(C)CCCC(C)(C)C5CC(O)C34C
970 0.1147541 YARKUPNYWCQHFO-ORWJZVLYSA-N CC(C)(O)C1CCC2(C)C1CC(O)C3(C)C2CCC4C5(C)CCCC(C)(C)C5CCC34C
971 0.1147541 VABFDWXSMMVLJL-UHFFFAOYSA-N OC1CCC2C(C1C)(C)CCC1C2(C)CC(O)C2(C1(C)CCC1(C2CC(C)(C)CC1)C)C
972 0.1147541 YARKUPNYWCQHFO-SPGQDDNQSA-N CC(C)(O)C1CCC2(C)C1CC(O)C3(C)C2CCC4C5(C)CCCC(C)(C)C5CCC34C
973 0.11382114 RKIYGRIXHBUTSP-UHFFFAOYSA-N OC1CCC2C(C1C)(C)CCC1C2(C)CCC2(C1(C)C(O)CC1(C2CC(C)(C)CC1)C)C
974 0.11290323 BZNOXSBWDOSPBD-UHFFFAOYSA-N OC1CC2C(C3C1(C)C1(C)CCC4C(C1CC3)(C)CCCC4(C)C)(C)CCC(C2(C)C)O
975 0.11290323 XVVNAQLKCIVWOE-UHFFFAOYSA-N OCC12CCC3C(C1CCC1C2(C)CCC2C1(C)CCCC2(C)C)(C)CCC3C(O)(C)C
976 0.11290323 DQVSOJTYWLUVMA-UHFFFAOYSA-N OCC12CCC3C(C1CCC1C2(C)CCC2C1(C)CCC2C(O)(C)C)(C)CCCC3(C)C
977 0.112 QDEOBJOJWNHBGH-GTJNZXJFSA-N CC(C)C1CCC2(C)CCC3(C)C(C12)C(=O)CC4C5(C)CCCC(C)(C)C5CCC34C
978 0.112 QDEOBJOJWNHBGH-FFHWCWOTSA-N CC(C)C1CCC2(C)CCC3(C)C(C12)C(=O)CC4C5(C)CCCC(C)(C)C5CCC34C
979 0.112 XFXCTDNLNSINKO-UHFFFAOYSA-N OC1CC2(C)C(C)C(O)CCC2C2(C1C1(C)CCC3(C(C1(CC2)C)CC(CC3)(C)C)C)C
980 0.112 QMIUODMHEDVLMK-UHFFFAOYSA-N OC1CCC2(C(C1(C)C)CCC1(C2(O)CCC2C1(C)CCC1C2(C)CCCC1(C)C)C)C
981 0.112 QDEOBJOJWNHBGH-ULYVVXNWSA-N CC(C)C1CCC2(C)CCC3(C)C(C12)C(=O)CC4C5(C)CCCC(C)(C)C5CCC34C
982 0.112 NCCWXSZFPZBHKM-UHFFFAOYSA-N OCC12CCC(C1CCC1(C2CCC2C1(C)CCC1C2(C)CCCC1(C)C)C)C(O)(C)C
983 0.112 GZMZIRJJSYSDNZ-UHFFFAOYSA-N CC(=C)C1CCC2(C1CCC1(C2COCC2C1(C)CCC1C2(C)CCCC1(C)C)C)C
984 0.11111111 OQIFJFLAHRDGIX-UHFFFAOYSA-N OC1CC(O)C(C2C1(C)C1CCC3C(C1(CC2)C)(C)CCC1C3(C)CCCC1(C)C)(C)C
985 0.11111111 YAMOOEOMDCSVII-UHFFFAOYSA-N OC1CC2C3(C)CCC(C(C3CCC2(C2(C1C1(C)CCCC(C1CC2)(C)C)C)C)(C)C)O
986 0.11111111 PQRXRJPYEFCLSG-UHFFFAOYSA-N OCC12CCC3C(C1CCC1C2(C)CCC2C1(C)CCC(C2(C)C)O)(C)CCCC3(C)C
987 0.11023622 HWVWXEOIUCFPQJ-UHFFFAOYSA-N CC(C)CCCC(C)C1CCC2(C)C3CCC4C5(CC35CCC12C)CCC(O)C4(C)CO
988 0.11023622 VDYLEZKRZVJRON-UHFFFAOYSA-N OC1CC2(C)C(C3(C1C(C)(C)C(CC3)O)C)CCC1C2(C)CCC2C1(C)CCCC2(C)C
989 0.11023622 ISCJXHYOUNVXCU-UHFFFAOYSA-N OC1CCC2C(C1C)(C)CCC1C2(C)COCC2(C1(C)CCC1(C2CC(CC1)(C)C)C)C
990 0.109375 LNOUYGWQTNDVIX-UHFFFAOYSA-N OC1CCC2(C(C1(C)C)CCC1(C2COCC2C1(C)CCC1C2(C)CCCC1(C)C)C)C
991 0.109375 HWVWXEOIUCFPQJ-LSASTBNMSA-N CC(C)CCCC(C)C1CCC2(C)C3CCC4C(C)(CO)C(O)CCC45CC35CCC12C
992 0.109375 WZIAROIKQHJWRF-UHFFFAOYSA-N CC12CCC(C1CCC1(C2COCC2C1(C)CCC1C2(C)CCCC1(C)C)C)C(O)(C)C
993 0.109375 HUXXMBLFIWFZJD-KJRSQBGHSA-N CC(C)(O)C1C(O)CC2(C)C1CCC3(C)C2CCC4C5(C)CCCC(C)(C)C5CCC34C
994 0.109375 HUXXMBLFIWFZJD-UHFFFAOYSA-N OC1CC2(C(C1C(O)(C)C)CCC1(C2CCC2C1(C)CCC1C2(C)CCCC1(C)C)C)C
995 0.10852713 KISZFBXKKQXVHD-UHFFFAOYSA-N OCC12CCC3C(C2CCC(C1C)O)(C)CCC1(C3(C)CCC2(C1CC(CC2)(C)C)C)C
996 0.10769231 UJBHWRQOYZNFSZ-UHFFFAOYSA-N CCCC(COCCCN(CCCNOC(C)=C)OC(C)=C)C(C)CCC(C)CC
997 0.10687023 YJERBOXYMKBOFB-UHFFFAOYSA-N CCCCCCCCCCCCC1=CC(=O)C(CCCCCCCCCCCC)=CC1=O
998 0.10447761 ZHWNJKZOHVMIDX-UHFFFAOYSA-N CC12CCC(C1CCC1(C2CCC2C1(C)CCC1C2(C)CCCC1(C)C)C)(O)C(O)(C)C
999 0.10294118 ROHWXHQLSICXOM-JVTWQERESA-N CCC(C)(C=CC(C)C1CCC2C3CC=C4CC(O)CCC4(C)C3CCC12C)C(C)C
1000 0.10294118 SFYFPMGKBWXHIR-LVZFUZTISA-N CCC(/C(=C/C(C1CCC2C1(C)CCC1C2=CCC2C1(C)CCC(C2)O)C)/C)C(C)C
1001 0.10294118 QSEHIGFXDFOYFB-DEVFKCJDSA-N CC(C)(O)C1CCC(C)(O1)C2CCC3(C)C2CCC4C5(C)CCCC(C)(C)C5CCC34C
1002 0.10294118 CTYONHPQOUXTOS-CUKUXYQZSA-N CC(C)C(C=CC(C)C1CCC2C3CC=C4CC(O)CCC4(C)C3CCC12C)C(C)C
1003 0.10294118 DUGUOZHQZXSOBI-CQWSXQHKSA-N C[C@H]1[C@@H](O)CC[C@@H]2[C@]1(C)CC[C@H]3[C@@]2(C)CC[C@@]4(C)C[C@](C)(CC[C@@H](O)C(=C)C)CC[C@]34C
1004 0.10294118 HRCHPDUKKJFTMC-LIHZXWKSSA-N C1[C@]2(C)[C@@]3([H])CC[C@]4(C)[C@@]([H])([C@]([H])(C)CC[C@](C)(C(O)C)C(C)C)CC[C@@]4([H])[C@]3([H])CC=C2C[C@@H](O)C1
1005 0.10294118 CTYONHPQOUXTOS-BDBZHPIGSA-N CC(C)C(C=CC(C)C1CCC2C3CC=C4CC(O)CCC4(C)C3CCC12C)C(C)C
1006 0.10294118 GOHXAAXKRYUNHC-UCXXHHEHSA-N CC(C)C1CCC2C1(C)CCC3(C)C4CCC5(C)C(CCC(O)C5=C)C4(C)CCC23C
1007 0.10294118 UHHTVEKGXYQYHW-FKGUWVGXSA-N CC(C)CCC(C)C(=C)C1CCC2(C)C3CCC4C(C)C(O)CCC45CC35CCC12C
1008 0.10294118 BEXYZDKHOZFTHZ-UHFFFAOYSA-N OCC(C1CCC2(C1CCC1(C2CCC2C1(C)CCC1C2(C)CCCC1(C)C)C)C)(O)C
1009 0.10294118 CTYONHPQOUXTOS-JODBADSXSA-N CC(C)C(C=CC(C)C1CCC2C3CC=C4CC(O)CCC4(C)C3CCC12C)C(C)C
1010 0.10294118 MDXMAOTXMIYWSS-FKGUWVGXSA-N CC(C)C(C)CCC(=C)C1CCC2(C)C3CCC4C(C)C(O)CCC45CC35CCC12C
1011 0.10294118 UHHTVEKGXYQYHW-OXRPCWNKSA-N CC(C)CCC(C)C(=C)C1CCC2(C)C3CCC4C(C)C(O)CCC45CC35CCC12C
1012 0.10294118 QEDMSLJZGCZBIF-UHFFFAOYSA-N CC(C)C1CCC2(C)CCC3(C)C4CCC5(C)C(CCC(O)C5=C)C4(C)CCC3(C)C12
1013 0.10294118 OKDDKBKACVPFIZ-UHFFFAOYSA-N OC1CC2(C)C(C(C1O)(C)C)CCC1(C2CCC2C1(C)CCC1C2(C)CCCC1(C)C)C
1014 0.10294118 GOHXAAXKRYUNHC-YGIWVSQKSA-N CC(C)C1CCC2C1(C)CCC3(C)C4CCC5(C)C(CCC(O)C5=C)C4(C)CCC23C
1015 0.10294118 BEXYZDKHOZFTHZ-BZRYGNOWSA-N CC(O)(CO)C1CCC2(C)C1CCC3(C)C2CCC4C5(C)CCCC(C)(C)C5CCC34C
1016 0.10294118 CTYONHPQOUXTOS-KYVNPAIKSA-N CC(C)C(C=CC(C)C1CCC2C3CC=C4CC(O)CCC4(C)C3CCC12C)C(C)C
1017 0.10294118 CTYONHPQOUXTOS-XKTYQPJFSA-N CC(C)C(C=C[C@@H](C)[C@H]1CC[C@H]2[C@@H]3CC=C4C[C@@H](O)CC[C@]4(C)[C@H]3CC[C@]12C)C(C)C
1018 0.10294118 CKRWVOICSACJQF-UHFFFAOYSA-N CC(CCCC(C1CCC2(C1(C)CCC1=C2CC(C2C1(C)CCC(C2(C)C)O)O)C)C)C
1019 0.10294118 FNLJPKMGMZLYER-LVZFUZTISA-N CCC(/C(=C/C(C1CCC2C1(C)CCC1C2CC=C2C1(C)CCC(C2)O)C)/C)C(C)C
1020 0.10294118 CTYONHPQOUXTOS-OSXDSGIUSA-N C1[C@]2(C)[C@@]3([H])CC[C@]4(C)[C@@]([H])([C@]([H])(C)/C=C/C(C(C)C)C(C)C)CC[C@@]4([H])[C@]3([H])CC=C2C[C@@H](O)C1
1021 0.10294118 UHHTVEKGXYQYHW-VUIMWDSYSA-N CC(C)CCC(C)C(=C)C1CCC2(C)C3CCC4C(C)C(O)CCC45CC35CCC12C
1022 0.1025641 IGKBLEWOHNKDGR-KCBMXMAWSA-N CC(C)C1CCC2C1(C)CCC3(C)C4CCC5C(C)(C)CCCC5(C)C46OC6CC23C
1023 0.1025641 IGKBLEWOHNKDGR-UHFFFAOYSA-N CC(C1CCC2C1(C)CCC1(C2(C)CC2C3(C1CCC1C3(C)CCCC1(C)C)O2)C)C
1024 0.1025641 IGKBLEWOHNKDGR-LGZDUZPHSA-N CC(C)C1CCC2C1(C)CCC3(C)C4CCC5C(C)(C)CCCC5(C)C46OC6CC23C
1025 0.099173554 YNIZXMIANPITRJ-UHFFFAOYSA-N OC1CC2C(C)(C)CCCC2(C2C1(C)C1(C)CCC3C(C1CC2)(C)CCC3C(O)(C)C)C
1026 0.099173554 RKJNMHUJZYULOW-UHFFFAOYSA-N OC1CC(C2C1(C)C1CCC3C(C1(CC2)C)(C)CCC1C3(C)CCCC1(C)C)C(O)(C)C
1027 0.098360656 SQVLGZWRHUXHQN-UHFFFAOYSA-N CC(C1CCC2(C1(O)CCC1(C2CCC2C1(C)CCC1C2(C)CCCC1(C)C)C)C)(O)C
1028 0.098360656 FLVWUFXARJTIDK-UHFFFAOYSA-N OC1CCC2(C(C1(C)C)CCC1(C2CCC2(C1(C)CCC1C2(C)CCCC1(C)C)O)C)C
1029 0.097560976 DWTOOEOABLCKNY-IVLVOZIVSA-N CC(C)CCCC(C)C1CCC2(C)C3CCC4C(C)(C)C(O)CCC45CC(O)(CC12C)C35
1030 0.096774194 JPYNSFXAUVIPTJ-UHFFFAOYSA-N OCC12CCC3(C(C2(C)CCC2(C1CCC1(C2CCC(C1C)O)C)C)CC(CC3)(C)C)C
1031 0.096774194 QBUHMHYOJMSWCT-UHFFFAOYSA-N OC1CC(O)C2C(C1C)(C)CCC1C2(C)CCC2(C1(C)CCC1(C2CC(C)(C)CC1)C)C
1032 0.096774194 YJAOCZAQQLDNEL-UHFFFAOYSA-N OC1CC2C(C)(C)CCCC2(C2C1(C)C1(C)CCC3C(C1CC2)(C)CCC(C3(C)C)O)C
1033 0.096 NEIUTRKDYSODFL-UHFFFAOYSA-N OCC12CCC3(C(C2CCC2(C1CCC(C2C)O)C)(C)CCC1(C3CC(C)(C)CC1)C)C
1034 0.096 BYTUFNRAXDJSSM-UHFFFAOYSA-N OCC12CCC3C(C1CCC1C2(C)CCC2C1(C)CCCC2(C)C)(C)CCC(C3(C)C)O
1035 0.096 SAMCEJAKBUEDLX-KDLWWFROSA-N CC1C(O)CCC2C1(C)CCC3C2(C)CCC4(C)C5CC(C)(C)CCC5(C)C(O)CC34C
1036 0.096 SAMCEJAKBUEDLX-UHFFFAOYSA-N OC1CCC2C(C1C)(C)CCC1C2(C)CCC2(C1(C)CC(C1(C2CC(C)(C)CC1)C)O)C
1037 0.095238095 QLQOZGGPVCEGMC-QXROQIPVSA-N CC1CCC2C(C)(C)C(O)CCC2(C)C1CCC3C(=CCC4C(C)(C)C(O)CCC34C)C
1038 0.095238095 YVENZEFUPQEUCX-UHFFFAOYSA-N CC(C1CCC2C1(C)CCC1(C2(C)CC=C2C1COCC1C2(C)CCCC1(C)C)C)C
1039 0.095238095 QLQOZGGPVCEGMC-FVANKFLYSA-N CC1CCC2C(C)(C)C(O)CCC2(C)C1CCC3C(=CCC4C(C)(C)C(O)CCC34C)C
1040 0.095238095 QLQOZGGPVCEGMC-LWLQVQLWSA-N CC1CCC2C(C)(C)C(O)CCC2(C)C1CCC3C(=CCC4C(C)(C)C(O)CCC34C)C
1041 0.095238095 SRCZNJGPHRHIHK-UHFFFAOYSA-N OC1CCC2(C(C1C)(C)CCC1C2(C)CCC2(C1(C)CCC1(C2CC(C)(C)CC1)C)C)O
1042 0.09375 HYPXUVMKBGUPSL-ABQZAVBTSA-N CC1C(O)CCC2C1(C)CCC3C2(C)CCC4(C)C5CC(C)(C)CCC5(CO)CCC34C
1043 0.09375 HYPXUVMKBGUPSL-BVJUTKGLSA-N CC1C(O)CCC2C1(C)CCC3C2(C)CCC4(C)C5CC(C)(C)CCC5(CO)CCC34C
1044 0.09375 HYPXUVMKBGUPSL-UHFFFAOYSA-N OCC12CCC(CC2C2(C(CC1)(C)C1CCC3(C(C1(CC2)C)CCC(C3C)O)C)C)(C)C
1045 0.092307692 DBSSOVVTRRSDAX-UHFFFAOYSA-N CC12CCC(C1CCC1(C2CCC2C1(C)COCC1C2(C)CCCC1(C)C)C)C(O)(C)C
1046 0.089552239 MMVRRFYBKHIWCR-VJEQMZRBSA-N CC(C)C1CCC2C1(C)CCC3(C)C4CCC(O)(C(CCCO)C4(C)CCC23C)C(=C)C
1047 0.089552239 MMVRRFYBKHIWCR-KVGGXRHNSA-N CC(C)C1CCC2C1(C)CCC3(C)C4CCC(O)(C(CCCO)C4(C)CCC23C)C(=C)C
1048 0.088888889 SMDKEHCUAZZLEN-LJRULKEDSA-N CC(C)[C@H]1CC[C@@H]2[C@]1(C)CC[C@]3(C)[C@H]4CC[C@@]5(C)[C@@H](CC[C@H](O)[C@@]5(C)O)[C@]4(C)CC[C@@]23C
1049 0.088235294 UYSHSXWFRQDTEP-UHFFFAOYSA-N CC(CCCC(C1CCC2(C1(C)COCC1=C2CCC2C1(C)CCC(C2(C)C)O)C)C)C
1050 0.088235294 YRPMZHRSQIFCLR-VRDGARFASA-N CC(C)C(C)C1(C)CC1C(C)C2CCC3C4CC=C5CC(O)CCC5(C)C4CCC23C
1051 0.088235294 YRPMZHRSQIFCLR-PVNJCSFGSA-N C[C@@H]([C@H]1CC[C@@H]2[C@@]1(CC[C@H]3[C@H]2CC=C4[C@@]3(CC[C@@H](C4)O)C)C)[C@H]5C[C@]5(C)[C@H](C)C(C)C
1052 0.088235294 CDJOKRIIOAZVNS-UHFFFAOYSA-N COCC1(C)C(O)CCC2(C1CC=C1C2CCC2(C1CCC2C(CCCC(C)C)C)C)C
1053 0.088235294 YATWIUNEGGKAQZ-UHFFFAOYSA-N CCC(C(C)C)CCC(C1CCC2C1(C)CCCC2=CC(=C1CC(O)CCC1=C)C)C
1054 0.088235294 YRPMZHRSQIFCLR-UHFFFAOYSA-N OC1CCC2(C(=CCC3C2CCC2(C3CCC2C(C2CC2(C)C(C(C)C)C)C)C)C1)C
1055 0.088235294 KVKJYYWQIKDLMD-UHFFFAOYSA-N CCC(C(C)C)CCC(C1CCC2C1(C)CCCC2=C(C=C1CC(O)CCC1=C)C)C
1056 0.088235294 PLSCAJJOERSEJZ-SUAIBRISSA-N CC(C)C(C)CCC(C)C1CCC2C3CCC4C(COC(=O)C)CCC4(C)C3CCC12C
1057 0.088235294 YRPMZHRSQIFCLR-PNTYXYBFSA-N CC(C)C(C)C1(C)CC1C(C)C2CCC3C4CC=C5CC(O)CCC5(C)C4CCC23C
1058 0.088235294 TUDCWYVOCNXRLB-UHFFFAOYSA-N CC(CCCC(C1CCC2(C1(C)CCC1=C2CCC2C1(C)CC(O)C(C2(C)C)O)C)C)C
1059 0.088235294 XMQHITNTNBVGJF-UHFFFAOYSA-N CCCCCCCCCCOC#CCCCCCCC=CCCCCCCCC
1060 0.088235294 LWLUDKMERKSSDB-UHFFFAOYSA-N CCC(C(C)C)CCC(C1CCC2C1(C)CCCC2=CC=C1CC(O)CCC1=CC)C
1061 0.088235294 ZXOFCJBSLUNTFY-UHFFFAOYSA-N CC(CCCC(C1COCC2(C1(C)CCC1=C2CCC2C1(C)CCC(C2(C)C)O)C)C)C
1062 0.088235294 XAGOZSZLMCOBOO-UHFFFAOYSA-N CC(CCCC(C1CCC2(C1(C)CCC1=C2COCC2C1(C)CCC(C2(C)C)O)C)C)C
1063 0.088235294 YRPMZHRSQIFCLR-QBKQVXGBSA-N CC(C)C(C)C1(C)CC1C(C)C2CCC3C4CC=C5CC(O)CCC5(C)C4CCC23C
1064 0.088235294 JQFPQWQENWVCMN-UHFFFAOYSA-N CC(C)(C)[Si](C)(C)OCCCCCCCCCCCCCCCCC(C)(O)C=C
1065 0.088235294 VMOPXDLIOLAHIG-UHFFFAOYSA-N COC1CCC2(C(C1(C)CO)CC=C1C2CCC2(C1CCC2C(CCCC(C)C)C)C)C
1066 0.088235294 JNEHSZSTSJZRIW-SOHIRCJKSA-N CC(CCC=C(C)C)C1CCC2(C)C3CCC4(OCCCC4C3(C)CCC12C)C(C)(C)O
1067 0.083333333 ZTRJQAVHXKDMRT-UHFFFAOYSA-N CC12CCC(C1CCC1(C2CCC2(C1(C)CCC1C2(C)CCCC1(C)C)O)C)C(O)(C)C
1068 0.082644628 YQUOQEJZADSEOY-UHFFFAOYSA-N OC1CCC2C(C1C)(C)CCC1C2(C)CCC2(C1(C)CCC1(C2(O)CC(C)(C)CC1)C)C
1069 0.081967213 KKUQBAIYDHSRGH-UHFFFAOYSA-N CC(C1CCC2(C1CCC1(C2(O)CCC2C1(C)CCC1C2(C)CCCC1(C)C)C)C)(O)C
1070 0.081300813 FJOXHLZBXVRCSS-UHFFFAOYSA-N OC1CCC2C(C1C)(C)CCC1C2(C)C(O)CC2(C1(C)CCC1(C2CC(C)(C)CC1)C)C
1071 0.081300813 FJOXHLZBXVRCSS-GCQKPDQQSA-N C[C@H]1[C@@H](O)CC[C@@H]2[C@]1(C)CC[C@@H]3[C@@]4(C)CC[C@@]5(C)CCC(C)(C)C[C@H]5[C@]4(C)C[C@H](O)[C@@]23C
1072 0.081300813 KYBLAIAGFNCVHL-UHFFFAOYSA-N OC1CC2(C)C(C3(C1C(C)(C)CCC3)C)CCC1C2(C)CCC2C1(C)CCC2C(O)(C)C
1073 0.080645161 KSXPPAGQQYHJFU-WTIVQLNJSA-N CC1(C)CCC2(C)CCC3(C)C4CCC5C(C)(C)C6CCC5(O6)C4(C)CCC3(C)C2C1
1074 0.080645161 KYBLAIAGFNCVHL-NYBHINJWSA-N CC(C)(O)C1CCC2(C)C1CCC3(C)C2CCC4C5(C)CCCC(C)(C)C5C(O)CC34C
1075 0.080645161 KYBLAIAGFNCVHL-HXDGROSGSA-N CC(C)(O)C1CCC2(C)C1CCC3(C)C2CCC4C5(C)CCCC(C)(C)C5C(O)CC34C
1076 0.080645161 VECQEYHTBWRGRX-UHFFFAOYSA-N OC1CC2(C)C(C3(C1C(C)(C)CCC3)C)CCC1C2(C)CCC2C1(C)CCC(C2(C)C)O
1077 0.080645161 KSXPPAGQQYHJFU-ZVTDDNTRSA-N CC1(C)CCC2(C)CCC3(C)C4CCC5C(C)(C)C6CCC5(O6)C4(C)CCC3(C)C2C1
1078 0.080645161 KYBLAIAGFNCVHL-PMVHANJISA-N CC(C)(O)C1CCC2(C)C1CCC3(C)C2CCC4C5(C)CCCC(C)(C)C5C(O)CC34C
1079 0.080645161 KSXPPAGQQYHJFU-ITRIGFTJSA-N CC1(C)CCC2(C)CCC3(C)C4CCC5C(C)(C)C6CCC5(O6)C4(C)CCC3(C)C2C1
1080 0.080645161 KSXPPAGQQYHJFU-UUMPUPCCSA-N CC1(C)CCC2(C)CCC3(C)C4CCC5C(C)(C)C6CCC5(O6)C4(C)CCC3(C)C2C1
1081 0.080645161 KYBLAIAGFNCVHL-MRFIZMNWSA-N CC(C)(O)C1CCC2(C)C1CCC3(C)C2CCC4C5(C)CCCC(C)(C)C5C(O)CC34C
1082 0.080645161 DJRQKAYIDMTVGM-AXLUDCLJSA-N CC(C)C1CCC2(C)CCC3(C)C(CCC4C3(C)CCC5C(C)(C)C(O)CC(O)C45C)C12
1083 0.080645161 KYBLAIAGFNCVHL-VIQIJIKSSA-N CC(C)(O)C1CCC2(C)C1CCC3(C)C2CCC4C5(C)CCCC(C)(C)C5C(O)CC34C
1084 0.08 VMQFAVZTXGDBIU-UHFFFAOYSA-N OCC12CCC3(C(C2(C)CCC2(C1CC(C)(C)CC2)C)CCC1(C3CCC(C1C)O)C)C
1085 0.079365079 ANTKPKAOTMYXBE-FKFWQPGKSA-N CC1CCC2(C)C(O)CC3(C)C(CCC4C5(C)CCC(O)C(C)(C)C5CCC34C)C2C1C
1086 0.07751938 HWRHIBCDWQGKKN-UHFFFAOYSA-N OC1CCC2C(C1C)(C)CCC1C2(C)CCC2(C1(C)COCC1(C2CC(C)(C)CC1)C)C
1087 0.07751938 QEPINIINIXYTDM-UHFFFAOYSA-N CCCCCCCCCCCCCCCCCC(=O)NCCCN(=O)(CCO)CCO
1088 0.075757576 KZUBWWMNZXQHSG-UHFFFAOYSA-N OC1COCC2C(C1C)(C)CCC1C2(C)CCC2(C1(C)CCC1(C2CC(CC1)(C)C)C)C
1089 0.074626866 FLJPAXSMGSRDQR-UHFFFAOYSA-N OC1COCC2(C(C1(C)C)CCC1(C2CCC2C1(C)CCC1C2(C)CCCC1(C)C)C)C
1090 0.074626866 IZYKVIHARSPGBF-UHFFFAOYSA-N OC1CCC2C(C1(C)O)(C)CCC1C2(C)CCC2(C1(C)CCC1(C2CC(C)(C)CC1)C)C
1091 0.073529412 RVBLQKKLMBDDED-UHFFFAOYSA-N CC(CCCC(C1CCC2(C1(C)CCC1=C2CCC2C1(C)COCC(C2(C)C)O)C)C)C
1092 0.067226891 QFQVBDNZQCBZIB-UHFFFAOYSA-N CC12CCC(C1CCC1(C2CCC2C1(C)CCC1(C2(C)CCCC1(C)C)O)C)C(O)(C)C
1093 0.066115702 FBGKCLOCPNVPIK-UHFFFAOYSA-N OC1CCC2(C(C1(C)C)CCC1(C2CCC2C1(C)CCC1(C2(C)CCCC1(C)C)O)C)C
1094 0.06557377 XTNUAZWNCFTCNZ-UHFFFAOYSA-N OCC12CCCC(C1CCC1(C2CCC2C1(C)CCC1C2(C)CCC1C(O)(C)C)C)(C)C
1095 0.06504065 NLEJCLULSZHONK-BNQSOEFWSA-N CC1(C)CCC2(C)CCC3(O)C4(C)CCC5C(C)(C)C(O)CCC5(C)C4CCC3(C)C2C1
1096 0.06504065 NLEJCLULSZHONK-BYYVOJIASA-N CC1(C)CCC2(C)CCC3(O)C4(C)CCC5C(C)(C)C(O)CCC5(C)C4CCC3(C)C2C1
1097 0.064 FBQXWFCIVOKSOR-UHFFFAOYSA-N CCCCCCCCCCCCOCC(O)CSCCCCCCCCCCCC
1098 0.0625 IJSNAAXLJCMGNB-UHFFFAOYSA-N OCC1(C)CCCC2(C1CCC1(C2CCC2C1(C)CCC1C2(C)CCC(C1(C)C)O)C)C
1099 0.0625 CCTSRCGQNGKBBF-UHFFFAOYSA-N CC(CCCC(C1CCC2(C1(C)CCC13C2(CCC2C3(C)CCC(C2(C)C)O)O1)C)C)C
1100 0.061538462 BQRCENHBDLSUSA-UHFFFAOYSA-N OC1CCC2(C(C1(C)C)CCC1(C2CCC2C1(C)COCC1C2(C)CCCC1(C)C)C)C
1101 0.059701493 OFLPXEYYLDOAPP-WXQDRBBESA-N CC1C(O)C(O)CC2C1(C)CCC3C2(C)CCC4(C)C5CC(C)(C)CCC5(C)CCC34C
1102 0.059701493 OFLPXEYYLDOAPP-UHFFFAOYSA-N OC1CC2C(C(C1O)C)(C)CCC1C2(C)CCC2(C1(C)CCC1(C2CC(C)(C)CC1)C)C
1103 0.059701493 OFLPXEYYLDOAPP-YQNAMSSASA-N C[C@H]1[C@H](O)[C@H](O)C[C@@H]2[C@]1(C)CC[C@H]3[C@@]2(C)CC[C@@]4(C)[C@H]5CC(C)(C)CC[C@]5(C)CC[C@]34C
1104 0.059701493 OFLPXEYYLDOAPP-JVAOXWGASA-N CC1C(O)C(O)CC2C1(C)CCC3C2(C)CCC4(C)C5CC(C)(C)CCC5(C)CCC34C
1105 0.059701493 OFLPXEYYLDOAPP-DVVAYUSPSA-N CC1C(O)C(O)CC2C1(C)CCC3C2(C)CCC4(C)C5CC(C)(C)CCC5(C)CCC34C
1106 0.059259259 LSMJLFCKRMZBIX-ZDZFGOBESA-N CC(C)C(CCC(C)C1CCC2C3C(O)C=C4CC(O)CCC4(C)C3CCC12C)C(C)C
1107 0.059259259 LSMJLFCKRMZBIX-NWCYDEHBSA-N CC(C)C(CCC(C)C1CCC2C3C(O)C=C4CC(O)CCC4(C)C3CCC12C)C(C)C
1108 0.058823529 CVXQLNHSKSSFSQ-RSRWTXHPSA-N CC(C)C(C)CCC(C)C1CCC2C3CCC4CC(CCC4(C)C3CCC12C)OC(=O)C
1109 0.058823529 QVXGJKLGARQDTF-UHFFFAOYSA-N CCC1C(C)(CCC2C1(C)CCC1(C2(C)CCC2(C1CC(C)(C)CC2)C)C)C(C(=O)O)C
1110 0.058823529 CVXQLNHSKSSFSQ-UIBFBHTMSA-N CC(C)C(C)CCC(C)C1CCC2C3CCC4CC(CCC4(C)C3CCC12C)OC(=O)C
1111 0.058823529 XZXIMDVKCYRCBQ-UHFFFAOYSA-N CCCCCCCCCCCCCCCCCCCCOC(=O)C1CCC(=O)N1
1112 0.058823529 YZMSZYHGXHXEPW-UTHQCMJOSA-N CC(CCC=C(/C)CCCC(C)C(O)CC=C(C)C)CC1OC(C)(C)NC1CO
1113 0.058823529 CVZFQTIJNREPCP-LTLVEISYSA-N CCC(CCC(C)C1CCC2=C3CCC4C(=C)C(O)CCC4(C)C3CCC12C)C(C)C
1114 0.058823529 ZLLDXIKVCHRCKM-UHFFFAOYSA-N CCC1C(C)(CCC2C1(C)CCC1(C2(C)CCC(C1)(C)CCC=C(C)C)C)C(C(=O)O)C
1115 0.058823529 OGXOHPJTUYVCOA-ZKLXXXPJSA-N COC(CCC1C(=C)CCC2C1(C)CCC3(C)C4CCC(C(C)C)C4(C)CCC23C)OC
1116 0.058823529 ZVYOBWSRGDFPRX-JAHFZHRVSA-N CC[C@H](CC[C@@H](C)[C@H]1C[C@H](C)[C@H]2[C@@H]3[C@@H](O)C=C4C[C@@H](O)CC[C@]4(C)[C@H]3CC[C@]12C)C(C)C
1117 0.058823529 IBDKIMFTQKVVHK-UHCVVMIDSA-N CC(C)CCCCC(C)CCC(C)CCCC(C)CCC1=C(C)CCC(C)C1=O
1118 0.058823529 CVZFQTIJNREPCP-HFLKTIQXSA-N C1[C@]2(C)[C@@]3([H])CC[C@]4(C)[C@@]([H])([C@]([H])(C)CC[C@H](CC)C(C)C)CCC4=C3CC[C@@]2([H])C(=C)[C@@H](O)C1
1119 0.058823529 CVXQLNHSKSSFSQ-SINWETQDSA-N CC(C)C(C)CCC(C)C1CCC2C3CCC4CC(CCC4(C)C3CCC12C)OC(=O)C
1120 0.058823529 RNEBYHDYEJSFMY-VLMJYANESA-N CCC(CCC(C)(C)C1C=CC2C3=C(CCC12C)C4(C)CCC(O)CC4CC3)C(C)C
1121 0.058823529 XPNSFEVVHOQVGG-MWKKVVBQSA-N CCC(CCC(C)C1CCC2C3CCC4CC(CCC4(C)C3CCC12C)C(=O)O)C(C)C
1122 0.058823529 PUWXXYDUNPBFGY-UHFFFAOYSA-N CCC(C(C)C)CCC(C1CCC2C1(C)CCCC2=CC=C1CC(OC)CCC1=C)C
1123 0.050420168 MUUPYINMZJMHAC-UHFFFAOYSA-N OC1CCC(C2C1(C)C1CCC3C(C1(CC2)C)(C)CCC1C3(C)CCC1C(O)(C)C)(C)C
1124 0.049586777 DNXPKFMWGNHGAW-SUOXIBECSA-N CC(C)C1CCC2(O)C3CCC4C5(C)CCC(O)C(C)(C)C5CCC4(C)C3(C)CCC12C
1125 0.049586777 DNXPKFMWGNHGAW-ZHFYVDLMSA-N CC(C)C1CCC2(O)C3CCC4C5(C)CCC(O)C(C)(C)C5CCC4(C)C3(C)CCC12C
1126 0.049180328 YNEIPBDVICOOTK-UHFFFAOYSA-N OC1CCC(C2C1(C)C1CCC3C(C1(CC2)C)(C)CCC1C3(C)CCC(C1(C)C)O)(C)C
1127 0.048387097 ULTGYLXKYHASGD-FHGGGTPKSA-N CC1(C)CCC2(C)CCC3C4(C)CCC5C(C)(C)C(O)CCC5(C)C4CCC3(C)C2C1O
1128 0.048387097 UYPYAKNDIRWQGW-UHFFFAOYSA-N OCC12CCCC(C1CCC1(C2CCC2C1(C)CCC1C2(C)CCC(C1(C)C)O)C)(C)C
1129 0.048 TZADIJKFVCRVEI-UHFFFAOYSA-N OC1CCC2C(C1C)(C)CCC1C2(C)CCC2(C1(C)CCC1(C2C(O)C(C)(C)CC1)C)C
1130 0.047244094 DMUKKGDFEAMBKP-JSSMLKMJSA-N CC1C(O)CCC2C1(C)CCC3C2(C)CCC4(C)C5CC(C)(C)C(O)CC5(C)CCC34C
1131 0.047244094 JZZMDHQYBFQRMW-ALJGSVHGSA-N CC(C)C1CCC2(CO)CCC3(C)C(CCC4C5(C)CCC(O)C(C)(C)C5CCC34C)C12
1132 0.047244094 NGDMVCFHNUEZSP-UHFFFAOYSA-N OCC1(C)CCCC2(C1CCC1(C2CCC2C1(C)CCC1C2(C)CCC1C(O)(C)C)C)C
1133 0.047244094 DMUKKGDFEAMBKP-UHFFFAOYSA-N OC1CCC2C(C1C)(C)CCC1C2(C)CCC2(C1(C)CCC1(C2CC(C)(C)C(C1)O)C)C
1134 0.047244094 JZZMDHQYBFQRMW-UHFFFAOYSA-N OCC12CCC(C2C2C(CC1)(C)C1(C)CCC3C(C1CC2)(C)CCC(C3(C)C)O)C(C)C
1135 0.046875 DQQZMZWAURMSRL-UHFFFAOYSA-N OCC1(C)CCC2(C(C1)C1(C)CCC3(C(C1(CC2)C)CCC1(C3CCC(C1C)O)C)C)C
1136 0.046875 DQQZMZWAURMSRL-DHEQUYMPSA-N CC1C(O)CCC2C1(C)CCC3C2(C)CCC4(C)C5CC(C)(CO)CCC5(C)CCC34C
1137 0.046875 DQQZMZWAURMSRL-DGLSWTPQSA-N CC1C(O)CCC2C1(C)CCC3C2(C)CCC4(C)C5CC(C)(CO)CCC5(C)CCC34C
1138 0.046511628 JUBUMMPZVPLSDN-ULVCUVGISA-N CC(CO)C1CCC2(C)CCC3(C)C(CCC4C5(C)CCC(O)C(C)(C)C5CCC34C)C12
1139 0.046511628 JUBUMMPZVPLSDN-SRMGKCRDSA-N CC(CO)C1CCC2(C)CCC3(C)C(CCC4C5(C)CCC(O)C(C)(C)C5CCC34C)C12
1140 0.046511628 YUEWKZGGRWLLFB-KIKHKEDNSA-N CC(C)(O)C12CCC3C(C)(CCC4(C)C5CC(C)(C)CCC5(C)CCC34C)C1CCCO2
1141 0.044117647 OSASXCLFHSTYLS-UHFFFAOYSA-N COC1=C(C)C(C)=C(O)C(C)=C1CC=C(C)CCCC(C)CCCC(C)CCCC(C)C
1142 0.044117647 ZFTNSSDKWRIVEY-UHFFFAOYSA-N CCCCCCCCCCCCCCCCCC(=O)NCOCCN(CCO)CCO
1143 0.044117647 QOQXZEMDHPPNCV-JHLRFVRYSA-N CCC(CCC(C)C1CCC2C3CCC4CC(CCC4(C)C3CCC12C)OC=O)C(C)C
1144 0.044117647 CAMGJIALDLKPHB-SQKHGJOZSA-N CC(CCC=C(/C)CCCC(C)C(O)CC=C(C)C)CC(O)C1COC(C)(C)N1
1145 0.034782609 QIRODTHVSNBDCB-WZKCUUPDSA-N CC1(C)C(O)CCC2(C)C1CCC3(C)C2CCC4C5(C)CCC(O)C(C)(C)C5CCC34C
1146 0.034782609 QIRODTHVSNBDCB-UHFFFAOYSA-N OC1CCC2(C(C1(C)C)CCC1(C2CCC2C1(C)CCC1C2(C)CCC(C1(C)C)O)C)C
1147 0.032520325 NQNLFSQSJCMEIV-UHFFFAOYSA-N OC1CCC2(C(C1(C)C)CCC1(C2CCC2C1(C)CCC1(C2CC(C)(C)CC1O)C)C)C
1148 0.032520325 NOFOTGSUDLACTL-UHFFFAOYSA-N OC1CC(C)(C)C2C(C1)(C)C1CCC3C(C1(CC2)C)(C)CCC1C3(C)CCC1C(O)(C)C
1149 0.032258065 FNUXMEOWJVTJJE-DTXRQUTOSA-N CC(C)(O)C1CCC2(C)C1CCC3(C)C2CCC4C5(C)CCC(O)C(C)(C)C5CCC34C
1150 0.032258065 FNUXMEOWJVTJJE-KJRSQBGHSA-N CC(C)(O)C1CCC2(C)C1CCC3(C)C2CCC4C5(C)CCC(O)C(C)(C)C5CCC34C
1151 0.032258065 YDNYDUBBAZTLTQ-HZBPUELISA-N CC(C)(O)C1CCC2(C)CCC3(C)C(CCC4C5(C)CCC(O)C(C)(C)C5CCC34C)C12
1152 0.032258065 YDNYDUBBAZTLTQ-TVPFQTAESA-N CC(C)(O)C1CCC2(C)CCC3(C)C(CCC4C5(C)CCC(O)C(C)(C)C5CCC34C)C12
1153 0.032258065 YDNYDUBBAZTLTQ-LIVJDELJSA-N C[C@]12CC[C@H]([C@@H]1[C@H]3CC[C@@H]4[C@]5(CC[C@@H](C([C@@H]5CC[C@]4([C@@]3(CC2)C)C)(C)C)O)C)C(C)(C)O
1154 0.032258065 YDNYDUBBAZTLTQ-UHFFFAOYSA-N OC1CCC2(C(C1(C)C)CCC1(C2CCC2C1(C)CCC1(C2C(CC1)C(O)(C)C)C)C)C
1155 0.032258065 BVNJYOLIMMUPIL-OFWSUPHDSA-N CC1(C)CCC2(C)C(CCC3(C)C2CCC4C5(C)CCC(O)C(C)(C)C5CCC34C)C1O
1156 0.032258065 FNUXMEOWJVTJJE-UHFFFAOYSA-N OC1CCC2(C(C1(C)C)CCC1(C2CCC2C1(C)CCC1C2(C)CCC1C(O)(C)C)C)C
1157 0.032258065 FNUXMEOWJVTJJE-VKKOWFDRSA-N CC(C)(O)C1CCC2(C)C1CCC3(C)C2CCC4C5(C)CCC(O)C(C)(C)C5CCC34C
1158 0.032258065 BVNJYOLIMMUPIL-HSSBLNTASA-N CC1(C)CCC2(C)C(CCC3(C)C2CCC4C5(C)CCC(O)C(C)(C)C5CCC34C)C1O
1159 0.032258065 MMRORNBBMJZPIV-ZOCMAZJCSA-N CC1C(O)CCC2C1(C)CCC3C2(C)CCC4(C)C5CC(C)(C)CC(O)C5(C)CCC34C
1160 0.032258065 BVNJYOLIMMUPIL-XXKHUBMYSA-N CC1(C)CCC2(C)C(CCC3(C)C2CCC4C5(C)CCC(O)C(C)(C)C5CCC34C)C1O
1161 0.032258065 BVNJYOLIMMUPIL-OETZLBBJSA-N CC1(C)CCC2(C)C(CCC3(C)C2CCC4C5(C)CCC(O)C(C)(C)C5CCC34C)C1O
1162 0.032258065 FNUXMEOWJVTJJE-OSZSNMPZSA-N CC(C)(O)C1CCC2(C)C1CCC3(C)C2CCC4C5(C)CCC(O)C(C)(C)C5CCC34C
1163 0.032258065 DZHVMOSCABLPLW-UHFFFAOYSA-N OC1CC(C)(C)C2C(C1)(C)C1CCC3C(C1(CC2)C)(C)CCC1C3(C)CCC(C1(C)C)O
1164 0.032258065 YDNYDUBBAZTLTQ-FSEYCXJLSA-N CC(C)(O)C1CCC2(C)CCC3(C)C(CCC4C5(C)CCC(O)C(C)(C)C5CCC34C)C12
1165 0.032258065 FNUXMEOWJVTJJE-LUGIDKLUSA-N CC(C)(O)C1CCC2(C)C1CCC3(C)C2CCC4C5(C)CCC(O)C(C)(C)C5CCC34C
1166 0.032258065 MMRORNBBMJZPIV-UHFFFAOYSA-N OC1CCC2C(C1C)(C)CCC1C2(C)CCC2(C1(C)CCC1(C2CC(C)(C)CC1O)C)C
1167 0.032 FDNWHCZIHBJRLP-ULLXHNGBSA-N CC1C2C3CCC4C5(C)CCC(O)C(C)(C)C5CCC4(C)C3(C)CCC2(C)CCC1(C)O
1168 0.032 FDNWHCZIHBJRLP-FBZFVDPJSA-N C[C@@H]1[C@@H]2[C@H]3CC[C@@H]4[C@@]5(C)CC[C@H](O)C(C)(C)[C@@H]5CC[C@@]4(C)[C@]3(C)CC[C@@]2(C)CC[C@]1(C)O
1169 0.032 FDNWHCZIHBJRLP-QPXFVWTMSA-N CC1C2C3CCC4C5(C)CCC(O)C(C)(C)C5CCC4(C)C3(C)CCC2(C)CCC1(C)O
1170 0.032 FDNWHCZIHBJRLP-CDSGKDOQSA-N CC1C2C3CCC4C5(C)CCC(O)C(C)(C)C5CCC4(C)C3(C)CCC2(C)CCC1(C)O
1171 0.032 FDNWHCZIHBJRLP-DDHPHDPLSA-N CC1C2C3CCC4C5(C)CCC(O)C(C)(C)C5CCC4(C)C3(C)CCC2(C)CCC1(C)O
1172 0.032 FDNWHCZIHBJRLP-CCPQOCGGSA-N CC1C2C3CCC4C5(C)CCC(O)C(C)(C)C5CCC4(C)C3(C)CCC2(C)CCC1(C)O
1173 0.032 FDNWHCZIHBJRLP-UHFFFAOYSA-N CC1C2C3CCC4C5(C)CCC(O)C(C)(C)C5CCC4(C)C3(C)CCC2(C)CCC1(C)O
1174 0.031746032 YCAIUGCULDZVJY-UHFFFAOYSA-N OC1CCC2(C(C1(C)C)CCC1(C2CCC2C1(C)CCC1C2(C)COCCC1(C)C)C)C
1175 0.031746032 RLBPWHNJHUFZHG-UHFFFAOYSA-N CC12CCC(C1CCC1(C2CCC2C1(C)CCC1C2(C)COCCC1(C)C)C)C(O)(C)C
1176 0.031496063 WSMFHVCYJNEONP-UHFFFAOYSA-N OC1CCC2(C(C1(C)C)CCC1(C2CCC2C1(C)CCC1C2(C)CCOCC1(C)C)C)C
1177 0.03125 NBJXHRFXUHPQBH-UHFFFAOYSA-N OC1CCC2C(C1C)(C)CCC1C2(C)CCC2(C1(C)CCC1(C2CC(C)(C)COC1)C)C
1178 0.03125 BRPYLMKLWOLPET-UHFFFAOYSA-N CCCCCCCCCCCCCCCCCCNC(=O)NCCCCCC(O)=O
1179 0.030769231 ZQKDMZWMKDKPCY-UHFFFAOYSA-N CCCCCCCCCCCCCCCCCCCCCCP(C)CCP(C)C
1180 0.029850746 HQWLBRJUMWPIOA-UHFFFAOYSA-N CCCCCCCCCCC(CCCCCCCC)COC(=O)C1CCC(=O)N1
1181 0.029411765 LJJLFLNKMQSUFO-MPQWDPDWSA-N CCC(CCC(C)C1CCC2C3C(OC)C=C4CC(O)CCC4(C)C3CCC12C)C(C)C
1182 0.029411765 LJJLFLNKMQSUFO-UHFFFAOYSA-N CCC(CCC(C)C1CCC2C3C(OC)C=C4CC(O)CCC4(C)C3CCC12C)C(C)C
1183 0.029411765 LJJLFLNKMQSUFO-XNXDZERNSA-N CCC(CCC(C)C1CCC2C3C(OC)C=C4CC(O)CCC4(C)C3CCC12C)C(C)C
1184 0.029411765 SCLDYIHKBCFVTE-UHFFFAOYSA-N COc1c(C)c(C)c2c(c1C)CCC(O2)(C)CCCC(CCCC(CCCC(C)C)C)C
1185 0.017391304 AXHWOYXIAJXCCS-UHFFFAOYSA-N CCCCC(CC)CN(CC(CC)CCCC)C(=O)CC1CCCCC1C(O)=O
1186 0.015873016 ALVZBJPUMCMXED-UHFFFAOYSA-N CC12CCC(C1CCC1(C2CCC2C1(C)CCC1C2(C)CCOCC1(C)C)C)C(O)(C)C
1187 0 YOCIVUWSCUVAQU-UHFFFAOYSA-N NCCNCCNCCNCCNCCNCCNCCNCCNCCN
1188 0 NUPPAYAGCHCFSQ-UHFFFAOYSA-N O=C1CCCCCCCCCCCCCC11CCCCCCCCCCCCC1
1189 0 MRUWPJXYRGJTQS-UHFFFAOYSA-N CCCCCCCCCCCCCCCCCC[N+]1=CC=C(C=C1)C1=CC=NC=C1
