# Supplementary material for: Ion mobility collision cross-section atlas for known and unknown metabolite annotation in untargeted metabolomics
Source: Nat Commun. 2020 Aug 28;11:4334. doi: 10.1038/s41467-020-18171-8 (PMC7455731; doi:10.1038/s41467-020-18171-8)
Supplement: Supplementary file 8 — Supplementary Data 5 [file 41467_2020_18171_MOESM8_ESM.zip › 01_positive_mode/L0663/cfmid_pred_spec.msp]

Name: +ve in-silico MS/MS by CFM-ID for ZDXPYRJPNDTMRX-VKHMYHEASA-N
ID: ZDXPYRJPNDTMRX-VKHMYHEASA-N
Comment: Energy0
Num peaks: 7
84.04439023 10.7671444
101.0709393 19.36948902
102.0549549 2.662643594
112.0393049 7.334923014
129.0658539 4.067497496
130.0498695 22.64308291
147.0764186 14.8607093

Name: +ve in-silico MS/MS by CFM-ID for ZDXPYRJPNDTMRX-VKHMYHEASA-N
ID: ZDXPYRJPNDTMRX-VKHMYHEASA-N
Comment: Energy1
Num peaks: 11
54.03382555 2.069042473
56.04947561 7.261832571
58.06512568 2.10668056
83.06037464 3.306751997
84.04439023 28.74870773
86.0600403 2.841468068
101.0709393 16.54325487
102.0549549 2.253051979
112.0393049 4.469589879
113.0233204 2.43767848
130.0498695 8.3930783

Name: +ve in-silico MS/MS by CFM-ID for ZDXPYRJPNDTMRX-VKHMYHEASA-N
ID: ZDXPYRJPNDTMRX-VKHMYHEASA-N
Comment: Energy2
Num peaks: 17
27.02292652 2.077214858
28.01817548 2.971975627
40.01817548 2.608528649
42.03382555 5.00534566
54.03382555 3.291787565
55.01784114 2.342733469
56.04947561 23.49748676
58.02874017 4.844458165
58.06512568 5.218351802
60.04439023 1.810895988
70.02874017 2.216831978
72.04439023 9.968427408
74.0600403 2.011580489
84.04439023 7.551565157
86.0600403 1.380654021
101.0709393 2.801221869
102.0549549 1.376310253

Name: +ve in-silico MS/MS by CFM-ID for ZDXPYRJPNDTMRX-UHFFFAOYSA-N
ID: ZDXPYRJPNDTMRX-UHFFFAOYSA-N
Comment: Energy0
Num peaks: 7
84.04439023 10.7671444
101.0709393 19.36948902
102.0549549 2.662643594
112.0393049 7.334923014
129.0658539 4.067497496
130.0498695 22.64308291
147.0764186 14.8607093

Name: +ve in-silico MS/MS by CFM-ID for ZDXPYRJPNDTMRX-UHFFFAOYSA-N
ID: ZDXPYRJPNDTMRX-UHFFFAOYSA-N
Comment: Energy1
Num peaks: 11
54.03382555 2.069042473
56.04947561 7.261832571
58.06512568 2.10668056
83.06037464 3.306751997
84.04439023 28.74870773
86.0600403 2.841468068
101.0709393 16.54325487
102.0549549 2.253051979
112.0393049 4.469589879
113.0233204 2.43767848
130.0498695 8.3930783

Name: +ve in-silico MS/MS by CFM-ID for ZDXPYRJPNDTMRX-UHFFFAOYSA-N
ID: ZDXPYRJPNDTMRX-UHFFFAOYSA-N
Comment: Energy2
Num peaks: 17
27.02292652 2.077214858
28.01817548 2.971975627
40.01817548 2.608528649
42.03382555 5.00534566
54.03382555 3.291787565
55.01784114 2.342733469
56.04947561 23.49748676
58.02874017 4.844458165
58.06512568 5.218351802
60.04439023 1.810895988
70.02874017 2.216831978
72.04439023 9.968427408
74.0600403 2.011580489
84.04439023 7.551565157
86.0600403 1.380654021
101.0709393 2.801221869
102.0549549 1.376310253

Name: +ve in-silico MS/MS by CFM-ID for ZDXPYRJPNDTMRX-GSVOUGTGSA-N
ID: ZDXPYRJPNDTMRX-GSVOUGTGSA-N
Comment: Energy0
Num peaks: 7
84.04439023 10.7671444
101.0709393 19.36948902
102.0549549 2.662643594
112.0393049 7.334923014
129.0658539 4.067497496
130.0498695 22.64308291
147.0764186 14.8607093

Name: +ve in-silico MS/MS by CFM-ID for ZDXPYRJPNDTMRX-GSVOUGTGSA-N
ID: ZDXPYRJPNDTMRX-GSVOUGTGSA-N
Comment: Energy1
Num peaks: 11
54.03382555 2.069042473
56.04947561 7.261832571
58.06512568 2.10668056
83.06037464 3.306751997
84.04439023 28.74870773
86.0600403 2.841468068
101.0709393 16.54325487
102.0549549 2.253051979
112.0393049 4.469589879
113.0233204 2.43767848
130.0498695 8.3930783

Name: +ve in-silico MS/MS by CFM-ID for ZDXPYRJPNDTMRX-GSVOUGTGSA-N
ID: ZDXPYRJPNDTMRX-GSVOUGTGSA-N
Comment: Energy2
Num peaks: 17
27.02292652 2.077214858
28.01817548 2.971975627
40.01817548 2.608528649
42.03382555 5.00534566
54.03382555 3.291787565
55.01784114 2.342733469
56.04947561 23.49748676
58.02874017 4.844458165
58.06512568 5.218351802
60.04439023 1.810895988
70.02874017 2.216831978
72.04439023 9.968427408
74.0600403 2.011580489
84.04439023 7.551565157
86.0600403 1.380654021
101.0709393 2.801221869
102.0549549 1.376310253

Name: +ve in-silico MS/MS by CFM-ID for HFXAFXVXPMUQCQ-BYPYZUCNSA-N
ID: HFXAFXVXPMUQCQ-BYPYZUCNSA-N
Comment: Energy0
Num peaks: 6
68.04947561 1.819513827
84.04439023 19.78105755
86.0600403 0.8359004375
94.02874017 4.231086329
112.0393049 23.90492123
130.0498695 43.1169463

Name: +ve in-silico MS/MS by CFM-ID for HFXAFXVXPMUQCQ-BYPYZUCNSA-N
ID: HFXAFXVXPMUQCQ-BYPYZUCNSA-N
Comment: Energy1
Num peaks: 6
57.0334912 5.46363789
68.04947561 5.999569053
84.04439023 42.92975167
94.02874017 2.602456669
112.0393049 13.89881164
130.0498695 11.55969896

Name: +ve in-silico MS/MS by CFM-ID for HFXAFXVXPMUQCQ-BYPYZUCNSA-N
ID: HFXAFXVXPMUQCQ-BYPYZUCNSA-N
Comment: Energy2
Num peaks: 16
28.01817548 9.469562898
30.03382555 2.398999675
39.02292652 2.686011025
40.01817548 2.91208321
41.00219107 3.608868777
41.03857658 2.117311233
42.03382555 14.01010897
43.01784114 3.307097903
52.01817548 7.190772889
53.99744004 2.638236697
56.0130901 9.3301823
58.02874017 2.594124268
60.04439023 2.392222861
68.0130901 3.625900606
68.04947561 6.450259213
84.04439023 6.092980783

Name: +ve in-silico MS/MS by CFM-ID for ODHCTXKNWHHXJC-VKHMYHEASA-N
ID: ODHCTXKNWHHXJC-VKHMYHEASA-N
Comment: Energy0
Num peaks: 6
60.04439023 1.333671551
84.04439023 23.54271011
86.0600403 1.119277337
102.0549549 0.8982503378
112.0393049 11.21121892
130.0498695 54.89378399

Name: +ve in-silico MS/MS by CFM-ID for ODHCTXKNWHHXJC-VKHMYHEASA-N
ID: ODHCTXKNWHHXJC-VKHMYHEASA-N
Comment: Energy1
Num peaks: 6
42.03382555 1.787358906
56.04947561 7.527107504
84.04439023 47.42573455
102.0549549 4.810866751
112.0393049 7.074560494
130.0498695 13.38199397

Name: +ve in-silico MS/MS by CFM-ID for ODHCTXKNWHHXJC-VKHMYHEASA-N
ID: ODHCTXKNWHHXJC-VKHMYHEASA-N
Comment: Energy2
Num peaks: 21
27.02292652 3.139309237
28.01817548 1.527380131
39.02292652 5.53677884
41.03857658 4.989803118
42.03382555 4.389925195
43.01784114 2.455885668
52.01817548 1.558115943
53.00219107 2.109571041
54.03382555 3.152355288
55.01784114 3.148647913
56.04947561 14.09848054
57.0334912 4.528895196
58.06512568 2.184241316
60.04439023 2.685731154
67.01784114 1.364471789
68.0130901 2.101301197
68.04947561 3.148509185
70.02874017 3.225086234
82.02874017 2.385499476
84.04439023 10.67385009
102.0549549 2.24040972

Name: +ve in-silico MS/MS by CFM-ID for ODHCTXKNWHHXJC-GSVOUGTGSA-N
ID: ODHCTXKNWHHXJC-GSVOUGTGSA-N
Comment: Energy0
Num peaks: 6
60.04439023 1.333671551
84.04439023 23.54271011
86.0600403 1.119277337
102.0549549 0.8982503378
112.0393049 11.21121892
130.0498695 54.89378399

Name: +ve in-silico MS/MS by CFM-ID for ODHCTXKNWHHXJC-GSVOUGTGSA-N
ID: ODHCTXKNWHHXJC-GSVOUGTGSA-N
Comment: Energy1
Num peaks: 6
42.03382555 1.787358906
56.04947561 7.527107504
84.04439023 47.42573455
102.0549549 4.810866751
112.0393049 7.074560494
130.0498695 13.38199397

Name: +ve in-silico MS/MS by CFM-ID for ODHCTXKNWHHXJC-GSVOUGTGSA-N
ID: ODHCTXKNWHHXJC-GSVOUGTGSA-N
Comment: Energy2
Num peaks: 21
27.02292652 3.139309237
28.01817548 1.527380131
39.02292652 5.53677884
41.03857658 4.989803118
42.03382555 4.389925195
43.01784114 2.455885668
52.01817548 1.558115943
53.00219107 2.109571041
54.03382555 3.152355288
55.01784114 3.148647913
56.04947561 14.09848054
57.0334912 4.528895196
58.06512568 2.184241316
60.04439023 2.685731154
67.01784114 1.364471789
68.0130901 2.101301197
68.04947561 3.148509185
70.02874017 3.225086234
82.02874017 2.385499476
84.04439023 10.67385009
102.0549549 2.24040972

Name: +ve in-silico MS/MS by CFM-ID for WFOFKRKDDKGRIK-DMTCNVIQSA-N
ID: WFOFKRKDDKGRIK-DMTCNVIQSA-N
Comment: Energy0
Num peaks: 6
56.0130901 0.7112225272
68.04947561 1.144204198
84.04439023 11.28636759
94.02874017 7.117174288
112.0393049 56.74197648
130.0498695 18.71637235

Name: +ve in-silico MS/MS by CFM-ID for WFOFKRKDDKGRIK-DMTCNVIQSA-N
ID: WFOFKRKDDKGRIK-DMTCNVIQSA-N
Comment: Energy1
Num peaks: 7
41.03857658 5.04223287
57.0334912 3.873175086
59.04914126 3.570052362
84.04439023 26.04327595
94.02874017 7.034557525
112.0393049 31.7966537
130.0498695 5.0222908

Name: +ve in-silico MS/MS by CFM-ID for WFOFKRKDDKGRIK-DMTCNVIQSA-N
ID: WFOFKRKDDKGRIK-DMTCNVIQSA-N
Comment: Energy2
Num peaks: 16
26.00252542 5.128642647
28.01817548 3.145405527
39.02292652 8.415012942
40.01817548 4.934630744
41.00219107 2.386084432
41.03857658 7.302036373
42.03382555 5.998203707
43.01784114 3.786629192
50.00252542 5.093258631
52.01817548 9.012669697
56.0130901 6.43567678
68.04947561 5.757054981
70.02874017 1.811971212
84.04439023 4.491757851
94.02874017 2.240203512
112.0393049 4.884566238

Name: +ve in-silico MS/MS by CFM-ID for AOMLMYXPXUTBQH-UHFFFAOYSA-N
ID: AOMLMYXPXUTBQH-UHFFFAOYSA-N
Comment: Energy0
Num peaks: 6
56.0130901 0.6100820322
68.04947561 1.144339168
84.04439023 11.37259374
94.02874017 7.114859778
112.0393049 56.76518304
130.0498695 18.74217061

Name: +ve in-silico MS/MS by CFM-ID for AOMLMYXPXUTBQH-UHFFFAOYSA-N
ID: AOMLMYXPXUTBQH-UHFFFAOYSA-N
Comment: Energy1
Num peaks: 6
39.02292652 5.094221858
41.03857658 5.558614218
84.04439023 27.50766779
94.02874017 6.669830275
112.0393049 29.91028343
130.0498695 5.271543316

Name: +ve in-silico MS/MS by CFM-ID for AOMLMYXPXUTBQH-UHFFFAOYSA-N
ID: AOMLMYXPXUTBQH-UHFFFAOYSA-N
Comment: Energy2
Num peaks: 16
39.02292652 10.04737074
40.01817548 10.4538782
41.00219107 2.280721784
41.03857658 3.825509964
42.03382555 3.979783952
52.01817548 8.813984061
53.99744004 5.311538398
55.01784114 2.116829953
56.0130901 4.3440266
57.0334912 3.999029339
68.0130901 2.402585446
68.04947561 6.870439537
84.04439023 5.173829969
85.02840582 2.589848237
94.02874017 2.719007453
112.0393049 6.005639735

Name: +ve in-silico MS/MS by CFM-ID for PHENTZNALBMCQD-UHFFFAOYSA-N
ID: PHENTZNALBMCQD-UHFFFAOYSA-N
Comment: Energy0
Num peaks: 8
58.06512568 2.944451528
86.0600403 4.563371536
87.04405588 9.465808832
101.0709393 6.641845917
104.070605 22.24052487
129.0658539 8.604717281
130.0498695 5.471806264
147.0764186 22.43674033

Name: +ve in-silico MS/MS by CFM-ID for PHENTZNALBMCQD-UHFFFAOYSA-N
ID: PHENTZNALBMCQD-UHFFFAOYSA-N
Comment: Energy1
Num peaks: 13
41.03857658 8.115875886
44.0130901 2.522493559
56.04947561 3.389195798
58.06512568 7.559564649
61.0396392 4.094614584
86.0600403 7.159852861
87.04405588 16.5799117
101.0709393 5.084541471
103.0865894 2.130451723
104.070605 11.77590958
129.0658539 4.548265499
130.0498695 4.446001156
147.0764186 2.753172789

Name: +ve in-silico MS/MS by CFM-ID for PHENTZNALBMCQD-UHFFFAOYSA-N
ID: PHENTZNALBMCQD-UHFFFAOYSA-N
Comment: Energy2
Num peaks: 9
39.02292652 4.488830178
41.03857658 32.19565565
43.05422664 6.906536186
44.0130901 6.481855433
56.04947561 7.797814522
58.06512568 9.241998239
61.0396392 5.675765854
69.0334912 3.266257871
87.04405588 6.061289278

Name: +ve in-silico MS/MS by CFM-ID for CKMXAIVXVKGGFM-UHFFFAOYSA-N
ID: CKMXAIVXVKGGFM-UHFFFAOYSA-N
Comment: Energy0
Num peaks: 6
117.0698767 2.224737662
119.0855268 18.70112713
121.1011768 2.661192318
123.0440559 3.550002122
147.0804414 17.25928539
165.0910061 51.76592876

Name: +ve in-silico MS/MS by CFM-ID for CKMXAIVXVKGGFM-UHFFFAOYSA-N
ID: CKMXAIVXVKGGFM-UHFFFAOYSA-N
Comment: Energy1
Num peaks: 6
79.05422664 4.14565431
117.0698767 3.344433921
119.0855268 32.20141165
121.1011768 5.52861381
147.0804414 21.09739536
165.0910061 17.61168828

Name: +ve in-silico MS/MS by CFM-ID for CKMXAIVXVKGGFM-UHFFFAOYSA-N
ID: CKMXAIVXVKGGFM-UHFFFAOYSA-N
Comment: Energy2
Num peaks: 13
49.00727645 4.058734022
51.02292652 3.706637526
63.02292652 3.387258934
65.03857658 4.78484983
67.05422664 2.350615122
91.05422664 5.688677629
93.06987671 6.073314561
95.08552677 2.081304936
103.0542266 16.37360462
105.0698767 6.045313963
117.0698767 7.08930123
119.0855268 15.77418449
121.1011768 4.541255219

Name: +ve in-silico MS/MS by CFM-ID for SMUXTLISYBPIAU-ZCFIWIBFSA-N
ID: SMUXTLISYBPIAU-ZCFIWIBFSA-N
Comment: Energy0
Num peaks: 6
57.06987671 1.522541124
109.0284058 1.098863556
123.0804414 0.7643210256
147.0804414 11.65695351
149.0597059 1.161375839
165.0910061 75.86482107

Name: +ve in-silico MS/MS by CFM-ID for SMUXTLISYBPIAU-ZCFIWIBFSA-N
ID: SMUXTLISYBPIAU-ZCFIWIBFSA-N
Comment: Energy1
Num peaks: 17
39.02292652 4.434053189
41.03857658 6.274856659
55.05422664 5.123897758
57.06987671 6.187512073
69.0334912 1.856865507
81.0334912 2.850527523
83.04914126 3.749731396
95.04914126 4.059892152
121.0284058 1.583446233
121.0647913 1.892719968
123.0440559 3.091926435
123.0804414 1.637225732
137.0960915 8.489606249
139.075356 2.095395341
147.0804414 5.670031434
149.0597059 4.145791759
165.0910061 18.43596888

Name: +ve in-silico MS/MS by CFM-ID for SMUXTLISYBPIAU-ZCFIWIBFSA-N
ID: SMUXTLISYBPIAU-ZCFIWIBFSA-N
Comment: Energy2
Num peaks: 23
15.02292652 1.657514849
27.02292652 1.309139406
39.02292652 7.745831984
41.00219107 2.720720938
41.03857658 8.162735985
43.01784114 1.318127861
43.05422664 1.208581474
55.05422664 8.10802655
57.0334912 1.211705829
57.06987671 18.63507288
65.00219107 2.150399487
65.03857658 4.125298318
67.05422664 1.74525355
69.0334912 2.421415123
71.04914126 1.224703491
81.0334912 3.559644381
93.06987671 1.774331835
105.0334912 1.339430783
107.0491413 2.629333815
119.0491413 2.224719922
121.0647913 2.361834018
123.0440559 1.537855105
147.0804414 1.243584959

Name: +ve in-silico MS/MS by CFM-ID for FUWUEFKEXZQKKA-UHFFFAOYSA-N
ID: FUWUEFKEXZQKKA-UHFFFAOYSA-N
Comment: Energy0
Num peaks: 6
123.0440559 5.685964206
133.0647913 0.752553791
135.0804414 0.9439397381
137.0960915 2.233034579
147.0804414 8.965906002
165.0910061 77.31481241

Name: +ve in-silico MS/MS by CFM-ID for FUWUEFKEXZQKKA-UHFFFAOYSA-N
ID: FUWUEFKEXZQKKA-UHFFFAOYSA-N
Comment: Energy1
Num peaks: 19
31.01784114 1.999161496
39.02292652 1.104669082
43.05422664 1.220346269
55.01784114 1.067287794
65.03857658 1.887706762
67.01784114 1.534739857
67.05422664 1.519660478
81.06987671 1.476550043
93.0334912 1.934070752
93.06987671 1.86660777
95.04914126 1.803229436
107.0855268 1.780172848
119.0855268 1.225818561
123.0440559 3.795998056
133.0647913 2.527497912
135.0804414 6.284724676
137.0960915 18.85546104
147.0804414 5.728712227
165.0910061 23.07955469

Name: +ve in-silico MS/MS by CFM-ID for FUWUEFKEXZQKKA-UHFFFAOYSA-N
ID: FUWUEFKEXZQKKA-UHFFFAOYSA-N
Comment: Energy2
Num peaks: 27
39.02292652 4.36868489
41.03857658 1.377621305
49.00727645 1.538562308
51.02292652 1.440834808
55.05422664 1.36805321
65.03857658 6.425759508
67.05422664 6.184329808
69.06987671 1.361842358
81.06987671 3.109769372
83.08552677 4.088474078
91.05422664 3.578659225
93.0334912 1.620864909
93.06987671 5.843531025
95.04914126 1.591352611
95.08552677 1.720805351
105.0698767 3.619720926
107.0855268 2.925270048
109.1011768 1.449310571
115.0542266 1.491660825
117.0698767 2.257304723
119.0855268 3.767469163
121.0647913 1.371270758
131.0491413 3.299783805
137.0960915 2.187376431
147.0804414 9.617022691
149.0597059 2.030975761
165.0910061 1.460640579

Name: +ve in-silico MS/MS by CFM-ID for WKEWHSLZDDZONF-UHFFFAOYSA-N
ID: WKEWHSLZDDZONF-UHFFFAOYSA-N
Comment: Energy0
Num peaks: 6
123.0440559 5.88118077
133.0647913 0.3336771712
137.0960915 1.523075686
147.0804414 8.394865778
149.0597059 0.4540567155
165.0910061 80.28226449

Name: +ve in-silico MS/MS by CFM-ID for WKEWHSLZDDZONF-UHFFFAOYSA-N
ID: WKEWHSLZDDZONF-UHFFFAOYSA-N
Comment: Energy1
Num peaks: 15
29.00219107 0.9947610947
43.05422664 1.735501756
93.0334912 0.9959170449
93.06987671 0.9797281819
95.04914126 1.5216857
95.08552677 1.237248418
103.0542266 2.005208365
107.0855268 2.287524059
109.1011768 1.060169073
121.0647913 1.180317906
123.0440559 5.545786709
135.0804414 3.674577007
137.0960915 3.596355453
147.0804414 8.55105315
165.0910061 45.12584085

Name: +ve in-silico MS/MS by CFM-ID for WKEWHSLZDDZONF-UHFFFAOYSA-N
ID: WKEWHSLZDDZONF-UHFFFAOYSA-N
Comment: Energy2
Num peaks: 22
39.02292652 3.25502084
53.00219107 1.446674905
63.02292652 3.563561288
65.03857658 4.021801806
67.05422664 3.167799075
79.05422664 4.753339661
81.06987671 2.779740727
83.08552677 2.751326761
91.05422664 4.05717656
93.06987671 5.98333041
95.08552677 3.044465699
103.0542266 7.973444622
105.0698767 4.976756349
107.0855268 3.369725834
109.1011768 3.563131556
117.0698767 1.797442912
119.0855268 2.99753478
131.0491413 2.320401373
137.0960915 1.607692849
147.0804414 8.667276007
149.0597059 2.644900638
165.0910061 2.16069944

Name: +ve in-silico MS/MS by CFM-ID for RRAFCDWBNXTKKO-UHFFFAOYSA-N
ID: RRAFCDWBNXTKKO-UHFFFAOYSA-N
Comment: Energy0
Num peaks: 6
41.03857658 2.134209392
123.0440559 1.991060073
133.0647913 1.60286908
137.0960915 1.417534947
149.0597059 6.600355012
165.0910061 74.92367552

Name: +ve in-silico MS/MS by CFM-ID for RRAFCDWBNXTKKO-UHFFFAOYSA-N
ID: RRAFCDWBNXTKKO-UHFFFAOYSA-N
Comment: Energy1
Num peaks: 17
27.02292652 1.05362353
39.02292652 2.35411573
41.03857658 7.400153761
79.05422664 1.04578474
105.0334912 1.175777786
105.0698767 1.649435302
117.0334912 1.131337896
121.0647913 2.167890148
123.0440559 3.553384183
125.0597059 1.050856509
133.0647913 3.506154973
135.0440559 1.23792024
135.0804414 4.718122754
137.0597059 1.499627288
137.0960915 4.103001824
149.0597059 9.11792998
165.0910061 33.60342922

Name: +ve in-silico MS/MS by CFM-ID for RRAFCDWBNXTKKO-UHFFFAOYSA-N
ID: RRAFCDWBNXTKKO-UHFFFAOYSA-N
Comment: Energy2
Num peaks: 26
15.02292652 1.599654041
39.02292652 8.02676981
41.03857658 9.219976857
49.00727645 7.397810891
51.02292652 6.475849101
53.03857658 2.388799245
55.05422664 1.139535834
63.02292652 6.527264016
65.03857658 3.489858633
67.05422664 1.195805232
75.02292652 1.888275105
77.03857658 2.520045384
79.01784114 1.310807754
79.05422664 2.355255276
89.03857658 1.731947988
91.05422664 2.773082315
93.0334912 1.073609855
95.04914126 1.826691826
103.0542266 1.157584308
105.0698767 1.926855766
107.0491413 1.895043384
109.0284058 1.694411386
119.0491413 1.947753308
121.0647913 2.017490178
123.0440559 3.516757275
149.0597059 3.321211391

Name: +ve in-silico MS/MS by CFM-ID for BJIOGJUNALELMI-ONEGZZNKSA-N
ID: BJIOGJUNALELMI-ONEGZZNKSA-N
Comment: Energy0
Num peaks: 6
41.03857658 2.168927584
123.0440559 2.051235089
133.0647913 1.649616918
135.0440559 3.367865501
137.0597059 1.697498027
165.0910061 76.38789508

Name: +ve in-silico MS/MS by CFM-ID for BJIOGJUNALELMI-ONEGZZNKSA-N
ID: BJIOGJUNALELMI-ONEGZZNKSA-N
Comment: Energy1
Num peaks: 17
25.00727645 1.593862847
39.02292652 2.466566329
41.03857658 7.739205768
65.03857658 1.103337335
105.0334912 1.26263275
105.0698767 1.728592347
121.0647913 2.018885761
123.0440559 3.865604312
125.0597059 1.108490709
133.0647913 3.726237407
135.0440559 2.777790426
135.0804414 4.984123108
137.0597059 2.235757132
137.0960915 4.372047709
139.075356 1.140721361
149.0597059 1.949560399
165.0910061 36.02150952

Name: +ve in-silico MS/MS by CFM-ID for BJIOGJUNALELMI-ONEGZZNKSA-N
ID: BJIOGJUNALELMI-ONEGZZNKSA-N
Comment: Energy2
Num peaks: 27
15.02292652 1.217680402
39.02292652 8.572992711
41.03857658 9.951828017
43.05422664 1.382390352
49.00727645 7.234729735
51.02292652 6.681222413
53.03857658 2.193839934
55.05422664 1.14945069
63.02292652 6.883595567
65.03857658 4.149915418
67.05422664 1.237271727
77.03857658 1.709426229
79.01784114 1.376792137
79.05422664 1.613265854
89.03857658 1.874120636
91.05422664 3.006712932
93.0334912 1.072839678
93.06987671 1.067852558
95.04914126 1.925218849
103.0542266 1.320283629
105.0698767 2.110375155
107.0491413 2.115044185
109.0284058 1.811124196
119.0491413 1.327783919
121.0647913 1.580950048
123.0440559 3.292694409
149.0597059 2.411684403

Name: +ve in-silico MS/MS by CFM-ID for MDHYEMXUFSJLGV-UHFFFAOYSA-N
ID: MDHYEMXUFSJLGV-UHFFFAOYSA-N
Comment: Energy0
Num peaks: 6
43.01784114 4.480461984
91.05422664 1.957775512
105.0698767 16.7836622
123.0804414 5.767892225
147.0804414 2.212273546
165.0910061 55.20424369

Name: +ve in-silico MS/MS by CFM-ID for MDHYEMXUFSJLGV-UHFFFAOYSA-N
ID: MDHYEMXUFSJLGV-UHFFFAOYSA-N
Comment: Energy1
Num peaks: 7
43.01784114 3.089399109
61.02840582 3.540280915
79.05422664 3.642974501
103.0542266 3.614363831
105.0698767 49.78822762
123.0804414 6.702679829
165.0910061 12.26438022

Name: +ve in-silico MS/MS by CFM-ID for MDHYEMXUFSJLGV-UHFFFAOYSA-N
ID: MDHYEMXUFSJLGV-UHFFFAOYSA-N
Comment: Energy2
Num peaks: 17
15.02292652 2.125684615
25.00727645 3.242130662
41.00219107 2.676228675
43.01784114 6.221622711
49.00727645 2.827524904
51.02292652 2.646603929
53.03857658 1.644588906
63.02292652 2.626482779
65.03857658 3.3700716
75.02292652 1.940158754
77.03857658 2.765983136
79.05422664 9.004904811
89.03857658 2.704718024
91.05422664 10.53841051
93.06987671 3.634259508
103.0542266 3.672183298
105.0698767 19.58094497

Name: +ve in-silico MS/MS by CFM-ID for AEFLONBTGZFSGQ-UHFFFAOYSA-N
ID: AEFLONBTGZFSGQ-UHFFFAOYSA-N
Comment: Energy0
Num peaks: 7
84.04439023 6.217489008
101.0709393 5.12861525
102.0549549 10.57683862
112.0393049 6.610733117
129.0658539 17.62687698
130.0498695 11.90278243
147.0764186 23.88245901

Name: +ve in-silico MS/MS by CFM-ID for AEFLONBTGZFSGQ-UHFFFAOYSA-N
ID: AEFLONBTGZFSGQ-UHFFFAOYSA-N
Comment: Energy1
Num peaks: 13
54.03382555 2.280793279
56.04947561 6.845315812
58.06512568 2.362937792
84.04439023 9.711281492
85.02840582 13.49204028
86.0600403 5.692705774
101.0709393 5.337241687
102.0549549 12.94604101
112.0393049 4.602374715
113.0233204 3.13139577
129.0658539 4.782071022
130.0498695 6.359315286
147.0764186 3.441818669

Name: +ve in-silico MS/MS by CFM-ID for AEFLONBTGZFSGQ-UHFFFAOYSA-N
ID: AEFLONBTGZFSGQ-UHFFFAOYSA-N
Comment: Energy2
Num peaks: 22
27.02292652 4.051242881
28.01817548 1.365126254
29.03857658 1.204329165
40.01817548 2.340594289
41.00219107 2.931894831
42.03382555 4.288943519
43.01784114 1.359123698
55.01784114 1.705395053
56.04947561 22.44219208
57.0334912 1.40627302
58.06512568 6.329112157
59.01275576 4.232151229
61.02840582 1.169937902
68.0130901 1.798649678
70.02874017 3.470827164
73.02840582 3.290334482
84.04439023 6.784943484
85.02840582 3.46517045
86.0600403 2.16858642
87.05528926 1.302075039
101.0709393 1.386631386
102.0549549 2.205983682

Name: +ve in-silico MS/MS by CFM-ID for MYEIDJPOUKASEC-UHFFFAOYSA-N
ID: MYEIDJPOUKASEC-UHFFFAOYSA-N
Comment: Energy0
Num peaks: 6
43.05422664 2.205061217
135.0440559 1.172798944
135.0804414 6.00424567
137.0597059 1.367890982
137.0960915 1.477795807
165.0910061 78.7639011

Name: +ve in-silico MS/MS by CFM-ID for MYEIDJPOUKASEC-UHFFFAOYSA-N
ID: MYEIDJPOUKASEC-UHFFFAOYSA-N
Comment: Energy1
Num peaks: 9
39.02292652 2.181812309
41.03857658 3.002874693
43.05422664 9.234891136
117.0698767 2.09621513
123.0440559 1.96807678
135.0440559 2.176186468
135.0804414 8.050911169
149.0597059 2.868376045
165.0910061 49.70556487

Name: +ve in-silico MS/MS by CFM-ID for MYEIDJPOUKASEC-UHFFFAOYSA-N
ID: MYEIDJPOUKASEC-UHFFFAOYSA-N
Comment: Energy2
Num peaks: 19
39.02292652 13.26548165
41.03857658 8.681732001
43.05422664 8.73958019
49.00727645 2.510361297
51.02292652 4.928139612
53.03857658 5.306961594
55.05422664 1.428716407
63.02292652 1.652151648
65.03857658 3.728868673
77.03857658 1.699763097
79.05422664 3.159243427
91.05422664 2.924286635
103.0542266 2.474433324
107.0855268 2.051029642
115.0542266 1.340323737
117.0698767 5.926646694
119.0855268 6.3446859
135.0804414 2.090336521
149.0597059 1.862854036

Name: +ve in-silico MS/MS by CFM-ID for PPJGVKZRXCHMCC-LNFQZQFXSA-N
ID: PPJGVKZRXCHMCC-LNFQZQFXSA-N
Comment: Energy0
Num peaks: 14
57.0334912 2.712927876
69.0334912 2.044715124
81.0334912 4.493825049
83.04914126 2.43545825
95.04914126 1.662695302
107.0491413 1.903507811
109.0647913 1.910390212
121.0647913 4.473921122
123.0804414 3.691884387
133.0647913 1.994138053
135.0804414 5.466005162
137.0960915 3.023526812
147.0804414 13.31253362
165.0910061 31.95779325

Name: +ve in-silico MS/MS by CFM-ID for PPJGVKZRXCHMCC-LNFQZQFXSA-N
ID: PPJGVKZRXCHMCC-LNFQZQFXSA-N
Comment: Energy1
Num peaks: 27
39.02292652 2.093891507
41.00219107 1.511415131
49.00727645 1.341071478
53.00219107 2.92928091
55.01784114 1.348120573
65.00219107 2.276225168
65.03857658 3.291295984
67.01784114 1.791705076
69.0334912 5.132712015
71.04914126 1.103359552
79.01784114 4.590825669
81.0334912 8.013879169
83.04914126 3.691645398
89.03857658 1.519812552
91.01784114 1.16128632
93.0334912 1.960095815
95.04914126 4.050690968
105.0334912 1.173556082
107.0491413 4.216337933
109.0647913 1.487253047
119.0491413 1.716656444
121.0647913 3.790389156
129.0698767 1.107222417
135.0804414 2.242638409
137.0960915 2.321092869
147.0804414 6.735632549
165.0910061 7.540000963

Name: +ve in-silico MS/MS by CFM-ID for PPJGVKZRXCHMCC-LNFQZQFXSA-N
ID: PPJGVKZRXCHMCC-LNFQZQFXSA-N
Comment: Energy2
Num peaks: 20
39.02292652 9.608652671
41.03857658 2.290615325
49.00727645 4.935283586
51.02292652 7.289085987
53.00219107 2.440517985
53.03857658 6.243953261
55.01784114 2.636622736
57.0334912 1.415456985
65.00219107 3.997551559
65.03857658 8.451205123
67.01784114 2.871210207
67.05422664 2.881000265
69.0334912 6.883159211
79.01784114 2.269007214
79.05422664 1.405578513
81.0334912 4.309222872
83.04914126 1.464624429
91.05422664 2.660965226
93.06987671 2.171434973
105.0698767 4.213623437

Name: +ve in-silico MS/MS by CFM-ID for PHENTZNALBMCQD-GSVOUGTGSA-N
ID: PHENTZNALBMCQD-GSVOUGTGSA-N
Comment: Energy0
Num peaks: 8
58.06512568 2.944451528
86.0600403 4.563371536
87.04405588 9.465808832
101.0709393 6.641845917
104.070605 22.24052487
129.0658539 8.604717281
130.0498695 5.471806264
147.0764186 22.43674033

Name: +ve in-silico MS/MS by CFM-ID for PHENTZNALBMCQD-GSVOUGTGSA-N
ID: PHENTZNALBMCQD-GSVOUGTGSA-N
Comment: Energy1
Num peaks: 13
41.03857658 8.115875886
44.0130901 2.522493559
56.04947561 3.389195798
58.06512568 7.559564649
61.0396392 4.094614584
86.0600403 7.159852861
87.04405588 16.5799117
101.0709393 5.084541471
103.0865894 2.130451723
104.070605 11.77590958
129.0658539 4.548265499
130.0498695 4.446001156
147.0764186 2.753172789

Name: +ve in-silico MS/MS by CFM-ID for PHENTZNALBMCQD-GSVOUGTGSA-N
ID: PHENTZNALBMCQD-GSVOUGTGSA-N
Comment: Energy2
Num peaks: 9
39.02292652 4.488830178
41.03857658 32.19565565
43.05422664 6.906536186
44.0130901 6.481855433
56.04947561 7.797814522
58.06512568 9.241998239
61.0396392 5.675765854
69.0334912 3.266257871
87.04405588 6.061289278

Name: +ve in-silico MS/MS by CFM-ID for OBKXEAXTFZPCHS-UHFFFAOYSA-N
ID: OBKXEAXTFZPCHS-UHFFFAOYSA-N
Comment: Energy0
Num peaks: 6
91.05422664 1.677248635
105.0698767 3.638920904
119.0855268 9.51543121
129.0698767 4.078345996
147.0804414 28.42031928
165.0910061 40.72626674

Name: +ve in-silico MS/MS by CFM-ID for OBKXEAXTFZPCHS-UHFFFAOYSA-N
ID: OBKXEAXTFZPCHS-UHFFFAOYSA-N
Comment: Energy1
Num peaks: 12
41.03857658 2.235001566
73.02840582 2.733945762
87.04405588 1.675535156
91.05422664 6.319233289
93.06987671 1.589964876
103.0542266 2.671676905
105.0698767 9.901723392
119.0855268 22.52954263
121.1011768 2.037025435
129.0698767 4.018536693
147.0804414 13.61320271
165.0910061 10.89650383

Name: +ve in-silico MS/MS by CFM-ID for OBKXEAXTFZPCHS-UHFFFAOYSA-N
ID: OBKXEAXTFZPCHS-UHFFFAOYSA-N
Comment: Energy2
Num peaks: 24
25.00727645 1.854153285
27.02292652 6.291012584
29.03857658 1.138865366
39.02292652 5.432160132
41.00219107 1.682281408
41.03857658 7.516041633
49.00727645 3.380401119
51.02292652 1.650749541
53.00219107 1.704504835
53.03857658 1.35536463
55.01784114 2.574781553
59.01275576 1.336576326
63.02292652 1.620386639
65.03857658 1.825599355
68.99710569 3.238606812
73.02840582 1.782402479
77.03857658 1.452400519
79.05422664 3.773292139
91.05422664 7.939780706
93.06987671 2.278601667
103.0542266 8.594854892
105.0698767 6.663356695
117.0698767 1.691806145
119.0855268 3.99366588

Name: +ve in-silico MS/MS by CFM-ID for OFJWFSNDPCAWDK-UHFFFAOYSA-N
ID: OFJWFSNDPCAWDK-UHFFFAOYSA-N
Comment: Energy0
Num peaks: 6
79.05422664 1.554783649
117.0698767 1.82334987
119.0855268 14.90554884
121.1011768 2.0782487
147.0804414 32.99190162
165.0910061 38.20030809

Name: +ve in-silico MS/MS by CFM-ID for OFJWFSNDPCAWDK-UHFFFAOYSA-N
ID: OFJWFSNDPCAWDK-UHFFFAOYSA-N
Comment: Energy1
Num peaks: 9
41.03857658 2.163820078
69.0334912 2.765270495
79.05422664 3.514555875
117.0698767 2.548500605
119.0855268 24.0924833
121.1011768 4.050110984
129.0698767 3.398380256
147.0804414 25.87120443
165.0910061 11.87980075

Name: +ve in-silico MS/MS by CFM-ID for OFJWFSNDPCAWDK-UHFFFAOYSA-N
ID: OFJWFSNDPCAWDK-UHFFFAOYSA-N
Comment: Energy2
Num peaks: 20
29.03857658 1.368525644
39.02292652 6.407101732
41.03857658 5.919045951
49.00727645 2.886081533
51.02292652 1.983505999
53.03857658 2.662874919
63.02292652 2.126190744
67.01784114 1.434735446
79.05422664 12.53918611
91.05422664 6.156033832
93.06987671 3.061081738
103.0542266 4.286096723
105.0698767 2.105262359
117.0698767 3.984791787
119.0855268 9.552208821
121.0647913 1.640759734
121.1011768 1.595043466
129.0698767 2.971771047
131.0491413 2.54328485
147.0804414 4.785232515

Name: +ve in-silico MS/MS by CFM-ID for ODHCTXKNWHHXJC-UHFFFAOYSA-N
ID: ODHCTXKNWHHXJC-UHFFFAOYSA-N
Comment: Energy0
Num peaks: 6
60.04439023 1.134350004
84.04439023 20.2563492
86.0600403 0.9443847231
94.02874017 1.553543408
112.0393049 26.45063373
130.0498695 43.28688788

Name: +ve in-silico MS/MS by CFM-ID for ODHCTXKNWHHXJC-UHFFFAOYSA-N
ID: ODHCTXKNWHHXJC-UHFFFAOYSA-N
Comment: Energy1
Num peaks: 6
56.04947561 6.724406163
84.04439023 44.47378833
94.02874017 2.201858954
102.0549549 4.14146731
112.0393049 13.40924477
130.0498695 11.37396659

Name: +ve in-silico MS/MS by CFM-ID for ODHCTXKNWHHXJC-UHFFFAOYSA-N
ID: ODHCTXKNWHHXJC-UHFFFAOYSA-N
Comment: Energy2
Num peaks: 22
27.02292652 2.854488447
28.01817548 1.432586377
39.02292652 5.16159963
41.03857658 4.487981411
42.03382555 4.119887933
43.01784114 2.376871179
52.01817548 1.465885791
53.00219107 2.097501167
54.03382555 2.837596583
55.01784114 3.113954718
56.04947561 12.51817775
57.0334912 4.575079855
58.06512568 1.905769388
60.04439023 2.562411342
67.01784114 1.469874067
68.0130901 2.149896625
68.04947561 2.981668978
70.02874017 3.64040607
82.02874017 2.531256315
84.04439023 13.09336382
102.0549549 1.936179184
112.0393049 2.084362013

Name: +ve in-silico MS/MS by CFM-ID for WFOFKRKDDKGRIK-UHFFFAOYSA-N
ID: WFOFKRKDDKGRIK-UHFFFAOYSA-N
Comment: Energy0
Num peaks: 6
56.0130901 0.6544640122
68.04947561 1.121735166
84.04439023 10.35955887
94.02874017 8.877171331
112.0393049 58.75149367
130.0498695 16.23690305

Name: +ve in-silico MS/MS by CFM-ID for WFOFKRKDDKGRIK-UHFFFAOYSA-N
ID: WFOFKRKDDKGRIK-UHFFFAOYSA-N
Comment: Energy1
Num peaks: 7
41.03857658 4.878528423
57.0334912 3.786822494
59.04914126 3.354669549
84.04439023 24.82694766
94.02874017 9.283418701
112.0393049 32.43042654
130.0498695 4.539089367

Name: +ve in-silico MS/MS by CFM-ID for WFOFKRKDDKGRIK-UHFFFAOYSA-N
ID: WFOFKRKDDKGRIK-UHFFFAOYSA-N
Comment: Energy2
Num peaks: 16
26.00252542 4.988755773
28.01817548 3.059612662
39.02292652 8.304628081
40.01817548 4.842865881
41.00219107 2.320703886
41.03857658 7.189087949
42.03382555 5.859185902
43.01784114 3.720961109
50.00252542 5.007658069
52.01817548 8.842598102
56.0130901 6.311111563
68.04947561 5.660570433
70.02874017 2.042955113
84.04439023 4.557080023
94.02874017 3.422398113
112.0393049 4.955606043

Name: +ve in-silico MS/MS by CFM-ID for LZCXCXDOGAEFQX-UHFFFAOYSA-N
ID: LZCXCXDOGAEFQX-UHFFFAOYSA-N
Comment: Energy0
Num peaks: 6
55.01784114 16.3112399
59.01275576 4.978567031
76.03930485 13.70623987
84.04439023 8.351816507
112.0393049 9.423902072
130.0498695 32.98395133

Name: +ve in-silico MS/MS by CFM-ID for LZCXCXDOGAEFQX-UHFFFAOYSA-N
ID: LZCXCXDOGAEFQX-UHFFFAOYSA-N
Comment: Energy1
Num peaks: 8
28.01817548 4.240438751
55.01784114 18.02683265
58.02874017 13.08345305
59.01275576 10.57852583
76.03930485 18.26142326
84.04439023 10.42176946
112.0393049 3.792558378
130.0498695 4.477261693

Name: +ve in-silico MS/MS by CFM-ID for LZCXCXDOGAEFQX-UHFFFAOYSA-N
ID: LZCXCXDOGAEFQX-UHFFFAOYSA-N
Comment: Energy2
Num peaks: 8
27.02292652 5.657148581
28.01817548 19.64853896
30.03382555 3.347845292
53.00219107 4.249599957
55.01784114 21.8989656
58.02874017 14.81021558
59.01275576 7.162771741
76.03930485 4.343505948

Name: +ve in-silico MS/MS by CFM-ID for ZZEWMYILWXCRHZ-UHFFFAOYSA-N
ID: ZZEWMYILWXCRHZ-UHFFFAOYSA-N
Comment: Energy0
Num peaks: 6
103.0542266 1.685703189
105.0698767 5.356186612
119.0855268 10.57051624
129.0698767 7.587872867
147.0804414 45.94776083
165.0910061 19.20159018

Name: +ve in-silico MS/MS by CFM-ID for ZZEWMYILWXCRHZ-UHFFFAOYSA-N
ID: ZZEWMYILWXCRHZ-UHFFFAOYSA-N
Comment: Energy1
Num peaks: 8
79.05422664 3.339571737
103.0542266 3.982515061
105.0698767 8.777721564
119.0855268 34.36684781
121.1011768 3.642061267
129.0698767 5.220242485
147.0804414 16.36810097
165.0910061 6.585272242

Name: +ve in-silico MS/MS by CFM-ID for ZZEWMYILWXCRHZ-UHFFFAOYSA-N
ID: ZZEWMYILWXCRHZ-UHFFFAOYSA-N
Comment: Energy2
Num peaks: 20
39.02292652 1.679536028
41.03857658 5.66248602
49.00727645 4.554056914
51.02292652 2.31035959
53.03857658 1.839744147
63.02292652 1.674055148
65.03857658 1.818311105
67.01784114 1.471837451
69.0334912 1.417573056
77.03857658 2.203623306
79.05422664 3.946631189
89.03857658 2.261687076
93.06987671 1.275473159
103.0542266 17.79782777
105.0698767 11.81710625
117.0698767 2.992832424
119.0855268 9.71809151
121.1011768 2.703679203
129.0698767 1.366526892
147.0804414 1.698668364

Name: +ve in-silico MS/MS by CFM-ID for CXISPYVYMQWFLE-UHFFFAOYSA-N
ID: CXISPYVYMQWFLE-UHFFFAOYSA-N
Comment: Energy0
Num peaks: 6
44.04947561 11.5883061
72.04439023 11.75944952
76.03930485 6.974062712
101.0709393 8.803198255
129.0658539 8.651715037
147.0764186 32.56307837

Name: +ve in-silico MS/MS by CFM-ID for CXISPYVYMQWFLE-UHFFFAOYSA-N
ID: CXISPYVYMQWFLE-UHFFFAOYSA-N
Comment: Energy1
Num peaks: 7
28.01817548 2.851029303
44.04947561 39.98390058
58.02874017 8.058099148
59.01275576 7.141988627
72.04439023 6.552978026
76.03930485 11.16462289
101.0709393 4.358375154

Name: +ve in-silico MS/MS by CFM-ID for CXISPYVYMQWFLE-UHFFFAOYSA-N
ID: CXISPYVYMQWFLE-UHFFFAOYSA-N
Comment: Energy2
Num peaks: 12
27.02292652 1.884131372
28.01817548 17.16202407
30.03382555 2.576756197
42.03382555 2.006875193
44.04947561 12.4475739
55.01784114 7.81328139
56.0130901 3.414711914
58.02874017 11.3431555
59.01275576 6.163784597
72.04439023 8.581525003
76.03930485 5.305151485
84.04439023 2.046920774

Name: +ve in-silico MS/MS by CFM-ID for WLNLUFZWBZXINT-SNAWJCMRSA-N
ID: WLNLUFZWBZXINT-SNAWJCMRSA-N
Comment: Energy0
Num peaks: 6
103.0542266 2.928205389
105.0698767 2.267875322
117.0698767 5.054415286
119.0855268 2.288296738
129.0698767 16.90355266
147.0804414 55.52438797

Name: +ve in-silico MS/MS by CFM-ID for WLNLUFZWBZXINT-SNAWJCMRSA-N
ID: WLNLUFZWBZXINT-SNAWJCMRSA-N
Comment: Energy1
Num peaks: 11
53.00219107 2.143526943
55.01784114 7.690012447
69.0334912 4.157495741
91.05422664 8.399595547
101.0385766 2.200563331
103.0542266 6.544834588
105.0698767 2.131408054
117.0698767 3.531313726
119.0855268 2.044469986
129.0698767 16.97838929
147.0804414 24.68646301

Name: +ve in-silico MS/MS by CFM-ID for WLNLUFZWBZXINT-SNAWJCMRSA-N
ID: WLNLUFZWBZXINT-SNAWJCMRSA-N
Comment: Energy2
Num peaks: 20
25.00727645 4.947431865
39.02292652 7.589460433
41.00219107 1.819263876
41.03857658 1.802039496
49.00727645 5.318833138
51.02292652 3.391028467
53.00219107 5.391006331
55.01784114 8.309242325
63.02292652 1.849339178
65.00219107 3.265467296
75.02292652 1.777642263
77.03857658 1.734398608
79.05422664 2.967878597
91.05422664 9.094977346
93.06987671 1.834130185
101.0385766 3.230176694
103.0542266 6.261962225
105.0698767 3.553727084
115.0542266 2.824216143
117.0698767 3.701253898

Name: +ve in-silico MS/MS by CFM-ID for DKOUYOVAEBQFHU-NSCUHMNNSA-N
ID: DKOUYOVAEBQFHU-NSCUHMNNSA-N
Comment: Energy0
Num peaks: 6
43.01784114 2.560165249
103.0542266 7.832795599
105.0698767 3.942791769
117.0698767 4.88753632
129.0698767 16.21025285
147.0804414 52.26134497

Name: +ve in-silico MS/MS by CFM-ID for DKOUYOVAEBQFHU-NSCUHMNNSA-N
ID: DKOUYOVAEBQFHU-NSCUHMNNSA-N
Comment: Energy1
Num peaks: 8
41.00219107 3.693575641
55.01784114 6.122344119
91.05422664 3.874628939
103.0542266 10.5870833
105.0698767 3.720872896
117.0698767 4.167263185
129.0698767 19.03664963
147.0804414 29.26356563

Name: +ve in-silico MS/MS by CFM-ID for DKOUYOVAEBQFHU-NSCUHMNNSA-N
ID: DKOUYOVAEBQFHU-NSCUHMNNSA-N
Comment: Energy2
Num peaks: 18
25.00727645 3.61152866
41.00219107 3.597240857
43.01784114 3.125079657
49.00727645 2.664734019
51.02292652 2.435152496
53.00219107 3.189466402
55.01784114 4.014641471
65.03857658 2.234643439
75.02292652 4.579868323
77.03857658 3.936120165
89.03857658 2.27978083
91.05422664 7.437098291
101.0385766 3.789107861
103.0542266 16.29707551
105.0698767 6.634777347
115.0542266 2.748944439
117.0698767 4.978339195
129.0698767 2.803396473

Name: +ve in-silico MS/MS by CFM-ID for RPUSRLKKXPQSGP-UHFFFAOYSA-N
ID: RPUSRLKKXPQSGP-UHFFFAOYSA-N
Comment: Energy0
Num peaks: 6
91.05422664 6.368933624
115.0542266 5.076720661
133.0647913 33.42999746
135.0804414 3.446768368
147.0804414 3.609096749
165.0910061 34.0038459

Name: +ve in-silico MS/MS by CFM-ID for RPUSRLKKXPQSGP-UHFFFAOYSA-N
ID: RPUSRLKKXPQSGP-UHFFFAOYSA-N
Comment: Energy1
Num peaks: 10
73.02840582 2.217445005
79.05422664 1.338180576
87.04405588 2.98036385
91.05422664 16.43788018
93.06987671 2.444199305
105.0698767 11.74067322
115.0542266 4.656052353
133.0647913 16.38918701
147.0804414 4.244745734
165.0910061 18.05094835

Name: +ve in-silico MS/MS by CFM-ID for RPUSRLKKXPQSGP-UHFFFAOYSA-N
ID: RPUSRLKKXPQSGP-UHFFFAOYSA-N
Comment: Energy2
Num peaks: 25
27.02292652 2.417878257
39.02292652 1.216397094
41.00219107 2.17746271
41.03857658 1.084277835
43.01784114 1.293803462
49.00727645 2.199573844
51.02292652 1.962680171
53.00219107 2.317082355
55.01784114 4.007358571
57.0334912 1.366817266
59.01275576 1.516657208
63.02292652 2.199751747
65.03857658 3.728841211
73.02840582 1.49870464
75.02292652 1.666522299
77.03857658 2.173101807
79.05422664 2.670040384
91.05422664 18.49791089
93.06987671 8.049720451
103.0542266 3.492497126
105.0698767 8.736728397
107.0855268 1.330294356
115.0542266 1.871441049
117.0698767 1.291378071
133.0647913 1.96616644

Name: +ve in-silico MS/MS by CFM-ID for VHOMAPWVLKRQAZ-UHFFFAOYSA-N
ID: VHOMAPWVLKRQAZ-UHFFFAOYSA-N
Comment: Energy0
Num peaks: 6
55.01784114 2.507560596
57.0334912 13.70558729
91.05422664 25.98919949
109.0647913 2.603674447
147.0804414 4.223210536
165.0910061 39.55845237

Name: +ve in-silico MS/MS by CFM-ID for VHOMAPWVLKRQAZ-UHFFFAOYSA-N
ID: VHOMAPWVLKRQAZ-UHFFFAOYSA-N
Comment: Energy1
Num peaks: 6
29.03857658 4.327711729
39.02292652 5.970761569
57.0334912 15.98457395
91.05422664 46.9664488
109.0647913 6.812815159
165.0910061 6.690449469

Name: +ve in-silico MS/MS by CFM-ID for VHOMAPWVLKRQAZ-UHFFFAOYSA-N
ID: VHOMAPWVLKRQAZ-UHFFFAOYSA-N
Comment: Energy2
Num peaks: 13
29.03857658 4.472818859
39.02292652 5.659332424
41.03857658 2.379998285
49.00727645 2.772051848
51.02292652 2.76195949
55.01784114 2.576607438
57.0334912 3.825536487
63.02292652 3.801168506
65.03857658 6.51864973
75.02292652 3.863032565
79.05422664 3.276868867
91.05422664 33.68762171
93.06987671 4.461597201

Name: +ve in-silico MS/MS by CFM-ID for FRJKTQQNQDTORT-UHFFFAOYSA-N
ID: FRJKTQQNQDTORT-UHFFFAOYSA-N
Comment: Energy0
Num peaks: 6
67.05422664 1.240323609
69.06987671 1.839436076
97.06479133 1.926562782
99.08044139 2.991416173
107.0855268 10.62953519
125.0960915 67.18342169

Name: +ve in-silico MS/MS by CFM-ID for FRJKTQQNQDTORT-UHFFFAOYSA-N
ID: FRJKTQQNQDTORT-UHFFFAOYSA-N
Comment: Energy1
Num peaks: 17
39.02292652 2.621718871
41.03857658 3.136067599
43.05422664 4.100770658
51.02292652 1.797679464
53.03857658 3.217397668
55.05422664 4.751386036
65.03857658 5.200350023
67.05422664 4.817910351
69.06987671 5.997568898
71.08552677 2.060395453
81.0334912 3.9416518
81.06987671 2.111805095
83.04914126 2.168174246
97.10117684 9.463550092
107.0855268 5.921345528
109.0647913 1.4311138
125.0960915 18.36636228

Name: +ve in-silico MS/MS by CFM-ID for FRJKTQQNQDTORT-UHFFFAOYSA-N
ID: FRJKTQQNQDTORT-UHFFFAOYSA-N
Comment: Energy2
Num peaks: 16
25.00727645 1.8119382
27.02292652 2.243349468
39.02292652 6.637013192
41.03857658 7.379576887
43.05422664 5.687801422
49.00727645 1.747936329
51.02292652 8.193621243
53.03857658 12.76638539
55.05422664 5.724865224
65.03857658 5.858702524
67.05422664 7.655557445
69.06987671 5.511242696
71.08552677 2.553647529
79.05422664 1.987628585
81.06987671 3.381553402
109.0647913 1.691642952

Name: +ve in-silico MS/MS by CFM-ID for VLUMOWNVWOXZAU-CLFYSBASSA-N
ID: VLUMOWNVWOXZAU-CLFYSBASSA-N
Comment: Energy0
Num peaks: 6
55.01784114 2.456423857
69.0334912 4.294020354
91.05422664 6.474740398
117.0698767 4.584094459
119.0855268 2.709034307
147.0804414 69.60893052

Name: +ve in-silico MS/MS by CFM-ID for VLUMOWNVWOXZAU-CLFYSBASSA-N
ID: VLUMOWNVWOXZAU-CLFYSBASSA-N
Comment: Energy1
Num peaks: 7
53.00219107 11.27650497
55.01784114 5.671832528
69.0334912 14.26227083
91.05422664 7.453521845
117.0698767 5.057242351
119.0855268 4.95463214
147.0804414 32.94689367

Name: +ve in-silico MS/MS by CFM-ID for VLUMOWNVWOXZAU-CLFYSBASSA-N
ID: VLUMOWNVWOXZAU-CLFYSBASSA-N
Comment: Energy2
Num peaks: 15
39.02292652 10.1822234
41.03857658 3.606351335
49.00727645 3.800095335
51.02292652 3.159004944
53.00219107 8.508444952
55.01784114 6.110051849
63.02292652 2.413076484
65.03857658 3.481973085
69.0334912 6.797984884
79.05422664 3.514247042
91.05422664 10.78887237
101.0385766 3.572619392
115.0542266 6.049284235
117.0698767 6.33072955
119.0855268 2.039002599

Name: +ve in-silico MS/MS by CFM-ID for KSKXSFZGARKWOW-XQRVVYSFSA-N
ID: KSKXSFZGARKWOW-XQRVVYSFSA-N
Comment: Energy0
Num peaks: 6
67.05422664 3.094559187
81.06987671 3.168933413
83.04914126 3.31005013
83.08552677 3.428048219
107.0855268 29.86027723
125.0960915 38.6152649

Name: +ve in-silico MS/MS by CFM-ID for KSKXSFZGARKWOW-XQRVVYSFSA-N
ID: KSKXSFZGARKWOW-XQRVVYSFSA-N
Comment: Energy1
Num peaks: 10
39.02292652 3.742330817
51.02292652 3.326572174
55.05422664 7.971483747
65.03857658 7.619254265
67.05422664 11.36494707
69.0334912 3.445065916
81.0334912 2.327715656
83.08552677 2.244742409
107.0855268 21.87099162
125.0960915 16.64643585

Name: +ve in-silico MS/MS by CFM-ID for KSKXSFZGARKWOW-XQRVVYSFSA-N
ID: KSKXSFZGARKWOW-XQRVVYSFSA-N
Comment: Energy2
Num peaks: 11
39.02292652 8.082591477
41.03857658 3.422644718
49.00727645 7.983610881
51.02292652 15.00643894
55.05422664 14.4630919
65.03857658 8.917339848
67.05422664 10.23058368
69.0334912 2.720001425
81.06987671 3.567274614
91.05422664 3.210894377
107.0855268 2.437522621

Name: +ve in-silico MS/MS by CFM-ID for BWHOZHOGCMHOBV-BQYQJAHWSA-N
ID: BWHOZHOGCMHOBV-BQYQJAHWSA-N
Comment: Energy0
Num peaks: 6
101.0385766 2.113591743
103.0542266 3.776563242
105.0698767 4.040743323
129.0698767 36.72143349
131.0491413 1.898879674
147.0804414 46.43536488

Name: +ve in-silico MS/MS by CFM-ID for BWHOZHOGCMHOBV-BQYQJAHWSA-N
ID: BWHOZHOGCMHOBV-BQYQJAHWSA-N
Comment: Energy1
Num peaks: 6
51.02292652 3.397157392
69.0334912 3.896818014
103.0542266 3.504575395
105.0698767 3.599912981
129.0698767 40.93820512
147.0804414 30.34730735

Name: +ve in-silico MS/MS by CFM-ID for BWHOZHOGCMHOBV-BQYQJAHWSA-N
ID: BWHOZHOGCMHOBV-BQYQJAHWSA-N
Comment: Energy2
Num peaks: 14
25.00727645 1.860857003
41.00219107 1.738289805
49.00727645 11.87109255
51.02292652 11.63701056
63.02292652 2.387899921
69.0334912 1.972778739
75.02292652 2.729978287
77.03857658 1.781285098
79.05422664 5.252605897
89.03857658 2.958830985
101.0385766 9.350553727
103.0542266 14.96134433
105.0698767 4.069687789
129.0698767 9.160636434

Name: +ve in-silico MS/MS by CFM-ID for DYAOGZLLMZQVHY-MBXJOHMKSA-N
ID: DYAOGZLLMZQVHY-MBXJOHMKSA-N
Comment: Energy0
Num peaks: 6
117.0334912 3.875387347
117.0698767 3.223396412
119.0491413 1.710648031
121.0647913 1.104421976
129.0698767 8.786346278
147.0804414 72.80990274

Name: +ve in-silico MS/MS by CFM-ID for DYAOGZLLMZQVHY-MBXJOHMKSA-N
ID: DYAOGZLLMZQVHY-MBXJOHMKSA-N
Comment: Energy1
Num peaks: 11
25.00727645 2.46223567
27.02292652 2.864569159
67.01784114 2.598689982
69.0334912 3.6240452
79.05422664 4.689672035
117.0334912 7.260718518
117.0698767 4.959217063
119.0491413 3.771195864
121.0647913 4.326287715
129.0698767 10.34022374
147.0804414 34.02603867

Name: +ve in-silico MS/MS by CFM-ID for DYAOGZLLMZQVHY-MBXJOHMKSA-N
ID: DYAOGZLLMZQVHY-MBXJOHMKSA-N
Comment: Energy2
Num peaks: 19
25.00727645 5.051311928
27.02292652 2.025238076
29.03857658 1.833070279
39.02292652 6.124966845
49.00727645 5.915430729
51.02292652 6.748529265
53.03857658 2.14076516
63.02292652 3.661341571
65.00219107 2.276194361
65.03857658 1.911006719
79.05422664 9.332389918
91.05422664 2.483211796
101.0385766 7.698798638
103.0542266 3.82341242
115.0542266 3.249323655
117.0334912 2.521034092
117.0698767 4.673645016
129.0698767 6.271211115
131.0491413 2.320145931

Name: +ve in-silico MS/MS by CFM-ID for DVVATNQISMINCX-YTXTXJHMSA-N
ID: DVVATNQISMINCX-YTXTXJHMSA-N
Comment: Energy0
Num peaks: 6
81.06987671 2.813544965
83.08552677 2.16845865
95.08552677 4.858250925
97.10117684 2.264055925
107.0855268 16.124525
125.0960915 53.7852516

Name: +ve in-silico MS/MS by CFM-ID for DVVATNQISMINCX-YTXTXJHMSA-N
ID: DVVATNQISMINCX-YTXTXJHMSA-N
Comment: Energy1
Num peaks: 18
39.02292652 2.410507864
41.03857658 2.007470519
43.05422664 3.392671573
53.03857658 5.24942895
55.01784114 2.740366913
55.05422664 4.413515068
57.06987671 2.741505235
65.03857658 2.003932823
67.01784114 2.969522034
69.0334912 1.97522777
69.06987671 2.747423459
81.0334912 2.002128332
81.06987671 5.528658032
83.08552677 1.81228158
95.08552677 3.007676301
97.10117684 1.818663907
107.0855268 12.94511717
125.0960915 21.31406784

Name: +ve in-silico MS/MS by CFM-ID for DVVATNQISMINCX-YTXTXJHMSA-N
ID: DVVATNQISMINCX-YTXTXJHMSA-N
Comment: Energy2
Num peaks: 16
25.00727645 2.50370941
39.02292652 16.3269686
41.03857658 7.883894857
43.05422664 10.08380576
49.00727645 2.127848277
51.02292652 5.972446653
53.00219107 2.677051361
53.03857658 7.029804586
55.01784114 3.623775139
55.05422664 6.226232939
57.06987671 3.258839719
65.03857658 3.918618511
67.05422664 2.856019991
69.06987671 2.475437266
79.05422664 1.984270497
81.06987671 2.295040868

Name: +ve in-silico MS/MS by CFM-ID for UDEWPOVQBGFNGE-UHFFFAOYSA-N
ID: UDEWPOVQBGFNGE-UHFFFAOYSA-N
Comment: Energy0
Num peaks: 6
41.03857658 1.863408064
43.05422664 15.58808842
105.0334912 19.04739161
123.0440559 1.098321516
147.0804414 1.559335777
165.0910061 53.9999941

Name: +ve in-silico MS/MS by CFM-ID for UDEWPOVQBGFNGE-UHFFFAOYSA-N
ID: UDEWPOVQBGFNGE-UHFFFAOYSA-N
Comment: Energy1
Num peaks: 6
41.03857658 3.205683311
43.05422664 46.68413356
105.0334912 24.25668327
123.0440559 2.219048335
147.0804414 1.828440811
165.0910061 10.72592442

Name: +ve in-silico MS/MS by CFM-ID for UDEWPOVQBGFNGE-UHFFFAOYSA-N
ID: UDEWPOVQBGFNGE-UHFFFAOYSA-N
Comment: Energy2
Num peaks: 12
27.02292652 1.527602025
39.02292652 3.673239685
41.03857658 2.839380136
43.05422664 24.39349441
49.00727645 7.44566775
51.02292652 7.55582153
63.02292652 7.71364223
65.03857658 2.12387616
79.01784114 1.43743746
79.05422664 4.072217314
91.05422664 1.734779288
105.0334912 16.31853428

Name: +ve in-silico MS/MS by CFM-ID for FEXQDZTYJVXMOS-UHFFFAOYSA-N
ID: FEXQDZTYJVXMOS-UHFFFAOYSA-N
Comment: Energy0
Num peaks: 6
43.05422664 0.897608526
61.06479133 4.189807022
105.0334912 21.44534736
123.0440559 16.66469129
147.0804414 1.514644873
165.0910061 51.58471393

Name: +ve in-silico MS/MS by CFM-ID for FEXQDZTYJVXMOS-UHFFFAOYSA-N
ID: FEXQDZTYJVXMOS-UHFFFAOYSA-N
Comment: Energy1
Num peaks: 6
43.05422664 3.443519209
61.06479133 5.041949917
79.05422664 2.369071004
105.0334912 41.77264527
123.0440559 21.42267656
165.0910061 15.14296716

Name: +ve in-silico MS/MS by CFM-ID for FEXQDZTYJVXMOS-UHFFFAOYSA-N
ID: FEXQDZTYJVXMOS-UHFFFAOYSA-N
Comment: Energy2
Num peaks: 9
39.02292652 2.895105675
43.05422664 9.547759933
49.00727645 10.91307647
51.02292652 10.26831992
61.06479133 3.46213512
63.02292652 11.24104474
79.01784114 2.87517334
79.05422664 4.416538703
105.0334912 27.23071617

Name: +ve in-silico MS/MS by CFM-ID for QBCUUJGHWFKMDC-UHFFFAOYSA-N
ID: QBCUUJGHWFKMDC-UHFFFAOYSA-N
Comment: Energy0
Num peaks: 6
73.02840582 2.110281744
91.05422664 8.247511258
121.0647913 3.899495179
129.0698767 2.823492336
147.0804414 28.53681539
165.0910061 44.3143037

Name: +ve in-silico MS/MS by CFM-ID for QBCUUJGHWFKMDC-UHFFFAOYSA-N
ID: QBCUUJGHWFKMDC-UHFFFAOYSA-N
Comment: Energy1
Num peaks: 8
55.01784114 3.633338633
73.02840582 6.513724664
79.05422664 2.478566301
91.05422664 29.72920675
93.06987671 5.051511046
129.0698767 4.285319204
147.0804414 16.45407749
165.0910061 13.75401356

Name: +ve in-silico MS/MS by CFM-ID for QBCUUJGHWFKMDC-UHFFFAOYSA-N
ID: QBCUUJGHWFKMDC-UHFFFAOYSA-N
Comment: Energy2
Num peaks: 15
43.01784114 3.4766254
49.00727645 2.117165223
51.02292652 2.17810521
53.00219107 1.523987501
55.01784114 4.539545208
63.02292652 2.608788586
65.03857658 5.761376035
69.0334912 1.558747934
73.02840582 2.122830249
75.02292652 3.594017101
79.05422664 5.11802561
91.05422664 35.67280873
93.06987671 5.749951069
103.0542266 1.876625207
129.0698767 2.358364544

Name: +ve in-silico MS/MS by CFM-ID for LWRKMRFJEUFXIB-YTXTXJHMSA-N
ID: LWRKMRFJEUFXIB-YTXTXJHMSA-N
Comment: Energy0
Num peaks: 6
67.05422664 2.176351229
79.05422664 1.939698508
81.06987671 3.285491313
83.08552677 3.681930153
107.0855268 33.73845831
125.0960915 42.08985069

Name: +ve in-silico MS/MS by CFM-ID for LWRKMRFJEUFXIB-YTXTXJHMSA-N
ID: LWRKMRFJEUFXIB-YTXTXJHMSA-N
Comment: Energy1
Num peaks: 11
39.02292652 5.368138658
41.03857658 4.315089628
43.05422664 2.752707564
51.02292652 2.891543663
53.03857658 2.210609192
55.05422664 2.638256664
65.03857658 7.148416257
67.05422664 10.00051314
83.08552677 2.242003781
107.0855268 24.01942018
125.0960915 17.29553391

Name: +ve in-silico MS/MS by CFM-ID for LWRKMRFJEUFXIB-YTXTXJHMSA-N
ID: LWRKMRFJEUFXIB-YTXTXJHMSA-N
Comment: Energy2
Num peaks: 12
39.02292652 14.54203045
41.03857658 8.79592459
43.05422664 5.030064747
49.00727645 4.533467249
51.02292652 11.24837026
53.03857658 7.510097967
55.05422664 5.786311977
63.02292652 3.933482343
65.03857658 6.815083788
67.05422664 8.123240048
81.06987671 2.685801983
107.0855268 2.352995347

Name: +ve in-silico MS/MS by CFM-ID for VWYBQOFZVSNDAW-AATRIKPKSA-N
ID: VWYBQOFZVSNDAW-AATRIKPKSA-N
Comment: Energy0
Num peaks: 6
55.01784114 2.3800682
69.06987671 2.085136429
95.04914126 2.544068202
97.06479133 2.720159086
107.0855268 10.19403088
125.0960915 65.03578303

Name: +ve in-silico MS/MS by CFM-ID for VWYBQOFZVSNDAW-AATRIKPKSA-N
ID: VWYBQOFZVSNDAW-AATRIKPKSA-N
Comment: Energy1
Num peaks: 14
39.02292652 4.914958879
41.03857658 3.824063059
43.05422664 2.415662118
51.02292652 3.857417929
53.00219107 1.890345635
53.03857658 4.493961638
55.01784114 10.73230759
55.05422664 9.542082794
69.0334912 1.891105444
69.06987671 8.448760855
81.0334912 2.829964842
83.04914126 1.968168501
107.0855268 5.800913538
125.0960915 18.5956884

Name: +ve in-silico MS/MS by CFM-ID for VWYBQOFZVSNDAW-AATRIKPKSA-N
ID: VWYBQOFZVSNDAW-AATRIKPKSA-N
Comment: Energy2
Num peaks: 13
27.02292652 3.324250824
39.02292652 10.08016552
41.03857658 9.652882134
43.05422664 4.56972382
51.02292652 8.871659859
53.00219107 3.285821255
53.03857658 8.751287927
55.01784114 7.452979945
55.05422664 6.953987578
63.02292652 2.925749365
65.03857658 4.054117862
67.05422664 3.475413654
69.06987671 6.985686282

Name: +ve in-silico MS/MS by CFM-ID for NYICIIFSBJOBKE-NSCUHMNNSA-N
ID: NYICIIFSBJOBKE-NSCUHMNNSA-N
Comment: Energy0
Num peaks: 6
45.0334912 2.006512717
107.0491413 1.617783368
121.0647913 3.507812326
133.0647913 4.995989734
147.0804414 38.27080481
165.0910061 36.60935965

Name: +ve in-silico MS/MS by CFM-ID for NYICIIFSBJOBKE-NSCUHMNNSA-N
ID: NYICIIFSBJOBKE-NSCUHMNNSA-N
Comment: Energy1
Num peaks: 11
39.02292652 3.858527293
41.00219107 3.481586166
43.01784114 2.324479865
57.0334912 2.345924401
107.0491413 4.050059417
115.0542266 1.799975597
117.0698767 1.871380177
121.0647913 3.637187037
133.0647913 4.335310435
147.0804414 37.26615798
165.0910061 15.24008576

Name: +ve in-silico MS/MS by CFM-ID for NYICIIFSBJOBKE-NSCUHMNNSA-N
ID: NYICIIFSBJOBKE-NSCUHMNNSA-N
Comment: Energy2
Num peaks: 26
25.00727645 2.66338575
27.02292652 2.104169066
39.02292652 4.58967877
41.00219107 2.046006102
41.03857658 2.435422845
43.01784114 1.776590575
45.0334912 1.605706556
49.00727645 2.127627921
51.02292652 2.276277854
53.00219107 1.939483918
63.02292652 3.551693565
65.03857658 2.50256556
77.03857658 2.8310118
89.03857658 3.345628342
91.05422664 4.915406287
101.0385766 4.544515049
103.0542266 5.722337312
105.0334912 1.833764862
107.0491413 6.452430981
115.0542266 3.303038197
117.0698767 3.877409668
119.0491413 1.729616792
121.0647913 3.84413041
131.0491413 3.139816843
133.0647913 1.616958843
147.0804414 3.364116322

Name: +ve in-silico MS/MS by CFM-ID for DULCUDSUACXJJC-UHFFFAOYSA-N
ID: DULCUDSUACXJJC-UHFFFAOYSA-N
Comment: Energy0
Num peaks: 6
47.04914126 3.221469026
91.05422664 5.747021116
119.0491413 17.88849123
137.0597059 4.040284323
147.0804414 5.163659814
165.0910061 51.03234179

Name: +ve in-silico MS/MS by CFM-ID for DULCUDSUACXJJC-UHFFFAOYSA-N
ID: DULCUDSUACXJJC-UHFFFAOYSA-N
Comment: Energy1
Num peaks: 7
47.04914126 12.03930407
79.05422664 3.387212174
91.05422664 17.30193673
101.0385766 7.602534204
119.0491413 25.02961614
147.0804414 3.011444401
165.0910061 13.29628929

Name: +ve in-silico MS/MS by CFM-ID for DULCUDSUACXJJC-UHFFFAOYSA-N
ID: DULCUDSUACXJJC-UHFFFAOYSA-N
Comment: Energy2
Num peaks: 20
29.03857658 3.105125802
39.02292652 1.277393584
41.00219107 2.071103095
45.0334912 1.053706369
47.04914126 2.405693629
49.00727645 2.546392811
51.02292652 2.372425892
63.02292652 3.228730723
65.03857658 3.619404996
75.02292652 2.456660252
77.03857658 1.162257039
79.05422664 10.33435536
91.05422664 28.17343616
93.06987671 3.948473261
97.10117684 1.41013132
101.0385766 3.426602537
103.0542266 1.390285565
119.0491413 4.550646905
137.0597059 1.107522842
139.075356 0.9422255303

Name: +ve in-silico MS/MS by CFM-ID for QUMXDOLUJCHOAY-UHFFFAOYSA-N
ID: QUMXDOLUJCHOAY-UHFFFAOYSA-N
Comment: Energy0
Num peaks: 6
43.01784114 2.480355911
79.05422664 2.190667971
103.0542266 2.311953824
105.0698767 15.69683774
123.0804414 22.46789879
165.0910061 47.37780217

Name: +ve in-silico MS/MS by CFM-ID for QUMXDOLUJCHOAY-UHFFFAOYSA-N
ID: QUMXDOLUJCHOAY-UHFFFAOYSA-N
Comment: Energy1
Num peaks: 6
43.01784114 2.839476437
79.05422664 4.31359772
103.0542266 3.475096309
105.0698767 38.54980195
123.0804414 25.77668959
165.0910061 13.05417243

Name: +ve in-silico MS/MS by CFM-ID for QUMXDOLUJCHOAY-UHFFFAOYSA-N
ID: QUMXDOLUJCHOAY-UHFFFAOYSA-N
Comment: Energy2
Num peaks: 14
25.00727645 2.109694588
43.01784114 3.886419616
49.00727645 4.902656719
51.02292652 2.991905491
53.03857658 2.126546427
63.02292652 4.014524125
65.03857658 2.179630014
77.03857658 1.883479852
79.05422664 9.019306748
89.03857658 2.153436576
103.0542266 5.906136388
105.0698767 27.10924414
107.0491413 6.564315754
123.0804414 6.293067141

Name: +ve in-silico MS/MS by CFM-ID for WFWKNGZODAOLEO-UHFFFAOYSA-N
ID: WFWKNGZODAOLEO-UHFFFAOYSA-N
Comment: Energy0
Num peaks: 6
107.0491413 2.87123395
121.0647913 3.330622536
133.0647913 2.136393246
147.0804414 34.99154197
149.0597059 1.692393671
165.0910061 45.50635316

Name: +ve in-silico MS/MS by CFM-ID for WFWKNGZODAOLEO-UHFFFAOYSA-N
ID: WFWKNGZODAOLEO-UHFFFAOYSA-N
Comment: Energy1
Num peaks: 8
57.0334912 3.99154379
107.0491413 9.982953453
115.0542266 2.34585938
121.0647913 5.882850748
123.0804414 2.730825621
133.0647913 2.63191076
147.0804414 30.61319176
165.0910061 23.80627216

Name: +ve in-silico MS/MS by CFM-ID for WFWKNGZODAOLEO-UHFFFAOYSA-N
ID: WFWKNGZODAOLEO-UHFFFAOYSA-N
Comment: Energy2
Num peaks: 24
39.02292652 4.144141063
41.00219107 1.836202691
41.03857658 2.814417249
43.01784114 2.739977435
49.00727645 2.558203941
51.02292652 2.797581042
63.02292652 7.99563831
65.03857658 1.727648688
77.03857658 2.997936441
79.05422664 2.758272752
89.03857658 1.876613099
91.05422664 4.394109222
93.06987671 1.678506799
101.0385766 2.250574473
103.0542266 1.776627783
105.0334912 1.631980302
107.0491413 9.70864605
115.0542266 5.774440611
117.0698767 5.237003772
119.0855268 1.994157178
121.0647913 4.145864905
131.0491413 3.640763561
133.0647913 1.615908095
147.0804414 3.347284174

Name: +ve in-silico MS/MS by CFM-ID for YGBXXWTZWLALGR-UHFFFAOYSA-N
ID: YGBXXWTZWLALGR-UHFFFAOYSA-N
Comment: Energy0
Num peaks: 6
107.0491413 0.2800892512
117.0334912 0.3152446997
119.0491413 0.7009484099
121.0647913 1.077329774
131.0491413 0.7680185078
147.0804414 95.52297416

Name: +ve in-silico MS/MS by CFM-ID for YGBXXWTZWLALGR-UHFFFAOYSA-N
ID: YGBXXWTZWLALGR-UHFFFAOYSA-N
Comment: Energy1
Num peaks: 6
103.0542266 2.54322321
105.0698767 2.459171072
119.0491413 1.768888952
121.0647913 25.61549005
131.0491413 3.125178897
147.0804414 54.79385932

Name: +ve in-silico MS/MS by CFM-ID for YGBXXWTZWLALGR-UHFFFAOYSA-N
ID: YGBXXWTZWLALGR-UHFFFAOYSA-N
Comment: Energy2
Num peaks: 15
39.02292652 4.505114906
41.03857658 3.470759726
49.00727645 5.635917628
51.02292652 16.5526942
63.02292652 2.101066587
65.03857658 2.227071302
75.02292652 3.621721416
79.05422664 8.215614041
101.0385766 7.85550449
103.0542266 9.285434978
105.0698767 2.944948648
117.0334912 3.075306584
119.0491413 3.050498642
121.0647913 4.170897901
131.0491413 4.863614776

Name: +ve in-silico MS/MS by CFM-ID for JYOVNNBTWWYRGU-UHFFFAOYSA-N
ID: JYOVNNBTWWYRGU-UHFFFAOYSA-N
Comment: Energy0
Num peaks: 6
43.05422664 0.4643480841
81.0334912 1.174144927
83.04914126 1.307833687
85.06479133 1.23734097
109.0647913 1.264319356
125.0960915 91.84620931

Name: +ve in-silico MS/MS by CFM-ID for JYOVNNBTWWYRGU-UHFFFAOYSA-N
ID: JYOVNNBTWWYRGU-UHFFFAOYSA-N
Comment: Energy1
Num peaks: 6
43.05422664 2.465266481
81.06987671 3.136260875
83.08552677 4.616489773
99.08044139 5.082182491
109.0647913 3.140299021
125.0960915 64.386063

Name: +ve in-silico MS/MS by CFM-ID for JYOVNNBTWWYRGU-UHFFFAOYSA-N
ID: JYOVNNBTWWYRGU-UHFFFAOYSA-N
Comment: Energy2
Num peaks: 17
39.02292652 6.62869978
41.03857658 5.736596712
43.05422664 5.550283846
49.00727645 4.011911722
51.02292652 7.261864089
53.03857658 6.503980643
55.05422664 7.984641774
57.06987671 2.593004765
63.02292652 2.49749413
65.03857658 7.901656009
67.05422664 3.916666678
79.05422664 3.711054387
81.0334912 2.926916825
81.06987671 3.648858806
83.04914126 2.466371802
85.06479133 2.906883108
109.0647913 4.438573404

Name: +ve in-silico MS/MS by CFM-ID for NJGBTKGETPDVIK-UHFFFAOYSA-N
ID: NJGBTKGETPDVIK-UHFFFAOYSA-N
Comment: Energy0
Num peaks: 6
57.0334912 1.106912909
107.0491413 2.682202596
121.0647913 2.271415722
147.0804414 36.20919113
149.0597059 1.668149936
165.0910061 45.32027689

Name: +ve in-silico MS/MS by CFM-ID for NJGBTKGETPDVIK-UHFFFAOYSA-N
ID: NJGBTKGETPDVIK-UHFFFAOYSA-N
Comment: Energy1
Num peaks: 12
39.02292652 1.399648091
41.03857658 1.81789262
53.03857658 2.397419043
57.0334912 5.08395301
71.04914126 2.616246128
105.0334912 4.250877483
107.0491413 13.63675301
121.0647913 3.078501668
123.0804414 2.029390824
129.0698767 1.854014168
147.0804414 23.98951018
165.0910061 17.8663937

Name: +ve in-silico MS/MS by CFM-ID for NJGBTKGETPDVIK-UHFFFAOYSA-N
ID: NJGBTKGETPDVIK-UHFFFAOYSA-N
Comment: Energy2
Num peaks: 25
39.02292652 6.853108967
41.00219107 1.500147371
41.03857658 4.519144155
43.01784114 2.110181956
49.00727645 1.491336505
51.02292652 4.523318547
53.03857658 4.791879434
57.0334912 2.228468623
63.02292652 1.348251267
65.03857658 2.752167257
67.01784114 3.180632205
69.0334912 1.217241265
75.02292652 3.746690334
77.03857658 6.670681552
79.05422664 6.475010964
91.05422664 1.443077979
93.06987671 2.084659321
103.0542266 1.907392837
105.0334912 4.401207064
107.0491413 7.918670338
119.0491413 1.249141628
119.0855268 1.803166372
121.0647913 2.298652496
129.0698767 1.935358685
147.0804414 2.640350556

Name: +ve in-silico MS/MS by CFM-ID for AMHRXSOVSAQOKL-UHFFFAOYSA-N
ID: AMHRXSOVSAQOKL-UHFFFAOYSA-N
Comment: Energy0
Num peaks: 6
29.00219107 2.175745763
91.05422664 2.851236896
117.0698767 3.87481623
119.0855268 24.33549565
137.0960915 9.973859152
165.0910061 41.77965023

Name: +ve in-silico MS/MS by CFM-ID for AMHRXSOVSAQOKL-UHFFFAOYSA-N
ID: AMHRXSOVSAQOKL-UHFFFAOYSA-N
Comment: Energy1
Num peaks: 11
29.00219107 2.697414762
39.02292652 2.096132097
41.03857658 3.191385497
47.01275576 7.641354491
73.02840582 1.584521502
87.04405588 1.614426661
91.05422664 3.925991008
117.0698767 4.199519122
119.0855268 39.39199098
137.0960915 4.255895014
165.0910061 10.50158639

Name: +ve in-silico MS/MS by CFM-ID for AMHRXSOVSAQOKL-UHFFFAOYSA-N
ID: AMHRXSOVSAQOKL-UHFFFAOYSA-N
Comment: Energy2
Num peaks: 23
29.00219107 4.325421981
31.01784114 1.300404887
39.02292652 9.236580592
41.03857658 7.908285767
43.01784114 1.059700183
43.05422664 1.176376501
45.0334912 1.815700212
49.00727645 2.259715615
51.02292652 1.204483211
59.04914126 0.9746182564
63.02292652 1.3454314
65.03857658 1.408249577
79.05422664 4.012943993
91.05422664 10.2589969
93.06987671 5.185338649
97.10117684 0.8965851035
101.0385766 1.239394048
103.0542266 5.190530254
105.0698767 4.266376418
107.0855268 1.227981687
117.0698767 2.38001955
119.0855268 10.81462518
149.0597059 1.025468936

Name: +ve in-silico MS/MS by CFM-ID for YUWWNQUBHDXKMT-UHFFFAOYSA-N
ID: YUWWNQUBHDXKMT-UHFFFAOYSA-N
Comment: Energy0
Num peaks: 6
107.0491413 2.380368871
109.0647913 1.764570383
133.0647913 4.40189823
135.0804414 1.194469869
147.0804414 1.37763473
165.0910061 81.79988891

Name: +ve in-silico MS/MS by CFM-ID for YUWWNQUBHDXKMT-UHFFFAOYSA-N
ID: YUWWNQUBHDXKMT-UHFFFAOYSA-N
Comment: Energy1
Num peaks: 9
57.0334912 3.064214756
107.0491413 6.119455698
109.0647913 5.324012522
121.0647913 5.504456294
133.0647913 3.816813435
135.0440559 5.049158726
137.0597059 11.57547413
147.0804414 11.94694956
165.0910061 28.9658744

Name: +ve in-silico MS/MS by CFM-ID for YUWWNQUBHDXKMT-UHFFFAOYSA-N
ID: YUWWNQUBHDXKMT-UHFFFAOYSA-N
Comment: Energy2
Num peaks: 21
25.00727645 1.490986696
39.02292652 3.015460317
49.00727645 4.399467977
51.02292652 4.481283741
55.01784114 1.416281108
63.02292652 13.8746344
65.03857658 5.812446937
79.01784114 3.237129878
79.05422664 3.615005426
81.0334912 3.023664807
91.05422664 1.867547019
93.0334912 2.514398892
105.0334912 4.726198907
107.0491413 7.586158218
109.0647913 3.033287633
119.0491413 1.757190848
121.0647913 2.527510572
131.0491413 1.89399558
133.0647913 4.940189692
135.0804414 1.996557207
149.0597059 3.077175649

Name: +ve in-silico MS/MS by CFM-ID for KEQHJBNSCLWCAE-UHFFFAOYSA-N
ID: KEQHJBNSCLWCAE-UHFFFAOYSA-N
Comment: Energy0
Num peaks: 6
121.0647913 1.485297279
123.0440559 4.954851965
123.0804414 1.730437308
137.0960915 1.482798139
147.0804414 17.98851964
165.0910061 55.84985055

Name: +ve in-silico MS/MS by CFM-ID for KEQHJBNSCLWCAE-UHFFFAOYSA-N
ID: KEQHJBNSCLWCAE-UHFFFAOYSA-N
Comment: Energy1
Num peaks: 22
39.02292652 2.036213897
41.03857658 1.60181118
43.05422664 2.977359704
55.05422664 3.556903642
65.00219107 2.292961548
65.03857658 1.987140603
67.01784114 3.019429479
67.05422664 2.122384797
69.0334912 5.726632107
69.06987671 1.975633788
81.0334912 1.786571462
93.0334912 2.608356705
95.04914126 5.278957483
97.06479133 2.712765856
121.0284058 2.297474731
121.0647913 1.351362293
123.0440559 7.197231149
133.0647913 1.606090319
135.0804414 1.489518162
137.0960915 9.8319934
147.0804414 6.664334668
165.0910061 10.15908947

Name: +ve in-silico MS/MS by CFM-ID for KEQHJBNSCLWCAE-UHFFFAOYSA-N
ID: KEQHJBNSCLWCAE-UHFFFAOYSA-N
Comment: Energy2
Num peaks: 20
25.00727645 1.89709922
39.02292652 8.442834849
41.03857658 4.850068238
43.05422664 1.613606569
49.00727645 3.968028383
51.02292652 2.049119093
53.00219107 2.157541331
53.03857658 2.747496153
55.05422664 12.23279073
65.00219107 1.821498979
65.03857658 12.0861853
67.01784114 1.589490044
67.05422664 10.04592103
69.0334912 2.623409119
69.06987671 4.81080834
81.0334912 1.38244168
81.06987671 1.37094213
93.0334912 1.208619912
95.04914126 2.691674649
119.0855268 1.529427522

Name: +ve in-silico MS/MS by CFM-ID for XUCQQLCBOJJVRF-UHFFFAOYSA-N
ID: XUCQQLCBOJJVRF-UHFFFAOYSA-N
Comment: Energy0
Num peaks: 7
69.0334912 7.358180297
81.0334912 2.858096515
121.0284058 3.179011792
121.0647913 4.718199535
123.0440559 2.909450673
147.0804414 8.795790572
165.0910061 52.40280696

Name: +ve in-silico MS/MS by CFM-ID for XUCQQLCBOJJVRF-UHFFFAOYSA-N
ID: XUCQQLCBOJJVRF-UHFFFAOYSA-N
Comment: Energy1
Num peaks: 14
41.03857658 3.943236677
43.05422664 2.253574124
69.0334912 28.87851189
71.04914126 2.628055329
81.0334912 8.78840189
83.04914126 3.121581508
93.0334912 2.079535222
95.04914126 6.670518923
97.06479133 4.0096408
121.0647913 1.533190099
133.0647913 2.373362286
137.0960915 2.333393524
147.0804414 3.713704215
165.0910061 9.181716264

Name: +ve in-silico MS/MS by CFM-ID for XUCQQLCBOJJVRF-UHFFFAOYSA-N
ID: XUCQQLCBOJJVRF-UHFFFAOYSA-N
Comment: Energy2
Num peaks: 13
39.02292652 6.603215501
41.03857658 8.078891614
49.00727645 8.88717301
51.02292652 3.578854167
53.00219107 3.319571522
53.03857658 2.939857432
65.03857658 2.394987002
69.0334912 28.83208965
71.04914126 1.887706095
81.0334912 7.549451437
93.0334912 2.297123554
95.04914126 1.941080905
103.0542266 3.064830287

Name: +ve in-silico MS/MS by CFM-ID for IRWAASJGTLXGMV-UHFFFAOYSA-N
ID: IRWAASJGTLXGMV-UHFFFAOYSA-N
Comment: Energy0
Num peaks: 6
105.0334912 2.637121572
107.0491413 6.071139244
117.0698767 3.654930007
119.0855268 0.9476408578
131.0491413 0.409551474
147.0804414 84.03444041

Name: +ve in-silico MS/MS by CFM-ID for IRWAASJGTLXGMV-UHFFFAOYSA-N
ID: IRWAASJGTLXGMV-UHFFFAOYSA-N
Comment: Energy1
Num peaks: 6
41.03857658 2.040259879
105.0334912 6.909536581
107.0491413 9.109378305
117.0698767 7.784010899
119.0855268 3.170680684
147.0804414 57.23758501

Name: +ve in-silico MS/MS by CFM-ID for IRWAASJGTLXGMV-UHFFFAOYSA-N
ID: IRWAASJGTLXGMV-UHFFFAOYSA-N
Comment: Energy2
Num peaks: 16
39.02292652 2.906311653
49.00727645 4.428670286
51.02292652 4.565083834
63.02292652 5.85161204
65.03857658 4.778107174
79.05422664 2.025522088
89.03857658 3.709001586
91.05422664 5.921985702
93.06987671 1.686590675
101.0385766 7.096728842
103.0542266 8.258468978
105.0698767 5.740083263
117.0698767 13.97930425
119.0855268 3.313018755
131.0491413 2.41172341
147.0804414 3.750579545

Name: +ve in-silico MS/MS by CFM-ID for XEYCZVQIOJGCNL-ONEGZZNKSA-N
ID: XEYCZVQIOJGCNL-ONEGZZNKSA-N
Comment: Energy0
Num peaks: 6
55.05422664 7.831722125
95.01275576 3.410859061
97.06479133 3.416040234
123.0440559 2.987252912
147.0804414 8.848969059
165.0910061 54.59707056

Name: +ve in-silico MS/MS by CFM-ID for XEYCZVQIOJGCNL-ONEGZZNKSA-N
ID: XEYCZVQIOJGCNL-ONEGZZNKSA-N
Comment: Energy1
Num peaks: 17
53.00219107 1.386985289
55.05422664 11.14820361
69.0334912 2.147129471
69.06987671 3.152518484
79.05422664 4.081392194
93.0334912 1.47476938
95.01275576 9.39845894
95.04914126 3.128761538
97.02840582 1.87292471
97.06479133 11.59128105
111.0804414 3.29651544
133.0647913 4.168317088
135.0804414 2.217546833
137.0960915 6.433283336
147.0804414 3.424407593
149.0597059 2.023698533
165.0910061 9.269825393

Name: +ve in-silico MS/MS by CFM-ID for XEYCZVQIOJGCNL-ONEGZZNKSA-N
ID: XEYCZVQIOJGCNL-ONEGZZNKSA-N
Comment: Energy2
Num peaks: 20
39.02292652 4.066060534
41.00219107 2.642181821
41.03857658 2.323083724
49.00727645 1.166092188
51.02292652 1.577282387
53.00219107 3.410888218
53.03857658 6.135140612
55.05422664 15.13235417
65.03857658 7.970350412
67.05422664 4.308169959
69.0334912 3.98363473
69.06987671 7.049433384
81.0334912 1.344948106
89.03857658 2.145288378
91.01784114 2.586779178
91.05422664 1.179455762
93.0334912 2.035908921
93.06987671 1.127773888
95.01275576 8.231945895
103.0542266 1.648020872

Name: +ve in-silico MS/MS by CFM-ID for CDIKGISJRLTLRA-UHFFFAOYSA-N
ID: CDIKGISJRLTLRA-UHFFFAOYSA-N
Comment: Energy0
Num peaks: 6
43.01784114 0.9702460116
45.0334912 1.028120658
79.05422664 1.324043916
93.06987671 1.925390746
123.0440559 1.365670984
165.0910061 81.4271227

Name: +ve in-silico MS/MS by CFM-ID for CDIKGISJRLTLRA-UHFFFAOYSA-N
ID: CDIKGISJRLTLRA-UHFFFAOYSA-N
Comment: Energy1
Num peaks: 11
39.02292652 2.743357211
41.03857658 10.4779552
43.05422664 3.197619633
57.0334912 2.483336343
59.04914126 4.448918957
79.05422664 2.972249519
105.0334912 1.672502229
107.0491413 1.355331032
137.0960915 1.881393957
149.0597059 1.585703813
165.0910061 48.0304812

Name: +ve in-silico MS/MS by CFM-ID for CDIKGISJRLTLRA-UHFFFAOYSA-N
ID: CDIKGISJRLTLRA-UHFFFAOYSA-N
Comment: Energy2
Num peaks: 15
27.02292652 1.410534381
39.02292652 2.60424453
49.00727645 4.534293157
51.02292652 7.528265372
53.00219107 1.677001633
53.03857658 1.466676948
63.02292652 5.801628987
65.03857658 6.29426077
67.05422664 1.745005695
75.02292652 1.539929061
79.05422664 14.19453511
91.05422664 15.17488914
93.06987671 12.65939573
95.08552677 2.999426203
107.0491413 1.766670154

Name: +ve in-silico MS/MS by CFM-ID for ZRTWVYJNKXXDDT-UHFFFAOYSA-N
ID: ZRTWVYJNKXXDDT-UHFFFAOYSA-N
Comment: Energy0
Num peaks: 6
91.05422664 16.91651425
93.06987671 3.952281094
119.0855268 2.989950209
121.1011768 2.963619788
147.0804414 2.724976849
165.0910061 51.97152372

Name: +ve in-silico MS/MS by CFM-ID for ZRTWVYJNKXXDDT-UHFFFAOYSA-N
ID: ZRTWVYJNKXXDDT-UHFFFAOYSA-N
Comment: Energy1
Num peaks: 13
49.00727645 1.951831839
65.03857658 2.082020921
67.05422664 3.37970087
69.06987671 2.391819412
79.05422664 2.019405468
91.05422664 22.03187743
93.06987671 8.550717901
95.08552677 22.18812068
107.0491413 2.336330261
111.0804414 3.226378366
121.1011768 1.958012036
147.0804414 1.933628728
165.0910061 6.15616501

Name: +ve in-silico MS/MS by CFM-ID for ZRTWVYJNKXXDDT-UHFFFAOYSA-N
ID: ZRTWVYJNKXXDDT-UHFFFAOYSA-N
Comment: Energy2
Num peaks: 16
39.02292652 14.4334828
41.03857658 11.06617133
43.05422664 3.379675096
49.00727645 7.396924919
51.02292652 6.077765523
53.03857658 3.466461036
55.05422664 6.809953267
63.02292652 3.483439795
65.03857658 8.353475519
67.05422664 2.782345941
69.06987671 2.129650055
79.05422664 1.498979275
91.05422664 3.386766298
93.06987671 2.162465248
95.01275576 1.605415984
95.08552677 2.136299994

Name: +ve in-silico MS/MS by CFM-ID for DHANVOSHQILVNQ-UHFFFAOYSA-N
ID: DHANVOSHQILVNQ-UHFFFAOYSA-N
Comment: Energy0
Num peaks: 6
81.06987671 2.539433295
99.08044139 6.050982497
103.0575978 2.297895144
129.0732478 27.92130184
131.0525124 5.172318156
147.0838125 37.32275056

Name: +ve in-silico MS/MS by CFM-ID for DHANVOSHQILVNQ-UHFFFAOYSA-N
ID: DHANVOSHQILVNQ-UHFFFAOYSA-N
Comment: Energy1
Num peaks: 12
39.02292652 2.778033816
41.03857658 3.257024497
49.01064758 2.293642361
57.0334912 8.098822978
59.04914126 4.763015278
81.06987671 8.285420105
83.08552677 3.746429592
87.02629764 4.487322634
89.04194771 6.775339878
99.08044139 8.439624867
129.0732478 15.52775232
147.0838125 12.78884604

Name: +ve in-silico MS/MS by CFM-ID for DHANVOSHQILVNQ-UHFFFAOYSA-N
ID: DHANVOSHQILVNQ-UHFFFAOYSA-N
Comment: Energy2
Num peaks: 16
15.02292652 4.062461144
39.02292652 2.820755047
41.03857658 3.641143138
44.97934745 2.880537156
46.99499752 3.588064113
70.99499752 3.649208625
73.01064758 6.501378096
81.06987671 3.968776201
83.08552677 4.26442794
87.02629764 9.777115604
89.04194771 6.694387534
97.06479133 3.770229613
103.0575978 3.669875765
113.0419477 13.91970502
115.0212123 4.657915391
131.0525124 3.839592187

Name: +ve in-silico MS/MS by CFM-ID for MGIXHQSSTZKVOO-UHFFFAOYSA-N
ID: MGIXHQSSTZKVOO-UHFFFAOYSA-N
Comment: Energy0
Num peaks: 6
95.01275576 6.651861197
97.06479133 3.405395068
121.0284058 5.284873122
123.0440559 4.584777602
147.0804414 8.536632823
165.0910061 52.21536637

Name: +ve in-silico MS/MS by CFM-ID for MGIXHQSSTZKVOO-UHFFFAOYSA-N
ID: MGIXHQSSTZKVOO-UHFFFAOYSA-N
Comment: Energy1
Num peaks: 18
39.02292652 2.511123915
55.05422664 7.682709695
69.0334912 1.988918283
69.06987671 4.126912136
79.05422664 3.359617855
95.01275576 21.01324943
95.04914126 2.409871407
97.02840582 1.80748357
97.06479133 8.829205447
109.0284058 2.492012609
111.0804414 2.703342177
121.0284058 1.653736312
133.0647913 3.304248261
135.0804414 1.690509126
137.0960915 5.070218442
147.0804414 2.675994338
149.0597059 1.418853915
165.0910061 6.386603721

Name: +ve in-silico MS/MS by CFM-ID for MGIXHQSSTZKVOO-UHFFFAOYSA-N
ID: MGIXHQSSTZKVOO-UHFFFAOYSA-N
Comment: Energy2
Num peaks: 21
39.02292652 4.582611646
41.00219107 4.994846293
41.03857658 1.903968911
53.00219107 4.548611382
53.03857658 3.953100416
55.05422664 10.68603973
65.00219107 1.257802167
65.03857658 1.915977266
67.01784114 1.775515269
67.05422664 2.530342585
69.0334912 4.37666615
69.06987671 4.888481116
81.0334912 2.648247784
89.03857658 2.217298617
91.01784114 2.527817917
93.0334912 2.194831094
93.06987671 1.240747142
95.01275576 17.77834461
95.04914126 1.173768564
103.0542266 1.727010918
109.0284058 1.702356144

Name: +ve in-silico MS/MS by CFM-ID for AKGAHYLJHAOPKQ-UHFFFAOYSA-N
ID: AKGAHYLJHAOPKQ-UHFFFAOYSA-N
Comment: Energy0
Num peaks: 6
49.01064758 2.448539246
71.08552677 3.382021466
89.0055622 1.466892003
99.08044139 4.891843054
129.0732478 17.11233432
147.0838125 55.1738702

Name: +ve in-silico MS/MS by CFM-ID for AKGAHYLJHAOPKQ-UHFFFAOYSA-N
ID: AKGAHYLJHAOPKQ-UHFFFAOYSA-N
Comment: Energy1
Num peaks: 14
41.03857658 1.935923396
43.05422664 3.318634766
49.01064758 3.023114231
55.05422664 1.553887479
57.06987671 4.168520725
71.08552677 4.86264678
81.06987671 4.668609004
83.08552677 3.699491869
89.0055622 2.37122168
99.08044139 13.39140762
101.0960915 2.127369751
103.1117415 1.938246907
129.0732478 16.80465489
147.0838125 17.11581086

Name: +ve in-silico MS/MS by CFM-ID for AKGAHYLJHAOPKQ-UHFFFAOYSA-N
ID: AKGAHYLJHAOPKQ-UHFFFAOYSA-N
Comment: Energy2
Num peaks: 17
15.02292652 4.187480397
27.02292652 1.677842657
29.03857658 2.417350517
41.03857658 9.820216371
43.05422664 11.96786446
44.97934745 1.766964913
45.06987671 1.676616394
46.99499752 7.740654869
49.01064758 2.952788686
55.05422664 9.731841578
57.06987671 5.683839911
59.08552677 3.487416384
69.06987671 2.4261731
70.99499752 2.398093105
71.08552677 9.114942434
74.98991214 2.138545295
89.0055622 1.894855877

Name: +ve in-silico MS/MS by CFM-ID for JOCKEOCKSBOIQA-UHFFFAOYSA-N
ID: JOCKEOCKSBOIQA-UHFFFAOYSA-N
Comment: Energy0
Num peaks: 6
49.01064758 2.382590679
71.08552677 3.315595238
99.08044139 4.704590399
105.0368623 2.74725819
129.0732478 16.61678415
147.0838125 53.71744595

Name: +ve in-silico MS/MS by CFM-ID for JOCKEOCKSBOIQA-UHFFFAOYSA-N
ID: JOCKEOCKSBOIQA-UHFFFAOYSA-N
Comment: Energy1
Num peaks: 13
49.01064758 2.969194375
55.05422664 1.768485056
57.06987671 6.997979845
71.08552677 4.728435022
81.06987671 4.69471513
83.08552677 3.722471355
89.0055622 3.349029556
99.08044139 13.41173005
101.0960915 2.167673372
103.1117415 1.945255903
113.0419477 1.678235207
129.0732478 16.78881487
147.0838125 17.04259484

Name: +ve in-silico MS/MS by CFM-ID for JOCKEOCKSBOIQA-UHFFFAOYSA-N
ID: JOCKEOCKSBOIQA-UHFFFAOYSA-N
Comment: Energy2
Num peaks: 15
15.02292652 4.39353417
41.03857658 4.074019948
43.05422664 2.630092594
44.97934745 1.9757777
46.99499752 9.084677865
49.01064758 3.173726727
55.05422664 17.57154136
57.06987671 9.663146156
59.08552677 5.048163888
69.06987671 3.674918276
70.99499752 2.835642482
71.08552677 10.30806138
73.01064758 2.056079709
74.98991214 2.325905608
89.0055622 2.509405434

Name: +ve in-silico MS/MS by CFM-ID for CBXNRMOWVZUZQA-BLWKUPHCSA-N
ID: CBXNRMOWVZUZQA-BLWKUPHCSA-N
Comment: Energy0
Num peaks: 6
81.06987671 2.903545903
83.08552677 2.181974274
95.08552677 4.923792396
97.10117684 2.278282986
107.0855268 16.35571547
125.0960915 53.90084165

Name: +ve in-silico MS/MS by CFM-ID for CBXNRMOWVZUZQA-BLWKUPHCSA-N
ID: CBXNRMOWVZUZQA-BLWKUPHCSA-N
Comment: Energy1
Num peaks: 17
39.02292652 2.596118743
41.03857658 3.885859102
51.02292652 2.734069991
53.03857658 2.786342114
55.01784114 2.879632659
55.05422664 3.254310138
65.03857658 2.396215508
67.05422664 2.208011291
69.0334912 2.162837912
69.06987671 2.902088287
79.05422664 2.019439681
81.06987671 5.785584766
83.04914126 2.062313168
95.08552677 3.174245065
97.10117684 1.960366651
107.0855268 14.46298482
125.0960915 22.73451064

Name: +ve in-silico MS/MS by CFM-ID for CBXNRMOWVZUZQA-BLWKUPHCSA-N
ID: CBXNRMOWVZUZQA-BLWKUPHCSA-N
Comment: Energy2
Num peaks: 15
25.00727645 2.641128845
39.02292652 16.04678141
41.00219107 1.723483403
41.03857658 14.78645575
43.05422664 1.983068579
51.02292652 5.535577674
53.00219107 2.602640546
53.03857658 11.30910361
55.01784114 3.633821214
55.05422664 6.547011397
65.03857658 3.384931791
67.05422664 4.198433076
69.06987671 2.754930354
79.05422664 2.354449265
81.06987671 2.026926882

Name: +ve in-silico MS/MS by CFM-ID for VIVJHDGDCOQORO-UHFFFAOYSA-N
ID: VIVJHDGDCOQORO-UHFFFAOYSA-N
Comment: Energy0
Num peaks: 7
43.01784114 2.374501394
99.08044139 5.918207172
101.0419477 2.914014353
103.0575978 2.722800266
129.0732478 13.70108933
131.0525124 5.008817422
147.0838125 48.17282181

Name: +ve in-silico MS/MS by CFM-ID for VIVJHDGDCOQORO-UHFFFAOYSA-N
ID: VIVJHDGDCOQORO-UHFFFAOYSA-N
Comment: Energy1
Num peaks: 14
41.03857658 2.883684116
43.01784114 14.81243764
43.05422664 13.58693927
45.0334912 7.90654107
45.06987671 2.206371357
55.05422664 2.718488314
57.06987671 1.922454507
81.06987671 1.505867972
99.08044139 4.388382654
101.0419477 1.75717078
103.0212123 1.514497653
103.0575978 3.570657428
129.0732478 8.1244455
147.0838125 13.61022705

Name: +ve in-silico MS/MS by CFM-ID for VIVJHDGDCOQORO-UHFFFAOYSA-N
ID: VIVJHDGDCOQORO-UHFFFAOYSA-N
Comment: Energy2
Num peaks: 27
15.02292652 4.309790167
25.00727645 1.736224502
27.02292652 2.196756235
39.02292652 2.775741809
41.03857658 3.855108808
43.01784114 4.587527731
43.05422664 8.012277253
45.0334912 2.623740145
45.06987671 2.394240988
46.99499752 2.083024329
53.03857658 1.6486638
55.05422664 4.491004911
57.06987671 3.638155903
61.01064758 2.013305033
69.06987671 1.708647876
73.01064758 1.645713601
75.02629764 1.513795737
85.01064758 3.329824273
86.98991214 1.7451097
87.02629764 5.518469107
89.0055622 1.344165471
89.04194771 5.16545247
101.0419477 5.239093463
103.0212123 1.54624578
103.0575978 2.436978198
113.0419477 1.473741056
131.0525124 2.007920584

Name: +ve in-silico MS/MS by CFM-ID for AVXVDNJFGZNVAB-UHFFFAOYSA-N
ID: AVXVDNJFGZNVAB-UHFFFAOYSA-N
Comment: Energy0
Num peaks: 6
57.06987671 0.9975599219
81.06987671 1.176665654
97.10117684 1.010472328
107.0855268 11.75633415
109.0647913 1.65259853
125.0960915 76.39895077

Name: +ve in-silico MS/MS by CFM-ID for AVXVDNJFGZNVAB-UHFFFAOYSA-N
ID: AVXVDNJFGZNVAB-UHFFFAOYSA-N
Comment: Energy1
Num peaks: 9
39.02292652 4.153292941
55.05422664 7.556082327
57.06987671 3.529072185
69.0334912 2.730880388
83.08552677 2.698295812
85.06479133 3.180715677
97.10117684 13.98690655
107.0855268 9.919643352
125.0960915 33.47562873

Name: +ve in-silico MS/MS by CFM-ID for AVXVDNJFGZNVAB-UHFFFAOYSA-N
ID: AVXVDNJFGZNVAB-UHFFFAOYSA-N
Comment: Energy2
Num peaks: 12
39.02292652 13.32200519
41.03857658 10.52391638
55.05422664 10.02806623
57.06987671 7.839276766
59.08552677 1.848689386
65.03857658 5.112286023
67.05422664 4.39851907
79.05422664 5.161623261
81.06987671 10.07105434
95.08552677 2.286000186
97.10117684 7.104141758
107.0855268 3.837197828

Name: +ve in-silico MS/MS by CFM-ID for NWZIYQNUCXUJJJ-UHFFFAOYSA-N
ID: NWZIYQNUCXUJJJ-UHFFFAOYSA-N
Comment: Energy0
Num peaks: 6
43.05422664 1.981904256
57.06987671 0.8878371701
81.0334912 1.078859866
95.04914126 1.02763524
97.06479133 1.178361002
125.0960915 87.90418061

Name: +ve in-silico MS/MS by CFM-ID for NWZIYQNUCXUJJJ-UHFFFAOYSA-N
ID: NWZIYQNUCXUJJJ-UHFFFAOYSA-N
Comment: Energy1
Num peaks: 9
39.02292652 3.397073185
41.03857658 5.30404798
43.05422664 13.48760857
57.06987671 4.471985738
81.0334912 4.240874559
93.06987671 6.063371179
95.08552677 3.028208523
97.10117684 12.21207287
125.0960915 29.53652924

Name: +ve in-silico MS/MS by CFM-ID for NWZIYQNUCXUJJJ-UHFFFAOYSA-N
ID: NWZIYQNUCXUJJJ-UHFFFAOYSA-N
Comment: Energy2
Num peaks: 15
27.02292652 1.505096147
39.02292652 15.22179855
41.03857658 13.00580243
43.05422664 18.21630535
45.06987671 1.607508737
51.02292652 3.393235596
53.03857658 6.824683784
55.05422664 3.008258253
57.06987671 4.817814578
65.03857658 1.374823809
67.05422664 1.864229249
69.0334912 3.181465772
71.04914126 2.862903959
81.0334912 2.980190293
95.08552677 1.26884791

Name: +ve in-silico MS/MS by CFM-ID for NJXYTXADXSRFTJ-UHFFFAOYSA-N
ID: NJXYTXADXSRFTJ-UHFFFAOYSA-N
Comment: Energy0
Num peaks: 6
133.0647913 3.117382726
135.0804414 1.37208559
137.0597059 1.072087393
139.075356 1.496651102
149.0597059 1.06206557
165.0910061 86.8468168

Name: +ve in-silico MS/MS by CFM-ID for NJXYTXADXSRFTJ-UHFFFAOYSA-N
ID: NJXYTXADXSRFTJ-UHFFFAOYSA-N
Comment: Energy1
Num peaks: 9
77.03857658 1.666317782
107.0491413 2.778480249
121.0647913 3.63392197
133.0647913 7.682911929
135.0804414 2.11343689
137.0597059 2.50927648
139.075356 2.258697377
149.0597059 2.298172083
165.0910061 55.59770292

Name: +ve in-silico MS/MS by CFM-ID for NJXYTXADXSRFTJ-UHFFFAOYSA-N
ID: NJXYTXADXSRFTJ-UHFFFAOYSA-N
Comment: Energy2
Num peaks: 20
39.02292652 3.910273839
41.03857658 2.542655411
49.00727645 9.337305446
51.02292652 9.33140043
53.03857658 2.795588842
63.02292652 2.980126313
65.03857658 3.969947913
75.02292652 5.718320721
77.03857658 10.43378715
79.05422664 3.410463136
89.03857658 3.393399325
91.05422664 3.331715635
103.0542266 2.170866064
105.0334912 1.928418906
117.0334912 1.55970308
119.0491413 4.673609051
121.0647913 1.780981275
133.0647913 2.281474943
135.0804414 1.641136461
149.0597059 3.866320898

Name: +ve in-silico MS/MS by CFM-ID for WDCUPFMSLUIQBH-UHFFFAOYSA-N
ID: WDCUPFMSLUIQBH-UHFFFAOYSA-N
Comment: Energy0
Num peaks: 6
43.01784114 3.975546843
103.0542266 2.930451609
105.0698767 29.48968329
123.0804414 5.899754202
147.0804414 2.01061689
165.0910061 47.27886089

Name: +ve in-silico MS/MS by CFM-ID for WDCUPFMSLUIQBH-UHFFFAOYSA-N
ID: WDCUPFMSLUIQBH-UHFFFAOYSA-N
Comment: Energy1
Num peaks: 6
43.01784114 2.411072505
61.02840582 1.609888722
103.0542266 2.507870205
105.0698767 62.38708368
123.0804414 8.447606472
165.0910061 11.06123921

Name: +ve in-silico MS/MS by CFM-ID for WDCUPFMSLUIQBH-UHFFFAOYSA-N
ID: WDCUPFMSLUIQBH-UHFFFAOYSA-N
Comment: Energy2
Num peaks: 11
43.01784114 3.803317712
49.00727645 2.706758522
51.02292652 3.824235194
53.03857658 2.460688892
65.03857658 4.361410001
75.02292652 3.424224618
77.03857658 6.963523745
79.05422664 5.686907425
91.05422664 4.218275633
103.0542266 6.722256467
105.0698767 37.25682732

Name: +ve in-silico MS/MS by CFM-ID for BKKDUUVBVHYZFA-UHFFFAOYSA-N
ID: BKKDUUVBVHYZFA-UHFFFAOYSA-N
Comment: Energy0
Num peaks: 6
43.01784114 3.966293956
103.0542266 2.921840908
105.0698767 29.37199321
123.0804414 5.888312846
147.0804414 2.005919553
165.0910061 47.12420255

Name: +ve in-silico MS/MS by CFM-ID for BKKDUUVBVHYZFA-UHFFFAOYSA-N
ID: BKKDUUVBVHYZFA-UHFFFAOYSA-N
Comment: Energy1
Num peaks: 6
43.01784114 2.39779097
61.02840582 1.600807524
103.0542266 2.491528529
105.0698767 61.795936
123.0804414 8.455901931
165.0910061 10.96346048

Name: +ve in-silico MS/MS by CFM-ID for BKKDUUVBVHYZFA-UHFFFAOYSA-N
ID: BKKDUUVBVHYZFA-UHFFFAOYSA-N
Comment: Energy2
Num peaks: 13
39.02292652 2.23226949
43.01784114 3.669203682
49.00727645 2.379135999
51.02292652 2.668571971
53.03857658 2.034327618
63.02292652 5.02810204
65.03857658 4.281145737
75.02292652 4.375484189
77.03857658 7.624305307
79.05422664 6.714243054
91.05422664 3.640186528
103.0542266 5.956390348
105.0698767 30.31224387

Name: +ve in-silico MS/MS by CFM-ID for QPTQLFCBVFKFLY-UHFFFAOYSA-N
ID: QPTQLFCBVFKFLY-UHFFFAOYSA-N
Comment: Energy0
Num peaks: 6
41.00219107 1.195570405
43.01784114 3.987198407
105.0698767 30.59245423
123.0804414 6.121753063
147.0804414 2.071536398
165.0910061 49.81504409

Name: +ve in-silico MS/MS by CFM-ID for QPTQLFCBVFKFLY-UHFFFAOYSA-N
ID: QPTQLFCBVFKFLY-UHFFFAOYSA-N
Comment: Energy1
Num peaks: 6
43.01784114 2.382472257
65.03857658 1.017868055
105.0698767 66.11790494
123.0804414 8.784558836
147.0804414 1.483530928
165.0910061 11.76422826

Name: +ve in-silico MS/MS by CFM-ID for QPTQLFCBVFKFLY-UHFFFAOYSA-N
ID: QPTQLFCBVFKFLY-UHFFFAOYSA-N
Comment: Energy2
Num peaks: 9
43.01784114 3.060467875
49.00727645 2.611037144
63.02292652 6.510664257
65.03857658 8.752232788
79.05422664 3.938814131
89.03857658 5.164202813
91.05422664 4.138082829
93.06987671 2.285581283
105.0698767 43.76901202

Name: +ve in-silico MS/MS by CFM-ID for IGVPBCZDHMIOJH-UHFFFAOYSA-N
ID: IGVPBCZDHMIOJH-UHFFFAOYSA-N
Comment: Energy0
Num peaks: 6
53.03857658 2.540615322
69.0334912 2.588936098
71.04914126 17.42129008
95.04914126 13.92160703
147.0804414 5.082028592
165.0910061 47.25676788

Name: +ve in-silico MS/MS by CFM-ID for IGVPBCZDHMIOJH-UHFFFAOYSA-N
ID: IGVPBCZDHMIOJH-UHFFFAOYSA-N
Comment: Energy1
Num peaks: 6
29.03857658 4.593382597
43.05422664 8.547773121
53.03857658 7.574779635
71.04914126 20.53074926
95.04914126 30.37247007
165.0910061 9.17186037

Name: +ve in-silico MS/MS by CFM-ID for IGVPBCZDHMIOJH-UHFFFAOYSA-N
ID: IGVPBCZDHMIOJH-UHFFFAOYSA-N
Comment: Energy2
Num peaks: 15
25.00727645 2.181083566
27.02292652 3.718208284
29.03857658 3.181165391
39.02292652 3.568860117
41.03857658 4.640201167
43.05422664 12.01543218
49.00727645 4.855395378
51.02292652 5.102227605
53.03857658 7.211054071
63.02292652 3.256865069
65.03857658 5.258990934
67.05422664 9.208357017
71.04914126 3.607027339
79.05422664 3.314242966
95.04914126 10.64486141

Name: +ve in-silico MS/MS by CFM-ID for PFXVPEGRXODMIQ-UHFFFAOYSA-N
ID: PFXVPEGRXODMIQ-UHFFFAOYSA-N
Comment: Energy0
Num peaks: 6
95.04914126 0.3049364255
117.0698767 0.8736351918
119.0491413 1.245174227
121.0647913 1.499095782
131.0491413 1.414247388
147.0804414 93.03082284

Name: +ve in-silico MS/MS by CFM-ID for PFXVPEGRXODMIQ-UHFFFAOYSA-N
ID: PFXVPEGRXODMIQ-UHFFFAOYSA-N
Comment: Energy1
Num peaks: 6
117.0698767 2.392474804
119.0491413 2.534715929
119.0855268 12.82929579
121.0647913 8.339128737
131.0491413 7.014395508
147.0804414 56.99733196

Name: +ve in-silico MS/MS by CFM-ID for PFXVPEGRXODMIQ-UHFFFAOYSA-N
ID: PFXVPEGRXODMIQ-UHFFFAOYSA-N
Comment: Energy2
Num peaks: 16
39.02292652 3.541301498
49.00727645 7.554651214
51.02292652 5.915634257
53.03857658 3.428676471
55.05422664 2.286662099
65.03857658 2.486818504
75.02292652 5.675285189
77.03857658 5.741462011
89.03857658 2.782388484
91.05422664 4.465217701
103.0542266 5.887665398
117.0334912 2.326985942
117.0698767 13.78572661
119.0855268 2.214199888
131.0491413 9.857011598
147.0804414 2.411939257

Name: +ve in-silico MS/MS by CFM-ID for ODHCTXKNWHHXJC-UHFFFAOYSA-N
ID: ODHCTXKNWHHXJC-UHFFFAOYSA-N
Comment: Energy0
Num peaks: 6
60.04439023 1.134350004
84.04439023 20.2563492
86.0600403 0.9443847231
94.02874017 1.553543408
112.0393049 26.45063373
130.0498695 43.28688788

Name: +ve in-silico MS/MS by CFM-ID for ODHCTXKNWHHXJC-UHFFFAOYSA-N
ID: ODHCTXKNWHHXJC-UHFFFAOYSA-N
Comment: Energy1
Num peaks: 6
56.04947561 6.724406163
84.04439023 44.47378833
94.02874017 2.201858954
102.0549549 4.14146731
112.0393049 13.40924477
130.0498695 11.37396659

Name: +ve in-silico MS/MS by CFM-ID for ODHCTXKNWHHXJC-UHFFFAOYSA-N
ID: ODHCTXKNWHHXJC-UHFFFAOYSA-N
Comment: Energy2
Num peaks: 22
27.02292652 2.854488447
28.01817548 1.432586377
39.02292652 5.16159963
41.03857658 4.487981411
42.03382555 4.119887933
43.01784114 2.376871179
52.01817548 1.465885791
53.00219107 2.097501167
54.03382555 2.837596583
55.01784114 3.113954718
56.04947561 12.51817775
57.0334912 4.575079855
58.06512568 1.905769388
60.04439023 2.562411342
67.01784114 1.469874067
68.0130901 2.149896625
68.04947561 2.981668978
70.02874017 3.64040607
82.02874017 2.531256315
84.04439023 13.09336382
102.0549549 1.936179184
112.0393049 2.084362013

Name: +ve in-silico MS/MS by CFM-ID for JYJFNDQBESEHJQ-UHFFFAOYSA-N
ID: JYJFNDQBESEHJQ-UHFFFAOYSA-N
Comment: Energy0
Num peaks: 6
46.02874017 3.972297262
69.0334912 19.5232658
87.04405588 2.577560775
102.0549549 1.574031409
112.0393049 1.757535366
130.0498695 67.54482691

Name: +ve in-silico MS/MS by CFM-ID for JYJFNDQBESEHJQ-UHFFFAOYSA-N
ID: JYJFNDQBESEHJQ-UHFFFAOYSA-N
Comment: Energy1
Num peaks: 6
41.03857658 6.365329718
57.0334912 10.67130664
59.04914126 37.631831
69.0334912 6.233334872
102.0549549 12.72634846
130.0498695 9.771704246

Name: +ve in-silico MS/MS by CFM-ID for JYJFNDQBESEHJQ-UHFFFAOYSA-N
ID: JYJFNDQBESEHJQ-UHFFFAOYSA-N
Comment: Energy2
Num peaks: 6
39.02292652 8.644765982
41.03857658 41.15207566
57.0334912 2.290633685
69.0334912 28.52861108
87.04405588 2.034096773
112.0393049 4.838925375

Name: +ve in-silico MS/MS by CFM-ID for HDURLXYBKGWETC-UHFFFAOYSA-N
ID: HDURLXYBKGWETC-UHFFFAOYSA-N
Comment: Energy0
Num peaks: 6
79.05422664 1.870768559
81.06987671 2.929959926
83.08552677 4.53181284
107.0855268 9.873294543
109.0647913 3.373101114
125.0960915 62.32992543

Name: +ve in-silico MS/MS by CFM-ID for HDURLXYBKGWETC-UHFFFAOYSA-N
ID: HDURLXYBKGWETC-UHFFFAOYSA-N
Comment: Energy1
Num peaks: 14
51.02292652 4.88130069
53.03857658 4.834333385
55.05422664 2.962220185
57.06987671 2.527611304
65.03857658 4.917248203
67.01784114 3.813077176
67.05422664 4.321636103
71.04914126 2.412152936
81.0334912 4.509361235
81.06987671 3.116625369
83.08552677 6.569241582
85.06479133 2.680841194
107.0855268 7.249859178
125.0960915 25.42975959

Name: +ve in-silico MS/MS by CFM-ID for HDURLXYBKGWETC-UHFFFAOYSA-N
ID: HDURLXYBKGWETC-UHFFFAOYSA-N
Comment: Energy2
Num peaks: 11
39.02292652 11.72907403
41.03857658 8.434084413
49.00727645 3.203059045
51.02292652 11.51438446
53.03857658 12.84703872
55.05422664 6.036497147
57.06987671 3.852648216
65.03857658 8.348635187
67.05422664 10.41376366
81.06987671 2.676495838
91.05422664 2.690996756

Name: +ve in-silico MS/MS by CFM-ID for YYDWZJCCIAMZIH-UHFFFAOYSA-N
ID: YYDWZJCCIAMZIH-UHFFFAOYSA-N
Comment: Energy0
Num peaks: 6
133.0647913 4.541005313
135.0804414 1.216066419
137.0597059 0.9410498248
139.075356 1.370540385
149.0597059 0.6964582603
165.0910061 86.68729866

Name: +ve in-silico MS/MS by CFM-ID for YYDWZJCCIAMZIH-UHFFFAOYSA-N
ID: YYDWZJCCIAMZIH-UHFFFAOYSA-N
Comment: Energy1
Num peaks: 7
51.02292652 1.804195519
107.0491413 2.560230476
133.0647913 7.821592385
137.0597059 2.054154013
139.075356 2.005696541
149.0597059 2.971902135
165.0910061 62.42716287

Name: +ve in-silico MS/MS by CFM-ID for YYDWZJCCIAMZIH-UHFFFAOYSA-N
ID: YYDWZJCCIAMZIH-UHFFFAOYSA-N
Comment: Energy2
Num peaks: 20
15.02292652 1.587476981
39.02292652 2.578351118
49.00727645 14.27994334
51.02292652 13.19893675
53.03857658 5.074661416
65.03857658 2.958047989
75.02292652 2.301322933
77.03857658 7.957882732
79.05422664 1.966770793
89.03857658 3.763347242
91.05422664 3.222601693
101.0385766 1.458632327
103.0542266 2.377932673
105.0334912 2.881389702
107.0491413 1.946346075
109.0647913 1.527100544
117.0334912 1.964261739
119.0491413 3.456783825
133.0647913 3.404145681
149.0597059 3.273757649

Name: +ve in-silico MS/MS by CFM-ID for XCXFXAGXNTXUPU-UHFFFAOYSA-N
ID: XCXFXAGXNTXUPU-UHFFFAOYSA-N
Comment: Energy0
Num peaks: 6
107.0491413 2.687796315
121.0647913 2.331669566
123.0804414 1.118608242
147.0804414 36.38297056
149.0597059 1.928601482
165.0910061 45.35829002

Name: +ve in-silico MS/MS by CFM-ID for XCXFXAGXNTXUPU-UHFFFAOYSA-N
ID: XCXFXAGXNTXUPU-UHFFFAOYSA-N
Comment: Energy1
Num peaks: 13
39.02292652 1.946654128
53.03857658 2.301762058
57.0334912 5.043180139
71.04914126 2.597476321
95.04914126 1.607994242
103.0542266 1.199040807
107.0491413 13.78537733
119.0491413 1.759766293
121.0647913 3.770234442
123.0804414 2.887645702
129.0698767 1.913189994
147.0804414 24.60420994
165.0910061 17.76665382

Name: +ve in-silico MS/MS by CFM-ID for XCXFXAGXNTXUPU-UHFFFAOYSA-N
ID: XCXFXAGXNTXUPU-UHFFFAOYSA-N
Comment: Energy2
Num peaks: 24
39.02292652 8.365969263
41.00219107 1.661806356
43.01784114 1.667797492
49.00727645 1.726908857
51.02292652 4.868390649
53.03857658 4.451806038
57.0334912 2.079012507
63.02292652 3.663737498
65.03857658 5.483830533
67.01784114 3.635184038
69.0334912 1.51531549
79.05422664 7.337583799
91.05422664 1.694560653
93.06987671 2.4461988
95.04914126 1.871295437
103.0542266 3.450204521
105.0698767 2.449807841
107.0491413 9.088650924
119.0491413 1.728124172
119.0855268 1.910507615
121.0647913 2.645794579
129.0698767 2.056564619
147.0804414 2.972626453
149.0597059 1.955623563

Name: +ve in-silico MS/MS by CFM-ID for PQAXKDDXTKILER-UHFFFAOYSA-N
ID: PQAXKDDXTKILER-UHFFFAOYSA-N
Comment: Energy0
Num peaks: 6
73.02840582 2.492283809
91.05422664 7.040278983
117.0698767 2.881328213
135.0804414 7.130932018
147.0804414 23.30677788
165.0910061 43.57442117

Name: +ve in-silico MS/MS by CFM-ID for PQAXKDDXTKILER-UHFFFAOYSA-N
ID: PQAXKDDXTKILER-UHFFFAOYSA-N
Comment: Energy1
Num peaks: 8
73.02840582 5.645422242
87.04405588 5.022500953
91.05422664 27.71563644
93.06987671 7.143480502
117.0698767 3.933832443
135.0804414 3.245597462
147.0804414 10.90116182
165.0910061 17.04884963

Name: +ve in-silico MS/MS by CFM-ID for PQAXKDDXTKILER-UHFFFAOYSA-N
ID: PQAXKDDXTKILER-UHFFFAOYSA-N
Comment: Energy2
Num peaks: 18
49.00727645 1.956595866
51.02292652 1.63099446
53.00219107 3.154609704
55.01784114 5.385073444
57.0334912 2.026882746
63.02292652 2.035137907
65.03857658 3.185462297
69.0334912 4.075695644
73.02840582 2.385971402
75.02292652 1.85035112
79.05422664 4.806939153
91.05422664 18.985843
93.06987671 7.553550708
115.0542266 3.363304688
117.0698767 12.10100672
119.0855268 3.386201606
135.0804414 1.975730192
147.0804414 1.405431738

Name: +ve in-silico MS/MS by CFM-ID for ADMCJTXMFWBEBC-UHFFFAOYSA-N
ID: ADMCJTXMFWBEBC-UHFFFAOYSA-N
Comment: Energy0
Num peaks: 6
69.0334912 1.699430557
87.04405588 2.400677464
91.05422664 4.348413621
117.0698767 1.402189009
147.0804414 37.13017075
165.0910061 42.57589139

Name: +ve in-silico MS/MS by CFM-ID for ADMCJTXMFWBEBC-UHFFFAOYSA-N
ID: ADMCJTXMFWBEBC-UHFFFAOYSA-N
Comment: Energy1
Num peaks: 11
53.00219107 3.267086005
55.01784114 3.954099059
69.0334912 6.393212971
83.01275576 1.748223807
87.04405588 4.640364579
91.05422664 11.08421356
93.06987671 2.428908383
115.0542266 2.565431581
117.0698767 3.761648086
147.0804414 28.79199688
165.0910061 12.45062507

Name: +ve in-silico MS/MS by CFM-ID for ADMCJTXMFWBEBC-UHFFFAOYSA-N
ID: ADMCJTXMFWBEBC-UHFFFAOYSA-N
Comment: Energy2
Num peaks: 23
49.00727645 1.807311799
51.02292652 1.146263047
53.00219107 3.503513198
55.01784114 7.620943643
57.0334912 1.516794305
63.02292652 1.318060065
65.03857658 2.082320202
69.0334912 7.924632784
77.03857658 1.188271175
79.05422664 2.51839643
83.01275576 1.760639341
85.02840582 1.633564115
87.04405588 1.645529911
91.05422664 10.95079283
93.06987671 7.718259882
95.08552677 1.220920902
97.10117684 1.913802692
115.0542266 1.811959323
117.0698767 10.0283111
119.0855268 5.366858417
121.0647913 1.190735725
131.0491413 1.404469766
147.0804414 3.841422142

Name: +ve in-silico MS/MS by CFM-ID for DHNSDRAPEVOWJB-UHFFFAOYSA-N
ID: DHNSDRAPEVOWJB-UHFFFAOYSA-N
Comment: Energy0
Num peaks: 6
69.0334912 4.278810858
91.05422664 4.902977794
93.06987671 3.103683211
117.0698767 4.737493516
119.0855268 2.797033519
147.0804414 72.7884321

Name: +ve in-silico MS/MS by CFM-ID for DHNSDRAPEVOWJB-UHFFFAOYSA-N
ID: DHNSDRAPEVOWJB-UHFFFAOYSA-N
Comment: Energy1
Num peaks: 7
55.01784114 7.424386396
69.0334912 9.922133404
91.05422664 14.85622461
93.06987671 5.057853282
117.0698767 5.138863038
119.0855268 4.959245372
147.0804414 33.84594792

Name: +ve in-silico MS/MS by CFM-ID for DHNSDRAPEVOWJB-UHFFFAOYSA-N
ID: DHNSDRAPEVOWJB-UHFFFAOYSA-N
Comment: Energy2
Num peaks: 15
39.02292652 9.392969996
41.03857658 3.313205624
49.00727645 2.830759468
51.02292652 2.892979349
53.00219107 3.145236637
55.01784114 2.466367841
63.02292652 2.191674669
65.03857658 3.560368452
69.0334912 10.55756926
79.05422664 4.231080903
91.05422664 16.34779578
93.06987671 7.266101539
103.0542266 2.840997784
115.0542266 5.185863485
117.0698767 4.693910373

Name: +ve in-silico MS/MS by CFM-ID for GEAOLCXZTOZSHC-UHFFFAOYSA-N
ID: GEAOLCXZTOZSHC-UHFFFAOYSA-N
Comment: Energy0
Num peaks: 6
57.0334912 1.424006338
87.04405588 1.9774092
107.0491413 2.706222787
117.0698767 1.929800326
147.0804414 44.44795763
165.0910061 35.59994597

Name: +ve in-silico MS/MS by CFM-ID for GEAOLCXZTOZSHC-UHFFFAOYSA-N
ID: GEAOLCXZTOZSHC-UHFFFAOYSA-N
Comment: Energy1
Num peaks: 14
55.01784114 2.372511246
57.0334912 4.286183287
59.04914126 3.925560878
69.0334912 2.690799147
79.05422664 2.167643521
87.04405588 4.87189353
91.05422664 2.765270092
105.0334912 2.201288725
107.0491413 6.65854655
115.0542266 2.153527878
117.0698767 3.745669345
119.0855268 2.115114369
147.0804414 27.27015534
165.0910061 14.35667928

Name: +ve in-silico MS/MS by CFM-ID for GEAOLCXZTOZSHC-UHFFFAOYSA-N
ID: GEAOLCXZTOZSHC-UHFFFAOYSA-N
Comment: Energy2
Num peaks: 21
39.02292652 2.823234568
41.03857658 2.911289571
49.00727645 3.637823594
51.02292652 2.311491751
53.00219107 1.534045043
55.01784114 3.792764961
57.0334912 5.210301503
59.04914126 2.931762524
63.02292652 4.233159988
69.0334912 6.275268382
79.05422664 4.747985278
83.01275576 1.898205099
87.04405588 2.173977659
91.05422664 5.279331882
105.0334912 2.855537532
107.0491413 3.010189655
115.0542266 2.372937635
117.0698767 9.904416289
119.0855268 5.259830188
131.0491413 2.877014691
147.0804414 4.570979086

Name: +ve in-silico MS/MS by CFM-ID for HGCJVWXNIFEGPN-UHFFFAOYSA-N
ID: HGCJVWXNIFEGPN-UHFFFAOYSA-N
Comment: Energy0
Num peaks: 6
71.04914126 4.064066137
107.0491413 2.112032873
135.0804414 4.970855445
137.0960915 1.978418374
147.0804414 9.780140857
165.0910061 66.23163656

Name: +ve in-silico MS/MS by CFM-ID for HGCJVWXNIFEGPN-UHFFFAOYSA-N
ID: HGCJVWXNIFEGPN-UHFFFAOYSA-N
Comment: Energy1
Num peaks: 15
39.02292652 3.528426829
53.00219107 2.432156846
55.01784114 2.266077813
57.0334912 4.353344067
69.0334912 2.332809364
71.04914126 9.42776856
107.0491413 7.777026196
109.0647913 2.468315958
121.0647913 2.181318743
123.0804414 2.229160397
133.0647913 2.4760995
135.0804414 6.590177085
137.0960915 3.331862889
147.0804414 8.707276351
165.0910061 21.08103477

Name: +ve in-silico MS/MS by CFM-ID for HGCJVWXNIFEGPN-UHFFFAOYSA-N
ID: HGCJVWXNIFEGPN-UHFFFAOYSA-N
Comment: Energy2
Num peaks: 28
39.02292652 5.532636605
41.03857658 5.640163165
43.05422664 1.761078524
51.02292652 4.793829112
53.00219107 1.688008338
53.03857658 2.164538954
55.01784114 3.65204766
57.0334912 1.726029705
63.02292652 2.954698071
65.03857658 4.614229189
69.0334912 2.280053029
71.04914126 2.928018004
79.05422664 5.417373149
91.05422664 2.456694412
93.06987671 2.261914596
95.04914126 1.905306395
103.0542266 1.876195446
105.0698767 4.051408263
107.0491413 3.761709372
107.0855268 2.952113733
109.0647913 1.440849241
117.0698767 2.073607155
119.0491413 1.977062072
119.0855268 2.447804466
131.0491413 1.750802729
135.0804414 2.127498283
147.0804414 2.436764998
149.0597059 1.871720867

Name: +ve in-silico MS/MS by CFM-ID for JNOAQHZAVMFEAN-UHFFFAOYSA-N
ID: JNOAQHZAVMFEAN-UHFFFAOYSA-N
Comment: Energy0
Num peaks: 6
71.04914126 4.060283065
107.0491413 2.096264208
135.0804414 4.937801044
137.0960915 1.968394518
147.0804414 9.711376923
165.0910061 65.9567033

Name: +ve in-silico MS/MS by CFM-ID for JNOAQHZAVMFEAN-UHFFFAOYSA-N
ID: JNOAQHZAVMFEAN-UHFFFAOYSA-N
Comment: Energy1
Num peaks: 15
39.02292652 3.025541812
41.03857658 2.40040816
53.00219107 2.379840204
57.0334912 4.347577359
59.04914126 2.749917897
69.0334912 2.339988061
71.04914126 9.477537888
105.0334912 3.083144264
107.0491413 7.849225944
109.0647913 2.562313052
133.0647913 2.454745155
135.0804414 6.601672335
137.0960915 3.290973836
147.0804414 8.448718179
165.0910061 21.06649097

Name: +ve in-silico MS/MS by CFM-ID for JNOAQHZAVMFEAN-UHFFFAOYSA-N
ID: JNOAQHZAVMFEAN-UHFFFAOYSA-N
Comment: Energy2
Num peaks: 30
39.02292652 5.26711616
41.03857658 7.29299119
43.05422664 1.796897187
51.02292652 1.368971252
53.00219107 1.606567462
55.01784114 3.538907797
57.0334912 1.797017132
63.02292652 2.342587536
65.03857658 3.104665059
67.05422664 1.199256674
69.0334912 2.304891528
71.04914126 3.22668059
75.02292652 1.412136863
77.03857658 3.352211376
79.05422664 4.410092424
91.05422664 1.930945841
95.04914126 1.329581212
105.0334912 2.938450402
105.0698767 4.282903471
107.0491413 3.902953895
107.0855268 3.380877151
109.0647913 1.777452274
115.0542266 1.194230015
117.0698767 2.814167505
119.0491413 1.810772389
119.0855268 2.674688875
131.0491413 1.828835709
133.0647913 1.421302
135.0804414 2.364710821
147.0804414 2.60662028

Name: +ve in-silico MS/MS by CFM-ID for QXPXILGITKUCLM-UHFFFAOYSA-N
ID: QXPXILGITKUCLM-UHFFFAOYSA-N
Comment: Energy0
Num peaks: 6
87.04405588 2.326109789
91.05422664 5.469203956
93.06987671 2.43892252
115.0542266 2.277342958
147.0804414 35.13122218
165.0910061 41.09192789

Name: +ve in-silico MS/MS by CFM-ID for QXPXILGITKUCLM-UHFFFAOYSA-N
ID: QXPXILGITKUCLM-UHFFFAOYSA-N
Comment: Energy1
Num peaks: 11
53.00219107 2.648116167
55.01784114 2.758028683
69.0334912 6.004863784
87.04405588 4.051843984
91.05422664 8.057086695
93.06987671 4.236221456
115.0542266 6.354397481
117.0698767 3.977881871
119.0855268 2.390046283
147.0804414 29.65669142
165.0910061 11.82155069

Name: +ve in-silico MS/MS by CFM-ID for QXPXILGITKUCLM-UHFFFAOYSA-N
ID: QXPXILGITKUCLM-UHFFFAOYSA-N
Comment: Energy2
Num peaks: 18
49.00727645 1.636625227
53.00219107 3.116600384
55.01784114 8.08894885
57.0334912 1.641727015
65.03857658 1.302062469
69.0334912 8.705465914
79.05422664 2.885230669
83.01275576 1.943861564
85.02840582 1.649611804
87.04405588 1.898015213
91.05422664 10.17277571
93.06987671 2.366358537
95.08552677 1.682205406
115.0542266 17.92468824
117.0698767 6.790897741
119.0855268 2.022566412
147.0804414 4.611332667
149.0597059 1.691576706

Name: +ve in-silico MS/MS by CFM-ID for IEWGXMUOZXDXNF-VMPITWQZSA-N
ID: IEWGXMUOZXDXNF-VMPITWQZSA-N
Comment: Energy0
Num peaks: 6
71.04914126 2.724984319
107.0491413 5.01101401
133.0647913 3.608296582
135.0804414 1.717786399
147.0804414 38.48788296
165.0910061 38.36953604

Name: +ve in-silico MS/MS by CFM-ID for IEWGXMUOZXDXNF-VMPITWQZSA-N
ID: IEWGXMUOZXDXNF-VMPITWQZSA-N
Comment: Energy1
Num peaks: 11
39.02292652 3.709650619
55.01784114 5.40073465
71.04914126 5.679017829
105.0698767 2.300115047
107.0491413 5.483146173
109.0647913 2.072692816
119.0855268 2.217858032
133.0647913 2.906862908
135.0804414 2.51983795
147.0804414 37.09729886
165.0910061 10.70421959

Name: +ve in-silico MS/MS by CFM-ID for IEWGXMUOZXDXNF-VMPITWQZSA-N
ID: IEWGXMUOZXDXNF-VMPITWQZSA-N
Comment: Energy2
Num peaks: 20
39.02292652 9.720446484
41.03857658 2.968000933
49.00727645 2.262738007
51.02292652 3.419256905
55.01784114 2.791723244
63.02292652 2.287403337
65.03857658 4.798505105
71.04914126 2.247105397
79.05422664 2.79772725
89.03857658 1.434099434
91.05422664 2.437934679
95.04914126 1.376726778
103.0542266 3.967641215
105.0698767 8.596760351
107.0491413 3.960979937
115.0542266 2.20623835
119.0855268 8.241904933
131.0491413 7.316305901
133.0647913 1.657102538
147.0804414 6.474232949

Name: +ve in-silico MS/MS by CFM-ID for HMHFBHCGBVCOME-SOFGYWHQSA-N
ID: HMHFBHCGBVCOME-SOFGYWHQSA-N
Comment: Energy0
Num peaks: 6
59.04914126 2.791763353
105.0334912 7.645237434
107.0491413 4.592108496
133.0647913 3.258561261
147.0804414 34.24631513
165.0910061 33.99421241

Name: +ve in-silico MS/MS by CFM-ID for HMHFBHCGBVCOME-SOFGYWHQSA-N
ID: HMHFBHCGBVCOME-SOFGYWHQSA-N
Comment: Energy1
Num peaks: 11
39.02292652 3.228584778
55.01784114 5.050262755
71.04914126 5.306869834
105.0334912 11.57044218
107.0491413 5.13343114
109.0647913 1.920269457
119.0855268 1.94841595
133.0647913 2.687138214
135.0804414 2.242823251
147.0804414 32.38442506
165.0910061 9.656527493

Name: +ve in-silico MS/MS by CFM-ID for HMHFBHCGBVCOME-SOFGYWHQSA-N
ID: HMHFBHCGBVCOME-SOFGYWHQSA-N
Comment: Energy2
Num peaks: 21
39.02292652 8.994624827
41.03857658 5.902182712
51.02292652 1.442992395
55.01784114 2.723005151
63.02292652 1.5376437
65.03857658 2.836541152
71.04914126 2.299790372
75.02292652 1.435129942
77.03857658 3.144946955
79.05422664 3.21488002
91.05422664 1.573762576
103.0542266 2.486228657
105.0334912 6.214974035
105.0698767 5.843450372
107.0491413 3.848637641
115.0542266 4.300090105
117.0698767 3.909526023
119.0855268 7.053143812
131.0491413 4.789083653
133.0647913 1.667679369
147.0804414 5.436659285

Name: +ve in-silico MS/MS by CFM-ID for ZXCJUHWLCBNLOX-UHFFFAOYSA-N
ID: ZXCJUHWLCBNLOX-UHFFFAOYSA-N
Comment: Energy0
Num peaks: 6
79.05422664 1.699060353
91.05422664 1.529119002
93.06987671 1.55471321
105.0334912 1.76111854
147.0804414 11.17255272
165.0910061 76.57040263

Name: +ve in-silico MS/MS by CFM-ID for ZXCJUHWLCBNLOX-UHFFFAOYSA-N
ID: ZXCJUHWLCBNLOX-UHFFFAOYSA-N
Comment: Energy1
Num peaks: 8
59.04914126 1.7013162
87.04405588 6.05805213
91.05422664 2.580662728
105.0334912 2.444605741
107.0491413 5.022561584
147.0804414 29.59258429
149.0597059 1.380996635
165.0910061 32.3875633

Name: +ve in-silico MS/MS by CFM-ID for ZXCJUHWLCBNLOX-UHFFFAOYSA-N
ID: ZXCJUHWLCBNLOX-UHFFFAOYSA-N
Comment: Energy2
Num peaks: 14
39.02292652 1.570073975
49.00727645 8.765186441
51.02292652 6.072535247
63.02292652 10.51184838
65.03857658 2.833158651
79.01784114 2.027219895
79.05422664 6.637348282
91.05422664 12.42379185
93.06987671 3.889009907
105.0334912 11.34046854
107.0491413 4.082169611
109.0647913 1.897789867
131.0491413 1.810737751
147.0804414 6.242629888

Name: +ve in-silico MS/MS by CFM-ID for DZPDOAFKQJUEGY-SOFGYWHQSA-N
ID: DZPDOAFKQJUEGY-SOFGYWHQSA-N
Comment: Energy0
Num peaks: 6
59.04914126 2.824758042
105.0334912 7.716506638
107.0491413 4.642141696
133.0647913 3.263487989
147.0804414 34.69198605
165.0910061 34.61793014

Name: +ve in-silico MS/MS by CFM-ID for DZPDOAFKQJUEGY-SOFGYWHQSA-N
ID: DZPDOAFKQJUEGY-SOFGYWHQSA-N
Comment: Energy1
Num peaks: 16
39.02292652 3.175064959
49.00727645 1.871579571
51.02292652 1.849942738
55.01784114 4.62268985
57.0334912 1.307623317
71.04914126 3.83083779
105.0334912 9.135149667
107.0491413 4.054899335
109.0647913 1.707478954
117.0698767 2.04029553
119.0855268 5.221934599
133.0647913 2.334540994
135.0804414 2.775055477
137.0960915 2.099842434
147.0804414 26.10309673
165.0910061 8.538199453

Name: +ve in-silico MS/MS by CFM-ID for DZPDOAFKQJUEGY-SOFGYWHQSA-N
ID: DZPDOAFKQJUEGY-SOFGYWHQSA-N
Comment: Energy2
Num peaks: 23
39.02292652 10.75019549
41.03857658 6.333216413
49.00727645 5.767605368
51.02292652 4.691139638
53.03857658 1.739688314
55.01784114 2.278072081
57.0334912 1.131903447
63.02292652 1.557353489
65.03857658 2.811733454
67.05422664 2.198318078
71.04914126 2.909212811
77.03857658 1.576248412
79.05422664 2.501181167
103.0542266 3.00797775
105.0334912 3.508429168
105.0698767 4.464930439
107.0491413 2.244059329
115.0542266 3.882713909
117.0698767 2.821217662
119.0855268 6.330897795
131.0491413 3.293337768
147.0804414 3.447870641
149.0597059 1.098639574

Name: +ve in-silico MS/MS by CFM-ID for MCIIDRLDHRQKPH-UHFFFAOYSA-N
ID: MCIIDRLDHRQKPH-UHFFFAOYSA-N
Comment: Energy0
Num peaks: 6
87.04405588 1.982143086
91.05422664 3.885020915
117.0698767 2.520870567
119.0855268 15.5752273
147.0804414 31.29680261
165.0910061 34.40271735

Name: +ve in-silico MS/MS by CFM-ID for MCIIDRLDHRQKPH-UHFFFAOYSA-N
ID: MCIIDRLDHRQKPH-UHFFFAOYSA-N
Comment: Energy1
Num peaks: 11
41.03857658 3.694248076
53.00219107 2.505879157
69.0334912 3.104119615
87.04405588 3.182571989
91.05422664 9.465610549
93.06987671 2.444055758
117.0698767 3.351425351
119.0855268 22.16798432
121.1011768 3.193024532
147.0804414 20.45956922
165.0910061 8.685350123

Name: +ve in-silico MS/MS by CFM-ID for MCIIDRLDHRQKPH-UHFFFAOYSA-N
ID: MCIIDRLDHRQKPH-UHFFFAOYSA-N
Comment: Energy2
Num peaks: 17
25.00727645 2.3319686
27.02292652 2.440683661
39.02292652 7.952481798
41.03857658 10.8805706
43.05422664 1.869642502
49.00727645 2.902458858
63.02292652 1.66797432
65.03857658 2.386948331
69.0334912 1.957890249
79.05422664 4.116091174
91.05422664 11.3424607
93.06987671 6.744715082
103.0542266 5.787058497
105.0698767 1.72410151
117.0698767 5.472526141
119.0855268 9.054453154
121.1011768 1.594251409

Name: +ve in-silico MS/MS by CFM-ID for NIKBSMYNKTUHIF-VOTSOKGWSA-N
ID: NIKBSMYNKTUHIF-VOTSOKGWSA-N
Comment: Energy0
Num peaks: 6
91.05422664 3.916518524
103.0542266 2.488223051
129.0698767 7.654977374
133.0647913 3.065294309
147.0804414 23.42096051
165.0910061 43.29171808

Name: +ve in-silico MS/MS by CFM-ID for NIKBSMYNKTUHIF-VOTSOKGWSA-N
ID: NIKBSMYNKTUHIF-VOTSOKGWSA-N
Comment: Energy1
Num peaks: 13
53.00219107 2.030717476
55.01784114 1.682808766
69.0334912 2.475193885
71.01275576 2.642978052
73.02840582 3.39922784
87.04405588 1.875304263
91.05422664 6.406633991
93.06987671 1.452290841
103.0542266 7.491539417
105.0698767 2.723771296
129.0698767 15.77658296
147.0804414 18.61150631
165.0910061 13.9162341

Name: +ve in-silico MS/MS by CFM-ID for NIKBSMYNKTUHIF-VOTSOKGWSA-N
ID: NIKBSMYNKTUHIF-VOTSOKGWSA-N
Comment: Energy2
Num peaks: 26
41.00219107 1.890937827
43.01784114 3.045741006
45.0334912 1.558136518
49.00727645 1.522050731
51.02292652 1.246824416
53.00219107 2.610305272
55.01784114 4.113535833
61.02840582 1.466638497
63.02292652 1.28917657
65.03857658 1.723204473
67.01784114 2.451205999
69.0334912 3.038834221
75.02292652 2.273656066
77.03857658 1.374487774
79.05422664 1.622735809
91.05422664 7.990785779
93.06987671 1.686583292
101.0385766 1.688056909
103.0542266 8.610225918
105.0698767 5.345442583
107.0855268 1.510989056
109.1011768 2.27872583
115.0542266 4.808037706
117.0698767 2.581027781
129.0698767 10.06686959
147.0804414 2.437649635

Name: +ve in-silico MS/MS by CFM-ID for RAGVOZLLZGAOEV-BQYQJAHWSA-N
ID: RAGVOZLLZGAOEV-BQYQJAHWSA-N
Comment: Energy0
Num peaks: 6
101.0385766 2.554709283
103.0542266 4.681771511
105.0698767 5.385338502
129.0698767 7.178702079
131.0491413 4.012647453
147.0804414 69.44598876

Name: +ve in-silico MS/MS by CFM-ID for RAGVOZLLZGAOEV-BQYQJAHWSA-N
ID: RAGVOZLLZGAOEV-BQYQJAHWSA-N
Comment: Energy1
Num peaks: 6
69.0334912 8.449910078
103.0542266 3.876980754
105.0698767 5.182076979
129.0698767 8.321816391
131.0491413 5.571854526
147.0804414 51.84595706

Name: +ve in-silico MS/MS by CFM-ID for RAGVOZLLZGAOEV-BQYQJAHWSA-N
ID: RAGVOZLLZGAOEV-BQYQJAHWSA-N
Comment: Energy2
Num peaks: 16
25.00727645 1.889186032
41.00219107 2.174789795
43.01784114 1.71925658
49.00727645 10.46129627
51.02292652 10.2101894
63.02292652 3.069018081
67.01784114 2.455783105
69.0334912 3.563607651
75.02292652 2.091923947
77.03857658 2.28738352
79.05422664 5.027934463
89.03857658 2.68134802
101.0385766 8.480066264
103.0542266 13.46630442
105.0698767 4.30813236
129.0698767 6.884834252

Name: +ve in-silico MS/MS by CFM-ID for XEHCRPMUQCZPMX-AATRIKPKSA-N
ID: XEHCRPMUQCZPMX-AATRIKPKSA-N
Comment: Energy0
Num peaks: 6
57.0334912 1.255002585
107.0491413 2.859556779
119.0491413 2.107282209
121.0647913 1.71864641
147.0804414 61.27861107
165.0910061 21.30053493

Name: +ve in-silico MS/MS by CFM-ID for XEHCRPMUQCZPMX-AATRIKPKSA-N
ID: XEHCRPMUQCZPMX-AATRIKPKSA-N
Comment: Energy1
Num peaks: 13
39.02292652 1.896658352
51.02292652 2.040586905
53.03857658 4.105880448
57.0334912 3.561362932
105.0698767 1.955307344
107.0491413 7.327147214
119.0491413 2.00226635
119.0855268 2.212923971
121.0647913 2.215372993
129.0698767 1.811122446
131.0491413 1.681272354
147.0804414 38.42827348
165.0910061 11.37451521

Name: +ve in-silico MS/MS by CFM-ID for XEHCRPMUQCZPMX-AATRIKPKSA-N
ID: XEHCRPMUQCZPMX-AATRIKPKSA-N
Comment: Energy2
Num peaks: 20
39.02292652 7.251778715
49.00727645 2.791166061
51.02292652 4.387502441
53.03857658 5.581155316
63.02292652 4.104555164
65.03857658 3.575292085
79.05422664 3.292519662
91.05422664 2.564953297
101.0385766 3.242574857
103.0542266 3.230709859
105.0698767 3.402866203
107.0491413 8.329912339
115.0542266 2.193936395
117.0698767 3.002830124
119.0491413 3.203461884
119.0855268 6.522301441
121.0647913 2.326608634
129.0698767 3.148053333
131.0491413 4.652748831
147.0804414 4.974940237

Name: +ve in-silico MS/MS by CFM-ID for BBFNHPCLQITQGM-UHFFFAOYSA-N
ID: BBFNHPCLQITQGM-UHFFFAOYSA-N
Comment: Energy0
Num peaks: 6
79.05422664 1.464390817
91.05422664 1.249898084
93.06987671 1.226105873
105.0334912 1.255680321
147.0804414 28.70896843
165.0910061 57.40373801

Name: +ve in-silico MS/MS by CFM-ID for BBFNHPCLQITQGM-UHFFFAOYSA-N
ID: BBFNHPCLQITQGM-UHFFFAOYSA-N
Comment: Energy1
Num peaks: 10
59.04914126 2.282243383
79.05422664 4.809200233
91.05422664 11.99358993
93.06987671 3.376767573
95.08552677 3.505787352
105.0334912 3.642322254
107.0491413 8.147038537
129.0698767 3.24390762
147.0804414 19.2447427
165.0910061 20.93024985

Name: +ve in-silico MS/MS by CFM-ID for BBFNHPCLQITQGM-UHFFFAOYSA-N
ID: BBFNHPCLQITQGM-UHFFFAOYSA-N
Comment: Energy2
Num peaks: 16
39.02292652 5.250010511
41.03857658 4.341831236
43.05422664 8.353784727
45.0334912 1.496556843
49.00727645 5.559523475
51.02292652 4.226946727
57.0334912 1.380830009
63.02292652 6.850646994
65.03857658 2.670606402
79.05422664 6.208416957
91.05422664 8.336614532
93.06987671 5.838291156
105.0334912 10.68868349
107.0491413 3.418517935
131.0491413 2.25483828
147.0804414 3.230882051

Name: +ve in-silico MS/MS by CFM-ID for RWMGQGIAEZVPKY-UHFFFAOYSA-N
ID: RWMGQGIAEZVPKY-UHFFFAOYSA-N
Comment: Energy0
Num peaks: 6
91.05422664 2.40886882
105.0698767 2.533595833
129.0698767 5.843446274
133.0647913 6.003610237
147.0804414 29.06453379
165.0910061 40.04156818

Name: +ve in-silico MS/MS by CFM-ID for RWMGQGIAEZVPKY-UHFFFAOYSA-N
ID: RWMGQGIAEZVPKY-UHFFFAOYSA-N
Comment: Energy1
Num peaks: 13
55.01784114 2.364973124
59.01275576 2.581148731
69.0334912 1.977788255
73.02840582 3.355477131
87.04405588 2.166446455
91.05422664 12.15551631
93.06987671 2.489692537
105.0698767 7.132103634
117.0698767 1.864038858
129.0698767 8.50576933
133.0647913 2.933820375
147.0804414 19.4948019
165.0910061 14.23169986

Name: +ve in-silico MS/MS by CFM-ID for RWMGQGIAEZVPKY-UHFFFAOYSA-N
ID: RWMGQGIAEZVPKY-UHFFFAOYSA-N
Comment: Energy2
Num peaks: 27
39.02292652 1.251647821
41.00219107 3.279732775
43.01784114 1.48050346
49.00727645 2.496850364
51.02292652 1.720024193
53.00219107 1.932218933
55.01784114 5.517695644
56.99710569 1.598911165
59.01275576 2.559963554
63.02292652 1.567056632
65.03857658 2.159267365
67.01784114 1.684962838
69.0334912 2.211212066
73.02840582 1.444546224
77.03857658 1.954363608
79.05422664 3.038438577
89.03857658 1.23813959
91.05422664 12.80233336
93.06987671 3.057584031
103.0542266 5.871110114
105.0698767 9.316700993
107.0855268 2.575707784
115.0542266 1.295602223
117.0698767 2.5525947
119.0855268 1.326433
129.0698767 3.100397392
147.0804414 1.598586693

Name: +ve in-silico MS/MS by CFM-ID for MUVVFSVVVHYLMQ-UHFFFAOYSA-N
ID: MUVVFSVVVHYLMQ-UHFFFAOYSA-N
Comment: Energy0
Num peaks: 6
57.0334912 1.857030867
105.0334912 1.265520098
107.0491413 6.578273857
129.0698767 14.45970137
147.0804414 41.6366879
165.0910061 24.80368652

Name: +ve in-silico MS/MS by CFM-ID for MUVVFSVVVHYLMQ-UHFFFAOYSA-N
ID: MUVVFSVVVHYLMQ-UHFFFAOYSA-N
Comment: Energy1
Num peaks: 7
57.0334912 5.504493486
79.05422664 4.441935654
105.0334912 5.240474186
107.0491413 19.29871745
129.0698767 17.38073222
147.0804414 20.61394196
165.0910061 8.608769661

Name: +ve in-silico MS/MS by CFM-ID for MUVVFSVVVHYLMQ-UHFFFAOYSA-N
ID: MUVVFSVVVHYLMQ-UHFFFAOYSA-N
Comment: Energy2
Num peaks: 16
39.02292652 9.250737168
41.00219107 2.225004604
41.03857658 7.051689319
43.01784114 2.534266213
49.00727645 5.484758923
51.02292652 4.157633381
63.02292652 6.967456919
65.03857658 2.344040654
69.0334912 2.569979509
79.05422664 6.442223088
103.0542266 2.96132316
105.0334912 5.942598964
105.0698767 2.466683441
107.0491413 9.832762708
129.0698767 7.897746731
147.0804414 3.05358768

Name: +ve in-silico MS/MS by CFM-ID for ZOXCMZXXNOSBHU-UHFFFAOYSA-N
ID: ZOXCMZXXNOSBHU-UHFFFAOYSA-N
Comment: Energy0
Num peaks: 6
107.0491413 1.801965966
121.0647913 2.433043414
133.0647913 3.587564177
135.0804414 4.236577348
147.0804414 16.92200034
165.0910061 58.1116333

Name: +ve in-silico MS/MS by CFM-ID for ZOXCMZXXNOSBHU-UHFFFAOYSA-N
ID: ZOXCMZXXNOSBHU-UHFFFAOYSA-N
Comment: Energy1
Num peaks: 13
39.02292652 1.455156941
43.01784114 6.330526551
45.0334912 2.254698354
55.01784114 1.761367609
57.0334912 4.282627354
107.0491413 4.503910641
109.0647913 1.606184135
121.0647913 6.684145154
133.0647913 4.210997101
135.0804414 6.898957675
137.0960915 1.586272295
147.0804414 14.88238525
165.0910061 24.58069842

Name: +ve in-silico MS/MS by CFM-ID for ZOXCMZXXNOSBHU-UHFFFAOYSA-N
ID: ZOXCMZXXNOSBHU-UHFFFAOYSA-N
Comment: Energy2
Num peaks: 31
15.02292652 1.887052237
25.00727645 2.850412861
27.02292652 2.438223213
29.00219107 1.286943901
39.02292652 2.861945039
41.00219107 2.808590507
41.03857658 1.181396831
43.01784114 5.413571449
49.00727645 2.318111415
51.02292652 2.343878264
53.00219107 3.827010176
55.01784114 3.05551924
57.0334912 2.146379185
63.02292652 3.714646263
65.03857658 2.61375941
75.02292652 1.855677518
77.03857658 3.563097166
79.05422664 2.92202261
89.03857658 1.59250191
91.05422664 5.619947246
93.06987671 1.693798202
95.04914126 1.287978558
103.0542266 3.177819415
105.0334912 1.886180647
105.0698767 2.488318735
107.0491413 5.33135719
117.0698767 1.464532217
119.0491413 1.174617992
121.0647913 2.993085487
133.0647913 1.428496932
135.0804414 1.663240288

Name: +ve in-silico MS/MS by CFM-ID for NYICIIFSBJOBKE-UHFFFAOYSA-N
ID: NYICIIFSBJOBKE-UHFFFAOYSA-N
Comment: Energy0
Num peaks: 6
45.0334912 2.006512717
107.0491413 1.617783368
121.0647913 3.507812326
133.0647913 4.995989734
147.0804414 38.27080481
165.0910061 36.60935965

Name: +ve in-silico MS/MS by CFM-ID for NYICIIFSBJOBKE-UHFFFAOYSA-N
ID: NYICIIFSBJOBKE-UHFFFAOYSA-N
Comment: Energy1
Num peaks: 11
39.02292652 3.858527293
41.00219107 3.481586166
43.01784114 2.324479865
57.0334912 2.345924401
107.0491413 4.050059417
115.0542266 1.799975597
117.0698767 1.871380177
121.0647913 3.637187037
133.0647913 4.335310435
147.0804414 37.26615798
165.0910061 15.24008576

Name: +ve in-silico MS/MS by CFM-ID for NYICIIFSBJOBKE-UHFFFAOYSA-N
ID: NYICIIFSBJOBKE-UHFFFAOYSA-N
Comment: Energy2
Num peaks: 26
25.00727645 2.66338575
27.02292652 2.104169066
39.02292652 4.58967877
41.00219107 2.046006102
41.03857658 2.435422845
43.01784114 1.776590575
45.0334912 1.605706556
49.00727645 2.127627921
51.02292652 2.276277854
53.00219107 1.939483918
63.02292652 3.551693565
65.03857658 2.50256556
77.03857658 2.8310118
89.03857658 3.345628342
91.05422664 4.915406287
101.0385766 4.544515049
103.0542266 5.722337312
105.0334912 1.833764862
107.0491413 6.452430981
115.0542266 3.303038197
117.0698767 3.877409668
119.0491413 1.729616792
121.0647913 3.84413041
131.0491413 3.139816843
133.0647913 1.616958843
147.0804414 3.364116322

Name: +ve in-silico MS/MS by CFM-ID for BWHOZHOGCMHOBV-UHFFFAOYSA-N
ID: BWHOZHOGCMHOBV-UHFFFAOYSA-N
Comment: Energy0
Num peaks: 6
101.0385766 2.113591743
103.0542266 3.776563242
105.0698767 4.040743323
129.0698767 36.72143349
131.0491413 1.898879674
147.0804414 46.43536488

Name: +ve in-silico MS/MS by CFM-ID for BWHOZHOGCMHOBV-UHFFFAOYSA-N
ID: BWHOZHOGCMHOBV-UHFFFAOYSA-N
Comment: Energy1
Num peaks: 6
51.02292652 3.397157392
69.0334912 3.896818014
103.0542266 3.504575395
105.0698767 3.599912981
129.0698767 40.93820512
147.0804414 30.34730735

Name: +ve in-silico MS/MS by CFM-ID for BWHOZHOGCMHOBV-UHFFFAOYSA-N
ID: BWHOZHOGCMHOBV-UHFFFAOYSA-N
Comment: Energy2
Num peaks: 14
25.00727645 1.860857003
41.00219107 1.738289805
49.00727645 11.87109255
51.02292652 11.63701056
63.02292652 2.387899921
69.0334912 1.972778739
75.02292652 2.729978287
77.03857658 1.781285098
79.05422664 5.252605897
89.03857658 2.958830985
101.0385766 9.350553727
103.0542266 14.96134433
105.0698767 4.069687789
129.0698767 9.160636434

Name: +ve in-silico MS/MS by CFM-ID for KXUDZZUURXIMDW-UHFFFAOYSA-N
ID: KXUDZZUURXIMDW-UHFFFAOYSA-N
Comment: Energy0
Num peaks: 6
117.0698767 0.990888527
119.0855268 9.74891692
121.1011768 0.9526895097
129.0698767 4.024311539
147.0804414 28.54362132
165.0910061 41.71550543

Name: +ve in-silico MS/MS by CFM-ID for KXUDZZUURXIMDW-UHFFFAOYSA-N
ID: KXUDZZUURXIMDW-UHFFFAOYSA-N
Comment: Energy1
Num peaks: 24
39.02292652 1.465319596
41.03857658 1.436745614
43.05422664 2.309375296
49.00727645 1.429324723
57.06987671 2.28359379
63.02292652 1.293810551
68.99710569 1.719934704
69.06987671 1.74739469
71.08552677 3.121439687
79.05422664 1.489204124
81.06987671 1.163825706
89.00219107 1.16822323
91.05422664 1.307398946
92.99710569 1.710703778
95.08552677 1.445019692
103.0542266 2.694788785
105.0698767 1.83096702
107.0127558 1.917944114
117.0698767 1.204518
119.0855268 20.4604146
121.1011768 1.918574063
129.0698767 3.370403323
147.0804414 12.07022171
165.0910061 10.37787144

Name: +ve in-silico MS/MS by CFM-ID for KXUDZZUURXIMDW-UHFFFAOYSA-N
ID: KXUDZZUURXIMDW-UHFFFAOYSA-N
Comment: Energy2
Num peaks: 24
25.00727645 1.582995517
39.02292652 5.146207811
41.03857658 6.543910343
43.05422664 6.678572459
45.06987671 1.174323764
49.00727645 7.21212343
51.02292652 3.180175872
53.03857658 6.198520201
55.05422664 3.185501662
57.06987671 3.070104209
63.02292652 5.828104175
65.03857658 2.095167634
67.05422664 2.172331975
68.99710569 2.414184161
69.06987671 1.732318318
71.08552677 2.221896218
75.02292652 4.581064482
77.03857658 2.720302733
79.05422664 2.545237435
89.00219107 1.148622606
89.03857658 2.120242031
103.0542266 3.589463527
105.0698767 1.509302348
119.0855268 2.054537976

Name: +ve in-silico MS/MS by CFM-ID for HTGIYTJIJNBMHL-UHFFFAOYSA-N
ID: HTGIYTJIJNBMHL-UHFFFAOYSA-N
Comment: Energy0
Num peaks: 6
73.00727645 1.711976175
75.02292652 4.570279645
77.03857658 1.781234426
115.0542266 2.939402781
129.0698767 37.21886262
147.0804414 34.86715724

Name: +ve in-silico MS/MS by CFM-ID for HTGIYTJIJNBMHL-UHFFFAOYSA-N
ID: HTGIYTJIJNBMHL-UHFFFAOYSA-N
Comment: Energy1
Num peaks: 17
39.02292652 5.38725819
41.03857658 3.993600165
49.00727645 2.997030866
51.02292652 3.764736
53.03857658 2.225403397
55.01784114 8.620196629
57.0334912 3.627006759
59.04914126 3.163859461
67.01784114 2.158858621
69.0334912 2.281042874
73.00727645 7.639402411
75.02292652 9.406087767
77.03857658 8.736605678
87.02292652 2.747806267
89.03857658 2.723074175
129.0698767 9.128367857
147.0804414 3.501222383

Name: +ve in-silico MS/MS by CFM-ID for HTGIYTJIJNBMHL-UHFFFAOYSA-N
ID: HTGIYTJIJNBMHL-UHFFFAOYSA-N
Comment: Energy2
Num peaks: 15
39.02292652 8.952623541
41.03857658 4.218888517
49.00727645 7.381603313
51.02292652 9.562514352
53.03857658 2.657616791
55.01784114 1.43062134
63.02292652 8.555822816
65.03857658 2.697544505
73.00727645 9.337467973
75.02292652 11.31831296
77.03857658 5.86079901
87.02292652 2.826517126
89.03857658 1.711892982
101.0385766 1.68197707
129.0698767 2.200324318

Name: +ve in-silico MS/MS by CFM-ID for JAZZIHJCFPWOSV-LURJTMIESA-N
ID: JAZZIHJCFPWOSV-LURJTMIESA-N
Comment: Energy0
Num peaks: 6
63.02292652 1.801822155
71.04914126 1.376350308
115.0542266 3.122457047
129.0698767 39.30642054
131.0491413 1.396431713
147.0804414 37.27019567

Name: +ve in-silico MS/MS by CFM-ID for JAZZIHJCFPWOSV-LURJTMIESA-N
ID: JAZZIHJCFPWOSV-LURJTMIESA-N
Comment: Energy1
Num peaks: 18
41.03857658 1.72575411
49.00727645 1.937775362
51.02292652 5.471098013
53.03857658 5.003032059
55.05422664 4.700408063
63.02292652 12.7133821
65.03857658 3.888098751
69.0334912 5.265236563
71.04914126 4.275823328
73.00727645 3.237351772
73.06479133 3.724030739
75.02292652 3.640399374
79.05422664 1.998989497
81.0334912 2.59705128
83.04914126 2.734542033
87.02292652 1.748996007
129.0698767 12.1683783
147.0804414 4.710867069

Name: +ve in-silico MS/MS by CFM-ID for JAZZIHJCFPWOSV-LURJTMIESA-N
ID: JAZZIHJCFPWOSV-LURJTMIESA-N
Comment: Energy2
Num peaks: 19
25.00727645 1.309813894
27.02292652 2.032522842
39.02292652 4.972978807
41.03857658 7.935502463
49.00727645 10.22311705
51.02292652 4.716371024
53.03857658 3.742140403
55.01784114 1.439063735
55.05422664 4.444587215
63.02292652 9.120058268
65.03857658 3.795873063
73.00727645 2.569126114
75.02292652 2.684777868
77.03857658 2.246070151
79.05422664 2.799121739
87.02292652 7.997147424
89.03857658 2.56798276
101.0385766 3.085341978
129.0698767 2.743582252

Name: +ve in-silico MS/MS by CFM-ID for DAGXMELQLQNAGN-ONEGZZNKSA-N
ID: DAGXMELQLQNAGN-ONEGZZNKSA-N
Comment: Energy0
Num peaks: 6
39.02292652 1.520783354
41.03857658 1.121546115
81.06987671 1.336071785
95.08552677 3.457195061
107.0855268 17.41497949
125.0960915 58.95370876

Name: +ve in-silico MS/MS by CFM-ID for DAGXMELQLQNAGN-ONEGZZNKSA-N
ID: DAGXMELQLQNAGN-ONEGZZNKSA-N
Comment: Energy1
Num peaks: 19
39.02292652 5.164319716
41.03857658 3.308975671
43.01784114 2.918414354
45.0334912 2.418814705
51.02292652 1.970998601
53.03857658 3.694540088
55.01784114 1.50425033
57.0334912 1.969719212
65.03857658 2.530659811
67.05422664 3.36303856
71.04914126 1.754516196
79.05422664 1.828404797
81.0334912 3.644832794
81.06987671 4.324348049
83.04914126 2.452639779
85.06479133 1.69571251
95.08552677 5.250460106
107.0855268 12.26817896
125.0960915 19.36914907

Name: +ve in-silico MS/MS by CFM-ID for DAGXMELQLQNAGN-ONEGZZNKSA-N
ID: DAGXMELQLQNAGN-ONEGZZNKSA-N
Comment: Energy2
Num peaks: 18
25.00727645 3.237641033
27.02292652 3.026994127
39.02292652 13.93474198
41.00219107 2.19103384
41.03857658 10.73690603
43.01784114 3.334404848
43.05422664 2.678645524
51.02292652 6.053310831
53.00219107 2.645959098
53.03857658 9.682911259
55.01784114 2.657253545
55.05422664 4.679900008
57.0334912 1.872932327
65.03857658 3.217794846
67.01784114 1.728564533
67.05422664 4.623562789
79.05422664 2.008247829
81.06987671 1.93348786

Name: +ve in-silico MS/MS by CFM-ID for JLRXGFYYIORWGF-NSLJXJERSA-N
ID: JLRXGFYYIORWGF-NSLJXJERSA-N
Comment: Energy0
Num peaks: 9
57.0334912 4.008403269
65.03857658 2.378382822
67.05422664 8.370503974
69.06987671 4.881625848
95.04914126 2.923362316
95.08552677 3.308676513
97.06479133 2.219918239
107.0855268 6.059546294
125.0960915 47.10966642

Name: +ve in-silico MS/MS by CFM-ID for JLRXGFYYIORWGF-NSLJXJERSA-N
ID: JLRXGFYYIORWGF-NSLJXJERSA-N
Comment: Energy1
Num peaks: 14
51.02292652 4.807133953
53.00219107 7.447885424
53.03857658 3.15874802
55.01784114 3.787529165
55.05422664 4.981680562
65.03857658 3.054533324
67.05422664 12.02447637
69.0334912 6.283564116
69.06987671 4.651854472
71.08552677 2.662113685
95.08552677 2.841538618
97.10117684 2.994551448
107.0855268 5.544847633
125.0960915 17.49497459

Name: +ve in-silico MS/MS by CFM-ID for JLRXGFYYIORWGF-NSLJXJERSA-N
ID: JLRXGFYYIORWGF-NSLJXJERSA-N
Comment: Energy2
Num peaks: 12
39.02292652 10.2467694
41.03857658 3.662258835
51.02292652 8.458683698
53.00219107 4.482658813
53.03857658 16.66947677
55.01784114 3.795496751
55.05422664 11.82186805
65.03857658 3.947105615
67.05422664 8.610263812
69.0334912 2.85010029
69.06987671 4.115306416
79.05422664 3.835415629

Name: +ve in-silico MS/MS by CFM-ID for KNECBQPKWOLHOS-VOTSOKGWSA-N
ID: KNECBQPKWOLHOS-VOTSOKGWSA-N
Comment: Energy0
Num peaks: 6
81.06987671 2.873737301
95.08552677 4.842659532
97.10117684 2.205119365
107.0855268 16.06849968
109.0647913 3.879229187
125.0960915 52.35727992

Name: +ve in-silico MS/MS by CFM-ID for KNECBQPKWOLHOS-VOTSOKGWSA-N
ID: KNECBQPKWOLHOS-VOTSOKGWSA-N
Comment: Energy1
Num peaks: 18
39.02292652 2.778308795
41.03857658 3.471741327
51.02292652 2.623624063
53.03857658 2.337211099
55.01784114 2.83547009
55.05422664 3.52310536
65.03857658 2.637600887
67.05422664 2.099428856
69.0334912 2.161660102
69.06987671 2.781494663
79.05422664 1.93663395
81.06987671 5.342890275
83.04914126 1.960493631
83.08552677 1.83341272
95.08552677 3.074715721
107.0855268 13.34368698
109.0647913 4.769041938
125.0960915 21.21280899

Name: +ve in-silico MS/MS by CFM-ID for KNECBQPKWOLHOS-VOTSOKGWSA-N
ID: KNECBQPKWOLHOS-VOTSOKGWSA-N
Comment: Energy2
Num peaks: 16
25.00727645 2.554420957
39.02292652 16.16242639
41.00219107 1.669595081
41.03857658 12.80724492
43.01784114 1.506127035
43.05422664 1.686198352
51.02292652 5.931212332
53.00219107 2.72500747
53.03857658 9.222982321
55.01784114 3.659523926
55.05422664 8.462025496
65.03857658 3.356492937
67.05422664 4.324904898
69.06987671 2.828913064
81.06987671 2.878897678
95.08552677 1.465012343

Name: +ve in-silico MS/MS by CFM-ID for DVVATNQISMINCX-SCFJQAPRSA-N
ID: DVVATNQISMINCX-SCFJQAPRSA-N
Comment: Energy0
Num peaks: 6
81.06987671 2.810391445
83.08552677 2.17265202
95.08552677 4.911523845
97.10117684 2.263776458
107.0855268 16.12636966
125.0960915 53.80934011

Name: +ve in-silico MS/MS by CFM-ID for DVVATNQISMINCX-SCFJQAPRSA-N
ID: DVVATNQISMINCX-SCFJQAPRSA-N
Comment: Energy1
Num peaks: 18
39.02292652 2.718792579
41.03857658 1.927689933
43.05422664 3.374238854
53.03857658 5.562526238
55.01784114 2.744372133
55.05422664 4.228686047
57.06987671 2.708723144
65.03857658 2.127375411
67.01784114 2.943741407
67.05422664 1.823037933
69.0334912 1.978234423
69.06987671 2.744041466
81.0334912 2.005321763
81.06987671 5.245757169
83.08552677 1.807789054
95.08552677 2.957466366
107.0855268 12.46270776
125.0960915 21.36096878

Name: +ve in-silico MS/MS by CFM-ID for DVVATNQISMINCX-SCFJQAPRSA-N
ID: DVVATNQISMINCX-SCFJQAPRSA-N
Comment: Energy2
Num peaks: 16
25.00727645 2.616535961
39.02292652 14.72044244
41.00219107 1.70545645
41.03857658 8.675293322
43.05422664 10.39967284
49.00727645 2.133178078
51.02292652 6.170183083
53.00219107 2.689167942
53.03857658 5.942654178
55.01784114 3.640308257
55.05422664 6.677998174
57.06987671 3.468745162
65.03857658 4.210683686
67.05422664 3.213990121
69.06987671 3.059393575
81.06987671 2.255009355

Name: +ve in-silico MS/MS by CFM-ID for CBXNRMOWVZUZQA-BRXUXDTNSA-N
ID: CBXNRMOWVZUZQA-BRXUXDTNSA-N
Comment: Energy0
Num peaks: 6
81.06987671 2.95582838
83.08552677 2.200549998
95.08552677 4.946000321
97.10117684 2.279012874
107.0855268 16.34427089
125.0960915 53.92500787

Name: +ve in-silico MS/MS by CFM-ID for CBXNRMOWVZUZQA-BRXUXDTNSA-N
ID: CBXNRMOWVZUZQA-BRXUXDTNSA-N
Comment: Energy1
Num peaks: 18
39.02292652 2.847293365
41.03857658 3.541014846
51.02292652 2.684241597
53.03857658 2.455355702
55.01784114 2.890882038
55.05422664 3.573771036
65.03857658 2.686059852
67.05422664 1.972586816
69.0334912 2.166386985
69.06987671 2.916651701
79.05422664 2.017133658
81.06987671 5.60815078
83.04914126 2.065748073
83.08552677 1.923630412
95.08552677 3.22915941
97.10117684 1.96338576
107.0855268 14.1428464
125.0960915 22.7861801

Name: +ve in-silico MS/MS by CFM-ID for CBXNRMOWVZUZQA-BRXUXDTNSA-N
ID: CBXNRMOWVZUZQA-BRXUXDTNSA-N
Comment: Energy2
Num peaks: 15
25.00727645 2.545992962
39.02292652 16.73952608
41.00219107 1.725571811
41.03857658 13.53370406
43.05422664 2.040263305
51.02292652 6.008646466
53.00219107 2.613919876
53.03857658 9.996437699
55.01784114 3.759183921
55.05422664 8.499571264
65.03857658 3.349325681
67.05422664 3.652454386
69.06987671 2.935616347
79.05422664 2.095265379
81.06987671 2.101443227

Name: +ve in-silico MS/MS by CFM-ID for KSKXSFZGARKWOW-GQCTYLIASA-N
ID: KSKXSFZGARKWOW-GQCTYLIASA-N
Comment: Energy0
Num peaks: 6
81.0334912 3.094174519
81.06987671 3.227337986
83.04914126 3.31005013
83.08552677 3.499386011
107.0855268 29.70788774
125.0960915 38.6152649

Name: +ve in-silico MS/MS by CFM-ID for KSKXSFZGARKWOW-GQCTYLIASA-N
ID: KSKXSFZGARKWOW-GQCTYLIASA-N
Comment: Energy1
Num peaks: 10
39.02292652 4.012438031
51.02292652 3.319855809
55.05422664 7.836036631
65.03857658 7.588506944
67.05422664 11.34183508
69.0334912 3.445065916
81.0334912 2.327715656
83.08552677 2.239903475
107.0855268 21.6391972
125.0960915 16.64643585

Name: +ve in-silico MS/MS by CFM-ID for KSKXSFZGARKWOW-GQCTYLIASA-N
ID: KSKXSFZGARKWOW-GQCTYLIASA-N
Comment: Energy2
Num peaks: 11
39.02292652 7.771577218
41.03857658 4.331867891
49.00727645 7.881298235
51.02292652 14.76892107
55.05422664 14.87003325
65.03857658 8.840954996
67.05422664 10.0168494
69.0334912 2.720001425
79.05422664 2.703695437
81.06987671 3.546677067
91.05422664 2.984169472

Name: +ve in-silico MS/MS by CFM-ID for WAMKWBHYPYBEJY-UHFFFAOYSA-N
ID: WAMKWBHYPYBEJY-UHFFFAOYSA-N
Comment: Energy0
Num peaks: 6
53.03857658 2.61384509
55.05422664 4.36015419
105.0334912 1.875676068
107.0491413 2.137654423
147.0804414 10.01723107
165.0910061 66.07426791

Name: +ve in-silico MS/MS by CFM-ID for WAMKWBHYPYBEJY-UHFFFAOYSA-N
ID: WAMKWBHYPYBEJY-UHFFFAOYSA-N
Comment: Energy1
Num peaks: 11
51.02292652 4.587639985
53.03857658 5.560088346
55.05422664 3.521956651
79.01784114 4.338970093
81.0334912 5.977718854
83.04914126 6.01347335
105.0334912 2.966713263
107.0491413 3.716149642
137.0960915 8.162756456
147.0804414 7.364001332
165.0910061 28.58121124

Name: +ve in-silico MS/MS by CFM-ID for WAMKWBHYPYBEJY-UHFFFAOYSA-N
ID: WAMKWBHYPYBEJY-UHFFFAOYSA-N
Comment: Energy2
Num peaks: 13
25.00727645 3.738272181
27.02292652 1.714688602
39.02292652 5.323539511
49.00727645 3.654729348
51.02292652 23.22610993
53.00219107 1.65700506
53.03857658 19.51507762
55.01784114 1.828774489
55.05422664 10.87095918
63.02292652 2.051633389
79.01784114 2.787174647
81.0334912 1.927319665
83.04914126 2.120882153

Name: +ve in-silico MS/MS by CFM-ID for AEFLONBTGZFSGQ-VKHMYHEASA-N
ID: AEFLONBTGZFSGQ-VKHMYHEASA-N
Comment: Energy0
Num peaks: 7
84.04439023 6.273433346
102.0549549 8.380660582
111.0552893 5.289184822
112.0393049 7.787351477
129.0658539 31.36927984
130.0498695 9.234212893
147.0764186 14.25458423

Name: +ve in-silico MS/MS by CFM-ID for AEFLONBTGZFSGQ-VKHMYHEASA-N
ID: AEFLONBTGZFSGQ-VKHMYHEASA-N
Comment: Energy1
Num peaks: 13
56.04947561 6.480482673
82.02874017 2.318682923
84.04439023 10.48260158
85.02840582 13.30475564
86.0600403 3.194797583
101.0709393 4.969714493
102.0549549 12.03083878
111.0552893 2.442246616
112.0393049 6.048792991
113.0233204 3.11058713
129.0658539 6.950157162
130.0498695 5.928006261
147.0764186 2.976805901

Name: +ve in-silico MS/MS by CFM-ID for AEFLONBTGZFSGQ-VKHMYHEASA-N
ID: AEFLONBTGZFSGQ-VKHMYHEASA-N
Comment: Energy2
Num peaks: 23
27.02292652 4.172744058
28.01817548 1.257015756
29.03857658 1.231766495
40.01817548 2.2139214
41.00219107 1.475406395
42.03382555 3.996804258
43.01784114 1.736916514
55.01784114 1.176855301
56.04947561 20.87423799
57.0334912 1.656564294
58.06512568 5.875443227
59.01275576 4.932014167
68.0130901 1.671477227
70.02874017 3.214928951
73.02840582 3.230592857
84.04439023 8.688612302
85.02840582 3.28562025
85.0396392 1.14525339
86.0600403 2.711684798
87.05528926 1.360672997
101.0709393 1.63941966
102.0549549 1.989437511
112.0393049 1.594568593

Name: +ve in-silico MS/MS by CFM-ID for LDYGRLNSOKABMM-UHFFFAOYSA-N
ID: LDYGRLNSOKABMM-UHFFFAOYSA-N
Comment: Energy0
Num peaks: 6
91.05422664 1.188438761
105.0698767 4.805480929
119.0855268 6.679582943
129.0698767 8.009799309
147.0804414 49.06777263
165.0910061 20.87734289

Name: +ve in-silico MS/MS by CFM-ID for LDYGRLNSOKABMM-UHFFFAOYSA-N
ID: LDYGRLNSOKABMM-UHFFFAOYSA-N
Comment: Energy1
Num peaks: 9
73.02840582 1.912710866
91.05422664 3.035177045
103.0542266 2.605601192
105.0698767 11.16420981
119.0855268 22.85747136
121.1011768 2.078215244
129.0698767 6.517765812
147.0804414 21.54776429
165.0910061 9.413718846

Name: +ve in-silico MS/MS by CFM-ID for LDYGRLNSOKABMM-UHFFFAOYSA-N
ID: LDYGRLNSOKABMM-UHFFFAOYSA-N
Comment: Energy2
Num peaks: 20
27.02292652 3.057662033
41.00219107 1.750746331
43.01784114 1.988338326
49.00727645 1.57626603
51.02292652 1.715132972
53.00219107 1.238301262
59.01275576 2.414277489
65.03857658 2.327077379
68.99710569 2.133211263
75.02292652 2.901303638
77.03857658 4.793884028
79.05422664 2.877966136
91.05422664 7.665569642
93.06987671 2.806451671
103.0542266 13.89010038
105.0698767 14.68955453
117.0698767 3.00093457
119.0855268 6.468441564
121.1011768 1.69492979
147.0804414 1.241309453

Name: +ve in-silico MS/MS by CFM-ID for MCIIDRLDHRQKPH-QMMMGPOBSA-N
ID: MCIIDRLDHRQKPH-QMMMGPOBSA-N
Comment: Energy0
Num peaks: 6
87.04405588 1.982143086
91.05422664 3.885020915
117.0698767 2.520870567
119.0855268 15.5752273
147.0804414 31.29680261
165.0910061 34.40271735

Name: +ve in-silico MS/MS by CFM-ID for MCIIDRLDHRQKPH-QMMMGPOBSA-N
ID: MCIIDRLDHRQKPH-QMMMGPOBSA-N
Comment: Energy1
Num peaks: 11
41.03857658 3.694248076
53.00219107 2.505879157
69.0334912 3.104119615
87.04405588 3.182571989
91.05422664 9.465610549
93.06987671 2.444055758
117.0698767 3.351425351
119.0855268 22.16798432
121.1011768 3.193024532
147.0804414 20.45956922
165.0910061 8.685350123

Name: +ve in-silico MS/MS by CFM-ID for MCIIDRLDHRQKPH-QMMMGPOBSA-N
ID: MCIIDRLDHRQKPH-QMMMGPOBSA-N
Comment: Energy2
Num peaks: 17
25.00727645 2.3319686
27.02292652 2.440683661
39.02292652 7.952481798
41.03857658 10.8805706
43.05422664 1.869642502
49.00727645 2.902458858
63.02292652 1.66797432
65.03857658 2.386948331
69.0334912 1.957890249
79.05422664 4.116091174
91.05422664 11.3424607
93.06987671 6.744715082
103.0542266 5.787058497
105.0698767 1.72410151
117.0698767 5.472526141
119.0855268 9.054453154
121.1011768 1.594251409

Name: +ve in-silico MS/MS by CFM-ID for BJIOGJUNALELMI-UHFFFAOYSA-N
ID: BJIOGJUNALELMI-UHFFFAOYSA-N
Comment: Energy0
Num peaks: 6
41.03857658 2.173620628
123.0440559 2.056194745
133.0647913 1.653923847
135.0440559 3.376140909
137.0597059 1.701675157
165.0910061 76.64325085

Name: +ve in-silico MS/MS by CFM-ID for BJIOGJUNALELMI-UHFFFAOYSA-N
ID: BJIOGJUNALELMI-UHFFFAOYSA-N
Comment: Energy1
Num peaks: 17
25.00727645 1.609618245
39.02292652 2.46155293
41.03857658 7.736666875
79.05422664 1.068402476
105.0334912 1.264571798
105.0698767 1.730995983
121.0647913 2.022128859
123.0440559 3.872146013
125.0597059 1.110505544
133.0647913 3.734108397
135.0440559 2.782380514
135.0804414 4.993657076
137.0597059 2.239449524
137.0960915 4.37986758
139.075356 1.142722672
149.0597059 1.952912423
165.0910061 36.10649536

Name: +ve in-silico MS/MS by CFM-ID for BJIOGJUNALELMI-UHFFFAOYSA-N
ID: BJIOGJUNALELMI-UHFFFAOYSA-N
Comment: Energy2
Num peaks: 28
15.02292652 1.280242272
39.02292652 8.810248009
41.03857658 10.46130137
43.05422664 1.454521355
49.00727645 7.601995735
51.02292652 6.745053579
53.03857658 2.305937097
55.05422664 1.264777239
63.02292652 2.945811078
65.03857658 4.384339708
77.03857658 1.797048431
79.01784114 1.444412486
79.05422664 1.696536802
89.03857658 1.984099418
91.05422664 3.168196893
93.0334912 1.125531577
93.06987671 1.130868887
95.04914126 2.019774857
103.0542266 1.423713396
105.0334912 1.098105238
105.0698767 2.29721174
107.0491413 2.221198957
109.0284058 1.901067821
119.0491413 1.398527285
121.0647913 1.66286617
123.0440559 3.486748759
135.0440559 1.068839069
149.0597059 2.555911733

Name: +ve in-silico MS/MS by CFM-ID for XHLHPRDBBAGVEG-UHFFFAOYSA-N
ID: XHLHPRDBBAGVEG-UHFFFAOYSA-N
Comment: Energy0
Num peaks: 6
43.05422664 0.9582420796
91.05422664 0.9749220383
105.0698767 1.298851937
119.0855268 0.9668437539
129.0698767 12.15964812
147.0804414 78.65104724

Name: +ve in-silico MS/MS by CFM-ID for XHLHPRDBBAGVEG-UHFFFAOYSA-N
ID: XHLHPRDBBAGVEG-UHFFFAOYSA-N
Comment: Energy1
Num peaks: 11
39.02292652 3.051180806
41.03857658 4.315510308
43.05422664 9.451891619
91.05422664 9.765968362
103.0542266 4.274893871
105.0334912 4.576258191
117.0698767 3.095646375
119.0855268 17.17119398
129.0698767 6.700183341
131.0491413 2.612563515
147.0804414 16.8285353

Name: +ve in-silico MS/MS by CFM-ID for XHLHPRDBBAGVEG-UHFFFAOYSA-N
ID: XHLHPRDBBAGVEG-UHFFFAOYSA-N
Comment: Energy2
Num peaks: 20
27.02292652 2.792012351
39.02292652 7.068679342
41.03857658 5.898808041
43.05422664 5.980179084
49.00727645 4.29292095
51.02292652 4.232007476
65.03857658 1.71402545
75.02292652 2.450206896
79.05422664 2.602921118
91.05422664 6.083452228
101.0385766 6.338198442
103.0542266 10.63015273
105.0698767 3.038419317
115.0542266 1.753018912
117.0698767 2.079467513
119.0491413 2.210247058
119.0855268 2.916393128
121.0647913 1.714212158
129.0698767 5.177814268
131.0491413 2.025171976

Name: +ve in-silico MS/MS by CFM-ID for YVJTWYSELDKYAJ-ALCCZGGFSA-N
ID: YVJTWYSELDKYAJ-ALCCZGGFSA-N
Comment: Energy0
Num peaks: 6
115.0542266 1.782628268
119.0491413 0.8658702865
129.0698767 7.94923193
133.0647913 2.657988099
147.0804414 32.4473357
165.0910061 41.882264

Name: +ve in-silico MS/MS by CFM-ID for YVJTWYSELDKYAJ-ALCCZGGFSA-N
ID: YVJTWYSELDKYAJ-ALCCZGGFSA-N
Comment: Energy1
Num peaks: 25
39.02292652 1.380443352
41.03857658 2.566328317
45.0334912 1.808808306
47.04914126 1.300611332
53.03857658 1.271872617
57.0334912 1.359749396
59.04914126 2.069291549
63.02292652 1.465661388
69.0334912 1.214645409
71.04914126 1.16374354
75.02292652 1.51918637
77.00219107 1.196548369
79.01784114 1.294116424
81.0334912 1.527165843
87.02292652 1.629602298
93.0334912 1.539368091
101.0385766 2.026557707
105.0334912 1.624272706
115.0542266 2.024921619
117.0698767 1.185192573
119.0491413 2.66141005
129.0698767 11.33258494
133.0647913 1.370577029
147.0804414 20.07213462
165.0910061 13.72994285

Name: +ve in-silico MS/MS by CFM-ID for YVJTWYSELDKYAJ-ALCCZGGFSA-N
ID: YVJTWYSELDKYAJ-ALCCZGGFSA-N
Comment: Energy2
Num peaks: 31
27.02292652 1.556042084
39.02292652 5.452443767
41.03857658 4.352758357
43.05422664 1.114607416
45.0334912 1.465934105
49.00727645 7.780833265
51.02292652 3.32636174
53.03857658 2.304746217
55.01784114 2.124080794
55.05422664 1.181285185
57.0334912 1.75886618
63.02292652 3.384958299
65.03857658 1.454878379
67.01784114 1.07439355
69.0334912 2.056126558
73.00727645 3.163294165
75.02292652 3.449757963
77.03857658 1.341066024
79.01784114 1.259039448
81.0334912 1.972617152
87.02292652 3.200911105
89.03857658 2.383645628
93.0334912 2.016505264
101.0385766 3.146881501
103.0542266 2.649876622
105.0334912 1.347056279
105.0698767 1.153789041
115.0542266 3.789226214
117.0698767 3.206965352
129.0698767 2.443538112
147.0804414 1.686402827

Name: +ve in-silico MS/MS by CFM-ID for XHLFAURCAXYYLH-DUXPYHPUSA-N
ID: XHLFAURCAXYYLH-DUXPYHPUSA-N
Comment: Energy0
Num peaks: 6
41.03857658 1.737107926
105.0334912 1.03905169
135.0440559 2.301577056
137.0597059 1.069611625
147.0804414 40.54040953
165.0910061 43.48445012

Name: +ve in-silico MS/MS by CFM-ID for XHLFAURCAXYYLH-DUXPYHPUSA-N
ID: XHLFAURCAXYYLH-DUXPYHPUSA-N
Comment: Energy1
Num peaks: 16
39.02292652 1.791631195
41.03857658 5.493678246
89.03857658 2.256356937
91.05422664 2.33326204
105.0334912 2.712419357
107.0491413 1.468152316
115.0542266 1.212461209
117.0698767 1.404422184
119.0855268 5.009421095
121.0284058 1.986268336
123.0440559 1.306157335
129.0698767 1.489671896
135.0440559 1.544314985
135.0804414 1.423776053
147.0804414 34.64632477
165.0910061 13.98110712

Name: +ve in-silico MS/MS by CFM-ID for XHLFAURCAXYYLH-DUXPYHPUSA-N
ID: XHLFAURCAXYYLH-DUXPYHPUSA-N
Comment: Energy2
Num peaks: 29
39.02292652 6.400270228
41.03857658 7.964601238
43.05422664 0.9106026164
49.00727645 3.985193747
51.02292652 2.623135745
53.03857658 1.718252675
63.02292652 3.262162034
65.00219107 1.180190576
65.03857658 1.420493704
75.02292652 1.439286884
79.01784114 0.9723826331
89.03857658 2.081049993
91.05422664 2.784850663
93.06987671 1.625572311
101.0385766 1.081124812
105.0334912 8.752641377
105.0698767 1.586407035
107.0491413 3.939478603
115.0542266 2.50265909
117.0698767 2.234058979
119.0491413 2.013102772
119.0855268 5.32675735
121.0284058 1.575949103
121.0647913 1.798242143
123.0440559 1.120523499
129.0698767 2.174203148
131.0491413 2.916369716
135.0440559 1.022593888
147.0804414 4.006417754

Name: +ve in-silico MS/MS by CFM-ID for WHHCRTQLINGYSY-UHFFFAOYSA-N
ID: WHHCRTQLINGYSY-UHFFFAOYSA-N
Comment: Energy0
Num peaks: 6
55.05422664 6.647860279
81.0334912 6.037749769
83.04914126 5.328181248
109.0284058 4.76406209
147.0804414 9.542138579
165.0910061 60.08023704

Name: +ve in-silico MS/MS by CFM-ID for WHHCRTQLINGYSY-UHFFFAOYSA-N
ID: WHHCRTQLINGYSY-UHFFFAOYSA-N
Comment: Energy1
Num peaks: 12
39.02292652 5.820910611
41.03857658 4.166505358
55.05422664 7.805991315
65.03857658 4.714712266
81.0334912 6.934077912
83.04914126 15.92596881
109.0284058 12.78376414
125.0597059 2.166661369
137.0960915 3.429603629
139.075356 1.948598496
147.0804414 4.022738212
165.0910061 11.41051761

Name: +ve in-silico MS/MS by CFM-ID for WHHCRTQLINGYSY-UHFFFAOYSA-N
ID: WHHCRTQLINGYSY-UHFFFAOYSA-N
Comment: Energy2
Num peaks: 11
39.02292652 10.77697297
41.03857658 2.442531811
51.02292652 2.071239984
53.03857658 3.548792201
55.01784114 2.38559425
55.05422664 32.44749096
65.03857658 2.155180868
81.0334912 14.89568857
83.01275576 3.075344173
83.04914126 3.230356175
109.0284058 4.996922075

Name: +ve in-silico MS/MS by CFM-ID for JRMIDKPHJPTJMM-LURJTMIESA-N
ID: JRMIDKPHJPTJMM-LURJTMIESA-N
Comment: Energy0
Num peaks: 6
135.0804414 1.650424762
137.0597059 0.9282444753
139.075356 0.9145775291
147.0804414 2.888955305
149.0597059 1.091289277
165.0910061 87.69042209

Name: +ve in-silico MS/MS by CFM-ID for JRMIDKPHJPTJMM-LURJTMIESA-N
ID: JRMIDKPHJPTJMM-LURJTMIESA-N
Comment: Energy1
Num peaks: 13
55.05422664 2.579574497
107.0855268 2.111131574
109.0284058 3.731432715
117.0698767 1.674107998
119.0855268 4.725929219
121.1011768 3.269748117
123.0440559 3.200736011
133.0647913 2.322636269
135.0804414 2.195263472
137.0960915 9.064646846
147.0804414 6.134520081
149.0597059 1.979854168
165.0910061 37.44030603

Name: +ve in-silico MS/MS by CFM-ID for JRMIDKPHJPTJMM-LURJTMIESA-N
ID: JRMIDKPHJPTJMM-LURJTMIESA-N
Comment: Energy2
Num peaks: 22
39.02292652 9.241118251
41.03857658 4.601313572
49.00727645 5.350915765
51.02292652 7.130612323
53.03857658 9.007975115
55.05422664 7.962771445
63.02292652 3.518235721
65.03857658 2.254655519
77.03857658 6.858683105
79.05422664 3.368278103
81.06987671 2.618811311
91.05422664 1.700278796
103.0542266 2.088172543
107.0491413 1.607402061
107.0855268 1.312391717
109.0647913 1.342145234
117.0698767 1.647481329
119.0855268 2.740621873
135.0440559 1.371472347
137.0597059 1.793855824
139.075356 1.332271436
149.0597059 2.054979296

Name: +ve in-silico MS/MS by CFM-ID for DKYYYKAZIVROLW-SSDOTTSWSA-N
ID: DKYYYKAZIVROLW-SSDOTTSWSA-N
Comment: Energy0
Num peaks: 6
57.0334912 3.125319308
59.04914126 12.71684257
119.0491413 1.836710566
121.0647913 1.134325365
147.0804414 2.057043946
165.0910061 68.69030203

Name: +ve in-silico MS/MS by CFM-ID for DKYYYKAZIVROLW-SSDOTTSWSA-N
ID: DKYYYKAZIVROLW-SSDOTTSWSA-N
Comment: Energy1
Num peaks: 14
41.03857658 2.417164033
59.04914126 7.451925356
105.0334912 6.743341872
107.0491413 3.849454354
119.0491413 7.992657901
121.0284058 4.834351442
121.0647913 4.059619647
123.0440559 6.909947393
135.0440559 4.76444503
135.0804414 4.556809216
137.0597059 6.350440124
147.0804414 3.917474304
149.0597059 2.53165637
165.0910061 15.47685136

Name: +ve in-silico MS/MS by CFM-ID for DKYYYKAZIVROLW-SSDOTTSWSA-N
ID: DKYYYKAZIVROLW-SSDOTTSWSA-N
Comment: Energy2
Num peaks: 29
31.01784114 1.13005455
39.02292652 5.845764027
41.00219107 1.365307609
41.03857658 11.15511768
43.01784114 3.407498908
49.00727645 1.359318178
51.02292652 1.056676236
53.00219107 1.128847865
55.01784114 2.138892881
57.0334912 2.663218025
59.04914126 10.66766849
63.02292652 1.688313118
65.03857658 1.476608518
71.04914126 1.429599307
75.02292652 1.206600131
77.03857658 1.293534746
79.05422664 1.587413887
91.05422664 2.248788783
93.0334912 1.362447474
93.06987671 1.642695654
95.04914126 1.618443352
103.0542266 1.629632609
105.0334912 4.721000587
107.0491413 3.809500294
109.0647913 1.040983057
119.0491413 4.298509248
121.0284058 1.110718362
121.0647913 4.439008683
149.0597059 1.587804584

Name: +ve in-silico MS/MS by CFM-ID for FQPWZNFAKNQLON-ZCFIWIBFSA-N
ID: FQPWZNFAKNQLON-ZCFIWIBFSA-N
Comment: Energy0
Num peaks: 6
79.05422664 1.882171342
81.06987671 2.959907633
83.08552677 4.503973971
107.0855268 9.927170418
109.0647913 3.716179342
125.0960915 62.93252157

Name: +ve in-silico MS/MS by CFM-ID for FQPWZNFAKNQLON-ZCFIWIBFSA-N
ID: FQPWZNFAKNQLON-ZCFIWIBFSA-N
Comment: Energy1
Num peaks: 13
39.02292652 5.092576326
41.03857658 3.093916578
43.05422664 2.819261124
55.05422664 2.851418918
65.03857658 5.487716221
67.05422664 4.630094375
81.0334912 4.128537533
81.06987671 3.457818969
83.08552677 6.732336838
85.06479133 2.564066794
107.0855268 8.198364637
109.0647913 2.426889705
125.0960915 28.84091341

Name: +ve in-silico MS/MS by CFM-ID for FQPWZNFAKNQLON-ZCFIWIBFSA-N
ID: FQPWZNFAKNQLON-ZCFIWIBFSA-N
Comment: Energy2
Num peaks: 10
39.02292652 20.23466638
41.03857658 9.476060609
43.05422664 3.982944854
51.02292652 5.691113373
53.03857658 9.546681407
55.05422664 5.724362447
57.06987671 3.994891326
65.03857658 7.840242037
67.05422664 10.71968975
81.06987671 3.54933741

Name: +ve in-silico MS/MS by CFM-ID for CNXDUKOIOUAQPE-UHFFFAOYSA-N
ID: CNXDUKOIOUAQPE-UHFFFAOYSA-N
Comment: Energy0
Num peaks: 7
81.06987671 4.21302343
83.08552677 4.963387267
135.0804414 3.124425455
137.0960915 1.94970073
139.075356 2.000851239
147.0804414 9.004614567
165.0910061 56.26442765

Name: +ve in-silico MS/MS by CFM-ID for CNXDUKOIOUAQPE-UHFFFAOYSA-N
ID: CNXDUKOIOUAQPE-UHFFFAOYSA-N
Comment: Energy1
Num peaks: 18
39.02292652 2.670835935
41.03857658 1.617412455
55.05422664 3.446434962
57.06987671 2.224416387
59.08552677 1.359884413
79.05422664 1.885832062
81.0334912 9.59878281
81.06987671 2.223998766
83.04914126 2.056297575
83.08552677 2.841296283
95.04914126 1.544396708
97.06479133 4.169152479
107.0127558 2.499463764
111.0804414 1.448256727
135.0804414 4.432432088
137.0960915 4.301179171
147.0804414 7.071744932
165.0910061 25.32066212

Name: +ve in-silico MS/MS by CFM-ID for CNXDUKOIOUAQPE-UHFFFAOYSA-N
ID: CNXDUKOIOUAQPE-UHFFFAOYSA-N
Comment: Energy2
Num peaks: 20
39.02292652 8.224228971
41.00219107 1.427616967
41.03857658 4.268966233
43.05422664 1.397439818
53.00219107 4.676775659
55.01784114 1.772517141
55.05422664 5.392384074
57.06987671 2.070969218
63.02292652 2.920586335
65.00219107 1.466584786
65.03857658 5.905097171
67.05422664 5.656014072
69.06987671 1.105312697
79.05422664 6.826503545
81.0334912 2.672095596
81.06987671 12.26683703
83.08552677 5.397959367
95.04914126 4.164582677
97.06479133 1.389189336
121.0647913 1.236600986

Name: +ve in-silico MS/MS by CFM-ID for VSHHGEHQSPTVTP-SNAWJCMRSA-N
ID: VSHHGEHQSPTVTP-SNAWJCMRSA-N
Comment: Energy0
Num peaks: 6
41.03857658 3.001075576
43.05422664 2.367078723
121.0284058 3.919699426
123.0440559 1.880832789
147.0804414 8.707469093
165.0910061 63.91812977

Name: +ve in-silico MS/MS by CFM-ID for VSHHGEHQSPTVTP-SNAWJCMRSA-N
ID: VSHHGEHQSPTVTP-SNAWJCMRSA-N
Comment: Energy1
Num peaks: 24
39.02292652 7.796536977
41.03857658 5.931095467
43.05422664 2.019255481
51.02292652 1.666454801
55.05422664 5.268201877
63.02292652 2.017547594
69.06987671 2.063295913
77.03857658 1.665107889
79.05422664 1.960002228
93.06987671 2.026174277
97.10117684 1.693677564
105.0698767 6.693693694
109.0284058 1.625323632
111.0440559 1.620278851
117.0698767 1.898022197
119.0855268 2.255551296
121.0284058 4.541144082
121.0647913 3.128972881
121.1011768 2.180550984
123.0440559 2.946745465
123.0804414 2.10490759
137.0960915 3.264664091
147.0804414 3.606066714
165.0910061 10.64692

Name: +ve in-silico MS/MS by CFM-ID for VSHHGEHQSPTVTP-SNAWJCMRSA-N
ID: VSHHGEHQSPTVTP-SNAWJCMRSA-N
Comment: Energy2
Num peaks: 20
25.00727645 1.141659708
39.02292652 14.05053244
41.03857658 9.494319649
43.05422664 6.062389606
49.00727645 3.439310707
51.02292652 8.026740236
53.03857658 5.085821741
55.05422664 4.373359635
63.02292652 5.308096341
65.03857658 3.470789997
69.06987671 1.118469893
75.02292652 2.040855905
77.03857658 3.99951978
79.05422664 3.343659524
93.0334912 1.28292014
103.0178411 2.18154999
105.0334912 1.515567866
107.0491413 1.398433053
121.0284058 1.971435046
149.0597059 1.404182657

Name: +ve in-silico MS/MS by CFM-ID for ZIRUVVYZSHKYCQ-PBKGFPTLSA-N
ID: ZIRUVVYZSHKYCQ-PBKGFPTLSA-N
Comment: Energy0
Num peaks: 8
45.0334912 1.603290395
77.03857658 0.9754219425
89.03857658 1.37422803
119.0491413 3.430134183
129.0698767 3.027859464
135.0440559 0.9973089022
147.0804414 37.89737832
165.0910061 31.35071596

Name: +ve in-silico MS/MS by CFM-ID for ZIRUVVYZSHKYCQ-PBKGFPTLSA-N
ID: ZIRUVVYZSHKYCQ-PBKGFPTLSA-N
Comment: Energy1
Num peaks: 31
39.02292652 1.277237229
41.03857658 2.051758741
45.0334912 2.422493715
47.04914126 1.384769769
49.00727645 1.31385777
51.02292652 1.192403238
53.03857658 2.006822872
55.01784114 1.358581718
57.0334912 1.501081333
59.04914126 0.7394511229
63.02292652 1.161787995
65.03857658 1.972679061
67.01784114 0.913163243
69.0334912 0.8787128697
75.02292652 2.246423139
75.04405588 2.248233036
77.03857658 4.34559242
79.01784114 1.045320002
81.0334912 1.131116426
89.03857658 4.60410612
91.01784114 0.9149561514
91.05422664 2.236579938
93.0334912 1.121485598
101.0385766 1.19632761
103.0178411 0.837537484
105.0334912 1.100596303
119.0491413 5.206689834
129.0698767 2.406489326
133.0647913 0.9903633767
147.0804414 17.49493989
165.0910061 7.380239217

Name: +ve in-silico MS/MS by CFM-ID for ZIRUVVYZSHKYCQ-PBKGFPTLSA-N
ID: ZIRUVVYZSHKYCQ-PBKGFPTLSA-N
Comment: Energy2
Num peaks: 31
27.02292652 1.248591558
39.02292652 5.046367752
41.03857658 3.879804048
43.01784114 1.46608092
45.0334912 4.935735544
49.00727645 6.173381848
51.02292652 2.777639499
53.00219107 0.9464587752
53.03857658 3.630337643
55.01784114 1.435950632
57.0334912 1.175791232
63.02292652 2.470330966
65.00219107 1.410461908
65.03857658 2.765985239
67.01784114 2.04113472
69.0334912 1.786597693
73.00727645 1.544196271
75.02292652 3.224846265
77.00219107 1.249720148
77.03857658 4.169277794
79.01784114 1.621220994
81.0334912 1.805850187
89.03857658 4.182577298
91.01784114 1.677335095
93.0334912 1.771651435
103.0178411 0.9812530171
105.0334912 1.639316531
115.0542266 1.458344889
119.0491413 1.066154895
129.0698767 1.505521033
147.0804414 1.064064104

Name: +ve in-silico MS/MS by CFM-ID for FEEGMVBAILJAQO-DAXSKMNVSA-N
ID: FEEGMVBAILJAQO-DAXSKMNVSA-N
Comment: Energy0
Num peaks: 6
55.05422664 1.072449489
135.0440559 3.037391723
137.0597059 3.538941475
147.0804414 4.859656633
149.0597059 1.153906467
165.0910061 77.03466525

Name: +ve in-silico MS/MS by CFM-ID for FEEGMVBAILJAQO-DAXSKMNVSA-N
ID: FEEGMVBAILJAQO-DAXSKMNVSA-N
Comment: Energy1
Num peaks: 19
27.02292652 1.691573692
39.02292652 2.679266487
53.03857658 1.78781554
55.05422664 2.347935362
65.03857658 7.105867001
67.05422664 3.788018368
69.06987671 10.36105462
91.05422664 5.305127333
93.06987671 2.303497761
95.08552677 7.669729825
109.0284058 2.726019838
117.0698767 2.27556354
119.0855268 2.927360756
121.1011768 2.483479699
135.0440559 1.719764297
137.0960915 3.022466375
139.075356 1.55847498
147.0804414 3.740294455
165.0910061 15.42100082

Name: +ve in-silico MS/MS by CFM-ID for FEEGMVBAILJAQO-DAXSKMNVSA-N
ID: FEEGMVBAILJAQO-DAXSKMNVSA-N
Comment: Energy2
Num peaks: 23
25.00727645 1.157368639
39.02292652 10.05533747
41.03857658 2.997502988
49.00727645 2.328182336
51.02292652 10.41869359
53.03857658 9.703652949
55.01784114 1.247713231
55.05422664 9.347915257
63.02292652 1.958339135
65.03857658 5.118399898
67.05422664 8.059436871
69.06987671 1.478022424
77.03857658 1.791607674
79.05422664 1.732502799
81.0334912 1.039217406
83.01275576 1.292892078
89.03857658 2.590728399
91.05422664 1.269371118
93.06987671 1.199325417
109.0284058 1.098420679
119.0855268 1.502691424
147.0804414 1.850432095
149.0597059 1.497295987

Name: +ve in-silico MS/MS by CFM-ID for VDBSEYQHNLRFFP-UHFFFAOYSA-N
ID: VDBSEYQHNLRFFP-UHFFFAOYSA-N
Comment: Energy0
Num peaks: 6
101.0385766 1.272050878
115.0542266 3.245226743
117.0698767 1.043856589
129.0698767 41.73485437
131.0491413 1.466853578
147.0804414 39.45493224

Name: +ve in-silico MS/MS by CFM-ID for VDBSEYQHNLRFFP-UHFFFAOYSA-N
ID: VDBSEYQHNLRFFP-UHFFFAOYSA-N
Comment: Energy1
Num peaks: 19
39.02292652 3.088205741
41.03857658 2.886792928
49.00727645 3.033518601
51.02292652 1.045146439
53.03857658 2.459154581
55.05422664 3.846214263
59.04914126 1.188600394
63.02292652 1.068365682
73.00727645 3.168470908
73.06479133 1.846834038
75.02292652 1.167219618
87.02292652 5.284266932
89.03857658 1.533925159
101.0385766 2.302553991
113.0385766 1.054792133
115.0542266 1.772232461
129.0698767 29.45750641
131.0491413 1.652014593
147.0804414 12.24362686

Name: +ve in-silico MS/MS by CFM-ID for VDBSEYQHNLRFFP-UHFFFAOYSA-N
ID: VDBSEYQHNLRFFP-UHFFFAOYSA-N
Comment: Energy2
Num peaks: 19
27.02292652 1.623757917
39.02292652 6.107906106
41.03857658 8.21566985
49.00727645 10.54147018
51.02292652 3.902007252
53.03857658 4.575324367
55.01784114 1.320256629
55.05422664 3.625657874
63.02292652 3.292201242
65.03857658 4.295595744
73.00727645 7.696360135
75.02292652 2.668031875
77.03857658 2.682922143
79.05422664 1.909883892
87.02292652 8.013757537
89.03857658 2.597218638
101.0385766 3.119607044
113.0385766 1.36121969
129.0698767 2.947098969

Name: +ve in-silico MS/MS by CFM-ID for ZFUZPXVIPQVSDO-UHFFFAOYSA-N
ID: ZFUZPXVIPQVSDO-UHFFFAOYSA-N
Comment: Energy0
Num peaks: 6
43.05422664 1.884196108
53.03857658 1.956617294
57.06987671 2.139445712
81.0334912 1.703608488
107.0855268 10.19895939
125.0960915 63.19384437

Name: +ve in-silico MS/MS by CFM-ID for ZFUZPXVIPQVSDO-UHFFFAOYSA-N
ID: ZFUZPXVIPQVSDO-UHFFFAOYSA-N
Comment: Energy1
Num peaks: 18
41.03857658 2.064712291
43.05422664 4.923644256
51.02292652 4.258555587
53.03857658 2.983024885
55.05422664 2.17832547
57.06987671 3.568665581
65.03857658 2.10086869
67.05422664 7.677849173
69.06987671 3.3905711
71.04914126 2.186887041
79.05422664 5.182290637
81.0334912 2.323137881
81.06987671 2.91683169
83.08552677 3.174212952
93.06987671 2.27112436
97.10117684 8.178000354
107.0855268 5.620782636
125.0960915 16.85518451

Name: +ve in-silico MS/MS by CFM-ID for ZFUZPXVIPQVSDO-UHFFFAOYSA-N
ID: ZFUZPXVIPQVSDO-UHFFFAOYSA-N
Comment: Energy2
Num peaks: 11
39.02292652 13.43145004
41.03857658 7.311776524
43.05422664 5.474092896
49.00727645 2.381191738
51.02292652 8.673768741
53.03857658 16.36255459
55.05422664 5.495853314
57.06987671 6.11459107
65.03857658 9.224673799
67.05422664 4.991441044
81.06987671 2.139634594

Name: +ve in-silico MS/MS by CFM-ID for DBOXRDYLMJMQBB-UHFFFAOYSA-N
ID: DBOXRDYLMJMQBB-UHFFFAOYSA-N
Comment: Energy0
Num peaks: 6
91.05422664 0.8440653117
103.0542266 0.5515501606
105.0698767 0.833864212
129.0698767 12.49177689
131.0491413 0.5497892964
147.0804414 81.60162572

Name: +ve in-silico MS/MS by CFM-ID for DBOXRDYLMJMQBB-UHFFFAOYSA-N
ID: DBOXRDYLMJMQBB-UHFFFAOYSA-N
Comment: Energy1
Num peaks: 8
91.05422664 5.555993634
103.0542266 6.033491364
105.0698767 3.569428626
115.0542266 4.019550459
117.0698767 3.560358103
119.0855268 19.75257785
129.0698767 10.15647718
147.0804414 30.23982591

Name: +ve in-silico MS/MS by CFM-ID for DBOXRDYLMJMQBB-UHFFFAOYSA-N
ID: DBOXRDYLMJMQBB-UHFFFAOYSA-N
Comment: Energy2
Num peaks: 17
49.00727645 4.998185015
51.02292652 3.589940777
65.03857658 2.884580974
75.02292652 2.007508957
77.03857658 2.121170648
79.05422664 2.981886169
89.03857658 2.216189898
91.05422664 6.375927119
93.06987671 3.864506246
101.0385766 4.178043095
103.0542266 15.00707557
105.0698767 3.777645297
115.0542266 2.018040201
117.0698767 2.794427647
119.0855268 5.198864985
129.0698767 14.70268667
131.0491413 2.753441572

Name: +ve in-silico MS/MS by CFM-ID for KBHCTNGQJOEDDC-UHFFFAOYSA-N
ID: KBHCTNGQJOEDDC-UHFFFAOYSA-N
Comment: Energy0
Num peaks: 6
91.05422664 0.8483840892
105.0698767 0.8380894704
119.0855268 0.4759886649
129.0698767 12.5545644
131.0491413 0.5983372593
147.0804414 82.13334401

Name: +ve in-silico MS/MS by CFM-ID for KBHCTNGQJOEDDC-UHFFFAOYSA-N
ID: KBHCTNGQJOEDDC-UHFFFAOYSA-N
Comment: Energy1
Num peaks: 7
91.05422664 5.868879483
105.0698767 3.797896927
115.0542266 4.249281339
117.0698767 3.761680744
119.0855268 21.315242
129.0698767 10.83555744
147.0804414 32.81398795

Name: +ve in-silico MS/MS by CFM-ID for KBHCTNGQJOEDDC-UHFFFAOYSA-N
ID: KBHCTNGQJOEDDC-UHFFFAOYSA-N
Comment: Energy2
Num peaks: 16
39.02292652 2.541769466
49.00727645 7.83733009
51.02292652 4.768255867
53.03857658 2.576391704
65.03857658 2.953418458
89.03857658 3.078728255
91.05422664 6.842502454
93.06987671 2.720228863
101.0385766 4.078819011
103.0542266 8.072112997
105.0698767 4.559190006
115.0542266 2.095310114
117.0698767 2.8171028
119.0855268 6.097445635
129.0698767 15.98347063
131.0491413 3.079271962

Name: +ve in-silico MS/MS by CFM-ID for QBCUUJGHWFKMDC-SNVBAGLBSA-N
ID: QBCUUJGHWFKMDC-SNVBAGLBSA-N
Comment: Energy0
Num peaks: 6
73.02840582 2.110281744
91.05422664 8.247511258
121.0647913 3.899495179
129.0698767 2.823492336
147.0804414 28.53681539
165.0910061 44.3143037

Name: +ve in-silico MS/MS by CFM-ID for QBCUUJGHWFKMDC-SNVBAGLBSA-N
ID: QBCUUJGHWFKMDC-SNVBAGLBSA-N
Comment: Energy1
Num peaks: 8
55.01784114 3.633338633
73.02840582 6.513724664
79.05422664 2.478566301
91.05422664 29.72920675
93.06987671 5.051511046
129.0698767 4.285319204
147.0804414 16.45407749
165.0910061 13.75401356

Name: +ve in-silico MS/MS by CFM-ID for QBCUUJGHWFKMDC-SNVBAGLBSA-N
ID: QBCUUJGHWFKMDC-SNVBAGLBSA-N
Comment: Energy2
Num peaks: 15
43.01784114 3.4766254
49.00727645 2.117165223
51.02292652 2.17810521
53.00219107 1.523987501
55.01784114 4.539545208
63.02292652 2.608788586
65.03857658 5.761376035
69.0334912 1.558747934
73.02840582 2.122830249
75.02292652 3.594017101
79.05422664 5.11802561
91.05422664 35.67280873
93.06987671 5.749951069
103.0542266 1.876625207
129.0698767 2.358364544

Name: +ve in-silico MS/MS by CFM-ID for WSJNYOVBJSOQST-UHFFFAOYSA-N
ID: WSJNYOVBJSOQST-UHFFFAOYSA-N
Comment: Energy0
Num peaks: 6
29.03857658 0.809942304
91.05422664 5.704297863
119.0491413 20.87496924
137.0597059 5.302086544
147.0804414 1.728212421
165.0910061 59.85687733

Name: +ve in-silico MS/MS by CFM-ID for WSJNYOVBJSOQST-UHFFFAOYSA-N
ID: WSJNYOVBJSOQST-UHFFFAOYSA-N
Comment: Energy1
Num peaks: 6
65.03857658 2.08669995
91.05422664 14.94689578
119.0491413 37.01269259
137.0597059 3.990810815
147.0804414 3.796122233
165.0910061 22.65301175

Name: +ve in-silico MS/MS by CFM-ID for WSJNYOVBJSOQST-UHFFFAOYSA-N
ID: WSJNYOVBJSOQST-UHFFFAOYSA-N
Comment: Energy2
Num peaks: 11
39.02292652 2.083856363
49.00727645 3.032177336
63.02292652 9.63141872
65.03857658 14.74947725
67.05422664 1.613815109
79.05422664 2.134848502
91.05422664 27.6991069
93.0334912 2.020713691
93.06987671 3.323790305
105.0698767 1.806716162
119.0491413 12.31896648

Name: +ve in-silico MS/MS by CFM-ID for BNDBUPLDEBQGOR-UHFFFAOYSA-N
ID: BNDBUPLDEBQGOR-UHFFFAOYSA-N
Comment: Energy0
Num peaks: 6
57.0334912 1.657370943
107.0491413 2.066308061
121.0647913 3.352665418
147.0804414 35.96968401
149.0597059 1.706535912
165.0910061 45.63349604

Name: +ve in-silico MS/MS by CFM-ID for BNDBUPLDEBQGOR-UHFFFAOYSA-N
ID: BNDBUPLDEBQGOR-UHFFFAOYSA-N
Comment: Energy1
Num peaks: 17
39.02292652 3.648186237
41.03857658 2.951655749
57.0334912 12.57463357
59.04914126 2.715593638
65.03857658 1.853318084
105.0334912 4.787980186
107.0491413 3.959796761
115.0542266 1.159167427
117.0698767 1.376874604
119.0855268 1.34352632
121.0647913 4.036213556
123.0804414 1.834352239
129.0698767 1.457130755
135.0804414 1.817826052
137.0960915 2.291868595
147.0804414 18.42359404
165.0910061 14.35664106

Name: +ve in-silico MS/MS by CFM-ID for BNDBUPLDEBQGOR-UHFFFAOYSA-N
ID: BNDBUPLDEBQGOR-UHFFFAOYSA-N
Comment: Energy2
Num peaks: 27
39.02292652 7.950168941
41.00219107 1.825419706
41.03857658 8.210385379
43.01784114 2.627444736
49.00727645 2.7870439
51.02292652 2.907408032
53.03857658 3.595694081
55.05422664 2.02387568
57.0334912 1.548606599
65.03857658 3.893946802
67.05422664 1.38499478
75.02292652 1.753760394
77.03857658 2.396756642
79.05422664 3.06698054
81.0334912 1.315857926
91.05422664 2.128897297
93.06987671 3.335568707
103.0542266 1.803571215
105.0334912 2.662993276
105.0698767 2.307471729
107.0491413 2.595113783
119.0491413 1.672711263
119.0855268 2.667453104
121.0647913 4.271760289
129.0698767 3.222845576
131.0491413 2.771851351
147.0804414 3.999191253

Name: +ve in-silico MS/MS by CFM-ID for UVMRYBDEERADNV-UHFFFAOYSA-N
ID: UVMRYBDEERADNV-UHFFFAOYSA-N
Comment: Energy0
Num peaks: 6
123.0440559 2.555502883
125.0597059 5.664048139
133.0647913 1.737818447
137.0960915 1.496865511
149.0597059 1.429485159
165.0910061 81.31687351

Name: +ve in-silico MS/MS by CFM-ID for UVMRYBDEERADNV-UHFFFAOYSA-N
ID: UVMRYBDEERADNV-UHFFFAOYSA-N
Comment: Energy1
Num peaks: 11
41.03857658 1.704272214
95.04914126 1.734568186
105.0698767 1.945664717
121.0647913 2.215489697
123.0440559 4.767012543
125.0597059 5.376851062
133.0647913 4.547857153
135.0804414 5.930575475
137.0960915 4.877605481
149.0597059 2.763064784
165.0910061 44.3574205

Name: +ve in-silico MS/MS by CFM-ID for UVMRYBDEERADNV-UHFFFAOYSA-N
ID: UVMRYBDEERADNV-UHFFFAOYSA-N
Comment: Energy2
Num peaks: 24
15.02292652 1.855520734
39.02292652 3.334267782
49.00727645 4.30516242
51.02292652 3.341673947
53.03857658 1.473459253
55.05422664 2.553215683
65.03857658 8.090571901
67.05422664 2.032115549
77.03857658 1.672105861
79.05422664 4.622173391
81.06987671 1.508724245
91.05422664 11.811856
93.06987671 5.07992864
95.08552677 1.389788486
103.0542266 2.250437852
105.0698767 5.856163394
117.0698767 1.789169152
119.0491413 1.931056049
121.0647913 2.919122331
133.0647913 2.500902651
135.0804414 1.889514585
147.0804414 1.886309822
149.0597059 4.661015107
165.0910061 1.445088557

Name: +ve in-silico MS/MS by CFM-ID for BJIOGJUNALELMI-ARJAWSKDSA-N
ID: BJIOGJUNALELMI-ARJAWSKDSA-N
Comment: Energy0
Num peaks: 6
41.03857658 2.173620628
123.0440559 2.056194745
133.0647913 1.653923847
135.0440559 3.376140909
137.0597059 1.701675157
165.0910061 76.64325085

Name: +ve in-silico MS/MS by CFM-ID for BJIOGJUNALELMI-ARJAWSKDSA-N
ID: BJIOGJUNALELMI-ARJAWSKDSA-N
Comment: Energy1
Num peaks: 17
25.00727645 1.609618245
39.02292652 2.46155293
41.03857658 7.736666875
79.05422664 1.068402476
105.0334912 1.264571798
105.0698767 1.730995983
121.0647913 2.022128859
123.0440559 3.872146013
125.0597059 1.110505544
133.0647913 3.734108397
135.0440559 2.782380514
135.0804414 4.993657076
137.0597059 2.239449524
137.0960915 4.37986758
139.075356 1.142722672
149.0597059 1.952912423
165.0910061 36.10649536

Name: +ve in-silico MS/MS by CFM-ID for BJIOGJUNALELMI-ARJAWSKDSA-N
ID: BJIOGJUNALELMI-ARJAWSKDSA-N
Comment: Energy2
Num peaks: 28
15.02292652 1.280242272
39.02292652 8.810248009
41.03857658 10.46130137
43.05422664 1.454521355
49.00727645 7.601995735
51.02292652 6.745053579
53.03857658 2.305937097
55.05422664 1.264777239
63.02292652 2.945811078
65.03857658 4.384339708
77.03857658 1.797048431
79.01784114 1.444412486
79.05422664 1.696536802
89.03857658 1.984099418
91.05422664 3.168196893
93.0334912 1.125531577
93.06987671 1.130868887
95.04914126 2.019774857
103.0542266 1.423713396
105.0334912 1.098105238
105.0698767 2.29721174
107.0491413 2.221198957
109.0284058 1.901067821
119.0491413 1.398527285
121.0647913 1.66286617
123.0440559 3.486748759
135.0440559 1.068839069
149.0597059 2.555911733

Name: +ve in-silico MS/MS by CFM-ID for KCKZIWSINLBROE-UHFFFAOYSA-N
ID: KCKZIWSINLBROE-UHFFFAOYSA-N
Comment: Energy0
Num peaks: 6
91.05422664 0.9694347598
103.0542266 1.710911655
105.0698767 2.582832228
119.0855268 0.9688986519
129.0698767 12.06401252
147.0804414 77.87854709

Name: +ve in-silico MS/MS by CFM-ID for KCKZIWSINLBROE-UHFFFAOYSA-N
ID: KCKZIWSINLBROE-UHFFFAOYSA-N
Comment: Energy1
Num peaks: 8
91.05422664 11.30619412
103.0542266 9.150764558
105.0698767 5.763745135
117.0698767 3.628527598
119.0855268 20.85157666
129.0698767 7.71516795
131.0491413 4.157939115
147.0804414 20.69403967

Name: +ve in-silico MS/MS by CFM-ID for KCKZIWSINLBROE-UHFFFAOYSA-N
ID: KCKZIWSINLBROE-UHFFFAOYSA-N
Comment: Energy2
Num peaks: 16
49.00727645 3.479025485
51.02292652 5.090837357
63.02292652 3.630020275
67.01784114 1.994535078
75.02292652 2.729007942
77.03857658 2.594041406
79.05422664 3.758025117
89.03857658 2.547058488
91.05422664 7.190461492
93.06987671 1.978884401
101.0385766 7.220106457
103.0542266 19.5341105
105.0698767 7.151486547
117.0698767 2.655526347
119.0855268 3.259146317
129.0698767 5.551479946

Name: +ve in-silico MS/MS by CFM-ID for DYAOGZLLMZQVHY-XNWCZRBMSA-N
ID: DYAOGZLLMZQVHY-XNWCZRBMSA-N
Comment: Energy0
Num peaks: 6
117.0334912 3.875387347
117.0698767 3.223396412
119.0491413 1.710648031
121.0647913 1.104421976
129.0698767 8.786346278
147.0804414 72.80990274

Name: +ve in-silico MS/MS by CFM-ID for DYAOGZLLMZQVHY-XNWCZRBMSA-N
ID: DYAOGZLLMZQVHY-XNWCZRBMSA-N
Comment: Energy1
Num peaks: 11
25.00727645 2.46223567
27.02292652 2.864569159
67.01784114 2.598689982
69.0334912 3.6240452
79.05422664 4.689672035
117.0334912 7.260718518
117.0698767 4.959217063
119.0491413 3.771195864
121.0647913 4.326287715
129.0698767 10.34022374
147.0804414 34.02603867

Name: +ve in-silico MS/MS by CFM-ID for DYAOGZLLMZQVHY-XNWCZRBMSA-N
ID: DYAOGZLLMZQVHY-XNWCZRBMSA-N
Comment: Energy2
Num peaks: 19
25.00727645 5.051311928
27.02292652 2.025238076
29.03857658 1.833070279
39.02292652 6.124966845
49.00727645 5.915430729
51.02292652 6.748529265
53.03857658 2.14076516
63.02292652 3.661341571
65.00219107 2.276194361
65.03857658 1.911006719
79.05422664 9.332389918
91.05422664 2.483211796
101.0385766 7.698798638
103.0542266 3.82341242
115.0542266 3.249323655
117.0334912 2.521034092
117.0698767 4.673645016
129.0698767 6.271211115
131.0491413 2.320145931

Name: +ve in-silico MS/MS by CFM-ID for OGHGFNURIXNXEM-UHFFFAOYSA-N
ID: OGHGFNURIXNXEM-UHFFFAOYSA-N
Comment: Energy0
Num peaks: 6
55.05422664 1.581168592
57.06987671 2.210572359
81.0334912 2.203551562
83.04914126 5.051612247
107.0855268 10.37381913
125.0960915 66.05367573

Name: +ve in-silico MS/MS by CFM-ID for OGHGFNURIXNXEM-UHFFFAOYSA-N
ID: OGHGFNURIXNXEM-UHFFFAOYSA-N
Comment: Energy1
Num peaks: 14
55.05422664 2.875250108
57.0334912 2.307501868
57.06987671 4.280614272
65.03857658 2.163430048
67.05422664 8.945924689
69.06987671 3.903348414
81.0334912 3.179520571
81.06987671 3.806088375
83.04914126 4.287691458
83.08552677 3.537390317
93.06987671 2.40885965
97.10117684 10.06419323
107.0855268 6.620207975
125.0960915 22.20989379

Name: +ve in-silico MS/MS by CFM-ID for OGHGFNURIXNXEM-UHFFFAOYSA-N
ID: OGHGFNURIXNXEM-UHFFFAOYSA-N
Comment: Energy2
Num peaks: 11
39.02292652 6.07543934
41.03857658 5.114011771
49.00727645 3.306990256
51.02292652 5.493822574
53.03857658 3.121891504
55.05422664 9.325644166
57.06987671 10.42462569
65.03857658 19.2907468
67.05422664 9.669548324
81.06987671 6.661163684
97.10117684 2.646521665

Name: +ve in-silico MS/MS by CFM-ID for WTMZLLJMAPNMPS-HYXAFXHYSA-N
ID: WTMZLLJMAPNMPS-HYXAFXHYSA-N
Comment: Energy0
Num peaks: 7
103.0542266 12.69995573
105.0698767 32.8695937
107.0855268 2.552178105
121.0284058 3.145287442
123.0440559 2.226238713
147.0804414 3.720275601
165.0910061 23.99097992

Name: +ve in-silico MS/MS by CFM-ID for WTMZLLJMAPNMPS-HYXAFXHYSA-N
ID: WTMZLLJMAPNMPS-HYXAFXHYSA-N
Comment: Energy1
Num peaks: 17
39.02292652 2.948569936
49.00727645 3.281543769
55.05422664 6.277921607
65.03857658 6.734195155
67.05422664 3.928239709
79.05422664 2.937209418
81.06987671 4.132845063
89.03857658 2.536551587
97.02840582 2.500053604
103.0542266 3.560381848
105.0698767 24.46423148
107.0855268 3.080919544
109.0284058 2.297757306
121.1011768 2.435375411
137.0960915 2.489523793
147.0804414 2.342315953
165.0910061 6.33766917

Name: +ve in-silico MS/MS by CFM-ID for WTMZLLJMAPNMPS-HYXAFXHYSA-N
ID: WTMZLLJMAPNMPS-HYXAFXHYSA-N
Comment: Energy2
Num peaks: 15
39.02292652 7.295803784
41.03857658 1.923290215
49.00727645 7.903208864
51.02292652 7.832130317
55.05422664 12.69258591
57.06987671 1.435533794
63.02292652 5.72194465
65.03857658 9.852267905
67.05422664 4.733606996
79.05422664 3.075537147
81.06987671 1.766454018
91.05422664 2.250939148
103.0542266 9.681091114
105.0698767 2.37769957
107.0855268 2.28390019

Name: +ve in-silico MS/MS by CFM-ID for LHJZSWVADJCBNI-ONEGZZNKSA-N
ID: LHJZSWVADJCBNI-ONEGZZNKSA-N
Comment: Energy0
Num peaks: 6
41.03857658 2.224063689
123.0440559 2.102214087
133.0647913 1.69415105
137.0597059 1.87260184
137.0960915 1.494706074
165.0910061 79.28622344

Name: +ve in-silico MS/MS by CFM-ID for LHJZSWVADJCBNI-ONEGZZNKSA-N
ID: LHJZSWVADJCBNI-ONEGZZNKSA-N
Comment: Energy1
Num peaks: 17
25.00727645 1.615682834
39.02292652 2.554961186
41.03857658 7.665125533
63.02292652 1.367961909
65.03857658 1.938319263
67.05422664 1.967099357
79.05422664 1.143953878
105.0698767 1.623893543
121.0647913 2.094544321
123.0440559 3.878038644
133.0647913 3.785656134
135.0804414 4.880120959
137.0597059 2.764480142
137.0960915 4.165872017
139.075356 1.457213851
149.0597059 1.674276557
165.0910061 36.30654142

Name: +ve in-silico MS/MS by CFM-ID for LHJZSWVADJCBNI-ONEGZZNKSA-N
ID: LHJZSWVADJCBNI-ONEGZZNKSA-N
Comment: Energy2
Num peaks: 28
15.02292652 1.259125525
39.02292652 8.918929973
41.03857658 9.918706398
43.05422664 1.452297671
49.00727645 7.245022914
51.02292652 6.906014731
53.03857658 2.265460681
55.05422664 1.262815411
63.02292652 6.152153101
65.03857658 4.205781614
67.05422664 1.001497231
75.02292652 1.647174849
77.03857658 1.205663067
79.01784114 1.161443894
79.05422664 1.462788499
89.03857658 2.027261508
91.05422664 4.197303046
93.0334912 1.476542838
95.04914126 2.160080681
103.0542266 1.301498108
105.0698767 2.161532413
107.0491413 0.9540560749
109.0284058 1.736893055
119.0491413 0.9905409345
121.0647913 1.195969097
123.0440559 3.337334634
131.0491413 0.9262513346
149.0597059 2.156024293

Name: +ve in-silico MS/MS by CFM-ID for VAZZQRFSDNZKPO-UHFFFAOYSA-N
ID: VAZZQRFSDNZKPO-UHFFFAOYSA-N
Comment: Energy0
Num peaks: 6
43.05422664 1.028564819
105.0334912 1.059138502
117.0698767 3.514497279
119.0855268 0.9186719726
129.0698767 9.59971696
147.0804414 79.69557425

Name: +ve in-silico MS/MS by CFM-ID for VAZZQRFSDNZKPO-UHFFFAOYSA-N
ID: VAZZQRFSDNZKPO-UHFFFAOYSA-N
Comment: Energy1
Num peaks: 6
43.05422664 3.460478502
105.0334912 3.603695344
117.0698767 6.936422783
119.0491413 3.250887518
129.0698767 14.81114349
147.0804414 49.97887707

Name: +ve in-silico MS/MS by CFM-ID for VAZZQRFSDNZKPO-UHFFFAOYSA-N
ID: VAZZQRFSDNZKPO-UHFFFAOYSA-N
Comment: Energy2
Num peaks: 18
39.02292652 6.624920534
41.03857658 1.99029609
43.05422664 3.257556579
49.00727645 7.714575502
51.02292652 4.070827934
63.02292652 3.370760689
75.02292652 2.428145363
77.03857658 3.668682057
79.05422664 2.355367588
89.03857658 3.970737837
91.05422664 2.904882079
101.0385766 7.619635043
103.0542266 8.72279466
117.0698767 4.953238525
119.0491413 2.917393301
121.0647913 2.662680856
129.0698767 8.711514915
131.0491413 3.67178557

Name: +ve in-silico MS/MS by CFM-ID for XVTQSYKCADSUHN-SSDOTTSWSA-N
ID: XVTQSYKCADSUHN-SSDOTTSWSA-N
Comment: Energy0
Num peaks: 6
103.0542266 0.570810009
105.0698767 0.8328416064
121.0647913 0.5430004194
129.0698767 12.51103305
131.0491413 0.7174257537
147.0804414 81.71907727

Name: +ve in-silico MS/MS by CFM-ID for XVTQSYKCADSUHN-SSDOTTSWSA-N
ID: XVTQSYKCADSUHN-SSDOTTSWSA-N
Comment: Energy1
Num peaks: 8
101.0385766 5.057844978
103.0542266 5.584198131
105.0698767 3.64025034
117.0698767 3.704608038
119.0855268 19.48012016
129.0698767 10.1237151
131.0491413 3.460392393
147.0804414 31.19117968

Name: +ve in-silico MS/MS by CFM-ID for XVTQSYKCADSUHN-SSDOTTSWSA-N
ID: XVTQSYKCADSUHN-SSDOTTSWSA-N
Comment: Energy2
Num peaks: 16
39.02292652 5.540054092
43.05422664 2.06721494
49.00727645 8.266114976
51.02292652 4.601176087
79.05422664 4.604432132
81.06987671 1.877036322
89.03857658 1.85983822
101.0385766 9.48657151
103.0542266 13.0951481
105.0698767 2.976006069
117.0698767 2.992911697
119.0491413 1.565070177
119.0855268 5.782413786
121.0647913 2.035413473
129.0698767 10.29563747
131.0491413 3.001249382

Name: +ve in-silico MS/MS by CFM-ID for VSHHGEHQSPTVTP-PLNGDYQASA-N
ID: VSHHGEHQSPTVTP-PLNGDYQASA-N
Comment: Energy0
Num peaks: 6
41.03857658 3.001075576
43.05422664 2.367078723
121.0284058 3.919699426
123.0440559 1.880832789
147.0804414 8.707469093
165.0910061 63.91812977

Name: +ve in-silico MS/MS by CFM-ID for VSHHGEHQSPTVTP-PLNGDYQASA-N
ID: VSHHGEHQSPTVTP-PLNGDYQASA-N
Comment: Energy1
Num peaks: 24
39.02292652 7.796536977
41.03857658 5.931095467
43.05422664 2.019255481
51.02292652 1.666454801
55.05422664 5.268201877
63.02292652 2.017547594
69.06987671 2.063295913
77.03857658 1.665107889
79.05422664 1.960002228
93.06987671 2.026174277
97.10117684 1.693677564
105.0698767 6.693693694
109.0284058 1.625323632
111.0440559 1.620278851
117.0698767 1.898022197
119.0855268 2.255551296
121.0284058 4.541144082
121.0647913 3.128972881
121.1011768 2.180550984
123.0440559 2.946745465
123.0804414 2.10490759
137.0960915 3.264664091
147.0804414 3.606066714
165.0910061 10.64692

Name: +ve in-silico MS/MS by CFM-ID for VSHHGEHQSPTVTP-PLNGDYQASA-N
ID: VSHHGEHQSPTVTP-PLNGDYQASA-N
Comment: Energy2
Num peaks: 20
25.00727645 1.141659708
39.02292652 14.05053244
41.03857658 9.494319649
43.05422664 6.062389606
49.00727645 3.439310707
51.02292652 8.026740236
53.03857658 5.085821741
55.05422664 4.373359635
63.02292652 5.308096341
65.03857658 3.470789997
69.06987671 1.118469893
75.02292652 2.040855905
77.03857658 3.99951978
79.05422664 3.343659524
93.0334912 1.28292014
103.0178411 2.18154999
105.0334912 1.515567866
107.0491413 1.398433053
121.0284058 1.971435046
149.0597059 1.404182657

Name: +ve in-silico MS/MS by CFM-ID for TZJMINBYXYFIGT-UHFFFAOYSA-N
ID: TZJMINBYXYFIGT-UHFFFAOYSA-N
Comment: Energy0
Num peaks: 6
53.03857658 1.145659549
69.06987671 1.51595947
81.0334912 1.020490151
97.06479133 1.172561789
107.0855268 11.03647748
125.0960915 70.53624726

Name: +ve in-silico MS/MS by CFM-ID for TZJMINBYXYFIGT-UHFFFAOYSA-N
ID: TZJMINBYXYFIGT-UHFFFAOYSA-N
Comment: Energy1
Num peaks: 20
39.02292652 2.439769436
43.05422664 1.553732907
45.06987671 1.829068948
51.02292652 7.91869869
53.03857658 4.356263378
55.05422664 4.788679154
57.06987671 3.768847743
59.08552677 2.219795069
63.02292652 1.760383527
65.03857658 2.380294867
67.05422664 2.416471752
69.06987671 3.329162167
79.05422664 3.188619774
81.0334912 3.163897311
81.06987671 2.258872062
93.06987671 2.102118481
97.10117684 7.891603496
99.08044139 1.628946186
107.0855268 5.129967802
125.0960915 16.02482406

Name: +ve in-silico MS/MS by CFM-ID for TZJMINBYXYFIGT-UHFFFAOYSA-N
ID: TZJMINBYXYFIGT-UHFFFAOYSA-N
Comment: Energy2
Num peaks: 14
39.02292652 9.458828262
41.03857658 7.022279997
43.05422664 2.643300256
49.00727645 2.500752773
51.02292652 12.19321124
53.03857658 13.43541509
55.05422664 6.926162083
57.06987671 5.373390923
63.02292652 3.521516787
65.03857658 5.872009061
67.05422664 4.843001774
69.06987671 2.288977212
73.10117684 2.149616102
81.06987671 2.161305388

Name: +ve in-silico MS/MS by CFM-ID for LWGQRLJHRLKQNN-RKDXNWHRSA-N
ID: LWGQRLJHRLKQNN-RKDXNWHRSA-N
Comment: Energy0
Num peaks: 8
119.0855268 5.322770503
121.1011768 3.039424251
135.0804414 4.229626397
137.0597059 2.52072526
139.075356 4.762651991
147.0804414 3.857313668
149.0597059 4.327933561
165.0910061 53.96756268

Name: +ve in-silico MS/MS by CFM-ID for LWGQRLJHRLKQNN-RKDXNWHRSA-N
ID: LWGQRLJHRLKQNN-RKDXNWHRSA-N
Comment: Energy1
Num peaks: 19
39.02292652 4.958502144
51.02292652 3.076890459
53.03857658 3.671634729
55.05422664 2.759704718
77.03857658 1.731736463
79.05422664 4.791577699
103.0542266 1.769012194
105.0698767 2.614230631
107.0855268 3.087882875
109.0284058 1.744922105
111.0440559 1.796754043
117.0698767 4.131511995
119.0855268 8.191320243
121.1011768 9.43559276
123.0440559 1.756742673
125.0597059 1.85455182
137.0960915 4.403913961
147.0804414 3.57822174
165.0910061 14.82859715

Name: +ve in-silico MS/MS by CFM-ID for LWGQRLJHRLKQNN-RKDXNWHRSA-N
ID: LWGQRLJHRLKQNN-RKDXNWHRSA-N
Comment: Energy2
Num peaks: 22
39.02292652 9.314439324
41.03857658 3.13444836
49.00727645 4.850788106
51.02292652 8.995037418
53.03857658 9.975544506
55.05422664 6.089525984
63.02292652 1.072566128
65.03857658 4.750809521
67.05422664 2.72263388
73.02840582 0.9428211457
77.03857658 3.664292068
79.05422664 8.735488847
81.0334912 1.146309951
81.06987671 3.94097281
91.05422664 1.459691596
95.04914126 2.190820353
103.0542266 1.131509687
109.0284058 1.720127441
109.0647913 1.109148638
119.0855268 1.393780425
137.0597059 1.292904795
149.0597059 1.011468477

Name: +ve in-silico MS/MS by CFM-ID for CMLUJDMOPDRNRD-NSCUHMNNSA-N
ID: CMLUJDMOPDRNRD-NSCUHMNNSA-N
Comment: Energy0
Num peaks: 7
67.01784114 5.752322407
84.04439023 9.209050824
85.02840582 4.735274277
95.01275576 8.67403936
112.0393049 9.211464783
113.0233204 24.38451175
130.0498695 21.39532237

Name: +ve in-silico MS/MS by CFM-ID for CMLUJDMOPDRNRD-NSCUHMNNSA-N
ID: CMLUJDMOPDRNRD-NSCUHMNNSA-N
Comment: Energy1
Num peaks: 14
39.02292652 7.411320379
41.00219107 3.497656678
58.02874017 3.9393756
65.00219107 2.567709351
67.01784114 11.02452606
68.99710569 2.552700289
69.0334912 4.561798143
71.01275576 2.953371598
84.04439023 6.80766111
85.02840582 7.003247654
95.01275576 8.891995504
112.0393049 5.783884018
113.0233204 12.08041633
130.0498695 3.41511077

Name: +ve in-silico MS/MS by CFM-ID for CMLUJDMOPDRNRD-NSCUHMNNSA-N
ID: CMLUJDMOPDRNRD-NSCUHMNNSA-N
Comment: Energy2
Num peaks: 11
25.00727645 4.175971858
27.02292652 3.104857159
39.02292652 34.82497795
41.03857658 11.03604218
53.00219107 3.054046089
67.01784114 5.101965449
68.0130901 3.732520895
68.99710569 4.465352533
69.0334912 2.847280961
82.02874017 3.636542055
84.04439023 5.868197004

Name: +ve in-silico MS/MS by CFM-ID for JKUYMLAKNNWKGZ-UHFFFAOYSA-N
ID: JKUYMLAKNNWKGZ-UHFFFAOYSA-N
Comment: Energy0
Num peaks: 6
41.03857658 1.139841819
107.0491413 1.135875187
117.0698767 1.327096661
121.0647913 1.015995367
131.0491413 1.358984899
147.0804414 91.47125852

Name: +ve in-silico MS/MS by CFM-ID for JKUYMLAKNNWKGZ-UHFFFAOYSA-N
ID: JKUYMLAKNNWKGZ-UHFFFAOYSA-N
Comment: Energy1
Num peaks: 6
39.02292652 2.508953901
41.03857658 4.383315631
107.0491413 4.308481969
121.0647913 7.654733396
131.0491413 3.15525781
147.0804414 68.83483607

Name: +ve in-silico MS/MS by CFM-ID for JKUYMLAKNNWKGZ-UHFFFAOYSA-N
ID: JKUYMLAKNNWKGZ-UHFFFAOYSA-N
Comment: Energy2
Num peaks: 14
39.02292652 7.256826657
41.03857658 5.709336828
49.00727645 6.838254376
51.02292652 4.573711032
63.02292652 4.401967667
75.02292652 3.504104076
77.03857658 5.178952341
89.03857658 4.474134169
91.05422664 7.329436163
93.06987671 3.391435131
101.0385766 7.421743588
103.0542266 7.997296773
117.0698767 5.710774367
131.0491413 8.490972991

Name: +ve in-silico MS/MS by CFM-ID for HOEVDNBLHKNVMQ-MRVPVSSYSA-N
ID: HOEVDNBLHKNVMQ-MRVPVSSYSA-N
Comment: Energy0
Num peaks: 9
51.02292652 2.565039635
119.0855268 5.236189249
121.1011768 2.983342103
133.0647913 2.406018029
135.0804414 4.205656991
139.075356 4.540039577
147.0804414 3.784725753
149.0597059 3.736035285
165.0910061 52.67333048

Name: +ve in-silico MS/MS by CFM-ID for HOEVDNBLHKNVMQ-MRVPVSSYSA-N
ID: HOEVDNBLHKNVMQ-MRVPVSSYSA-N
Comment: Energy1
Num peaks: 17
39.02292652 3.094369603
51.02292652 4.447891626
53.03857658 14.28991499
55.05422664 3.899853619
79.05422664 4.22313171
103.0542266 1.84070286
105.0698767 2.220682311
107.0855268 2.719184573
109.0284058 2.351578168
111.0440559 2.633319462
117.0698767 3.6391664
119.0855268 6.458350618
121.1011768 7.674161242
125.0597059 1.970303288
137.0960915 3.707998587
147.0804414 2.89063084
165.0910061 12.40092066

Name: +ve in-silico MS/MS by CFM-ID for HOEVDNBLHKNVMQ-MRVPVSSYSA-N
ID: HOEVDNBLHKNVMQ-MRVPVSSYSA-N
Comment: Energy2
Num peaks: 15
39.02292652 7.535611493
41.03857658 2.784889145
49.00727645 1.794029769
51.02292652 24.42543761
53.03857658 10.51486346
55.05422664 6.649529461
65.03857658 4.459440142
67.05422664 2.406940752
77.03857658 3.475332211
79.05422664 7.766270224
81.06987671 4.252700507
91.05422664 1.117641517
95.04914126 1.107381669
97.06479133 1.169246122
119.0855268 1.284470121

Name: +ve in-silico MS/MS by CFM-ID for IUYKIVNLDUNOSW-NSCUHMNNSA-N
ID: IUYKIVNLDUNOSW-NSCUHMNNSA-N
Comment: Energy0
Num peaks: 6
59.04914126 2.396448749
105.0334912 7.320051494
107.0491413 3.805506836
133.0647913 20.33697007
135.0804414 4.632609372
165.0910061 47.13004088

Name: +ve in-silico MS/MS by CFM-ID for IUYKIVNLDUNOSW-NSCUHMNNSA-N
ID: IUYKIVNLDUNOSW-NSCUHMNNSA-N
Comment: Energy1
Num peaks: 15
39.02292652 1.894256072
55.01784114 4.330975015
57.0334912 2.999653713
59.04914126 1.373758599
71.04914126 3.54170436
105.0334912 8.617919478
105.0698767 1.53198132
107.0491413 3.621407535
109.0647913 1.377767301
119.0491413 1.674710309
121.0647913 1.475284099
133.0647913 20.63478841
135.0804414 2.499412609
137.0960915 2.750877969
165.0910061 22.05300374

Name: +ve in-silico MS/MS by CFM-ID for IUYKIVNLDUNOSW-NSCUHMNNSA-N
ID: IUYKIVNLDUNOSW-NSCUHMNNSA-N
Comment: Energy2
Num peaks: 27
15.02292652 1.299048877
27.02292652 1.723091657
39.02292652 5.725610164
41.03857658 2.696157454
45.0334912 2.004895887
55.01784114 1.840704954
57.0334912 1.858422361
59.04914126 2.186385168
63.02292652 1.961565246
65.03857658 3.70303891
75.02292652 2.919681106
77.03857658 6.091427964
79.01784114 1.667447302
79.05422664 3.517209333
89.03857658 2.208511482
91.05422664 5.666540288
101.0385766 2.390939659
103.0542266 3.057846991
105.0334912 7.320443035
105.0698767 6.246125604
107.0491413 3.828801983
115.0542266 1.867596993
117.0334912 1.044147473
119.0491413 1.499395859
121.0647913 1.205038721
133.0647913 3.729570683
137.0960915 1.048821643

Name: +ve in-silico MS/MS by CFM-ID for JHHXPQAUADQJBQ-UHFFFAOYSA-N
ID: JHHXPQAUADQJBQ-UHFFFAOYSA-N
Comment: Energy0
Num peaks: 6
105.0698767 0.4011895819
119.0855268 19.64777505
121.1011768 2.786941107
147.0804414 18.49546286
149.0597059 0.7015786329
165.0910061 55.19265761

Name: +ve in-silico MS/MS by CFM-ID for JHHXPQAUADQJBQ-UHFFFAOYSA-N
ID: JHHXPQAUADQJBQ-UHFFFAOYSA-N
Comment: Energy1
Num peaks: 6
79.05422664 1.791526849
93.06987671 1.238683014
119.0855268 33.90527389
121.1011768 5.886290532
147.0804414 21.19871161
165.0910061 18.19745606

Name: +ve in-silico MS/MS by CFM-ID for JHHXPQAUADQJBQ-UHFFFAOYSA-N
ID: JHHXPQAUADQJBQ-UHFFFAOYSA-N
Comment: Energy2
Num peaks: 18
39.02292652 4.532831115
41.03857658 3.135536416
49.00727645 1.890657422
51.02292652 3.730691811
63.02292652 8.004439817
65.03857658 3.757787921
67.05422664 5.030134289
75.02292652 1.788104534
77.03857658 4.599111635
79.05422664 7.701934684
81.06987671 1.72855497
91.05422664 2.211813176
93.06987671 6.688561342
95.08552677 1.866080838
103.0542266 9.57173266
105.0698767 4.116166686
119.0855268 8.120382228
121.1011768 1.749133908

Name: +ve in-silico MS/MS by CFM-ID for ONZYQGMNWZGRPO-VHYPUYLQSA-N
ID: ONZYQGMNWZGRPO-VHYPUYLQSA-N
Comment: Energy0
Num peaks: 6
45.0334912 1.106116274
101.0385766 2.32116446
103.0542266 1.855167801
115.0542266 3.072821028
129.0698767 38.4361434
147.0804414 35.59437081

Name: +ve in-silico MS/MS by CFM-ID for ONZYQGMNWZGRPO-VHYPUYLQSA-N
ID: ONZYQGMNWZGRPO-VHYPUYLQSA-N
Comment: Energy1
Num peaks: 22
39.02292652 2.372044024
41.00219107 1.152520291
41.03857658 2.803052662
49.00727645 2.209088687
51.02292652 2.346665054
53.00219107 0.9715462916
53.03857658 2.793444615
55.01784114 0.9595554312
57.0334912 0.9560880986
63.02292652 2.85948647
65.00219107 0.9882562024
65.03857658 2.652091138
73.00727645 2.737171337
75.02292652 2.877835896
77.03857658 2.611748804
87.02292652 2.73354909
89.03857658 2.486355092
101.0385766 3.700971631
103.0542266 1.300803679
115.0542266 1.777750816
129.0698767 27.15945376
147.0804414 10.12619758

Name: +ve in-silico MS/MS by CFM-ID for ONZYQGMNWZGRPO-VHYPUYLQSA-N
ID: ONZYQGMNWZGRPO-VHYPUYLQSA-N
Comment: Energy2
Num peaks: 18
25.00727645 1.921076643
39.02292652 7.438536333
41.03857658 6.061685095
49.00727645 12.4874382
51.02292652 6.443045557
53.00219107 1.573947096
53.03857658 6.087750215
63.02292652 5.883766018
65.00219107 1.721483532
65.03857658 4.412113032
73.00727645 6.245842935
75.02292652 5.136517912
77.03857658 3.772204299
87.02292652 4.117552705
89.00219107 1.492015244
89.03857658 2.377984956
101.0385766 2.230236993
129.0698767 1.768006045

Name: +ve in-silico MS/MS by CFM-ID for GNHVCDAPMWHFKG-UHFFFAOYSA-N
ID: GNHVCDAPMWHFKG-UHFFFAOYSA-N
Comment: Energy0
Num peaks: 6
133.0647913 8.525493371
135.0804414 2.275217151
137.0597059 1.214109058
139.075356 2.097908013
149.0597059 1.043894639
165.0910061 79.90291151

Name: +ve in-silico MS/MS by CFM-ID for GNHVCDAPMWHFKG-UHFFFAOYSA-N
ID: GNHVCDAPMWHFKG-UHFFFAOYSA-N
Comment: Energy1
Num peaks: 12
27.02292652 2.32326079
41.03857658 2.816340964
51.02292652 1.898429459
105.0334912 2.513289738
107.0491413 6.047523773
111.0804414 3.127686137
133.0647913 10.75393488
135.0804414 1.44113981
137.0597059 2.70411727
139.075356 5.599592552
149.0597059 2.678313586
165.0910061 39.20307017

Name: +ve in-silico MS/MS by CFM-ID for GNHVCDAPMWHFKG-UHFFFAOYSA-N
ID: GNHVCDAPMWHFKG-UHFFFAOYSA-N
Comment: Energy2
Num peaks: 26
25.00727645 1.83587244
39.02292652 2.655569043
41.03857658 3.849571279
49.00727645 7.93186446
51.02292652 6.44751499
53.03857658 3.065136366
57.0334912 1.287544946
65.03857658 2.512127474
75.02292652 1.471232981
77.03857658 8.387900304
79.05422664 1.791870009
81.0334912 1.328813925
87.02292652 3.208697438
89.03857658 5.860598575
91.05422664 5.008863068
101.0385766 1.361068676
103.0542266 2.272459468
105.0334912 2.237198385
107.0491413 3.131870337
109.0647913 1.479983742
117.0334912 1.950682892
119.0491413 4.015640897
121.0647913 1.268392809
131.0491413 1.54169352
133.0647913 2.747264638
149.0597059 1.93374895

Name: +ve in-silico MS/MS by CFM-ID for NRUKNRPYMNPMRU-IMJSIDKUSA-N
ID: NRUKNRPYMNPMRU-IMJSIDKUSA-N
Comment: Energy0
Num peaks: 6
83.06037464 10.93302175
101.0709393 7.518492733
111.0552893 5.488604363
118.0498695 1.349097292
129.0658539 44.41929429
147.0764186 15.84576259

Name: +ve in-silico MS/MS by CFM-ID for NRUKNRPYMNPMRU-IMJSIDKUSA-N
ID: NRUKNRPYMNPMRU-IMJSIDKUSA-N
Comment: Energy1
Num peaks: 11
56.04947561 7.240824329
57.0334912 2.395346658
71.06037464 4.077651077
74.0600403 4.088239218
83.06037464 23.5302703
85.07602471 2.584418889
101.0709393 8.960597349
111.0552893 3.968507533
117.0658539 2.357003779
129.0658539 17.09655004
147.0764186 4.448088695

Name: +ve in-silico MS/MS by CFM-ID for NRUKNRPYMNPMRU-IMJSIDKUSA-N
ID: NRUKNRPYMNPMRU-IMJSIDKUSA-N
Comment: Energy2
Num peaks: 26
15.02292652 1.893687315
25.00727645 3.467202644
27.02292652 2.735339388
28.01817548 1.686461967
31.02907452 1.524224582
40.01817548 1.923346782
41.00219107 3.900381811
42.03382555 4.320925312
43.01784114 10.03297308
43.02907452 2.799899798
45.0334912 3.881024688
45.04472458 2.223308733
47.04914126 1.325327032
53.01342445 1.348473647
54.03382555 1.266990976
58.02874017 2.105345386
60.04439023 1.541058461
72.04439023 1.309082365
74.02365479 1.377948321
81.04472458 1.334814869
83.06037464 19.75984952
85.07602471 2.315212722
86.02365479 1.07809689
88.03930485 1.73311311
112.0393049 1.069438031
129.0658539 2.341972045

Name: +ve in-silico MS/MS by CFM-ID for PRHPPBJKAONMII-PTFSRLPTSA-N
ID: PRHPPBJKAONMII-PTFSRLPTSA-N
Comment: Energy0
Num peaks: 6
41.03857658 2.966088822
81.0334912 3.650051881
95.04914126 3.973082131
97.06479133 3.191445899
107.0855268 7.227157885
125.0960915 59.49433012

Name: +ve in-silico MS/MS by CFM-ID for PRHPPBJKAONMII-PTFSRLPTSA-N
ID: PRHPPBJKAONMII-PTFSRLPTSA-N
Comment: Energy1
Num peaks: 17
39.02292652 8.646870207
41.03857658 7.255882537
43.05422664 2.402244979
51.02292652 2.733746089
53.03857658 5.248422382
55.05422664 8.766601385
57.06987671 1.999585102
67.01784114 2.48293262
69.0334912 1.818314026
81.0334912 4.758153322
83.04914126 3.297684307
95.04914126 4.373518476
95.08552677 2.644555148
97.06479133 2.146519714
99.08044139 3.191736507
107.0855268 4.477732943
125.0960915 15.19648564

Name: +ve in-silico MS/MS by CFM-ID for PRHPPBJKAONMII-PTFSRLPTSA-N
ID: PRHPPBJKAONMII-PTFSRLPTSA-N
Comment: Energy2
Num peaks: 12
25.00727645 1.986121576
39.02292652 13.14992706
41.03857658 14.56193938
43.05422664 7.763192473
51.02292652 10.35881111
53.03857658 13.88583777
55.05422664 5.911737051
57.06987671 2.575565137
65.03857658 3.217765607
67.05422664 2.473075528
79.05422664 2.195502144
81.0334912 2.016934522

Name: +ve in-silico MS/MS by CFM-ID for YNFSUOFXEVCDTC-UHFFFAOYSA-N
ID: YNFSUOFXEVCDTC-UHFFFAOYSA-N
Comment: Energy0
Num peaks: 6
15.02292652 0.8830523259
134.0461215 8.218713257
136.0617716 0.992735278
148.0617716 4.759228698
149.0570206 0.9268763752
165.0883207 82.84676937

Name: +ve in-silico MS/MS by CFM-ID for YNFSUOFXEVCDTC-UHFFFAOYSA-N
ID: YNFSUOFXEVCDTC-UHFFFAOYSA-N
Comment: Energy1
Num peaks: 6
121.0508726 4.057155124
123.0665226 2.550099275
134.0461215 16.44104113
138.0774217 5.178464049
148.0617716 10.18218162
165.0883207 52.13318807

Name: +ve in-silico MS/MS by CFM-ID for YNFSUOFXEVCDTC-UHFFFAOYSA-N
ID: YNFSUOFXEVCDTC-UHFFFAOYSA-N
Comment: Energy2
Num peaks: 20
15.02292652 3.880224167
42.03382555 3.493375497
43.02907452 4.317146292
45.04472458 2.08078725
53.01342445 2.751280515
55.02907452 4.736131424
57.04472458 2.693702003
67.02907452 4.36827036
69.04472458 2.667267181
82.03997355 8.426644671
92.02432348 2.189037492
94.03997355 8.393888145
96.05562361 3.272604566
107.0352225 2.306738363
109.0508726 2.698679943
121.0508726 6.62280777
134.0461215 7.571510726
136.0617716 1.746589684
148.0617716 3.881040728
149.0570206 2.937996342

Name: +ve in-silico MS/MS by CFM-ID for HNZWNWPTJZTRTK-ZCFIWIBFSA-N
ID: HNZWNWPTJZTRTK-ZCFIWIBFSA-N
Comment: Energy0
Num peaks: 6
55.05422664 1.504044199
67.05422664 2.673731693
69.06987671 1.7191293
99.08044139 2.096461408
107.0855268 10.72546929
125.0960915 68.00408536

Name: +ve in-silico MS/MS by CFM-ID for HNZWNWPTJZTRTK-ZCFIWIBFSA-N
ID: HNZWNWPTJZTRTK-ZCFIWIBFSA-N
Comment: Energy1
Num peaks: 13
39.02292652 2.427218952
51.02292652 2.476551625
53.03857658 2.261250816
55.05422664 3.514596668
65.03857658 15.1685992
67.05422664 9.24628669
69.06987671 5.458665048
71.08552677 5.302272573
73.10117684 2.985192738
81.0334912 4.107549187
97.10117684 7.305146406
107.0855268 5.261022039
125.0960915 15.709295

Name: +ve in-silico MS/MS by CFM-ID for HNZWNWPTJZTRTK-ZCFIWIBFSA-N
ID: HNZWNWPTJZTRTK-ZCFIWIBFSA-N
Comment: Energy2
Num peaks: 15
25.00727645 2.572742851
39.02292652 8.114171568
41.03857658 7.107269736
43.05422664 2.357475901
51.02292652 11.96967384
53.03857658 8.855766528
55.05422664 6.197906446
57.06987671 2.123857361
65.03857658 8.36141526
67.05422664 9.439816122
69.06987671 3.760516849
71.08552677 2.558698392
73.10117684 2.232859976
81.06987671 2.291874337
91.05422664 2.08028759

Name: +ve in-silico MS/MS by CFM-ID for WPTWOMTZGUIVFZ-UHFFFAOYSA-N
ID: WPTWOMTZGUIVFZ-UHFFFAOYSA-N
Comment: Energy0
Num peaks: 6
81.0334912 0.3121154594
117.0698767 0.8933800345
119.0491413 0.3187186245
121.0647913 0.5553335347
131.0491413 0.978521275
147.0804414 95.90038846

Name: +ve in-silico MS/MS by CFM-ID for WPTWOMTZGUIVFZ-UHFFFAOYSA-N
ID: WPTWOMTZGUIVFZ-UHFFFAOYSA-N
Comment: Energy1
Num peaks: 6
117.0698767 2.626434244
119.0491413 2.94498772
119.0855268 13.68903663
121.0647913 10.18966009
131.0491413 2.45605797
147.0804414 60.01138444

Name: +ve in-silico MS/MS by CFM-ID for WPTWOMTZGUIVFZ-UHFFFAOYSA-N
ID: WPTWOMTZGUIVFZ-UHFFFAOYSA-N
Comment: Energy2
Num peaks: 14
39.02292652 4.472399098
49.00727645 4.166052976
51.02292652 6.892573319
53.03857658 3.83127794
65.03857658 3.173444266
75.02292652 4.817805538
77.03857658 3.500301802
89.03857658 4.240047831
91.05422664 5.525487507
103.0542266 7.924153947
117.0698767 16.02648315
119.0855268 2.678484517
131.0491413 10.09259219
147.0804414 3.406884379

Name: +ve in-silico MS/MS by CFM-ID for ONZYQGMNWZGRPO-FUOWLQLWSA-N
ID: ONZYQGMNWZGRPO-FUOWLQLWSA-N
Comment: Energy0
Num peaks: 6
45.0334912 1.106116274
101.0385766 2.32116446
103.0542266 1.855167801
115.0542266 3.072821028
129.0698767 38.4361434
147.0804414 35.59437081

Name: +ve in-silico MS/MS by CFM-ID for ONZYQGMNWZGRPO-FUOWLQLWSA-N
ID: ONZYQGMNWZGRPO-FUOWLQLWSA-N
Comment: Energy1
Num peaks: 22
39.02292652 2.372044024
41.00219107 1.152520291
41.03857658 2.803052662
49.00727645 2.209088687
51.02292652 2.346665054
53.00219107 0.9715462916
53.03857658 2.793444615
55.01784114 0.9595554312
57.0334912 0.9560880986
63.02292652 2.85948647
65.00219107 0.9882562024
65.03857658 2.652091138
73.00727645 2.737171337
75.02292652 2.877835896
77.03857658 2.611748804
87.02292652 2.73354909
89.03857658 2.486355092
101.0385766 3.700971631
103.0542266 1.300803679
115.0542266 1.777750816
129.0698767 27.15945376
147.0804414 10.12619758

Name: +ve in-silico MS/MS by CFM-ID for ONZYQGMNWZGRPO-FUOWLQLWSA-N
ID: ONZYQGMNWZGRPO-FUOWLQLWSA-N
Comment: Energy2
Num peaks: 18
25.00727645 1.921076643
39.02292652 7.438536333
41.03857658 6.061685095
49.00727645 12.4874382
51.02292652 6.443045557
53.00219107 1.573947096
53.03857658 6.087750215
63.02292652 5.883766018
65.00219107 1.721483532
65.03857658 4.412113032
73.00727645 6.245842935
75.02292652 5.136517912
77.03857658 3.772204299
87.02292652 4.117552705
89.00219107 1.492015244
89.03857658 2.377984956
101.0385766 2.230236993
129.0698767 1.768006045

Name: +ve in-silico MS/MS by CFM-ID for BXRHTYIYAZHIHF-ZETCQYMHSA-N
ID: BXRHTYIYAZHIHF-ZETCQYMHSA-N
Comment: Energy0
Num peaks: 6
81.06987671 2.294434537
95.08552677 2.481187082
97.06479133 1.724601974
97.10117684 1.637421117
107.0855268 7.964595984
125.0960915 63.93567134

Name: +ve in-silico MS/MS by CFM-ID for BXRHTYIYAZHIHF-ZETCQYMHSA-N
ID: BXRHTYIYAZHIHF-ZETCQYMHSA-N
Comment: Energy1
Num peaks: 20
39.02292652 4.645394536
41.03857658 3.142956977
43.05422664 2.762353783
45.06987671 1.869764791
53.03857658 1.739793714
55.05422664 2.794591741
57.06987671 2.159237006
69.06987671 1.946877858
81.0334912 4.479020819
81.06987671 1.674276331
83.04914126 1.586417498
85.06479133 2.527463206
95.04914126 2.482788857
95.08552677 2.054370433
97.06479133 2.01853887
97.10117684 2.524009572
99.08044139 2.101358699
107.0855268 8.46568264
109.0647913 1.538053748
125.0960915 28.05685283

Name: +ve in-silico MS/MS by CFM-ID for BXRHTYIYAZHIHF-ZETCQYMHSA-N
ID: BXRHTYIYAZHIHF-ZETCQYMHSA-N
Comment: Energy2
Num peaks: 14
39.02292652 17.63214734
41.03857658 12.17283968
43.05422664 5.673331018
51.02292652 4.672451796
53.03857658 12.76347647
55.05422664 6.728850287
57.06987671 3.758891292
59.08552677 1.780539134
65.03857658 2.434424031
67.05422664 4.344353575
69.06987671 2.217045263
73.10117684 1.522121338
81.06987671 3.510187696
109.0647913 1.475155556

Name: +ve in-silico MS/MS by CFM-ID for RUORWXQKVXTQJJ-UHFFFAOYSA-N
ID: RUORWXQKVXTQJJ-UHFFFAOYSA-N
Comment: Energy0
Num peaks: 6
91.05422664 0.8434113
103.0542266 0.550908291
105.0698767 0.832878918
129.0698767 12.4758581
131.0491413 0.5477434075
147.0804414 81.48735414

Name: +ve in-silico MS/MS by CFM-ID for RUORWXQKVXTQJJ-UHFFFAOYSA-N
ID: RUORWXQKVXTQJJ-UHFFFAOYSA-N
Comment: Energy1
Num peaks: 7
91.05422664 5.673448781
103.0542266 6.106784314
105.0698767 3.621091846
115.0542266 4.044542782
119.0855268 19.9233296
129.0698767 10.19160482
147.0804414 30.51745296

Name: +ve in-silico MS/MS by CFM-ID for RUORWXQKVXTQJJ-UHFFFAOYSA-N
ID: RUORWXQKVXTQJJ-UHFFFAOYSA-N
Comment: Energy2
Num peaks: 17
49.00727645 5.939883581
51.02292652 3.296980517
53.03857658 2.171834052
63.02292652 6.213690878
65.03857658 2.807775745
75.02292652 2.029755777
77.03857658 2.574375117
89.03857658 2.287745137
91.05422664 6.147914559
93.06987671 3.546590104
101.0385766 3.535593243
103.0542266 14.03894071
105.0698767 3.50563316
117.0698767 2.723724263
119.0855268 4.620794184
129.0698767 13.78581475
131.0491413 2.590445811

Name: +ve in-silico MS/MS by CFM-ID for XWFVDCOWPBJQFH-UHFFFAOYSA-N
ID: XWFVDCOWPBJQFH-UHFFFAOYSA-N
Comment: Energy0
Num peaks: 6
55.05422664 5.127953662
81.0334912 3.634309558
83.04914126 4.390421571
123.0440559 2.731049122
147.0804414 7.374935064
165.0910061 69.20658891

Name: +ve in-silico MS/MS by CFM-ID for XWFVDCOWPBJQFH-UHFFFAOYSA-N
ID: XWFVDCOWPBJQFH-UHFFFAOYSA-N
Comment: Energy1
Num peaks: 8
39.02292652 5.509466588
55.05422664 19.13531087
57.06987671 7.934227732
81.0334912 22.50915559
83.04914126 6.002940742
109.0284058 4.390867541
137.0960915 4.344525708
165.0910061 11.91719831

Name: +ve in-silico MS/MS by CFM-ID for XWFVDCOWPBJQFH-UHFFFAOYSA-N
ID: XWFVDCOWPBJQFH-UHFFFAOYSA-N
Comment: Energy2
Num peaks: 8
39.02292652 7.733556501
41.03857658 3.365085937
49.00727645 4.737371838
53.03857658 5.946876178
55.05422664 22.9034716
57.06987671 5.52587165
81.0334912 24.93820468
83.04914126 6.690092941

Name: +ve in-silico MS/MS by CFM-ID for YPHGCKOZJCGDTF-QMMMGPOBSA-N
ID: YPHGCKOZJCGDTF-QMMMGPOBSA-N
Comment: Energy0
Num peaks: 6
55.05422664 1.881241627
81.06987671 1.450842194
95.08552677 3.268895171
99.08044139 1.693048529
107.0855268 8.938528391
125.0960915 73.12659377

Name: +ve in-silico MS/MS by CFM-ID for YPHGCKOZJCGDTF-QMMMGPOBSA-N
ID: YPHGCKOZJCGDTF-QMMMGPOBSA-N
Comment: Energy1
Num peaks: 15
43.01784114 1.735554054
51.02292652 2.271112438
53.03857658 3.392478194
55.05422664 5.43569349
67.05422664 5.592947082
69.0334912 3.006125193
69.06987671 2.235663739
71.04914126 1.7334354
81.06987671 2.34211
83.04914126 1.810225615
95.08552677 4.813256201
97.10117684 2.313810099
99.08044139 2.049751863
107.0855268 10.02187744
125.0960915 31.69718438

Name: +ve in-silico MS/MS by CFM-ID for YPHGCKOZJCGDTF-QMMMGPOBSA-N
ID: YPHGCKOZJCGDTF-QMMMGPOBSA-N
Comment: Energy2
Num peaks: 18
27.02292652 1.489643046
39.02292652 6.177782754
41.00219107 2.485586676
41.03857658 5.542535614
49.00727645 1.400327248
51.02292652 6.539905422
53.00219107 1.977469829
53.03857658 11.83388492
55.05422664 11.54289294
57.06987671 1.679392843
65.03857658 5.285428428
67.05422664 7.326699304
69.0334912 2.154984284
69.06987671 2.669634212
79.05422664 1.798141859
81.06987671 7.128170678
93.06987671 1.363713566
109.0647913 2.116456144

Name: +ve in-silico MS/MS by CFM-ID for VOONDAZISKQGNR-YCRREMRBSA-N
ID: VOONDAZISKQGNR-YCRREMRBSA-N
Comment: Energy0
Num peaks: 10
57.0334912 3.343131114
69.0334912 2.201402569
81.0334912 2.125126001
107.0491413 3.269760979
109.0647913 2.982837762
121.0647913 4.452966786
133.0647913 2.233957515
135.0804414 4.871003129
147.0804414 6.625700531
165.0910061 48.18976295

Name: +ve in-silico MS/MS by CFM-ID for VOONDAZISKQGNR-YCRREMRBSA-N
ID: VOONDAZISKQGNR-YCRREMRBSA-N
Comment: Energy1
Num peaks: 21
39.02292652 1.732227978
53.00219107 3.278093319
65.03857658 1.974442518
69.0334912 5.162883352
81.0334912 6.349275333
83.04914126 4.100566559
91.01784114 1.836809138
93.0334912 2.798373996
95.04914126 6.349559839
97.06479133 3.970944267
105.0334912 1.865468894
107.0491413 6.777348875
109.0647913 2.355066141
111.0804414 2.707028369
121.0647913 1.785545633
133.0647913 3.677880961
135.0804414 2.48658332
137.0960915 4.734954784
147.0804414 4.549254741
149.0597059 1.901344449
165.0910061 10.05512937

Name: +ve in-silico MS/MS by CFM-ID for VOONDAZISKQGNR-YCRREMRBSA-N
ID: VOONDAZISKQGNR-YCRREMRBSA-N
Comment: Energy2
Num peaks: 20
39.02292652 7.092273362
41.03857658 2.46866259
49.00727645 9.691334504
51.02292652 5.512057847
53.00219107 3.440559451
53.03857658 7.91865572
55.01784114 3.197786279
57.0334912 1.529239952
63.02292652 3.048390379
65.03857658 4.324974549
67.05422664 4.029135931
69.0334912 6.2564705
79.01784114 2.154290786
79.05422664 1.936216905
81.0334912 6.396960342
89.03857658 3.879081006
91.01784114 2.668739127
91.05422664 1.724290416
103.0542266 1.856763784
105.0698767 1.49330822

Name: +ve in-silico MS/MS by CFM-ID for FEEGMVBAILJAQO-QPJJXVBHSA-N
ID: FEEGMVBAILJAQO-QPJJXVBHSA-N
Comment: Energy0
Num peaks: 6
55.05422664 1.072449489
135.0440559 3.037391723
137.0597059 3.538941475
147.0804414 4.859656633
149.0597059 1.153906467
165.0910061 77.03466525

Name: +ve in-silico MS/MS by CFM-ID for FEEGMVBAILJAQO-QPJJXVBHSA-N
ID: FEEGMVBAILJAQO-QPJJXVBHSA-N
Comment: Energy1
Num peaks: 19
27.02292652 1.691573692
39.02292652 2.679266487
53.03857658 1.78781554
55.05422664 2.347935362
65.03857658 7.105867001
67.05422664 3.788018368
69.06987671 10.36105462
91.05422664 5.305127333
93.06987671 2.303497761
95.08552677 7.669729825
109.0284058 2.726019838
117.0698767 2.27556354
119.0855268 2.927360756
121.1011768 2.483479699
135.0440559 1.719764297
137.0960915 3.022466375
139.075356 1.55847498
147.0804414 3.740294455
165.0910061 15.42100082

Name: +ve in-silico MS/MS by CFM-ID for FEEGMVBAILJAQO-QPJJXVBHSA-N
ID: FEEGMVBAILJAQO-QPJJXVBHSA-N
Comment: Energy2
Num peaks: 23
25.00727645 1.157368639
39.02292652 10.05533747
41.03857658 2.997502988
49.00727645 2.328182336
51.02292652 10.41869359
53.03857658 9.703652949
55.01784114 1.247713231
55.05422664 9.347915257
63.02292652 1.958339135
65.03857658 5.118399898
67.05422664 8.059436871
69.06987671 1.478022424
77.03857658 1.791607674
79.05422664 1.732502799
81.0334912 1.039217406
83.01275576 1.292892078
89.03857658 2.590728399
91.05422664 1.269371118
93.06987671 1.199325417
109.0284058 1.098420679
119.0855268 1.502691424
147.0804414 1.850432095
149.0597059 1.497295987

Name: +ve in-silico MS/MS by CFM-ID for NJBPXWCZSHLTGL-UHFFFAOYSA-N
ID: NJBPXWCZSHLTGL-UHFFFAOYSA-N
Comment: Energy0
Num peaks: 7
93.0334912 1.580120516
95.04914126 2.161905429
135.0804414 2.860913764
137.0960915 1.458379891
139.075356 2.13191456
147.0804414 15.85532969
165.0910061 54.22564391

Name: +ve in-silico MS/MS by CFM-ID for NJBPXWCZSHLTGL-UHFFFAOYSA-N
ID: NJBPXWCZSHLTGL-UHFFFAOYSA-N
Comment: Energy1
Num peaks: 22
39.02292652 2.237538827
41.03857658 2.313759541
49.00727645 1.478181086
51.02292652 2.26183234
53.03857658 2.381713862
55.05422664 1.426691508
65.00219107 3.580228726
69.0334912 2.16450773
81.0334912 5.09719098
83.04914126 2.212025107
85.06479133 1.660635315
93.0334912 1.507692754
95.04914126 4.203740454
97.06479133 4.081614501
105.0334912 2.273555143
107.0491413 1.874908014
109.0647913 2.398804462
111.0804414 2.263780871
135.0804414 3.690629077
137.0960915 7.187353238
147.0804414 9.924396062
165.0910061 14.3907976

Name: +ve in-silico MS/MS by CFM-ID for NJBPXWCZSHLTGL-UHFFFAOYSA-N
ID: NJBPXWCZSHLTGL-UHFFFAOYSA-N
Comment: Energy2
Num peaks: 28
25.00727645 1.349162968
39.02292652 8.563673704
41.00219107 4.300844416
41.03857658 5.684811111
43.01784114 1.214769717
43.05422664 2.110941694
49.00727645 5.615349452
51.02292652 3.146177301
53.00219107 1.261994548
53.03857658 3.938226965
55.05422664 2.988421929
63.02292652 1.288291877
65.00219107 3.048801118
65.03857658 2.593425532
67.05422664 2.586842696
69.0334912 2.69543689
75.02292652 1.300494693
79.05422664 5.004710107
81.0334912 2.327913953
81.06987671 1.585648742
83.04914126 2.918760283
91.01784114 3.804939283
93.0334912 1.272430465
95.04914126 2.712683417
97.06479133 2.834070257
105.0334912 1.909130471
109.0647913 1.455070558
149.0597059 1.283938027

Name: +ve in-silico MS/MS by CFM-ID for YXXJNKRNPOLIKE-UHFFFAOYSA-N
ID: YXXJNKRNPOLIKE-UHFFFAOYSA-N
Comment: Energy0
Num peaks: 6
71.04914126 1.657261933
107.0491413 2.612299688
121.0647913 2.232952918
147.0804414 35.4895973
149.0597059 1.747581567
165.0910061 44.24455484

Name: +ve in-silico MS/MS by CFM-ID for YXXJNKRNPOLIKE-UHFFFAOYSA-N
ID: YXXJNKRNPOLIKE-UHFFFAOYSA-N
Comment: Energy1
Num peaks: 17
39.02292652 1.604526959
41.03857658 1.792434205
51.02292652 1.925533868
53.03857658 5.212773239
57.0334912 4.350082923
59.04914126 1.072018448
67.01784114 1.396056516
69.0334912 1.667723087
71.04914126 4.507993212
95.04914126 1.531362178
105.0334912 3.646741263
107.0491413 11.6910906
121.0647913 2.674527749
123.0804414 1.822896617
129.0698767 1.595055988
147.0804414 19.87345142
165.0910061 14.48554718

Name: +ve in-silico MS/MS by CFM-ID for YXXJNKRNPOLIKE-UHFFFAOYSA-N
ID: YXXJNKRNPOLIKE-UHFFFAOYSA-N
Comment: Energy2
Num peaks: 25
39.02292652 5.826689115
41.00219107 1.302317703
41.03857658 3.589007985
43.01784114 1.846980093
49.00727645 4.369578651
51.02292652 8.064687851
53.03857658 8.74967495
57.0334912 1.415936601
63.02292652 1.504283559
65.03857658 1.725510877
67.01784114 6.268407132
69.0334912 2.075315355
71.04914126 1.895044372
75.02292652 2.701726591
77.03857658 4.233023891
79.05422664 4.710259231
93.06987671 1.728288633
103.0542266 1.767601574
105.0334912 2.935149122
107.0491413 5.692896438
119.0855268 1.502936111
121.0647913 1.735825945
129.0698767 1.607026451
147.0804414 1.875595024
149.0597059 1.309715288

Name: +ve in-silico MS/MS by CFM-ID for ADHRJSOSGLTQNA-UHFFFAOYSA-N
ID: ADHRJSOSGLTQNA-UHFFFAOYSA-N
Comment: Energy0
Num peaks: 8
83.08552677 1.52756232
121.0284058 3.457506426
123.0440559 2.437326277
123.0804414 1.740640471
135.0804414 2.443011573
137.0960915 2.486455775
147.0804414 15.16384345
165.0910061 51.64327497

Name: +ve in-silico MS/MS by CFM-ID for ADHRJSOSGLTQNA-UHFFFAOYSA-N
ID: ADHRJSOSGLTQNA-UHFFFAOYSA-N
Comment: Energy1
Num peaks: 24
39.02292652 3.400480651
41.03857658 4.074679677
45.06987671 1.213150588
55.05422664 6.973079181
65.03857658 1.399028382
67.01784114 1.902224588
67.05422664 1.820138789
69.0334912 2.813362008
69.06987671 3.227217711
79.01784114 1.343905265
79.05422664 1.325238129
81.0334912 2.43347747
81.06987671 1.684026636
83.04914126 4.12502857
83.08552677 2.907054507
107.0491413 2.535213731
109.0647913 1.155723528
111.0804414 1.294742394
121.0284058 5.235586895
123.0440559 2.786904448
125.0597059 4.145109195
137.0960915 2.796906473
147.0804414 8.483806837
165.0910061 11.49140061

Name: +ve in-silico MS/MS by CFM-ID for ADHRJSOSGLTQNA-UHFFFAOYSA-N
ID: ADHRJSOSGLTQNA-UHFFFAOYSA-N
Comment: Energy2
Num peaks: 27
39.02292652 5.387271354
41.00219107 1.398156295
41.03857658 2.652195121
49.00727645 3.964152968
51.02292652 6.151047655
53.00219107 1.596089866
53.03857658 4.132827104
55.05422664 6.048086598
65.00219107 1.505152433
65.03857658 6.896764136
67.01784114 1.707040799
67.05422664 5.938628062
69.0334912 2.211669021
69.06987671 1.770668863
79.01784114 3.93152844
79.05422664 4.225616111
81.0334912 2.067602861
81.06987671 5.182905168
83.08552677 2.638987997
91.05422664 1.651218533
93.06987671 1.674470947
105.0698767 1.508983588
121.0647913 1.143822747
133.0647913 1.124915629
137.0960915 1.251313483
147.0804414 1.236938169
149.0597059 1.201813142

Name: +ve in-silico MS/MS by CFM-ID for SBOSLJVYJPZJNH-UHFFFAOYSA-N
ID: SBOSLJVYJPZJNH-UHFFFAOYSA-N
Comment: Energy0
Num peaks: 6
43.01784114 2.400446397
103.0542266 2.245331318
105.0698767 15.43542012
123.0804414 22.11320292
147.0804414 1.993489919
165.0910061 45.4636415

Name: +ve in-silico MS/MS by CFM-ID for SBOSLJVYJPZJNH-UHFFFAOYSA-N
ID: SBOSLJVYJPZJNH-UHFFFAOYSA-N
Comment: Energy1
Num peaks: 6
43.01784114 2.725506544
103.0542266 3.370079836
105.0698767 38.32229758
123.0804414 24.34337919
147.0804414 1.716261308
165.0910061 12.49984766

Name: +ve in-silico MS/MS by CFM-ID for SBOSLJVYJPZJNH-UHFFFAOYSA-N
ID: SBOSLJVYJPZJNH-UHFFFAOYSA-N
Comment: Energy2
Num peaks: 16
39.02292652 1.984024154
43.01784114 2.890993861
49.00727645 2.385223425
51.02292652 3.436156374
65.03857658 4.395702042
75.02292652 2.958806861
77.03857658 8.039268428
79.05422664 5.180424453
89.03857658 2.861182506
91.05422664 1.843301147
93.06987671 3.184380444
95.08552677 3.606138707
103.0542266 5.278518113
105.0698767 23.69425037
107.0491413 3.714270726
123.0804414 4.920916643

Name: +ve in-silico MS/MS by CFM-ID for RUPMSBPCFQDMAY-JTQLQIEISA-N
ID: RUPMSBPCFQDMAY-JTQLQIEISA-N
Comment: Energy0
Num peaks: 6
107.0491413 2.006690723
133.0647913 1.824805854
137.0597059 2.066036628
147.0804414 42.57424111
149.0597059 1.586403313
165.0910061 37.9916659

Name: +ve in-silico MS/MS by CFM-ID for RUPMSBPCFQDMAY-JTQLQIEISA-N
ID: RUPMSBPCFQDMAY-JTQLQIEISA-N
Comment: Energy1
Num peaks: 10
39.02292652 3.008442664
107.0491413 8.624530162
109.0647913 5.779589699
115.0542266 1.913307078
131.0491413 4.01865924
133.0647913 2.329198565
137.0597059 1.949471361
147.0804414 30.8313657
149.0597059 3.600065566
165.0910061 19.24352128

Name: +ve in-silico MS/MS by CFM-ID for RUPMSBPCFQDMAY-JTQLQIEISA-N
ID: RUPMSBPCFQDMAY-JTQLQIEISA-N
Comment: Energy2
Num peaks: 24
27.02292652 1.781963312
39.02292652 4.893938261
41.03857658 1.646232879
49.00727645 3.207114288
51.02292652 4.159485469
53.00219107 1.251090048
55.01784114 1.261676183
63.02292652 8.403902528
65.03857658 3.545739622
79.05422664 3.010210631
81.0334912 1.611910584
91.05422664 1.650179796
93.0334912 2.52341789
95.04914126 1.558725685
101.0385766 2.557290885
103.0542266 3.876134955
105.0334912 1.537817528
107.0491413 8.42561713
113.0960915 1.351011577
115.0542266 5.511367183
117.0698767 4.598050509
121.0647913 3.266152322
131.0491413 5.853967714
147.0804414 3.576979714

Name: +ve in-silico MS/MS by CFM-ID for BICFOGDDVXBEJA-UHFFFAOYSA-N
ID: BICFOGDDVXBEJA-UHFFFAOYSA-N
Comment: Energy0
Num peaks: 6
93.0334912 0.2907835046
117.0698767 0.8807811866
119.0491413 0.4573446152
121.0647913 0.787067867
131.0491413 1.596280104
147.0804414 94.17625966

Name: +ve in-silico MS/MS by CFM-ID for BICFOGDDVXBEJA-UHFFFAOYSA-N
ID: BICFOGDDVXBEJA-UHFFFAOYSA-N
Comment: Energy1
Num peaks: 6
117.0698767 2.337629023
119.0491413 3.037497055
119.0855268 12.66254198
121.0647913 9.964328325
131.0491413 6.756037096
147.0804414 54.47146378

Name: +ve in-silico MS/MS by CFM-ID for BICFOGDDVXBEJA-UHFFFAOYSA-N
ID: BICFOGDDVXBEJA-UHFFFAOYSA-N
Comment: Energy2
Num peaks: 17
39.02292652 6.393888354
41.03857658 3.842461242
49.00727645 6.453275179
51.02292652 4.993746882
53.03857658 3.602594862
55.05422664 2.254887678
65.03857658 3.484520438
75.02292652 4.903131239
77.03857658 4.643864714
89.03857658 3.342468425
91.05422664 4.963694399
103.0542266 5.387393722
117.0334912 1.981946137
117.0698767 11.2085768
119.0855268 2.281723069
131.0491413 9.608552412
147.0804414 2.192453333

Name: +ve in-silico MS/MS by CFM-ID for KYWICAANQIKDFF-OIBJUYFYSA-N
ID: KYWICAANQIKDFF-OIBJUYFYSA-N
Comment: Energy0
Num peaks: 6
119.0491413 2.194222672
121.0647913 3.667249189
133.0647913 7.013722515
135.0804414 4.947599163
147.0804414 8.480664077
165.0910061 57.28549537

Name: +ve in-silico MS/MS by CFM-ID for KYWICAANQIKDFF-OIBJUYFYSA-N
ID: KYWICAANQIKDFF-OIBJUYFYSA-N
Comment: Energy1
Num peaks: 20
41.03857658 3.63125014
59.04914126 1.350175114
65.00219107 5.677195564
67.01784114 1.565291921
69.0334912 2.11610732
95.04914126 4.8136981
97.06479133 1.964677298
99.08044139 2.152383255
105.0334912 5.018062205
107.0491413 1.946327081
111.0804414 1.296541702
119.0491413 2.322917812
121.0284058 3.334804057
121.0647913 4.17069796
133.0647913 2.396287747
135.0804414 7.838326134
137.0960915 2.884487844
147.0804414 7.65806796
149.0597059 3.103173588
165.0910061 15.08585192

Name: +ve in-silico MS/MS by CFM-ID for KYWICAANQIKDFF-OIBJUYFYSA-N
ID: KYWICAANQIKDFF-OIBJUYFYSA-N
Comment: Energy2
Num peaks: 31
25.00727645 1.556309533
27.02292652 1.210194774
39.02292652 4.729952423
41.00219107 1.328167722
41.03857658 2.943134491
43.01784114 1.400914336
49.00727645 2.836307761
51.02292652 4.251510628
53.03857658 2.195246664
55.01784114 2.234426433
57.0334912 1.471557107
63.02292652 1.852541936
65.00219107 6.101971833
65.03857658 6.809883556
67.01784114 1.243597104
67.05422664 3.846421037
69.0334912 2.406450645
77.03857658 2.153837587
79.01784114 2.010061372
79.05422664 1.977305159
91.05422664 2.879364228
93.0334912 1.619065373
95.04914126 1.320246753
101.0385766 2.057609171
103.0542266 2.594214444
105.0334912 3.880319436
105.0698767 2.082807791
107.0491413 1.600732775
119.0491413 2.621077549
121.0647913 2.817351439
149.0597059 1.59284686

Name: +ve in-silico MS/MS by CFM-ID for BKYLGDUWVLMQHW-UHFFFAOYSA-N
ID: BKYLGDUWVLMQHW-UHFFFAOYSA-N
Comment: Energy0
Num peaks: 6
107.0491413 1.986323814
109.0647913 2.286379825
133.0647913 1.598998873
135.0804414 0.7937714541
147.0804414 43.84451362
165.0910061 44.83639259

Name: +ve in-silico MS/MS by CFM-ID for BKYLGDUWVLMQHW-UHFFFAOYSA-N
ID: BKYLGDUWVLMQHW-UHFFFAOYSA-N
Comment: Energy1
Num peaks: 11
39.02292652 9.322443749
53.00219107 5.198233645
55.01784114 4.973343583
57.0334912 8.35125339
79.05422664 1.856848742
107.0491413 5.861629926
109.0647913 4.491769705
119.0855268 5.334900216
135.0804414 2.224914016
147.0804414 26.23523127
165.0910061 7.277378629

Name: +ve in-silico MS/MS by CFM-ID for BKYLGDUWVLMQHW-UHFFFAOYSA-N
ID: BKYLGDUWVLMQHW-UHFFFAOYSA-N
Comment: Energy2
Num peaks: 21
39.02292652 5.347070041
49.00727645 3.454200434
51.02292652 1.756314039
55.01784114 1.148886897
55.05422664 2.294580797
65.03857658 3.596423079
69.0334912 3.997866446
71.04914126 1.627602661
79.01784114 0.9838411925
79.05422664 3.294198924
81.0334912 1.726262171
91.01784114 1.363488515
91.05422664 2.055713924
103.0542266 4.673320758
105.0698767 5.959296351
107.0491413 1.231685999
115.0542266 1.816688049
119.0855268 18.09088951
121.0647913 1.667056848
131.0491413 3.545297083
147.0804414 10.91959017

Name: +ve in-silico MS/MS by CFM-ID for RBWXRFBKVDBXEG-DMTCNVIQSA-N
ID: RBWXRFBKVDBXEG-DMTCNVIQSA-N
Comment: Energy0
Num peaks: 6
74.02365479 8.755571471
84.04439023 15.1784612
95.01275576 4.845042571
112.0393049 10.60591523
113.0233204 9.619915703
130.0498695 31.88062852

Name: +ve in-silico MS/MS by CFM-ID for RBWXRFBKVDBXEG-DMTCNVIQSA-N
ID: RBWXRFBKVDBXEG-DMTCNVIQSA-N
Comment: Energy1
Num peaks: 9
55.01784114 6.37241252
66.03382555 10.77336451
67.01784114 11.79808651
74.02365479 3.132460609
84.04439023 30.81649922
95.01275576 2.861406591
112.0393049 6.04286526
113.0233204 3.326788353
130.0498695 6.879165264

Name: +ve in-silico MS/MS by CFM-ID for RBWXRFBKVDBXEG-DMTCNVIQSA-N
ID: RBWXRFBKVDBXEG-DMTCNVIQSA-N
Comment: Energy2
Num peaks: 11
25.00727645 5.301251898
28.01817548 25.66750106
30.03382555 3.783152455
39.02292652 3.1135878
53.00219107 2.676508615
55.01784114 14.37722333
56.0130901 2.808207119
58.02874017 3.508786791
66.03382555 10.93964609
68.04947561 2.790749182
74.02365479 5.796279024

Name: +ve in-silico MS/MS by CFM-ID for IYPJQABCLBFGTB-SCSAIBSYSA-N
ID: IYPJQABCLBFGTB-SCSAIBSYSA-N
Comment: Energy0
Num peaks: 6
47.04914126 4.700074277
84.00800472 14.23205739
102.0185694 4.228570934
112.0393049 7.247660173
113.0233204 7.353205971
130.0498695 49.04318119

Name: +ve in-silico MS/MS by CFM-ID for IYPJQABCLBFGTB-SCSAIBSYSA-N
ID: IYPJQABCLBFGTB-SCSAIBSYSA-N
Comment: Energy1
Num peaks: 10
26.00252542 12.08721329
47.04914126 12.26667901
56.0130901 3.903751378
65.99744004 2.746603602
68.0130901 2.385727262
84.00800472 17.67348995
95.01275576 5.494286023
112.0393049 10.01284056
113.0233204 6.626171461
130.0498695 9.152504212

Name: +ve in-silico MS/MS by CFM-ID for IYPJQABCLBFGTB-SCSAIBSYSA-N
ID: IYPJQABCLBFGTB-SCSAIBSYSA-N
Comment: Energy2
Num peaks: 15
15.02292652 1.676619691
26.00252542 6.223360717
29.03857658 8.490885585
40.01817548 4.917972109
41.00219107 3.994602982
42.03382555 2.571745885
43.01784114 2.49510592
45.0334912 2.463868618
47.04914126 10.1958605
53.99744004 2.62493146
56.0130901 15.42418804
65.99744004 7.107024946
68.0130901 3.415040118
70.02874017 2.220161759
84.00800472 6.976989274

Name: +ve in-silico MS/MS by CFM-ID for NSLDZVUVKUIYNL-UHFFFAOYSA-N
ID: NSLDZVUVKUIYNL-UHFFFAOYSA-N
Comment: Energy0
Num peaks: 6
121.0284058 2.382790323
123.0440559 5.211432592
135.0804414 1.653873784
137.0960915 0.9868321682
147.0804414 10.44482033
165.0910061 73.36262904

Name: +ve in-silico MS/MS by CFM-ID for NSLDZVUVKUIYNL-UHFFFAOYSA-N
ID: NSLDZVUVKUIYNL-UHFFFAOYSA-N
Comment: Energy1
Num peaks: 15
43.05422664 1.52221851
81.06987671 0.9562251885
91.05422664 2.604287317
93.06987671 2.812318834
95.08552677 1.066599146
97.10117684 1.49688658
105.0334912 1.295896879
121.0284058 4.715299605
123.0440559 5.383722487
133.0647913 1.243821083
135.0804414 3.422206946
137.0960915 3.513954521
147.0804414 11.76824776
149.0597059 1.178060648
165.0910061 37.32047481

Name: +ve in-silico MS/MS by CFM-ID for NSLDZVUVKUIYNL-UHFFFAOYSA-N
ID: NSLDZVUVKUIYNL-UHFFFAOYSA-N
Comment: Energy2
Num peaks: 31
29.00219107 0.997793001
41.03857658 1.441565995
49.00727645 3.600894503
51.02292652 2.554662285
53.00219107 1.662515383
53.03857658 1.170749725
55.05422664 2.530727389
57.06987671 1.864784122
65.03857658 5.884775381
67.01784114 0.9610451215
67.05422664 5.764443298
69.06987671 0.9686677136
79.01784114 1.074816714
79.05422664 2.081130303
81.06987671 3.606239414
91.05422664 6.225652564
93.06987671 5.584924157
95.08552677 1.664890456
103.0542266 2.023574956
105.0698767 3.094752485
107.0491413 1.126810632
107.0855268 1.762514382
117.0698767 3.446059706
119.0491413 4.319270183
119.0855268 2.99049603
121.0647913 1.09301823
131.0491413 1.981744656
135.0804414 1.080185496
137.0960915 0.9469862245
147.0804414 5.440397884
149.0597059 1.968522411

Name: +ve in-silico MS/MS by CFM-ID for SIPVZYQEWVPOCL-VIFPVBQESA-N
ID: SIPVZYQEWVPOCL-VIFPVBQESA-N
Comment: Energy0
Num peaks: 6
69.0334912 2.067177126
111.0804414 2.503638514
135.0804414 2.409511816
137.0960915 2.225422974
147.0804414 16.2077451
165.0910061 55.39398674

Name: +ve in-silico MS/MS by CFM-ID for SIPVZYQEWVPOCL-VIFPVBQESA-N
ID: SIPVZYQEWVPOCL-VIFPVBQESA-N
Comment: Energy1
Num peaks: 23
39.02292652 3.063834155
41.03857658 2.04773995
53.00219107 4.840654614
53.03857658 1.431257393
55.01784114 13.69526882
55.05422664 2.73232703
57.0334912 6.626189753
65.03857658 2.347387498
67.01784114 1.218296243
67.05422664 2.816703859
69.0334912 4.22550752
69.06987671 1.854334039
81.0334912 1.454528924
83.04914126 1.147803308
93.0334912 1.169583023
95.04914126 1.619347014
97.06479133 1.715376569
107.0491413 4.034379936
109.0647913 3.542174064
111.0804414 4.386253973
137.0960915 3.947138301
147.0804414 4.93797143
165.0910061 5.85841608

Name: +ve in-silico MS/MS by CFM-ID for SIPVZYQEWVPOCL-VIFPVBQESA-N
ID: SIPVZYQEWVPOCL-VIFPVBQESA-N
Comment: Energy2
Num peaks: 24
25.00727645 0.8830688436
39.02292652 8.595576751
41.03857658 6.66158283
49.00727645 1.792869344
51.02292652 5.034386304
53.00219107 2.707011299
53.03857658 4.651365845
55.01784114 1.822070004
55.05422664 6.810837978
57.0334912 1.492146098
65.03857658 5.351514812
67.01784114 1.409634266
67.05422664 3.955276067
69.0334912 12.39048707
69.06987671 1.362358869
71.04914126 3.297677134
73.06479133 1.552161383
79.01784114 2.279085922
79.05422664 1.091576621
81.0334912 2.56630439
93.0334912 1.358414346
93.06987671 1.796096284
105.0698767 0.8226752762
149.0597059 0.97706579

Name: +ve in-silico MS/MS by CFM-ID for LMTPRFICCZFNBL-SNVBAGLBSA-N
ID: LMTPRFICCZFNBL-SNVBAGLBSA-N
Comment: Energy0
Num peaks: 7
107.0491413 3.003176804
109.0647913 3.991900855
111.0804414 3.63913977
135.0804414 3.981796962
137.0960915 2.817900147
147.0804414 13.31475307
165.0910061 51.8267663

Name: +ve in-silico MS/MS by CFM-ID for LMTPRFICCZFNBL-SNVBAGLBSA-N
ID: LMTPRFICCZFNBL-SNVBAGLBSA-N
Comment: Energy1
Num peaks: 20
39.02292652 1.273170104
53.00219107 1.78922084
55.01784114 2.95060143
57.0334912 1.643714176
69.0334912 3.574216036
79.05422664 1.289600506
81.0334912 1.496279924
83.04914126 1.294457601
93.0334912 1.600954871
95.04914126 5.652718197
97.06479133 6.29156189
105.0334912 5.891084514
107.0491413 4.855424581
109.0647913 5.42395199
111.0804414 2.8629431
135.0804414 2.501925324
137.0960915 3.463379474
147.0804414 9.690081995
149.0597059 1.28791762
165.0910061 15.81832312

Name: +ve in-silico MS/MS by CFM-ID for LMTPRFICCZFNBL-SNVBAGLBSA-N
ID: LMTPRFICCZFNBL-SNVBAGLBSA-N
Comment: Energy2
Num peaks: 26
39.02292652 5.161175869
41.03857658 2.270029253
51.02292652 5.46731896
53.00219107 1.641406726
53.03857658 8.575027005
55.05422664 3.456475774
65.03857658 4.28544655
67.05422664 8.395744325
69.0334912 1.832195621
69.06987671 1.852802012
77.03857658 1.790897358
79.01784114 2.116953893
79.05422664 5.765414494
81.0334912 2.045086624
81.06987671 1.679187589
91.05422664 1.809090136
93.0334912 2.223948187
93.06987671 3.465297322
95.04914126 2.702864915
97.06479133 2.144909345
105.0698767 1.714026037
117.0698767 1.940074596
133.0647913 2.123547384
135.0804414 2.376801867
137.0960915 2.142842856
149.0597059 1.723712969

Name: +ve in-silico MS/MS by CFM-ID for LREHGXOCZVBABG-UHFFFAOYSA-N
ID: LREHGXOCZVBABG-UHFFFAOYSA-N
Comment: Energy0
Num peaks: 6
41.03857658 1.755718583
123.0440559 1.728125521
133.0647913 1.719366908
137.0960915 1.467329361
149.0597059 6.614072891
165.0910061 75.43361277

Name: +ve in-silico MS/MS by CFM-ID for LREHGXOCZVBABG-UHFFFAOYSA-N
ID: LREHGXOCZVBABG-UHFFFAOYSA-N
Comment: Energy1
Num peaks: 23
39.02292652 1.9660785
41.03857658 8.656604361
49.00727645 1.490635698
51.02292652 1.051529207
53.03857658 1.061790762
65.03857658 0.9839811043
79.01784114 1.740492914
81.0334912 2.3556525
91.05422664 1.111545399
95.04914126 1.077567661
105.0698767 1.862257536
117.0334912 1.286512011
121.0647913 1.13723507
123.0440559 3.158761428
125.0597059 2.397516614
133.0647913 3.426006623
135.0440559 1.089345776
135.0804414 5.053787115
137.0597059 1.613913508
137.0960915 5.1670428
139.075356 1.040977369
149.0597059 6.979242932
165.0910061 25.22020264

Name: +ve in-silico MS/MS by CFM-ID for LREHGXOCZVBABG-UHFFFAOYSA-N
ID: LREHGXOCZVBABG-UHFFFAOYSA-N
Comment: Energy2
Num peaks: 23
27.02292652 1.596511964
39.02292652 10.81508531
41.03857658 9.12903272
43.05422664 2.227475317
49.00727645 11.7242344
51.02292652 6.304167821
53.03857658 4.012886348
55.05422664 3.057767115
63.02292652 3.537341905
65.03857658 1.738242134
75.02292652 2.117967381
77.03857658 2.67030497
79.01784114 1.915713501
79.05422664 1.583878692
89.03857658 3.381060192
91.05422664 1.990140225
93.06987671 1.440265691
95.04914126 1.644580317
105.0698767 2.765198624
119.0491413 1.428325887
121.0647913 1.783479414
123.0440559 1.718087711
149.0597059 1.972593369

Name: +ve in-silico MS/MS by CFM-ID for PRHPPBJKAONMII-CJNXLEEOSA-N
ID: PRHPPBJKAONMII-CJNXLEEOSA-N
Comment: Energy0
Num peaks: 6
41.03857658 2.966088822
81.0334912 3.650051881
95.04914126 3.973082131
97.06479133 3.191445899
107.0855268 7.227157885
125.0960915 59.49433012

Name: +ve in-silico MS/MS by CFM-ID for PRHPPBJKAONMII-CJNXLEEOSA-N
ID: PRHPPBJKAONMII-CJNXLEEOSA-N
Comment: Energy1
Num peaks: 17
39.02292652 8.646870207
41.03857658 7.255882537
43.05422664 2.402244979
51.02292652 2.733746089
53.03857658 5.248422382
55.05422664 8.766601385
57.06987671 1.999585102
67.01784114 2.48293262
69.0334912 1.818314026
81.0334912 4.758153322
83.04914126 3.297684307
95.04914126 4.373518476
95.08552677 2.644555148
97.06479133 2.146519714
99.08044139 3.191736507
107.0855268 4.477732943
125.0960915 15.19648564

Name: +ve in-silico MS/MS by CFM-ID for PRHPPBJKAONMII-CJNXLEEOSA-N
ID: PRHPPBJKAONMII-CJNXLEEOSA-N
Comment: Energy2
Num peaks: 12
25.00727645 1.986121576
39.02292652 13.14992706
41.03857658 14.56193938
43.05422664 7.763192473
51.02292652 10.35881111
53.03857658 13.88583777
55.05422664 5.911737051
57.06987671 2.575565137
65.03857658 3.217765607
67.05422664 2.473075528
79.05422664 2.195502144
81.0334912 2.016934522

Name: +ve in-silico MS/MS by CFM-ID for PRHPPBJKAONMII-QUXRQYFZSA-N
ID: PRHPPBJKAONMII-QUXRQYFZSA-N
Comment: Energy0
Num peaks: 6
41.03857658 2.966088822
81.0334912 3.650051881
95.04914126 3.973082131
97.06479133 3.191445899
107.0855268 7.227157885
125.0960915 59.49433012

Name: +ve in-silico MS/MS by CFM-ID for PRHPPBJKAONMII-QUXRQYFZSA-N
ID: PRHPPBJKAONMII-QUXRQYFZSA-N
Comment: Energy1
Num peaks: 17
39.02292652 8.646870207
41.03857658 7.255882537
43.05422664 2.402244979
51.02292652 2.733746089
53.03857658 5.248422382
55.05422664 8.766601385
57.06987671 1.999585102
67.01784114 2.48293262
69.0334912 1.818314026
81.0334912 4.758153322
83.04914126 3.297684307
95.04914126 4.373518476
95.08552677 2.644555148
97.06479133 2.146519714
99.08044139 3.191736507
107.0855268 4.477732943
125.0960915 15.19648564

Name: +ve in-silico MS/MS by CFM-ID for PRHPPBJKAONMII-QUXRQYFZSA-N
ID: PRHPPBJKAONMII-QUXRQYFZSA-N
Comment: Energy2
Num peaks: 12
25.00727645 1.986121576
39.02292652 13.14992706
41.03857658 14.56193938
43.05422664 7.763192473
51.02292652 10.35881111
53.03857658 13.88583777
55.05422664 5.911737051
57.06987671 2.575565137
65.03857658 3.217765607
67.05422664 2.473075528
79.05422664 2.195502144
81.0334912 2.016934522

Name: +ve in-silico MS/MS by CFM-ID for IJLJJAHRFJVXPZ-IBCQBUCCSA-N
ID: IJLJJAHRFJVXPZ-IBCQBUCCSA-N
Comment: Energy0
Num peaks: 6
119.0855268 5.168595082
121.1011768 4.893184402
137.0597059 2.618110658
139.075356 4.514594947
147.0804414 4.888085906
165.0910061 69.21740555

Name: +ve in-silico MS/MS by CFM-ID for IJLJJAHRFJVXPZ-IBCQBUCCSA-N
ID: IJLJJAHRFJVXPZ-IBCQBUCCSA-N
Comment: Energy1
Num peaks: 8
41.03857658 1.93432256
117.0698767 5.290150419
119.0855268 7.86245051
121.1011768 10.84204752
135.0804414 1.953093596
137.0960915 12.29753687
147.0804414 6.934014719
165.0910061 34.68475261

Name: +ve in-silico MS/MS by CFM-ID for IJLJJAHRFJVXPZ-IBCQBUCCSA-N
ID: IJLJJAHRFJVXPZ-IBCQBUCCSA-N
Comment: Energy2
Num peaks: 21
39.02292652 4.212156053
41.03857658 5.101711686
51.02292652 6.36010079
53.03857658 6.011406873
55.05422664 2.579357475
65.03857658 7.537780807
67.05422664 7.562494508
69.06987671 1.705468861
77.03857658 3.346752873
79.05422664 3.672769937
81.06987671 2.536208847
91.05422664 3.494045258
93.06987671 4.920120088
95.08552677 2.605662622
105.0698767 2.656023061
117.0698767 2.217303171
119.0855268 4.640007622
121.0647913 2.641860449
121.1011768 2.533445074
137.0960915 1.564361838
147.0804414 2.689735042

Name: +ve in-silico MS/MS by CFM-ID for DYAOGZLLMZQVHY-UHFFFAOYSA-N
ID: DYAOGZLLMZQVHY-UHFFFAOYSA-N
Comment: Energy0
Num peaks: 6
117.0334912 3.875387347
117.0698767 3.223396412
119.0491413 1.710648031
121.0647913 1.104421976
129.0698767 8.786346278
147.0804414 72.80990274

Name: +ve in-silico MS/MS by CFM-ID for DYAOGZLLMZQVHY-UHFFFAOYSA-N
ID: DYAOGZLLMZQVHY-UHFFFAOYSA-N
Comment: Energy1
Num peaks: 11
25.00727645 2.46223567
27.02292652 2.864569159
67.01784114 2.598689982
69.0334912 3.6240452
79.05422664 4.689672035
117.0334912 7.260718518
117.0698767 4.959217063
119.0491413 3.771195864
121.0647913 4.326287715
129.0698767 10.34022374
147.0804414 34.02603867

Name: +ve in-silico MS/MS by CFM-ID for DYAOGZLLMZQVHY-UHFFFAOYSA-N
ID: DYAOGZLLMZQVHY-UHFFFAOYSA-N
Comment: Energy2
Num peaks: 19
25.00727645 5.051311928
27.02292652 2.025238076
29.03857658 1.833070279
39.02292652 6.124966845
49.00727645 5.915430729
51.02292652 6.748529265
53.03857658 2.14076516
63.02292652 3.661341571
65.00219107 2.276194361
65.03857658 1.911006719
79.05422664 9.332389918
91.05422664 2.483211796
101.0385766 7.698798638
103.0542266 3.82341242
115.0542266 3.249323655
117.0334912 2.521034092
117.0698767 4.673645016
129.0698767 6.271211115
131.0491413 2.320145931

Name: +ve in-silico MS/MS by CFM-ID for LWRKMRFJEUFXIB-UHFFFAOYSA-N
ID: LWRKMRFJEUFXIB-UHFFFAOYSA-N
Comment: Energy0
Num peaks: 6
67.05422664 2.176351229
79.05422664 1.939698508
81.06987671 3.285491313
83.08552677 3.681930153
107.0855268 33.73845831
125.0960915 42.08985069

Name: +ve in-silico MS/MS by CFM-ID for LWRKMRFJEUFXIB-UHFFFAOYSA-N
ID: LWRKMRFJEUFXIB-UHFFFAOYSA-N
Comment: Energy1
Num peaks: 11
39.02292652 5.368138658
41.03857658 4.315089628
43.05422664 2.752707564
51.02292652 2.891543663
53.03857658 2.210609192
55.05422664 2.638256664
65.03857658 7.148416257
67.05422664 10.00051314
83.08552677 2.242003781
107.0855268 24.01942018
125.0960915 17.29553391

Name: +ve in-silico MS/MS by CFM-ID for LWRKMRFJEUFXIB-UHFFFAOYSA-N
ID: LWRKMRFJEUFXIB-UHFFFAOYSA-N
Comment: Energy2
Num peaks: 12
39.02292652 14.54203045
41.03857658 8.79592459
43.05422664 5.030064747
49.00727645 4.533467249
51.02292652 11.24837026
53.03857658 7.510097967
55.05422664 5.786311977
63.02292652 3.933482343
65.03857658 6.815083788
67.05422664 8.123240048
81.06987671 2.685801983
107.0855268 2.352995347

Name: +ve in-silico MS/MS by CFM-ID for BYCHQHDJBCVLGT-JTQLQIEISA-N
ID: BYCHQHDJBCVLGT-JTQLQIEISA-N
Comment: Energy0
Num peaks: 6
103.0542266 3.729553079
105.0698767 2.465803923
129.0698767 1.43980866
133.0647913 7.82917359
147.0804414 14.07711155
165.0910061 58.87708722

Name: +ve in-silico MS/MS by CFM-ID for BYCHQHDJBCVLGT-JTQLQIEISA-N
ID: BYCHQHDJBCVLGT-JTQLQIEISA-N
Comment: Energy1
Num peaks: 10
61.02840582 1.571424767
103.0542266 8.441568374
105.0698767 7.964554623
129.0698767 3.488168176
133.0647913 4.957649111
135.0440559 1.668654734
137.0597059 1.346341523
147.0804414 23.33662754
149.0597059 2.627004142
165.0910061 25.71877236

Name: +ve in-silico MS/MS by CFM-ID for BYCHQHDJBCVLGT-JTQLQIEISA-N
ID: BYCHQHDJBCVLGT-JTQLQIEISA-N
Comment: Energy2
Num peaks: 24
39.02292652 1.140812274
49.00727645 5.593561273
51.02292652 3.718261804
63.02292652 1.758162126
75.02292652 7.100041158
77.03857658 4.606552939
79.05422664 2.489856859
89.03857658 3.492033628
91.05422664 1.166199741
101.0385766 1.85801868
103.0542266 10.4548566
105.0334912 1.223155486
105.0698767 5.539973978
109.1011768 1.126210412
115.0542266 4.465672533
117.0698767 2.697042227
119.0491413 2.292874838
119.0855268 1.696328286
129.0698767 6.20712187
131.0491413 2.278544294
133.0647913 2.916492469
137.0960915 1.099014469
147.0804414 3.936708573
149.0597059 1.496526563

Name: +ve in-silico MS/MS by CFM-ID for XEYCZVQIOJGCNL-UHFFFAOYSA-N
ID: XEYCZVQIOJGCNL-UHFFFAOYSA-N
Comment: Energy0
Num peaks: 6
55.05422664 7.831722125
95.01275576 3.410859061
97.06479133 3.416040234
123.0440559 2.987252912
147.0804414 8.848969059
165.0910061 54.59707056

Name: +ve in-silico MS/MS by CFM-ID for XEYCZVQIOJGCNL-UHFFFAOYSA-N
ID: XEYCZVQIOJGCNL-UHFFFAOYSA-N
Comment: Energy1
Num peaks: 17
53.00219107 1.386985289
55.05422664 11.14820361
69.0334912 2.147129471
69.06987671 3.152518484
79.05422664 4.081392194
93.0334912 1.47476938
95.01275576 9.39845894
95.04914126 3.128761538
97.02840582 1.87292471
97.06479133 11.59128105
111.0804414 3.29651544
133.0647913 4.168317088
135.0804414 2.217546833
137.0960915 6.433283336
147.0804414 3.424407593
149.0597059 2.023698533
165.0910061 9.269825393

Name: +ve in-silico MS/MS by CFM-ID for XEYCZVQIOJGCNL-UHFFFAOYSA-N
ID: XEYCZVQIOJGCNL-UHFFFAOYSA-N
Comment: Energy2
Num peaks: 20
39.02292652 4.066060534
41.00219107 2.642181821
41.03857658 2.323083724
49.00727645 1.166092188
51.02292652 1.577282387
53.00219107 3.410888218
53.03857658 6.135140612
55.05422664 15.13235417
65.03857658 7.970350412
67.05422664 4.308169959
69.0334912 3.98363473
69.06987671 7.049433384
81.0334912 1.344948106
89.03857658 2.145288378
91.01784114 2.586779178
91.05422664 1.179455762
93.0334912 2.035908921
93.06987671 1.127773888
95.01275576 8.231945895
103.0542266 1.648020872

Name: +ve in-silico MS/MS by CFM-ID for WLNLUFZWBZXINT-UHFFFAOYSA-N
ID: WLNLUFZWBZXINT-UHFFFAOYSA-N
Comment: Energy0
Num peaks: 6
103.0542266 2.928205389
105.0698767 2.267875322
117.0698767 5.054415286
119.0855268 2.288296738
129.0698767 16.90355266
147.0804414 55.52438797

Name: +ve in-silico MS/MS by CFM-ID for WLNLUFZWBZXINT-UHFFFAOYSA-N
ID: WLNLUFZWBZXINT-UHFFFAOYSA-N
Comment: Energy1
Num peaks: 11
53.00219107 2.143526943
55.01784114 7.690012447
69.0334912 4.157495741
91.05422664 8.399595547
101.0385766 2.200563331
103.0542266 6.544834588
105.0698767 2.131408054
117.0698767 3.531313726
119.0855268 2.044469986
129.0698767 16.97838929
147.0804414 24.68646301

Name: +ve in-silico MS/MS by CFM-ID for WLNLUFZWBZXINT-UHFFFAOYSA-N
ID: WLNLUFZWBZXINT-UHFFFAOYSA-N
Comment: Energy2
Num peaks: 20
25.00727645 4.947431865
39.02292652 7.589460433
41.00219107 1.819263876
41.03857658 1.802039496
49.00727645 5.318833138
51.02292652 3.391028467
53.00219107 5.391006331
55.01784114 8.309242325
63.02292652 1.849339178
65.00219107 3.265467296
75.02292652 1.777642263
77.03857658 1.734398608
79.05422664 2.967878597
91.05422664 9.094977346
93.06987671 1.834130185
101.0385766 3.230176694
103.0542266 6.261962225
105.0698767 3.553727084
115.0542266 2.824216143
117.0698767 3.701253898

Name: +ve in-silico MS/MS by CFM-ID for PRHPPBJKAONMII-UHFFFAOYSA-N
ID: PRHPPBJKAONMII-UHFFFAOYSA-N
Comment: Energy0
Num peaks: 6
41.03857658 2.966088822
81.0334912 3.650051881
95.04914126 3.973082131
97.06479133 3.191445899
107.0855268 7.227157885
125.0960915 59.49433012

Name: +ve in-silico MS/MS by CFM-ID for PRHPPBJKAONMII-UHFFFAOYSA-N
ID: PRHPPBJKAONMII-UHFFFAOYSA-N
Comment: Energy1
Num peaks: 17
39.02292652 8.646870207
41.03857658 7.255882537
43.05422664 2.402244979
51.02292652 2.733746089
53.03857658 5.248422382
55.05422664 8.766601385
57.06987671 1.999585102
67.01784114 2.48293262
69.0334912 1.818314026
81.0334912 4.758153322
83.04914126 3.297684307
95.04914126 4.373518476
95.08552677 2.644555148
97.06479133 2.146519714
99.08044139 3.191736507
107.0855268 4.477732943
125.0960915 15.19648564

Name: +ve in-silico MS/MS by CFM-ID for PRHPPBJKAONMII-UHFFFAOYSA-N
ID: PRHPPBJKAONMII-UHFFFAOYSA-N
Comment: Energy2
Num peaks: 12
25.00727645 1.986121576
39.02292652 13.14992706
41.03857658 14.56193938
43.05422664 7.763192473
51.02292652 10.35881111
53.03857658 13.88583777
55.05422664 5.911737051
57.06987671 2.575565137
65.03857658 3.217765607
67.05422664 2.473075528
79.05422664 2.195502144
81.0334912 2.016934522

Name: +ve in-silico MS/MS by CFM-ID for ONZYQGMNWZGRPO-UHFFFAOYSA-N
ID: ONZYQGMNWZGRPO-UHFFFAOYSA-N
Comment: Energy0
Num peaks: 6
45.0334912 1.106116274
101.0385766 2.32116446
103.0542266 1.855167801
115.0542266 3.072821028
129.0698767 38.4361434
147.0804414 35.59437081

Name: +ve in-silico MS/MS by CFM-ID for ONZYQGMNWZGRPO-UHFFFAOYSA-N
ID: ONZYQGMNWZGRPO-UHFFFAOYSA-N
Comment: Energy1
Num peaks: 22
39.02292652 2.372044024
41.00219107 1.152520291
41.03857658 2.803052662
49.00727645 2.209088687
51.02292652 2.346665054
53.00219107 0.9715462916
53.03857658 2.793444615
55.01784114 0.9595554312
57.0334912 0.9560880986
63.02292652 2.85948647
65.00219107 0.9882562024
65.03857658 2.652091138
73.00727645 2.737171337
75.02292652 2.877835896
77.03857658 2.611748804
87.02292652 2.73354909
89.03857658 2.486355092
101.0385766 3.700971631
103.0542266 1.300803679
115.0542266 1.777750816
129.0698767 27.15945376
147.0804414 10.12619758

Name: +ve in-silico MS/MS by CFM-ID for ONZYQGMNWZGRPO-UHFFFAOYSA-N
ID: ONZYQGMNWZGRPO-UHFFFAOYSA-N
Comment: Energy2
Num peaks: 18
25.00727645 1.921076643
39.02292652 7.438536333
41.03857658 6.061685095
49.00727645 12.4874382
51.02292652 6.443045557
53.00219107 1.573947096
53.03857658 6.087750215
63.02292652 5.883766018
65.00219107 1.721483532
65.03857658 4.412113032
73.00727645 6.245842935
75.02292652 5.136517912
77.03857658 3.772204299
87.02292652 4.117552705
89.00219107 1.492015244
89.03857658 2.377984956
101.0385766 2.230236993
129.0698767 1.768006045

Name: +ve in-silico MS/MS by CFM-ID for KSKXSFZGARKWOW-UHFFFAOYSA-N
ID: KSKXSFZGARKWOW-UHFFFAOYSA-N
Comment: Energy0
Num peaks: 6
67.05422664 3.094559187
81.06987671 3.168933413
83.04914126 3.31005013
83.08552677 3.428048219
107.0855268 29.86027723
125.0960915 38.6152649

Name: +ve in-silico MS/MS by CFM-ID for KSKXSFZGARKWOW-UHFFFAOYSA-N
ID: KSKXSFZGARKWOW-UHFFFAOYSA-N
Comment: Energy1
Num peaks: 10
39.02292652 3.742330817
51.02292652 3.326572174
55.05422664 7.971483747
65.03857658 7.619254265
67.05422664 11.36494707
69.0334912 3.445065916
81.0334912 2.327715656
83.08552677 2.244742409
107.0855268 21.87099162
125.0960915 16.64643585

Name: +ve in-silico MS/MS by CFM-ID for KSKXSFZGARKWOW-UHFFFAOYSA-N
ID: KSKXSFZGARKWOW-UHFFFAOYSA-N
Comment: Energy2
Num peaks: 11
39.02292652 8.082591477
41.03857658 3.422644718
49.00727645 7.983610881
51.02292652 15.00643894
55.05422664 14.4630919
65.03857658 8.917339848
67.05422664 10.23058368
69.0334912 2.720001425
81.06987671 3.567274614
91.05422664 3.210894377
107.0855268 2.437522621

Name: +ve in-silico MS/MS by CFM-ID for YVJTWYSELDKYAJ-UHFFFAOYSA-N
ID: YVJTWYSELDKYAJ-UHFFFAOYSA-N
Comment: Energy0
Num peaks: 6
115.0542266 1.782628268
119.0491413 0.8658702865
129.0698767 7.94923193
133.0647913 2.657988099
147.0804414 32.4473357
165.0910061 41.882264

Name: +ve in-silico MS/MS by CFM-ID for YVJTWYSELDKYAJ-UHFFFAOYSA-N
ID: YVJTWYSELDKYAJ-UHFFFAOYSA-N
Comment: Energy1
Num peaks: 25
39.02292652 1.380443352
41.03857658 2.566328317
45.0334912 1.808808306
47.04914126 1.300611332
53.03857658 1.271872617
57.0334912 1.359749396
59.04914126 2.069291549
63.02292652 1.465661388
69.0334912 1.214645409
71.04914126 1.16374354
75.02292652 1.51918637
77.00219107 1.196548369
79.01784114 1.294116424
81.0334912 1.527165843
87.02292652 1.629602298
93.0334912 1.539368091
101.0385766 2.026557707
105.0334912 1.624272706
115.0542266 2.024921619
117.0698767 1.185192573
119.0491413 2.66141005
129.0698767 11.33258494
133.0647913 1.370577029
147.0804414 20.07213462
165.0910061 13.72994285

Name: +ve in-silico MS/MS by CFM-ID for YVJTWYSELDKYAJ-UHFFFAOYSA-N
ID: YVJTWYSELDKYAJ-UHFFFAOYSA-N
Comment: Energy2
Num peaks: 31
27.02292652 1.556042084
39.02292652 5.452443767
41.03857658 4.352758357
43.05422664 1.114607416
45.0334912 1.465934105
49.00727645 7.780833265
51.02292652 3.32636174
53.03857658 2.304746217
55.01784114 2.124080794
55.05422664 1.181285185
57.0334912 1.75886618
63.02292652 3.384958299
65.03857658 1.454878379
67.01784114 1.07439355
69.0334912 2.056126558
73.00727645 3.163294165
75.02292652 3.449757963
77.03857658 1.341066024
79.01784114 1.259039448
81.0334912 1.972617152
87.02292652 3.200911105
89.03857658 2.383645628
93.0334912 2.016505264
101.0385766 3.146881501
103.0542266 2.649876622
105.0334912 1.347056279
105.0698767 1.153789041
115.0542266 3.789226214
117.0698767 3.206965352
129.0698767 2.443538112
147.0804414 1.686402827

Name: +ve in-silico MS/MS by CFM-ID for IFLOYODPYGARDU-UHFFFAOYSA-N
ID: IFLOYODPYGARDU-UHFFFAOYSA-N
Comment: Energy0
Num peaks: 6
117.0698767 2.071826369
119.0855268 16.93383012
121.1011768 2.487794581
125.0597059 3.31520567
147.0804414 15.91082512
165.0910061 47.20730252

Name: +ve in-silico MS/MS by CFM-ID for IFLOYODPYGARDU-UHFFFAOYSA-N
ID: IFLOYODPYGARDU-UHFFFAOYSA-N
Comment: Energy1
Num peaks: 17
51.02292652 1.405652113
55.05422664 2.908511775
65.03857658 2.582019751
67.05422664 1.982477216
79.05422664 2.368250559
81.06987671 1.341439439
91.05422664 4.617314612
105.0334912 1.342782778
107.0127558 1.575596564
107.0491413 1.455115017
117.0698767 2.278967748
119.0855268 23.24355343
121.1011768 4.21108522
123.0440559 1.662405473
125.0597059 2.032047767
147.0804414 13.43877807
165.0910061 12.25062476

Name: +ve in-silico MS/MS by CFM-ID for IFLOYODPYGARDU-UHFFFAOYSA-N
ID: IFLOYODPYGARDU-UHFFFAOYSA-N
Comment: Energy2
Num peaks: 16
25.00727645 1.362506578
39.02292652 3.786816027
49.00727645 6.635341429
51.02292652 13.87447997
53.03857658 6.861267115
55.05422664 4.838944184
63.02292652 3.255029156
65.03857658 11.89051208
67.05422664 4.677293855
79.05422664 2.15580578
91.05422664 6.906492909
93.06987671 3.644838115
103.0542266 4.564008979
105.0698767 2.848582906
117.0698767 1.334360981
119.0855268 2.611251754

Name: +ve in-silico MS/MS by CFM-ID for HDIJZFORGDBEKL-UHFFFAOYSA-N
ID: HDIJZFORGDBEKL-UHFFFAOYSA-N
Comment: Energy0
Num peaks: 6
117.0698767 2.267252234
119.0855268 19.13344104
121.1011768 2.719510213
129.0698767 0.7388774576
147.0804414 17.25003656
165.0910061 53.20559986

Name: +ve in-silico MS/MS by CFM-ID for HDIJZFORGDBEKL-UHFFFAOYSA-N
ID: HDIJZFORGDBEKL-UHFFFAOYSA-N
Comment: Energy1
Num peaks: 6
117.0698767 3.327112064
119.0855268 34.56822837
121.1011768 5.917710129
129.0698767 2.641155557
147.0804414 19.57942914
165.0910061 17.69772098

Name: +ve in-silico MS/MS by CFM-ID for HDIJZFORGDBEKL-UHFFFAOYSA-N
ID: HDIJZFORGDBEKL-UHFFFAOYSA-N
Comment: Energy2
Num peaks: 15
49.00727645 2.812113673
51.02292652 9.432798055
53.03857658 7.081399167
55.05422664 1.675662289
65.03857658 1.927311443
75.02292652 1.795792186
77.03857658 3.831249879
89.03857658 2.054451742
91.05422664 10.52979681
93.06987671 7.198770833
103.0542266 10.4888274
105.0698767 4.793673303
117.0698767 4.650167916
119.0855268 10.25560182
121.1011768 2.825519842

Name: +ve in-silico MS/MS by CFM-ID for BBRJZZUFDYMNIY-HTQZYQBOSA-N
ID: BBRJZZUFDYMNIY-HTQZYQBOSA-N
Comment: Energy0
Num peaks: 6
67.05422664 2.413797274
69.06987671 4.029495694
97.06479133 1.782754035
137.0960915 1.551599978
147.0804414 18.66305723
165.0910061 57.6073296

Name: +ve in-silico MS/MS by CFM-ID for BBRJZZUFDYMNIY-HTQZYQBOSA-N
ID: BBRJZZUFDYMNIY-HTQZYQBOSA-N
Comment: Energy1
Num peaks: 14
39.02292652 1.470234249
67.05422664 4.855473996
69.0334912 4.113912522
69.06987671 3.254368529
95.04914126 7.628089898
97.06479133 5.823996194
109.0647913 1.695486095
111.0804414 1.576089794
121.0647913 1.390061353
123.0804414 1.360541156
135.0804414 2.458642656
137.0960915 16.27204557
147.0804414 11.70974336
165.0910061 17.64127548

Name: +ve in-silico MS/MS by CFM-ID for BBRJZZUFDYMNIY-HTQZYQBOSA-N
ID: BBRJZZUFDYMNIY-HTQZYQBOSA-N
Comment: Energy2
Num peaks: 17
25.00727645 1.709631165
39.02292652 4.691828685
41.00219107 1.846778767
41.03857658 3.694513515
51.02292652 1.982734782
53.00219107 2.907422382
53.03857658 3.26442518
55.01784114 2.856564102
67.05422664 23.10794068
69.0334912 2.622967467
69.06987671 14.54921059
71.08552677 2.410512842
81.06987671 4.615147322
95.04914126 3.66688586
97.06479133 2.903980572
107.0491413 1.981892744
123.0440559 1.453506628

Name: +ve in-silico MS/MS by CFM-ID for WTMZLLJMAPNMPS-HWKANZROSA-N
ID: WTMZLLJMAPNMPS-HWKANZROSA-N
Comment: Energy0
Num peaks: 7
103.0542266 12.69995573
105.0698767 32.8695937
107.0855268 2.552178105
121.0284058 3.145287442
123.0440559 2.226238713
147.0804414 3.720275601
165.0910061 23.99097992

Name: +ve in-silico MS/MS by CFM-ID for WTMZLLJMAPNMPS-HWKANZROSA-N
ID: WTMZLLJMAPNMPS-HWKANZROSA-N
Comment: Energy1
Num peaks: 17
39.02292652 2.948569936
49.00727645 3.281543769
55.05422664 6.277921607
65.03857658 6.734195155
67.05422664 3.928239709
79.05422664 2.937209418
81.06987671 4.132845063
89.03857658 2.536551587
97.02840582 2.500053604
103.0542266 3.560381848
105.0698767 24.46423148
107.0855268 3.080919544
109.0284058 2.297757306
121.1011768 2.435375411
137.0960915 2.489523793
147.0804414 2.342315953
165.0910061 6.33766917

Name: +ve in-silico MS/MS by CFM-ID for WTMZLLJMAPNMPS-HWKANZROSA-N
ID: WTMZLLJMAPNMPS-HWKANZROSA-N
Comment: Energy2
Num peaks: 15
39.02292652 7.295803784
41.03857658 1.923290215
49.00727645 7.903208864
51.02292652 7.832130317
55.05422664 12.69258591
57.06987671 1.435533794
63.02292652 5.72194465
65.03857658 9.852267905
67.05422664 4.733606996
79.05422664 3.075537147
81.06987671 1.766454018
91.05422664 2.250939148
103.0542266 9.681091114
105.0698767 2.37769957
107.0855268 2.28390019

Name: +ve in-silico MS/MS by CFM-ID for PRHPPBJKAONMII-QNMAEOQASA-N
ID: PRHPPBJKAONMII-QNMAEOQASA-N
Comment: Energy0
Num peaks: 6
41.03857658 2.966088822
81.0334912 3.650051881
95.04914126 3.973082131
97.06479133 3.191445899
107.0855268 7.227157885
125.0960915 59.49433012

Name: +ve in-silico MS/MS by CFM-ID for PRHPPBJKAONMII-QNMAEOQASA-N
ID: PRHPPBJKAONMII-QNMAEOQASA-N
Comment: Energy1
Num peaks: 17
39.02292652 8.646870207
41.03857658 7.255882537
43.05422664 2.402244979
51.02292652 2.733746089
53.03857658 5.248422382
55.05422664 8.766601385
57.06987671 1.999585102
67.01784114 2.48293262
69.0334912 1.818314026
81.0334912 4.758153322
83.04914126 3.297684307
95.04914126 4.373518476
95.08552677 2.644555148
97.06479133 2.146519714
99.08044139 3.191736507
107.0855268 4.477732943
125.0960915 15.19648564

Name: +ve in-silico MS/MS by CFM-ID for PRHPPBJKAONMII-QNMAEOQASA-N
ID: PRHPPBJKAONMII-QNMAEOQASA-N
Comment: Energy2
Num peaks: 12
25.00727645 1.986121576
39.02292652 13.14992706
41.03857658 14.56193938
43.05422664 7.763192473
51.02292652 10.35881111
53.03857658 13.88583777
55.05422664 5.911737051
57.06987671 2.575565137
65.03857658 3.217765607
67.05422664 2.473075528
79.05422664 2.195502144
81.0334912 2.016934522

Name: +ve in-silico MS/MS by CFM-ID for YVJTWYSELDKYAJ-FNORWQNLSA-N
ID: YVJTWYSELDKYAJ-FNORWQNLSA-N
Comment: Energy0
Num peaks: 6
115.0542266 1.782628268
119.0491413 0.8658702865
129.0698767 7.94923193
133.0647913 2.657988099
147.0804414 32.4473357
165.0910061 41.882264

Name: +ve in-silico MS/MS by CFM-ID for YVJTWYSELDKYAJ-FNORWQNLSA-N
ID: YVJTWYSELDKYAJ-FNORWQNLSA-N
Comment: Energy1
Num peaks: 25
39.02292652 1.380443352
41.03857658 2.566328317
45.0334912 1.808808306
47.04914126 1.300611332
53.03857658 1.271872617
57.0334912 1.359749396
59.04914126 2.069291549
63.02292652 1.465661388
69.0334912 1.214645409
71.04914126 1.16374354
75.02292652 1.51918637
77.00219107 1.196548369
79.01784114 1.294116424
81.0334912 1.527165843
87.02292652 1.629602298
93.0334912 1.539368091
101.0385766 2.026557707
105.0334912 1.624272706
115.0542266 2.024921619
117.0698767 1.185192573
119.0491413 2.66141005
129.0698767 11.33258494
133.0647913 1.370577029
147.0804414 20.07213462
165.0910061 13.72994285

Name: +ve in-silico MS/MS by CFM-ID for YVJTWYSELDKYAJ-FNORWQNLSA-N
ID: YVJTWYSELDKYAJ-FNORWQNLSA-N
Comment: Energy2
Num peaks: 31
27.02292652 1.556042084
39.02292652 5.452443767
41.03857658 4.352758357
43.05422664 1.114607416
45.0334912 1.465934105
49.00727645 7.780833265
51.02292652 3.32636174
53.03857658 2.304746217
55.01784114 2.124080794
55.05422664 1.181285185
57.0334912 1.75886618
63.02292652 3.384958299
65.03857658 1.454878379
67.01784114 1.07439355
69.0334912 2.056126558
73.00727645 3.163294165
75.02292652 3.449757963
77.03857658 1.341066024
79.01784114 1.259039448
81.0334912 1.972617152
87.02292652 3.200911105
89.03857658 2.383645628
93.0334912 2.016505264
101.0385766 3.146881501
103.0542266 2.649876622
105.0334912 1.347056279
105.0698767 1.153789041
115.0542266 3.789226214
117.0698767 3.206965352
129.0698767 2.443538112
147.0804414 1.686402827

Name: +ve in-silico MS/MS by CFM-ID for WCOFWOOVCLIIFJ-UHFFFAOYSA-N
ID: WCOFWOOVCLIIFJ-UHFFFAOYSA-N
Comment: Energy0
Num peaks: 6
121.0647913 2.203093701
123.0804414 2.173203389
133.0647913 3.694812538
147.0804414 10.95818267
149.0597059 4.143569462
165.0910061 71.3260111

Name: +ve in-silico MS/MS by CFM-ID for WCOFWOOVCLIIFJ-UHFFFAOYSA-N
ID: WCOFWOOVCLIIFJ-UHFFFAOYSA-N
Comment: Energy1
Num peaks: 9
43.01784114 2.735151175
65.03857658 1.202230704
107.0491413 1.442762497
121.0647913 3.650540566
123.0804414 6.032313212
133.0647913 5.607429197
147.0804414 11.67969628
149.0597059 4.182255881
165.0910061 44.30888765

Name: +ve in-silico MS/MS by CFM-ID for WCOFWOOVCLIIFJ-UHFFFAOYSA-N
ID: WCOFWOOVCLIIFJ-UHFFFAOYSA-N
Comment: Energy2
Num peaks: 27
15.02292652 1.938618319
25.00727645 1.675927457
39.02292652 3.395750015
41.00219107 2.074024181
43.01784114 2.118964142
49.00727645 4.348743352
51.02292652 5.655879505
57.0334912 1.385419296
63.02292652 5.080438546
65.03857658 2.999631294
81.0334912 1.447714657
89.03857658 1.935418309
91.05422664 5.087293765
93.06987671 1.79098894
105.0334912 3.387288808
107.0491413 2.236187383
115.0542266 3.169917889
117.0334912 2.898897407
117.0698767 4.708024439
119.0491413 2.942108308
119.0855268 1.799190379
121.0647913 3.449642133
131.0491413 2.865976596
133.0284058 1.65981304
133.0647913 2.796330746
147.0804414 2.983130755
149.0597059 4.475583267

Name: +ve in-silico MS/MS by CFM-ID for VWFSSXIIBGOKGR-UHFFFAOYSA-N
ID: VWFSSXIIBGOKGR-UHFFFAOYSA-N
Comment: Energy0
Num peaks: 6
79.05422664 0.1864410279
81.0334912 0.2400087844
107.0491413 0.1943564744
121.0647913 1.519022843
131.0491413 0.6838775854
147.0804414 96.53348852

Name: +ve in-silico MS/MS by CFM-ID for VWFSSXIIBGOKGR-UHFFFAOYSA-N
ID: VWFSSXIIBGOKGR-UHFFFAOYSA-N
Comment: Energy1
Num peaks: 6
107.0491413 1.07926276
119.0491413 1.916835476
119.0855268 15.43004602
121.0647913 10.27594209
131.0491413 2.140682597
147.0804414 63.96113544

Name: +ve in-silico MS/MS by CFM-ID for VWFSSXIIBGOKGR-UHFFFAOYSA-N
ID: VWFSSXIIBGOKGR-UHFFFAOYSA-N
Comment: Energy2
Num peaks: 13
39.02292652 8.784353962
41.03857658 3.208581393
49.00727645 2.84618234
55.05422664 3.408299529
63.02292652 6.870326892
65.03857658 6.45906711
79.05422664 3.374826472
105.0334912 3.986248862
105.0698767 4.590347882
119.0855268 10.38200041
121.0647913 6.712268067
131.0491413 13.39459329
147.0804414 8.710845239

Name: +ve in-silico MS/MS by CFM-ID for VNVPVYUTTNLIEE-NSCUHMNNSA-N
ID: VNVPVYUTTNLIEE-NSCUHMNNSA-N
Comment: Energy0
Num peaks: 6
80.99710569 4.959100494
85.02840582 4.996407691
98.02365479 21.51964645
112.0393049 3.7213998
113.0233204 26.97292879
130.0498695 18.97026935

Name: +ve in-silico MS/MS by CFM-ID for VNVPVYUTTNLIEE-NSCUHMNNSA-N
ID: VNVPVYUTTNLIEE-NSCUHMNNSA-N
Comment: Energy1
Num peaks: 11
41.00219107 6.141607838
53.00219107 7.815129322
55.01784114 3.806377725
58.02874017 4.702015877
80.99710569 5.106693647
83.01275576 5.856037657
85.02840582 10.53138739
98.02365479 5.389909751
112.0393049 4.477175451
113.0233204 22.68082141
130.0498695 5.193892013

Name: +ve in-silico MS/MS by CFM-ID for VNVPVYUTTNLIEE-NSCUHMNNSA-N
ID: VNVPVYUTTNLIEE-NSCUHMNNSA-N
Comment: Energy2
Num peaks: 16
15.02292652 1.398008739
25.00727645 11.12373948
27.02292652 2.799801551
41.00219107 1.830026581
52.01817548 2.843495154
53.00219107 15.8526494
54.03382555 1.725700195
55.01784114 10.44687518
59.01275576 2.706499212
68.0130901 4.305004339
70.02874017 11.47743971
82.02874017 3.152425699
83.01275576 1.386310426
84.04439023 1.529841537
85.02840582 4.216719958
98.02365479 3.316426805

Name: +ve in-silico MS/MS by CFM-ID for WFOFKRKDDKGRIK-IUYQGCFVSA-N
ID: WFOFKRKDDKGRIK-IUYQGCFVSA-N
Comment: Energy0
Num peaks: 6
56.0130901 0.7112202344
68.04947561 1.144204198
84.04439023 11.28634021
94.02874017 7.116422021
112.0393049 56.74112249
130.0498695 18.71637235

Name: +ve in-silico MS/MS by CFM-ID for WFOFKRKDDKGRIK-IUYQGCFVSA-N
ID: WFOFKRKDDKGRIK-IUYQGCFVSA-N
Comment: Energy1
Num peaks: 7
41.03857658 5.04223287
57.0334912 3.87317388
59.04914126 3.570052362
84.04439023 26.04327313
94.02874017 7.034521374
112.0393049 31.7966437
130.0498695 5.0222908

Name: +ve in-silico MS/MS by CFM-ID for WFOFKRKDDKGRIK-IUYQGCFVSA-N
ID: WFOFKRKDDKGRIK-IUYQGCFVSA-N
Comment: Energy2
Num peaks: 16
26.00252542 5.128642647
28.01817548 3.145405527
39.02292652 8.415012942
40.01817548 4.934630744
41.00219107 2.386084432
41.03857658 7.302036373
42.03382555 5.998203707
43.01784114 3.786039119
50.00252542 5.093258631
52.01817548 9.012669697
56.0130901 6.434763773
68.04947561 5.757054981
70.02874017 1.807537438
84.04439023 4.488722204
94.02874017 2.229907879
112.0393049 4.882797369

Name: +ve in-silico MS/MS by CFM-ID for QHKZTHGUDZNKEB-XADBCAIWSA-N
ID: QHKZTHGUDZNKEB-XADBCAIWSA-N
Comment: Energy0
Num peaks: 8
65.03857658 1.425468385
103.0542266 3.354040318
105.0698767 12.27413551
119.0855268 2.861304014
121.1011768 2.831595913
135.0440559 1.644703033
147.0804414 6.313582518
165.0910061 50.19370592

Name: +ve in-silico MS/MS by CFM-ID for QHKZTHGUDZNKEB-XADBCAIWSA-N
ID: QHKZTHGUDZNKEB-XADBCAIWSA-N
Comment: Energy1
Num peaks: 24
39.02292652 2.558954435
41.03857658 3.334208878
49.00727645 1.832893456
51.02292652 2.509044175
53.03857658 3.063554179
63.02292652 3.738728411
65.03857658 7.29038049
67.05422664 1.424359083
77.03857658 0.9329373958
79.05422664 2.675235233
85.02840582 2.982486837
89.03857658 4.224497509
91.05422664 4.967847811
93.06987671 2.006434349
95.08552677 1.815553934
99.04405588 1.376648043
103.0542266 5.03886838
105.0698767 5.218473156
117.0698767 2.683625312
119.0855268 2.301200737
121.1011768 2.989884094
137.0960915 2.39017273
147.0804414 3.429978632
165.0910061 10.11840131

Name: +ve in-silico MS/MS by CFM-ID for QHKZTHGUDZNKEB-XADBCAIWSA-N
ID: QHKZTHGUDZNKEB-XADBCAIWSA-N
Comment: Energy2
Num peaks: 23
27.02292652 1.216798486
39.02292652 8.801737201
41.03857658 10.26079927
43.05422664 1.352490277
49.00727645 8.230590261
51.02292652 7.590272987
53.00219107 2.378142516
53.03857658 8.745257894
55.01784114 1.043975893
55.05422664 1.830551087
57.0334912 0.8332910955
63.02292652 6.65951599
65.03857658 5.853954463
67.05422664 2.212339494
71.04914126 1.001969994
75.02292652 0.8464154225
77.03857658 2.703684242
79.05422664 2.504661412
85.02840582 2.123238056
87.02292652 0.7866187501
89.03857658 0.8400644596
103.0542266 0.889911937
105.0698767 1.456070024

Name: +ve in-silico MS/MS by CFM-ID for MKJJSXMKFUCBAM-UHFFFAOYSA-N
ID: MKJJSXMKFUCBAM-UHFFFAOYSA-N
Comment: Energy0
Num peaks: 6
41.03857658 3.214686254
123.0440559 1.439561272
133.0647913 3.95063226
147.0804414 1.653048302
149.0597059 6.584258629
165.0910061 70.36519611

Name: +ve in-silico MS/MS by CFM-ID for MKJJSXMKFUCBAM-UHFFFAOYSA-N
ID: MKJJSXMKFUCBAM-UHFFFAOYSA-N
Comment: Energy1
Num peaks: 19
39.02292652 3.916101353
41.03857658 13.04488316
49.00727645 1.428517959
53.03857658 1.213495697
55.05422664 1.217063009
65.03857658 1.473414889
67.05422664 1.558104726
107.0491413 1.285897149
121.0647913 1.522818212
123.0440559 2.018895238
125.0597059 1.378523943
133.0647913 4.362970834
135.0440559 1.281005042
135.0804414 1.752108802
137.0597059 2.022531367
137.0960915 1.676821807
147.0804414 1.672072121
149.0597059 8.607587803
165.0910061 28.90231152

Name: +ve in-silico MS/MS by CFM-ID for MKJJSXMKFUCBAM-UHFFFAOYSA-N
ID: MKJJSXMKFUCBAM-UHFFFAOYSA-N
Comment: Energy2
Num peaks: 27
15.02292652 1.549528773
25.00727645 1.209472541
39.02292652 14.99792582
41.03857658 14.5524369
43.05422664 3.501466327
49.00727645 1.438072218
51.02292652 1.730532951
63.02292652 4.476415238
65.03857658 2.959575658
67.05422664 1.032655903
75.02292652 1.337080595
79.05422664 0.8664405674
81.0334912 1.071979806
91.05422664 2.367077426
95.04914126 1.98687921
101.0385766 1.410195605
103.0542266 1.432848696
105.0334912 2.008385351
105.0698767 3.985477689
107.0491413 2.534957946
117.0334912 0.8713066354
119.0491413 2.596103104
121.0647913 2.833861175
123.0440559 1.753546252
131.0491413 1.685802143
133.0647913 1.44072015
149.0597059 2.919491774

Name: +ve in-silico MS/MS by CFM-ID for QENJZWZWAWWESF-UHFFFAOYSA-N
ID: QENJZWZWAWWESF-UHFFFAOYSA-N
Comment: Energy0
Num peaks: 6
117.0698767 2.271596693
119.0855268 19.09216061
121.1011768 2.708347111
147.0804414 17.98662578
149.0597059 0.7603165816
165.0910061 53.30094876

Name: +ve in-silico MS/MS by CFM-ID for QENJZWZWAWWESF-UHFFFAOYSA-N
ID: QENJZWZWAWWESF-UHFFFAOYSA-N
Comment: Energy1
Num peaks: 6
91.05422664 1.706207193
117.0698767 3.343040561
119.0855268 34.3200714
121.1011768 5.791742075
147.0804414 21.79441266
165.0910061 17.7398398

Name: +ve in-silico MS/MS by CFM-ID for QENJZWZWAWWESF-UHFFFAOYSA-N
ID: QENJZWZWAWWESF-UHFFFAOYSA-N
Comment: Energy2
Num peaks: 15
39.02292652 3.377945693
51.02292652 4.911217495
53.03857658 2.999700891
63.02292652 1.902320841
65.03857658 4.246933549
75.02292652 2.039238738
77.03857658 2.966872236
89.03857658 2.98064551
91.05422664 11.88216298
93.06987671 6.164350918
103.0542266 11.77356767
105.0698767 6.312742039
117.0698767 5.409829917
119.0855268 10.84235337
121.1011768 2.554143035

Name: +ve in-silico MS/MS by CFM-ID for ANMYMLIUCWWISO-UHFFFAOYSA-N
ID: ANMYMLIUCWWISO-UHFFFAOYSA-N
Comment: Energy0
Num peaks: 6
43.01784114 2.434771081
103.0542266 2.273940331
105.0698767 15.60518011
123.0804414 22.47062402
147.0804414 2.022002025
165.0910061 46.38461385

Name: +ve in-silico MS/MS by CFM-ID for ANMYMLIUCWWISO-UHFFFAOYSA-N
ID: ANMYMLIUCWWISO-UHFFFAOYSA-N
Comment: Energy1
Num peaks: 6
43.01784114 2.716418089
79.05422664 1.884684151
103.0542266 3.372693439
105.0698767 37.47259566
123.0804414 24.63337921
165.0910061 12.43366519

Name: +ve in-silico MS/MS by CFM-ID for ANMYMLIUCWWISO-UHFFFAOYSA-N
ID: ANMYMLIUCWWISO-UHFFFAOYSA-N
Comment: Energy2
Num peaks: 17
25.00727645 1.597643083
43.01784114 2.932374278
49.00727645 1.890970515
51.02292652 5.326525168
53.03857658 2.947868519
63.02292652 2.700846931
65.03857658 2.816100309
77.03857658 5.722065051
79.05422664 4.359365031
89.03857658 3.67333967
91.05422664 2.188229046
93.06987671 3.914824739
95.08552677 3.741084226
103.0542266 5.218520205
105.0698767 23.72988235
107.0491413 2.876149609
123.0804414 5.093606357

Name: +ve in-silico MS/MS by CFM-ID for YNGGRNROMJXLCP-UHFFFAOYSA-N
ID: YNGGRNROMJXLCP-UHFFFAOYSA-N
Comment: Energy0
Num peaks: 6
43.05422664 1.024082389
105.0334912 1.023649349
117.0698767 3.49744692
119.0855268 0.9146664442
129.0698767 9.559394357
147.0804414 79.22390448

Name: +ve in-silico MS/MS by CFM-ID for YNGGRNROMJXLCP-UHFFFAOYSA-N
ID: YNGGRNROMJXLCP-UHFFFAOYSA-N
Comment: Energy1
Num peaks: 7
43.05422664 3.379662491
91.05422664 2.872765968
105.0334912 3.36169094
117.0698767 6.77326023
119.0855268 3.057751528
129.0698767 14.47689335
147.0804414 48.33604753

Name: +ve in-silico MS/MS by CFM-ID for YNGGRNROMJXLCP-UHFFFAOYSA-N
ID: YNGGRNROMJXLCP-UHFFFAOYSA-N
Comment: Energy2
Num peaks: 17
39.02292652 7.175424801
41.03857658 3.627572177
43.05422664 3.099575613
49.00727645 5.320865594
51.02292652 6.329457294
63.02292652 3.220826803
75.02292652 2.199668714
77.03857658 3.119706048
89.03857658 3.767441001
91.05422664 3.787536756
93.06987671 2.145544047
101.0385766 7.715093226
103.0542266 8.232924677
117.0698767 5.124649325
119.0491413 2.899578599
129.0698767 8.381471389
131.0491413 3.928112838

Name: +ve in-silico MS/MS by CFM-ID for QYTWIMMLQKHPGL-UHFFFAOYSA-N
ID: QYTWIMMLQKHPGL-UHFFFAOYSA-N
Comment: Energy0
Num peaks: 9
61.0396392 3.123674144
86.0600403 8.299810577
87.04405588 5.958368702
101.0709393 4.360887043
104.070605 17.97063121
111.0552893 2.668292694
129.0658539 15.34912394
130.0498695 4.211047048
147.0764186 19.11228377

Name: +ve in-silico MS/MS by CFM-ID for QYTWIMMLQKHPGL-UHFFFAOYSA-N
ID: QYTWIMMLQKHPGL-UHFFFAOYSA-N
Comment: Energy1
Num peaks: 15
41.03857658 4.811035842
44.0130901 2.809895312
44.04947561 3.749158833
56.04947561 4.018302603
58.06512568 5.219432056
61.0396392 6.853449688
86.0600403 6.826126774
87.04405588 13.49518752
87.05528926 2.745132724
101.0709393 4.243777391
104.070605 11.59955635
112.0393049 2.390396046
129.0658539 5.136889478
130.0498695 4.11516624
147.0764186 2.785277295

Name: +ve in-silico MS/MS by CFM-ID for QYTWIMMLQKHPGL-UHFFFAOYSA-N
ID: QYTWIMMLQKHPGL-UHFFFAOYSA-N
Comment: Energy2
Num peaks: 15
25.00727645 3.082537597
27.02292652 3.728493701
39.02292652 2.363717617
41.03857658 28.0203742
42.03382555 1.450143592
43.02907452 1.367727137
43.05422664 6.137005286
44.0130901 6.805049799
44.04947561 2.143825199
56.04947561 3.94295765
58.06512568 4.221043152
59.01275576 1.447999318
61.0396392 6.34276529
69.0334912 4.054500369
87.04405588 5.923356998

Name: +ve in-silico MS/MS by CFM-ID for JAZZIHJCFPWOSV-ZCFIWIBFSA-N
ID: JAZZIHJCFPWOSV-ZCFIWIBFSA-N
Comment: Energy0
Num peaks: 6
63.02292652 1.805609313
71.04914126 1.376880865
115.0542266 3.123603409
129.0698767 39.5438803
131.0491413 1.396986054
147.0804414 37.28980788

Name: +ve in-silico MS/MS by CFM-ID for JAZZIHJCFPWOSV-ZCFIWIBFSA-N
ID: JAZZIHJCFPWOSV-ZCFIWIBFSA-N
Comment: Energy1
Num peaks: 17
49.00727645 1.953960749
51.02292652 5.495366606
53.03857658 5.02843513
55.05422664 4.7676404
63.02292652 12.79227893
65.03857658 3.898982579
69.0334912 5.271151107
71.04914126 4.280706571
73.00727645 3.261200317
73.06479133 3.728085282
75.02292652 3.67704979
79.05422664 2.028327996
81.0334912 2.599951983
83.04914126 2.737674397
87.02292652 1.751639911
129.0698767 12.40878535
147.0804414 4.718740393

Name: +ve in-silico MS/MS by CFM-ID for JAZZIHJCFPWOSV-ZCFIWIBFSA-N
ID: JAZZIHJCFPWOSV-ZCFIWIBFSA-N
Comment: Energy2
Num peaks: 19
25.00727645 1.314717877
27.02292652 2.03976827
39.02292652 4.992465309
41.03857658 7.966731549
49.00727645 10.42613032
51.02292652 4.849696147
53.03857658 3.757162298
55.01784114 1.444389684
55.05422664 4.464129133
63.02292652 9.120337468
65.03857658 3.810280801
73.00727645 2.579420154
75.02292652 2.810995576
77.03857658 2.181631717
79.05422664 2.811338072
87.02292652 7.949165702
89.03857658 2.577791008
101.0385766 3.097609324
129.0698767 2.758587734

Name: +ve in-silico MS/MS by CFM-ID for ONZYQGMNWZGRPO-BVCYWKNDSA-N
ID: ONZYQGMNWZGRPO-BVCYWKNDSA-N
Comment: Energy0
Num peaks: 6
45.0334912 1.106116274
101.0385766 2.32116446
103.0542266 1.855167801
115.0542266 3.072821028
129.0698767 38.4361434
147.0804414 35.59437081

Name: +ve in-silico MS/MS by CFM-ID for ONZYQGMNWZGRPO-BVCYWKNDSA-N
ID: ONZYQGMNWZGRPO-BVCYWKNDSA-N
Comment: Energy1
Num peaks: 22
39.02292652 2.372044024
41.00219107 1.152520291
41.03857658 2.803052662
49.00727645 2.209088687
51.02292652 2.346665054
53.00219107 0.9715462916
53.03857658 2.793444615
55.01784114 0.9595554312
57.0334912 0.9560880986
63.02292652 2.85948647
65.00219107 0.9882562024
65.03857658 2.652091138
73.00727645 2.737171337
75.02292652 2.877835896
77.03857658 2.611748804
87.02292652 2.73354909
89.03857658 2.486355092
101.0385766 3.700971631
103.0542266 1.300803679
115.0542266 1.777750816
129.0698767 27.15945376
147.0804414 10.12619758

Name: +ve in-silico MS/MS by CFM-ID for ONZYQGMNWZGRPO-BVCYWKNDSA-N
ID: ONZYQGMNWZGRPO-BVCYWKNDSA-N
Comment: Energy2
Num peaks: 18
25.00727645 1.921076643
39.02292652 7.438536333
41.03857658 6.061685095
49.00727645 12.4874382
51.02292652 6.443045557
53.00219107 1.573947096
53.03857658 6.087750215
63.02292652 5.883766018
65.00219107 1.721483532
65.03857658 4.412113032
73.00727645 6.245842935
75.02292652 5.136517912
77.03857658 3.772204299
87.02292652 4.117552705
89.00219107 1.492015244
89.03857658 2.377984956
101.0385766 2.230236993
129.0698767 1.768006045

Name: +ve in-silico MS/MS by CFM-ID for VPZXBVLAVMBEQI-GSVOUGTGSA-N
ID: VPZXBVLAVMBEQI-GSVOUGTGSA-N
Comment: Energy0
Num peaks: 6
30.03382555 18.01020384
58.02874017 9.105443134
90.05495492 2.352699785
101.0709393 18.67566252
129.0658539 5.305540484
147.0764186 29.15358976

Name: +ve in-silico MS/MS by CFM-ID for VPZXBVLAVMBEQI-GSVOUGTGSA-N
ID: VPZXBVLAVMBEQI-GSVOUGTGSA-N
Comment: Energy1
Num peaks: 10
30.03382555 22.58970072
32.04947561 2.474622949
41.00219107 2.301482228
42.03382555 2.242710339
44.04947561 18.18425676
58.02874017 13.65904679
73.02840582 2.299517893
75.05528926 2.105141839
101.0709393 11.42394272
147.0764186 2.987787601

Name: +ve in-silico MS/MS by CFM-ID for VPZXBVLAVMBEQI-GSVOUGTGSA-N
ID: VPZXBVLAVMBEQI-GSVOUGTGSA-N
Comment: Energy2
Num peaks: 11
27.02292652 3.818187938
28.01817548 2.466891049
30.03382555 24.33458276
40.01817548 3.38318647
41.00219107 4.346786851
42.03382555 10.55233939
44.04947561 15.65047572
56.0130901 1.864711485
58.02874017 10.10542185
73.02840582 1.826503998
84.04439023 3.233620123

Name: +ve in-silico MS/MS by CFM-ID for NRUKNRPYMNPMRU-QWWZWVQMSA-N
ID: NRUKNRPYMNPMRU-QWWZWVQMSA-N
Comment: Energy0
Num peaks: 6
83.06037464 10.93302175
101.0709393 7.518492733
111.0552893 5.488604363
118.0498695 1.349097292
129.0658539 44.41929429
147.0764186 15.84576259

Name: +ve in-silico MS/MS by CFM-ID for NRUKNRPYMNPMRU-QWWZWVQMSA-N
ID: NRUKNRPYMNPMRU-QWWZWVQMSA-N
Comment: Energy1
Num peaks: 11
56.04947561 7.240824329
57.0334912 2.395346658
71.06037464 4.077651077
74.0600403 4.088239218
83.06037464 23.5302703
85.07602471 2.584418889
101.0709393 8.960597349
111.0552893 3.968507533
117.0658539 2.357003779
129.0658539 17.09655004
147.0764186 4.448088695

Name: +ve in-silico MS/MS by CFM-ID for NRUKNRPYMNPMRU-QWWZWVQMSA-N
ID: NRUKNRPYMNPMRU-QWWZWVQMSA-N
Comment: Energy2
Num peaks: 26
15.02292652 1.893687315
25.00727645 3.467202644
27.02292652 2.735339388
28.01817548 1.686461967
31.02907452 1.524224582
40.01817548 1.923346782
41.00219107 3.900381811
42.03382555 4.320925312
43.01784114 10.03297308
43.02907452 2.799899798
45.0334912 3.881024688
45.04472458 2.223308733
47.04914126 1.325327032
53.01342445 1.348473647
54.03382555 1.266990976
58.02874017 2.105345386
60.04439023 1.541058461
72.04439023 1.309082365
74.02365479 1.377948321
81.04472458 1.334814869
83.06037464 19.75984952
85.07602471 2.315212722
86.02365479 1.07809689
88.03930485 1.73311311
112.0393049 1.069438031
129.0658539 2.341972045

Name: +ve in-silico MS/MS by CFM-ID for WZHJIIIJSONKDI-UHFFFAOYSA-N
ID: WZHJIIIJSONKDI-UHFFFAOYSA-N
Comment: Energy0
Num peaks: 6
121.0647913 2.124896215
123.0804414 2.173076068
133.0647913 3.694549612
147.0804414 10.95752351
149.0597059 4.146212812
165.0910061 71.33049437

Name: +ve in-silico MS/MS by CFM-ID for WZHJIIIJSONKDI-UHFFFAOYSA-N
ID: WZHJIIIJSONKDI-UHFFFAOYSA-N
Comment: Energy1
Num peaks: 9
43.01784114 2.722612247
65.03857658 1.371211083
107.0491413 1.427535495
121.0647913 3.519248685
123.0804414 5.989681044
133.0647913 5.609013794
147.0804414 11.57366642
149.0597059 4.251202964
165.0910061 44.02079844

Name: +ve in-silico MS/MS by CFM-ID for WZHJIIIJSONKDI-UHFFFAOYSA-N
ID: WZHJIIIJSONKDI-UHFFFAOYSA-N
Comment: Energy2
Num peaks: 27
15.02292652 2.043220097
25.00727645 1.673887698
39.02292652 3.04277388
41.00219107 2.385483457
43.01784114 2.116089119
49.00727645 5.384917199
51.02292652 5.42353354
53.03857658 1.722226998
65.03857658 3.38453963
79.01784114 1.43030783
89.03857658 1.87102863
91.05422664 5.325406922
93.06987671 1.754338355
103.0542266 1.508609397
105.0334912 5.258292919
107.0491413 2.34982554
115.0542266 3.405423583
117.0334912 3.086827491
117.0698767 4.726433293
119.0491413 3.00918401
119.0855268 1.776082023
121.0647913 2.708988801
131.0491413 2.907557476
133.0284058 1.702189307
133.0647913 2.984703402
147.0804414 2.946961456
149.0597059 4.610032108

Name: +ve in-silico MS/MS by CFM-ID for MUWPKXVVEOGKNO-UHFFFAOYSA-N
ID: MUWPKXVVEOGKNO-UHFFFAOYSA-N
Comment: Energy0
Num peaks: 6
119.0491413 1.299247636
121.0647913 3.413620568
123.0804414 2.193845254
147.0804414 12.62067543
149.0597059 3.404351083
165.0910061 70.9624233

Name: +ve in-silico MS/MS by CFM-ID for MUWPKXVVEOGKNO-UHFFFAOYSA-N
ID: MUWPKXVVEOGKNO-UHFFFAOYSA-N
Comment: Energy1
Num peaks: 9
39.02292652 1.987313372
107.0491413 1.739129395
119.0491413 2.26652075
121.0647913 5.541488939
123.0804414 5.099431259
137.0960915 2.333597694
147.0804414 14.26043992
149.0597059 2.682519612
165.0910061 45.5208915

Name: +ve in-silico MS/MS by CFM-ID for MUWPKXVVEOGKNO-UHFFFAOYSA-N
ID: MUWPKXVVEOGKNO-UHFFFAOYSA-N
Comment: Energy2
Num peaks: 24
39.02292652 5.783690921
41.03857658 4.028121584
49.00727645 1.0101848
63.02292652 1.504972067
65.03857658 2.260867814
69.0334912 1.3073261
79.05422664 1.0104623
89.03857658 4.229206008
91.05422664 5.603666228
93.0334912 3.03976457
93.06987671 5.050845187
95.04914126 2.820070849
105.0334912 1.249631426
105.0698767 2.444248372
107.0491413 2.520368314
117.0698767 1.655016431
119.0491413 4.50320574
119.0855268 3.74812343
121.0647913 9.055436315
129.0698767 3.657804123
131.0491413 1.155653227
137.0960915 1.459774397
147.0804414 8.159162057
149.0597059 3.49949434

Name: +ve in-silico MS/MS by CFM-ID for ONZYQGMNWZGRPO-MIZUJWOHSA-N
ID: ONZYQGMNWZGRPO-MIZUJWOHSA-N
Comment: Energy0
Num peaks: 6
45.0334912 1.106116274
101.0385766 2.32116446
103.0542266 1.855167801
115.0542266 3.072821028
129.0698767 38.4361434
147.0804414 35.59437081

Name: +ve in-silico MS/MS by CFM-ID for ONZYQGMNWZGRPO-MIZUJWOHSA-N
ID: ONZYQGMNWZGRPO-MIZUJWOHSA-N
Comment: Energy1
Num peaks: 22
39.02292652 2.372044024
41.00219107 1.152520291
41.03857658 2.803052662
49.00727645 2.209088687
51.02292652 2.346665054
53.00219107 0.9715462916
53.03857658 2.793444615
55.01784114 0.9595554312
57.0334912 0.9560880986
63.02292652 2.85948647
65.00219107 0.9882562024
65.03857658 2.652091138
73.00727645 2.737171337
75.02292652 2.877835896
77.03857658 2.611748804
87.02292652 2.73354909
89.03857658 2.486355092
101.0385766 3.700971631
103.0542266 1.300803679
115.0542266 1.777750816
129.0698767 27.15945376
147.0804414 10.12619758

Name: +ve in-silico MS/MS by CFM-ID for ONZYQGMNWZGRPO-MIZUJWOHSA-N
ID: ONZYQGMNWZGRPO-MIZUJWOHSA-N
Comment: Energy2
Num peaks: 18
25.00727645 1.921076643
39.02292652 7.438536333
41.03857658 6.061685095
49.00727645 12.4874382
51.02292652 6.443045557
53.00219107 1.573947096
53.03857658 6.087750215
63.02292652 5.883766018
65.00219107 1.721483532
65.03857658 4.412113032
73.00727645 6.245842935
75.02292652 5.136517912
77.03857658 3.772204299
87.02292652 4.117552705
89.00219107 1.492015244
89.03857658 2.377984956
101.0385766 2.230236993
129.0698767 1.768006045

Name: +ve in-silico MS/MS by CFM-ID for PTVNMTAUAGZCGN-YUMQZZPRSA-N
ID: PTVNMTAUAGZCGN-YUMQZZPRSA-N
Comment: Energy0
Num peaks: 6
91.05422664 26.78211624
93.06987671 4.42123453
119.0855268 4.384516261
135.0804414 3.345502364
149.0597059 3.361196328
165.0910061 37.83627213

Name: +ve in-silico MS/MS by CFM-ID for PTVNMTAUAGZCGN-YUMQZZPRSA-N
ID: PTVNMTAUAGZCGN-YUMQZZPRSA-N
Comment: Energy1
Num peaks: 18
39.02292652 2.123483756
43.05422664 1.48031853
51.02292652 1.927185735
53.03857658 1.790248737
67.05422664 1.374352601
77.03857658 2.229077482
91.05422664 22.60691382
93.06987671 7.797215813
95.08552677 1.741782069
103.0542266 1.728844908
105.0698767 1.831772903
107.0855268 2.360472143
117.0698767 3.076154106
119.0855268 6.49549655
121.1011768 6.760955973
137.0960915 3.532610167
147.0804414 2.855342923
165.0910061 9.055060515

Name: +ve in-silico MS/MS by CFM-ID for PTVNMTAUAGZCGN-YUMQZZPRSA-N
ID: PTVNMTAUAGZCGN-YUMQZZPRSA-N
Comment: Energy2
Num peaks: 18
39.02292652 10.29699349
41.03857658 6.093169859
43.05422664 2.744654876
49.00727645 3.518006867
51.02292652 9.099478554
53.00219107 2.261910374
53.03857658 3.694682054
63.02292652 4.875420325
65.03857658 7.890912091
67.05422664 2.474361775
75.02292652 2.864442468
77.03857658 2.464375949
79.05422664 1.294794016
91.05422664 13.91571018
93.06987671 3.805052663
95.08552677 1.320789662
119.0855268 1.152598044
149.0597059 1.341508254

Name: +ve in-silico MS/MS by CFM-ID for OERGBMXZEBJLSQ-UHFFFAOYSA-N
ID: OERGBMXZEBJLSQ-UHFFFAOYSA-N
Comment: Energy0
Num peaks: 6
55.05422664 1.581313641
95.01275576 1.586616692
135.0804414 1.467882643
147.0804414 11.39589256
149.0597059 5.161173976
165.0910061 64.531977

Name: +ve in-silico MS/MS by CFM-ID for OERGBMXZEBJLSQ-UHFFFAOYSA-N
ID: OERGBMXZEBJLSQ-UHFFFAOYSA-N
Comment: Energy1
Num peaks: 18
39.02292652 2.896526299
41.03857658 3.436672982
51.02292652 3.014495537
53.03857658 4.206329096
55.05422664 9.472950765
57.06987671 1.647549375
69.06987671 3.165150663
95.01275576 5.515520109
107.0127558 1.579054124
109.0284058 3.281824028
109.1011768 1.767403011
111.0440559 1.508767882
121.0284058 1.380051609
123.0440559 1.989486515
135.0804414 2.569157362
147.0804414 9.394043667
149.0597059 4.891160225
165.0910061 18.40354932

Name: +ve in-silico MS/MS by CFM-ID for OERGBMXZEBJLSQ-UHFFFAOYSA-N
ID: OERGBMXZEBJLSQ-UHFFFAOYSA-N
Comment: Energy2
Num peaks: 27
25.00727645 1.300944677
39.02292652 8.799206852
41.03857658 7.953558467
49.00727645 2.459997371
51.02292652 7.526240962
53.00219107 4.830875727
53.03857658 5.608371022
55.01784114 1.726356537
55.05422664 6.850890991
57.0334912 1.36710052
57.06987671 1.042420832
63.02292652 1.211587452
65.00219107 2.576830998
65.03857658 1.892077573
67.01784114 3.736367914
67.05422664 1.703708923
69.0334912 1.328299397
69.06987671 2.926510816
79.01784114 1.855528577
81.0334912 2.610286026
83.04914126 1.095943118
89.03857658 1.248201353
93.0334912 1.750549944
93.06987671 1.434882206
95.01275576 3.138673661
95.04914126 1.002389637
105.0334912 1.221044855

Name: +ve in-silico MS/MS by CFM-ID for SMUXTLISYBPIAU-LURJTMIESA-N
ID: SMUXTLISYBPIAU-LURJTMIESA-N
Comment: Energy0
Num peaks: 6
109.0284058 1.11117797
123.0804414 0.7680070404
135.0804414 0.7374454384
147.0804414 11.78304502
149.0597059 1.170970268
165.0910061 77.02073935

Name: +ve in-silico MS/MS by CFM-ID for SMUXTLISYBPIAU-LURJTMIESA-N
ID: SMUXTLISYBPIAU-LURJTMIESA-N
Comment: Energy1
Num peaks: 18
39.02292652 3.788921249
41.03857658 4.101575091
43.05422664 1.579029765
55.05422664 5.425725354
69.0334912 2.016445441
81.0334912 3.055218513
83.04914126 4.099499638
95.04914126 4.38063617
121.0284058 1.688659049
121.0647913 2.186252476
123.0440559 3.323899179
123.0804414 1.60791955
135.0804414 1.505601101
137.0960915 9.307473572
139.075356 2.253768396
147.0804414 6.127430322
149.0597059 4.415902303
165.0910061 20.54057479

Name: +ve in-silico MS/MS by CFM-ID for SMUXTLISYBPIAU-LURJTMIESA-N
ID: SMUXTLISYBPIAU-LURJTMIESA-N
Comment: Energy2
Num peaks: 29
25.00727645 1.319194534
27.02292652 1.527720697
39.02292652 10.77183921
41.00219107 3.339688444
41.03857658 3.860166438
43.01784114 1.844863294
43.05422664 1.504078466
51.02292652 1.296000025
55.05422664 9.832873823
57.0334912 1.361361085
57.06987671 1.460817036
63.02292652 1.261986917
65.00219107 2.361576144
65.03857658 4.789231908
67.05422664 2.495098519
69.0334912 2.893186605
71.04914126 1.348974294
81.0334912 4.319715458
91.05422664 1.3889793
93.0334912 1.717109142
93.06987671 1.59496546
95.04914126 1.425953413
105.0334912 1.936920521
107.0491413 3.728741917
119.0491413 2.97717828
121.0647913 2.858497863
123.0440559 1.842963392
147.0804414 1.602631079
149.0597059 1.479514411

Name: +ve in-silico MS/MS by CFM-ID for NYICIIFSBJOBKE-IHWYPQMZSA-N
ID: NYICIIFSBJOBKE-IHWYPQMZSA-N
Comment: Energy0
Num peaks: 6
45.0334912 2.006512717
107.0491413 1.617783368
121.0647913 3.507812326
133.0647913 4.995989734
147.0804414 38.27080481
165.0910061 36.60935965

Name: +ve in-silico MS/MS by CFM-ID for NYICIIFSBJOBKE-IHWYPQMZSA-N
ID: NYICIIFSBJOBKE-IHWYPQMZSA-N
Comment: Energy1
Num peaks: 11
39.02292652 3.858527293
41.00219107 3.481586166
43.01784114 2.324479865
57.0334912 2.345924401
107.0491413 4.050059417
115.0542266 1.799975597
117.0698767 1.871380177
121.0647913 3.637187037
133.0647913 4.335310435
147.0804414 37.26615798
165.0910061 15.24008576

Name: +ve in-silico MS/MS by CFM-ID for NYICIIFSBJOBKE-IHWYPQMZSA-N
ID: NYICIIFSBJOBKE-IHWYPQMZSA-N
Comment: Energy2
Num peaks: 26
25.00727645 2.66338575
27.02292652 2.104169066
39.02292652 4.58967877
41.00219107 2.046006102
41.03857658 2.435422845
43.01784114 1.776590575
45.0334912 1.605706556
49.00727645 2.127627921
51.02292652 2.276277854
53.00219107 1.939483918
63.02292652 3.551693565
65.03857658 2.50256556
77.03857658 2.8310118
89.03857658 3.345628342
91.05422664 4.915406287
101.0385766 4.544515049
103.0542266 5.722337312
105.0334912 1.833764862
107.0491413 6.452430981
115.0542266 3.303038197
117.0698767 3.877409668
119.0491413 1.729616792
121.0647913 3.84413041
131.0491413 3.139816843
133.0647913 1.616958843
147.0804414 3.364116322

Name: +ve in-silico MS/MS by CFM-ID for CJTCFFRJBBMUBJ-UHFFFAOYSA-N
ID: CJTCFFRJBBMUBJ-UHFFFAOYSA-N
Comment: Energy0
Num peaks: 7
43.05422664 13.17393494
61.0396392 18.52977309
61.06479133 5.828273691
87.01890376 9.257127764
104.070605 5.409656353
130.0498695 6.466297793
147.0764186 23.82489438

Name: +ve in-silico MS/MS by CFM-ID for CJTCFFRJBBMUBJ-UHFFFAOYSA-N
ID: CJTCFFRJBBMUBJ-UHFFFAOYSA-N
Comment: Energy1
Num peaks: 8
43.05422664 20.2411563
44.0130901 8.794713642
61.0396392 16.57490171
61.06479133 5.73269443
62.02365479 8.080700058
87.01890376 6.671238985
87.04405588 3.892708421
104.070605 11.95442381

Name: +ve in-silico MS/MS by CFM-ID for CJTCFFRJBBMUBJ-UHFFFAOYSA-N
ID: CJTCFFRJBBMUBJ-UHFFFAOYSA-N
Comment: Energy2
Num peaks: 6
41.03857658 4.683816646
43.02907452 6.376523472
43.05422664 18.19786024
44.0130901 23.06739827
61.0396392 23.89610885
87.01890376 4.320194891

Name: +ve in-silico MS/MS by CFM-ID for XCPOOOWWRLQSDS-UHFFFAOYSA-N
ID: XCPOOOWWRLQSDS-UHFFFAOYSA-N
Comment: Energy0
Num peaks: 6
103.0542266 1.73095247
105.0698767 5.004409247
119.0855268 8.603091954
129.0698767 3.566479776
147.0804414 25.20815746
165.0910061 36.70004429

Name: +ve in-silico MS/MS by CFM-ID for XCPOOOWWRLQSDS-UHFFFAOYSA-N
ID: XCPOOOWWRLQSDS-UHFFFAOYSA-N
Comment: Energy1
Num peaks: 26
39.02292652 1.64124696
41.03857658 1.70867631
43.05422664 3.647204852
45.06987671 0.9084315982
49.00727645 1.632428203
51.02292652 1.954233587
53.03857658 1.477721651
55.01784114 0.9163181155
55.05422664 2.343684041
63.02292652 2.330511717
65.03857658 1.501986742
67.05422664 2.086349987
73.02840582 1.479396729
75.02292652 2.312800053
77.03857658 1.642495407
79.05422664 2.058321637
89.03857658 1.407136008
91.05422664 1.880231975
103.0542266 2.946743616
105.0698767 8.402013083
117.0698767 0.9473520725
119.0855268 14.61826024
121.1011768 1.694993318
129.0698767 2.411838381
147.0804414 8.720643867
165.0910061 7.584402935

Name: +ve in-silico MS/MS by CFM-ID for XCPOOOWWRLQSDS-UHFFFAOYSA-N
ID: XCPOOOWWRLQSDS-UHFFFAOYSA-N
Comment: Energy2
Num peaks: 24
25.00727645 1.756106172
27.02292652 3.305088977
29.03857658 1.755722933
39.02292652 9.241758714
41.00219107 0.9539613731
41.03857658 2.837290457
43.05422664 3.636320641
49.00727645 6.123915771
51.02292652 8.691757307
53.03857658 3.995554282
55.05422664 4.151097617
63.02292652 7.798981509
65.03857658 2.783065281
67.05422664 3.242284046
68.99710569 1.238709054
75.02292652 5.640792894
77.03857658 2.514909828
79.05422664 2.642614822
89.03857658 2.404629773
91.05422664 1.144439987
92.99710569 1.078932321
103.0542266 2.004492662
105.0698767 0.9194490158
119.0855268 0.9724424284

Name: +ve in-silico MS/MS by CFM-ID for GBMVLGTXGKHYSC-UHFFFAOYSA-N
ID: GBMVLGTXGKHYSC-UHFFFAOYSA-N
Comment: Energy0
Num peaks: 6
87.02292652 0.8609773454
101.0385766 1.313472785
115.0542266 3.216921553
117.0698767 1.071312249
129.0698767 40.43024314
147.0804414 38.83707899

Name: +ve in-silico MS/MS by CFM-ID for GBMVLGTXGKHYSC-UHFFFAOYSA-N
ID: GBMVLGTXGKHYSC-UHFFFAOYSA-N
Comment: Energy1
Num peaks: 21
39.02292652 3.238559165
41.03857658 1.923797286
45.0334912 1.416239926
47.04914126 1.094629903
49.00727645 2.468285355
51.02292652 3.305464917
53.03857658 1.252771803
59.04914126 1.696236694
63.02292652 3.589633259
65.03857658 2.10529648
71.04914126 0.9414981015
73.00727645 1.603283406
75.02292652 3.539413386
77.03857658 2.028404437
87.02292652 3.470907828
89.03857658 2.08547063
101.0385766 4.202118943
103.0542266 1.140075662
115.0542266 1.737952635
129.0698767 27.01120585
147.0804414 10.47375603

Name: +ve in-silico MS/MS by CFM-ID for GBMVLGTXGKHYSC-UHFFFAOYSA-N
ID: GBMVLGTXGKHYSC-UHFFFAOYSA-N
Comment: Energy2
Num peaks: 17
27.02292652 1.638355102
39.02292652 10.54063993
41.03857658 3.85601865
49.00727645 7.896855915
51.02292652 11.00908757
53.03857658 2.507351289
55.01784114 1.239137165
63.02292652 8.367179175
65.03857658 4.135441021
73.00727645 3.626794934
75.02292652 7.482705193
77.03857658 3.674479422
79.05422664 2.097942165
87.02292652 5.270247751
89.03857658 2.735964998
101.0385766 1.871771143
129.0698767 2.102100105

Name: +ve in-silico MS/MS by CFM-ID for YUWWNQUBHDXKMT-OIBJUYFYSA-N
ID: YUWWNQUBHDXKMT-OIBJUYFYSA-N
Comment: Energy0
Num peaks: 6
107.0491413 2.380368871
109.0647913 1.764570383
133.0647913 4.40189823
135.0804414 1.194469869
147.0804414 1.37763473
165.0910061 81.79988891

Name: +ve in-silico MS/MS by CFM-ID for YUWWNQUBHDXKMT-OIBJUYFYSA-N
ID: YUWWNQUBHDXKMT-OIBJUYFYSA-N
Comment: Energy1
Num peaks: 9
57.0334912 3.064214756
107.0491413 6.119455698
109.0647913 5.324012522
121.0647913 5.504456294
133.0647913 3.816813435
135.0440559 5.049158726
137.0597059 11.57547413
147.0804414 11.94694956
165.0910061 28.9658744

Name: +ve in-silico MS/MS by CFM-ID for YUWWNQUBHDXKMT-OIBJUYFYSA-N
ID: YUWWNQUBHDXKMT-OIBJUYFYSA-N
Comment: Energy2
Num peaks: 21
25.00727645 1.490986696
39.02292652 3.015460317
49.00727645 4.399467977
51.02292652 4.481283741
55.01784114 1.416281108
63.02292652 13.8746344
65.03857658 5.812446937
79.01784114 3.237129878
79.05422664 3.615005426
81.0334912 3.023664807
91.05422664 1.867547019
93.0334912 2.514398892
105.0334912 4.726198907
107.0491413 7.586158218
109.0647913 3.033287633
119.0491413 1.757190848
121.0647913 2.527510572
131.0491413 1.89399558
133.0647913 4.940189692
135.0804414 1.996557207
149.0597059 3.077175649

Name: +ve in-silico MS/MS by CFM-ID for NPBVQXIMTZKSBA-UHFFFAOYSA-N
ID: NPBVQXIMTZKSBA-UHFFFAOYSA-N
Comment: Energy0
Num peaks: 6
41.03857658 2.130759663
123.0440559 1.996597333
133.0647913 1.624947627
137.0960915 1.445647205
149.0597059 6.536248486
165.0910061 75.46981797

Name: +ve in-silico MS/MS by CFM-ID for NPBVQXIMTZKSBA-UHFFFAOYSA-N
ID: NPBVQXIMTZKSBA-UHFFFAOYSA-N
Comment: Energy1
Num peaks: 16
39.02292652 2.388218205
41.03857658 7.122019245
63.02292652 1.311163785
65.03857658 1.822414536
67.05422664 1.773804344
79.05422664 1.131895576
105.0698767 1.572276658
121.0647913 2.25205759
123.0440559 3.52137429
133.0647913 3.541829552
135.0804414 4.545215347
137.0597059 1.998334315
137.0960915 3.958962903
139.075356 1.165606609
149.0597059 9.303801708
165.0910061 33.19230946

Name: +ve in-silico MS/MS by CFM-ID for NPBVQXIMTZKSBA-UHFFFAOYSA-N
ID: NPBVQXIMTZKSBA-UHFFFAOYSA-N
Comment: Energy2
Num peaks: 26
15.02292652 1.643266106
27.02292652 1.100904519
39.02292652 7.818687902
41.03857658 8.465102369
49.00727645 7.45645472
51.02292652 6.970021047
53.03857658 2.409263686
55.05422664 1.176140321
63.02292652 5.79004058
65.03857658 4.171369242
75.02292652 2.198330145
77.03857658 2.252248602
79.01784114 1.087126517
79.05422664 2.717318087
89.03857658 1.743547818
91.05422664 3.623767178
93.0334912 1.588620345
95.04914126 2.044704279
103.0542266 1.196381156
105.0698767 2.00043576
107.0491413 1.095219319
109.0284058 1.691147052
119.0491413 1.690655322
121.0647913 1.743690147
123.0440559 3.518757338
149.0597059 3.184737613

Name: +ve in-silico MS/MS by CFM-ID for CMRSAXKMZYZULD-MRVPVSSYSA-N
ID: CMRSAXKMZYZULD-MRVPVSSYSA-N
Comment: Energy0
Num peaks: 6
79.05422664 7.802511972
81.06987671 1.938343362
119.0855268 3.474202539
121.1011768 3.467013304
147.0804414 3.222260392
165.0910061 66.8136202

Name: +ve in-silico MS/MS by CFM-ID for CMRSAXKMZYZULD-MRVPVSSYSA-N
ID: CMRSAXKMZYZULD-MRVPVSSYSA-N
Comment: Energy1
Num peaks: 12
49.00727645 2.216995591
51.02292652 9.343955833
53.03857658 2.699464928
79.05422664 4.535781065
81.06987671 7.067313933
117.0698767 5.942975241
119.0855268 4.033133152
121.1011768 5.443736054
125.0597059 2.968991523
137.0960915 4.313065752
147.0804414 5.382888774
165.0910061 27.62255294

Name: +ve in-silico MS/MS by CFM-ID for CMRSAXKMZYZULD-MRVPVSSYSA-N
ID: CMRSAXKMZYZULD-MRVPVSSYSA-N
Comment: Energy2
Num peaks: 11
39.02292652 13.36612087
49.00727645 21.32193723
51.02292652 8.823330906
53.03857658 9.330987459
55.05422664 2.493201255
57.06987671 1.968841498
65.03857658 4.2712342
67.05422664 3.438255175
79.05422664 11.78539194
81.06987671 2.427482666
107.0491413 1.62352835

Name: +ve in-silico MS/MS by CFM-ID for CXISPYVYMQWFLE-GSVOUGTGSA-N
ID: CXISPYVYMQWFLE-GSVOUGTGSA-N
Comment: Energy0
Num peaks: 6
44.04947561 12.21107239
59.01275576 4.470389773
72.04439023 12.39933794
76.03930485 7.843615398
101.0709393 9.585953114
147.0764186 36.89691642

Name: +ve in-silico MS/MS by CFM-ID for CXISPYVYMQWFLE-GSVOUGTGSA-N
ID: CXISPYVYMQWFLE-GSVOUGTGSA-N
Comment: Energy1
Num peaks: 8
28.01817548 3.274622593
44.04947561 41.44258965
58.02874017 3.369458742
59.01275576 7.818052457
72.04439023 6.756195142
76.03930485 12.71805167
101.0709393 4.551774467
147.0764186 2.724177052

Name: +ve in-silico MS/MS by CFM-ID for CXISPYVYMQWFLE-GSVOUGTGSA-N
ID: CXISPYVYMQWFLE-GSVOUGTGSA-N
Comment: Energy2
Num peaks: 12
28.01817548 19.19977215
30.03382555 2.880095065
41.00219107 3.527947477
42.03382555 2.09245635
44.04947561 12.87222483
55.01784114 8.140460483
56.0130901 3.717114442
58.02874017 5.901530363
59.01275576 5.065760016
72.04439023 8.759044339
76.03930485 5.871722567
84.04439023 2.122628947

Name: +ve in-silico MS/MS by CFM-ID for IBRPHLYAQJSPHP-UHFFFAOYSA-N
ID: IBRPHLYAQJSPHP-UHFFFAOYSA-N
Comment: Energy0
Num peaks: 8
57.0334912 0.9220532216
107.0491413 0.9892958121
119.0491413 1.36316069
129.0698767 3.13097958
133.0647913 2.66197995
135.0440559 1.157643101
147.0804414 36.83546369
165.0910061 33.84045184

Name: +ve in-silico MS/MS by CFM-ID for IBRPHLYAQJSPHP-UHFFFAOYSA-N
ID: IBRPHLYAQJSPHP-UHFFFAOYSA-N
Comment: Energy1
Num peaks: 31
39.02292652 1.847184354
41.03857658 1.249712243
45.0334912 1.272211293
49.00727645 1.549560375
51.02292652 1.674560393
53.03857658 1.267021829
55.01784114 1.104894364
57.0334912 2.94737617
63.02292652 1.852103556
65.03857658 1.371372156
69.0334912 1.256845506
71.04914126 1.169403562
75.02292652 1.880019562
77.00219107 1.249545021
77.03857658 2.812059458
79.01784114 1.918003612
81.0334912 2.163980215
83.04914126 1.171986083
87.02292652 1.566282708
89.03857658 2.762981044
91.01784114 1.826365523
91.05422664 2.149100287
93.0334912 2.598943687
95.04914126 2.094767554
105.0334912 2.063188011
107.0491413 2.434100518
119.0491413 2.759279075
129.0698767 4.105622582
133.0647913 1.097713294
147.0804414 17.31293358
165.0910061 8.421599985

Name: +ve in-silico MS/MS by CFM-ID for IBRPHLYAQJSPHP-UHFFFAOYSA-N
ID: IBRPHLYAQJSPHP-UHFFFAOYSA-N
Comment: Energy2
Num peaks: 31
29.03857658 1.340680409
39.02292652 4.885951762
41.03857658 1.571838462
49.00727645 4.471065692
51.02292652 6.188083564
53.00219107 1.555341726
53.03857658 2.596896389
55.01784114 3.142947277
55.05422664 1.084873467
57.0334912 1.733875244
63.02292652 7.039972313
65.03857658 3.505302554
67.05422664 1.132177564
69.0334912 0.964389759
73.00727645 2.024021984
75.02292652 5.952077732
77.00219107 2.239900938
77.03857658 4.436676919
79.01784114 2.157754426
79.05422664 2.19017182
81.0334912 2.012776794
87.02292652 1.945035576
89.03857658 4.005492812
91.01784114 1.469414996
91.05422664 1.985783793
93.0334912 1.925182358
105.0334912 1.297642677
107.0491413 1.136619416
129.0698767 1.117661266
131.0491413 1.06435076
147.0804414 1.15746007

Name: +ve in-silico MS/MS by CFM-ID for HUESNBGSDPNMHU-UCORVYFPSA-N
ID: HUESNBGSDPNMHU-UCORVYFPSA-N
Comment: Energy0
Num peaks: 6
71.02398914 3.68574621
73.0396392 5.557847665
75.05528926 12.3635781
77.07093933 7.951951107
129.0658539 3.237178024
147.0764186 51.49638532

Name: +ve in-silico MS/MS by CFM-ID for HUESNBGSDPNMHU-UCORVYFPSA-N
ID: HUESNBGSDPNMHU-UCORVYFPSA-N
Comment: Energy1
Num peaks: 16
26.00252542 1.955962671
28.01817548 4.361753505
30.03382555 4.426231181
46.02874017 2.373117375
72.04439023 2.271522418
73.02840582 3.105655795
84.04439023 1.938765561
90.05495492 5.588337978
100.0393049 4.486709861
102.0549549 6.185896676
112.0393049 1.908209598
118.0498695 4.31895889
119.081504 3.350350596
129.0658539 9.678224849
130.0498695 7.827462703
147.0764186 16.23507687

Name: +ve in-silico MS/MS by CFM-ID for HUESNBGSDPNMHU-UCORVYFPSA-N
ID: HUESNBGSDPNMHU-UCORVYFPSA-N
Comment: Energy2
Num peaks: 11
26.00252542 2.147907376
28.01817548 4.780828828
30.03382555 8.684034228
44.0130901 4.213981521
46.02874017 6.238560306
58.02874017 5.568654149
60.04439023 11.01353207
71.02398914 11.72894659
73.0396392 7.060499357
75.05528926 7.552732961
77.07093933 12.13530932

Name: +ve in-silico MS/MS by CFM-ID for GVUAFSNSBZBVES-GQCTYLIASA-N
ID: GVUAFSNSBZBVES-GQCTYLIASA-N
Comment: Energy0
Num peaks: 6
55.05422664 2.832957937
105.0698767 1.229653028
109.0284058 1.424441313
137.0597059 1.474017768
147.0804414 9.479383252
165.0910061 71.24602603

Name: +ve in-silico MS/MS by CFM-ID for GVUAFSNSBZBVES-GQCTYLIASA-N
ID: GVUAFSNSBZBVES-GQCTYLIASA-N
Comment: Energy1
Num peaks: 18
39.02292652 2.122153881
41.03857658 1.70595823
43.05422664 2.550853858
51.02292652 1.451280319
53.03857658 6.515279743
55.05422664 9.324718434
69.06987671 2.069474274
77.03857658 3.842398827
79.05422664 5.408259237
81.06987671 1.954454918
105.0698767 9.64189748
117.0698767 2.444838457
119.0855268 2.98618939
121.0284058 1.840255768
121.1011768 2.551888065
137.0960915 4.159352518
147.0804414 5.023640607
165.0910061 14.71614116

Name: +ve in-silico MS/MS by CFM-ID for GVUAFSNSBZBVES-GQCTYLIASA-N
ID: GVUAFSNSBZBVES-GQCTYLIASA-N
Comment: Energy2
Num peaks: 23
25.00727645 1.521837576
27.02292652 1.085359996
39.02292652 12.50378006
41.00219107 0.9219130597
41.03857658 6.581251644
43.05422664 7.401552337
45.06987671 1.048436422
49.00727645 1.767120715
51.02292652 3.496846635
53.03857658 7.381179796
55.05422664 9.957625988
63.02292652 2.768365693
65.03857658 5.930085321
67.05422664 2.054072193
69.06987671 4.214210088
77.03857658 2.206928876
91.01784114 0.9247105648
103.0178411 1.929807078
103.0542266 1.001750744
105.0334912 1.148978212
121.0284058 2.154808207
135.0440559 0.9836995768
149.0597059 1.188358784

Name: +ve in-silico MS/MS by CFM-ID for HTGIYTJIJNBMHL-SSDOTTSWSA-N
ID: HTGIYTJIJNBMHL-SSDOTTSWSA-N
Comment: Energy0
Num peaks: 6
73.00727645 1.376651733
75.02292652 3.736436236
77.03857658 1.679755412
115.0542266 2.996384829
129.0698767 37.8291953
147.0804414 34.82010022

Name: +ve in-silico MS/MS by CFM-ID for HTGIYTJIJNBMHL-SSDOTTSWSA-N
ID: HTGIYTJIJNBMHL-SSDOTTSWSA-N
Comment: Energy1
Num peaks: 17
39.02292652 5.200048123
41.03857658 2.387580997
49.00727645 3.100505143
51.02292652 3.869625213
55.01784114 8.589068393
57.0334912 3.61220345
59.04914126 3.151196382
63.02292652 2.337272585
65.03857658 2.203236687
69.0334912 2.27144272
73.00727645 5.821779228
75.02292652 7.972661515
77.03857658 7.502139833
87.02292652 2.851182219
89.03857658 2.867304938
129.0698767 12.94259404
147.0804414 3.479090945

Name: +ve in-silico MS/MS by CFM-ID for HTGIYTJIJNBMHL-SSDOTTSWSA-N
ID: HTGIYTJIJNBMHL-SSDOTTSWSA-N
Comment: Energy2
Num peaks: 16
39.02292652 10.62645026
41.03857658 2.297156703
49.00727645 9.364373742
51.02292652 10.76733491
53.03857658 2.308393451
55.01784114 1.424497691
63.02292652 7.628383462
65.03857658 3.638978403
73.00727645 6.206843249
75.02292652 8.615825143
77.03857658 5.626068167
79.05422664 2.115967512
87.02292652 3.267915801
89.03857658 2.899554405
101.0385766 1.967946622
129.0698767 2.24580713

Name: +ve in-silico MS/MS by CFM-ID for IBHSROAJVVUWSC-UHFFFAOYSA-N
ID: IBHSROAJVVUWSC-UHFFFAOYSA-N
Comment: Energy0
Num peaks: 6
45.0334912 0.7695628152
101.0385766 1.380756471
115.0542266 3.26690823
117.0698767 1.121240923
129.0698767 44.47125027
147.0804414 42.54956704

Name: +ve in-silico MS/MS by CFM-ID for IBHSROAJVVUWSC-UHFFFAOYSA-N
ID: IBHSROAJVVUWSC-UHFFFAOYSA-N
Comment: Energy1
Num peaks: 9
45.0334912 2.483731427
49.00727645 1.787119034
51.02292652 2.729129852
79.05422664 2.882522065
101.0385766 5.129158607
115.0542266 4.108598545
117.0698767 1.860015399
129.0698767 43.4105673
147.0804414 16.59778799

Name: +ve in-silico MS/MS by CFM-ID for IBHSROAJVVUWSC-UHFFFAOYSA-N
ID: IBHSROAJVVUWSC-UHFFFAOYSA-N
Comment: Energy2
Num peaks: 18
25.00727645 5.244754022
27.02292652 2.81264088
39.02292652 2.043394878
41.00219107 1.672551807
45.0334912 2.807664209
49.00727645 11.07487632
51.02292652 6.676980397
53.00219107 2.847901662
55.01784114 3.001386381
63.02292652 2.847097998
65.00219107 1.987544403
65.03857658 3.079595897
79.05422664 4.287624298
101.0385766 9.108912411
103.0542266 6.019054321
113.0385766 1.817864898
115.0542266 5.399113205
129.0698767 8.415491323

Name: +ve in-silico MS/MS by CFM-ID for TUFYVOCKVJOUIR-UHFFFAOYSA-N
ID: TUFYVOCKVJOUIR-UHFFFAOYSA-N
Comment: Energy0
Num peaks: 6
123.0440559 6.422569184
133.0647913 1.112901569
135.0804414 1.004437808
137.0960915 3.224243775
147.0804414 8.724629076
165.0910061 74.88701868

Name: +ve in-silico MS/MS by CFM-ID for TUFYVOCKVJOUIR-UHFFFAOYSA-N
ID: TUFYVOCKVJOUIR-UHFFFAOYSA-N
Comment: Energy1
Num peaks: 22
31.01784114 1.49099001
39.02292652 1.285090642
41.03857658 1.638792491
43.05422664 3.833527218
49.00727645 1.771654242
51.02292652 2.27681419
55.05422664 1.564884557
77.00219107 1.071772813
79.01784114 2.898944674
81.0334912 2.276422782
83.04914126 2.370890059
85.06479133 1.309212808
91.01784114 1.177813231
93.0334912 2.381957277
95.04914126 5.264884429
107.0855268 1.62748637
123.0440559 7.810652028
133.0647913 1.837660673
135.0804414 5.004943148
137.0960915 13.34211964
147.0804414 3.485303616
165.0910061 14.70078791

Name: +ve in-silico MS/MS by CFM-ID for TUFYVOCKVJOUIR-UHFFFAOYSA-N
ID: TUFYVOCKVJOUIR-UHFFFAOYSA-N
Comment: Energy2
Num peaks: 25
39.02292652 4.689879218
41.03857658 3.19724348
43.05422664 2.010221353
49.00727645 3.642635535
51.02292652 4.661226708
53.03857658 1.960378637
55.05422664 8.717524623
57.06987671 4.823466239
63.02292652 6.401457389
65.03857658 3.660229339
67.05422664 2.784937065
77.00219107 1.328911044
79.05422664 1.280383038
81.0334912 1.324816145
81.06987671 1.395740881
93.06987671 2.270175514
103.0542266 9.631513567
105.0698767 2.01950619
107.0855268 1.96083976
109.1011768 1.451905097
117.0698767 1.626435765
119.0855268 2.747427728
121.0647913 1.267621794
137.0960915 1.668028646
147.0804414 3.777589163

Name: +ve in-silico MS/MS by CFM-ID for PCPJXSJZQTYXTL-ZETCQYMHSA-N
ID: PCPJXSJZQTYXTL-ZETCQYMHSA-N
Comment: Energy0
Num peaks: 6
67.05422664 1.805505777
69.06987671 1.530251886
97.10117684 1.972250432
99.08044139 1.708139643
107.0855268 10.66330762
125.0960915 67.07752194

Name: +ve in-silico MS/MS by CFM-ID for PCPJXSJZQTYXTL-ZETCQYMHSA-N
ID: PCPJXSJZQTYXTL-ZETCQYMHSA-N
Comment: Energy1
Num peaks: 18
41.03857658 2.043874931
51.02292652 2.660513951
53.03857658 2.934909583
55.05422664 4.875327018
65.03857658 6.732274067
67.05422664 7.681181065
69.0334912 1.784827845
69.06987671 4.635655869
71.08552677 2.94294318
73.10117684 1.811480205
81.0334912 3.514859572
81.06987671 2.398885046
85.06479133 2.325945156
95.08552677 1.864156967
97.10117684 7.073142211
99.08044139 1.771880195
107.0855268 5.52796242
125.0960915 17.60873925

Name: +ve in-silico MS/MS by CFM-ID for PCPJXSJZQTYXTL-ZETCQYMHSA-N
ID: PCPJXSJZQTYXTL-ZETCQYMHSA-N
Comment: Energy2
Num peaks: 16
25.00727645 1.817344644
39.02292652 8.715271496
41.03857658 5.386744035
43.05422664 3.418599419
51.02292652 7.840535832
53.03857658 9.684631725
55.05422664 8.141173374
63.02292652 1.761373137
65.03857658 8.263870962
67.05422664 9.776019884
69.06987671 3.214840292
71.08552677 1.952681413
73.10117684 1.464896373
79.05422664 2.832568587
81.06987671 4.582805384
91.05422664 1.505393925

Name: +ve in-silico MS/MS by CFM-ID for YSPAKPPINKSOKX-BYPYZUCNSA-N
ID: YSPAKPPINKSOKX-BYPYZUCNSA-N
Comment: Energy0
Num peaks: 10
42.03382555 2.509691803
43.01784114 4.582468406
59.06037464 3.7298693
72.04439023 13.22872632
87.05528926 2.628443355
88.03930485 10.10088673
101.0709393 11.98548384
105.0658539 13.38976192
129.0658539 3.256581829
147.0764186 16.02670242

Name: +ve in-silico MS/MS by CFM-ID for YSPAKPPINKSOKX-BYPYZUCNSA-N
ID: YSPAKPPINKSOKX-BYPYZUCNSA-N
Comment: Energy1
Num peaks: 12
30.03382555 2.199629232
42.03382555 6.774088687
43.01784114 2.079895631
57.04472458 3.825840374
59.06037464 13.80650193
72.04439023 14.21967665
74.02365479 3.376895446
74.0600403 1.93792465
87.05528926 3.040121341
88.03930485 15.22705572
101.0709393 6.698851509
105.0658539 8.199891194

Name: +ve in-silico MS/MS by CFM-ID for YSPAKPPINKSOKX-BYPYZUCNSA-N
ID: YSPAKPPINKSOKX-BYPYZUCNSA-N
Comment: Energy2
Num peaks: 11
15.02292652 3.310143607
30.03382555 2.487610362
41.00219107 5.51226667
42.03382555 29.26730998
43.01784114 18.0754438
44.04947561 2.987324396
54.03382555 3.067154151
56.04947561 2.388473565
70.02874017 2.340759545
72.04439023 7.751158765
88.03930485 4.126728142

Name: +ve in-silico MS/MS by CFM-ID for QUMXDOLUJCHOAY-QMMMGPOBSA-N
ID: QUMXDOLUJCHOAY-QMMMGPOBSA-N
Comment: Energy0
Num peaks: 6
43.01784114 2.480355911
79.05422664 2.190667971
103.0542266 2.311953824
105.0698767 15.69683774
123.0804414 22.46789879
165.0910061 47.37780217

Name: +ve in-silico MS/MS by CFM-ID for QUMXDOLUJCHOAY-QMMMGPOBSA-N
ID: QUMXDOLUJCHOAY-QMMMGPOBSA-N
Comment: Energy1
Num peaks: 6
43.01784114 2.839476437
79.05422664 4.31359772
103.0542266 3.475096309
105.0698767 38.54980195
123.0804414 25.77668959
165.0910061 13.05417243

Name: +ve in-silico MS/MS by CFM-ID for QUMXDOLUJCHOAY-QMMMGPOBSA-N
ID: QUMXDOLUJCHOAY-QMMMGPOBSA-N
Comment: Energy2
Num peaks: 14
25.00727645 2.109694588
43.01784114 3.886419616
49.00727645 4.902656719
51.02292652 2.991905491
53.03857658 2.126546427
63.02292652 4.014524125
65.03857658 2.179630014
77.03857658 1.883479852
79.05422664 9.019306748
89.03857658 2.153436576
103.0542266 5.906136388
105.0698767 27.10924414
107.0491413 6.564315754
123.0804414 6.293067141

Name: +ve in-silico MS/MS by CFM-ID for JRUKSSBDIZXQDX-UHFFFAOYSA-N
ID: JRUKSSBDIZXQDX-UHFFFAOYSA-N
Comment: Energy0
Num peaks: 6
117.0698767 2.273215454
119.0855268 19.09887906
121.1011768 2.71276074
147.0804414 17.33179165
149.0597059 0.7844250517
165.0910061 53.45791818

Name: +ve in-silico MS/MS by CFM-ID for JRUKSSBDIZXQDX-UHFFFAOYSA-N
ID: JRUKSSBDIZXQDX-UHFFFAOYSA-N
Comment: Energy1
Num peaks: 6
117.0698767 3.394910258
119.0855268 34.4519345
121.1011768 5.887427723
129.0698767 2.714784203
147.0804414 20.15316124
165.0910061 18.25621826

Name: +ve in-silico MS/MS by CFM-ID for JRUKSSBDIZXQDX-UHFFFAOYSA-N
ID: JRUKSSBDIZXQDX-UHFFFAOYSA-N
Comment: Energy2
Num peaks: 14
39.02292652 2.632331399
49.00727645 2.216134863
51.02292652 4.296868417
53.03857658 2.719577727
65.03857658 2.312775927
77.03857658 7.082953509
79.05422664 4.902251492
91.05422664 9.422213555
93.06987671 4.937960074
103.0542266 14.89673938
105.0698767 6.354658148
117.0698767 5.508054653
119.0855268 10.29809478
121.1011768 2.576613927

Name: +ve in-silico MS/MS by CFM-ID for BREUSQKDALZQGO-DTFLGMRGSA-N
ID: BREUSQKDALZQGO-DTFLGMRGSA-N
Comment: Energy0
Num peaks: 10
43.01784114 1.382433351
103.0542266 2.680622332
105.0698767 2.007715063
115.0542266 1.432261915
117.0334912 1.404597575
117.0698767 4.552269609
119.0491413 1.30664685
119.0855268 2.132786322
129.0698767 14.95121583
147.0804414 49.01726021

Name: +ve in-silico MS/MS by CFM-ID for BREUSQKDALZQGO-DTFLGMRGSA-N
ID: BREUSQKDALZQGO-DTFLGMRGSA-N
Comment: Energy1
Num peaks: 27
39.02292652 1.85426566
41.03857658 2.717275692
49.00727645 1.877671472
51.02292652 4.526195004
53.03857658 3.565901786
55.01784114 2.17701831
55.05422664 2.118455558
63.02292652 1.963905312
65.03857658 1.494048243
67.01784114 1.644455077
67.05422664 2.276789982
75.02292652 2.051124157
77.03857658 1.738690597
79.01784114 2.023503355
79.05422664 2.456545528
87.02292652 1.795562486
89.00219107 3.544623445
89.03857658 1.564146767
91.01784114 2.197538802
91.05422664 1.96943698
93.0334912 1.450887606
103.0542266 4.054403979
105.0334912 1.466128694
117.0698767 2.099934785
119.0855268 1.455001244
129.0698767 9.360645985
147.0804414 14.67755444

Name: +ve in-silico MS/MS by CFM-ID for BREUSQKDALZQGO-DTFLGMRGSA-N
ID: BREUSQKDALZQGO-DTFLGMRGSA-N
Comment: Energy2
Num peaks: 19
25.00727645 2.028242995
39.02292652 8.785505544
41.03857658 6.852174182
49.00727645 11.73624129
51.02292652 6.960448353
53.00219107 2.451693974
53.03857658 5.278680336
55.01784114 2.742735977
55.05422664 2.117465858
63.02292652 7.581678471
65.00219107 2.330432737
65.03857658 2.814994199
67.05422664 2.897726201
75.02292652 5.071844879
77.03857658 2.619076716
79.05422664 1.916730912
87.02292652 2.475151874
89.00219107 1.632524459
89.03857658 2.010494173

Name: +ve in-silico MS/MS by CFM-ID for BYWJFYMWAKEDNZ-CMDGGOBGSA-N
ID: BYWJFYMWAKEDNZ-CMDGGOBGSA-N
Comment: Energy0
Num peaks: 8
43.01784114 1.426934276
103.0542266 2.702625008
105.0698767 2.108296069
115.0542266 1.471090511
117.0698767 4.630583454
119.0855268 2.207978
129.0698767 15.62847336
147.0804414 51.25086889

Name: +ve in-silico MS/MS by CFM-ID for BYWJFYMWAKEDNZ-CMDGGOBGSA-N
ID: BYWJFYMWAKEDNZ-CMDGGOBGSA-N
Comment: Energy1
Num peaks: 28
39.02292652 1.517231507
41.03857658 1.952277221
43.05422664 4.187710853
49.00727645 1.807299611
51.02292652 1.783623398
53.03857658 1.699938455
55.01784114 2.272567283
55.05422664 2.692026299
63.02292652 1.863439838
65.03857658 1.572113822
67.01784114 1.76895366
67.05422664 2.354833452
75.02292652 1.859880952
77.03857658 1.534113387
79.01784114 2.149260448
79.05422664 2.518503628
87.02292652 1.80579625
89.03857658 1.393497211
91.01784114 1.71905734
91.05422664 2.119210408
101.0385766 1.697862338
103.0178411 2.24792055
103.0542266 4.395480291
105.0698767 1.409876858
117.0698767 2.211584018
119.0855268 1.585093964
129.0698767 10.60112442
147.0804414 16.09104489

Name: +ve in-silico MS/MS by CFM-ID for BYWJFYMWAKEDNZ-CMDGGOBGSA-N
ID: BYWJFYMWAKEDNZ-CMDGGOBGSA-N
Comment: Energy2
Num peaks: 23
25.00727645 3.266418163
27.02292652 1.694736159
29.03857658 1.356133459
39.02292652 7.079099101
41.03857658 2.806770114
43.05422664 3.542055188
49.00727645 12.32797679
51.02292652 5.977730685
53.00219107 2.141852848
53.03857658 3.586674287
55.01784114 2.371859645
55.05422664 3.394908003
63.02292652 5.078082536
65.00219107 2.254969644
65.03857658 2.487718614
67.05422664 2.551265423
73.00727645 4.070940121
75.02292652 4.071119795
77.03857658 1.743198569
79.05422664 1.889586322
87.02292652 3.28485277
89.00219107 2.095125425
103.0542266 1.373490998

Name: +ve in-silico MS/MS by CFM-ID for OBALLQZERICQOB-UHFFFAOYSA-N
ID: OBALLQZERICQOB-UHFFFAOYSA-N
Comment: Energy0
Num peaks: 6
94.02874017 1.716484106
98.02365479 0.7856073697
100.0393049 0.4150180716
112.0393049 20.42900138
113.0233204 4.434892587
130.0498695 69.81608743

Name: +ve in-silico MS/MS by CFM-ID for OBALLQZERICQOB-UHFFFAOYSA-N
ID: OBALLQZERICQOB-UHFFFAOYSA-N
Comment: Energy1
Num peaks: 6
26.00252542 5.480676196
70.02874017 1.763685253
94.02874017 12.92880666
112.0393049 32.90375137
113.0233204 8.4589065
130.0498695 24.52745607

Name: +ve in-silico MS/MS by CFM-ID for OBALLQZERICQOB-UHFFFAOYSA-N
ID: OBALLQZERICQOB-UHFFFAOYSA-N
Comment: Energy2
Num peaks: 12
31.01784114 2.228657219
43.01784114 1.750932197
47.04914126 1.936673762
54.03382555 2.098605548
68.0130901 4.327187857
80.0130901 6.663446073
82.02874017 11.23564583
84.04439023 3.12307991
85.02840582 2.519573181
94.02874017 24.0645578
98.02365479 3.149125458
112.0393049 17.54558891

Name: +ve in-silico MS/MS by CFM-ID for GCNUJBALSVICIR-UHFFFAOYSA-N
ID: GCNUJBALSVICIR-UHFFFAOYSA-N
Comment: Energy0
Num peaks: 6
109.0284058 7.846084034
133.0647913 1.073951528
135.0804414 1.19930973
147.0804414 1.914207324
149.0597059 0.8281275908
165.0910061 82.54073509

Name: +ve in-silico MS/MS by CFM-ID for GCNUJBALSVICIR-UHFFFAOYSA-N
ID: GCNUJBALSVICIR-UHFFFAOYSA-N
Comment: Energy1
Num peaks: 6
55.05422664 2.129237292
109.0284058 43.84640498
135.0804414 2.380061606
137.0960915 2.643788879
149.0597059 7.7015765
165.0910061 27.69956268

Name: +ve in-silico MS/MS by CFM-ID for GCNUJBALSVICIR-UHFFFAOYSA-N
ID: GCNUJBALSVICIR-UHFFFAOYSA-N
Comment: Energy2
Num peaks: 27
39.02292652 3.690752699
49.00727645 1.571057145
55.05422664 4.826850888
57.06987671 2.011160548
63.02292652 2.790596277
65.03857658 5.299145026
67.05422664 1.346948893
79.05422664 1.869837398
81.0334912 2.777721731
91.05422664 1.820281001
93.06987671 1.616246912
95.04914126 3.258112473
97.06479133 3.133701065
105.0698767 4.596539634
107.0855268 3.481203728
109.0284058 2.522110108
117.0334912 1.50520851
117.0698767 3.466604075
119.0491413 2.944450771
119.0855268 2.364529657
121.0647913 5.518804274
131.0491413 1.743609922
133.0647913 3.425439845
135.0804414 4.178403374
137.0960915 3.968840853
147.0804414 3.332276326
149.0597059 1.836638734

Name: +ve in-silico MS/MS by CFM-ID for MWVBVDJUFFMLAR-UHFFFAOYSA-N
ID: MWVBVDJUFFMLAR-UHFFFAOYSA-N
Comment: Energy0
Num peaks: 6
43.01784114 4.145158835
70.02874017 8.51940553
71.01275576 5.741009991
88.03930485 17.68038651
112.0393049 20.22298791
130.0498695 25.67277761

Name: +ve in-silico MS/MS by CFM-ID for MWVBVDJUFFMLAR-UHFFFAOYSA-N
ID: MWVBVDJUFFMLAR-UHFFFAOYSA-N
Comment: Energy1
Num peaks: 8
42.03382555 7.501580494
53.00219107 4.160232928
70.02874017 12.84070719
71.01275576 21.41404732
84.04439023 3.40617865
88.03930485 20.69964275
112.0393049 7.623565109
130.0498695 4.070747342

Name: +ve in-silico MS/MS by CFM-ID for MWVBVDJUFFMLAR-UHFFFAOYSA-N
ID: MWVBVDJUFFMLAR-UHFFFAOYSA-N
Comment: Energy2
Num peaks: 7
25.00727645 24.20525506
27.02292652 6.318541984
40.01817548 4.967963568
42.03382555 8.276494392
43.01784114 8.949415224
53.00219107 13.38677345
71.01275576 14.12635094

Name: +ve in-silico MS/MS by CFM-ID for WYAFQPYCJBLWAS-UHFFFAOYSA-N
ID: WYAFQPYCJBLWAS-UHFFFAOYSA-N
Comment: Energy0
Num peaks: 6
43.01784114 1.08844702
57.0334912 7.001302316
91.05422664 6.937157334
109.0647913 10.08794889
149.0597059 1.145357687
165.0910061 63.51966694

Name: +ve in-silico MS/MS by CFM-ID for WYAFQPYCJBLWAS-UHFFFAOYSA-N
ID: WYAFQPYCJBLWAS-UHFFFAOYSA-N
Comment: Energy1
Num peaks: 6
39.02292652 3.257746072
55.01784114 4.101916315
57.0334912 25.85454718
91.05422664 12.83278442
109.0647913 11.73900204
165.0910061 22.77770783

Name: +ve in-silico MS/MS by CFM-ID for WYAFQPYCJBLWAS-UHFFFAOYSA-N
ID: WYAFQPYCJBLWAS-UHFFFAOYSA-N
Comment: Energy2
Num peaks: 14
39.02292652 2.519075212
43.01784114 3.672528468
45.0334912 2.738450061
55.01784114 1.940061519
57.0334912 10.83110008
63.02292652 5.620401342
65.03857658 7.167380189
67.05422664 4.795663407
79.05422664 4.520088229
81.06987671 5.339838877
91.05422664 20.62464127
93.06987671 2.645420248
107.0491413 2.758774054
109.0647913 5.1677783

Name: +ve in-silico MS/MS by CFM-ID for CUFXMPWHOWYNSO-UHFFFAOYSA-N
ID: CUFXMPWHOWYNSO-UHFFFAOYSA-N
Comment: Energy0
Num peaks: 6
43.01784114 1.088908167
57.0334912 7.011934939
91.05422664 6.940258068
109.0647913 10.09832775
149.0597059 0.9279398352
165.0910061 63.55667895

Name: +ve in-silico MS/MS by CFM-ID for CUFXMPWHOWYNSO-UHFFFAOYSA-N
ID: CUFXMPWHOWYNSO-UHFFFAOYSA-N
Comment: Energy1
Num peaks: 6
39.02292652 3.177198812
55.01784114 4.147017231
57.0334912 26.33704051
91.05422664 12.76705234
109.0647913 11.97686088
165.0910061 23.15708744

Name: +ve in-silico MS/MS by CFM-ID for CUFXMPWHOWYNSO-UHFFFAOYSA-N
ID: CUFXMPWHOWYNSO-UHFFFAOYSA-N
Comment: Energy2
Num peaks: 16
39.02292652 2.006403766
43.01784114 3.768143586
45.0334912 2.81010816
51.02292652 2.211804801
55.01784114 1.990401139
57.0334912 11.1526398
65.03857658 4.578595997
67.05422664 2.491062927
77.03857658 3.044373285
79.05422664 4.995609613
81.0334912 1.587432376
81.06987671 5.779241859
91.05422664 22.87492522
93.06987671 3.043304793
107.0491413 3.008121345
109.0647913 5.724875144

Name: +ve in-silico MS/MS by CFM-ID for KFUSXMDYOPXKKT-UHFFFAOYSA-N
ID: KFUSXMDYOPXKKT-UHFFFAOYSA-N
Comment: Energy0
Num peaks: 6
57.0334912 6.862196827
91.05422664 6.706114203
109.0647913 9.725224938
137.0597059 1.631298972
139.075356 2.106818224
165.0910061 60.61968436

Name: +ve in-silico MS/MS by CFM-ID for KFUSXMDYOPXKKT-UHFFFAOYSA-N
ID: KFUSXMDYOPXKKT-UHFFFAOYSA-N
Comment: Energy1
Num peaks: 6
39.02292652 3.323835177
55.01784114 4.080202492
57.0334912 25.91460258
91.05422664 12.54872676
109.0647913 11.58487572
165.0910061 22.59562847

Name: +ve in-silico MS/MS by CFM-ID for KFUSXMDYOPXKKT-UHFFFAOYSA-N
ID: KFUSXMDYOPXKKT-UHFFFAOYSA-N
Comment: Energy2
Num peaks: 18
39.02292652 2.707883307
43.01784114 4.437037057
45.0334912 2.689123076
49.00727645 2.113100174
51.02292652 2.000757295
55.01784114 1.905397474
57.0334912 10.95762662
63.02292652 4.648562535
65.03857658 4.352529174
67.05422664 2.160230951
77.03857658 2.547210954
79.05422664 4.148694386
81.0334912 1.743327
81.06987671 4.927856348
91.05422664 19.89002459
93.06987671 2.549538014
107.0491413 1.5246652
109.0647913 5.093615071

Name: +ve in-silico MS/MS by CFM-ID for OIMXMQFVBQXBQX-UHFFFAOYSA-N
ID: OIMXMQFVBQXBQX-UHFFFAOYSA-N
Comment: Energy0
Num peaks: 6
70.02874017 2.773170826
94.02874017 7.994896142
95.01275576 10.0296182
112.0393049 30.68545678
113.0233204 10.97335428
130.0498695 24.44577298

Name: +ve in-silico MS/MS by CFM-ID for OIMXMQFVBQXBQX-UHFFFAOYSA-N
ID: OIMXMQFVBQXBQX-UHFFFAOYSA-N
Comment: Energy1
Num peaks: 11
53.00219107 16.4948233
67.01784114 3.545548174
68.0130901 3.17130444
70.02874017 14.92325656
71.01275576 4.721042531
88.03930485 3.76442155
94.02874017 4.953556473
95.01275576 6.114930966
112.0393049 13.21167232
113.0233204 3.73875498
130.0498695 5.501225047

Name: +ve in-silico MS/MS by CFM-ID for OIMXMQFVBQXBQX-UHFFFAOYSA-N
ID: OIMXMQFVBQXBQX-UHFFFAOYSA-N
Comment: Energy2
Num peaks: 20
40.01817548 3.488793119
41.00219107 6.252318087
42.03382555 4.483473153
43.01784114 2.680582785
50.00252542 1.911083841
52.01817548 2.302451948
53.00219107 4.465040806
56.04947561 3.422320769
59.01275576 4.422310692
65.00219107 2.153979861
66.03382555 6.117666869
67.01784114 14.19510931
68.0130901 2.063708303
68.04947561 2.47861517
69.0334912 2.527928262
71.01275576 1.785976157
82.02874017 2.079571241
83.01275576 5.718291753
84.04439023 3.517781803
95.01275576 4.68753104

Name: +ve in-silico MS/MS by CFM-ID for IRKVRHSAFIVKKP-UHFFFAOYSA-N
ID: IRKVRHSAFIVKKP-UHFFFAOYSA-N
Comment: Energy0
Num peaks: 6
85.02840582 8.388285266
94.02874017 2.625054773
95.01275576 10.17692958
112.0393049 14.57234614
113.0233204 22.45352648
130.0498695 28.73978832

Name: +ve in-silico MS/MS by CFM-ID for IRKVRHSAFIVKKP-UHFFFAOYSA-N
ID: IRKVRHSAFIVKKP-UHFFFAOYSA-N
Comment: Energy1
Num peaks: 11
41.00219107 4.632169632
43.01784114 10.61833297
57.0334912 4.315019626
83.01275576 1.953452985
85.02840582 4.682603363
86.02365479 2.268768443
94.02874017 3.857978966
95.01275576 17.71657893
112.0393049 9.936859226
113.0233204 14.67197988
130.0498695 6.853521762

Name: +ve in-silico MS/MS by CFM-ID for IRKVRHSAFIVKKP-UHFFFAOYSA-N
ID: IRKVRHSAFIVKKP-UHFFFAOYSA-N
Comment: Energy2
Num peaks: 20
25.00727645 2.89525363
27.02292652 2.448705966
39.02292652 5.268962416
41.00219107 5.579299846
41.03857658 3.018184373
43.01784114 6.266115514
44.0130901 3.05362743
53.00219107 3.658428017
55.01784114 11.42000594
57.0334912 8.829931292
67.01784114 2.647736671
68.0130901 2.201372015
69.0334912 5.382672451
70.02874017 2.702624317
72.00800472 2.547953839
82.02874017 1.865295397
84.04439023 1.995585752
85.02840582 3.489962688
94.02874017 3.544188187
112.0393049 2.131743461

Name: +ve in-silico MS/MS by CFM-ID for XOYSDPUJMJWCBH-UHFFFAOYSA-N
ID: XOYSDPUJMJWCBH-UHFFFAOYSA-N
Comment: Energy0
Num peaks: 6
111.0552893 2.910518983
112.0393049 18.63710438
113.0233204 5.170862034
129.0658539 14.27576757
130.0498695 26.85264271
147.0764186 17.92121201

Name: +ve in-silico MS/MS by CFM-ID for XOYSDPUJMJWCBH-UHFFFAOYSA-N
ID: XOYSDPUJMJWCBH-UHFFFAOYSA-N
Comment: Energy1
Num peaks: 12
68.0130901 3.551889945
70.02874017 16.90546326
71.01275576 3.219552782
84.04439023 4.089334293
87.05528926 7.480967093
88.03930485 4.506250913
111.0552893 2.819746496
112.0393049 11.81169766
113.0233204 5.754096142
129.0658539 5.407708712
130.0498695 12.13800636
147.0764186 2.75682205

Name: +ve in-silico MS/MS by CFM-ID for XOYSDPUJMJWCBH-UHFFFAOYSA-N
ID: XOYSDPUJMJWCBH-UHFFFAOYSA-N
Comment: Energy2
Num peaks: 19
41.00219107 3.75244241
42.03382555 5.672042802
43.01784114 2.329887389
44.04947561 1.622091751
56.04947561 10.78909636
58.06512568 3.739530662
59.01275576 4.336078777
61.02840582 1.702085983
68.0130901 3.052458654
70.02874017 5.478507499
82.02874017 1.689627341
84.04439023 16.01858763
85.02840582 5.650506185
86.0600403 4.224285399
87.04405588 1.48478402
101.0709393 2.096737489
102.0549549 2.029927587
112.0393049 3.072560426
130.0498695 2.136058992

Name: +ve in-silico MS/MS by CFM-ID for DAGFZGUWQVRPIQ-UHFFFAOYSA-N
ID: DAGFZGUWQVRPIQ-UHFFFAOYSA-N
Comment: Energy0
Num peaks: 6
107.0855268 2.581877901
109.1011768 1.963976036
135.0804414 1.559603297
137.0960915 6.216154244
147.0804414 8.125300336
165.0910061 75.04916649

Name: +ve in-silico MS/MS by CFM-ID for DAGFZGUWQVRPIQ-UHFFFAOYSA-N
ID: DAGFZGUWQVRPIQ-UHFFFAOYSA-N
Comment: Energy1
Num peaks: 7
95.04914126 2.150715951
107.0855268 5.161447577
109.1011768 3.406645353
135.0804414 2.828689461
137.0960915 16.9153283
147.0804414 9.358978858
165.0910061 41.1420553

Name: +ve in-silico MS/MS by CFM-ID for DAGFZGUWQVRPIQ-UHFFFAOYSA-N
ID: DAGFZGUWQVRPIQ-UHFFFAOYSA-N
Comment: Energy2
Num peaks: 21
51.02292652 3.972805351
55.05422664 4.207642519
57.06987671 3.644842613
59.08552677 1.607278194
65.03857658 12.6159191
67.05422664 5.805523608
81.0334912 1.666953947
81.06987671 4.260172439
83.08552677 1.480047958
91.05422664 2.088297193
93.06987671 4.164982289
95.04914126 1.755262862
107.0855268 6.240773545
109.1011768 3.384074306
119.0855268 6.117545246
121.0647913 3.360981615
131.0491413 1.848487999
133.0284058 2.421169996
137.0960915 3.137312381
147.0804414 4.333526624
149.0597059 2.602162205

Name: +ve in-silico MS/MS by CFM-ID for PNLYHRVCRQRMBU-UHFFFAOYSA-N
ID: PNLYHRVCRQRMBU-UHFFFAOYSA-N
Comment: Energy0
Num peaks: 6
43.01784114 1.540059494
107.0491413 1.79711059
121.0647913 2.489695148
135.0804414 3.846818673
147.0804414 18.7276845
165.0910061 59.19945604

Name: +ve in-silico MS/MS by CFM-ID for PNLYHRVCRQRMBU-UHFFFAOYSA-N
ID: PNLYHRVCRQRMBU-UHFFFAOYSA-N
Comment: Energy1
Num peaks: 14
39.02292652 1.802518355
43.01784114 5.913293217
45.0334912 2.086022127
55.01784114 1.60375806
57.0334912 3.923456771
107.0491413 3.858872836
109.0647913 1.398460016
119.0491413 3.042091614
121.0647913 7.810983679
123.0804414 3.411371827
135.0804414 6.418505654
137.0960915 2.602964451
147.0804414 14.54543154
165.0910061 21.59876331

Name: +ve in-silico MS/MS by CFM-ID for PNLYHRVCRQRMBU-UHFFFAOYSA-N
ID: PNLYHRVCRQRMBU-UHFFFAOYSA-N
Comment: Energy2
Num peaks: 28
25.00727645 2.887166699
27.02292652 2.429972814
29.00219107 1.368854543
39.02292652 3.357182531
41.00219107 2.448665099
43.01784114 5.323077352
49.00727645 1.632847807
51.02292652 1.633513248
53.00219107 3.880884824
55.01784114 2.744016876
57.0334912 1.933164691
63.02292652 1.356268816
65.03857658 3.772658509
77.03857658 1.538425575
79.05422664 4.728539876
91.05422664 5.619979696
93.06987671 5.37995488
103.0542266 3.007487671
105.0334912 1.533189133
105.0698767 4.139510673
107.0491413 4.650797003
107.0855268 2.628268013
117.0698767 1.349674686
119.0491413 4.026790322
119.0855268 1.33629861
121.0647913 2.74495457
123.0804414 1.802832963
135.0804414 1.606747412

Name: +ve in-silico MS/MS by CFM-ID for QQBXOMZIXOTIFE-UHFFFAOYSA-N
ID: QQBXOMZIXOTIFE-UHFFFAOYSA-N
Comment: Energy0
Num peaks: 6
57.0334912 1.508672799
107.0491413 1.84734384
121.0647913 2.394735528
135.0804414 3.781797523
147.0804414 18.20148999
165.0910061 57.64118973

Name: +ve in-silico MS/MS by CFM-ID for QQBXOMZIXOTIFE-UHFFFAOYSA-N
ID: QQBXOMZIXOTIFE-UHFFFAOYSA-N
Comment: Energy1
Num peaks: 15
39.02292652 1.743110358
43.01784114 5.687048091
45.0334912 2.016227655
55.01784114 1.56211009
57.0334912 3.817919988
105.0334912 4.095059878
107.0491413 4.374379718
109.0647913 2.50934184
119.0491413 2.374054583
121.0647913 6.39678301
123.0804414 2.474207271
135.0804414 6.278972122
137.0960915 2.528243568
147.0804414 13.5945855
165.0910061 20.78760147

Name: +ve in-silico MS/MS by CFM-ID for QQBXOMZIXOTIFE-UHFFFAOYSA-N
ID: QQBXOMZIXOTIFE-UHFFFAOYSA-N
Comment: Energy2
Num peaks: 31
25.00727645 2.698853987
27.02292652 2.268833594
39.02292652 2.690126082
41.00219107 2.44218572
43.01784114 4.147117499
49.00727645 2.571716695
51.02292652 2.261433058
53.00219107 3.345345879
55.01784114 2.627352909
57.0334912 1.765013742
63.02292652 1.701391865
65.03857658 2.849962019
75.02292652 1.617686436
77.03857658 3.471952711
79.01784114 1.890514962
79.05422664 3.641765251
89.03857658 1.9479029
91.05422664 4.936237733
93.0334912 1.638118162
93.06987671 4.48685992
95.04914126 1.316175152
105.0334912 3.313931683
105.0698767 2.950469908
107.0491413 2.939078718
107.0855268 2.2704132
109.0647913 1.446755815
117.0698767 1.332399185
119.0491413 2.565497628
121.0647913 2.159634346
123.0804414 2.077745304
135.0804414 1.477978666

Name: +ve in-silico MS/MS by CFM-ID for DFDGJBVVPNGMCO-UHFFFAOYSA-N
ID: DFDGJBVVPNGMCO-UHFFFAOYSA-N
Comment: Energy0
Num peaks: 6
121.0284058 2.035709496
123.0440559 13.97511597
133.0647913 1.963561265
135.0804414 2.180011865
137.0597059 5.194765067
165.0910061 58.74843681

Name: +ve in-silico MS/MS by CFM-ID for DFDGJBVVPNGMCO-UHFFFAOYSA-N
ID: DFDGJBVVPNGMCO-UHFFFAOYSA-N
Comment: Energy1
Num peaks: 12
39.02292652 2.854763362
41.03857658 4.412941871
43.05422664 1.913178283
95.04914126 2.943166266
105.0334912 2.330894693
121.0284058 2.779163313
121.0647913 2.39556162
123.0440559 9.660765501
135.0440559 8.032200605
137.0597059 35.01295726
149.0597059 2.625397902
165.0910061 6.323387975

Name: +ve in-silico MS/MS by CFM-ID for DFDGJBVVPNGMCO-UHFFFAOYSA-N
ID: DFDGJBVVPNGMCO-UHFFFAOYSA-N
Comment: Energy2
Num peaks: 29
39.02292652 5.913330952
41.03857658 6.819470912
43.05422664 1.014660237
49.00727645 1.924423424
53.03857658 1.356986206
77.00219107 1.19175787
77.03857658 1.409691585
79.01784114 3.331672215
79.05422664 2.018695929
81.0334912 2.170287061
83.04914126 1.311202165
91.05422664 1.913471389
93.0334912 2.618156382
95.04914126 3.606664271
105.0334912 6.289161375
107.0491413 6.17329484
109.0284058 1.30105977
109.0647913 5.724352069
111.0440559 1.06328468
111.0804414 1.613444894
113.0960915 1.459694683
119.0491413 4.082233995
121.0647913 2.617460674
123.0440559 1.35188176
131.0491413 0.9251091268
135.0440559 2.286531238
137.0597059 4.906569513
139.075356 2.824478449
149.0597059 1.522015673

Name: +ve in-silico MS/MS by CFM-ID for WSIJADMUCORDET-UHFFFAOYSA-N
ID: WSIJADMUCORDET-UHFFFAOYSA-N
Comment: Energy0
Num peaks: 6
45.0334912 1.938574651
119.0491413 6.272372546
121.0647913 3.349244006
133.0647913 3.138676177
147.0804414 37.99260665
165.0910061 34.70341376

Name: +ve in-silico MS/MS by CFM-ID for WSIJADMUCORDET-UHFFFAOYSA-N
ID: WSIJADMUCORDET-UHFFFAOYSA-N
Comment: Energy1
Num peaks: 14
39.02292652 3.723692042
41.00219107 3.075993363
43.01784114 2.085402831
57.0334912 2.08110447
105.0698767 1.965826129
107.0491413 3.364157815
119.0491413 6.786754905
119.0855268 1.964853459
121.0647913 4.255585519
123.0804414 1.873250961
129.0698767 1.495082864
133.0647913 2.351867094
147.0804414 32.48444954
165.0910061 12.86607068

Name: +ve in-silico MS/MS by CFM-ID for WSIJADMUCORDET-UHFFFAOYSA-N
ID: WSIJADMUCORDET-UHFFFAOYSA-N
Comment: Energy2
Num peaks: 25
25.00727645 2.501982323
27.02292652 1.99264315
39.02292652 4.664192697
41.00219107 1.712841583
43.01784114 1.647660643
45.0334912 1.643122173
49.00727645 1.592616949
53.00219107 1.586002979
65.03857658 2.728698521
75.02292652 2.350992562
77.03857658 1.948755686
79.05422664 3.453311167
91.05422664 5.99196054
93.06987671 2.26285649
103.0542266 4.3362181
105.0698767 6.790469365
107.0491413 6.077602317
115.0542266 2.597966457
117.0698767 2.789613239
119.0491413 5.759009668
119.0855268 4.996885074
121.0647913 2.938507707
129.0698767 1.911793825
131.0491413 2.984331829
147.0804414 3.705254463

Name: +ve in-silico MS/MS by CFM-ID for WZHRVRNGKBPAHK-UHFFFAOYSA-N
ID: WZHRVRNGKBPAHK-UHFFFAOYSA-N
Comment: Energy0
Num peaks: 6
45.0334912 1.90447138
119.0491413 6.264342317
121.0647913 3.390836207
133.0647913 3.090609809
147.0804414 36.93092047
165.0910061 33.94117385

Name: +ve in-silico MS/MS by CFM-ID for WZHRVRNGKBPAHK-UHFFFAOYSA-N
ID: WZHRVRNGKBPAHK-UHFFFAOYSA-N
Comment: Energy1
Num peaks: 16
39.02292652 3.571265686
41.00219107 3.013830761
43.01784114 2.042950594
57.0334912 2.014052711
105.0334912 3.471077299
107.0491413 3.63939628
109.0647913 1.585282474
119.0491413 6.524899214
119.0855268 1.886288451
121.0647913 3.222019735
129.0698767 1.445806715
133.0647913 2.289262222
135.0804414 1.457132074
137.0960915 1.267329453
147.0804414 31.06967465
165.0910061 12.45659021

Name: +ve in-silico MS/MS by CFM-ID for WZHRVRNGKBPAHK-UHFFFAOYSA-N
ID: WZHRVRNGKBPAHK-UHFFFAOYSA-N
Comment: Energy2
Num peaks: 27
25.00727645 2.359519232
27.02292652 1.863037963
39.02292652 4.096184752
41.00219107 1.630285853
41.03857658 2.219448625
43.01784114 1.56765368
49.00727645 2.172651846
51.02292652 2.044286962
63.02292652 1.672462766
65.03857658 2.639750023
77.03857658 2.794925245
79.05422664 2.756606955
89.03857658 3.184155354
91.05422664 5.609330596
93.0334912 2.232754368
93.06987671 2.884380581
103.0542266 2.646873206
105.0334912 4.304312745
105.0698767 4.712105334
107.0491413 4.901643428
115.0542266 2.499070715
117.0698767 2.438894157
119.0491413 5.564621435
119.0855268 4.146390496
121.0647913 3.198458107
129.0698767 1.747560772
147.0804414 3.136852511

Name: +ve in-silico MS/MS by CFM-ID for VGGILADSXCBBHY-UHFFFAOYSA-N
ID: VGGILADSXCBBHY-UHFFFAOYSA-N
Comment: Energy0
Num peaks: 6
119.0491413 8.494121732
121.0647913 4.488746314
123.0804414 1.356107873
133.0647913 2.371741429
147.0804414 37.10134574
165.0910061 34.19618739

Name: +ve in-silico MS/MS by CFM-ID for VGGILADSXCBBHY-UHFFFAOYSA-N
ID: VGGILADSXCBBHY-UHFFFAOYSA-N
Comment: Energy1
Num peaks: 14
41.00219107 2.193746297
43.01784114 2.441858231
51.02292652 2.744688736
53.03857658 3.559953754
71.04914126 1.760553626
95.04914126 1.948982561
119.0491413 6.679918437
119.0855268 2.011065703
121.0647913 2.7010285
123.0804414 1.691204416
133.0647913 2.649016157
135.0804414 1.75008831
147.0804414 34.00248772
165.0910061 14.08456413

Name: +ve in-silico MS/MS by CFM-ID for VGGILADSXCBBHY-UHFFFAOYSA-N
ID: VGGILADSXCBBHY-UHFFFAOYSA-N
Comment: Energy2
Num peaks: 23
39.02292652 3.393972851
41.03857658 1.230351575
49.00727645 3.378409854
51.02292652 6.468435513
53.03857658 5.258373868
65.03857658 1.404397315
75.02292652 3.517181992
77.03857658 2.924392456
89.03857658 2.298284518
91.05422664 4.20958193
93.06987671 2.423071294
101.0385766 2.595311277
103.0542266 4.4753996
105.0698767 5.001362998
115.0542266 1.953067077
117.0698767 3.463617529
119.0491413 5.573549703
119.0855268 6.740358834
121.0647913 2.525717852
129.0698767 2.709861906
131.0491413 2.428752838
133.0647913 1.555804502
147.0804414 5.165897335

Name: +ve in-silico MS/MS by CFM-ID for HMHFBHCGBVCOME-UHFFFAOYSA-N
ID: HMHFBHCGBVCOME-UHFFFAOYSA-N
Comment: Energy0
Num peaks: 6
59.04914126 2.792569769
105.0334912 7.637482295
107.0491413 4.587580909
133.0647913 3.258117358
147.0804414 34.09131127
165.0910061 34.00770111

Name: +ve in-silico MS/MS by CFM-ID for HMHFBHCGBVCOME-UHFFFAOYSA-N
ID: HMHFBHCGBVCOME-UHFFFAOYSA-N
Comment: Energy1
Num peaks: 11
39.02292652 3.228275676
55.01784114 5.056032593
71.04914126 5.313441534
105.0334912 11.54108428
107.0491413 5.107554541
109.0647913 1.922518377
119.0855268 1.925900152
133.0647913 2.683520333
135.0804414 2.245636734
147.0804414 32.03320532
165.0910061 9.67443819

Name: +ve in-silico MS/MS by CFM-ID for HMHFBHCGBVCOME-UHFFFAOYSA-N
ID: HMHFBHCGBVCOME-UHFFFAOYSA-N
Comment: Energy2
Num peaks: 21
39.02292652 9.015592543
41.03857658 5.915848119
55.01784114 2.729745143
57.0334912 1.288933678
63.02292652 1.723098896
65.03857658 2.903267015
71.04914126 2.30577232
75.02292652 1.438540136
77.03857658 3.152420063
79.05422664 3.222150112
91.05422664 1.668876289
103.0542266 2.392465041
105.0334912 6.229354736
105.0698767 5.856550663
107.0491413 3.857540619
115.0542266 4.241437816
117.0698767 3.91726835
119.0855268 7.066492781
131.0491413 4.814252139
133.0647913 1.65816135
147.0804414 5.449799712

Name: +ve in-silico MS/MS by CFM-ID for IUYKIVNLDUNOSW-UHFFFAOYSA-N
ID: IUYKIVNLDUNOSW-UHFFFAOYSA-N
Comment: Energy0
Num peaks: 6
59.04914126 2.396448749
105.0334912 7.320051494
107.0491413 3.805506836
133.0647913 20.33697007
135.0804414 4.632609372
165.0910061 47.13004088

Name: +ve in-silico MS/MS by CFM-ID for IUYKIVNLDUNOSW-UHFFFAOYSA-N
ID: IUYKIVNLDUNOSW-UHFFFAOYSA-N
Comment: Energy1
Num peaks: 15
39.02292652 1.894256072
55.01784114 4.330975015
57.0334912 2.999653713
59.04914126 1.373758599
71.04914126 3.54170436
105.0334912 8.617919478
105.0698767 1.53198132
107.0491413 3.621407535
109.0647913 1.377767301
119.0491413 1.674710309
121.0647913 1.475284099
133.0647913 20.63478841
135.0804414 2.499412609
137.0960915 2.750877969
165.0910061 22.05300374

Name: +ve in-silico MS/MS by CFM-ID for IUYKIVNLDUNOSW-UHFFFAOYSA-N
ID: IUYKIVNLDUNOSW-UHFFFAOYSA-N
Comment: Energy2
Num peaks: 27
15.02292652 1.299048877
27.02292652 1.723091657
39.02292652 5.725610164
41.03857658 2.696157454
45.0334912 2.004895887
55.01784114 1.840704954
57.0334912 1.858422361
59.04914126 2.186385168
63.02292652 1.961565246
65.03857658 3.70303891
75.02292652 2.919681106
77.03857658 6.091427964
79.01784114 1.667447302
79.05422664 3.517209333
89.03857658 2.208511482
91.05422664 5.666540288
101.0385766 2.390939659
103.0542266 3.057846991
105.0334912 7.320443035
105.0698767 6.246125604
107.0491413 3.828801983
115.0542266 1.867596993
117.0334912 1.044147473
119.0491413 1.499395859
121.0647913 1.205038721
133.0647913 3.729570683
137.0960915 1.048821643

Name: +ve in-silico MS/MS by CFM-ID for CCFXSFYJADFJBM-UHFFFAOYSA-N
ID: CCFXSFYJADFJBM-UHFFFAOYSA-N
Comment: Energy0
Num peaks: 6
44.0130901 1.327298921
72.04439023 1.368884696
100.0393049 2.589636328
102.0549549 7.081313038
112.0393049 16.4031982
130.0498695 58.70911306

Name: +ve in-silico MS/MS by CFM-ID for CCFXSFYJADFJBM-UHFFFAOYSA-N
ID: CCFXSFYJADFJBM-UHFFFAOYSA-N
Comment: Energy1
Num peaks: 8
41.03857658 2.96968198
57.0334912 5.231537453
59.04914126 9.640849635
84.04439023 2.911008386
85.02840582 6.927980906
102.0549549 14.64991946
112.0393049 19.47168786
130.0498695 19.60072821

Name: +ve in-silico MS/MS by CFM-ID for CCFXSFYJADFJBM-UHFFFAOYSA-N
ID: CCFXSFYJADFJBM-UHFFFAOYSA-N
Comment: Energy2
Num peaks: 21
27.02292652 3.123920886
29.03857658 1.231137172
39.02292652 6.782423204
41.00219107 2.678725183
41.03857658 13.87300418
43.01784114 1.460196891
44.0130901 7.641901239
53.00219107 1.399967335
55.01784114 2.463196572
56.0130901 2.103658433
56.04947561 1.880348673
57.0334912 6.240815025
58.02874017 2.843037134
59.04914126 5.19504409
68.0130901 1.402986017
69.99235466 6.295605329
70.02874017 2.852559425
72.00800472 3.0568427
72.04439023 1.516468337
84.04439023 3.006788152
112.0393049 4.121076025

Name: +ve in-silico MS/MS by CFM-ID for LMBLYLPSBSKACR-UHFFFAOYSA-N
ID: LMBLYLPSBSKACR-UHFFFAOYSA-N
Comment: Energy0
Num peaks: 6
58.02874017 0.9359605536
86.02365479 0.6271458501
88.03930485 0.3562854991
102.0549549 0.3599028751
112.0393049 51.39086193
130.0498695 43.63481842

Name: +ve in-silico MS/MS by CFM-ID for LMBLYLPSBSKACR-UHFFFAOYSA-N
ID: LMBLYLPSBSKACR-UHFFFAOYSA-N
Comment: Energy1
Num peaks: 6
41.03857658 1.801664366
58.02874017 1.380486931
84.04439023 2.14124763
102.0549549 2.835432983
112.0393049 53.61594089
130.0498695 29.85742545

Name: +ve in-silico MS/MS by CFM-ID for LMBLYLPSBSKACR-UHFFFAOYSA-N
ID: LMBLYLPSBSKACR-UHFFFAOYSA-N
Comment: Energy2
Num peaks: 13
39.02292652 6.962193034
41.00219107 6.057955545
41.03857658 7.373007694
42.03382555 2.389298269
43.01784114 4.405706957
44.0130901 1.67792256
53.00219107 5.596382318
58.02874017 3.799162254
70.02874017 2.262246571
84.00800472 3.524962135
84.04439023 7.013049131
86.02365479 3.437536557
112.0393049 26.93662012

Name: +ve in-silico MS/MS by CFM-ID for NKHUBBHIDUYZCX-UHFFFAOYSA-N
ID: NKHUBBHIDUYZCX-UHFFFAOYSA-N
Comment: Energy0
Num peaks: 6
41.03857658 5.858854753
43.05422664 2.626023056
69.0334912 9.814352927
72.04439023 2.187068336
112.0393049 3.79722819
130.0498695 59.29851905

Name: +ve in-silico MS/MS by CFM-ID for NKHUBBHIDUYZCX-UHFFFAOYSA-N
ID: NKHUBBHIDUYZCX-UHFFFAOYSA-N
Comment: Energy1
Num peaks: 11
39.02292652 3.128903522
41.03857658 6.746715719
43.05422664 2.879054138
51.02292652 5.22574414
67.01784114 6.796180713
69.0334912 25.93255084
84.04439023 3.191027721
86.0600403 8.800829581
102.0549549 6.446006789
112.0393049 2.35895631
130.0498695 9.012899979

Name: +ve in-silico MS/MS by CFM-ID for NKHUBBHIDUYZCX-UHFFFAOYSA-N
ID: NKHUBBHIDUYZCX-UHFFFAOYSA-N
Comment: Energy2
Num peaks: 9
25.00727645 6.403319121
27.02292652 6.219965994
39.02292652 4.470072168
41.03857658 29.03075745
43.01784114 2.569777551
43.05422664 8.338701016
51.02292652 11.39442893
53.00219107 3.777971837
69.0334912 9.712455815

Name: +ve in-silico MS/MS by CFM-ID for ZEONNJOPQRMKDU-UHFFFAOYSA-N
ID: ZEONNJOPQRMKDU-UHFFFAOYSA-N
Comment: Energy0
Num peaks: 6
31.01784114 3.054293209
72.00800472 2.250389548
100.0393049 1.538318679
102.0549549 7.127600021
112.0393049 2.532219856
130.0498695 66.95976787

Name: +ve in-silico MS/MS by CFM-ID for ZEONNJOPQRMKDU-UHFFFAOYSA-N
ID: ZEONNJOPQRMKDU-UHFFFAOYSA-N
Comment: Energy1
Num peaks: 9
41.00219107 1.810271733
53.00219107 4.545699495
55.01784114 19.43246776
57.0334912 10.99903792
71.01275576 3.332117652
72.04439023 4.581169532
102.0549549 3.958436188
112.0393049 4.921619443
130.0498695 27.05291243

Name: +ve in-silico MS/MS by CFM-ID for ZEONNJOPQRMKDU-UHFFFAOYSA-N
ID: ZEONNJOPQRMKDU-UHFFFAOYSA-N
Comment: Energy2
Num peaks: 20
15.02292652 2.132238042
27.02292652 2.912499394
29.00219107 3.452796604
31.01784114 3.576690324
39.02292652 4.376593588
41.00219107 3.658561296
44.0130901 6.056972277
45.0334912 6.603733063
53.00219107 1.832542812
55.01784114 6.706163025
57.0334912 6.121444747
58.02874017 10.11172027
59.04914126 1.731722437
68.0130901 3.610788901
69.99235466 3.910803822
70.02874017 4.043385578
72.00800472 1.731282822
72.04439023 2.406279151
84.00800472 3.633704361
102.0549549 1.722108045

Name: +ve in-silico MS/MS by CFM-ID for LHNXEHQJBITGTF-UHFFFAOYSA-N
ID: LHNXEHQJBITGTF-UHFFFAOYSA-N
Comment: Energy0
Num peaks: 7
44.04947561 7.231780999
88.03930485 13.03436309
90.05495492 7.176040627
119.081504 13.06733923
134.0447842 20.24143136
148.0604342 3.098415141
165.0869833 17.04607686

Name: +ve in-silico MS/MS by CFM-ID for LHNXEHQJBITGTF-UHFFFAOYSA-N
ID: LHNXEHQJBITGTF-UHFFFAOYSA-N
Comment: Energy1
Num peaks: 17
44.04947561 13.53258809
46.06512568 1.663139585
71.06037464 2.088185894
74.02365479 3.594952458
86.02365479 2.692540182
88.03930485 19.2653764
90.05495492 5.36260974
102.0549549 1.966235714
103.002585 1.582952279
103.0865894 1.590375689
116.0342195 1.69100974
117.0182351 2.951265252
119.081504 5.459456167
120.0291341 5.113405996
121.0971541 2.737395351
134.0447842 8.044581405
148.0604342 1.542472476

Name: +ve in-silico MS/MS by CFM-ID for LHNXEHQJBITGTF-UHFFFAOYSA-N
ID: LHNXEHQJBITGTF-UHFFFAOYSA-N
Comment: Energy2
Num peaks: 7
15.02292652 14.70463539
28.01817548 4.544874267
42.03382555 3.625130035
44.04947561 30.31266081
46.06512568 6.787429008
88.03930485 18.6936081
90.05495492 3.87490334

Name: +ve in-silico MS/MS by CFM-ID for DZNJKSNRGVNJBM-UHFFFAOYSA-N
ID: DZNJKSNRGVNJBM-UHFFFAOYSA-N
Comment: Energy0
Num peaks: 6
119.0855268 16.70378151
121.1011768 2.40826802
123.0440559 2.069456548
125.0597059 4.323811543
147.0804414 15.56353921
165.0910061 46.04294532

Name: +ve in-silico MS/MS by CFM-ID for DZNJKSNRGVNJBM-UHFFFAOYSA-N
ID: DZNJKSNRGVNJBM-UHFFFAOYSA-N
Comment: Energy1
Num peaks: 17
51.02292652 1.181017189
55.05422664 6.637106182
67.05422664 1.83050189
69.06987671 2.323676498
79.05422664 5.569031427
81.06987671 1.520126137
93.06987671 1.833411105
105.0334912 1.225586187
107.0491413 1.904879141
109.0284058 1.325586764
117.0698767 2.181622527
119.0855268 20.43785692
121.1011768 3.813738524
123.0440559 1.841056583
125.0597059 2.943117656
147.0804414 12.67078638
165.0910061 11.59194653

Name: +ve in-silico MS/MS by CFM-ID for DZNJKSNRGVNJBM-UHFFFAOYSA-N
ID: DZNJKSNRGVNJBM-UHFFFAOYSA-N
Comment: Energy2
Num peaks: 17
39.02292652 5.083629599
41.03857658 1.910694383
49.00727645 4.552016348
51.02292652 8.742707234
53.03857658 3.067840693
55.05422664 13.43135661
57.06987671 6.033327186
63.02292652 3.11317015
65.03857658 6.950029762
67.05422664 4.715973759
69.06987671 2.050228681
79.05422664 2.893279762
91.05422664 3.997136119
93.06987671 7.592267196
103.0542266 3.339917247
105.0698767 1.925608986
119.0855268 2.035141085

Name: +ve in-silico MS/MS by CFM-ID for WZDCUQWLWJAKFH-UHFFFAOYSA-N
ID: WZDCUQWLWJAKFH-UHFFFAOYSA-N
Comment: Energy0
Num peaks: 6
117.0698767 2.074415573
119.0855268 16.98614629
121.1011768 2.488749448
125.0597059 3.316553221
147.0804414 15.9617327
165.0910061 47.23294819

Name: +ve in-silico MS/MS by CFM-ID for WZDCUQWLWJAKFH-UHFFFAOYSA-N
ID: WZDCUQWLWJAKFH-UHFFFAOYSA-N
Comment: Energy1
Num peaks: 16
55.05422664 2.90217255
65.03857658 2.606457931
67.05422664 2.067842297
79.05422664 3.031173402
81.06987671 1.264989704
93.06987671 1.856045181
105.0334912 1.402100737
107.0127558 1.628557972
107.0491413 1.516769184
117.0698767 2.359444499
119.0855268 24.37593276
121.1011768 4.35230656
123.0440559 1.690155634
125.0597059 2.106659382
147.0804414 14.38185167
165.0910061 12.88383464

Name: +ve in-silico MS/MS by CFM-ID for WZDCUQWLWJAKFH-UHFFFAOYSA-N
ID: WZDCUQWLWJAKFH-UHFFFAOYSA-N
Comment: Energy2
Num peaks: 14
39.02292652 3.419909469
49.00727645 6.461450692
51.02292652 12.99323582
53.03857658 7.15401603
55.05422664 4.572458894
63.02292652 3.885566093
65.03857658 11.17024823
67.05422664 4.723929588
79.05422664 4.486221949
91.05422664 5.85269913
93.06987671 6.030594558
103.0542266 4.35205644
105.0698767 2.575275324
119.0855268 2.435528871

Name: +ve in-silico MS/MS by CFM-ID for FHULJERKEBIQJK-UHFFFAOYSA-N
ID: FHULJERKEBIQJK-UHFFFAOYSA-N
Comment: Energy0
Num peaks: 6
121.0647913 1.435959824
123.0804414 0.9785444742
135.0804414 1.594887122
137.0960915 0.9576289701
147.0804414 20.06033246
165.0910061 71.6799162

Name: +ve in-silico MS/MS by CFM-ID for FHULJERKEBIQJK-UHFFFAOYSA-N
ID: FHULJERKEBIQJK-UHFFFAOYSA-N
Comment: Energy1
Num peaks: 6
121.0647913 2.820552037
123.0804414 3.428156307
135.0804414 3.155841342
137.0960915 6.312668223
147.0804414 26.89531393
165.0910061 44.79490737

Name: +ve in-silico MS/MS by CFM-ID for FHULJERKEBIQJK-UHFFFAOYSA-N
ID: FHULJERKEBIQJK-UHFFFAOYSA-N
Comment: Energy2
Num peaks: 21
29.00219107 1.345863146
39.02292652 1.200926924
41.00219107 3.138511869
49.00727645 2.101626851
65.03857658 5.442632235
67.05422664 2.812725555
69.06987671 1.123852539
81.0334912 4.557488806
83.04914126 1.363457042
93.06987671 3.279254762
105.0334912 1.113127185
117.0698767 2.847385758
119.0491413 1.703399287
119.0855268 11.99023387
121.0647913 6.966386902
131.0491413 7.155323986
133.0284058 1.244582329
135.0804414 1.525712391
137.0960915 1.350708161
147.0804414 15.95955036
149.0597059 2.035657157

Name: +ve in-silico MS/MS by CFM-ID for PIVOEPRHDITPMT-UHFFFAOYSA-N
ID: PIVOEPRHDITPMT-UHFFFAOYSA-N
Comment: Energy0
Num peaks: 6
41.03857658 3.150278636
123.0440559 1.429293922
133.0647913 3.928510095
147.0804414 1.628034568
149.0597059 6.601373547
165.0910061 69.64886565

Name: +ve in-silico MS/MS by CFM-ID for PIVOEPRHDITPMT-UHFFFAOYSA-N
ID: PIVOEPRHDITPMT-UHFFFAOYSA-N
Comment: Energy1
Num peaks: 15
27.02292652 1.119785228
39.02292652 4.155560368
41.03857658 14.11809143
119.0491413 1.102097306
121.0647913 2.146967709
123.0440559 2.13482508
125.0597059 1.466443246
133.0647913 4.769888984
135.0440559 1.161057696
135.0804414 1.983984811
137.0597059 1.717725954
137.0960915 2.100881593
147.0804414 1.730436916
149.0597059 9.183895764
165.0910061 31.58882251

Name: +ve in-silico MS/MS by CFM-ID for PIVOEPRHDITPMT-UHFFFAOYSA-N
ID: PIVOEPRHDITPMT-UHFFFAOYSA-N
Comment: Energy2
Num peaks: 27
25.00727645 3.867933067
27.02292652 1.895870771
39.02292652 14.57154131
41.03857658 11.89755282
43.05422664 2.534490342
49.00727645 2.189883829
51.02292652 2.044601124
53.03857658 0.8999284659
63.02292652 5.479681409
65.03857658 2.797126425
75.02292652 1.356696832
79.05422664 1.167604398
87.02292652 0.8591949132
91.05422664 2.22006798
95.04914126 1.749409926
101.0385766 1.53273667
103.0542266 1.447466621
105.0334912 1.601517113
105.0698767 3.209757915
107.0491413 2.062196082
117.0334912 0.9337224664
119.0491413 2.593410981
121.0647913 3.453292412
123.0440559 1.587409488
131.0491413 1.582757417
133.0647913 1.486361136
149.0597059 3.192981176

Name: +ve in-silico MS/MS by CFM-ID for ZRUZJXZECGTVSD-UHFFFAOYSA-N
ID: ZRUZJXZECGTVSD-UHFFFAOYSA-N
Comment: Energy0
Num peaks: 6
84.04439023 7.758147623
88.03930485 0.7957447871
94.02874017 1.51785249
112.0393049 20.69045471
113.0233204 0.8593640199
130.0498695 62.15503478

Name: +ve in-silico MS/MS by CFM-ID for ZRUZJXZECGTVSD-UHFFFAOYSA-N
ID: ZRUZJXZECGTVSD-UHFFFAOYSA-N
Comment: Energy1
Num peaks: 9
54.03382555 2.148682364
57.0334912 2.882569502
59.01275576 2.332641722
59.04914126 2.919284468
68.04947561 2.212043142
84.04439023 36.75462808
94.02874017 2.705662928
112.0393049 14.69835362
130.0498695 13.60513162

Name: +ve in-silico MS/MS by CFM-ID for ZRUZJXZECGTVSD-UHFFFAOYSA-N
ID: ZRUZJXZECGTVSD-UHFFFAOYSA-N
Comment: Energy2
Num peaks: 22
25.00727645 1.506795986
27.02292652 3.615887706
39.02292652 11.1258681
40.01817548 2.8478221
41.00219107 2.372529292
41.03857658 6.081541369
42.03382555 5.890314849
43.01784114 1.542003143
44.04947561 2.716373419
53.00219107 2.502064049
55.01784114 1.647515141
56.0130901 1.755290473
57.0334912 8.728531069
59.04914126 2.095940488
68.04947561 3.081977358
70.02874017 3.499793405
72.00800472 7.342412509
83.01275576 1.407907119
84.04439023 3.360675096
85.02840582 2.582886868
88.03930485 1.596379305
112.0393049 2.928791938

Name: +ve in-silico MS/MS by CFM-ID for AYODHZHFDRRQEZ-UHFFFAOYSA-N
ID: AYODHZHFDRRQEZ-UHFFFAOYSA-N
Comment: Energy0
Num peaks: 7
57.0334912 3.983237819
107.0491413 3.258474675
109.0647913 3.066929228
135.0804414 3.469475088
137.0960915 2.209119803
147.0804414 6.468076545
165.0910061 58.73773161

Name: +ve in-silico MS/MS by CFM-ID for AYODHZHFDRRQEZ-UHFFFAOYSA-N
ID: AYODHZHFDRRQEZ-UHFFFAOYSA-N
Comment: Energy1
Num peaks: 18
39.02292652 2.237913748
51.02292652 1.806730233
53.00219107 5.237828089
55.01784114 2.506326356
69.0334912 6.98378583
79.01784114 4.280541885
81.0334912 3.3731605
83.04914126 2.018934296
93.0334912 1.54445515
95.04914126 5.320134411
105.0334912 1.874295467
107.0491413 8.693091282
109.0647913 2.857249321
111.0804414 1.964099462
135.0804414 2.334964944
137.0960915 2.923034963
147.0804414 4.917519657
165.0910061 20.34373357

Name: +ve in-silico MS/MS by CFM-ID for AYODHZHFDRRQEZ-UHFFFAOYSA-N
ID: AYODHZHFDRRQEZ-UHFFFAOYSA-N
Comment: Energy2
Num peaks: 18
39.02292652 10.44098526
41.03857658 2.639308392
51.02292652 4.443692212
53.00219107 5.548096822
53.03857658 5.103904569
55.01784114 6.250879047
57.0334912 3.175177237
63.02292652 2.015436715
65.03857658 11.85539873
67.05422664 2.570738616
69.0334912 8.899959386
77.03857658 1.943929727
79.01784114 2.189216545
79.05422664 3.495997666
81.0334912 2.03042666
95.04914126 2.045926896
105.0698767 3.798522326
119.0855268 1.559975764

Name: +ve in-silico MS/MS by CFM-ID for CAODDCZFBZNYSO-UHFFFAOYSA-N
ID: CAODDCZFBZNYSO-UHFFFAOYSA-N
Comment: Energy0
Num peaks: 6
42.03382555 0.6101972443
68.04947561 0.5938410394
84.04439023 6.760904462
94.02874017 2.361563673
112.0393049 33.42308191
130.0498695 51.05972915

Name: +ve in-silico MS/MS by CFM-ID for CAODDCZFBZNYSO-UHFFFAOYSA-N
ID: CAODDCZFBZNYSO-UHFFFAOYSA-N
Comment: Energy1
Num peaks: 8
55.01784114 3.595381219
57.0334912 4.178558044
68.04947561 3.205794164
84.04439023 34.43147178
94.02874017 3.801006077
102.0549549 2.806132793
112.0393049 15.83861748
130.0498695 12.57668268

Name: +ve in-silico MS/MS by CFM-ID for CAODDCZFBZNYSO-UHFFFAOYSA-N
ID: CAODDCZFBZNYSO-UHFFFAOYSA-N
Comment: Energy2
Num peaks: 17
25.00727645 3.59288718
27.02292652 4.865138638
39.02292652 3.504597324
40.01817548 5.425019718
41.00219107 4.812333069
41.03857658 1.978161177
42.03382555 18.94748938
44.04947561 8.019145061
53.00219107 2.828156154
55.01784114 9.339141268
57.0334912 3.975025613
68.0130901 1.729528003
68.04947561 2.678819826
70.02874017 2.63957842
83.01275576 2.232706572
84.04439023 1.754208884
112.0393049 1.702647051

Name: +ve in-silico MS/MS by CFM-ID for LHJZSWVADJCBNI-UHFFFAOYSA-N
ID: LHJZSWVADJCBNI-UHFFFAOYSA-N
Comment: Energy0
Num peaks: 6
41.03857658 2.230248009
123.0440559 2.108088822
133.0647913 1.698725147
137.0597059 1.877914674
137.0960915 1.49916383
165.0910061 79.59136581

Name: +ve in-silico MS/MS by CFM-ID for LHJZSWVADJCBNI-UHFFFAOYSA-N
ID: LHJZSWVADJCBNI-UHFFFAOYSA-N
Comment: Energy1
Num peaks: 16
25.00727645 1.651692582
39.02292652 2.617502942
41.03857658 7.905212072
79.05422664 1.177177287
91.05422664 1.027429043
105.0698767 1.648777928
121.0647913 2.158522241
123.0440559 4.003618969
125.0597059 1.149261389
133.0647913 3.849102016
135.0804414 5.05067
137.0597059 2.851091889
137.0960915 4.311204565
139.075356 1.505324827
149.0597059 1.730942119
165.0910061 37.95006847

Name: +ve in-silico MS/MS by CFM-ID for LHJZSWVADJCBNI-UHFFFAOYSA-N
ID: LHJZSWVADJCBNI-UHFFFAOYSA-N
Comment: Energy2
Num peaks: 28
15.02292652 1.289278035
39.02292652 9.271525831
41.03857658 9.937866135
43.05422664 1.487602286
49.00727645 7.614433791
51.02292652 7.00956896
53.03857658 2.319407794
55.05422664 1.238541666
63.02292652 3.499349044
65.03857658 4.758812067
75.02292652 1.589839407
77.03857658 1.207496052
79.01784114 1.187991187
79.05422664 1.498233624
89.03857658 2.097755085
91.05422664 4.318357054
93.0334912 1.510768235
93.06987671 0.958076357
95.04914126 2.209706575
103.0542266 1.330639102
105.0698767 2.209629055
107.0491413 0.9766954696
109.0284058 1.79831808
119.0491413 1.021731396
121.0647913 1.235116584
123.0440559 3.429718593
131.0491413 0.9674369729
149.0597059 2.238058083

Name: +ve in-silico MS/MS by CFM-ID for PPJGVKZRXCHMCC-UHFFFAOYSA-N
ID: PPJGVKZRXCHMCC-UHFFFAOYSA-N
Comment: Energy0
Num peaks: 14
57.0334912 2.718108953
69.0334912 2.048867088
81.0334912 4.509631763
83.04914126 2.437062201
95.04914126 1.665861034
107.0491413 1.907091097
109.0647913 1.913922315
121.0647913 4.482386795
123.0804414 3.698698306
133.0647913 1.997763496
135.0804414 5.480435836
137.0960915 3.029111472
147.0804414 13.35417588
165.0910061 32.04066469

Name: +ve in-silico MS/MS by CFM-ID for PPJGVKZRXCHMCC-UHFFFAOYSA-N
ID: PPJGVKZRXCHMCC-UHFFFAOYSA-N
Comment: Energy1
Num peaks: 27
39.02292652 2.039827502
41.00219107 1.496112418
49.00727645 1.35507655
53.00219107 3.003048978
55.01784114 1.357986149
65.00219107 2.759049107
65.03857658 3.291871958
67.01784114 1.863739257
69.0334912 5.170119247
71.04914126 1.109380478
79.01784114 4.658886838
81.0334912 7.641247725
83.04914126 3.660999051
89.03857658 1.536944705
91.01784114 1.162962609
93.0334912 1.948004436
95.04914126 4.073184788
105.0334912 1.18091048
107.0491413 4.237961728
109.0647913 1.494688884
119.0491413 1.778853935
121.0647913 3.845667883
129.0698767 1.071234135
135.0804414 2.252654864
137.0960915 2.332601236
147.0804414 6.681825172
165.0910061 7.597168087

Name: +ve in-silico MS/MS by CFM-ID for PPJGVKZRXCHMCC-UHFFFAOYSA-N
ID: PPJGVKZRXCHMCC-UHFFFAOYSA-N
Comment: Energy2
Num peaks: 20
39.02292652 9.818812134
41.03857658 2.151867267
49.00727645 5.012896457
51.02292652 7.395117895
53.00219107 2.596993382
53.03857658 6.243891608
55.01784114 2.692025096
57.0334912 1.423289175
65.00219107 3.625658712
65.03857658 8.459899485
67.01784114 3.031013802
67.05422664 2.684176537
69.0334912 7.021475211
79.01784114 2.34892204
79.05422664 1.426671475
81.0334912 4.589413896
83.04914126 1.451227788
91.05422664 2.709652488
93.06987671 2.181010175
105.0698767 4.289521136

Name: +ve in-silico MS/MS by CFM-ID for OVSAGODVOBBJNP-UHFFFAOYSA-N
ID: OVSAGODVOBBJNP-UHFFFAOYSA-N
Comment: Energy0
Num peaks: 13
57.0334912 2.867505444
69.0334912 2.181312591
81.0334912 4.88592764
83.04914126 2.666918242
95.04914126 1.819044076
107.0491413 2.140263812
109.0647913 2.197487343
121.0647913 1.819560479
133.0647913 1.663014855
135.0804414 5.114091444
137.0960915 2.080293562
147.0804414 14.7837695
165.0910061 36.62816494

Name: +ve in-silico MS/MS by CFM-ID for OVSAGODVOBBJNP-UHFFFAOYSA-N
ID: OVSAGODVOBBJNP-UHFFFAOYSA-N
Comment: Energy1
Num peaks: 27
39.02292652 2.24230152
43.01784114 2.425099419
45.0334912 2.332054558
49.00727645 2.091696658
51.02292652 1.833373807
53.00219107 2.845658172
55.01784114 1.383156122
65.00219107 2.10526526
65.03857658 2.486498591
67.01784114 1.630004125
69.0334912 4.864929237
79.01784114 4.526270189
81.0334912 7.285491677
83.04914126 3.215606989
89.03857658 1.482555359
91.05422664 2.184558343
93.0334912 1.62337303
95.04914126 3.322191928
105.0334912 1.066596869
107.0491413 3.823519018
109.0647913 1.345450929
119.0491413 2.824570469
121.0647913 2.863801296
135.0804414 3.229541615
137.0960915 2.008563407
147.0804414 6.08772213
165.0910061 6.946618896

Name: +ve in-silico MS/MS by CFM-ID for OVSAGODVOBBJNP-UHFFFAOYSA-N
ID: OVSAGODVOBBJNP-UHFFFAOYSA-N
Comment: Energy2
Num peaks: 22
25.00727645 1.422678487
39.02292652 9.520348213
41.03857658 2.052199019
49.00727645 6.548931197
51.02292652 8.200967074
53.00219107 2.335768041
53.03857658 5.504600924
55.01784114 2.65762238
57.0334912 1.196559845
63.02292652 2.296411471
65.00219107 3.586371576
65.03857658 6.059877156
67.01784114 3.515427453
67.05422664 1.845015097
69.0334912 6.393194362
79.01784114 1.967953641
81.0334912 4.283032656
83.04914126 1.277700732
89.03857658 1.252162072
91.05422664 4.997338895
93.06987671 1.26683088
105.0698767 2.885169777

Name: +ve in-silico MS/MS by CFM-ID for HFXAFXVXPMUQCQ-UHFFFAOYSA-N
ID: HFXAFXVXPMUQCQ-UHFFFAOYSA-N
Comment: Energy0
Num peaks: 6
68.04947561 1.819513827
84.04439023 19.78105755
86.0600403 0.8359004375
94.02874017 4.231086329
112.0393049 23.90492123
130.0498695 43.1169463

Name: +ve in-silico MS/MS by CFM-ID for HFXAFXVXPMUQCQ-UHFFFAOYSA-N
ID: HFXAFXVXPMUQCQ-UHFFFAOYSA-N
Comment: Energy1
Num peaks: 6
57.0334912 5.46363789
68.04947561 5.999569053
84.04439023 42.92975167
94.02874017 2.602456669
112.0393049 13.89881164
130.0498695 11.55969896

Name: +ve in-silico MS/MS by CFM-ID for HFXAFXVXPMUQCQ-UHFFFAOYSA-N
ID: HFXAFXVXPMUQCQ-UHFFFAOYSA-N
Comment: Energy2
Num peaks: 16
28.01817548 9.469562898
30.03382555 2.398999675
39.02292652 2.686011025
40.01817548 2.91208321
41.00219107 3.608868777
41.03857658 2.117311233
42.03382555 14.01010897
43.01784114 3.307097903
52.01817548 7.190772889
53.99744004 2.638236697
56.0130901 9.3301823
58.02874017 2.594124268
60.04439023 2.392222861
68.0130901 3.625900606
68.04947561 6.450259213
84.04439023 6.092980783

Name: +ve in-silico MS/MS by CFM-ID for QLOAMIGYZXLFKF-UHFFFAOYSA-N
ID: QLOAMIGYZXLFKF-UHFFFAOYSA-N
Comment: Energy0
Num peaks: 6
103.0542266 0.5554882934
105.0698767 1.67163386
119.0855268 0.4746734383
129.0698767 12.51998678
131.0491413 0.6511423913
147.0804414 81.86555239

Name: +ve in-silico MS/MS by CFM-ID for QLOAMIGYZXLFKF-UHFFFAOYSA-N
ID: QLOAMIGYZXLFKF-UHFFFAOYSA-N
Comment: Energy1
Num peaks: 6
103.0542266 6.392625172
105.0698767 7.855148693
119.0855268 21.78855455
129.0698767 10.95943287
131.0491413 5.319256454
147.0804414 33.88118876

Name: +ve in-silico MS/MS by CFM-ID for QLOAMIGYZXLFKF-UHFFFAOYSA-N
ID: QLOAMIGYZXLFKF-UHFFFAOYSA-N
Comment: Energy2
Num peaks: 14
49.00727645 4.25739129
51.02292652 3.305185524
75.02292652 2.013688543
77.03857658 3.324743892
79.05422664 2.558945924
89.03857658 3.636915075
93.06987671 2.101581322
101.0385766 3.31953591
103.0542266 17.28030836
105.0698767 9.55604656
117.0698767 3.329065973
119.0855268 5.842539722
129.0698767 16.49573744
131.0491413 4.8702037

Name: +ve in-silico MS/MS by CFM-ID for BIMZZJDNYSFXCL-UHFFFAOYSA-N
ID: BIMZZJDNYSFXCL-UHFFFAOYSA-N
Comment: Energy0
Num peaks: 6
103.0542266 0.5542022472
105.0698767 1.669935013
119.0855268 0.4752205975
129.0698767 12.50732981
131.0491413 0.6495740093
147.0804414 81.77407679

Name: +ve in-silico MS/MS by CFM-ID for BIMZZJDNYSFXCL-UHFFFAOYSA-N
ID: BIMZZJDNYSFXCL-UHFFFAOYSA-N
Comment: Energy1
Num peaks: 6
103.0542266 6.299324837
105.0698767 7.741755922
119.0855268 21.88633038
129.0698767 10.90066125
131.0491413 5.24583888
147.0804414 33.63137279

Name: +ve in-silico MS/MS by CFM-ID for BIMZZJDNYSFXCL-UHFFFAOYSA-N
ID: BIMZZJDNYSFXCL-UHFFFAOYSA-N
Comment: Energy2
Num peaks: 15
49.00727645 2.885567772
51.02292652 3.679082069
63.02292652 2.851533696
77.03857658 2.900299639
79.05422664 2.725754582
89.03857658 3.759344092
91.05422664 1.917767294
93.06987671 2.623705361
101.0385766 3.178964704
103.0542266 16.01269707
105.0698767 9.287421494
117.0698767 3.295431956
119.0855268 6.063651783
129.0698767 15.52595965
131.0491413 4.42562433

Name: +ve in-silico MS/MS by CFM-ID for GABGKTNYPAMIKI-UHFFFAOYSA-N
ID: GABGKTNYPAMIKI-UHFFFAOYSA-N
Comment: Energy0
Num peaks: 7
39.02292652 2.998882265
41.03857658 2.626428103
123.0440559 4.403754558
125.0597059 2.069822217
133.0647913 1.434185988
147.0804414 5.789750053
165.0910061 60.79774867

Name: +ve in-silico MS/MS by CFM-ID for GABGKTNYPAMIKI-UHFFFAOYSA-N
ID: GABGKTNYPAMIKI-UHFFFAOYSA-N
Comment: Energy1
Num peaks: 25
39.02292652 6.080498734
41.03857658 1.753678103
43.05422664 1.201063834
49.00727645 1.738920422
51.02292652 6.321923497
53.03857658 5.820655548
55.01784114 1.186991011
63.02292652 4.441643484
65.03857658 1.941607513
67.05422664 1.298740822
69.06987671 1.177563652
75.02292652 1.292895893
77.03857658 2.130213148
79.05422664 4.398372209
107.0491413 1.31405228
113.0597059 1.290199375
123.0440559 3.967090075
125.0597059 2.102880992
133.0647913 2.655809865
135.0804414 3.171094882
137.0597059 1.265902151
137.0960915 1.340751948
147.0804414 3.626879043
149.0597059 2.080278713
165.0910061 16.65574238

Name: +ve in-silico MS/MS by CFM-ID for GABGKTNYPAMIKI-UHFFFAOYSA-N
ID: GABGKTNYPAMIKI-UHFFFAOYSA-N
Comment: Energy2
Num peaks: 22
25.00727645 1.140021044
39.02292652 7.489922029
41.03857658 3.39518449
49.00727645 12.68481395
51.02292652 14.05540805
53.03857658 5.519507113
55.01784114 3.790100853
55.05422664 1.365448703
57.0334912 2.179731806
57.06987671 1.145939581
63.02292652 8.202730721
65.03857658 2.255815787
67.05422664 1.184489649
75.02292652 1.269580259
77.03857658 4.327051031
79.05422664 2.577064898
81.0334912 1.377753174
107.0491413 1.655575605
117.0698767 1.121638818
123.0440559 1.109822849
133.0647913 1.549781121
149.0597059 1.54553552

Name: +ve in-silico MS/MS by CFM-ID for GBZFTZZDFXXXBN-UHFFFAOYSA-N
ID: GBZFTZZDFXXXBN-UHFFFAOYSA-N
Comment: Energy0
Num peaks: 7
42.03382555 5.366198931
44.04947561 6.295321337
70.02874017 2.936714017
88.03930485 31.13672091
101.0709393 9.446714696
116.0342195 10.92536253
147.0764186 14.47242135

Name: +ve in-silico MS/MS by CFM-ID for GBZFTZZDFXXXBN-UHFFFAOYSA-N
ID: GBZFTZZDFXXXBN-UHFFFAOYSA-N
Comment: Energy1
Num peaks: 10
42.03382555 10.04021503
44.04947561 7.462489129
58.02874017 3.851055549
59.01275576 3.790725563
70.02874017 4.544112795
72.04439023 5.956879802
88.03930485 31.2416467
90.05495492 3.906032829
101.0709393 8.019532837
116.0342195 4.495018425

Name: +ve in-silico MS/MS by CFM-ID for GBZFTZZDFXXXBN-UHFFFAOYSA-N
ID: GBZFTZZDFXXXBN-UHFFFAOYSA-N
Comment: Energy2
Num peaks: 6
28.01817548 3.197029817
42.03382555 45.63363646
44.04947561 20.67769355
59.01275576 6.836529041
70.02874017 2.849757242
88.03930485 2.669564518

Name: +ve in-silico MS/MS by CFM-ID for QJBKBWXJDWENDO-UHFFFAOYSA-N
ID: QJBKBWXJDWENDO-UHFFFAOYSA-N
Comment: Energy0
Num peaks: 8
53.03857658 3.325264612
55.05422664 1.946860224
109.0647913 1.462624208
111.0804414 2.378188956
139.075356 1.284208315
147.0804414 6.388753169
149.0597059 5.301757683
165.0910061 58.66940807

Name: +ve in-silico MS/MS by CFM-ID for QJBKBWXJDWENDO-UHFFFAOYSA-N
ID: QJBKBWXJDWENDO-UHFFFAOYSA-N
Comment: Energy1
Num peaks: 23
39.02292652 1.429858843
41.03857658 2.699292646
49.00727645 1.554717369
51.02292652 2.875581231
53.00219107 1.604710802
53.03857658 7.185745665
55.05422664 4.73209758
63.02292652 2.097305283
65.03857658 4.419909789
67.05422664 1.29949784
77.03857658 1.52906772
79.05422664 2.845508425
81.06987671 1.909652563
107.0491413 1.498748397
123.0440559 3.959510854
125.0597059 1.70031675
133.0647913 2.239122115
135.0804414 1.411116377
137.0597059 1.539512429
137.0960915 2.951130268
147.0804414 4.543801143
149.0597059 6.140812735
165.0910061 18.45968379

Name: +ve in-silico MS/MS by CFM-ID for QJBKBWXJDWENDO-UHFFFAOYSA-N
ID: QJBKBWXJDWENDO-UHFFFAOYSA-N
Comment: Energy2
Num peaks: 23
25.00727645 1.611975225
39.02292652 7.84630212
41.03857658 4.870784852
49.00727645 4.81004859
51.02292652 10.51443761
53.00219107 1.237807004
53.03857658 17.33803647
55.01784114 2.347567823
55.05422664 3.063744033
57.0334912 1.029119007
57.06987671 2.382025439
63.02292652 4.224971161
65.03857658 1.089003007
77.03857658 1.472456585
79.01784114 0.9381039848
79.05422664 7.048875709
81.06987671 2.361738132
89.03857658 1.066325606
97.02840582 0.9223226117
107.0491413 0.8566952915
109.0647913 0.9087040623
137.0597059 1.424763532
149.0597059 1.043294864

Name: +ve in-silico MS/MS by CFM-ID for LXAJGJOJSVOOCK-UHFFFAOYSA-N
ID: LXAJGJOJSVOOCK-UHFFFAOYSA-N
Comment: Energy0
Num peaks: 7
39.02292652 2.926349794
41.03857658 2.608196172
121.0647913 1.464744186
123.0440559 4.413449869
125.0597059 2.056797972
147.0804414 6.678635595
165.0910061 60.80105943

Name: +ve in-silico MS/MS by CFM-ID for LXAJGJOJSVOOCK-UHFFFAOYSA-N
ID: LXAJGJOJSVOOCK-UHFFFAOYSA-N
Comment: Energy1
Num peaks: 29
39.02292652 5.657948956
41.03857658 1.797655782
43.05422664 1.158563272
49.00727645 1.907048603
51.02292652 4.423630212
53.03857658 2.491984462
55.01784114 1.250876529
63.02292652 5.219228984
65.03857658 1.509806945
67.05422664 1.453854747
75.02292652 1.544219883
77.03857658 1.310359682
79.05422664 4.862429157
87.04405588 1.322416465
91.05422664 1.497011069
93.06987671 1.395594548
111.0440559 1.18822459
113.0597059 1.771526614
119.0491413 1.874994304
121.0647913 2.012370149
123.0440559 3.98176856
125.0597059 2.027169305
133.0647913 2.259778569
135.0804414 1.437773686
137.0597059 1.14578109
137.0960915 2.603912331
147.0804414 3.785773743
149.0597059 2.015507069
165.0910061 15.74884937

Name: +ve in-silico MS/MS by CFM-ID for LXAJGJOJSVOOCK-UHFFFAOYSA-N
ID: LXAJGJOJSVOOCK-UHFFFAOYSA-N
Comment: Energy2
Num peaks: 23
27.02292652 2.09494016
39.02292652 5.551375316
41.03857658 3.100419648
49.00727645 8.746114948
51.02292652 9.115575543
53.00219107 1.883299149
53.03857658 4.029731909
55.01784114 3.569825932
57.0334912 3.322267284
59.04914126 1.533980332
63.02292652 6.641182756
65.03857658 5.306469868
67.05422664 2.515895894
77.00219107 2.038062634
77.03857658 1.50798161
79.01784114 4.950957699
79.05422664 4.093151102
81.0334912 2.344659085
91.05422664 3.350060001
93.06987671 1.172845474
103.0542266 1.69150888
121.0647913 1.152900601
135.0804414 1.219564221

Name: +ve in-silico MS/MS by CFM-ID for XZBMRJYPHLQFLR-UHFFFAOYSA-N
ID: XZBMRJYPHLQFLR-UHFFFAOYSA-N
Comment: Energy0
Num peaks: 7
39.02292652 2.956875047
41.03857658 2.666237823
123.0440559 4.395518419
125.0597059 2.052926986
133.0647913 1.417338191
147.0804414 6.512352232
165.0910061 60.33113722

Name: +ve in-silico MS/MS by CFM-ID for XZBMRJYPHLQFLR-UHFFFAOYSA-N
ID: XZBMRJYPHLQFLR-UHFFFAOYSA-N
Comment: Energy1
Num peaks: 28
39.02292652 5.970177011
41.03857658 1.896156066
43.05422664 1.10404547
49.00727645 1.743992507
51.02292652 5.949496346
53.03857658 5.539331408
55.01784114 1.298095206
65.03857658 1.971393537
69.06987671 1.082224207
75.02292652 1.056407402
77.03857658 1.914384164
79.05422664 3.144934762
81.06987671 3.28951818
93.06987671 2.247148411
95.08552677 1.200880017
99.04405588 1.2464474
105.0698767 1.394305976
107.0491413 1.284062755
113.0597059 1.183808131
123.0440559 3.620958888
125.0597059 1.799333314
133.0647913 2.592457269
135.0804414 2.425646804
137.0597059 1.091864771
137.0960915 4.833040624
147.0804414 3.554367831
149.0597059 1.81457007
165.0910061 14.60659102

Name: +ve in-silico MS/MS by CFM-ID for XZBMRJYPHLQFLR-UHFFFAOYSA-N
ID: XZBMRJYPHLQFLR-UHFFFAOYSA-N
Comment: Energy2
Num peaks: 21
27.02292652 0.8042476465
39.02292652 11.13360088
41.00219107 1.428519439
41.03857658 4.257004988
49.00727645 12.04482659
51.02292652 12.37085446
53.03857658 6.729610446
55.01784114 3.580916868
55.05422664 1.439582453
57.0334912 2.265783949
57.06987671 0.9887716157
63.02292652 4.588124199
65.03857658 4.507432836
75.02292652 1.017321356
77.03857658 3.163652486
79.05422664 3.362205792
81.06987671 1.09096863
89.03857658 1.656996025
107.0491413 1.215888824
135.0804414 1.067867953
149.0597059 1.506715285

Name: +ve in-silico MS/MS by CFM-ID for KEZVUBBSZZWAGH-UHFFFAOYSA-N
ID: KEZVUBBSZZWAGH-UHFFFAOYSA-N
Comment: Energy0
Num peaks: 8
39.02292652 1.606036698
41.03857658 2.97008069
43.05422664 2.64592813
53.03857658 1.268622024
123.0440559 2.155694065
133.0647913 1.329129778
147.0804414 6.744392039
165.0910061 62.50424986

Name: +ve in-silico MS/MS by CFM-ID for KEZVUBBSZZWAGH-UHFFFAOYSA-N
ID: KEZVUBBSZZWAGH-UHFFFAOYSA-N
Comment: Energy1
Num peaks: 24
39.02292652 4.256380866
41.03857658 6.026563701
43.05422664 1.773224894
51.02292652 1.814376028
53.03857658 6.574137755
55.05422664 5.800257632
63.02292652 1.956961738
65.03857658 4.424417837
67.05422664 2.011256117
69.06987671 1.711685849
77.03857658 1.344787942
79.05422664 2.971614168
81.06987671 3.103597588
107.0491413 1.043163483
109.0284058 1.145504089
111.0440559 1.226640322
123.0440559 2.272230515
133.0647913 2.274677661
135.0440559 1.219509715
135.0804414 1.560202371
137.0960915 3.063137078
147.0804414 4.261498795
149.0597059 1.302926303
165.0910061 17.87504441

Name: +ve in-silico MS/MS by CFM-ID for KEZVUBBSZZWAGH-UHFFFAOYSA-N
ID: KEZVUBBSZZWAGH-UHFFFAOYSA-N
Comment: Energy2
Num peaks: 19
25.00727645 1.691988407
39.02292652 7.396652958
41.03857658 4.572852906
43.05422664 2.547780585
49.00727645 6.379955569
51.02292652 12.14191507
53.00219107 1.816210285
53.03857658 11.06043202
55.01784114 2.994404877
55.05422664 3.372057134
57.0334912 1.098473335
57.06987671 1.481986267
63.02292652 7.416727199
65.03857658 4.003774255
67.05422664 1.708275245
69.06987671 1.70852078
79.05422664 6.623020375
81.06987671 1.298894848
135.0804414 1.460122515

Name: +ve in-silico MS/MS by CFM-ID for SJLBIPLIGYWGJV-UHFFFAOYSA-N
ID: SJLBIPLIGYWGJV-UHFFFAOYSA-N
Comment: Energy0
Num peaks: 7
19.01784114 2.77042033
69.0334912 5.190857144
87.04405588 11.6035636
101.0709393 6.785156432
111.0552893 3.768995969
129.0658539 21.10758721
147.0764186 28.8898162

Name: +ve in-silico MS/MS by CFM-ID for SJLBIPLIGYWGJV-UHFFFAOYSA-N
ID: SJLBIPLIGYWGJV-UHFFFAOYSA-N
Comment: Energy1
Num peaks: 16
27.02292652 1.419329674
29.99744004 1.802930744
39.02292652 1.601963468
41.03857658 11.67066571
43.05422664 2.930539501
61.0396392 5.511280115
69.0334912 6.414905511
70.06512568 1.507049481
71.04914126 3.439048057
87.04405588 13.64430001
87.05528926 5.280880308
101.0709393 6.66496813
111.0552893 3.174044805
116.070605 2.605220185
129.0658539 8.115085903
147.0764186 5.217019703

Name: +ve in-silico MS/MS by CFM-ID for SJLBIPLIGYWGJV-UHFFFAOYSA-N
ID: SJLBIPLIGYWGJV-UHFFFAOYSA-N
Comment: Energy2
Num peaks: 21
15.02292652 2.291565656
19.01784114 1.167026855
25.00727645 2.915819008
27.02292652 2.955626084
39.02292652 2.613921998
41.00219107 1.256654531
41.03857658 27.6495835
42.03382555 1.306384901
43.05422664 10.32521047
56.04947561 1.837327829
59.01275576 1.754722511
59.02398914 1.718242044
61.0396392 2.215601428
69.0334912 4.167536831
70.06512568 4.005123371
71.01275576 1.138940058
71.04914126 1.052338136
72.08077574 1.36397857
73.0396392 1.362872029
85.0396392 1.48228802
87.04405588 6.214359762

Name: +ve in-silico MS/MS by CFM-ID for YKBSWLWWLGJFGB-UHFFFAOYSA-N
ID: YKBSWLWWLGJFGB-UHFFFAOYSA-N
Comment: Energy0
Num peaks: 6
58.02874017 0.628850774
68.04947561 1.145890107
84.04439023 11.27541911
94.02874017 7.11565551
112.0393049 56.83498067
130.0498695 18.76409778

Name: +ve in-silico MS/MS by CFM-ID for YKBSWLWWLGJFGB-UHFFFAOYSA-N
ID: YKBSWLWWLGJFGB-UHFFFAOYSA-N
Comment: Energy1
Num peaks: 6
54.03382555 3.288639368
68.04947561 4.05545312
84.04439023 26.01393236
94.02874017 8.225846949
112.0393049 37.80546321
130.0498695 5.545082223

Name: +ve in-silico MS/MS by CFM-ID for YKBSWLWWLGJFGB-UHFFFAOYSA-N
ID: YKBSWLWWLGJFGB-UHFFFAOYSA-N
Comment: Energy2
Num peaks: 17
28.01817548 2.777347034
39.02292652 12.09909868
40.01817548 5.612624412
41.00219107 4.522437976
41.03857658 12.28338165
42.03382555 5.36627479
43.01784114 1.746653051
53.99744004 3.7449782
57.0334912 3.154560059
58.02874017 4.103344996
59.04914126 1.729148015
68.04947561 6.781468466
84.04439023 4.566141712
85.02840582 2.459819048
94.02874017 2.724453005
95.01275576 1.708308149
112.0393049 5.869016484

Name: +ve in-silico MS/MS by CFM-ID for YZKPZSDKMUSSHE-UHFFFAOYSA-N
ID: YZKPZSDKMUSSHE-UHFFFAOYSA-N
Comment: Energy0
Num peaks: 7
56.04947561 4.075499544
58.06512568 3.5966579
101.0709393 12.88426452
104.070605 12.33191075
129.0658539 6.876041539
130.0498695 8.439545316
147.0764186 34.7739096

Name: +ve in-silico MS/MS by CFM-ID for YZKPZSDKMUSSHE-UHFFFAOYSA-N
ID: YZKPZSDKMUSSHE-UHFFFAOYSA-N
Comment: Energy1
Num peaks: 11
41.03857658 5.448004836
44.0130901 3.783010834
56.04947561 9.314277257
58.06512568 11.33505327
61.0396392 8.816851882
84.04439023 4.364445583
87.04405588 3.926411652
101.0709393 11.80622702
104.070605 8.426077037
130.0498695 8.252270793
147.0764186 5.208689045

Name: +ve in-silico MS/MS by CFM-ID for YZKPZSDKMUSSHE-UHFFFAOYSA-N
ID: YZKPZSDKMUSSHE-UHFFFAOYSA-N
Comment: Energy2
Num peaks: 9
41.03857658 11.15714599
43.02907452 2.853172807
44.0130901 13.86578598
56.04947561 14.41096225
58.06512568 14.20373985
61.0396392 14.38135385
84.04439023 4.539757386
87.04405588 3.262532737
101.0709393 2.141442819

Name: +ve in-silico MS/MS by CFM-ID for FSACPDJZYVSLNA-UHFFFAOYSA-N
ID: FSACPDJZYVSLNA-UHFFFAOYSA-N
Comment: Energy0
Num peaks: 6
41.03857658 1.509151371
79.05422664 1.794814674
81.06987671 2.140684774
107.0855268 44.78065195
109.0647913 1.667606195
125.0960915 39.57638626

Name: +ve in-silico MS/MS by CFM-ID for FSACPDJZYVSLNA-UHFFFAOYSA-N
ID: FSACPDJZYVSLNA-UHFFFAOYSA-N
Comment: Energy1
Num peaks: 9
39.02292652 3.605820338
41.03857658 3.936433676
53.03857658 3.994795312
65.03857658 5.072420913
67.05422664 4.066245209
79.05422664 3.564232761
81.06987671 6.839221605
107.0855268 31.19210473
125.0960915 19.11093069

Name: +ve in-silico MS/MS by CFM-ID for FSACPDJZYVSLNA-UHFFFAOYSA-N
ID: FSACPDJZYVSLNA-UHFFFAOYSA-N
Comment: Energy2
Num peaks: 10
39.02292652 13.8742684
41.03857658 8.697339147
49.00727645 3.956195258
51.02292652 11.88489003
53.03857658 10.73989977
55.05422664 4.9162177
65.03857658 9.978250723
67.05422664 7.084737079
81.06987671 3.479331248
91.05422664 6.855832651

Name: +ve in-silico MS/MS by CFM-ID for LTJDVOFRYZNEPN-UHFFFAOYSA-N
ID: LTJDVOFRYZNEPN-UHFFFAOYSA-N
Comment: Energy0
Num peaks: 6
43.05422664 1.667413608
79.05422664 1.832839524
81.06987671 2.099009354
107.0855268 44.35364966
109.0647913 1.616168825
125.0960915 39.13843995

Name: +ve in-silico MS/MS by CFM-ID for LTJDVOFRYZNEPN-UHFFFAOYSA-N
ID: LTJDVOFRYZNEPN-UHFFFAOYSA-N
Comment: Energy1
Num peaks: 10
39.02292652 3.378606144
41.03857658 2.817042109
53.03857658 3.89540463
55.05422664 3.189963672
65.03857658 5.120234489
67.05422664 4.056255923
79.05422664 3.405280296
81.06987671 6.697277517
107.0855268 30.49429306
125.0960915 18.46702507

Name: +ve in-silico MS/MS by CFM-ID for LTJDVOFRYZNEPN-UHFFFAOYSA-N
ID: LTJDVOFRYZNEPN-UHFFFAOYSA-N
Comment: Energy2
Num peaks: 11
39.02292652 11.40587698
41.03857658 6.249782833
43.05422664 5.461218282
49.00727645 4.189282938
51.02292652 11.97293579
53.03857658 10.3467481
55.05422664 5.172025987
65.03857658 9.6266117
67.05422664 7.111952016
79.05422664 3.465783236
91.05422664 6.801255956

Name: +ve in-silico MS/MS by CFM-ID for GOGHYNNGBSYHIP-UHFFFAOYSA-N
ID: GOGHYNNGBSYHIP-UHFFFAOYSA-N
Comment: Energy0
Num peaks: 6
79.05422664 1.284173347
81.06987671 1.699623608
91.05422664 1.138918291
107.0855268 46.49420897
109.0647913 1.822807393
125.0960915 41.39659425

Name: +ve in-silico MS/MS by CFM-ID for GOGHYNNGBSYHIP-UHFFFAOYSA-N
ID: GOGHYNNGBSYHIP-UHFFFAOYSA-N
Comment: Energy1
Num peaks: 11
41.03857658 2.080099808
43.05422664 2.490386772
51.02292652 4.212294961
53.03857658 3.469786532
65.03857658 4.537910971
67.05422664 2.989817383
79.05422664 2.527838157
81.06987671 4.103792282
83.04914126 2.357821659
107.0855268 32.10783049
125.0960915 19.99985271

Name: +ve in-silico MS/MS by CFM-ID for GOGHYNNGBSYHIP-UHFFFAOYSA-N
ID: GOGHYNNGBSYHIP-UHFFFAOYSA-N
Comment: Energy2
Num peaks: 13
39.02292652 10.86296316
41.03857658 5.308901225
43.05422664 7.203014662
49.00727645 2.933744251
51.02292652 10.70637182
53.03857658 6.118248853
55.05422664 3.177322564
57.06987671 3.257863779
65.03857658 11.11400252
67.05422664 5.324651368
79.05422664 3.586644306
81.06987671 3.874738934
91.05422664 7.037728889

Name: +ve in-silico MS/MS by CFM-ID for CLKMIFQMRJVCAX-UHFFFAOYSA-N
ID: CLKMIFQMRJVCAX-UHFFFAOYSA-N
Comment: Energy0
Num peaks: 6
68.99710569 1.165628383
70.02874017 1.626956056
83.01275576 1.120479356
84.04439023 22.15567504
112.0393049 15.71035509
130.0498695 49.17109228

Name: +ve in-silico MS/MS by CFM-ID for CLKMIFQMRJVCAX-UHFFFAOYSA-N
ID: CLKMIFQMRJVCAX-UHFFFAOYSA-N
Comment: Energy1
Num peaks: 7
54.03382555 3.301749768
57.0334912 2.707040642
59.04914126 3.104225199
84.04439023 47.48340871
100.0393049 2.184133833
112.0393049 10.32892742
130.0498695 12.25070294

Name: +ve in-silico MS/MS by CFM-ID for CLKMIFQMRJVCAX-UHFFFAOYSA-N
ID: CLKMIFQMRJVCAX-UHFFFAOYSA-N
Comment: Energy2
Num peaks: 16
25.00727645 12.24681385
27.02292652 2.106564764
39.02292652 13.66046956
40.01817548 2.722941609
41.03857658 9.96723622
44.0130901 1.632066563
52.01817548 2.762252239
53.00219107 1.874000006
54.03382555 4.76949577
56.04947561 1.792067033
68.0130901 6.758402264
68.04947561 2.551568502
68.99710569 2.384853962
70.02874017 3.759707546
82.02874017 2.533691441
84.04439023 9.779253492

Name: +ve in-silico MS/MS by CFM-ID for LJYRPOPCSFIOBQ-UHFFFAOYSA-N
ID: LJYRPOPCSFIOBQ-UHFFFAOYSA-N
Comment: Energy0
Num peaks: 6
85.02840582 4.158827933
94.02874017 4.205811958
95.01275576 12.55074037
112.0393049 16.0777112
113.0233204 24.80443995
130.0498695 20.7014962

Name: +ve in-silico MS/MS by CFM-ID for LJYRPOPCSFIOBQ-UHFFFAOYSA-N
ID: LJYRPOPCSFIOBQ-UHFFFAOYSA-N
Comment: Energy1
Num peaks: 11
41.00219107 2.742541672
55.01784114 3.918482311
58.02874017 2.336155034
67.01784114 4.327592193
83.01275576 2.400157036
85.02840582 5.852412376
94.02874017 5.441608526
95.01275576 21.7217955
112.0393049 9.637926813
113.0233204 16.89009923
130.0498695 4.819619684

Name: +ve in-silico MS/MS by CFM-ID for LJYRPOPCSFIOBQ-UHFFFAOYSA-N
ID: LJYRPOPCSFIOBQ-UHFFFAOYSA-N
Comment: Energy2
Num peaks: 19
27.02292652 4.630310097
29.03857658 2.945056755
41.00219107 2.54888222
53.00219107 4.929320799
54.03382555 3.144045062
55.01784114 10.00558199
56.04947561 2.430602574
56.99710569 6.102719519
57.0334912 4.918966786
67.01784114 4.70167599
68.0130901 3.842656698
69.0334912 4.664875116
70.02874017 5.166378762
72.04439023 7.931853507
84.04439023 3.218381499
85.02840582 2.810850578
94.02874017 3.470844887
95.01275576 1.690950024
112.0393049 1.780055247

Name: +ve in-silico MS/MS by CFM-ID for VLGSPTCERBVTLS-UHFFFAOYSA-N
ID: VLGSPTCERBVTLS-UHFFFAOYSA-N
Comment: Energy0
Num peaks: 6
31.01784114 1.412625699
58.02874017 1.623069984
84.04439023 18.12155338
86.02365479 2.091227395
112.0393049 23.67076134
130.0498695 39.85759042

Name: +ve in-silico MS/MS by CFM-ID for VLGSPTCERBVTLS-UHFFFAOYSA-N
ID: VLGSPTCERBVTLS-UHFFFAOYSA-N
Comment: Energy1
Num peaks: 11
25.00727645 2.396835445
39.02292652 6.269655147
40.01817548 2.646327067
41.03857658 3.738212397
54.03382555 2.450615027
57.0334912 2.247581641
71.01275576 2.092057331
84.04439023 32.73464692
86.02365479 1.97363512
112.0393049 13.11464964
130.0498695 10.57993656

Name: +ve in-silico MS/MS by CFM-ID for VLGSPTCERBVTLS-UHFFFAOYSA-N
ID: VLGSPTCERBVTLS-UHFFFAOYSA-N
Comment: Energy2
Num peaks: 21
25.00727645 3.296651442
28.01817548 4.209568482
29.00219107 1.492952797
31.01784114 3.565105158
39.02292652 5.865320995
40.01817548 3.647197692
41.00219107 10.24883089
41.03857658 1.567148381
45.0334912 1.944622669
54.03382555 4.175854537
55.01784114 4.150398187
56.0130901 1.43548624
57.0334912 9.833043167
58.02874017 7.020638587
59.01275576 3.785377697
63.04405588 1.499223106
68.04947561 1.598477079
84.04439023 6.264117302
85.02840582 1.480324429
86.02365479 1.99290134
112.0393049 1.580532751

Name: +ve in-silico MS/MS by CFM-ID for DBUHQUOJANFYMA-UHFFFAOYSA-N
ID: DBUHQUOJANFYMA-UHFFFAOYSA-N
Comment: Energy0
Num peaks: 6
84.04439023 9.445059839
99.00767038 3.753675581
101.0233204 1.303976337
103.0389705 1.534824722
112.0393049 27.14026411
130.0498695 45.59393148

Name: +ve in-silico MS/MS by CFM-ID for DBUHQUOJANFYMA-UHFFFAOYSA-N
ID: DBUHQUOJANFYMA-UHFFFAOYSA-N
Comment: Energy1
Num peaks: 7
25.00727645 5.408986528
68.99710569 3.89452284
71.01275576 5.202691591
84.04439023 43.98197173
86.0600403 5.81161042
112.0393049 8.700572551
130.0498695 7.175224698

Name: +ve in-silico MS/MS by CFM-ID for DBUHQUOJANFYMA-UHFFFAOYSA-N
ID: DBUHQUOJANFYMA-UHFFFAOYSA-N
Comment: Energy2
Num peaks: 24
25.00727645 5.39410339
26.00252542 1.12995477
27.02292652 1.095901559
29.00219107 1.105913169
40.01817548 4.754130732
41.00219107 2.54801226
42.03382555 8.325952725
43.01784114 1.310215684
44.04947561 1.596054369
45.0334912 3.393714179
53.99744004 2.636013919
54.03382555 6.219828139
55.01784114 8.629291038
56.0130901 2.708637028
57.0334912 2.243502412
58.02874017 3.423814022
68.0130901 1.727508705
70.02874017 2.657823214
71.01275576 7.003675432
72.00800472 2.732109406
82.02874017 1.715943315
84.04439023 3.838103641
85.02840582 2.377846327
112.0393049 2.016918696

Name: +ve in-silico MS/MS by CFM-ID for QAJBUKGEHSYVOZ-UHFFFAOYSA-N
ID: QAJBUKGEHSYVOZ-UHFFFAOYSA-N
Comment: Energy0
Num peaks: 6
41.03857658 7.370086104
84.04439023 2.312987406
99.00767038 5.215866104
103.0389705 2.449901884
112.0393049 4.412167879
130.0498695 63.03337727

Name: +ve in-silico MS/MS by CFM-ID for QAJBUKGEHSYVOZ-UHFFFAOYSA-N
ID: QAJBUKGEHSYVOZ-UHFFFAOYSA-N
Comment: Energy1
Num peaks: 6
39.02292652 6.668014815
41.03857658 29.13124871
59.04914126 6.263853291
84.04439023 7.000467444
112.0393049 8.958335252
130.0498695 22.52073757

Name: +ve in-silico MS/MS by CFM-ID for QAJBUKGEHSYVOZ-UHFFFAOYSA-N
ID: QAJBUKGEHSYVOZ-UHFFFAOYSA-N
Comment: Energy2
Num peaks: 17
15.02292652 1.238705697
25.00727645 2.892501849
27.02292652 4.37144158
29.03857658 2.138897857
39.02292652 16.28540308
41.00219107 2.300269485
41.03857658 23.77462005
44.99710569 2.549899674
53.00219107 2.93722291
54.03382555 2.652235968
55.01784114 2.641231301
56.0130901 1.857488814
56.04947561 1.202053449
57.0334912 4.592732098
59.04914126 2.734054873
72.00800472 4.766085065
84.04439023 1.472107081

Name: +ve in-silico MS/MS by CFM-ID for OUIOXYRPZKRVFM-UHFFFAOYSA-N
ID: OUIOXYRPZKRVFM-UHFFFAOYSA-N
Comment: Energy0
Num peaks: 6
43.05422664 1.207087207
68.04947561 25.50747754
84.04439023 1.157837468
86.0600403 2.419986141
113.0233204 1.056483041
130.0498695 63.09606301

Name: +ve in-silico MS/MS by CFM-ID for OUIOXYRPZKRVFM-UHFFFAOYSA-N
ID: OUIOXYRPZKRVFM-UHFFFAOYSA-N
Comment: Energy1
Num peaks: 6
39.02292652 1.054914893
52.01817548 1.234517088
63.00767038 18.24098567
68.04947561 54.17213634
86.0600403 1.623286477
130.0498695 12.87208064

Name: +ve in-silico MS/MS by CFM-ID for OUIOXYRPZKRVFM-UHFFFAOYSA-N
ID: OUIOXYRPZKRVFM-UHFFFAOYSA-N
Comment: Energy2
Num peaks: 8
27.02292652 3.440066634
39.02292652 11.44476464
41.03857658 26.87765584
43.05422664 9.23204187
51.02292652 2.448307298
52.01817548 2.720458404
56.04947561 2.813444108
68.04947561 23.45324863

Name: +ve in-silico MS/MS by CFM-ID for UGJXBMTWSIRVMY-UHFFFAOYSA-N
ID: UGJXBMTWSIRVMY-UHFFFAOYSA-N
Comment: Energy0
Num peaks: 6
53.03857658 3.592715654
55.05422664 2.192629948
135.0440559 3.35386678
135.0804414 2.598978179
137.0597059 2.936294674
165.0910061 68.21251591

Name: +ve in-silico MS/MS by CFM-ID for UGJXBMTWSIRVMY-UHFFFAOYSA-N
ID: UGJXBMTWSIRVMY-UHFFFAOYSA-N
Comment: Energy1
Num peaks: 17
41.03857658 3.318449479
51.02292652 3.337990256
53.03857658 8.730969464
55.05422664 6.394903234
67.05422664 3.110070085
69.06987671 1.6172985
79.05422664 2.496685353
117.0698767 2.712862924
123.0440559 4.414187014
125.0597059 2.264339441
135.0440559 3.2027326
135.0804414 4.720366883
137.0597059 2.080803303
137.0960915 1.629705036
139.075356 1.637496354
149.0597059 1.919232397
165.0910061 26.53704171

Name: +ve in-silico MS/MS by CFM-ID for UGJXBMTWSIRVMY-UHFFFAOYSA-N
ID: UGJXBMTWSIRVMY-UHFFFAOYSA-N
Comment: Energy2
Num peaks: 15
27.02292652 1.318410209
39.02292652 8.549554167
41.03857658 4.956574376
49.00727645 6.108079209
51.02292652 13.83069132
53.03857658 20.70496716
55.05422664 6.058428074
63.02292652 2.824963505
65.03857658 2.562793654
67.05422664 2.02255062
77.03857658 2.920093682
79.05422664 3.204124651
95.01275576 1.695718258
97.02840582 1.944146947
123.0440559 1.318857498

Name: +ve in-silico MS/MS by CFM-ID for KNOBLKWRGFSBHF-UHFFFAOYSA-N
ID: KNOBLKWRGFSBHF-UHFFFAOYSA-N
Comment: Energy0
Num peaks: 6
41.03857658 2.003356028
55.05422664 2.599471006
135.0440559 3.207601739
135.0804414 2.650196658
137.0597059 2.263044104
165.0910061 68.69078347

Name: +ve in-silico MS/MS by CFM-ID for KNOBLKWRGFSBHF-UHFFFAOYSA-N
ID: KNOBLKWRGFSBHF-UHFFFAOYSA-N
Comment: Energy1
Num peaks: 20
39.02292652 2.157225272
41.03857658 5.8347627
49.00727645 4.867464537
51.02292652 3.78527406
53.03857658 3.768361239
55.05422664 4.237423127
65.03857658 2.99952346
67.05422664 2.809679232
79.05422664 2.381201845
99.04405588 1.712515219
113.0597059 1.633879116
117.0698767 3.101328721
119.0855268 1.715973125
123.0440559 2.921036722
135.0440559 2.563966864
135.0804414 4.738046612
137.0597059 1.956808769
137.0960915 1.542575876
149.0597059 1.551051211
165.0910061 24.44073035

Name: +ve in-silico MS/MS by CFM-ID for KNOBLKWRGFSBHF-UHFFFAOYSA-N
ID: KNOBLKWRGFSBHF-UHFFFAOYSA-N
Comment: Energy2
Num peaks: 14
39.02292652 9.867663573
41.03857658 6.215192484
49.00727645 8.236490657
51.02292652 17.50554187
53.03857658 7.515200423
55.05422664 5.842042584
63.02292652 5.617382492
65.03857658 5.487320739
79.05422664 5.252245616
97.02840582 1.387825529
117.0698767 2.279902775
119.0855268 2.228100435
123.0440559 1.53265466
137.0960915 1.377200547

Name: +ve in-silico MS/MS by CFM-ID for GFTITVFKERFWFI-UHFFFAOYSA-N
ID: GFTITVFKERFWFI-UHFFFAOYSA-N
Comment: Energy0
Num peaks: 6
41.03857658 2.067897738
123.0440559 1.874569859
135.0440559 3.270200354
135.0804414 2.740511331
137.0597059 1.756637246
165.0910061 72.23102842

Name: +ve in-silico MS/MS by CFM-ID for GFTITVFKERFWFI-UHFFFAOYSA-N
ID: GFTITVFKERFWFI-UHFFFAOYSA-N
Comment: Energy1
Num peaks: 23
39.02292652 2.012260259
41.03857658 5.451472396
49.00727645 2.042166138
51.02292652 3.547610258
53.03857658 2.166866883
55.05422664 3.213810259
65.03857658 2.480332474
69.06987671 6.099128762
79.05422664 4.772859751
91.05422664 1.658791599
93.06987671 2.386882926
97.02840582 1.708164819
99.04405588 2.218723759
109.0284058 1.810446625
113.0597059 2.067795775
117.0698767 2.577353477
119.0855268 1.473286084
123.0440559 2.592799502
135.0440559 1.915723861
135.0804414 4.257687641
137.0597059 1.823914178
137.0960915 1.39231715
165.0910061 20.93127453

Name: +ve in-silico MS/MS by CFM-ID for GFTITVFKERFWFI-UHFFFAOYSA-N
ID: GFTITVFKERFWFI-UHFFFAOYSA-N
Comment: Energy2
Num peaks: 19
39.02292652 8.998490704
41.03857658 6.964378889
43.05422664 1.794443791
49.00727645 8.053535773
51.02292652 10.68393103
53.03857658 7.532299392
55.01784114 1.754711639
55.05422664 2.430675667
63.02292652 7.677062571
65.03857658 5.345373744
69.06987671 3.176465003
79.05422664 7.149856048
81.06987671 0.9919957616
97.02840582 1.835832456
101.0597059 1.165784098
107.0855268 1.083370732
123.0440559 1.10449193
137.0597059 1.217058765
137.0960915 1.398113757

Name: +ve in-silico MS/MS by CFM-ID for VNVPVYUTTNLIEE-UHFFFAOYSA-N
ID: VNVPVYUTTNLIEE-UHFFFAOYSA-N
Comment: Energy0
Num peaks: 6
80.99710569 4.959100494
85.02840582 4.996407691
98.02365479 21.51964645
112.0393049 3.7213998
113.0233204 26.97292879
130.0498695 18.97026935

Name: +ve in-silico MS/MS by CFM-ID for VNVPVYUTTNLIEE-UHFFFAOYSA-N
ID: VNVPVYUTTNLIEE-UHFFFAOYSA-N
Comment: Energy1
Num peaks: 11
41.00219107 6.141607838
53.00219107 7.815129322
55.01784114 3.806377725
58.02874017 4.702015877
80.99710569 5.106693647
83.01275576 5.856037657
85.02840582 10.53138739
98.02365479 5.389909751
112.0393049 4.477175451
113.0233204 22.68082141
130.0498695 5.193892013

Name: +ve in-silico MS/MS by CFM-ID for VNVPVYUTTNLIEE-UHFFFAOYSA-N
ID: VNVPVYUTTNLIEE-UHFFFAOYSA-N
Comment: Energy2
Num peaks: 16
15.02292652 1.398008739
25.00727645 11.12373948
27.02292652 2.799801551
41.00219107 1.830026581
52.01817548 2.843495154
53.00219107 15.8526494
54.03382555 1.725700195
55.01784114 10.44687518
59.01275576 2.706499212
68.0130901 4.305004339
70.02874017 11.47743971
82.02874017 3.152425699
83.01275576 1.386310426
84.04439023 1.529841537
85.02840582 4.216719958
98.02365479 3.316426805

Name: +ve in-silico MS/MS by CFM-ID for LFCYBRVCKIQTPD-UHFFFAOYSA-N
ID: LFCYBRVCKIQTPD-UHFFFAOYSA-N
Comment: Energy0
Num peaks: 6
81.06987671 2.150621297
123.0804414 2.199336835
135.0804414 4.530868794
137.0960915 2.64387645
147.0804414 34.23349145
165.0910061 39.54034066

Name: +ve in-silico MS/MS by CFM-ID for LFCYBRVCKIQTPD-UHFFFAOYSA-N
ID: LFCYBRVCKIQTPD-UHFFFAOYSA-N
Comment: Energy1
Num peaks: 19
39.02292652 2.71446776
41.00219107 13.68360094
53.00219107 2.314913121
55.01784114 2.315363597
57.0334912 1.528094692
65.03857658 3.405389927
67.01784114 1.416443657
67.05422664 4.571767507
69.06987671 1.594131816
81.06987671 2.75405698
83.08552677 1.476209545
93.0334912 2.797152543
95.04914126 3.106438311
97.06479133 2.183317034
123.0804414 3.94908138
135.0804414 2.17788782
137.0960915 5.249951009
147.0804414 14.13052428
165.0910061 9.16525261

Name: +ve in-silico MS/MS by CFM-ID for LFCYBRVCKIQTPD-UHFFFAOYSA-N
ID: LFCYBRVCKIQTPD-UHFFFAOYSA-N
Comment: Energy2
Num peaks: 21
25.00727645 5.238133975
39.02292652 7.379503005
41.03857658 1.727947649
51.02292652 1.281577255
53.00219107 11.47962339
53.03857658 1.01189555
55.01784114 9.492418071
55.05422664 1.680020938
65.03857658 10.07383081
67.05422664 6.323579876
69.06987671 1.882860341
77.00219107 1.61766431
81.06987671 7.815186011
83.08552677 2.334290905
91.05422664 1.032870577
93.0334912 2.137976337
93.06987671 1.892275714
95.04914126 1.336546297
107.0855268 1.817197866
119.0491413 1.252233374
121.0647913 1.398487613

Name: +ve in-silico MS/MS by CFM-ID for DAOOBPGFBDORNE-UHFFFAOYSA-N
ID: DAOOBPGFBDORNE-UHFFFAOYSA-N
Comment: Energy0
Num peaks: 6
41.03857658 1.191284407
43.05422664 2.076027003
79.05422664 1.215283074
125.0597059 1.38185739
147.0804414 11.7907095
165.0910061 64.67183811

Name: +ve in-silico MS/MS by CFM-ID for DAOOBPGFBDORNE-UHFFFAOYSA-N
ID: DAOOBPGFBDORNE-UHFFFAOYSA-N
Comment: Energy1
Num peaks: 22
39.02292652 3.365150969
41.03857658 2.259845327
43.05422664 1.654935917
53.03857658 3.479442234
55.05422664 2.885689444
79.05422664 6.900658912
91.05422664 1.910021997
103.0542266 1.293210395
107.0491413 1.70064873
117.0698767 1.3542948
121.0284058 3.331004905
123.0440559 2.143936389
125.0597059 1.803457993
133.0647913 1.702697953
135.0440559 1.713894466
135.0804414 7.457626356
137.0597059 1.329411683
137.0960915 2.391051474
139.075356 1.683398515
147.0804414 8.547645532
149.0597059 1.465786329
165.0910061 19.75977269

Name: +ve in-silico MS/MS by CFM-ID for DAOOBPGFBDORNE-UHFFFAOYSA-N
ID: DAOOBPGFBDORNE-UHFFFAOYSA-N
Comment: Energy2
Num peaks: 24
25.00727645 1.066621598
39.02292652 10.05740782
41.03857658 6.557700871
43.05422664 4.167056407
49.00727645 7.02885834
51.02292652 10.63393438
53.03857658 8.784061979
55.01784114 1.095557332
55.05422664 2.958863377
63.02292652 1.733385873
65.03857658 2.097091034
79.05422664 2.063017748
83.08552677 1.505322345
91.05422664 2.392173138
93.06987671 1.587141996
103.0542266 1.968233031
105.0334912 1.506616671
107.0491413 3.051008258
107.0855268 1.568796317
109.1011768 1.413751696
129.0698767 1.085714208
137.0597059 2.315388766
139.075356 1.421981037
149.0597059 2.315580512

Name: +ve in-silico MS/MS by CFM-ID for AXTMURSZLKLUAH-UHFFFAOYSA-N
ID: AXTMURSZLKLUAH-UHFFFAOYSA-N
Comment: Energy0
Num peaks: 6
107.0491413 1.813769959
109.0647913 2.778063572
125.0597059 1.16685056
147.0804414 11.84852364
149.0597059 1.184408397
165.0910061 64.89586056

Name: +ve in-silico MS/MS by CFM-ID for AXTMURSZLKLUAH-UHFFFAOYSA-N
ID: AXTMURSZLKLUAH-UHFFFAOYSA-N
Comment: Energy1
Num peaks: 25
39.02292652 1.765384455
49.00727645 1.666561272
51.02292652 5.967009163
53.00219107 1.637995296
53.03857658 2.675017246
55.01784114 1.92674898
55.05422664 1.839708333
79.05422664 3.184132388
91.05422664 1.902433396
105.0334912 1.329220609
107.0491413 1.962693849
109.0284058 3.412718168
109.0647913 1.537217557
113.0597059 1.373433637
117.0698767 1.251653497
121.0284058 1.641451362
123.0440559 2.695618638
125.0597059 2.886380364
133.0647913 1.621597079
135.0804414 7.060722938
137.0960915 2.278060263
139.075356 1.540260559
147.0804414 8.193937899
149.0597059 1.402467911
165.0910061 18.37601566

Name: +ve in-silico MS/MS by CFM-ID for AXTMURSZLKLUAH-UHFFFAOYSA-N
ID: AXTMURSZLKLUAH-UHFFFAOYSA-N
Comment: Energy2
Num peaks: 27
39.02292652 6.361094421
41.03857658 7.03099175
49.00727645 9.595752598
51.02292652 7.061523272
53.03857658 8.413198327
55.01784114 1.21046235
55.05422664 1.572885752
63.02292652 2.25948473
65.03857658 2.418510532
69.0334912 1.586165348
79.05422664 2.003675155
81.0334912 1.93110787
83.08552677 1.373782003
85.10117684 1.373782003
91.05422664 4.06316247
93.06987671 3.287641924
103.0542266 1.624812144
105.0334912 1.358361234
107.0491413 2.070154202
111.0440559 0.9650033488
119.0491413 1.273124435
121.0647913 1.468005515
129.0698767 1.020142802
135.0440559 1.952553244
137.0597059 2.408311375
139.075356 1.986579851
149.0597059 2.557273974

Name: +ve in-silico MS/MS by CFM-ID for GGSWAIAEKANMAW-UHFFFAOYSA-N
ID: GGSWAIAEKANMAW-UHFFFAOYSA-N
Comment: Energy0
Num peaks: 6
103.0542266 1.378854603
129.0698767 6.32764657
133.0647913 1.571979134
135.0804414 1.47177586
147.0804414 17.80683103
165.0910061 55.02882159

Name: +ve in-silico MS/MS by CFM-ID for GGSWAIAEKANMAW-UHFFFAOYSA-N
ID: GGSWAIAEKANMAW-UHFFFAOYSA-N
Comment: Energy1
Num peaks: 22
39.02292652 2.610417356
41.03857658 1.547185316
49.00727645 1.722063689
51.02292652 5.556855061
53.03857658 2.411388634
55.05422664 1.623682434
79.05422664 4.724522773
91.05422664 2.334174961
93.06987671 2.054902691
95.08552677 1.44019034
103.0542266 3.502794409
105.0698767 1.887552319
107.0491413 1.54640044
109.0284058 2.995548087
121.0284058 1.781335504
123.0440559 1.756796405
125.0597059 1.791989662
129.0698767 7.871965078
139.075356 1.361796617
147.0804414 12.84371465
149.0597059 1.286900025
165.0910061 16.12454295

Name: +ve in-silico MS/MS by CFM-ID for GGSWAIAEKANMAW-UHFFFAOYSA-N
ID: GGSWAIAEKANMAW-UHFFFAOYSA-N
Comment: Energy2
Num peaks: 27
39.02292652 10.05938949
41.03857658 4.374336635
49.00727645 9.239254556
51.02292652 8.143635848
53.03857658 6.730753522
55.05422664 1.112567458
65.03857658 1.760215347
79.05422664 2.290470677
83.08552677 1.35374634
85.10117684 1.232478394
91.05422664 2.41706053
93.06987671 1.337495319
103.0542266 4.033318911
105.0334912 1.720229055
105.0698767 2.605280044
107.0491413 3.250511332
107.0855268 1.106136184
109.1011768 1.111516309
115.0542266 1.205811883
117.0698767 2.585337479
119.0491413 1.193543168
121.0647913 2.096389117
129.0698767 3.569070814
135.0440559 1.174286934
137.0597059 1.161338571
147.0804414 1.334356436
149.0597059 1.878807972

Name: +ve in-silico MS/MS by CFM-ID for KMQJJAOZMONGLS-UHFFFAOYSA-N
ID: KMQJJAOZMONGLS-UHFFFAOYSA-N
Comment: Energy0
Num peaks: 6
91.05422664 0.5756755855
107.0491413 0.6538359079
129.0698767 2.233323696
135.0804414 0.4703774975
147.0804414 19.28578251
165.0910061 71.88958625

Name: +ve in-silico MS/MS by CFM-ID for KMQJJAOZMONGLS-UHFFFAOYSA-N
ID: KMQJJAOZMONGLS-UHFFFAOYSA-N
Comment: Energy1
Num peaks: 16
41.03857658 1.833373226
57.0334912 1.525133285
59.04914126 2.832628164
91.05422664 6.694008963
103.0542266 2.296754235
105.0334912 2.548283397
105.0698767 2.173376436
107.0491413 5.001782756
117.0698767 5.342765966
119.0855268 2.024089348
129.0698767 2.103715041
133.0647913 2.07808805
135.0804414 13.30793075
137.0960915 3.739398581
147.0804414 10.75422687
165.0910061 17.04001126

Name: +ve in-silico MS/MS by CFM-ID for KMQJJAOZMONGLS-UHFFFAOYSA-N
ID: KMQJJAOZMONGLS-UHFFFAOYSA-N
Comment: Energy2
Num peaks: 26
39.02292652 2.670211022
41.03857658 2.699087339
43.05422664 2.416341491
49.00727645 3.272856964
51.02292652 1.689889029
53.03857658 1.621418829
65.03857658 1.621017066
79.05422664 4.844352616
81.06987671 3.737625901
83.08552677 3.781265876
91.05422664 6.858284457
93.06987671 2.108296033
95.08552677 2.054215292
103.0542266 6.737850094
105.0698767 3.234249647
117.0698767 2.468807842
119.0491413 1.670035428
119.0855268 3.587207484
121.0647913 1.616593871
129.0698767 7.614886184
131.0491413 3.183523832
135.0440559 1.24490444
137.0597059 1.64823081
139.075356 1.530643558
147.0804414 5.149769569
149.0597059 1.234429946

Name: +ve in-silico MS/MS by CFM-ID for SEAQXRCXGIJOET-UHFFFAOYSA-N
ID: SEAQXRCXGIJOET-UHFFFAOYSA-N
Comment: Energy0
Num peaks: 6
74.02365479 7.559062482
119.081504 14.14391408
130.0498695 7.498937561
147.0764186 13.02140535
148.0604342 11.76523313
165.0869833 27.86308136

Name: +ve in-silico MS/MS by CFM-ID for SEAQXRCXGIJOET-UHFFFAOYSA-N
ID: SEAQXRCXGIJOET-UHFFFAOYSA-N
Comment: Energy1
Num peaks: 12
28.01817548 6.619954908
30.03382555 3.54371608
58.02874017 2.581028057
74.02365479 22.64202107
76.03930485 3.759247081
101.0709393 3.837321712
102.0549549 12.26224085
119.081504 12.5711761
130.0498695 5.637760752
147.0764186 3.009275286
148.0604342 2.831453864
165.0869833 2.193303063

Name: +ve in-silico MS/MS by CFM-ID for SEAQXRCXGIJOET-UHFFFAOYSA-N
ID: SEAQXRCXGIJOET-UHFFFAOYSA-N
Comment: Energy2
Num peaks: 16
28.01817548 19.80758532
30.03382555 5.84734574
42.03382555 1.935973403
56.0130901 2.138624305
58.02874017 5.665881816
60.04439023 5.021481604
72.04439023 2.722811595
74.02365479 9.898988507
74.0600403 1.646799524
76.03930485 2.999230337
101.0709393 8.388362372
102.0549549 3.531312323
103.0865894 1.756122494
129.0658539 2.165422416
130.0498695 4.926623281
147.0764186 1.593233418

Name: +ve in-silico MS/MS by CFM-ID for FIXPWICXVSBDBW-UHFFFAOYSA-N
ID: FIXPWICXVSBDBW-UHFFFAOYSA-N
Comment: Energy0
Num peaks: 6
105.0698767 0.4600695821
115.0542266 0.4532022003
117.0698767 0.6365970499
119.0855268 0.8714473222
131.0491413 0.7896341555
147.0804414 94.8622914

Name: +ve in-silico MS/MS by CFM-ID for FIXPWICXVSBDBW-UHFFFAOYSA-N
ID: FIXPWICXVSBDBW-UHFFFAOYSA-N
Comment: Energy1
Num peaks: 6
91.05422664 2.614510574
93.06987671 2.562624199
105.0698767 4.705420761
115.0542266 2.17076935
119.0855268 8.173779153
147.0804414 60.63172981

Name: +ve in-silico MS/MS by CFM-ID for FIXPWICXVSBDBW-UHFFFAOYSA-N
ID: FIXPWICXVSBDBW-UHFFFAOYSA-N
Comment: Energy2
Num peaks: 16
39.02292652 5.192456833
41.03857658 3.579994114
73.00727645 1.821189377
75.02292652 3.48411552
77.03857658 2.69968065
79.05422664 8.413299458
89.03857658 3.144537996
91.05422664 6.531482315
93.06987671 5.15498549
103.0542266 7.084495193
105.0698767 3.877206555
115.0542266 4.791666044
117.0698767 6.526636908
119.0855268 9.904832179
131.0491413 5.222621212
147.0804414 3.721010817

Name: +ve in-silico MS/MS by CFM-ID for FFNOSJOWAXEJTG-UHFFFAOYSA-N
ID: FFNOSJOWAXEJTG-UHFFFAOYSA-N
Comment: Energy0
Num peaks: 6
107.0855268 1.02503363
123.0440559 4.828324908
135.0804414 1.401771378
137.0960915 2.732007897
147.0804414 14.05328007
165.0910061 64.02827923

Name: +ve in-silico MS/MS by CFM-ID for FFNOSJOWAXEJTG-UHFFFAOYSA-N
ID: FFNOSJOWAXEJTG-UHFFFAOYSA-N
Comment: Energy1
Num peaks: 20
39.02292652 1.084318229
43.05422664 1.226665188
53.00219107 1.229817014
55.01784114 1.136915364
65.03857658 4.101236359
67.05422664 1.350690428
69.06987671 2.39068012
81.06987671 2.255029703
83.08552677 3.380797332
91.05422664 2.519634106
93.06987671 1.701650341
95.08552677 1.079005658
109.1011768 1.594613916
119.0855268 1.17223753
121.0647913 1.152123223
123.0440559 5.050039256
135.0804414 1.785938346
137.0960915 8.45540358
147.0804414 12.52947052
165.0910061 25.3907905

Name: +ve in-silico MS/MS by CFM-ID for FFNOSJOWAXEJTG-UHFFFAOYSA-N
ID: FFNOSJOWAXEJTG-UHFFFAOYSA-N
Comment: Energy2
Num peaks: 20
39.02292652 4.902637463
41.03857658 1.395993245
49.00727645 1.351518773
51.02292652 3.836177503
53.00219107 1.839277427
53.03857658 2.710617066
55.05422664 4.834044672
63.02292652 1.511768562
65.03857658 9.635237724
67.05422664 9.09717269
69.06987671 3.327534284
71.08552677 2.187371197
81.06987671 9.374378345
83.08552677 7.257737951
91.05422664 4.130107055
93.06987671 5.816454481
95.08552677 1.56545065
105.0698767 2.290030779
107.0855268 2.562804386
149.0597059 1.560659881

Name: +ve in-silico MS/MS by CFM-ID for YCCWNVZAVANDLX-UHFFFAOYSA-N
ID: YCCWNVZAVANDLX-UHFFFAOYSA-N
Comment: Energy0
Num peaks: 6
82.02874017 0.8283628458
84.04439023 22.99343254
86.0600403 1.083068786
94.02874017 0.912636512
112.0393049 13.72923312
130.0498695 53.52199853

Name: +ve in-silico MS/MS by CFM-ID for YCCWNVZAVANDLX-UHFFFAOYSA-N
ID: YCCWNVZAVANDLX-UHFFFAOYSA-N
Comment: Energy1
Num peaks: 6
56.04947561 3.192746185
84.04439023 54.04789447
86.0600403 1.92121091
94.02874017 1.907546293
112.0393049 9.624774398
130.0498695 16.30218016

Name: +ve in-silico MS/MS by CFM-ID for YCCWNVZAVANDLX-UHFFFAOYSA-N
ID: YCCWNVZAVANDLX-UHFFFAOYSA-N
Comment: Energy2
Num peaks: 22
25.00727645 4.390350414
28.01817548 4.239268557
30.03382555 1.867853951
39.02292652 3.190106009
40.01817548 1.686077401
41.00219107 5.041564937
41.03857658 8.015933092
42.03382555 3.922941094
43.01784114 5.703591535
52.01817548 1.624470484
53.00219107 1.7361466
53.99744004 3.10090437
55.01784114 1.6362367
56.0130901 1.892038423
57.0334912 7.176323322
58.02874017 3.038113368
59.04914126 1.654645889
68.04947561 3.43061606
70.02874017 2.932117178
82.02874017 2.551339789
84.04439023 9.549137268
112.0393049 2.587632148

Name: +ve in-silico MS/MS by CFM-ID for WVBBHKOZYFMUPT-UHFFFAOYSA-N
ID: WVBBHKOZYFMUPT-UHFFFAOYSA-N
Comment: Energy0
Num peaks: 6
70.02874017 0.624837018
84.04439023 7.067390905
86.02365479 1.000755488
94.02874017 1.399492153
112.0393049 30.90728845
130.0498695 53.90795635

Name: +ve in-silico MS/MS by CFM-ID for WVBBHKOZYFMUPT-UHFFFAOYSA-N
ID: WVBBHKOZYFMUPT-UHFFFAOYSA-N
Comment: Energy1
Num peaks: 7
55.01784114 4.098689591
56.04947561 3.324658742
57.0334912 4.992778688
84.04439023 36.94994586
86.0600403 2.668391361
112.0393049 15.671597
130.0498695 14.67388171

Name: +ve in-silico MS/MS by CFM-ID for WVBBHKOZYFMUPT-UHFFFAOYSA-N
ID: WVBBHKOZYFMUPT-UHFFFAOYSA-N
Comment: Energy2
Num peaks: 19
25.00727645 2.498086763
27.02292652 5.038394558
39.02292652 4.34851527
40.01817548 2.91847265
41.00219107 3.120761883
41.03857658 3.491237539
42.03382555 11.3994609
44.04947561 2.186844218
53.00219107 4.313293173
55.01784114 14.08609429
57.0334912 5.394413571
59.01275576 2.470390397
68.0130901 2.75297421
70.02874017 5.197930484
83.01275576 2.048833056
84.04439023 2.984474361
85.02840582 1.467819467
86.02365479 2.429042731
112.0393049 2.571943171

Name: +ve in-silico MS/MS by CFM-ID for HVTBYRASBXQLJV-UHFFFAOYSA-N
ID: HVTBYRASBXQLJV-UHFFFAOYSA-N
Comment: Energy0
Num peaks: 6
82.02874017 0.8363535027
84.04439023 22.71064043
86.0600403 1.059365464
94.02874017 1.11089159
112.0393049 16.34643428
130.0498695 51.64356725

Name: +ve in-silico MS/MS by CFM-ID for HVTBYRASBXQLJV-UHFFFAOYSA-N
ID: HVTBYRASBXQLJV-UHFFFAOYSA-N
Comment: Energy1
Num peaks: 6
54.03382555 3.523023001
84.04439023 52.30385203
86.0600403 2.022180453
100.0393049 2.433506509
112.0393049 12.64467773
130.0498695 13.96341526

Name: +ve in-silico MS/MS by CFM-ID for HVTBYRASBXQLJV-UHFFFAOYSA-N
ID: HVTBYRASBXQLJV-UHFFFAOYSA-N
Comment: Energy2
Num peaks: 16
25.00727645 8.333202972
39.02292652 12.44540091
40.01817548 2.601349632
41.03857658 10.81542603
52.01817548 1.767651408
54.03382555 6.096896326
55.01784114 3.443542293
56.04947561 2.390725409
57.0334912 4.990129549
67.01784114 1.792374181
68.04947561 3.191803586
70.02874017 3.20967986
82.02874017 2.721711077
84.04439023 12.34310339
85.02840582 2.16156625
112.0393049 2.14435595

Name: +ve in-silico MS/MS by CFM-ID for ZJDFTCVQOGUWHS-UHFFFAOYSA-N
ID: ZJDFTCVQOGUWHS-UHFFFAOYSA-N
Comment: Energy0
Num peaks: 6
53.00219107 0.867197877
70.02874017 2.117547657
84.04439023 4.786532826
94.02874017 5.343775418
112.0393049 49.04340605
130.0498695 31.86874009

Name: +ve in-silico MS/MS by CFM-ID for ZJDFTCVQOGUWHS-UHFFFAOYSA-N
ID: ZJDFTCVQOGUWHS-UHFFFAOYSA-N
Comment: Energy1
Num peaks: 7
39.02292652 4.279749039
41.03857658 7.040222078
68.04947561 3.92581951
84.04439023 20.46920849
94.02874017 6.818435279
112.0393049 32.22490733
130.0498695 5.893157766

Name: +ve in-silico MS/MS by CFM-ID for ZJDFTCVQOGUWHS-UHFFFAOYSA-N
ID: ZJDFTCVQOGUWHS-UHFFFAOYSA-N
Comment: Energy2
Num peaks: 15
25.00727645 2.991491943
27.02292652 3.474037692
39.02292652 4.220343539
40.01817548 11.0276171
41.03857658 5.913293351
42.03382555 5.053396303
43.01784114 2.392805308
44.04947561 2.202963151
50.00252542 5.380595449
52.01817548 11.07104404
53.00219107 13.29443699
55.01784114 3.527839932
68.04947561 2.262570008
70.02874017 5.641127266
112.0393049 2.098798254

Name: +ve in-silico MS/MS by CFM-ID for CRPXUFACKBDAGB-UHFFFAOYSA-N
ID: CRPXUFACKBDAGB-UHFFFAOYSA-N
Comment: Energy0
Num peaks: 6
85.02840582 5.604022382
94.02874017 4.943354473
95.01275576 13.07665743
112.0393049 22.39285143
113.0233204 18.0323838
130.0498695 23.80813661

Name: +ve in-silico MS/MS by CFM-ID for CRPXUFACKBDAGB-UHFFFAOYSA-N
ID: CRPXUFACKBDAGB-UHFFFAOYSA-N
Comment: Energy1
Num peaks: 8
57.0334912 3.243382117
72.00800472 3.900410363
85.02840582 3.489696248
94.02874017 7.63167499
95.01275576 24.89349711
112.0393049 15.73424177
113.0233204 15.71321566
130.0498695 7.499492256

Name: +ve in-silico MS/MS by CFM-ID for CRPXUFACKBDAGB-UHFFFAOYSA-N
ID: CRPXUFACKBDAGB-UHFFFAOYSA-N
Comment: Energy2
Num peaks: 12
39.02292652 8.737099219
41.00219107 4.097755572
41.03857658 7.112126637
43.01784114 6.353099991
44.0130901 3.736026359
57.0334912 4.260319639
67.01784114 10.39115128
69.0334912 10.53886484
72.00800472 6.591412354
85.02840582 3.402884111
94.02874017 10.87810032
112.0393049 4.295341916

Name: +ve in-silico MS/MS by CFM-ID for DFQUBYCHLQAFOW-UHFFFAOYSA-N
ID: DFQUBYCHLQAFOW-UHFFFAOYSA-N
Comment: Energy0
Num peaks: 7
59.01275576 4.676245323
80.99710569 13.02201315
83.01275576 4.828643196
84.04439023 4.971814191
99.00767038 24.39139274
112.0393049 13.40182933
130.0498695 19.25110185

Name: +ve in-silico MS/MS by CFM-ID for DFQUBYCHLQAFOW-UHFFFAOYSA-N
ID: DFQUBYCHLQAFOW-UHFFFAOYSA-N
Comment: Energy1
Num peaks: 12
25.00727645 2.493516669
53.00219107 8.833691526
55.01784114 4.005054767
70.02874017 4.70266183
71.01275576 6.533753879
80.99710569 4.067242582
83.01275576 2.698388207
84.04439023 16.022518
94.02874017 3.721826649
99.00767038 8.512898247
112.0393049 11.19400273
130.0498695 8.973805007

Name: +ve in-silico MS/MS by CFM-ID for DFQUBYCHLQAFOW-UHFFFAOYSA-N
ID: DFQUBYCHLQAFOW-UHFFFAOYSA-N
Comment: Energy2
Num peaks: 10
15.02292652 1.877363008
25.00727645 17.97659721
27.02292652 6.586016902
41.00219107 4.577830031
53.00219107 17.83108692
55.01784114 8.878607732
58.02874017 3.103972498
59.01275576 10.45611581
71.01275576 7.214451275
84.04439023 2.725417928

Name: +ve in-silico MS/MS by CFM-ID for NDBLZJQWYISQDZ-UHFFFAOYSA-N
ID: NDBLZJQWYISQDZ-UHFFFAOYSA-N
Comment: Energy0
Num peaks: 6
70.02874017 2.849552485
84.04439023 9.483266212
86.0600403 1.107741556
103.0389705 1.951471032
112.0393049 27.26992923
130.0498695 47.20744547

Name: +ve in-silico MS/MS by CFM-ID for NDBLZJQWYISQDZ-UHFFFAOYSA-N
ID: NDBLZJQWYISQDZ-UHFFFAOYSA-N
Comment: Energy1
Num peaks: 7
27.02292652 2.776759135
43.01784114 3.082583845
71.01275576 4.157567289
84.04439023 46.99290455
86.0600403 6.380031369
112.0393049 8.331773304
130.0498695 8.348873998

Name: +ve in-silico MS/MS by CFM-ID for NDBLZJQWYISQDZ-UHFFFAOYSA-N
ID: NDBLZJQWYISQDZ-UHFFFAOYSA-N
Comment: Energy2
Num peaks: 23
26.00252542 8.668041724
27.02292652 3.014676434
28.01817548 1.338482246
40.01817548 7.69914002
41.00219107 2.580692021
42.03382555 9.930167059
43.01784114 1.955263369
45.0334912 2.717038573
53.99744004 1.819657632
54.03382555 7.016781405
55.01784114 2.626841551
56.0130901 2.002814394
57.0334912 4.485921114
59.01275576 1.275137273
59.04914126 1.711792936
68.99710569 1.509350926
70.02874017 7.981119318
71.01275576 2.589367399
73.02840582 1.764894204
82.02874017 1.303257497
84.04439023 2.654024712
85.02840582 2.29098424
112.0393049 1.436671027

Name: +ve in-silico MS/MS by CFM-ID for IXEREHCKLGFNOE-UHFFFAOYSA-N
ID: IXEREHCKLGFNOE-UHFFFAOYSA-N
Comment: Energy0
Num peaks: 8
84.04439023 5.435073762
85.02840582 3.596372079
101.0709393 5.777324203
102.0549549 10.80854718
112.0393049 4.473392857
129.0658539 18.62228587
130.0498695 12.37965995
147.0764186 21.99609485

Name: +ve in-silico MS/MS by CFM-ID for IXEREHCKLGFNOE-UHFFFAOYSA-N
ID: IXEREHCKLGFNOE-UHFFFAOYSA-N
Comment: Energy1
Num peaks: 17
54.03382555 1.801865701
56.0130901 1.893439579
56.04947561 5.101179073
58.02874017 1.984121945
58.06512568 2.316365654
73.0396392 4.80763545
75.05528926 1.966536406
82.02874017 2.074470571
84.04439023 7.876045386
85.02840582 15.76794429
86.0600403 3.355619003
101.0709393 2.319696656
102.0549549 12.8968265
112.0393049 4.07810621
129.0658539 5.822910526
130.0498695 4.740433047
147.0764186 2.485536567

Name: +ve in-silico MS/MS by CFM-ID for IXEREHCKLGFNOE-UHFFFAOYSA-N
ID: IXEREHCKLGFNOE-UHFFFAOYSA-N
Comment: Energy2
Num peaks: 11
27.02292652 13.91691099
29.03857658 4.874597524
55.01784114 2.679608843
56.04947561 24.67945973
57.0334912 8.094073843
58.06512568 7.738359746
73.02840582 3.654293334
75.04405588 2.51327
84.04439023 8.906407833
86.0600403 2.441630916
101.0709393 2.336106313

Name: +ve in-silico MS/MS by CFM-ID for DVVATNQISMINCX-UHFFFAOYSA-N
ID: DVVATNQISMINCX-UHFFFAOYSA-N
Comment: Energy0
Num peaks: 6
81.06987671 2.813544965
83.08552677 2.16845865
95.08552677 4.858250925
97.10117684 2.264055925
107.0855268 16.124525
125.0960915 53.7852516

Name: +ve in-silico MS/MS by CFM-ID for DVVATNQISMINCX-UHFFFAOYSA-N
ID: DVVATNQISMINCX-UHFFFAOYSA-N
Comment: Energy1
Num peaks: 18
39.02292652 2.410507864
41.03857658 2.007470519
43.05422664 3.392671573
53.03857658 5.24942895
55.01784114 2.740366913
55.05422664 4.413515068
57.06987671 2.741505235
65.03857658 2.003932823
67.01784114 2.969522034
69.0334912 1.97522777
69.06987671 2.747423459
81.0334912 2.002128332
81.06987671 5.528658032
83.08552677 1.81228158
95.08552677 3.007676301
97.10117684 1.818663907
107.0855268 12.94511717
125.0960915 21.31406784

Name: +ve in-silico MS/MS by CFM-ID for DVVATNQISMINCX-UHFFFAOYSA-N
ID: DVVATNQISMINCX-UHFFFAOYSA-N
Comment: Energy2
Num peaks: 16
25.00727645 2.50370941
39.02292652 16.3269686
41.03857658 7.883894857
43.05422664 10.08380576
49.00727645 2.127848277
51.02292652 5.972446653
53.00219107 2.677051361
53.03857658 7.029804586
55.01784114 3.623775139
55.05422664 6.226232939
57.06987671 3.258839719
65.03857658 3.918618511
67.05422664 2.856019991
69.06987671 2.475437266
79.05422664 1.984270497
81.06987671 2.295040868

Name: +ve in-silico MS/MS by CFM-ID for RAIMYYDGRGZVJL-UHFFFAOYSA-N
ID: RAIMYYDGRGZVJL-UHFFFAOYSA-N
Comment: Energy0
Num peaks: 6
84.04439023 6.050579324
94.02874017 12.3814861
95.01275576 4.959604327
112.0393049 34.64361285
113.0233204 3.66564909
130.0498695 27.10577475

Name: +ve in-silico MS/MS by CFM-ID for RAIMYYDGRGZVJL-UHFFFAOYSA-N
ID: RAIMYYDGRGZVJL-UHFFFAOYSA-N
Comment: Energy1
Num peaks: 12
52.01817548 1.727398967
59.01275576 2.997544964
66.03382555 3.795835812
67.01784114 8.676778315
68.0130901 2.731797486
70.02874017 2.064345525
84.04439023 10.68444682
94.02874017 7.645293543
95.01275576 12.48177948
112.0393049 14.44789292
113.0233204 6.707919923
130.0498695 7.38688618

Name: +ve in-silico MS/MS by CFM-ID for RAIMYYDGRGZVJL-UHFFFAOYSA-N
ID: RAIMYYDGRGZVJL-UHFFFAOYSA-N
Comment: Energy2
Num peaks: 16
25.00727645 4.52733831
30.03382555 5.811265841
41.00219107 3.12643256
50.00252542 2.555789538
52.01817548 4.765298441
53.00219107 5.642518843
55.01784114 2.73030144
64.01817548 4.073382184
66.03382555 17.13110162
67.01784114 6.744837823
68.04947561 5.117878618
68.99710569 6.911202316
84.04439023 3.136834387
94.02874017 2.083783913
[truncated: 1,428,657 more chars]
