# Supplementary material for: Ion mobility collision cross-section atlas for known and unknown metabolite annotation in untargeted metabolomics
Source: Nat Commun. 2020 Aug 28;11:4334. doi: 10.1038/s41467-020-18171-8 (PMC7455731; doi:10.1038/s41467-020-18171-8)
Supplement: Supplementary file 8 — Supplementary Data 5 [file 41467_2020_18171_MOESM8_ESM.zip › 01_positive_mode/L0663/cfmid_result.txt]

1 0.33333333 TYJRXMZXDBSURR-UHFFFAOYSA-N O=CC1CC1C1=CC=CC=C1
2 0.33333333 BBXDYSHCNKJGJK-UHFFFAOYSA-N CC(=C)C1=CC=CC=C1C=O
3 0.33333333 UEZQGMIYAJPGEJ-UHFFFAOYSA-N O=CC(=C)c1ccc(cc1)C
4 0.33333333 IRWAASJGTLXGMV-UHFFFAOYSA-N CC(=C)C1=CC=C(C=O)C=C1
5 0.33333333 WHDMNKXXWZURFL-UHFFFAOYSA-N C1=CCC2C(=C1)C=CC1C2O1
6 0.33333333 JREKMQNEGCRTPI-UHFFFAOYSA-N C=CC1OC1C1=CC=CC=C1
7 0.33333333 BEKNOGMQVKBMQN-UHFFFAOYSA-N CC1CC2=CC=CC=C2C1=O
8 0.33333333 VLUMOWNVWOXZAU-UHFFFAOYSA-N O=CC(=Cc1ccccc1)C
9 0.33333333 KBHCTNGQJOEDDC-UHFFFAOYSA-N Cc1ccc2C(=O)CCc2c1
10 0.33333333 DOXALDISRDZGNV-UHFFFAOYSA-N O=C1CCc2c1c(C)ccc2
11 0.33333333 XTYBMJQHLYVUBK-UHFFFAOYSA-N COCC#CC1=CC=CC=C1
12 0.33333333 KOTCAHMHPWDPOG-UHFFFAOYSA-N C=CC(c1ccccc1)C=O
13 0.33333333 DLRAQVBYOAKOCP-UHFFFAOYSA-N C1OCC(=C1)C1=CC=CC=C1
14 0.33333333 LKNXCDZIIQHKHB-UHFFFAOYSA-N C1OC=CC1C1=CC=CC=C1
15 0.33333333 XCLGPYOXTPDFLR-UHFFFAOYSA-N O=CC(=C)c1cccc(c1)C
16 0.33333333 KJCFAQDTHMIAAN-UHFFFAOYSA-N CC(=C)C(=O)C1=CC=CC=C1
17 0.33333333 RAMTWFWSBOIROB-UHFFFAOYSA-N C=CC1(CO1)C1=CC=CC=C1
18 0.33333333 VLUMOWNVWOXZAU-CLFYSBASSA-N C\C(C=O)=C\C1=CC=CC=C1
19 0.33333333 ZWBOIOUXXAJRAU-UHFFFAOYSA-N c1ccc2c(c1)C1OC1CC2
20 0.33333333 DHNSDRAPEVOWJB-UHFFFAOYSA-N C=C(CC1=CC=CC=C1)C=O
21 0.33333333 ZMHYNTMDIRMAOG-UHFFFAOYSA-N O=CC(=C)c1ccccc1C
22 0.33333333 UGFBGVISNUHSIU-UHFFFAOYSA-N OC1C2CC2C2=CC=CC=C12
23 0.33333333 XHAPGEZVAJXCTL-UHFFFAOYSA-N COC1=CCC2=CC=CC=C12
24 0.33333333 NERZWZQNSRXDMH-UHFFFAOYSA-N CC12CC3=CC=CC=C3C1O2
25 0.33333333 ZHOXGILWMHZMGW-UHFFFAOYSA-N O=CCC=CC1=CC=CC=C1
26 0.33333333 FTDWPZACXQZNMS-UHFFFAOYSA-N CC1=CC(C)=C2C=COC2=C1
27 0.33333333 MLZRUSKIYQALJC-UHFFFAOYSA-N CC(=C)C1=CC=CC(C=O)=C1
28 0.33333333 HHHALOOHLFUWBT-UHFFFAOYSA-N [H]C12C3C=CC([H])(C=CC13)C2C=O
29 0.33333333 UBIAKEDDKXHXTB-UHFFFAOYSA-N [H]C12CC3([H])CC([H])(CC([H])(C1)C3=O)C2=O
30 0.30769231 BYWJFYMWAKEDNZ-UHFFFAOYSA-N CCCC#CC#CC=CC=O
31 0.30769231 BYWJFYMWAKEDNZ-CMDGGOBGSA-N CCCC#CC#CC=CC=O
32 0.28571429 BREUSQKDALZQGO-DTFLGMRGSA-N CC=CC=CC#CC=CC=O
33 0.25 IBHSROAJVVUWSC-UHFFFAOYSA-N OCCC#Cc1ccccc1
34 0.25 YYEROYLAYAVZNW-UHFFFAOYSA-N CC(C)(C(O)=O)C1=CC=CC=C1
35 0.25 OBKXEAXTFZPCHS-UHFFFAOYSA-N C1=CC=C(C=C1)CCCC(=O)O
36 0.25 OFJWFSNDPCAWDK-UHFFFAOYSA-N CCC(C(O)=O)C1=CC=CC=C1
37 0.25 FZTDYEUXQXNEER-UHFFFAOYSA-N C=CCC1=CC=CC=C1C=O
38 0.25 LDYGRLNSOKABMM-UHFFFAOYSA-N CC1=CC=C(CCC(O)=O)C=C1
39 0.25 TVZQDMRKJSXJPZ-UHFFFAOYSA-N OC1CC=Cc2c1cccc2
40 0.25 MCIIDRLDHRQKPH-QMMMGPOBSA-N [H][C@](C)(CC1=CC=CC=C1)C(O)=O
41 0.25 PYRBGJDVXRLOPF-UHFFFAOYSA-N O=CC(c1ccccc1)C(O)C
42 0.25 WLNLUFZWBZXINT-SNAWJCMRSA-N O=C\C=C\CC1=CC=CC=C1
43 0.25 DKOUYOVAEBQFHU-NSCUHMNNSA-N CC1=CC=C(\C=C\C=O)C=C1
44 0.25 XHLHPRDBBAGVEG-UHFFFAOYSA-N O=C1CCCc2ccccc12
45 0.25 GICPNGSGWMXDOA-UHFFFAOYSA-N C1CC2(OC12)C1=CC=CC=C1
46 0.25 KSLSOBUAIFEGLT-UHFFFAOYSA-N CC(O)(C#C)C1=CC=CC=C1
47 0.25 BSYHSYBKNKZGNL-UHFFFAOYSA-N CCC(OC=O)C1=CC=CC=C1
48 0.25 ZAUAFFKABKNGKX-UHFFFAOYSA-N O=CC=Cc1ccccc1C
49 0.25 SJLLZWMNPJCLBC-UHFFFAOYSA-N O=CC=Cc1cccc(c1)C
50 0.25 HNLKESVMOYTFEF-UHFFFAOYSA-N OC1=CC2C(C=C1)C=CC=C2
51 0.25 ZRKFSZMYFFNIHK-UHFFFAOYSA-N COCC1OC1C1=CC=CC=C1
52 0.25 PHBJUSIBFHGBPC-UHFFFAOYSA-N OCC1=CC2=CC=CC=C2C1
53 0.25 RUORWXQKVXTQJJ-UHFFFAOYSA-N Cc1cccc2C(=O)CCc12
54 0.25 DKOUYOVAEBQFHU-UHFFFAOYSA-N O=CC=Cc1ccc(cc1)C
55 0.25 ILDNZTRIVHPVAU-UHFFFAOYSA-N C=CC1OCC2=CC=CC=C12
56 0.25 AMHRXSOVSAQOKL-UHFFFAOYSA-N O=COCCCC1=CC=CC=C1
57 0.25 IJAXGELJFJEIDB-UHFFFAOYSA-N OCC1C=CC2=CC=CC=C12
58 0.25 PGHZLLOUKJNUCR-UHFFFAOYSA-N OC1=Cc2c(CC1)cccc2
59 0.25 CDIKGISJRLTLRA-UHFFFAOYSA-N CC1COC(O1)C1=CC=CC=C1
60 0.25 VDBSEYQHNLRFFP-UHFFFAOYSA-N OCCCCC#CC#CC#C
61 0.25 KBILEKAHWIGRSO-UHFFFAOYSA-N OC1C=Cc2c(C1)cccc2
62 0.25 BUHKAOPBZBSTSX-UHFFFAOYSA-N COC(C#C)C1=CC=CC=C1
63 0.25 WBUZTCYOCCUTDV-UHFFFAOYSA-N OC(CC#C)C1=CC=CC=C1
64 0.25 JYOZFNMFSVAZAW-UHFFFAOYSA-N CC(O)C#CC1=CC=CC=C1
65 0.25 RNUQWMWASITWLE-UHFFFAOYSA-N OC(=O)C1=CC=C2CC1C2(C)C
66 0.25 DBOXRDYLMJMQBB-UHFFFAOYSA-N Cc1ccc2CCC(=O)c2c1
67 0.25 QLOAMIGYZXLFKF-UHFFFAOYSA-N O=C1Cc2c(C1)cc(cc2)C
68 0.25 BIMZZJDNYSFXCL-UHFFFAOYSA-N O=C1Cc2c(C1)cccc2C
69 0.25 KESWHXSLZBSBCR-UHFFFAOYSA-N CC1=CC2=CC=CC=C2C1O
70 0.25 FCLCKEGCKMNYKQ-UHFFFAOYSA-N O=C1CCC2=C1C=CC=CC2
71 0.25 XSFQKMPZDLSJCA-UHFFFAOYSA-N O=C1C#CC=C(C=C1)C(C)C
72 0.25 CPCIDAWRJGYSGV-UHFFFAOYSA-N CCCC#CC#CC=CC(O)O
73 0.25 GVQQJHQHVBYOIE-UHFFFAOYSA-N C1CC=C2C(=C1)C=CC1C2O1
74 0.25 KMQJJAOZMONGLS-UHFFFAOYSA-N OC1CCc2c(C1O)cccc2
75 0.25 VWXVTHDQAOAENP-UHFFFAOYSA-N OC(=O)CCc1cccc(c1)C
76 0.25 FHKSNULDCNLXMA-UHFFFAOYSA-N OC(=O)C1=CCC2C=C1C2(C)C
77 0.25 YNGGRNROMJXLCP-UHFFFAOYSA-N O=Cc1ccc2CCCc2c1
78 0.25 ADMCJTXMFWBEBC-UHFFFAOYSA-N OCC(CC1=CC=CC=C1)C=O
79 0.25 KCKZIWSINLBROE-UHFFFAOYSA-N O=C1CCc2ccccc2C1
80 0.25 VWFSSXIIBGOKGR-UHFFFAOYSA-N Cc1cc(C)c2occc2c1
81 0.25 KUUQXWYXLRJNNG-UHFFFAOYSA-N C=CC1CC2=CC=CC=C2O1
82 0.25 WLNLUFZWBZXINT-UHFFFAOYSA-N O=CC=CCc1ccccc1
83 0.25 SMYKJEFTTNCUSN-UHFFFAOYSA-N O=CC1(CC1)C1=CC=CC=C1
84 0.25 MCIIDRLDHRQKPH-UHFFFAOYSA-N CC(CC1=CC=CC=C1)C(O)=O
85 0.25 VAZZQRFSDNZKPO-UHFFFAOYSA-N O=Cc1cccc2CCCc12
86 0.25 COHGKAMBYJGYOZ-UHFFFAOYSA-N O=CC1=CC(=CC=C1)C1CC1
87 0.25 FIXPWICXVSBDBW-UHFFFAOYSA-N O=C1C=CC=C(C#C1)C(C)C
88 0.25 VDEDAZUXCUEQHK-UHFFFAOYSA-N OC1C=CC2C(C1O)C=CC=C2
89 0.25 BJFZFQHWYGJPQD-UHFFFAOYSA-N O=C1CCC1C1=CC=CC=C1
90 0.25 MQSZOZMNAJHVML-UHFFFAOYSA-N CC(c1ccccc1)C#CO
91 0.25 JYOZFNMFSVAZAW-UHFFFAOYSA-N CC(O)C#CC1=CC=CC=C1
92 0.25 KXUDZZUURXIMDW-UHFFFAOYSA-N C(C#CC#CCCCCC)(=O)O
93 0.25 JYKWXFIXKOGKBV-UHFFFAOYSA-N OC1=CC=CC2C1C=CC=C2
94 0.25 GUNUOUOMYPMVSK-UHFFFAOYSA-N Oc1cccc2c1CCC=C2
95 0.25 JYOZFNMFSVAZAW-UHFFFAOYSA-N CC(O)C#CC1=CC=CC=C1
96 0.25 KUXQCQUICXOOFT-UHFFFAOYSA-N CC1=COC2=C1C=C(C)C=C2
97 0.25 KKHIFLYUSFQMDJ-UHFFFAOYSA-N OC1=CCCc2c1cccc2
98 0.25 TXEVNKJTSATRGP-UHFFFAOYSA-N CCC1OC(O)C2=CC=CC=C12
99 0.25 ALIXEBRSTHPYJK-UHFFFAOYSA-N O=C1CCC2=CC=CC=CC12
100 0.25 ZPDCIXBTPXVPIG-UHFFFAOYSA-N CC1(O)C=CC2=CC=CC=C12
101 0.25 NZKPJOBNZFODAQ-UHFFFAOYSA-N OC1C=CCC2=CC=CC=C12
102 0.25 BUSAGBBBLCNNEI-UHFFFAOYSA-N COC1=C(C1)C1=CC=CC=C1
103 0.25 BELMSLQEYXXRGC-UHFFFAOYSA-N CCC1=COC2=CC=CC=C12
104 0.25 ZAAGESUDJKMAAD-UHFFFAOYSA-N CC(=C=O)C1=CC=C(C)C=C1
105 0.25 WHGBNFULEZIUEW-UHFFFAOYSA-N CC1OC=CC2=CC=CC=C12
106 0.25 AAFRBPFPAYJCDK-UHFFFAOYSA-N COC1=CC=CC2=C1CC=C2
107 0.25 JIRKNEAMPYVPTD-UHFFFAOYSA-N OC(=O)CCc1ccccc1C
108 0.25 YELAAEXFTUBGOH-UHFFFAOYSA-N CC1=CC(=CC(C)=C1O)C#C
109 0.25 HDIJZFORGDBEKL-UHFFFAOYSA-N Cc1ccc(C(=O)O)c(C)c1C
110 0.25 KUEDNSFBFPTFIA-UHFFFAOYSA-N C=CCC1=CC(C=O)=CC=C1
111 0.25 HEUZFDDFOXBWAM-UHFFFAOYSA-N COC1=CC2=C(C=CC2)C=C1
112 0.25 UASMMGZSYVCUBZ-UHFFFAOYSA-N CC1=C(C=O)C=CC(C=C)=C1
113 0.25 LXHRCMUFNALUGM-UHFFFAOYSA-N OCC(C#C)C1=CC=CC=C1
114 0.25 FAGDVDBRSVITPP-UHFFFAOYSA-N OC1=CC=CC2=C1CCC2=C
115 0.25 KBQQUSKGZZYAJK-UHFFFAOYSA-N O=CC12C3C4CC5C3C1C5C24
116 0.25 LWHHDDZFBOKZDJ-UHFFFAOYSA-N CC1=CC(C)=C2C(=O)CC2=C1
117 0.25 VBZGCBZCEGCNPR-UHFFFAOYSA-N C=CCC1=CC=C(C=O)C=C1
118 0.25 NGMWPIVXBOIIKF-UHFFFAOYSA-N C1OC1C=CC1=CC=CC=C1
119 0.25 OAHLLHJOPUWLKW-UHFFFAOYSA-N OC1=CC=CC2=C1CC=CC2
120 0.25 MCMMLGNEUXFJPF-UHFFFAOYSA-N [H]C12C=CC([H])(C3C=CCC13)C2=O
121 0.25 DDQAPNMUTJESMI-UHFFFAOYSA-N CCC1=CC=C(C=C=O)C=C1
122 0.25 GFVFSRZJKWODDS-UHFFFAOYSA-N CCC(=C=O)C1=CC=CC=C1
123 0.25 KESWHXSLZBSBCR-UHFFFAOYSA-N CC1=CC2=CC=CC=C2C1O
124 0.25 FTCMTZXWNUAYHT-UHFFFAOYSA-N OC1CCC(O)C2=CC=CC=C12
125 0.25 FTCMTZXWNUAYHT-UHFFFAOYSA-N OC1CCC(O)C2=CC=CC=C12
126 0.25 OAHLLHJOPUWLKW-UHFFFAOYSA-N OC1=CC=CC2=C1CC=CC2
127 0.25 HRBWEKNHUNICAM-UHFFFAOYSA-N CC(=O)C1CC2=CC=CC=C12
128 0.25 VQIHEXZMNXLAFR-UHFFFAOYSA-N CC1=COC2=C1C=CC(C)=C2
129 0.25 QUJNFKZHJQYMOM-UHFFFAOYSA-N COC(C1CO1)C1=CC=CC=C1
130 0.25 USCIQHADNYEBHX-UHFFFAOYSA-N O=C1C=CC2C3CC(C=C3)C12
131 0.25 JKUYMLAKNNWKGZ-UHFFFAOYSA-N COc1ccc2CC=Cc2c1
132 0.25 BVQSFCUGCAZOJQ-UHFFFAOYSA-N O=C1CC(C1)C1=CC=CC=C1
133 0.24 GEQPCCDXROESON-UHFFFAOYSA-N OC(=O)C1CC1C1=CCCC=C1
134 0.24 ZLNAKHMOLAMYEE-UHFFFAOYSA-N OC(=O)C1CC1C1=CC=CCC1
135 0.24 VIVJHDGDCOQORO-UHFFFAOYSA-N CCCC(CC=O)SC
136 0.23076923 MJYSSWQJAPKUNM-UHFFFAOYSA-N CC(CSCCO)C=C
137 0.23076923 AOVYFOHSPNENRA-UHFFFAOYSA-N CCCC#CC#CC(=CCO)O
138 0.18181818 RMBSTTPFQYNZLR-UHFFFAOYSA-N O=CC1C=CC=CC=CC=C1
139 0.16666667 GABZMWUBFGPQPX-UHFFFAOYSA-N CC1=CC2=C(O1)C=CC(C)=C2
140 0.16666667 BBFNHPCLQITQGM-UHFFFAOYSA-N CC(O)C1OC1C1=CC=CC=C1
141 0.16666667 RWMGQGIAEZVPKY-UHFFFAOYSA-N OCC(=O)CCC1=CC=CC=C1
142 0.16666667 MUVVFSVVVHYLMQ-UHFFFAOYSA-N CC(=O)CC(O)C1=CC=CC=C1
143 0.16666667 ZGYVLTVJKZLTPQ-UHFFFAOYSA-N CC1=CC2=C(O1)C=C(C)C=C2
144 0.16666667 NYICIIFSBJOBKE-UHFFFAOYSA-N COC1=CC=C(C=CCO)C=C1
145 0.16666667 BWHOZHOGCMHOBV-UHFFFAOYSA-N CC(=O)C=CC1=CC=CC=C1
146 0.16666667 JAZZIHJCFPWOSV-LURJTMIESA-N C(CC([H])=[C@]=C([H])C#CC#C)CO
147 0.16666667 AACMXYCXYZGNBT-UHFFFAOYSA-N C[Si](C)(C)OCC1CO1
148 0.16666667 IBPZMCUEEMKHED-UHFFFAOYSA-N Oc1ccc2c(c1)C(O)CCC2
149 0.16666667 NNWYLBUHWMUBTG-UHFFFAOYSA-N OCC1=CCC2=CC=CC=C12
150 0.16666667 IPTBGLHPPBSVHE-UHFFFAOYSA-N O=CCOCCC1=CC=CC=C1
151 0.16666667 OCGGBKUCKYBJSC-UHFFFAOYSA-N OC(CC1=CC=CC=C1)C#C
152 0.16666667 YHHKOCQFUSUCCG-UHFFFAOYSA-N CC(CO)C(=O)C1=CC=CC=C1
153 0.16666667 CZUQVKFJAJAHGK-UHFFFAOYSA-N O=CC1=CC=C(C=C1)C1CC1
154 0.16666667 VRCCQSBEEFZOQS-UHFFFAOYSA-N C1=CC=C2C(C1)C=CC1C2O1
155 0.16666667 QTUANRNBNIECOH-UHFFFAOYSA-N Oc1ccc2c(c1)CCC=C2
156 0.16666667 HGBJCDNXNFHCNP-UHFFFAOYSA-N Oc1ccc2c(c1)C=CCC2
157 0.16666667 QBCUUJGHWFKMDC-SNVBAGLBSA-N CC(=O)C(O)Cc1ccccc1
158 0.16666667 IOWHBWAURDUJKJ-UHFFFAOYSA-N CC1=CC=C2OCCC(O)C2=C1
159 0.16666667 YVBDMJZONOJIPK-UHFFFAOYSA-N OC1CNC(CN1)C(=O)O
160 0.16666667 DYAOGZLLMZQVHY-XNWCZRBMSA-N CC=C(/C=O)c1ccccc1
161 0.16666667 BJCPJMNMGAFMFB-UHFFFAOYSA-N OC1CNCC(N1)C(=O)O
162 0.16666667 AXBFJBYBUMAYDP-UHFFFAOYSA-N CC(=O)COC1=CC=C(C)C=C1
163 0.16666667 SYVHKRUNHCMTTH-UHFFFAOYSA-N CCCC#CC=CCO
164 0.16666667 XVTQSYKCADSUHN-SSDOTTSWSA-N CC1CC(=O)c2ccccc12
165 0.16666667 WLZOPMPOGRQZCJ-UHFFFAOYSA-N C=CC1=C2CCOC2=CC=C1
166 0.16666667 IUNWTCPCTMAPEZ-UHFFFAOYSA-N COC1=CC(=CC#C1)CC=C
167 0.16666667 ONZYQGMNWZGRPO-VHYPUYLQSA-N CC=CC#CC#CC=CCO
168 0.16666667 HDXVSRDSYNPSAE-UHFFFAOYSA-N CC(=O)C1=CC=C(C=C)C=C1
169 0.16666667 WPTWOMTZGUIVFZ-UHFFFAOYSA-N Cc1cc2occc2cc1C
170 0.16666667 ONZYQGMNWZGRPO-FUOWLQLWSA-N CC=C/C#CC#CC=C/CO
171 0.16666667 RTLAJYPVXKNGFV-UHFFFAOYSA-N COC1=CC=CC=C1C#CC
172 0.16666667 CNZOHTSVEWWHRI-UHFFFAOYSA-N COC1=CC=CC(C=C=C)=C1
173 0.16666667 WQMKMOVWAJSEFA-UHFFFAOYSA-N C1OC(C=C1)C1=CC=CC=C1
174 0.16666667 BICFOGDDVXBEJA-UHFFFAOYSA-N Cc1ccc2occc2c1C
175 0.16666667 QMJCETNNCZBLGE-UHFFFAOYSA-N CSCCCCCC=O
176 0.16666667 KRDLIBVAEMSINL-UHFFFAOYSA-N CC=CC1=CC#CC(=C1)OC
177 0.16666667 HDNBKTWQBJJYPD-UHFFFAOYSA-N CC1=CC(CC(O)=O)=CC(C)=C1
178 0.16666667 QNRVVPCYHOFMFO-UHFFFAOYSA-N CC1=CC=C(C=C1)C(O)C#C
179 0.16666667 KZVQCNDPDHJRDG-UHFFFAOYSA-N OC1CC(CC=C1)C=C
180 0.16666667 MHHUUPYWCAKNBW-UHFFFAOYSA-N CSCC(=O)C(C)(C)C
181 0.16666667 JATZIVXAKLPRSK-UHFFFAOYSA-N C#COCCc1ccccc1
182 0.16666667 DYAOGZLLMZQVHY-UHFFFAOYSA-N CC=C(C=O)c1ccccc1
183 0.16666667 CMZUPPWOTAZLEZ-UHFFFAOYSA-N CC(=O)COC1=CC=CC(C)=C1
184 0.16666667 ONZYQGMNWZGRPO-UHFFFAOYSA-N CC=CC#CC#CC=CCO
185 0.16666667 YGUJJONWSYYYRX-UHFFFAOYSA-N CC1=CC=C(OCC#C)C=C1
186 0.16666667 MMWYBIRSJAKXRS-UHFFFAOYSA-N CC(=O)C=CC1=CCC(C=C1)O
187 0.16666667 IFLOYODPYGARDU-UHFFFAOYSA-N CC(=C)C1=CC=C(CC1)C(=O)O
188 0.16666667 QVJGHZTXDKQLRT-UHFFFAOYSA-N COC1=CC=C(C=C1)C#CC
189 0.16666667 SSZACLYPEFCREM-UHFFFAOYSA-N C(C1OCCO1)C1=CC=CC=C1
190 0.16666667 KCLQOCORZSWYQC-UHFFFAOYSA-N CC(C)(C)SCCC=O
191 0.16666667 YHHKOCQFUSUCCG-UHFFFAOYSA-N CC(CO)C(=O)C1=CC=CC=C1
192 0.16666667 QENJZWZWAWWESF-UHFFFAOYSA-N Cc1cc(C)c(cc1C)C(=O)O
193 0.16666667 LGJMYGMNWHYGCB-UHFFFAOYSA-N CN1C(O)C(O)N(C)C1=O
194 0.16666667 BJKMPNLQUAQDTO-UHFFFAOYSA-N OC1CCC(O1)C1=CC=CC=C1
195 0.16666667 JAZZIHJCFPWOSV-ZCFIWIBFSA-N OCCCC=C=CC#CC#C
196 0.16666667 ONZYQGMNWZGRPO-BVCYWKNDSA-N CC=CC#CC#CC=C/CO
197 0.16666667 NNASJWMPVKLDID-UHFFFAOYSA-N OCC(c1ccc(cc1)C=O)C
198 0.16666667 ONZYQGMNWZGRPO-MIZUJWOHSA-N CC=C/C#CC#CC=CCO
199 0.16666667 PTVNMTAUAGZCGN-YUMQZZPRSA-N CC1C2CC=C(C)C2=COC1=O
200 0.16666667 OTTPBKINJOYJGW-UHFFFAOYSA-N CC1=C(C)C=C(CC(O)=O)C=C1
201 0.16666667 NYICIIFSBJOBKE-IHWYPQMZSA-N COc1ccc(C=C/CO)cc1
202 0.16666667 XCPOOOWWRLQSDS-UHFFFAOYSA-N CCCC#CC#CCCC(=O)O
203 0.16666667 GBMVLGTXGKHYSC-UHFFFAOYSA-N CC#CC#CC#CCCCO
204 0.16666667 CMRSAXKMZYZULD-MRVPVSSYSA-N CC1(C)OC(=O)C2=CC=CCC12
205 0.16666667 VFWWHPHTDJPSRP-UHFFFAOYSA-N COC1=CC=C(C=C=C)C=C1
206 0.16666667 PTVNMTAUAGZCGN-UHFFFAOYSA-N CC1C2CC=C(C)C2=COC1=O
207 0.16666667 ONCDBGYWOJAOOW-UHFFFAOYSA-N CC(c1ccccc1)OC#C
208 0.16666667 WVJOGYWFVNTSAU-UHFFFAOYSA-N OCN1CCN(CO)C1=O
209 0.16666667 ONJIKYLMISRJNS-UHFFFAOYSA-N C=CC1(O)CCC=CC1
210 0.16666667 QUMXDOLUJCHOAY-QMMMGPOBSA-N CC(OC(=O)C)c1ccccc1
211 0.16666667 JRUKSSBDIZXQDX-UHFFFAOYSA-N Cc1ccc(C)c(C(=O)O)c1C
212 0.16666667 GSQPELZRDBGGHB-UHFFFAOYSA-N CC1=CC(O)C2=CC=CC=C12
213 0.16666667 CZGOOINDASMGQI-UHFFFAOYSA-N Oc1cccc2c1C=CCC2
214 0.16666667 XVTQSYKCADSUHN-UHFFFAOYSA-N CC1CC(=O)C2=CC=CC=C12
215 0.16666667 WYAFQPYCJBLWAS-UHFFFAOYSA-N Cc1cccc(c1)OCC1CO1
216 0.16666667 CUFXMPWHOWYNSO-UHFFFAOYSA-N Cc1ccc(cc1)OCC1OC1
217 0.16666667 GCZNMCLRWMSTKN-UHFFFAOYSA-N CSC1CCCCC1O
218 0.16666667 CVTRRYVALLYFFO-UHFFFAOYSA-N CC1=CC(OCC#C)=CC=C1
219 0.16666667 WIVMOHUVHFHFLN-UHFFFAOYSA-N OC(C=C)C(O)C1=CC=CC=C1
220 0.16666667 PAQVEXAFKDWGOT-UHFFFAOYSA-N C#CCOCC1=CC=CC=C1
221 0.16666667 MWBXCWLRASBZFB-UHFFFAOYSA-N CC1=CC(C)=C(CC(O)=O)C=C1
222 0.16666667 PNLYHRVCRQRMBU-UHFFFAOYSA-N O=CCCc1ccc(cc1C)O
223 0.16666667 XYBMDMJEJFCMFT-UHFFFAOYSA-N [H]C12CCC([H])(CC1)C1OC21
224 0.16666667 RLPCSMSHLXZWNJ-UHFFFAOYSA-N OC1CCC2=C(O)C=CC=C2C1
225 0.16666667 LXZMKGWDPDBHSO-UHFFFAOYSA-N CC(=O)C(CO)C1=CC=CC=C1
226 0.16666667 VFAXRGMYEDYTFF-UHFFFAOYSA-N OC12CCC1C1=CC=CC=C21
227 0.16666667 CKMXAIVXVKGGFM-UHFFFAOYSA-N CC(C)C1=CC=C(C=C1)C(=O)O
228 0.16666667 XHCPTPNCDKFRPZ-UHFFFAOYSA-N CC1=CC=C(C=C1)C(=O)C=C
229 0.16666667 HVCIHTJTCNLLNU-UHFFFAOYSA-N OC1CC(O)C2=CC=CC=C2C1
230 0.16666667 DOKKMIWZEWHPCC-UHFFFAOYSA-N CC12C=CCC=C1C=CC2=O
231 0.16666667 QUKFBWXZBMVDOE-UHFFFAOYSA-N C[Si](C)(C)OCCC=O
232 0.16666667 AYFBSBRAARJRRH-UHFFFAOYSA-N CCOC1OCC2=CC=CC=C12
233 0.16666667 JCSJECFXHPZAOC-UHFFFAOYSA-N CC1=CC2=C(OCC=C2)C=C1
234 0.16666667 OWBVULKHVZHYPN-UHFFFAOYSA-N CC1=CC(=CC(C)=C1C)C(O)=O
235 0.16666667 DWRLHBLXCMOJGI-UHFFFAOYSA-N CC1=C2OCC(C)(O)C2=CC=C1
236 0.16666667 RCUMJJBGXUQSOF-UHFFFAOYSA-N O=Cc1ccc(cc1)C(O)(C)C
237 0.16666667 BTYLJLLMYNHHNC-UHFFFAOYSA-N CCC(=O)C(O)C1=CC=CC=C1
238 0.16666667 HECXYCFCJJDAKA-UHFFFAOYSA-N CSCC(C)(O)CC=C
239 0.16666667 PNTUBIZURYUWAW-UHFFFAOYSA-N CC(O[Si](C)(C)C)C=O
240 0.16666667 KJHYAEZMOHLVCH-UHFFFAOYSA-N CCc1cc2c(o1)cccc2
241 0.16666667 IOWHBWAURDUJKJ-UHFFFAOYSA-N CC1=CC=C2OCCC(O)C2=C1
242 0.16666667 WXTMTYQHGXKNTN-UHFFFAOYSA-N CC(C)(O)C1=CC(=O)C=CC=C1
243 0.16666667 OCIGNFUSKHCDHV-UHFFFAOYSA-N CC(C)(O)C#CCC=C
244 0.16666667 WLNDDIWESXCXHM-UHFFFAOYSA-N C1COC(CO1)C1=CC=CC=C1
245 0.16666667 MDHYEMXUFSJLGV-UHFFFAOYSA-N CC(=O)OCCC1=CC=CC=C1
246 0.16666667 BQQYWSCMHJRHQG-UHFFFAOYSA-N [H]C12CC([H])(C=C1)C1C2C(C)OC1=O
247 0.16666667 GADSJKKDLMALGL-UHFFFAOYSA-N CCCC1=CC=CC=C1C(O)=O
248 0.16666667 ASAVHSGFIJMWIC-UHFFFAOYSA-N OC1CC(CO1)C1=CC=CC=C1
249 0.16666667 TVMQAEKMPVGLHB-UHFFFAOYSA-N OCC(O)(C=C)C1=CC=CC=C1
250 0.16666667 UFUDXCGHSORSER-UHFFFAOYSA-N C=CCC1=CC=CC=CC1=O
251 0.16666667 PRERQKVRYGLSIP-UHFFFAOYSA-N OC1=CC=CC=C1CCC#C
252 0.16666667 ZEOWDTZITGQRJG-UHFFFAOYSA-N CC1=C2OCC=CC2=CC=C1
253 0.16666667 YNICCNLMTJDKOS-UHFFFAOYSA-N OC1=CC=C(CCOC=C)C=C1
254 0.16666667 NYGGUFDJFMUHFM-UHFFFAOYSA-N COC1=CC=CC=C1CC#C
255 0.16666667 ATZHGRNFEFVDDJ-UHFFFAOYSA-N CCCC1=CC=C(C=C1)C(O)=O
256 0.16666667 IETBNYUYILAKFK-UHFFFAOYSA-N COC1=CC(C)=C(C=C1)C#C
257 0.16666667 ZZEWMYILWXCRHZ-UHFFFAOYSA-N CC(CC(O)=O)C1=CC=CC=C1
258 0.16666667 YTZYREKPCQTYTM-UHFFFAOYSA-N [H]C12CCC(O)(CC1)C=C2
259 0.16666667 RASSCMVYTLTTPK-UHFFFAOYSA-N CC1=CC=C(C=C1)C#CCO
260 0.16666667 BWHOZHOGCMHOBV-BQYQJAHWSA-N CC(=O)\C=C\C1=CC=CC=C1
261 0.16666667 MMEXIIGRXCODNK-UHFFFAOYSA-N CC1=CC=CC(C)=C1CC(O)=O
262 0.16666667 MDFSDDCPPNQIFV-UHFFFAOYSA-N OCC1(COC1)C1=CC=CC=C1
263 0.16666667 HTXZJLGNYGRBSL-UHFFFAOYSA-N CSC1CCC(O)CC1
264 0.16666667 SLDXQJKDITYTDE-UHFFFAOYSA-N OC1=CC2=C(CC=CC2)C=C1
265 0.16666667 GAJXHYVWKPJQDT-UHFFFAOYSA-N CC1(CO)CC2=CC=CC=C2O1
266 0.16666667 QJQZNDZQEKDZNA-UHFFFAOYSA-N CC(=O)CC1=CC=C(CO)C=C1
267 0.16666667 WFIWAAWXIAUFAF-UHFFFAOYSA-N CCC1=CC=CC2=C1OC=C2
268 0.16666667 AMPNBNGNPLXMOP-UHFFFAOYSA-N CC1=C(C)C(CC(O)=O)=CC=C1
269 0.16666667 FGIFCISWGMVHHV-UHFFFAOYSA-N COC1(COC1)C1=CC=CC=C1
270 0.16666667 QJUMJSPDFJGXMZ-UHFFFAOYSA-N CC(CCO)(C=C)C#C
271 0.16666667 DYAOGZLLMZQVHY-MBXJOHMKSA-N C\C=C(\C=O)C1=CC=CC=C1
272 0.16666667 LGJMYGMNWHYGCB-UHFFFAOYSA-N CN1C(O)C(O)N(C)C1=O
273 0.16666667 WZDCUQWLWJAKFH-UHFFFAOYSA-N CC(=C)C1=CCC(=CC1)C(=O)O
274 0.16666667 QBCUUJGHWFKMDC-UHFFFAOYSA-N CC(=O)C(O)CC1=CC=CC=C1
275 0.16666667 FASFJYKNLHYSLA-UHFFFAOYSA-N [H]C12CC([H])(C=C1)C1CC(=O)OCC21
276 0.16666667 SYKRJDYATXQKGB-UHFFFAOYSA-N CCC(=O)C1=CC=CC=C1CO
277 0.16666667 NYICIIFSBJOBKE-NSCUHMNNSA-N COC1=CC=C(\C=C\CO)C=C1
278 0.16666667 RUSCTNYOPQOXDJ-UHFFFAOYSA-N CC1=CC(CC(O)=O)=C(C)C=C1
279 0.16666667 QMBLXRHXCGJOGU-UHFFFAOYSA-N CCC1=CC=C(CC(O)=O)C=C1
280 0.16666667 UQXQLQXBGCSDAT-UHFFFAOYSA-N OC(=O)C1CC1C1CC=CC=C1
281 0.16666667 QUMXDOLUJCHOAY-UHFFFAOYSA-N CC(OC(C)=O)C1=CC=CC=C1
282 0.16666667 YGBXXWTZWLALGR-UHFFFAOYSA-N CC1=C(C)C2=CC=CC=C2O1
283 0.16666667 MHMZZIWBLDQCIN-UHFFFAOYSA-N CC1(C)OCOC2=CC=CC=C12
284 0.16666667 CPFOFARBXQUBMY-UHFFFAOYSA-N CC1C#Cc2c(C1)occ2C
285 0.16666667 IEARORYJISZKGK-UHFFFAOYSA-N O=CC=C(c1ccccc1)C
286 0.16666667 QVSRWXFOZLIWJS-UHFFFAOYSA-N CCC(=O)O[Si](C)(C)C
287 0.16666667 ZRTWVYJNKXXDDT-UHFFFAOYSA-N CC1CCC2=C(C)C(=O)OC2=C1
288 0.16666667 KYCJPMMFWPHVRX-UHFFFAOYSA-N CC1=C2C(O)CCOC2=CC=C1
289 0.16666667 DHANVOSHQILVNQ-UHFFFAOYSA-N CSC(C)(C)CC(C)=O
290 0.16666667 CWGGQEPRMAPJCA-UHFFFAOYSA-N CC(O)C=C=CC(C)=C
291 0.16666667 LQBDTJNMPJUAAJ-UHFFFAOYSA-N CC(C)=C=C1CC1CO
292 0.16666667 QRQZYWXCCOWFJR-UHFFFAOYSA-N OC1=CC(C=C)=C(C=C)C=C1
293 0.16666667 JEGFJPIEPWLJJM-UHFFFAOYSA-N CCC(=O)SC(C)(C)C
294 0.16666667 QPBJXWYXPAYROT-UHFFFAOYSA-N CC1(O)COC2=CC=CC=C2C1
295 0.16666667 LMJIECGJNREYCB-UHFFFAOYSA-N C#CCCOC1=CC=CC=C1
296 0.16666667 MFODADGKZFEGFO-UHFFFAOYSA-N CCC(O)C=C(C)C#C
297 0.16666667 QLPWKFDWRWFFDJ-UHFFFAOYSA-N CC#CC(C)=CCCO
298 0.16666667 PFXVPEGRXODMIQ-UHFFFAOYSA-N [H]C1=C([H])C2=C(C([H])=C([H])C(=C2O1)C([H])([H])[H])C([H])([H])[H]
299 0.16666667 MDFSDDCPPNQIFV-UHFFFAOYSA-N OCC1(COC1)C1=CC=CC=C1
300 0.16666667 NNWYLBUHWMUBTG-UHFFFAOYSA-N OCC1=CCC2=CC=CC=C12
301 0.16666667 DDCHXICIPBSSAX-UHFFFAOYSA-N COC1=CC=C2C(O)CCC2=C1
302 0.16666667 XVTQSYKCADSUHN-UHFFFAOYSA-N CC1CC(=O)C2=CC=CC=C12
303 0.16666667 WPNYTQHRCHESCN-UHFFFAOYSA-N CC1=CC(=CC=C1)C(=O)C=C
304 0.16666667 XKXIPCZUMROHPC-UHFFFAOYSA-N COC1COC1C1=CC=CC=C1
305 0.16666667 XKXIPCZUMROHPC-UHFFFAOYSA-N COC1COC1C1=CC=CC=C1
306 0.16666667 RTGGRRAFZPRKEI-UHFFFAOYSA-N COC1=CC=CC=C1C=C=C
307 0.16666667 QHOCAOFCHVFIHX-UHFFFAOYSA-N C1CC(C1)C1=CCCO1
308 0.16666667 HXXJUMQRVNQWSF-UHFFFAOYSA-N C1CC=CC2=CC=CC=C2O1
309 0.16666667 YTZYREKPCQTYTM-UHFFFAOYSA-N [H]C12CCC(O)(CC1)C=C2
310 0.16666667 VEPYQCZRVLNDBC-UHFFFAOYSA-N [H]C12CCC([H])(CC1)C(=O)C2
311 0.16666667 QONAILJQVLUDCB-UHFFFAOYSA-N COC=C=CC1=CC=CC=C1
312 0.16666667 PQAXKDDXTKILER-UHFFFAOYSA-N CC(O)(CC1=CC=CC=C1)C=O
313 0.16666667 FUJZJBCWPIOHHN-UHFFFAOYSA-N CC=CC(=O)C1=CC=CC=C1
314 0.16666667 RCJRILMVFLGCJY-UHFFFAOYSA-N C1CC(OCO1)C1=CC=CC=C1
315 0.16666667 GZGSEMRMKBBQGA-UHFFFAOYSA-N OC1=C(C=C)C=C(C=C)C=C1
316 0.16666667 TXZMVBJSLYBOMN-UHFFFAOYSA-N CC(=O)OC[Si](C)(C)C
317 0.16666667 DENMIBABNWPFEG-UHFFFAOYSA-N C=CC1=CC=C(C=C1)C1CO1
318 0.16666667 GEAOLCXZTOZSHC-UHFFFAOYSA-N CC(C=O)C(O)C1=CC=CC=C1
319 0.16666667 KDYOFXPLHVSIHS-UHFFFAOYSA-N CC(C(O)=O)C1=CC=C(C)C=C1
320 0.16666667 PSQVRPSVCYLDTE-UHFFFAOYSA-N OC(=O)C=CC1CC2CC1C=C2
321 0.16666667 ZUGZGQZJVSELKS-UHFFFAOYSA-N CC(O)C(=O)C1=CC=C(C)C=C1
322 0.16666667 KEXYAVHJBNJUCG-UHFFFAOYSA-N OC1CC2CCC1C=C2
323 0.16666667 PJRHFTYXYCVOSJ-UHFFFAOYSA-N O=C(C1CC1)C1=CC=CC=C1
324 0.16666667 ISBXAXQCXXKEHA-UHFFFAOYSA-N CC(O)CC#CC(C)=C
325 0.16666667 WJPISYUIIFJNPA-UHFFFAOYSA-N CC1=CC(C)=C(C)C(=C1)C(O)=O
326 0.16666667 FEZMTSUOSTXNBJ-UHFFFAOYSA-N C=C(c1ccccc1)C(=O)C
327 0.16666667 YFGONIAVNGIUBY-UHFFFAOYSA-N C1C=CC=C2C=C3OC3CC12
328 0.16666667 FUJZJBCWPIOHHN-UHFFFAOYSA-N CC=CC(=O)C1=CC=CC=C1
329 0.16666667 UVHDKEBYNUALRW-UHFFFAOYSA-N C=CC1=CC(=CC=C1)C1CO1
330 0.16666667 DHTGPMXCRKCPTP-UHFFFAOYSA-N OC1CC2=CC=CC=C2CC1O
331 0.16666667 NZDBSGOLYGQFCN-UHFFFAOYSA-N CC(=O)C1=CC=CC=C1C=C
332 0.16666667 PTUXNCQDACBMKP-UHFFFAOYSA-N C=CC(=O)CC1=CC=CC=C1
333 0.16666667 GOGHYNNGBSYHIP-UHFFFAOYSA-N CC(C1CC=CC=C1)O
334 0.16666667 MKARJBDVTHBYRH-UHFFFAOYSA-N CC1(O)CC2=CC=CC=C2C1O
335 0.16666667 ZXCJUHWLCBNLOX-UHFFFAOYSA-N CC1(CO)OC1C1=CC=CC=C1
336 0.16666667 WQTNGCZMPUCIEX-UHFFFAOYSA-N CO[Si](C)(CC=C)OC
337 0.16666667 NIKBSMYNKTUHIF-VOTSOKGWSA-N [H]\C(C(O)CO)=C(\[H])C1=CC=CC=C1
338 0.16666667 RAGVOZLLZGAOEV-BQYQJAHWSA-N [H]\C(=C(\[H])C1=CC=CC=C1)C(O)=C
339 0.16666667 DLYVSJDCQZVKMD-UHFFFAOYSA-N CC(C)C1=CC(=CC=C1)C(O)=O
340 0.16666667 XMLYCEVDHLAQEL-UHFFFAOYSA-N CC(C)(O)C(=O)C1=CC=CC=C1
341 0.16 QUTRYMHYEIGSRX-UHFFFAOYSA-N CCCCSCCC=O
342 0.16 NDPRBSPQDCHFRG-UHFFFAOYSA-N O=CCNC(C(=O)O)CN
343 0.16 OHPXXHZUQCZVHC-UHFFFAOYSA-N CCCCSC(C)C=O
344 0.16 FOOYOLJJLOKDPB-UHFFFAOYSA-N CC(=O)NC(=O)C(N)CO
345 0.16 SJLBIPLIGYWGJV-UHFFFAOYSA-N O=NN(CCCC(=O)O)C
346 0.16 KZRIHNJNVJAILT-UHFFFAOYSA-N CC(=C)C1C(O)C=CC(=O)C1=C
347 0.16 UXQSQHKMWIGWER-UHFFFAOYSA-N CC(=O)C=CC1=CC=C(CC1)O
348 0.16 ZRVIKNOBHVPYAM-UHFFFAOYSA-N OCCN(CC(O)CO)N=O
349 0.15384615 ZIRUVVYZSHKYCQ-PBKGFPTLSA-N CC=CC#CC#CC(O)CCO
350 0.15384615 IBRPHLYAQJSPHP-UHFFFAOYSA-N CCC(=O)C#CC#CCCCO
351 0.15384615 YQJTVQUVTCIFDD-UHFFFAOYSA-N CC(=C)CCSCCO
352 0.15384615 QHKZTHGUDZNKEB-XADBCAIWSA-N CC=C/C#CCC1CCC(=O)O1
353 0.15384615 IIZFSNCPYXUIHC-UHFFFAOYSA-N CC(C)=CCSCCO
354 0.15384615 RMKHJJOBUPEHPB-UHFFFAOYSA-N O=CC(CC(C(=O)N)N)O
355 0.14814815 NXZQLRDBZJJVLU-UHFFFAOYSA-N COC(=O)CCN(C)N=O
356 0.14814815 YKRWSOZJQPJEQL-UHFFFAOYSA-N OCCCCSCCCO
357 0.14814815 RVQZOYUIOREKAB-UHFFFAOYSA-N CCC(C)(C)SCC=O
358 0.14814815 ICNCGIHNXMNQTN-UHFFFAOYSA-N O=CCNCC(C(=O)O)N
359 0.14285714 YSPAKPPINKSOKX-BYPYZUCNSA-N CC(=O)NCC(N)C(=O)O
360 0.14285714 UFAMKVNXXZQVNE-UHFFFAOYSA-N COC(=O)CCNC(=O)N
361 0.14285714 VOONDAZISKQGNR-YCRREMRBSA-N CC(=C/CCc1cocc1)C=O
362 0.14285714 ZEUDPRQNRPXDCM-UHFFFAOYSA-N CCCC1CCOCS1
363 0.14285714 CETANBPPPSSDTB-UHFFFAOYSA-N CC#CCC1CCC(=O)CC1=O
364 0.13793103 XYXXXZADOFJTJT-UHFFFAOYSA-N CC(=O)C=CC=C(C)C=CC=O
365 0.13333333 WZHIGSFMGXIGLB-UHFFFAOYSA-N CNC(=O)ON=C(C)OC
366 0.13333333 AMQCWFKKFGSNNA-UHFFFAOYSA-N CCCCC1=CC(=O)C=CC1=O
367 0.12903226 OVSAGODVOBBJNP-UHFFFAOYSA-N O=CCC(=C)C=CC=C(C=O)C
368 0.125 PPJGVKZRXCHMCC-UHFFFAOYSA-N O=CC=C(C=CC=C(C=O)C)C
369 0.125 PPJGVKZRXCHMCC-LNFQZQFXSA-N C/C(=C\C=O)/C=C/C=C(\C)/C=O
370 0.095238095 KIOXQCAVQTVNCR-UHFFFAOYSA-N O=C1C2C3C4C5CC(C24)C1C35
371 0.086956522 LGIUJDXRMYAWEG-UHFFFAOYSA-N [H]C12C3C=CC([H])(CC1=O)C=CC23
372 0.083333333 BCJZMUJMZXIZNH-UHFFFAOYSA-N OCC1C=CC=C(C1)C
373 0.083333333 PDKRMMRIOJGASD-UHFFFAOYSA-N NCC(CC(=O)C(=O)N)O
374 0.083333333 VQVHCAXHYBLRIF-UHFFFAOYSA-N NC(=O)C(C(C(=O)O)N)C
375 0.083333333 UKORGFFQSKBOFY-UHFFFAOYSA-N CC(C1C=CC2=CC1OC2=O)C
376 0.083333333 FOJHWRWBCJHEBS-NSCUHMNNSA-N CC(/C=C/c1ccc(cc1)O)O
377 0.083333333 OKBTVIWUMAERGS-UHFFFAOYSA-N C#COCCCC=CC
378 0.083333333 YRDPOYBMRPUYCO-UHFFFAOYSA-N O=CC1=CC2C(C=C1)(O2)C(C)C
379 0.083333333 ZZTJHTZIOJAHTJ-UHFFFAOYSA-N CCC1=CC(CC=C1)O
380 0.083333333 OCMAMJALARSQKS-UHFFFAOYSA-N [H]C12CCC([H])(C=C1)C2CO
381 0.083333333 VLLJERSADGPZIC-UHFFFAOYSA-N CCC1=CC=CCC1O
382 0.083333333 VDQFWSAIURVIGH-UHFFFAOYSA-N OCC(C(=O)N)NC(=O)C
383 0.083333333 YFHVPIIQKCJXMO-UHFFFAOYSA-N CCC(=O)OC1=CC=C(C)C=C1
384 0.083333333 NMGSFECKPNMYIV-UHFFFAOYSA-N OCC1C=CC=CC1C
385 0.083333333 SMQXTIIJOWFIHJ-UHFFFAOYSA-N CCOC(=C)C=CC=C
386 0.083333333 BHPBVFHKMPSKEM-UHFFFAOYSA-N CC1CC=C2C1C(=O)OC=C2C
387 0.083333333 VHLUNSBTHSVOHL-UHFFFAOYSA-N CCC=CC#COCC
388 0.083333333 YHMRKVGUSQWDGZ-UHFFFAOYSA-N CC(=O)COCC1=CC=CC=C1
389 0.083333333 VYAMLSCELQQRAE-UHFFFAOYSA-N CN(C(=O)CN)CC(=O)O
390 0.083333333 REIWGROCLVHIAA-UHFFFAOYSA-N O=C1CC2C#CC(O1)(C2(C)C)C
391 0.083333333 RZEDGWVRBWPBGQ-UHFFFAOYSA-N CC(=C)C1=CC(=O)C2(C(C1)O2)C
392 0.083333333 FFFIRKXTFQCCKJ-UHFFFAOYSA-N OC(=O)c1c(C)cc(cc1C)C
393 0.083333333 TXYWGKPTJLYTSI-UHFFFAOYSA-N CCC(=O)c1ccc(cc1C)O
394 0.083333333 ADTNKEULTSFHKS-UHFFFAOYSA-N CCC(=O)c1ccc(c(c1)C)O
395 0.083333333 ZJVAWPKTWVFKHG-UHFFFAOYSA-N CCC(=O)c1ccc(cc1)OC
396 0.083333333 SJZSEHKYVTZQSS-UHFFFAOYSA-N CC(=C)C#CC(C)(C)O
397 0.083333333 CZFQFAIGELEUMS-UHFFFAOYSA-N C=CC1CC=CCC1O
398 0.083333333 OJZWTYXMABCBFG-UHFFFAOYSA-N OC1CCCOC2=CC=CC=C12
399 0.083333333 QQBMHOMBYVWDHU-UHFFFAOYSA-N CC(C)C1CC1(F)C(O)=O
400 0.083333333 YTQBUVQTOHRRRL-UHFFFAOYSA-N C=CC1COCC=CC1
401 0.083333333 NIVIFVHOXNCROW-UHFFFAOYSA-N NC1COC(C1N)C(=O)O
402 0.083333333 IJMRUQUMPHQEMR-UHFFFAOYSA-N OC1C=CC2=C(C1O)C=CCC2
403 0.083333333 PWYBDOBMZNHXDC-UHFFFAOYSA-N OC1C=CC2=C(C1O)CCC=C2
404 0.083333333 JNEUADVYZPCHCR-UHFFFAOYSA-N [H]C12CCC3([H])C([H])(C1)C(=C)C(=O)OC23[H]
405 0.083333333 MYIDTCFDQGAVFL-UHFFFAOYSA-N OC1CCCc2c1cccc2O
406 0.083333333 RUPMSBPCFQDMAY-UHFFFAOYSA-N COc1ccc(cc1)C(C=C)O
407 0.083333333 ZCEXPYYTONOLNB-UHFFFAOYSA-N COc1ccc(cc1)CC(=C)O
408 0.083333333 JPPJZPAXBUUSKB-UHFFFAOYSA-N OCOc1ccc(cc1)CC=C
409 0.083333333 IVSHBCMTAKLBIE-UHFFFAOYSA-N NC(=O)NC(CO)(CO)CO
410 0.083333333 JBZKUMYCNPNIJF-UHFFFAOYSA-N COC(C(C)=O)C1=CC=CC=C1
411 0.083333333 QSFVWIHVZNPWID-UHFFFAOYSA-N O=C1CCC2C3CCC(=O)C3C12
412 0.083333333 AWTKFTNNPQGGLX-UHFFFAOYSA-N COC(=O)CC1=CC=CC(C)=C1
413 0.083333333 BLEMRRXGTKTJGT-UHFFFAOYSA-N COC(=O)CC1=CC=CC=C1C
414 0.083333333 HVTJTPGLVGKGRS-UHFFFAOYSA-N CC(=O)CC=C=C(C)C
415 0.083333333 KDKPWVNOVWYVHU-UHFFFAOYSA-N CCC1OC(=O)NC1=O
416 0.083333333 HEIAGRNVOHGGKA-UHFFFAOYSA-N CC1=CC2=CC=CC=C2CO1
417 0.083333333 PQHIJMWKRKSDNQ-UHFFFAOYSA-N C1C=COC1C1=CC=CC=C1
418 0.083333333 ANSYAMHYCYOWAW-UHFFFAOYSA-N O=CCCOCC1=CC=CC=C1
419 0.083333333 NMGALRPUJDUYEO-UHFFFAOYSA-N CCCCOC(=O)C(F)=C
420 0.083333333 MZBFZHPHBGPWDT-UHFFFAOYSA-N COCCC(=O)C1=CC=CC=C1
421 0.083333333 FJUPUBXRHPSANV-UHFFFAOYSA-N OCCCC(=O)C1=CC=CC=C1
422 0.083333333 AVQPWRZDVLERPS-UHFFFAOYSA-N COC(=C)C1=CC=C(OC)C=C1
423 0.083333333 PQHIJMWKRKSDNQ-UHFFFAOYSA-N C1C=COC1C1=CC=CC=C1
424 0.083333333 NFBVHCPRWIEACF-UHFFFAOYSA-N OC1(CC#C)CCCC1
425 0.083333333 KPHYQWGKSTZREA-UHFFFAOYSA-N OC(=O)C1(F)CCCCC1
426 0.083333333 LRRGYHJHSLSATF-UHFFFAOYSA-N CC(OCC1=CC=CC=C1)C=O
427 0.083333333 WJMVPTHPBIDWHB-UHFFFAOYSA-N O=CC=C1CCCCC1
428 0.083333333 LRRGYHJHSLSATF-UHFFFAOYSA-N CC(OCC1=CC=CC=C1)C=O
429 0.083333333 YMNIXHJCEMKHML-UHFFFAOYSA-N OCC1=CC=CC=C1OCC=C
430 0.083333333 QKYJXFWNIYQOJZ-UHFFFAOYSA-N CC(=O)C#CC(C)(C)C
431 0.083333333 PJJHPSIXXKLXQZ-UHFFFAOYSA-N O=C=C1CCCCCC1
432 0.083333333 KMFBMUWZGGIREA-UHFFFAOYSA-N OCC1=CC=C(CC#C)C=C1
433 0.083333333 XPSGIRHXVDIZJN-UHFFFAOYSA-N COC1=CC=CC(CCC=O)=C1
434 0.083333333 SKVLAYXNJMOXCS-UHFFFAOYSA-N C=C1CCC2=CC=CC=C2O1
435 0.083333333 ALFPDALHWCBVGH-UHFFFAOYSA-N CC(=O)CCOC1=CC=CC=C1
436 0.083333333 FAQNQIFTCFKDIK-UHFFFAOYSA-N OCC1=C(O)C=C2CCCC2=C1
437 0.083333333 PJNMCGWKYLOSEE-UHFFFAOYSA-N CCC(OC1=CC=CC=C1)C=O
438 0.083333333 VYQFJGZTBGKQAV-UHFFFAOYSA-N OCC(O)C(=C)C1=CC=CC=C1
439 0.083333333 SBTKGYVVXLMMQE-UHFFFAOYSA-N CCCCC1=COC=C1
440 0.083333333 PJOUFZLECMLIAX-UHFFFAOYSA-N CCCCSCC1CO1
441 0.083333333 RGKYCLBOOIINGW-UHFFFAOYSA-N COC1=CC=C(C=C1)C1(O)CC1
442 0.083333333 WCEOHHDJNYHYCM-UHFFFAOYSA-N CC(=C)C1OC1[N+]([O-])=O
443 0.083333333 BEHLGJFNKOWHDR-UHFFFAOYSA-N CC1=C(C)C=C2C(COC2=O)C1
444 0.083333333 VNZVYTZXNHZUDQ-UHFFFAOYSA-N CC1=C(C)CC2=C(COC2=O)C1
445 0.083333333 NRUKNRPYMNPMRU-UHFFFAOYSA-N OC1CNNC(C1)C(O)=O
446 0.083333333 DMZBUTOTDGCRRB-UHFFFAOYSA-N CCOC1=CC=CC=C1C#C
447 0.083333333 LMINVPVFKAFJAZ-UHFFFAOYSA-N C=COCCOC1=CC=CC=C1
448 0.083333333 YVJTWYSELDKYAJ-FNORWQNLSA-N OCCCC#CC#CC=CCO
449 0.083333333 DIZVAYGKXSYCSO-UHFFFAOYSA-N CC(=O)C1(C)CCC=C1
450 0.083333333 JQDSHMKTGWQGHB-UHFFFAOYSA-N C1OCC2CC=CCC12
451 0.083333333 HHFFAROITIODMI-UHFFFAOYSA-N C=CC(=C)OC1=CC=CC=C1
452 0.083333333 CLOGCPPDCZMWGQ-UHFFFAOYSA-N COc1ccc(cc1)CC1OC1
453 0.083333333 AWFKWSSQKRKAER-UHFFFAOYSA-N COc1ccc(cc1)OCC=C
454 0.083333333 FRGNOZUOTHMJSC-UHFFFAOYSA-N CCOC1=CC=C(C=C1)C#C
455 0.083333333 FRDDASHJNYOMRX-UHFFFAOYSA-N [H]C12CC3C(=O)C(=O)C([H])(C1)CC3([H])C2
456 0.083333333 KQOQNRDQTCYFBO-UHFFFAOYSA-N CC1=CC(=C2C(C1=O)C2(C)C)O
457 0.083333333 NWDDTMPWTLSMBS-UHFFFAOYSA-N CC(O)C1=CC=C(C=C1)C(C)=O
458 0.083333333 ZETAGARONYFXRI-UHFFFAOYSA-N CC(C)C1OC2=CC=CC=C2O1
459 0.083333333 OIDXUJYURMOPIR-UHFFFAOYSA-N C=CCCC(=O)C1CC1
460 0.083333333 JVBRPAMIBZCVLM-UHFFFAOYSA-N CC(C)=CC(=O)C(C)=C
461 0.083333333 JRZAUZYHLVJFRY-UHFFFAOYSA-N OCC1CC=C(C=C1)C
462 0.083333333 IBWFPYRVHYLXEU-UHFFFAOYSA-N CC(=O)C(C)(O)C1=CC=CC=C1
463 0.083333333 CXISPYVYMQWFLE-UHFFFAOYSA-N CC(N)C(=O)NCC(O)=O
464 0.083333333 XAALFPYPZYYTIZ-UHFFFAOYSA-N CC(=C)C(=O)CCC=C
465 0.083333333 FWJVGWSHHYKZAW-UHFFFAOYSA-N C=COC1CCCC=C1
466 0.083333333 KGNWOIOTHSSWGW-UHFFFAOYSA-N C=C1CCOC2=CC=CC=C12
467 0.083333333 RPUSRLKKXPQSGP-UHFFFAOYSA-N COC(=O)CCC1=CC=CC=C1
468 0.083333333 PWRQANNOJCCIKZ-UHFFFAOYSA-N OC1CCCC1CC#C
469 0.083333333 OGPQLRAVDCGWTM-UHFFFAOYSA-N CC1=C2C=CC=CC2=C(C)O1
470 0.083333333 VHOMAPWVLKRQAZ-UHFFFAOYSA-N CCC(=O)OCC1=CC=CC=C1
471 0.083333333 NRHUEFBICWXOAK-UHFFFAOYSA-N C[Si]1(C)CC(O)C(O)C1
472 0.083333333 LUMNWCHHXDUKFI-UHFFFAOYSA-N OCC1CC2CC1C=C2
473 0.083333333 YDGXOVRNIKDKFX-UHFFFAOYSA-N OCCCC1=CC=C(C=O)C=C1
474 0.083333333 ONLHWMINGXYNCJ-UHFFFAOYSA-N CC(C)OC1=CC=CC=CC1=O
475 0.083333333 VULYFFDLODTKJS-UHFFFAOYSA-N [H]C12OC([H])(CC1C(C)=C)C(=O)C=C2
476 0.083333333 AOZVJGLLGNFMLC-UHFFFAOYSA-N CC1(C)OC1CCC#C
477 0.083333333 AXPQTJKGOOOSJN-UHFFFAOYSA-N CC(=C)C(O)CCC#C
478 0.083333333 YVUNGIIMKKKSRX-UHFFFAOYSA-N CCC1=CCC(C=C1)O
479 0.083333333 RTTJIKVYGZYNBW-UHFFFAOYSA-N CCCN(CC(O)=O)N=O
480 0.083333333 LWRKMRFJEUFXIB-YTXTXJHMSA-N CC\C=C\C=C\C(C)=O
481 0.083333333 HTGMLRPUGQRWDI-UHFFFAOYSA-N C1OCC2C=CCCC12
482 0.083333333 BQQUFAMSJAKLNB-UHFFFAOYSA-N C1C2OC2C2C3CC(C4OC34)C12
483 0.083333333 DULCUDSUACXJJC-UHFFFAOYSA-N CCOC(=O)CC1=CC=CC=C1
484 0.083333333 PKMIXYGYBWHTOP-UHFFFAOYSA-N CC(C)=C1C=CC2C(C12)C(O)=O
485 0.083333333 OWCQVYQHUWHKBK-UHFFFAOYSA-N OC1CCC(C=C)C=C1
486 0.083333333 ADFQGXKQAIVGOB-UHFFFAOYSA-N CO[Si]1(CCCC1)OC
487 0.083333333 WFWKNGZODAOLEO-UHFFFAOYSA-N COC1=CC=C(CC(C)=O)C=C1
488 0.083333333 UWFUGWLDYGFHFU-UHFFFAOYSA-N [H]C12CC([H])(C=C1)C1C(O)C3OC3C21
489 0.083333333 LEDDGPDZNVLLII-UHFFFAOYSA-N O=C(CC1CC1)C1CC1
490 0.083333333 NJGBTKGETPDVIK-UHFFFAOYSA-N CC(=O)CCC1=CC=C(O)C=C1
491 0.083333333 YUWWNQUBHDXKMT-UHFFFAOYSA-N COC1=CC=C(C=C1)C1OC1C
492 0.083333333 VJKHTMGYHCBXHV-UHFFFAOYSA-N CCCCC#CC(C)=O
493 0.083333333 AKGAHYLJHAOPKQ-UHFFFAOYSA-N CCCCCC(=O)SC
494 0.083333333 DGJWYZDKPGMUIA-UHFFFAOYSA-N CC(=C)C1COCC1=C
495 0.083333333 JOCKEOCKSBOIQA-UHFFFAOYSA-N CSC(=O)CCC(C)C
496 0.083333333 NSMMECWJXPVFEZ-UHFFFAOYSA-N CSC(C)C1CCCO1
497 0.083333333 SGQXQKMSXUGTJE-UHFFFAOYSA-N CC(=O)CC1=CC(C)=C(O)C=C1
498 0.083333333 BIJADPWLNLPOTN-UHFFFAOYSA-N CC(=O)CCC(F)C(C)=O
499 0.083333333 VPZXBVLAVMBEQI-UHFFFAOYSA-N CC(C(=O)O)/N=C(/CN)\O
500 0.083333333 GKJHQLTUEGQHOI-UHFFFAOYSA-N CC(C)N(CC(O)=O)N=O
501 0.083333333 IFQQEYGCLOEBKX-UHFFFAOYSA-N CC(O)C(=C=C)C(C)=C
502 0.083333333 XJBQHGGFOBLJDF-UHFFFAOYSA-N OCC1OC1Cc1ccccc1
503 0.083333333 BSOCTMPUYNUTHH-UHFFFAOYSA-N O=C1OC(=O)C(C1)(C)N
504 0.083333333 WDCUPFMSLUIQBH-UHFFFAOYSA-N CC(=O)OCC1=CC=C(C)C=C1
505 0.083333333 BKKDUUVBVHYZFA-UHFFFAOYSA-N CC(=O)OCC1=CC=CC=C1C
506 0.083333333 INKNSUJYCYQECI-UHFFFAOYSA-N CC1=CC2=C(OC(C)(C)O2)C=C1
507 0.083333333 WFGYHDUDDGCXIV-UHFFFAOYSA-N CC(=O)C=CC1CCC1
508 0.083333333 BNMSWYFTVSETMF-UHFFFAOYSA-N COC1=CC2=C(COCC2)C=C1
509 0.083333333 QPTQLFCBVFKFLY-UHFFFAOYSA-N CC(=O)OCC1=CC=CC(C)=C1
510 0.083333333 TZXYTIQWQPOFFZ-UHFFFAOYSA-N CN(CCOC=C)[N+]([O-])=O
511 0.083333333 IGVPBCZDHMIOJH-UHFFFAOYSA-N CCCC(=O)OC1=CC=CC=C1
512 0.083333333 JYJFNDQBESEHJQ-UHFFFAOYSA-N CC1(C)OC(=O)N=C1O
513 0.083333333 HDURLXYBKGWETC-UHFFFAOYSA-N CC(=O)C1=C(C)CCC1
514 0.083333333 KIHNJYKHOGMNJL-UHFFFAOYSA-N CC1=CC=C(OCCC=O)C=C1
515 0.083333333 NQRJDLYDCJCKPJ-UHFFFAOYSA-N CCC(=O)C1=C(C)C=CC=C1O
516 0.083333333 FYTGFRPBOAQIFT-UHFFFAOYSA-N CC(C)=CC(=O)C1CC1
517 0.083333333 RZVMKODKSWFMQZ-UHFFFAOYSA-N CC1(C)COC(OC1)(C#C)C#C
518 0.083333333 CPNBPOUCDZVVSQ-UHFFFAOYSA-N CC1(OCCO1)C(=O)NN
519 0.083333333 SBABCWSGUZFAAS-UHFFFAOYSA-N CN(C)N1[SiH2]CC[SiH2]1
520 0.083333333 XDTREEQQVCXUEZ-UHFFFAOYSA-N CCOC1=CCC=CC1
521 0.083333333 RTYRAGNYEHJQPY-UHFFFAOYSA-N CC(C)(C)C1=COC=C1
522 0.083333333 XCXFXAGXNTXUPU-UHFFFAOYSA-N CC(=O)CCC1=CC(O)=CC=C1
523 0.083333333 QTYQYLNRQRCGBU-UHFFFAOYSA-N CC(=O)C=C1C=C(C)OC(C)=C1
524 0.083333333 HGCJVWXNIFEGPN-UHFFFAOYSA-N CC(CC1=CC(O)=CC=C1)C=O
525 0.083333333 YYRHKGUSBRUPHT-UHFFFAOYSA-N CC(O)C1=CC=CC(=C1)C(C)=O
526 0.083333333 JNOAQHZAVMFEAN-UHFFFAOYSA-N CC(CC1=CC=C(O)C=C1)C=O
527 0.083333333 QXPXILGITKUCLM-UHFFFAOYSA-N OCC(CO)=CC1=CC=CC=C1
528 0.083333333 IEWGXMUOZXDXNF-VMPITWQZSA-N [H]\C(=C(\C)CO)C1=CC(O)=CC=C1
529 0.083333333 HMHFBHCGBVCOME-SOFGYWHQSA-N [H]\C(=C(\C)CO)C1=CC=C(O)C=C1
530 0.083333333 WEJSEEHJVFVLMH-UHFFFAOYSA-N CC1(C)OC2=CC=CC=C2C1O
531 0.083333333 UZSVAWMSQIHCTO-UHFFFAOYSA-N CCO[Si]1(C)CCCO1
532 0.083333333 DZPDOAFKQJUEGY-SOFGYWHQSA-N [H]\C(=C(\C)CO)C1=CC=CC=C1O
533 0.083333333 XEHCRPMUQCZPMX-AATRIKPKSA-N [H]\C(C(C)O)=C(\[H])C1=CC(O)=CC=C1
534 0.083333333 ZOXCMZXXNOSBHU-UHFFFAOYSA-N COC1=CC=C(CCC=O)C=C1
535 0.083333333 HTGIYTJIJNBMHL-UHFFFAOYSA-N C(CC=C=CC#CC#CC)O
536 0.083333333 VPZXBVLAVMBEQI-GSVOUGTGSA-N CC(NC(=O)CN)C(=O)O
537 0.083333333 NSTVHFOHEYKXRQ-UHFFFAOYSA-N [H]C12CCC(CO)(C1)C=C2
538 0.083333333 PNMPXCFXKFRAMN-UHFFFAOYSA-N OCC=CC#CC#CCC(O)C
539 0.083333333 BGQBONSBNSNYIO-UHFFFAOYSA-N CC(C)(C)C1=CC=CO1
540 0.083333333 DKDVWLPJGPVVIG-UHFFFAOYSA-N OC(=O)CC(C(=O)N)(N)C
541 0.083333333 FADYOAZZVDDMCU-UHFFFAOYSA-N CC1CC(C)(C)SCO1
542 0.083333333 WAMKWBHYPYBEJY-UHFFFAOYSA-N CC1=C(C)C(=O)C(C)=C(C)C1=O
543 0.083333333 YVJTWYSELDKYAJ-ALCCZGGFSA-N OCCCC#CC#CC=C/CO
544 0.083333333 UDGLAQDRKQGIKX-UHFFFAOYSA-N CC#CC(=O)C(C)(C)C
545 0.083333333 OSBQPBCXXYIHQF-UHFFFAOYSA-N CC(=O)NC(=O)C(C)=O
546 0.083333333 IQKMIEVCPXGAPB-UHFFFAOYSA-N COC1=C(CC=O)C=C(C)C=C1
547 0.083333333 LRRGYHJHSLSATF-UHFFFAOYSA-N CC(OCC1=CC=CC=C1)C=O
548 0.083333333 LSZMXZKYYCESMC-UHFFFAOYSA-N CC1COC2=CC=CC=C2OC1
549 0.083333333 RKPASTROKHQZES-UHFFFAOYSA-N CC1(C)CCCS(=O)C1
550 0.083333333 HDFBJKQLTDPAGW-UHFFFAOYSA-N CC1(C)CCS(=O)CC1
551 0.083333333 NMUVKWGLYGWFCC-UHFFFAOYSA-N O=C1CCC(=O)C2CC=CCC12
552 0.083333333 IIGUXNQRQSATOU-UHFFFAOYSA-N CCOC(=O)CN(C)N=O
553 0.083333333 FQPWZNFAKNQLON-ZCFIWIBFSA-N CC1CCC=C1C(=O)C
554 0.083333333 WSJNYOVBJSOQST-UHFFFAOYSA-N CCOC(=O)c1cccc(C)c1
555 0.083333333 BNDBUPLDEBQGOR-UHFFFAOYSA-N CC(=O)Cc1cc(C)ccc1O
556 0.083333333 HPYDFZWTWADNGO-UHFFFAOYSA-N OC1NCCNC1C(=O)O
557 0.083333333 UCTTZJJWPVESSH-UHFFFAOYSA-N CC=C(c1ccc(cc1)OC)O
558 0.083333333 UHYDBQWEEKMNJG-UHFFFAOYSA-N COc1ccc(cc1)C=C(O)C
559 0.083333333 HAOCOEDZAZUQHN-UHFFFAOYSA-N OCCOC1=CC=CC=C1C=C
560 0.083333333 FITVIRNXNULDIF-UHFFFAOYSA-N OCOc1ccc(cc1)C=CC
561 0.083333333 YFWVGNUKWYHJNQ-UHFFFAOYSA-N C1OCC11CCC=CC1
562 0.083333333 QASXOBYXEGLENV-UHFFFAOYSA-N CC(=C)C(=O)OCCCF
563 0.083333333 QGBPTYVAIGFIPL-UHFFFAOYSA-N CC1(C)C(C(O)=O)C11C=CC=C1
564 0.083333333 LUCZWZLUXRQKTQ-UHFFFAOYSA-N CC(=O)N1CC1C(O)=O
565 0.083333333 IUYKIVNLDUNOSW-NSCUHMNNSA-N COCC=Cc1ccc(O)cc1
566 0.083333333 JHHXPQAUADQJBQ-UHFFFAOYSA-N CC1(C)C=CC=C(C=C1)C(=O)O
567 0.083333333 NIOSHQZHBSRBRU-UHFFFAOYSA-N CN(C)C(=O)NCC(O)=O
568 0.083333333 WZFMBOJMKSQRJZ-UHFFFAOYSA-N OCC1=CC(OCC=C)=CC=C1
569 0.083333333 AGTWWFRYYPHKBO-UHFFFAOYSA-N COC1=C(C)C=C(C=C1)C#C
570 0.083333333 QKBHIPBLLBTRRO-UHFFFAOYSA-N CC=CC12C=CC(=CC2O1)OC
571 0.083333333 NRUKNRPYMNPMRU-IMJSIDKUSA-N OC1CNNC(C1)C(=O)O
572 0.083333333 YXXJNKRNPOLIKE-UHFFFAOYSA-N CC(=O)CCc1ccccc1O
573 0.083333333 SBOSLJVYJPZJNH-UHFFFAOYSA-N CC(=O)Oc1cc(C)ccc1C
574 0.083333333 RUPMSBPCFQDMAY-JTQLQIEISA-N COc1ccc(cc1)C(O)C=C
575 0.083333333 XYRQKOIGTLRXEH-UHFFFAOYSA-N OCC1=CC=C(CCC=O)C=C1
576 0.083333333 CYGUEIIEWSTZIJ-UHFFFAOYSA-N C1CC2(C1)CCC=CO2
577 0.083333333 IJKVVTPIUSNVHQ-UHFFFAOYSA-N CC12CCC(=O)C1=CC(=O)CC2
578 0.083333333 OLYQLJAWKGLSCK-UHFFFAOYSA-N NCCNC(C(=O)O)C=O
579 0.083333333 BKYLGDUWVLMQHW-UHFFFAOYSA-N Cc1ccc(C(=C)CO)c(O)c1
580 0.083333333 YMVHUJBBLWVKFU-UHFFFAOYSA-N CC(=C)C1C(=C)C(O)C=CC1=O
581 0.083333333 QNYBOILAKBSWFG-UHFFFAOYSA-N C(OCc1ccccc1)C1CO1
582 0.083333333 UAVQOWDVESHAOW-UHFFFAOYSA-N CN(N=O)C(C)(C)C(O)=O
583 0.083333333 SIPVZYQEWVPOCL-VIFPVBQESA-N CC1=CC(=O)C(CC1)C(=C)C=O
584 0.083333333 PVPIRYFVDRVHKQ-UHFFFAOYSA-N OCC1=CC(OC2CC2)=CC=C1
585 0.083333333 NWPWRAWAUYIELB-UHFFFAOYSA-N CCOC(=O)C1=CC=C(C)C=C1
586 0.083333333 SPTCEKBRHJNUOD-UHFFFAOYSA-N OCC(O)C(O)C(O)CN=N
587 0.083333333 RCPCGEDAYIQXSB-UHFFFAOYSA-N CC(B(O)O)C(O)(CO)CO
588 0.083333333 JYVRGXIYJXJIBY-UHFFFAOYSA-N COC1=CCCCC=C1
589 0.083333333 BYTQFBGUBVPDSQ-UHFFFAOYSA-N CC1=C(CCO)CC=C1
590 0.083333333 SQLVCYUAUHRKRF-UHFFFAOYSA-N CC=CC(=O)C1=C(C)OC(C)=C1
591 0.083333333 VRFBJELXDAETHX-UHFFFAOYSA-N CC(=C)C1=C(O)C=CC(C1=C)O
592 0.083333333 HTSHVQFXOQRAQC-UHFFFAOYSA-N CC12CCC(=O)C=C1C=CC2O
593 0.083333333 IUOZKYGJZXZGTH-UHFFFAOYSA-N O=C1CCCC(=O)C2=CCCC12
594 0.083333333 IJLJJAHRFJVXPZ-IBCQBUCCSA-N CC1=C[C@@H]2[C@@H]3C[C@H]1OC(=O)[C@]23C
595 0.083333333 SOCXRUSHQPBORV-UHFFFAOYSA-N CC(=C)C(C)=C=CCO
596 0.083333333 LWRKMRFJEUFXIB-UHFFFAOYSA-N CCC=CC=CC(=O)C
597 0.083333333 ANSYAMHYCYOWAW-UHFFFAOYSA-N O=CCCOCC1=CC=CC=C1
598 0.083333333 JHUXMERIEDUVKH-UHFFFAOYSA-N COC(=C)OCC1=CC=CC=C1
599 0.083333333 ZALWPGMCEPAOFB-UHFFFAOYSA-N COCOC(=C)C1=CC=CC=C1
600 0.083333333 KXMUGEJXADNXJP-UHFFFAOYSA-N CCC(=O)C=CC(C)=C
601 0.083333333 JPGHJNLVENVWGL-UHFFFAOYSA-N COC(=O)C(F)=CC(C)C
602 0.083333333 NUVCRNFERWWSQN-UHFFFAOYSA-N CCOC(=O)C1C2C=CC=CC12
603 0.083333333 UHUIGQPIQSZMCC-UHFFFAOYSA-N CC(CCC#C)=CCO
604 0.083333333 BYCHQHDJBCVLGT-JTQLQIEISA-N OC[C@H](O)c1cccc(C=C)c1
605 0.083333333 IPMSJWIHXFUJJP-UHFFFAOYSA-N CCC(C)C=C(F)C(O)=O
606 0.083333333 UPDSWAQIQZFOLF-UHFFFAOYSA-N OCC1COC2=CC=CC=C2C1
607 0.083333333 MNXUJKOKYJNQPH-UHFFFAOYSA-N CC#CC=CCCCO
608 0.083333333 YVJTWYSELDKYAJ-UHFFFAOYSA-N OCCCC#CC#CC=CCO
609 0.083333333 JSDKXFJLIMCEKT-UHFFFAOYSA-N C#CCOCC=CCOCC#C
610 0.083333333 BWVHRHNRHJKPAH-UHFFFAOYSA-N CCC(=O)OC1=CC=CC(C)=C1
611 0.083333333 YOHHLBCJOVYRCM-UHFFFAOYSA-N OC1NCCC1(N)C(=O)O
612 0.083333333 QEOFHCXHQCCXDS-UHFFFAOYSA-N [H]C12OC([H])(C=C1)C1=C2CC=CC1
613 0.083333333 FUDPGOFQWDTGGA-UHFFFAOYSA-N OC1CNCC1(N)C(=O)O
614 0.083333333 YKKFIYZSUXOGQA-UHFFFAOYSA-N OC1NCC(C1)(N)C(=O)O
615 0.083333333 CLLAEQBTPCCTBI-UHFFFAOYSA-N CC=CC(C)=CC(C)=O
616 0.083333333 FXWAAWHDZRKKNY-UHFFFAOYSA-N [H]C12C3CC([H])(CC13)C2CO
617 0.083333333 XVUXWYXCYRVQNB-UHFFFAOYSA-N O=C(OCC#C)C1CCC=CC1
618 0.083333333 IPZDEYMAJJUUFQ-UHFFFAOYSA-N [H]C12CC3([H])C1COCC3C2
619 0.083333333 NRHUEFBICWXOAK-UHFFFAOYSA-N C[Si]1(C)CC(O)C(O)C1
620 0.083333333 IMUUVEYQQSFWFY-UHFFFAOYSA-N CC(C)(O)C#CC#CC1(C)CO1
621 0.083333333 ANMYMLIUCWWISO-UHFFFAOYSA-N CCc1ccc(OC(=O)C)cc1
622 0.083333333 NRUKNRPYMNPMRU-QWWZWVQMSA-N OC1CNNC(C1)C(=O)O
623 0.083333333 MNISGVQGXVZWPO-UHFFFAOYSA-N COC=C1CCCC=C1
624 0.083333333 HTGMLRPUGQRWDI-UHFFFAOYSA-N C1OCC2C=CCCC12
625 0.083333333 OUQGGBHFVUPMAA-UHFFFAOYSA-N ONC1(CNCC1)C(=O)O
626 0.083333333 OKTOUATWHWQKCO-UHFFFAOYSA-N CC1(C)OC1(O)C1=CC=CC=C1
627 0.083333333 RGKYCLBOOIINGW-UHFFFAOYSA-N COC1=CC=C(C=C1)C1(O)CC1
628 0.083333333 VVKQAGZCZXGKQI-UHFFFAOYSA-N C1CCOC2=CC=CC=C2OC1
629 0.083333333 SKEMPVVEIYABJS-UHFFFAOYSA-N CCN(N=O)C(C)C(O)=O
630 0.083333333 OTHCIGKQBMKICB-UHFFFAOYSA-N OCC(O)COCCC[SiH3]
631 0.083333333 BDRDXXDADCHOEU-UHFFFAOYSA-N CC(=O)OC1=CC=CC(C)=C1C
632 0.083333333 LUMNWCHHXDUKFI-UHFFFAOYSA-N OCC1CC2CC1C=C2
633 0.083333333 LFFJNPSTVBKEDH-UHFFFAOYSA-N CCC(=C)C=CC(C)=O
634 0.083333333 LMDLWAMFKVPVGE-UHFFFAOYSA-N CC(CCO)C=CC#C
635 0.083333333 VHNACUCPVOOYLE-UHFFFAOYSA-N CC1=CC=C(C(O)=C1)C1(C)CO1
636 0.083333333 UDTZHDZEUHPZKW-UHFFFAOYSA-N CCCCCS(=O)C=C
637 0.083333333 WDEJRANFEKJNKD-UHFFFAOYSA-N O=CCC(C(=O)O)(CN)N
638 0.083333333 BGEGDUICDPKDJN-UHFFFAOYSA-N CC1(CC=O)CCC=C1
639 0.083333333 QUZWZGSTHKXCCG-UHFFFAOYSA-N CC1(CC=O)CC=CC1
640 0.083333333 LSAGWGNECLEVPE-UHFFFAOYSA-N COC(=O)CC1=CC=C(C)C=C1
641 0.083333333 BQGRTPMHZOKLOA-UHFFFAOYSA-N CC(C=O)=C(C)C1CC1
642 0.083333333 PANTZYOHHOISGK-UHFFFAOYSA-N CCOC=C1CCC=C1
643 0.083333333 IBWFPYRVHYLXEU-UHFFFAOYSA-N CC(=O)C(C)(O)C1=CC=CC=C1
644 0.083333333 XACJBJLKXOXKSY-UHFFFAOYSA-N COC=C1CCC=CC1
645 0.083333333 XZDCGONRANCJLK-UHFFFAOYSA-N OC1CCC(CC1)C#C
646 0.083333333 YUWWNQUBHDXKMT-OIBJUYFYSA-N COc1ccc(cc1)C2OC2C
647 0.083333333 PIZOACXKIKXRDJ-UHFFFAOYSA-N CC(C)C(=O)OC1=CC=CC=C1
648 0.083333333 CGRFTVFWSJEHCI-UHFFFAOYSA-N CCCCC(=O)SCC
649 0.083333333 OAEFEXQCZOXPCP-UHFFFAOYSA-N CC(=C)C=COCC=C
650 0.083333333 NONFLFDSOSZQHR-UHFFFAOYSA-N C[Si](C)(C)CCC(O)=O
651 0.083333333 BMRWHRGUBKVOQW-UHFFFAOYSA-N CC(CC[N+]([O-])=O)C(N)=O
652 0.083333333 OWCQVYQHUWHKBK-UHFFFAOYSA-N OC1CCC(C=C)C=C1
653 0.083333333 VZVJTTKQWKCXCG-UHFFFAOYSA-N CC(C)(C)SC=CCO
654 0.083333333 HJSLCZBFYMLENL-UHFFFAOYSA-N CCC(C=O)=CC(C)=C
655 0.083333333 BZQBWKXXDWGKAL-UHFFFAOYSA-N OCCC(CC=C)=C=C
656 0.083333333 HUESNBGSDPNMHU-UCORVYFPSA-N CC1(O)C(N)OCNC1=O
657 0.083333333 AYRKUIXYSPQXJK-UHFFFAOYSA-N CC(=O)CO[Si](C)(C)C
658 0.083333333 UMEGFBGTAGPHDC-UHFFFAOYSA-N CCC=CC(=O)C1CC1
659 0.083333333 HTGIYTJIJNBMHL-SSDOTTSWSA-N CC#CC#CC=C=CCCO
660 0.083333333 RXNHSLMVQXYRMN-UHFFFAOYSA-N OC(=O)NCC(C(=O)N)C
661 0.083333333 SOUAXOGPALPTTC-UHFFFAOYSA-N CCOC(=O)C1=C(C)C=CC=C1
662 0.083333333 LUMNWCHHXDUKFI-UHFFFAOYSA-N OCC1CC2CC1C=C2
663 0.083333333 KWRBXILMRLLABD-UHFFFAOYSA-N COC1=C(OCC=C)C=CC=C1
664 0.083333333 MWVBVDJUFFMLAR-UHFFFAOYSA-N CC(=O)NC=CC(=O)O
665 0.083333333 MGLKNVOCXWGBPE-UHFFFAOYSA-N OCC(=C)C(C=C)C=C
666 0.083333333 UNBOWFBNZBFFKK-UHFFFAOYSA-N CC=C(C)C=CC(C)=O
667 0.083333333 KFUSXMDYOPXKKT-UHFFFAOYSA-N Cc1ccccc1OCC1CO1
668 0.083333333 YPPGSWWESBCSCT-UHFFFAOYSA-N CC1OCC(O1)C1=CC=CC=C1
669 0.083333333 XOYSDPUJMJWCBH-UHFFFAOYSA-N NC(=O)CC(CC(=O)O)N
670 0.083333333 QQBXOMZIXOTIFE-UHFFFAOYSA-N O=CCCc1ccc(c(c1)C)O
671 0.083333333 CXZJBPYDVCLMFX-UHFFFAOYSA-N CCC(=O)C1=CC(C)=CC=C1O
672 0.083333333 WSIJADMUCORDET-UHFFFAOYSA-N OCC=Cc1ccc(cc1C)O
673 0.083333333 VERVERDPMMBDSS-UHFFFAOYSA-N CCC1=CC=CC=C1OC(C)=O
674 0.083333333 UDDBRJGGGUMTQZ-UHFFFAOYSA-N CC(=O)OC1=C(C)C=CC=C1C
675 0.083333333 WZHRVRNGKBPAHK-UHFFFAOYSA-N OCC=Cc1ccc(c(c1)C)O
676 0.083333333 NONFLFDSOSZQHR-UHFFFAOYSA-N C[Si](C)(C)CCC(O)=O
677 0.083333333 MKKLCSLYYDPKIX-UHFFFAOYSA-N CN1C(=O)COCC1=O
678 0.083333333 SQGVKVASMZKZSW-UHFFFAOYSA-N CC1=CC=CC(C)=C1OCC=O
679 0.083333333 WYHWTENYOVYBQX-UHFFFAOYSA-N CSCC(C)OCC(C)O
680 0.083333333 KTTLFUWDFUJAKG-UHFFFAOYSA-N CCC(=O)CC(C)(C)S
681 0.083333333 RMMRRRLPDBJBQL-UHFFFAOYSA-N COC1=CC=CC(CC(C)=O)=C1
682 0.083333333 YWBMNCRJFZGXJY-UHFFFAOYSA-N OOC1CCCC2=CC=CC=C12
683 0.083333333 KAGKFSYVRVNAND-UHFFFAOYSA-N CCC1=CC(OC(C)=O)=CC=C1
684 0.083333333 HMHFBHCGBVCOME-UHFFFAOYSA-N OCC(=Cc1ccc(cc1)O)C
685 0.083333333 IUYKIVNLDUNOSW-UHFFFAOYSA-N COCC=Cc1ccc(cc1)O
686 0.083333333 DUDZQARPXNGCOB-UHFFFAOYSA-N CCC(O)C#CC(C)=C
687 0.083333333 BNXJYMYPBQBNSW-UHFFFAOYSA-N CC(=O)Oc1ccc(cc1C)C
688 0.083333333 QNYBOILAKBSWFG-UHFFFAOYSA-N C(OCc1ccccc1)C1CO1
689 0.083333333 RBMWDBHKRZTOMB-UHFFFAOYSA-N CCOCC(=O)C1=CC=CC=C1
690 0.083333333 NKHUBBHIDUYZCX-UHFFFAOYSA-N O=C1CCCOC(=O)N1
691 0.083333333 ZFIOOTIKKICLOR-UHFFFAOYSA-N CC(=O)Oc1ccc(c(c1)C)C
692 0.083333333 DZNJKSNRGVNJBM-UHFFFAOYSA-N CC(=C)C1CC=C(C=C1)C(=O)O
693 0.083333333 KKIDVQSXZVWGTL-UHFFFAOYSA-N OC1C2CCC1C1CC21
694 0.083333333 RCDOWRWNYHNLLA-UHFFFAOYSA-N COC1CC2CC1C=C2
695 0.083333333 QISDNYRVIVJFSJ-UHFFFAOYSA-N COC1=CC2CCC1C2
696 0.083333333 KOPUMIKNYCAWFE-UHFFFAOYSA-N CCC=CCCOC#C
697 0.083333333 DEOPESDQXGFICL-UHFFFAOYSA-N OC1CCC2=CC=CC=C2OC1
698 0.083333333 NTCROJFZUQLIBH-UHFFFAOYSA-N OC(=O)CNC(C(=O)N)C
699 0.083333333 DUDZTWRICXYHEJ-UHFFFAOYSA-N CC1CC(C)SC(C)O1
700 0.083333333 FNYAZSZTENLTRT-UHFFFAOYSA-N CC12CCC(=O)C=C1CCC2=O
701 0.083333333 OETSFOXBSYSUAB-UHFFFAOYSA-N CC1=CC(C(C=C1)O)C
702 0.083333333 COCHMAAUXSQMED-UHFFFAOYSA-N CC(=O)N1CCOC1=O
703 0.083333333 FSACPDJZYVSLNA-UHFFFAOYSA-N CC(C1=CCCC=C1)O
704 0.083333333 DZIQUZJSNSZOCH-UHFFFAOYSA-N COC(=O)C(C)C1=CC=CC=C1
705 0.083333333 LTJDVOFRYZNEPN-UHFFFAOYSA-N CC(C1=CC=CCC1)O
706 0.083333333 JQDSHMKTGWQGHB-UHFFFAOYSA-N C1OCC2CC=CCC12
707 0.083333333 SPELXJYTVLDKGB-UHFFFAOYSA-N C1CC2OC1C1=CC=CC=C21
708 0.083333333 OSABMSLCGCTLLC-UHFFFAOYSA-N COC1NC(O)=NC1OC
709 0.083333333 GAOQAPRPYXWTFK-UHFFFAOYSA-N CC1(OCCO1)C1=CC=CC=C1
710 0.083333333 GGMLTGPNQUTCPG-UHFFFAOYSA-N CC#CCOC1=CC=CC=C1
711 0.083333333 NONFLFDSOSZQHR-UHFFFAOYSA-N C[Si](C)(C)CCC(O)=O
712 0.083333333 BVPAOUXLSMJEPL-UHFFFAOYSA-N OC1CCc2c(C1)ccc(c2)O
713 0.083333333 SDIDZOWKHWAPAO-UHFFFAOYSA-N OC1CCc2c(C1)cc(cc2)O
714 0.083333333 JKUZBZCEYNHDLS-UHFFFAOYSA-N C=C1C2OC(C1=C)C(=C)C2=C
715 0.083333333 NMUVKWGLYGWFCC-UHFFFAOYSA-N O=C1CCC(=O)C2CC=CCC12
716 0.083333333 JWRDGRSELJKMMO-UHFFFAOYSA-N Oc1ccc2c(c1)CCCC2O
717 0.083333333 LEAJWPFHMHVEKV-UHFFFAOYSA-N CCC(=O)C1=CC=CC=C1OC
718 0.083333333 LPDJHUUWTGXTCU-UHFFFAOYSA-N CCC(=O)C1=CC(OC)=CC=C1
719 0.083333333 NONFLFDSOSZQHR-UHFFFAOYSA-N C[Si](C)(C)CCC(O)=O
720 0.083333333 PBZJGICLVHLSSJ-UHFFFAOYSA-N CC1OC(=O)N(C)C1=O
721 0.083333333 FUMNWNPDMTVHCC-UHFFFAOYSA-N CCCC(=O)C(S)CC
722 0.083333333 PPXFQFQQYUJRMF-UHFFFAOYSA-N CC(OC(C)=O)N(C)N=O
723 0.083333333 HWXWRZYNNFRZGY-UHFFFAOYSA-N CC(C)C(=O)C1=CC=CC=C1O
724 0.083333333 JWOQBBGKGJZXOP-UHFFFAOYSA-N COCC(=O)C1=CC=C(C)C=C1
725 0.083333333 FNYAZSZTENLTRT-UHFFFAOYSA-N CC12CCC(=O)C=C1CCC2=O
726 0.083333333 XLLPLDFNCXWUOT-UHFFFAOYSA-N CCC(=O)OC1=CC=CC=C1C
727 0.083333333 XOJYIVGHNWZTBH-UHFFFAOYSA-N C=C1C2CCCC=CC2OC1=O
728 0.083333333 DAOOBPGFBDORNE-UHFFFAOYSA-N OC1C=CC2=CCCC=C2C1O
729 0.083333333 AXTMURSZLKLUAH-UHFFFAOYSA-N OC1C=CC2C(=CC=CC2)C1O
730 0.083333333 GGSWAIAEKANMAW-UHFFFAOYSA-N OC1C=CC2=CC=CCC2C1O
731 0.083333333 KDLVSGWUKFJFTL-UHFFFAOYSA-N OCC1CCC2=CC=CC=C2O1
732 0.083333333 CJXAGEOFLSKACC-UHFFFAOYSA-N OCCC1=CCCC=C1
733 0.083333333 YMQSGAOXQWNUPQ-UHFFFAOYSA-N CCC(C)(S)CC(C)=O
734 0.083333333 XVOUTQMRFQTWOB-UHFFFAOYSA-N O=C1C2CCC2C(=O)C2CCC12
735 0.083333333 HEHPHLDAMCSPSO-UHFFFAOYSA-N OCCC1=CC=CCC1
736 0.083333333 PTFPKIPNOCKCFE-UHFFFAOYSA-N CC(=O)CN(CCO)N=O
737 0.083333333 GMBFNZCPZFVKAT-UHFFFAOYSA-N COC1=CC=CC=C1CC(C)=O
738 0.083333333 JJQOQYLGACQZGQ-UHFFFAOYSA-N OCCC1CC=CC=C1
739 0.083333333 XMSISYLKYXGIBX-UHFFFAOYSA-N C1OC2CCCCC2=C1
740 0.083333333 ZFLREHPAGPUVDQ-UHFFFAOYSA-N O=C1CCC2C1C1CCC(=O)C21
741 0.08 PRXVVBBMVLVGNW-UHFFFAOYSA-N COC(OC)[SiH2]CCCO
742 0.08 YZKPZSDKMUSSHE-UHFFFAOYSA-N CCC(C(=O)O)NC(=O)N
743 0.08 ORSXCZBREOXRKE-UHFFFAOYSA-N CCCC#CC#CC1OC1CO
744 0.08 ZDXPYRJPNDTMRX-VKHMYHEASA-N C(CC(=O)N)[C@@H](C(=O)O)N
745 0.08 AEFLONBTGZFSGQ-UHFFFAOYSA-N C(CC(=O)O)C(C(=O)N)N
746 0.08 QPUFJFOCZODIMS-UHFFFAOYSA-N CCN(CCC(O)=O)N=O
747 0.08 UQOWCUGENLIGDL-UHFFFAOYSA-N NCCCC(C(=O)O)N=O
748 0.08 SURWICONOPIANU-UHFFFAOYSA-N NCC(=O)CC(N)C(O)=O
749 0.08 BYUUNPKYVRZZNH-UHFFFAOYSA-N CC(=O)C=CC1CC=C(C=C1)O
750 0.08 QEXGBMYWCXXVSG-UHFFFAOYSA-N CC1CC(C)(C)OCS1
751 0.08 WJGCRTLUSNTDNV-UHFFFAOYSA-N CC(C)SCCC(C)=O
752 0.08 XUGVTVHQRWHYNO-UHFFFAOYSA-N CC(=O)OCC(C(=O)N)N
753 0.08 NUIYMTPOMVOOQW-UHFFFAOYSA-N CCSCCCC(C)=O
754 0.08 FTYGFXPKAFQQAZ-UHFFFAOYSA-N OC(=O)CCN(C(=O)N)C
755 0.08 RRVYBZOPLAEEFE-UHFFFAOYSA-N CC1OCCC(C)(C)S1
756 0.08 IWZWJQOISUWWIS-UHFFFAOYSA-N CCOC(=O)CCB(O)O
757 0.08 LTAPNACOXIHVGD-UHFFFAOYSA-N CCC1OCCC1SC
758 0.08 SMPQXLZAPWWNKP-UHFFFAOYSA-N CC(C)=CCC1=CC(=O)CC1=O
759 0.08 WAKVYXZJTFOVKC-UHFFFAOYSA-N COC(=O)C1CC(=O)N1
760 0.08 DKCPKSRTPFMQSN-UHFFFAOYSA-N NCCNCC(=O)C(=O)O
761 0.08 ZDXPYRJPNDTMRX-GSVOUGTGSA-N C(CC(=O)N)[C@H](C(=O)O)N
762 0.08 ZDXPYRJPNDTMRX-UHFFFAOYSA-N C(CC(=O)N)C(C(=O)O)N
763 0.08 FMXWPTBQTITILA-UHFFFAOYSA-N CC(C)(NC(N)=O)C(O)=O
764 0.08 IMYCPZPTVODDKE-UHFFFAOYSA-N COC(=N)CC(C(=O)O)N
765 0.08 AYODHZHFDRRQEZ-UHFFFAOYSA-N O=CC(=CC=CC=C(C=O)C)C
766 0.08 LMTPRFICCZFNBL-SNVBAGLBSA-N C=C(C=O)[C@H]1CCC(=CC1)C=O
767 0.08 IUOMDRNHAFOLKA-UHFFFAOYSA-N NCCC(C(=O)O)(C=O)N
768 0.08 MCVRYKRBWROZDT-UHFFFAOYSA-N CCSC1CCCC1O
769 0.08 LMBSSBYUAORHCJ-UHFFFAOYSA-N COC(=O)CCCB(O)O
770 0.08 QFBMIOGKDCDLDH-UHFFFAOYSA-N OCC=CC#CC#CC(CC)O
771 0.08 YMVXPZAKIVJWBR-UHFFFAOYSA-N NC(=O)C(=O)NCCCO
772 0.08 XVFRGXVASKFOEB-UHFFFAOYSA-N CCCSC(C)(C)C=O
773 0.08 AEFLONBTGZFSGQ-VKHMYHEASA-N N[C@@H](CCC(O)=O)C(N)=O
774 0.08 GXPOMGCOBZJZAW-UHFFFAOYSA-N CCCCSCC(O)CO
775 0.08 WJDYAEIVFPVODA-UHFFFAOYSA-N CCOC(=O)CC(=N)NO
776 0.08 MLSVZZQOVPGKRQ-UHFFFAOYSA-N CCC1=CC(=O)C=C(CC)C1=O
777 0.08 XUCQQLCBOJJVRF-UHFFFAOYSA-N CC(=C)C(=O)CCC1=COC=C1
778 0.076923077 DAATVUHWMKBYQK-UHFFFAOYSA-N CCOC(=O)ON=C(C)N
779 0.076923077 DVMLCKHBRJMBFA-UHFFFAOYSA-N CC1OC(C)C(C)(C)S1
780 0.076923077 WWARKLSCKJGAIL-UHFFFAOYSA-N O=CC(=C)C1CCC(=C1C=O)C
781 0.076923077 GJHRYGUUNLRPOM-UHFFFAOYSA-N COC(=O)C=C(C)C(C)F
782 0.076923077 PZJCNFDGLWFOPY-UHFFFAOYSA-N CC(C=O)=C1CC=C(C)C(=O)C1
783 0.076923077 XLOJDBONDWFCPP-UHFFFAOYSA-N COC(=O)C=CC1CC=CC=C1
784 0.076923077 IXEREHCKLGFNOE-UHFFFAOYSA-N OC(=O)C(C(C(=O)N)N)C
785 0.076923077 QDHYJVJAGQLHBA-UHFFFAOYSA-N NCCC(=O)NCC(O)=O
786 0.076923077 LWGQRLJHRLKQNN-RKDXNWHRSA-N CC1=COC(=O)C2C1CC=C2C
787 0.076923077 CFRMVEKWKKDNAH-UHFFFAOYSA-N CNC(=O)CC(C(=O)O)N
788 0.076923077 IXBZWFCGFRFHIK-UHFFFAOYSA-N OCC#CC1CCC1C#CCO
789 0.076923077 LIAYCMZPPKBQNC-UHFFFAOYSA-N O=CC=CC1CC=C(C=C1)OC
790 0.076923077 XTPVBZQZTPYMMO-UHFFFAOYSA-N CNC(C(=O)N)CC(=O)O
791 0.076923077 HCPOCMMGKBZWSJ-UHFFFAOYSA-N CCOC(=O)CC(=O)NN
792 0.076923077 PHENTZNALBMCQD-UHFFFAOYSA-N CC(CNC(=O)N)C(=O)O
793 0.076923077 NGAGAZZWAWRASD-UHFFFAOYSA-N O=CNCCC(C(=O)O)N
794 0.076923077 HEGQXRDZVHCDLP-UHFFFAOYSA-N NC(=O)CNC(C(=O)O)C
795 0.076923077 PHENTZNALBMCQD-GSVOUGTGSA-N C[C@H](CNC(=O)N)C(=O)O
796 0.076923077 QSHPMVAINCWRMK-UHFFFAOYSA-N NCC(C(COC(=O)N)O)O
797 0.076923077 LNSMPSPTFDIWRQ-UHFFFAOYSA-N CNC(C(=O)O)CC(=O)N
798 0.074074074 HOEVDNBLHKNVMQ-UHFFFAOYSA-N CC1=COC(=O)C2=C(CCC12)C
799 0.074074074 MMAVGZKLTAOVSO-UHFFFAOYSA-N CCN(COC(C)=O)N=O
800 0.074074074 LOSCNXOTGYLGHC-UHFFFAOYSA-N O=C1CCC2(CCC=CC2)C1=O
801 0.074074074 LBZAAYYBGRXZFK-UHFFFAOYSA-N O=NCCCC(C(=O)O)N
802 0.074074074 PZQCGFHWYLULAM-UHFFFAOYSA-N OC(=O)C1(N)CNCOC1
803 0.074074074 JWFJCDJXAHUHMS-UHFFFAOYSA-N COC1=CC=C(CC1)C=CC=O
804 0.074074074 SVFYZJFHHWMZSB-UHFFFAOYSA-N O=CC=CC1=CCC(C=C1)OC
805 0.074074074 SILKJZWNWKXAFP-UHFFFAOYSA-N COC(=O)C=CC1=CCCC=C1
806 0.074074074 QMWPGZMPCFQUHP-UHFFFAOYSA-N COC(=O)C=CC1=CC=CCC1
807 0.074074074 JLRXGFYYIORWGF-NSLJXJERSA-N C(/C(/C)=C/C(/C)=C/C)(=O)[H]
808 0.074074074 JLRXGFYYIORWGF-UHFFFAOYSA-N CC=C(C)C=C(C)C=O
809 0.074074074 VTWYGZOXMMALPV-UHFFFAOYSA-N CCCCCS(=O)CCO
810 0.074074074 QYTWIMMLQKHPGL-UHFFFAOYSA-N NC(=O)NCCCC(=O)O
811 0.074074074 HOEVDNBLHKNVMQ-MRVPVSSYSA-N CC1=C2C(CC1)C(=COC2=O)C
812 0.071428571 LSVCALPURHFYTI-UHFFFAOYSA-N CC1=C(C=O)C(C)(C)C=CC1=O
813 0.071428571 OHNSLFRMOCCULR-UHFFFAOYSA-N CC(C)CC1=CC(=O)C=CC1=O
814 0.071428571 OVCTUNWIRUAKAI-UHFFFAOYSA-N CNC(=O)NCCC(=O)O
815 0.071428571 VLVGZKXVZLAHAX-UHFFFAOYSA-N CCCC1=CC(=O)C(C)=CC1=O
816 0.071428571 YOKCETMQAPIAGM-UHFFFAOYSA-N NCC(=NCCC(=O)O)O
817 0.071428571 AXQDAFOPLIAEKP-UHFFFAOYSA-N CCONC=NC(=O)OC
818 0.068965517 KJBBDCBGMVCANK-UHFFFAOYSA-N OC(=O)C1CNCOCN1
819 0.068965517 JJSNXBQAJSULJM-UHFFFAOYSA-N O=CC(=C)C1=C(C=O)C(CC1)C
820 0.066666667 ZVKIAYYQWLMDCF-UHFFFAOYSA-N CC1=CC2(CCCO2)C=CC1=O
821 0.066666667 MYMWMKFMNITLJX-UHFFFAOYSA-N [B]1NC(CO1)C1=CC=CC=C1
822 0 YYDWZJCCIAMZIH-UHFFFAOYSA-N COC1=CC(C=C)=CC(OC)=C1
823 0 DAGXMELQLQNAGN-ONEGZZNKSA-N C=C/C=C/CCCC([H])=O
824 0 KNECBQPKWOLHOS-VOTSOKGWSA-N C(/C=C/CCCC=C)(=O)[H]
825 0 DVVATNQISMINCX-SCFJQAPRSA-N C(/C=C/C=C\CCC)(=O)[H]
826 0 GASMMOOJZGEXKR-UHFFFAOYSA-N COC1=CC=C(C)CC1
827 0 CBXNRMOWVZUZQA-BRXUXDTNSA-N C(/C=C/CC/C=C\C)(=O)[H]
828 0 CENJLQWZLXMSIR-UHFFFAOYSA-N CC12CCC1C(=O)CC2
829 0 KSKXSFZGARKWOW-GQCTYLIASA-N CC(=O)/C=C/C=C(\C)/C
830 0 BJIOGJUNALELMI-UHFFFAOYSA-N COC1=CC(C=CC)=CC=C1O
831 0 XHLFAURCAXYYLH-DUXPYHPUSA-N CC=Cc1cccc(O)c1CO
832 0 PBCTYXBHPFCNBB-UHFFFAOYSA-N C1COC(C1)OC1=CC=CC=C1
833 0 WHHCRTQLINGYSY-UHFFFAOYSA-N CC(=CC(=O)c1coc(C)c1)C
834 0 NHIXWDCCYHGFMD-UHFFFAOYSA-N O=CCC1CCCC=C1
835 0 JRMIDKPHJPTJMM-LURJTMIESA-N CC1CCC2=C1C(=O)OC=C2C
836 0 DKYYYKAZIVROLW-SSDOTTSWSA-N CC1Cc2cccc(O)c2CO1
837 0 CNXDUKOIOUAQPE-UHFFFAOYSA-N CC1=CC(C)(C)C(=CC1=O)C=O
838 0 OBDPTOBECPVDMB-UHFFFAOYSA-N CC1CCC=C(C)C1=O
839 0 VSHHGEHQSPTVTP-SNAWJCMRSA-N CCC=CC1=C(C)OC(=O)C=C1
840 0 FEEGMVBAILJAQO-DAXSKMNVSA-N CC=C(C)/C1=CC=C(C)C(=O)O1
841 0 ZFUZPXVIPQVSDO-UHFFFAOYSA-N CCCC1=CC(=O)CC1
842 0 OIWBNCGEFFHTNG-UHFFFAOYSA-N CCCCCC(=O)C#C
843 0 UVMRYBDEERADNV-UHFFFAOYSA-N COc1cc(ccc1O)C(=C)C
844 0 ZLOCJFXRKSRQDZ-UHFFFAOYSA-N CC1(CCCC1=O)C=C
845 0 RNBOGXBQIHAAMH-UHFFFAOYSA-N CCCCC(=O)C#CC
846 0 JYIPQAMDKPKECW-UHFFFAOYSA-N O=C1CCCC11CCC(=O)C=C1
847 0 BJIOGJUNALELMI-ARJAWSKDSA-N COc1cc(C=C/C)ccc1O
848 0 OGHGFNURIXNXEM-UHFFFAOYSA-N CC(C)C1=CC(=O)CC1
849 0 PLSMJPHVSIUHKS-UHFFFAOYSA-N CC(C)=CC1=C(O)C(O)=CC=C1
850 0 WTMZLLJMAPNMPS-HYXAFXHYSA-N CC(=CC=C/C1=CC(=O)OC1)C
851 0 LHJZSWVADJCBNI-ONEGZZNKSA-N COc1ccc(C=CC)cc1O
852 0 VSHHGEHQSPTVTP-PLNGDYQASA-N CCC=C/C1=C(C)OC(=O)C=C1
853 0 TZJMINBYXYFIGT-UHFFFAOYSA-N CCC1=C(C)CCC1=O
854 0 CMLUJDMOPDRNRD-NSCUHMNNSA-N CC(=C/C(=O)N)C(=O)O
855 0 GNHVCDAPMWHFKG-UHFFFAOYSA-N COc1ccc(C=C)c(OC)c1
856 0 PJXABFXUKFJZTR-UHFFFAOYSA-N CC1CCCC(=C)C1=O
857 0 PRHPPBJKAONMII-PTFSRLPTSA-N CCC=CC(=C/C)C=O
858 0 YNFSUOFXEVCDTC-UHFFFAOYSA-N CNc1nc(N)c2nc[nH]c2n1
859 0 IXNFXAHCEDDXAK-UHFFFAOYSA-N CCOC(=O)C1C=CC=CC=C1
860 0 ATOOHBIWRYLVIE-UHFFFAOYSA-N COC(C)C(=O)C1=CC=CC=C1
861 0 HNZWNWPTJZTRTK-ZCFIWIBFSA-N CC1CC(=C(C)C1=O)C
862 0 CFFUTUSXYUPKSJ-UHFFFAOYSA-N CCOC1=CC=C(CC=O)C=C1
863 0 BXRHTYIYAZHIHF-ZETCQYMHSA-N CCC1CCC=C1C=O
864 0 XWFVDCOWPBJQFH-UHFFFAOYSA-N CC(=CC(=O)c1occc1C)C
865 0 YPHGCKOZJCGDTF-QMMMGPOBSA-N CC1=CCC(CC1)C=O
866 0 FEEGMVBAILJAQO-QPJJXVBHSA-N CC=C(/C)C1=CC=C(C)C(=O)O1
867 0 NJBPXWCZSHLTGL-UHFFFAOYSA-N CC1=CC=C(C=O)C(C)(C)C1=O
868 0 ADHRJSOSGLTQNA-UHFFFAOYSA-N CC(=C1CCC(=CC1=O)C=O)C
869 0 KYWICAANQIKDFF-OIBJUYFYSA-N CC1COCC2C(=CC=C12)C=O
870 0 SRPCRBVBOIYYHS-UHFFFAOYSA-N COC1=C(C)C=C(C=C1)C(C)=O
871 0 RBWXRFBKVDBXEG-DMTCNVIQSA-N NC(C(O)C#C)C(=O)O
872 0 SAPLMBFHLYZOSK-UHFFFAOYSA-N COC(=O)C(C)=NC=O
873 0 IYPJQABCLBFGTB-SCSAIBSYSA-N CCOC(=O)C(O)C#N
874 0 NSLDZVUVKUIYNL-UHFFFAOYSA-N CC(C)c1ccc(C=O)c(O)c1
875 0 LREHGXOCZVBABG-UHFFFAOYSA-N COc1cccc(CC=C)c1O
876 0 TZDNUIAAQCSNHY-UHFFFAOYSA-N CC1OC2=C(C=C1)C(=O)CCC2
877 0 NJJVQRWBOBTTSN-UHFFFAOYSA-N COC1=CC=CC(OC)=C1C=C
878 0 AWHHACPFOHSVDE-UHFFFAOYSA-N CC(=C)C1CCC(=O)C1
879 0 PRHPPBJKAONMII-CJNXLEEOSA-N CCC=CC(=CC)C=O
880 0 PRHPPBJKAONMII-QUXRQYFZSA-N CCC=C/C(=C/C)/C=O
881 0 XEYCZVQIOJGCNL-UHFFFAOYSA-N CC(C)C=CC(=O)c1cocc1
882 0 ZRKSYTSBZMCHBI-UHFFFAOYSA-N CC1(C)C2CCC(=O)C12
883 0 PRHPPBJKAONMII-UHFFFAOYSA-N CCC=CC(=CC)C=O
884 0 KSKXSFZGARKWOW-UHFFFAOYSA-N CC(=CC=CC(=O)C)C
885 0 BBRJZZUFDYMNIY-HTQZYQBOSA-N CC1=CC(=O)C2C(C1=O)C2(C)C
886 0 GDXKXYSWYRXFKJ-UHFFFAOYSA-N CC1=CCC2OC2(C)C1
887 0 NYVQBQSUDYSKAM-UHFFFAOYSA-N C=CCCCC(=O)C=C
888 0 WTMZLLJMAPNMPS-HWKANZROSA-N CC(=CC=CC1=CC(=O)OC1)C
889 0 BFVZDEJGUQFXCV-UHFFFAOYSA-N COC1=C(C=O)C=C(C)C(C)=C1
890 0 RUKWILHUGAYCHX-UHFFFAOYSA-N CC(CCC=C=C)C=O
891 0 UUFYKYURZWRSFJ-UHFFFAOYSA-N COC1(O)CC1C1=CC=CC=C1
892 0 GQZADPADHNCYSX-UHFFFAOYSA-N CC1=CCCC1(O)C=C
893 0 ADUZMHIDLNHECM-UHFFFAOYSA-N CC1=NOC(C1)C(O)=O
894 0 PRHPPBJKAONMII-QNMAEOQASA-N CCC=C/C(=CC)/C=O
895 0 IXLAMFCEGHIAON-UHFFFAOYSA-N SCCOC1CCCC1
896 0 JGDJPBDUIFLSST-UHFFFAOYSA-N N1C=NC(N=C1)C1N=CNC=N1
897 0 MWSYUUWTKSTCAI-UHFFFAOYSA-N CC(C)(C)C1OCCS1
898 0 WCOFWOOVCLIIFJ-UHFFFAOYSA-N COc1cccc(C)c1C(=O)C
899 0 BNVMAOANLNTNBL-UHFFFAOYSA-N C1CC2=C(CCCC2)O1
900 0 ORAOZMANKXZHHC-UHFFFAOYSA-N COC1=CC(C=CC1=O)=C(C)C
901 0 VNVPVYUTTNLIEE-NSCUHMNNSA-N COC(=O)C=CC(=O)N
902 0 WFOFKRKDDKGRIK-IUYQGCFVSA-N OC1CC(N=C1)C(=O)O
903 0 MKJJSXMKFUCBAM-UHFFFAOYSA-N COc1ccc(CC=C)c(O)c1
904 0 JXWNKMODOYOWKA-UHFFFAOYSA-N CC1CC2=C(O)C=C(C)C=C2O1
905 0 MCQMBGQGJXQLBD-UHFFFAOYSA-N COC1=CC(C)=CCC1
906 0 KNEXXWJPLHXGSC-UHFFFAOYSA-N COC(C)(C)C#CC=C
907 0 FXBCWUOGTPBBEH-UHFFFAOYSA-N C=CC(=O)C1CCCC1
908 0 WZHJIIIJSONKDI-UHFFFAOYSA-N COc1cc(C)ccc1C(=O)C
909 0 MUWPKXVVEOGKNO-UHFFFAOYSA-N CC(=O)c1cc(C)c(O)c(C)c1
910 0 OERGBMXZEBJLSQ-UHFFFAOYSA-N C=CCCCc1oc(C=O)cc1
911 0 SMUXTLISYBPIAU-LURJTMIESA-N CC1CC(=O)c2c(C)coc2C1
912 0 CJTCFFRJBBMUBJ-UHFFFAOYSA-N CCCOC(=O)NC(=O)N
913 0 AOLWVFLQJQUFMW-UHFFFAOYSA-N [H]C12CCC([H])(C1)C(=O)C2C
914 0 NPBVQXIMTZKSBA-UHFFFAOYSA-N COc1ccc(CC=C)cc1O
915 0 CXISPYVYMQWFLE-GSVOUGTGSA-N CC(N)C(=O)NCC(=O)O
916 0 GVUAFSNSBZBVES-GQCTYLIASA-N CCCC=CC1=CC=CC(=O)O1
917 0 TUFYVOCKVJOUIR-UHFFFAOYSA-N CC(C)C1=C(O)C(=O)C=CC=C1
918 0 XMUGXAIARLZEGA-UHFFFAOYSA-N CN1C(C)=NN=C1N1C=NC=N1
919 0 PCPJXSJZQTYXTL-ZETCQYMHSA-N CC1CC(=CCC1=O)C
920 0 OBALLQZERICQOB-UHFFFAOYSA-N OCC1OC1(CO)C#N
921 0 CDRKABSNTPECCB-UHFFFAOYSA-N CCCCCCCS(O)=O
922 0 VEDKMMUKQXMJEG-UHFFFAOYSA-N CC(C)C#CC1(C)CO1
923 0 GCNUJBALSVICIR-UHFFFAOYSA-N Oc1ccc2c(c1)C(C)(C)CO2
924 0 AKDQJROTPGHKES-UHFFFAOYSA-N O=C1CCCCC2CC12
925 0 VLBGHMVZESPQOK-UHFFFAOYSA-N CCCN(C(C)=O)[N+]([O-])=O
926 0 OIMXMQFVBQXBQX-UHFFFAOYSA-N OC#CC(CC(=O)O)N
927 0 NAUNYCCKSCFGOF-UHFFFAOYSA-N CCCCC1=CC(=O)C1
928 0 IRKVRHSAFIVKKP-UHFFFAOYSA-N O=CCCC(=O)C(=O)N
929 0 DAGFZGUWQVRPIQ-UHFFFAOYSA-N O=C1C(=O)C2(C(C1=CC2)(C)C)C
930 0 DFDGJBVVPNGMCO-UHFFFAOYSA-N Oc1ccc2c(c1C)CCCO2
931 0 XTGRPWSWSJSWEZ-UHFFFAOYSA-N CCCCCOS(=O)CC
932 0 OKEGBZRAOCYTJW-UHFFFAOYSA-N CC1=CCCCCC1=O
933 0 BWRKNGQNYVJQBU-UHFFFAOYSA-N C1CC2=C(C1)OCCC2
934 0 VGGILADSXCBBHY-UHFFFAOYSA-N OCC=C(c1ccc(cc1)O)C
935 0 CCFXSFYJADFJBM-UHFFFAOYSA-N OC1CCC(=O)NC1=O
936 0 LMBLYLPSBSKACR-UHFFFAOYSA-N OC1CC(=O)NC(=O)C1
937 0 ZEONNJOPQRMKDU-UHFFFAOYSA-N O=C1COCCC(=O)N1
938 0 LHNXEHQJBITGTF-UHFFFAOYSA-N CNCC(C(=O)O)(C(O)O)N
939 0 SCXSEYWVNBAKBH-UHFFFAOYSA-N O=C1CCC11CCCC1
940 0 PMTIKDXJUXVFET-UHFFFAOYSA-N CCC1(C)CC(=O)C=C1
941 0 FHULJERKEBIQJK-UHFFFAOYSA-N O=CC12CCC(=CC1=O)C2(C)C
942 0 DUUVFESJTYGYEZ-UHFFFAOYSA-N CC1=NN=C2C=CC(NN)=NN12
943 0 PIVOEPRHDITPMT-UHFFFAOYSA-N C=CCc1ccc(cc1OC)O
944 0 REYJZHHJFVWMSE-UHFFFAOYSA-N CC(=O)CCCCC#C
945 0 AATQNQRLPHKUQY-UHFFFAOYSA-N CCC1(C)OC2=CC=CC=C2O1
946 0 ZRUZJXZECGTVSD-UHFFFAOYSA-N OC1CCN=C1C(=O)O
947 0 QYONCWFOOSZRFL-UHFFFAOYSA-N CCC1CCC=CC1=O
948 0 OZZQRADTCITSML-UHFFFAOYSA-N CC1C=CCCC1C=O
949 0 CAODDCZFBZNYSO-UHFFFAOYSA-N OC(=O)C1NCCC1=O
950 0 LHJZSWVADJCBNI-UHFFFAOYSA-N CC=Cc1ccc(c(c1)O)OC
951 0 HFXAFXVXPMUQCQ-UHFFFAOYSA-N O=C1CNC(C1)C(=O)O
952 0 GABGKTNYPAMIKI-UHFFFAOYSA-N C=CC=C1C=CC(C(=C1)OC)O
953 0 RYXCNMKEGVVHCJ-UHFFFAOYSA-N COC(=O)C1(C)C=CC=CC=C1
954 0 GBZFTZZDFXXXBN-UHFFFAOYSA-N CNC(=O)CNCC(=O)O
955 0 QJBKBWXJDWENDO-UHFFFAOYSA-N C=CCC1C=CC(=O)C(=C1)OC
956 0 OSBPGFIPLLCQMO-UHFFFAOYSA-N CC[Si](Cl)(CC)C(C)C
957 0 JFLUEFBLFMYJOE-UHFFFAOYSA-N CCC(=O)C1=CCCC1
958 0 LXAJGJOJSVOOCK-UHFFFAOYSA-N C=CC=C1C=CC(=O)C(C1)OC
959 0 XZBMRJYPHLQFLR-UHFFFAOYSA-N C=CC=C1CCC(=O)C(=C1)OC
960 0 KEZVUBBSZZWAGH-UHFFFAOYSA-N CCC=C1C=CC(=O)C(=C1)OC
961 0 CECMKFMRWXFCND-UHFFFAOYSA-N CCCC1=CC(C=O)=C(O)C=C1
962 0 ZRKSYTSBZMCHBI-UHFFFAOYSA-N CC1(C)C2CCC(=O)C12
963 0 YKBSWLWWLGJFGB-UHFFFAOYSA-N OC1CNC(=C1)C(=O)O
964 0 PKUHCAHDPPVTCX-UHFFFAOYSA-N [H]C12CC3CCCC3(O1)C=CC2=O
965 0 CLKMIFQMRJVCAX-UHFFFAOYSA-N OC1CCC(=N1)C(=O)O
966 0 LJYRPOPCSFIOBQ-UHFFFAOYSA-N O=CC(=O)CCC(=O)N
967 0 VLGSPTCERBVTLS-UHFFFAOYSA-N OC(=O)C1=NCOCC1
968 0 DBUHQUOJANFYMA-UHFFFAOYSA-N OC(=O)C1=NCCOC1
969 0 QAJBUKGEHSYVOZ-UHFFFAOYSA-N OC(=O)C1=NCCCO1
970 0 OMFSJRHPFYVJSP-UHFFFAOYSA-N CC1=C(C)C(C)=C(C)O1
971 0 ZOPZRKJZKZVIGO-UHFFFAOYSA-N CC1CCC=C(C1)C=O
972 0 OUIOXYRPZKRVFM-UHFFFAOYSA-N OC(=O)OC1=NCCC1
973 0 UGJXBMTWSIRVMY-UHFFFAOYSA-N CC=CC1CC=C2C(=C1)OCO2
974 0 BOIKBVWVSJYDTE-UHFFFAOYSA-N CCOC(=O)NC(=O)NC
975 0 JNCLDKOIXGVRQL-UHFFFAOYSA-N CC(C)C1=CCCC1=O
976 0 KNOBLKWRGFSBHF-UHFFFAOYSA-N CC=CC1=CCC2C(=C1)OCO2
977 0 MENQANRYVCXWHY-UHFFFAOYSA-N O=CCCCOC1=CC=CC=C1
978 0 ZMHXSFHQCWYZMM-UHFFFAOYSA-N C[N+]1=C(Cl)CCCCC1
979 0 VYMGFLWOZDJVAP-UHFFFAOYSA-N CC1=C2OCCOC2=C(C)C=C1
980 0 HAUNPYVLVAIUOO-UHFFFAOYSA-N CC1(C)CCC(=O)C=C1
981 0 GFTITVFKERFWFI-UHFFFAOYSA-N CC=CC1=CC=C2C(C1)OCO2
982 0 VNVPVYUTTNLIEE-UHFFFAOYSA-N COC(=O)C=CC(=O)N
983 0 LFCYBRVCKIQTPD-UHFFFAOYSA-N OC#CC1C(=O)C=C(C1(C)C)C
984 0 BPEIFXWBVOGXFD-UHFFFAOYSA-N CC1=C2CCCCC2=CC(=O)O1
985 0 SEAQXRCXGIJOET-UHFFFAOYSA-N NCC(C(C(C(=O)O)N)O)O
986 0 FFNOSJOWAXEJTG-UHFFFAOYSA-N CC(C1=CC=CC(=O)C(=O)C1)C
987 0 BTMCQHWHOJASGW-UHFFFAOYSA-N C1OC1=C1CCCCC1
988 0 YCCWNVZAVANDLX-UHFFFAOYSA-N OC1=CC(NC1)C(=O)O
989 0 TVHHCKFOVFGZBC-UHFFFAOYSA-N CC1CCC(=O)C(C)=C1
990 0 WVBBHKOZYFMUPT-UHFFFAOYSA-N OC(=O)C1NCC=C1O
991 0 HVTBYRASBXQLJV-UHFFFAOYSA-N OC1C=CC(N1)C(=O)O
992 0 ZJDFTCVQOGUWHS-UHFFFAOYSA-N OC1CC=NC1C(=O)O
993 0 CRPXUFACKBDAGB-UHFFFAOYSA-N CC(=O)CC(=O)C(=O)N
994 0 HYHOGSPGVZSSIZ-UHFFFAOYSA-N CC1CCCC=C1C=O
995 0 RYAJUPBNAKZZAK-UHFFFAOYSA-N [H]C12CCC(C)(CC1)C2=O
996 0 DFQUBYCHLQAFOW-UHFFFAOYSA-N CNC(=O)C=CC(=O)O
997 0 LGYXARHGMQFGTJ-UHFFFAOYSA-N CCOC1=CC(C)=C(C=O)C=C1
998 0 NDBLZJQWYISQDZ-UHFFFAOYSA-N OC(=O)C1COCC=N1
999 0 DVVATNQISMINCX-UHFFFAOYSA-N CCCC=CC=CC=O
1000 0 RAIMYYDGRGZVJL-UHFFFAOYSA-N NCC(C#CC(=O)O)O
1001 0 BWNVZMDZAKVBFZ-UHFFFAOYSA-N COC1=CC(C)=CC(C)=C1C=O
1002 0 CJHWIDAHPUODJB-UHFFFAOYSA-N NCC1OC(=O)C(=O)C1
1003 0 AOBDVTCUIZFPFI-UHFFFAOYSA-N COC1=CC=C2CC(CO)C2=C1
1004 0 HTRZYYMHYRTJFP-UHFFFAOYSA-N CCCP(C)(=S)CCC
1005 0 VRCONPSVMPJSGE-UHFFFAOYSA-N O=C1OC(=O)C(C1N)C
1006 0 BPFPHTXDPUIRPK-UHFFFAOYSA-N CCC1(CC)OCCS1
1007 0 XWZYEMVMOFYVQF-UHFFFAOYSA-N OC(=CNC=C)C(=O)O
1008 0 WHYMLYMYGSZHSC-UHFFFAOYSA-N NC(=CC=CC(=O)O)O
1009 0 MFUJHECOJYXMFX-UHFFFAOYSA-N C[Si](C)(C)CC1CC1(F)F
1010 0 MKSKEIKQYFYEMS-UHFFFAOYSA-N CCCC=C=CC(C)=O
1011 0 YPBSYUWOIRIFNF-UHFFFAOYSA-N CC[Si](C)(C)CCCCl
1012 0 WZJTXQRITQYKKG-UHFFFAOYSA-N CC(C)(C)C1=CC(=O)C(=O)C=C1
1013 0 YZJBDXNBUDZUCG-UHFFFAOYSA-N OC(=O)C1NC=CC1O
1014 0 JCDLXVCLDCNQGT-UHFFFAOYSA-N CC(=O)C1=C(C)C(C)=C(O)C=C1
1015 0 YDZDMKKPECNBPE-UHFFFAOYSA-N CC(C)=C(CC=C)C=O
1016 0 QMEYNJRMKAKTMT-UHFFFAOYSA-N C=CCc1cc(OC)cc(c1)O
1017 0 QJMXJJSAYDGTPB-UHFFFAOYSA-N CC1(C)C(CC1=O)C=C
1018 0 BOYCIJXFRURCND-UHFFFAOYSA-N CC(C)=CC1=CC(C)=CC(=O)O1
1019 0 BCUOSVNPENCDGP-UHFFFAOYSA-N CCC1=CC(=CCC1)O
1020 0 GFJGDMDDPVNHKN-UHFFFAOYSA-N CCOC(=C)OC1=CC=CC=C1
1021 0 VJNKQCNVLFAYQO-UHFFFAOYSA-N CCC1C=CC=C(C1)O
1022 0 MHWQNJBKIDXRIL-UHFFFAOYSA-N CC1(C)CCC=C1C=O
1023 0 FOLMEXHTHLDNAY-UHFFFAOYSA-N C#COC1CCCCC1
1024 0 WOUCJINTQCLGSR-UHFFFAOYSA-N CC#CCCCC(C)=O
1025 0 AKNLEQRXVYPWHR-UHFFFAOYSA-N CC#CC(=O)CC(C)C
1026 0 GDAXTRMANFRCSL-UHFFFAOYSA-N CCC1=CCCC=C1O
1027 0 WDJCAJQOXSPJJF-UHFFFAOYSA-N COC1OCCC2=CC=CC=C12
1028 0 SVRHNTRNLHZWJF-UHFFFAOYSA-N OC1CCC2=C1CCC2
1029 0 YHTRGYOZVOQXIM-UHFFFAOYSA-N CC12CC=CCC1(C)O2
1030 0 RTZIUOVWNJSWJT-UHFFFAOYSA-N CCC1CC=CC=C1O
1031 0 CYXNRWOZZPRJAH-UHFFFAOYSA-N CC1=CC(=O)CCCC1
1032 0 RFWFOJDAIRDAPK-UHFFFAOYSA-N NC1CCC(=O)OC1=O
1033 0 ZKUGQXHARGEDBX-UHFFFAOYSA-N [H]C12CC(=O)CC([H])(CC(C1)=C=O)C2
1034 0 XAYDWGMOPRHLEP-UHFFFAOYSA-N C=CC12CCCCC1O2
1035 0 XDCCUETYAWEEOS-UHFFFAOYSA-N CCC1=C(C)OC(C)=C1
1036 0 KNRMAUVZTIJLNX-UHFFFAOYSA-N [O-][N+](=O)C12CCCC1O2
1037 0 JXYLKCLAARJTNW-UHFFFAOYSA-N CC(=O)C1=C(C)C=CC(C)=C1O
1038 0 LZXDQZLDCFOFGA-UHFFFAOYSA-N CCC1=C(O)C=CC(=C1)C(C)=O
1039 0 QXZXRJWSXJMKEO-UHFFFAOYSA-N C=CCOC1=CCCC1
1040 0 QEFZFASAZLTLEU-UHFFFAOYSA-N OC1=CC=C(OCC2CC2)C=C1
1041 0 FQAYIUCVTOQDNO-UHFFFAOYSA-N CCC1=C(CC)C(=O)C1
1042 0 XCPHRJMOUIKQLM-UHFFFAOYSA-N OC(=O)C1NCC2C1O2
1043 0 NTSKFUAALXKHIK-UHFFFAOYSA-N CC(=O)C(N=O)C(C)=O
1044 0 AESWLPAJLZVDND-UHFFFAOYSA-N CC1OC2=CC=CC(O)=C2C1C
1045 0 MPHLWCXBGOORJN-UHFFFAOYSA-N C1CC11CCC2(CO2)C1
1046 0 ANSSZUMSCGJCAH-UHFFFAOYSA-N CC1=CC2(CC1)OC(=O)C=C2C
1047 0 CWZUZZQWSNJLNA-UHFFFAOYSA-N OCC1=C(C)CCC=C1
1048 0 MCCWTHZNQPICAI-UHFFFAOYSA-N COC(=O)C1COC=N1
1049 0 JPDSDIBIYXALTK-UHFFFAOYSA-N OCC1=C(C)C=CCC1
1050 0 GNZOJJLKDCEDKY-UHFFFAOYSA-N CC(C)=CCC#CCO
1051 0 JRMIDKPHJPTJMM-UHFFFAOYSA-N CC1CCc2c1c(=O)occ2C
1052 0 CYCSAKXVRBAQBM-UHFFFAOYSA-N [H]C12CCC([H])(C=C1)C(=C2)C(=O)OC
1053 0 WJGPNUBJBMCRQH-UHFFFAOYSA-N Oc1cccc2c1OC(C2)(C)C
1054 0 UVNPDRQGVQJGTK-UHFFFAOYSA-N C=CCC1=CCC2C(=C1)OCO2
1055 0 WECIOCZLOBJQBE-UHFFFAOYSA-N CC1(C)C2CC(=O)CC12
1056 0 NRSXSFHVWXSMOO-UHFFFAOYSA-N C=CCC1=CC=C2C(C1)OCO2
1057 0 LGROXJWYRXANBB-UHFFFAOYSA-N CO[Si](OC)(OC)C(C)C
1058 0 FNIYRVWJNJDCEL-UHFFFAOYSA-N CCCC1(C)OCCS1
1059 0 VAWVVHXLUHSRJK-UHFFFAOYSA-N C=CCC1CC=C2C(=C1)OCO2
1060 0 MQEAASYWNDKGRI-UHFFFAOYSA-N CC1=CCCCC(=O)C1
1061 0 FGQJBZHMORPBRR-UHFFFAOYSA-N CN1CC(=O)OC(=O)C1
1062 0 DVNQYSDLIYAUPL-UHFFFAOYSA-N NCC=CC(=O)C(=O)O
1063 0 NCTKILUMKYMSOC-UHFFFAOYSA-N O=CC(=C)C1=CCC(C1C=O)C
1064 0 ZCZWZNVAVKBUKM-UHFFFAOYSA-N O=C1CC2(C(C1C#CO2)(C)C)C
1065 0 XZMJVQNJQBNDDI-UHFFFAOYSA-N COC(=O)C1=NOCC1
1066 0 JEODSGJDNLLFGR-UHFFFAOYSA-N OC#CCC(C(=O)O)N
1067 0 KXGZOSDLSXBKSB-UHFFFAOYSA-N CC1(C)OC(=O)C=[N+]1[O-]
1068 0 KHEHBMKEQUNXIM-UHFFFAOYSA-N O=CC1OC(=O)C(C1)N
1069 0 UOEQBYQKEABUDL-UHFFFAOYSA-N OC1=C(NCC1)C(=O)O
1070 0 LIFAPULTFOQQTN-UHFFFAOYSA-N C=CC1CCC(=CC1)O
1071 0 SKGIDIXEVGLQFC-UHFFFAOYSA-N C=CC1CCC=C(C1)O
1072 0 SKXPOIQAAMIVEO-UHFFFAOYSA-N OC(=O)C(=O)N1CCC1
1073 0 VUAVGYXEXDSWIV-UHFFFAOYSA-N CC(=C)C1CCCC1=O
1074 0 WYVIBEFXCYFCNI-UHFFFAOYSA-N C=CC1CCC=CC1O
1075 0 WATLTSOXMHYXTO-UHFFFAOYSA-N CCCC(=O)C1=CC(O)=CC=C1
1076 0 DWLAGFAYZCBIMG-UHFFFAOYSA-N CC(C)C(=O)C1=CC(O)=CC=C1
1077 0 ZCECUPZYPOLBHT-UHFFFAOYSA-N OC(=C)C1CCC=CC1
1078 0 SLJFKNONPLNAPF-UHFFFAOYSA-N C=CC1CCC2C(C1)O2
1079 0 ALMZTERXSYKZQO-UHFFFAOYSA-N CC1(C)C=CC(O)C=C1
1080 0 ZMMYLZGIQHEJNH-UHFFFAOYSA-N O=C1CCCC2CC2C1
1081 0 WZSLLYZZTPUMHB-UHFFFAOYSA-N CC(C)(C)[P+](=O)C#C
1082 0 OLKHRYQRCJLWLL-UHFFFAOYSA-N C1=CCC(CC1)C1CO1
1083 0 GTAKXSUYHGJILZ-UHFFFAOYSA-N NCC(=O)C=CC(=O)O
1084 0 LUANFWATBFOQIX-UHFFFAOYSA-N NCCCNC(=O)C(=O)O
1085 0 VFERKVPEPDAXQV-UHFFFAOYSA-N NC1COC(=C1)C(=O)O
1086 0 RLQJPGOGSYXSTL-UHFFFAOYSA-N OC1NC=C(C(=O)C1)O
1087 0 WPOSZIZIHRBGPA-UHFFFAOYSA-N NC(C(=O)O)COC#C
1088 0 NUZLEMBPEDPRCD-UHFFFAOYSA-N NC1=CC(OC1)C(=O)O
1089 0 DGINTLMTBXHONF-UHFFFAOYSA-N COc1cc(C=C)cc(c1O)C
1090 0 LIRGYCJOIGALKU-UHFFFAOYSA-N COc1cc(C=C)c(cc1O)C
1091 0 IRKKMMCRSGGEBE-UHFFFAOYSA-N CC1=C(C=O)C(C)(C)C(=O)C=C1
1092 0 CKIDZUVGJWSYIW-UHFFFAOYSA-N COc1c(O)ccc(c1C)C=C
1093 0 JILARLFBIYSFHJ-UHFFFAOYSA-N CC(C)(CC=O)CC#C
1094 0 LDTQXPAHRGAWBI-UHFFFAOYSA-N OC(=O)CC=CC(=O)N
1095 0 XJUSTHZLZCLFJZ-UHFFFAOYSA-N C=C1CCC(CC1)C=O
1096 0 YEONIUGDWWNCKR-UHFFFAOYSA-N COCCC1=CCC=C1
1097 0 UXJJSOPJKWZHHY-UHFFFAOYSA-N COC1=CC(C)=CC(=C1)C(C)=O
1098 0 ONVFQJHQPZBZCD-UHFFFAOYSA-N NC(=O)CC=CC(=O)O
1099 0 AMNQHKDAISSPLA-UHFFFAOYSA-N C=CCC12C=CC(=CC2O1)OC
1100 0 NTMQUZWKWOGTAC-UHFFFAOYSA-N COC1=CC=C(C2C1O2)CC=C
1101 0 ISZIGCUXMJLGMP-UHFFFAOYSA-N CC(C)PCPC(C)C
1102 0 NCPSDIJZAJDGKQ-UHFFFAOYSA-N C=CCC1=CC2C(C=C1)(O2)OC
1103 0 KXCOFXJKQMWSIO-UHFFFAOYSA-N C=CC1CCCCC1=O
1104 0 BBRJZZUFDYMNIY-UHFFFAOYSA-N CC1=CC(=O)C2C(C1=O)C2(C)C
1105 0 WZNHTDISGPKVCQ-UHFFFAOYSA-N CC1=CC(O)C2=C(C1=O)C2(C)C
1106 0 WFIHVJLPNNTCSY-UHFFFAOYSA-N OCC1=CCC(C=C1)C
1107 0 PXIGSUWVCSOFMF-UHFFFAOYSA-N O=C1CCC2(CC2)CC1
1108 0 OBVBGIKXUJJGEC-UHFFFAOYSA-N CC1OC(=O)CNC1=O
1109 0 AECHRZAJDIOPLX-UHFFFAOYSA-N CC1=CC=C(CC1)CO
1110 0 TWWMLCCVWXQLJX-UHFFFAOYSA-N OCCC1=C2CCOC2=CC=C1
1111 0 VBQNHXPUOJBQSP-UHFFFAOYSA-N CCC1=CC=C(CC1)O
1112 0 YTLALSCLKYJPCF-UHFFFAOYSA-N CCC1CC=C(C=C1)O
1113 0 VROJZOSGGFJJPK-UHFFFAOYSA-N CC(C)=CC1=CC(O)=CC(O)=C1
1114 0 KVGQCGPXYOSIFM-UHFFFAOYSA-N CC1CC(=C)CC(=O)C1
1115 0 UPIUTCMVUPFJTQ-UHFFFAOYSA-N OC(=O)C1(CC1)NC=O
1116 0 ZPMCLSPFPIMQRL-UHFFFAOYSA-N NCCC(C(=O)O)(C(O)O)N
1117 0 CPNYQHOMBQQSSI-UHFFFAOYSA-N CC1CC(=O)CC(C)=C1
1118 0 IAJJQZBOEZAJLE-UHFFFAOYSA-N OC#CC(C(=O)O)(N)C
1119 0 VNEUEBUQWSAKMM-UHFFFAOYSA-N CCCC#CC#CC=C(CO)O
1120 0 XGKIMQBEEPDCSR-UHFFFAOYSA-N NC(=O)CC(C(=O)O)(N)C
1121 0 DERUPGPGCWUEJI-UHFFFAOYSA-N CC1(CCCC=C1)C=O
1122 0 CMLUJDMOPDRNRD-UHFFFAOYSA-N NC(=O)C=C(C(=O)O)C
1123 0 GWENLLRIMBJBRA-UHFFFAOYSA-N OC(=O)C=C(C(=O)N)C
1124 0 VDKJCGVWCLJTHA-UHFFFAOYSA-N CCOCC#CC#CC=CCO
1125 0 FRVQIGSKNCLTTG-UHFFFAOYSA-N CC=Cc1ccc(cc1O)OC
1126 0 QUFCAXLIAQPLCZ-UHFFFAOYSA-N CC=CC1=CC=C(C2C1O2)OC
1127 0 MUYRQNYFMUEYKP-UHFFFAOYSA-N COC1=C2CCCC2=C(O)C=C1
1128 0 LOSOOQMIHYWSDD-UHFFFAOYSA-N CC(C)C1=C(C=O)C=C(O)C=C1
1129 0 RQGLAZXVZRFLNU-UHFFFAOYSA-N CC=CC1=CC2C(C=C1)(O2)OC
1130 0 STAMMQDNNIMMED-UHFFFAOYSA-N CCC1=COC(C)=C1C
1131 0 SOMPJPZQXDVOCK-UHFFFAOYSA-N CNC(=O)N(C)C(=O)OC
1132 0 XHWCDTUKQBUALP-UHFFFAOYSA-N O=C1CC2(C(C1=CC2=O)(C)C)C
1133 0 IPSIYKHOHYJGMO-UHFFFAOYSA-N OCCC1=CC2=C(OCC2)C=C1
1134 0 OQLHUTKWFRQUTB-UHFFFAOYSA-N CC(C)C1=CC(=O)C(=O)C(C)=C1
1135 0 BXYPJHYJZAEHPU-UHFFFAOYSA-N CC(=C1C=CC2(C(C1=O)O2)C)C
1136 0 UVANZOOMCRABQD-UHFFFAOYSA-N CCOC1=C(C)C=C(C=O)C=C1
1137 0 QYAOEBYQBDGFFB-UHFFFAOYSA-N CN(C(=O)NC)CC(=O)O
1138 0 HWCPLQBNGGMIMP-UHFFFAOYSA-N CCC1CC=CC(=O)C1
1139 0 LDMGHJBJAVQXGM-UHFFFAOYSA-N CN(C(=O)N)CC(=O)OC
1140 0 JDBCDMBGYPDNIO-UHFFFAOYSA-N C=CCOC#CC(C)C
1141 0 AMGFPDLKDALJNL-UHFFFAOYSA-N CC(C1=CCC(=O)C(=O)C=C1)C
1142 0 QLWSVYLBLFNTNA-OWOJBTEDSA-N O=CC(/C=C/C(=O)O)N
1143 0 IPCRALHELTYFJD-UHFFFAOYSA-N O=CC(=CCC(=O)O)N
1144 0 LBXNNWMNNHICMV-UHFFFAOYSA-N CC1CCC(C=O)=CC1
1145 0 OFIKBTBTNDDTJK-UHFFFAOYSA-N CC1=NC2=NC(N)=NC(N)=C2N1
1146 0 BNXNDZDKAOHDMR-UHFFFAOYSA-N CC(=O)C=C(C(=O)O)N
1147 0 LGJXKVYCXJFRAN-UHFFFAOYSA-N NC1CC=C(O1)C(=O)O
1148 0 MEBIDOIMPPHUNU-UHFFFAOYSA-N O=CCC=C(C(=O)O)N
1149 0 FOCYJNZUNILJAL-UHFFFAOYSA-N O=CC=CC(C(=O)O)N
1150 0 CNGPUXZHOOHVHJ-UHFFFAOYSA-N CC(=CCC)C(C#C)O
1151 0 QAFYEFGAVUPYNO-UHFFFAOYSA-N CC(C)C1=C(C=O)C=CC=C1O
1152 0 SCMJDYMRERGNGM-UHFFFAOYSA-N CC(C(=O)NC(=O)O)CN
1153 0 GLXZYRFSAGXRQG-UHFFFAOYSA-N CCCNC(=O)NC(=O)O
1154 0 AJOHMNOMCPWOHZ-UHFFFAOYSA-N CC(N(C(=O)C(=O)N)O)C
1155 0 WTFJJYYGWFKOQH-UHFFFAOYSA-N CC1N(C)C(=O)OC1=O
1156 0 AOFIVJOZERJBKG-UHFFFAOYSA-N O=C1CCC(O1)C(=O)N
1157 0 JRXNBYBCTNEZQY-UHFFFAOYSA-N NC(=O)CC(=C)C(=O)O
1158 0 NIAUHSFUZOOBGB-UHFFFAOYSA-N CC(C)C1=C(C=O)C=CC(O)=C1
1159 0 BLRZZXLJCJKJII-UHFFFAOYSA-N OC(=O)CC(=C)C(=O)N
1160 0 HGQBFUYCMDCXCO-UHFFFAOYSA-N OC#CNC(C(=O)O)C
1161 0 NMJOZGVQPPGGFV-UHFFFAOYSA-N CN1C=NC2=C(N)N=C(N)N=C12
1162 0 MKJAUZJQSQPSLR-UHFFFAOYSA-N CC1=C(O)C=CC(C1)C
1163 0 BRAKLPOKOHWGLT-UHFFFAOYSA-N CC1=CC(=C(CC1)O)C
1164 0 QKRLVTPAKGCKKQ-UHFFFAOYSA-N CNC(C(=O)O)C#CO
1165 0 BZDHITSQRVFRDZ-UHFFFAOYSA-N CC1=C(C)C[P+](=O)C1
1166 0 FVGCLHASFZKART-UHFFFAOYSA-N CCCCPCCCP
1167 0 ODZOBPRMUUHDPQ-UHFFFAOYSA-N CNC1CC(=O)OC1=O
1168 0 XUDZZXLUCILIRY-UHFFFAOYSA-N Oc1cc2CCCCc2cc1O
1169 0 MGYHWHIVTZXPME-UHFFFAOYSA-N B(N1C=CC=N1)N1C=CC=N1
1170 0 LUEVSVQRNBJXNS-UHFFFAOYSA-O CC1=CC=C(N)[N+](N)=C1
1171 0 JGRHDVGJHYYNPA-UHFFFAOYSA-O CC1=CC=CC(N)=[N+]1N
1172 0 JHXCCDQIOYRZIM-UHFFFAOYSA-N COC1=CCC=C(C)C1
1173 0 AAXBKJXGVXNSHI-UHFFFAOYSA-N CC(=C)COC1=C(O)C=CC=C1
1174 0 UGXGFCPECPQQMR-UHFFFAOYSA-N COC1=C(C)C=C(CC=O)C=C1
1175 0 AJEBGULHJHRRGC-UHFFFAOYSA-N O=C1CCC(C1)C1CC1
1176 0 GEKWXPNXQKNHCS-UHFFFAOYSA-N CC1=C(C)C2=C(CCCC2=O)O1
1177 0 LVBXYWRVNMXVMT-UHFFFAOYSA-N Oc1cc2CCCCc2c(c1)O
1178 0 JTYJPOVZVLZEQR-UHFFFAOYSA-N CC1=C(N)C(=NN1)N1C=NN=C1
1179 0 OQMQLEHOJCDKHA-UHFFFAOYSA-N OC(=O)C(=O)NC1CC1
1180 0 CNOYQLOSBYLHEK-UHFFFAOYSA-N Oc1ccc2c(c1O)CCCC2
1181 0 UZRZAKDDGUKHEJ-UHFFFAOYSA-N OC12C=C3CCCCC3=CC2O1
1182 0 YJEQJZLMXHAVAZ-UHFFFAOYSA-N OC1=CC2C3(C(=C1)CCCC3)O2
1183 0 HNNQIYXSTLIWEI-UHFFFAOYSA-O CC[N+]1=CC=CN=C1N
1184 0 DNGJRSSKFLSIKJ-UHFFFAOYSA-N OC1=CC=C2C3(C1O3)CCCC2
1185 0 CQQOQLMNMPWQOA-UHFFFAOYSA-N Oc1ccc2c(c1)CCOCC2
1186 0 WZYYKFXPNAZDCP-UHFFFAOYSA-N Oc1ccc2c(c1)CCCOC2
1187 0 VIAVIFGIAWBUNQ-UHFFFAOYSA-N FCCOC(=O)C1CCC1
1188 0 PUHBMFQIBBOZJF-UHFFFAOYSA-N CC(C)C1=C(C=O)C(O)=CC=C1
1189 0 UALDMZJTVWPGLP-UHFFFAOYSA-N COC(=O)C1CNC1=O
1190 0 CUMOPUYLPKARMV-UHFFFAOYSA-N Oc1ccc2c(c1)COCCC2
1191 0 MKEXCGZURUEGRG-UHFFFAOYSA-N [H]C12CC([H])(C1)C1OC1CC2
1192 0 LTTBGZMDORNBCE-UHFFFAOYSA-N CC1=NC(CO1)C(O)=O
1193 0 IPSIYKHOHYJGMO-UHFFFAOYSA-N OCCC1=CC2=C(OCC2)C=C1
1194 0 RQTXEJYGOHZSIW-UHFFFAOYSA-N COC(=O)C1=CC=CC(C)=C1C
1195 0 ABWGVDWUQJTHLG-UHFFFAOYSA-N OC1=CC2=C(OCCCC2)C=C1
1196 0 CHGLHDYZTVAACJ-UHFFFAOYSA-N CCC1=C(O)C=C(C=C1)C(C)=O
1197 0 AJNBBVTVDUXJNX-UHFFFAOYSA-N CCC(C)C[Si](C)(C)Cl
1198 0 XBSXVUHHZXULRO-UHFFFAOYSA-N CNCC(=O)NCC(=O)O
1199 0 JODKUNQXMKRBTM-UHFFFAOYSA-N [H]C12CC3([H])C1([H])COC3([H])CC2
1200 0 XXNZVJWJWMVONK-UHFFFAOYSA-N NCC(=O)NCC(=O)OC
1201 0 XWBUDPXCXXQEOU-UHFFFAOYSA-N COC(=O)C(CC(=O)N)N
1202 0 VAUMOLQVAADOAB-UHFFFAOYSA-N O=C1N=CN=[N+]1C1CCCC=C1
1203 0 AAPOVDIBCPRZPC-UHFFFAOYSA-N CC(=O)C1=C(C)C=C(C)C=C1O
1204 0 FLRUQTCFKKKHMS-UHFFFAOYSA-N OCC1=CC(CC=C1)C
1205 0 BKQYNWJOMDZBMG-UHFFFAOYSA-N OC1=CC=C(OCCC=C)C=C1
1206 0 IIQLOCUDYHWBJZ-UHFFFAOYSA-N OCC1=CC(=CCC1)C
1207 0 KNECBQPKWOLHOS-UHFFFAOYSA-N C=CCCCC=CC=O
1208 0 NDIQNZBBNBMLMR-UHFFFAOYSA-N CC=CC(=O)C=C(C)C
1209 0 KLBAYHDGSRBDKN-UHFFFAOYSA-N CCCC=CC(=O)C=C
1210 0 OZZQRADTCITSML-UHFFFAOYSA-N CC1C=CCCC1C=O
1211 0 PBVLQQYOZVYUQF-UHFFFAOYSA-N CC1(C)CC2=C(O)C=CC=C2O1
1212 0 REAMCSFHUFZAHX-UHFFFAOYSA-N CC(CCC=C)=CC=O
1213 0 SGJPATCCPLZYOY-UHFFFAOYSA-N CCCC[Si](O)(OC)OC
1214 0 IRQQAZVXNLSDRB-UHFFFAOYSA-N CCCC1CCC#CO1
1215 0 XDXBCXDBFNODND-UHFFFAOYSA-N CC(C)=CC=C(C)C(F)(F)F
1216 0 AAHPQRUIQYEFLD-UHFFFAOYSA-N O=Cc1ccc(c(c1)O)C(C)C
1217 0 QBAQXONRHTVGGG-UHFFFAOYSA-N NC(=O)C(=O)OCC=C
1218 0 MWENGRDLACMJKS-UHFFFAOYSA-N O=CC1=CC=C(C2C1O2)C(C)C
1219 0 YRXBGQYJWAKPCJ-UHFFFAOYSA-N O=CC12C=CC(=CC2O1)C(C)C
1220 0 UFDFFEMHDKXMBG-UHFFFAOYSA-N CC(=O)NC(=C)C(=O)O
1221 0 BWBVETMLWDDBOJ-UHFFFAOYSA-N C#CNC(C(=O)O)CO
1222 0 HBZNAZRMQALFLI-UHFFFAOYSA-N COc1ccc(c(c1)C=C)OC
1223 0 IWWTWTAMCFPVEX-UHFFFAOYSA-N CC1(C)COC2=CC=CC(O)=C12
1224 0 QQCLNRPRQRDMCK-UHFFFAOYSA-N COC(=O)c1ccc(cc1C)C
1225 0 WYOFQJFKPUTOMF-UHFFFAOYSA-N O=C1CC2=CC(=O)C1(C)C2(C)C
1226 0 GEVGLOPKZIHXGG-UHFFFAOYSA-N CC(=C)C1=CC2C(C(=O)C1)(O2)C
1227 0 YZNLDOWUUMQMTN-UHFFFAOYSA-N CC(C)C1=CC(O)=CC(C=O)=C1
1228 0 RWGIDMWSHOFUOC-UHFFFAOYSA-N CCCC1=C(O)C=CC(C=O)=C1
1229 0 ZFTVOGFYWXTLLF-UHFFFAOYSA-N CCC1=CC(O)=C(C=C1)C(C)=O
1230 0 XAZIIELXPCMIED-UHFFFAOYSA-N CCC1=C(C=O)C=CC=C1OC
1231 0 SUVGGKDUSLXUDC-UHFFFAOYSA-N OCC1=CCCC(=C)C1
1232 0 JFNYFIMXZWQLFS-UHFFFAOYSA-N CC(C)C1CC(=O)C=C1
1233 0 UNYKHAOZRPPTMS-UHFFFAOYSA-N CCCSCC(O)COC
1234 0 FNKJIAKPKIJEAI-UHFFFAOYSA-N CCOCCCSCCO
1235 0 FGGFTSULEJVCBE-UHFFFAOYSA-N [H]C12CCC(C1)(OC)C=C2
1236 0 YIYVELWJQNDOTG-UHFFFAOYSA-N CN(N=Nc1[nH]cnc1C#N)C
1237 0 UBULQDVMCYISMM-UHFFFAOYSA-N OC1CC=C(C(=N1)O)O
1238 0 FSAWHKCHNTYIHU-UHFFFAOYSA-N OC1=CCC(C(=N1)O)O
1239 0 NMTBINHGNJRYTQ-UHFFFAOYSA-N COCC1=CC(C=O)=CC(C)=C1
1240 0 GASMMOOJZGEXKR-UHFFFAOYSA-N COC1=CC=C(C)CC1
1241 0 XSNMPRWPOVKVLK-UHFFFAOYSA-N OC1=CC=C(C(N1)O)O
1242 0 HAGDUNIMPOUPLA-UHFFFAOYSA-N OC(CCCC=C)C#C
1243 0 AKDQJROTPGHKES-UHFFFAOYSA-N O=C1CCCCC2CC12
1244 0 AJXJOPPVQLVZHL-UHFFFAOYSA-N O=C(CCN1C=CC=C1)C[N+]#N
1245 0 RRTAHQIBZLKJFO-UHFFFAOYSA-N OC1CC=C(N1)C(=O)O
1246 0 SPOFHSRJYKHHIC-UHFFFAOYSA-N C=CC1(CCC=C(C1)C=O)C=O
1247 0 GMNGDEIJXIZNIQ-UHFFFAOYSA-N CC(=C)C(CC=C)C=O
1248 0 SMUXTLISYBPIAU-UHFFFAOYSA-N CC1CC(=O)c2c(C1)occ2C
1249 0 LECVMSNMOHBRPU-UHFFFAOYSA-N NOCCC(C(=O)O)(CO)N
1250 0 JZMZQAZPVGTSHL-UHFFFAOYSA-N CC1CC(=O)C2C(=C1)OC=C2C
1251 0 YUPOVSHIQPPPSA-UHFFFAOYSA-N CCC=CCC=CC=O
1252 0 DQAKJEWZWDQURW-UHFFFAOYSA-N OC(=O)N1CCCC1=O
1253 0 BSUYUEKXZVNGRQ-UHFFFAOYSA-N OC1C(O)NC=CC1=O
1254 0 VBKCKIUAYBEIQG-UHFFFAOYSA-N OC(=O)C1OC=CC1N
1255 0 DUUGWLGPIZCNLM-UHFFFAOYSA-N CCCCCC#CC=O
1256 0 ZWXSXYAXVDCDQV-UHFFFAOYSA-N CCC=Cc1ccc(cc1O)O
1257 0 NMVSKUAVZUHMLP-UHFFFAOYSA-N CC(C=C)C1=CC(O)=CC=C1O
1258 0 IYAFHGDUGDYIMK-UHFFFAOYSA-N CNC1=C2N=NN(C)C2=NC=N1
1259 0 UPLAWUWUOQEOAO-UHFFFAOYSA-N CN1C=CN=C1CC1=NNN=N1
1260 0 QQQSFSZALRVCSZ-UHFFFAOYSA-N CCO[SiH](OCC)OCC
1261 0 RJFYLEWDFBGLGD-UHFFFAOYSA-N CC=C(N=[N+]=[N-])C(=CC)N=[N+]=[N-]
1262 0 KYHULTSMPDXSLR-UHFFFAOYSA-N COC1=CC(C)=C(C=O)C=C1C
1263 0 AZVYYSCOCHRFKW-UHFFFAOYSA-N OCN1C(=O)CCC1=O
1264 0 XZYAPQCJDYFPBN-UHFFFAOYSA-N CCC(CC)C#CC=O
1265 0 NAZSNHBBALXARY-UHFFFAOYSA-N CN1C=NC2=NC(N)=NC(N)=C12
1266 0 VTCOZEBARYNDFP-UHFFFAOYSA-N CCOC(=C)CSCC
1267 0 CAABRJFUDNBRJZ-UHFFFAOYSA-N CCC1=CC=C(C=C1)C(=O)OC
1268 0 NGUCYRQYQJXNRF-UHFFFAOYSA-N CC(C)C1C=CC=CC(=O)C1=O
1269 0 YOKNHTLXSZVZKR-UHFFFAOYSA-N NC1=NC(F)=NC(N)=N1
1270 0 LHDWUKLTOVEKHY-UHFFFAOYSA-O CC(C)N(C(C)C)[P+](O)=O
1271 0 MDZRSMMPEFLLAJ-UHFFFAOYSA-N CC(C)C[SiH](Cl)C(C)C
1272 0 KJTHKQDUVAZBMJ-UHFFFAOYSA-N CCC(CC)[Si](C)(C)Cl
1273 0 IGWOPMYDPJKFJT-UHFFFAOYSA-N COC1=CCCC(C)=C1
1274 0 FEEGMVBAILJAQO-UHFFFAOYSA-N CC=C(C)C1=CC=C(C)C(=O)O1
1275 0 VKDIZVYITTYZQK-UHFFFAOYSA-N OC(=O)C(=O)CCC=N
1276 0 XADBPCVQACZOEL-UHFFFAOYSA-N CC1CC(=O)C=CC1C
1277 0 WKDLAFCZWQWJGY-UHFFFAOYSA-N NC1=NC(CCC#N)=NC(N)=N1
1278 0 ZBYAAXFGFLIQIV-UHFFFAOYSA-N CC=CCOC(=O)C=CC#CC
1279 0 DZCWBKIIPGWKNI-UHFFFAOYSA-N CN1N=CC2=C(NN)N=CN=C12
1280 0 YKPKXMAVLXBQDT-UHFFFAOYSA-N CCOC(=O)CNC(N)=O
1281 0 OOQOQWCONGHTDA-UHFFFAOYSA-N CC(O)(C#C)C1CCC1
1282 0 VBGJRBHZUBRYJR-UHFFFAOYSA-N OC1CCCC=CC=C1
1283 0 SKIAGJWDPJOZMZ-UHFFFAOYSA-N OC1CCC=CC=CC1
1284 0 QQQSFSZALRVCSZ-UHFFFAOYSA-N CCO[SiH](OCC)OCC
1285 0 CAFJYBUBAZVJEP-UHFFFAOYSA-N CCC[SiH](CCl)CCC
1286 0 UORVPNKUEOFRLW-UHFFFAOYSA-N CCC1=CC(=O)CCC1
1287 0 OYERJKSVEUSKLG-UHFFFAOYSA-N C[SiH2]CCCCCCCl
1288 0 XMKVMJPCDLDMTQ-UHFFFAOYSA-N CCO[SiH](OCC)C=C
1289 0 DJCDJUMICVADAG-UHFFFAOYSA-N CC(=O)C1CCC=CC1
1290 0 ZNGYDDNTJSOJAP-UHFFFAOYSA-N COC1=C(C)C=CC=C1C(C)=O
1291 0 ZBYRPYVAJJMOFC-UHFFFAOYSA-N [H]C12CC3CCCC1C3([H])O2
1292 0 XTIYTVPATCGRPX-UHFFFAOYSA-N [H]C12CC3([H])C1OCCC3C2
1293 0 RFMVHAUTPRUSAI-UHFFFAOYSA-N [H]C12CC3([H])C4OC1C1CC4C3([H])OC21[H]
1294 0 QJQNTXCURBPBOK-UHFFFAOYSA-N CC1CC(=O)C(C)=C1C
1295 0 SXFPXZSENHPCSH-UHFFFAOYSA-N O=C1CCC2CCC1C2
1296 0 GRUMGMXCNJGRJZ-UHFFFAOYSA-N COC1=CC(C)=CC(C=C)=C1O
1297 0 HUUOIHJBLYFVDU-UHFFFAOYSA-N CC(C)[SiH](CCl)C(C)C
1298 0 PTXVCZHNKWSVSJ-UHFFFAOYSA-N CC(=O)CC1=CCCC1
1299 0 SQYKKVNYUCVHOT-UHFFFAOYSA-N CC1(C)CC2=C(O1)C=CC(O)=C2
1300 0 CDUPASLURGOXGD-UHFFFAOYSA-N CCCOC1=CC=CC=C1C=O
1301 0 OEPKOGKYPMWNSI-UHFFFAOYSA-N O=CCCCCCC#C
1302 0 WDANSDASCKBVKH-UHFFFAOYSA-N CC(C)OC1=CC=C(C=O)C=C1
1303 0 ZZJVNPRHHLLANO-UHFFFAOYSA-N CC(C)OC1=CC=CC=C1C=O
1304 0 PQUFQKHCBKPVCJ-UHFFFAOYSA-N CN1C=NC(=C1N)C1=NC=NN1
1305 0 QYLFHLNFIHBCPR-UHFFFAOYSA-N OC1(CCCCC1)C#C
1306 0 WKOARXCZOFTJEB-UHFFFAOYSA-N [H]C12CC3COC(C1)C3([H])C2
1307 0 CPODEILXGCHNGV-UHFFFAOYSA-N CC[Si](CC)(CC)CCl
1308 0 RBBWJRYTJUGTFY-UHFFFAOYSA-N CCCCOC(=O)C(O)CF
1309 0 FNDHGABBKFGLAN-UHFFFAOYSA-N CC(C)(C)C(=CC=C=O)C=C=O
1310 0 FIMNMFRUQUMXEV-UHFFFAOYSA-N COC1=CC=CC=C1CCC=O
1311 0 ZYUPRLWUNPHZCA-UHFFFAOYSA-N CCCSC1CCOC1
1312 0 HRZOZFYDZBEQQQ-UHFFFAOYSA-N CC1=NC=C(CN=[N+]=[N-])C(N)=N1
1313 0 IYHCRXBWKIDLGE-UHFFFAOYSA-N CC1CCC2=C1C(O)=CC=C2O
1314 0 MPEIXSYAALWXEZ-UHFFFAOYSA-N CC1C(=O)C=C(C)C=C(C)C1=O
1315 0 RVAFOTMNQKKAOC-UHFFFAOYSA-N CC=C(C)C(C)=CC(F)(F)F
1316 0 VHWYCKTUFBURJF-UHFFFAOYSA-N [H]C12CC(=O)C([H])(C1)CCC2
1317 0 YILVOENZHZWHHK-UHFFFAOYSA-N COC(=O)C1=C(C)C=CC(C)=C1
1318 0 WKGOPZYVTPKHLN-UHFFFAOYSA-N COCC1=CC=C(C=C1)C(C)=O
1319 0 FMRPQNGHKPJXCZ-UHFFFAOYSA-N CCOC(CSC)OCC
1320 0 WWRRVSVGVHPTJZ-UHFFFAOYSA-N CCC1=CC(=O)C(CC)=CC1=O
1321 0 MHQHNHNWOMRDKM-UHFFFAOYSA-N CC(=O)C1=C(C)C=C(O)C(C)=C1
1322 0 HUYLVMPTGRKKGU-UHFFFAOYSA-N OC1(CC1)C(=C)C1CC1
1323 0 RRUHFBZLRWSYNJ-UHFFFAOYSA-N C1CC2CC3OC3CC12
1324 0 SQYQPQYQJMLCMY-UHFFFAOYSA-N CCCP(=S)(CC)CC
1325 0 DCLXQTDMLSLMEJ-UHFFFAOYSA-N CC(C)C(CC#C)C=O
1326 0 VTLYVCULGYVFOF-UHFFFAOYSA-N OC1CC=CCC=CC1
1327 0 WOJCLAHUXKKEQT-UHFFFAOYSA-N NN=CCN=NC1=CN=CC=N1
1328 0 JTOCEKMBLNNIET-UHFFFAOYSA-N [H]C12CCC([H])(C1)C(O)C=C2
1329 0 WYIKEHMRDNJOAU-UHFFFAOYSA-N CC1CCC=CC(=O)C1
1330 0 GWZGOJFCYGJODK-UHFFFAOYSA-N CC1CCC(=O)C=CC1
1331 0 UAWFZBYGVFDUPV-UHFFFAOYSA-N CC1CCCC(=O)C=C1
1332 0 BUGXMHGORFSJIG-UHFFFAOYSA-N CCS(=O)OCC(C)(C)C
1333 0 KMZWVJYQUMBGJE-UHFFFAOYSA-N CC12CCC(C=C1)C(C=O)C2=O
1334 0 LNEMDIUSUQPKIP-UHFFFAOYSA-N C1COC(OC1)C1=CC=CC=C1
1335 0 GFBLPULLSAPXDC-UHFFFAOYSA-N CCCC(=O)C1=CC=C(O)C=C1
1336 0 FAGZAOSXHDBROJ-UHFFFAOYSA-N CC1=CC=CC(C)(C)C(=O)C1=O
1337 0 SXFPXZSENHPCSH-UHFFFAOYSA-N O=C1CCC2CCC1C2
1338 0 GVAASKZWGGAIRC-UHFFFAOYSA-N OC(=O)N1CC2OC2C1
1339 0 RHDWQQSYKQBDGI-UHFFFAOYSA-N OCC1CC(O1)C1=CC=CC=C1
1340 0 QYWYHHUUNIIZRB-UHFFFAOYSA-N COC1=CC2=C(CC2)C(OC)=C1
1341 0 SXFPXZSENHPCSH-UHFFFAOYSA-N O=C1CCC2CCC1C2
1342 0 BNYRGUYHHGREOL-UHFFFAOYSA-N CCOC1=CC=CC=CCC1=O
1343 0 VJDWLGLJZNWMFB-UHFFFAOYSA-N O=CC(C1CC1)C1CC1
1344 0 HINCKJDFBMTHPK-UHFFFAOYSA-N COC1=CC(CC=C)=C(O)C=C1
1345 0 YJFNFQHMQJCPRG-UHFFFAOYSA-N CCOC1=CC=C(C=C1)C(C)=O
1346 0 XJMULMWDHLJUKP-UHFFFAOYSA-N COC(=O)C1=C(C)C=CC=C1C
1347 0 ZFFLMKJWZYOZDG-UHFFFAOYSA-N O=C1CC2(CC2)CC(=O)C11CC1
1348 0 LXWLHXNRALVRSL-UHFFFAOYSA-N [SiH3]CCCOCC1CO1
1349 0 BDINBSUUIUWFNH-UHFFFAOYSA-N CC1=CC(=O)CC1(C)C
1350 0 DFUQWTGLDQFQSI-UHFFFAOYSA-N C#CC1=CC=C(C=C1)[N+]#N
1351 0 AMAXZVMYLDNQTL-UHFFFAOYSA-N CC1=NC2=NC=NN2C(NN)=C1
1352 0 PTSSKYUSCIALKU-UHFFFAOYSA-N COC(=O)C1=CC(C)=C(C)C=C1
1353 0 DUVOZUPPHBRJJO-UHFFFAOYSA-N CCOC(=O)CN=C=O
1354 0 GLHSHWIEAQNAAO-UHFFFAOYSA-N CCCCC1OCCS1
1355 0 WKBOLUSEPYTMJO-UHFFFAOYSA-N CC1=CC2=C(CCCO2)C=C1O
1356 0 FYGCGLKHZOKOQI-UHFFFAOYSA-N CC(C)CC1OCCS1
1357 0 GAJWLWOIFZSYOW-UHFFFAOYSA-N OC1CCC=CCC=C1
1358 0 AHPRTHISTTZSMJ-UHFFFAOYSA-N CCC[SiH2]OCC(O)CO
1359 0 FUIDWNGSIAABEJ-UHFFFAOYSA-N CC=CC=CCCC=O
1360 0 HASSECJQEKKISI-UHFFFAOYSA-N CCC(C)CSC(C)=O
1361 0 ABAHVCWRMOPYKP-UHFFFAOYSA-N CC1=CCCC(C1)C=O
1362 0 SEBFSLGGWSYNLH-UHFFFAOYSA-N O=C1CC=CCC(=O)CC=CC1
1363 0 BWYBDDWZJROJNF-UHFFFAOYSA-N C=CCC1CCC(=O)C1
1364 0 ONLSSPILYHCHQF-UHFFFAOYSA-N CC=CON=CC(O)=O
1365 0 XDFJLVONRNIKIZ-UHFFFAOYSA-N CC(O)C([N+]#[C-])C(O)=O
1366 0 RFWFOJDAIRDAPK-UHFFFAOYSA-N NC1CCC(=O)OC1=O
1367 0 PEVXENGLERTHJE-UHFFFAOYSA-N COC(=O)C1=CC(C)=CC(C)=C1
1368 0 QUXBXCLXGZYNFP-UHFFFAOYSA-N C=C1CCCCCC1=O
1369 0 FEXFEHVMYWGPSJ-UHFFFAOYSA-N CCSC1CCCCO1
1370 0 RTMONNPMBBVECA-UHFFFAOYSA-N COC1(C)C=CCC=C1
1371 0 JTOCEKMBLNNIET-UHFFFAOYSA-N [H]C12CCC([H])(C1)C(O)C=C2
1372 0 IAEZPMPXTZNOLP-UHFFFAOYSA-N CCOC(OCC)SCC
1373 0 AQLBDNIXPWFZLZ-UHFFFAOYSA-N CC1(CC#C)C(=O)CCCC1=O
1374 0 SKYWFZAACFGCKM-UHFFFAOYSA-N CCC1OC(C)CCS1
1375 0 PRDNKVSUTZYWBN-UHFFFAOYSA-N CC1CCSC(C)(C)O1
1376 0 JJOSCRPJCQGQMM-UHFFFAOYSA-N CCOC(C)SCCCO
1377 0 QCMJRQVMECBHEA-UHFFFAOYSA-N O=C1CCCC=CCC1
1378 0 UEILJFFGJJRFFG-UHFFFAOYSA-N CC12CC1C(=O)CCC2
1379 0 NUMFFEXQRYWCBD-UHFFFAOYSA-N CC(C)=CC1CC(=O)C1
1380 0 CBYHCZCGFCUJQT-UHFFFAOYSA-N CC1(CCC(=O)C1)C=C
1381 0 FRIHCVHTOVWRBC-UHFFFAOYSA-N OC1CC=CCCC=C1
1382 0 VOWJTHLVSANEGF-UHFFFAOYSA-N COC1C=C(CC=C)C=CC1=O
1383 0 MVMOANNGEULVHU-UHFFFAOYSA-N CC(=C)C(CO)CC#C
1384 0 VNADXVBCKKQNLX-UHFFFAOYSA-N O=CCCC1CCC=C1
1385 0 VBGJRBHZUBRYJR-UHFFFAOYSA-N OC1CCCC=CC=C1
1386 0 VQVDMUZRMVBLJE-UHFFFAOYSA-N C=CC1CCCC(=O)C1
1387 0 IHFIWRBTOHCFLD-UHFFFAOYSA-N CCC1(CCC1=O)C=C
1388 0 XXFTUEXNBZQSAM-UHFFFAOYSA-N CCC1=C(C)C(=O)C1C
1389 0 XADBPCVQACZOEL-UHFFFAOYSA-N CC1CC(=O)C=CC1C
1390 0 VEUKIHVGYGQMHP-UHFFFAOYSA-N OCC(=C)CC=CC=C
1391 0 HXKVDJIESURQMK-UHFFFAOYSA-N CC1(CCC=CC1)C=O
1392 0 LMZIDIIPEJVGRV-UHFFFAOYSA-N CC(CCC1=CC=CO1)=CC=O
1393 0 IUWNOJSDBXCPJV-UHFFFAOYSA-N C=CCC=CCCC=O
1394 0 HAUNPYVLVAIUOO-UHFFFAOYSA-N CC1(C)CCC(=O)C=C1
1395 0 PVKIIZQXWDDNDN-UHFFFAOYSA-N CC1C(CCC1=C)C=O
1396 0 PPNXQYSZOVMWAM-UHFFFAOYSA-N CCCC1OC2=CC=CC=C2O1
1397 0 LCJLBMWGZXUTRM-UHFFFAOYSA-N COC1=CC(=C)CCC1
1398 0 KQQKFHNRMJHXLR-UHFFFAOYSA-N CCC1=CC=CC=C1C(=O)OC
1399 0 VWYBQOFZVSNDAW-UHFFFAOYSA-N CCC=CCC(=O)C=C
1400 0 HKHVWTUGAJEQNP-UHFFFAOYSA-N COC1=C(CC=C)C=CC=C1O
1401 0 FGXZWMCBNMMYPL-UHFFFAOYSA-N CCCOC1=CC=C(C=O)C=C1
1402 0 XDJBXCQPXSFIML-UHFFFAOYSA-N CC1=CC(C)(C)CC1=O
1403 0 NOBKCEXLDDGYID-UHFFFAOYSA-N CC(C)OC1=CC=CC(C=O)=C1
1404 0 ZFINNXSRPCWLHX-UHFFFAOYSA-N COC1=CC(C)=C(C=O)C(C)=C1
1405 0 GVTDRUXHMYZTFF-UHFFFAOYSA-N OC1=C2CCCCC2=C(O)C=C1
1406 0 GUDQIKIAWOAOFP-UHFFFAOYSA-N CCCC(=O)C1=CC=CC=C1O
1407 0 JIHUZDFFYVRXKP-UHFFFAOYSA-N COC(=O)C[Si](C)(C)C
1408 0 BOPCAWBPVSVBMM-UHFFFAOYSA-N CC1CC=CCC1C=O
1409 0 RVZYKXUAFRJYAT-UHFFFAOYSA-N CC1(C)CC2=C(C=CO2)C(=O)C1
1410 0 YPHGCKOZJCGDTF-UHFFFAOYSA-N CC1=CCC(CC1)C=O
1411 0 SDHXFKBMHSJXHA-UHFFFAOYSA-N NC(=O)C1(CC1)C(O)=O
1412 0 CBXNRMOWVZUZQA-UHFFFAOYSA-N CC=CCCC=CC=O
1413 0 ZCJKXMUFWQNZQT-UHFFFAOYSA-N COC1=C(OC)C=C2CCC2=C1
1414 0 SNIGEINPLSDHBQ-UHFFFAOYSA-N COC1=C(C)C=C(C=O)C=C1C
1415 0 GSTOHKXQBZZTPF-UHFFFAOYSA-N CCC1=CC(C(C)=O)=C(O)C=C1
1416 0 GFFJBSXKNZDYOJ-UHFFFAOYSA-N CCCOC1=CC=CC(C=O)=C1
1417 0 NTSKFUAALXKHIK-UHFFFAOYSA-N CC(=O)C(N=O)C(C)=O
1418 0 GYXROYABIGAUKY-UHFFFAOYSA-N CC(OC1=CC=CC=C1)C(C)=O
1419 0 QLTHBWIACSBXPR-UHFFFAOYSA-N COC(=O)CCN=C=O
1420 0 PRFZRHRJCVTLFD-UHFFFAOYSA-N CC(C)(C)OC(=O)C(F)=C
1421 0 QVJCJQAQKVMVMY-UHFFFAOYSA-N COC(=O)C#CC1=CCCCC1
1422 0 GTFDJMHTJNPQFS-UHFFFAOYSA-N ON1C(=O)CCCC1=O
1423 0 RWHVMFUSVTWZKP-UHFFFAOYSA-N O=C1C2C(C3CCC2CC3)C1=O
1424 0 QQQSFSZALRVCSZ-UHFFFAOYSA-N CCO[SiH](OCC)OCC
1425 0 RHWWXMWLTFRHKT-UHFFFAOYSA-N CNNC1=NC=NC2=C1NC=N2
1426 0 RUWWFEHTGUJEDT-UHFFFAOYSA-N CCOC1=CC=CC(=C1)C(C)=O
1427 0 RELKQDGGKGDNGY-UHFFFAOYSA-N COC1C2CCC1C=C2
1428 0 HIMMOVPGAJKVOS-UHFFFAOYSA-N O=C1CC2CCC(C2)C1
1429 0 WJVCHRHRGJMEBK-UHFFFAOYSA-N CC12CC1(C=O)C(C=O)=CCC2
1430 0 IRGVMVPBEQQZEQ-UHFFFAOYSA-N CC(=O)C1=C(C)C=C(O)C=C1C
1431 0 GZDVNUHKYJNVNT-UHFFFAOYSA-N CP(C)CCCP(C)C
1432 0 DOLFFGMYDCBDHK-UHFFFAOYSA-N OC1=CCC(N1)C(=O)O
1433 0 HFXAFXVXPMUQCQ-BYPYZUCNSA-N C1[C@H](NCC1=O)C(=O)O
1434 0 VHWMVBZKOFEBJW-UHFFFAOYSA-N CC1CCCC(C=O)=C1
1435 0 ODHCTXKNWHHXJC-VKHMYHEASA-N C1CC(=O)N[C@@H]1C(=O)O
1436 0 BNQYPHLTPSOQKH-UHFFFAOYSA-N C1CCC=COC=CC1
1437 0 BAFJEFNETRXGGT-UHFFFAOYSA-N COC1=C(C)C=C(C)C=C1C=O
1438 0 FHIOYMGCAXTUGF-UHFFFAOYSA-N COC1=C(C=C(C)C=C1)C(C)=O
1439 0 ODHCTXKNWHHXJC-GSVOUGTGSA-N C1CC(=O)N[C@H]1C(=O)O
1440 0 UAQYREPFSVCDHT-UHFFFAOYSA-N O=CC1CC2CCC1C2
1441 0 WFOFKRKDDKGRIK-DMTCNVIQSA-N C1[C@H](C=N[C@@H]1C(=O)O)O
1442 0 NZTVVUIIJPWANB-UHFFFAOYSA-N O=C1CCC2CCCC12
1443 0 HUXBPJVVEDIIEO-UHFFFAOYSA-N CC(C)C(=O)C1=CC=C(O)C=C1
1444 0 QCDGRPVOIGUSPK-UHFFFAOYSA-N C1CCC2OC(C1)C=C2
1445 0 XPYQVFYTBQVKIS-UHFFFAOYSA-N CCCC1=CC=C(C)O1
1446 0 TVGMOUGXQYQZOL-UHFFFAOYSA-N CCOC1=CC=CC=C1C(C)=O
1447 0 AOMLMYXPXUTBQH-UHFFFAOYSA-N C1C(CN=C1C(=O)O)O
1448 0 OCFRCAFXNXHIIX-UHFFFAOYSA-N CCCC1=CCCC1=O
1449 0 SMUXTLISYBPIAU-ZCFIWIBFSA-N C[C@H]1CC2=C(C(=CO2)C)C(=O)C1
1450 0 FUWUEFKEXZQKKA-UHFFFAOYSA-N CC(C)C1=CC(=O)C(=CC=C1)O
1451 0 UPVGDGITFOERJA-UHFFFAOYSA-N O=CCC1CCC=CC1
1452 0 ZUQDIVXHYQNBKJ-UHFFFAOYSA-N COC1=CC(C)=C(C=C1)C(C)=O
1453 0 JRGFOBIHGPTUFT-UHFFFAOYSA-N CC(=O)C1=CCC(=CC1)C(C)=O
1454 0 OEYMQQDJCUHKQS-UHFFFAOYSA-N CC(=O)OC1CC(O)=N1
1455 0 JNPHXXOADOMUQP-UHFFFAOYSA-N CC(C)=C1CCCC1=O
1456 0 SHPCPYUZYHBAMC-UHFFFAOYSA-N CC1=C(CCCC1)C=O
1457 0 NCCTVAJNFXYWTM-UHFFFAOYSA-N CC(C)(C)C1=CC(=O)C=CC1=O
1458 0 YBKWHCPRXGFWPV-UHFFFAOYSA-N CCCCOCC1CS1
1459 0 WKEWHSLZDDZONF-UHFFFAOYSA-N CC(C)C1=CC=C(C(=O)C=C1)O
1460 0 NLGYQSSOYAAUGS-UHFFFAOYSA-N CC(C)(C=C)C=CC=O
1461 0 PEVIHCHBEIZCAG-UHFFFAOYSA-N CCNC1=NC=NC2=NNN=C12
1462 0 YXVSURZEXVMUAM-UHFFFAOYSA-N CC(=O)C1=C(O)C=C(C)C(C)=C1
1463 0 NZSFKPMJJCRDRM-UHFFFAOYSA-N CC(C)C1OCC(C)S1
1464 0 DNWWTOOMZDIMKU-UHFFFAOYSA-N CCC1(C)OCC(C)S1
1465 0 CNTZNFFTFGRYGI-UHFFFAOYSA-N CN(C)C1=NC=NC2=NNN=C12
1466 0 OKYQOKFZRFUBJX-UHFFFAOYSA-N CCC1=CC=C(CC)O1
1467 0 CXWIJOBMPQAUBD-UHFFFAOYSA-N C1CC2CC=CC(C1)O2
1468 0 OUAWQHGDAGFMAW-UHFFFAOYSA-N CC(C)C1=CC(C=O)=C(O)C=C1
1469 0 RRAFCDWBNXTKKO-UHFFFAOYSA-N COC1=C(C=CC(=C1)CC=C)O
1470 0 BJIOGJUNALELMI-ONEGZZNKSA-N C/C=C/C1=CC(=C(C=C1)O)OC
1471 0 SXFPXZSENHPCSH-UHFFFAOYSA-N O=C1CCC2CCC1C2
1472 0 WEAGIKYKIOBREP-UHFFFAOYSA-N CC(=C)CC(=C)C(C)=O
1473 0 ZYILYULSVKLHKZ-UHFFFAOYSA-N COC(=O)C(C)N=C=O
1474 0 MYEIDJPOUKASEC-UHFFFAOYSA-N CCCC1=CC2=C(C=C1)OCO2
1475 0 NOQKKFBBAODEHN-UHFFFAOYSA-N CC1CC(C)=CC(=O)C1
1476 0 HNZWNWPTJZTRTK-UHFFFAOYSA-N CC1CC(C)=C(C)C1=O
1477 0 ODHCTXKNWHHXJC-UHFFFAOYSA-N OC(=O)C1CCC(=O)N1
1478 0 OFSGIDOMGUHYAJ-UHFFFAOYSA-N CN(C)N=NC1N=CN=C1C#N
1479 0 WMSIDAPKDOLAKY-UHFFFAOYSA-N C1CC2CC3OC3C2C1
1480 0 WFOFKRKDDKGRIK-UHFFFAOYSA-N OC1CC(N=C1)C(O)=O
1481 0 ZNSPMMFWDZEWQR-UHFFFAOYSA-N O=C1C2CCC1CCC2
1482 0 LPBXNOSWWUFYQN-UHFFFAOYSA-N CC1C(C)C(=O)C=C1C
1483 0 LZCXCXDOGAEFQX-UHFFFAOYSA-N OC(=O)CNC(=O)C=C
1484 0 ZHWPZRVYPHGXSF-UHFFFAOYSA-N COC1C(O)CC2=CC=CC=C12
1485 0 FRJKTQQNQDTORT-UHFFFAOYSA-N CC1=C(C)C(=O)CCC1
1486 0 KSKXSFZGARKWOW-XQRVVYSFSA-N CC(C)=C\C=C/C(C)=O
1487 0 QZZXVIDHQQOUDC-UHFFFAOYSA-N [Cl+]=CN1CCCCCC1
1488 0 ZYVCBPCUGIGFJA-UHFFFAOYSA-N CC12CCC(CC1=O)C2
1489 0 CRKVUIYMLNDVPO-UHFFFAOYSA-N COC1=CC=CC=C1CC1CO1
1490 0 DVVATNQISMINCX-YTXTXJHMSA-N CCC\C=C\C=C\C=O
1491 0 DMZMZBUQFDOHPN-UHFFFAOYSA-N C=CC1(CCC(C=O)=CC1)C=O
1492 0 MAFDJCNDRCNZFM-UHFFFAOYSA-N COC1=C(C)C(C)=C(C=O)C=C1
1493 0 RBWXRFBKVDBXEG-UHFFFAOYSA-N NC(C(O)C#C)C(O)=O
1494 0 BXHJYWXFFYWVIB-UHFFFAOYSA-N CCCC1=C(O)C(C=O)=CC=C1
1495 0 ORJQGHNTYRXBJF-UHFFFAOYSA-N CC(C)C1=CC=CC(C=O)=C1O
1496 0 GLWAHBXMSOEVCP-UHFFFAOYSA-N CC#CC1(O)CCCC1
1497 0 VQQOWEQSNADJAZ-UHFFFAOYSA-N C=CCOCCCC#C
1498 0 UDEWPOVQBGFNGE-UHFFFAOYSA-N CCCOC(=O)C1=CC=CC=C1
1499 0 NCSRTRFNBMMGKK-UHFFFAOYSA-N COC1=C(C)CC=CC1
1500 0 CDMRMPWJHYFXJJ-UHFFFAOYSA-N CC1=NN2C(=C1)N=C(N)N=C2N
1501 0 FPVAAACXONVFMQ-UHFFFAOYSA-N CCC1=CC(C=O)=C(OC)C=C1
1502 0 DZAQDRZPABEOND-UHFFFAOYSA-N CC(C)C(O)(C=C)C#C
1503 0 FEXQDZTYJVXMOS-UHFFFAOYSA-N CC(C)OC(=O)C1=CC=CC=C1
1504 0 VWYBQOFZVSNDAW-AATRIKPKSA-N CC\C=C\CC(=O)C=C
1505 0 YIVAIOVEFFVVGE-UHFFFAOYSA-N CC1COC2=CC(C)=C(O)C=C12
1506 0 JYOVNNBTWWYRGU-UHFFFAOYSA-N CC(C)C1=CC=C(C)O1
1507 0 KEQHJBNSCLWCAE-UHFFFAOYSA-N CC(C)C1=CC(=O)C(C)=CC1=O
1508 0 XEYCZVQIOJGCNL-ONEGZZNKSA-N CC(C)\C=C\C(=O)C1=COC=C1
1509 0 MGIXHQSSTZKVOO-UHFFFAOYSA-N CC(C)=CCC(=O)C1=COC=C1
1510 0 HRTIXFGEMBQKMV-UHFFFAOYSA-N OC1(CCCC=C1)C=C
1511 0 MOTUKWXOBFPROQ-UHFFFAOYSA-N CC(=C)CC1=C(O)C(O)=CC=C1
1512 0 HJBJCLAFJCRUHW-UHFFFAOYSA-N CCCN(N=O)C(O)C(O)O
1513 0 HQYALQRYBUJWDH-UHFFFAOYSA-N CCC[Si](OC)(OC)OC
1514 0 SFNHSAJWPKCQFW-UHFFFAOYSA-N [O-][N+](=O)C1CCCC1=O
1515 0 ZAOGIVYOCDXEAK-UHFFFAOYSA-N CNC1=NC(N)=NC2=C1NC=N2
1516 0 CDDGRARTNILYAB-UHFFFAOYSA-N CC1(C)CC=CC(=O)C1
1517 0 VFHGYGWDEXAIAE-UHFFFAOYSA-N O=C1C2(CCC2)C(=O)C11CCC1
1518 0 CBXNRMOWVZUZQA-BLWKUPHCSA-N C\C=C\CC\C=C\C=O
1519 0 AVXVDNJFGZNVAB-UHFFFAOYSA-N CC1=CC(=O)C(C)(C)C1
1520 0 PDISRALPYCXWJW-UHFFFAOYSA-N CC1=NN2C(N)=NN=C2N=C1C
1521 0 NWZIYQNUCXUJJJ-UHFFFAOYSA-N CCCCC1=CC=CO1
1522 0 IEHXBANSVNGRKX-UHFFFAOYSA-N COCCC1=CC=CC1
1523 0 NJXYTXADXSRFTJ-UHFFFAOYSA-N COC1=C(OC)C=C(C=C)C=C1
1524 0 RAUQLNDTFONODT-UHFFFAOYSA-N CCOC(=O)N(CC)N=O
1525 0 MDMYAVHGWSMDAT-UHFFFAOYSA-N CC(=O)N=C(C)C(O)=O
1526 0 ODHCTXKNWHHXJC-UHFFFAOYSA-N OC(=O)C1CCC(=O)N1
1527 0 RJBLLIUKFYNXNM-UHFFFAOYSA-N C=CCC1CCCC1=O
1528 0 NEQKBXPSPQJCQF-UHFFFAOYSA-N CCOC(=O)C(=C)N=O
1529 0 RHDWQQSYKQBDGI-UHFFFAOYSA-N OCC1CC(O1)C1=CC=CC=C1
