# Supplementary material for: Ion mobility collision cross-section atlas for known and unknown metabolite annotation in untargeted metabolomics
Source: Nat Commun. 2020 Aug 28;11:4334. doi: 10.1038/s41467-020-18171-8 (PMC7455731; doi:10.1038/s41467-020-18171-8)
Supplement: Supplementary file 8 — Supplementary Data 5 [file 41467_2020_18171_MOESM8_ESM.zip › 01_positive_mode/L0665/cfmid_pred_spec.msp]

Name: +ve in-silico MS/MS by CFM-ID for PUNWVWPDKCBXSA-RMOQNIQOSA-N
ID: PUNWVWPDKCBXSA-RMOQNIQOSA-N
Comment: Energy0
Num peaks: 11
43.01784114 1.264079109
453.1907797 1.2364379
455.2064298 3.882548175
471.2013444 1.910618467
473.2169944 8.96323319
489.2119091 1.480917284
491.2275591 4.910643783
497.2169944 16.15545897
503.2275591 1.230081401
515.2275591 27.06856547
533.2381238 12.16687457

Name: +ve in-silico MS/MS by CFM-ID for PUNWVWPDKCBXSA-RMOQNIQOSA-N
ID: PUNWVWPDKCBXSA-RMOQNIQOSA-N
Comment: Energy1
Num peaks: 31
43.01784114 1.096313992
81.0334912 1.139057163
91.01784114 1.205572478
93.0334912 1.137645073
291.1227001 0.7509427006
351.1438295 0.8666300729
371.1700442 0.7261875156
427.2115151 0.652839868
445.1856943 1.171759851
445.2220798 0.7641749082
447.2013444 1.943357891
453.1907797 1.180069131
455.2064298 6.499310791
467.2064298 1.126058441
469.1856943 0.9283924858
469.2220798 0.9049059961
471.2013444 1.678348143
473.2169944 11.46361698
483.2013444 1.053590282
485.2169944 0.7406414973
487.196259 0.6315041421
487.2326445 2.460595334
489.2119091 0.7299470965
491.2275591 2.534196684
497.2169944 12.65843573
501.2119091 1.01685734
503.2275591 2.097931428
505.2432092 1.737460765
515.2275591 8.970582832
517.2068237 0.8489893437
533.2381238 2.024529345

Name: +ve in-silico MS/MS by CFM-ID for PUNWVWPDKCBXSA-RMOQNIQOSA-N
ID: PUNWVWPDKCBXSA-RMOQNIQOSA-N
Comment: Energy2
Num peaks: 31
39.02292652 0.9828233349
41.00219107 0.9998055422
43.01784114 1.808048713
61.02840582 1.002116488
83.01275576 3.17962452
85.02840582 1.592071354
91.01784114 1.293811748
117.0334912 2.808692603
147.0440559 1.841577207
151.075356 1.54886348
193.0859207 1.008318896
249.1121354 0.9219584651
259.0964854 1.483045396
271.1540003 0.9158312247
291.1227001 2.200926272
293.1383502 1.679022286
309.1332648 1.434933642
311.1489149 1.48957708
427.1751296 1.317567752
445.1856943 1.220597978
447.2013444 1.252305222
453.1907797 1.389070234
455.2064298 2.075370871
469.1856943 2.569396594
471.2013444 2.887012403
473.2169944 5.546799797
487.196259 0.9631572576
497.2169944 4.016718651
503.2275591 1.504359827
515.2275591 1.05367108
517.2068237 1.054418913

Name: +ve in-silico MS/MS by CFM-ID for KPDOJFFZKAUIOE-WNGDLQANSA-N
ID: KPDOJFFZKAUIOE-WNGDLQANSA-N
Comment: Energy0
Num peaks: 22
43.01784114 1.563200095
95.01275576 0.6873306701
97.02840582 0.684414856
341.1383502 1.359623539
343.1540003 1.659562219
383.1853004 0.7427552939
385.2009504 0.808578412
429.1907797 1.006282059
437.1958651 1.275211866
443.1700442 1.214829851
447.2013444 2.828292776
453.1907797 1.445218064
455.2064298 8.077308321
467.2064298 1.059368514
469.2220798 2.388508787
471.2377299 2.209549006
473.2169944 10.49972888
479.2064298 1.454021012
485.2169944 0.7412498224
497.2169944 13.50920112
499.196259 1.12724316
515.2275591 23.68176251

Name: +ve in-silico MS/MS by CFM-ID for KPDOJFFZKAUIOE-WNGDLQANSA-N
ID: KPDOJFFZKAUIOE-WNGDLQANSA-N
Comment: Energy1
Num peaks: 31
43.01784114 0.9483238706
61.02840582 0.9426013345
81.0334912 1.266147619
97.02840582 0.90373717
293.1383502 0.8228736342
339.1227001 1.223164926
341.1383502 2.589361759
343.1540003 1.227166866
345.1696503 0.9230484534
379.1540003 0.9318934461
381.1696503 2.739819498
383.1853004 2.566298223
385.2009504 1.510506695
387.2166005 0.9192550872
413.1594796 0.8282639388
419.2064298 1.266501478
437.1958651 1.47772155
447.2013444 0.9614156922
453.1907797 1.781585733
455.2064298 6.33126883
467.2064298 0.8878083405
469.2220798 1.163357274
471.2013444 0.9848689912
471.2377299 0.8740511615
473.2169944 3.936345864
479.2064298 0.8200385995
483.2013444 1.313113741
487.2326445 2.958312047
497.2169944 4.249020926
499.196259 1.179984027
515.2275591 2.083807186

Name: +ve in-silico MS/MS by CFM-ID for KPDOJFFZKAUIOE-WNGDLQANSA-N
ID: KPDOJFFZKAUIOE-WNGDLQANSA-N
Comment: Energy2
Num peaks: 31
41.00219107 0.8221740904
51.02292652 1.146412027
65.03857658 0.9500626037
69.0334912 1.114983128
81.0334912 6.667438037
83.04914126 1.809873214
85.06479133 1.553656735
87.08044139 0.9052297121
95.01275576 9.076938303
97.02840582 3.387073118
97.10117684 1.956716807
103.075356 0.8036483752
125.0233204 1.217881229
271.0964854 3.05477901
275.1277855 1.572970686
291.1227001 0.9606738512
313.1434356 2.016446628
315.1590856 0.9386644594
317.1747357 1.260435748
385.1645649 1.37649697
385.2009504 0.9167769829
387.180215 0.8778683762
401.1958651 0.9144401151
405.1907797 1.994761399
411.2166005 0.7992442977
429.1907797 1.929241752
453.1907797 1.095121459
469.2220798 0.9785566811
471.2013444 1.138861179
497.2169944 1.8048738
499.196259 1.132009963

Name: +ve in-silico MS/MS by CFM-ID for QVORLEZTALRJNW-SHZKAIFQSA-N
ID: QVORLEZTALRJNW-SHZKAIFQSA-N
Comment: Energy0
Num peaks: 21
43.01784114 1.36698251
61.02840582 0.762206375
321.1696503 0.9968088414
337.1645649 0.9213234027
347.1853004 0.8874249492
371.1853004 1.31647142
373.2009504 2.347974868
381.1907797 0.7285676149
389.1958651 2.542290887
391.1751296 0.975531872
391.2115151 3.865499596
393.1907797 1.542690703
407.2064298 3.070060698
411.2013444 0.8359827272
415.2115151 1.357822253
431.2064298 3.380113015
433.2220798 17.90780903
451.2326445 15.05530335
475.2326445 3.254527988
477.2119091 2.156024297
493.2432092 14.87943797

Name: +ve in-silico MS/MS by CFM-ID for QVORLEZTALRJNW-SHZKAIFQSA-N
ID: QVORLEZTALRJNW-SHZKAIFQSA-N
Comment: Energy1
Num peaks: 31
43.01784114 1.00558964
111.0440559 0.9528459616
239.0914 0.8803154419
337.2009504 1.118922233
345.1696503 0.8111211465
347.1489149 1.204094698
347.1853004 9.862005956
349.1645649 1.900029412
351.180215 1.405849537
353.1958651 0.7162219109
363.180215 4.169237633
367.2115151 1.618372287
369.1907797 1.19197463
371.1853004 1.19321488
373.2009504 1.677500407
389.1594796 1.033422426
389.1958651 1.46939802
391.1751296 1.48873286
391.2115151 4.961905859
393.1907797 1.095832254
405.1907797 2.584637886
407.2064298 3.792071866
409.1856943 1.254210557
409.2220798 2.930028403
415.2115151 1.669654969
431.2064298 0.8983056262
433.2220798 9.258174497
451.2326445 4.495599743
475.2326445 2.460067905
477.2119091 1.370503917
493.2432092 1.377577456

Name: +ve in-silico MS/MS by CFM-ID for QVORLEZTALRJNW-SHZKAIFQSA-N
ID: QVORLEZTALRJNW-SHZKAIFQSA-N
Comment: Energy2
Num peaks: 31
39.02292652 1.443010828
43.01784114 2.574768642
61.02840582 1.167435468
67.05422664 0.8755566599
73.02840582 0.9503347454
81.06987671 2.138528011
83.01275576 1.360385462
83.08552677 2.269875111
85.02840582 0.9689237545
319.1540003 0.9415426618
331.1540003 4.272413924
333.1696503 2.754351774
335.1853004 7.964682031
337.2009504 2.871910385
347.1853004 1.069959703
349.1645649 1.37580462
351.1438295 1.152887456
351.180215 1.816616474
353.1594796 1.325146975
353.1958651 5.423691188
371.1853004 1.378950722
373.2009504 1.66401466
379.2115151 1.293379271
381.1907797 0.8909583965
389.1958651 1.880961919
391.1751296 0.9740100122
391.2115151 3.936175366
407.2064298 1.763819479
433.2220798 0.9150937947
449.2169944 1.286105095
475.2326445 1.275740697

Name: +ve in-silico MS/MS by CFM-ID for BKGUPIVDQHHVMV-RZGKOBFOSA-N
ID: BKGUPIVDQHHVMV-RZGKOBFOSA-N
Comment: Energy0
Num peaks: 12
55.05422664 1.882052597
81.0334912 1.317863285
83.04914126 12.88241152
413.1594796 1.789467398
415.1751296 11.65086624
433.1856943 2.569936917
483.2013444 3.991303005
485.2169944 4.394004671
487.196259 1.471283554
497.2169944 4.418930653
499.196259 1.721228034
515.2275591 32.08609639

Name: +ve in-silico MS/MS by CFM-ID for BKGUPIVDQHHVMV-RZGKOBFOSA-N
ID: BKGUPIVDQHHVMV-RZGKOBFOSA-N
Comment: Energy1
Num peaks: 31
25.00727645 2.082691579
27.02292652 3.834073617
29.03857658 1.249137564
51.02292652 1.395482811
53.03857658 1.098268768
55.01784114 1.114591682
55.05422664 7.04931504
57.0334912 1.041475544
65.03857658 1.366562851
83.04914126 11.16520707
151.0389705 1.120680389
167.0702706 1.43296724
331.1176147 1.268408804
357.1332648 0.9244694417
359.1489149 1.050940487
371.1489149 1.109131826
385.1645649 1.136136386
387.180215 1.019905258
401.1594796 0.8915218184
403.1751296 2.677106408
405.1907797 0.9263630742
413.1594796 0.9184506589
415.1751296 6.582113094
433.1856943 2.175289379
469.1856943 1.101028774
471.2013444 2.655156644
483.2013444 3.21455562
485.2169944 1.68343879
497.2169944 2.482815824
499.196259 1.752612182
515.2275591 4.309292723

Name: +ve in-silico MS/MS by CFM-ID for BKGUPIVDQHHVMV-RZGKOBFOSA-N
ID: BKGUPIVDQHHVMV-RZGKOBFOSA-N
Comment: Energy2
Num peaks: 31
25.00727645 1.401613305
27.02292652 1.691729405
29.03857658 0.9505053552
39.02292652 2.108363763
41.03857658 0.8838650253
51.02292652 1.196268177
53.03857658 5.541683168
55.05422664 9.792999804
57.06987671 0.9940308543
65.03857658 1.8586325
67.01784114 1.701973231
67.05422664 0.8026161692
79.01784114 0.986630205
83.04914126 10.95003898
181.0859207 1.674860032
325.1070501 0.8509085411
329.1383502 1.004257595
331.1176147 1.455097405
357.1332648 1.739051722
369.1696503 1.623941888
385.1645649 1.997707687
387.180215 1.049314534
397.1645649 1.283516553
399.1438295 0.8032173291
401.1594796 1.237185298
415.1751296 1.058341696
417.1543942 2.084642214
431.1700442 0.786657507
483.2013444 2.318599418
485.2169944 1.515501206
499.196259 3.230048574

Name: +ve in-silico MS/MS by CFM-ID for MLGBLGQFPHASJN-RKZUNUFISA-N
ID: MLGBLGQFPHASJN-RKZUNUFISA-N
Comment: Energy0
Num peaks: 6
483.2013444 5.338754125
485.2169944 7.487249145
487.2326445 1.695486988
497.2169944 4.995739607
499.196259 2.824196676
515.2275591 69.99987728

Name: +ve in-silico MS/MS by CFM-ID for MLGBLGQFPHASJN-RKZUNUFISA-N
ID: MLGBLGQFPHASJN-RKZUNUFISA-N
Comment: Energy1
Num peaks: 19
55.01784114 1.232242763
55.05422664 1.457448762
57.06987671 2.68039394
69.06987671 1.416828134
71.08552677 3.533074076
427.1751296 2.032270256
431.2064298 1.57832356
443.2064298 1.035516083
445.1493088 1.111255889
467.2064298 1.16899713
469.1856943 1.656611589
469.2220798 1.63146056
471.2013444 5.151693637
483.2013444 6.739785072
485.2169944 5.657697847
487.2326445 1.095801659
497.2169944 6.76301617
499.196259 4.611888942
515.2275591 29.65264381

Name: +ve in-silico MS/MS by CFM-ID for MLGBLGQFPHASJN-RKZUNUFISA-N
ID: MLGBLGQFPHASJN-RKZUNUFISA-N
Comment: Energy2
Num peaks: 31
39.02292652 2.251700439
41.03857658 3.17037019
43.05422664 1.506078221
53.03857658 2.898896961
55.05422664 4.675091485
57.06987671 3.292278154
69.06987671 2.1462009
71.08552677 6.050968528
357.1696503 0.9755461973
371.1489149 2.931348201
379.1540003 1.664184649
381.1332648 0.9945321911
381.1696503 2.728827719
383.1853004 1.605821381
395.1489149 1.417532904
397.1645649 6.333702659
399.180215 2.077141809
427.1751296 1.075742439
429.1907797 1.09667402
437.1958651 2.529158207
451.1751296 1.467912349
453.1907797 2.205367802
455.2064298 1.736067736
467.2064298 1.21144835
469.2220798 1.552509532
471.2013444 3.724307973
483.2013444 1.473450099
485.2169944 4.039592626
487.2326445 0.9837196383
497.2169944 0.9873110013
499.196259 4.543087549

Name: +ve in-silico MS/MS by CFM-ID for ZIBVHHLTJKYXEB-RZGKOBFOSA-N
ID: ZIBVHHLTJKYXEB-RZGKOBFOSA-N
Comment: Energy0
Num peaks: 12
55.05422664 1.885836265
81.0334912 1.320646353
83.04914126 12.92831891
413.1594796 1.778373986
415.1751296 11.67639379
433.1856943 2.575674123
483.2013444 3.999707977
485.2169944 4.522250859
487.196259 1.474522377
497.2169944 4.428659542
499.196259 1.724852633
515.2275591 32.18537879

Name: +ve in-silico MS/MS by CFM-ID for ZIBVHHLTJKYXEB-RZGKOBFOSA-N
ID: ZIBVHHLTJKYXEB-RZGKOBFOSA-N
Comment: Energy1
Num peaks: 31
25.00727645 2.082544125
27.02292652 3.833804887
29.03857658 1.249049792
51.02292652 1.395386488
53.03857658 1.098192094
55.01784114 1.039937962
55.05422664 7.048812908
57.0334912 1.041411231
65.03857658 1.366478464
83.04914126 11.23405482
151.0389705 1.433557764
167.0702706 1.105834113
331.1176147 1.281080334
357.1332648 0.9244071348
359.1489149 1.050866014
371.1489149 1.099049747
385.1645649 1.124479857
387.180215 0.9679778156
401.1594796 0.8914511216
403.1751296 2.676894128
405.1907797 0.9262960366
413.1594796 0.912694127
415.1751296 6.581592336
433.1856943 2.175125754
469.1856943 1.100949097
471.2013444 2.654954597
483.2013444 3.214322994
485.2169944 1.703272919
497.2169944 2.482621944
499.196259 1.752485352
515.2275591 4.308760527

Name: +ve in-silico MS/MS by CFM-ID for ZIBVHHLTJKYXEB-RZGKOBFOSA-N
ID: ZIBVHHLTJKYXEB-RZGKOBFOSA-N
Comment: Energy2
Num peaks: 31
25.00727645 1.408311045
27.02292652 1.699805096
29.03857658 0.9550448791
39.02292652 2.118452186
41.03857658 0.888100646
51.02292652 1.202002543
53.03857658 5.568221882
55.05422664 9.839884192
57.06987671 0.9988223573
65.03857658 1.867492244
67.01784114 1.710086211
67.05422664 0.8064420863
79.01784114 0.9703556916
83.04914126 11.77329983
165.0546206 1.682843768
325.1070501 0.8549646586
329.1383502 1.064704091
331.1176147 2.084486962
357.1332648 1.747363899
369.1696503 1.631682907
385.1645649 1.94806842
387.180215 0.8683497074
397.1645649 1.313515791
399.1438295 0.8070713105
401.1594796 1.243188568
415.1751296 1.063671468
417.1543942 2.094579302
431.1700442 0.7904390024
483.2013444 2.329745022
485.2169944 1.535364863
499.196259 3.245575552

Name: +ve in-silico MS/MS by CFM-ID for WDGSJYYXVXQQHP-UHFFFAOYSA-N
ID: WDGSJYYXVXQQHP-UHFFFAOYSA-N
Comment: Energy0
Num peaks: 29
33.0334912 2.552789879
43.01784114 1.285746678
189.0546206 1.114609463
191.0702706 0.7055519648
203.0338851 0.7262355979
205.0495352 3.859664944
207.0651853 13.49804203
209.0808353 1.484763694
211.0964854 0.7219303531
213.1121354 0.747892224
315.180215 0.6491256876
337.1645649 0.7552889547
339.180215 1.476609065
341.1958651 0.6693342585
343.1751296 0.864511406
355.1751296 1.666642548
357.1907797 4.327622301
455.2064298 0.9763864369
471.2013444 0.9659452443
473.2169944 6.326418639
475.2326445 0.9086669465
489.2482946 0.9409427677
491.2275591 6.916522923
501.2119091 2.113534977
503.2275591 0.9491207856
505.2068237 0.5781599257
507.2224737 0.6721733836
515.2275591 5.549759164
533.2381238 16.36140911

Name: +ve in-silico MS/MS by CFM-ID for WDGSJYYXVXQQHP-UHFFFAOYSA-N
ID: WDGSJYYXVXQQHP-UHFFFAOYSA-N
Comment: Energy1
Num peaks: 31
43.01784114 1.23071838
149.0597059 0.9190514733
177.0546206 0.983808361
179.0702706 1.576234648
189.0546206 1.518338395
203.0338851 1.063347355
205.0495352 4.53300236
207.0651853 7.767657914
295.1540003 0.9287576189
297.1696503 1.622776618
299.1853004 0.9262542733
315.180215 1.700351188
337.1645649 1.862461701
339.180215 1.028131445
355.1751296 2.06261896
357.1907797 3.093013477
443.2064298 0.9036161933
445.2220798 1.181926586
455.2064298 2.39195001
463.2326445 1.191898918
471.2013444 1.020431322
473.2169944 8.367918683
475.2326445 1.020193689
483.2013444 0.9057914809
491.2275591 3.750479225
501.2119091 2.360669713
503.2275591 1.086030764
505.2432092 2.050748595
515.2275591 3.832319072
517.2068237 0.9421525643
533.2381238 2.852795877

Name: +ve in-silico MS/MS by CFM-ID for WDGSJYYXVXQQHP-UHFFFAOYSA-N
ID: WDGSJYYXVXQQHP-UHFFFAOYSA-N
Comment: Energy2
Num peaks: 31
43.01784114 1.438473154
67.01784114 1.292186728
83.01275576 3.650429847
149.0597059 3.98241168
161.0597059 0.9979940107
163.075356 2.900785316
175.0389705 1.287774275
177.0546206 1.187227888
191.0702706 1.314826931
205.0495352 1.668262365
207.0651853 2.117270234
209.0808353 1.406054948
213.1121354 0.9477964631
259.0964854 0.8944157932
267.1590856 1.335316045
285.1696503 2.33802364
295.1540003 1.046389787
297.1696503 2.386470715
315.180215 1.950821222
325.1645649 0.8521531801
335.1489149 0.995828701
337.1645649 1.326206098
339.180215 1.388224129
341.1958651 1.688478516
415.2115151 0.8344728013
429.2271652 0.8265414156
433.2220798 1.412684513
447.2377299 1.060318723
473.2169944 1.332339474
515.2275591 0.9192959884
517.2068237 1.381731354

Name: +ve in-silico MS/MS by CFM-ID for FGVDMOOUPMLQRT-UHFFFAOYSA-N
ID: FGVDMOOUPMLQRT-UHFFFAOYSA-N
Comment: Energy0
Num peaks: 29
33.0334912 2.195794362
43.01784114 1.178847186
61.02840582 0.7442553702
189.0546206 0.9825041142
203.0338851 0.6862271844
205.0495352 3.472078084
207.0651853 12.12388876
209.0808353 1.406643024
211.0964854 0.6485103111
213.1121354 0.6150852819
337.1645649 0.9044510566
339.180215 1.92555173
341.1958651 0.601414813
355.1751296 1.179945464
357.1907797 3.095750386
453.1907797 1.073684188
455.2064298 3.092298808
469.2220798 0.8260330265
471.2013444 0.9598456904
473.2169944 6.970415405
475.2326445 0.6516794522
483.2013444 0.7422361498
489.2482946 0.6555079964
491.2275591 5.172238638
497.2169944 1.109602302
501.2119091 1.437377072
503.2275591 0.6476399968
515.2275591 13.35865838
533.2381238 12.1300514

Name: +ve in-silico MS/MS by CFM-ID for FGVDMOOUPMLQRT-UHFFFAOYSA-N
ID: FGVDMOOUPMLQRT-UHFFFAOYSA-N
Comment: Energy1
Num peaks: 31
43.01784114 1.23442619
149.0597059 0.8641530472
177.0546206 0.9808773959
179.0702706 1.574076358
189.0546206 1.496671201
203.0338851 1.136678212
205.0495352 4.437628269
207.0651853 7.279523816
297.1696503 0.9317083834
315.180215 1.688605341
337.1645649 2.590887671
339.180215 1.808257714
341.1958651 0.869721054
355.1751296 1.760179292
357.1907797 3.179870868
453.1907797 1.092002099
455.2064298 2.863832439
459.2013444 0.7783945121
463.2326445 1.101642214
473.2169944 7.951916123
475.2326445 1.006657123
483.2013444 1.783854995
485.2169944 0.9362234974
487.2326445 1.030505662
491.2275591 3.485551638
497.2169944 1.765806214
501.2119091 1.93326479
503.2275591 1.159996653
505.2432092 2.034696089
515.2275591 5.431064652
533.2381238 2.849519873

Name: +ve in-silico MS/MS by CFM-ID for FGVDMOOUPMLQRT-UHFFFAOYSA-N
ID: FGVDMOOUPMLQRT-UHFFFAOYSA-N
Comment: Energy2
Num peaks: 31
43.01784114 1.414989147
73.02840582 1.205090682
85.02840582 1.476365949
87.04405588 1.035546664
125.0597059 0.9231854685
131.0702706 1.444182364
149.0597059 3.487955817
161.0597059 0.9604894577
163.075356 1.902672676
175.0389705 1.3512753
177.0546206 1.139606564
191.0702706 0.9836811111
205.0495352 1.695528648
207.0651853 2.154189094
209.0808353 1.556246825
267.1590856 1.225574997
285.1696503 1.906605867
297.1696503 2.779394129
315.180215 1.575612993
335.1489149 1.183071904
337.1645649 1.393440718
339.180215 1.387391851
341.1958651 1.1770021
351.1438295 0.9585706779
415.2115151 0.9184379879
433.2220798 1.19357932
453.1907797 1.240455789
455.2064298 1.173495273
473.2169944 1.48355328
483.2013444 0.9435932771
485.2169944 0.938143231

Name: +ve in-silico MS/MS by CFM-ID for MZPMDBUZYDUIEJ-UHFFFAOYSA-N
ID: MZPMDBUZYDUIEJ-UHFFFAOYSA-N
Comment: Energy0
Num peaks: 23
43.01784114 1.664935273
95.01275576 0.6908547742
97.02840582 0.6946508922
183.1015708 0.7780547614
261.1121354 0.8735966579
331.1176147 0.9502910694
333.1332648 1.413686192
403.1751296 0.6570202228
405.1907797 0.6458852933
429.1907797 0.7421046795
437.1958651 1.351471689
443.1700442 1.228410784
447.2013444 2.882823776
453.1907797 1.930495881
455.2064298 11.6505694
467.2064298 1.155065744
469.2220798 2.251822453
471.2377299 2.226474379
473.2169944 10.41124892
485.2169944 0.671305378
497.2169944 10.63861047
499.196259 0.9036668136
515.2275591 24.18056206

Name: +ve in-silico MS/MS by CFM-ID for MZPMDBUZYDUIEJ-UHFFFAOYSA-N
ID: MZPMDBUZYDUIEJ-UHFFFAOYSA-N
Comment: Energy1
Num peaks: 31
43.01784114 1.27336335
81.0334912 1.273052596
97.02840582 0.8527967668
273.1121354 2.659653843
275.1277855 0.968777555
291.1227001 0.8754689902
293.1383502 1.02871719
307.1540003 0.8277927432
331.1176147 5.321702343
333.1332648 1.611624704
367.1176147 1.288845606
395.1489149 1.334724078
415.1751296 1.979823974
419.2064298 1.15799922
429.1907797 0.9767412673
431.1700442 1.125949687
447.2013444 1.062847348
453.1907797 1.490760345
455.1700442 1.506333326
455.2064298 4.797838381
457.1856943 1.66856847
467.2064298 1.188582662
469.2220798 0.8220003367
471.2377299 0.8930451586
473.1806089 0.9006183398
473.2169944 3.359500752
483.2013444 0.9719654305
487.2326445 2.479974995
497.2169944 4.309482397
499.196259 1.106628705
515.2275591 2.234687349

Name: +ve in-silico MS/MS by CFM-ID for MZPMDBUZYDUIEJ-UHFFFAOYSA-N
ID: MZPMDBUZYDUIEJ-UHFFFAOYSA-N
Comment: Energy2
Num peaks: 31
43.01784114 1.247319655
51.02292652 1.027210616
65.03857658 2.018777939
69.0334912 1.205758338
73.02840582 0.9786465496
81.0334912 7.049422262
83.04914126 1.964903866
85.06479133 1.635948153
87.08044139 1.096604695
95.01275576 7.747689139
97.02840582 3.383984112
99.04405588 0.8740509503
101.0597059 1.047006486
103.075356 0.8803388873
113.0597059 1.605898387
125.0233204 1.081744034
265.1070501 4.068490273
267.1227001 1.201973808
267.1590856 1.237662898
273.1121354 1.847384718
275.1277855 1.623672538
307.1540003 1.130188046
385.1645649 1.588702223
387.180215 1.068840627
403.1751296 0.8632444163
405.1907797 2.460772184
427.1751296 0.9707674649
429.1907797 1.471492203
443.2064298 1.020755751
497.2169944 1.981415453
499.196259 0.9878667651

Name: +ve in-silico MS/MS by CFM-ID for ZIKZPLSIAVHITA-UHFFFAOYSA-N
ID: ZIKZPLSIAVHITA-UHFFFAOYSA-N
Comment: Energy0
Num peaks: 18
43.01784114 0.9060968036
429.1907797 0.8707523728
447.2013444 1.990904375
453.1907797 1.928748005
455.1700442 1.432556498
455.2064298 5.092924926
457.1856943 0.9841271425
465.2119091 0.930611857
469.2220798 1.499025926
471.2013444 1.392335903
471.2377299 1.138237751
473.2169944 9.048874999
487.2326445 1.109585478
491.2275591 2.946700378
497.2169944 15.53779688
515.2275591 25.20872292
517.2068237 0.8714753978
533.2381238 7.593881105

Name: +ve in-silico MS/MS by CFM-ID for ZIKZPLSIAVHITA-UHFFFAOYSA-N
ID: ZIKZPLSIAVHITA-UHFFFAOYSA-N
Comment: Energy1
Num peaks: 31
43.01784114 0.8469934234
81.0334912 0.879867805
211.0964854 0.7287522673
293.1383502 0.8888180446
295.1540003 0.7121697495
411.180215 0.841006365
413.1958651 1.675471471
415.1751296 1.094547388
419.2064298 0.7888347894
427.2115151 0.9582612649
429.1907797 1.084295902
431.2064298 0.7757552329
433.1856943 0.7731271742
447.2013444 1.27763711
453.1907797 1.209949973
455.2064298 6.623914549
457.1856943 1.266460636
465.2119091 0.7304715782
467.2064298 0.8591780422
469.2220798 3.125657378
471.2013444 0.7932359047
471.2377299 1.196353917
473.2169944 9.900546007
475.196259 0.8938503028
487.2326445 3.122980079
491.2275591 1.91922405
497.2169944 6.984437759
505.2432092 1.579735521
515.2275591 6.486141478
517.2068237 1.048504151
533.2381238 1.40058676

Name: +ve in-silico MS/MS by CFM-ID for ZIKZPLSIAVHITA-UHFFFAOYSA-N
ID: ZIKZPLSIAVHITA-UHFFFAOYSA-N
Comment: Energy2
Num peaks: 31
43.01784114 0.9248154584
51.02292652 0.8761984238
65.03857658 2.042656952
67.05422664 0.8593918401
69.0334912 0.8450255057
81.0334912 5.622034017
83.04914126 4.481295181
85.06479133 1.457635478
95.01275576 5.57014864
97.02840582 3.559981022
101.0597059 1.067165638
125.0233204 0.9171312613
157.0495352 0.9281521059
211.0964854 0.8321762701
309.1696503 0.9243634897
333.1696503 1.11992486
383.1853004 0.8866232963
403.1751296 3.086062765
405.1907797 2.178912712
411.180215 1.297067333
413.1958651 0.962026275
423.2013444 1.791189587
431.2064298 0.8437642491
445.1856943 1.100426811
447.2013444 0.9058925052
453.1907797 1.791040449
455.2064298 1.458106395
473.2169944 1.547428241
497.2169944 1.640872795
515.2275591 1.212701308
517.2068237 1.428136543

Name: +ve in-silico MS/MS by CFM-ID for KPDOJFFZKAUIOE-UHFFFAOYSA-N
ID: KPDOJFFZKAUIOE-UHFFFAOYSA-N
Comment: Energy0
Num peaks: 22
43.01784114 1.562093668
95.01275576 0.6875186878
97.02840582 0.6840765642
341.1383502 1.358759351
343.1540003 1.727687673
383.1853004 0.7423194752
385.2009504 0.8080886426
429.1907797 1.005692456
437.1958651 1.28121037
443.1700442 1.213964044
447.2013444 2.82604492
453.1907797 1.444198499
455.2064298 8.087369919
467.2064298 1.058616899
469.2220798 2.386823754
471.2377299 2.207946719
473.2169944 10.49144914
479.2064298 1.453248106
485.2169944 0.7407268894
497.2169944 13.49935863
499.196259 1.126447918
515.2275591 23.65659245

Name: +ve in-silico MS/MS by CFM-ID for KPDOJFFZKAUIOE-UHFFFAOYSA-N
ID: KPDOJFFZKAUIOE-UHFFFAOYSA-N
Comment: Energy1
Num peaks: 31
43.01784114 0.9448818957
61.02840582 0.9393126421
81.0334912 1.262401672
97.02840582 0.9010798477
293.1383502 0.8197650301
339.1227001 1.21905993
341.1383502 2.582248574
343.1540003 1.267389618
345.1696503 0.9197565742
379.1540003 0.9985717102
381.1696503 2.729318949
383.1853004 2.557408581
385.2009504 1.505718476
387.2166005 0.915912006
413.1594796 0.8252517677
419.2064298 1.262129596
437.1958651 1.482965557
447.2013444 0.9569581734
453.1907797 1.775106589
455.2064298 6.320313507
467.2064298 0.8845149968
469.2220798 1.159126459
471.2013444 0.98128729
471.2377299 0.8704705304
473.2169944 3.918986964
479.2064298 0.8173894392
483.2013444 1.308338303
487.2326445 2.947272054
497.2169944 4.232797037
499.196259 1.175692745
515.2275591 2.070365325

Name: +ve in-silico MS/MS by CFM-ID for KPDOJFFZKAUIOE-UHFFFAOYSA-N
ID: KPDOJFFZKAUIOE-UHFFFAOYSA-N
Comment: Energy2
Num peaks: 31
41.00219107 0.8215378204
51.02292652 1.144462168
69.0334912 1.113085406
81.0334912 6.658261124
83.04914126 1.807356495
85.06479133 1.551948183
87.08044139 0.9036775338
95.01275576 9.283531011
97.02840582 3.382978906
97.10117684 1.953388751
103.075356 0.8022652151
125.0233204 1.217567663
267.1590856 0.8919058941
271.0964854 3.049583329
275.1277855 1.699161756
291.1227001 0.9590229428
313.1434356 2.013016981
315.1590856 0.9370679443
317.1747357 1.258291952
385.1645649 1.377570822
385.2009504 0.9166095455
387.180215 0.8803511332
401.1958651 0.915051492
405.1907797 1.991368635
411.2166005 0.7997274304
429.1907797 1.925946308
453.1907797 1.093247078
469.2220798 0.9768818095
471.2013444 1.136911934
497.2169944 1.801761678
499.196259 1.130072445

Name: +ve in-silico MS/MS by CFM-ID for BZPOQLONXBJGAZ-XSHYMXFSSA-N
ID: BZPOQLONXBJGAZ-XSHYMXFSSA-N
Comment: Energy0
Num peaks: 31
105.0698767 0.653276063
147.0804414 0.7552185333
151.1117415 2.228709375
153.1273916 1.223230874
159.0287997 1.763857022
161.0444498 0.9873810038
165.0910061 1.197508913
175.0237144 0.6122649495
177.0393644 7.821247301
179.0550145 0.4673368217
191.1430416 0.8523811981
193.1586917 0.6244500201
195.0499291 1.566419496
205.1586917 0.554575479
217.1586917 0.7009968142
255.1743418 3.018535312
257.1899918 4.127616327
259.2056419 1.395805313
261.221292 0.6510254156
271.2056419 2.085205465
281.1899918 1.031697092
297.1849065 1.32066614
299.2005565 10.98295406
317.2111212 10.80616681
321.0968793 0.6995293018
323.1125294 0.6011846332
339.107444 1.825964923
341.1230941 1.082704876
457.2220798 1.344396064
475.2326445 8.94545176
493.2432092 5.213918351

Name: +ve in-silico MS/MS by CFM-ID for BZPOQLONXBJGAZ-XSHYMXFSSA-N
ID: BZPOQLONXBJGAZ-XSHYMXFSSA-N
Comment: Energy1
Num peaks: 31
55.05422664 2.136242826
57.06987671 1.550293541
65.03857658 0.841567487
69.06987671 1.082516829
71.08552677 0.9452380095
81.0334912 0.9613449555
99.04405588 1.034027937
103.0542266 1.974474613
105.0698767 2.413570874
139.1117415 1.031019107
147.0804414 1.384266255
151.1117415 3.684647967
153.1273916 1.167547551
159.0287997 1.988872163
165.0910061 0.9356328669
177.0393644 4.709107415
189.1273916 1.764559251
191.1430416 0.9912123192
205.1586917 1.682898565
215.1430416 1.681168756
217.1586917 0.9605884799
255.1743418 5.340350385
257.1899918 7.051817109
259.2056419 1.643813802
261.221292 0.9792080731
271.2056419 3.41512171
281.1899918 1.390641082
299.2005565 5.076327018
317.2111212 4.066140783
457.2220798 0.8334405175
475.2326445 2.326527989

Name: +ve in-silico MS/MS by CFM-ID for BZPOQLONXBJGAZ-XSHYMXFSSA-N
ID: BZPOQLONXBJGAZ-XSHYMXFSSA-N
Comment: Energy2
Num peaks: 31
39.02292652 1.551581195
41.03857658 2.265524862
55.05422664 2.893643379
57.06987671 2.105740485
65.03857658 1.589369724
69.06987671 1.775799993
71.08552677 0.8894617542
81.06987671 1.007599712
83.08552677 1.182620926
85.02840582 1.701668152
87.00767038 1.748270866
89.02332044 1.210706155
99.04405588 1.540602562
103.0542266 2.535642646
105.0698767 3.464787895
107.0855268 1.865919902
111.0440559 1.845160796
119.0855268 2.086081062
151.075356 1.355943773
151.1117415 1.23560418
153.1273916 1.049320328
161.0444498 1.427994923
163.075356 1.185052331
165.0910061 3.38376838
177.0393644 2.563038934
189.1273916 1.069058684
205.1586917 1.546482886
255.1743418 1.443093682
257.1899918 1.867275177
271.2056419 1.273895712
475.2326445 1.280071303

Name: +ve in-silico MS/MS by CFM-ID for LVCMXFSJTNPFHH-FRCNGJHJSA-N
ID: LVCMXFSJTNPFHH-FRCNGJHJSA-N
Comment: Energy0
Num peaks: 31
145.0647913 0.5302326725
153.1273916 0.6481019121
163.075356 1.271639906
165.0910061 0.4789578773
177.0393644 1.450544759
241.1950772 0.4681788722
253.1950772 1.138167445
259.2056419 1.070370437
269.1899918 1.444479231
271.2056419 1.20705027
279.1743418 0.8165861924
281.1899918 2.736343381
283.2056419 0.4401396192
285.221292 0.5855498925
295.1692564 0.5428378383
297.1849065 1.70852885
299.2005565 13.61795577
301.2162066 0.9921633628
317.2111212 7.513672678
325.1281794 0.7363844462
327.1438295 1.206312867
329.1594796 0.5744565035
367.1751296 0.4330789644
415.2115151 0.652517675
429.2271652 1.830474443
431.2064298 1.508359251
433.2220798 1.992944303
447.2377299 1.993675525
457.2220798 5.102497441
475.2326445 16.7631137
493.2432092 4.535054676

Name: +ve in-silico MS/MS by CFM-ID for LVCMXFSJTNPFHH-FRCNGJHJSA-N
ID: LVCMXFSJTNPFHH-FRCNGJHJSA-N
Comment: Energy1
Num peaks: 31
103.0542266 1.105237246
119.0855268 0.825101619
151.1117415 0.8120906152
153.1273916 2.608125023
159.0287997 0.9505946039
163.075356 1.73239072
177.0393644 2.699541899
193.1586917 1.026726927
205.1586917 1.14286126
219.1743418 1.166221679
241.1950772 1.254082284
253.1950772 1.407289919
255.2107273 0.8397757007
257.1899918 1.337241801
259.2056419 5.963855186
269.1899918 2.885582914
271.2056419 4.086266492
273.221292 1.641359278
297.1849065 0.8358405774
299.2005565 9.63272024
301.2162066 0.8872477555
317.2111212 6.674566247
325.1281794 1.309539929
327.1438295 1.042345185
415.2115151 1.339609738
429.2271652 1.231057887
431.2064298 1.174892801
433.2220798 1.476753442
447.2377299 1.270893729
457.2220798 1.101162585
475.2326445 2.135497753

Name: +ve in-silico MS/MS by CFM-ID for LVCMXFSJTNPFHH-FRCNGJHJSA-N
ID: LVCMXFSJTNPFHH-FRCNGJHJSA-N
Comment: Energy2
Num peaks: 31
39.02292652 1.336362748
55.05422664 1.114024372
65.03857658 0.8285374448
83.01275576 1.113049668
87.00767038 0.8084356567
89.02332044 0.7232154749
103.0542266 1.344808629
105.0698767 1.684364513
139.1117415 1.243924341
143.0855268 1.707876868
153.1273916 3.108253493
161.0444498 0.8225621303
163.075356 1.409147984
177.0393644 1.47639569
193.1586917 1.969264096
205.1586917 1.546172937
219.1743418 1.23241056
225.1637771 1.7181071
227.1794272 1.469764095
241.1586917 0.7507973854
241.1950772 1.311036681
253.1950772 0.7897833895
255.1743418 1.245105777
257.1536063 0.8609971428
257.1899918 1.117396234
259.2056419 3.738689798
269.1899918 3.366487589
271.2056419 2.010012594
299.2005565 2.349559239
317.2111212 1.710334438
475.2326445 1.161686636

Name: +ve in-silico MS/MS by CFM-ID for ZBGXUVOIWDMMJE-QHNZEKIYSA-N
ID: ZBGXUVOIWDMMJE-QHNZEKIYSA-N
Comment: Energy0
Num peaks: 29
29.03857658 0.5401728973
47.04914126 7.438376303
73.02840582 2.689880266
130.086255 0.5738262825
186.0713539 0.7713702465
198.0713539 1.045933038
294.1699847 0.8390895866
306.1699847 0.5071166697
375.186718 0.5586356538
393.1972827 0.7877927689
403.2180182 0.4857062986
404.2020337 2.410436601
417.1972827 0.9115037852
419.2129328 3.257941151
421.2285828 8.172986015
423.2442329 1.151774586
425.259883 0.6346262176
445.2285828 0.6330864094
447.2078474 8.194804934
447.2442329 1.640803074
449.2234975 0.7013576974
449.259883 1.648935356
451.2391475 0.7421166418
465.2184121 3.822459302
465.2547976 0.9958135538
473.243484 1.506062534
475.2391475 1.832006969
476.2231631 0.8904255982
493.2497122 24.79346867

Name: +ve in-silico MS/MS by CFM-ID for ZBGXUVOIWDMMJE-QHNZEKIYSA-N
ID: ZBGXUVOIWDMMJE-QHNZEKIYSA-N
Comment: Energy1
Num peaks: 31
29.03857658 0.7907721465
47.01275576 1.463654167
47.04914126 8.346419226
73.02840582 2.954600726
198.0713539 1.67932771
210.0713539 1.786852356
212.087004 0.8297297412
222.1488553 1.198108792
262.1437699 1.262514604
280.1543346 0.958900455
282.1699847 0.7871977085
304.1543346 1.630268465
306.1699847 1.570943029
375.186718 0.8666048944
393.1972827 1.414701428
403.2180182 1.872199705
404.2020337 1.674558899
419.2129328 2.62237899
421.2285828 4.335998295
423.2442329 1.05871146
425.259883 1.022664872
445.2285828 0.8917851916
447.2078474 5.861067754
447.2442329 0.7991812441
449.259883 1.065098746
463.202762 1.155580615
465.2184121 3.76712392
465.2547976 1.02778572
467.2340621 0.969817325
475.2391475 1.260104237
493.2497122 2.874062125

Name: +ve in-silico MS/MS by CFM-ID for ZBGXUVOIWDMMJE-QHNZEKIYSA-N
ID: ZBGXUVOIWDMMJE-QHNZEKIYSA-N
Comment: Energy2
Num peaks: 31
29.03857658 0.9169786108
47.04914126 2.684908732
55.05422664 1.067642738
58.06512568 1.367955531
72.08077574 0.9665978674
73.02840582 1.365787647
97.02840582 0.8312204822
198.0713539 0.7839398136
210.0713539 1.675829231
222.1488553 2.627437083
232.1332052 1.422619858
234.1488553 1.717589749
236.1645054 1.581407849
248.1645054 0.8491235237
252.1183041 1.312442084
328.1496042 2.322898107
330.1652543 0.7657693773
332.1809044 3.17025264
349.171068 1.220175913
349.2074535 7.105641146
375.186718 3.382555267
379.1816326 0.8924509841
390.1863837 0.7594674716
392.2020337 1.068919212
401.2223546 1.037929844
403.2180182 2.219782735
404.2020337 1.671328597
419.2129328 2.26681256
421.2285828 1.546582638
449.2234975 0.9987037769
475.2391475 0.8467095479

Name: +ve in-silico MS/MS by CFM-ID for BKGUPIVDQHHVMV-ATODGADHSA-N
ID: BKGUPIVDQHHVMV-ATODGADHSA-N
Comment: Energy0
Num peaks: 12
55.05422664 1.855233206
81.0334912 1.318633675
83.04914126 12.89316313
413.1594796 1.790466447
415.1751296 11.65736183
433.1856943 2.571396749
483.2013444 3.993441753
485.2169944 4.396417338
487.196259 1.472107682
497.2169944 4.421406197
499.196259 1.722150358
515.2275591 32.11135319

Name: +ve in-silico MS/MS by CFM-ID for BKGUPIVDQHHVMV-ATODGADHSA-N
ID: BKGUPIVDQHHVMV-ATODGADHSA-N
Comment: Energy1
Num peaks: 31
25.00727645 2.179882177
27.02292652 3.870451166
29.03857658 1.244983785
51.02292652 1.436946781
53.03857658 1.087840298
55.01784114 1.147746883
55.05422664 6.961252989
57.0334912 1.053834361
65.03857658 1.382779364
83.04914126 11.25336968
151.0389705 1.120838315
167.0702706 1.433170075
331.1176147 1.26858165
357.1332648 0.9245932485
359.1489149 1.051088471
371.1489149 1.109269695
385.1645649 1.136276502
387.180215 1.020033273
401.1594796 0.8916623
403.1751296 2.677528228
405.1907797 0.9264962828
413.1594796 0.9185886462
415.1751296 6.583147891
433.1856943 2.175614515
469.1856943 1.101187099
471.2013444 2.65555813
483.2013444 3.215017865
485.2169944 1.683689226
497.2169944 2.483201082
499.196259 1.752864203
515.2275591 4.310350305

Name: +ve in-silico MS/MS by CFM-ID for BKGUPIVDQHHVMV-ATODGADHSA-N
ID: BKGUPIVDQHHVMV-ATODGADHSA-N
Comment: Energy2
Num peaks: 31
25.00727645 1.670985815
27.02292652 1.708869952
29.03857658 0.9812828771
39.02292652 2.043238493
41.03857658 0.8857492868
51.02292652 1.322116175
53.03857658 5.432938713
55.05422664 9.652846774
57.06987671 0.9961623735
65.03857658 1.866556185
67.01784114 1.70922905
67.05422664 0.8043181934
79.01784114 0.988738825
83.04914126 11.3549768
181.0859207 1.678411733
325.1070501 0.8527129738
329.1383502 1.006387219
331.1176147 1.458199413
357.1332648 1.742749509
369.1696503 1.627385612
385.1645649 2.001954244
387.180215 1.051545687
397.1645649 1.282517347
399.1438295 0.8049318087
401.1594796 1.239855831
415.1751296 1.060712402
417.1543942 2.089062896
431.1700442 0.7883397323
483.2013444 2.32355762
485.2169944 1.518770504
499.196259 3.236955861

Name: +ve in-silico MS/MS by CFM-ID for LCNWHWQWDCQBSE-DNDXFYBPSA-N
ID: LCNWHWQWDCQBSE-DNDXFYBPSA-N
Comment: Energy0
Num peaks: 7
413.1958651 2.980419862
415.2115151 9.10179494
433.2220798 19.35071805
451.2326445 11.99599383
457.2220798 9.392152615
475.2326445 19.45542152
493.2432092 9.610540776

Name: +ve in-silico MS/MS by CFM-ID for LCNWHWQWDCQBSE-DNDXFYBPSA-N
ID: LCNWHWQWDCQBSE-DNDXFYBPSA-N
Comment: Energy1
Num peaks: 8
391.2115151 5.139193384
409.2220798 3.689055949
413.1958651 3.227321079
415.2115151 17.24528712
433.2220798 27.31164251
451.2326445 5.86304727
457.2220798 10.21627853
475.2326445 8.481947363

Name: +ve in-silico MS/MS by CFM-ID for LCNWHWQWDCQBSE-DNDXFYBPSA-N
ID: LCNWHWQWDCQBSE-DNDXFYBPSA-N
Comment: Energy2
Num peaks: 20
43.01784114 2.741494223
331.1540003 1.212917279
359.1853004 1.161769441
361.2009504 1.56376058
371.1853004 5.238968177
373.2009504 3.508492557
379.2115151 2.251611568
389.1958651 5.284758789
391.2115151 11.02758367
401.1958651 1.402913982
403.2115151 2.004190535
405.1907797 1.777108627
407.2064298 7.56186498
409.2220798 1.703299956
413.1958651 5.060042314
415.2115151 6.122701154
431.2064298 3.393757868
433.2220798 12.83344764
457.2220798 3.230005728
477.2119091 1.255828218

Name: +ve in-silico MS/MS by CFM-ID for GMWUKGFIBNNUQU-OKPVOZINSA-N
ID: GMWUKGFIBNNUQU-OKPVOZINSA-N
Comment: Energy0
Num peaks: 14
105.0334912 9.128175248
369.1907797 1.536182049
411.2013444 2.985682854
413.1958651 1.586424648
429.1907797 2.303728833
431.2064298 3.728690903
447.2013444 1.69507385
453.1907797 1.967325281
455.2064298 5.631586288
471.2013444 2.265641217
473.2169944 15.40403034
491.2275591 12.76607943
515.2275591 10.28709755
533.2381238 10.10712116

Name: +ve in-silico MS/MS by CFM-ID for GMWUKGFIBNNUQU-OKPVOZINSA-N
ID: GMWUKGFIBNNUQU-OKPVOZINSA-N
Comment: Energy1
Num peaks: 25
43.01784114 0.8929026165
105.0334912 13.91505891
349.1645649 1.092825302
351.180215 1.309642014
369.1907797 3.199596185
371.1700442 1.168591144
393.1907797 3.323249941
411.2013444 3.619817162
413.1958651 0.8391277697
431.2064298 3.26547578
433.1856943 2.694326224
447.2013444 1.456665244
449.1806089 1.476709171
449.2169944 3.354161648
451.196259 0.7452134058
453.1907797 1.114447432
455.2064298 5.048577553
471.2013444 0.9653456489
473.2169944 15.20292754
475.196259 1.638777284
491.2275591 5.055087756
493.2068237 0.7553299273
497.2169944 1.747935482
515.2275591 4.893340172
533.2381238 1.460066581

Name: +ve in-silico MS/MS by CFM-ID for GMWUKGFIBNNUQU-OKPVOZINSA-N
ID: GMWUKGFIBNNUQU-OKPVOZINSA-N
Comment: Energy2
Num peaks: 31
39.02292652 0.7072019913
43.01784114 1.115453627
49.00727645 2.412151275
51.02292652 2.236598216
63.02292652 2.394444533
79.05422664 1.228143792
105.0334912 22.80436457
107.0491413 0.7766415973
225.1121354 0.7097494441
349.1645649 1.657841418
351.180215 1.833404866
365.1594796 1.331941292
367.1751296 1.707045729
369.1907797 4.657698166
385.1856943 3.064202104
391.1751296 1.082407671
401.1958651 0.6518721613
405.1543942 0.7508078724
409.1856943 0.7651337306
411.180215 1.974501746
413.1958651 2.37299001
429.1907797 2.252493984
431.2064298 6.54035329
447.2013444 3.268683126
449.2169944 0.6456846964
453.1907797 1.419341456
455.2064298 1.704524234
459.2013444 0.733452148
473.2169944 3.392537899
489.2119091 1.409428029
517.2068237 0.851363654

Name: +ve in-silico MS/MS by CFM-ID for BXFJLMKIMHSLHM-ZJRCAJKKSA-N
ID: BXFJLMKIMHSLHM-ZJRCAJKKSA-N
Comment: Energy0
Num peaks: 14
105.0334912 9.907001282
351.180215 1.928476822
367.1751296 1.388235917
369.1907797 2.355047984
411.2013444 4.252912303
413.1958651 2.336810182
429.1907797 1.974880724
431.2064298 3.114961928
455.2064298 4.519950815
471.2013444 2.327167356
473.2169944 16.93101452
491.2275591 11.52445481
515.2275591 5.895541557
533.2381238 12.69760202

Name: +ve in-silico MS/MS by CFM-ID for BXFJLMKIMHSLHM-ZJRCAJKKSA-N
ID: BXFJLMKIMHSLHM-ZJRCAJKKSA-N
Comment: Energy1
Num peaks: 26
43.01784114 1.007934206
105.0334912 15.30580421
349.1645649 1.002744013
351.180215 1.362732976
369.1907797 2.483804953
393.1907797 1.068782924
411.180215 1.061054825
411.2013444 2.094537424
413.1594796 2.91482614
413.1958651 1.571553929
415.1751296 1.456373502
429.1907797 0.9549386539
431.1700442 0.8735099679
431.2064298 5.165453253
433.1856943 5.447721265
447.2013444 1.054627829
449.1806089 1.527635072
449.2169944 2.61521354
455.2064298 5.226036686
471.2013444 0.9279824033
473.1806089 1.247065327
473.2169944 12.94003602
475.196259 1.373664972
491.2275591 4.861364903
515.2275591 3.171259368
533.2381238 1.674341252

Name: +ve in-silico MS/MS by CFM-ID for BXFJLMKIMHSLHM-ZJRCAJKKSA-N
ID: BXFJLMKIMHSLHM-ZJRCAJKKSA-N
Comment: Energy2
Num peaks: 31
39.02292652 1.004332854
43.01784114 1.382329369
49.00727645 2.65471624
51.02292652 2.461671901
63.02292652 2.635159722
79.05422664 1.449209223
83.01275576 0.8115886061
105.0334912 20.43563849
107.0491413 0.9677814528
325.1645649 0.6484231939
349.1645649 3.53452051
351.180215 2.97161887
365.1594796 0.9233062105
367.1751296 2.344951632
369.1907797 6.095595266
385.1856943 1.931642989
391.1751296 0.7295410244
393.1907797 0.763194947
411.180215 3.368081615
413.1958651 3.435503139
427.196259 0.6879479287
429.1907797 2.375023148
431.2064298 5.788258386
447.2013444 1.521105585
453.1907797 0.9319097655
455.2064298 1.491521671
459.2013444 1.296367055
461.2169944 1.244658956
473.2169944 2.136487507
489.2119091 1.034698264
517.2068237 0.8134760443

Name: +ve in-silico MS/MS by CFM-ID for GXBBMGOUPZDGKP-PMFMSTFJSA-N
ID: GXBBMGOUPZDGKP-PMFMSTFJSA-N
Comment: Energy0
Num peaks: 11
391.2115151 1.978645387
413.1958651 2.8067283
415.2115151 8.578661775
417.1907797 1.658517438
419.2064298 1.975313781
431.2064298 1.62777678
433.2220798 17.39034041
451.2326445 9.985439473
457.2220798 9.835009504
475.2326445 16.99289853
493.2432092 7.853107587

Name: +ve in-silico MS/MS by CFM-ID for GXBBMGOUPZDGKP-PMFMSTFJSA-N
ID: GXBBMGOUPZDGKP-PMFMSTFJSA-N
Comment: Energy1
Num peaks: 25
43.01784114 0.7733387982
371.1853004 1.138304461
373.1645649 0.9704266057
373.2009504 1.492493738
375.180215 0.8964641469
389.1958651 1.116711034
391.2115151 4.620445452
401.1958651 0.997869388
405.2271652 0.7728299361
407.2064298 1.674007998
409.2220798 3.609659368
413.1958651 2.519027833
415.2115151 13.35725996
417.1907797 1.00602166
419.2064298 0.7831514947
421.2220798 1.041897208
423.2377299 0.8473479494
431.2064298 1.161994183
433.2220798 21.06077684
451.2326445 5.153872282
457.2220798 6.630637346
463.2326445 0.9071710945
465.2482946 0.9606766558
475.2326445 5.345898535
493.2432092 1.451422651

Name: +ve in-silico MS/MS by CFM-ID for GXBBMGOUPZDGKP-PMFMSTFJSA-N
ID: GXBBMGOUPZDGKP-PMFMSTFJSA-N
Comment: Energy2
Num peaks: 31
57.06987671 1.731647217
81.06987671 1.810581701
83.08552677 1.420128143
85.02840582 1.115946464
153.0910061 1.156607186
155.1066561 1.151000739
359.1853004 1.348108789
361.2009504 1.956726499
371.1853004 1.7681762
373.1645649 1.156409775
373.2009504 2.220679652
375.1438295 1.338463076
377.1958651 2.102397067
379.2115151 3.111549247
389.1958651 3.590805765
391.2115151 5.423354775
399.180215 1.76230058
401.1958651 2.317678404
403.2115151 1.532395157
405.1907797 1.068443031
407.2064298 3.692585641
413.1958651 3.692722257
415.2115151 2.571169418
417.1907797 1.097343382
419.2064298 1.420268952
421.2220798 1.212937606
423.2377299 1.074163267
433.2220798 5.413253226
449.2169944 1.233681033
457.2220798 1.927698324
477.2119091 1.027095095

Name: +ve in-silico MS/MS by CFM-ID for UXVRDUFFNLUIPX-TZEZJCJVSA-N
ID: UXVRDUFFNLUIPX-TZEZJCJVSA-N
Comment: Energy0
Num peaks: 8
429.1907797 5.44126262
431.2064298 7.835992727
447.2013444 4.05393092
471.2013444 3.543717965
473.2169944 19.11059948
491.2275591 20.51574822
515.2275591 9.083420022
533.2381238 12.32287288

Name: +ve in-silico MS/MS by CFM-ID for UXVRDUFFNLUIPX-TZEZJCJVSA-N
ID: UXVRDUFFNLUIPX-TZEZJCJVSA-N
Comment: Energy1
Num peaks: 23
43.01784114 1.262979785
113.0597059 1.593223444
131.0702706 1.85124466
173.0808353 1.369570959
299.1277855 2.164624675
301.1434356 2.00362939
313.1070501 2.448033739
319.1540003 1.258318411
357.1332648 4.022341921
359.1489149 3.8096116
361.1645649 1.221196342
411.180215 2.133548894
413.1958651 2.338217472
429.1907797 1.867765308
431.2064298 8.934083435
447.2013444 3.507294513
449.2169944 8.512015028
455.2064298 4.057254731
471.2013444 1.613790329
473.2169944 11.47669778
491.2275591 7.574825812
515.2275591 4.306148421
533.2381238 1.528772873

Name: +ve in-silico MS/MS by CFM-ID for UXVRDUFFNLUIPX-TZEZJCJVSA-N
ID: UXVRDUFFNLUIPX-TZEZJCJVSA-N
Comment: Energy2
Num peaks: 16
43.01784114 2.236203184
311.1277855 1.883903818
371.1489149 2.388634449
373.1645649 2.054250886
411.180215 9.855102498
413.1958651 5.891967411
429.1907797 8.889578709
431.2064298 17.79237141
445.1856943 3.07972277
447.2013444 10.19722719
449.2169944 2.10133518
455.2064298 2.912753442
473.2169944 4.893915451
489.2119091 2.297269402
515.2275591 3.44529247
517.2068237 1.95714299

Name: +ve in-silico MS/MS by CFM-ID for RNDCBBAMBNUYHC-OTCYJKCISA-N
ID: RNDCBBAMBNUYHC-OTCYJKCISA-N
Comment: Energy0
Num peaks: 24
41.00219107 2.22654289
43.01784114 1.316680912
47.04914126 0.9187841999
353.1747357 0.6598662133
355.1903858 0.8207428219
371.1853004 0.840874279
373.2009504 0.93925544
397.2009504 1.105613716
411.180215 2.21939931
413.1958651 1.084863481
415.2115151 5.780407689
417.2271652 1.264815804
425.1958651 0.6560146237
437.1958651 1.884300343
453.1907797 8.644256565
455.2064298 7.276641293
467.2064298 2.180628636
469.2220798 2.712623877
471.2377299 1.958225266
473.2169944 6.896372538
479.2064298 0.8734303946
497.2169944 11.59275012
499.196259 0.7901113389
515.2275591 15.65246241

Name: +ve in-silico MS/MS by CFM-ID for RNDCBBAMBNUYHC-OTCYJKCISA-N
ID: RNDCBBAMBNUYHC-OTCYJKCISA-N
Comment: Energy1
Num peaks: 31
43.01784114 0.9192658061
45.0334912 1.941792353
55.01784114 1.002038922
111.0076704 2.57559514
135.0804414 0.8758927811
261.148521 1.062873462
275.164171 0.8481565965
371.2216859 1.277132815
387.2166005 1.540542368
409.2009504 0.911828456
415.2115151 1.768955609
425.1958651 1.03583563
427.2115151 1.141879754
429.2271652 1.071671783
435.180215 1.010070071
437.1958651 3.268335731
441.1543942 0.8872300932
443.2428153 0.8393638788
445.1856943 0.8076404362
453.1907797 4.189981794
455.2064298 6.913281733
461.2169944 0.9084793627
467.2064298 1.544895845
469.2220798 1.082599605
471.2377299 1.509851361
473.2169944 3.693350058
479.2064298 0.8945542229
485.2169944 0.9873287727
487.2326445 1.87558945
497.2169944 4.906197237
515.2275591 1.666020156

Name: +ve in-silico MS/MS by CFM-ID for RNDCBBAMBNUYHC-OTCYJKCISA-N
ID: RNDCBBAMBNUYHC-OTCYJKCISA-N
Comment: Energy2
Num peaks: 31
39.02292652 1.690504496
41.00219107 2.977677671
43.01784114 1.847820005
55.01784114 1.11028565
83.01275576 2.350340281
111.0076704 2.909637629
113.0233204 2.465021595
115.0389705 1.335221856
127.002585 1.419987732
135.0804414 1.301197217
149.0960915 1.020519628
151.1117415 1.796055419
219.1015708 1.014784638
259.1328709 1.939856476
261.148521 0.980887992
275.164171 0.9602233806
319.1540003 1.029076308
353.1747357 2.794593915
355.1903858 1.542140809
357.2060358 0.9939182259
369.1696503 0.9278124873
371.1853004 1.727883171
371.2216859 1.696362427
373.2009504 3.631433694
399.2166005 2.25701467
413.1958651 0.9873558674
437.1958651 1.204327499
461.2169944 0.8502276116
467.2064298 0.9083417568
497.2169944 1.209890519
499.196259 0.9066529442

Name: +ve in-silico MS/MS by CFM-ID for NOZXMJPFKFLMJK-LYVLPCRDSA-N
ID: NOZXMJPFKFLMJK-LYVLPCRDSA-N
Comment: Energy0
Num peaks: 9
391.2115151 2.324996539
413.1958651 3.169516499
415.2115151 9.807753331
431.2064298 1.706044431
433.2220798 18.0795248
451.2326445 9.97777136
457.2220798 10.71330095
475.2326445 17.76633303
493.2432092 8.079034036

Name: +ve in-silico MS/MS by CFM-ID for NOZXMJPFKFLMJK-LYVLPCRDSA-N
ID: NOZXMJPFKFLMJK-LYVLPCRDSA-N
Comment: Energy1
Num peaks: 24
43.01784114 0.8014583599
137.0960915 0.6824136568
371.1853004 0.8843955674
373.2009504 1.155265522
375.1438295 0.8865847274
377.1594796 0.8295173411
389.1958651 1.187493934
391.2115151 4.200964798
401.1958651 1.100342958
407.2064298 1.799709711
409.2220798 3.893564341
413.1958651 2.214518697
415.2115151 11.9254472
417.1907797 1.590090675
419.2064298 1.585665715
421.1856943 0.657564489
421.2220798 1.360339947
431.2064298 1.073729993
433.2220798 21.44997254
451.2326445 5.527643544
457.2220798 7.277226416
465.2482946 1.159741068
475.2326445 5.668487932
493.2432092 1.548132748

Name: +ve in-silico MS/MS by CFM-ID for NOZXMJPFKFLMJK-LYVLPCRDSA-N
ID: NOZXMJPFKFLMJK-LYVLPCRDSA-N
Comment: Energy2
Num peaks: 31
73.02840582 1.035416559
83.01275576 1.208955267
85.02840582 1.272417351
135.0804414 1.472870334
137.0960915 1.319211927
153.0910061 1.675732843
155.1066561 0.8835542883
209.1172208 0.8934784043
349.2009504 1.358290165
361.2009504 2.480412312
371.1853004 1.705796265
373.2009504 2.024792454
375.1438295 0.9060770252
379.2115151 2.75863361
389.1958651 3.96803794
391.2115151 6.9290152
399.180215 1.444799733
401.1958651 3.331325357
403.2115151 1.705470577
405.1907797 1.166961908
407.2064298 3.975408114
409.2220798 0.9881060682
413.1958651 4.287271302
415.2115151 3.382904146
417.1907797 2.198642897
419.2064298 1.976094045
421.2220798 1.087264533
433.2220798 6.313441422
447.2013444 0.9288216832
449.2169944 1.438886657
457.2220798 2.461397793

Name: +ve in-silico MS/MS by CFM-ID for NQEPRIPSHBTYJA-BAENWPLBSA-N
ID: NQEPRIPSHBTYJA-BAENWPLBSA-N
Comment: Energy0
Num peaks: 14
43.01784114 1.850341669
105.0334912 10.16528195
351.180215 1.397159184
369.1907797 1.705607755
411.2013444 3.618151528
413.1958651 1.985304714
429.1907797 1.879240072
431.2064298 3.161446872
455.2064298 3.826671625
471.2013444 2.496397459
473.2169944 17.66743898
491.2275591 12.40755639
515.2275591 5.97972245
533.2381238 12.88547347

Name: +ve in-silico MS/MS by CFM-ID for NQEPRIPSHBTYJA-BAENWPLBSA-N
ID: NQEPRIPSHBTYJA-BAENWPLBSA-N
Comment: Energy1
Num peaks: 25
43.01784114 1.115521866
105.0334912 14.70134235
349.1645649 1.705557105
351.180215 2.216075801
369.1907797 3.506775229
371.1700442 1.325755526
393.1907797 1.709456112
411.180215 1.488979478
411.2013444 3.409990353
413.1958651 2.058532281
429.1907797 0.8864435875
431.1700442 0.8002195009
431.2064298 5.636163603
433.1856943 5.021022065
447.2013444 1.052829406
449.1806089 1.478835517
449.2169944 2.537978397
455.2064298 5.156518039
471.2013444 1.184796683
473.2169944 13.67045447
475.196259 0.8259107478
491.2275591 4.43657191
493.2068237 0.7509450944
515.2275591 2.457143992
533.2381238 1.444796662

Name: +ve in-silico MS/MS by CFM-ID for NQEPRIPSHBTYJA-BAENWPLBSA-N
ID: NQEPRIPSHBTYJA-BAENWPLBSA-N
Comment: Energy2
Num peaks: 31
39.02292652 0.6642821201
43.01784114 0.9528149364
49.00727645 2.544328834
51.02292652 2.541985406
63.02292652 2.525615683
75.08044139 0.7056750495
79.05422664 1.461467797
105.0334912 22.06388615
107.0491413 0.9261950888
125.0597059 0.844264774
329.1383502 0.788063537
349.1645649 1.63978544
351.180215 1.957399258
365.1594796 0.7920027447
367.1751296 1.755424331
369.1907797 4.912864929
385.1856943 2.853376097
387.2013444 0.7167019406
391.1751296 1.234719839
405.1543942 0.6783595008
411.180215 2.510048787
413.1958651 2.583548875
429.1907797 2.166704252
431.2064298 5.535303318
447.2013444 1.984606738
453.1907797 0.8507690729
455.2064298 1.361285152
459.2013444 0.9441159654
473.2169944 2.342935348
489.2119091 0.9914156969
517.2068237 1.279984822

Name: +ve in-silico MS/MS by CFM-ID for SVLAIBOYFCQLIY-PNNZTPFKSA-N
ID: SVLAIBOYFCQLIY-PNNZTPFKSA-N
Comment: Energy0
Num peaks: 13
53.00219107 6.058488944
387.180215 1.87463028
405.1907797 1.400868195
419.2064298 2.534668106
437.2169944 3.747776914
441.1907797 2.364812991
443.2064298 1.393387149
457.1856943 1.821101523
459.2013444 1.95169278
461.2169944 1.373595724
497.2169944 18.54801708
515.2275591 26.36377737
533.2381238 11.88498105

Name: +ve in-silico MS/MS by CFM-ID for SVLAIBOYFCQLIY-PNNZTPFKSA-N
ID: SVLAIBOYFCQLIY-PNNZTPFKSA-N
Comment: Energy1
Num peaks: 31
39.02292652 2.0834358
41.03857658 0.7466799226
53.00219107 11.79660906
55.01784114 1.254550849
57.0334912 6.902901844
359.1489149 1.199941592
385.1645649 1.277574053
387.180215 3.597773605
399.180215 0.8888950266
401.1594796 0.902755659
401.1958651 1.396782125
403.1751296 1.935799102
405.1907797 1.145252028
421.1856943 1.26622134
423.2013444 0.7417383039
441.1907797 4.393576662
443.2064298 1.041152614
445.2220798 4.36624155
453.1907797 0.9054005714
457.1856943 1.307862874
459.2013444 2.72944054
463.2326445 1.630896044
467.2064298 1.527139786
469.2220798 0.8916346108
471.2377299 0.8107230668
473.1806089 0.8058497472
475.196259 2.236242456
489.2482946 0.8206507967
497.2169944 7.935442197
515.2275591 6.33950893
533.2381238 1.911023659

Name: +ve in-silico MS/MS by CFM-ID for SVLAIBOYFCQLIY-PNNZTPFKSA-N
ID: SVLAIBOYFCQLIY-PNNZTPFKSA-N
Comment: Energy2
Num peaks: 31
27.02292652 0.7350517985
39.02292652 9.285747483
41.00219107 1.063786579
41.03857658 4.784528983
43.05422664 2.777714701
53.00219107 2.94647474
55.01784114 1.212395578
55.05422664 2.808239391
57.06987671 4.370934857
65.03857658 3.662685239
69.0334912 2.342124611
71.04914126 1.009581492
233.0808353 0.8650263225
277.1070501 1.067713385
375.1438295 1.099468363
377.1594796 2.759120772
387.180215 0.8301662617
399.180215 0.6831000688
401.1594796 0.9179305356
401.1958651 0.7295333985
403.2115151 0.9732291237
405.1907797 1.68077579
415.1751296 2.23019237
417.1907797 1.704979788
419.2064298 7.977937194
437.2169944 0.7118721525
443.2064298 1.087377804
489.2482946 0.6109000061
497.2169944 5.355773206
515.2275591 1.358142457
517.2068237 0.9616982194

Name: +ve in-silico MS/MS by CFM-ID for BKGUPIVDQHHVMV-WTVLMFSLSA-N
ID: BKGUPIVDQHHVMV-WTVLMFSLSA-N
Comment: Energy0
Num peaks: 12
55.05422664 1.855233206
81.0334912 1.318633675
83.04914126 12.89316313
413.1594796 1.790466447
415.1751296 11.65736183
433.1856943 2.571396749
483.2013444 3.993441753
485.2169944 4.396417338
487.196259 1.472107682
497.2169944 4.421406197
499.196259 1.722150358
515.2275591 32.11135319

Name: +ve in-silico MS/MS by CFM-ID for BKGUPIVDQHHVMV-WTVLMFSLSA-N
ID: BKGUPIVDQHHVMV-WTVLMFSLSA-N
Comment: Energy1
Num peaks: 31
25.00727645 2.179882177
27.02292652 3.870451166
29.03857658 1.244983785
51.02292652 1.436946781
53.03857658 1.087840298
55.01784114 1.147746883
55.05422664 6.961252989
57.0334912 1.053834361
65.03857658 1.382779364
83.04914126 11.25336968
151.0389705 1.120838315
167.0702706 1.433170075
331.1176147 1.26858165
357.1332648 0.9245932485
359.1489149 1.051088471
371.1489149 1.109269695
385.1645649 1.136276502
387.180215 1.020033273
401.1594796 0.8916623
403.1751296 2.677528228
405.1907797 0.9264962828
413.1594796 0.9185886462
415.1751296 6.583147891
433.1856943 2.175614515
469.1856943 1.101187099
471.2013444 2.65555813
483.2013444 3.215017865
485.2169944 1.683689226
497.2169944 2.483201082
499.196259 1.752864203
515.2275591 4.310350305

Name: +ve in-silico MS/MS by CFM-ID for BKGUPIVDQHHVMV-WTVLMFSLSA-N
ID: BKGUPIVDQHHVMV-WTVLMFSLSA-N
Comment: Energy2
Num peaks: 31
25.00727645 1.670985815
27.02292652 1.708869952
29.03857658 0.9812828771
39.02292652 2.043238493
41.03857658 0.8857492868
51.02292652 1.322116175
53.03857658 5.432938713
55.05422664 9.652846774
57.06987671 0.9961623735
65.03857658 1.866556185
67.01784114 1.70922905
67.05422664 0.8043181934
79.01784114 0.988738825
83.04914126 11.3549768
181.0859207 1.678411733
325.1070501 0.8527129738
329.1383502 1.006387219
331.1176147 1.458199413
357.1332648 1.742749509
369.1696503 1.627385612
385.1645649 2.001954244
387.180215 1.051545687
397.1645649 1.282517347
399.1438295 0.8049318087
401.1594796 1.239855831
415.1751296 1.060712402
417.1543942 2.089062896
431.1700442 0.7883397323
483.2013444 2.32355762
485.2169944 1.518770504
499.196259 3.236955861

Name: +ve in-silico MS/MS by CFM-ID for QVORLEZTALRJNW-WBTQUOTHSA-N
ID: QVORLEZTALRJNW-WBTQUOTHSA-N
Comment: Energy0
Num peaks: 21
43.01784114 1.334847073
321.1696503 0.9990770537
337.1645649 0.9234198499
347.1853004 0.8894442614
371.1853004 1.319467016
373.2009504 2.353317623
381.1907797 0.7306811693
389.1958651 2.548075803
391.1751296 0.9791968183
391.2115151 3.874295439
393.1907797 1.54718946
407.2064298 3.078168303
409.1856943 0.727388817
411.2013444 0.8388229883
415.2115151 1.360911942
431.2064298 3.390109931
433.2220798 17.96647546
451.2326445 15.10578835
475.2326445 3.263999717
477.2119091 2.162306314
493.2432092 14.94723055

Name: +ve in-silico MS/MS by CFM-ID for QVORLEZTALRJNW-WBTQUOTHSA-N
ID: QVORLEZTALRJNW-WBTQUOTHSA-N
Comment: Energy1
Num peaks: 31
43.01784114 1.016200191
111.0440559 0.9514467154
239.0914 0.878879881
337.2009504 1.117435108
345.1696503 0.81004311
347.1489149 1.202477852
347.1853004 9.848898663
349.1645649 1.897440643
351.180215 1.403912851
353.1958651 0.7152700021
363.180215 4.163666388
367.2115151 1.616221358
369.1907797 1.190390413
371.1853004 1.191629014
373.2009504 1.675270892
389.1594796 1.032048936
389.1958651 1.467445087
391.1751296 1.482796471
391.2115151 4.955311141
393.1907797 1.094239764
405.1907797 2.580731908
407.2064298 3.786463993
409.1856943 1.252259737
409.2220798 2.926071425
415.2115151 1.667435881
431.2064298 0.8967931592
433.2220798 9.241030285
451.2326445 4.486796657
475.2326445 2.456455316
477.2119091 1.368489246
493.2432092 1.373918097

Name: +ve in-silico MS/MS by CFM-ID for QVORLEZTALRJNW-WBTQUOTHSA-N
ID: QVORLEZTALRJNW-WBTQUOTHSA-N
Comment: Energy2
Num peaks: 31
39.02292652 1.451955377
43.01784114 2.169121841
67.05422664 0.8913168989
73.02840582 0.9680900586
81.06987671 2.167137249
83.01275576 1.382499027
83.08552677 2.308218592
85.02840582 0.9867278714
319.1540003 0.9473764689
331.1540003 4.308972862
333.1696503 2.771417763
335.1853004 8.014031274
337.2009504 2.889704768
347.1853004 1.076589183
349.1645649 1.384345224
351.1438295 1.170889764
351.180215 1.827876618
353.1594796 1.333405057
353.1958651 5.457296429
371.1853004 1.387494714
373.2009504 1.674324911
379.2115151 1.301393061
381.1907797 0.8965099669
389.1958651 1.892616377
391.1751296 0.9896994593
391.2115151 3.960563945
407.2064298 1.774806612
433.2220798 0.9213857426
449.2169944 1.294119876
475.2326445 1.283690888
477.2119091 0.8771892834

Name: +ve in-silico MS/MS by CFM-ID for PEZYILOZNWLRTK-INIZCTEOSA-N
ID: PEZYILOZNWLRTK-INIZCTEOSA-N
Comment: Energy0
Num peaks: 30
41.00219107 0.7561212438
43.01784114 2.560354084
55.05422664 0.5723728201
101.0597059 0.4399613049
103.075356 0.4759963322
115.075356 0.7864709297
125.132477 0.7518179838
171.1379563 0.7688692759
185.1536063 1.136561871
217.1586917 2.16941579
219.1743418 0.5401855873
277.1798211 1.327433515
329.0655792 0.7829431303
331.0812292 0.4985396619
343.0812292 1.040864411
399.1438295 1.067855767
411.1438295 0.6583775357
413.1594796 0.9774394406
415.1751296 0.8035197275
437.1958651 0.9491107551
439.1751296 0.4710015538
453.1907797 2.233599422
455.2064298 19.44964622
473.2169944 2.99683711
483.2013444 1.407205428
485.2169944 0.9889328419
487.2326445 0.8497687074
497.2169944 6.369847026
499.196259 0.5676776614
515.2275591 25.73954411

Name: +ve in-silico MS/MS by CFM-ID for PEZYILOZNWLRTK-INIZCTEOSA-N
ID: PEZYILOZNWLRTK-INIZCTEOSA-N
Comment: Energy1
Num peaks: 31
43.01784114 1.200938682
55.05422664 1.498654148
61.02840582 1.064711099
109.1011768 0.8820525693
111.1168269 1.552272722
115.075356 1.318056322
125.132477 2.019287534
171.1379563 1.142677728
185.1536063 1.5446791
215.1430416 1.187203253
217.1586917 2.442874551
277.1798211 1.00743101
341.0655792 1.011654185
343.0812292 2.145161756
357.0968793 0.9116659832
371.1125294 0.9116659832
385.1281794 0.9116659832
399.1438295 2.212569835
411.1438295 1.08342059
413.1594796 1.599769592
427.2115151 1.107303288
437.1958651 1.833771501
439.1751296 1.061916374
453.1907797 1.32105617
455.2064298 11.42967044
473.2169944 2.294753554
483.2013444 1.13242632
485.2169944 1.629061978
487.2326445 1.720594049
497.2169944 3.082922678
515.2275591 2.846490062

Name: +ve in-silico MS/MS by CFM-ID for PEZYILOZNWLRTK-INIZCTEOSA-N
ID: PEZYILOZNWLRTK-INIZCTEOSA-N
Comment: Energy2
Num peaks: 31
41.03857658 0.9475231101
43.01784114 1.125885265
55.05422664 1.952147128
69.06987671 1.209595994
95.08552677 0.9569917318
97.10117684 1.504139002
105.0334912 1.806417309
109.1011768 1.373183295
111.1168269 2.001430886
119.0491413 1.537117966
123.1168269 1.398114694
125.132477 1.28098673
133.0647913 0.9522576151
147.0804414 0.9522576151
161.0960915 1.95585646
169.0495352 1.356626773
175.1117415 1.575918075
181.1223062 1.420147573
215.1430416 2.760286263
217.1586917 4.029960211
219.1743418 1.183175515
227.1430416 1.963427774
229.1586917 2.554053481
231.1743418 1.05072689
275.164171 0.9445894825
439.1751296 3.07431581
441.1907797 1.591389735
455.2064298 1.379113559
469.1856943 0.9920457527
485.2169944 1.330015959
497.2169944 2.032028964

Name: +ve in-silico MS/MS by CFM-ID for UVVDUZUSIXBUAK-LLWUNBJKSA-N
ID: UVVDUZUSIXBUAK-LLWUNBJKSA-N
Comment: Energy0
Num peaks: 13
105.0334912 10.54875372
351.180215 2.419695268
367.1751296 1.543414782
369.1907797 2.636331182
411.2013444 4.596718185
413.1958651 2.150703313
429.1907797 1.851725458
431.2064298 3.248303238
471.2013444 2.99558861
473.2169944 17.37237785
491.2275591 12.48594829
515.2275591 5.106503439
533.2381238 13.42047812

Name: +ve in-silico MS/MS by CFM-ID for UVVDUZUSIXBUAK-LLWUNBJKSA-N
ID: UVVDUZUSIXBUAK-LLWUNBJKSA-N
Comment: Energy1
Num peaks: 21
43.01784114 1.219627908
105.0334912 17.79569855
341.1019647 0.937337653
349.1645649 1.356714747
351.180215 2.042416939
369.1907797 3.632894335
403.1387441 0.9599811215
411.180215 2.078272331
411.2013444 2.431678928
413.1958651 2.926995895
429.1907797 1.219276107
431.2064298 7.84608315
433.1856943 1.776429896
447.2013444 1.434252322
449.2169944 3.477712263
455.2064298 2.498046373
471.2013444 1.666282657
473.2169944 15.3143012
491.2275591 5.628716662
515.2275591 2.702081477
533.2381238 1.68321228

Name: +ve in-silico MS/MS by CFM-ID for UVVDUZUSIXBUAK-LLWUNBJKSA-N
ID: UVVDUZUSIXBUAK-LLWUNBJKSA-N
Comment: Energy2
Num peaks: 31
39.02292652 1.245821379
41.03857658 0.8369186144
43.01784114 0.7160756168
49.00727645 2.55100009
51.02292652 2.149303881
53.03857658 0.6941389272
55.05422664 1.38503794
57.06987671 1.529424534
63.02292652 2.532236044
79.01784114 0.6173284206
79.05422664 1.458443583
105.0334912 24.70742409
107.0491413 0.9265722028
345.1332648 0.6432626984
349.1645649 2.482217209
351.180215 3.102453693
365.1594796 1.196410041
367.1751296 3.049994604
369.1907797 6.189562147
385.1856943 2.018637023
391.1751296 0.999213696
411.180215 2.085513518
413.1958651 2.516326422
427.196259 0.6609090615
429.1907797 1.983886898
431.2064298 5.23172081
447.2013444 1.807703897
459.2013444 0.9466063433
473.2169944 1.695089969
489.2119091 0.9940308414
517.2068237 0.7815034635

Name: +ve in-silico MS/MS by CFM-ID for OKPPSLJDJGOWAJ-MVZXQZHKSA-N
ID: OKPPSLJDJGOWAJ-MVZXQZHKSA-N
Comment: Energy0
Num peaks: 12
43.01784114 1.663064766
373.2009504 2.626706659
389.1958651 3.024332944
391.2115151 1.822865731
401.1958651 2.486535179
419.2064298 2.387407131
431.2064298 2.522703425
433.2220798 13.99503568
451.2326445 15.66123453
461.2169944 11.41017174
475.2326445 3.992038786
493.2432092 18.52075044

Name: +ve in-silico MS/MS by CFM-ID for OKPPSLJDJGOWAJ-MVZXQZHKSA-N
ID: OKPPSLJDJGOWAJ-MVZXQZHKSA-N
Comment: Energy1
Num peaks: 18
43.01784114 1.89006627
371.1853004 2.440606772
373.2009504 6.978825465
389.1594796 1.478729869
389.1958651 3.566101848
391.2115151 5.411243872
401.1958651 2.429616176
403.2115151 3.986189541
409.2220798 3.19875864
415.2115151 4.409608804
419.2064298 3.585727348
431.2064298 2.212656663
433.2220798 16.71324238
443.2064298 1.827769925
451.2326445 8.263713828
461.2169944 4.158865113
475.2326445 5.453023059
493.2432092 3.112057689

Name: +ve in-silico MS/MS by CFM-ID for OKPPSLJDJGOWAJ-MVZXQZHKSA-N
ID: OKPPSLJDJGOWAJ-MVZXQZHKSA-N
Comment: Energy2
Num peaks: 12
371.1853004 3.939870243
373.2009504 23.63198139
375.2166005 1.926682291
389.1958651 17.16163283
391.2115151 9.157224839
399.180215 1.96959569
401.1958651 7.617936253
403.2115151 2.494906052
407.2064298 2.5559749
417.1907797 2.041029667
419.2064298 6.00257343
433.2220798 2.847863596

Name: +ve in-silico MS/MS by CFM-ID for ZIKZPLSIAVHITA-WNGDLQANSA-N
ID: ZIKZPLSIAVHITA-WNGDLQANSA-N
Comment: Energy0
Num peaks: 21
43.01784114 1.019009879
413.1594796 0.620959632
429.1907797 1.122149128
447.2013444 1.494380917
453.1907797 1.857276494
455.2064298 5.461353552
457.1856943 0.776217246
465.2119091 1.128061185
469.2220798 1.46173932
471.2013444 1.541451122
471.2377299 0.9621747287
473.1806089 0.6514853451
473.2169944 9.924800568
475.196259 1.135802436
487.2326445 1.38002911
489.2482946 0.6250286091
491.2275591 4.036545533
497.2169944 12.5404748
515.2275591 20.64481594
517.2068237 1.089863449
533.2381238 10.91765907

Name: +ve in-silico MS/MS by CFM-ID for ZIKZPLSIAVHITA-WNGDLQANSA-N
ID: ZIKZPLSIAVHITA-WNGDLQANSA-N
Comment: Energy1
Num peaks: 31
43.01784114 0.8572883508
81.0334912 0.8993442882
293.1383502 0.763727959
411.180215 0.8561991152
413.1958651 1.700164674
415.1751296 1.164197689
419.2064298 0.7533196004
427.2115151 0.9725923922
429.1907797 1.234380127
431.2064298 0.8841998207
433.1856943 0.9249000662
447.2013444 1.274132118
453.1907797 1.147944797
455.2064298 6.985046973
457.1856943 0.837266214
465.2119091 0.7558671089
467.2064298 0.8125524353
469.2220798 3.170065504
471.2013444 0.7710828233
471.2377299 1.186047298
473.2169944 9.676865097
475.196259 1.070312816
487.2326445 3.286966132
489.2482946 0.743907818
491.2275591 2.168628398
497.2169944 6.323090129
501.2119091 0.7248824859
505.2432092 1.675225718
515.2275591 5.624493762
517.2068237 1.107269062
533.2381238 1.545439993

Name: +ve in-silico MS/MS by CFM-ID for ZIKZPLSIAVHITA-WNGDLQANSA-N
ID: ZIKZPLSIAVHITA-WNGDLQANSA-N
Comment: Energy2
Num peaks: 31
43.01784114 0.9341566729
51.02292652 0.8905998364
65.03857658 2.075070895
67.05422664 0.8735170155
69.0334912 0.8589248381
81.0334912 5.660978379
83.04914126 4.487020084
85.06479133 1.437970162
95.01275576 5.583443331
97.02840582 3.605441596
101.0597059 1.053674965
125.0233204 0.8887645976
157.0495352 0.9466196917
211.0964854 0.822277789
309.1696503 0.9293566586
333.1696503 1.131971023
383.1853004 0.899867592
403.1751296 3.09371283
405.1907797 2.196006385
411.180215 1.316214679
413.1958651 0.9753714307
423.2013444 1.809097105
431.2064298 0.8586008952
445.1856943 1.052295435
447.2013444 0.8839478627
453.1907797 1.771300902
455.2064298 1.445636133
473.2169944 1.372278197
497.2169944 1.554733455
515.2275591 1.23642654
517.2068237 1.451744245

Name: +ve in-silico MS/MS by CFM-ID for MSZRIKPXGUMGBV-GQRGHYLXSA-N
ID: MSZRIKPXGUMGBV-GQRGHYLXSA-N
Comment: Energy0
Num peaks: 9
391.2115151 2.032274052
413.1958651 2.95011658
415.2115151 8.930543723
431.2064298 1.70400495
433.2220798 18.05329576
451.2326445 10.33725726
457.2220798 10.48857483
475.2326445 17.91095899
493.2432092 8.177659588

Name: +ve in-silico MS/MS by CFM-ID for MSZRIKPXGUMGBV-GQRGHYLXSA-N
ID: MSZRIKPXGUMGBV-GQRGHYLXSA-N
Comment: Energy1
Num peaks: 27
43.01784114 0.7640109483
195.1015708 0.5706287001
355.1540003 0.6143894497
357.1696503 0.5390065452
361.2009504 0.5076968052
371.1853004 1.143388229
373.1645649 0.9095729789
373.2009504 1.463495494
375.180215 1.010601148
377.1958651 0.5568521355
389.1958651 1.321747907
391.2115151 4.625054965
401.1958651 1.049733982
405.2271652 0.9510524662
407.2064298 1.786884843
409.2220798 3.704105636
413.1958651 2.443063065
415.2115151 13.02572665
421.2220798 0.8882984277
431.2064298 1.141186679
433.2220798 21.08975779
451.2326445 5.15591047
457.2220798 6.34446343
463.2326445 0.7786354499
465.2482946 1.219154226
475.2326445 5.144835373
493.2432092 1.419900078

Name: +ve in-silico MS/MS by CFM-ID for MSZRIKPXGUMGBV-GQRGHYLXSA-N
ID: MSZRIKPXGUMGBV-GQRGHYLXSA-N
Comment: Energy2
Num peaks: 31
57.06987671 2.473776815
79.05422664 1.568374849
81.06987671 1.773755525
83.08552677 2.202125145
85.02840582 1.533522429
195.1015708 1.005049506
217.0859207 0.8933435126
305.1747357 2.202000287
315.1227001 0.8695443558
317.1747357 1.05255931
335.1853004 1.650226667
361.2009504 1.745574875
371.1853004 1.586924959
373.2009504 1.950749951
377.1958651 0.9052647616
379.2115151 1.674871907
381.2271652 0.9492112158
387.180215 0.8939199925
389.1958651 3.37634562
391.2115151 4.922165805
401.1958651 1.115334117
403.2115151 1.669244446
405.1907797 1.481221068
407.2064298 3.86074877
409.2220798 0.8690144623
413.1958651 3.268220236
415.2115151 2.20245673
433.2220798 4.906345231
449.2169944 1.315716629
457.2220798 1.703683169
477.2119091 0.9256386767

Name: +ve in-silico MS/MS by CFM-ID for IBEZMJKOIASRKO-OIPLLSDUSA-N
ID: IBEZMJKOIASRKO-OIPLLSDUSA-N
Comment: Energy0
Num peaks: 15
43.01784114 1.344392107
137.0597059 2.670530089
165.0546206 9.875217122
291.1590856 0.9457771018
293.1747357 3.070985752
311.1853004 4.878541963
329.1958651 1.072785297
413.1958651 0.9255184595
415.2115151 2.882984337
433.2220798 7.956876516
435.2013444 0.9883169064
451.2326445 6.005947698
457.2220798 4.581115004
475.2326445 18.24033399
493.2432092 15.05923849

Name: +ve in-silico MS/MS by CFM-ID for IBEZMJKOIASRKO-OIPLLSDUSA-N
ID: IBEZMJKOIASRKO-OIPLLSDUSA-N
Comment: Energy1
Num peaks: 31
43.01784114 1.194970185
61.02840582 0.5802891109
65.03857658 0.5657288902
71.04914126 1.013959671
135.0440559 0.6503958153
137.0597059 4.531736431
149.0597059 1.149308824
165.0546206 12.89799458
249.148521 0.7186602202
251.164171 0.7914478595
253.1798211 0.9711816422
269.1747357 1.700859403
291.1590856 0.7825848619
293.1747357 5.197561287
295.1903858 1.076561003
309.1696503 0.6084194578
311.1853004 5.109631403
413.1958651 0.7555611421
415.2115151 4.864109322
421.1856943 0.5839003436
431.2064298 0.5782423182
433.1856943 0.8863325288
433.2220798 9.354363504
435.2013444 1.354462456
443.2064298 0.5759639897
449.2169944 0.644030586
451.2326445 2.825464508
457.2220798 3.750650739
461.2169944 0.576795644
475.2326445 4.859653434
493.2432092 2.279692367

Name: +ve in-silico MS/MS by CFM-ID for IBEZMJKOIASRKO-OIPLLSDUSA-N
ID: IBEZMJKOIASRKO-OIPLLSDUSA-N
Comment: Energy2
Num peaks: 31
43.01784114 0.9631876785
65.03857658 1.195810882
71.04914126 1.200088949
79.01784114 1.41751468
81.0334912 1.276454364
93.0334912 0.8987753547
109.0284058 1.103119867
111.0440559 1.486334977
119.0127558 1.054950203
121.0284058 1.263194658
123.0440559 1.199168369
135.0440559 2.3178113
137.0597059 6.716591244
139.0389705 0.9079475691
149.0233204 1.317269396
149.0597059 1.364692217
151.0389705 0.9000122039
165.0546206 12.21276545
249.148521 1.073329285
251.164171 0.9056072263
267.1590856 1.354091416
269.1747357 3.503958035
285.1696503 2.56277078
291.1590856 1.062574183
293.1747357 1.321659321
311.1853004 2.374257544
415.2115151 0.8936340988
433.2220798 2.312418956
435.2013444 1.546161314
459.2013444 1.036247404
477.2119091 0.96041059

Name: +ve in-silico MS/MS by CFM-ID for CIJZLEWXVWDHKF-YLNPHIRZSA-N
ID: CIJZLEWXVWDHKF-YLNPHIRZSA-N
Comment: Energy0
Num peaks: 13
43.01784114 2.535801259
61.02840582 1.716977408
371.1853004 2.058399664
373.2009504 3.355956739
389.1958651 3.115856114
391.2115151 4.734343894
415.2115151 2.081374657
421.2220798 1.77309568
431.2064298 2.973858468
433.2220798 19.83525689
451.2326445 14.76061322
475.2326445 5.010974973
493.2432092 16.38644389

Name: +ve in-silico MS/MS by CFM-ID for CIJZLEWXVWDHKF-YLNPHIRZSA-N
ID: CIJZLEWXVWDHKF-YLNPHIRZSA-N
Comment: Energy1
Num peaks: 21
43.01784114 1.856484464
359.1853004 1.958284562
361.2009504 7.513781802
363.2166005 2.364263829
373.2009504 1.77397278
375.180215 1.511514874
377.1958651 4.514514443
379.2115151 1.293793074
381.2271652 5.152311155
391.2115151 6.114962729
407.2064298 1.536579378
409.2220798 3.812437997
415.2115151 2.068824795
417.1907797 2.575922492
419.2064298 1.938807394
421.2220798 1.722756014
431.2064298 1.397148299
433.2220798 14.6260241
451.2326445 8.516745626
475.2326445 4.432137951
493.2432092 3.36779544

Name: +ve in-silico MS/MS by CFM-ID for CIJZLEWXVWDHKF-YLNPHIRZSA-N
ID: CIJZLEWXVWDHKF-YLNPHIRZSA-N
Comment: Energy2
Num peaks: 18
43.01784114 5.408159598
61.02840582 5.269274681
73.02840582 1.363824173
359.1853004 5.064203808
361.2009504 2.934239882
363.2166005 1.813963073
371.1853004 10.57842603
373.2009504 8.694816036
375.180215 1.874965571
377.1958651 2.439071366
389.1958651 6.570512265
391.2115151 14.60984839
405.2271652 1.009684526
407.2064298 2.949367446
415.2115151 2.011440446
433.2220798 4.608136452
475.2326445 2.272452664
477.2119091 1.467022512

Name: +ve in-silico MS/MS by CFM-ID for BTUXYSHCOAGREH-KNHVTUJWSA-N
ID: BTUXYSHCOAGREH-KNHVTUJWSA-N
Comment: Energy0
Num peaks: 10
373.2009504 1.877881273
389.1958651 3.169272803
391.2115151 4.583269947
407.2064298 2.989354383
415.2115151 1.739256572
431.2064298 3.295517735
433.2220798 18.53169712
451.2326445 22.21619932
475.2326445 5.485384569
493.2432092 17.24013683

Name: +ve in-silico MS/MS by CFM-ID for BTUXYSHCOAGREH-KNHVTUJWSA-N
ID: BTUXYSHCOAGREH-KNHVTUJWSA-N
Comment: Energy1
Num peaks: 30
39.02292652 0.5924650906
41.03857658 0.9208168341
43.01784114 1.546387947
53.00219107 0.8043580037
61.02840582 0.8083828183
99.04405588 0.6611984305
303.1227001 0.9561621163
305.1383502 0.7723619188
307.1540003 0.7042612411
357.1696503 0.8799119061
359.1853004 1.628986781
361.2009504 0.984754863
363.2166005 1.783847584
365.1594796 1.017484722
371.1853004 2.132193561
373.2009504 2.392910321
375.180215 0.9331619109
379.2115151 1.044275961
389.1958651 1.861297441
391.2115151 8.704369142
407.2064298 3.165976327
409.2220798 7.33782977
415.2115151 2.272523102
419.2064298 1.00520528
431.2064298 2.579272293
433.2220798 16.0728164
451.2326445 9.326662789
475.2326445 4.161708682
477.2119091 0.7942727794
493.2432092 2.330814414

Name: +ve in-silico MS/MS by CFM-ID for BTUXYSHCOAGREH-KNHVTUJWSA-N
ID: BTUXYSHCOAGREH-KNHVTUJWSA-N
Comment: Energy2
Num peaks: 31
39.02292652 1.68283043
41.03857658 0.8699924387
43.01784114 1.797838056
53.00219107 3.345924457
53.03857658 1.316878629
61.02840582 0.7286948546
63.02292652 1.013352308
83.01275576 1.022455468
303.1227001 2.340018301
305.1383502 1.527498103
307.1540003 0.7321726073
325.1645649 1.270444746
361.2009504 0.894023659
371.1853004 5.078353839
373.2009504 3.04706277
379.2115151 1.231081209
389.1958651 5.137670965
391.2115151 10.26799036
403.1751296 0.7159893263
405.1907797 2.29026691
407.2064298 7.173888314
409.2220798 1.620980158
415.2115151 1.047909616
417.1907797 0.8381960695
419.2064298 1.553444268
433.2220798 4.227606231
447.2013444 0.8927143546
449.2169944 2.050146756
465.2119091 0.7414738812
475.2326445 3.423114857
477.2119091 2.150638234

Name: +ve in-silico MS/MS by CFM-ID for VFJIIFXMPRKDFM-KQZYTMPPSA-N
ID: VFJIIFXMPRKDFM-KQZYTMPPSA-N
Comment: Energy0
Num peaks: 29
43.01784114 1.038141808
55.05422664 1.541484952
57.06987671 0.7541176691
61.02840582 1.531845193
179.1066561 0.9330242577
199.0964854 0.6323755873
247.0964854 0.5631215526
249.1121354 1.103150324
251.1277855 2.120826686
293.1383502 0.8981795899
305.1383502 0.6206084783
321.1332648 0.6709610674
373.2009504 1.064260592
389.1958651 2.603442403
391.2115151 4.260706127
403.2115151 1.081237006
407.2064298 2.699963604
409.2220798 0.8549742111
415.2115151 2.1735652
431.2064298 1.905572545
433.2220798 15.0894671
447.2013444 0.6688849561
449.1806089 0.7128974396
451.196259 0.8616068708
451.2326445 15.77343197
457.2220798 0.6619087855
475.2326445 6.198671195
477.2119091 0.9183636645
493.2432092 10.36391906

Name: +ve in-silico MS/MS by CFM-ID for VFJIIFXMPRKDFM-KQZYTMPPSA-N
ID: VFJIIFXMPRKDFM-KQZYTMPPSA-N
Comment: Energy1
Num peaks: 31
39.02292652 1.67771654
41.03857658 1.152944014
43.01784114 0.9695755632
55.05422664 3.183943893
57.06987671 1.499431443
61.02840582 1.839151975
127.075356 1.220009063
139.075356 1.21593592
163.075356 1.19902197
179.0702706 1.119387556
179.1066561 1.193394504
183.1015708 0.9292148513
199.0964854 1.070838462
223.0964854 1.686594596
305.1383502 1.024026144
345.2060358 1.249136937
363.2166005 1.754913532
373.2009504 1.346099871
385.2009504 1.73117972
389.1958651 1.092892958
391.2115151 4.849184112
401.1958651 1.107422089
403.2115151 2.157850323
405.2271652 1.754592645
407.2064298 1.069947931
409.2220798 3.051893129
415.2115151 3.963429631
433.2220798 12.00977156
451.2326445 4.403255593
475.2326445 3.575565681
493.2432092 1.387146154

Name: +ve in-silico MS/MS by CFM-ID for VFJIIFXMPRKDFM-KQZYTMPPSA-N
ID: VFJIIFXMPRKDFM-KQZYTMPPSA-N
Comment: Energy2
Num peaks: 31
43.01784114 2.538123243
55.05422664 5.488631577
57.06987671 1.094486785
61.02840582 1.434723925
73.02840582 1.159978039
97.02840582 1.07178153
123.0440559 2.010553243
127.075356 1.161171327
141.0910061 1.152831069
159.0804414 1.134856543
161.0960915 1.717178075
177.0910061 2.055892428
179.1066561 5.08885993
183.1015708 1.762402467
193.1223062 1.001383363
233.1172208 1.064575786
251.1277855 1.47169485
303.1227001 1.1998481
305.1383502 4.30978568
307.1540003 1.247570151
323.1489149 1.226147446
361.2009504 1.104965533
371.1853004 1.046242279
373.2009504 1.687657028
379.2115151 1.086974309
389.1958651 1.76029105
391.2115151 4.532015907
407.2064298 1.704162632
433.2220798 1.984049796
475.2326445 1.647128713
477.2119091 1.222011324

Name: +ve in-silico MS/MS by CFM-ID for PJBZWVDHHJBMHH-IMCZMANMSA-N
ID: PJBZWVDHHJBMHH-IMCZMANMSA-N
Comment: Energy0
Num peaks: 23
43.01784114 1.407811896
395.1853004 1.136109584
411.180215 2.012314703
413.1958651 0.8261133926
423.180215 0.7694704298
437.1958651 1.039957832
439.1751296 0.9687047744
441.1907797 3.539566873
443.2064298 1.935685196
453.1907797 1.356612966
455.2064298 9.334805806
457.2220798 0.7819873777
465.1907797 0.9926403711
467.2064298 1.104066962
469.2220798 1.550950341
471.2377299 1.25511423
473.2169944 8.692077114
483.2013444 6.459120644
485.2169944 1.339705416
487.2326445 1.389464146
497.2169944 10.21613559
499.196259 1.838875913
515.2275591 20.17484047

Name: +ve in-silico MS/MS by CFM-ID for PJBZWVDHHJBMHH-IMCZMANMSA-N
ID: PJBZWVDHHJBMHH-IMCZMANMSA-N
Comment: Energy1
Num peaks: 31
43.01784114 1.175951966
199.0600999 0.9915990248
275.1277855 1.266126628
315.1590856 0.9074651397
395.1853004 1.947703861
411.180215 2.049334969
411.2166005 0.9642666122
413.1958651 1.25851248
415.1751296 1.26728148
415.2115151 1.053437563
423.180215 1.100233637
425.1958651 1.21377532
427.2115151 1.544639744
429.2271652 0.918732907
437.1958651 2.439248985
439.2115151 0.954678097
441.1907797 1.853250091
443.2064298 1.995044382
445.2220798 1.096913994
453.1907797 1.269297227
455.2064298 8.76595482
465.1907797 0.9154916602
467.2064298 1.795306843
469.2220798 1.185024369
473.2169944 5.005614894
483.2013444 2.511091103
485.2169944 0.9535292753
487.2326445 1.948522483
497.2169944 6.504016472
499.196259 1.320748929
515.2275591 2.931866623

Name: +ve in-silico MS/MS by CFM-ID for PJBZWVDHHJBMHH-IMCZMANMSA-N
ID: PJBZWVDHHJBMHH-IMCZMANMSA-N
Comment: Energy2
Num peaks: 31
43.01784114 1.213165965
199.075356 1.384588945
273.1121354 1.062756062
289.1434356 0.8323786779
313.1434356 1.010140318
325.1070501 2.579491038
327.1227001 3.093081609
341.1383502 1.010211681
351.1590856 1.665858419
353.1383502 1.170462155
355.1540003 1.393592643
367.1540003 1.489283963
369.1332648 1.05615661
369.1696503 2.40584413
381.1696503 1.064588868
383.1853004 4.959898786
395.1853004 2.783593236
397.1645649 1.665504318
401.1958651 1.779097822
409.1645649 0.9222176023
411.180215 6.432736445
413.1958651 1.799385938
415.1751296 1.193848236
423.180215 1.272548118
425.1958651 0.9109790109
439.1751296 1.326139164
441.1907797 1.018681927
455.2064298 0.8930255437
485.2169944 1.014362336
497.2169944 1.203912569
499.196259 1.678727871

Name: +ve in-silico MS/MS by CFM-ID for NQDFQEWZRXRFKA-TWYGUGFWSA-N
ID: NQDFQEWZRXRFKA-TWYGUGFWSA-N
Comment: Energy0
Num peaks: 10
373.2009504 1.856395993
389.1958651 3.152273899
391.2115151 4.548091119
407.2064298 2.982476826
415.2115151 1.718084927
431.2064298 3.334495813
433.2220798 18.31526549
451.2326445 21.99883765
475.2326445 5.430953851
493.2432092 16.97616163

Name: +ve in-silico MS/MS by CFM-ID for NQDFQEWZRXRFKA-TWYGUGFWSA-N
ID: NQDFQEWZRXRFKA-TWYGUGFWSA-N
Comment: Energy1
Num peaks: 31
41.03857658 1.090239809
43.01784114 1.241322045
51.02292652 2.600416038
53.00219107 0.7336666379
53.03857658 2.849316079
55.05422664 1.026886161
61.02840582 0.6778346245
303.1227001 0.851677878
357.1696503 0.8686662583
359.1853004 1.522190458
361.2009504 0.9449412605
363.2166005 1.578784515
365.1594796 0.9572184896
371.1853004 1.797509132
373.2009504 2.123828119
375.180215 0.8521333477
379.2115151 1.010203143
389.1594796 0.8587577845
389.1958651 1.694653371
391.1751296 1.33960488
391.2115151 7.836240116
395.2064298 0.9179088694
407.2064298 2.93630141
409.2220798 6.622231657
415.2115151 2.017295601
419.2064298 1.006537943
431.2064298 2.491564723
433.2220798 14.43106571
451.2326445 8.451021194
475.2326445 3.917928287
493.2432092 2.094523457

Name: +ve in-silico MS/MS by CFM-ID for NQDFQEWZRXRFKA-TWYGUGFWSA-N
ID: NQDFQEWZRXRFKA-TWYGUGFWSA-N
Comment: Energy2
Num peaks: 31
39.02292652 1.653048076
43.01784114 1.72434406
51.02292652 2.397723573
53.00219107 2.564194822
53.03857658 3.721259794
55.05422664 2.254229319
63.02292652 0.962892152
83.01275576 0.8465767444
87.04405588 1.631790504
125.0597059 0.7911184912
303.1227001 2.563259785
305.1383502 1.421808309
325.1645649 1.208227263
361.2009504 1.190378989
363.1438295 0.9545742903
371.1853004 3.856718464
373.2009504 2.679670228
379.2115151 1.509101369
389.1958651 4.597739253
391.2115151 9.113388678
405.1907797 1.908847725
407.2064298 6.839457837
409.2220798 1.318069177
415.2115151 0.9182221816
417.1907797 0.9720706565
419.2064298 0.9887579151
433.2220798 3.802220703
447.2013444 0.848593031
449.2169944 1.948820741
475.2326445 3.25393156
477.2119091 1.696987381

Name: +ve in-silico MS/MS by CFM-ID for GVSBVIDYKKDTET-OZFBEITCSA-N
ID: GVSBVIDYKKDTET-OZFBEITCSA-N
Comment: Energy0
Num peaks: 31
43.01784114 0.5538895002
43.05422664 0.7307175549
73.02840582 0.5401285071
103.0389705 0.6869917324
163.0600999 2.826797992
177.0546206 0.5053577748
241.1586917 2.047951415
243.1743418 0.4839560738
245.1172208 0.6624651699
245.1899918 0.7321990938
259.1692564 0.8158468357
267.1743418 0.5756930943
269.1899918 0.7701876057
295.1692564 1.636120094
297.1849065 0.527532726
313.1798211 16.19933504
315.1954711 1.243184934
319.2267713 0.6180254285
321.2424213 0.6180254285
331.1903858 3.253514708
401.1958651 1.038936773
403.2115151 0.53704691
417.1907797 1.57445046
419.2064298 4.431194855
421.2220798 0.9317624435
447.2377299 0.9745304739
449.2533799 1.019741242
457.2220798 1.425553347
465.2482946 0.8574598188
475.2326445 13.76421778
493.2432092 14.34515555

Name: +ve in-silico MS/MS by CFM-ID for GVSBVIDYKKDTET-OZFBEITCSA-N
ID: GVSBVIDYKKDTET-OZFBEITCSA-N
Comment: Energy1
Num peaks: 31
41.03857658 0.7846803739
43.01784114 1.037521463
43.05422664 0.7211580069
53.00219107 0.6048515979
145.0495352 1.920075188
163.0600999 4.081104766
175.148127 1.153141779
217.1586917 0.7928485015
241.1586917 1.669692432
243.1743418 4.231557606
257.1536063 0.5824046266
259.1692564 5.104855393
261.1849065 3.08604216
265.1586917 0.6186053292
269.1899918 1.429361269
285.1849065 0.728958488
287.2005565 1.368410158
295.1692564 1.49426582
303.1954711 0.5777880177
313.1798211 10.3108424
331.1903858 5.375478095
401.1958651 1.702591592
403.2115151 0.650484806
405.2271652 3.649737093
419.2064298 2.150275108
421.2220798 0.6928559846
423.2377299 2.234823257
457.2220798 0.8722698539
465.2482946 0.7674307462
475.2326445 2.773841966
493.2432092 0.7714823934

Name: +ve in-silico MS/MS by CFM-ID for GVSBVIDYKKDTET-OZFBEITCSA-N
ID: GVSBVIDYKKDTET-OZFBEITCSA-N
Comment: Energy2
Num peaks: 31
41.03857658 1.338352071
43.01784114 2.566671358
43.05422664 0.9808732661
45.0334912 1.00811286
87.00767038 0.7303719478
123.1168269 1.630741571
125.0233204 0.9063752812
145.0495352 0.8525686579
147.0651853 1.3953822
151.148127 2.42817467
157.0647913 0.761962097
163.0600999 1.740031172
175.148127 1.471308722
185.0960915 0.761962097
189.1637771 2.889901801
213.1273916 0.8966101203
217.1586917 2.141551779
241.1586917 1.138171902
243.1743418 0.8056799286
259.1692564 1.541818412
269.1899918 1.775388137
313.1798211 5.646834893
315.1954711 0.9263637105
319.2267713 0.7724968353
321.2424213 0.7724968353
331.1903858 0.7121763021
401.1958651 0.9235815753
403.2115151 0.9296614519
431.2064298 0.9457555897
475.2326445 1.564694991
477.2119091 0.7687638615

Name: +ve in-silico MS/MS by CFM-ID for ZMDJQZBKCANBDV-GZEDFXFRSA-N
ID: ZMDJQZBKCANBDV-GZEDFXFRSA-N
Comment: Energy0
Num peaks: 10
391.2115151 3.182490636
407.2064298 2.095306189
413.1958651 2.263681467
415.2115151 7.546985516
431.2064298 2.102528642
433.2220798 20.09255955
451.2326445 14.66973291
457.2220798 2.941429805
475.2326445 15.09158415
493.2432092 11.73469394

Name: +ve in-silico MS/MS by CFM-ID for ZMDJQZBKCANBDV-GZEDFXFRSA-N
ID: ZMDJQZBKCANBDV-GZEDFXFRSA-N
Comment: Energy1
Num peaks: 31
43.01784114 1.115094687
55.05422664 0.9132468845
57.06987671 1.810918618
81.0334912 1.988178807
307.1540003 0.7249692074
323.1489149 0.6922000184
331.1176147 0.9352762272
349.1281794 0.5975404164
351.1438295 0.6044623886
365.1594796 0.6024923344
367.1751296 0.6924232782
369.1907797 0.8863628839
371.1853004 0.8466420737
373.2009504 1.147771319
389.1958651 1.15883283
391.2115151 5.229301686
405.1907797 0.6734339435
407.2064298 3.035565196
409.2220798 5.597311854
413.1958651 1.437154182
415.2115151 7.350917595
421.2220798 0.6784500315
431.2064298 1.501170109
433.2220798 19.63271599
447.2377299 1.035709839
451.2326445 7.368241581
457.2220798 2.291524925
465.2482946 0.6621057179
475.2326445 4.49442144
477.2119091 0.945379232
493.2432092 1.912624361

Name: +ve in-silico MS/MS by CFM-ID for ZMDJQZBKCANBDV-GZEDFXFRSA-N
ID: ZMDJQZBKCANBDV-GZEDFXFRSA-N
Comment: Energy2
Num peaks: 31
43.01784114 1.887146071
53.03857658 0.8145541249
55.05422664 3.171587992
57.06987671 0.836530115
67.05422664 1.055009212
69.06987671 2.090419577
71.08552677 3.230312066
83.01275576 1.04603994
221.1172208 1.822341543
269.1383502 0.7414821979
341.1958651 0.9506581406
361.2009504 1.299497268
371.1853004 2.136041016
373.2009504 2.588675095
379.2115151 0.7339842883
389.1958651 3.946358397
391.2115151 8.539144824
403.2115151 1.482396627
405.1907797 2.099308381
407.2064298 6.08556335
409.2220798 1.157451752
413.1958651 3.578530516
415.2115151 2.411307965
431.2064298 2.037410871
433.2220798 5.639318913
445.2220798 0.8287816966
447.2013444 0.8490313717
457.2220798 1.880909407
459.2013444 0.8045476773
475.2326445 0.7517619686
477.2119091 0.9859407974

Name: +ve in-silico MS/MS by CFM-ID for RRDSLXGVZVMEMG-HIYWIBLCSA-N
ID: RRDSLXGVZVMEMG-HIYWIBLCSA-N
Comment: Energy0
Num peaks: 27
43.01784114 1.402082625
45.0334912 0.8975285157
47.04914126 0.8552534752
353.1747357 0.669275773
355.1903858 0.837165882
371.1853004 0.8959244918
373.2009504 0.9722625303
397.2009504 1.17786826
399.2166005 0.8965662627
411.180215 2.013949724
413.1958651 1.075189828
415.2115151 5.74381553
417.2271652 1.290146243
425.1958651 0.648435083
437.1958651 2.44566752
439.2115151 0.6233011164
441.2271652 1.212083154
453.1907797 2.064934355
455.2064298 12.14548551
467.2064298 2.02674515
469.2220798 3.520696365
471.2377299 2.459632261
473.2169944 7.115848576
479.2064298 0.9121875049
497.2169944 10.47814378
499.196259 0.6235705955
515.2275591 15.51295952

Name: +ve in-silico MS/MS by CFM-ID for RRDSLXGVZVMEMG-HIYWIBLCSA-N
ID: RRDSLXGVZVMEMG-HIYWIBLCSA-N
Comment: Energy1
Num peaks: 31
43.01784114 0.955305621
111.0076704 2.539367876
135.0804414 0.8371519004
137.0960915 0.6946171226
261.148521 1.112602562
275.164171 0.7690124634
371.2216859 1.324016552
381.2060358 1.06140873
387.2166005 1.642671791
397.2009504 1.043621455
399.2166005 1.481620674
411.2166005 1.021705271
415.2115151 1.86766791
427.2115151 1.673222912
429.2271652 0.8796180037
437.1958651 2.290148958
441.1543942 0.9290973384
443.1700442 0.783044346
443.2428153 0.6769856619
445.1856943 0.845751948
453.1907797 1.585607426
455.2064298 6.864082726
461.2169944 0.9513493336
467.2064298 1.852148579
469.2220798 1.755211176
471.2377299 1.350212504
473.2169944 3.620704672
479.2064298 1.301579748
487.2326445 2.772920094
497.2169944 5.83560983
515.2275591 1.809478295

Name: +ve in-silico MS/MS by CFM-ID for RRDSLXGVZVMEMG-HIYWIBLCSA-N
ID: RRDSLXGVZVMEMG-HIYWIBLCSA-N
Comment: Energy2
Num peaks: 31
39.02292652 2.954101444
41.00219107 2.534859447
43.01784114 0.9208068577
53.00219107 0.912982609
55.01784114 1.463602187
83.01275576 1.706143796
111.0076704 2.677228569
113.0233204 2.548814206
127.002585 1.277515194
135.0804414 1.275817633
149.0960915 1.000614603
151.1117415 1.761023729
219.1015708 1.002756146
259.1328709 1.903281795
261.148521 0.969261285
275.164171 0.8990032204
319.1540003 1.016914096
353.1747357 2.765227694
355.1903858 1.56100864
357.2060358 1.023412029
369.1696503 0.8902190291
371.1853004 1.687183887
371.2216859 1.460848363
373.2009504 3.640441037
381.2060358 1.075195008
399.2166005 2.903059176
415.1387441 0.9017741022
437.1958651 0.9778383908
455.2064298 1.077737434
461.2169944 0.8401280727
497.2169944 1.116890755

Name: +ve in-silico MS/MS by CFM-ID for IHDDPBLOCSHWQL-LOGCDZSWSA-N
ID: IHDDPBLOCSHWQL-LOGCDZSWSA-N
Comment: Energy0
Num peaks: 21
43.01784114 1.515860424
43.05422664 0.8608932118
53.03857658 1.506474856
61.02840582 0.9076216872
69.0334912 1.447825378
71.04914126 11.13906591
345.1696503 0.8037656332
361.1645649 0.9529354268
363.180215 1.668784301
379.1751296 0.9208351166
403.1751296 1.030420793
405.1907797 6.501094741
415.2115151 1.036281848
423.2013444 4.328862649
431.2064298 1.094290521
433.2220798 7.68860425
437.2169944 0.7606324059
451.2326445 7.910497098
475.2326445 9.4011567
477.2119091 0.9735395374
493.2432092 18.0390899

Name: +ve in-silico MS/MS by CFM-ID for IHDDPBLOCSHWQL-LOGCDZSWSA-N
ID: IHDDPBLOCSHWQL-LOGCDZSWSA-N
Comment: Energy1
Num peaks: 31
29.03857658 2.363529593
43.01784114 1.532225024
43.05422664 4.542285014
53.00219107 0.7250623112
53.03857658 3.402514379
55.01784114 0.7351211577
69.0334912 1.03702885
71.04914126 13.04596539
331.1540003 1.011438068
333.1696503 0.7180490564
335.1853004 0.7426324135
345.1696503 0.6991780739
347.1489149 0.8206987958
351.180215 1.01634115
361.1645649 0.8193351393
363.180215 3.919499849
365.1958651 0.8632003948
379.1751296 2.319126064
381.1907797 3.040788536
387.180215 2.006848419
389.1958651 0.8157796274
395.2064298 0.7892496374
403.1751296 1.208993019
405.1907797 9.516268737
407.2064298 1.416926973
423.2013444 4.735095819
433.2220798 3.939247591
451.2326445 3.357775014
465.2482946 0.7217698902
475.2326445 3.316190951
493.2432092 2.350410714

Name: +ve in-silico MS/MS by CFM-ID for IHDDPBLOCSHWQL-LOGCDZSWSA-N
ID: IHDDPBLOCSHWQL-LOGCDZSWSA-N
Comment: Energy2
Num peaks: 31
25.00727645 1.147042548
27.02292652 1.196392106
29.03857658 1.325568306
41.03857658 1.806769325
43.01784114 2.169628167
43.05422664 5.578407581
53.00219107 2.153055836
53.03857658 1.409845334
71.04914126 7.613628998
329.1383502 1.078990736
331.1540003 0.8203393692
333.1696503 1.900358443
337.1645649 0.9963037352
343.1540003 1.677882883
345.1696503 1.486033704
347.1489149 0.8486473295
347.1853004 1.303409059
351.180215 3.860399662
359.1489149 0.8564280109
361.1645649 2.927833652
363.180215 6.460848701
369.1907797 0.9295457865
377.1594796 0.9465757258
379.1751296 5.34703976
379.2115151 1.067723837
381.1907797 1.048152815
405.1907797 4.144654251
407.2064298 1.451105373
433.2220798 1.895755005
449.2169944 0.9945628696
477.2119091 1.898948094

Name: +ve in-silico MS/MS by CFM-ID for YREZDJJVCCDBTG-NRQYNQPASA-N
ID: YREZDJJVCCDBTG-NRQYNQPASA-N
Comment: Energy0
Num peaks: 14
55.05422664 1.65749455
81.0334912 1.187085467
83.04914126 11.16219464
395.1489149 1.152571789
397.1645649 3.454519924
399.180215 1.062883818
415.1751296 6.820922043
433.1856943 1.618464026
465.1907797 1.206015477
467.2064298 1.658635924
483.2013444 2.386234694
485.2169944 3.120653186
497.2169944 21.982114
515.2275591 21.7059667

Name: +ve in-silico MS/MS by CFM-ID for YREZDJJVCCDBTG-NRQYNQPASA-N
ID: YREZDJJVCCDBTG-NRQYNQPASA-N
Comment: Energy1
Num peaks: 31
25.00727645 1.883818563
27.02292652 3.400449912
29.03857658 1.086870965
51.02292652 1.213391447
53.03857658 1.581412513
55.05422664 6.651257526
57.0334912 0.8727485395
65.03857658 1.761095765
83.04914126 8.957754295
151.0389705 0.9515062497
167.0702706 1.800551152
347.1125294 1.012302463
355.1176147 0.9156815038
371.1125294 0.7592833845
385.1645649 1.372202921
387.180215 1.131425121
395.1489149 0.9032355198
397.1645649 5.246218736
399.180215 1.106158192
403.1751296 0.9729319524
413.1594796 0.9464616829
415.1751296 7.50482489
433.1856943 1.303471281
465.1907797 1.258893133
471.2013444 1.689922611
479.2064298 0.7451043772
483.2013444 1.510324862
485.2169944 1.604235389
497.2169944 4.46178593
499.196259 1.008452638
515.2275591 2.956283764

Name: +ve in-silico MS/MS by CFM-ID for YREZDJJVCCDBTG-NRQYNQPASA-N
ID: YREZDJJVCCDBTG-NRQYNQPASA-N
Comment: Energy2
Num peaks: 31
25.00727645 1.357845813
27.02292652 1.539688373
39.02292652 0.9444296407
51.02292652 1.07061371
53.03857658 9.65009076
55.05422664 13.28194787
57.06987671 2.181486766
65.03857658 1.711383531
67.01784114 1.480553679
79.01784114 0.9891552592
83.04914126 6.451078066
245.0808353 0.9842457371
315.1227001 1.041949673
317.1019647 1.220687931
317.1383502 2.023159483
357.1696503 1.265436037
385.1645649 2.96505874
387.1438295 1.029954092
387.180215 1.210930035
389.1594796 1.108311427
395.1489149 1.202685613
397.1645649 1.005094899
399.180215 0.9149731857
413.1594796 0.9638156433
415.1751296 1.560333499
417.1543942 1.682895408
465.1907797 1.39324607
481.1856943 1.730518168
483.2013444 1.019493984
485.2169944 1.979230997
499.196259 1.209781126

Name: +ve in-silico MS/MS by CFM-ID for ROSSVNHEVRUXGM-OEFADKHDSA-N
ID: ROSSVNHEVRUXGM-OEFADKHDSA-N
Comment: Energy0
Num peaks: 31
81.0334912 2.040067993
95.04914126 0.659723034
103.0389705 0.5696349145
163.0600999 2.120052879
247.1328709 0.5423958246
249.148521 0.710040932
255.1743418 0.8386508781
271.1692564 0.5319611526
273.1849065 2.074036232
283.1692564 0.5530107134
287.164171 0.6144466759
287.2005565 0.7666452327
289.1798211 0.6252371319
299.164171 0.8584742799
301.1798211 1.224550211
313.1798211 11.35096279
315.1954711 0.9053771901
331.1903858 15.92649656
411.2013444 0.7372985287
431.2064298 1.007750128
433.2220798 1.953378486
435.2377299 3.14831581
447.2013444 0.5201616045
447.2377299 0.7731537441
449.2169944 1.27904202
449.2533799 0.8090221706
461.2169944 0.8275937723
463.2326445 1.007051448
475.2326445 8.711050461
477.2119091 0.4809440333
493.2432092 10.99227121

Name: +ve in-silico MS/MS by CFM-ID for ROSSVNHEVRUXGM-OEFADKHDSA-N
ID: ROSSVNHEVRUXGM-OEFADKHDSA-N
Comment: Energy1
Num peaks: 31
81.0334912 5.318426512
95.04914126 1.087884304
121.0647913 0.7791056552
123.0804414 0.8300800908
145.0495352 1.823530202
163.0600999 2.782332733
177.1273916 0.8601039002
209.1172208 1.10090021
235.1328709 1.265559947
245.1172208 1.982772058
247.1328709 1.68096055
249.148521 2.562052808
251.164171 0.9439800317
255.1743418 0.7975369057
261.148521 1.339675195
263.164171 2.030613311
269.1536063 0.9887387036
271.1692564 1.643847487
273.1849065 2.63467219
283.1692564 0.8222826429
285.148521 1.125868518
285.1849065 0.9332609806
287.2005565 2.883647614
289.1798211 0.753963613
301.1798211 2.027341028
303.1954711 2.018071313
313.1798211 7.477537784
331.1903858 11.64542638
465.2482946 0.8276424808
475.2326445 1.726829601
493.2432092 0.7587965913

Name: +ve in-silico MS/MS by CFM-ID for ROSSVNHEVRUXGM-OEFADKHDSA-N
ID: ROSSVNHEVRUXGM-OEFADKHDSA-N
Comment: Energy2
Num peaks: 31
43.01784114 1.145570675
49.00727645 0.7887986104
81.0334912 4.519308767
87.00767038 0.866013986
145.0495352 1.010904627
147.0651853 0.8812964596
163.0600999 2.029956659
177.1273916 1.064857491
181.0859207 1.281656642
209.1172208 1.254848176
213.1273916 0.9758725852
235.1328709 1.447334067
241.1586917 1.517612977
243.1743418 1.88802752
245.1172208 0.8389293599
247.1328709 1.24853414
249.148521 2.803656906
255.1743418 1.13825661
263.164171 1.585028181
267.1379563 1.188450211
269.1536063 0.9133921955
271.1692564 1.598801298
273.1849065 8.402943187
285.148521 1.058029115
287.164171 1.580597046
287.2005565 1.462827963
289.1798211 2.909918851
301.1798211 1.15702233
303.1954711 1.101740509
313.1798211 2.100430614
331.1903858 2.876525947

Name: +ve in-silico MS/MS by CFM-ID for YHARLQCMJJWFEI-SNCCDMGISA-N
ID: YHARLQCMJJWFEI-SNCCDMGISA-N
Comment: Energy0
Num peaks: 14
43.01784114 1.99015041
61.02840582 1.437198874
105.0334912 10.42617026
351.180215 1.605667681
369.1907797 1.857242934
411.2013444 3.412796353
413.1958651 2.552032962
429.1907797 2.548686022
431.2064298 4.123673802
471.2013444 2.87930157
473.2169944 16.85920615
491.2275591 12.95838
515.2275591 4.337717252
533.2381238 13.48712811

Name: +ve in-silico MS/MS by CFM-ID for YHARLQCMJJWFEI-SNCCDMGISA-N
ID: YHARLQCMJJWFEI-SNCCDMGISA-N
Comment: Energy1
Num peaks: 29
43.01784114 1.152380759
105.0334912 14.78496236
267.1227001 1.204868825
311.1489149 1.171155843
349.1645649 1.643478336
351.180215 2.218466502
367.1387441 0.8501317951
369.1543942 1.302353506
369.1907797 4.084994967
371.1700442 2.245403768
393.1907797 0.7087978007
409.1856943 1.015630369
411.180215 1.114141092
411.2013444 3.852664737
413.1958651 1.643494682
429.1907797 0.9217496935
431.2064298 5.17887574
433.1856943 4.542175943
447.2013444 1.391467008
449.1806089 2.143141696
449.2169944 3.088945709
451.196259 0.7252004654
455.2064298 1.301750092
471.2013444 1.32443133
473.2169944 10.30600749
491.2275591 5.208064403
493.2068237 0.8101722616
515.2275591 2.764458195
533.2381238 1.656443829

Name: +ve in-silico MS/MS by CFM-ID for YHARLQCMJJWFEI-SNCCDMGISA-N
ID: YHARLQCMJJWFEI-SNCCDMGISA-N
Comment: Energy2
Num peaks: 31
41.03857658 0.6976447665
43.01784114 2.483383497
49.00727645 2.520500446
51.02292652 2.46667363
61.02840582 1.693377085
63.02292652 2.291465507
79.05422664 1.372411212
105.0334912 22.28539464
107.0491413 0.7430498113
153.0910061 0.6244124754
155.1066561 0.8787367961
267.1227001 0.613267042
349.1645649 1.533317278
351.180215 1.841953918
365.1594796 0.6943672455
367.1751296 1.641364773
369.1907797 4.567793089
385.1856943 2.084313397
409.1856943 1.094081309
411.180215 2.853771809
413.1958651 3.037361498
427.196259 0.5977103447
429.1907797 2.846452939
431.2064298 6.416449264
445.1856943 1.002906667
447.2013444 1.891578049
455.2064298 0.6078094722
473.2169944 1.388029115
489.2119091 0.8989777135
515.2275591 1.275068524
517.2068237 0.8393434156

Name: +ve in-silico MS/MS by CFM-ID for JJNZROKUXHWIPI-MKSBNKCPSA-N
ID: JJNZROKUXHWIPI-MKSBNKCPSA-N
Comment: Energy0
Num peaks: 7
413.1958651 3.077300165
415.2115151 9.535390414
433.2220798 19.40030416
451.2326445 11.13843243
457.2220798 11.11910197
475.2326445 19.46888905
493.2432092 9.137348701

Name: +ve in-silico MS/MS by CFM-ID for JJNZROKUXHWIPI-MKSBNKCPSA-N
ID: JJNZROKUXHWIPI-MKSBNKCPSA-N
Comment: Energy1
Num peaks: 8
391.2115151 5.777242466
409.2220798 4.257297105
413.1958651 3.06150598
415.2115151 17.54290054
433.2220798 26.85713896
451.2326445 6.572306402
457.2220798 8.817637006
475.2326445 7.217240688

Name: +ve in-silico MS/MS by CFM-ID for JJNZROKUXHWIPI-MKSBNKCPSA-N
ID: JJNZROKUXHWIPI-MKSBNKCPSA-N
Comment: Energy2
Num peaks: 23
43.01784114 1.943089772
83.01275576 2.822113355
331.1540003 1.077982131
361.2009504 1.432685036
371.1853004 4.621541449
373.1645649 1.255521568
373.2009504 3.2680579
377.1958651 1.010128452
379.2115151 2.260221379
389.1958651 5.124225977
391.2115151 10.41692246
401.1958651 1.768643222
403.2115151 1.338697326
405.1907797 2.009967402
407.2064298 7.452230052
409.2220798 1.628367221
413.1958651 4.899789922
415.2115151 5.692949838
431.2064298 3.117886784
433.2220798 11.51519737
447.2013444 1.010624611
457.2220798 3.483450479
477.2119091 1.418559818

Name: +ve in-silico MS/MS by CFM-ID for VLXREZYMAHAWAB-IUAOKVTQSA-N
ID: VLXREZYMAHAWAB-IUAOKVTQSA-N
Comment: Energy0
Num peaks: 10
373.2009504 1.866675461
389.1958651 3.111680254
391.2115151 4.295483948
407.2064298 2.432742414
415.2115151 5.468893991
431.2064298 2.434472537
433.2220798 19.64014448
451.2326445 17.34315776
475.2326445 11.11080431
493.2432092 13.98117053

Name: +ve in-silico MS/MS by CFM-ID for VLXREZYMAHAWAB-IUAOKVTQSA-N
ID: VLXREZYMAHAWAB-IUAOKVTQSA-N
Comment: Energy1
Num peaks: 28
43.01784114 0.8921603903
193.0859207 0.6378577729
195.1015708 0.8503431424
197.1172208 1.373865632
335.1489149 0.6718769941
371.1853004 1.351204064
373.2009504 1.678298303
375.180215 1.22435902
377.1958651 0.8757279863
379.2115151 0.8827304741
381.2271652 0.5987042298
389.1958651 1.864984086
391.2115151 7.190115379
405.1907797 0.7060386474
407.2064298 2.875531735
409.2220798 6.1577376
413.1958651 0.9063963605
415.2115151 7.933657259
419.2064298 0.9965978207
421.2220798 1.683666988
431.2064298 1.788498734
433.2220798 17.549067
451.2326445 7.764693713
457.2220798 2.080779633
463.2326445 1.21451236
465.2482946 1.58737275
475.2326445 4.954626965
493.2432092 1.931839219

Name: +ve in-silico MS/MS by CFM-ID for VLXREZYMAHAWAB-IUAOKVTQSA-N
ID: VLXREZYMAHAWAB-IUAOKVTQSA-N
Comment: Energy2
Num peaks: 31
43.01784114 1.018555946
57.06987671 1.877773732
87.04405588 1.059349398
195.1015708 1.472098725
197.1172208 1.434628641
199.1328709 0.7924415258
329.1383502 0.9476530041
349.2009504 0.9362264151
361.2009504 2.549305186
365.1958651 1.309781432
371.1853004 2.978420738
373.2009504 2.797027304
379.2115151 3.993256203
387.180215 1.781469798
389.1958651 4.340739146
391.2115151 8.876855675
399.180215 0.8463688113
401.1958651 3.724437868
403.2115151 2.466979973
405.1907797 1.456238322
407.2064298 4.320029643
409.2220798 1.011836342
413.1958651 3.097119121
415.2115151 2.136367002
417.1907797 1.584649192
419.2064298 1.662390213
433.2220798 4.554780857
449.2169944 1.341766473
457.2220798 1.235645383
475.2326445 1.390971855
477.2119091 1.079701026

Name: +ve in-silico MS/MS by CFM-ID for YREZDJJVCCDBTG-INQFUDPWSA-N
ID: YREZDJJVCCDBTG-INQFUDPWSA-N
Comment: Energy0
Num peaks: 14
55.05422664 1.65749455
81.0334912 1.187085467
83.04914126 11.16219464
395.1489149 1.152571789
397.1645649 3.454519924
399.180215 1.062883818
415.1751296 6.820922043
433.1856943 1.618464026
465.1907797 1.206015477
467.2064298 1.658635924
483.2013444 2.386234694
485.2169944 3.120653186
497.2169944 21.982114
515.2275591 21.7059667

Name: +ve in-silico MS/MS by CFM-ID for YREZDJJVCCDBTG-INQFUDPWSA-N
ID: YREZDJJVCCDBTG-INQFUDPWSA-N
Comment: Energy1
Num peaks: 31
25.00727645 1.883818563
27.02292652 3.400449912
29.03857658 1.086870965
51.02292652 1.213391447
53.03857658 1.581412513
55.05422664 6.651257526
57.0334912 0.8727485395
65.03857658 1.761095765
83.04914126 8.957754295
151.0389705 0.9515062497
167.0702706 1.800551152
347.1125294 1.012302463
355.1176147 0.9156815038
371.1125294 0.7592833845
385.1645649 1.372202921
387.180215 1.131425121
395.1489149 0.9032355198
397.1645649 5.246218736
399.180215 1.106158192
403.1751296 0.9729319524
413.1594796 0.9464616829
415.1751296 7.50482489
433.1856943 1.303471281
465.1907797 1.258893133
471.2013444 1.689922611
479.2064298 0.7451043772
483.2013444 1.510324862
485.2169944 1.604235389
497.2169944 4.46178593
499.196259 1.008452638
515.2275591 2.956283764

Name: +ve in-silico MS/MS by CFM-ID for YREZDJJVCCDBTG-INQFUDPWSA-N
ID: YREZDJJVCCDBTG-INQFUDPWSA-N
Comment: Energy2
Num peaks: 31
25.00727645 1.357845813
27.02292652 1.539688373
39.02292652 0.9444296407
51.02292652 1.07061371
53.03857658 9.65009076
55.05422664 13.28194787
57.06987671 2.181486766
65.03857658 1.711383531
67.01784114 1.480553679
79.01784114 0.9891552592
83.04914126 6.451078066
245.0808353 0.9842457371
315.1227001 1.041949673
317.1019647 1.220687931
317.1383502 2.023159483
357.1696503 1.265436037
385.1645649 2.96505874
387.1438295 1.029954092
387.180215 1.210930035
389.1594796 1.108311427
395.1489149 1.202685613
397.1645649 1.005094899
399.180215 0.9149731857
413.1594796 0.9638156433
415.1751296 1.560333499
417.1543942 1.682895408
465.1907797 1.39324607
481.1856943 1.730518168
483.2013444 1.019493984
485.2169944 1.979230997
499.196259 1.209781126

Name: +ve in-silico MS/MS by CFM-ID for RNDCBBAMBNUYHC-JYUVTWFCSA-N
ID: RNDCBBAMBNUYHC-JYUVTWFCSA-N
Comment: Energy0
Num peaks: 24
41.00219107 2.22654289
43.01784114 1.316680912
47.04914126 0.9187841999
353.1747357 0.6598662133
355.1903858 0.8207428219
371.1853004 0.840874279
373.2009504 0.93925544
397.2009504 1.105613716
411.180215 2.21939931
413.1958651 1.084863481
415.2115151 5.780407689
417.2271652 1.264815804
425.1958651 0.6560146237
437.1958651 1.884300343
453.1907797 8.644256565
455.2064298 7.276641293
467.2064298 2.180628636
469.2220798 2.712623877
471.2377299 1.958225266
473.2169944 6.896372538
479.2064298 0.8734303946
497.2169944 11.59275012
499.196259 0.7901113389
515.2275591 15.65246241

Name: +ve in-silico MS/MS by CFM-ID for RNDCBBAMBNUYHC-JYUVTWFCSA-N
ID: RNDCBBAMBNUYHC-JYUVTWFCSA-N
Comment: Energy1
Num peaks: 31
43.01784114 0.9192658061
45.0334912 1.941792353
55.01784114 1.002038922
111.0076704 2.57559514
135.0804414 0.8758927811
261.148521 1.062873462
275.164171 0.8481565965
371.2216859 1.277132815
387.2166005 1.540542368
409.2009504 0.911828456
415.2115151 1.768955609
425.1958651 1.03583563
427.2115151 1.141879754
429.2271652 1.071671783
435.180215 1.010070071
437.1958651 3.268335731
441.1543942 0.8872300932
443.2428153 0.8393638788
445.1856943 0.8076404362
453.1907797 4.189981794
455.2064298 6.913281733
461.2169944 0.9084793627
467.2064298 1.544895845
469.2220798 1.082599605
471.2377299 1.509851361
473.2169944 3.693350058
479.2064298 0.8945542229
485.2169944 0.9873287727
487.2326445 1.87558945
497.2169944 4.906197237
515.2275591 1.666020156

Name: +ve in-silico MS/MS by CFM-ID for RNDCBBAMBNUYHC-JYUVTWFCSA-N
ID: RNDCBBAMBNUYHC-JYUVTWFCSA-N
Comment: Energy2
Num peaks: 31
39.02292652 1.690504496
41.00219107 2.977677671
43.01784114 1.847820005
55.01784114 1.11028565
83.01275576 2.350340281
111.0076704 2.909637629
113.0233204 2.465021595
115.0389705 1.335221856
127.002585 1.419987732
135.0804414 1.301197217
149.0960915 1.020519628
151.1117415 1.796055419
219.1015708 1.014784638
259.1328709 1.939856476
261.148521 0.980887992
275.164171 0.9602233806
319.1540003 1.029076308
353.1747357 2.794593915
355.1903858 1.542140809
357.2060358 0.9939182259
369.1696503 0.9278124873
371.1853004 1.727883171
371.2216859 1.696362427
373.2009504 3.631433694
399.2166005 2.25701467
413.1958651 0.9873558674
437.1958651 1.204327499
461.2169944 0.8502276116
467.2064298 0.9083417568
497.2169944 1.209890519
499.196259 0.9066529442

Name: +ve in-silico MS/MS by CFM-ID for NPAMOPKUCRVCMH-IUAOKVTQSA-N
ID: NPAMOPKUCRVCMH-IUAOKVTQSA-N
Comment: Energy0
Num peaks: 9
389.1958651 2.234324729
391.2115151 3.423023875
413.1958651 2.786074076
415.2115151 9.754016088
433.2220798 18.98222902
451.2326445 12.46722267
457.2220798 5.53864064
475.2326445 15.62113627
493.2432092 10.2348861

Name: +ve in-silico MS/MS by CFM-ID for NPAMOPKUCRVCMH-IUAOKVTQSA-N
ID: NPAMOPKUCRVCMH-IUAOKVTQSA-N
Comment: Energy1
Num peaks: 29
43.01784114 0.9443151177
131.0491413 0.8406392492
151.075356 0.6411084317
195.1015708 0.6790069409
197.1172208 1.260453013
335.1489149 0.6438856153
371.1853004 0.9705031673
373.2009504 1.199077174
389.1958651 1.036241643
391.2115151 4.650148549
401.1958651 1.154529472
407.2064298 2.103040609
409.2220798 4.777213762
413.1958651 1.535240986
415.2115151 9.828142637
417.1907797 0.7474049471
419.2064298 1.025082228
421.2220798 1.415741537
431.2064298 1.09186533
433.2220798 20.12050632
447.2013444 0.6705379413
449.2169944 0.8175866716
451.2326445 6.638887258
457.2220798 5.206242737
461.2169944 0.6383349245
463.2326445 1.175915705
465.2482946 1.552440983
475.2326445 5.353432144
493.2432092 1.790480154

Name: +ve in-silico MS/MS by CFM-ID for NPAMOPKUCRVCMH-IUAOKVTQSA-N
ID: NPAMOPKUCRVCMH-IUAOKVTQSA-N
Comment: Energy2
Num peaks: 31
43.01784114 1.220859475
57.06987671 1.653996934
73.02840582 1.474766807
87.04405588 1.078723792
131.0491413 0.8460078149
195.1015708 1.28346799
197.1172208 1.379677556
329.1383502 1.067895651
331.1903858 1.324617853
361.2009504 1.921376111
371.1853004 3.086832365
373.2009504 3.776529103
379.2115151 1.234168641
389.1958651 3.086870974
391.2115151 8.663870679
401.1958651 1.953276568
403.2115151 1.410676544
405.1907797 1.218384789
407.2064298 4.255611718
409.2220798 0.8168238394
413.1958651 4.020806993
415.2115151 3.613281768
417.1907797 1.257102678
419.2064298 0.9327355621
421.2220798 0.9092373128
433.2220798 5.898739257
447.2013444 1.126467956
449.2169944 1.71837821
457.2220798 1.556800069
463.2326445 0.9733236198
477.2119091 1.099560109

Name: +ve in-silico MS/MS by CFM-ID for MBMVKJBPOHNWKE-LRNODHCKSA-N
ID: MBMVKJBPOHNWKE-LRNODHCKSA-N
Comment: Energy0
Num peaks: 24
69.06987671 1.051545429
71.08552677 14.00608931
99.04405588 7.432694682
117.0546206 0.9215614212
305.1747357 0.7229053794
347.1853004 0.7084533453
363.180215 0.8165595759
375.180215 1.216028674
377.1958651 7.093518002
379.2115151 0.9109281145
395.2064298 3.363027817
405.1543942 1.47011687
417.1907797 1.385461004
419.2064298 0.6783782699
421.2220798 2.883497616
433.2220798 0.9088066785
447.2377299 0.7660127815
449.2533799 0.7126768884
461.2169944 5.563176962
463.2326445 1.071829377
465.2482946 1.005755124
475.2326445 4.48331335
477.2119091 1.007357986
493.2432092 20.1966985

Name: +ve in-silico MS/MS by CFM-ID for MBMVKJBPOHNWKE-LRNODHCKSA-N
ID: MBMVKJBPOHNWKE-LRNODHCKSA-N
Comment: Energy1
Num peaks: 31
29.03857658 1.067118367
53.03857658 1.174128392
55.05422664 1.232579804
57.06987671 1.027727905
69.06987671 1.082411246
71.04914126 2.889765692
71.08552677 13.02620015
81.0334912 1.193743137
99.04405588 11.74132427
305.1747357 2.743115642
307.1903858 0.7873609922
347.1853004 1.055357116
361.2009504 0.9854385232
375.180215 0.7047277778
377.1958651 4.74517672
395.2064298 1.199217623
403.2115151 0.7401767774
405.1543942 1.543750708
423.1649589 0.941973458
433.2220798 1.208679116
443.2064298 0.64394502
445.2220798 0.8915721779
447.2377299 0.6469485935
449.2533799 0.8517693796
461.2169944 3.301898092
463.2326445 0.8542208088
465.2119091 1.597669732
465.2482946 1.360673638
475.2326445 4.086752053
477.2119091 2.214338853
493.2432092 5.51576626

Name: +ve in-silico MS/MS by CFM-ID for MBMVKJBPOHNWKE-LRNODHCKSA-N
ID: MBMVKJBPOHNWKE-LRNODHCKSA-N
Comment: Energy2
Num peaks: 30
41.03857658 0.6800881207
43.01784114 2.042513313
45.0334912 0.9020944679
53.03857658 0.9140795724
55.05422664 9.097354888
57.06987671 1.052277307
65.03857658 0.9581298975
67.01784114 1.529662461
67.05422664 1.054510999
69.0334912 1.166674589
69.06987671 1.202115458
71.04914126 4.233833874
71.08552677 20.00710148
73.06479133 1.025253494
73.10117684 0.721908029
97.02840582 0.6264867711
99.04405588 8.122757086
307.1176147 3.000384155
317.1747357 1.650266458
319.1540003 1.228392539
321.1696503 1.458053007
323.1125294 2.865133558
323.1853004 0.5960232704
325.2009504 2.02183379
333.1696503 3.885637054
335.1853004 2.020764676
345.1332648 0.7791739495
363.180215 2.24803562
377.1958651 2.158961127
477.2119091 1.038752201

Name: +ve in-silico MS/MS by CFM-ID for SPZUYBGWJJYLAL-NHJLZMLCSA-N
ID: SPZUYBGWJJYLAL-NHJLZMLCSA-N
Comment: Energy0
Num peaks: 14
105.0334912 10.53828136
351.180215 1.665307381
369.1907797 1.818666548
411.180215 1.48901326
411.2013444 3.501101332
413.1958651 2.790852163
429.1907797 2.235723516
431.2064298 3.736644602
455.2064298 1.503232446
471.2013444 3.034149475
473.2169944 17.71645632
491.2275591 12.37481614
515.2275591 4.990352905
533.2381238 12.95055326

Name: +ve in-silico MS/MS by CFM-ID for SPZUYBGWJJYLAL-NHJLZMLCSA-N
ID: SPZUYBGWJJYLAL-NHJLZMLCSA-N
Comment: Energy1
Num peaks: 24
43.01784114 1.173841639
105.0334912 16.15253467
349.1645649 1.786986367
351.180215 2.433058135
369.1907797 4.146382939
371.1700442 1.658123182
393.1907797 0.8575774583
409.1856943 1.023409741
411.180215 1.241625758
411.2013444 3.886652552
413.1958651 1.926981233
429.1907797 1.04236907
431.2064298 6.214088072
433.1856943 5.300424426
447.2013444 1.209113722
449.1806089 2.130103497
449.2169944 2.998263159
451.196259 0.8837639992
455.2064298 1.770686028
471.2013444 1.21855054
473.2169944 12.20763082
491.2275591 5.205384436
515.2275591 2.698402459
533.2381238 1.679284236

Name: +ve in-silico MS/MS by CFM-ID for SPZUYBGWJJYLAL-NHJLZMLCSA-N
ID: SPZUYBGWJJYLAL-NHJLZMLCSA-N
Comment: Energy2
Num peaks: 31
39.02292652 0.7138469571
43.01784114 1.186530035
49.00727645 2.434797554
51.02292652 2.257610227
55.05422664 0.6792652627
63.02292652 2.416918648
79.05422664 1.313186133
105.0334912 26.77533549
107.0491413 0.8769452775
297.1332648 0.9348055316
349.1645649 1.613945461
351.180215 1.931119098
359.1489149 1.66041391
367.1751296 1.681093768
369.1907797 4.604333286
377.1594796 0.7925074787
383.1700442 1.18731282
385.1856943 2.48741566
393.1907797 0.698217272
409.1856943 1.154340269
411.180215 2.582476486
413.1958651 3.140182753
429.1907797 2.025800818
431.2064298 5.631160849
447.2013444 1.463822676
455.2064298 0.6666964583
459.2013444 0.9669098051
461.2169944 0.7093171861
473.2169944 1.598152226
489.2119091 0.948490909
517.2068237 0.8594025407

Name: +ve in-silico MS/MS by CFM-ID for KWWHAWFFHDLTEO-LYVLPCRDSA-N
ID: KWWHAWFFHDLTEO-LYVLPCRDSA-N
Comment: Energy0
Num peaks: 10
389.1958651 1.507482879
391.2115151 2.279072478
413.1958651 3.093251605
415.2115151 9.596965637
431.2064298 1.658141346
433.2220798 17.63704555
451.2326445 9.682657763
457.2220798 10.42744017
475.2326445 17.19472363
493.2432092 7.769710689

Name: +ve in-silico MS/MS by CFM-ID for KWWHAWFFHDLTEO-LYVLPCRDSA-N
ID: KWWHAWFFHDLTEO-LYVLPCRDSA-N
Comment: Energy1
Num peaks: 27
43.01784114 0.7958237159
361.2009504 0.6946876733
371.1853004 0.8893363585
373.2009504 1.160487197
375.180215 0.826698989
377.1958651 0.7558924062
389.1958651 0.9479498016
391.2115151 4.208787106
401.1958651 0.8913082642
407.2064298 1.680716172
409.2220798 3.813113943
413.1958651 2.182470005
415.2115151 11.91011478
417.1907797 0.7606102796
419.2064298 0.9216586636
421.2220798 0.8010365579
431.2064298 1.0705103
433.2220798 21.38455228
447.2013444 0.6752062495
449.2169944 0.7845975339
451.2326445 5.535232487
457.2220798 7.077266694
461.2169944 0.6662191311
463.2326445 1.190293772
465.2482946 1.482610408
475.2326445 5.570188952
493.2432092 1.550834231

Name: +ve in-silico MS/MS by CFM-ID for KWWHAWFFHDLTEO-LYVLPCRDSA-N
ID: KWWHAWFFHDLTEO-LYVLPCRDSA-N
Comment: Energy2
Num peaks: 31
43.01784114 1.427558195
55.05422664 1.04501139
57.06987671 2.798377135
73.02840582 1.377048037
79.05422664 1.048135159
81.06987671 2.060906725
83.08552677 2.166016035
313.1070501 1.148856808
315.1227001 1.128433653
317.1747357 1.208282401
335.1853004 1.651881636
361.2009504 2.207613174
371.1853004 1.453304222
373.2009504 1.722129271
377.1958651 0.8934199102
379.2115151 1.579224838
381.2271652 1.011582793
389.1958651 2.148155751
391.2115151 5.926583252
401.1958651 1.76915119
403.2115151 1.224462295
405.1907797 0.9221149528
407.2064298 3.544519172
413.1958651 3.398417829
415.2115151 2.68126494
417.1907797 0.9036564052
433.2220798 4.90159861
447.2013444 1.086880877
449.2169944 1.589021181
457.2220798 1.40992877
477.2119091 0.9181000004

Name: +ve in-silico MS/MS by CFM-ID for BKGUPIVDQHHVMV-BFGOSGEXSA-N
ID: BKGUPIVDQHHVMV-BFGOSGEXSA-N
Comment: Energy0
Num peaks: 12
55.05422664 1.855233206
81.0334912 1.318633675
83.04914126 12.89316313
413.1594796 1.790466447
415.1751296 11.65736183
433.1856943 2.571396749
483.2013444 3.993441753
485.2169944 4.396417338
487.196259 1.472107682
497.2169944 4.421406197
499.196259 1.722150358
515.2275591 32.11135319

Name: +ve in-silico MS/MS by CFM-ID for BKGUPIVDQHHVMV-BFGOSGEXSA-N
ID: BKGUPIVDQHHVMV-BFGOSGEXSA-N
Comment: Energy1
Num peaks: 31
25.00727645 2.179882177
27.02292652 3.870451166
29.03857658 1.244983785
51.02292652 1.436946781
53.03857658 1.087840298
55.01784114 1.147746883
55.05422664 6.961252989
57.0334912 1.053834361
65.03857658 1.382779364
83.04914126 11.25336968
151.0389705 1.120838315
167.0702706 1.433170075
331.1176147 1.26858165
357.1332648 0.9245932485
359.1489149 1.051088471
371.1489149 1.109269695
385.1645649 1.136276502
387.180215 1.020033273
401.1594796 0.8916623
403.1751296 2.677528228
405.1907797 0.9264962828
413.1594796 0.9185886462
415.1751296 6.583147891
433.1856943 2.175614515
469.1856943 1.101187099
471.2013444 2.65555813
483.2013444 3.215017865
485.2169944 1.683689226
497.2169944 2.483201082
499.196259 1.752864203
515.2275591 4.310350305

Name: +ve in-silico MS/MS by CFM-ID for BKGUPIVDQHHVMV-BFGOSGEXSA-N
ID: BKGUPIVDQHHVMV-BFGOSGEXSA-N
Comment: Energy2
Num peaks: 31
25.00727645 1.670985815
27.02292652 1.708869952
29.03857658 0.9812828771
39.02292652 2.043238493
41.03857658 0.8857492868
51.02292652 1.322116175
53.03857658 5.432938713
55.05422664 9.652846774
57.06987671 0.9961623735
65.03857658 1.866556185
67.01784114 1.70922905
67.05422664 0.8043181934
79.01784114 0.988738825
83.04914126 11.3549768
181.0859207 1.678411733
325.1070501 0.8527129738
329.1383502 1.006387219
331.1176147 1.458199413
357.1332648 1.742749509
369.1696503 1.627385612
385.1645649 2.001954244
387.180215 1.051545687
397.1645649 1.282517347
399.1438295 0.8049318087
401.1594796 1.239855831
415.1751296 1.060712402
417.1543942 2.089062896
431.1700442 0.7883397323
483.2013444 2.32355762
485.2169944 1.518770504
499.196259 3.236955861

Name: +ve in-silico MS/MS by CFM-ID for KPDOJFFZKAUIOE-HNABCYPOSA-N
ID: KPDOJFFZKAUIOE-HNABCYPOSA-N
Comment: Energy0
Num peaks: 22
43.01784114 1.562093668
95.01275576 0.6875186878
97.02840582 0.6840765642
341.1383502 1.358759351
343.1540003 1.727687673
383.1853004 0.7423194752
385.2009504 0.8080886426
429.1907797 1.005692456
437.1958651 1.28121037
443.1700442 1.213964044
447.2013444 2.82604492
453.1907797 1.444198499
455.2064298 8.087369919
467.2064298 1.058616899
469.2220798 2.386823754
471.2377299 2.207946719
473.2169944 10.49144914
479.2064298 1.453248106
485.2169944 0.7407268894
497.2169944 13.49935863
499.196259 1.126447918
515.2275591 23.65659245

Name: +ve in-silico MS/MS by CFM-ID for KPDOJFFZKAUIOE-HNABCYPOSA-N
ID: KPDOJFFZKAUIOE-HNABCYPOSA-N
Comment: Energy1
Num peaks: 31
43.01784114 0.9448818957
61.02840582 0.9393126421
81.0334912 1.262401672
97.02840582 0.9010798477
293.1383502 0.8197650301
339.1227001 1.21905993
341.1383502 2.582248574
343.1540003 1.267389618
345.1696503 0.9197565742
379.1540003 0.9985717102
381.1696503 2.729318949
383.1853004 2.557408581
385.2009504 1.505718476
387.2166005 0.915912006
413.1594796 0.8252517677
419.2064298 1.262129596
437.1958651 1.482965557
447.2013444 0.9569581734
453.1907797 1.775106589
455.2064298 6.320313507
467.2064298 0.8845149968
469.2220798 1.159126459
471.2013444 0.98128729
471.2377299 0.8704705304
473.2169944 3.918986964
479.2064298 0.8173894392
483.2013444 1.308338303
487.2326445 2.947272054
497.2169944 4.232797037
499.196259 1.175692745
515.2275591 2.070365325

Name: +ve in-silico MS/MS by CFM-ID for KPDOJFFZKAUIOE-HNABCYPOSA-N
ID: KPDOJFFZKAUIOE-HNABCYPOSA-N
Comment: Energy2
Num peaks: 31
41.00219107 0.8215378204
51.02292652 1.144462168
69.0334912 1.113085406
81.0334912 6.658261124
83.04914126 1.807356495
85.06479133 1.551948183
87.08044139 0.9036775338
95.01275576 9.283531011
97.02840582 3.382978906
97.10117684 1.953388751
103.075356 0.8022652151
125.0233204 1.217567663
267.1590856 0.8919058941
271.0964854 3.049583329
275.1277855 1.699161756
291.1227001 0.9590229428
313.1434356 2.013016981
315.1590856 0.9370679443
317.1747357 1.258291952
385.1645649 1.377570822
385.2009504 0.9166095455
387.180215 0.8803511332
401.1958651 0.915051492
405.1907797 1.991368635
411.2166005 0.7997274304
429.1907797 1.925946308
453.1907797 1.093247078
469.2220798 0.9768818095
471.2013444 1.136911934
497.2169944 1.801761678
499.196259 1.130072445

Name: +ve in-silico MS/MS by CFM-ID for BONDXHVWOVLQNF-RKHDLCOHSA-N
ID: BONDXHVWOVLQNF-RKHDLCOHSA-N
Comment: Energy0
Num peaks: 31
55.05422664 1.162322513
57.06987671 2.447183065
59.08552677 1.038236039
87.08044139 5.005901835
113.0597059 0.6186800816
115.075356 4.641825773
133.0859207 1.258317426
211.0964854 1.084495319
229.1070501 3.483272565
229.1223062 1.797389421
247.1328709 4.04752323
265.1434356 1.116273867
317.1383502 0.9547007926
329.1383502 0.623975445
333.1332648 0.6662421708
335.1489149 1.494812411
341.1383502 0.7930387379
343.1540003 3.454666055
345.1696503 1.061333349
359.1489149 0.6882557118
361.1645649 5.04565181
379.1751296 0.7112664956
403.2115151 1.355579553
421.2220798 0.7074829792
429.2271652 0.6720223057
447.2377299 0.6476351755
449.2533799 0.5242445547
457.2220798 5.795540328
465.2482946 0.5297494923
475.2326445 16.07848461
493.2432092 8.126349916

Name: +ve in-silico MS/MS by CFM-ID for BONDXHVWOVLQNF-RKHDLCOHSA-N
ID: BONDXHVWOVLQNF-RKHDLCOHSA-N
Comment: Energy1
Num peaks: 31
45.0334912 1.494987134
53.03857658 1.869322697
55.05422664 2.100327782
57.06987671 9.87239642
59.08552677 4.467536785
71.01275576 1.697050477
87.08044139 5.31924119
99.04405588 0.7955430487
115.075356 4.193754823
155.0702706 1.925350552
157.0859207 4.1353551
159.1015708 1.852051134
161.1172208 1.060130317
175.1117415 0.98051582
229.1070501 0.9815877111
229.1223062 1.590382831
247.1328709 4.497180082
265.1434356 1.634767421
289.1434356 1.759572939
291.1590856 1.051040877
313.1070501 1.652462121
315.1227001 2.922353343
317.1383502 0.739683167
319.1540003 1.064492435
333.1332648 1.385223817
343.1540003 4.309565151
345.1696503 0.7521479599
361.1645649 3.233760301
403.2115151 0.9992180006
457.2220798 1.330247552
475.2326445 2.448792456

Name: +ve in-silico MS/MS by CFM-ID for BONDXHVWOVLQNF-RKHDLCOHSA-N
ID: BONDXHVWOVLQNF-RKHDLCOHSA-N
Comment: Energy2
Num peaks: 31
41.03857658 0.7138008727
53.03857658 2.30180679
55.01784114 1.30016019
55.05422664 5.977038792
57.06987671 6.695090697
59.08552677 2.983783879
69.0334912 1.045067966
69.06987671 1.954182009
71.01275576 0.7836589154
71.04914126 1.179696768
71.08552677 0.8967997437
83.01275576 0.8817821993
83.04914126 1.243142307
85.02840582 1.133458253
85.06479133 0.7773510069
87.04405588 1.759016724
87.08044139 6.708439278
99.04405588 0.8497925574
115.0389705 4.242292471
115.075356 1.124534829
173.0960915 1.413759002
183.1015708 0.8774721887
229.1070501 2.997188221
229.1223062 1.153697485
247.1328709 3.33973376
265.1434356 1.650440416
329.1383502 0.8603217699
361.1645649 1.822811758
423.2377299 0.707773541
465.2482946 0.7558212868
475.2326445 0.9761266576

Name: +ve in-silico MS/MS by CFM-ID for ZJPVHSPWWZRNAK-HPBNFHFLSA-N
ID: ZJPVHSPWWZRNAK-HPBNFHFLSA-N
Comment: Energy0
Num peaks: 26
43.01784114 1.174489554
85.02840582 0.5766419881
103.075356 0.5333135095
333.1332648 0.7193874087
345.1332648 0.6786049381
387.180215 0.5268828493
425.1958651 0.5359641641
427.1751296 0.6855935347
427.2115151 0.5042975224
429.1907797 1.803079316
435.180215 0.7624239806
437.1958651 6.07869363
443.1700442 0.7491028119
447.2013444 1.515948431
451.2115151 1.183578194
453.1907797 3.218023664
453.2271652 1.192410546
455.2064298 12.68845547
467.2064298 0.949079544
469.2220798 1.880636601
471.2377299 1.676008163
473.2169944 5.710224173
479.2064298 4.068647964
497.2169944 17.61975694
499.196259 0.8025018542
515.2275591 12.32848493

Name: +ve in-silico MS/MS by CFM-ID for ZJPVHSPWWZRNAK-HPBNFHFLSA-N
ID: ZJPVHSPWWZRNAK-HPBNFHFLSA-N
Comment: Energy1
Num peaks: 31
43.01784114 0.8826875816
81.0334912 0.8974136555
383.1853004 1.762977238
387.180215 0.9912505752
399.180215 1.178666956
403.2115151 1.306130509
411.2166005 1.154693696
419.2064298 0.7603769312
423.180215 0.9493167091
425.1958651 1.91715644
427.2115151 1.340868617
429.1907797 1.411829137
437.1958651 4.85434043
443.2064298 0.7574714687
445.2220798 1.081727989
447.2013444 0.8260533637
449.1958651 1.235603183
451.2115151 1.495327305
453.1907797 1.733278731
453.2271652 0.9233399143
455.2064298 10.03235704
467.2064298 0.9196981623
469.2220798 2.382664025
471.2013444 1.244753909
471.2377299 1.373135004
473.2169944 2.772588303
479.2064298 2.357756437
487.2326445 2.74803361
497.2169944 3.86689271
499.196259 0.8407446597
515.2275591 1.633342

Name: +ve in-silico MS/MS by CFM-ID for ZJPVHSPWWZRNAK-HPBNFHFLSA-N
ID: ZJPVHSPWWZRNAK-HPBNFHFLSA-N
Comment: Energy2
Num peaks: 31
41.00219107 1.254162024
43.01784114 1.315605018
51.02292652 1.429516865
53.03857658 1.592442723
59.04914126 0.8356005629
67.01784114 0.960919271
67.05422664 0.9222761363
69.0334912 1.088878737
81.0334912 4.831987931
83.01275576 2.379001326
83.04914126 1.233367646
85.02840582 1.169947768
85.06479133 1.207239788
87.04405588 1.430200741
95.01275576 6.926927575
97.02840582 2.77444218
101.0597059 0.8051573276
165.0910061 1.171953795
257.0808353 0.8171808483
273.1121354 1.046085092
375.180215 1.002034813
383.1489149 0.8285059494
385.1645649 1.274702286
387.180215 1.407695182
405.1907797 2.034505876
423.180215 0.8123244015
427.1751296 1.621774334
429.1907797 1.299393654
455.2064298 1.570699393
479.2064298 1.25075319
497.2169944 1.038815744

Name: +ve in-silico MS/MS by CFM-ID for VUCZVMLURMJYHT-ZBCYOUQISA-N
ID: VUCZVMLURMJYHT-ZBCYOUQISA-N
Comment: Energy0
Num peaks: 12
43.01784114 1.206724052
429.1907797 1.188196393
431.2064298 1.701631024
453.1907797 2.175855165
455.2064298 7.163175433
471.2013444 2.124954484
473.2169944 16.56739672
491.2275591 10.44187112
497.2169944 5.281528766
503.2275591 1.069617971
515.2275591 19.63743361
533.2381238 12.44130597

Name: +ve in-silico MS/MS by CFM-ID for VUCZVMLURMJYHT-ZBCYOUQISA-N
ID: VUCZVMLURMJYHT-ZBCYOUQISA-N
Comment: Energy1
Num peaks: 31
43.01784114 0.8793332114
109.0284058 0.8708577605
133.0284058 1.261619273
135.0440559 0.9287837773
281.1383502 0.9595870337
325.1434356 0.7885141292
343.1540003 0.8117605997
377.1594796 0.7725781674
377.1958651 0.8293652511
393.1907797 0.7445493669
417.1907797 0.7129579917
419.2064298 1.122183128
431.2064298 1.883007496
443.2064298 1.323269056
447.2013444 0.7833906913
449.2169944 1.865106321
453.1907797 0.8854647861
455.2064298 6.044877039
461.2169944 1.053734493
471.2013444 1.178763157
473.2169944 14.28430277
483.2013444 1.073987479
485.2169944 0.7405962824
487.2326445 2.123778202
491.2275591 4.650584649
497.2169944 4.202236252
501.2119091 0.904915186
503.2275591 2.02531245
505.2432092 2.083936115
515.2275591 5.057365534
533.2381238 1.596106412

Name: +ve in-silico MS/MS by CFM-ID for VUCZVMLURMJYHT-ZBCYOUQISA-N
ID: VUCZVMLURMJYHT-ZBCYOUQISA-N
Comment: Energy2
Num peaks: 31
43.01784114 1.280153129
43.05422664 2.116954551
91.05422664 2.884116576
93.0334912 0.7859876569
119.0127558 0.9741554629
121.0284058 0.9326969707
219.1015708 1.137358694
235.0964854 0.7674790734
241.1070501 0.7925825214
241.1434356 1.087579256
281.1383502 1.495344346
323.1277855 0.7226466189
325.1434356 1.082760198
327.1590856 0.9911412047
341.1383502 1.403769346
343.1540003 1.119621033
357.1696503 1.383530283
411.180215 2.112450744
413.1958651 2.567621748
429.1907797 1.842457978
431.2064298 4.694182242
447.2013444 1.718844502
453.1907797 3.195535866
455.2064298 3.023692241
457.2220798 0.7345366587
461.2169944 1.498566371
471.2013444 2.232993344
473.2169944 4.829115444
497.2169944 3.251717713
515.2275591 1.335247407
517.2068237 0.8114207208

Name: +ve in-silico MS/MS by CFM-ID for QTLPNFQMZWBMDF-LYVLPCRDSA-N
ID: QTLPNFQMZWBMDF-LYVLPCRDSA-N
Comment: Energy0
Num peaks: 9
391.2115151 2.57489898
413.1958651 2.43788705
415.2115151 8.26102759
431.2064298 1.935604609
433.2220798 19.61128376
451.2326445 13.28884699
457.2220798 6.07848417
475.2326445 16.72597503
493.2432092 10.73536586

Name: +ve in-silico MS/MS by CFM-ID for QTLPNFQMZWBMDF-LYVLPCRDSA-N
ID: QTLPNFQMZWBMDF-LYVLPCRDSA-N
Comment: Energy1
Num peaks: 31
43.01784114 0.8867380215
193.0859207 0.5635477691
199.1328709 0.4837664908
271.0964854 0.4744915411
315.1227001 0.4792487324
333.1332648 0.6818143173
359.1489149 0.5389669596
371.1853004 1.306621369
373.2009504 1.499688268
375.180215 1.005008807
377.1958651 0.5355945946
379.2115151 0.4923172543
387.180215 0.560153271
389.1958651 1.488892946
391.2115151 5.566979616
405.1907797 0.4836371494
407.2064298 2.020469203
409.2220798 4.36726353
413.1958651 1.915817323
415.2115151 11.77939424
417.1907797 0.5252295751
421.1856943 0.6663276063
421.2220798 0.889121295
431.2064298 1.498871959
433.2220798 20.7553195
451.2326445 5.913116784
457.2220798 4.847706826
463.2326445 0.5135618844
465.2482946 1.124970332
475.2326445 4.859514705
493.2432092 1.585462525

Name: +ve in-silico MS/MS by CFM-ID for QTLPNFQMZWBMDF-LYVLPCRDSA-N
ID: QTLPNFQMZWBMDF-LYVLPCRDSA-N
Comment: Energy2
Num peaks: 31
85.02840582 0.9008304338
179.1066561 1.136144525
195.1015708 2.264646819
197.1172208 1.293446674
315.1227001 0.8183477162
331.1176147 0.9745253912
335.1853004 0.8206149303
361.2009504 1.774566579
365.1958651 0.8216182473
371.1853004 2.535705897
373.2009504 2.835068866
379.2115151 3.523843885
385.1645649 0.8328572983
387.180215 1.226308634
389.1958651 3.853013721
391.2115151 7.60574772
399.180215 1.169940809
401.1958651 2.574962607
403.2115151 1.339705546
405.1907797 2.001485052
407.2064298 4.996473507
409.2220798 1.134209659
413.1958651 3.695665215
415.2115151 2.53769121
417.1907797 1.178329108
419.2064298 1.116979417
421.2220798 0.8287759654
431.2064298 1.717770508
433.2220798 7.159587792
457.2220798 1.698812733
477.2119091 0.9249323259

Name: +ve in-silico MS/MS by CFM-ID for HVSHDPHIYMYJMM-BLQWUNODSA-N
ID: HVSHDPHIYMYJMM-BLQWUNODSA-N
Comment: Energy0
Num peaks: 29
43.01784114 1.057008954
55.05422664 1.57812244
57.06987671 0.7710451014
61.02840582 1.56971933
179.1066561 0.9751331912
199.0964854 0.6474771413
223.0964854 0.5569114556
247.0964854 0.5818178651
249.1121354 1.16651678
251.1277855 2.224786663
293.1383502 0.9203215552
305.1383502 0.6274851417
321.1332648 0.7101105217
373.2009504 1.079795125
389.1958651 2.758992039
391.2115151 4.435098451
403.2115151 1.12897388
407.2064298 2.878145796
409.2220798 0.9105078591
415.2115151 2.200121801
431.2064298 1.939614815
433.2220798 14.09700087
447.2013444 0.6801273678
449.1806089 0.7250545768
451.196259 0.8760884929
451.2326445 16.49605239
475.2326445 5.163605047
477.2119091 0.9722317238
493.2432092 10.64522443

Name: +ve in-silico MS/MS by CFM-ID for HVSHDPHIYMYJMM-BLQWUNODSA-N
ID: HVSHDPHIYMYJMM-BLQWUNODSA-N
Comment: Energy1
Num peaks: 31
39.02292652 1.682402691
41.03857658 1.154894595
43.01784114 0.9713391591
55.05422664 3.219729617
57.06987671 1.508177729
61.02840582 1.83068995
127.075356 1.234926282
139.075356 1.218663583
163.075356 1.203968306
179.0702706 1.149179574
179.1066561 1.263510409
183.1015708 0.9415183302
199.0964854 1.072482829
223.0964854 1.69385162
305.1383502 1.015904898
345.2060358 1.253033595
363.2166005 1.772819981
373.2009504 1.335372912
385.2009504 1.530293653
389.1958651 1.110563251
391.2115151 4.874501734
401.1958651 1.113137507
403.2115151 2.294734895
405.2271652 1.766017527
407.2064298 1.103109192
409.2220798 3.144272196
415.2115151 4.349513166
433.2220798 11.45270145
451.2326445 4.487315329
475.2326445 3.248751622
493.2432092 1.399333728

Name: +ve in-silico MS/MS by CFM-ID for HVSHDPHIYMYJMM-BLQWUNODSA-N
ID: HVSHDPHIYMYJMM-BLQWUNODSA-N
Comment: Energy2
Num peaks: 31
43.01784114 2.563063177
55.05422664 5.535528717
57.06987671 1.107209345
61.02840582 1.402871363
73.02840582 0.9868846601
97.02840582 1.080057946
123.0440559 2.029352256
127.075356 1.171659624
141.0910061 1.160624067
161.0960915 1.149906367
175.075356 1.057038448
177.0910061 2.277650835
179.1066561 5.526928409
183.1015708 1.777474324
193.1223062 1.009116156
251.1277855 1.490156397
303.1227001 1.199149406
305.1383502 4.31989418
307.1540003 1.251938673
323.1489149 1.234130501
361.2009504 1.114738696
371.1853004 1.059784755
373.2009504 1.694482415
379.2115151 1.095368045
389.1958651 1.792149259
391.2115151 4.578366601
407.2064298 1.743889753
433.2220798 1.641424515
449.2169944 0.9943612015
475.2326445 1.538687074
477.2119091 1.352153006

Name: +ve in-silico MS/MS by CFM-ID for CUCNENMUNUSTEG-LYVLPCRDSA-N
ID: CUCNENMUNUSTEG-LYVLPCRDSA-N
Comment: Energy0
Num peaks: 10
389.1958651 1.929340017
391.2115151 2.513860386
407.2064298 1.923166077
413.1958651 2.330027361
415.2115151 8.088750951
433.2220798 19.16425895
451.2326445 13.03682754
457.2220798 5.997560573
475.2326445 16.41416729
493.2432092 10.45321776

Name: +ve in-silico MS/MS by CFM-ID for CUCNENMUNUSTEG-LYVLPCRDSA-N
ID: CUCNENMUNUSTEG-LYVLPCRDSA-N
Comment: Energy1
Num peaks: 31
43.01784114 0.8722202247
273.1121354 0.5274911348
313.1434356 0.5859765935
315.1590856 0.5911732085
331.1540003 0.6560419729
333.1696503 1.054435834
335.1853004 0.7436864744
347.1853004 0.7021818501
371.1853004 1.208503874
373.2009504 1.346857275
385.1645649 0.6820687561
387.180215 1.09820733
389.1958651 1.468355491
391.2115151 5.182596036
405.1907797 0.8958380003
407.2064298 1.988303021
409.2220798 4.535545454
413.1958651 1.724104294
415.2115151 10.82908811
431.2064298 1.416608636
433.2220798 19.73187118
447.2013444 0.6083521412
449.2169944 0.7417635478
451.2326445 5.678113603
457.2220798 4.660548433
461.2169944 0.5791356376
463.2326445 1.066861087
465.2482946 1.408467348
475.2326445 4.637930331
477.2119091 0.4640758393
493.2432092 1.50333041

Name: +ve in-silico MS/MS by CFM-ID for CUCNENMUNUSTEG-LYVLPCRDSA-N
ID: CUCNENMUNUSTEG-LYVLPCRDSA-N
Comment: Energy2
Num peaks: 31
43.01784114 1.178068274
73.02840582 1.185169854
83.08552677 2.212080205
113.0597059 1.122039445
251.1277855 1.497405093
271.0964854 0.9278063638
273.1121354 1.226854498
289.1070501 0.91374872
293.1747357 0.9688632427
315.1590856 1.455032525
317.1747357 0.8553098711
333.1696503 0.9676262531
335.1853004 1.555110836
347.1853004 1.213242333
371.1853004 1.923170148
373.2009504 1.478473482
379.2115151 1.652444608
389.1958651 3.206722469
391.2115151 5.754326497
401.1958651 1.12224441
405.1907797 1.125345653
407.2064298 3.658921387
413.1958651 3.135754479
415.2115151 1.9378379
419.2064298 0.969460628
433.2220798 5.514171196
447.2013444 1.008817161
449.2169944 1.538907005
457.2220798 1.898823753
463.2326445 0.8716675574
477.2119091 1.018811373

Name: +ve in-silico MS/MS by CFM-ID for OZDJONMGTDYJGH-GFTJKIDQSA-N
ID: OZDJONMGTDYJGH-GFTJKIDQSA-N
Comment: Energy0
Num peaks: 29
43.01784114 0.8210141455
209.1172208 0.9870749069
399.180215 0.8420592906
413.1958651 1.463297076
415.1751296 0.5957035665
427.2115151 2.259926982
429.1907797 1.358636332
431.2064298 1.322544391
439.1751296 1.028342575
441.1907797 2.303462343
443.2064298 2.362572643
447.2013444 0.8261905061
455.2064298 3.779476571
457.1856943 0.8661820228
459.2013444 3.719669027
461.2169944 0.839227564
471.2013444 1.793570098
473.2169944 9.561799294
483.2013444 3.364365351
485.2169944 2.053622895
487.2326445 2.973463909
489.2482946 0.8122362681
491.2275591 7.790843234
497.2169944 1.59270862
501.2119091 7.526502935
503.2275591 1.443873797
505.2432092 1.004616287
515.2275591 6.925000946
533.2381238 8.3726695

Name: +ve in-silico MS/MS by CFM-ID for OZDJONMGTDYJGH-GFTJKIDQSA-N
ID: OZDJONMGTDYJGH-GFTJKIDQSA-N
Comment: Energy1
Num peaks: 31
83.01275576 0.9681150481
91.01784114 0.9891980316
95.04914126 1.416942331
139.0389705 1.421723698
221.1172208 1.471528426
223.1328709 0.8185365642
399.180215 1.11099047
413.1958651 2.419524306
415.1751296 1.109549306
427.2115151 2.49299763
429.1907797 1.352664349
431.2064298 1.679204248
441.1907797 1.286676417
443.2064298 2.498398225
447.2013444 1.496310182
449.2169944 1.523917413
455.2064298 2.770931923
459.2013444 2.856848524
461.2169944 0.9932630569
471.2013444 1.014207745
473.2169944 6.482457649
483.2013444 1.131821555
485.2169944 1.470489421
487.2326445 2.017724662
489.2482946 1.065180932
491.2275591 3.379369434
497.2169944 1.698554619
501.2119091 1.223805008
505.2432092 0.8727933285
515.2275591 3.879796774
533.2381238 0.8570681056

Name: +ve in-silico MS/MS by CFM-ID for OZDJONMGTDYJGH-GFTJKIDQSA-N
ID: OZDJONMGTDYJGH-GFTJKIDQSA-N
Comment: Energy2
Num peaks: 31
55.01784114 1.800279355
97.06479133 1.538220241
127.075356 1.089026057
163.1117415 0.8379369882
191.1066561 1.203622823
217.1223062 0.9944385605
221.1172208 1.07128687
333.1332648 0.957079662
361.1645649 0.7772297868
397.1645649 0.7614022095
397.2220798 1.008878116
399.180215 1.272349482
401.1958651 1.138589429
413.1958651 6.048388524
427.2115151 3.697539154
429.1907797 4.175900728
431.2064298 2.730188942
437.2169944 1.142108214
441.1907797 0.7584291183
443.2064298 2.084359851
447.2013444 2.954697366
459.2013444 1.856931866
461.2169944 0.898875284
463.2326445 0.9122672765
471.2013444 1.723647762
473.2169944 1.348542913
485.2169944 1.368923742
489.2119091 1.002515404
505.2068237 0.9781140321
507.2224737 0.7975384994
517.2068237 0.8434292337

Name: +ve in-silico MS/MS by CFM-ID for JWSDUVKDHNTBCH-JYBCYLOFSA-N
ID: JWSDUVKDHNTBCH-JYBCYLOFSA-N
Comment: Energy0
Num peaks: 7
391.2115151 4.25426591
407.2064298 3.610916437
431.2064298 3.616582563
433.2220798 20.64088078
451.2326445 24.50816999
475.2326445 5.729718645
493.2432092 18.41681757

Name: +ve in-silico MS/MS by CFM-ID for JWSDUVKDHNTBCH-JYBCYLOFSA-N
ID: JWSDUVKDHNTBCH-JYBCYLOFSA-N
Comment: Energy1
Num peaks: 26
43.01784114 1.456914014
55.05422664 1.076836582
287.0914 0.9237319302
289.1070501 0.8620744111
291.1227001 0.8913809809
331.1540003 0.844340235
333.1696503 0.8479393016
335.1853004 0.7260635476
347.1853004 0.6640569125
349.1281794 1.021337597
371.1853004 2.817221542
373.2009504 3.375527574
389.1958651 2.058343865
391.1751296 0.7077579449
391.2115151 10.23724301
393.1907797 0.9017245443
405.1907797 1.049576287
407.2064298 3.466368275
409.2220798 7.332583756
415.2115151 2.119101193
421.2220798 0.8649853657
431.2064298 3.311934824
433.2220798 17.90618779
451.2326445 8.766830131
475.2326445 4.091571758
493.2432092 2.076038226

Name: +ve in-silico MS/MS by CFM-ID for JWSDUVKDHNTBCH-JYBCYLOFSA-N
ID: JWSDUVKDHNTBCH-JYBCYLOFSA-N
Comment: Energy2
Num peaks: 31
43.01784114 1.497792652
55.05422664 3.999058049
71.08552677 0.905936627
173.0597059 3.495989811
277.1070501 6.504491956
333.1696503 1.517413346
347.1125294 0.885239183
347.1853004 1.033785378
361.2009504 3.097305741
365.1958651 1.056258718
371.1853004 1.71209359
373.2009504 2.014850589
379.2115151 4.140339708
389.1594796 1.083798408
389.1958651 3.81740523
391.1751296 1.617264672
391.2115151 7.659870352
393.1907797 1.392525543
395.2064298 0.9359002092
397.2220798 0.943946363
405.1907797 2.355614052
407.2064298 7.083899136
409.2220798 1.702102624
417.1907797 1.046563767
419.2064298 1.911539324
431.2064298 1.886170847
433.2220798 4.241428514
447.2013444 0.7869558285
449.2169944 1.807268956
475.2326445 3.363276381
477.2119091 1.386727204

Name: +ve in-silico MS/MS by CFM-ID for BKGUPIVDQHHVMV-PENBQJRDSA-N
ID: BKGUPIVDQHHVMV-PENBQJRDSA-N
Comment: Energy0
Num peaks: 12
55.05422664 1.855233206
81.0334912 1.318633675
83.04914126 12.89316313
413.1594796 1.790466447
415.1751296 11.65736183
433.1856943 2.571396749
483.2013444 3.993441753
485.2169944 4.396417338
487.196259 1.472107682
497.2169944 4.421406197
499.196259 1.722150358
515.2275591 32.11135319

Name: +ve in-silico MS/MS by CFM-ID for BKGUPIVDQHHVMV-PENBQJRDSA-N
ID: BKGUPIVDQHHVMV-PENBQJRDSA-N
Comment: Energy1
Num peaks: 31
25.00727645 2.179882177
27.02292652 3.870451166
29.03857658 1.244983785
51.02292652 1.436946781
53.03857658 1.087840298
55.01784114 1.147746883
55.05422664 6.961252989
57.0334912 1.053834361
65.03857658 1.382779364
83.04914126 11.25336968
151.0389705 1.120838315
167.0702706 1.433170075
331.1176147 1.26858165
357.1332648 0.9245932485
359.1489149 1.051088471
371.1489149 1.109269695
385.1645649 1.136276502
387.180215 1.020033273
401.1594796 0.8916623
403.1751296 2.677528228
405.1907797 0.9264962828
413.1594796 0.9185886462
415.1751296 6.583147891
433.1856943 2.175614515
469.1856943 1.101187099
471.2013444 2.65555813
483.2013444 3.215017865
485.2169944 1.683689226
497.2169944 2.483201082
499.196259 1.752864203
515.2275591 4.310350305

Name: +ve in-silico MS/MS by CFM-ID for BKGUPIVDQHHVMV-PENBQJRDSA-N
ID: BKGUPIVDQHHVMV-PENBQJRDSA-N
Comment: Energy2
Num peaks: 31
25.00727645 1.670985815
27.02292652 1.708869952
29.03857658 0.9812828771
39.02292652 2.043238493
41.03857658 0.8857492868
51.02292652 1.322116175
53.03857658 5.432938713
55.05422664 9.652846774
57.06987671 0.9961623735
65.03857658 1.866556185
67.01784114 1.70922905
67.05422664 0.8043181934
79.01784114 0.988738825
83.04914126 11.3549768
181.0859207 1.678411733
325.1070501 0.8527129738
329.1383502 1.006387219
331.1176147 1.458199413
357.1332648 1.742749509
369.1696503 1.627385612
385.1645649 2.001954244
387.180215 1.051545687
397.1645649 1.282517347
399.1438295 0.8049318087
401.1594796 1.239855831
415.1751296 1.060712402
417.1543942 2.089062896
431.1700442 0.7883397323
483.2013444 2.32355762
485.2169944 1.518770504
499.196259 3.236955861

Name: +ve in-silico MS/MS by CFM-ID for YAWUIQGSXZDPBO-JYIRPIPFSA-N
ID: YAWUIQGSXZDPBO-JYIRPIPFSA-N
Comment: Energy0
Num peaks: 8
391.2115151 2.434243626
413.1958651 3.342351614
415.2115151 10.15164682
433.2220798 18.873604
451.2326445 10.60044924
457.2220798 10.26955243
475.2326445 17.89022683
493.2432092 8.650672447

Name: +ve in-silico MS/MS by CFM-ID for YAWUIQGSXZDPBO-JYIRPIPFSA-N
ID: YAWUIQGSXZDPBO-JYIRPIPFSA-N
Comment: Energy1
Num peaks: 21
43.01784114 0.9097105566
191.0702706 0.8000896977
315.1590856 0.8601223988
361.2009504 0.6965730441
371.1853004 0.9363766851
373.2009504 1.221859957
389.1958651 0.9747050021
391.2115151 4.396136525
401.1958651 0.9395470737
407.2064298 1.796926303
409.2220798 3.951353368
413.1958651 2.33898465
415.2115151 12.75580824
419.2064298 0.7349238512
421.2220798 0.9638508008
431.2064298 1.247231946
433.2220798 22.12643692
451.2326445 5.920602926
457.2220798 8.932399418
475.2326445 6.519440855
493.2432092 1.658511233

Name: +ve in-silico MS/MS by CFM-ID for YAWUIQGSXZDPBO-JYIRPIPFSA-N
ID: YAWUIQGSXZDPBO-JYIRPIPFSA-N
Comment: Energy2
Num peaks: 31
43.01784114 1.631933293
83.01275576 1.991502163
85.02840582 2.246779
113.0597059 1.054664451
239.1277855 1.265797783
287.1277855 1.026015567
305.1383502 0.8707941133
315.1590856 1.131151697
327.1590856 0.939431688
329.1747357 1.295406907
333.1696503 0.9017364916
347.1853004 2.249089917
361.2009504 1.497967259
371.1853004 1.957272453
373.2009504 2.322598511
379.2115151 1.967579461
389.1958651 2.867602302
391.2115151 7.788555998
399.180215 1.051582869
401.1958651 1.400243514
403.2115151 1.699098617
405.1907797 1.319871998
407.2064298 4.811289323
409.2220798 0.8551833032
413.1958651 4.562694198
415.2115151 3.601050715
431.2064298 1.471788647
433.2220798 6.456353444
449.2169944 1.546536183
457.2220798 1.720643997
477.2119091 0.9690824497

Name: +ve in-silico MS/MS by CFM-ID for FEYMFMQVFVXOPI-UXHICEINSA-N
ID: FEYMFMQVFVXOPI-UXHICEINSA-N
Comment: Energy0
Num peaks: 18
43.01784114 2.314718139
167.0702706 1.646469063
181.0859207 3.833797333
183.1015708 0.9580111812
265.1434356 1.243776664
307.1540003 1.315042788
311.1489149 1.172034586
325.1645649 2.178451678
327.180215 1.231515348
413.1958651 1.343252957
415.2115151 7.356312053
431.2064298 1.43436698
433.2220798 14.41735448
451.2326445 2.573798675
461.2169944 2.579134455
463.2326445 1.229052423
475.2326445 15.16081628
493.2432092 18.85229988

Name: +ve in-silico MS/MS by CFM-ID for FEYMFMQVFVXOPI-UXHICEINSA-N
ID: FEYMFMQVFVXOPI-UXHICEINSA-N
Comment: Energy1
Num peaks: 31
43.01784114 1.049556313
99.04405588 1.219817101
167.0702706 2.107764971
181.0859207 4.995361646
193.0859207 0.9971201588
205.0859207 3.12852741
207.1015708 5.898142627
209.1172208 3.048872758
221.0808353 2.210069737
223.0964854 3.252580696
225.1121354 1.650963689
227.1277855 1.237415284
251.1277855 1.023017752
263.0914 1.674361505
265.1070501 2.523769372
265.1434356 1.470145928
267.1227001 1.915579866
269.1383502 1.233150157
291.1227001 1.139328678
293.1383502 1.455986702
307.1540003 1.674446534
325.1645649 1.191809683
389.1958651 1.425580604
415.2115151 5.268147747
431.2064298 2.158381016
433.2220798 7.084821426
447.2013444 1.240219467
449.2169944 1.12282014
461.2169944 1.515649945
475.2326445 3.749440613
493.2432092 1.484965758

Name: +ve in-silico MS/MS by CFM-ID for FEYMFMQVFVXOPI-UXHICEINSA-N
ID: FEYMFMQVFVXOPI-UXHICEINSA-N
Comment: Energy2
Num peaks: 31
43.01784114 1.477197596
137.0597059 1.295661364
151.075356 1.429343291
167.0702706 3.98947802
181.0859207 5.631331869
193.0859207 1.262596029
205.0859207 1.307240575
207.1015708 1.930177977
209.1172208 1.273431721
237.1121354 1.042897563
249.1121354 1.972302418
251.1277855 3.260758919
263.1277855 2.559980887
265.1434356 2.835855685
267.1590856 1.241878678
291.1227001 1.745558393
293.1383502 1.440636398
305.1383502 1.796638314
347.1853004 1.522033171
385.1645649 1.991342365
387.180215 1.53525174
401.1958651 3.28016961
403.2115151 2.061246369
405.1907797 1.154674809
413.1958651 1.885897032
415.2115151 2.944480721
417.1907797 3.619990712
433.2220798 2.480306691
443.2064298 1.278494421
461.2169944 1.881125901
463.2326445 2.537596573

Name: +ve in-silico MS/MS by CFM-ID for QRUYEWIRXSISNL-UHFFFAOYSA-N
ID: QRUYEWIRXSISNL-UHFFFAOYSA-N
Comment: Energy0
Num peaks: 27
57.06987671 0.7130999719
71.08552677 1.035161848
99.08044139 1.732649526
203.1066561 2.039291145
219.1015708 0.6704749087
221.1172208 3.034693045
223.1328709 0.8291792218
231.1015708 2.07196344
233.1172208 0.7366657435
247.0964854 1.590386165
249.1121354 12.65576009
251.1277855 0.6311352332
267.1227001 1.350201759
355.1176147 1.014721027
369.1332648 1.484813432
397.1281794 1.329443311
401.1230941 1.765742135
415.1387441 2.935991608
443.1336587 1.124400235
467.2064298 0.6262370514
469.2220798 4.431445153
471.1649589 0.6240877955
471.2377299 2.237692828
479.2064298 3.05710804
487.196259 0.6474723282
497.2169944 12.79850524
515.2275591 17.20723815

Name: +ve in-silico MS/MS by CFM-ID for QRUYEWIRXSISNL-UHFFFAOYSA-N
ID: QRUYEWIRXSISNL-UHFFFAOYSA-N
Comment: Energy1
Num peaks: 31
43.05422664 0.888075311
55.05422664 1.134110796
57.06987671 2.719961449
71.08552677 3.316776231
81.06987671 0.8945616302
99.08044139 3.321271407
149.0233204 0.9704024245
151.0389705 1.816599625
203.1066561 3.575760894
205.1223062 0.8886198922
221.1172208 1.569998062
231.1015708 3.533138347
233.1172208 1.043665384
249.1121354 10.12797655
355.1176147 2.844791693
369.1332648 3.483205089
381.0968793 0.9090874223
383.1125294 0.9819136568
397.1281794 3.224435455
399.1438295 1.289965753
401.1230941 1.400770012
415.1387441 2.816121212
425.1230941 1.326472589
439.1387441 1.006222159
443.1336587 1.653094728
469.2220798 1.750292465
471.1649589 1.217128233
471.2377299 1.894673796
479.2064298 1.115310894
497.2169944 4.337418909
515.2275591 1.629883305

Name: +ve in-silico MS/MS by CFM-ID for QRUYEWIRXSISNL-UHFFFAOYSA-N
ID: QRUYEWIRXSISNL-UHFFFAOYSA-N
Comment: Energy2
Num peaks: 31
41.03857658 1.774963776
43.05422664 1.871988602
53.03857658 1.844472481
55.05422664 1.585177468
57.06987671 1.672955891
69.06987671 0.8371803166
71.08552677 4.598044877
95.04914126 0.9818137375
97.06479133 1.270853427
99.08044139 1.664431581
123.0440559 3.190062415
149.0233204 4.638688214
151.0389705 4.953942123
163.1117415 1.538415374
167.0338851 1.697247112
179.1066561 1.087964415
203.1066561 1.902910471
219.1015708 1.382988638
231.1015708 1.038226659
233.1172208 1.077032891
249.1121354 3.444232598
303.0499291 2.181918436
317.0655792 1.687714002
355.1176147 4.110221135
369.1332648 4.23394759
397.1281794 1.29899911
399.1438295 1.006556036
439.1387441 1.044133041
471.1649589 1.701151652
487.2326445 0.9310329557
497.2169944 1.964064684

Name: +ve in-silico MS/MS by CFM-ID for RQAVBFNKRIQRDR-ALUVBQLPSA-N
ID: RQAVBFNKRIQRDR-ALUVBQLPSA-N
Comment: Energy0
Num peaks: 11
389.1958651 1.678711516
391.2115151 2.259273077
407.2064298 2.118725937
413.1958651 2.12123206
415.2115151 6.6243796
431.2064298 2.135729808
433.2220798 19.23733153
451.2326445 13.89751521
457.2220798 3.648713389
475.2326445 15.71622508
493.2432092 10.68789493

Name: +ve in-silico MS/MS by CFM-ID for RQAVBFNKRIQRDR-ALUVBQLPSA-N
ID: RQAVBFNKRIQRDR-ALUVBQLPSA-N
Comment: Energy1
Num peaks: 29
43.01784114 0.8575155714
275.1277855 0.6343213071
331.1540003 0.7915166614
333.1332648 0.661675119
335.1853004 0.8003572624
337.2009504 0.7697331755
371.1853004 1.749311478
373.1645649 1.533495474
373.2009504 2.035914775
375.180215 1.543413386
377.1958651 0.910649307
379.2115151 0.9760249517
389.1958651 1.592887751
391.2115151 6.264162058
401.1958651 0.6714311641
405.2271652 0.9690732068
407.2064298 2.153507969
409.2220798 4.421130835
413.1958651 1.92193074
415.2115151 10.57186529
421.2220798 0.6878883918
431.2064298 1.708725885
433.2220798 19.09575273
451.2326445 5.748457239
457.2220798 2.980415856
463.2326445 1.246796305
465.2482946 1.132381419
475.2326445 4.159346411
493.2432092 1.481145632

Name: +ve in-silico MS/MS by CFM-ID for RQAVBFNKRIQRDR-ALUVBQLPSA-N
ID: RQAVBFNKRIQRDR-ALUVBQLPSA-N
Comment: Energy2
Num peaks: 31
57.06987671 3.429803317
79.05422664 1.623655148
81.06987671 1.833015781
83.08552677 2.21050687
85.02840582 0.9505586611
275.1277855 0.928753338
305.1747357 1.368173068
317.1747357 0.9012096203
333.1332648 1.34290304
335.1853004 2.617989338
361.2009504 2.388606104
371.1853004 0.9218601137
373.1645649 1.169220218
373.2009504 0.9787039443
375.180215 1.191758416
377.1958651 1.517843632
379.2115151 3.637835353
389.1958651 3.063621648
391.2115151 3.899646942
399.180215 1.385375564
401.1958651 2.278533655
403.2115151 1.283045837
405.1907797 1.605255225
407.2064298 3.90923655
413.1958651 2.993749789
415.2115151 1.76489074
419.2064298 1.216880188
433.2220798 4.059006557
449.2169944 1.320751128
457.2220798 1.80978088
477.2119091 0.9291805689

Name: +ve in-silico MS/MS by CFM-ID for ZVEDVHOOEIONKV-RLTIHOTASA-N
ID: ZVEDVHOOEIONKV-RLTIHOTASA-N
Comment: Energy0
Num peaks: 10
389.1958651 2.328898765
391.2115151 3.712374182
413.1958651 2.727126001
415.2115151 8.712527236
431.2064298 2.198914243
433.2220798 19.08541712
451.2326445 12.87075614
457.2220798 4.004685632
475.2326445 15.49100394
493.2432092 10.47696158

Name: +ve in-silico MS/MS by CFM-ID for ZVEDVHOOEIONKV-RLTIHOTASA-N
ID: ZVEDVHOOEIONKV-RLTIHOTASA-N
Comment: Energy1
Num peaks: 31
43.01784114 0.9680428006
237.1121354 0.6998667003
239.1277855 1.468288207
315.1590856 0.6917249593
333.1696503 0.5520450879
335.1853004 0.6649610968
361.2009504 0.7048079649
371.1853004 1.073697879
373.2009504 1.282160732
389.1958651 1.050096662
391.2115151 5.169095937
401.1958651 1.06796633
407.2064298 2.201524731
409.2220798 5.103373695
413.1958651 1.393962588
415.2115151 8.402848068
417.1907797 0.7011295157
419.2064298 1.179214245
421.2220798 1.478965724
431.2064298 1.31176855
433.2220798 18.57226976
447.2013444 0.675649245
449.2169944 0.8238188824
451.2326445 6.90243894
457.2220798 3.852392909
461.2169944 0.8669238659
463.2326445 1.716582499
465.2482946 1.803030282
475.2326445 5.226297002
477.2119091 0.5363156481
493.2432092 1.81496087

Name: +ve in-silico MS/MS by CFM-ID for ZVEDVHOOEIONKV-RLTIHOTASA-N
ID: ZVEDVHOOEIONKV-RLTIHOTASA-N
Comment: Energy2
Num peaks: 31
43.01784114 1.319962739
57.06987671 3.39912526
85.02840582 1.429622798
113.0597059 0.8621876998
237.1121354 1.180715413
239.1277855 1.51390301
287.1277855 0.9950653388
347.1853004 1.145875709
357.1332648 0.9279164372
361.2009504 2.005376642
371.1853004 3.14795245
373.2009504 3.134611574
379.2115151 2.481363011
389.1958651 2.832551659
391.2115151 8.7558483
399.180215 0.9931803455
401.1958651 2.473587465
403.2115151 1.05941817
405.1907797 1.030069637
407.2064298 3.759239075
413.1958651 3.556344072
415.2115151 2.70753417
417.1907797 1.187512047
419.2064298 0.9606254431
421.2220798 0.9629427202
433.2220798 4.395464961
447.2013444 1.04917824
449.2169944 1.600476087
457.2220798 2.378039595
475.2326445 1.040038599
477.2119091 1.024116606

Name: +ve in-silico MS/MS by CFM-ID for ZNULCYPUJDYLKV-NAPOXXRWSA-N
ID: ZNULCYPUJDYLKV-NAPOXXRWSA-N
Comment: Energy0
Num peaks: 28
69.06987671 0.933240366
85.02840582 0.7265463305
95.04914126 1.750826035
97.06479133 2.739949964
99.08044139 2.581354038
249.1121354 1.112885191
251.1277855 1.797858328
319.0812292 2.420082168
321.0968793 1.097535907
397.1281794 2.348532822
399.1438295 2.743897789
401.1594796 0.8143529227
413.1230941 2.419314263
415.1387441 8.027609107
417.1543942 9.24253786
419.1700442 4.077646198
421.1856943 0.6825916364
445.1493088 2.150334429
447.1649589 1.24351634
457.1856943 0.6596081541
459.1649589 0.8096851993
459.2013444 1.146446043
471.2013444 0.6808582971
479.2064298 1.51435752
485.1806089 1.402628513
487.196259 1.10829687
497.2169944 10.38616621
515.2275591 13.60094462

Name: +ve in-silico MS/MS by CFM-ID for ZNULCYPUJDYLKV-NAPOXXRWSA-N
ID: ZNULCYPUJDYLKV-NAPOXXRWSA-N
Comment: Energy1
Num peaks: 31
41.03857658 1.031860609
53.03857658 1.635284982
55.05422664 3.161636473
69.06987671 2.486733102
95.04914126 1.45771455
97.06479133 3.965180042
99.08044139 1.246321272
101.0960915 1.170662721
163.0389705 4.371616283
165.0546206 2.449763538
181.0495352 1.240720064
231.1015708 1.642254675
237.148521 1.277081819
239.164171 1.043843418
257.1747357 1.067031571
349.0917939 1.443215647
413.1230941 1.726730584
415.1387441 1.330354486
417.1543942 1.305050343
427.1387441 1.358086303
429.1543942 2.399580909
443.1336587 1.640065432
445.1493088 4.095052276
447.1649589 2.266348409
449.1806089 1.321470248
457.1493088 1.197974378
459.1649589 1.212588784
473.1806089 1.120247877
487.2326445 1.233176299
497.2169944 6.349760261
515.2275591 2.452188053

Name: +ve in-silico MS/MS by CFM-ID for ZNULCYPUJDYLKV-NAPOXXRWSA-N
ID: ZNULCYPUJDYLKV-NAPOXXRWSA-N
Comment: Energy2
Num peaks: 31
39.02292652 1.526433199
41.03857658 1.720184818
51.02292652 1.460328937
53.03857658 1.948111209
55.01784114 1.151324855
55.05422664 1.441721786
57.0334912 1.051828324
63.02292652 1.345012945
67.05422664 2.154021351
69.06987671 1.601173771
85.02840582 1.418167123
135.0440559 1.24302024
147.0440559 3.666540538
163.0389705 1.475255388
165.0546206 1.501572029
167.0338851 0.9120569428
181.0495352 1.776720809
319.0812292 4.726500199
321.0968793 2.582673971
349.0917939 3.842989898
359.1125294 1.011515363
361.1281794 0.9224490204
389.1230941 1.266268343
399.1438295 1.734965711
429.1543942 0.9695363887
441.1907797 1.065104016
443.1336587 1.049912413
445.1493088 1.210676757
471.1649589 0.8944190199
473.1806089 1.085891276
497.2169944 2.743038063

Name: +ve in-silico MS/MS by CFM-ID for HITVPQQHAXTJAC-NCDBJZBRSA-N
ID: HITVPQQHAXTJAC-NCDBJZBRSA-N
Comment: Energy0
Num peaks: 11
389.1958651 1.949238218
391.2115151 3.068505634
407.2064298 1.809419854
413.1958651 2.071959041
415.2115151 7.279282345
431.2064298 1.852740571
433.2220798 18.96923459
451.2326445 13.21805996
457.2220798 4.158335228
475.2326445 15.91691791
493.2432092 10.48969015

Name: +ve in-silico MS/MS by CFM-ID for HITVPQQHAXTJAC-NCDBJZBRSA-N
ID: HITVPQQHAXTJAC-NCDBJZBRSA-N
Comment: Energy1
Num peaks: 31
43.01784114 0.9830639613
61.02840582 0.6126862558
131.0491413 0.6641087188
191.0702706 0.5783504919
257.1383502 0.6199075438
299.164171 0.6406755576
317.1747357 0.5835627775
371.1853004 1.065819149
373.2009504 1.121559659
389.1958651 1.394582567
391.2115151 4.976561997
401.1958651 0.9282541404
405.2271652 0.5983206361
407.2064298 2.426592113
409.2220798 5.186900172
413.1958651 1.427011428
415.2115151 8.172627463
419.2064298 0.9085175
421.2220798 1.11741309
423.2377299 1.297460774
431.2064298 1.282827177
433.2220798 18.99315066
443.2064298 0.7222529636
449.2169944 0.7462069478
451.2326445 7.000818722
457.2220798 3.875250995
461.2169944 0.9063098277
463.2326445 2.019788713
465.2482946 1.776202996
475.2326445 5.272663661
493.2432092 1.82143753

Name: +ve in-silico MS/MS by CFM-ID for HITVPQQHAXTJAC-NCDBJZBRSA-N
ID: HITVPQQHAXTJAC-NCDBJZBRSA-N
Comment: Energy2
Num peaks: 31
255.1015708 1.23609591
255.1227001 1.292847338
257.1172208 1.140867853
273.1121354 1.5397165
275.1277855 1.479710205
299.164171 0.9324646734
317.1747357 0.8599723913
319.1903858 1.020090294
331.1903858 1.929780512
361.2009504 2.660554062
371.1853004 3.021261777
373.2009504 2.466289335
379.2115151 2.513955779
387.180215 0.9903117984
389.1958651 3.394083253
391.2115151 6.646649798
401.1958651 2.779822042
403.2115151 1.101935669
405.1907797 1.073471417
407.2064298 3.270264865
413.1958651 2.699877403
415.2115151 1.913648761
417.1907797 1.426629312
419.2064298 1.395586473
423.2377299 0.9068041431
433.2220798 4.042043549
447.2013444 0.8842440464
449.2169944 1.393886462
457.2220798 1.72209413
463.2326445 1.027357347
477.2119091 0.9714865862

Name: +ve in-silico MS/MS by CFM-ID for QPZJPRFBKONNBN-ROXXLOQASA-N
ID: QPZJPRFBKONNBN-ROXXLOQASA-N
Comment: Energy0
Num peaks: 22
43.01784114 1.278239294
321.1696503 0.9714026462
337.1645649 0.8333798264
347.1853004 0.839059401
371.1853004 1.065932207
373.2009504 1.772047243
381.1907797 0.7524346719
389.1958651 2.093560047
391.1751296 0.9598512058
391.2115151 3.268742836
393.1907797 1.461389701
405.1907797 0.9253568499
407.2064298 3.679667041
409.1856943 0.7340836471
411.2013444 0.8515792219
415.2115151 1.379675494
431.2064298 3.26975206
433.2220798 17.7111387
451.2326445 15.81273295
475.2326445 3.38057335
477.2119091 2.456863562
493.2432092 15.14595615

Name: +ve in-silico MS/MS by CFM-ID for QPZJPRFBKONNBN-ROXXLOQASA-N
ID: QPZJPRFBKONNBN-ROXXLOQASA-N
Comment: Energy1
Num peaks: 31
43.01784114 0.8222805175
55.01784114 0.9104759815
111.0440559 0.84135022
337.2009504 1.082819557
347.1489149 1.15555409
347.1853004 9.340152065
349.1645649 1.787924505
351.180215 1.310399604
363.180215 3.64211231
367.2115151 1.483372006
369.1907797 1.039973196
371.1853004 1.405896048
373.2009504 1.827691796
379.1751296 1.003648321
389.1594796 1.059273742
389.1958651 1.353994213
391.1751296 1.743141066
391.2115151 4.74137663
393.1907797 1.473645051
405.1907797 2.767041596
407.2064298 3.893951144
409.1856943 1.099604086
409.2220798 2.693760567
415.2115151 2.096992135
417.1907797 0.8576365348
433.2220798 8.716930449
451.2326445 3.801422834
465.2482946 0.879825501
475.2326445 2.895998829
477.2119091 2.341920652
493.2432092 1.098601003

Name: +ve in-silico MS/MS by CFM-ID for QPZJPRFBKONNBN-ROXXLOQASA-N
ID: QPZJPRFBKONNBN-ROXXLOQASA-N
Comment: Energy2
Num peaks: 31
39.02292652 1.647470695
43.01784114 1.981815008
53.03857658 1.587296611
73.02840582 1.027134478
81.06987671 2.222327072
83.01275576 1.56093555
83.08552677 2.444574134
85.02840582 1.044783025
87.04405588 1.173518076
331.1540003 2.783654898
333.1696503 2.658277781
335.1853004 6.970692457
337.1645649 1.12265352
337.2009504 2.11648185
347.1853004 1.254728273
349.1645649 1.382468382
351.180215 1.835787365
353.1594796 1.2966653
353.1958651 5.630930664
373.2009504 1.20134498
375.180215 1.181265055
379.1751296 1.184539161
379.2115151 1.470924478
389.1958651 1.8192893
391.2115151 3.435620415
403.1751296 1.035800068
405.1907797 1.49712552
407.2064298 2.988552928
435.2013444 1.042258298
449.2169944 1.152663465
475.2326445 1.037838707

Name: +ve in-silico MS/MS by CFM-ID for MZPMDBUZYDUIEJ-FGIJUYGLSA-N
ID: MZPMDBUZYDUIEJ-FGIJUYGLSA-N
Comment: Energy0
Num peaks: 23
43.01784114 1.664935273
95.01275576 0.6908547742
97.02840582 0.6946508922
183.1015708 0.7780547614
261.1121354 0.8735966579
331.1176147 0.9502910694
333.1332648 1.413686192
403.1751296 0.6570202228
405.1907797 0.6458852933
429.1907797 0.7421046795
437.1958651 1.351471689
443.1700442 1.228410784
447.2013444 2.882823776
453.1907797 1.930495881
455.2064298 11.6505694
467.2064298 1.155065744
469.2220798 2.251822453
471.2377299 2.226474379
473.2169944 10.41124892
485.2169944 0.671305378
497.2169944 10.63861047
499.196259 0.9036668136
515.2275591 24.18056206

Name: +ve in-silico MS/MS by CFM-ID for MZPMDBUZYDUIEJ-FGIJUYGLSA-N
ID: MZPMDBUZYDUIEJ-FGIJUYGLSA-N
Comment: Energy1
Num peaks: 31
43.01784114 1.27336335
81.0334912 1.273052596
97.02840582 0.8527967668
273.1121354 2.659653843
275.1277855 0.968777555
291.1227001 0.8754689902
293.1383502 1.02871719
307.1540003 0.8277927432
331.1176147 5.321702343
333.1332648 1.611624704
367.1176147 1.288845606
395.1489149 1.334724078
415.1751296 1.979823974
419.2064298 1.15799922
429.1907797 0.9767412673
431.1700442 1.125949687
447.2013444 1.062847348
453.1907797 1.490760345
455.1700442 1.506333326
455.2064298 4.797838381
457.1856943 1.66856847
467.2064298 1.188582662
469.2220798 0.8220003367
471.2377299 0.8930451586
473.1806089 0.9006183398
473.2169944 3.359500752
483.2013444 0.9719654305
487.2326445 2.479974995
497.2169944 4.309482397
499.196259 1.106628705
515.2275591 2.234687349

Name: +ve in-silico MS/MS by CFM-ID for MZPMDBUZYDUIEJ-FGIJUYGLSA-N
ID: MZPMDBUZYDUIEJ-FGIJUYGLSA-N
Comment: Energy2
Num peaks: 31
43.01784114 1.247319655
51.02292652 1.027210616
65.03857658 2.018777939
69.0334912 1.205758338
73.02840582 0.9786465496
81.0334912 7.049422262
83.04914126 1.964903866
85.06479133 1.635948153
87.08044139 1.096604695
95.01275576 7.747689139
97.02840582 3.383984112
99.04405588 0.8740509503
101.0597059 1.047006486
103.075356 0.8803388873
113.0597059 1.605898387
125.0233204 1.081744034
265.1070501 4.068490273
267.1227001 1.201973808
267.1590856 1.237662898
273.1121354 1.847384718
275.1277855 1.623672538
307.1540003 1.130188046
385.1645649 1.588702223
387.180215 1.068840627
403.1751296 0.8632444163
405.1907797 2.460772184
427.1751296 0.9707674649
429.1907797 1.471492203
443.2064298 1.020755751
497.2169944 1.981415453
499.196259 0.9878667651

Name: +ve in-silico MS/MS by CFM-ID for ZMDJQZBKCANBDV-ZWSLWUGUSA-N
ID: ZMDJQZBKCANBDV-ZWSLWUGUSA-N
Comment: Energy0
Num peaks: 10
391.2115151 3.182490636
407.2064298 2.095306189
413.1958651 2.263681467
415.2115151 7.546985516
431.2064298 2.102528642
433.2220798 20.09255955
451.2326445 14.66973291
457.2220798 2.941429805
475.2326445 15.09158415
493.2432092 11.73469394

Name: +ve in-silico MS/MS by CFM-ID for ZMDJQZBKCANBDV-ZWSLWUGUSA-N
ID: ZMDJQZBKCANBDV-ZWSLWUGUSA-N
Comment: Energy1
Num peaks: 31
43.01784114 1.115094687
55.05422664 0.9132468845
57.06987671 1.810918618
81.0334912 1.988178807
307.1540003 0.7249692074
323.1489149 0.6922000184
331.1176147 0.9352762272
349.1281794 0.5975404164
351.1438295 0.6044623886
365.1594796 0.6024923344
367.1751296 0.6924232782
369.1907797 0.8863628839
371.1853004 0.8466420737
373.2009504 1.147771319
389.1958651 1.15883283
391.2115151 5.229301686
405.1907797 0.6734339435
407.2064298 3.035565196
409.2220798 5.597311854
413.1958651 1.437154182
415.2115151 7.350917595
421.2220798 0.6784500315
431.2064298 1.501170109
433.2220798 19.63271599
447.2377299 1.035709839
451.2326445 7.368241581
457.2220798 2.291524925
465.2482946 0.6621057179
475.2326445 4.49442144
477.2119091 0.945379232
493.2432092 1.912624361

Name: +ve in-silico MS/MS by CFM-ID for ZMDJQZBKCANBDV-ZWSLWUGUSA-N
ID: ZMDJQZBKCANBDV-ZWSLWUGUSA-N
Comment: Energy2
Num peaks: 31
43.01784114 1.887146071
53.03857658 0.8145541249
55.05422664 3.171587992
57.06987671 0.836530115
67.05422664 1.055009212
69.06987671 2.090419577
71.08552677 3.230312066
83.01275576 1.04603994
221.1172208 1.822341543
269.1383502 0.7414821979
341.1958651 0.9506581406
361.2009504 1.299497268
371.1853004 2.136041016
373.2009504 2.588675095
379.2115151 0.7339842883
389.1958651 3.946358397
391.2115151 8.539144824
403.2115151 1.482396627
405.1907797 2.099308381
407.2064298 6.08556335
409.2220798 1.157451752
413.1958651 3.578530516
415.2115151 2.411307965
431.2064298 2.037410871
433.2220798 5.639318913
445.2220798 0.8287816966
447.2013444 0.8490313717
457.2220798 1.880909407
459.2013444 0.8045476773
475.2326445 0.7517619686
477.2119091 0.9859407974

Name: +ve in-silico MS/MS by CFM-ID for MHJDVIISCVSRNK-HMKBIXECSA-N
ID: MHJDVIISCVSRNK-HMKBIXECSA-N
Comment: Energy0
Num peaks: 31
15.02292652 0.6137830084
43.01784114 2.539713502
61.02840582 13.26887293
101.0597059 0.9050661721
113.0597059 0.9054470626
155.1066561 1.113158169
279.1227001 1.356901779
297.1332648 0.5659302729
329.1747357 0.6001165197
331.1903858 0.5848981146
365.1594796 0.5799649983
371.1853004 0.8075648301
373.2009504 1.525047145
379.1751296 0.5042531885
387.180215 0.8119211272
389.1958651 6.665509076
391.1751296 0.8895782102
391.2115151 3.381579761
393.1907797 0.8713281065
403.2115151 1.334298636
405.2271652 0.5463791418
407.2064298 1.55266572
415.2115151 0.9324284138
421.2220798 0.7327037904
431.2064298 1.983385085
433.2220798 10.67335774
447.2377299 0.8462109012
449.2533799 1.079943117
451.2326445 9.725152182
475.2326445 3.063975032
493.2432092 6.275227861

Name: +ve in-silico MS/MS by CFM-ID for MHJDVIISCVSRNK-HMKBIXECSA-N
ID: MHJDVIISCVSRNK-HMKBIXECSA-N
Comment: Energy1
Num peaks: 31
43.01784114 1.466243064
61.02840582 21.43499421
95.08552677 0.9484273293
113.0597059 2.027665202
115.075356 0.8242027266
137.0597059 0.8000243279
139.075356 1.677336444
155.1066561 1.423015737
237.1121354 0.705944568
329.1747357 1.278115353
331.1903858 1.313485335
343.1903858 0.6206468569
345.2060358 1.765735369
365.1594796 0.8908254773
371.1853004 0.9418521421
373.2009504 2.987708247
379.1751296 0.886578843
387.180215 1.246566001
389.1594796 0.6179430467
389.1958651 1.378461573
389.2322506 0.7185170875
391.1751296 0.8763675985
391.2115151 3.201743028
401.1958651 1.135779955
403.2115151 2.437218533
405.2271652 0.7260677222
431.2064298 1.010690979
433.2220798 6.091222281
449.2533799 1.13242517
451.2326445 1.846185335
475.2326445 1.671904966

Name: +ve in-silico MS/MS by CFM-ID for MHJDVIISCVSRNK-HMKBIXECSA-N
ID: MHJDVIISCVSRNK-HMKBIXECSA-N
Comment: Energy2
Num peaks: 31
39.02292652 0.9603261487
43.01784114 3.087525487
53.03857658 0.7623863568
55.05422664 1.09840134
61.02840582 10.69595587
65.03857658 1.376987568
67.05422664 1.341777209
79.05422664 1.56242838
81.06987671 2.364751667
109.1011768 1.304826357
113.0597059 1.105446118
127.1117415 2.42345445
137.0597059 1.112416709
165.0910061 3.177831612
167.1066561 1.182865807
169.1223062 1.786560572
177.0910061 1.346340917
323.1489149 0.916797176
331.1903858 1.132796011
361.2009504 1.195794162
373.2009504 0.8214193264
379.1751296 0.8121209942
389.1958651 0.8829903719
391.2115151 2.279893866
401.1958651 1.500339631
407.2064298 1.153256438
419.2064298 0.7728784715
431.2064298 0.8751593795
433.2220798 0.939503522
449.2533799 0.9445951672
475.2326445 1.639431636

Name: +ve in-silico MS/MS by CFM-ID for ROSSVNHEVRUXGM-UKRQMUJLSA-N
ID: ROSSVNHEVRUXGM-UKRQMUJLSA-N
Comment: Energy0
Num peaks: 31
81.0334912 2.040067993
95.04914126 0.659723034
103.0389705 0.5696349145
163.0600999 2.120052879
247.1328709 0.5423958246
249.148521 0.710040932
255.1743418 0.8386508781
271.1692564 0.5319611526
273.1849065 2.074036232
283.1692564 0.5530107134
287.164171 0.6144466759
287.2005565 0.7666452327
289.1798211 0.6252371319
299.164171 0.8584742799
301.1798211 1.224550211
313.1798211 11.35096279
315.1954711 0.9053771901
331.1903858 15.92649656
411.2013444 0.7372985287
431.2064298 1.007750128
433.2220798 1.953378486
435.2377299 3.14831581
447.2013444 0.5201616045
447.2377299 0.7731537441
449.2169944 1.27904202
449.2533799 0.8090221706
461.2169944 0.8275937723
463.2326445 1.007051448
475.2326445 8.711050461
477.2119091 0.4809440333
493.2432092 10.99227121

Name: +ve in-silico MS/MS by CFM-ID for ROSSVNHEVRUXGM-UKRQMUJLSA-N
ID: ROSSVNHEVRUXGM-UKRQMUJLSA-N
Comment: Energy1
Num peaks: 31
81.0334912 5.318426512
95.04914126 1.087884304
121.0647913 0.7791056552
123.0804414 0.8300800908
145.0495352 1.823530202
163.0600999 2.782332733
177.1273916 0.8601039002
209.1172208 1.10090021
235.1328709 1.265559947
245.1172208 1.982772058
247.1328709 1.68096055
249.148521 2.562052808
251.164171 0.9439800317
255.1743418 0.7975369057
261.148521 1.339675195
263.164171 2.030613311
269.1536063 0.9887387036
271.1692564 1.643847487
273.1849065 2.63467219
283.1692564 0.8222826429
285.148521 1.125868518
285.1849065 0.9332609806
287.2005565 2.883647614
289.1798211 0.753963613
301.1798211 2.027341028
303.1954711 2.018071313
313.1798211 7.477537784
331.1903858 11.64542638
465.2482946 0.8276424808
475.2326445 1.726829601
493.2432092 0.7587965913

Name: +ve in-silico MS/MS by CFM-ID for ROSSVNHEVRUXGM-UKRQMUJLSA-N
ID: ROSSVNHEVRUXGM-UKRQMUJLSA-N
Comment: Energy2
Num peaks: 31
43.01784114 1.145570675
49.00727645 0.7887986104
81.0334912 4.519308767
87.00767038 0.866013986
145.0495352 1.010904627
147.0651853 0.8812964596
163.0600999 2.029956659
177.1273916 1.064857491
181.0859207 1.281656642
209.1172208 1.254848176
213.1273916 0.9758725852
235.1328709 1.447334067
241.1586917 1.517612977
243.1743418 1.88802752
245.1172208 0.8389293599
247.1328709 1.24853414
249.148521 2.803656906
255.1743418 1.13825661
263.164171 1.585028181
267.1379563 1.188450211
269.1536063 0.9133921955
271.1692564 1.598801298
273.1849065 8.402943187
285.148521 1.058029115
287.164171 1.580597046
287.2005565 1.462827963
289.1798211 2.909918851
301.1798211 1.15702233
303.1954711 1.101740509
313.1798211 2.100430614
331.1903858 2.876525947

Name: +ve in-silico MS/MS by CFM-ID for RNDCBBAMBNUYHC-GHYOZYBZSA-N
ID: RNDCBBAMBNUYHC-GHYOZYBZSA-N
Comment: Energy0
Num peaks: 24
41.00219107 2.22654289
43.01784114 1.316680912
47.04914126 0.9187841999
353.1747357 0.6598662133
355.1903858 0.8207428219
371.1853004 0.840874279
373.2009504 0.93925544
397.2009504 1.105613716
411.180215 2.21939931
413.1958651 1.084863481
415.2115151 5.780407689
417.2271652 1.264815804
425.1958651 0.6560146237
437.1958651 1.884300343
453.1907797 8.644256565
455.2064298 7.276641293
467.2064298 2.180628636
469.2220798 2.712623877
471.2377299 1.958225266
473.2169944 6.896372538
479.2064298 0.8734303946
497.2169944 11.59275012
499.196259 0.7901113389
515.2275591 15.65246241

Name: +ve in-silico MS/MS by CFM-ID for RNDCBBAMBNUYHC-GHYOZYBZSA-N
ID: RNDCBBAMBNUYHC-GHYOZYBZSA-N
Comment: Energy1
Num peaks: 31
43.01784114 0.9192658061
45.0334912 1.941792353
55.01784114 1.002038922
111.0076704 2.57559514
135.0804414 0.8758927811
261.148521 1.062873462
275.164171 0.8481565965
371.2216859 1.277132815
387.2166005 1.540542368
409.2009504 0.911828456
415.2115151 1.768955609
425.1958651 1.03583563
427.2115151 1.141879754
429.2271652 1.071671783
435.180215 1.010070071
437.1958651 3.268335731
441.1543942 0.8872300932
443.2428153 0.8393638788
445.1856943 0.8076404362
453.1907797 4.189981794
455.2064298 6.913281733
461.2169944 0.9084793627
467.2064298 1.544895845
469.2220798 1.082599605
471.2377299 1.509851361
473.2169944 3.693350058
479.2064298 0.8945542229
485.2169944 0.9873287727
487.2326445 1.87558945
497.2169944 4.906197237
515.2275591 1.666020156

Name: +ve in-silico MS/MS by CFM-ID for RNDCBBAMBNUYHC-GHYOZYBZSA-N
ID: RNDCBBAMBNUYHC-GHYOZYBZSA-N
Comment: Energy2
Num peaks: 31
39.02292652 1.690504496
41.00219107 2.977677671
43.01784114 1.847820005
55.01784114 1.11028565
83.01275576 2.350340281
111.0076704 2.909637629
113.0233204 2.465021595
115.0389705 1.335221856
127.002585 1.419987732
135.0804414 1.301197217
149.0960915 1.020519628
151.1117415 1.796055419
219.1015708 1.014784638
259.1328709 1.939856476
261.148521 0.980887992
275.164171 0.9602233806
319.1540003 1.029076308
353.1747357 2.794593915
355.1903858 1.542140809
357.2060358 0.9939182259
369.1696503 0.9278124873
371.1853004 1.727883171
371.2216859 1.696362427
373.2009504 3.631433694
399.2166005 2.25701467
413.1958651 0.9873558674
437.1958651 1.204327499
461.2169944 0.8502276116
467.2064298 0.9083417568
497.2169944 1.209890519
499.196259 0.9066529442

Name: +ve in-silico MS/MS by CFM-ID for BXFJLMKIMHSLHM-HTGQSNEQSA-N
ID: BXFJLMKIMHSLHM-HTGQSNEQSA-N
Comment: Energy0
Num peaks: 14
105.0334912 9.907001282
351.180215 1.928476822
367.1751296 1.388235917
369.1907797 2.355047984
411.2013444 4.252912303
413.1958651 2.336810182
429.1907797 1.974880724
431.2064298 3.114961928
455.2064298 4.519950815
471.2013444 2.327167356
473.2169944 16.93101452
491.2275591 11.52445481
515.2275591 5.895541557
533.2381238 12.69760202

Name: +ve in-silico MS/MS by CFM-ID for BXFJLMKIMHSLHM-HTGQSNEQSA-N
ID: BXFJLMKIMHSLHM-HTGQSNEQSA-N
Comment: Energy1
Num peaks: 26
43.01784114 1.007934206
105.0334912 15.30580421
349.1645649 1.002744013
351.180215 1.362732976
369.1907797 2.483804953
393.1907797 1.068782924
411.180215 1.061054825
411.2013444 2.094537424
413.1594796 2.91482614
413.1958651 1.571553929
415.1751296 1.456373502
429.1907797 0.9549386539
431.1700442 0.8735099679
431.2064298 5.165453253
433.1856943 5.447721265
447.2013444 1.054627829
449.1806089 1.527635072
449.2169944 2.61521354
455.2064298 5.226036686
471.2013444 0.9279824033
473.1806089 1.247065327
473.2169944 12.94003602
475.196259 1.373664972
491.2275591 4.861364903
515.2275591 3.171259368
533.2381238 1.674341252

Name: +ve in-silico MS/MS by CFM-ID for BXFJLMKIMHSLHM-HTGQSNEQSA-N
ID: BXFJLMKIMHSLHM-HTGQSNEQSA-N
Comment: Energy2
Num peaks: 31
39.02292652 1.004332854
43.01784114 1.382329369
49.00727645 2.65471624
51.02292652 2.461671901
63.02292652 2.635159722
79.05422664 1.449209223
83.01275576 0.8115886061
105.0334912 20.43563849
107.0491413 0.9677814528
325.1645649 0.6484231939
349.1645649 3.53452051
351.180215 2.97161887
365.1594796 0.9233062105
367.1751296 2.344951632
369.1907797 6.095595266
385.1856943 1.931642989
391.1751296 0.7295410244
393.1907797 0.763194947
411.180215 3.368081615
413.1958651 3.435503139
427.196259 0.6879479287
429.1907797 2.375023148
431.2064298 5.788258386
447.2013444 1.521105585
453.1907797 0.9319097655
455.2064298 1.491521671
459.2013444 1.296367055
461.2169944 1.244658956
473.2169944 2.136487507
489.2119091 1.034698264
517.2068237 0.8134760443

Name: +ve in-silico MS/MS by CFM-ID for DPGQCKFUTIWGSN-PQUAZHNMSA-N
ID: DPGQCKFUTIWGSN-PQUAZHNMSA-N
Comment: Energy0
Num peaks: 9
391.2115151 2.630188246
413.1958651 3.047139319
415.2115151 9.923475344
431.2064298 1.658963351
433.2220798 18.39865424
451.2326445 10.5480675
457.2220798 9.401495946
475.2326445 17.26055713
493.2432092 8.648090182

Name: +ve in-silico MS/MS by CFM-ID for DPGQCKFUTIWGSN-PQUAZHNMSA-N
ID: DPGQCKFUTIWGSN-PQUAZHNMSA-N
Comment: Energy1
Num peaks: 30
43.01784114 0.8728213655
81.0334912 1.83862686
177.0910061 0.5435464605
343.1751296 0.5400119386
347.1489149 0.5350654833
349.1645649 0.9013359913
361.2009504 0.8062081533
367.1751296 0.6562043786
369.1907797 0.6153334479
371.1853004 0.5757879347
373.2009504 0.8358736799
389.1958651 0.6627222154
391.2115151 3.469536814
399.180215 0.5494196832
401.1958651 1.399425158
403.2115151 0.6336558686
407.2064298 2.279017391
409.2220798 4.31891401
413.1958651 1.691010158
415.2115151 8.738638471
419.2064298 1.296600621
421.2220798 1.423920586
431.2064298 0.8767790747
433.2220798 21.70000019
447.2377299 1.194453478
451.2326445 6.550050654
457.2220798 5.971175264
475.2326445 5.936760363
477.2119091 0.844835538
493.2432092 1.825823149

Name: +ve in-silico MS/MS by CFM-ID for DPGQCKFUTIWGSN-PQUAZHNMSA-N
ID: DPGQCKFUTIWGSN-PQUAZHNMSA-N
Comment: Energy2
Num peaks: 31
43.01784114 1.573023132
51.02292652 0.8158284622
55.05422664 0.8330819867
73.02840582 3.21419686
91.01784114 0.823759001
175.075356 0.9382588201
177.0910061 2.068376649
287.1277855 0.8532793345
289.1798211 1.173553229
321.1332648 0.7694660104
327.1590856 1.25879415
329.1747357 1.272050673
331.1903858 1.002265176
347.1489149 0.7311258414
371.1853004 2.909688181
373.2009504 3.495740565
389.1958651 3.258054604
391.2115151 9.357929031
405.1907797 1.874501327
407.2064298 4.835352455
409.2220798 0.8911910439
413.1958651 4.423259979
415.2115151 3.872702071
431.2064298 0.8268094661
433.2220798 6.3725453
445.2220798 0.8742402505
447.2013444 0.8119109391
449.2169944 1.485690189
457.2220798 1.535082305
459.2013444 0.8417004282
477.2119091 1.014774538

Name: +ve in-silico MS/MS by CFM-ID for WQDRZTIUAGZBQW-ZORUZYPSSA-N
ID: WQDRZTIUAGZBQW-ZORUZYPSSA-N
Comment: Energy0
Num peaks: 21
43.01784114 1.665272967
95.01275576 0.6973034882
97.02840582 0.7189059067
331.1176147 0.8883135722
387.180215 0.6875973522
403.1751296 0.6927357418
405.1907797 0.6683807191
429.1907797 0.7374222016
437.1958651 1.378717268
443.1700442 1.259663667
447.2013444 2.979754006
453.1907797 2.000736603
455.2064298 11.95834318
467.2064298 1.186776721
469.2220798 2.276006261
471.2377299 2.305073905
473.2169944 10.77937192
485.2169944 0.892123464
497.2169944 10.51814458
499.196259 0.9495685618
515.2275591 25.17883759

Name: +ve in-silico MS/MS by CFM-ID for WQDRZTIUAGZBQW-ZORUZYPSSA-N
ID: WQDRZTIUAGZBQW-ZORUZYPSSA-N
Comment: Energy1
Num peaks: 31
43.01784114 1.067501889
81.0334912 1.320081137
253.1070501 1.042034314
293.1383502 0.8900990668
381.1332648 1.096474838
383.1489149 2.73763865
387.180215 1.292994714
407.1700442 1.007114643
413.1594796 1.783075587
415.1751296 3.844386378
419.2064298 1.116335459
431.1700442 3.772623381
433.1856943 1.724824575
447.2013444 1.281054914
453.1543942 1.234562163
453.1907797 1.504376895
455.1700442 3.66969762
455.2064298 5.043579116
457.1856943 3.152966516
467.2064298 1.230562595
471.1649589 1.760515133
471.2377299 1.032532232
473.1806089 2.438832127
473.2169944 2.991986561
475.196259 0.861105256
483.2013444 1.350659429
485.2169944 0.9074208199
487.2326445 1.962615701
497.2169944 3.622978178
499.196259 1.178501906
515.2275591 2.373740031

Name: +ve in-silico MS/MS by CFM-ID for WQDRZTIUAGZBQW-ZORUZYPSSA-N
ID: WQDRZTIUAGZBQW-ZORUZYPSSA-N
Comment: Energy2
Num peaks: 31
43.01784114 1.690774283
51.02292652 1.249032521
65.03857658 1.617804347
69.0334912 1.286097861
81.0334912 7.854177202
83.04914126 2.129563624
85.06479133 1.850541898
87.04405588 0.9679863467
87.08044139 1.123035868
95.01275576 6.615628443
97.02840582 2.800053589
101.0597059 0.9556384265
103.075356 0.9933702299
125.0233204 0.8268481686
167.0702706 0.9673834062
267.1590856 0.8402614963
291.1227001 1.886943157
293.1383502 1.152160259
305.1383502 1.101661971
307.1540003 1.06226848
385.1645649 1.896462767
387.180215 1.466127515
403.1751296 1.590752554
405.1907797 2.985582218
427.1751296 1.18541048
429.1907797 1.256470167
429.2271652 0.8391350608
443.2064298 1.195730931
453.1907797 1.48158128
497.2169944 1.962466399
499.196259 1.163901911

Name: +ve in-silico MS/MS by CFM-ID for YBVQEMYZAAIYCJ-NXZFLPEMSA-N
ID: YBVQEMYZAAIYCJ-NXZFLPEMSA-N
Comment: Energy0
Num peaks: 31
97.02840582 1.09578868
99.04405588 0.88048201
101.0597059 0.6470795902
129.0910061 0.6683257914
177.0546206 0.7685150255
179.0702706 1.193816631
197.0808353 0.5895912842
415.1751296 0.6393809219
421.1645649 0.8492877044
423.180215 1.964906719
425.1958651 0.9338544137
429.1907797 0.9476727848
437.1958651 2.163674634
439.1751296 0.6706127782
439.2115151 1.053517222
441.1907797 2.088598324
443.2064298 0.7483719979
447.2013444 1.151415169
451.2115151 0.8877480873
453.1907797 1.092999399
455.2064298 4.762624719
465.1907797 7.086501999
467.2064298 3.232532352
469.2220798 3.343582732
471.2377299 1.238054552
479.2064298 2.650137828
483.2013444 9.743642442
485.2169944 2.132157059
487.2326445 1.529320644
497.2169944 8.855146639
515.2275591 8.962294174

Name: +ve in-silico MS/MS by CFM-ID for YBVQEMYZAAIYCJ-NXZFLPEMSA-N
ID: YBVQEMYZAAIYCJ-NXZFLPEMSA-N
Comment: Energy1
Num peaks: 31
55.01784114 1.039721969
81.0334912 1.163073167
83.04914126 1.378730614
97.02840582 1.133694649
99.04405588 0.962448316
113.0597059 1.228362811
115.075356 1.639478952
381.1696503 1.521478393
387.180215 1.303215439
395.1853004 2.482698174
409.2009504 1.161790158
419.2064298 1.202655252
423.180215 1.706923632
425.1958651 1.089026267
429.1907797 1.042556567
437.1958651 2.382986282
439.2115151 1.779090338
441.1907797 1.808108677
443.2064298 1.0430967
451.2115151 1.025567923
453.1907797 1.376336023
455.2064298 4.528621782
465.1907797 1.824948679
467.2064298 1.677194519
469.2220798 3.861225987
471.2377299 1.355750542
479.2064298 1.386315508
483.2013444 3.101523689
487.2326445 2.1060364
497.2169944 3.262616182
515.2275591 1.208537041

Name: +ve in-silico MS/MS by CFM-ID for YBVQEMYZAAIYCJ-NXZFLPEMSA-N
ID: YBVQEMYZAAIYCJ-NXZFLPEMSA-N
Comment: Energy2
Num peaks: 31
39.02292652 2.722773117
41.03857658 1.299614735
43.05422664 0.7195822141
51.02292652 1.435909331
53.03857658 2.675178275
55.01784114 0.7823339745
55.05422664 4.105640208
59.01275576 0.9912155842
68.99710569 1.272644467
79.01784114 2.326001361
81.0334912 3.038880067
83.04914126 1.908412816
95.01275576 1.300854658
97.02840582 6.272156104
97.06479133 1.082074712
99.04405588 3.52245984
101.0597059 1.886861177
109.0284058 0.881932067
111.0440559 1.536927593
113.0597059 0.9421798591
169.1223062 0.8646353486
259.1328709 1.295765922
359.1853004 0.7755160966
381.1696503 0.8741395561
387.180215 2.356614889
395.1853004 2.784785353
409.2009504 0.7512857137
419.2064298 0.7915928767
425.1958651 0.9427910023
439.2115151 1.15286636
467.2064298 0.8811630497

Name: +ve in-silico MS/MS by CFM-ID for KFMLUMNMAGWYIP-HOURTPDESA-N
ID: KFMLUMNMAGWYIP-HOURTPDESA-N
Comment: Energy0
Num peaks: 9
391.2115151 2.312383585
407.2064298 2.190925719
415.2115151 6.824966327
431.2064298 2.18014263
433.2220798 20.36010901
451.2326445 14.56038867
457.2220798 3.814226632
475.2326445 16.54834739
493.2432092 11.50307004

Name: +ve in-silico MS/MS by CFM-ID for KFMLUMNMAGWYIP-HOURTPDESA-N
ID: KFMLUMNMAGWYIP-HOURTPDESA-N
Comment: Energy1
Num peaks: 10
371.1853004 2.838784317
373.2009504 2.899808454
391.2115151 8.404850918
407.2064298 2.489034646
409.2220798 5.378615785
415.2115151 15.15065643
433.2220798 26.22902429
451.2326445 7.487814803
457.2220798 3.709332297
475.2326445 5.638064398

Name: +ve in-silico MS/MS by CFM-ID for KFMLUMNMAGWYIP-HOURTPDESA-N
ID: KFMLUMNMAGWYIP-HOURTPDESA-N
Comment: Energy2
Num peaks: 27
43.01784114 2.806278626
83.01275576 3.492423757
91.07535601 1.067983101
359.1853004 1.119678525
361.2009504 1.492959034
371.1853004 4.631306618
373.1645649 1.121286302
373.2009504 2.485484305
377.1958651 1.138951135
379.2115151 2.856032336
387.180215 0.9301414477
389.1958651 4.529063917
391.2115151 9.161764358
401.1958651 1.408775106
405.1907797 2.639190676
407.2064298 8.636278179
409.2220798 1.705260714
413.1958651 2.870184021
415.2115151 3.154251146
423.2013444 3.171872055
429.1907797 0.9648691949
431.2064298 2.530828253
433.2220798 10.32354534
449.2169944 1.222221622
457.2220798 2.63302773
475.2326445 1.147291947
477.2119091 1.252656856

Name: +ve in-silico MS/MS by CFM-ID for LQJDEKSQQRKNEE-SFVCMNKQSA-N
ID: LQJDEKSQQRKNEE-SFVCMNKQSA-N
Comment: Energy0
Num peaks: 16
43.01784114 1.335068925
427.1751296 0.9190433407
429.1907797 2.283791147
437.1958651 4.928613398
447.2013444 1.715095331
451.2115151 1.855116564
453.1907797 1.977501295
453.2271652 1.539584509
455.2064298 11.25032029
467.2064298 1.203774949
469.2220798 2.876305879
471.2377299 2.422504557
473.2169944 6.441487751
479.2064298 4.547923933
497.2169944 20.60327788
515.2275591 15.00416205

Name: +ve in-silico MS/MS by CFM-ID for LQJDEKSQQRKNEE-SFVCMNKQSA-N
ID: LQJDEKSQQRKNEE-SFVCMNKQSA-N
Comment: Energy1
Num peaks: 31
43.01784114 1.130088185
81.0334912 1.381699755
97.02840582 0.817045611
257.0808353 0.9021560508
387.180215 0.8696405071
409.1645649 0.843151746
411.2166005 1.017891434
419.2064298 0.8568342926
427.1751296 1.109328022
427.2115151 0.9131312849
429.1907797 1.935366347
435.180215 0.8181621237
437.1958651 4.891380189
443.2064298 0.7790199266
447.2013444 1.189076914
451.2115151 1.113705024
453.1907797 1.506411984
453.2271652 0.8349970428
455.2064298 11.28093267
467.2064298 0.969629231
469.2220798 2.093108203
471.2013444 1.098614567
471.2377299 1.186878216
473.2169944 3.695377911
479.2064298 2.984250522
483.2013444 1.481181708
485.2169944 1.306991335
487.2326445 2.291813181
497.2169944 5.612502043
499.196259 1.031018536
515.2275591 2.337003912

Name: +ve in-silico MS/MS by CFM-ID for LQJDEKSQQRKNEE-SFVCMNKQSA-N
ID: LQJDEKSQQRKNEE-SFVCMNKQSA-N
Comment: Energy2
Num peaks: 31
43.01784114 1.172133529
67.01784114 1.387492732
69.0334912 1.189999876
81.0334912 8.247863972
83.04914126 1.388253292
85.06479133 1.554896973
95.01275576 7.909128343
97.02840582 2.972401158
101.0597059 0.9574669519
103.075356 0.8799512736
193.1223062 0.8691078393
275.1277855 2.382555768
277.1434356 0.8734753224
385.1645649 2.466362334
387.180215 1.995041125
401.1594796 0.8473636444
403.1751296 0.9738530979
403.2115151 1.374263399
405.1907797 2.630701003
409.1645649 1.492055677
411.180215 0.9335669543
411.2166005 0.8850495107
425.1958651 1.55058724
427.1751296 1.932538776
429.1907797 1.606665657
453.2271652 0.8436224986
455.2064298 1.702358023
469.1856943 0.9000291351
479.2064298 1.548133867
497.2169944 1.300238198
499.196259 0.8911592234

Name: +ve in-silico MS/MS by CFM-ID for KKZYXFGLKVVZAP-IUAOKVTQSA-N
ID: KKZYXFGLKVVZAP-IUAOKVTQSA-N
Comment: Energy0
Num peaks: 9
389.1958651 2.907438378
391.2115151 3.950442138
407.2064298 2.231351181
415.2115151 7.074890635
431.2064298 2.027160163
433.2220798 19.63782423
451.2326445 16.68052542
475.2326445 11.96300271
493.2432092 13.62174221

Name: +ve in-silico MS/MS by CFM-ID for KKZYXFGLKVVZAP-IUAOKVTQSA-N
ID: KKZYXFGLKVVZAP-IUAOKVTQSA-N
Comment: Energy1
Num peaks: 31
43.01784114 0.8810366212
61.02840582 0.5130942919
191.0702706 0.8260243886
195.1015708 0.6582507641
197.1172208 0.7556711195
261.0757499 0.6185797575
335.1489149 0.6528258402
371.1853004 1.319555155
373.2009504 1.394352035
375.180215 0.9371528276
377.1958651 0.6139189463
379.2115151 0.7591713688
387.180215 0.5860772806
389.1958651 1.686019912
391.2115151 6.025416686
401.1958651 0.7359015504
407.2064298 2.43507679
409.2220798 5.363144411
413.1958651 1.264759507
415.2115151 9.530025708
421.2220798 1.034660475
431.2064298 1.429395499
433.2220798 18.67412403
451.2326445 7.052555568
457.2220798 2.67988342
461.2169944 0.5332565334
463.2326445 0.6955982591
465.2482946 1.380634345
475.2326445 5.438201907
477.2119091 0.5396487097
493.2432092 1.83516986

Name: +ve in-silico MS/MS by CFM-ID for KKZYXFGLKVVZAP-IUAOKVTQSA-N
ID: KKZYXFGLKVVZAP-IUAOKVTQSA-N
Comment: Energy2
Num peaks: 31
81.06987671 1.241401559
125.0960915 0.7134352929
197.1172208 0.9070230916
335.1853004 0.9025005655
349.2009504 0.8830272668
357.1696503 1.550582677
361.2009504 2.354853906
365.1958651 1.363923798
371.1853004 4.325440683
373.2009504 3.396646276
375.180215 1.602747399
379.2115151 3.807717651
387.180215 1.689680192
389.1958651 4.120048592
391.2115151 9.556168639
399.180215 1.329310548
401.1958651 3.348815439
403.2115151 2.128631217
405.1907797 1.194874257
407.2064298 4.201827492
409.2220798 1.049406435
413.1958651 3.675590789
415.2115151 2.776577915
417.1907797 1.132544119
419.2064298 1.059820494
421.2220798 0.7996053161
433.2220798 5.842274456
447.2013444 0.7175435305
449.2169944 1.567775275
475.2326445 1.409956403
477.2119091 1.124628947

Name: +ve in-silico MS/MS by CFM-ID for WHFIOFZWSVQFDC-YNVYWWKCSA-N
ID: WHFIOFZWSVQFDC-YNVYWWKCSA-N
Comment: Energy0
Num peaks: 17
43.01784114 1.671628333
395.1853004 1.511454362
411.180215 1.907381215
437.1958651 1.233822767
453.1907797 1.530961047
455.2064298 10.2375728
465.1907797 1.318298005
467.2064298 1.349122978
469.2220798 1.742167611
471.2377299 1.410826329
473.2169944 10.29918346
483.2013444 7.81246195
485.2169944 1.297357557
487.2326445 1.233307922
497.2169944 10.41409073
499.196259 1.31204279
515.2275591 24.06266632

Name: +ve in-silico MS/MS by CFM-ID for WHFIOFZWSVQFDC-YNVYWWKCSA-N
ID: WHFIOFZWSVQFDC-YNVYWWKCSA-N
Comment: Energy1
Num peaks: 31
43.01784114 1.459223775
275.0914 1.152883825
275.1277855 1.593249523
277.1434356 0.9280916927
287.1277855 1.023780563
289.1434356 1.213510685
395.1853004 2.554755373
411.180215 1.947272259
411.2166005 1.271875661
423.180215 1.205279714
425.1958651 1.496159276
427.1751296 0.9154556655
427.2115151 1.234524812
429.2271652 1.079572151
437.1958651 2.922654844
439.2115151 1.299947573
441.1907797 1.734655666
443.2064298 1.926481136
445.2220798 0.9572690715
453.1907797 1.492586078
455.2064298 9.980501222
465.1907797 1.309527935
467.2064298 2.324105681
469.2220798 1.384105012
471.2377299 1.037414781
473.2169944 5.340154188
483.2013444 3.009582411
487.2326445 1.507563143
497.2169944 6.873293046
499.196259 0.8925910657
515.2275591 3.836551614

Name: +ve in-silico MS/MS by CFM-ID for WHFIOFZWSVQFDC-YNVYWWKCSA-N
ID: WHFIOFZWSVQFDC-YNVYWWKCSA-N
Comment: Energy2
Num peaks: 31
43.01784114 1.661764523
55.05422664 1.251344871
113.0597059 1.025019676
173.0597059 1.635680178
215.1066561 1.068188197
217.1223062 0.995875077
341.1019647 1.583054443
341.1383502 1.006601608
355.1540003 0.8457937303
369.1332648 3.314519378
369.1696503 1.241279807
371.1853004 1.11075231
381.1332648 1.086010187
383.1489149 1.553732061
383.1853004 1.277752298
385.2009504 0.8788060639
395.1853004 4.680456109
397.1645649 2.81911784
411.180215 7.309282087
413.1958651 2.65387352
423.180215 1.151056444
425.1958651 1.312646365
427.1751296 1.158554254
439.1751296 1.281622794
439.2115151 1.226957016
441.1907797 2.312444097
453.1907797 0.9451137198
455.2064298 1.477852048
467.2064298 0.9991440029
497.2169944 2.01970451
499.196259 1.773964272

Name: +ve in-silico MS/MS by CFM-ID for OFABTNFZWMLARJ-FDRWJUCOSA-N
ID: OFABTNFZWMLARJ-FDRWJUCOSA-N
Comment: Energy0
Num peaks: 11
389.1958651 2.196846321
391.2115151 3.483227926
407.2064298 1.803896787
413.1958651 2.624282782
415.2115151 7.858557565
431.2064298 2.212594726
433.2220798 18.91452926
451.2326445 13.98148791
457.2220798 2.745424604
475.2326445 13.49965356
493.2432092 10.98297739

Name: +ve in-silico MS/MS by CFM-ID for OFABTNFZWMLARJ-FDRWJUCOSA-N
ID: OFABTNFZWMLARJ-FDRWJUCOSA-N
Comment: Energy1
Num peaks: 31
43.01784114 0.8713638367
123.0804414 1.014072262
133.0647913 0.8379670991
137.0960915 1.765656165
175.075356 2.042579341
177.0910061 1.417305318
193.0859207 1.592716004
195.1015708 2.909168568
197.1172208 0.9677667048
201.148521 1.040076043
205.0859207 1.323676813
223.0964854 3.214328342
293.1019647 1.183399802
295.1176147 1.154830054
361.2009504 0.9280859602
371.1853004 0.8795203894
373.2009504 1.140337783
389.1958651 0.8809246249
391.2115151 4.316036478
401.1958651 0.8366993592
407.2064298 1.715250949
409.2220798 4.083690834
413.1958651 1.298312413
415.2115151 5.432911741
421.2220798 0.8270840164
431.2064298 1.187865971
433.2220798 14.44912408
451.2326445 5.079525452
457.2220798 2.158286013
475.2326445 3.534059498
493.2432092 1.223638988

Name: +ve in-silico MS/MS by CFM-ID for OFABTNFZWMLARJ-FDRWJUCOSA-N
ID: OFABTNFZWMLARJ-FDRWJUCOSA-N
Comment: Energy2
Num peaks: 31
107.0855268 1.334174925
121.0647913 1.921633422
123.0804414 3.606759568
125.0960915 1.745784082
135.0804414 0.9216774178
137.0960915 0.9206527972
151.075356 2.72916849
153.0910061 1.721988944
165.0910061 1.229199427
193.0859207 1.715937175
195.1015708 3.555411932
197.1172208 1.031314842
221.0808353 1.840704227
223.0964854 3.807131055
225.1121354 1.10905107
335.1489149 1.036051425
361.2009504 4.098106135
371.1853004 1.472037608
373.2009504 1.74736551
379.2115151 4.467343881
389.1958651 2.035999227
391.2115151 7.013984068
401.1958651 1.593259573
403.2115151 1.295946829
407.2064298 2.977041413
413.1958651 3.032032032
415.2115151 1.540521794
433.2220798 3.281587064
449.2169944 1.439602186
457.2220798 1.22196269
477.2119091 0.9434811191

Name: +ve in-silico MS/MS by CFM-ID for ZVEDVHOOEIONKV-IUAOKVTQSA-N
ID: ZVEDVHOOEIONKV-IUAOKVTQSA-N
Comment: Energy0
Num peaks: 10
389.1958651 2.328898765
391.2115151 3.712374182
413.1958651 2.727126001
415.2115151 8.712527236
431.2064298 2.198914243
433.2220798 19.08541712
451.2326445 12.87075614
457.2220798 4.004685632
475.2326445 15.49100394
493.2432092 10.47696158

Name: +ve in-silico MS/MS by CFM-ID for ZVEDVHOOEIONKV-IUAOKVTQSA-N
ID: ZVEDVHOOEIONKV-IUAOKVTQSA-N
Comment: Energy1
Num peaks: 31
43.01784114 0.9680428006
237.1121354 0.6998667003
239.1277855 1.468288207
315.1590856 0.6917249593
333.1696503 0.5520450879
335.1853004 0.6649610968
361.2009504 0.7048079649
371.1853004 1.073697879
373.2009504 1.282160732
389.1958651 1.050096662
391.2115151 5.169095937
401.1958651 1.06796633
407.2064298 2.201524731
409.2220798 5.103373695
413.1958651 1.393962588
415.2115151 8.402848068
417.1907797 0.7011295157
419.2064298 1.179214245
421.2220798 1.478965724
431.2064298 1.31176855
433.2220798 18.57226976
447.2013444 0.675649245
449.2169944 0.8238188824
451.2326445 6.90243894
457.2220798 3.852392909
461.2169944 0.8669238659
463.2326445 1.716582499
465.2482946 1.803030282
475.2326445 5.226297002
477.2119091 0.5363156481
493.2432092 1.81496087

Name: +ve in-silico MS/MS by CFM-ID for ZVEDVHOOEIONKV-IUAOKVTQSA-N
ID: ZVEDVHOOEIONKV-IUAOKVTQSA-N
Comment: Energy2
Num peaks: 31
43.01784114 1.319962739
57.06987671 3.39912526
85.02840582 1.429622798
113.0597059 0.8621876998
237.1121354 1.180715413
239.1277855 1.51390301
287.1277855 0.9950653388
347.1853004 1.145875709
357.1332648 0.9279164372
361.2009504 2.005376642
371.1853004 3.14795245
373.2009504 3.134611574
379.2115151 2.481363011
389.1958651 2.832551659
391.2115151 8.7558483
399.180215 0.9931803455
401.1958651 2.473587465
403.2115151 1.05941817
405.1907797 1.030069637
407.2064298 3.759239075
413.1958651 3.556344072
415.2115151 2.70753417
417.1907797 1.187512047
419.2064298 0.9606254431
421.2220798 0.9629427202
433.2220798 4.395464961
447.2013444 1.04917824
449.2169944 1.600476087
457.2220798 2.378039595
475.2326445 1.040038599
477.2119091 1.024116606

Name: +ve in-silico MS/MS by CFM-ID for ZUIZFJGNEDXNJD-MKSBNKCPSA-N
ID: ZUIZFJGNEDXNJD-MKSBNKCPSA-N
Comment: Energy0
Num peaks: 8
391.2115151 2.390287954
415.2115151 7.087639361
431.2064298 2.262105199
433.2220798 21.12009052
451.2326445 15.15651915
457.2220798 3.939105937
475.2326445 17.25273816
493.2432092 12.11086219

Name: +ve in-silico MS/MS by CFM-ID for ZUIZFJGNEDXNJD-MKSBNKCPSA-N
ID: ZUIZFJGNEDXNJD-MKSBNKCPSA-N
Comment: Energy1
Num peaks: 10
371.1853004 2.875681243
373.2009504 2.94336293
391.2115151 8.473693252
407.2064298 2.411929011
409.2220798 5.371757022
415.2115151 15.36537553
433.2220798 26.35301843
451.2326445 7.493538409
457.2220798 3.718685539
475.2326445 5.656353017

Name: +ve in-silico MS/MS by CFM-ID for ZUIZFJGNEDXNJD-MKSBNKCPSA-N
ID: ZUIZFJGNEDXNJD-MKSBNKCPSA-N
Comment: Energy2
Num peaks: 25
43.01784114 2.987224283
83.01275576 4.244655582
91.07535601 1.142678
351.180215 1.010035671
359.1853004 1.167406705
361.2009504 1.567995337
371.1853004 4.98599377
373.2009504 2.776512901
377.1958651 1.391964446
379.2115151 2.573412889
387.180215 1.013925117
389.1958651 4.862420285
391.2115151 10.02313162
401.1958651 1.468826513
405.1907797 2.270126115
407.2064298 8.243803342
409.2220798 1.794265016
413.1958651 3.016849007
415.2115151 3.485827461
429.1907797 1.012335648
431.2064298 2.656639059
433.2220798 10.93256531
457.2220798 2.755285118
475.2326445 1.203081944
477.2119091 1.470049578

Name: +ve in-silico MS/MS by CFM-ID for QOEYTTFNPSJGJP-MKSBNKCPSA-N
ID: QOEYTTFNPSJGJP-MKSBNKCPSA-N
Comment: Energy0
Num peaks: 6
415.2115151 9.576102761
433.2220798 19.52614044
451.2326445 11.28383039
457.2220798 11.20261103
475.2326445 19.69751782
493.2432092 9.285936823

Name: +ve in-silico MS/MS by CFM-ID for QOEYTTFNPSJGJP-MKSBNKCPSA-N
ID: QOEYTTFNPSJGJP-MKSBNKCPSA-N
Comment: Energy1
Num peaks: 10
391.2115151 5.642496057
407.2064298 1.817496555
409.2220798 4.147185452
413.1958651 2.951821757
415.2115151 17.09585187
433.2220798 26.15848704
451.2326445 6.394028593
457.2220798 8.563786759
475.2326445 6.970904905
493.2432092 1.862469378

Name: +ve in-silico MS/MS by CFM-ID for QOEYTTFNPSJGJP-MKSBNKCPSA-N
ID: QOEYTTFNPSJGJP-MKSBNKCPSA-N
Comment: Energy2
Num peaks: 19
43.01784114 2.4802808
61.02840582 1.425535325
83.01275576 2.73337433
91.07535601 1.301882918
371.1853004 5.219535556
373.2009504 3.573612323
389.1958651 5.619738439
391.2115151 11.40547884
403.2115151 1.238157561
405.1907797 2.093139522
407.2064298 7.652716812
409.2220798 1.517281384
413.1958651 5.139071958
415.2115151 6.244525935
421.2220798 1.690476794
431.2064298 3.371907914
433.2220798 12.68346364
457.2220798 3.776816846
477.2119091 1.391299452

Name: +ve in-silico MS/MS by CFM-ID for LOSIVEQYDNWLAN-WPFFPLORSA-N
ID: LOSIVEQYDNWLAN-WPFFPLORSA-N
Comment: Energy0
Num peaks: 9
411.180215 3.959762781
413.1958651 7.841326048
429.1907797 5.50826663
431.2064298 5.927450076
455.2064298 4.143184168
473.2169944 23.81208125
491.2275591 12.44449996
515.2275591 7.300744691
533.2381238 11.70703489

Name: +ve in-silico MS/MS by CFM-ID for LOSIVEQYDNWLAN-WPFFPLORSA-N
ID: LOSIVEQYDNWLAN-WPFFPLORSA-N
Comment: Energy1
Num peaks: 13
357.1332648 3.223871392
411.180215 4.242716051
413.1958651 8.539086995
429.1907797 3.132181714
431.2064298 14.51441679
447.2013444 1.755650143
449.2169944 4.419551097
455.2064298 7.109746326
471.2013444 2.16458885
473.2169944 19.74443918
491.2275591 5.845431676
515.2275591 4.181612269
533.2381238 1.529843769

Name: +ve in-silico MS/MS by CFM-ID for LOSIVEQYDNWLAN-WPFFPLORSA-N
ID: LOSIVEQYDNWLAN-WPFFPLORSA-N
Comment: Energy2
Num peaks: 19
43.01784114 2.799410069
73.02840582 1.222388271
399.180215 2.294298015
411.180215 15.82707543
413.1594796 1.283215296
413.1958651 11.86004208
429.1907797 6.702143466
431.1700442 1.261959376
431.2064298 15.78596504
433.1856943 0.8048812472
447.2013444 3.23089771
455.2064298 4.586615377
457.1856943 0.9378421921
459.2013444 1.755686436
461.2169944 1.152798916
473.2169944 3.775649689
489.2119091 1.228641379
515.2275591 2.256110004
517.2068237 2.03729

Name: +ve in-silico MS/MS by CFM-ID for NRNIDONCTIUHFA-LYVLPCRDSA-N
ID: NRNIDONCTIUHFA-LYVLPCRDSA-N
Comment: Energy0
Num peaks: 10
391.2115151 2.793514328
407.2064298 2.015595937
413.1958651 2.354247271
415.2115151 7.517985327
431.2064298 2.191984915
433.2220798 19.50909713
451.2326445 13.61958123
457.2220798 4.23980206
475.2326445 16.33133521
493.2432092 10.85454463

Name: +ve in-silico MS/MS by CFM-ID for NRNIDONCTIUHFA-LYVLPCRDSA-N
ID: NRNIDONCTIUHFA-LYVLPCRDSA-N
Comment: Energy1
Num peaks: 31
43.01784114 0.8977620468
275.1277855 0.5564897672
331.1176147 0.5881882044
333.1332648 0.9629724691
335.1489149 0.6416953524
359.1489149 0.8359448791
361.2009504 0.5687019666
371.1853004 1.413071666
373.1645649 0.6924918748
373.2009504 1.641298184
375.180215 1.055202362
377.1958651 0.6212274305
379.2115151 0.7370771366
389.1958651 1.602563235
391.2115151 6.029674868
401.1958651 0.7111833077
407.2064298 2.243194235
409.2220798 4.771363742
413.1958651 1.729981176
415.2115151 9.979655099
419.2064298 0.6328094831
421.1856943 0.670885535
421.2220798 1.125897102
431.2064298 1.747630403
433.2220798 19.4013723
451.2326445 6.218354188
457.2220798 3.49080248
463.2326445 1.01354252
465.2482946 1.355598962
475.2326445 4.605947357
493.2432092 1.605018996

Name: +ve in-silico MS/MS by CFM-ID for NRNIDONCTIUHFA-LYVLPCRDSA-N
ID: NRNIDONCTIUHFA-LYVLPCRDSA-N
Comment: Energy2
Num peaks: 31
155.0702706 0.852671856
179.1066561 1.051970354
195.1015708 1.361105597
197.1172208 1.154560006
245.0808353 1.630903523
251.1277855 1.86996757
317.1747357 0.9423259666
331.1176147 1.086126767
361.2009504 2.174986037
371.1853004 2.113587051
373.2009504 1.840850901
379.2115151 4.425912404
387.180215 0.9956112654
389.1958651 3.67000126
391.2115151 6.815014957
399.180215 1.535169223
401.1958651 2.973081213
403.2115151 1.281076162
405.1907797 1.931117789
407.2064298 4.642662031
409.2220798 1.044189222
413.1958651 3.32968723
415.2115151 2.122262192
417.1907797 1.310884628
419.1700442 0.9121542653
419.2064298 0.8905445908
431.2064298 1.789047821
433.2220798 5.252692488
457.2220798 2.479160828
475.2326445 1.089106355
477.2119091 0.8735279027

Name: +ve in-silico MS/MS by CFM-ID for CTJYQMYAQQWELR-NGVUTHNNSA-N
ID: CTJYQMYAQQWELR-NGVUTHNNSA-N
Comment: Energy0
Num peaks: 11
389.1958651 2.250677385
391.2115151 3.61713753
407.2064298 2.128149048
413.1958651 1.791344903
415.2115151 6.231530075
431.2064298 2.217842056
433.2220798 18.11763024
451.2326445 16.10865645
457.2220798 2.418525066
475.2326445 14.59199768
493.2432092 11.79381997

Name: +ve in-silico MS/MS by CFM-ID for CTJYQMYAQQWELR-NGVUTHNNSA-N
ID: CTJYQMYAQQWELR-NGVUTHNNSA-N
Comment: Energy1
Num peaks: 31
43.01784114 0.8885506253
123.0804414 1.155732498
125.0960915 0.6887933776
133.0647913 0.9328735987
137.0960915 1.840552036
175.075356 2.706662654
177.0910061 1.269696011
179.1066561 1.0196798
191.0702706 0.6658249657
193.0859207 1.730161506
195.1015708 3.418196685
197.1172208 0.9550288173
201.148521 0.6658249657
205.0859207 0.755394962
293.1019647 1.05625544
295.1176147 0.8425854613
373.2009504 0.8366668765
389.1958651 0.7675143358
391.2115151 3.774265887
407.2064298 1.725339766
409.2220798 4.107710417
413.1958651 1.382530941
415.2115151 6.487081669
421.2220798 1.046374282
431.2064298 1.212044835
433.2220798 17.4984993
451.2326445 5.706312122
457.2220798 2.46846352
465.2482946 0.8420660645
475.2326445 5.245591793
493.2432092 1.372748161

Name: +ve in-silico MS/MS by CFM-ID for CTJYQMYAQQWELR-NGVUTHNNSA-N
ID: CTJYQMYAQQWELR-NGVUTHNNSA-N
Comment: Energy2
Num peaks: 31
65.03857658 1.146122154
67.05422664 1.972233897
107.0855268 1.580022333
121.0647913 1.609940554
123.0804414 2.972321697
125.0960915 1.666909144
151.075356 3.305640505
153.0910061 1.123390677
193.0859207 2.30402104
195.1015708 6.952175555
197.1172208 2.400334053
223.0964854 2.737597763
225.1121354 1.00383011
267.1227001 0.9729631567
335.1489149 1.128323216
361.2009504 1.608868626
371.1853004 1.868276831
373.2009504 2.266241859
379.2115151 3.218977551
389.1958651 2.679050413
391.2115151 6.99750841
403.2115151 1.47814359
407.2064298 3.76646222
413.1958651 3.143864831
415.2115151 2.064650652
421.2220798 1.375228736
431.2064298 0.902967459
433.2220798 4.385381988
447.2013444 1.064437488
449.2169944 1.796225463
477.2119091 1.117172174

Name: +ve in-silico MS/MS by CFM-ID for BKGUPIVDQHHVMV-ZQJDBEKWSA-N
ID: BKGUPIVDQHHVMV-ZQJDBEKWSA-N
Comment: Energy0
Num peaks: 12
55.05422664 1.855233206
81.0334912 1.318633675
83.04914126 12.89316313
413.1594796 1.790466447
415.1751296 11.65736183
433.1856943 2.571396749
483.2013444 3.993441753
485.2169944 4.396417338
487.196259 1.472107682
497.2169944 4.421406197
499.196259 1.722150358
515.2275591 32.11135319

Name: +ve in-silico MS/MS by CFM-ID for BKGUPIVDQHHVMV-ZQJDBEKWSA-N
ID: BKGUPIVDQHHVMV-ZQJDBEKWSA-N
Comment: Energy1
Num peaks: 31
25.00727645 2.179882177
27.02292652 3.870451166
29.03857658 1.244983785
51.02292652 1.436946781
53.03857658 1.087840298
55.01784114 1.147746883
55.05422664 6.961252989
57.0334912 1.053834361
65.03857658 1.382779364
83.04914126 11.25336968
151.0389705 1.120838315
167.0702706 1.433170075
331.1176147 1.26858165
357.1332648 0.9245932485
359.1489149 1.051088471
371.1489149 1.109269695
385.1645649 1.136276502
387.180215 1.020033273
401.1594796 0.8916623
403.1751296 2.677528228
405.1907797 0.9264962828
413.1594796 0.9185886462
415.1751296 6.583147891
433.1856943 2.175614515
469.1856943 1.101187099
471.2013444 2.65555813
483.2013444 3.215017865
485.2169944 1.683689226
497.2169944 2.483201082
499.196259 1.752864203
515.2275591 4.310350305

Name: +ve in-silico MS/MS by CFM-ID for BKGUPIVDQHHVMV-ZQJDBEKWSA-N
ID: BKGUPIVDQHHVMV-ZQJDBEKWSA-N
Comment: Energy2
Num peaks: 31
25.00727645 1.670985815
27.02292652 1.708869952
29.03857658 0.9812828771
39.02292652 2.043238493
41.03857658 0.8857492868
51.02292652 1.322116175
53.03857658 5.432938713
55.05422664 9.652846774
57.06987671 0.9961623735
65.03857658 1.866556185
67.01784114 1.70922905
67.05422664 0.8043181934
79.01784114 0.988738825
83.04914126 11.3549768
181.0859207 1.678411733
325.1070501 0.8527129738
329.1383502 1.006387219
331.1176147 1.458199413
357.1332648 1.742749509
369.1696503 1.627385612
385.1645649 2.001954244
387.180215 1.051545687
397.1645649 1.282517347
399.1438295 0.8049318087
401.1594796 1.239855831
415.1751296 1.060712402
417.1543942 2.089062896
431.1700442 0.7883397323
483.2013444 2.32355762
485.2169944 1.518770504
499.196259 3.236955861

Name: +ve in-silico MS/MS by CFM-ID for HVAHZTRJIMZNBH-FTOXWQSTSA-N
ID: HVAHZTRJIMZNBH-FTOXWQSTSA-N
Comment: Energy0
Num peaks: 31
43.01784114 1.052146312
55.05422664 1.607452254
57.06987671 0.779395374
61.02840582 1.602724102
179.1066561 1.007477336
199.0964854 0.6549586606
247.0964854 0.5914732463
249.1121354 1.223653468
251.1277855 2.314640253
293.1383502 1.040849025
305.1383502 0.7092592964
321.1332648 0.7562007883
373.2009504 1.180166917
389.1958651 2.94703832
391.2115151 4.791758358
403.2115151 1.142749083
405.1907797 0.5645167666
407.2064298 3.070970064
409.2220798 0.9734118971
417.2271652 0.9351272114
431.2064298 2.317308396
433.2220798 11.68318036
447.2013444 0.6818995821
449.1806089 0.7803820643
451.196259 0.8783713251
451.2326445 17.04467757
459.2377299 1.500523194
461.2533799 1.053696277
475.2326445 2.849647197
477.2119091 1.089548688
493.2432092 10.68977622

Name: +ve in-silico MS/MS by CFM-ID for HVAHZTRJIMZNBH-FTOXWQSTSA-N
ID: HVAHZTRJIMZNBH-FTOXWQSTSA-N
Comment: Energy1
Num peaks: 31
39.02292652 1.675282162
41.03857658 1.149366209
55.05422664 3.285436449
57.06987671 1.505361795
61.02840582 1.947054851
127.075356 1.273066924
139.075356 1.2630748
163.075356 1.288115911
179.0702706 1.163173257
179.1066561 1.361198733
199.0964854 1.07798464
223.0964854 1.679107225
305.1383502 1.089465507
345.2060358 1.244255399
363.2166005 1.735864062
373.2009504 1.407957475
389.1958651 1.11623317
391.2115151 5.030447788
401.1958651 1.420999604
401.2322506 1.26032467
403.2115151 2.413322236
405.2271652 1.731137619
407.2064298 1.116665668
409.2220798 3.182855072
417.2271652 1.266133485
433.2220798 9.401246522
451.2326445 4.441284302
459.2377299 1.274263392
461.2533799 1.059244702
475.2326445 2.283587876
493.2432092 1.354809193

Name: +ve in-silico MS/MS by CFM-ID for HVAHZTRJIMZNBH-FTOXWQSTSA-N
ID: HVAHZTRJIMZNBH-FTOXWQSTSA-N
Comment: Energy2
Num peaks: 31
43.01784114 2.389907169
55.05422664 5.535732715
57.06987671 1.105138909
61.02840582 1.425620956
73.02840582 1.016598191
97.02840582 1.077991489
123.0440559 2.022186342
127.075356 1.172563194
141.0910061 1.161872361
145.1011768 0.9637407333
147.1168269 2.009970259
163.075356 0.9259726038
177.0910061 2.139174074
179.1066561 4.695459451
183.1015708 1.776178757
193.1223062 1.00718543
251.1277855 1.615995481
303.1227001 1.202954661
305.1383502 4.598817645
307.1540003 1.332381825
323.1489149 1.261517567
361.2009504 1.0821294
371.1853004 1.057182744
373.2009504 1.70512677
379.2115151 1.058226825
389.1958651 1.806124934
391.2115151 4.617777927
407.2064298 1.761659812
449.2169944 0.9924479498
475.2326445 1.673437684
477.2119091 1.351101324

Name: +ve in-silico MS/MS by CFM-ID for KVDFKPXGNFCJGZ-HCCBELQXSA-N
ID: KVDFKPXGNFCJGZ-HCCBELQXSA-N
Comment: Energy0
Num peaks: 15
43.01784114 1.670725893
373.2009504 2.133292829
389.1958651 2.842754844
391.2115151 2.296486898
407.2064298 1.160209156
413.1958651 2.43566491
415.2115151 10.12376745
431.2064298 2.082571927
433.2220798 18.68508867
447.2377299 0.9861716032
449.2533799 0.9542874384
451.2326445 9.810878276
457.2220798 2.400772745
475.2326445 12.70296849
493.2432092 10.33058347

Name: +ve in-silico MS/MS by CFM-ID for KVDFKPXGNFCJGZ-HCCBELQXSA-N
ID: KVDFKPXGNFCJGZ-HCCBELQXSA-N
Comment: Energy1
Num peaks: 31
43.01784114 0.9246322154
55.05422664 0.6468411228
61.02840582 0.7475680006
67.05422664 0.6552867326
193.1223062 0.7902489369
287.0914 0.7141590416
289.1070501 0.6507275925
331.1176147 0.6709889809
351.1438295 0.6646275121
361.2009504 0.5678831001
371.1853004 1.761695773
373.1645649 1.447167664
373.2009504 3.683164324
375.180215 0.7612374551
389.1958651 1.642386014
389.2322506 0.8279047381
391.2115151 6.317660723
405.2271652 0.619590793
407.2064298 1.3028532
409.2220798 2.415930703
413.1958651 1.785724585
415.2115151 10.79485106
421.2220798 0.639489509
431.2064298 1.5553571
433.2220798 17.18647806
451.2326445 3.965361857
457.2220798 1.928557444
463.2326445 0.576381701
465.2482946 0.9061390759
475.2326445 3.306763105
493.2432092 1.244442562

Name: +ve in-silico MS/MS by CFM-ID for KVDFKPXGNFCJGZ-HCCBELQXSA-N
ID: KVDFKPXGNFCJGZ-HCCBELQXSA-N
Comment: Energy2
Num peaks: 31
43.01784114 0.8003275362
55.05422664 1.567151608
67.05422664 1.086002641
69.06987671 1.468437926
97.02840582 0.8042001145
141.0910061 1.393820024
153.0910061 1.028300531
191.0702706 0.7964746038
193.0859207 1.145024229
195.1379563 0.9036013684
237.1121354 0.8986606882
239.1277855 1.31429144
251.1277855 0.9143444052
253.1434356 1.382559869
347.1853004 0.887131508
361.2009504 2.61254304
371.1853004 1.27030188
373.2009504 1.540328926
379.2115151 0.9969850533
389.1958651 2.293855434
389.2322506 1.393753711
391.2115151 3.909086636
401.1958651 1.548499252
405.1907797 0.8341508108
407.2064298 2.210196587
413.1958651 2.618732513
415.2115151 1.543685652
419.2064298 1.035332738
429.2271652 0.815813851
433.2220798 3.137239902
457.2220798 1.242006794

Name: +ve in-silico MS/MS by CFM-ID for FIUNCNWFZGIYCN-XPQGXDPKSA-N
ID: FIUNCNWFZGIYCN-XPQGXDPKSA-N
Comment: Energy0
Num peaks: 31
43.01784114 0.4446642399
69.0334912 0.5438367779
73.02840582 0.4577788975
103.0389705 0.5993733191
151.075356 0.4199563098
163.0600999 2.177386338
217.1223062 0.5067322295
219.1379563 1.442120638
221.1536063 0.5307783796
233.1536063 0.9668594108
255.1743418 0.9106483961
269.1536063 0.4238687854
273.1849065 2.234341841
283.1692564 0.6055259976
287.2005565 0.8000627967
313.1798211 12.55327116
315.1954711 1.100288673
331.1903858 17.31241343
417.2271652 0.5068737469
425.2169944 1.028789698
431.2064298 0.958379966
433.2220798 2.061533911
435.2377299 3.437471002
447.2377299 0.8125045011
449.2533799 0.850198502
461.2169944 0.8524203175
463.2326445 0.8424293182
465.2482946 0.4685766363
475.2326445 9.277103327
477.2119091 0.5680766565
493.2432092 11.83576769

Name: +ve in-silico MS/MS by CFM-ID for FIUNCNWFZGIYCN-XPQGXDPKSA-N
ID: FIUNCNWFZGIYCN-XPQGXDPKSA-N
Comment: Energy1
Num peaks: 31
69.0334912 1.113841422
81.0334912 1.055580057
95.01275576 3.134615973
97.02840582 1.874843477
99.04405588 1.1938141
139.075356 1.155938572
145.0495352 2.011763859
163.0600999 2.997617364
191.1066561 1.335028962
193.1223062 1.024957963
195.1379563 0.9978782987
215.1066561 0.8228478107
219.1379563 1.007241363
233.1536063 1.520686013
255.1743418 0.9098417613
259.0812292 1.208233344
261.148521 1.03925896
263.164171 1.308236744
269.1536063 1.099184279
271.1692564 1.611161084
273.1849065 2.746353264
283.1692564 0.875156222
285.1849065 0.9932705756
287.2005565 3.039518658
301.1798211 1.173629227
303.1954711 1.956930264
313.1798211 8.238877345
331.1903858 12.4792924
465.2482946 1.049280153
475.2326445 1.865250834
493.2432092 0.8312320589

Name: +ve in-silico MS/MS by CFM-ID for FIUNCNWFZGIYCN-XPQGXDPKSA-N
ID: FIUNCNWFZGIYCN-XPQGXDPKSA-N
Comment: Energy2
Num peaks: 31
43.01784114 1.255991681
55.05422664 0.8077136261
87.00767038 0.8356363174
95.01275576 1.072971353
97.02840582 0.9798045818
139.075356 1.406413679
145.0495352 1.324120204
147.0651853 0.9659684663
157.1011768 2.339510189
163.0600999 2.49077527
167.1066561 1.532296548
171.1168269 1.589023556
181.1223062 0.82024461
189.0910061 1.163879642
191.1066561 1.105419424
195.1379563 2.060440009
217.1223062 0.723479793
219.1379563 1.059526077
233.1536063 1.140090561
235.1692564 0.7431902682
255.1743418 1.49740648
263.164171 3.151854367
267.1379563 1.418237958
269.1536063 1.073098329
271.1692564 1.581294059
273.1849065 10.6468275
287.2005565 1.629297334
313.1798211 2.720185707
315.1954711 0.9369539198
331.1903858 3.927225226
431.2064298 0.7236143229

Name: +ve in-silico MS/MS by CFM-ID for ZIBVHHLTJKYXEB-JVEYMCPDSA-N
ID: ZIBVHHLTJKYXEB-JVEYMCPDSA-N
Comment: Energy0
Num peaks: 12
55.05422664 1.859167726
81.0334912 1.321419623
83.04914126 12.93823988
413.1594796 1.779368979
415.1751296 11.6829154
433.1856943 2.577139865
483.2013444 4.001855106
485.2169944 4.52471992
487.196259 1.475349816
497.2169944 4.431145032
499.196259 1.725778571
515.2275591 32.21075294

Name: +ve in-silico MS/MS by CFM-ID for ZIBVHHLTJKYXEB-JVEYMCPDSA-N
ID: ZIBVHHLTJKYXEB-JVEYMCPDSA-N
Comment: Energy1
Num peaks: 31
25.00727645 2.179728698
27.02292652 3.870180149
29.03857658 1.244896256
51.02292652 1.436847882
53.03857658 1.087764256
55.01784114 1.043036592
55.05422664 6.96783854
57.0334912 1.053769277
65.03857658 1.382693964
83.04914126 11.29873789
151.0389705 1.433760656
167.0702706 1.105990205
331.1176147 1.281254722
357.1332648 0.924530925
359.1489149 1.051013977
371.1489149 1.099187464
385.1645649 1.124618742
387.180215 0.9680983572
401.1594796 0.891591582
403.1751296 2.677315885
405.1907797 0.9264292263
413.1594796 0.9128312764
415.1751296 6.582626978
433.1856943 2.175450843
469.1856943 1.101107399
471.2013444 2.655356024
483.2013444 3.214785174
485.2169944 1.703525767
497.2169944 2.483007144
499.196259 1.752737337
515.2275591 4.309817913

Name: +ve in-silico MS/MS by CFM-ID for ZIBVHHLTJKYXEB-JVEYMCPDSA-N
ID: ZIBVHHLTJKYXEB-JVEYMCPDSA-N
Comment: Energy2
Num peaks: 31
25.00727645 1.678984679
27.02292652 1.717044779
29.03857658 0.9859791336
39.02292652 2.053037474
41.03857658 0.8900030291
51.02292652 1.328464067
53.03857658 5.459015028
55.05422664 9.966090149
57.06987671 1.000974495
65.03857658 1.875472658
67.01784114 1.717393977
67.05422664 0.8081603929
79.01784114 0.8193252887
83.04914126 11.35461719
165.0546206 1.686429446
325.1070501 0.8567863535
329.1383502 1.354194883
331.1176147 2.088945002
357.1332648 1.751097157
369.1696503 1.635159575
385.1645649 1.952223335
387.180215 0.8702026385
397.1645649 1.23392978
399.1438295 0.8088022993
401.1594796 1.2458851
415.1751296 1.06606607
417.1543942 2.099042276
431.1700442 0.792137456
483.2013444 2.334751055
485.2169944 1.538692635
499.196259 3.252549473

Name: +ve in-silico MS/MS by CFM-ID for WRFYRQPOSHIGPN-WETHXUPTSA-N
ID: WRFYRQPOSHIGPN-WETHXUPTSA-N
Comment: Energy0
Num peaks: 31
43.01784114 1.151335203
61.02840582 0.8009024958
81.0334912 0.6221160696
83.04914126 0.676037441
369.1543942 0.9806803352
371.1700442 0.6214212938
381.1696503 0.7229711695
397.1645649 0.6953180975
399.180215 0.6481395242
423.180215 1.634417842
425.1958651 0.6246708645
437.1958651 0.6674040471
439.1751296 1.558025165
441.1907797 4.669690129
443.2064298 1.082706611
447.2013444 0.6790791656
453.1907797 1.359606461
455.2064298 6.689750013
465.1907797 2.989455578
467.2064298 1.166125774
469.1856943 0.7393868408
471.2013444 1.580176831
473.2169944 6.072035097
481.2220798 1.715949917
483.2013444 11.70824477
483.2377299 1.121206844
485.2169944 2.380156734
487.2326445 1.316948439
497.2169944 5.095982235
499.196259 1.490295667
515.2275591 11.80552192

Name: +ve in-silico MS/MS by CFM-ID for WRFYRQPOSHIGPN-WETHXUPTSA-N
ID: WRFYRQPOSHIGPN-WETHXUPTSA-N
Comment: Energy1
Num peaks: 31
91.01784114 2.453979826
93.0334912 1.622206083
105.0334912 1.456763219
117.0334912 1.17267313
119.0491413 0.96846269
309.1332648 0.9194376476
311.1489149 1.022796439
327.1438295 1.287798676
363.107444 0.9721970099
367.1387441 0.953398897
369.1543942 1.431116229
387.180215 1.036317681
397.1645649 0.8664940333
399.180215 0.9021575677
427.1751296 0.8609738439
429.1907797 1.534788849
439.1751296 1.231865364
441.1907797 2.509557045
443.2064298 0.9673812258
447.2013444 0.9283251775
455.2064298 3.84668021
459.2013444 0.8943658478
461.2169944 1.010426407
473.2169944 2.21092839
481.2220798 0.9278187033
483.2013444 2.592131996
483.2377299 1.009655856
487.2326445 2.722530428
497.2169944 2.552932937
499.196259 1.254970576
515.2275591 1.241925755

Name: +ve in-silico MS/MS by CFM-ID for WRFYRQPOSHIGPN-WETHXUPTSA-N
ID: WRFYRQPOSHIGPN-WETHXUPTSA-N
Comment: Energy2
Num peaks: 31
39.02292652 1.38729537
49.00727645 0.9656043242
51.02292652 1.949814959
53.03857658 1.689920601
55.01784114 1.56772552
81.0334912 1.199412645
91.01784114 1.509542033
117.0334912 3.008345106
167.0702706 0.9557699565
321.1332648 1.140341908
369.1696503 2.701081131
379.1540003 1.661038478
381.1696503 1.42702901
387.180215 1.352596185
395.1489149 2.06765921
395.1853004 3.236134257
397.1645649 1.490871672
399.180215 1.835904917
409.1645649 1.463629783
411.180215 1.688601229
413.1958651 2.377698676
419.2064298 1.085856675
427.1751296 1.433207027
429.1907797 2.265686678
439.1751296 1.425849507
441.1907797 3.079053316
453.1907797 1.96065965
455.2064298 1.086276832
457.2220798 1.172778037
485.2169944 0.9631203577
499.196259 1.563410527

Name: +ve in-silico MS/MS by CFM-ID for DYVSABWRGZOMIE-POLIEDMSSA-N
ID: DYVSABWRGZOMIE-POLIEDMSSA-N
Comment: Energy0
Num peaks: 26
108.0443902 0.5642748143
132.0443902 0.9086975921
145.0495352 1.386249659
148.0393049 0.9171283795
150.0549549 6.348940315
161.0444498 0.7897216814
163.0600999 8.293038318
165.0757499 0.58501715
167.0702706 0.8824766604
169.0859207 2.022716587
171.1015708 0.7257597262
181.0706646 2.106806292
185.0808353 2.004927027
300.1230345 1.334370996
313.1281794 0.9139632677
316.1179491 1.192304613
318.1335992 10.97756688
320.1492492 1.704680425
331.1387441 3.054176434
336.1441638 10.83629504
349.1493088 1.329372904
462.1758579 2.628358145
468.1864226 0.508670603
480.1864226 11.3836957
482.1656871 0.6712088169
498.1969873 6.394729243

Name: +ve in-silico MS/MS by CFM-ID for DYVSABWRGZOMIE-POLIEDMSSA-N
ID: DYVSABWRGZOMIE-POLIEDMSSA-N
Comment: Energy1
Num peaks: 31
43.01784114 0.67975011
108.0443902 2.501900712
110.0600403 0.4892222375
122.0600403 2.855701862
132.0443902 1.981854049
141.0910061 0.4821817319
145.0495352 3.242033186
148.0393049 0.7984555206
150.0549549 8.268335049
153.0910061 1.089260181
157.0859207 0.6056858586
163.0600999 6.84619898
167.0702706 0.7193533745
169.0859207 4.291055091
171.1015708 2.575133892
181.0706646 1.649615577
185.0808353 3.152436421
187.0964854 2.326403012
270.1124698 0.6649106004
290.1386845 0.680567795
300.1230345 2.608738147
313.1281794 1.731366528
318.1335992 9.99308501
320.1492492 1.099665259
331.1387441 4.950141932
336.1441638 4.478571641
349.1493088 1.201724304
462.1758579 1.651374027
470.2020726 0.4392029261
480.1864226 3.451029925
498.1969873 0.7099830614

Name: +ve in-silico MS/MS by CFM-ID for DYVSABWRGZOMIE-POLIEDMSSA-N
ID: DYVSABWRGZOMIE-POLIEDMSSA-N
Comment: Energy2
Num peaks: 31
41.00219107 0.6774571943
43.01784114 1.469639547
55.01784114 0.9773246131
87.00767038 1.310714917
89.02332044 0.7273382311
103.0389705 0.9805764118
120.0443902 0.891856352
122.0600403 1.827609152
139.075356 1.00524439
141.0182351 0.6891901193
143.0338851 1.031524245
145.0495352 1.578422582
147.0651853 2.200012764
148.0393049 0.9530481357
150.0549549 3.141055562
157.0859207 3.618049879
163.0600999 2.805379648
165.0546206 0.925869625
167.0702706 1.490036602
169.0859207 8.039289082
171.1015708 1.431592087
185.0808353 8.287384772
187.0964854 1.788052745
227.0914 0.8752897832
241.1070501 0.7149338496
318.1335992 3.208054523
320.1492492 0.8592024135
331.1387441 1.605180728
336.1441638 1.342601227
436.1602078 0.7533455948
480.1864226 2.337524674

Name: +ve in-silico MS/MS by CFM-ID for GHEBHJULQBRZNT-RKZUNUFISA-N
ID: GHEBHJULQBRZNT-RKZUNUFISA-N
Comment: Energy0
Num peaks: 6
455.1700442 3.136334937
457.1856943 2.656377072
483.2013444 3.099016606
485.2169944 4.131656297
497.2169944 31.85094317
515.2275591 35.70885523

Name: +ve in-silico MS/MS by CFM-ID for GHEBHJULQBRZNT-RKZUNUFISA-N
ID: GHEBHJULQBRZNT-RKZUNUFISA-N
Comment: Energy1
Num peaks: 9
39.02292652 3.759700794
41.03857658 16.62013271
43.05422664 22.05407459
55.01784114 1.90640536
57.0334912 3.566849353
59.04914126 12.90754423
61.06479133 13.12378578
497.2169944 5.059289062
515.2275591 1.857009006

Name: +ve in-silico MS/MS by CFM-ID for GHEBHJULQBRZNT-RKZUNUFISA-N
ID: GHEBHJULQBRZNT-RKZUNUFISA-N
Comment: Energy2
Num peaks: 31
39.02292652 2.218360208
41.03857658 2.926967343
43.05422664 2.118227501
53.03857658 1.723645588
55.05422664 3.695792971
57.06987671 2.016101625
59.04914126 1.742879249
61.06479133 3.671781588
69.06987671 1.245597221
71.08552677 4.710642783
371.1489149 3.232021864
381.1696503 1.088568043
397.1645649 2.669974211
407.1489149 2.479408135
409.1645649 2.052914129
411.180215 3.123014129
413.1958651 1.456836076
441.1543942 3.464120319
441.1907797 1.108855995
449.1958651 1.078149823
451.2115151 2.447235507
455.2064298 1.253302869
465.1907797 2.553858608
467.2064298 6.501307941
469.2220798 1.422446057
471.2013444 2.695020332
481.1856943 3.839559443
483.2013444 1.405004654
485.2169944 0.9811593979
497.2169944 1.401361339
499.196259 1.883080003

Name: +ve in-silico MS/MS by CFM-ID for PSAJGEQKMHUGPO-RPIRWBIPSA-N
ID: PSAJGEQKMHUGPO-RPIRWBIPSA-N
Comment: Energy0
Num peaks: 10
91.05422664 12.79144278
413.1958651 2.133543094
429.1907797 2.115887772
431.2064298 3.421955467
455.2064298 4.508561097
471.2013444 2.583518152
473.2169944 19.17124199
491.2275591 13.39937707
515.2275591 7.651262255
533.2381238 13.78324711

Name: +ve in-silico MS/MS by CFM-ID for PSAJGEQKMHUGPO-RPIRWBIPSA-N
ID: PSAJGEQKMHUGPO-RPIRWBIPSA-N
Comment: Energy1
Num peaks: 17
43.01784114 1.345805506
91.05422664 11.52570295
367.1751296 0.8778035778
411.180215 2.228582292
413.1958651 3.072367773
429.1907797 1.364514089
431.2064298 8.463895323
433.1856943 2.120875504
447.2013444 1.576630239
449.2169944 3.825400146
455.2064298 9.092672149
471.2013444 1.774761298
473.2169944 19.77105937
491.2275591 6.382635642
497.2169944 1.28754776
515.2275591 3.36521076
533.2381238 1.969960801

Name: +ve in-silico MS/MS by CFM-ID for PSAJGEQKMHUGPO-RPIRWBIPSA-N
ID: PSAJGEQKMHUGPO-RPIRWBIPSA-N
Comment: Energy2
Num peaks: 31
43.01784114 0.9911500773
49.00727645 0.7210162785
51.02292652 1.018368229
63.02292652 1.098957286
65.03857658 2.010262224
75.02292652 1.585595894
91.05422664 34.07959357
93.06987671 0.9767113572
95.08552677 0.6400382182
97.10117684 0.818012005
99.1168269 0.818012005
125.0597059 0.8544871784
329.1383502 0.8112077585
363.1438295 1.225647101
365.1594796 1.736096413
367.1751296 0.6456717225
381.1543942 0.6061562084
383.1700442 2.075058799
409.1856943 0.9184564557
411.180215 2.652053378
413.1958651 2.824690161
423.1649589 0.6697207086
429.1907797 2.522991839
431.2064298 5.992745855
441.1755235 0.9754045739
447.2013444 2.104580507
453.1907797 0.7492227305
455.2064298 1.637542076
473.2169944 2.493580529
489.2119091 1.003505564
517.2068237 1.175296251

Name: +ve in-silico MS/MS by CFM-ID for GIAFAFYWTVKNOC-HLWYWVJFSA-N
ID: GIAFAFYWTVKNOC-HLWYWVJFSA-N
Comment: Energy0
Num peaks: 31
95.01275576 0.95476163
97.02840582 0.5740748715
99.04405588 0.6371329557
137.0597059 0.5662503529
179.0702706 0.8159811121
353.1594796 0.9597006062
355.1751296 0.6367081281
399.180215 0.6362900144
421.1645649 0.5780013495
423.180215 2.400969356
425.1958651 1.051702046
431.2064298 1.560767861
437.1958651 1.708418725
439.1751296 1.039206786
439.2115151 1.020585463
441.1907797 3.097635883
443.2064298 0.8875057551
453.1907797 1.177605207
455.2064298 3.411658743
457.2220798 1.500442051
465.1907797 6.058955121
467.2064298 2.222085077
469.2220798 0.8723712859
471.2377299 0.9128426483
479.2064298 0.6909048051
483.2013444 15.82124446
485.2169944 2.897144288
487.2326445 1.776926019
497.2169944 8.578741689
499.196259 0.8528578489
515.2275591 12.27072853

Name: +ve in-silico MS/MS by CFM-ID for GIAFAFYWTVKNOC-HLWYWVJFSA-N
ID: GIAFAFYWTVKNOC-HLWYWVJFSA-N
Comment: Energy1
Num peaks: 31
95.01275576 0.9636393993
107.0127558 1.934881739
109.0284058 1.329976069
121.0284058 1.131378254
133.0284058 0.9747041644
139.075356 0.9128907188
161.0597059 0.9023740518
321.1332648 0.9145858401
333.1332648 1.209888455
335.1489149 1.160001682
347.1125294 1.009732578
353.1594796 1.494342132
423.180215 1.481011507
425.1958651 1.161147612
429.1907797 0.8917973163
437.1958651 1.762512128
439.1751296 1.231081764
439.2115151 1.154214866
441.1907797 1.171381024
455.2064298 3.785749296
457.2220798 0.9871749784
465.1907797 1.599580379
467.2064298 1.273844352
471.2377299 0.8810498609
473.2169944 1.221014845
479.2064298 0.9514275584
483.2013444 2.362918977
485.2169944 1.158453211
487.2326445 3.00811341
497.2169944 3.752307416
515.2275591 1.258835923

Name: +ve in-silico MS/MS by CFM-ID for GIAFAFYWTVKNOC-HLWYWVJFSA-N
ID: GIAFAFYWTVKNOC-HLWYWVJFSA-N
Comment: Energy2
Num peaks: 31
39.02292652 1.785157968
49.00727645 1.56993757
51.02292652 2.516438695
53.03857658 2.974809189
65.03857658 1.65085501
67.05422664 0.7451398604
81.0334912 1.147537612
95.01275576 1.524252539
103.075356 0.8420820564
117.0910061 0.9645451352
209.0808353 1.069912985
235.0964854 0.9222851289
305.1383502 0.9123576505
343.1540003 2.10649052
367.1540003 0.976079917
371.1853004 1.135426407
381.1696503 6.363160592
383.1853004 3.161923934
395.1853004 8.601320386
397.2009504 2.60891164
423.180215 2.666443417
425.1958651 3.693756812
427.1751296 0.7572696167
429.2271652 1.009979556
437.1958651 2.095268125
439.2115151 2.71193723
455.2064298 1.043301904
485.2169944 1.591630318
487.2326445 0.8239739014
497.2169944 0.9535427134
499.196259 1.006211375

Name: +ve in-silico MS/MS by CFM-ID for BKGUPIVDQHHVMV-RAOKGXNCSA-N
ID: BKGUPIVDQHHVMV-RAOKGXNCSA-N
Comment: Energy0
Num peaks: 12
55.05422664 1.855233206
81.0334912 1.318633675
83.04914126 12.89316313
413.1594796 1.790466447
415.1751296 11.65736183
433.1856943 2.571396749
483.2013444 3.993441753
485.2169944 4.396417338
487.196259 1.472107682
497.2169944 4.421406197
499.196259 1.722150358
515.2275591 32.11135319

Name: +ve in-silico MS/MS by CFM-ID for BKGUPIVDQHHVMV-RAOKGXNCSA-N
ID: BKGUPIVDQHHVMV-RAOKGXNCSA-N
Comment: Energy1
Num peaks: 31
25.00727645 2.179882177
27.02292652 3.870451166
29.03857658 1.244983785
51.02292652 1.436946781
53.03857658 1.087840298
55.01784114 1.147746883
55.05422664 6.961252989
57.0334912 1.053834361
65.03857658 1.382779364
83.04914126 11.25336968
151.0389705 1.120838315
167.0702706 1.433170075
331.1176147 1.26858165
357.1332648 0.9245932485
359.1489149 1.051088471
371.1489149 1.109269695
385.1645649 1.136276502
387.180215 1.020033273
401.1594796 0.8916623
403.1751296 2.677528228
405.1907797 0.9264962828
413.1594796 0.9185886462
415.1751296 6.583147891
433.1856943 2.175614515
469.1856943 1.101187099
471.2013444 2.65555813
483.2013444 3.215017865
485.2169944 1.683689226
497.2169944 2.483201082
499.196259 1.752864203
515.2275591 4.310350305

Name: +ve in-silico MS/MS by CFM-ID for BKGUPIVDQHHVMV-RAOKGXNCSA-N
ID: BKGUPIVDQHHVMV-RAOKGXNCSA-N
Comment: Energy2
Num peaks: 31
25.00727645 1.670985815
27.02292652 1.708869952
29.03857658 0.9812828771
39.02292652 2.043238493
41.03857658 0.8857492868
51.02292652 1.322116175
53.03857658 5.432938713
55.05422664 9.652846774
57.06987671 0.9961623735
65.03857658 1.866556185
67.01784114 1.70922905
67.05422664 0.8043181934
79.01784114 0.988738825
83.04914126 11.3549768
181.0859207 1.678411733
325.1070501 0.8527129738
329.1383502 1.006387219
331.1176147 1.458199413
357.1332648 1.742749509
369.1696503 1.627385612
385.1645649 2.001954244
387.180215 1.051545687
397.1645649 1.282517347
399.1438295 0.8049318087
401.1594796 1.239855831
415.1751296 1.060712402
417.1543942 2.089062896
431.1700442 0.7883397323
483.2013444 2.32355762
485.2169944 1.518770504
499.196259 3.236955861

Name: +ve in-silico MS/MS by CFM-ID for SYJPWVKJMBTNBD-DCCVYKQZSA-N
ID: SYJPWVKJMBTNBD-DCCVYKQZSA-N
Comment: Energy0
Num peaks: 14
43.01784114 1.240456827
101.0597059 1.317561979
251.1277855 3.224279166
253.1434356 1.634960212
373.2009504 1.784799471
389.1958651 3.004693482
391.2115151 4.350956484
407.2064298 3.032386522
415.2115151 1.198643308
431.2064298 3.351426895
433.2220798 16.85044391
451.2326445 20.36648506
475.2326445 4.09264909
493.2432092 15.3266527

Name: +ve in-silico MS/MS by CFM-ID for SYJPWVKJMBTNBD-DCCVYKQZSA-N
ID: SYJPWVKJMBTNBD-DCCVYKQZSA-N
Comment: Energy1
Num peaks: 31
43.01784114 1.142071883
61.02840582 1.204667438
101.0597059 1.830401932
189.0910061 1.036570746
213.148521 0.608286651
251.1277855 0.8448491221
255.1590856 0.6948533775
265.1070501 0.7211929402
279.1954711 0.6526161915
291.1227001 0.831423473
331.1540003 1.102556562
333.1696503 0.6922611867
371.1853004 1.89040003
373.2009504 2.42317126
377.1594796 0.628336154
379.1751296 0.6351500643
389.1594796 0.7141462393
389.1958651 1.793819478
391.1751296 1.63876233
391.2115151 8.548575891
393.1907797 2.328959747
405.1907797 0.7367163462
407.2064298 3.712137419
409.2220798 7.678693796
415.2115151 1.510584073
421.2220798 0.778298728
431.2064298 2.793493194
433.2220798 15.40120222
451.2326445 8.520591716
475.2326445 3.292909631
493.2432092 2.024409058

Name: +ve in-silico MS/MS by CFM-ID for SYJPWVKJMBTNBD-DCCVYKQZSA-N
ID: SYJPWVKJMBTNBD-DCCVYKQZSA-N
Comment: Energy2
Num peaks: 31
39.02292652 0.9794277786
43.01784114 1.892215693
57.0334912 1.400117181
59.04914126 2.990041537
65.03857658 2.159982844
73.06479133 1.392088657
83.01275576 1.529820131
99.04405588 2.376870161
101.0597059 2.825924674
125.0597059 1.028176709
141.0910061 1.383893401
189.0910061 1.555407243
249.1121354 0.9270860717
265.1070501 1.130119398
303.1227001 1.062924314
305.1383502 1.754712075
361.2009504 0.9559033519
371.1853004 1.648648734
373.2009504 1.960261778
375.1438295 1.243276387
379.1751296 1.032877528
389.1958651 3.621275942
391.2115151 6.973762786
405.1907797 1.905852654
407.2064298 5.993709095
409.2220798 1.304503644
431.2064298 2.897825721
433.2220798 3.591943364
449.2169944 1.610608701
475.2326445 1.444289144
477.2119091 1.052283952

Name: +ve in-silico MS/MS by CFM-ID for IGIFQWNDDUMJGV-VYQJLSPESA-N
ID: IGIFQWNDDUMJGV-VYQJLSPESA-N
Comment: Energy0
Num peaks: 9
43.01784114 2.212217947
91.05422664 13.21785152
415.2115151 6.58615102
431.2064298 1.607676664
433.2220798 16.66157822
451.2326445 8.361167192
457.2220798 2.977973963
475.2326445 11.85158657
493.2432092 16.6734082

Name: +ve in-silico MS/MS by CFM-ID for IGIFQWNDDUMJGV-VYQJLSPESA-N
ID: IGIFQWNDDUMJGV-VYQJLSPESA-N
Comment: Energy1
Num peaks: 23
43.01784114 1.448673505
61.02840582 0.8246473929
91.05422664 11.69438056
109.0647913 0.9278638758
285.1121354 0.7139391747
325.1645649 0.8320596767
327.180215 0.9884667572
367.1751296 1.003708818
371.1853004 1.054422204
373.1645649 0.9256002413
373.2009504 1.408513438
391.2115151 3.079329501
393.1907797 1.011032988
409.2220798 0.8838729537
413.1958651 1.598424353
415.2115151 14.22636104
431.2064298 1.163468131
433.2220798 20.12982922
435.2013444 1.4748388
451.2326445 4.241305201
457.2220798 3.027555571
475.2326445 5.248870477
493.2432092 2.467892203

Name: +ve in-silico MS/MS by CFM-ID for IGIFQWNDDUMJGV-VYQJLSPESA-N
ID: IGIFQWNDDUMJGV-VYQJLSPESA-N
Comment: Energy2
Num peaks: 31
43.01784114 1.194557489
49.00727645 0.8229826702
51.02292652 1.162226258
63.02292652 1.254340451
65.03857658 2.293993655
75.02292652 1.80920408
91.05422664 35.74295062
93.06987671 1.224351108
95.08552677 0.7520753414
97.10117684 1.168896237
99.04405588 0.9216449601
99.1168269 0.9343121122
125.0597059 0.7143192077
241.1070501 0.6732977197
289.1434356 0.8187025027
323.1489149 1.332556173
325.1645649 1.451283928
341.1594796 0.9191690054
343.1751296 1.375250272
359.1700442 1.435487855
367.1751296 0.8588565855
369.1907797 0.6961438385
371.1853004 0.9144585195
373.2009504 1.096388421
389.1958651 1.032617658
391.2115151 2.582188049
407.2064298 0.6766267876
413.1958651 1.923950814
415.2115151 2.935927861
433.2220798 3.045698859
477.2119091 1.127209169

Name: +ve in-silico MS/MS by CFM-ID for SFCUCUJJNLYWND-XICBOTPASA-N
ID: SFCUCUJJNLYWND-XICBOTPASA-N
Comment: Energy0
Num peaks: 23
97.02840582 0.5975086038
341.1383502 0.562799602
363.180215 0.7514891218
369.1696503 1.628560748
383.1489149 0.7963472795
385.1645649 1.599783588
387.180215 2.03011122
399.1438295 0.7982503749
399.180215 1.095662794
403.1751296 1.832098622
405.1907797 3.549691148
417.1907797 0.6378148887
423.180215 4.160003111
425.1958651 2.415885107
439.1751296 4.670802092
441.1907797 6.606295092
443.2064298 2.889430693
451.2115151 1.176192188
469.2220798 1.173134899
471.2377299 0.9920524261
479.2064298 3.778849183
497.2169944 20.71704749
515.2275591 15.73718635

Name: +ve in-silico MS/MS by CFM-ID for SFCUCUJJNLYWND-XICBOTPASA-N
ID: SFCUCUJJNLYWND-XICBOTPASA-N
Comment: Energy1
Num peaks: 31
39.02292652 1.153866925
41.00219107 0.7575760759
41.03857658 0.9837064113
43.05422664 1.152893473
45.0334912 0.7140474373
53.00219107 1.107017146
57.0334912 0.9698838069
65.03857658 1.1355744
97.02840582 0.7965757666
169.0859207 0.9223118783
357.1332648 0.8958456873
359.1489149 0.9977257307
377.1594796 2.017566676
383.1853004 1.158828232
399.1438295 0.9522475019
399.180215 0.8542288972
403.1751296 3.300973804
405.1907797 1.439412324
423.180215 6.442602526
425.1958651 2.879559067
427.2115151 8.450472551
439.1751296 1.693729091
441.1907797 7.697441446
443.2064298 1.844704384
445.2220798 5.783869903
457.1856943 1.650070857
471.2377299 0.7915982121
479.2064298 2.838975239
487.2326445 1.329166484
497.2169944 4.427588558
515.2275591 1.868248055

Name: +ve in-silico MS/MS by CFM-ID for SFCUCUJJNLYWND-XICBOTPASA-N
ID: SFCUCUJJNLYWND-XICBOTPASA-N
Comment: Energy2
Num peaks: 31
39.02292652 6.989445795
41.00219107 0.6843131304
41.03857658 3.009586234
43.05422664 5.092242703
51.02292652 12.60182138
53.03857658 1.622859627
55.05422664 0.7920359456
69.0334912 0.630625541
259.0964854 0.7129741789
277.1070501 1.195576772
279.1227001 1.168887991
299.0914 0.7950811159
339.1227001 1.41774582
341.1383502 1.175351517
343.1176147 0.6679066267
345.1332648 0.645953077
345.1696503 4.617554982
347.1853004 1.115487122
355.1176147 1.999599512
357.1332648 2.228125572
359.1489149 1.834269568
363.180215 2.61200773
373.2009504 1.146906964
383.1489149 0.8988941083
385.1645649 1.897018692
387.180215 3.154214886
395.1489149 0.968329388
397.1645649 0.9754114348
399.180215 2.528482297
401.1958651 1.487046144
497.2169944 0.7334060008

Name: +ve in-silico MS/MS by CFM-ID for PUNWVWPDKCBXSA-YKGYJZRDSA-N
ID: PUNWVWPDKCBXSA-YKGYJZRDSA-N
Comment: Energy0
Num peaks: 11
43.01784114 1.263911774
453.1907797 1.236302711
455.2064298 3.882123667
471.2013444 1.910379731
473.2169944 8.96207621
489.2119091 1.480688462
491.2275591 4.909825679
497.2169944 16.15369257
503.2275591 1.229907672
515.2275591 27.06415195
533.2381238 12.16421413

Name: +ve in-silico MS/MS by CFM-ID for PUNWVWPDKCBXSA-YKGYJZRDSA-N
ID: PUNWVWPDKCBXSA-YKGYJZRDSA-N
Comment: Energy1
Num peaks: 31
43.01784114 1.095567767
81.0334912 1.138280096
91.01784114 1.204757325
93.0334912 1.13687721
291.1227001 0.7504639651
351.1438295 0.8660957895
371.1700442 0.7256840838
427.2115151 0.6524373877
445.1856943 1.171030527
445.2220798 0.7637037891
447.2013444 1.942159797
453.1907797 1.17934161
455.2064298 6.495303921
467.2064298 1.125364219
469.1856943 0.9278201254
469.2220798 0.9043481153
471.2013444 1.677208564
473.2169944 11.45551658
483.2013444 1.052940736
485.2169944 0.7401135487
487.196259 0.6310182313
487.2326445 2.458912316
489.2119091 0.7293829573
491.2275591 2.53182748
497.2169944 12.65063171
501.2119091 1.016090583
503.2275591 2.096443239
505.2432092 1.736043919
515.2275591 8.962646394
517.2068237 0.8483739946
533.2381238 2.022033842

Name: +ve in-silico MS/MS by CFM-ID for PUNWVWPDKCBXSA-YKGYJZRDSA-N
ID: PUNWVWPDKCBXSA-YKGYJZRDSA-N
Comment: Energy2
Num peaks: 31
39.02292652 0.9808618116
41.00219107 0.9978062287
43.01784114 1.804422724
61.02840582 1.000110865
83.01275576 3.173245012
85.02840582 1.588867974
91.01784114 1.291215144
117.0334912 2.803087001
147.0440559 1.837901778
151.075356 1.545772251
193.0859207 1.006269495
249.1121354 0.9201184162
259.0964854 1.480067839
271.1540003 0.9140034045
291.1227001 2.196532496
293.1383502 1.675671286
309.1332648 1.432032136
311.1489149 1.486572332
427.1751296 1.314938144
445.1856943 1.218158792
447.2013444 1.249805866
453.1907797 1.386297921
455.2064298 2.071228837
469.1856943 2.56426858
471.2013444 2.881203628
473.2169944 5.535607667
487.196259 0.9611670213
497.2169944 4.008702065
503.2275591 1.501320398
515.2275591 1.051283676
517.2068237 1.0522939

Name: +ve in-silico MS/MS by CFM-ID for BTUXYSHCOAGREH-FVADUABOSA-N
ID: BTUXYSHCOAGREH-FVADUABOSA-N
Comment: Energy0
Num peaks: 10
373.2009504 1.877881273
389.1958651 3.169272803
391.2115151 4.583269947
407.2064298 2.989354383
415.2115151 1.739256572
431.2064298 3.295517735
433.2220798 18.53169712
451.2326445 22.21619932
475.2326445 5.485384569
493.2432092 17.24013683

Name: +ve in-silico MS/MS by CFM-ID for BTUXYSHCOAGREH-FVADUABOSA-N
ID: BTUXYSHCOAGREH-FVADUABOSA-N
Comment: Energy1
Num peaks: 30
39.02292652 0.5924650906
41.03857658 0.9208168341
43.01784114 1.546387947
53.00219107 0.8043580037
61.02840582 0.8083828183
99.04405588 0.6611984305
303.1227001 0.9561621163
305.1383502 0.7723619188
307.1540003 0.7042612411
357.1696503 0.8799119061
359.1853004 1.628986781
361.2009504 0.984754863
363.2166005 1.783847584
365.1594796 1.017484722
371.1853004 2.132193561
373.2009504 2.392910321
375.180215 0.9331619109
379.2115151 1.044275961
389.1958651 1.861297441
391.2115151 8.704369142
407.2064298 3.165976327
409.2220798 7.33782977
415.2115151 2.272523102
419.2064298 1.00520528
431.2064298 2.579272293
433.2220798 16.0728164
451.2326445 9.326662789
475.2326445 4.161708682
477.2119091 0.7942727794
493.2432092 2.330814414

Name: +ve in-silico MS/MS by CFM-ID for BTUXYSHCOAGREH-FVADUABOSA-N
ID: BTUXYSHCOAGREH-FVADUABOSA-N
Comment: Energy2
Num peaks: 31
39.02292652 1.68283043
41.03857658 0.8699924387
43.01784114 1.797838056
53.00219107 3.345924457
53.03857658 1.316878629
61.02840582 0.7286948546
63.02292652 1.013352308
83.01275576 1.022455468
303.1227001 2.340018301
305.1383502 1.527498103
307.1540003 0.7321726073
325.1645649 1.270444746
361.2009504 0.894023659
371.1853004 5.078353839
373.2009504 3.04706277
379.2115151 1.231081209
389.1958651 5.137670965
391.2115151 10.26799036
403.1751296 0.7159893263
405.1907797 2.29026691
407.2064298 7.173888314
409.2220798 1.620980158
415.2115151 1.047909616
417.1907797 0.8381960695
419.2064298 1.553444268
433.2220798 4.227606231
447.2013444 0.8927143546
449.2169944 2.050146756
465.2119091 0.7414738812
475.2326445 3.423114857
477.2119091 2.150638234

Name: +ve in-silico MS/MS by CFM-ID for ZIKZPLSIAVHITA-HYDYYIDVSA-N
ID: ZIKZPLSIAVHITA-HYDYYIDVSA-N
Comment: Energy0
Num peaks: 21
43.01784114 1.019009879
413.1594796 0.620959632
429.1907797 1.122149128
447.2013444 1.494380917
453.1907797 1.857276494
455.2064298 5.461353552
457.1856943 0.776217246
465.2119091 1.128061185
469.2220798 1.46173932
471.2013444 1.541451122
471.2377299 0.9621747287
473.1806089 0.6514853451
473.2169944 9.924800568
475.196259 1.135802436
487.2326445 1.38002911
489.2482946 0.6250286091
491.2275591 4.036545533
497.2169944 12.5404748
515.2275591 20.64481594
517.2068237 1.089863449
533.2381238 10.91765907

Name: +ve in-silico MS/MS by CFM-ID for ZIKZPLSIAVHITA-HYDYYIDVSA-N
ID: ZIKZPLSIAVHITA-HYDYYIDVSA-N
Comment: Energy1
Num peaks: 31
43.01784114 0.8572883508
81.0334912 0.8993442882
293.1383502 0.763727959
411.180215 0.8561991152
413.1958651 1.700164674
415.1751296 1.164197689
419.2064298 0.7533196004
427.2115151 0.9725923922
429.1907797 1.234380127
431.2064298 0.8841998207
433.1856943 0.9249000662
447.2013444 1.274132118
453.1907797 1.147944797
455.2064298 6.985046973
457.1856943 0.837266214
465.2119091 0.7558671089
467.2064298 0.8125524353
469.2220798 3.170065504
471.2013444 0.7710828233
471.2377299 1.186047298
473.2169944 9.676865097
475.196259 1.070312816
487.2326445 3.286966132
489.2482946 0.743907818
491.2275591 2.168628398
497.2169944 6.323090129
501.2119091 0.7248824859
505.2432092 1.675225718
515.2275591 5.624493762
517.2068237 1.107269062
533.2381238 1.545439993

Name: +ve in-silico MS/MS by CFM-ID for ZIKZPLSIAVHITA-HYDYYIDVSA-N
ID: ZIKZPLSIAVHITA-HYDYYIDVSA-N
Comment: Energy2
Num peaks: 31
43.01784114 0.9341566729
51.02292652 0.8905998364
65.03857658 2.075070895
67.05422664 0.8735170155
69.0334912 0.8589248381
81.0334912 5.660978379
83.04914126 4.487020084
85.06479133 1.437970162
95.01275576 5.583443331
97.02840582 3.605441596
101.0597059 1.053674965
125.0233204 0.8887645976
157.0495352 0.9466196917
211.0964854 0.822277789
309.1696503 0.9293566586
333.1696503 1.131971023
383.1853004 0.899867592
403.1751296 3.09371283
405.1907797 2.196006385
411.180215 1.316214679
413.1958651 0.9753714307
423.2013444 1.809097105
431.2064298 0.8586008952
445.1856943 1.052295435
447.2013444 0.8839478627
453.1907797 1.771300902
455.2064298 1.445636133
473.2169944 1.372278197
497.2169944 1.554733455
515.2275591 1.23642654
517.2068237 1.451744245

Name: +ve in-silico MS/MS by CFM-ID for BTUXYSHCOAGREH-YULUIUNMSA-N
ID: BTUXYSHCOAGREH-YULUIUNMSA-N
Comment: Energy0
Num peaks: 10
373.2009504 1.877881273
389.1958651 3.169272803
391.2115151 4.583269947
407.2064298 2.989354383
415.2115151 1.739256572
431.2064298 3.295517735
433.2220798 18.53169712
451.2326445 22.21619932
475.2326445 5.485384569
493.2432092 17.24013683

Name: +ve in-silico MS/MS by CFM-ID for BTUXYSHCOAGREH-YULUIUNMSA-N
ID: BTUXYSHCOAGREH-YULUIUNMSA-N
Comment: Energy1
Num peaks: 30
39.02292652 0.5924650906
41.03857658 0.9208168341
43.01784114 1.546387947
53.00219107 0.8043580037
61.02840582 0.8083828183
99.04405588 0.6611984305
303.1227001 0.9561621163
305.1383502 0.7723619188
307.1540003 0.7042612411
357.1696503 0.8799119061
359.1853004 1.628986781
361.2009504 0.984754863
363.2166005 1.783847584
365.1594796 1.017484722
371.1853004 2.132193561
373.2009504 2.392910321
375.180215 0.9331619109
379.2115151 1.044275961
389.1958651 1.861297441
391.2115151 8.704369142
407.2064298 3.165976327
409.2220798 7.33782977
415.2115151 2.272523102
419.2064298 1.00520528
431.2064298 2.579272293
433.2220798 16.0728164
451.2326445 9.326662789
475.2326445 4.161708682
477.2119091 0.7942727794
493.2432092 2.330814414

Name: +ve in-silico MS/MS by CFM-ID for BTUXYSHCOAGREH-YULUIUNMSA-N
ID: BTUXYSHCOAGREH-YULUIUNMSA-N
Comment: Energy2
Num peaks: 31
39.02292652 1.68283043
41.03857658 0.8699924387
43.01784114 1.797838056
53.00219107 3.345924457
53.03857658 1.316878629
61.02840582 0.7286948546
63.02292652 1.013352308
83.01275576 1.022455468
303.1227001 2.340018301
305.1383502 1.527498103
307.1540003 0.7321726073
325.1645649 1.270444746
361.2009504 0.894023659
371.1853004 5.078353839
373.2009504 3.04706277
379.2115151 1.231081209
389.1958651 5.137670965
391.2115151 10.26799036
403.1751296 0.7159893263
405.1907797 2.29026691
407.2064298 7.173888314
409.2220798 1.620980158
415.2115151 1.047909616
417.1907797 0.8381960695
419.2064298 1.553444268
433.2220798 4.227606231
447.2013444 0.8927143546
449.2169944 2.050146756
465.2119091 0.7414738812
475.2326445 3.423114857
477.2119091 2.150638234

Name: +ve in-silico MS/MS by CFM-ID for PLLFBEMGGFOMJL-QEWPIGGMSA-N
ID: PLLFBEMGGFOMJL-QEWPIGGMSA-N
Comment: Energy0
Num peaks: 9
413.1958651 2.89244611
429.1907797 4.218275507
431.2064298 7.175694615
447.2013444 4.549688244
471.2013444 3.510229536
473.2169944 19.99137993
491.2275591 21.61300564
515.2275591 5.558974084
533.2381238 12.39079715

Name: +ve in-silico MS/MS by CFM-ID for PLLFBEMGGFOMJL-QEWPIGGMSA-N
ID: PLLFBEMGGFOMJL-QEWPIGGMSA-N
Comment: Energy1
Num peaks: 31
41.03857658 0.7152577267
43.01784114 0.7320515257
131.0491413 1.032290412
331.1176147 1.010018167
377.1594796 1.061672019
399.2013444 1.467596415
403.1751296 0.924407402
405.1907797 1.001376894
411.180215 1.942670379
413.1958651 2.526083998
417.1543942 1.010018167
419.1700442 1.25693241
421.1856943 0.8449354807
423.2013444 0.7072173367
429.1907797 1.766651487
431.2064298 9.591292541
437.1806089 0.8142307945
439.196259 0.7406934612
443.1700442 0.9677965398
445.1856943 1.018032257
447.2013444 3.905329075
449.2169944 8.604668634
455.2064298 1.715526119
465.2119091 2.518628898
471.2013444 2.652686418
473.2169944 12.19232733
491.2275591 7.045274365
505.2432092 1.378018663
515.2275591 3.183652274
517.2068237 1.299758063
533.2381238 1.314038019

Name: +ve in-silico MS/MS by CFM-ID for PLLFBEMGGFOMJL-QEWPIGGMSA-N
ID: PLLFBEMGGFOMJL-QEWPIGGMSA-N
Comment: Energy2
Num peaks: 31
39.02292652 1.18069842
41.03857658 3.026565456
113.0597059 0.8619744602
377.1594796 1.025960207
381.1907797 1.392164158
385.1645649 1.063227279
393.1543942 0.9160149602
399.2013444 2.579903225
401.1958651 1.766952843
403.1751296 1.214370871
411.180215 2.708579071
413.1958651 3.276604602
419.1700442 1.297528862
419.2064298 1.138923792
429.1907797 3.883203738
431.2064298 10.73242314
435.1649589 0.7935441154
437.1806089 0.9673162016
439.196259 1.712944202
447.2013444 7.551530293
449.2169944 1.424105894
455.2064298 0.8189913809
459.2013444 2.798747683
461.2169944 1.445484442
471.2013444 4.06938356
473.2169944 3.006742647
487.196259 0.9059819799
489.2119091 1.743607733
503.2275591 0.8743561827
515.2275591 2.419869747
517.2068237 1.548685825

Name: +ve in-silico MS/MS by CFM-ID for JETBGBSBIDQNNO-NLGQMIGLSA-N
ID: JETBGBSBIDQNNO-NLGQMIGLSA-N
Comment: Energy0
Num peaks: 22
43.01784114 1.175877361
53.03857658 1.322681702
69.0334912 1.133040489
71.04914126 9.780868979
385.1645649 1.266341884
401.1594796 1.834077194
403.1751296 3.119648847
419.1700442 1.269912029
427.1751296 0.9154553437
429.1907797 1.285560646
431.2064298 1.503171857
443.1700442 1.041372632
445.1856943 4.96109613
447.2013444 1.484904221
455.2064298 1.632926012
463.196259 3.150949957
471.2013444 1.720936156
473.2169944 9.576492671
491.2275591 10.93761921
515.2275591 7.668485872
517.2068237 0.8641738687
533.2381238 12.73962063

Name: +ve in-silico MS/MS by CFM-ID for JETBGBSBIDQNNO-NLGQMIGLSA-N
ID: JETBGBSBIDQNNO-NLGQMIGLSA-N
Comment: Energy1
Num peaks: 31
29.03857658 2.051011349
43.01784114 1.118251377
43.05422664 4.267632464
53.03857658 2.980136435
69.0334912 0.8575267909
71.04914126 13.14349083
383.1489149 0.7301165753
385.1645649 0.9027442576
387.180215 0.9291261191
401.1594796 1.080958599
403.1751296 5.314450157
405.1907797 1.522395929
419.1700442 3.421971838
421.1856943 4.464611081
427.1751296 0.8535425904
431.2064298 1.532374137
435.2013444 1.093332901
443.1700442 0.6607901713
445.1856943 3.966268959
447.2013444 1.319704779
449.2169944 1.982077396
455.2064298 1.190099524
461.1806089 0.6985899533
463.196259 3.65019621
463.2326445 1.09789603
473.2169944 5.577778637
489.2482946 0.6739531903
491.2275591 5.417156035
505.2432092 1.429739319
515.2275591 3.546664253
533.2381238 1.776815879

Name: +ve in-silico MS/MS by CFM-ID for JETBGBSBIDQNNO-NLGQMIGLSA-N
ID: JETBGBSBIDQNNO-NLGQMIGLSA-N
Comment: Energy2
Num peaks: 31
25.00727645 0.9609759514
27.02292652 1.15109575
29.03857658 0.8770018723
41.03857658 1.022437627
43.01784114 1.555958086
43.05422664 4.375591563
53.03857658 1.340157908
71.04914126 7.884280617
381.1543942 0.9315412557
383.1489149 2.854060219
385.1645649 2.272143884
387.180215 1.770950769
389.1594796 1.123582779
401.1594796 3.98698634
403.1751296 9.836811941
405.1907797 1.24562056
407.1700442 1.816678313
409.1856943 1.337512851
413.1958651 0.9716556845
417.1543942 1.030624839
419.1700442 5.242134279
421.1856943 1.389231988
429.1907797 1.569955389
431.2064298 2.515274007
445.1856943 1.357236427
447.2013444 1.983177263
473.2169944 1.411630633
489.2119091 1.084849421
491.2275591 0.9572620467
515.2275591 2.294573184
517.2068237 1.597124883

Name: +ve in-silico MS/MS by CFM-ID for SAATURRYPVEWIZ-WNHZUGOPSA-N
ID: SAATURRYPVEWIZ-WNHZUGOPSA-N
Comment: Energy0
Num peaks: 13
43.01784114 1.237912331
411.180215 0.9644077815
413.1958651 1.243208585
429.1907797 0.9092447653
435.180215 1.920276533
437.1958651 6.437067122
453.1907797 2.046450208
455.2064298 15.75026164
473.2169944 11.51179445
479.2064298 4.596352473
485.2169944 0.9282936423
497.2169944 19.25700976
515.2275591 13.66041961

Name: +ve in-silico MS/MS by CFM-ID for SAATURRYPVEWIZ-WNHZUGOPSA-N
ID: SAATURRYPVEWIZ-WNHZUGOPSA-N
Comment: Energy1
Num peaks: 31
43.01784114 0.9823315754
97.02840582 1.138671515
109.0284058 0.9679341712
111.0440559 1.290250902
113.0597059 0.680889201
115.075356 0.6387480143
329.1383502 0.8973564321
359.1853004 1.360235502
375.180215 1.153035088
377.1958651 0.651040942
395.1489149 0.6240422692
397.1645649 0.8515880755
399.180215 1.056502042
401.1958651 1.426305901
413.1958651 2.110060695
415.1751296 1.124806277
417.1907797 0.965470363
419.2064298 0.7535622137
429.1907797 1.110266113
431.2064298 1.864429956
435.180215 1.215434952
437.1958651 7.870815461
453.1907797 1.382779795
455.2064298 15.27229244
469.2220798 1.689943089
473.2169944 4.976546053
479.2064298 4.135270672
485.2169944 1.162996296
487.2326445 1.254416822
497.2169944 5.10493506
515.2275591 1.841390872

Name: +ve in-silico MS/MS by CFM-ID for SAATURRYPVEWIZ-WNHZUGOPSA-N
ID: SAATURRYPVEWIZ-WNHZUGOPSA-N
Comment: Energy2
Num peaks: 31
43.01784114 1.237997568
51.02292652 1.724761264
53.03857658 2.78915087
67.05422664 1.463878735
73.02840582 0.8824056012
79.01784114 0.8803264936
83.01275576 0.9738972346
97.06479133 1.12217824
109.0284058 4.272442503
111.0440559 1.356952261
113.0597059 2.35689621
115.075356 1.535594166
177.0182351 0.9473043009
197.1172208 1.28028567
211.1328709 1.125911251
219.1015708 1.285025797
233.1172208 1.032915288
235.0964854 0.9508332116
395.1489149 1.011490635
397.1645649 0.9054956458
411.180215 1.291022498
413.1958651 2.551632417
425.1958651 1.831018322
429.1907797 2.089961085
435.180215 2.386730723
437.1958651 1.587060487
453.1907797 1.904387504
455.2064298 3.208629787
479.2064298 2.10552084
497.2169944 1.054449897
499.196259 0.885220411

Name: +ve in-silico MS/MS by CFM-ID for FGVDMOOUPMLQRT-OPQAPENCSA-N
ID: FGVDMOOUPMLQRT-OPQAPENCSA-N
Comment: Energy0
Num peaks: 29
33.0334912 2.195794362
43.01784114 1.178847186
61.02840582 0.7442553702
189.0546206 0.9825041142
203.0338851 0.6862271844
205.0495352 3.467877477
207.0651853 12.12388876
209.0808353 1.406643024
211.0964854 0.6566647512
213.1121354 0.6150852819
337.1645649 0.9044510566
339.180215 1.92555173
341.1958651 0.601414813
355.1751296 1.179945464
357.1907797 3.095750386
453.1907797 1.073684188
455.2064298 3.092298808
469.2220798 0.8260330265
471.2013444 0.9598456904
473.2169944 6.970415405
475.2326445 0.6516794522
483.2013444 0.7422361498
489.2482946 0.6555079964
491.2275591 5.172238638
497.2169944 1.109602302
501.2119091 1.437377072
503.2275591 0.6476399968
515.2275591 13.35865838
533.2381238 12.1300514

Name: +ve in-silico MS/MS by CFM-ID for FGVDMOOUPMLQRT-OPQAPENCSA-N
ID: FGVDMOOUPMLQRT-OPQAPENCSA-N
Comment: Energy1
Num peaks: 31
43.01784114 1.23442619
149.0597059 0.8647850139
177.0546206 0.9804629403
179.0702706 1.574076358
189.0546206 1.496671201
203.0338851 1.136678212
205.0495352 4.428869894
207.0651853 7.279523816
297.1696503 0.9317083834
315.180215 1.688605341
337.1645649 2.590887671
339.180215 1.808257714
341.1958651 0.869721054
355.1751296 1.760179292
357.1907797 3.179870868
453.1907797 1.092002099
455.2064298 2.863832439
459.2013444 0.7783945121
463.2326445 1.101642214
473.2169944 7.951916123
475.2326445 1.006657123
483.2013444 1.783854995
485.2169944 0.9362234974
487.2326445 1.030505662
491.2275591 3.485551638
497.2169944 1.765806214
501.2119091 1.93326479
503.2275591 1.159996653
505.2432092 2.034696089
515.2275591 5.431064652
533.2381238 2.849519873

Name: +ve in-silico MS/MS by CFM-ID for FGVDMOOUPMLQRT-OPQAPENCSA-N
ID: FGVDMOOUPMLQRT-OPQAPENCSA-N
Comment: Energy2
Num peaks: 31
43.01784114 1.414989147
73.02840582 1.205090682
85.02840582 1.476365949
87.04405588 1.035546664
125.0597059 0.9231854685
131.0702706 1.444182364
149.0597059 3.657793754
161.0597059 0.9434259915
163.075356 1.65127769
175.0389705 1.332491358
177.0546206 1.12433568
191.0702706 0.9836811111
205.0495352 1.682700734
207.0651853 2.154189094
209.0808353 1.556246825
267.1590856 1.225574997
285.1696503 1.906605867
297.1696503 2.779394129
315.180215 1.575612993
335.1489149 1.183071904
337.1645649 1.393440718
339.180215 1.387391851
341.1958651 1.1770021
351.1438295 0.9585706779
415.2115151 0.9184379879
433.2220798 1.19357932
453.1907797 1.240455789
455.2064298 1.173495273
473.2169944 1.48355328
483.2013444 0.9435932771
485.2169944 0.938143231

Name: +ve in-silico MS/MS by CFM-ID for CPDJGMOOWLLBSQ-OKWJUVMNSA-N
ID: CPDJGMOOWLLBSQ-OKWJUVMNSA-N
Comment: Energy0
Num peaks: 17
43.01784114 1.31855824
43.05422664 0.7358132242
53.03857658 1.397810551
69.0334912 1.503578768
71.04914126 9.448379337
363.180215 0.9088282918
385.1645649 0.7422029271
387.180215 2.784813793
403.1751296 0.9041292187
405.1907797 6.19085799
415.2115151 2.539075121
423.2013444 3.710827905
433.2220798 6.976188795
451.2326445 5.259680451
457.2220798 5.456569017
475.2326445 17.47964143
493.2432092 12.86900782

Name: +ve in-silico MS/MS by CFM-ID for CPDJGMOOWLLBSQ-OKWJUVMNSA-N
ID: CPDJGMOOWLLBSQ-OKWJUVMNSA-N
Comment: Energy1
Num peaks: 31
29.03857658 2.042405726
39.02292652 0.661472661
43.01784114 1.319526517
43.05422664 4.10895853
53.03857658 3.004529187
69.0334912 1.063471677
71.04914126 11.21049084
343.1540003 0.6160419876
345.1696503 0.6685775249
347.1853004 0.6692076709
361.1645649 0.8345752828
363.180215 3.353827676
365.1958651 1.04951317
373.1645649 0.6720172922
379.1751296 1.39413528
381.1907797 1.743719427
385.1645649 0.6546240208
387.180215 4.938897905
389.1958651 1.063673807
395.2064298 0.6477245597
403.1751296 0.9671331522
405.1907797 10.80164495
407.2064298 1.136560342
415.2115151 3.308841128
423.2013444 3.056948177
433.2220798 7.208040821
449.2533799 0.6705123252
451.2326445 2.189480051
457.2220798 3.193865139
475.2326445 4.294428028
493.2432092 1.760611517

Name: +ve in-silico MS/MS by CFM-ID for CPDJGMOOWLLBSQ-OKWJUVMNSA-N
ID: CPDJGMOOWLLBSQ-OKWJUVMNSA-N
Comment: Energy2
Num peaks: 31
25.00727645 1.055823412
27.02292652 1.346671097
29.03857658 1.114291949
39.02292652 0.9547134236
41.00219107 1.189044802
41.03857658 1.4548623
43.01784114 2.472946496
43.05422664 4.415561999
51.02292652 1.551134518
53.03857658 1.944766696
65.00219107 1.876295362
67.01784114 1.172338167
69.0334912 1.355488297
71.04914126 5.227320356
83.01275576 2.682284052
85.02840582 1.22768453
335.1489149 1.055868588
337.1645649 1.002780112
351.180215 1.577490423
353.1594796 1.704446754
361.1645649 2.167168312
363.180215 5.59706725
379.1751296 4.982324744
387.180215 1.308320777
389.1958651 0.9225643833
403.1751296 1.132277051
405.1907797 4.119211199
433.2220798 2.565017007
457.2220798 1.40817286
475.2326445 1.246853395
477.2119091 1.082806674

Name: +ve in-silico MS/MS by CFM-ID for PUNWVWPDKCBXSA-WRKUSVJBSA-N
ID: PUNWVWPDKCBXSA-WRKUSVJBSA-N
Comment: Energy0
Num peaks: 11
43.01784114 1.263911774
453.1907797 1.236302711
455.2064298 3.882123667
471.2013444 1.910379731
473.2169944 8.96207621
489.2119091 1.480688462
491.2275591 4.909825679
497.2169944 16.15369257
503.2275591 1.229907672
515.2275591 27.06415195
533.2381238 12.16421413

Name: +ve in-silico MS/MS by CFM-ID for PUNWVWPDKCBXSA-WRKUSVJBSA-N
ID: PUNWVWPDKCBXSA-WRKUSVJBSA-N
Comment: Energy1
Num peaks: 31
43.01784114 1.095567767
81.0334912 1.138280096
91.01784114 1.204757325
93.0334912 1.13687721
291.1227001 0.7504639651
351.1438295 0.8660957895
371.1700442 0.7256840838
427.2115151 0.6524373877
445.1856943 1.171030527
445.2220798 0.7637037891
447.2013444 1.942159797
453.1907797 1.17934161
455.2064298 6.495303921
467.2064298 1.125364219
469.1856943 0.9278201254
469.2220798 0.9043481153
471.2013444 1.677208564
473.2169944 11.45551658
483.2013444 1.052940736
485.2169944 0.7401135487
487.196259 0.6310182313
487.2326445 2.458912316
489.2119091 0.7293829573
491.2275591 2.53182748
497.2169944 12.65063171
501.2119091 1.016090583
503.2275591 2.096443239
505.2432092 1.736043919
515.2275591 8.962646394
517.2068237 0.8483739946
533.2381238 2.022033842

Name: +ve in-silico MS/MS by CFM-ID for PUNWVWPDKCBXSA-WRKUSVJBSA-N
ID: PUNWVWPDKCBXSA-WRKUSVJBSA-N
Comment: Energy2
Num peaks: 31
39.02292652 0.9808618116
41.00219107 0.9978062287
43.01784114 1.804422724
61.02840582 1.000110865
83.01275576 3.173245012
85.02840582 1.588867974
91.01784114 1.291215144
117.0334912 2.803087001
147.0440559 1.837901778
151.075356 1.545772251
193.0859207 1.006269495
249.1121354 0.9201184162
259.0964854 1.480067839
271.1540003 0.9140034045
291.1227001 2.196532496
293.1383502 1.675671286
309.1332648 1.432032136
311.1489149 1.486572332
427.1751296 1.314938144
445.1856943 1.218158792
447.2013444 1.249805866
453.1907797 1.386297921
455.2064298 2.071228837
469.1856943 2.56426858
471.2013444 2.881203628
473.2169944 5.535607667
487.196259 0.9611670213
497.2169944 4.008702065
503.2275591 1.501320398
515.2275591 1.051283676
517.2068237 1.0522939

Name: +ve in-silico MS/MS by CFM-ID for AJNVKAMSVDVVDH-BAENWPLBSA-N
ID: AJNVKAMSVDVVDH-BAENWPLBSA-N
Comment: Energy0
Num peaks: 14
43.01784114 1.850000761
105.0334912 10.1756705
369.1907797 1.70011118
411.2013444 3.596605605
413.1958651 1.993156639
429.1907797 1.878327601
431.2064298 3.164425527
447.2013444 1.418939329
455.2064298 3.837230489
471.2013444 2.495702594
473.2169944 17.68520709
491.2275591 12.39901846
515.2275591 5.977857138
533.2381238 12.87954667

Name: +ve in-silico MS/MS by CFM-ID for AJNVKAMSVDVVDH-BAENWPLBSA-N
ID: AJNVKAMSVDVVDH-BAENWPLBSA-N
Comment: Energy1
Num peaks: 25
43.01784114 1.116036933
105.0334912 14.36405402
263.0914 0.9556569312
349.1645649 1.731754008
351.180215 2.255711585
369.1907797 3.551012147
371.1700442 1.61919935
393.1907797 1.738194565
411.180215 1.475866041
411.2013444 3.502698305
413.1958651 2.032722675
429.1907797 0.8710222874
431.2064298 5.561455919
433.1856943 4.742784817
447.2013444 1.045026042
449.1806089 1.454302209
449.2169944 2.503537608
455.2064298 5.096137445
471.2013444 1.222571351
473.2169944 13.52784512
475.196259 0.8250181159
491.2275591 4.395086205
493.2068237 0.7500848068
515.2275591 2.4540041
533.2381238 1.441808358

Name: +ve in-silico MS/MS by CFM-ID for AJNVKAMSVDVVDH-BAENWPLBSA-N
ID: AJNVKAMSVDVVDH-BAENWPLBSA-N
Comment: Energy2
Num peaks: 31
43.01784114 0.9481751515
49.00727645 2.525202044
51.02292652 2.522865492
63.02292652 2.506634758
79.05422664 1.452534967
105.0334912 20.01636536
107.0491413 0.919196631
239.0914 0.8293183297
267.1227001 1.135967323
321.0968793 0.6669326412
325.1281794 1.201766628
331.1751296 0.6669326412
349.1645649 1.645372926
351.180215 1.964200485
365.1594796 0.9419984796
367.1751296 1.740993866
369.1907797 4.898253243
385.1856943 2.408789959
391.1751296 0.9131545905
405.1543942 0.6732420805
411.180215 2.505918183
413.1958651 2.582004166
429.1907797 2.130330657
431.2064298 5.479551036
447.2013444 2.353406733
453.1907797 0.8444242516
455.2064298 1.356675527
459.2013444 0.9369763712
473.2169944 2.303954922
489.2119091 0.9839184127
517.2068237 1.270305321

Name: +ve in-silico MS/MS by CFM-ID for RQAVBFNKRIQRDR-BAQGEOFFSA-N
ID: RQAVBFNKRIQRDR-BAQGEOFFSA-N
Comment: Energy0
Num peaks: 11
389.1958651 1.678711516
391.2115151 2.259273077
407.2064298 2.118725937
413.1958651 2.12123206
415.2115151 6.6243796
431.2064298 2.135729808
433.2220798 19.23733153
451.2326445 13.89751521
457.2220798 3.648713389
475.2326445 15.71622508
493.2432092 10.68789493

Name: +ve in-silico MS/MS by CFM-ID for RQAVBFNKRIQRDR-BAQGEOFFSA-N
ID: RQAVBFNKRIQRDR-BAQGEOFFSA-N
Comment: Energy1
Num peaks: 29
43.01784114 0.8575155714
275.1277855 0.6343213071
331.1540003 0.7915166614
333.1332648 0.661675119
335.1853004 0.8003572624
337.2009504 0.7697331755
371.1853004 1.749311478
373.1645649 1.533495474
373.2009504 2.035914775
375.180215 1.543413386
377.1958651 0.910649307
379.2115151 0.9760249517
389.1958651 1.592887751
391.2115151 6.264162058
401.1958651 0.6714311641
405.2271652 0.9690732068
407.2064298 2.153507969
409.2220798 4.421130835
413.1958651 1.92193074
415.2115151 10.57186529
421.2220798 0.6878883918
431.2064298 1.708725885
433.2220798 19.09575273
451.2326445 5.748457239
457.2220798 2.980415856
463.2326445 1.246796305
465.2482946 1.132381419
475.2326445 4.159346411
493.2432092 1.481145632

Name: +ve in-silico MS/MS by CFM-ID for RQAVBFNKRIQRDR-BAQGEOFFSA-N
ID: RQAVBFNKRIQRDR-BAQGEOFFSA-N
Comment: Energy2
Num peaks: 31
57.06987671 3.429803317
79.05422664 1.623655148
81.06987671 1.833015781
83.08552677 2.21050687
85.02840582 0.9505586611
275.1277855 0.928753338
305.1747357 1.368173068
317.1747357 0.9012096203
333.1332648 1.34290304
335.1853004 2.617989338
361.2009504 2.388606104
371.1853004 0.9218601137
373.1645649 1.169220218
373.2009504 0.9787039443
375.180215 1.191758416
377.1958651 1.517843632
379.2115151 3.637835353
389.1958651 3.063621648
391.2115151 3.899646942
399.180215 1.385375564
401.1958651 2.278533655
403.2115151 1.283045837
405.1907797 1.605255225
407.2064298 3.90923655
413.1958651 2.993749789
415.2115151 1.76489074
419.2064298 1.216880188
433.2220798 4.059006557
449.2169944 1.320751128
457.2220798 1.80978088
477.2119091 0.9291805689

Name: +ve in-silico MS/MS by CFM-ID for OTGJHZVYFNKBOP-IUAOKVTQSA-N
ID: OTGJHZVYFNKBOP-IUAOKVTQSA-N
Comment: Energy0
Num peaks: 9
389.1958651 2.346798664
391.2115151 3.457911318
413.1958651 2.984403161
415.2115151 9.569777133
433.2220798 18.98170493
451.2326445 12.45133519
457.2220798 5.459758301
475.2326445 15.53144731
493.2432092 10.22470201

Name: +ve in-silico MS/MS by CFM-ID for OTGJHZVYFNKBOP-IUAOKVTQSA-N
ID: OTGJHZVYFNKBOP-IUAOKVTQSA-N
Comment: Energy1
Num peaks: 29
43.01784114 0.9330269214
131.0491413 0.8267094476
197.1172208 1.231533597
335.1489149 0.6394657093
357.1696503 0.6759453601
361.2009504 0.7120630781
371.1853004 1.060371321
373.2009504 1.144588637
389.1958651 1.117734518
391.2115151 4.530682644
401.1958651 1.281776
407.2064298 1.991922938
409.2220798 4.742394955
413.1958651 1.638843407
415.2115151 9.646723507
417.1907797 0.6721415918
419.2064298 1.016214666
421.2220798 1.217633842
431.2064298 1.08125114
433.2220798 19.92342953
447.2013444 0.8435550377
449.2169944 0.916159399
451.2326445 6.573261413
457.2220798 5.057324533
461.2169944 0.8989052873
463.2326445 1.217340687
465.2482946 1.618688695
475.2326445 5.221538628
493.2432092 1.768547007

Name: +ve in-silico MS/MS by CFM-ID for OTGJHZVYFNKBOP-IUAOKVTQSA-N
ID: OTGJHZVYFNKBOP-IUAOKVTQSA-N
Comment: Energy2
Num peaks: 31
43.01784114 1.267201314
57.06987671 3.538828996
73.02840582 1.157292577
125.0960915 0.9802583913
131.0491413 0.8424892274
329.1747357 0.7891847882
331.1903858 1.320909029
335.1853004 0.8736793094
361.2009504 2.654970142
371.1853004 3.040910124
373.2009504 3.816722008
379.2115151 2.481922359
389.1958651 3.496845327
391.2115151 8.611654492
399.180215 1.254080498
401.1958651 2.750453491
403.2115151 1.319485623
405.1907797 0.9259627017
407.2064298 3.931348025
409.2220798 0.8057120131
413.1958651 4.326441556
415.2115151 3.329871141
417.1907797 1.112909041
419.2064298 0.8963249641
421.2220798 0.9056936802
433.2220798 5.614925718
447.2013444 1.229538095
449.2169944 1.879449471
457.2220798 1.509947401
463.2326445 0.8880321187
477.2119091 1.096461496

Name: +ve in-silico MS/MS by CFM-ID for SPZUYBGWJJYLAL-GDQHFHIASA-N
ID: SPZUYBGWJJYLAL-GDQHFHIASA-N
Comment: Energy0
Num peaks: 14
105.0334912 10.53828136
351.180215 1.665307381
369.1907797 1.818666548
411.180215 1.48901326
411.2013444 3.501101332
413.1958651 2.790852163
429.1907797 2.235723516
431.2064298 3.736644602
455.2064298 1.503232446
471.2013444 3.034149475
473.2169944 17.71645632
491.2275591 12.37481614
515.2275591 4.990352905
533.2381238 12.95055326

Name: +ve in-silico MS/MS by CFM-ID for SPZUYBGWJJYLAL-GDQHFHIASA-N
ID: SPZUYBGWJJYLAL-GDQHFHIASA-N
Comment: Energy1
Num peaks: 24
43.01784114 1.173841639
105.0334912 16.15253467
349.1645649 1.786986367
351.180215 2.433058135
369.1907797 4.146382939
371.1700442 1.658123182
393.1907797 0.8575774583
409.1856943 1.023409741
411.180215 1.241625758
411.2013444 3.886652552
413.1958651 1.926981233
429.1907797 1.04236907
431.2064298 6.214088072
433.1856943 5.300424426
447.2013444 1.209113722
449.1806089 2.130103497
449.2169944 2.998263159
451.196259 0.8837639992
455.2064298 1.770686028
471.2013444 1.21855054
473.2169944 12.20763082
491.2275591 5.205384436
515.2275591 2.698402459
533.2381238 1.679284236

Name: +ve in-silico MS/MS by CFM-ID for SPZUYBGWJJYLAL-GDQHFHIASA-N
ID: SPZUYBGWJJYLAL-GDQHFHIASA-N
Comment: Energy2
Num peaks: 31
39.02292652 0.7138469571
43.01784114 1.186530035
49.00727645 2.434797554
51.02292652 2.257610227
55.05422664 0.6792652627
63.02292652 2.416918648
79.05422664 1.313186133
105.0334912 26.77533549
107.0491413 0.8769452775
297.1332648 0.9348055316
349.1645649 1.613945461
351.180215 1.931119098
359.1489149 1.66041391
367.1751296 1.681093768
369.1907797 4.604333286
377.1594796 0.7925074787
383.1700442 1.18731282
385.1856943 2.48741566
393.1907797 0.698217272
409.1856943 1.154340269
411.180215 2.582476486
413.1958651 3.140182753
429.1907797 2.025800818
431.2064298 5.631160849
447.2013444 1.463822676
455.2064298 0.6666964583
459.2013444 0.9669098051
461.2169944 0.7093171861
473.2169944 1.598152226
489.2119091 0.948490909
517.2068237 0.8594025407

Name: +ve in-silico MS/MS by CFM-ID for NOMYFNJOZOVNHF-PVGMZQEVSA-N
ID: NOMYFNJOZOVNHF-PVGMZQEVSA-N
Comment: Energy0
Num peaks: 16
43.01784114 1.238329984
81.0334912 2.27981721
371.1853004 1.664788325
373.2009504 3.120493035
389.1958651 2.702762387
391.2115151 4.294915623
407.2064298 1.751607876
415.2115151 1.977156014
431.2064298 3.57525993
433.2220798 19.67730819
447.2013444 1.113868546
449.2169944 2.466588338
451.2326445 14.12161768
475.2326445 5.438512619
477.2119091 1.212020755
493.2432092 14.30882792

Name: +ve in-silico MS/MS by CFM-ID for NOMYFNJOZOVNHF-PVGMZQEVSA-N
ID: NOMYFNJOZOVNHF-PVGMZQEVSA-N
Comment: Energy1
Num peaks: 31
43.01784114 0.9004040535
81.0334912 7.085886186
95.04914126 1.102037782
121.0647913 1.024574891
149.0960915 1.711279983
151.1117415 1.237485013
349.1645649 2.865120189
351.180215 2.732354258
365.1594796 0.8449694065
365.1958651 1.568160317
369.1907797 1.092108555
371.1853004 1.093632183
373.2009504 1.698958039
389.1958651 1.476418386
391.2115151 6.009349727
407.1700442 1.046855645
407.2064298 1.563778304
409.2220798 3.343673827
411.2013444 1.724577241
415.2115151 2.468259019
423.2013444 1.043024741
425.2169944 1.128091927
431.2064298 1.615490189
433.2220798 10.29889649
449.2169944 0.9605364061
451.2326445 4.998182684
461.2169944 1.112637074
465.2482946 1.511670942
475.2326445 3.425386723
477.2119091 1.897825804
493.2432092 1.329692014

Name: +ve in-silico MS/MS by CFM-ID for NOMYFNJOZOVNHF-PVGMZQEVSA-N
ID: NOMYFNJOZOVNHF-PVGMZQEVSA-N
Comment: Energy2
Num peaks: 31
43.01784114 1.989826413
49.00727645 1.188220594
51.02292652 1.197425245
53.03857658 1.403394369
81.0334912 7.728179076
105.0698767 3.395755872
107.0855268 1.102851884
109.1011768 0.967335285
119.0491413 0.8276923879
147.0804414 1.559968873
349.1645649 2.170706469
351.180215 2.097228534
361.2009504 1.562361931
369.1907797 1.283081216
371.1853004 2.70894414
373.2009504 3.294357764
375.180215 1.059809205
377.1958651 1.724285093
387.180215 3.596826625
389.1958651 2.823655659
391.2115151 6.136946085
397.1856943 1.013671567
407.1700442 0.8638445838
407.2064298 2.393180186
409.1856943 1.183914385
413.1958651 0.899515044
431.2064298 1.825850922
433.2220798 1.637835065
449.2169944 1.702834555
475.2326445 2.274733944
477.2119091 1.210028828

Name: +ve in-silico MS/MS by CFM-ID for PBYYDTQGTBZJGB-OKPVOZINSA-N
ID: PBYYDTQGTBZJGB-OKPVOZINSA-N
Comment: Energy0
Num peaks: 13
105.0334912 10.1408243
351.180215 1.489987652
369.1907797 1.677578115
411.2013444 3.508286742
413.1958651 2.425497448
429.1907797 2.159715003
431.2064298 3.33939859
455.2064298 4.70254544
471.2013444 2.383013164
473.2169944 17.60035337
491.2275591 12.14651423
515.2275591 5.895002876
533.2381238 12.88182126

Name: +ve in-silico MS/MS by CFM-ID for PBYYDTQGTBZJGB-OKPVOZINSA-N
ID: PBYYDTQGTBZJGB-OKPVOZINSA-N
Comment: Energy1
Num peaks: 26
43.01784114 1.08696502
105.0334912 15.07242386
349.1645649 1.509335593
351.180215 2.054656352
369.1907797 3.560020964
371.1700442 1.398401842
387.1438295 0.9334511839
393.1907797 1.82357613
409.1856943 0.7643808433
411.180215 1.097928513
411.2013444 3.623746933
413.1958651 1.619356
429.1907797 0.9663635283
431.2064298 5.265288026
433.1856943 4.498087022
447.2013444 1.073511382
449.1806089 1.551689853
449.2169944 2.661224915
455.2064298 5.312955799
471.2013444 0.9745141601
473.2169944 12.95497313
489.1755235 0.682980275
491.2275591 4.727258797
493.2068237 0.7987269162
515.2275591 2.571088314
533.2381238 1.56308913

Name: +ve in-silico MS/MS by CFM-ID for PBYYDTQGTBZJGB-OKPVOZINSA-N
ID: PBYYDTQGTBZJGB-OKPVOZINSA-N
Comment: Energy2
Num peaks: 31
39.02292652 0.6815306944
43.01784114 1.287300706
49.00727645 2.610378857
51.02292652 2.420529462
63.02292652 2.591161393
79.05422664 1.41988933
105.0334912 23.02626799
107.0491413 0.9482016378
329.1383502 0.8933267762
349.1645649 1.8175004
351.180215 2.175901723
365.1594796 1.144016524
367.1751296 1.862646786
369.1907797 5.092301294
383.1700442 0.866000247
385.1856943 2.717612947
387.2013444 0.6953827395
391.1751296 1.111086068
405.1543942 0.6960334303
411.180215 3.43956164
413.1958651 3.418871975
427.196259 0.6763875389
429.1907797 2.468420131
431.2064298 5.888809841
447.2013444 1.634618497
453.1907797 0.9913816687
455.2064298 1.525506146
459.2013444 0.8697738656
473.2169944 2.289363174
489.2119091 1.017311025
517.2068237 0.9217586282

Name: +ve in-silico MS/MS by CFM-ID for WDGSJYYXVXQQHP-OPQAPENCSA-N
ID: WDGSJYYXVXQQHP-OPQAPENCSA-N
Comment: Energy0
Num peaks: 29
33.0334912 2.552789879
43.01784114 1.285746678
189.0546206 1.114609463
191.0702706 0.7055519648
203.0338851 0.7300412128
205.0495352 3.85478639
207.0651853 13.49804203
209.0808353 1.484763694
211.0964854 0.7219303531
213.1121354 0.747892224
315.180215 0.6491256876
337.1645649 0.7552889547
339.180215 1.476609065
341.1958651 0.6693342585
343.1751296 0.864511406
355.1751296 1.666642548
357.1907797 4.327622301
455.2064298 0.9763864369
471.2013444 0.9659452443
473.2169944 6.326418639
475.2326445 0.9086669465
489.2482946 0.9409427677
491.2275591 6.916522923
501.2119091 2.113534977
503.2275591 0.9491207856
505.2068237 0.5781599257
507.2224737 0.6721733836
515.2275591 5.549759164
533.2381238 16.36140911

Name: +ve in-silico MS/MS by CFM-ID for WDGSJYYXVXQQHP-OPQAPENCSA-N
ID: WDGSJYYXVXQQHP-OPQAPENCSA-N
Comment: Energy1
Num peaks: 31
43.01784114 1.23071838
149.0597059 0.9190514733
177.0546206 0.9833936672
179.0702706 1.576234648
189.0546206 1.518338395
203.0338851 1.087591151
205.0495352 4.524238952
207.0651853 7.767657914
295.1540003 0.9287576189
297.1696503 1.622776618
299.1853004 0.9262542733
315.180215 1.700351188
337.1645649 1.862461701
339.180215 1.028131445
355.1751296 2.06261896
357.1907797 3.093013477
443.2064298 0.9036161933
445.2220798 1.181926586
455.2064298 2.39195001
463.2326445 1.191898918
471.2013444 1.020431322
473.2169944 8.367918683
475.2326445 1.020193689
483.2013444 0.9057914809
491.2275591 3.750479225
501.2119091 2.360669713
503.2275591 1.086030764
505.2432092 2.050748595
515.2275591 3.832319072
517.2068237 0.9421525643
533.2381238 2.852795877

Name: +ve in-silico MS/MS by CFM-ID for WDGSJYYXVXQQHP-OPQAPENCSA-N
ID: WDGSJYYXVXQQHP-OPQAPENCSA-N
Comment: Energy2
Num peaks: 31
43.01784114 1.438473154
67.01784114 1.292186728
83.01275576 3.650429847
149.0597059 3.98241168
161.0597059 0.9801458289
163.075356 2.900785316
175.0389705 1.386564686
177.0546206 1.171254726
191.0702706 1.314826931
205.0495352 1.65484452
207.0651853 2.117270234
209.0808353 1.406054948
213.1121354 0.9477964631
259.0964854 0.8944157932
267.1590856 1.335316045
285.1696503 2.33802364
295.1540003 1.046389787
297.1696503 2.386470715
315.180215 1.950821222
325.1645649 0.8521531801
335.1489149 0.995828701
337.1645649 1.326206098
339.180215 1.388224129
341.1958651 1.688478516
415.2115151 0.8344728013
429.2271652 0.8265414156
433.2220798 1.412684513
447.2377299 1.060318723
473.2169944 1.332339474
515.2275591 0.9192959884
517.2068237 1.381731354

Name: +ve in-silico MS/MS by CFM-ID for ULHRLJDDVCQHQE-NDVSFKDBSA-N
ID: ULHRLJDDVCQHQE-NDVSFKDBSA-N
Comment: Energy0
Num peaks: 24
43.01784114 1.109744323
57.06987671 1.178760445
269.1899918 3.472469762
285.1849065 2.020521907
287.2005565 1.789279409
297.1849065 1.448129091
313.1798211 1.090495106
315.1954711 7.999801347
317.2111212 0.9268629241
333.2060358 4.396666168
427.2115151 1.643935538
443.2064298 1.81452528
455.2064298 1.152593959
469.2220798 2.074740634
471.2377299 0.8615064208
473.2169944 6.508519872
485.2169944 0.9741413629
487.2326445 6.658189342
489.2482946 1.452885711
491.1911736 1.099015935
491.2275591 5.17174217
497.2169944 1.783817688
515.2275591 9.898997046
533.2381238 13.5786798

Name: +ve in-silico MS/MS by CFM-ID for ULHRLJDDVCQHQE-NDVSFKDBSA-N
ID: ULHRLJDDVCQHQE-NDVSFKDBSA-N
Comment: Energy1
Num peaks: 31
43.01784114 0.8779513551
55.05422664 0.9804471793
57.06987671 1.769079932
59.08552677 0.8435225757
67.05422664 0.6546331744
69.06987671 1.213479017
81.06987671 0.8945591914
159.0287997 1.650704218
183.0287997 1.589128719
199.0237144 0.717271262
201.0393644 5.876580017
269.1899918 3.792746484
271.2056419 1.525878151
285.1849065 7.591399546
287.2005565 4.205087279
289.1434356 0.8452672586
289.2162066 4.224138246
291.1590856 0.7464299633
297.1849065 1.656005329
313.1798211 1.103279812
315.1954711 13.22596667
317.2111212 1.498216364
333.2060358 9.164844238
443.2064298 1.267708269
469.2220798 1.214330709
473.2169944 2.156865976
487.2326445 2.050829009
491.2275591 1.469089911
497.2169944 1.079283504
515.2275591 2.039670737
533.2381238 1.128491213

Name: +ve in-silico MS/MS by CFM-ID for ULHRLJDDVCQHQE-NDVSFKDBSA-N
ID: ULHRLJDDVCQHQE-NDVSFKDBSA-N
Comment: Energy2
Num peaks: 31
39.02292652 1.786565454
41.03857658 0.8892879086
43.01784114 1.535846677
51.02292652 1.396882741
53.03857658 1.963136211
55.05422664 2.763061354
57.06987671 6.43309709
59.08552677 0.8272364364
65.03857658 3.101373819
67.05422664 2.391857641
71.08552677 1.024317959
73.10117684 2.080187575
79.05422664 1.815579734
81.06987671 1.497191268
83.08552677 0.8015939956
95.08552677 1.614207983
237.1121354 0.8779597112
255.1743418 1.706772208
269.1899918 5.288146718
277.1434356 1.260824626
285.1849065 7.222568854
287.2005565 3.247557967
289.2162066 1.013840435
315.1954711 6.068167425
317.2111212 1.135844195
321.2424213 0.8475047679
333.2060358 5.168448517
427.2115151 2.77163996
443.2064298 2.595394633
473.2169944 1.886166061
517.2068237 1.511971021

Name: +ve in-silico MS/MS by CFM-ID for QTLPNFQMZWBMDF-XAPZNSJJSA-N
ID: QTLPNFQMZWBMDF-XAPZNSJJSA-N
Comment: Energy0
Num peaks: 9
391.2115151 2.57489898
413.1958651 2.43788705
415.2115151 8.26102759
431.2064298 1.935604609
433.2220798 19.61128376
451.2326445 13.28884699
457.2220798 6.07848417
475.2326445 16.72597503
493.2432092 10.73536586

Name: +ve in-silico MS/MS by CFM-ID for QTLPNFQMZWBMDF-XAPZNSJJSA-N
ID: QTLPNFQMZWBMDF-XAPZNSJJSA-N
Comment: Energy1
Num peaks: 31
43.01784114 0.8867380215
193.0859207 0.5635477691
199.1328709 0.4837664908
271.0964854 0.4744915411
315.1227001 0.4792487324
333.1332648 0.6818143173
359.1489149 0.5389669596
371.1853004 1.306621369
373.2009504 1.499688268
375.180215 1.005008807
377.1958651 0.5355945946
379.2115151 0.4923172543
387.180215 0.560153271
389.1958651 1.488892946
391.2115151 5.566979616
405.1907797 0.4836371494
407.2064298 2.020469203
409.2220798 4.36726353
413.1958651 1.915817323
415.2115151 11.77939424
417.1907797 0.5252295751
421.1856943 0.6663276063
421.2220798 0.889121295
431.2064298 1.498871959
433.2220798 20.7553195
451.2326445 5.913116784
457.2220798 4.847706826
463.2326445 0.5135618844
465.2482946 1.124970332
475.2326445 4.859514705
493.2432092 1.585462525

Name: +ve in-silico MS/MS by CFM-ID for QTLPNFQMZWBMDF-XAPZNSJJSA-N
ID: QTLPNFQMZWBMDF-XAPZNSJJSA-N
Comment: Energy2
Num peaks: 31
85.02840582 0.9008304338
179.1066561 1.136144525
195.1015708 2.264646819
197.1172208 1.293446674
315.1227001 0.8183477162
331.1176147 0.9745253912
335.1853004 0.8206149303
361.2009504 1.774566579
365.1958651 0.8216182473
371.1853004 2.535705897
373.2009504 2.835068866
379.2115151 3.523843885
385.1645649 0.8328572983
387.180215 1.226308634
389.1958651 3.853013721
391.2115151 7.60574772
399.180215 1.169940809
401.1958651 2.574962607
403.2115151 1.339705546
405.1907797 2.001485052
407.2064298 4.996473507
409.2220798 1.134209659
413.1958651 3.695665215
415.2115151 2.53769121
417.1907797 1.178329108
419.2064298 1.116979417
421.2220798 0.8287759654
431.2064298 1.717770508
433.2220798 7.159587792
457.2220798 1.698812733
477.2119091 0.9249323259

Name: +ve in-silico MS/MS by CFM-ID for KPDOJFFZKAUIOE-OFTYJYPWSA-N
ID: KPDOJFFZKAUIOE-OFTYJYPWSA-N
Comment: Energy0
Num peaks: 22
43.01784114 1.562093668
95.01275576 0.6875186878
97.02840582 0.6840765642
341.1383502 1.358759351
343.1540003 1.727687673
383.1853004 0.7423194752
385.2009504 0.8080886426
429.1907797 1.005692456
437.1958651 1.28121037
443.1700442 1.213964044
447.2013444 2.82604492
453.1907797 1.444198499
455.2064298 8.087369919
467.2064298 1.058616899
469.2220798 2.386823754
471.2377299 2.207946719
473.2169944 10.49144914
479.2064298 1.453248106
485.2169944 0.7407268894
497.2169944 13.49935863
499.196259 1.126447918
515.2275591 23.65659245

Name: +ve in-silico MS/MS by CFM-ID for KPDOJFFZKAUIOE-OFTYJYPWSA-N
ID: KPDOJFFZKAUIOE-OFTYJYPWSA-N
Comment: Energy1
Num peaks: 31
43.01784114 0.9448818957
61.02840582 0.9393126421
81.0334912 1.262401672
97.02840582 0.9010798477
293.1383502 0.8197650301
339.1227001 1.21905993
341.1383502 2.582248574
343.1540003 1.267389618
345.1696503 0.9197565742
379.1540003 0.9985717102
381.1696503 2.729318949
383.1853004 2.557408581
385.2009504 1.505718476
387.2166005 0.915912006
413.1594796 0.8252517677
419.2064298 1.262129596
437.1958651 1.482965557
447.2013444 0.9569581734
453.1907797 1.775106589
455.2064298 6.320313507
467.2064298 0.8845149968
469.2220798 1.159126459
471.2013444 0.98128729
471.2377299 0.8704705304
473.2169944 3.918986964
479.2064298 0.8173894392
483.2013444 1.308338303
487.2326445 2.947272054
497.2169944 4.232797037
499.196259 1.175692745
515.2275591 2.070365325

Name: +ve in-silico MS/MS by CFM-ID for KPDOJFFZKAUIOE-OFTYJYPWSA-N
ID: KPDOJFFZKAUIOE-OFTYJYPWSA-N
Comment: Energy2
Num peaks: 31
41.00219107 0.8215378204
51.02292652 1.144462168
69.0334912 1.113085406
81.0334912 6.658261124
83.04914126 1.807356495
85.06479133 1.551948183
87.08044139 0.9036775338
95.01275576 9.283531011
97.02840582 3.382978906
97.10117684 1.953388751
103.075356 0.8022652151
125.0233204 1.217567663
267.1590856 0.8919058941
271.0964854 3.049583329
275.1277855 1.699161756
291.1227001 0.9590229428
313.1434356 2.013016981
315.1590856 0.9370679443
317.1747357 1.258291952
385.1645649 1.377570822
385.2009504 0.9166095455
387.180215 0.8803511332
401.1958651 0.915051492
405.1907797 1.991368635
411.2166005 0.7997274304
429.1907797 1.925946308
453.1907797 1.093247078
469.2220798 0.9768818095
471.2013444 1.136911934
497.2169944 1.801761678
499.196259 1.130072445

Name: +ve in-silico MS/MS by CFM-ID for OOIMZXQJSUZQQN-WEKLTNNRSA-N
ID: OOIMZXQJSUZQQN-WEKLTNNRSA-N
Comment: Energy0
Num peaks: 21
41.03857658 0.7237031293
43.01784114 1.213468744
43.05422664 2.409488989
69.0334912 2.37465059
71.04914126 24.44040234
89.05970595 4.590545734
363.180215 0.9458096296
379.1751296 0.8178420743
381.1907797 0.7125881531
391.1751296 0.7251630083
393.1907797 1.207929385
405.1907797 4.929241695
407.2064298 1.667972901
411.2013444 0.8679693389
423.2013444 1.269283932
431.2064298 0.8312555608
433.2220798 4.741611199
451.2326445 6.604533703
475.2326445 2.42633183
477.2119091 1.754038289
493.2432092 15.1287523

Name: +ve in-silico MS/MS by CFM-ID for OOIMZXQJSUZQQN-WEKLTNNRSA-N
ID: OOIMZXQJSUZQQN-WEKLTNNRSA-N
Comment: Energy1
Num peaks: 31
39.02292652 1.8877738
41.03857658 1.087639463
43.01784114 0.8326330138
43.05422664 9.345610526
45.06987671 0.8777661068
55.01784114 1.517662431
69.0334912 0.6285954419
71.04914126 27.44635126
89.05970595 2.832174963
111.0440559 0.862290139
309.1696503 0.5879260727
319.1540003 4.743254476
321.1332648 0.6240009375
321.1696503 1.247479417
323.1489149 0.9543409395
335.1489149 0.5766678097
345.1696503 0.7707560878
347.1853004 2.646934899
363.180215 2.60239107
367.2115151 0.582115807
387.180215 0.781886714
389.1594796 0.941676287
391.1751296 0.7271432074
393.1907797 0.6026656049
405.1907797 4.951327265
407.2064298 1.052442654
433.2220798 2.399360926
451.2326445 1.665922637
475.2326445 0.8899507764
477.2119091 0.7820908896
493.2432092 1.166451007

Name: +ve in-silico MS/MS by CFM-ID for OOIMZXQJSUZQQN-WEKLTNNRSA-N
ID: OOIMZXQJSUZQQN-WEKLTNNRSA-N
Comment: Energy2
Num peaks: 31
39.02292652 1.769834893
41.03857658 4.537669879
43.01784114 0.7358231379
43.05422664 6.245107895
55.01784114 1.948230041
55.05422664 0.7802319514
69.0334912 1.801270654
71.04914126 17.90774639
81.06987671 1.585248755
83.08552677 1.394261101
85.10117684 0.7856845885
89.05970595 1.288060755
267.1227001 0.6705411005
277.1070501 1.081883749
279.1227001 3.05961936
281.1383502 2.228678254
283.1540003 0.9660335319
291.1227001 1.361418173
293.1383502 1.160456638
303.1227001 2.017491685
305.1383502 1.546306862
307.1540003 6.266876054
309.1696503 2.45021099
321.1696503 1.169675043
335.1853004 1.29571977
345.1696503 0.6648123755
351.180215 0.6446354328
353.1958651 2.103152773
363.180215 1.714105887
379.2115151 0.6503011262
477.2119091 0.7093568828

Name: +ve in-silico MS/MS by CFM-ID for HISRAYIPWNHFKY-BSQBUQRSSA-N
ID: HISRAYIPWNHFKY-BSQBUQRSSA-N
Comment: Energy0
Num peaks: 6
43.05422664 0.8041290289
497.2169944 3.4116306
501.2119091 1.1115996
515.2275591 26.46993172
517.2068237 2.274626351
533.2381238 59.74662366

Name: +ve in-silico MS/MS by CFM-ID for HISRAYIPWNHFKY-BSQBUQRSSA-N
ID: HISRAYIPWNHFKY-BSQBUQRSSA-N
Comment: Energy1
Num peaks: 9
487.196259 4.031047349
489.2119091 3.783597133
497.2169944 9.020251004
499.196259 3.621433459
503.1911736 3.096302162
505.2068237 5.457676645
515.2275591 23.31189949
517.2068237 5.136851301
533.2381238 24.67800964

Name: +ve in-silico MS/MS by CFM-ID for HISRAYIPWNHFKY-BSQBUQRSSA-N
ID: HISRAYIPWNHFKY-BSQBUQRSSA-N
Comment: Energy2
Num peaks: 12
39.02292652 9.28724337
41.03857658 20.92293331
43.05422664 18.4613407
45.06987671 1.914879709
483.2013444 2.232051329
485.2169944 2.796298659
487.196259 3.288730935
487.2326445 1.480266177
497.2169944 8.568391987
499.196259 4.313586
515.2275591 5.30711079
517.2068237 2.009454006

Name: +ve in-silico MS/MS by CFM-ID for NGVCCVAPMLTLBG-PVWLZHGISA-N
ID: NGVCCVAPMLTLBG-PVWLZHGISA-N
Comment: Energy0
Num peaks: 11
389.1958651 2.473439118
391.2115151 3.818866465
413.1958651 2.7359014
415.2115151 8.215926485
431.2064298 2.262103871
433.2220798 18.1677288
451.2326445 13.22641441
457.2220798 2.888465344
475.2326445 14.12297079
477.2119091 2.401722492
493.2432092 10.34930058

Name: +ve in-silico MS/MS by CFM-ID for NGVCCVAPMLTLBG-PVWLZHGISA-N
ID: NGVCCVAPMLTLBG-PVWLZHGISA-N
Comment: Energy1
Num peaks: 31
43.01784114 0.9148696855
51.02292652 1.391990832
53.03857658 3.664663588
55.05422664 1.718353476
65.03857658 0.8376571935
67.05422664 1.280052352
193.0859207 0.9625439437
195.1015708 0.5845052683
319.1540003 0.6222771073
371.1853004 0.6966977849
373.2009504 1.194634831
389.1958651 1.143795754
391.2115151 5.013428593
401.1958651 0.6680344193
405.2271652 0.7024954984
407.2064298 2.228101858
409.2220798 5.160522359
413.1958651 1.325159035
415.2115151 7.283548989
431.2064298 1.420694064
433.2220798 17.24843842
443.2064298 0.5070767836
449.2169944 0.8580077464
451.2326445 6.675992494
457.2220798 2.932851595
459.2013444 1.45371424
463.2326445 0.5182242689
465.2482946 0.756897683
475.2326445 4.437492013
477.2119091 1.340412242
493.2432092 1.675713927

Name: +ve in-silico MS/MS by CFM-ID for NGVCCVAPMLTLBG-PVWLZHGISA-N
ID: NGVCCVAPMLTLBG-PVWLZHGISA-N
Comment: Energy2
Num peaks: 31
25.00727645 0.7259186841
39.02292652 0.9527481666
41.03857658 0.8056975051
43.01784114 1.037744855
49.00727645 1.064697067
51.02292652 2.471504914
53.03857658 7.037313344
55.05422664 2.193213341
65.03857658 3.580034513
67.05422664 1.088322789
81.06987671 0.7564781671
97.06479133 0.9319895952
167.1066561 1.044381599
193.0859207 1.640626644
207.1015708 2.202258513
361.2009504 0.8293472064
371.1853004 3.050722987
373.2009504 4.080827768
389.1958651 2.88579979
391.2115151 8.427719773
405.1907797 0.8789634599
407.2064298 3.966108122
409.2220798 0.9246295643
413.1958651 3.550301124
415.2115151 2.156752463
431.2064298 1.766586099
433.2220798 3.577605306
447.2013444 1.099172114
457.2220798 1.47973443
459.2013444 1.434832944
477.2119091 1.617330191

Name: +ve in-silico MS/MS by CFM-ID for ZIBVHHLTJKYXEB-LSHKVNPSSA-N
ID: ZIBVHHLTJKYXEB-LSHKVNPSSA-N
Comment: Energy0
Num peaks: 12
55.05422664 1.859167726
81.0334912 1.321419623
83.04914126 12.93823988
413.1594796 1.779368979
415.1751296 11.6829154
433.1856943 2.577139865
483.2013444 4.001855106
485.2169944 4.52471992
487.196259 1.475349816
497.2169944 4.431145032
499.196259 1.725778571
515.2275591 32.21075294

Name: +ve in-silico MS/MS by CFM-ID for ZIBVHHLTJKYXEB-LSHKVNPSSA-N
ID: ZIBVHHLTJKYXEB-LSHKVNPSSA-N
Comment: Energy1
Num peaks: 31
25.00727645 2.179728698
27.02292652 3.870180149
29.03857658 1.244896256
51.02292652 1.436847882
53.03857658 1.087764256
55.01784114 1.043036592
55.05422664 6.96783854
57.0334912 1.053769277
65.03857658 1.382693964
83.04914126 11.29873789
151.0389705 1.433760656
167.0702706 1.105990205
331.1176147 1.281254722
357.1332648 0.924530925
359.1489149 1.051013977
371.1489149 1.099187464
385.1645649 1.124618742
387.180215 0.9680983572
401.1594796 0.891591582
403.1751296 2.677315885
405.1907797 0.9264292263
413.1594796 0.9128312764
415.1751296 6.582626978
433.1856943 2.175450843
469.1856943 1.101107399
471.2013444 2.655356024
483.2013444 3.214785174
485.2169944 1.703525767
497.2169944 2.483007144
499.196259 1.752737337
515.2275591 4.309817913

Name: +ve in-silico MS/MS by CFM-ID for ZIBVHHLTJKYXEB-LSHKVNPSSA-N
ID: ZIBVHHLTJKYXEB-LSHKVNPSSA-N
Comment: Energy2
Num peaks: 31
25.00727645 1.678984679
27.02292652 1.717044779
29.03857658 0.9859791336
39.02292652 2.053037474
41.03857658 0.8900030291
51.02292652 1.328464067
53.03857658 5.459015028
55.05422664 9.966090149
57.06987671 1.000974495
65.03857658 1.875472658
67.01784114 1.717393977
67.05422664 0.8081603929
79.01784114 0.8193252887
83.04914126 11.35461719
165.0546206 1.686429446
325.1070501 0.8567863535
329.1383502 1.354194883
331.1176147 2.088945002
357.1332648 1.751097157
369.1696503 1.635159575
385.1645649 1.952223335
387.180215 0.8702026385
397.1645649 1.23392978
399.1438295 0.8088022993
401.1594796 1.2458851
415.1751296 1.06606607
417.1543942 2.099042276
431.1700442 0.792137456
483.2013444 2.334751055
485.2169944 1.538692635
499.196259 3.252549473

Name: +ve in-silico MS/MS by CFM-ID for VZJQDAKUAJHJOG-GYPMWZJFSA-N
ID: VZJQDAKUAJHJOG-GYPMWZJFSA-N
Comment: Energy0
Num peaks: 13
145.0495352 2.094651148
147.0651853 0.8183224676
161.0444498 1.08566602
163.0600999 8.985492321
181.0706646 0.6914415861
285.1849065 3.478064196
295.1692564 1.90948434
313.1798211 19.10967643
315.1954711 1.165653796
331.1903858 20.15250987
457.2220798 1.035459856
475.2326445 9.18613776
493.2432092 10.57333443

Name: +ve in-silico MS/MS by CFM-ID for VZJQDAKUAJHJOG-GYPMWZJFSA-N
ID: VZJQDAKUAJHJOG-GYPMWZJFSA-N
Comment: Energy1
Num peaks: 31
43.01784114 0.9621284395
95.04914126 0.8016917071
111.0440559 0.6048280977
137.0960915 1.524034822
145.0495352 4.20403503
147.0440559 0.5904723434
147.0804414 0.6042535628
151.1117415 1.556154402
153.0910061 0.7468805408
155.1066561 1.482147201
163.0600999 6.140370942
163.075356 0.7691356193
163.1117415 0.6712621202
165.1273916 0.8140411952
169.1223062 1.649634927
179.1066561 0.6485825145
183.1379563 0.863386108
215.1066561 0.579973271
243.1379563 0.6585744077
257.1536063 0.6036102898
285.1849065 4.634449746
287.2005565 0.7428623368
295.1692564 4.133407773
297.1849065 0.8290588471
313.1798211 14.19481447
315.1954711 1.074759297
329.1747357 0.5873824663
331.1903858 9.261453631
457.2220798 1.852617583
475.2326445 3.570201438
493.2432092 1.21300651

Name: +ve in-silico MS/MS by CFM-ID for VZJQDAKUAJHJOG-GYPMWZJFSA-N
ID: VZJQDAKUAJHJOG-GYPMWZJFSA-N
Comment: Energy2
Num peaks: 31
41.03857658 1.118479747
43.01784114 1.523618636
45.0334912 0.8746702914
51.02292652 1.239673616
65.03857658 0.9327435262
87.00767038 1.953105163
89.02332044 1.002383553
103.0389705 1.209300359
105.0698767 1.065564981
133.1011768 1.327400552
137.0960915 2.040358399
141.0182351 0.7502040618
145.0495352 1.909516831
147.0651853 2.399636679
151.1117415 1.858783881
153.0910061 0.8323315998
155.1066561 3.93468543
163.0600999 3.60012515
169.1223062 3.675255463
177.0910061 1.271234188
183.1379563 1.30241789
229.1223062 0.925209433
243.1379563 0.7587478743
257.1536063 0.8294819566
285.1849065 2.398868619
287.2005565 1.127392446
313.1798211 4.004160481
315.1954711 1.178502624
331.1903858 2.550194254
431.2064298 0.8203815912
475.2326445 1.045189054

Name: +ve in-silico MS/MS by CFM-ID for QEVJAPVDBXZQNZ-CISSGJFRSA-N
ID: QEVJAPVDBXZQNZ-CISSGJFRSA-N
Comment: Energy0
Num peaks: 16
43.01784114 1.56232544
53.03857658 1.577934846
69.0334912 1.636072286
71.04914126 11.23095869
363.180215 1.333122457
379.1751296 0.9715976281
387.180215 1.64088211
403.1751296 1.119490953
405.1907797 6.938586077
415.2115151 1.487767298
423.2013444 4.999486676
433.2220798 7.176781771
451.2326445 8.033602258
457.2220798 1.044209412
475.2326445 9.949840709
493.2432092 19.342607

Name: +ve in-silico MS/MS by CFM-ID for QEVJAPVDBXZQNZ-CISSGJFRSA-N
ID: QEVJAPVDBXZQNZ-CISSGJFRSA-N
Comment: Energy1
Num peaks: 24
29.03857658 2.350381551
43.01784114 1.472357814
43.05422664 4.757027563
53.03857658 3.342810238
69.0334912 1.416295104
71.04914126 12.99570624
345.1696503 0.9785540241
347.1853004 1.035852374
361.1645649 1.020429668
363.180215 4.767194759
365.1958651 1.313886966
379.1751296 2.161125496
381.1907797 2.838988934
387.180215 3.891081837
389.1958651 1.09532307
405.1907797 9.771911176
407.2064298 1.301132897
415.2115151 2.43999798
423.2013444 4.526381214
433.2220798 6.248586375
451.2326445 2.94718878
457.2220798 1.531491912
475.2326445 4.148453809
493.2432092 2.174124883

Name: +ve in-silico MS/MS by CFM-ID for QEVJAPVDBXZQNZ-CISSGJFRSA-N
ID: QEVJAPVDBXZQNZ-CISSGJFRSA-N
Comment: Energy2
Num peaks: 31
15.02292652 1.386607178
25.00727645 1.407822782
27.02292652 1.51685458
29.03857658 1.433787029
41.00219107 1.755270967
41.03857658 1.886671615
43.01784114 2.973826502
43.05422664 5.874096143
45.0334912 1.147381814
53.03857658 1.608732717
61.02840582 1.271657296
67.01784114 1.21646338
69.0334912 1.39013759
71.04914126 5.331918885
83.01275576 3.405692606
85.02840582 1.480567405
87.04405588 1.184409988
91.07535601 2.303127428
343.1540003 1.240066653
345.1696503 0.9866520873
349.1645649 0.9052471527
353.1594796 0.919680187
361.1645649 3.093611236
363.180215 6.619586885
377.1594796 1.218924966
379.1751296 6.656731282
381.1907797 1.207199238
405.1907797 3.846649348
433.2220798 1.840542499
475.2326445 1.551968473
477.2119091 1.507260915

Name: +ve in-silico MS/MS by CFM-ID for HOSKSEQYCZMGIB-UAWRPIGESA-N
ID: HOSKSEQYCZMGIB-UAWRPIGESA-N
Comment: Energy0
Num peaks: 17
43.01784114 1.8565263
293.1747357 2.380582912
335.1853004 1.887035612
353.1958651 1.199262741
371.1853004 1.098382161
373.2009504 2.953400905
389.1958651 1.919072417
391.2115151 1.841913152
413.1958651 2.362160673
415.2115151 10.50716987
431.2064298 1.99562515
433.2220798 18.87537282
451.2326445 6.880667016
457.2220798 1.726530844
475.2326445 11.57940885
477.2119091 0.9756774326
493.2432092 10.6232805

Name: +ve in-silico MS/MS by CFM-ID for HOSKSEQYCZMGIB-UAWRPIGESA-N
ID: HOSKSEQYCZMGIB-UAWRPIGESA-N
Comment: Energy1
Num peaks: 31
43.01784114 1.02047297
139.0389705 4.992454851
153.0546206 1.427222554
277.1434356 0.8306773174
279.1590856 1.802314735
321.1696503 0.8130171373
363.180215 0.6841037538
365.1958651 2.115918985
371.1853004 1.600204662
373.2009504 3.649247787
389.1958651 1.230149991
391.2115151 4.272486125
407.2064298 0.789322796
409.1856943 0.6436910221
409.2220798 0.996287992
413.1958651 1.008794326
415.1751296 0.7283087805
415.2115151 11.07767969
417.1907797 1.244821161
421.1856943 0.704034132
431.2064298 0.9319621426
433.2220798 13.80997489
451.2326445 2.572596407
457.2220798 2.374510532
459.2013444 1.920855894
461.2169944 0.7275472831
463.2326445 0.6569147331
465.2482946 1.411952385
475.2326445 3.08429864
477.2119091 1.784334604
493.2432092 0.9781658573

Name: +ve in-silico MS/MS by CFM-ID for HOSKSEQYCZMGIB-UAWRPIGESA-N
ID: HOSKSEQYCZMGIB-UAWRPIGESA-N
Comment: Energy2
Num peaks: 31
39.02292652 1.71444038
41.03857658 3.069243563
43.01784114 1.569023906
43.05422664 2.892343174
81.0334912 0.9918379828
85.02840582 0.95799425
235.1328709 0.9974777348
279.1590856 2.137733605
291.1590856 4.791709163
293.1747357 8.198591814
295.1903858 2.109789394
333.1696503 0.8991700059
335.1853004 1.383009166
353.1958651 0.9366949807
363.180215 1.355705362
365.1958651 1.84526008
371.1853004 2.451653453
373.2009504 3.027572897
389.1958651 1.634792488
391.2115151 3.890459862
403.1751296 1.654710652
405.1907797 0.991581791
413.1958651 1.968853088
415.2115151 2.102520734
419.1700442 1.052649308
421.1856943 1.251486155
423.2013444 0.8250788701
433.2220798 2.073852321
449.2169944 1.02945652
457.2220798 0.9117578005
477.2119091 1.07898834

Name: +ve in-silico MS/MS by CFM-ID for ADGXUPJIZKJROL-PZJULMBASA-N
ID: ADGXUPJIZKJROL-PZJULMBASA-N
Comment: Energy0
Num peaks: 11
389.1958651 2.097470096
391.2115151 3.184151903
407.2064298 1.886811651
413.1958651 2.182601492
415.2115151 7.423119061
431.2064298 2.02616029
433.2220798 18.55986515
451.2326445 14.52789124
457.2220798 3.048090476
475.2326445 15.34258652
493.2432092 11.17765588

Name: +ve in-silico MS/MS by CFM-ID for ADGXUPJIZKJROL-PZJULMBASA-N
ID: ADGXUPJIZKJROL-PZJULMBASA-N
Comment: Energy1
Num peaks: 31
43.01784114 0.8812674016
123.0804414 1.117649632
125.0960915 0.866821614
133.0647913 0.9768082394
137.0960915 1.94757567
175.075356 2.355272304
177.0910061 1.573691954
179.1066561 0.794213563
193.0859207 1.6988174
195.1015708 3.377383589
197.1172208 1.099911637
205.0859207 0.7724906787
293.1019647 1.035305237
295.1176147 0.8316344128
373.2009504 0.8601084421
389.1958651 0.9180781378
391.2115151 4.125898972
407.2064298 1.989342609
409.2220798 4.736251675
413.1958651 1.261467269
415.2115151 6.106594711
421.2220798 1.116542867
431.2064298 1.304838509
433.1856943 0.76940793
433.2220798 15.49224119
435.2013444 0.7626036012
451.2326445 6.097108605
457.2220798 2.35585838
465.2482946 1.036978747
475.2326445 3.850045792
493.2432092 1.508571579

Name: +ve in-silico MS/MS by CFM-ID for ADGXUPJIZKJROL-PZJULMBASA-N
ID: ADGXUPJIZKJROL-PZJULMBASA-N
Comment: Energy2
Num peaks: 31
65.03857658 1.190901907
107.0855268 1.528118964
121.0647913 1.548518166
123.0804414 2.661105567
125.0960915 1.785401158
137.0960915 0.8962360903
151.075356 3.271595238
153.0910061 1.110653755
193.0859207 2.310263704
195.1015708 6.840836506
197.1172208 2.37483741
223.0964854 2.709792662
225.1121354 0.9926284206
267.1227001 0.9432479782
335.1489149 1.14459521
361.2009504 1.564697514
371.1853004 1.766892013
373.2009504 2.144448918
379.2115151 3.15801386
389.1958651 3.784985051
391.2115151 7.735056556
403.2115151 1.581353244
407.2064298 3.71559416
413.1958651 3.09317534
415.2115151 2.011344489
421.2220798 1.358521762
431.2064298 1.755791571
433.2220798 3.912629121
447.2013444 1.189623557
449.2169944 0.9335958262
477.2119091 1.079811986

Name: +ve in-silico MS/MS by CFM-ID for CDWLFBQYZVETIB-TUQXSUJISA-N
ID: CDWLFBQYZVETIB-TUQXSUJISA-N
Comment: Energy0
Num peaks: 11
43.01784114 1.281671691
373.2009504 1.2576306
389.1958651 2.17765656
391.2115151 3.259746446
407.2064298 2.801213293
415.2115151 2.377653194
431.2064298 3.145610349
433.2220798 19.80914059
451.2326445 19.04968837
475.2326445 10.7155431
493.2432092 14.74922802

Name: +ve in-silico MS/MS by CFM-ID for CDWLFBQYZVETIB-TUQXSUJISA-N
ID: CDWLFBQYZVETIB-TUQXSUJISA-N
Comment: Energy1
Num peaks: 29
43.01784114 1.323731751
55.05422664 1.042576854
57.06987671 0.6858777424
61.02840582 0.5024855955
71.08552677 0.6250232209
291.1227001 0.6450755428
333.1696503 0.7432761432
349.1281794 0.5954168061
361.2009504 0.5427709062
371.1853004 2.573162521
373.2009504 3.083101883
379.2115151 0.5157345102
389.1594796 0.6939849821
389.1958651 1.877028755
391.1751296 0.887302332
391.2115151 9.342711328
393.1907797 0.5227523079
405.1907797 1.017447177
407.2064298 3.078036014
409.2220798 6.612024711
415.2115151 5.287924008
419.2064298 0.5350911099
421.2220798 0.8317157474
431.2064298 3.160660126
433.2220798 18.26946529
451.2326445 7.752552901
475.2326445 5.181923778
477.2119091 0.5769179352
493.2432092 1.76895332

Name: +ve in-silico MS/MS by CFM-ID for CDWLFBQYZVETIB-TUQXSUJISA-N
ID: CDWLFBQYZVETIB-TUQXSUJISA-N
Comment: Energy2
Num peaks: 31
43.01784114 1.069495427
51.02292652 2.296236421
53.03857658 1.691622949
55.05422664 3.942882079
71.08552677 1.161549396
97.10117684 1.508190397
123.1168269 2.164048469
125.132477 1.406257747
155.1430416 1.59009395
223.0600999 1.958381659
265.1434356 1.137148782
267.1590856 1.422030932
309.1332648 1.076221117
351.180215 1.206245875
361.2009504 1.499218015
371.1853004 0.9634614123
373.1645649 1.012811695
373.2009504 1.133834508
379.2115151 2.661702756
389.1958651 2.182579648
391.2115151 4.347933924
403.1751296 1.212069684
405.1907797 1.697087308
407.2064298 4.149122188
417.1907797 1.361788921
419.2064298 1.296473183
431.2064298 3.013857372
433.2220798 4.202928
449.2169944 1.238203498
475.2326445 2.149142464
477.2119091 1.011362385

Name: +ve in-silico MS/MS by CFM-ID for GVSBVIDYKKDTET-DUYHXFDGSA-N
ID: GVSBVIDYKKDTET-DUYHXFDGSA-N
Comment: Energy0
Num peaks: 31
43.01784114 0.5538895002
43.05422664 0.7307175549
73.02840582 0.5401285071
103.0389705 0.6869917324
163.0600999 2.826797992
177.0546206 0.5053577748
241.1586917 2.047951415
243.1743418 0.4839560738
245.1172208 0.6624651699
245.1899918 0.7321990938
259.1692564 0.8158468357
267.1743418 0.5756930943
269.1899918 0.7701876057
295.1692564 1.636120094
297.1849065 0.527532726
313.1798211 16.19933504
315.1954711 1.243184934
319.2267713 0.6180254285
321.2424213 0.6180254285
331.1903858 3.253514708
401.1958651 1.038936773
403.2115151 0.53704691
417.1907797 1.57445046
419.2064298 4.431194855
421.2220798 0.9317624435
447.2377299 0.9745304739
449.2533799 1.019741242
457.2220798 1.425553347
465.2482946 0.8574598188
475.2326445 13.76421778
493.2432092 14.34515555

Name: +ve in-silico MS/MS by CFM-ID for GVSBVIDYKKDTET-DUYHXFDGSA-N
ID: GVSBVIDYKKDTET-DUYHXFDGSA-N
Comment: Energy1
Num peaks: 31
41.03857658 0.7846803739
43.01784114 1.037521463
43.05422664 0.7211580069
53.00219107 0.6048515979
145.0495352 1.920075188
163.0600999 4.081104766
175.148127 1.153141779
217.1586917 0.7928485015
241.1586917 1.669692432
243.1743418 4.231557606
257.1536063 0.5824046266
259.1692564 5.104855393
261.1849065 3.08604216
265.1586917 0.6186053292
269.1899918 1.429361269
285.1849065 0.728958488
287.2005565 1.368410158
295.1692564 1.49426582
303.1954711 0.5777880177
313.1798211 10.3108424
331.1903858 5.375478095
401.1958651 1.702591592
403.2115151 0.650484806
405.2271652 3.649737093
419.2064298 2.150275108
421.2220798 0.6928559846
423.2377299 2.234823257
457.2220798 0.8722698539
465.2482946 0.7674307462
475.2326445 2.773841966
493.2432092 0.7714823934

Name: +ve in-silico MS/MS by CFM-ID for GVSBVIDYKKDTET-DUYHXFDGSA-N
ID: GVSBVIDYKKDTET-DUYHXFDGSA-N
Comment: Energy2
Num peaks: 31
41.03857658 1.338352071
43.01784114 2.566671358
43.05422664 0.9808732661
45.0334912 1.00811286
87.00767038 0.7303719478
123.1168269 1.630741571
125.0233204 0.9063752812
145.0495352 0.8525686579
147.0651853 1.3953822
151.148127 2.42817467
157.0647913 0.761962097
163.0600999 1.740031172
175.148127 1.471308722
185.0960915 0.761962097
189.1637771 2.889901801
213.1273916 0.8966101203
217.1586917 2.141551779
241.1586917 1.138171902
243.1743418 0.8056799286
259.1692564 1.541818412
269.1899918 1.775388137
313.1798211 5.646834893
315.1954711 0.9263637105
319.2267713 0.7724968353
321.2424213 0.7724968353
331.1903858 0.7121763021
401.1958651 0.9235815753
403.2115151 0.9296614519
431.2064298 0.9457555897
475.2326445 1.564694991
477.2119091 0.7687638615

Name: +ve in-silico MS/MS by CFM-ID for PJBZWVDHHJBMHH-QMQWBKQNSA-N
ID: PJBZWVDHHJBMHH-QMQWBKQNSA-N
Comment: Energy0
Num peaks: 23
43.01784114 1.407811896
395.1853004 1.136109584
411.180215 2.012314703
413.1958651 0.8261133926
423.180215 0.7694704298
437.1958651 1.039957832
439.1751296 0.9687047744
441.1907797 3.539566873
443.2064298 1.935685196
453.1907797 1.356612966
455.2064298 9.334805806
457.2220798 0.7819873777
465.1907797 0.9926403711
467.2064298 1.104066962
469.2220798 1.550950341
471.2377299 1.25511423
473.2169944 8.692077114
483.2013444 6.459120644
485.2169944 1.339705416
487.2326445 1.389464146
497.2169944 10.21613559
499.196259 1.838875913
515.2275591 20.17484047

Name: +ve in-silico MS/MS by CFM-ID for PJBZWVDHHJBMHH-QMQWBKQNSA-N
ID: PJBZWVDHHJBMHH-QMQWBKQNSA-N
Comment: Energy1
Num peaks: 31
43.01784114 1.175951966
199.0600999 0.9915990248
275.1277855 1.266126628
315.1590856 0.9074651397
395.1853004 1.947703861
411.180215 2.049334969
411.2166005 0.9642666122
413.1958651 1.25851248
415.1751296 1.26728148
415.2115151 1.053437563
423.180215 1.100233637
425.1958651 1.21377532
427.2115151 1.544639744
429.2271652 0.918732907
437.1958651 2.439248985
439.2115151 0.954678097
441.1907797 1.853250091
443.2064298 1.995044382
445.2220798 1.096913994
453.1907797 1.269297227
455.2064298 8.76595482
465.1907797 0.9154916602
467.2064298 1.795306843
469.2220798 1.185024369
473.2169944 5.005614894
483.2013444 2.511091103
485.2169944 0.9535292753
487.2326445 1.948522483
497.2169944 6.504016472
499.196259 1.320748929
515.2275591 2.931866623

Name: +ve in-silico MS/MS by CFM-ID for PJBZWVDHHJBMHH-QMQWBKQNSA-N
ID: PJBZWVDHHJBMHH-QMQWBKQNSA-N
Comment: Energy2
Num peaks: 31
43.01784114 1.213165965
199.075356 1.384588945
273.1121354 1.062756062
289.1434356 0.8323786779
313.1434356 1.010140318
325.1070501 2.579491038
327.1227001 3.093081609
341.1383502 1.010211681
351.1590856 1.665858419
353.1383502 1.170462155
355.1540003 1.393592643
367.1540003 1.489283963
369.1332648 1.05615661
369.1696503 2.40584413
381.1696503 1.064588868
383.1853004 4.959898786
395.1853004 2.783593236
397.1645649 1.665504318
401.1958651 1.779097822
409.1645649 0.9222176023
411.180215 6.432736445
413.1958651 1.799385938
415.1751296 1.193848236
423.180215 1.272548118
425.1958651 0.9109790109
439.1751296 1.326139164
441.1907797 1.018681927
455.2064298 0.8930255437
485.2169944 1.014362336
497.2169944 1.203912569
499.196259 1.678727871

Name: +ve in-silico MS/MS by CFM-ID for KBKLBYIJUCULTB-PNGJEWJSSA-N
ID: KBKLBYIJUCULTB-PNGJEWJSSA-N
Comment: Energy0
Num peaks: 29
43.01784114 1.036704526
55.05422664 1.53941159
57.06987671 0.7530780082
61.02840582 1.509311605
179.1066561 0.9308963847
199.0964854 0.631436539
247.0964854 0.5623607491
249.1121354 1.10182214
251.1277855 2.11797214
293.1383502 0.8968782523
305.1383502 0.6210335929
321.1332648 0.6701986126
373.2009504 1.063051206
389.1958651 2.600481022
391.2115151 4.255862777
403.2115151 1.079714513
407.2064298 2.696895467
409.2220798 0.8540026507
415.2115151 2.171095243
431.2064298 1.908730541
433.2220798 15.06720323
447.2013444 0.6679399644
449.1806089 0.7118757304
451.196259 0.8603896042
451.2326445 15.74599256
457.2220798 0.6611566174
475.2326445 6.189227259
477.2119091 1.067243816
493.2432092 10.34037811

Name: +ve in-silico MS/MS by CFM-ID for KBKLBYIJUCULTB-PNGJEWJSSA-N
ID: KBKLBYIJUCULTB-PNGJEWJSSA-N
Comment: Energy1
Num peaks: 31
39.02292652 1.674395941
41.03857658 1.1506581
43.01784114 0.9676524064
55.05422664 3.177798842
57.06987671 1.496470047
61.02840582 1.827806472
127.075356 1.217600724
139.075356 1.051434354
163.075356 1.202377408
179.0702706 1.11733272
179.1066561 1.188179552
199.0964854 1.068597449
223.0964854 1.683176391
305.1383502 1.067098126
345.2060358 1.246843922
363.2166005 1.751692074
373.2009504 1.343628864
385.2009504 1.728001829
389.1958651 1.090804491
391.2115151 4.840170244
401.1958651 1.105030839
403.2115151 2.153115703
405.2271652 1.750575759
407.2064298 1.06798385
409.2220798 3.046290832
415.2115151 3.956154046
431.2064298 0.9298234034
433.2220798 11.98217792
451.2326445 4.391008268
475.2326445 3.567848317
493.2432092 1.382058118

Name: +ve in-silico MS/MS by CFM-ID for KBKLBYIJUCULTB-PNGJEWJSSA-N
ID: KBKLBYIJUCULTB-PNGJEWJSSA-N
Comment: Energy2
Num peaks: 31
43.01784114 2.535061814
55.05422664 5.482007503
57.06987671 1.093161629
61.02840582 1.320507167
73.02840582 1.158581006
97.02840582 1.070490719
123.0440559 2.008121065
127.075356 1.159760215
141.0910061 1.151442644
159.0804414 1.133489766
161.0960915 1.659478801
177.0910061 2.124628102
179.1066561 5.038190898
183.1015708 1.760279899
193.1223062 1.000177336
233.1172208 1.063293652
251.1277855 1.469908883
303.1227001 1.19840305
305.1383502 4.333562366
307.1540003 1.246067627
323.1489149 1.224670722
361.2009504 1.103634756
371.1853004 1.044982226
373.2009504 1.68562448
379.2115151 1.0856652
389.1958651 1.758170253
391.2115151 4.526557041
407.2064298 1.702110205
433.2220798 1.981533962
475.2326445 1.645119124
477.2119091 1.341647445

Name: +ve in-silico MS/MS by CFM-ID for ZIBVHHLTJKYXEB-TZBHXCTPSA-N
ID: ZIBVHHLTJKYXEB-TZBHXCTPSA-N
Comment: Energy0
Num peaks: 12
55.05422664 1.859167726
81.0334912 1.321419623
83.04914126 12.93823988
413.1594796 1.779368979
415.1751296 11.6829154
433.1856943 2.577139865
483.2013444 4.001855106
485.2169944 4.52471992
487.196259 1.475349816
497.2169944 4.431145032
499.196259 1.725778571
515.2275591 32.21075294

Name: +ve in-silico MS/MS by CFM-ID for ZIBVHHLTJKYXEB-TZBHXCTPSA-N
ID: ZIBVHHLTJKYXEB-TZBHXCTPSA-N
Comment: Energy1
Num peaks: 31
25.00727645 2.179728698
27.02292652 3.870180149
29.03857658 1.244896256
51.02292652 1.436847882
53.03857658 1.087764256
55.01784114 1.043036592
55.05422664 6.96783854
57.0334912 1.053769277
65.03857658 1.382693964
83.04914126 11.29873789
151.0389705 1.433760656
167.0702706 1.105990205
331.1176147 1.281254722
357.1332648 0.924530925
359.1489149 1.051013977
371.1489149 1.099187464
385.1645649 1.124618742
387.180215 0.9680983572
401.1594796 0.891591582
403.1751296 2.677315885
405.1907797 0.9264292263
413.1594796 0.9128312764
415.1751296 6.582626978
433.1856943 2.175450843
469.1856943 1.101107399
471.2013444 2.655356024
483.2013444 3.214785174
485.2169944 1.703525767
497.2169944 2.483007144
499.196259 1.752737337
515.2275591 4.309817913

Name: +ve in-silico MS/MS by CFM-ID for ZIBVHHLTJKYXEB-TZBHXCTPSA-N
ID: ZIBVHHLTJKYXEB-TZBHXCTPSA-N
Comment: Energy2
Num peaks: 31
25.00727645 1.678984679
27.02292652 1.717044779
29.03857658 0.9859791336
39.02292652 2.053037474
41.03857658 0.8900030291
51.02292652 1.328464067
53.03857658 5.459015028
55.05422664 9.966090149
57.06987671 1.000974495
65.03857658 1.875472658
67.01784114 1.717393977
67.05422664 0.8081603929
79.01784114 0.8193252887
83.04914126 11.35461719
165.0546206 1.686429446
325.1070501 0.8567863535
329.1383502 1.354194883
331.1176147 2.088945002
357.1332648 1.751097157
369.1696503 1.635159575
385.1645649 1.952223335
387.180215 0.8702026385
397.1645649 1.23392978
399.1438295 0.8088022993
401.1594796 1.2458851
415.1751296 1.06606607
417.1543942 2.099042276
431.1700442 0.792137456
483.2013444 2.334751055
485.2169944 1.538692635
499.196259 3.252549473

Name: +ve in-silico MS/MS by CFM-ID for BKGUPIVDQHHVMV-TWJXSMCESA-N
ID: BKGUPIVDQHHVMV-TWJXSMCESA-N
Comment: Energy0
Num peaks: 12
55.05422664 1.855233206
81.0334912 1.318633675
83.04914126 12.89316313
413.1594796 1.790466447
415.1751296 11.65736183
433.1856943 2.571396749
483.2013444 3.993441753
485.2169944 4.396417338
487.196259 1.472107682
497.2169944 4.421406197
499.196259 1.722150358
515.2275591 32.11135319

Name: +ve in-silico MS/MS by CFM-ID for BKGUPIVDQHHVMV-TWJXSMCESA-N
ID: BKGUPIVDQHHVMV-TWJXSMCESA-N
Comment: Energy1
Num peaks: 31
25.00727645 2.179882177
27.02292652 3.870451166
29.03857658 1.244983785
51.02292652 1.436946781
53.03857658 1.087840298
55.01784114 1.147746883
55.05422664 6.961252989
57.0334912 1.053834361
65.03857658 1.382779364
83.04914126 11.25336968
151.0389705 1.120838315
167.0702706 1.433170075
331.1176147 1.26858165
357.1332648 0.9245932485
359.1489149 1.051088471
371.1489149 1.109269695
385.1645649 1.136276502
387.180215 1.020033273
401.1594796 0.8916623
403.1751296 2.677528228
405.1907797 0.9264962828
413.1594796 0.9185886462
415.1751296 6.583147891
433.1856943 2.175614515
469.1856943 1.101187099
471.2013444 2.65555813
483.2013444 3.215017865
485.2169944 1.683689226
497.2169944 2.483201082
499.196259 1.752864203
515.2275591 4.310350305

Name: +ve in-silico MS/MS by CFM-ID for BKGUPIVDQHHVMV-TWJXSMCESA-N
ID: BKGUPIVDQHHVMV-TWJXSMCESA-N
Comment: Energy2
Num peaks: 31
25.00727645 1.670985815
27.02292652 1.708869952
29.03857658 0.9812828771
39.02292652 2.043238493
41.03857658 0.8857492868
51.02292652 1.322116175
53.03857658 5.432938713
55.05422664 9.652846774
57.06987671 0.9961623735
65.03857658 1.866556185
67.01784114 1.70922905
67.05422664 0.8043181934
79.01784114 0.988738825
83.04914126 11.3549768
181.0859207 1.678411733
325.1070501 0.8527129738
329.1383502 1.006387219
331.1176147 1.458199413
357.1332648 1.742749509
369.1696503 1.627385612
385.1645649 2.001954244
387.180215 1.051545687
397.1645649 1.282517347
399.1438295 0.8049318087
401.1594796 1.239855831
415.1751296 1.060712402
417.1543942 2.089062896
431.1700442 0.7883397323
483.2013444 2.32355762
485.2169944 1.518770504
499.196259 3.236955861

Name: +ve in-silico MS/MS by CFM-ID for YWQLMKNFNDFXOQ-QKHVDKSASA-N
ID: YWQLMKNFNDFXOQ-QKHVDKSASA-N
Comment: Energy0
Num peaks: 31
43.01784114 1.19314946
53.03857658 1.702703978
61.02840582 0.7158452011
67.05422664 0.8132638666
69.06987671 0.9985745721
105.0334912 10.81317174
147.0440559 0.5800025
153.0910061 0.6403798758
155.1066561 0.6583022373
333.1696503 0.6183404877
349.1645649 0.6109742186
351.180215 0.8738234377
383.1489149 0.4938956367
391.1751296 1.018970251
393.1907797 3.822712685
409.1645649 0.857026792
411.2013444 1.37807556
419.1700442 0.7092926406
427.1751296 4.397451003
429.1907797 1.156343515
437.1958651 0.5423702821
453.1907797 1.088205758
455.2064298 5.944279254
467.2064298 2.58264776
469.2220798 3.376712353
471.2377299 1.587538627
473.2169944 6.598126606
489.2119091 0.592956578
497.2169944 7.219726705
499.196259 2.520368672
515.2275591 14.36331991

Name: +ve in-silico MS/MS by CFM-ID for YWQLMKNFNDFXOQ-QKHVDKSASA-N
ID: YWQLMKNFNDFXOQ-QKHVDKSASA-N
Comment: Energy1
Num peaks: 31
43.01784114 1.044461229
53.03857658 1.121308326
55.05422664 0.9747651255
67.05422664 2.25449584
69.06987671 1.167852426
105.0334912 17.16312956
309.0968793 0.8294828484
311.1125294 1.166161723
313.1281794 0.7592627621
319.1903858 0.8208592089
347.1853004 0.7751858624
349.2009504 0.7812024852
351.180215 2.041968946
375.180215 1.280605609
391.1751296 1.095420156
393.1907797 4.164409011
411.2013444 0.8086783932
437.1958651 1.441031855
439.2115151 0.9959046391
441.2271652 0.9022643089
443.2428153 0.8490316276
455.2064298 4.704659574
467.2064298 0.9599029023
469.2220798 1.270711287
471.2377299 0.9847883917
473.2169944 3.021299357
487.2326445 1.471362317
489.2119091 0.947743
497.2169944 5.475229355
499.196259 1.544863067
515.2275591 1.980483745

Name: +ve in-silico MS/MS by CFM-ID for YWQLMKNFNDFXOQ-QKHVDKSASA-N
ID: YWQLMKNFNDFXOQ-QKHVDKSASA-N
Comment: Energy2
Num peaks: 31
25.00727645 1.228321126
27.02292652 1.118746699
39.02292652 1.898613555
43.01784114 0.7974083755
49.00727645 3.500082766
51.02292652 9.235034591
53.03857658 8.350400122
55.05422664 1.26208558
57.06987671 0.5864601196
59.08552677 0.6178548736
63.02292652 1.761405016
65.03857658 2.936105833
67.05422664 3.624908635
69.06987671 2.422177268
79.05422664 2.25317301
83.08552677 0.5856138575
105.0334912 18.39073566
107.0491413 0.9239239026
109.0647913 1.023259768
111.0804414 0.5726280677
145.0284058 1.16099367
153.0910061 0.7160934965
155.1066561 0.5801859502
297.1332648 0.7054586337
349.1645649 0.7553480636
351.180215 1.245088776
365.1594796 0.5826041585
367.1751296 1.110527389
377.1594796 0.7582543889
379.1751296 0.7140907444
497.2169944 1.300012456

Name: +ve in-silico MS/MS by CFM-ID for QVDSQJYLZJYHMK-JWQZLAEKSA-N
ID: QVDSQJYLZJYHMK-JWQZLAEKSA-N
Comment: Energy0
Num peaks: 16
387.180215 1.834825355
403.1751296 1.570202671
405.1907797 2.024735834
417.1907797 1.303273456
421.1856943 1.255165492
423.2013444 2.393417445
441.1907797 4.839628936
443.2064298 2.32944636
457.1856943 3.672403535
459.2013444 4.042551181
461.2169944 1.831991354
469.2220798 1.125883926
487.2326445 1.088668728
497.2169944 16.41514255
515.2275591 23.97538626
533.2381238 11.07557876

Name: +ve in-silico MS/MS by CFM-ID for QVDSQJYLZJYHMK-JWQZLAEKSA-N
ID: QVDSQJYLZJYHMK-JWQZLAEKSA-N
Comment: Energy1
Num peaks: 31
39.02292652 1.062803773
41.03857658 0.8299255792
43.05422664 1.117243886
53.00219107 1.080885488
57.0334912 0.9587217973
65.03857658 0.9537107902
97.02840582 0.7997536259
375.1438295 0.7932397639
377.1594796 1.04084105
379.1751296 0.7459373327
395.1700442 1.38846085
417.1543942 0.6871002611
417.1907797 1.17801811
421.1856943 2.215946225
423.2013444 0.9478437938
441.1907797 9.343955675
443.2064298 2.608060729
445.2220798 11.73936472
453.1907797 0.9210049383
457.1856943 1.43634016
459.2013444 5.963340443
461.2169944 1.574001306
463.2326445 4.236062413
467.2064298 0.7988258386
471.2377299 0.6492244343
475.196259 2.828217238
487.2326445 0.8646915826
489.1755235 0.6436264538
497.2169944 9.021890055
515.2275591 6.320585342
533.2381238 1.619226962

Name: +ve in-silico MS/MS by CFM-ID for QVDSQJYLZJYHMK-JWQZLAEKSA-N
ID: QVDSQJYLZJYHMK-JWQZLAEKSA-N
Comment: Energy2
Num peaks: 31
39.02292652 7.186447349
41.00219107 0.8031579564
41.03857658 3.026823289
43.05422664 5.226413213
51.02292652 11.46796492
53.03857658 1.443953296
55.05422664 0.8634222928
65.03857658 0.6394141103
97.02840582 0.6611004176
357.1332648 2.238853823
359.1489149 1.397490311
361.1645649 0.7079732082
363.180215 4.898225904
365.1958651 1.298737959
373.1281794 1.845411257
375.1438295 1.648118873
377.1594796 1.483429041
381.1907797 1.866616683
385.1645649 1.118608066
387.180215 1.003952282
389.1958651 1.013991936
391.2115151 1.914357623
401.1594796 1.805258151
403.1751296 2.354758313
405.1907797 4.888619722
413.1594796 1.746010604
415.1751296 1.231395531
417.1907797 4.273001198
419.2064298 1.92948256
497.2169944 1.022685256
515.2275591 0.8037428863

Name: +ve in-silico MS/MS by CFM-ID for KPDOJFFZKAUIOE-ARHCZKNDSA-N
ID: KPDOJFFZKAUIOE-ARHCZKNDSA-N
Comment: Energy0
Num peaks: 22
43.01784114 1.562093668
95.01275576 0.6875186878
97.02840582 0.6840765642
341.1383502 1.358759351
343.1540003 1.727687673
383.1853004 0.7423194752
385.2009504 0.8080886426
429.1907797 1.005692456
437.1958651 1.28121037
443.1700442 1.213964044
447.2013444 2.82604492
453.1907797 1.444198499
455.2064298 8.087369919
467.2064298 1.058616899
469.2220798 2.386823754
471.2377299 2.207946719
473.2169944 10.49144914
479.2064298 1.453248106
485.2169944 0.7407268894
497.2169944 13.49935863
499.196259 1.126447918
515.2275591 23.65659245

Name: +ve in-silico MS/MS by CFM-ID for KPDOJFFZKAUIOE-ARHCZKNDSA-N
ID: KPDOJFFZKAUIOE-ARHCZKNDSA-N
Comment: Energy1
Num peaks: 31
43.01784114 0.9448818957
61.02840582 0.9393126421
81.0334912 1.262401672
97.02840582 0.9010798477
293.1383502 0.8197650301
339.1227001 1.21905993
341.1383502 2.582248574
343.1540003 1.267389618
345.1696503 0.9197565742
379.1540003 0.9985717102
381.1696503 2.729318949
383.1853004 2.557408581
385.2009504 1.505718476
387.2166005 0.915912006
413.1594796 0.8252517677
419.2064298 1.262129596
437.1958651 1.482965557
447.2013444 0.9569581734
453.1907797 1.775106589
455.2064298 6.320313507
467.2064298 0.8845149968
469.2220798 1.159126459
471.2013444 0.98128729
471.2377299 0.8704705304
473.2169944 3.918986964
479.2064298 0.8173894392
483.2013444 1.308338303
487.2326445 2.947272054
497.2169944 4.232797037
499.196259 1.175692745
515.2275591 2.070365325

Name: +ve in-silico MS/MS by CFM-ID for KPDOJFFZKAUIOE-ARHCZKNDSA-N
ID: KPDOJFFZKAUIOE-ARHCZKNDSA-N
Comment: Energy2
Num peaks: 31
41.00219107 0.8215378204
51.02292652 1.144462168
69.0334912 1.113085406
81.0334912 6.658261124
83.04914126 1.807356495
85.06479133 1.551948183
87.08044139 0.9036775338
95.01275576 9.283531011
97.02840582 3.382978906
97.10117684 1.953388751
103.075356 0.8022652151
125.0233204 1.217567663
267.1590856 0.8919058941
271.0964854 3.049583329
275.1277855 1.699161756
291.1227001 0.9590229428
313.1434356 2.013016981
315.1590856 0.9370679443
317.1747357 1.258291952
385.1645649 1.377570822
385.2009504 0.9166095455
387.180215 0.8803511332
401.1958651 0.915051492
405.1907797 1.991368635
411.2166005 0.7997274304
429.1907797 1.925946308
453.1907797 1.093247078
469.2220798 0.9768818095
471.2013444 1.136911934
497.2169944 1.801761678
499.196259 1.130072445

Name: +ve in-silico MS/MS by CFM-ID for JEJPLPRCEVPAKS-IUAOKVTQSA-N
ID: JEJPLPRCEVPAKS-IUAOKVTQSA-N
Comment: Energy0
Num peaks: 9
389.1958651 2.257598652
391.2115151 3.461143065
413.1958651 2.779379898
415.2115151 9.637626389
433.2220798 19.02902708
451.2326445 12.44264727
457.2220798 5.531548246
475.2326445 15.59457174
493.2432092 10.21187523

Name: +ve in-silico MS/MS by CFM-ID for JEJPLPRCEVPAKS-IUAOKVTQSA-N
ID: JEJPLPRCEVPAKS-IUAOKVTQSA-N
Comment: Energy1
Num peaks: 31
43.01784114 0.9377233124
131.0491413 0.8294567414
151.075356 0.5779187165
219.0651853 0.6015667906
239.1277855 0.7884915532
315.1590856 0.7772519358
361.2009504 0.7544955529
371.1853004 0.973094973
373.2009504 1.099310455
389.1958651 1.014416682
391.2115151 4.689337221
401.1958651 0.7819262952
407.2064298 2.032806722
409.2220798 4.704475366
413.1958651 1.515078723
415.2115151 9.691650994
417.1907797 0.6341779533
419.2064298 0.9334766967
421.2220798 0.9925548307
431.2064298 1.076137227
433.2220798 19.8786536
447.2013444 0.6620054107
449.2169944 0.8071829602
451.2326445 6.511970658
457.2220798 5.154600866
461.2169944 0.6302121743
463.2326445 1.160952292
465.2482946 1.532686321
475.2326445 5.268023953
477.2119091 0.5254854698
493.2432092 1.749906257

Name: +ve in-silico MS/MS by CFM-ID for JEJPLPRCEVPAKS-IUAOKVTQSA-N
ID: JEJPLPRCEVPAKS-IUAOKVTQSA-N
Comment: Energy2
Num peaks: 31
43.01784114 1.367436125
85.02840582 1.491673451
113.0597059 0.8931490625
131.0491413 0.8150424149
237.1121354 1.006911744
239.1277855 1.621178431
287.1277855 1.052502216
315.1590856 1.636960376
329.1747357 1.328847908
347.1853004 1.794320099
357.1332648 1.086942432
361.2009504 1.773267814
371.1853004 3.408204351
373.2009504 3.218986253
379.2115151 1.123379082
389.1958651 3.293493533
391.2115151 9.186803455
405.1907797 1.108758505
407.2064298 4.071053924
409.2220798 0.789878525
413.1958651 3.853972836
415.2115151 3.39336173
417.1907797 0.9946937603
419.2064298 0.9095984723
433.2220798 5.661237225
447.2013444 1.087231158
449.2169944 1.65852417
457.2220798 2.030337366
463.2326445 0.9394211005
475.2326445 0.8682559378
477.2119091 1.061260558

Name: +ve in-silico MS/MS by CFM-ID for BKGUPIVDQHHVMV-TZBHXCTPSA-N
ID: BKGUPIVDQHHVMV-TZBHXCTPSA-N
Comment: Energy0
Num peaks: 12
55.05422664 1.855233206
81.0334912 1.318633675
83.04914126 12.89316313
413.1594796 1.790466447
415.1751296 11.65736183
433.1856943 2.571396749
483.2013444 3.993441753
485.2169944 4.396417338
487.196259 1.472107682
497.2169944 4.421406197
499.196259 1.722150358
515.2275591 32.11135319

Name: +ve in-silico MS/MS by CFM-ID for BKGUPIVDQHHVMV-TZBHXCTPSA-N
ID: BKGUPIVDQHHVMV-TZBHXCTPSA-N
Comment: Energy1
Num peaks: 31
25.00727645 2.179882177
27.02292652 3.870451166
29.03857658 1.244983785
51.02292652 1.436946781
53.03857658 1.087840298
55.01784114 1.147746883
55.05422664 6.961252989
57.0334912 1.053834361
65.03857658 1.382779364
83.04914126 11.25336968
151.0389705 1.120838315
167.0702706 1.433170075
331.1176147 1.26858165
357.1332648 0.9245932485
359.1489149 1.051088471
371.1489149 1.109269695
385.1645649 1.136276502
387.180215 1.020033273
401.1594796 0.8916623
403.1751296 2.677528228
405.1907797 0.9264962828
413.1594796 0.9185886462
415.1751296 6.583147891
433.1856943 2.175614515
469.1856943 1.101187099
471.2013444 2.65555813
483.2013444 3.215017865
485.2169944 1.683689226
497.2169944 2.483201082
499.196259 1.752864203
515.2275591 4.310350305

Name: +ve in-silico MS/MS by CFM-ID for BKGUPIVDQHHVMV-TZBHXCTPSA-N
ID: BKGUPIVDQHHVMV-TZBHXCTPSA-N
Comment: Energy2
Num peaks: 31
25.00727645 1.670985815
27.02292652 1.708869952
29.03857658 0.9812828771
39.02292652 2.043238493
41.03857658 0.8857492868
51.02292652 1.322116175
53.03857658 5.432938713
55.05422664 9.652846774
57.06987671 0.9961623735
65.03857658 1.866556185
67.01784114 1.70922905
67.05422664 0.8043181934
79.01784114 0.988738825
83.04914126 11.3549768
181.0859207 1.678411733
325.1070501 0.8527129738
329.1383502 1.006387219
331.1176147 1.458199413
357.1332648 1.742749509
369.1696503 1.627385612
385.1645649 2.001954244
387.180215 1.051545687
397.1645649 1.282517347
399.1438295 0.8049318087
401.1594796 1.239855831
415.1751296 1.060712402
417.1543942 2.089062896
431.1700442 0.7883397323
483.2013444 2.32355762
485.2169944 1.518770504
499.196259 3.236955861

Name: +ve in-silico MS/MS by CFM-ID for NQDFQEWZRXRFKA-KNHVTUJWSA-N
ID: NQDFQEWZRXRFKA-KNHVTUJWSA-N
Comment: Energy0
Num peaks: 10
373.2009504 1.856395993
389.1958651 3.152273899
391.2115151 4.548091119
407.2064298 2.982476826
415.2115151 1.718084927
431.2064298 3.334495813
433.2220798 18.31526549
451.2326445 21.99883765
475.2326445 5.430953851
493.2432092 16.97616163

Name: +ve in-silico MS/MS by CFM-ID for NQDFQEWZRXRFKA-KNHVTUJWSA-N
ID: NQDFQEWZRXRFKA-KNHVTUJWSA-N
Comment: Energy1
Num peaks: 31
41.03857658 1.090239809
43.01784114 1.241322045
51.02292652 2.600416038
53.00219107 0.7336666379
53.03857658 2.849316079
55.05422664 1.026886161
61.02840582 0.6778346245
303.1227001 0.851677878
357.1696503 0.8686662583
359.1853004 1.522190458
361.2009504 0.9449412605
363.2166005 1.578784515
365.1594796 0.9572184896
371.1853004 1.797509132
373.2009504 2.123828119
375.180215 0.8521333477
379.2115151 1.010203143
389.1594796 0.8587577845
389.1958651 1.694653371
391.1751296 1.33960488
391.2115151 7.836240116
395.2064298 0.9179088694
407.2064298 2.93630141
409.2220798 6.622231657
415.2115151 2.017295601
419.2064298 1.006537943
431.2064298 2.491564723
433.2220798 14.43106571
451.2326445 8.451021194
475.2326445 3.917928287
493.2432092 2.094523457

Name: +ve in-silico MS/MS by CFM-ID for NQDFQEWZRXRFKA-KNHVTUJWSA-N
ID: NQDFQEWZRXRFKA-KNHVTUJWSA-N
Comment: Energy2
Num peaks: 31
39.02292652 1.653048076
43.01784114 1.72434406
51.02292652 2.397723573
53.00219107 2.564194822
53.03857658 3.721259794
55.05422664 2.254229319
63.02292652 0.962892152
83.01275576 0.8465767444
87.04405588 1.631790504
125.0597059 0.7911184912
303.1227001 2.563259785
305.1383502 1.421808309
325.1645649 1.208227263
361.2009504 1.190378989
363.1438295 0.9545742903
371.1853004 3.856718464
373.2009504 2.679670228
379.2115151 1.509101369
389.1958651 4.597739253
391.2115151 9.113388678
405.1907797 1.908847725
407.2064298 6.839457837
409.2220798 1.318069177
415.2115151 0.9182221816
417.1907797 0.9720706565
419.2064298 0.9887579151
433.2220798 3.802220703
447.2013444 0.848593031
449.2169944 1.948820741
475.2326445 3.25393156
477.2119091 1.696987381

Name: +ve in-silico MS/MS by CFM-ID for CZVMQSIKLDVNCY-UAAAZYQOSA-N
ID: CZVMQSIKLDVNCY-UAAAZYQOSA-N
Comment: Energy0
Num peaks: 31
41.00219107 0.7664693445
45.0334912 0.9874746862
47.04914126 0.7762660323
73.02840582 1.162612596
305.1019647 0.7391234104
307.1176147 2.034415994
385.1645649 1.278084011
387.180215 2.025419719
389.1958651 1.470885828
401.1958651 1.148039306
403.2115151 0.7518512809
415.1751296 1.44382636
419.2064298 4.605394011
421.2220798 1.002132455
441.1907797 1.191989798
443.2064298 0.7946028031
445.2220798 1.417927295
455.2064298 0.8933846426
459.2013444 1.231914099
471.2013444 1.071278198
473.2169944 5.272205003
483.2013444 3.980661442
485.2169944 2.647113985
487.2326445 1.778473437
489.2482946 1.69664915
501.2119091 12.21316815
503.2275591 1.679370676
505.2432092 1.587786072
515.2275591 8.780868927
517.2068237 0.7535972236
533.2381238 13.34850778

Name: +ve in-silico MS/MS by CFM-ID for CZVMQSIKLDVNCY-UAAAZYQOSA-N
ID: CZVMQSIKLDVNCY-UAAAZYQOSA-N
Comment: Energy1
Num peaks: 31
73.02840582 1.960883497
85.02840582 1.044746418
127.0389705 1.644457691
185.0444498 1.8110393
193.0859207 1.435344168
195.1015708 1.073644656
225.1121354 1.622204596
287.0914 1.094492657
305.1019647 3.203123307
307.1176147 2.49190702
345.1696503 1.206566906
347.1853004 1.187614701
361.2009504 1.257788951
401.1958651 1.106860271
419.2064298 1.869569541
441.1907797 2.015705399
443.2064298 1.450400255
445.2220798 1.124136868
457.1856943 1.480848495
457.2220798 1.680103044
459.2013444 1.515107343
461.2169944 1.41351535
471.2013444 2.683672924
473.2169944 4.696193267
485.2169944 2.947589336
487.2326445 1.129482887
489.2482946 1.470518248
501.2119091 2.543853437
505.2432092 1.786312253
515.2275591 4.910089936
533.2381238 2.079941363

Name: +ve in-silico MS/MS by CFM-ID for CZVMQSIKLDVNCY-UAAAZYQOSA-N
ID: CZVMQSIKLDVNCY-UAAAZYQOSA-N
Comment: Energy2
Num peaks: 31
25.00727645 1.163174207
27.02292652 1.360547721
39.02292652 2.443678982
41.00219107 1.626904412
47.04914126 0.7683328302
53.00219107 1.578754443
55.01784114 8.227593508
55.05422664 1.142182284
57.0334912 1.531148936
83.01275576 6.107672377
85.02840582 6.492908676
87.04405588 3.454377563
97.06479133 1.916056967
125.0597059 1.54918969
127.0389705 0.9511757335
127.075356 0.8021041884
143.0338851 0.826932659
195.1015708 0.8608271272
317.1747357 1.159805618
357.1696503 2.451831666
359.1853004 6.202490555
361.2009504 2.086742088
387.180215 0.9555995758
389.1958651 0.9604567416
403.2115151 1.148462211
413.1958651 1.318446279
441.1907797 1.243483714
457.1856943 0.7618549159
505.2432092 0.7694640315
515.2275591 1.162752295
517.2068237 0.9140928353

Name: +ve in-silico MS/MS by CFM-ID for KSIJFDMTORKZNQ-WMCUMRPFSA-N
ID: KSIJFDMTORKZNQ-WMCUMRPFSA-N
Comment: Energy0
Num peaks: 18
43.01784114 2.555379437
61.02840582 5.247532666
165.1637771 0.6760207464
177.1637771 0.8184372864
373.2009504 1.349305878
389.1958651 3.344957327
391.2115151 5.715779204
405.1907797 0.9256509846
407.2064298 4.154966611
409.2220798 1.281299831
415.2115151 0.8878631226
431.2064298 2.170693463
433.2220798 13.46443567
447.2013444 0.7334003279
451.2326445 21.37064853
475.2326445 2.999465622
477.2119091 0.7451028487
493.2432092 12.00845361

Name: +ve in-silico MS/MS by CFM-ID for KSIJFDMTORKZNQ-WMCUMRPFSA-N
ID: KSIJFDMTORKZNQ-WMCUMRPFSA-N
Comment: Energy1
Num peaks: 31
43.01784114 1.401227494
61.02840582 6.536372265
165.1637771 1.113461052
175.148127 1.226525007
177.1637771 1.298312619
179.1794272 0.8966584516
181.1950772 0.9659763452
187.148127 1.447777462
189.1637771 0.762462861
343.1903858 1.092443758
363.2166005 2.424370204
365.2322506 1.075819329
373.2009504 0.88452749
385.2009504 2.305467967
387.2166005 4.475456257
389.2322506 3.454864079
391.2115151 4.163922757
401.1958651 1.59343668
403.2115151 3.246816858
405.2271652 1.753972667
407.2064298 1.327440171
407.2428153 2.161150323
409.2220798 3.798660922
415.2115151 0.7937932315
433.2220798 8.242113342
445.2220798 1.569656105
447.2377299 1.492539795
449.2533799 0.7749035834
451.2326445 4.977618797
475.2326445 2.178445182
493.2432092 1.4181693

Name: +ve in-silico MS/MS by CFM-ID for KSIJFDMTORKZNQ-WMCUMRPFSA-N
ID: KSIJFDMTORKZNQ-WMCUMRPFSA-N
Comment: Energy2
Num peaks: 31
41.03857658 1.179632447
43.01784114 1.250767063
43.05422664 1.002124291
51.02292652 0.9821785602
55.05422664 2.141308084
57.06987671 1.019528166
61.02840582 1.498255052
81.06987671 1.804953059
83.08552677 1.416272789
91.05422664 1.028282614
93.06987671 0.9850976024
121.1011768 2.040864199
123.1168269 1.080727261
135.1168269 1.605824619
173.132477 2.102779998
175.148127 6.308385776
177.1637771 5.453892794
179.1794272 4.505282539
181.1950772 2.209410416
187.148127 1.129717916
247.1692564 1.046992294
371.1853004 1.923100141
373.2009504 2.531168865
389.1958651 2.26864818
391.2115151 6.705915433
407.2064298 2.443392195
431.2064298 1.532083119
433.2220798 1.121439964
449.2169944 1.049666909
475.2326445 1.363709115
477.2119091 1.620321326

Name: +ve in-silico MS/MS by CFM-ID for KXNNZPPHVDJCLT-CECAEWKDSA-N
ID: KXNNZPPHVDJCLT-CECAEWKDSA-N
Comment: Energy0
Num peaks: 14
43.01784114 1.549158952
61.02840582 0.9935975452
321.1332648 0.8512000296
401.1958651 1.341760681
419.2064298 1.081003486
435.180215 1.437564372
437.1958651 4.861858056
453.1907797 1.531529191
455.2064298 10.96134879
473.2169944 7.871336165
479.2064298 4.987315356
497.2169944 24.10802665
499.196259 0.8549466295
515.2275591 18.38122167

Name: +ve in-silico MS/MS by CFM-ID for KXNNZPPHVDJCLT-CECAEWKDSA-N
ID: KXNNZPPHVDJCLT-CECAEWKDSA-N
Comment: Energy1
Num peaks: 31
43.01784114 1.328453147
121.0284058 0.7330799861
133.0284058 3.429172254
135.0440559 2.643066621
137.0597059 1.053610469
141.0910061 0.7485789848
143.1066561 0.8708042943
181.0495352 1.578667049
183.0651853 0.7977398265
293.1019647 0.6806970223
319.1176147 1.005491401
321.1332648 1.456592796
357.1332648 0.7313678098
359.1489149 0.8250411258
399.180215 0.845742528
401.1958651 1.189022817
415.1751296 0.8967256598
417.1907797 0.821093957
419.2064298 0.7458902964
437.1958651 4.211068896
451.2115151 0.6785088674
453.1907797 1.157739341
455.2064298 10.49291173
467.2064298 0.6716158874
469.2220798 1.84335172
473.2169944 3.904356106
479.2064298 4.412794677
485.2169944 0.9063935388
487.2326445 1.285038713
497.2169944 6.904252108
515.2275591 2.916018248

Name: +ve in-silico MS/MS by CFM-ID for KXNNZPPHVDJCLT-CECAEWKDSA-N
ID: KXNNZPPHVDJCLT-CECAEWKDSA-N
Comment: Energy2
Num peaks: 31
15.02292652 1.49816314
41.03857658 0.9622370328
43.01784114 2.330441795
53.03857658 1.31414995
61.02840582 1.217170016
93.0334912 0.7678461574
119.0127558 1.927268034
121.0284058 1.576621145
127.075356 0.7955467669
133.0284058 2.46884653
135.0440559 1.015979603
137.0597059 0.8444077474
163.0389705 0.8477188199
181.0495352 3.115290272
261.1121354 0.7684246368
263.1277855 1.154200985
275.0914 1.206747928
281.1383502 1.321448051
303.1227001 1.183074502
317.1019647 0.7960082558
357.1696503 1.161432733
359.1853004 0.9614007731
377.1958651 1.365550544
425.1958651 1.413239876
435.180215 2.117496114
437.1958651 2.315005283
453.1907797 2.127705098
455.2064298 3.805677737
479.2064298 2.48263221
497.2169944 0.9790974509
499.196259 1.042326917

Name: +ve in-silico MS/MS by CFM-ID for ZIKZPLSIAVHITA-HNABCYPOSA-N
ID: ZIKZPLSIAVHITA-HNABCYPOSA-N
Comment: Energy0
Num peaks: 21
43.01784114 1.019009879
413.1594796 0.620959632
429.1907797 1.122149128
447.2013444 1.494380917
453.1907797 1.857276494
455.2064298 5.461353552
457.1856943 0.776217246
465.2119091 1.128061185
469.2220798 1.46173932
471.2013444 1.541451122
471.2377299 0.9621747287
473.1806089 0.6514853451
473.2169944 9.924800568
475.196259 1.135802436
487.2326445 1.38002911
489.2482946 0.6250286091
491.2275591 4.036545533
497.2169944 12.5404748
515.2275591 20.64481594
517.2068237 1.089863449
533.2381238 10.91765907

Name: +ve in-silico MS/MS by CFM-ID for ZIKZPLSIAVHITA-HNABCYPOSA-N
ID: ZIKZPLSIAVHITA-HNABCYPOSA-N
Comment: Energy1
Num peaks: 31
43.01784114 0.8572883508
81.0334912 0.8993442882
293.1383502 0.763727959
411.180215 0.8561991152
413.1958651 1.700164674
415.1751296 1.164197689
419.2064298 0.7533196004
427.2115151 0.9725923922
429.1907797 1.234380127
431.2064298 0.8841998207
433.1856943 0.9249000662
447.2013444 1.274132118
453.1907797 1.147944797
455.2064298 6.985046973
457.1856943 0.837266214
465.2119091 0.7558671089
467.2064298 0.8125524353
469.2220798 3.170065504
471.2013444 0.7710828233
471.2377299 1.186047298
473.2169944 9.676865097
475.196259 1.070312816
487.2326445 3.286966132
489.2482946 0.743907818
491.2275591 2.168628398
497.2169944 6.323090129
501.2119091 0.7248824859
505.2432092 1.675225718
515.2275591 5.624493762
517.2068237 1.107269062
533.2381238 1.545439993

Name: +ve in-silico MS/MS by CFM-ID for ZIKZPLSIAVHITA-HNABCYPOSA-N
ID: ZIKZPLSIAVHITA-HNABCYPOSA-N
Comment: Energy2
Num peaks: 31
43.01784114 0.9341566729
51.02292652 0.8905998364
65.03857658 2.075070895
67.05422664 0.8735170155
69.0334912 0.8589248381
81.0334912 5.660978379
83.04914126 4.487020084
85.06479133 1.437970162
95.01275576 5.583443331
97.02840582 3.605441596
101.0597059 1.053674965
125.0233204 0.8887645976
157.0495352 0.9466196917
211.0964854 0.822277789
309.1696503 0.9293566586
333.1696503 1.131971023
383.1853004 0.899867592
403.1751296 3.09371283
405.1907797 2.196006385
411.180215 1.316214679
413.1958651 0.9753714307
423.2013444 1.809097105
431.2064298 0.8586008952
445.1856943 1.052295435
447.2013444 0.8839478627
453.1907797 1.771300902
455.2064298 1.445636133
473.2169944 1.372278197
497.2169944 1.554733455
515.2275591 1.23642654
517.2068237 1.451744245

Name: +ve in-silico MS/MS by CFM-ID for BRKBLUGVYARNGW-QPVLZYJKSA-N
ID: BRKBLUGVYARNGW-QPVLZYJKSA-N
Comment: Energy0
Num peaks: 19
43.01784114 1.094906443
147.0440559 7.246293229
325.1645649 1.995334074
327.180215 4.20452102
343.1751296 2.967737385
351.180215 1.978182259
367.1751296 1.042482522
369.1907797 7.468108222
371.2064298 0.941579207
387.2013444 5.884095342
431.2064298 0.9319555683
447.2013444 0.8425267698
455.2064298 2.408217325
471.2013444 1.477946445
473.2169944 9.977426491
491.2275591 9.149784302
497.2169944 0.8711768262
515.2275591 8.092016462
533.2381238 11.90402926

Name: +ve in-silico MS/MS by CFM-ID for BRKBLUGVYARNGW-QPVLZYJKSA-N
ID: BRKBLUGVYARNGW-QPVLZYJKSA-N
Comment: Energy1
Num peaks: 31
43.01784114 1.085397193
79.05422664 1.117831259
91.05422664 1.17454101
119.0491413 1.131550833
147.0440559 7.997532615
225.1121354 0.9863118067
309.1696503 0.8111175384
311.1853004 0.8721075902
325.1645649 0.9814472917
327.180215 5.549764021
329.1594796 0.9177932909
329.1958651 1.977407931
343.1751296 2.863974324
345.1543942 2.064263842
345.1907797 3.764565155
351.180215 1.808488418
369.1907797 6.528185342
371.2064298 1.293622958
387.2013444 3.341404442
431.2064298 1.417737132
433.1856943 1.439723173
449.1806089 1.625981462
449.2169944 1.345049317
455.2064298 3.065207813
471.2013444 0.9364782033
473.2169944 8.840599109
475.196259 1.069355932
491.2275591 3.838130765
497.2169944 0.9530334394
515.2275591 2.712003402
533.2381238 1.62047985

Name: +ve in-silico MS/MS by CFM-ID for BRKBLUGVYARNGW-QPVLZYJKSA-N
ID: BRKBLUGVYARNGW-QPVLZYJKSA-N
Comment: Energy2
Num peaks: 31
43.01784114 1.440409068
61.02840582 0.8211680879
63.02292652 0.6980390113
79.05422664 0.8620224911
83.01275576 4.016289121
85.02840582 1.174280183
87.04405588 0.7640816382
91.05422664 1.919167405
105.0334912 3.306603595
107.0491413 0.7772859485
131.0702706 1.417709179
147.0440559 1.465373912
253.1070501 0.7929789068
301.1645649 0.7103034251
309.1696503 0.7093833874
323.1489149 1.800288669
325.1645649 5.424378396
327.180215 10.72886556
341.1594796 2.215987111
343.1751296 12.14230178
345.1907797 1.663166571
349.1645649 0.7887477341
353.1958651 1.214156124
365.1594796 0.9956526718
367.1751296 0.7190368678
369.1907797 5.395058927
371.2064298 0.8743383399
387.2013444 1.259664422
413.1806089 1.043517519
447.2013444 1.229771523
473.2169944 0.7728599054

Name: +ve in-silico MS/MS by CFM-ID for JETBGBSBIDQNNO-WALPVFOISA-N
ID: JETBGBSBIDQNNO-WALPVFOISA-N
Comment: Energy0
Num peaks: 22
43.01784114 1.175877361
53.03857658 1.322681702
69.0334912 1.133040489
71.04914126 9.780868979
385.1645649 1.266341884
401.1594796 1.834077194
403.1751296 3.119648847
419.1700442 1.269912029
427.1751296 0.9154553437
429.1907797 1.285560646
431.2064298 1.503171857
443.1700442 1.041372632
445.1856943 4.96109613
447.2013444 1.484904221
455.2064298 1.632926012
463.196259 3.150949957
471.2013444 1.720936156
473.2169944 9.576492671
491.2275591 10.93761921
515.2275591 7.668485872
517.2068237 0.8641738687
533.2381238 12.73962063

Name: +ve in-silico MS/MS by CFM-ID for JETBGBSBIDQNNO-WALPVFOISA-N
ID: JETBGBSBIDQNNO-WALPVFOISA-N
Comment: Energy1
Num peaks: 31
29.03857658 2.051011349
43.01784114 1.118251377
43.05422664 4.267632464
53.03857658 2.980136435
69.0334912 0.8575267909
71.04914126 13.14349083
383.1489149 0.7301165753
385.1645649 0.9027442576
387.180215 0.9291261191
401.1594796 1.080958599
403.1751296 5.314450157
405.1907797 1.522395929
419.1700442 3.421971838
421.1856943 4.464611081
427.1751296 0.8535425904
431.2064298 1.532374137
435.2013444 1.093332901
443.1700442 0.6607901713
445.1856943 3.966268959
447.2013444 1.319704779
449.2169944 1.982077396
455.2064298 1.190099524
461.1806089 0.6985899533
463.196259 3.65019621
463.2326445 1.09789603
473.2169944 5.577778637
489.2482946 0.6739531903
491.2275591 5.417156035
505.2432092 1.429739319
515.2275591 3.546664253
533.2381238 1.776815879

Name: +ve in-silico MS/MS by CFM-ID for JETBGBSBIDQNNO-WALPVFOISA-N
ID: JETBGBSBIDQNNO-WALPVFOISA-N
Comment: Energy2
Num peaks: 31
25.00727645 0.9609759514
27.02292652 1.15109575
29.03857658 0.8770018723
41.03857658 1.022437627
43.01784114 1.555958086
43.05422664 4.375591563
53.03857658 1.340157908
71.04914126 7.884280617
381.1543942 0.9315412557
383.1489149 2.854060219
385.1645649 2.272143884
387.180215 1.770950769
389.1594796 1.123582779
401.1594796 3.98698634
403.1751296 9.836811941
405.1907797 1.24562056
407.1700442 1.816678313
409.1856943 1.337512851
413.1958651 0.9716556845
417.1543942 1.030624839
419.1700442 5.242134279
421.1856943 1.389231988
429.1907797 1.569955389
431.2064298 2.515274007
445.1856943 1.357236427
447.2013444 1.983177263
473.2169944 1.411630633
489.2119091 1.084849421
491.2275591 0.9572620467
515.2275591 2.294573184
517.2068237 1.597124883

Name: +ve in-silico MS/MS by CFM-ID for CPDJGMOOWLLBSQ-WGOGWFDVSA-N
ID: CPDJGMOOWLLBSQ-WGOGWFDVSA-N
Comment: Energy0
Num peaks: 17
43.01784114 1.31855824
43.05422664 0.7358132242
53.03857658 1.397810551
69.0334912 1.503578768
71.04914126 9.448379337
363.180215 0.9088282918
385.1645649 0.7422029271
387.180215 2.784813793
403.1751296 0.9041292187
405.1907797 6.19085799
415.2115151 2.539075121
423.2013444 3.710827905
433.2220798 6.976188795
451.2326445 5.259680451
457.2220798 5.456569017
475.2326445 17.47964143
493.2432092 12.86900782

Name: +ve in-silico MS/MS by CFM-ID for CPDJGMOOWLLBSQ-WGOGWFDVSA-N
ID: CPDJGMOOWLLBSQ-WGOGWFDVSA-N
Comment: Energy1
Num peaks: 31
29.03857658 2.042405726
39.02292652 0.661472661
43.01784114 1.319526517
43.05422664 4.10895853
53.03857658 3.004529187
69.0334912 1.063471677
71.04914126 11.21049084
343.1540003 0.6160419876
345.1696503 0.6685775249
347.1853004 0.6692076709
361.1645649 0.8345752828
363.180215 3.353827676
365.1958651 1.04951317
373.1645649 0.6720172922
379.1751296 1.39413528
381.1907797 1.743719427
385.1645649 0.6546240208
387.180215 4.938897905
389.1958651 1.063673807
395.2064298 0.6477245597
403.1751296 0.9671331522
405.1907797 10.80164495
407.2064298 1.136560342
415.2115151 3.308841128
423.2013444 3.056948177
433.2220798 7.208040821
449.2533799 0.6705123252
451.2326445 2.189480051
457.2220798 3.193865139
475.2326445 4.294428028
493.2432092 1.760611517

Name: +ve in-silico MS/MS by CFM-ID for CPDJGMOOWLLBSQ-WGOGWFDVSA-N
ID: CPDJGMOOWLLBSQ-WGOGWFDVSA-N
Comment: Energy2
Num peaks: 31
25.00727645 1.055823412
27.02292652 1.346671097
29.03857658 1.114291949
39.02292652 0.9547134236
41.00219107 1.189044802
41.03857658 1.4548623
43.01784114 2.472946496
43.05422664 4.415561999
51.02292652 1.551134518
53.03857658 1.944766696
65.00219107 1.876295362
67.01784114 1.172338167
69.0334912 1.355488297
71.04914126 5.227320356
83.01275576 2.682284052
85.02840582 1.22768453
335.1489149 1.055868588
337.1645649 1.002780112
351.180215 1.577490423
353.1594796 1.704446754
361.1645649 2.167168312
363.180215 5.59706725
379.1751296 4.982324744
387.180215 1.308320777
389.1958651 0.9225643833
403.1751296 1.132277051
405.1907797 4.119211199
433.2220798 2.565017007
457.2220798 1.40817286
475.2326445 1.246853395
477.2119091 1.082806674

Name: +ve in-silico MS/MS by CFM-ID for BTUXYSHCOAGREH-TWYGUGFWSA-N
ID: BTUXYSHCOAGREH-TWYGUGFWSA-N
Comment: Energy0
Num peaks: 10
373.2009504 1.877881273
389.1958651 3.169272803
391.2115151 4.583269947
407.2064298 2.989354383
415.2115151 1.739256572
431.2064298 3.295517735
433.2220798 18.53169712
451.2326445 22.21619932
475.2326445 5.485384569
493.2432092 17.24013683

Name: +ve in-silico MS/MS by CFM-ID for BTUXYSHCOAGREH-TWYGUGFWSA-N
ID: BTUXYSHCOAGREH-TWYGUGFWSA-N
Comment: Energy1
Num peaks: 30
39.02292652 0.5924650906
41.03857658 0.9208168341
43.01784114 1.546387947
53.00219107 0.8043580037
61.02840582 0.8083828183
99.04405588 0.6611984305
303.1227001 0.9561621163
305.1383502 0.7723619188
307.1540003 0.7042612411
357.1696503 0.8799119061
359.1853004 1.628986781
361.2009504 0.984754863
363.2166005 1.783847584
365.1594796 1.017484722
371.1853004 2.132193561
373.2009504 2.392910321
375.180215 0.9331619109
379.2115151 1.044275961
389.1958651 1.861297441
391.2115151 8.704369142
407.2064298 3.165976327
409.2220798 7.33782977
415.2115151 2.272523102
419.2064298 1.00520528
431.2064298 2.579272293
433.2220798 16.0728164
451.2326445 9.326662789
475.2326445 4.161708682
477.2119091 0.7942727794
493.2432092 2.330814414

Name: +ve in-silico MS/MS by CFM-ID for BTUXYSHCOAGREH-TWYGUGFWSA-N
ID: BTUXYSHCOAGREH-TWYGUGFWSA-N
Comment: Energy2
Num peaks: 31
39.02292652 1.68283043
41.03857658 0.8699924387
43.01784114 1.797838056
53.00219107 3.345924457
53.03857658 1.316878629
61.02840582 0.7286948546
63.02292652 1.013352308
83.01275576 1.022455468
303.1227001 2.340018301
305.1383502 1.527498103
307.1540003 0.7321726073
325.1645649 1.270444746
361.2009504 0.894023659
371.1853004 5.078353839
373.2009504 3.04706277
379.2115151 1.231081209
389.1958651 5.137670965
391.2115151 10.26799036
403.1751296 0.7159893263
405.1907797 2.29026691
407.2064298 7.173888314
409.2220798 1.620980158
415.2115151 1.047909616
417.1907797 0.8381960695
419.2064298 1.553444268
433.2220798 4.227606231
447.2013444 0.8927143546
449.2169944 2.050146756
465.2119091 0.7414738812
475.2326445 3.423114857
477.2119091 2.150638234

Name: +ve in-silico MS/MS by CFM-ID for MSZRIKPXGUMGBV-PMFMSTFJSA-N
ID: MSZRIKPXGUMGBV-PMFMSTFJSA-N
Comment: Energy0
Num peaks: 9
391.2115151 2.032274052
413.1958651 2.95011658
415.2115151 8.930543723
431.2064298 1.70400495
433.2220798 18.05329576
451.2326445 10.33725726
457.2220798 10.48857483
475.2326445 17.91095899
493.2432092 8.177659588

Name: +ve in-silico MS/MS by CFM-ID for MSZRIKPXGUMGBV-PMFMSTFJSA-N
ID: MSZRIKPXGUMGBV-PMFMSTFJSA-N
Comment: Energy1
Num peaks: 27
43.01784114 0.7640109483
195.1015708 0.5706287001
355.1540003 0.6143894497
357.1696503 0.5390065452
361.2009504 0.5076968052
371.1853004 1.143388229
373.1645649 0.9095729789
373.2009504 1.463495494
375.180215 1.010601148
377.1958651 0.5568521355
389.1958651 1.321747907
391.2115151 4.625054965
401.1958651 1.049733982
405.2271652 0.9510524662
407.2064298 1.786884843
409.2220798 3.704105636
413.1958651 2.443063065
415.2115151 13.02572665
421.2220798 0.8882984277
431.2064298 1.141186679
433.2220798 21.08975779
451.2326445 5.15591047
457.2220798 6.34446343
463.2326445 0.7786354499
465.2482946 1.219154226
475.2326445 5.144835373
493.2432092 1.419900078

Name: +ve in-silico MS/MS by CFM-ID for MSZRIKPXGUMGBV-PMFMSTFJSA-N
ID: MSZRIKPXGUMGBV-PMFMSTFJSA-N
Comment: Energy2
Num peaks: 31
57.06987671 2.473776815
79.05422664 1.568374849
81.06987671 1.773755525
83.08552677 2.202125145
85.02840582 1.533522429
195.1015708 1.005049506
217.0859207 0.8933435126
305.1747357 2.202000287
315.1227001 0.8695443558
317.1747357 1.05255931
335.1853004 1.650226667
361.2009504 1.745574875
371.1853004 1.586924959
373.2009504 1.950749951
377.1958651 0.9052647616
379.2115151 1.674871907
381.2271652 0.9492112158
387.180215 0.8939199925
389.1958651 3.37634562
391.2115151 4.922165805
401.1958651 1.115334117
403.2115151 1.669244446
405.1907797 1.481221068
407.2064298 3.86074877
409.2220798 0.8690144623
413.1958651 3.268220236
415.2115151 2.20245673
433.2220798 4.906345231
449.2169944 1.315716629
457.2220798 1.703683169
477.2119091 0.9256386767

Name: +ve in-silico MS/MS by CFM-ID for FIUNCNWFZGIYCN-FBXQXWGCSA-N
ID: FIUNCNWFZGIYCN-FBXQXWGCSA-N
Comment: Energy0
Num peaks: 31
43.01784114 0.4446642399
69.0334912 0.5438367779
73.02840582 0.4577788975
103.0389705 0.5993733191
151.075356 0.4199563098
163.0600999 2.177386338
217.1223062 0.5067322295
219.1379563 1.442120638
221.1536063 0.5307783796
233.1536063 0.9668594108
255.1743418 0.9106483961
269.1536063 0.4238687854
273.1849065 2.234341841
283.1692564 0.6055259976
287.2005565 0.8000627967
313.1798211 12.55327116
315.1954711 1.100288673
331.1903858 17.31241343
417.2271652 0.5068737469
425.2169944 1.028789698
431.2064298 0.958379966
433.2220798 2.061533911
435.2377299 3.437471002
447.2377299 0.8125045011
449.2533799 0.850198502
461.2169944 0.8524203175
463.2326445 0.8424293182
465.2482946 0.4685766363
475.2326445 9.277103327
477.2119091 0.5680766565
493.2432092 11.83576769

Name: +ve in-silico MS/MS by CFM-ID for FIUNCNWFZGIYCN-FBXQXWGCSA-N
ID: FIUNCNWFZGIYCN-FBXQXWGCSA-N
Comment: Energy1
Num peaks: 31
69.0334912 1.113841422
81.0334912 1.055580057
95.01275576 3.134615973
97.02840582 1.874843477
99.04405588 1.1938141
139.075356 1.155938572
145.0495352 2.011763859
163.0600999 2.997617364
191.1066561 1.335028962
193.1223062 1.024957963
195.1379563 0.9978782987
215.1066561 0.8228478107
219.1379563 1.007241363
233.1536063 1.520686013
255.1743418 0.9098417613
259.0812292 1.208233344
261.148521 1.03925896
263.164171 1.308236744
269.1536063 1.099184279
271.1692564 1.611161084
273.1849065 2.746353264
283.1692564 0.875156222
285.1849065 0.9932705756
287.2005565 3.039518658
301.1798211 1.173629227
303.1954711 1.956930264
313.1798211 8.238877345
331.1903858 12.4792924
465.2482946 1.049280153
475.2326445 1.865250834
493.2432092 0.8312320589

Name: +ve in-silico MS/MS by CFM-ID for FIUNCNWFZGIYCN-FBXQXWGCSA-N
ID: FIUNCNWFZGIYCN-FBXQXWGCSA-N
Comment: Energy2
Num peaks: 31
43.01784114 1.255991681
55.05422664 0.8077136261
87.00767038 0.8356363174
95.01275576 1.072971353
97.02840582 0.9798045818
139.075356 1.406413679
145.0495352 1.324120204
147.0651853 0.9659684663
157.1011768 2.339510189
163.0600999 2.49077527
167.1066561 1.532296548
171.1168269 1.589023556
181.1223062 0.82024461
189.0910061 1.163879642
191.1066561 1.105419424
195.1379563 2.060440009
217.1223062 0.723479793
219.1379563 1.059526077
233.1536063 1.140090561
235.1692564 0.7431902682
255.1743418 1.49740648
263.164171 3.151854367
267.1379563 1.418237958
269.1536063 1.073098329
271.1692564 1.581294059
273.1849065 10.6468275
287.2005565 1.629297334
313.1798211 2.720185707
315.1954711 0.9369539198
331.1903858 3.927225226
431.2064298 0.7236143229

Name: +ve in-silico MS/MS by CFM-ID for BKGUPIVDQHHVMV-LSHKVNPSSA-N
ID: BKGUPIVDQHHVMV-LSHKVNPSSA-N
Comment: Energy0
Num peaks: 12
55.05422664 1.855233206
81.0334912 1.318633675
83.04914126 12.89316313
413.1594796 1.790466447
415.1751296 11.65736183
433.1856943 2.571396749
483.2013444 3.993441753
485.2169944 4.396417338
487.196259 1.472107682
497.2169944 4.421406197
499.196259 1.722150358
515.2275591 32.11135319

Name: +ve in-silico MS/MS by CFM-ID for BKGUPIVDQHHVMV-LSHKVNPSSA-N
ID: BKGUPIVDQHHVMV-LSHKVNPSSA-N
Comment: Energy1
Num peaks: 31
25.00727645 2.179882177
27.02292652 3.870451166
29.03857658 1.244983785
51.02292652 1.436946781
53.03857658 1.087840298
55.01784114 1.147746883
55.05422664 6.961252989
57.0334912 1.053834361
65.03857658 1.382779364
83.04914126 11.25336968
151.0389705 1.120838315
167.0702706 1.433170075
331.1176147 1.26858165
357.1332648 0.9245932485
359.1489149 1.051088471
371.1489149 1.109269695
385.1645649 1.136276502
387.180215 1.020033273
401.1594796 0.8916623
403.1751296 2.677528228
405.1907797 0.9264962828
413.1594796 0.9185886462
415.1751296 6.583147891
433.1856943 2.175614515
469.1856943 1.101187099
471.2013444 2.65555813
483.2013444 3.215017865
485.2169944 1.683689226
497.2169944 2.483201082
499.196259 1.752864203
515.2275591 4.310350305

Name: +ve in-silico MS/MS by CFM-ID for BKGUPIVDQHHVMV-LSHKVNPSSA-N
ID: BKGUPIVDQHHVMV-LSHKVNPSSA-N
Comment: Energy2
Num peaks: 31
25.00727645 1.670985815
27.02292652 1.708869952
29.03857658 0.9812828771
39.02292652 2.043238493
41.03857658 0.8857492868
51.02292652 1.322116175
53.03857658 5.432938713
55.05422664 9.652846774
57.06987671 0.9961623735
65.03857658 1.866556185
67.01784114 1.70922905
67.05422664 0.8043181934
79.01784114 0.988738825
83.04914126 11.3549768
181.0859207 1.678411733
325.1070501 0.8527129738
329.1383502 1.006387219
331.1176147 1.458199413
357.1332648 1.742749509
369.1696503 1.627385612
385.1645649 2.001954244
387.180215 1.051545687
397.1645649 1.282517347
399.1438295 0.8049318087
401.1594796 1.239855831
415.1751296 1.060712402
417.1543942 2.089062896
431.1700442 0.7883397323
483.2013444 2.32355762
485.2169944 1.518770504
499.196259 3.236955861

Name: +ve in-silico MS/MS by CFM-ID for QVORLEZTALRJNW-AKPBBJFTSA-N
ID: QVORLEZTALRJNW-AKPBBJFTSA-N
Comment: Energy0
Num peaks: 21
43.01784114 1.334847073
321.1696503 0.9990770537
337.1645649 0.9234198499
347.1853004 0.8894442614
371.1853004 1.319467016
373.2009504 2.353317623
381.1907797 0.7306811693
389.1958651 2.548075803
391.1751296 0.9791968183
391.2115151 3.874295439
393.1907797 1.54718946
407.2064298 3.078168303
409.1856943 0.727388817
411.2013444 0.8388229883
415.2115151 1.360911942
431.2064298 3.390109931
433.2220798 17.96647546
451.2326445 15.10578835
475.2326445 3.263999717
477.2119091 2.162306314
493.2432092 14.94723055

Name: +ve in-silico MS/MS by CFM-ID for QVORLEZTALRJNW-AKPBBJFTSA-N
ID: QVORLEZTALRJNW-AKPBBJFTSA-N
Comment: Energy1
Num peaks: 31
43.01784114 1.016200191
111.0440559 0.9514467154
239.0914 0.878879881
337.2009504 1.117435108
345.1696503 0.81004311
347.1489149 1.202477852
347.1853004 9.848898663
349.1645649 1.897440643
351.180215 1.403912851
353.1958651 0.7152700021
363.180215 4.163666388
367.2115151 1.616221358
369.1907797 1.190390413
371.1853004 1.191629014
373.2009504 1.675270892
389.1594796 1.032048936
389.1958651 1.467445087
391.1751296 1.482796471
391.2115151 4.955311141
393.1907797 1.094239764
405.1907797 2.580731908
407.2064298 3.786463993
409.1856943 1.252259737
409.2220798 2.926071425
415.2115151 1.667435881
431.2064298 0.8967931592
433.2220798 9.241030285
451.2326445 4.486796657
475.2326445 2.456455316
477.2119091 1.368489246
493.2432092 1.373918097

Name: +ve in-silico MS/MS by CFM-ID for QVORLEZTALRJNW-AKPBBJFTSA-N
ID: QVORLEZTALRJNW-AKPBBJFTSA-N
Comment: Energy2
Num peaks: 31
39.02292652 1.451955377
43.01784114 2.169121841
67.05422664 0.8913168989
73.02840582 0.9680900586
81.06987671 2.167137249
83.01275576 1.382499027
83.08552677 2.308218592
85.02840582 0.9867278714
319.1540003 0.9473764689
331.1540003 4.308972862
333.1696503 2.771417763
335.1853004 8.014031274
337.2009504 2.889704768
347.1853004 1.076589183
349.1645649 1.384345224
351.1438295 1.170889764
351.180215 1.827876618
353.1594796 1.333405057
353.1958651 5.457296429
371.1853004 1.387494714
373.2009504 1.674324911
379.2115151 1.301393061
381.1907797 0.8965099669
389.1958651 1.892616377
391.1751296 0.9896994593
391.2115151 3.960563945
407.2064298 1.774806612
433.2220798 0.9213857426
449.2169944 1.294119876
475.2326445 1.283690888
477.2119091 0.8771892834

Name: +ve in-silico MS/MS by CFM-ID for LPZBTQLFAFZSNV-HTGQSNEQSA-N
ID: LPZBTQLFAFZSNV-HTGQSNEQSA-N
Comment: Energy0
Num peaks: 14
105.0334912 10.3256157
351.180215 2.201920839
369.1907797 2.553459494
411.180215 1.548886331
411.2013444 4.380031646
413.1958651 2.695971626
429.1907797 2.068738763
431.2064298 3.518558932
455.2064298 1.627576305
471.2013444 2.813582464
473.2169944 17.23580715
491.2275591 11.86197588
515.2275591 5.163631342
533.2381238 12.91758403

Name: +ve in-silico MS/MS by CFM-ID for LPZBTQLFAFZSNV-HTGQSNEQSA-N
ID: LPZBTQLFAFZSNV-HTGQSNEQSA-N
Comment: Energy1
Num peaks: 24
43.01784114 1.065178527
105.0334912 16.30121304
349.1645649 1.156865248
351.180215 1.57271783
369.1907797 2.827545874
411.180215 1.229162168
411.2013444 2.103760427
413.1594796 3.397416612
413.1958651 1.82515159
415.1751296 1.781496605
429.1907797 1.028198516
431.2064298 6.019549731
433.1856943 6.214983622
447.2013444 1.182764311
449.1806089 2.06970588
449.2169944 2.933854547
455.2064298 1.93550303
471.2013444 1.071826575
473.1806089 1.469719233
473.2169944 12.13613592
475.196259 1.254685212
491.2275591 5.330139938
515.2275591 3.143307654
533.2381238 1.794594854

Name: +ve in-silico MS/MS by CFM-ID for LPZBTQLFAFZSNV-HTGQSNEQSA-N
ID: LPZBTQLFAFZSNV-HTGQSNEQSA-N
Comment: Energy2
Num peaks: 29
39.02292652 0.6922883524
43.01784114 1.37073392
49.00727645 2.632289471
51.02292652 2.520250216
63.02292652 2.612904506
79.05422664 1.437079233
83.01275576 1.187434868
105.0334912 22.23031753
107.0491413 0.9596810495
325.1645649 1.063066235
349.1645649 3.884741527
351.180215 2.966842474
365.1594796 0.9083410519
367.1751296 2.317185456
369.1907797 6.05471694
385.1856943 1.900620627
411.180215 3.363179685
413.1958651 3.413913626
427.196259 0.6821001438
429.1907797 2.571608164
431.2064298 6.063951893
447.2013444 1.49282731
455.2064298 0.8333970637
459.2013444 1.454052902
461.2169944 1.513470532
473.2169944 1.677711494
489.2119091 1.025902986
515.2275591 0.6371965406
517.2068237 0.8065612289

Name: +ve in-silico MS/MS by CFM-ID for WGDSITUJTHQBSE-TWTSRNLUSA-N
ID: WGDSITUJTHQBSE-TWTSRNLUSA-N
Comment: Energy0
Num peaks: 13
105.0334912 10.01645532
369.1907797 1.820485504
411.2013444 3.336091728
413.1958651 1.916593366
429.1907797 2.661634042
431.2064298 4.382949334
447.2013444 1.888111863
455.2064298 3.456217058
471.2013444 2.527007144
473.2169944 16.30646252
491.2275591 15.30526579
515.2275591 5.629534514
533.2381238 12.55384616

Name: +ve in-silico MS/MS by CFM-ID for WGDSITUJTHQBSE-TWTSRNLUSA-N
ID: WGDSITUJTHQBSE-TWTSRNLUSA-N
Comment: Energy1
Num peaks: 28
43.01784114 0.9757020092
105.0334912 14.50357135
263.0914 1.876148037
279.0863146 1.394015227
325.1281794 1.047521495
327.1438295 0.8143292673
349.1645649 1.197477037
351.180215 1.655312007
367.1751296 0.7939965822
369.1907797 4.439490935
371.1700442 1.046636753
387.2013444 0.9250925498
393.1907797 2.002384127
409.1856943 0.8113305555
411.2013444 4.092750994
413.1958651 1.077225881
429.1907797 0.8718425634
431.2064298 4.414687554
433.1856943 1.638377803
447.2013444 2.001199443
449.2169944 4.764480572
455.2064298 2.958995548
461.2169944 0.9179420627
471.2013444 1.031340718
473.2169944 11.81424184
491.2275591 6.521678509
515.2275591 2.967038314
533.2381238 1.734426462

Name: +ve in-silico MS/MS by CFM-ID for WGDSITUJTHQBSE-TWTSRNLUSA-N
ID: WGDSITUJTHQBSE-TWTSRNLUSA-N
Comment: Energy2
Num peaks: 31
43.01784114 1.171595683
49.00727645 2.940378687
51.02292652 3.161030768
63.02292652 2.507747469
79.05422664 1.218360555
83.01275576 0.7514051616
105.0334912 20.98671918
107.0491413 0.8136207866
153.0910061 0.6838841075
189.0910061 0.7056398641
193.1223062 0.6896878489
349.1645649 1.49234825
351.180215 1.781987648
367.1751296 1.793633115
369.1907797 4.755141544
385.1856943 2.907064759
391.1751296 0.9135596341
411.180215 2.008520121
413.1958651 2.414345987
427.196259 0.6544777395
429.1907797 2.384364025
431.2064298 6.74944084
445.1856943 0.7854943553
447.2013444 3.334963359
449.2169944 0.6834856708
453.1907797 0.863233579
455.2064298 1.165854225
473.2169944 2.677164372
487.196259 0.6429420926
489.2119091 1.476536855
517.2068237 1.298031909

Name: +ve in-silico MS/MS by CFM-ID for DVEVNJSTCHVUOO-QBIPPXCMSA-N
ID: DVEVNJSTCHVUOO-QBIPPXCMSA-N
Comment: Energy0
Num peaks: 9
431.2064298 1.044934755
453.1907797 2.683544615
455.2064298 8.488882613
471.2013444 1.620082522
473.2169944 14.69241548
491.2275591 7.607594925
497.2169944 13.58751885
515.2275591 21.41828435
533.2381238 9.137808292

Name: +ve in-silico MS/MS by CFM-ID for DVEVNJSTCHVUOO-QBIPPXCMSA-N
ID: DVEVNJSTCHVUOO-QBIPPXCMSA-N
Comment: Energy1
Num peaks: 31
43.01784114 0.7952647361
109.0284058 0.8564935356
123.0440559 0.5816319956
133.0284058 1.366851322
135.0440559 1.007005087
141.0910061 0.5961471293
143.1066561 0.5961471293
257.1383502 0.5956328405
377.1594796 0.8463822653
377.1958651 0.6273687127
393.1907797 0.5885031173
417.1907797 0.8445695983
419.2064298 1.672420615
431.2064298 1.346905967
447.2013444 0.6663395344
449.2169944 1.474208336
453.1907797 1.316898612
455.2064298 8.043312776
471.2013444 0.8801743539
473.2169944 16.11774445
483.2013444 0.8274853876
485.2169944 1.085800755
487.2326445 1.544767115
489.2119091 0.5887106971
489.2482946 0.7794291609
491.2275591 4.080415557
497.2169944 8.535327044
503.2275591 1.742137362
505.2432092 1.893764038
515.2275591 6.17173894
533.2381238 1.556888241

Name: +ve in-silico MS/MS by CFM-ID for DVEVNJSTCHVUOO-QBIPPXCMSA-N
ID: DVEVNJSTCHVUOO-QBIPPXCMSA-N
Comment: Energy2
Num peaks: 31
43.01784114 1.625251981
83.01275576 2.573201985
85.02840582 1.929659576
89.05970595 1.105769279
91.07535601 1.289243829
93.0334912 0.7983569515
119.0127558 1.075595716
121.0284058 1.079466804
219.1015708 0.8404899964
235.0964854 1.327491528
241.1434356 0.8225617086
263.1277855 0.8777670504
373.1645649 0.8187868667
401.1958651 1.164546392
413.1958651 0.8048825136
419.2064298 0.8779328377
429.1907797 2.018202259
431.2064298 3.604701987
445.1856943 0.9329838243
447.2013444 2.344786511
453.1907797 4.176832591
455.2064298 4.176972775
459.2013444 0.9620907309
471.2013444 1.464794128
473.2169944 6.341415035
475.2326445 1.006724692
485.2169944 1.098811673
489.2119091 1.02807169
497.2169944 3.840658426
515.2275591 0.8511786225
517.2068237 0.9758677995

Name: +ve in-silico MS/MS by CFM-ID for XZMXAKZLHDEKJD-SFVCMNKQSA-N
ID: XZMXAKZLHDEKJD-SFVCMNKQSA-N
Comment: Energy0
Num peaks: 20
43.01784114 1.272703363
165.0910061 0.9781189263
167.1066561 1.153215955
427.1751296 0.8701182002
429.1907797 2.207072066
435.180215 0.8350874432
437.1958651 4.711256597
443.1700442 0.855994832
447.2013444 1.653864297
451.2115151 1.782812795
453.1907797 1.893492165
453.2271652 1.494697091
455.2064298 10.63940464
467.2064298 1.150089221
469.2220798 2.765902732
471.2377299 2.355080498
473.2169944 6.051609153
479.2064298 4.343443277
497.2169944 19.45831181
515.2275591 13.98134084

Name: +ve in-silico MS/MS by CFM-ID for XZMXAKZLHDEKJD-SFVCMNKQSA-N
ID: XZMXAKZLHDEKJD-SFVCMNKQSA-N
Comment: Energy1
Num peaks: 31
43.01784114 0.9799925373
81.0334912 1.050123926
165.0910061 0.9048083146
249.148521 1.338230199
287.1277855 2.392578103
289.1434356 2.101246307
303.1227001 1.025138158
305.1383502 1.240532191
307.1540003 1.578466475
317.1019647 0.8354813071
427.1751296 0.7922437716
429.1907797 1.607334213
437.1958651 3.722486481
443.2064298 1.454945984
447.2013444 0.9824952099
451.2115151 1.112205478
453.1907797 1.141479693
453.2271652 0.7629739205
455.2064298 8.772500519
467.2064298 0.8515433926
469.2220798 1.962976855
471.2013444 0.9707371873
471.2377299 1.115598599
473.2169944 2.926555065
479.2064298 2.58377583
483.2013444 0.9178699592
485.2169944 0.8324529237
487.2326445 2.404394585
497.2169944 4.596067124
499.196259 0.9095670301
515.2275591 1.878897834

Name: +ve in-silico MS/MS by CFM-ID for XZMXAKZLHDEKJD-SFVCMNKQSA-N
ID: XZMXAKZLHDEKJD-SFVCMNKQSA-N
Comment: Energy2
Num peaks: 31
69.0334912 0.8552212347
81.0334912 6.090066954
81.06987671 1.283097173
83.04914126 1.735186107
85.06479133 1.40301398
95.01275576 7.929323913
97.02840582 2.379527442
109.0284058 0.8821568052
111.0440559 0.9105663483
121.0647913 0.9573124474
123.0804414 1.010408355
139.0389705 1.149686321
165.0910061 2.662019694
167.1066561 0.9126378366
233.1172208 1.300642412
235.1328709 1.512283024
249.148521 1.677759846
357.1696503 1.270797554
387.180215 1.55927522
403.1751296 1.144950656
403.2115151 1.226325868
405.1907797 1.91522747
409.1645649 1.250503418
427.1751296 2.301821963
429.1907797 1.58152366
435.180215 0.9571972254
443.2064298 1.075999619
453.2271652 1.097495109
455.2064298 1.302799584
479.2064298 1.307645804
497.2169944 1.09090395

Name: +ve in-silico MS/MS by CFM-ID for JOQZKEFBHIMDMX-OPKPLSHHSA-N
ID: JOQZKEFBHIMDMX-OPKPLSHHSA-N
Comment: Energy0
Num peaks: 16
43.01784114 1.120924198
453.1907797 1.118295022
455.2064298 3.563584365
469.1856943 0.8021114083
471.2013444 1.924856686
473.2169944 8.416918802
487.196259 1.093180185
487.2326445 0.857478112
489.2119091 1.666523056
491.2275591 4.550505463
497.2169944 16.2051273
501.2119091 1.057608817
503.2275591 1.698191421
505.2432092 0.8505326362
515.2275591 24.90288631
533.2381238 10.22468949

Name: +ve in-silico MS/MS by CFM-ID for JOQZKEFBHIMDMX-OPKPLSHHSA-N
ID: JOQZKEFBHIMDMX-OPKPLSHHSA-N
Comment: Energy1
Num peaks: 31
43.01784114 1.002141194
91.01784114 0.6629676409
93.0334912 0.6917551055
95.04914126 0.6810414914
389.1594796 1.13991675
391.1751296 0.744755125
393.1907797 0.6407946138
395.2064298 0.7315366719
445.1856943 1.065417975
445.2220798 1.068559316
447.2013444 1.751361367
453.1907797 1.180678704
455.2064298 5.986254625
463.2326445 0.8390965633
467.2064298 1.017118478
469.1856943 1.392246918
469.2220798 0.8361006351
471.2013444 1.730223625
473.2169944 10.76294534
483.2013444 2.516163857
485.2169944 1.582118749
487.2326445 3.357547699
489.2119091 0.9805198143
491.2275591 2.393720309
497.2169944 10.80340013
501.2119091 1.764717309
503.2275591 2.754595758
505.2432092 3.132878234
515.2275591 7.749585068
517.2068237 0.8459205069
533.2381238 1.756326889

Name: +ve in-silico MS/MS by CFM-ID for JOQZKEFBHIMDMX-OPKPLSHHSA-N
ID: JOQZKEFBHIMDMX-OPKPLSHHSA-N
Comment: Energy2
Num peaks: 31
39.02292652 0.8873990206
43.01784114 1.042129082
49.00727645 3.555394568
53.03857658 0.8319459105
83.01275576 1.676976161
87.08044139 0.8187026654
91.01784114 6.375591713
93.0334912 1.177294806
159.0440559 1.351413126
241.0859207 1.240632283
291.1227001 1.347407365
293.1383502 1.234615234
321.1332648 1.242924421
405.1543942 0.8261388248
445.1856943 0.8224776029
453.1907797 2.284877788
455.2064298 2.942993279
457.2220798 1.032788833
463.2326445 0.8687472576
469.1856943 2.982297678
471.2013444 3.112879999
473.2169944 4.473345268
485.2169944 1.398778379
487.196259 0.9756840088
487.2326445 1.273863463
489.2119091 1.27927066
497.2169944 4.31376571
501.2119091 1.220055441
503.2275591 1.407752772
515.2275591 0.8642749591
517.2068237 0.8540779771

Name: +ve in-silico MS/MS by CFM-ID for QEMYNHXESVYVQM-UHFFFAOYSA-N
ID: QEMYNHXESVYVQM-UHFFFAOYSA-N
Comment: Energy0
Num peaks: 23
57.06987671 1.634931946
83.04914126 1.111233068
85.06479133 12.1885518
103.075356 0.8499363913
153.0910061 1.007251275
339.1438295 1.297212947
341.1594796 0.9930407772
347.1853004 0.9582297617
373.1645649 1.006223925
389.1594796 0.9151027581
391.1751296 7.540738662
393.1907797 0.9797786137
409.1856943 2.145878066
445.2220798 0.7989763928
447.2377299 1.876729017
449.2533799 1.684960827
461.2169944 2.417853389
463.2326445 2.163727131
465.2119091 0.8350170704
465.2482946 1.469180853
475.2326445 10.82396651
477.2119091 1.040207749
493.2432092 25.02456497

Name: +ve in-silico MS/MS by CFM-ID for QEMYNHXESVYVQM-UHFFFAOYSA-N
ID: QEMYNHXESVYVQM-UHFFFAOYSA-N
Comment: Energy1
Num peaks: 31
29.03857658 2.071379497
53.03857658 1.048291552
55.05422664 0.8714846417
57.06987671 6.104732037
59.04914126 0.9588589292
67.05422664 1.031825025
85.06479133 14.29253987
265.1798211 1.34058761
329.1383502 1.053293447
331.1540003 1.692649958
333.1696503 1.254927496
335.1853004 1.230851274
341.2322506 0.8739976804
347.1853004 3.03348518
361.1645649 0.828747587
363.180215 3.61629329
391.1751296 2.177546552
393.1907797 0.8592075227
395.2064298 0.8184313591
409.1856943 1.865681705
435.2377299 2.452838937
445.2220798 1.031964637
447.2377299 2.576396047
449.2533799 1.167554252
461.2169944 2.648108868
463.2326445 4.304639235
465.2119091 0.9337353404
465.2482946 5.845328812
475.2326445 3.470115655
477.2119091 0.9961184967
493.2432092 2.525388956

Name: +ve in-silico MS/MS by CFM-ID for QEMYNHXESVYVQM-UHFFFAOYSA-N
ID: QEMYNHXESVYVQM-UHFFFAOYSA-N
Comment: Energy2
Num peaks: 31
27.02292652 1.01007293
29.03857658 0.8105458409
39.02292652 1.067714099
41.00219107 0.9390780817
41.03857658 1.300443369
51.02292652 2.552259039
53.03857658 3.188732252
55.05422664 4.751147507
57.06987671 7.933590154
59.08552677 0.7190106664
67.05422664 1.284421666
69.0334912 1.938063605
79.05422664 0.7719882438
81.0334912 0.6640663982
85.06479133 21.85641367
91.05422664 0.8403101625
93.06987671 1.148683487
151.075356 1.04606137
153.0910061 1.01321242
239.0914 0.6535215826
317.1383502 0.6806692261
335.1853004 0.7736977597
347.1853004 2.336048423
351.180215 2.940264518
353.1958651 0.6656055394
375.180215 1.54139315
389.1594796 1.084461429
391.1751296 1.083138916
461.2169944 1.464061523
463.2326445 0.6489462493
477.2119091 1.304112645

Name: +ve in-silico MS/MS by CFM-ID for CYKYWXRUTYDVAD-UHFFFAOYSA-N
ID: CYKYWXRUTYDVAD-UHFFFAOYSA-N
Comment: Energy0
Num peaks: 24
57.06987671 1.575144226
83.04914126 1.052543433
85.06479133 11.75083595
103.075356 0.8018811588
153.0910061 0.9651424066
339.1438295 1.171013924
341.1594796 0.9396638884
347.1853004 0.8439396831
373.1645649 2.059105787
375.180215 1.083109223
389.1594796 0.734888922
391.1751296 7.033454987
393.1907797 0.8300641772
409.1856943 1.934858389
445.2220798 0.7488155116
447.2377299 1.742518412
449.2533799 1.521860934
457.2220798 1.180669737
461.2169944 1.746460286
463.2326445 1.666041564
465.2482946 1.307881785
475.2326445 13.26079062
477.2119091 0.9855508662
493.2432092 23.07219897

Name: +ve in-silico MS/MS by CFM-ID for CYKYWXRUTYDVAD-UHFFFAOYSA-N
ID: CYKYWXRUTYDVAD-UHFFFAOYSA-N
Comment: Energy1
Num peaks: 31
29.03857658 2.170220342
53.03857658 1.09939349
55.05422664 0.9039453766
57.06987671 6.111273137
59.04914126 1.001900805
67.05422664 1.07814225
85.06479133 12.82412776
265.1798211 1.194624052
313.1434356 1.037202822
315.1590856 1.316800881
319.1903858 1.386514992
329.1383502 1.07610969
331.1540003 1.283486419
333.1696503 1.105065185
335.1853004 1.276949612
347.1853004 2.663591703
363.180215 3.482102438
373.1645649 1.263697306
391.1751296 2.696499741
409.1856943 1.43238162
435.2377299 1.064013954
445.2220798 1.19733488
447.2377299 2.467821726
449.2533799 1.175823078
457.2220798 1.605438675
461.2169944 1.459096388
463.2326445 2.461593969
465.2482946 4.673202324
475.2326445 4.110133822
477.2119091 1.047239542
493.2432092 2.757200156

Name: +ve in-silico MS/MS by CFM-ID for CYKYWXRUTYDVAD-UHFFFAOYSA-N
ID: CYKYWXRUTYDVAD-UHFFFAOYSA-N
Comment: Energy2
Num peaks: 31
27.02292652 0.938892028
29.03857658 0.7533159092
39.02292652 0.9923698788
41.00219107 0.872974467
41.03857658 1.208733662
51.02292652 2.466644547
53.03857658 3.039154651
55.05422664 3.997635558
57.06987671 7.948047015
59.08552677 0.6680157825
67.05422664 1.194008614
69.0334912 1.801528673
85.06479133 22.01764593
91.05422664 0.8318829454
93.06987671 1.132340925
151.075356 1.461291956
153.0910061 0.7212755925
239.0914 1.268975016
307.1540003 1.163100434
335.1853004 0.7140337096
347.1489149 1.061056003
347.1853004 1.932939822
351.180215 1.118926822
365.1594796 0.9381787877
373.1645649 0.7736456966
375.180215 1.796982483
391.1751296 1.555734073
431.2064298 0.7558063784
461.2169944 1.236728527
463.2326445 0.7624336436
477.2119091 1.211792183

Name: +ve in-silico MS/MS by CFM-ID for QKKDWCLLMPETPN-UHFFFAOYSA-N
ID: QKKDWCLLMPETPN-UHFFFAOYSA-N
Comment: Energy0
Num peaks: 25
57.06987671 1.649403848
83.04914126 1.074888177
85.06479133 11.8193623
103.075356 0.8201537228
167.1066561 0.9813782447
325.1281794 1.197125265
327.1438295 0.9599790627
347.1853004 0.8631163514
373.1645649 1.942887195
375.180215 0.8762899219
391.1751296 6.80407308
409.1856943 2.06625508
431.2064298 1.064431733
445.2220798 0.6900880988
447.2377299 1.694248681
449.2169944 0.6932079524
449.2533799 1.564771799
457.2220798 1.112416292
461.2169944 1.570254725
463.2326445 1.52606277
465.2119091 0.6973488755
465.2482946 1.297618812
475.2326445 12.42096414
477.2119091 1.00636231
493.2432092 23.81086168

Name: +ve in-silico MS/MS by CFM-ID for QKKDWCLLMPETPN-UHFFFAOYSA-N
ID: QKKDWCLLMPETPN-UHFFFAOYSA-N
Comment: Energy1
Num peaks: 31
29.03857658 2.173425951
53.03857658 1.116681266
57.06987671 6.540073972
59.04914126 1.001650716
67.05422664 1.07787313
85.06479133 12.93966629
251.164171 1.228563284
313.1434356 0.9673245452
315.1590856 1.05580225
319.1903858 1.161540308
329.1383502 1.059230926
331.1540003 1.247399212
333.1696503 1.178274397
335.1853004 1.285275631
347.1853004 2.661626131
363.180215 3.577397056
373.1645649 0.9899774531
379.1751296 1.198466568
381.1907797 1.088052242
391.1751296 2.243946587
409.1856943 1.445275015
445.2220798 0.9862826682
447.2377299 1.858991111
449.2533799 1.180555441
457.2220798 1.523514142
461.2169944 1.454861
463.2326445 1.966154881
465.2482946 4.88316596
475.2326445 3.877902763
477.2119091 1.04694092
493.2432092 2.755823854

Name: +ve in-silico MS/MS by CFM-ID for QKKDWCLLMPETPN-UHFFFAOYSA-N
ID: QKKDWCLLMPETPN-UHFFFAOYSA-N
Comment: Energy2
Num peaks: 31
27.02292652 0.9548592286
29.03857658 0.7661278099
39.02292652 1.154954539
41.00219107 0.8878037143
41.03857658 1.229304986
51.02292652 2.293199791
53.03857658 2.891271888
55.05422664 5.81902452
57.06987671 8.753758611
59.08552677 0.6794506004
67.05422664 1.21429128
69.0334912 1.866042384
81.0334912 0.6275984667
85.06479133 21.51899251
121.0647913 1.288580574
225.0757499 1.252865699
235.0964854 0.6519893312
279.1227001 1.694338109
291.0863146 0.7112300685
307.1540003 0.6232029066
331.1540003 0.976384117
335.1853004 0.9909420907
347.1489149 1.429520992
347.1853004 2.080747741
351.180215 1.122001506
371.1489149 0.6274556989
375.180215 1.435311132
391.1751296 0.9424860569
461.2169944 1.095382136
463.2326445 1.368340727
477.2119091 1.232495875

Name: +ve in-silico MS/MS by CFM-ID for VTYVYDMIAYBURF-UHFFFAOYSA-N
ID: VTYVYDMIAYBURF-UHFFFAOYSA-N
Comment: Energy0
Num peaks: 22
57.06987671 1.554658072
83.04914126 1.041876347
85.06479133 11.72794733
167.1066561 0.959767088
325.1281794 1.158559119
327.1438295 0.929968742
347.1853004 0.8344478556
373.1645649 2.018014009
375.180215 1.070337434
391.1751296 6.78359631
409.1856943 2.146826488
431.2064298 1.060506129
433.2220798 0.8069196177
447.2377299 1.691130202
449.2533799 1.513640941
457.2220798 1.644999022
461.2169944 1.534849321
463.2326445 2.296676557
465.2119091 0.8704784714
465.2482946 1.403727874
475.2326445 14.2704763
493.2432092 22.72163978

Name: +ve in-silico MS/MS by CFM-ID for VTYVYDMIAYBURF-UHFFFAOYSA-N
ID: VTYVYDMIAYBURF-UHFFFAOYSA-N
Comment: Energy1
Num peaks: 31
29.03857658 2.150446632
53.03857658 1.077687322
55.05422664 0.9916907949
57.06987671 6.042477021
59.04914126 0.9896897586
67.05422664 1.065001982
85.06479133 12.78507803
251.164171 1.26767145
313.1434356 1.025042333
315.1590856 1.087409426
319.1903858 1.698588558
329.1383502 1.096597199
331.1540003 1.262927793
333.1696503 1.179625004
335.1853004 1.281174751
347.1853004 2.631646424
363.180215 3.242139189
373.1645649 1.080675998
381.1907797 0.9612691796
391.1751296 2.54133088
409.1856943 1.744916954
435.2377299 1.175092301
445.2220798 0.9716305379
447.2377299 2.162534927
449.2533799 1.161634937
457.2220798 1.936830276
461.2169944 1.764621855
463.2326445 3.070393779
465.2482946 5.813684899
475.2326445 4.525194694
493.2432092 2.690400874

Name: +ve in-silico MS/MS by CFM-ID for VTYVYDMIAYBURF-UHFFFAOYSA-N
ID: VTYVYDMIAYBURF-UHFFFAOYSA-N
Comment: Energy2
Num peaks: 31
27.02292652 0.9950413863
29.03857658 0.7984578253
41.00219107 0.9251196632
41.03857658 0.8649925386
51.02292652 3.681799422
53.03857658 3.156343102
55.05422664 4.350651681
57.06987671 7.871385518
59.08552677 0.7082377812
67.05422664 1.265330074
69.0334912 1.834744167
81.0334912 0.6541363389
85.06479133 20.74806638
107.0855268 0.9006815134
137.0960915 0.9422123246
165.0910061 1.468881935
167.1066561 0.8676926696
225.0757499 1.305185805
331.1540003 0.8960139716
333.1696503 1.36208074
335.1853004 1.222985872
347.1853004 2.167589277
351.180215 1.517312614
373.1645649 0.69456122
375.180215 1.887326993
391.1751296 2.21233347
407.1700442 0.6850527319
437.2533799 0.7968660655
461.2169944 1.445164107
463.2326445 1.246832238
477.2119091 0.8523704261

Name: +ve in-silico MS/MS by CFM-ID for ULXUYEWUXSFYLZ-UHFFFAOYSA-N
ID: ULXUYEWUXSFYLZ-UHFFFAOYSA-N
Comment: Energy0
Num peaks: 23
85.02840582 1.102227781
113.0233204 1.522688289
227.0914 0.5801702617
361.2009504 1.440229646
387.180215 0.9958934605
389.1958651 2.935843202
391.2115151 1.224637407
407.2064298 1.561377383
413.1958651 1.24594683
415.2115151 2.994956864
429.2271652 5.010007707
431.2064298 0.5687663278
431.2428153 1.320659133
433.2220798 1.565182978
435.2377299 0.5296413037
447.2377299 3.297283416
449.2533799 0.7704886534
457.2220798 19.82201529
461.2169944 0.9042125029
463.2326445 0.8245225982
475.2326445 21.42769594
477.2119091 0.5108575629
493.2432092 7.950074643

Name: +ve in-silico MS/MS by CFM-ID for ULXUYEWUXSFYLZ-UHFFFAOYSA-N
ID: ULXUYEWUXSFYLZ-UHFFFAOYSA-N
Comment: Energy1
Num peaks: 31
85.02840582 1.019130138
113.0233204 3.751498191
215.1066561 0.6394925148
237.148521 0.8617095552
345.1696503 0.8371649299
347.1853004 1.210179999
359.1853004 0.9849736966
361.2009504 3.109077726
363.2166005 1.292369825
387.180215 1.020685607
389.1958651 5.983586607
391.2115151 2.533849532
405.1907797 0.6498970546
407.2064298 2.236459149
409.2220798 0.6412723038
413.1958651 1.569394871
415.2115151 3.191151027
417.2271652 0.6275340487
419.2428153 0.6980793448
421.2220798 0.9725250933
427.2115151 1.537863136
429.2271652 6.159828432
431.2428153 2.296323755
433.2220798 0.8116611
447.2377299 4.175167991
457.2220798 7.477877558
461.2169944 1.374379279
463.2326445 2.126273597
465.2482946 1.788999106
475.2326445 4.233654262
493.2432092 0.9391049363

Name: +ve in-silico MS/MS by CFM-ID for ULXUYEWUXSFYLZ-UHFFFAOYSA-N
ID: ULXUYEWUXSFYLZ-UHFFFAOYSA-N
Comment: Energy2
Num peaks: 31
27.02292652 1.012176671
41.00219107 1.854357028
41.03857658 0.9034793443
71.01275576 0.8369219847
85.02840582 2.492121952
113.0233204 1.949766897
121.0647913 1.197954168
141.0546206 2.28738697
289.1434356 0.9289274135
345.1696503 1.783064478
347.1853004 1.682010066
359.1489149 1.543855779
359.1853004 1.129087651
361.2009504 2.598986267
387.180215 1.223057161
389.1958651 2.418417817
391.2115151 2.397678459
413.1958651 2.727060447
415.2115151 2.074550808
417.1907797 1.320363171
417.2271652 1.730190092
419.2064298 0.8106560317
421.2220798 0.8146668584
423.2377299 0.9542893424
429.2271652 1.377189099
431.2428153 1.787350685
447.2377299 0.847674514
457.2220798 1.750329915
461.2169944 1.368377042
463.2326445 1.643882651
477.2119091 1.116574565

Name: +ve in-silico MS/MS by CFM-ID for NMFVJXRGZSUWQQ-UHFFFAOYSA-N
ID: NMFVJXRGZSUWQQ-UHFFFAOYSA-N
Comment: Energy0
Num peaks: 23
85.02840582 0.9051555645
113.0233204 0.7575552765
131.0338851 0.7537457165
289.1434356 0.7819074343
291.1590856 0.6734280523
361.2009504 0.8154498846
371.1853004 1.753381011
373.2009504 0.6949737937
389.1958651 2.57293266
413.1958651 1.060199829
415.2115151 5.137313245
429.2271652 4.568959595
431.2064298 0.8751546538
431.2428153 1.515107808
433.2220798 3.869487658
445.2220798 0.758775986
447.2377299 3.853298539
449.2533799 1.03577729
457.2220798 17.92366413
461.2169944 0.711633445
465.2482946 0.7963207325
475.2326445 20.84813565
493.2432092 7.958783495

Name: +ve in-silico MS/MS by CFM-ID for NMFVJXRGZSUWQQ-UHFFFAOYSA-N
ID: NMFVJXRGZSUWQQ-UHFFFAOYSA-N
Comment: Energy1
Num peaks: 31
59.01275576 1.654372497
61.02840582 0.8100690552
85.02840582 1.583972777
113.0233204 1.694547606
131.0338851 1.205747664
329.1747357 1.196199097
361.2009504 1.398642018
369.1696503 0.7804826161
371.1853004 4.380481622
373.2009504 1.530028087
387.180215 1.119235178
387.2166005 0.8858155603
389.1958651 5.302922358
391.2115151 0.7681622045
413.1958651 2.639188562
415.2115151 4.712446907
419.2428153 1.125059823
427.2115151 1.143081896
429.2271652 7.315450729
431.2064298 1.493513585
431.2428153 2.995718947
433.2220798 1.3100524
445.2220798 0.7902609111
447.2377299 5.070325921
449.2169944 0.8010401327
457.2220798 8.538752467
461.2169944 1.200588601
463.2326445 1.601757479
465.2482946 1.727501676
475.2326445 5.047298696
493.2432092 0.9192664706

Name: +ve in-silico MS/MS by CFM-ID for NMFVJXRGZSUWQQ-UHFFFAOYSA-N
ID: NMFVJXRGZSUWQQ-UHFFFAOYSA-N
Comment: Energy2
Num peaks: 31
51.02292652 3.524507
53.03857658 1.619366559
55.05422664 1.124379544
57.0334912 1.634512246
71.01275576 0.9362342626
81.06987671 1.967026414
85.02840582 2.946730282
87.04405588 0.8945437115
103.0389705 0.8376468115
163.075356 0.9729567924
165.0910061 1.870840987
167.1066561 1.176621279
217.1223062 0.9665284493
223.0964854 2.058754213
291.1590856 0.936728848
309.1332648 0.9841840975
315.1590856 0.8504288095
331.1903858 0.99847369
343.1903858 1.668832899
361.2009504 1.172791386
369.1696503 1.409028722
371.1853004 0.972146821
373.2009504 1.702509145
389.1958651 1.814993731
415.2115151 1.546318781
429.2271652 1.807804365
431.2428153 2.312356926
447.2377299 1.205045166
457.2220798 2.148398554
461.2169944 1.035790636
477.2119091 1.255713345

Name: +ve in-silico MS/MS by CFM-ID for FJVXJXVFDNGEOL-UBKPWBPPSA-N
ID: FJVXJXVFDNGEOL-UBKPWBPPSA-N
Comment: Energy0
Num peaks: 31
85.02840582 1.142992997
113.0233204 1.690203293
309.1696503 0.6652455988
361.2009504 0.9207168744
373.2009504 0.6181159433
379.2115151 0.6364493925
385.2009504 2.881623579
387.180215 0.9017312535
387.2166005 0.7722320842
389.1958651 2.363140851
391.2115151 1.65875966
401.1958651 1.376455357
403.2115151 5.771127174
405.2271652 0.999178119
407.2064298 1.977830243
415.2115151 3.431332657
429.2271652 1.894199796
431.2064298 0.6265045634
431.2428153 1.168635273
433.2220798 2.630194062
435.2377299 0.6478772197
443.2064298 1.086970304
445.2220798 1.766678756
447.2377299 2.418396692
449.2533799 1.567723984
457.2220798 7.847154829
461.2169944 1.658510922
463.2326445 1.18163998
465.2482946 1.292534008
475.2326445 17.1755505
493.2432092 9.086602424

Name: +ve in-silico MS/MS by CFM-ID for FJVXJXVFDNGEOL-UBKPWBPPSA-N
ID: FJVXJXVFDNGEOL-UBKPWBPPSA-N
Comment: Energy1
Num peaks: 31
113.0233204 4.381699225
141.0546206 1.314770519
143.0702706 0.8624951808
319.1903858 1.635098736
347.1853004 1.007835428
361.2009504 1.940342133
363.2166005 1.297777694
379.2115151 1.394743648
385.2009504 1.211064752
387.180215 1.497038189
387.2166005 1.562062925
389.1958651 5.072324267
391.2115151 2.81040822
403.2115151 0.9891463036
405.2271652 0.9762573208
407.2064298 3.058649866
413.1958651 1.779145146
415.2115151 2.826572553
427.2115151 1.432415845
429.2271652 2.864824968
431.2064298 1.328238044
431.2428153 1.691947876
445.2220798 1.508306483
447.2377299 3.638260237
449.2533799 1.637085525
457.2220798 4.188778472
461.2169944 1.13170657
463.2326445 1.279326942
465.2482946 2.764423727
475.2326445 4.209554173
493.2432092 1.152353014

Name: +ve in-silico MS/MS by CFM-ID for FJVXJXVFDNGEOL-UBKPWBPPSA-N
ID: FJVXJXVFDNGEOL-UBKPWBPPSA-N
Comment: Energy2
Num peaks: 31
41.00219107 2.062964018
53.03857658 0.9241224061
67.05422664 1.687515141
81.06987671 1.488909426
85.02840582 2.499525386
95.08552677 1.741987542
113.0233204 1.712989903
141.0546206 1.183430134
143.0702706 1.045965607
219.1379563 1.253978052
305.1747357 2.104061833
307.1903858 1.014719676
319.1903858 1.923050084
345.2060358 1.401735759
361.2009504 1.494289736
363.2166005 0.9687536658
379.2115151 1.136240169
387.180215 1.495040487
387.2166005 0.976653482
389.1958651 0.9387484421
391.2115151 1.804652785
415.2115151 2.013878876
417.2271652 1.116905069
429.2271652 1.100982278
431.2428153 1.50471968
445.2220798 1.884943655
447.2377299 0.998872021
461.2169944 1.005770583
463.2326445 0.9375491682
475.2326445 1.066462738
477.2119091 1.181189206

Name: +ve in-silico MS/MS by CFM-ID for IVUFMMLNHCSIKR-UHFFFAOYSA-N
ID: IVUFMMLNHCSIKR-UHFFFAOYSA-N
Comment: Energy0
Num peaks: 25
85.02840582 1.278841269
113.0233204 1.943462534
307.1540003 0.9148632502
309.1696503 0.8567895816
361.2009504 0.9582335694
379.2115151 0.8863741886
387.180215 1.092015371
389.1958651 3.084229205
391.2115151 1.325669783
407.2064298 2.774178831
415.2115151 3.744522251
429.2271652 1.28654473
431.2064298 0.97617893
431.2428153 1.013093533
433.2220798 3.943676484
435.2377299 0.9139369053
445.2220798 1.058087978
447.2377299 2.588802101
449.2533799 2.197362075
457.2220798 8.635814607
461.2169944 1.040238246
463.2326445 0.9345119604
465.2482946 1.484922365
475.2326445 21.95604794
493.2432092 13.160689

Name: +ve in-silico MS/MS by CFM-ID for IVUFMMLNHCSIKR-UHFFFAOYSA-N
ID: IVUFMMLNHCSIKR-UHFFFAOYSA-N
Comment: Energy1
Num peaks: 31
69.0334912 0.9642010944
85.02840582 0.9961252606
113.0233204 5.165846661
171.1015708 0.6977401881
347.1853004 1.495056111
361.2009504 1.16666712
363.2166005 1.705995563
379.2115151 1.905809146
387.180215 1.618405864
389.1958651 7.667384993
391.2115151 3.149748128
405.1907797 1.022880729
407.2064298 4.928119261
413.1958651 2.073802419
415.2115151 3.042614526
427.2115151 1.872480048
429.2271652 1.420696373
431.2064298 1.551242387
431.2428153 1.439762047
433.2220798 1.256141728
445.2220798 0.7511910569
447.2013444 0.7363704948
447.2377299 2.636973479
449.2169944 0.9143070347
449.2533799 2.081763078
457.2220798 5.476496858
461.2169944 1.42628385
463.2326445 2.197331213
465.2482946 4.521807138
475.2326445 5.371780267
493.2432092 1.82973625

Name: +ve in-silico MS/MS by CFM-ID for IVUFMMLNHCSIKR-UHFFFAOYSA-N
ID: IVUFMMLNHCSIKR-UHFFFAOYSA-N
Comment: Energy2
Num peaks: 31
41.00219107 2.230557951
45.0334912 1.223072955
51.02292652 1.776745439
53.03857658 2.148683217
55.05422664 1.273574128
69.0334912 1.077169713
81.06987671 1.072702373
85.02840582 2.204912026
113.0233204 2.552236507
139.075356 1.026989749
223.0964854 1.659500091
277.1434356 1.464707195
305.1747357 0.9450349846
309.1696503 0.931654669
361.2009504 2.069081126
363.180215 2.214169318
363.2166005 1.713640944
379.2115151 1.316847099
387.180215 2.594814935
389.1958651 1.691668914
391.2115151 3.24977332
415.2115151 1.461652547
417.2271652 1.316772331
421.2220798 0.9656769816
431.2064298 1.689628426
431.2428153 1.602437859
433.2220798 1.084990359
457.2220798 1.484111501
461.2169944 1.121278516
463.2326445 1.346122558
477.2119091 1.091109544

Name: +ve in-silico MS/MS by CFM-ID for FJXBBWBSEYGFLF-UHFFFAOYSA-N
ID: FJXBBWBSEYGFLF-UHFFFAOYSA-N
Comment: Energy0
Num peaks: 9
413.1958651 3.628933509
415.2115151 8.598828726
429.2271652 2.129364697
431.2064298 2.129451879
433.2220798 14.60566059
451.2326445 5.641973099
457.2220798 17.3272044
475.2326445 19.62511154
493.2432092 7.192944411

Name: +ve in-silico MS/MS by CFM-ID for FJXBBWBSEYGFLF-UHFFFAOYSA-N
ID: FJXBBWBSEYGFLF-UHFFFAOYSA-N
Comment: Energy1
Num peaks: 31
43.01784114 0.7626715181
313.1434356 0.73100707
333.1696503 0.6950548365
371.1853004 1.239012798
373.2009504 1.471069426
385.1645649 0.5700902018
385.2009504 0.6018180024
387.180215 1.375309276
387.2166005 1.804576854
389.1958651 1.220101648
391.2115151 2.269602094
403.2115151 1.384152162
405.2271652 2.035042227
407.2064298 0.6240333678
409.2220798 1.358079332
413.1958651 2.617441209
415.2115151 10.36108965
429.2271652 4.927116385
431.2064298 1.036158477
431.2428153 1.829906318
433.2220798 14.05809527
443.2064298 0.8929147577
445.2220798 0.6398250231
447.2377299 2.726819027
449.2169944 0.5418837952
451.2326445 2.840080467
457.2220798 8.075117945
463.2326445 0.6538255943
465.2482946 1.000068533
475.2326445 5.667390646
493.2432092 1.125493426

Name: +ve in-silico MS/MS by CFM-ID for FJXBBWBSEYGFLF-UHFFFAOYSA-N
ID: FJXBBWBSEYGFLF-UHFFFAOYSA-N
Comment: Energy2
Num peaks: 31
43.01784114 1.106382626
73.02840582 1.068798255
113.0597059 1.179673365
229.0859207 1.116934777
239.1277855 1.342930579
271.0964854 1.412140177
273.148521 1.111665223
275.1277855 0.9720947256
289.1070501 1.175557845
313.1434356 0.9822794705
317.1747357 1.289772295
333.1696503 1.108022653
335.1853004 2.102606139
347.1853004 1.359556301
371.1853004 1.148285897
373.2009504 1.449750793
387.180215 1.083140029
389.1958651 2.077548157
391.2115151 2.765637539
401.1958651 1.808197555
403.2115151 2.621362449
405.2271652 1.537345253
407.2064298 1.720862674
413.1958651 4.594065652
415.2115151 2.4692211
417.1907797 1.517435863
419.2064298 1.093484977
433.2220798 5.243428869
449.2169944 1.166580875
457.2220798 1.566719055
475.2326445 1.037196344

Name: +ve in-silico MS/MS by CFM-ID for FKGBMOPJTGCKAV-UHFFFAOYSA-N
ID: FKGBMOPJTGCKAV-UHFFFAOYSA-N
Comment: Energy0
Num peaks: 11
373.2009504 2.037566233
389.1958651 2.571120339
391.2115151 2.246970895
413.1958651 5.598685952
415.2115151 11.32219044
431.2064298 4.270842152
433.2220798 17.42996035
451.2326445 5.556295169
457.2220798 8.956614644
475.2326445 14.36238017
493.2432092 6.766573296

Name: +ve in-silico MS/MS by CFM-ID for FKGBMOPJTGCKAV-UHFFFAOYSA-N
ID: FKGBMOPJTGCKAV-UHFFFAOYSA-N
Comment: Energy1
Num peaks: 31
43.01784114 0.6600777895
333.1696503 0.7216179385
371.1853004 2.454756103
373.2009504 3.726524465
383.1853004 0.6244363319
385.2009504 0.6671766131
387.180215 0.9430982828
387.2166005 1.982102881
389.1958651 2.283275425
389.2322506 0.9391778372
391.2115151 3.5959898
401.1958651 0.9133001493
403.2115151 1.304129311
405.2271652 2.390066985
407.2064298 0.6473134533
409.2220798 1.315385625
413.1958651 2.746032231
415.2115151 11.25153146
429.2271652 3.277661487
431.2064298 1.542571106
431.2428153 1.305498974
433.2220798 13.16564297
447.2377299 2.650759289
449.2169944 0.5848623557
451.2326445 2.793473765
457.2220798 4.171332343
461.2169944 0.5901198089
463.2326445 0.7597745536
465.2482946 0.9138194068
475.2326445 4.234241528
493.2432092 0.9808540048

Name: +ve in-silico MS/MS by CFM-ID for FKGBMOPJTGCKAV-UHFFFAOYSA-N
ID: FKGBMOPJTGCKAV-UHFFFAOYSA-N
Comment: Energy2
Num peaks: 31
73.02840582 0.9046614686
113.0597059 1.142177826
163.075356 1.002095338
201.0910061 1.783174494
229.0859207 1.496993504
231.1015708 0.9241118571
237.1121354 1.145323442
239.1277855 0.998219312
247.1692564 1.001741388
273.148521 1.500910737
275.164171 0.9282927333
335.1853004 1.561072616
357.1696503 1.372949801
361.2009504 2.018836931
363.2166005 1.231762733
371.1853004 2.752787548
373.2009504 1.535025191
389.1958651 2.651629697
391.2115151 3.611599934
401.1958651 1.388647332
403.2115151 1.695981107
405.2271652 1.417684745
407.2064298 1.352511162
413.1958651 3.717509251
415.2115151 1.816137799
431.2064298 0.8821813146
433.2220798 3.068158772
447.2013444 0.9976227137
449.2169944 1.254729937
457.2220798 0.9468916989
475.2326445 0.8843520656

Name: +ve in-silico MS/MS by CFM-ID for GFMQWEJBULBXGB-UHFFFAOYSA-N
ID: GFMQWEJBULBXGB-UHFFFAOYSA-N
Comment: Energy0
Num peaks: 22
43.01784114 1.316040435
61.02840582 0.9146013671
327.0710585 1.17975762
420.1652932 1.629211068
421.1493088 1.994488083
424.1602078 0.9317031739
426.1758579 0.8277724405
438.1758579 7.654302968
439.1598735 1.029720315
450.1758579 0.8062256149
452.191508 1.494447688
454.207158 1.179470885
456.1864226 7.561846051
462.1758579 1.376688328
463.1598735 4.645435048
466.1707725 2.903214617
468.1864226 2.041357451
470.2020726 1.677627683
480.1864226 12.19609138
481.1704382 8.942648227
482.1656871 0.8698750006
498.1969873 17.43566684

Name: +ve in-silico MS/MS by CFM-ID for GFMQWEJBULBXGB-UHFFFAOYSA-N
ID: GFMQWEJBULBXGB-UHFFFAOYSA-N
Comment: Energy1
Num peaks: 31
43.01784114 1.277728315
362.1598139 1.254848795
376.1390785 1.174386757
378.1547285 1.375562753
380.1703786 1.379443495
382.1860287 1.207762223
394.1860287 1.258866011
410.1809433 3.186264913
420.1652932 1.507097697
421.1493088 1.237679354
424.1602078 1.61595461
426.1758579 1.590324838
428.191508 1.295734098
434.1809433 1.127264926
438.1758579 7.128966927
439.1598735 1.474414217
440.191508 0.8681993764
449.1442234 1.077421004
450.1758579 1.960378725
452.191508 3.004685482
454.207158 1.268278729
456.1864226 4.487606855
462.1758579 2.547170187
463.1598735 3.081751882
466.1707725 2.563335905
468.1864226 3.143778621
470.2020726 5.207046083
480.1864226 5.746702723
481.1704382 2.12277722
482.1656871 0.9882154622
498.1969873 3.123722426

Name: +ve in-silico MS/MS by CFM-ID for GFMQWEJBULBXGB-UHFFFAOYSA-N
ID: GFMQWEJBULBXGB-UHFFFAOYSA-N
Comment: Energy2
Num peaks: 31
43.01784114 1.633347042
51.02292652 2.149701642
53.03857658 1.523054797
55.05422664 1.113325327
61.02840582 1.549457009
66.03382555 1.969111671
94.06512568 1.54711003
96.08077574 3.220944568
98.0964258 2.490344962
168.1019051 1.064307156
178.086255 1.431061607
287.0761439 1.577639043
297.0604938 1.512655882
378.1547285 2.032319991
380.1703786 1.453309343
394.1496431 1.594704408
394.1860287 1.556419951
396.1652932 1.371253059
398.1809433 1.728114135
410.1809433 1.007884424
420.1652932 2.491178404
421.1493088 1.251713313
424.1602078 1.410274035
428.191508 1.205147286
436.1602078 1.503199258
438.1758579 2.725900807
454.1707725 1.085547648
466.1707725 1.781803016
468.1864226 1.841134904
480.1864226 1.498948183
482.1656871 1.054172654

Name: +ve in-silico MS/MS by CFM-ID for MVZWTYUJNCAOAZ-UHFFFAOYSA-N
ID: MVZWTYUJNCAOAZ-UHFFFAOYSA-N
Comment: Energy0
Num peaks: 19
94.06512568 2.687803422
105.0334912 1.484851441
122.0600403 6.493739839
163.0600999 2.230191759
179.0702706 0.816829548
181.0859207 0.829028455
195.0651853 2.039547144
197.0808353 4.07056747
199.0964854 1.247900631
301.1070501 1.702210995
318.1335992 5.751782284
319.1176147 3.219180273
336.1441638 16.16051407
341.1230941 1.154455353
359.1336587 5.804473759
463.1598735 2.233947502
480.1864226 7.551793093
481.1704382 4.9720223
498.1969873 10.29054127

Name: +ve in-silico MS/MS by CFM-ID for MVZWTYUJNCAOAZ-UHFFFAOYSA-N
ID: MVZWTYUJNCAOAZ-UHFFFAOYSA-N
Comment: Energy1
Num peaks: 28
43.01784114 0.7619271615
51.02292652 0.6348133025
54.03382555 1.077642099
56.04947561 0.9399786779
64.01817548 0.7450342129
66.03382555 2.869965451
68.04947561 0.7467422166
94.06512568 3.359368292
96.08077574 0.6765014102
105.0334912 1.640737964
122.0600403 7.750967985
140.070605 0.7039115457
145.0495352 2.003673926
163.0600999 2.831675527
181.0859207 1.256543612
195.0651853 2.305326733
197.0808353 12.56242591
199.0964854 3.507623317
301.1070501 0.8652334211
318.1335992 6.009505163
319.1176147 4.805905032
320.1492492 0.8131367407
336.1441638 13.98092515
341.1230941 1.425854667
359.1336587 2.743293476
463.1598735 0.9103861525
480.1864226 1.848251607
498.1969873 0.8300258501

Name: +ve in-silico MS/MS by CFM-ID for MVZWTYUJNCAOAZ-UHFFFAOYSA-N
ID: MVZWTYUJNCAOAZ-UHFFFAOYSA-N
Comment: Energy2
Num peaks: 31
39.02292652 1.609505181
41.03857658 0.8942854233
43.01784114 1.439792868
51.02292652 2.155436529
53.03857658 0.7829418081
54.03382555 1.249349996
64.01817548 2.178950871
66.03382555 1.242169876
67.05422664 0.8263011875
68.04947561 0.7208152178
80.04947561 0.9231005117
87.00767038 0.8372772928
94.06512568 3.568528023
96.08077574 0.9745097935
101.0233204 0.6606079987
105.0334912 0.8912134446
122.0600403 6.112242987
124.0756904 0.9204031017
145.0495352 1.326720437
147.0651853 1.040635982
163.0600999 1.410660892
179.0702706 0.8480359197
181.0859207 1.621777568
195.0651853 3.677414506
197.0808353 11.2230016
199.0964854 2.437594942
318.1335992 2.454869113
319.1176147 1.468569106
336.1441638 3.364148441
436.1602078 0.7384647569
480.1864226 0.6875848149

Name: +ve in-silico MS/MS by CFM-ID for OTDGUEUOGOQGOK-UHFFFAOYSA-N
ID: OTDGUEUOGOQGOK-UHFFFAOYSA-N
Comment: Energy0
Num peaks: 19
94.06512568 2.089639216
105.0334912 1.503311111
122.0600403 6.547692674
163.0600999 2.241829819
179.0702706 0.8708054605
181.0859207 0.8397031586
195.0651853 2.046640577
197.0808353 4.072686587
199.0964854 1.270324336
301.1070501 1.711973386
318.1335992 5.78624142
319.1176147 3.243114768
336.1441638 16.27176695
341.1230941 1.152742311
359.1336587 5.855651627
463.1598735 2.241845445
480.1864226 7.59040127
481.1704382 5.013979708
498.1969873 10.38152588

Name: +ve in-silico MS/MS by CFM-ID for OTDGUEUOGOQGOK-UHFFFAOYSA-N
ID: OTDGUEUOGOQGOK-UHFFFAOYSA-N
Comment: Energy1
Num peaks: 20
43.01784114 0.8005586496
94.06512568 3.765756469
105.0334912 1.930076531
122.0600403 8.974020366
145.0495352 2.099966699
163.0600999 2.981399831
181.0859207 1.373349332
195.0651853 2.644498279
197.0808353 13.91732388
199.0964854 3.731203657
301.1070501 0.9397313371
318.1335992 6.838619231
319.1176147 5.52860352
320.1492492 0.8495963294
336.1441638 15.81236426
341.1230941 1.482088606
359.1336587 2.948672476
463.1598735 0.946926518
480.1864226 1.963363467
498.1969873 0.9117218026

Name: +ve in-silico MS/MS by CFM-ID for OTDGUEUOGOQGOK-UHFFFAOYSA-N
ID: OTDGUEUOGOQGOK-UHFFFAOYSA-N
Comment: Energy2
Num peaks: 31
43.01784114 1.510348665
52.01817548 0.909899291
54.03382555 0.8339740176
66.03382555 0.6599454787
67.05422664 0.6981226171
68.04947561 1.775064157
87.00767038 0.8786613826
91.0389705 0.661412506
94.06512568 4.583912028
96.08077574 1.055210112
101.0233204 0.6932598584
103.0389705 0.6700054683
105.0334912 1.464762071
122.0600403 6.966294597
126.0913404 0.6662974334
145.0495352 1.392296224
147.0651853 1.142236881
163.0600999 1.479338009
179.0702706 1.220433387
181.0859207 1.990184315
195.0651853 4.139245922
197.0808353 11.93932223
199.0964854 2.994096148
213.0757499 0.7005057489
307.1176147 1.970644236
318.1335992 2.796931672
319.1176147 1.636699507
336.1441638 3.56890194
406.1496431 0.6685302527
436.1602078 0.7751419499
480.1864226 0.7221526834

Name: +ve in-silico MS/MS by CFM-ID for NSKIALIEAQDCCX-UHFFFAOYSA-N
ID: NSKIALIEAQDCCX-UHFFFAOYSA-N
Comment: Energy0
Num peaks: 17
84.08077574 2.563661728
86.0964258 1.352951957
99.09167477 1.280369937
101.1073248 11.77772602
110.0600403 2.239417167
127.0865894 8.333876835
145.0971541 3.630172572
389.1495836 2.056697367
407.1601483 4.049621046
429.1921171 1.961620871
431.2077671 1.358767798
433.1394128 1.428947024
503.192511 0.9626503711
505.2081611 0.9508217083
515.2288965 2.812614193
516.2129121 11.85005464
533.2394612 22.24524001

Name: +ve in-silico MS/MS by CFM-ID for NSKIALIEAQDCCX-UHFFFAOYSA-N
ID: NSKIALIEAQDCCX-UHFFFAOYSA-N
Comment: Energy1
Num peaks: 31
29.03857658 1.202584002
82.06512568 1.508723422
84.08077574 8.314159033
86.0964258 0.6748206804
99.09167477 3.30914807
101.1073248 14.00619281
110.0600403 3.352009496
127.0865894 8.645734682
145.0971541 1.572188674
285.1022395 0.7272537641
287.1178895 0.9084927524
289.1335396 1.597275961
305.1284542 1.309224417
361.154669 1.268461966
379.1652336 1.173797903
387.1339335 0.6853669004
389.1495836 5.762643946
405.1444982 0.7115136021
407.1601483 2.988277305
429.1921171 0.904862846
433.1394128 1.231657501
475.2339819 0.734046779
487.2339819 1.482427782
488.2179975 0.7993153912
489.249632 1.179317882
503.2288965 1.246223579
505.2081611 0.8118943897
505.2445466 4.510494561
515.2288965 1.529068717
516.2129121 1.516776583
533.2394612 2.865647427

Name: +ve in-silico MS/MS by CFM-ID for NSKIALIEAQDCCX-UHFFFAOYSA-N
ID: NSKIALIEAQDCCX-UHFFFAOYSA-N
Comment: Energy2
Num peaks: 31
39.02292652 1.172035037
41.03857658 2.418171827
42.03382555 0.540919372
43.05422664 0.4614883417
44.04947561 0.4766541154
46.06512568 0.5523261304
53.03857658 0.5463673671
56.04947561 5.559575868
58.06512568 7.169688486
60.08077574 1.370240055
67.05422664 0.6176874244
69.06987671 0.991079611
70.06512568 2.484175843
71.06037464 1.361785116
72.08077574 3.409057279
74.0964258 0.5436100217
75.09167477 0.5260279676
82.06512568 2.908793752
84.08077574 11.23703141
86.0964258 0.5682475727
97.07602471 0.4493323404
99.09167477 3.433852445
101.1073248 21.48236267
110.0600403 1.232921049
127.0865894 2.588379875
277.1335396 0.9766257529
289.1335396 0.4883774467
305.1284542 1.039456771
333.1233688 0.4409097668
389.1495836 0.4403624687
515.2288965 1.36032658

Name: +ve in-silico MS/MS by CFM-ID for SZQKYZUNVCWWAF-UHFFFAOYSA-N
ID: SZQKYZUNVCWWAF-UHFFFAOYSA-N
Comment: Energy0
Num peaks: 17
84.08077574 2.562858867
86.0964258 1.352488726
99.09167477 1.279875108
101.1073248 11.7733257
110.0600403 2.238775257
127.0865894 8.33056943
145.0971541 3.628651012
389.1495836 2.053449864
407.1601483 4.037151685
429.1921171 1.960813602
431.2077671 1.358202903
433.1394128 1.418648796
503.192511 0.9622860265
505.2081611 0.9504599169
515.2288965 2.811504272
516.2129121 11.84500141
533.2394612 22.23248902

Name: +ve in-silico MS/MS by CFM-ID for SZQKYZUNVCWWAF-UHFFFAOYSA-N
ID: SZQKYZUNVCWWAF-UHFFFAOYSA-N
Comment: Energy1
Num peaks: 31
29.03857658 1.201002212
82.06512568 1.505191108
84.08077574 8.294452677
86.0964258 0.6730905681
99.09167477 3.300338549
101.1073248 13.96983042
110.0600403 3.344277185
127.0865894 8.622555621
145.0971541 1.567627054
285.1022395 0.7317769395
287.1178895 0.9100136956
289.1335396 1.607210265
305.1284542 1.282859374
361.154669 1.261983361
379.1652336 1.16195151
387.1339335 0.6834091458
389.1495836 5.729346025
405.1444982 0.7097351412
407.1601483 2.92858542
429.1921171 0.9020725888
433.1394128 1.18804842
475.2339819 0.7317999384
487.2339819 1.478530762
488.2179975 0.7974715554
489.249632 1.175540017
503.2288965 1.242783175
505.2081611 0.8096823423
505.2445466 4.49574643
515.2288965 1.524782675
516.2129121 1.511101203
533.2394612 2.852441904

Name: +ve in-silico MS/MS by CFM-ID for SZQKYZUNVCWWAF-UHFFFAOYSA-N
ID: SZQKYZUNVCWWAF-UHFFFAOYSA-N
Comment: Energy2
Num peaks: 31
39.02292652 1.178738589
41.03857658 2.43200276
42.03382555 0.5440178362
43.05422664 0.4641278625
44.04947561 0.4793864197
46.06512568 0.555493443
53.03857658 0.5494923605
56.04947561 5.591458085
58.06512568 7.210785908
60.08077574 1.378110087
67.05422664 0.6212203387
69.06987671 0.9967481728
70.06512568 2.498412426
71.06037464 1.369573958
72.08077574 3.428571148
74.0964258 0.546725953
75.09167477 0.529036628
82.06512568 2.925442068
84.08077574 11.30137679
86.0964258 0.5715415804
97.07602471 0.4519191646
99.09167477 3.453692057
101.1073248 21.60626085
110.0600403 1.239972843
127.0865894 2.603380832
277.1335396 0.9822116447
289.1335396 0.5045716354
305.1284542 1.027012872
377.1495836 0.432422247
515.2288965 1.368190911
517.2081611 0.5167847685

Name: +ve in-silico MS/MS by CFM-ID for AQWQCQSKGKWJEH-UHFFFAOYSA-N
ID: AQWQCQSKGKWJEH-UHFFFAOYSA-N
Comment: Energy0
Num peaks: 17
84.08077574 2.555753872
86.0964258 1.351345313
99.09167477 1.278927867
101.1073248 11.76312292
110.0600403 2.237441937
127.0865894 8.324278618
145.0971541 3.625793771
389.1495836 2.049676682
407.1601483 4.04231097
429.1921171 1.958773404
431.2077671 1.361391724
433.1394128 1.427223744
503.192511 0.9615294027
505.2081611 0.9497085978
515.2288965 2.809199394
516.2129121 11.83290199
533.2394612 22.20601544

Name: +ve in-silico MS/MS by CFM-ID for AQWQCQSKGKWJEH-UHFFFAOYSA-N
ID: AQWQCQSKGKWJEH-UHFFFAOYSA-N
Comment: Energy1
Num peaks: 31
29.03857658 1.178928968
82.06512568 1.489386644
84.08077574 8.187872118
86.0964258 0.6648181245
99.09167477 3.260164578
101.1073248 13.76611383
110.0600403 3.310035811
127.0865894 8.516713115
145.0971541 1.546502591
287.1178895 0.8825992582
289.1335396 1.549285952
305.1284542 1.259152273
361.154669 1.243353142
373.1182834 0.6612867973
379.1652336 1.533533719
387.1339335 0.7416987617
389.1495836 5.516934603
405.1444982 0.7007103912
407.1601483 2.870285898
429.1921171 0.8869871592
433.1394128 1.211867093
475.2339819 0.7218809102
487.2339819 1.458626882
488.2179975 0.7862228676
489.249632 1.158869087
503.2288965 1.227579301
505.2081611 0.7999054763
505.2445466 4.421059915
515.2288965 1.505844762
516.2129121 1.485207215
533.2394612 2.794329789

Name: +ve in-silico MS/MS by CFM-ID for AQWQCQSKGKWJEH-UHFFFAOYSA-N
ID: AQWQCQSKGKWJEH-UHFFFAOYSA-N
Comment: Energy2
Num peaks: 31
39.02292652 1.149266834
41.03857658 2.372255501
42.03382555 0.5308050978
43.05422664 0.4523490533
44.04947561 0.467735247
46.06512568 0.5419873925
53.03857658 0.5361661243
56.04947561 5.500236983
58.06512568 7.05790104
60.08077574 1.344551684
67.05422664 0.6742159929
69.06987671 0.9716692632
70.06512568 2.437704104
71.06037464 1.336359181
72.08077574 3.345357338
74.0964258 0.5334388921
75.09167477 0.5162064823
82.06512568 2.849835847
84.08077574 10.87871281
86.0964258 0.5521759444
99.09167477 3.367352839
101.1073248 20.77263114
110.0600403 1.20990114
127.0865894 2.537700868
273.1022395 0.9193674027
275.1178895 0.577364526
277.1335396 1.245264437
289.1335396 0.5470345598
305.1284542 0.9955334013
515.2288965 1.33466086
517.2081611 0.588911718

Name: +ve in-silico MS/MS by CFM-ID for ASNULCXQZZOZSC-UHFFFAOYSA-N
ID: ASNULCXQZZOZSC-UHFFFAOYSA-N
Comment: Energy0
Num peaks: 19
15.02292652 1.766556301
72.08077574 1.191070896
84.08077574 0.9934216916
98.0964258 0.945700072
99.09167477 1.122026009
113.1073248 1.558736226
115.1229749 11.96182448
141.1022395 10.06368495
159.1128041 3.785142176
375.1339335 2.069427713
393.1444982 4.058053284
419.1237627 1.359038665
429.1921171 2.096128593
431.2077671 1.486557115
502.197262 6.134427623
504.2129121 1.2355306
515.2288965 3.246621157
517.2081611 1.413551691
533.2394612 23.8578976

Name: +ve in-silico MS/MS by CFM-ID for ASNULCXQZZOZSC-UHFFFAOYSA-N
ID: ASNULCXQZZOZSC-UHFFFAOYSA-N
Comment: Energy1
Num peaks: 31
82.06512568 0.749425144
84.08077574 2.849841063
86.0964258 1.176777475
98.0964258 2.807241718
99.09167477 1.241375874
110.0600403 1.80330894
113.1073248 3.900547267
115.1229749 15.84495094
141.1022395 9.937787605
159.1128041 1.725930254
271.0865894 0.7434852914
273.1022395 0.9987676871
275.1178895 1.632925455
291.1128041 1.362876366
347.1390189 1.346826628
365.1495836 1.228807351
373.1182834 0.709489602
375.1339335 5.7847283
391.1288481 0.7456029587
393.1444982 2.971591893
419.1237627 1.176869175
427.176467 0.7657694304
429.1921171 0.9728886274
475.2339819 0.825366545
487.2339819 1.558657772
489.249632 1.260644597
503.2288965 1.288578729
505.2081611 0.8285233486
505.2445466 4.794660794
515.2288965 1.758846686
533.2394612 3.029881976

Name: +ve in-silico MS/MS by CFM-ID for ASNULCXQZZOZSC-UHFFFAOYSA-N
ID: ASNULCXQZZOZSC-UHFFFAOYSA-N
Comment: Energy2
Num peaks: 29
15.02292652 1.760828867
39.02292652 0.4583093547
41.03857658 4.553606453
55.05422664 0.979363815
56.04947561 0.418817134
58.06512568 0.5261338887
69.06987671 1.894372241
70.06512568 4.504759667
72.08077574 6.37991942
74.0964258 0.7741398891
82.06512568 1.025501237
84.08077574 4.550077052
85.07602471 0.4427557083
86.0964258 3.076489324
88.11207587 0.441614492
96.08077574 0.4676451988
98.0964258 4.153194669
99.09167477 11.63976403
110.0600403 0.4192142243
111.0916748 0.4485075135
113.1073248 3.668712255
115.1229749 20.40375393
141.1022395 2.598715875
263.1178895 0.9748445657
275.1178895 0.5003271603
291.1128041 1.008855311
363.1339335 0.429157783
400.165568 0.4655391271
515.2288965 1.358957531
[truncated: 456,450 more chars]
