# Supplementary material for: Ion mobility collision cross-section atlas for known and unknown metabolite annotation in untargeted metabolomics
Source: Nat Commun. 2020 Aug 28;11:4334. doi: 10.1038/s41467-020-18171-8 (PMC7455731; doi:10.1038/s41467-020-18171-8)
Supplement: Supplementary file 8 — Supplementary Data 5 [file 41467_2020_18171_MOESM8_ESM.zip › 01_positive_mode/L0665/cfmid_result.txt]

1 0.067510549 GVSBVIDYKKDTET-OZFBEITCSA-N CC1=C2C(CC3=C(CCC4C(C)(COC5OC(CO)C(O)C(O)C5O)CCCC34C)C2=O)OC1=O
2 0.067510549 GVSBVIDYKKDTET-DUYHXFDGSA-N CC1=C2C(CC3=C(CCC4C(C)(COC5OC(CO)C(O)C(O)C5O)CCCC34C)C2=O)OC1=O
3 0.067510549 XYVUAEBCKHQAIY-YLFPIAGZSA-N OCC1OC(OC(=O)C(=CC=CC(=CC=CCC(/C=C/C=C(C(=O)O)C)C)C)C)C(C(C1O)O)O
4 0.063063063 LQJDEKSQQRKNEE-SFVCMNKQSA-N CC(=O)OC1CC2C(C)(C)OC(=O)C=CC2(C)C3C(O)CC4(C)C(OC(=O)C5OC45C13C)c6cocc6
5 0.061946903 XZMXAKZLHDEKJD-SFVCMNKQSA-N CC(=O)OC1CC2(C)C(OC(=O)C3OC23C4(C)C(O)CC5C(C)(C)OC(=O)C=CC5(C)C14)c6cocc6
6 0.061403509 KPDOJFFZKAUIOE-WNGDLQANSA-N CC(=O)O[C@H]1CC(=O)OC([C@H]2[C@]1([C@H]3CC[C@]4([C@@H](OC(=O)[C@@H]5[C@@]4([C@@]3(C(=O)C2)C)O5)C6=COC=C6)C)C)(C)C
7 0.061403509 KPDOJFFZKAUIOE-ARHCZKNDSA-N CC(=O)OC1CC(=O)OC(C)(C)C2CC(=O)C3(C)C(CCC4(C)C(OC(=O)C5OC345)c6cocc6)C12C
8 0.061403509 KPDOJFFZKAUIOE-UHFFFAOYSA-N CC(=O)OC1CC(=O)OC(C)(C)C2CC(=O)C3(C)C(CCC4(C)C(OC(=O)C5OC345)C3=COC=C3)C12C
9 0.061403509 KPDOJFFZKAUIOE-OFTYJYPWSA-N CC(=O)OC1CC(=O)OC(C)(C)C2CC(=O)C3(C)C(CCC4(C)C(OC(=O)C5OC345)c6cocc6)C12C
10 0.061403509 KPDOJFFZKAUIOE-BIYZDVJRSA-N CC(=O)OC5CC(=O)O[C@@](C)(C)[C@@H]6CC(=O)[C@]3(C)[C@H](CC[C@@]2(C)[C@@H](OC(=O)[C@H]1O[C@]123)c4ccoc4)[C@@]56C
11 0.061403509 KPDOJFFZKAUIOE-HNABCYPOSA-N CC(=O)OC1CC(=O)OC(C)(C)C2CC(=O)C3(C)C(CCC4(C)C(OC(=O)C5OC345)c6cocc6)C12C
12 0.060344828 ZJPVHSPWWZRNAK-HPBNFHFLSA-N CC(=O)OC1CC2(C=CC(=O)OC2(C)C)C(C)(O)C3CCC4(C)C(OC(=O)C5OC45C13C)c6cocc6
13 0.05907173 JMXSVPDBLJIFBU-UHFFFAOYSA-N CC1=CC(SC2C(=O)CC(CCC3=CC=CC=C3)(OC2=O)C2=CC=CC=C2)=C(C=C1OCCO)C(C)(C)C
14 0.05907173 YSFBKJJWMYNZJQ-UHFFFAOYSA-N OCC1OC(OC(=O)C(=CCCC(=CC=CC=C(C=CC=C(C(=O)O)C)C)C)C)C(C(C1O)O)O
15 0.05907173 XQFDILQFJSMQAS-UHFFFAOYSA-N OCC1OC(OC(=O)C(=CC=CC(=CC=CC=C(CCC=C(C(=O)O)C)C)C)C)C(C(C1O)O)O
16 0.05907173 FJDQHDJKRCDOCN-UHFFFAOYSA-N OCC1OC(OC(=O)C(=CC=CC(=CCCC=C(C=CC=C(C(=O)O)C)C)C)C)C(C(C1O)O)O
17 0.05907173 AAZDNHZWMCENIH-UHFFFAOYSA-N CC(=O)OC1CC(=O)OC(C2C1(C)C1CCC3(C(=C(O)C(=O)OC3c3ccoc3)C1(C)C(=O)C2)C)(C)C
18 0.05907173 RATCHRNUXRAKAZ-UHFFFAOYSA-N OCC1OC(OC(=O)C(CC=CC(=CC=CC=C(C=CC=C(C(=O)O)C)C)C)C)C(C(C1O)O)O
19 0.05907173 DLPOBOJXYSZEAL-WOXCPCTGSA-N OCC1OC(OC(=O)C(=C/C=C/C(CC=CC=C(C=CC=C(C(=O)O)C)C)C)C)C(C(C1O)O)O
20 0.05907173 YBVQEMYZAAIYCJ-NXZFLPEMSA-N COC1c2cc(oc2C(C)C(CC(=O)OC)C1(C)C)C3=CC(=O)OC(c4cocc4)C3(C)CCC(=O)O
21 0.055555556 KZOAUMHDMAZLDE-UHFFFAOYSA-N OC(=O)CC1(O)CC2C(C)(C)OC(=O)C=CC2(C2C1(C)C13OC1C(=O)OC(C3(CC2)C)c1ccoc1)C
22 0.052863436 WQDRZTIUAGZBQW-ZORUZYPSSA-N CC(=O)OC1CC2C(C)(C)OC3CC(=O)OCC23C4CCC5(C)C(OC(=O)C6OC56C14C)c7cocc7
23 0.052401747 MZPMDBUZYDUIEJ-FGIJUYGLSA-N CC(=O)OC1CC2C(C)(C)OC3CC(=O)OC2(C3)C4CCC5(C)C(OC(=O)C6OC56C14C)c7cocc7
24 0.052401747 MZPMDBUZYDUIEJ-UHFFFAOYSA-N CC(=O)OC1CC2C(C)(C)OC3CC(=O)OC2(C3)C2CCC3(C)C(OC(=O)C4OC34C12C)C1=COC=C1
25 0.052173913 ULHRLJDDVCQHQE-NDVSFKDBSA-N CC(C)C1=CC2CC3(C=O)C4CCC(C)C4CC2(COC56OC7OC(C5O)C(OC(=O)C)C7O6)C13C(=O)O
26 0.051502146 RRDSLXGVZVMEMG-HIYWIBLCSA-N CC(=O)OC1CC2C(C)(C)C(=O)C=CC2(C)C3CCC4(C)C(OC(=O)C5OC45C13C)C6=CC(=O)OC6O
27 0.051282051 JSAYXOCNURQXKO-UHFFFAOYSA-N CC(=O)OC1CC(=O)OC(C(C1(C)C1CCC2(C3(C1(C)C(=O)O)OC3C(=O)OC2c1ccoc1)C)C)(C)C
28 0.05106383 FGVDMOOUPMLQRT-UHFFFAOYSA-N COC1=C2C(=O)OCC2=C(C)C2=C1CC1C(C)(CC(OC(C)=O)C34OC(CC(O)C13C)(OC)OC4(C)C)O2
29 0.05106383 FGVDMOOUPMLQRT-OPQAPENCSA-N COc1c2CC3C(C)(CC(OC(=O)C)C45OC(CC(O)C34C)(OC)OC5(C)C)Oc2c(C)c6COC(=O)c16
30 0.05106383 ZHVSQNDTPFBNDP-UHFFFAOYSA-N CC1=CC=C(C(SC2C(=O)CC(CCC3=CC=CC=C3)(OC2=O)C2=CC=C(OCCO)C=C2)=C1)C(C)(C)C
31 0.050632911 YWQLMKNFNDFXOQ-QKHVDKSASA-N CC(=O)OC1CC2C(C)(C)C(=O)OC(O)C2(C)C3C(CC(C)(C=C)C(=O)C13O)OC(=O)c4ccccc4
32 0.050632911 WRFYRQPOSHIGPN-WETHXUPTSA-N COC(=O)C[C@H]1[C@@]2(C)[C@H](O[C@@H]3C[C@H](C(=C23)C)c4cocc4)[C@H](OC(=O)C)[C@H]5[C@](C)(OO)C=CC(=O)[C@]15C
33 0.050632911 YSFWCBWEKWHTLF-UHFFFAOYSA-N OCC1OC(OC(=O)C(=CC=CC(=CC=CC=C(C=CCC(C(=O)O)C)C)C)C)C(C(C1O)O)O
34 0.050632911 GIAFAFYWTVKNOC-HLWYWVJFSA-N COC(=O)C[C@H]1[C@@]2(C)[C@H](O[C@@H]3C[C@H](C(=C23)C)C4=CCOC4=O)[C@H](O)[C@H]5[C@@](C)(C=CC(=O)[C@]15C)C(=O)OC
35 0.044843049 WHFIOFZWSVQFDC-YNVYWWKCSA-N COC(=O)C12C(=O)C3(C)OC(C)(C=C4C1(C)CC5OC(=O)C46CCC(OC(=O)C)C(C)(C)C56)C2(C)C3=O
36 0.044444444 MYIIZRCOTDMMDC-UHFFFAOYSA-N CC(=O)OC1CC(=O)OC(C2C1(C)C1CCC(C3(C1(C(=O)C2)C)OC3C(=O)O)(C)C(c1ccoc1)O)(C)C
37 0.043668122 PJBZWVDHHJBMHH-IMCZMANMSA-N COC(=O)C12C(=O)C(C)(O)C(=O)C1(C)C(=C)C=C3C2(C)CC4OC(=O)C35CCC(OC(=O)C)C(C)(C)C45
38 0.043668122 PJBZWVDHHJBMHH-QMQWBKQNSA-N COC(=O)C12C(=O)C(C)(O)C(=O)C1(C)C(=C)C=C3C2(C)CC4OC(=O)C35CCC(OC(=O)C)C(C)(C)C45
39 0.043478261 RNDCBBAMBNUYHC-GHYOZYBZSA-N CC(=O)OC1CC2C(C)(C)C(=O)C=CC2(C)C3CCC4(C)C(OC(=O)C5OC45C13C)C6=CC(O)OC6=O
40 0.043478261 RNDCBBAMBNUYHC-OTCYJKCISA-N CC(=O)OC1CC2C(C)(C)C(=O)C=CC2(C)C3CCC4(C)C(OC(=O)C5OC45C13C)C6=CC(O)OC6=O
41 0.043478261 RNDCBBAMBNUYHC-JYUVTWFCSA-N CC(=O)OC1CC2C(C)(C)C(=O)C=CC2(C)C3CCC4(C)C(OC(=O)C5OC45C13C)C6=CC(O)OC6=O
42 0.042553191 WDGSJYYXVXQQHP-OPQAPENCSA-N COc1c2CC3C(C)(CC(O)C45OC(CC(OC(=O)C)C34C)(OC)OC5(C)C)Oc2c(C)c6COC(=O)c16
43 0.042553191 WDGSJYYXVXQQHP-UHFFFAOYSA-N COC1=C2C(=O)OCC2=C(C)C2=C1CC1C(C)(CC(O)C34OC(CC(OC(C)=O)C13C)(OC)OC4(C)C)O2
44 0.042553191 GWENRXWDHOKCOP-UHFFFAOYSA-N OC(=O)CC1C(C)(C)OC(=O)CC(C1(C)C1CCC2(C3(C1C)OC3C(=O)OC2c1ccoc1)C)OC(=O)C
45 0.042194093 FIUNCNWFZGIYCN-XPQGXDPKSA-N CC1CCC23COC(=O)C2=CCCC3C1(C)CC(OC4OC(CO)C(O)C(O)C4O)c5cocc5
46 0.042194093 JZPYGBSQZUDYOD-QKAHYCOLSA-N CCCCCC=CCC1(C=CC(=O)C1=C/C=C/C(OC(CC(=O)O)O)CCC(=O)OC)OC(=O)C
47 0.042194093 FIUNCNWFZGIYCN-FBXQXWGCSA-N CC1CCC23COC(=O)C2=CCCC3C1(C)CC(OC4OC(CO)C(O)C(O)C4O)c5cocc5
48 0.042194093 ORUQTTGGUALHGS-KZVYUSSNSA-N CCCCCC=CCC1(C=CC(=O)C1=C/C=C\C(OC(=O)C)CCC(=O)OC)OC(CC(=O)O)O
49 0.037037037 ZNQAOEYRZCOSCC-UHFFFAOYSA-N OC(=O)CC(C12C3CC4CC2(CCC2C1C(O)CC1(C2(O)CCC1c1ccc(=O)oc1)C)OC(O3)(O4)C)O
50 0.03652968 SAATURRYPVEWIZ-WNHZUGOPSA-N CC(=O)OC1CCC2(C=O)C3CCC4(C)C(C(OC(=O)C)C5OC45C3CCC2(O)C1)C6=COC(=O)C=C6
51 0.036363636 KXNNZPPHVDJCLT-CECAEWKDSA-N CC(=O)OC1CC2C(CCC3(C)C(CCC23O)C4=COC(=O)C=C4)C5(C=O)C6CC7CC15OC(C)(O7)O6
52 0.035714286 ZIKZPLSIAVHITA-UHFFFAOYSA-N CC(=O)OC(CC(O)=O)C1(C)C(CC(=O)C2(C)C1CCC1(C)C(OC(=O)C3OC213)C1=COC=C1)C(C)(C)O
53 0.03539823 XNPCUIDGZRCHNM-UHFFFAOYSA-N COC1=CC=C(CC2=NC(=O)C(N=N2)C(C)NC(=O)C(CCCC2=CC=CC=C2)C(C)=O)C=C1OC
54 0.035242291 ZIKZPLSIAVHITA-WNGDLQANSA-N CC(=O)OC(CC(=O)O)C1(C)C(CC(=O)C2(C)C1CCC3(C)C(OC(=O)C4OC234)c5cocc5)C(C)(C)O
55 0.035242291 ZIKZPLSIAVHITA-HYDYYIDVSA-N CC(=O)OC(CC(=O)O)C1(C)C(CC(=O)C2(C)C1CCC3(C)C(OC(=O)C4OC234)c5cocc5)C(C)(C)O
56 0.035242291 ZIKZPLSIAVHITA-HNABCYPOSA-N CC(=O)OC(CC(=O)O)C1(C)C(CC(=O)C2(C)C1CCC3(C)C(OC(=O)C4OC234)c5cocc5)C(C)(C)O
57 0.034482759 RFENHUAVQORFKJ-UHFFFAOYSA-N CC(C)C(NC(=O)C(N)CC1=CC=C(O)C=C1)C(=O)NC(CC1=CN=CN1)C(=O)NC(CC(O)=O)C(O)=O
58 0.034334764 NZKDZUYNJVOSQR-UHFFFAOYSA-N CC(=O)OC1CC(=O)OC(C2C1(C)C1CCC3(C(C1(C(=O)C2)C)(O)C(O)C(=O)OC3c1ccoc1)C)(C)C
59 0.034042553 JEBIOQSRYBGNEV-UHFFFAOYSA-N CCC1=C(C)CN(C1=O)C(=O)NCCC1=CCC(C=C1)S(=O)(=O)NC(=O)NC1CCC(CC1)C
60 0.033898305 PEZYILOZNWLRTK-INIZCTEOSA-N COc1c(O)cc2OC(=C(O)C(=O)c2c1OC)c3ccc(O)c(CCCCCCC(C)COC(=O)C)c3
61 0.033755274 XZGMFHBRGQKCOH-UHFFFAOYSA-N OCC=C(C(=O)OC1CC(=CCC(C(=C(C2C1C(=C)C(=O)O2)C)C)OC(=O)C)C)COC(=O)C(=CC)CO
62 0.033755274 MIIGWPZJHOIPEP-UHFFFAOYSA-N CC(=CC(=O)OC1OC(C(=O)O)C(C(C1O)O)O)C=C(C=C(C=CC1=C(C)CCCC1(C)C)C)O
63 0.033755274 FVIHTTXQMHWCIS-UPBLSJSBSA-N OCC=C(C(=O)OC1CC(=CCC(/C(=C/C2C1C(=CC)C(=O)O2)/C)OC(=O)C)C)COC(=O)C(=CC)CO
64 0.033755274 IBARVQXWMNGHFG-KPERBYAUSA-N OCC=C(C(=O)OC1CC(=C(C)CC(/C(=C/C2C1C(=C)C(=O)O2)/C)OC(=O)C)C)COC(=O)C(=CC)CO
65 0.033755274 WGSYBLFJYNFWPW-NEPYVKHFSA-N OCC(=C(C(=O)OC1CC(=CCC(/C(=C/C2C1C(=C)C(=O)O2)/C)OC(=O)C)C)COC(=O)C(=CC)CO)C
66 0.033755274 KAYAOBVAEVGLPR-VZNSTYJWSA-N COCC=C(C(=O)OC1CC(=CCC(/C(=C/C2C1C(=C)C(=O)O2)/C)OC(=O)C)C)COC(=O)C(=CC)CO
67 0.033755274 LVCMXFSJTNPFHH-FRCNGJHJSA-N C\C(\C=C\C1=C(C)C(CCC1(C)C)OC1OC(C(O)C(O)C1O)C(O)=O)=C/C=C/C(/C)=C/C(O)=O
68 0.033755274 MUTVBGMRZZJQDV-UHFFFAOYSA-N O=C(OC1OC(C(=O)O)C(C(C1O)O)O)C=C(C=CC=C(C=C(C1=C(C)CCCC1(C)C)O)C)C
69 0.028037383 UBKZKTBGQBGGDW-UHFFFAOYSA-N OC1C(=CC(=C(C1O)N)C)Cn1cnc2c1CC(C(=O)O)N(C2)C(=O)C(c1ccccc1)c1ccccc1
70 0.027906977 JXUUPRKZASJSBH-UHFFFAOYSA-N OC1C(=C(N)C=CC1(O)Cn1cnc2c1CC(C(=O)O)N(C2)C(=O)C(c1ccccc1)c1ccccc1)C
71 0.027777778 NVDNRBFHPZNHON-UHFFFAOYSA-N CC(=O)OC1CC2OC3(C4C52C(C1(C)C(O)OC5)CC(C4(C)C12C(C3O)(C)C(CC2O1)c1cocc1)O)O
72 0.02764977 PUNWVWPDKCBXSA-RMOQNIQOSA-N CC(=O)O[C@@H]1C[C@@H]([C@@]23COC([C@@]1([C@@H]2C[C@H]([C@@]4([C@@H]3C(=O)[C@@H]([C@@]5([C@]46[C@H](O6)C[C@H]5C7=COC=C7)C)O)C)O)C)O)O
73 0.02764977 PUNWVWPDKCBXSA-YKGYJZRDSA-N CC(=O)OC1CC(O)C23COC(O)C1(C)C2CC(O)C4(C)C3C(=O)C(O)C5(C)C(CC6OC456)c7cocc7
74 0.02764977 PUNWVWPDKCBXSA-WRKUSVJBSA-N CC(=O)OC1CC(O)C23COC(O)C1(C)C2CC(O)C4(C)C3C(=O)C(O)C5(C)C(CC6OC456)c7cocc7
75 0.02764977 PUNWVWPDKCBXSA-UHFFFAOYSA-N CC(=O)OC1CC(O)C23C(C1(C)C(O)OC2)CC(C1(C3C(=O)C(O)C2(C31OC3CC2c1ccoc1)C)C)O
76 0.02764977 NQVQTSVUXGDIAQ-UHFFFAOYSA-N CC(=O)OC1CC(O)C23C(C1(C)C(O)OC2)CC(C1(C3C(O)C(=O)C2(C31OC3CC2c1ccoc1)C)C)O
77 0.027522936 WXFCYMCMGZWGHB-UHFFFAOYSA-N CC(=O)OC1CC(O)C23C(C1(C)C(O)OC2)CC1C2(C3C(O1)(O)C(O)C1(C32OC3CC1c1ccoc1)C)C
78 0.027522936 VUCZVMLURMJYHT-ZBCYOUQISA-N CC(=O)OC1CC2(C)C(CCC3C2C(O)C(=O)C4(C)C(CCC34O)C5=COC(=O)C=C5)C(OC(=O)C)C1O
79 0.02739726 QOHRYQKWSSIHOI-UHFFFAOYSA-N CC1=CC(CC2=C(C)C(CCC(O)=O)=C(CC3=C(CCC(O)=O)C(C)=C(CC4=NC(=O)C=C4C)N3)N2)=NC1=O
80 0.02739726 MLEMHTPTRQPDOB-UHFFFAOYSA-N OC(=O)C1Cc2c(CN1C(=O)C(C1(O)C=CC=CC1O)c1ccccc1)ncn2Cc1ccc(c(c1)C)N
81 0.02739726 LXASMRVLNYUVEP-UHFFFAOYSA-N OC(=O)C1Cc2c(CN1C(=O)C(C1=CC=CC(C1O)O)c1ccccc1)ncn2Cc1ccc(c(c1)C)N
82 0.02739726 TWHJLHSWEQNAKT-UHFFFAOYSA-N COC1C(O)C(OC(C1O)C(=O)O)Oc1cc2CCC3C(c2cc1OC)CCC1(C3CCC1O)C
83 0.027272727 AJNVKAMSVDVVDH-BAENWPLBSA-N CC(=O)OCC12C(CCC(C)(O)C13OC(C)(C)C(CC2OC(=O)C)C3OC(=O)C)OC(=O)c4ccccc4
84 0.027272727 HNFBLSHBJKATMV-UHFFFAOYSA-N COc1cc2C3CCC4(C(C3CCc2c(c1OC1OC(C(=O)O)C(C(C1O)O)O)C)CCC4O)C
85 0.027272727 YKIHNKSMASHGRS-UHFFFAOYSA-N CC(=O)NC1C(O)C(O)C(CO)OC1OC1C(O)C(NC(C)=O)C(OCC2=CC=CC=C2)OC1CO
86 0.027272727 NQEPRIPSHBTYJA-BAENWPLBSA-N CC(=O)OCC12C(CCC(C)(O)C13OC(C)(C)C(CC2OC(=O)c4ccccc4)C3OC(=O)C)OC(=O)C
87 0.027272727 PLGXCDZRWXWDTN-UHFFFAOYSA-N OC1C=C(C=CC1O)C(C(=O)N1Cc2ncn(c2CC1C(=O)O)Cc1ccc(c(c1)C)N)c1ccccc1
88 0.027272727 ZLISFNWJKBCKAP-UHFFFAOYSA-N COc1c(OC2OC(C(=O)O)C(C(C2O)O)O)cc2c(c1C)C1CCC3(C(C1CC2)CCC3O)C
89 0.027149321 ABCDHOFIQFYWHW-UHFFFAOYSA-N CC(=O)OC1CC(O)C23C(C1(C)C(O)OC2)CC(C1(C3C(=O)C(O)C2(C1=C(O)CC2c1ccoc1)C)C)O
90 0.027027027 LZAUATVLHDSLAP-UHFFFAOYSA-N COC1C(OC(C(C1O)O)C(=O)O)Oc1cc2CCC3C(c2cc1OC)CCC1(C3CCC1O)C
91 0.027027027 GJFHZUZSGFFFGM-UHFFFAOYSA-N COC1C(OC(C(C1O)O)Oc1cc2CCC3C(c2cc1OC)CCC1(C3CCC1O)C)C(=O)O
92 0.027027027 JOQZKEFBHIMDMX-OPKPLSHHSA-N CC(=O)OC1CC(O)C23COC(O)C1(C)C2CC(O)C4(C)C5C(=O)CC(c6cocc6)C5(C)C(O)C(=O)C34
93 0.027027027 CWFUSXSKSOYEJO-UHFFFAOYSA-N O=CC1C23COC(C(C3CC(C1(C)C13OC1CC(C3(C)C=O)c1ccoc1)O)(C(CC2O)OC(=O)C)C)O
94 0.026785714 GXXAPCRUBQOVFU-UHFFFAOYSA-N COC(=O)C1OC(Oc2cc3CCC4C(c3cc2OC)CCC2(C4CCC2O)C)C(C(C1O)O)O
95 0.026666667 DBRREVCTATYMAM-UHFFFAOYSA-N CC(C)C1=C(C(C)C)C(OP(O)(=O)OC2=CC=C(C(C)=C)C(C3=CC=CC=C3)=C2C(C)C)=CC=C1
96 0.026666667 BRKBLUGVYARNGW-QPVLZYJKSA-N CC(=O)OC1CC(C)(O)C23OC(C)(C)C(CC(OC(=O)C)C2(C)C1OC(=O)C4OC4c5ccccc5)C3O
97 0.026431718 XPXOBWWMCFKOKQ-UHFFFAOYSA-N NC(=N)c1ccc(cc1)C(=O)NCCC(=O)NC(CC(O)=O)C(=O)NC(Cc1ccccc1)C(O)=O
98 0.026315789 JETBGBSBIDQNNO-WALPVFOISA-N CCCC(=O)OC1CC(=C/C2OC(=O)C3(C)OC23C(OC(=O)C)C4C(C)C(=O)C=CC4(C)C1OC(=O)C)C
99 0.026315789 ITWHUGXESUBLNH-UHFFFAOYSA-N COC12OCC34C2C2(C)C(CC4OC(=O)C(C3C(C1O)C)OC(=O)CC(C)C)C(=CC(=O)C2O)C
100 0.026315789 JETBGBSBIDQNNO-NLGQMIGLSA-N CCCC(=O)O[C@H]1CC(=C[C@@H]2OC(=O)[C@]3(C)O[C@]23[C@@H](OC(=O)C)[C@H]4[C@@H](C)C(=O)C=C[C@]4(C)[C@H]1OC(=O)C)C
101 0.026200873 OAWRUTKRRIADOZ-UHFFFAOYSA-N COC1C(=O)C=C(C2C1(C)C1C34C(C2)OC(=O)C(C4C(C(C1(O)OC3)O)C)OC(=O)CC(C)C)C
102 0.026200873 SKHFSSPXRZPENQ-UHFFFAOYSA-N COC1C(C)C2C(OC(=O)CC(C)C)C(=O)OC3C42C(C1(O)OC4)C1(C)C(C3)C(=CC(=O)C1O)C
103 0.026200873 KJAWFDUAVQKZFS-UHFFFAOYSA-N CC(CC(=O)OC1C(=O)OC2C34C1C(C)C(O)C(C4C1(C(C2)C(=C(C(=O)C1O)C)C)C)(OC3)O)C
104 0.026200873 HAVSWVJOVXEACG-UHFFFAOYSA-N OC(C(C(C1(C)CC=C2C1(C)C(O)CC(=C2C(=O)O)CC12CCC(O1)C(C2=O)(C)C)C)C(=O)O)O
105 0.026200873 SFCUCUJJNLYWND-XICBOTPASA-N C[C@@H]1[C@H](O[C@@]23[C@@H]1C[C@@H]4O[C@]24[C@@H]5CC[C@H]6C(C)(C)O[C@@H]7CC(=O)O[C@]67C[C@@]5(O)CC3=O)[C@H]8OC(=O)C(=C8)C
106 0.025751073 QRUYEWIRXSISNL-UHFFFAOYSA-N CCCCCC(=O)Cc1cc(O)cc(O)c1C(=O)Oc2cc(O)c(C(=O)O)c(CC(=O)CCCCC)c2
107 0.025641026 ZNULCYPUJDYLKV-NAPOXXRWSA-N CC=CCCC(=C1/C2C(C)(OC3(O)C(C)(O)C(=O)C(=C(O)/C=C/C=C/C)C(=O)C23C)C(=C(C)C1=O)O)O
108 0.025641026 KLRCEADQMNZTHL-UHFFFAOYSA-N CCC1=C(C)CN(C1=O)C(=O)NCCC1=CC=C(CC1)S(=O)(=O)NC(=O)NC1CCC(CC1)C
109 0.025531915 OZDJONMGTDYJGH-GFTJKIDQSA-N COC(=O)CC1C(C)(C)C(=O)C=CC1(C)C2C(OC(=O)C)C(OC(=O)C)C3(C)C(CC4OC34C2=C)C(=O)O
110 0.025316456 IAZWFDGXIYKBMX-UHFFFAOYSA-N CC(=CC=CC(=CC(=O)OC1OC(C(=O)O)C(C(C1O)O)O)C)C=CC1=C(C)C(O)CCC1(C)C
111 0.025316456 IILXGFBAYKABIB-UHFFFAOYSA-N CC(=CC=CC(=CC(=O)OC1OC(C(=O)O)C(C(C1O)O)O)C)C=CC1=C(C)CCC(C1(C)C)O
112 0.025316456 NZQGHVAYORDNFA-UHFFFAOYSA-N CCCCCCCCCCCC(=O)OCC(=O)COP(=O)(OC1C(O)C(O)C(C(C1O)O)O)O
113 0.025316456 ROSSVNHEVRUXGM-OEFADKHDSA-N CC1CCC23COC(=O)C2=CC(CC3C1(C)CCc4cocc4)OC5OC(CO)C(O)C(O)C5O
114 0.025316456 OUZLKERSESAVRH-OTBKEJOGSA-N OCC=C(C(=O)OC1CC(=CCC(/C(=C/C2C1C(=C)C(=O)O2)/C)OC(=O)C)C)COC(=O)C(=C(C)C)CO
115 0.025316456 XUETURZRNNIKKP-UHFFFAOYSA-N O=C(OC1OC(C(=O)O)C(C(C1O)O)O)C=C(C=CC(=C(C=CC1=C(C)CCCC1(C)C)C)O)C
116 0.025316456 IKSSZXXPDKZWME-UHFFFAOYSA-N OCC(=CC=CC(=CC(=O)OC1OC(C(=O)O)C(C(C1O)O)O)C)C=CC1=C(C)CCCC1(C)C
117 0.025316456 FLWFXOMLMVFYRV-UHFFFAOYSA-N CC(=CC=CC(=C(C(=O)OC1OC(C(=O)O)C(C(C1O)O)O)O)C)C=CC1=C(C)CCCC1(C)C
118 0.025316456 FGKUWGNVYGRGNU-HBDHILTOSA-N O=C(OC1OC(C(=O)O)C(C(C1O)O)O)C=C(C1OC1/C=C(/C=CC1=C(C)CCCC1(C)C)\C)C
119 0.025316456 IDIXOHSPZVREFX-UHFFFAOYSA-N OCC(=CC(=O)OC1OC(C(=O)O)C(C(C1O)O)O)C=CC=C(C=CC1=C(C)CCCC1(C)C)C
120 0.025316456 BZPOQLONXBJGAZ-UHFFFAOYSA-N CC(=CC=CC(=CC(=O)OC1OC(C(=O)O)C(C(C1O)O)O)C)C=CC12OC2(C)CCCC1(C)C
121 0.025316456 FJTNODQGSYTFKC-UHFFFAOYSA-N CC(=CC=CC(=CC(=O)OC1OC(C(=O)O)C(C(C1O)O)O)C)C=CC1=C(C)CC(CC1(C)C)O
122 0.025316456 PNDAXNSZKYKQFA-BNPHBCEHSA-N O=C(OC1OC(C(=O)O)C(C(C1O)O)O)C=C(C=CC1OC1(C)/C=C/C1=C(C)CCCC1(C)C)C
123 0.025316456 ROSSVNHEVRUXGM-UKRQMUJLSA-N CC1CCC23COC(=O)C2=CC(CC3C1(C)CCc4cocc4)OC5OC(CO)C(O)C(O)C5O
124 0.025316456 BZPOQLONXBJGAZ-XSHYMXFSSA-N C\C(\C=C\[C@]12O[C@]1(C)CCCC2(C)C)=C/C=C/C(/C)=C/C(=O)O[C@@H]1O[C@H]([C@@H](O)[C@@H](O)[C@H]1O)C(O)=O
125 0.025316456 DLXYIWZIQBBQPS-UHFFFAOYSA-N CCCCCCCCCC=CC(=O)OCC(COP(=O)(OC1C(O)C(O)C(C(C1O)O)O)O)O
126 0.018867925 RRDQZBMEAIRUEK-UHFFFAOYSA-N O=C1NCC(=O)c2ccc(cc2)OC(C(C(=O)NC1Cc1c[nH]c2c1cccc2)NC(=O)C(=O)C(C)C)(C)C
127 0.018779343 ALQNEHOUQFMDBT-UHFFFAOYSA-N OC(=O)C1Cc2c(CN1C(=O)C(c1ccccc1)c1ccccc1)ncn2CC1=CC(C(C=C1)(N)O)(C)O
128 0.018604651 DVEVNJSTCHVUOO-QBIPPXCMSA-N CC(=O)OC1CC2(O)CCC3C(C(O)C(=O)C4(C)C(CCC34O)C5=COC(=O)C=C5)C2(C)CC1OC(=O)C
129 0.018604651 LOSIVEQYDNWLAN-WPFFPLORSA-N CC1CC2C(C3C=C(COC(=O)C)C(OC(=O)C)C4(O)C(OC(=O)C)C(=CC14C3=O)C)C2(C)COC(=O)C
130 0.018604651 LOSIVEQYDNWLAN-UHFFFAOYSA-N CC1CC2C(C3C=C(COC(C)=O)C(OC(C)=O)C4(O)C(OC(C)=O)C(C)=CC14C3=O)C2(C)COC(C)=O
131 0.018518519 PSAJGEQKMHUGPO-RPIRWBIPSA-N CC(=O)OC[C@@]12[C@H](CC[C@](C)(O)[C@]13OC(C)(C)[C@@H]([C@H]3OC(=O)C)C(=O)[C@H]2OCc4ccccc4)OC(=O)C
132 0.01843318 DYLDUSSYMUVLCN-UHFFFAOYSA-N C#COC1CC(O)C23C(C1(C)C(O)OC2)CC(C1(C3C(=O)C(O)C2(C31OC3CC2c1ccoc1)C)C)O
133 0.01843318 RYYVXRIVMJFUGJ-UHFFFAOYSA-N C=CC(C(=O)OC1c2cc(OC)c(c(c2c2c(CC(C1(C)O)C)cc1c(c2OC)OCO1)OC)OC)C
134 0.01843318 VLTLGIVNZKYARQ-UHFFFAOYSA-N C=CC(C(=O)OC1c2cc3OCOc3c(c2c2c(CC(C1(C)O)C)cc(c(c2OC)OC)OC)OC)C
135 0.018348624 BKGUPIVDQHHVMV-RZGKOBFOSA-N C/C=C(/C)\C(=O)O[C@H]1C2=CC(=C(C(=C2C3=C(C4=C(C=C3C[C@@H]([C@]1(C)O)C)OCO4)OC)OC)OC)OC
136 0.018348624 BKGUPIVDQHHVMV-TWJXSMCESA-N COc1cc2C(OC(=O)C(=CC)C)C(C)(O)C(C)Cc3cc4OCOc4c(OC)c3c2c(OC)c1OC
137 0.018348624 ZIBVHHLTJKYXEB-RZGKOBFOSA-N C/C=C(/C)\C(=O)O[C@H]1C2=CC3=C(C(=C2C4=C(C(=C(C=C4C[C@@H]([C@]1(C)O)C)OC)OC)OC)OC)OCO3
138 0.018348624 ZIBVHHLTJKYXEB-UHFFFAOYSA-N CC=C(C(=O)OC1c2cc3OCOc3c(c2c2c(CC(C1(C)O)C)cc(c(c2OC)OC)OC)OC)C
139 0.018348624 BKGUPIVDQHHVMV-ATODGADHSA-N COc1cc2C(OC(=O)C(=C/C)C)C(C)(O)C(C)Cc3cc4OCOc4c(OC)c3c2c(OC)c1OC
140 0.018348624 ZIBVHHLTJKYXEB-LSHKVNPSSA-N COc1cc2CC(C)C(C)(O)C(OC(=O)C(=CC)C)c3cc4OCOc4c(OC)c3c2c(OC)c1OC
141 0.018348624 BKGUPIVDQHHVMV-WTVLMFSLSA-N COc1cc2C(OC(=O)C(=C/C)C)C(C)(O)C(C)Cc3cc4OCOc4c(OC)c3c2c(OC)c1OC
142 0.018348624 BKGUPIVDQHHVMV-UHFFFAOYSA-N CC=C(C(=O)OC1c2cc(OC)c(c(c2c2c(CC(C1(C)O)C)cc1c(c2OC)OCO1)OC)OC)C
143 0.018348624 BKGUPIVDQHHVMV-RAOKGXNCSA-N COc1cc2[C@H](OC(=O)C(=CC)C)[C@@](C)(O)[C@@H](C)Cc3cc4OCOc4c(OC)c3c2c(OC)c1OC
144 0.018348624 BKGUPIVDQHHVMV-PENBQJRDSA-N COc1cc2C(OC(=O)C(=C/C)C)C(C)(O)C(C)Cc3cc4OCOc4c(OC)c3c2c(OC)c1OC
145 0.018348624 BKGUPIVDQHHVMV-TZBHXCTPSA-N COc1cc2C(OC(=O)C(=CC)C)C(C)(O)C(C)Cc3cc4OCOc4c(OC)c3c2c(OC)c1OC
146 0.018348624 BKGUPIVDQHHVMV-BFGOSGEXSA-N COc1cc2C(OC(=O)C(=CC)C)C(C)(O)C(C)Cc3cc4OCOc4c(OC)c3c2c(OC)c1OC
147 0.018348624 ZIBVHHLTJKYXEB-JVEYMCPDSA-N COc1cc2C[C@H](C)[C@](C)(O)[C@H](OC(=O)C(=CC)C)c3cc4OCOc4c(OC)c3c2c(OC)c1OC
148 0.018348624 BKGUPIVDQHHVMV-LSHKVNPSSA-N COc1cc2C(OC(=O)C(=CC)C)C(C)(O)C(C)Cc3cc4OCOc4c(OC)c3c2c(OC)c1OC
149 0.018348624 ZIBVHHLTJKYXEB-TZBHXCTPSA-N COc1cc2CC(C)C(C)(O)C(OC(=O)C(=CC)C)c3cc4OCOc4c(OC)c3c2c(OC)c1OC
150 0.018348624 BKGUPIVDQHHVMV-ZQJDBEKWSA-N COc1cc2[C@H](OC(=O)C(=C/C)C)[C@](C)(O)[C@@H](C)Cc3cc4OCOc4c(OC)c3c2c(OC)c1OC
151 0.01826484 WGDSITUJTHQBSE-TWTSRNLUSA-N CC(=O)OC1C(OC(=O)C)C2(C)C(CCC(C)(O)C23OC(C)(C)C1C3OC(=O)C)OC(=O)c4ccccc4
152 0.01826484 VZJQDAKUAJHJOG-GYPMWZJFSA-N CC1(CCCC2(C)C1CCC34CCC(C5OC235)C(=C)C4=O)C(=O)OC6OC(CO)C(O)C(O)C6O
153 0.01826484 PBYYDTQGTBZJGB-OKPVOZINSA-N CC1CC(O)C(OC(=O)C)C2(COC(=O)C)C(CC3C(OC(=O)C)C12OC3(C)C)OC(=O)c4ccccc4
154 0.018181818 YREZDJJVCCDBTG-INQFUDPWSA-N COc1cc2C(OC(=O)C(=CC)C)C(C)C(C)C(O)c3cc4OCOc4c(OC)c3c2c(OC)c1OC
155 0.018181818 BXFJLMKIMHSLHM-ZJRCAJKKSA-N CC1CC(O)C(OC(=O)C)C2(COC(=O)C)C(OC(=O)c3ccccc3)C(OC(=O)C)C4CC12OC4(C)C
156 0.018181818 LPZBTQLFAFZSNV-HTGQSNEQSA-N CC1CC(OC(=O)C)C(O)C2(COC(=O)C)C(OC(=O)c3ccccc3)C(OC(=O)C)C4CC12OC4(C)C
157 0.018181818 GMWUKGFIBNNUQU-OKPVOZINSA-N CC1CC(OC(=O)C)C(OC(=O)C)C2(CO)C(CC3C(OC(=O)C)C12OC3(C)C)OC(=O)c4ccccc4
158 0.018181818 SPZUYBGWJJYLAL-NHJLZMLCSA-N CC1CC(OC(=O)C)C(O)C2(COC(=O)C)C(CC3C(OC(=O)C)C12OC3(C)C)OC(=O)c4ccccc4
159 0.018181818 SPZUYBGWJJYLAL-GDQHFHIASA-N CC1CC(OC(=O)C)C(O)C2(COC(=O)C)C(CC3C(OC(=O)C)C12OC3(C)C)OC(=O)c4ccccc4
160 0.018181818 BXFJLMKIMHSLHM-HTGQSNEQSA-N CC1CC(O)C(OC(=O)C)C2(COC(=O)C)C(OC(=O)c3ccccc3)C(OC(=O)C)C4CC12OC4(C)C
161 0.018181818 FLTDWPZMAMKBPJ-UHFFFAOYSA-N COc1cc2c(c(c1OC)OC)c1c(cc3c(c1OC)OCO3)CC(C(C2OC(=O)C(C(O)C)C)(C)O)C
162 0.018181818 YHARLQCMJJWFEI-SNCCDMGISA-N CC(=O)OCC1(O)CCC(OC(=O)c2ccccc2)C3(C)C(CC4C(OC(=O)C)C13OC4(C)C)OC(=O)C
163 0.018181818 YREZDJJVCCDBTG-NRQYNQPASA-N COc1cc2C(OC(=O)C(=CC)C)C(C)C(C)C(O)c3cc4OCOc4c(OC)c3c2c(OC)c1OC
164 0.018181818 TTYBRYSXUYUXPS-UHFFFAOYSA-N COc1c2OCOc2cc2c1c1c(cc(c(c1OC)OC)OC)CC(C(C2OC(=O)C(C(O)C)C)(C)O)C
165 0.018099548 MAMFYCHTCHKPAH-UHFFFAOYSA-N OC(=O)CN1C(=O)N(C2CCN(CC2)C(=O)OCC2C3=CC=CC=C3C3=CC=CC=C23)C2=CC=CC=C12
166 0.018018018 ZRFHLJNCQWBQTD-UHFFFAOYSA-N OCOc1c(O)cc2c(c1OC)c1c(CC(C(C2OC(=O)C(=CC)C)(C)O)C)cc(c(c1OC)OC)OC
167 0.018018018 YBGYFTOPRZDHGR-UHFFFAOYSA-N OCOc1cc2c(c(c1O)OC)c1c(CC(C(C2OC(=O)C(=CC)C)(C)O)C)cc(c(c1OC)OC)OC
168 0.018018018 QVDSQJYLZJYHMK-JWQZLAEKSA-N CC1C(OC23C(O)CC4(O)CC56OC(=O)CC5OC(C)(C)C6CC(O)C4C27OC7CC13)C8OC(=O)C(=C8)C
169 0.018018018 VPDOOENGMDGDRZ-UHFFFAOYSA-N OCOc1cc2CC(C)C(C)(O)C(c3c(c2c(c1O)OC)c(OC)c(OC)c(c3)OC)OC(=O)C(=CC)C
170 0.018018018 DTHIKXFRNRKOSI-UHFFFAOYSA-N OCOc1c(O)cc2c(c1OC)c1c(OC)c(OC)c(cc1C(C(C(C2)C)(C)O)OC(=O)C(=CC)C)OC
171 0.01793722 NSKIALIEAQDCCX-UHFFFAOYSA-N CCC1(O)C(=O)OCc2c1cc1c3nc4cc(C)c(cc4c(c3Cn1c2=O)CC)OC(=O)N1CCC(CC1)N
172 0.01793722 SZQKYZUNVCWWAF-UHFFFAOYSA-N CCC1(O)C(=O)OCc2c1cc1c3nc4c(C)cc(cc4c(c3Cn1c2=O)CC)OC(=O)N1CCC(CC1)N
173 0.01793722 VYTVGENAUHSZGV-UHFFFAOYSA-N CCC1(O)C(=O)OCc2c1c(C)c1c3nc4ccc(cc4c(c3Cn1c2=O)CC)OC(=O)N1CCC(CC1)N
174 0.01793722 KHSOJJBNZSPPTG-UHFFFAOYSA-N CCC1(OC)C(=O)OCc2c1cc1c3nc4ccc(cc4c(c3Cn1c2=O)CC)OC(=O)N1CCC(CC1)N
175 0.01793722 QPNQNGCFUMFMMM-UHFFFAOYSA-N CCC1C(C)CN(C1=O)C(=O)NCCc1ccc(cc1)S(=O)(=O)NC(=O)NC1CCC(CC1)C
176 0.01793722 AQWQCQSKGKWJEH-UHFFFAOYSA-N CCC1(O)C(=O)OCc2c1cc1c3nc4ccc(c(c4c(c3Cn1c2=O)CC)C)OC(=O)N1CCC(CC1)N
177 0.017857143 HUCAVQJOUFRHHH-UHFFFAOYSA-N COc1cc2C(OC(=O)C(C(CO)C)(O)C)C(C)C(C)Cc3c(c2c(c1OC)OC)c(O)c1c(c3)OCO1
178 0.017857143 UQYFKQNDKLKBAH-UHFFFAOYSA-N COc1c2c3c(CC(C(C(c2cc(c1OC)OC)O)C)C)cc1c(c3OCC(C(C(=O)O)(O)C)C)OCO1
179 0.017777778 QOHGWJJKTCUFDB-UHFFFAOYSA-N CCCCOC(=O)C1=CC=CC=C1C(=O)OCCOCCOC(=O)C1=CC=CC=C1C(=O)OCCCC
180 0.017621145 OOIMZXQJSUZQQN-WEKLTNNRSA-N CC(C)C(=O)OC1OC2CC3C(C)(C(C)CC(OC(=O)C)C13C4(CO4)C2O)C5CC6C=COC6O5
181 0.01754386 QBUBVCKAIOVGJW-UHFFFAOYSA-N CCC(C(=O)OC1C(=O)OC2C34C1C(C)C(O)C(C4C1(C(C2)C(=CC(=O)C1O)C)C)(OC3)OC)C
182 0.01754386 VTYVYDMIAYBURF-UHFFFAOYSA-N CCC(C(=O)OC1C(=O)OC2C34C1C(C)(OC3)C(O)C(C4C1(C(C2)C(=C(C(=O)C1O)C)C)C)O)C
183 0.01754386 AEAKMYUWLFKOPL-UHFFFAOYSA-N CCOc1cc(ccc1C(=O)OP(=O)(O)O)CC(=O)NC(c1ccccc1N1CCCCC1)CC(C)C
184 0.01754386 ZMSPEUCZGBAPKK-UHFFFAOYSA-N CCC(C(=O)OC1C(=O)OC2C34C1C(C)C(O)C(C4C1(C(C2)C(=C(C(=O)C1O)C)C)C)(OC3)O)C
185 0.017467249 QEMYNHXESVYVQM-UHFFFAOYSA-N CCC(C(=O)OC1C(=O)OC2C34C1C(C)(OC3)C(O)C(C4C1(C(C2)C(=CC(=O)C1O)C)C)OC)C
186 0.017467249 ZYUGVSBHHOYXBS-UHFFFAOYSA-N CCC(C(=O)OC1C(=O)OC2C34C1C(C)C(OC)C(C4C1(C(C2)C(=CC(=O)C1O)C)C)(OC3)O)C
187 0.017391304 MBMVKJBPOHNWKE-LRNODHCKSA-N CCC(C)COC1C(OC(=O)C2(C)OC2C)C3C(OC(=O)C3=C)C(O)C(=C)CCC=C/1C(=O)OC
188 0.017391304 CYKYWXRUTYDVAD-UHFFFAOYSA-N CCC(C(=O)OC1C(=O)OC2C34C1C(C)(OC3)C(OC)C(C4C1(C(C2)C(=CC(=O)C1O)C)C)O)C
189 0.017391304 LEOYTBCVZWVOJC-UHFFFAOYSA-N CCC(C(=O)OC1C(=O)OC2C34C1C(C)C(O)C(C4C1(C(C2)C(=CC(=O)C1OC)C)C)(OC3)O)C
190 0.017316017 QKKDWCLLMPETPN-UHFFFAOYSA-N CCC(C(=O)OC1C(=O)OC2C34C1C(C)(OC3)C(O)C(C4C1(C(C2)C(=CC(=O)C1OC)C)C)O)C
191 0.017316017 CJBFCDKGOPEUOF-UHFFFAOYSA-N OC(=O)C(CC1=CN=CN1COCC1=CC=CC=C1)NC(=O)OCC1C2=CC=CC=C2C2=CC=CC=C12
192 0.017241379 TXRNDSPQSSLFGW-UHFFFAOYSA-N CCC1=C(C)CN(C1=O)C(=O)NCCC1CC=C(C=C1)S(=O)(=O)NC(=O)NC1CCC(CC1)C
193 0.017167382 KQMXFEYPWUALGF-UHFFFAOYSA-N COC1CCC2C1(C)CCC1C2CCc2c1cc(OC)c(c2)OC1OC(C(=O)O)C(C(C1O)O)O
194 0.017094017 RVUKBBHQSYJEOO-UHFFFAOYSA-N CCCC(=O)c1c(O)c(CC2(C)C(=C(C)C(=C(C2=O)C(C(CC)(O)C)O)O)O)c(c(c1OC)C)O
195 0.016877637 KTPCUOZPBDXUTE-NLOOEFRGSA-N CCCCCC=CCC1(OC(=O)C)C=C(C(C1=C/C=C/C(OC(=O)C)CCC(=O)OC)O)C(=O)O
196 0.016877637 RMNRRKZQWSTQCM-NLOOEFRGSA-N CCCCCC=CCC1(C=CC(=O)C1=C/C=C/C(CC(C(OC)O)C(=O)O)OC(=O)C)OC(=O)C
197 0.016877637 BURSSEDBANRHNQ-UHFFFAOYSA-N CCCC(CCCCCCCC(=O)OCC(COP(=O)(OC1C(O)C(O)C(C(C1O)O)O)O)O)O
198 0.016877637 MAXOWDFDQUGDDP-UHFFFAOYSA-N CCCCC(CCCCCCC(=O)OCC(COP(=O)(OC1C(O)C(O)C(C(C1O)O)O)O)O)O
199 0.016877637 YOZNKFJYWNDIGH-UHFFFAOYSA-N CCCCCC(CCCCCC(=O)OCC(COP(=O)(OC1C(O)C(O)C(C(C1O)O)O)O)O)O
200 0.016877637 LJAXEUMDOVNYFH-UHFFFAOYSA-N CCCCCCC(CCCCC(=O)OCC(COP(=O)(OC1C(O)C(O)C(C(C1O)O)O)O)O)O
201 0.016877637 WUFDHQPQRCXRAH-UHFFFAOYSA-N CCCCCCCC(CCCC(=O)OCC(COP(=O)(OC1C(O)C(O)C(C(C1O)O)O)O)O)O
202 0.016877637 AOQNECSVIYDRLR-UHFFFAOYSA-N CCCCCCCCC(CCC(=O)OCC(COP(=O)(OC1C(O)C(O)C(C(C1O)O)O)O)O)O
203 0.016877637 VXROPKVLSJSFMC-UHFFFAOYSA-N CCCCCCCCCC(CC(=O)OCC(COP(=O)(OC1C(O)C(O)C(C(C1O)O)O)O)O)O
204 0.016877637 KMEFERZGMRRMSZ-VZNSTYJWSA-N COCC(=CC)C(=O)OCC(=CCO)C(=O)OC1CC(=CCC(/C(=C/C2C1C(=C)C(=O)O2)/C)OC(=O)C)C
205 0.016877637 URNYUXYTJTVRQV-UHFFFAOYSA-N O=C(OC1OC(C(=O)O)C(C(C1O)O)O)C=C(C=CC=C(C(=CC1=C(C)CCCC1(C)C)O)C)C
206 0.016877637 HGEJGFBSFJCGCH-UHFFFAOYSA-N OCC1=C(C=CC(=CC=CC(=CC(=O)OC2OC(C(=O)O)C(C(C2O)O)O)C)C)C(CCC1)(C)C
207 0.016877637 CZVMQSIKLDVNCY-UAAAZYQOSA-N COC1OC(=O)C=C1C2OC(=O)CC34OC5CC(=O)OC(C)(C)C(CC(=O)OC)C5(C)C(CCC23C)C4=C
208 0.016877637 MJXUFOPZZDDVIL-UHFFFAOYSA-N O=C(OC1OC(C(=O)O)C(C(C1O)O)O)C=C(C=CC=C(C1OC1C1=C(C)CCCC1(C)C)C)C
209 0.016877637 NWAMVYNKKHXVDL-UHFFFAOYSA-N OCC1(C)CCCC(=C1C=CC(=CC=CC(=CC(=O)OC1OC(C(=O)O)C(C(C1O)O)O)C)C)C
210 0.016877637 FJVXJXVFDNGEOL-UBKPWBPPSA-N CO/C(=C/C(C1CC2OC(=O)CC3C2(C(C1C)C(O)CC3(C)C(=O)C1COC(=O)C1)C)C)/C(=O)O
211 0.016877637 NZXOAXJMQOCTDF-UHFFFAOYSA-N O=C(C=C(C(=CC=C(C=CC1=C(C)CCCC1(C)C)C)O)C)OC1OC(C(=O)O)C(C(C1O)O)O
212 0.016877637 IYUIORVNVHMSML-VVRVRIFVSA-N CC(=C/C=C/C1(C)OC1C(=O)OC1OC(C(=O)O)C(C(C1O)O)O)C=CC1=C(C)CCCC1(C)C
213 0.016877637 LFLJFGGIKLJQMZ-UHFFFAOYSA-N OCCCCCCCCCCCC(=O)OCC(COP(=O)(OC1C(O)C(O)C(C(C1O)O)O)O)O
214 0.016877637 QOQSCADNEQFCSM-UHFFFAOYSA-N OC(COP(=O)(OC1C(O)C(O)C(C(C1O)O)O)O)COC(=O)CCCCCCCCCC(O)C
215 0.016877637 RHQQQKMNPSTFRL-UHFFFAOYSA-N CCC(CCCCCCCCC(=O)OCC(COP(=O)(OC1C(O)C(O)C(C(C1O)O)O)O)O)O
216 0.0094339623 MLGBLGQFPHASJN-RKZUNUFISA-N C[C@H]1CC2=CC3=C(C4=C2C5=C(C(=C(C=C5[C@@H]([C@H]1C)OC(=O)[C@]([C@@H](CO4)C)(C)O)OC)OC)OC)OCO3
217 0.0094339623 COAFWYREAVONAL-UHFFFAOYSA-N COC1=C(OC)C=C2C(C1OC)c1c3cc4c(c1OCC(C(C(=O)OC2C(C)(O)C(C3)C)(C)O)C)OCO4
218 0.0094339623 SKAWASXMJWKQHD-UHFFFAOYSA-N COC1=C(OC)CC2C(=C1OC)c1c3cc4c(c1OCC(C(C(=O)OC2C(C)(O)C(C3)C)(C)O)C)OCO4
219 0.0094339623 NYHOEJUMNRZKKP-UHFFFAOYSA-N COc1c(OC)cc2c(c1OC)C1=C3OCC(C(C(=O)OC2C(C)(O)C(CC1CC1=C3OCO1)C)(C)O)C
220 0.0094339623 QBVASZFPHWQHQH-UHFFFAOYSA-N COc1c(OC)cc2c(c1OC)C1=C3OCC(C(C(=O)OC2C(C)(O)C(CC1=CC1C3OCO1)C)(C)O)C
221 0.0094339623 HISRAYIPWNHFKY-BSQBUQRSSA-N CC(O)C12OCCC3(OC3C(=O)OCC4CCCC5OC6CC(OC(=O)C=C/C=C/1)C(C)(C45)C67CO7)C2O
222 0.0094339623 LIIGXPRSBZMHBU-UHFFFAOYSA-N FC(F)(F)c1cccc(c1)N1CCN(CC(=O)CN2CCN(CC2)c2cccc(c2)C(F)(F)F)CC1
223 0.0094339623 FTNNYGJRRLCILM-UHFFFAOYSA-N COC1C(OC)C=C2C(=C1OC)c1c3cc4c(c1OCC(C(C(=O)OC2C(C)(O)C(C3)C)(C)O)C)OCO4
224 0.0094339623 BSSWQCAGFZVNGU-UHFFFAOYSA-N COC1=CC(=CC(OC)=C1OC)C1=NC2=CC=CC=C2C(=O)N1CC(=O)N1CCN(CC1)C1=CC=CC=C1
225 0.0094339623 CIRKPJGDYABOIH-UHFFFAOYSA-N NC1=NC(=O)N(C=N1)C1OC(COCC2=CC=CC=C2)C(OCC2=CC=CC=C2)C1OCC1=CC=CC=C1
226 0.0094339623 MCLZETTXUBZQKG-UHFFFAOYSA-N N1C(=NC(=C1C1=CC=CC=C1)C1=CC=CC=C1)C1=CC(=CC=C1)C1=NC(=C(N1)C1=CC=CC=C1)C1=CC=CC=C1
227 0.0094339623 MLGBLGQFPHASJN-UHFFFAOYSA-N COc1c(OC)cc2c(c1OC)c1c3CC(C(C2OC(=O)C(C(COc1c1c(c3)OCO1)C)(C)O)C)C
228 0.0094339623 WZVTWMMUGPESTQ-UHFFFAOYSA-N COC1=CC(OC)=C(OC)C=C1C(C1=CC(OC)=C(OC)C=C1OC)C1=CC(OC)=C(OC)C=C1OC
229 0.0094339623 IZSMJFQSSWUUEW-UHFFFAOYSA-N C1=CC=C(C=C1)N(C1=CC=CC=C1)C1=CN=C2C(C=CC3=CC(=CN=C23)N(C2=CC=CC=C2)C2=CC=CC=C2)=C1
230 0.0094339623 GHEBHJULQBRZNT-RKZUNUFISA-N COc1cc2[C@@H]3OC(=O)[C@](C)(Oc4c5OCOc5cc(C[C@H](C)[C@@H]3C)c4c2c(OC)c1OC)[C@H](C)CO
231 0.0094339623 MICYMZPHVDASNE-UHFFFAOYSA-N OCOc1c(O)cc2c3c1OCC(C)C(C)(O)C(=O)OC(c1c3c(OC)c(c(c1)OC)OC)C(C(C2)C)C
232 0.0094339623 FVPMZBVYKNHQOY-UHFFFAOYSA-N OCOc1cc2CC(C)C(C)C3c4c(c2c(c1O)OCC(C)C(C)(O)C(=O)O3)c(OC)c(c(c4)OC)OC
233 0.0094339623 QBEGQPRKOHOTQI-UHFFFAOYSA-N N1C2=CC=CC=C2C2=C1C(=CC=C2)C1=C(C2=C(C=C1)C1=CC=CC=C1N2)C1=CC=CC2=C1NC1=CC=CC=C21
234 0.0094339623 YEAMOSGYUOQLRA-UHFFFAOYSA-N CC1=CC2=C(C=C1)N(C1=C2C=NC=C1)C1=CC=C(C=C1)C1=CC=C(C=C1)N1C2=C(C=NC=C2)C2=C1C=CC(C)=C2
235 0.0094339623 SBHZSWPIVJRPIJ-UHFFFAOYSA-N COc1c(OC)cc2c(c1OC)C1C3=CC4=C(C1OCC(C(C(=O)OC2C(C)(O)C(C3)C)(C)O)C)OCO4
236 0.0093896714 RCZXKEBEACZRRL-UHFFFAOYSA-N O=P(CCCCP(=O)(CC1=CC=CC=C1)CC1=CC=CC=C1)(CC1=CC=CC=C1)CC1=CC=CC=C1
237 0.0093457944 UXVRDUFFNLUIPX-TZEZJCJVSA-N CC1C=CC(C)(C)C(=O)C=CC(=C)C(OC(=O)C)C2C(OC(=O)C)C(C)(CC2(OC(=O)C)C1=O)OC(=O)C
238 0.0093023256 IGIFQWNDDUMJGV-VYQJLSPESA-N CC(=O)OC[C@@]12[C@H](CC[C@](C)(O)[C@]13OC(C)(C)[C@H]([C@H](O)[C@H]2OCc4ccccc4)[C@H]3O)OC(=O)C
239 0.0093023256 PLLFBEMGGFOMJL-QEWPIGGMSA-N CC(=O)O[C@H]1C[C@H](OC(=O)C)[C@]2(C)[C@H]3Cc4occc4C(=C)[C@@H]3[C@H](OC(=O)C)[C@H](OC(=O)C)[C@@]2(O)C1(C)C
240 0.0092165899 CDWLFBQYZVETIB-TUQXSUJISA-N CC(=O)OC1CC2(O)C(O)C3(C(CC4C(C)(C)CCC(OC(=O)C)C4(C)C13)OC(=O)C)C(=O)C2=C
241 0.0092165899 PUQGGXLGCSYWKL-UHFFFAOYSA-N CCCCC1=CC=C(C=C1)C(=O)NC1=CC=C(C=C1)C1=CC2=C(CCN(C2)C(=O)C2=CC=CC(C)=C2)O1
242 0.0091743119 OKPPSLJDJGOWAJ-MVZXQZHKSA-N COC(=O)C1=C/C(CC2(C)OC2C=C(/CC(OC(=O)C)C(=CCC1)C(=O)OC)C(C)C)OC(=O)C
243 0.0091324201 UVVDUZUSIXBUAK-LLWUNBJKSA-N CC1CCC(OC(=O)C)C2(COC(=O)C)C(OC(=O)c3ccccc3)C(O)C4C(OC(=O)C)C12OC4(C)C
244 0.0091324201 SVLAIBOYFCQLIY-PNNZTPFKSA-N CC1CC2(OC(=O)C(=C2)C)OC34C(O)CC5(O)CC67OC(=O)CC6OC(C)(C)C7CC(O)C5C38OC8CC14
245 0.0091324201 CIJZLEWXVWDHKF-YLNPHIRZSA-N CC(=O)OCC1(O)CCC=C(/C)CCC=C(/C)C(OC(=O)C)C2OC(=O)C(=C)C2CC1OC(=O)C
246 0.0090909091 SYJPWVKJMBTNBD-DCCVYKQZSA-N CC(=O)O[C@@H]1C=C(C)[C@@H]2[C@H]3CC(=C)[C@]4(O)C[C@H](OC(=O)C)[C@@](C)(O4)[C@H](O3)[C@@H]2[C@H]1C(C)(C)OC(=O)C
247 0.0090909091 AELVMMNAXGMNRK-UHFFFAOYSA-N CC\C(=C/C1=[N+](CC)C2=C(S1)C=C(OC)C(C)=C2)\C=C1/SC2=C(C=C(C)C(OC)=C2)N1CCO
248 0.0090497738 KVDFKPXGNFCJGZ-HCCBELQXSA-N CC(=O)OC[C@@H]1C(C)(C)CC[C@H](OC(=O)C)[C@]12COC(=O)[C@@]34C[C@@H](C[C@H](OC(=O)C)[C@@H]23)C(=C)[C@H]4O
249 0.0090497738 FSCBNUXQLLFSSZ-UHFFFAOYSA-N COC(=O)C12OCC34C2C(OC(=O)C)C(=O)OC4CC2C(C3C(C1O)O)(C)CC(=O)C(C2(C)N)O
250 0.0090497738 IBEZMJKOIASRKO-OIPLLSDUSA-N COc1ccc(cc1OC)C(=O)OC2CC3(C)OC3C(O)C4(C)C(CC(O)(C(C)C)C24)OC(=O)C
251 0.009009009 QEVJAPVDBXZQNZ-CISSGJFRSA-N CCCC(=O)OC1CCC(=C/C2OC(=O)C3(C)OC23C(O)C4C5(C)OC5CC(OC(=O)C)C14C)C
252 0.009009009 NOMYFNJOZOVNHF-PVGMZQEVSA-N CC1C(OC(=O)C)C(O)C2(COC(=O)C)C(CCC(OC(=O)C)C23CO3)C1(C)CCc4cocc4
253 0.0089686099 CPDJGMOOWLLBSQ-WGOGWFDVSA-N CCCC(=O)OC1CCC(=C/C2OC(=O)C3(C)OC23C(O)C4C(C)(O)C=CC(OC(=O)C)C14C)C
254 0.0089686099 HOSKSEQYCZMGIB-UAWRPIGESA-N CC1CC(O)C2(COC(=O)C)C(CCCC23CO3)C1(COC(=O)C)CC(OC(=O)C)c4cocc4
255 0.0089686099 CPDJGMOOWLLBSQ-OKWJUVMNSA-N CCCC(=O)OC1CCC(=C/C2OC(=O)C3(C)OC23C(O)C4C(C)(O)C=CC(OC(=O)C)C14C)C
256 0.0089285714 FEYMFMQVFVXOPI-UXHICEINSA-N COc1cc(CC(CO)C(COC(=O)C)Cc2cc(OC)c(OC)c(OC)c2)cc(OC)c1OC
257 0.0089285714 KSIJFDMTORKZNQ-WMCUMRPFSA-N CC(=O)OC1OC2OC(=O)C3(OC(=O)C)C(OC(=O)C)C(C1C23)C4CCC5C(C)(C)CCCC45C
258 0.0088888889 IHRYASVSVCTIBK-UHFFFAOYSA-N COCCOCCOCCOC1=CC=CC2=C1C(=O)C1=C(C=CC=C1OCCOCCOCCOC)C2=O
259 0.0088888889 ASNULCXQZZOZSC-UHFFFAOYSA-N CNC1CCN(CC1)C(=O)Oc1ccc2c(c1)c(CC)c1c(n2)c2n(C1)c(=O)c1c(c2)C(O)(CC)C(=O)OC1
260 0.0088105727 IHDDPBLOCSHWQL-LOGCDZSWSA-N CCCC(=O)OC1CCC(=C/C2OC(=O)C(C)C2(O)C(OC(=O)C)C3C(C)(O)C(=O)C=CC13C)C
261 0.0088105727 QVORLEZTALRJNW-WBTQUOTHSA-N CC1CC(OC(=O)C)C2(COC(=O)C)C(CCC(OC(=O)C)C23CO3)C1(C)C4CC5C=COC5O4
262 0.0088105727 QVORLEZTALRJNW-SHZKAIFQSA-N C[C@@H]1C[C@@H]([C@@]2([C@@H]([C@@]1(C)[C@@H]3C[C@H]4C=CO[C@H]4O3)CC[C@H]([C@]25CO5)OC(=O)C)COC(=O)C)OC(=O)C
263 0.0088105727 QVORLEZTALRJNW-AKPBBJFTSA-N CC1CC(OC(=O)C)C2(COC(=O)C)C(CCC(OC(=O)C)C23CO3)C1(C)C4CC5C=COC5O4
264 0.0087719298 QVORLEZTALRJNW-UHFFFAOYSA-N CC(=O)OCC12C(OC(=O)C)CC(C(C1CCC(C12CO1)OC(=O)C)(C)C1OC2C(C1)C=CO2)C
265 0.0087719298 QPZJPRFBKONNBN-ROXXLOQASA-N CC1CC(OC(=O)C)C2(COC(=O)C)C(CC(CC23CO3)OC(=O)C)C1(C)C4CC5C=COC5O4
266 0.0087719298 GFMQWEJBULBXGB-UHFFFAOYSA-N COC(=O)C12OCC34C2C(OC(=O)C)C(=O)OC4CC2C(C3C(C1O)O)(C)C(O)C(=O)CC2(C)N
267 0.0087336245 AHKPTJYELDMCNE-UHFFFAOYSA-N OC=C1C(CCC2C1(COC(=O)C)C(OC(=O)C)CC(C2(C)C1OC2C(C1)C=CO2)C)OC(=O)C
268 0.0087336245 ULXUYEWUXSFYLZ-UHFFFAOYSA-N COC1=CC(C)C2C(C1=O)(C)C1C(O)CC(C(C1(C(C2)O)C)CC(=O)O)(C)C(=O)C1COC(=O)C1
269 0.0087336245 DZUFFKWMOHYLEE-UHFFFAOYSA-N NCC(=O)NC(CC1=CC=CC=C1)C(=O)NC(CC1=CC=CC=C1)C(=O)NC(CC1=CC=C(O)C=C1)C(O)=O
270 0.0087336245 NMFVJXRGZSUWQQ-UHFFFAOYSA-N OCC(C(=O)C1(C)CC(O)C2C3(C1CC(=O)OC3CC1C2(C)C(=O)C(=CC1C)OC)C)CC(=O)O
271 0.0086580087 IVUFMMLNHCSIKR-UHFFFAOYSA-N COC1C(O)C(C)C2C(C1=O)(C)C1C(O)CC(C3C1(C(C2)OC(=O)C3)C)(C)C(=O)C1COC(=O)C1
272 0.0086206897 DYVSABWRGZOMIE-POLIEDMSSA-N C[C@]1(O)C[C@@H](OC(=O)CCc2cc(O)ccn2)[C@@H]3C=CO[C@@H](O[C@@H]4O[C@H](CO)[C@@H](O)[C@H](O)[C@H]4O)[C@H]13
273 0.0085106383 HVSHDPHIYMYJMM-BLQWUNODSA-N CC(=CC(OC(=O)C)C(OC(=O)C)C1=COC(OC(=O)C)C2C1CCC3(C)OC3C(O)CC2=C)C
274 0.0085106383 KBKLBYIJUCULTB-PNGJEWJSSA-N CC(=CC(OC(=O)C)C(OC(=O)C)C1=COC(OC(=O)C)C2C1CCC(=C)C(O)C(O)CC2=C)C
275 0.0085106383 VFJIIFXMPRKDFM-KQZYTMPPSA-N CC(=CC(OC(=O)C)C(OC(=O)C)C1=COC(OC(=O)C)C2C1CC=C(C)/C(O)C(O)CC2=C)C
276 0.0084388186 SXDRMECDPGZROI-UHFFFAOYSA-N CCCCCCCCCCCC(=O)OCC(COP(=O)(OC1C(O)C2OC1(O)C(C2O)O)O)O
277 0.0084388186 KYBNVHSUIIQKFK-UHFFFAOYSA-N CCCC(=O)c1c(O)c(CC(C(=C(C(=C(C(=O)C(CC)C)C(=O)O)O)C)O)C)c(c(c1OC)C)O
278 0.0084388186 RAQRUFYKRKAQII-UHFFFAOYSA-N CCCCCCCCCCCOC(=O)OCC(COP(=O)(OC1C(O)C(O)C(C(C1O)O)O)O)O
279 0.0084388186 FVVOUTFEEYNXQP-UHFFFAOYSA-N CCCCCCCCCCOCC(=O)OCC(COP(=O)(OC1C(O)C(O)C(C(C1O)O)O)O)O
280 0.0084388186 DGCZGCOSKORNQL-UHFFFAOYSA-N CCCCCCCCCOCCC(=O)OCC(COP(=O)(OC1C(O)C(O)C(C(C1O)O)O)O)O
281 0.0084388186 DFLAGUBSWUACDU-UHFFFAOYSA-N CCCCCCCCOCCCC(=O)OCC(COP(=O)(OC1C(O)C(O)C(C(C1O)O)O)O)O
282 0.0084388186 PKOSTKTYNHBASD-UHFFFAOYSA-N CCCCCCCOCCCCC(=O)OCC(COP(=O)(OC1C(O)C(O)C(C(C1O)O)O)O)O
283 0.0084388186 CCQLULDPXCCDTJ-UHFFFAOYSA-N CCCCCCOCCCCCC(=O)OCC(COP(=O)(OC1C(O)C(O)C(C(C1O)O)O)O)O
284 0.0084388186 FQEKOXUTDSXWME-UHFFFAOYSA-N CCCCCOCCCCCCC(=O)OCC(COP(=O)(OC1C(O)C(O)C(C(C1O)O)O)O)O
285 0.0084388186 SGUYFCFDBJLCHM-UHFFFAOYSA-N CCCCOCCCCCCCC(=O)OCC(COP(=O)(OC1C(O)C(O)C(C(C1O)O)O)O)O
286 0.0084388186 OEZQIJHCYQGMSP-UHFFFAOYSA-N CCCOCCCCCCCCC(=O)OCC(COP(=O)(OC1C(O)C(O)C(C(C1O)O)O)O)O
287 0.0084388186 KEOUHENUAYVVKJ-UHFFFAOYSA-N CCCCCCCCCCCC(=O)OCC(COP(=O)(OC1C(O)C(O)C(C(=C1O)O)O)O)O
288 0.0084388186 IJTMDZSQZSRZGZ-UHFFFAOYSA-N CCCCCCCCCCCC(=O)OCC(COP(=O)(OC1C(O)C(O)C(=C(C1O)O)O)O)O
289 0.0084388186 BONDXHVWOVLQNF-RKHDLCOHSA-N CCC(C)C(O)C(=O)OCC=C(/CO)C(=O)OC1CC(=CCC(O)C(=CC2OC(=O)C(=C)C12)C)C
290 0.0084388186 DPDGWJJJLBWEBN-UHFFFAOYSA-N O=C(OC1OC(C(=O)O)C(C(C1O)O)O)C=C(C=CC=C(C=CC1=C(C)COCCC1(C)C)C)C
291 0.0084388186 DKCWYZMNDIOEBK-UHFFFAOYSA-N O=C(OC1OC(C(=O)O)C(C(C1O)O)O)C=C(C=CC=C(C=CC1=C(C)OCCCC1(C)C)C)C
292 0.0084388186 HVAHZTRJIMZNBH-FTOXWQSTSA-N CC(=C[C@H](OC(=O)C)[C@H](OC(=O)C)C1=CO[C@H](OC(=O)C)[C@@H]2[C@@H]1CCC(=C)[C@@H](CCC2=C)OO)C
293 0.0084388186 DVODAXBHSKYNAB-UHFFFAOYSA-N CCCCCCCCCCCC(=O)OCC(COP(=O)(OC1C2OC(C1O)(C(C2O)O)O)O)O
294 0.0084388186 AVDSYRLBIYBXBX-UHFFFAOYSA-N CCCCCCCCCCCC(=O)OCC(COP(=O)(OC1C(O)C(O)C(C(=O)C1O)O)O)O
295 0.0084388186 KEGBQKCNQZLQMZ-UHFFFAOYSA-N CCCC(=O)c1c(O)c(CC(C(=C(C(=CC(=O)C(CC)C)O)C)O)(C(=O)O)C)c(c(c1OC)C)O
296 0.0084388186 IEUHSIHPHXVEOH-UHFFFAOYSA-N CCCCCCCCCCCC(=O)OCC(COP(=O)(OC1C2OC1(O)C(C(C2O)O)O)O)O
297 0.0084388186 RBFBWQKULPTLCS-UHFFFAOYSA-N CCCCCCCCCCCC(=O)OC(C(COP(=O)(OC1C(O)C(O)C(C(C1O)O)O)O)O)O
298 0.0084388186 WIKGZFBWPQMSNL-UHFFFAOYSA-N CCCCCCCCCCC(C(=O)OCC(COP(=O)(OC1C(O)C(O)C(C(C1O)O)O)O)O)O
299 0.0084388186 DZRSXKPUAOWDJK-UHFFFAOYSA-N CCCCCCCCCCCC(=O)OCC(C(OP(=O)(OC1C(O)C(O)C(C(C1O)O)O)O)O)O
300 0.0084388186 NHTPYXFZCXWHHM-UHFFFAOYSA-N CCOCCCCCCCCCC(=O)OCC(COP(=O)(OC1C(O)C(O)C(C(C1O)O)O)O)O
301 0.0084388186 SEDQVLVNKFIQDS-UHFFFAOYSA-N CCCCCCCCCCCC(=O)OCC(COP(=O)(OC1C(O)C(O)C(C(C1=O)O)O)O)O
302 0.0084388186 USIJEGDCSMPLJJ-UHFFFAOYSA-N OCC1(C(CC(=O)O)OC(C1CC(=O)O)(C)C)C1CCC2(C(=C1C)CC(=O)OC2C1=COCC1)C
303 0.0084388186 WFWVJFWZQMXESY-UHFFFAOYSA-N OCC1(C(CC(=O)O)OC(C1CC(=O)O)(C)C)C1CCC2(C(=C1C)CC(=O)OC2C1COC=C1)C
304 0.0084388186 MHJDVIISCVSRNK-HMKBIXECSA-N CC(CCCC(=C)C1C2CC(OC(=O)C)OC=C2C(CC=C(/C)COC(=O)C)OC1=O)OC(=O)C
305 0.0084388186 YXCAZKDZVBMSAK-UHFFFAOYSA-N CCCCCCCCCCCC(=O)OCC(COP(=O)(OC1C(O)C(O)C(=O)C(C1O)O)O)O
306 0.0084388186 HZPBDDAHBDXUCN-UHFFFAOYSA-N O=C(OC1OC(C(=O)O)C(C(C1O)O)O)C=C(C=CC=C(C=CC1=C(C)CCOCC1(C)C)C)C
307 0 VLXREZYMAHAWAB-IUAOKVTQSA-N CC(=O)OC1CC2(C)C(C(OC(=O)C)C(O)C34CC(CC(OC(=O)C)C23)C(=C)C4=O)C(C)(C)C1O
308 0 JJNZROKUXHWIPI-MKSBNKCPSA-N CC(=O)OC1CC2C(O)C=C3/CC(C)(C(CC3O)OC(=O)C)C(=O)C(OC(=O)C)C(=C1C)C2(C)C
309 0 ZMDJQZBKCANBDV-GZEDFXFRSA-N CC(=O)OC1C(OC(=O)C)C2(O)C(C)(C)CCC(OC(=O)C)C2(C)C3Cc4occc4C(C)(O)C13
310 0 NQDFQEWZRXRFKA-TWYGUGFWSA-N CC1C(=O)OC2C=C(C)/CCC(OC(=O)C)C3(C)C(CC=C(C)C3C(OC(=O)C)C12O)OC(=O)C
311 0 BTUXYSHCOAGREH-KNHVTUJWSA-N CC1C(=O)OC2C=C(C)/CCC(OC(=O)C)C3(C)C(CCC(=C)C3C(OC(=O)C)C12O)OC(=O)C
312 0 OTDGUEUOGOQGOK-UHFFFAOYSA-N OCC1OC(OC23CC4C3(COC(=O)C3=CCC(C=C3)N)C3OC2(C)CC4(O3)O)C(C(C1O)O)O
313 0 MSZRIKPXGUMGBV-GQRGHYLXSA-N CC(=O)OC1CC2CC3(C(O)C2=C)C(OC(=O)C)C(=O)C4C(C)(C)C(O)CC(OC(=O)C)C4(C)C13
314 0 CTJYQMYAQQWELR-NGVUTHNNSA-N CC(=O)O[C@@H]1[C@@H]2CC(=O)[C@@]3(C)O[C@@]3([C@@H](OC(=O)C)[C@H](OC(=O)C)[C@]4(C)CCC=C(CO)[C@@H]14)C2(C)C
315 0 NOZXMJPFKFLMJK-LYVLPCRDSA-N CC(=O)OC1CC2CC3(C(OC(=O)C)C(OC(=O)C)C4C(C)(C)C(O)CC(O)C4(C)C13)C(=O)C2=C
316 0 GXBBMGOUPZDGKP-PMFMSTFJSA-N CC(=O)OC1CC2CC3(C(OC(=O)C)C2=C)C(OC(=O)C)C(=O)C4C(C)(C)C(O)CC(O)C4(C)C13
317 0 LCNWHWQWDCQBSE-DNDXFYBPSA-N CC(=O)OC1C=C(/CO)C(O)CC=C(/C)C(=O)C(OC(=O)C)C2=C(C)C(CC1C2(C)C)OC(=O)C
318 0 MVZWTYUJNCAOAZ-UHFFFAOYSA-N OCC1OC(OC23CC4C3(COC(=O)C3C=CC=CC3N)C3OC2(C)CC4(O3)O)C(C(C1O)O)O
319 0 UYBNDKHOBFELCT-UHFFFAOYSA-N CCCC(=O)c1c(O)c(CC2(C)C(=C(C)C(C(C2=O)C(=O)C(CC)C)(O)O)O)c(c(c1OC)C)O
320 0 OHSLPRJZBJQWJN-UHFFFAOYSA-N CCCC(=O)C1C(=C(C)C(=C(C1(O)O)CC1(C)C(=C(C)C(=C(C1=O)C(=O)C(CC)C)O)O)O)OC
321 0 NRNIDONCTIUHFA-LYVLPCRDSA-N CC(=O)OC1CC2CC3(C(O)C(OC(=O)C)C4C(C)(C)C(O)CC(OC(=O)C)C4(C)C13)C(=O)C2=C
322 0 AKQRTNCZDDCMDM-UHFFFAOYSA-N CCC(C(=O)C1=C(O)C(=C(C(C1=O)(C)Cc1c(O)c(C)c(c(c1O)C(C(CC)O)O)OC)O)C)C
323 0 AADLNKGJMGEERR-UHFFFAOYSA-N COc1nc2ccc(cc2cc1C(C(c1cccc2c1cccc2)(CCN(C)C)O)c1ccccc1)O
324 0 NSQCOAAWGLEQFE-UHFFFAOYSA-N COc1nc2C=CC(=O)Cc2cc1C(C(c1cccc2c1cccc2)(CCN(C)C)O)c1ccccc1
325 0 QOEYTTFNPSJGJP-MKSBNKCPSA-N CC(=O)OC1C=C2/CC(C)(C(CC2O)OC(=O)C)C(=O)C(OC(=O)C)C3=C(C)C(O)CC1C3(C)C
326 0 ZUIZFJGNEDXNJD-MKSBNKCPSA-N CC(=O)OC1C=C2/CC(C)(C(CC2O)OC(=O)C)C(=O)C(O)C3=C(C)C(CC1C3(C)C)OC(=O)C
327 0 ZVEDVHOOEIONKV-IUAOKVTQSA-N CC(=O)OC1CC2(C)C(C(OC(=O)C)C(O)C34CC(CC(O)C23)C(=C)C4=O)C(C)(C)C1OC(=O)C
328 0 KWWHAWFFHDLTEO-LYVLPCRDSA-N CC(=O)OC1C(OC(=O)C)C23CC(CC(O)C2C4(C)C(O)CC(OC(=O)C)C(C)(C)C14)C(=C)C3=O
329 0 ZBGXUVOIWDMMJE-QHNZEKIYSA-N [H][C@@]12C[C@]3([H])C[C@@H](CC[C@@]3([H])[C@H](\C=C\C3=CC=C(C=N3)C3=CC(F)=CC=C3)[C@]1([H])[C@@H](C)OC2=O)NC(=O)OCC
330 0 OFABTNFZWMLARJ-FDRWJUCOSA-N CC(=O)OC1C2CC3(O)OCC2(C)C(=C3C)C(OC(=O)C)C(OC(=O)C)C4(C)CCC(O)C(=C)C14
331 0 KKZYXFGLKVVZAP-IUAOKVTQSA-N CC(=O)OC1CC2CC3(C(OC(=O)C)C(O)C4C(C)(C)C(OC(=O)C)C(O)CC4(C)C13)C(=O)C2=C
332 0 KFMLUMNMAGWYIP-HOURTPDESA-N CC(=O)OC1C=C2/CC(C)(C(CC2O)OC(=O)C)C(O)C(=O)C3=C(C)C(CC1C3(C)C)OC(=O)C
333 0 WKQLJKHGHSKQOZ-UHFFFAOYSA-N SCC(C(=O)NCC(=O)NCCCNCCCCCNC(=O)O)NC(=O)CCC(C(=O)O)N
334 0 HSUWCGQJCJREJE-UHFFFAOYSA-N SCC(C(=O)NCC(=O)NCCCCCNCCCNC(=O)O)NC(=O)CCC(C(=O)O)N
335 0 CHOHQHGVKZDRMB-DVOFBZDFSA-N COC1/C=C/C=C(C)Cc2cc(NC(=O)CC(/C(=C/C(C(CC1N)O)C)/C)O)c(c(c2)OC)Cl
336 0 DPGQCKFUTIWGSN-PQUAZHNMSA-N CC(=O)OC1C(OC(=O)C)C(C)(C)C2(O)CCC3C(Cc4occc4C3(C)O)C2(C)C1OC(=O)C
337 0 MSZRIKPXGUMGBV-PMFMSTFJSA-N CC(=O)OC1CC2CC3(C(O)C2=C)C(OC(=O)C)C(=O)C4C(C)(C)C(O)CC(OC(=O)C)C4(C)C13
338 0 ZMDJQZBKCANBDV-ZWSLWUGUSA-N CC(=O)OC1C(OC(=O)C)C2(O)C(C)(C)CCC(OC(=O)C)C2(C)C3Cc4occc4C(C)(O)C13
339 0 HITVPQQHAXTJAC-NCDBJZBRSA-N CC(=O)OC1CC2CC3(CC(O)C4C(C)(C)C(OC(=O)C)C(OC(=O)C)C(O)C4(C)C13)C(=O)C2=C
340 0 ZVEDVHOOEIONKV-RLTIHOTASA-N CC(=O)OC1CC2(C)C(C(OC(=O)C)C(O)C34CC(CC(O)C23)C(=C)C4=O)C(C)(C)C1OC(=O)C
341 0 BTUXYSHCOAGREH-TWYGUGFWSA-N CC1C(=O)OC2C=C(C)/CCC(OC(=O)C)C3(C)C(CCC(=C)C3C(OC(=O)C)C12O)OC(=O)C
342 0 GGEGUZSJMAOSEE-UHFFFAOYSA-N CC1(C)CC(CC(C)(C)N1O)OP(=[Se])(OC1CC(C)(C)N(O)C(C)(C)C1)N1CC1
343 0 RQAVBFNKRIQRDR-ALUVBQLPSA-N CC(=O)OC1CC2CC3(C(O)C(=O)C4C(C)(C)C(O)CC(OC(=O)C)C4(C)C13)C(OC(=O)C)C2=C
344 0 HLXKBCFYROPNPE-UHFFFAOYSA-N OCC1OC(OC23CC4C3(COC(=O)C3C=CC=CC3N)C(=O)OC2(C)CC4O)C(C(C1O)O)O
345 0 PNYSARLLOOOUOA-UHFFFAOYSA-N OCC1OC(OC23CC4C3(COC(=O)C3=CCC(C=C3)N)C(=O)OC2(C)CC4O)C(C(C1O)O)O
346 0 FKGBMOPJTGCKAV-UHFFFAOYSA-N CC(=O)OC1CC(OC(=O)C)C(C2C1(C)C1C(O)CC3CC1(CC2=O)C(O)(CC(=O)O)C3=C)(C)C
347 0 FJXBBWBSEYGFLF-UHFFFAOYSA-N CC(=O)OC1CC(OC(=O)C)C(C2C1(C)C1C(O)CC3CC1(CC2(O)CC(=O)O)C(=O)C3=C)(C)C
348 0 NQDFQEWZRXRFKA-KNHVTUJWSA-N CC1C(=O)OC2C=C(C)/CCC(OC(=O)C)C3(C)C(CC=C(C)C3C(OC(=O)C)C12O)OC(=O)C
349 0 ZJUCBJSJCMAZRP-UHFFFAOYSA-N [O-][N+](=O)C1=CC=CC=C1S(=O)(=O)N(CC(=O)N=NC1CCCCCCCCCCC1)C1=CC=CC=C1
350 0 JEJPLPRCEVPAKS-IUAOKVTQSA-N CC(=O)OC1CC2(C)C(C(O)C(OC(=O)C)C34CC(CC(O)C23)C(=C)C4=O)C(C)(C)C1OC(=O)C
351 0 JRRWTLAWGJVSHU-UHFFFAOYSA-N CCCCN(CCC(c1cc2c(Cl)c(O)c(cc2c2c1ccc(c2)C(F)(F)F)O)O)CCCC
352 0 ADGXUPJIZKJROL-PZJULMBASA-N CC(=O)OC1C2CC(=O)C3(C)OC3(C(OC(=O)C)C(OC(=O)C)C4(C)CCC(O)C(=C)C14)C2(C)C
353 0 JIWAAEAVURBJNN-UHFFFAOYSA-N COc1cc2nc(nc(c2cc1OC)N)N1CCN(CC1)C(C1(COc2c(O1)cccc2)C(=O)O)O
354 0 GGCJXTRLRUXFJJ-UHFFFAOYSA-N N\C(N\C(N)=N\CC1=CC=C(Cl)C=C1)=N/CCCCCC\N=C(/N)N\C(N)=N\CC1=CC=C(Cl)C=C1
355 0 YAWUIQGSXZDPBO-JYIRPIPFSA-N CC(=O)OC1CC2(C)C(C3OC3C45CC(O)(CC(OC(=O)C)C24)C(=C)C5O)C(C)(C)C1OC(=O)C
356 0 HZTYDQRUAWIZRE-UHFFFAOYSA-N CNC(=O)C1=C(NC2=NC(NC3=C(OC)C=C4CCN(C(=O)CN(C)C)C4=C3)=NC3=C2C=CN3)C=CC=C1F
357 0 NGVCCVAPMLTLBG-PVWLZHGISA-N CC(=O)OC1CC2C(C)(C)C(=O)C(=CC2(C)C3C(O)CC(C)(C=C)C(OC(=O)C)C13O)OC(=O)C
358 0 LYVWXUBITSZUQP-UHFFFAOYSA-N COC(=O)C1=CC=C(C=C1)N1CCC(CC1)N1CCC(C1)C(=O)NCC(=O)NC1=CC(=CC=C1)C(F)(F)F
359 0 WDDBDZQGSDPSJH-UHFFFAOYSA-N CCN(CC)C(=O)C1=C2NC3=C(OC2=C(C)C=C1)C(C)=C1OC(=O)C(C)=NC1=C3C(=O)N(CC)CC
360 0 WJEIBCDNRPHYLI-UHFFFAOYSA-N OCC1(C(CC(=O)O)OC(C1CC(=O)O)(C)C)C1CCC2(C(C1C)CC(=O)OC2c1ccoc1)C
361 0 OTGJHZVYFNKBOP-IUAOKVTQSA-N CC(=O)OC1C(OC(=O)C)C23CC(CC(O)C2C4(C)CC(O)C(OC(=O)C)C(C)(C)C14)C(=C)C3=O
362 0 BJVDPVOYUOLANK-UHFFFAOYSA-N CCCCCCCCCCCCCCCCCCSC1=CC=C(S1)C1=CC=C(S1)C1=CC=CS1
363 0 UMHFZZOFAMDGCR-UHFFFAOYSA-N OC1=CC=C(CC(NC(=O)C2CCCN2C(=O)C2=CC=CC=C2)C(=O)NCC(=O)N2CCCC2)C=C1
364 0 RQAVBFNKRIQRDR-BAQGEOFFSA-N CC(=O)OC1CC2CC3(C(O)C(=O)C4C(C)(C)C(O)CC(OC(=O)C)C4(C)C13)C(OC(=O)C)C2=C
365 0 JWSDUVKDHNTBCH-JYBCYLOFSA-N CC(=O)OC1CC2CC3(C(OC(=O)C)C2=C)C1C45COC3(O)C(O)C4C(C)(C)CCC5OC(=O)C
366 0 CUCNENMUNUSTEG-LYVLPCRDSA-N CC(=O)OC1CC(OC(=O)C)C2(C)C(C(O)C(OC(=O)C)C34CC(CC(O)C23)C(=C)C4=O)C1(C)C
367 0 QTLPNFQMZWBMDF-LYVLPCRDSA-N CC(=O)OC1CC2CC3(C(OC(=O)C)C(O)C4C(C)(C)C(O)CC(OC(=O)C)C4(C)C13)C(=O)C2=C
368 0 QTLPNFQMZWBMDF-UHFFFAOYSA-N CC(=O)OC1CC2CC3(C(OC(C)=O)C(O)C4C(C)(C)C(O)CC(OC(C)=O)C4(C)C13)C(=O)C2=C
369 0 NPAMOPKUCRVCMH-IUAOKVTQSA-N CC(=O)OC1CC2(C)C(C(OC(=O)C)C(OC(=O)C)C34CC(CC(O)C23)C(=C)C4=O)C(C)(C)C1O
370 0 BTUXYSHCOAGREH-YULUIUNMSA-N C[C@H]1C(=O)O[C@H]2C=C(C)CC[C@H](OC(=O)C)[C@@]3(C)[C@H](CCC(=C)[C@@H]3[C@H](OC(=O)C)[C@]12O)OC(=O)C
371 0 BTUXYSHCOAGREH-FVADUABOSA-N C[C@H]1C(=O)O[C@H]2C=C(C)CC[C@@H](OC(=O)C)[C@@]3(C)[C@H](CCC(=C)[C@@H]3[C@@H](OC(=O)C)[C@]12O)OC(=O)C
372 0 GHYKVVHGPCZVOG-UHFFFAOYSA-N C1COCCOC2=CC=CC=C2OCCOCCOCCOC2=CC=CC=C2OCCOCCO1
373 0 ZBGXUVOIWDMMJE-UHFFFAOYSA-N CCOC(O)=NC1CCC2C(CC3C(C(C)OC3=O)C2C=CC2=NC=C(C=C2)C2=CC(F)=CC=C2)C1
374 0 ZBGXUVOIWDMMJE-UHFFFAOYSA-N CCOC(O)=NC1CCC2C(CC3C(C(C)OC3=O)C2C=CC2=NC=C(C=C2)C2=CC(F)=CC=C2)C1
375 0 QTLPNFQMZWBMDF-XAPZNSJJSA-N CC(=O)OC1CC2CC3(C(OC(=O)C)C(O)C4C(C)(C)C(O)CC(OC(=O)C)C4(C)C13)C(=O)C2=C
