# Supplementary material for: Ion mobility collision cross-section atlas for known and unknown metabolite annotation in untargeted metabolomics
Source: Nat Commun. 2020 Aug 28;11:4334. doi: 10.1038/s41467-020-18171-8 (PMC7455731; doi:10.1038/s41467-020-18171-8)
Supplement: Supplementary file 8 — Supplementary Data 5 [file 41467_2020_18171_MOESM8_ESM.zip › 01_positive_mode/L0666/cfmid_pred_spec.msp]

Name: +ve in-silico MS/MS by CFM-ID for HLKXYZVTANABHZ-REOHCLBHSA-N
ID: HLKXYZVTANABHZ-REOHCLBHSA-N
Comment: Energy0
Num peaks: 10
86.02365479 2.354926879
113.0345538 3.489926924
116.0342195 3.84359613
131.0451185 9.455199411
134.0447842 7.286578336
141.0294684 5.843874531
142.013484 2.679558104
159.0400331 18.97001794
160.0240487 4.56511736
177.0505978 22.14441383

Name: +ve in-silico MS/MS by CFM-ID for HLKXYZVTANABHZ-REOHCLBHSA-N
ID: HLKXYZVTANABHZ-REOHCLBHSA-N
Comment: Energy1
Num peaks: 18
44.0130901 2.491006112
59.01275576 4.443933218
61.0396392 5.702159402
71.01275576 3.606180722
74.02365479 10.73015969
86.02365479 3.819259371
88.03930485 6.425637231
113.0345538 3.040213023
114.0185694 2.340116762
115.0502039 2.447746686
116.0342195 2.914044776
117.0294684 9.330606504
131.0451185 6.839882405
134.0447842 3.434110507
142.013484 2.488738262
159.0400331 4.161423539
160.0240487 3.497482509
177.0505978 2.291804276

Name: +ve in-silico MS/MS by CFM-ID for HLKXYZVTANABHZ-REOHCLBHSA-N
ID: HLKXYZVTANABHZ-REOHCLBHSA-N
Comment: Energy2
Num peaks: 14
41.00219107 3.294036654
43.01784114 3.0146787
43.02907452 2.0580207
44.0130901 9.810022374
59.01275576 4.134514217
61.02840582 1.884734924
61.0396392 10.47674504
71.01275576 8.066632529
85.0396392 11.88535255
86.02365479 8.513746273
87.05528926 1.85573693
88.03930485 10.59490426
114.0185694 3.397106118
131.0451185 1.931142448

Name: +ve in-silico MS/MS by CFM-ID for RTWVXIIKUFSDJB-ZETCQYMHSA-N
ID: RTWVXIIKUFSDJB-ZETCQYMHSA-N
Comment: Energy0
Num peaks: 6
137.0233204 0.2947815322
149.0233204 0.1881163539
151.0389705 0.6995974168
153.0546206 0.2371727488
177.0546206 14.46267908
195.0651853 82.75480283

Name: +ve in-silico MS/MS by CFM-ID for RTWVXIIKUFSDJB-ZETCQYMHSA-N
ID: RTWVXIIKUFSDJB-ZETCQYMHSA-N
Comment: Energy1
Num peaks: 9
59.04914126 5.269775516
137.0233204 7.733193772
149.0233204 2.296125149
149.0597059 3.143214772
151.0389705 8.137769377
165.0546206 3.553937887
167.0702706 3.680637608
177.0546206 11.56251514
195.0651853 36.87097005

Name: +ve in-silico MS/MS by CFM-ID for RTWVXIIKUFSDJB-ZETCQYMHSA-N
ID: RTWVXIIKUFSDJB-ZETCQYMHSA-N
Comment: Energy2
Num peaks: 17
39.02292652 2.003415343
41.00219107 3.363205246
43.01784114 1.756340109
53.00219107 3.228133217
65.00219107 3.615393798
67.01784114 9.256070906
81.0334912 2.465262744
123.0440559 6.777198854
133.0284058 6.590885389
135.0440559 7.480067086
137.0233204 2.973728158
147.0440559 2.859734334
149.0233204 2.575779501
149.0597059 6.779258249
151.0389705 3.774510557
177.0546206 12.90093486
195.0651853 2.203182576

Name: +ve in-silico MS/MS by CFM-ID for USWUTUCXLQBQCG-UHFFFAOYSA-N
ID: USWUTUCXLQBQCG-UHFFFAOYSA-N
Comment: Energy0
Num peaks: 6
41.03857658 0.1224269286
133.0284058 0.1458833293
135.0440559 0.2693410631
149.0597059 0.3964531926
161.0233204 0.5385558356
177.0546206 97.87288934

Name: +ve in-silico MS/MS by CFM-ID for USWUTUCXLQBQCG-UHFFFAOYSA-N
ID: USWUTUCXLQBQCG-UHFFFAOYSA-N
Comment: Energy1
Num peaks: 6
133.0284058 2.63250952
135.0440559 4.095089837
147.0440559 2.933353709
149.0597059 11.81106173
161.0233204 1.621472624
177.0546206 68.56693483

Name: +ve in-silico MS/MS by CFM-ID for USWUTUCXLQBQCG-UHFFFAOYSA-N
ID: USWUTUCXLQBQCG-UHFFFAOYSA-N
Comment: Energy2
Num peaks: 17
39.02292652 5.27333873
41.00219107 3.486080954
41.03857658 2.757287014
53.00219107 3.396569705
65.00219107 2.859115459
89.00219107 4.38432871
91.01784114 2.111873457
105.0334912 2.382647754
107.0491413 5.941246592
117.0334912 2.630956977
131.0491413 5.515573806
133.0284058 11.32658776
135.0440559 4.424646402
147.0440559 3.264575688
149.0597059 13.29227421
161.0233204 4.175540056
177.0546206 4.032485773

Name: +ve in-silico MS/MS by CFM-ID for KSEBMYQBYZTDHS-HWKANZROSA-N
ID: KSEBMYQBYZTDHS-HWKANZROSA-N
Comment: Energy0
Num peaks: 6
59.01275576 1.582572858
135.0440559 9.655440606
149.0597059 9.269188288
159.0440559 3.895513404
177.0546206 26.06828169
195.0651853 37.06378195

Name: +ve in-silico MS/MS by CFM-ID for KSEBMYQBYZTDHS-HWKANZROSA-N
ID: KSEBMYQBYZTDHS-HWKANZROSA-N
Comment: Energy1
Num peaks: 14
71.01275576 1.892811075
117.0334912 1.702022279
119.0491413 3.00426834
121.0647913 3.586745044
123.0440559 1.99626922
135.0440559 16.6022132
145.0284058 1.815134923
147.0440559 2.826184138
149.0597059 18.7087387
159.0440559 3.455910872
165.0546206 1.58629268
167.0702706 1.409004239
177.0546206 11.64264623
195.0651853 10.13014028

Name: +ve in-silico MS/MS by CFM-ID for KSEBMYQBYZTDHS-HWKANZROSA-N
ID: KSEBMYQBYZTDHS-HWKANZROSA-N
Comment: Energy2
Num peaks: 27
25.00727645 3.331217098
39.02292652 2.036485155
49.00727645 5.694517591
51.02292652 4.186470608
53.00219107 1.547147173
59.01275576 2.030623866
63.02292652 1.707381631
65.03857658 4.330812695
68.99710569 0.9693344779
75.02292652 1.65870159
77.00219107 1.160792791
77.03857658 3.269096191
79.01784114 1.593540333
92.99710569 1.381041846
105.0334912 6.43778949
107.0491413 5.570911899
109.0284058 1.365952048
117.0334912 3.408587155
119.0491413 3.686585451
121.0284058 1.06909457
121.0647913 1.52187346
123.0440559 2.142011317
131.0491413 1.865126076
133.0284058 3.138466165
135.0440559 11.19139495
147.0440559 1.413926394
149.0597059 2.956273532

Name: +ve in-silico MS/MS by CFM-ID for DHLPMLVSBRRUGA-RXMQYKEDSA-N
ID: DHLPMLVSBRRUGA-RXMQYKEDSA-N
Comment: Energy0
Num peaks: 6
59.04914126 3.725530052
149.0597059 2.359716466
151.075356 3.850361559
167.0702706 1.368438743
177.0546206 6.40271888
195.0651853 74.2890971

Name: +ve in-silico MS/MS by CFM-ID for DHLPMLVSBRRUGA-RXMQYKEDSA-N
ID: DHLPMLVSBRRUGA-RXMQYKEDSA-N
Comment: Energy1
Num peaks: 10
123.0440559 4.914128697
137.0233204 4.223172112
149.0233204 6.801871533
149.0597059 4.556414161
151.0389705 6.891924757
151.075356 3.458963576
167.0338851 16.37908925
167.0702706 11.19594802
177.0546206 5.336572732
195.0651853 16.79757829

Name: +ve in-silico MS/MS by CFM-ID for DHLPMLVSBRRUGA-RXMQYKEDSA-N
ID: DHLPMLVSBRRUGA-RXMQYKEDSA-N
Comment: Energy2
Num peaks: 28
25.00727645 1.896953911
39.02292652 8.404570076
41.00219107 2.296998256
41.03857658 5.551784836
44.99710569 1.074858026
57.0334912 2.415489738
63.02292652 2.729787109
67.01784114 1.127310932
81.0334912 6.047973199
81.06987671 1.620849387
105.0334912 5.250686635
107.0491413 4.816719285
109.0647913 1.168988875
121.0647913 2.118829353
123.0440559 7.766758919
123.0804414 2.353972806
131.0491413 1.263673216
133.0284058 1.879956182
133.0647913 2.631637849
135.0440559 2.349305147
147.0440559 1.989549813
149.0233204 1.621012963
149.0597059 3.819385016
151.0389705 3.543519361
151.075356 1.676144281
153.0546206 1.215949566
159.0440559 1.110513917
177.0546206 1.164654158

Name: +ve in-silico MS/MS by CFM-ID for HSHNITRMYYLLCV-UHFFFAOYSA-N
ID: HSHNITRMYYLLCV-UHFFFAOYSA-N
Comment: Energy0
Num peaks: 6
117.0334912 2.700067779
149.0597059 0.5486799078
151.0389705 0.5809286741
159.0440559 10.89132036
161.0233204 0.4743623838
177.0546206 83.48061167

Name: +ve in-silico MS/MS by CFM-ID for HSHNITRMYYLLCV-UHFFFAOYSA-N
ID: HSHNITRMYYLLCV-UHFFFAOYSA-N
Comment: Energy1
Num peaks: 6
117.0334912 6.234256707
133.0284058 2.137165523
133.0647913 3.899648808
149.0597059 24.62236811
159.0440559 12.50387219
177.0546206 36.83133883

Name: +ve in-silico MS/MS by CFM-ID for HSHNITRMYYLLCV-UHFFFAOYSA-N
ID: HSHNITRMYYLLCV-UHFFFAOYSA-N
Comment: Energy2
Num peaks: 18
39.02292652 4.464720659
49.00727645 4.377819817
63.02292652 1.914062915
65.00219107 5.110965985
65.03857658 2.543091908
75.02292652 2.155216349
79.05422664 2.255188464
87.02292652 2.752108451
89.03857658 3.369023246
105.0698767 2.916002961
107.0491413 2.854287173
117.0334912 12.88416847
121.0647913 6.697405309
133.0284058 6.859552747
133.0647913 2.032020603
135.0440559 2.204131934
149.0597059 7.692132328
159.0440559 6.928179154

Name: +ve in-silico MS/MS by CFM-ID for NEEQFPMRODQIKX-REOHCLBHSA-N
ID: NEEQFPMRODQIKX-REOHCLBHSA-N
Comment: Energy0
Num peaks: 9
42.03382555 2.534821434
72.99202031 17.86618364
88.03930485 8.283097046
102.0185694 12.24101109
105.0658539 3.512200191
131.0451185 15.22796702
159.0400331 3.47607814
160.0240487 2.531182549
177.0505978 16.56542398

Name: +ve in-silico MS/MS by CFM-ID for NEEQFPMRODQIKX-REOHCLBHSA-N
ID: NEEQFPMRODQIKX-REOHCLBHSA-N
Comment: Energy1
Num peaks: 14
30.03382555 1.932538985
42.03382555 7.1721802
57.04472458 2.312160176
59.06037464 13.45428821
71.01275576 2.038596544
72.99202031 6.242625587
74.02365479 3.31392205
87.05528926 2.229592119
88.03930485 12.43711725
102.0185694 13.2899692
104.0342195 1.887292222
105.0658539 3.981863305
114.0185694 1.669821223
131.0451185 8.622367944

Name: +ve in-silico MS/MS by CFM-ID for NEEQFPMRODQIKX-REOHCLBHSA-N
ID: NEEQFPMRODQIKX-REOHCLBHSA-N
Comment: Energy2
Num peaks: 10
42.03382555 25.56329392
44.04947561 2.646918847
44.99710569 3.904282867
56.0130901 8.757194264
57.04472458 5.94802837
59.06037464 2.278203039
72.99202031 18.81158609
75.00767038 2.844532106
88.03930485 6.120702125
102.0185694 3.519681856

Name: +ve in-silico MS/MS by CFM-ID for ZENOXNGFMSCLLL-UHFFFAOYSA-N
ID: ZENOXNGFMSCLLL-UHFFFAOYSA-N
Comment: Energy0
Num peaks: 6
105.0334912 0.5635957599
123.0440559 2.481268715
125.0597059 1.362192492
127.075356 0.9433475849
137.0597059 43.46482394
155.0702706 46.34701734

Name: +ve in-silico MS/MS by CFM-ID for ZENOXNGFMSCLLL-UHFFFAOYSA-N
ID: ZENOXNGFMSCLLL-UHFFFAOYSA-N
Comment: Energy1
Num peaks: 7
105.0334912 3.901699635
107.0491413 5.311788301
109.0647913 9.019692146
123.0440559 3.227016297
125.0597059 3.309030743
137.0597059 41.40317257
155.0702706 16.68986067

Name: +ve in-silico MS/MS by CFM-ID for ZENOXNGFMSCLLL-UHFFFAOYSA-N
ID: ZENOXNGFMSCLLL-UHFFFAOYSA-N
Comment: Energy2
Num peaks: 18
49.00727645 3.634873647
51.02292652 5.707308416
53.00219107 1.831135245
53.03857658 2.81644789
55.01784114 2.935244622
65.03857658 4.859523413
67.05422664 2.575831671
79.01784114 3.790047032
81.0334912 4.771757483
93.0334912 4.204962896
95.04914126 3.607042266
105.0334912 6.157125852
107.0491413 7.535214199
109.0284058 2.145270985
109.0647913 5.47967707
121.0284058 6.591073944
123.0440559 1.729670958
137.0597059 9.696052103

Name: +ve in-silico MS/MS by CFM-ID for LIIALPBMIOVAHH-UHFFFAOYSA-N
ID: LIIALPBMIOVAHH-UHFFFAOYSA-N
Comment: Energy0
Num peaks: 6
15.02292652 0.4190423631
57.0334912 0.3570851418
121.0284058 0.4323905722
147.0440559 1.36093893
159.0440559 1.081215683
177.0546206 93.61354273

Name: +ve in-silico MS/MS by CFM-ID for LIIALPBMIOVAHH-UHFFFAOYSA-N
ID: LIIALPBMIOVAHH-UHFFFAOYSA-N
Comment: Energy1
Num peaks: 6
131.0491413 3.997062181
133.0647913 4.883459084
135.0440559 2.500931536
147.0440559 3.354038656
149.0597059 18.43194655
177.0546206 51.61300956

Name: +ve in-silico MS/MS by CFM-ID for LIIALPBMIOVAHH-UHFFFAOYSA-N
ID: LIIALPBMIOVAHH-UHFFFAOYSA-N
Comment: Energy2
Num peaks: 27
39.02292652 3.492947808
49.00727645 2.951738445
51.02292652 2.342547688
53.00219107 1.835107168
53.03857658 1.944180535
63.02292652 1.663831886
77.03857658 2.319182405
79.01784114 1.920948794
81.0334912 1.863230075
93.0334912 1.803527829
101.0385766 3.520284262
103.0178411 1.79074407
103.0542266 1.723766584
105.0334912 9.741179787
107.0491413 5.782076206
109.0284058 2.369436071
117.0334912 2.550903009
119.0127558 2.759586815
121.0284058 3.088520386
123.0440559 2.557892704
129.0334912 2.167682878
131.0491413 5.405547287
133.0647913 1.875810106
135.0440559 7.203085152
147.0440559 2.189544519
149.0597059 1.900646918
159.0440559 1.720892534

Name: +ve in-silico MS/MS by CFM-ID for FHAMKLIXDLEUPK-UHFFFAOYSA-N
ID: FHAMKLIXDLEUPK-UHFFFAOYSA-N
Comment: Energy0
Num peaks: 6
73.02840582 0.2501780194
75.04405588 0.7398780153
121.0284058 0.5535235641
159.0440559 3.450665046
177.0546206 52.37750015
195.0651853 38.5917886

Name: +ve in-silico MS/MS by CFM-ID for FHAMKLIXDLEUPK-UHFFFAOYSA-N
ID: FHAMKLIXDLEUPK-UHFFFAOYSA-N
Comment: Energy1
Num peaks: 12
73.02840582 1.599018974
121.0284058 3.362501906
123.0440559 2.34617381
145.0284058 2.545499517
147.0440559 4.593031336
149.0233204 1.552614796
149.0597059 7.423683364
159.0440559 5.962135324
165.0546206 7.751398034
167.0702706 7.030537218
177.0546206 24.47179271
195.0651853 12.44909565

Name: +ve in-silico MS/MS by CFM-ID for FHAMKLIXDLEUPK-UHFFFAOYSA-N
ID: FHAMKLIXDLEUPK-UHFFFAOYSA-N
Comment: Energy2
Num peaks: 24
39.02292652 3.854884515
41.00219107 3.282878064
41.03857658 3.385462546
43.01784114 2.000106021
45.0334912 1.516068728
53.00219107 2.08858197
55.01784114 3.685345783
57.0334912 3.495984697
80.99710569 4.246900806
83.01275576 2.372569708
93.0334912 1.364937612
95.04914126 1.233225267
105.0334912 1.162336834
117.0334912 3.908627165
119.0491413 3.313831867
121.0284058 2.598354467
121.0647913 3.361889014
133.0284058 2.725894505
135.0440559 2.859735453
145.0284058 2.416770421
147.0440559 3.437134464
149.0597059 7.686736231
159.0440559 7.940977901
177.0546206 6.376161488

Name: +ve in-silico MS/MS by CFM-ID for QURCVMIEKCOAJU-HWKANZROSA-N
ID: QURCVMIEKCOAJU-HWKANZROSA-N
Comment: Energy0
Num peaks: 6
59.01275576 1.725500743
123.0440559 1.54434689
147.0440559 1.423021821
149.0597059 10.25438033
177.0546206 32.83179964
195.0651853 41.93523815

Name: +ve in-silico MS/MS by CFM-ID for QURCVMIEKCOAJU-HWKANZROSA-N
ID: QURCVMIEKCOAJU-HWKANZROSA-N
Comment: Energy1
Num peaks: 14
53.00219107 1.343399766
55.01784114 1.209706696
71.01275576 2.293475116
119.0491413 3.642735216
121.0647913 4.462207539
123.0440559 2.606333073
147.0440559 2.861795125
149.0597059 23.92141026
151.075356 1.584668427
163.0389705 1.408088515
165.0546206 1.844308872
167.0702706 1.717573902
177.0546206 18.29108704
195.0651853 13.16387362

Name: +ve in-silico MS/MS by CFM-ID for QURCVMIEKCOAJU-HWKANZROSA-N
ID: QURCVMIEKCOAJU-HWKANZROSA-N
Comment: Energy2
Num peaks: 31
15.02292652 1.491219005
25.00727645 4.732680106
39.02292652 1.587554036
41.00219107 1.36327423
49.00727645 4.763166001
51.02292652 3.371071371
53.00219107 1.521703166
59.01275576 2.939235916
63.02292652 1.60036235
65.03857658 1.267346545
68.99710569 1.422567317
71.01275576 1.465502127
75.02292652 2.615579266
77.03857658 4.551767036
79.01784114 1.25797637
93.0334912 1.114172507
95.04914126 1.317330371
103.0178411 1.334878917
105.0334912 2.826756756
107.0491413 1.135830857
109.0284058 1.48305446
117.0334912 4.289209285
119.0491413 6.328992694
121.0284058 1.086726995
121.0647913 2.274286111
123.0440559 3.565870622
131.0491413 2.669824799
133.0284058 4.038495725
135.0440559 3.123350797
147.0440559 2.287928572
149.0597059 5.088456054

Name: +ve in-silico MS/MS by CFM-ID for OCNYGKNIVPVPPX-HWKANZROSA-N
ID: OCNYGKNIVPVPPX-HWKANZROSA-N
Comment: Energy0
Num peaks: 6
121.0284058 8.81546624
145.0284058 4.96234792
163.0389705 30.64500605
165.0546206 3.575635588
177.0546206 4.012678074
195.0651853 30.85277601

Name: +ve in-silico MS/MS by CFM-ID for OCNYGKNIVPVPPX-HWKANZROSA-N
ID: OCNYGKNIVPVPPX-HWKANZROSA-N
Comment: Energy1
Num peaks: 14
85.02840582 2.382123729
93.0334912 1.817269544
105.0334912 1.563319479
107.0491413 1.486351071
109.0284058 2.749777326
121.0284058 18.61679165
123.0440559 7.871899213
135.0440559 9.824236689
145.0284058 3.106589007
163.0389705 11.07119365
165.0546206 2.661377387
167.0702706 2.521037278
177.0546206 3.325331794
195.0651853 11.92427249

Name: +ve in-silico MS/MS by CFM-ID for OCNYGKNIVPVPPX-HWKANZROSA-N
ID: OCNYGKNIVPVPPX-HWKANZROSA-N
Comment: Energy2
Num peaks: 27
25.00727645 2.542611919
39.02292652 1.256627212
41.00219107 2.348562116
49.00727645 3.994986075
51.02292652 3.435376063
53.00219107 1.438313984
55.01784114 2.154820068
63.02292652 1.229772267
65.03857658 7.038655402
75.02292652 1.367139538
77.00219107 1.611296268
77.03857658 2.19973622
79.01784114 2.818360723
91.01784114 1.250500212
93.0334912 3.884248404
95.04914126 1.559478167
103.0178411 1.36346908
105.0334912 6.335386749
107.0491413 1.866535025
109.0284058 3.113517582
117.0334912 2.440742817
121.0284058 11.93664115
123.0440559 3.713810047
133.0284058 1.705129836
135.0440559 4.497233506
145.0284058 1.404193619
163.0389705 1.555022593

Name: +ve in-silico MS/MS by CFM-ID for KLIDCXVFHGNTTM-UHFFFAOYSA-N
ID: KLIDCXVFHGNTTM-UHFFFAOYSA-N
Comment: Energy0
Num peaks: 6
15.02292652 0.4213083942
123.0440559 1.767402084
125.0597059 0.8813996215
127.075356 0.3264697542
139.0389705 0.474449619
155.0702706 93.78738391

Name: +ve in-silico MS/MS by CFM-ID for KLIDCXVFHGNTTM-UHFFFAOYSA-N
ID: KLIDCXVFHGNTTM-UHFFFAOYSA-N
Comment: Energy1
Num peaks: 6
81.0334912 2.172394768
95.04914126 4.092026794
123.0440559 9.19619121
125.0597059 12.17602284
127.075356 8.618771709
155.0702706 46.96336329

Name: +ve in-silico MS/MS by CFM-ID for KLIDCXVFHGNTTM-UHFFFAOYSA-N
ID: KLIDCXVFHGNTTM-UHFFFAOYSA-N
Comment: Energy2
Num peaks: 17
15.02292652 2.834443685
39.02292652 4.055986172
49.00727645 4.224267735
51.02292652 19.65526621
53.03857658 5.33147646
55.01784114 2.009801927
79.01784114 8.612367635
81.0334912 6.360838774
83.04914126 4.091308156
95.04914126 3.272612522
107.0491413 1.966788447
109.0284058 4.443360587
111.0440559 3.197300831
123.0440559 3.010360655
137.0597059 2.114853724
139.0389705 3.22196002
155.0702706 2.388304127

Name: +ve in-silico MS/MS by CFM-ID for NIQCNGHVCWTJSM-UHFFFAOYSA-N
ID: NIQCNGHVCWTJSM-UHFFFAOYSA-N
Comment: Energy0
Num peaks: 6
15.02292652 0.6538119333
135.0440559 5.859979802
163.0389705 21.19038832
165.0546206 2.276891239
167.0702706 0.6573946926
195.0651853 66.16549232

Name: +ve in-silico MS/MS by CFM-ID for NIQCNGHVCWTJSM-UHFFFAOYSA-N
ID: NIQCNGHVCWTJSM-UHFFFAOYSA-N
Comment: Energy1
Num peaks: 6
105.0334912 3.321104964
133.0284058 3.066802927
135.0440559 18.04545983
137.0597059 1.798175722
163.0389705 24.25089476
195.0651853 41.2083228

Name: +ve in-silico MS/MS by CFM-ID for NIQCNGHVCWTJSM-UHFFFAOYSA-N
ID: NIQCNGHVCWTJSM-UHFFFAOYSA-N
Comment: Energy2
Num peaks: 10
49.00727645 6.767978221
51.02292652 6.557926363
53.03857658 1.59772224
63.02292652 6.907927724
79.05422664 3.440859854
105.0334912 25.60204254
107.0491413 6.793564622
133.0284058 5.456081612
135.0440559 14.03474599
163.0389705 4.038934352

Name: +ve in-silico MS/MS by CFM-ID for IEHPLRVWOHZKCS-NSCUHMNNSA-N
ID: IEHPLRVWOHZKCS-NSCUHMNNSA-N
Comment: Energy0
Num peaks: 6
151.0389705 7.346543119
153.0546206 3.600949727
165.0546206 5.657336024
167.0702706 3.885270925
177.0546206 15.38364674
195.0651853 47.82403347

Name: +ve in-silico MS/MS by CFM-ID for IEHPLRVWOHZKCS-NSCUHMNNSA-N
ID: IEHPLRVWOHZKCS-NSCUHMNNSA-N
Comment: Energy1
Num peaks: 20
41.00219107 2.915863344
43.01784114 1.422252893
45.0334912 1.061541309
53.00219107 1.53034176
55.01784114 5.119860012
75.04405588 1.331187827
79.01784114 1.529059769
81.0334912 1.296662147
135.0440559 2.006235052
137.0233204 2.946197993
139.0389705 2.576194734
145.0284058 1.182856727
149.0597059 1.002579848
151.0389705 7.633908763
153.0546206 2.569511126
163.0389705 3.108167041
165.0546206 5.671372637
167.0702706 3.736183368
177.0546206 12.18707512
195.0651853 19.56039852

Name: +ve in-silico MS/MS by CFM-ID for IEHPLRVWOHZKCS-NSCUHMNNSA-N
ID: IEHPLRVWOHZKCS-NSCUHMNNSA-N
Comment: Energy2
Num peaks: 31
25.00727645 2.258156468
39.02292652 1.534600693
41.00219107 2.311802784
43.01784114 2.046834033
49.00727645 1.232265582
51.02292652 1.175651794
53.00219107 2.35102876
55.01784114 3.369940972
65.00219107 1.978963692
77.00219107 1.97784442
79.01784114 7.013347146
81.0334912 4.610765139
95.04914126 3.873554487
105.0334912 3.385276096
107.0491413 2.909829488
109.0284058 1.694834972
111.0440559 1.238653872
121.0284058 5.348866719
123.0440559 3.66010079
125.0597059 1.204417735
133.0284058 2.145638173
135.0440559 3.690196598
137.0233204 3.337808847
137.0597059 1.707801689
139.0389705 1.190969517
147.0440559 2.447019968
149.0233204 1.51624065
151.0389705 4.808901917
153.0546206 1.416495286
163.0389705 1.689768924
165.0546206 1.739999651

Name: +ve in-silico MS/MS by CFM-ID for AKRVBASKTIDYRB-UHFFFAOYSA-N
ID: AKRVBASKTIDYRB-UHFFFAOYSA-N
Comment: Energy0
Num peaks: 6
75.02629764 2.554706355
151.0072935 2.551205525
153.0229436 25.21451842
155.0385936 2.435624561
168.0589947 13.90408968
195.0698938 45.7130801

Name: +ve in-silico MS/MS by CFM-ID for AKRVBASKTIDYRB-UHFFFAOYSA-N
ID: AKRVBASKTIDYRB-UHFFFAOYSA-N
Comment: Energy1
Num peaks: 7
43.05422664 8.112077387
75.02629764 10.24381804
126.0120445 4.972417252
151.0072935 4.692850361
153.0229436 14.5082861
168.0589947 10.68582513
195.0698938 28.96900173

Name: +ve in-silico MS/MS by CFM-ID for AKRVBASKTIDYRB-UHFFFAOYSA-N
ID: AKRVBASKTIDYRB-UHFFFAOYSA-N
Comment: Energy2
Num peaks: 27
15.02292652 1.710585516
41.03857658 4.780051554
42.03382555 1.912061952
43.02907452 3.141639218
43.05422664 3.742444322
53.01342445 2.025299652
58.99499752 5.013645899
67.02907452 1.716896955
69.04472458 1.67926093
75.02629764 11.45108763
82.03997355 1.382528151
94.03997355 7.965793314
96.05562361 2.23331679
101.0419477 1.233999077
111.0011455 1.517654177
121.0508726 1.823692289
123.9963945 1.473012775
126.0120445 2.647416067
128.0276946 1.073431854
138.0120445 4.607778801
141.0480957 2.15896963
151.0072935 4.209162815
151.0324456 2.586290539
153.0229436 3.740481264
155.0385936 1.33451119
166.0433447 1.427322186
168.0589947 1.877226149

Name: +ve in-silico MS/MS by CFM-ID for SLLMHZXMVHNZOR-UHFFFAOYSA-N
ID: SLLMHZXMVHNZOR-UHFFFAOYSA-N
Comment: Energy0
Num peaks: 6
57.0334912 5.610326485
139.0389705 2.058934541
165.0182351 3.342004884
165.0546206 4.663922291
177.0546206 11.09821016
195.0651853 60.18739649

Name: +ve in-silico MS/MS by CFM-ID for SLLMHZXMVHNZOR-UHFFFAOYSA-N
ID: SLLMHZXMVHNZOR-UHFFFAOYSA-N
Comment: Energy1
Num peaks: 11
39.02292652 5.621497875
55.01784114 2.26861577
57.0334912 19.67994196
139.0389705 2.826484394
147.0440559 1.561424936
149.0597059 1.774530402
165.0182351 4.782047034
165.0546206 5.147981205
177.0546206 9.676446924
179.0338851 1.699223432
195.0651853 26.38326578

Name: +ve in-silico MS/MS by CFM-ID for SLLMHZXMVHNZOR-UHFFFAOYSA-N
ID: SLLMHZXMVHNZOR-UHFFFAOYSA-N
Comment: Energy2
Num peaks: 28
25.00727645 1.064889626
27.02292652 1.215119305
29.03857658 2.346274842
39.02292652 7.510671045
41.00219107 2.924586107
49.00727645 2.84229612
51.02292652 0.9854065689
53.00219107 12.57352049
53.03857658 2.145274774
55.01784114 9.996980964
57.0334912 8.334126929
67.01784114 2.240919859
79.01784114 2.625816353
95.04914126 1.143698448
109.0284058 1.255521264
111.0440559 0.9514182188
121.0284058 1.474158329
129.0334912 1.8339674
131.0491413 2.171520818
133.0647913 1.451602997
139.0389705 1.231436577
147.0440559 2.68035515
149.0233204 1.204715821
149.0597059 3.696483475
151.0389705 1.110561202
163.0389705 1.235564163
177.0546206 1.510201291
179.0338851 1.182449081

Name: +ve in-silico MS/MS by CFM-ID for GRUGZHAOXOPASC-UHFFFAOYSA-N
ID: GRUGZHAOXOPASC-UHFFFAOYSA-N
Comment: Energy0
Num peaks: 11
15.02292652 2.058844821
72.99202031 1.762632751
103.0575978 4.774026196
113.0419477 1.910099849
129.0368623 1.285768068
129.0546206 3.3266329
131.0525124 13.06097317
141.0368623 5.739830325
159.047427 16.8537527
161.0266916 2.415533768
177.0579917 28.08084559

Name: +ve in-silico MS/MS by CFM-ID for GRUGZHAOXOPASC-UHFFFAOYSA-N
ID: GRUGZHAOXOPASC-UHFFFAOYSA-N
Comment: Energy1
Num peaks: 25
41.03857658 2.036790142
46.99499752 1.810979432
49.01064758 1.242177984
55.05422664 3.504484861
57.06987671 1.569428153
59.08552677 1.401802716
83.04914126 3.277417255
85.01064758 1.264605835
85.06479133 1.040935943
87.02629764 2.130945381
87.08044139 1.242122148
89.04194771 4.428017559
103.0575978 9.983289759
105.0732478 0.9940787817
111.0440559 2.310028373
113.0419477 2.875888258
113.0597059 1.514845667
115.0575978 2.975393238
129.0546206 2.758335164
131.0525124 9.387720415
141.0368623 4.796131697
143.0161269 1.353273444
159.047427 9.887994439
161.0266916 1.146044709
177.0579917 5.935581175

Name: +ve in-silico MS/MS by CFM-ID for GRUGZHAOXOPASC-UHFFFAOYSA-N
ID: GRUGZHAOXOPASC-UHFFFAOYSA-N
Comment: Energy2
Num peaks: 28
15.02292652 5.149199738
27.02292652 1.274494784
39.02292652 1.882230869
41.00219107 1.471241367
41.03857658 7.350631889
43.05422664 4.179747503
44.99710569 0.8023976806
46.99499752 4.431179633
53.03857658 1.603595104
55.01784114 1.848108519
55.05422664 10.03743176
57.06987671 4.977597181
59.08552677 1.51749498
61.01064758 3.607359792
63.02629764 1.097877916
70.99499752 1.028929264
72.99202031 2.406634678
73.01064758 2.02720808
75.02629764 2.844404194
83.04914126 2.037559272
85.01064758 2.531354526
87.02629764 3.821250244
89.04194771 4.874484296
99.02629764 0.9255411793
101.0419477 1.440891011
103.0575978 3.205902587
105.0732478 0.7538854788
115.0575978 1.109325058

Name: +ve in-silico MS/MS by CFM-ID for PGJBQBDNXAZHBP-UHFFFAOYSA-N
ID: PGJBQBDNXAZHBP-UHFFFAOYSA-N
Comment: Energy0
Num peaks: 6
15.02292652 3.733451954
92.02597689 3.799506811
110.0165551 3.331822329
112.0322051 5.286565451
135.0681761 35.83795701
155.0744043 40.8916369

Name: +ve in-silico MS/MS by CFM-ID for PGJBQBDNXAZHBP-UHFFFAOYSA-N
ID: PGJBQBDNXAZHBP-UHFFFAOYSA-N
Comment: Energy1
Num peaks: 7
15.02292652 5.762892894
44.04947561 9.195830033
46.06512568 20.46124709
66.97435592 3.146757714
110.0165551 31.43655023
112.0322051 5.297445187
155.0744043 5.131150982

Name: +ve in-silico MS/MS by CFM-ID for PGJBQBDNXAZHBP-UHFFFAOYSA-N
ID: PGJBQBDNXAZHBP-UHFFFAOYSA-N
Comment: Energy2
Num peaks: 10
15.02292652 21.56527697
18.99785464 8.885481279
44.04947561 4.847992348
92.02597689 6.179200041
96.00090502 5.974861082
112.0322051 6.434321689
119.0368759 6.500235957
135.0681761 11.89758455
139.0431042 6.667478153
155.0744043 4.581975872

Name: +ve in-silico MS/MS by CFM-ID for YWWHKOHZGJFMIE-UHFFFAOYSA-N
ID: YWWHKOHZGJFMIE-UHFFFAOYSA-N
Comment: Energy0
Num peaks: 6
149.0233204 13.42047542
149.0597059 12.41811073
151.075356 1.724629893
167.0338851 3.355811958
177.0546206 27.95950451
195.0651853 30.38573428

Name: +ve in-silico MS/MS by CFM-ID for YWWHKOHZGJFMIE-UHFFFAOYSA-N
ID: YWWHKOHZGJFMIE-UHFFFAOYSA-N
Comment: Energy1
Num peaks: 9
105.0334912 7.425673047
123.0440559 4.21417524
133.0284058 3.226539469
149.0233204 18.32156845
149.0597059 15.17254657
151.0389705 3.731982962
159.0440559 3.791933873
177.0546206 18.95805812
195.0651853 7.951517888

Name: +ve in-silico MS/MS by CFM-ID for YWWHKOHZGJFMIE-UHFFFAOYSA-N
ID: YWWHKOHZGJFMIE-UHFFFAOYSA-N
Comment: Energy2
Num peaks: 18
29.03857658 1.383302633
49.00727645 4.617954627
51.02292652 6.608764943
63.02292652 2.358188799
77.00219107 1.995033769
79.05422664 7.760954772
89.00219107 1.156302514
95.01275576 1.047961486
105.0334912 25.54587534
107.0491413 5.493400656
123.0440559 2.205046724
133.0284058 3.250229611
135.0440559 2.748354625
149.0233204 8.852860118
149.0597059 2.082342745
151.0389705 1.272057198
167.0338851 1.188997859
177.0546206 1.182087694

Name: +ve in-silico MS/MS by CFM-ID for JUUBCHWRXWPFFH-UHFFFAOYSA-N
ID: JUUBCHWRXWPFFH-UHFFFAOYSA-N
Comment: Energy0
Num peaks: 6
109.0284058 2.99369886
111.0440559 1.884899891
123.0440559 2.789964727
125.0597059 1.245371721
137.0597059 44.02402845
155.0702706 41.35135391

Name: +ve in-silico MS/MS by CFM-ID for JUUBCHWRXWPFFH-UHFFFAOYSA-N
ID: JUUBCHWRXWPFFH-UHFFFAOYSA-N
Comment: Energy1
Num peaks: 11
45.0334912 2.774312257
105.0334912 1.583987148
107.0491413 3.777203636
109.0284058 2.580236026
109.0647913 9.517669137
119.0491413 1.345230294
123.0440559 2.769632444
125.0597059 3.11565241
127.075356 2.521226241
137.0597059 35.02698808
155.0702706 16.19451574

Name: +ve in-silico MS/MS by CFM-ID for JUUBCHWRXWPFFH-UHFFFAOYSA-N
ID: JUUBCHWRXWPFFH-UHFFFAOYSA-N
Comment: Energy2
Num peaks: 22
39.02292652 3.18610832
41.03857658 1.676253329
49.00727645 6.641734047
51.02292652 6.502143698
53.03857658 3.634070677
65.03857658 3.999074696
67.05422664 1.997082419
75.02292652 4.927083828
77.03857658 2.617100234
79.01784114 1.591114474
79.05422664 3.990645343
81.0334912 2.858766949
81.06987671 2.74501437
93.0334912 2.350083993
95.04914126 3.232328055
105.0334912 3.080286188
107.0491413 3.748941222
109.0284058 2.941943522
109.0647913 6.053635887
111.0440559 1.755615003
119.0491413 4.683522835
137.0597059 6.11759212

Name: +ve in-silico MS/MS by CFM-ID for BPEGJWRSRHCHSN-UHFFFAOYSA-N
ID: BPEGJWRSRHCHSN-UHFFFAOYSA-N
Comment: Energy0
Num peaks: 6
30.03382555 11.95949731
125.0457872 4.784257922
136.0141527 8.34270214
153.0407018 8.978263306
178.0359508 12.99479174
195.0624999 43.49442575

Name: +ve in-silico MS/MS by CFM-ID for BPEGJWRSRHCHSN-UHFFFAOYSA-N
ID: BPEGJWRSRHCHSN-UHFFFAOYSA-N
Comment: Energy1
Num peaks: 6
138.0298028 3.828392847
138.0410362 4.101841254
150.0410362 17.12837304
152.0566862 12.39241823
178.0359508 29.36859981
195.0624999 13.43991182

Name: +ve in-silico MS/MS by CFM-ID for BPEGJWRSRHCHSN-UHFFFAOYSA-N
ID: BPEGJWRSRHCHSN-UHFFFAOYSA-N
Comment: Energy2
Num peaks: 6
30.03382555 9.618962434
69.00833907 4.348749718
125.0457872 59.71378603
135.0301371 2.000810653
136.0141527 2.684724803
153.0407018 2.727577047

Name: +ve in-silico MS/MS by CFM-ID for NEEQFPMRODQIKX-UHFFFAOYSA-N
ID: NEEQFPMRODQIKX-UHFFFAOYSA-N
Comment: Energy0
Num peaks: 8
72.99202031 17.16907079
88.03930485 7.755234313
102.0185694 11.44644695
105.0658539 3.092385522
131.0451185 14.00367865
159.0400331 9.950850474
160.0240487 2.628225516
177.0505978 14.24800239

Name: +ve in-silico MS/MS by CFM-ID for NEEQFPMRODQIKX-UHFFFAOYSA-N
ID: NEEQFPMRODQIKX-UHFFFAOYSA-N
Comment: Energy1
Num peaks: 15
30.03382555 1.838608961
42.03382555 6.925562119
57.04472458 2.075203194
59.06037464 12.85646503
71.01275576 1.999051408
72.99202031 6.00538996
74.02365479 3.251885262
87.05528926 3.998682031
88.03930485 11.99290649
102.0185694 12.9148102
104.0342195 1.775187991
105.0658539 3.542252382
114.0185694 1.630381189
131.0451185 8.32464238
159.0400331 2.135334064

Name: +ve in-silico MS/MS by CFM-ID for NEEQFPMRODQIKX-UHFFFAOYSA-N
ID: NEEQFPMRODQIKX-UHFFFAOYSA-N
Comment: Energy2
Num peaks: 11
30.03382555 2.035638372
42.03382555 25.58905093
44.04947561 2.650868874
44.99710569 3.826034676
56.0130901 8.543825024
57.04472458 5.828776541
59.06037464 2.245829806
72.99202031 18.28698062
75.00767038 2.77539374
88.03930485 5.989145113
102.0185694 3.646197805

Name: +ve in-silico MS/MS by CFM-ID for PZSJOBKRSVRODF-UHFFFAOYSA-N
ID: PZSJOBKRSVRODF-UHFFFAOYSA-N
Comment: Energy0
Num peaks: 6
43.01784114 2.429739046
135.0440559 17.45990088
153.0546206 19.85368674
165.0546206 2.437153831
177.0546206 1.937216623
195.0651853 43.71431522

Name: +ve in-silico MS/MS by CFM-ID for PZSJOBKRSVRODF-UHFFFAOYSA-N
ID: PZSJOBKRSVRODF-UHFFFAOYSA-N
Comment: Energy1
Num peaks: 10
43.01784114 3.200074904
119.0127558 2.592871454
121.0284058 1.516201427
123.0440559 3.094076172
135.0440559 23.61797426
137.0233204 3.16812758
153.0546206 23.36774719
165.0546206 2.774377189
177.0546206 2.007226264
195.0651853 15.43618841

Name: +ve in-silico MS/MS by CFM-ID for PZSJOBKRSVRODF-UHFFFAOYSA-N
ID: PZSJOBKRSVRODF-UHFFFAOYSA-N
Comment: Energy2
Num peaks: 18
15.02292652 1.903635441
41.00219107 1.682205058
43.01784114 5.749930211
51.02292652 1.655778083
55.01784114 1.850428139
61.02840582 1.83292264
79.01784114 7.870711102
81.0334912 8.328156557
97.02840582 2.412944476
105.0334912 3.649924474
107.0491413 4.455782146
109.0284058 3.556985471
121.0284058 4.539953896
123.0440559 5.651799712
125.0597059 1.524551053
135.0440559 13.11520869
137.0233204 8.240143677
153.0546206 2.631902941

Name: +ve in-silico MS/MS by CFM-ID for OANKJSUXMPAWAT-UHFFFAOYSA-N
ID: OANKJSUXMPAWAT-UHFFFAOYSA-N
Comment: Energy0
Num peaks: 6
107.0491413 0.5885504199
123.0440559 4.401029779
125.0597059 1.39787226
137.0597059 43.76306449
139.0389705 0.6518906295
155.0702706 45.04755616

Name: +ve in-silico MS/MS by CFM-ID for OANKJSUXMPAWAT-UHFFFAOYSA-N
ID: OANKJSUXMPAWAT-UHFFFAOYSA-N
Comment: Energy1
Num peaks: 6
95.04914126 2.120560819
107.0491413 2.928121172
123.0440559 4.980638164
125.0597059 2.647519226
137.0597059 54.93653341
155.0702706 17.7185606

Name: +ve in-silico MS/MS by CFM-ID for OANKJSUXMPAWAT-UHFFFAOYSA-N
ID: OANKJSUXMPAWAT-UHFFFAOYSA-N
Comment: Energy2
Num peaks: 16
39.02292652 3.331192895
53.00219107 3.238780462
55.01784114 3.71481342
67.01784114 3.211391654
69.0334912 2.003315304
71.04914126 1.759337333
79.01784114 2.278631036
81.0334912 9.859156629
93.0334912 2.044727971
95.04914126 11.15204013
107.0491413 13.24044531
109.0647913 4.071137643
121.0284058 3.043704957
123.0440559 2.657753114
137.0597059 12.7763934
139.0389705 2.091090936

Name: +ve in-silico MS/MS by CFM-ID for STSOHAOGZMLWFR-UHFFFAOYSA-N
ID: STSOHAOGZMLWFR-UHFFFAOYSA-N
Comment: Energy0
Num peaks: 6
75.04405588 1.44268316
121.0284058 1.533618191
149.0597059 1.947909897
151.075356 1.776224711
177.0546206 10.25950987
195.0651853 73.11140558

Name: +ve in-silico MS/MS by CFM-ID for STSOHAOGZMLWFR-UHFFFAOYSA-N
ID: STSOHAOGZMLWFR-UHFFFAOYSA-N
Comment: Energy1
Num peaks: 13
121.0284058 24.87801149
123.0440559 3.521877877
139.0389705 2.21684175
149.0233204 2.415366853
149.0597059 2.977048571
151.0389705 2.339091249
163.0389705 2.132974168
165.0182351 1.708623417
165.0546206 7.443701577
167.0338851 6.165671665
167.0702706 8.742943485
177.0546206 5.399570619
195.0651853 11.72581158

Name: +ve in-silico MS/MS by CFM-ID for STSOHAOGZMLWFR-UHFFFAOYSA-N
ID: STSOHAOGZMLWFR-UHFFFAOYSA-N
Comment: Energy2
Num peaks: 31
25.00727645 1.87431624
27.02292652 2.138162203
29.03857658 1.045327852
39.02292652 1.0638962
43.01784114 1.044231382
44.99710569 7.138842056
45.0334912 1.350868728
47.01275576 1.113006641
49.00727645 2.071690894
53.00219107 2.614345243
53.03857658 2.399527118
55.01784114 7.152957976
57.0334912 4.130382876
71.01275576 4.306775689
73.02840582 2.361850944
77.00219107 2.65279471
79.01784114 2.994868975
93.0334912 1.778320387
95.04914126 3.97449531
99.00767038 1.68953738
105.0334912 4.35253517
107.0491413 1.948631468
121.0284058 5.813513262
123.0440559 1.137994382
131.0491413 2.141273443
133.0284058 1.085809267
133.0647913 3.614973845
149.0597059 1.851364056
151.0389705 1.259838582
159.0440559 1.09812067
179.0338851 1.124838452

Name: +ve in-silico MS/MS by CFM-ID for AJSNUBLNFVLJEB-CGXWXWIYSA-N
ID: AJSNUBLNFVLJEB-CGXWXWIYSA-N
Comment: Energy0
Num peaks: 7
113.0385766 2.414262817
117.0334912 1.780745045
127.0178411 1.656804446
131.0491413 3.39164241
141.0334912 13.22382268
159.0440559 45.78243678
177.0546206 13.17953201

Name: +ve in-silico MS/MS by CFM-ID for AJSNUBLNFVLJEB-CGXWXWIYSA-N
ID: AJSNUBLNFVLJEB-CGXWXWIYSA-N
Comment: Energy1
Num peaks: 28
39.02292652 1.009520573
41.00219107 0.9162474541
49.00727645 1.502377945
51.02292652 0.9961646562
53.00219107 0.9635178868
57.0334912 0.8688512881
63.02292652 0.9868992282
65.00219107 1.033083932
73.00727645 1.696155312
75.02292652 1.033838062
77.00219107 1.056026156
87.02292652 1.622570135
89.00219107 1.112653982
97.00727645 2.557328325
99.02292652 4.772225795
101.0021911 1.187123898
111.0229265 0.9521818557
113.0385766 7.861288718
115.0178411 3.171559367
115.0542266 1.716057292
117.0334912 4.118244688
127.0178411 0.9072923876
129.0334912 1.023285572
131.0127558 1.048980386
131.0491413 5.922441756
141.0334912 10.21482652
159.0440559 16.85742588
177.0546206 3.62584888

Name: +ve in-silico MS/MS by CFM-ID for AJSNUBLNFVLJEB-CGXWXWIYSA-N
ID: AJSNUBLNFVLJEB-CGXWXWIYSA-N
Comment: Energy2
Num peaks: 30
25.00727645 3.202075963
27.02292652 1.0249885
39.02292652 4.25025802
41.00219107 1.479608807
43.01784114 1.070528037
49.00727645 9.081591772
51.02292652 2.988528937
53.00219107 1.932024917
55.01784114 1.498439575
57.0334912 1.099369989
63.02292652 3.276718698
65.00219107 2.474136497
67.01784114 1.254197489
71.01275576 1.160076659
73.00727645 8.798958973
75.02292652 2.99295591
77.00219107 1.083625229
83.01275576 1.206281572
87.02292652 6.247312347
89.00219107 1.868004953
89.03857658 1.104583351
91.01784114 0.9456810097
97.00727645 3.279633071
99.02292652 5.831516367
101.0385766 1.062132592
107.0127558 1.024078391
113.0385766 4.378640965
115.0178411 1.464314844
115.0542266 2.162038064
117.0334912 0.9585135011

Name: +ve in-silico MS/MS by CFM-ID for RYSPJKHYSHFYEB-HYXAFXHYSA-N
ID: RYSPJKHYSHFYEB-HYXAFXHYSA-N
Comment: Energy0
Num peaks: 7
59.99024648 3.28332628
99.02629764 3.568690678
101.0419477 11.97896287
112.0215466 6.300441698
116.0528467 11.41199992
143.9936176 4.142532013
160.0249177 40.23778673

Name: +ve in-silico MS/MS by CFM-ID for RYSPJKHYSHFYEB-HYXAFXHYSA-N
ID: RYSPJKHYSHFYEB-HYXAFXHYSA-N
Comment: Energy1
Num peaks: 14
46.99499752 2.106494688
53.03857658 10.60586683
55.05422664 2.169558635
57.06987671 2.294938525
68.04947561 2.13404495
71.99024648 2.152278046
85.01064758 2.511022256
97.01064758 1.889082079
99.02629764 7.451442759
101.0419477 17.25283686
112.0215466 5.121974344
116.0528467 12.70209674
126.0371967 3.612502339
160.0249177 8.26397063

Name: +ve in-silico MS/MS by CFM-ID for RYSPJKHYSHFYEB-HYXAFXHYSA-N
ID: RYSPJKHYSHFYEB-HYXAFXHYSA-N
Comment: Energy2
Num peaks: 20
15.02292652 4.957409291
25.00727645 1.496016309
39.02292652 6.312617214
41.03857658 6.458975757
44.97934745 1.479320754
46.99499752 4.686102868
51.02292652 3.036794261
53.03857658 12.67416939
55.05422664 4.720998059
57.06987671 2.07121391
59.99024648 4.351785212
61.01064758 3.664178656
68.04947561 1.688738609
70.99499752 3.319879345
71.99024648 3.311333305
73.01064758 4.995659402
82.99499752 1.545084184
85.01064758 3.685434728
99.02629764 2.361749805
101.0419477 3.916420344

Name: +ve in-silico MS/MS by CFM-ID for PFWYHTORQZAGCA-UHFFFAOYSA-N
ID: PFWYHTORQZAGCA-UHFFFAOYSA-N
Comment: Energy0
Num peaks: 6
43.01784114 3.893750007
135.0440559 28.72226241
153.0546206 5.678837351
165.0546206 3.841067675
177.0546206 1.999155711
195.0651853 46.68654362

Name: +ve in-silico MS/MS by CFM-ID for PFWYHTORQZAGCA-UHFFFAOYSA-N
ID: PFWYHTORQZAGCA-UHFFFAOYSA-N
Comment: Energy1
Num peaks: 6
43.01784114 2.421575152
107.0491413 12.94282144
123.0440559 2.65982545
135.0440559 50.6261826
153.0546206 7.060442241
195.0651853 11.29945402

Name: +ve in-silico MS/MS by CFM-ID for PFWYHTORQZAGCA-UHFFFAOYSA-N
ID: PFWYHTORQZAGCA-UHFFFAOYSA-N
Comment: Energy2
Num peaks: 12
15.02292652 1.66334365
39.02292652 3.511497282
41.00219107 2.363118564
43.01784114 5.398017081
49.00727645 3.108727337
91.05422664 10.75204119
105.0334912 16.63536083
107.0491413 11.16623502
109.0284058 2.564578282
123.0440559 2.513464475
135.0440559 18.32256747
149.0597059 2.809308106

Name: +ve in-silico MS/MS by CFM-ID for ORFFGRQMMWVHIB-UHFFFAOYSA-N
ID: ORFFGRQMMWVHIB-UHFFFAOYSA-N
Comment: Energy0
Num peaks: 6
137.0597059 3.813524557
151.075356 3.860258332
163.0389705 2.988422616
165.0546206 2.512782666
177.0546206 2.577916599
195.0651853 79.78495052

Name: +ve in-silico MS/MS by CFM-ID for ORFFGRQMMWVHIB-UHFFFAOYSA-N
ID: ORFFGRQMMWVHIB-UHFFFAOYSA-N
Comment: Energy1
Num peaks: 6
137.0597059 12.21726348
163.0389705 5.739974805
165.0546206 6.146147822
167.0702706 18.86047452
177.0546206 6.476602095
195.0651853 34.73611644

Name: +ve in-silico MS/MS by CFM-ID for ORFFGRQMMWVHIB-UHFFFAOYSA-N
ID: ORFFGRQMMWVHIB-UHFFFAOYSA-N
Comment: Energy2
Num peaks: 22
15.02292652 2.525456313
39.02292652 1.701088916
49.00727645 4.980473132
51.02292652 3.533985277
55.01784114 5.411458209
79.01784114 3.34808302
81.0334912 3.519040068
83.04914126 3.84490991
93.0334912 3.382185614
95.04914126 2.238603042
107.0127558 1.933564893
107.0491413 6.904479265
111.0440559 2.315945983
121.0647913 3.234681756
135.0440559 6.970296912
137.0597059 9.56273512
149.0233204 1.822887617
151.0389705 2.617578226
151.075356 3.902688824
163.0389705 1.959645391
165.0546206 1.822108448
179.0338851 2.675988922

Name: +ve in-silico MS/MS by CFM-ID for NHEVNUARLCWEED-UHFFFAOYSA-N
ID: NHEVNUARLCWEED-UHFFFAOYSA-N
Comment: Energy0
Num peaks: 6
39.02292652 0.2179676052
135.0440559 0.2245461869
149.0597059 0.6073186765
151.0389705 0.2388379903
159.0440559 4.244133238
177.0546206 92.69902095

Name: +ve in-silico MS/MS by CFM-ID for NHEVNUARLCWEED-UHFFFAOYSA-N
ID: NHEVNUARLCWEED-UHFFFAOYSA-N
Comment: Energy1
Num peaks: 7
121.0284058 2.477686762
123.0440559 2.277980482
135.0440559 2.588366745
147.0440559 9.428333872
149.0597059 14.0407484
159.0440559 4.676150356
177.0546206 45.52018381

Name: +ve in-silico MS/MS by CFM-ID for NHEVNUARLCWEED-UHFFFAOYSA-N
ID: NHEVNUARLCWEED-UHFFFAOYSA-N
Comment: Energy2
Num peaks: 20
39.02292652 5.262198417
41.03857658 2.466422343
49.00727645 1.895873301
53.00219107 6.258822638
55.01784114 7.304146013
95.04914126 3.765244135
103.0178411 4.184160451
105.0334912 3.196013706
107.0491413 2.3491428
117.0334912 3.613705344
119.0491413 4.984945035
121.0284058 3.583978601
123.0440559 1.969086393
129.0334912 2.625498393
131.0127558 1.593322439
131.0491413 9.454499118
145.0284058 3.277564471
147.0440559 2.187122055
149.0597059 5.368456976
159.0440559 5.696955624

Name: +ve in-silico MS/MS by CFM-ID for QWQWBHZHRMHXOC-UHFFFAOYSA-N
ID: QWQWBHZHRMHXOC-UHFFFAOYSA-N
Comment: Energy0
Num peaks: 6
123.0440559 0.2756520981
135.0440559 0.4214697066
149.0233204 0.3743174119
151.0389705 0.4057845081
159.0440559 11.06567109
177.0546206 85.52303709

Name: +ve in-silico MS/MS by CFM-ID for QWQWBHZHRMHXOC-UHFFFAOYSA-N
ID: QWQWBHZHRMHXOC-UHFFFAOYSA-N
Comment: Energy1
Num peaks: 6
131.0491413 4.044121713
133.0647913 3.75274957
147.0440559 3.691988235
149.0597059 17.46224058
159.0440559 12.98077381
177.0546206 39.08590749

Name: +ve in-silico MS/MS by CFM-ID for QWQWBHZHRMHXOC-UHFFFAOYSA-N
ID: QWQWBHZHRMHXOC-UHFFFAOYSA-N
Comment: Energy2
Num peaks: 24
39.02292652 2.770272905
49.00727645 3.338181147
51.02292652 2.020587031
53.00219107 1.967724465
53.03857658 1.41218857
67.05422664 1.874631979
75.02292652 2.207126804
77.03857658 1.961473564
79.05422664 2.266258468
101.0385766 1.468366946
103.0542266 1.415962288
105.0334912 4.983909943
105.0698767 2.073719863
107.0491413 6.962257946
109.0284058 2.0553916
115.0542266 3.021107718
121.0284058 1.353567347
129.0334912 3.719154104
131.0491413 8.128635417
133.0284058 2.008406765
133.0647913 1.710772386
135.0440559 11.55927747
149.0597059 2.404499836
159.0440559 7.537396608

Name: +ve in-silico MS/MS by CFM-ID for HZUFMSJUNLSDSZ-UPHRSURJSA-N
ID: HZUFMSJUNLSDSZ-UPHRSURJSA-N
Comment: Energy0
Num peaks: 6
135.0440559 4.048832848
145.0284058 2.325555944
147.0440559 9.278468797
149.0597059 3.173607701
159.0440559 16.87535151
177.0546206 55.21863874

Name: +ve in-silico MS/MS by CFM-ID for HZUFMSJUNLSDSZ-UPHRSURJSA-N
ID: HZUFMSJUNLSDSZ-UPHRSURJSA-N
Comment: Energy1
Num peaks: 7
41.00219107 4.02264568
55.01784114 6.610184167
135.0440559 3.952679031
147.0440559 9.30753306
149.0597059 2.964738921
159.0440559 21.50372331
177.0546206 32.42681421

Name: +ve in-silico MS/MS by CFM-ID for HZUFMSJUNLSDSZ-UPHRSURJSA-N
ID: HZUFMSJUNLSDSZ-UPHRSURJSA-N
Comment: Energy2
Num peaks: 20
41.00219107 3.572595882
49.00727645 6.104989672
51.02292652 2.529137068
53.00219107 4.412501326
55.01784114 4.291183912
65.00219107 3.15663569
77.00219107 2.233848392
89.00219107 1.870079168
101.0385766 12.48039869
103.0542266 2.321213979
105.0334912 3.690445052
107.0491413 2.721650075
115.0542266 2.496043434
117.0334912 8.301831487
119.0491413 2.928218763
129.0334912 3.947530094
131.0491413 6.831945521
135.0440559 2.801548615
147.0440559 3.167662473
159.0440559 1.978632663

Name: +ve in-silico MS/MS by CFM-ID for VZFPHVWLPRCAGD-AATRIKPKSA-N
ID: VZFPHVWLPRCAGD-AATRIKPKSA-N
Comment: Energy0
Num peaks: 6
135.0440559 6.974662209
147.0440559 1.252502027
149.0597059 6.809690498
159.0440559 7.90383377
177.0546206 46.89304688
195.0651853 19.91648213

Name: +ve in-silico MS/MS by CFM-ID for VZFPHVWLPRCAGD-AATRIKPKSA-N
ID: VZFPHVWLPRCAGD-AATRIKPKSA-N
Comment: Energy1
Num peaks: 18
53.00219107 2.446916755
71.01275576 2.344240442
81.0334912 1.258510735
103.0178411 2.735034233
117.0334912 1.314786328
119.0491413 3.19995885
121.0647913 2.98300533
123.0440559 1.816468045
125.0597059 1.511666305
135.0440559 11.38289697
145.0284058 1.291131008
147.0440559 3.271184992
149.0597059 16.76590111
159.0440559 4.209141036
165.0546206 1.772781566
167.0702706 1.553076787
177.0546206 14.40411952
195.0651853 6.940239919

Name: +ve in-silico MS/MS by CFM-ID for VZFPHVWLPRCAGD-AATRIKPKSA-N
ID: VZFPHVWLPRCAGD-AATRIKPKSA-N
Comment: Energy2
Num peaks: 31
25.00727645 4.700528183
39.02292652 2.866740299
41.00219107 2.099205221
49.00727645 2.685292927
51.02292652 2.407066897
53.00219107 1.274355421
55.01784114 1.541884554
63.02292652 5.728808655
65.03857658 3.714240769
67.01784114 1.141472355
68.99710569 1.298066074
71.01275576 1.382521494
73.00727645 3.696200287
75.02292652 1.975228937
77.03857658 2.823031878
79.01784114 3.257872231
81.0334912 1.615880651
101.0021911 1.930713959
103.0178411 1.011632775
105.0334912 4.166653325
107.0491413 3.108722403
109.0284058 1.315599913
117.0334912 2.263880154
119.0491413 3.119208472
121.0647913 1.892798571
123.0440559 1.553846577
131.0491413 1.331246816
133.0284058 2.068584476
135.0440559 7.635159917
147.0440559 1.190311704
149.0597059 2.641780459

Name: +ve in-silico MS/MS by CFM-ID for HSCVIIISAAEVQT-UHFFFAOYSA-N
ID: HSCVIIISAAEVQT-UHFFFAOYSA-N
Comment: Energy0
Num peaks: 6
41.03857658 1.836268841
43.05422664 15.61863097
61.06479133 3.961796606
95.01275576 13.68768423
137.0597059 4.439180316
155.0702706 49.69344619

Name: +ve in-silico MS/MS by CFM-ID for HSCVIIISAAEVQT-UHFFFAOYSA-N
ID: HSCVIIISAAEVQT-UHFFFAOYSA-N
Comment: Energy1
Num peaks: 6
41.03857658 3.28398127
43.05422664 44.8464653
61.06479133 7.649689707
95.01275576 20.38138389
113.0233204 2.058646751
155.0702706 8.563144614

Name: +ve in-silico MS/MS by CFM-ID for HSCVIIISAAEVQT-UHFFFAOYSA-N
ID: HSCVIIISAAEVQT-UHFFFAOYSA-N
Comment: Energy2
Num peaks: 14
25.00727645 1.788761852
27.02292652 3.493287206
29.03857658 1.502411997
39.02292652 7.148169438
41.03857658 5.726851197
43.05422664 36.00265648
45.0334912 2.791569691
53.00219107 6.264360278
55.01784114 3.25443916
61.06479133 1.770210667
67.01784114 1.587738092
69.0334912 2.797561104
83.01275576 1.848466239
95.01275576 4.456617871

Name: +ve in-silico MS/MS by CFM-ID for LGBXNZSSTFWRFS-UHFFFAOYSA-N
ID: LGBXNZSSTFWRFS-UHFFFAOYSA-N
Comment: Energy0
Num peaks: 6
55.01784114 2.64178108
57.0334912 13.79557956
81.0334912 22.82631638
99.04405588 2.598398764
137.0597059 4.287151063
155.0702706 39.36448268

Name: +ve in-silico MS/MS by CFM-ID for LGBXNZSSTFWRFS-UHFFFAOYSA-N
ID: LGBXNZSSTFWRFS-UHFFFAOYSA-N
Comment: Energy1
Num peaks: 8
29.03857658 4.635624126
39.02292652 6.473398004
53.03857658 2.161760442
55.01784114 2.373924987
57.0334912 17.89056995
81.0334912 34.66938619
99.04405588 6.765172649
155.0702706 7.099270708

Name: +ve in-silico MS/MS by CFM-ID for LGBXNZSSTFWRFS-UHFFFAOYSA-N
ID: LGBXNZSSTFWRFS-UHFFFAOYSA-N
Comment: Energy2
Num peaks: 18
25.00727645 1.389619643
27.02292652 3.394570835
29.03857658 6.196662976
39.02292652 8.841036891
41.00219107 1.760856807
41.03857658 2.332670929
49.00727645 3.209062662
51.02292652 5.154818162
53.00219107 4.469957449
53.03857658 7.903897164
55.01784114 7.644383895
57.0334912 8.540916503
63.02292652 1.2980536
68.99710569 2.521773465
69.0334912 3.108203462
81.0334912 9.851166661
83.04914126 2.305564891
85.06479133 1.350124133

Name: +ve in-silico MS/MS by CFM-ID for FNXJKVNOUQAQMB-UHFFFAOYSA-N
ID: FNXJKVNOUQAQMB-UHFFFAOYSA-N
Comment: Energy0
Num peaks: 7
72.99202031 13.04528966
88.03930485 3.149446527
105.0658539 3.396464941
131.0451185 10.63213129
159.0400331 15.10210312
160.0240487 12.00096618
177.0505978 24.60191371

Name: +ve in-silico MS/MS by CFM-ID for FNXJKVNOUQAQMB-UHFFFAOYSA-N
ID: FNXJKVNOUQAQMB-UHFFFAOYSA-N
Comment: Energy1
Num peaks: 13
30.03382555 9.368639269
59.06037464 5.160641647
71.01275576 5.178485513
72.99202031 10.24414027
74.02365479 2.43343602
87.05528926 1.853145803
88.03930485 10.48392266
114.0185694 7.607040783
131.0451185 5.988502757
142.013484 5.013720484
159.0400331 5.14762966
160.0240487 9.389962439
177.0505978 3.932525775

Name: +ve in-silico MS/MS by CFM-ID for FNXJKVNOUQAQMB-UHFFFAOYSA-N
ID: FNXJKVNOUQAQMB-UHFFFAOYSA-N
Comment: Energy2
Num peaks: 13
29.00219107 1.74951814
30.03382555 5.773812862
42.03382555 6.646103283
44.99710569 4.005005317
57.04472458 14.95139673
59.06037464 7.211528876
71.01275576 1.812481129
72.00800472 2.669785491
72.99202031 14.5520129
85.0396392 2.36023823
87.05528926 3.819994737
88.03930485 11.39339309
114.0185694 4.649572302

Name: +ve in-silico MS/MS by CFM-ID for BQWDCZPSFPXRCB-UHFFFAOYSA-N
ID: BQWDCZPSFPXRCB-UHFFFAOYSA-N
Comment: Energy0
Num peaks: 6
109.0284058 1.274002279
133.0284058 2.626586054
135.0440559 1.507719538
159.0440559 1.039922868
177.0546206 10.36585627
195.0651853 70.81531728

Name: +ve in-silico MS/MS by CFM-ID for BQWDCZPSFPXRCB-UHFFFAOYSA-N
ID: BQWDCZPSFPXRCB-UHFFFAOYSA-N
Comment: Energy1
Num peaks: 26
41.00219107 1.264747751
43.01784114 2.091363033
45.0334912 2.885165843
47.04914126 1.167798534
49.00727645 1.665582684
55.01784114 1.389144102
73.02840582 3.012639415
91.01784114 1.806877375
92.99710569 1.507431862
95.01275576 1.164974166
97.02840582 1.594302462
103.0178411 2.97973326
105.0334912 2.17471701
107.0127558 2.138648585
109.0284058 3.433739531
115.0178411 1.5517886
117.0334912 1.263525954
119.0491413 1.172392576
121.0284058 4.504337583
123.0440559 2.332365045
133.0284058 4.100174697
135.0440559 4.762980576
139.075356 1.272793835
159.0440559 3.80237404
177.0546206 9.030249929
195.0651853 16.04300357

Name: +ve in-silico MS/MS by CFM-ID for BQWDCZPSFPXRCB-UHFFFAOYSA-N
ID: BQWDCZPSFPXRCB-UHFFFAOYSA-N
Comment: Energy2
Num peaks: 31
39.02292652 3.848880985
43.01784114 1.344267298
49.00727645 6.101775511
51.02292652 4.666871667
55.01784114 2.383662601
63.02292652 1.193447468
65.00219107 3.572377938
67.01784114 3.379670972
79.01784114 3.774604577
80.99710569 1.925713037
85.02840582 1.161320794
89.00219107 3.094387927
91.01784114 4.074657286
92.99710569 2.799361498
93.0334912 2.294096577
95.01275576 1.629205089
97.02840582 1.659298118
103.0178411 2.580773096
104.9971057 1.444851072
105.0334912 1.714898221
107.0127558 2.479790041
109.0284058 2.422532516
117.0334912 2.182366642
119.0491413 2.098979651
121.0284058 2.441889812
133.0284058 2.64808362
135.0440559 3.330193285
147.0440559 1.228158187
149.0597059 1.131859991
159.0440559 1.691686618
177.0546206 1.425675659

Name: +ve in-silico MS/MS by CFM-ID for VCLWCQBHEOFVMO-UHFFFAOYSA-N
ID: VCLWCQBHEOFVMO-UHFFFAOYSA-N
Comment: Energy0
Num peaks: 8
29.03857658 2.690854644
55.01784114 2.426479597
57.0334912 15.39065
75.04405588 2.669309165
103.0212123 8.495158882
121.0317769 8.888340257
159.047427 8.685438949
177.0579917 32.13702459

Name: +ve in-silico MS/MS by CFM-ID for VCLWCQBHEOFVMO-UHFFFAOYSA-N
ID: VCLWCQBHEOFVMO-UHFFFAOYSA-N
Comment: Energy1
Num peaks: 13
29.03857658 4.273008365
39.02292652 5.408756231
55.01784114 4.958069322
57.0334912 19.38562595
59.04914126 2.575346198
73.02840582 2.875562471
75.04405588 4.872219624
101.0597059 2.424026319
103.0212123 10.86608865
121.0317769 11.99876605
129.0546206 2.198070802
159.047427 3.68110872
177.0579917 4.658634397

Name: +ve in-silico MS/MS by CFM-ID for VCLWCQBHEOFVMO-UHFFFAOYSA-N
ID: VCLWCQBHEOFVMO-UHFFFAOYSA-N
Comment: Energy2
Num peaks: 17
25.00727645 2.150247035
27.02292652 6.725795559
29.03857658 8.700161485
39.02292652 5.992709583
41.00219107 3.370630579
43.01784114 2.946562765
45.0334912 5.999649446
46.99499752 4.455159324
49.01064758 2.63793954
55.01784114 3.438081818
57.0334912 11.90488112
74.98991214 1.739521521
75.04405588 1.674262824
101.0055622 1.722714865
103.0212123 13.7480588
105.0004768 2.148254739
121.0317769 2.058467572

Name: +ve in-silico MS/MS by CFM-ID for BVYUPEKENRMVJK-PLNGDYQASA-N
ID: BVYUPEKENRMVJK-PLNGDYQASA-N
Comment: Energy0
Num peaks: 9
42.03382555 2.771891586
44.04947561 5.569632069
59.99024648 2.703051952
99.02629764 4.347931676
101.0419477 29.32158427
112.0215466 3.748349853
126.0371967 3.132192983
143.9936176 2.575104089
160.0249177 27.3668753

Name: +ve in-silico MS/MS by CFM-ID for BVYUPEKENRMVJK-PLNGDYQASA-N
ID: BVYUPEKENRMVJK-PLNGDYQASA-N
Comment: Energy1
Num peaks: 17
15.02292652 1.189232577
46.99499752 3.005913788
53.03857658 1.129586591
70.99499752 1.091615917
73.01064758 3.376646917
80.04947561 1.837220497
85.01064758 2.918670698
87.02629764 2.838682732
97.01064758 1.273541235
101.0419477 4.253108931
110.0058965 1.548700228
112.0215466 13.92509413
114.0371967 2.436453349
126.0371967 10.3404199
142.9983686 3.975584341
143.9936176 5.611435335
160.0249177 20.27424636

Name: +ve in-silico MS/MS by CFM-ID for BVYUPEKENRMVJK-PLNGDYQASA-N
ID: BVYUPEKENRMVJK-PLNGDYQASA-N
Comment: Energy2
Num peaks: 16
15.02292652 4.421115447
25.00727645 1.715172872
27.02292652 2.306019503
39.02292652 6.257182073
41.03857658 4.362704076
42.03382555 7.453855707
44.04947561 6.811214324
46.06512568 3.79736153
46.99499752 3.46917145
53.03857658 15.9490961
55.05422664 3.058199298
61.01064758 2.42169393
70.99499752 2.196293378
85.01064758 11.2853922
99.02629764 2.398866911
101.0419477 3.620370668

Name: +ve in-silico MS/MS by CFM-ID for CFLAHQSWDKNWPW-UHFFFAOYSA-N
ID: CFLAHQSWDKNWPW-UHFFFAOYSA-N
Comment: Energy0
Num peaks: 6
87.00767038 5.10558454
91.05422664 17.45518566
149.0597059 5.820195808
159.0440559 7.185781595
177.0546206 31.66758091
195.0651853 13.70295803

Name: +ve in-silico MS/MS by CFM-ID for CFLAHQSWDKNWPW-UHFFFAOYSA-N
ID: CFLAHQSWDKNWPW-UHFFFAOYSA-N
Comment: Energy1
Num peaks: 8
41.00219107 7.526866767
59.01275576 3.153345047
68.99710569 3.519278642
87.00767038 5.111402788
91.05422664 36.46288546
109.0647913 5.425391573
149.0597059 13.32373206
177.0546206 6.835869811

Name: +ve in-silico MS/MS by CFM-ID for CFLAHQSWDKNWPW-UHFFFAOYSA-N
ID: CFLAHQSWDKNWPW-UHFFFAOYSA-N
Comment: Energy2
Num peaks: 10
41.00219107 14.23122484
43.01784114 7.179523723
49.00727645 2.369303066
51.02292652 2.463576722
59.01275576 7.5496964
61.02840582 2.039251192
63.02292652 3.510519212
65.03857658 4.664606741
75.02292652 3.222351767
91.05422664 33.22974263

Name: +ve in-silico MS/MS by CFM-ID for XQDNFAMOIPNVES-UHFFFAOYSA-N
ID: XQDNFAMOIPNVES-UHFFFAOYSA-N
Comment: Energy0
Num peaks: 6
15.02292652 0.4074183871
123.0440559 4.752640238
125.0597059 1.284522248
137.0597059 2.035303009
139.0389705 0.9282908802
155.0702706 89.13006295

Name: +ve in-silico MS/MS by CFM-ID for XQDNFAMOIPNVES-UHFFFAOYSA-N
ID: XQDNFAMOIPNVES-UHFFFAOYSA-N
Comment: Energy1
Num peaks: 6
97.02840582 3.822912906
101.0597059 3.389975519
123.0440559 8.630072204
137.0597059 3.31794589
139.0389705 3.191629224
155.0702706 67.19382881

Name: +ve in-silico MS/MS by CFM-ID for XQDNFAMOIPNVES-UHFFFAOYSA-N
ID: XQDNFAMOIPNVES-UHFFFAOYSA-N
Comment: Energy2
Num peaks: 17
15.02292652 2.927312379
39.02292652 5.812076923
55.01784114 3.240458348
57.0334912 5.191293265
67.01784114 7.218262433
69.0334912 2.938085798
81.0334912 9.853959088
95.04914126 5.926810496
97.02840582 2.120664315
99.04405588 1.881930159
107.0491413 4.262753313
111.0440559 3.093689625
123.0440559 8.388225595
125.0597059 3.162998391
137.0597059 4.872698429
139.0389705 8.706302663
155.0702706 2.229494253

Name: +ve in-silico MS/MS by CFM-ID for BQCNSTFWSKOWMA-GORDUTHDSA-N
ID: BQCNSTFWSKOWMA-GORDUTHDSA-N
Comment: Energy0
Num peaks: 6
121.0284058 8.758670839
145.0284058 5.088486292
163.0389705 29.98243277
165.0546206 3.446987369
177.0546206 4.739349257
195.0651853 30.11090092

Name: +ve in-silico MS/MS by CFM-ID for BQCNSTFWSKOWMA-GORDUTHDSA-N
ID: BQCNSTFWSKOWMA-GORDUTHDSA-N
Comment: Energy1
Num peaks: 20
53.00219107 1.525662603
55.01784114 1.550283
85.02840582 3.093142512
93.0334912 1.978193074
105.0334912 1.300439533
107.0491413 1.151758795
109.0284058 2.44226329
111.0440559 1.846482735
121.0284058 16.23050142
123.0440559 6.199417142
135.0440559 8.258158203
145.0284058 3.216586149
147.0440559 0.9363175963
151.0389705 0.9070261141
153.0546206 0.9294863406
163.0389705 9.862248614
165.0546206 2.635088188
167.0702706 2.749312061
177.0546206 3.553185244
195.0651853 10.29298476

Name: +ve in-silico MS/MS by CFM-ID for BQCNSTFWSKOWMA-GORDUTHDSA-N
ID: BQCNSTFWSKOWMA-GORDUTHDSA-N
Comment: Energy2
Num peaks: 29
25.00727645 3.371388719
39.02292652 1.84344197
41.00219107 1.757231886
53.00219107 1.842422673
55.01784114 3.104047177
59.01275576 1.194969199
65.00219107 1.114669891
67.01784114 3.121457124
69.0334912 2.571014537
77.00219107 2.458748032
79.01784114 3.621312244
81.0334912 2.875571645
91.01784114 2.316614151
93.0334912 7.559062091
95.04914126 3.426175917
103.0178411 1.408272346
105.0334912 5.968014412
107.0491413 3.438814972
109.0284058 3.10920154
111.0440559 1.506970706
117.0334912 2.561368311
121.0284058 8.766583474
123.0440559 1.747362682
133.0284058 1.356395468
135.0440559 3.853439938
145.0284058 1.128786266
149.0597059 1.485544754
151.0389705 1.208809362
153.0546206 1.053404071

Name: +ve in-silico MS/MS by CFM-ID for KSEBMYQBYZTDHS-UHFFFAOYSA-N
ID: KSEBMYQBYZTDHS-UHFFFAOYSA-N
Comment: Energy0
Num peaks: 6
135.0440559 7.021316329
147.0440559 1.211112097
149.0597059 6.781396641
159.0440559 7.862342349
177.0546206 46.67306654
195.0651853 19.84004766

Name: +ve in-silico MS/MS by CFM-ID for KSEBMYQBYZTDHS-UHFFFAOYSA-N
ID: KSEBMYQBYZTDHS-UHFFFAOYSA-N
Comment: Energy1
Num peaks: 13
53.00219107 1.460386371
71.01275576 1.762526514
117.0334912 1.517816293
119.0491413 2.637198888
121.0647913 3.172765949
123.0440559 1.882235981
135.0440559 15.09032975
145.0284058 1.429103089
147.0440559 3.071778017
149.0597059 18.93256897
159.0440559 4.927192997
177.0546206 16.67527099
195.0651853 7.926665243

Name: +ve in-silico MS/MS by CFM-ID for KSEBMYQBYZTDHS-UHFFFAOYSA-N
ID: KSEBMYQBYZTDHS-UHFFFAOYSA-N
Comment: Energy2
Num peaks: 28
25.00727645 3.292810348
39.02292652 1.925111064
41.00219107 2.580429855
49.00727645 5.126671478
51.02292652 3.544295167
53.00219107 1.36334787
63.02292652 1.555916779
65.03857658 3.956247684
75.02292652 1.510172514
77.00219107 1.15467172
77.03857658 2.898527993
79.01784114 1.811996198
92.99710569 1.254140827
103.0178411 1.007659383
105.0334912 6.363895824
107.0491413 5.082037084
109.0284058 1.245695499
117.0334912 3.166775802
119.0491413 3.389188869
121.0284058 1.014130229
121.0647913 1.390249077
123.0440559 2.582714897
131.0491413 1.77177973
133.0284058 3.161805105
135.0440559 11.59257267
147.0440559 1.753610177
149.0597059 3.678398614
177.0546206 1.009612428

Name: +ve in-silico MS/MS by CFM-ID for VUPCHIRIDPAYAQ-NSCUHMNNSA-N
ID: VUPCHIRIDPAYAQ-NSCUHMNNSA-N
Comment: Energy0
Num peaks: 6
123.0440559 1.260576312
147.0440559 1.512542669
149.0597059 7.147146304
163.0389705 1.345048645
177.0546206 56.52624366
195.0651853 21.2642517

Name: +ve in-silico MS/MS by CFM-ID for VUPCHIRIDPAYAQ-NSCUHMNNSA-N
ID: VUPCHIRIDPAYAQ-NSCUHMNNSA-N
Comment: Energy1
Num peaks: 15
41.00219107 1.541496244
53.00219107 2.219861605
71.01275576 2.110452258
119.0491413 1.258717954
121.0647913 1.161178545
123.0440559 3.012761746
125.0597059 0.9219762336
135.0440559 1.198011663
147.0440559 2.805987307
149.0597059 23.3263543
151.075356 1.637416661
159.0440559 1.02095949
163.0389705 1.419022532
177.0546206 26.87077642
195.0651853 10.1625499

Name: +ve in-silico MS/MS by CFM-ID for VUPCHIRIDPAYAQ-NSCUHMNNSA-N
ID: VUPCHIRIDPAYAQ-NSCUHMNNSA-N
Comment: Energy2
Num peaks: 31
25.00727645 4.215008885
39.02292652 1.131900663
41.00219107 3.745802394
49.00727645 2.145476717
51.02292652 1.348236258
53.00219107 1.314777855
55.01784114 1.575137528
59.01275576 1.090737417
65.03857658 2.592174407
68.99710569 1.30562298
71.01275576 1.166782998
79.01784114 1.375364551
81.0334912 1.39659045
91.01784114 1.279775758
92.99710569 2.108851218
93.0334912 3.212719352
95.01275576 2.247982279
95.04914126 1.951794625
107.0491413 2.43221445
117.0334912 6.914396343
119.0491413 4.659969235
121.0284058 1.899675429
121.0647913 2.757472762
123.0440559 3.626993617
131.0491413 2.702953135
133.0284058 4.680226456
135.0440559 4.247968397
147.0440559 3.019410679
149.0597059 5.621609478
161.0233204 1.130432139
177.0546206 1.691701411

Name: +ve in-silico MS/MS by CFM-ID for DSWXMZCXENJPNA-UHFFFAOYSA-N
ID: DSWXMZCXENJPNA-UHFFFAOYSA-N
Comment: Energy0
Num peaks: 6
125.0233204 0.9697751581
125.0597059 1.04484677
127.0389705 1.461024161
127.075356 2.198883365
137.0597059 1.176754745
155.0702706 89.95661336

Name: +ve in-silico MS/MS by CFM-ID for DSWXMZCXENJPNA-UHFFFAOYSA-N
ID: DSWXMZCXENJPNA-UHFFFAOYSA-N
Comment: Energy1
Num peaks: 11
53.03857658 3.042774972
55.05422664 2.963158608
61.02840582 1.725980197
95.04914126 1.820968413
125.0233204 1.951719429
125.0597059 3.815731387
127.0389705 2.019275013
127.075356 3.665868987
137.0597059 1.660902336
139.0389705 1.917183835
155.0702706 56.5972846

Name: +ve in-silico MS/MS by CFM-ID for DSWXMZCXENJPNA-UHFFFAOYSA-N
ID: DSWXMZCXENJPNA-UHFFFAOYSA-N
Comment: Energy2
Num peaks: 22
39.02292652 4.380196773
41.03857658 1.770133651
49.00727645 3.081450089
51.02292652 10.6950584
53.03857658 14.1092028
55.05422664 3.081202353
65.03857658 3.750061162
67.05422664 5.130162241
69.06987671 3.069194732
75.02292652 4.487953409
81.0334912 2.957595129
83.04914126 2.272394404
93.0334912 1.924502459
95.04914126 5.178538222
97.02840582 1.224016363
97.06479133 1.293713663
109.0647913 2.414894952
111.0440559 2.009703327
127.075356 1.195078444
137.0597059 2.682195292
139.0389705 2.62911584
155.0702706 1.491600079

Name: +ve in-silico MS/MS by CFM-ID for VUPCHIRIDPAYAQ-UHFFFAOYSA-N
ID: VUPCHIRIDPAYAQ-UHFFFAOYSA-N
Comment: Energy0
Num peaks: 6
123.0440559 1.260576312
147.0440559 1.512542669
149.0597059 7.147146304
163.0389705 1.345048645
177.0546206 56.52624366
195.0651853 21.2642517

Name: +ve in-silico MS/MS by CFM-ID for VUPCHIRIDPAYAQ-UHFFFAOYSA-N
ID: VUPCHIRIDPAYAQ-UHFFFAOYSA-N
Comment: Energy1
Num peaks: 15
41.00219107 1.541496244
53.00219107 2.219861605
71.01275576 2.110452258
119.0491413 1.258717954
121.0647913 1.161178545
123.0440559 3.012761746
125.0597059 0.9219762336
135.0440559 1.198011663
147.0440559 2.805987307
149.0597059 23.3263543
151.075356 1.637416661
159.0440559 1.02095949
163.0389705 1.419022532
177.0546206 26.87077642
195.0651853 10.1625499

Name: +ve in-silico MS/MS by CFM-ID for VUPCHIRIDPAYAQ-UHFFFAOYSA-N
ID: VUPCHIRIDPAYAQ-UHFFFAOYSA-N
Comment: Energy2
Num peaks: 31
25.00727645 4.215008885
39.02292652 1.131900663
41.00219107 3.745802394
49.00727645 2.145476717
51.02292652 1.348236258
53.00219107 1.314777855
55.01784114 1.575137528
59.01275576 1.090737417
65.03857658 2.592174407
68.99710569 1.30562298
71.01275576 1.166782998
79.01784114 1.375364551
81.0334912 1.39659045
91.01784114 1.279775758
92.99710569 2.108851218
93.0334912 3.212719352
95.01275576 2.247982279
95.04914126 1.951794625
107.0491413 2.43221445
117.0334912 6.914396343
119.0491413 4.659969235
121.0284058 1.899675429
121.0647913 2.757472762
123.0440559 3.626993617
131.0491413 2.702953135
133.0284058 4.680226456
135.0440559 4.247968397
147.0440559 3.019410679
149.0597059 5.621609478
161.0233204 1.130432139
177.0546206 1.691701411

Name: +ve in-silico MS/MS by CFM-ID for XIRABDOOVRWLFU-UHFFFAOYSA-N
ID: XIRABDOOVRWLFU-UHFFFAOYSA-N
Comment: Energy0
Num peaks: 6
127.0389705 0.2995245371
127.075356 0.2302317479
129.0546206 0.4106683444
137.0597059 4.144415204
139.0389705 0.7535980386
155.0702706 92.63443418

Name: +ve in-silico MS/MS by CFM-ID for XIRABDOOVRWLFU-UHFFFAOYSA-N
ID: XIRABDOOVRWLFU-UHFFFAOYSA-N
Comment: Energy1
Num peaks: 6
97.02840582 0.8275991149
101.0597059 0.9370094847
125.0597059 1.451653275
127.075356 1.379496412
137.0597059 7.37555235
155.0702706 78.9749904

Name: +ve in-silico MS/MS by CFM-ID for XIRABDOOVRWLFU-UHFFFAOYSA-N
ID: XIRABDOOVRWLFU-UHFFFAOYSA-N
Comment: Energy2
Num peaks: 25
41.00219107 2.859671965
43.01784114 4.072893285
53.00219107 4.607861522
55.01784114 6.114123434
57.0334912 5.346837114
67.05422664 1.505144501
69.0334912 3.960838717
77.00219107 5.091273246
79.01784114 2.084698913
81.0334912 1.828105381
85.06479133 1.645665796
95.01275576 1.319055302
97.02840582 1.661749661
99.04405588 1.268391753
107.0491413 1.38302802
109.0284058 1.377322231
109.0647913 3.278552168
111.0440559 1.560541503
119.0491413 3.319871617
121.0284058 5.671035295
125.0597059 1.359720458
127.075356 1.285853119
137.0597059 11.46207249
139.0389705 3.249695313
155.0702706 3.890715359

Name: +ve in-silico MS/MS by CFM-ID for AOPNPZIOVIPWMF-UHFFFAOYSA-N
ID: AOPNPZIOVIPWMF-UHFFFAOYSA-N
Comment: Energy0
Num peaks: 6
107.0491413 2.139817262
121.0647913 14.29000961
149.0597059 12.77539979
159.0440559 6.207711992
177.0546206 25.09988437
195.0651853 23.68798902

Name: +ve in-silico MS/MS by CFM-ID for AOPNPZIOVIPWMF-UHFFFAOYSA-N
ID: AOPNPZIOVIPWMF-UHFFFAOYSA-N
Comment: Energy1
Num peaks: 9
107.0491413 5.68496282
121.0647913 18.7944506
123.0804414 1.922677889
131.0491413 4.452622158
133.0647913 4.13332731
149.0597059 13.70532004
159.0440559 9.234943758
177.0546206 15.24889939
195.0651853 7.313765905

Name: +ve in-silico MS/MS by CFM-ID for AOPNPZIOVIPWMF-UHFFFAOYSA-N
ID: AOPNPZIOVIPWMF-UHFFFAOYSA-N
Comment: Energy2
Num peaks: 22
15.02292652 1.262070585
49.00727645 1.513109583
51.02292652 1.29833233
53.03857658 1.658085112
63.02292652 2.179438963
65.03857658 3.964954357
72.99202031 3.162986706
75.02292652 5.145686411
77.03857658 10.06293395
79.05422664 3.38622262
91.05422664 9.906192171
93.0334912 1.735916965
93.06987671 2.658704521
95.04914126 1.978052852
105.0334912 5.095897359
107.0491413 8.673037387
117.0334912 1.722647373
119.0491413 1.150053741
121.0647913 9.238577282
123.0804414 1.365770543
133.0647913 1.592450637
149.0597059 1.498946364

Name: +ve in-silico MS/MS by CFM-ID for DZISGMCWORFTOS-UHFFFAOYSA-N
ID: DZISGMCWORFTOS-UHFFFAOYSA-N
Comment: Energy0
Num peaks: 6
141.0334912 0.209343704
147.0440559 0.5069460205
149.0597059 0.4118203968
159.0440559 19.48959778
161.0233204 0.3550731374
177.0546206 77.01606526

Name: +ve in-silico MS/MS by CFM-ID for DZISGMCWORFTOS-UHFFFAOYSA-N
ID: DZISGMCWORFTOS-UHFFFAOYSA-N
Comment: Energy1
Num peaks: 6
117.0334912 2.506600984
131.0491413 2.238235896
147.0440559 1.935799438
149.0597059 7.281230595
159.0440559 28.62286623
177.0546206 39.05351129

Name: +ve in-silico MS/MS by CFM-ID for DZISGMCWORFTOS-UHFFFAOYSA-N
ID: DZISGMCWORFTOS-UHFFFAOYSA-N
Comment: Energy2
Num peaks: 21
31.01784114 1.405687477
39.02292652 2.604032452
49.00727645 5.168121745
51.02292652 3.34386571
63.02292652 2.403089796
75.02292652 2.415128877
79.05422664 2.297960875
91.05422664 10.72791849
101.0385766 4.976292218
103.0542266 1.476624438
105.0334912 1.481894063
115.0542266 3.663519818
117.0334912 9.376241293
129.0334912 2.910610636
131.0491413 5.656908406
141.0334912 5.329516095
149.0233204 1.830828134
149.0597059 2.752080585
151.0389705 2.090220532
159.0440559 6.325942597
161.0233204 1.803750756

Name: +ve in-silico MS/MS by CFM-ID for NMYHGDAZXIKAFM-UHFFFAOYSA-N
ID: NMYHGDAZXIKAFM-UHFFFAOYSA-N
Comment: Energy0
Num peaks: 6
43.01784114 0.3563398407
135.0440559 2.442266835
147.0440559 0.7122537322
159.0440559 13.66040225
161.0233204 3.497289177
177.0546206 77.5252005

Name: +ve in-silico MS/MS by CFM-ID for NMYHGDAZXIKAFM-UHFFFAOYSA-N
ID: NMYHGDAZXIKAFM-UHFFFAOYSA-N
Comment: Energy1
Num peaks: 6
43.01784114 2.908112746
135.0440559 6.998283096
149.0597059 10.49110879
159.0440559 15.21821547
161.0233204 2.480048908
177.0546206 45.60957255

Name: +ve in-silico MS/MS by CFM-ID for NMYHGDAZXIKAFM-UHFFFAOYSA-N
ID: NMYHGDAZXIKAFM-UHFFFAOYSA-N
Comment: Energy2
Num peaks: 20
25.00727645 1.902223355
39.02292652 2.620899621
41.00219107 4.040117629
43.01784114 2.795673889
49.00727645 2.474775009
63.02292652 3.492157623
67.01784114 1.699496643
91.01784114 7.287601859
93.0334912 2.293230904
105.0334912 1.960521172
107.0127558 2.093296146
117.0334912 1.678350741
119.0127558 2.141473591
129.0334912 7.233912518
131.0491413 7.400026992
133.0284058 5.774273482
141.0334912 5.576307148
147.0440559 4.381402942
159.0440559 9.582772408
161.0233204 4.415688969

Name: +ve in-silico MS/MS by CFM-ID for QURCVMIEKCOAJU-UHFFFAOYSA-N
ID: QURCVMIEKCOAJU-UHFFFAOYSA-N
Comment: Energy0
Num peaks: 6
59.01275576 1.022207082
123.0440559 1.289662976
147.0440559 1.422882017
149.0597059 7.461772648
177.0546206 57.43814354
195.0651853 21.70180232

Name: +ve in-silico MS/MS by CFM-ID for QURCVMIEKCOAJU-UHFFFAOYSA-N
ID: QURCVMIEKCOAJU-UHFFFAOYSA-N
Comment: Energy1
Num peaks: 12
41.00219107 1.313199744
53.00219107 1.992685058
71.01275576 2.074976123
119.0491413 3.118039687
121.0647913 3.903695576
123.0440559 2.412862283
147.0440559 4.2276847
149.0597059 24.41425714
151.075356 1.303391778
165.0546206 1.547293796
177.0546206 23.93050585
195.0651853 10.0022554

Name: +ve in-silico MS/MS by CFM-ID for QURCVMIEKCOAJU-UHFFFAOYSA-N
ID: QURCVMIEKCOAJU-UHFFFAOYSA-N
Comment: Energy2
Num peaks: 31
15.02292652 1.414436012
25.00727645 4.514781494
39.02292652 1.488404559
41.00219107 3.912316201
49.00727645 4.108179794
51.02292652 2.862069211
53.00219107 1.438229553
55.01784114 1.228362062
59.01275576 1.177777077
63.02292652 1.429263106
65.03857658 1.151646804
68.99710569 1.23814828
71.01275576 1.416347217
75.02292652 2.257850757
77.03857658 3.880157854
79.01784114 1.201365677
93.0334912 1.081699631
95.04914126 1.161380638
103.0178411 1.448674684
105.0334912 3.190467657
109.0284058 1.369921513
117.0334912 3.851552411
119.0491413 5.597359746
121.0647913 2.008320724
123.0440559 4.267041873
131.0491413 2.446950055
133.0284058 4.021936067
135.0440559 2.923272525
147.0440559 2.863056252
149.0597059 6.202148309
177.0546206 1.810535839

Name: +ve in-silico MS/MS by CFM-ID for VVKZBPVFTSRVGZ-TWGQIWQCSA-N
ID: VVKZBPVFTSRVGZ-TWGQIWQCSA-N
Comment: Energy0
Num peaks: 6
107.0491413 3.61579564
121.0647913 5.691466684
123.0804414 6.456597397
149.0597059 16.14944382
177.0546206 27.96033694
195.0651853 27.89876733

Name: +ve in-silico MS/MS by CFM-ID for VVKZBPVFTSRVGZ-TWGQIWQCSA-N
ID: VVKZBPVFTSRVGZ-TWGQIWQCSA-N
Comment: Energy1
Num peaks: 9
87.00767038 1.840292163
107.0491413 5.065567131
121.0647913 17.80221777
123.0804414 2.566535137
131.0491413 2.162345471
147.0440559 1.881231982
149.0597059 21.07009025
177.0546206 18.32981763
195.0651853 10.17336678

Name: +ve in-silico MS/MS by CFM-ID for VVKZBPVFTSRVGZ-TWGQIWQCSA-N
ID: VVKZBPVFTSRVGZ-TWGQIWQCSA-N
Comment: Energy2
Num peaks: 26
15.02292652 1.28902791
39.02292652 0.93827694
41.00219107 1.155747748
49.00727645 1.865429308
51.02292652 1.588198755
56.99710569 1.101340173
63.02292652 3.972503121
65.03857658 2.212433147
75.02292652 1.664011871
77.03857658 3.848922109
79.05422664 2.768787005
91.05422664 5.296017725
93.0334912 2.177686241
95.04914126 1.208962616
103.0178411 1.568294184
105.0334912 6.048577049
107.0491413 14.05304632
117.0334912 4.907553096
119.0491413 2.377685842
121.0647913 7.283175492
123.0804414 1.59519507
131.0491413 3.187595498
133.0284058 2.307437131
147.0440559 2.252140648
149.0597059 3.015846921
177.0546206 1.019896648

Name: +ve in-silico MS/MS by CFM-ID for IKNVEOZIOFMENG-HWKANZROSA-N
ID: IKNVEOZIOFMENG-HWKANZROSA-N
Comment: Energy0
Num peaks: 6
135.0440559 6.794712703
147.0440559 1.318608793
149.0597059 6.479609498
159.0440559 7.919250946
177.0546206 46.27153597
195.0651853 19.5116459

Name: +ve in-silico MS/MS by CFM-ID for IKNVEOZIOFMENG-HWKANZROSA-N
ID: IKNVEOZIOFMENG-HWKANZROSA-N
Comment: Energy1
Num peaks: 15
25.00727645 0.9141935985
41.00219107 0.8640015039
53.00219107 2.81369493
71.01275576 2.478410716
119.0491413 1.465767357
123.0440559 2.343939171
125.0597059 1.961266778
135.0440559 14.58504171
147.0440559 2.171531058
149.0597059 17.85913129
151.075356 1.423556154
159.0440559 5.387012757
163.0389705 1.313461859
177.0546206 16.87341639
195.0651853 7.584548629

Name: +ve in-silico MS/MS by CFM-ID for IKNVEOZIOFMENG-HWKANZROSA-N
ID: IKNVEOZIOFMENG-HWKANZROSA-N
Comment: Energy2
Num peaks: 31
25.00727645 4.774383918
27.02292652 1.060807749
39.02292652 2.258853839
41.00219107 2.238191763
49.00727645 1.477517164
51.02292652 1.42308588
53.00219107 1.564809233
53.03857658 1.008276604
55.01784114 2.119584369
65.03857658 0.9643988882
67.01784114 1.038686035
68.99710569 1.024006816
71.01275576 1.007902228
79.01784114 1.341713872
81.0334912 2.908630858
93.0334912 1.905754487
105.0334912 8.69621559
107.0127558 1.492501449
107.0491413 4.420312964
109.0284058 1.187850408
117.0334912 4.572993428
119.0491413 4.7759674
121.0284058 1.039510179
121.0647913 1.093150104
123.0440559 2.123970978
131.0491413 1.942672101
133.0284058 2.722573849
135.0440559 8.95136769
147.0440559 1.797822512
149.0597059 2.993141209
151.0389705 1.10002399

Name: +ve in-silico MS/MS by CFM-ID for CUHUYVNPCQYRLG-UHFFFAOYSA-N
ID: CUHUYVNPCQYRLG-UHFFFAOYSA-N
Comment: Energy0
Num peaks: 6
107.0491413 1.794708343
135.0440559 1.358092359
149.0597059 1.748232594
163.0389705 2.484008118
177.0546206 39.7924995
195.0651853 42.70881254

Name: +ve in-silico MS/MS by CFM-ID for CUHUYVNPCQYRLG-UHFFFAOYSA-N
ID: CUHUYVNPCQYRLG-UHFFFAOYSA-N
Comment: Energy1
Num peaks: 11
87.00767038 1.935178765
107.0491413 4.170853071
109.0647913 4.48540234
121.0647913 4.96791145
135.0440559 1.719522867
149.0597059 10.60457513
151.075356 1.783925906
159.0440559 2.177400515
163.0389705 2.857789729
177.0546206 26.70860221
195.0651853 18.94097878

Name: +ve in-silico MS/MS by CFM-ID for CUHUYVNPCQYRLG-UHFFFAOYSA-N
ID: CUHUYVNPCQYRLG-UHFFFAOYSA-N
Comment: Energy2
Num peaks: 29
15.02292652 1.186262664
39.02292652 1.393919133
44.99710569 1.274128701
49.00727645 2.392993317
51.02292652 2.189379775
63.02292652 6.961545498
65.03857658 2.816066254
69.0334912 1.11136239
79.01784114 1.93126758
79.05422664 1.911515154
81.0334912 2.003424129
91.01784114 1.634680951
91.05422664 2.505825638
93.0334912 2.883311757
105.0334912 7.349357658
107.0491413 11.58132197
109.0647913 1.764449706
119.0491413 1.272182824
121.0647913 2.171795094
133.0647913 1.524599632
135.0076704 1.944837582
135.0440559 7.471321352
145.0284058 1.624472976
147.0440559 3.261122925
149.0597059 1.527913864
161.0233204 1.225907641
163.0389705 2.130866269
177.0546206 1.610183026
179.0338851 1.818010139

Name: +ve in-silico MS/MS by CFM-ID for VLHYYQURSLQDEA-UHFFFAOYSA-N
ID: VLHYYQURSLQDEA-UHFFFAOYSA-N
Comment: Energy0
Num peaks: 6
123.0440559 4.517510673
125.0597059 1.265843285
129.0546206 0.8765858338
137.0597059 3.814877805
139.0389705 1.480133342
155.0702706 83.86302671

Name: +ve in-silico MS/MS by CFM-ID for VLHYYQURSLQDEA-UHFFFAOYSA-N
ID: VLHYYQURSLQDEA-UHFFFAOYSA-N
Comment: Energy1
Num peaks: 6
97.02840582 1.863512033
123.0440559 8.142710188
125.0597059 2.204575919
137.0597059 6.01766016
139.0389705 2.078089736
155.0702706 62.06745844

Name: +ve in-silico MS/MS by CFM-ID for VLHYYQURSLQDEA-UHFFFAOYSA-N
ID: VLHYYQURSLQDEA-UHFFFAOYSA-N
Comment: Energy2
Num peaks: 27
15.02292652 1.634270296
39.02292652 1.705135957
41.00219107 2.268452639
43.01784114 2.426734123
49.00727645 1.507443757
53.00219107 2.992609623
53.03857658 2.427751191
55.01784114 1.94758915
57.0334912 4.46636754
67.01784114 4.363466354
69.0334912 2.863394033
77.00219107 2.841250025
79.01784114 1.527973503
81.0334912 2.639898817
91.01784114 2.079137563
93.0334912 2.873462636
95.04914126 4.332791425
97.02840582 2.116884331
105.0334912 4.364008789
107.0491413 3.74501808
109.0647913 2.387602
111.0440559 3.222745291
121.0284058 4.410095014
123.0440559 4.250141661
125.0597059 2.477613172
137.0597059 3.402300122
139.0389705 4.837373705

Name: +ve in-silico MS/MS by CFM-ID for YPIDZFLQKNEKRA-UHFFFAOYSA-N
ID: YPIDZFLQKNEKRA-UHFFFAOYSA-N
Comment: Energy0
Num peaks: 6
15.02292652 0.4019104016
123.0440559 4.724247231
125.0597059 1.300367317
137.0597059 1.979297621
139.0389705 1.071481396
155.0702706 87.94720344

Name: +ve in-silico MS/MS by CFM-ID for YPIDZFLQKNEKRA-UHFFFAOYSA-N
ID: YPIDZFLQKNEKRA-UHFFFAOYSA-N
Comment: Energy1
Num peaks: 6
111.0440559 1.580232448
123.0440559 9.309161084
125.0597059 1.819283593
137.0597059 3.325043827
139.0389705 1.903024751
155.0702706 70.1320768

Name: +ve in-silico MS/MS by CFM-ID for YPIDZFLQKNEKRA-UHFFFAOYSA-N
ID: YPIDZFLQKNEKRA-UHFFFAOYSA-N
Comment: Energy2
Num peaks: 24
15.02292652 2.260993289
39.02292652 3.100171241
53.00219107 3.766538116
55.01784114 6.212867311
57.0334912 5.512830857
65.00219107 2.016301658
67.01784114 2.072250309
69.0334912 1.731551746
77.00219107 2.050011348
79.01784114 1.789658859
81.0334912 4.070974706
93.0334912 2.142793093
95.04914126 3.568086428
97.02840582 2.049178543
105.0334912 3.553375859
107.0491413 3.291987202
109.0647913 1.795289863
111.0440559 2.720508089
121.0284058 5.651539
123.0440559 7.263313812
125.0597059 3.633737544
137.0597059 2.886065517
139.0389705 6.435452936
155.0702706 1.868049267

Name: +ve in-silico MS/MS by CFM-ID for QSZCGGBDNYTQHH-UHFFFAOYSA-N
ID: QSZCGGBDNYTQHH-UHFFFAOYSA-N
Comment: Energy0
Num peaks: 6
111.0440559 1.068224383
123.0440559 3.142487688
125.0597059 1.555582291
127.075356 1.146334245
139.0389705 1.120790726
155.0702706 87.63082646

Name: +ve in-silico MS/MS by CFM-ID for QSZCGGBDNYTQHH-UHFFFAOYSA-N
ID: QSZCGGBDNYTQHH-UHFFFAOYSA-N
Comment: Energy1
Num peaks: 11
75.04405588 1.977996965
81.0334912 2.431685774
85.02840582 1.780122468
89.05970595 2.391551934
95.04914126 1.685965856
111.0440559 3.607246652
123.0440559 5.906458245
125.0597059 3.676963092
127.075356 3.015996111
139.0389705 2.270662887
155.0702706 51.60191976

Name: +ve in-silico MS/MS by CFM-ID for QSZCGGBDNYTQHH-UHFFFAOYSA-N
ID: QSZCGGBDNYTQHH-UHFFFAOYSA-N
Comment: Energy2
Num peaks: 20
39.02292652 5.707814943
41.03857658 2.974252806
49.00727645 2.676575515
51.02292652 11.17400162
53.00219107 1.89859693
53.03857658 3.327774339
55.01784114 4.032530124
65.00219107 2.782373857
67.01784114 3.411144972
79.01784114 7.751152368
81.0334912 9.994357979
83.04914126 2.842249234
93.0334912 2.63810888
95.01275576 1.640717636
95.04914126 3.518152969
109.0284058 2.588289914
111.0440559 3.737750065
123.0440559 2.910033739
125.0597059 1.900005432
139.0389705 3.536431811

Name: +ve in-silico MS/MS by CFM-ID for VZFPHVWLPRCAGD-UHFFFAOYSA-N
ID: VZFPHVWLPRCAGD-UHFFFAOYSA-N
Comment: Energy0
Num peaks: 6
135.0440559 6.974662209
147.0440559 1.252502027
149.0597059 6.809690498
159.0440559 7.90383377
177.0546206 46.89304688
195.0651853 19.91648213

Name: +ve in-silico MS/MS by CFM-ID for VZFPHVWLPRCAGD-UHFFFAOYSA-N
ID: VZFPHVWLPRCAGD-UHFFFAOYSA-N
Comment: Energy1
Num peaks: 18
53.00219107 2.446916755
71.01275576 2.344240442
81.0334912 1.258510735
103.0178411 2.735034233
117.0334912 1.314786328
119.0491413 3.19995885
121.0647913 2.98300533
123.0440559 1.816468045
125.0597059 1.511666305
135.0440559 11.38289697
145.0284058 1.291131008
147.0440559 3.271184992
149.0597059 16.76590111
159.0440559 4.209141036
165.0546206 1.772781566
167.0702706 1.553076787
177.0546206 14.40411952
195.0651853 6.940239919

Name: +ve in-silico MS/MS by CFM-ID for VZFPHVWLPRCAGD-UHFFFAOYSA-N
ID: VZFPHVWLPRCAGD-UHFFFAOYSA-N
Comment: Energy2
Num peaks: 31
25.00727645 4.700528183
39.02292652 2.866740299
41.00219107 2.099205221
49.00727645 2.685292927
51.02292652 2.407066897
53.00219107 1.274355421
55.01784114 1.541884554
63.02292652 5.728808655
65.03857658 3.714240769
67.01784114 1.141472355
68.99710569 1.298066074
71.01275576 1.382521494
73.00727645 3.696200287
75.02292652 1.975228937
77.03857658 2.823031878
79.01784114 3.257872231
81.0334912 1.615880651
101.0021911 1.930713959
103.0178411 1.011632775
105.0334912 4.166653325
107.0491413 3.108722403
109.0284058 1.315599913
117.0334912 2.263880154
119.0491413 3.119208472
121.0647913 1.892798571
123.0440559 1.553846577
131.0491413 1.331246816
133.0284058 2.068584476
135.0440559 7.635159917
147.0440559 1.190311704
149.0597059 2.641780459

Name: +ve in-silico MS/MS by CFM-ID for BPTGMUVORRVIEP-UHFFFAOYSA-N
ID: BPTGMUVORRVIEP-UHFFFAOYSA-N
Comment: Energy0
Num peaks: 6
109.0284058 0.4226958457
123.0440559 0.2140967771
135.0440559 0.2322226805
147.0440559 0.7334626544
159.0440559 50.10946296
177.0546206 46.48427817

Name: +ve in-silico MS/MS by CFM-ID for BPTGMUVORRVIEP-UHFFFAOYSA-N
ID: BPTGMUVORRVIEP-UHFFFAOYSA-N
Comment: Energy1
Num peaks: 6
115.0542266 2.580060574
131.0491413 4.609505371
133.0284058 2.156988022
149.0597059 5.80194115
159.0440559 56.59440122
177.0546206 14.81242315

Name: +ve in-silico MS/MS by CFM-ID for BPTGMUVORRVIEP-UHFFFAOYSA-N
ID: BPTGMUVORRVIEP-UHFFFAOYSA-N
Comment: Energy2
Num peaks: 15
39.02292652 2.912753032
49.00727645 3.139265577
53.00219107 2.716330483
77.00219107 1.58746611
79.01784114 1.725643583
93.0334912 1.778309334
101.0385766 1.638451269
105.0334912 7.475894542
107.0491413 3.202899544
115.0542266 14.9954393
129.0334912 3.239051064
131.0491413 7.695960945
133.0284058 5.620992581
135.0440559 3.931449319
159.0440559 19.42648628

Name: +ve in-silico MS/MS by CFM-ID for WZQJRGJCZFZKAG-UHFFFAOYSA-N
ID: WZQJRGJCZFZKAG-UHFFFAOYSA-N
Comment: Energy0
Num peaks: 6
123.0440559 0.2876123092
135.0440559 0.376121831
149.0597059 0.5402322372
151.0389705 0.2275838643
159.0440559 1.500103797
177.0546206 95.8918898

Name: +ve in-silico MS/MS by CFM-ID for WZQJRGJCZFZKAG-UHFFFAOYSA-N
ID: WZQJRGJCZFZKAG-UHFFFAOYSA-N
Comment: Energy1
Num peaks: 6
121.0647913 2.398724534
133.0647913 2.433563546
135.0440559 3.094775762
147.0440559 2.440214984
149.0597059 20.43510506
177.0546206 51.46517977

Name: +ve in-silico MS/MS by CFM-ID for WZQJRGJCZFZKAG-UHFFFAOYSA-N
ID: WZQJRGJCZFZKAG-UHFFFAOYSA-N
Comment: Energy2
Num peaks: 23
39.02292652 5.573160519
41.03857658 1.509096957
49.00727645 1.887409408
53.00219107 1.500768801
55.05422664 2.926767652
63.02292652 3.637349789
65.03857658 1.530100218
79.05422664 7.49124432
89.03857658 2.974768259
91.05422664 1.978520466
105.0334912 3.316887477
105.0698767 1.786577259
107.0491413 4.169887532
115.0542266 2.739982274
117.0334912 2.05746354
121.0647913 1.691091559
131.0491413 6.798028049
133.0284058 1.931262272
133.0647913 1.634600135
135.0440559 12.85506103
149.0597059 3.644789054
159.0440559 5.963813853
177.0546206 1.566017312

Name: +ve in-silico MS/MS by CFM-ID for KECVCWWPPPJSHW-UHFFFAOYSA-N
ID: KECVCWWPPPJSHW-UHFFFAOYSA-N
Comment: Energy0
Num peaks: 6
123.0076704 0.2897830688
125.0233204 0.3152740954
149.0233204 0.4397344446
151.0389705 0.4765137822
159.0440559 11.01394731
177.0546206 85.14449213

Name: +ve in-silico MS/MS by CFM-ID for KECVCWWPPPJSHW-UHFFFAOYSA-N
ID: KECVCWWPPPJSHW-UHFFFAOYSA-N
Comment: Energy1
Num peaks: 7
131.0491413 3.966324291
133.0284058 3.192576245
133.0647913 3.653193021
147.0440559 3.484536841
149.0597059 17.20872473
159.0440559 12.08777581
177.0546206 37.42830514

Name: +ve in-silico MS/MS by CFM-ID for KECVCWWPPPJSHW-UHFFFAOYSA-N
ID: KECVCWWPPPJSHW-UHFFFAOYSA-N
Comment: Energy2
Num peaks: 29
39.02292652 3.688782261
49.00727645 5.406506173
51.02292652 3.219112942
53.00219107 2.935608944
53.03857658 2.114031839
55.05422664 1.520597227
73.00727645 1.331738397
77.00219107 4.318740434
79.01784114 3.294067865
81.0334912 1.61190691
101.0385766 1.335239615
103.0178411 1.56601453
103.0542266 1.380036498
105.0334912 4.454304459
105.0698767 2.003393985
107.0491413 3.831955739
115.0542266 2.589775909
119.0127558 1.289166185
121.0647913 1.117870566
123.0440559 1.125076008
129.0334912 3.753219173
131.0491413 6.945811911
133.0284058 2.456742291
133.0647913 1.585504664
135.0440559 5.592083971
145.0284058 1.09044194
149.0233204 1.229678919
149.0597059 2.24077863
159.0440559 5.906073601

Name: +ve in-silico MS/MS by CFM-ID for VRCYFMXDPGWEGA-UHFFFAOYSA-N
ID: VRCYFMXDPGWEGA-UHFFFAOYSA-N
Comment: Energy0
Num peaks: 6
121.0647913 0.4743750031
131.0491413 0.4414218578
149.0597059 2.321725249
151.0389705 0.4132097176
159.0440559 1.569050754
177.0546206 92.65450038

Name: +ve in-silico MS/MS by CFM-ID for VRCYFMXDPGWEGA-UHFFFAOYSA-N
ID: VRCYFMXDPGWEGA-UHFFFAOYSA-N
Comment: Energy1
Num peaks: 8
41.00219107 5.143882553
105.0334912 4.340551069
121.0647913 3.69696898
131.0491413 6.657521706
133.0647913 5.767501341
147.0440559 3.651942582
149.0597059 22.49052003
177.0546206 29.4174502

Name: +ve in-silico MS/MS by CFM-ID for VRCYFMXDPGWEGA-UHFFFAOYSA-N
ID: VRCYFMXDPGWEGA-UHFFFAOYSA-N
Comment: Energy2
Num peaks: 14
39.02292652 2.131734922
49.00727645 1.985019922
63.02292652 1.795686699
65.03857658 3.304169472
89.03857658 6.219634223
91.05422664 6.593634052
93.0334912 2.720723976
93.06987671 3.125014165
105.0334912 3.993548025
105.0698767 19.04326728
115.0542266 5.450638132
119.0491413 10.58744229
121.0647913 8.16424137
131.0491413 5.503426058

Name: +ve in-silico MS/MS by CFM-ID for IKNVEOZIOFMENG-UHFFFAOYSA-N
ID: IKNVEOZIOFMENG-UHFFFAOYSA-N
Comment: Energy0
Num peaks: 6
135.0440559 6.800667185
147.0440559 1.317649634
149.0597059 6.473554987
159.0440559 7.915657892
177.0546206 46.23056567
195.0651853 19.48153783

Name: +ve in-silico MS/MS by CFM-ID for IKNVEOZIOFMENG-UHFFFAOYSA-N
ID: IKNVEOZIOFMENG-UHFFFAOYSA-N
Comment: Energy1
Num peaks: 15
25.00727645 0.9140138962
41.00219107 0.8631105848
53.00219107 2.811432191
71.01275576 2.477758272
119.0491413 1.465479232
123.0440559 2.342907684
125.0597059 1.960418632
135.0440559 14.614111
147.0440559 2.170292048
149.0597059 17.85346403
151.075356 1.423197433
159.0440559 5.381306001
163.0389705 1.313099688
177.0546206 16.86039297
195.0651853 7.581567145

Name: +ve in-silico MS/MS by CFM-ID for IKNVEOZIOFMENG-UHFFFAOYSA-N
ID: IKNVEOZIOFMENG-UHFFFAOYSA-N
Comment: Energy2
Num peaks: 31
25.00727645 4.776409635
27.02292652 1.061257837
39.02292652 2.272240549
41.00219107 2.239458697
49.00727645 1.492804972
51.02292652 1.435333966
53.00219107 1.573557555
53.03857658 1.045939403
55.01784114 2.132973336
65.03857658 0.9648080717
67.01784114 1.043855156
68.99710569 1.024472106
71.01275576 1.00838191
79.01784114 1.362034138
81.0334912 2.980369049
93.0334912 1.923759402
105.0334912 8.991998849
107.0127558 1.529015843
107.0491413 4.575883724
109.0284058 1.229565719
117.0334912 4.574933697
119.0491413 4.777993788
121.0284058 1.040024663
121.0647913 1.093613915
123.0440559 2.125157423
131.0491413 1.943496355
133.0284058 2.723830726
135.0440559 9.137635898
147.0440559 1.798949711
149.0597059 2.995077294
151.0389705 1.10057991

Name: +ve in-silico MS/MS by CFM-ID for VYRWCSXMABWFDW-UHFFFAOYSA-N
ID: VYRWCSXMABWFDW-UHFFFAOYSA-N
Comment: Energy0
Num peaks: 6
95.04914126 2.648772993
123.0440559 8.524007258
125.0597059 1.827281495
127.075356 1.887822454
137.0597059 16.29984577
155.0702706 62.66933554

Name: +ve in-silico MS/MS by CFM-ID for VYRWCSXMABWFDW-UHFFFAOYSA-N
ID: VYRWCSXMABWFDW-UHFFFAOYSA-N
Comment: Energy1
Num peaks: 7
95.04914126 8.859928762
109.0647913 1.943110572
119.0491413 4.927551559
123.0440559 5.771463121
125.0597059 2.028585928
137.0597059 27.08507739
155.0702706 29.80973114

Name: +ve in-silico MS/MS by CFM-ID for VYRWCSXMABWFDW-UHFFFAOYSA-N
ID: VYRWCSXMABWFDW-UHFFFAOYSA-N
Comment: Energy2
Num peaks: 18
49.00727645 1.397824564
51.02292652 1.67664116
53.00219107 1.303086022
55.01784114 1.595290012
63.02292652 2.636679556
65.03857658 4.682560874
67.05422664 1.332480107
79.01784114 3.845017366
81.0334912 3.566425778
93.0334912 3.058875551
95.04914126 11.5902115
105.0334912 8.984490474
107.0491413 5.995986135
109.0647913 8.607258826
119.0491413 9.450929312
121.0284058 2.189741314
123.0440559 3.773137739
137.0597059 5.155664096

Name: +ve in-silico MS/MS by CFM-ID for PDDKFNWQAKHTBC-HWKANZROSA-N
ID: PDDKFNWQAKHTBC-HWKANZROSA-N
Comment: Energy0
Num peaks: 6
135.0440559 6.949232034
147.0440559 1.317863519
149.0597059 6.513499386
159.0440559 7.943704728
177.0546206 46.39884123
195.0651853 19.55466796

Name: +ve in-silico MS/MS by CFM-ID for PDDKFNWQAKHTBC-HWKANZROSA-N
ID: PDDKFNWQAKHTBC-HWKANZROSA-N
Comment: Energy1
Num peaks: 16
25.00727645 0.9117732871
53.00219107 2.96933674
67.01784114 0.9821408012
71.01275576 2.496193154
119.0491413 1.418712826
121.0647913 0.8696351176
123.0440559 2.135125531
125.0597059 1.911770784
135.0440559 14.63079341
147.0440559 2.191832065
149.0597059 17.90508503
151.075356 1.342794955
159.0440559 5.392927596
163.0389705 1.247362727
177.0546206 16.82710129
195.0651853 7.526050555

Name: +ve in-silico MS/MS by CFM-ID for PDDKFNWQAKHTBC-HWKANZROSA-N
ID: PDDKFNWQAKHTBC-HWKANZROSA-N
Comment: Energy2
Num peaks: 31
25.00727645 4.644679813
27.02292652 1.020049406
39.02292652 3.228950178
41.00219107 2.161822255
49.00727645 2.301207285
51.02292652 1.561932837
53.00219107 1.69779421
53.03857658 1.000910854
55.01784114 1.873191711
67.01784114 2.264855641
71.01275576 1.149805503
77.00219107 1.306074404
79.01784114 1.280193333
81.0334912 2.114015548
89.00219107 1.06210074
91.01784114 1.281313051
92.99710569 1.166259242
95.04914126 1.022284856
105.0334912 8.442729704
107.0127558 0.9400814384
107.0491413 5.368558411
117.0334912 4.49674947
119.0491413 4.655002821
121.0284058 1.048142748
121.0647913 1.149441146
123.0440559 1.537285015
131.0491413 1.609430401
133.0284058 3.017333722
135.0440559 8.542506505
147.0440559 1.674378016
149.0597059 2.862958211

Name: +ve in-silico MS/MS by CFM-ID for LLMZGLGURUGRAT-AATRIKPKSA-N
ID: LLMZGLGURUGRAT-AATRIKPKSA-N
Comment: Energy0
Num peaks: 6
59.01275576 1.025015118
123.0440559 1.097982073
147.0440559 1.43724744
149.0597059 7.467285642
177.0546206 57.95801868
195.0651853 21.78975585

Name: +ve in-silico MS/MS by CFM-ID for LLMZGLGURUGRAT-AATRIKPKSA-N
ID: LLMZGLGURUGRAT-AATRIKPKSA-N
Comment: Energy1
Num peaks: 16
41.00219107 1.150329551
53.00219107 3.589907381
71.01275576 2.841643574
119.0491413 2.931585132
121.0647913 3.592020665
123.0440559 2.323957673
125.0597059 1.988132199
133.0284058 1.004392794
147.0440559 3.899145039
149.0597059 22.04572635
151.075356 1.256456788
163.0389705 1.135718105
165.0546206 1.588017752
167.0702706 1.137371156
177.0546206 21.32088652
195.0651853 9.194028918

Name: +ve in-silico MS/MS by CFM-ID for LLMZGLGURUGRAT-AATRIKPKSA-N
ID: LLMZGLGURUGRAT-AATRIKPKSA-N
Comment: Energy2
Num peaks: 31
25.00727645 5.865618247
27.02292652 1.207543461
39.02292652 3.210265419
41.00219107 2.775124206
49.00727645 3.076719075
51.02292652 2.07622847
53.00219107 1.931991232
55.01784114 2.06345917
63.02292652 2.371062582
68.99710569 1.821658924
71.01275576 1.965969841
73.00727645 4.184558614
75.02292652 2.379729176
77.03857658 3.418093869
79.01784114 2.490933217
92.99710569 1.587952244
101.0021911 2.621182657
103.0178411 3.112006254
105.0334912 6.247351602
107.0491413 1.514646331
117.0334912 2.580380806
119.0127558 1.269428618
119.0491413 3.226400099
121.0284058 1.995026554
123.0440559 1.639354831
131.0127558 1.380771987
131.0491413 1.132717217
133.0284058 3.846951202
135.0440559 1.741028676
147.0440559 1.613286889
149.0597059 3.22757666

Name: +ve in-silico MS/MS by CFM-ID for FJZHISCDCWNQJR-TWGQIWQCSA-N
ID: FJZHISCDCWNQJR-TWGQIWQCSA-N
Comment: Energy0
Num peaks: 6
107.0491413 3.62910011
121.0647913 5.671690381
123.0804414 6.401452772
149.0597059 16.03919148
177.0546206 27.90265577
195.0651853 27.65555525

Name: +ve in-silico MS/MS by CFM-ID for FJZHISCDCWNQJR-TWGQIWQCSA-N
ID: FJZHISCDCWNQJR-TWGQIWQCSA-N
Comment: Energy1
Num peaks: 10
87.00767038 1.802538679
107.0491413 4.976689519
121.0647913 17.38978197
123.0804414 2.512129767
131.0491413 2.098189223
147.0440559 1.829048055
149.0597059 20.40784856
163.0389705 1.587048063
177.0546206 17.8716046
195.0651853 9.860438673

Name: +ve in-silico MS/MS by CFM-ID for FJZHISCDCWNQJR-TWGQIWQCSA-N
ID: FJZHISCDCWNQJR-TWGQIWQCSA-N
Comment: Energy2
Num peaks: 28
39.02292652 0.8896389478
41.00219107 1.053921474
41.03857658 0.8671716232
49.00727645 2.216911075
51.02292652 1.729395188
53.00219107 2.362570549
56.99710569 1.041630593
63.02292652 7.33794215
65.03857658 4.165753898
79.01784114 1.005511071
79.05422664 2.634286746
81.0334912 0.80930964
91.01784114 1.105980583
91.05422664 5.304495821
93.0334912 2.630143137
95.04914126 1.090600678
105.0334912 3.212177731
107.0491413 13.69059486
117.0334912 4.466815963
119.0491413 2.099570055
121.0647913 7.428397005
123.0804414 1.391301118
131.0491413 2.91817783
133.0284058 1.883304065
147.0440559 2.091485354
149.0597059 2.820158217
177.0546206 0.9618093487
179.0338851 1.354251657

Name: +ve in-silico MS/MS by CFM-ID for QRICSZPYENRNSS-UHFFFAOYSA-N
ID: QRICSZPYENRNSS-UHFFFAOYSA-N
Comment: Energy0
Num peaks: 6
107.0491413 2.135961357
121.0647913 14.33287474
149.0597059 12.69934144
159.0440559 6.20700926
177.0546206 25.02789761
195.0651853 23.51609468

Name: +ve in-silico MS/MS by CFM-ID for QRICSZPYENRNSS-UHFFFAOYSA-N
ID: QRICSZPYENRNSS-UHFFFAOYSA-N
Comment: Energy1
Num peaks: 10
72.99202031 1.43334947
107.0491413 5.611918129
121.0647913 18.69059364
123.0804414 1.894448153
131.0491413 4.349887628
133.0647913 4.062366317
149.0597059 13.3463643
159.0440559 9.064796373
177.0546206 14.93348308
195.0651853 7.141979011

Name: +ve in-silico MS/MS by CFM-ID for QRICSZPYENRNSS-UHFFFAOYSA-N
ID: QRICSZPYENRNSS-UHFFFAOYSA-N
Comment: Energy2
Num peaks: 21
39.02292652 1.230827439
49.00727645 1.160848429
51.02292652 2.525955832
53.00219107 1.320933547
63.02292652 5.593803042
65.03857658 9.79985395
67.05422664 2.768102079
72.99202031 3.019969008
79.05422664 3.779858373
91.05422664 12.05207698
93.0334912 1.321005214
93.06987671 3.462890453
95.04914126 2.382891742
105.0334912 2.427366361
107.0491413 9.264250426
117.0334912 1.661066503
121.0647913 11.35076358
123.0804414 1.354996284
133.0647913 1.489110413
147.0440559 1.137533068
149.0597059 1.418077821

Name: +ve in-silico MS/MS by CFM-ID for JAEJSNFTJMYIEF-UHFFFAOYSA-N
ID: JAEJSNFTJMYIEF-UHFFFAOYSA-N
Comment: Energy0
Num peaks: 6
91.05422664 3.012636974
103.0542266 2.769100557
131.0491413 8.874990737
149.0597059 10.90767507
177.0546206 24.12569902
195.0651853 36.36336234

Name: +ve in-silico MS/MS by CFM-ID for JAEJSNFTJMYIEF-UHFFFAOYSA-N
ID: JAEJSNFTJMYIEF-UHFFFAOYSA-N
Comment: Energy1
Num peaks: 9
71.01275576 3.996577243
91.05422664 15.48606557
103.0542266 8.551992007
117.0182351 3.335942441
131.0491413 14.16161629
133.0647913 3.067030983
149.0597059 7.206144069
177.0546206 15.091934
195.0651853 10.21951205

Name: +ve in-silico MS/MS by CFM-ID for JAEJSNFTJMYIEF-UHFFFAOYSA-N
ID: JAEJSNFTJMYIEF-UHFFFAOYSA-N
Comment: Energy2
Num peaks: 14
49.00727645 1.352502218
71.01275576 11.4515442
73.02840582 1.480564831
79.05422664 2.460576905
91.05422664 7.11275047
99.00767038 2.330288559
103.0542266 22.28553929
105.0698767 2.30821329
131.0491413 19.0058364
133.0647913 2.960433664
149.0597059 2.555320187
169.0495352 1.332802627
177.0546206 2.644643489
179.0338851 1.353452961

Name: +ve in-silico MS/MS by CFM-ID for AJSNUBLNFVLJEB-KQQUZDAGSA-N
ID: AJSNUBLNFVLJEB-KQQUZDAGSA-N
Comment: Energy0
Num peaks: 6
113.0385766 2.413130586
117.0334912 2.120776948
131.0491413 3.701430477
141.0334912 9.437514089
159.0440559 50.88185125
177.0546206 13.16717315

Name: +ve in-silico MS/MS by CFM-ID for AJSNUBLNFVLJEB-KQQUZDAGSA-N
ID: AJSNUBLNFVLJEB-KQQUZDAGSA-N
Comment: Energy1
Num peaks: 28
39.02292652 0.987829452
41.00219107 1.08778343
49.00727645 1.512660921
51.02292652 0.9745028088
53.00219107 1.233885032
55.01784114 0.9393667761
57.0334912 0.9418805293
63.02292652 0.965257689
65.00219107 1.3032986
73.00727645 1.692583392
75.02292652 1.032147721
77.00219107 0.9197999594
81.0334912 0.9284420791
87.02292652 1.590993764
89.00219107 0.9758691502
97.00727645 2.551723106
99.02292652 4.796102265
101.0021911 1.04101915
111.0229265 0.9500948388
113.0385766 7.844058142
115.0178411 3.480786421
115.0542266 1.712295993
117.0334912 5.388306873
131.0127558 1.046006284
131.0491413 6.485959464
141.0334912 6.205308719
159.0440559 18.58660611
177.0546206 3.60997184

Name: +ve in-silico MS/MS by CFM-ID for AJSNUBLNFVLJEB-KQQUZDAGSA-N
ID: AJSNUBLNFVLJEB-KQQUZDAGSA-N
Comment: Energy2
Num peaks: 30
25.00727645 3.18271978
27.02292652 1.018792562
39.02292652 4.12089237
41.00219107 1.681325997
43.01784114 1.11690953
49.00727645 9.21271009
51.02292652 2.866790295
53.00219107 2.057886014
55.01784114 1.520289002
57.0334912 1.159120132
63.02292652 3.153237981
65.00219107 2.596720591
67.01784114 1.294873437
71.01275576 1.152860333
73.00727645 8.660737106
75.02292652 3.004861714
77.00219107 1.058045382
83.01275576 1.198785943
87.02292652 6.0213596
89.00219107 1.822817452
89.03857658 1.113550713
91.01784114 0.9940222
97.00727645 3.259808065
99.02292652 5.997219974
101.0385766 1.055712122
107.0127558 1.017684159
113.0385766 4.352172582
115.0178411 1.406700245
115.0542266 2.148968791
117.0334912 1.287147748

Name: +ve in-silico MS/MS by CFM-ID for AJSNUBLNFVLJEB-SFECMWDFSA-N
ID: AJSNUBLNFVLJEB-SFECMWDFSA-N
Comment: Energy0
Num peaks: 8
113.0385766 2.581400956
115.0178411 1.826245629
117.0334912 2.559221829
131.0491413 4.625839777
141.0334912 12.06203057
145.0284058 1.406542221
159.0440559 34.31507867
177.0546206 21.56389451

Name: +ve in-silico MS/MS by CFM-ID for AJSNUBLNFVLJEB-SFECMWDFSA-N
ID: AJSNUBLNFVLJEB-SFECMWDFSA-N
Comment: Energy1
Num peaks: 28
39.02292652 1.02956047
41.00219107 1.010740159
49.00727645 1.580664431
51.02292652 1.021382056
53.00219107 1.089024336
55.01784114 0.8616126269
57.0334912 0.8436636255
63.02292652 1.005103309
65.00219107 1.167467744
73.00727645 1.78658355
75.02292652 1.083841993
77.00219107 0.9853267969
87.02292652 1.747099665
89.00219107 1.058557273
97.00727645 2.741400169
99.02292652 5.17733849
101.0021911 1.116671313
111.0229265 0.9627549892
113.0385766 8.234606743
115.0178411 3.439420378
115.0542266 1.766180717
117.0334912 5.128332515
129.0334912 0.8406257594
131.0127558 1.204459576
131.0491413 6.685689867
141.0334912 8.740180036
159.0440559 14.04170072
177.0546206 4.238234116

Name: +ve in-silico MS/MS by CFM-ID for AJSNUBLNFVLJEB-SFECMWDFSA-N
ID: AJSNUBLNFVLJEB-SFECMWDFSA-N
Comment: Energy2
Num peaks: 29
25.00727645 3.157445882
27.02292652 1.011720894
39.02292652 4.066171609
41.00219107 1.060990138
43.01784114 1.083307732
49.00727645 9.578144576
51.02292652 2.967654455
53.00219107 2.231051617
55.01784114 1.456031206
57.0334912 0.9456285102
59.01275576 1.084606422
63.02292652 3.052521459
65.00219107 2.829779851
67.01784114 1.222501978
71.01275576 1.115341691
73.00727645 9.097352801
75.02292652 3.112288857
77.00219107 1.101902119
83.01275576 1.18879111
87.02292652 6.52902211
89.00219107 2.106275935
89.03857658 1.159673094
97.00727645 3.387197708
99.02292652 6.192039996
101.0385766 1.086239128
107.0127558 0.9590031844
113.0385766 4.475653725
115.0542266 2.229170621
117.0334912 0.9818568098

Name: +ve in-silico MS/MS by CFM-ID for XHUBNORIRAJQLO-UHFFFAOYSA-N
ID: XHUBNORIRAJQLO-UHFFFAOYSA-N
Comment: Energy0
Num peaks: 6
113.0385766 2.829168253
131.0491413 5.204136818
141.0334912 13.18555797
145.0284058 1.557953114
159.0440559 38.49929933
177.0546206 24.67692228

Name: +ve in-silico MS/MS by CFM-ID for XHUBNORIRAJQLO-UHFFFAOYSA-N
ID: XHUBNORIRAJQLO-UHFFFAOYSA-N
Comment: Energy1
Num peaks: 26
39.02292652 0.9610362259
41.03857658 1.718253873
45.0334912 1.134300526
49.00727645 0.8415987163
57.0334912 0.858706644
59.04914126 1.145527982
65.03857658 0.8718678909
68.99710569 1.456803958
73.00727645 1.006302855
87.02292652 1.409147105
89.03857658 1.064620047
92.99710569 1.366556309
99.02292652 2.723219004
111.0229265 1.083111974
113.0021911 1.098075641
113.0385766 9.999332456
115.0178411 1.228734539
115.0542266 2.037477771
116.9971057 1.459600008
117.0334912 0.9405052671
129.0334912 0.8378610525
131.0127558 1.800841344
131.0491413 8.751876449
141.0334912 10.54502526
159.0440559 17.90482978
177.0546206 5.907101727

Name: +ve in-silico MS/MS by CFM-ID for XHUBNORIRAJQLO-UHFFFAOYSA-N
ID: XHUBNORIRAJQLO-UHFFFAOYSA-N
Comment: Energy2
Num peaks: 31
25.00727645 1.665577999
27.02292652 1.031465343
39.02292652 2.854947096
41.00219107 1.167768717
41.03857658 2.438430338
49.00727645 4.830039583
51.02292652 3.80903649
55.01784114 1.121426968
63.02292652 2.357772163
65.03857658 1.682078555
67.01784114 1.152922876
68.99710569 2.634600786
73.00727645 4.96470068
75.02292652 3.77387798
87.02292652 7.02663999
89.03857658 2.205605727
92.99710569 1.869080367
97.00727645 2.717952525
99.02292652 9.035225448
101.0021911 0.8072426572
101.0385766 1.607827636
111.0229265 1.088989618
113.0021911 0.9021003621
113.0385766 7.237532069
115.0178411 1.451674457
115.0542266 3.054392264
116.9971057 1.40973945
131.0127558 0.9333488898
131.0491413 1.21433249
141.0334912 1.053223094
159.0440559 1.045404815

Name: +ve in-silico MS/MS by CFM-ID for UBMRQHZPEXIXEJ-ALCCZGGFSA-N
ID: UBMRQHZPEXIXEJ-ALCCZGGFSA-N
Comment: Energy0
Num peaks: 6
115.0178411 2.796680686
117.0334912 4.539628224
131.0491413 8.570968089
141.0334912 4.080489314
159.0440559 26.99264301
177.0546206 37.97896162

Name: +ve in-silico MS/MS by CFM-ID for UBMRQHZPEXIXEJ-ALCCZGGFSA-N
ID: UBMRQHZPEXIXEJ-ALCCZGGFSA-N
Comment: Energy1
Num peaks: 25
49.00727645 2.011128741
57.0334912 2.588458969
73.00727645 4.524126765
75.02292652 2.385068079
79.01784114 1.252142634
81.0334912 1.36609425
87.02292652 1.153133359
89.00219107 1.2512003
89.03857658 1.148983458
91.01784114 1.515456354
93.0334912 1.122196571
101.0021911 1.155293569
103.0178411 2.089183755
105.0334912 1.064827025
107.0127558 1.828882119
113.0385766 1.761518181
115.0178411 7.987268545
117.0334912 10.97673109
119.0127558 2.046701816
121.0284058 1.180393267
131.0491413 9.449810081
133.0647913 1.076950785
141.0334912 3.455189339
159.0440559 9.826645356
177.0546206 6.018404905

Name: +ve in-silico MS/MS by CFM-ID for UBMRQHZPEXIXEJ-ALCCZGGFSA-N
ID: UBMRQHZPEXIXEJ-ALCCZGGFSA-N
Comment: Energy2
Num peaks: 19
25.00727645 4.361436622
39.02292652 2.800920022
49.00727645 15.34334341
51.02292652 1.887943456
63.02292652 5.643394574
65.00219107 1.618864127
67.01784114 2.538566807
69.0334912 1.646208679
73.00727645 8.004567755
75.02292652 3.084585297
79.01784114 3.964954834
81.0334912 3.568251086
89.00219107 2.223131445
91.01784114 3.707310844
93.0334912 2.54125273
103.0178411 2.935077785
105.0334912 1.445945305
115.0178411 9.479979869
117.0334912 3.666604205

Name: +ve in-silico MS/MS by CFM-ID for QHYKVJVPIJCRRT-AVWWOMFMSA-N
ID: QHYKVJVPIJCRRT-AVWWOMFMSA-N
Comment: Energy0
Num peaks: 6
131.0491413 2.515959958
135.0440559 3.161286204
149.0597059 6.24897395
159.0440559 9.340450877
177.0546206 21.12319621
195.0651853 39.31234269

Name: +ve in-silico MS/MS by CFM-ID for QHYKVJVPIJCRRT-AVWWOMFMSA-N
ID: QHYKVJVPIJCRRT-AVWWOMFMSA-N
Comment: Energy1
Num peaks: 26
39.02292652 1.251935326
49.00727645 1.13984394
51.02292652 1.122651194
68.99710569 1.14924991
71.01275576 1.423765675
75.02292652 1.206944331
83.01275576 2.030176923
85.02840582 1.21030775
87.02292652 1.380338653
91.05422664 2.112370372
92.99710569 1.092218244
97.02840582 1.181643778
103.0542266 3.385376276
107.0127558 2.406684986
109.0284058 1.552842558
115.0178411 1.762160148
117.0334912 3.162742129
131.0491413 4.177023877
133.0284058 5.820334324
133.0647913 2.509405291
135.0440559 7.524044625
149.0597059 10.31788197
151.075356 1.07790548
159.0440559 3.8409421
177.0546206 7.767944061
195.0651853 8.632932866

Name: +ve in-silico MS/MS by CFM-ID for QHYKVJVPIJCRRT-AVWWOMFMSA-N
ID: QHYKVJVPIJCRRT-AVWWOMFMSA-N
Comment: Energy2
Num peaks: 28
25.00727645 3.679074369
39.02292652 7.276439573
49.00727645 3.96559593
51.02292652 7.172335866
53.00219107 1.229838752
53.03857658 1.037215186
59.01275576 3.120135495
63.02292652 3.422132988
65.03857658 3.362445965
68.99710569 3.024564706
71.01275576 2.258054544
73.00727645 1.093881804
75.02292652 2.657755854
77.03857658 4.816182057
83.01275576 2.906407087
85.02840582 1.283822012
87.02292652 2.441368594
89.03857658 3.146195319
91.05422664 2.793633166
92.99710569 3.064906965
95.01275576 1.15346616
97.02840582 1.019700238
103.0542266 8.181992099
105.0698767 0.9787605565
115.0178411 1.387218951
133.0284058 1.507533529
135.0440559 1.16974979
149.0597059 0.96161251

Name: +ve in-silico MS/MS by CFM-ID for QHYKVJVPIJCRRT-URDDPPBGSA-N
ID: QHYKVJVPIJCRRT-URDDPPBGSA-N
Comment: Energy0
Num peaks: 6
131.0491413 2.515959958
135.0440559 3.161286204
149.0597059 6.24897395
159.0440559 9.340450877
177.0546206 21.12319621
195.0651853 39.31234269

Name: +ve in-silico MS/MS by CFM-ID for QHYKVJVPIJCRRT-URDDPPBGSA-N
ID: QHYKVJVPIJCRRT-URDDPPBGSA-N
Comment: Energy1
Num peaks: 26
39.02292652 1.251935326
49.00727645 1.13984394
51.02292652 1.122651194
68.99710569 1.14924991
71.01275576 1.423765675
75.02292652 1.206944331
83.01275576 2.030176923
85.02840582 1.21030775
87.02292652 1.380338653
91.05422664 2.112370372
92.99710569 1.092218244
97.02840582 1.181643778
103.0542266 3.385376276
107.0127558 2.406684986
109.0284058 1.552842558
115.0178411 1.762160148
117.0334912 3.162742129
131.0491413 4.177023877
133.0284058 5.820334324
133.0647913 2.509405291
135.0440559 7.524044625
149.0597059 10.31788197
151.075356 1.07790548
159.0440559 3.8409421
177.0546206 7.767944061
195.0651853 8.632932866

Name: +ve in-silico MS/MS by CFM-ID for QHYKVJVPIJCRRT-URDDPPBGSA-N
ID: QHYKVJVPIJCRRT-URDDPPBGSA-N
Comment: Energy2
Num peaks: 28
25.00727645 3.679074369
39.02292652 7.276439573
49.00727645 3.96559593
51.02292652 7.172335866
53.00219107 1.229838752
53.03857658 1.037215186
59.01275576 3.120135495
63.02292652 3.422132988
65.03857658 3.362445965
68.99710569 3.024564706
71.01275576 2.258054544
73.00727645 1.093881804
75.02292652 2.657755854
77.03857658 4.816182057
83.01275576 2.906407087
85.02840582 1.283822012
87.02292652 2.441368594
89.03857658 3.146195319
91.05422664 2.793633166
92.99710569 3.064906965
95.01275576 1.15346616
97.02840582 1.019700238
103.0542266 8.181992099
105.0698767 0.9787605565
115.0178411 1.387218951
133.0284058 1.507533529
135.0440559 1.16974979
149.0597059 0.96161251

Name: +ve in-silico MS/MS by CFM-ID for QHYKVJVPIJCRRT-QEQQUMNJSA-N
ID: QHYKVJVPIJCRRT-QEQQUMNJSA-N
Comment: Energy0
Num peaks: 6
131.0491413 2.515959958
135.0440559 3.161286204
149.0597059 6.24897395
159.0440559 9.340450877
177.0546206 21.12319621
195.0651853 39.31234269

Name: +ve in-silico MS/MS by CFM-ID for QHYKVJVPIJCRRT-QEQQUMNJSA-N
ID: QHYKVJVPIJCRRT-QEQQUMNJSA-N
Comment: Energy1
Num peaks: 26
39.02292652 1.251935326
49.00727645 1.13984394
51.02292652 1.122651194
68.99710569 1.14924991
71.01275576 1.423765675
75.02292652 1.206944331
83.01275576 2.030176923
85.02840582 1.21030775
87.02292652 1.380338653
91.05422664 2.112370372
92.99710569 1.092218244
97.02840582 1.181643778
103.0542266 3.385376276
107.0127558 2.406684986
109.0284058 1.552842558
115.0178411 1.762160148
117.0334912 3.162742129
131.0491413 4.177023877
133.0284058 5.820334324
133.0647913 2.509405291
135.0440559 7.524044625
149.0597059 10.31788197
151.075356 1.07790548
159.0440559 3.8409421
177.0546206 7.767944061
195.0651853 8.632932866

Name: +ve in-silico MS/MS by CFM-ID for QHYKVJVPIJCRRT-QEQQUMNJSA-N
ID: QHYKVJVPIJCRRT-QEQQUMNJSA-N
Comment: Energy2
Num peaks: 28
25.00727645 3.679074369
39.02292652 7.276439573
49.00727645 3.96559593
51.02292652 7.172335866
53.00219107 1.229838752
53.03857658 1.037215186
59.01275576 3.120135495
63.02292652 3.422132988
65.03857658 3.362445965
68.99710569 3.024564706
71.01275576 2.258054544
73.00727645 1.093881804
75.02292652 2.657755854
77.03857658 4.816182057
83.01275576 2.906407087
85.02840582 1.283822012
87.02292652 2.441368594
89.03857658 3.146195319
91.05422664 2.793633166
92.99710569 3.064906965
95.01275576 1.15346616
97.02840582 1.019700238
103.0542266 8.181992099
105.0698767 0.9787605565
115.0178411 1.387218951
133.0284058 1.507533529
135.0440559 1.16974979
149.0597059 0.96161251

Name: +ve in-silico MS/MS by CFM-ID for ICORPYQPLLHFNZ-UHFFFAOYSA-N
ID: ICORPYQPLLHFNZ-UHFFFAOYSA-N
Comment: Energy0
Num peaks: 7
77.02332044 2.887625038
117.0334912 6.204933858
129.0334912 2.45270875
147.0440559 6.079599346
159.0440559 4.49400884
177.0546206 31.87731907
195.0651853 26.10476284

Name: +ve in-silico MS/MS by CFM-ID for ICORPYQPLLHFNZ-UHFFFAOYSA-N
ID: ICORPYQPLLHFNZ-UHFFFAOYSA-N
Comment: Energy1
Num peaks: 27
39.02292652 1.869088845
49.00727645 1.250488366
51.02292652 1.765821021
53.00219107 0.9885055269
59.01275576 1.278024371
63.02292652 1.785357398
65.00219107 0.9984609934
73.00727645 1.896929448
75.02292652 3.636548706
77.00219107 0.9074943227
87.02292652 10.97441803
89.02332044 1.140878267
89.03857658 3.96181999
99.02292652 2.594336193
101.0385766 0.7415453187
107.0338851 0.9437083049
117.0334912 12.09168657
119.0491413 1.138650363
129.0334912 3.802771299
131.0491413 1.262780905
133.0647913 1.66682723
147.0440559 4.94513463
149.0597059 0.8525829112
151.075356 0.9613567255
159.0440559 3.117254039
177.0546206 9.013683251
195.0651853 4.533209027

Name: +ve in-silico MS/MS by CFM-ID for ICORPYQPLLHFNZ-UHFFFAOYSA-N
ID: ICORPYQPLLHFNZ-UHFFFAOYSA-N
Comment: Energy2
Num peaks: 31
29.00219107 2.549414587
39.02292652 4.623035898
47.01275576 1.03527161
49.00727645 4.549440398
51.02292652 4.274735758
53.00219107 2.857640409
55.01784114 0.9636872983
59.01275576 3.754028572
61.02840582 2.631156491
63.02292652 4.203392161
65.00219107 2.789229126
67.01784114 1.508573032
71.01275576 0.9277495385
72.99202031 1.32435603
73.00727645 4.624449859
75.02292652 5.321175139
77.00219107 2.434904242
77.02332044 4.520411213
83.01275576 0.8848352299
87.02292652 7.561103981
89.00219107 1.169698185
89.03857658 1.030612095
95.01275576 0.9425437356
99.02292652 2.137459076
101.0021911 0.8938295528
101.0233204 0.8756744183
101.0385766 1.316253954
117.0334912 1.685092518
129.0334912 1.875590433
131.0491413 0.8865978892
159.0440559 0.8983512654

Name: +ve in-silico MS/MS by CFM-ID for GSHVAQAKBLEIEY-UHFFFAOYSA-N
ID: GSHVAQAKBLEIEY-UHFFFAOYSA-N
Comment: Energy0
Num peaks: 8
120.9953914 6.874799597
121.0317769 8.976237753
123.047427 8.62040588
136.9903061 5.419283351
139.0059561 3.828696777
159.047427 4.653568296
177.0579917 29.48698768
195.0685564 13.71486453

Name: +ve in-silico MS/MS by CFM-ID for GSHVAQAKBLEIEY-UHFFFAOYSA-N
ID: GSHVAQAKBLEIEY-UHFFFAOYSA-N
Comment: Energy1
Num peaks: 19
27.02292652 1.806365716
43.01784114 1.588321512
43.05422664 1.897469611
55.01784114 3.606611446
55.05422664 2.267390948
57.06987671 19.79787864
59.01275576 5.586060547
61.02840582 1.97481624
73.02840582 10.70860373
93.00047682 2.261640171
120.9953914 5.066514838
121.0317769 4.110143775
123.047427 3.314570435
136.9903061 2.807947267
139.0059561 1.701056034
149.0630771 2.576808859
159.047427 1.537271108
177.0579917 5.614914677
195.0685564 3.164453189

Name: +ve in-silico MS/MS by CFM-ID for GSHVAQAKBLEIEY-UHFFFAOYSA-N
ID: GSHVAQAKBLEIEY-UHFFFAOYSA-N
Comment: Energy2
Num peaks: 28
15.02292652 1.432746799
27.02292652 4.629866849
29.03857658 1.278638806
39.02292652 1.011395269
41.03857658 2.114211525
43.01784114 1.248404828
43.05422664 1.472363766
53.03857658 2.47958549
55.01784114 1.003835537
55.05422664 2.551353457
57.06987671 16.37652328
59.01275576 3.301289063
59.08552677 2.411455368
61.02840582 1.188448063
63.04405588 1.029917851
68.99710569 1.527653733
71.01275576 1.034324026
73.02840582 7.384194542
75.04405588 1.142874925
76.96917669 1.192946377
78.98482676 1.01835309
90.98482676 5.651374288
93.00047682 6.757590696
120.9953914 3.452271425
121.0317769 3.097817703
123.047427 2.420715794
127.0423416 1.166354516
136.9903061 1.414087327

Name: +ve in-silico MS/MS by CFM-ID for HVKUASSSTFDQDK-RQJHMYQMSA-N
ID: HVKUASSSTFDQDK-RQJHMYQMSA-N
Comment: Energy0
Num peaks: 6
91.05422664 1.532918654
95.04914126 32.22239812
109.0647913 1.651843001
119.0491413 3.536406016
137.0597059 30.10026814
155.0702706 22.27824028

Name: +ve in-silico MS/MS by CFM-ID for HVKUASSSTFDQDK-RQJHMYQMSA-N
ID: HVKUASSSTFDQDK-RQJHMYQMSA-N
Comment: Energy1
Num peaks: 12
51.02292652 3.16201316
53.03857658 3.582675435
91.05422664 2.262367742
93.06987671 2.32642957
95.04914126 33.20998179
107.0491413 2.839676213
109.0647913 2.557264483
111.0440559 2.423224731
119.0491413 3.461545959
127.075356 3.220169913
137.0597059 15.46219568
155.0702706 7.671377162

Name: +ve in-silico MS/MS by CFM-ID for HVKUASSSTFDQDK-RQJHMYQMSA-N
ID: HVKUASSSTFDQDK-RQJHMYQMSA-N
Comment: Energy2
Num peaks: 19
27.02292652 1.585096406
39.02292652 7.781784
41.00219107 1.616088957
41.03857658 3.396675256
49.00727645 1.897546101
51.02292652 18.44403269
53.03857658 11.09079786
57.0334912 1.906589741
65.03857658 1.930724676
67.01784114 1.787916377
67.05422664 1.407605726
69.0334912 3.816921567
91.05422664 1.658001248
93.06987671 4.270946706
95.04914126 4.321732709
97.02840582 1.882204046
109.0647913 4.306359561
119.0491413 3.642072557
137.0597059 3.410908419

Name: +ve in-silico MS/MS by CFM-ID for FAZARMASQCFHAE-UHFFFAOYSA-N
ID: FAZARMASQCFHAE-UHFFFAOYSA-N
Comment: Energy0
Num peaks: 6
135.0440559 4.499204228
147.0440559 1.718839681
149.0597059 6.449122641
159.0440559 10.56050501
177.0546206 46.36014911
195.0651853 19.29057686

Name: +ve in-silico MS/MS by CFM-ID for FAZARMASQCFHAE-UHFFFAOYSA-N
ID: FAZARMASQCFHAE-UHFFFAOYSA-N
Comment: Energy1
Num peaks: 17
55.01784114 1.45729232
59.01275576 1.351688533
73.02840582 1.654678378
105.0334912 1.174789714
119.0491413 1.381254186
121.0284058 2.660603863
123.0440559 1.345901873
131.0491413 2.821054232
133.0284058 1.790355646
133.0647913 1.13913806
135.0440559 8.625437623
147.0440559 2.182113326
149.0597059 16.66913569
151.075356 1.347614442
159.0440559 8.415771387
177.0546206 18.91528536
195.0651853 7.600055648

Name: +ve in-silico MS/MS by CFM-ID for FAZARMASQCFHAE-UHFFFAOYSA-N
ID: FAZARMASQCFHAE-UHFFFAOYSA-N
Comment: Energy2
Num peaks: 31
27.02292652 2.597242673
39.02292652 1.658906446
41.00219107 1.197745685
43.01784114 1.378108025
49.00727645 2.853547608
51.02292652 1.829616013
53.00219107 1.50625636
55.01784114 1.313798296
59.01275576 1.870851836
63.02292652 2.377882239
65.00219107 1.487487811
65.03857658 2.516888999
68.99710569 2.236680432
75.02292652 2.523562115
79.05422664 1.390065086
91.01784114 2.318025117
93.0334912 2.325248498
105.0334912 4.053736279
107.0491413 5.074537841
117.0334912 2.802353963
119.0491413 4.035929298
121.0284058 2.332791939
121.0647913 1.273881663
131.0491413 2.982579005
133.0284058 4.456315643
133.0647913 2.870349019
135.0440559 4.741057852
147.0440559 1.776789535
149.0597059 3.253188199
159.0440559 1.798419217
177.0546206 1.300666284

Name: +ve in-silico MS/MS by CFM-ID for VKLDQCUGHRGDAN-UHFFFAOYSA-N
ID: VKLDQCUGHRGDAN-UHFFFAOYSA-N
Comment: Energy0
Num peaks: 6
163.0389705 4.40489696
165.0546206 5.142419151
167.0702706 1.64691649
169.0495352 0.8166824371
177.0546206 17.31114637
195.0651853 63.55092028

Name: +ve in-silico MS/MS by CFM-ID for VKLDQCUGHRGDAN-UHFFFAOYSA-N
ID: VKLDQCUGHRGDAN-UHFFFAOYSA-N
Comment: Energy1
Num peaks: 6
135.0440559 1.681483864
163.0389705 6.743757755
165.0546206 8.808645229
167.0702706 5.67126084
177.0546206 23.20449446
195.0651853 34.45767714

Name: +ve in-silico MS/MS by CFM-ID for VKLDQCUGHRGDAN-UHFFFAOYSA-N
ID: VKLDQCUGHRGDAN-UHFFFAOYSA-N
Comment: Energy2
Num peaks: 31
41.00219107 1.599078716
45.0334912 0.9640115674
53.00219107 4.751581184
55.01784114 2.437709583
69.0334912 4.252857338
71.04914126 4.868717526
77.00219107 2.623711397
80.99710569 1.390017642
83.01275576 1.889771643
85.02840582 1.518537675
89.00219107 1.141892174
91.01784114 1.525812562
95.01275576 1.434449197
99.04405588 1.2538831
104.9971057 1.294693525
107.0127558 1.862911683
109.0284058 3.180551893
120.9920203 1.301899984
133.0284058 5.442765806
135.0440559 6.985566757
137.0597059 1.096908053
147.0440559 5.026298173
149.0233204 2.36960141
149.0597059 4.665780766
151.0389705 2.801415725
161.0233204 2.402794204
163.0389705 1.653435215
165.0546206 1.801042429
167.0702706 1.260344019
177.0546206 3.400565992
179.0338851 1.092196072

Name: +ve in-silico MS/MS by CFM-ID for JELREGOQGBYVKW-UHFFFAOYSA-N
ID: JELREGOQGBYVKW-UHFFFAOYSA-N
Comment: Energy0
Num peaks: 6
137.0597059 3.484244271
151.075356 3.501413893
163.0389705 4.898295759
165.0546206 2.162429868
177.0546206 4.077907565
195.0651853 72.90572057

Name: +ve in-silico MS/MS by CFM-ID for JELREGOQGBYVKW-UHFFFAOYSA-N
ID: JELREGOQGBYVKW-UHFFFAOYSA-N
Comment: Energy1
Num peaks: 8
135.0440559 5.230582167
137.0597059 9.72030912
151.075356 4.313676088
163.0389705 5.750991213
165.0546206 5.067771052
167.0702706 15.77991129
177.0546206 7.373638726
195.0651853 29.38783509

Name: +ve in-silico MS/MS by CFM-ID for JELREGOQGBYVKW-UHFFFAOYSA-N
ID: JELREGOQGBYVKW-UHFFFAOYSA-N
Comment: Energy2
Num peaks: 30
39.02292652 1.578079821
41.00219107 1.285614284
53.00219107 1.669915183
77.00219107 2.042623305
79.01784114 3.625307546
81.0334912 6.110078477
91.01784114 2.921971963
93.0334912 3.674079103
95.04914126 3.353720348
105.0334912 7.986987183
107.0127558 1.197295124
107.0491413 5.383886698
109.0647913 3.692766794
119.0491413 5.432402748
121.0284058 2.151767671
121.0647913 2.254975283
123.0440559 1.24635824
123.0804414 1.567297299
133.0284058 1.432696347
133.0647913 2.012237712
135.0440559 6.468870128
137.0597059 2.725721976
145.0284058 1.201271668
147.0440559 1.134369293
149.0597059 2.399354879
151.075356 1.514996348
163.0389705 1.350207175
165.0546206 1.140005996
177.0546206 1.120840426
179.0338851 1.102493479

Name: +ve in-silico MS/MS by CFM-ID for JSKYRABEGKTTPD-UHFFFAOYSA-N
ID: JSKYRABEGKTTPD-UHFFFAOYSA-N
Comment: Energy0
Num peaks: 6
109.0284058 0.3193150785
123.0440559 0.3192187529
135.0440559 0.4504272213
149.0597059 0.4786208319
159.0440559 10.94020162
177.0546206 84.51182586

Name: +ve in-silico MS/MS by CFM-ID for JSKYRABEGKTTPD-UHFFFAOYSA-N
ID: JSKYRABEGKTTPD-UHFFFAOYSA-N
Comment: Energy1
Num peaks: 7
131.0491413 3.787980489
133.0647913 4.013991383
135.0440559 2.714999616
147.0440559 3.093394734
149.0597059 15.38558672
159.0440559 13.28438064
177.0546206 40.22687193

Name: +ve in-silico MS/MS by CFM-ID for JSKYRABEGKTTPD-UHFFFAOYSA-N
ID: JSKYRABEGKTTPD-UHFFFAOYSA-N
Comment: Energy2
Num peaks: 26
39.02292652 5.115938289
53.03857658 2.130641658
67.01784114 1.367326186
75.02292652 2.431789512
77.03857658 2.212452409
89.03857658 1.293263309
91.01784114 1.808911219
93.0334912 2.278857577
101.0385766 1.91792341
103.0542266 2.085833036
105.0334912 4.978810073
105.0698767 1.408826385
107.0491413 8.181746769
109.0284058 1.273494913
115.0542266 2.47809128
121.0647913 1.58485741
123.0440559 1.445682492
129.0334912 4.351668403
131.0491413 7.948178708
133.0647913 1.839002119
135.0440559 8.412397243
141.0334912 2.490553755
145.0284058 1.611502475
147.0440559 1.375810642
149.0597059 2.325291108
159.0440559 6.085889836

Name: +ve in-silico MS/MS by CFM-ID for AHIQFGJYCGHEEQ-UHFFFAOYSA-N
ID: AHIQFGJYCGHEEQ-UHFFFAOYSA-N
Comment: Energy0
Num peaks: 6
47.04914126 4.208757387
95.04914126 6.257243845
121.0284058 12.76639749
149.0233204 12.27453696
177.0546206 6.212052344
195.0651853 42.52592696

Name: +ve in-silico MS/MS by CFM-ID for AHIQFGJYCGHEEQ-UHFFFAOYSA-N
ID: AHIQFGJYCGHEEQ-UHFFFAOYSA-N
Comment: Energy1
Num peaks: 13
29.03857658 1.179941262
45.0334912 1.03307974
47.04914126 12.21376828
49.00727645 1.412389504
51.02292652 1.452459377
67.05422664 1.300488908
95.04914126 5.060214278
101.0233204 4.057971838
121.0284058 19.35791211
149.0233204 18.23500658
167.0338851 1.649486774
177.0546206 3.923113783
195.0651853 9.223516045

Name: +ve in-silico MS/MS by CFM-ID for AHIQFGJYCGHEEQ-UHFFFAOYSA-N
ID: AHIQFGJYCGHEEQ-UHFFFAOYSA-N
Comment: Energy2
Num peaks: 28
15.02292652 0.8255469908
29.03857658 4.788473561
41.00219107 3.04958206
43.01784114 1.24935814
45.0334912 1.536498166
47.04914126 5.047609141
49.00727645 5.764861361
51.02292652 6.078573935
53.00219107 0.889362582
53.03857658 1.4288424
56.99710569 2.524780763
63.02292652 2.123881763
65.00219107 1.551857167
65.03857658 3.858849908
67.05422664 0.8833399091
72.99202031 1.169374523
77.00219107 3.242388075
79.01784114 1.50445863
89.00219107 1.705114061
91.01784114 1.718418445
93.0334912 4.270390539
95.04914126 3.303249418
105.0334912 3.416972088
107.0491413 1.931924545
109.0647913 0.907837957
121.0284058 12.56012718
123.0440559 0.9292853763
149.0233204 1.783798638

Name: +ve in-silico MS/MS by CFM-ID for NUAKROUEBAHTAU-UHFFFAOYSA-N
ID: NUAKROUEBAHTAU-UHFFFAOYSA-N
Comment: Energy0
Num peaks: 6
137.0597059 3.008506478
151.075356 2.093271844
163.0389705 4.590743116
165.0546206 1.693339151
177.0546206 4.250318658
195.0651853 76.35137024

Name: +ve in-silico MS/MS by CFM-ID for NUAKROUEBAHTAU-UHFFFAOYSA-N
ID: NUAKROUEBAHTAU-UHFFFAOYSA-N
Comment: Energy1
Num peaks: 8
135.0440559 5.681577688
137.0597059 12.12513977
151.075356 6.323510728
163.0389705 4.799909154
165.0546206 4.943243178
167.0702706 14.78282286
177.0546206 6.819802053
195.0651853 26.58043579

Name: +ve in-silico MS/MS by CFM-ID for NUAKROUEBAHTAU-UHFFFAOYSA-N
ID: NUAKROUEBAHTAU-UHFFFAOYSA-N
Comment: Energy2
Num peaks: 31
15.02292652 1.142761325
53.00219107 4.00049564
55.01784114 1.827263619
67.01784114 1.079728562
77.00219107 2.353575146
79.01784114 2.818275173
81.0334912 4.633993068
93.0334912 3.081405114
95.01275576 1.39174042
95.04914126 2.257148259
105.0334912 6.613147292
107.0127558 1.309396684
107.0491413 3.314470931
109.0647913 1.599836293
111.0440559 1.110163027
119.0491413 4.402880588
121.0284058 2.419278278
121.0647913 1.670442075
123.0076704 1.567630294
133.0284058 2.375531579
135.0440559 6.497167337
137.0597059 3.247243039
147.0440559 3.013823908
149.0597059 3.636653993
151.075356 1.482678032
161.0233204 1.76540714
163.0389705 2.193556026
165.0546206 1.638378338
167.0702706 1.418671959
177.0546206 1.895796773
179.0338851 1.135874945

Name: +ve in-silico MS/MS by CFM-ID for VZOFEVHSVUBEPH-UHFFFAOYSA-N
ID: VZOFEVHSVUBEPH-UHFFFAOYSA-N
Comment: Energy0
Num peaks: 6
121.0284058 9.119779752
145.0284058 5.967071756
163.0389705 26.41558736
165.0546206 2.93998384
177.0546206 7.636010265
195.0651853 28.01832378

Name: +ve in-silico MS/MS by CFM-ID for VZOFEVHSVUBEPH-UHFFFAOYSA-N
ID: VZOFEVHSVUBEPH-UHFFFAOYSA-N
Comment: Energy1
Num peaks: 14
41.00219107 2.029301824
73.02840582 4.774226884
75.04405588 1.29000131
95.04914126 2.159565446
101.0233204 2.480316487
105.0334912 1.436597038
117.0334912 1.833148034
121.0284058 20.08566003
135.0440559 9.614435234
145.0284058 4.96216447
147.0440559 1.50975474
163.0389705 10.39550818
177.0546206 6.047519399
195.0651853 11.44566216

Name: +ve in-silico MS/MS by CFM-ID for VZOFEVHSVUBEPH-UHFFFAOYSA-N
ID: VZOFEVHSVUBEPH-UHFFFAOYSA-N
Comment: Energy2
Num peaks: 22
41.00219107 9.72897423
43.01784114 6.332048496
55.01784114 4.093644185
57.0334912 2.227497918
59.01275576 2.670883994
63.02292652 1.882959175
65.03857658 1.962945789
73.02840582 4.516286272
77.00219107 5.495938874
79.01784114 3.27978057
91.01784114 2.480525965
93.0334912 5.429614989
95.04914126 1.742135466
105.0334912 5.96879937
107.0491413 2.520004421
117.0334912 2.235212492
119.0491413 3.537985896
121.0284058 6.06378246
135.0440559 3.361084788
145.0284058 1.903946215
147.0440559 2.305707652
149.0597059 1.305980804

Name: +ve in-silico MS/MS by CFM-ID for IXJDTTXMFDUDIK-SVRRBLITSA-N
ID: IXJDTTXMFDUDIK-SVRRBLITSA-N
Comment: Energy0
Num peaks: 6
101.0597059 1.830317163
119.0491413 1.062712832
123.0440559 1.169607348
127.0389705 0.8533896659
137.0597059 15.11109295
155.0702706 72.91665042

Name: +ve in-silico MS/MS by CFM-ID for IXJDTTXMFDUDIK-SVRRBLITSA-N
ID: IXJDTTXMFDUDIK-SVRRBLITSA-N
Comment: Energy1
Num peaks: 8
109.0284058 3.674621882
111.0440559 3.555495981
119.0491413 3.243510711
125.0597059 4.075090776
127.0389705 2.170470803
127.075356 6.744710845
137.0597059 18.72339967
155.0702706 39.18726951

Name: +ve in-silico MS/MS by CFM-ID for IXJDTTXMFDUDIK-SVRRBLITSA-N
ID: IXJDTTXMFDUDIK-SVRRBLITSA-N
Comment: Energy2
Num peaks: 24
25.00727645 3.494533458
39.02292652 6.080018225
41.00219107 2.501024699
43.01784114 2.312687708
45.0334912 1.983669742
49.00727645 3.394086337
53.00219107 4.349856385
55.01784114 7.809870386
57.0334912 4.038317396
67.01784114 1.442707433
69.0334912 2.313719967
71.04914126 2.703166979
83.04914126 5.324135333
85.06479133 2.273649408
93.0334912 1.407966629
97.02840582 1.279449886
99.04405588 2.980682107
101.0597059 1.943039524
107.0491413 2.081673036
109.0284058 2.860764636
109.0647913 2.161570325
111.0440559 4.954370027
119.0491413 4.790778407
137.0597059 5.592038059

Name: +ve in-silico MS/MS by CFM-ID for STSOHAOGZMLWFR-CDUCUWFYSA-N
ID: STSOHAOGZMLWFR-CDUCUWFYSA-N
Comment: Energy0
Num peaks: 6
75.04405588 1.443018629
121.0284058 1.533561962
149.0597059 1.948775143
151.075356 1.776638367
177.0546206 10.2618935
195.0651853 73.13396961

Name: +ve in-silico MS/MS by CFM-ID for STSOHAOGZMLWFR-CDUCUWFYSA-N
ID: STSOHAOGZMLWFR-CDUCUWFYSA-N
Comment: Energy1
Num peaks: 13
121.0284058 24.4384149
123.0440559 3.523564972
139.0389705 2.217705337
149.0233204 2.416412813
149.0597059 2.978242811
151.0389705 2.340143291
163.0389705 2.134057825
165.0182351 1.709608186
165.0546206 7.447769803
167.0338851 6.169234587
167.0702706 8.747749087
177.0546206 5.402488134
195.0651853 11.73489768

Name: +ve in-silico MS/MS by CFM-ID for STSOHAOGZMLWFR-CDUCUWFYSA-N
ID: STSOHAOGZMLWFR-CDUCUWFYSA-N
Comment: Energy2
Num peaks: 30
25.00727645 1.887566292
27.02292652 2.155815748
29.03857658 1.05434771
39.02292652 1.066772866
44.99710569 7.157816632
45.0334912 1.354533226
47.01275576 1.115975578
49.00727645 1.556209847
53.00219107 2.649735583
53.03857658 1.822741869
55.01784114 7.190749152
57.0334912 4.141401143
71.01275576 4.318316087
73.02840582 2.368278734
77.00219107 3.487814825
79.01784114 4.878904686
93.0334912 1.257090028
95.04914126 4.017109169
99.00767038 1.695221535
105.0334912 4.390432971
107.0491413 1.968397145
121.0284058 5.256288247
123.0440559 1.14133479
131.0491413 2.176881786
133.0284058 1.088692819
133.0647913 3.624574025
149.0597059 1.875515893
151.0389705 1.263468012
159.0440559 1.101036917
179.0338851 1.127919728

Name: +ve in-silico MS/MS by CFM-ID for OSKUPNSJCCTTLB-GORDUTHDSA-N
ID: OSKUPNSJCCTTLB-GORDUTHDSA-N
Comment: Energy0
Num peaks: 6
135.0440559 9.095854219
149.0597059 8.574431892
159.0440559 3.933146636
163.0389705 1.674993705
177.0546206 24.96054211
195.0651853 35.08627853

Name: +ve in-silico MS/MS by CFM-ID for OSKUPNSJCCTTLB-GORDUTHDSA-N
ID: OSKUPNSJCCTTLB-GORDUTHDSA-N
Comment: Energy1
Num peaks: 20
53.00219107 1.459203905
71.01275576 2.472049189
105.0334912 1.010122941
107.0491413 1.078805425
117.0334912 1.247761963
119.0491413 2.392624777
121.0647913 2.973276817
123.0440559 2.155335388
125.0597059 1.839129449
135.0440559 14.42229614
145.0284058 1.358846087
147.0440559 2.347780882
149.0597059 16.95190619
151.075356 1.328625085
159.0440559 3.53290584
163.0389705 1.523671826
165.0546206 1.601598233
167.0702706 1.501970781
177.0546206 10.58300741
195.0651853 8.738718176

Name: +ve in-silico MS/MS by CFM-ID for OSKUPNSJCCTTLB-GORDUTHDSA-N
ID: OSKUPNSJCCTTLB-GORDUTHDSA-N
Comment: Energy2
Num peaks: 31
25.00727645 4.340226169
39.02292652 3.182663665
49.00727645 1.771708608
51.02292652 1.535582611
53.00219107 1.510642728
55.01784114 1.740134232
59.01275576 1.625841572
67.01784114 1.245810405
77.00219107 1.387793988
79.01784114 1.670178342
81.0334912 2.866395821
83.04914126 1.242685167
92.99710569 1.644828507
93.0334912 2.842511217
95.01275576 2.699555156
95.04914126 1.88844566
103.0178411 1.147013621
105.0334912 9.787205563
107.0491413 5.257675442
109.0284058 2.014367807
117.0334912 4.803585757
119.0491413 5.22896634
121.0284058 1.186596053
121.0647913 2.952535031
123.0440559 1.162858522
131.0491413 1.716480758
133.0284058 1.960374016
135.0440559 6.159850129
147.0440559 1.123158586
149.0597059 1.957698529
151.0389705 1.148414372

Name: +ve in-silico MS/MS by CFM-ID for SMFFZOQLHYIRDA-UHFFFAOYSA-N
ID: SMFFZOQLHYIRDA-UHFFFAOYSA-N
Comment: Energy0
Num peaks: 6
85.02840582 1.240274248
87.04405588 1.551242517
123.0440559 3.034981473
125.0597059 1.414920546
137.0597059 1.878289962
155.0702706 82.28198063

Name: +ve in-silico MS/MS by CFM-ID for SMFFZOQLHYIRDA-UHFFFAOYSA-N
ID: SMFFZOQLHYIRDA-UHFFFAOYSA-N
Comment: Energy1
Num peaks: 8
97.02840582 1.749575418
111.0440559 4.648926232
123.0440559 7.408799364
125.0597059 3.852478424
127.075356 3.197932567
137.0597059 2.815784212
139.0389705 2.186292618
155.0702706 54.54691861

Name: +ve in-silico MS/MS by CFM-ID for SMFFZOQLHYIRDA-UHFFFAOYSA-N
ID: SMFFZOQLHYIRDA-UHFFFAOYSA-N
Comment: Energy2
Num peaks: 23
39.02292652 1.626107097
41.00219107 1.981141902
43.01784114 1.348716971
49.00727645 1.855665226
51.02292652 1.599631835
53.00219107 2.760313981
55.01784114 12.61791938
57.0334912 4.009578724
67.01784114 11.86491862
69.0334912 10.10239757
71.04914126 1.668252066
79.01784114 1.569957839
81.0334912 5.717269452
83.04914126 1.443672067
93.0334912 1.96499102
95.01275576 2.585035161
95.04914126 2.411638241
97.02840582 2.031795406
99.04405588 1.667589042
109.0284058 1.52568083
111.0440559 4.406662499
123.0440559 1.507171153
139.0389705 2.798205197

Name: +ve in-silico MS/MS by CFM-ID for BJHPVOJGGFOITK-UHFFFAOYSA-N
ID: BJHPVOJGGFOITK-UHFFFAOYSA-N
Comment: Energy0
Num peaks: 6
109.0284058 8.772820183
111.0440559 2.045472061
113.0597059 1.619804519
119.0491413 6.635399028
137.0597059 40.26483286
155.0702706 28.07440442

Name: +ve in-silico MS/MS by CFM-ID for BJHPVOJGGFOITK-UHFFFAOYSA-N
ID: BJHPVOJGGFOITK-UHFFFAOYSA-N
Comment: Energy1
Num peaks: 13
45.0334912 3.536669011
53.00219107 1.871792052
55.01784114 2.890311628
67.01784114 1.980790734
79.01784114 1.848002027
81.0334912 3.323050833
83.04914126 1.425853043
109.0284058 16.42966384
111.0440559 3.355111413
119.0491413 10.00566967
127.075356 1.312473893
137.0597059 24.87087426
155.0702706 7.728286054

Name: +ve in-silico MS/MS by CFM-ID for BJHPVOJGGFOITK-UHFFFAOYSA-N
ID: BJHPVOJGGFOITK-UHFFFAOYSA-N
Comment: Energy2
Num peaks: 24
25.00727645 1.538185619
31.01784114 1.52833849
49.00727645 2.692782281
51.02292652 2.095068914
53.00219107 3.746975924
55.01784114 4.28165132
57.0334912 2.160383595
63.02292652 3.894654635
65.03857658 2.595257531
67.01784114 4.610654523
69.0334912 2.335921269
77.00219107 5.831808518
79.01784114 6.403665832
81.0334912 8.464378781
83.04914126 2.966237672
85.06479133 2.94372959
93.0334912 1.556645014
95.04914126 2.688737403
105.0334912 1.398782661
109.0284058 3.021065406
109.0647913 2.907020625
111.0440559 1.647788967
119.0491413 6.660364745
137.0597059 2.644955928

Name: +ve in-silico MS/MS by CFM-ID for HSGPAWIMHOPPDA-YUMQZZPRSA-N
ID: HSGPAWIMHOPPDA-YUMQZZPRSA-N
Comment: Energy0
Num peaks: 6
111.0440559 1.183864166
113.0597059 1.047225723
123.0440559 1.150378175
127.0389705 0.9732247798
137.0597059 17.09691946
155.0702706 70.94866049

Name: +ve in-silico MS/MS by CFM-ID for HSGPAWIMHOPPDA-YUMQZZPRSA-N
ID: HSGPAWIMHOPPDA-YUMQZZPRSA-N
Comment: Energy1
Num peaks: 10
55.01784114 2.47364498
99.04405588 2.573854111
101.0597059 3.764493521
111.0440559 3.059483887
119.0491413 2.411529654
125.0233204 1.905632549
127.0389705 2.711309643
127.075356 3.655397621
137.0597059 17.66588714
155.0702706 40.18617238

Name: +ve in-silico MS/MS by CFM-ID for HSGPAWIMHOPPDA-YUMQZZPRSA-N
ID: HSGPAWIMHOPPDA-YUMQZZPRSA-N
Comment: Energy2
Num peaks: 21
25.00727645 2.731712706
41.00219107 2.192571324
49.00727645 12.59072833
51.02292652 6.726871532
53.00219107 4.561319389
53.03857658 4.867326504
55.01784114 3.167120196
67.01784114 6.092800721
69.0334912 7.416670258
71.04914126 1.428656417
83.04914126 2.484993421
85.02840582 2.11339561
93.0334912 2.562977464
95.04914126 4.141894425
109.0284058 2.640279652
109.0647913 2.703451542
111.0440559 3.169372413
113.0597059 1.508849341
119.0491413 2.256896139
123.0440559 1.627239363
137.0597059 3.412123137

Name: +ve in-silico MS/MS by CFM-ID for VYRWCSXMABWFDW-MRVPVSSYSA-N
ID: VYRWCSXMABWFDW-MRVPVSSYSA-N
Comment: Energy0
Num peaks: 6
95.04914126 2.648772993
123.0440559 8.524007258
125.0597059 1.827281495
127.075356 1.887822454
137.0597059 16.29984577
155.0702706 62.66933554

Name: +ve in-silico MS/MS by CFM-ID for VYRWCSXMABWFDW-MRVPVSSYSA-N
ID: VYRWCSXMABWFDW-MRVPVSSYSA-N
Comment: Energy1
Num peaks: 7
95.04914126 8.859928762
109.0647913 1.943110572
119.0491413 4.927551559
123.0440559 5.771463121
125.0597059 2.028585928
137.0597059 27.08507739
155.0702706 29.80973114

Name: +ve in-silico MS/MS by CFM-ID for VYRWCSXMABWFDW-MRVPVSSYSA-N
ID: VYRWCSXMABWFDW-MRVPVSSYSA-N
Comment: Energy2
Num peaks: 18
49.00727645 1.397824564
51.02292652 1.67664116
53.00219107 1.303086022
55.01784114 1.595290012
63.02292652 2.636679556
65.03857658 4.682560874
67.05422664 1.332480107
79.01784114 3.845017366
81.0334912 3.566425778
93.0334912 3.058875551
95.04914126 11.5902115
105.0334912 8.984490474
107.0491413 5.995986135
109.0647913 8.607258826
119.0491413 9.450929312
121.0284058 2.189741314
123.0440559 3.773137739
137.0597059 5.155664096

Name: +ve in-silico MS/MS by CFM-ID for NNADFONXCWKMRA-RXMQYKEDSA-N
ID: NNADFONXCWKMRA-RXMQYKEDSA-N
Comment: Energy0
Num peaks: 6
59.04914126 3.824040602
149.0597059 2.287262749
151.075356 3.762200496
167.0702706 1.354551217
177.0546206 4.584191299
195.0651853 73.66279254

Name: +ve in-silico MS/MS by CFM-ID for NNADFONXCWKMRA-RXMQYKEDSA-N
ID: NNADFONXCWKMRA-RXMQYKEDSA-N
Comment: Energy1
Num peaks: 14
109.0284058 1.975594725
121.0284058 9.360509075
123.0440559 3.361697059
135.0076704 6.344906945
137.0233204 3.994353131
149.0233204 4.377821375
149.0597059 3.50217873
151.0389705 4.734805691
151.075356 2.847215855
165.0182351 2.227397443
167.0338851 10.76450926
167.0702706 9.442504273
177.0546206 3.925852304
195.0651853 14.08666789

Name: +ve in-silico MS/MS by CFM-ID for NNADFONXCWKMRA-RXMQYKEDSA-N
ID: NNADFONXCWKMRA-RXMQYKEDSA-N
Comment: Energy2
Num peaks: 31
25.00727645 1.783378972
27.02292652 0.9961941966
39.02292652 7.069237093
41.03857658 5.130949067
43.05422664 4.219560033
44.99710569 1.345650315
45.0334912 1.448798563
51.02292652 2.191426945
57.0334912 2.637051626
59.04914126 2.470244744
63.02292652 1.013588294
65.03857658 5.862442919
89.03857658 1.919993242
91.05422664 2.035123632
93.0334912 2.206969311
93.06987671 0.9735646626
95.04914126 2.279517667
105.0334912 1.078692364
107.0491413 1.898101359
109.0284058 2.785986815
119.0491413 0.9500157943
121.0284058 5.932030333
123.0440559 3.784152241
133.0284058 1.278540978
133.0647913 1.943949477
135.0076704 1.387757385
135.0440559 1.937309269
147.0440559 1.031761023
149.0597059 2.112894194
151.0389705 1.714225271
151.075356 1.197432268

Name: +ve in-silico MS/MS by CFM-ID for ZLQJVGSVJRBUNL-UHFFFAOYSA-N
ID: ZLQJVGSVJRBUNL-UHFFFAOYSA-N
Comment: Energy0
Num peaks: 6
105.0334912 0.6790199717
121.0284058 0.8441240458
149.0233204 0.6917018431
159.0440559 5.448251868
161.0233204 0.4623102012
177.0546206 89.25801634

Name: +ve in-silico MS/MS by CFM-ID for ZLQJVGSVJRBUNL-UHFFFAOYSA-N
ID: ZLQJVGSVJRBUNL-UHFFFAOYSA-N
Comment: Energy1
Num peaks: 9
105.0334912 3.595770213
107.0491413 9.60962851
123.0440559 4.63893622
131.0491413 3.239892812
133.0647913 3.541542495
147.0440559 2.748741138
149.0597059 8.971676896
159.0440559 8.941169715
177.0546206 36.21181822

Name: +ve in-silico MS/MS by CFM-ID for ZLQJVGSVJRBUNL-UHFFFAOYSA-N
ID: ZLQJVGSVJRBUNL-UHFFFAOYSA-N
Comment: Energy2
Num peaks: 21
39.02292652 1.543624763
49.00727645 3.01762564
51.02292652 2.294855835
53.03857658 2.740863324
67.01784114 1.860439927
75.02292652 3.0680072
77.00219107 1.298588304
77.03857658 7.024014229
79.01784114 3.076097842
79.05422664 1.472416024
91.01784114 2.02552795
93.0334912 8.428564141
95.04914126 1.281862194
105.0334912 10.38203322
107.0491413 6.022176696
121.0284058 10.86353891
123.0440559 1.894139622
129.0334912 2.421729771
131.0491413 5.314630679
133.0284058 1.314461097
159.0440559 3.379792329

Name: +ve in-silico MS/MS by CFM-ID for AIJQFRIMFUSUEZ-RXMQYKEDSA-N
ID: AIJQFRIMFUSUEZ-RXMQYKEDSA-N
Comment: Energy0
Num peaks: 6
135.0440559 20.08464895
151.075356 2.982376047
153.0546206 2.595765433
167.0702706 2.668805446
177.0546206 8.482769516
195.0651853 53.09033964

Name: +ve in-silico MS/MS by CFM-ID for AIJQFRIMFUSUEZ-RXMQYKEDSA-N
ID: AIJQFRIMFUSUEZ-RXMQYKEDSA-N
Comment: Energy1
Num peaks: 10
123.0440559 3.996771749
133.0284058 4.090297836
135.0440559 4.379113862
149.0597059 6.101232948
151.0389705 7.09498079
151.075356 5.405058682
153.0546206 4.307423778
167.0702706 33.51572561
177.0546206 4.312329396
195.0651853 8.414532896

Name: +ve in-silico MS/MS by CFM-ID for AIJQFRIMFUSUEZ-RXMQYKEDSA-N
ID: AIJQFRIMFUSUEZ-RXMQYKEDSA-N
Comment: Energy2
Num peaks: 29
25.00727645 2.966936101
39.02292652 2.61393881
41.00219107 2.462145396
41.03857658 2.259714552
43.01784114 1.333206098
45.0334912 1.17098684
49.00727645 2.376198926
63.02292652 1.493123883
65.00219107 3.434411135
67.01784114 2.357948737
81.0334912 2.410031535
83.01275576 1.343710298
93.0334912 1.455374317
105.0334912 3.87312532
107.0491413 3.437089976
117.0334912 4.012281271
123.0440559 3.941338439
123.0804414 1.12657745
125.0597059 1.345036672
133.0284058 3.935925235
133.0647913 2.01582666
135.0440559 11.90726251
137.0233204 1.822717701
147.0440559 1.634957793
149.0597059 5.195465268
151.0389705 3.880868905
151.075356 1.054509303
153.0546206 1.534983707
167.0702706 1.865663025

Name: +ve in-silico MS/MS by CFM-ID for DXODJUXMNZSTFU-MRVPVSSYSA-N
ID: DXODJUXMNZSTFU-MRVPVSSYSA-N
Comment: Energy0
Num peaks: 6
55.01784114 2.515384222
57.0334912 1.029361904
71.04914126 1.053650387
137.0597059 12.80681958
139.0389705 1.044036484
155.0702706 68.18096905

Name: +ve in-silico MS/MS by CFM-ID for DXODJUXMNZSTFU-MRVPVSSYSA-N
ID: DXODJUXMNZSTFU-MRVPVSSYSA-N
Comment: Energy1
Num peaks: 24
27.02292652 2.24469403
41.00219107 1.498472046
43.01784114 1.522325492
55.01784114 2.885203252
57.0334912 2.354479918
67.01784114 1.634164662
69.0334912 2.479727249
71.04914126 4.11376507
73.06479133 2.292602485
79.01784114 2.479320682
81.0334912 1.626735333
83.04914126 1.647992431
95.01275576 1.495468442
97.02840582 5.942054561
99.04405588 5.316906386
101.0597059 2.52156019
109.0284058 1.663938264
111.0440559 1.418464204
125.0233204 1.981169594
127.0389705 2.058843482
127.075356 2.539650409
129.0546206 4.009439073
137.0597059 6.58995513
155.0702706 18.16921585

Name: +ve in-silico MS/MS by CFM-ID for DXODJUXMNZSTFU-MRVPVSSYSA-N
ID: DXODJUXMNZSTFU-MRVPVSSYSA-N
Comment: Energy2
Num peaks: 21
27.02292652 1.463273802
39.02292652 3.689815101
41.00219107 1.826895595
41.03857658 2.706348134
49.00727645 7.809224446
51.02292652 3.02145899
53.00219107 5.216347541
53.03857658 4.533488733
55.01784114 9.744635904
55.05422664 2.228523781
57.0334912 8.749936185
65.00219107 1.493932022
67.01784114 7.04022101
69.0334912 5.56849572
71.04914126 2.863804436
81.0334912 2.524655627
83.04914126 3.142366311
85.02840582 1.925514721
93.0334912 2.099005293
121.0284058 1.676885018
137.0597059 1.344109141

Name: +ve in-silico MS/MS by CFM-ID for GMSFHYOTRWNFFY-UHFFFAOYSA-N
ID: GMSFHYOTRWNFFY-UHFFFAOYSA-N
Comment: Energy0
Num peaks: 6
15.02292652 0.5438049022
123.0440559 21.17112201
125.0597059 5.391996688
127.075356 2.253602658
137.0597059 1.285378117
155.0702706 64.94202975

Name: +ve in-silico MS/MS by CFM-ID for GMSFHYOTRWNFFY-UHFFFAOYSA-N
ID: GMSFHYOTRWNFFY-UHFFFAOYSA-N
Comment: Energy1
Num peaks: 7
93.0334912 1.699965284
95.04914126 7.505005118
97.06479133 1.487341602
123.0440559 23.04054614
125.0597059 6.093936162
127.075356 5.530847008
155.0702706 35.58222623

Name: +ve in-silico MS/MS by CFM-ID for GMSFHYOTRWNFFY-UHFFFAOYSA-N
ID: GMSFHYOTRWNFFY-UHFFFAOYSA-N
Comment: Energy2
Num peaks: 23
39.02292652 2.041867594
49.00727645 3.317918867
51.02292652 4.954052833
53.00219107 1.380209873
53.03857658 2.148999734
55.01784114 2.199980023
65.03857658 9.830189889
67.05422664 4.753224262
69.0334912 1.805565338
79.01784114 3.367896866
81.0334912 4.207624847
93.0334912 4.038329759
95.04914126 10.33823125
97.06479133 1.685080906
105.0334912 3.024959501
107.0491413 2.5925533
109.0284058 2.217753215
109.0647913 3.41850281
111.0440559 2.006482655
123.0440559 7.807340036
125.0597059 1.496210662
127.075356 1.249772766
137.0597059 1.366430756

Name: +ve in-silico MS/MS by CFM-ID for JGHXNKLHSHDHDG-UHFFFAOYSA-N
ID: JGHXNKLHSHDHDG-UHFFFAOYSA-N
Comment: Energy0
Num peaks: 6
149.0233204 20.28629542
165.0546206 4.708114192
167.0338851 5.306168887
167.0702706 1.146414438
177.0546206 1.765473384
195.0651853 56.92112854

Name: +ve in-silico MS/MS by CFM-ID for JGHXNKLHSHDHDG-UHFFFAOYSA-N
ID: JGHXNKLHSHDHDG-UHFFFAOYSA-N
Comment: Energy1
Num peaks: 7
47.04914126 3.104241523
121.0284058 7.389580145
149.0233204 33.9155823
165.0546206 4.899789237
167.0338851 4.488648924
177.0546206 4.600733009
195.0651853 24.10842102

Name: +ve in-silico MS/MS by CFM-ID for JGHXNKLHSHDHDG-UHFFFAOYSA-N
ID: JGHXNKLHSHDHDG-UHFFFAOYSA-N
Comment: Energy2
Num peaks: 24
29.03857658 1.372450339
39.02292652 2.475745432
49.00727645 1.992475202
51.02292652 1.401799817
53.00219107 1.759899221
55.01784114 1.216593784
63.02292652 1.333298134
79.01784114 1.542806293
95.01275576 2.74824995
97.02840582 1.431681742
105.0334912 12.52569628
109.0284058 1.262680322
121.0284058 11.64667673
123.0076704 3.817997012
123.0440559 4.493535608
127.075356 1.1558544
133.0647913 1.108982776
135.0440559 1.850586925
137.0597059 1.115793936
147.0440559 2.914201439
149.0233204 15.18435817
149.0597059 3.80560837
151.0389705 1.563899334
179.0338851 1.123149876

Name: +ve in-silico MS/MS by CFM-ID for ZNVGYHOBTCWGTO-SNVBAGLBSA-N
ID: ZNVGYHOBTCWGTO-SNVBAGLBSA-N
Comment: Energy0
Num peaks: 6
107.0491413 16.1616081
123.0440559 6.912179778
125.0597059 2.224440929
135.0440559 1.932274387
177.0546206 17.82210836
195.0651853 48.57814444

Name: +ve in-silico MS/MS by CFM-ID for ZNVGYHOBTCWGTO-SNVBAGLBSA-N
ID: ZNVGYHOBTCWGTO-SNVBAGLBSA-N
Comment: Energy1
Num peaks: 8
107.0491413 7.04150768
133.0284058 4.118225194
135.0440559 4.58313315
149.0233204 4.23170252
151.0389705 14.01949465
167.0702706 3.270913521
177.0546206 17.91626165
195.0651853 26.72460303

Name: +ve in-silico MS/MS by CFM-ID for ZNVGYHOBTCWGTO-SNVBAGLBSA-N
ID: ZNVGYHOBTCWGTO-SNVBAGLBSA-N
Comment: Energy2
Num peaks: 13
39.02292652 2.693744611
49.00727645 1.832871601
65.00219107 5.822392879
65.03857658 3.423497373
79.05422664 11.04445735
81.0334912 6.435580416
83.04914126 1.868072025
91.01784114 2.543836175
107.0491413 20.27741955
123.0440559 11.64923288
125.0597059 7.592037979
133.0284058 2.042158848
135.0440559 3.087165381

Name: +ve in-silico MS/MS by CFM-ID for OKDRUMBNXIYUEO-AJFYLEMGSA-N
ID: OKDRUMBNXIYUEO-AJFYLEMGSA-N
Comment: Energy0
Num peaks: 8
53.03857658 2.993035654
55.05422664 1.741277458
77.03857658 3.647368918
93.0334912 1.77878359
95.04914126 10.03831333
111.0804414 1.770642136
137.0597059 10.16930554
155.0702706 48.22931391

Name: +ve in-silico MS/MS by CFM-ID for OKDRUMBNXIYUEO-AJFYLEMGSA-N
ID: OKDRUMBNXIYUEO-AJFYLEMGSA-N
Comment: Energy1
Num peaks: 23
25.00727645 1.469600876
39.02292652 1.970160689
41.03857658 6.043911372
43.01784114 1.307514289
43.05422664 3.30129034
49.00727645 1.382578315
51.02292652 6.420822842
53.03857658 11.77738714
55.01784114 3.18139729
55.05422664 5.864732025
57.0334912 1.72479562
59.08552677 1.329643307
65.03857658 1.503576218
69.0334912 1.426083368
77.03857658 2.533599056
83.04914126 2.162959847
95.04914126 3.971393217
111.0804414 1.210641387
113.0233204 2.121988683
125.0597059 2.073619953
127.075356 5.25767551
137.0597059 4.032618096
155.0702706 8.410860904

Name: +ve in-silico MS/MS by CFM-ID for OKDRUMBNXIYUEO-AJFYLEMGSA-N
ID: OKDRUMBNXIYUEO-AJFYLEMGSA-N
Comment: Energy2
Num peaks: 16
25.00727645 2.569260645
27.02292652 1.162981783
39.02292652 8.43222945
41.03857658 5.270476955
43.05422664 1.776452987
49.00727645 2.299554073
51.02292652 13.54027791
53.00219107 2.463084719
53.03857658 18.5788143
55.01784114 3.40497594
55.05422664 12.91838287
57.0334912 1.260383649
57.06987671 2.794673422
59.08552677 1.325779405
80.99710569 1.426032389
83.04914126 1.156602009

Name: +ve in-silico MS/MS by CFM-ID for VIORJHPCHINTKE-ZETCQYMHSA-N
ID: VIORJHPCHINTKE-ZETCQYMHSA-N
Comment: Energy0
Num peaks: 6
43.05422664 0.4572128328
57.0334912 0.6429147942
59.04914126 0.7694975017
159.0440559 3.296818448
177.0546206 45.59211752
195.0651853 44.67209321

Name: +ve in-silico MS/MS by CFM-ID for VIORJHPCHINTKE-ZETCQYMHSA-N
ID: VIORJHPCHINTKE-ZETCQYMHSA-N
Comment: Energy1
Num peaks: 13
41.03857658 2.003023107
55.01784114 1.580625106
59.04914126 1.981520448
109.0284058 4.530772242
135.0076704 1.874223895
137.0233204 4.138115599
145.0284058 1.83460726
149.0597059 4.554384399
151.0389705 1.895928946
159.0440559 3.932457552
165.0546206 2.231068735
177.0546206 26.302028
195.0651853 24.26447623

Name: +ve in-silico MS/MS by CFM-ID for VIORJHPCHINTKE-ZETCQYMHSA-N
ID: VIORJHPCHINTKE-ZETCQYMHSA-N
Comment: Energy2
Num peaks: 21
27.02292652 4.466230189
39.02292652 8.564102258
41.00219107 1.590943653
41.03857658 7.679335801
43.05422664 8.470347983
45.0334912 1.454505433
53.00219107 1.951347698
55.01784114 4.003921994
57.0334912 2.567401394
65.00219107 4.523955639
67.01784114 1.938834821
109.0284058 1.956326548
121.0284058 1.956341513
123.0440559 5.358935957
131.0127558 3.254633919
135.0076704 1.545613743
135.0440559 3.165239659
149.0233204 3.222815556
149.0597059 3.699135846
159.0440559 3.064463624
177.0546206 5.572512161

Name: +ve in-silico MS/MS by CFM-ID for MQNNRPUVAMHCCO-FNORWQNLSA-N
ID: MQNNRPUVAMHCCO-FNORWQNLSA-N
Comment: Energy0
Num peaks: 6
133.0284058 4.617526678
135.0440559 7.7794828
149.0597059 14.77214919
159.0440559 4.445816656
177.0546206 24.96800515
195.0651853 33.35262847

Name: +ve in-silico MS/MS by CFM-ID for MQNNRPUVAMHCCO-FNORWQNLSA-N
ID: MQNNRPUVAMHCCO-FNORWQNLSA-N
Comment: Energy1
Num peaks: 14
39.02292652 2.169477032
59.01275576 1.695104366
63.02292652 4.410393097
65.03857658 1.465542618
89.03857658 2.42293308
91.05422664 1.618231502
105.0698767 1.877063745
107.0491413 1.540303745
133.0284058 18.85713604
135.0440559 25.85922344
149.0597059 12.90537949
151.075356 1.459734392
177.0546206 2.25958614
195.0651853 1.489531749

Name: +ve in-silico MS/MS by CFM-ID for MQNNRPUVAMHCCO-FNORWQNLSA-N
ID: MQNNRPUVAMHCCO-FNORWQNLSA-N
Comment: Energy2
Num peaks: 25
39.02292652 12.06001296
41.00219107 1.824586331
41.03857658 3.544628974
49.00727645 1.520891998
59.01275576 4.742564229
63.02292652 3.868273613
65.03857658 1.981524523
69.0334912 1.625313577
79.05422664 3.205403954
81.0334912 2.19922196
83.01275576 1.640098787
85.02840582 1.21833532
89.03857658 4.474623096
91.05422664 2.167056181
93.0334912 1.233541163
103.0542266 1.207136951
105.0698767 2.999655662
109.0284058 2.76410843
117.0334912 4.451119237
123.0440559 3.216912481
133.0284058 6.58152372
133.0647913 1.454756851
135.0440559 3.760024421
149.0597059 5.79846796
151.075356 1.088816769

Name: +ve in-silico MS/MS by CFM-ID for OGZMDPACRQJBBZ-JHYUDYDFSA-N
ID: OGZMDPACRQJBBZ-JHYUDYDFSA-N
Comment: Energy0
Num peaks: 6
107.0491413 2.089176385
109.0647913 17.11973159
111.0804414 2.436175302
119.0491413 1.351897468
137.0597059 18.13792051
155.0702706 48.41656279

Name: +ve in-silico MS/MS by CFM-ID for OGZMDPACRQJBBZ-JHYUDYDFSA-N
ID: OGZMDPACRQJBBZ-JHYUDYDFSA-N
Comment: Energy1
Num peaks: 14
39.02292652 2.493916877
41.03857658 1.512779017
43.05422664 1.478987226
65.03857658 1.51151004
67.05422664 1.281597233
91.05422664 4.99884939
93.06987671 1.976224383
95.01275576 1.441463354
107.0491413 2.340425069
109.0647913 21.00994989
111.0804414 4.293843697
119.0491413 4.482846114
137.0597059 19.69647325
155.0702706 12.39753309

Name: +ve in-silico MS/MS by CFM-ID for OGZMDPACRQJBBZ-JHYUDYDFSA-N
ID: OGZMDPACRQJBBZ-JHYUDYDFSA-N
Comment: Energy2
Num peaks: 21
25.00727645 2.77736585
27.02292652 3.556103797
39.02292652 6.867568815
41.00219107 2.243291503
41.03857658 6.318118501
49.00727645 1.483151687
51.02292652 4.250764684
53.03857658 5.033317859
55.01784114 2.824796416
65.00219107 2.184007558
65.03857658 4.712639049
67.01784114 6.275630469
67.05422664 9.070288898
68.99710569 1.612516331
69.0334912 1.508136318
79.01784114 3.91849105
81.0334912 2.716899477
83.04914126 5.194847341
93.0334912 3.457134922
95.04914126 1.811878992
109.0647913 2.384482859

Name: +ve in-silico MS/MS by CFM-ID for BQWDCZPSFPXRCB-ZYUZMQFOSA-N
ID: BQWDCZPSFPXRCB-ZYUZMQFOSA-N
Comment: Energy0
Num peaks: 6
109.0284058 1.274002279
133.0284058 2.626586054
135.0440559 1.507719538
159.0440559 1.039922868
177.0546206 10.36585627
195.0651853 70.81531728

Name: +ve in-silico MS/MS by CFM-ID for BQWDCZPSFPXRCB-ZYUZMQFOSA-N
ID: BQWDCZPSFPXRCB-ZYUZMQFOSA-N
Comment: Energy1
Num peaks: 26
41.00219107 1.264747751
43.01784114 2.091363033
45.0334912 2.885165843
47.04914126 1.167798534
49.00727645 1.665582684
55.01784114 1.389144102
73.02840582 3.012639415
91.01784114 1.806877375
92.99710569 1.507431862
95.01275576 1.164974166
97.02840582 1.594302462
103.0178411 2.97973326
105.0334912 2.17471701
107.0127558 2.138648585
109.0284058 3.433739531
115.0178411 1.5517886
117.0334912 1.263525954
119.0491413 1.172392576
121.0284058 4.504337583
123.0440559 2.332365045
133.0284058 4.100174697
135.0440559 4.762980576
139.075356 1.272793835
159.0440559 3.80237404
177.0546206 9.030249929
195.0651853 16.04300357

Name: +ve in-silico MS/MS by CFM-ID for BQWDCZPSFPXRCB-ZYUZMQFOSA-N
ID: BQWDCZPSFPXRCB-ZYUZMQFOSA-N
Comment: Energy2
Num peaks: 31
39.02292652 3.848880985
43.01784114 1.344267298
49.00727645 6.101775511
51.02292652 4.666871667
55.01784114 2.383662601
63.02292652 1.193447468
65.00219107 3.572377938
67.01784114 3.379670972
79.01784114 3.774604577
80.99710569 1.925713037
85.02840582 1.161320794
89.00219107 3.094387927
91.01784114 4.074657286
92.99710569 2.799361498
93.0334912 2.294096577
95.01275576 1.629205089
97.02840582 1.659298118
103.0178411 2.580773096
104.9971057 1.444851072
105.0334912 1.714898221
107.0127558 2.479790041
109.0284058 2.422532516
117.0334912 2.182366642
119.0491413 2.098979651
121.0284058 2.441889812
133.0284058 2.64808362
135.0440559 3.330193285
147.0440559 1.228158187
149.0597059 1.131859991
159.0440559 1.691686618
177.0546206 1.425675659

Name: +ve in-silico MS/MS by CFM-ID for DCRGULRFFRBGTR-SNVBAGLBSA-N
ID: DCRGULRFFRBGTR-SNVBAGLBSA-N
Comment: Energy0
Num peaks: 6
105.0334912 12.11279469
107.0491413 6.770946053
123.0440559 6.627059404
125.0597059 2.013751983
177.0546206 16.86371945
195.0651853 47.71765295

Name: +ve in-silico MS/MS by CFM-ID for DCRGULRFFRBGTR-SNVBAGLBSA-N
ID: DCRGULRFFRBGTR-SNVBAGLBSA-N
Comment: Energy1
Num peaks: 11
105.0334912 6.167431298
107.0491413 7.182861552
123.0440559 2.133803116
133.0284058 3.696835923
135.0440559 4.388136539
149.0233204 3.691544542
151.0389705 11.05457876
159.0440559 2.164325162
167.0702706 2.816363339
177.0546206 14.14342434
195.0651853 24.33071329

Name: +ve in-silico MS/MS by CFM-ID for DCRGULRFFRBGTR-SNVBAGLBSA-N
ID: DCRGULRFFRBGTR-SNVBAGLBSA-N
Comment: Energy2
Num peaks: 17
49.00727645 3.378607842
53.03857658 1.932433934
65.03857658 5.666658733
67.05422664 5.263232515
75.02292652 2.340645446
77.00219107 1.898282156
77.03857658 2.516337849
79.05422664 3.141330723
91.01784114 1.668302049
93.0334912 4.824338965
95.04914126 6.570604359
105.0334912 9.533489674
107.0491413 16.16147451
121.0284058 3.168518159
123.0440559 6.094261469
125.0597059 4.235283659
135.0440559 2.191274059

Name: +ve in-silico MS/MS by CFM-ID for ZITLVRQXJUFZOO-UHFFFAOYSA-N
ID: ZITLVRQXJUFZOO-UHFFFAOYSA-N
Comment: Energy0
Num peaks: 6
111.0076704 0.5513371801
113.0233204 1.022348307
113.0597059 0.5192395073
137.0597059 13.88437765
139.0389705 1.124128005
155.0702706 79.55422239

Name: +ve in-silico MS/MS by CFM-ID for ZITLVRQXJUFZOO-UHFFFAOYSA-N
ID: ZITLVRQXJUFZOO-UHFFFAOYSA-N
Comment: Energy1
Num peaks: 6
69.0334912 3.137201958
71.04914126 3.70853412
83.01275576 2.748645336
127.075356 2.229730631
137.0597059 16.16363443
155.0702706 52.36359876

Name: +ve in-silico MS/MS by CFM-ID for ZITLVRQXJUFZOO-UHFFFAOYSA-N
ID: ZITLVRQXJUFZOO-UHFFFAOYSA-N
Comment: Energy2
Num peaks: 20
39.02292652 12.1585439
41.00219107 6.667668456
41.03857658 5.096061916
43.01784114 5.26786736
53.00219107 3.892677952
65.00219107 3.381277866
67.01784114 3.880035048
68.99710569 2.98246493
69.0334912 7.962926033
69.06987671 2.172181465
71.01275576 1.739850271
71.04914126 3.921776484
83.04914126 3.888645886
85.06479133 2.641989227
93.0334912 1.59118169
95.01275576 1.630026282
109.0647913 1.760493922
121.0284058 1.958105718
137.0597059 6.781086235
139.0389705 1.557423772

Name: +ve in-silico MS/MS by CFM-ID for MHOOPNKRBMHHEC-YEMZYZDBSA-N
ID: MHOOPNKRBMHHEC-YEMZYZDBSA-N
Comment: Energy0
Num peaks: 9
41.03857658 2.764854792
65.03857658 2.193089913
67.05422664 1.805079962
95.04914126 1.142152681
125.0233204 2.423971512
125.0597059 1.84923155
127.0389705 1.323571558
137.0597059 13.42900482
155.0702706 53.12277069

Name: +ve in-silico MS/MS by CFM-ID for MHOOPNKRBMHHEC-YEMZYZDBSA-N
ID: MHOOPNKRBMHHEC-YEMZYZDBSA-N
Comment: Energy1
Num peaks: 24
39.02292652 2.389376267
41.03857658 7.95106798
49.00727645 5.157767792
51.02292652 2.804881812
53.03857658 2.745212174
55.05422664 5.064782173
57.06987671 2.573963767
63.02292652 3.567701234
65.03857658 3.818162613
67.05422664 4.332503069
69.06987671 2.326141663
71.08552677 2.179439264
79.01784114 2.034487755
81.0334912 1.289919498
93.0334912 1.364374116
95.04914126 1.995101523
97.06479133 1.439767981
109.0647913 1.327854935
111.0076704 1.271995095
119.0491413 1.465455719
125.0597059 2.115558915
127.075356 2.899162505
137.0597059 6.95999385
155.0702706 12.0139052

Name: +ve in-silico MS/MS by CFM-ID for MHOOPNKRBMHHEC-YEMZYZDBSA-N
ID: MHOOPNKRBMHHEC-YEMZYZDBSA-N
Comment: Energy2
Num peaks: 12
39.02292652 9.633321316
41.03857658 8.169979455
43.05422664 2.039540022
49.00727645 7.960125046
51.02292652 12.48018108
53.03857658 6.48295747
55.05422664 8.055163754
63.02292652 10.12578372
65.03857658 7.214270621
67.05422664 2.733969987
69.06987671 2.298867551
71.08552677 3.140860416

Name: +ve in-silico MS/MS by CFM-ID for NCIAGQNZQHYKGR-UHFFFAOYSA-N
ID: NCIAGQNZQHYKGR-UHFFFAOYSA-N
Comment: Energy0
Num peaks: 6
39.02292652 0.2282225909
147.0440559 0.3870163163
149.0597059 0.685945576
159.0440559 1.868894726
161.0233204 0.3682213651
177.0546206 94.63357629

Name: +ve in-silico MS/MS by CFM-ID for NCIAGQNZQHYKGR-UHFFFAOYSA-N
ID: NCIAGQNZQHYKGR-UHFFFAOYSA-N
Comment: Energy1
Num peaks: 6
117.0334912 3.416972086
119.0491413 2.465281809
147.0440559 6.756042254
149.0597059 12.19339436
159.0440559 2.021631098
177.0546206 56.16779103

Name: +ve in-silico MS/MS by CFM-ID for NCIAGQNZQHYKGR-UHFFFAOYSA-N
ID: NCIAGQNZQHYKGR-UHFFFAOYSA-N
Comment: Energy2
Num peaks: 19
39.02292652 2.248693449
49.00727645 5.382090415
51.02292652 2.647169898
63.02292652 1.851731989
75.02292652 2.06307093
91.01784114 4.146704754
91.05422664 8.267968565
101.0385766 5.474672841
103.0178411 1.794397581
103.0542266 6.045718816
105.0334912 3.668189373
117.0334912 18.8543311
119.0491413 4.899159718
129.0334912 1.477711386
131.0491413 3.575218064
149.0597059 1.710012625
151.0389705 1.379726584
159.0440559 3.082129635
161.0233204 2.789507176

Name: +ve in-silico MS/MS by CFM-ID for FHAMKLIXDLEUPK-JGVFFNPUSA-N
ID: FHAMKLIXDLEUPK-JGVFFNPUSA-N
Comment: Energy0
Num peaks: 6
73.02840582 0.2498238259
75.04405588 0.7384778609
121.0284058 0.5533454063
159.0440559 3.442172485
177.0546206 52.2630601
195.0651853 38.64883592

Name: +ve in-silico MS/MS by CFM-ID for FHAMKLIXDLEUPK-JGVFFNPUSA-N
ID: FHAMKLIXDLEUPK-JGVFFNPUSA-N
Comment: Energy1
Num peaks: 14
45.0334912 1.512793945
73.02840582 1.564624957
121.0284058 3.276295341
123.0440559 2.297058747
145.0284058 2.458854986
147.0440559 4.48625146
149.0233204 1.474696894
149.0597059 7.219847522
151.0389705 1.164731005
159.0440559 5.753666565
165.0546206 7.552414423
167.0702706 6.844015875
177.0546206 23.49083129
195.0651853 12.01690037

Name: +ve in-silico MS/MS by CFM-ID for FHAMKLIXDLEUPK-JGVFFNPUSA-N
ID: FHAMKLIXDLEUPK-JGVFFNPUSA-N
Comment: Energy2
Num peaks: 26
39.02292652 3.670452112
41.00219107 3.263660643
41.03857658 3.535908052
43.01784114 1.466851749
45.0334912 1.483415211
53.00219107 1.997444276
55.01784114 3.435242421
57.0334912 3.405689725
65.03857658 1.081447028
80.99710569 3.712247057
83.01275576 2.109400214
93.0334912 1.239250909
95.04914126 1.259817195
105.0334912 1.154031772
107.0491413 5.001585663
117.0334912 3.440151671
119.0491413 2.935585167
121.0284058 2.367761577
121.0647913 2.96663759
133.0284058 2.538457137
135.0440559 2.71792463
145.0284058 2.257064302
147.0440559 3.211947679
149.0597059 7.176032752
159.0440559 7.395283978
177.0546206 5.975449457

Name: +ve in-silico MS/MS by CFM-ID for RYSPJKHYSHFYEB-HWKANZROSA-N
ID: RYSPJKHYSHFYEB-HWKANZROSA-N
Comment: Energy0
Num peaks: 7
59.99024648 3.28332628
99.02629764 3.568690678
101.0419477 11.97896287
112.0215466 6.300441698
116.0528467 11.41199992
143.9936176 4.142532013
160.0249177 40.23778673

Name: +ve in-silico MS/MS by CFM-ID for RYSPJKHYSHFYEB-HWKANZROSA-N
ID: RYSPJKHYSHFYEB-HWKANZROSA-N
Comment: Energy1
Num peaks: 14
46.99499752 2.106494688
53.03857658 10.60586683
55.05422664 2.169558635
57.06987671 2.294938525
68.04947561 2.13404495
71.99024648 2.152278046
85.01064758 2.511022256
97.01064758 1.889082079
99.02629764 7.451442759
101.0419477 17.25283686
112.0215466 5.121974344
116.0528467 12.70209674
126.0371967 3.612502339
160.0249177 8.26397063

Name: +ve in-silico MS/MS by CFM-ID for RYSPJKHYSHFYEB-HWKANZROSA-N
ID: RYSPJKHYSHFYEB-HWKANZROSA-N
Comment: Energy2
Num peaks: 20
15.02292652 4.957409291
25.00727645 1.496016309
39.02292652 6.312617214
41.03857658 6.458975757
44.97934745 1.479320754
46.99499752 4.686102868
51.02292652 3.036794261
53.03857658 12.67416939
55.05422664 4.720998059
57.06987671 2.07121391
59.99024648 4.351785212
61.01064758 3.664178656
68.04947561 1.688738609
70.99499752 3.319879345
71.99024648 3.311333305
73.01064758 4.995659402
82.99499752 1.545084184
85.01064758 3.685434728
99.02629764 2.361749805
101.0419477 3.916420344

Name: +ve in-silico MS/MS by CFM-ID for KSEBMYQBYZTDHS-HYXAFXHYSA-N
ID: KSEBMYQBYZTDHS-HYXAFXHYSA-N
Comment: Energy0
Num peaks: 6
59.01275576 1.585136937
135.0440559 9.66499224
149.0597059 9.289930553
159.0440559 3.903385009
177.0546206 26.12502646
195.0651853 37.15002088

Name: +ve in-silico MS/MS by CFM-ID for KSEBMYQBYZTDHS-HYXAFXHYSA-N
ID: KSEBMYQBYZTDHS-HYXAFXHYSA-N
Comment: Energy1
Num peaks: 14
71.01275576 1.894478666
117.0334912 1.705866255
119.0491413 3.009817603
121.0647913 3.596233021
123.0440559 1.998989499
135.0440559 16.59152095
145.0284058 1.82008668
147.0440559 2.830247819
149.0597059 18.75078027
159.0440559 3.467566686
165.0546206 1.587751319
167.0702706 1.410281741
177.0546206 11.67055302
195.0651853 10.14280414

Name: +ve in-silico MS/MS by CFM-ID for KSEBMYQBYZTDHS-HYXAFXHYSA-N
ID: KSEBMYQBYZTDHS-HYXAFXHYSA-N
Comment: Energy2
Num peaks: 27
25.00727645 3.41500733
39.02292652 2.090446164
49.00727645 4.743080553
51.02292652 3.511079182
53.00219107 1.585229687
59.01275576 2.084043524
63.02292652 1.76093423
65.03857658 4.411928362
68.99710569 0.9956760227
75.02292652 1.717865049
77.00219107 1.124930136
77.03857658 3.374754721
79.01784114 1.559847143
95.04914126 0.9756606588
105.0334912 6.584375304
107.0491413 5.680250013
109.0284058 1.398204188
117.0334912 3.524765753
119.0491413 3.817139923
121.0284058 1.09817847
121.0647913 1.592060408
123.0440559 2.213616222
131.0491413 1.931004686
133.0284058 3.247792672
135.0440559 11.44038875
147.0440559 1.459244561
149.0597059 3.099190134

Name: +ve in-silico MS/MS by CFM-ID for NOQAMNANIGSRAX-NSCUHMNNSA-N
ID: NOQAMNANIGSRAX-NSCUHMNNSA-N
Comment: Energy0
Num peaks: 6
123.0440559 2.507679607
163.0389705 40.54267196
165.0546206 3.695058188
167.0702706 2.008072338
177.0546206 4.784378508
195.0651853 36.32994598

Name: +ve in-silico MS/MS by CFM-ID for NOQAMNANIGSRAX-NSCUHMNNSA-N
ID: NOQAMNANIGSRAX-NSCUHMNNSA-N
Comment: Energy1
Num peaks: 9
85.02840582 3.349983935
111.0440559 1.889934791
123.0440559 11.38088319
135.0440559 13.24437213
163.0389705 22.15979109
165.0546206 1.977360059
167.0702706 1.821454768
177.0546206 5.734990054
195.0651853 19.51944139

Name: +ve in-silico MS/MS by CFM-ID for NOQAMNANIGSRAX-NSCUHMNNSA-N
ID: NOQAMNANIGSRAX-NSCUHMNNSA-N
Comment: Energy2
Num peaks: 25
25.00727645 3.344166595
41.00219107 1.564814997
49.00727645 1.625690311
51.02292652 1.191851125
53.00219107 3.662703243
55.01784114 1.878256937
59.01275576 1.92962112
65.03857658 2.816191904
79.01784114 3.347437455
81.0334912 2.747684947
91.01784114 1.586720248
93.0334912 2.493777328
107.0127558 2.69292662
107.0491413 2.972156797
109.0284058 1.139280205
117.0334912 3.647377749
121.0284058 2.024512829
123.0440559 12.03253999
133.0284058 3.840864624
135.0440559 12.8143839
137.0597059 1.106087575
145.0284058 1.546351166
147.0440559 2.538018763
149.0597059 2.128162156
163.0389705 3.623914838

Name: +ve in-silico MS/MS by CFM-ID for OCNYGKNIVPVPPX-HYXAFXHYSA-N
ID: OCNYGKNIVPVPPX-HYXAFXHYSA-N
Comment: Energy0
Num peaks: 6
121.0284058 8.820418804
145.0284058 4.966234446
163.0389705 30.67579418
165.0546206 3.578909309
177.0546206 4.016330942
195.0651853 30.89223691

Name: +ve in-silico MS/MS by CFM-ID for OCNYGKNIVPVPPX-HYXAFXHYSA-N
ID: OCNYGKNIVPVPPX-HYXAFXHYSA-N
Comment: Energy1
Num peaks: 14
85.02840582 2.40046408
93.0334912 1.82983066
105.0334912 1.573935587
107.0491413 1.499101802
109.0284058 2.385364792
121.0284058 18.76105302
123.0440559 7.950969789
135.0440559 9.908798831
145.0284058 3.129556428
163.0389705 11.17242133
165.0546206 2.682388932
167.0702706 2.541256643
177.0546206 3.351247097
195.0651853 12.05718476

Name: +ve in-silico MS/MS by CFM-ID for OCNYGKNIVPVPPX-HYXAFXHYSA-N
ID: OCNYGKNIVPVPPX-HYXAFXHYSA-N
Comment: Energy2
Num peaks: 28
25.00727645 2.553419533
39.02292652 1.27946795
41.00219107 2.355411267
49.00727645 3.9917949
51.02292652 2.782135473
53.00219107 1.448684894
55.01784114 2.165418824
59.01275576 1.137821016
65.03857658 7.208393949
75.02292652 1.390816992
77.00219107 1.538210357
77.03857658 2.231697648
79.01784114 2.4229928
91.01784114 1.281203909
93.0334912 3.969469607
95.04914126 1.630371064
103.0178411 1.379887512
105.0334912 6.426245136
107.0491413 1.863757555
109.0284058 3.160830985
117.0334912 2.443107098
121.0284058 12.12361083
123.0440559 3.821861372
133.0284058 1.755636811
135.0440559 4.501968682
145.0284058 1.406166372
147.0440559 1.081421446
163.0389705 1.561041059

Name: +ve in-silico MS/MS by CFM-ID for WOZVHXUHUFLZGK-UHFFFAOYSA-N
ID: WOZVHXUHUFLZGK-UHFFFAOYSA-N
Comment: Energy0
Num peaks: 6
15.02292652 0.6539176402
135.0440559 5.858879072
163.0389705 21.18543207
165.0546206 2.274945673
167.0702706 0.6575505808
195.0651853 66.18641744

Name: +ve in-silico MS/MS by CFM-ID for WOZVHXUHUFLZGK-UHFFFAOYSA-N
ID: WOZVHXUHUFLZGK-UHFFFAOYSA-N
Comment: Energy1
Num peaks: 6
105.0334912 3.25148229
133.0284058 3.004426786
135.0440559 17.77108405
137.0597059 1.782555613
163.0389705 23.92462796
195.0651853 40.97602284

Name: +ve in-silico MS/MS by CFM-ID for WOZVHXUHUFLZGK-UHFFFAOYSA-N
ID: WOZVHXUHUFLZGK-UHFFFAOYSA-N
Comment: Energy2
Num peaks: 11
49.00727645 5.253687174
51.02292652 5.698972406
63.02292652 10.60066921
79.01784114 2.856763974
79.05422664 3.56745919
91.01784114 2.953171585
105.0334912 23.31997039
107.0491413 6.13543228
133.0284058 5.128821812
135.0440559 12.79804857
163.0389705 3.858718894

Name: +ve in-silico MS/MS by CFM-ID for GJSMLKPYZPFTCG-UHFFFAOYSA-N
ID: GJSMLKPYZPFTCG-UHFFFAOYSA-N
Comment: Energy0
Num peaks: 6
131.0491413 0.4075931729
133.0647913 0.3350105752
149.0597059 0.4325255572
159.0440559 5.528373182
161.0233204 0.2739112287
177.0546206 91.66871052

Name: +ve in-silico MS/MS by CFM-ID for GJSMLKPYZPFTCG-UHFFFAOYSA-N
ID: GJSMLKPYZPFTCG-UHFFFAOYSA-N
Comment: Energy1
Num peaks: 6
131.0491413 3.570112734
133.0284058 4.373328405
149.0597059 8.160350391
151.0389705 6.154233894
159.0440559 12.11866354
177.0546206 53.56838532

Name: +ve in-silico MS/MS by CFM-ID for GJSMLKPYZPFTCG-UHFFFAOYSA-N
ID: GJSMLKPYZPFTCG-UHFFFAOYSA-N
Comment: Energy2
Num peaks: 20
39.02292652 5.005491601
49.00727645 5.935026913
63.02292652 2.845977791
65.03857658 2.072024357
79.05422664 1.870889807
87.02292652 2.744646236
89.03857658 3.793591624
91.05422664 2.109829846
103.0542266 2.818302774
105.0698767 3.75648053
107.0491413 5.565502677
115.0542266 6.115104518
117.0334912 3.00976378
121.0647913 2.271122444
131.0491413 11.49187601
133.0284058 3.76538156
133.0647913 4.149606822
141.0334912 2.188028203
149.0597059 2.840478294
159.0440559 7.25368347

Name: +ve in-silico MS/MS by CFM-ID for XEHFSYYAGCUKEN-UHFFFAOYSA-N
ID: XEHFSYYAGCUKEN-UHFFFAOYSA-N
Comment: Energy0
Num peaks: 6
135.0440559 20.05638059
139.0389705 3.883591321
151.075356 2.961792697
153.0546206 3.623057982
177.0546206 6.945361186
195.0651853 52.53955525

Name: +ve in-silico MS/MS by CFM-ID for XEHFSYYAGCUKEN-UHFFFAOYSA-N
ID: XEHFSYYAGCUKEN-UHFFFAOYSA-N
Comment: Energy1
Num peaks: 13
123.0440559 3.816188327
135.0440559 6.140503233
139.0389705 2.362773029
139.075356 2.137094312
149.0597059 4.187415397
151.0389705 8.681349852
151.075356 5.881336363
153.0546206 9.618833259
163.0389705 1.918187246
165.0546206 2.746396812
167.0702706 20.68444091
177.0546206 4.148423294
195.0651853 9.545693122

Name: +ve in-silico MS/MS by CFM-ID for XEHFSYYAGCUKEN-UHFFFAOYSA-N
ID: XEHFSYYAGCUKEN-UHFFFAOYSA-N
Comment: Energy2
Num peaks: 31
27.02292652 1.598508252
39.02292652 2.348538254
41.00219107 0.9944919333
49.00727645 4.581133817
51.02292652 1.499522548
53.00219107 4.126762149
55.01784114 3.273914974
65.03857658 5.333422307
67.01784114 1.084667986
75.02292652 1.863911708
77.03857658 1.944640961
79.05422664 2.022235106
95.04914126 0.8741713279
97.02840582 1.485788372
105.0334912 5.25158388
107.0491413 4.341006127
109.0284058 2.325640997
111.0440559 2.098320908
119.0491413 1.171002454
121.0284058 3.401406708
123.0440559 3.32263711
125.0597059 1.546484047
135.0440559 11.91546041
137.0233204 1.637203501
139.0389705 1.811009887
147.0440559 1.010851575
149.0597059 1.905872728
151.0389705 2.350110103
151.075356 0.9192165364
153.0546206 1.470787607
179.0338851 0.8701792191

Name: +ve in-silico MS/MS by CFM-ID for ODRDTKMYQDXVGG-UHFFFAOYSA-N
ID: ODRDTKMYQDXVGG-UHFFFAOYSA-N
Comment: Energy0
Num peaks: 6
15.02292652 0.425504426
123.0440559 0.296558318
135.0440559 0.2871864103
147.0440559 0.7884526633
159.0440559 0.5387518961
177.0546206 95.61495928

Name: +ve in-silico MS/MS by CFM-ID for ODRDTKMYQDXVGG-UHFFFAOYSA-N
ID: ODRDTKMYQDXVGG-UHFFFAOYSA-N
Comment: Energy1
Num peaks: 6
121.0647913 2.082191469
133.0647913 2.538449438
135.0440559 2.405834237
147.0440559 3.611037776
149.0597059 18.23483394
177.0546206 56.03434698

Name: +ve in-silico MS/MS by CFM-ID for ODRDTKMYQDXVGG-UHFFFAOYSA-N
ID: ODRDTKMYQDXVGG-UHFFFAOYSA-N
Comment: Energy2
Num peaks: 25
15.02292652 2.014180606
39.02292652 4.032012717
49.00727645 5.263309274
51.02292652 4.089950391
53.00219107 1.537984454
55.01784114 1.926504895
63.02292652 5.126509674
65.03857658 5.126315282
73.00727645 4.280377705
75.02292652 1.842042076
77.03857658 1.75433933
79.01784114 3.461745637
101.0385766 2.144548335
105.0334912 6.611627162
107.0491413 3.93869114
109.0284058 1.507300475
123.0440559 1.632989498
129.0334912 1.643351972
131.0491413 3.731492843
133.0284058 1.454039658
135.0440559 9.846797441
147.0440559 2.15336858
149.0597059 2.531790373
159.0440559 1.485947221
177.0546206 1.588990167

Name: +ve in-silico MS/MS by CFM-ID for OMYHDCWZPFZMSM-UHFFFAOYSA-N
ID: OMYHDCWZPFZMSM-UHFFFAOYSA-N
Comment: Energy0
Num peaks: 6
81.0334912 1.381837563
95.04914126 4.430814306
109.0647913 5.631971322
119.0491413 10.83118098
137.0597059 43.51984901
155.0702706 17.88317376

Name: +ve in-silico MS/MS by CFM-ID for OMYHDCWZPFZMSM-UHFFFAOYSA-N
ID: OMYHDCWZPFZMSM-UHFFFAOYSA-N
Comment: Energy1
Num peaks: 26
39.02292652 1.281979986
53.03857658 2.214214245
55.01784114 1.227604106
57.0334912 1.702285029
59.01275576 1.214142842
67.01784114 1.338179533
67.05422664 1.795561576
69.0334912 1.315716991
71.04914126 1.373244502
73.02840582 1.384359023
77.03857658 2.432480072
81.0334912 2.231900465
81.06987671 1.346387552
91.05422664 2.141160355
93.0334912 2.445807525
95.04914126 7.076698362
97.02840582 1.917148005
105.0334912 1.534938546
107.0491413 1.097431664
109.0284058 2.212177172
109.0647913 12.20945401
111.0804414 1.190423815
119.0491413 6.313812025
127.075356 2.287787631
137.0597059 13.42291761
155.0702706 5.503773936

Name: +ve in-silico MS/MS by CFM-ID for OMYHDCWZPFZMSM-UHFFFAOYSA-N
ID: OMYHDCWZPFZMSM-UHFFFAOYSA-N
Comment: Energy2
Num peaks: 23
27.02292652 1.622249057
39.02292652 16.29256562
41.03857658 2.964970699
49.00727645 1.915452292
51.02292652 9.650112425
53.03857658 7.967322801
57.0334912 1.092421527
59.01275576 1.839975666
65.00219107 1.776359148
65.03857658 3.65073812
67.01784114 2.625674289
67.05422664 4.72640457
68.99710569 1.946513117
69.0334912 1.746601193
77.03857658 3.042231978
81.0334912 1.971730003
81.06987671 1.509596015
83.01275576 1.07172195
93.0334912 2.978437768
93.06987671 1.310126213
95.01275576 4.551513049
95.04914126 2.770753339
109.0647913 1.655451528

Name: +ve in-silico MS/MS by CFM-ID for BVYUPEKENRMVJK-SNAWJCMRSA-N
ID: BVYUPEKENRMVJK-SNAWJCMRSA-N
Comment: Energy0
Num peaks: 9
42.03382555 2.771891586
44.04947561 5.569632069
59.99024648 2.703051952
99.02629764 4.347931676
101.0419477 29.32158427
112.0215466 3.748349853
126.0371967 3.132192983
143.9936176 2.575104089
160.0249177 27.3668753

Name: +ve in-silico MS/MS by CFM-ID for BVYUPEKENRMVJK-SNAWJCMRSA-N
ID: BVYUPEKENRMVJK-SNAWJCMRSA-N
Comment: Energy1
Num peaks: 17
15.02292652 1.189232577
46.99499752 3.005913788
53.03857658 1.129586591
70.99499752 1.091615917
73.01064758 3.376646917
80.04947561 1.837220497
85.01064758 2.918670698
87.02629764 2.838682732
97.01064758 1.273541235
101.0419477 4.253108931
110.0058965 1.548700228
112.0215466 13.92509413
114.0371967 2.436453349
126.0371967 10.3404199
142.9983686 3.975584341
143.9936176 5.611435335
160.0249177 20.27424636

Name: +ve in-silico MS/MS by CFM-ID for BVYUPEKENRMVJK-SNAWJCMRSA-N
ID: BVYUPEKENRMVJK-SNAWJCMRSA-N
Comment: Energy2
Num peaks: 16
15.02292652 4.421115447
25.00727645 1.715172872
27.02292652 2.306019503
39.02292652 6.257182073
41.03857658 4.362704076
42.03382555 7.453855707
44.04947561 6.811214324
46.06512568 3.79736153
46.99499752 3.46917145
53.03857658 15.9490961
55.05422664 3.058199298
61.01064758 2.42169393
70.99499752 2.196293378
85.01064758 11.2853922
99.02629764 2.398866911
101.0419477 3.620370668

Name: +ve in-silico MS/MS by CFM-ID for UMHYKDRIZFCRLF-UHFFFAOYSA-N
ID: UMHYKDRIZFCRLF-UHFFFAOYSA-N
Comment: Energy0
Num peaks: 6
107.0491413 3.849735647
131.0491413 3.053316579
133.0647913 3.779711237
135.0440559 2.123573513
177.0546206 12.68723744
195.0651853 66.7971093

Name: +ve in-silico MS/MS by CFM-ID for UMHYKDRIZFCRLF-UHFFFAOYSA-N
ID: UMHYKDRIZFCRLF-UHFFFAOYSA-N
Comment: Energy1
Num peaks: 8
107.0491413 5.20311536
121.0647913 4.684754724
131.0491413 4.504920433
133.0647913 5.573257131
147.0440559 3.315857699
149.0597059 30.39350576
177.0546206 11.27418604
195.0651853 15.92937324

Name: +ve in-silico MS/MS by CFM-ID for UMHYKDRIZFCRLF-UHFFFAOYSA-N
ID: UMHYKDRIZFCRLF-UHFFFAOYSA-N
Comment: Energy2
Num peaks: 19
25.00727645 1.568041868
39.02292652 4.930928493
49.00727645 4.295133406
51.02292652 5.050130129
53.03857658 1.451474559
55.01784114 1.52221868
63.02292652 7.769647836
77.00219107 1.533041757
79.01784114 3.469036128
81.0334912 5.719468394
101.0385766 3.751726844
103.0542266 1.69093889
105.0334912 7.375537331
107.0491413 15.5736309
117.0334912 1.608940596
123.0440559 1.476878197
131.0491413 2.565656643
133.0647913 2.618817407
135.0440559 6.388662049

Name: +ve in-silico MS/MS by CFM-ID for YIIXGDYMMKWBPB-ZETCQYMHSA-N
ID: YIIXGDYMMKWBPB-ZETCQYMHSA-N
Comment: Energy0
Num peaks: 6
135.0440559 0.4199288513
137.0233204 0.4039328332
151.0389705 0.5309068316
165.0546206 0.6483303234
177.0546206 54.61583296
195.0651853 39.00561751

Name: +ve in-silico MS/MS by CFM-ID for YIIXGDYMMKWBPB-ZETCQYMHSA-N
ID: YIIXGDYMMKWBPB-ZETCQYMHSA-N
Comment: Energy1
Num peaks: 13
39.02292652 1.860266885
41.03857658 2.35578161
59.04914126 2.337297939
135.0440559 1.980658914
137.0233204 5.075715105
139.0389705 4.051386295
149.0597059 5.611399868
151.0389705 2.129716667
163.0389705 1.858899329
165.0546206 4.023760151
167.0702706 6.763460956
177.0546206 28.88785135
195.0651853 14.27231868

Name: +ve in-silico MS/MS by CFM-ID for YIIXGDYMMKWBPB-ZETCQYMHSA-N
ID: YIIXGDYMMKWBPB-ZETCQYMHSA-N
Comment: Energy2
Num peaks: 22
39.02292652 5.515300293
41.00219107 1.850270593
41.03857658 5.653214953
53.00219107 3.657724189
55.01784114 1.971513583
57.0334912 1.984134225
65.00219107 3.894285784
67.01784114 1.998883344
111.0440559 2.512903562
121.0284058 1.665625754
123.0440559 6.721285021
133.0284058 3.220833087
135.0440559 5.023522668
137.0233204 3.285314447
147.0440559 4.990196941
149.0233204 2.237567869
149.0597059 9.934439868
151.0389705 3.09269365
159.0440559 2.263004451
163.0389705 1.434724781
165.0546206 1.464002203
177.0546206 6.194064137

Name: +ve in-silico MS/MS by CFM-ID for WLZCXHMBJHCRFH-UHFFFAOYSA-N
ID: WLZCXHMBJHCRFH-UHFFFAOYSA-N
Comment: Energy0
Num peaks: 6
99.04405588 1.76856425
101.0597059 1.994304455
123.0440559 1.806635117
127.075356 1.886416247
137.0597059 2.697633905
155.0702706 81.02037086

Name: +ve in-silico MS/MS by CFM-ID for WLZCXHMBJHCRFH-UHFFFAOYSA-N
ID: WLZCXHMBJHCRFH-UHFFFAOYSA-N
Comment: Energy1
Num peaks: 8
55.01784114 1.874873829
69.0334912 1.921871357
99.04405588 2.701511278
123.0440559 5.025252638
125.0597059 8.172035878
127.075356 8.043337284
137.0597059 3.335508003
155.0702706 48.94749385

Name: +ve in-silico MS/MS by CFM-ID for WLZCXHMBJHCRFH-UHFFFAOYSA-N
ID: WLZCXHMBJHCRFH-UHFFFAOYSA-N
Comment: Energy2
Num peaks: 28
25.00727645 1.520304711
27.02292652 2.230906568
39.02292652 1.177352947
41.00219107 1.445010971
45.0334912 2.624701259
53.00219107 4.468471375
55.01784114 8.206393394
57.0334912 1.404917102
65.03857658 1.31650661
67.01784114 3.371758865
67.05422664 1.226201288
69.0334912 7.209218156
71.04914126 4.183624723
79.01784114 8.726854925
80.99710569 2.266726575
81.0334912 4.753332312
83.04914126 2.805580799
85.02840582 1.916476325
85.06479133 3.101308382
91.01784114 1.318180717
93.0334912 2.898403328
95.04914126 3.03043809
97.02840582 1.17540717
111.0440559 2.442405017
121.0284058 1.160882828
127.075356 1.268809267
137.0597059 1.361910265
139.0389705 1.600264279

Name: +ve in-silico MS/MS by CFM-ID for AIRRMJKMFDZHMS-ONEGZZNKSA-N
ID: AIRRMJKMFDZHMS-ONEGZZNKSA-N
Comment: Energy0
Num peaks: 6
43.01784114 2.500219709
151.0389705 2.042319273
163.0389705 3.810909512
165.0546206 5.045350009
177.0546206 21.23539991
195.0651853 47.82129371

Name: +ve in-silico MS/MS by CFM-ID for AIRRMJKMFDZHMS-ONEGZZNKSA-N
ID: AIRRMJKMFDZHMS-ONEGZZNKSA-N
Comment: Energy1
Num peaks: 24
39.02292652 1.124652259
41.00219107 6.702600616
41.03857658 1.51303529
43.01784114 3.317598832
45.0334912 1.48344226
65.00219107 1.492168319
67.01784114 3.906239568
69.0334912 2.951138863
91.01784114 1.989383312
93.0334912 2.379952637
109.0284058 1.403263645
123.0076704 1.283636694
135.0440559 2.660171933
139.0389705 7.22123416
141.0546206 1.873335001
147.0440559 1.289678378
151.0389705 4.494130503
153.0546206 1.697153693
163.0389705 2.063073003
165.0546206 1.985399198
167.0702706 1.663811268
177.0546206 12.77864492
179.0338851 1.182537285
195.0651853 12.1208107

Name: +ve in-silico MS/MS by CFM-ID for AIRRMJKMFDZHMS-ONEGZZNKSA-N
ID: AIRRMJKMFDZHMS-ONEGZZNKSA-N
Comment: Energy2
Num peaks: 31
25.00727645 4.785540226
27.02292652 1.182476929
39.02292652 6.844523056
41.00219107 3.749961953
41.03857658 1.284782035
43.01784114 2.868190082
45.0334912 2.076286643
49.00727645 1.260769519
51.02292652 1.468371665
53.00219107 4.670665484
55.01784114 7.722347541
57.0334912 3.557151423
65.00219107 1.633309384
67.01784114 1.257001549
69.0334912 1.89888437
83.01275576 1.507578899
85.02840582 2.045341305
91.01784114 2.182926737
93.0334912 1.827091706
109.0284058 3.282261791
111.0440559 1.824134161
121.0284058 1.152335302
125.0233204 1.871552417
133.0284058 2.635437171
135.0440559 2.724688365
139.0389705 1.792109291
147.0440559 2.274456019
149.0233204 1.10526409
149.0597059 1.464882067
151.0389705 1.689027845
165.0546206 1.161671926

Name: +ve in-silico MS/MS by CFM-ID for STSOHAOGZMLWFR-ANLVUFKYSA-N
ID: STSOHAOGZMLWFR-ANLVUFKYSA-N
Comment: Energy0
Num peaks: 6
75.04405588 1.443018629
121.0284058 1.533561962
149.0597059 1.948775143
151.075356 1.776638367
177.0546206 10.2618935
195.0651853 73.13396961

Name: +ve in-silico MS/MS by CFM-ID for STSOHAOGZMLWFR-ANLVUFKYSA-N
ID: STSOHAOGZMLWFR-ANLVUFKYSA-N
Comment: Energy1
Num peaks: 13
121.0284058 24.4384149
123.0440559 3.523564972
139.0389705 2.217705337
149.0233204 2.416412813
149.0597059 2.978242811
151.0389705 2.340143291
163.0389705 2.134057825
165.0182351 1.709608186
165.0546206 7.447769803
167.0338851 6.169234587
167.0702706 8.747749087
177.0546206 5.402488134
195.0651853 11.73489768

Name: +ve in-silico MS/MS by CFM-ID for STSOHAOGZMLWFR-ANLVUFKYSA-N
ID: STSOHAOGZMLWFR-ANLVUFKYSA-N
Comment: Energy2
Num peaks: 30
25.00727645 1.887566292
27.02292652 2.155815748
29.03857658 1.05434771
39.02292652 1.066772866
44.99710569 7.157816632
45.0334912 1.354533226
47.01275576 1.115975578
49.00727645 1.556209847
53.00219107 2.649735583
53.03857658 1.822741869
55.01784114 7.190749152
57.0334912 4.141401143
71.01275576 4.318316087
73.02840582 2.368278734
77.00219107 3.487814825
79.01784114 4.878904686
93.0334912 1.257090028
95.04914126 4.017109169
99.00767038 1.695221535
105.0334912 4.390432971
107.0491413 1.968397145
121.0284058 5.256288247
123.0440559 1.14133479
131.0491413 2.176881786
133.0284058 1.088692819
133.0647913 3.624574025
149.0597059 1.875515893
151.0389705 1.263468012
159.0440559 1.101036917
179.0338851 1.127919728

Name: +ve in-silico MS/MS by CFM-ID for HSGPAWIMHOPPDA-JGVFFNPUSA-N
ID: HSGPAWIMHOPPDA-JGVFFNPUSA-N
Comment: Energy0
Num peaks: 6
111.0440559 1.183864166
113.0597059 1.047225723
123.0440559 1.150378175
127.0389705 0.9732247798
137.0597059 17.09691946
155.0702706 70.94866049

Name: +ve in-silico MS/MS by CFM-ID for HSGPAWIMHOPPDA-JGVFFNPUSA-N
ID: HSGPAWIMHOPPDA-JGVFFNPUSA-N
Comment: Energy1
Num peaks: 10
55.01784114 2.47364498
99.04405588 2.573854111
101.0597059 3.764493521
111.0440559 3.059483887
119.0491413 2.411529654
125.0233204 1.905632549
127.0389705 2.711309643
127.075356 3.655397621
137.0597059 17.66588714
155.0702706 40.18617238

Name: +ve in-silico MS/MS by CFM-ID for HSGPAWIMHOPPDA-JGVFFNPUSA-N
ID: HSGPAWIMHOPPDA-JGVFFNPUSA-N
Comment: Energy2
Num peaks: 21
25.00727645 2.731712706
41.00219107 2.192571324
49.00727645 12.59072833
51.02292652 6.726871532
53.00219107 4.561319389
53.03857658 4.867326504
55.01784114 3.167120196
67.01784114 6.092800721
69.0334912 7.416670258
71.04914126 1.428656417
83.04914126 2.484993421
85.02840582 2.11339561
93.0334912 2.562977464
95.04914126 4.141894425
109.0284058 2.640279652
109.0647913 2.703451542
111.0440559 3.169372413
113.0597059 1.508849341
119.0491413 2.256896139
123.0440559 1.627239363
137.0597059 3.412123137

Name: +ve in-silico MS/MS by CFM-ID for UKFAWRZYFYOXEG-UHFFFAOYSA-N
ID: UKFAWRZYFYOXEG-UHFFFAOYSA-N
Comment: Energy0
Num peaks: 6
137.0597059 11.39398944
151.075356 2.08204102
163.0389705 2.871004495
165.0546206 2.358435786
177.0546206 2.482127225
195.0651853 75.1870449

Name: +ve in-silico MS/MS by CFM-ID for UKFAWRZYFYOXEG-UHFFFAOYSA-N
ID: UKFAWRZYFYOXEG-UHFFFAOYSA-N
Comment: Energy1
Num peaks: 6
137.0597059 24.26882156
151.075356 8.748859898
163.0389705 6.092748882
165.0546206 4.937302458
177.0546206 6.961387896
195.0651853 37.38706562

Name: +ve in-silico MS/MS by CFM-ID for UKFAWRZYFYOXEG-UHFFFAOYSA-N
ID: UKFAWRZYFYOXEG-UHFFFAOYSA-N
Comment: Energy2
Num peaks: 18
15.02292652 2.970735403
49.00727645 5.922187894
51.02292652 5.164096733
69.0334912 4.416615501
79.01784114 4.983764467
81.0334912 5.451652293
93.0334912 4.24897779
107.0127558 2.362334077
107.0491413 8.565730197
109.0284058 2.611905764
111.0440559 3.046312383
135.0440559 3.942849934
137.0597059 17.61701125
149.0233204 2.093310446
151.0389705 1.786691539
151.075356 1.944701013
177.0546206 2.11302866
179.0338851 2.390255276

Name: +ve in-silico MS/MS by CFM-ID for OKDRUMBNXIYUEO-VHJVCUAWSA-N
ID: OKDRUMBNXIYUEO-VHJVCUAWSA-N
Comment: Energy0
Num peaks: 8
53.03857658 2.993035654
55.05422664 1.741277458
77.03857658 3.647368918
93.0334912 1.77878359
95.04914126 10.03831333
111.0804414 1.770642136
137.0597059 10.16930554
155.0702706 48.22931391

Name: +ve in-silico MS/MS by CFM-ID for OKDRUMBNXIYUEO-VHJVCUAWSA-N
ID: OKDRUMBNXIYUEO-VHJVCUAWSA-N
Comment: Energy1
Num peaks: 23
25.00727645 1.469600876
39.02292652 1.970160689
41.03857658 6.043911372
43.01784114 1.307514289
43.05422664 3.30129034
49.00727645 1.382578315
51.02292652 6.420822842
53.03857658 11.77738714
55.01784114 3.18139729
55.05422664 5.864732025
57.0334912 1.72479562
59.08552677 1.329643307
65.03857658 1.503576218
69.0334912 1.426083368
77.03857658 2.533599056
83.04914126 2.162959847
95.04914126 3.971393217
111.0804414 1.210641387
113.0233204 2.121988683
125.0597059 2.073619953
127.075356 5.25767551
137.0597059 4.032618096
155.0702706 8.410860904

Name: +ve in-silico MS/MS by CFM-ID for OKDRUMBNXIYUEO-VHJVCUAWSA-N
ID: OKDRUMBNXIYUEO-VHJVCUAWSA-N
Comment: Energy2
Num peaks: 16
25.00727645 2.569260645
27.02292652 1.162981783
39.02292652 8.43222945
41.03857658 5.270476955
43.05422664 1.776452987
49.00727645 2.299554073
51.02292652 13.54027791
53.00219107 2.463084719
53.03857658 18.5788143
55.01784114 3.40497594
55.05422664 12.91838287
57.0334912 1.260383649
57.06987671 2.794673422
59.08552677 1.325779405
80.99710569 1.426032389
83.04914126 1.156602009

Name: +ve in-silico MS/MS by CFM-ID for COBAEYCUCRUGRP-MLUIRONXSA-N
ID: COBAEYCUCRUGRP-MLUIRONXSA-N
Comment: Energy0
Num peaks: 6
75.04405588 1.760775412
121.0284058 1.486014017
137.0233204 5.894314707
165.0546206 0.7752517387
177.0546206 12.05310408
195.0651853 71.82320276

Name: +ve in-silico MS/MS by CFM-ID for COBAEYCUCRUGRP-MLUIRONXSA-N
ID: COBAEYCUCRUGRP-MLUIRONXSA-N
Comment: Energy1
Num peaks: 17
45.0334912 1.356165132
56.99710569 1.125279673
57.0334912 1.593975663
59.04914126 1.862662111
67.01784114 1.026542934
75.04405588 1.436620161
85.02840582 1.135201367
121.0284058 7.36623708
137.0233204 6.600667894
149.0233204 2.327090504
151.0389705 3.527972565
159.0440559 1.447864193
165.0546206 2.441709018
167.0338851 3.431719341
167.0702706 2.873781653
177.0546206 10.50428856
195.0651853 30.85509533

Name: +ve in-silico MS/MS by CFM-ID for COBAEYCUCRUGRP-MLUIRONXSA-N
ID: COBAEYCUCRUGRP-MLUIRONXSA-N
Comment: Energy2
Num peaks: 31
25.00727645 1.166793307
27.02292652 1.571242213
39.02292652 1.361494713
41.00219107 1.152307424
41.03857658 2.745065282
43.01784114 1.446691472
53.00219107 1.328420711
53.03857658 1.295299284
55.01784114 1.827244053
57.0334912 3.984209705
65.00219107 1.734786879
65.03857658 1.648036846
67.01784114 3.159415114
69.0334912 1.362568656
80.99710569 1.183465762
81.0334912 2.150334157
83.01275576 1.775545298
92.99710569 4.086355225
93.0334912 1.278067197
95.01275576 3.81738323
95.04914126 2.32438468
105.0334912 2.34847956
109.0284058 1.140718049
111.0440559 2.399960666
121.0284058 10.44409303
123.0440559 2.625328156
125.0597059 1.918631183
137.0233204 9.949827009
149.0233204 1.395361233
151.0389705 1.109012151
179.0338851 1.129952357

Name: +ve in-silico MS/MS by CFM-ID for RQSKEMWBCJHQMX-UHFFFAOYSA-N
ID: RQSKEMWBCJHQMX-UHFFFAOYSA-N
Comment: Energy0
Num peaks: 6
139.0389705 5.131510894
149.0597059 2.477429388
151.075356 3.523015796
153.0546206 4.473643217
177.0546206 8.356618572
195.0651853 66.1402583

Name: +ve in-silico MS/MS by CFM-ID for RQSKEMWBCJHQMX-UHFFFAOYSA-N
ID: RQSKEMWBCJHQMX-UHFFFAOYSA-N
Comment: Energy1
Num peaks: 13
123.0440559 4.103053828
139.0389705 2.472362416
139.075356 1.718116303
147.0440559 1.779706375
149.0597059 4.28217651
151.0389705 9.159000183
151.075356 6.394721251
153.0546206 10.93523985
163.0389705 1.798008845
165.0546206 2.907110452
167.0702706 21.23921134
177.0546206 4.477590857
195.0651853 10.35882939

Name: +ve in-silico MS/MS by CFM-ID for RQSKEMWBCJHQMX-UHFFFAOYSA-N
ID: RQSKEMWBCJHQMX-UHFFFAOYSA-N
Comment: Energy2
Num peaks: 31
27.02292652 1.714016815
39.02292652 1.79057066
41.00219107 1.661360958
41.03857658 1.423776263
49.00727645 1.483991061
53.00219107 3.899081705
55.01784114 2.315184085
65.03857658 1.434987343
67.01784114 1.473756728
69.0334912 1.651441371
75.02292652 2.177613137
77.03857658 2.217001499
79.05422664 2.230253787
85.02840582 1.568910494
91.01784114 1.663445234
95.04914126 2.092051061
97.02840582 2.795521481
105.0334912 1.241295047
109.0284058 5.240521004
111.0440559 2.615118651
119.0491413 1.729738707
121.0284058 6.174683384
123.0440559 4.799585257
125.0597059 1.653297882
135.0076704 1.244559871
135.0440559 3.211258581
137.0233204 2.891307841
139.0389705 2.463631893
149.0597059 2.063008606
151.0389705 2.269117544
153.0546206 1.805750651

Name: +ve in-silico MS/MS by CFM-ID for OEVSVHJSZJTZDW-CDUCUWFYSA-N
ID: OEVSVHJSZJTZDW-CDUCUWFYSA-N
Comment: Energy0
Num peaks: 6
131.0491413 1.963756283
133.0647913 1.339495243
149.0597059 1.293688156
159.0440559 1.368125884
177.0546206 28.69753696
195.0651853 56.02922645

Name: +ve in-silico MS/MS by CFM-ID for OEVSVHJSZJTZDW-CDUCUWFYSA-N
ID: OEVSVHJSZJTZDW-CDUCUWFYSA-N
Comment: Energy1
Num peaks: 8
95.04914126 3.847542784
121.0284058 2.485402143
145.0284058 1.550609448
149.0597059 2.585819437
159.0440559 5.335718711
167.0702706 7.436532838
177.0546206 30.46396286
195.0651853 26.63543652

Name: +ve in-silico MS/MS by CFM-ID for OEVSVHJSZJTZDW-CDUCUWFYSA-N
ID: OEVSVHJSZJTZDW-CDUCUWFYSA-N
Comment: Energy2
Num peaks: 24
39.02292652 4.977499172
41.03857658 1.271929676
49.00727645 2.132145323
53.00219107 1.302195027
53.03857658 1.473229125
57.0334912 2.221801942
67.01784114 1.285553218
79.01784114 2.186761489
95.04914126 2.961916266
105.0334912 3.15672151
107.0491413 3.526103202
111.0440559 1.198216534
121.0284058 2.727253346
123.0440559 2.091329888
125.0597059 1.347461053
131.0491413 11.067694
133.0284058 2.047568462
133.0647913 14.72484285
135.0440559 1.983791019
149.0597059 3.821404795
151.0389705 1.146743219
159.0440559 5.897964149
161.0233204 1.570153047
177.0546206 4.535460304

Name: +ve in-silico MS/MS by CFM-ID for TYQPFQRKZPTHKH-UHFFFAOYSA-N
ID: TYQPFQRKZPTHKH-UHFFFAOYSA-N
Comment: Energy0
Num peaks: 6
41.00219107 2.445752372
97.02840582 6.539052548
99.04405588 1.25841306
149.0233204 1.091755762
177.0546206 1.612792053
195.0651853 78.95720397

Name: +ve in-silico MS/MS by CFM-ID for TYQPFQRKZPTHKH-UHFFFAOYSA-N
ID: TYQPFQRKZPTHKH-UHFFFAOYSA-N
Comment: Energy1
Num peaks: 19
53.00219107 11.328555
55.01784114 2.25283423
57.0334912 3.204914467
59.04914126 1.517117277
61.06479133 1.489078161
67.01784114 1.743888656
97.02840582 3.565982754
107.0127558 2.350512555
109.0284058 4.842220039
111.0440559 6.118198507
113.0597059 5.065159253
115.075356 2.174065557
135.0076704 3.478903149
137.0233204 2.710665867
139.0389705 2.820935285
141.0546206 1.266828149
165.0546206 1.575543291
167.0702706 4.405191905
195.0651853 18.87053048

Name: +ve in-silico MS/MS by CFM-ID for TYQPFQRKZPTHKH-UHFFFAOYSA-N
ID: TYQPFQRKZPTHKH-UHFFFAOYSA-N
Comment: Energy2
Num peaks: 18
27.02292652 1.393326952
41.00219107 18.22668268
43.01784114 2.891268123
53.00219107 18.77253592
55.01784114 8.120436377
57.0334912 1.371324234
67.01784114 2.407674981
69.0334912 2.78652775
81.0334912 3.340036424
83.01275576 1.119327496
93.0334912 2.09585885
97.02840582 2.100817437
107.0127558 3.873244106
109.0284058 4.053196007
111.0440559 3.940247844
115.075356 1.214811914
131.0127558 1.196721928
135.0440559 1.665499581

Name: +ve in-silico MS/MS by CFM-ID for MMRYEEUZQALQGT-UHFFFAOYSA-N
ID: MMRYEEUZQALQGT-UHFFFAOYSA-N
Comment: Energy0
Num peaks: 6
57.0334912 1.78411283
165.0182351 3.511351378
165.0546206 5.470783481
167.0702706 1.890005652
177.0546206 10.99390137
195.0651853 64.82789639

Name: +ve in-silico MS/MS by CFM-ID for MMRYEEUZQALQGT-UHFFFAOYSA-N
ID: MMRYEEUZQALQGT-UHFFFAOYSA-N
Comment: Energy1
Num peaks: 11
39.02292652 2.286824283
57.0334912 8.352688691
139.0389705 3.48971521
149.0597059 2.157403783
165.0182351 6.285136685
165.0546206 4.843084894
167.0338851 1.833136988
167.0702706 2.146619037
177.0546206 11.66756574
179.0338851 2.330154739
195.0651853 35.94304315

Name: +ve in-silico MS/MS by CFM-ID for MMRYEEUZQALQGT-UHFFFAOYSA-N
ID: MMRYEEUZQALQGT-UHFFFAOYSA-N
Comment: Energy2
Num peaks: 31
29.03857658 1.548192214
39.02292652 5.354091545
41.00219107 1.142914015
49.00727645 1.476897251
53.00219107 5.298112948
55.01784114 3.888913281
57.0334912 4.330854291
67.01784114 1.822572537
95.01275576 1.366081664
95.04914126 1.923932172
103.0178411 1.5037403
105.0334912 1.965779534
109.0284058 2.163639937
121.0284058 3.421281836
121.0647913 1.497985966
123.0440559 1.148041309
131.0491413 3.509467281
133.0647913 4.073470648
135.0076704 1.364187434
137.0233204 1.342068688
139.0389705 1.567917281
145.0284058 1.531518546
147.0440559 5.454194315
149.0597059 8.326524703
151.0389705 1.761918875
161.0233204 1.196444822
165.0182351 1.24654234
165.0546206 1.550984703
167.0702706 1.067247242
177.0546206 3.032826106
179.0338851 1.145056068

Name: +ve in-silico MS/MS by CFM-ID for RTWVXIIKUFSDJB-SSDOTTSWSA-N
ID: RTWVXIIKUFSDJB-SSDOTTSWSA-N
Comment: Energy0
Num peaks: 6
133.0284058 0.3018040961
135.0440559 0.3492549672
137.0233204 0.2530648721
151.0389705 0.464880268
177.0546206 55.36796239
195.0651853 41.59606485

Name: +ve in-silico MS/MS by CFM-ID for RTWVXIIKUFSDJB-SSDOTTSWSA-N
ID: RTWVXIIKUFSDJB-SSDOTTSWSA-N
Comment: Energy1
Num peaks: 9
59.04914126 3.381737436
135.0440559 3.136611623
137.0233204 6.241224779
149.0597059 4.357573024
151.0389705 5.897802019
165.0546206 2.248315755
167.0702706 2.213775548
177.0546206 35.08592419
195.0651853 19.31217406

Name: +ve in-silico MS/MS by CFM-ID for RTWVXIIKUFSDJB-SSDOTTSWSA-N
ID: RTWVXIIKUFSDJB-SSDOTTSWSA-N
Comment: Energy2
Num peaks: 13
39.02292652 4.867326937
41.00219107 2.8989863
41.03857658 3.02227557
53.00219107 4.958300975
65.00219107 6.56546755
67.01784114 9.697711348
123.0440559 5.53151649
133.0284058 8.684969112
135.0440559 9.885419705
147.0440559 2.369839094
149.0597059 7.088615651
151.0389705 2.486517412
177.0546206 13.14865281

Name: +ve in-silico MS/MS by CFM-ID for OYNVCZYCJBELMQ-YFKPBYRVSA-N
ID: OYNVCZYCJBELMQ-YFKPBYRVSA-N
Comment: Energy0
Num peaks: 6
41.03857658 2.192094957
59.04914126 3.851667134
149.0597059 2.105106032
151.075356 3.472520005
177.0546206 6.188668259
195.0651853 69.50544667

Name: +ve in-silico MS/MS by CFM-ID for OYNVCZYCJBELMQ-YFKPBYRVSA-N
ID: OYNVCZYCJBELMQ-YFKPBYRVSA-N
Comment: Energy1
Num peaks: 16
57.0334912 1.661242733
109.0284058 2.769450064
121.0284058 9.018591861
123.0440559 3.348191436
135.0076704 2.210520327
137.0233204 3.130345922
149.0233204 4.260574415
149.0597059 3.163103018
151.0389705 4.893954397
151.075356 2.467840798
165.0182351 2.1861233
165.0546206 2.71423174
167.0338851 10.53565719
167.0702706 9.279430778
177.0546206 4.747786131
195.0651853 13.81840812

Name: +ve in-silico MS/MS by CFM-ID for OYNVCZYCJBELMQ-YFKPBYRVSA-N
ID: OYNVCZYCJBELMQ-YFKPBYRVSA-N
Comment: Energy2
Num peaks: 31
25.00727645 1.388246495
27.02292652 1.11602308
39.02292652 17.64176435
41.03857658 8.3020483
43.05422664 5.613222802
44.99710569 1.138703727
45.0334912 1.186578108
51.02292652 2.613149774
53.03857658 1.276658669
57.0334912 2.198475698
59.04914126 1.343205975
63.02292652 1.32369269
67.01784114 2.013948639
69.0334912 2.311994943
71.04914126 0.9305423011
77.00219107 2.907732848
79.01784114 1.535842029
93.0334912 1.076317915
95.04914126 3.028192856
105.0334912 2.106168773
107.0491413 1.955038236
109.0284058 3.296782206
111.0440559 1.031409214
121.0284058 3.012393592
123.0440559 1.812810661
123.0804414 1.437211188
125.0597059 0.9637518126
133.0647913 1.813242078
135.0440559 1.14290847
149.0597059 1.343858498
151.0389705 1.294631405

Name: +ve in-silico MS/MS by CFM-ID for DHLPMLVSBRRUGA-YFKPBYRVSA-N
ID: DHLPMLVSBRRUGA-YFKPBYRVSA-N
Comment: Energy0
Num peaks: 6
59.04914126 3.725530052
149.0597059 2.359716466
151.075356 3.850361559
167.0702706 1.368438743
177.0546206 6.40271888
195.0651853 74.2890971

Name: +ve in-silico MS/MS by CFM-ID for DHLPMLVSBRRUGA-YFKPBYRVSA-N
ID: DHLPMLVSBRRUGA-YFKPBYRVSA-N
Comment: Energy1
Num peaks: 10
123.0440559 4.914128697
137.0233204 4.223172112
149.0233204 6.801871533
149.0597059 4.556414161
151.0389705 6.891924757
151.075356 3.458963576
167.0338851 16.37908925
167.0702706 11.19594802
177.0546206 5.336572732
195.0651853 16.79757829

Name: +ve in-silico MS/MS by CFM-ID for DHLPMLVSBRRUGA-YFKPBYRVSA-N
ID: DHLPMLVSBRRUGA-YFKPBYRVSA-N
Comment: Energy2
Num peaks: 28
25.00727645 1.896953911
39.02292652 8.404570076
41.00219107 2.296998256
41.03857658 5.551784836
44.99710569 1.074858026
57.0334912 2.415489738
63.02292652 2.729787109
67.01784114 1.127310932
81.0334912 6.047973199
81.06987671 1.620849387
105.0334912 5.250686635
107.0491413 4.816719285
109.0647913 1.168988875
121.0647913 2.118829353
123.0440559 7.766758919
123.0804414 2.353972806
131.0491413 1.263673216
133.0284058 1.879956182
133.0647913 2.631637849
135.0440559 2.349305147
147.0440559 1.989549813
149.0233204 1.621012963
149.0597059 3.819385016
151.0389705 3.543519361
151.075356 1.676144281
153.0546206 1.215949566
159.0440559 1.110513917
177.0546206 1.164654158

Name: +ve in-silico MS/MS by CFM-ID for WDZMAKLDQJGEFI-SECBINFHSA-N
ID: WDZMAKLDQJGEFI-SECBINFHSA-N
Comment: Energy0
Num peaks: 6
41.00219107 3.23757513
43.01784114 3.342412135
135.0440559 4.243170741
159.0440559 7.73092022
177.0546206 46.81019092
195.0651853 21.54793668

Name: +ve in-silico MS/MS by CFM-ID for WDZMAKLDQJGEFI-SECBINFHSA-N
ID: WDZMAKLDQJGEFI-SECBINFHSA-N
Comment: Energy1
Num peaks: 14
57.0334912 2.238786954
68.99710569 1.644174174
71.01275576 1.661161671
105.0334912 4.384957279
107.0491413 3.436846956
121.0284058 4.374902463
123.0440559 4.39372885
135.0440559 12.06000709
147.0440559 1.876980583
149.0597059 11.56019624
151.075356 2.052273719
159.0440559 5.793099319
177.0546206 17.52986563
195.0651853 7.962056398

Name: +ve in-silico MS/MS by CFM-ID for WDZMAKLDQJGEFI-SECBINFHSA-N
ID: WDZMAKLDQJGEFI-SECBINFHSA-N
Comment: Energy2
Num peaks: 22
15.02292652 1.384723312
25.00727645 4.427061116
27.02292652 5.967280035
39.02292652 2.27356121
41.00219107 2.755207678
41.03857658 3.435645123
43.01784114 3.920295968
53.00219107 4.151488299
55.01784114 3.380519141
57.0334912 7.280018795
59.01275576 3.485593313
68.99710569 10.21553971
71.01275576 2.682490097
75.04405588 3.340615447
79.05422664 1.144546071
91.01784114 1.288616589
105.0334912 3.701323335
107.0491413 4.999695925
119.0491413 2.508941019
135.0440559 5.013385252
147.0440559 1.6197138
149.0597059 1.576696975

Name: +ve in-silico MS/MS by CFM-ID for JQZALCBYHVNZHT-YFKPBYRVSA-N
ID: JQZALCBYHVNZHT-YFKPBYRVSA-N
Comment: Energy0
Num peaks: 6
59.04914126 3.7522909
149.0597059 2.690551292
151.075356 3.676392517
167.0702706 1.565969327
177.0546206 4.577564948
195.0651853 71.88344666

Name: +ve in-silico MS/MS by CFM-ID for JQZALCBYHVNZHT-YFKPBYRVSA-N
ID: JQZALCBYHVNZHT-YFKPBYRVSA-N
Comment: Energy1
Num peaks: 16
109.0284058 5.163468786
121.0284058 9.308296503
123.0440559 8.680604495
125.0597059 1.86652321
135.0076704 4.259663107
137.0233204 2.592253965
149.0233204 3.463948071
149.0597059 4.641377184
151.0389705 3.523241949
151.075356 4.833592327
165.0182351 1.930378979
165.0546206 2.648038401
167.0338851 7.602578904
167.0702706 10.66908365
177.0546206 2.56843429
195.0651853 7.968589406

Name: +ve in-silico MS/MS by CFM-ID for JQZALCBYHVNZHT-YFKPBYRVSA-N
ID: JQZALCBYHVNZHT-YFKPBYRVSA-N
Comment: Energy2
Num peaks: 31
25.00727645 0.9173737369
39.02292652 5.740892013
41.03857658 4.063149579
43.05422664 3.643257053
45.0334912 1.194399235
49.00727645 2.957853572
51.02292652 2.004957363
53.00219107 1.156139469
53.03857658 3.471602515
55.01784114 1.692520967
57.0334912 1.39309838
59.04914126 2.260136927
63.02292652 1.003133005
65.03857658 3.616409228
67.05422664 1.102031555
93.0334912 1.453449544
95.04914126 2.826498352
105.0334912 1.985434644
107.0491413 2.512806161
109.0284058 4.156761093
111.0440559 1.1183342
121.0284058 8.683935662
123.0440559 6.583296037
133.0647913 1.540851111
135.0076704 1.601094692
135.0440559 1.165992891
149.0233204 0.9692890228
149.0597059 2.812997749
151.0389705 1.760348106
177.0546206 0.9342522413
179.0338851 1.193246904

Name: +ve in-silico MS/MS by CFM-ID for IBNFFIKIHHCABM-WEWAHIQMSA-N
ID: IBNFFIKIHHCABM-WEWAHIQMSA-N
Comment: Energy0
Num peaks: 6
85.02840582 1.728017087
109.0284058 2.546497743
149.0233204 3.866587758
159.0440559 5.720954714
177.0546206 30.38885462
195.0651853 41.62785168

Name: +ve in-silico MS/MS by CFM-ID for IBNFFIKIHHCABM-WEWAHIQMSA-N
ID: IBNFFIKIHHCABM-WEWAHIQMSA-N
Comment: Energy1
Num peaks: 27
39.02292652 1.228782568
45.0334912 1.341493688
63.02292652 1.94497039
67.01784114 3.171489106
73.02840582 2.149495173
77.03857658 1.871995665
85.02840582 3.770219345
91.01784114 1.561260798
93.0334912 1.227858042
97.02840582 0.9485109209
105.0334912 1.493888422
109.0284058 4.27964204
111.0440559 0.9920563458
117.0334912 1.984820313
119.0127558 2.036112144
121.0284058 10.5637256
123.0440559 3.713092579
131.0491413 1.201339939
135.0440559 3.930216386
147.0440559 1.574010157
149.0233204 1.183230242
149.0597059 1.961675801
151.075356 1.381548751
159.0440559 4.584631235
167.0702706 2.304520174
177.0546206 9.577546982
195.0651853 8.179136597

Name: +ve in-silico MS/MS by CFM-ID for IBNFFIKIHHCABM-WEWAHIQMSA-N
ID: IBNFFIKIHHCABM-WEWAHIQMSA-N
Comment: Energy2
Num peaks: 31
25.00727645 1.929382771
27.02292652 1.428182667
41.00219107 1.798882501
45.0334912 2.6832467
53.00219107 5.384462616
55.01784114 2.010298138
63.02292652 3.396943618
65.03857658 1.279050527
67.01784114 4.662398905
73.00727645 1.393511261
77.00219107 2.685045097
77.03857658 2.432192504
79.01784114 2.724261634
81.0334912 5.392712396
85.02840582 1.826767953
91.01784114 2.458869935
95.01275576 1.826111286
97.02840582 1.1472352
99.04405588 1.499414936
101.0021911 2.057684019
103.0178411 2.618643767
105.0334912 2.44365845
109.0284058 2.345636452
119.0127558 2.755929289
121.0284058 6.495691392
123.0440559 1.285429803
133.0284058 2.005056584
133.0647913 1.18132436
149.0233204 1.345578179
159.0440559 5.504659675
177.0546206 2.171296686

Name: +ve in-silico MS/MS by CFM-ID for DDRPUCDBTNWIFK-UHFFFAOYSA-N
ID: DDRPUCDBTNWIFK-UHFFFAOYSA-N
Comment: Energy0
Num peaks: 6
107.0491413 22.82076333
109.0647913 4.005017915
135.0440559 10.89446314
163.0389705 15.14493797
165.0546206 2.730925341
195.0651853 36.66774486

Name: +ve in-silico MS/MS by CFM-ID for DDRPUCDBTNWIFK-UHFFFAOYSA-N
ID: DDRPUCDBTNWIFK-UHFFFAOYSA-N
Comment: Energy1
Num peaks: 6
107.0491413 23.19682877
109.0647913 4.36821154
135.0440559 23.46342927
163.0389705 14.18538735
165.0546206 1.784988293
195.0651853 16.06450349

Name: +ve in-silico MS/MS by CFM-ID for DDRPUCDBTNWIFK-UHFFFAOYSA-N
ID: DDRPUCDBTNWIFK-UHFFFAOYSA-N
Comment: Energy2
Num peaks: 16
39.02292652 2.265749712
49.00727645 3.07362169
51.02292652 4.412990629
63.02292652 13.33453721
65.03857658 4.172130354
79.01784114 2.976945069
79.05422664 3.824518669
81.0334912 4.962207433
89.00219107 2.707260479
91.01784114 5.519179112
93.0334912 3.103123385
105.0334912 4.858793098
107.0491413 16.29804299
109.0647913 2.176486652
121.0284058 2.246034698
135.0440559 4.727132113

Name: +ve in-silico MS/MS by CFM-ID for WELXSIFHTDZTJK-UHFFFAOYSA-N
ID: WELXSIFHTDZTJK-UHFFFAOYSA-N
Comment: Energy0
Num peaks: 6
133.0284058 0.2936174757
135.0440559 0.567325463
137.0233204 1.209099964
159.0440559 14.60667269
161.0233204 0.4186006776
177.0546206 81.68534082

Name: +ve in-silico MS/MS by CFM-ID for WELXSIFHTDZTJK-UHFFFAOYSA-N
ID: WELXSIFHTDZTJK-UHFFFAOYSA-N
Comment: Energy1
Num peaks: 6
135.0440559 7.05927927
137.0233204 1.161464145
149.0597059 3.884506884
151.0389705 3.914962546
159.0440559 20.24126479
177.0546206 56.96071372

Name: +ve in-silico MS/MS by CFM-ID for WELXSIFHTDZTJK-UHFFFAOYSA-N
ID: WELXSIFHTDZTJK-UHFFFAOYSA-N
Comment: Energy2
Num peaks: 18
39.02292652 5.685029914
41.00219107 2.549913038
41.03857658 2.422168964
49.00727645 4.25351794
53.00219107 1.668859578
65.00219107 8.115382801
67.01784114 3.614136909
91.01784114 1.996423099
92.99710569 2.999437488
95.01275576 2.836867182
117.0334912 7.026729792
131.0491413 2.253174775
133.0284058 7.721996777
135.0440559 2.200734056
137.0233204 7.563445341
141.0334912 3.712355796
159.0440559 12.47572767
161.0233204 1.841516141

Name: +ve in-silico MS/MS by CFM-ID for HVKUASSSTFDQDK-RNFRBKRXSA-N
ID: HVKUASSSTFDQDK-RNFRBKRXSA-N
Comment: Energy0
Num peaks: 6
91.05422664 1.532918654
95.04914126 32.22239812
109.0647913 1.651843001
119.0491413 3.536406016
137.0597059 30.10026814
155.0702706 22.27824028

Name: +ve in-silico MS/MS by CFM-ID for HVKUASSSTFDQDK-RNFRBKRXSA-N
ID: HVKUASSSTFDQDK-RNFRBKRXSA-N
Comment: Energy1
Num peaks: 12
51.02292652 3.16201316
53.03857658 3.582675435
91.05422664 2.262367742
93.06987671 2.32642957
95.04914126 33.20998179
107.0491413 2.839676213
109.0647913 2.557264483
111.0440559 2.423224731
119.0491413 3.461545959
127.075356 3.220169913
137.0597059 15.46219568
155.0702706 7.671377162

Name: +ve in-silico MS/MS by CFM-ID for HVKUASSSTFDQDK-RNFRBKRXSA-N
ID: HVKUASSSTFDQDK-RNFRBKRXSA-N
Comment: Energy2
Num peaks: 19
27.02292652 1.585096406
39.02292652 7.781784
41.00219107 1.616088957
41.03857658 3.396675256
49.00727645 1.897546101
51.02292652 18.44403269
53.03857658 11.09079786
57.0334912 1.906589741
65.03857658 1.930724676
67.01784114 1.787916377
67.05422664 1.407605726
69.0334912 3.816921567
91.05422664 1.658001248
93.06987671 4.270946706
95.04914126 4.321732709
97.02840582 1.882204046
109.0647913 4.306359561
119.0491413 3.642072557
137.0597059 3.410908419

Name: +ve in-silico MS/MS by CFM-ID for SDGOMJUKDHSPPU-JTQLQIEISA-N
ID: SDGOMJUKDHSPPU-JTQLQIEISA-N
Comment: Energy0
Num peaks: 6
133.0284058 2.102673859
133.0647913 1.214770431
135.0440559 2.513536508
159.0440559 1.486720841
177.0546206 28.80752484
195.0651853 56.99136485

Name: +ve in-silico MS/MS by CFM-ID for SDGOMJUKDHSPPU-JTQLQIEISA-N
ID: SDGOMJUKDHSPPU-JTQLQIEISA-N
Comment: Energy1
Num peaks: 7
107.0491413 4.439685787
133.0284058 5.150357486
135.0440559 5.652316186
151.0389705 8.938205601
151.075356 5.311182042
177.0546206 26.7799316
195.0651853 23.92127572

Name: +ve in-silico MS/MS by CFM-ID for SDGOMJUKDHSPPU-JTQLQIEISA-N
ID: SDGOMJUKDHSPPU-JTQLQIEISA-N
Comment: Energy2
Num peaks: 19
39.02292652 3.230236139
41.03857658 1.38507314
44.99710569 1.339598604
57.0334912 1.400148042
63.02292652 3.53406496
65.03857658 5.008987018
79.05422664 6.532817664
91.01784114 2.556300344
91.05422664 2.325387918
105.0334912 1.406885183
107.0491413 12.7254506
117.0334912 2.485123576
131.0491413 5.230759896
133.0284058 4.753276199
133.0647913 8.647406211
135.0440559 6.592737674
149.0597059 3.334316136
159.0440559 4.544256394
177.0546206 3.473183692

Name: +ve in-silico MS/MS by CFM-ID for RAWBOGKVAAFNEW-OBWSQBJISA-N
ID: RAWBOGKVAAFNEW-OBWSQBJISA-N
Comment: Energy0
Num peaks: 6
15.02292652 0.037326806
19.01784114 0.2698745452
159.0440559 1.255640246
177.0546206 19.36995671
179.0338851 0.1013163321
195.0651853 78.93132988

Name: +ve in-silico MS/MS by CFM-ID for RAWBOGKVAAFNEW-OBWSQBJISA-N
ID: RAWBOGKVAAFNEW-OBWSQBJISA-N
Comment: Energy1
Num peaks: 6
15.02292652 0.1033400075
19.01784114 0.2099992794
159.0440559 2.795053029
177.0546206 32.93446116
179.0338851 0.8967962582
195.0651853 62.97958813

Name: +ve in-silico MS/MS by CFM-ID for RAWBOGKVAAFNEW-OBWSQBJISA-N
ID: RAWBOGKVAAFNEW-OBWSQBJISA-N
Comment: Energy2
Num peaks: 6
15.02292652 0.9110548536
19.01784114 0.3921535255
159.0440559 27.68451755
177.0546206 61.0639756
179.0338851 2.811022316
195.0651853 6.937572911

Name: +ve in-silico MS/MS by CFM-ID for UNBPACVPFRFNDG-UHFFFAOYSA-N
ID: UNBPACVPFRFNDG-UHFFFAOYSA-N
Comment: Energy0
Num peaks: 6
137.0597059 2.999144785
151.075356 2.095449077
163.0389705 4.664962105
165.0546206 1.7095423
177.0546206 4.254297288
195.0651853 76.32697419

Name: +ve in-silico MS/MS by CFM-ID for UNBPACVPFRFNDG-UHFFFAOYSA-N
ID: UNBPACVPFRFNDG-UHFFFAOYSA-N
Comment: Energy1
Num peaks: 8
135.0440559 5.783680049
137.0597059 12.00296309
151.075356 6.148218755
163.0389705 4.830121037
165.0546206 5.583615111
167.0702706 15.25168088
177.0546206 6.545899414
195.0651853 25.54607305

Name: +ve in-silico MS/MS by CFM-ID for UNBPACVPFRFNDG-UHFFFAOYSA-N
ID: UNBPACVPFRFNDG-UHFFFAOYSA-N
Comment: Energy2
Num peaks: 29
65.00219107 1.512292916
67.01784114 1.762181031
69.0334912 2.653053463
71.04914126 1.502683018
77.00219107 5.754527308
79.01784114 2.925432748
81.0334912 3.819056698
91.01784114 1.114832687
93.0334912 2.214386808
95.01275576 1.684333322
95.04914126 2.19351453
105.0334912 8.889398928
107.0491413 4.441781428
109.0284058 1.229874482
109.0647913 1.834148185
119.0491413 3.665625781
121.0284058 2.167274798
121.0647913 1.444550927
133.0284058 2.17676548
135.0440559 7.091120143
137.0597059 3.200452367
147.0440559 2.692420518
149.0597059 3.674654749
151.0389705 2.117554332
151.075356 1.343189062
161.0233204 1.787524092
163.0389705 1.930276613
177.0546206 1.977469997
179.0338851 1.202918563

Name: +ve in-silico MS/MS by CFM-ID for BCUDLMOGCPZQHY-UHFFFAOYSA-N
ID: BCUDLMOGCPZQHY-UHFFFAOYSA-N
Comment: Energy0
Num peaks: 6
123.0440559 8.170541084
151.0389705 5.349619311
153.0546206 1.988930927
159.0440559 4.29723278
177.0546206 26.78782684
195.0651853 41.80423163

Name: +ve in-silico MS/MS by CFM-ID for BCUDLMOGCPZQHY-UHFFFAOYSA-N
ID: BCUDLMOGCPZQHY-UHFFFAOYSA-N
Comment: Energy1
Num peaks: 15
53.00219107 2.030480497
55.01784114 2.291494883
71.01275576 3.815745664
95.04914126 2.156447793
123.0440559 11.26045152
125.0597059 3.233381902
145.0284058 2.726564581
151.0389705 4.93735679
153.0546206 2.236618121
159.0440559 4.633954033
163.0389705 1.685476815
165.0546206 2.185195377
167.0702706 2.076472724
177.0546206 19.26899666
195.0651853 17.12320688

Name: +ve in-silico MS/MS by CFM-ID for BCUDLMOGCPZQHY-UHFFFAOYSA-N
ID: BCUDLMOGCPZQHY-UHFFFAOYSA-N
Comment: Energy2
Num peaks: 23
15.02292652 1.995413559
43.01784114 1.839832875
49.00727645 4.886717131
51.02292652 5.33908659
53.03857658 2.355690539
55.01784114 1.589200009
67.01784114 1.397281103
69.0334912 2.432343536
77.00219107 2.297054056
79.01784114 5.823835912
81.0334912 2.570571027
93.0334912 2.959171722
95.04914126 6.888513697
97.02840582 2.695183576
107.0491413 2.787211129
109.0284058 6.176411562
121.0284058 1.506619948
123.0440559 14.96348229
125.0597059 1.994386327
135.0440559 1.920246951
151.0389705 1.65823213
159.0440559 3.785487841
177.0546206 1.480794616

Name: +ve in-silico MS/MS by CFM-ID for HPIFRXWPEZBFHJ-WPRPVWTQSA-N
ID: HPIFRXWPEZBFHJ-WPRPVWTQSA-N
Comment: Energy0
Num peaks: 6
73.02840582 0.5954068287
135.0440559 0.3727469053
151.0389705 0.4512577683
159.0440559 1.699417793
177.0546206 29.81475992
195.0651853 63.20620978

Name: +ve in-silico MS/MS by CFM-ID for HPIFRXWPEZBFHJ-WPRPVWTQSA-N
ID: HPIFRXWPEZBFHJ-WPRPVWTQSA-N
Comment: Energy1
Num peaks: 15
55.01784114 2.429061508
57.0334912 2.525133072
71.01275576 3.005064188
73.02840582 4.049465895
75.04405588 5.347970859
121.0284058 5.483962392
123.0440559 4.162558839
135.0440559 2.710205295
147.0440559 4.622518956
149.0597059 4.057738152
159.0440559 2.765764662
165.0546206 9.750305314
167.0702706 4.93205418
177.0546206 13.20525623
195.0651853 13.26894876

Name: +ve in-silico MS/MS by CFM-ID for HPIFRXWPEZBFHJ-WPRPVWTQSA-N
ID: HPIFRXWPEZBFHJ-WPRPVWTQSA-N
Comment: Energy2
Num peaks: 29
39.02292652 4.340943722
41.00219107 3.206985112
41.03857658 3.772472453
43.01784114 1.150744554
53.00219107 3.749356984
55.01784114 6.527036119
57.0334912 3.061841066
65.03857658 2.523106152
68.99710569 1.425730007
73.02840582 1.468787989
81.06987671 1.08854522
83.01275576 1.412667677
95.04914126 1.780870813
99.08044139 1.473284188
105.0334912 1.327382576
107.0491413 2.574627289
117.0334912 1.70863396
119.0491413 1.878287226
121.0284058 2.30772067
123.0440559 1.436399717
133.0284058 3.399639764
135.0440559 3.922476271
145.0284058 1.549014531
147.0440559 2.797935223
149.0233204 1.27237005
149.0597059 7.498279865
159.0440559 5.14526374
177.0546206 6.065230539
179.0338851 1.062601938

Name: +ve in-silico MS/MS by CFM-ID for WHKRHBLAJFYZKF-UHFFFAOYSA-N
ID: WHKRHBLAJFYZKF-UHFFFAOYSA-N
Comment: Energy0
Num peaks: 6
109.0647913 0.3970853832
123.0440559 2.715848171
125.0597059 1.407379276
127.075356 0.9414381901
137.0597059 43.77934357
155.0702706 46.32187361

Name: +ve in-silico MS/MS by CFM-ID for WHKRHBLAJFYZKF-UHFFFAOYSA-N
ID: WHKRHBLAJFYZKF-UHFFFAOYSA-N
Comment: Energy1
Num peaks: 6
109.0647913 10.39781172
123.0440559 3.853811144
125.0597059 3.893348793
127.075356 2.034838128
137.0597059 45.81436415
155.0702706 16.79090013

Name: +ve in-silico MS/MS by CFM-ID for WHKRHBLAJFYZKF-UHFFFAOYSA-N
ID: WHKRHBLAJFYZKF-UHFFFAOYSA-N
Comment: Energy2
Num peaks: 19
15.02292652 1.811524374
39.02292652 2.606872976
49.00727645 3.60099931
51.02292652 6.021816647
53.00219107 1.864734842
65.03857658 5.302927938
67.05422664 2.824217761
69.0334912 2.322350551
79.01784114 1.975668456
81.0334912 3.587694151
91.01784114 2.463107218
93.0334912 7.218150312
95.04914126 4.694039635
107.0491413 6.377409562
109.0647913 6.24729768
111.0440559 2.288080288
121.0284058 6.761832473
123.0440559 1.944912596
137.0597059 10.64366985

Name: +ve in-silico MS/MS by CFM-ID for SGMVRLBDQDWGRZ-UHFFFAOYSA-N
ID: SGMVRLBDQDWGRZ-UHFFFAOYSA-N
Comment: Energy0
Num peaks: 6
117.0334912 0.3664036629
137.0233204 0.259511845
151.0389705 0.4664204897
159.0440559 11.05815975
161.0233204 0.7246590066
177.0546206 85.75402792

Name: +ve in-silico MS/MS by CFM-ID for SGMVRLBDQDWGRZ-UHFFFAOYSA-N
ID: SGMVRLBDQDWGRZ-UHFFFAOYSA-N
Comment: Energy1
Num peaks: 6
117.0334912 4.395493027
133.0647913 2.804354166
149.0597059 3.883978144
159.0440559 17.79182749
161.0233204 1.553986482
177.0546206 59.23346158

Name: +ve in-silico MS/MS by CFM-ID for SGMVRLBDQDWGRZ-UHFFFAOYSA-N
ID: SGMVRLBDQDWGRZ-UHFFFAOYSA-N
Comment: Energy2
Num peaks: 15
39.02292652 3.937674698
41.00219107 1.759383747
49.00727645 8.23064159
51.02292652 4.084147105
63.02292652 5.623393864
65.03857658 2.477399545
91.01784114 2.213974707
91.05422664 11.33491684
107.0491413 7.892183489
115.0542266 2.473422661
117.0334912 13.5806157
133.0284058 3.143452244
135.0440559 3.303473867
141.0334912 2.671460509
159.0440559 7.281486222

Name: +ve in-silico MS/MS by CFM-ID for STSOHAOGZMLWFR-MLUIRONXSA-N
ID: STSOHAOGZMLWFR-MLUIRONXSA-N
Comment: Energy0
Num peaks: 6
75.04405588 1.443018629
121.0284058 1.533561962
149.0597059 1.948775143
151.075356 1.776638367
177.0546206 10.2618935
195.0651853 73.13396961

Name: +ve in-silico MS/MS by CFM-ID for STSOHAOGZMLWFR-MLUIRONXSA-N
ID: STSOHAOGZMLWFR-MLUIRONXSA-N
Comment: Energy1
Num peaks: 13
121.0284058 24.4384149
123.0440559 3.523564972
139.0389705 2.217705337
149.0233204 2.416412813
149.0597059 2.978242811
151.0389705 2.340143291
163.0389705 2.134057825
165.0182351 1.709608186
165.0546206 7.447769803
167.0338851 6.169234587
167.0702706 8.747749087
177.0546206 5.402488134
195.0651853 11.73489768

Name: +ve in-silico MS/MS by CFM-ID for STSOHAOGZMLWFR-MLUIRONXSA-N
ID: STSOHAOGZMLWFR-MLUIRONXSA-N
Comment: Energy2
Num peaks: 30
25.00727645 1.887566292
27.02292652 2.155815748
29.03857658 1.05434771
39.02292652 1.066772866
44.99710569 7.157816632
45.0334912 1.354533226
47.01275576 1.115975578
49.00727645 1.556209847
53.00219107 2.649735583
53.03857658 1.822741869
55.01784114 7.190749152
57.0334912 4.141401143
71.01275576 4.318316087
73.02840582 2.368278734
77.00219107 3.487814825
79.01784114 4.878904686
93.0334912 1.257090028
95.04914126 4.017109169
99.00767038 1.695221535
105.0334912 4.390432971
107.0491413 1.968397145
121.0284058 5.256288247
123.0440559 1.14133479
131.0491413 2.176881786
133.0284058 1.088692819
133.0647913 3.624574025
149.0597059 1.875515893
151.0389705 1.263468012
159.0440559 1.101036917
179.0338851 1.127919728

Name: +ve in-silico MS/MS by CFM-ID for ASVGXYYOHKAEJN-UHFFFAOYSA-N
ID: ASVGXYYOHKAEJN-UHFFFAOYSA-N
Comment: Energy0
Num peaks: 6
123.0440559 21.73369716
125.0597059 5.074952361
127.075356 1.197081615
137.0597059 1.573027464
139.0389705 0.7011426879
155.0702706 67.52155132

Name: +ve in-silico MS/MS by CFM-ID for ASVGXYYOHKAEJN-UHFFFAOYSA-N
ID: ASVGXYYOHKAEJN-UHFFFAOYSA-N
Comment: Energy1
Num peaks: 6
111.0440559 1.707511071
123.0440559 33.59672486
125.0597059 2.748726623
127.075356 3.853837647
137.0597059 2.048989588
155.0702706 45.98525615

Name: +ve in-silico MS/MS by CFM-ID for ASVGXYYOHKAEJN-UHFFFAOYSA-N
ID: ASVGXYYOHKAEJN-UHFFFAOYSA-N
Comment: Energy2
Num peaks: 13
39.02292652 5.264498356
41.00219107 1.913485593
55.05422664 2.049017614
69.0334912 2.627543633
81.0334912 12.71666554
107.0491413 3.629731905
109.0647913 5.330068219
111.0440559 4.785662928
123.0440559 31.75403713
125.0597059 3.801071621
127.075356 2.852386107
137.0597059 1.847058216
139.0389705 1.983624345

Name: +ve in-silico MS/MS by CFM-ID for NDMYZNGMFOIMGY-YKOWBEQASA-N
ID: NDMYZNGMFOIMGY-YKOWBEQASA-N
Comment: Energy0
Num peaks: 6
19.01784114 0.1619952967
55.01784114 0.1502471817
111.0440559 0.7664053937
113.0597059 0.271977427
137.0597059 0.6129052141
155.0702706 97.70603765

Name: +ve in-silico MS/MS by CFM-ID for NDMYZNGMFOIMGY-YKOWBEQASA-N
ID: NDMYZNGMFOIMGY-YKOWBEQASA-N
Comment: Energy1
Num peaks: 6
55.01784114 0.8565072631
97.02840582 0.4977945262
111.0440559 0.9958853123
113.0597059 0.5116353603
137.0597059 7.683893042
155.0702706 87.15894093

Name: +ve in-silico MS/MS by CFM-ID for NDMYZNGMFOIMGY-YKOWBEQASA-N
ID: NDMYZNGMFOIMGY-YKOWBEQASA-N
Comment: Energy2
Num peaks: 12
41.00219107 2.211321676
43.01784114 3.954545345
55.01784114 23.41936403
57.0334912 7.715355183
67.01784114 4.170646562
69.0334912 8.706719792
83.04914126 3.192049219
97.02840582 4.42146006
99.04405588 2.848794915
111.0440559 11.02037844
113.0597059 5.04305651
155.0702706 5.278304279

Name: +ve in-silico MS/MS by CFM-ID for ZRJPJJSLXARURS-UHFFFAOYSA-N
ID: ZRJPJJSLXARURS-UHFFFAOYSA-N
Comment: Energy0
Num peaks: 6
39.02292652 0.2263396455
147.0440559 0.2316084806
149.0597059 0.6215167143
159.0440559 3.055039439
161.0233204 0.4201702583
177.0546206 93.58276345

Name: +ve in-silico MS/MS by CFM-ID for ZRJPJJSLXARURS-UHFFFAOYSA-N
ID: ZRJPJJSLXARURS-UHFFFAOYSA-N
Comment: Energy1
Num peaks: 6
105.0334912 3.094419276
131.0491413 2.639841358
147.0440559 8.592557091
149.0597059 17.58246634
159.0440559 3.149289013
177.0546206 49.45676267

Name: +ve in-silico MS/MS by CFM-ID for ZRJPJJSLXARURS-UHFFFAOYSA-N
ID: ZRJPJJSLXARURS-UHFFFAOYSA-N
Comment: Energy2
Num peaks: 20
39.02292652 2.209872683
41.00219107 4.617542702
43.01784114 2.576204065
49.00727645 5.274768054
51.02292652 5.196282073
79.05422664 4.756226096
101.0385766 2.902803174
103.0542266 1.737410195
105.0334912 13.51860773
107.0491413 2.667545544
119.0491413 4.206549859
129.0334912 3.492131614
131.0491413 8.596816778
133.0284058 2.909400788
145.0284058 1.815088905
147.0440559 1.951276742
149.0597059 3.806139479
151.0389705 1.708721709
159.0440559 3.693511973
161.0233204 3.02314207

Name: +ve in-silico MS/MS by CFM-ID for FINGOCCQPUZZDR-UHFFFAOYSA-N
ID: FINGOCCQPUZZDR-UHFFFAOYSA-N
Comment: Energy0
Num peaks: 6
135.0440559 6.861666901
137.0597059 1.667838483
163.0389705 21.63142644
165.0546206 5.206849463
177.0546206 1.538532066
195.0651853 54.28901379

Name: +ve in-silico MS/MS by CFM-ID for FINGOCCQPUZZDR-UHFFFAOYSA-N
ID: FINGOCCQPUZZDR-UHFFFAOYSA-N
Comment: Energy1
Num peaks: 8
133.0284058 1.470293569
135.0440559 11.57323875
137.0597059 2.510792148
163.0389705 24.64113249
165.0546206 5.57742565
167.0702706 2.238434945
177.0546206 4.23827057
195.0651853 29.13524901

Name: +ve in-silico MS/MS by CFM-ID for FINGOCCQPUZZDR-UHFFFAOYSA-N
ID: FINGOCCQPUZZDR-UHFFFAOYSA-N
Comment: Energy2
Num peaks: 28
41.00219107 1.45239102
49.00727645 1.965923241
51.02292652 3.11510945
53.00219107 2.652615794
55.01784114 3.605513297
57.0334912 1.11154676
65.00219107 1.667088323
77.00219107 8.943942597
79.01784114 7.869008581
80.99710569 1.082528603
81.0334912 4.148990808
83.01275576 1.266553186
89.00219107 1.877379025
91.01784114 2.427162092
93.0334912 4.073968322
105.0334912 3.23083242
107.0127558 1.578502738
107.0491413 2.983899986
119.0127558 2.540116724
121.0284058 6.042747915
133.0284058 2.277080259
135.0440559 5.58645504
147.0076704 0.9724988868
147.0440559 1.958888804
149.0233204 1.262326059
149.0597059 1.071388094
151.0389705 1.290146799
163.0389705 2.386045656

Name: +ve in-silico MS/MS by CFM-ID for AXIMRAFIBNWUDM-SFGNSQDASA-N
ID: AXIMRAFIBNWUDM-SFGNSQDASA-N
Comment: Energy0
Num peaks: 6
39.02292652 4.078905977
51.02292652 1.423956549
133.0284058 1.208561633
137.0233204 1.215234551
159.0440559 14.67343752
177.0546206 67.09157257

Name: +ve in-silico MS/MS by CFM-ID for AXIMRAFIBNWUDM-SFGNSQDASA-N
ID: AXIMRAFIBNWUDM-SFGNSQDASA-N
Comment: Energy1
Num peaks: 14
39.02292652 16.03258158
51.02292652 9.208025557
53.03857658 1.804386388
91.01784114 2.425671065
93.0334912 1.670396916
119.0127558 1.504057459
125.0233204 2.646442504
127.0389705 1.802315464
137.0233204 4.142744776
141.0334912 1.720948851
149.0597059 1.439501753
159.0440559 10.30068303
161.0233204 1.957645436
177.0546206 23.89010776

Name: +ve in-silico MS/MS by CFM-ID for AXIMRAFIBNWUDM-SFGNSQDASA-N
ID: AXIMRAFIBNWUDM-SFGNSQDASA-N
Comment: Energy2
Num peaks: 25
39.02292652 30.22638968
41.00219107 1.042558145
49.00727645 3.229635434
51.02292652 4.980838637
53.00219107 5.317064507
53.03857658 2.051773931
55.01784114 2.928907593
63.02292652 1.23194004
65.00219107 2.06194343
65.03857658 1.786666526
67.01784114 2.55682937
68.99710569 1.093845999
69.0334912 1.17131303
71.01275576 1.083315037
80.99710569 2.288584054
83.01275576 2.950561074
85.02840582 1.622433983
91.01784114 3.518731246
105.0334912 1.704423153
107.0491413 1.267832639
109.0284058 1.603480936
121.0284058 1.153592306
133.0284058 1.144990606
137.0233204 1.237783142
159.0440559 1.641156357

Name: +ve in-silico MS/MS by CFM-ID for QCZFQWATVFWNJO-TWGQIWQCSA-N
ID: QCZFQWATVFWNJO-TWGQIWQCSA-N
Comment: Energy0
Num peaks: 6
105.0334912 26.03622858
107.0491413 5.537343544
109.0647913 7.701623638
163.0389705 11.00412055
177.0546206 4.261147674
195.0651853 31.65450378

Name: +ve in-silico MS/MS by CFM-ID for QCZFQWATVFWNJO-TWGQIWQCSA-N
ID: QCZFQWATVFWNJO-TWGQIWQCSA-N
Comment: Energy1
Num peaks: 9
101.0233204 1.764169621
105.0334912 28.12509353
107.0491413 16.44443696
109.0647913 3.121765141
117.0334912 1.4574876
135.0440559 8.611194607
163.0389705 7.589090905
177.0546206 3.096597321
195.0651853 10.58602727

Name: +ve in-silico MS/MS by CFM-ID for QCZFQWATVFWNJO-TWGQIWQCSA-N
ID: QCZFQWATVFWNJO-TWGQIWQCSA-N
Comment: Energy2
Num peaks: 18
29.00219107 1.225744824
49.00727645 1.149563299
51.02292652 0.8897927615
53.03857658 1.165070241
59.01275576 3.48147673
63.02292652 1.241170619
65.03857658 2.545701813
75.02292652 4.545384702
77.03857658 10.53269532
79.01784114 2.411154819
79.05422664 4.915439989
91.05422664 3.196755548
105.0334912 25.47106888
107.0491413 8.078312279
109.0647913 2.365963358
117.0334912 3.906940966
133.0284058 0.9423075266
135.0440559 2.568760398

Name: +ve in-silico MS/MS by CFM-ID for DLHGNEVRISSXIV-UHFFFAOYSA-N
ID: DLHGNEVRISSXIV-UHFFFAOYSA-N
Comment: Energy0
Num peaks: 6
135.0076704 0.3483387526
137.0233204 0.9254709793
149.0597059 0.3956547933
159.0440559 13.5696146
161.0233204 0.3589345228
177.0546206 82.5215802

Name: +ve in-silico MS/MS by CFM-ID for DLHGNEVRISSXIV-UHFFFAOYSA-N
ID: DLHGNEVRISSXIV-UHFFFAOYSA-N
Comment: Energy1
Num peaks: 6
135.0440559 4.729642599
147.0440559 3.902937098
149.0597059 5.545121552
151.0389705 3.070653768
159.0440559 16.65203393
177.0546206 54.849342

Name: +ve in-silico MS/MS by CFM-ID for DLHGNEVRISSXIV-UHFFFAOYSA-N
ID: DLHGNEVRISSXIV-UHFFFAOYSA-N
Comment: Energy2
Num peaks: 20
25.00727645 1.229752332
39.02292652 7.465690894
41.00219107 11.34060933
49.00727645 3.238613835
51.02292652 1.3459977
57.0334912 2.288680862
65.00219107 5.948728188
77.00219107 4.941644627
79.01784114 4.271909089
81.0334912 3.762680259
109.0284058 5.697108885
117.0334912 3.860209855
131.0127558 1.237520422
131.0491413 1.551575717
133.0284058 3.936390773
135.0076704 2.277169599
137.0233204 3.273079982
141.0334912 2.960298013
159.0440559 9.08236613
161.0233204 1.433652356

Name: +ve in-silico MS/MS by CFM-ID for GUCDQYRLEPKXBP-RGOKHQFPSA-N
ID: GUCDQYRLEPKXBP-RGOKHQFPSA-N
Comment: Energy0
Num peaks: 6
41.03857658 0.2651227544
71.01275576 0.2309901484
73.02840582 0.6727135851
159.0440559 0.756822642
177.0546206 17.42788002
195.0651853 77.73074048

Name: +ve in-silico MS/MS by CFM-ID for GUCDQYRLEPKXBP-RGOKHQFPSA-N
ID: GUCDQYRLEPKXBP-RGOKHQFPSA-N
Comment: Energy1
Num peaks: 11
43.01784114 2.142947306
71.01275576 1.604357519
121.0284058 3.722399621
123.0440559 3.400533167
149.0597059 2.144461162
151.0389705 1.739692854
163.0389705 1.6669436
165.0546206 9.506199446
167.0702706 4.977257992
177.0546206 14.76632511
195.0651853 35.09179567

Name: +ve in-silico MS/MS by CFM-ID for GUCDQYRLEPKXBP-RGOKHQFPSA-N
ID: GUCDQYRLEPKXBP-RGOKHQFPSA-N
Comment: Energy2
Num peaks: 31
39.02292652 4.928223844
41.03857658 5.423949194
43.01784114 2.033287261
49.00727645 0.9333229416
51.02292652 1.182737649
53.00219107 1.254911599
55.01784114 2.954517856
57.0334912 2.556733466
65.03857658 4.39704161
71.01275576 1.380036636
73.02840582 1.302623202
77.00219107 1.402023289
79.01784114 1.122599386
81.0334912 1.345489206
81.06987671 1.558859308
95.04914126 3.022460446
97.06479133 1.175280935
99.08044139 2.011161082
105.0334912 1.500173952
107.0491413 5.169278365
121.0284058 5.567278514
123.0440559 1.765443008
125.0233204 1.114804362
133.0284058 2.800797891
135.0440559 3.578492741
145.0284058 1.07274705
149.0597059 4.198750402
151.0389705 1.749275134
153.0546206 1.623687762
159.0440559 5.006757943
177.0546206 4.588881186

Name: +ve in-silico MS/MS by CFM-ID for PYOVYUCEBCOYSM-UHFFFAOYSA-N
ID: PYOVYUCEBCOYSM-UHFFFAOYSA-N
Comment: Energy0
Num peaks: 6
135.0440559 5.558736045
163.0389705 23.06789021
165.0546206 4.204172635
167.0702706 1.204481676
177.0546206 1.644806703
195.0651853 59.02326028

Name: +ve in-silico MS/MS by CFM-ID for PYOVYUCEBCOYSM-UHFFFAOYSA-N
ID: PYOVYUCEBCOYSM-UHFFFAOYSA-N
Comment: Energy1
Num peaks: 6
135.0440559 15.99231967
163.0389705 25.26199168
165.0546206 3.802516444
167.0702706 2.277301564
177.0546206 4.444034953
195.0651853 30.3052515

Name: +ve in-silico MS/MS by CFM-ID for PYOVYUCEBCOYSM-UHFFFAOYSA-N
ID: PYOVYUCEBCOYSM-UHFFFAOYSA-N
Comment: Energy2
Num peaks: 22
15.02292652 1.25624607
49.00727645 2.29017117
51.02292652 3.211959388
77.00219107 3.296717938
79.01784114 7.648515621
81.0334912 3.020419893
89.00219107 1.565758936
91.01784114 2.960588561
93.0334912 5.234543763
105.0334912 6.414004914
107.0127558 2.855363084
107.0491413 4.060588244
109.0284058 3.39868305
119.0127558 1.959471508
121.0284058 5.525601049
133.0284058 3.920761721
135.0440559 10.53856058
147.0076704 1.565179355
147.0440559 2.950234502
149.0233204 1.95653418
149.0597059 1.578539582
163.0389705 3.700917009

Name: +ve in-silico MS/MS by CFM-ID for DZSXZYDBNQVSMU-UHFFFAOYSA-N
ID: DZSXZYDBNQVSMU-UHFFFAOYSA-N
Comment: Energy0
Num peaks: 6
47.04914126 4.320852412
95.04914126 4.677552954
121.0284058 13.04903486
149.0233204 12.57295193
177.0546206 6.393469289
195.0651853 44.02264381

Name: +ve in-silico MS/MS by CFM-ID for DZSXZYDBNQVSMU-UHFFFAOYSA-N
ID: DZSXZYDBNQVSMU-UHFFFAOYSA-N
Comment: Energy1
Num peaks: 9
29.03857658 1.259316721
47.04914126 13.78333275
95.04914126 3.421136007
121.0284058 22.07029029
149.0233204 20.6306407
151.0389705 1.36663645
167.0338851 2.089941441
177.0546206 4.477876208
195.0651853 11.07668783

Name: +ve in-silico MS/MS by CFM-ID for DZSXZYDBNQVSMU-UHFFFAOYSA-N
ID: DZSXZYDBNQVSMU-UHFFFAOYSA-N
Comment: Energy2
Num peaks: 26
15.02292652 0.815719754
29.03857658 4.607098395
41.00219107 1.802718159
43.01784114 0.9173577047
45.0334912 1.23176372
47.04914126 5.07720851
49.00727645 1.220009907
51.02292652 1.589282312
55.01784114 1.205626516
63.02292652 3.277270844
65.03857658 4.452634648
67.01784114 1.599852052
67.05422664 1.393234266
77.00219107 5.211404032
79.01784114 5.05944257
79.05422664 0.7892817449
89.00219107 1.982022571
91.01784114 4.391070034
93.0334912 7.898737736
95.04914126 5.149345259
105.0334912 3.091258416
107.0491413 1.955579195
109.0647913 0.9960330166
121.0284058 12.52710626
123.0440559 0.7790952767
149.0233204 1.643217632

Name: +ve in-silico MS/MS by CFM-ID for OMBMYWYFYLOVPT-UHFFFAOYSA-N
ID: OMBMYWYFYLOVPT-UHFFFAOYSA-N
Comment: Energy0
Num peaks: 6
129.0334912 1.018914241
131.0491413 3.807862427
133.0647913 5.193203282
147.0440559 0.5076639467
159.0440559 0.8816219104
177.0546206 84.42486842

Name: +ve in-silico MS/MS by CFM-ID for OMBMYWYFYLOVPT-UHFFFAOYSA-N
ID: OMBMYWYFYLOVPT-UHFFFAOYSA-N
Comment: Energy1
Num peaks: 10
107.0491413 2.290026051
119.0491413 4.879739248
123.0440559 7.029655871
131.0491413 3.349086016
133.0284058 2.676612152
133.0647913 6.163795776
135.0440559 2.338809128
147.0440559 4.701006715
149.0597059 13.73539332
177.0546206 34.80085643

Name: +ve in-silico MS/MS by CFM-ID for OMBMYWYFYLOVPT-UHFFFAOYSA-N
ID: OMBMYWYFYLOVPT-UHFFFAOYSA-N
Comment: Energy2
Num peaks: 27
25.00727645 2.799128735
39.02292652 1.451382765
49.00727645 3.168971827
51.02292652 2.583046762
53.00219107 1.890467059
55.01784114 1.176785107
63.02292652 1.422916275
73.00727645 3.615215261
75.02292652 3.573069719
77.03857658 3.560421545
79.05422664 2.260828742
87.02292652 2.411587182
89.03857658 3.227509485
91.05422664 4.55654809
101.0385766 4.221617489
103.0542266 3.135710601
105.0334912 4.835951497
105.0698767 4.806776511
107.0491413 2.953577416
115.0542266 1.915119619
117.0334912 5.454692954
119.0491413 2.469036728
121.0284058 1.425883075
123.0440559 1.155899282
129.0334912 2.370562823
131.0491413 4.660549271
133.0647913 3.712319711

Name: +ve in-silico MS/MS by CFM-ID for GJFXLXKAXXAFPU-VIFPVBQESA-N
ID: GJFXLXKAXXAFPU-VIFPVBQESA-N
Comment: Energy0
Num peaks: 6
121.0284058 2.852677841
133.0284058 1.829597392
159.0440559 6.493594461
163.0389705 4.24803262
177.0546206 26.95585549
195.0651853 40.53268176

Name: +ve in-silico MS/MS by CFM-ID for GJFXLXKAXXAFPU-VIFPVBQESA-N
ID: GJFXLXKAXXAFPU-VIFPVBQESA-N
Comment: Energy1
Num peaks: 22
53.00219107 1.124645363
55.01784114 1.144088713
61.02840582 1.053182532
67.01784114 3.633845711
73.02840582 2.302214976
85.02840582 2.799761841
93.0334912 1.501472409
105.0334912 1.540611882
109.0284058 2.395553183
111.0440559 1.946147442
121.0284058 6.435703585
133.0284058 5.505884168
135.0440559 2.218018953
145.0284058 1.422164796
147.0440559 2.017888695
149.0597059 4.279289984
159.0440559 7.122497445
163.0389705 1.697301271
165.0546206 2.186524182
167.0702706 2.236002506
177.0546206 14.8051797
195.0651853 10.66953157

Name: +ve in-silico MS/MS by CFM-ID for GJFXLXKAXXAFPU-VIFPVBQESA-N
ID: GJFXLXKAXXAFPU-VIFPVBQESA-N
Comment: Energy2
Num peaks: 27
53.00219107 4.730070608
55.01784114 4.038189832
65.00219107 2.557075134
67.01784114 5.084662026
69.0334912 2.937053795
77.00219107 2.294215757
79.01784114 2.227013657
80.99710569 1.522705816
81.0334912 3.970151017
91.01784114 2.008394513
93.0334912 7.592478373
103.0178411 1.33138219
105.0334912 4.464250995
109.0284058 3.836385966
111.0440559 1.830153932
117.0334912 0.9741776284
121.0284058 3.137770988
123.0440559 1.181502912
131.0127558 1.507353121
133.0284058 2.886348976
135.0440559 2.000610003
145.0284058 2.666494426
147.0440559 2.542840363
149.0597059 6.110381455
153.0546206 1.070294228
159.0440559 4.853874025
177.0546206 1.521636204

Name: +ve in-silico MS/MS by CFM-ID for IEHPLRVWOHZKCS-UHFFFAOYSA-N
ID: IEHPLRVWOHZKCS-UHFFFAOYSA-N
Comment: Energy0
Num peaks: 6
151.0389705 7.346543119
153.0546206 3.600949727
165.0546206 5.657336024
167.0702706 3.885270925
177.0546206 15.38364674
195.0651853 47.82403347

Name: +ve in-silico MS/MS by CFM-ID for IEHPLRVWOHZKCS-UHFFFAOYSA-N
ID: IEHPLRVWOHZKCS-UHFFFAOYSA-N
Comment: Energy1
Num peaks: 20
41.00219107 2.915863344
43.01784114 1.422252893
45.0334912 1.061541309
53.00219107 1.53034176
55.01784114 5.119860012
75.04405588 1.331187827
79.01784114 1.529059769
81.0334912 1.296662147
135.0440559 2.006235052
137.0233204 2.946197993
139.0389705 2.576194734
145.0284058 1.182856727
149.0597059 1.002579848
151.0389705 7.633908763
153.0546206 2.569511126
163.0389705 3.108167041
165.0546206 5.671372637
167.0702706 3.736183368
177.0546206 12.18707512
195.0651853 19.56039852

Name: +ve in-silico MS/MS by CFM-ID for IEHPLRVWOHZKCS-UHFFFAOYSA-N
ID: IEHPLRVWOHZKCS-UHFFFAOYSA-N
Comment: Energy2
Num peaks: 31
25.00727645 2.258156468
39.02292652 1.534600693
41.00219107 2.311802784
43.01784114 2.046834033
49.00727645 1.232265582
51.02292652 1.175651794
53.00219107 2.35102876
55.01784114 3.369940972
65.00219107 1.978963692
77.00219107 1.97784442
79.01784114 7.013347146
81.0334912 4.610765139
95.04914126 3.873554487
105.0334912 3.385276096
107.0491413 2.909829488
109.0284058 1.694834972
111.0440559 1.238653872
121.0284058 5.348866719
123.0440559 3.66010079
125.0597059 1.204417735
133.0284058 2.145638173
135.0440559 3.690196598
137.0233204 3.337808847
137.0597059 1.707801689
139.0389705 1.190969517
147.0440559 2.447019968
149.0233204 1.51624065
151.0389705 4.808901917
153.0546206 1.416495286
163.0389705 1.689768924
165.0546206 1.739999651

Name: +ve in-silico MS/MS by CFM-ID for USMZMYPGRVEPNO-UHFFFAOYSA-N
ID: USMZMYPGRVEPNO-UHFFFAOYSA-N
Comment: Energy0
Num peaks: 6
125.0233204 0.8180278196
127.0389705 0.7591890506
129.0546206 0.9377705228
137.0597059 6.901252794
139.0389705 1.401200769
155.0702706 82.19211467

Name: +ve in-silico MS/MS by CFM-ID for USMZMYPGRVEPNO-UHFFFAOYSA-N
ID: USMZMYPGRVEPNO-UHFFFAOYSA-N
Comment: Energy1
Num peaks: 14
39.02292652 6.893549104
41.03857658 6.822465992
53.00219107 1.951693657
53.03857658 1.734434551
55.01784114 2.268661284
57.0334912 2.558198818
79.01784114 2.190910612
81.0334912 3.131081503
83.04914126 3.00104557
85.06479133 5.484744962
107.0491413 1.569285161
137.0597059 8.025230933
139.0389705 1.675596237
155.0702706 34.22977629

Name: +ve in-silico MS/MS by CFM-ID for USMZMYPGRVEPNO-UHFFFAOYSA-N
ID: USMZMYPGRVEPNO-UHFFFAOYSA-N
Comment: Energy2
Num peaks: 26
25.00727645 1.659485615
29.03857658 1.74737108
39.02292652 5.926620276
41.00219107 4.165229381
41.03857658 4.461902361
43.01784114 3.773193394
44.99710569 1.692285234
49.00727645 1.869332114
51.02292652 12.92598937
53.03857658 6.372833576
55.01784114 3.131731614
55.05422664 3.624418375
57.0334912 1.42386529
67.01784114 2.625875734
69.0334912 2.321824156
71.04914126 2.863680465
79.01784114 1.793479487
81.0334912 1.438550108
83.04914126 2.053741903
85.02840582 2.162461703
95.01275576 2.810147559
111.0440559 1.328247225
119.0491413 2.115052133
121.0284058 2.316152089
137.0597059 2.779363038
139.0389705 1.424376269

Name: +ve in-silico MS/MS by CFM-ID for OCNYGKNIVPVPPX-UHFFFAOYSA-N
ID: OCNYGKNIVPVPPX-UHFFFAOYSA-N
Comment: Energy0
Num peaks: 6
121.0284058 8.820418804
145.0284058 4.966234446
163.0389705 30.67579418
165.0546206 3.578909309
177.0546206 4.016330942
195.0651853 30.89223691

Name: +ve in-silico MS/MS by CFM-ID for OCNYGKNIVPVPPX-UHFFFAOYSA-N
ID: OCNYGKNIVPVPPX-UHFFFAOYSA-N
Comment: Energy1
Num peaks: 14
85.02840582 2.40046408
93.0334912 1.82983066
105.0334912 1.573935587
107.0491413 1.499101802
109.0284058 2.385364792
121.0284058 18.76105302
123.0440559 7.950969789
135.0440559 9.908798831
145.0284058 3.129556428
163.0389705 11.17242133
165.0546206 2.682388932
167.0702706 2.541256643
177.0546206 3.351247097
195.0651853 12.05718476

Name: +ve in-silico MS/MS by CFM-ID for OCNYGKNIVPVPPX-UHFFFAOYSA-N
ID: OCNYGKNIVPVPPX-UHFFFAOYSA-N
Comment: Energy2
Num peaks: 28
25.00727645 2.553419533
39.02292652 1.27946795
41.00219107 2.355411267
49.00727645 3.9917949
51.02292652 2.782135473
53.00219107 1.448684894
55.01784114 2.165418824
59.01275576 1.137821016
65.03857658 7.208393949
75.02292652 1.390816992
77.00219107 1.538210357
77.03857658 2.231697648
79.01784114 2.4229928
91.01784114 1.281203909
93.0334912 3.969469607
95.04914126 1.630371064
103.0178411 1.379887512
105.0334912 6.426245136
107.0491413 1.863757555
109.0284058 3.160830985
117.0334912 2.443107098
121.0284058 12.12361083
123.0440559 3.821861372
133.0284058 1.755636811
135.0440559 4.501968682
145.0284058 1.406166372
147.0440559 1.081421446
163.0389705 1.561041059

Name: +ve in-silico MS/MS by CFM-ID for MNVMYTVDDOXZLS-UHFFFAOYSA-N
ID: MNVMYTVDDOXZLS-UHFFFAOYSA-N
Comment: Energy0
Num peaks: 6
97.02840582 0.9777156648
99.04405588 1.275240169
123.0440559 6.081528446
125.0597059 2.323546611
127.075356 1.619771323
155.0702706 81.45755205

Name: +ve in-silico MS/MS by CFM-ID for MNVMYTVDDOXZLS-UHFFFAOYSA-N
ID: MNVMYTVDDOXZLS-UHFFFAOYSA-N
Comment: Energy1
Num peaks: 8
95.04914126 3.288239181
99.04405588 3.04691686
101.0597059 2.476358772
111.0440559 2.807592222
123.0440559 10.57665033
125.0597059 7.004199892
127.075356 5.368527053
155.0702706 47.55360412

Name: +ve in-silico MS/MS by CFM-ID for MNVMYTVDDOXZLS-UHFFFAOYSA-N
ID: MNVMYTVDDOXZLS-UHFFFAOYSA-N
Comment: Energy2
Num peaks: 22
45.0334912 2.208714372
49.00727645 1.442078838
51.02292652 4.887715851
53.03857658 3.049645511
55.01784114 5.730847614
57.0334912 2.303055591
65.00219107 1.248231001
67.01784114 9.422445725
69.0334912 9.499114373
71.04914126 1.495047202
77.00219107 2.199209172
79.01784114 5.137202059
81.0334912 8.834413402
83.04914126 2.717827193
95.01275576 2.201433555
95.04914126 2.624339954
97.02840582 2.703658366
99.04405588 2.387802962
109.0284058 3.47580284
111.0440559 2.82270376
123.0440559 2.31360332
139.0389705 2.020075383

Name: +ve in-silico MS/MS by CFM-ID for QOVAQJFUUCNXQE-WPRPVWTQSA-N
ID: QOVAQJFUUCNXQE-WPRPVWTQSA-N
Comment: Energy0
Num peaks: 6
73.02840582 0.4021199781
151.0389705 0.5457499561
159.0440559 2.9119341
167.0702706 0.2715373716
177.0546206 28.67589054
195.0651853 63.24478896

Name: +ve in-silico MS/MS by CFM-ID for QOVAQJFUUCNXQE-WPRPVWTQSA-N
ID: QOVAQJFUUCNXQE-WPRPVWTQSA-N
Comment: Energy1
Num peaks: 16
53.00219107 1.609168686
55.01784114 2.403186917
57.0334912 2.677358824
71.01275576 1.97990353
73.02840582 4.724983062
75.04405588 5.396353392
121.0284058 8.728829524
123.0440559 6.574142541
135.0440559 1.550655255
147.0440559 2.462166768
149.0597059 4.048764511
159.0440559 2.942186251
165.0546206 4.602886647
167.0702706 6.281585941
177.0546206 11.99408894
195.0651853 13.01696532

Name: +ve in-silico MS/MS by CFM-ID for QOVAQJFUUCNXQE-WPRPVWTQSA-N
ID: QOVAQJFUUCNXQE-WPRPVWTQSA-N
Comment: Energy2
Num peaks: 29
39.02292652 2.338731106
41.00219107 5.186872892
41.03857658 1.433515149
43.01784114 1.038851311
53.00219107 2.054331116
55.01784114 4.075063398
57.0334912 2.03829659
65.03857658 2.629372535
73.02840582 1.218814706
83.01275576 1.488337569
93.0334912 1.522348504
95.04914126 2.368582989
99.08044139 1.262900171
105.0334912 2.566417964
107.0491413 1.956872056
117.0334912 1.50354673
119.0491413 1.581466415
121.0284058 4.385925011
123.0440559 3.054335605
133.0284058 2.4896205
135.0440559 2.804034329
145.0284058 2.198663965
147.0440559 3.169620371
149.0233204 1.252615791
149.0597059 7.275294345
153.0546206 0.994210429
159.0440559 8.908918651
177.0546206 5.77217665
179.0338851 1.509941308

Name: +ve in-silico MS/MS by CFM-ID for OKDRUMBNXIYUEO-BQBZGAKWSA-N
ID: OKDRUMBNXIYUEO-BQBZGAKWSA-N
Comment: Energy0
Num peaks: 8
53.03857658 2.993035654
55.05422664 1.741277458
77.03857658 3.647368918
93.0334912 1.77878359
95.04914126 10.03831333
111.0804414 1.770642136
137.0597059 10.16930554
155.0702706 48.22931391

Name: +ve in-silico MS/MS by CFM-ID for OKDRUMBNXIYUEO-BQBZGAKWSA-N
ID: OKDRUMBNXIYUEO-BQBZGAKWSA-N
Comment: Energy1
Num peaks: 23
25.00727645 1.469600876
39.02292652 1.970160689
41.03857658 6.043911372
43.01784114 1.307514289
43.05422664 3.30129034
49.00727645 1.382578315
51.02292652 6.420822842
53.03857658 11.77738714
55.01784114 3.18139729
55.05422664 5.864732025
57.0334912 1.72479562
59.08552677 1.329643307
65.03857658 1.503576218
69.0334912 1.426083368
77.03857658 2.533599056
83.04914126 2.162959847
95.04914126 3.971393217
111.0804414 1.210641387
113.0233204 2.121988683
125.0597059 2.073619953
127.075356 5.25767551
137.0597059 4.032618096
155.0702706 8.410860904

Name: +ve in-silico MS/MS by CFM-ID for OKDRUMBNXIYUEO-BQBZGAKWSA-N
ID: OKDRUMBNXIYUEO-BQBZGAKWSA-N
Comment: Energy2
Num peaks: 16
25.00727645 2.569260645
27.02292652 1.162981783
39.02292652 8.43222945
41.03857658 5.270476955
43.05422664 1.776452987
49.00727645 2.299554073
51.02292652 13.54027791
53.00219107 2.463084719
53.03857658 18.5788143
55.01784114 3.40497594
55.05422664 12.91838287
57.0334912 1.260383649
57.06987671 2.794673422
59.08552677 1.325779405
80.99710569 1.426032389
83.04914126 1.156602009

Name: +ve in-silico MS/MS by CFM-ID for JGBAVQBLUTYORM-GGWOSOGESA-N
ID: JGBAVQBLUTYORM-GGWOSOGESA-N
Comment: Energy0
Num peaks: 11
65.03857658 2.063406412
73.02840582 1.850493502
81.0334912 1.703601477
91.05422664 3.472808714
93.06987671 1.862686399
109.0647913 8.557618255
111.0440559 1.73888148
113.0597059 1.893954593
119.0491413 7.183868275
137.0597059 25.02181385
155.0702706 25.91408496

Name: +ve in-silico MS/MS by CFM-ID for JGBAVQBLUTYORM-GGWOSOGESA-N
ID: JGBAVQBLUTYORM-GGWOSOGESA-N
Comment: Energy1
Num peaks: 19
39.02292652 2.265800713
49.00727645 1.778908656
51.02292652 2.152271871
63.02292652 5.381048375
65.03857658 3.270526386
68.99710569 2.80207881
69.0334912 2.59641879
81.0334912 7.634931009
83.04914126 3.264459739
85.02840582 2.059236086
89.03857658 1.910216179
91.05422664 8.339273664
93.06987671 2.672413369
95.01275576 2.313751628
97.02840582 2.333874407
109.0647913 9.075862302
119.0491413 4.916329829
137.0597059 11.08793156
155.0702706 5.475364118

Name: +ve in-silico MS/MS by CFM-ID for JGBAVQBLUTYORM-GGWOSOGESA-N
ID: JGBAVQBLUTYORM-GGWOSOGESA-N
Comment: Energy2
Num peaks: 17
27.02292652 1.834374011
39.02292652 9.848632119
41.03857658 2.72578372
49.00727645 5.527990483
51.02292652 9.321085232
53.03857658 3.36184986
63.02292652 4.823282124
65.03857658 12.2421113
67.01784114 3.058123353
67.05422664 3.449767941
69.0334912 3.693042087
81.0334912 2.455048553
89.03857658 2.756589852
91.05422664 6.345376482
93.0334912 2.831294244
93.06987671 4.229148503
109.0647913 1.972199185

Name: +ve in-silico MS/MS by CFM-ID for RYSPJKHYSHFYEB-UHFFFAOYSA-N
ID: RYSPJKHYSHFYEB-UHFFFAOYSA-N
Comment: Energy0
Num peaks: 7
59.99024648 3.28332628
99.02629764 3.568690678
101.0419477 11.97896287
112.0215466 6.300441698
116.0528467 11.41199992
143.9936176 4.142532013
160.0249177 40.23778673

Name: +ve in-silico MS/MS by CFM-ID for RYSPJKHYSHFYEB-UHFFFAOYSA-N
ID: RYSPJKHYSHFYEB-UHFFFAOYSA-N
Comment: Energy1
Num peaks: 14
46.99499752 2.106494688
53.03857658 10.60586683
55.05422664 2.169558635
57.06987671 2.294938525
68.04947561 2.13404495
71.99024648 2.152278046
85.01064758 2.511022256
97.01064758 1.889082079
99.02629764 7.451442759
101.0419477 17.25283686
112.0215466 5.121974344
116.0528467 12.70209674
126.0371967 3.612502339
160.0249177 8.26397063

Name: +ve in-silico MS/MS by CFM-ID for RYSPJKHYSHFYEB-UHFFFAOYSA-N
ID: RYSPJKHYSHFYEB-UHFFFAOYSA-N
Comment: Energy2
Num peaks: 20
15.02292652 4.957409291
25.00727645 1.496016309
39.02292652 6.312617214
41.03857658 6.458975757
44.97934745 1.479320754
46.99499752 4.686102868
51.02292652 3.036794261
53.03857658 12.67416939
55.05422664 4.720998059
57.06987671 2.07121391
59.99024648 4.351785212
61.01064758 3.664178656
68.04947561 1.688738609
70.99499752 3.319879345
71.99024648 3.311333305
73.01064758 4.995659402
82.99499752 1.545084184
85.01064758 3.685434728
99.02629764 2.361749805
101.0419477 3.916420344

Name: +ve in-silico MS/MS by CFM-ID for PSHGBKDLSXUEFM-RWCMCFKCSA-N
ID: PSHGBKDLSXUEFM-RWCMCFKCSA-N
Comment: Energy0
Num peaks: 6
41.03857658 1.493527548
55.01784114 1.672783574
57.0334912 1.492101385
163.0389705 1.33395228
177.0546206 11.89253428
195.0651853 72.00356779

Name: +ve in-silico MS/MS by CFM-ID for PSHGBKDLSXUEFM-RWCMCFKCSA-N
ID: PSHGBKDLSXUEFM-RWCMCFKCSA-N
Comment: Energy1
Num peaks: 15
25.00727645 2.934483926
27.02292652 2.700984211
41.03857658 10.65648262
43.05422664 2.034953263
81.0334912 2.385456804
83.01275576 1.331637547
83.04914126 1.446889823
153.0182351 3.291149142
155.0338851 2.127957766
163.0389705 3.050731285
165.0546206 1.728138497
167.0338851 1.775439494
167.0702706 3.094116175
177.0546206 11.55872241
195.0651853 30.15333372

Name: +ve in-silico MS/MS by CFM-ID for PSHGBKDLSXUEFM-RWCMCFKCSA-N
ID: PSHGBKDLSXUEFM-RWCMCFKCSA-N
Comment: Energy2
Num peaks: 31
15.02292652 1.4246534
25.00727645 5.5053408
27.02292652 2.525897113
29.00219107 1.063241686
29.03857658 1.421643126
39.02292652 2.687930616
41.00219107 2.1596915
41.03857658 6.576608248
43.01784114 1.704179647
43.05422664 2.146700709
45.0334912 2.68456457
53.00219107 5.742989837
55.01784114 10.48495925
57.0334912 4.341870708
59.04914126 0.9188301631
61.06479133 1.124732691
69.0334912 1.659082337
71.01275576 1.775044985
81.0334912 3.396673661
83.01275576 4.320462019
83.04914126 0.8673191334
85.02840582 2.471375275
93.0334912 0.878375729
109.0284058 1.502503509
111.0440559 1.044269136
123.0076704 0.9366434269
137.0233204 1.345432974
147.0440559 1.858568003
161.0233204 1.267549575
177.0546206 1.679696527
179.0338851 1.09243516

Name: +ve in-silico MS/MS by CFM-ID for QBQVEOIVSWQRDU-UHFFFAOYSA-N
ID: QBQVEOIVSWQRDU-UHFFFAOYSA-N
Comment: Energy0
Num peaks: 6
101.0233204 1.891917924
121.0284058 4.479535957
149.0597059 5.376181044
159.0440559 11.05212679
177.0546206 43.75043978
195.0651853 18.18732809

Name: +ve in-silico MS/MS by CFM-ID for QBQVEOIVSWQRDU-UHFFFAOYSA-N
ID: QBQVEOIVSWQRDU-UHFFFAOYSA-N
Comment: Energy1
Num peaks: 15
41.00219107 2.059917104
55.01784114 4.348020567
59.01275576 2.386988308
73.02840582 1.956450817
83.01275576 3.504570446
101.0233204 3.509196531
117.0334912 1.833426192
121.0284058 19.4561011
123.0440559 1.938136238
131.0491413 2.454146497
135.0440559 7.519815173
149.0597059 10.04890564
159.0440559 5.198470937
177.0546206 10.76648154
195.0651853 4.453509849

Name: +ve in-silico MS/MS by CFM-ID for QBQVEOIVSWQRDU-UHFFFAOYSA-N
ID: QBQVEOIVSWQRDU-UHFFFAOYSA-N
Comment: Energy2
Num peaks: 28
27.02292652 4.357905622
29.03857658 1.086591472
41.00219107 2.087410308
49.00727645 4.172141847
51.02292652 4.07604598
53.00219107 6.840231033
55.01784114 11.41089922
57.0334912 2.910146375
59.01275576 3.615351223
65.00219107 1.298450773
65.03857658 1.160972951
68.99710569 1.193297677
73.02840582 2.481354219
77.00219107 2.836044958
80.99710569 1.109027509
83.01275576 1.619601705
89.00219107 1.293545672
93.0334912 2.970117199
95.04914126 2.113876882
96.99202031 2.526003404
105.0334912 2.742231686
107.0491413 1.434030668
117.0334912 1.307583914
121.0284058 7.482646023
131.0491413 2.258129557
133.0647913 1.666161955
149.0597059 1.678014595
159.0440559 1.160328606

Name: +ve in-silico MS/MS by CFM-ID for FNXJKVNOUQAQMB-UWTATZPHSA-N
ID: FNXJKVNOUQAQMB-UWTATZPHSA-N
Comment: Energy0
Num peaks: 7
72.99202031 14.09413096
88.03930485 3.254497893
105.0658539 4.01334189
131.0451185 12.09355117
159.0400331 6.022065845
160.0240487 13.54374957
177.0505978 30.06294985

Name: +ve in-silico MS/MS by CFM-ID for FNXJKVNOUQAQMB-UWTATZPHSA-N
ID: FNXJKVNOUQAQMB-UWTATZPHSA-N
Comment: Energy1
Num peaks: 13
30.03382555 9.790163352
59.06037464 5.556901885
71.01275576 5.284576068
72.99202031 10.87770619
74.02365479 2.616212392
88.03930485 11.11413082
105.0658539 1.968634982
114.0185694 8.094495156
131.0451185 6.516339813
142.013484 2.036914674
159.0400331 2.790909325
160.0240487 10.33990319
177.0505978 4.531254519

Name: +ve in-silico MS/MS by CFM-ID for FNXJKVNOUQAQMB-UWTATZPHSA-N
ID: FNXJKVNOUQAQMB-UWTATZPHSA-N
Comment: Energy2
Num peaks: 12
29.00219107 1.84045518
30.03382555 5.94263135
42.03382555 6.67048492
44.99710569 4.232576717
57.04472458 15.8891259
59.06037464 7.61033309
72.00800472 1.843793547
72.99202031 15.36597176
85.0396392 2.440595873
88.03930485 11.57177856
90.01856941 1.89335869
114.0185694 4.872300083

Name: +ve in-silico MS/MS by CFM-ID for HQCYVSPJIOJEGA-UHFFFAOYSA-N
ID: HQCYVSPJIOJEGA-UHFFFAOYSA-N
Comment: Energy0
Num peaks: 6
15.02292652 0.4176144576
121.0284058 0.3655182429
131.0491413 0.3819810604
147.0440559 3.122992557
149.0597059 0.8658429725
177.0546206 93.06783358

Name: +ve in-silico MS/MS by CFM-ID for HQCYVSPJIOJEGA-UHFFFAOYSA-N
ID: HQCYVSPJIOJEGA-UHFFFAOYSA-N
Comment: Energy1
Num peaks: 6
55.01784114 7.181531924
117.0334912 6.454600178
131.0491413 6.48452909
147.0440559 9.826792978
149.0597059 30.21910213
177.0546206 20.65255884

Name: +ve in-silico MS/MS by CFM-ID for HQCYVSPJIOJEGA-UHFFFAOYSA-N
ID: HQCYVSPJIOJEGA-UHFFFAOYSA-N
Comment: Energy2
Num peaks: 17
39.02292652 1.846744443
49.00727645 4.529844884
51.02292652 2.428621194
53.03857658 2.488095326
63.02292652 3.778271653
73.00727645 2.227354101
75.02292652 4.465870563
77.03857658 6.210937001
79.01784114 1.976646865
79.05422664 4.70114882
101.0385766 12.47716495
103.0542266 5.612795301
105.0334912 17.26208126
107.0491413 3.708110966
117.0334912 2.077756098
131.0491413 2.791008261
133.0647913 2.451063652

Name: +ve in-silico MS/MS by CFM-ID for CYXPOLJZVSSCOT-ZCFIWIBFSA-N
ID: CYXPOLJZVSSCOT-ZCFIWIBFSA-N
Comment: Energy0
Num peaks: 6
149.0233204 1.987355286
149.0597059 1.769351913
163.0389705 4.985966998
165.0546206 3.62120353
177.0546206 11.64223339
195.0651853 58.68287418

Name: +ve in-silico MS/MS by CFM-ID for CYXPOLJZVSSCOT-ZCFIWIBFSA-N
ID: CYXPOLJZVSSCOT-ZCFIWIBFSA-N
Comment: Energy1
Num peaks: 26
39.02292652 1.995422779
41.00219107 1.530459049
43.01784114 2.270026963
49.00727645 1.452541662
63.02292652 2.086349985
65.00219107 3.683450517
67.01784114 5.945861697
69.0334912 1.421061214
71.04914126 3.522869352
79.01784114 1.216215113
109.0284058 2.398741064
111.0440559 3.656665781
121.0284058 2.251877469
123.0076704 2.859727151
123.0440559 2.02721362
137.0597059 1.24430215
147.0440559 1.647465637
149.0233204 3.281795239
149.0597059 2.30524729
151.0389705 2.558906554
151.075356 3.32321411
165.0546206 1.893458087
167.0702706 2.320495869
177.0546206 8.848655476
179.0338851 2.068735202
195.0651853 12.32585483

Name: +ve in-silico MS/MS by CFM-ID for CYXPOLJZVSSCOT-ZCFIWIBFSA-N
ID: CYXPOLJZVSSCOT-ZCFIWIBFSA-N
Comment: Energy2
Num peaks: 31
25.00727645 2.104104788
27.02292652 1.150238349
39.02292652 6.030018704
41.00219107 1.548220249
41.03857658 1.519940099
43.01784114 1.684501852
44.99710569 1.154783514
45.0334912 1.5728746
49.00727645 2.122052052
51.02292652 1.275305455
53.03857658 1.249005232
55.01784114 5.069840644
55.05422664 1.77855459
57.0334912 1.965379861
65.00219107 16.29114327
67.01784114 3.121962421
68.99710569 1.872656354
69.0334912 2.249482985
91.01784114 1.224754928
92.99710569 3.045898424
95.01275576 1.764033377
97.02840582 2.195511276
109.0284058 3.266633911
119.0491413 1.735805044
121.0284058 1.692430748
135.0440559 2.12419177
149.0233204 1.515523239
159.0440559 1.431897335
167.0702706 1.704741818
177.0546206 1.355964127
179.0338851 1.737920014

Name: +ve in-silico MS/MS by CFM-ID for BRIDIXYUUCVCGI-UHFFFAOYSA-N
ID: BRIDIXYUUCVCGI-UHFFFAOYSA-N
Comment: Energy0
Num peaks: 6
87.04405588 1.836076238
123.0440559 1.81836355
125.0597059 1.291355621
127.075356 1.873067165
137.0597059 2.716989218
155.0702706 82.72078546

Name: +ve in-silico MS/MS by CFM-ID for BRIDIXYUUCVCGI-UHFFFAOYSA-N
ID: BRIDIXYUUCVCGI-UHFFFAOYSA-N
Comment: Energy1
Num peaks: 9
69.0334912 3.168225692
85.02840582 2.269506818
95.04914126 2.413338474
111.0440559 2.417172385
123.0440559 4.694100603
125.0597059 7.252382529
127.075356 7.009502691
137.0597059 3.247241014
155.0702706 47.70010496

Name: +ve in-silico MS/MS by CFM-ID for BRIDIXYUUCVCGI-UHFFFAOYSA-N
ID: BRIDIXYUUCVCGI-UHFFFAOYSA-N
Comment: Energy2
Num peaks: 28
15.02292652 1.240740856
39.02292652 6.664903492
41.00219107 1.255114601
41.03857658 3.934233819
45.0334912 1.666155561
53.00219107 2.55177333
55.01784114 8.132892215
57.0334912 4.508464358
65.03857658 2.077575134
67.01784114 2.691461522
67.05422664 1.105091309
69.0334912 8.844417535
71.01275576 1.108054651
71.04914126 1.500231479
81.0334912 2.416719954
83.04914126 4.218696001
91.01784114 1.641209497
93.0334912 3.896710662
95.04914126 4.81357554
107.0491413 1.360517231
109.0284058 1.295684029
111.0440559 2.744885275
121.0284058 2.089832963
123.0440559 1.218163945
125.0597059 1.098235312
127.075356 1.767110372
137.0597059 2.185109791
139.0389705 2.46896727

Name: +ve in-silico MS/MS by CFM-ID for YIIXGDYMMKWBPB-SSDOTTSWSA-N
ID: YIIXGDYMMKWBPB-SSDOTTSWSA-N
Comment: Energy0
Num peaks: 6
135.0440559 0.4199288513
137.0233204 0.4039328332
151.0389705 0.5309068316
165.0546206 0.6483303234
177.0546206 54.61583296
195.0651853 39.00561751

Name: +ve in-silico MS/MS by CFM-ID for YIIXGDYMMKWBPB-SSDOTTSWSA-N
ID: YIIXGDYMMKWBPB-SSDOTTSWSA-N
Comment: Energy1
Num peaks: 13
39.02292652 1.860266885
41.03857658 2.35578161
59.04914126 2.337297939
135.0440559 1.980658914
137.0233204 5.075715105
139.0389705 4.051386295
149.0597059 5.611399868
151.0389705 2.129716667
163.0389705 1.858899329
165.0546206 4.023760151
167.0702706 6.763460956
177.0546206 28.88785135
195.0651853 14.27231868

Name: +ve in-silico MS/MS by CFM-ID for YIIXGDYMMKWBPB-SSDOTTSWSA-N
ID: YIIXGDYMMKWBPB-SSDOTTSWSA-N
Comment: Energy2
Num peaks: 22
39.02292652 5.515300293
41.00219107 1.850270593
41.03857658 5.653214953
53.00219107 3.657724189
55.01784114 1.971513583
57.0334912 1.984134225
65.00219107 3.894285784
67.01784114 1.998883344
111.0440559 2.512903562
121.0284058 1.665625754
123.0440559 6.721285021
133.0284058 3.220833087
135.0440559 5.023522668
137.0233204 3.285314447
147.0440559 4.990196941
149.0233204 2.237567869
149.0597059 9.934439868
151.0389705 3.09269365
159.0440559 2.263004451
163.0389705 1.434724781
165.0546206 1.464002203
177.0546206 6.194064137

Name: +ve in-silico MS/MS by CFM-ID for YZEMVBNZFGKQIE-UHFFFAOYSA-N
ID: YZEMVBNZFGKQIE-UHFFFAOYSA-N
Comment: Energy0
Num peaks: 6
123.0440559 0.2055396082
135.0440559 0.4279202524
147.0440559 0.2719559101
149.0597059 0.7688249069
161.0233204 0.5384129606
177.0546206 97.13588617

Name: +ve in-silico MS/MS by CFM-ID for YZEMVBNZFGKQIE-UHFFFAOYSA-N
ID: YZEMVBNZFGKQIE-UHFFFAOYSA-N
Comment: Energy1
Num peaks: 6
131.0491413 1.469012883
133.0284058 3.579600562
135.0440559 8.513559276
147.0440559 1.841581035
149.0597059 13.45443366
177.0546206 64.09514409

Name: +ve in-silico MS/MS by CFM-ID for YZEMVBNZFGKQIE-UHFFFAOYSA-N
ID: YZEMVBNZFGKQIE-UHFFFAOYSA-N
Comment: Energy2
Num peaks: 13
39.02292652 2.552668185
105.0334912 7.307897791
107.0491413 8.557471188
117.0334912 3.17139977
121.0647913 2.006295041
123.0440559 3.170123022
131.0491413 9.297055592
133.0284058 12.23984908
135.0440559 6.038698532
147.0440559 6.030304649
149.0597059 13.66746489
161.0233204 2.922747072
177.0546206 3.096960325

Name: +ve in-silico MS/MS by CFM-ID for MIHZOYYSSYKXBP-RRKCRQDMSA-N
ID: MIHZOYYSSYKXBP-RRKCRQDMSA-N
Comment: Energy0
Num peaks: 6
91.05422664 1.869248724
95.04914126 4.673537113
109.0647913 2.165931162
119.0491413 4.342398208
137.0597059 40.51977224
155.0702706 34.19776923

Name: +ve in-silico MS/MS by CFM-ID for MIHZOYYSSYKXBP-RRKCRQDMSA-N
ID: MIHZOYYSSYKXBP-RRKCRQDMSA-N
Comment: Energy1
Num peaks: 17
49.00727645 2.882364358
51.02292652 4.971213106
53.03857658 2.817226187
91.05422664 2.674663088
93.06987671 2.737434289
95.04914126 4.051241255
97.02840582 2.018335769
107.0491413 3.581183243
109.0284058 2.686403761
109.0647913 3.330159883
111.0440559 2.446458522
111.0804414 2.804618387
113.0597059 2.330417209
119.0491413 4.17698533
127.075356 4.426447345
137.0597059 20.86029179
155.0702706 12.85413096

Name: +ve in-silico MS/MS by CFM-ID for MIHZOYYSSYKXBP-RRKCRQDMSA-N
ID: MIHZOYYSSYKXBP-RRKCRQDMSA-N
Comment: Energy2
Num peaks: 22
25.00727645 1.379810993
39.02292652 7.739185585
41.03857658 4.69016664
43.05422664 1.438211697
49.00727645 11.55585967
51.02292652 6.023589116
53.00219107 2.786570274
53.03857658 7.473751935
55.01784114 3.170598916
55.05422664 3.612563181
65.03857658 1.483766999
67.01784114 1.349694852
67.05422664 1.842151338
69.0334912 2.383950066
93.06987671 4.108493006
95.04914126 3.145213331
97.02840582 4.169065061
109.0284058 1.440850801
109.0647913 3.67932354
111.0440559 1.989882681
119.0491413 2.161500283
137.0597059 2.614439799

Name: +ve in-silico MS/MS by CFM-ID for JUPDJMWLVUWUII-UHFFFAOYSA-N
ID: JUPDJMWLVUWUII-UHFFFAOYSA-N
Comment: Energy0
Num peaks: 6
119.0491413 10.14647142
133.0647913 1.854549106
135.0440559 2.107426047
159.0440559 12.38900848
161.0233204 3.105523372
177.0546206 66.52635072

Name: +ve in-silico MS/MS by CFM-ID for JUPDJMWLVUWUII-UHFFFAOYSA-N
ID: JUPDJMWLVUWUII-UHFFFAOYSA-N
Comment: Energy1
Num peaks: 6
119.0491413 18.69153699
133.0647913 6.527664974
147.0440559 3.800300791
149.0597059 14.32451413
159.0440559 13.29315675
177.0546206 27.35290276

Name: +ve in-silico MS/MS by CFM-ID for JUPDJMWLVUWUII-UHFFFAOYSA-N
ID: JUPDJMWLVUWUII-UHFFFAOYSA-N
Comment: Energy2
Num peaks: 10
101.0385766 36.33040476
115.0542266 4.107214683
117.0334912 5.083202801
119.0491413 19.73480884
129.0334912 2.011059603
131.0491413 2.241408582
133.0647913 2.147722994
141.0334912 3.422134713
159.0440559 2.80591936
161.0233204 2.392943254

Name: +ve in-silico MS/MS by CFM-ID for JTWJYCAMRHQJDE-UHFFFAOYSA-N
ID: JTWJYCAMRHQJDE-UHFFFAOYSA-N
Comment: Energy0
Num peaks: 6
45.0334912 1.031185765
123.0440559 20.30106653
125.0597059 5.115020337
127.075356 1.921502549
137.0597059 2.870157772
155.0702706 62.37548255

Name: +ve in-silico MS/MS by CFM-ID for JTWJYCAMRHQJDE-UHFFFAOYSA-N
ID: JTWJYCAMRHQJDE-UHFFFAOYSA-N
Comment: Energy1
Num peaks: 10
45.0334912 1.59032391
67.01784114 1.280645757
95.04914126 4.825934596
99.04405588 1.550800936
113.0597059 1.251129566
123.0440559 22.62971371
125.0597059 4.233391186
127.075356 4.33114387
137.0597059 3.403962071
155.0702706 35.3184678

Name: +ve in-silico MS/MS by CFM-ID for JTWJYCAMRHQJDE-UHFFFAOYSA-N
ID: JTWJYCAMRHQJDE-UHFFFAOYSA-N
Comment: Energy2
Num peaks: 24
15.02292652 1.642037326
31.01784114 2.424511571
39.02292652 1.175861491
45.0334912 7.297474963
47.04914126 5.055631139
49.00727645 1.236181646
53.00219107 1.361013559
55.01784114 2.709759569
57.0334912 1.208148273
67.01784114 3.575804723
69.0334912 5.798076719
71.04914126 4.195935467
79.01784114 2.413943761
81.0334912 4.931227546
91.01784114 1.952013573
93.0334912 4.935257496
95.04914126 13.04008347
105.0334912 2.218874999
107.0491413 2.164160441
109.0647913 2.943369581
111.0440559 1.768560502
123.0440559 4.185126051
127.075356 1.205318352
137.0597059 1.609456135

Name: +ve in-silico MS/MS by CFM-ID for RNDWEMBYMPZABZ-UHFFFAOYSA-N
ID: RNDWEMBYMPZABZ-UHFFFAOYSA-N
Comment: Energy0
Num peaks: 6
87.04405588 1.843508445
123.0440559 1.737884391
125.0597059 1.284961879
127.075356 1.890276907
137.0597059 2.721869812
155.0702706 83.24547775

Name: +ve in-silico MS/MS by CFM-ID for RNDWEMBYMPZABZ-UHFFFAOYSA-N
ID: RNDWEMBYMPZABZ-UHFFFAOYSA-N
Comment: Energy1
Num peaks: 9
55.01784114 1.578511665
83.01275576 1.847931791
85.02840582 2.590987348
95.04914126 2.455002346
123.0440559 4.465478949
125.0597059 7.459683623
127.075356 7.316509036
137.0597059 3.159888282
155.0702706 49.45552033

Name: +ve in-silico MS/MS by CFM-ID for RNDWEMBYMPZABZ-UHFFFAOYSA-N
ID: RNDWEMBYMPZABZ-UHFFFAOYSA-N
Comment: Energy2
Num peaks: 26
15.02292652 1.156154543
39.02292652 9.118864389
41.00219107 1.732316334
41.03857658 3.732819039
45.0334912 1.706312021
53.00219107 1.959246731
55.01784114 8.987562766
57.0334912 5.19140538
63.02292652 1.854823588
65.00219107 3.007922124
65.03857658 2.224570785
67.01784114 2.672824635
67.05422664 1.660333714
69.0334912 6.873602521
71.04914126 1.156286567
81.0334912 5.001534994
83.04914126 2.80075119
87.04405588 1.010478085
93.0334912 3.098316913
95.04914126 4.252920354
107.0491413 1.598059518
111.0440559 2.281685908
121.0284058 1.23324857
127.075356 1.615453441
137.0597059 2.161830447
139.0389705 2.588819009

Name: +ve in-silico MS/MS by CFM-ID for DBVDPKVOHHNTRU-YFKPBYRVSA-N
ID: DBVDPKVOHHNTRU-YFKPBYRVSA-N
Comment: Energy0
Num peaks: 6
39.02292652 1.383674154
59.04914126 2.17944484
137.0233204 1.451014312
153.0182351 10.5311894
177.0546206 12.48313196
195.0651853 63.98930452

Name: +ve in-silico MS/MS by CFM-ID for DBVDPKVOHHNTRU-YFKPBYRVSA-N
ID: DBVDPKVOHHNTRU-YFKPBYRVSA-N
Comment: Energy1
Num peaks: 9
43.05422664 3.346865624
127.0389705 2.723537727
137.0233204 13.73684446
151.0389705 5.850275695
153.0182351 12.57081843
167.0338851 2.72439843
167.0702706 3.91564547
177.0546206 9.937279124
195.0651853 25.73376588

Name: +ve in-silico MS/MS by CFM-ID for DBVDPKVOHHNTRU-YFKPBYRVSA-N
ID: DBVDPKVOHHNTRU-YFKPBYRVSA-N
Comment: Energy2
Num peaks: 21
39.02292652 12.03591976
41.00219107 1.553340311
41.03857658 5.630235238
43.01784114 1.733421058
43.05422664 2.208055212
59.04914126 1.615478434
65.00219107 1.603959161
67.01784114 4.52389547
69.0334912 1.871465565
83.01275576 1.449084188
85.02840582 4.315127435
111.0440559 1.397925057
125.0233204 3.166190019
127.0389705 1.435045457
133.0284058 1.591331117
135.0440559 1.94791187
137.0233204 10.84366878
149.0233204 5.018106604
151.0389705 5.451811479
153.0182351 9.590078943
167.0338851 2.312886953

Name: +ve in-silico MS/MS by CFM-ID for OYNVCZYCJBELMQ-RXMQYKEDSA-N
ID: OYNVCZYCJBELMQ-RXMQYKEDSA-N
Comment: Energy0
Num peaks: 6
41.03857658 2.192094957
59.04914126 3.851667134
149.0597059 2.105106032
151.075356 3.472520005
177.0546206 6.188668259
195.0651853 69.50544667

Name: +ve in-silico MS/MS by CFM-ID for OYNVCZYCJBELMQ-RXMQYKEDSA-N
ID: OYNVCZYCJBELMQ-RXMQYKEDSA-N
Comment: Energy1
Num peaks: 16
57.0334912 1.661242733
109.0284058 2.769450064
121.0284058 9.018591861
123.0440559 3.348191436
135.0076704 2.210520327
137.0233204 3.130345922
149.0233204 4.260574415
149.0597059 3.163103018
151.0389705 4.893954397
151.075356 2.467840798
165.0182351 2.1861233
165.0546206 2.71423174
167.0338851 10.53565719
167.0702706 9.279430778
177.0546206 4.747786131
195.0651853 13.81840812

Name: +ve in-silico MS/MS by CFM-ID for OYNVCZYCJBELMQ-RXMQYKEDSA-N
ID: OYNVCZYCJBELMQ-RXMQYKEDSA-N
Comment: Energy2
Num peaks: 31
25.00727645 1.388246495
27.02292652 1.11602308
39.02292652 17.64176435
41.03857658 8.3020483
43.05422664 5.613222802
44.99710569 1.138703727
45.0334912 1.186578108
51.02292652 2.613149774
53.03857658 1.276658669
57.0334912 2.198475698
59.04914126 1.343205975
63.02292652 1.32369269
67.01784114 2.013948639
69.0334912 2.311994943
71.04914126 0.9305423011
77.00219107 2.907732848
79.01784114 1.535842029
93.0334912 1.076317915
95.04914126 3.028192856
105.0334912 2.106168773
107.0491413 1.955038236
109.0284058 3.296782206
111.0440559 1.031409214
121.0284058 3.012393592
123.0440559 1.812810661
123.0804414 1.437211188
125.0597059 0.9637518126
133.0647913 1.813242078
135.0440559 1.14290847
149.0597059 1.343858498
151.0389705 1.294631405

Name: +ve in-silico MS/MS by CFM-ID for ODHPXVGFARBBSK-UHFFFAOYSA-N
ID: ODHPXVGFARBBSK-UHFFFAOYSA-N
Comment: Energy0
Num peaks: 6
137.0597059 3.616636338
151.075356 3.680231811
163.0389705 8.332891345
165.0546206 3.366045071
177.0546206 2.394618651
195.0651853 74.38928766

Name: +ve in-silico MS/MS by CFM-ID for ODHPXVGFARBBSK-UHFFFAOYSA-N
ID: ODHPXVGFARBBSK-UHFFFAOYSA-N
Comment: Energy1
Num peaks: 6
137.0597059 11.70084842
163.0389705 10.31860492
165.0546206 5.653791507
167.0702706 18.63636607
177.0546206 5.912153485
195.0651853 32.27863961

Name: +ve in-silico MS/MS by CFM-ID for ODHPXVGFARBBSK-UHFFFAOYSA-N
ID: ODHPXVGFARBBSK-UHFFFAOYSA-N
Comment: Energy2
Num peaks: 19
15.02292652 1.70463243
39.02292652 3.010664057
55.01784114 7.939329497
57.0334912 1.879322489
79.01784114 3.94515044
81.0334912 9.538506522
95.04914126 5.102875692
107.0127558 3.588469562
107.0491413 7.21302703
109.0284058 3.749261783
111.0440559 2.064539077
121.0647913 3.171928432
135.0440559 4.782586737
137.0597059 6.398024962
147.0440559 2.18560852
151.0389705 2.847314879
151.075356 3.63130489
163.0389705 5.153208141
179.0338851 3.063146491

Name: +ve in-silico MS/MS by CFM-ID for QOVAQJFUUCNXQE-SCZZXKLOSA-N
ID: QOVAQJFUUCNXQE-SCZZXKLOSA-N
Comment: Energy0
Num peaks: 6
73.02840582 0.4021199781
151.0389705 0.5457499561
159.0440559 2.9119341
167.0702706 0.2715373716
177.0546206 28.67589054
195.0651853 63.24478896

Name: +ve in-silico MS/MS by CFM-ID for QOVAQJFUUCNXQE-SCZZXKLOSA-N
ID: QOVAQJFUUCNXQE-SCZZXKLOSA-N
Comment: Energy1
Num peaks: 16
53.00219107 1.609168686
55.01784114 2.403186917
57.0334912 2.677358824
71.01275576 1.97990353
73.02840582 4.724983062
75.04405588 5.396353392
121.0284058 8.728829524
123.0440559 6.574142541
135.0440559 1.550655255
147.0440559 2.462166768
149.0597059 4.048764511
159.0440559 2.942186251
165.0546206 4.602886647
167.0702706 6.281585941
177.0546206 11.99408894
195.0651853 13.01696532

Name: +ve in-silico MS/MS by CFM-ID for QOVAQJFUUCNXQE-SCZZXKLOSA-N
ID: QOVAQJFUUCNXQE-SCZZXKLOSA-N
Comment: Energy2
Num peaks: 29
39.02292652 2.338731106
41.00219107 5.186872892
41.03857658 1.433515149
43.01784114 1.038851311
53.00219107 2.054331116
55.01784114 4.075063398
57.0334912 2.03829659
65.03857658 2.629372535
73.02840582 1.218814706
83.01275576 1.488337569
93.0334912 1.522348504
95.04914126 2.368582989
99.08044139 1.262900171
105.0334912 2.566417964
107.0491413 1.956872056
117.0334912 1.50354673
119.0491413 1.581466415
121.0284058 4.385925011
123.0440559 3.054335605
133.0284058 2.4896205
135.0440559 2.804034329
145.0284058 2.198663965
147.0440559 3.169620371
149.0233204 1.252615791
149.0597059 7.275294345
153.0546206 0.994210429
159.0440559 8.908918651
177.0546206 5.77217665
179.0338851 1.509941308

Name: +ve in-silico MS/MS by CFM-ID for LNEPPGKBSBTFDF-GOZDTHDVSA-N
ID: LNEPPGKBSBTFDF-GOZDTHDVSA-N
Comment: Energy0
Num peaks: 10
41.03857658 3.479161863
63.02292652 9.137261359
65.03857658 14.01849448
67.05422664 3.352828729
133.0284058 3.881959463
135.0440559 5.034833539
149.0597059 5.558758845
159.0440559 2.90962519
177.0546206 14.04525222
195.0651853 19.00500351

Name: +ve in-silico MS/MS by CFM-ID for LNEPPGKBSBTFDF-GOZDTHDVSA-N
ID: LNEPPGKBSBTFDF-GOZDTHDVSA-N
Comment: Energy1
Num peaks: 24
25.00727645 0.8510190202
39.02292652 2.010116172
41.03857658 1.966312293
43.05422664 1.086032755
49.00727645 0.9825116605
51.02292652 1.191357539
53.00219107 1.501239476
63.02292652 6.257260889
65.00219107 1.146303871
65.03857658 36.23716049
67.01784114 0.9982728693
67.05422664 3.585064045
71.01275576 2.0463896
85.02840582 1.363614286
95.01275576 0.9133202977
108.9920203 1.246454941
133.0284058 3.107997555
135.0440559 2.799874586
147.0440559 1.279390813
149.0597059 3.534797475
151.075356 0.9266067477
159.0440559 1.035698644
177.0546206 2.644144281
195.0651853 1.712813341

Name: +ve in-silico MS/MS by CFM-ID for LNEPPGKBSBTFDF-GOZDTHDVSA-N
ID: LNEPPGKBSBTFDF-GOZDTHDVSA-N
Comment: Energy2
Num peaks: 22
25.00727645 3.711176275
39.02292652 8.022320269
41.03857658 6.479160038
43.05422664 1.817826213
49.00727645 3.738295748
51.02292652 5.727878619
53.00219107 0.8357417681
53.03857658 1.772279353
55.05422664 1.004486668
63.02292652 26.57289928
65.00219107 1.448536747
65.03857658 4.622323485
67.01784114 1.587935161
67.05422664 1.589273169
85.02840582 1.086007077
89.03857658 1.732105095
91.05422664 1.229314451
92.99710569 1.60301849
95.01275576 2.330653838
105.0698767 1.477671177
107.0127558 1.1795884
133.0284058 1.248230379

Name: +ve in-silico MS/MS by CFM-ID for FBSAITBEAPNWJG-UHFFFAOYSA-N
ID: FBSAITBEAPNWJG-UHFFFAOYSA-N
Comment: Energy0
Num peaks: 6
43.01784114 2.663413725
109.0284058 1.573069582
135.0440559 18.36579731
153.0546206 21.43485601
177.0546206 2.091619629
195.0651853 48.7882167

Name: +ve in-silico MS/MS by CFM-ID for FBSAITBEAPNWJG-UHFFFAOYSA-N
ID: FBSAITBEAPNWJG-UHFFFAOYSA-N
Comment: Energy1
Num peaks: 6
43.01784114 4.080911734
109.0284058 4.585827643
111.0440559 8.262780186
135.0440559 28.38972975
153.0546206 23.3244327
195.0651853 19.34587964

Name: +ve in-silico MS/MS by CFM-ID for FBSAITBEAPNWJG-UHFFFAOYSA-N
ID: FBSAITBEAPNWJG-UHFFFAOYSA-N
Comment: Energy2
Num peaks: 11
15.02292652 3.648476629
41.00219107 3.71215761
43.01784114 4.969008149
49.00727645 4.40922651
51.02292652 6.071961313
63.02292652 8.875154822
109.0284058 19.83478262
111.0440559 3.432541412
117.0334912 6.69330039
135.0440559 15.77224971
153.0546206 3.04736391

Name: +ve in-silico MS/MS by CFM-ID for KZTGTVVRGQELJS-UHFFFAOYSA-N
ID: KZTGTVVRGQELJS-UHFFFAOYSA-N
Comment: Energy0
Num peaks: 6
117.0334912 2.699452934
137.0233204 0.3322238429
149.0597059 0.5497581042
151.0389705 0.6150436845
159.0440559 10.88859251
177.0546206 83.5545356

Name: +ve in-silico MS/MS by CFM-ID for KZTGTVVRGQELJS-UHFFFAOYSA-N
ID: KZTGTVVRGQELJS-UHFFFAOYSA-N
Comment: Energy1
Num peaks: 6
117.0334912 6.146887478
133.0284058 2.29831467
133.0647913 3.72147019
149.0597059 24.93258843
159.0440559 12.47244633
177.0546206 36.87031531

Name: +ve in-silico MS/MS by CFM-ID for KZTGTVVRGQELJS-UHFFFAOYSA-N
ID: KZTGTVVRGQELJS-UHFFFAOYSA-N
Comment: Energy2
Num peaks: 18
39.02292652 5.501416849
41.00219107 2.155904404
41.03857658 4.835523175
49.00727645 4.092267594
65.00219107 7.252994939
75.02292652 2.261801882
87.02292652 2.42000729
89.03857658 3.547067543
105.0698767 2.656663923
107.0491413 2.965393406
117.0334912 11.15729296
121.0647913 3.905103218
131.0491413 1.925180802
133.0284058 6.792593701
133.0647913 1.877182339
135.0440559 2.53348696
149.0597059 9.296475408
159.0440559 6.479920461

Name: +ve in-silico MS/MS by CFM-ID for VYRWCSXMABWFDW-QMMMGPOBSA-N
ID: VYRWCSXMABWFDW-QMMMGPOBSA-N
Comment: Energy0
Num peaks: 6
95.04914126 2.648772993
123.0440559 8.524007258
125.0597059 1.827281495
127.075356 1.887822454
137.0597059 16.29984577
155.0702706 62.66933554

Name: +ve in-silico MS/MS by CFM-ID for VYRWCSXMABWFDW-QMMMGPOBSA-N
ID: VYRWCSXMABWFDW-QMMMGPOBSA-N
Comment: Energy1
Num peaks: 7
95.04914126 8.859928762
109.0647913 1.943110572
119.0491413 4.927551559
123.0440559 5.771463121
125.0597059 2.028585928
137.0597059 27.08507739
155.0702706 29.80973114

Name: +ve in-silico MS/MS by CFM-ID for VYRWCSXMABWFDW-QMMMGPOBSA-N
ID: VYRWCSXMABWFDW-QMMMGPOBSA-N
Comment: Energy2
Num peaks: 18
49.00727645 1.397824564
51.02292652 1.67664116
53.00219107 1.303086022
55.01784114 1.595290012
63.02292652 2.636679556
65.03857658 4.682560874
67.05422664 1.332480107
79.01784114 3.845017366
81.0334912 3.566425778
93.0334912 3.058875551
95.04914126 11.5902115
105.0334912 8.984490474
107.0491413 5.995986135
109.0647913 8.607258826
119.0491413 9.450929312
121.0284058 2.189741314
123.0440559 3.773137739
137.0597059 5.155664096

Name: +ve in-silico MS/MS by CFM-ID for FDAOUJHEWGCELW-QMMMGPOBSA-N
ID: FDAOUJHEWGCELW-QMMMGPOBSA-N
Comment: Energy0
Num peaks: 6
131.0491413 2.500571899
133.0647913 1.766328792
151.075356 1.874327766
159.0440559 1.728901807
177.0546206 40.31883822
195.0651853 39.62028465

Name: +ve in-silico MS/MS by CFM-ID for FDAOUJHEWGCELW-QMMMGPOBSA-N
ID: FDAOUJHEWGCELW-QMMMGPOBSA-N
Comment: Energy1
Num peaks: 13
39.02292652 1.960270979
55.01784114 2.643995006
95.04914126 2.201776526
121.0284058 2.524055228
131.0491413 1.873438432
133.0647913 1.99359356
145.0284058 2.142082253
149.0597059 2.735708008
159.0440559 5.271168187
163.0389705 2.069143331
167.0702706 4.508334848
177.0546206 36.1988296
195.0651853 13.94443334

Name: +ve in-silico MS/MS by CFM-ID for FDAOUJHEWGCELW-QMMMGPOBSA-N
ID: FDAOUJHEWGCELW-QMMMGPOBSA-N
Comment: Energy2
Num peaks: 30
25.00727645 1.208265123
27.02292652 1.713371351
31.01784114 1.236754698
39.02292652 4.057009767
41.03857658 1.082711851
45.0334912 1.196592598
53.00219107 2.873363079
55.01784114 4.272400848
57.0334912 1.872406794
65.03857658 1.115691461
67.01784114 1.145876809
79.01784114 2.057862527
95.04914126 2.785971621
105.0334912 2.344903906
107.0127558 1.283288017
107.0491413 5.877545736
109.0647913 1.268699203
117.0334912 1.520033908
119.0491413 3.834302333
121.0284058 3.834974717
123.0440559 2.269523273
131.0491413 6.439006571
133.0284058 1.304622861
133.0647913 9.894318291
135.0440559 2.314579056
147.0440559 1.171468495
149.0597059 2.078873647
151.0389705 1.910317534
159.0440559 3.211337014
177.0546206 2.845511529

Name: +ve in-silico MS/MS by CFM-ID for XGIARGRDHVLYGD-UHFFFAOYSA-N
ID: XGIARGRDHVLYGD-UHFFFAOYSA-N
Comment: Energy0
Num peaks: 6
43.01784114 3.785685023
121.0284058 3.150953733
135.0440559 23.2531294
153.0546206 5.264242226
177.0546206 7.954254927
195.0651853 43.74255238

Name: +ve in-silico MS/MS by CFM-ID for XGIARGRDHVLYGD-UHFFFAOYSA-N
ID: XGIARGRDHVLYGD-UHFFFAOYSA-N
Comment: Energy1
Num peaks: 8
43.01784114 2.685800705
101.0233204 1.947968171
117.0334912 8.247050433
121.0284058 2.786122398
135.0440559 40.21359142
153.0546206 7.606168862
177.0546206 5.479317753
195.0651853 11.85818292

Name: +ve in-silico MS/MS by CFM-ID for XGIARGRDHVLYGD-UHFFFAOYSA-N
ID: XGIARGRDHVLYGD-UHFFFAOYSA-N
Comment: Energy2
Num peaks: 21
15.02292652 2.236552699
25.00727645 1.805960659
41.00219107 3.573973246
43.01784114 5.260591896
55.01784114 1.840794312
57.0334912 1.568825198
59.01275576 1.66131646
63.02292652 3.615736161
65.03857658 3.955060033
73.02840582 1.566153231
77.00219107 6.870198626
79.01784114 3.554763026
89.00219107 1.224725593
91.01784114 2.696100689
93.0334912 6.004314714
95.04914126 3.413131917
105.0334912 6.743541725
107.0491413 5.95667173
117.0334912 5.682498702
121.0284058 4.886545285
135.0440559 6.942770743

Name: +ve in-silico MS/MS by CFM-ID for HPIFRXWPEZBFHJ-PSASIEDQSA-N
ID: HPIFRXWPEZBFHJ-PSASIEDQSA-N
Comment: Energy0
Num peaks: 6
73.02840582 0.5954068287
135.0440559 0.3727469053
151.0389705 0.4512577683
159.0440559 1.699417793
177.0546206 29.81475992
195.0651853 63.20620978

Name: +ve in-silico MS/MS by CFM-ID for HPIFRXWPEZBFHJ-PSASIEDQSA-N
ID: HPIFRXWPEZBFHJ-PSASIEDQSA-N
Comment: Energy1
Num peaks: 15
55.01784114 2.429061508
57.0334912 2.525133072
71.01275576 3.005064188
73.02840582 4.049465895
75.04405588 5.347970859
121.0284058 5.483962392
123.0440559 4.162558839
135.0440559 2.710205295
147.0440559 4.622518956
149.0597059 4.057738152
159.0440559 2.765764662
165.0546206 9.750305314
167.0702706 4.93205418
177.0546206 13.20525623
195.0651853 13.26894876

Name: +ve in-silico MS/MS by CFM-ID for HPIFRXWPEZBFHJ-PSASIEDQSA-N
ID: HPIFRXWPEZBFHJ-PSASIEDQSA-N
Comment: Energy2
Num peaks: 29
39.02292652 4.340943722
41.00219107 3.206985112
41.03857658 3.772472453
43.01784114 1.150744554
53.00219107 3.749356984
55.01784114 6.527036119
57.0334912 3.061841066
65.03857658 2.523106152
68.99710569 1.425730007
73.02840582 1.468787989
81.06987671 1.08854522
83.01275576 1.412667677
95.04914126 1.780870813
99.08044139 1.473284188
105.0334912 1.327382576
107.0491413 2.574627289
117.0334912 1.70863396
119.0491413 1.878287226
121.0284058 2.30772067
123.0440559 1.436399717
133.0284058 3.399639764
135.0440559 3.922476271
145.0284058 1.549014531
147.0440559 2.797935223
149.0233204 1.27237005
149.0597059 7.498279865
159.0440559 5.14526374
177.0546206 6.065230539
179.0338851 1.062601938

Name: +ve in-silico MS/MS by CFM-ID for QWXCQNBXZMDLSL-KQQUZDAGSA-N
ID: QWXCQNBXZMDLSL-KQQUZDAGSA-N
Comment: Energy0
Num peaks: 7
121.0284058 3.239224125
133.0284058 2.652888724
145.0284058 5.024783636
163.0389705 28.59092069
165.0546206 3.270941897
177.0546206 3.057743643
195.0651853 34.95165817

Name: +ve in-silico MS/MS by CFM-ID for QWXCQNBXZMDLSL-KQQUZDAGSA-N
ID: QWXCQNBXZMDLSL-KQQUZDAGSA-N
Comment: Energy1
Num peaks: 16
49.00727645 4.319031828
63.02292652 2.371218499
85.02840582 1.838563545
91.01784114 5.066128406
97.02840582 1.637086439
103.0178411 2.936508374
105.0334912 2.184844953
109.0284058 1.624742926
121.0284058 13.71207304
123.0440559 4.871076869
133.0284058 2.087744597
135.0440559 6.629212079
145.0284058 3.008537172
163.0389705 10.63552463
177.0546206 2.706200933
195.0651853 15.03281763

Name: +ve in-silico MS/MS by CFM-ID for QWXCQNBXZMDLSL-KQQUZDAGSA-N
ID: QWXCQNBXZMDLSL-KQQUZDAGSA-N
Comment: Energy2
Num peaks: 25
25.00727645 4.631898407
39.02292652 1.656116364
41.00219107 1.558352274
49.00727645 13.26728176
51.02292652 1.84034041
53.00219107 1.149427547
55.01784114 2.501832608
59.01275576 2.590092118
63.02292652 6.114329332
67.01784114 1.452099288
73.02840582 1.482283779
75.02292652 7.205893827
79.01784114 1.719217257
83.01275576 1.567457403
85.02840582 1.889449011
89.00219107 2.666125299
91.01784114 9.355404194
93.0334912 1.426990525
97.02840582 1.424751916
103.0178411 6.033870865
105.0334912 2.464312856
121.0284058 2.494534563
133.0284058 1.424593554
135.0440559 1.602712752
147.0440559 1.356014282

Name: +ve in-silico MS/MS by CFM-ID for NNADFONXCWKMRA-YFKPBYRVSA-N
ID: NNADFONXCWKMRA-YFKPBYRVSA-N
Comment: Energy0
Num peaks: 6
59.04914126 3.824040602
149.0597059 2.287262749
151.075356 3.762200496
167.0702706 1.354551217
177.0546206 4.584191299
195.0651853 73.66279254

Name: +ve in-silico MS/MS by CFM-ID for NNADFONXCWKMRA-YFKPBYRVSA-N
ID: NNADFONXCWKMRA-YFKPBYRVSA-N
Comment: Energy1
Num peaks: 14
109.0284058 1.975594725
121.0284058 9.360509075
123.0440559 3.361697059
135.0076704 6.344906945
137.0233204 3.994353131
149.0233204 4.377821375
149.0597059 3.50217873
151.0389705 4.734805691
151.075356 2.847215855
165.0182351 2.227397443
167.0338851 10.76450926
167.0702706 9.442504273
177.0546206 3.925852304
195.0651853 14.08666789

Name: +ve in-silico MS/MS by CFM-ID for NNADFONXCWKMRA-YFKPBYRVSA-N
ID: NNADFONXCWKMRA-YFKPBYRVSA-N
Comment: Energy2
Num peaks: 31
25.00727645 1.783378972
27.02292652 0.9961941966
39.02292652 7.069237093
41.03857658 5.130949067
43.05422664 4.219560033
44.99710569 1.345650315
45.0334912 1.448798563
51.02292652 2.191426945
57.0334912 2.637051626
59.04914126 2.470244744
63.02292652 1.013588294
65.03857658 5.862442919
89.03857658 1.919993242
91.05422664 2.035123632
93.0334912 2.206969311
93.06987671 0.9735646626
95.04914126 2.279517667
105.0334912 1.078692364
107.0491413 1.898101359
109.0284058 2.785986815
119.0491413 0.9500157943
121.0284058 5.932030333
123.0440559 3.784152241
133.0284058 1.278540978
133.0647913 1.943949477
135.0076704 1.387757385
135.0440559 1.937309269
147.0440559 1.031761023
149.0597059 2.112894194
151.0389705 1.714225271
151.075356 1.197432268

Name: +ve in-silico MS/MS by CFM-ID for XJVDGWZMESEVTD-LURJTMIESA-N
ID: XJVDGWZMESEVTD-LURJTMIESA-N
Comment: Energy0
Num peaks: 6
79.05422664 3.425432921
81.06987671 16.56725762
83.08552677 2.789579248
109.0647913 20.87901067
137.0597059 22.26383843
155.0702706 21.36067559

Name: +ve in-silico MS/MS by CFM-ID for XJVDGWZMESEVTD-LURJTMIESA-N
ID: XJVDGWZMESEVTD-LURJTMIESA-N
Comment: Energy1
Num peaks: 13
39.02292652 2.199081623
41.03857658 1.86831537
53.03857658 3.283610252
55.05422664 1.657940001
67.05422664 1.749673416
81.06987671 12.46777689
83.08552677 2.199997896
91.05422664 4.45722035
109.0647913 28.74272014
111.0804414 3.275130768
119.0491413 3.816643957
137.0597059 9.642538211
155.0702706 5.19275265

Name: +ve in-silico MS/MS by CFM-ID for XJVDGWZMESEVTD-LURJTMIESA-N
ID: XJVDGWZMESEVTD-LURJTMIESA-N
Comment: Energy2
Num peaks: 12
39.02292652 13.04254172
41.03857658 6.294254389
49.00727645 1.676865635
51.02292652 6.718193364
53.03857658 14.59103886
55.05422664 8.340905754
63.02292652 1.652684556
65.03857658 2.689297081
67.05422664 5.273781196
79.05422664 7.063353353
81.06987671 10.25333096
83.08552677 2.713965514

Name: +ve in-silico MS/MS by CFM-ID for NDMYZNGMFOIMGY-FWRBPFIFSA-N
ID: NDMYZNGMFOIMGY-FWRBPFIFSA-N
Comment: Energy0
Num peaks: 6
19.01784114 0.1619952967
55.01784114 0.1502471817
111.0440559 0.7664053937
113.0597059 0.271977427
137.0597059 0.6129052141
155.0702706 97.70603765

Name: +ve in-silico MS/MS by CFM-ID for NDMYZNGMFOIMGY-FWRBPFIFSA-N
ID: NDMYZNGMFOIMGY-FWRBPFIFSA-N
Comment: Energy1
Num peaks: 6
55.01784114 0.8565072631
97.02840582 0.4977945262
111.0440559 0.9958853123
113.0597059 0.5116353603
137.0597059 7.683893042
155.0702706 87.15894093

Name: +ve in-silico MS/MS by CFM-ID for NDMYZNGMFOIMGY-FWRBPFIFSA-N
ID: NDMYZNGMFOIMGY-FWRBPFIFSA-N
Comment: Energy2
Num peaks: 12
41.00219107 2.211321676
43.01784114 3.954545345
55.01784114 23.41936403
57.0334912 7.715355183
67.01784114 4.170646562
69.0334912 8.706719792
83.04914126 3.192049219
97.02840582 4.42146006
99.04405588 2.848794915
111.0440559 11.02037844
113.0597059 5.04305651
155.0702706 5.278304279

Name: +ve in-silico MS/MS by CFM-ID for FALWUVSXNUUXQA-UHFFFAOYSA-N
ID: FALWUVSXNUUXQA-UHFFFAOYSA-N
Comment: Energy0
Num peaks: 6
123.0440559 2.128301043
125.0597059 2.02890752
127.075356 2.914819411
137.0597059 1.145223445
139.0389705 1.044974025
155.0702706 86.80676873

Name: +ve in-silico MS/MS by CFM-ID for FALWUVSXNUUXQA-UHFFFAOYSA-N
ID: FALWUVSXNUUXQA-UHFFFAOYSA-N
Comment: Energy1
Num peaks: 10
39.02292652 1.646023437
71.01275576 1.447681414
95.04914126 4.38983705
97.06479133 1.837318913
123.0440559 4.654564221
125.0597059 5.792186477
127.075356 4.450095587
137.0597059 1.570118618
139.0389705 2.078187804
155.0702706 52.16112454

Name: +ve in-silico MS/MS by CFM-ID for FALWUVSXNUUXQA-UHFFFAOYSA-N
ID: FALWUVSXNUUXQA-UHFFFAOYSA-N
Comment: Energy2
Num peaks: 22
15.02292652 1.67448833
39.02292652 7.577215439
41.03857658 1.880881935
53.03857658 1.484229606
55.05422664 3.732583485
65.03857658 11.60870335
67.01784114 2.340238251
67.05422664 6.74817933
79.01784114 2.041871045
81.0334912 7.53790261
83.04914126 3.0635419
93.0334912 1.863144316
95.04914126 8.013081796
97.06479133 2.405439617
107.0491413 2.202047034
109.0284058 1.486298552
111.0440559 3.933978354
121.0284058 1.402042164
123.0440559 1.533242133
125.0597059 1.51611304
137.0597059 2.256181526
139.0389705 3.88035987

Name: +ve in-silico MS/MS by CFM-ID for OQLQGDWSOXOLOD-UHFFFAOYSA-N
ID: OQLQGDWSOXOLOD-UHFFFAOYSA-N
Comment: Energy0
Num peaks: 6
131.0491413 0.6672782591
145.0284058 1.051459255
147.0440559 3.118898382
149.0597059 0.5916057716
159.0440559 49.17924964
177.0546206 44.07281293

Name: +ve in-silico MS/MS by CFM-ID for OQLQGDWSOXOLOD-UHFFFAOYSA-N
ID: OQLQGDWSOXOLOD-UHFFFAOYSA-N
Comment: Energy1
Num peaks: 6
131.0491413 4.786890989
145.0284058 3.525824138
147.0440559 5.191795773
149.0597059 1.711275446
159.0440559 60.41437528
177.0546206 16.07290432

Name: +ve in-silico MS/MS by CFM-ID for OQLQGDWSOXOLOD-UHFFFAOYSA-N
ID: OQLQGDWSOXOLOD-UHFFFAOYSA-N
Comment: Energy2
Num peaks: 8
105.0334912 3.465528755
115.0178411 6.539844552
129.0334912 4.949012731
131.0491413 25.37849935
133.0284058 1.805973841
145.0284058 2.925960932
147.0440559 6.565985361
159.0440559 28.77085975

Name: +ve in-silico MS/MS by CFM-ID for PGJQPLVEUVHSFQ-UHFFFAOYSA-N
ID: PGJQPLVEUVHSFQ-UHFFFAOYSA-N
Comment: Energy0
Num peaks: 6
43.01784114 2.252246596
121.0284058 1.676139839
135.0440559 16.74983004
153.0546206 18.15541696
163.0389705 12.94069977
195.0651853 37.10810223

Name: +ve in-silico MS/MS by CFM-ID for PGJQPLVEUVHSFQ-UHFFFAOYSA-N
ID: PGJQPLVEUVHSFQ-UHFFFAOYSA-N
Comment: Energy1
Num peaks: 6
105.0334912 4.356052941
121.0284058 5.018271328
135.0440559 36.95161377
153.0546206 17.50540735
163.0389705 8.605942785
195.0651853 9.862599456

Name: +ve in-silico MS/MS by CFM-ID for PGJQPLVEUVHSFQ-UHFFFAOYSA-N
ID: PGJQPLVEUVHSFQ-UHFFFAOYSA-N
Comment: Energy2
Num peaks: 17
15.02292652 1.792683862
41.00219107 1.704412019
43.01784114 3.685040706
49.00727645 3.476475982
51.02292652 3.387454546
63.02292652 9.94474553
79.01784114 3.217373144
95.04914126 6.294654487
105.0334912 5.507087913
107.0491413 1.556492047
109.0284058 3.410161892
117.0334912 3.038461912
121.0284058 13.36228575
123.0440559 2.539427035
125.0597059 1.869169243
135.0440559 13.86171657
153.0546206 1.941627402

Name: +ve in-silico MS/MS by CFM-ID for OSRBGUCAZNZFMF-UHFFFAOYSA-N
ID: OSRBGUCAZNZFMF-UHFFFAOYSA-N
Comment: Energy0
Num peaks: 6
135.0440559 13.3986164
149.0597059 9.904650715
151.075356 3.237697828
153.0546206 14.7851742
177.0546206 13.58642524
195.0651853 33.46867855

Name: +ve in-silico MS/MS by CFM-ID for OSRBGUCAZNZFMF-UHFFFAOYSA-N
ID: OSRBGUCAZNZFMF-UHFFFAOYSA-N
Comment: Energy1
Num peaks: 8
91.05422664 3.728842755
107.0491413 4.458052939
117.0334912 6.977530346
135.0440559 24.4225045
149.0597059 11.992622
153.0546206 11.50925465
177.0546206 12.32129597
195.0651853 7.046632332

Name: +ve in-silico MS/MS by CFM-ID for OSRBGUCAZNZFMF-UHFFFAOYSA-N
ID: OSRBGUCAZNZFMF-UHFFFAOYSA-N
Comment: Energy2
Num peaks: 16
15.02292652 1.61865379
25.00727645 1.55053909
39.02292652 2.940680842
43.01784114 3.768600039
49.00727645 2.72270749
51.02292652 1.54211448
63.02292652 7.745723893
65.03857658 9.824376457
67.05422664 1.664411553
75.02292652 2.753690188
91.05422664 5.443524708
107.0491413 6.256212859
109.0284058 1.648560974
117.0334912 5.108452386
135.0440559 22.44816607
153.0546206 3.276115407

Name: +ve in-silico MS/MS by CFM-ID for XYFXTIBDEAZMAH-UHFFFAOYSA-N
ID: XYFXTIBDEAZMAH-UHFFFAOYSA-N
Comment: Energy0
Num peaks: 6
15.02292652 0.4214181629
81.0334912 0.3145435381
135.0440559 0.282091245
147.0440559 1.369721451
159.0440559 1.077002696
177.0546206 94.38842886

Name: +ve in-silico MS/MS by CFM-ID for XYFXTIBDEAZMAH-UHFFFAOYSA-N
ID: XYFXTIBDEAZMAH-UHFFFAOYSA-N
Comment: Energy1
Num peaks: 6
131.0491413 4.040606118
133.0647913 4.850389484
135.0440559 2.46181941
147.0440559 3.347168512
149.0597059 18.47544728
177.0546206 51.20812475

Name: +ve in-silico MS/MS by CFM-ID for XYFXTIBDEAZMAH-UHFFFAOYSA-N
ID: XYFXTIBDEAZMAH-UHFFFAOYSA-N
Comment: Energy2
Num peaks: 29
15.02292652 1.513510565
25.00727645 1.758059631
39.02292652 3.438342806
49.00727645 3.587120631
51.02292652 8.157017894
53.00219107 2.777803553
55.01784114 1.423664311
65.00219107 1.930344464
67.01784114 1.773711732
73.00727645 1.86936604
77.00219107 2.339767336
77.03857658 1.414248834
79.01784114 6.455087383
81.0334912 2.078162573
91.01784114 1.246823231
101.0385766 2.852650563
103.0542266 1.416877046
105.0334912 7.11815728
107.0491413 3.482779275
117.0334912 2.358319266
119.0127558 1.158370762
129.0334912 1.701703729
131.0491413 4.421234844
133.0284058 1.245700595
133.0647913 1.691183491
135.0440559 5.586631308
147.0440559 2.149621851
149.0597059 1.934672256
159.0440559 1.416767275

Name: +ve in-silico MS/MS by CFM-ID for ONWPLBKWMAUFGZ-UHFFFAOYSA-N
ID: ONWPLBKWMAUFGZ-UHFFFAOYSA-N
Comment: Energy0
Num peaks: 6
43.01784114 2.243316094
121.0284058 1.716660241
135.0440559 17.69652317
153.0546206 17.85834909
163.0389705 12.75346131
195.0651853 36.1747389

Name: +ve in-silico MS/MS by CFM-ID for ONWPLBKWMAUFGZ-UHFFFAOYSA-N
ID: ONWPLBKWMAUFGZ-UHFFFAOYSA-N
Comment: Energy1
Num peaks: 6
105.0334912 4.387845932
121.0284058 4.997580414
135.0440559 35.17206169
153.0546206 17.48617278
163.0389705 8.774384464
195.0651853 9.939710556

Name: +ve in-silico MS/MS by CFM-ID for ONWPLBKWMAUFGZ-UHFFFAOYSA-N
ID: ONWPLBKWMAUFGZ-UHFFFAOYSA-N
Comment: Energy2
Num peaks: 18
15.02292652 1.838113502
41.00219107 1.993839692
43.01784114 4.575014639
49.00727645 6.951773618
51.02292652 7.800855587
53.03857658 2.711707555
63.02292652 7.109313561
79.01784114 2.105650428
95.04914126 3.316292245
105.0334912 5.518202602
107.0127558 1.87012114
109.0284058 2.333094596
117.0334912 1.557148213
119.0491413 1.565754428
121.0284058 13.39725764
123.0440559 1.770236114
135.0440559 12.34554622
153.0546206 2.018084677

Name: +ve in-silico MS/MS by CFM-ID for HPIFRXWPEZBFHJ-SCZZXKLOSA-N
ID: HPIFRXWPEZBFHJ-SCZZXKLOSA-N
Comment: Energy0
Num peaks: 6
73.02840582 0.5954068287
135.0440559 0.3727469053
151.0389705 0.4512577683
159.0440559 1.699417793
177.0546206 29.81475992
195.0651853 63.20620978

Name: +ve in-silico MS/MS by CFM-ID for HPIFRXWPEZBFHJ-SCZZXKLOSA-N
ID: HPIFRXWPEZBFHJ-SCZZXKLOSA-N
Comment: Energy1
Num peaks: 15
55.01784114 2.429061508
57.0334912 2.525133072
71.01275576 3.005064188
73.02840582 4.049465895
75.04405588 5.347970859
121.0284058 5.483962392
123.0440559 4.162558839
135.0440559 2.710205295
147.0440559 4.622518956
149.0597059 4.057738152
159.0440559 2.765764662
165.0546206 9.750305314
167.0702706 4.93205418
177.0546206 13.20525623
195.0651853 13.26894876

Name: +ve in-silico MS/MS by CFM-ID for HPIFRXWPEZBFHJ-SCZZXKLOSA-N
ID: HPIFRXWPEZBFHJ-SCZZXKLOSA-N
Comment: Energy2
Num peaks: 29
39.02292652 4.340943722
41.00219107 3.206985112
41.03857658 3.772472453
43.01784114 1.150744554
53.00219107 3.749356984
55.01784114 6.527036119
57.0334912 3.061841066
65.03857658 2.523106152
68.99710569 1.425730007
73.02840582 1.468787989
81.06987671 1.08854522
83.01275576 1.412667677
95.04914126 1.780870813
99.08044139 1.473284188
105.0334912 1.327382576
107.0491413 2.574627289
117.0334912 1.70863396
119.0491413 1.878287226
121.0284058 2.30772067
123.0440559 1.436399717
133.0284058 3.399639764
135.0440559 3.922476271
145.0284058 1.549014531
147.0440559 2.797935223
149.0233204 1.27237005
149.0597059 7.498279865
159.0440559 5.14526374
177.0546206 6.065230539
179.0338851 1.062601938

Name: +ve in-silico MS/MS by CFM-ID for MIHZOYYSSYKXBP-LYFYHCNISA-N
ID: MIHZOYYSSYKXBP-LYFYHCNISA-N
Comment: Energy0
Num peaks: 6
91.05422664 1.869248724
95.04914126 4.673537113
109.0647913 2.165931162
119.0491413 4.342398208
137.0597059 40.51977224
155.0702706 34.19776923

Name: +ve in-silico MS/MS by CFM-ID for MIHZOYYSSYKXBP-LYFYHCNISA-N
ID: MIHZOYYSSYKXBP-LYFYHCNISA-N
Comment: Energy1
Num peaks: 17
49.00727645 2.882364358
51.02292652 4.971213106
53.03857658 2.817226187
91.05422664 2.674663088
93.06987671 2.737434289
95.04914126 4.051241255
97.02840582 2.018335769
107.0491413 3.581183243
109.0284058 2.686403761
109.0647913 3.330159883
111.0440559 2.446458522
111.0804414 2.804618387
113.0597059 2.330417209
119.0491413 4.17698533
127.075356 4.426447345
137.0597059 20.86029179
155.0702706 12.85413096

Name: +ve in-silico MS/MS by CFM-ID for MIHZOYYSSYKXBP-LYFYHCNISA-N
ID: MIHZOYYSSYKXBP-LYFYHCNISA-N
Comment: Energy2
Num peaks: 22
25.00727645 1.379810993
39.02292652 7.739185585
41.03857658 4.69016664
43.05422664 1.438211697
49.00727645 11.55585967
51.02292652 6.023589116
53.00219107 2.786570274
53.03857658 7.473751935
55.01784114 3.170598916
55.05422664 3.612563181
65.03857658 1.483766999
67.01784114 1.349694852
67.05422664 1.842151338
69.0334912 2.383950066
93.06987671 4.108493006
95.04914126 3.145213331
97.02840582 4.169065061
109.0284058 1.440850801
109.0647913 3.67932354
111.0440559 1.989882681
119.0491413 2.161500283
137.0597059 2.614439799

Name: +ve in-silico MS/MS by CFM-ID for NEEQFPMRODQIKX-UWTATZPHSA-N
ID: NEEQFPMRODQIKX-UWTATZPHSA-N
Comment: Energy0
Num peaks: 9
42.03382555 2.534821434
72.99202031 17.86618364
88.03930485 8.283097046
102.0185694 12.24101109
105.0658539 3.512200191
131.0451185 15.22796702
159.0400331 3.47607814
160.0240487 2.531182549
177.0505978 16.56542398

Name: +ve in-silico MS/MS by CFM-ID for NEEQFPMRODQIKX-UWTATZPHSA-N
ID: NEEQFPMRODQIKX-UWTATZPHSA-N
Comment: Energy1
Num peaks: 14
30.03382555 1.932538985
42.03382555 7.1721802
57.04472458 2.312160176
59.06037464 13.45428821
71.01275576 2.038596544
72.99202031 6.242625587
74.02365479 3.31392205
87.05528926 2.229592119
88.03930485 12.43711725
102.0185694 13.2899692
104.0342195 1.887292222
105.0658539 3.981863305
114.0185694 1.669821223
131.0451185 8.622367944

Name: +ve in-silico MS/MS by CFM-ID for NEEQFPMRODQIKX-UWTATZPHSA-N
ID: NEEQFPMRODQIKX-UWTATZPHSA-N
Comment: Energy2
Num peaks: 10
42.03382555 25.56329392
44.04947561 2.646918847
44.99710569 3.904282867
56.0130901 8.757194264
57.04472458 5.94802837
59.06037464 2.278203039
72.99202031 18.81158609
75.00767038 2.844532106
88.03930485 6.120702125
102.0185694 3.519681856

Name: +ve in-silico MS/MS by CFM-ID for FNXJKVNOUQAQMB-REOHCLBHSA-N
ID: FNXJKVNOUQAQMB-REOHCLBHSA-N
Comment: Energy0
Num peaks: 7
72.99202031 14.09413096
88.03930485 3.254497893
105.0658539 4.01334189
131.0451185 12.09355117
159.0400331 6.022065845
160.0240487 13.54374957
177.0505978 30.06294985

Name: +ve in-silico MS/MS by CFM-ID for FNXJKVNOUQAQMB-REOHCLBHSA-N
ID: FNXJKVNOUQAQMB-REOHCLBHSA-N
Comment: Energy1
Num peaks: 13
30.03382555 9.790163352
59.06037464 5.556901885
71.01275576 5.284576068
72.99202031 10.87770619
74.02365479 2.616212392
88.03930485 11.11413082
105.0658539 1.968634982
114.0185694 8.094495156
131.0451185 6.516339813
142.013484 2.036914674
159.0400331 2.790909325
160.0240487 10.33990319
177.0505978 4.531254519

Name: +ve in-silico MS/MS by CFM-ID for FNXJKVNOUQAQMB-REOHCLBHSA-N
ID: FNXJKVNOUQAQMB-REOHCLBHSA-N
Comment: Energy2
Num peaks: 12
29.00219107 1.84045518
30.03382555 5.94263135
42.03382555 6.67048492
44.99710569 4.232576717
57.04472458 15.8891259
59.06037464 7.61033309
72.00800472 1.843793547
72.99202031 15.36597176
85.0396392 2.440595873
88.03930485 11.57177856
90.01856941 1.89335869
114.0185694 4.872300083

Name: +ve in-silico MS/MS by CFM-ID for JLBYWHRVEFWQPC-UHFFFAOYSA-N
ID: JLBYWHRVEFWQPC-UHFFFAOYSA-N
Comment: Energy0
Num peaks: 6
139.0389705 0.7116164761
163.0389705 2.998949663
165.0546206 6.529856646
167.0702706 1.703473833
179.0338851 1.213502315
195.0651853 82.96767503

Name: +ve in-silico MS/MS by CFM-ID for JLBYWHRVEFWQPC-UHFFFAOYSA-N
ID: JLBYWHRVEFWQPC-UHFFFAOYSA-N
Comment: Energy1
Num peaks: 7
83.01275576 2.180908142
151.0389705 2.442010132
163.0389705 7.048343603
165.0546206 11.2843243
167.0702706 5.661703246
179.0338851 2.83293937
195.0651853 49.78210791

Name: +ve in-silico MS/MS by CFM-ID for JLBYWHRVEFWQPC-UHFFFAOYSA-N
ID: JLBYWHRVEFWQPC-UHFFFAOYSA-N
Comment: Energy2
Num peaks: 22
15.02292652 1.434054554
41.00219107 1.681428162
53.00219107 6.096095427
55.01784114 8.149520009
57.0334912 1.760500398
79.01784114 7.183984712
81.0334912 3.950471004
107.0127558 4.601153514
109.0284058 8.467710657
111.0440559 3.171736582
119.0127558 1.947738239
121.0284058 2.594211958
127.0389705 1.685267795
133.0284058 1.871255904
135.0440559 3.902252334
137.0597059 1.243548585
139.0389705 1.532582375
149.0233204 5.857577368
151.0389705 5.089118538
163.0389705 1.926931488
165.0546206 3.99255372
179.0338851 2.835784336

Name: +ve in-silico MS/MS by CFM-ID for KYFBKHRLIHDKPB-UHFFFAOYSA-N
ID: KYFBKHRLIHDKPB-UHFFFAOYSA-N
Comment: Energy0
Num peaks: 6
85.02840582 1.246520288
87.04405588 1.598434037
123.0440559 5.951260245
125.0597059 1.988645373
139.0389705 1.223605643
155.0702706 82.76911774

Name: +ve in-silico MS/MS by CFM-ID for KYFBKHRLIHDKPB-UHFFFAOYSA-N
ID: KYFBKHRLIHDKPB-UHFFFAOYSA-N
Comment: Energy1
Num peaks: 7
87.04405588 2.34912288
95.04914126 3.313712268
111.0440559 3.740906794
123.0440559 9.667515412
125.0597059 5.37219405
127.075356 5.672861634
155.0702706 50.04676541

Name: +ve in-silico MS/MS by CFM-ID for KYFBKHRLIHDKPB-UHFFFAOYSA-N
ID: KYFBKHRLIHDKPB-UHFFFAOYSA-N
Comment: Energy2
Num peaks: 24
25.00727645 1.72925648
39.02292652 2.427199186
41.00219107 1.967118544
45.0334912 2.069808631
49.00727645 1.950114799
51.02292652 6.06356447
53.00219107 2.13915459
53.03857658 3.889143047
55.01784114 7.43626675
57.0334912 2.412653751
67.01784114 2.427525614
69.0334912 6.041091981
79.01784114 1.644642704
81.0334912 7.360204951
83.04914126 2.684907888
93.0334912 2.227597574
95.01275576 2.209253454
95.04914126 5.081134905
97.02840582 3.094305699
109.0284058 3.067317513
111.0440559 3.550495636
123.0440559 3.523535453
125.0597059 1.70997402
139.0389705 3.468939887

Name: +ve in-silico MS/MS by CFM-ID for OBCUSTCTKLTMBX-VIFPVBQESA-N
ID: OBCUSTCTKLTMBX-VIFPVBQESA-N
Comment: Energy0
Num peaks: 6
105.0334912 3.070362608
117.0334912 3.865869807
135.0440559 10.68480419
153.0546206 13.63634678
177.0546206 20.9769655
195.0651853 35.61539801

Name: +ve in-silico MS/MS by CFM-ID for OBCUSTCTKLTMBX-VIFPVBQESA-N
ID: OBCUSTCTKLTMBX-VIFPVBQESA-N
Comment: Energy1
Num peaks: 8
43.01784114 3.635497676
105.0334912 8.165685544
107.0491413 3.3983271
135.0440559 7.191911889
149.0597059 23.90745277
153.0546206 10.89453061
177.0546206 15.71921447
195.0651853 9.101821417

Name: +ve in-silico MS/MS by CFM-ID for OBCUSTCTKLTMBX-VIFPVBQESA-N
ID: OBCUSTCTKLTMBX-VIFPVBQESA-N
Comment: Energy2
Num peaks: 14
25.00727645 1.545286096
41.00219107 1.680067829
43.01784114 3.774195294
49.00727645 3.430937014
51.02292652 1.975075189
63.02292652 2.385398488
65.03857658 1.550592535
79.05422664 13.98213932
91.05422664 12.8343427
105.0334912 11.51583392
107.0491413 3.243701266
117.0334912 8.170851421
135.0440559 12.50152797
153.0546206 2.539930781

Name: +ve in-silico MS/MS by CFM-ID for NCVGIWMSTWRQMB-HYYFJVDXSA-N
ID: NCVGIWMSTWRQMB-HYYFJVDXSA-N
Comment: Energy0
Num peaks: 11
75.00767038 1.360399601
105.0334912 0.904966373
117.0334912 1.484203294
119.0491413 3.526834528
131.0491413 3.453382229
147.0440559 1.631835322
149.0597059 11.14269769
159.0440559 8.780541287
163.0389705 1.722149103
177.0546206 25.66274941
195.0651853 20.62289478

Name: +ve in-silico MS/MS by CFM-ID for NCVGIWMSTWRQMB-HYYFJVDXSA-N
ID: NCVGIWMSTWRQMB-HYYFJVDXSA-N
Comment: Energy1
Num peaks: 31
39.02292652 0.8582439119
43.01784114 0.9069007906
49.00727645 1.109755537
53.00219107 1.119168446
55.01784114 1.71156438
65.00219107 0.9633923254
67.01784114 1.451722857
73.00727645 0.9718558284
75.02292652 1.120911244
77.00219107 0.8912117572
79.01784114 1.687591043
87.02292652 1.652500571
89.00219107 2.170152237
89.03857658 0.8922705752
91.01784114 1.515796165
93.0334912 1.370805824
99.00767038 1.085329641
101.0385766 1.997537778
103.0178411 1.607867389
105.0334912 3.640257152
117.0334912 1.377022297
119.0491413 7.295249485
121.0647913 0.8803586133
131.0491413 4.525889129
133.0647913 1.108218984
147.0440559 0.8597026347
149.0597059 8.588275544
151.075356 0.8616114231
159.0440559 6.702225217
177.0546206 9.06412555
195.0651853 4.285543674

Name: +ve in-silico MS/MS by CFM-ID for NCVGIWMSTWRQMB-HYYFJVDXSA-N
ID: NCVGIWMSTWRQMB-HYYFJVDXSA-N
Comment: Energy2
Num peaks: 31
39.02292652 4.238497108
41.03857658 1.506938218
43.01784114 1.926163251
49.00727645 5.112561879
51.02292652 3.930729429
53.00219107 2.854309704
53.03857658 1.407211223
55.01784114 3.725085526
57.0334912 1.623533585
63.02292652 4.110843756
65.00219107 2.497415442
65.03857658 1.465477473
67.01784114 2.611034685
69.0334912 0.8786243367
73.00727645 2.966459086
75.02292652 5.264676261
77.00219107 1.695242889
77.03857658 2.58598596
79.01784114 1.914138403
87.02292652 4.461218682
89.00219107 1.084174474
89.03857658 3.821859052
91.01784114 0.912165508
93.0334912 1.076025408
101.0385766 1.562476653
103.0542266 1.596146485
105.0334912 1.519847359
117.0334912 1.876423716
119.0491413 1.045969203
131.0491413 2.323714089
133.0647913 1.127934341

Name: +ve in-silico MS/MS by CFM-ID for MAEVSPLUELJOMM-HWKANZROSA-N
ID: MAEVSPLUELJOMM-HWKANZROSA-N
Comment: Energy0
Num peaks: 6
121.0284058 8.967859096
145.0284058 5.342410326
163.0389705 31.30342863
165.0546206 3.324552885
177.0546206 4.843859434
195.0651853 31.3541974

Name: +ve in-silico MS/MS by CFM-ID for MAEVSPLUELJOMM-HWKANZROSA-N
ID: MAEVSPLUELJOMM-HWKANZROSA-N
Comment: Energy1
Num peaks: 14
53.00219107 1.840736046
55.01784114 1.147749952
85.02840582 3.454993489
105.0334912 1.172483124
111.0440559 2.277262533
121.0284058 19.20292219
123.0440559 7.508298181
135.0440559 8.638213391
145.0284058 3.891782909
163.0389705 11.64480825
165.0546206 1.937722861
167.0702706 2.260640834
177.0546206 4.034637076
195.0651853 12.08532303

Name: +ve in-silico MS/MS by CFM-ID for MAEVSPLUELJOMM-HWKANZROSA-N
ID: MAEVSPLUELJOMM-HWKANZROSA-N
Comment: Energy2
Num peaks: 29
25.00727645 3.206473989
39.02292652 1.598569623
41.00219107 2.814569766
49.00727645 1.519697032
53.00219107 3.057893069
53.03857658 2.307044742
55.01784114 2.49363857
59.01275576 1.180654906
67.01784114 3.322676308
69.0334912 1.826031025
77.00219107 1.979541907
79.01784114 3.701794854
81.0334912 0.9783876523
91.01784114 1.651040663
93.0334912 4.960883148
95.04914126 1.854636692
105.0334912 7.734525944
107.0491413 1.657946063
117.0334912 3.003608935
119.0491413 0.9167149363
121.0284058 13.45744144
123.0440559 2.941425495
133.0284058 1.627030519
135.0440559 4.420774673
145.0284058 1.758545107
147.0440559 1.365171511
149.0597059 1.254421668
153.0546206 1.027718823
163.0389705 1.140146368

Name: +ve in-silico MS/MS by CFM-ID for MHOOPNKRBMHHEC-HZIBQTDNSA-N
ID: MHOOPNKRBMHHEC-HZIBQTDNSA-N
Comment: Energy0
Num peaks: 9
41.03857658 2.764854792
65.03857658 2.193089913
67.05422664 1.805079962
95.04914126 1.142152681
125.0233204 2.423971512
125.0597059 1.84923155
127.0389705 1.323571558
137.0597059 13.42900482
155.0702706 53.12277069

Name: +ve in-silico MS/MS by CFM-ID for MHOOPNKRBMHHEC-HZIBQTDNSA-N
ID: MHOOPNKRBMHHEC-HZIBQTDNSA-N
Comment: Energy1
Num peaks: 24
39.02292652 2.389376267
41.03857658 7.95106798
49.00727645 5.157767792
51.02292652 2.804881812
53.03857658 2.745212174
55.05422664 5.064782173
57.06987671 2.573963767
63.02292652 3.567701234
65.03857658 3.818162613
67.05422664 4.332503069
69.06987671 2.326141663
71.08552677 2.179439264
79.01784114 2.034487755
81.0334912 1.289919498
93.0334912 1.364374116
95.04914126 1.995101523
97.06479133 1.439767981
109.0647913 1.327854935
111.0076704 1.271995095
119.0491413 1.465455719
125.0597059 2.115558915
127.075356 2.899162505
137.0597059 6.95999385
155.0702706 12.0139052

Name: +ve in-silico MS/MS by CFM-ID for MHOOPNKRBMHHEC-HZIBQTDNSA-N
ID: MHOOPNKRBMHHEC-HZIBQTDNSA-N
Comment: Energy2
Num peaks: 12
39.02292652 9.633321316
41.03857658 8.169979455
43.05422664 2.039540022
49.00727645 7.960125046
51.02292652 12.48018108
53.03857658 6.48295747
55.05422664 8.055163754
63.02292652 10.12578372
65.03857658 7.214270621
67.05422664 2.733969987
69.06987671 2.298867551
71.08552677 3.140860416

Name: +ve in-silico MS/MS by CFM-ID for BQWDCZPSFPXRCB-FIRGSJFUSA-N
ID: BQWDCZPSFPXRCB-FIRGSJFUSA-N
Comment: Energy0
Num peaks: 6
109.0284058 1.274002279
133.0284058 2.626586054
135.0440559 1.507719538
159.0440559 1.039922868
177.0546206 10.36585627
195.0651853 70.81531728

Name: +ve in-silico MS/MS by CFM-ID for BQWDCZPSFPXRCB-FIRGSJFUSA-N
ID: BQWDCZPSFPXRCB-FIRGSJFUSA-N
Comment: Energy1
Num peaks: 26
41.00219107 1.264747751
43.01784114 2.091363033
45.0334912 2.885165843
47.04914126 1.167798534
49.00727645 1.665582684
55.01784114 1.389144102
73.02840582 3.012639415
91.01784114 1.806877375
92.99710569 1.507431862
95.01275576 1.164974166
97.02840582 1.594302462
103.0178411 2.97973326
105.0334912 2.17471701
107.0127558 2.138648585
109.0284058 3.433739531
115.0178411 1.5517886
117.0334912 1.263525954
119.0491413 1.172392576
121.0284058 4.504337583
123.0440559 2.332365045
133.0284058 4.100174697
135.0440559 4.762980576
139.075356 1.272793835
159.0440559 3.80237404
177.0546206 9.030249929
195.0651853 16.04300357

Name: +ve in-silico MS/MS by CFM-ID for BQWDCZPSFPXRCB-FIRGSJFUSA-N
ID: BQWDCZPSFPXRCB-FIRGSJFUSA-N
Comment: Energy2
Num peaks: 31
39.02292652 3.848880985
43.01784114 1.344267298
49.00727645 6.101775511
51.02292652 4.666871667
55.01784114 2.383662601
63.02292652 1.193447468
65.00219107 3.572377938
67.01784114 3.379670972
79.01784114 3.774604577
80.99710569 1.925713037
85.02840582 1.161320794
89.00219107 3.094387927
91.01784114 4.074657286
92.99710569 2.799361498
93.0334912 2.294096577
95.01275576 1.629205089
97.02840582 1.659298118
103.0178411 2.580773096
104.9971057 1.444851072
105.0334912 1.714898221
107.0127558 2.479790041
109.0284058 2.422532516
117.0334912 2.182366642
119.0491413 2.098979651
121.0284058 2.441889812
133.0284058 2.64808362
135.0440559 3.330193285
147.0440559 1.228158187
149.0597059 1.131859991
159.0440559 1.691686618
177.0546206 1.425675659

Name: +ve in-silico MS/MS by CFM-ID for XXWIUGNNANJILR-SNVBAGLBSA-N
ID: XXWIUGNNANJILR-SNVBAGLBSA-N
Comment: Energy0
Num peaks: 6
101.0385766 7.407689136
103.0542266 13.18992988
117.0334912 10.28511773
129.0334912 4.519373933
131.0491413 7.75965514
177.0546206 43.10161396

Name: +ve in-silico MS/MS by CFM-ID for XXWIUGNNANJILR-SNVBAGLBSA-N
ID: XXWIUGNNANJILR-SNVBAGLBSA-N
Comment: Energy1
Num peaks: 8
91.05422664 7.52321035
101.0385766 9.259874899
103.0542266 9.914860227
105.0698767 10.08527579
117.0334912 15.28640225
131.0491413 7.104240862
133.0647913 4.82509612
177.0546206 18.27228452

Name: +ve in-silico MS/MS by CFM-ID for XXWIUGNNANJILR-SNVBAGLBSA-N
ID: XXWIUGNNANJILR-SNVBAGLBSA-N
Comment: Energy2
Num peaks: 11
25.00727645 2.091398812
49.00727645 3.796281527
51.02292652 2.69804617
73.00727645 2.507723696
75.02292652 7.524453177
77.03857658 5.835772053
79.05422664 4.321784494
87.02292652 4.52503231
101.0385766 19.01998361
103.0542266 25.10616511
105.0698767 4.575042161

Name: +ve in-silico MS/MS by CFM-ID for QJSBDHNFEOLVCI-ZETCQYMHSA-N
ID: QJSBDHNFEOLVCI-ZETCQYMHSA-N
Comment: Energy0
Num peaks: 6
147.0440559 0.9909652904
149.0597059 1.986697884
151.075356 3.575340393
167.0702706 1.590757093
177.0546206 6.011314179
195.0651853 78.57794109

Name: +ve in-silico MS/MS by CFM-ID for QJSBDHNFEOLVCI-ZETCQYMHSA-N
ID: QJSBDHNFEOLVCI-ZETCQYMHSA-N
Comment: Energy1
Num peaks: 15
39.02292652 3.781791392
41.03857658 4.58994133
43.05422664 1.858674047
109.0284058 5.372472998
111.0440559 2.140924139
135.0076704 2.971886381
137.0233204 3.637640728
139.0389705 2.040537411
149.0597059 1.891019115
151.075356 3.08201681
165.0182351 1.711130763
165.0546206 2.328299118
167.0702706 10.1141152
177.0546206 7.471851701
195.0651853 27.90150236

Name: +ve in-silico MS/MS by CFM-ID for QJSBDHNFEOLVCI-ZETCQYMHSA-N
ID: QJSBDHNFEOLVCI-ZETCQYMHSA-N
Comment: Energy2
Num peaks: 22
27.02292652 0.9800404227
39.02292652 24.29406612
41.03857658 9.693990451
43.05422664 15.09569476
51.02292652 2.464821575
53.00219107 1.177453894
53.03857658 1.043797673
55.01784114 1.505892027
59.04914126 1.473992263
63.02292652 1.480201662
67.01784114 2.386822145
71.04914126 0.9016006688
81.0334912 1.295888144
105.0334912 1.024679972
109.0284058 4.772821935
111.0440559 1.18278373
121.0284058 2.085176698
123.0804414 1.269789365
131.0491413 1.556546214
133.0647913 2.260102506
137.0233204 1.255843069
177.0546206 1.086964692

Name: +ve in-silico MS/MS by CFM-ID for GMHAPDVDHWIVSN-UHFFFAOYSA-N
ID: GMHAPDVDHWIVSN-UHFFFAOYSA-N
Comment: Energy0
Num peaks: 6
111.0076704 0.4814731425
113.0233204 0.9188331275
113.0597059 0.4293353679
137.0597059 22.28709182
139.0389705 0.4421464413
155.0702706 71.97648961

Name: +ve in-silico MS/MS by CFM-ID for GMHAPDVDHWIVSN-UHFFFAOYSA-N
ID: GMHAPDVDHWIVSN-UHFFFAOYSA-N
Comment: Energy1
Num peaks: 6
69.0334912 3.580570655
71.04914126 2.129059039
85.02840582 1.740445384
127.075356 2.446316337
137.0597059 24.84739333
155.0702706 47.47821088

Name: +ve in-silico MS/MS by CFM-ID for GMHAPDVDHWIVSN-UHFFFAOYSA-N
ID: GMHAPDVDHWIVSN-UHFFFAOYSA-N
Comment: Energy2
Num peaks: 20
39.02292652 7.789092965
41.00219107 5.558279417
41.03857658 3.423677621
43.01784114 5.345544586
53.00219107 4.656427579
65.00219107 4.189492837
65.03857658 3.224147518
67.01784114 4.132573629
67.05422664 3.459836391
68.99710569 2.613536677
69.0334912 7.841553462
69.06987671 5.912181316
71.01275576 1.814013742
71.04914126 3.206398067
83.04914126 2.845567336
85.06479133 2.107564479
93.0334912 1.871979991
95.04914126 1.911944189
109.0647913 2.091445924
137.0597059 7.233480845

Name: +ve in-silico MS/MS by CFM-ID for TUADBWMDDLWUME-UHFFFAOYSA-N
ID: TUADBWMDDLWUME-UHFFFAOYSA-N
Comment: Energy0
Num peaks: 6
131.0491413 2.252463306
133.0647913 1.851860815
145.0284058 1.682496941
147.0440559 4.033964182
159.0440559 11.33156179
177.0546206 69.23524153

Name: +ve in-silico MS/MS by CFM-ID for TUADBWMDDLWUME-UHFFFAOYSA-N
ID: TUADBWMDDLWUME-UHFFFAOYSA-N
Comment: Energy1
Num peaks: 9
105.0334912 5.076047813
117.0334912 7.067164405
119.0491413 21.66212403
131.0491413 9.536238845
133.0647913 10.27141957
147.0440559 3.659999038
149.0597059 7.762721118
159.0440559 7.197589361
177.0546206 9.057358385

Name: +ve in-silico MS/MS by CFM-ID for TUADBWMDDLWUME-UHFFFAOYSA-N
ID: TUADBWMDDLWUME-UHFFFAOYSA-N
Comment: Energy2
Num peaks: 27
39.02292652 2.645710584
43.01784114 1.334708305
44.99710569 2.197033286
45.0334912 1.769029471
49.00727645 2.982438209
51.02292652 2.472215875
63.02292652 4.97095304
65.03857658 1.84096242
68.99710569 1.501087967
75.02292652 5.532651738
77.00219107 1.425362275
77.03857658 3.173723906
89.00219107 2.620858357
91.01784114 3.743866822
91.05422664 2.990214543
93.0334912 2.638916376
103.0178411 1.24943193
103.0542266 2.569979793
105.0334912 5.349471461
115.0542266 1.687264709
117.0334912 7.19538776
119.0491413 6.124380076
129.0334912 1.867588269
131.0491413 3.81092949
133.0284058 2.040231037
147.0440559 1.685160714
159.0440559 3.580726301

Name: +ve in-silico MS/MS by CFM-ID for FBLNSQMYGLIFII-UHFFFAOYSA-N
ID: FBLNSQMYGLIFII-UHFFFAOYSA-N
Comment: Energy0
Num peaks: 6
107.0491413 3.915644715
135.0440559 9.303161338
149.0597059 8.5269198
159.0440559 6.750795635
177.0546206 24.62742233
195.0651853 30.82285734

Name: +ve in-silico MS/MS by CFM-ID for FBLNSQMYGLIFII-UHFFFAOYSA-N
ID: FBLNSQMYGLIFII-UHFFFAOYSA-N
Comment: Energy1
Num peaks: 10
59.01275576 3.606019293
107.0491413 6.295787676
109.0647913 1.878667163
131.0491413 4.793869642
135.0440559 14.85888391
149.0597059 21.68051907
151.075356 4.301320123
159.0440559 4.623850308
177.0546206 10.71130684
195.0651853 7.27446662

Name: +ve in-silico MS/MS by CFM-ID for FBLNSQMYGLIFII-UHFFFAOYSA-N
ID: FBLNSQMYGLIFII-UHFFFAOYSA-N
Comment: Energy2
Num peaks: 22
15.02292652 1.486598845
41.00219107 9.473395583
43.01784114 3.602416437
49.00727645 1.697648504
51.02292652 2.940341295
59.01275576 8.315372781
63.02292652 8.091230715
65.03857658 1.900722382
79.01784114 1.790549066
79.05422664 1.816933774
81.0334912 3.115182538
89.00219107 1.856798143
91.01784114 3.082220205
93.0334912 1.678809387
105.0334912 4.49113413
107.0491413 10.74977334
119.0491413 1.895424511
131.0491413 1.681203919
133.0647913 3.089272435
135.0440559 4.192009385
147.0440559 1.50894135
149.0597059 1.587410136

Name: +ve in-silico MS/MS by CFM-ID for VYTBDSUNRJYVHL-UHFFFAOYSA-N
ID: VYTBDSUNRJYVHL-UHFFFAOYSA-N
Comment: Energy0
Num peaks: 6
57.0334912 0.6447255336
121.0284058 0.6464701663
135.0440559 1.44566761
149.0597059 1.248386616
159.0440559 14.02901387
177.0546206 79.04944383

Name: +ve in-silico MS/MS by CFM-ID for VYTBDSUNRJYVHL-UHFFFAOYSA-N
ID: VYTBDSUNRJYVHL-UHFFFAOYSA-N
Comment: Energy1
Num peaks: 10
55.01784114 2.617155598
57.0334912 7.384367331
121.0284058 17.03687753
123.0440559 3.244523352
135.0440559 4.503134125
145.0284058 2.608537972
147.0440559 4.013764448
149.0597059 19.99830138
159.0440559 6.188851252
177.0546206 14.97543047

Name: +ve in-silico MS/MS by CFM-ID for VYTBDSUNRJYVHL-UHFFFAOYSA-N
ID: VYTBDSUNRJYVHL-UHFFFAOYSA-N
Comment: Energy2
Num peaks: 24
39.02292652 5.898863468
41.03857658 1.471086213
53.00219107 7.80168782
55.01784114 3.403320513
57.0334912 2.862696417
65.00219107 2.197576393
65.03857658 3.249316591
93.0334912 1.912243969
95.04914126 3.172719164
105.0334912 7.319633908
107.0491413 1.820082144
117.0334912 3.517421981
121.0284058 3.246833469
121.0647913 2.417502496
129.0334912 3.71233112
131.0491413 7.282154211
133.0284058 1.234626143
135.0440559 2.850710527
145.0284058 2.382213182
147.0440559 1.978906355
149.0233204 1.407299268
149.0597059 3.047551005
159.0440559 5.228334449
161.0233204 1.295242459

Name: +ve in-silico MS/MS by CFM-ID for QCZFQWATVFWNJO-RMKNXTFCSA-N
ID: QCZFQWATVFWNJO-RMKNXTFCSA-N
Comment: Energy0
Num peaks: 6
105.0334912 26.03622858
107.0491413 5.537343544
109.0647913 7.701623638
163.0389705 11.00412055
177.0546206 4.261147674
195.0651853 31.65450378

Name: +ve in-silico MS/MS by CFM-ID for QCZFQWATVFWNJO-RMKNXTFCSA-N
ID: QCZFQWATVFWNJO-RMKNXTFCSA-N
Comment: Energy1
Num peaks: 9
101.0233204 1.764169621
105.0334912 28.12509353
107.0491413 16.44443696
109.0647913 3.121765141
117.0334912 1.4574876
135.0440559 8.611194607
163.0389705 7.589090905
177.0546206 3.096597321
195.0651853 10.58602727

Name: +ve in-silico MS/MS by CFM-ID for QCZFQWATVFWNJO-RMKNXTFCSA-N
ID: QCZFQWATVFWNJO-RMKNXTFCSA-N
Comment: Energy2
Num peaks: 18
29.00219107 1.225744824
49.00727645 1.149563299
51.02292652 0.8897927615
53.03857658 1.165070241
59.01275576 3.48147673
63.02292652 1.241170619
65.03857658 2.545701813
75.02292652 4.545384702
77.03857658 10.53269532
79.01784114 2.411154819
79.05422664 4.915439989
91.05422664 3.196755548
105.0334912 25.47106888
107.0491413 8.078312279
109.0647913 2.365963358
117.0334912 3.906940966
133.0284058 0.9423075266
135.0440559 2.568760398

Name: +ve in-silico MS/MS by CFM-ID for HZUFMSJUNLSDSZ-OWOJBTEDSA-N
ID: HZUFMSJUNLSDSZ-OWOJBTEDSA-N
Comment: Energy0
Num peaks: 6
135.0440559 4.055384979
145.0284058 2.329334002
147.0440559 9.29460969
149.0597059 3.17893382
159.0440559 16.90272325
177.0546206 55.34330644

Name: +ve in-silico MS/MS by CFM-ID for HZUFMSJUNLSDSZ-OWOJBTEDSA-N
ID: HZUFMSJUNLSDSZ-OWOJBTEDSA-N
Comment: Energy1
Num peaks: 7
41.00219107 4.033359326
55.01784114 6.628027419
135.0440559 3.963370059
147.0440559 9.333695437
149.0597059 2.973475819
159.0440559 21.56221721
177.0546206 32.55414237

Name: +ve in-silico MS/MS by CFM-ID for HZUFMSJUNLSDSZ-OWOJBTEDSA-N
ID: HZUFMSJUNLSDSZ-OWOJBTEDSA-N
Comment: Energy2
Num peaks: 19
41.00219107 3.672969262
49.00727645 5.085182723
51.02292652 2.511062132
53.00219107 4.535810055
55.01784114 4.413417689
65.00219107 3.245244039
89.00219107 1.922835287
101.0385766 12.85620578
103.0542266 2.396913337
105.0334912 3.7924388
107.0491413 2.795085133
115.0542266 2.563391215
117.0334912 8.556657176
119.0491413 3.019298954
129.0334912 4.060957261
131.0491413 7.024232937
135.0440559 2.890204337
147.0440559 3.295880785
159.0440559 2.040307296

Name: +ve in-silico MS/MS by CFM-ID for SMKPKIFBQCUYGS-VHJVCUAWSA-N
ID: SMKPKIFBQCUYGS-VHJVCUAWSA-N
Comment: Energy0
Num peaks: 6
41.03857658 1.468222161
77.03857658 3.263503897
93.0334912 8.455376047
95.04914126 25.71822546
137.0597059 8.231475625
155.0702706 38.25261105

Name: +ve in-silico MS/MS by CFM-ID for SMKPKIFBQCUYGS-VHJVCUAWSA-N
ID: SMKPKIFBQCUYGS-VHJVCUAWSA-N
Comment: Energy1
Num peaks: 16
25.00727645 1.404399029
39.02292652 2.705476505
41.03857658 14.50036137
43.01784114 1.505573529
43.05422664 4.436260522
53.00219107 2.278865853
55.01784114 2.523593063
71.04914126 2.079506649
77.03857658 5.315800952
93.0334912 2.638222732
95.04914126 27.28672782
107.0491413 1.375293664
113.0233204 1.569014393
127.075356 1.66727575
137.0597059 3.14547451
155.0702706 6.710357097

Name: +ve in-silico MS/MS by CFM-ID for SMKPKIFBQCUYGS-VHJVCUAWSA-N
ID: SMKPKIFBQCUYGS-VHJVCUAWSA-N
Comment: Energy2
Num peaks: 17
25.00727645 3.387235278
27.02292652 2.252220882
39.02292652 15.43704695
41.00219107 1.419878388
41.03857658 19.82659581
43.05422664 4.772553224
49.00727645 3.095210561
51.02292652 1.246174107
53.00219107 3.626672327
53.03857658 3.257440305
55.01784114 4.297068977
67.01784114 4.706181108
69.0334912 2.668821942
71.04914126 3.131920224
77.03857658 2.132568916
85.02840582 2.158902423
93.0334912 3.124876763

Name: +ve in-silico MS/MS by CFM-ID for OXMQYBQLAILBAF-UHFFFAOYSA-N
ID: OXMQYBQLAILBAF-UHFFFAOYSA-N
Comment: Energy0
Num peaks: 6
137.0597059 3.577069053
149.0597059 1.992088524
151.075356 3.61326678
165.0546206 1.156140243
177.0546206 5.818739164
195.0651853 75.27897632

Name: +ve in-silico MS/MS by CFM-ID for OXMQYBQLAILBAF-UHFFFAOYSA-N
ID: OXMQYBQLAILBAF-UHFFFAOYSA-N
Comment: Energy1
Num peaks: 10
135.0440559 4.178357469
137.0597059 9.037420599
147.0440559 2.414629479
149.0597059 3.430927834
151.075356 4.006980457
163.0389705 1.928872053
165.0546206 5.121428098
167.0702706 16.37486617
177.0546206 7.730277441
195.0651853 27.20045146

Name: +ve in-silico MS/MS by CFM-ID for OXMQYBQLAILBAF-UHFFFAOYSA-N
ID: OXMQYBQLAILBAF-UHFFFAOYSA-N
Comment: Energy2
Num peaks: 31
39.02292652 1.253785575
41.00219107 1.217031586
41.03857658 1.340607475
49.00727645 5.315567385
51.02292652 1.518326505
53.03857658 2.198706166
77.00219107 2.982180265
79.01784114 3.991372335
81.0334912 2.248782381
91.01784114 1.572737966
93.0334912 3.181061272
95.04914126 1.861867346
105.0334912 5.26649562
107.0127558 1.486086556
107.0491413 2.681647146
109.0284058 1.587850129
109.0647913 4.818201588
111.0076704 1.746385415
111.0440559 1.221418316
119.0491413 5.545444244
121.0284058 1.391649275
123.0440559 1.707979383
123.0804414 1.990331501
133.0284058 3.00566993
133.0647913 3.540559821
135.0440559 5.282531269
137.0597059 2.559049208
147.0440559 2.064064692
149.0597059 2.815055928
151.075356 1.388399737
177.0546206 1.520331437

Name: +ve in-silico MS/MS by CFM-ID for VKVCJIMMVPXDQD-UHFFFAOYSA-N
ID: VKVCJIMMVPXDQD-UHFFFAOYSA-N
Comment: Energy0
Num peaks: 6
15.02292652 0.4194168485
109.0284058 0.3872888835
123.0440559 0.3796592557
147.0440559 1.355345662
159.0440559 1.078704088
177.0546206 93.72648255

Name: +ve in-silico MS/MS by CFM-ID for VKVCJIMMVPXDQD-UHFFFAOYSA-N
ID: VKVCJIMMVPXDQD-UHFFFAOYSA-N
Comment: Energy1
Num peaks: 6
131.0491413 3.958528979
133.0647913 4.972395372
135.0440559 2.489681055
147.0440559 3.400110801
149.0597059 17.25837968
177.0546206 52.75075859

Name: +ve in-silico MS/MS by CFM-ID for VKVCJIMMVPXDQD-UHFFFAOYSA-N
ID: VKVCJIMMVPXDQD-UHFFFAOYSA-N
Comment: Energy2
Num peaks: 28
15.02292652 1.634753305
39.02292652 3.376741765
51.02292652 1.816951569
53.00219107 1.904592699
55.01784114 1.96292691
63.02292652 2.034435786
77.00219107 1.926057076
77.03857658 2.260916589
79.01784114 2.772632058
81.0334912 3.46237396
89.03857658 2.010070465
93.0334912 1.607790547
101.0385766 3.472421553
103.0542266 1.70197105
105.0334912 10.23949971
107.0491413 5.626616941
109.0284058 1.723599979
117.0334912 2.575932971
121.0284058 2.008694045
123.0440559 1.989240932
129.0334912 2.180187628
131.0491413 5.12710251
133.0284058 2.857246147
133.0647913 1.873365599
135.0440559 6.471252509
147.0440559 2.141183157
149.0597059 1.771325063
159.0440559 1.745276212

Name: +ve in-silico MS/MS by CFM-ID for VJDDQSBNUHLBTD-GGWOSOGESA-N
ID: VJDDQSBNUHLBTD-GGWOSOGESA-N
Comment: Energy0
Num peaks: 6
51.02292652 3.663636086
67.01784114 4.137492427
69.0334912 28.55067293
87.04405588 7.963996506
137.0597059 3.663351417
155.0702706 39.13762427

Name: +ve in-silico MS/MS by CFM-ID for VJDDQSBNUHLBTD-GGWOSOGESA-N
ID: VJDDQSBNUHLBTD-GGWOSOGESA-N
Comment: Energy1
Num peaks: 6
27.02292652 6.66490641
41.03857658 11.07909669
51.02292652 11.41016529
69.0334912 37.6310726
87.04405588 6.07576448
155.0702706 7.763668976

Name: +ve in-silico MS/MS by CFM-ID for VJDDQSBNUHLBTD-GGWOSOGESA-N
ID: VJDDQSBNUHLBTD-GGWOSOGESA-N
Comment: Energy2
Num peaks: 11
25.00727645 9.022955093
27.02292652 7.133904523
29.03857658 2.539721912
39.02292652 9.811161806
41.03857658 27.94327001
43.05422664 3.408204354
44.99710569 2.496909555
51.02292652 3.784544664
65.00219107 2.941230556
69.0334912 10.41209736
87.04405588 2.387789453

Name: +ve in-silico MS/MS by CFM-ID for STSOHAOGZMLWFR-SSDLBLMSSA-N
ID: STSOHAOGZMLWFR-SSDLBLMSSA-N
Comment: Energy0
Num peaks: 6
75.04405588 1.443018629
121.0284058 1.533561962
149.0597059 1.948775143
151.075356 1.776638367
177.0546206 10.2618935
195.0651853 73.13396961

Name: +ve in-silico MS/MS by CFM-ID for STSOHAOGZMLWFR-SSDLBLMSSA-N
ID: STSOHAOGZMLWFR-SSDLBLMSSA-N
Comment: Energy1
Num peaks: 13
121.0284058 24.4384149
123.0440559 3.523564972
139.0389705 2.217705337
149.0233204 2.416412813
149.0597059 2.978242811
151.0389705 2.340143291
163.0389705 2.134057825
165.0182351 1.709608186
165.0546206 7.447769803
167.0338851 6.169234587
167.0702706 8.747749087
177.0546206 5.402488134
195.0651853 11.73489768

Name: +ve in-silico MS/MS by CFM-ID for STSOHAOGZMLWFR-SSDLBLMSSA-N
ID: STSOHAOGZMLWFR-SSDLBLMSSA-N
Comment: Energy2
Num peaks: 30
25.00727645 1.887566292
27.02292652 2.155815748
29.03857658 1.05434771
39.02292652 1.066772866
44.99710569 7.157816632
45.0334912 1.354533226
47.01275576 1.115975578
49.00727645 1.556209847
53.00219107 2.649735583
53.03857658 1.822741869
55.01784114 7.190749152
57.0334912 4.141401143
71.01275576 4.318316087
73.02840582 2.368278734
77.00219107 3.487814825
79.01784114 4.878904686
93.0334912 1.257090028
95.04914126 4.017109169
99.00767038 1.695221535
105.0334912 4.390432971
107.0491413 1.968397145
121.0284058 5.256288247
123.0440559 1.14133479
131.0491413 2.176881786
133.0284058 1.088692819
133.0647913 3.624574025
149.0597059 1.875515893
151.0389705 1.263468012
159.0440559 1.101036917
179.0338851 1.127919728

Name: +ve in-silico MS/MS by CFM-ID for YWHWJTHKPHHCKG-UHFFFAOYSA-N
ID: YWHWJTHKPHHCKG-UHFFFAOYSA-N
Comment: Energy0
Num peaks: 6
85.02840582 0.7720217225
123.0440559 4.386469148
125.0597059 1.190471758
137.0597059 5.345463211
139.0389705 1.141399512
155.0702706 81.82873617

Name: +ve in-silico MS/MS by CFM-ID for YWHWJTHKPHHCKG-UHFFFAOYSA-N
ID: YWHWJTHKPHHCKG-UHFFFAOYSA-N
Comment: Energy1
Num peaks: 14
39.02292652 3.485472206
53.00219107 3.35596908
55.01784114 4.29783499
57.0334912 7.031294238
79.01784114 3.789619618
81.0334912 3.532465102
83.04914126 3.898539413
85.06479133 5.614128082
111.0440559 3.470696608
113.0597059 3.974472473
123.0440559 3.875260121
137.0597059 5.642972927
139.0389705 2.378551583
155.0702706 26.25545894

Name: +ve in-silico MS/MS by CFM-ID for YWHWJTHKPHHCKG-UHFFFAOYSA-N
ID: YWHWJTHKPHHCKG-UHFFFAOYSA-N
Comment: Energy2
Num peaks: 26
15.02292652 1.534903346
25.00727645 4.274312963
27.02292652 2.353273807
39.02292652 5.100133244
41.03857658 2.283500019
44.99710569 1.550008663
45.0334912 4.518023363
51.02292652 2.125823644
53.03857658 3.235295608
55.01784114 4.696169524
57.0334912 15.09255609
61.06479133 1.875951488
68.99710569 1.515359448
69.0334912 4.212534213
79.01784114 2.107459518
79.05422664 1.687356175
81.0334912 2.39441735
83.04914126 2.052425472
85.02840582 2.715073902
105.0334912 1.400691371
107.0491413 3.247622035
109.0647913 2.829439666
121.0284058 1.916901579
123.0440559 1.750548784
137.0597059 1.812851102
139.0389705 1.718025364

Name: +ve in-silico MS/MS by CFM-ID for IWQBULDDQSARRE-JGVFFNPUSA-N
ID: IWQBULDDQSARRE-JGVFFNPUSA-N
Comment: Energy0
Num peaks: 6
73.02840582 0.4830375739
75.04405588 0.8851347691
121.0284058 1.102653165
159.0440559 3.154662461
177.0546206 50.94146276
195.0651853 37.47130108

Name: +ve in-silico MS/MS by CFM-ID for IWQBULDDQSARRE-JGVFFNPUSA-N
ID: IWQBULDDQSARRE-JGVFFNPUSA-N
Comment: Energy1
Num peaks: 15
45.0334912 1.716703107
71.01275576 1.23000939
73.02840582 2.786790178
105.0334912 1.283901197
121.0284058 4.854632208
123.0440559 1.992873205
135.0440559 1.294645384
145.0284058 2.849627773
147.0440559 4.536538802
149.0597059 9.76244451
159.0440559 2.753767582
165.0546206 7.137100652
167.0702706 9.411324964
177.0546206 19.43698805
195.0651853 9.605278535

Name: +ve in-silico MS/MS by CFM-ID for IWQBULDDQSARRE-JGVFFNPUSA-N
ID: IWQBULDDQSARRE-JGVFFNPUSA-N
Comment: Energy2
Num peaks: 31
39.02292652 1.646008843
41.00219107 2.737581483
41.03857658 1.030474976
43.01784114 1.727810595
45.0334912 1.562656209
49.00727645 1.240930196
53.00219107 2.310871111
53.03857658 1.527035328
55.01784114 2.55715669
57.0334912 2.667645099
65.03857658 1.066863859
73.02840582 1.00981913
79.01784114 1.418961806
80.99710569 1.791696872
93.0334912 1.301860454
105.0334912 3.185586391
107.0491413 5.115379308
109.0647913 1.167232451
117.0334912 3.521734141
119.0491413 4.47659723
121.0284058 4.042343208
121.0647913 3.684491145
123.0440559 1.282979238
133.0284058 2.172009999
135.0440559 3.500388159
145.0284058 1.690289108
147.0440559 2.696406238
149.0233204 1.039379628
149.0597059 7.075222614
159.0440559 6.021234765
177.0546206 4.550562504

Name: +ve in-silico MS/MS by CFM-ID for SEBRJTCSPHILIQ-UHFFFAOYSA-N
ID: SEBRJTCSPHILIQ-UHFFFAOYSA-N
Comment: Energy0
Num peaks: 6
137.0597059 3.479963861
151.075356 3.504005272
163.0389705 5.00296892
165.0546206 2.183339015
177.0546206 4.071482721
195.0651853 72.98749567

Name: +ve in-silico MS/MS by CFM-ID for SEBRJTCSPHILIQ-UHFFFAOYSA-N
ID: SEBRJTCSPHILIQ-UHFFFAOYSA-N
Comment: Energy1
Num peaks: 8
135.0440559 5.473977421
137.0597059 9.384653034
151.075356 4.21815097
163.0389705 5.405228516
165.0546206 5.752126063
167.0702706 16.80780705
177.0546206 7.119234748
195.0651853 28.02112493

Name: +ve in-silico MS/MS by CFM-ID for SEBRJTCSPHILIQ-UHFFFAOYSA-N
ID: SEBRJTCSPHILIQ-UHFFFAOYSA-N
Comment: Energy2
Num peaks: 29
39.02292652 2.349617523
53.00219107 2.053309647
55.01784114 3.589501162
57.0334912 1.173092838
65.00219107 1.771999982
67.01784114 1.547585336
77.00219107 4.897684429
79.01784114 2.621999792
81.0334912 3.805415895
91.01784114 4.343390185
93.0334912 2.589387971
95.04914126 3.13720813
105.0334912 7.169139013
107.0491413 4.79402865
109.0647913 2.218905515
119.0491413 4.61108322
121.0284058 2.017428601
121.0647913 2.784249169
123.0804414 1.19588618
133.0647913 2.030181587
135.0440559 6.66607086
137.0597059 2.731568843
147.0440559 1.09306163
149.0597059 2.746382843
151.0389705 1.875695407
151.075356 1.513959704
163.0389705 1.209611479
177.0546206 1.13905491
179.0338851 1.34365361

Name: +ve in-silico MS/MS by CFM-ID for UIUICYCXZXXMKB-KBDSZGMXSA-N
ID: UIUICYCXZXXMKB-KBDSZGMXSA-N
Comment: Energy0
Num peaks: 6
55.01784114 2.575831927
67.01784114 1.37309814
139.0389705 3.08482789
151.0389705 2.409853426
177.0546206 13.70670322
195.0651853 64.28789863

Name: +ve in-silico MS/MS by CFM-ID for UIUICYCXZXXMKB-KBDSZGMXSA-N
ID: UIUICYCXZXXMKB-KBDSZGMXSA-N
Comment: Energy1
Num peaks: 18
43.01784114 1.308464606
55.01784114 11.6728159
57.0334912 1.58859566
67.01784114 5.691194479
69.0334912 1.419230265
107.0127558 1.88417772
109.0284058 1.626081727
127.0389705 2.00200072
129.0546206 1.342325745
137.0233204 4.141897319
139.0389705 6.795664818
151.0389705 2.618337905
153.0546206 1.490199918
159.0440559 3.119439941
165.0546206 3.675784954
167.0702706 2.88167576
177.0546206 11.74938832
195.0651853 15.26613907

Name: +ve in-silico MS/MS by CFM-ID for UIUICYCXZXXMKB-KBDSZGMXSA-N
ID: UIUICYCXZXXMKB-KBDSZGMXSA-N
Comment: Energy2
Num peaks: 26
39.02292652 1.655786217
41.00219107 1.196804491
43.01784114 2.609800735
45.0334912 1.14268216
55.01784114 20.16429466
57.0334912 4.973280635
65.00219107 2.981189475
67.01784114 5.038526389
69.0334912 2.677429883
79.01784114 1.081884052
80.99710569 2.155379419
81.0334912 2.098839851
83.01275576 2.098042986
85.02840582 5.355695753
97.02840582 1.613227844
107.0127558 3.36831016
109.0284058 1.911715571
111.0440559 1.431013108
121.0284058 3.925583125
123.0440559 1.364429534
133.0284058 2.620828951
135.0440559 2.73154362
137.0233204 1.723107576
139.0389705 1.982965439
159.0440559 1.206772695
177.0546206 1.306881941

Name: +ve in-silico MS/MS by CFM-ID for RBZSTMCKGZFSOH-UHFFFAOYSA-N
ID: RBZSTMCKGZFSOH-UHFFFAOYSA-N
Comment: Energy0
Num peaks: 6
121.0284058 0.5557246389
123.0440559 0.3568420648
149.0233204 1.881895259
151.0389705 1.648172996
159.0440559 5.365995546
177.0546206 88.03989988

Name: +ve in-silico MS/MS by CFM-ID for RBZSTMCKGZFSOH-UHFFFAOYSA-N
ID: RBZSTMCKGZFSOH-UHFFFAOYSA-N
Comment: Energy1
Num peaks: 6
105.0334912 4.551366257
107.0491413 8.934042572
149.0233204 2.858310132
151.0389705 2.878216021
159.0440559 11.77049671
177.0546206 52.74728636

Name: +ve in-silico MS/MS by CFM-ID for RBZSTMCKGZFSOH-UHFFFAOYSA-N
ID: RBZSTMCKGZFSOH-UHFFFAOYSA-N
Comment: Energy2
Num peaks: 21
39.02292652 2.346092097
49.00727645 6.589722225
51.02292652 4.88139402
53.00219107 3.778493846
53.03857658 1.690313283
55.01784114 3.447142464
63.02292652 2.089194641
77.00219107 2.42386542
79.05422664 2.660162129
93.0334912 1.774426982
95.04914126 2.29181633
105.0334912 13.80350374
107.0491413 5.662246496
109.0284058 1.780581927
121.0284058 10.86137533
123.0440559 3.53112204
129.0334912 2.043549553
131.0491413 2.056021869
149.0233204 1.703122673
151.0389705 1.716848819
159.0440559 4.304528618

Name: +ve in-silico MS/MS by CFM-ID for QNDHGTPNPOSQDP-SVRRBLITSA-N
ID: QNDHGTPNPOSQDP-SVRRBLITSA-N
Comment: Energy0
Num peaks: 6
109.0647913 1.668287638
111.0804414 1.003896807
113.0597059 0.9527620784
127.075356 0.9116247427
137.0597059 13.76342568
155.0702706 74.97413373

Name: +ve in-silico MS/MS by CFM-ID for QNDHGTPNPOSQDP-SVRRBLITSA-N
ID: QNDHGTPNPOSQDP-SVRRBLITSA-N
Comment: Energy1
Num peaks: 9
39.02292652 7.240252507
51.02292652 2.358548448
53.03857658 5.038627597
55.05422664 5.189711844
95.04914126 5.275162356
115.0389705 4.404046309
127.075356 2.110698176
137.0597059 13.38418674
155.0702706 35.18224771

Name: +ve in-silico MS/MS by CFM-ID for QNDHGTPNPOSQDP-SVRRBLITSA-N
ID: QNDHGTPNPOSQDP-SVRRBLITSA-N
Comment: Energy2
Num peaks: 13
25.00727645 1.033777955
39.02292652 23.77126431
41.03857658 3.921028276
49.00727645 1.174489224
51.02292652 20.202134
53.03857658 15.13830789
55.05422664 6.630930044
68.99710569 1.540154821
85.02840582 1.081314065
87.04405588 2.641012235
95.04914126 1.107458322
127.0389705 1.239666775
137.0597059 1.477485207

Name: +ve in-silico MS/MS by CFM-ID for VVUFFOUJQZUNJN-UHFFFAOYSA-N
ID: VVUFFOUJQZUNJN-UHFFFAOYSA-N
Comment: Energy0
Num peaks: 8
84.00800472 4.241744349
86.02365479 3.791194854
114.0185694 15.08879836
115.002585 3.94796989
124.0029193 5.430119323
132.0291341 14.47152643
142.013484 16.7901733
160.0240487 18.91755654

Name: +ve in-silico MS/MS by CFM-ID for VVUFFOUJQZUNJN-UHFFFAOYSA-N
ID: VVUFFOUJQZUNJN-UHFFFAOYSA-N
Comment: Energy1
Num peaks: 14
46.02874017 3.334782627
56.0130901 3.477203916
68.99710569 3.166869801
72.00800472 4.752224443
84.00800472 4.056365873
86.02365479 14.34052686
96.00800472 3.957998294
98.02365479 3.793115836
100.0029193 8.208575652
114.0185694 13.37819169
124.0029193 3.230724151
132.0291341 4.550569132
142.013484 7.468131507
160.0240487 4.55677846

Name: +ve in-silico MS/MS by CFM-ID for VVUFFOUJQZUNJN-UHFFFAOYSA-N
ID: VVUFFOUJQZUNJN-UHFFFAOYSA-N
Comment: Energy2
Num peaks: 10
29.00219107 4.242397427
41.00219107 2.717854845
59.01275576 8.325994837
68.0130901 7.949250641
68.99710569 13.37879059
71.01275576 4.216326982
84.00800472 16.41153254
86.02365479 18.65451344
114.0185694 3.939653432
115.002585 2.384557878

Name: +ve in-silico MS/MS by CFM-ID for MILNPIMDEWUWGB-UHFFFAOYSA-N
ID: MILNPIMDEWUWGB-UHFFFAOYSA-N
Comment: Energy0
Num peaks: 6
123.0440559 7.169521556
137.0233204 2.78235296
149.0597059 3.056494143
151.075356 2.800700049
177.0546206 12.73261894
195.0651853 52.71099172

Name: +ve in-silico MS/MS by CFM-ID for MILNPIMDEWUWGB-UHFFFAOYSA-N
ID: MILNPIMDEWUWGB-UHFFFAOYSA-N
Comment: Energy1
Num peaks: 16
51.02292652 1.199314059
105.0334912 2.327968239
109.0284058 1.709261899
123.0440559 9.797804033
125.0597059 3.250808863
139.0389705 1.141809532
141.0546206 1.796556872
147.0440559 4.70047948
149.0597059 4.541565807
151.075356 4.316390701
159.0440559 2.053871355
165.0546206 1.354750861
167.0702706 6.811113892
177.0546206 12.33781252
179.0338851 1.832786727
195.0651853 21.96044053

Name: +ve in-silico MS/MS by CFM-ID for MILNPIMDEWUWGB-UHFFFAOYSA-N
ID: MILNPIMDEWUWGB-UHFFFAOYSA-N
Comment: Energy2
Num peaks: 27
39.02292652 2.861791416
49.00727645 5.672137545
51.02292652 6.43526004
53.00219107 1.675227095
53.03857658 4.775070733
55.01784114 3.073236191
65.00219107 6.409114464
67.01784114 2.718265751
69.0334912 1.701163214
75.02292652 2.061919263
77.00219107 6.850659603
77.03857658 1.79443337
79.01784114 4.722316287
81.0334912 3.750614344
91.01784114 1.734533081
93.0334912 1.788252897
105.0334912 2.023825829
107.0491413 2.433484204
109.0284058 2.70423066
119.0127558 1.837487294
121.0284058 1.874333263
123.0440559 2.360347569
125.0597059 2.248420854
133.0284058 1.512188278
135.0076704 1.564131124
135.0440559 2.313459326
137.0233204 1.752321625

Name: +ve in-silico MS/MS by CFM-ID for ZIFOYJFOYDCXLH-UHFFFAOYSA-N
ID: ZIFOYJFOYDCXLH-UHFFFAOYSA-N
Comment: Energy0
Num peaks: 7
123.0440559 6.99867806
137.0233204 2.642430753
149.0597059 3.074549685
151.075356 2.564748627
167.0702706 3.022996057
177.0546206 12.28486521
195.0651853 49.95009907

Name: +ve in-silico MS/MS by CFM-ID for ZIFOYJFOYDCXLH-UHFFFAOYSA-N
ID: ZIFOYJFOYDCXLH-UHFFFAOYSA-N
Comment: Energy1
Num peaks: 17
51.02292652 1.155042138
105.0334912 2.057817002
109.0284058 2.651440417
123.0440559 8.736296345
125.0597059 2.941208242
139.0389705 1.047050047
141.0546206 1.618690984
147.0440559 5.024222012
149.0597059 4.89430781
151.075356 4.042735239
159.0440559 1.832415739
163.0389705 1.02145681
165.0546206 2.080317945
167.0702706 8.353465147
177.0546206 11.53486499
179.0338851 1.710325253
195.0651853 20.1481253

Name: +ve in-silico MS/MS by CFM-ID for ZIFOYJFOYDCXLH-UHFFFAOYSA-N
ID: ZIFOYJFOYDCXLH-UHFFFAOYSA-N
Comment: Energy2
Num peaks: 28
39.02292652 2.116913714
41.00219107 1.880018603
49.00727645 6.739717717
51.02292652 8.400645639
53.00219107 3.047579057
53.03857658 7.753617792
55.01784114 4.631535437
55.05422664 1.474357939
65.00219107 4.254831359
67.01784114 2.421462321
69.0334912 1.246355557
71.04914126 1.780829566
75.02292652 1.483504454
77.00219107 6.217639345
77.03857658 1.614755984
79.01784114 4.622659472
81.0334912 3.355050429
93.0334912 1.358415567
105.0334912 1.868350387
107.0491413 1.600010667
109.0284058 2.834739012
119.0127558 1.340656799
123.0440559 1.500045761
125.0597059 1.631698352
135.0076704 1.235576028
135.0440559 1.874151834
137.0233204 1.242305861
149.0597059 1.403383962

Name: +ve in-silico MS/MS by CFM-ID for LQCIJFCXPFZYNA-UHFFFAOYSA-N
ID: LQCIJFCXPFZYNA-UHFFFAOYSA-N
Comment: Energy0
Num peaks: 6
119.0491413 0.8871867267
123.0440559 0.5488506636
125.0597059 0.5688054776
127.075356 0.7939241489
137.0597059 45.83339993
155.0702706 46.80784583

Name: +ve in-silico MS/MS by CFM-ID for LQCIJFCXPFZYNA-UHFFFAOYSA-N
ID: LQCIJFCXPFZYNA-UHFFFAOYSA-N
Comment: Energy1
Num peaks: 6
107.0491413 2.2426908
109.0647913 7.910466186
119.0491413 2.640493382
125.0597059 2.214114603
137.0597059 48.85937111
155.0702706 17.55507525

Name: +ve in-silico MS/MS by CFM-ID for LQCIJFCXPFZYNA-UHFFFAOYSA-N
ID: LQCIJFCXPFZYNA-UHFFFAOYSA-N
Comment: Energy2
Num peaks: 19
39.02292652 3.90876354
41.03857658 1.870518154
53.00219107 3.332230395
55.01784114 4.12934355
57.0334912 2.940809825
65.00219107 2.882819768
67.01784114 3.085410172
69.0334912 6.232992741
83.04914126 1.430072793
85.02840582 1.210740816
91.01784114 1.665871089
93.0334912 2.499797083
95.04914126 3.156599988
107.0491413 5.977330475
109.0647913 16.50832114
111.0440559 1.137536946
119.0491413 7.191340674
121.0284058 1.331411164
137.0597059 10.59265269

Name: +ve in-silico MS/MS by CFM-ID for WHQVMYZVGPEGHZ-UHFFFAOYSA-N
ID: WHQVMYZVGPEGHZ-UHFFFAOYSA-N
Comment: Energy0
Num peaks: 6
119.0491413 0.6195595321
123.0440559 0.552375679
125.0597059 0.6225920436
127.075356 0.818805897
137.0597059 45.86438609
155.0702706 46.77251578

Name: +ve in-silico MS/MS by CFM-ID for WHQVMYZVGPEGHZ-UHFFFAOYSA-N
ID: WHQVMYZVGPEGHZ-UHFFFAOYSA-N
Comment: Energy1
Num peaks: 7
107.0491413 1.778070705
109.0647913 9.044144231
119.0491413 1.991509724
125.0597059 2.377217988
127.075356 1.748250341
137.0597059 46.60086371
155.0702706 17.26196835

Name: +ve in-silico MS/MS by CFM-ID for WHQVMYZVGPEGHZ-UHFFFAOYSA-N
ID: WHQVMYZVGPEGHZ-UHFFFAOYSA-N
Comment: Energy2
Num peaks: 17
39.02292652 4.366224927
41.03857658 1.372649609
53.00219107 3.536329422
55.01784114 5.080045845
57.0334912 2.555858403
65.00219107 1.497869986
67.01784114 2.035467817
69.0334912 6.528342541
81.0334912 2.459549789
93.0334912 2.758695082
95.04914126 3.673338776
105.0334912 4.121711091
107.0491413 4.170321008
109.0647913 20.66650954
119.0491413 4.812969691
121.0284058 1.523062124
137.0597059 8.922735307

Name: +ve in-silico MS/MS by CFM-ID for KYIRLBJWBIZSHR-UHFFFAOYSA-N
ID: KYIRLBJWBIZSHR-UHFFFAOYSA-N
Comment: Energy0
Num peaks: 6
119.0491413 0.8705032207
125.0597059 0.565666268
127.075356 0.797845934
129.0546206 0.77844174
137.0597059 44.5095602
155.0702706 45.83879304

Name: +ve in-silico MS/MS by CFM-ID for KYIRLBJWBIZSHR-UHFFFAOYSA-N
ID: KYIRLBJWBIZSHR-UHFFFAOYSA-N
Comment: Energy1
Num peaks: 7
81.0334912 1.821605006
109.0647913 3.310799591
119.0491413 2.776448769
125.0597059 2.158379593
127.075356 1.723175658
137.0597059 50.99164705
155.0702706 17.31459403

Name: +ve in-silico MS/MS by CFM-ID for KYIRLBJWBIZSHR-UHFFFAOYSA-N
ID: KYIRLBJWBIZSHR-UHFFFAOYSA-N
Comment: Energy2
Num peaks: 22
39.02292652 1.499322202
43.01784114 1.239027897
49.00727645 4.68591724
53.00219107 1.784129046
55.01784114 2.656204649
67.01784114 3.345923775
69.0334912 5.551020434
71.04914126 2.328038998
77.00219107 3.476637627
79.01784114 3.453350387
81.0334912 3.873006829
83.04914126 2.735220263
93.0334912 1.950645081
95.04914126 3.168421668
105.0334912 2.992114585
107.0127558 1.314828158
107.0491413 3.777025402
109.0284058 3.803375718
109.0647913 9.107968851
111.0440559 3.725172382
119.0491413 5.899773477
137.0597059 7.754363538

Name: +ve in-silico MS/MS by CFM-ID for KCONKOTZXAFSAY-UHFFFAOYSA-N
ID: KCONKOTZXAFSAY-UHFFFAOYSA-N
Comment: Energy0
Num peaks: 6
97.02840582 0.6544702522
105.0334912 1.057106154
123.0440559 2.638406799
125.0597059 0.9350255218
137.0597059 42.09685354
155.0702706 44.54806766

Name: +ve in-silico MS/MS by CFM-ID for KCONKOTZXAFSAY-UHFFFAOYSA-N
ID: KCONKOTZXAFSAY-UHFFFAOYSA-N
Comment: Energy1
Num peaks: 6
105.0334912 3.621246215
107.0491413 3.857928273
109.0647913 7.235139324
123.0440559 3.04036817
137.0597059 45.45366817
155.0702706 17.928613

Name: +ve in-silico MS/MS by CFM-ID for KCONKOTZXAFSAY-UHFFFAOYSA-N
ID: KCONKOTZXAFSAY-UHFFFAOYSA-N
Comment: Energy2
Num peaks: 22
39.02292652 1.548351165
43.01784114 1.465177529
51.02292652 1.474380749
53.00219107 1.538317151
55.01784114 4.417095503
57.0334912 3.146006948
67.01784114 3.084542109
69.0334912 3.17634818
77.00219107 1.329436489
79.01784114 2.413273336
81.0334912 5.101670299
83.04914126 3.569398688
85.06479133 1.463625229
93.0334912 5.461187876
95.04914126 1.925715632
97.02840582 2.61070766
105.0334912 7.982374625
107.0491413 7.994101555
109.0647913 8.163888655
111.0440559 3.071692442
121.0284058 4.640387243
137.0597059 4.884851484

Name: +ve in-silico MS/MS by CFM-ID for VWFMIMNSQXLOHE-UHFFFAOYSA-N
ID: VWFMIMNSQXLOHE-UHFFFAOYSA-N
Comment: Energy0
Num peaks: 6
111.0440559 0.7828688506
123.0440559 3.306788344
125.0597059 1.187893285
127.075356 0.6542331904
137.0597059 42.54219518
155.0702706 44.30451687

Name: +ve in-silico MS/MS by CFM-ID for VWFMIMNSQXLOHE-UHFFFAOYSA-N
ID: VWFMIMNSQXLOHE-UHFFFAOYSA-N
Comment: Energy1
Num peaks: 7
67.01784114 1.754978085
107.0491413 2.456069258
109.0647913 3.722057048
123.0440559 4.198972734
125.0597059 2.342447301
137.0597059 49.54590308
155.0702706 17.15601674

Name: +ve in-silico MS/MS by CFM-ID for VWFMIMNSQXLOHE-UHFFFAOYSA-N
ID: VWFMIMNSQXLOHE-UHFFFAOYSA-N
Comment: Energy2
Num peaks: 19
39.02292652 1.522550415
53.00219107 2.103811338
55.01784114 4.69706999
57.0334912 2.546793984
65.00219107 1.877723237
67.01784114 6.346274665
69.0334912 7.305831933
79.01784114 1.60256507
81.0334912 4.078561968
91.01784114 5.359496548
93.0334912 7.94574903
95.04914126 3.758325538
97.02840582 2.113611295
107.0491413 5.74780349
109.0647913 7.458458268
111.0440559 4.043570208
121.0284058 4.25459872
123.0440559 1.895558667
137.0597059 5.35723091

Name: +ve in-silico MS/MS by CFM-ID for OCPLAYWUKRICIW-UHFFFAOYSA-N
ID: OCPLAYWUKRICIW-UHFFFAOYSA-N
Comment: Energy0
Num peaks: 6
91.05422664 5.429183106
95.04914126 3.934094982
109.0647913 5.632936129
119.0491413 19.37231346
137.0597059 41.39522021
155.0702706 12.71414629

Name: +ve in-silico MS/MS by CFM-ID for OCPLAYWUKRICIW-UHFFFAOYSA-N
ID: OCPLAYWUKRICIW-UHFFFAOYSA-N
Comment: Energy1
Num peaks: 16
39.02292652 1.494900593
41.03857658 0.9462618627
51.02292652 1.321858583
55.01784114 1.276106301
65.03857658 1.837934106
67.05422664 1.24240423
68.99710569 1.056968804
91.05422664 15.73445879
93.06987671 3.066620386
95.04914126 6.091820714
107.0491413 1.336599634
109.0647913 14.44061108
111.0804414 1.202057154
119.0491413 10.83029559
137.0597059 14.88532339
155.0702706 4.004150709

Name: +ve in-silico MS/MS by CFM-ID for OCPLAYWUKRICIW-UHFFFAOYSA-N
ID: OCPLAYWUKRICIW-UHFFFAOYSA-N
Comment: Energy2
Num peaks: 24
25.00727645 7.460016586
39.02292652 6.492611412
41.03857658 4.256624063
49.00727645 4.294539825
51.02292652 6.933275353
53.00219107 1.568094523
53.03857658 1.608141198
55.01784114 2.976703839
63.02292652 4.545036739
65.03857658 8.367428595
67.01784114 1.67914328
67.05422664 2.925910866
68.99710569 2.219145898
69.0334912 1.153410285
79.05422664 3.100440499
81.0334912 1.206466576
83.01275576 1.531364142
91.05422664 8.170144654
93.06987671 2.36093256
95.04914126 2.104923143
107.0491413 1.191341091
109.0647913 1.510645767
119.0491413 1.61836143
137.0597059 1.142188193

Name: +ve in-silico MS/MS by CFM-ID for SWPQRYVJQGYYES-UHFFFAOYSA-N
ID: SWPQRYVJQGYYES-UHFFFAOYSA-N
Comment: Energy0
Num peaks: 6
91.05422664 1.169451905
95.04914126 5.284990755
109.0647913 9.301367034
119.0491413 10.02849616
137.0597059 43.75298285
155.0702706 17.30634947

Name: +ve in-silico MS/MS by CFM-ID for SWPQRYVJQGYYES-UHFFFAOYSA-N
ID: SWPQRYVJQGYYES-UHFFFAOYSA-N
Comment: Energy1
Num peaks: 24
39.02292652 2.485769355
41.03857658 1.579762742
49.00727645 0.9477586381
51.02292652 1.043613473
53.00219107 1.135009393
55.05422664 1.639935486
63.02292652 0.9180317207
65.03857658 2.256936334
67.01784114 3.149103323
67.05422664 1.485551504
69.0334912 1.335838747
71.01275576 1.00662574
71.04914126 1.01791306
81.0334912 1.083296397
83.01275576 1.215218291
83.04914126 2.127681342
91.05422664 3.154492871
95.04914126 6.55678702
107.0491413 1.353878498
109.0647913 21.46963099
111.0804414 2.474163116
119.0491413 4.907730008
137.0597059 11.85872603
155.0702706 4.465798879

Name: +ve in-silico MS/MS by CFM-ID for SWPQRYVJQGYYES-UHFFFAOYSA-N
ID: SWPQRYVJQGYYES-UHFFFAOYSA-N
Comment: Energy2
Num peaks: 27
25.00727645 2.53318348
27.02292652 1.877129156
39.02292652 11.20209509
41.00219107 1.816486622
41.03857658 4.381574785
43.01784114 1.370622713
49.00727645 4.28262679
51.02292652 4.674637399
53.00219107 2.887937115
53.03857658 2.702706767
55.01784114 1.982379923
55.05422664 3.386780785
63.02292652 2.027481956
65.00219107 1.90364708
65.03857658 5.741757168
67.01784114 2.430070187
67.05422664 3.730020903
68.99710569 3.014865454
69.0334912 1.268699863
71.01275576 1.239391253
79.05422664 1.86729459
81.0334912 1.218133875
83.04914126 1.680126094
91.05422664 5.107612121
93.06987671 2.084047899
95.04914126 2.263138248
109.0647913 1.812814666

Name: +ve in-silico MS/MS by CFM-ID for AFYQILLJCNMYEO-UHFFFAOYSA-N
ID: AFYQILLJCNMYEO-UHFFFAOYSA-N
Comment: Energy0
Num peaks: 6
95.04914126 5.617621778
109.0647913 10.46088124
111.0804414 1.011461361
119.0491413 7.573544283
137.0597059 43.36863026
155.0702706 17.71617768

Name: +ve in-silico MS/MS by CFM-ID for AFYQILLJCNMYEO-UHFFFAOYSA-N
ID: AFYQILLJCNMYEO-UHFFFAOYSA-N
Comment: Energy1
Num peaks: 20
39.02292652 2.07493606
41.03857658 1.595783226
43.05422664 1.082891496
53.00219107 1.434476111
55.01784114 2.099551151
67.01784114 3.644293773
67.05422664 2.076487039
68.99710569 1.085240301
69.0334912 1.786996075
81.0334912 1.480841035
81.06987671 1.137102139
91.05422664 1.117462464
95.04914126 7.403427367
97.02840582 0.9102758953
107.0491413 1.386622479
109.0647913 25.65420237
111.0804414 2.750372336
119.0491413 4.420447586
137.0597059 12.68750924
155.0702706 5.016329441

Name: +ve in-silico MS/MS by CFM-ID for AFYQILLJCNMYEO-UHFFFAOYSA-N
ID: AFYQILLJCNMYEO-UHFFFAOYSA-N
Comment: Energy2
Num peaks: 25
25.00727645 8.809344887
27.02292652 1.177438936
39.02292652 6.592398034
41.03857658 3.953771235
43.05422664 4.807438749
49.00727645 3.299226403
51.02292652 3.790233912
53.00219107 2.154281448
53.03857658 4.758682444
55.01784114 3.775597889
55.05422664 1.452276419
63.02292652 1.789091222
65.03857658 4.41006987
67.01784114 3.703789132
67.05422664 5.829273864
68.99710569 2.420494849
69.0334912 1.711860709
71.04914126 1.03464151
79.05422664 2.483713604
81.0334912 2.541727252
81.06987671 2.038395263
83.04914126 1.037409392
91.05422664 1.8957259
95.04914126 3.008722125
109.0647913 2.464922415

Name: +ve in-silico MS/MS by CFM-ID for KXHYUBOXXNIRSI-UHFFFAOYSA-N
ID: KXHYUBOXXNIRSI-UHFFFAOYSA-N
Comment: Energy0
Num peaks: 13
62.02365479 2.415193066
88.03930485 2.241930351
101.0345538 7.662157109
103.0502039 3.80361057
106.0498695 2.246552318
131.0451185 2.429222651
132.0291341 2.822924467
134.0447842 2.93978564
149.0556832 32.60790344
151.0713333 4.018977479
152.0553488 1.976596666
178.0346134 4.852853079
195.0611625 11.51952472

Name: +ve in-silico MS/MS by CFM-ID for KXHYUBOXXNIRSI-UHFFFAOYSA-N
ID: KXHYUBOXXNIRSI-UHFFFAOYSA-N
Comment: Energy1
Num peaks: 16
44.0130901 3.565551846
74.02365479 2.212492659
86.02365479 3.071899011
88.03930485 12.75275398
90.05495492 3.738312476
101.0345538 13.07665647
103.0502039 3.64293282
104.0342195 2.180701605
105.0658539 2.732902013
130.013484 2.420188857
131.0451185 2.388747915
132.0291341 5.746675807
134.0447842 7.751411185
149.0556832 12.0486028
151.0713333 2.215767813
178.0346134 1.931338975

Name: +ve in-silico MS/MS by CFM-ID for KXHYUBOXXNIRSI-UHFFFAOYSA-N
ID: KXHYUBOXXNIRSI-UHFFFAOYSA-N
Comment: Energy2
Num peaks: 15
44.0130901 9.08150616
62.02365479 4.583394278
74.02365479 11.50075706
76.03930485 4.074572649
88.03930485 16.0692172
90.05495492 3.119643148
101.0345538 11.12661321
103.0502039 2.63495959
104.0342195 3.946647705
106.0498695 2.065949286
131.0451185 2.00551995
132.0291341 2.737937327
133.0607686 3.019690724
134.0447842 2.944941495
149.0556832 2.013014153

Name: +ve in-silico MS/MS by CFM-ID for KQLDXHKSYANRBD-UHFFFAOYSA-N
ID: KQLDXHKSYANRBD-UHFFFAOYSA-N
Comment: Energy0
Num peaks: 6
71.01275576 1.923067166
105.0334912 6.535952496
141.0334912 5.947647227
147.0440559 6.013837339
159.0440559 27.52851796
177.0546206 39.40610724

Name: +ve in-silico MS/MS by CFM-ID for KQLDXHKSYANRBD-UHFFFAOYSA-N
ID: KQLDXHKSYANRBD-UHFFFAOYSA-N
Comment: Energy1
Num peaks: 12
53.00219107 1.631967029
83.01275576 2.292788149
105.0334912 14.13318675
117.0334912 2.03924121
119.0491413 6.839410787
121.0647913 2.752195946
129.0334912 1.659879832
131.0491413 2.432582524
141.0334912 7.707038605
147.0440559 3.46656379
159.0440559 20.84108408
177.0546206 14.54793953

Name: +ve in-silico MS/MS by CFM-ID for KQLDXHKSYANRBD-UHFFFAOYSA-N
ID: KQLDXHKSYANRBD-UHFFFAOYSA-N
Comment: Energy2
Num peaks: 22
41.00219107 1.806460133
49.00727645 2.377595301
53.00219107 7.480153718
56.99710569 1.318507826
65.00219107 2.162563181
71.01275576 1.578378067
75.02292652 4.014520736
77.03857658 6.010925195
79.01784114 1.655470839
80.99710569 1.530117652
87.02292652 1.390632683
89.03857658 3.786349164
91.05422664 3.63373052
101.0385766 1.633858543
105.0334912 13.89697204
115.0178411 1.533027302
117.0334912 5.710921827
119.0491413 4.370362633
129.0334912 2.733469186
131.0491413 4.896397831
141.0334912 4.265428423
159.0440559 2.295776204

Name: +ve in-silico MS/MS by CFM-ID for VCZRKOSHFDNYMN-UHFFFAOYSA-N
ID: VCZRKOSHFDNYMN-UHFFFAOYSA-N
Comment: Energy0
Num peaks: 6
111.0440559 2.212636051
113.0597059 1.916176054
119.0491413 1.403060922
137.0597059 19.01470428
139.0389705 2.990281834
155.0702706 58.8508544

Name: +ve in-silico MS/MS by CFM-ID for VCZRKOSHFDNYMN-UHFFFAOYSA-N
ID: VCZRKOSHFDNYMN-UHFFFAOYSA-N
Comment: Energy1
Num peaks: 26
39.02292652 2.725625497
41.03857658 1.315552168
43.01784114 1.592317512
49.00727645 1.182202536
51.02292652 1.321382658
57.0334912 2.612576975
65.00219107 1.293245319
67.01784114 3.651471433
69.0334912 4.079836317
83.01275576 1.476409065
83.04914126 1.663020453
85.02840582 1.23389788
95.01275576 1.343608765
95.04914126 1.351001432
97.02840582 1.524524808
107.0491413 1.654065786
109.0647913 1.408609289
111.0440559 1.876046372
113.0233204 1.525737596
113.0597059 3.235687144
119.0491413 2.882636067
125.0597059 5.202467765
127.075356 1.594550714
137.0597059 12.04263609
139.0389705 1.44916376
155.0702706 18.78135982

Name: +ve in-silico MS/MS by CFM-ID for VCZRKOSHFDNYMN-UHFFFAOYSA-N
ID: VCZRKOSHFDNYMN-UHFFFAOYSA-N
Comment: Energy2
Num peaks: 29
39.02292652 14.87443285
41.00219107 2.074112988
41.03857658 4.597173982
43.01784114 2.205490781
43.05422664 2.143878996
49.00727645 3.603026038
51.02292652 3.742744304
53.00219107 1.458418904
53.03857658 1.945346416
55.01784114 1.983637684
57.0334912 3.181500708
65.00219107 3.748996392
65.03857658 1.891180175
67.01784114 4.640252475
69.0334912 3.672827489
75.02292652 3.593739868
77.03857658 2.596998707
79.01784114 1.742644735
79.05422664 2.307203577
81.0334912 1.43724369
83.04914126 1.142521467
93.0334912 1.609302972
95.04914126 1.730772057
109.0284058 1.422911516
111.0440559 1.535371834
119.0491413 1.427352284
121.0284058 1.879462372
137.0597059 1.122511046
139.0389705 1.2341641

Name: +ve in-silico MS/MS by CFM-ID for JRQFCBCWFXXMPG-UHFFFAOYSA-N
ID: JRQFCBCWFXXMPG-UHFFFAOYSA-N
Comment: Energy0
Num peaks: 6
51.02292652 1.30832407
109.0284058 1.332547906
111.0440559 4.157579657
113.0597059 3.26260588
137.0597059 15.56515099
155.0702706 64.52610948

Name: +ve in-silico MS/MS by CFM-ID for JRQFCBCWFXXMPG-UHFFFAOYSA-N
ID: JRQFCBCWFXXMPG-UHFFFAOYSA-N
Comment: Energy1
Num peaks: 17
39.02292652 2.511549846
41.03857658 1.69533
43.01784114 4.573417002
49.00727645 1.730679738
51.02292652 3.146017128
53.03857658 3.769686369
55.01784114 1.416639175
57.0334912 1.312486432
79.01784114 1.216934639
81.0334912 2.405736251
83.04914126 3.774541916
111.0440559 2.396768201
113.0597059 4.649575906
119.0491413 2.760055167
137.0597059 13.43127819
139.0389705 2.216689114
155.0702706 27.90428631

Name: +ve in-silico MS/MS by CFM-ID for JRQFCBCWFXXMPG-UHFFFAOYSA-N
ID: JRQFCBCWFXXMPG-UHFFFAOYSA-N
Comment: Energy2
Num peaks: 13
25.00727645 2.487456716
39.02292652 8.332074797
41.03857658 7.411139323
49.00727645 16.2078994
51.02292652 20.58015325
53.00219107 1.864580193
53.03857658 7.396736791
55.01784114 3.182572295
55.05422664 3.054264086
57.0334912 2.025272546
57.06987671 4.482118497
67.05422664 1.90026662
79.01784114 1.843069473

Name: +ve in-silico MS/MS by CFM-ID for ZENKUNSFODKXQS-UHFFFAOYSA-N
ID: ZENKUNSFODKXQS-UHFFFAOYSA-N
Comment: Energy0
Num peaks: 6
57.0334912 1.776452731
111.0440559 3.503011607
113.0597059 1.975512411
137.0597059 18.09095999
139.0389705 2.885324382
155.0702706 55.34022117

Name: +ve in-silico MS/MS by CFM-ID for ZENKUNSFODKXQS-UHFFFAOYSA-N
ID: ZENKUNSFODKXQS-UHFFFAOYSA-N
Comment: Energy1
Num peaks: 21
53.00219107 1.560816545
55.01784114 2.663884441
57.0334912 2.25380108
67.01784114 2.609834225
69.0334912 2.551028311
83.04914126 1.993312181
85.02840582 1.424656588
85.06479133 1.445344021
95.04914126 2.003631564
97.02840582 2.276466522
107.0491413 1.487110328
109.0284058 1.608375953
111.0440559 3.421411139
113.0597059 3.314710664
119.0491413 3.178662974
123.0440559 1.53102817
125.0597059 6.309981956
127.075356 1.804810798
137.0597059 13.54048754
139.0389705 1.777119601
155.0702706 21.6059425

Name: +ve in-silico MS/MS by CFM-ID for ZENKUNSFODKXQS-UHFFFAOYSA-N
ID: ZENKUNSFODKXQS-UHFFFAOYSA-N
Comment: Energy2
Num peaks: 28
25.00727645 1.330787755
39.02292652 8.593930894
41.00219107 1.349919438
41.03857658 2.60923724
43.01784114 1.444532499
49.00727645 3.82322044
51.02292652 4.487618417
53.00219107 2.032065449
53.03857658 2.062345559
55.01784114 3.756718093
57.0334912 3.349803131
57.06987671 1.298190953
65.03857658 3.500597089
67.01784114 7.865287636
69.0334912 2.511973102
75.02292652 2.282076144
79.01784114 3.855934965
79.05422664 1.36848797
81.0334912 3.596390972
83.04914126 4.311560937
85.02840582 1.512134089
93.0334912 2.873081159
95.01275576 2.186763586
95.04914126 2.129252564
109.0284058 1.664829279
111.0440559 1.605569988
119.0491413 1.747799072
121.0284058 2.111479566

Name: +ve in-silico MS/MS by CFM-ID for VFIZFZBWALUGBV-UHFFFAOYSA-N
ID: VFIZFZBWALUGBV-UHFFFAOYSA-N
Comment: Energy0
Num peaks: 7
107.0491413 3.161216463
131.0491413 2.235173189
147.0440559 2.397871254
149.0597059 13.98642361
151.075356 4.209959065
177.0546206 17.45291934
195.0651853 38.28550918

Name: +ve in-silico MS/MS by CFM-ID for VFIZFZBWALUGBV-UHFFFAOYSA-N
ID: VFIZFZBWALUGBV-UHFFFAOYSA-N
Comment: Energy1
Num peaks: 15
55.01784114 3.802141501
101.0233204 2.119670123
105.0334912 1.78711067
107.0491413 13.15566448
109.0647913 2.651211289
119.0491413 7.841167902
121.0647913 1.945016928
131.0491413 4.551763202
133.0647913 2.326962848
147.0440559 2.978139475
149.0597059 13.7858404
151.075356 4.460685046
159.0440559 2.074705788
177.0546206 9.964170152
195.0651853 7.007111049

Name: +ve in-silico MS/MS by CFM-ID for VFIZFZBWALUGBV-UHFFFAOYSA-N
ID: VFIZFZBWALUGBV-UHFFFAOYSA-N
Comment: Energy2
Num peaks: 24
41.00219107 2.190048155
53.00219107 1.667384126
55.01784114 9.238319801
57.0334912 1.21373618
65.03857658 1.304469227
75.02292652 1.182263925
77.00219107 0.9742724315
77.03857658 2.423690047
79.01784114 1.1929778
79.05422664 2.752724826
105.0334912 3.913562671
107.0491413 5.123680101
109.0647913 1.358271144
117.0334912 1.086121418
119.0491413 18.83572756
121.0647913 4.434654216
129.0334912 1.597202542
131.0491413 5.29614978
133.0647913 5.176866323
135.0440559 1.203910656
147.0440559 1.409030803
149.0597059 3.575344229
159.0440559 1.832560215
177.0546206 1.501949594

Name: +ve in-silico MS/MS by CFM-ID for GQECYRLKWFSZAT-UHFFFAOYSA-N
ID: GQECYRLKWFSZAT-UHFFFAOYSA-N
Comment: Energy0
Num peaks: 13
73.0396392 7.990147774
74.02365479 8.851111114
86.02365479 3.492019779
88.03930485 2.204208458
102.0185694 2.064308928
117.0294684 21.19788519
119.0451185 7.157911076
121.0607686 3.51560578
131.0451185 4.46367764
142.013484 1.973391914
159.0400331 6.451241081
160.0240487 4.04573776
177.0505978 6.836714401

Name: +ve in-silico MS/MS by CFM-ID for GQECYRLKWFSZAT-UHFFFAOYSA-N
ID: GQECYRLKWFSZAT-UHFFFAOYSA-N
Comment: Energy1
Num peaks: 14
26.00252542 2.660893502
28.01817548 10.30697084
30.03382555 3.208183684
56.0130901 4.46182151
58.02874017 4.185929039
59.01275576 2.902427141
74.02365479 22.18662492
76.03930485 5.529473538
88.03930485 2.463591898
102.0185694 3.104338723
113.0345538 3.854476206
114.0185694 4.436441642
131.0451185 9.04857093
159.0400331 2.619325574

Name: +ve in-silico MS/MS by CFM-ID for GQECYRLKWFSZAT-UHFFFAOYSA-N
ID: GQECYRLKWFSZAT-UHFFFAOYSA-N
Comment: Energy2
Num peaks: 15
28.01817548 9.628199763
42.03382555 6.110426838
46.02874017 3.565812889
58.02874017 2.181353812
71.02398914 1.493255248
72.00800472 2.141352589
73.0396392 12.67471062
74.02365479 9.79379817
76.03930485 1.550419598
86.02365479 15.6265929
88.03930485 7.310817445
100.0029193 2.357321164
100.0393049 1.431299677
104.0342195 1.603202743
117.0294684 3.571417082

Name: +ve in-silico MS/MS by CFM-ID for MJLFALZXRCGROK-UHFFFAOYSA-N
ID: MJLFALZXRCGROK-UHFFFAOYSA-N
Comment: Energy0
Num peaks: 15
28.01817548 2.321213775
74.02365479 14.97496606
76.03930485 2.319046295
88.03930485 1.439820313
98.02365479 1.666270516
100.0393049 2.992601811
102.0185694 1.905164647
116.0342195 3.906184473
131.0451185 10.17385127
133.0607686 2.120232234
134.0447842 7.85427875
142.013484 2.603201577
159.0400331 3.584281681
160.0240487 5.961273725
177.0505978 16.4669147

Name: +ve in-silico MS/MS by CFM-ID for MJLFALZXRCGROK-UHFFFAOYSA-N
ID: MJLFALZXRCGROK-UHFFFAOYSA-N
Comment: Energy1
Num peaks: 6
68.0130901 13.30107242
72.04439023 30.03101486
96.00800472 4.007873089
98.02365479 13.81240156
114.0185694 9.680375828
116.0342195 19.93028091

Name: +ve in-silico MS/MS by CFM-ID for MJLFALZXRCGROK-UHFFFAOYSA-N
ID: MJLFALZXRCGROK-UHFFFAOYSA-N
Comment: Energy2
Num peaks: 19
27.02292652 1.763970195
28.01817548 12.59911075
30.03382555 1.779508937
40.01817548 1.957862227
42.03382555 10.01005735
52.01817548 2.069692831
54.03382555 3.544929658
56.04947561 17.46073727
58.02874017 2.235095259
59.01275576 1.429534179
71.01275576 5.51747657
74.02365479 3.316176914
76.03930485 1.313133102
82.02874017 1.304598617
86.02365479 4.392610908
88.03930485 2.504304722
98.02365479 1.588564297
100.0393049 4.149222091
102.0549549 1.312932828

Name: +ve in-silico MS/MS by CFM-ID for QQYXOGJKFYWQAO-UHFFFAOYSA-N
ID: QQYXOGJKFYWQAO-UHFFFAOYSA-N
Comment: Energy0
Num peaks: 10
86.02365479 5.483059248
90.01856941 2.061331414
126.0185694 3.419117466
131.0451185 3.953212901
133.0243831 2.774715218
135.0400331 2.59910644
144.0291341 8.079033953
159.0400331 9.736514447
160.0240487 4.488131102
177.0505978 38.8874212

Name: +ve in-silico MS/MS by CFM-ID for QQYXOGJKFYWQAO-UHFFFAOYSA-N
ID: QQYXOGJKFYWQAO-UHFFFAOYSA-N
Comment: Energy1
Num peaks: 20
43.01784114 1.079537184
70.02874017 1.120997627
74.02365479 1.071533514
86.02365479 26.38969864
88.03930485 3.40471988
98.02365479 4.58153688
100.0393049 2.057843304
113.0345538 2.201120058
115.0502039 1.143171692
116.0342195 2.214488526
118.013484 1.088291648
126.0185694 1.680475918
131.0451185 8.017617575
134.0447842 2.71535059
141.0294684 1.22012334
142.013484 1.689510241
144.0291341 2.970742884
159.0400331 4.992374109
160.0240487 3.591686685
177.0505978 7.188806184

Name: +ve in-silico MS/MS by CFM-ID for QQYXOGJKFYWQAO-UHFFFAOYSA-N
ID: QQYXOGJKFYWQAO-UHFFFAOYSA-N
Comment: Energy2
Num peaks: 26
18.03382555 2.207688027
27.02292652 1.989522767
43.01784114 1.729033905
44.0130901 2.730090411
46.02874017 1.197099573
53.00219107 3.325504504
55.01784114 10.74519361
56.0130901 1.69724316
57.0334912 1.435079556
58.02874017 6.690595357
60.04439023 2.020896494
68.0130901 4.568772488
70.02874017 3.444229369
72.00800472 1.817280043
72.04439023 3.353476174
74.02365479 2.070806031
84.00800472 1.20996315
86.02365479 9.297443816
90.01856941 1.103485208
98.02365479 1.426288521
100.0029193 3.21636584
100.0393049 1.629028802
102.0185694 4.914842882
104.0342195 2.840879012
116.0342195 2.750709264
118.0498695 1.323566406

Name: +ve in-silico MS/MS by CFM-ID for LXPPECYBCHECRB-UHFFFAOYSA-N
ID: LXPPECYBCHECRB-UHFFFAOYSA-N
Comment: Energy0
Num peaks: 6
72.99202031 4.864714651
86.02365479 6.453848831
114.0185694 6.857085455
124.0029193 5.220750007
142.013484 24.96620328
160.0240487 31.97584402

Name: +ve in-silico MS/MS by CFM-ID for LXPPECYBCHECRB-UHFFFAOYSA-N
ID: LXPPECYBCHECRB-UHFFFAOYSA-N
Comment: Energy1
Num peaks: 12
56.99710569 2.380588809
71.01275576 2.475802067
86.02365479 20.50810877
98.02365479 3.794564776
99.00767038 2.237082006
100.9869349 4.890472561
114.0185694 8.759829085
117.0182351 2.53959921
124.0029193 7.596596581
142.013484 15.43271629
142.9974996 3.233712911
160.0240487 6.832972309

Name: +ve in-silico MS/MS by CFM-ID for LXPPECYBCHECRB-UHFFFAOYSA-N
ID: LXPPECYBCHECRB-UHFFFAOYSA-N
Comment: Energy2
Num peaks: 18
18.03382555 2.187383145
29.00219107 2.231436694
41.00219107 4.901187379
44.99710569 3.684971298
53.00219107 4.218536413
55.01784114 10.71516776
56.99710569 4.555101624
58.02874017 1.925169779
68.0130901 4.389888544
68.99710569 1.974853186
70.02874017 4.055296023
72.00800472 4.289132253
72.99202031 15.34925037
83.01275576 2.139531444
86.02365479 8.601379913
87.00767038 1.972595575
88.03930485 1.54470639
98.02365479 2.41046549

Name: +ve in-silico MS/MS by CFM-ID for XTGOIQCERYFZHN-UHFFFAOYSA-N
ID: XTGOIQCERYFZHN-UHFFFAOYSA-N
Comment: Energy0
Num peaks: 6
87.04405588 1.359965322
109.0284058 1.244228913
111.0440559 2.027260339
163.0389705 1.274882225
177.0546206 17.30123084
195.0651853 67.15282234

Name: +ve in-silico MS/MS by CFM-ID for XTGOIQCERYFZHN-UHFFFAOYSA-N
ID: XTGOIQCERYFZHN-UHFFFAOYSA-N
Comment: Energy1
Num peaks: 14
71.01275576 1.991075517
81.0334912 2.221242121
85.02840582 2.194302388
107.0127558 2.024239788
109.0284058 5.454739337
137.0233204 2.02289379
151.0389705 4.623444315
153.0546206 1.989151515
163.0389705 2.480962522
165.0546206 3.598297839
167.0702706 6.024911223
169.0495352 13.89339338
177.0546206 11.44151398
195.0651853 21.01576699

Name: +ve in-silico MS/MS by CFM-ID for XTGOIQCERYFZHN-UHFFFAOYSA-N
ID: XTGOIQCERYFZHN-UHFFFAOYSA-N
Comment: Energy2
Num peaks: 27
25.00727645 1.403061358
39.02292652 2.940758597
41.00219107 6.538061038
41.03857658 6.329312275
43.01784114 2.887457826
45.0334912 1.337110007
53.00219107 2.202141375
55.01784114 6.20896932
57.0334912 3.344796925
59.04914126 1.469055615
67.01784114 1.122687041
69.0334912 2.66425135
71.01275576 1.254752801
81.0334912 4.596938118
83.01275576 3.094202975
85.02840582 4.104537905
87.04405588 1.968379775
95.01275576 2.463666782
109.0284058 4.296062262
111.0076704 1.113885042
111.0440559 2.20272916
137.0233204 3.055155828
147.0440559 1.323575453
151.0389705 7.377499215
153.0182351 2.322465445
161.0233204 1.05087095
177.0546206 2.114176064

Name: +ve in-silico MS/MS by CFM-ID for FBHVRPWZXFRYMV-UHFFFAOYSA-N
ID: FBHVRPWZXFRYMV-UHFFFAOYSA-N
Comment: Energy0
Num peaks: 6
57.0334912 1.017631065
85.02840582 1.583748832
109.0284058 1.771376375
163.0389705 1.344185384
177.0546206 14.55157531
195.0651853 71.60476437

Name: +ve in-silico MS/MS by CFM-ID for FBHVRPWZXFRYMV-UHFFFAOYSA-N
ID: FBHVRPWZXFRYMV-UHFFFAOYSA-N
Comment: Energy1
Num peaks: 14
81.0334912 2.337055238
83.01275576 2.386386635
85.02840582 2.202175141
109.0284058 3.847510312
111.0440559 2.925125295
151.0389705 5.000983605
153.0182351 1.720057421
153.0546206 2.746385744
163.0389705 3.645606391
165.0546206 6.351065095
167.0702706 4.012182956
169.0495352 13.77916314
177.0546206 9.155154404
195.0651853 20.39922339

Name: +ve in-silico MS/MS by CFM-ID for FBHVRPWZXFRYMV-UHFFFAOYSA-N
ID: FBHVRPWZXFRYMV-UHFFFAOYSA-N
Comment: Energy2
Num peaks: 29
25.00727645 1.322442594
39.02292652 2.779617362
41.00219107 4.522181787
41.03857658 6.392243258
43.01784114 3.340229303
45.0334912 1.074406923
53.00219107 4.367481094
55.01784114 4.490654456
57.0334912 2.376805493
59.04914126 1.08219289
67.01784114 1.282092711
69.0334912 1.710041827
71.01275576 2.921286955
81.0334912 3.391457164
83.01275576 6.044788261
85.02840582 4.377066036
95.01275576 2.416139535
97.02840582 1.743858668
105.0334912 1.697934019
107.0127558 1.709590372
109.0284058 3.871758678
111.0076704 1.144562761
111.0440559 1.698339779
123.0440559 1.233514874
137.0233204 2.75508268
147.0440559 1.27139123
151.0389705 5.445775389
153.0182351 2.540861012
177.0546206 2.040605911

Name: +ve in-silico MS/MS by CFM-ID for RNZLHXZUHXKXNF-UHFFFAOYSA-N
ID: RNZLHXZUHXKXNF-UHFFFAOYSA-N
Comment: Energy0
Num peaks: 6
123.0440559 2.811248684
125.0597059 1.500777757
159.0440559 3.188500495
165.0546206 1.908822656
177.0546206 23.26999776
195.0651853 54.04810542

Name: +ve in-silico MS/MS by CFM-ID for RNZLHXZUHXKXNF-UHFFFAOYSA-N
ID: RNZLHXZUHXKXNF-UHFFFAOYSA-N
Comment: Energy1
Num peaks: 21
39.02292652 2.466233803
41.00219107 3.107654837
41.03857658 1.379786661
43.01784114 1.058226518
43.05422664 1.153955019
57.0334912 1.112985534
65.00219107 2.062550906
67.01784114 1.640717934
69.0334912 1.253278673
83.01275576 2.255908395
85.02840582 2.593760353
109.0284058 2.166035937
111.0440559 1.254098321
147.0440559 1.129729518
149.0597059 1.570867421
159.0440559 6.240052682
163.0389705 1.206472342
165.0546206 5.121628037
167.0702706 2.931628079
177.0546206 18.08575057
195.0651853 21.18142887

Name: +ve in-silico MS/MS by CFM-ID for RNZLHXZUHXKXNF-UHFFFAOYSA-N
ID: RNZLHXZUHXKXNF-UHFFFAOYSA-N
Comment: Energy2
Num peaks: 26
39.02292652 6.710239554
41.00219107 5.871071937
41.03857658 6.089751891
43.01784114 1.821548669
45.06987671 1.289698076
49.00727645 2.22877703
51.02292652 4.301793292
53.00219107 1.615683147
53.03857658 1.748840341
55.01784114 1.912709925
57.0334912 1.104706192
63.02292652 1.654546569
65.00219107 9.08295803
65.03857658 2.22622315
67.01784114 4.449300886
67.05422664 1.016974069
69.0334912 5.866107953
83.01275576 4.664040068
105.0334912 1.295963045
107.0491413 1.595628387
109.0647913 2.893980812
121.0284058 2.855057037
123.0440559 2.198164205
149.0597059 1.253383199
159.0440559 3.493595378
177.0546206 1.559365854

Name: +ve in-silico MS/MS by CFM-ID for DDWQMPKRFRLPJH-UHFFFAOYSA-N
ID: DDWQMPKRFRLPJH-UHFFFAOYSA-N
Comment: Energy0
Num peaks: 6
109.0284058 1.548011768
123.0440559 3.398857599
159.0440559 3.243799567
165.0546206 2.184835782
177.0546206 23.24028969
195.0651853 52.92992202

Name: +ve in-silico MS/MS by CFM-ID for DDWQMPKRFRLPJH-UHFFFAOYSA-N
ID: DDWQMPKRFRLPJH-UHFFFAOYSA-N
Comment: Energy1
Num peaks: 20
67.01784114 1.350214484
83.01275576 1.554356954
85.02840582 2.123574395
107.0127558 2.070689009
109.0284058 5.057240716
119.0127558 1.201557977
121.0284058 6.082511132
123.0440559 4.501386508
125.0597059 1.943446783
133.0284058 1.701372378
147.0440559 2.11902216
149.0233204 2.206898466
149.0597059 1.731449391
151.0389705 1.284477157
159.0440559 4.258174152
163.0389705 3.208083952
165.0546206 7.386587075
167.0702706 4.862588378
177.0546206 12.23266929
195.0651853 14.19584987

Name: +ve in-silico MS/MS by CFM-ID for DDWQMPKRFRLPJH-UHFFFAOYSA-N
ID: DDWQMPKRFRLPJH-UHFFFAOYSA-N
Comment: Energy2
Num peaks: 27
39.02292652 6.134186863
49.00727645 7.723056292
51.02292652 3.960691427
53.00219107 2.686914518
53.03857658 2.974197436
65.00219107 5.623302697
65.03857658 3.773807028
67.01784114 3.729028203
69.0334912 4.287633909
79.01784114 1.361434543
83.01275576 3.202499763
93.0334912 1.379897729
95.04914126 1.162650019
105.0334912 3.532557531
107.0127558 2.929204706
107.0491413 2.247193552
109.0284058 3.166298913
109.0647913 2.429833272
119.0491413 1.491462647
121.0284058 2.974591541
123.0440559 2.931333647
133.0284058 1.685443487
149.0597059 1.747131823
153.0546206 1.370127007
159.0440559 3.216968973
163.0389705 1.16614724
177.0546206 1.200802079

Name: +ve in-silico MS/MS by CFM-ID for XZMXZKUOYYOLGE-UHFFFAOYSA-N
ID: XZMXZKUOYYOLGE-UHFFFAOYSA-N
Comment: Energy0
Num peaks: 6
105.0334912 1.709661675
107.0491413 1.20703987
147.0440559 1.748176338
149.0597059 1.051327716
159.0440559 21.12350932
177.0546206 68.82389714

Name: +ve in-silico MS/MS by CFM-ID for XZMXZKUOYYOLGE-UHFFFAOYSA-N
ID: XZMXZKUOYYOLGE-UHFFFAOYSA-N
Comment: Energy1
Num peaks: 10
105.0334912 8.594315012
107.0491413 4.690391331
109.0647913 2.258505576
133.0284058 7.152862828
135.0440559 6.543222038
145.0284058 2.249723057
147.0440559 3.218580355
149.0597059 9.058641834
159.0440559 15.42993243
177.0546206 22.85055216

Name: +ve in-silico MS/MS by CFM-ID for XZMXZKUOYYOLGE-UHFFFAOYSA-N
ID: XZMXZKUOYYOLGE-UHFFFAOYSA-N
Comment: Energy2
Num peaks: 20
41.00219107 1.895567595
49.00727645 2.225231917
65.00219107 5.348072359
75.02292652 4.068236282
77.03857658 5.446160962
79.05422664 3.605838493
91.05422664 3.851978556
105.0334912 12.57241452
107.0491413 4.401278098
109.0647913 1.744239363
115.0178411 1.449036002
117.0334912 7.187206628
119.0491413 1.23852231
129.0334912 2.564848103
131.0491413 8.469177318
133.0284058 3.149625077
135.0440559 1.658001691
147.0440559 1.290496668
149.0597059 1.189054427
159.0440559 7.495903265

Name: +ve in-silico MS/MS by CFM-ID for LGCIFFRDNCWXNT-UHFFFAOYSA-N
ID: LGCIFFRDNCWXNT-UHFFFAOYSA-N
Comment: Energy0
Num peaks: 6
107.0491413 1.225250881
135.0440559 0.7704438049
147.0440559 1.778093018
149.0597059 1.070349281
159.0440559 21.44684194
177.0546206 70.07537872

Name: +ve in-silico MS/MS by CFM-ID for LGCIFFRDNCWXNT-UHFFFAOYSA-N
ID: LGCIFFRDNCWXNT-UHFFFAOYSA-N
Comment: Energy1
Num peaks: 9
107.0491413 5.426980071
109.0647913 2.416301544
133.0284058 7.67490692
135.0440559 6.809859649
145.0284058 2.448704122
147.0440559 3.769049552
149.0597059 10.45249876
159.0440559 17.81412277
177.0546206 25.35361803

Name: +ve in-silico MS/MS by CFM-ID for LGCIFFRDNCWXNT-UHFFFAOYSA-N
ID: LGCIFFRDNCWXNT-UHFFFAOYSA-N
Comment: Energy2
Num peaks: 19
41.00219107 2.232346501
49.00727645 2.482384634
63.02292652 3.367560418
65.00219107 7.162053909
65.03857658 1.947598591
79.05422664 4.659675522
91.05422664 4.354992705
105.0334912 4.038832691
107.0491413 6.249965884
109.0647913 2.007641048
117.0334912 8.35903758
119.0491413 2.173292876
129.0334912 1.677965423
131.0491413 11.74509686
133.0284058 3.258186023
135.0440559 1.544910548
147.0440559 1.816731692
149.0597059 1.609457449
159.0440559 10.10017743

Name: +ve in-silico MS/MS by CFM-ID for KWXDCFICKMLLLE-UHFFFAOYSA-N
ID: KWXDCFICKMLLLE-UHFFFAOYSA-N
Comment: Energy0
Num peaks: 6
105.0334912 1.721146671
107.0491413 1.227348486
147.0440559 1.632399151
149.0597059 0.932377126
159.0440559 21.34569979
177.0546206 69.75792099

Name: +ve in-silico MS/MS by CFM-ID for KWXDCFICKMLLLE-UHFFFAOYSA-N
ID: KWXDCFICKMLLLE-UHFFFAOYSA-N
Comment: Energy1
Num peaks: 11
105.0334912 8.392194062
107.0491413 4.837825735
109.0647913 2.035057294
131.0491413 2.420285573
133.0284058 3.43512231
135.0440559 2.933331835
145.0284058 2.582055793
147.0440559 4.968200888
149.0597059 11.2960017
159.0440559 15.07404937
177.0546206 22.79959554

Name: +ve in-silico MS/MS by CFM-ID for KWXDCFICKMLLLE-UHFFFAOYSA-N
ID: KWXDCFICKMLLLE-UHFFFAOYSA-N
Comment: Energy2
Num peaks: 21
39.02292652 1.371342725
41.00219107 2.514166755
49.00727645 1.271128108
63.02292652 4.168671404
65.00219107 4.328108725
75.02292652 4.702337749
77.03857658 4.803992037
79.05422664 4.899763056
91.05422664 3.327819018
105.0334912 10.46815087
107.0127558 2.614159389
107.0491413 4.466554853
109.0647913 1.368141298
115.0178411 1.471735926
117.0334912 5.237612958
119.0491413 1.724019776
129.0334912 2.653782232
131.0491413 8.949561615
133.0284058 1.749291321
149.0597059 1.610357997
159.0440559 6.924135187

Name: +ve in-silico MS/MS by CFM-ID for MJISYPVZYBEYHE-UHFFFAOYSA-N
ID: MJISYPVZYBEYHE-UHFFFAOYSA-N
Comment: Energy0
Num peaks: 6
107.0491413 2.037307325
133.0284058 1.077200572
147.0440559 2.760694702
149.0597059 1.997874469
159.0440559 20.73364285
177.0546206 67.46178045

Name: +ve in-silico MS/MS by CFM-ID for MJISYPVZYBEYHE-UHFFFAOYSA-N
ID: MJISYPVZYBEYHE-UHFFFAOYSA-N
Comment: Energy1
Num peaks: 11
41.00219107 3.350998801
107.0491413 5.94830374
109.0647913 3.025855472
131.0491413 2.750771263
133.0284058 6.877304869
135.0440559 6.852861411
145.0284058 2.326035082
147.0440559 5.377988584
149.0597059 12.33047685
159.0440559 13.55660543
177.0546206 17.69502342

Name: +ve in-silico MS/MS by CFM-ID for MJISYPVZYBEYHE-UHFFFAOYSA-N
ID: MJISYPVZYBEYHE-UHFFFAOYSA-N
Comment: Energy2
Num peaks: 21
39.02292652 1.679945292
41.00219107 2.365707613
53.00219107 1.849089056
55.01784114 1.396352446
65.00219107 1.963979106
65.03857658 2.719461114
79.05422664 7.382747319
89.00219107 1.50018644
91.01784114 3.519445192
91.05422664 4.966419128
105.0334912 4.502180664
107.0127558 1.537912953
107.0491413 7.561204372
109.0647913 1.990833843
117.0334912 11.1541109
119.0491413 3.327049908
121.0647913 1.691518665
131.0491413 7.110275134
133.0284058 6.532396026
149.0597059 1.57265166
159.0440559 5.012046192

Name: +ve in-silico MS/MS by CFM-ID for XWHIQPSARIEUMM-UHFFFAOYSA-N
ID: XWHIQPSARIEUMM-UHFFFAOYSA-N
Comment: Energy0
Num peaks: 6
117.0334912 0.55187788
119.0491413 0.865110579
147.0440559 2.895037041
149.0597059 1.696500544
159.0440559 22.25162676
177.0546206 67.2766011

Name: +ve in-silico MS/MS by CFM-ID for XWHIQPSARIEUMM-UHFFFAOYSA-N
ID: XWHIQPSARIEUMM-UHFFFAOYSA-N
Comment: Energy1
Num peaks: 12
43.01784114 2.227498952
79.05422664 3.403504598
105.0334912 2.781568247
107.0491413 2.830677214
119.0491413 3.027069601
131.0491413 3.857957468
133.0284058 2.162433777
135.0440559 4.56264455
147.0440559 11.59389954
149.0597059 8.563192186
159.0440559 16.31171365
177.0546206 19.78744046

Name: +ve in-silico MS/MS by CFM-ID for XWHIQPSARIEUMM-UHFFFAOYSA-N
ID: XWHIQPSARIEUMM-UHFFFAOYSA-N
Comment: Energy2
Num peaks: 19
39.02292652 1.800420078
41.00219107 2.211280702
41.03857658 1.465978699
49.00727645 5.892426761
51.02292652 2.577848149
63.02292652 2.042733971
79.05422664 4.354666875
91.05422664 10.11925804
101.0385766 4.249543745
103.0542266 6.833116442
105.0334912 4.297786778
117.0334912 7.238317973
119.0491413 3.000341772
121.0647913 1.60280836
131.0491413 7.617357469
133.0284058 3.065318059
147.0440559 1.709656954
151.0389705 1.663371301
159.0440559 9.465390509

Name: +ve in-silico MS/MS by CFM-ID for IUOZMUDSLLKUDE-UHFFFAOYSA-N
ID: IUOZMUDSLLKUDE-UHFFFAOYSA-N
Comment: Energy0
Num peaks: 6
91.05422664 1.401340501
117.0334912 0.3055926631
131.0491413 16.04236105
133.0647913 5.450886808
159.0440559 18.86814663
177.0546206 56.27557198

Name: +ve in-silico MS/MS by CFM-ID for IUOZMUDSLLKUDE-UHFFFAOYSA-N
ID: IUOZMUDSLLKUDE-UHFFFAOYSA-N
Comment: Energy1
Num peaks: 6
91.05422664 10.48311881
117.0334912 4.25207988
131.0491413 26.06399075
133.0647913 8.197985183
159.0440559 19.65325485
177.0546206 15.92160662

Name: +ve in-silico MS/MS by CFM-ID for IUOZMUDSLLKUDE-UHFFFAOYSA-N
ID: IUOZMUDSLLKUDE-UHFFFAOYSA-N
Comment: Energy2
Num peaks: 12
41.00219107 4.81123662
49.00727645 3.459487761
65.03857658 1.858947808
75.02292652 4.590969261
91.05422664 20.13813036
103.0542266 7.087593445
105.0698767 5.987535583
117.0334912 10.85125621
131.0491413 12.52628311
133.0284058 3.118186492
133.0647913 2.94314899
159.0440559 4.360339176

Name: +ve in-silico MS/MS by CFM-ID for JSWUXRYXNMVJRG-UHFFFAOYSA-N
ID: JSWUXRYXNMVJRG-UHFFFAOYSA-N
Comment: Energy0
Num peaks: 6
105.0334912 3.273083567
107.0491413 1.550542218
141.0334912 1.55789659
147.0440559 1.563322426
159.0440559 18.41355097
177.0546206 64.70884627

Name: +ve in-silico MS/MS by CFM-ID for JSWUXRYXNMVJRG-UHFFFAOYSA-N
ID: JSWUXRYXNMVJRG-UHFFFAOYSA-N
Comment: Energy1
Num peaks: 16
67.01784114 2.244317851
83.01275576 1.982407219
85.02840582 2.506880287
93.0334912 1.672846721
105.0334912 5.78367905
107.0127558 2.771062346
107.0491413 1.89472645
109.0284058 2.669055286
131.0127558 3.334137209
133.0284058 2.346946168
141.0334912 1.759782012
145.0284058 2.198105884
147.0440559 2.546300572
149.0597059 4.110622138
159.0440559 20.02571725
177.0546206 22.80173734

Name: +ve in-silico MS/MS by CFM-ID for JSWUXRYXNMVJRG-UHFFFAOYSA-N
ID: JSWUXRYXNMVJRG-UHFFFAOYSA-N
Comment: Energy2
Num peaks: 21
39.02292652 8.590985474
41.00219107 1.881649156
49.00727645 10.72553937
51.02292652 3.305762842
53.00219107 2.578873722
53.03857658 1.398375041
65.00219107 10.91596766
65.03857658 3.068587092
67.01784114 7.572326474
79.01784114 2.385439443
83.01275576 2.817894308
93.0334912 1.582205995
105.0334912 7.006122061
107.0127558 3.416231544
107.0491413 1.842210913
117.0334912 2.811932405
131.0127558 1.695712778
131.0491413 1.544359509
133.0284058 1.242546756
141.0334912 2.870475958
159.0440559 1.794608745

Name: +ve in-silico MS/MS by CFM-ID for YPBGUHWQTZOJIL-UHFFFAOYSA-N
ID: YPBGUHWQTZOJIL-UHFFFAOYSA-N
Comment: Energy0
Num peaks: 6
83.01275576 0.3853323796
147.0440559 1.632465882
149.0597059 0.7028417899
159.0440559 21.68483833
161.0233204 0.4041109414
177.0546206 71.97541811

Name: +ve in-silico MS/MS by CFM-ID for YPBGUHWQTZOJIL-UHFFFAOYSA-N
ID: YPBGUHWQTZOJIL-UHFFFAOYSA-N
Comment: Energy1
Num peaks: 10
41.00219107 2.551542713
43.01784114 2.091730242
65.00219107 4.149404202
67.01784114 3.721049067
83.01275576 6.665943847
85.02840582 6.154752112
147.0440559 2.431044616
149.0597059 2.500034822
159.0440559 24.36067083
177.0546206 26.63725623

Name: +ve in-silico MS/MS by CFM-ID for YPBGUHWQTZOJIL-UHFFFAOYSA-N
ID: YPBGUHWQTZOJIL-UHFFFAOYSA-N
Comment: Energy2
Num peaks: 15
25.00727645 2.157451022
39.02292652 8.00960046
41.00219107 10.74204424
41.03857658 7.996485384
43.01784114 3.856402211
65.00219107 13.8324129
67.01784114 10.82329286
68.99710569 1.659733635
83.01275576 2.978348176
107.0127558 1.57737511
107.0491413 1.577101628
131.0491413 3.524527877
133.0284058 2.005459775
147.0440559 2.197881733
159.0440559 7.914240171

Name: +ve in-silico MS/MS by CFM-ID for AFCRHRPYIDXEDN-UHFFFAOYSA-N
ID: AFCRHRPYIDXEDN-UHFFFAOYSA-N
Comment: Energy0
Num peaks: 6
105.0334912 4.113157181
107.0491413 2.604627781
133.0284058 1.003249949
147.0440559 1.656090374
159.0440559 19.72105561
177.0546206 64.3085372

Name: +ve in-silico MS/MS by CFM-ID for AFCRHRPYIDXEDN-UHFFFAOYSA-N
ID: AFCRHRPYIDXEDN-UHFFFAOYSA-N
Comment: Energy1
Num peaks: 9
41.00219107 2.864482995
41.03857658 1.453722814
65.00219107 1.771252077
83.01275576 3.011546555
85.02840582 2.211414689
147.0440559 2.162585029
149.0597059 3.290845968
159.0440559 29.943111
177.0546206 33.74179078

Name: +ve in-silico MS/MS by CFM-ID for AFCRHRPYIDXEDN-UHFFFAOYSA-N
ID: AFCRHRPYIDXEDN-UHFFFAOYSA-N
Comment: Energy2
Num peaks: 16
39.02292652 8.161687773
41.00219107 9.45919396
41.03857658 5.866508778
43.01784114 2.198830672
49.00727645 2.773119663
51.02292652 2.891949449
53.00219107 2.283099553
63.02292652 1.611693719
65.00219107 16.85676612
67.01784114 8.717985237
79.01784114 2.40361751
83.01275576 4.29800944
105.0334912 6.174559819
107.0491413 1.964691865
117.0334912 1.533225508
159.0440559 3.237033828

Name: +ve in-silico MS/MS by CFM-ID for OBKXBELAQLCUMT-UHFFFAOYSA-N
ID: OBKXBELAQLCUMT-UHFFFAOYSA-N
Comment: Energy0
Num peaks: 6
91.05422664 2.609316565
131.0491413 2.089546669
133.0647913 3.428143362
147.0440559 1.954157816
159.0440559 11.80075401
177.0546206 70.46153363

Name: +ve in-silico MS/MS by CFM-ID for OBKXBELAQLCUMT-UHFFFAOYSA-N
ID: OBKXBELAQLCUMT-UHFFFAOYSA-N
Comment: Energy1
Num peaks: 10
41.00219107 2.059252444
91.05422664 2.998637775
105.0334912 2.429731289
107.0491413 4.015712713
131.0491413 4.499801347
133.0647913 4.415960786
147.0440559 3.865371268
149.0597059 14.06789584
159.0440559 15.32173048
177.0546206 27.17677717

Name: +ve in-silico MS/MS by CFM-ID for OBKXBELAQLCUMT-UHFFFAOYSA-N
ID: OBKXBELAQLCUMT-UHFFFAOYSA-N
Comment: Energy2
Num peaks: 17
39.02292652 2.247969328
41.03857658 1.821984533
49.00727645 4.05370517
51.02292652 2.600205811
63.02292652 5.97312774
65.03857658 2.45727184
75.02292652 3.333009022
79.05422664 2.349612649
91.05422664 18.30031394
103.0542266 10.24766732
105.0334912 6.977377119
107.0491413 4.461860953
115.0542266 3.912528066
117.0334912 3.892288577
129.0334912 2.896523358
131.0491413 3.315270541
159.0440559 2.810663948

Name: +ve in-silico MS/MS by CFM-ID for GNBVPIHDHAUTTQ-UHFFFAOYSA-N
ID: GNBVPIHDHAUTTQ-UHFFFAOYSA-N
Comment: Energy0
Num peaks: 6
91.05422664 1.204789184
117.0334912 0.7586682769
147.0440559 4.397378271
149.0597059 1.471974624
159.0440559 11.61990519
177.0546206 76.07784056

Name: +ve in-silico MS/MS by CFM-ID for GNBVPIHDHAUTTQ-UHFFFAOYSA-N
ID: GNBVPIHDHAUTTQ-UHFFFAOYSA-N
Comment: Energy1
Num peaks: 9
91.05422664 5.754432617
93.06987671 3.089654825
99.00767038 3.073484778
117.0334912 4.607434748
119.0491413 6.375445281
147.0440559 3.624178584
149.0597059 16.32568798
159.0440559 9.84716033
177.0546206 27.74312547

Name: +ve in-silico MS/MS by CFM-ID for GNBVPIHDHAUTTQ-UHFFFAOYSA-N
ID: GNBVPIHDHAUTTQ-UHFFFAOYSA-N
Comment: Energy2
Num peaks: 17
41.00219107 2.856279107
49.00727645 5.380849109
51.02292652 2.581107755
65.03857658 1.794309168
75.02292652 2.381844284
91.01784114 1.533541573
91.05422664 14.17952938
93.06987671 6.891372363
101.0385766 7.046532818
103.0178411 1.47289944
103.0542266 7.016248364
117.0334912 12.62342996
119.0491413 4.464984224
131.0491413 3.241987471
147.0440559 1.695801924
151.0389705 1.874692083
159.0440559 3.990833724

Name: +ve in-silico MS/MS by CFM-ID for UMXRBTAEODTNFG-UHFFFAOYSA-N
ID: UMXRBTAEODTNFG-UHFFFAOYSA-N
Comment: Energy0
Num peaks: 6
133.0647913 1.77004395
135.0440559 2.952184654
147.0440559 1.325802846
149.0597059 3.124616991
159.0440559 18.15210403
177.0546206 64.013813

Name: +ve in-silico MS/MS by CFM-ID for UMXRBTAEODTNFG-UHFFFAOYSA-N
ID: UMXRBTAEODTNFG-UHFFFAOYSA-N
Comment: Energy1
Num peaks: 9
91.05422664 12.8129687
117.0334912 3.38569436
119.0491413 5.411228711
133.0284058 4.100498462
135.0440559 4.65343369
147.0440559 3.750906768
149.0597059 31.02720789
159.0440559 8.740760054
177.0546206 7.867820758

Name: +ve in-silico MS/MS by CFM-ID for UMXRBTAEODTNFG-UHFFFAOYSA-N
ID: UMXRBTAEODTNFG-UHFFFAOYSA-N
Comment: Energy2
Num peaks: 19
39.02292652 1.454704835
49.00727645 3.431619042
51.02292652 1.569115199
63.02292652 1.673317182
65.03857658 2.437968609
75.02292652 3.869795283
79.05422664 3.763454597
91.05422664 30.09755551
93.06987671 2.751444172
103.0542266 5.576592247
105.0334912 4.203163316
117.0334912 6.524554957
119.0491413 3.054164294
129.0334912 1.978499612
131.0491413 1.859561019
133.0284058 1.44674187
135.0440559 2.768680921
149.0597059 1.301466117
161.0233204 1.297774418

Name: +ve in-silico MS/MS by CFM-ID for MRXILGHKDYKEEX-UHFFFAOYSA-N
ID: MRXILGHKDYKEEX-UHFFFAOYSA-N
Comment: Energy0
Num peaks: 6
59.01275576 4.068359018
79.05422664 16.315667
81.06987671 1.58705416
109.0647913 1.203426727
137.0597059 16.71349242
155.0702706 46.85941306

Name: +ve in-silico MS/MS by CFM-ID for MRXILGHKDYKEEX-UHFFFAOYSA-N
ID: MRXILGHKDYKEEX-UHFFFAOYSA-N
Comment: Energy1
Num peaks: 10
39.02292652 3.557944133
41.03857658 2.277192793
43.05422664 3.121223967
59.01275576 8.457328421
79.05422664 17.77719877
95.04914126 2.642618832
109.0647913 4.052703225
119.0491413 2.327127352
137.0597059 19.20087926
155.0702706 16.89813407

Name: +ve in-silico MS/MS by CFM-ID for MRXILGHKDYKEEX-UHFFFAOYSA-N
ID: MRXILGHKDYKEEX-UHFFFAOYSA-N
Comment: Energy2
Num peaks: 13
39.02292652 19.01272183
41.00219107 3.121436662
41.03857658 6.250742618
43.01784114 3.014265473
43.05422664 4.272095792
49.00727645 3.478568358
51.02292652 6.960062239
53.03857658 7.389749187
55.05422664 2.678073677
59.01275576 6.297783973
63.02292652 4.201649705
67.05422664 3.324153928
79.05422664 10.37473144

Name: +ve in-silico MS/MS by CFM-ID for XMPHDOVFDRGYSE-UHFFFAOYSA-N
ID: XMPHDOVFDRGYSE-UHFFFAOYSA-N
Comment: Energy0
Num peaks: 6
59.01275576 4.587893013
79.05422664 6.211956603
95.04914126 1.01946147
109.0647913 1.397143947
137.0597059 19.62201272
155.0702706 55.03279021

Name: +ve in-silico MS/MS by CFM-ID for XMPHDOVFDRGYSE-UHFFFAOYSA-N
ID: XMPHDOVFDRGYSE-UHFFFAOYSA-N
Comment: Energy1
Num peaks: 9
41.03857658 2.393319692
43.01784114 2.654088828
59.01275576 8.604614622
79.05422664 12.59440738
95.04914126 3.160006509
109.0647913 4.942691437
119.0491413 2.874941379
137.0597059 23.54987773
155.0702706 20.54649914

Name: +ve in-silico MS/MS by CFM-ID for XMPHDOVFDRGYSE-UHFFFAOYSA-N
ID: XMPHDOVFDRGYSE-UHFFFAOYSA-N
Comment: Energy2
Num peaks: 15
39.02292652 13.68769964
41.00219107 2.924216759
41.03857658 13.37193404
43.01784114 2.90344263
43.05422664 2.560496886
49.00727645 2.107420476
51.02292652 5.524730484
53.03857658 8.173721264
55.05422664 3.005495131
59.01275576 7.695976874
63.02292652 2.51431176
65.03857658 2.267832295
67.05422664 3.307769746
79.05422664 8.940588984
95.04914126 2.702902719

Name: +ve in-silico MS/MS by CFM-ID for MXIHFYMKNWJACU-UHFFFAOYSA-N
ID: MXIHFYMKNWJACU-UHFFFAOYSA-N
Comment: Energy0
Num peaks: 6
59.01275576 4.08277322
65.03857658 2.258405637
67.05422664 2.377900804
79.05422664 16.45044103
137.0597059 16.80150848
155.0702706 47.14332196

Name: +ve in-silico MS/MS by CFM-ID for MXIHFYMKNWJACU-UHFFFAOYSA-N
ID: MXIHFYMKNWJACU-UHFFFAOYSA-N
Comment: Energy1
Num peaks: 8
43.01784114 2.357606991
59.01275576 9.020749589
79.05422664 19.7139402
95.04914126 2.976056728
109.0647913 4.445611305
119.0491413 2.552577148
137.0597059 21.13999915
155.0702706 18.68739805

Name: +ve in-silico MS/MS by CFM-ID for MXIHFYMKNWJACU-UHFFFAOYSA-N
ID: MXIHFYMKNWJACU-UHFFFAOYSA-N
Comment: Energy2
Num peaks: 11
39.02292652 13.09897211
41.00219107 2.172300112
41.03857658 2.525780736
49.00727645 3.906887988
51.02292652 8.428482331
53.03857658 4.891260075
59.01275576 5.346679663
63.02292652 5.303339422
65.03857658 14.12693024
67.05422664 13.22044401
79.05422664 8.917278833

Name: +ve in-silico MS/MS by CFM-ID for HYKZKMXMCFOKRG-UHFFFAOYSA-N
ID: HYKZKMXMCFOKRG-UHFFFAOYSA-N
Comment: Energy0
Num peaks: 6
59.04914126 0.9101184631
87.04405588 1.477067105
109.0284058 1.790591021
163.0389705 1.345670761
177.0546206 13.94988963
195.0651853 72.30491214

Name: +ve in-silico MS/MS by CFM-ID for HYKZKMXMCFOKRG-UHFFFAOYSA-N
ID: HYKZKMXMCFOKRG-UHFFFAOYSA-N
Comment: Energy1
Num peaks: 14
81.0334912 2.122430666
85.02840582 2.769378182
107.0127558 2.140315125
109.0284058 5.049353287
135.0440559 1.552948775
151.0389705 6.262081812
153.0182351 1.849673006
153.0546206 2.442093511
163.0389705 2.370507933
165.0546206 2.603937289
167.0702706 7.09387453
169.0495352 14.35818746
177.0546206 10.0525954
195.0651853 20.24489643

Name: +ve in-silico MS/MS by CFM-ID for HYKZKMXMCFOKRG-UHFFFAOYSA-N
ID: HYKZKMXMCFOKRG-UHFFFAOYSA-N
Comment: Energy2
Num peaks: 30
27.02292652 1.798825054
39.02292652 3.143750609
41.00219107 4.316834585
41.03857658 6.530981081
43.01784114 2.230927178
45.0334912 2.694951057
53.00219107 1.793700748
55.01784114 7.38064094
57.0334912 2.956014019
59.04914126 2.154998703
67.01784114 1.694362639
69.0334912 1.624746306
71.01275576 0.9574854019
77.00219107 0.9650148094
81.0334912 3.332470867
83.01275576 3.711284844
85.02840582 2.827007627
87.04405588 2.061845641
95.01275576 2.366990597
105.0334912 1.8269196
107.0127558 1.230588651
107.0491413 1.473725249
109.0284058 4.93730569
111.0076704 1.390122944
111.0440559 1.410881249
137.0233204 3.355944323
147.0440559 1.084175971
151.0389705 4.168194891
153.0182351 2.691787502
177.0546206 1.961501311

Name: +ve in-silico MS/MS by CFM-ID for SWRREYSBXRUFDO-UHFFFAOYSA-N
ID: SWRREYSBXRUFDO-UHFFFAOYSA-N
Comment: Energy0
Num peaks: 6
57.0334912 2.951112559
151.0389705 2.263968181
153.0182351 2.079904796
155.0338851 3.346095096
177.0546206 12.07527564
195.0651853 60.54999238

Name: +ve in-silico MS/MS by CFM-ID for SWRREYSBXRUFDO-UHFFFAOYSA-N
ID: SWRREYSBXRUFDO-UHFFFAOYSA-N
Comment: Energy1
Num peaks: 14
39.02292652 2.009959718
83.01275576 1.598422711
109.0284058 2.044248809
137.0233204 4.250788042
151.0389705 6.707018922
153.0182351 6.849879124
153.0546206 8.47333693
155.0338851 5.381812138
163.0389705 1.480657502
165.0182351 3.252649207
167.0702706 2.403748673
169.0495352 20.75063548
177.0546206 5.955041696
195.0651853 8.953152658

Name: +ve in-silico MS/MS by CFM-ID for SWRREYSBXRUFDO-UHFFFAOYSA-N
ID: SWRREYSBXRUFDO-UHFFFAOYSA-N
Comment: Energy2
Num peaks: 27
25.00727645 1.531260774
39.02292652 5.323900544
41.00219107 3.90901551
41.03857658 5.132172277
43.01784114 1.533612744
53.00219107 5.792326726
53.03857658 1.103966294
55.01784114 6.38807838
57.0334912 3.719154785
59.04914126 2.17871954
69.0334912 2.987396822
71.01275576 1.989987564
80.99710569 1.208422348
81.0334912 7.500032228
83.01275576 4.034030794
83.04914126 3.505874217
85.02840582 3.864618252
95.01275576 2.455453926
97.02840582 0.9314414377
105.0334912 1.37832488
107.0491413 1.545364192
109.0284058 3.833760656
111.0440559 2.467920214
123.0440559 1.318065942
137.0233204 2.187652058
147.0440559 1.30484946
177.0546206 1.726076192

Name: +ve in-silico MS/MS by CFM-ID for DMJPQDCRCUOCOB-UHFFFAOYSA-N
ID: DMJPQDCRCUOCOB-UHFFFAOYSA-N
Comment: Energy0
Num peaks: 6
57.0334912 2.631248108
165.0182351 1.775533233
167.0338851 5.856354178
169.0495352 1.868579187
177.0546206 11.44551777
195.0651853 57.09524861

Name: +ve in-silico MS/MS by CFM-ID for DMJPQDCRCUOCOB-UHFFFAOYSA-N
ID: DMJPQDCRCUOCOB-UHFFFAOYSA-N
Comment: Energy1
Num peaks: 16
81.0334912 2.316379006
83.01275576 1.883715487
85.02840582 1.750687798
109.0284058 3.459152
111.0440559 2.314103413
137.0233204 2.006911102
151.0389705 2.930959059
153.0182351 1.973779915
153.0546206 1.666057771
163.0389705 2.967918834
165.0182351 2.65478443
165.0546206 3.068992708
167.0338851 6.260674368
167.0702706 5.184266364
177.0546206 12.70679152
195.0651853 27.14581656

Name: +ve in-silico MS/MS by CFM-ID for DMJPQDCRCUOCOB-UHFFFAOYSA-N
ID: DMJPQDCRCUOCOB-UHFFFAOYSA-N
Comment: Energy2
Num peaks: 23
39.02292652 12.35159145
41.00219107 2.192537137
41.03857658 2.973965968
53.00219107 4.590306466
55.01784114 4.957615653
57.0334912 2.048297371
67.01784114 1.441498917
69.0334912 1.201251474
81.0334912 2.548964759
83.01275576 6.786119843
83.04914126 1.239981377
85.02840582 5.025621741
97.02840582 1.35855875
107.0127558 3.581510458
109.0284058 4.754413683
111.0076704 3.22326036
111.0440559 3.336401851
113.0233204 1.529596945
137.0233204 3.488539223
139.0389705 1.33583383
151.0389705 6.690549925
153.0182351 2.306886498
167.0338851 1.486750715

Name: +ve in-silico MS/MS by CFM-ID for QNDMQTVAGWUUDS-UHFFFAOYSA-N
ID: QNDMQTVAGWUUDS-UHFFFAOYSA-N
Comment: Energy0
Num peaks: 6
123.0440559 0.2666719911
135.0440559 0.5078093163
151.0389705 0.3574002837
159.0440559 11.10502295
161.0233204 0.3445937565
177.0546206 85.92510897

Name: +ve in-silico MS/MS by CFM-ID for QNDMQTVAGWUUDS-UHFFFAOYSA-N
ID: QNDMQTVAGWUUDS-UHFFFAOYSA-N
Comment: Energy1
Num peaks: 6
131.0491413 3.927148409
133.0647913 4.092099355
135.0440559 3.5053039
149.0597059 19.24432168
159.0440559 13.86183676
177.0546206 41.98712568

Name: +ve in-silico MS/MS by CFM-ID for QNDMQTVAGWUUDS-UHFFFAOYSA-N
ID: QNDMQTVAGWUUDS-UHFFFAOYSA-N
Comment: Energy2
Num peaks: 23
39.02292652 4.382416088
49.00727645 4.341976549
63.02292652 1.618598118
65.00219107 6.8389736
65.03857658 2.765019959
67.01784114 1.363739742
79.05422664 2.328191602
81.0334912 1.45932935
91.01784114 1.833504297
93.0334912 3.258975613
103.0542266 1.944924244
105.0698767 2.530979468
107.0491413 5.359427058
115.0542266 2.418653432
119.0127558 2.242594612
123.0440559 1.590725251
131.0491413 8.413390448
133.0284058 2.224899102
133.0647913 1.840034634
135.0440559 9.090245995
141.0334912 2.639556924
149.0597059 3.445169607
159.0440559 7.370498731

Name: +ve in-silico MS/MS by CFM-ID for GMEKXRVOQDAYAA-UHFFFAOYSA-N
ID: GMEKXRVOQDAYAA-UHFFFAOYSA-N
Comment: Energy0
Num peaks: 6
119.0127558 0.3518037545
121.0284058 0.4248245736
149.0233204 0.6620825763
151.0389705 0.6993145777
159.0440559 10.91422708
177.0546206 84.12224703

Name: +ve in-silico MS/MS by CFM-ID for GMEKXRVOQDAYAA-UHFFFAOYSA-N
ID: GMEKXRVOQDAYAA-UHFFFAOYSA-N
Comment: Energy1
Num peaks: 8
131.0491413 3.876322087
133.0284058 4.039650851
133.0647913 3.603507674
135.0440559 2.751431418
147.0440559 3.434379887
149.0597059 16.50820891
159.0440559 11.90147478
177.0546206 36.4917987

Name: +ve in-silico MS/MS by CFM-ID for GMEKXRVOQDAYAA-UHFFFAOYSA-N
ID: GMEKXRVOQDAYAA-UHFFFAOYSA-N
Comment: Energy2
Num peaks: 29
39.02292652 1.939891666
49.00727645 2.659802951
53.00219107 2.09307241
63.02292652 1.36838862
75.02292652 1.962361709
77.00219107 2.161852021
77.03857658 1.936011131
79.01784114 4.763035539
79.05422664 1.489690392
81.0334912 1.964273896
89.00219107 1.453862949
89.03857658 1.514737796
93.0334912 2.078886982
101.0385766 1.345663248
103.0178411 2.535238624
103.0542266 1.312176158
105.0334912 6.457931424
105.0698767 1.644933923
107.0491413 4.94307134
109.0284058 1.498381436
115.0542266 2.294111453
119.0127558 3.300603645
123.0440559 1.583676008
129.0334912 3.743580529
131.0491413 6.47646589
133.0284058 3.852904549
135.0440559 5.585063122
149.0597059 1.850529871
159.0440559 5.453063102

Name: +ve in-silico MS/MS by CFM-ID for KACWHKPDPNQSGW-UHFFFAOYSA-N
ID: KACWHKPDPNQSGW-UHFFFAOYSA-N
Comment: Energy0
Num peaks: 12
15.02292652 1.829884839
75.00767038 2.095628502
89.04194771 1.870469834
101.0419477 2.174068787
119.0525124 7.159526377
131.0525124 2.880851811
147.0651853 2.781110815
149.0630771 4.979485382
159.047427 6.742439142
177.0579917 21.93027053
179.0372563 2.015487144
195.0685564 24.78592819

Name: +ve in-silico MS/MS by CFM-ID for KACWHKPDPNQSGW-UHFFFAOYSA-N
ID: KACWHKPDPNQSGW-UHFFFAOYSA-N
Comment: Energy1
Num peaks: 23
41.03857658 4.308202524
43.05422664 2.25269425
45.06987671 1.715497623
46.99499752 1.592955531
49.01064758 1.04983248
71.04914126 1.145521232
73.01064758 1.139407557
75.02629764 3.625904046
87.02629764 2.704559862
89.04194771 10.60622956
91.05759777 3.179266098
101.0419477 3.58442115
101.0597059 1.364460127
119.0525124 4.006781171
129.0546206 2.287533866
131.0525124 5.762387396
131.0702706 1.271522933
133.0681625 1.246483275
147.0651853 2.22553103
149.0630771 4.2750846
159.047427 7.067615676
177.0579917 8.720246302
195.0685564 5.213939056

Name: +ve in-silico MS/MS by CFM-ID for KACWHKPDPNQSGW-UHFFFAOYSA-N
ID: KACWHKPDPNQSGW-UHFFFAOYSA-N
Comment: Energy2
Num peaks: 31
15.02292652 4.201607527
27.02292652 1.219911547
41.03857658 5.481069097
43.05422664 3.238445361
45.06987671 1.193006199
46.99499752 3.660882865
56.99710569 1.545704175
57.0334912 1.81568367
59.01275576 1.498094446
59.04914126 1.73787016
61.01064758 3.212590302
61.02840582 0.9694291361
63.02629764 1.12983617
70.99499752 1.277916688
71.04914126 4.005908896
73.01064758 4.750132658
73.06479133 2.375957404
75.00767038 2.013737503
75.02629764 7.511002856
77.04194771 1.440527031
87.02629764 2.135942639
89.04194771 5.62216246
91.05759777 1.90974986
99.02629764 2.575844319
101.0419477 4.669875705
103.0212123 0.9175942998
103.0575978 2.450312879
105.0368623 1.112518289
117.0368623 1.106090873
119.0525124 1.513981375
131.0525124 1.857835206

Name: +ve in-silico MS/MS by CFM-ID for HAQLSNUJGPPKDD-UHFFFAOYSA-N
ID: HAQLSNUJGPPKDD-UHFFFAOYSA-N
Comment: Energy0
Num peaks: 6
91.05422664 14.33916729
93.06987671 1.842823538
109.0647913 12.7745198
111.0804414 2.764079468
137.0597059 33.68527604
155.0702706 24.42099203

Name: +ve in-silico MS/MS by CFM-ID for HAQLSNUJGPPKDD-UHFFFAOYSA-N
ID: HAQLSNUJGPPKDD-UHFFFAOYSA-N
Comment: Energy1
Num peaks: 11
49.00727645 2.167634557
51.02292652 2.697968991
67.01784114 1.73070646
83.04914126 1.75599071
91.05422664 20.01300004
93.06987671 4.429981089
107.0491413 2.441618882
109.0647913 15.74360689
111.0804414 2.623820205
137.0597059 20.33736526
155.0702706 7.247731964

Name: +ve in-silico MS/MS by CFM-ID for HAQLSNUJGPPKDD-UHFFFAOYSA-N
ID: HAQLSNUJGPPKDD-UHFFFAOYSA-N
Comment: Energy2
Num peaks: 19
25.00727645 1.565881232
39.02292652 3.986554899
49.00727645 5.910597047
51.02292652 4.536786024
53.03857658 4.848354605
55.05422664 3.096211598
57.06987671 1.589654515
63.02292652 3.862243085
65.03857658 7.137528769
67.05422664 2.736736312
79.01784114 1.698487514
79.05422664 7.311402771
81.0334912 4.219043328
81.06987671 1.948174133
83.04914126 3.634896293
91.05422664 16.3986967
93.06987671 2.787036193
109.0647913 2.305847003
137.0597059 1.560942057

Name: +ve in-silico MS/MS by CFM-ID for IKAUDELAQIOXJV-UHFFFAOYSA-N
ID: IKAUDELAQIOXJV-UHFFFAOYSA-N
Comment: Energy0
Num peaks: 6
153.0546206 1.938897818
163.0389705 1.110830985
165.0546206 5.721449348
167.0702706 2.727224155
177.0546206 33.05332361
195.0651853 50.88329915

Name: +ve in-silico MS/MS by CFM-ID for IKAUDELAQIOXJV-UHFFFAOYSA-N
ID: IKAUDELAQIOXJV-UHFFFAOYSA-N
Comment: Energy1
Num peaks: 9
41.00219107 3.378655447
147.0440559 3.475815383
149.0597059 4.20161171
153.0546206 5.203905822
163.0389705 5.362916291
165.0546206 9.088631517
167.0702706 5.646972353
177.0546206 22.2333271
195.0651853 23.91182141

Name: +ve in-silico MS/MS by CFM-ID for IKAUDELAQIOXJV-UHFFFAOYSA-N
ID: IKAUDELAQIOXJV-UHFFFAOYSA-N
Comment: Energy2
Num peaks: 22
15.02292652 1.675740398
55.01784114 2.702145716
65.00219107 8.488374314
67.01784114 3.542897209
79.01784114 6.075641828
81.0334912 2.937438878
91.01784114 5.371869569
93.0334912 3.814673805
95.04914126 4.737318049
105.0334912 4.59201909
107.0491413 3.220212872
109.0284058 1.391508601
121.0284058 3.252814474
123.0440559 2.770261794
135.0440559 3.134717795
137.0233204 2.304363925
147.0440559 2.449148118
151.0389705 3.756867732
153.0546206 1.9752247
161.0233204 2.301020394
165.0546206 4.789647744
177.0546206 5.25751067

Name: +ve in-silico MS/MS by CFM-ID for UIBQKUNIXRKZQD-UHFFFAOYSA-N
ID: UIBQKUNIXRKZQD-UHFFFAOYSA-N
Comment: Energy0
Num peaks: 6
113.0397195 1.098148385
131.0502841 7.382371209
133.0659342 1.173593805
157.0495352 2.491118576
159.0451988 17.41995816
177.0557634 59.06569198

Name: +ve in-silico MS/MS by CFM-ID for UIBQKUNIXRKZQD-UHFFFAOYSA-N
ID: UIBQKUNIXRKZQD-UHFFFAOYSA-N
Comment: Energy1
Num peaks: 12
39.02292652 3.106823832
41.03857658 1.781987795
57.0334912 1.834326989
59.02915477 1.50950314
59.04914126 1.543683977
73.04480483 1.563373102
131.0502841 3.062764172
133.0659342 1.475717234
141.0346341 5.869368665
157.0495352 1.477928605
159.0451988 27.26533633
177.0557634 29.95535149

Name: +ve in-silico MS/MS by CFM-ID for UIBQKUNIXRKZQD-UHFFFAOYSA-N
ID: UIBQKUNIXRKZQD-UHFFFAOYSA-N
Comment: Energy2
Num peaks: 20
25.00727645 1.112157591
27.02292652 1.885140705
39.02292652 19.73311911
41.03857658 11.88440284
42.99785464 1.609659673
43.05422664 12.730236
51.02292652 2.530689592
53.03857658 1.679544744
55.01784114 1.438738647
57.0135047 7.07256353
57.0334912 3.455402179
59.02915477 1.411838195
59.04914126 0.9913695705
69.0135047 1.37512101
71.02915477 3.953770407
101.0397195 0.9971551091
113.0397195 3.3518514
115.0553695 1.044173072
141.0346341 1.241240147
159.0451988 1.104318331

Name: +ve in-silico MS/MS by CFM-ID for YGRXVEHMZZMJKE-UHFFFAOYSA-N
ID: YGRXVEHMZZMJKE-UHFFFAOYSA-N
Comment: Energy0
Num peaks: 6
69.0334912 1.721107111
71.04914126 1.183914451
131.0502841 6.75442905
157.0495352 2.342909147
159.0451988 16.08867487
177.0557634 54.63208898

Name: +ve in-silico MS/MS by CFM-ID for YGRXVEHMZZMJKE-UHFFFAOYSA-N
ID: YGRXVEHMZZMJKE-UHFFFAOYSA-N
Comment: Energy1
Num peaks: 16
39.02292652 1.459781618
41.03857658 3.314104688
43.05422664 0.9796338816
47.02915477 1.150913589
53.00219107 2.476615798
55.01784114 3.210298553
57.0334912 0.9613358517
73.04480483 1.482617638
103.0553695 0.9620939387
131.0502841 2.743080233
133.0659342 1.430445757
139.0389705 1.047631043
141.0346341 5.236234471
157.0495352 1.391512297
159.0451988 24.81644452
177.0557634 27.519592

Name: +ve in-silico MS/MS by CFM-ID for YGRXVEHMZZMJKE-UHFFFAOYSA-N
ID: YGRXVEHMZZMJKE-UHFFFAOYSA-N
Comment: Energy2
Num peaks: 23
25.00727645 3.986996365
27.02292652 1.199418562
39.02292652 24.24457565
41.00219107 1.08322192
41.03857658 12.5901342
42.99785464 1.732722515
43.05422664 1.474336611
44.99710569 1.03128797
45.0135047 3.167761955
49.00727645 2.915621136
51.02292652 5.050551204
53.00219107 1.497211449
53.03857658 2.49753894
55.01784114 1.438668575
57.0135047 1.77465062
59.02915477 1.217481593
67.01784114 1.49297893
69.0334912 3.847563271
71.02915477 2.682123774
71.04914126 0.97495858
75.02406939 1.487035266
105.0346341 1.797489876
113.0397195 1.521565566

Name: +ve in-silico MS/MS by CFM-ID for JQEYKFMPCHACPK-UHFFFAOYSA-N
ID: JQEYKFMPCHACPK-UHFFFAOYSA-N
Comment: Energy0
Num peaks: 6
113.0457872 3.968347008
125.0457872 1.792944696
127.0614373 1.159939949
137.0570206 5.105283996
138.0410362 2.947509785
155.0675853 83.79917918

Name: +ve in-silico MS/MS by CFM-ID for JQEYKFMPCHACPK-UHFFFAOYSA-N
ID: JQEYKFMPCHACPK-UHFFFAOYSA-N
Comment: Energy1
Num peaks: 7
70.02874017 3.02635209
112.0505382 21.79575596
113.0457872 6.103298746
125.0457872 3.887138925
137.0570206 5.225579525
138.0410362 3.034924646
155.0675853 37.96223075

Name: +ve in-silico MS/MS by CFM-ID for JQEYKFMPCHACPK-UHFFFAOYSA-N
ID: JQEYKFMPCHACPK-UHFFFAOYSA-N
Comment: Energy2
Num peaks: 17
28.01817548 3.658106728
40.01817548 4.209334294
42.03382555 4.223741483
43.02907452 8.651374177
53.01342445 2.933964007
55.02907452 1.717109743
56.02432348 1.814482428
57.04472458 2.859151727
70.03997355 20.28311988
83.02398914 1.521875375
95.03522252 2.44577281
96.0192381 2.056462376
109.0508726 10.89118926
113.0457872 3.129176755
125.0457872 3.670728527
137.0570206 3.331579795
138.0410362 3.392826841

Name: +ve in-silico MS/MS by CFM-ID for VOQMPYGJQPQGQC-UHFFFAOYSA-N
ID: VOQMPYGJQPQGQC-UHFFFAOYSA-N
Comment: Energy0
Num peaks: 6
105.0334912 0.9316121936
119.0491413 15.06188832
123.0440559 1.160163788
125.0597059 0.6137250951
137.0597059 49.61322984
155.0702706 29.61843994

Name: +ve in-silico MS/MS by CFM-ID for VOQMPYGJQPQGQC-UHFFFAOYSA-N
ID: VOQMPYGJQPQGQC-UHFFFAOYSA-N
Comment: Energy1
Num peaks: 6
105.0334912 2.53131922
107.0491413 2.926008708
109.0647913 3.817031623
119.0491413 30.293309
137.0597059 38.16612391
155.0702706 8.574244613

Name: +ve in-silico MS/MS by CFM-ID for VOQMPYGJQPQGQC-UHFFFAOYSA-N
ID: VOQMPYGJQPQGQC-UHFFFAOYSA-N
Comment: Energy2
Num peaks: 16
49.00727645 2.121780654
51.02292652 3.259211493
53.03857658 1.473151043
65.03857658 1.6365617
79.01784114 2.022973164
81.0334912 2.57554604
91.01784114 2.367255827
93.0334912 4.669479326
95.04914126 3.053371115
105.0334912 10.06312859
107.0491413 5.677463558
109.0284058 1.375239427
109.0647913 8.584278727
119.0491413 22.40034042
121.0284058 1.403917788
137.0597059 8.35183844

Name: +ve in-silico MS/MS by CFM-ID for LSXMURSSCLXHMI-UHFFFAOYSA-N
ID: LSXMURSSCLXHMI-UHFFFAOYSA-N
Comment: Energy0
Num peaks: 7
19.01784114 3.335332613
45.00833907 1.575889804
131.0451185 6.518010276
141.0294684 2.371115633
146.0447842 2.057082438
159.0400331 21.79184846
177.0505978 43.49972614

Name: +ve in-silico MS/MS by CFM-ID for LSXMURSSCLXHMI-UHFFFAOYSA-N
ID: LSXMURSSCLXHMI-UHFFFAOYSA-N
Comment: Energy1
Num peaks: 18
55.01784114 1.698327407
57.0334912 3.314698132
59.04914126 2.469284567
71.01275576 2.815383964
73.02840582 3.258161389
75.04405588 5.197660225
100.0393049 4.844693551
101.0233204 1.471399167
113.0345538 2.667839345
126.0185694 1.243341187
128.0342195 2.899131524
131.0451185 7.644959336
141.0294684 2.934251997
144.0291341 2.134996288
146.0447842 8.517720884
147.0400331 3.004868428
159.0400331 14.19147348
177.0505978 10.7927

Name: +ve in-silico MS/MS by CFM-ID for LSXMURSSCLXHMI-UHFFFAOYSA-N
ID: LSXMURSSCLXHMI-UHFFFAOYSA-N
Comment: Energy2
Num peaks: 31
15.02292652 0.8738575156
19.01784114 1.147545262
25.00727645 1.754772036
27.02292652 1.52184001
29.99744004 1.903042593
41.00219107 2.906337409
43.01784114 3.941005079
45.00833907 20.28930894
45.0334912 1.867133809
47.02398914 4.285339162
49.0396392 2.598573409
55.01784114 0.9278522445
57.00833907 1.668435546
57.0334912 1.912712003
59.01275576 1.330580166
69.00833907 0.9116498996
71.02398914 6.869672716
73.00325369 1.186398549
73.02840582 2.007024555
83.01275576 1.227416687
85.02840582 0.9360934529
86.02365479 2.091465622
87.04405588 1.096442899
88.03930485 0.9225356825
100.0393049 4.687772857
101.0345538 1.59466
103.0138184 1.131450668
113.0345538 1.202585616
115.0138184 1.105897567
117.0294684 1.364844691
128.0342195 1.183883818

Name: +ve in-silico MS/MS by CFM-ID for BKSQSBREOYMPSV-UHFFFAOYSA-N
ID: BKSQSBREOYMPSV-UHFFFAOYSA-N
Comment: Energy0
Num peaks: 6
19.01784114 3.501159734
131.0451185 3.228921974
141.0294684 2.705263943
146.0447842 2.800830387
159.0400331 23.02163004
177.0505978 48.49290819

Name: +ve in-silico MS/MS by CFM-ID for BKSQSBREOYMPSV-UHFFFAOYSA-N
ID: BKSQSBREOYMPSV-UHFFFAOYSA-N
Comment: Energy1
Num peaks: 24
29.99744004 1.1750781
43.01784114 1.876632088
59.01275576 4.032922927
59.02398914 1.206740323
73.02840582 1.715268975
75.04405588 2.040727574
87.00767038 1.754345322
100.0393049 3.590959926
103.0138184 1.248085982
113.0345538 1.819986455
116.0342195 1.154202506
117.0294684 2.6813141
126.0185694 1.257126241
128.0342195 2.827370952
129.0294684 2.112487688
131.0451185 7.335468973
141.0294684 3.380688173
144.0291341 1.36987168
145.0243831 1.327019021
146.0447842 6.568797702
147.0400331 5.108747022
149.0556832 2.121000277
159.0400331 13.84345964
177.0505978 9.278085275

Name: +ve in-silico MS/MS by CFM-ID for BKSQSBREOYMPSV-UHFFFAOYSA-N
ID: BKSQSBREOYMPSV-UHFFFAOYSA-N
Comment: Energy2
Num peaks: 19
15.02292652 1.687075256
29.99744004 3.190323245
43.01784114 1.525348283
43.02907452 2.179263384
45.00833907 29.64427778
55.01784114 3.280395129
56.0130901 1.938772742
57.00833907 10.54165639
57.0334912 1.366719844
58.02874017 2.445384877
59.02398914 8.064206161
60.04439023 1.445513662
61.0396392 2.77903741
69.00833907 1.792217634
73.02840582 1.868650056
73.0396392 1.697884056
87.01890376 2.167784112
100.0393049 1.529080247
128.0342195 1.550348927

Name: +ve in-silico MS/MS by CFM-ID for MNIKICFCVVNLPO-UHFFFAOYSA-N
ID: MNIKICFCVVNLPO-UHFFFAOYSA-N
Comment: Energy0
Num peaks: 6
105.0334912 4.922634121
107.0491413 12.39397941
149.0597059 12.33581409
151.075356 2.472498497
177.0546206 25.50179261
195.0651853 28.58908655

Name: +ve in-silico MS/MS by CFM-ID for MNIKICFCVVNLPO-UHFFFAOYSA-N
ID: MNIKICFCVVNLPO-UHFFFAOYSA-N
Comment: Energy1
Num peaks: 12
59.01275576 2.095101641
91.05422664 1.576642592
105.0334912 2.530643689
107.0491413 10.67526074
121.0647913 3.646983692
133.0647913 2.478827477
147.0440559 2.782613217
149.0597059 11.63757226
151.075356 3.213867614
159.0440559 5.034118654
177.0546206 25.5789938
195.0651853 9.180529928

Name: +ve in-silico MS/MS by CFM-ID for MNIKICFCVVNLPO-UHFFFAOYSA-N
ID: MNIKICFCVVNLPO-UHFFFAOYSA-N
Comment: Energy2
Num peaks: 12
49.00727645 2.08075841
53.03857658 1.743881342
63.02292652 6.596939718
65.03857658 4.111238395
75.02292652 4.444018438
77.03857658 6.191809108
79.05422664 7.55367066
91.05422664 16.85192201
103.0542266 3.846030016
105.0334912 13.01295272
107.0491413 9.647933383
109.0647913 3.980669361

Name: +ve in-silico MS/MS by CFM-ID for SHPILAQPRQLHSC-UHFFFAOYSA-N
ID: SHPILAQPRQLHSC-UHFFFAOYSA-N
Comment: Energy0
Num peaks: 8
81.06987671 3.332873063
91.05422664 2.132563228
109.0647913 14.53697989
111.0076704 3.073196354
113.0233204 2.670025442
119.0491413 5.739259412
137.0597059 18.75250518
155.0702706 31.05830369

Name: +ve in-silico MS/MS by CFM-ID for SHPILAQPRQLHSC-UHFFFAOYSA-N
ID: SHPILAQPRQLHSC-UHFFFAOYSA-N
Comment: Energy1
Num peaks: 14
39.02292652 3.180178933
53.00219107 1.919622534
55.05422664 5.163467151
65.03857658 4.28243282
67.05422664 6.311420094
81.06987671 14.50677379
83.08552677 3.879606348
91.05422664 3.844878638
93.06987671 3.392795393
99.00767038 1.587973819
109.0647913 11.49662603
119.0491413 4.319937119
137.0597059 11.26371422
155.0702706 6.198788487

Name: +ve in-silico MS/MS by CFM-ID for SHPILAQPRQLHSC-UHFFFAOYSA-N
ID: SHPILAQPRQLHSC-UHFFFAOYSA-N
Comment: Energy2
Num peaks: 18
39.02292652 6.873130211
41.00219107 1.499937364
41.03857658 2.821266598
51.02292652 3.500156824
53.00219107 11.31721747
55.05422664 12.03900332
57.06987671 1.806403526
63.02292652 1.514950967
65.03857658 7.990066397
67.01784114 1.65050082
67.05422664 9.053759544
79.05422664 4.993948224
81.06987671 6.320229694
83.08552677 1.932349551
93.0334912 1.582311186
93.06987671 2.339133459
99.00767038 1.616847751
109.0647913 1.56150334

Name: +ve in-silico MS/MS by CFM-ID for DGOFDNSYZJDEMB-UHFFFAOYSA-N
ID: DGOFDNSYZJDEMB-UHFFFAOYSA-N
Comment: Energy0
Num peaks: 6
41.03857658 0.4287491127
137.0233204 0.4833824237
151.0389705 1.384058345
159.0440559 2.01813173
177.0546206 48.65553278
195.0651853 42.06608421

Name: +ve in-silico MS/MS by CFM-ID for DGOFDNSYZJDEMB-UHFFFAOYSA-N
ID: DGOFDNSYZJDEMB-UHFFFAOYSA-N
Comment: Energy1
Num peaks: 11
109.0284058 2.611310888
123.0440559 4.431825576
149.0597059 2.576032433
151.0389705 5.518148542
153.0546206 1.494541399
159.0440559 5.022606036
165.0546206 2.677983819
167.0702706 3.917054428
169.0495352 1.709463618
177.0546206 32.0541519
195.0651853 18.51904218

Name: +ve in-silico MS/MS by CFM-ID for DGOFDNSYZJDEMB-UHFFFAOYSA-N
ID: DGOFDNSYZJDEMB-UHFFFAOYSA-N
Comment: Energy2
Num peaks: 22
39.02292652 3.489067086
41.03857658 4.970894703
53.00219107 1.562233001
59.04914126 1.804872703
63.02292652 2.015957164
65.00219107 1.311037755
67.01784114 3.539663309
79.05422664 8.61505384
105.0334912 2.12095821
107.0491413 5.511350899
123.0440559 3.640781543
125.0597059 1.340215818
131.0491413 4.140490554
133.0284058 4.405651921
133.0647913 7.742885216
135.0440559 2.774154559
137.0233204 1.298669617
147.0440559 1.436589124
149.0597059 5.403738797
151.0389705 1.914972446
159.0440559 7.030079746
177.0546206 4.710612797
[truncated: 1,522,432 more chars]
