# Supplementary material for: Ion mobility collision cross-section atlas for known and unknown metabolite annotation in untargeted metabolomics
Source: Nat Commun. 2020 Aug 28;11:4334. doi: 10.1038/s41467-020-18171-8 (PMC7455731; doi:10.1038/s41467-020-18171-8)
Supplement: Supplementary file 8 — Supplementary Data 5 [file 41467_2020_18171_MOESM8_ESM.zip › 01_positive_mode/L0666/cfmid_result.txt]

1 0.28571429 HDFKMLFDDYWABF-UHFFFAOYSA-N O=C1CC(C(=O)O1)C1=CC=CC=C1
2 0.28571429 WYGILTLZANOLBZ-UHFFFAOYSA-N O=C1OCC(C1=O)C1=CC=CC=C1
3 0.28571429 CMQYISATYUYSAC-UHFFFAOYSA-N CC1=CC2=C(C=C1C)C(=O)OC2=O
4 0.28571429 JFHFMHPKOSJJTE-UHFFFAOYSA-N CC1=C(C)C2=C(C=C1)C(=O)OC2=O
5 0.28571429 UDDCYRUFMRLBJD-UHFFFAOYSA-N Cc1ccccc1C1=C(O1)C(O)=O
6 0.28571429 NFCVZXQKIJAKFD-UHFFFAOYSA-N CC1=C2OC(=O)C(=O)C2=C(C)C=C1
7 0.28571429 WEPCDISQBQXOBE-UHFFFAOYSA-N CC1=C2C(=O)OC(=O)C2=C(C)C=C1
8 0.21428571 COORGVFNUOZLCQ-UHFFFAOYSA-N CC1=CC=C2OC(=O)CC(=O)C2=C1
9 0.21428571 HRFWMPCKIIJNPS-UHFFFAOYSA-N O=C1CCC2=CC=CC=C2C(=O)O1
10 0.21428571 DZFZKKRJTJZVBQ-UHFFFAOYSA-N OC(C(=O)C(=O)O)Cc1ccccc1
11 0.21428571 XNQCPZDXMQZJDH-UHFFFAOYSA-N O=CC(c1ccccc1)COC(=O)O
12 0.21428571 DLHQNISCJUUVOI-UHFFFAOYSA-N O=C1CC(=O)C(O1)C1=CC=CC=C1
13 0.21428571 YDHPXCHZYXPZIS-UHFFFAOYSA-N COC=C1C(=O)OC2=CC=CC=C12
14 0.21428571 QKFIIVBWBLZYIA-UHFFFAOYSA-N OC(=O)C1(O)CCc2c(O1)cccc2
15 0.21428571 VTEGICJJJIOOPV-UHFFFAOYSA-N OC(=O)C1(O)C=CC2=CCCC=C2O1
16 0.21428571 HVUXKHOYXJPSBS-UHFFFAOYSA-N CC1=CC=C2C(=O)CC(=O)OC2=C1
17 0.21428571 OBKXBELAQLCUMT-UHFFFAOYSA-N O=CC1C(=O)OCc2c1cccc2
18 0.21428571 IUOZMUDSLLKUDE-UHFFFAOYSA-N O=C1Cc2c(C1C(=O)O)cccc2
19 0.21428571 ZRVBVRMBFMXECH-UHFFFAOYSA-N C=Cc1ccccc1C(=O)C(=O)O
20 0.21428571 NTXKKNZQRFRLKU-UHFFFAOYSA-N O=CC1(O)Cc2c(C1=O)cccc2
21 0.21428571 UWSNMYHNWSNIQO-UHFFFAOYSA-N OC(=O)C(=O)C=c1ccccc1=C
22 0.21428571 IQJVONRQIUTBBM-UHFFFAOYSA-N OC(=O)C1(O)C=CC2C(=CC=CC2)O1
23 0.21428571 JAEJSNFTJMYIEF-UHFFFAOYSA-N OC(=O)C(CC1=CC=CC=C1)C(O)=O
24 0.21428571 UAXRSKYOUUJUOK-UHFFFAOYSA-N OC(=O)C1Cc2c(C1=O)cccc2
25 0.19354839 OIGHFYRGHBTKEJ-UHFFFAOYSA-N OC1CC=CC=C1C=CC(=O)C(=O)O
26 0.18181818 JGBAVQBLUTYORM-UHFFFAOYSA-N CC(=O)C=CC=C(C(=O)O)C
27 0.18181818 JGBAVQBLUTYORM-GGWOSOGESA-N CC(=O)C=CC=C(/C)C(=O)O
28 0.14285714 PBEHOGACXXHTFO-UHFFFAOYSA-N CC1OC2=CC=CC=C2OC1C(O)=O
29 0.14285714 SNLAAGHHNZECPE-UHFFFAOYSA-N COC(=O)C1COC2=CC=CC=C2O1
30 0.14285714 JUPDJMWLVUWUII-UHFFFAOYSA-N CC(=O)c1cccc2C(=O)OCc12
31 0.14285714 SWTGXRICOTZSFY-UHFFFAOYSA-N O=c1cc(O)c2c(o1)c(C)ccc2
32 0.14285714 MHZZDYJKWIQMFN-UHFFFAOYSA-N Cc1ccc2c(c1)oc(=O)cc2O
33 0.14285714 WIRGBZBGYNIZIB-UHFFFAOYSA-N Cc1ccc2c(c1)c(O)cc(=O)o2
34 0.14285714 HRFYYZJGIFWLQF-UHFFFAOYSA-N OC(=O)C1=CC=C(OCC#C)C=C1
35 0.14285714 RIXOZEBXQQUHQW-UHFFFAOYSA-N CC(c1cccc(c1)C(=O)O)C(=O)O
36 0.14285714 SDGOMJUKDHSPPU-UHFFFAOYSA-N CC1(O)CC2=C(C(O)=CC=C2)C(=O)O1
37 0.14285714 FDAOUJHEWGCELW-QMMMGPOBSA-N OCCC1OC(=O)c2c(O)cccc12
38 0.14285714 ZHJJCJKDNFTHKD-UHFFFAOYSA-N CC(C(O)=O)C1=CC=C(C=C1)C(O)=O
39 0.14285714 DSGQVABKNLUWDX-UHFFFAOYSA-N CC1=CC=C(C(C1)O)C(=O)O
40 0.14285714 WRNXOOXIPSTAGJ-UHFFFAOYSA-N CC1=CC(OC(F)(F)F)=CC=C1
41 0.14285714 NIJBXYUWZDYDCT-UHFFFAOYSA-N O=C1OC(=O)C2C1C1CCC2C2OC12
42 0.14285714 LNFNATBECNCVOV-UHFFFAOYSA-N FC1CC=CC(C1O)(O)C(=O)O
43 0.14285714 JMDDISXYSLBWHB-UHFFFAOYSA-N FC1=CCCC(C1O)(O)C(=O)O
44 0.14285714 GWSHQLNZKYWYGT-UHFFFAOYSA-N OC(=O)C1=CC=CC=C1OCC#C
45 0.14285714 QWMVFCMIUUHJDH-UHFFFAOYSA-N OC(=O)CC1=COC2=CC=CC=C12
46 0.14285714 JUXFXYQUXNXVAA-UHFFFAOYSA-N CC1=CC=C(OC(F)(F)F)C=C1
47 0.14285714 VXHBBPNYWKGNHL-UHFFFAOYSA-N O=C1COC2=CC=CC=C2C(=O)C1
48 0.14285714 YIRBDBVMHBSPRP-UHFFFAOYSA-N CC12OOC1(CO)OC1=CC=CC=C21
49 0.14285714 NJVBGHSJHNPENP-UHFFFAOYSA-N C=CC(=O)c1ccccc1C(=O)O
50 0.14285714 YQOUMBVFEWZLME-UHFFFAOYSA-N O=C(C(=O)O)C=Cc1ccccc1
51 0.14285714 VNOMEAQPOMDWSR-UHFFFAOYSA-N OC(C1=CC=CC=C1)C(F)(F)F
52 0.14285714 CHIQFEKFEXKAOA-UHFFFAOYSA-N COC(C(=O)C(=O)O)c1ccccc1
53 0.14285714 KIWCYPHEZNDGBS-UHFFFAOYSA-N OC(=O)C(=Cc1ccc(c(c1)C)O)O
54 0.14285714 MGRTWIWECHRHDA-UHFFFAOYSA-N Oc1ccc(c(c1)C)C=C(C(=O)O)O
55 0.14285714 VVKZBPVFTSRVGZ-UHFFFAOYSA-N COc1ccc(cc1)C=C(C(=O)O)O
56 0.14285714 CFLAHQSWDKNWPW-UHFFFAOYSA-N OC(=O)CC(=O)OCC1=CC=CC=C1
57 0.14285714 XXWIUGNNANJILR-SNVBAGLBSA-N OC1OC(=O)C=C1c2ccccc2
58 0.14285714 QHFQXTANUUIMTG-UHFFFAOYSA-N Oc1ccc(cc1)C(=C(C(=O)O)O)C
59 0.14285714 JGFDOPYZLUAZRK-UHFFFAOYSA-N OC(=O)C(=O)C(c1ccccc1C)O
60 0.14285714 BGCLGSZRGMFETD-UHFFFAOYSA-N Cc1cccc(c1)C(C(=O)C(=O)O)O
61 0.14285714 HKWNCFMAGDGVDR-UHFFFAOYSA-N COC1=CC(=CC#C1)C=CC(=O)O
62 0.14285714 WXGZTCCHEZPQPS-UHFFFAOYSA-N OC(C(=O)C(=O)O)c1ccc(cc1)C
63 0.14285714 AOPNPZIOVIPWMF-UHFFFAOYSA-N COC1=CC=C(CC(=O)C(O)=O)C=C1
64 0.14285714 VVKZBPVFTSRVGZ-TWGQIWQCSA-N [H]\C(=C(\O)C(O)=O)C1=CC=C(OC)C=C1
65 0.14285714 USIDCKIVQWCZHS-UHFFFAOYSA-N CC1OC(=O)C2=C(C1)C=C(C#C2)O
66 0.14285714 WHDIDJSSEKQCCF-UHFFFAOYSA-N CC1OC(=O)C2=C(C1)C#CC=C2O
67 0.14285714 RDFIZCOXKGLNAF-UHFFFAOYSA-N CC(O[Si](C)(C)C)C(=O)CCl
68 0.14285714 YFKPBFKOUVIQTN-UHFFFAOYSA-N CC1=CC=CC=C1OC(F)(F)F
69 0.14285714 GUENZKCOKFMXOO-UHFFFAOYSA-N COC(=O)OC1=CC=CC=CCC1=O
70 0.14285714 QGKBJHNLUDFKTC-UHFFFAOYSA-N OCC1(C=CCC=C1)C(O)=O
71 0.14285714 NRYFOHPMTOMUNB-UHFFFAOYSA-N CC(=O)C1C(=O)OC2=CC=CC=C12
72 0.14285714 VRCYFMXDPGWEGA-UHFFFAOYSA-N CC1=CC2=C(OC(=O)C(O)=C2)C=C1
73 0.14285714 KJMSQOFOFFJDCB-UHFFFAOYSA-N C1OC1C1=COC2=CC=CC=C2O1
74 0.14285714 JETFVQZDWFGIFE-UHFFFAOYSA-N O=C1COC(=O)C1C1=CC=CC=C1
75 0.14285714 JTNYNAOEJXGMCQ-UHFFFAOYSA-N CC1=CC2=C(O1)C=CC(=C2)C(O)=O
76 0.14285714 RNTYTQILDXWFLQ-UHFFFAOYSA-N CC1=CC2=C(OC(=C2)C(O)=O)C=C1
77 0.14285714 QRICSZPYENRNSS-UHFFFAOYSA-N COC1=CC=CC(CC(=O)C(O)=O)=C1
78 0.14285714 SNLAAGHHNZECPE-UHFFFAOYSA-N COC(=O)C1COC2=CC=CC=C2O1
79 0.14285714 WESUUBVIMOLPAM-UHFFFAOYSA-N Oc1cccc(c1)CCC(=O)C(=O)O
80 0.14285714 GHOPNAHFJQRZOV-UHFFFAOYSA-N O=C1CC(=C)c2c(O1)cc(cc2)O
81 0.14285714 PGWYURWTAUPOEF-UHFFFAOYSA-N OC(=O)C(=O)CCC12C=CC=CC2O1
82 0.14285714 WSLKBSIXZCTCJG-UHFFFAOYSA-N O=C(C(=O)O)COCc1ccccc1
83 0.14285714 VJXKUZRXKITNDH-UHFFFAOYSA-N OC(=O)C(=O)OCCc1ccccc1
84 0.14285714 RYSZILGUYINIMR-UHFFFAOYSA-N O=C(OC(=O)O)CCc1ccccc1
85 0.14285714 BYYFEADAQZCIGM-UHFFFAOYSA-N OC(=O)C1CCOC2=CC=CC=C2O1
86 0.14285714 DAXHKNWVOHVONW-UHFFFAOYSA-N COC1=CC=C(C#C1)C=CC(=O)O
87 0.14285714 UCVHPVFHBQVISL-UHFFFAOYSA-N CC(=O)C1=CC=C(COC(O)=O)C=C1
88 0.14285714 SNLAAGHHNZECPE-UHFFFAOYSA-N COC(=O)C1COC2=CC=CC=C2O1
89 0.14285714 YMZTUCZCQMQFMK-UHFFFAOYSA-N CC1=C(OC2=CC=CC=C12)C(O)=O
90 0.14285714 TUADBWMDDLWUME-UHFFFAOYSA-N O=Cc1cccc2C(=O)OCCc12
91 0.14285714 OWLPCXLWYZROKH-UHFFFAOYSA-N O=CC1Cc2ccccc2OC1=O
92 0.14285714 DUFBXNPPDCQFCD-UHFFFAOYSA-N COC1=CC=CC(=C1)C#CC(O)=O
93 0.14285714 UQIMEZAAKDQHCG-UHFFFAOYSA-N CC1C(=O)Oc2ccccc2C1=O
94 0.14285714 YZKRPDNBXWLKHF-UHFFFAOYSA-N COC1=CC2=C(C=C1)C(=C)OC2=O
95 0.14285714 UDBVGKNTIBHHBA-UHFFFAOYSA-N OC(C(O)=O)C1=CC=C2OCCC2=C1
96 0.14285714 HIWVANODSSOVNU-UHFFFAOYSA-N Oc1ccc(c(c1)C)CC(=O)C(=O)O
97 0.14285714 XGHUYGNPJQJNPC-UHFFFAOYSA-N OC(=O)C(=O)Cc1ccc(c(c1)C)O
98 0.14285714 ICGCSXAZTJXZAG-UHFFFAOYSA-N CC1=COC2=C1C=C(C=C2)C(O)=O
99 0.14285714 GNBVPIHDHAUTTQ-UHFFFAOYSA-N O=CC1(O)C(=O)Cc2c1cccc2
100 0.14285714 UMXRBTAEODTNFG-UHFFFAOYSA-N O=CC1OC(=O)Cc2c1cccc2
101 0.14285714 SLLCLJRVOCBDTC-UHFFFAOYSA-N OC(=O)C1=CC2=C(C=C1)C(=O)CC2
102 0.14285714 HJGHNYYPROKZGW-UHFFFAOYSA-N CC1=C(C(O)=O)C(C(O)=O)=C(C)C=C1
103 0.14285714 MXIHFYMKNWJACU-UHFFFAOYSA-N OC(=O)COC1CC=CC=C1
104 0.14285714 ZMGWNKLTJQXNAB-UHFFFAOYSA-N OC(=O)C1=CC2=C(OCC=C2)C=C1
105 0.14285714 FHTRCYWWSKLJQA-UHFFFAOYSA-N O=C1CC(O)c2c(C1=O)cccc2
106 0.14285714 DEBZQUFVQZPPLC-UHFFFAOYSA-N OC(=O)C1=CC2=CC=CC=C2OC1
107 0.14285714 OZEGCCCPLQVTEE-UHFFFAOYSA-N Oc1ccc(cc1)CCC(=O)C(=O)O
108 0.14285714 HAQLSNUJGPPKDD-UHFFFAOYSA-N OC1C=CC(C=C1)(C)C(=O)O
109 0.14285714 UIBQKUNIXRKZQD-UHFFFAOYSA-N OC1CCC=C(C1(O)C(=O)O)F
110 0.14285714 DEVVUXDUAVMAPN-UHFFFAOYSA-N OC1=CC=C(C=C1)C1=CC(=O)OC1
111 0.14285714 GJSMLKPYZPFTCG-UHFFFAOYSA-N CC1=Cc2cccc(O)c2C(=O)O1
112 0.14285714 REAZJLFXJWCIPZ-UHFFFAOYSA-N OC1=CC2OC2(c2c1cccc2)O
113 0.14285714 FKUJGZJNDUGCFU-UHFFFAOYSA-N CC1=CC(C(O)=O)=C(C)C=C1C(O)=O
114 0.14285714 CEBDXRXVGUQZJK-UHFFFAOYSA-N CC1=CC2=C(O1)C(=CC=C2)C(O)=O
115 0.14285714 AYEMXGNOKZRIOC-UHFFFAOYSA-N COC1=CC=C(C=C1)C#CC(O)=O
116 0.14285714 UMHYKDRIZFCRLF-UHFFFAOYSA-N COc1ccc2OC(O)(O)C=Cc2c1
117 0.14285714 ZGVCUDGNUWNJDI-UHFFFAOYSA-N CC1=C2OC(=CC2=CC=C1)C(O)=O
118 0.14285714 STGSJLZWQHRTGE-UHFFFAOYSA-N CC1=CC2=C(C=C(O2)C(O)=O)C=C1
119 0.14285714 YCCSWLJUVZBEAS-UHFFFAOYSA-N CC(=O)C1=CC=CC=C1C(O)C(O)=O
120 0.14285714 LVRNKEBRXQHJIN-UHFFFAOYSA-N CCC1=CC(C(O)=O)=C(C=C1)C(O)=O
121 0.14285714 JETFVQZDWFGIFE-UHFFFAOYSA-N O=C1COC(=O)C1C1=CC=CC=C1
122 0.14285714 OEVSVHJSZJTZDW-CDUCUWFYSA-N CC(O)C1OC(=O)c2c(O)cccc12
123 0.14285714 YFKPBFKOUVIQTN-UHFFFAOYSA-N CC1=CC=CC=C1OC(F)(F)F
124 0.14285714 RTKKNEBUQCURDQ-UHFFFAOYSA-N OC(=O)C(=O)CCc1ccccc1O
125 0.14285714 SNJVPSOPOOUYET-UHFFFAOYSA-N CC1=CC=C(OC#CC(O)=O)C=C1
126 0.14285714 HERILFFCDZRBMN-UHFFFAOYSA-N OC(=O)C1=CC(OCC#C)=CC=C1
127 0.14285714 PHXDJUCKRPYDTG-UHFFFAOYSA-N OC(=O)C1=CC=CC2=C1C(=O)CC2
128 0.14285714 KTADXVKGEQZLEJ-UHFFFAOYSA-N CC1=CC=C2OCC(=O)C(=O)C2=C1
129 0.14285714 FUUGAHPYMCSVAI-UHFFFAOYSA-N OC1=CC(O)c2c(C1=O)cccc2
130 0.14285714 UEZFIXMZVFIHGO-UHFFFAOYSA-N OC(=O)C1=CC=CC2=C1CCC2=O
131 0.14285714 SDGOMJUKDHSPPU-JTQLQIEISA-N CC1(O)Cc2cccc(O)c2C(=O)O1
132 0.14285714 KDURBYCBKMGVMN-UHFFFAOYSA-N OC(=O)C1(O)C=CC2=CC=CCC2O1
133 0.14285714 MFWASTQSJSBGNG-UHFFFAOYSA-N FC(F)(F)COC1=CC=CC=C1
134 0.14285714 BIABIACQHKYEEB-UHFFFAOYSA-N OC(=O)C1=CC2=C(CCC2=O)C=C1
135 0.14285714 PLMKDFJTYYKOEL-UHFFFAOYSA-N COC1=C2C(=O)OC(O)C2=CC(C)=C1
136 0.14285714 JNRNEHQSUQMDDC-UHFFFAOYSA-N FC1=CC(C(CC1)O)(O)C(=O)O
137 0.14285714 RFBXCGIFQCXLLB-UHFFFAOYSA-N FC1C=CC(C(C1)(O)C(=O)O)O
138 0.14285714 INTLKEORKXUEAM-UHFFFAOYSA-N O=C1C=C(O)C(=O)C2=C1C=CCC2
139 0.14285714 FJZHISCDCWNQJR-TWGQIWQCSA-N [H]\C(=C(\O)C(O)=O)C1=CC(OC)=CC=C1
140 0.14285714 OQGRWNLWHNPMGX-UHFFFAOYSA-N OC1CC(F)C=CC1(O)C(=O)O
141 0.14285714 PLGBQKOLEJUERU-UHFFFAOYSA-N OC1C=C(F)CCC1(O)C(=O)O
142 0.14285714 YCBXGICOGLRHSU-UHFFFAOYSA-N O=C1C=C(O)C(=O)C2=C1CCC=C2
143 0.14285714 OMBMYWYFYLOVPT-UHFFFAOYSA-N Oc1cccc2C=CC(=O)OCc12
144 0.14285714 SVOANJAGHUTLBP-UHFFFAOYSA-N O=C1C=C(O)C(=O)C2C1C=CC=C2
145 0.14285714 ZYIXXVCNAOYWQA-UHFFFAOYSA-N OC(=O)CC1=CC2=CC=CC=C2O1
146 0.14285714 GGKZQSNCAIFSGT-UHFFFAOYSA-N CC12OC(C)(C=C1)C1C2C(=O)OC1=O
147 0.14285714 VEKQSHDKCBTWRO-UHFFFAOYSA-N OC(=O)C1=CCC2=CC=CC=C2O1
148 0.14285714 FLLRBCSVUAPCKX-UHFFFAOYSA-N CC1=CC(C(O)=O)=C(C=C1C)C(O)=O
149 0.14285714 HYCZIVPUCFACJA-UHFFFAOYSA-N COC(OO)C1=CC=CC=C1
150 0.14285714 YNURZLOEFNTCMJ-UHFFFAOYSA-N OCC#CC1=CC(=CC=C1)C(O)=O
151 0.13793103 FNXJKVNOUQAQMB-REOHCLBHSA-N NCC(NC(=O)C(=O)O)C(=O)O
152 0.13793103 WOSHIDWVHGCQCA-UHFFFAOYSA-N CC1=CC=CC=C1OC(=O)CC(O)=O
153 0.13793103 IQNOXSUNIABGTF-UHFFFAOYSA-N OC(=O)CC(NC(=O)C(=O)O)N
154 0.13793103 FNXJKVNOUQAQMB-UHFFFAOYSA-N NCC(NC(=O)C(O)=O)C(O)=O
155 0.13793103 FNXJKVNOUQAQMB-UWTATZPHSA-N NC[C@@H](NC(=O)C(=O)O)C(=O)O
156 0.13333333 OBSOLCHVBPKLLC-UHFFFAOYSA-N CC(=O)OOC(=O)C1=CC=C(C)C=C1
157 0.13333333 PCMHLXAYTIJSCV-UHFFFAOYSA-N O=C(C(=O)O)CCOc1ccccc1
158 0.13333333 XPFYMFGCLGJYGB-UHFFFAOYSA-N OC(=O)C(=O)CCC1=CC2C(C=C1)O2
159 0.13333333 PIOCCSUFXAKTCG-UHFFFAOYSA-N OC(=O)C(=O)CCC1=CC=CC2C1O2
160 0.13333333 NEEQFPMRODQIKX-UHFFFAOYSA-N NC(CNC(=O)C(O)=O)C(O)=O
161 0.13333333 ZJQANOUADKIXIN-UHFFFAOYSA-N OC(=O)CC(C(=O)N)NC(=O)O
162 0.12903226 VEJZBWUQIJJQRC-UHFFFAOYSA-N ONC(C(C(C(=O)O)N)C(=O)O)O
163 0.12903226 NEEQFPMRODQIKX-UWTATZPHSA-N NC(CNC(=O)C(=O)O)C(=O)O
164 0.12903226 ZDDDMWAFNPCPER-UHFFFAOYSA-N NC(=O)CC(C(=O)O)NC(=O)O
165 0.12903226 NVEKROLTMKWPPY-UHFFFAOYSA-N OC(=O)C1CC=CC(O1)C=C
166 0.12903226 NEEQFPMRODQIKX-REOHCLBHSA-N C([C@@H](C(=O)O)N)NC(=O)C(=O)O
167 0.12903226 IDOWUAGEIUWMIM-UHFFFAOYSA-N OC(=O)C(NC=N)COC(=O)O
168 0.125 FTDIOWKABZBOHH-UHFFFAOYSA-N OC(=O)NC(=O)CC(C(=O)O)N
169 0.125 JGFNCTZKHYBPPI-UHFFFAOYSA-N OC(=O)NC(=O)NC(C(=O)O)C
170 0.125 LNEPPGKBSBTFDF-GOZDTHDVSA-N CCC=C1/OC(=O)C(=C1)C=CC(=O)O
171 0.125 XVMWLYKTGUADGZ-UHFFFAOYSA-N OC(=O)CC(C(=O)NC(=O)O)N
172 0.12121212 KTUWMYWEGNCRPG-UHFFFAOYSA-N OC1=CCCC=C1C=CC(=O)C(=O)O
173 0.12121212 NJFFUAJIRFBONT-UHFFFAOYSA-N OC(=O)CCNC(=O)NC(=O)O
174 0.11428571 MZQDAMRKHIUZIB-UHFFFAOYSA-N O=CC=CC=C(C(=O)O)CC
175 0.11428571 GQECYRLKWFSZAT-UHFFFAOYSA-N OC(=O)C(C1ONC(=O)C1O)N
176 0.11428571 XJEANICIYAYLCS-UHFFFAOYSA-N O=CC=C(C=C(C(=O)O)C)C
177 0.10810811 CHXDHLVBWHTLQK-AATRIKPKSA-N OC1=CC=CCC1/C=C/C(=O)C(=O)O
178 0.10810811 MJLFALZXRCGROK-UHFFFAOYSA-N O=C1NOC(CO1)C(C(=O)O)N
179 0.071428571 QOVAQJFUUCNXQE-SCZZXKLOSA-N OC1CC(=O)c2cccc(O)c2C1O
180 0.071428571 RTWVXIIKUFSDJB-ZETCQYMHSA-N C1[C@@H](CC(=O)C2=C(C=C(C=C21)O)O)O
181 0.071428571 USWUTUCXLQBQCG-UHFFFAOYSA-N C1=CC2=CC(=CC(=C2C(=C1)O)O)O
182 0.071428571 KSEBMYQBYZTDHS-HWKANZROSA-N COC1=C(C=CC(=C1)/C=C/C(=O)O)O
183 0.071428571 DHLPMLVSBRRUGA-RXMQYKEDSA-N C[C@@H]1CC2=CC(=CC(=C2C(=O)O1)O)O
184 0.071428571 HSHNITRMYYLLCV-UHFFFAOYSA-N CC1=CC(=O)OC2=C1C=CC(=C2)O
185 0.071428571 ZPTMWVDSVJOEEB-UHFFFAOYSA-N CC1=C(OC2=C1C(=O)CCC2)C(O)=O
186 0.071428571 LIIALPBMIOVAHH-UHFFFAOYSA-N COC1=CC2=C(C=C1)C=CC(=O)O2
187 0.071428571 FHAMKLIXDLEUPK-UHFFFAOYSA-N C1C(C2=C(C(=CC=C2)O)C(=O)C1O)O
188 0.071428571 QURCVMIEKCOAJU-HWKANZROSA-N COC1=C(C=C(C=C1)/C=C/C(=O)O)O
189 0.071428571 OCNYGKNIVPVPPX-HWKANZROSA-N COC(=O)/C=C/C1=CC(=C(C=C1)O)O
190 0.071428571 XCBLZAJCKKRBED-UHFFFAOYSA-N CC(=O)OC1=COC2=CC=CC=C12
191 0.071428571 UHVYCNOOAXDXHZ-UHFFFAOYSA-N CC(OC1=CC=CC=C1C=O)C(O)=O
192 0.071428571 IEHPLRVWOHZKCS-NSCUHMNNSA-N COC1=CC(=CC(=C1O)O)/C=C/C=O
193 0.071428571 XBBMROOTCQXGMR-UHFFFAOYSA-N CC(=O)OC1=CC(O)=C(C=C1)C(C)=O
194 0.071428571 SLLMHZXMVHNZOR-UHFFFAOYSA-N CCC(=O)C1=CC2=C(C=C1O)OCO2
195 0.071428571 MQSSBVLREFSMDP-UHFFFAOYSA-N OC(=O)C1=CC2=C(OCCCO2)C=C1
196 0.071428571 PGJBQBDNXAZHBP-UHFFFAOYSA-N CN(C)P(=O)(N(C)C)F
197 0.071428571 YWWHKOHZGJFMIE-UHFFFAOYSA-N CCOC(=O)C1=CC=CC=C1C(O)=O
198 0.071428571 GQZDTCFUDGMSOS-UHFFFAOYSA-N CC(=O)C1=CC=CC=C1OCC(O)=O
199 0.071428571 AMWWXNRKVXNKSO-UHFFFAOYSA-N CCN(CC)C(=S)C(N)=S
200 0.071428571 PZSJOBKRSVRODF-UHFFFAOYSA-N COC1=C(OC(C)=O)C=CC(C=O)=C1
201 0.071428571 SVTPATAPZYXEIF-UHFFFAOYSA-N CCOC(=O)OC1=CC=C(C=O)C=C1
202 0.071428571 STSOHAOGZMLWFR-UHFFFAOYSA-N CC1OC(=O)C2=C(C=CC=C2O)C1O
203 0.071428571 VQCXREJZJFLYAV-UHFFFAOYSA-N CCOC1=CC2=C(OCO2)C=C1C=O
204 0.071428571 ZVPJQWBKNUJXSY-UHFFFAOYSA-N COC1=CC=CC2=C1OC(C=O)=C2
205 0.071428571 PFWYHTORQZAGCA-UHFFFAOYSA-N CC(=O)OCC1=CC2=C(OCO2)C=C1
206 0.071428571 ORFFGRQMMWVHIB-UHFFFAOYSA-N COC1=C(OC)C2=C(COC2=O)C=C1
207 0.071428571 NHEVNUARLCWEED-UHFFFAOYSA-N OC1=CC=CC2=C(O)C=CC(O)=C12
208 0.071428571 QWQWBHZHRMHXOC-UHFFFAOYSA-N CC1=CC2=C(OC(=O)C=C2)C=C1O
209 0.071428571 HZUFMSJUNLSDSZ-UPHRSURJSA-N O=C\C=C/C1=CC2=C(OCO2)C=C1
210 0.071428571 VZFPHVWLPRCAGD-AATRIKPKSA-N COC1=CC=CC(\C=C\C(O)=O)=C1O
211 0.071428571 SRPYDDUAFWZUND-UHFFFAOYSA-N CC(=O)CC(=O)OC1=CC=C(O)C=C1
212 0.071428571 ABFJCCZUMNBAAI-UHFFFAOYSA-N COC1=C2COC(=O)C2=C(OC)C=C1
213 0.071428571 BQWDCZPSFPXRCB-UHFFFAOYSA-N OCC1OC1C#CC#CC1OC1CO
214 0.071428571 LHVJUPHCLWIPLZ-UHFFFAOYSA-N CC(=O)OC1=CC=CC(C(O)=O)=C1C
215 0.071428571 ZVPGTXJXZIXWGR-UHFFFAOYSA-N COC1=C(OC(C)=O)C=C(C=O)C=C1
216 0.071428571 VHWODBMMITZQQQ-UHFFFAOYSA-N C=CC(=O)OC1=CC=C(C=O)C=C1
217 0.071428571 BQCNSTFWSKOWMA-GORDUTHDSA-N COC(=O)\C=C\C1=CC(O)=CC=C1O
218 0.071428571 KSEBMYQBYZTDHS-UHFFFAOYSA-N COC1=C(O)C=CC(C=CC(O)=O)=C1
219 0.071428571 VUPCHIRIDPAYAQ-NSCUHMNNSA-N [H]\C(=C(\[H])C1=CC(O)=CC(OC)=C1)C(O)=O
220 0.071428571 FHUCEIUGQFHJJW-UHFFFAOYSA-N OCC(=O)C1=CC2=C(OCCO2)C=C1
221 0.071428571 VUPCHIRIDPAYAQ-UHFFFAOYSA-N COC1=CC(C=CC(O)=O)=CC(O)=C1
222 0.071428571 SDCWUCAYRRYQTN-UHFFFAOYSA-N CCOC1=C(C=C(C=O)C=C1)C(O)=O
223 0.071428571 DZISGMCWORFTOS-UHFFFAOYSA-N OCC1=CC2=CC=CC=C2C(=O)O1
224 0.071428571 NMYHGDAZXIKAFM-UHFFFAOYSA-N CC(=O)C1=C(O)C2=C(OC=C2)C=C1
225 0.071428571 QURCVMIEKCOAJU-UHFFFAOYSA-N COC1=C(O)C=C(C=CC(O)=O)C=C1
226 0.071428571 IKNVEOZIOFMENG-HWKANZROSA-N [H]\C(=C(\[H])C1=C(O)C=C(OC)C=C1)C(O)=O
227 0.071428571 CUHUYVNPCQYRLG-UHFFFAOYSA-N COC1=CC=C(C=C1)C1OC1C(O)=O
228 0.071428571 JSPGOHYLKVWWKI-UHFFFAOYSA-N OC1=CC2=C(OCC(C=O)=C2)C=C1
229 0.071428571 LEPOYFHYEJNVIJ-UHFFFAOYSA-N OCC#CC1=CC=C(C=C1)C(O)=O
230 0.071428571 QIPBSGDZHKDNNJ-UHFFFAOYSA-N CC1=CC(=O)C2=C(O1)C=C(O)C=C2
231 0.071428571 VZFPHVWLPRCAGD-UHFFFAOYSA-N COC1=CC=CC(C=CC(O)=O)=C1O
232 0.071428571 BPTGMUVORRVIEP-UHFFFAOYSA-N OCC1=CC2=C(OC(=O)C=C2)C=C1
233 0.071428571 WZQJRGJCZFZKAG-UHFFFAOYSA-N CC1=CC2=C(OC(=O)C=C2)C(O)=C1
234 0.071428571 KECVCWWPPPJSHW-UHFFFAOYSA-N CC1=C(O)C2=C(OC(=O)C=C2)C=C1
235 0.071428571 IKNVEOZIOFMENG-UHFFFAOYSA-N COC1=CC(O)=C(C=CC(O)=O)C=C1
236 0.071428571 KAMBUYABGSQMFF-UHFFFAOYSA-N COC1=CC2=C(OCCO2)C=C1C=O
237 0.071428571 PDDKFNWQAKHTBC-HWKANZROSA-N [H]C(=C([H])C1=C(OC)C=C(O)C=C1)C(O)=O
238 0.071428571 LLMZGLGURUGRAT-AATRIKPKSA-N [H]\C(=C(\[H])C1=C(OC)C(O)=CC=C1)C(O)=O
239 0.071428571 AJSNUBLNFVLJEB-KQQUZDAGSA-N C(O)(=O)/C=C/C#CC#C/C=C/CO
240 0.071428571 HOPNITFHNCUXTG-UHFFFAOYSA-N CCOC(=O)C1=CC(=CC=C1)C(O)=O
241 0.071428571 XHUBNORIRAJQLO-UHFFFAOYSA-N C(C#CC#CC#CCCCO)(=O)O
242 0.071428571 UBMRQHZPEXIXEJ-ALCCZGGFSA-N C(/C=C\C#CC#CC1OC1C)(=O)O
243 0.071428571 QHYKVJVPIJCRRT-AVWWOMFMSA-N C(/C=C/C=C/C=C\C=C/C(=O)O)(=O)O
244 0.071428571 QHYKVJVPIJCRRT-URDDPPBGSA-N C(/C=C/C=C\C=C/C=C\C(=O)O)(=O)O
245 0.071428571 QHYKVJVPIJCRRT-QEQQUMNJSA-N C(/C=C/C=C/C=C/C=C/C(=O)O)(=O)O
246 0.071428571 DLMONAQGOXNQGP-UHFFFAOYSA-N CC(=O)OCC1=CC=C(C=C1)C(O)=O
247 0.071428571 DJSIZJKPKTXMII-UHFFFAOYSA-N COC(=O)C1=CC(C)=CC(=C1)C(O)=O
248 0.071428571 HVKUASSSTFDQDK-RQJHMYQMSA-N OC1CCC2=CC(=O)OC2C1
249 0.071428571 FAZARMASQCFHAE-UHFFFAOYSA-N OC(=O)CCc1cccc(O)c1C=O
250 0.071428571 VKLDQCUGHRGDAN-UHFFFAOYSA-N COc1c(C)c(O)cc(C=O)c1C=O
251 0.071428571 JELREGOQGBYVKW-UHFFFAOYSA-N COc1cc2COC(=O)c2c(O)c1C
252 0.071428571 JSKYRABEGKTTPD-UHFFFAOYSA-N Cc1cc2OC(=O)C=Cc2cc1O
253 0.071428571 AHIQFGJYCGHEEQ-UHFFFAOYSA-N CCOC(=O)C(=O)c1ccccc1O
254 0.071428571 NUAKROUEBAHTAU-UHFFFAOYSA-N COc1cc2C(=O)OCc2c(O)c1C
255 0.071428571 VZOFEVHSVUBEPH-UHFFFAOYSA-N COC(=O)CC(=O)c1ccc(O)cc1
256 0.071428571 COFAOIWBTJSSPD-UHFFFAOYSA-N OC(CC(=O)C1=CC=CC=C1)C(O)=O
257 0.071428571 STSOHAOGZMLWFR-CDUCUWFYSA-N CC1OC(=O)c2c(O)cccc2C1O
258 0.071428571 OSKUPNSJCCTTLB-GORDUTHDSA-N COc1ccc(O)c(C=CC(=O)O)c1
259 0.071428571 OXPJAFSDHMKHBU-UHFFFAOYSA-N OC(=O)CCC#CC#CCCC(O)=O
260 0.071428571 VAICZUCQOUOECB-UHFFFAOYSA-N FC(F)(F)C(=O)OC1CCCC=C1
261 0.071428571 XKRYBPIKFCZPOV-UHFFFAOYSA-N O=C1N=C2N=CNN2C2=C1NC=N2
262 0.071428571 CSQAYYLBFCVGOK-UHFFFAOYSA-N NC1=C2N=C(C#N)C(N)=NC2=NO1
263 0.071428571 NNADFONXCWKMRA-RXMQYKEDSA-N CC1Cc2ccc(O)c(O)c2C(=O)O1
264 0.071428571 ZLQJVGSVJRBUNL-UHFFFAOYSA-N CC1=Cc2ccc(O)cc2OC1=O
265 0.071428571 AIJQFRIMFUSUEZ-RXMQYKEDSA-N CC1OC(=O)Cc2cc(O)cc(O)c12
266 0.071428571 MMOTWJGMUVIYAQ-UHFFFAOYSA-N CC(=O)OC1=CC(C(C)=O)=C(O)C=C1
267 0.071428571 YIZUDOGCMPIKAK-UHFFFAOYSA-N CC1OC2=CC=CC=C2C(=O)C1=O
268 0.071428571 JGHXNKLHSHDHDG-UHFFFAOYSA-N CCOC(=O)c1ccc2OCOc2c1
269 0.071428571 ZNVGYHOBTCWGTO-SNVBAGLBSA-N Cc1cc(O)cc2OC(C)(O)C(=O)c12
270 0.071428571 KCBBJVDPDKULDQ-UHFFFAOYSA-N COC(=O)C1=CC(OC)=C(C=O)C=C1
271 0.071428571 VIORJHPCHINTKE-ZETCQYMHSA-N OC1CCC(=O)c2c(O)ccc(O)c12
272 0.071428571 MQNNRPUVAMHCCO-FNORWQNLSA-N CC(=C/C(=O)O)C1=CC=C(C)C(=O)O1
273 0.071428571 VHOSQOCSJKFVBL-UHFFFAOYSA-N COC1=CC=C(C=C1)C(=O)C=C=O
274 0.071428571 BQWDCZPSFPXRCB-ZYUZMQFOSA-N OCC1OC1C#CC#CC2OC2CO
275 0.071428571 DCRGULRFFRBGTR-SNVBAGLBSA-N Cc1ccc(O)c2OC(C)(O)C(=O)c12
276 0.071428571 TXZVCDJZNRCDKW-UHFFFAOYSA-N COC(=O)C1=CC=C(CC(O)=O)C=C1
277 0.071428571 ATXQTOYMZRUNJQ-UHFFFAOYSA-N COC1=CC=C(COC(=O)C=O)C=C1
278 0.071428571 NCIAGQNZQHYKGR-UHFFFAOYSA-N Oc1cc2ccccc2c(O)c1O
279 0.071428571 FHAMKLIXDLEUPK-JGVFFNPUSA-N OC1CC(O)c2cccc(O)c2C1=O
280 0.071428571 MUTGBJKUEZFXGO-UHFFFAOYSA-N O=C1OC(=O)C2CCCCC12
281 0.071428571 KSEBMYQBYZTDHS-HYXAFXHYSA-N COc1cc(C=C/C(=O)O)ccc1O
282 0.071428571 NOQAMNANIGSRAX-NSCUHMNNSA-N COC(=O)C=Cc1cc(O)cc(O)c1
283 0.071428571 OCNYGKNIVPVPPX-HYXAFXHYSA-N COC(=O)C=C/c1ccc(O)c(O)c1
284 0.071428571 MRSQWCMSKMAOCK-UHFFFAOYSA-N CC(=O)OC1=CC=CC(C(C)=O)=C1O
285 0.071428571 XEHFSYYAGCUKEN-UHFFFAOYSA-N COc1cc2CCC(=O)Oc2cc1O
286 0.071428571 ODRDTKMYQDXVGG-UHFFFAOYSA-N COc1cccc2C=CC(=O)Oc12
287 0.071428571 VVSHZIRQNZADET-UHFFFAOYSA-N CN1N=NC2=C(N=CN2C1=O)C#N
288 0.071428571 GCOZFWFNEBPOJF-UHFFFAOYSA-N CC1(C)OC(=O)C2=C(O)C=CC=C2O1
289 0.071428571 YIIXGDYMMKWBPB-ZETCQYMHSA-N OC1CCC(=O)c2c(O)cc(O)cc12
290 0.071428571 IDACMXRFNPOSPL-UHFFFAOYSA-N OCC#CC1=CC2=C(OCO2)C=C1
291 0.071428571 AIRRMJKMFDZHMS-ONEGZZNKSA-N COC1=CC(=O)OC(=C1C)C=CC=O
292 0.071428571 STSOHAOGZMLWFR-ANLVUFKYSA-N CC1OC(=O)c2c(O)cccc2C1O
293 0.071428571 LQVJTYMOHGBFGR-UHFFFAOYSA-N OC1=CC2=C(C=CC=C2O)C(O)=C1
294 0.071428571 UKFAWRZYFYOXEG-UHFFFAOYSA-N COc1cc2COC(=O)c2cc1OC
295 0.071428571 DMLSDRVVSPRBAJ-UHFFFAOYSA-N COC1=CC(C=O)=CC2=C1C=CO2
296 0.071428571 COBAEYCUCRUGRP-MLUIRONXSA-N CC1Oc2cccc(O)c2C(=O)C1O
297 0.071428571 RQSKEMWBCJHQMX-UHFFFAOYSA-N COc1cc2OC(=O)CCc2cc1O
298 0.071428571 TYQPFQRKZPTHKH-UHFFFAOYSA-N OC1=C(C(=O)CC1)C2=C(O)CCC2=O
299 0.071428571 MMRYEEUZQALQGT-UHFFFAOYSA-N CCC(=O)c1cc(O)c2OCOc2c1
300 0.071428571 RTWVXIIKUFSDJB-SSDOTTSWSA-N OC1CC(=O)c2c(O)cc(O)cc2C1
301 0.071428571 OYNVCZYCJBELMQ-YFKPBYRVSA-N CC1Cc2c(O)ccc(O)c2C(=O)O1
302 0.071428571 DHLPMLVSBRRUGA-YFKPBYRVSA-N CC1Cc2cc(O)cc(O)c2C(=O)O1
303 0.071428571 WDZMAKLDQJGEFI-SECBINFHSA-N OC(=O)CC1OCc2c(O)cccc12
304 0.071428571 JQZALCBYHVNZHT-YFKPBYRVSA-N CC1Cc2cc(O)c(O)cc2C(=O)O1
305 0.071428571 IBNFFIKIHHCABM-WEWAHIQMSA-N CC(O)C(=O)C=CC1=CC=CC(=O)O1
306 0.071428571 WSAWHAMVRCMYSN-UHFFFAOYSA-N CC(=O)OC1=C(O)C=CC(=C1)C(C)=O
307 0.071428571 WELXSIFHTDZTJK-UHFFFAOYSA-N CC1=CC(=O)c2c(O)cccc2O1
308 0.071428571 HVKUASSSTFDQDK-RNFRBKRXSA-N OC1CCC2=CC(=O)OC2C1
309 0.071428571 RAWBOGKVAAFNEW-OBWSQBJISA-N CC1OC(=O)C=C/C(=O)C=CC2OC12
310 0.071428571 UNBPACVPFRFNDG-UHFFFAOYSA-N COc1c(C)c(O)cc2C(=O)OCc12
311 0.071428571 BCUDLMOGCPZQHY-UHFFFAOYSA-N COc1cc(ccc1O)C(=O)C(=O)C
312 0.071428571 HPIFRXWPEZBFHJ-WPRPVWTQSA-N OC1CC(=O)c2c(O)cccc2C1O
313 0.071428571 OEPFJOJFTVSOOI-UHFFFAOYSA-N OC(=O)C1CCC2=CC(O)=CC=C2O1
314 0.071428571 SGMVRLBDQDWGRZ-UHFFFAOYSA-N Cc1cccc2OC(=O)C=C(O)c12
315 0.071428571 STSOHAOGZMLWFR-MLUIRONXSA-N CC1OC(=O)c2c(O)cccc2C1O
316 0.071428571 XUFMHYCAEFKSQB-UHFFFAOYSA-N CC(=O)C1=C(O)C=C2OC=CC2=C1
317 0.071428571 ZUJPFGJZTCKZGG-UHFFFAOYSA-N COC(=O)C1=COC2=C1C(=O)CCC2
318 0.071428571 ZRJPJJSLXARURS-UHFFFAOYSA-N Oc1cc(O)c2ccccc2c1O
319 0.071428571 FINGOCCQPUZZDR-UHFFFAOYSA-N COC(=O)c1c(OC)cccc1C=O
320 0.071428571 AXIMRAFIBNWUDM-SFGNSQDASA-N OC1C=CC(=O)C2(OC12)C#CC=C
321 0.071428571 QCZFQWATVFWNJO-TWGQIWQCSA-N COC(=O)C(=Cc1ccc(O)cc1)O
322 0.071428571 DLHGNEVRISSXIV-UHFFFAOYSA-N CC1=CC(=O)c2cccc(O)c2O1
323 0.071428571 GUCDQYRLEPKXBP-RGOKHQFPSA-N O[C@@H]1[C@@H]2O[C@@H]2[C@H](O)c3cccc(O)c13
324 0.071428571 PYOVYUCEBCOYSM-UHFFFAOYSA-N COC(=O)c1cccc(OC)c1C=O
325 0.071428571 DZSXZYDBNQVSMU-UHFFFAOYSA-N CCOC(=O)C(=O)c1ccc(O)cc1
326 0.071428571 GJFXLXKAXXAFPU-VIFPVBQESA-N OC[C@@H](O)C#Cc1cc(O)ccc1O
327 0.071428571 IEHPLRVWOHZKCS-UHFFFAOYSA-N COc1cc(C=CC=O)cc(O)c1O
328 0.071428571 UGTJBWORQZARFE-UHFFFAOYSA-N COC(=O)C1=CC=C(OCC=O)C=C1
329 0.071428571 OCNYGKNIVPVPPX-UHFFFAOYSA-N COC(=O)C=Cc1ccc(O)c(O)c1
330 0.071428571 MUTGBJKUEZFXGO-UHFFFAOYSA-N O=C1OC(=O)C2CCCCC12
331 0.071428571 QOVAQJFUUCNXQE-WPRPVWTQSA-N O[C@H]1CC(=O)c2cccc(O)c2[C@H]1O
332 0.071428571 FHQYNNAPJXOLID-UHFFFAOYSA-N COC1=C(C=O)C=CC2=C1C=CO2
333 0.071428571 GKYACXSIXUGPAS-UHFFFAOYSA-N COC1=C2OC=CC2=C(C=O)C=C1
334 0.071428571 PSHGBKDLSXUEFM-RWCMCFKCSA-N COC1=CC(=O)[C@]2(O[C@H]2C1=O)C=C/C
335 0.071428571 QBQVEOIVSWQRDU-UHFFFAOYSA-N OC(=O)CCC(=O)c1ccccc1O
336 0.071428571 HQCYVSPJIOJEGA-UHFFFAOYSA-N COC1=Cc2ccccc2OC1=O
337 0.071428571 CYXPOLJZVSSCOT-ZCFIWIBFSA-N CC1OC=C2C(=O)OCCC2=C1C=O
338 0.071428571 ITPXMSJLENIBDU-UHFFFAOYSA-N CC1=CC2=C(C=C(O)C=C2)C(=O)O1
339 0.071428571 YIIXGDYMMKWBPB-SSDOTTSWSA-N OC1CCC(=O)c2c(O)cc(O)cc12
340 0.071428571 YZEMVBNZFGKQIE-UHFFFAOYSA-N Oc1ccc2c(O)cc(O)cc2c1
341 0.071428571 MIHZOYYSSYKXBP-RRKCRQDMSA-N OC1CC2OC(=O)CC2C=C1
342 0.071428571 FPYAQSSSRQZXMS-UHFFFAOYSA-N COC(=O)C1=CC(C(C)=O)=C(O)C=C1
343 0.071428571 YQRNFUCDZYTUHU-UHFFFAOYSA-N CC12CCC1(C)C(=O)OC2=O
344 0.071428571 DBVDPKVOHHNTRU-YFKPBYRVSA-N CC1CC(=O)c2c(O)cc(O)cc2O1
345 0.071428571 OYNVCZYCJBELMQ-RXMQYKEDSA-N CC1Cc2c(O)ccc(O)c2C(=O)O1
346 0.071428571 ODHPXVGFARBBSK-UHFFFAOYSA-N COc1cc2COC(=O)c2c(OC)c1
347 0.071428571 BRNXWNDUNULVCD-UHFFFAOYSA-N OC1CC2Oc3c(c1ccc3)C2=O
348 0.071428571 FBSAITBEAPNWJG-UHFFFAOYSA-N CC(=O)Oc1ccccc1OC(=O)C
349 0.071428571 KZTGTVVRGQELJS-UHFFFAOYSA-N CC1=CC(=O)Oc2cccc(O)c12
350 0.071428571 NUMJEIDLAXIVPL-UHFFFAOYSA-N COC(=O)CC1=CC(C=O)=C(O)C=C1
351 0.071428571 XGIARGRDHVLYGD-UHFFFAOYSA-N CC(=O)OCC(=O)c1ccc(O)cc1
352 0.071428571 HPIFRXWPEZBFHJ-PSASIEDQSA-N OC1CC(=O)c2c(O)cccc2C1O
353 0.071428571 YWFCSFFNFVXBJX-UHFFFAOYSA-N COC(=O)C1C(=O)C2=CC=CC=C12
354 0.071428571 NNADFONXCWKMRA-YFKPBYRVSA-N CC1Cc2ccc(O)c(O)c2C(=O)O1
355 0.071428571 XJVDGWZMESEVTD-LURJTMIESA-N OC(=O)C(=O)C1CCC=CC1
356 0.071428571 QXNIYYUDOBBOTC-UHFFFAOYSA-N COC1=CC2=CC=CC=C2C(=O)O1
357 0.071428571 LBTIMYPWSLVUMN-UHFFFAOYSA-N CC(COC=C)([N+]([O-])=O)[N+]([O-])=O
358 0.071428571 OQLQGDWSOXOLOD-UHFFFAOYSA-N OCc1cocc2c(C=O)ccc12
359 0.071428571 DFZIJAGHWXOSDA-UHFFFAOYSA-N COC1=CC(=O)C2=CC=CC=C2O1
360 0.071428571 OSRBGUCAZNZFMF-UHFFFAOYSA-N CC(=O)Oc1cccc(C)c1C(=O)O
361 0.071428571 XYFXTIBDEAZMAH-UHFFFAOYSA-N COc1cccc2OC(=O)C=Cc12
362 0.071428571 VWZJCHFETHCLRK-UHFFFAOYSA-N CC(=O)C1=C(O)C=CC2=C1C=CO2
363 0.071428571 HPIFRXWPEZBFHJ-SCZZXKLOSA-N OC1CC(=O)c2c(O)cccc2C1O
364 0.071428571 MIHZOYYSSYKXBP-LYFYHCNISA-N OC1CC2OC(=O)CC2C=C1
365 0.071428571 ZXIMTZPOPPEWHU-UHFFFAOYSA-N COC1=C(OC)C2=C(C=C1)C(=O)OC2
366 0.071428571 XDRBAVJWSHNLQN-UHFFFAOYSA-N COC(=O)C1=CC2=C(OC=C2)C=C1
367 0.071428571 OBCUSTCTKLTMBX-VIFPVBQESA-N CC(=O)OC(C(=O)O)c1ccccc1
368 0.071428571 GGHUPYLTAYIGHK-UHFFFAOYSA-N CC(OC(=O)C1=CC=CC=C1)C(O)=O
369 0.071428571 MAEVSPLUELJOMM-HWKANZROSA-N COC(=O)C=Cc1ccc(O)cc1O
370 0.071428571 JODXHEZZVYDUPS-UHFFFAOYSA-N CC1=C(OC(=O)O1)C1=CC=CC=C1
371 0.071428571 BQWDCZPSFPXRCB-FIRGSJFUSA-N OCC1OC1C#CC#CC2OC2CO
372 0.071428571 QJSBDHNFEOLVCI-ZETCQYMHSA-N CCC1OC(=O)c2c(O)ccc(O)c12
373 0.071428571 DNPROWPENSPRLT-UHFFFAOYSA-N OC(=O)C#CCOC1=CC=CC=C1
374 0.071428571 FBLNSQMYGLIFII-UHFFFAOYSA-N COc1ccc(cc1)C(=O)CC(=O)O
375 0.071428571 VYTBDSUNRJYVHL-UHFFFAOYSA-N Oc1cccc2C(=O)CCC(=O)c12
376 0.071428571 QCZFQWATVFWNJO-RMKNXTFCSA-N COC(=O)C(=C/c1ccc(O)cc1)O
377 0.071428571 HZUFMSJUNLSDSZ-OWOJBTEDSA-N O=CC=Cc1ccc2OCOc2c1
378 0.071428571 SMKPKIFBQCUYGS-VHJVCUAWSA-N CC=CC(O)C1OC(=O)C=C1
379 0.071428571 OXMQYBQLAILBAF-UHFFFAOYSA-N Cc1c(O)c(C)c2COC(=O)c2c1O
380 0.071428571 VKVCJIMMVPXDQD-UHFFFAOYSA-N COc1ccc2OC(=O)C=Cc2c1
381 0.071428571 VXBNUCLNXHDOKN-UHFFFAOYSA-N COC1=C2OCOC2=C(C=C1)C(C)=O
382 0.071428571 STSOHAOGZMLWFR-SSDLBLMSSA-N CC1OC(=O)c2c(O)cccc2C1O
383 0.071428571 CGLVLAFVRYUDBY-UHFFFAOYSA-N COC1=C(OC2=CC=CC=C12)C=O
384 0.071428571 IWQBULDDQSARRE-JGVFFNPUSA-N OC1CC(O)c2c(O)cccc2C1=O
385 0.071428571 SEBRJTCSPHILIQ-UHFFFAOYSA-N COc1c(C)c(O)cc2COC(=O)c12
386 0.071428571 UIUICYCXZXXMKB-KBDSZGMXSA-N OC1C=CC(O)C2(OC12)C#CC3CO3
387 0.071428571 RBZSTMCKGZFSOH-UHFFFAOYSA-N CC1=C(O)c2ccccc2OC1=O
388 0.071428571 LBWSPPAVWSPIPM-UHFFFAOYSA-N CC1=CC(C=O)=C(OCC(O)=O)C=C1
389 0.071428571 DQQVICUYJJUSEH-UHFFFAOYSA-N FC1(F)C2=C1C1=CC=CC=C1C=C2
390 0.071428571 MILNPIMDEWUWGB-UHFFFAOYSA-N C=C1C(=O)OC2C1=CC(=O)C(C2)(C)O
391 0.071428571 GABHZUNCGQSFGI-UHFFFAOYSA-N CC(NC(C)=S)NC(C)=S
392 0.071428571 RKKSTTMFPNCPIP-UHFFFAOYSA-N CC(=O)C1=C(O)C(O)=C2OCCC2=C1
393 0.071428571 AZBWXJIEXMGFGN-UHFFFAOYSA-N COC1=CC(OC(C)=O)=C(C=O)C=C1
394 0.071428571 ATVFLHHFBWGFDZ-UHFFFAOYSA-N COC(=O)C1=C(O)C=C(C=C1)C(C)=O
395 0.071428571 GUZQJVSUUGVXOU-UHFFFAOYSA-N COC1=CC=C(OC(C)=O)C=CC1=O
396 0.071428571 FBGYODLWYLEBCM-UHFFFAOYSA-N C=C1OC(OC1=O)C1=CC=CC=C1
397 0.071428571 OCPLAYWUKRICIW-UHFFFAOYSA-N OC(=O)CC1=CC(CC=C1)O
398 0.071428571 SWPQRYVJQGYYES-UHFFFAOYSA-N OC(=O)CC1C=CC=C(C1)O
399 0.071428571 FAGSRMIMPYVULT-UHFFFAOYSA-N NC1=NN=C2N=C(N)C(=NC12)C(O)=O
400 0.071428571 DTTMUMZSGQJKAI-UHFFFAOYSA-N CC(=O)OC(=C=O)C1=CC=CC=C1
401 0.071428571 KQLDXHKSYANRBD-UHFFFAOYSA-N O=CC(=O)C=Cc1ccc(cc1)O
402 0.071428571 SDGXSRVTFQSLIS-UHFFFAOYSA-N OCC(=O)C1=CC2=CC=CC=C2O1
403 0.071428571 LYQWYIYZAKISGW-UHFFFAOYSA-N [H]C12CCC([H])(CC1)C(=O)OC2=O
404 0.071428571 IWZLRSCQMWQETK-UHFFFAOYSA-N OCC(=O)COC(=O)C1=CC=CC=C1
405 0.071428571 BUTUODUHDBOYTP-UHFFFAOYSA-N CC(=O)OC1=CC=CC(CC(O)=O)=C1
406 0.071428571 YDFLGIXUFCIELL-UHFFFAOYSA-N FC(F)(F)C(=O)C1CCCCC1=O
407 0.071428571 WXHFXYXDADBXDG-UHFFFAOYSA-N COC1=C(CCC1)C(=O)C(F)(F)F
408 0.071428571 XTGOIQCERYFZHN-UHFFFAOYSA-N COC1=CC(O)c2c(C1=O)oc(c2)C
409 0.071428571 FBHVRPWZXFRYMV-UHFFFAOYSA-N COC1=CC(=O)c2c(C1O)oc(c2)C
410 0.071428571 RNZLHXZUHXKXNF-UHFFFAOYSA-N O=CC1C(=O)CC2=CC=CC(C12O)O
411 0.071428571 DDWQMPKRFRLPJH-UHFFFAOYSA-N O=CC1C(=O)CC2=CC(C(C=C12)O)O
412 0.071428571 XZMXZKUOYYOLGE-UHFFFAOYSA-N O=CC1C(=O)Cc2c1cc(O)cc2
413 0.071428571 LGCIFFRDNCWXNT-UHFFFAOYSA-N O=CC1C(=O)Cc2c1ccc(c2)O
414 0.071428571 KWXDCFICKMLLLE-UHFFFAOYSA-N Oc1cccc2c1CC(=O)C2C=O
415 0.071428571 MJISYPVZYBEYHE-UHFFFAOYSA-N O=CC1C(=O)Cc2c1c(O)ccc2
416 0.071428571 XWHIQPSARIEUMM-UHFFFAOYSA-N O=CC1c2ccccc2C(C1=O)O
417 0.071428571 JSWUXRYXNMVJRG-UHFFFAOYSA-N O=CC1C(=O)CC2=CC3C(C=C12)O3
418 0.071428571 YPBGUHWQTZOJIL-UHFFFAOYSA-N C1C(=O)C(C2=CC=CC3C12O3)C=O
419 0.071428571 AFCRHRPYIDXEDN-UHFFFAOYSA-N O=CC1C(=O)CC2=CC=CC3C12O3
420 0.071428571 MRXILGHKDYKEEX-UHFFFAOYSA-N OC(=O)COC1=CC=CCC1
421 0.071428571 XMPHDOVFDRGYSE-UHFFFAOYSA-N OC(=O)COC1=CCCC=C1
422 0.071428571 HYKZKMXMCFOKRG-UHFFFAOYSA-N COC1CC(=O)c2c(C1=O)oc(c2)C
423 0.071428571 SWRREYSBXRUFDO-UHFFFAOYSA-N COC1=CC(=O)C2C(C1=O)OC(=C2)C
424 0.071428571 DMJPQDCRCUOCOB-UHFFFAOYSA-N COC1=CC(=O)C2=C(C1=O)OC(C2)C
425 0.071428571 QNDMQTVAGWUUDS-UHFFFAOYSA-N Oc1cc(C)c2c(c1)oc(=O)cc2
426 0.071428571 GMEKXRVOQDAYAA-UHFFFAOYSA-N O=c1ccc2c(o1)c(C)c(cc2)O
427 0.071428571 OQTJVAMKSMDBSR-UHFFFAOYSA-N C=CCOC1=C(OCC=C)C(=O)C1=O
428 0.071428571 IKAUDELAQIOXJV-UHFFFAOYSA-N OC#Cc1cc(OC)c(c(c1)OC)O
429 0.071428571 YGRXVEHMZZMJKE-UHFFFAOYSA-N FC1CC=CC(C1(O)C(=O)O)O
430 0.071428571 NNADFONXCWKMRA-UHFFFAOYSA-N CC1CC2=CC=C(O)C(O)=C2C(=O)O1
431 0.071428571 QIFZRCCSMZIONK-UHFFFAOYSA-N OC1=C2C(C(=O)CC1)C(=O)CCC2=O
432 0.071428571 LWDUHWCHRIDWQA-UHFFFAOYSA-N CC1CC(O)(CC1C)S(O)(=O)=O
433 0.071428571 BKSQSBREOYMPSV-UHFFFAOYSA-N O=NN1CC(C(C1C(=O)O)O)O
434 0.071428571 MNIKICFCVVNLPO-UHFFFAOYSA-N OC(=O)C1Cc2ccccc2OC1O
435 0.071428571 MUTGBJKUEZFXGO-UHFFFAOYSA-N O=C1OC(=O)C2CCCCC12
436 0.071428571 DGOFDNSYZJDEMB-UHFFFAOYSA-N OC1C=C(O)c2c(C1)cc(oc2=O)C
437 0.071428571 NHGYXBFBBFHCPM-UHFFFAOYSA-N OC1=Cc2c(C(C1)O)c(=O)oc(c2)C
438 0.071428571 ARMINBLGHLWANG-UHFFFAOYSA-N CC1=CC2C=C(O)C=C(C2C(=O)O1)O
439 0.071428571 OPFBRTTWGQBUHA-UHFFFAOYSA-N Oc1cccc2c1C(=O)CC(=O)C2
440 0.071428571 AZDHETRMCZUOPG-UHFFFAOYSA-N OC(=O)CCOC1=CC=CC=C1C=O
441 0.071428571 MRZGGPOQGRLFNF-UHFFFAOYSA-N OC(=O)C=C(c1ccc(c(c1)O)O)C
442 0.071428571 DEOQAXQDXRMPMZ-UHFFFAOYSA-N OC(=O)C(=Cc1ccc(c(c1)O)O)C
443 0.071428571 KHFXXIXHSGJQOW-UHFFFAOYSA-N OCCC1=CC(F)=C(F)C=C1F
444 0.071428571 XDEVBUKJONRJOV-UHFFFAOYSA-N COc1ccc2c(c1)C(=CC2=O)O
445 0.071428571 YCAFCYKVEIHDQJ-UHFFFAOYSA-N Oc1ccc2c(c1)c(O)ccc2O
446 0.071428571 HUDAKRNJXBCEOW-UHFFFAOYSA-N COC(=O)C1=C(OC)C=C(C=O)C=C1
447 0.071428571 XYAVQXSVVRVAKJ-UHFFFAOYSA-N OC(=O)C1=CC(OCC2CO2)=CC=C1
448 0.071428571 LQRUKKGYJWLGBA-UHFFFAOYSA-N OC(=O)C1=CC=C(OCC2CO2)C=C1
449 0.071428571 MPKVZUPMXLVGOO-UHFFFAOYSA-N OC1=CC=C(C=C1)C(=O)OCC1CO1
450 0.071428571 PBDNKYROBKLKSZ-UHFFFAOYSA-N OCCOCC(F)(F)C(F)F
451 0.071428571 VOOZRDXCKRUKTQ-UHFFFAOYSA-N CC1=CC(=CC(O)=C1)C(F)(F)F
452 0.071428571 WKKROIIILTYECR-UHFFFAOYSA-N OCc1ccc(c(c1)O)C=CC(=O)O
453 0.071428571 MIHZOYYSSYKXBP-UHFFFAOYSA-N OC1CC2OC(=O)CC2C=C1
454 0.071428571 HVKUASSSTFDQDK-UHFFFAOYSA-N OC1CCC2=CC(=O)OC2C1
455 0.071428571 BVIZNOPRWIHONX-UHFFFAOYSA-N OCCOC1=CC(C=O)=CC(C=O)=C1
456 0.071428571 AFORCCIAMVRZSC-UHFFFAOYSA-N C1CSC2NCCSC2N1
457 0.071428571 BGXQWGGCLDCPRL-UHFFFAOYSA-N OC(=O)CCC(=O)C1=CC=CC(=O)C1
458 0.071428571 ZFGVLYWWBSRAFN-UHFFFAOYSA-N OC(=O)CCOC(=O)C1=CC=CC=C1
459 0.071428571 NQKOZSGQMDFMHY-UHFFFAOYSA-N COC1=CC=C(COO)C=C1
460 0.071428571 FLYZXCACBSFFHE-UHFFFAOYSA-N COC(=O)C1=C(C)C=CC(=C1)C(O)=O
461 0.071428571 LORJTZIYPQXDPE-UHFFFAOYSA-N O=CC1(O)C=CC=C(C1O)C
462 0.071428571 TYQKHCZKVCIXAJ-UHFFFAOYSA-N CCOC(=O)C1=C2OCOC2=CC=C1
463 0.071428571 FLFFMMIPNQBIGS-UHFFFAOYSA-N Oc1cc(O)c(c(c1)O)C(=O)C(=C)C
464 0.071428571 PZLXKMAGJWRRHM-UHFFFAOYSA-N C[Si](C)(C)O[Si](C)(C)CS
465 0.071428571 QHYKVJVPIJCRRT-UHFFFAOYSA-N OC(=O)C=CC=CC=CC=CC(=O)O
466 0.071428571 RMODRQSLIHNEDO-UHFFFAOYSA-N OC1CCC=CC(=C1)C(=O)O
467 0.071428571 GVDHNZDNWGZFLB-UHFFFAOYSA-N COC(=O)C1=CC2=C(C=CO2)C=C1
468 0.071428571 SZCRYZIJVIJPQT-UHFFFAOYSA-N CC(=O)OC1=C(C)C=CC(=C1)C(O)=O
469 0.071428571 VWKVJDBBXACVFN-UHFFFAOYSA-N COC1Cc2ccc(=O)oc2C=C1O
470 0.071428571 DYKQOLICLIJPPJ-UHFFFAOYSA-N COC1=Cc2ccc(=O)oc2CC1O
471 0.071428571 RCRWLTDAJXAQQO-UHFFFAOYSA-N COC1=CC2C=CC(=O)OC2C=C1O
472 0.071428571 LEQKWPMUVFBBAL-UHFFFAOYSA-N COC(=O)C1=CC(O)=C(C=C1)C(C)=O
473 0.071428571 FAWZPILQQANJKM-UHFFFAOYSA-N COC1=CC=C2OC(CC2=C1)C(O)=O
474 0.071428571 XGXRWHAYNFAHBM-UHFFFAOYSA-N OC(=O)CC1COC2=CC(O)=CC=C12
475 0.071428571 RDTZWOOKIBKFCJ-UHFFFAOYSA-N CC1=C(C(O)=O)C2=C(CCCC2=O)O1
476 0.071428571 QQSUAMUBZNQYGE-UHFFFAOYSA-N COC1=CC=C(C=C1OC)C(=O)C=O
477 0.071428571 RNJBDBPDNHKMFC-UHFFFAOYSA-N FC(F)(F)C(=O)C1=COCCCC1
478 0.071428571 PCOARKOLWNZYRB-UHFFFAOYSA-N CCCOC(=O)C1=CC(=C(C#C1)O)O
479 0.071428571 AHLGEYAYLIVBTC-UHFFFAOYSA-N O=CC(C(c1ccccc1C=O)O)O
480 0.071428571 QMMOATURCPLPSK-UHFFFAOYSA-N OC1=CC(O)C2(C(=C1O)C=CC=C2)O
481 0.071428571 DBWDZCJIXUQIIU-UHFFFAOYSA-N OC1=CC=C2C(C1(O)O)(O)C=CC=C2
482 0.071428571 SVMNCYVHJVHCFN-UHFFFAOYSA-N OC1C=c2ccccc2=C(C1(O)O)O
483 0.071428571 IIWBVDVWHAWKQW-UHFFFAOYSA-N Oc1ccc2c(c1O)c(O)ccc2
484 0.071428571 QKCAWPZWWHAZBB-UHFFFAOYSA-N Oc1ccc2c(c1O)cccc2O
485 0.071428571 CZVGDZHOGCQXOY-UHFFFAOYSA-N Oc1ccc2c(c1)c(O)c(cc2)O
486 0.071428571 OOXKLHIOLJWGPI-UHFFFAOYSA-N Oc1ccc2c(c1)ccc(c2O)O
487 0.071428571 NBQKPRNCUNVOTH-UHFFFAOYSA-N OC1=CC=C2C3(C1(O)O3)C=CC=C2
488 0.071428571 CZYCJLAKNHXVHE-UHFFFAOYSA-N OC1=CC2OC32C(=C1O)C=CC=C3
489 0.071428571 ODLZGZHAOWOPAU-UHFFFAOYSA-N Oc1ccc2c(c1O)C1OC1C=C2
490 0.071428571 WHWGVGZUFAAMFA-UHFFFAOYSA-N Oc1ccc2c(c1O)C=CC1C2O1
491 0.071428571 BFQLOOVUQKVFAA-UHFFFAOYSA-N OC1=c2ccccc2=CC2C1(O)O2
492 0.071428571 GBTRXLNFYGXCGJ-UHFFFAOYSA-N O=C1CCC2=CC3C(C=C2O1)OCO3
493 0.071428571 DWSHJQQMPNDZGA-UHFFFAOYSA-N CC1(C)CC(=O)C(=C1)C(O)=O
494 0.071428571 RTWVXIIKUFSDJB-UHFFFAOYSA-N OC1CC(=O)c2c(C1)cc(cc2O)O
495 0.071428571 FPPHVNDEZXJVDA-UHFFFAOYSA-N O=CCc1cc(O)cc(c1C(=O)C)O
496 0.071428571 HADQKEVUAGIELX-UHFFFAOYSA-N Oc1cc2CC=CC(=O)c2c(c1)O
497 0.071428571 HPLUBQZJUINOSL-UHFFFAOYSA-N OC1C#Cc2c(C1)cc(cc2O)O
498 0.071428571 WBZWZJIBXSADQT-UHFFFAOYSA-N OC1CC(=O)C2=C(C1)C#CC=C2O
499 0.071428571 TVJVKSQHVJGJPM-UHFFFAOYSA-N OC1CC(=O)C2=C(C1)C=C(C#C2)O
500 0.071428571 BHSVJNSVLHUNQR-UHFFFAOYSA-N OC1CC(=O)C2C(=C1)C=C(C=C2O)O
501 0.071428571 HMYOZMIMGQYPLD-UHFFFAOYSA-N OC(=O)C1=CCCCCC1=O
502 0.071428571 FEZMVOMULLVZCQ-UHFFFAOYSA-N COC1=C(O)C=C2C(C1)OC(=O)C=C2
503 0.071428571 JRBAVUGJJGUXQP-UHFFFAOYSA-N COC1C=c2oc(=O)ccc2=CC1O
504 0.071428571 XRBMKGUDDJPAMH-UHFFFAOYSA-N CC(=O)Oc1c(C)cccc1C(=O)O
505 0.071428571 FYMUQQMPOYILBF-UHFFFAOYSA-N CC(=O)Oc1ccc(cc1C(=O)O)C
506 0.071428571 TYAIGNOSODVIHJ-UHFFFAOYSA-N CC(=O)Oc1cc(C)ccc1C(=O)O
507 0.071428571 XBVFWMZDDJOCGZ-UHFFFAOYSA-N NC1=NC(=N)N2C=C(C(O)=O)C(=N)N12
508 0.071428571 NEKRZSONAPEKSL-UHFFFAOYSA-N CC1=CC(C(C=C1)C(=O)O)O
509 0.071428571 PDIGIJONNOEEAA-UHFFFAOYSA-N Oc1cccc2c1C1(O)OC2CC1O
510 0.071428571 YHVOZDRDNKQJGG-UHFFFAOYSA-N CC1CN(CCN1)C(S)=S
511 0.071428571 MULCPFJSRTWFGO-UHFFFAOYSA-N CC1=CC(=CC2=C1OCCO2)C(O)=O
512 0.071428571 UKPMFGARCZOXDI-UHFFFAOYSA-N COC(=O)CC1=CC=CC=C1C(O)=O
513 0.071428571 CBQPCQSFLCDIHU-UHFFFAOYSA-N O=CCC(c1cccc(c1C=O)O)O
514 0.071428571 WPGMOKWUUPSDBG-UHFFFAOYSA-N OCCC1=C(F)C(F)=CC(F)=C1
515 0.071428571 HDNANRUOLDUDAM-UHFFFAOYSA-N O=C1C(O)CC(C2=C1C#CC=C2)O
516 0.071428571 GOPZKUARBWMKPW-UHFFFAOYSA-N OC1CC(=O)C(c2c1cccc2O)O
517 0.071428571 PDYXJMXNVVNNFD-UHFFFAOYSA-N OCCC1=C(F)C=C(F)C=C1F
518 0.071428571 DHLPMLVSBRRUGA-UHFFFAOYSA-N CC1OC(=O)c2c(C1)cc(cc2O)O
519 0.071428571 HFKZVNLMPRMOOT-UHFFFAOYSA-N CC(=C)c1ccc(c(c1O)O)C(=O)O
520 0.071428571 CUVLWTLSCXWHSC-UHFFFAOYSA-N COc1ccc2c(c1)OC(=O)CC2O
521 0.071428571 XJTWLMWJEIBWBG-UHFFFAOYSA-N CC1OC(=O)C2C(=C1)C=C(C=C2O)O
522 0.071428571 OSKUPNSJCCTTLB-UHFFFAOYSA-N COC1=CC(C=CC(O)=O)=C(O)C=C1
523 0.071428571 HPIFRXWPEZBFHJ-UHFFFAOYSA-N OC1CC(=O)c2c(C1O)cccc2O
524 0.071428571 POSHLCGALBPPEC-UHFFFAOYSA-N OC1CC(=O)c2c(C1)c(O)ccc2O
525 0.071428571 SVLMXXRJPXHIQN-UHFFFAOYSA-N OC1Cc2cccc(c2C(=O)C1O)O
526 0.071428571 GIVJVBVUWXYWOC-UHFFFAOYSA-N OC1CC(=O)c2c(C1)ccc(c2O)O
527 0.071428571 RPEZHRLCFRPMPI-UHFFFAOYSA-N OC1CC(=O)C23C(=CC=CC3(O2)O)C1
528 0.071428571 IFSWCHZXZQJFQR-UHFFFAOYSA-N OC1CC(=O)C2=C(O)C=CC3C2(C1)O3
529 0.071428571 PFKJHUKWHGBDNU-UHFFFAOYSA-N OC1CC(=O)C2=C(O)C3C(C=C2C1)O3
530 0.071428571 BJQVJWCEFMEIBG-UHFFFAOYSA-N OC1COC(=O)c2c(C1)cccc2O
531 0.071428571 ZGMVUNWRAMUEBH-UHFFFAOYSA-N OC1CC(=O)Oc2c(C1)cccc2O
532 0.071428571 RNYIOZWUKIAIRS-UHFFFAOYSA-N OC1=Cc2c(C(=O)C1)c(O)ccc2
533 0.071428571 GLVSMSBDOSBEDC-UHFFFAOYSA-N OC1=CC(=O)c2c(C1)cccc2O
534 0.071428571 WBRWUZKQKYQPAM-UHFFFAOYSA-N COC1=CC=CC(O)=C1C=CC(O)=O
535 0.071428571 AYGGXIICBGOISY-UHFFFAOYSA-N CCOC(=O)C=CC(=O)C1=CC=CO1
536 0.071428571 ZYQJMZXSIHLCEN-UHFFFAOYSA-N COC(=O)C1=C(C)C=CC(O)=C1C=O
537 0.071428571 XSOIZQICNFHCQD-UHFFFAOYSA-N O=C1CC2(CCC2)CC(=O)O1
538 0.071428571 XJVDGWZMESEVTD-UHFFFAOYSA-N OC(=O)C(=O)C1CCC=CC1
539 0.071428571 BZGPRGKQEDDNRC-UHFFFAOYSA-N NN1CCC2(C1)SCCS2
540 0.071428571 QLBHACWHCABVBY-UHFFFAOYSA-N CCOC(O[Si](C)(C)C)=CCl
541 0.071428571 UCZDKRCEDKACKB-UHFFFAOYSA-N CCNC(=S)C(=S)NCC
542 0.071428571 XLSMGNNWSRNTIQ-UHFFFAOYSA-N COC(=O)C1=C(O)C=CC(=C1)C(C)=O
543 0.071428571 UOXXCQFAWJHSGE-UHFFFAOYSA-N CC1COC2=CC(=CC=C2O1)C(O)=O
544 0.071428571 GXGDXFRDPYBOEK-UHFFFAOYSA-N CC1=CC(C(O)=O)=C2OCCOC2=C1
545 0.071428571 BVRNERFWPQRVJB-UHFFFAOYSA-N OC(=O)CC1=CC2=C(OCCO2)C=C1
546 0.071428571 NOQAMNANIGSRAX-UHFFFAOYSA-N COC(=O)C=CC1=CC(O)=CC(O)=C1
547 0.071428571 SVYFCXXBORRNPX-UHFFFAOYSA-N COC(=O)CC1=CC(O)=C(C=O)C=C1
548 0.071428571 KDQDIQWVRGQTKM-UHFFFAOYSA-N OC1CC=CC(=C1C(=O)O)C
549 0.071428571 IWCCPRNJFJRJEG-UHFFFAOYSA-N CC(=O)OCCC[Si](C)(C)Cl
550 0.071428571 BQVDHMHDORVDCN-UHFFFAOYSA-N FC(F)(F)C(=O)OC1CCC=CC1
551 0.071428571 CPHFHZPNTMCFMG-UHFFFAOYSA-N OC(=O)C1C=CC=C(C1O)C
552 0.071428571 QKDCELCDMWTBSW-UHFFFAOYSA-N CC(OC(=O)C=O)OC1=CC=CC=C1
553 0.071428571 ZIUMNQBNEUJSSL-UHFFFAOYSA-N O=Cc1ccccc1C=CC(=O)O
554 0.071428571 KMXZEXUYXUMHEQ-UHFFFAOYSA-N CC(=O)C1=CC=C(OCC(O)=O)C=C1
555 0.071428571 MAKOKPOJWCZTQD-UHFFFAOYSA-N COC1=C2OCOC2=CC(CC=O)=C1
556 0.071428571 UAMVPHUPDIMNEC-UHFFFAOYSA-N COC1=CC=CC2=C1C(=O)C=CO2
557 0.071428571 SLLOGDDITZYGFV-UHFFFAOYSA-N C[SiH](C#C)C#C[Si](C)(C)C#C
558 0.071428571 HQPOZKHJMBWEGN-UHFFFAOYSA-N COC(C=CC1=CC=CO1)=CC(O)=O
559 0.071428571 YNEVSVWXLNFQMQ-UHFFFAOYSA-N COC1=C(OC)C=C2C(=O)C(O)C2=C1
560 0.071428571 DOGDRTRGEPTAAE-UHFFFAOYSA-N O=CC=Cc1ccccc1C(=O)O
561 0.071428571 OMRATZYFCGZPPZ-UHFFFAOYSA-N OC1C=CC=C2C1C(=O)C(=O)C=C2
562 0.071428571 OUTRVDITBJVZMJ-UHFFFAOYSA-N OCC(=O)CC1=CC=C2OCOC2=C1
563 0.071428571 NDHISNMUYAMLPD-UHFFFAOYSA-N COC1=CC=C(OC(C)=O)C(=O)C=C1
564 0.071428571 BXEHKCUWIODEDE-UHFFFAOYSA-N OCC1=CC(=CC=C1)C(F)(F)F
565 0.071428571 RXHIWAAJRVSYDV-UHFFFAOYSA-N COC1=C(O)C=CC(=C1)C(=O)CC=O
566 0.071428571 XWXGGBZUOQIXKH-UHFFFAOYSA-N CC#Cc1cc2OCOc2cc1O
567 0.071428571 XGLCUFRDNFCZAM-UHFFFAOYSA-N CCC(=O)C1=CC2=C(C#C1)OCO2
568 0.071428571 GDYYIJNDPMFMTB-UHFFFAOYSA-N OC(=O)CC1=CC(CC(O)=O)=CC=C1
569 0.071428571 XXTGTFZAFDFYSQ-UHFFFAOYSA-N CC1CC2=CC(C(O)=O)=C(O)C=C2O1
570 0.071428571 PEXPBDBAVCPBNP-UHFFFAOYSA-N OC(=O)C1=CC=C(C=CC=O)C=C1
571 0.071428571 BXEHKCUWIODEDE-UHFFFAOYSA-N OCC1=CC(=CC=C1)C(F)(F)F
572 0.071428571 PTDKXKSMIREFEV-UHFFFAOYSA-N COC(=O)C(=O)O[Si](C)(C)C
573 0.071428571 ZILDQISFENLCBW-AATRIKPKSA-N OC(=O)C(/C=C/c1ccccc1O)O
574 0.071428571 SMKPKIFBQCUYGS-UHFFFAOYSA-N CC=CC(O)C1OC(=O)C=C1
575 0.071428571 HVCKSUZOYUDBPD-UHFFFAOYSA-N O=C1N=NC=C1N=NN1C=CC=N1
576 0.071428571 GLQSTEDSMIUDMH-UHFFFAOYSA-N OC(=O)C(=O)C1=CCCCC1
577 0.071428571 BSXXQWYDLNMZDL-UHFFFAOYSA-N CC1C=CC=C(C1O)C(=O)O
578 0.071428571 GEYCQLIOGQPPFM-UHFFFAOYSA-N CC(=O)C1=CC(C(C)=O)=C(O)C=C1O
579 0.071428571 AONRSNZGOMBWPX-UHFFFAOYSA-N CC(=O)C1=C(O)C(C(C)=O)=C(O)C=C1
580 0.071428571 ZDQLBXHJSIRLDP-UHFFFAOYSA-N OC(C1=CC=CCC1)C(=O)O
581 0.071428571 KAGNTKQKKPKIFH-UHFFFAOYSA-N OC(=O)C(C1=CCCC=C1)O
582 0.071428571 PDOQDOOTRBGKBI-UHFFFAOYSA-N OC(=O)C(C1CC=CC=C1)O
583 0.071428571 CHEDYWJLOUJKEJ-UHFFFAOYSA-N OC1C=CC2C(=O)C=CC(=O)C2=C1
584 0.071428571 QHAIPHVVEJWPIC-UHFFFAOYSA-N OC(C#CC(O)=O)C1=CC=CC=C1
585 0.071428571 PPZNHGKMCAIEOE-UHFFFAOYSA-N CC(=O)CC(C)([N+]([O-])=O)[N+]([O-])=O
586 0.071428571 OPAYERWEZXLSFC-UHFFFAOYSA-N COC1=CC2=C(OC(C=O)=C2)C=C1
587 0.071428571 IRUHWRSITUYICV-UHFFFAOYSA-N CC1=CC(=O)OC2=C1C=C(O)C=C2
588 0.071428571 QJSBDHNFEOLVCI-UHFFFAOYSA-N CCC1OC(=O)C2=C(O)C=CC(O)=C12
589 0.071428571 QFUWGGCXUFNDLA-UHFFFAOYSA-N OC1COC(=O)C1OC1=CC=CC=C1
590 0.071428571 LXAFYWSSSCNICM-UHFFFAOYSA-N OC(=O)C=Cc1cc(O)c(cc1C)O
591 0.071428571 FSQAIFLDEFVDPV-UHFFFAOYSA-N OC(=O)C=Cc1cc(C)c(c(c1)O)O
592 0.071428571 NEMQWQFAHYLQBT-UHFFFAOYSA-N OC(=O)C=Cc1ccc(c(c1C)O)O
593 0.071428571 PKIYENBTDMDQJK-UHFFFAOYSA-N OCC1OC(C=CC1O)C#C
594 0.071428571 SQKPHXQLRCSXLM-UHFFFAOYSA-N COC(=O)C=COC1=CC=CC(O)=C1
595 0.071428571 IDYVUQXJHRWQCH-UHFFFAOYSA-N O=Cc1cc(C(=O)C)c(cc1OC)O
596 0.071428571 KITXWTWPWIZQIV-UHFFFAOYSA-N O=Cc1cc(cc(c1OC)O)C(=O)C
597 0.071428571 UCFCNBVUZPUTRX-UHFFFAOYSA-N O=Cc1c(OC)ccc(c1O)C(=O)C
598 0.071428571 JEMKEPWPXVVQQH-UHFFFAOYSA-N OCC(=O)c1ccc(c(c1)C=O)OC
599 0.071428571 GJDAMLVEFRMIHZ-UHFFFAOYSA-N COc1ccc(cc1C(=O)O)C(=O)C
600 0.071428571 CZPGJURIQGAOOK-UHFFFAOYSA-N OCOc1ccc(cc1C=O)C(=O)C
601 0.071428571 YJICCYSISQLQPX-UHFFFAOYSA-N O=CC1=C(OC)C2C(C(=C1)C(=O)C)O2
602 0.071428571 BXNLOLAOKIBDTM-UHFFFAOYSA-N O=CC12C=C(C=CC2(O1)OC)C(=O)C
603 0.071428571 HPYXLLSEUVHMOG-UHFFFAOYSA-N O=CC1=C(OC)C=CC2(C1O2)C(=O)C
604 0.071428571 UJAMAHOJKPSLFN-UHFFFAOYSA-N O=Cc1cc(ccc1OC)OC(=O)C
605 0.071428571 HNPAWHWJABTTMP-UHFFFAOYSA-N COC1=CC(=O)c2c1cc(O)cc2
606 0.071428571 BJVAXAOQSMZZDT-UHFFFAOYSA-N O=CC(c1ccccc1)(CC(=O)O)O
607 0.071428571 XEWJGNWDHKPMKN-UHFFFAOYSA-N OC(C(=O)c1ccccc1)CC(=O)O
608 0.071428571 XPRGGVYAPJXOQC-UHFFFAOYSA-N OC1CC(=O)c2c(C1=O)cccc2
609 0.071428571 NGIRXUBMBPVTKI-UHFFFAOYSA-N O=C1C=CC(=O)C2C1=CC=CC2O
610 0.071428571 QPTHEBFMRFJIBJ-UHFFFAOYSA-N CCOC(=O)C(C)[Si](C)(C)Cl
611 0.071428571 OOIFQQJZHCTAAH-UHFFFAOYSA-N OC(C(=Cc1ccccc1)C(=O)O)O
612 0.071428571 AIRRMJKMFDZHMS-UHFFFAOYSA-N Cc1c(C=CC=O)oc(=O)cc1OC
613 0.071428571 VMMSMMMLZDGJOS-UHFFFAOYSA-N ClS(=O)CCCCCCC=C
614 0.071428571 VMMSMMMLZDGJOS-UHFFFAOYSA-N ClS(=O)CCCCCCC=C
615 0.071428571 HYBFRKHOTBOCCU-UHFFFAOYSA-N OC(=O)CC1=CCC(C=C1)O
616 0.071428571 AWKQBEAOTLZPDW-UHFFFAOYSA-N OC(=O)CC1=CC=C(CC1)O
617 0.071428571 NOFPYKKMRKARHR-UHFFFAOYSA-N O=C1C=CC(=O)C2(C1C=CC=C2)O
618 0.071428571 WDNCYARMMYKJJQ-UHFFFAOYSA-N OC(=O)C1C=CC=CC1(C)O
619 0.071428571 COFAOIWBTJSSPD-UHFFFAOYSA-N OC(CC(=O)C1=CC=CC=C1)C(O)=O
620 0.071428571 AKOGNYJNGMLDOA-UHFFFAOYSA-N CC(=O)OC1=CC=C(OC(C)=O)C=C1
621 0.071428571 APGXDGZXGZROMN-UHFFFAOYSA-N SC(S)=NN1CCCCC1
622 0.071428571 STOUHHBZBQBYHH-UHFFFAOYSA-N CC(=O)OC1=CC(OC(C)=O)=CC=C1
623 0.071428571 LVFFZQQWIZURIO-UHFFFAOYSA-N OC(=O)CC(C(O)=O)C1=CC=CC=C1
624 0.071428571 WQWNVPGJVKVZDH-UHFFFAOYSA-N CCOC1=CC(C=O)=CC(C=O)=C1O
625 0.071428571 PLPDHGOODMBBGN-UHFFFAOYSA-N O=C(c1ccccc1)C=CC(=O)O
626 0.071428571 GJJFHYOTFBTGCW-UHFFFAOYSA-N OCC(=Cc1ccc(cc1)O)C(=O)O
627 0.071428571 ADFZSEMSMKJJHD-UHFFFAOYSA-N O=CC1OC1c1ccccc1C=O
628 0.071428571 MUTGBJKUEZFXGO-UHFFFAOYSA-N O=C1OC(=O)C2CCCCC12
629 0.071428571 MUTGBJKUEZFXGO-UHFFFAOYSA-N O=C1OC(=O)C2CCCCC12
630 0.071428571 IWQBULDDQSARRE-UHFFFAOYSA-N OC1CC(O)C2=C(C=CC=C2O)C1=O
631 0.071428571 NMNOERWGRHTHSQ-UHFFFAOYSA-N CC(=O)OCC1=CC(=O)C(C)=CC1=O
632 0.071428571 LWXUSVIZJFTNRN-UHFFFAOYSA-N COC12OOC1(C)OC1=CC=CC=C21
633 0.071428571 APGXDGZXGZROMN-UHFFFAOYSA-N SC(S)=NN1CCCCC1
634 0.071428571 HYOINPADVXWFGH-UHFFFAOYSA-N CC1CN1SSN1CC1C
635 0.071428571 TWQNSHZTQSLJEE-UHFFFAOYSA-N OCC1=CC=CC=C1C(F)(F)F
636 0.071428571 MKSOWQMKIHLYFW-UHFFFAOYSA-N O=CC1(O)C=CC(=CC1O)C
637 0.071428571 KEYHDMNGLWYBMJ-UHFFFAOYSA-N COC1=CC(=CC(OC)=C1)C(=O)C=O
638 0.071428571 VOIWFXCSKYTSHS-UHFFFAOYSA-N OC(=O)C1(O)C=CCCC1(O)F
639 0.071428571 LKGWQGIDNOISMH-UHFFFAOYSA-N OC(=O)C1(O)CCC=CC1(O)F
640 0.071428571 LVFFZQQWIZURIO-UHFFFAOYSA-N OC(=O)CC(C(O)=O)C1=CC=CC=C1
641 0.071428571 LVFFZQQWIZURIO-UHFFFAOYSA-N OC(=O)CC(C(O)=O)C1=CC=CC=C1
642 0.071428571 BXEHKCUWIODEDE-UHFFFAOYSA-N OCC1=CC(=CC=C1)C(F)(F)F
643 0.071428571 QRAPKMOTXWJWOZ-UHFFFAOYSA-N OCC1COC2=CC=CC=C2C(=O)O1
644 0.071428571 XJVDGWZMESEVTD-UHFFFAOYSA-N OC(=O)C(=O)C1CCC=CC1
645 0.071428571 MOOUWXDQAUXZRG-UHFFFAOYSA-N OCc1ccc(cc1)C(F)(F)F
646 0.071428571 PBAFFKDGFHOMBF-UHFFFAOYSA-N CC(=O)OCC1=CC=CC=C1C(O)=O
647 0.071428571 UTXPXIPWUGHKIQ-UHFFFAOYSA-N CN(C)C(=S)C(=S)N(C)C
648 0.071428571 MUTGBJKUEZFXGO-UHFFFAOYSA-N O=C1OC(=O)C2CCCCC12
649 0.071428571 GQCPWBQRXKVGES-UHFFFAOYSA-N CC1(O)C(OO)N=C(O)N=C1O
650 0.071428571 LFIPWJLWVGROTL-UHFFFAOYSA-N CC1=C2C=CC(=O)OC2=C(O)C=C1
651 0.071428571 WCTJRKVPYCQVQM-UHFFFAOYSA-N CC(=O)OC1=CC=C(CC(O)=O)C=C1
652 0.071428571 RTDGXBAUWZUNNL-UHFFFAOYSA-N CCC1=CC=CC2(C1(O)O2)O
653 0.071428571 RFIVODDCFKVRBD-UHFFFAOYSA-N OC(=O)C=C(c1ccc(cc1O)O)C
654 0.071428571 JXVAHYGKPUVKJT-UHFFFAOYSA-N O=C1Oc2cc(O)ccc2C(C1)(C)O
655 0.071428571 PYSHHPAUUNIVEG-UHFFFAOYSA-N CC1=CC(O)c2c(O1)cc(cc2O)O
656 0.071428571 VKIPYJMQONMLIM-UHFFFAOYSA-N O=CC1CC2=CC=CC(C2(C1=O)O)O
657 0.071428571 ZKGFINBCTGJXHX-UHFFFAOYSA-N O=CC1CC2(C(=CC=CC2O)C1=O)O
658 0.071428571 HDTRSZHCTGGONV-UHFFFAOYSA-N O=CC1CC2=CC(C(C=C2C1=O)O)O
659 0.071428571 RICJBYGBRMYWGQ-UHFFFAOYSA-N O=CC1Cc2c(C1=O)cc(cc2)O
660 0.071428571 JTSOTXRNFHUAHB-UHFFFAOYSA-N O=CC1Cc2c(C1=O)ccc(c2)O
661 0.071428571 DTXFYWZRSZVMHT-UHFFFAOYSA-N O=CC1Cc2c(C1=O)cccc2O
662 0.071428571 NATUWFBFQCSPNS-UHFFFAOYSA-N O=CC1Cc2c(C1=O)c(O)ccc2
663 0.071428571 UVIFDLIVAKKVQM-UHFFFAOYSA-N O=CC1C(O)c2c(C1=O)cccc2
664 0.071428571 WYPIHCJVWNYBFY-UHFFFAOYSA-N O=CC1CC2=CC3C(C=C2C1=O)O3
665 0.071428571 JLLUVSRKBFVKHR-UHFFFAOYSA-N O=CC1CC23C(=CC=CC3O2)C1=O
666 0.071428571 ZYMAMUCFHZFRLS-UHFFFAOYSA-N O=CC1CC2=CC=CC3C2(C1=O)O3
667 0.071428571 BKYQSQJNTAIXPU-UHFFFAOYSA-N OC1=Cc2c(C(C1)O)c(=O)cc(o2)C
668 0.071428571 PASULWKIRYMTJT-UHFFFAOYSA-N OC1C=C(O)c2c(C1)oc(cc2=O)C
669 0.071428571 HNTMMGBVDIJTAA-UHFFFAOYSA-N CC1=CC(=O)C2C(O1)C=C(O)C=C2O
670 0.071428571 DBVDPKVOHHNTRU-UHFFFAOYSA-N CC1CC(=O)c2c(O1)cc(cc2O)O
671 0.071428571 WKKNTWOZLCCKIR-UHFFFAOYSA-N CC1CC2=C(C(=O)O1)C(=O)C=C(C)O2
672 0.071428571 DVYIVUVJZHEXCZ-UHFFFAOYSA-N OC1C2OC2c2c(C1=O)cccc2
673 0.071428571 FWRZZUOODVNYCH-UHFFFAOYSA-N O=C1C2OC2c2c(C1O)cccc2
674 0.071428571 DQVWXLRNCXQVKH-UHFFFAOYSA-N CC(=O)OC(=O)C(O)C1=CC=CC=C1
675 0.071428571 SCVOOPFUBUHDSR-UHFFFAOYSA-N OC1C2OC2c2c(C1O)cc(cc2)O
676 0.071428571 BWNIWJIUJINSIH-UHFFFAOYSA-N OC1C2OC2c2c(C1O)ccc(c2)O
677 0.071428571 MTYVEGVILWMLFJ-UHFFFAOYSA-N OC1C2OC2c2c(C1O)cccc2O
678 0.071428571 GVCLYSSPEUVOCY-UHFFFAOYSA-N OC1C2OC2c2c(C1O)c(O)ccc2
679 0.071428571 XXBGYJRWZNFZTO-UHFFFAOYSA-N OC1C(O)C2=CC3OC3C=C2C2C1O2
680 0.071428571 FMWLNRKIRMTZBY-UHFFFAOYSA-N OC1C(O)C2=CC=CC3C2(C2C1O2)O3
681 0.071428571 NABDFOMDODWPNY-UHFFFAOYSA-N OC1C2OC2C2=CC=CC3C2(C1O)O3
682 0.071428571 QUPSTFPVCIZGFP-UHFFFAOYSA-N OC1C(O)c2ccccc2C2=C1O2
683 0.071428571 VBYKBATVMTZYRW-UHFFFAOYSA-N OC1=C(O)c2c(C3C1O3)cccc2
684 0.071428571 VIORJHPCHINTKE-UHFFFAOYSA-N O=C1CCC(c2c1c(O)ccc2O)O
685 0.071428571 UTMRJOOXXXJRGO-UHFFFAOYSA-N OC1C=CC(=C2C1C(=O)CCC2=O)O
686 0.071428571 VOQOXAXECKYNFG-UHFFFAOYSA-N OC1=C2C(=O)CCC(=O)C2=C(CC1)O
687 0.071428571 BRWFJXFQHJLJFW-UHFFFAOYSA-N OC(=O)C1C(O)OCc2c1cccc2
688 0.071428571 FIFJDKRFLKCTPZ-UHFFFAOYSA-N NN=C(S)N=NCC1=CC=CC=C1
689 0.071428571 XEOWEKPMJACSSM-UHFFFAOYSA-N OC(C1CO1)C1=CC2=C(OCO2)C=C1
690 0.071428571 MUTGBJKUEZFXGO-UHFFFAOYSA-N O=C1OC(=O)C2CCCCC12
691 0.071428571 COFAOIWBTJSSPD-UHFFFAOYSA-N OC(CC(=O)C1=CC=CC=C1)C(O)=O
692 0.071428571 QSPCOYVUYYFWAU-UHFFFAOYSA-N OC(=O)CCC1=CC=C(C=C1)C(O)=O
693 0.071428571 MUTGBJKUEZFXGO-UHFFFAOYSA-N O=C1OC(=O)C2CCCCC12
694 0.071428571 BALPQDWQADEPOU-UHFFFAOYSA-N C1CSC(N1)C1NCCS1
695 0.071428571 CYXPOLJZVSSCOT-UHFFFAOYSA-N CC1OC=C2C(=O)OCCC2=C1C=O
696 0.071428571 MFTFOZBFLUEGPP-UHFFFAOYSA-N OC1=CC(=O)c2c(C1O)cccc2
697 0.071428571 KBBSSMZKVMEGDK-UHFFFAOYSA-N CC1(CC(O)=O)OC2=CC=CC=C2O1
698 0.071428571 XHONYVFDZSPELQ-UHFFFAOYSA-N COC1=CC=CC(=C1)C(F)(F)F
699 0.071428571 QBGSYEUMUSQXPP-UHFFFAOYSA-N CC1=C(O)C(C=O)=C(C=O)C(O)=C1C
700 0.071428571 GOFAYQFZGHXFTL-UHFFFAOYSA-N COC1=CC2=C(C=C(O2)C=O)C=C1
701 0.071428571 ZRNARZDEJVFNSK-UHFFFAOYSA-N CN1CCN(CC1)C(S)=S
702 0.071428571 ZRNARZDEJVFNSK-UHFFFAOYSA-N CN1CCN(CC1)C(S)=S
703 0.071428571 LNOUMTOCQWMBOJ-UHFFFAOYSA-N C=CC(=O)C1=CC=C2OCOC2=C1
704 0.071428571 FFJXJFMYZLYOAR-UHFFFAOYSA-N OC(=O)C=Cc1cc(C)cc(c1O)O
705 0.071428571 QOVFTHLKIIDSNX-UHFFFAOYSA-N OC(=O)C=Cc1c(C)ccc(c1O)O
706 0.071428571 PENVXFNVYKCWBA-UHFFFAOYSA-N OC(=O)C=C(c1cccc(c1O)O)C
707 0.071428571 KQWVLEMRISSOSD-UHFFFAOYSA-N OC(=O)C(=Cc1cccc(c1O)O)C
708 0.071428571 CZQFUKCIRDAQGE-UHFFFAOYSA-N COC(=O)C=Cc1cccc(c1O)O
709 0.071428571 HSFQBARECXAVPP-UHFFFAOYSA-N Cc1ccc(c(c1O)O)C=CC(=O)O
710 0.071428571 LLMZGLGURUGRAT-UHFFFAOYSA-N COc1c(cccc1O)C=CC(=O)O
711 0.071428571 MLCMXDYMSAZNPC-UHFFFAOYSA-N COc1cc(=O)oc2c1cccc2
712 0.071428571 JPOIBCLARPGTBT-UHFFFAOYSA-N CC1=CCC(C(=C1)O)C(=O)O
713 0.071428571 UVIMMQDAYSCJKA-UHFFFAOYSA-N OC(=O)C=CC1CC2=C(C=C1)OCO2
714 0.071428571 LLMORUIIEBRGJH-UHFFFAOYSA-N OC(=O)C=CC1=CC2=C(CC1)OCO2
715 0.071428571 ACJZUBOZZOWBII-UHFFFAOYSA-N OC(=O)C=CC1=CC2C(C=C1)OCO2
716 0.071428571 UIYJGLLTSVRSBM-UHFFFAOYSA-N OC(=O)CCc1ccc2c(c1)OCO2
717 0.071428571 OWAXJDHLUYDBKM-UHFFFAOYSA-N O=CC=c1ccccc1=CC(=O)O
718 0.071428571 FJLAEZQSCGUBTC-UHFFFAOYSA-N CC1(OC1NC(=O)N)C(=O)OO
719 0.071428571 XPSSBXUODZCOOE-UHFFFAOYSA-N OC1C=CC(=O)c2c1cccc2O
720 0.071428571 SXSFQHSHJNRTQR-UHFFFAOYSA-N OC1C=CC(=O)c2c1c(O)ccc2
721 0.071428571 QCZFQWATVFWNJO-UHFFFAOYSA-N COC(=O)C(=Cc1ccc(cc1)O)O
722 0.071428571 HUSAJBFJIABSAO-UHFFFAOYSA-N COC(=Cc1ccc(cc1)O)C(=O)O
723 0.071428571 WXFDZBFNWUYMHF-UHFFFAOYSA-N COC1=CC2(CC=C1O)C=CC(=O)O2
724 0.071428571 CHCBVNUGXJUMOP-UHFFFAOYSA-N O=CC=CC(=O)c1ccccc1O
725 0.071428571 XDNRORVHALQRPW-UHFFFAOYSA-N OC1CC=CC2=C1C(=O)C=CC2=O
726 0.071428571 AWUHQRSTGYECBE-UHFFFAOYSA-N OC1=CC=CC2C1C(=O)C=CC2=O
727 0.071428571 OZNYOEHIZAUPAE-UHFFFAOYSA-N OC1=CCCC2=C1C(=O)C=CC2=O
728 0.071428571 YEHWBDNGRVTIGW-UHFFFAOYSA-N OC(=O)C1C(O)c2c(C1O)cccc2
729 0.071428571 DXSLEVCRZSPGFH-UHFFFAOYSA-N OC(=O)C=CC=C1C=CC=CC1=O
730 0.071428571 QEBWHUMYPYHTOV-UHFFFAOYSA-N O=C1CCC2(O1)CCC12C=CC(=O)O1
731 0.071428571 LLFKKTOTNOKIGH-UHFFFAOYSA-N OC1=CC=C(C2(C1=CC=CC2O)O)O
732 0.071428571 VJQKSFKWBFQEJS-UHFFFAOYSA-N OC1C=c2c(O)ccc(c2=CC1O)O
733 0.071428571 CNNRRKQJYINXMH-UHFFFAOYSA-N Oc1ccc(c2=CC3C(C=c12)O3)O
734 0.071428571 QZUAFNUVEZZDHY-UHFFFAOYSA-N OC1=CC=C(C23C1=CC=CC3O2)O
735 0.071428571 XSAIWENVZRPYQI-UHFFFAOYSA-N OC1=Cc2c(C(C1)O)c(O)cc(c2)O
736 0.071428571 WZJLDHAGRXKBKY-UHFFFAOYSA-N OC1C=C(O)c2c(C1)cc(cc2O)O
737 0.071428571 KYAHGJONLXJHRX-UHFFFAOYSA-N OC1=CC2C=C(O)C=C(C2C(=C1)O)O
738 0.071428571 LBOUHDMYVURTMA-UHFFFAOYSA-N O=Cc1ccc(cc1)C=CC(=O)O
739 0.071428571 NSYBXYQWSJSHPF-UHFFFAOYSA-N C#COc1ccc(cc1OC)C=O
740 0.071428571 ZSVPTDGTGSCREW-UHFFFAOYSA-N OCC1=CC=CCC1C(=O)O
741 0.071428571 ZYQAUMOOLZLITA-UHFFFAOYSA-N OCC1=CCCC=C1C(=O)O
742 0.071428571 CZTOCSOGLVPCNN-UHFFFAOYSA-N OCC1CC=CC=C1C(=O)O
743 0.071428571 NYQZYMLOGXSYOB-UHFFFAOYSA-N COC(=O)C(=O)C(c1ccccc1)O
744 0.071428571 OXYUCHWARHPPSJ-UHFFFAOYSA-N C=Cc1c(ccc(c1OC)O)C(=O)O
745 0.071428571 HZUFMSJUNLSDSZ-UHFFFAOYSA-N O=CC=Cc1ccc2c(c1)OCO2
746 0.071428571 CDKLUBVUOSOJCA-UHFFFAOYSA-N OC12CC(=O)C(C2=CC=CC1O)C=O
747 0.071428571 JYRBYTSTESKRFA-UHFFFAOYSA-N O=CCC(=O)c1ccc(cc1OC)O
748 0.071428571 ITSRANHNCXXSOP-UHFFFAOYSA-N OC1CC=CC=C1CC(=O)O
749 0.071428571 JZMMQZDAEZUIKJ-UHFFFAOYSA-N OC1=CC2(O)C(O)C=CC=C2C=C1O
750 0.071428571 LQFDKCKFNMFTGS-UHFFFAOYSA-N OC1C=c2cc(O)c(cc2=CC1O)O
751 0.071428571 MKTNPKQGOBDAPX-UHFFFAOYSA-N Oc1ccc2c(c1)cc(c(c2)O)O
752 0.071428571 GBMMWPJEWMJGCK-UHFFFAOYSA-N Oc1cc2c(cc1O)cccc2O
753 0.071428571 DQQNHSLDGYGXNJ-UHFFFAOYSA-N COc1cc(C=CC=O)c(cc1O)O
754 0.071428571 PSAWXVQQAQZSOK-UHFFFAOYSA-N COc1c(O)c(C=CC=O)ccc1O
755 0.071428571 QGALQIRLGFCEFR-UHFFFAOYSA-N O=CC=C(c1ccc(c(c1)OC)O)O
756 0.071428571 LQJYVUMJMSBXBG-UHFFFAOYSA-N O=CC(=Cc1ccc(c(c1)OC)O)O
757 0.071428571 VHDGKKPKNCLOSM-UHFFFAOYSA-N Oc1cc2=CC3OC3C=c2cc1O
758 0.071428571 LVRGGMLUEASVRI-UHFFFAOYSA-N OC1=CC23OC3C=CC=C2C=C1O
759 0.071428571 PZHTXXZRDLZZGP-UHFFFAOYSA-N OC1=Cc2ccccc2C2C1(O)O2
760 0.071428571 SGRXVFZFAHODSI-NSCUHMNNSA-N COC1=CC2(OC2C=C1O)/C=C/C=O
761 0.071428571 HXOULTKIMDKZDW-UHFFFAOYSA-N O=CC=CC1=CC2C(C(=C1)OC)(O2)O
762 0.071428571 BKFGTNCBZPLGHN-UHFFFAOYSA-N COC12OC1C(=CC=C2O)C=CC=O
763 0.071428571 PFJCQSQXKYHFSF-UHFFFAOYSA-N O=CC1OC1c1ccc(c(c1)OC)O
764 0.071428571 JTCQHKLPDZBYKO-UHFFFAOYSA-N CC(=O)C1=C2OCCOC2=C(O)C=C1
765 0.071428571 MDLKHAVFIDFTBO-UHFFFAOYSA-N CCC(=O)OC1=CC=CC=C1C(O)=O
766 0.071428571 XUXFXVMZIJMUIO-UHFFFAOYSA-N OC(=O)C1=C2OCCCOC2=CC=C1
767 0.071428571 MLPLZAMGYMIKDU-UHFFFAOYSA-N COC1=CC(=CC2=C1OCO2)C(C)=O
768 0.071428571 ADFVYWCDAKWKPH-UHFFFAOYSA-N CCOC(=O)C1=CC=C(C=C1)C(O)=O
769 0.071428571 SLWIPPZWFZGHEU-UHFFFAOYSA-N OC(=O)CC1=CC=C(CC(O)=O)C=C1
770 0.071428571 MMEDJBFVJUFIDD-UHFFFAOYSA-N OC(=O)CC1=CC=CC=C1CC(O)=O
771 0.071428571 XSEUCSPTQSHAQM-UHFFFAOYSA-N COCCOC(F)(F)C(F)F
772 0.071428571 IODQPPRCWKIQOR-UHFFFAOYSA-N FC1(F)C2=CC3=CC=CC=C3C=C12
773 0.071428571 OBCUSTCTKLTMBX-UHFFFAOYSA-N CC(=O)OC(C(O)=O)C1=CC=CC=C1
774 0.071428571 DBUDYVMAPIJUTO-UHFFFAOYSA-N CC(CCC=O)([N+]([O-])=O)[N+]([O-])=O
775 0.071428571 VEEXBQLWMFMATJ-UHFFFAOYSA-N OC(=O)CCC1=CC=CC=C1C(O)=O
776 0.071428571 JDDJJFBCPKHYNT-UHFFFAOYSA-N COC1=CC(=O)OC(C1)C1=CC=CO1
777 0.071428571 ZYDCENGYZQQPSK-UHFFFAOYSA-N OC(=O)CCC1=C2OCOC2=CC=C1
778 0.071428571 QKDLXQWEBIYZSS-UHFFFAOYSA-N OC(=O)CCC(=O)C1=CC=C(O)C=C1
779 0.071428571 YDFLGIXUFCIELL-UHFFFAOYSA-N FC(F)(F)C(=O)C1CCCCC1=O
780 0.071428571 XISIEQIDFFXZCP-UHFFFAOYSA-N OC(=O)CCC(=O)OC1=CC=CC=C1
781 0.071428571 VDZJGFDUSYCVJA-UHFFFAOYSA-N CC(=O)C1=CC(OCC(O)=O)=CC=C1
782 0.071428571 SIQYOFNSIZEILQ-UHFFFAOYSA-N CC1=CC(=CC(C)=C1C(O)=O)C(O)=O
783 0.071428571 LKLNTTMWFRNYLE-UHFFFAOYSA-N O=C1CCC2=CC3=C(OCO3)C=C12
784 0.071428571 XRERBLZFZMBKRU-UHFFFAOYSA-N COC1=CC=CC(C=O)=C1OC(C)=O
785 0.071428571 HEMYXNDMAAOTCK-UHFFFAOYSA-N COC(=O)CC1=CC2=C(OCO2)C=C1
786 0.071428571 RBRZHQLWTDIFSE-UHFFFAOYSA-N OC(=O)CCC(=O)C1=CC(O)=CC=C1
787 0.071428571 AJNKRQSECUQOPV-UHFFFAOYSA-N COC1=CC(C=O)=C(OC(C)=O)C=C1
788 0.071428571 WOANOAGQWVVXQR-UHFFFAOYSA-N CCOC(=O)C1=CC(C=O)=C(O)C=C1
789 0.071428571 MNPYETDBTVUTDQ-UHFFFAOYSA-N CCC(=O)OC1=CC=C(C=C1)C(O)=O
790 0.071428571 GIJIKNIHYNIDSJ-UHFFFAOYSA-N COC(=O)C1=CC2=CC=CC=C2O1
791 0.071428571 GCRJLCRIYWGVRQ-UHFFFAOYSA-N CC(=O)COC1=CC=C(C=C1)C(O)=O
792 0.071428571 HAYIPGIFANTODX-UHFFFAOYSA-N CC1=CC(C)=C(C=C1C(O)=O)C(O)=O
793 0.071428571 SYWVJRSBQCVFHO-UHFFFAOYSA-N COC1=C(OC)C=C(C=O)C(C=O)=C1
794 0.071428571 OMORBSHREBRXKO-UHFFFAOYSA-N CCOC(=O)OC1=CC=CC(C=O)=C1
795 0.071428571 QKSIYZHWPUPDHJ-UHFFFAOYSA-N COC1=CC=CC=C1C#CC(O)=O
796 0.071428571 UBLDAUCHUNUVSE-UHFFFAOYSA-N CCSC1=NC(C)=CS1
797 0.071428571 OIQBPASRUVCUAN-UHFFFAOYSA-N CC(OC1=CC=C(C=O)C=C1)C(O)=O
798 0.071428571 MNANQFINLWEMEJ-UHFFFAOYSA-N O=C(CCC(=O)OCC#C)OCC#C
799 0.071428571 UZKKDEAYCFAVIV-UHFFFAOYSA-N C=CCOC(=O)C#CC(=O)OCC=C
800 0.071428571 GHFMVAKTHDHKIE-UHFFFAOYSA-N CCCC(=O)O[Si](C)(C)CCl
801 0.071428571 QVHJKRQXHIMCTL-UHFFFAOYSA-N COC(=O)C1=CC(OC(C)=O)=CC=C1
802 0.071428571 HRIVIHCUSKDPNK-UHFFFAOYSA-N CC(=O)C1=CC2=C(O1)C(O)=CC=C2
803 0.071428571 CFIPQRIPCRRISV-UHFFFAOYSA-N COC1=CC=C(C=C1)C(F)(F)F
804 0.071428571 ZIPLCYUNFCYCCT-UHFFFAOYSA-N COC1=CC2=C(C=C1)C(=O)C=CO2
805 0.071428571 MCPICTRPQGUUJE-UHFFFAOYSA-N COC1=CC(C=O)=CC2=C1OCCO2
806 0.071428571 LXQJNUVFRZIYBH-UHFFFAOYSA-N COC1=CC2=C(C(=O)CO2)C(OC)=C1
807 0.071428571 YSIIHTHHMPYKFP-UHFFFAOYSA-N COC1=CC(C=O)=C(OC)C=C1C=O
808 0.071428571 LVFFZQQWIZURIO-UHFFFAOYSA-N OC(=O)CC(C(O)=O)C1=CC=CC=C1
809 0.071428571 PGSHQANDAMACEF-UHFFFAOYSA-N N#CC1=C(N=C(N1)C1=CC=CC=C1)C#N
810 0.071428571 NVLPKNPGWGKEMW-UHFFFAOYSA-N OC1=CC=CC(CC(F)(F)F)=C1
811 0.071428571 VLJQPDYLWJQNII-UHFFFAOYSA-N COC1=CC=CC2=C1OC=CC2=O
812 0.071428571 QSPCOYVUYYFWAU-UHFFFAOYSA-N OC(=O)CCC1=CC=C(C=C1)C(O)=O
813 0.068965517 LSXMURSSCLXHMI-UHFFFAOYSA-N O=NN1C(O)C(CC1C(=O)O)O
814 0.068965517 ICORPYQPLLHFNZ-UHFFFAOYSA-N C(C#CC#CC#CC)(O)C(C(O)O)O
815 0.068965517 QWXCQNBXZMDLSL-KQQUZDAGSA-N COC(=O)C=CC#CC=CC(=O)OC
816 0.068965517 AKGDLPUHBUOUNH-UHFFFAOYSA-N CC(C)=CC(=O)CC(=O)C(F)(F)F
817 0.068965517 XEBVLIGPNNLVIR-UHFFFAOYSA-N CC(=O)C1CC(=O)OC1c1ccco1
818 0.068965517 ZIFOYJFOYDCXLH-UHFFFAOYSA-N O=C1OC2=C(C1=C)CC(=O)C(C2)(C)O
819 0.068965517 QNKZSXFMANARRX-UHFFFAOYSA-N COC1=C(O)CC2C(=C1)OC(=O)C=C2
820 0.068965517 IJFDPJOUKOWODA-UHFFFAOYSA-N N=CN(C(C(=O)O)CC(=O)O)O
821 0.068965517 AJSNUBLNFVLJEB-CGXWXWIYSA-N OC\C=C/C#CC#C\C=C\C(O)=O
822 0.068965517 SUCCFVIDDHJCNY-UHFFFAOYSA-N COC(=O)C(=O)Cc1ccc(cc1)O
823 0.068965517 ZFEJSMPGTOXUOK-UHFFFAOYSA-N CC1=C(C)C(=O)C2=C(OCCO2)C1=O
824 0.068965517 XEBVLIGPNNLVIR-UHFFFAOYSA-N CC(=O)C1CC(=O)OC1c1ccco1
825 0.068965517 ABKHUUJYQMAZRZ-UHFFFAOYSA-N CCOC1=C(OC=O)C=CC(C=O)=C1
826 0.068965517 UGISCYWZMNGZNT-UHFFFAOYSA-N COC1=CC2(CCC(=O)O2)C=CC1=O
827 0.068965517 HSBJHGNIHBWGJG-UHFFFAOYSA-N CC(=O)C(CC(O)=O)=CC1=CC=CO1
828 0.068965517 YWQUGOPHOBRANF-UHFFFAOYSA-N OC1OC=C2C(=CCOC2=O)C1C=C
829 0.068965517 AZKLSRFFDFHMKP-UHFFFAOYSA-N COC(=O)C=COC1=CC=C(O)C=C1
830 0.068965517 KDSHSYUJJSWWNU-UHFFFAOYSA-N CCC(=O)OC1=CC=CC(=C1)C(O)=O
831 0.068965517 RFLZCJWBXQUVNL-UHFFFAOYSA-N ON=C(C(C(C(C(=O)N)O)O)O)O
832 0.068965517 VFIZFZBWALUGBV-UHFFFAOYSA-N O=CC(C(=O)O)Cc1ccc(cc1)O
833 0.068965517 ZVKBCOYYUAQBRP-UHFFFAOYSA-N OC(c1ccccc1)CC(=O)C(=O)O
834 0.068965517 MUJWMDWLMHJLDS-UHFFFAOYSA-N OC(=O)C(C(=O)c1ccc(cc1)O)C
835 0.066666667 MGHLADSUTBTZHV-UHFFFAOYSA-N CC(O)(C(O)=O)C(=O)NC(N)=O
836 0.066666667 CKOJGMKAXXTOLV-UHFFFAOYSA-N CCN1N=NN(CCCl)C1=O
837 0.066666667 HHTLNCAVEAKGOY-UHFFFAOYSA-N CC1CNCCN1SC=S
838 0.066666667 OKDRUMBNXIYUEO-VHJVCUAWSA-N CC=CC1OC(=O)C=CC1O
839 0.066666667 OKDRUMBNXIYUEO-BQBZGAKWSA-N CC=C[C@@H]1OC(=O)C=C[C@@H]1O
840 0.066666667 SBWGWQJHKBNRDG-UHFFFAOYSA-N OC1CC(=C2C(C1=O)C(=CC=C2)O)O
841 0.066666667 HLKXYZVTANABHZ-UHFFFAOYSA-N OC(=O)CC(C(=O)O)NC(=O)N
842 0.066666667 AJSNUBLNFVLJEB-SFECMWDFSA-N C(/C=C\C#CC#C/C=C\CO)(=O)O
843 0.066666667 XOWGTKTZASGIKT-UHFFFAOYSA-N CC(=CN(C(=O)N)O)C(=O)OO
844 0.066666667 SHPILAQPRQLHSC-UHFFFAOYSA-N CC(=CC=CC(=O)C(=O)O)C
845 0.066666667 OKDRUMBNXIYUEO-AJFYLEMGSA-N CC=CC1OC(=O)C=CC1O
846 0.066666667 MQSIKTJCAWZPRP-UHFFFAOYSA-N CCOC(=O)C(=O)C=CC1=CC=CO1
847 0.066666667 WLBLAFYULDEUAB-UHFFFAOYSA-N CSC(=S)N1CCNCC1
848 0.064516129 MHOOPNKRBMHHEC-YEMZYZDBSA-N CC=CC1=CC(=O)C(O)C1O
849 0.064516129 BADGNOKKXJQWBU-UHFFFAOYSA-N NC(=O)NC=C(C(=O)O)C(O)O
850 0.064516129 LWQZJGBUJYIXCW-UHFFFAOYSA-N N=CNC(C(C(=O)O)O)C(=O)O
851 0.064516129 RJCIHSLIRSUREQ-UHFFFAOYSA-N OCOc1cc(C=CC=O)ccc1O
852 0.064516129 HTYRQMMXVNPMAR-UHFFFAOYSA-N C=CC=C(C=C(C(=O)C=O)OC)C=O
853 0.064516129 MHOOPNKRBMHHEC-HZIBQTDNSA-N CC=CC1=CC(=O)C(O)C1O
854 0.0625 QCCZIGRJVRMDPV-UHFFFAOYSA-N O=NNC(C(=O)O)CCC(=O)O
855 0.0625 FOOYZEZVDXSLDC-UHFFFAOYSA-N O=CC#CC#CC=CCOC(=O)C
856 0.0625 INXUZYCRFCBKNB-UHFFFAOYSA-N O=CC=CC(=CC(=O)O)CC
857 0.0625 PPPUYPNDVJPGOL-UHFFFAOYSA-N CCOC(=O)C(=O)C=CC1=COC=C1
858 0.0625 AQKBMDSEZRMYPP-UHFFFAOYSA-N CC(=O)OCC=CC=CC=O
859 0.0625 QQYXOGJKFYWQAO-UHFFFAOYSA-N ONC(C1ONC(=O)C1)C(=O)O
860 0.0625 KYEFIQCXNJRBNT-UHFFFAOYSA-N CCCC1=CC(=O)CC(=O)O1
861 0.0625 HLKXYZVTANABHZ-REOHCLBHSA-N C([C@@H](C(=O)O)NC(=O)N)C(=O)O
862 0.0625 KEAQUTHSPRGHKG-UHFFFAOYSA-N CCC(C)N=NC(=S)SC
863 0.0625 IUQUVNKVWSWQIM-UHFFFAOYSA-N CN(C)NC(=O)N(CCCl)N=O
864 0.060606061 HGQHCRUTWYIBEX-UHFFFAOYSA-N O=CCC1=C(C)C(=O)C=C(C1=O)OC
865 0.060606061 GRUGZHAOXOPASC-UHFFFAOYSA-N CSCCCCC(=O)C(=O)O
866 0.060606061 CNNCFWUTUQLKNM-UHFFFAOYSA-N C=CCCC1CC(=O)OC1=O
867 0.060606061 NCVGIWMSTWRQMB-HYYFJVDXSA-N OCC#CC#CC=CCC(O)C(=O)O
868 0.060606061 LUUWDRXNBFDDOT-UHFFFAOYSA-N CS(=O)CCC1CCC(=O)O1
869 0.060606061 HGEOOFOBQJCLTM-UHFFFAOYSA-N NC(=O)NC=C(C(=O)OO)CO
870 0.058823529 MUFFSWLFZDFBPM-UHFFFAOYSA-N CC(=CNC(=O)N)OC(=O)OO
871 0.058823529 VEAWOLWCMZPRKV-UHFFFAOYSA-N OOC(=O)C(=C(NC(=O)N)O)C
872 0.058823529 FBHPRMPFMXLXAB-UHFFFAOYSA-N NOC(=CC(=O)O)C(C(=O)O)N
873 0.058823529 HSPYDESGSJFGAJ-UHFFFAOYSA-N CC(C(=O)O)C(=O)CCSC
874 0.057142857 NFZDVJZULSKYAY-UHFFFAOYSA-N OC(=O)CSC1CCCCO1
875 0.057142857 VOTJKUYGGHHMQP-UHFFFAOYSA-N CC1CC(C(=O)C2=COC=C2)C(=O)O1
876 0.057142857 CGTAGFVGGTVOFZ-UHFFFAOYSA-N O=CC=C(C=CC(=O)O)C=CC(=O)C
877 0.055555556 ZQLCFXAEZZGEIB-UHFFFAOYSA-N CC(=O)OCCC1=CC(=O)C=CC1=O
878 0.055555556 LJXYLNMLGFQRJG-UHFFFAOYSA-N C=CC=C(C=CC(=O)C(=O)OC)C=O
879 0 OMYHDCWZPFZMSM-UHFFFAOYSA-N OC(=O)CCC1=CC(=O)CC1
880 0 BVYUPEKENRMVJK-SNAWJCMRSA-N CSC=C1/CCNC1=S
881 0 WLZCXHMBJHCRFH-UHFFFAOYSA-N COc1c(C)c(O)ccc1O
882 0 HSGPAWIMHOPPDA-JGVFFNPUSA-N OC12CCOC1CC(=O)C=C2
883 0 DDRPUCDBTNWIFK-UHFFFAOYSA-N COC(=O)C(=O)c1ccc(OC)cc1
884 0 WHKRHBLAJFYZKF-UHFFFAOYSA-N COc1ccc(CO)cc1O
885 0 ASVGXYYOHKAEJN-UHFFFAOYSA-N COCc1cc(O)cc(O)c1
886 0 NDMYZNGMFOIMGY-YKOWBEQASA-N C1C2OC2C3CC4OC4C1O3
887 0 USMZMYPGRVEPNO-UHFFFAOYSA-N CCC1=CC(=C(C)C(=O)O1)O
888 0 MNVMYTVDDOXZLS-UHFFFAOYSA-N COc1ccc(O)c(OC)c1
889 0 RYSPJKHYSHFYEB-UHFFFAOYSA-N CSC=CCCN=C=S
890 0 BRIDIXYUUCVCGI-UHFFFAOYSA-N COc1cc(O)c(C)cc1O
891 0 JTWJYCAMRHQJDE-UHFFFAOYSA-N COCc1cc(O)ccc1O
892 0 RNDWEMBYMPZABZ-UHFFFAOYSA-N COc1cc(O)cc(C)c1O
893 0 VYRWCSXMABWFDW-QMMMGPOBSA-N OCC(O)c1ccc(O)cc1
894 0 NDMYZNGMFOIMGY-FWRBPFIFSA-N C1C2OC2C3CC4OC4C1O3
895 0 FALWUVSXNUUXQA-UHFFFAOYSA-N COc1cc(C)cc(O)c1O
896 0 PGJQPLVEUVHSFQ-UHFFFAOYSA-N COC(=O)c1ccc(OC(=O)C)cc1
897 0 ONWPLBKWMAUFGZ-UHFFFAOYSA-N COC(=O)c1ccccc1OC(=O)C
898 0 JLBYWHRVEFWQPC-UHFFFAOYSA-N COc1cc(C=O)cc(C=O)c1OC
899 0 KYFBKHRLIHDKPB-UHFFFAOYSA-N COc1ccc(OC)c(O)c1
900 0 GMHAPDVDHWIVSN-UHFFFAOYSA-N CC1(C)C(=O)CC(=O)CC1=O
901 0 VJDDQSBNUHLBTD-GGWOSOGESA-N CC=CC(=O)OC(=O)C=CC
902 0 YWHWJTHKPHHCKG-UHFFFAOYSA-N COC1=C(C)C(=O)OC(=C1)C
903 0 QNDHGTPNPOSQDP-SVRRBLITSA-N OC12CC=CCC1OC(=O)C2
904 0 VVUFFOUJQZUNJN-UHFFFAOYSA-N O=CNC(=CC(=O)O)C(=O)O
905 0 LQCIJFCXPFZYNA-UHFFFAOYSA-N OCc1cc(O)c(cc1O)C
906 0 WHQVMYZVGPEGHZ-UHFFFAOYSA-N OCc1cc(O)cc(c1O)C
907 0 KYIRLBJWBIZSHR-UHFFFAOYSA-N OCc1c(O)ccc(c1C)O
908 0 KCONKOTZXAFSAY-UHFFFAOYSA-N COc1ccc(c(c1)CO)O
909 0 VWFMIMNSQXLOHE-UHFFFAOYSA-N OCc1cc(O)ccc1OC
910 0 AFYQILLJCNMYEO-UHFFFAOYSA-N OC(=O)CC1=CC(=CCC1)O
911 0 KXHYUBOXXNIRSI-UHFFFAOYSA-N NC(=O)OCC(C(=O)O)(C(O)O)N
912 0 VCZRKOSHFDNYMN-UHFFFAOYSA-N OC1C=CC=C(C1O)C(=O)C
913 0 JRQFCBCWFXXMPG-UHFFFAOYSA-N CC(=O)C1(O)C=CC=CC1O
914 0 ZENKUNSFODKXQS-UHFFFAOYSA-N OC1C=CC(=CC1O)C(=O)C
915 0 LXPPECYBCHECRB-UHFFFAOYSA-N O=C1NOC(C1)C(=O)C(=O)O
916 0 KACWHKPDPNQSGW-UHFFFAOYSA-N CSCCCC(C(C(=O)O)O)O
917 0 JQEYKFMPCHACPK-UHFFFAOYSA-N N=C1NC2NN=NC2C(=N1)O
918 0 VOQMPYGJQPQGQC-UHFFFAOYSA-N OCc1ccc(c(c1)O)CO
919 0 ZENOXNGFMSCLLL-UHFFFAOYSA-N COC1=C(C=CC(=C1)CO)O
920 0 YNFKLEYJZNFMRO-UHFFFAOYSA-N O=CC1=C(C)C(C(C=C1)O)O
921 0 CHZIHPLGNGYJAC-UHFFFAOYSA-N OCC1=CC=C(C(C1)O)C=O
922 0 JVDXGGUWRFARGG-UHFFFAOYSA-N O=CC1CC=C(C=C1O)CO
923 0 YIRSJHAYRQJHLA-UHFFFAOYSA-N OCC1CC=C(C(=C1)O)C=O
924 0 OGFCUXFRVDDQQF-UHFFFAOYSA-N OC1C=CC=C(C1O)C1CO1
925 0 KPDDWXJBWVMPMK-UHFFFAOYSA-N OC1C=CC(=CC1O)C1CO1
926 0 XWHOKWXFCBLCFI-UHFFFAOYSA-N OC1C=CC=CC1(O)C1CO1
927 0 AMCHEWOGPYZKMO-UHFFFAOYSA-N N=C1NC(O)c2c(N1)[nH]nn2
928 0 ALNBUGYZOHKRPF-UHFFFAOYSA-N Oc1nc(=N)[nH]c2c1NNN2
929 0 MAIIQPXFACORKD-UHFFFAOYSA-N NC1N=C(O)c2c(N1)[nH]nn2
930 0 BKARLUGKCHGJMO-UHFFFAOYSA-N OCC(=O)C1CC=C(C=C1)O
931 0 IUJISWUYYXXASX-UHFFFAOYSA-N COc1c(C)cc(cc1O)O
932 0 KZHQLGKPCCUEJY-UHFFFAOYSA-N Cc1c(O)cc(c(c1C)O)O
933 0 GSOSWVGCAPGSDU-UHFFFAOYSA-N Oc1cc(C)c(c(c1C)O)O
934 0 YFMHMOQIRUEUHN-UHFFFAOYSA-N COc1cc(C)c(c(c1)O)O
935 0 QKPOBUFJMCHGNY-UHFFFAOYSA-N OC1=CC(C(C=C1)C(=O)C)O
936 0 PFCKBOGJYJZUQH-UHFFFAOYSA-N CCSc1ncnc2c1n(C)cn2
937 0 LDLJPWBLDQFODQ-UHFFFAOYSA-N OCC(=O)C1C=CC=CC1O
938 0 YDUPQSBHOJSAPO-UHFFFAOYSA-N OCc1cc(O)c(cc1C)O
939 0 NMBLOBVXEXRSSK-UHFFFAOYSA-N OCc1cc(C)c(c(c1)O)O
940 0 QRWMSLNAIYMVTR-UHFFFAOYSA-N OCc1ccc(c(c1C)O)O
941 0 CAQSNNCAKQJZHF-UHFFFAOYSA-N O=CCC=CCC(=O)CC=O
942 0 MBQXUBDRNQUVED-UHFFFAOYSA-N O=CC1C=CC(=CC1O)OC
943 0 WWGXYIMFGRRQBF-UHFFFAOYSA-N CSCC1OC(C(C1O)O)OC
944 0 NXWJTGJBSMOZDM-UHFFFAOYSA-N CSCC1OC(C(C1O)OC)O
945 0 LITFLNMIVNYRQP-UHFFFAOYSA-N CSCC1OC(C(C1OC)O)O
946 0 GKEYAWMNCSKSRM-UHFFFAOYSA-N C=CC1=CC=C(C(C1O)O)O
947 0 RHQMVRSCSNHQFI-UHFFFAOYSA-N C=CC1=CC(C(C=C1)(O)O)O
948 0 FKDPKMIQXFCXTE-UHFFFAOYSA-N C=CC1(O)C=CC(=CC1O)O
949 0 YPNXUPUGKABEQS-UHFFFAOYSA-N OCCc1ccc(cc1O)O
950 0 PDBPIBUAQRGAKI-UHFFFAOYSA-N OC(Cc1ccc(cc1)O)O
951 0 JIIPLKYAJOIMDF-UHFFFAOYSA-N OCCC1=CC2C(C=C1)(O2)O
952 0 YGTKVIDTPKUCNW-UHFFFAOYSA-N OCCC1=CC=C(C2C1O2)O
953 0 NKLUXZFQCKDRPI-UHFFFAOYSA-N OCCC12C=CC(=CC2O1)O
954 0 DPKWXRUINJHOOB-UHFFFAOYSA-N OCCOc1ccc(cc1)O
955 0 OXBYLVOUNSYOEN-UHFFFAOYSA-N OCOCc1ccc(cc1)O
956 0 OIELWZSOSXVYLC-UHFFFAOYSA-N CC1=C(C(=O)O)C(=CCC1)O
957 0 DHQJOVCBESYCIS-UHFFFAOYSA-N OC(=O)C1C(C)C=CC=C1O
958 0 XZRSFINHGVDMRJ-UHFFFAOYSA-N CCC(=O)C=CC=CC(=O)O
959 0 BMGNCJJLMSUQOW-UHFFFAOYSA-N OC1C=C2OCCC2=CC1O
960 0 FYRSBNKLKYAVDP-UHFFFAOYSA-N OC1C(O)C=CC=C1CC=O
961 0 KRROQQWOYOYMNI-UHFFFAOYSA-N O=CCC1(O)C=CC=CC1O
962 0 GBQSHMFMWZWRLV-UHFFFAOYSA-N O=CCC1=CC(C(C=C1)O)O
963 0 VFEYBTFCBZMBAU-UHFFFAOYSA-N COc1cc(Cl)nc(n1)N
964 0 KAIIIZQSMATEKY-UHFFFAOYSA-N CC(=O)OC1=CC(CC=C1)O
965 0 YHBKVSXNYRVLAQ-UHFFFAOYSA-N CC(=O)OC1=CC(=CCC1)O
966 0 DIZIPRUFAAUOMP-UHFFFAOYSA-N CC(=O)OC1CC(=CC=C1)O
967 0 SZLRQTTWIONXNG-UHFFFAOYSA-N C=CC1=C(O)C=CC(C1O)O
968 0 HHTBYHWAFPNOCA-UHFFFAOYSA-N OC1C=CC=C(C1O)C(=C)O
969 0 ODLJTURNOYEMPP-UHFFFAOYSA-N C=CC1=CC(=CC(C1O)O)O
970 0 HMTCWOLLZAAWNS-UHFFFAOYSA-N C=CC12OC1C=CC(C2O)O
971 0 JFZHZMJUSDPADC-UHFFFAOYSA-N C=CC1=CC2OC2C(C1O)O
972 0 OESNEUOWPWRRQB-UHFFFAOYSA-N O=CC1=CC(=CC(C1O)O)C
973 0 HIYHGQHWJRRTJZ-UHFFFAOYSA-N O=CC1=CC(C(C=C1)O)(C)O
974 0 CDMQOEVAFMDVJE-UHFFFAOYSA-N CC1=C(O)C(CC=C1)C(=O)O
975 0 JYJGLHJCVUEYPX-UHFFFAOYSA-N CC1=C(O)C(=CCC1)C(=O)O
976 0 KTILUESCOLMWHH-UHFFFAOYSA-N CCC(=CC=CC(=O)O)C=O
977 0 JRZOPJWLYKXNSP-UHFFFAOYSA-N CCSCC(=O)CC(=O)OC
978 0 GDWNQYSEJLNWHA-UHFFFAOYSA-N CC(=O)OC1CC=C(C=C1)O
979 0 XBYUEYNDZMJFMY-UHFFFAOYSA-N CC(=O)OC1=CC=C(CC1)O
980 0 FYYCNWFLEGUHDM-UHFFFAOYSA-N CC(=O)OC1=CCC(C=C1)O
981 0 UWOZHGWHIZTANO-UHFFFAOYSA-N CC1=C(C=O)C(C(C=C1)O)O
982 0 FAYFMXGMUWQHSJ-UHFFFAOYSA-N O=CC1(O)C=CC=CC1(C)O
983 0 CTUNTKCWGBCGOG-UHFFFAOYSA-N OC1=C(O)C=CC(C1)CC=O
984 0 JCCNMOMWJIQWEQ-UHFFFAOYSA-N CC(C(=O)SCC=O)C(O)C
985 0 ZFFQDQJBFIGCJV-UHFFFAOYSA-N OC(=O)CC1CC=C(C=C1)O
986 0 LUWUADRTJXFXIB-UHFFFAOYSA-N OCCc1cccc(c1O)O
987 0 NDDFBEOUDFSIHZ-UHFFFAOYSA-N CC(c1cccc(c1O)O)O
988 0 DIABHNJWDHFMPK-UHFFFAOYSA-N CCc1c(O)ccc(c1O)O
989 0 FRMVIXWANOYXAL-UHFFFAOYSA-N CCc1cc(O)cc(c1O)O
990 0 LJLXJBBGIPYQDM-UHFFFAOYSA-N CCc1ccc(c(c1O)O)O
991 0 YRZARVXMKLFTON-UHFFFAOYSA-N C=CC1CC(=CC(=O)O1)OC
992 0 OSZHSESNQIMXMZ-UHFFFAOYSA-N OCc1cccc(c1O)OC
993 0 VKIYWTOOJYLHFN-UHFFFAOYSA-N COc1cccc(c1)C(O)O
994 0 CZAQCDKMNRNQRJ-UHFFFAOYSA-N OCOc1cccc(c1)CO
995 0 WAJDFERWMWYVJG-UHFFFAOYSA-N OCC1=CC=CC2(C1O2)OC
996 0 PKSODAIMKRABBF-UHFFFAOYSA-N COC1=CC2(CO)OC2C=C1
997 0 BRZUOCLYWVYDLA-UHFFFAOYSA-N COC1=CC(=CC2C1O2)CO
998 0 BZZUEWOPVIQENQ-UHFFFAOYSA-N OCOc1cccc(c1)OC
999 0 OKNPRBWHPBYYDI-UHFFFAOYSA-N O=CC1=CC=C(C(C1O)O)C
1000 0 YJTIPIXYKOGBRW-UHFFFAOYSA-N O=CC1=CC(C(C=C1)(C)O)O
1001 0 SMETXUPBOCFVOE-UHFFFAOYSA-N Oc1c(C)cc(c(c1C)O)O
1002 0 HDRMUJIPSHKUMK-UHFFFAOYSA-N COc1cc(O)c(cc1C)O
1003 0 JUVBQNZOSSOEHM-UHFFFAOYSA-N COc1cc(C)c(cc1O)O
1004 0 NWDFBQMDIRBHOC-UHFFFAOYSA-N O=CC(=C(C(=O)O)N)C(=O)O
1005 0 XVFZJJIGSVTJHY-UHFFFAOYSA-N OCC(=CC=CC(=O)C)C=O
1006 0 GIVVGONGWCNEEF-UHFFFAOYSA-N CC(=CC=O)C=CC(=O)OC
1007 0 PHFRBGAWEFGXFP-UHFFFAOYSA-N OC(=O)C=CC(=CC(=O)C)C
1008 0 CJQKNDGVCIHYEO-UHFFFAOYSA-N CCC12OC1C=CC(=C2O)O
1009 0 GKSGMCPAZUMRGZ-UHFFFAOYSA-N CCC1=CC2OC2C(=C1O)O
1010 0 HBCYRPLKITUEMS-UHFFFAOYSA-N ONC(=O)CC(C(=O)O)(C(O)O)N
1011 0 PHHFUCGTJSFVKQ-UHFFFAOYSA-N O=CNC(=O)C=C(C(=O)O)O
1012 0 ALQWEGHTVHIFPI-UHFFFAOYSA-N O=CNC(=O)C(=CC(=O)O)O
1013 0 GBVWNUVHBZFHHN-UHFFFAOYSA-N OC(=O)C=CC(=O)NC(=O)O
1014 0 GRUCPMPILCZRHQ-UHFFFAOYSA-N O=CNC(=O)C1OC1C(=O)O
1015 0 AJSXFRNGYGEXTJ-UHFFFAOYSA-N O=CN(C(=O)C=CC(=O)O)O
1016 0 UOCOYMSGYQTQRA-UHFFFAOYSA-N COC1=CC=C(CC1)C(=O)O
1017 0 HBLDEUIMRBEUHY-UHFFFAOYSA-N COC1=CCC(C=C1)C(=O)O
1018 0 XWGAPSXBHKLFNW-UHFFFAOYSA-N COC1CC=C(C=C1)C(=O)O
1019 0 LOXKYYNKSCBYLB-UHFFFAOYSA-N CC(c1ccc(c(c1)O)O)O
1020 0 DUNRSBLUMXLQPE-UHFFFAOYSA-N Oc1ccc(c(c1)O)C(O)C
1021 0 DKXGDVWLVMSJMX-UHFFFAOYSA-N CC(C1=CC2C(C=C1)(O2)O)O
1022 0 MWOXTWYHXHQTEU-UHFFFAOYSA-N OC1=CC=C(C2C1O2)C(O)C
1023 0 HNDKGWDPGSAUDH-UHFFFAOYSA-N OC1=CC2C(C=C1)(O2)C(O)C
1024 0 NAHZXFNAZMDDLS-UHFFFAOYSA-N OCCCCC(=O)SCC=O
1025 0 SNQQVDWJMIHXPC-UHFFFAOYSA-N CCOc1cccc(c1O)O
1026 0 YDUCOFCLDIAGSO-UHFFFAOYSA-N CCOC1CS(=O)(=O)CC1(C)O
1027 0 SIIVRFBLEPLKTJ-UHFFFAOYSA-N CC1(C)NC(=S)SC1=C
1028 0 NIQOCLIJMOIYPG-UHFFFAOYSA-N CCCCCCC[Se]C
1029 0 YAHLIKGCOJJVJE-UHFFFAOYSA-N CCSCC1=NC=NC2=NC=NC12
1030 0 WOUUWYXDNDKIGX-UHFFFAOYSA-N CCN1C(C)=NC2=CC(Cl)=CC=C12
1031 0 UDMRUECJKYMZFD-UHFFFAOYSA-N COC(=O)C1=C(C)C(=O)CC1
1032 0 OZONFNLDQRXRGI-UHFFFAOYSA-N [H]C12CC(C(=O)OC)C([H])(O1)C=C2
1033 0 KUYBLUSJQIDYOJ-UHFFFAOYSA-N CC1=C(C)C2=C(N1)C=C(C)N=C2Cl
1034 0 YBFLWMCQKWITCP-UHFFFAOYSA-N CSC1=NC2=C(C=CC=N2)N(C)N1
1035 0 IPBJFXHDCTZHTJ-UHFFFAOYSA-N COC(=O)CC1(C)OCCS1
1036 0 NSTLBMDGYHQZLY-UHFFFAOYSA-N CC1OC11CCCS(=O)(=O)C1
1037 0 HZVHSZJXVCZRTP-UHFFFAOYSA-N CCOC(=O)C1=COC(C)=C1
1038 0 UULQKSMVRFWMGD-UHFFFAOYSA-N COC(=O)C1=CCC2OC2C1
1039 0 UFLHGWSVBXEVEL-UHFFFAOYSA-N CC(=O)CN1N=CN=C1Cl
1040 0 LYHZJOJUQLUYEQ-UHFFFAOYSA-N CC(=O)CN1C=NC(Cl)=N1
1041 0 YQMYEDSSIKYTJT-UHFFFAOYSA-N COC(=O)C1=C(O)CCC=C1
1042 0 LSVOGJNOXYTIKJ-UHFFFAOYSA-N CCC(=O)CSCC(=O)OC
1043 0 XWIJCRRWMYZZMV-UHFFFAOYSA-N O=CCC(=O)C(=NC(=O)O)O
1044 0 KBOUOHVVKMGRTN-UHFFFAOYSA-N SC(=S)C1CCCC1=N
1045 0 IDVHURAUQRCRCP-UHFFFAOYSA-N COC1=CCC=CC1C(O)=O
1046 0 STOYPPHPIKFQEC-UHFFFAOYSA-N CC(=O)OC1=CCCCC1=O
1047 0 UQNJBWQPPSRBDL-UHFFFAOYSA-N OC(C=C)C(O)C1=CC=CO1
1048 0 DXYLCLPYLPSXKE-UHFFFAOYSA-N COC(=O)C1=C(O)C=CCC1
1049 0 DMJNONNIEFCAML-UHFFFAOYSA-N CCCSC1=NC=NC2=C1C=NN2
1050 0 ZAFRZAWONSENGC-UHFFFAOYSA-N COC(=O)C1=CC(=O)CCC1
1051 0 VKRLFWZYZOPSHP-UHFFFAOYSA-N C1COC(O1)C1=CC2=C(OCO2)C=C1
1052 0 DDMJUTQATKOSBW-UHFFFAOYSA-N OCC#CCOCOCC#C
1053 0 AYUWLPGLWAGNHK-UHFFFAOYSA-N COC1=NC(N)=CC(Cl)=N1
1054 0 MVPDOMCKBPSULJ-UHFFFAOYSA-N O=CC1=CCCC11OCCO1
1055 0 RWVPFRSKYWPNIT-UHFFFAOYSA-N NC(=O)CN1NN=NC1=S
1056 0 VSGQINMYSMGLDS-UHFFFAOYSA-N CC1=C(CC(O)=O)C(=O)CC1
1057 0 LIUSXVKTGXBZCI-UHFFFAOYSA-N CC(=O)C1=C(C)OC(CO)=C1
1058 0 QDYWMYBLRQKGHB-UHFFFAOYSA-N COC1=CC(O)=C(CO)C=C1
1059 0 HDGIJPCZVRYOCT-UHFFFAOYSA-N O=C1OC2(CCCCO2)C=C1
1060 0 WAULAQAPARJWJJ-UHFFFAOYSA-N CCCC[Se]CCCC
1061 0 XJXGSYSBOPKHJF-UHFFFAOYSA-N COC(=O)C1C=CC=CC1O
1062 0 BNLUVMLJJNTHSU-UHFFFAOYSA-N CCCSC1=NC=NC2=C1NC=N2
1063 0 RCJLRLJUQFPODR-UHFFFAOYSA-N COC1(OC)OC2=CC=CC=C2C1=O
1064 0 VWAMMSTUTVBNOK-UHFFFAOYSA-N COC1=CC(=CCC1O)C=O
1065 0 ICAPGZSMBJBEGH-UHFFFAOYSA-N CC(=O)OCCC(S)C(C)=O
1066 0 MUIZZAVHLIJJAQ-UHFFFAOYSA-N OC1=CC2OC2C=C1CCO
1067 0 CCDRPZFMDMKZSZ-UHFFFAOYSA-N CCOCC1=CC=C(O1)C=O
1068 0 CRMOZBYBHBKJJM-UHFFFAOYSA-N COC(=O)C1=CC=CCC1O
1069 0 VDXONTBHOBKXPY-UHFFFAOYSA-N COC1=CC(CC=C1O)C=O
1070 0 VZDULJQVFVVRDG-UHFFFAOYSA-N CC1C(=O)C(=O)C(C)(C)C1=O
1071 0 HGANPMZHRFOEDM-UHFFFAOYSA-N CCCCC(=O)C(F)(F)F
1072 0 IOHAMVOYZGHDOF-UHFFFAOYSA-N ClC1=CC=C(C=C1)C1N2CCCN12
1073 0 ITFKUZMUWBDVSD-UHFFFAOYSA-N OCCOC(=O)C1C=CC=C1
1074 0 MGVGKXLLAPRYCC-UHFFFAOYSA-N CC1=NC(N)=C(O)C(Cl)=N1
1075 0 BDXWTIVCFJPDDL-UHFFFAOYSA-N NC1=NC(=C(C#N)C#N)C2=CC=CC=C12
1076 0 XWJDQHZFJKOTOR-UHFFFAOYSA-N COC(=O)C1=CC=CC(O)C1
1077 0 YETPZTCSSANWOG-UHFFFAOYSA-N C(OC1=CC=C2OCOC2=C1)C1CO1
1078 0 LIEWFORRQRMQBM-UHFFFAOYSA-N COC(=O)C1=CCCC=C1O
1079 0 SCUHTQNNLHUCEK-UHFFFAOYSA-N O=C1CC2(CCCO2)OC=C1
1080 0 LRKZEQOMYNEBSC-UHFFFAOYSA-N [H]C12CCC([H])(O1)C(=C2)C(=O)OC
1081 0 PJJYHANWIDEICJ-UHFFFAOYSA-N CC1CCS(=O)(=O)C(C)C1=O
1082 0 GXIRJAUVMYITQM-UHFFFAOYSA-N COC1CC(=CC=C1O)C=O
1083 0 HBPFMUISQDUZOJ-UHFFFAOYSA-N OC(=O)C1(CC1)C(=O)C1CC1
1084 0 BBVRJBLVPGDGHA-UHFFFAOYSA-N CC(=O)CC1=C(CO)C=CO1
1085 0 GPYMKVSCBQZGFQ-UHFFFAOYSA-N CC(O)CC1=C(C=O)C=CO1
1086 0 UWXUDHGKUWPPGB-UHFFFAOYSA-N O=C1C=CC2C1OC(O2)(C)C
1087 0 ALMFFHOPCSSUIS-UHFFFAOYSA-N NN=Nc1[nH]cnc1C(=O)N
1088 0 TWXQXLIAMSCBKL-UHFFFAOYSA-N COC1=C(O)C(O)=C(C)C=C1
1089 0 YLYHRKGKZWVNPH-UHFFFAOYSA-N COC(=O)N1CC(=O)OC1=O
1090 0 GMNJKBFRLIAEBF-UHFFFAOYSA-N COC(=O)C1CCC=CC1=O
1091 0 IIISLCMALFIFKE-UHFFFAOYSA-N CC(C)OC(=O)C1=CC=CO1
1092 0 MRKMPPFQAYYKOJ-UHFFFAOYSA-N CCC(O)C1=CC=C(O1)C=O
1093 0 PUSWGLIDBYAJNO-UHFFFAOYSA-N CS(=O)(=O)CC(=O)CCC=C
1094 0 ODXYWRPJDYJIPT-UHFFFAOYSA-N COC(=O)C(C)CSC(C)=O
1095 0 CBGWZIHLHBYIHY-UHFFFAOYSA-N CC(C)CC(=O)C(F)(F)F
1096 0 XAWVQZWQSQZGOG-UHFFFAOYSA-N CC1=C(F)C=CC(N)=C1Cl
1097 0 BTLWCWRYAWSLNK-UHFFFAOYSA-N CSC1=NN2C(=N1)N=C(C)C=C2C
1098 0 CQLQBEQLDPCGHF-UHFFFAOYSA-N CC1=C(C)C2=C(NN)N=CN=C2S1
1099 0 DXXZLXQZLLGFRS-UHFFFAOYSA-N OC(Cc1ccccc1O)O
1100 0 VBNFLOFWLGPGJE-UHFFFAOYSA-N CC1=CC(Cl)=NC(=N)N1O
1101 0 BAMCWRSMXRZRCF-UHFFFAOYSA-N OC(=O)C1CCCC(=O)C1=C
1102 0 KUWAUXQEPROIHD-UHFFFAOYSA-N CC1=C(CCCC1=O)C(O)=O
1103 0 ATONKFKPSRYLPX-UHFFFAOYSA-N CCOC1(C)CS(=O)(=O)CC1O
1104 0 PSXOSXWSPRVCPJ-UHFFFAOYSA-N OCC(c1ccccc1O)O
1105 0 UQRKGCSMCLAZOI-UHFFFAOYSA-N N1C=NC2=C1C=C1C(=C2)C2=CN=CN=C12
1106 0 HMBCIACSLAPKEX-UHFFFAOYSA-N COC1=CC(C=O)=C(OC)C(C=O)=C1
1107 0 WJWPDGWSQADZFK-UHFFFAOYSA-N COC(=O)C1=CC(C)=C(C)O1
1108 0 UXZOKYVEPYKLFM-UHFFFAOYSA-N COC(=O)CCCC#CC=O
1109 0 TVJPCDPSAWVMHA-UHFFFAOYSA-N COC(=O)COC1=CC=C(C=O)C=C1
1110 0 RSNFIMVBFVGHHL-UHFFFAOYSA-N CSCCC(=O)C(=CO)OC
1111 0 UHBQSMPWZRDQAD-UHFFFAOYSA-N COC(=O)CC1CC(=O)C=C1
1112 0 MTTBKSNWOOMSGC-UHFFFAOYSA-N Clc1ccc(cc1)C1CNC=NC1
1113 0 XVBCLDIWVJJXTI-UHFFFAOYSA-N COC(=O)COC(=O)C1=CC=CC=C1
1114 0 WNGZMJARXGXACS-UHFFFAOYSA-N CSCCC(=O)C(=COC)O
1115 0 SDMMBMBLFCTDIJ-UHFFFAOYSA-N COC1=C(N)C(Cl)=NC=N1
1116 0 YOKRMWXCLIUDQT-UHFFFAOYSA-N CC(=O)C1(C)CC(=O)C=CO1
1117 0 DUIRHXRIXGWVJU-UHFFFAOYSA-N CC(=O)OC1=C(C)C(=O)CC1
1118 0 HOTYCEVOJUTUPG-UHFFFAOYSA-N [H]C12CCCC([H])(CCC1)P2Cl
1119 0 UMFHTEXKXUQKBP-UHFFFAOYSA-N [H]C12CCC([H])(CCCC1)P2Cl
1120 0 FXWWOCKCIPBEFE-UHFFFAOYSA-N COC1=CC(=O)OC(C)=C1C
1121 0 ZRQKNWAUCDFVPV-UHFFFAOYSA-N ClC1=NN(CCC1)C1=CC=CC=C1
1122 0 QBPZHVNVHHNUCO-UHFFFAOYSA-N CSCCOC(=O)CC(C)=O
1123 0 LQAUXDMGRBWDIU-UHFFFAOYSA-N NCC1=CC(Cl)=C(F)C=C1
1124 0 UVOJYKVDHPMWFN-UHFFFAOYSA-N COC(=O)CC1=CC(=O)CC1
1125 0 IOZCCZHGFHKYOO-UHFFFAOYSA-N NNC(=O)C1=NSN=C1N
1126 0 VPNAWTZKIRESFT-UHFFFAOYSA-N COC(=O)C1=CC(=O)CC1C
1127 0 DLKYIRGQBBRWPL-UHFFFAOYSA-N NC1=CC=C(C=C1)C(C#N)=C(C#N)C#N
1128 0 KBIDPOQYMJNQCH-UHFFFAOYSA-N CC(=O)OC1CCC(=O)C=C1
1129 0 ODSFUDOOVFEXAO-UHFFFAOYSA-N O=NC(=C(C=CC(=O)O)O)O
1130 0 BBDLBFFZGXWYDA-UHFFFAOYSA-N CC(C)CC1=CC(=O)OC1=O
1131 0 NNYIMCWMHNKLNZ-UHFFFAOYSA-N CC(=O)OC1=C(C)CCC1=O
1132 0 UDCHRVWIYDSJSI-UHFFFAOYSA-N CC[Si](F)(F)CCCO
1133 0 VKRRATPYOKOBAZ-UHFFFAOYSA-N OC(=O)CC1CC=CC=C1O
1134 0 ODHQRQWYEZKBRJ-UHFFFAOYSA-N COC(C)(C)C#CC(=O)C(F)(F)F
1135 0 FWAVAVCRVWBJRP-UHFFFAOYSA-N CC(C)=CC1CC(=O)OC1=O
1136 0 HJZXNSXKMBRTJZ-UHFFFAOYSA-N CS(=O)(=O)OCC1CCOCC1
1137 0 YZGMIRBFYCQNRH-UHFFFAOYSA-N OCCc1c(O)cccc1O
1138 0 UNAVLJKZQUBDPH-UHFFFAOYSA-N C[N+](C)(C)CCCCBr
1139 0 BAMODTDOWULALQ-UHFFFAOYSA-N CC(CC1=CC=CO1)C(O)=O
1140 0 ZPKXULSJPDNOJY-UHFFFAOYSA-N COC(=O)C1=C2OCCOC2=CC=C1
1141 0 DIRVZUHAKXDFGZ-UHFFFAOYSA-N CC(C)C(F)(F)C(F)C(F)(F)F
1142 0 INNUPICXQYLFDY-UHFFFAOYSA-N CC1=NC(=O)C(N)C(Cl)=N1
1143 0 BNTVYPPAVREZHM-UHFFFAOYSA-N CCC1=CC2=C(NN)N=CN=C2S1
1144 0 OQDDFOFVIFIUME-UHFFFAOYSA-N OCCc1cc(O)ccc1O
1145 0 OVWXIDGLNIMGIR-UHFFFAOYSA-N CCCCOC1=CC(=O)C1=O
1146 0 XJZSNDITHGXLEC-UHFFFAOYSA-N COC(=O)CCCC(=O)C#C
1147 0 AYMQCLGUHSIDFY-UHFFFAOYSA-N COC(=O)COC1=CC=CC(C=O)=C1
1148 0 LCEZNPCSYNGYEL-UHFFFAOYSA-N FC(F)OC1=CC=CC2=CC=CC=C12
1149 0 IKFWPXJYAIJZES-UHFFFAOYSA-N OCC1=CC(CO)=CC(O)=C1
1150 0 XYSWGMAFEZNBCV-UHFFFAOYSA-N CSCCC1=C2NC=NC2=NC=N1
1151 0 ZVVPOVAYILQLFX-UHFFFAOYSA-N NC1=C(CCl)C=CC(F)=C1
1152 0 PHRDBYLNQKVKBB-UHFFFAOYSA-N FC(F)OC1=CC2=CC=CC=C2C=C1
1153 0 OXINUINVVAJJSE-UHFFFAOYSA-N CC1=CC(N)=C(Cl)C=C1F
1154 0 GBDGTVBVLHZGFE-UHFFFAOYSA-N OB(O)C1=CC(SCC=C)=CC=C1
1155 0 IGFBMQSUHFQVFE-UHFFFAOYSA-N NCC1=C(Cl)C=CC(F)=C1
1156 0 ODMMHGMIZYLHNN-UHFFFAOYSA-N NCC1=C(F)C=C(Cl)C=C1
1157 0 NBWRACBEYQSFLK-UHFFFAOYSA-N CSCCCC(=O)C(=O)OC
1158 0 HGTDGVGWVOGYRN-UHFFFAOYSA-N COC1=NC=C(Cl)N=C1N
1159 0 UYNZFQSDFVNJGQ-UHFFFAOYSA-N [H]C12CC(CC([H])(O1)C=C2)C(O)=O
1160 0 POBRASDEINBFML-UHFFFAOYSA-N OC1=C(O)C=C(CC1)C(=O)C
1161 0 KMEHWKRXEXCQDN-UHFFFAOYSA-N COC(=O)CCC1=COC=C1
1162 0 ODMMHGMIZYLHNN-UHFFFAOYSA-N NCC1=C(F)C=C(Cl)C=C1
1163 0 GKQCPHJGJADKMX-UHFFFAOYSA-N CC(=O)C1C=CC(=C(C1)O)O
1164 0 KLIDCXVFHGNTTM-UHFFFAOYSA-N COC1=C(C(=CC=C1)OC)O
1165 0 HOUKODDUBDEECF-UHFFFAOYSA-N OCC(CO)(CO)COF
1166 0 HOKKSYPZFBKQAZ-UHFFFAOYSA-N O=C1CC2(CCCC2)C(=O)O1
1167 0 SHZZRRYXRFZQBE-UHFFFAOYSA-N CCOCCC(F)=C(F)F
1168 0 WAPXWUPJSPGPSS-UHFFFAOYSA-N CC1=C(N)C=C(F)C=C1Cl
1169 0 WCOGDENGOYPPMR-UHFFFAOYSA-N CC(=O)OC1=CC(=O)CCC1
1170 0 PHCRQFOYYLMNPK-UHFFFAOYSA-N NC1=NC(=O)CC(CCl)=N1
1171 0 IZTYASNZLWWUTD-UHFFFAOYSA-N CSC1=C(N)C(C)=CS1
1172 0 QKRNGBURTLCWBQ-UHFFFAOYSA-N NCCc1c[nH]c2c1cccc2Cl
1173 0 OECFTOWIBMRTHN-UHFFFAOYSA-N CCC1C=CC(=O)OC1C=O
1174 0 PLTNCEGFKZZXEI-UHFFFAOYSA-N CC1=CC(F)=CC(Cl)=C1N
1175 0 OXAYXWLBMCQAJC-UHFFFAOYSA-N COC1=CN=C(N)N=C1Cl
1176 0 HSNPBYKCCNMQNA-UHFFFAOYSA-N NCC1=CC(F)=C(Cl)C=C1
1177 0 CARALRNSSDHENS-UHFFFAOYSA-N CC(=O)C(C(S)(C)C)C(=O)O
1178 0 YVVKDPSCNAOEOK-UHFFFAOYSA-N CNC1=C(Cl)C=C(F)C=C1
1179 0 IAPPRHRWXOAUOH-UHFFFAOYSA-N O=C(CC(S)(C)C)CC(=O)O
1180 0 NIQCNGHVCWTJSM-UHFFFAOYSA-N COC(=O)C1=CC=CC=C1C(=O)OC
1181 0 AKRVBASKTIDYRB-UHFFFAOYSA-N CC(C)SC1=NC=NC2=C1NC=N2
1182 0 SCOSMUXTKAXPDP-UHFFFAOYSA-N CCC(CSC(C)=O)C(O)=O
1183 0 BPISYIZLDVUTAP-UHFFFAOYSA-N NC1=NC(NC=O)=NC(N)=N1
1184 0 WCSCLKCGVJYBBI-UHFFFAOYSA-N COC(=O)CC1=CCCC1=O
1185 0 YYAMHTYUYPKOGT-UHFFFAOYSA-N CC1=C(NCCC#N)C=CC(Cl)=C1
1186 0 SDFNMLBCKQSQFN-UHFFFAOYSA-N CCC1=CC(C(O)=O)=C(C)O1
1187 0 ZBSGNEYIENETRW-UHFFFAOYSA-N OCC1=C(CO)C(O)=CC=C1
1188 0 MQWKSGOBTUJCIB-UHFFFAOYSA-N CC1(COC(=O)C#C)COC1
1189 0 WMVOYAFCBLWROP-UHFFFAOYSA-N [H]C12CC(C)(C(O)=O)C([H])(O1)C=C2
1190 0 PTFVNDZHLXVGSF-UHFFFAOYSA-N CC1=[N+]([O-])N=C(Cl)C=C1N
1191 0 HDTZCVJNZSQFOH-UHFFFAOYSA-N CC1=C(C)C2=C(NC(CCl)=N2)C=C1
1192 0 NCKTXJDJNMSYDR-UHFFFAOYSA-N CCOC1=CC(O)=CC(O)=C1
1193 0 YRLIIXCIJVXYTL-UHFFFAOYSA-N CCOC1(CS(=O)(=O)C1)OCC
1194 0 ODGZAAHTGUZDBN-UHFFFAOYSA-N ON1C(=O)CC(C(O)=O)C1=O
1195 0 MDZWHAHWPXUNGF-UHFFFAOYSA-N COC1=C(O)C(=O)CCC=C1
1196 0 SOUUILNXSDHEOM-UHFFFAOYSA-N COC1C=CC=CC(=O)C1O
1197 0 LYKWZKBLNOCJMA-UHFFFAOYSA-N NCC1=C(F)C(Cl)=CC=C1
1198 0 BFLBLJKULFDOTN-UHFFFAOYSA-N NCC1=C(F)C=CC(Cl)=C1
1199 0 IJQHYEFNLXHUGV-UHFFFAOYSA-N CO[Si](COC(C)=O)(OC)OC
1200 0 CBKWAXKMZUULLO-UHFFFAOYSA-N NCC1=C(Cl)C=C(F)C=C1
1201 0 DOHUEYINVDLUSG-UHFFFAOYSA-N CCOC(=O)C1=C(C)OC=C1
1202 0 JBUSNMRXNULUBQ-UHFFFAOYSA-N COC1=C(O)C(=O)C=CCC1
1203 0 PVNJHJLDXZOLSF-UHFFFAOYSA-N O=C1CCCS(=O)(=O)CCC1
1204 0 WIQUNYNMYIJSCV-UHFFFAOYSA-N NC(=O)C1=NC(F)=CN=C1F
1205 0 VNGOYPQMJFJDLV-UHFFFAOYSA-N COC(=O)C1=CC(=CC=C1)C(=O)OC
1206 0 XLHFZQFBBNNKHQ-UHFFFAOYSA-N COC1=C(O)C(O)C=CC=C1
1207 0 PIQYKHZQNRARPD-UHFFFAOYSA-N CCCC1=NC(=S)SC1
1208 0 JFBLCFNTJOTSJH-UHFFFAOYSA-N CCOC(=O)CSCC(C)=O
1209 0 JPMBOWWQNJWILZ-UHFFFAOYSA-N CCC(=O)C(C)C(F)(F)F
1210 0 ZJIFDEVVTPEXDL-UHFFFAOYSA-N OC(=O)ON1C(=O)CCC1=O
1211 0 FVKQTTUYHHXJSK-UHFFFAOYSA-N CC1=C(O)C(C(C=C1)O)C=O
1212 0 UGCAVPJATSAXHA-UHFFFAOYSA-N CC[N+](C)(CC)CCBr
1213 0 BNOCEQIVPKOYPM-UHFFFAOYSA-N CNC1C(Cl)=NC=NC1=O
1214 0 VDXWVKUSGCEVES-UHFFFAOYSA-N ClCCCC1=NC2=CC=CC=C2N1
1215 0 CCDBUCXBPBMKJY-UHFFFAOYSA-N ClC1=CC=C(CNCCC#N)C=C1
1216 0 CDQUPTICIPKERO-UHFFFAOYSA-N CCOC(=O)C1=CC=C(C)O1
1217 0 SBZGDAHSSQJWFF-UHFFFAOYSA-N OC(=O)C(=O)CC=C[N+]([O-])=O
1218 0 FYHLZGLZXYOLPA-UHFFFAOYSA-N ClC1=CC=CC=C1CNCCC#N
1219 0 KRQKPYGKSRRSPX-UHFFFAOYSA-N CSCC(C(=O)CC)C(=O)O
1220 0 FUSJDZULOVJEKS-UHFFFAOYSA-N CC(=O)OC1CCC=CC1=O
1221 0 FGDRQRQOJRZARK-UHFFFAOYSA-N OC(=O)C1CC2(C1)CC(=O)C2
1222 0 GLBBWDZEMFWXGO-UHFFFAOYSA-N CC(C)N1C=CC2=C1C(Cl)=NC=C2
1223 0 CBJJCTJNQKBQGA-UHFFFAOYSA-N CC1=NN(P=C1)C1=CC=CC=C1
1224 0 RULWVKKLHBPNMJ-UHFFFAOYSA-N CC1(C)CC(=O)CS(=O)(=O)C1
1225 0 RRNAQJPPQIBUNR-UHFFFAOYSA-N C1=CN2C(=C1)N=C1C=CC3=NC=NC3=C21
1226 0 BUTBOJLBDLSYLP-UHFFFAOYSA-N C1=NC2=CC3=C4N(C=N3)C=CC=C4C2=N1
1227 0 MMHHJEKZUDOAGU-UHFFFAOYSA-N CP(CCC#N)CCC#N
1228 0 AQICOQVPIHFHGS-UHFFFAOYSA-N CCOOC1=CC=C(O)C=C1
1229 0 FPYJBTNANPQLOT-UHFFFAOYSA-N COC(=O)C1C(C)C=CC1=O
1230 0 YGRIPJFZZNDALK-UHFFFAOYSA-N OC(=O)CC1CC=CCC1=O
1231 0 APZICLGGOXCQGR-UHFFFAOYSA-N NNC(=O)C1N=NNC1=S
1232 0 LKJSNXCDPCUMFF-UHFFFAOYSA-N OC(=O)C1CC11CCCC1=O
1233 0 CPYGYTPZLDSIKS-UHFFFAOYSA-N C=CCOC1CCS(=O)(=O)C1
1234 0 UXHQPGLQTVKTBI-UHFFFAOYSA-N COC(=O)CCC1=CC=CO1
1235 0 ALGPMROEJPEIRJ-UHFFFAOYSA-N CC1=CC(=O)CCC1C(O)=O
1236 0 VUTINWOSSFBFSE-UHFFFAOYSA-N [H]C12CCC(CC1=O)(C2)C(O)=O
1237 0 IXTCYZQNTYLFQN-UHFFFAOYSA-N [H]C12CCC([H])(C1)C(=O)C2C(O)=O
1238 0 YOKRMWXCLIUDQT-UHFFFAOYSA-N CC(=O)C1(C)CC(=O)C=CO1
1239 0 UNLOVTKVVHNHED-UHFFFAOYSA-N CC1=CC2=C(C=C1C)N=C(CCl)N2
1240 0 KPVZRUXBRJAXPR-UHFFFAOYSA-N CC1SCCC1(O)CC(=O)O
1241 0 GTKKGUUESPKZGC-UHFFFAOYSA-N OCC(=O)C1=CCC(C=C1)O
1242 0 XAWVVCXKRKVDNN-UHFFFAOYSA-N CSCCC(=O)C(=O)OCC
1243 0 ZNLHZXHSQOHCCJ-UHFFFAOYSA-N OC1=CCCC=C1CC(=O)O
1244 0 CJGFTBAVKRBMRE-UHFFFAOYSA-N CNC1=C(F)C(Cl)=CC=C1
1245 0 DTNYGEBHHWVMBK-UHFFFAOYSA-N NCC1=C(Cl)C(F)=CC=C1
1246 0 HJQJPEJYFKYXJW-UHFFFAOYSA-N CCOC(=O)C1C2OC=CC12
1247 0 PJZJXCJJAQFRBH-UHFFFAOYSA-N OCC(=O)C1=CC=C(CC1)O
1248 0 CBKWAXKMZUULLO-UHFFFAOYSA-N NCC1=C(Cl)C=C(F)C=C1
1249 0 GVULSXIBCHPJEH-UHFFFAOYSA-N NCC1=C(F)C=CC=C1Cl
1250 0 ZFODIMWFQJDACW-UHFFFAOYSA-N NC(=N)C1(CC1)C1=CC=C(Cl)C=C1
1251 0 ZWZITOASYQQQSC-UHFFFAOYSA-N CCOC(=O)C[Si](C)(C)CCl
1252 0 JUUBCHWRXWPFFH-UHFFFAOYSA-N OCCC1=CC=C(O)C(O)=C1
1253 0 BPEGJWRSRHCHSN-UHFFFAOYSA-N CN1N=NC2=C(N=CN2C1=O)C(N)=O
1254 0 ZJXAUXOXMRUTTF-UHFFFAOYSA-N COC1=C(CO)C=CC=C1O
1255 0 OANKJSUXMPAWAT-UHFFFAOYSA-N COC1=CC(CO)=CC(O)=C1
1256 0 IMPDSJJLYGGTPW-UHFFFAOYSA-N COC1=C(CO)C=CC(O)=C1
1257 0 RYSPJKHYSHFYEB-HYXAFXHYSA-N CS\C=C/CCN=C=S
1258 0 QJVRWIIQIYTFEF-UHFFFAOYSA-N CCCOC(=O)C1=COC=C1
1259 0 AFHOYJUQGIFRDD-UHFFFAOYSA-N COC1=CCC2(C=C1O)OC(=O)C=C2
1260 0 QDCCYQQHXAPBQI-UHFFFAOYSA-N O=CC=C(C(=NC(=O)O)O)O
1261 0 YLOGRIIEIYDEGZ-UHFFFAOYSA-N CC1=CC(C)=C(O)C(O)=C1O
1262 0 IPTARUUTZWATJU-UHFFFAOYSA-N CSC1=NC(C)=C2N=CN(C)C2=N1
1263 0 GYUXWAIDEGEMEE-UHFFFAOYSA-N COC(=O)C1=CC2=C(OCCO2)C=C1
1264 0 CVQLNKUSCWRJCW-UHFFFAOYSA-N CC1=NC(N)=NC(=S)C1CCC#N
1265 0 HSCVIIISAAEVQT-UHFFFAOYSA-N CCCOC(=O)C1=CC=CO1
1266 0 ZGQBKPYXJXMEMG-UHFFFAOYSA-N COC=Cc1cc2OCOc2cc1O
1267 0 LQDFCQGWEHQWQN-UHFFFAOYSA-N NC(=S)N=C(N)NC1=CC=CC=C1
1268 0 MFSQKPCEORHZIM-UHFFFAOYSA-N COC(CC(C)=O)SCC=O
1269 0 PTYZPLBPKRFLRC-UHFFFAOYSA-N CCCN1C=NC2=C1NC=NC2=S
1270 0 URXRVIVNJLUHFJ-UHFFFAOYSA-N OC(O)C1=CC=C(O1)[N+]([O-])=O
1271 0 LGBXNZSSTFWRFS-UHFFFAOYSA-N CCC(=O)OCC1=CC=CO1
1272 0 JTJCKXNWSOHJCR-UHFFFAOYSA-N CCCSC1=NC=CC2=NNN=C12
1273 0 VCLWCQBHEOFVMO-UHFFFAOYSA-N CCC(=O)OC(C)C(=O)SC
1274 0 AXCABFJGDRUCQQ-UHFFFAOYSA-N O=CCSC(=O)CC(O)(C)C
1275 0 BVYUPEKENRMVJK-PLNGDYQASA-N CS\C=C1\CCNC1=S
1276 0 YMSCTBNHXWAQEG-UHFFFAOYSA-N CC1OC(=O)C(CC=C)C1=O
1277 0 YZTVZUCBVSWLLP-UHFFFAOYSA-N CC1C(=O)OC(C)=C(C)C1=O
1278 0 VLMKIGFKBHEGBU-ONEGZZNKSA-N O=CC1(C)OC1/C=C/C(=O)C
1279 0 BUJWFHMXUXMBEQ-UHFFFAOYSA-N CCC1C(=O)OC(C)=CC1=O
1280 0 YMSCTBNHXWAQEG-UHFFFAOYSA-N CC1OC(=O)C(CC=C)C1=O
1281 0 RDBBNFRHRRFALG-UHFFFAOYSA-N CC1=NC(N)=NC(=O)C1Cl
1282 0 LVUCGWRJRQRBCT-UHFFFAOYSA-N NC1=C(CCl)C=C(F)C=C1
1283 0 ORUMXWAUZBTDLW-UHFFFAOYSA-N COC1=CN=C(Cl)N=C1N
1284 0 XQDNFAMOIPNVES-UHFFFAOYSA-N COC1=CC(OC)=CC(O)=C1
1285 0 ZKXYCYATKLONAP-UHFFFAOYSA-N COP(N1C=CC=C1)N1C=CC=C1
1286 0 IYIRPDXGYOYEAL-UHFFFAOYSA-N O=CC1=CC2(CC1)OCCO2
1287 0 CAZRLRJECIBCDU-UHFFFAOYSA-N C1OC2CC=CC3OCOC123
1288 0 XZCPXKHVTIAVTG-UHFFFAOYSA-N C1OC2CC=C3COCC23O1
1289 0 HPGKXPBPFIZLMW-UHFFFAOYSA-N C1=NC=C2C1=NN1C3=CC=CC=C3N=C21
1290 0 RDEJUTRLBBPIPZ-UHFFFAOYSA-N C1=CN2C(=C1)N=C1C=C3C=NN=C3C=C21
1291 0 OZCBRUAHGPOZBQ-UHFFFAOYSA-N CC(C)(C)[Se]C(C)(C)C
1292 0 IHSTXFGBXLTTDC-UHFFFAOYSA-N COC1=NC(=CS1)B(O)O
1293 0 XJCYOVBALKWQQC-UHFFFAOYSA-N NCC1=CC(F)=CC(Cl)=C1
1294 0 DSWXMZCXENJPNA-UHFFFAOYSA-N CCC1=CC(O)=C(O)C(O)=C1
1295 0 LZAVVXYESLVJMB-UHFFFAOYSA-N CC(C)N1C=CC2=CC(Cl)=NC=C12
1296 0 KCKFEBMJVVTSKC-UHFFFAOYSA-N COC1=CC(Cl)=NN=C1N
1297 0 PZGGDMOEVLEKRX-UHFFFAOYSA-N C=CCC1CCCOS1(=O)=O
1298 0 XMROSVUAASIVHB-UHFFFAOYSA-N OCOCOc1ccccc1
1299 0 LZEPOJMTQYNFTR-UHFFFAOYSA-N O=C(OC(=O)C1CC1)C1CC1
1300 0 VDFHIYVFFNHZPK-UHFFFAOYSA-N O=C1N=NC(=O)N1C[C-]1C=CC=C1
1301 0 AZOYANUEMGREJN-UHFFFAOYSA-N O=CC=C(N=C(C(=O)O)O)O
1302 0 CIFAGCJYXLKFBM-UHFFFAOYSA-O CNC(CC[P+](=O)CO)C(O)=O
1303 0 PHNGKIFUTBFGAG-UHFFFAOYSA-N CCOc1cc(O)ccc1O
1304 0 MCHQWRRDSQAXTB-UHFFFAOYSA-N NC(=O)C(=NOCN1C=NC=N1)C#N
1305 0 CDQUPTICIPKERO-UHFFFAOYSA-N CCOC(=O)C1=CC=C(C)O1
1306 0 DODHZJMYQBNWHV-HWKANZROSA-N O=C/C(=C/C1OC1C(=O)C)/C
1307 0 BRNZMMUFVVXGGN-UHFFFAOYSA-N COC(=O)COC1=CC=CC=C1C=O
1308 0 IKGVILAOZDBXSV-UHFFFAOYSA-N NC(N)=NC(=S)NC1=CC=CC=C1
1309 0 ULDKJANEMUWLHC-UHFFFAOYSA-N CCOC(=O)C1OC2=CC=CC=C2O1
1310 0 HQVBBXPKBIHTSO-UHFFFAOYSA-N CCOC(=O)CC(=S)OCC
1311 0 VTALTJYKYFJWSO-UHFFFAOYSA-N O=CC(=C(C=CC(=O)C)O)C
1312 0 FMTVAYVETMIKHT-UHFFFAOYSA-N CC(C)(CC=O)C(F)(F)F
1313 0 OHAQFCWMSQFYQY-UHFFFAOYSA-N CC1=CC2=C(C=C1)N=C(C#N)C(=N2)C#N
1314 0 FXXSGZONVQEDBN-UHFFFAOYSA-N CC(=O)ON1C(=O)C(O)C1=O
1315 0 XIRABDOOVRWLFU-UHFFFAOYSA-N CC1=C(O)C(C)=C(O)C=C1O
1316 0 VLHYYQURSLQDEA-UHFFFAOYSA-N COC1=CC(O)=CC(O)=C1C
1317 0 WTCXEFRFVUGSIS-UHFFFAOYSA-N CC(C)N1C=NC2=C1NC=NC2=S
1318 0 UKFNRPAEPZWYCG-UHFFFAOYSA-N N#CC(C=CC=CC=C(C#N)C#N)C#N
1319 0 FPHPPHBCQQSCIB-UHFFFAOYSA-N O=NC(=CC=C(C(=O)O)O)O
1320 0 DFDCMPQRSJDEMS-UHFFFAOYSA-N CC(=O)SC(C)(C)CC(O)=O
1321 0 UQZRSCVJLHSICJ-UHFFFAOYSA-N CS(=O)CC(=O)C1CCCO1
1322 0 QEIPFNFZLCZPFL-UHFFFAOYSA-N OCOCc1ccccc1O
1323 0 BAZBYDHOWMSZBD-UHFFFAOYSA-N CC1=C(C)C(C(O)=O)=C(C)O1
1324 0 ANSAGYXPJLLLHG-UHFFFAOYSA-N CC1=NC(C)=C(C)SS1
1325 0 JKLATJRPTDVTHX-UHFFFAOYSA-N CCOC(=O)CSCCC=O
1326 0 AOUPVSSZWOJQAC-UHFFFAOYSA-N NC(=S)N=NCC1=CC=CC=C1N
1327 0 LQRGAYMBYFMXNV-UHFFFAOYSA-N CC(=C)C(=O)OCCS(C)=O
1328 0 BGVOHJQYXPDZQY-UHFFFAOYSA-N CC1=CC=NC(CN=NC(N)=S)=C1
1329 0 YBGNHYCTUBXVOJ-UHFFFAOYSA-N OC1COC(OCC#C)C=C1
1330 0 JLVKXUCHTRUYJT-UHFFFAOYSA-N OC1COC2=C1C(=O)CCC2
1331 0 BFXGAKPCSVGKJI-UHFFFAOYSA-N CC1=CC=C(CN=NC(N)=S)N=C1
1332 0 VKGSOHLEVQNDLL-UHFFFAOYSA-N C[SiH](Cl)C=COOC(C)(C)C
1333 0 WFBNBNNLPMJPCY-UHFFFAOYSA-N CC(=O)CC1=CC=C(CO)O1
1334 0 UGXCAWLZSLSVKX-UHFFFAOYSA-N CN(N=CC1=CC=CC=N1)C(N)=S
1335 0 QLKMYJPVBORIMG-UHFFFAOYSA-N CCOC=C1C=C(C)OC1=O
1336 0 WBNMLRBTZYYUJB-UHFFFAOYSA-N CC(C)C(O)C1CCOS1(=O)=O
1337 0 MZBUJUWHEHJJKJ-UHFFFAOYSA-N CN1C(=S)SC(C)=C1C
1338 0 ALXITJNWGKEFOD-UHFFFAOYSA-N OCCC12OC2C=CC=C1O
1339 0 QLIQXKXISJNMRN-UHFFFAOYSA-N CC(=O)C(C)=CC(=O)C(C)=O
1340 0 HGZNIXAZZPJABB-UHFFFAOYSA-N CC1=CC2=CC(Cl)=C(CN)C=C2N1
1341 0 MBGAOQHCOYFWHA-UHFFFAOYSA-N CN(C)C(CS)CSC(N)=O
1342 0 OKPQFKJZOWSOHX-UHFFFAOYSA-N CC(=O)C1=CC(C)(C)OC1=O
1343 0 UDCHRVWIYDSJSI-UHFFFAOYSA-N CC[Si](F)(F)CCCO
1344 0 MBFMOTRQABWXHL-UHFFFAOYSA-N CCOC(=O)CC(=O)C#CC
1345 0 KGOFTIUHQZDGGE-UHFFFAOYSA-N CN(C)C1=NC=NC=C1SCC#N
1346 0 RQDSGDGPQNIQBK-UHFFFAOYSA-N CCCS(=O)C=CC(=O)OC
1347 0 RTIZCYLMYFOZON-UHFFFAOYSA-N O=CC(=CC(=CC(=O)C)O)C
1348 0 YWRSBFZVWZHKPA-UHFFFAOYSA-N CC1CS(=O)(=O)C(C)(C)C1=O
1349 0 JNKCHTVXLHCEES-UHFFFAOYSA-N COC(=O)C(C(C)=C)S(C)=O
1350 0 DTFKTPJZELVNIF-UHFFFAOYSA-N CCCCC(=C)P(Cl)(=O)CC
1351 0 WNJURJQQNXEOJI-UHFFFAOYSA-N COC(=O)C=C1CCCC1=O
1352 0 MHWXKGIHXXOELI-UHFFFAOYSA-N CC(=O)OCC1=CCCC1=O
1353 0 FUFXKHSSVJCLQB-UHFFFAOYSA-N CCCC[Se]C(C)(C)C
1354 0 BTTOMGLXHFZNDT-UHFFFAOYSA-N OC=CC(=NC(=O)C(=O)O)O
1355 0 JMBOVSVIAZFKCL-UHFFFAOYSA-N OC1CC(=O)C(CC=C)C1=O
1356 0 ZUUXXPQROORLTF-UHFFFAOYSA-N CC(=O)C=CC1=COCCO1
1357 0 HSZWYTRZAPFGTG-UHFFFAOYSA-N COC(=O)CC(=O)CCC#C
1358 0 CWPDIHBTOLJBOF-UHFFFAOYSA-N O=CC(=CC=C(C(=O)C)O)C
1359 0 CIEUUAZNHHDAME-UHFFFAOYSA-N CN=C1SCC(C)=CS1
1360 0 CIEUUAZNHHDAME-UHFFFAOYSA-N CN=C1SCC(C)=CS1
1361 0 ZBZAJWMLUGDFDM-UHFFFAOYSA-N CSC1=NC(C)=C(C)S1
1362 0 LFXZSNBICBXBDV-UHFFFAOYSA-N OCC1=CC=CC=C(CO)O1
1363 0 GXCGZCPMAJTMID-UHFFFAOYSA-N OCC(=O)C=CC=C(C=O)C
1364 0 LRKZEQOMYNEBSC-UHFFFAOYSA-N [H]C12CCC([H])(O1)C(=C2)C(=O)OC
1365 0 XBGZZDHALNZOLW-UHFFFAOYSA-N NCCC1=CNC2=C1C(Cl)=CC=C2
1366 0 TWXQXLIAMSCBKL-UHFFFAOYSA-N COC1=C(O)C(O)=C(C)C=C1
1367 0 JQAYEKIWZBWJBS-UHFFFAOYSA-N CCS(=O)C(C)=CC(=O)OC
1368 0 PWPUFEWBHCVGED-UHFFFAOYSA-N COCOC1=CC=CC=C1O
1369 0 AQAVPIJUJIGGGG-UHFFFAOYSA-N OCC(O)C1=CC=CC(O)=C1
1370 0 YPIDZFLQKNEKRA-UHFFFAOYSA-N COC1=CC(O)=C(C)C(O)=C1
1371 0 QSZCGGBDNYTQHH-UHFFFAOYSA-N COC1=CC=CC(O)=C1OC
1372 0 QIDMONUCUUAAGP-UHFFFAOYSA-N COC1=C(O)CCC(=C1)C=O
1373 0 XFCCZMXYCANICY-UHFFFAOYSA-N COC1C=C(C=O)C=CC1O
1374 0 IQRUIMDBLFWBQK-UHFFFAOYSA-N OCC12OC1(CO)C=CC=C2
1375 0 OFPOIASCAISJNQ-UHFFFAOYSA-N OCC1OC(C#C)C(O)C=C1
1376 0 JUEOPDFUPZDVKM-UHFFFAOYSA-N CC(=O)C12CC(C1)(C2)C(O)=O
1377 0 BUACTSFOIWPXGU-UHFFFAOYSA-N CCC1=C(CC)C(=O)OC1=O
1378 0 VNGOYPQMJFJDLV-UHFFFAOYSA-N COC(=O)C1=CC(=CC=C1)C(=O)OC
1379 0 VYRWCSXMABWFDW-UHFFFAOYSA-N OCC(O)C1=CC=C(O)C=C1
1380 0 NTPGLFBRAJRVJY-UHFFFAOYSA-N C[Si]1(C)CSC[Si]1(C)C
1381 0 GSHVAQAKBLEIEY-UHFFFAOYSA-N CCCCS(=O)(=O)CCC(O)=O
1382 0 UFTNZMWGIOLOKY-UHFFFAOYSA-N NNC(=O)C1=NN=C(N)S1
1383 0 AUVXEGFKFCIRBP-UHFFFAOYSA-N C1=C[C-]=C(C=C1)C1=NC=CC=C1
1384 0 GAFJAHXSMPRMJQ-UHFFFAOYSA-N CC(C)C1=NC2=C(N1)C=C(Cl)C=C2
1385 0 RFXNLTKRGIOHIC-UHFFFAOYSA-N OCCOC1=CC=CC2C1O2
1386 0 LUJZVKRORABUDS-UHFFFAOYSA-N COC1=NC(Cl)=CN=C1N
1387 0 FMLNYEWTMZPLSG-UHFFFAOYSA-N OC(=O)CCC=CC=CC=O
1388 0 LBSFWUPLFVEXMI-UHFFFAOYSA-N CC#CC(=O)OCC=CCO
1389 0 BSTKTZDZFWWUER-UHFFFAOYSA-N OC(C1CCCCC1)S(O)(=O)=O
1390 0 IXJDTTXMFDUDIK-SVRRBLITSA-N OC12CCOC(C1)C=CC2=O
1391 0 DCUFMVPCXCSVNP-UHFFFAOYSA-N CC(=C)C(=O)OC(=O)C(C)=C
1392 0 YYYNPYRBPLTQJC-UHFFFAOYSA-N CC1COC(O1)C1=CC=CO1
1393 0 ANPMHDUGFOMMJJ-UHFFFAOYSA-N CC(=C)CC1CC(=O)OC1=O
1394 0 SMFFZOQLHYIRDA-UHFFFAOYSA-N COc1ccc(O)cc1OC
1395 0 BNJQGEVVWIWNCL-UHFFFAOYSA-N COC1=C(O)C=CC(C1)C=O
1396 0 XVWLQUXGMQFTPO-UHFFFAOYSA-N CC(CC(C)ON(=O)=O)ON(=O)=O
1397 0 ROJGHBVDYYCBLQ-UHFFFAOYSA-N CC(CCCON(=O)=O)ON(=O)=O
1398 0 BJHPVOJGGFOITK-UHFFFAOYSA-N OCCC1(O)C=CC(=O)C=C1
1399 0 RQVFGTYFBUVGOP-UHFFFAOYSA-N CC(=O)O[Si](C)(C)OC(C)=O
1400 0 AOKHUAXGYGNZIS-UHFFFAOYSA-N CCC1OC(C)=CC(=O)C1=O
1401 0 XVWHTQCGDFFRPJ-UHFFFAOYSA-N CC(C)(C)C(=O)C(F)(F)F
1402 0 PUKSEJZJLDREHL-UHFFFAOYSA-N OCCOC12C=CC=CC2O1
1403 0 CNRMXICSYWVJRD-UHFFFAOYSA-N COC(=O)C1=C(OC)C=CC(C=O)=C1
1404 0 UQRZMVLNVQEHFI-UHFFFAOYSA-N CCOC(=O)CCCS(C)(=O)=O
1405 0 DECTVMOFPJKFOZ-UHFFFAOYSA-N OCC1=CC=CC(CO)=C1O
1406 0 HOPGWDUYWPMYFB-UHFFFAOYSA-N OCC1=CC(CO)=C(O)C=C1
1407 0 KMZHSZUYWUWLOD-UHFFFAOYSA-N CC(C)(CO[N+]([O-])=O)CO[N+]([O-])=O
1408 0 PMWUPQVZGYQAPH-UHFFFAOYSA-N CN1N=CC(=N)C(Cl)C1=O
1409 0 AQKIPWVNWCHTGW-UHFFFAOYSA-N CC=CC(=O)SCC(O)CO
1410 0 GVNXCBPUWHZQLI-UHFFFAOYSA-N CC[S+]=C1C=CN(C)C=C1
1411 0 JMHAQGBVMZFQDX-UHFFFAOYSA-N OCCOC1=CC2C(C=C1)O2
1412 0 HRIHIVUMLMAKQL-UHFFFAOYSA-N CCOC(=O)CCS(=O)OCC
1413 0 HSGPAWIMHOPPDA-YUMQZZPRSA-N OC12CCOC1CC(=O)C=C2
1414 0 ODXYWRPJDYJIPT-UHFFFAOYSA-N COC(=O)C(C)CSC(C)=O
1415 0 ODXYWRPJDYJIPT-UHFFFAOYSA-N COC(=O)C(C)CSC(C)=O
1416 0 VYRWCSXMABWFDW-MRVPVSSYSA-N OCC(O)c1ccc(O)cc1
1417 0 HSGPAWIMHOPPDA-UHFFFAOYSA-N OC12CCOC1CC(=O)C=C2
1418 0 FVQKQPVVCKOWLM-UHFFFAOYSA-N NCCC1=CNC2=C1C=C(Cl)C=C2
1419 0 NDHCTLYYXSMJMI-UHFFFAOYSA-N OC(COc1ccccc1)O
1420 0 DXODJUXMNZSTFU-MRVPVSSYSA-N COC1=CC(=O)C(O)(C1)C=C
1421 0 KENAMMSVUHVEOL-UHFFFAOYSA-N CC1=CC(N)=C(F)C=C1Cl
1422 0 RQYUUAGNTIHLDZ-UHFFFAOYSA-N CC1=[N+](CC=C)C(C)=CS1
1423 0 GMSFHYOTRWNFFY-UHFFFAOYSA-N COCc1ccc(O)c(O)c1
1424 0 OGZMDPACRQJBBZ-JHYUDYDFSA-N CC1C=C(CC2OC12)C(=O)O
1425 0 GWQQDXPAGHRSLY-UHFFFAOYSA-N CC(N=NC(S)=N)C1=CC=CN=C1
1426 0 RCFVTMQFQVJWPQ-UHFFFAOYSA-N CC1CC=C(C(=C1)O)C(=O)O
1427 0 FZGNLVJTHFPHAX-UHFFFAOYSA-N CC1(C)CC(=O)C(=O)C(=O)C1
1428 0 SSZPLWKWPFPRLF-UHFFFAOYSA-N CCSCC1OC(C(C1O)O)O
1429 0 AVJKHAVWFKQXPI-UHFFFAOYSA-N OC(=O)CC1CCC(=O)C1=C
1430 0 UWSLRLXBDMTSFR-UHFFFAOYSA-N CN(C)C(C#N)C1=CC=C(Cl)C=C1
1431 0 XLQQJSWJHHKLOK-UHFFFAOYSA-N NC1=NC(N)=C(N=O)C(N)=N1
1432 0 FBEHXFQFBLYAOC-UHFFFAOYSA-N CN=C(O)NNC(O)=NCCCl
1433 0 MIYIEPHJPVBSEV-UHFFFAOYSA-N [O-][N+](=O)OCCCCCO[N+]([O-])=O
1434 0 WEXSICJLVQFQNG-UHFFFAOYSA-N O=C1CCC2(OCCO2)C=C1
1435 0 NDPRYUWUIMNDNC-UHFFFAOYSA-N COC1=NN=C(Cl)C=C1N
1436 0 CDVFNBYSWJAEPJ-UHFFFAOYSA-N CCCCC1=CC(=O)OC1=O
1437 0 NKVCQMYWYHDOOF-UHFFFAOYSA-N OCC(Oc1ccccc1)O
1438 0 GMBXQNFYFRBNCP-UHFFFAOYSA-N C1COC(OC1)C1=CC=CO1
1439 0 KBOUOHVVKMGRTN-UHFFFAOYSA-N SC(=S)C1CCCC1=N
1440 0 WOYASPSVTWXGJJ-UHFFFAOYSA-N CC(OC(C)=O)C1=CC=CO1
1441 0 WBLCWISPWNBENW-UHFFFAOYSA-N COC(=O)C#CCCCC=O
1442 0 AMCOCUDBDKVWRZ-UHFFFAOYSA-N OCCOc1ccccc1O
1443 0 CRYDMVQAZDVQSO-UHFFFAOYSA-N CCC1=CC(OC)=CC(=O)O1
1444 0 HOULSWDLZNLUIV-UHFFFAOYSA-N C=CCSC1=NCCS1
1445 0 OFRGUEUKTJODEE-UHFFFAOYSA-N O=C1CCC(COCC#C)O1
1446 0 MKLGDJMKBVJSSS-UHFFFAOYSA-N O=C1CCCC2=C1COCO2
1447 0 ZITLVRQXJUFZOO-UHFFFAOYSA-N CC1(C)C(=CC(=O)C=C1O)O
1448 0 HTFYLMLFTOURON-UHFFFAOYSA-N OC12OC1C=CC=C2CCO
1449 0 RYSPJKHYSHFYEB-HWKANZROSA-N CSC=CCCN=C=S
1450 0 DYHGXYPZWBUCTP-UHFFFAOYSA-N O=CCC(=O)N=C(C(=O)O)O
1451 0 PAQLUNHARDKSPD-UHFFFAOYSA-N CC1OC(C)=C(C(C)=O)C1=O
1452 0 CJTBWDJSTLSONF-UHFFFAOYSA-N COC(=O)C1=CCCCC1=O
1453 0 OQDMOHRZTMPTKT-UHFFFAOYSA-N CCN1C=NC2=C1N=CN=C2SC
1454 0 LFASSSGQIDKFOU-UHFFFAOYSA-N NCCC1=CNC2=C1C=CC(Cl)=C2
1455 0 QFNZZBUIWVPVTR-UHFFFAOYSA-N O=CC=C(C=CC(=O)O)CC
1456 0 YBEUXWGGKSZODV-UHFFFAOYSA-N CCOC(=O)C1=CCCC1=O
1457 0 GMJJXIJTRHSHMC-UHFFFAOYSA-N CC(=O)OC1CC(C)=CC1=O
1458 0 ZMBDOIYQGZHKEU-UHFFFAOYSA-N O=C1OCC2C3CCC(O3)C12
1459 0 KKOWMCYVIXBCGE-UHFFFAOYSA-N OCCOc1cccc(c1)O
1460 0 FVQKQPVVCKOWLM-UHFFFAOYSA-N NCCC1=CNC2=C1C=C(Cl)C=C2
1461 0 RUGWIVARLJMKDM-UHFFFAOYSA-N C(OCC1=CC=CO1)C1CO1
1462 0 FVQKQPVVCKOWLM-UHFFFAOYSA-N NCCC1=CNC2=C1C=C(Cl)C=C2
1463 0 MNFOIGQBJZVPCS-UHFFFAOYSA-N COC(=O)C1=C(C)OC(C)=C1
1464 0 ONDMLEQHUOQACF-UHFFFAOYSA-N OC1=C(O)CCC(=C1)CC=O
1465 0 AUVXEGFKFCIRBP-UHFFFAOYSA-N C1=C[C-]=C(C=C1)C1=NC=CC=C1
1466 0 OTRJLHGHUSIRSP-UHFFFAOYSA-N N#CC1(C#N)C2CC(C=C2)C1(C#N)C#N
1467 0 VNGOYPQMJFJDLV-UHFFFAOYSA-N COC(=O)C1=CC(=CC=C1)C(=O)OC
1468 0 UHWFSEMGAIUKIM-UHFFFAOYSA-N CSP(C)(=O)OC1CCCC1
1469 0 FUSJDZULOVJEKS-UHFFFAOYSA-N CC(=O)OC1CCC=CC1=O
1470 0 XIEMOTJBRREIBH-UHFFFAOYSA-N OC(=O)CC1N=C(O)OC1=O
1471 0 KDWTWMCZGNDUKD-UHFFFAOYSA-N C=CCSc1ncnc2c1NCN2
1472 0 OWKKPGWYPKWENH-UHFFFAOYSA-N CN=C(S)N=NCC1=CC=CC=N1
1473 0 KCALXSSZRDBSIF-UHFFFAOYSA-N CC1=CC=CC(CN=NC(S)=N)=N1
1474 0 WOZVHXUHUFLZGK-UHFFFAOYSA-N COC(=O)c1ccc(cc1)C(=O)OC
1475 0 NXBFFUQVPHWIJY-UHFFFAOYSA-N CC(C)C1OC=CC(=O)C1=O
1476 0 KKSBDQIKJZHORV-UHFFFAOYSA-N COC(=O)C1CC=CC=C1O
1477 0 CHNXDYRMRBQOEF-UHFFFAOYSA-N CC(=O)C1C(=O)CCCC1=O
1478 0 AVZOEZMUNZGWLN-UHFFFAOYSA-N COC1(OC)C=CC(=O)C=C1
1479 0 SXHZRVNUGLQVRQ-UHFFFAOYSA-N CCNP(F)(=O)NCC
1480 0 HMWQAFHFWNPRTN-UHFFFAOYSA-N CC(=O)CC(O)C1=CC=CO1
1481 0 MIFKQRRDTIJPLX-UHFFFAOYSA-N C=CCSC1=NC=NC2C1NC=N2
1482 0 MELAUFWSFLCGEL-UHFFFAOYSA-N C=CCSC1NC=Nc2c1[nH]cn2
1483 0 XCPHMZDSAZSTRR-UHFFFAOYSA-N OC(CC1CCCC1)S(O)(=O)=O
1484 0 VBWJPSYCWGSKND-UHFFFAOYSA-N [H]C12CCCC([H])(C1)C(=O)OC2=O
1485 0 SWHVYCNGAUOSPQ-UHFFFAOYSA-N CCOC(=O)C(=O)OC1=CC=CC=C1
1486 0 SCDJKGVPVLZLED-UHFFFAOYSA-N [H]C12CC3C(=O)OC(C1O)C3([H])C2
1487 0 AAJZJNHQPBMCFV-UHFFFAOYSA-N COC1=C(N)N=CN=C1Cl
1488 0 NXASRWBWVZXWCY-UHFFFAOYSA-N COC1=CN=C(Cl)C(N)=N1
1489 0 NMPVNCCANBILIA-UHFFFAOYSA-N CCSCC(O)C(O)C(O)C=O
1490 0 JMJVNJXWXKSUOV-UHFFFAOYSA-N CC1(OCCO1)C1=CC=CO1
1491 0 CHNXDYRMRBQOEF-UHFFFAOYSA-N CC(=O)C1C(=O)CCCC1=O
1492 0 PAQMVBNWRSOWJV-UHFFFAOYSA-N C=CCSC1=NCNc2c1[nH]cn2
1493 0 LKWZHVSATIWGLH-UHFFFAOYSA-N CC(O)(CC=C)C(F)(F)F
1494 0 VRTTZRCPRQGGDU-UHFFFAOYSA-N C=CC(=O)OC1CCCC1=O
1495 0 RXGXJALNISANLP-UHFFFAOYSA-N CC1OC(=O)C(C1=O)[N+]([O-])=O
