# Supplementary material for: Ion mobility collision cross-section atlas for known and unknown metabolite annotation in untargeted metabolomics
Source: Nat Commun. 2020 Aug 28;11:4334. doi: 10.1038/s41467-020-18171-8 (PMC7455731; doi:10.1038/s41467-020-18171-8)
Supplement: Supplementary file 8 — Supplementary Data 5 [file 41467_2020_18171_MOESM8_ESM.zip › 01_positive_mode/L0667/cfmid_pred_spec.msp]

Name: +ve in-silico MS/MS by CFM-ID for ITVGXXMINPYUHD-UHFFFAOYSA-N
ID: ITVGXXMINPYUHD-UHFFFAOYSA-N
Comment: Energy0
Num peaks: 31
27.02292652 0.507735328
87.04405588 0.448856594
123.0440559 0.6146273017
137.0597059 1.072806598
147.0651853 2.819441395
151.075356 0.8424584805
153.0182351 0.8072662307
163.0600999 0.877486164
165.0757499 1.88237374
179.0702706 0.8697379071
269.0655792 0.4467111873
285.0604938 0.8373924533
287.0761439 0.9369057439
287.0914 6.8633797
289.0706646 0.8035848613
289.1070501 0.8063727339
305.1019647 18.11334781
309.1180087 0.8350242757
315.0710585 0.6531019917
431.1336587 1.055232334
433.1340527 0.8101409746
433.1493088 0.4316721911
449.1442234 9.045990651
451.1598735 1.030140413
461.1289673 0.7272685725
467.1547881 9.121618914
489.1602674 0.446446152
581.1864822 0.4589146275
585.2177823 0.5169154332
595.2021322 8.036009112
613.2126969 7.214941249

Name: +ve in-silico MS/MS by CFM-ID for ITVGXXMINPYUHD-UHFFFAOYSA-N
ID: ITVGXXMINPYUHD-UHFFFAOYSA-N
Comment: Energy1
Num peaks: 31
123.0440559 0.8125974935
129.0546206 0.8222328712
137.0233204 0.8970783252
137.0597059 2.976230474
147.0651853 2.811284986
151.075356 1.966903082
153.0182351 4.906013813
155.0338851 1.096147018
163.0600999 1.861420397
165.0757499 0.9902353735
167.0338851 0.6179244169
179.0702706 2.176838004
269.0808353 0.5781534439
273.0757499 0.9880865164
275.0914 1.936332368
277.1070501 2.575557025
287.0914 7.051978201
289.0706646 1.155206899
303.0863146 0.6074956716
305.1019647 18.93935906
311.0397584 0.8331736701
313.0554084 0.9146960224
315.0710585 2.750635997
317.0867085 0.731423527
437.1442234 0.6812265431
439.1598735 0.8409173573
449.1442234 6.526271616
451.1598735 0.7122166066
467.1547881 4.19431226
583.2021322 0.6192117521
595.2021322 1.169351804

Name: +ve in-silico MS/MS by CFM-ID for ITVGXXMINPYUHD-UHFFFAOYSA-N
ID: ITVGXXMINPYUHD-UHFFFAOYSA-N
Comment: Energy2
Num peaks: 31
43.01784114 1.037786182
73.02840582 0.7235592127
85.02840582 0.6486465825
87.04405588 0.8386532741
103.0389705 0.6909405392
123.0440559 1.903086884
127.0389705 0.7163043918
131.0702706 0.8235234116
137.0597059 2.512366243
147.0651853 2.094366811
149.0597059 0.7668740762
151.075356 2.915755923
153.0182351 4.510146659
161.0444498 1.174384375
163.0600999 4.793925989
165.0757499 0.7026786282
167.0338851 0.725935023
175.0389705 1.037150746
179.0702706 1.260534948
285.0604938 1.237294382
287.0761439 2.306851552
287.0914 3.94715139
289.0706646 1.488452939
289.1070501 0.8197584535
305.1019647 10.15537423
311.0397584 0.671678783
311.1489149 0.6428046262
315.0710585 2.360250493
449.1442234 3.076199088
539.1759175 0.7602591541
595.2021322 1.384005022

Name: +ve in-silico MS/MS by CFM-ID for OKMGWOUOWVCUHL-DPOJTEBASA-N
ID: OKMGWOUOWVCUHL-DPOJTEBASA-N
Comment: Energy0
Num peaks: 23
43.01784114 0.5825719183
73.02840582 0.6015046083
103.0389705 1.123464398
107.0491413 1.25492553
121.0647913 0.9264701672
149.0597059 0.6999627331
163.0600999 2.925406053
271.0964854 2.8117378
287.0914 4.5051843
289.1070501 0.6078620709
301.0917939 0.9818001834
329.0867085 1.133848317
415.1387441 0.8109963157
431.1336587 0.6591916021
433.1493088 13.65676514
435.1649589 1.855985402
451.1598735 14.18671589
463.1446173 1.292401976
491.139532 1.520494337
519.1708321 0.7056073572
581.1864822 0.7126025697
595.2021322 11.54381477
613.2126969 15.05527405

Name: +ve in-silico MS/MS by CFM-ID for OKMGWOUOWVCUHL-DPOJTEBASA-N
ID: OKMGWOUOWVCUHL-DPOJTEBASA-N
Comment: Energy1
Num peaks: 28
43.01784114 0.9935797432
105.0334912 0.8437560374
107.0491413 2.858316904
109.0647913 0.6333079442
121.0647913 1.522721905
145.0495352 2.132153669
149.0597059 1.161489459
163.0600999 3.909648692
271.0964854 2.828112776
273.1121354 1.039448044
287.0914 13.12033516
289.1070501 6.384970883
297.0604938 0.6768532388
301.0917939 1.208586401
325.0554084 1.124351166
327.0710585 1.388969839
329.0867085 6.077381854
331.1023586 1.919718094
343.1023586 0.8537505592
433.1493088 11.73146008
435.1649589 2.074714613
451.1598735 8.37096522
491.139532 1.448618776
493.155182 0.79933855
519.1708321 0.8593137479
569.1864822 1.327758734
595.2021322 2.009643885
613.2126969 1.037947996

Name: +ve in-silico MS/MS by CFM-ID for OKMGWOUOWVCUHL-DPOJTEBASA-N
ID: OKMGWOUOWVCUHL-DPOJTEBASA-N
Comment: Energy2
Num peaks: 31
43.01784114 2.168596233
79.05422664 0.7937067448
87.00767038 1.254744456
89.02332044 1.005395313
91.0389705 0.8559338649
93.06987671 0.9525097698
103.0389705 1.176957857
105.0334912 0.9276397368
107.0491413 1.004910265
109.0647913 0.9097299004
121.0647913 1.043034813
145.0495352 1.464672623
147.0651853 1.185912442
161.0444498 0.9784803087
163.0600999 2.683880652
271.0964854 4.522185047
287.0914 13.06681733
289.1070501 2.104911258
299.0761439 1.285429512
301.0917939 4.937169746
327.0710585 1.196656104
329.0867085 5.793460214
343.1023586 0.8924447276
377.1230941 1.450800699
433.1493088 5.239134001
435.1649589 1.32102831
451.1598735 0.933045886
455.1911736 0.7748816311
457.2068237 0.7748816311
551.1759175 0.8421002638
595.2021322 1.200987423

Name: +ve in-silico MS/MS by CFM-ID for YASOFWKKJVCKLV-SBYRWZHCSA-N
ID: YASOFWKKJVCKLV-SBYRWZHCSA-N
Comment: Energy0
Num peaks: 31
95.04914126 0.6353888013
103.0389705 0.4847193238
119.0491413 0.507370796
121.0647913 7.118305637
133.0495352 0.5700965355
139.075356 3.57141943
153.0546206 1.427714722
163.0600999 0.9600542111
179.0338851 0.5897055375
181.0495352 5.472597081
199.0600999 0.6169130105
265.1070501 1.035301384
281.1019647 1.055103543
283.1176147 12.54891913
285.1332648 0.5809023421
295.0812292 1.018184586
301.1281794 11.88366277
313.0917939 1.651606529
331.1023586 1.466188451
337.0917939 0.7864647473
339.107444 0.8093371254
341.1230941 1.46708394
343.1387441 1.405706891
345.1543942 0.9461325768
347.1700442 0.8391684663
397.1493088 1.028815479
413.1442234 0.7363897934
415.1598735 4.443119659
475.1446173 0.82047176
595.2021322 6.327459366
613.2126969 7.024435905

Name: +ve in-silico MS/MS by CFM-ID for YASOFWKKJVCKLV-SBYRWZHCSA-N
ID: YASOFWKKJVCKLV-SBYRWZHCSA-N
Comment: Energy1
Num peaks: 31
41.00219107 0.5596181915
43.01784114 1.012023707
45.0334912 0.5625850252
107.0491413 0.469189139
111.0804414 0.4792237599
117.0546206 0.7088691346
119.0491413 0.8643947545
121.0647913 17.97120589
137.0597059 0.5210625282
139.075356 14.08335974
151.0389705 0.5121976729
153.0546206 1.901042761
163.0600999 2.500164976
165.0757499 0.9635670129
179.0550145 0.7985144231
181.0495352 3.637840132
181.0706646 0.6439227656
265.1070501 0.8602835893
281.1019647 0.6497688267
283.1176147 11.95158239
285.1332648 0.5158757926
301.1281794 8.364950853
313.0917939 1.329740403
397.1493088 0.9147094757
415.1598735 1.228503585
475.1446173 0.494198918
581.1864822 0.7917971699
583.2021322 0.7423172344
585.2177823 1.029173604
595.2021322 1.521243208
613.2126969 0.5081892913

Name: +ve in-silico MS/MS by CFM-ID for YASOFWKKJVCKLV-SBYRWZHCSA-N
ID: YASOFWKKJVCKLV-SBYRWZHCSA-N
Comment: Energy2
Num peaks: 31
41.00219107 0.7067485453
43.01784114 1.611799698
45.0334912 0.5544371115
56.99710569 0.6050039175
73.02840582 0.6187990342
93.06987671 0.7110541861
95.04914126 0.639283736
103.0389705 2.094415676
107.0491413 0.9363510786
109.0647913 0.5762139479
115.0389705 1.015387893
117.0546206 2.981668522
121.0647913 11.04729954
129.0182351 0.7513063352
133.0495352 1.212385899
139.075356 5.128775262
153.0546206 3.058613256
161.0444498 0.5974215702
163.0600999 4.008654508
167.0702706 0.5667648547
179.0338851 0.6383462382
181.0495352 2.84119775
205.0706646 0.5934838233
227.0914 0.5826526416
239.0914 0.5740775009
267.1227001 0.6789205528
283.1176147 7.013145185
301.1281794 3.052085475
339.107444 0.5590692031
347.1700442 0.6113403958
595.2021322 1.094950763

Name: +ve in-silico MS/MS by CFM-ID for PZXAOBBHZRFNJH-WLDJPDONSA-N
ID: PZXAOBBHZRFNJH-WLDJPDONSA-N
Comment: Energy0
Num peaks: 15
163.0600999 2.39515302
253.0859207 2.017841372
265.0917939 0.7524975485
269.0808353 1.035465198
271.0964854 14.03531705
273.0757499 0.8597121579
273.1121354 1.176963786
289.1070501 15.59979682
325.1129233 1.538866441
415.1387441 1.35317606
433.1493088 3.484693298
451.1598735 1.486714908
577.1915675 7.421367551
595.2021322 18.57484133
613.2126969 8.63583232

Name: +ve in-silico MS/MS by CFM-ID for PZXAOBBHZRFNJH-WLDJPDONSA-N
ID: PZXAOBBHZRFNJH-WLDJPDONSA-N
Comment: Energy1
Num peaks: 24
43.01784114 0.6800596705
45.0334912 1.031245758
73.06479133 1.020339654
145.0495352 1.887936891
163.0600999 3.214806075
165.0757499 0.6750851121
189.0546206 2.054310235
203.0702706 0.8109444158
231.0651853 1.629555618
245.0808353 0.7496101912
253.0859207 3.126449264
257.0808353 0.8256659583
269.0808353 0.6241113747
271.0964854 24.19514949
273.0757499 1.565671345
273.1121354 1.238045019
289.1070501 18.72676897
307.1023586 0.9865906652
325.1129233 1.152736422
415.1387441 0.8358225268
433.1493088 5.369497735
451.1598735 2.453250742
577.1915675 2.540563201
595.2021322 2.702268036

Name: +ve in-silico MS/MS by CFM-ID for PZXAOBBHZRFNJH-WLDJPDONSA-N
ID: PZXAOBBHZRFNJH-WLDJPDONSA-N
Comment: Energy2
Num peaks: 31
41.00219107 0.6315870946
43.01784114 1.504109876
45.0334912 1.895146218
57.0334912 0.7620891128
75.04405588 0.7006365979
145.0495352 1.400937678
147.0651853 2.031621377
161.0444498 1.303250239
163.0600999 4.344471183
175.0600999 0.8832938631
177.0757499 0.8375070306
189.0546206 1.44499525
203.0702706 1.306473016
253.0859207 1.089150529
257.0808353 1.767867516
261.1121354 0.5738716536
265.0917939 0.6208687567
269.0808353 1.438843779
271.0964854 13.69812822
273.0757499 4.031813696
273.1121354 1.163764436
275.1277855 0.5680359054
277.1434356 0.7116037716
289.1070501 14.67677199
307.1023586 0.8564686925
433.1493088 1.015826745
551.1759175 1.223008529
553.155182 0.5644095706
553.1915675 0.8166290675
577.1915675 0.6102642666
595.2021322 1.076483648

Name: +ve in-silico MS/MS by CFM-ID for GPBIXXJZJVXGOC-DRIGCWSYSA-N
ID: GPBIXXJZJVXGOC-DRIGCWSYSA-N
Comment: Energy0
Num peaks: 31
43.01784114 0.6831828783
209.1172208 0.8425523976
221.1172208 1.271631845
223.1328709 0.9738707268
487.1881928 1.195737204
489.2038429 1.053121852
497.1725428 1.263708229
499.1881928 2.688192097
501.2038429 0.8782230884
505.1987575 1.00920254
511.1881928 1.304595379
513.2038429 4.229362253
515.1831075 0.7281377658
517.1987575 3.264880622
519.2144076 0.8609243208
529.1987575 1.237804035
531.2144076 9.080448433
537.2482946 1.728070563
541.1987575 4.556678029
543.2144076 1.460984898
545.1936721 0.6520062478
547.2093222 1.061204055
549.2249723 6.116514518
555.2144076 2.02500869
555.2588592 2.033345654
559.2093222 5.998505338
561.2249723 1.646739349
563.2406223 1.050814268
573.2249723 9.802292326
575.2042368 0.7120975394
591.235537 6.180087473

Name: +ve in-silico MS/MS by CFM-ID for GPBIXXJZJVXGOC-DRIGCWSYSA-N
ID: GPBIXXJZJVXGOC-DRIGCWSYSA-N
Comment: Energy1
Num peaks: 31
91.01784114 0.9504715152
93.0334912 0.8336272635
221.1172208 0.9411963321
421.1412427 0.7677929169
463.1518073 0.9385082962
473.1725428 0.7657827035
487.1881928 1.070944357
489.2038429 1.220568907
495.2377299 1.407805822
499.1881928 2.115774132
501.2038429 1.191090351
505.1987575 1.757004869
507.2144076 1.06996001
513.2038429 2.920621775
513.2482946 1.16263411
515.1831075 1.134801119
517.1987575 2.407775741
519.1780221 0.9233296547
519.2144076 0.902342717
521.1936721 0.8287690448
529.1987575 0.8046637846
531.2144076 6.883990203
537.2482946 1.116615489
541.1987575 1.226143045
549.2249723 2.520745406
555.2144076 1.462786543
559.2093222 2.01119868
561.2249723 0.8889987944
563.2406223 2.583502858
573.2249723 2.580697113
575.2042368 0.7669659673

Name: +ve in-silico MS/MS by CFM-ID for GPBIXXJZJVXGOC-DRIGCWSYSA-N
ID: GPBIXXJZJVXGOC-DRIGCWSYSA-N
Comment: Energy2
Num peaks: 31
39.02292652 1.888335352
55.01784114 1.47321189
85.02840582 0.8776692286
97.06479133 1.54129476
125.0597059 0.7455571716
151.1117415 1.549441938
163.1117415 2.373698038
191.1066561 1.11108693
221.1172208 4.595847373
223.1328709 1.828243881
391.130678 0.825355818
415.1670635 1.129808456
459.1932782 2.03098772
471.1932782 2.430919819
485.1725428 1.582198915
487.1881928 3.995750185
489.2038429 2.202035783
495.2377299 1.17151889
499.1881928 1.027900786
501.2038429 1.986160111
505.1987575 2.729885115
511.1881928 1.960034311
513.2038429 1.030112258
515.1831075 1.383478999
517.1987575 1.597092953
519.2144076 1.099939766
531.2144076 1.40706477
543.2144076 0.758981229
547.2093222 0.9763932644
561.2249723 1.034338276
575.2042368 0.7890389931

Name: +ve in-silico MS/MS by CFM-ID for DTYUQAUPYVPPDO-DRKATMDESA-N
ID: DTYUQAUPYVPPDO-DRKATMDESA-N
Comment: Energy0
Num peaks: 30
41.03857658 0.633112535
73.02840582 0.508799083
133.0495352 2.136055852
147.0804414 6.652143623
149.0597059 1.238017685
149.0960915 0.5824645441
163.0600999 0.4993738255
165.0910061 23.39250854
235.0812292 0.5089957202
253.0917939 0.5360525796
265.0917939 1.314279032
295.1023586 0.4637801443
309.1332648 2.486078553
327.1438295 1.745701143
367.123488 0.6716288453
367.1387441 1.368121037
369.1543942 1.315900107
371.1700442 1.017996829
373.1856943 0.6754786807
375.2013444 0.8493890203
423.1649589 1.576906408
427.1446173 0.8266430353
441.1755235 5.127886707
443.1911736 0.4893867902
445.155182 0.5250934435
459.1860882 1.364617141
529.1915675 0.5608755145
573.2177823 12.91835388
575.1970468 1.156714382
591.228347 7.166367611

Name: +ve in-silico MS/MS by CFM-ID for DTYUQAUPYVPPDO-DRKATMDESA-N
ID: DTYUQAUPYVPPDO-DRKATMDESA-N
Comment: Energy1
Num peaks: 30
39.02292652 0.6072265745
41.03857658 1.905718846
115.0389705 0.9230746137
121.0647913 0.4879609352
123.0440559 0.9232298168
131.0491413 0.5339328016
133.0495352 4.154491361
133.0647913 0.9720375258
135.0440559 0.4674622468
135.0651853 0.621034767
135.0804414 1.427425431
137.0960915 0.9741777748
147.0804414 5.228015606
149.0597059 3.61153404
151.075356 0.6287878554
163.0600999 1.146146559
163.075356 0.9440813508
165.0910061 35.01201055
247.0812292 0.5365767509
265.0917939 1.160747764
295.1023586 0.6964821353
309.1332648 3.404023432
327.1438295 4.08615149
423.1649589 0.4728368691
427.1446173 0.5313726587
441.1755235 3.87692233
459.1860882 2.095361636
561.2177823 0.6488548779
573.2177823 1.652158844
591.228347 0.5205131693

Name: +ve in-silico MS/MS by CFM-ID for DTYUQAUPYVPPDO-DRKATMDESA-N
ID: DTYUQAUPYVPPDO-DRKATMDESA-N
Comment: Energy2
Num peaks: 31
39.02292652 1.181856698
41.03857658 1.690526185
73.02840582 0.8229986845
89.03857658 0.8910603213
91.05422664 0.9082455995
93.06987671 0.7847872172
103.0389705 1.461796997
117.0546206 1.184749212
123.0440559 1.637648571
133.0495352 2.503642694
133.0647913 1.341324362
137.0960915 0.718578341
145.0495352 1.495412825
147.0651853 1.524680733
147.0804414 3.06181483
149.0597059 4.899984017
163.0600999 2.268686611
163.075356 1.25634026
165.0910061 19.17399865
237.0968793 0.6985188524
265.0917939 0.7900466223
279.107444 0.7106891595
295.1023586 0.7776981834
309.1332648 0.9923313099
337.1129233 0.6754279243
429.1602674 0.8705008554
441.1755235 0.9338553489
499.1810029 0.6331388926
529.1915675 1.174945434
531.2072176 0.7814615761
573.2177823 1.034805897

Name: +ve in-silico MS/MS by CFM-ID for CYCDWLJKDQJNEU-HOMHNTCQSA-N
ID: CYCDWLJKDQJNEU-HOMHNTCQSA-N
Comment: Energy0
Num peaks: 25
107.0491413 1.578395026
135.0440559 6.161265558
153.0546206 0.9406510947
167.0702706 7.015109863
169.0495352 2.034097937
185.0808353 23.61317746
255.0863146 0.6081738428
267.0863146 1.552275818
329.1230941 2.679617983
347.1336587 1.579514518
369.1180087 0.80918239
383.0972732 0.8567714623
385.1129233 0.7598668834
387.1285734 1.431005215
389.1442234 1.468960869
391.1598735 1.192704907
393.1755235 0.7303016052
429.139138 0.9749480223
443.1547881 1.211200528
445.1704382 0.8120398045
459.1497027 0.6194442741
461.1653528 4.745814189
581.1864822 1.33845486
595.2021322 7.790012796
613.2126969 8.102215656

Name: +ve in-silico MS/MS by CFM-ID for CYCDWLJKDQJNEU-HOMHNTCQSA-N
ID: CYCDWLJKDQJNEU-HOMHNTCQSA-N
Comment: Energy1
Num peaks: 21
107.0491413 2.18709194
117.0546206 0.8677786275
123.0440559 0.8397060991
135.0440559 5.289332995
139.0389705 2.942611976
141.0546206 2.030942303
153.0546206 1.475857304
163.0600999 0.9986801699
167.0702706 10.08675445
169.0495352 6.143286781
183.0651853 1.06716842
185.0808353 33.48669136
267.0863146 1.988659493
329.1230941 3.260339141
347.1336587 2.460582896
429.139138 0.7460922809
461.1653528 1.235005819
581.1864822 0.6089897233
583.2021322 0.6658852711
595.2021322 1.187325284
613.2126969 0.620337249

Name: +ve in-silico MS/MS by CFM-ID for CYCDWLJKDQJNEU-HOMHNTCQSA-N
ID: CYCDWLJKDQJNEU-HOMHNTCQSA-N
Comment: Energy2
Num peaks: 31
63.02292652 0.8749339697
81.0334912 0.598137291
85.02840582 0.5604798812
91.01784114 0.774822477
99.04405588 1.963491159
103.0389705 1.508347393
105.0334912 0.560937472
107.0491413 2.876458269
117.0546206 2.195582573
127.0389705 1.955793415
133.0495352 0.9100584228
135.0440559 3.195926582
137.0597059 0.8074368008
141.0546206 0.7017284909
147.0651853 1.516178783
153.0546206 1.3269405
159.0651853 0.6102167496
163.0600999 1.18432272
167.0702706 5.861701403
169.0495352 7.768656798
183.0651853 0.9095037755
185.0808353 21.89014792
267.0863146 0.5926759609
279.107444 1.090682574
281.1019647 0.6397494631
329.1230941 1.000853506
339.107444 0.6768097575
425.1078379 0.5332710521
427.123488 0.5376545832
583.2021322 0.5499999355
597.1813968 0.7586070965

Name: +ve in-silico MS/MS by CFM-ID for PZXAOBBHZRFNJH-STWJGMMUSA-N
ID: PZXAOBBHZRFNJH-STWJGMMUSA-N
Comment: Energy0
Num peaks: 15
163.0600999 2.39515302
253.0859207 2.017841372
265.0917939 0.7524975485
269.0808353 1.035465198
271.0964854 14.03531705
273.0757499 0.8597121579
273.1121354 1.176963786
289.1070501 15.59979682
325.1129233 1.538866441
415.1387441 1.35317606
433.1493088 3.484693298
451.1598735 1.486714908
577.1915675 7.421367551
595.2021322 18.57484133
613.2126969 8.63583232

Name: +ve in-silico MS/MS by CFM-ID for PZXAOBBHZRFNJH-STWJGMMUSA-N
ID: PZXAOBBHZRFNJH-STWJGMMUSA-N
Comment: Energy1
Num peaks: 24
43.01784114 0.6800596705
45.0334912 1.031245758
73.06479133 1.020339654
145.0495352 1.887936891
163.0600999 3.214806075
165.0757499 0.6750851121
189.0546206 2.054310235
203.0702706 0.8109444158
231.0651853 1.629555618
245.0808353 0.7496101912
253.0859207 3.126449264
257.0808353 0.8256659583
269.0808353 0.6241113747
271.0964854 24.19514949
273.0757499 1.565671345
273.1121354 1.238045019
289.1070501 18.72676897
307.1023586 0.9865906652
325.1129233 1.152736422
415.1387441 0.8358225268
433.1493088 5.369497735
451.1598735 2.453250742
577.1915675 2.540563201
595.2021322 2.702268036

Name: +ve in-silico MS/MS by CFM-ID for PZXAOBBHZRFNJH-STWJGMMUSA-N
ID: PZXAOBBHZRFNJH-STWJGMMUSA-N
Comment: Energy2
Num peaks: 31
41.00219107 0.6315870946
43.01784114 1.504109876
45.0334912 1.895146218
57.0334912 0.7620891128
75.04405588 0.7006365979
145.0495352 1.400937678
147.0651853 2.031621377
161.0444498 1.303250239
163.0600999 4.344471183
175.0600999 0.8832938631
177.0757499 0.8375070306
189.0546206 1.44499525
203.0702706 1.306473016
253.0859207 1.089150529
257.0808353 1.767867516
261.1121354 0.5738716536
265.0917939 0.6208687567
269.0808353 1.438843779
271.0964854 13.69812822
273.0757499 4.031813696
273.1121354 1.163764436
275.1277855 0.5680359054
277.1434356 0.7116037716
289.1070501 14.67677199
307.1023586 0.8564686925
433.1493088 1.015826745
551.1759175 1.223008529
553.155182 0.5644095706
553.1915675 0.8166290675
577.1915675 0.6102642666
595.2021322 1.076483648

Name: +ve in-silico MS/MS by CFM-ID for IYWMXLVTJMHOKZ-XCKGQVDLSA-N
ID: IYWMXLVTJMHOKZ-XCKGQVDLSA-N
Comment: Energy0
Num peaks: 30
107.0491413 1.49548643
123.0440559 0.8700553345
135.0440559 5.900692648
153.0546206 1.739786287
165.0546206 1.03900418
167.0702706 9.277998432
169.0495352 0.6887895831
169.0859207 0.6660745023
179.0338851 0.954965795
185.0808353 18.28823765
267.0863146 1.429005129
329.1230941 2.645097329
347.1336587 1.302368365
369.1180087 0.6469355637
383.0972732 0.8181601617
385.1129233 0.6854478207
387.1285734 1.373804162
389.1442234 1.237338896
391.1598735 0.9572208907
393.1755235 0.6495572816
429.139138 1.195054072
443.1547881 1.138397356
445.1704382 0.819953743
447.1497027 0.7887903129
461.1653528 3.989397899
551.1759175 0.6764707018
581.1864822 2.049846636
583.2021322 0.7514174401
595.2021322 9.37691044
613.2126969 6.735630485

Name: +ve in-silico MS/MS by CFM-ID for IYWMXLVTJMHOKZ-XCKGQVDLSA-N
ID: IYWMXLVTJMHOKZ-XCKGQVDLSA-N
Comment: Energy1
Num peaks: 24
107.0491413 2.164957204
117.0546206 0.8393638824
123.0440559 2.367964496
135.0440559 5.268794882
149.0597059 1.105985696
153.0546206 1.557015253
155.0702706 1.258925394
157.0859207 0.7060084539
163.0600999 0.9384821447
165.0546206 1.110807685
167.0702706 19.27762125
169.0495352 1.659335686
169.0859207 0.7732203923
183.0651853 0.7242284223
185.0808353 24.96087718
267.0863146 2.038685998
311.1125294 0.6357108193
329.1230941 5.161774082
347.1336587 2.256741394
429.139138 0.7873767528
443.1547881 1.019283834
461.1653528 1.162914691
583.2021322 0.7252966736
595.2021322 1.734092999

Name: +ve in-silico MS/MS by CFM-ID for IYWMXLVTJMHOKZ-XCKGQVDLSA-N
ID: IYWMXLVTJMHOKZ-XCKGQVDLSA-N
Comment: Energy2
Num peaks: 31
63.02292652 0.7942045962
83.01275576 0.829860137
91.01784114 0.7033303013
103.0389705 1.424743914
107.0491413 2.411630571
109.0284058 0.9195491239
111.0440559 0.5943806714
117.0546206 1.992311059
123.0440559 3.741836963
135.0440559 3.321588793
137.0597059 0.8948903231
147.0651853 1.356480801
151.0389705 1.3113463
151.075356 0.6834988233
153.0546206 2.983537459
155.0702706 0.8742213025
157.0859207 0.6963488069
163.0600999 0.7303366766
165.0546206 1.443963828
167.0702706 8.365757181
169.0495352 2.071675602
181.0495352 0.6008655021
185.0808353 18.28162452
267.0863146 1.205746024
279.107444 1.076748481
329.1230941 1.147369061
339.107444 0.6141605336
431.1547881 0.7915385945
433.1704382 0.6489879564
445.1704382 0.6197267809
447.1497027 0.7758976896

Name: +ve in-silico MS/MS by CFM-ID for TVAHNFDKASHXMI-XEMUPYRWSA-N
ID: TVAHNFDKASHXMI-XEMUPYRWSA-N
Comment: Energy0
Num peaks: 31
95.04914126 0.6877435028
119.0491413 0.6432080486
121.0647913 7.712144638
139.075356 3.791260828
153.0546206 1.925526905
179.0338851 0.7473204231
181.0495352 7.195796751
199.0600999 0.7960474682
253.0706646 0.5045465028
283.0812292 0.6025667013
283.1176147 3.846555568
301.0917939 0.5854617022
301.1281794 2.076453317
313.0917939 1.822173265
337.0917939 1.022983112
339.107444 1.001278478
341.1230941 2.110745503
343.1387441 2.082877771
345.1543942 1.621575822
347.1700442 0.9927109688
385.1129233 0.5140007146
397.1493088 1.520593811
399.1649589 0.9672327385
413.1442234 0.8658313234
415.123488 0.840898346
415.1598735 6.210453607
417.1755235 0.4842876079
475.1446173 1.287446556
581.1864822 0.4684816835
595.2021322 10.83881948
613.2126969 10.33746139

Name: +ve in-silico MS/MS by CFM-ID for TVAHNFDKASHXMI-XEMUPYRWSA-N
ID: TVAHNFDKASHXMI-XEMUPYRWSA-N
Comment: Energy1
Num peaks: 31
45.0334912 0.8459791772
107.0491413 0.5410911
109.0647913 0.5320266244
111.0804414 0.6163253077
117.0546206 0.9909905141
119.0491413 1.127672436
121.0647913 19.19715974
123.0440559 0.5703636801
139.075356 13.56589373
147.0651853 0.5043671977
151.0389705 0.6597024875
153.0546206 2.636186557
163.0600999 1.366111682
165.0757499 0.6097558026
181.0495352 5.154997399
279.107444 0.5898301299
283.1176147 5.496872471
285.0968793 0.5404508697
295.0812292 0.4945882957
301.1281794 3.637697747
313.0917939 2.227901094
397.1493088 0.9563163665
415.1598735 1.883959735
475.1446173 0.9600123406
493.155182 0.786938951
519.1708321 0.5113981747
581.1864822 1.034613575
583.2021322 1.800854671
585.2177823 2.188144323
595.2021322 3.305436457
613.2126969 0.8430368349

Name: +ve in-silico MS/MS by CFM-ID for TVAHNFDKASHXMI-XEMUPYRWSA-N
ID: TVAHNFDKASHXMI-XEMUPYRWSA-N
Comment: Energy2
Num peaks: 31
45.0334912 0.689174058
75.04405588 0.659493345
79.05422664 0.5923728001
93.06987671 0.8605997525
103.0389705 1.790231814
115.0389705 0.8941142585
117.0546206 2.43824813
119.0491413 1.009127347
121.0647913 11.90255786
133.0495352 1.323797852
139.0389705 0.5678108394
139.075356 4.88787378
145.0495352 0.864422316
147.0651853 3.247718359
151.0389705 0.5845062669
153.0546206 3.406729786
159.0651853 0.7077329434
163.0600999 2.052238069
165.0182351 0.6011876945
179.0338851 0.7871866914
181.0495352 3.877238958
205.0706646 1.122473693
279.107444 0.8190839552
283.1176147 1.901739451
313.0917939 0.5652678459
339.107444 0.6814200985
345.1543942 0.6389885047
397.1493088 0.6055798016
399.1649589 0.9465180974
415.123488 0.6133356195
595.2021322 2.461442879

Name: +ve in-silico MS/MS by CFM-ID for GOEIYALPGAXEEK-XORKOADCSA-N
ID: GOEIYALPGAXEEK-XORKOADCSA-N
Comment: Energy0
Num peaks: 26
137.0597059 7.036613459
139.0389705 1.968059554
155.0702706 22.96276844
165.0546206 6.125592206
183.0651853 0.7648941179
267.0863146 0.5204684448
285.0968793 0.5715854618
297.0968793 1.755367206
299.1125294 2.826313196
317.1230941 1.592065058
353.0867085 0.8623542036
355.1023586 0.7733452393
357.1180087 1.408754319
359.1336587 1.48767041
361.1493088 1.20076443
363.1649589 0.7352186572
399.1285734 0.7283395685
413.1442234 1.217792155
415.1598735 0.8163140733
429.139138 0.898636211
431.1547881 4.905656295
459.1497027 0.9822367743
581.1864822 1.31602341
583.2021322 0.6024141674
595.2021322 7.846237982
613.2126969 8.187734099

Name: +ve in-silico MS/MS by CFM-ID for GOEIYALPGAXEEK-XORKOADCSA-N
ID: GOEIYALPGAXEEK-XORKOADCSA-N
Comment: Energy1
Num peaks: 24
93.0334912 0.5415637566
109.0284058 0.706570747
111.0440559 1.209391474
117.0546206 0.8812271613
123.0440559 1.603011415
125.0597059 1.006195795
137.0597059 11.16284519
139.0389705 6.337094104
153.0546206 1.215930936
155.0702706 33.98955191
163.0600999 1.016165952
165.0546206 5.151240904
195.0651853 0.5492530564
297.0968793 2.087299564
299.1125294 3.398933504
317.1230941 2.528999454
413.1442234 0.6200539202
431.1547881 1.420889122
459.1497027 0.7588136995
569.1864822 0.5794357184
581.1864822 1.142507172
583.2021322 0.7869953584
595.2021322 1.207719563
613.2126969 0.6361279811

Name: +ve in-silico MS/MS by CFM-ID for GOEIYALPGAXEEK-XORKOADCSA-N
ID: GOEIYALPGAXEEK-XORKOADCSA-N
Comment: Energy2
Num peaks: 31
69.0334912 0.7734728422
85.02840582 1.868485286
95.01275576 0.6634380739
97.02840582 1.502110653
103.0389705 1.547659518
109.0284058 0.8067940282
111.0440559 2.254612781
113.0597059 0.5861110553
117.0546206 2.207863943
123.0440559 1.274947916
127.075356 0.7615302851
133.0495352 0.9344651271
135.0440559 0.6769693427
137.0597059 7.224078601
139.0389705 6.669433126
145.0495352 0.6812574045
147.0651853 1.402863677
153.0546206 0.7698492906
155.0702706 22.20245648
159.0651853 0.6261208559
163.0600999 1.216493076
165.0546206 3.021157266
197.0808353 0.5862997727
279.107444 1.119871985
297.0968793 0.616588685
299.1125294 0.9242270951
311.1125294 0.6564232818
369.1180087 0.6945135281
581.1864822 0.7922043467
583.2021322 0.620755276
597.1813968 1.037933994

Name: +ve in-silico MS/MS by CFM-ID for PFKLYYZITOBUKJ-XORKOADCSA-N
ID: PFKLYYZITOBUKJ-XORKOADCSA-N
Comment: Energy0
Num peaks: 26
135.0440559 1.43873686
137.0597059 12.44270443
139.0389705 0.7240009904
139.075356 0.8210466149
149.0233204 1.078022484
155.0702706 17.19308811
165.0546206 5.46767373
183.0651853 0.6363137158
281.1019647 0.7256655686
297.0968793 1.702459974
299.1125294 2.895456368
317.1230941 1.213036525
339.107444 0.7985051164
353.0867085 0.7769235281
357.1180087 1.164854749
359.1336587 1.008514482
361.1493088 0.7365111361
413.1442234 2.397017216
415.1598735 1.240447248
429.139138 0.643157947
431.1547881 3.785216161
459.1497027 0.9289978516
577.1915675 1.84928973
581.1864822 1.25950595
595.2021322 10.99283985
613.2126969 6.180515354

Name: +ve in-silico MS/MS by CFM-ID for PFKLYYZITOBUKJ-XORKOADCSA-N
ID: PFKLYYZITOBUKJ-XORKOADCSA-N
Comment: Energy1
Num peaks: 21
117.0546206 0.6690106552
123.0440559 0.7201031144
125.0597059 0.7870156738
135.0440559 1.37866686
137.0597059 27.87095556
139.0389705 1.189608278
139.075356 1.362544856
155.0702706 20.72669818
163.0600999 0.8822263205
165.0546206 5.031850582
281.1019647 0.6894265365
297.0968793 2.235620626
299.1125294 6.396302491
317.1230941 1.996837862
413.1442234 1.540873114
431.1547881 1.235264272
459.1497027 0.9076607444
577.1915675 0.8887544015
581.1864822 1.075890083
583.2021322 0.9104190323
595.2021322 2.155187152

Name: +ve in-silico MS/MS by CFM-ID for PFKLYYZITOBUKJ-XORKOADCSA-N
ID: PFKLYYZITOBUKJ-XORKOADCSA-N
Comment: Energy2
Num peaks: 31
79.01784114 1.518394694
81.0334912 1.244997945
83.04914126 0.689049386
93.0334912 0.8754431368
103.0389705 1.434026877
107.0491413 0.9478485989
109.0284058 0.8455102391
111.0440559 1.433901587
117.0546206 1.812921743
121.0284058 1.000634868
123.0440559 1.742022976
125.0597059 0.6028299737
135.0440559 2.527576239
137.0597059 11.22614332
139.0389705 3.295364457
143.1066561 0.7009618111
147.0651853 1.421655876
149.0233204 1.399386885
151.0389705 0.6047931216
155.0702706 19.03466593
163.0600999 0.7033926883
165.0546206 2.774361216
279.107444 1.074080399
297.0968793 1.086664612
299.1125294 1.102195692
369.1180087 0.6181750574
415.1598735 0.8109597595
461.1653528 0.7967125683
463.1810029 0.6532301333
581.1864822 0.73580134
597.1813968 0.6928859702

Name: +ve in-silico MS/MS by CFM-ID for PZXAOBBHZRFNJH-VANYNOAPSA-N
ID: PZXAOBBHZRFNJH-VANYNOAPSA-N
Comment: Energy0
Num peaks: 15
163.0600999 2.39515302
253.0859207 2.017841372
265.0917939 0.7524975485
269.0808353 1.035465198
271.0964854 14.03531705
273.0757499 0.8597121579
273.1121354 1.176963786
289.1070501 15.59979682
325.1129233 1.538866441
415.1387441 1.35317606
433.1493088 3.484693298
451.1598735 1.486714908
577.1915675 7.421367551
595.2021322 18.57484133
613.2126969 8.63583232

Name: +ve in-silico MS/MS by CFM-ID for PZXAOBBHZRFNJH-VANYNOAPSA-N
ID: PZXAOBBHZRFNJH-VANYNOAPSA-N
Comment: Energy1
Num peaks: 24
43.01784114 0.6800596705
45.0334912 1.031245758
73.06479133 1.020339654
145.0495352 1.887936891
163.0600999 3.214806075
165.0757499 0.6750851121
189.0546206 2.054310235
203.0702706 0.8109444158
231.0651853 1.629555618
245.0808353 0.7496101912
253.0859207 3.126449264
257.0808353 0.8256659583
269.0808353 0.6241113747
271.0964854 24.19514949
273.0757499 1.565671345
273.1121354 1.238045019
289.1070501 18.72676897
307.1023586 0.9865906652
325.1129233 1.152736422
415.1387441 0.8358225268
433.1493088 5.369497735
451.1598735 2.453250742
577.1915675 2.540563201
595.2021322 2.702268036

Name: +ve in-silico MS/MS by CFM-ID for PZXAOBBHZRFNJH-VANYNOAPSA-N
ID: PZXAOBBHZRFNJH-VANYNOAPSA-N
Comment: Energy2
Num peaks: 31
41.00219107 0.6315870946
43.01784114 1.504109876
45.0334912 1.895146218
57.0334912 0.7620891128
75.04405588 0.7006365979
145.0495352 1.400937678
147.0651853 2.031621377
161.0444498 1.303250239
163.0600999 4.344471183
175.0600999 0.8832938631
177.0757499 0.8375070306
189.0546206 1.44499525
203.0702706 1.306473016
253.0859207 1.089150529
257.0808353 1.767867516
261.1121354 0.5738716536
265.0917939 0.6208687567
269.0808353 1.438843779
271.0964854 13.69812822
273.0757499 4.031813696
273.1121354 1.163764436
275.1277855 0.5680359054
277.1434356 0.7116037716
289.1070501 14.67677199
307.1023586 0.8564686925
433.1493088 1.015826745
551.1759175 1.223008529
553.155182 0.5644095706
553.1915675 0.8166290675
577.1915675 0.6102642666
595.2021322 1.076483648

Name: +ve in-silico MS/MS by CFM-ID for GOEIYALPGAXEEK-VNZFLSIRSA-N
ID: GOEIYALPGAXEEK-VNZFLSIRSA-N
Comment: Energy0
Num peaks: 26
137.0597059 7.036613459
139.0389705 1.968059554
155.0702706 22.96276844
165.0546206 6.125592206
183.0651853 0.7648941179
267.0863146 0.5204684448
285.0968793 0.5715854618
297.0968793 1.755367206
299.1125294 2.826313196
317.1230941 1.592065058
353.0867085 0.8623542036
355.1023586 0.7733452393
357.1180087 1.408754319
359.1336587 1.48767041
361.1493088 1.20076443
363.1649589 0.7352186572
399.1285734 0.7283395685
413.1442234 1.217792155
415.1598735 0.8163140733
429.139138 0.898636211
431.1547881 4.905656295
459.1497027 0.9822367743
581.1864822 1.31602341
583.2021322 0.6024141674
595.2021322 7.846237982
613.2126969 8.187734099

Name: +ve in-silico MS/MS by CFM-ID for GOEIYALPGAXEEK-VNZFLSIRSA-N
ID: GOEIYALPGAXEEK-VNZFLSIRSA-N
Comment: Energy1
Num peaks: 24
93.0334912 0.5415637566
109.0284058 0.706570747
111.0440559 1.209391474
117.0546206 0.8812271613
123.0440559 1.603011415
125.0597059 1.006195795
137.0597059 11.16284519
139.0389705 6.337094104
153.0546206 1.215930936
155.0702706 33.98955191
163.0600999 1.016165952
165.0546206 5.151240904
195.0651853 0.5492530564
297.0968793 2.087299564
299.1125294 3.398933504
317.1230941 2.528999454
413.1442234 0.6200539202
431.1547881 1.420889122
459.1497027 0.7588136995
569.1864822 0.5794357184
581.1864822 1.142507172
583.2021322 0.7869953584
595.2021322 1.207719563
613.2126969 0.6361279811

Name: +ve in-silico MS/MS by CFM-ID for GOEIYALPGAXEEK-VNZFLSIRSA-N
ID: GOEIYALPGAXEEK-VNZFLSIRSA-N
Comment: Energy2
Num peaks: 31
69.0334912 0.7734728422
85.02840582 1.868485286
95.01275576 0.6634380739
97.02840582 1.502110653
103.0389705 1.547659518
109.0284058 0.8067940282
111.0440559 2.254612781
113.0597059 0.5861110553
117.0546206 2.207863943
123.0440559 1.274947916
127.075356 0.7615302851
133.0495352 0.9344651271
135.0440559 0.6769693427
137.0597059 7.224078601
139.0389705 6.669433126
145.0495352 0.6812574045
147.0651853 1.402863677
153.0546206 0.7698492906
155.0702706 22.20245648
159.0651853 0.6261208559
163.0600999 1.216493076
165.0546206 3.021157266
197.0808353 0.5862997727
279.107444 1.119871985
297.0968793 0.616588685
299.1125294 0.9242270951
311.1125294 0.6564232818
369.1180087 0.6945135281
581.1864822 0.7922043467
583.2021322 0.620755276
597.1813968 1.037933994

Name: +ve in-silico MS/MS by CFM-ID for FQNAUMYJWYEZSE-WBFFVQLNSA-N
ID: FQNAUMYJWYEZSE-WBFFVQLNSA-N
Comment: Energy0
Num peaks: 31
103.0389705 0.4910453517
137.0597059 0.6618148944
145.0495352 1.379016996
151.075356 0.9291533733
153.0910061 0.7310117602
161.0444498 0.782185794
163.0600999 8.083179425
181.0706646 1.890442885
189.0546206 0.8538245543
191.0702706 6.8780136
241.0706646 1.291486983
243.0863146 2.88907732
245.1019647 0.9521696624
259.0812292 1.747817285
389.1230941 1.890659053
391.1387441 0.9738781553
405.139138 2.967988476
419.1336587 1.426107113
421.1493088 0.557849874
423.1497027 1.308194184
433.1493088 6.545341586
435.1285734 1.2892001
435.1649589 1.078286678
451.1598735 9.711875839
463.1446173 0.5267696775
535.1810029 0.826588368
553.1915675 1.077426968
581.1864822 2.649259997
583.2021322 1.039792231
595.2021322 8.405528217
613.2126969 6.297025285

Name: +ve in-silico MS/MS by CFM-ID for FQNAUMYJWYEZSE-WBFFVQLNSA-N
ID: FQNAUMYJWYEZSE-WBFFVQLNSA-N
Comment: Energy1
Num peaks: 31
41.00219107 0.6547744084
43.01784114 0.690367557
137.0597059 0.8436139788
145.0495352 3.248955543
151.075356 2.287947575
163.0600999 6.699711051
163.075356 2.862018829
181.0706646 1.44424285
189.0546206 0.7094435714
191.0702706 9.024316209
227.0914 0.8454200094
243.0863146 3.744110046
245.1019647 2.181071484
259.0812292 3.616594935
261.0968793 2.617624487
389.1230941 0.8081056931
403.1387441 0.738599573
405.139138 3.595157827
405.1543942 0.5975865305
415.1387441 0.9236424669
419.1336587 1.04891396
421.1493088 0.6806566639
423.1497027 1.280348967
433.1493088 7.291235734
435.1285734 1.065438914
435.1649589 0.9606575185
451.1598735 4.902584768
581.1864822 1.191535871
583.2021322 0.6010517975
595.2021322 3.515890021
613.2126969 0.711090267

Name: +ve in-silico MS/MS by CFM-ID for FQNAUMYJWYEZSE-WBFFVQLNSA-N
ID: FQNAUMYJWYEZSE-WBFFVQLNSA-N
Comment: Energy2
Num peaks: 31
41.00219107 0.8140115682
43.01784114 1.339383694
47.01275576 0.8811947124
87.00767038 0.8005695303
137.0597059 1.769877225
143.0338851 0.9145784024
145.0495352 1.47602487
147.0651853 2.099282968
151.075356 1.072750699
163.0600999 1.820412255
163.075356 1.952318484
191.0702706 2.189160557
241.0706646 1.209686504
243.0863146 5.272061501
245.1019647 1.323315319
259.0812292 4.811643609
261.0968793 1.293764925
345.1180087 0.809319988
373.1281794 2.415652452
389.1230941 3.256786186
391.1387441 2.240977854
393.1543942 0.8515964718
405.139138 1.112470945
419.1336587 1.036485489
433.1493088 2.412359202
451.1598735 0.9871566692
535.1810029 0.9075626302
537.1602674 0.8908928742
551.1759175 1.060294861
583.2021322 1.053961618
595.2021322 1.912506569

Name: +ve in-silico MS/MS by CFM-ID for ZTLWTTGMQKDUJJ-FZQVFYDMSA-N
ID: ZTLWTTGMQKDUJJ-FZQVFYDMSA-N
Comment: Energy0
Num peaks: 21
31.01784114 0.6623259675
103.0389705 0.6971379235
153.0546206 2.209925161
155.0702706 0.7177708014
163.0600999 2.543879946
181.0495352 2.366635925
183.0651853 2.138659483
195.0651853 0.6861150567
197.0808353 0.7947348747
297.0968793 0.9151980781
315.107444 0.7042486324
343.1023586 1.248126327
345.1180087 0.7103180813
433.1493088 8.598532408
435.1285734 1.317116542
435.1649589 0.6420247743
451.1598735 25.53998618
581.1864822 0.8851416454
595.2021322 11.52172614
597.1813968 0.6613012802
613.2126969 14.67179342

Name: +ve in-silico MS/MS by CFM-ID for ZTLWTTGMQKDUJJ-FZQVFYDMSA-N
ID: ZTLWTTGMQKDUJJ-FZQVFYDMSA-N
Comment: Energy1
Num peaks: 29
43.01784114 0.8248574978
75.04405588 0.6682119049
145.0495352 2.262778703
153.0546206 1.019248815
163.0600999 2.88635093
167.0702706 0.725608408
181.0495352 0.9730288801
183.0651853 2.507688681
195.0651853 1.036020697
197.0808353 2.237691646
201.1121354 0.6968906285
203.1277855 0.6968906285
265.0706646 0.8837010733
269.1019647 1.402459726
295.0812292 0.8623970149
297.0968793 1.810500844
299.1125294 0.6725058824
409.1493088 0.7565500306
419.1336587 4.092624105
421.1493088 6.293488691
423.1649589 9.153306344
425.1806089 0.9691599052
433.1493088 5.25927428
435.1285734 2.695391653
449.1442234 1.305163924
451.1598735 23.51528002
583.2021322 0.777545688
595.2021322 2.456914942
613.2126969 1.168378657

Name: +ve in-silico MS/MS by CFM-ID for ZTLWTTGMQKDUJJ-FZQVFYDMSA-N
ID: ZTLWTTGMQKDUJJ-FZQVFYDMSA-N
Comment: Energy2
Num peaks: 31
43.01784114 1.218057343
87.00767038 0.9206390072
145.0495352 1.074668825
147.0651853 0.993932484
153.0546206 5.920625731
155.0702706 0.799285316
163.0600999 1.808321187
165.0546206 3.720607958
167.0702706 11.78956227
169.0859207 1.510696724
171.1015708 1.501479756
173.1172208 1.501479756
179.0338851 1.775902425
181.0495352 2.500893841
183.0651853 5.49042918
185.0808353 1.204760384
187.0964854 0.7902746434
195.0651853 1.798336999
197.0808353 4.638653564
199.0964854 1.037328554
265.0706646 0.7983447678
267.0863146 1.000914156
269.1019647 1.720072759
297.0968793 0.8017266257
379.1387441 0.8082184753
419.1336587 0.7693604101
433.1493088 2.51162331
435.1285734 1.636088606
435.1649589 1.04736593
451.1598735 3.884261926
595.2021322 1.009980805

Name: +ve in-silico MS/MS by CFM-ID for FQNAUMYJWYEZSE-WZSBKURHSA-N
ID: FQNAUMYJWYEZSE-WZSBKURHSA-N
Comment: Energy0
Num peaks: 31
103.0389705 0.4910453517
137.0597059 0.6618148944
145.0495352 1.379016996
151.075356 0.9291533733
153.0910061 0.7310117602
161.0444498 0.782185794
163.0600999 8.083179425
181.0706646 1.890442885
189.0546206 0.8538245543
191.0702706 6.8780136
241.0706646 1.291486983
243.0863146 2.88907732
245.1019647 0.9521696624
259.0812292 1.747817285
389.1230941 1.890659053
391.1387441 0.9738781553
405.139138 2.967988476
419.1336587 1.426107113
421.1493088 0.557849874
423.1497027 1.308194184
433.1493088 6.545341586
435.1285734 1.2892001
435.1649589 1.078286678
451.1598735 9.711875839
463.1446173 0.5267696775
535.1810029 0.826588368
553.1915675 1.077426968
581.1864822 2.649259997
583.2021322 1.039792231
595.2021322 8.405528217
613.2126969 6.297025285

Name: +ve in-silico MS/MS by CFM-ID for FQNAUMYJWYEZSE-WZSBKURHSA-N
ID: FQNAUMYJWYEZSE-WZSBKURHSA-N
Comment: Energy1
Num peaks: 31
41.00219107 0.6547744084
43.01784114 0.690367557
137.0597059 0.8436139788
145.0495352 3.248955543
151.075356 2.287947575
163.0600999 6.699711051
163.075356 2.862018829
181.0706646 1.44424285
189.0546206 0.7094435714
191.0702706 9.024316209
227.0914 0.8454200094
243.0863146 3.744110046
245.1019647 2.181071484
259.0812292 3.616594935
261.0968793 2.617624487
389.1230941 0.8081056931
403.1387441 0.738599573
405.139138 3.595157827
405.1543942 0.5975865305
415.1387441 0.9236424669
419.1336587 1.04891396
421.1493088 0.6806566639
423.1497027 1.280348967
433.1493088 7.291235734
435.1285734 1.065438914
435.1649589 0.9606575185
451.1598735 4.902584768
581.1864822 1.191535871
583.2021322 0.6010517975
595.2021322 3.515890021
613.2126969 0.711090267

Name: +ve in-silico MS/MS by CFM-ID for FQNAUMYJWYEZSE-WZSBKURHSA-N
ID: FQNAUMYJWYEZSE-WZSBKURHSA-N
Comment: Energy2
Num peaks: 31
41.00219107 0.8140115682
43.01784114 1.339383694
47.01275576 0.8811947124
87.00767038 0.8005695303
137.0597059 1.769877225
143.0338851 0.9145784024
145.0495352 1.47602487
147.0651853 2.099282968
151.075356 1.072750699
163.0600999 1.820412255
163.075356 1.952318484
191.0702706 2.189160557
241.0706646 1.209686504
243.0863146 5.272061501
245.1019647 1.323315319
259.0812292 4.811643609
261.0968793 1.293764925
345.1180087 0.809319988
373.1281794 2.415652452
389.1230941 3.256786186
391.1387441 2.240977854
393.1543942 0.8515964718
405.139138 1.112470945
419.1336587 1.036485489
433.1493088 2.412359202
451.1598735 0.9871566692
535.1810029 0.9075626302
537.1602674 0.8908928742
551.1759175 1.060294861
583.2021322 1.053961618
595.2021322 1.912506569

Name: +ve in-silico MS/MS by CFM-ID for OMOFNXAIFJDABX-XORKOADCSA-N
ID: OMOFNXAIFJDABX-XORKOADCSA-N
Comment: Energy0
Num peaks: 27
123.0440559 0.7205385595
137.0597059 8.33401265
139.0389705 2.008692873
139.075356 0.7471538989
155.0702706 22.80933696
165.0546206 5.892290701
183.0651853 0.7334396737
285.0968793 0.5484501972
297.0968793 1.704271918
299.1125294 2.697059503
317.1230941 1.501917334
353.0867085 0.886065461
355.1023586 0.7398565631
357.1180087 1.405281864
359.1336587 1.355588464
361.1493088 1.159346741
363.1649589 0.7059930597
399.1285734 0.7006296387
413.1442234 1.061267982
415.1598735 0.7853936209
429.139138 0.8628566222
431.1547881 4.845566824
459.1497027 0.9390026953
581.1864822 1.53578929
583.2021322 0.6895880844
595.2021322 7.479886608
613.2126969 7.68320795

Name: +ve in-silico MS/MS by CFM-ID for OMOFNXAIFJDABX-XORKOADCSA-N
ID: OMOFNXAIFJDABX-XORKOADCSA-N
Comment: Energy1
Num peaks: 24
99.04405588 0.7246140996
117.0546206 0.892380844
123.0440559 2.667808384
125.0597059 2.043061799
127.075356 1.12916905
137.0597059 8.087462414
139.0389705 6.275510234
153.0546206 1.176448731
155.0702706 34.44375993
163.0600999 0.9968857509
165.0546206 5.175185351
195.0651853 0.5508090418
297.0968793 2.159508825
299.1125294 3.549705315
301.0917939 0.5248146755
317.1230941 2.604654187
413.1442234 0.6489441009
431.1547881 1.468957423
459.1497027 0.7614948576
539.139532 0.604408375
581.1864822 0.9880033652
583.2021322 0.7820888966
595.2021322 1.229403405
613.2126969 0.6394682947

Name: +ve in-silico MS/MS by CFM-ID for OMOFNXAIFJDABX-XORKOADCSA-N
ID: OMOFNXAIFJDABX-XORKOADCSA-N
Comment: Energy2
Num peaks: 31
55.01784114 0.8530470582
81.0334912 1.400005271
83.04914126 1.00590958
95.01275576 0.6202080732
97.02840582 2.171933781
99.04405588 0.7196301135
103.0389705 1.464813709
107.0491413 0.7996490949
109.0284058 0.9621269916
111.0440559 2.306185881
117.0546206 2.094385372
123.0440559 3.503963751
125.0597059 0.6819389151
127.075356 0.8068893473
135.0440559 0.6407313509
137.0597059 5.824165981
139.0389705 6.237933426
145.0495352 0.6511013291
147.0651853 1.333983011
153.0546206 0.7728595252
155.0702706 20.91609011
163.0600999 0.7028987546
165.0546206 2.855179868
279.107444 1.069805192
297.0968793 1.078556812
299.1125294 0.8731814595
311.1125294 0.6199165301
369.1180087 0.6572086524
461.1653528 0.8470196058
583.2021322 0.6759128759
597.1813968 0.9821827421

Name: +ve in-silico MS/MS by CFM-ID for LAHYSGAVTFLLED-XIRDKHGHSA-N
ID: LAHYSGAVTFLLED-XIRDKHGHSA-N
Comment: Energy0
Num peaks: 22
105.0334912 5.371923635
145.0495352 1.299333428
161.0444498 0.8515235672
163.0600999 7.808036876
181.0495352 1.799998522
181.0706646 1.847188589
183.0651853 2.875004597
185.0808353 0.8541780533
197.0444498 0.9266022703
199.0600999 7.596237371
201.0757499 1.870781578
251.0914 1.272808313
327.107444 1.532473255
329.1230941 1.472026991
343.1023586 0.6803879032
345.1180087 7.388686783
363.1285734 6.234143688
433.1493088 6.747722971
451.1598735 7.472803945
491.1759175 1.573210656
595.2021322 7.234952574
613.2126969 5.418123948

Name: +ve in-silico MS/MS by CFM-ID for LAHYSGAVTFLLED-XIRDKHGHSA-N
ID: LAHYSGAVTFLLED-XIRDKHGHSA-N
Comment: Energy1
Num peaks: 22
105.0334912 6.260403512
145.0495352 2.66467675
155.0702706 1.786109627
163.0600999 6.533531546
181.0706646 1.64447891
183.0651853 5.38518334
185.0808353 2.248189598
199.0600999 10.29993506
201.0757499 6.948236619
251.0914 2.166537891
345.1180087 13.63346217
347.1336587 1.401216908
363.1285734 5.507762387
415.1387441 0.7198545698
433.1493088 5.222966313
435.1649589 0.6135130391
451.1598735 2.411555803
539.1759175 0.7279090281
543.2072176 0.6501913149
545.2228677 0.6389431224
583.2021322 0.5704154642
595.2021322 2.103254731

Name: +ve in-silico MS/MS by CFM-ID for LAHYSGAVTFLLED-XIRDKHGHSA-N
ID: LAHYSGAVTFLLED-XIRDKHGHSA-N
Comment: Energy2
Num peaks: 31
43.01784114 0.9516983671
49.00727645 1.19825797
51.02292652 1.107472315
63.02292652 1.190987759
79.05422664 0.5615691878
87.00767038 0.6505076303
103.0389705 0.6707354206
105.0334912 7.937374155
129.0546206 0.6842363079
145.0495352 1.199352966
147.0651853 2.21167458
161.0444498 0.6477102552
163.0600999 3.039755239
165.0757499 0.6010421869
181.0495352 1.14662595
183.0651853 7.104814606
185.0808353 1.37025676
195.0287997 0.8715084707
197.0444498 1.452043786
199.0600999 15.15597793
201.0757499 3.953945877
229.0706646 0.9575808016
251.0914 0.7653959742
289.0917939 0.5491131185
327.107444 0.6349878627
329.1230941 1.606575314
345.1180087 5.20240388
363.1285734 1.527006333
433.1493088 1.55735694
539.1759175 0.6158813547
595.2021322 1.526719866

Name: +ve in-silico MS/MS by CFM-ID for QFOXOSPKPYCKKH-CJYICXALSA-N
ID: QFOXOSPKPYCKKH-CJYICXALSA-N
Comment: Energy0
Num peaks: 31
103.0389705 0.5277949931
105.0334912 5.986932487
145.0495352 0.6989812441
161.0444498 0.4771288879
163.0389705 0.4555602784
163.0600999 2.710620374
165.0546206 1.28953281
167.0702706 2.496464274
169.0859207 0.5121736619
241.0859207 0.8823573375
253.0859207 1.261753349
265.0917939 0.5506711524
269.0808353 1.042805479
271.0964854 10.07344031
273.1121354 1.193647624
289.1070501 11.07362202
307.1023586 1.12787554
309.1180087 0.532993276
323.0972732 0.7197819688
325.1129233 6.039330055
343.123488 1.534615301
415.1387441 0.5989408428
433.1493088 1.98015173
451.1598735 0.8862531301
473.1653528 1.468064992
491.1759175 2.269625815
577.1915675 3.229842942
583.2021322 0.6430793896
595.2021322 12.35462515
597.1813968 0.5912150354
613.2126969 5.144072847

Name: +ve in-silico MS/MS by CFM-ID for QFOXOSPKPYCKKH-CJYICXALSA-N
ID: QFOXOSPKPYCKKH-CJYICXALSA-N
Comment: Energy1
Num peaks: 31
45.0334912 0.8769217885
105.0334912 7.976388173
121.0647913 0.9835781343
145.0495352 1.706266179
163.0600999 4.351504611
165.0546206 0.7080957629
165.0757499 1.024012838
167.0702706 3.18825272
169.0859207 1.240349671
179.0550145 0.8858948967
181.0706646 0.8185430212
223.075356 1.158711014
241.0859207 1.537026188
243.1015708 1.745161129
253.0859207 2.901420497
259.0964854 0.7318781884
271.0964854 10.70073362
273.1121354 0.6128730491
289.1070501 6.226945587
307.1023586 1.2419138
325.1129233 3.058617711
329.1230941 1.590603486
343.123488 0.8425568936
433.1493088 4.202696963
451.1598735 1.976203825
473.1653528 1.916557965
491.1759175 1.316252726
577.1915675 1.588317685
583.2021322 0.6964808746
585.2177823 0.668762143
595.2021322 3.701765055

Name: +ve in-silico MS/MS by CFM-ID for QFOXOSPKPYCKKH-CJYICXALSA-N
ID: QFOXOSPKPYCKKH-CJYICXALSA-N
Comment: Energy2
Num peaks: 31
43.01784114 1.2885486
45.0334912 1.452492163
49.00727645 0.8921917369
51.02292652 1.075057516
63.02292652 0.8682631902
79.05422664 1.050468212
87.00767038 0.8811834132
105.0334912 8.011337803
107.0491413 0.7354727478
137.0597059 0.7797986084
145.0495352 1.348382657
147.0440559 0.6948599975
147.0651853 1.736767195
149.0597059 0.9923196096
161.0444498 0.9804784563
163.0389705 0.7640490827
163.0600999 6.329277275
165.0546206 1.502253191
167.0702706 4.745241594
169.0859207 0.6960512293
193.0706646 0.670471907
241.0859207 0.8144715011
271.0964854 3.776967197
277.1434356 0.7085783374
289.1070501 2.441761235
307.1023586 0.7440941059
309.1180087 0.9815454603
325.1129233 0.9777376079
551.1759175 1.009612981
553.1915675 0.6741402757
595.2021322 2.787343816

Name: +ve in-silico MS/MS by CFM-ID for REOONKSLIIFQGV-DPOJXMLXSA-N
ID: REOONKSLIIFQGV-DPOJXMLXSA-N
Comment: Energy0
Num peaks: 21
103.0389705 0.5240850577
111.0804414 0.5832341578
163.0600999 2.225551342
193.0706646 0.4557593998
253.0859207 1.97714701
265.0917939 0.7106268157
269.0808353 0.9684296003
271.0964854 13.05007787
273.0757499 0.6340796148
273.1121354 1.596124753
289.1070501 13.95462749
325.1129233 1.40254135
415.1387441 1.297198868
433.1493088 3.331081419
451.1598735 1.382308154
541.155182 0.4639151965
577.1915675 7.924052793
581.1864822 0.6627062082
595.2021322 18.57326408
597.1813968 0.4522712058
613.2126969 7.864045526

Name: +ve in-silico MS/MS by CFM-ID for REOONKSLIIFQGV-DPOJXMLXSA-N
ID: REOONKSLIIFQGV-DPOJXMLXSA-N
Comment: Energy1
Num peaks: 31
45.0334912 0.917252627
111.0804414 0.6378987199
119.0491413 0.8636767673
121.0647913 0.9525423284
135.0440559 0.6465219592
137.0597059 1.799460709
139.075356 3.619505607
145.0495352 1.640074321
151.0389705 3.609060839
163.0600999 2.621704305
165.0757499 0.5843538618
217.0495352 1.232070718
253.0859207 2.41082701
257.0808353 0.6031122179
259.0964854 0.7104978753
261.1121354 3.27468796
271.0964854 16.69816448
273.0757499 0.9925967659
273.1121354 1.519606299
289.1070501 14.53278361
307.1023586 0.8553307339
325.1129233 0.9295213115
415.1387441 0.7176341589
423.1649589 0.5729520872
433.1493088 4.622873901
435.1649589 0.6943754188
451.1598735 2.036894875
577.1915675 2.331066158
583.2021322 0.8877027498
585.2177823 0.7197784785
595.2021322 2.262163551

Name: +ve in-silico MS/MS by CFM-ID for REOONKSLIIFQGV-DPOJXMLXSA-N
ID: REOONKSLIIFQGV-DPOJXMLXSA-N
Comment: Energy2
Num peaks: 31
43.01784114 1.171846289
45.0334912 1.785246383
111.0804414 0.9357718503
123.0440559 1.057711796
139.075356 1.029665453
145.0495352 1.377884831
147.0651853 1.83650365
151.0389705 0.8862633946
161.0444498 1.178154921
163.0600999 2.863433838
175.0600999 0.6903783518
177.0757499 0.7585411515
203.0338851 1.040595999
217.0495352 2.580018319
219.0651853 0.6635939948
229.0495352 0.6732932015
231.0651853 1.057085523
257.0808353 1.009676581
261.1121354 1.95419354
269.0808353 1.636170581
271.0964854 8.548417834
273.0757499 1.851065144
273.1121354 1.784660912
289.1070501 10.60303942
307.1023586 0.7742153111
433.1493088 0.9633694838
521.1653528 0.7222093239
551.1759175 1.10509659
553.1915675 0.7378967326
583.2021322 0.654163864
595.2021322 1.166100432

Name: +ve in-silico MS/MS by CFM-ID for SETWEJFZZORGFI-IPVPJDQRSA-N
ID: SETWEJFZZORGFI-IPVPJDQRSA-N
Comment: Energy0
Num peaks: 31
95.08552677 1.254718511
99.00767038 0.687145933
110.0236548 1.318071466
112.0393049 1.287055013
140.0342195 1.847571185
158.0447842 4.333452265
161.132477 1.836568404
171.1168269 0.6937391086
189.1273916 4.124849977
246.0760843 0.7478673676
248.0553488 1.295067096
250.0709989 1.475268012
340.1543346 1.180434216
342.1699847 0.6892306183
355.0924626 0.969991721
357.1081127 1.155930879
385.1030273 2.123553738
403.113592 3.368125304
406.2012848 1.351145649
434.1961994 3.212744697
493.1241567 0.6912906006
495.1398067 0.710830873
503.2176631 0.7213196398
545.1918423 0.9199930466
545.2282278 3.421748431
547.2074924 0.7096739311
547.2438779 1.218481186
549.1867569 0.7146479116
555.2125778 1.164013038
573.2231424 9.579622766
591.2337071 10.79565593

Name: +ve in-silico MS/MS by CFM-ID for SETWEJFZZORGFI-IPVPJDQRSA-N
ID: SETWEJFZZORGFI-IPVPJDQRSA-N
Comment: Energy1
Num peaks: 31
56.0130901 1.846498377
72.04439023 0.7436239945
93.0334912 0.7974001235
93.06987671 2.233103024
95.08552677 1.38513804
97.10117684 0.8572759394
98.02365479 0.9363649397
110.0236548 1.827702666
112.0393049 2.386243876
140.0342195 4.089817839
147.1168269 1.114458704
158.0447842 3.389478532
161.132477 2.4896602
171.1168269 0.9693254165
189.1273916 3.013419198
218.0811697 1.32021077
246.0396988 0.7288985615
246.0760843 1.784252915
248.0553488 1.076038621
338.1386845 0.8579736171
340.1543346 0.8279715962
355.0924626 1.142847379
357.1081127 2.134078878
385.1030273 2.532952549
392.1856347 0.7613788378
403.113592 1.488150805
406.2012848 1.049541799
434.1961994 1.44750944
545.2282278 1.071785863
555.2125778 0.7333778486
573.2231424 4.040456446

Name: +ve in-silico MS/MS by CFM-ID for SETWEJFZZORGFI-IPVPJDQRSA-N
ID: SETWEJFZZORGFI-IPVPJDQRSA-N
Comment: Energy2
Num peaks: 31
55.01784114 1.003154709
56.0130901 1.743623828
65.03857658 4.519345996
72.04439023 3.89930279
83.08552677 0.6749373506
93.0334912 1.812219757
93.06987671 1.963143161
95.08552677 2.226537861
98.02365479 0.7073163399
110.0236548 1.260247052
114.0185694 1.087433832
140.0342195 1.325701392
147.1168269 0.8423830771
158.0447842 1.292129
161.132477 2.674371513
162.0549549 1.130709826
163.148127 0.7023148415
189.1273916 0.8744542923
218.0811697 3.497438728
246.0760843 1.339920685
290.0659135 0.7796526988
292.0815636 0.8243393211
340.0815636 0.8757837157
385.1030273 0.9113463574
406.2012848 0.8787233918
517.1969277 0.6897906092
519.2125778 0.7180250905
521.2282278 0.7532290637
531.2125778 0.9541511267
549.1867569 0.6979086311
573.2231424 1.719561835

Name: +ve in-silico MS/MS by CFM-ID for WAHNRQJBQDSZMY-UHFFFAOYSA-N
ID: WAHNRQJBQDSZMY-UHFFFAOYSA-N
Comment: Energy0
Num peaks: 23
44.0130901 1.196590602
62.02365479 10.37473162
145.0971541 3.695505705
161.0920687 0.9064147658
272.1604826 1.869096772
285.0387128 1.190291725
288.1553972 0.775938769
289.1870317 6.147338315
290.1710473 5.141176226
301.1506462 0.8384979286
307.1975964 13.34996826
412.1020413 1.014433041
429.1285904 2.336181777
447.1391551 1.035365801
513.1861053 0.8221249977
528.1970043 0.7348218411
530.2126544 2.103507547
548.2232191 1.748187854
556.1919189 1.93838459
557.1759345 2.968908739
573.218468 4.191046064
574.2024836 8.447579731
591.2290327 7.370693457

Name: +ve in-silico MS/MS by CFM-ID for WAHNRQJBQDSZMY-UHFFFAOYSA-N
ID: WAHNRQJBQDSZMY-UHFFFAOYSA-N
Comment: Energy1
Num peaks: 31
44.0130901 1.381976574
62.02365479 2.266776417
128.070605 1.723847261
145.0971541 7.785287789
147.1128041 1.137223989
161.0920687 12.06311344
163.1077188 3.315105393
205.0818979 0.7172607933
234.1448325 1.394347181
272.1604826 1.154927923
285.0387128 1.170852414
289.1870317 5.200557916
290.1710473 6.241180175
292.1866974 0.8106653821
307.1975964 9.958166301
349.1717756 0.9686784938
365.1666902 1.547913482
386.1227768 1.829770835
429.1285904 2.768997622
430.112606 1.461239042
447.1391551 2.113804057
450.2558395 0.6394612035
493.2616532 0.8924060183
494.2456688 0.7698483574
513.1861053 0.8626047982
530.2126544 1.22469748
556.1919189 0.7648592676
557.1759345 0.6658871825
561.218468 0.935511726
573.218468 0.9201557669
574.2024836 1.003415635

Name: +ve in-silico MS/MS by CFM-ID for WAHNRQJBQDSZMY-UHFFFAOYSA-N
ID: WAHNRQJBQDSZMY-UHFFFAOYSA-N
Comment: Energy2
Num peaks: 31
40.01817548 1.039701126
42.03382555 1.447694447
44.0130901 3.171266294
44.04947561 0.8638796183
44.99710569 0.9087353215
58.02874017 1.938177863
60.04439023 1.299384801
62.02365479 4.422860039
71.06037464 1.359378932
72.04439023 0.7958984731
73.07602471 0.8336221463
86.02365479 1.280077818
117.1022395 0.7115768786
127.0865894 1.007012455
128.070605 0.7986904706
129.1022395 0.6961088487
141.0658539 0.9999303858
143.081504 1.490046398
145.0971541 11.76448602
147.1128041 1.758620986
161.0920687 5.420185901
163.1077188 1.254846268
204.1342679 0.6862931746
245.160817 0.9405405316
269.0437982 0.813139696
288.1553972 0.6704290974
289.0700129 0.7397073694
289.1870317 2.901899435
290.1710473 3.082090742
307.1975964 4.694269364
573.218468 0.7471554998

Name: +ve in-silico MS/MS by CFM-ID for DDFJMSDVQPHIAQ-UHFFFAOYSA-N
ID: DDFJMSDVQPHIAQ-UHFFFAOYSA-N
Comment: Energy0
Num peaks: 28
44.0130901 1.149000071
44.99710569 0.7021164454
62.02365479 9.833356117
145.0971541 3.548215246
161.0920687 0.8763736629
272.1604826 1.669834765
285.0387128 1.040096883
287.1713816 0.6194007887
288.1553972 0.9281969055
289.1870317 6.020836097
290.1710473 5.578439954
301.1506462 0.8003933104
307.1975964 12.76543425
412.1020413 0.9288318248
429.1285904 2.021947279
447.1391551 1.000224549
476.2351041 1.100640996
491.2460031 0.674645845
493.2616532 1.709331902
513.1861053 0.7576286972
528.1970043 0.7020725358
530.2126544 1.779880447
548.2232191 1.788083272
556.1919189 1.489841155
557.1759345 2.100217346
573.218468 3.347584477
574.2024836 8.666106697
591.2290327 6.87238548

Name: +ve in-silico MS/MS by CFM-ID for DDFJMSDVQPHIAQ-UHFFFAOYSA-N
ID: DDFJMSDVQPHIAQ-UHFFFAOYSA-N
Comment: Energy1
Num peaks: 31
44.0130901 1.295298422
62.02365479 2.084436923
128.070605 1.663146406
145.0971541 7.356722676
147.1128041 1.030950597
161.0920687 11.39399738
163.1077188 3.114675068
272.1604826 1.083982153
285.0387128 0.9063225707
289.1870317 5.149335309
290.1710473 6.034940499
292.1866974 0.8280748443
307.1975964 9.918319773
314.1016474 1.98940452
349.1717756 2.759537778
365.1666902 1.536372149
386.1227768 1.672016077
402.1176914 0.6055332073
429.1285904 1.352074523
430.112606 1.314657384
447.1391551 1.954602464
450.2558395 0.6196989701
476.2351041 1.266188204
493.2616532 1.183078715
494.2456688 0.6545259711
513.1861053 0.7686652955
530.2126544 0.9919138092
556.1919189 0.6614420252
561.218468 0.9893977844
573.218468 1.199885722
574.2024836 0.9519068567

Name: +ve in-silico MS/MS by CFM-ID for DDFJMSDVQPHIAQ-UHFFFAOYSA-N
ID: DDFJMSDVQPHIAQ-UHFFFAOYSA-N
Comment: Energy2
Num peaks: 31
40.01817548 0.8472149694
42.03382555 1.243481923
44.0130901 2.878299614
44.04947561 0.8194148026
44.99710569 0.8329890656
58.02874017 1.291444962
62.02365479 5.983905242
71.06037464 1.231962691
73.07602471 0.7668849266
117.1022395 0.653659026
127.0865894 0.9399169257
128.070605 0.7804799277
141.0658539 0.8957259577
143.081504 1.084335547
145.0971541 11.10708978
147.1128041 1.596446492
161.0920687 5.095749575
163.1077188 1.146604633
185.0556832 0.8964674468
189.0869833 0.7975504546
245.160817 0.8640061854
287.0543629 0.8267321302
288.1553972 0.7605362073
289.0700129 0.6778433792
289.1870317 2.980729639
290.1710473 2.96099424
307.1975964 5.520861859
331.1612109 0.7293233658
333.1768609 0.9072747888
349.1717756 1.432729357
573.218468 0.8888611615

Name: +ve in-silico MS/MS by CFM-ID for MDIQNLQSHDCUFM-UHFFFAOYSA-N
ID: MDIQNLQSHDCUFM-UHFFFAOYSA-N
Comment: Energy0
Num peaks: 24
44.0130901 1.222815255
44.99710569 0.731326818
62.02365479 10.5283166
145.0971541 1.10700351
205.0818979 1.18989217
225.0539689 2.353317124
241.0488836 0.841858641
352.1172975 1.864697374
368.1122121 1.045575017
369.1438466 5.855264676
370.1278621 5.168439219
387.1544112 13.06324381
412.1020413 1.020293973
429.1285904 2.362368607
447.1391551 1.057637346
513.1861053 0.8342275457
528.1970043 0.7403752143
530.2126544 2.125331363
548.2232191 1.762268694
556.1919189 1.921966479
557.1759345 2.986061741
573.218468 4.252696351
574.2024836 8.519680045
591.2290327 7.456108507

Name: +ve in-silico MS/MS by CFM-ID for MDIQNLQSHDCUFM-UHFFFAOYSA-N
ID: MDIQNLQSHDCUFM-UHFFFAOYSA-N
Comment: Energy1
Num peaks: 31
44.0130901 1.473914012
62.02365479 2.365728338
80.96409131 0.718645755
128.070605 1.713932545
145.0971541 2.585204215
205.0818979 1.355438764
225.0539689 4.053115871
227.069619 0.9181743015
241.0488836 10.15210069
243.0645336 2.864145717
289.1870317 0.951447878
305.1819463 3.67971857
307.1975964 1.746372036
314.1016474 2.03873703
352.1172975 0.966738496
365.1666902 1.40935785
369.1438466 5.039027683
370.1278621 5.39882998
372.1435122 0.8060028364
386.1227768 1.810436261
387.1544112 7.844857353
429.1285904 2.799192056
430.112606 1.446278655
447.1391551 2.089524761
494.2456688 0.7163382628
513.1861053 0.8583444028
530.2126544 1.216243066
556.1919189 0.6953910392
561.218468 1.045858248
573.218468 0.987974091
574.2024836 0.9951300968

Name: +ve in-silico MS/MS by CFM-ID for MDIQNLQSHDCUFM-UHFFFAOYSA-N
ID: MDIQNLQSHDCUFM-UHFFFAOYSA-N
Comment: Energy2
Num peaks: 31
40.01817548 1.110358662
42.03382555 0.9578594761
44.0130901 3.208248934
44.99710569 0.8900542804
58.02874017 1.385183906
60.04439023 1.21981002
62.02365479 7.366557185
71.06037464 1.030005776
73.07602471 0.6369794452
74.02365479 0.7836528487
76.03930485 0.6465570858
85.07602471 2.705973679
88.03930485 0.8369693238
90.05495492 0.6806832459
103.0865894 1.060096744
128.070605 0.782271642
145.0971541 2.045539671
209.0590543 0.6295966381
225.0539689 5.903324936
227.069619 0.8322114044
241.0488836 3.778521845
243.1451669 0.6332440715
247.176467 0.6350280186
284.0910827 0.672184918
289.1870317 1.385294886
368.1122121 1.036157783
369.1438466 1.610068151
370.1278621 2.638086817
387.1544112 2.393345777
532.1919189 0.6929273265
573.218468 0.7321033516

Name: +ve in-silico MS/MS by CFM-ID for ISAQACJDRYYOOE-UHFFFAOYSA-N
ID: ISAQACJDRYYOOE-UHFFFAOYSA-N
Comment: Energy0
Num peaks: 27
44.0130901 1.239239693
44.99710569 0.7397923928
62.02365479 10.54205732
141.0658539 0.7336855452
143.081504 1.326638568
145.0971541 2.564211367
161.0920687 0.8475443168
166.0168552 0.6725844043
205.0818979 1.211671662
225.0539689 1.193154858
332.1452265 1.038215391
349.1717756 2.401288239
352.1172975 2.009959666
367.1823402 1.060655924
368.1122121 0.8666260263
369.1438466 4.261678264
370.1278621 5.176556092
387.1544112 12.96308232
438.219454 0.5514392064
513.1861053 0.9002852601
528.1970043 0.7516116459
530.2126544 1.948042259
548.2232191 1.946307509
557.1759345 3.24103613
573.218468 3.574199766
574.2024836 8.935696154
591.2290327 7.629726024

Name: +ve in-silico MS/MS by CFM-ID for ISAQACJDRYYOOE-UHFFFAOYSA-N
ID: ISAQACJDRYYOOE-UHFFFAOYSA-N
Comment: Energy1
Num peaks: 31
30.03382555 0.8705330646
44.0130901 1.440323753
62.02365479 2.339858627
80.96409131 0.7048740557
145.0971541 5.21717771
147.1128041 1.064017807
161.0920687 10.52808136
163.1077188 3.026971764
205.0818979 1.39109315
208.0274198 1.358476776
225.0539689 2.401337883
234.1448325 2.000754405
289.1870317 1.597993763
305.1819463 3.811748603
306.1659619 1.917960424
307.1975964 1.807931561
349.1717756 2.514433944
350.1557911 1.505528138
352.1172975 1.001910999
367.1823402 2.555619849
369.1438466 3.076024147
370.1278621 5.252833747
372.1435122 0.818238722
387.1544112 7.28815841
494.2456688 0.7613991849
513.1861053 0.8801420447
530.2126544 1.060203078
561.218468 1.474199825
563.2341181 0.6986728644
573.218468 1.378283654
574.2024836 0.9788270846

Name: +ve in-silico MS/MS by CFM-ID for ISAQACJDRYYOOE-UHFFFAOYSA-N
ID: ISAQACJDRYYOOE-UHFFFAOYSA-N
Comment: Energy2
Num peaks: 31
40.01817548 0.8591154588
42.03382555 1.251024709
44.0130901 3.357747701
44.04947561 1.883896825
44.99710569 0.9315065974
46.06512568 1.108673459
58.02874017 1.086414163
60.04439023 1.418238293
62.02365479 7.078030457
71.06037464 0.895340394
74.02365479 0.8394283419
88.03930485 0.8760955419
90.05495492 0.7125034816
141.0658539 1.580895764
143.081504 1.999589662
145.0971541 6.909374225
147.1128041 1.0098845
161.0920687 4.578993349
204.1342679 0.7034904496
225.0539689 2.029178892
229.0852691 0.705096009
234.1448325 2.230788975
289.1870317 1.037323212
325.1176318 0.8351673206
327.1332819 0.9316627406
368.1122121 1.048157954
369.1438466 1.199103827
370.1278621 2.714461446
387.1544112 2.286073956
532.1919189 0.956606648
573.218468 1.015309309

Name: +ve in-silico MS/MS by CFM-ID for VPVNXALZIXNPTM-UHFFFAOYSA-N
ID: VPVNXALZIXNPTM-UHFFFAOYSA-N
Comment: Energy0
Num peaks: 31
107.0491413 0.6443341923
135.0440559 0.5681597268
137.0597059 2.976049578
147.0651853 2.372262404
153.0182351 2.390128422
163.0600999 0.668510096
165.0757499 1.733091283
167.0338851 0.5388133949
269.0808353 1.384626792
285.0757499 0.6170865088
287.0761439 0.7047914696
287.0914 8.735350489
289.1070501 0.8343520729
297.0604938 0.6322473309
299.0761439 0.7645546289
305.1019647 9.960064421
309.1180087 0.7854301944
313.0554084 1.121057342
315.0710585 1.885548745
431.1336587 2.018259559
433.1340527 0.621440548
433.1493088 0.7453016931
443.1184026 0.5993564908
447.1285734 0.6027873192
449.1442234 8.693231429
451.1598735 1.124795036
461.1289673 2.213530806
467.1547881 5.484840721
577.1915675 2.228046891
595.2021322 10.98848213
613.2126969 4.938094859

Name: +ve in-silico MS/MS by CFM-ID for VPVNXALZIXNPTM-UHFFFAOYSA-N
ID: VPVNXALZIXNPTM-UHFFFAOYSA-N
Comment: Energy1
Num peaks: 29
107.0491413 1.645597855
109.0647913 0.9552314113
135.0440559 1.475150573
137.0233204 1.144122418
137.0597059 5.173428258
147.0651853 2.663402046
153.0182351 6.486149422
155.0338851 2.021175132
161.0597059 0.6605299707
163.0600999 1.568222397
165.0757499 0.9184369562
167.0338851 0.9593839182
179.0702706 1.281066438
269.0808353 1.732359208
287.0914 12.58545132
289.1070501 0.6819281628
299.0761439 0.6794420353
305.1019647 12.26981689
311.0397584 0.9091928122
313.0554084 1.832285447
315.0710585 4.223477732
317.0867085 1.473900426
431.1336587 0.8625192374
443.1184026 0.6961939259
449.1442234 8.159370668
451.1598735 1.020735165
461.1289673 1.059266529
467.1547881 2.828834672
595.2021322 2.17794782

Name: +ve in-silico MS/MS by CFM-ID for VPVNXALZIXNPTM-UHFFFAOYSA-N
ID: VPVNXALZIXNPTM-UHFFFAOYSA-N
Comment: Energy2
Num peaks: 31
43.01784114 0.8796370821
87.04405588 0.7914718681
93.0334912 0.6736647729
107.0491413 2.117862258
135.0440559 1.593168259
137.0233204 0.9537220521
137.0597059 2.992967726
147.0651853 2.315003057
151.075356 0.9098924973
153.0182351 9.376506549
155.0338851 1.096496805
161.0444498 0.983885504
163.0600999 4.148719641
165.0757499 0.691292285
167.0338851 1.382043943
179.0702706 0.6564407046
285.0604938 0.8992193029
287.0761439 1.976715214
287.0914 3.974360662
289.0706646 0.7761082462
289.1070501 0.7100103617
299.0761439 0.7616168971
305.1019647 6.264507537
311.0397584 1.096998872
313.0554084 1.583865023
315.0710585 5.413989754
317.0867085 0.647618809
329.0867085 0.7219531723
449.1442234 2.861858404
451.1598735 1.102870277
595.2021322 2.197905321

Name: +ve in-silico MS/MS by CFM-ID for WQMNVTBGVVTMHO-UHFFFAOYSA-N
ID: WQMNVTBGVVTMHO-UHFFFAOYSA-N
Comment: Energy0
Num peaks: 27
147.0651853 2.591541813
163.0600999 0.7711563598
165.0757499 1.840818221
179.0702706 0.7853930941
245.0808353 1.621561476
257.0808353 0.6141654519
269.0808353 1.54378227
287.0914 9.84266033
289.0706646 0.4766275986
289.1070501 0.9295920493
305.1019647 12.11184492
309.1180087 0.7990609141
389.1230941 0.6064227991
405.1180087 1.0469316
407.1336587 1.415612532
431.1336587 2.451893415
433.1493088 0.5055638746
447.1285734 0.5559846551
449.1442234 10.75579589
451.1598735 1.109668368
467.1547881 6.951231062
551.1759175 0.6518715092
553.1915675 2.092971349
577.1915675 2.329463638
581.1864822 0.5367800089
595.2021322 9.314783801
613.2126969 6.166143403

Name: +ve in-silico MS/MS by CFM-ID for WQMNVTBGVVTMHO-UHFFFAOYSA-N
ID: WQMNVTBGVVTMHO-UHFFFAOYSA-N
Comment: Energy1
Num peaks: 31
111.0440559 0.6501157339
127.0389705 0.8543960441
129.0546206 0.8026165299
147.0651853 2.783483434
163.0600999 1.887836039
165.0757499 1.049252891
179.0702706 2.476789165
241.0859207 0.7780464703
245.0808353 2.24905891
257.0808353 3.249128683
259.0964854 1.593714286
261.1121354 0.7556282022
269.0808353 1.537333654
271.0812292 0.9988928862
273.0757499 0.6465733198
287.0914 12.31330154
289.0706646 1.307875941
289.1070501 0.5816485106
303.0863146 0.6030734708
305.1019647 20.10726783
405.1180087 0.7636887026
407.1336587 1.422099204
419.1336587 0.9665019784
421.1493088 0.91566632
431.1336587 0.9290313132
449.1442234 9.20096004
451.1598735 0.9066803458
467.1547881 4.041175877
553.1915675 0.5688352393
577.1915675 0.6081780676
595.2021322 1.841897062

Name: +ve in-silico MS/MS by CFM-ID for WQMNVTBGVVTMHO-UHFFFAOYSA-N
ID: WQMNVTBGVVTMHO-UHFFFAOYSA-N
Comment: Energy2
Num peaks: 31
43.01784114 1.072216307
73.02840582 0.7480818275
85.02840582 0.6682693415
87.04405588 0.8640786785
107.0491413 1.492087264
109.0647913 0.6849235171
111.0440559 0.7055991398
131.0702706 0.7231074717
133.0647913 1.593233756
147.0651853 2.440606589
161.0444498 1.213980366
163.0600999 4.947648938
165.0757499 0.7735420797
177.0546206 0.7446098143
179.0702706 3.547230263
245.0808353 5.989185679
257.0808353 2.43141631
259.0600999 0.7371866548
261.0757499 1.019252954
271.0812292 1.894154218
273.0757499 0.6679851034
287.0914 3.900647371
289.0706646 1.482707507
303.0863146 0.7093217384
305.1019647 10.13245433
309.1332648 0.6642601733
311.1489149 0.6642601733
405.1180087 1.621313918
407.1336587 3.259273174
449.1442234 3.288042492
595.2021322 1.87915954

Name: +ve in-silico MS/MS by CFM-ID for QJEVPJHVNYUGNE-UHFFFAOYSA-N
ID: QJEVPJHVNYUGNE-UHFFFAOYSA-N
Comment: Energy0
Num peaks: 27
109.0647913 0.6549694063
135.0804414 1.307217073
147.0651853 2.760311014
163.0600999 0.8515450567
165.0757499 1.94048546
241.0859207 0.6095407236
257.0808353 2.478032689
259.0964854 1.162966404
269.0808353 0.6382472633
287.0914 7.789050641
289.0706646 0.6171546647
289.1070501 0.6645782935
305.1019647 15.23590285
309.1180087 0.8354579031
403.1387441 0.8764786849
419.1336587 1.547651627
421.1493088 1.039620599
431.1336587 1.380045048
449.1442234 10.30278206
451.1598735 0.9368865677
467.1547881 8.605254571
549.1966529 0.5527203327
567.2072176 1.472751673
577.1915675 0.8935730883
581.1864822 0.5849655145
595.2021322 7.783909741
613.2126969 6.997376907

Name: +ve in-silico MS/MS by CFM-ID for QJEVPJHVNYUGNE-UHFFFAOYSA-N
ID: QJEVPJHVNYUGNE-UHFFFAOYSA-N
Comment: Energy1
Num peaks: 25
129.0546206 0.8500718734
133.0647913 0.6837381687
135.0804414 3.404439959
147.0651853 2.926678557
155.0338851 0.6767717077
163.0600999 2.015009257
165.0757499 1.092270307
171.0287997 0.8507991053
241.0859207 1.137087976
257.0808353 4.373357078
259.0964854 1.281441426
269.0808353 1.205673623
273.0757499 0.6952903937
287.0914 13.83489251
289.0706646 1.476377269
303.0863146 0.628318167
305.1019647 22.15610978
315.0710585 0.9954744
419.1336587 1.372778461
421.1493088 0.844027628
431.1336587 0.8400777665
449.1442234 9.74886678
451.1598735 0.8570910013
467.1547881 4.742573305
595.2021322 1.33472029

Name: +ve in-silico MS/MS by CFM-ID for QJEVPJHVNYUGNE-UHFFFAOYSA-N
ID: QJEVPJHVNYUGNE-UHFFFAOYSA-N
Comment: Energy2
Num peaks: 31
43.01784114 1.306010722
73.02840582 0.7640572476
87.04405588 0.8499470717
107.0491413 1.142300009
109.0647913 1.009271061
131.0702706 0.7399045897
133.0647913 1.103224128
135.0804414 4.01347191
147.0651853 2.481356227
155.0338851 0.7169227124
161.0444498 1.261643619
163.0600999 5.104327421
165.0757499 0.7984626459
215.0702706 0.9029641299
219.1015708 1.440159332
257.0808353 3.051740166
261.0757499 1.057616178
273.0757499 0.6899018748
287.0914 4.9318337
289.0706646 1.712460217
303.0863146 0.6825465812
305.1019647 11.53485661
309.1332648 0.6891550225
311.1489149 0.6891550225
315.0710585 1.893388735
377.1230941 0.7621596157
381.1543942 1.044212396
419.1336587 0.7353083091
449.1442234 3.693128194
521.1653528 0.7304545895
595.2021322 1.276694239

Name: +ve in-silico MS/MS by CFM-ID for CQPTVJMRPLUWGJ-UHFFFAOYSA-N
ID: CQPTVJMRPLUWGJ-UHFFFAOYSA-N
Comment: Energy0
Num peaks: 31
107.0491413 0.4728262935
121.0647913 0.613150655
123.0804414 0.745897811
125.0960915 0.7127004075
127.1117415 0.7136361385
131.0491413 3.684634128
133.0647913 2.434251332
135.0804414 1.296843244
147.0651853 2.571020397
161.0597059 0.5961228833
163.0600999 0.7812038134
165.0757499 1.65879649
171.0287997 0.5244912327
287.0914 6.433073584
289.0706646 0.6454911358
289.1070501 0.7601414223
305.0867085 1.100297591
305.1019647 15.1246845
309.1180087 0.6951334846
333.0816232 0.5569380824
431.1336587 1.060929765
433.1340527 0.9670766293
449.1289673 0.4647412751
449.1442234 9.058432552
451.1446173 2.229948746
451.1598735 0.9540130931
467.1547881 7.800002222
479.139532 0.91615919
581.1864822 0.5121874558
595.2021322 7.914700449
613.2126969 5.751778395

Name: +ve in-silico MS/MS by CFM-ID for CQPTVJMRPLUWGJ-UHFFFAOYSA-N
ID: CQPTVJMRPLUWGJ-UHFFFAOYSA-N
Comment: Energy1
Num peaks: 29
43.01784114 0.6062575544
107.0491413 0.6405317035
109.0647913 0.6454929293
121.0647913 1.096077797
129.0546206 0.6725179928
131.0491413 1.696507846
133.0647913 2.231699619
135.0804414 1.63171741
147.0651853 3.067074046
153.0182351 0.5112069535
159.0440559 1.201319662
161.0597059 2.766415087
163.0600999 2.026055583
165.0757499 1.092647179
269.0808353 1.097701331
273.0757499 0.8223106135
275.0914 0.4926411631
287.0914 11.89343252
289.0706646 1.775773792
289.1070501 0.4640246051
303.0863146 0.7727576652
305.1019647 25.12371089
309.1180087 0.4357986753
431.1336587 0.7634841187
449.1442234 8.97509212
451.123488 0.4798459881
451.1598735 0.7679609131
467.1547881 4.899451127
595.2021322 1.55440327

Name: +ve in-silico MS/MS by CFM-ID for CQPTVJMRPLUWGJ-UHFFFAOYSA-N
ID: CQPTVJMRPLUWGJ-UHFFFAOYSA-N
Comment: Energy2
Num peaks: 31
43.01784114 0.9341317098
85.02840582 0.7620198474
87.04405588 0.8071417498
103.0542266 1.217608683
107.0491413 1.513274885
121.0647913 1.064473612
127.1117415 1.008321244
131.0491413 5.564102774
133.0647913 1.463233662
135.0804414 1.316026479
147.0651853 2.554257503
159.0440559 1.845967078
161.0444498 1.053978559
161.0597059 1.612661444
163.0600999 4.339406644
171.0287997 0.8102158648
175.0389705 0.8520889512
177.0546206 1.22780496
179.0702706 0.7871004837
235.0964854 0.7130012868
259.0600999 0.8080826065
261.0757499 1.020442763
263.0914 1.130821508
287.0914 4.085343799
289.0706646 1.044254848
289.1070501 0.7626047565
305.0867085 1.890047724
305.1019647 8.835164295
333.0816232 0.9532576519
449.1442234 3.266917077
595.2021322 1.52673636

Name: +ve in-silico MS/MS by CFM-ID for XKWWEDXOGDWNIF-UHFFFAOYSA-N
ID: XKWWEDXOGDWNIF-UHFFFAOYSA-N
Comment: Energy0
Num peaks: 26
147.0440559 3.005360941
147.0651853 2.536049292
149.0597059 1.705283809
151.075356 1.432002848
153.0910061 0.4753262083
163.0600999 0.747855675
165.0757499 1.806640603
167.0702706 0.8337898724
179.0702706 0.5665086645
269.0808353 1.456410373
285.0757499 0.6422252561
287.0914 9.77267133
289.0706646 0.4901451688
289.1070501 0.4654124922
305.1019647 12.36465225
309.1180087 0.7913411711
431.1336587 2.607143656
433.1493088 1.075266827
447.1285734 0.7349713905
449.1442234 11.10384465
451.1598735 0.6181263559
463.1446173 0.5340446782
467.1547881 7.073757432
577.1915675 1.933532816
595.2021322 10.0470334
613.2126969 5.588541363

Name: +ve in-silico MS/MS by CFM-ID for XKWWEDXOGDWNIF-UHFFFAOYSA-N
ID: XKWWEDXOGDWNIF-UHFFFAOYSA-N
Comment: Energy1
Num peaks: 31
43.01784114 0.5468097177
129.0546206 0.6460815391
137.0597059 2.472147752
147.0651853 2.978241641
151.0389705 0.629733773
151.075356 0.821268022
153.0546206 1.455111711
155.0338851 1.351813136
163.0600999 1.842745564
165.0757499 1.051210075
167.0702706 0.7328546159
269.0808353 2.088671379
271.0812292 0.7069933383
273.0757499 0.7065480802
275.0914 1.261192196
277.1070501 1.898347879
287.0914 16.26543092
289.0706646 0.8514603036
303.0863146 0.5603001776
305.1019647 16.8046794
309.1180087 0.4897526998
317.0867085 1.106648732
431.1336587 1.250259512
437.1442234 0.6477263615
439.1598735 0.7900452675
449.1442234 11.03775832
451.1598735 0.7767230401
467.1547881 4.041014883
577.1915675 0.6542991191
583.2021322 0.7634131126
595.2021322 1.655712042

Name: +ve in-silico MS/MS by CFM-ID for XKWWEDXOGDWNIF-UHFFFAOYSA-N
ID: XKWWEDXOGDWNIF-UHFFFAOYSA-N
Comment: Energy2
Num peaks: 31
43.01784114 0.9487911692
73.02840582 0.6751708758
77.03857658 0.6956081592
85.02840582 0.645052458
87.04405588 0.8236067292
123.0440559 1.748744136
131.0127558 0.7851915511
131.0702706 0.6543639308
137.0597059 1.406084203
147.0440559 8.831438122
147.0651853 2.279206031
149.0597059 2.119203537
151.0389705 1.500883892
151.075356 2.815632854
153.0546206 2.164052126
153.0910061 0.8773362526
155.1066561 0.9689305243
157.1223062 0.9689305243
161.0444498 1.069439867
163.0600999 4.414866475
165.0757499 0.7136136921
177.0546206 1.064206848
179.0702706 0.683842122
271.0812292 1.122395757
287.0914 4.424434696
289.0706646 0.9488119012
305.1019647 8.365468524
315.107444 0.8871186721
449.1442234 3.61460929
539.1759175 0.708637227
595.2021322 1.432885765

Name: +ve in-silico MS/MS by CFM-ID for UQYGJXIMDODODW-UHFFFAOYSA-N
ID: UQYGJXIMDODODW-UHFFFAOYSA-N
Comment: Energy0
Num peaks: 28
27.02292652 0.4901869625
87.04405588 0.4341189087
123.0440559 0.5647494768
147.0440559 1.455659632
147.0651853 2.721848614
149.0597059 0.5969147767
151.075356 0.5678077977
155.0338851 0.4622849676
163.0600999 0.8680100414
165.0757499 1.82526094
269.0808353 0.5217972118
287.0914 12.22394608
289.0706646 0.6430349143
289.1070501 1.088490736
305.1019647 16.22445228
309.1180087 0.7838670263
355.1598735 0.5721007152
431.1336587 1.177512508
433.1493088 0.419287125
449.1442234 9.454285025
451.123488 0.4066965892
451.1598735 0.9970646959
463.1446173 0.8861267908
467.1547881 9.110273007
581.1864822 0.4430401105
585.2177823 0.4276217463
595.2021322 7.952119475
613.2126969 6.80687396

Name: +ve in-silico MS/MS by CFM-ID for UQYGJXIMDODODW-UHFFFAOYSA-N
ID: UQYGJXIMDODODW-UHFFFAOYSA-N
Comment: Energy1
Num peaks: 31
43.01784114 0.6075122446
111.0440559 0.566940924
129.0546206 0.8477549688
137.0597059 1.231407522
139.0389705 0.9933430602
147.0651853 2.894981213
151.0389705 0.5564796559
151.075356 0.7243875901
153.0546206 0.7729504437
163.0600999 1.995772068
165.0757499 1.307310157
177.0546206 0.7204293418
181.0706646 0.8727187265
259.0964854 0.6485644406
269.0808353 0.7213476709
273.0757499 1.000938368
275.0914 1.920076888
277.1070501 2.689313413
287.0914 11.30183214
289.0706646 1.206229712
301.0917939 0.6602330588
303.0863146 0.5852781845
305.1019647 21.03165488
431.1336587 0.7333710489
437.1442234 0.7702094199
439.1598735 0.9643408028
449.1442234 7.54660465
451.1598735 0.7508118887
467.1547881 4.693933742
583.2021322 0.6545039355
595.2021322 1.482151097

Name: +ve in-silico MS/MS by CFM-ID for UQYGJXIMDODODW-UHFFFAOYSA-N
ID: UQYGJXIMDODODW-UHFFFAOYSA-N
Comment: Energy2
Num peaks: 31
43.01784114 1.117892547
73.02840582 0.7165154824
85.02840582 0.74487057
87.04405588 0.8908554538
103.0389705 0.6823022625
123.0440559 1.35042819
131.0702706 0.685767381
147.0440559 5.721364408
147.0651853 1.979402353
149.0597059 0.8409198922
151.0389705 1.170198958
151.075356 1.598526177
153.0182351 0.7199426675
153.0546206 1.49606193
155.0338851 1.553303939
157.0495352 0.9425755124
161.0444498 1.16262671
163.0600999 4.716548219
165.0757499 0.7030450409
195.0651853 0.979300031
205.0706646 0.9385021938
287.0914 4.738273023
289.0706646 1.111515491
303.0863146 0.5968099925
305.1019647 10.35923234
309.1332648 0.6353906293
317.0867085 1.018621167
449.1442234 3.181490115
467.1547881 0.5762711188
539.1759175 0.7427556248
595.2021322 1.562480461

Name: +ve in-silico MS/MS by CFM-ID for AYKFXYZBTVWQQJ-UHFFFAOYSA-N
ID: AYKFXYZBTVWQQJ-UHFFFAOYSA-N
Comment: Energy0
Num peaks: 22
147.0440559 1.257561318
147.0651853 2.603193394
149.0597059 0.524071509
163.0600999 0.7697722385
165.0757499 1.867158704
269.0808353 1.634426203
285.0757499 0.6799935832
287.0914 10.59453712
289.0706646 0.5054944499
289.1070501 0.8594877296
305.1019647 12.80558937
309.1180087 0.8203902328
431.1336587 2.852948917
433.1493088 1.1292868
447.1285734 0.7725158955
449.1442234 11.81962527
451.1598735 1.016031898
463.1446173 0.7040297614
467.1547881 7.403168992
577.1915675 2.635617575
595.2021322 11.34088707
613.2126969 5.848772702

Name: +ve in-silico MS/MS by CFM-ID for AYKFXYZBTVWQQJ-UHFFFAOYSA-N
ID: AYKFXYZBTVWQQJ-UHFFFAOYSA-N
Comment: Energy1
Num peaks: 31
43.01784114 0.5732710197
129.0546206 0.662193649
137.0597059 0.9225853068
139.0389705 0.6675386215
147.0651853 3.057827578
149.0597059 0.4613069572
151.075356 0.6042822845
153.0546206 0.6063232555
163.0600999 1.90097197
165.0757499 1.082505271
177.0546206 0.6192887826
269.0808353 2.511347254
273.0757499 0.7322594264
275.0914 1.30708709
277.1070501 2.009238011
285.0757499 0.4991731726
287.0914 16.9915892
289.0706646 0.8824450182
289.1070501 0.8202781954
303.0863146 0.5820114977
305.1019647 17.5280397
309.1180087 0.5118971183
431.1336587 1.431351471
437.1442234 0.6825250333
439.1598735 0.8375337042
449.1442234 11.7162868
451.1598735 1.127745887
467.1547881 4.247569032
577.1915675 0.8777970084
583.2021322 0.6371307597
595.2021322 1.699829678

Name: +ve in-silico MS/MS by CFM-ID for AYKFXYZBTVWQQJ-UHFFFAOYSA-N
ID: AYKFXYZBTVWQQJ-UHFFFAOYSA-N
Comment: Energy2
Num peaks: 31
41.00219107 0.6345595675
43.01784114 1.249076966
55.01784114 0.559859214
73.02840582 0.7160757503
85.02840582 0.6658076037
87.04405588 0.850157583
123.0440559 1.484930016
131.0702706 0.6754186815
147.0440559 5.392453714
147.0651853 2.374380542
149.0597059 0.8195892691
151.0389705 1.139670476
151.075356 1.54722237
153.0182351 0.6998118467
153.0546206 1.454608482
155.0338851 1.486695844
157.0495352 0.9162194988
161.0444498 1.134099175
163.0600999 4.621814484
165.0757499 0.7491910937
195.0651853 0.9544592821
205.0706646 0.8573109964
285.0757499 0.6086498701
287.0914 5.565350757
289.0706646 1.080435629
289.1070501 0.5736342904
305.1019647 9.352362721
317.0867085 0.9629269569
449.1442234 4.14222679
539.1759175 0.7315111247
595.2021322 1.288524778

Name: +ve in-silico MS/MS by CFM-ID for BZXCERDEQMTQLZ-UHFFFAOYSA-N
ID: BZXCERDEQMTQLZ-UHFFFAOYSA-N
Comment: Energy0
Num peaks: 31
27.02292652 0.4729190843
127.0389705 0.4691140258
147.0440559 2.143790135
147.0651853 2.638922851
149.0597059 1.287976634
151.0389705 0.4383027504
151.075356 0.5612021782
155.0338851 0.5328042374
163.0600999 0.8352291986
165.0757499 1.744231795
167.0702706 0.5963945141
205.0706646 0.5447492275
287.0914 6.455512228
289.0706646 0.706540316
289.1070501 0.7585259841
305.1019647 16.61742497
309.1180087 0.7510928314
317.0867085 0.4347337974
351.1285734 0.4795700804
417.139138 0.5686199681
431.1336587 0.9078103311
433.1340527 0.4793303296
435.1497027 0.975020856
445.1340527 0.512398928
449.1442234 9.412689716
451.1598735 0.9643947931
463.1446173 0.8868465616
467.1547881 8.612608208
585.2177823 0.5592559391
595.2021322 7.856634638
613.2126969 6.413041785

Name: +ve in-silico MS/MS by CFM-ID for BZXCERDEQMTQLZ-UHFFFAOYSA-N
ID: BZXCERDEQMTQLZ-UHFFFAOYSA-N
Comment: Energy1
Num peaks: 31
43.01784114 0.6195650668
129.0546206 1.02840005
137.0597059 0.6506676322
147.0440559 0.6832542663
147.0651853 2.855941681
149.0597059 1.22185816
151.075356 1.418337933
153.0546206 0.6915617289
155.0338851 1.121304778
163.0600999 1.986225028
165.0757499 1.037681008
177.0546206 1.354780122
259.0964854 0.6350072123
269.0808353 0.7062690226
273.0757499 1.13824357
275.0914 2.343307323
277.1070501 3.11619201
287.0914 8.572536683
289.0706646 1.371696057
303.0863146 0.7509163439
305.1019647 22.30460685
317.0867085 0.7654717659
431.1336587 0.7149882422
437.1442234 0.7954735188
439.1598735 1.005977627
449.1442234 7.817117144
451.1598735 0.7375839668
467.1547881 4.719262681
583.2021322 0.6423883687
585.2177823 0.622555179
595.2021322 1.723959803

Name: +ve in-silico MS/MS by CFM-ID for BZXCERDEQMTQLZ-UHFFFAOYSA-N
ID: BZXCERDEQMTQLZ-UHFFFAOYSA-N
Comment: Energy2
Num peaks: 31
41.00219107 0.6215833915
43.01784114 1.102533249
73.02840582 0.6965005698
87.04405588 0.7995459185
103.0389705 0.6637997248
123.0440559 0.7888246748
127.0389705 1.145785282
131.0702706 0.6692103123
147.0440559 5.056560432
147.0651853 1.932913402
149.0597059 1.249183958
151.0389705 1.977445159
151.075356 0.9307544686
153.0182351 0.7740170211
153.0546206 2.49285984
155.0338851 1.351729854
161.0444498 1.130331246
163.0600999 4.593628987
165.0757499 0.6742366627
205.0706646 1.555716824
235.0964854 0.8912245376
287.0914 3.458661057
289.0706646 1.149829506
289.0917939 0.6393410828
289.1070501 0.785716664
305.1019647 10.06206138
315.107444 1.530190048
317.0867085 0.982880066
449.1442234 3.113936813
539.1759175 0.7247658753
595.2021322 1.484418975

Name: +ve in-silico MS/MS by CFM-ID for ONEFRAROXCGIKJ-UHFFFAOYSA-N
ID: ONEFRAROXCGIKJ-UHFFFAOYSA-N
Comment: Energy0
Num peaks: 30
27.02292652 0.482775922
71.04914126 0.5003544332
87.04405588 0.61501905
125.0597059 0.5385222936
127.075356 0.4014142488
147.0651853 2.721386953
149.0597059 1.992348425
151.075356 0.9526134896
153.0182351 0.5987460335
153.0910061 1.16105549
163.0600999 0.8474492927
165.0757499 1.783263547
169.0859207 0.7137699644
269.0808353 0.4251597087
287.0914 8.085225994
289.0706646 0.6872739692
289.1070501 0.6852684143
305.1019647 16.47546021
309.1180087 0.7697691227
315.0710585 0.5485032198
431.1336587 1.36299756
433.1340527 0.6311275821
433.1493088 0.3936868809
449.1442234 10.43482893
451.1598735 0.9361857166
461.1289673 1.216052826
467.1547881 8.760300089
581.1864822 0.5490484465
595.2021322 8.21384958
613.2126969 6.636898061

Name: +ve in-silico MS/MS by CFM-ID for ONEFRAROXCGIKJ-UHFFFAOYSA-N
ID: ONEFRAROXCGIKJ-UHFFFAOYSA-N
Comment: Energy1
Num peaks: 31
111.0440559 0.5773927672
129.0546206 0.6183348474
137.0233204 2.205522131
137.0597059 2.667097417
139.075356 1.508413366
147.0651853 2.788233644
151.0389705 0.8864531006
151.075356 0.5721122173
153.0182351 1.37256303
153.0910061 1.03617671
155.0702706 0.5975009868
163.0600999 1.824126648
165.0757499 0.9550431497
201.0182351 0.5535288947
269.0808353 0.9590465491
273.0757499 0.5736914516
275.0914 0.9587970287
277.1070501 0.7254820873
287.0914 9.826293898
289.0706646 1.294847195
299.0761439 1.177731783
303.0863146 0.9579976107
305.1019647 20.37643551
315.0710585 0.976635681
431.1336587 0.8077351996
449.1442234 7.713152218
451.1598735 0.6599607978
467.1547881 4.173579937
581.1864822 0.5905646483
585.2177823 0.9249756447
595.2021322 1.319599778

Name: +ve in-silico MS/MS by CFM-ID for ONEFRAROXCGIKJ-UHFFFAOYSA-N
ID: ONEFRAROXCGIKJ-UHFFFAOYSA-N
Comment: Energy2
Num peaks: 31
43.01784114 0.6683562417
85.02840582 0.6330265762
87.04405588 1.193727381
125.0597059 1.185773922
131.0702706 0.6012883772
137.0233204 0.6023970712
137.0597059 0.6874946189
147.0440559 0.6185853359
147.0651853 1.751136318
149.0597059 5.58860108
151.0389705 1.578449324
151.075356 1.016680919
153.0182351 1.77048721
153.0546206 0.7748144044
153.0910061 1.88643064
155.0702706 0.6483571392
161.0444498 0.968963781
163.0600999 4.027370962
169.0859207 1.256837711
219.0651853 0.6837697305
271.0812292 1.508770131
287.0761439 1.513528238
287.0914 3.23441945
289.0706646 0.7386832373
305.1019647 7.750093101
313.0917939 0.8135042177
315.0710585 1.266767454
393.1180087 0.6109236614
449.1442234 2.971961126
539.1759175 0.6885397204
595.2021322 1.170559373

Name: +ve in-silico MS/MS by CFM-ID for COVSEMVKSNTWHQ-UHFFFAOYSA-N
ID: COVSEMVKSNTWHQ-UHFFFAOYSA-N
Comment: Energy0
Num peaks: 31
27.02292652 0.4840300888
73.02840582 0.3877211514
87.04405588 0.4274510433
125.0597059 0.6228439279
147.0651853 2.730216685
149.0597059 2.021124186
151.075356 0.9756164468
153.0182351 0.6037446566
153.0910061 1.173010967
161.0444498 0.3925707784
163.0600999 0.8601312197
165.0757499 1.790697285
169.0859207 0.7306340026
287.0914 6.688109951
289.0706646 0.7510397492
289.1070501 0.6868761328
305.1019647 17.38596297
309.1180087 0.772151559
315.0710585 0.5508637087
431.1336587 1.238122954
433.1340527 0.6328775462
433.1493088 0.3945361415
449.1442234 9.493436417
451.123488 0.405099797
451.1598735 0.9384564468
461.1289673 1.21966141
467.1547881 9.015203814
517.1915675 0.4894416761
581.1864822 0.4374706676
595.2021322 7.691542517
613.2126969 6.665563154

Name: +ve in-silico MS/MS by CFM-ID for COVSEMVKSNTWHQ-UHFFFAOYSA-N
ID: COVSEMVKSNTWHQ-UHFFFAOYSA-N
Comment: Energy1
Num peaks: 31
43.01784114 0.5294023085
125.0597059 0.7281382672
129.0546206 0.6356032076
137.0233204 2.327816486
137.0597059 2.749129751
139.075356 1.500101046
147.0651853 2.873120301
151.0389705 0.9465759868
151.075356 0.601220937
153.0182351 1.437011003
153.0910061 1.051988964
155.0702706 0.6194263893
163.0600999 1.883936411
165.0757499 0.984540751
179.0702706 0.4901793366
203.0338851 0.8966357816
269.0808353 0.7663318265
273.0757499 0.4703125167
275.0914 0.8578893923
277.1070501 0.65159107
287.0914 8.660582883
289.0706646 1.393793794
299.0761439 1.219050689
303.0863146 0.9912670294
305.1019647 21.52851368
315.0710585 1.00763118
431.1336587 0.7780422284
449.1442234 7.215717222
451.1598735 0.6785670886
467.1547881 4.378282864
595.2021322 1.341173953

Name: +ve in-silico MS/MS by CFM-ID for COVSEMVKSNTWHQ-UHFFFAOYSA-N
ID: COVSEMVKSNTWHQ-UHFFFAOYSA-N
Comment: Energy2
Num peaks: 31
39.02292652 2.150547707
43.01784114 0.6550130521
69.0334912 0.7935310508
81.0334912 0.607766863
85.02840582 0.6218473654
87.04405588 0.7843801164
125.0597059 0.9854038267
147.0440559 0.7067068903
147.0651853 1.724224152
149.0597059 5.586918399
151.0389705 1.555232947
151.075356 1.010477904
153.0182351 1.741694401
153.0546206 0.762590849
153.0910061 1.077361963
155.0702706 0.6371614522
161.0444498 0.9497798547
163.0600999 3.951814675
169.0859207 1.237009705
193.0495352 1.255731937
271.0812292 1.480562562
287.0761439 1.484965349
287.0914 2.378212708
289.0706646 0.7319421022
305.1019647 7.593990801
313.0917939 0.7977810568
315.0710585 1.243444299
355.1023586 0.6451044153
449.1442234 2.39743535
539.1759175 0.7752891927
595.2021322 1.287775176

Name: +ve in-silico MS/MS by CFM-ID for NFOXZRSVLQFFRJ-UHFFFAOYSA-N
ID: NFOXZRSVLQFFRJ-UHFFFAOYSA-N
Comment: Energy0
Num peaks: 31
27.02292652 0.4893801353
73.06479133 0.3982109013
87.04405588 0.5039331582
125.0597059 0.5584439971
127.075356 0.4146574127
147.0651853 2.758340336
149.0597059 2.058063817
151.075356 0.9878537828
153.0182351 0.6096485364
153.0910061 1.203010723
163.0600999 0.8685555969
165.0757499 1.812331099
169.0859207 0.7395623449
287.0914 6.798835274
289.0706646 0.7641507442
289.1070501 0.6937274644
305.1019647 17.65430347
309.1180087 0.7823299107
315.0710585 0.5559457876
431.1336587 1.249470118
433.1340527 0.6403469911
433.1493088 0.3981519912
449.1442234 9.599509073
451.123488 0.4093755865
451.1598735 0.9481365125
461.1289673 1.235072956
467.1547881 9.137936148
581.1864822 0.4423102584
585.2177823 0.4469240083
595.2021322 7.78737081
613.2126969 6.788300291

Name: +ve in-silico MS/MS by CFM-ID for NFOXZRSVLQFFRJ-UHFFFAOYSA-N
ID: NFOXZRSVLQFFRJ-UHFFFAOYSA-N
Comment: Energy1
Num peaks: 31
43.01784114 0.5326137816
45.0334912 0.6121696968
111.0440559 0.5606160847
129.0546206 0.638479354
137.0233204 2.383799898
137.0597059 2.840123145
139.075356 1.570052771
147.0651853 2.886837818
151.0389705 0.9720418313
151.075356 0.6148237901
153.0182351 1.459164794
153.0910061 1.110390175
155.0702706 0.6239596608
163.0600999 1.894607044
165.0757499 0.989590215
179.0702706 0.4993980546
201.0182351 0.6634733011
269.0808353 0.8093955365
275.0914 0.8849308907
277.1070501 0.66692412
287.0914 8.930423618
289.0706646 1.437727514
299.0761439 1.226620689
303.0863146 0.9972493528
305.1019647 21.87360224
315.0710585 1.013097436
431.1336587 0.7815629207
449.1442234 7.27510621
451.1598735 0.6816670012
467.1547881 4.416384583
595.2021322 1.348880149

Name: +ve in-silico MS/MS by CFM-ID for NFOXZRSVLQFFRJ-UHFFFAOYSA-N
ID: NFOXZRSVLQFFRJ-UHFFFAOYSA-N
Comment: Energy2
Num peaks: 31
39.02292652 0.6443120047
43.01784114 0.6727357794
51.02292652 1.055614345
85.02840582 0.6352397244
87.04405588 0.9151749803
125.0597059 1.236302402
131.0702706 0.6033905643
137.0233204 0.6358834101
147.0440559 0.7350623849
147.0651853 1.761556225
149.0597059 5.994419485
151.0389705 1.611958163
151.075356 1.060003967
153.0182351 1.791510097
153.0546206 0.7931885989
153.0910061 1.931166055
155.0702706 0.6592313709
161.0444498 0.9751353751
163.0600999 4.047423944
165.0757499 0.5888712046
169.0859207 1.28664276
271.0812292 1.516154179
287.0761439 1.521295065
287.0914 2.509275744
289.0706646 0.7790633163
305.1019647 7.853878973
313.0917939 0.818179422
315.0710585 1.272481258
449.1442234 2.475170395
539.1759175 0.6588158828
595.2021322 1.315793013

Name: +ve in-silico MS/MS by CFM-ID for VVCWOMAJDMUESA-UHFFFAOYSA-N
ID: VVCWOMAJDMUESA-UHFFFAOYSA-N
Comment: Energy0
Num peaks: 31
103.0389705 0.5525412359
113.0233204 1.082421779
117.0546206 0.7651768441
163.0600999 1.925175676
181.0495352 0.6929601592
191.0338851 0.9758030388
193.0495352 0.6425946315
195.0651853 2.659680047
197.0808353 0.7032415551
201.1121354 0.7702263288
203.1277855 0.7704501419
253.0706646 1.141028325
255.0863146 0.5519660092
279.0863146 0.5693899612
281.1019647 0.8447477962
293.1019647 0.5876783367
295.1176147 0.7508340554
359.1336587 1.420227226
407.1336587 0.9196180928
415.1387441 1.014340602
433.1493088 12.47370683
435.1285734 0.9738134174
435.1649589 1.015448319
443.1547881 0.6286156911
451.1598735 13.31577787
457.1704382 0.6378511425
569.1864822 0.9211745311
581.1864822 1.42708468
583.2021322 1.393140482
595.2021322 10.59839032
613.2126969 10.51825346

Name: +ve in-silico MS/MS by CFM-ID for VVCWOMAJDMUESA-UHFFFAOYSA-N
ID: VVCWOMAJDMUESA-UHFFFAOYSA-N
Comment: Energy1
Num peaks: 31
111.0076704 1.217637616
113.0233204 0.7893948517
145.0495352 1.787297209
155.0338851 1.53830576
163.0600999 2.654041398
169.0495352 1.975639755
191.0338851 1.061461388
193.0495352 1.289082147
195.0651853 3.221839917
197.0808353 2.025120488
199.0964854 1.25295716
277.0706646 0.8383504602
279.0863146 1.831893306
281.1019647 1.998480497
293.1019647 1.123326483
295.1176147 1.641408075
325.1281794 0.8871683955
389.1230941 0.9036974936
393.1543942 1.992828328
403.1387441 1.468249916
405.1543942 1.554105018
407.1336587 1.421340509
407.1700442 2.687685413
421.1493088 1.425003785
433.1493088 8.858493121
435.1285734 1.519104482
435.1649589 0.9083451986
445.1340527 0.8433279618
451.1598735 10.27718834
583.2021322 1.217075107
595.2021322 2.012884115

Name: +ve in-silico MS/MS by CFM-ID for VVCWOMAJDMUESA-UHFFFAOYSA-N
ID: VVCWOMAJDMUESA-UHFFFAOYSA-N
Comment: Energy2
Num peaks: 31
43.01784114 1.091515415
53.00219107 1.784665871
55.01784114 1.444114831
67.01784114 0.8577179371
87.00767038 0.8450606148
111.0076704 1.786228147
113.0233204 2.95379074
115.0389705 1.62487584
145.0495352 0.9864455998
147.0651853 0.8398287325
181.0495352 1.681942754
183.0651853 1.193269859
185.0808353 1.147709273
187.0964854 0.8474740831
191.0338851 1.254723796
193.0495352 0.9127909636
195.0651853 1.538669444
197.0808353 3.352476877
199.0964854 1.000632288
239.0914 2.867890007
279.0863146 0.9076848471
281.1019647 2.371494488
293.1019647 1.24920345
295.1176147 3.448925021
325.1281794 2.289095755
393.1543942 2.396417995
407.1336587 1.935914793
431.1336587 1.116934601
433.1493088 3.417454682
435.1285734 0.9868046499
451.1598735 3.061650453

Name: +ve in-silico MS/MS by CFM-ID for XHDOVZQMNBRGDC-UHFFFAOYSA-N
ID: XHDOVZQMNBRGDC-UHFFFAOYSA-N
Comment: Energy0
Num peaks: 31
47.01275576 1.083349601
103.0389705 0.5713203267
155.0338851 1.067066574
163.0600999 2.010156833
169.0495352 0.8967233614
181.0495352 0.7597086029
191.0338851 1.01931947
193.0495352 0.6742551175
195.0651853 3.073203352
197.0808353 0.7428884027
201.1121354 0.8067947425
203.1277855 0.8067947425
253.0706646 1.193281652
255.0863146 0.5736757879
295.1176147 0.8249514644
359.1336587 1.436293772
387.1438295 0.6691282745
403.1387441 0.8267759661
405.1543942 0.7079534767
433.1493088 11.2455079
435.1285734 1.117611431
435.1649589 0.9077708553
451.1598735 14.47731976
457.1704382 0.6774987241
565.1915675 1.061450308
567.2072176 0.6047022258
581.1864822 2.03364495
583.2021322 1.566105349
585.2177823 0.8182631434
595.2021322 9.766042461
613.2126969 11.04043251

Name: +ve in-silico MS/MS by CFM-ID for XHDOVZQMNBRGDC-UHFFFAOYSA-N
ID: XHDOVZQMNBRGDC-UHFFFAOYSA-N
Comment: Energy1
Num peaks: 31
145.0495352 1.855121181
155.0338851 1.529908677
163.0600999 2.786845258
169.0495352 1.952177897
181.0859207 0.7639003275
191.0338851 1.166973545
193.0495352 1.56856481
195.0651853 4.26458092
197.0808353 2.202819102
199.0964854 1.385021777
277.0706646 0.7568248838
279.0863146 0.8808657208
281.1019647 1.279271756
293.1019647 0.9602712018
295.1176147 1.96390986
307.1176147 0.9514331039
321.1332648 1.257489731
389.1230941 1.060308572
391.1387441 0.8477525742
393.1543942 2.176095313
403.1387441 2.120367214
405.1180087 0.8298024974
405.1543942 1.667325404
407.1336587 1.468316817
407.1700442 2.856997243
433.1493088 8.985094059
435.1285734 1.815440756
445.1340527 0.8779467967
451.1598735 11.46060347
595.2021322 2.099221249
613.2126969 0.7876001915

Name: +ve in-silico MS/MS by CFM-ID for XHDOVZQMNBRGDC-UHFFFAOYSA-N
ID: XHDOVZQMNBRGDC-UHFFFAOYSA-N
Comment: Energy2
Num peaks: 31
43.01784114 1.098749187
47.01275576 0.9664823233
87.00767038 0.8506451452
123.0440559 1.02696237
135.0440559 2.807923686
145.0495352 0.9929644641
149.0597059 2.220625827
163.0600999 1.09945282
181.0495352 1.75761724
185.0808353 1.188379332
187.0964854 0.853095618
189.1121354 0.853095618
191.0338851 1.307487518
193.0495352 0.939590899
195.0651853 1.881724912
197.0808353 3.37901323
199.0964854 1.032480457
201.1121354 1.283525037
203.1277855 1.283525037
239.0914 2.89994053
281.1019647 0.8910701364
295.1176147 1.30697149
307.1176147 1.097174401
321.1332648 1.50642746
393.1543942 2.429188787
403.1387441 1.214284937
405.1543942 4.611922295
431.1336587 1.028463527
433.1493088 2.682899349
435.1285734 1.098419956
451.1598735 3.083691216

Name: +ve in-silico MS/MS by CFM-ID for GNLZRZIKBNMTKT-UHFFFAOYSA-N
ID: GNLZRZIKBNMTKT-UHFFFAOYSA-N
Comment: Energy0
Num peaks: 31
47.01275576 1.064892143
155.0338851 0.6844959019
163.0600999 1.985512735
169.0495352 0.8778356226
181.0495352 0.7443885595
191.0338851 0.9636701419
193.0495352 0.6626595965
195.0651853 2.905269709
197.0808353 0.7323241728
201.1121354 0.7964097091
203.1277855 0.7939315339
253.0706646 1.20173611
277.1070501 0.6188318529
293.1019647 0.7715274899
295.1176147 1.469222346
359.1336587 1.447653377
387.1438295 0.6346339574
403.1387441 0.7884549393
405.1543942 0.6906473166
433.1493088 10.75362854
435.1285734 1.065810194
435.1649589 0.8964693627
451.1598735 13.99989452
457.1704382 1.188883668
565.1915675 1.046290845
567.2072176 0.5963633866
581.1864822 2.007017702
583.2021322 1.545420446
585.2177823 0.8077304892
595.2021322 9.509040419
613.2126969 10.81365134

Name: +ve in-silico MS/MS by CFM-ID for GNLZRZIKBNMTKT-UHFFFAOYSA-N
ID: GNLZRZIKBNMTKT-UHFFFAOYSA-N
Comment: Energy1
Num peaks: 31
145.0495352 1.825113817
155.0338851 0.791646176
163.0600999 2.743656523
169.0495352 1.896361037
181.0859207 0.7695509914
191.0338851 1.098465202
193.0495352 1.632895652
195.0651853 3.87113063
197.0808353 2.162398271
199.0964854 1.354113839
279.0863146 0.8399020919
281.1019647 1.251985519
293.1019647 1.57411381
295.1176147 2.188714075
297.1332648 1.058826965
307.1176147 2.117279518
321.1332648 1.233055491
389.1230941 1.016480764
391.1387441 0.8083288334
393.1543942 2.116065513
403.1387441 2.02176202
405.1180087 0.7912135039
405.1543942 1.609694391
407.1336587 1.105455934
407.1700442 2.778626618
433.1493088 8.636240901
435.1285734 1.73101581
445.1340527 0.8626067862
451.1598735 11.03385923
595.2021322 2.036418228
613.2126969 0.7623267348

Name: +ve in-silico MS/MS by CFM-ID for GNLZRZIKBNMTKT-UHFFFAOYSA-N
ID: GNLZRZIKBNMTKT-UHFFFAOYSA-N
Comment: Energy2
Num peaks: 31
43.01784114 1.062912657
47.01275576 0.9115278234
87.00767038 0.8229770125
135.0440559 2.683167665
145.0495352 0.9606672451
147.0651853 0.8178818527
149.0597059 2.21033292
163.0600999 1.089642564
181.0495352 1.585509973
185.0808353 1.122860722
187.0964854 0.8252468578
189.1121354 0.8252468578
193.0495352 0.8886191603
195.0651853 1.525949991
197.0808353 3.27552686
199.0964854 0.9798640068
201.1121354 1.241625184
239.0914 2.795013966
281.1019647 0.8510862412
293.1019647 0.9649598982
295.1176147 3.374271973
307.1176147 1.840198695
321.1332648 1.445806907
393.1543942 2.33646874
403.1387441 1.080742442
405.1543942 4.431698021
431.1336587 0.9950116636
433.1493088 2.441183299
435.1285734 0.9776198562
451.1598735 2.945418516
595.2021322 0.8151165369

Name: +ve in-silico MS/MS by CFM-ID for NEQRUMPZANIOHF-UHFFFAOYSA-N
ID: NEQRUMPZANIOHF-UHFFFAOYSA-N
Comment: Energy0
Num peaks: 31
103.0389705 0.5832148693
133.0495352 0.5987997996
135.0440559 0.9723593378
135.0651853 0.5756888668
147.0440559 0.7865414924
159.0440559 0.6915909139
161.0597059 2.366134769
163.0600999 2.005648213
167.1066561 0.996757747
169.1223062 0.8111391094
213.0757499 0.8949582721
219.0651853 1.225656143
221.0808353 0.5779137807
227.0550145 0.620584346
229.0706646 0.70643248
329.1230941 0.6616241779
393.139138 1.296719615
411.1285734 0.543122952
419.1336587 1.038263319
421.1493088 0.7812139975
433.1493088 11.09599
435.1285734 2.217072411
435.1649589 0.9211164709
451.1598735 14.18379846
491.1759175 0.6896339149
553.1915675 0.4918354614
581.1864822 2.701536995
583.2021322 2.096760801
585.2177823 0.6218066613
595.2021322 9.980153587
613.2126969 11.31021022

Name: +ve in-silico MS/MS by CFM-ID for NEQRUMPZANIOHF-UHFFFAOYSA-N
ID: NEQRUMPZANIOHF-UHFFFAOYSA-N
Comment: Energy1
Num peaks: 31
135.0440559 1.906619831
145.0495352 2.118534738
159.0440559 1.789727656
161.0597059 2.811025587
163.0600999 2.850121043
167.1066561 1.201592315
227.0550145 0.9387645438
229.0706646 1.589406755
231.0863146 1.548805971
233.1019647 1.017077185
247.0600999 1.694912703
311.0761439 0.7627474617
313.0917939 0.8877589875
315.107444 0.8886459099
327.107444 0.9695456523
329.1230941 1.856396554
389.1230941 0.7959867307
391.1387441 0.8875792037
393.1543942 2.227261554
403.1387441 1.350730661
405.1543942 1.497966761
407.1700442 2.827624112
419.1336587 1.061874516
421.1493088 2.704520111
433.1493088 9.052108632
435.1285734 2.571407255
451.1598735 11.85131183
581.1864822 0.8373605166
583.2021322 0.7563985741
595.2021322 2.166878467
613.2126969 0.840398708

Name: +ve in-silico MS/MS by CFM-ID for NEQRUMPZANIOHF-UHFFFAOYSA-N
ID: NEQRUMPZANIOHF-UHFFFAOYSA-N
Comment: Energy2
Num peaks: 31
43.01784114 1.100154362
45.0334912 1.266161407
101.0385766 0.9555356781
115.0542266 0.9628520485
145.0495352 1.017159268
147.0440559 1.952450364
147.0651853 0.8801682683
149.0597059 1.191425749
151.075356 1.145935573
153.0910061 1.159941877
159.0440559 1.295640503
161.0597059 1.283902046
167.1066561 1.834686616
213.0757499 0.898164932
227.0550145 1.029612728
231.0651853 1.066909566
231.0863146 2.369872767
249.0757499 1.148546668
273.0968793 2.88622305
275.0914 2.155795886
329.1230941 1.160209978
347.1125294 2.071271362
393.1543942 2.409770632
405.1543942 1.113052217
419.1336587 1.102274597
421.1493088 1.106269157
431.1336587 1.029775071
433.1493088 2.48885729
435.1285734 1.589866646
451.1598735 3.1302144
597.1813968 0.905513

Name: +ve in-silico MS/MS by CFM-ID for HVTMPDDRXGVEAL-UHFFFAOYSA-N
ID: HVTMPDDRXGVEAL-UHFFFAOYSA-N
Comment: Energy0
Num peaks: 31
73.02840582 0.4483264678
103.0389705 0.5931373617
135.0440559 0.992503013
147.0440559 0.8017045578
159.0440559 0.7057626197
161.0597059 2.411820036
163.0600999 2.034870034
167.1066561 0.8183176524
169.1223062 0.8183176524
219.0651853 1.245851791
221.0808353 0.5856406309
229.0706646 0.7556522069
231.0863146 0.526334435
329.1230941 0.6773050999
393.139138 1.508020149
419.1336587 1.631227915
421.1493088 0.8856170512
433.1493088 11.00599975
435.1285734 2.928246168
435.1649589 0.9289803328
451.1598735 14.70955599
491.1759175 0.6968046325
551.1759175 0.4384781238
553.1915675 0.5110912918
567.2072176 0.4950725943
581.1864822 3.256866554
583.2021322 2.184688833
585.2177823 0.6272987692
595.2021322 9.527197528
597.1813968 0.6206627586
613.2126969 11.4701688

Name: +ve in-silico MS/MS by CFM-ID for HVTMPDDRXGVEAL-UHFFFAOYSA-N
ID: HVTMPDDRXGVEAL-UHFFFAOYSA-N
Comment: Energy1
Num peaks: 31
103.0389705 1.010908486
135.0440559 1.906822916
145.0495352 1.866681853
159.0440559 1.78226953
161.0597059 2.8014675
163.0600999 2.785946136
215.0914 0.8309679436
229.0706646 1.611854287
231.0863146 1.615770543
233.1019647 1.054009158
247.0600999 0.7616662183
311.0761439 0.7735199071
313.0917939 0.9002969974
315.107444 1.039485557
327.107444 0.9803465982
329.1230941 1.821419001
389.1230941 1.241199571
391.1387441 3.117672414
393.139138 0.7134395947
393.1543942 2.818510289
403.1387441 1.369807318
405.1543942 1.557586011
407.1700442 2.793298377
419.1336587 1.392693713
421.1493088 2.979911831
433.1493088 8.882644052
435.1285734 2.415350589
451.1598735 11.71097734
583.2021322 0.7580171365
595.2021322 2.103625324
613.2126969 0.7974470503

Name: +ve in-silico MS/MS by CFM-ID for HVTMPDDRXGVEAL-UHFFFAOYSA-N
ID: HVTMPDDRXGVEAL-UHFFFAOYSA-N
Comment: Energy2
Num peaks: 31
41.03857658 1.358091041
43.01784114 1.139227561
87.00767038 0.881890932
101.0385766 0.9893725967
115.0542266 0.9969480504
119.0491413 0.9082673614
145.0284058 0.987962811
145.0495352 1.029437906
147.0440559 2.302795756
149.0597059 1.387118276
151.075356 1.334156307
153.0910061 0.8845535474
155.1066561 0.8845535474
159.0440559 1.512633615
161.0597059 1.520488526
165.0910061 0.8769226607
231.0863146 2.953922501
273.0968793 3.017586284
275.0914 2.132744368
329.1230941 1.241472175
331.1176147 1.019347526
393.1543942 2.536782297
405.1543942 1.204567553
419.1336587 1.886943934
421.1493088 1.289178723
431.1336587 1.066240916
433.1493088 2.531444611
435.1285734 2.20055358
451.1598735 3.414750679
583.2021322 0.879918716
597.1813968 1.039378881

Name: +ve in-silico MS/MS by CFM-ID for YUHOFWGMWFSTHA-UHFFFAOYSA-N
ID: YUHOFWGMWFSTHA-UHFFFAOYSA-N
Comment: Energy0
Num peaks: 31
103.0389705 0.58598643
135.0440559 0.9087135458
147.0440559 0.7736679644
159.0440559 0.6834408058
161.0597059 2.228318825
163.0600999 2.233441577
167.1066561 0.9329037962
169.1223062 0.8175097894
201.0757499 2.482322511
203.0914 0.7061937456
219.0651853 1.444107959
227.0550145 1.338009502
229.0706646 1.420317214
231.0863146 1.072191744
247.0600999 0.6975783816
329.1230941 0.7234146509
393.139138 1.453628846
411.1285734 0.6417558484
419.1336587 0.4812492977
421.1493088 0.6938081974
433.1493088 7.329538758
435.1285734 1.532697682
435.1649589 1.054475962
451.1598735 14.16852376
491.1759175 0.7639331174
567.2072176 0.4945495769
581.1864822 2.183653965
583.2021322 1.984874164
585.2177823 0.6266807013
595.2021322 10.24794346
613.2126969 11.45213401

Name: +ve in-silico MS/MS by CFM-ID for YUHOFWGMWFSTHA-UHFFFAOYSA-N
ID: YUHOFWGMWFSTHA-UHFFFAOYSA-N
Comment: Energy1
Num peaks: 31
135.0440559 1.648627621
145.0495352 1.981889208
159.0440559 1.669900323
161.0597059 2.541696597
163.0600999 2.971834973
167.1066561 1.07397365
213.0757499 0.8969935637
215.0914 0.7896591547
227.0550145 1.919001609
229.0706646 5.469611943
231.0863146 3.254612698
233.1019647 2.046939878
247.0600999 3.102753662
249.0757499 1.235251202
315.107444 0.882318449
327.107444 0.8567633769
329.1230941 1.921022866
375.1285734 0.8047650712
393.139138 1.100492733
393.1543942 2.165118295
403.1387441 1.170434173
405.1543942 1.097232534
407.1700442 2.761451553
421.1493088 2.216337018
433.1493088 4.668708982
435.1285734 2.378137402
435.1649589 0.8391884567
451.1598735 11.70812215
581.1864822 1.003838893
595.2021322 2.247741411
613.2126969 0.8989178211

Name: +ve in-silico MS/MS by CFM-ID for YUHOFWGMWFSTHA-UHFFFAOYSA-N
ID: YUHOFWGMWFSTHA-UHFFFAOYSA-N
Comment: Energy2
Num peaks: 31
43.01784114 1.040962324
145.0495352 0.9408818363
147.0440559 1.661946052
149.0597059 1.076660332
151.075356 1.035552049
153.0910061 1.04820918
159.0440559 1.163144272
161.0597059 1.011683005
163.0600999 1.315735486
167.1066561 1.577083152
201.0757499 1.970093607
215.0914 1.601397263
219.0651853 1.240388101
227.0550145 2.329687702
229.0706646 0.941176179
231.0651853 1.055347869
231.0863146 2.228004474
233.0808353 1.438509103
247.0600999 1.533606445
249.0757499 3.164102924
273.0968793 2.712047608
329.1230941 1.08468721
365.1230941 1.519762696
393.1543942 2.255507186
405.1543942 1.027068538
421.1493088 0.9309523453
433.1493088 1.711703298
435.1285734 1.130511544
435.1649589 1.184026294
451.1598735 2.592625056
581.1864822 0.9726378397

Name: +ve in-silico MS/MS by CFM-ID for ZDEOILFSKXKIBF-UHFFFAOYSA-N
ID: ZDEOILFSKXKIBF-UHFFFAOYSA-N
Comment: Energy0
Num peaks: 31
27.02292652 0.5252851475
87.04405588 0.4784954299
123.0440559 0.5022604126
147.0440559 3.379878666
147.0651853 2.156679648
149.0597059 1.908681545
151.075356 1.512773641
153.0910061 0.5166051472
155.0338851 0.4492711437
161.0597059 0.4415535903
167.0702706 0.9139374841
177.0757499 0.4710338467
179.0702706 0.6119338245
219.0863146 0.4277056157
249.0968793 0.7011868501
269.0808353 1.772981752
285.0757499 0.9226637268
287.0914 11.71970604
289.0706646 0.5740071221
289.1070501 0.6009523779
305.1019647 13.23098284
309.1180087 1.396455986
431.1336587 1.175397083
445.1340527 0.5511959483
449.1442234 3.205902345
461.1289673 0.4402434647
463.1446173 0.760395176
467.1547881 1.29069498
577.1915675 4.150325078
595.2021322 14.56727014
613.2126969 7.693251669

Name: +ve in-silico MS/MS by CFM-ID for ZDEOILFSKXKIBF-UHFFFAOYSA-N
ID: ZDEOILFSKXKIBF-UHFFFAOYSA-N
Comment: Energy1
Num peaks: 31
45.0334912 0.6992370114
129.0546206 0.8313672893
137.0597059 2.731992551
139.0389705 0.7761903844
147.0651853 3.365474973
151.0389705 0.7202163938
151.075356 0.903182946
153.0546206 1.776292119
155.0338851 2.089929221
163.0600999 1.325259262
165.0757499 0.9140306438
167.0702706 0.7791761137
269.0808353 2.586472365
273.0757499 0.8653171894
275.0914 2.451875829
277.1070501 2.355472224
285.0757499 0.6205300206
287.0914 19.24089161
289.0706646 1.04279278
289.1070501 0.7165144838
303.0863146 0.5481718527
305.1019647 15.82809445
309.1180087 1.132576095
431.1336587 0.6444520974
445.1340527 0.6396623245
449.1442234 4.978229915
467.1547881 1.947738239
577.1915675 1.105880032
583.2021322 0.7025848517
595.2021322 2.33609909
613.2126969 0.5983144634

Name: +ve in-silico MS/MS by CFM-ID for ZDEOILFSKXKIBF-UHFFFAOYSA-N
ID: ZDEOILFSKXKIBF-UHFFFAOYSA-N
Comment: Energy2
Num peaks: 31
45.0334912 1.395518988
49.00727645 0.7029715848
75.04405588 0.928176056
77.03857658 0.7175576416
87.04405588 0.8362212422
123.0440559 1.621463142
131.0127558 0.8099677817
131.0702706 0.7660514974
137.0597059 1.439936794
145.0495352 0.936683736
147.0440559 8.796448379
147.0651853 1.455668335
149.0597059 2.620652956
151.0389705 1.612090402
151.075356 2.741941864
153.0546206 3.35668504
153.0910061 0.7967321721
157.1223062 0.9088356289
161.0444498 0.7867872527
161.0808353 0.6619999526
163.0600999 3.206286275
169.0495352 0.9568355353
177.0546206 0.6747814574
179.0702706 0.6392715116
271.0812292 1.017411542
287.0914 4.814513612
289.0706646 1.106011128
305.1019647 6.464274593
449.1442234 0.7173397781
551.1759175 0.8373250278
595.2021322 1.710773204

Name: +ve in-silico MS/MS by CFM-ID for JCFZBZJBKPKLII-UHFFFAOYSA-N
ID: JCFZBZJBKPKLII-UHFFFAOYSA-N
Comment: Energy0
Num peaks: 31
25.00727645 0.4467746436
27.02292652 0.6013269608
87.04405588 0.5516863824
123.0440559 0.62263948
125.0597059 0.4665006089
147.0440559 1.665291268
147.0651853 2.370287428
149.0597059 0.7221236286
151.075356 0.6259153291
155.0338851 0.7002108248
165.0757499 0.4595038154
177.0757499 0.5401530866
219.0863146 0.4903792417
249.0968793 0.8026927079
251.0914 0.4444246572
269.0808353 0.608017647
287.0914 13.60189871
289.0706646 0.7608951768
289.1070501 1.322556859
305.1019647 17.87215045
309.1180087 1.470055712
347.0972732 0.5524298409
349.1129233 0.4394487807
351.1285734 0.4703909702
355.1598735 0.7701415588
449.1442234 2.926860522
463.1446173 1.214806984
467.1547881 1.686266937
577.1915675 0.7135458032
595.2021322 12.42231416
613.2126969 9.590452502

Name: +ve in-silico MS/MS by CFM-ID for JCFZBZJBKPKLII-UHFFFAOYSA-N
ID: JCFZBZJBKPKLII-UHFFFAOYSA-N
Comment: Energy1
Num peaks: 31
45.0334912 0.7740975443
111.0440559 0.7444672978
129.0546206 1.097929128
137.0233204 0.6145110174
137.0597059 1.316912945
139.0389705 1.995392156
147.0651853 3.404066295
149.0597059 0.6567155743
151.0389705 0.6780598356
151.075356 0.7745613809
153.0546206 1.043121497
155.0338851 0.875109162
163.0600999 1.444529205
165.0757499 1.139766585
177.0546206 0.8918452023
217.0495352 0.6385892667
259.0964854 0.7382389581
269.0808353 0.8210856464
273.0757499 1.215763423
275.0914 3.170101899
277.1070501 3.266503696
287.0914 12.33438089
289.0706646 1.465115145
289.1070501 0.6056785804
305.1019647 20.34291781
309.1180087 1.21983082
449.1442234 3.17349345
467.1547881 2.3512878
585.2177823 0.6198927185
595.2021322 2.053001799
613.2126969 0.6697950077

Name: +ve in-silico MS/MS by CFM-ID for JCFZBZJBKPKLII-UHFFFAOYSA-N
ID: JCFZBZJBKPKLII-UHFFFAOYSA-N
Comment: Energy2
Num peaks: 31
45.0334912 1.465473579
75.04405588 0.9598345864
87.04405588 0.9275611793
111.0440559 0.6948038644
123.0440559 1.301838393
131.0702706 0.8014082007
145.0495352 0.9799865871
147.0440559 5.640497277
147.0651853 1.826966974
149.0597059 0.910935858
151.0389705 1.285839216
151.075356 1.585137267
153.0182351 0.8201365728
153.0546206 2.506925684
155.0338851 3.578576855
157.0495352 1.073753071
159.0651853 0.9299617763
161.0444498 0.8289480763
161.0808353 0.7012449046
163.0600999 3.366782187
195.0651853 0.9683311295
287.0914 4.544148788
289.0706646 1.266204306
289.1070501 1.089520734
293.1383502 0.6045031059
305.1019647 8.83874198
307.1023586 0.5796477569
449.1442234 0.5993987584
551.1759175 0.8761187041
553.1915675 0.5781274517
595.2021322 1.341791645

Name: +ve in-silico MS/MS by CFM-ID for BAZHAYNRDCQCOA-UHFFFAOYSA-N
ID: BAZHAYNRDCQCOA-UHFFFAOYSA-N
Comment: Energy0
Num peaks: 31
25.00727645 0.394924339
27.02292652 0.5315401308
87.04405588 0.4751132918
123.0440559 0.5035790613
125.0597059 0.4239556147
147.0440559 1.395147666
147.0651853 2.195721802
149.0597059 0.586566057
151.075356 0.5084180493
155.0338851 0.5833265878
165.0757499 0.4000844124
177.0757499 0.4767133935
219.0863146 0.4328560824
249.0968793 0.7095364331
269.0808353 1.957587426
285.0757499 0.9950889203
287.0914 12.63577792
289.0706646 0.5842778557
289.1070501 1.109071947
305.1019647 13.50684663
309.1180087 1.402275694
347.0972732 0.6417423112
355.1598735 0.6117566457
431.1336587 1.231670748
449.1442234 3.380961872
451.1598735 0.439489725
463.1446173 0.9764525246
467.1547881 1.31472157
577.1915675 5.362032275
595.2021322 16.20966853
613.2126969 7.844256237

Name: +ve in-silico MS/MS by CFM-ID for BAZHAYNRDCQCOA-UHFFFAOYSA-N
ID: BAZHAYNRDCQCOA-UHFFFAOYSA-N
Comment: Energy1
Num peaks: 31
45.0334912 0.724130134
111.0440559 0.574085712
129.0546206 0.8520422406
137.0597059 0.9741801984
139.0389705 1.622204948
147.0651853 3.473089158
151.075356 0.6443843966
153.0546206 0.8359825224
155.0338851 0.8059419087
163.0600999 1.365430086
165.0757499 0.9378601612
177.0546206 0.7654270973
269.0808353 2.935146505
273.0757499 0.8902771971
275.0914 2.519450929
277.1070501 2.444228798
285.0757499 0.6498184415
287.0914 19.99418813
289.0706646 1.072872057
289.1070501 1.225882136
303.0863146 0.5667934006
305.1019647 16.50128343
309.1180087 1.069886651
431.1336587 0.6691893153
449.1442234 5.457924371
451.1598735 0.6967228408
467.1547881 2.055496438
577.1915675 1.617349333
585.2177823 0.5981025509
595.2021322 2.443096411
613.2126969 0.6284429913

Name: +ve in-silico MS/MS by CFM-ID for BAZHAYNRDCQCOA-UHFFFAOYSA-N
ID: BAZHAYNRDCQCOA-UHFFFAOYSA-N
Comment: Energy2
Num peaks: 31
43.01784114 0.8626910207
45.0334912 1.500475404
75.04405588 0.9354469751
111.0440559 0.6697064277
123.0440559 1.249760157
131.0702706 0.7720477919
145.0495352 0.9440272124
147.0440559 5.238311404
147.0651853 1.471475045
149.0597059 0.8754613875
151.0389705 1.23760071
151.075356 1.523407449
153.0182351 0.7922562442
153.0546206 2.387524618
155.0338851 3.459149529
157.0495352 1.037251116
159.0651853 0.8968203489
161.0444498 0.7967529904
161.0808353 0.6811454028
163.0600999 3.239549074
195.0651853 0.9340216868
205.0706646 0.8151261059
285.0757499 0.7917891457
287.0914 5.953796069
289.0706646 1.223160021
289.1070501 0.8421077669
305.1019647 7.269163893
351.1285734 0.685664575
449.1442234 0.8391287907
551.1759175 0.8439032976
595.2021322 1.512571827

Name: +ve in-silico MS/MS by CFM-ID for HPPQLEYUULIHFN-UHFFFAOYSA-N
ID: HPPQLEYUULIHFN-UHFFFAOYSA-N
Comment: Energy0
Num peaks: 31
27.02292652 0.5771084852
87.04405588 0.5270536909
127.0389705 0.6872588568
147.0440559 2.350504997
147.0651853 2.234624783
149.0597059 1.429785894
151.0389705 0.5636549547
151.075356 0.6147128619
153.0546206 0.570647621
155.0338851 0.7193570285
167.0702706 0.6825840909
177.0757499 0.518122527
249.0968793 0.7703642161
287.0914 6.994915026
289.0706646 0.8273616014
289.1070501 1.046182503
305.1019647 18.28383638
309.1180087 1.338798132
349.1129233 0.6862679924
351.1285734 0.7303743757
417.139138 0.7830138961
435.1497027 1.365681001
445.1340527 0.6537929244
449.1442234 2.886832293
459.1497027 0.4819706397
461.1289673 0.4949252029
463.1446173 1.208282908
467.1547881 1.603838628
577.1915675 0.7131882664
595.2021322 12.14917215
613.2126969 8.972037108

Name: +ve in-silico MS/MS by CFM-ID for HPPQLEYUULIHFN-UHFFFAOYSA-N
ID: HPPQLEYUULIHFN-UHFFFAOYSA-N
Comment: Energy1
Num peaks: 31
45.0334912 0.7791307457
125.0597059 0.639187187
127.0389705 1.007705474
129.0546206 1.314494124
137.0597059 0.7920810478
147.0440559 0.7667784276
147.0651853 3.259140051
149.0597059 1.315720956
151.075356 1.518610937
153.0546206 1.520559935
155.0338851 1.767474218
163.0600999 1.421346306
165.0757499 0.9505723615
169.0495352 0.724498613
177.0546206 1.558130748
259.0964854 0.738076595
269.0808353 0.9901732469
273.0757499 1.381781947
275.0914 3.798440362
277.1070501 3.783372318
287.0914 9.021726441
289.0706646 1.665183884
289.1070501 1.003077021
303.0863146 0.6713192368
305.1019647 21.43607732
309.1180087 0.9421500762
449.1442234 3.211884862
467.1547881 2.324382363
585.2177823 0.7393710651
595.2021322 1.909092884
613.2126969 0.644789977

Name: +ve in-silico MS/MS by CFM-ID for HPPQLEYUULIHFN-UHFFFAOYSA-N
ID: HPPQLEYUULIHFN-UHFFFAOYSA-N
Comment: Energy2
Num peaks: 31
43.01784114 1.215311198
45.0334912 1.516154184
75.04405588 0.9367014447
87.04405588 0.8256939851
111.0440559 0.7464665461
123.0440559 0.8614890385
127.0389705 1.833845854
131.0702706 0.7821085365
145.0495352 0.9563486981
147.0440559 4.855056658
147.0651853 1.509845027
149.0597059 1.284035885
151.0389705 2.331139706
151.075356 0.9205248552
153.0182351 0.8778409358
153.0546206 4.880534145
155.0338851 2.453175657
159.0651853 0.8488577052
161.0444498 0.8066458397
161.0808353 0.6936572377
163.0600999 3.280702177
177.0546206 0.8042596634
205.0706646 0.746852795
219.0651853 0.6500309942
235.0964854 1.032146077
287.0914 3.214708548
289.0706646 1.304063582
289.1070501 1.087293175
305.1019647 8.922437746
551.1759175 0.8549413361
595.2021322 1.071390788

Name: +ve in-silico MS/MS by CFM-ID for IHZNGPQBJLEHAW-UHFFFAOYSA-N
ID: IHZNGPQBJLEHAW-UHFFFAOYSA-N
Comment: Energy0
Num peaks: 31
25.00727645 0.4409452844
27.02292652 0.5934810569
69.0334912 0.4336581625
71.04914126 0.607891698
87.04405588 0.7636530959
125.0597059 0.5953745574
127.075356 0.4907421399
147.0651853 2.347466386
149.0597059 2.217247217
151.075356 1.053181719
153.0182351 0.9797424575
153.0910061 1.298573331
165.0757499 0.4499731897
169.0859207 0.786140867
177.0757499 0.5330143252
219.0863146 0.4839068564
249.0968793 0.7922194542
269.0808353 0.5017808996
287.0914 9.343361274
289.0706646 0.8037410682
289.1070501 1.010852185
305.1019647 18.14895998
309.1180087 1.443260923
433.1340527 1.021332502
449.1442234 2.990815414
461.1289673 1.89943068
467.1547881 1.649164414
577.1915675 0.7297653151
581.1864822 0.4971199831
595.2021322 13.35251653
613.2126969 9.38870918

Name: +ve in-silico MS/MS by CFM-ID for IHZNGPQBJLEHAW-UHFFFAOYSA-N
ID: IHZNGPQBJLEHAW-UHFFFAOYSA-N
Comment: Energy1
Num peaks: 31
45.0334912 0.6905899902
111.0440559 0.6924425613
129.0546206 0.7791615634
137.0233204 3.341912368
137.0597059 2.770400022
139.075356 1.479064601
147.0651853 3.111821472
151.0389705 1.155625479
151.075356 0.6049423924
153.0182351 2.212022414
153.0910061 1.147218343
163.0600999 1.284386979
165.0757499 0.8539056895
205.0495352 1.886908165
219.0651853 0.9554615717
269.0808353 1.150525245
273.0757499 0.6778195086
275.0914 1.871365281
277.1070501 1.407851339
287.0914 10.78889823
289.0706646 1.529868865
289.1070501 0.6648012636
299.0761439 0.6756764092
303.0863146 0.688208291
305.1019647 19.26273166
309.1180087 0.9298857825
449.1442234 3.13816985
467.1547881 2.039748277
581.1864822 0.6651946886
583.2021322 0.6477905376
595.2021322 1.856568728

Name: +ve in-silico MS/MS by CFM-ID for IHZNGPQBJLEHAW-UHFFFAOYSA-N
ID: IHZNGPQBJLEHAW-UHFFFAOYSA-N
Comment: Energy2
Num peaks: 31
45.0334912 1.262082595
65.03857658 0.6272370562
75.04405588 0.8483069902
87.04405588 1.036993094
125.0597059 1.163485948
131.0702706 0.6914968975
137.0233204 1.132580787
145.0495352 0.8453940098
147.0440559 0.7771345222
147.0651853 1.350217432
149.0597059 5.133736319
151.0389705 2.467215823
151.075356 0.9975712409
153.0182351 3.488931326
153.0546206 0.7571219082
153.0910061 1.878307559
159.0651853 0.7655440864
161.0444498 0.7126939205
163.0600999 2.899633024
167.0338851 1.184267868
169.0859207 1.228138456
205.0495352 0.9875544203
219.0651853 1.574083304
271.0812292 0.9149661856
287.0761439 0.9467383287
287.0914 3.335391768
289.0706646 0.8138906624
289.1070501 0.9241552136
305.1019647 6.209530551
551.1759175 0.7555657071
595.2021322 1.379598707

Name: +ve in-silico MS/MS by CFM-ID for WBZHDZNRUVFDRY-UHFFFAOYSA-N
ID: WBZHDZNRUVFDRY-UHFFFAOYSA-N
Comment: Energy0
Num peaks: 31
25.00727645 0.4460806422
27.02292652 0.6003928841
73.06479133 0.4850282253
87.04405588 0.6265267176
125.0597059 0.6192346464
127.075356 0.5050603797
145.0495352 0.4272913777
147.0651853 2.367613892
149.0597059 2.275559302
151.075356 1.084212809
153.0182351 0.9935342285
153.0910061 1.337057468
165.0757499 0.4555676876
169.0859207 0.809077869
177.0757499 0.5393031147
219.0863146 0.4896086191
249.0968793 0.8014458379
287.0914 7.464147236
289.0706646 0.8880207438
289.1070501 0.9084320124
305.1019647 19.24971602
309.1180087 1.461341973
433.1340527 1.033366627
449.1442234 3.029193766
459.1133172 0.3942887158
461.1289673 1.923445889
467.1547881 1.706307159
577.1915675 0.7086996022
585.2177823 0.4361457623
595.2021322 12.43997268
613.2126969 9.56636492

Name: +ve in-silico MS/MS by CFM-ID for WBZHDZNRUVFDRY-UHFFFAOYSA-N
ID: WBZHDZNRUVFDRY-UHFFFAOYSA-N
Comment: Energy1
Num peaks: 31
45.0334912 1.033223118
111.0440559 0.6834688652
129.0546206 0.8153727582
137.0233204 3.624127321
137.0597059 3.19062541
139.075356 1.639454436
147.0651853 3.262977598
151.0389705 1.280618437
151.075356 0.6584140022
153.0182351 2.367759825
153.0910061 1.24812223
155.0702706 0.5877743855
163.0600999 1.347310727
165.0757499 0.8956322664
179.0702706 0.6088355845
205.0495352 0.7601415935
217.0495352 0.6588151269
269.0808353 0.9578463705
273.0757499 0.5828750892
275.0914 1.063212945
277.1070501 0.9953572954
287.0914 9.489303521
289.0706646 1.727378398
299.0761439 0.7096675128
303.0863146 0.7248357386
305.1019647 20.93141685
309.1180087 0.9839273864
449.1442234 3.071165614
467.1547881 2.174540894
595.2021322 1.876695262
613.2126969 0.5755141826

Name: +ve in-silico MS/MS by CFM-ID for WBZHDZNRUVFDRY-UHFFFAOYSA-N
ID: WBZHDZNRUVFDRY-UHFFFAOYSA-N
Comment: Energy2
Num peaks: 31
45.0334912 1.395358772
49.00727645 1.313129518
51.02292652 1.054452171
75.04405588 0.8373434339
87.04405588 0.6902694662
99.04405588 0.7271015011
125.0597059 1.616009655
131.0702706 0.6911362044
137.0233204 1.157835506
145.0495352 0.8449524201
147.0651853 1.335952554
149.0597059 5.416375766
151.0389705 2.500310252
151.075356 1.029389394
153.0182351 3.505332664
153.0546206 0.7744313054
153.0910061 1.919975811
159.0651853 0.7803483684
161.0444498 0.7119041201
163.0600999 2.897223555
167.0338851 1.194788593
169.0859207 1.256216281
205.0495352 1.170711548
271.0812292 0.9144889284
287.0761439 0.9462444987
287.0914 2.243384658
289.0706646 0.8598974516
289.1070501 0.8217541242
305.1019647 6.510949029
551.1759175 0.7551702984
595.2021322 1.537219853

Name: +ve in-silico MS/MS by CFM-ID for WLXGZGKTRATYJF-UHFFFAOYSA-N
ID: WLXGZGKTRATYJF-UHFFFAOYSA-N
Comment: Energy0
Num peaks: 31
25.00727645 0.4402965766
27.02292652 0.5926079423
87.04405588 0.5320768307
125.0597059 0.6895960185
145.0495352 0.4220469771
147.0651853 2.337179864
149.0597059 2.239448723
151.075356 1.056129615
153.0182351 0.9830556458
153.0910061 1.301894253
165.0757499 0.4492668633
169.0859207 0.7988747157
177.0757499 0.5322200011
219.0863146 0.4831866704
249.0968793 0.7910539606
287.0914 7.365300803
289.0706646 0.8780702213
289.1070501 0.8979869755
305.1019647 19.02066679
309.1180087 1.440978261
327.1285734 0.3832098474
433.1340527 1.01981248
449.1442234 2.86745191
459.1133172 0.38881886
461.1289673 1.896399072
467.1547881 1.683947839
517.1915675 0.6022594867
577.1915675 0.7088072225
585.2177823 0.4304836897
595.2021322 12.32645144
613.2126969 9.366340862

Name: +ve in-silico MS/MS by CFM-ID for WLXGZGKTRATYJF-UHFFFAOYSA-N
ID: WLXGZGKTRATYJF-UHFFFAOYSA-N
Comment: Energy1
Num peaks: 31
45.0334912 0.7272118672
97.02840582 0.5434429331
125.0597059 0.8805300814
129.0546206 0.8179341665
137.0233204 3.660253885
137.0597059 3.187470742
139.075356 1.592689587
147.0651853 3.274010991
151.0389705 1.308089672
151.075356 0.6385382717
153.0182351 2.39252346
153.0910061 1.218551063
155.0702706 0.590688338
163.0600999 1.351573982
165.0757499 0.898576487
179.0702706 0.618494002
205.0495352 0.5673043659
269.0808353 0.9034146151
273.0757499 0.59876089
275.0914 1.092189976
277.1070501 1.012193544
287.0914 9.455492481
289.0706646 1.774456734
299.0761439 0.7118968591
303.0863146 0.7273209862
305.1019647 21.27035573
309.1180087 0.9877681964
449.1442234 2.994493623
467.1547881 2.194474246
595.2021322 1.896517433
613.2126969 0.5791356973

Name: +ve in-silico MS/MS by CFM-ID for WLXGZGKTRATYJF-UHFFFAOYSA-N
ID: WLXGZGKTRATYJF-UHFFFAOYSA-N
Comment: Energy2
Num peaks: 31
39.02292652 2.834055236
45.0334912 1.232714194
69.0334912 0.9098899892
75.04405588 0.818536599
125.0597059 1.365135801
131.0702706 0.6756236454
137.0233204 1.113715404
145.0495352 0.8259613015
147.0440559 0.7661333544
147.0651853 1.305813796
149.0597059 5.072427362
151.0389705 2.418542021
153.0182351 3.413070551
153.0546206 0.7438168608
153.0910061 0.9475283947
159.0651853 0.7514983434
161.0444498 0.6959109224
163.0600999 2.832178659
167.0338851 1.159667237
169.0859207 1.206556145
179.0338851 0.7108118363
193.0495352 2.610681963
271.0812292 0.8939632152
287.0761439 0.9250060315
287.0914 2.124851859
289.0706646 0.8059800034
289.1070501 0.8032817217
305.1019647 6.400258116
539.1759175 0.6776711739
551.1759175 0.7381659801
595.2021322 1.503236514

Name: +ve in-silico MS/MS by CFM-ID for RTADAILVEPMTHF-UHFFFAOYSA-N
ID: RTADAILVEPMTHF-UHFFFAOYSA-N
Comment: Energy0
Num peaks: 29
43.01784114 1.129538392
221.0808353 2.115892898
223.0964854 2.770760435
235.0964854 0.9257904438
239.0914 0.8937080723
251.0914 1.409480795
253.1070501 0.7740781577
265.1070501 4.128814306
267.0863146 0.6250687071
271.0812292 1.450840563
273.0968793 1.312333138
277.0706646 0.9070610484
283.1176147 14.31296895
287.0761439 0.6291978495
289.0917939 2.95694283
305.0867085 0.9822403821
329.0867085 0.7276608883
331.1023586 3.609650619
349.1129233 1.399365494
493.1704382 2.686911954
509.1653528 1.150977094
511.1810029 4.048891605
527.1759175 0.9420478262
551.1759175 2.249515852
553.1915675 10.12285381
571.2021322 7.442243662
581.1864822 1.55401226
595.2021322 2.958923771
613.2126969 3.980538275

Name: +ve in-silico MS/MS by CFM-ID for RTADAILVEPMTHF-UHFFFAOYSA-N
ID: RTADAILVEPMTHF-UHFFFAOYSA-N
Comment: Energy1
Num peaks: 31
151.075356 0.8888055293
157.0495352 2.110456511
177.0910061 1.498295383
205.0859207 1.892665088
221.0808353 1.478614079
223.0964854 4.702162132
225.1121354 1.608400532
233.0808353 0.9727330744
235.0964854 2.656897067
237.1121354 2.092903489
239.0914 0.8737441324
241.1070501 1.319918598
251.0914 1.305442047
253.1070501 1.376977448
265.1070501 8.558349087
271.0812292 1.09297791
283.1176147 10.24660156
289.0917939 2.885205564
305.0867085 0.8161014217
307.1023586 0.8872669134
331.1023586 2.680322871
349.1129233 0.8378600601
493.1704382 2.03115951
509.1653528 0.8026776052
511.1810029 4.684267721
527.1759175 0.9479025533
529.1915675 2.172525053
551.1759175 1.677365219
553.1915675 4.30053158
571.2021322 3.018008026
595.2021322 1.976387267

Name: +ve in-silico MS/MS by CFM-ID for RTADAILVEPMTHF-UHFFFAOYSA-N
ID: RTADAILVEPMTHF-UHFFFAOYSA-N
Comment: Energy2
Num peaks: 31
43.01784114 1.798608987
93.06987671 0.7374623078
149.0597059 1.249472304
151.075356 2.489854642
171.0287997 0.6865286243
193.0859207 1.30630912
205.0859207 3.469887431
207.1015708 0.7424422488
221.0808353 3.883162974
223.0964854 4.446816934
225.1121354 0.6913758067
251.0914 1.084716064
265.1070501 4.544155424
271.0812292 1.283196755
273.0968793 2.385714689
281.1019647 0.7529518953
283.1176147 4.907915735
289.0917939 3.30230783
305.0867085 0.8366886759
329.0867085 0.9179165585
335.1336587 1.20913428
455.1547881 0.6530986864
493.1704382 3.303462034
509.1653528 1.367255863
511.1810029 3.65491017
527.1759175 1.486077002
539.1759175 1.090400998
541.1915675 0.693089741
551.1759175 2.135933318
569.1864822 0.6845602082
595.2021322 1.832021742

Name: +ve in-silico MS/MS by CFM-ID for CDPNVZALCDCBTK-UHFFFAOYSA-N
ID: CDPNVZALCDCBTK-UHFFFAOYSA-N
Comment: Energy0
Num peaks: 31
73.02840582 1.205389693
103.0389705 0.744259279
163.0600999 1.931970714
363.1438295 1.780808956
379.1387441 1.111130418
389.1230941 0.6926552709
403.1387441 0.9203374803
415.1387441 0.7948591072
417.1180087 0.6964683751
419.1336587 4.391548658
421.1493088 0.8202501266
433.1493088 5.947915657
435.1285734 1.285251262
435.1649589 1.163052539
451.1598735 9.779770018
493.1704382 1.381817885
521.1653528 1.475942445
523.1810029 4.193518303
525.1966529 0.6026665675
535.1810029 0.9363152201
537.1602674 1.120310893
539.1759175 1.48558217
553.1915675 0.7415275733
563.1759175 3.183943852
565.1915675 1.450731515
577.1915675 1.981781879
581.1864822 7.172853788
583.2021322 1.385332697
585.2177823 1.055346137
595.2021322 8.910577265
613.2126969 6.383161734

Name: +ve in-silico MS/MS by CFM-ID for CDPNVZALCDCBTK-UHFFFAOYSA-N
ID: CDPNVZALCDCBTK-UHFFFAOYSA-N
Comment: Energy1
Num peaks: 31
73.02840582 0.9812418402
75.04405588 0.8907473899
101.0233204 1.395015201
145.0495352 1.50621083
163.0600999 2.728998529
237.1121354 0.9585778076
253.1070501 1.168071479
285.0968793 0.9797827037
361.1281794 0.8983970034
363.1438295 1.878383484
377.1230941 1.653357155
379.1387441 9.141506913
389.1230941 1.908418685
391.1387441 1.74973627
403.1387441 1.465448079
405.1543942 1.728893403
407.1700442 1.487601357
419.1336587 4.848142496
421.1493088 3.478222057
433.1493088 5.060130545
435.1285734 1.859377354
435.1649589 1.307475338
449.1442234 1.093916798
451.1598735 10.08486474
519.1497027 1.312392639
521.1653528 2.200698135
537.1602674 1.074624433
539.1759175 1.561599007
577.1915675 1.123513659
581.1864822 1.023806712
595.2021322 2.235430748

Name: +ve in-silico MS/MS by CFM-ID for CDPNVZALCDCBTK-UHFFFAOYSA-N
ID: CDPNVZALCDCBTK-UHFFFAOYSA-N
Comment: Energy2
Num peaks: 31
43.01784114 1.281410391
51.02292652 4.300799446
73.02840582 0.6891939166
103.0389705 0.8352824932
113.0597059 1.189208368
125.0233204 1.357193175
127.0389705 1.311502863
145.0495352 0.788436581
163.0600999 5.166702981
165.0546206 1.298361349
167.0702706 14.12791787
171.1015708 0.7508360961
173.1172208 0.7508360961
197.0808353 0.7440096724
203.0914 1.228786875
205.1070501 1.025800578
231.0651853 0.702264898
237.1121354 4.004266736
265.0706646 1.08692696
307.0812292 0.8911860854
315.1438295 1.038217451
325.0917939 1.702177129
349.1281794 0.6944840206
363.1438295 1.838242349
373.1281794 0.8686475116
379.1387441 0.8349357857
389.1230941 3.522931639
391.1387441 2.538616793
419.1336587 1.333394115
435.1285734 0.6960891382
451.1598735 1.396489706

Name: +ve in-silico MS/MS by CFM-ID for UIKGJPRELBEMRR-UHFFFAOYSA-N
ID: UIKGJPRELBEMRR-UHFFFAOYSA-N
Comment: Energy0
Num peaks: 8
162.0774217 3.767930499
164.0566862 1.691514873
178.086255 2.337856148
180.0879864 62.2272247
206.0811697 2.553861009
498.209558 1.614013651
554.1758886 1.671426525
596.1864532 4.596472274

Name: +ve in-silico MS/MS by CFM-ID for UIKGJPRELBEMRR-UHFFFAOYSA-N
ID: UIKGJPRELBEMRR-UHFFFAOYSA-N
Comment: Energy1
Num peaks: 13
96.96852159 1.367541742
98.98417166 1.968803718
107.0491413 0.9063881543
136.0756904 4.841445514
137.0821727 4.234053212
150.0774217 1.568509171
152.0930717 2.31988101
162.0774217 2.929337888
164.0566862 18.71226823
178.086255 3.601481763
180.0879864 36.06003675
206.0811697 1.107428563
293.1356648 1.082755198

Name: +ve in-silico MS/MS by CFM-ID for UIKGJPRELBEMRR-UHFFFAOYSA-N
ID: UIKGJPRELBEMRR-UHFFFAOYSA-N
Comment: Energy2
Num peaks: 24
43.01784114 2.772242429
60.04439023 1.245235511
69.04472458 0.7542757626
71.06037464 0.8684795717
73.07602471 1.007819499
83.02398914 0.7769616697
96.96852159 0.8330922136
98.07127368 0.8283557932
107.0491413 2.875417693
108.0192381 0.6792944718
110.0348882 1.434149713
135.0301371 1.000374615
136.0756904 5.79346463
137.0821727 3.20272931
152.0930717 0.8011773322
153.0770873 1.272127497
162.0774217 7.358947857
163.0614373 3.064502035
164.0566862 10.22792153
164.070605 0.7415903977
178.086255 3.821264317
180.0879864 26.56750361
235.1077188 0.6995245209
293.1356648 1.845622413

Name: +ve in-silico MS/MS by CFM-ID for KKYVHIWVACDOJW-UHFFFAOYSA-N
ID: KKYVHIWVACDOJW-UHFFFAOYSA-N
Comment: Energy0
Num peaks: 16
43.01784114 1.524088151
60.04439023 0.9835779148
96.96852159 1.422934206
98.98417166 1.919545764
136.0756904 1.182853833
162.0774217 2.235272221
178.086255 3.994051494
180.0879864 37.48893341
206.0811697 4.304529132
373.1019953 1.077791856
391.11256 1.461558083
498.209558 3.854445824
536.1653239 2.079339124
554.1758886 3.449551003
578.1758886 3.302648429
596.1864532 10.09490266

Name: +ve in-silico MS/MS by CFM-ID for KKYVHIWVACDOJW-UHFFFAOYSA-N
ID: KKYVHIWVACDOJW-UHFFFAOYSA-N
Comment: Energy1
Num peaks: 19
96.96852159 1.60246498
98.98417166 2.296952777
107.0491413 1.128781969
135.0301371 0.6715601729
136.0756904 5.54699173
150.0774217 2.10482101
152.0930717 1.244900034
153.0770873 1.058636106
162.0774217 2.76052545
164.0566862 16.86139927
164.070605 0.7595530159
178.086255 4.22883551
180.0879864 33.57318964
206.0811697 1.324771746
293.1356648 1.432723529
373.1019953 1.055972002
498.209558 0.8654417231
536.1653239 0.8255848685
578.1758886 0.6611446389

Name: +ve in-silico MS/MS by CFM-ID for KKYVHIWVACDOJW-UHFFFAOYSA-N
ID: KKYVHIWVACDOJW-UHFFFAOYSA-N
Comment: Energy2
Num peaks: 26
43.01784114 3.149930736
60.04439023 1.408632571
69.04472458 2.789200937
71.06037464 4.007316768
73.07602471 2.709550508
96.96852159 1.113451543
98.98417166 0.6711100392
107.0491413 3.417212951
119.0491413 0.6704938527
135.0301371 0.6433927561
136.0756904 6.501020419
137.0821727 0.7684010182
150.0774217 1.134477258
151.0614373 0.8697149974
152.0930717 0.6862186842
153.0770873 0.8788896664
162.0774217 3.953943146
163.0614373 3.945157799
164.0566862 5.360249554
164.070605 0.8483045004
178.086255 4.962292202
180.0879864 24.35933656
235.1077188 1.365021316
261.1233688 1.18747972
293.1356648 2.530324181
456.1989934 0.6696904687

Name: +ve in-silico MS/MS by CFM-ID for XMPPQIIGERJZGL-UHFFFAOYSA-N
ID: XMPPQIIGERJZGL-UHFFFAOYSA-N
Comment: Energy0
Num peaks: 14
96.96852159 3.54341957
98.98417166 12.01183218
164.0930717 30.54669112
178.086255 3.323444466
206.0811697 3.438712527
293.1356648 1.234029251
373.1019953 1.835554153
456.1989934 1.222108808
496.193908 1.388349243
498.209558 5.539687199
536.1653239 2.614409932
554.1758886 1.798014567
578.1758886 7.109253325
596.1864532 5.257336518

Name: +ve in-silico MS/MS by CFM-ID for XMPPQIIGERJZGL-UHFFFAOYSA-N
ID: XMPPQIIGERJZGL-UHFFFAOYSA-N
Comment: Energy1
Num peaks: 15
96.96852159 0.8191665837
98.98417166 3.780750236
107.0491413 1.000987021
136.0756904 5.330833327
137.0821727 1.571181017
148.0617716 18.69121984
164.070605 0.7231020692
164.0930717 37.14181645
178.086255 4.24713475
206.0811697 1.442844024
293.1356648 0.9904287058
373.1019953 1.850641184
391.0900933 0.6612182981
536.1653239 1.169741281
578.1758886 1.139796449

Name: +ve in-silico MS/MS by CFM-ID for XMPPQIIGERJZGL-UHFFFAOYSA-N
ID: XMPPQIIGERJZGL-UHFFFAOYSA-N
Comment: Energy2
Num peaks: 23
43.01784114 2.890768911
60.04439023 1.298547445
69.04472458 0.9136664185
71.06037464 1.052003338
80.97360697 1.810407191
94.03997355 1.932021945
96.05562361 0.798250722
96.96852159 4.005935004
98.98417166 5.588579303
107.0491413 2.99840666
122.0712737 1.193314012
136.0756904 6.043526405
137.0821727 3.371251811
148.0617716 12.3892466
152.9947363 1.556315086
162.0774217 0.6764363873
164.070605 0.7732802356
164.0930717 21.88124096
170.0212854 0.6373517757
178.086255 5.70771999
235.1077188 0.8672798276
247.1077188 0.8106107729
293.1356648 1.327438429

Name: +ve in-silico MS/MS by CFM-ID for NPXPFJTWYFYDJM-UHFFFAOYSA-N
ID: NPXPFJTWYFYDJM-UHFFFAOYSA-N
Comment: Energy0
Num peaks: 20
43.01784114 1.150662556
96.96852159 1.091286187
98.98417166 1.344037147
146.0461215 1.88341598
148.0617716 12.87311565
150.0774217 2.60430189
162.0774217 2.252256514
178.086255 3.127954175
180.0879864 15.46629506
206.0811697 3.282347403
359.0863453 1.828837361
468.1989934 1.954821023
498.209558 1.747628281
522.1496738 1.859152166
536.1653239 1.170788007
548.1653239 5.709119447
554.1758886 1.748340648
566.1758886 11.48294325
578.1758886 2.732379126
596.1864532 4.841417782

Name: +ve in-silico MS/MS by CFM-ID for NPXPFJTWYFYDJM-UHFFFAOYSA-N
ID: NPXPFJTWYFYDJM-UHFFFAOYSA-N
Comment: Energy1
Num peaks: 16
96.96852159 1.381278606
98.98417166 1.773287975
136.0756904 3.790206814
148.0617716 38.1064935
150.0774217 4.383763435
162.0774217 1.132195766
164.0566862 0.9986920166
178.086255 4.553916357
180.0879864 7.734098955
206.0811697 1.375751965
359.0863453 4.028495192
405.1057433 1.027395879
468.1989934 3.043214741
522.1496738 2.087669087
548.1653239 2.462612823
566.1758886 2.939192041

Name: +ve in-silico MS/MS by CFM-ID for NPXPFJTWYFYDJM-UHFFFAOYSA-N
ID: NPXPFJTWYFYDJM-UHFFFAOYSA-N
Comment: Energy2
Num peaks: 26
43.01784114 2.795436984
60.04439023 1.467055439
80.97360697 0.5903141923
96.96852159 0.9538818421
107.0491413 2.9482317
136.0756904 5.716190572
146.0461215 0.7552398473
148.0617716 23.76118017
150.0774217 2.908954002
162.0774217 2.154711463
163.0614373 0.5570064248
164.0566862 0.5647690363
164.070605 0.7319458663
172.0393049 0.6146022565
178.086255 5.507585226
180.0879864 16.33399862
206.0811697 0.6088405378
235.1077188 0.7262280817
293.1356648 1.773271389
330.0597962 0.7557152308
359.0863453 1.620755223
442.1833433 1.257512523
454.1833433 0.9930831794
468.1989934 2.729148987
548.1653239 0.9964753361
578.1758886 0.5976590861

Name: +ve in-silico MS/MS by CFM-ID for BSRJJSRQDLHRTK-UHFFFAOYSA-N
ID: BSRJJSRQDLHRTK-UHFFFAOYSA-N
Comment: Energy0
Num peaks: 15
43.01784114 1.402644101
96.96852159 1.430352905
98.98417166 1.929545821
148.0617716 0.9616048952
164.0930717 40.60374785
194.0811697 1.289331828
222.0760843 4.244863339
357.1070807 1.093732254
375.1176454 1.533094191
496.193908 0.9288937206
498.209558 3.882771448
536.1653239 2.558924181
554.1758886 3.445860497
578.1758886 4.644544444
596.1864532 10.17964469

Name: +ve in-silico MS/MS by CFM-ID for BSRJJSRQDLHRTK-UHFFFAOYSA-N
ID: BSRJJSRQDLHRTK-UHFFFAOYSA-N
Comment: Energy1
Num peaks: 16
96.96852159 1.607316106
98.98417166 2.30391777
123.0440559 0.9748364679
137.0821727 1.760718418
148.0617716 19.68923105
152.070605 3.02615918
164.0930717 40.57280561
180.0655196 0.7294607497
194.0811697 1.893432544
222.0760843 1.291949538
277.1407502 1.490391254
357.1070807 1.090960437
375.1176454 0.7340477074
498.209558 0.8826824152
536.1653239 1.162001503
578.1758886 0.8810746091

Name: +ve in-silico MS/MS by CFM-ID for BSRJJSRQDLHRTK-UHFFFAOYSA-N
ID: BSRJJSRQDLHRTK-UHFFFAOYSA-N
Comment: Energy2
Num peaks: 24
15.02292652 0.6552686947
43.01784114 1.149205308
69.04472458 1.134158714
71.06037464 1.305880055
94.03997355 2.398270835
95.04914126 0.6124670483
96.05562361 0.9908901036
96.96852159 1.260523825
98.98417166 0.7598226434
122.0712737 1.481292797
123.0440559 0.8085182303
137.0821727 4.479095189
148.0617716 15.37910523
152.070605 2.173974399
162.0774217 0.7591603033
164.0930717 34.48437351
180.0655196 0.845522131
194.0811697 0.8555044929
222.0760843 0.773761064
251.1026334 1.571278106
263.1251001 0.8428005909
277.1182834 1.400360109
277.1407502 3.298310778
456.1989934 0.9328121642

Name: +ve in-silico MS/MS by CFM-ID for HGESZSRANABKOH-UHFFFAOYSA-N
ID: HGESZSRANABKOH-UHFFFAOYSA-N
Comment: Energy0
Num peaks: 15
43.01784114 1.526686242
60.04439023 0.9855271092
96.96852159 1.425196104
98.98417166 1.922594702
152.070605 1.19005509
164.0930717 39.7186071
194.0811697 4.00043515
222.0760843 4.300468385
357.1070807 1.079169021
375.1176454 1.464327575
498.209558 3.861499345
536.1653239 2.081996032
554.1758886 3.424278128
578.1758886 3.038546757
596.1864532 10.12071697

Name: +ve in-silico MS/MS by CFM-ID for HGESZSRANABKOH-UHFFFAOYSA-N
ID: HGESZSRANABKOH-UHFFFAOYSA-N
Comment: Energy1
Num peaks: 15
43.01784114 0.6477432368
96.96852159 1.607036472
98.98417166 2.303516285
123.0440559 1.119095649
137.0821727 1.760430542
148.0617716 19.68601492
152.070605 5.449326526
164.0930717 37.49276978
180.0655196 0.7540884026
194.0811697 4.140686494
222.0760843 1.319272842
277.1407502 1.436560992
357.1070807 1.058800358
498.209558 0.8687810728
536.1653239 0.8277961472

Name: +ve in-silico MS/MS by CFM-ID for HGESZSRANABKOH-UHFFFAOYSA-N
ID: HGESZSRANABKOH-UHFFFAOYSA-N
Comment: Energy2
Num peaks: 19
43.01784114 3.191745135
60.04439023 1.426205936
69.04472458 1.017276074
71.06037464 1.171300382
94.03997355 2.151112988
96.05562361 0.8887722522
96.96852159 1.13013751
98.98417166 0.6811740664
122.0712737 1.328635669
123.0440559 3.581531371
137.0821727 4.017441098
148.0617716 13.79418559
152.070605 6.551579685
164.0930717 28.66783937
180.0655196 0.8729681265
194.0811697 4.898372428
251.1026334 1.385401775
277.1182834 1.205209393
277.1407502 2.568103202

Name: +ve in-silico MS/MS by CFM-ID for IAGVWVBAEHKWAM-UHFFFAOYSA-N
ID: IAGVWVBAEHKWAM-UHFFFAOYSA-N
Comment: Energy0
Num peaks: 16
59.01275576 3.303187642
96.96852159 1.434271815
98.98417166 1.934828306
136.0756904 1.154432547
148.0617716 0.9637209814
164.0930717 39.51953903
194.0811697 3.856324972
222.0760843 4.015528797
357.1070807 1.083405518
375.1176454 1.368208254
440.2040787 1.069791166
498.209558 3.743907764
520.1704093 1.629914628
538.1809739 2.327259999
578.1758886 3.12823572
596.1864532 10.22449618

Name: +ve in-silico MS/MS by CFM-ID for IAGVWVBAEHKWAM-UHFFFAOYSA-N
ID: IAGVWVBAEHKWAM-UHFFFAOYSA-N
Comment: Energy1
Num peaks: 13
59.01275576 3.174249161
96.96852159 1.599298099
98.98417166 2.292405967
107.0491413 1.11453462
136.0756904 4.098035243
137.0821727 1.752461838
148.0617716 19.59698853
164.0930717 36.9646065
194.0811697 4.648860855
222.0760843 1.381985635
277.1407502 1.442782251
357.1070807 1.070491334
498.209558 0.8740921628

Name: +ve in-silico MS/MS by CFM-ID for IAGVWVBAEHKWAM-UHFFFAOYSA-N
ID: IAGVWVBAEHKWAM-UHFFFAOYSA-N
Comment: Energy2
Num peaks: 19
59.01275576 2.360005883
69.04472458 0.9783722084
71.06037464 1.126506138
94.03997355 2.0688476
96.05562361 0.8547827805
96.96852159 1.086763519
107.0491413 1.319321002
122.0712737 1.277824424
134.0600403 2.152515357
136.0756904 10.22761028
137.0821727 3.863784312
138.0913404 1.004925895
148.0617716 13.26665216
164.070605 1.913244563
164.0930717 26.90938415
194.0811697 3.668236654
251.1026334 1.255339064
277.1407502 2.063190021
440.2040787 2.798566039

Name: +ve in-silico MS/MS by CFM-ID for OITOZTCFSPCPPD-UHFFFAOYSA-N
ID: OITOZTCFSPCPPD-UHFFFAOYSA-N
Comment: Energy0
Num peaks: 16
43.01784114 1.526266559
60.04439023 0.9852878823
96.96852159 1.424900868
98.98417166 1.922196737
148.0617716 0.9586579219
152.070605 1.190628484
164.0930717 39.27116277
194.0811697 4.023457857
222.0760843 4.293385903
357.1070807 1.078989304
375.1176454 1.463966033
498.209558 3.860578569
536.1653239 2.098966793
554.1758886 3.4233921
578.1758886 2.821764976
596.1864532 10.11734639

Name: +ve in-silico MS/MS by CFM-ID for OITOZTCFSPCPPD-UHFFFAOYSA-N
ID: OITOZTCFSPCPPD-UHFFFAOYSA-N
Comment: Energy1
Num peaks: 16
43.01784114 0.6379864106
96.96852159 1.605476023
98.98417166 2.301275868
123.0440559 0.9842473301
137.0821727 1.758823996
148.0617716 19.66806664
152.070605 5.290449104
164.0930717 36.86948266
180.0655196 0.6830598209
194.0811697 4.374620269
222.0760843 1.228391803
277.1407502 1.43525124
357.1070807 1.057835021
498.209558 0.8676407166
536.1653239 0.8416307389
578.1758886 0.6631429566

Name: +ve in-silico MS/MS by CFM-ID for OITOZTCFSPCPPD-UHFFFAOYSA-N
ID: OITOZTCFSPCPPD-UHFFFAOYSA-N
Comment: Energy2
Num peaks: 20
43.01784114 3.141615386
60.04439023 1.392161203
69.04472458 1.010930608
71.06037464 1.163994158
94.03997355 2.137694984
96.05562361 0.8832283549
96.96852159 1.123062103
98.98417166 0.6769065582
109.0284058 1.090514616
122.0712737 1.320348034
123.0440559 3.438268522
137.0821727 3.992378614
148.0617716 13.70814156
152.070605 6.410642007
164.0930717 27.98208651
180.0655196 0.8032319144
194.0811697 4.935951776
251.1026334 1.37676005
277.1182834 1.197691655
277.1407502 2.552084137

Name: +ve in-silico MS/MS by CFM-ID for MIBPHWRXWNUIRL-UHFFFAOYSA-N
ID: MIBPHWRXWNUIRL-UHFFFAOYSA-N
Comment: Energy0
Num peaks: 7
164.0566862 1.855224037
178.086255 2.326735028
180.0879864 66.76168232
206.0811697 2.593759353
498.209558 1.6443023
554.1758886 1.703875756
596.1864532 4.714426998

Name: +ve in-silico MS/MS by CFM-ID for MIBPHWRXWNUIRL-UHFFFAOYSA-N
ID: MIBPHWRXWNUIRL-UHFFFAOYSA-N
Comment: Energy1
Num peaks: 14
80.97360697 0.6578092902
83.02398914 1.230506312
96.96852159 1.364676677
98.98417166 1.678169575
107.0491413 0.8983602688
136.0505382 1.394647176
136.0756904 4.908102593
153.0770873 0.8587895375
164.0566862 21.7461744
178.086255 3.422997924
180.0879864 39.39487495
206.0811697 1.101547331
293.1356648 1.065553294
373.1019953 0.8290054779

Name: +ve in-silico MS/MS by CFM-ID for MIBPHWRXWNUIRL-UHFFFAOYSA-N
ID: MIBPHWRXWNUIRL-UHFFFAOYSA-N
Comment: Energy2
Num peaks: 16
43.01784114 2.244654631
43.02907452 1.012595122
53.01342445 1.347458699
69.04472458 2.665923186
71.06037464 2.590033526
73.07602471 1.133424692
84.05562361 2.019308859
96.05562361 22.65780627
98.07127368 10.15154051
100.0869237 1.770540033
107.0491413 2.357083776
136.0756904 5.3033415
164.0566862 2.067372385
178.086255 2.645225523
180.0879864 19.47800245
293.1356648 1.382265058

Name: +ve in-silico MS/MS by CFM-ID for NMEQHVIBFGYMIQ-UHFFFAOYSA-N
ID: NMEQHVIBFGYMIQ-UHFFFAOYSA-N
Comment: Energy0
Num peaks: 17
43.01784114 1.472437642
60.04439023 0.9547838617
96.96852159 1.395470356
98.98417166 1.882525329
148.0617716 0.9426881767
152.070605 1.208303697
164.0930717 38.81718001
194.0811697 3.767858847
222.0760843 4.010865723
277.1407502 0.882272492
357.1070807 1.079971739
375.1176454 1.427893582
498.209558 3.746424383
536.1653239 1.98149283
554.1758886 3.805638315
578.1758886 3.098098317
596.1864532 9.783075584

Name: +ve in-silico MS/MS by CFM-ID for NMEQHVIBFGYMIQ-UHFFFAOYSA-N
ID: NMEQHVIBFGYMIQ-UHFFFAOYSA-N
Comment: Energy1
Num peaks: 17
96.96852159 1.556988729
98.98417166 2.231663323
109.0284058 1.040327632
137.0821727 1.708816198
148.0617716 19.10936587
152.070605 5.005270075
164.0930717 37.99241201
194.0811697 3.882476691
222.0760843 0.9638315925
277.1407502 1.391361106
357.1070807 1.044060728
375.1176454 0.6025976619
391.0900933 0.6769236056
421.100658 0.6310934887
498.209558 0.8341276092
536.1653239 0.7644652965
578.1758886 0.7878947357

Name: +ve in-silico MS/MS by CFM-ID for NMEQHVIBFGYMIQ-UHFFFAOYSA-N
ID: NMEQHVIBFGYMIQ-UHFFFAOYSA-N
Comment: Energy2
Num peaks: 28
41.00219107 0.6074237022
43.01784114 2.038746974
60.04439023 1.514066535
67.01784114 0.7774765606
69.04472458 0.9813636497
71.06037464 1.129950509
72.04439023 0.6332334387
94.03997355 2.075173246
96.05562361 0.8573963385
96.96852159 1.090098248
98.98417166 0.657024999
109.0284058 2.080195562
111.0440559 1.09702948
122.0712737 1.281731462
123.0440559 0.6661118987
135.0440559 0.5936934453
137.0821727 3.87559942
148.0617716 13.30721587
150.0549549 0.6923185694
152.070605 6.446615437
154.086255 0.8582019295
164.0930717 26.78175948
180.0655196 0.6287686771
194.0811697 4.611924034
251.1026334 0.931540089
277.1182834 0.8300724699
277.1407502 2.444913316
456.1989934 0.6479282723

Name: +ve in-silico MS/MS by CFM-ID for BFTIZPZPEDWPEA-UHFFFAOYSA-N
ID: BFTIZPZPEDWPEA-UHFFFAOYSA-N
Comment: Energy0
Num peaks: 16
43.01784114 1.494941868
60.04439023 0.9735472535
96.96852159 1.413476087
98.98417166 1.906796589
148.0617716 0.9524709665
152.070605 1.154367799
164.0930717 39.33401152
194.0811697 3.899557962
222.0760843 4.207349089
357.1070807 1.091179195
375.1176454 1.449987398
498.209558 3.831257703
536.1653239 2.003997277
554.1758886 3.389141865
578.1758886 2.949464536
596.1864532 9.987177787

Name: +ve in-silico MS/MS by CFM-ID for BFTIZPZPEDWPEA-UHFFFAOYSA-N
ID: BFTIZPZPEDWPEA-UHFFFAOYSA-N
Comment: Energy1
Num peaks: 16
96.96852159 1.581291192
98.98417166 2.266553271
123.0440559 1.03841735
137.0821727 1.733902143
148.0617716 19.38963663
152.070605 4.999440051
164.0930717 37.75172058
180.0655196 0.685388949
194.0811697 3.887780362
222.0760843 1.226002116
277.1407502 1.426928316
357.1070807 1.059373622
391.0900933 0.6874727694
498.209558 0.8589472715
536.1653239 0.7731279098
578.1758886 0.9045567656

Name: +ve in-silico MS/MS by CFM-ID for BFTIZPZPEDWPEA-UHFFFAOYSA-N
ID: BFTIZPZPEDWPEA-UHFFFAOYSA-N
Comment: Energy2
Num peaks: 27
15.02292652 0.5558635263
43.01784114 1.289676456
60.04439023 1.377702307
69.04472458 0.9621833385
71.06037464 1.107866135
94.02874017 2.046557429
94.03997355 2.034614918
96.04439023 2.65927444
96.05562361 0.8406389127
96.96852159 1.068718126
98.0600403 0.5807932676
98.98417166 0.6441303833
122.0712737 1.256680597
123.0440559 1.715633838
137.0821727 3.799844287
148.0617716 13.04713232
150.0549549 0.5542513207
152.070605 4.845381804
154.086255 0.8188239442
164.0930717 29.19845252
192.0655196 0.5285751731
194.0811697 4.147154203
251.1026334 0.9133335569
277.1182834 0.8138490768
277.1407502 2.389074285
456.1989934 0.6334742148
578.1758886 0.6312220857

Name: +ve in-silico MS/MS by CFM-ID for XSWCGXUJOQQNOX-UHFFFAOYSA-N
ID: XSWCGXUJOQQNOX-UHFFFAOYSA-N
Comment: Energy0
Num peaks: 16
43.01784114 1.48240679
60.04439023 0.9619865621
96.96852159 1.401339981
98.98417166 1.890437466
148.0617716 0.9458815581
152.070605 1.130747372
164.0930717 39.48904072
194.0811697 3.8256973
222.0760843 4.0963612
357.1070807 1.083630172
375.1176454 1.435164199
498.209558 3.7604431
536.1653239 2.055884837
554.1758886 3.352837372
578.1758886 3.254493923
596.1864532 9.849468708

Name: +ve in-silico MS/MS by CFM-ID for XSWCGXUJOQQNOX-UHFFFAOYSA-N
ID: XSWCGXUJOQQNOX-UHFFFAOYSA-N
Comment: Energy1
Num peaks: 15
96.96852159 1.573732854
98.98417166 2.255701942
123.0440559 1.037101737
137.0821727 1.726104749
148.0617716 19.30252166
152.070605 5.115734328
164.0930717 38.3540231
194.0811697 3.95696463
222.0760843 1.201808359
277.1407502 1.421221521
357.1070807 1.054614002
391.0900933 0.6841919099
498.209558 0.8537647666
536.1653239 0.7868917805
578.1758886 0.7586975629

Name: +ve in-silico MS/MS by CFM-ID for XSWCGXUJOQQNOX-UHFFFAOYSA-N
ID: XSWCGXUJOQQNOX-UHFFFAOYSA-N
Comment: Energy2
Num peaks: 24
15.02292652 0.6766868298
43.01784114 1.705101057
60.04439023 1.443163706
69.04472458 0.9695027566
71.06037464 1.116293775
94.02874017 0.8471443746
94.03997355 2.050092423
96.04439023 1.315646149
96.05562361 0.847033731
96.96852159 1.076876665
98.98417166 0.6490508597
122.0712737 1.266240283
123.0440559 1.852470799
137.0821727 3.828753242
148.0617716 13.14638307
150.0549549 0.6011310436
152.070605 5.372299011
154.086255 0.8250528141
164.0930717 31.12572253
194.0811697 4.589866321
251.1026334 0.9202813702
277.1182834 0.8200401024
277.1407502 2.482767111
456.1989934 0.6560727892

Name: +ve in-silico MS/MS by CFM-ID for WYNNRTKQXRWWMZ-UHFFFAOYSA-N
ID: WYNNRTKQXRWWMZ-UHFFFAOYSA-N
Comment: Energy0
Num peaks: 18
43.01784114 1.395831635
96.96852159 1.393235611
98.98417166 1.879512929
148.0617716 0.9414712549
152.070605 1.342069476
164.0930717 39.0170223
194.0811697 3.129616295
222.0760843 4.32305862
277.1407502 0.8914744553
357.1070807 1.081157694
375.1176454 1.53495701
486.1496738 1.27937279
496.193908 0.8824579073
498.209558 3.764806355
536.1653239 1.80900363
554.1758886 3.192459219
578.1758886 2.783891572
596.1864532 9.757833825

Name: +ve in-silico MS/MS by CFM-ID for WYNNRTKQXRWWMZ-UHFFFAOYSA-N
ID: WYNNRTKQXRWWMZ-UHFFFAOYSA-N
Comment: Energy1
Num peaks: 19
43.01784114 0.577537207
84.04439023 0.5796568945
86.0600403 0.953363249
96.96852159 1.406541114
98.98417166 2.015707187
111.0440559 0.6557153079
137.0821727 1.506908778
148.0617716 17.36330048
152.070605 6.859953137
164.0930717 37.26164228
194.0811697 4.348457854
196.0968197 0.6043104416
222.0760843 1.018209339
277.1407502 1.195363802
357.1070807 0.9365516589
375.1176454 0.9127466579
486.1496738 0.6789653126
498.209558 0.6979711815
536.1653239 0.6573729669

Name: +ve in-silico MS/MS by CFM-ID for WYNNRTKQXRWWMZ-UHFFFAOYSA-N
ID: WYNNRTKQXRWWMZ-UHFFFAOYSA-N
Comment: Energy2
Num peaks: 26
15.02292652 0.6486470286
43.01784114 0.9942762964
69.04472458 1.122703803
71.06037464 1.292690773
84.04439023 0.634739015
94.03997355 2.374048495
95.04914126 0.571912328
96.05562361 0.9808821944
96.96852159 1.247740623
98.98417166 0.7521113142
110.9841717 0.5581886403
111.0440559 0.8155754168
122.0712737 1.466331861
137.0821727 4.287932958
148.0617716 15.22377752
152.070605 2.011422001
162.0774217 0.7494448074
164.0930717 33.57546321
180.0655196 0.8817075762
194.0811697 1.583141806
222.0760843 0.7173685413
251.1026334 1.545918254
263.1251001 0.7320061629
277.1182834 1.005725592
277.1407502 3.327903185
456.1989934 0.8996789263

Name: +ve in-silico MS/MS by CFM-ID for IXCXTLNHYYWPPR-UHFFFAOYSA-N
ID: IXCXTLNHYYWPPR-UHFFFAOYSA-N
Comment: Energy0
Num peaks: 14
43.01784114 1.613339484
96.96852159 1.47430411
98.98417166 2.014680487
136.0756904 1.113699648
164.0930717 40.47945923
178.086255 4.133400925
206.0811697 3.738347067
373.1019953 1.051552179
391.11256 1.486419853
498.209558 4.107005384
536.1653239 2.261375439
554.1758886 3.694336378
578.1758886 2.77822851
596.1864532 10.66802414

Name: +ve in-silico MS/MS by CFM-ID for IXCXTLNHYYWPPR-UHFFFAOYSA-N
ID: IXCXTLNHYYWPPR-UHFFFAOYSA-N
Comment: Energy1
Num peaks: 19
96.96852159 1.716177481
98.98417166 2.50584458
107.0491413 1.101836742
136.0756904 5.928561734
137.0821727 1.615949555
148.0617716 18.07175503
164.070605 0.6558429302
164.0930717 32.75533954
178.086255 6.354050255
186.0162001 1.15522703
206.0811697 1.604948227
293.1131981 1.122912698
293.1356648 0.9274998262
371.0638785 0.6310110613
373.1019953 0.7914444815
389.0744432 0.9374555051
391.0900933 0.7426423992
498.209558 0.734283938
536.1653239 0.7376445637

Name: +ve in-silico MS/MS by CFM-ID for IXCXTLNHYYWPPR-UHFFFAOYSA-N
ID: IXCXTLNHYYWPPR-UHFFFAOYSA-N
Comment: Energy2
Num peaks: 19
15.02292652 0.7152849552
43.01784114 2.508823806
60.04439023 1.309188258
69.04472458 1.237976019
71.06037464 1.425416188
94.03997355 2.617800969
96.05562361 1.081593053
96.96852159 1.39863228
98.98417166 0.8517181305
107.0491413 3.153928854
122.0712737 1.616885659
136.0756904 6.372573142
137.0821727 4.889155109
148.0617716 16.78685992
162.0774217 0.8034214551
164.0930717 26.01799496
178.086255 4.792973318
293.1356648 1.795649326
456.1989934 0.7922944564

Name: +ve in-silico MS/MS by CFM-ID for OLAZYTPTPLUAPK-UHFFFAOYSA-N
ID: OLAZYTPTPLUAPK-UHFFFAOYSA-N
Comment: Energy0
Num peaks: 21
130.086255 1.07417208
170.0964258 3.334088584
234.058326 4.445883056
249.0692251 2.724668629
251.0848751 3.328135901
305.1318253 1.191107584
317.1318253 4.317896471
332.1427244 1.170650269
345.12674 1.847386369
361.1216546 2.220092433
362.153289 1.927532559
363.1373046 11.99090951
378.1482037 1.285823564
380.1638537 1.933451387
522.1515748 1.759979041
565.193774 1.243343858
567.209424 9.878452155
568.1570541 3.676869278
569.2250741 1.168056042
595.2043386 8.021002889
613.2149033 12.46949285

Name: +ve in-silico MS/MS by CFM-ID for OLAZYTPTPLUAPK-UHFFFAOYSA-N
ID: OLAZYTPTPLUAPK-UHFFFAOYSA-N
Comment: Energy1
Num peaks: 31
55.05422664 1.209487815
130.086255 3.601523167
144.0807757 0.7541751717
160.1120759 0.6002383946
170.0964258 7.6106222
234.058326 6.291220548
249.0692251 1.715682685
251.0848751 2.836131373
263.0848751 0.9005340367
303.1161753 1.226445656
305.1318253 0.9863304188
315.1161753 1.082273968
317.1318253 10.16516931
318.0794554 1.101931655
319.1474754 2.315897096
332.1427244 0.978552371
334.1583744 2.995520856
335.1060045 0.8223443137
345.12674 1.64699697
361.1216546 1.114807392
362.153289 1.532163737
363.1373046 8.008205
396.1046246 0.6965739793
444.125754 0.7794474959
522.1515748 2.790035561
565.193774 0.657473204
567.209424 7.543081951
568.1570541 1.606292946
569.2250741 1.355479072
595.2043386 1.934581783
613.2149033 1.540191949

Name: +ve in-silico MS/MS by CFM-ID for OLAZYTPTPLUAPK-UHFFFAOYSA-N
ID: OLAZYTPTPLUAPK-UHFFFAOYSA-N
Comment: Energy2
Num peaks: 26
15.02292652 1.014798846
55.05422664 1.032444935
72.08077574 1.118716432
111.0440559 0.623516579
113.0597059 1.091323058
115.075356 3.223289799
130.086255 8.720183817
144.0807757 0.9198088406
145.0971541 2.450106009
156.0807757 1.483342914
158.0964258 1.034888324
160.1120759 0.6691181738
170.0964258 27.08684017
172.1120759 2.626696359
249.0692251 0.8221784251
275.0848751 0.7859816153
289.1005252 0.9893839879
303.1161753 1.024333633
317.1318253 13.57724109
319.1474754 0.9677680198
332.1427244 4.58416963
334.1583744 0.8707303911
363.1373046 0.9861946599
522.1515748 0.7749661892
569.2250741 0.900071836
597.1836032 0.839750247

Name: +ve in-silico MS/MS by CFM-ID for DNCJLWYPIHXQEI-UHFFFAOYSA-N
ID: DNCJLWYPIHXQEI-UHFFFAOYSA-N
Comment: Energy0
Num peaks: 6
295.1117415 5.16067821
321.1273916 1.869332417
445.1586917 3.638548851
447.1743418 4.661803954
463.1692564 1.530687404
591.2318567 73.37965433

Name: +ve in-silico MS/MS by CFM-ID for DNCJLWYPIHXQEI-UHFFFAOYSA-N
ID: DNCJLWYPIHXQEI-UHFFFAOYSA-N
Comment: Energy1
Num peaks: 11
167.0491413 2.677242531
283.1117415 2.220377383
293.0960915 5.009810732
295.1117415 21.60906186
309.1273916 2.74335178
321.1273916 3.939764164
445.1586917 3.040925009
447.1743418 2.220755901
459.1379563 2.455945596
463.1692564 9.73686427
591.2318567 25.63712943

Name: +ve in-silico MS/MS by CFM-ID for DNCJLWYPIHXQEI-UHFFFAOYSA-N
ID: DNCJLWYPIHXQEI-UHFFFAOYSA-N
Comment: Energy2
Num peaks: 13
129.0698767 2.871209232
131.0855268 3.13684483
151.0542266 23.42423778
177.0698767 5.648033532
293.0960915 13.27049762
295.1117415 5.221664106
303.1168269 4.146156006
305.0960915 2.219725728
317.0960915 2.516342492
319.1117415 4.037003866
443.1430416 6.429326608
445.1586917 7.007077202
575.2005565 2.20021633

Name: +ve in-silico MS/MS by CFM-ID for MNWRNDUNEWYXNI-UHFFFAOYSA-N
ID: MNWRNDUNEWYXNI-UHFFFAOYSA-N
Comment: Energy0
Num peaks: 7
57.06987671 38.84585696
73.04680324 2.722734096
279.1262507 3.066500844
295.1031773 4.223065284
517.1595513 3.568546277
519.1931894 4.551457314
591.2327162 23.33615436

Name: +ve in-silico MS/MS by CFM-ID for MNWRNDUNEWYXNI-UHFFFAOYSA-N
ID: MNWRNDUNEWYXNI-UHFFFAOYSA-N
Comment: Energy1
Num peaks: 9
55.05422664 2.636988363
57.06987671 58.94074602
207.0687359 2.488403985
223.0636505 1.452207695
295.1031773 3.205477501
411.1325333 2.827909305
429.143098 1.71867211
445.1200245 3.312903134
501.1826248 3.44503918

Name: +ve in-silico MS/MS by CFM-ID for MNWRNDUNEWYXNI-UHFFFAOYSA-N
ID: MNWRNDUNEWYXNI-UHFFFAOYSA-N
Comment: Energy2
Num peaks: 8
41.03857658 16.44883193
43.05422664 5.26976411
55.05422664 1.918713175
57.06987671 47.61683135
73.04680324 2.094312305
89.04171786 2.379544532
223.0636505 2.525665207
445.1200245 2.088003069

Name: +ve in-silico MS/MS by CFM-ID for NREQLZNGCBVRQO-UHFFFAOYSA-N
ID: NREQLZNGCBVRQO-UHFFFAOYSA-N
Comment: Energy0
Num peaks: 18
105.0334912 10.27315466
123.0240694 10.02937607
266.0811697 3.272710625
273.0921489 5.845102384
294.0760843 10.36081454
309.0869833 2.213632351
322.0822323 1.654750771
324.0978823 2.378744189
454.1397472 1.033281811
456.1553972 5.724252998
474.1659619 1.380787955
492.1565401 1.395643456
550.14089 1.352689998
566.1721902 2.06553475
568.1514547 1.974669926
576.1765266 1.150000569
578.1721902 1.579788058
596.1827548 16.73888715

Name: +ve in-silico MS/MS by CFM-ID for NREQLZNGCBVRQO-UHFFFAOYSA-N
ID: NREQLZNGCBVRQO-UHFFFAOYSA-N
Comment: Energy1
Num peaks: 31
79.05422664 0.8835030156
105.0334912 21.69273743
123.0240694 16.20310506
133.0647913 1.396929419
135.0440559 1.858316849
175.0389705 0.605211772
190.0498695 0.6547195218
247.0764989 1.170739861
266.0811697 4.060286479
269.0608488 1.405492505
271.0764989 0.627773464
273.0921489 5.903728862
284.0717479 0.5127566086
286.0873979 0.9016386329
294.0760843 4.683317444
309.0869833 0.8328444313
428.1240971 0.4929472544
428.1604826 0.5399340488
430.1397472 0.7388291323
440.1240971 0.5679858742
456.1553972 2.530785181
460.1303253 0.4744324015
474.1659619 0.7724740127
475.129991 1.284693691
492.1565401 0.8228226343
542.1721902 0.5100572979
550.14089 0.7990807159
566.1721902 1.233311543
568.1514547 1.071646974
578.1721902 1.516252897
596.1827548 2.594033872

Name: +ve in-silico MS/MS by CFM-ID for NREQLZNGCBVRQO-UHFFFAOYSA-N
ID: NREQLZNGCBVRQO-UHFFFAOYSA-N
Comment: Energy2
Num peaks: 31
49.00727645 1.86111018
51.02292652 1.733968257
63.02292652 1.996387338
69.0135047 0.7467796012
79.01784114 1.036672706
79.05422664 1.987805577
81.0135047 2.401253395
89.00219107 1.301364517
97.04480483 1.250926525
105.0334912 19.2183226
107.0491413 0.7187504029
123.0240694 14.67237651
131.0491413 1.172513502
133.0647913 1.530300004
135.0440559 3.629610352
137.0597059 0.524141573
151.075356 1.551028779
162.0549549 1.21413777
179.081504 1.232466653
190.0498695 3.216081637
245.0608488 0.6997317998
257.0720822 0.5456083049
264.0655196 0.6713767584
266.0811697 4.371353773
273.0669968 0.7041053462
273.0921489 1.115304034
294.0760843 2.777384244
428.1240971 0.813937867
473.1143409 0.5543791657
566.1721902 0.5521212313
568.1878402 0.6574027654

Name: +ve in-silico MS/MS by CFM-ID for OLAZYTPTPLUAPK-UHFFFAOYSA-N
ID: OLAZYTPTPLUAPK-UHFFFAOYSA-N
Comment: Energy0
Num peaks: 21
130.086255 1.07417208
170.0964258 3.334088584
234.058326 4.445883056
249.0692251 2.724668629
251.0848751 3.328135901
305.1318253 1.191107584
317.1318253 4.317896471
332.1427244 1.170650269
345.12674 1.847386369
361.1216546 2.220092433
362.153289 1.927532559
363.1373046 11.99090951
378.1482037 1.285823564
380.1638537 1.933451387
522.1515748 1.759979041
565.193774 1.243343858
567.209424 9.878452155
568.1570541 3.676869278
569.2250741 1.168056042
595.2043386 8.021002889
613.2149033 12.46949285

Name: +ve in-silico MS/MS by CFM-ID for OLAZYTPTPLUAPK-UHFFFAOYSA-N
ID: OLAZYTPTPLUAPK-UHFFFAOYSA-N
Comment: Energy1
Num peaks: 31
55.05422664 1.209487815
130.086255 3.601523167
144.0807757 0.7541751717
160.1120759 0.6002383946
170.0964258 7.6106222
234.058326 6.291220548
249.0692251 1.715682685
251.0848751 2.836131373
263.0848751 0.9005340367
303.1161753 1.226445656
305.1318253 0.9863304188
315.1161753 1.082273968
317.1318253 10.16516931
318.0794554 1.101931655
319.1474754 2.315897096
332.1427244 0.978552371
334.1583744 2.995520856
335.1060045 0.8223443137
345.12674 1.64699697
361.1216546 1.114807392
362.153289 1.532163737
363.1373046 8.008205
396.1046246 0.6965739793
444.125754 0.7794474959
522.1515748 2.790035561
565.193774 0.657473204
567.209424 7.543081951
568.1570541 1.606292946
569.2250741 1.355479072
595.2043386 1.934581783
613.2149033 1.540191949

Name: +ve in-silico MS/MS by CFM-ID for OLAZYTPTPLUAPK-UHFFFAOYSA-N
ID: OLAZYTPTPLUAPK-UHFFFAOYSA-N
Comment: Energy2
Num peaks: 26
15.02292652 1.014798846
55.05422664 1.032444935
72.08077574 1.118716432
111.0440559 0.623516579
113.0597059 1.091323058
115.075356 3.223289799
130.086255 8.720183817
144.0807757 0.9198088406
145.0971541 2.450106009
156.0807757 1.483342914
158.0964258 1.034888324
160.1120759 0.6691181738
170.0964258 27.08684017
172.1120759 2.626696359
249.0692251 0.8221784251
275.0848751 0.7859816153
289.1005252 0.9893839879
303.1161753 1.024333633
317.1318253 13.57724109
319.1474754 0.9677680198
332.1427244 4.58416963
334.1583744 0.8707303911
363.1373046 0.9861946599
522.1515748 0.7749661892
569.2250741 0.900071836
597.1836032 0.839750247

Name: +ve in-silico MS/MS by CFM-ID for IHPUZCOERHELFA-UHFFFAOYSA-N
ID: IHPUZCOERHELFA-UHFFFAOYSA-N
Comment: Energy0
Num peaks: 6
167.0702706 3.796908138
264.0688907 20.82484369
372.137639 1.584368938
581.1886886 2.34424777
583.2043386 0.9224819943
613.2149033 60.33109297

Name: +ve in-silico MS/MS by CFM-ID for IHPUZCOERHELFA-UHFFFAOYSA-N
ID: IHPUZCOERHELFA-UHFFFAOYSA-N
Comment: Energy1
Num peaks: 13
85.02840582 1.194606744
220.042676 5.213434869
234.058326 1.928109877
250.0532407 3.363620345
264.0688907 39.71543967
307.1110899 1.694421851
362.153289 1.842961614
529.193774 1.083656319
567.1730385 1.530301084
569.1886886 3.260076835
581.1886886 2.560378849
597.1836032 1.178418548
613.2149033 16.20839693

Name: +ve in-silico MS/MS by CFM-ID for IHPUZCOERHELFA-UHFFFAOYSA-N
ID: IHPUZCOERHELFA-UHFFFAOYSA-N
Comment: Energy2
Num peaks: 31
15.02292652 0.9449627674
73.01064758 1.553773721
81.0334912 0.8460790175
83.04914126 1.435825116
85.07602471 3.037571066
98.00589655 3.647920213
99.09167477 0.7913473381
111.0916748 1.226257006
137.0597059 2.929449378
138.1025738 1.031830459
153.0546206 1.665040616
167.0702706 5.71839524
178.0321113 3.2900512
180.0477614 2.929706744
194.0811697 2.097068944
196.0968197 0.8893482536
218.0811697 0.9416208319
220.042676 1.666286907
234.058326 5.977348846
236.0739761 1.476815747
264.0688907 23.98339744
279.0797898 1.087090243
321.12674 0.7901758675
323.14239 0.752361516
364.1689391 1.021821077
420.1410101 0.7533252774
527.1781239 1.024837286
581.1886886 1.114046286
583.2043386 1.3553981
585.1836032 1.134878848
597.1836032 2.337035386

Name: +ve in-silico MS/MS by CFM-ID for STKMQWUGUXKRFA-UHFFFAOYSA-N
ID: STKMQWUGUXKRFA-UHFFFAOYSA-N
Comment: Energy0
Num peaks: 6
492.175819 0.3460759253
569.2023681 0.2013935929
585.1772962 0.1926421541
587.1929463 0.3230199443
597.1772962 0.2843874082
613.2085963 96.20810547

Name: +ve in-silico MS/MS by CFM-ID for STKMQWUGUXKRFA-UHFFFAOYSA-N
ID: STKMQWUGUXKRFA-UHFFFAOYSA-N
Comment: Energy1
Num peaks: 6
274.1026541 0.9165199591
286.1026541 0.6735475787
585.1772962 2.493556092
587.1929463 2.073908423
597.1772962 1.304469499
613.2085963 83.82100484

Name: +ve in-silico MS/MS by CFM-ID for STKMQWUGUXKRFA-UHFFFAOYSA-N
ID: STKMQWUGUXKRFA-UHFFFAOYSA-N
Comment: Energy2
Num peaks: 25
49.00727645 6.033340715
51.02292652 1.890031934
53.03857658 1.54010024
57.0135047 1.916025514
63.02292652 2.542416484
81.0135047 1.86254983
101.0385766 1.96981493
204.0807757 1.937258629
233.076105 4.11391839
235.091755 1.507171811
252.0807757 1.920311548
254.0964258 2.850513523
272.087004 7.058768879
274.1026541 6.636743693
286.1026541 9.317066485
492.175819 2.655236106
511.1616462 1.647506313
559.1616462 1.890031934
567.186718 2.486086172
579.186718 2.062009687
583.1616462 1.816758548
585.1772962 4.442429429
587.1929463 2.908149771
597.1772962 3.817585535
613.2085963 4.606038885

Name: +ve in-silico MS/MS by CFM-ID for GXVWKXCTJDZULX-UHFFFAOYSA-N
ID: GXVWKXCTJDZULX-UHFFFAOYSA-N
Comment: Energy0
Num peaks: 6
153.0698767 1.252354952
155.0491413 7.85431227
439.1692564 1.584380927
447.1743418 1.330737234
463.1692564 1.171457907
591.2318567 81.18771447

Name: +ve in-silico MS/MS by CFM-ID for GXVWKXCTJDZULX-UHFFFAOYSA-N
ID: GXVWKXCTJDZULX-UHFFFAOYSA-N
Comment: Energy1
Num peaks: 8
155.0491413 12.55520343
423.1743418 4.479262163
439.1692564 6.58223339
447.1743418 4.192440246
463.1692564 4.148144169
565.2162066 3.027914069
573.221292 3.225103724
591.2318567 43.65696519

Name: +ve in-silico MS/MS by CFM-ID for GXVWKXCTJDZULX-UHFFFAOYSA-N
ID: GXVWKXCTJDZULX-UHFFFAOYSA-N
Comment: Energy2
Num peaks: 15
49.00727645 3.488910867
101.0385766 2.260553675
103.0542266 1.931477416
125.0385766 6.558063804
127.0542266 10.31267049
129.0334912 4.318395606
151.0542266 7.358843073
153.0698767 7.384580256
155.0491413 21.74079825
167.0491413 3.088052888
303.1168269 2.937760928
429.1637771 1.501826379
447.1743418 1.670222589
563.2005565 1.846589664
565.2162066 4.344200883

Name: +ve in-silico MS/MS by CFM-ID for UPLQAUAILYDBHV-UHFFFAOYSA-N
ID: UPLQAUAILYDBHV-UHFFFAOYSA-N
Comment: Energy0
Num peaks: 6
105.0334912 4.152411555
295.1117415 1.66908633
461.1899918 1.359914783
485.1899918 7.225944626
513.1849065 10.17118085
591.2318567 69.15404421

Name: +ve in-silico MS/MS by CFM-ID for UPLQAUAILYDBHV-UHFFFAOYSA-N
ID: UPLQAUAILYDBHV-UHFFFAOYSA-N
Comment: Energy1
Num peaks: 6
105.0334912 18.30891622
295.1117415 8.596077031
461.1899918 4.932447591
485.1899918 9.94481516
513.1849065 26.12623896
591.2318567 18.09690366

Name: +ve in-silico MS/MS by CFM-ID for UPLQAUAILYDBHV-UHFFFAOYSA-N
ID: UPLQAUAILYDBHV-UHFFFAOYSA-N
Comment: Energy2
Num peaks: 10
49.00727645 5.583547877
51.02292652 3.857222197
63.02292652 2.923546885
105.0334912 18.87003939
129.0334912 4.71995769
295.1117415 2.924763452
381.1637771 18.6834831
409.1586917 10.32972978
485.1899918 9.938652296
513.1849065 3.821809658

Name: +ve in-silico MS/MS by CFM-ID for USQMVHZTNFOLOZ-UHFFFAOYSA-N
ID: USQMVHZTNFOLOZ-UHFFFAOYSA-N
Comment: Energy0
Num peaks: 6
57.06987671 8.905239412
573.1407111 4.619574188
575.1563612 5.324971424
601.1720112 1.690656926
615.1876613 1.802847517
631.2189614 66.47218729

Name: +ve in-silico MS/MS by CFM-ID for USQMVHZTNFOLOZ-UHFFFAOYSA-N
ID: USQMVHZTNFOLOZ-UHFFFAOYSA-N
Comment: Energy1
Num peaks: 6
55.05422664 5.051779512
57.06987671 58.70638526
59.08552677 8.145002691
73.06479133 8.511234349
75.08044139 2.714839246
307.1078366 2.018144445

Name: +ve in-silico MS/MS by CFM-ID for USQMVHZTNFOLOZ-UHFFFAOYSA-N
ID: USQMVHZTNFOLOZ-UHFFFAOYSA-N
Comment: Energy2
Num peaks: 6
29.03857658 4.06229898
41.03857658 6.408500381
43.05422664 17.84162036
55.05422664 4.019822217
57.06987671 42.8701092
59.08552677 6.597916117

Name: +ve in-silico MS/MS by CFM-ID for KJRFUQQVUNMFRP-UHFFFAOYSA-N
ID: KJRFUQQVUNMFRP-UHFFFAOYSA-N
Comment: Energy0
Num peaks: 6
129.0698767 1.433840677
155.0603746 3.246769562
296.1182239 11.71729524
309.1134728 3.032646699
463.166571 2.97090871
591.2291713 73.59907607

Name: +ve in-silico MS/MS by CFM-ID for KJRFUQQVUNMFRP-UHFFFAOYSA-N
ID: KJRFUQQVUNMFRP-UHFFFAOYSA-N
Comment: Energy1
Num peaks: 9
103.0542266 4.212610093
115.0542266 5.761042253
257.1073248 4.857532907
269.1073248 5.239893601
296.1182239 9.257663346
411.160423 4.819125854
423.160423 4.474308199
565.2135212 4.090631689
591.2291713 41.06987964

Name: +ve in-silico MS/MS by CFM-ID for KJRFUQQVUNMFRP-UHFFFAOYSA-N
ID: KJRFUQQVUNMFRP-UHFFFAOYSA-N
Comment: Energy2
Num peaks: 9
115.0542266 16.8559284
128.0494756 9.742400603
129.0698767 4.802157778
155.0603746 18.87336087
269.1073248 8.787770728
270.1025738 2.292491814
296.1182239 10.60579212
309.1134728 6.257643119
565.2135212 2.891396725

Name: +ve in-silico MS/MS by CFM-ID for KGQOQQOZALAJTH-UHFFFAOYSA-N
ID: KGQOQQOZALAJTH-UHFFFAOYSA-N
Comment: Energy0
Num peaks: 7
147.0552893 1.669240573
191.0855268 25.18181177
340.1332052 1.724520255
355.1441043 4.438710989
383.1390189 8.476120012
574.2012848 9.273216479
591.2278339 30.55284181

Name: +ve in-silico MS/MS by CFM-ID for KGQOQQOZALAJTH-UHFFFAOYSA-N
ID: KGQOQQOZALAJTH-UHFFFAOYSA-N
Comment: Energy1
Num peaks: 12
39.02292652 1.875029111
40.01817548 1.421576737
52.01817548 1.109711549
54.03382555 8.734988105
147.0552893 1.28112342
191.0855268 46.99850341
340.1332052 1.060566267
366.1124698 1.343272791
370.1437699 1.078649137
383.1390189 4.302664102
574.2012848 6.937937672
591.2278339 3.959480595

Name: +ve in-silico MS/MS by CFM-ID for KGQOQQOZALAJTH-UHFFFAOYSA-N
ID: KGQOQQOZALAJTH-UHFFFAOYSA-N
Comment: Energy2
Num peaks: 12
40.01817548 2.214408685
49.00727645 1.364765765
119.0603746 11.02398088
147.0552893 11.74695402
165.0698767 3.162369737
191.0855268 35.8832943
193.1011768 4.293089305
197.132477 2.440062829
199.148127 2.104727007
300.1019051 1.641953822
314.1175552 2.58899633
328.1332052 1.905833421

Name: +ve in-silico MS/MS by CFM-ID for XVPKYBWEMFZZBF-UHFFFAOYSA-N
ID: XVPKYBWEMFZZBF-UHFFFAOYSA-N
Comment: Energy0
Num peaks: 16
118.9914675 13.51331136
121.0071176 2.62641415
168.988274 2.542813905
218.9850804 2.521096047
261.2388339 1.898365364
268.9818868 2.569046831
311.2356403 2.166730081
318.9786933 2.5313249
361.2324467 2.271930421
368.9754997 1.525668709
411.2292532 2.338280309
418.9723062 1.116686106
461.2260596 2.523990807
561.2196725 1.803168205
611.2164789 10.72113373
631.2227072 27.95044043

Name: +ve in-silico MS/MS by CFM-ID for XVPKYBWEMFZZBF-UHFFFAOYSA-N
ID: XVPKYBWEMFZZBF-UHFFFAOYSA-N
Comment: Energy1
Num peaks: 31
43.05422664 2.42415146
57.06987671 2.31994887
71.08552677 2.228925392
85.10117684 2.119729734
99.1168269 1.973823854
113.132477 2.051646848
127.148127 2.223638083
141.1637771 2.223638083
155.1794272 2.223638083
168.988274 0.7445556057
169.1950772 2.098508543
183.2107273 2.098508543
197.2263773 5.706245345
211.2420274 1.175960246
261.2388339 0.8884469537
318.9786933 0.7929948478
418.9723062 9.224914302
432.9879562 1.997869459
447.0036063 1.996531242
461.0192564 1.797345708
475.0349064 1.634543677
489.0505565 1.634543677
503.0662065 1.634543677
517.0818566 1.634543677
531.0975067 1.781951973
545.1131567 1.996531242
559.1288068 1.996531242
573.1444569 1.996531242
587.1601069 1.996531242
611.2164789 2.336200221
631.2227072 13.07030886

Name: +ve in-silico MS/MS by CFM-ID for XVPKYBWEMFZZBF-UHFFFAOYSA-N
ID: XVPKYBWEMFZZBF-UHFFFAOYSA-N
Comment: Energy2
Num peaks: 17
18.99785464 1.407603427
43.05422664 1.037844031
65.01973296 2.160753795
68.99466108 5.550009437
101.0008893 6.386632968
103.0165394 4.675302317
118.9914675 28.41708383
168.988274 8.333826064
218.9850804 6.414775755
259.2231838 1.618347984
261.2388339 2.470481054
268.9818868 4.702400062
309.2199902 1.589530686
311.2356403 1.115644806
318.9786933 2.567610195
511.2228661 1.026701839
561.2196725 0.9579296545

Name: +ve in-silico MS/MS by CFM-ID for ITVGXXMINPYUHD-CUVHLRMHSA-N
ID: ITVGXXMINPYUHD-CUVHLRMHSA-N
Comment: Energy0
Num peaks: 30
27.02292652 0.5100732741
87.04405588 0.4526421442
123.0440559 0.6192944723
137.0597059 1.080978333
147.0651853 2.840710859
151.075356 0.8488253397
153.0182351 0.8609095972
163.0600999 0.8835303574
165.0757499 1.899000287
179.0702706 0.8765160464
269.0655792 0.4496944495
285.0604938 0.8429847943
287.0761439 0.9431626625
287.0914 6.914919595
289.0706646 0.8088086966
289.1070501 0.8121955681
305.1019647 18.2591143
309.1180087 0.8430412475
315.0710585 0.6574635895
431.1336587 1.062279471
433.1340527 0.8178470888
449.1442234 9.117874279
451.1598735 1.037869166
461.1289673 0.7346646766
467.1547881 9.208982681
489.1602674 0.4500631418
581.1864822 0.4626326336
585.2177823 0.5211033466
595.2021322 8.109470657
613.2126969 7.311629822

Name: +ve in-silico MS/MS by CFM-ID for ITVGXXMINPYUHD-CUVHLRMHSA-N
ID: ITVGXXMINPYUHD-CUVHLRMHSA-N
Comment: Energy1
Num peaks: 31
123.0440559 0.8190859672
129.0546206 0.8292765395
137.0233204 0.9048095835
137.0597059 2.999440021
147.0651853 2.836923168
151.075356 1.982588645
153.0182351 5.121341361
155.0338851 1.104288619
163.0600999 1.877527089
165.0757499 0.9991758072
167.0338851 0.6224536418
179.0702706 2.193568322
269.0808353 0.5831361232
273.0757499 0.9942204775
275.0914 1.948352963
277.1070501 2.591545875
287.0914 7.108583349
289.0706646 1.16237833
303.0863146 0.6131227332
305.1019647 19.10189473
311.0397584 0.8403541812
313.0554084 0.9225791147
315.0710585 2.774341705
317.0867085 0.7377271285
437.1442234 0.6871603187
439.1598735 0.8481646055
449.1442234 6.584774708
451.1598735 0.7184124337
467.1547881 4.244209331
583.2021322 0.6248655132
595.2021322 1.182548368

Name: +ve in-silico MS/MS by CFM-ID for ITVGXXMINPYUHD-CUVHLRMHSA-N
ID: ITVGXXMINPYUHD-CUVHLRMHSA-N
Comment: Energy2
Num peaks: 31
73.02840582 0.7350368423
85.02840582 0.6588997213
87.04405588 0.8519379682
103.0389705 0.701881004
123.0440559 1.935809697
127.0389705 0.7287055097
131.0702706 0.8370217943
137.0597059 2.558307569
147.0651853 2.127676947
149.0597059 0.7804737265
151.075356 2.967020713
153.0182351 4.789728972
161.0444498 1.192961675
163.0600999 4.869714876
165.0757499 0.7138742848
167.0338851 0.7391642445
175.0389705 1.055324719
179.0702706 1.283717126
285.0604938 1.25685226
287.0761439 2.343315891
287.0914 4.020846023
289.0706646 1.517865859
289.1070501 0.8327373071
305.1019647 10.31851189
309.1332648 0.6529913578
311.0397584 0.6822959911
311.1489149 0.6529913578
315.0710585 2.397558907
449.1442234 3.124971731
539.1759175 0.7723170737
595.2021322 1.406166416
