# Supplementary material for: Ion mobility collision cross-section atlas for known and unknown metabolite annotation in untargeted metabolomics
Source: Nat Commun. 2020 Aug 28;11:4334. doi: 10.1038/s41467-020-18171-8 (PMC7455731; doi:10.1038/s41467-020-18171-8)
Supplement: Supplementary file 8 — Supplementary Data 5 [file 41467_2020_18171_MOESM8_ESM.zip › 01_positive_mode/L0667/cfmid_result.txt]

1 0.18181818 ITVGXXMINPYUHD-CUVHLRMHSA-N C[C@H]1[C@@H]([C@H]([C@H]([C@@H](O1)O[C@@H]1[C@H]([C@@H]([C@H](O[C@H]1Oc1cc(c(c(c1)O)C(=O)CCc1cc(c(cc1)OC)O)O)CO)O)O)O)O)O
2 0.17910448 ITVGXXMINPYUHD-UHFFFAOYSA-N COC1=C(O)C=C(CCC(=O)C2=C(O)C=C(OC3OC(CO)C(O)C(O)C3OC3OC(C)C(O)C(O)C3O)C=C2O)C=C1
3 0.17910448 BZXCERDEQMTQLZ-UHFFFAOYSA-N OCC1OC(OC2=CC3OC(CC(=O)C3C(=C2)O)c2ccc(c(c2)O)OC)C(C(C1O)O)OC1OC(C)C(C(C1O)O)O
4 0.17910448 IHZNGPQBJLEHAW-UHFFFAOYSA-N COC1=CC=C(CC1O)C1CC(=O)c2c(O1)cc(cc2O)OC1OC(COC2OC(C)C(C(C2O)O)O)C(C(C1O)O)O
5 0.17910448 HPPQLEYUULIHFN-UHFFFAOYSA-N COc1ccc(cc1O)C1CC(=O)C2C(O1)C=C(C=C2O)OC1OC(COC2OC(C)C(C(C2O)O)O)C(C(C1O)O)O
6 0.16129032 XKWWEDXOGDWNIF-UHFFFAOYSA-N OCC1OC(Oc2cc3OC(CC(c3c(c2)O)O)c2ccc(c(c2)O)OC)C(C(C1O)O)OC1OC(C)C(C(C1O)O)O
7 0.15151515 ONEFRAROXCGIKJ-UHFFFAOYSA-N OCC1OC(Oc2cc3OC(CC(=O)c3c(c2)O)C2=CC=C(C(C2)O)OC)C(C(C1O)O)OC1OC(C)C(C(C1O)O)O
8 0.14925373 ZDEOILFSKXKIBF-UHFFFAOYSA-N COc1ccc(cc1O)C1CC(O)c2c(O1)cc(cc2O)OC1OC(COC2OC(C)C(C(C2O)O)O)C(C(C1O)O)O
9 0.12698413 WQMNVTBGVVTMHO-UHFFFAOYSA-N OCC1OC(Oc2cc(cc(c2)O)OC(c2ccc(cc2)OC)CC(=O)O)C(C(C1O)O)OC1OC(C)C(C(C1O)O)O
10 0.125 UQYGJXIMDODODW-UHFFFAOYSA-N OCC1OC(OC2CC3=C(C(=C2)O)C(=O)CC(O3)c2ccc(c(c2)O)OC)C(C(C1O)O)OC1OC(C)C(C(C1O)O)O
11 0.11940299 COVSEMVKSNTWHQ-UHFFFAOYSA-N OCC1OC(Oc2cc3OC(CC(=O)c3c(c2)O)C2CC=C(C(=C2)O)OC)C(C(C1O)O)OC1OC(C)C(C(C1O)O)O
12 0.11940299 NFOXZRSVLQFFRJ-UHFFFAOYSA-N OCC1OC(Oc2cc3OC(CC(=O)c3c(c2)O)C2=CCC(C(=C2)O)OC)C(C(C1O)O)OC1OC(C)C(C(C1O)O)O
13 0.11940299 WLXGZGKTRATYJF-UHFFFAOYSA-N COC1=CCC(C=C1O)C1CC(=O)c2c(O1)cc(cc2O)OC1OC(COC2OC(C)C(C(C2O)O)O)C(C(C1O)O)O
14 0.11940299 WBZHDZNRUVFDRY-UHFFFAOYSA-N COC1CC=C(C=C1O)C1CC(=O)c2c(O1)cc(cc2O)OC1OC(COC2OC(C)C(C(C2O)O)O)C(C(C1O)O)O
15 0.11940299 BAZHAYNRDCQCOA-UHFFFAOYSA-N COc1ccc(cc1O)C1OC2=C(C(=O)C1)C(CC(=C2)OC1OC(COC2OC(C)C(C(C2O)O)O)C(C(C1O)O)O)O
16 0.11940299 JCFZBZJBKPKLII-UHFFFAOYSA-N COc1ccc(cc1O)C1CC(=O)C2=C(O1)CC(C=C2O)OC1OC(COC2OC(C)C(C(C2O)O)O)C(C(C1O)O)O
17 0.11940299 VPVNXALZIXNPTM-UHFFFAOYSA-N OCC1OC(Oc2cc(O)c(c(c2)O)C(=O)CC(c2ccc(cc2)OC)O)C(C(C1O)O)OC1OC(C)C(C(C1O)O)O
18 0.10344828 AYKFXYZBTVWQQJ-UHFFFAOYSA-N OCC1OC(OC2=CC3=C(C(C2)O)C(=O)CC(O3)c2ccc(c(c2)O)OC)C(C(C1O)O)OC1OC(C)C(C(C1O)O)O
19 0.095238095 QJEVPJHVNYUGNE-UHFFFAOYSA-N OCC1OC(Oc2cc(OC(c3ccc(cc3)OC)C)c(c(c2)O)C(=O)O)C(C(C1O)O)OC1OC(C)C(C(C1O)O)O
20 0.089552239 CQPTVJMRPLUWGJ-UHFFFAOYSA-N OCC1OC(OC2=CC3(C(C(=C2)O)C(=O)CC(O3)c2ccc(cc2)OC)O)C(C(C1O)O)OC1OC(C)C(C(C1O)O)O
21 0.089552239 FQNAUMYJWYEZSE-WBFFVQLNSA-N COC(=O)C1=COC(OC2OC(CO)C(O)C(O)C2O)C3C(C)(O)C(CC13O)OC(=O)C=Cc4ccc(OC)c(OC)c4
22 0.089552239 XHDOVZQMNBRGDC-UHFFFAOYSA-N OCC1OC(OC(C2C(COC2=O)CC2=CC(O)C3(C(=C2)OCO3)O)c2cc(OC)c(c(c2)OC)OC)C(C(C1O)O)O
23 0.089552239 FQNAUMYJWYEZSE-WZSBKURHSA-N COC(=O)C1=COC(OC2OC(CO)C(O)C(O)C2O)C3C(C)(O)C(CC13O)OC(=O)C=Cc4ccc(OC)c(OC)c4
24 0.06779661 OKMGWOUOWVCUHL-DPOJTEBASA-N COc1c(OC2OC(CO)C(O)C(O)C2O)cc(cc1OC3OC(CO)C(O)C(O)C3O)C(=O)CCc4ccc(O)cc4
25 0.06557377 CYCDWLJKDQJNEU-HOMHNTCQSA-N COc1ccc(cc1)C(=O)OCC2(O)COC(OCC3OC(Oc4cc(OC)c(OC)c(OC)c4)C(O)C(O)C3O)C2O
26 0.064516129 GOEIYALPGAXEEK-XORKOADCSA-N COc1ccc(OC2OC(COC3OCC(O)(COC(=O)c4ccc(OC)c(OC)c4)C3O)C(O)C(O)C2O)cc1OC
27 0.064516129 PFKLYYZITOBUKJ-XORKOADCSA-N COc1ccc(cc1OC)C(=O)OCC2(O)COC(OCC3OC(Oc4ccc(CO)cc4OC)C(O)C(O)C3O)C2O
28 0.064516129 GOEIYALPGAXEEK-VNZFLSIRSA-N COc1ccc(OC2OC(COC3OCC(O)(COC(=O)c4ccc(OC)c(OC)c4)C3O)C(O)C(O)C2O)cc1OC
29 0.063492063 OMOFNXAIFJDABX-XORKOADCSA-N COc1ccc(OC2OC(COC3OCC(O)(COC(=O)c4ccc(OC)c(OC)c4)C3O)C(O)C(O)C2O)c(OC)c1
30 0.059701493 HVTMPDDRXGVEAL-UHFFFAOYSA-N OCC1OC(OC(C2C(=O)OCC2Cc2ccc3c(c2)OCO3)C2=CC(C(C(=C2)OC)(O)OC)(O)OC)C(C(C1O)O)O
31 0.059701493 VVCWOMAJDMUESA-UHFFFAOYSA-N OCC1OC(OC(C2C(=O)OCC2CC2(O)C=C3OCOC3=CC2O)c2cc(OC)c(c(c2)OC)OC)C(C(C1O)O)O
32 0.059701493 GNLZRZIKBNMTKT-UHFFFAOYSA-N OCC1OC(OC(C2C(=O)OCC2CC2=CC=C3C(C2O)(O)OCO3)c2cc(OC)c(c(c2)OC)OC)C(C(C1O)O)O
33 0.059701493 NEQRUMPZANIOHF-UHFFFAOYSA-N OCC1OC(OC(C2=CC(=C(C(C2O)(O)OC)OC)OC)C2C(=O)OCC2Cc2ccc3c(c2)OCO3)C(C(C1O)O)O
34 0.046511628 MNWRNDUNEWYXNI-UHFFFAOYSA-N CCCCO[Si](O[Si](C)(C)C)(O[Si](C)(C)C)O[Si](O[Si](C)(C)C)(O[Si](C)(C)C)O[Si](C)(C)C
35 0.039215686 PZXAOBBHZRFNJH-WLDJPDONSA-N COc1cc(OC2OC(COC3OC(CO)C(O)C(O)C3O)C(O)C(O)C2O)c4c(O)c5C(=O)CC(C)(O)Cc5cc4c1
36 0.039215686 PZXAOBBHZRFNJH-STWJGMMUSA-N COc1cc(OC2OC(COC3OC(CO)C(O)C(O)C3O)C(O)C(O)C2O)c4c(O)c5C(=O)CC(C)(O)Cc5cc4c1
37 0.039215686 PZXAOBBHZRFNJH-VANYNOAPSA-N COc1cc(OC2OC(COC3OC(CO)C(O)C(O)C3O)C(O)C(O)C2O)c4c(O)c5C(=O)CC(C)(O)Cc5cc4c1
38 0.035087719 REOONKSLIIFQGV-DPOJXMLXSA-N COc1cc(OC2OC(COC3OC(CO)C(O)C(O)C3O)C(O)C(O)C2O)c4C(=O)C5=C(CC(C)(O)CC5)C(=O)c4c1
39 0.030769231 RTADAILVEPMTHF-UHFFFAOYSA-N COC(=O)C1=COC(C2C1CC(=C2COC(=O)C)C)OC1OC(COC(=O)C)C(C(C1OC(=O)C)OC(=O)C)OC(=O)C
40 0.03030303 IYWMXLVTJMHOKZ-XCKGQVDLSA-N COc1ccc(cc1)C(=O)OCC2(O)COC(OCC3OC(Oc4ccc(cc4OC)C(O)CO)C(O)C(O)C3O)C2O
41 0.029850746 YUHOFWGMWFSTHA-UHFFFAOYSA-N OCC1OC(OC(C2(O)C=C(OC)C(=C(C2O)OC)OC)C2C(=O)OCC2Cc2ccc3c(c2)OCO3)C(C(C1O)O)O
42 0.029850746 QFOXOSPKPYCKKH-CJYICXALSA-N OCC1OC(OCC2OC(OC3OC=CC4C(O)C=C(COC(=O)c5ccccc5)C34)C(O)C(O)C2O)C(O)C(O)C1O
43 0 DTYUQAUPYVPPDO-DRKATMDESA-N COc1cc(CC=C)ccc1OC2OC(COC3OCC(O)(COC4OCC(O)C(O)C4O)C3O)C(O)C(O)C2O
44 0 YASOFWKKJVCKLV-SBYRWZHCSA-N COc1cc(cc(OC)c1O)C(=O)OCC2(O)COC(OC3C(O)C(O)C(CO)OC3OCCc4ccc(O)cc4)C2O
45 0 TVAHNFDKASHXMI-XEMUPYRWSA-N COc1cc(cc(OC)c1O)C(=O)OCC2(O)COC(OCC3OC(OCCc4ccc(O)cc4)C(O)C(O)C3O)C2O
46 0 ZTLWTTGMQKDUJJ-FZQVFYDMSA-N COc1cc(cc(OC)c1O)C2OCC3(O)C(OCC23O)c4cc(OC)c(OC5OC(CO)C(O)C(O)C5O)c(OC)c4
47 0 ISAQACJDRYYOOE-UHFFFAOYSA-N NCC1OC(OC2C(N)CC(C(C2O)OC2OC(COC(=O)N)C(C(C2O)N)O)N)C(CC1OS(=O)(=O)O)N
48 0 MDIQNLQSHDCUFM-UHFFFAOYSA-N NCC1OC(OC2C(N)CC(C(C2OS(=O)(=O)O)OC2OC(COC(=O)N)C(C(C2O)N)O)N)C(CC1O)N
49 0 DDFJMSDVQPHIAQ-UHFFFAOYSA-N NCC1OC(OC2C(N)CC(C(C2O)OC2OC(COC(=O)N)C(C(C2OS(=O)(=O)O)N)O)N)C(CC1O)N
50 0 WAHNRQJBQDSZMY-UHFFFAOYSA-N NCC1OC(OC2C(N)CC(C(C2O)OC2OC(COC(=O)N)C(C(C2O)N)OS(=O)(=O)O)N)C(CC1O)N
51 0 SETWEJFZZORGFI-IPVPJDQRSA-N O=C(NC1=CC(O)(/C=C/C=CC=CC(=O)NC2=C(O)CC(C2=O)C(=O)O)C2C(C1=O)O2)C=CC=CC=CC1CCCCC1
52 0 CDPNVZALCDCBTK-UHFFFAOYSA-N COC(=O)C=C(C1OCC2C1COC2c1cc(OC)c(c(c1)OC)OC1OC(CO)C(C(C1O)O)O)C=C(C(=O)O)OC
53 0 UIKGJPRELBEMRR-UHFFFAOYSA-N CC(=O)NC(C(=O)NC1C(COP(=O)(O)O)OC(C1O)n1c(O)nc2c1ncnc2N(C)C)Cc1ccc(cc1)O
54 0 KKYVHIWVACDOJW-UHFFFAOYSA-N CC(=O)NC(C(=O)NC1C(COP(=O)(O)O)OC(C1O)n1cnc2c1nc(O)nc2N(C)C)Cc1ccc(cc1)O
55 0 XMPPQIIGERJZGL-UHFFFAOYSA-N CC(=O)NC(C(=O)NC1C(OC(C1O)n1cnc2c1ncnc2N(C)C)C(OP(=O)(O)O)O)Cc1ccc(cc1)O
56 0 NPXPFJTWYFYDJM-UHFFFAOYSA-N OCN(c1ncnc2c1ncn2C1OC(C(C1O)NC(=O)C(Cc1ccc(cc1)O)NC(=O)C)COP(=O)(O)O)C
57 0 BSRJJSRQDLHRTK-UHFFFAOYSA-N CC(=O)NC(C(c1ccc(cc1)O)O)C(=O)NC1C(COP(=O)(O)O)OC(C1O)n1cnc2c1ncnc2N(C)C
58 0 HGESZSRANABKOH-UHFFFAOYSA-N CC(=O)NC(C(=O)NC1C(COP(=O)(O)O)OC(C1O)n1cnc2c1ncnc2N(C)C)Cc1ccc(cc1O)O
59 0 IAGVWVBAEHKWAM-UHFFFAOYSA-N OCC(=O)NC(C(=O)NC1C(COP(=O)(O)O)OC(C1O)n1cnc2c1ncnc2N(C)C)Cc1ccc(cc1)O
60 0 LAHYSGAVTFLLED-XIRDKHGHSA-N CC1OC(OC2C3C=COC(OC4OC(CO)C(O)C(O)C4O)C3C5(CO)OC25)C(O)C(OC(=O)c6ccccc6)C1O
61 0 MIBPHWRXWNUIRL-UHFFFAOYSA-N CC(=O)NC(C(=O)NC1C(COP(=O)(O)O)OC(C1O)N1C=NC23C1(N=CN=C3N(C)C)O2)Cc1ccc(cc1)O
62 0 NMEQHVIBFGYMIQ-UHFFFAOYSA-N CC(=O)NC(C(=O)NC1C(COP(=O)(O)O)OC(C1O)n1cnc2c1ncnc2N(C)C)CC12C=CC(=CC2O1)O
63 0 BFTIZPZPEDWPEA-UHFFFAOYSA-N CC(=O)NC(C(=O)NC1C(COP(=O)(O)O)OC(C1O)n1cnc2c1ncnc2N(C)C)CC1=CC=C(C2C1O2)O
64 0 XSWCGXUJOQQNOX-UHFFFAOYSA-N CC(=O)NC(C(=O)NC1C(COP(=O)(O)O)OC(C1O)n1cnc2c1ncnc2N(C)C)CC1=CC2C(C=C1)(O2)O
65 0 WYNNRTKQXRWWMZ-UHFFFAOYSA-N CC(=O)NC(C(=O)NC1C(COP(=O)(O)O)OC(C1O)n1cnc2c1ncnc2N(C)C)COc1ccc(cc1)O
66 0 IXCXTLNHYYWPPR-UHFFFAOYSA-N CC(=O)NC(C(=O)N(C1C(COP(=O)(O)O)OC(C1O)n1cnc2c1ncnc2N(C)C)O)Cc1ccc(cc1)O
67 0 OLAZYTPTPLUAPK-UHFFFAOYSA-N CN(C)c1cccc2c(cccc12)S(=O)(=O)NCCCCC(NS(=O)(=O)c1cccc2c(cccc12)N(C)C)C(O)=O
68 0 DNCJLWYPIHXQEI-UHFFFAOYSA-N C(CC1C2=C(OC3=C1C1=CC=CC=C1C=C3)C=CC1=CC=CC=C21)C1C2=C(OC3=C1C1=CC=CC=C1C=C3)C=CC1=CC=CC=C21
69 0 GPBIXXJZJVXGOC-DRIGCWSYSA-N COC(=O)CC1C(C)(C)C(=O)C=CC1(C)C2C(OC(=O)C)C(OC(=O)C)C3(C)C(CC(O)C3=C2CCl)c4cocc4
70 0 OITOZTCFSPCPPD-UHFFFAOYSA-N CC(=O)NC(C(=O)NC1C(COP(=O)(O)O)OC(C1O)n1cnc2c1ncnc2N(C)C)Cc1ccc(c(c1)O)O
71 0 OLAZYTPTPLUAPK-UHFFFAOYSA-N CN(C)c1cccc2c(cccc12)S(=O)(=O)NCCCCC(NS(=O)(=O)c1cccc2c(cccc12)N(C)C)C(O)=O
72 0 IHPUZCOERHELFA-UHFFFAOYSA-N COC1=CC(=CC(OC)=C1OC)C1=NC(CN2CCN(CC3=CSC(=N3)C3=CC(OC)=C(OC)C(OC)=C3)CC2)=CS1
73 0 STKMQWUGUXKRFA-UHFFFAOYSA-N FC1=CC=C(C=C1)C1=NC2=C(C=C(OC3=CC4=C(C=C3)N=C(C=C4C3=CC=CC=C3)C3=CC=C(F)C=C3)C=C2)C(=C1)C1=CC=CC=C1
74 0 GXVWKXCTJDZULX-UHFFFAOYSA-N O1C2=CC=C3C=CC=CC3=C2C=CC1(C1=CC=CC=C1)C1=CC=C(C=C1)C1(OC2=CC=C3C=CC=CC3=C2C=C1)C1=CC=CC=C1
75 0 UPLQAUAILYDBHV-UHFFFAOYSA-N O=C(C#CC(C(=C=C(C1=CC=CC=C1)C1=CC=CC=C1)C(=O)C1=CC=CC=C1)(C1=CC=CC=C1)C1=CC=CC=C1)C1=CC=CC=C1
76 0 USQMVHZTNFOLOZ-UHFFFAOYSA-N CCCCO[Sn](CCCC)(CCCC)O[Sn](CCCC)(CCCC)OCCCC
77 0 KJRFUQQVUNMFRP-UHFFFAOYSA-N C1=CC=C2C(C=CC=C2N=NC2=CC=C(N=NC3=CC=C(N=NC4=CC=CC5=CC=CC=C45)C4=CC=CC=C34)C3=CC=CC=C23)=C1
78 0 KGQOQQOZALAJTH-UHFFFAOYSA-N O=C(OCC1=C2C=CC=CC2=CC2=CC=CC=C12)C(CCC#N)(CCC#N)C(=O)OCC1=C2C=CC=CC2=CC2=CC=CC=C12
79 0 XVPKYBWEMFZZBF-UHFFFAOYSA-N CCCCCCCCCCCCCCCC(F)(F)C(F)(F)C(F)(F)C(F)(F)C(F)(F)C(F)(F)C(F)(F)C(F)(F)F
80 0 NREQLZNGCBVRQO-UHFFFAOYSA-N CCOC1=CC(CN=NC(=O)C(CC2=CC=C3OCOC3=C2)=NC(=O)C2=CC=CC=C2)=CC=C1OC(=O)C1=CC=C(F)C=C1
