# Supplementary material for: Ion mobility collision cross-section atlas for known and unknown metabolite annotation in untargeted metabolomics
Source: Nat Commun. 2020 Aug 28;11:4334. doi: 10.1038/s41467-020-18171-8 (PMC7455731; doi:10.1038/s41467-020-18171-8)
Supplement: Supplementary file 8 — Supplementary Data 5 [file 41467_2020_18171_MOESM8_ESM.zip › 01_positive_mode/L0672/cfmid_result.txt]

1 0.38461538 RPMNUQRUHXIGHK-GZGYWFFVSA-N CC1OC(OC2C(Oc3cc(O)c4C(=O)C=C(Oc4c3)c5ccc(O)cc5)OC(CO)C(O)C2O)C(O)C(O)C1O
2 0.38461538 RPMNUQRUHXIGHK-WUWXTQNTSA-N CC1OC(OC2C(Oc3cc(O)c4C(=O)C=C(Oc4c3)c5ccc(O)cc5)OC(CO)C(O)C2O)C(O)C(O)C1O
3 0.38461538 RPMNUQRUHXIGHK-UHFFFAOYSA-N CC1OC(OC2C(O)C(O)C(CO)OC2OC2=CC(O)=C3C(=O)C=C(OC3=C2)C2=CC=C(O)C=C2)C(O)C(O)C1O
4 0.38461538 RPMNUQRUHXIGHK-SLNHTJRHSA-N CC1OC(OC2C(Oc3cc(O)c4C(=O)C=C(Oc4c3)c5ccc(O)cc5)OC(CO)C(O)C2O)C(O)C(O)C1O
5 0.38461538 RPMNUQRUHXIGHK-FLPYCHHVSA-N CC1OC(OC2C(Oc3cc(O)c4C(=O)C=C(Oc4c3)c5ccc(O)cc5)OC(CO)C(O)C2O)C(O)C(O)C1O
6 0.38461538 RPMNUQRUHXIGHK-PYXJVEIZSA-N C[C@H]1[C@@H]([C@H]([C@H]([C@@H](O1)O[C@@H]2[C@H]([C@@H]([C@H](O[C@H]2OC3=CC(=C4C(=C3)OC(=CC4=O)C5=CC=C(C=C5)O)O)CO)O)O)O)O)O
7 0.38461538 LYKXPTCUGPKDQL-PYXJVEIZSA-N CC1OC(OC2C(Oc3cc(O)cc4OC(=CC(=O)c34)c5ccc(O)cc5)OC(CO)C(O)C2O)C(O)C(O)C1O
8 0.38461538 LYKXPTCUGPKDQL-FLPYCHHVSA-N CC1OC(OC2C(Oc3cc(O)cc4OC(=CC(=O)c34)c5ccc(O)cc5)OC(CO)C(O)C2O)C(O)C(O)C1O
9 0.37037037 JYWBJUZPRHHKMG-YBXFPXDYSA-N CC1OC(OC2C(O)C(O)C(CO)OC2Oc3cc4C(=O)c5cccc(O)c5C(=O)c4c(O)c3C)C(O)C(O)C1O
10 0.37037037 UMBHTGLJTANWCB-ICXAYODDSA-N CC1OC(OC2C(O)C(O)C(CO)OC2Oc3cc4C(=O)c5cc(O)ccc5C(=O)c4c(O)c3C)C(O)C(O)C1O
11 0.37037037 UMBHTGLJTANWCB-NXLPUDKLSA-N CC1OC(OC2C(O)C(O)C(CO)OC2Oc3cc4C(=O)c5cc(O)ccc5C(=O)c4c(O)c3C)C(O)C(O)C1O
12 0.37037037 PWVDAXDKFKBTFL-UHFFFAOYSA-N CC1OC(OC2C(O)C(O)C(CO)OC2Oc2cc(C)cc3C(=O)c4cc(O)cc(O)c4C(=O)c23)C(O)C(O)C1O
13 0.37037037 PWVDAXDKFKBTFL-QWVHOXPHSA-N CC1OC(OC2C(O)C(O)C(CO)OC2Oc3cc(C)cc4C(=O)c5cc(O)cc(O)c5C(=O)c34)C(O)C(O)C1O
14 0.37037037 RPMNUQRUHXIGHK-IFRYUKCBSA-N C1(O[C@@H]2OC(CO)[C@@H](O)[C@H](O)C2O[C@@H]2OC(C)[C@H](O)[C@H](O)C2O)=CC2OC(C3C=CC(O)=CC=3)=CC(=O)C=2C(O)=C1
15 0.35714286 YYKZZPUWJLNPMU-POFBTZLFSA-N C[C@@H]1O[C@@H](O[C@@H]2[C@@H](O)[C@H](O)[C@@H](CO)O[C@H]2OC2=CC3=C(C=C2)C(=O)C=C(O3)C2=CC=C(O)C(O)=C2)[C@H](O)[C@H](O)[C@H]1O
16 0.35714286 KZWTWJUDNUMDPQ-FIEZUJDJSA-N COc1cc(ccc1O)C2=C(OC3OCC(O)C(OC4OC(C)C(O)C(O)C4O)C3O)C(=O)c5ccc(O)cc5O2
17 0.34482759 HCVQYKPRNMQLAF-UHFFFAOYSA-N OCC1OC(Oc2cc(O)c3c(c2)oc(cc3=O)c2ccc(cc2)O)C(C(C1O)O)OC1OCC(C1OC)(O)CO
18 0.34482759 CXHUPWPOQYWQCP-JKCFQFSKSA-N COc1cc(O)c2C(=O)C(=C(Oc2c1)c3ccc(O)cc3)O[C@@H]4OC[C@H](O)[C@H](O)[C@H]4O[C@@H]5O[C@@H](C)[C@H](O)[C@@H](O)[C@H]5O
19 0.33333333 SNJVNAXLTOIYQN-GBKFWXOESA-N CC1OC(OC2C(Oc3ccc(cc3)C4=COc5cc(O)cc(O)c5C4=O)OC(CO)C(O)C2O)C(O)C(O)C1O
20 0.33333333 SNJVNAXLTOIYQN-XQCQZFFBSA-N CC1OC(OC2C(Oc3ccc(cc3)C4=COc5cc(O)cc(O)c5C4=O)OC(CO)C(O)C2O)C(O)C(O)C1O
21 0.33333333 UBXCFLBQCBSUAL-UHFFFAOYSA-N COCC1(O)COC(C1O)OC1C(OC(C(C1O)O)CO)Oc1cc(O)c2c(c1)oc(cc2=O)c1ccc(cc1)O
22 0.32258065 XIQCIPHUIZGDLB-CGJKSXEVSA-N CC1OC(OCC2OC(Oc3cc(O)c4C(=O)C(=COc4c3)c5ccc(O)cc5)C(O)C(O)C2O)C(O)C(O)C1O
23 0.32258065 FKIYLTVJPDLUDL-PYXJVEIZSA-N CC1OC(OCC2OC(Oc3cc(O)c4C(=O)C=C(Oc4c3)c5ccc(O)cc5)C(O)C(O)C2O)C(O)C(O)C1O
24 0.32258065 FKIYLTVJPDLUDL-UHFFFAOYSA-N CC1OC(OCC2OC(OC3=CC(O)=C4C(=O)C=C(OC4=C3)C3=CC=C(O)C=C3)C(O)C(O)C2O)C(O)C(O)C1O
25 0.32258065 UUDKPWBINGHXLV-IMSLJOEUSA-N COc1cc2OC(=CC(=O)c2c(O)c1OC3OCC(OC4OC(C)C(O)C(O)C4O)C(O)C3O)c5ccc(O)cc5
26 0.32258065 FJLBGPHWVMPZHD-RLKXAHFYSA-N CC1OC(OCC2OC(Oc3cc4C(=O)c5cccc(O)c5C(=O)c4c(O)c3C)C(O)C(O)C2O)C(O)C(O)C1O
27 0.32258065 RRFXDKLEKUXSPN-ZEOISEGYSA-N CC1OC(OCC2OC(Oc3ccc4C(=O)c5c(O)c(C)ccc5C(=O)c4c3O)C(O)C(O)C2O)C(O)C(O)C1O
28 0.32258065 FKIYLTVJPDLUDL-RMNUETLVSA-N CC1OC(OCC2OC(Oc3cc(O)c4C(=O)C=C(Oc4c3)c5ccc(O)cc5)C(O)C(O)C2O)C(O)C(O)C1O
29 0.32258065 RRFXDKLEKUXSPN-HBAGQWHWSA-N CC1OC(OCC2OC(Oc3ccc4C(=O)c5c(O)c(C)ccc5C(=O)c4c3O)C(O)C(O)C2O)C(O)C(O)C1O
30 0.32258065 FJLBGPHWVMPZHD-XAXPVLCJSA-N CC1OC(OCC2OC(Oc3cc4C(=O)c5cccc(O)c5C(=O)c4c(O)c3C)C(O)C(O)C2O)C(O)C(O)C1O
31 0.32258065 XIQCIPHUIZGDLB-SEPMLUPWSA-N CC1OC(OCC2OC(Oc3cc(O)c4C(=O)C(=COc4c3)c5ccc(O)cc5)C(O)C(O)C2O)C(O)C(O)C1O
32 0.32258065 XIQCIPHUIZGDLB-AFWLSLSZSA-N O([C@@H]1OC(CO[C@H]2[C@@H](O)C(O)[C@@H](O)C(C)O2)[C@@H](O)[C@H](O)C1O)C1C=C(O)C2C(=O)C(C3C=CC(O)=CC=3)=COC=2C=1
33 0.32258065 PLNUUODLQOOCGG-BHHPSGTPSA-N C1(O[C@@H]2OC(C)[C@H](O)[C@H](O)C2O)=CC2OC(C3C=C(O[C@@H]4OC[C@@H](O)[C@H](O)C4O)C(O)=CC=3)=CC(=O)C=2C=C1OC
34 0.32258065 FKIYLTVJPDLUDL-NSKDIOFSSA-N CC1OC(OCC2OC(Oc3cc(O)c4C(=O)C=C(Oc4c3)c5ccc(O)cc5)C(O)C(O)C2O)C(O)C(O)C1O
35 0.32258065 FKIYLTVJPDLUDL-FLPYCHHVSA-N C[C@H]1O[C@@H](OC[C@H]2O[C@@H](Oc3cc(O)c4C(=O)C=C(Oc4c3)c5ccc(O)cc5)[C@H](O)[C@@H](O)[C@@H]2O)[C@@H](O)[C@@H](O)[C@@H]1O
36 0.32258065 FKIYLTVJPDLUDL-NSWCACCBSA-N CC1OC(OCC2OC(Oc3cc(O)c4C(=O)C=C(Oc4c3)c5ccc(O)cc5)C(O)C(O)C2O)C(O)C(O)C1O
37 0.32258065 XIQCIPHUIZGDLB-RVNLCRDTSA-N CC1OC(OCC2OC(Oc3cc(O)c4C(=O)C(=COc4c3)c5ccc(O)cc5)C(O)C(O)C2O)C(O)C(O)C1O
38 0.32258065 FKIYLTVJPDLUDL-GYMSBIIKSA-N C1(O[C@@H]2OC(CO[C@@H]3OC(C)[C@H](O)[C@H](O)C3O)[C@@H](O)[C@H](O)C2O)=CC2OC(C3C=CC(O)=CC=3)=CC(=O)C=2C(O)=C1
39 0.32258065 FKIYLTVJPDLUDL-SLNHTJRHSA-N CC1OC(OCC2OC(Oc3cc(O)c4C(=O)C=C(Oc4c3)c5ccc(O)cc5)C(O)C(O)C2O)C(O)C(O)C1O
40 0.32258065 UUDKPWBINGHXLV-GQVBTPFISA-N C1C(C2=CC(=O)C3C(O)=C(O[C@@H]4OC[C@@H](O[C@@H]5OC(C)[C@H](O)C(O)[C@@H]5O)[C@H](O)C4O)C(OC)=CC=3O2)=CC=C(O)C=1
41 0.32258065 FKIYLTVJPDLUDL-WCDRIBADSA-N CC1OC(OCC2OC(Oc3cc(O)c4C(=O)C=C(Oc4c3)c5ccc(O)cc5)C(O)C(O)C2O)C(O)C(O)C1O
42 0.3125 PAJHRXYBOYNGOX-UHFFFAOYSA-N OCC1OC(Oc2cc(O)c3c(c2)oc(cc3=O)c2ccc(cc2)O)C(C(C1O)O)OC1OCC(C1O)(CO)OC
43 0.30769231 LRFDUPNLCDXZOE-ZLDQKHMLSA-N CC1OC(OC2C(CO)OC(Oc3cc(O)cc4OC(=CC(=O)c34)c5ccc(O)cc5)C(O)C2O)C(O)C(O)C1O
44 0.30769231 HNGPTNBSKRUCNQ-UEKGWKPCSA-N CC1OC(OC2C(O)C(CO)OC(Oc3cc(O)cc4OC(=CC(=O)c34)c5ccc(O)cc5)C2O)C(O)C(O)C1O
45 0.30769231 LRFDUPNLCDXZOE-UHFFFAOYSA-N CC1OC(OC2C(CO)OC(OC3=CC(O)=CC4=C3C(=O)C=C(O4)C3=CC=C(O)C=C3)C(O)C2O)C(O)C(O)C1O
46 0.30769231 JOFPVVCYGGGDGS-MHHWORSCSA-N CC1OC(OC2C(O)C(C)OC(Oc3cc(O)c4C(=O)C=C(Oc4c3)c5ccc(O)c(O)c5)C2O)C(O)C(O)C1O
47 0.3030303 BHJZUXDFACAILR-BJFGPBHMSA-N CC1OC(OC2C(Oc3cc(O)cc4OC(=C/c5ccc(O)cc5)C(=O)c34)OC(CO)C(O)C2O)C(O)C(O)C1O
48 0.3030303 BHJZUXDFACAILR-HHOYNHCYSA-N C1(O)C=C2OC(=CC3C=CC(O)=CC=3)C(=O)C2=C(O[C@@H]2OC(CO)[C@@H](O)[C@H](O)C2O[C@@H]2OC(C)[C@H](O)C(O)[C@@H]2O)C=1
49 0.3030303 LYGPBZVKGHHTIE-YFZSHZBPSA-N C1(O)=C([C@@H]2OC(CO)[C@@H](O)[C@H](O)C2O[C@@H]2OC(C)[C@H](O)[C@H](O)C2O)C2OC(C3C=CC(O)=CC=3)=CC(=O)C=2C(O)=C1
50 0.3030303 BHJZUXDFACAILR-HIUSLDBHSA-N C[C@@H]1O[C@@H](O[C@H]2[C@@H](Oc3cc(O)cc4OC(=Cc5ccc(O)cc5)C(=O)c34)O[C@H](CO)[C@@H](O)[C@@H]2O)[C@H](O)[C@H](O)[C@H]1O
51 0.2962963 OGGOZTAYPXBKCH-FFUDPDCJSA-N CC1OC(OC2C(CO)OC(Oc3cc(O)c4C(=O)C=C(Oc4c3)c5ccc(O)cc5)C(O)C2O)C(O)C(O)C1O
52 0.2962963 UREPCGRALLQPJF-XEEOOYMOSA-N CC(O)C1OC(OC2=C(Oc3cc(OC4OC(C(C)O)C(O)C4O)cc(O)c3C2=O)c5ccc(O)cc5)C(O)C1O
53 0.2962963 UREPCGRALLQPJF-CTVCQPQISA-N CC(O)C1OC(OC2=C(Oc3cc(OC4OC(C(C)O)C(O)C4O)cc(O)c3C2=O)c5ccc(O)cc5)C(O)C1O
54 0.2962963 FLCRERKUPUXEGP-UHFFFAOYSA-N OCC1OC(Oc2cc3oc(cc(=O)c3c(c2C2OC(CO)C(C(C2O)O)O)O)C2=CCC(C=C2)O)C(C(C1O)O)O
55 0.29411765 YUSSGZVUACDDMY-SEPMLUPWSA-N CC1OC(OCC2OC(Oc3ccc(cc3)C4=COc5cc(O)cc(O)c5C4=O)C(O)C(O)C2O)C(O)C(O)C1O
56 0.28571429 NVCITTMFPICLDX-UHFFFAOYSA-N OCC1OC(Oc2cc(O)c3c(c2)OC(CC3=O)C2=CC#CC(=C2)O)C(C(C1O)O)OC1OC(C)C(C(C1O)O)O
57 0.28571429 YVAJKVXPXVNLQE-UHFFFAOYSA-N OCC1OC(C(C(C1O)O)OC1OCC(C(C1O)OC)O)c1c(O)cc2c(c1O)c(=O)cc(o2)c1ccc(cc1)O
58 0.28571429 FZXCETIULMFKEM-MVQNZANOSA-N CC(O)C1OC(Oc2ccc(cc2)C3=CC(=O)c4c(O)c(O)c(OC5OC(C(C)O)C(O)C5O)cc4O3)C(O)C1O
59 0.28571429 FZXCETIULMFKEM-IMZNMJNUSA-N CC(O)C1OC(Oc2ccc(cc2)C3=CC(=O)c4c(O)c(O)c(OC5OC(C(C)O)C(O)C5O)cc4O3)C(O)C1O
60 0.28571429 YWNAZAJUDNEHMF-HKEKTOOPSA-N CC1OC(OC2C(O)C(O)C(CO)OC2c3cc4C(=O)C=C(Oc4cc3O)c5ccc(O)c(O)c5)C(O)C(O)C1O
61 0.28571429 ORTYRILKLMWVPO-UHFFFAOYSA-N OCC1OC(Oc2cc(O)c3c(c2)OC(CC3=O)C2=CC=C(C#C2)O)C(C(C1O)O)OC1OC(C)C(C(C1O)O)O
62 0.27586207 PUXKQFMZRYJBBE-LKKHWDDJSA-N CC(O)C1OC(OC2=C(Oc3cc(OC4OC(C)C(O)C(O)C4O)cc(O)c3C2=O)c5ccc(O)cc5)C(O)C1O
63 0.27586207 AWCXRDFBKSQPEQ-USKUJOGOSA-N CC1OC(OCC2OC(OC3=C(Oc4cc(O)cc(O)c4C3=O)c5ccccc5)C(O)C(O)C2O)C(O)C(O)C1O
64 0.27586207 JCEAFPKMXHMEGO-LWFKRHRGSA-N COc1ccc(cc1)C2=C(OC3OC(C)C(O)C(O)C3O)C(=O)c4c(O)cc(OC5OCC(O)C(O)C5O)cc4O2
65 0.27586207 SYEXZJVNQROMRT-UHFFFAOYSA-N OCC1OC(Oc2cc(OC3OC(C)C(C(C3O)O)O)cc3c2C(=O)C2(C(C3=O)C=C(C=C2O)C)O)C(C(C1O)O)O
66 0.27586207 OSASCGZQVSNSMP-UHFFFAOYSA-N OCC1OC(OC2=Cc3c(C(C2)O)c(=O)cc(o3)c2ccc(c(c2)O)O)C(C(C1O)O)OC1OC(C)C(C(C1O)O)O
67 0.27586207 ISQXQDHIJHDGRV-UHFFFAOYSA-N OCC1OC(Oc2cc(OC3OC(C)C(C(C3O)O)O)cc3c2C(=O)C2C(=CC(=CC2(C3=O)O)C)O)C(C(C1O)O)O
68 0.27586207 BAUSDOYSHAODJY-UHFFFAOYSA-N OCc1cc(O)c2c(c1)C(C1OC(CO)C(C(C1O)O)O)c1c(C2=O)c(ccc1O)OC1OC(CO)C(C(C1O)O)O
69 0.27586207 PUXKQFMZRYJBBE-ZJBBONHWSA-N CC(O)C1OC(OC2=C(Oc3cc(OC4OC(C)C(O)C(O)C4O)cc(O)c3C2=O)c5ccc(O)cc5)C(O)C1O
70 0.27586207 BFRZLFSNRXZVCG-UHFFFAOYSA-N OCc1cc(O)c2c(c1)C(C1OC(CO)C(C(C1O)O)O)c1c(C2=O)c(cc(c1)O)OC1OC(CO)C(C(C1O)O)O
71 0.27027027 NTQXGMWLAMTKEL-UHFFFAOYSA-N OC1C(OC2OC(C)C(C(C2O)O)O)C(Oc2cc(O)c3c(c2)OC(CC3=O)c2ccccc2)OC(C1O)C(=O)O
72 0.26666667 JCEAFPKMXHMEGO-SUPWMIEESA-N C1(O[C@@H]2OC[C@@H](O)[C@H](O)C2O)=CC2OC(C3C=CC(OC)=CC=3)=C(O[C@H]3[C@@H](O)C(O)[C@@H](O)C(C)O3)C(=O)C=2C(O)=C1
73 0.26666667 AYGSGNRZPAUAAL-UHFFFAOYSA-N OCC1OC(Oc2c(oc3c(c2=O)c(O)cc(c3)OC2OC(C)C(C(C2O)O)O)C2=CC=C(CC2)O)C(C(C1O)O)O
74 0.26666667 UYSGFAKZBIONAL-UHFFFAOYSA-N OCC1OC(Oc2c(oc3c(c2=O)c(O)cc(c3)OC2OC(C)C(C(C2O)O)O)C2=CCC(C=C2)O)C(C(C1O)O)O
75 0.26666667 UPOVMNAWUPNJOX-UHFFFAOYSA-N OCc1cc(O)c2c(c1)C(C1OC(CO)C(C(C1O)O)O)C13C(C2=O)(O3)C(=CC=C1)OC1OC(CO)C(C(C1O)O)O
76 0.26666667 SVCGGQXNSXNCBC-UHFFFAOYSA-N OCC1=CC23C(C(=C1)O)(O2)C(=O)c1c(C3C2OC(CO)C(C(C2O)O)O)cccc1OC1OC(CO)C(C(C1O)O)O
77 0.26666667 PLBQOOJBEYZHTI-UHFFFAOYSA-N OCc1cc(O)c2c(c1)C(C1OC(CO)C(C(C1O)O)O)c1c(C2=O)c(OC2OC(CO)C(C(C2O)O)O)c(cc1)O
78 0.26666667 SVOLHIVUCKNOCS-UHFFFAOYSA-N OCC1OC(C(C(C1O)O)OC1OCC(C(C1OC)O)O)c1c(O)cc2c(c1O)c(=O)cc(o2)c1ccc(cc1)O
79 0.26666667 JESYDJASAROFLV-UHFFFAOYSA-N OCC1OC(OC2=CC(=CC3(C2C(=O)c2c(O)cc(cc2C3=O)C)O)OC2OC(C)C(C(C2O)O)O)C(C(C1O)O)O
80 0.26666667 ONVSAQAKTNQZOT-IMVNTBEWSA-N CC1OC(OCC2OC(Oc3cc(O)c4C(=O)c5c(O)cc(C)cc5C(=O)c4c3)C(O)C(O)C2O)C(O)C(O)C1O
81 0.26315789 SPOOWVDPHUXKND-UHFFFAOYSA-N OC1=CC(=CC#C1)C1CC(=O)c2c(O1)cc(cc2O)OC1OC(COC2OC(C)C(C(C2O)O)O)C(C(C1O)O)O
82 0.26086957 PUPKKEQDLNREIM-UHFFFAOYSA-N Oc1ccc(cc1)c1oc2cc(OC3OC(C)C(C(C3O)O)O)cc(c2c(=O)c1OC1OC(C)C(C(C1O)O)O)O
83 0.26086957 PUPKKEQDLNREIM-KWMNMNHLSA-N CC1OC(OC2=C(Oc3cc(OC4OC(C)C(O)C(O)C4O)cc(O)c3C2=O)c5ccc(O)cc5)C(O)C(O)C1O
84 0.26086957 PUPKKEQDLNREIM-LKATYBOYSA-N CC1OC(OC2=C(Oc3cc(OC4OC(C)C(O)C(O)C4O)cc(O)c3C2=O)c5ccc(O)cc5)C(O)C(O)C1O
85 0.26086957 PUPKKEQDLNREIM-QNSQPKOQSA-N C[C@H]1[C@@H]([C@H]([C@H]([C@@H](O1)OC2=CC(=C3C(=C2)OC(=C(C3=O)O[C@H]4[C@@H]([C@@H]([C@H]([C@@H](O4)C)O)O)O)C5=CC=C(C=C5)O)O)O)O)O
86 0.26086957 PUPKKEQDLNREIM-KPQJDSDZSA-N CC1OC(OC2=C(Oc3cc(OC4OC(C)C(O)C(O)C4O)cc(O)c3C2=O)c5ccc(O)cc5)C(O)C(O)C1O
87 0.26086957 PUPKKEQDLNREIM-SLVXTXDOSA-N C[C@H]1O[C@H](OC2=C(Oc3cc(O[C@H]4O[C@H](C)[C@@H](O)[C@H](O)[C@@H]4O)cc(O)c3C2=O)c5ccc(O)cc5)[C@@H](O)[C@@H](O)[C@@H]1O
88 0.26086957 PUPKKEQDLNREIM-YMCFDUETSA-N C1(O[C@@H]2OC(C)[C@H](O)[C@H](O)C2O)=CC2OC(C3C=CC(O)=CC=3)=C(O[C@H]3[C@@H](O)C(O)[C@@H](O)C(C)O3)C(=O)C=2C(O)=C1
89 0.26086957 PUPKKEQDLNREIM-FLMWOZIFSA-N CC1OC(OC2=C(Oc3cc(OC4OC(C)C(O)C(O)C4O)cc(O)c3C2=O)c5ccc(O)cc5)C(O)C(O)C1O
90 0.26086957 VODQTRMMDRJKDL-QNSQPKOQSA-N CC1OC(OC2=C(Oc3cc(O)cc(O)c3C2=O)c4ccc(OC5OC(C)C(O)C(O)C5O)cc4)C(O)C(O)C1O
91 0.26086957 PUPKKEQDLNREIM-SVUCITDMSA-N CC1OC(OC2=C(Oc3cc(OC4OC(C)C(O)C(O)C4O)cc(O)c3C2=O)c5ccc(O)cc5)C(O)C(O)C1O
92 0.26086957 PUPKKEQDLNREIM-MJCFTPPMSA-N CC1OC(OC2=C(Oc3cc(OC4OC(C)C(O)C(O)C4O)cc(O)c3C2=O)c5ccc(O)cc5)C(O)C(O)C1O
93 0.26086957 PUPKKEQDLNREIM-YAMKGCKUSA-N CC1OC(OC2=C(Oc3cc(OC4OC(C)C(O)C(O)C4O)cc(O)c3C2=O)c5ccc(O)cc5)C(O)C(O)C1O
94 0.26086957 PUPKKEQDLNREIM-RPSBXBBBSA-N CC1OC(OC2=C(Oc3cc(OC4OC(C)C(O)C(O)C4O)cc(O)c3C2=O)c5ccc(O)cc5)C(O)C(O)C1O
95 0.25806452 LYGPBZVKGHHTIE-HUBYJIGHSA-N C[C@H]1[C@@H]([C@H]([C@H]([C@@H](O1)O[C@@H]2[C@H]([C@@H]([C@H](O[C@H]2C3=C(C=C(C4=C3OC(=CC4=O)C5=CC=C(C=C5)O)O)O)CO)O)O)O)O)O
96 0.25806452 UOEZFWBJIJNCFN-UHFFFAOYSA-N OCC1OC(OC2C=C(O)c3c(C2)oc(cc3=O)c2ccc(c(c2)O)O)C(C(C1O)O)OC1OC(C)C(C(C1O)O)O
97 0.25806452 ZAUCYYBJZCXDBD-UHFFFAOYSA-N OCC1OC(Oc2cc(O)c3c(c2)oc(cc3=O)C2=CC(C(C=C2)O)O)C(C(C1O)O)OC1OC(C)C(C(C1O)O)O
98 0.25806452 HFRLBDIWPZBNMK-BKPJJFADSA-N CC1OC(Oc2cc3OC(=CC(=O)c3c(O)c2C4OC(CO)C(O)C(O)C4O)c5ccc(O)cc5)C(O)C(O)C1O
99 0.25806452 HFRLBDIWPZBNMK-UOSUTBBISA-N C1(O[C@@H]2OC(C)[C@H](O)[C@H](O)C2O)=CC2OC(C3C=CC(O)=CC=3)=CC(=O)C=2C(O)=C1[C@@H]1OC(CO)[C@@H](O)[C@H](O)C1O
100 0.25806452 HFRLBDIWPZBNMK-GBHNVLEXSA-N CC1OC(Oc2cc3OC(=CC(=O)c3c(O)c2C4OC(CO)C(O)C(O)C4O)c5ccc(O)cc5)C(O)C(O)C1O
101 0.25806452 CPCDDXIVCUTZMN-XNASFSLBSA-N COc1ccc(cc1)C2=COc3cc(OC4OC(OC5OC(C)C(O)C(O)C5O)C(O)C(O)C4O)cc(O)c3C2=O
102 0.25806452 WQYRAFICJLRGNT-UHFFFAOYSA-N OCC1OC(C(C(C1O)O)OC1OC(CO)C(C(C1O)O)O)C1C(O)C=c2c(=C1O)c(=O)cc(o2)c1ccc(cc1)O
103 0.25806452 LCUUDEGZJCYIRC-CQUWOCBCSA-N COc1cc(O)c2C(=O)c3cc(OC)c(OC4OC(CO)C(O)C(O)C4OC5OC(C)C(O)C(O)C5O)cc3Oc2c1
104 0.25806452 YMSBDEVBBHFHHL-ODZVVXMDSA-N CC1OC(Oc2c(C3OC(CO)C(O)C(O)C3O)c(O)cc4OC(=CC(=O)c24)c5ccc(O)cc5)C(O)C(O)C1O
105 0.25806452 NLMDDRPCYZSQHR-UHFFFAOYSA-N OCC1OC(Oc2cccc3c2C(=O)c2c(C3C3OC(CO)C(C(C3O)O)O)c(O)c(cc2O)CO)C(C(C1O)O)O
106 0.25641026 FGZNMTSRXIKLCM-UHFFFAOYSA-N OC1=CC=C(C#C1)C1CC(=O)c2c(O1)cc(cc2O)OC1OC(COC2OC(C)C(C(C2O)O)O)C(C(C1O)O)O
107 0.25641026 RQSNDQMQPHTZBN-UHFFFAOYSA-N OCC1OC(Oc2cc(O)c3c(c2)OC(C#C3)c2ccc(c(c2)O)O)C(C(C1O)O)OC1OC(C)C(C(C1O)O)O
108 0.25 LYGPBZVKGHHTIE-KWHWQUHUSA-N CC1OC(OC2C(O)C(O)C(CO)OC2c3c(O)cc(O)c4C(=O)C=C(Oc34)c5ccc(O)cc5)C(O)C(O)C1O
109 0.25 YTTXLZJOFKRPNQ-UHFFFAOYSA-N OCC1OC(C(C(C1O)O)OC1OCC(C(C1O)O)OC)c1c(O)cc2c(c1O)c(=O)cc(o2)c1ccc(cc1)O
110 0.25 BGPMMCPSTAYIEL-BUTBOELVSA-N CC1OC(OC2C(O)C(O)C(CO)OC2c3c(O)cc4OC(=CC(=O)c4c3O)c5ccc(O)cc5)C(O)C(O)C1O
111 0.25 BGPMMCPSTAYIEL-UTKQBPCESA-N CC1OC(OC2C(O)C(O)C(CO)OC2c3c(O)cc4OC(=CC(=O)c4c3O)c5ccc(O)cc5)C(O)C(O)C1O
112 0.25 MOFKGWWYDDAMSD-UHFFFAOYSA-N OCC1OC(Oc2c(oc3c(c2=O)c(O)cc(c3)OC2OC(C)C(C(C2O)O)O)C2CC=C(C=C2)O)C(C(C1O)O)O
113 0.25 LYGPBZVKGHHTIE-VCGFSDPLSA-N CC1OC(OC2C(O)C(O)C(CO)OC2c3c(O)cc(O)c4C(=O)C=C(Oc34)c5ccc(O)cc5)C(O)C(O)C1O
114 0.25 LYGPBZVKGHHTIE-MURWTGAISA-N CC1OC(OC2C(O)C(O)C(CO)OC2c3c(O)cc(O)c4C(=O)C=C(Oc34)c5ccc(O)cc5)C(O)C(O)C1O
115 0.25 AUFMVSOUIZAOET-UHFFFAOYSA-N COCC1(O)COCC1(O)Oc1cc(OC2OC(CO)C(C(C2O)O)O)c2c(c1)C(=O)c1c(C2=O)c(O)cc(c1)C
116 0.25 BGPMMCPSTAYIEL-JWUFSHJESA-N CC1OC(OC2C(O)C(O)C(CO)OC2c3c(O)cc4OC(=CC(=O)c4c3O)c5ccc(O)cc5)C(O)C(O)C1O
117 0.25 LYGPBZVKGHHTIE-JZUNINQASA-N CC1OC(OC2C(O)C(O)C(CO)OC2c3c(O)cc(O)c4C(=O)C=C(Oc34)c5ccc(O)cc5)C(O)C(O)C1O
118 0.25 LYGPBZVKGHHTIE-NQQFNCMQSA-N [C@@H]1([C@H](O)[C@@H]([C@H](O[C@@H]2[C@H]([C@@H]([C@H](O[C@H]2c2c(cc(c3c2oc(cc3=O)c2ccc(cc2)O)O)O)CO)O)O)O[C@@H]1C)O)O
119 0.25 BLOFDBSKNMFQEB-UHFFFAOYSA-N OCC1OC(Oc2cccc3c2C(=O)c2c(C3C3OC(CO)C(C(C3O)O)O)cc(c(c2O)O)CO)C(C(C1O)O)O
120 0.25 BGPMMCPSTAYIEL-LJMMZVTNSA-N CC1OC(OC2C(O)C(O)C(CO)OC2c3c(O)cc4OC(=CC(=O)c4c3O)c5ccc(O)cc5)C(O)C(O)C1O
121 0.25 ZIJRKPBPPDDSDC-QUNFJXJJSA-N CC1OC(Oc2ccc(cc2)C3=C(O)C(=O)c4c(O)cc(OC5OC(C)C(O)C(O)C5O)cc4O3)C(O)C(O)C1O
122 0.25 ZIJRKPBPPDDSDC-LLRGMCELSA-N C1(O[C@@H]2OC(C)[C@H](O)[C@H](O)C2O)=CC2OC(C3C=CC(O[C@H]4[C@@H](O)C(O)[C@@H](O)C(C)O4)=CC=3)=C(O)C(=O)C=2C(O)=C1
123 0.25 SXFLMGIWIXVQEN-UHFFFAOYSA-N OCc1cc(O)c2c(c1)C(O)(C1OC(CO)C(C(C1O)O)O)c1c(C2=O)c(ccc1)OC1OC(CO)C(C(C1O)O)O
124 0.25 LYGPBZVKGHHTIE-UHFFFAOYSA-N OCC1OC(C(C(C1O)O)OC1OC(C)C(C(C1O)O)O)c1c(O)cc(c2c1oc(cc2=O)c1ccc(cc1)O)O
125 0.25 OJWZETXICWKGDE-UHFFFAOYSA-N OC1C2COC1C(C(O2)Oc1cc(O)c2c(c1)OC(CC2=O)c1ccc(c(c1)O)O)OC1OC(C)C(C(C1O)O)O
126 0.25 ZIJRKPBPPDDSDC-XXZMSLMISA-N CC1OC(Oc2ccc(cc2)C3=C(O)C(=O)c4c(O)cc(OC5OC(C)C(O)C(O)C5O)cc4O3)C(O)C(O)C1O
127 0.25 LSHRRCYSPUVUGQ-BFGGPRNPSA-N COc1c(O)c(OC2OC(COC3OC(C)C(O)C(O)C3O)C(O)C(O)C2O)cc4C(=O)c5ccccc5C(=O)c14
128 0.25 BGPMMCPSTAYIEL-GKSGMORCSA-N C1(O)=CC2OC(C3C=CC(O)=CC=3)=CC(=O)C=2C(O)=C1[C@@H]1OC(CO)[C@@H](O)[C@H](O)C1O[C@@H]1OC(C)[C@H](O)[C@H](O)C1O
129 0.24242424 XEGFGSKULOVWMZ-WHURFGGPSA-N C1(O[C@@H]2OC(CO[C@@H]3OC(C)[C@H](O)[C@H](O)C3O)[C@@H](O)[C@H](O)C2O)=CC2OC(C3C=C(O)C(O)=CC=3)=CC(=O)C=2C=C1
130 0.24242424 LUZRSTVVUSDPJJ-MMFYEEMKSA-N C1(O)=C([C@H]2C(O)C(O)[C@H](O[C@H]3C(O)C(O)[C@@H](O)[C@H](C)O3)[C@H](CO)O2)C2OC(C3C=CC(O)=CC=3)=CC(=O)C=2C(O)=C1
131 0.24242424 UFCHOCZWIFBBIS-KOTYTVJYSA-N C1(C2C=CC(O[C@@H]3OC(C)[C@H](O)C(O)[C@@H]3O)=CC=2)=CC(=O)C2C(O)=C([C@@H]3OC(CO)[C@@H](O)[C@H](O)C3O)C(O)=CC=2O1
132 0.24242424 IIICFMNDRDSHQN-UHFFFAOYSA-N OCC1OC(OC2=CC(=CC3C2(O)C(=O)c2c(C3=O)cc(cc2O)C)OC2OC(C)C(C(C2O)O)O)C(C(C1O)O)O
133 0.24242424 MLTIJPSFPUIQNN-PBMLQHRUSA-N CC1OC(Oc2cc(O)c3C(=O)C=C(Oc3c2C4OC(C)C(O)C(O)C4O)c5ccc(O)c(O)c5)C(O)C(O)C1O
134 0.24242424 MLTIJPSFPUIQNN-VTSVTLMWSA-N C1(O[C@@H]2OC(C)[C@H](O)[C@H](O)C2O)=C([C@H]2C(O)C(O)[C@@H](O)[C@H](C)O2)C2OC(C3C=C(O)C(O)=CC=3)=CC(=O)C=2C(O)=C1
135 0.24242424 ZIIBNXKQZAUBRD-TYLQWMPKSA-N CC1OC(Oc2ccc(cc2)C3=CC(=O)c4c(O)cc(O)c(C5OC(CO)C(O)C(O)C5O)c4O3)C(O)C(O)C1O
136 0.24242424 UJYLACKGIBSCEF-UHFFFAOYSA-N OCC1OC(Oc2cc(O)c3c(c2)oc(cc3=O)C2=CC(=C(CC2)O)O)C(C(C1O)O)OC1OC(C)C(C(C1O)O)O
137 0.24242424 ZIIBNXKQZAUBRD-WUVOKECESA-N CC1OC(Oc2ccc(cc2)C3=CC(=O)c4c(O)cc(O)c(C5OC(CO)C(O)C(O)C5O)c4O3)C(O)C(O)C1O
138 0.24242424 ZIIBNXKQZAUBRD-IVIOCOLCSA-N CC1OC(Oc2ccc(cc2)C3=CC(=O)c4c(O)cc(O)c(C5OC(CO)C(O)C(O)C5O)c4O3)C(O)C(O)C1O
139 0.24242424 UFCHOCZWIFBBIS-GGROOLPBSA-N CC1OC(Oc2ccc(cc2)C3=CC(=O)c4c(O)c(C5OC(CO)C(O)C(O)C5O)c(O)cc4O3)C(O)C(O)C1O
140 0.24242424 VTWZMKRGBAQGEX-OPXVZGGOSA-N CC1OC(OC2C(CO)OC(C(O)C2O)c3c(O)cc4OC(=CC(=O)c4c3O)c5ccc(O)cc5)C(O)C(O)C1O
141 0.24242424 PUKDLYBCHCCXIJ-UHFFFAOYSA-N OCC1OC(Oc2cccc3c2C(=O)C2=C(C3C3OC(CO)C(C(C3O)O)O)C=C(C3C2(O)O3)CO)C(C(C1O)O)O
142 0.24242424 MAGXBEMFZOMFFX-UHFFFAOYSA-N OCC1OC(Oc2cc3oc(cc(=O)c3c(c2C2OC(CO)C(C(C2O)O)O)O)C2=CC=C(CC2)O)C(C(C1O)O)O
143 0.24242424 XEGFGSKULOVWMZ-IVLIXVTASA-N CC1OC(OCC2OC(Oc3ccc4C(=O)C=C(Oc4c3)c5ccc(O)c(O)c5)C(O)C(O)C2O)C(O)C(O)C1O
144 0.24242424 UFCHOCZWIFBBIS-GBHNVLEXSA-N CC1OC(Oc2ccc(cc2)C3=CC(=O)c4c(O)c(C5OC(CO)C(O)C(O)C5O)c(O)cc4O3)C(O)C(O)C1O
145 0.24242424 ZIIBNXKQZAUBRD-UHFFFAOYSA-N CC1OC(OC2=CC=C(C=C2)C2=CC(=O)C3=C(O2)C(C2OC(CO)C(O)C(O)C2O)=C(O)C=C3O)C(O)C(O)C1O
146 0.24 IJXRVZWYGGTCEE-ITNJPCBBSA-N C1C=C(O)C=CC=1C1=C(O[C@@H]2OC(C)[C@H](O)C(O)[C@@H]2O[C@@H]2OC(C)[C@H](O)C(O)[C@@H]2O)C(=O)C2C(O)=CC(O)=CC=2O1
147 0.24 PATAJOYWUAAQGX-LSXMEJFVSA-N C1(O[C@@H]2OC(C)[C@H](O)[C@H](O)C2O)=CC2OC(C3C=CC(O[C@H]4[C@@H](O)C(O)[C@@H](O)C(C)O4)=CC=3)=CC(=O)C=2C(O)=C1O
148 0.24 IJXRVZWYGGTCEE-HYRRMPKOSA-N C[C@@H]1O[C@@H](OC2=C(Oc3cc(O)cc(O)c3C2=O)c4ccc(O)cc4)[C@H](O[C@@H]5O[C@H](C)[C@@H](O)[C@H](O)[C@H]5O)[C@H](O)[C@H]1O
149 0.24 IJXRVZWYGGTCEE-JRSUMJOSSA-N CC1OC(OC2C(OC3=C(Oc4cc(O)cc(O)c4C3=O)c5ccc(O)cc5)OC(C)C(O)C2O)C(O)C(O)C1O
150 0.23809524 GNWLZBLSPUHNII-UHFFFAOYSA-N OCC1OC(OC2=CC3=C(C#C2)C(=O)CC(O3)c2ccc(c(c2)O)O)C(C(C1O)O)OC1OC(C)C(C(C1O)O)O
151 0.23529412 ZRFGPPMOULQEGG-UHFFFAOYSA-N OCc1cc(O)c2c(c1)C(C1OC(CO)C(C(C1O)O)O)C1=C(C2=O)C(=CC2C1O2)OC1OC(CO)C(C(C1O)O)O
152 0.23529412 QMSQRTKRFXZURS-UHFFFAOYSA-N OCC1OC(Oc2cc(O)c3c(c2)oc(cc3=O)C2C=CC(=C(C2)O)O)C(C(C1O)O)OC1OC(C)C(C(C1O)O)O
153 0.23529412 QXHHBGFIPDPRAX-RHJIMJPWSA-N C1(C2C=CC(O)=C(O)C=2)=CC(=O)C2C(O)=C([C@H]3OC(C)[C@@H](O)C(O)[C@@H]3O[C@@H]3OC(C)[C@H](O)C(O)[C@@H]3O)C(O)=CC=2O1
154 0.23529412 DLJSFJQEAHTMMJ-UHFFFAOYSA-N OCOc1cc(O)c2c(c1)C(C1OC(CO)C(C(C1O)O)O)c1c(C2=O)c(ccc1)OC1OC(CO)C(C(C1O)O)O
155 0.23529412 ZEPMWGWBBATJGD-KBVHLOSJSA-N CC1OC(OC2C(O)C(CO)OC(C2O)c3c(O)cc4OC(=CC(=O)c4c3O)c5ccc(O)cc5)C(O)C(O)C1O
156 0.23529412 QXHHBGFIPDPRAX-KTDUNRGMSA-N C1(C2C=CC(O)=C(O)C=2)=CC(=O)C2C(O)=C([C@H]3OC(C)[C@H](O)C(O)[C@@H]3O[C@@H]3OC(C)[C@H](O)C(O)[C@@H]3O)C(O)=CC=2O1
157 0.23076923 NWNFVQUNQVTJHM-UHFFFAOYSA-N OCC1OC(OC2C(C)OC(C(C2O)O)Oc2c(=O)c3C(O)CC(=Cc3oc2c2ccc(cc2)O)O)C(C(C1O)O)O
158 0.23076923 VNZSFCDAHJZLCK-UHFFFAOYSA-N OCc1cc(O)c2c(c1)C(=C1OC(CO)C(C(C1O)O)O)c1c(C2=O)c(ccc1)OC1OC(CO)C(C(C1O)O)O
159 0.23076923 LMTMPDZIBCAVEA-UHFFFAOYSA-N OCC1OC(C(C(C1O)O)OC1OC(CO)C(C(C1O)O)O)C1=c2oc(cc(=O)c2=C(CC1O)O)c1ccc(cc1)O
160 0.22857143 XSJPZUWHHOIIBT-UHFFFAOYSA-N OCC1OC(Oc2cc(O)c3c(c2)OC(C(C3=O)O)c2ccc(cc2)O)C(C(C1O)O)OC1OC(C)C(C(C1O)O)O
161 0.22857143 FAVVFEAXBSFMIP-UHFFFAOYSA-N OCC1OC(OC2=CC3=C(C4(C2O4)O)C(=O)CC(O3)c2ccc(cc2)O)C(C(C1O)O)OC1OC(C)C(C(C1O)O)O
162 0.22857143 YKQNAVDLVHYAEQ-ZMYHALGESA-N CC1OC(OC2C(Oc3cc(O)cc(OC4OC(CO)C(O)C(O)C4O)c3C2=O)c5ccc(O)cc5)C(O)C(O)C1O
163 0.22857143 QXHHBGFIPDPRAX-UHFFFAOYSA-N CC1OC(OC2C(O)C(O)C(C)OC2C2=C(O)C=C3OC(=CC(=O)C3=C2O)C2=CC=C(O)C(O)=C2)C(O)C(O)C1O
164 0.22857143 TWLYQPPCSPHLCD-UHFFFAOYSA-N OCC1OC(Oc2cccc3c2C(=O)c2c(C3C3OC(CO)C(C(C3O)O)O)cc(cc2O)C(O)O)C(C(C1O)O)O
165 0.22857143 QXHHBGFIPDPRAX-SGLOTMMYSA-N CC1OC(OC2C(O)C(O)C(C)OC2c3c(O)cc4OC(=CC(=O)c4c3O)c5ccc(O)c(O)c5)C(O)C(O)C1O
166 0.22857143 QXHHBGFIPDPRAX-DOWDIMSDSA-N CC1OC(OC2C(O)C(O)C(C)OC2c3c(O)cc4OC(=CC(=O)c4c3O)c5ccc(O)c(O)c5)C(O)C(O)C1O
167 0.22857143 QXHHBGFIPDPRAX-QUWARRLQSA-N CC1OC(OC2C(O)C(O)C(C)OC2c3c(O)cc4OC(=CC(=O)c4c3O)c5ccc(O)c(O)c5)C(O)C(O)C1O
168 0.22222222 XTIOMJCNMUIRRT-UHFFFAOYSA-N OCC1OC(OC23C=C(O)C4=C(C3O2)OC(CC4=O)c2ccc(cc2)O)C(C(C1O)O)OC1OC(C)C(C(C1O)O)O
169 0.22222222 SEUOGJUPVKWPIP-UHFFFAOYSA-N OCC1OC(OC2C(C)OC(C(C2O)O)Oc2c(=O)c3C(=CC(Cc3oc2c2ccc(cc2)O)O)O)C(C(C1O)O)O
170 0.22222222 UTIKRWAFUZKNDG-UHFFFAOYSA-N OCC1OC(Oc2cc3oc(cc(=O)c3c(c2C2OC(CO)C(C(C2O)O)O)O)C2CC=C(C=C2)O)C(C(C1O)O)O
171 0.22222222 MMGNDNIYPWFEHI-UHFFFAOYSA-N OCC1OC(OC2=C(OC3=CC(=CC(C3C2=O)O)OC2OC(C)C(C(C2O)O)O)c2ccc(cc2)O)C(C(C1O)O)O
172 0.22222222 VIZOIWONWPNYQB-DOYQYKRZSA-N CC1OC(OC2C(O)C(O)C(CO)OC2Oc3cc(O)c4C(=O)CC(Oc4c3)c5cc(O)cc(O)c5)C(O)C(O)C1O
173 0.22222222 LTAWWAJIRJMKPH-UHFFFAOYSA-N OCC1OC(Oc2cc(cc3c2C(=O)c2c(C3=O)cc(cc2O)C)OC2(O)COCC2(CO)OC)C(C(C1O)O)O
174 0.22222222 KSYFVRAABJABSD-UHFFFAOYSA-N OCC1OC(OC2C(=O)c3c(O)cc(cc3OC2c2ccc(cc2)O)OC2OC(C)C(C(C2O)O)O)C(C(C1O)O)O
175 0.21621622 IXNNDKWPHQMKLT-UHFFFAOYSA-N OCC1OC(Oc2cccc3c2C(=O)C2=C(C3C3OC(CO)C(C(C3O)O)O)C3C(C=C2O)(O3)CO)C(C(C1O)O)O
176 0.21621622 OEOFNNDYYLIDDI-CKDOJOSSSA-N CC1OC(OCC2OC(Oc3cc(O)cc4OC(=Cc5ccc(O)cc5)C(=O)c34)C(O)C(O)C2O)C(O)C(O)C1O
177 0.21621622 OEOFNNDYYLIDDI-NAJGWTGKSA-N C1(O[C@@H]2O[C@H](CO[C@@H]3OC(C)[C@H](O)C(O)[C@@H]3O)[C@@H](O)C(O)C2O)C=C(O)C=C2O/C(=C/C3C=CC(O)=CC=3)/C(=O)C=12
178 0.21621622 BWFWLGVQUXRBSE-UHFFFAOYSA-N OCC1OC(Oc2cc(O)c(c(c2)OC(=C)c2ccc(cc2)O)C(=O)O)C(C(C1O)O)OC1OC(C)C(C(C1O)O)O
179 0.21621622 OEOFNNDYYLIDDI-SEPMLUPWSA-N C[C@@H]1O[C@@H](OC[C@H]2O[C@@H](Oc3cc(O)cc4OC(=Cc5ccc(O)cc5)C(=O)c34)[C@H](O)[C@@H](O)[C@@H]2O)[C@H](O)[C@H](O)[C@H]1O
180 0.21621622 QOGRZURVMSLWIN-UHFFFAOYSA-N OCC1OC(OC2=C(C3OC(CO)C(C(C3O)O)O)C(C3C(=C2)OC(=CC3=O)c2ccc(cc2)O)O)C(C(C1O)O)O
181 0.21621622 BFGCDBLHIHHTNQ-UHFFFAOYSA-N OCC1OC(OC2=C(Oc3c(C2O)c(O)cc(c3)OC2OC(C)C(C(C2O)O)O)c2ccc(cc2)O)C(C(C1O)O)O
182 0.21621622 PWIYHPNYTTYQMK-UHFFFAOYSA-N OCC1OC(C(C(C1O)O)OC1OC(C)C(C(C1O)O)O)C1C(=Cc2c(C1O)c(=O)cc(o2)c1ccc(c(c1)O)O)O
183 0.21621622 OEOFNNDYYLIDDI-TWTNJGHDSA-N CC1OC(OCC2OC(Oc3cc(O)cc4OC(=Cc5ccc(O)cc5)C(=O)c34)C(O)C(O)C2O)C(O)C(O)C1O
184 0.21428571 WNCNDQCMIUSCNV-AZINWOCCSA-N OCC1OC(Oc2cc3OC(=CC(=O)c3cc2C4OC(CO)C(O)C(O)C4O)c5ccc(O)cc5)C(O)C(O)C1O
185 0.21428571 GPSQZOFVCVOOIE-NXIVSORBSA-N CC1OC(Oc2cc(OC3OC(CO)C(O)C(O)C3O)c4C(=O)c5c(O)cc(C)cc5C(=O)c4c2)C(O)C(O)C1O
186 0.21428571 GPSQZOFVCVOOIE-QWVHOXPHSA-N C[C@H]1[C@@H]([C@H]([C@H]([C@@H](O1)OC2=CC(=C3C(=C2)C(=O)C4=CC(=CC(=C4C3=O)O)C)O[C@H]5[C@@H]([C@H]([C@@H]([C@H](O5)CO)O)O)O)O)O)O
187 0.21428571 LIORNSCQKXBUKH-UHFFFAOYSA-N OCC1OC(OC2C(C)OC(C(C2O)O)Oc2c(oc3c(c2=O)c(O)cc(c3)O)C2=CCC(C=C2)O)C(C(C1O)O)O
188 0.21428571 QNUZZQILJBFSNI-UHFFFAOYSA-N OCC1OC(C(C(C1O)O)OC1OC(CO)C(C(C1O)O)O)c1c(O)cc(c2c1oc(cc2=O)C1=CCC(C=C1)O)O
189 0.21428571 GPSQZOFVCVOOIE-BPPKUHCOSA-N CC1OC(Oc2cc(OC3OC(CO)C(O)C(O)C3O)c4C(=O)c5c(O)cc(C)cc5C(=O)c4c2)C(O)C(O)C1O
190 0.21428571 KQFZWTZMERPYOJ-UHFFFAOYSA-N OCC1OC(C(C(C1O)O)OC1OC(CO)C(C(C1O)O)O)c1c(O)cc2c(c1O)c(=O)cc(o2)C1=CCC(C=C1)O
191 0.21428571 TZZUNQVMMKHVMH-ZWNCCWLNSA-N OCC1OC(Oc2ccc3C(=O)C=C(Oc3c2C4OC(CO)C(O)C(O)C4O)c5ccc(O)cc5)C(O)C(O)C1O
192 0.21428571 GPSQZOFVCVOOIE-UHFFFAOYSA-N OCC1OC(Oc2cc(OC3OC(C)C(C(C3O)O)O)cc3c2C(=O)c2c(C3=O)cc(cc2O)C)C(C(C1O)O)O
193 0.21052632 RWALWCJJCDZIOS-UHFFFAOYSA-N OCC1OC(OC2=CC3(C(C(=C2)O)C(=O)C=C(O3)c2ccc(cc2)O)O)C(C(C1O)O)OC1OC(C)C(C(C1O)O)O
194 0.21052632 NTWUVQVTPFOEDM-UHFFFAOYSA-N OCC1OC(Oc2cc(O)c3c(c2)OC(CC3=O)C2=CC3C(C=C2)(O3)O)C(C(C1O)O)OC1OC(C)C(C(C1O)O)O
195 0.21052632 MAOXHYRVFCUZDK-UHFFFAOYSA-N OCC1OC(Oc2cc(O)cc(c2)OC(=CC(=O)O)c2ccc(cc2)O)C(C(C1O)O)OC1OC(C)C(C(C1O)O)O
196 0.21052632 QCYGZXWHSPWBDQ-UHFFFAOYSA-N OCC1OC(Oc2cc(O)c3c(c2)OC(COC3=O)c2ccc(cc2)O)C(C(C1O)O)OC1OC(C)C(C(C1O)O)O
197 0.21052632 WBXSYJDGLVQZKW-UHFFFAOYSA-N OCC1OC(OC2=C(OC3C(=C(O)C=C(C3)OC3OC(C)C(C(C3O)O)O)C2=O)c2ccc(cc2)O)C(C(C1O)O)O
198 0.21052632 FENFLCRLYDFYCN-UHFFFAOYSA-N OCC1OC(OC2C=c3oc(cc(=O)c3=C(C2C2OC(CO)C(C(C2O)O)O)O)c2ccc(cc2)O)C(C(C1O)O)O
199 0.20689655 SLVXPCHHHTVCHF-VQVVXJKKSA-N OCC1OC(C(O)C(O)C1O)c2c(O)c(C3OC(CO)C(O)C(O)C3O)c4OC(=CC(=O)c4c2O)c5ccccc5
200 0.20689655 HHXFWZWRTQXDNZ-UHFFFAOYSA-N OCC1OC(C(O)C(O)C1O)C1=C(O)C2=C(OC(C3=CC=CC=C3)=C(C3OC(CO)C(O)C(O)C3O)C2=O)C=C1O
201 0.20689655 AKDRUQXQHOWZLJ-UHFFFAOYSA-N OCC1OC(OC23C=C(O)C(=C(C3O2)O)C(=O)C=Cc2ccc(cc2)O)C(C(C1O)O)OC1OC(C)C(C(C1O)O)O
202 0.20689655 SLVXPCHHHTVCHF-UHFFFAOYSA-N OCC1OC(C(O)C(O)C1O)C1=C(O)C(C2OC(CO)C(O)C(O)C2O)=C2OC(=CC(=O)C2=C1O)C1=CC=CC=C1
203 0.20512821 PKXLIQWBIGJJMV-UHFFFAOYSA-N OCC1OC(OC2=CC3(C(C(=C2)O)(O3)C(=O)C=Cc2ccc(cc2)O)O)C(C(C1O)O)OC1OC(C)C(C(C1O)O)O
204 0.20512821 IQXBGORHRGHUMX-UHFFFAOYSA-N O=CC1OC(Oc2cc(O)c3c(c2)OC(CC3=O)c2ccc(cc2)O)C(C(C1O)O)OC1OC(C)C(C(C1O)O)O
205 0.20512821 NLCYYMBFIFKSFH-UHFFFAOYSA-N OCC1OC(Oc2cc(O)c3c(c2)OC(CC3=O)c2ccc(cc2)O)C(C(=O)C1O)OC1OC(C)C(C(C1O)O)O
206 0.20512821 OBKKEZLIABHSGY-DOYQYKRZSA-N C[C@H]1[C@@H]([C@H]([C@H]([C@@H](O1)O[C@@H]2[C@H]([C@@H]([C@H](O[C@H]2OC3=CC(=C4C(=O)C[C@H](OC4=C3)C5=CC(=C(C=C5)O)O)O)CO)O)O)O)O)O
207 0.20512821 QQDGUGHQCLQJDE-UHFFFAOYSA-N OCC1OC(Oc2cc(O)c3c(c2)OC(CC(=O)O3)c2ccc(cc2)O)C(C(C1O)O)OC1OC(C)C(C(C1O)O)O
208 0.20512821 DBBNUGPFNTYZAV-UHFFFAOYSA-N OCC1OC(Oc2cc(O)c3c(c2)OC(CC3=O)c2ccc(cc2)O)C(C(C1=O)O)OC1OC(C)C(C(C1O)O)O
209 0.2 OBKKEZLIABHSGY-CJHJRYPYSA-N CC1OC(OC2C(O)C(O)C(CO)OC2Oc3cc(O)c4C(=O)CC(Oc4c3)c5ccc(O)c(O)c5)C(O)C(O)C1O
210 0.2 KRLMYNCERYKTHT-UHFFFAOYSA-N OCC1OC(C(C(C1O)O)O)C1=C(O)C(C2OC(CO)C(C(C2O)O)O)C(c2c1oc(cc2=O)c1ccc(cc1)O)O
211 0.2 ZHYBOCADBFPNQF-UHFFFAOYSA-N OCC1OC(Oc2cc(O)c(c(c2)O)C(=O)C=Cc2ccc(cc2O)O)C(C(C1O)O)OC1OC(C)C(C(C1O)O)O
212 0.2 OBKKEZLIABHSGY-MUFRRZRRSA-N CC1OC(OC2C(O)C(O)C(CO)OC2Oc3cc(O)c4C(=O)CC(Oc4c3)c5ccc(O)c(O)c5)C(O)C(O)C1O
213 0.2 BUCOPKHZZRYFFA-UHFFFAOYSA-N COC1C(=C(C(=O)C)C(=O)C2(C1Cc1cc3=CC(O)(O)C(C(=c3c(c1C2=O)O)O)O)OC1CC(O)C(C(O1)C)O)O
214 0.2 OBKKEZLIABHSGY-UHFFFAOYSA-N OCC1OC(Oc2cc(O)c3c(c2)OC(CC3=O)c2ccc(c(c2)O)O)C(C(C1O)O)OC1OC(C)C(C(C1O)O)O
215 0.2 OHCYAEQQVVSQHF-UHFFFAOYSA-N OCC1OC(Oc2cc(cc3c2C(=O)c2c(C3=O)cc(cc2O)C)OC2(OC)COCC2(O)CO)C(C(C1O)O)O
216 0.2 QCXYDFXQZHLXTR-HLBXXHMVSA-N OCC1OC(Oc2ccc(cc2)C3=CC(=O)c4cc(C5OC(CO)C(O)C(O)C5O)c(O)cc4O3)C(O)C(O)C1O
217 0.2 VKUHMJUHECBTPE-UHFFFAOYSA-N OCC1OC(Oc2cc(O)c3c(c2)OC(CC3=O)c2ccc(cc2O)O)C(C(C1O)O)OC1OC(C)C(C(C1O)O)O
218 0.2 RCPASDFQDBTVMM-UHFFFAOYSA-N OCC1OC(Oc2cc(O)c3c(c2O)OC(CC3=O)c2ccc(cc2)O)C(C(C1O)O)OC1OC(C)C(C(C1O)O)O
219 0.2 BSEQPIQKAQMKKU-UHFFFAOYSA-N OCC1OC(OC2=CC34C(C(=C2)O)(O4)C(=O)CC(O3)c2ccc(cc2)O)C(C(C1O)O)OC1OC(C)C(C(C1O)O)O
220 0.2 OBKKEZLIABHSGY-XBINALIMSA-N CC1OC(OC2C(O)C(O)C(CO)OC2Oc3cc(O)c4C(=O)CC(Oc4c3)c5ccc(O)c(O)c5)C(O)C(O)C1O
221 0.19512195 VRVRGMYBRKLNHO-UHFFFAOYSA-N OCC1OC(Oc2cc(OC3OC(C)C(C(C3O)O)O)cc(c2C(=O)O)C(=O)c2cc(C)cc(c2)O)C(C(C1O)O)O
222 0.19512195 WORLBWUVIOBRSU-UHFFFAOYSA-N OCC1OC(Oc2cc(O)c3c(c2)OC(CC3=O)(O)c2ccc(cc2)O)C(C(C1O)O)OC1OC(C)C(C(C1O)O)O
223 0.19512195 BYTZAESAFVGMLS-UHFFFAOYSA-N OCC1OC(Oc2cc(O)c(c(c2)O)OC(=O)C=Cc2ccc(cc2)O)C(C(C1O)O)OC1OC(C)C(C(C1O)O)O
224 0.19512195 WDRNVZQMLCJXPB-UHFFFAOYSA-N OCC1OC(Oc2cc(O)c3c(c2)OC(=CC3O)c2ccc(c(c2)O)O)C(C(C1O)O)OC1OC(C)C(C(C1O)O)O
225 0.19512195 GBCGNLNXRXWFEM-UHFFFAOYSA-N OCC1OC(Oc2cc(OC3OC(C)C(C(C3O)O)O)cc(c2)C(=O)c2cc(C)cc(c2C(=O)O)O)C(C(C1O)O)O
226 0.19512195 OBKKEZLIABHSGY-OKDLHEIRSA-N C1(OC2OC(CO)C(O)C(O)C2OC2OC(C)C(O)C(O)C2O)C=C2O[C@]([H])(C3C=CC(O)=C(O)C=3)CC(=O)C2=C(O)C=1
227 0.19512195 GJJOGDGOLLWFBY-UHFFFAOYSA-N OC1C(OC2=CC3=C(C4(C2O4)O)C(=O)CC(O3)c2ccc(cc2)O)OC(C(C1O)O)COC1OC(C)C(C(C1O)O)O
228 0.19354839 GZFMKWZQYRIRBD-MYIPKISMSA-N OCC1OC(Oc2ccc(cc2)C3=COc4c(C5OC(CO)C(O)C(O)C5O)c(O)ccc4C3=O)C(O)C(O)C1O
229 0.19354839 OVYWDLNEZKBQGH-UHFFFAOYSA-N OCC1OC(C(C(C1O)O)O)c1c(O)c(C2OC(CO)C(C(C2O)O)O)c(c2c1oc(cc2=O)C1=CCC(C=C1)O)O
230 0.19354839 UMXJXCAHXQBKGL-UHFFFAOYSA-N OCC1OC(C(C(C1O)O)O)C1C(O)C(=C(c2c1oc(cc2=O)c1ccc(cc1)O)O)C1OC(CO)C(C(C1O)O)O
231 0.19354839 VYOBXUSGCJGQNZ-UHFFFAOYSA-N OCC1OC(C(C(C1O)O)OC1OC(C)C(C(C1O)O)O)C1=C(O)c2c(CC1O)oc(cc2=O)c1ccc(c(c1)O)O
232 0.19354839 NFISVKIURGFUAP-UHFFFAOYSA-N OCC1OC(C(C(C1O)O)O)C1=C(O)c2c(C(C1O)C1OC(CO)C(C(C1O)O)O)occ(c2=O)c1ccc(cc1)O
233 0.19047619 FESGFDALJOTSAP-OCPVYWCKSA-N CC1OC(OCC2OC(C(O)C(O)C2O)c3c(O)cc4OC(=CC(=O)c4c3O)c5ccc(O)cc5)C(O)C(O)C1O
234 0.19047619 UAPAQUSAZNMLSG-UHFFFAOYSA-N OCC1OC(Oc2cc(O)c3c(c2)OC(CC3=O)c2ccc(cc2)O)C(C(=C1O)O)OC1OC(C)C(C(C1O)O)O
235 0.19047619 BEIJRQGLWGPGKK-UHFFFAOYSA-N OCC1OC(Oc2cc3OC(CC(=O)c3c(c2O)O)c2ccc(cc2)O)C(C(C1O)O)OC1OC(C)C(C(C1O)O)O
236 0.19047619 KHFCDMNIDBVNIK-UHFFFAOYSA-N OCC1OC(Oc2cc3OC(=CC(c3c(c2C2OC(CO)C(C(C2O)O)O)O)O)c2ccc(cc2)O)C(C(C1O)O)O
237 0.19047619 QALDGQNNUSKYRM-ZQLPCTANSA-N C1(O)=C([C@H]2C(O)C(O)[C@H](O)[C@H](CO[C@@H]3OC(C)[C@H](O)[C@H](O)C3O)O2)C2OC(C3C=CC(O)=CC=3)=CC(=O)C=2C(O)=C1
238 0.19047619 FESGFDALJOTSAP-JQSIJGRPSA-N CC1OC(OCC2OC(C(O)C(O)C2O)c3c(O)cc4OC(=CC(=O)c4c3O)c5ccc(O)cc5)C(O)C(O)C1O
239 0.19047619 FESGFDALJOTSAP-BUTBOELVSA-N CC1OC(OCC2OC(C(O)C(O)C2O)c3c(O)cc4OC(=CC(=O)c4c3O)c5ccc(O)cc5)C(O)C(O)C1O
240 0.19047619 FESGFDALJOTSAP-WBWDCKPMSA-N C1(C2C=CC(O)=CC=2)=CC(=O)C2C(O)=C([C@@H]3OC(CO[C@@H]4OC(C)[C@H](O)C(O)[C@@H]4O)[C@@H](O)[C@H](O)C3O)C(O)=CC=2O1
241 0.19047619 QALDGQNNUSKYRM-GQQCLVLRSA-N CC1OC(OCC2OC(C(O)C(O)C2O)c3c(O)cc(O)c4C(=O)C=C(Oc34)c5ccc(O)cc5)C(O)C(O)C1O
242 0.1875 YQIWCUKZIPUVPY-GWHYTMBFSA-N COc1cc(O)c2C(=O)C=C(Oc2c1[C@@H]3O[C@H](CO)[C@@H](O)[C@H](O)[C@H]3O[C@@H]4OC[C@@H](O)[C@H](O)[C@H]4O)c5ccc(O)cc5
243 0.1875 ITURUJYQEZMYRK-SBXQJCNPSA-N COc1cc2OC(=CC(=O)c2c(O)c1C3OC(CO)C(O)C(O)C3OC4OCC(O)C(O)C4O)c5ccc(O)cc5
244 0.1875 ITURUJYQEZMYRK-BEXFLCIZSA-N C1(OC)=CC2OC(C3C=CC(O)=CC=3)=CC(=O)C=2C(O)=C1[C@@H]1OC(CO)[C@@H](O)[C@H](O)C1O[C@@H]1OC[C@@H](O)[C@H](O)C1O
245 0.1875 DCFPXFZXZBHBDK-UHFFFAOYSA-N OCC1OC(C(C(C1O)O)OC1OC(CO)C(C(C1O)O)O)c1c(O)cc2c(c1O)c(=O)cc(o2)C1=CC=C(CC1)O
246 0.1875 HHNIBPSIRRORQH-UHFFFAOYSA-N OCC1OC(C(C(C1O)O)OC1OCC(C(C1O)O)O)c1c(O)cc2c(c1OC)c(=O)cc(o2)c1ccc(cc1)O
247 0.1875 YQIWCUKZIPUVPY-HUIFHICCSA-N C1(OC)=C([C@@H]2OC(CO)[C@@H](O)[C@H](O)C2O[C@@H]2OC[C@@H](O)[C@H](O)C2O)C2OC(C3C=CC(O)=CC=3)=CC(=O)C=2C(O)=C1
248 0.1875 ITURUJYQEZMYRK-UHFFFAOYSA-N OCC1OC(C(C(C1O)O)OC1OCC(C(C1O)O)O)c1c(OC)cc2c(c1O)c(=O)cc(o2)c1ccc(cc1)O
249 0.1875 XHAAUSWWDPZTPP-UHFFFAOYSA-N OCc1cc(O)c2c(c1)C(C1OC(CO)C(C(C1O)O)O)c1c(C2=O)c(ccc1)OC1OC(CO)C(=O)C(C1O)O
250 0.1875 XPAKXVKIHCXRPG-DZRUCDJSSA-N OCC1OC(Oc2cc(OC3OC(CO)C(O)C(O)C3O)c4C(=O)CC(Oc4c2)c5ccc(O)cc5)C(O)C(O)C1O
251 0.1875 XPAKXVKIHCXRPG-UHFFFAOYSA-N C1(OC2OC(CO)C(O)C(O)C2O)=CC2OC(C3C=CC(O)=CC=3)CC(=O)C=2C(OC2OC(CO)C(O)C(O)C2O)=C1
252 0.1875 LAEOJCQTNYZDKY-ADDDRJKVSA-N COc1cc(O)c2C(=O)C=C(Oc2c1C3OC(CO)C(O)C(O)C3OC4OC(CO)C(O)C4O)c5ccc(O)cc5
253 0.1875 JMBFVYYSPGLXOO-UHFFFAOYSA-N OCC1OC(C(C(C1O)O)OC1OC(CO)C(C(C1O)O)O)c1c(O)cc(c2c1oc(cc2=O)C1=CC=C(CC1)O)O
254 0.1875 MXKONONHGMTYTA-UHFFFAOYSA-N OCc1cc(O)c2c(c1)C(C1OC(CO)C(C(C1O)O)O)c1c(C2=O)c(ccc1)OC1OC(CO)C(C(=O)C1O)O
255 0.1875 XPAKXVKIHCXRPG-VZFOJZNGSA-N OCC1OC(Oc2cc(OC3OC(CO)C(O)C(O)C3O)c4C(=O)CC(Oc4c2)c5ccc(O)cc5)C(O)C(O)C1O
256 0.1875 ITURUJYQEZMYRK-NPPOERFCSA-N COc1cc2OC(=CC(=O)c2c(O)c1C3OC(CO)C(O)C(O)C3OC4OCC(O)C(O)C4O)c5ccc(O)cc5
257 0.1875 PAYPKPDXSURXJU-UHFFFAOYSA-N OCC1OC(C(C(C1O)O)O)c1c(O)c(C2OC(CO)C(C(C2O)O)O)c2c(c1O)c(=O)c(co2)C1=CCC(C=C1)O
258 0.1875 ITURUJYQEZMYRK-QBFOQREWSA-N C1(OC)=CC2OC(C3C=CC(O)=CC=3)=CC(=O)C=2C(O)=C1[C@@H]1OC(CO)[C@@H](O)[C@H](O)C1O[C@@H]1OC[C@H](O)[C@H](O)C1O
259 0.1875 YQIWCUKZIPUVPY-XPUQWHPWSA-N C1(C2C=CC(O)=CC=2)=CC(=O)C2C(O)=CC(OC)=C([C@@H]3OC(CO)[C@@H](O)[C@H](O)C3O[C@@H]3OC[C@H](O)[C@H](O)C3O)C=2O1
260 0.18604651 DLYYGVOVVVOPCA-UHFFFAOYSA-N O=CC1OC(Oc2cc(O)c(c(c2)O)C(=O)C=Cc2ccc(cc2)O)C(C(C1O)O)OC1OC(C)C(C(C1O)O)O
261 0.18604651 HSGHACJLMRKRND-WHNZNBJKSA-N COc1ccc(cc1)C2=CC(=O)c3c(O)c(C4OC(COC5OCC(O)C(O)C5O)C(O)C(O)C4O)c(O)cc3O2
262 0.18604651 FIWYWDQUOHUUPT-UHFFFAOYSA-N OCC1OC(Oc2cc(O)c(c(c2)O)C(=O)C=Cc2ccc(cc2)O)C(C(C1=O)O)OC1OC(C)C(C(C1O)O)O
263 0.18604651 ITGWRUWGFNVVSM-UHFFFAOYSA-N OCC1OC(Oc2cc(O)c(c(c2)O)C(=O)C=Cc2ccc(cc2)O)C(C(=O)C1O)OC1OC(C)C(C(C1O)O)O
264 0.18604651 KBGWEBGMTFZQFT-UHFFFAOYSA-N OCC1OC(Oc2cc(O)c(c(c2)O)C(=O)C=CC2=CC3C(C=C2)(O3)O)C(C(C1O)O)OC1OC(C)C(C(C1O)O)O
265 0.18604651 NDVIAUSXBFZHFP-UHFFFAOYSA-N OCC1OC(Oc2cc(O)c(c(c2)O)C(=O)C=Cc2ccc(c(c2)O)O)C(C(C1O)O)OC1OC(C)C(C(C1O)O)O
266 0.18604651 OPQHVJPWPRDJFC-UHFFFAOYSA-N OCC1OC(OC2=C(C3OC(CO)C(C(C3O)O)O)C(=C3C(C2)OC(=CC3=O)c2ccc(cc2)O)O)C(C(C1O)O)O
267 0.18604651 NQCJSGNSRIYIQN-UHFFFAOYSA-N OCC1OC(Oc2cc3OC(CC(=O)c3c(c2C2OC(CO)C(C(C2O)O)O)O)c2ccc(cc2)O)C(C(C1O)O)O
268 0.18181818 ZFIFAAAWDWSKGK-UHFFFAOYSA-N OCC1OC(C(C(C1O)O)O)C1C(=C(C2OC(CO)C(C(C2O)O)O)c2c(C1O)c(=O)c(co2)c1ccc(cc1)O)O
269 0.18181818 HAUUSSCEGDUMHP-UHFFFAOYSA-N Oc1ccc(cc1)C(=C(C(=O)O)OC1OC(C)C(C(C1O)O)O)Oc1cc(O)cc(c1)OC1OC(C)C(C(C1O)O)O
270 0.18181818 WFSNMNAOBYGNOA-VZFOJZNGSA-N OCC1OC(Oc2ccc(cc2)C3CC(=O)c4c(OC5OC(CO)C(O)C(O)C5O)cc(O)cc4O3)C(O)C(O)C1O
271 0.18181818 LMLWQGPRFCDTAE-UHFFFAOYSA-N COC1C(=C(C(=O)C)C(=O)C2(C1CC1=CC3=CC(=CC(C3(C(=C1C2=O)O)O)(O)O)O)OC1CC(O)C(C(O1)C)O)O
272 0.18181818 QFEZPYUWMSYAPT-FDCWBBDTSA-N Cc1cc(O)c2C(=O)c3c(OC4OC(CO)C(O)C(O)C4O)cccc3C(O)(OC5OC(CO)C(O)C(O)C5O)c2c1
273 0.18181818 BKGLYMBYRUOOER-UHFFFAOYSA-N Oc1ccc(cc1)C1CC(=O)c2c(O1)cc(cc2O)OC1OC(COC2OC(C)C(C(C2O)O)O)C(=O)C(C1O)O
274 0.18181818 DYGTZLYYDDDGIO-UHFFFAOYSA-N OCc1cc(O)c2c(c1)C(C1OC(CO)C(C(C1O)O)O)c1c(C2=O)c(ccc1)OC1OC(CO)C(C(C1=O)O)O
275 0.18181818 DSJCSWYQTOZYPA-UHFFFAOYSA-N OCC1OC(C(C(C1O)O)O)c1c(O)c(C2OC(CO)C(C(C2O)O)O)c(c2c1oc(cc2=O)C1=CC=C(CC1)O)O
276 0.18181818 LSNOHGUXAHZZDW-UHFFFAOYSA-N Oc1ccc(cc1)C1CC(=O)c2c(O1)cc(cc2O)OC1OC(COC2OC(C)C(C(C2O)O)O)C(C(=O)C1O)O
277 0.18181818 QPXKRFSKSLQLAU-UHFFFAOYSA-N O=Cc1cc(O)c2c(c1)C(C1OC(CO)C(C(C1O)O)O)c1c(C2=O)c(ccc1)OC1OC(CO)C(C(C1O)O)O
278 0.18181818 DEXLKUCKMCSEKE-UHFFFAOYSA-N OCC1OC(OC2=CC(=C(C3(C2O3)O)C(=O)C=Cc2ccc(cc2)O)O)C(C(C1O)O)OC1OC(C)C(C(C1O)O)O
279 0.18181818 IMTDWJVYFUHKDZ-UHFFFAOYSA-N Oc1ccc(cc1)C1CC(=O)c2c(O1)cc(cc2O)OC1OC(COC2OC(C)C(C(C2O)O)O)C(C(C1=O)O)O
280 0.18181818 IGVLEHVYJFBGBR-KTAZXLBUSA-N COc1ccc(cc1)C2=CC(=O)c3c(O)cc(OC4OCC(O)C(O)C4O)c(C5OC(CO)C(O)C(O)C5O)c3O2
281 0.18181818 FTEHNZSLYCYHAY-FDCWBBDTSA-N Cc1cc(OC2OC(CO)C(O)C(O)C2O)c3C(=O)c4c(O)cccc4C(O)(OC5OC(CO)C(O)C(O)C5O)c3c1
282 0.18181818 FMIKXMZFKCGHMO-UHFFFAOYSA-N OCc1cc(O)c2c(c1)C(C1OC(CO)C(C(C1O)O)O)c1c(C2=O)c(ccc1)OC1OC(C=O)C(C(C1O)O)O
283 0.18181818 FJNJRCOFNATGEM-UHFFFAOYSA-N OCC1OC(C(C(C1O)O)OC1OCC(C(C1O)O)O)c1c(O)cc2c(c1O)c(=O)cc(o2)c1ccc(cc1)OC
284 0.18181818 QFEZPYUWMSYAPT-QYUIAPCASA-N Cc1cc(O)c2C(=O)c3c(OC4OC(CO)C(O)C(O)C4O)cccc3C(O)(OC5OC(CO)C(O)C(O)C5O)c2c1
285 0.17777778 MHPXLTSVOCIZHI-UHFFFAOYSA-N OCC1OC(Oc2cc(O)c3c(c2)OC(CC3=O)C2=CC=C(C3C2O3)O)C(C(C1O)O)OC1OC(C)C(C(C1O)O)O
286 0.17777778 UUQZWVGUPNJABH-UHFFFAOYSA-N OCC1OC(Oc2cc(O)c(c(c2O)O)C(=O)C=Cc2ccc(cc2)O)C(C(C1O)O)OC1OC(C)C(C(C1O)O)O
287 0.17777778 PPTCQHSJKJDGCB-UHFFFAOYSA-N CC1OC(OCc2cc(O)c3c(c2)C(C2OC(C(=O)O)C(C(C2O)O)O)c2c(C3=O)c(O)ccc2)C(C(C1O)O)O
288 0.17647059 LPNYSBVLSVIVJG-UHFFFAOYSA-N OCc1cc(O)c2c(c1)C(C1OC(CO)C(C(C1O)O)O)c1c(C2=O)c(ccc1)OC1OC(CO)C(=C(C1O)O)O
289 0.17647059 IHRVJPZYTSPICL-UHFFFAOYSA-N OCC1OC(C(C(C1O)O)O)c1c(OC)c(C2OCC(C(C2O)O)O)c2c(c1O)c(=O)cc(o2)c1ccc(cc1)O
290 0.17647059 IHRVJPZYTSPICL-MYLAYABESA-N C1(OC)=C([C@@H]2OC[C@H](O)[C@H](O)C2O)C2OC(C3C=CC(O)=CC=3)=CC(=O)C=2C(O)=C1[C@@H]1OC(CO)[C@@H](O)[C@H](O)C1O
291 0.17647059 JSXZHCXZUXESSN-WPWWNSOMSA-N OCC1OC(Oc2cc(ccc2O)C3CC(=O)c4c(OC5OC(CO)C(O)C(O)C5O)cccc4O3)C(O)C(O)C1O
292 0.17647059 UTPKBBBHSBEZOH-UHFFFAOYSA-N OCC1OC(C(C(C1O)O)O)c1c(O)c(C2OC(CO)C(C(C2O)O)O)c2c(c1O)c(=O)c(co2)C1=CC=C(CC1)O
293 0.17647059 ZKFIDWCZZZTPLL-UHFFFAOYSA-N OCc1cc(O)c2c(c1)C(C1OC(CO)C(C(C1O)O)O)c1c(C2=O)c(ccc1)OC1OC(C(O)O)C(C(C1O)O)O
294 0.17647059 NALUSOMZFXXJCA-UHFFFAOYSA-N COC1C(O)C(O)COC1c1c(O)c(C2OC(CO)C(C(C2O)O)O)c(c2c1oc(cc2=O)c1ccc(cc1)O)O
295 0.17647059 DFDVKUFPSILYKW-UHFFFAOYSA-N OCC1OC(C(C(C1O)O)O)c1c(O)c(C2OCC(C(C2O)O)O)c2c(c1OC)c(=O)cc(o2)c1ccc(cc1)O
296 0.17391304 GECJKQTZVJSYMJ-UHFFFAOYSA-N Oc1ccc(cc1)C1CC(=O)c2c(O1)cc(cc2O)OC1OC(COC2OC(C)C(C(C2O)O)O)C(=C(C1O)O)O
297 0.17391304 GIYRXQDSHBMZQH-UHFFFAOYSA-N OCC1OC(Oc2cc(ccc2C(=O)c2c(O)cc(cc2C(=O)O)C)OC2OC(C)C(C(C2O)O)O)C(C(C1O)O)O
298 0.17391304 YUODRDCRXPLRDF-UHFFFAOYSA-N OC1C(O)C(Oc2cc(O)c3c(c2)OC(C#C3)c2ccc(c(c2)O)O)OC(C1O)COC1OC(C)C(C(C1O)O)O
299 0.17391304 JWZVAHHKYQXLLS-UHFFFAOYSA-N OCC1OC(Oc2cc(OC3OC(C)C(C(C3O)O)O)cc(c2C(=O)c2ccc(cc2O)C)C(=O)O)C(C(C1O)O)O
300 0.17391304 ZZVHFRHAFWLPTD-UHFFFAOYSA-N OCC1OC(C(C(C1O)O)O)C1C(=CC(=CC(=O)O)C)C(=O)C(=O)c2c1cccc2OC1OC(CO)C(C(C1O)O)O
301 0.17391304 YLPSIARCYJUBBU-UHFFFAOYSA-N OCC1OC(Oc2cc(O)c(c(c2)O)C(=O)C=Cc2ccc(cc2)O)C(C(=C1O)O)OC1OC(C)C(C(C1O)O)O
302 0.17142857 YLNMXAMIBRXLQD-UHFFFAOYSA-N OCC1OC(C(C(C1O)O)O)c1c(O)c(C2OCC(C(C2O)O)O)c2c(c1O)c(=O)c(c(o2)c1ccc(cc1)O)C
303 0.17142857 ARBNLQYOWMUYMB-UHFFFAOYSA-N OCC1OC(C(C(C1O)O)OC1OC(CO)C(C(C1O)O)O)C1=C(O)C=C2C(C1O)C(=O)C=C(O2)c1ccc(cc1)O
304 0.17142857 IZQRZDBGIKURAA-UHFFFAOYSA-N OCC1OC(C(C(C1O)O)O)c1c(O)c(C2OCC(C(C2O)O)O)c2c(c1O)c(=O)cc(o2)c1ccc(cc1C)O
305 0.17142857 WOMNWEFYJFOORK-UHFFFAOYSA-N OCc1cc(O)c2c(c1)C(C1OC(CO)C(C(C1O)O)O)c1c(C2=O)c(ccc1)OC1OC(CO)C(C(=C1O)O)O
306 0.17142857 QTLVRDBUJNNTDS-PSJWTLRASA-N C1(O[C@@H]2OC(CO)[C@@H](O)[C@H](O)C2O)C=C(O)C(C(=O)/C=C/C2C=CC(O)=CC=2)=C(O[C@@H]2OC(CO)[C@@H](O)[C@H](O)C2O)C=1
307 0.17142857 IHRVJPZYTSPICL-QHTAQJPCSA-N COc1c(C2OC(CO)C(O)C(O)C2O)c(O)c3C(=O)C=C(Oc3c1C4OCC(O)C(O)C4O)c5ccc(O)cc5
308 0.17142857 PCMOBXFHWUBETM-UHFFFAOYSA-N OCC1OC(C(C(C1O)O)O)c1c(O)c(C2OC(CO)C(C(C2O)O)O)c(c2c1oc(cc2=O)C1CC=C(C=C1)O)O
309 0.17142857 AKSCHGHGSDJKKV-OZRRIRJPSA-N C1(C2C=CC(OC)=CC=2)=CC(=O)C2C(O)=C([C@@H]3OC(CO)[C@@H](O)[C@H](O[C@@H]4OC[C@@H](O)[C@H](O)C4O)C3O)C(O)=CC=2O1
310 0.17142857 QTLVRDBUJNNTDS-ISPSKRJWSA-N OCC1OC(Oc2cc(O)c(C(=O)C=Cc3ccc(O)cc3)c(OC4OC(CO)C(O)C(O)C4O)c2)C(O)C(O)C1O
311 0.17142857 CWHOSQKAUWNEJM-UHFFFAOYSA-N OCC1OC(C(C(C1O)O)OC1OC(CO)C(C(C1O)O)O)C1=C2OC(=CC(=O)C2C(C=C1O)O)c1ccc(cc1)O
312 0.17142857 KOPKCAOQLNNDCG-UHFFFAOYSA-N COCC1OC(C(C(C1O)O)OC1OCC(C(C1O)O)O)c1c(O)cc2c(c1O)c(=O)cc(o2)c1ccc(cc1)O
313 0.17142857 QTLVRDBUJNNTDS-BUIGSLFCSA-N OCC1OC(Oc2cc(O)c(C(=O)C=Cc3ccc(O)cc3)c(OC4OC(CO)C(O)C(O)C4O)c2)C(O)C(O)C1O
314 0.17021277 KNLHJFJCSHTBMU-UHFFFAOYSA-N OCC1OC(Oc2cc(O)c(c(c2)O)C(=O)C=CC2=CC=C(C3C2O3)O)C(C(C1O)O)OC1OC(C)C(C(C1O)O)O
315 0.17021277 AWRAJJGCCJSHAC-UHFFFAOYSA-N OCC1OC(OC(=CC(=O)O)C=C2OC(CC(=O)C2=O)c2ccccc2)C(C(C1O)O)OC1OC(C)C(C(C1O)O)O
316 0.17021277 PBSGTVUZFISMQC-UHFFFAOYSA-N Oc1ccc(cc1)C1CC(=O)c2c(O1)cc(cc2O)OC1OC(COC2OC(C)C(C(C2O)O)O)C(C(=C1O)O)O
317 0.17021277 UEWYOLBHGPBFDR-UHFFFAOYSA-N OCC1OC(Oc2cc(O)c3c(c2)OC(CC3=O)C23C=CC(=CC3O2)O)C(C(C1O)O)OC1OC(C)C(C(C1O)O)O
318 0.17021277 CWDXKUPBJRTVDT-UHFFFAOYSA-N OCC1OC(OC(=CC2=C(C(=O)O)C(=O)CC(O2)c2ccccc2)C=O)C(C(C1O)O)OC1OC(C)C(C(C1O)O)O
319 0.17021277 QYZFWRHKWZPNOD-UHFFFAOYSA-N O=CC(=CC1=C(C(=O)O)C(=O)c2c(C1C1OC(CO)C(C(C1O)O)O)cccc2OC1OC(CO)C(C(C1O)O)O)C
320 0.17021277 RMTXNBBBXRFDDY-UHFFFAOYSA-N OCC1OC(OC2=CC3C(C(=C2)O)C(=O)C=C(O3)c2ccc(c(c2)O)O)C(C(C1O)O)OC1OC(C)C(C(C1O)O)O
321 0.17021277 JGAPYFZXKXDDTD-UHFFFAOYSA-N OC1C(OC(C(C1O)O)COC1OC(C)C(C(C1O)O)O)OC1=CC2=C(C#C1)C(=O)CC(O2)c1ccc(c(c1)O)O
322 0.17021277 HGLDORYSSLOALD-UHFFFAOYSA-N OCC1OC(Oc2cc(O)c(c(c2)O)C(=O)C=CC23C=CC(=CC3O2)O)C(C(C1O)O)OC1OC(C)C(C(C1O)O)O
323 0.16666667 QVCQYYYTMIZOGK-VQBAZXIRSA-N C1[C@H](OC2=C(C1=O)C=CC(=C2)O[C@H]3[C@@H]([C@H]([C@@H]([C@H](O3)CO)O)O)O)C4=CC(=C(C=C4)O)O[C@H]5[C@@H]([C@H]([C@@H]([C@H](O5)CO)O)O)O
324 0.16666667 BZBUOZCSNATRLN-UHFFFAOYSA-N OCc1cc(O)c2c(c1)C(C1OC(CO)C(C(C1O)O)O)C1=C(C2=O)C2(OC3OC(CO)C(C(C3O)O)O)OC2C=C1
325 0.16666667 TVHTWTMFRAIDNP-UHFFFAOYSA-N Oc1ccc(cc1)C1CC(=O)c2c(O1)cc(cc2O)OC1OC(C(O)O)C(C(C1OC1OC(C)C(C(C1O)O)O)O)O
326 0.16666667 YXRALUJTDHJZMN-UHFFFAOYSA-N OCC1OC(OC2=CC#CC(=C2OC)C(=O)OCc2ccccc2OC2OC(CO)C(C(C2O)O)O)C(C(C1O)O)O
327 0.16666667 CRQBNXFLYUYRSX-UHFFFAOYSA-N OCC1OC(C(C(C1O)O)O)c1c(O)c(C2OCC(C(C2O)O)O)c2c(c1O)c(=O)cc(o2)c1ccc(c(c1)C)O
328 0.16666667 VTWXVXSDZAIHTH-UHFFFAOYSA-N OCC1OC(C(C(C1O)O)O)c1c(O)c(C2OCC(C(C2O)O)O)c2c(c1O)c(=O)cc(o2)c1ccc(cc1)OC
329 0.16666667 KXNLMNBBFDBCDP-KUUXHJTOSA-N OCC1OC(Oc2ccc(C(=O)C=Cc3ccc(OC4OC(CO)C(O)C(O)C4O)c(O)c3)c(O)c2)C(O)C(O)C1O
330 0.16666667 IRRZKTAIXOHIKH-ZTTXCHEFSA-N COc1cc(O)c2C(=O)C(=C(Oc2c1)c3ccc(O)c(OC4CC(O)C(O)C(C)O4)c3)OC5OCC(O)C(O)C5O
331 0.16216216 XOTWNDIAAITUKR-YUWHXANDSA-N OCC1OC(Oc2ccc(C(=O)C=Cc3ccc(O)c(OC4OC(CO)C(O)C(O)C4O)c3)c(O)c2)C(O)C(O)C1O
332 0.16216216 XOTWNDIAAITUKR-ROCXZNEKSA-N OCC1OC(Oc2ccc(C(=O)C=Cc3ccc(O)c(OC4OC(CO)C(O)C(O)C4O)c3)c(O)c2)C(O)C(O)C1O
333 0.16216216 NAJXLIDDNVYLOT-UHFFFAOYSA-N COC1C(O)COC(C1O)c1c(O)c(C2OC(CO)C(C(C2O)O)O)c(c2c1oc(cc2=O)c1ccc(cc1)O)O
334 0.16216216 DWTSPZRLJSYPKG-UHFFFAOYSA-N OCC1OC(C(C(C1O)O)O)c1c(O)c(C2OC(CO)C(C(C2O)O)O)c2c(c1O)c(=O)c(co2)C1CC=C(C=C1)O
335 0.16216216 XOTWNDIAAITUKR-KUUXHJTOSA-N C1=CC(=C(C=C1/C=C/C(=O)C2=C(C=C(C=C2)O[C@H]3[C@@H]([C@H]([C@@H]([C@H](O3)CO)O)O)O)O)O[C@H]4[C@@H]([C@H]([C@@H]([C@H](O4)CO)O)O)O)O
336 0.16216216 XOTWNDIAAITUKR-UHFFFAOYSA-N OCC1OC(Oc2ccc(c(c2)O)C(=O)C=Cc2ccc(c(c2)OC2OC(CO)C(C(C2O)O)O)O)C(C(C1O)O)O
337 0.16216216 XOTWNDIAAITUKR-ORCRQEGFSA-N C1(OC2OC(CO)C(O)C(O)C2O)C=CC(C(=O)/C=C/C2C=CC(O)=C(OC3OC(CO)C(O)C(O)C3O)C=2)=C(O)C=1
338 0.16216216 FUXWTBSZMHFZRY-ORCRQEGFSA-N C1(O)C=CC(C(=O)/C=C/C2C=CC(O)=C(OC3OC(CO)C(O)C(O)C3O)C=2)=C(OC2OC(CO)C(O)C(O)C2O)C=1
339 0.16 SHEYOSXJDUUCMA-UHFFFAOYSA-N OC1C(OC(C(C1O)O)COC1OC(C)C(C(C1O)O)O)OC12C=C(O)C3=C(C2O1)OC(CC3=O)c1ccc(cc1)O
340 0.16 OUUQNKHDCPSYJE-LHJRWQAASA-N CC1OC(OC2=C(Oc3cc(O)cc(O)c3C2=O)c4ccccc4)C(O)C(O)C1OC5OC(CO)C(O)C(O)C5O
341 0.16 OUUQNKHDCPSYJE-UHFFFAOYSA-N CC1OC(OC2=C(OC3=CC(O)=CC(O)=C3C2=O)C2=CC=CC=C2)C(O)C(O)C1OC1OC(CO)C(O)C(O)C1O
342 0.16 ROODSNXIUAPCQO-MENDBPNPSA-N OCC1OC(OC2c3cccc(OC4OC(CO)C(O)C(O)C4O)c3C(=O)c5c(O)cc(CO)cc25)C(O)C(O)C1O
343 0.15789474 MKBHYOJJEHKUHP-UHFFFAOYSA-N OCC1OC(C(C(C1O)O)O)c1c(O)c2C(=O)C(COc2c(c1O)C1OC(CO)C(C(C1O)O)O)c1ccc(cc1)O
344 0.15789474 UNMYJJZCGQBPCC-UHFFFAOYSA-N OCC1OC(C(C(C1O)O)O)c1c(O)c2C(O)C(=COc2c(c1O)C1OC(CO)C(C(C1O)O)O)c1ccc(cc1)O
345 0.15384615 NLQJKXVJKKLYMN-UHFFFAOYSA-N OCc1cc(O)c2c(c1)C(C1OC(CO)C(=C(C1O)O)O)c1c(C2=O)c(ccc1)OC1OC(CO)C(C(C1O)O)O
346 0.15384615 MIOHAAKEMIWDCN-AYNVNMTASA-N CC1OC(Oc2cc(O)c3C(=O)C=C(Oc3c2)c4ccc(O)cc4)C(O)C(O)C1OC5OC(CO)C(O)C(O)C5O
347 0.15384615 KLDARLGFVGIIIL-FTNYORNGSA-N OCC1OC(C(O)C(O)C1O)c2c(O)c(C3OC(CO)C(O)C(O)C3O)c4OC(CC(=O)c4c2O)c5ccc(O)cc5
348 0.15384615 ORYSVAPEDRVPML-UHFFFAOYSA-N OCc1cc(O)c2c(c1)C(C1OC(CO)C(C(=O)C1O)O)c1c(C2=O)c(ccc1)OC1OC(CO)C(C(C1O)O)O
349 0.15384615 GOOCUKUENRPLRY-UHFFFAOYSA-N COC1COC(C(C1O)O)c1c(O)c(C2OC(CO)C(C(C2O)O)O)c(c2c1oc(cc2=O)c1ccc(cc1)O)O
350 0.15384615 KLDARLGFVGIIIL-UHFFFAOYSA-N OCC1OC(C(O)C(O)C1O)C1=C(O)C2=C(OC(CC2=O)C2=CC=C(O)C=C2)C(C2OC(CO)C(O)C(O)C2O)=C1O
351 0.15384615 SIYLZZPJNAPGEU-UHFFFAOYSA-N OCc1cc(O)c2c(c1)C(C1OC(CO)C(C(C1=O)O)O)c1c(C2=O)c(ccc1)OC1OC(CO)C(C(C1O)O)O
352 0.15384615 OFCYRYIKVGZVSI-UHFFFAOYSA-N Oc1ccc(cc1)C1CC(=O)c2c(O1)cc(cc2O)OC1OC(C(OC2OC(C)C(C(C2O)O)O)O)C(C(C1O)O)O
353 0.15384615 KLDARLGFVGIIIL-WYLNWOMZSA-N OCC1OC(C(O)C(O)C1O)c2c(O)c(C3OC(CO)C(O)C(O)C3O)c4OC(CC(=O)c4c2O)c5ccc(O)cc5
354 0.15384615 LTTDYUAUCSURSA-UHFFFAOYSA-N OCc1cc(O)c2c(c1)C(C1OC(CO)C(C(=C1O)O)O)c1c(C2=O)c(ccc1)OC1OC(CO)C(C(C1O)O)O
355 0.15 TVORLQOBDJRIEE-UHFFFAOYSA-N OCC1OC(C(C(C1O)O)OC1OC(C)C(C(C1O)O)O)C1=C2OC(=CC(=O)C2C(C=C1O)(O)O)c1ccc(cc1)O
356 0.15 HHEDQAZWRJIVMA-UHFFFAOYSA-N OCC1OC(C(C(C1O)O)O)C1=C(O)C(=C(C2C1OC(=CC2=O)c1ccc(cc1)O)O)C1OC(CO)C(C(C1O)O)O
357 0.15 GWIQOKRZJZZPOJ-UHFFFAOYSA-N OCC1OC(C(C(C1O)O)O)C1c2cccc(c2C(=O)c2c1cc(C)cc2O)OC1OC(C(=O)O)C(C(C1O)O)O
358 0.15 CBCHYQYEPLMFEO-UHFFFAOYSA-N OCC1OC(C(C(C1O)O)O)c1c2OC(=CC(c2c(c(c1O)C1OC(CO)C(C(C1O)O)O)O)O)c1ccc(cc1)O
359 0.15 ZKQURBXAQSIWAN-UHFFFAOYSA-N OC(C1OC(Oc2cc(O)c(c(c2)O)C(=O)C=Cc2ccc(cc2)O)C(C(C1O)O)OC1OC(C)C(C(C1O)O)O)O
360 0.15 CZIWOLMWFXSXBS-UHFFFAOYSA-N OCC1OC(C(C(C1O)O)O)C1=C(O)C2C(=O)C(=COC2C(=C1O)C1OC(CO)C(C(C1O)O)O)c1ccc(cc1)O
361 0.14634146 PYIMHEMPXQWEHX-UHFFFAOYSA-N Oc1ccc(cc1)C1Oc2cc(OC3OC(COC4OC(C)C(C(C4O)O)O)C(C(C3O)O)O)cc(c2C(=O)C1O)O
362 0.14634146 ZCDKYKBIGOCCNH-UHFFFAOYSA-N OCC1OC(C(C(C1O)O)OC1OC(C)C(C(C1O)O)O)c1c(O)cc2c(c1O)c(=O)cc(o2)C1=CC(=C(CC1)O)O
363 0.14634146 TZYRYKAPZQUJBR-UHFFFAOYSA-N OCC1OC(Oc2cc(C=CC(=O)c3ccc(cc3O)OC3OC4COC(C3O)C4O)ccc2O)C(C(C1O)O)O
364 0.14634146 ROGIKTXFIHAYSF-UHFFFAOYSA-N OCC1OC(C(C(C1O)O)OC1OC(C)C(C(C1O)O)O)c1c(O)cc2c(c1O)c(=O)cc(o2)C1=CC(C(C=C1)O)O
365 0.14634146 ZFQRTMXJQJEFBI-UHFFFAOYSA-N OCC1OC(Oc2ccc(c(c2)O)C(=O)C=Cc2ccc(c(c2)OC2OC3COC(C2O)C3O)O)C(C(C1O)O)O
366 0.14634146 KCWXUFBUOWBOGQ-UHFFFAOYSA-N OCC1OC(Oc2cc(ccc2O)C2CC(=O)c3c(O2)cc(cc3)OC2OC3COC(C2O)C3O)C(C(C1O)O)O
367 0.14634146 HLFYTVKYMUSBRT-UHFFFAOYSA-N OCC1OC(Oc2cc(O)c(c(c2)O)C(=O)C(=Cc2ccc(cc2)O)O)C(C(C1O)O)OC1OC(C)C(C(C1O)O)O
368 0.14634146 BJGWYDYQXSGXDZ-UHFFFAOYSA-N OCC1OC(C(C(C1O)O)OC1OC(C)C(C(C1O)O)O)c1c(O)cc(cc1OC(=CC(=O)O)c1ccc(cc1)O)O
369 0.14634146 WIFZVOAEPWEVOI-UHFFFAOYSA-N OCC1OC(Oc2cc(O)c(c(c2)O)C(=O)C=C(c2ccc(cc2)O)O)C(C(C1O)O)OC1OC(C)C(C(C1O)O)O
370 0.14285714 IGSASNMYFSTAFP-UHFFFAOYSA-N OCC1OC(C(C(C1O)O)OC1OC(C)C(C(C1O)O)O)c1c(O)cc2c(c1O)c(=O)cc(o2)C1C=CC(=C(C1)O)O
371 0.14285714 UMIGPLDKGTUBKA-NPJIZZQISA-N COc1cc2C(=O)c3c(O)c(OC)c(O)cc3Oc2cc1OC4OC(C)C(O)C(OC5OC(C)C(O)C(O)C5O)C4O
372 0.14285714 SZGVIUKUBOYLEW-UHFFFAOYSA-N OCC1OC(Oc2ccc3c(c2)OC(CC3=O)c2ccc(c(c2)OC2OC(C)C(=O)C(C2O)O)O)C(C(C1O)O)O
373 0.14285714 RAXZHWIBAAPAAS-UHFFFAOYSA-N OCC1OC(C(C(C1O)O)O)c1c(O)cc(c(c1O)C1OC(C)C(C(C1O)O)O)OC(=CC(=O)O)c1ccc(cc1)O
374 0.14285714 GRXIBUCMIOIMAU-CRGPTENZSA-N C1(O)C=C2OC(O)(CC3C=CC(O[C@@H]4OC(C)[C@H](O)C(O)[C@@H]4O)=CC=3)C(=O)C2=C(O[C@@H]2OC(CO)[C@@H](O)[C@H](O)C2O)C=1
375 0.14285714 BNJSAIAFCZSBBD-UHFFFAOYSA-N Oc1ccc(cc1)C1=C(OC2OC(C)C(C(C2O)O)O)C(=O)C2C(O1)(O)C=C(OC1OC(C)C(C(C1O)O)O)C=C2O
376 0.14285714 GRXIBUCMIOIMAU-ZCYTYBSTSA-N CC1OC(Oc2ccc(CC3(O)Oc4cc(O)cc(OC5OC(CO)C(O)C(O)C5O)c4C3=O)cc2)C(O)C(O)C1O
377 0.14285714 FSNDFLWRIFPMQN-UHFFFAOYSA-N OCC1OC(C(C(C1O)O)OC1OC(CO)C(C(C1O)O)O)c1c(O)cc2c(c1O)C(O)C=C(O2)c1ccc(cc1)O
378 0.14285714 YVDGSRXWLAPXAM-UHFFFAOYSA-N OCC1OC(Oc2ccc(c(c2OC)C(=O)OCc2ccccc2OC2OC3COC(C2O)C3O)O)C(C(C1O)O)O
379 0.14285714 SLZDXKUFONMNEB-UHFFFAOYSA-N OCC1OC(C(C(C1O)O)OC1OC(CO)C(C(C1O)O)O)c1c(O)cc(c2c1OC(=CC2O)c1ccc(cc1)O)O
380 0.13953488 RCFNEUNACWDVIZ-UHFFFAOYSA-N Oc1ccc(c(c1)O)C1CC(=O)c2c(O1)cc(cc2O)OC1OC(COC2OC(C)C(C(C2O)O)O)C(C(C1O)O)O
381 0.13953488 XJKHUYWYBAIYQR-UHFFFAOYSA-N OC1C(OC2=CC34C(C(=C2)O)(O4)C(=O)CC(O3)c2ccc(cc2)O)OC(C(C1O)O)COC1OC(C)C(C(C1O)O)O
382 0.13953488 FCZGYKWDQRXBCW-UHFFFAOYSA-N OCC1OC(C(C(C1O)O)OC1OC(C)C(C(C1O)O)O)c1c(O)cc(c(c1OC(=C)c1ccc(cc1)O)C(=O)O)O
383 0.13636364 PMIQEKQHFTUHHL-UHFFFAOYSA-N OCC1OC(Oc2cc(C=CC(=O)c3ccc(cc3O)OC3OC(C)C(=O)C(C3O)O)ccc2O)C(C(C1O)O)O
384 0.13636364 CJSHTMXKZPARBE-UHFFFAOYSA-N O=C1CC(Oc2c(O1)c(O)cc(c2)OC1OC(COC2OC(C)C(C(C2O)O)O)C(C(C1O)O)O)c1ccc(cc1)O
385 0.13636364 YPCKPOWJKPVJRQ-UHFFFAOYSA-N COC1=CC=CC2=C1C(=O)C1=C(C(O)=C3CC(O)(CC(OC4CC(N)C(O)C(C)O4)C3=C1O)C(=O)CCl)C2=O
386 0.13636364 ZIPIIQKVRFWVMZ-UHFFFAOYSA-N OCC1OC(Oc2cc(ccc2O)C2CC(=O)c3c(O2)cc(cc3)OC2OC(C)C(=O)C(C2O)O)C(C(C1O)O)O
387 0.13636364 IDWYSUQVFNHGNM-UHFFFAOYSA-N OCC1OC(Oc2ccccc2COC(=O)c2c(O)ccc(c2OC)OC2OC(C)C(=O)C(C2O)O)C(C(C1O)O)O
388 0.13636364 ILCREXUWEIPOSZ-UHFFFAOYSA-N OCC1OC(Oc2ccc(c(c2)O)C(=O)C=Cc2ccc(c(c2)OC2OC(C)C(=O)C(C2O)O)O)C(C(C1O)O)O
389 0.13636364 ORKULLNZFCMHFT-UHFFFAOYSA-N OC1C(O)C(Oc2cc(O)c3c(c2)OC(CC3=O)C2=CC3C(C=C2)(O3)O)OC(C1O)COC1OC(C)C(C(C1O)O)O
390 0.13636364 PYCAAOIBFQESCG-UHFFFAOYSA-N Oc1ccc(cc1)C1COC(=O)c2c(O1)cc(OC1OC(COC3OC(C)C(C(C3O)O)O)C(C(C1O)O)O)cc2O
391 0.13333333 ZICPTSDDFPSECJ-UHFFFAOYSA-N OCC1OC(Oc2ccc(c(c2OC)C(=O)OCc2ccccc2OC2OC(C)C(=O)C(C2O)O)O)C(C(C1O)O)O
392 0.13333333 CLQDBACVBRRQGI-UHFFFAOYSA-N OC1C(OC(C(C1O)O)COC1OC(C)C(C(C1O)O)O)Oc1cc(O)c2c(c1O)OC(CC2=O)c1ccc(cc1)O
393 0.13333333 UKNXXFWLEJRJCY-NCJQNZQYSA-N CC1OC(CC(O)C1O)c2c(O)c3C(=O)C=C(Oc3cc2OC4OC(CO)C(O)C(O)C4O)c5ccc(O)c(O)c5
394 0.13333333 GDGNILDCUODFTL-UHFFFAOYSA-N OCC1OC(OC2C(C)OC(C(C2O)O)OC2C(Oc3c(C2=O)c(O)cc(c3)O)c2ccc(cc2)O)C(C(C1O)O)O
395 0.13333333 ROEWHQLZANYPCZ-UHFFFAOYSA-N OCC1OC(Oc2cc(O)c(c(c2)O)C(=O)C2OC2c2ccc(cc2)O)C(C(C1O)O)OC1OC(C)C(C(C1O)O)O
396 0.13043478 OMQADRGFMLGFJF-DSABKLTCSA-N C1(O[C@@H]2OC(CO[C@@H]3OC(C)[C@H](O)[C@H](O)C3O)[C@@H](O)[C@H](O)C2O)=CC2OC(C3C=C(O)C(O)=CC=3)CC(=O)C=2C(O)=C1
397 0.13043478 OMQADRGFMLGFJF-MNPJBKLOSA-N C[C@H]1[C@@H]([C@H]([C@H]([C@@H](O1)OC[C@@H]2[C@H]([C@@H]([C@H]([C@@H](O2)OC3=CC(=C4C(=O)C[C@H](OC4=C3)C5=CC(=C(C=C5)O)O)O)O)O)O)O)O)O
398 0.13043478 OMQADRGFMLGFJF-UHFFFAOYSA-N OC1C(O)C(Oc2cc(O)c3c(c2)OC(CC3=O)c2ccc(c(c2)O)O)OC(C1O)COC1OC(C)C(C(C1O)O)O
399 0.13043478 OMQADRGFMLGFJF-BLPBIREUSA-N CC1OC(OCC2OC(Oc3cc(O)c4C(=O)CC(Oc4c3)c5ccc(O)c(O)c5)C(O)C(O)C2O)C(O)C(O)C1O
400 0.12903226 ZGNFNPROZXLZQC-IJEUNHHQSA-N COc1cc(O[C@@H]2O[C@H](CO[C@@H]3OC[C@@H](O)[C@H](O)[C@H]3O)[C@@H](O)[C@H](O)[C@H]2O)c4C(=O)c5c(OC)ccc(OC)c5Oc4c1
401 0.12903226 UZQZUGANRMSXPO-SRGZXTQLSA-N CC1OC(C(O)C(O)C1O)c2c(O)c(C3OC(C)C(O)C(O)C3O)c4OC(=CC(=O)c4c2O)c5ccc(O)c(O)c5
402 0.12903226 SYIUZAGZWPKRQJ-GRENNAMOSA-N COc1ccc2Oc3cc(OC)c(OC)c(OC4OC(COC5OCC(O)C(O)C5O)C(O)C(O)C4O)c3C(=O)c2c1
403 0.12903226 UZQZUGANRMSXPO-UUAWUIBTSA-N C1(O)=C([C@H]2C(O)C(O)[C@@H](O)[C@H](C)O2)C2OC(C3C=C(O)C(O)=CC=3)=CC(=O)C=2C(O)=C1[C@@H]1OC(C)[C@H](O)[C@H](O)C1O
404 0.12903226 VUFCYRWNDFNKQQ-UHFFFAOYSA-N OCC1OC(OC2C(C)OC(C(C2O)O)Oc2c(oc3c(c2=O)c(O)cc(c3)O)C2=CC=C(CC2)O)C(C(C1O)O)O
405 0.12903226 OGLPIRORSJERDB-UOQWIVOOSA-N COc1cc(OC)c2C(=O)c3c(OC4OC(COC5OCC(O)C(O)C5O)C(O)C(O)C4O)cc(OC)cc3Oc2c1
406 0.12903226 HNGQRZNIKUQHDQ-ZAQCKTLWSA-N CC1OC(OC2C(Oc3cc(O)cc(OC4OC(C)C(O)C(O)C4O)c3C2=O)c5ccc(O)c(O)c5)C(O)C(O)C1O
407 0.12903226 LEDCTCXPJNTIKG-UHFFFAOYSA-N OCc1cc(O)c2c(c1)C(C1OC(C(O)O)C(C(C1O)O)O)c1c(C2=O)c(ccc1)OC1OC(CO)C(C(C1O)O)O
408 0.12903226 WCHLDOIAVAWZQZ-UHFFFAOYSA-N OCC1OC(C(C(C1O)O)OC1OCC(C(C1O)O)O)c1c(O)c(C)c2c(c1O)c(=O)cc(o2)c1ccc(cc1)O
409 0.12903226 QIZARGSUDZBXDB-JHVBERTJSA-N COc1cc(OC2OC(COC3OCC(O)C(O)C3O)C(O)C(O)C2O)c4c(O)c5C(=O)OC(=Cc5c(OC)c4c1)C
410 0.12903226 MSVOPALYXWLGIO-UHFFFAOYSA-N OCC1OC(C(C(C1O)O)OC1OCC(C(C1O)O)O)c1c(O)cc2c(c1O)c(=O)c(c(o2)c1ccc(cc1)O)C
411 0.12903226 ODJLIJBDLZRZQS-UHFFFAOYSA-N OCC1OC(C(C(C1O)O)OC1OCC(C(C1O)O)O)c1c(O)cc2c(c1O)c(=O)cc(o2)c1ccc(cc1C)O
412 0.12903226 OGLPIRORSJERDB-LEUKHICBSA-N COc1cc(OC)c2C(=O)c3c(OC4OC(COC5OCC(O)C(O)C5O)C(O)C(O)C4O)cc(OC)cc3Oc2c1
413 0.12903226 HQQQWZPYSSYJCZ-UHFFFAOYSA-N COC1C(OC2OCC(C2O)(O)CO)C(OC(C1O)CO)Oc1cc(O)c2c(c1)oc(cc2=O)c1ccc(cc1)O
414 0.12903226 JBYSKSBWHNFVMW-UHFFFAOYSA-N OCC1OC(Oc2cc(O)c3c(c2)oc(cc3=O)c2ccc(cc2)O)C(C(C1OC)O)OC1OCC(C1O)(O)CO
415 0.12903226 HNGQRZNIKUQHDQ-UHFFFAOYSA-N CC1OC(OC2C(OC3=C(C2=O)C(OC2OC(C)C(O)C(O)C2O)=CC(O)=C3)C2=CC(O)=C(O)C=C2)C(O)C(O)C1O
416 0.12903226 XOUPEMNFLWYUHC-UHFFFAOYSA-N Oc1ccc(cc1)C1(O)Oc2cc(OC3OC(C)C(C(C3O)O)O)cc(c2C(=O)C1OC1OC(C)C(C(C1O)O)O)O
417 0.12765957 JQLPOBCBVURDDQ-UHFFFAOYSA-N OCC1OC(C(C(C1O)O)O)c1c(O)c(C2OC(C)C(C(C2O)O)O)c(c(c1O)C(=O)O)OC(=C)c1ccc(cc1)O
418 0.12765957 XOUAMSMXYODUNJ-UHFFFAOYSA-N OC1C(O)C(Oc2cc(O)c3c(c2)OC(CC3=O)C2=CC=C(C3C2O3)O)OC(C1O)COC1OC(C)C(C(C1O)O)O
419 0.12765957 BQRVGTYJLAAMEK-UHFFFAOYSA-N OC1=CC2C(C=C1)(O2)C1CC(=O)c2c(O1)cc(cc2O)OC1OC(COC2OC(C)C(C(C2O)O)O)C(C(C1O)O)O
420 0.12765957 VBMNCFOAOAFUKQ-UHFFFAOYSA-N OCC1OC(C(C(C1O)O)O)C1C(=CC(=CC(=O)O)COC2OC(C)C(C(C2O)O)O)C(=O)C(=O)c2c1cccc2O
421 0.12765957 WGQQLWYEBJNTFC-MNPJBKLOSA-N CC1OC(OCC2OC(Oc3cc(O)c4C(=O)CC(Oc4c3)c5cc(O)ccc5O)C(O)C(O)C2O)C(O)C(O)C1O
422 0.12765957 PLCLNKMVBUAZTL-UHFFFAOYSA-N OCC1OC(C(C(C1O)O)OC1OC(C)C(C(C1O)O)O)c1c(O)cc(c2c1OC(O)(CC2=O)c1ccc(cc1)O)O
423 0.12765957 BFQPVXCFXAKSQE-UHFFFAOYSA-N O=CC=CC1=C(C(=O)O)C(=O)c2c(C1C1OC(CO)C(C(C1O)O)O)cc(cc2O)COC1OC(C)C(C(C1O)O)O
424 0.12765957 UNLMNQRLYAOTQE-UHFFFAOYSA-N OCC1OC(C(C(C1O)O)O)C1C(=CC=CC(=O)O)C(=O)C(=O)c2c1cc(COC1OC(C)C(C(C1O)O)O)cc2O
425 0.12765957 HTQZISYQPBDJDO-UHFFFAOYSA-N OCC1OC(C(C(C1O)O)OC1OC(C)C(C(C1O)O)O)c1c(O)cc2c(c1O)C(O)C=C(O2)c1ccc(c(c1)O)O
426 0.12765957 JBEYCXVYXPNYNW-UHFFFAOYSA-N OCC1OC(C(C(C1O)O)OC1OC(C)C(C(C1O)O)O)c1c(O)cc2c(c1O)C(=O)CC(O2)c1ccc(c(c1)O)O
427 0.12765957 MYRRXWITXLJHCD-UHFFFAOYSA-N OC1C(OC(C(C1O)O)COC1OC(C)C(C(C1O)O)O)Oc1cc(O)c(c(c1)O)C(=O)C=Cc1ccc(c(c1)O)O
428 0.12765957 IAFGGERULRNASC-UHFFFAOYSA-N OCC1OC(C(C(C1O)O)OC1OC(C)C(C(C1O)O)O)C1=C(O)C2C(C=C1O)OC(=CC2=O)c1ccc(c(c1)O)O
429 0.12765957 LAPFWPVLUSRPKY-JXEKJTPYSA-N COc1cc(ccc1O)C2=COc3c(C4OC(COC5OCC(O)(CO)C5O)C(O)C(O)C4O)c(O)ccc3C2=O
430 0.12765957 ZLWMHBVCWLVRJP-UHFFFAOYSA-N O=CC(=CC1=C(C(=O)O)C(=O)c2c(C1C1OC(CO)C(C(C1O)O)O)cccc2O)COC1OC(C)C(C(C1O)O)O
431 0.12765957 MYXAHUJGIYPPFN-UHFFFAOYSA-N OC1C(OC(C(C1O)O)COC1OC(C)C(C(C1O)O)O)Oc1cc2OC(CC(=O)c2c(c1O)O)c1ccc(cc1)O
432 0.12765957 WGQQLWYEBJNTFC-WOQYTYIYSA-N C1C(O[C@@H]2OC(CO[C@@H]3OC(C)[C@H](O)C(O)[C@@H]3O)[C@@H](O)[C@H](O)C2O)=CC2OC(C3C(O)=CC=C(O)C=3)CC(=O)C=2C=1O
433 0.125 PKIBSRXZVBKKTQ-UHFFFAOYSA-N OCC1OC(C(C(C1O)O)OC1OCC(C(C1O)O)O)c1c(O)cc2c(c1O)c(=O)cc(o2)c1ccc(c(c1)C)O
434 0.125 LPMAYNBODPIHON-UHFFFAOYSA-N Oc1ccc(cc1)C(=C(C(=O)c1c(O)cc(cc1O)OC1OC(C)C(C(C1O)O)O)OC1OC(C)C(C(C1O)O)O)O
435 0.12121212 GIWZKZGKQYNGKM-UHFFFAOYSA-N OCC1OC(Oc2ccc3c(c2)OC(C#C3)c2ccc(c(c2)OC2OC(CO)C(C(C2O)O)O)O)C(C(C1O)O)O
436 0.12121212 CPIREPOOOYJSLH-XPUQWHPWSA-N C1(OC)=C([C@@H]2OC[C@H](O)[C@H](O)C2O[C@@H]2OC(CO)[C@@H](O)[C@H](O)C2O)C2OC(C3C=CC(O)=CC=3)=CC(=O)C=2C(O)=C1
437 0.12121212 BEHBWZADGLBSSB-QBFOQREWSA-N C1(OC)=CC2OC(C3C=CC(O)=CC=3)=CC(=O)C=2C(O)=C1[C@@H]1OC[C@H](O)[C@H](O)C1O[C@@H]1OC(CO)[C@@H](O)[C@H](O)C1O
438 0.12121212 NMGGZEXEPGIDFD-UHFFFAOYSA-N OCC1OC(OC2C(C)OC(C(C2O)O)Oc2c(oc3c(c2=O)c(O)cc(c3)O)C2CC=C(C=C2)O)C(C(C1O)O)O
439 0.12121212 MJTNALYSUMFWLB-UHFFFAOYSA-N OCC1OC(Oc2ccc3c(c2)OC(CC3=O)C2=CC#CC(=C2)OC2OC(CO)C(C(C2O)O)O)C(C(C1O)O)O
440 0.12121212 PCOLKZQPCLGYJD-UHFFFAOYSA-N COCC1OC(Oc2cc(O)c3c(c2)oc(cc3=O)c2ccc(cc2)O)C(C(C1O)O)OC1OCC(C1O)(O)CO
441 0.12121212 CPIREPOOOYJSLH-TXGGSQSKSA-N COc1cc(O)c2C(=O)C=C(Oc2c1C3OCC(O)C(O)C3OC4OC(CO)C(O)C(O)C4O)c5ccc(O)cc5
442 0.12121212 WHOKVDIKWKOFTJ-UHFFFAOYSA-N OCc1cc(O)c2c(c1)C(C1OC(CO)C(=O)C(C1O)O)c1c(C2=O)c(ccc1)OC1OC(CO)C(C(C1O)O)O
443 0.12121212 WAHKMWFQQGKBNZ-UHFFFAOYSA-N OCC1OC(OC2C(C)OC(C(C2O)O)OC2=C(Oc3c(C2O)c(O)cc(c3)O)c2ccc(cc2)O)C(C(C1O)O)O
444 0.12121212 AXVVKXDFEXVJFE-UHFFFAOYSA-N OCc1cc(O)c2c(c1)C(C1OC(C=O)C(C(C1O)O)O)c1c(C2=O)c(ccc1)OC1OC(CO)C(C(C1O)O)O
445 0.12121212 UNZISCXLEUOIRV-RMNUETLVSA-N CC1OC(Oc2cc(O)c3C(=O)C=C(Oc3c2)c4ccc(O)cc4)(C(O)C(O)C1O)C5OC(CO)C(O)C(O)C5O
446 0.11764706 HCSKRHWLGNNJTO-UHFFFAOYSA-N OCC1OC(Oc2cc(cc3c2C(=O)c2c(C3=O)c(C)c(cc2O)C)OC2(O)COCC2(O)CO)C(C(C1O)O)O
447 0.11764706 LLKAAIODODPIBI-UHFFFAOYSA-N OCC1OC(Oc2cc(cc3c2C(=O)c2c(C3=O)cc(cc2OC)C)OC2(O)COCC2(O)CO)C(C(C1O)O)O
448 0.11764706 LMYLHWYOFQEKIU-UHFFFAOYSA-N OCC1OC(Oc2c(C)c(cc3c2C(=O)c2c(C3=O)cc(cc2O)C)OC2(O)COCC2(O)CO)C(C(C1O)O)O
449 0.11764706 UDSZPSNMVZTHHW-UHFFFAOYSA-N OCC1OC(Oc2cc(cc3c2C(=O)c2c(C3=O)cc(c(c2O)C)C)OC2(O)COCC2(O)CO)C(C(C1O)O)O
450 0.11428571 APWMDTDHMWULDZ-LKJXFACUSA-N C1(O[C@@H]2OC(CO)[C@@H](O)[C@H](O)C2O)=CC2OC(C3C=CC(O)=CC=3)=CC(=O)C=2C(O)=C1[C@H]1C(O)C(O)[C@@H](O)[C@H](C)O1
451 0.11111111 MBTSIVMXACYHCX-UHFFFAOYSA-N OCC1OC(C(C(C1O)O)OC1OC(CO)C(C(C1O)O)O)c1c(O)cc(c2c1oc(cc2=O)C1CC=C(C=C1)O)O
452 0.11111111 LPADUVUWBIBZMU-OVGRPOLTSA-N OCC1OC(Oc2ccc3C(=O)CC(Oc3c2)c4ccc(OC5OC(CO)C(O)C(O)C5O)c(O)c4)C(O)C(O)C1O
453 0.11111111 QVCQYYYTMIZOGK-SPFASUKCSA-N OCC1OC(Oc2ccc3C(=O)CC(Oc3c2)c4ccc(O)c(OC5OC(CO)C(O)C(O)C5O)c4)C(O)C(O)C1O
454 0.11111111 QVCQYYYTMIZOGK-UHFFFAOYSA-N OCC1OC(Oc2ccc3c(c2)OC(CC3=O)c2ccc(c(c2)OC2OC(CO)C(C(C2O)O)O)O)C(C(C1O)O)O
455 0.11111111 QVCQYYYTMIZOGK-HBPRQHIFSA-N C1(OC2OC(CO)C(O)C(O)C2O)C=C2O[C@]([H])(C3C=C(OC4OC(CO)C(O)C(O)C4O)C(O)=CC=3)CC(=O)C2=CC=1
456 0.11111111 QVCQYYYTMIZOGK-OSLIDGFJSA-N OCC1OC(Oc2ccc3C(=O)CC(Oc3c2)c4ccc(O)c(OC5OC(CO)C(O)C(O)C5O)c4)C(O)C(O)C1O
457 0.11111111 BSAZJHBJZNXKQG-UHFFFAOYSA-N OCC1OC(C(C(C1O)O)OC1OC(CO)C(C(C1O)O)O)c1c(O)cc2c(c1O)c(=O)cc(o2)C1CC=C(C=C1)O
458 0.11111111 QVCQYYYTMIZOGK-XRHFIZTHSA-N OCC1OC(Oc2ccc3C(=O)CC(Oc3c2)c4ccc(O)c(OC5OC(CO)C(O)C(O)C5O)c4)C(O)C(O)C1O
459 0.10526316 KVNDHPUSDUEDEI-UHFFFAOYSA-N OCC1OC(OC2C3C(=C(OC2(OC3(C)C(=O)C)c2cc(OC)c(c(c2)OC)O)C=O)C=CC(=O)O)C(C(C1O)O)O
460 0.10526316 MVOUGOXRXQDXDC-RSPRXDBDSA-N C[C@H]1[C@@H]([C@H]([C@H]([C@@H](O1)C2=C(C(=C(C3=C2OC(=CC3=O)C4=CC=C(C=C4)O)O)[C@H]5[C@@H]([C@H]([C@@H]([C@H](O5)CO)O)O)O)O)O)O)O
461 0.10526316 TWBWSPDILHVKEV-RSPRXDBDSA-N CC1OC(C(O)C(O)C1O)c2c(O)c(C3OC(CO)C(O)C(O)C3O)c4OC(=CC(=O)c4c2O)c5ccc(O)cc5
462 0.10526316 MVOUGOXRXQDXDC-YWWKNTNXSA-N CC1OC(C(O)C(O)C1O)c2c(O)c(C3OC(CO)C(O)C(O)C3O)c(O)c4C(=O)C=C(Oc24)c5ccc(O)cc5
463 0.10526316 KTMBAWQALAEOTA-UHFFFAOYSA-N OCC1OC(Oc2cc(O)c3c(c2)OC(CC3=O)c2ccc(cc2)O)C(C(C1O)O)OC1OC(C)C(=O)C(C1O)O
464 0.10526316 BYTBNMDVVDGOEF-UHFFFAOYSA-N OCC1OC(Oc2cc(O)c3c(c2)OC(CC3=O)c2ccc(cc2)O)C(C(C1O)O)OC1OC(C)C(C(=O)C1O)O
465 0.10526316 MVOUGOXRXQDXDC-DZGUJOOGSA-N C1(O)=C([C@H]2C(O)C(O)[C@@H](O)[C@H](C)O2)C2OC(C3C=CC(O)=CC=3)=CC(=O)C=2C(O)=C1[C@@H]1OC(CO)[C@@H](O)[C@H](O)C1O
466 0.10526316 MVOUGOXRXQDXDC-LNINYLCFSA-N CC1OC(C(O)C(O)C1O)c2c(O)c(C3OC(CO)C(O)C(O)C3O)c(O)c4C(=O)C=C(Oc24)c5ccc(O)cc5
467 0.1025641 SKHQVDJMAXPRNM-UHFFFAOYSA-N OCC1OC(Oc2cc(O)c3c(c2)OC(CC3=O)c2ccc(cc2)O)C(C(C1O)O)OC1OC(C)C(C(C1=O)O)O
468 0.1025641 UDFZLQMYGSQBOU-UHFFFAOYSA-N OCC1OC(OC2C(C)OC(C(C2O)O)OC2=C(OC3C(C2=O)C(=CC(=C3)O)O)c2ccc(cc2)O)C(C(C1O)O)O
469 0.1025641 TWBWSPDILHVKEV-FHKOCWLASA-N C1(O)=C([C@@H]2OC(CO)[C@@H](O)[C@H](O)C2O)C2OC(C3C=CC(O)=CC=3)=CC(=O)C=2C(O)=C1[C@@H]1OC(C)[C@H](O)[C@H](O)C1O
470 0.1025641 WTHQREIOVYFHDV-UHFFFAOYSA-N OCC1OC(Oc2cc(O)c3c(c2)OC(CC3=O)c2ccc(cc2)O)C(C(C1O)O)OC1OC(C)C(=C(C1O)O)O
471 0.1025641 YDMXOIDNIPFRHO-HBQWEWIMSA-N COc1ccc(cc1)C2=CC(=O)c3c(O)c(C4OC(CO)C(O)C(OC5OCC(O)(CO)C5O)C4O)c(O)cc3O2
472 0.1025641 LOEAYSNXJWZQKH-UHFFFAOYSA-N OCC1OC(Oc2cccc3c2C(=O)c2c(C3C3OC(C(=O)O)C(C(C3O)O)O)cc(cc2O)C)C(C(C1O)O)O
473 0.1025641 MVOUGOXRXQDXDC-UHFFFAOYSA-N OCC1OC(C(C(C1O)O)O)c1c(O)c(C2OC(C)C(C(C2O)O)O)c2c(c1O)c(=O)cc(o2)c1ccc(cc1)O
474 0.1025641 XUJZJDGGHQPVIA-UHFFFAOYSA-N OCC1OC(OC2C3c4ccc(cc4OC2(OC3(C)C(CC(=O)O)O)c2cc(O)c(c(c2)OC)O)O)C(C(C1O)O)O
475 0.1025641 MVOUGOXRXQDXDC-HFUJTVANSA-N C1C=C(O)C=CC=1C1=CC(=O)C2C(O)=C([C@@H]3OC(CO)[C@@H](O)[C@H](O)C3O)C(O)=C([C@@H]3OC(C)[C@@H](O)[C@H](O)C3O)C=2O1
476 0.1 VDNKVEPXAKTDRF-KRGAKQRWSA-N CC1OC(Oc2cc(O)c3C(=O)CC(Oc3c2)c4ccc(O)c(O)c4)C(O)C(O)C1OC5OC(CO)C(O)C(O)C5O
477 0.1 CNYNMHOWMHHPTL-UHFFFAOYSA-N OCC1OC(OC2C3c4ccc(cc4OC2(OC3(C)C(=O)CC(=O)O)c2ccc(c(c2)OC)O)O)C(C(C1O)O)O
478 0.1 VDNKVEPXAKTDRF-WKQBKGLLSA-N CC1OC(Oc2cc(O)c3C(=O)CC(Oc3c2)c4ccc(O)c(O)c4)C(O)C(O)C1OC5OC(CO)C(O)C(O)C5O
479 0.1 SQNQYXWQXMHOJM-UHFFFAOYSA-N OCC1OC(Oc2ccc3c(c2)OC(CC3=O)c2ccc(c(c2)OC2OC3COC(C2O)C3O)O)C(C(C1O)O)O
480 0.1 JNXDCPOTMAGWEO-UHFFFAOYSA-N OCC1OC(C(C(C1O)O)OC1OC(CO)C(C(C1O)O)O)C1=C(O)CC2C(=C1O)C(=O)C=C(O2)c1ccc(cc1)O
481 0.097560976 BMIQOAUITNMNFB-UHFFFAOYSA-N OCC1OC(C(C(C1O)O)OC1OC(CO)C(C(C1O)O)O)C1C(=CC(=C2C1OC(=CC2=O)c1ccc(cc1)O)O)O
482 0.097560976 JTQOVBLCPLYXBN-VDBSBOKISA-N CC1OC(Oc2ccc(O)cc2C3CC(=O)c4c(O)cc(O)cc4O3)C(O)C(OC5OC(CO)C(O)C(O)C5O)C1O
483 0.097560976 GGOIEBBJCPHMLQ-UHFFFAOYSA-N O=CC=C1C(=CC(=O)O)OC2(C(C1C(C)(O2)C(=O)C)OC1OC(CO)C(C(C1O)O)O)c1cc(OC)c(c(c1)OC)O
484 0.095238095 XZJYTUIKJWAPPA-UHFFFAOYSA-N OCC1OC(C(C(C1O)O)OC1OC(CO)C(C(C1O)O)O)c1c(O)cc2c(c1O)C(=O)CC(O2)c1ccc(cc1)O
485 0.095238095 FEZMPGWEAGDHJN-UHFFFAOYSA-N OCC1OC(Oc2cc(O)c(c(c2)O)C(=O)C=Cc2ccc(cc2)O)C(C(C1O)O)OC1OC(C)C(=O)C(C1O)O
486 0.095238095 QGBFCXYRRCAEPV-UHFFFAOYSA-N OCC1OC(Oc2cc(O)c3c(c2)OC(CC3=O)c2ccc(cc2)O)C(C(C1O)O)OC1OC(C)C(C(=C1O)O)O
487 0.095238095 QAHRDKZSKOKFJW-UHFFFAOYSA-N OCC1OC(Oc2cc(O)c(c(c2)O)C(=O)C=Cc2ccc(cc2)O)C(C(C1O)O)OC1OC(C)C(C(C1=O)O)O
488 0.095238095 NLOSUNWHRYWLAN-UHFFFAOYSA-N OCC1OC(Oc2ccccc2COC(=O)c2c(O)ccc(c2OC)OC2OC3COC(C2O)C3O)C(C(C1O)O)O
489 0.095238095 ALXBFPMFGYGQLN-UHFFFAOYSA-N OCC1OC(C(C(C1O)O)OC1OC(CO)C(C(C1O)O)O)c1c(O)cc(c2c1OC(CC2=O)c1ccc(cc1)O)O
490 0.095238095 GPHQJSZPXTYPET-UHFFFAOYSA-N OCC1OC(Oc2cc(O)c(c(c2)O)C(=O)C=Cc2ccc(cc2)O)C(C(C1O)O)OC1OC(C)C(C(=O)C1O)O
491 0.093023256 ZKXDPOOXPRQRIS-UHFFFAOYSA-N OCC1OC(C(C(C1O)O)OC1OC(C)C(C(C1O)O)O)c1c(O)cc(c(c1O)C(=O)C=C(c1ccc(cc1)O)O)O
492 0.093023256 RYEPHSQCIXRNCK-UHFFFAOYSA-N OCC1OC(Oc2cc(O)c(c(c2)O)C(=O)C=Cc2ccc(cc2)O)C(C(C1O)O)OC1OC(C)C(=C(C1O)O)O
493 0.090909091 MEGQUUPCIBLHNR-UHFFFAOYSA-N Oc1ccc(cc1)C1CC(=O)c2c(O1)cc(cc2O)OC1OC(COC2OC(C)C(C(C2=O)O)O)C(C(C1O)O)O
494 0.090909091 VJYWYKXAROFKBQ-UHFFFAOYSA-N OCC1OC(C(C(C1O)O)O)c1c(O)c(C(=O)C=C(c2ccc(cc2)O)O)c(c(c1O)C1OC(C)C(C(C1O)O)O)O
495 0.090909091 LZLNUDYDFVKRPQ-UHFFFAOYSA-N Oc1ccc(cc1)C1CC(=O)c2c(O1)cc(cc2O)OC1OC(COC2OC(C)C(=O)C(C2O)O)C(C(C1O)O)O
496 0.088888889 ISWMZSWAWODQHZ-XJEOEJAPSA-N CC1OC(CC2=C(Oc3cc(O)cc(O)c3C2=O)c4ccc(OC5OC(CO)C(O)C(O)C5O)c(O)c4)C(O)C1O
497 0.088888889 PGEBEZHYCDATHC-UHFFFAOYSA-N Oc1ccc(cc1)C1CC(=O)c2c(O1)cc(cc2O)OC1OC(COC2OC(C)C(=C(C2O)O)O)C(C(C1O)O)O
498 0.086956522 BYYSEJZFEGNCTQ-KTCYNDHZSA-N COc1cc(OC2OC(COC3OCC(O)C(O)C3O)C(O)C(O)C2O)cc4OC(CC(=O)c14)c5ccc(O)c(O)c5
499 0.086956522 XLQCSVWDOQKIQK-UHFFFAOYSA-N OCC1OC(Oc2cc(O)c(c(c2)O)C(=O)C=Cc2ccc(cc2)O)C(C(C1O)O)OC1OC(C)C(C(=C1O)O)O
500 0.086956522 NJNUVWMGNSDFQJ-GIZWKEFHSA-N CC1OC(CC(O)C1O)c2c(O)cc3OC(=CC(=O)c3c2O)c4ccc(OC5OC(CO)C(O)C(O)C5O)c(O)c4
501 0.085106383 HGMGIRJXPKZTBP-XJBIVIJWSA-N COc1cc(ccc1OC2OCC(O)(CO)C2O)C3CC(=O)c4c(O)cc(OC5OC(CO)C(O)C(O)C5O)cc4O3
502 0.085106383 HGMGIRJXPKZTBP-AURIBBKNSA-N COc1cc(ccc1OC2OCC(O)(CO)C2O)C3CC(=O)c4c(O)cc(OC5OC(CO)C(O)C(O)C5O)cc4O3
503 0.085106383 NYPJDEGOVGZGDB-UHFFFAOYSA-N Oc1ccc(cc1)C1CC(=O)c2c(O1)cc(cc2O)OC1OC(COC2OC(C)C(C(=C2O)O)O)C(C(C1O)O)O
504 0.085106383 DRWNBAVQYCUTBB-UHFFFAOYSA-N OCC1OC(C(C(C1O)O)O)C1=C(O)C2C(=O)C=C(OC2(C(=C1O)C1OC(C)C(C(C1O)O)O)O)c1ccc(cc1)O
505 0.085106383 IPLROWGNDJTJKW-UHFFFAOYSA-N OCC1OC(C(C(C1O)O)O)c1c(O)c(C2OC(C)C(C(C2O)O)O)c2c(c1O)C(=O)CC(O2)(O)c1ccc(cc1)O
506 0.085106383 ACULOBDBVRSKFC-VZUCSPMQSA-N [H]\C(C)=C(\C)C(=O)OC1C(OC2=C1C1=C(C=C2)C=CC(=O)O1)C(C)(C)OC(=O)COC1OC(C(O)C(O)C1O)C(O)=O
507 0.085106383 XAKDQRGHWCFWQB-VZUCSPMQSA-N [H]\C(C)=C(\C)C(=O)OC1C(OC2=C1C1=C(C=C2)C=CC(=O)O1)C(C)(COC1OC(C(O)C(O)C1O)C(O)=O)OC(C)=O
508 0.085106383 SOTDSZCPWKTPCI-RQPKJRLDSA-N COc1ccc(cc1)C2CC(=O)c3c(O)cc(OC4OC(COC5OC(O)C(O)C(O)C5O)C(O)C(O)C4O)cc3O2
509 0.085106383 HGMGIRJXPKZTBP-YVQLQRJJSA-N C1C(OC2OC(CO)C(O)C(O)C2O)=CC2O[C@H](C3C=C(OC)C(OC4OCC(CO)(O)C4O)=CC=3)CC(=O)C=2C=1O
510 0.083333333 VWEWSCDQMVNOJP-BYJQLNSESA-N OCC1OC(Oc2ccc(cc2)C3=COc4cc(OC5OC(CO)C(O)C(O)C5O)ccc4C3=O)C(O)C(O)C1O
511 0.083333333 QLZYBVRANIWWCF-UHFFFAOYSA-N OCC1OC(Oc2c(oc3c(c2=O)cccc3O)c2ccccc2)C(C(C1O)O)OC1OC(CO)C(C(C1O)O)O
512 0.083333333 ITEXUMSNEXMLAX-UHFFFAOYSA-N OCC1OC(Oc2c(oc3c(c2=O)c(O)ccc3)c2ccccc2)C(C(C1O)O)OC1OC(CO)C(C(C1O)O)O
513 0.083333333 VWEWSCDQMVNOJP-IPOZFMEPSA-N OCC1OC(Oc2ccc(cc2)C3=COc4cc(OC5OC(CO)C(O)C(O)C5O)ccc4C3=O)C(O)C(O)C1O
514 0.083333333 QBIBLMOXRFZEIB-UHFFFAOYSA-N OCC1OC(Oc2c(oc3c(c2=O)ccc(c3)O)c2ccccc2)C(C(C1O)O)OC1OC(CO)C(C(C1O)O)O
515 0.083333333 BFVHULKJLQUKOJ-UHFFFAOYSA-N OCC1OC(Oc2c(oc3c(c2=O)cc(cc3)O)c2ccccc2)C(C(C1O)O)OC1OC(CO)C(C(C1O)O)O
516 0.083333333 VWEWSCDQMVNOJP-OVNHQYECSA-N OCC1OC(Oc2ccc(cc2)C3=COc4cc(OC5OC(CO)C(O)C(O)C5O)ccc4C3=O)C(O)C(O)C1O
517 0.083333333 VWEWSCDQMVNOJP-UHFFFAOYSA-N OCC1OC(OC2=CC=C(C=C2)C2=COC3=C(C=CC(OC4OC(CO)C(O)C(O)C4O)=C3)C2=O)C(O)C(O)C1O
518 0.08 KBKJXMJBVKNWBG-UHFFFAOYSA-N OCC1OC(Oc2c(=O)c3C=CC(C(c3oc2c2ccccc2)O)O)C(C(C1O)O)OC1OC(CO)C(C(C1O)O)O
519 0.08 FSWDVNOQHFHTMV-UHFFFAOYSA-N OCC1OC(Oc2c(oc3c(c2=O)cccc3)c2cccc(c2)O)C(C(C1O)O)OC1OC(CO)C(C(C1O)O)O
520 0.08 DNTPLNMVCOVIGO-UHFFFAOYSA-N OCC1OC(Oc2c(oc3c(c2=O)cccc3)c2ccc(cc2)O)C(C(C1O)O)OC1OC(CO)C(C(C1O)O)O
521 0.08 WOMSJHBJXNKZBG-UHFFFAOYSA-N OCC1OC(OC2C(OC(C(C2O)O)C(O)O)Oc2c(oc3c(c2=O)cccc3)c2ccccc2)C(C(C1O)O)O
522 0.08 DTGXTFDSWNWFFG-UHFFFAOYSA-N OCC1OC(Oc2c(oc3c(c2=O)cccc3)c2ccccc2)C(C(C1O)O)OC1OC(C(O)O)C(C(C1O)O)O
523 0.076923077 NURCOYCVDVHHDD-UHFFFAOYSA-N OCC1OC(Oc2c(oc3c(c2=O)C2OC2C=C3)c2ccccc2)C(C(C1O)O)OC1OC(CO)C(C(C1O)O)O
524 0.076923077 JBGGRJLKBXTVBL-UHFFFAOYSA-N OCC1OC(Oc2c(oc3c(c2=O)cccc3)c2ccccc2O)C(C(C1O)O)OC1OC(CO)C(C(C1O)O)O
525 0.076923077 ROIOGEAABMVOCZ-UHFFFAOYSA-N OCC1OC(Oc2c(oc3c(c2=O)C=CC2C3O2)c2ccccc2)C(C(C1O)O)OC1OC(CO)C(C(C1O)O)O
526 0.076923077 NFRVBXYQCBEEPK-UHFFFAOYSA-N OCC1OC(OC2=C(OC34C(C2=O)(C=CC=C4)O3)c2ccccc2)C(C(C1O)O)OC1OC(CO)C(C(C1O)O)O
527 0.074074074 RHHXKBBKJMHPHO-UHFFFAOYSA-N OCC1OC(Oc2c(=O)c3c(oc2c2ccccc2)C=CC(C3O)O)C(C(C1O)O)OC1OC(CO)C(C(C1O)O)O
528 0.074074074 WDKVLNLEBPPSNJ-UHFFFAOYSA-N OCC1OC(OC2=C(OC3(C(C2=O)(O)C=CC=C3)O)c2ccccc2)C(C(C1O)O)OC1OC(CO)C(C(C1O)O)O
529 0.074074074 PNNMKDGXTORIPZ-UHFFFAOYSA-N OCCOC1=CC(O)=C2C(=O)C(OC3OC(CO)C(O)C(O)C3O)=C(OC2=C1)C1=CC(OCCO)=C(OCCO)C=C1
530 0.074074074 REPCKSKQCDVWIP-UHFFFAOYSA-N OCC1OC(Oc2c(=O)c3ccccc3oc2C23C=CC=CC3O2)C(C(C1O)O)OC1OC(CO)C(C(C1O)O)O
531 0.074074074 MDYRTONEHROVII-UHFFFAOYSA-N COc1cc(cc(c1O)OC)C12Oc3cc(O)ccc3C(C2OC2OC(C(=O)O)C(C(C2O)O)O)C(O1)(C)C(=O)C
532 0.071428571 RHTCOWHZTLXMFR-IHQSEIAJSA-N OCC1OC(OC2CC(C(O)C(O)C2O)c3c(O)cc(O)c4C(=O)C=C(Oc34)c5ccc(O)cc5)C(O)C(O)C1O
533 0.071428571 SUOYZWCDLIELTK-UHFFFAOYSA-N OCC1OC(Oc2c(oc3c(c2=O)cccc3)C2=CC3C(C=C2)O3)C(C(C1O)O)OC1OC(CO)C(C(C1O)O)O
534 0.071428571 YLBQPRYBPOAIGZ-UHFFFAOYSA-N OCC1OC(Oc2c(oc3c(c2=O)cccc3)C2=CC=CC3C2O3)C(C(C1O)O)OC1OC(CO)C(C(C1O)O)O
535 0.071428571 RHTCOWHZTLXMFR-YIYRMNMZSA-N OCC1OC(OC2CC(C(O)C(O)C2O)c3c(O)cc(O)c4C(=O)C=C(Oc34)c5ccc(O)cc5)C(O)C(O)C1O
536 0.071428571 TZRBGBOSKFTNOY-LUFFWRSQSA-N COc1cc(O)c2C(=O)C=C(Oc2c1)c3ccc(OC4OCC(O)C(OC5OC(CO)C(O)C(O)C5O)C4O)cc3
537 0.071428571 PIHIJDZZAAOYIE-UHFFFAOYSA-N OCC1OC(Oc2c(=O)c3ccccc3oc2C2(O)C=CC=CC2O)C(C(C1O)O)OC1OC(CO)C(C(C1O)O)O
538 0.068965517 FKODDFZWQVWOAW-ONMHTNRHSA-N Cc1cc(OC2OC(COC3OC(CO)C(O)C(O)C3O)C(O)C(O)C2O)c4C(=O)c5c(O)cccc5C(=O)c4c1
539 0.068965517 XGMGGAPZYUWNMO-IPOZFMEPSA-N OCC1OC(OCC2OC(Oc3cc(O)c4C(=O)C=C(Oc4c3)c5ccccc5)C(O)C(O)C2O)C(O)C(O)C1O
540 0.068965517 KJVIZXZUFRNXOE-JTUKOECTSA-N COc1ccc(cc1)C2=CC(=O)c3c(O)cc(OC4OCC(OC5OC(CO)C(O)C(O)C5O)C(O)C4O)cc3O2
541 0.068965517 KJVIZXZUFRNXOE-BSXZHOHOSA-N C1(O[C@@H]2OC[C@@H](O[C@@H]3OC(CO)[C@@H](O)[C@H](O)C3O)[C@H](O)C2O)C=C2OC(C3C=CC(OC)=CC=3)=CC(=O)C2=C(O)C=1
542 0.068965517 XGMGGAPZYUWNMO-QYCDPOAQSA-N C1(O[C@@H]2OC(CO[C@@H]3OC(CO)[C@@H](O)[C@H](O)C3O)[C@@H](O)[C@H](O)C2O)=CC2OC(C3C=CC=CC=3)=CC(=O)C=2C(O)=C1
543 0.068965517 FZGQDLLHEBFQHM-BLWJTPAUSA-N COc1cc(O)c2C(=O)C=C(Oc2c1)c3ccc(OC4OC(CO)C(O)C(OC5OCC(O)C(O)C5O)C4O)cc3
544 0.068965517 XXKWBXGHSBIVHQ-ALLCIABXSA-N COc1c(CO)c(OC2OC(COC3OCC(O)C(O)C3O)C(O)C(O)C2O)cc4C(=O)c5ccccc5C(=O)c14
545 0.068965517 XGMGGAPZYUWNMO-OVNHQYECSA-N OCC1OC(OCC2OC(Oc3cc(O)c4C(=O)C=C(Oc4c3)c5ccccc5)C(O)C(O)C2O)C(O)C(O)C1O
546 0.068965517 FKODDFZWQVWOAW-GIIHSRAGSA-N Cc1cc(OC2OC(COC3OC(CO)C(O)C(O)C3O)C(O)C(O)C2O)c4C(=O)c5c(O)cccc5C(=O)c4c1
547 0.068965517 WHAKQKKYWWGISZ-UHFFFAOYSA-N OCC1OC(Oc2c(oc3c(c2=O)cccc3)C2=CC=CC(C2O)O)C(C(C1O)O)OC1OC(CO)C(C(C1O)O)O
548 0.068965517 QWAJDMKHBWBIQB-DEFKTLOSSA-N OCC1OC(OCC2OC(OC3=C(Oc4cccc(O)c4C3=O)c5ccccc5)C(O)C(O)C2O)C(O)C(O)C1O
549 0.068965517 ZZFLBYVQVWIHCC-UHFFFAOYSA-N OCC1OC(Oc2c(oc3c(c2=O)cccc3)C2=CC(C(C=C2)O)O)C(C(C1O)O)OC1OC(CO)C(C(C1O)O)O
550 0.068965517 DFCJAHQKYCYICW-ONMHTNRHSA-N Cc1cc(O)c2C(=O)c3c(OC4OC(COC5OC(CO)C(O)C(O)C5O)C(O)C(O)C4O)cccc3C(=O)c2c1
551 0.068965517 UKRCIQFKHJLGIT-UHFFFAOYSA-N CC(C)OC1=CC=C(C=C1)C(=O)NS(=O)(=O)C1=CC=C(C=C1)N=CC1C(=O)N(N(C1=O)C1=CC=CC=C1)C1=CC=CC=C1
552 0.066666667 DFCJAHQKYCYICW-UHFFFAOYSA-N CC1=CC2=C(C(O)=C1)C(=O)C1=C(C=CC=C1OC1OC(COC3OC(CO)C(O)C(O)C3O)C(O)C(O)C1O)C2=O
553 0.066666667 YGPCNVVYCWOUPL-AJRKLXPLSA-N COc1cccc2C(=O)c3c(OC4OC(COC5OCC(O)C(O)C5O)C(O)C(O)C4O)cc(OC)c(OC)c3Oc12
554 0.066666667 RUASYNDFIPXRFB-WJSXLNBQSA-N COc1cc2Oc3c(OC)cccc3C(=O)c2c(OC4OC(COC5OCC(O)C(O)C5O)C(O)C(O)C4O)c1OC
555 0.064516129 HYGKPGOEWCYHEN-ROPCXPMJSA-N COc1cc(OC2OC(COC3OCC(O)C(O)C3O)C(O)C(O)C2O)c4C(=O)c5c(Oc4c1)ccc(OC)c5OC
556 0.064516129 HYGKPGOEWCYHEN-IJEUNHHQSA-N COc1cc(OC2OC(COC3OCC(O)C(O)C3O)C(O)C(O)C2O)c4C(=O)c5c(Oc4c1)ccc(OC)c5OC
557 0.064516129 ZKIXACXWZQFVAB-MUCJXJSVSA-N COc1cc(OC2OC(COC3OCC(O)C(O)C3O)C(O)C(O)C2O)c4C(=O)C=C(Oc4c1)c5ccc(O)cc5
558 0.064516129 XSVIYCRCOYMHGG-UHFFFAOYSA-N COC1C(CO)OC(C(C1O)OC1OCC(C(C1O)O)O)c1c(O)cc2c(c1O)c(=O)cc(o2)c1ccc(cc1)O
559 0.064516129 ODHKRSFJWQEWGG-JDHNOUBWSA-N COc1ccc(cc1)C2=COc3cc(OC4OC(COC5OCC(O)C(O)C5O)C(O)C(O)C4O)cc(O)c3C2=O
560 0.064516129 ZKIXACXWZQFVAB-QSEDHFBNSA-N COc1cc(OC2OC(COC3OCC(O)C(O)C3O)C(O)C(O)C2O)c4C(=O)C=C(Oc4c1)c5ccc(O)cc5
561 0.064516129 BUORQDSMZKJELF-MUCJXJSVSA-N COc1cc(OC2OC(COC3OCC(O)C(O)C3O)C(O)C(O)C2O)cc4OC(=CC(=O)c14)c5ccc(O)cc5
562 0.064516129 ZKIXACXWZQFVAB-ZMGSVPCJSA-N COc1cc(OC2OC(COC3OCC(O)C(O)C3O)C(O)C(O)C2O)c4C(=O)C=C(Oc4c1)c5ccc(O)cc5
563 0.064516129 XPNIYXFOSUUMPP-NCDSCQIRSA-N OCc1c(O)c2C(=O)c3ccccc3C(=O)c2cc1COC4OC(COC5OCC(O)C(O)C5O)C(O)C(O)C4O
564 0.064516129 IIDGYMORGKXDJG-UHFFFAOYSA-N OCC1OC(Oc2cc3oc(cc(=O)c3c(c2C)O)c2ccc(cc2)O)C(C(C1O)O)OC1OCC(C1O)(O)CO
565 0.064516129 ZKIXACXWZQFVAB-KBVHGIRNSA-N COc1cc(OC2OC(COC3OCC(O)C(O)C3O)C(O)C(O)C2O)c4C(=O)C=C(Oc4c1)c5ccc(O)cc5
566 0.064516129 YWTLWDZCNFOJRJ-UHFFFAOYSA-N OCC1OC(Oc2cc(O)c3c(c2C)oc(cc3=O)c2ccc(cc2)O)C(C(C1O)O)OC1OCC(C1O)(O)CO
567 0.064516129 RBNVWGNMLOAFGR-UHFFFAOYSA-N OCC1OC(Oc2cc(O)c3c(c2)oc(c(c3=O)C)c2ccc(cc2)O)C(C(C1O)O)OC1OCC(C1O)(O)CO
568 0.064516129 HYGKPGOEWCYHEN-OUEVUUCSSA-N COc1cc(OC2OC(COC3OCC(O)C(O)C3O)C(O)C(O)C2O)c4C(=O)c5c(Oc4c1)ccc(OC)c5OC
569 0.064516129 MYJXWCIZOOKQLK-MUCJXJSVSA-N COc1cc2C(=O)C(=COc2cc1OC3OC(COC4OCC(O)C(O)C4O)C(O)C(O)C3O)c5ccc(O)cc5
570 0.064516129 ZKIXACXWZQFVAB-MNFGMKFTSA-N COc1cc(OC2OC(COC3OCC(O)C(O)C3O)C(O)C(O)C2O)c4C(=O)C=C(Oc4c1)c5ccc(O)cc5
571 0.064516129 ZKIXACXWZQFVAB-UHFFFAOYSA-N COc1cc(OC2OC(COC3OCC(O)C(O)C3O)C(O)C(O)C2O)c2C(=O)C=C(Oc2c1)c1ccc(O)cc1
572 0.064516129 ODHKRSFJWQEWGG-HWGSVKNTSA-N O([C@@H]1O[C@H](CO[C@@H]2OC[C@@H](O)[C@H](O)[C@H]2O)[C@@H](O)[C@H](O)[C@H]1O)C1C=C(O)C2C(=O)C(C3C=CC(OC)=CC=3)=COC=2C=1
573 0.064516129 ODHKRSFJWQEWGG-UHFFFAOYSA-N COC1=CC=C(C=C1)C1=COC2=CC(OC3OC(COC4OCC(O)C(O)C4O)C(O)C(O)C3O)=CC(O)=C2C1=O
574 0.064516129 MAUNGQLHXAMHBE-UHFFFAOYSA-N OCC1OC(Oc2cc(O)c3c(c2)oc(cc3=O)c2ccc(cc2C)O)C(C(C1O)O)OC1OCC(C1O)(O)CO
575 0.0625 FSVSZUSRBSSHLQ-FGXGINFVSA-N COc1cc(ccc1O)C2=COc3cc(O[C@@H]4O[C@H](CO[C@@H]5OC[C@@H](O)[C@H](O)[C@H]5O)[C@@H](O)[C@H](O)[C@H]4O)ccc3C2=O
576 0.0625 AQAWTXYLEGFATL-FTBGQRARSA-N COc1cc(OC2OC(COC3OCC(O)C(O)C3O)C(O)C(O)C2O)c4C(=O)c5c(O)cc(C)cc5C(=O)c4c1
577 0.0625 GBGJNKYTLIUCMX-YUMVGKRXSA-N COc1cc(OC2OC(COC3OC(CO)C(O)C(O)C3O)C(O)C(O)C2O)c4c(O)c5C(=O)OC(=Cc5cc4c1)C
578 0.0625 JIBJMBHKGBDCPN-IJTBWITGSA-N COc1cc(OC2OC(COC3OC(CO)C(O)C(O)C3O)C(O)C(O)C2O)c4c(O)c5C(=O)C=C(C)Oc5cc4c1
579 0.0625 MWYPCJMHTQFUAQ-YCPAWSGYSA-N COc1cc(O[C@@H]2O[C@H](CO[C@@H]3O[C@H](CO)[C@@H](O)[C@H](O)[C@H]3O)[C@@H](O)[C@H](O)[C@H]2O)c4C(=O)c5cccc(OC)c5Oc4c1
580 0.0625 RBPLJGAPWBBNPM-UHFFFAOYSA-N OCC1OC(Oc2cc(O)c3c(c2)oc(cc3=O)c2ccc(cc2)OC)C(C(C1O)O)OC1OCC(C1O)(O)CO
581 0.0625 UJFILKCKDPSIPS-FGXGINFVSA-N COc1ccc(cc1O)C2=COc3cc(O[C@@H]4O[C@H](CO[C@@H]5OC[C@@H](O)[C@H](O)[C@H]5O)[C@@H](O)[C@H](O)[C@H]4O)ccc3C2=O
582 0.0625 GBGJNKYTLIUCMX-UHFFFAOYSA-N COC1=CC(OC2OC(COC3OC(CO)C(O)C(O)C3O)C(O)C(O)C2O)=C2C(O)=C3C(=O)OC(C)=CC3=CC2=C1
583 0.0625 HRGYIZGLQFBBLO-MKHVKOBASA-N OCC1OC(OC2C(CO)OC(C(O)C2O)c3c(O)ccc4C(=O)C(=COc34)c5ccc(O)cc5)C(O)C(O)C1O
584 0.0625 KQBGCOBMJGLTEP-VJGYENMSSA-N COc1cc(O)c2C(=O)C=C(Oc2c1)c3ccc(OC4OC(COC5OCC(O)C(O)C5O)C(O)C(O)C4O)cc3
585 0.0625 JIBJMBHKGBDCPN-IMAAOSHDSA-N COc1cc(OC2OC(COC3OC(CO)C(O)C(O)C3O)C(O)C(O)C2O)c4c(O)c5C(=O)C=C(C)Oc5cc4c1
586 0.0625 PZZAZGFRAUDIRM-OHFDYVMBSA-N COc1ccc(cc1)C2=COc3c(O)c(OC4OC(COC5OCC(O)C(O)C5O)C(O)C(O)C4O)ccc3C2=O
587 0.0625 GBGJNKYTLIUCMX-NOOYRLEVSA-N COc1cc(OC2OC(COC3OC(CO)C(O)C(O)C3O)C(O)C(O)C2O)c4c(O)c5C(=O)OC(=Cc5cc4c1)C
588 0.0625 CREWSFDYWMXJQL-YCPAWSGYSA-N COc1cc(OC2OC(COC3OC(CO)C(O)C(O)C3O)C(O)C(O)C2O)c4c5OC(=CC(=O)c5c(O)cc4c1)C
589 0.0625 CREWSFDYWMXJQL-UHFFFAOYSA-N COC1=CC(OC2OC(COC3OC(CO)C(O)C(O)C3O)C(O)C(O)C2O)=C2C(C=C(O)C3=C2OC(C)=CC3=O)=C1
590 0.0625 HSVSEIBYZBOOCB-UHFFFAOYSA-N OCC1OC(Oc2cc(O)c3c(c2)oc(cc3=O)c2ccc(c(c2)C)O)C(C(C1O)O)OC1OCC(C1O)(O)CO
591 0.0625 JIBJMBHKGBDCPN-UHFFFAOYSA-N COC1=CC(OC2OC(COC3OC(CO)C(O)C(O)C3O)C(O)C(O)C2O)=C2C(O)=C3C(=O)C=C(C)OC3=CC2=C1
592 0.0625 BKRCYGINWUPZPS-ANQGSVDJSA-N COc1ccc(cc1)C2=COc3cc(OC4OC(CO)C(O)C(O)C4OC5OCC(O)(CO)C5O)cc(O)c3C2=O
593 0.0625 GJBWTBPIXOAHEC-UHFFFAOYSA-N OCC1OC(Oc2cc(OC)c3c(c2)oc(cc3=O)c2ccc(cc2)O)C(C(C1O)O)OC1OCC(C1O)(O)CO
594 0.060606061 GATVVBREJAMKSZ-UHFFFAOYSA-N OCC1OC(C(C(C1O)OC)OC1OCC(C(C1O)O)O)c1c(O)cc2c(c1O)c(=O)cc(o2)c1ccc(cc1)O
595 0.060606061 BEMHMJYMGFZFFQ-BHWDFPNGSA-N OCC1OC(OC2C(O)C(O)C(Oc3cc(O)cc4OC(C(O)C(=O)c34)c5ccccc5)OC2CO)C(O)C(O)C1O
596 0.060606061 AZDCWEJVLSTUAY-UHFFFAOYSA-N OCC1OC(Oc2cc(cc3c2C(=O)c2c(C3=O)cc(cc2O)C)OC2(O)COCC2(O)CO)C(C(C1O)OC)O
597 0.060606061 LSZGACIJKZDAHU-UHFFFAOYSA-N OCC1OC(Oc2cc(OC3(O)COCC3(O)CO)c(c3c2C(=O)c2c(C3=O)cc(cc2O)C)C)C(C(C1O)O)O
598 0.060606061 YKJQINPKOMCDAR-UXTIFKQOSA-N COc1cc(OC2OC(CO)C(O)C(O)C2OC3OCC(O)(CO)C3O)cc4OC=C(C(=O)c14)c5ccc(O)cc5
599 0.060606061 BEMHMJYMGFZFFQ-UHFFFAOYSA-N OCC1OC(OC2C(O)C(O)C(OC3=CC(O)=CC4=C3C(=O)C(O)C(O4)C3=CC=CC=C3)OC2CO)C(O)C(O)C1O
600 0.058823529 RMHBLOVLTCYTNG-UHFFFAOYSA-N COC1C(CO)OC(C(C1O)O)Oc1cc(cc2c1C(=O)c1c(C2=O)cc(cc1O)C)OC1(O)COCC1(O)CO
601 0.058823529 VMUGIFJDTKNHSV-UHFFFAOYSA-N OCC1OC(Oc2cc(cc3c2C(=O)c2c(C3=O)cc(cc2O)C)OC2(O)COCC2(O)CO)C(C(C1O)O)OC
602 0.057142857 APDPBDRBSVLAAQ-UHFFFAOYSA-N OCC1OC(Oc2cc(O)c3c(c2)OC(CC3=O)c2ccc(cc2)O)C(C(C1O)O)OC1OC(CO)C(C(C1O)O)O
603 0.057142857 SFYSEZGEYNZKDD-OOSYDIOPSA-N C1C=C(O)C(O)=CC=1C1=C(O)C(=O)C2C(O)=C(OC)C(O[C@@H]3OC(COC(C(CC)C)=O)[C@@H](O)[C@H](O)C3O)=CC=2O1
604 0.057142857 OPRYYMLMQHNSDW-UHFFFAOYSA-N COCC1OC(Oc2cc(cc3c2C(=O)c2c(C3=O)cc(cc2O)C)OC2(O)COCC2(O)CO)C(C(C1O)O)O
605 0.057142857 SFYSEZGEYNZKDD-LYTUUIGBSA-N CCC(C)C(=O)OCC1OC(Oc2cc3OC(=C(O)C(=O)c3c(O)c2OC)c4ccc(O)c(O)c4)C(O)C(O)C1O
606 0.057142857 QZDDXRMWGSOQCB-UHFFFAOYSA-N COC1C(O)C(O)C(OC1c1c(O)c(C2OCC(C(C2O)O)O)c2c(c1O)c(=O)cc(o2)c1ccc(cc1)O)CO
607 0.055555556 FSUVCZVLSOYPAU-LDSFXQROSA-N COc1ccc(cc1)C2=CC(=O)c3c(O)cc(OC4OC(COC5OCC(O)(CO)C5O)C(O)C(O)C4O)cc3O2
608 0.055555556 VFZZCBJZSIHEMU-YOFCNMGYSA-N OCC1OC(OCC2OC(OCc3ccc4C(=O)c5ccccc5C(=O)c4c3O)C(O)C(O)C2O)C(O)C(O)C1O
609 0.055555556 VGKGODYADVWBQB-UHFFFAOYSA-N COC1=CC=C(C=C1)C1=COC2=CC(OC3OC(COC4OCC(O)(CO)C4O)C(O)C(O)C3O)=CC(O)=C2C1=O
610 0.055555556 IHLMTWAVWALTCT-NRIIMPDMSA-N COc1cc(OC2OC(COC3OCC(O)(CO)C3O)C(O)C(O)C2O)cc4OC=C(C(=O)c14)c5ccc(O)cc5
611 0.055555556 FSUVCZVLSOYPAU-MFYRMPRMSA-N COc1ccc(cc1)C2=CC(=O)c3c(O)cc(OC4OC(COC5OCC(O)(CO)C5O)C(O)C(O)C4O)cc3O2
612 0.055555556 VGKGODYADVWBQB-UXTIFKQOSA-N COc1ccc(cc1)C2=COc3cc(OC4OC(COC5OCC(O)(CO)C5O)C(O)C(O)C4O)cc(O)c3C2=O
613 0.055555556 VGKGODYADVWBQB-NRIIMPDMSA-N O([C@@H]1O[C@H](CO[C@H]2[C@H](O)[C@](CO)(O)CO2)[C@@H](O)[C@H](O)[C@H]1O)C1C=C(O)C2C(=O)C(C3C=CC(OC)=CC=3)=COC=2C=1
614 0.055555556 SOEZANHKTWLRIX-BAHLFPRBSA-N COc1c(O)c2C(=O)C(=C(Oc2cc1OC3OC(COC(=O)CC(C)C)C(O)C(O)C3O)c4ccc(O)c(O)c4)O
615 0.055555556 FSUVCZVLSOYPAU-UHFFFAOYSA-N COC1=CC=C(C=C1)C1=CC(=O)C2=C(O)C=C(OC3OC(COC4OCC(O)(CO)C4O)C(O)C(O)C3O)C=C2O1
616 0.055555556 YMORKXVPEZRSML-UHFFFAOYSA-N OCC1OC(C(C(C1O)OC)O)c1c(O)c(C2OCC(C(C2O)O)O)c2c(c1O)c(=O)cc(o2)c1ccc(cc1)O
617 0.055555556 SEMIDROCAHWNKZ-FQWKPHNJSA-N COc1c(COC2OC(COC3OCC(O)C(O)C3O)C(O)C(O)C2O)c(O)cc4C(=O)c5ccccc5C(=O)c14
618 0.054054054 YMFHPDSLZLTSMC-MFYRMPRMSA-N COc1ccc(cc1O)C2=COc3cc(O[C@@H]4O[C@H](CO[C@@H]5OC[C@](O)(CO)[C@H]5O)[C@@H](O)[C@H](O)[C@H]4O)ccc3C2=O
619 0.054054054 QVHNFTQJAYCHKT-MFYRMPRMSA-N COc1cc(ccc1O)C2=COc3cc(O[C@@H]4O[C@H](CO[C@@H]5OC[C@](O)(CO)[C@H]5O)[C@@H](O)[C@H](O)[C@H]4O)ccc3C2=O
620 0.054054054 HMOGGANVPFSRNU-OTEUQASOSA-N OCC1OC(OC2C(O)C(O)C(Oc3cc(O)c4C(=O)CC(Oc4c3)c5ccc(O)cc5)OC2CO)C(O)C(O)C1O
621 0.054054054 HMOGGANVPFSRNU-UHFFFAOYSA-N C1(OC2OC(CO)C(OC3OC(CO)C(O)C(O)C3O)C(O)C2O)=CC2OC(C3C=CC(O)=CC=3)CC(=O)C=2C(O)=C1
622 0.054054054 HMOGGANVPFSRNU-ATXXLYKSSA-N OCC1OC(OC2C(O)C(O)C(Oc3cc(O)c4C(=O)CC(Oc4c3)c5ccc(O)cc5)OC2CO)C(O)C(O)C1O
623 0.052631579 QWQLSPHVJDOAEB-UHFFFAOYSA-N OCC1OC(Oc2cc(O)c(c(c2)O)C(=O)C=Cc2ccc(cc2)O)C(C(C1O)O)OC1OC(CO)C(C(C1O)O)O
624 0.052631579 GZWNHJXAONTHBO-UHFFFAOYSA-N COC1C(CO)OC(C(C1O)O)c1c(O)c(C2OCC(C(C2O)O)O)c2c(c1O)c(=O)cc(o2)c1ccc(cc1)O
625 0.051282051 SKCGEXKDKBCXKB-NRIIMPDMSA-N COc1cc(O)c2C(=O)C(=COc2c1)c3ccc(OC4OC(COC5OCC(O)(CO)C5O)C(O)C(O)C4O)cc3
626 0.051282051 SKCGEXKDKBCXKB-UXTIFKQOSA-N COc1cc(O)c2C(=O)C(=COc2c1)c3ccc(OC4OC(COC5OCC(O)(CO)C5O)C(O)C(O)C4O)cc3
627 0.05 UGBFBOOJQLSOGY-UHFFFAOYSA-N CC(=O)OCC1OC(OC2OC=C3C4C2C(=C(C4OC3=O)C)COC(=O)C)C(C(C1OC(=O)C)OC(=O)C)OC(=O)C
628 0.05 FHEKBPMWIKDJPB-UHFFFAOYSA-N COCC1OC(C(C(C1O)O)O)c1c(O)c(C2OCC(C(C2O)O)O)c2c(c1O)c(=O)cc(o2)c1ccc(cc1)O
629 0.048780488 AZXIAVOSESIQNG-SCXABSQUSA-N [H][C@]1(CC(=O)C2=C(C1)C=C(O[C@@H]1O[C@H](CO[C@@H]3O[C@@H](O)[C@H](O)[C@@H](O)[C@H]3O)[C@@H](O)[C@H](O)[C@H]1O)C=C2O)C1=CC=C(O)C(O)=C1
630 0.048780488 RCACPLBDCYPZDB-UHFFFAOYSA-N OCC1OC(OC2OC=C3C(C2C=C)CC2N(C3=O)CCc3c2[nH]c2c3cccc2)C(C(C1O)O)OP(=O)(O)O
631 0.047619048 QNZZFAKZCZFNLY-DZRUCDJSSA-N OCC1OC(OCC2OC(Oc3cc(O)cc4OC(CC(=O)c34)c5ccc(O)cc5)C(O)C(O)C2O)C(O)C(O)C1O
632 0.047619048 XKKMAZGQXTUOCG-SKVRZFHRSA-N OC1C(COC2OCC(O)(COC(=O)C=Cc3ccc(O)c(O)c3)C2O)OC(OC(=O)c4ccccc4)C(O)C1O
633 0.047619048 QNZZFAKZCZFNLY-VZFOJZNGSA-N OCC1OC(OCC2OC(Oc3cc(O)cc4OC(CC(=O)c34)c5ccc(O)cc5)C(O)C(O)C2O)C(O)C(O)C1O
634 0.047619048 CSOSCFNWAYKBEH-UHFFFAOYSA-N OCC1OC(OCC2OC(Oc3cc(O)c4c(c3)OC(CC4=O)c3ccc(cc3)O)C(C(C2O)O)O)C(C(C1O)O)O
635 0.047619048 XKKMAZGQXTUOCG-OFSBUFHJSA-N OC1C(COC2OCC(O)(COC(=O)C=Cc3ccc(O)c(O)c3)C2O)OC(OC(=O)c4ccccc4)C(O)C1O
636 0.047619048 YCLQRJARZYFVJX-MNVSNRLCSA-N OCC1OC(C(O)C(O)C1O)C2(Oc3ccc(C(=O)C=Cc4ccc(O)c(O)c4)c(O)c3)OC(CO)C(O)C(O)C2O
637 0.047619048 HLMBTDYCAOYQFP-UHFFFAOYSA-N COC(=O)C1=COC(C2=C1CC=C2COC(=O)C)OC1OC(COC(=O)C)C(C(C1OC(=O)C)OC(=O)C)OC(=O)C
638 0.046511628 VDSZEXSWDRPGSP-UHFFFAOYSA-N COC(=O)C1=COC(C2C1=CC=C2COC(=O)C)OC1OC(COC(=O)C)C(C(C1OC(=O)C)OC(=O)C)OC(=O)C
639 0.046511628 XRGREAMWWAOHEM-YKVKHKSFSA-N OC[C@H]1O[C@H](Oc2ccc(O)cc2C=CC(=O)OC[C@H]3O[C@@H](Oc4ccc(O)cc4)[C@H](O)[C@@H](O)[C@@H]3O)[C@H](O)[C@@H](O)[C@@H]1O
640 0.046511628 LHHDWGAISFJWPA-UHFFFAOYSA-N OCC1OC(OC2OC=C3C(C2C=C)CC2N(C3=O)CCc3c2[nH]c2c3cccc2)C(C(C1O)OP(=O)(O)O)O
641 0.046511628 LVNKDWCWDJNUNM-XIFJHSAQSA-N OCC1OC(Oc2ccc(C=CC(=O)OCC3OC(Oc4ccc(O)cc4)C(O)C(O)C3O)cc2O)C(O)C(O)C1O
642 0.046511628 LHWIKILRUXTZIV-UHFFFAOYSA-N Oc1ccc(cc1)C1CC(=O)c2c(O1)cc(cc2O)OC1OC(COC2OC(C)C(C(=O)C2O)O)C(C(C1O)O)O
643 0.046511628 LVNKDWCWDJNUNM-ZMLVVZSMSA-N OCC1OC(Oc2ccc(C=CC(=O)OCC3OC(Oc4ccc(O)cc4)C(O)C(O)C3O)cc2O)C(O)C(O)C1O
644 0.046511628 MPNXSNHFVDAPFD-UHFFFAOYSA-N OCC1OC(OC2OC=C3C(C2C=C)CC2N(C3=O)CCc3c2[nH]c2c3cccc2)C(C(C1OP(=O)(O)O)O)O
645 0.045454545 WUIIKIDSGPPLQJ-XJBIVIJWSA-N COc1cc(ccc1O[C@@H]2O[C@H](CO)[C@@H](O)[C@H](O)[C@H]2O[C@@H]3OC[C@](O)(CO)[C@H]3O)[C@@H]4CC(=O)c5c(O)cc(O)cc5O4
646 0.044444444 KEWZHGIBNXSLEA-IPOZFMEPSA-N OC[C@H]1O[C@@H](OC[C@H]2O[C@@H](Oc3cc(O)cc(O)c3C(=O)C=Cc4ccc(O)cc4)[C@H](O)[C@@H](O)[C@@H]2O)[C@H](O)[C@@H](O)[C@@H]1O
647 0.044444444 JWJQQGNVSHBRJT-UHFFFAOYSA-N COC(=O)C1=COC(=C2C1CC=C2COC(=O)C)OC1OC(COC(=O)C)C(C(C1OC(=O)C)OC(=O)C)OC(=O)C
648 0.044444444 BYALYZGUSBVZQP-XJBIVIJWSA-N COc1cc(ccc1O)C2CC(=O)c3c(O)cc(OC4OC(CO)C(O)C(O)C4OC5OCC(O)(CO)C5O)cc3O2
649 0.044444444 BYALYZGUSBVZQP-MMBLBTDGSA-N COc1cc(ccc1O)C2CC(=O)c3c(O)cc(OC4OC(CO)C(O)C(O)C4OC5OCC(O)(CO)C5O)cc3O2
650 0.044444444 BYALYZGUSBVZQP-UHFFFAOYSA-N C1C(OC2OC(CO)C(O)C(O)C2OC2OCC(CO)(O)C2O)=CC2OC(C3C=C(OC)C(O)=CC=3)CC(=O)C=2C=1O
651 0.044444444 KEWZHGIBNXSLEA-SIUMOWSMSA-N OCC1OC(OCC2OC(Oc3cc(O)cc(O)c3C(=O)C=C/c4ccc(O)cc4)C(O)C(O)C2O)C(O)C(O)C1O
652 0.043478261 ZHJOJINFGDKDMY-UHFFFAOYSA-N C=CC1C(OC=C2C1CC1N(C2=O)CCc2c1[nH]c1c2cccc1)OC1OC(COP(=O)(O)O)C(C(C1O)O)O
653 0.043478261 CYJUXLDLOGIJDL-UHFFFAOYSA-N OCC1OC(OC(=O)C=Cc2cc(OC)c(c(c2)OC)O)C(C(C1O)O)OC(=O)C=Cc1cc(O)c(c(c1)OC)O
654 0.042553191 PGUVLBHFVSDWEY-GXRLHNQDSA-N C1(O[C@H]2[C@H](O)[C@@H](O)[C@H](O)[C@@H](CO[C@@H]3OC[C@@H](O)[C@H](O)[C@H]3O)O2)C=CC(C(=O)/C=C/C2C=CC(OC)=C(O)C=2)=C(O)C=1O
655 0.042553191 PGUVLBHFVSDWEY-PNGFYOJPSA-N COc1ccc(C=CC(=O)c2ccc(OC3OC(COC4OCC(O)C(O)C4O)C(O)C(O)C3O)c(O)c2O)cc1O
656 0.042553191 TVXFYEIKLJKATO-UHFFFAOYSA-N OCC1OC(OC(=O)C=Cc2cc(O)c(c(c2)OC)O)C(C(C1O)O)OC(=O)C=Cc1cc(OC)c(c(c1)OC)O
657 0.042553191 SERITHPGXJNZPQ-PYBGUIRTSA-N COC(=O)C1=COC(OC2OC(CO)C(O)C(O)C2O)C3C1C=CC34OC(=O)C(=C4)C(O)c5ccc(O)c(OC)c5
658 0.042553191 HWTKLHMQRXNNDR-JBJPOTSGSA-N COC(=O)CC1C(=C/COC(=O)C=Cc2ccc(O)c(OC)c2)C(OC3OC(CO)C(O)C(O)C3O)OC=C1C(=O)O
659 0.042553191 QQRRYMHITBHPAI-QORCZRPOSA-N CNC(=O)c1nc(oc1C)C2(C)CSC(=N2)C3(C)CSC(=N3)C4(C)CSC(=N4)C5(C)CSC(=N5)C(C)C
660 0.042553191 SERITHPGXJNZPQ-WVFRXHQUSA-N COC(=O)C1=COC(OC2OC(CO)C(O)C(O)C2O)C3C1C=CC34OC(=O)C(=C4)C(O)c5ccc(O)c(OC)c5
661 0.042553191 HWTKLHMQRXNNDR-XZYWJPOISA-N COC(=O)CC1C(=C/COC(=O)C=C/c2ccc(O)c(OC)c2)C(OC3OC(CO)C(O)C(O)C3O)OC=C1C(=O)O
662 0.042553191 XCWQPCQIBWMQPI-NNKXGOSFSA-N COc1cc(OC2(OC(CO)C(O)C(O)C2O)C3OCC(O)C(O)C3O)cc4OC(CC(=O)c14)c5ccc(O)c(O)c5
663 0.042553191 MUBSKKPDRVFPNF-RYKANLFKSA-N COc1cc(C=CC(=O)OC[C@@]2(O)CO[C@@H](OC[C@H]3O[C@@H](OC4=C(C)OC=CC4=O)[C@H](O)[C@@H](O)[C@@H]3O)[C@@H]2O)ccc1O
664 0.042553191 CCRHODMWDZHHIB-UHFFFAOYSA-N COC(=O)C=C(C12Oc3cc(O)ccc3C(C2OC2OC(CO)C(C(C2O)O)O)C(O1)(C)C(=O)C)C=C(C(=O)O)OC
665 0 OZGDDBJYXNWGCG-UHFFFAOYSA-N COC(=O)C1=COC(C2C1COCC2=C)OC1OC(COC(=O)C)C(C(C1OC(=O)C)OC(=O)C)OC(=O)C
666 0 PFJCKIUWNPUHHJ-UHFFFAOYSA-N COC(=O)C12OC1OC(C1C2CCC1=C)OC1OC(COC(=O)C)C(C(C1OC(=O)C)OC(=O)C)OC(=O)C
667 0 HNNFEILDFCWQQH-UHFFFAOYSA-N Cc1cc(OCc2ccc(cc2)C(F)(F)F)ccc1C1Cc2ccccc2C(C1)c1c(=O)oc2c(c1O)cccc2
668 0 SQQRQYCSCGUSFD-UHFFFAOYSA-N COC(=O)C1=COC(C2C1CCC12CO1)OC1OC(COC(=O)C)C(C(C1OC(=O)C)OC(=O)C)OC(=O)C
669 0 VENNYMXVXHWDQX-UHFFFAOYSA-N OCOC(=O)C1=COC(C2C1CCC2=C)OC1OC(COC(=O)C)C(C(C1OC(=O)C)OC(=O)C)OC(=O)C
670 0 PVRJFRIXVCXFRF-UHFFFAOYSA-N COC(=O)C1=C(O)OC(C2C1CCC2=C)OC1OC(COC(=O)C)C(C(C1OC(=O)C)OC(=O)C)OC(=O)C
671 0 RRHSOHHYRMFLEQ-UHFFFAOYSA-N COC(=O)C1=COC(C2C1CC(C2=C)O)OC1OC(COC(=O)C)C(C(C1OC(=O)C)OC(=O)C)OC(=O)C
672 0 RUZDMGLOKPVUQL-UHFFFAOYSA-N OCC(=O)OC1C(COC(=O)C)OC(C(C1OC(=O)C)OC(=O)C)OC1OC=C(C2C1C(=C)CC2)C(=O)OC
673 0 JIQAAKOHYGLPJK-UHFFFAOYSA-N OCC(=O)OCC1OC(OC2OC=C(C3C2C(=CC3)C)C(=O)OC)C(C(C1OC(=O)C)OC(=O)C)OC(=O)C
674 0 AQZCXINILVOUOB-UHFFFAOYSA-N COC(=O)C1=COC(C2C1CC=C2C)OC1OC(C(OC(=O)C)O)C(C(C1OC(=O)C)OC(=O)C)OC(=O)C
675 0 FIQNGHSWDWXJOT-UHFFFAOYSA-N OCC(=O)OC1C(OC(C(C1OC(=O)C)OC(=O)C)COC(=O)C)OC1OC=C(C2C1C(=CC2)C)C(=O)OC
676 0 YLIXAMJWRXHLDR-UHFFFAOYSA-N OCC(=O)OC1C(OC(=O)C)C(OC(C1OC(=O)C)COC(=O)C)OC1OC=C(C2C1C(=CC2)C)C(=O)OC
677 0 FNMDDCZKBULROO-UHFFFAOYSA-N COc1c(NC(=O)c2[nH]cc(c2C)C(=O)Nc2c(=O)oc3c(c2O)ccc(c3C)O)c(=O)oc2c1ccc(c2C)O
678 0 XWJXZRHTANATFI-UHFFFAOYSA-N COC(=O)C1=COC(C2C1C(O)C=C2C)OC1OC(COC(=O)C)C(C(C1OC(=O)C)OC(=O)C)OC(=O)C
679 0 OEXPCVQLMIEGIH-UHFFFAOYSA-N COC(=O)C1=COC(C2C1CC(=C2C)O)OC1OC(COC(=O)C)C(C(C1OC(=O)C)OC(=O)C)OC(=O)C
680 0 PGUFJBRZBCVNLQ-UHFFFAOYSA-N COC(=O)C1=C(O)OC(C2C1CC=C2C)OC1OC(COC(=O)C)C(C(C1OC(=O)C)OC(=O)C)OC(=O)C
681 0 IWHITWXOQHYGAL-UHFFFAOYSA-N OCOC(=O)C1=COC(C2C1CC=C2C)OC1OC(COC(=O)C)C(C(C1OC(=O)C)OC(=O)C)OC(=O)C
682 0 JHQHZQHNPMQWRP-UHFFFAOYSA-N OCC(=O)OC1C(OC(=O)C)C(OC(C1OC(=O)C)COC(=O)C)OC1OC=C(C2C1C(=C)CC2)C(=O)OC
683 0 VXBUEVWWXXWIQF-UHFFFAOYSA-N COC(=O)C1=COC(C2C1CC1C2(O1)C)OC1OC(COC(=O)C)C(C(C1OC(=O)C)OC(=O)C)OC(=O)C
684 0 RBJBWKSHNQHAOW-UHFFFAOYSA-N COC(=O)C12OC1OC(C1C2CC=C1C)OC1OC(COC(=O)C)C(C(C1OC(=O)C)OC(=O)C)OC(=O)C
685 0 QAFMFCIDIYDLHR-UHFFFAOYSA-N COC(=O)OC1=COC(C2C1CC=C2C)OC1OC(COC(=O)C)C(C(C1OC(=O)C)OC(=O)C)OC(=O)C
686 0 WYBUMCHUCIFPBU-UHFFFAOYSA-N COC(=O)C1=COC(C2(C1CC=C2C)O)OC1OC(COC(=O)C)C(C(C1OC(=O)C)OC(=O)C)OC(=O)C
687 0 HGUBHBIDHBUPCC-UHFFFAOYSA-N COC(=O)C1=COC(C2C1(O)CC=C2C)OC1OC(COC(=O)C)C(C(C1OC(=O)C)OC(=O)C)OC(=O)C
688 0 CZTGVICQDJFDKK-UHFFFAOYSA-N CC(=O)OCC1OC(OC2OC=C(C3C2C2OC2C3OC(=O)C)C)C(C(C1OC(=O)C)OC(=O)C)OC(=O)C
689 0 WZEXAJFUWUYJSW-UHFFFAOYSA-N CC(=O)OCC1OC(OC2OC=C(C3C2CC(=O)C3OC(=O)C)C)C(C(C1OC(=O)C)OC(=O)C)OC(=O)C
690 0 SVTGGWFUCVNEJZ-UHFFFAOYSA-N CC(=O)OCC1OC(OC2OC=C(C3C2C(=O)CC3OC(=O)C)C)C(C(C1OC(=O)C)OC(=O)C)OC(=O)C
691 0 OCCIJSXQGWKPEP-UHFFFAOYSA-N CC(=O)OCC1OC(OC2OC=C(C3C2C(=CC3OC(=O)C)O)C)C(C(C1OC(=O)C)OC(=O)C)OC(=O)C
692 0 RWFCKYVTAOKZJL-UHFFFAOYSA-N CC(=O)OCC1OC(OC2OC=C(C3C2C=C(C3OC(=O)C)O)C)C(C(C1OC(=O)C)OC(=O)C)OC(=O)C
693 0 FRFLIZLVQPIJBY-FUMDHSAPSA-N CC(=O)CC1=CC(=O)c2c(C)c(C3OC(CO)C(O)C(O)C3OC4OC(CO)C(O)C(O)C4O)c(O)cc2O1
694 0 CIGRMVGAYFKKPF-UHFFFAOYSA-N OCC(=O)OC1C(OC(C(C1OC(=O)C)OC(=O)C)COC(=O)C)OC1OC=C(C2C1C(=C)CC2)C(=O)OC
695 0 LJSNNMGKPYUPNW-UHFFFAOYSA-N COC(=O)C1=COC(C2C1CCC2=C)OC1OC(C(OC(=O)C)O)C(C(C1OC(=O)C)OC(=O)C)OC(=O)C
696 0 UNQLLGHLKAHXHE-UHFFFAOYSA-N OCC(=O)OCC1OC(OC2OC=C(C3C2C(=C)CC3)C(=O)OC)C(C(C1OC(=O)C)OC(=O)C)OC(=O)C
697 0 WRDXQRMHELNFOK-ZDVSSOLQSA-N COC(=O)C1=COC(OC2OC(CO)C(O)C(O)C2O)C(=CC)C1CC(=O)OCC(O)c3ccc(O)c(O)c3
698 0 FRFLIZLVQPIJBY-TYPNFIKFSA-N CC(=O)CC1=CC(=O)c2c(C)c(C3OC(CO)C(O)C(O)C3OC4OC(CO)C(O)C(O)C4O)c(O)cc2O1
699 0 JCWFMPVGIIRRRG-AXPMACIOSA-N COC(=O)C1=COC(OC2OC(CO)C(O)C(O)C2O)C(=CCO)C1CC(=O)OCCc3ccc(O)c(O)c3
700 0 UZXPJKHLGGRKOZ-TYPNFIKFSA-N CC(=O)Cc1c(C2OC(CO)C(O)C(O)C2OC3OC(CO)C(O)C(O)C3O)c(O)cc4OC(=CC(=O)c14)C
701 0 ILJDMZOELMSQKG-UHFFFAOYSA-N O=CCCC(=CCCC(=CCCC(=CCOP(=O)(OC1OC(C(C1O)O)COP(=O)(O)O)O)C)C)C
702 0 WXNZYXJASJZABT-UHFFFAOYSA-N COC(=O)C1=COC(C2C1CC(=O)C2C)OC1OC(COC(=O)C)C(C(C1OC(=O)C)OC(=O)C)OC(=O)C
703 0 JQEPGDMYPRLQCM-UHFFFAOYSA-N OCC1OC(OC2OC=C(C(C2=CC)(O)CC(=O)OCCc2ccc(c(c2)O)O)C(=O)OC)C(C(C1O)O)O
704 0 RXGUBBLCWWVNKU-UHFFFAOYSA-N OCC1OC(OC2OC=C(C(C2=CC)CC(=O)OCCOc2ccc(c(c2)O)O)C(=O)OC)C(C(C1O)O)O
705 0 XIPDJYNNRMRBQO-UHFFFAOYSA-N OCC1OC(OC2OC=C(C(C2=CC)CC(=O)OCOCc2ccc(c(c2)O)O)C(=O)OC)C(C(C1O)O)O
706 0 AYJVORWMYQGENP-UHFFFAOYSA-N OCC1OC(OC2OC=C(C(C2=CC)CC(=O)OCCc2ccc(c(c2)O)O)OC(=O)OC)C(C(C1O)O)O
707 0 HWKFITWTXSIGAJ-UHFFFAOYSA-N OCC1OC(OC2OC=C(C(C2=CC)COC(=O)OCCc2ccc(c(c2)O)O)C(=O)OC)C(C(C1O)O)O
708 0 WKWRDXNAQQGIJP-UHFFFAOYSA-N OCC1OC(OC2OC=C(C(C2=CC)CC(=O)OCCC2=CC3(C(C=C2)(O3)O)O)C(=O)OC)C(C(C1O)O)O
709 0 CKOTWVATYXKRFS-UHFFFAOYSA-N Cc1cccc2c1C(CC(C2)c1ccc(cc1)OCc1ccc(cc1)C(F)(F)F)c1c(=O)oc2c(c1O)cccc2
710 0 OSUSOUCZUAZXQI-UHFFFAOYSA-N OCC1OC(OC2OC=C(C(C2=CC)CC(=O)OCCC2=CC(=C(C3C2O3)O)O)C(=O)OC)C(C(C1O)O)O
711 0 OLZBGTHLWLAUFC-UHFFFAOYSA-N OCC1OC(OC2OC=C(C(C2=CC)CC(=O)OCCC23C=CC(=C(C3O2)O)O)C(=O)OC)C(C(C1O)O)O
712 0 DWCNBYIRLHEQDS-UHFFFAOYSA-N OCC1OC(OC2OC3OC3(C(C2=CC)CC(=O)OCCc2ccc(c(c2)O)O)C(=O)OC)C(C(C1O)O)O
713 0 FHBQESGKXZTVFK-UHFFFAOYSA-N OCC1OC(OC2OC=C(C(C32OC3C)CC(=O)OCCc2ccc(c(c2)O)O)C(=O)OC)C(C(C1O)O)O
714 0 JCWFMPVGIIRRRG-UHFFFAOYSA-N OCC=C1C(OC=C(C1CC(=O)OCCc1ccc(c(c1)O)O)C(=O)OC)OC1OC(CO)C(C(C1O)O)O
715 0 XQFSKBAIERGCBZ-UHFFFAOYSA-N OCC1OC(OC2OC=C(C(C2=CC)CC(=O)OCCc2cc(O)c(c(c2)O)O)C(=O)OC)C(C(C1O)O)O
716 0 FTKROEJOITWNOX-UHFFFAOYSA-N OCC1OC(OC2OC=C(C(C2=CC)CC(=O)OCCc2cc(O)c(cc2O)O)C(=O)OC)C(C(C1O)O)O
717 0 UKBUBNPTFNOWPR-UHFFFAOYSA-N OCC1OC(OC2OC=C(C(C2=CC)CC(=O)OCCc2ccc(c(c2O)O)O)C(=O)OC)C(C(C1O)O)O
718 0 PGFWPDRKWQBSRQ-UHFFFAOYSA-N COC(=O)C1=COC(C2C1C(O)CC2=C)OC1OC(COC(=O)C)C(C(C1OC(=O)C)OC(=O)C)OC(=O)C
719 0 WRDXQRMHELNFOK-UHFFFAOYSA-N OCC1OC(OC2OC=C(C(C2=CC)CC(=O)OCC(c2ccc(c(c2)O)O)O)C(=O)OC)C(C(C1O)O)O
720 0 GZNIKVWAIAJKMX-UHFFFAOYSA-N OCC1OC(OC2OC=C(C(C2=CC)CC(=O)OC(Cc2ccc(c(c2)O)O)O)C(=O)OC)C(C(C1O)O)O
721 0 GJNMXTATRHUANW-UHFFFAOYSA-N OCOC(=O)C1=COC(C(=CC)C1CC(=O)OCCc1ccc(c(c1)O)O)OC1OC(CO)C(C(C1O)O)O
722 0 OJMLMRATQVNEMV-UHFFFAOYSA-N OCC1OC(OC2OC(=C(C(C2=CC)CC(=O)OCCc2ccc(c(c2)O)O)C(=O)OC)O)C(C(C1O)O)O
723 0 XCSOJKZJGFFJOE-UHFFFAOYSA-N OCC1OC(OC2OC=C(C(C2=C(O)C)CC(=O)OCCc2ccc(c(c2)O)O)C(=O)OC)C(C(C1O)O)O
724 0 COIKVVPEFPVCHS-UHFFFAOYSA-N OCC1OC(OC2OC=C(C(C2=CC)C(C(=O)OCCc2ccc(c(c2)O)O)O)C(=O)OC)C(C(C1O)O)O
725 0 SZJILRDKCFKNOQ-UHFFFAOYSA-N COC(=O)C1=COC(C(=CC)C1CC(=O)OCCc1ccc(c(c1)O)O)OC1OC(C(O)O)C(C(C1O)O)O
726 0 KMCBGUGVDGOMKP-UHFFFAOYSA-N O=C1C=CC2(C(=C1)CCC1C32OC3CC2(C1CC(C2(O)C(=O)COC(=O)c1cccc(c1)S(=O)(=O)O)C)C)C
727 0 PJTZKVYTXVJFDM-UHFFFAOYSA-N O=C1C=CC2(C(=C1)CCC1=C2C(O)CC2(C1CC(C2(O)C(=O)COC(=O)c1cccc(c1)S(=O)(=O)O)C)C)C
728 0 PGDDDJBSORSPAG-NVKFVLRXSA-N COc1cc(OC2OC(CO)C(O)C(O)C2O)c3c(OC)c(C(=O)C)c(OC4OCC(O)(CO)C4O)cc3c1
729 0 MTJBBSJVUAQGMW-VEJLYJJMSA-N COC(=O)C1=COC(OC2OC(CO)C(O)C(O)C2O)C(C=O)C1COC(=O)CCCc3ccc(O)c(O)c3
730 0 PGDDDJBSORSPAG-UHFFFAOYSA-N COC1=CC(OC2OC(CO)C(O)C(O)C2O)=C2C(OC)=C(C(C)=O)C(OC3OCC(O)(CO)C3O)=CC2=C1
731 0 CZTGVICQDJFDKK-OIQLKJBESA-N CC1=CO[C@H]([C@H]2[C@@H]1[C@@H]([C@H]3[C@@H]2O3)OC(=O)C)O[C@H]4[C@@H]([C@H]([C@@H]([C@H](O4)COC(=O)C)OC(=O)C)OC(=O)C)OC(=O)C
732 0 WXNZYXJASJZABT-SIDXAJJHSA-N C[C@@H]1[C@@H]2[C@H](CC1=O)C(=CO[C@H]2O[C@H]3[C@@H]([C@H]([C@@H]([C@H](O3)COC(=O)C)OC(=O)C)OC(=O)C)OC(=O)C)C(=O)OC
733 0 CDLNUYPUXDQHJJ-UHFFFAOYSA-N OCC1OC(OC23OC3(Oc3c(C2=O)cccc3)c2ccccc2)C(C(C1O)O)OC1OC(CO)C(C(C1O)O)O
734 0 WRDXQRMHELNFOK-PPKUYGORSA-N COC(=O)C1=COC(OC2OC(CO)C(O)C(O)C2O)C(=CC)C1CC(=O)OCC(O)c3ccc(O)c(O)c3
735 0 JIJLIKLCZIANTM-UHFFFAOYSA-N Cc1cc(ccc1OCc1ccc(cc1)C(F)(F)F)C1Cc2ccccc2C(C1)c1c(=O)oc2c(c1O)cccc2
736 0 PIBLKCQAYZIVPU-UHFFFAOYSA-N Cc1cc(ccc1COc1ccc(cc1)C1Cc2ccccc2C(C1)c1c(=O)oc2c(c1O)cccc2)C(F)(F)F
737 0 QSMBVRNIQVPASA-UHFFFAOYSA-N Cc1cc(COc2ccc(cc2)C2Cc3ccccc3C(C2)c2c(=O)oc3c(c2O)cccc3)ccc1C(F)(F)F
738 0 VPZFDARENPRTRB-UHFFFAOYSA-N Cc1ccc2c(c1)C(CC(C2)c1ccc(cc1)OCc1ccc(cc1)C(F)(F)F)c1c(=O)oc2c(c1O)cccc2
739 0 RALJDZILRSYFDR-UHFFFAOYSA-N Cc1ccc2c(c1)CC(CC2c1c(=O)oc2c(c1O)cccc2)c1ccc(cc1)OCc1ccc(cc1)C(F)(F)F
740 0 LHABVYJMYFVYCX-UHFFFAOYSA-N Clc1ccc(cc1)C1(CCN(CC1)CCC(C(=O)N(C)C)(c1ccccc1)c1ccccc1)OS(=O)(=O)O
741 0 TZBQRMFRSNAOTL-UHFFFAOYSA-N Cc1cccc2c1CC(CC2c1c(=O)oc2c(c1O)cccc2)c1ccc(cc1)OCc1ccc(cc1)C(F)(F)F
742 0 DLKZSXGAXLNQLO-UHFFFAOYSA-N COc1c(c(=O)oc2c1cccc2)C1CC(Cc2c1cccc2)c1ccc(cc1)OCc1ccc(cc1)C(F)(F)F
743 0 JDZHQWBMPNFICW-UHFFFAOYSA-N O=c1oc2c(C)cccc2c(c1C1CC(Cc2c1cccc2)c1ccc(cc1)OCc1ccc(cc1)C(F)(F)F)O
744 0 IZADATMJRSMTRC-UHFFFAOYSA-N Cc1ccc2c(c1)oc(=O)c(c2O)C1CC(Cc2c1cccc2)c1ccc(cc1)OCc1ccc(cc1)C(F)(F)F
745 0 SWTWUOWDINTODZ-UHFFFAOYSA-N Cc1ccc2c(c1)c(O)c(c(=O)o2)C1CC(Cc2c1cccc2)c1ccc(cc1)OCc1ccc(cc1)C(F)(F)F
746 0 GRTVYYHFOPRMMI-UHFFFAOYSA-N O=c1oc2cccc(c2c(c1C1CC(Cc2c1cccc2)c1ccc(cc1)OCc1ccc(cc1)C(F)(F)F)O)C
747 0 JCWFMPVGIIRRRG-SNYUUZOQSA-N COC(=O)C1=COC(OC2OC(CO)C(O)C(O)C2O)C(=CCO)C1CC(=O)OCCc3ccc(O)c(O)c3
748 0 WDYYXHRRDDQKPP-ASNPJKIBSA-N COC(=O)C1=COC(OC2OC(CO)C(O)C(O)C2O)C(CC=O)C1CC(=O)OCCc3ccc(O)c(O)c3
749 0 CUOMZWXJDJALIF-UHFFFAOYSA-N COC(=O)C1=COC(C2C1=CC(C2C)O)OC1OC(COC(=O)C)C(C(C1OC(=O)C)OC(=O)C)OC(=O)C
750 0 JBYFPDPKARXJGE-UHFFFAOYSA-N COC(=O)C1=COC(C2=C1CC(C2C)O)OC1OC(COC(=O)C)C(C(C1OC(=O)C)OC(=O)C)OC(=O)C
751 0 GPJWQNXEHFTOCI-UHFFFAOYSA-N COC(=O)C1=COC(C2C1(O)CCC2=C)OC1OC(COC(=O)C)C(C(C1OC(=O)C)OC(=O)C)OC(=O)C
752 0 PGISFFLJDBBBQS-UHFFFAOYSA-N COC(=O)C1=COC(C2(C1CCC2=C)O)OC1OC(COC(=O)C)C(C(C1OC(=O)C)OC(=O)C)OC(=O)C
753 0 PPORUUNVCWTNNY-UHFFFAOYSA-N Cc1c(O)ccc2c1oc(=O)c(c2O)NC(=O)c1cn(c(c1C)C(=O)Nc1c(=O)oc2c(c1O)ccc(c2C)O)C
754 0 GWEOZIYADIDQJR-UHFFFAOYSA-N O=C(c1c[nH]c(c1C)C(=O)N(c1c(=O)oc2c(c1O)ccc(c2C)O)C)Nc1c(=O)oc2c(c1O)ccc(c2C)O
755 0 NKJXCQZBDIPFJM-UHFFFAOYSA-N O=C(c1[nH]cc(c1C)C(=O)N(c1c(=O)oc2c(c1O)ccc(c2C)O)C)Nc1c(=O)oc2c(c1O)ccc(c2C)O
756 0 ILPJZUBDRHYJQI-UHFFFAOYSA-N O=C(c1[nH]cc(c1C)C(=O)Nc1c(=O)oc2c(c1O)c(C)cc(c2C)O)Nc1c(=O)oc2c(c1O)ccc(c2C)O
757 0 YFNVGHRMHYJKTC-UHFFFAOYSA-N COC(=O)C1=COC(C2C1CC=C2CO)OC1OC(COC(=O)C)C(C(C1OC(=O)C)OC(=O)C)OC(=O)C
758 0 UCOIUECOGWIHOD-UHFFFAOYSA-N OCC1OC(OC2OC=C(C3C2C(=CC3)COC(=O)C)C(=O)OC)C(C(C1OC(=O)C)OC(=O)C)OC(=O)C
759 0 LTYAHRDOYIWTPN-UHFFFAOYSA-N COC(=O)C1=COC(C2C1CC=C2COC(=O)C)OC1OC(COC(=O)C)C(C(C1O)OC(=O)C)OC(=O)C
760 0 XQCXSLTVTWEXBM-UHFFFAOYSA-N COC(=O)C1=COC(C2C1CC=C2COC(=O)C)OC1OC(COC(=O)C)C(C(C1OC(=O)C)O)OC(=O)C
761 0 ISTIIUWPPCXSRS-UHFFFAOYSA-N COC(=O)C1=COC(C2C1CC=C2COC(=O)C)OC1OC(COC(=O)C)C(C(C1OC(=O)C)OC(=O)C)O
762 0 NINMKELMNLDATB-UHFFFAOYSA-N O=C(c1c[nH]c(c1C)C(=O)Nc1c(=O)oc2c(c1O)ccc(c2C)O)Nc1c(=O)oc2c(c1O)cc(c(c2C)O)C
763 0 JOPBSOYPLXMXLC-UHFFFAOYSA-N O=C(c1c[nH]c(c1C)C(=O)Nc1c(=O)oc2c(c1O)cc(c(c2C)O)C)Nc1c(=O)oc2c(c1O)ccc(c2C)O
764 0 UTSPCRRBXBCQMU-UHFFFAOYSA-N O=C(c1[nH]cc(c1C)C(=O)Nc1c(=O)oc2c(c1O)ccc(c2C)O)Nc1c(=O)oc2c(c1O)c(C)cc(c2C)O
765 0 PJXZDRFZCGNBEM-UHFFFAOYSA-N COc1ccc2c(c1C)oc(=O)c(c2O)NC(=O)c1[nH]cc(c1C)C(=O)Nc1c(=O)oc2c(c1O)ccc(c2C)O
766 0 QZPVRZWSMXZPGC-UHFFFAOYSA-N CCCN(CCC)C1=C(C=C(SSC2=CC(=C(N(CCC)CCC)C(=C2)[N+]([O-])=O)[N+]([O-])=O)C=C1[N+]([O-])=O)[N+]([O-])=O
767 0 VNYQLMZXBLSJIX-UHFFFAOYSA-N COc1ccc2c(c1C)oc(=O)c(c2O)NC(=O)c1c[nH]c(c1C)C(=O)Nc1c(=O)oc2c(c1O)ccc(c2C)O
768 0 BTCNSAPLMJEXJV-UHFFFAOYSA-N O=C1C2=CC=CC=C2C(=O)C2=C1C=CC=C2NC1=CC(=CC(NC2=CC=CC3=C2C(=O)C2=CC=CC=C2C3=O)=C1)C1=CC=CC=C1
769 0 KKLIIARMRLTSFR-UHFFFAOYSA-N COc1c(NC(=O)c2c[nH]c(c2C)C(=O)Nc2c(=O)oc3c(c2O)ccc(c3C)O)c(=O)oc2c1ccc(c2C)O
770 0 CEOCMLZPTKFOCH-UHFFFAOYSA-N COC(=O)OC1=COC(C2C1CCC2=C)OC1OC(COC(=O)C)C(C(C1OC(=O)C)OC(=O)C)OC(=O)C
771 0 XQVQOVDNWBXCHM-UHFFFAOYSA-N COC(=O)C1=COC(OC2OC(COC(C)=O)C(OC(C)=O)C(OC(C)=O)C2OC(C)=O)C(C=C)C1CC=O
772 0 IFCWJXVCIQJXGD-UHFFFAOYSA-N COC(=O)C1=COC(C2C1CCOC2=C)OC1OC(COC(=O)C)C(C(C1OC(=O)C)OC(=O)C)OC(=O)C
773 0 RKPZZSFVXTUYJS-UHFFFAOYSA-N OCC(=O)OC1C(COC(=O)C)OC(C(C1OC(=O)C)OC(=O)C)OC1OC=C(C2C1C(=CC2)C)C(=O)OC
