# Supplementary material for: Ion mobility collision cross-section atlas for known and unknown metabolite annotation in untargeted metabolomics
Source: Nat Commun. 2020 Aug 28;11:4334. doi: 10.1038/s41467-020-18171-8 (PMC7455731; doi:10.1038/s41467-020-18171-8)
Supplement: Supplementary file 8 — Supplementary Data 5 [file 41467_2020_18171_MOESM8_ESM.zip › 01_positive_mode/L0678/cfmid_pred_spec.msp]

Name: +ve in-silico MS/MS by CFM-ID for OXGUCUVFOIWWQJ-HQBVPOQASA-N
ID: OXGUCUVFOIWWQJ-HQBVPOQASA-N
Comment: Energy0
Num peaks: 6
109.0284058 2.056986317
147.0651853 3.187880597
285.0393644 11.2305875
303.0499291 32.85653499
431.0972732 12.51758361
449.1078379 19.60537102

Name: +ve in-silico MS/MS by CFM-ID for OXGUCUVFOIWWQJ-HQBVPOQASA-N
ID: OXGUCUVFOIWWQJ-HQBVPOQASA-N
Comment: Energy1
Num peaks: 12
109.0284058 3.043101862
129.0546206 1.588495091
147.0651853 4.486832866
271.0237144 2.460395026
273.0393644 11.03023727
275.0550145 9.575043613
285.0393644 11.35934981
301.034279 1.349646659
303.0499291 30.87355444
421.1129233 1.188142039
431.0972732 2.293287106
449.1078379 1.910032765

Name: +ve in-silico MS/MS by CFM-ID for OXGUCUVFOIWWQJ-HQBVPOQASA-N
ID: OXGUCUVFOIWWQJ-HQBVPOQASA-N
Comment: Energy2
Num peaks: 31
55.01784114 0.8327353019
57.0334912 1.058646452
69.0334912 1.011146668
85.02840582 1.279802058
87.04405588 1.618014692
89.05970595 1.035568445
93.0334912 0.8044579707
109.0284058 3.772423904
111.0440559 1.496661748
121.0284058 4.646174455
123.0440559 5.597380132
127.0389705 1.24348558
129.0546206 1.172531673
131.0702706 1.666594036
135.0076704 1.436301599
137.0233204 3.534849181
139.0389705 1.564607896
147.0651853 1.395792206
153.0182351 3.139288124
243.0287997 1.170235321
245.0444498 2.916366839
247.0600999 0.8319702074
257.0444498 0.7554239056
269.0444498 1.142371638
271.0237144 0.999541771
273.0393644 2.964096775
275.0550145 1.111378928
285.0393644 8.054677285
287.0550145 1.386977369
303.0499291 5.969277326
343.0448437 0.8427704692

Name: +ve in-silico MS/MS by CFM-ID for ODBRNZZJSYPIDI-VJXVFPJBSA-N
ID: ODBRNZZJSYPIDI-VJXVFPJBSA-N
Comment: Energy0
Num peaks: 13
109.0284058 1.391947107
163.0600999 2.450517038
285.0393644 2.845415326
287.0550145 0.9117999905
297.0393644 0.7741438159
313.034279 1.232259244
315.0499291 0.8945024662
375.0710585 0.9957195559
413.0867085 1.787979469
419.0972732 1.062951165
421.1129233 1.519262533
431.0972732 23.74923933
449.1078379 40.48635928

Name: +ve in-silico MS/MS by CFM-ID for ODBRNZZJSYPIDI-VJXVFPJBSA-N
ID: ODBRNZZJSYPIDI-VJXVFPJBSA-N
Comment: Energy1
Num peaks: 31
41.00219107 0.8768346703
43.01784114 4.476441367
45.0334912 1.957365803
55.01784114 1.037600984
73.02840582 1.966850842
75.04405588 1.012589955
109.0284058 1.419084643
111.0440559 0.8513998885
145.0495352 4.309058214
163.0600999 5.923183023
279.0287997 0.7519177283
285.0393644 0.7223604106
287.0550145 0.771290228
297.0393644 3.967388602
299.0550145 2.03503827
313.034279 0.8376814253
315.0499291 1.399849458
339.0710585 1.105760354
357.0604938 0.5745565687
359.0761439 0.57504397
387.0710585 0.7643348978
389.0867085 0.77893234
401.0867085 1.157420662
403.1023586 2.452556071
405.0816232 0.6868724713
413.0867085 5.219353102
417.0816232 0.8128486146
419.0972732 2.739674769
421.1129233 3.765064821
431.0972732 14.59355214
449.1078379 7.863012009

Name: +ve in-silico MS/MS by CFM-ID for ODBRNZZJSYPIDI-VJXVFPJBSA-N
ID: ODBRNZZJSYPIDI-VJXVFPJBSA-N
Comment: Energy2
Num peaks: 31
43.01784114 1.752574744
56.99710569 0.9805929112
59.01275576 2.630152435
61.02840582 0.8994761679
73.02840582 0.9289755361
87.00767038 1.010095928
89.02332044 1.347984807
109.0284058 2.118673293
131.0127558 5.254022868
137.0233204 0.9206470679
147.0651853 1.131074131
205.0131497 1.365272042
255.0287997 1.13024568
279.0287997 0.8149524337
285.0393644 3.24700787
287.0550145 1.302023991
295.0237144 3.918185348
297.0393644 3.733586197
299.0550145 2.647360457
301.0706646 1.880448065
313.034279 5.463270031
315.0499291 1.844512194
321.0968793 1.494969267
357.0604938 0.880716397
359.0761439 1.392065385
369.0604938 0.9765244131
389.0867085 1.259906675
407.0972732 0.8811603294
413.0867085 0.9486816807
421.1129233 1.06904845
431.0972732 2.96810642

Name: +ve in-silico MS/MS by CFM-ID for PEFNSGRTCBGNAN-QNDFHXLGSA-N
ID: PEFNSGRTCBGNAN-QNDFHXLGSA-N
Comment: Energy0
Num peaks: 6
163.0600999 2.704721122
269.0444498 12.23621147
287.0550145 30.4147596
413.0867085 1.814631965
431.0972732 15.2050256
449.1078379 17.92820398

Name: +ve in-silico MS/MS by CFM-ID for PEFNSGRTCBGNAN-QNDFHXLGSA-N
ID: PEFNSGRTCBGNAN-QNDFHXLGSA-N
Comment: Energy1
Num peaks: 12
43.01784114 1.295534325
109.0284058 1.278410783
145.0495352 2.523961574
163.0600999 3.147346741
241.0495352 2.344411636
255.0287997 2.124945653
257.0444498 9.263022026
259.0600999 8.375546135
269.0444498 16.18487568
287.0550145 29.21274184
431.0972732 3.058396113
449.1078379 1.442178976

Name: +ve in-silico MS/MS by CFM-ID for PEFNSGRTCBGNAN-QNDFHXLGSA-N
ID: PEFNSGRTCBGNAN-QNDFHXLGSA-N
Comment: Energy2
Num peaks: 31
41.00219107 0.7461653517
43.01784114 3.364489145
45.0334912 1.031507699
87.00767038 0.8768130746
91.0389705 0.7249868835
103.0389705 0.7679059255
109.0284058 3.290892037
131.0127558 5.893740791
135.0076704 0.8993348457
135.0440559 0.7796474105
137.0233204 1.309951044
145.0495352 1.616596505
147.0651853 1.706305114
151.0389705 1.00046681
159.0076704 0.6997738897
175.002585 0.76765452
179.0338851 1.589367207
227.0338851 1.436114237
229.0495352 2.436759431
245.0444498 1.507504072
249.0393644 0.8669558877
255.0287997 0.8452850871
257.0444498 2.852065844
259.0600999 1.465563236
269.0444498 11.73490288
271.0600999 1.579549007
287.0550145 8.55426454
291.0863146 0.8904939955
293.1019647 0.8904939955
359.0761439 0.8296821367
431.0972732 1.11604981

Name: +ve in-silico MS/MS by CFM-ID for YQNGUUQYDSHYMO-MVAXXSNXSA-N
ID: YQNGUUQYDSHYMO-MVAXXSNXSA-N
Comment: Energy0
Num peaks: 22
103.0389705 0.623510193
105.0334912 3.723933985
107.0491413 1.715565885
119.0491413 1.365135576
147.0440559 1.051104551
163.0600999 2.324041316
166.9974996 0.7616936585
181.0131497 0.6263970044
193.0131497 0.540004608
251.0338851 0.7310922371
269.0444498 9.870096016
271.0600999 2.259383243
283.0448437 0.8622805454
287.0550145 21.29105982
301.0554084 1.815935239
329.050323 0.7197007606
341.050323 0.6920436878
343.0659731 0.7026498433
413.0867085 1.744862476
421.1129233 1.180691722
431.0972732 13.21104487
449.1078379 12.52789699

Name: +ve in-silico MS/MS by CFM-ID for YQNGUUQYDSHYMO-MVAXXSNXSA-N
ID: YQNGUUQYDSHYMO-MVAXXSNXSA-N
Comment: Energy1
Num peaks: 26
105.0334912 6.718816402
107.0491413 1.345188569
119.0491413 2.1545824
129.0334912 0.5653316052
141.0182351 0.5576375292
145.0495352 2.307780083
147.0440559 3.925225621
163.0600999 2.810238171
166.9974996 4.651704312
169.0131497 1.603201525
181.0131497 1.904722088
190.9974996 1.291516595
193.0131497 1.246289987
251.0338851 1.240116489
257.0444498 1.596816363
259.0600999 1.757806291
269.0444498 11.979797
271.0600999 1.926956368
285.0393644 0.733651403
287.0550145 22.55169729
329.050323 0.5430334518
413.0867085 1.364065453
419.0972732 0.6083861734
421.1129233 0.8382097582
431.0972732 2.766575608
449.1078379 1.101098996

Name: +ve in-silico MS/MS by CFM-ID for YQNGUUQYDSHYMO-MVAXXSNXSA-N
ID: YQNGUUQYDSHYMO-MVAXXSNXSA-N
Comment: Energy2
Num peaks: 31
43.01784114 0.8721667961
68.99710569 1.015050788
77.03857658 1.070538322
87.00767038 0.8886697373
105.0334912 4.291690531
117.0334912 1.507232174
119.0491413 4.91061571
121.0647913 0.8695262074
141.0182351 3.970338923
145.0495352 1.408155114
147.0440559 1.145351079
147.0651853 1.320930527
161.0597059 1.590407495
163.0600999 1.219250189
166.9974996 4.508298715
171.0440559 0.9227592727
181.0131497 1.856750385
193.0131497 1.535358967
203.0702706 0.9102918121
213.0546206 2.384954073
227.0338851 0.9450894941
231.0651853 1.189586793
257.0444498 1.438913426
269.0444498 5.554478088
271.0600999 2.81574382
283.0448437 0.7918387208
287.0550145 4.442682088
377.0867085 1.124513234
387.0710585 0.9513012007
421.1129233 0.8078648933
431.0972732 0.7742346067

Name: +ve in-silico MS/MS by CFM-ID for GVDZEEZFEKPWPL-GOXGMXGVSA-N
ID: GVDZEEZFEKPWPL-GOXGMXGVSA-N
Comment: Energy0
Num peaks: 13
109.0284058 2.582382725
163.0600999 2.452603347
285.0393644 2.883714891
287.0550145 0.9147681889
313.034279 1.298300679
315.0499291 0.9108357113
375.0710585 1.053903232
413.0867085 1.252955047
417.0816232 0.8943756731
419.0972732 1.43129043
421.1129233 1.965163749
431.0972732 21.25321471
449.1078379 41.16576413

Name: +ve in-silico MS/MS by CFM-ID for GVDZEEZFEKPWPL-GOXGMXGVSA-N
ID: GVDZEEZFEKPWPL-GOXGMXGVSA-N
Comment: Energy1
Num peaks: 31
41.00219107 0.8420200856
43.01784114 4.317122055
45.0334912 1.881724794
47.04914126 0.5489882258
55.01784114 1.003455187
57.0334912 0.5363696845
73.02840582 1.763129913
75.04405588 0.9668046837
103.0389705 0.5396015054
109.0284058 2.968279027
111.0440559 1.373821085
145.0495352 4.255639471
163.0600999 5.685226417
285.0393644 0.7343321218
287.0550145 0.739796254
297.0393644 4.431611287
299.0550145 1.789955308
313.034279 0.8629813982
315.0499291 1.344780983
339.0710585 0.8099180805
357.0604938 0.545495669
359.0761439 0.5483777478
387.0710585 0.8862402204
389.0867085 0.9182438009
403.1023586 3.185454566
413.0867085 3.87250061
417.0816232 0.9949687987
419.0972732 4.209788645
421.1129233 4.187103583
431.0972732 12.95003104
449.1078379 7.354008942

Name: +ve in-silico MS/MS by CFM-ID for GVDZEEZFEKPWPL-GOXGMXGVSA-N
ID: GVDZEEZFEKPWPL-GOXGMXGVSA-N
Comment: Energy2
Num peaks: 31
43.01784114 1.516895073
59.01275576 2.386174425
89.02332044 1.083887268
93.0334912 1.078545363
109.0284058 2.062969264
121.0284058 6.140818211
123.0440559 4.171010935
137.0233204 1.927955091
147.0076704 1.352840679
147.0651853 0.9491267237
163.002585 1.521517831
177.0182351 1.337996686
179.0338851 0.8764115813
195.0287997 0.9820839353
253.0706646 0.8478384382
255.0287997 1.224178933
255.0863146 0.8952545903
285.0393644 2.368011044
287.0550145 0.8746828549
295.0237144 1.69774998
297.0393644 1.914796668
299.0550145 2.48350982
301.0706646 1.490278
313.034279 4.818229679
315.0499291 1.052987214
321.0968793 1.292739251
359.0761439 1.144477468
387.0710585 1.006912882
389.0867085 1.472005139
391.1023586 0.9850570416
431.0972732 2.688692572

Name: +ve in-silico MS/MS by CFM-ID for PLAPMLGJVGLZOV-VPRICQMDSA-N
ID: PLAPMLGJVGLZOV-VPRICQMDSA-N
Comment: Energy0
Num peaks: 13
109.0284058 1.391172038
163.0600999 2.450144801
285.0393644 2.843874435
287.0550145 0.9113424255
297.0393644 0.8391929475
313.034279 1.230779856
315.0499291 0.8933514111
375.0710585 0.995161507
413.0867085 1.790037148
419.0972732 1.062410239
421.1129233 1.518476087
431.0972732 23.76561971
449.1078379 40.45698908

Name: +ve in-silico MS/MS by CFM-ID for PLAPMLGJVGLZOV-VPRICQMDSA-N
ID: PLAPMLGJVGLZOV-VPRICQMDSA-N
Comment: Energy1
Num peaks: 31
41.00219107 0.8764366498
43.01784114 4.474625774
45.0334912 1.956501689
47.04914126 0.5715294717
55.01784114 1.201655047
73.02840582 1.96589803
75.04405588 1.012064743
103.0389705 0.5614162705
109.0284058 1.415986528
111.0440559 0.8510116795
145.0495352 4.299753369
163.0600999 5.926761459
285.0393644 0.7207117525
287.0550145 0.7709386435
297.0393644 4.290922441
299.0550145 2.032120891
313.034279 0.8362462213
315.0499291 1.39551304
339.0710585 1.10521323
357.0604938 0.5742950741
359.0761439 0.5748107691
387.0710585 0.7639333867
389.0867085 0.7785279975
401.0867085 1.150062312
403.1023586 2.429376344
413.0867085 5.205630141
417.0816232 0.8124779836
419.0972732 2.738361879
421.1129233 3.763247179
431.0972732 14.5485027
449.1078379 7.857130416

Name: +ve in-silico MS/MS by CFM-ID for PLAPMLGJVGLZOV-VPRICQMDSA-N
ID: PLAPMLGJVGLZOV-VPRICQMDSA-N
Comment: Energy2
Num peaks: 31
43.01784114 1.750704705
56.99710569 0.9795446278
59.01275576 2.627347741
61.02840582 0.898514209
73.02840582 0.9279838276
87.00767038 1.009017217
89.02332044 1.346539088
109.0284058 2.016727224
131.0127558 5.247800385
137.0233204 0.9121007337
147.0651853 1.129368311
205.0131497 1.276646691
255.0287997 1.111812706
271.0237144 1.614739567
285.0393644 3.237649012
287.0550145 1.300630097
295.0237144 3.814056425
297.0393644 3.696699488
299.0550145 2.662026131
301.0706646 1.888200153
313.034279 5.436163748
315.0499291 1.797091235
321.0968793 1.493363185
357.0604938 0.9048392946
359.0761439 1.406450376
369.0604938 0.9752690765
389.0867085 1.258546781
407.0972732 0.8449399153
413.0867085 0.9526039123
421.1129233 1.067896067
431.0972732 2.968300658

Name: +ve in-silico MS/MS by CFM-ID for JPUKWEQWGBDDQB-QSOFNFLRSA-N
ID: JPUKWEQWGBDDQB-QSOFNFLRSA-N
Comment: Energy0
Num peaks: 6
163.0600999 2.760126751
269.0444498 2.224485079
287.0550145 36.60863309
413.0867085 1.765358008
431.0972732 16.93219199
449.1078379 20.87134603

Name: +ve in-silico MS/MS by CFM-ID for JPUKWEQWGBDDQB-QSOFNFLRSA-N
ID: JPUKWEQWGBDDQB-QSOFNFLRSA-N
Comment: Energy1
Num peaks: 12
43.01784114 1.47956182
145.0495352 2.849910267
163.0600999 3.284742437
243.0287997 1.455340089
257.0444498 4.641838171
259.0600999 5.60854557
269.0444498 9.924219567
285.0393644 1.717244929
287.0550145 42.35966426
413.0867085 1.367993433
431.0972732 3.608384017
449.1078379 1.840530591

Name: +ve in-silico MS/MS by CFM-ID for JPUKWEQWGBDDQB-QSOFNFLRSA-N
ID: JPUKWEQWGBDDQB-QSOFNFLRSA-N
Comment: Energy2
Num peaks: 31
41.00219107 0.9895193398
43.01784114 3.522441795
45.0334912 1.09263575
77.00219107 1.750246704
77.03857658 1.053907226
87.00767038 0.904768356
89.02332044 0.8140661397
101.0233204 0.793718454
103.0389705 0.7944454804
105.0334912 5.075077112
107.0491413 7.297462418
111.0440559 1.017038818
121.0284058 1.759444264
123.0440559 1.298811049
127.0389705 0.7780395
137.0233204 1.934235545
145.0495352 1.668138175
147.0651853 1.81524729
153.0182351 2.424485044
229.0495352 0.9275619845
231.0651853 0.7856675215
241.0495352 0.730564099
243.0287997 1.059607255
245.0444498 1.068256289
255.0287997 1.8458637
257.0444498 4.514339506
259.0600999 1.661144984
269.0444498 5.674646063
271.0600999 1.791854876
287.0550145 9.665084698
389.0867085 0.7185711361

Name: +ve in-silico MS/MS by CFM-ID for JPUKWEQWGBDDQB-DTGCRPNFSA-N
ID: JPUKWEQWGBDDQB-DTGCRPNFSA-N
Comment: Energy0
Num peaks: 6
163.0600999 2.760126751
269.0444498 2.224485079
287.0550145 36.60863309
413.0867085 1.765358008
431.0972732 16.93219199
449.1078379 20.87134603

Name: +ve in-silico MS/MS by CFM-ID for JPUKWEQWGBDDQB-DTGCRPNFSA-N
ID: JPUKWEQWGBDDQB-DTGCRPNFSA-N
Comment: Energy1
Num peaks: 12
43.01784114 1.47956182
145.0495352 2.849910267
163.0600999 3.284742437
243.0287997 1.455340089
257.0444498 4.641838171
259.0600999 5.60854557
269.0444498 9.924219567
285.0393644 1.717244929
287.0550145 42.35966426
413.0867085 1.367993433
431.0972732 3.608384017
449.1078379 1.840530591

Name: +ve in-silico MS/MS by CFM-ID for JPUKWEQWGBDDQB-DTGCRPNFSA-N
ID: JPUKWEQWGBDDQB-DTGCRPNFSA-N
Comment: Energy2
Num peaks: 31
41.00219107 0.9895193398
43.01784114 3.522441795
45.0334912 1.09263575
77.00219107 1.750246704
77.03857658 1.053907226
87.00767038 0.904768356
89.02332044 0.8140661397
101.0233204 0.793718454
103.0389705 0.7944454804
105.0334912 5.075077112
107.0491413 7.297462418
111.0440559 1.017038818
121.0284058 1.759444264
123.0440559 1.298811049
127.0389705 0.7780395
137.0233204 1.934235545
145.0495352 1.668138175
147.0651853 1.81524729
153.0182351 2.424485044
229.0495352 0.9275619845
231.0651853 0.7856675215
241.0495352 0.730564099
243.0287997 1.059607255
245.0444498 1.068256289
255.0287997 1.8458637
257.0444498 4.514339506
259.0600999 1.661144984
269.0444498 5.674646063
271.0600999 1.791854876
287.0550145 9.665084698
389.0867085 0.7185711361

Name: +ve in-silico MS/MS by CFM-ID for AMJCTDBATIKENQ-YRDFTBLNSA-N
ID: AMJCTDBATIKENQ-YRDFTBLNSA-N
Comment: Energy0
Num peaks: 13
109.0284058 1.589862058
121.0284058 13.72852532
123.0440559 2.110260458
125.0597059 2.089377659
151.0389705 0.7236543573
163.0600999 2.039900819
269.0444498 8.709043381
271.0600999 0.8404170951
287.0550145 21.88306206
287.0761439 2.336042283
315.0710585 0.8069404236
431.0972732 10.91565774
449.1078379 12.67446651

Name: +ve in-silico MS/MS by CFM-ID for AMJCTDBATIKENQ-YRDFTBLNSA-N
ID: AMJCTDBATIKENQ-YRDFTBLNSA-N
Comment: Energy1
Num peaks: 24
43.01784114 0.7656337066
109.0284058 1.431330684
121.0284058 8.092514865
123.0440559 2.231236693
137.0233204 1.752737396
145.0495352 2.213132968
151.0389705 0.9578176771
153.0182351 7.267437852
161.0233204 0.7127070517
163.0600999 2.610024408
177.0182351 1.116905452
241.0495352 1.301112379
251.0338851 0.9843126955
255.0287997 1.321690982
257.0444498 5.673951684
259.0600999 5.38112345
269.0444498 10.80377254
285.0393644 0.6406968295
287.0550145 19.61617059
307.0448437 0.6158057914
315.0710585 1.009322266
419.0972732 0.7065515542
431.0972732 2.261217877
449.1078379 1.009456351

Name: +ve in-silico MS/MS by CFM-ID for AMJCTDBATIKENQ-YRDFTBLNSA-N
ID: AMJCTDBATIKENQ-YRDFTBLNSA-N
Comment: Energy2
Num peaks: 31
43.01784114 1.903444188
49.00727645 0.7870978054
65.03857658 1.818400892
73.02840582 0.6738924924
75.02292652 1.74723474
87.00767038 0.8575543242
107.0491413 0.7487556816
109.0284058 1.912773048
121.0284058 11.31871395
123.0440559 0.787510503
131.0127558 6.177555295
133.0284058 0.9727605069
135.0440559 1.587879273
137.0233204 1.646660429
145.0495352 1.358850714
151.0389705 0.779056374
153.0182351 6.862720049
159.0076704 1.165326207
163.0600999 2.041787541
177.0182351 1.032881201
229.0495352 1.34571014
249.0393644 0.833360992
257.0444498 1.102943901
265.034279 0.7922933519
267.0499291 0.9399299577
269.0444498 4.024840625
269.0655792 1.731427106
271.0812292 1.031653938
287.0550145 4.239139284
387.0710585 0.7327030185
431.0972732 1.141728165

Name: +ve in-silico MS/MS by CFM-ID for VUGRLRAUZWGZJP-IAAKTDFRSA-N
ID: VUGRLRAUZWGZJP-IAAKTDFRSA-N
Comment: Energy0
Num peaks: 6
163.0600999 2.870997136
269.0444498 13.06294647
271.0600999 1.901124951
287.0550145 30.45648884
431.0972732 14.46648881
449.1078379 17.42405903

Name: +ve in-silico MS/MS by CFM-ID for VUGRLRAUZWGZJP-IAAKTDFRSA-N
ID: VUGRLRAUZWGZJP-IAAKTDFRSA-N
Comment: Energy1
Num peaks: 13
43.01784114 1.386476864
145.0495352 2.682024627
163.0600999 3.298363421
255.0287997 0.9509323044
257.0444498 4.324932026
259.0600999 6.48877092
269.0444498 16.20448572
271.0600999 1.023224878
285.0393644 1.609272736
287.0550145 36.62622191
413.0867085 1.35827184
431.0972732 3.289284836
449.1078379 1.628467911

Name: +ve in-silico MS/MS by CFM-ID for VUGRLRAUZWGZJP-IAAKTDFRSA-N
ID: VUGRLRAUZWGZJP-IAAKTDFRSA-N
Comment: Energy2
Num peaks: 31
43.01784114 3.319492123
45.0334912 1.01917214
55.01784114 0.811131245
77.00219107 2.153325456
87.00767038 0.8663717225
105.0334912 0.957202911
119.0491413 0.9041830316
125.0233204 2.119057658
141.0182351 1.440391879
145.0495352 1.59734559
147.0651853 1.661440676
151.002585 0.8296451829
163.0600999 1.326250441
193.0131497 2.946783249
215.0338851 1.172349963
227.0338851 2.307351606
229.0495352 1.137774138
241.0495352 1.13029159
243.0287997 1.461377151
245.0444498 2.513575363
253.0495352 1.257212449
255.0287997 1.428020584
257.0444498 4.273304017
259.0600999 1.386838656
269.0444498 9.487560627
271.0600999 1.35453564
287.0550145 8.37064373
291.0863146 0.8798264183
293.1019647 0.8798264183
359.0761439 0.8197457267
389.0867085 0.9334648126

Name: +ve in-silico MS/MS by CFM-ID for SNFFBROYEDWRGB-NHXQFOETSA-N
ID: SNFFBROYEDWRGB-NHXQFOETSA-N
Comment: Energy0
Num peaks: 16
103.0389705 0.6910657094
149.0233204 0.7848203095
151.0389705 1.066895948
153.0182351 5.056494011
153.0546206 1.449323032
163.0600999 2.590809721
287.0550145 10.00484187
289.0706646 1.66548059
305.0655792 23.91837121
311.0761439 1.362708099
313.0917939 0.7889368399
315.107444 0.9952318653
431.0972732 1.281819317
439.123488 0.9643800999
449.1078379 13.05266143
467.1184026 14.50244673

Name: +ve in-silico MS/MS by CFM-ID for SNFFBROYEDWRGB-NHXQFOETSA-N
ID: SNFFBROYEDWRGB-NHXQFOETSA-N
Comment: Energy1
Num peaks: 23
43.01784114 0.970093731
125.0233204 1.480256204
137.0233204 6.092196114
139.0389705 2.271283642
145.0495352 2.399978427
147.0076704 0.7371215095
149.0233204 1.048127341
151.0389705 2.307454537
153.0182351 7.115040827
153.0546206 2.405040405
163.0600999 2.912555839
179.0338851 1.495957278
275.0550145 1.946208518
277.0706646 3.803182762
287.0550145 10.78181703
289.0706646 1.100366098
303.0499291 0.7851155882
305.0655792 23.39553591
431.0972732 1.078062791
437.1078379 0.948986445
439.123488 0.9910528352
449.1078379 2.847349547
467.1184026 1.237529275

Name: +ve in-silico MS/MS by CFM-ID for SNFFBROYEDWRGB-NHXQFOETSA-N
ID: SNFFBROYEDWRGB-NHXQFOETSA-N
Comment: Energy2
Num peaks: 31
43.01784114 1.480012701
87.00767038 0.8579359171
111.0440559 1.026961896
125.0233204 2.719586062
127.0389705 0.9376475449
133.0284058 0.8142843839
135.0440559 0.8384451168
137.0233204 2.420845501
139.0389705 2.666185107
145.0495352 1.359455373
147.0076704 3.338183552
147.0651853 1.356721287
149.0233204 2.22939351
151.002585 0.7474152934
151.0389705 3.503826966
153.0182351 5.731042769
153.0546206 8.198732989
155.0338851 2.238102591
157.0495352 0.7666211644
163.0600999 1.979732237
167.0338851 1.384646628
169.0495352 1.345595354
179.0338851 1.117071405
181.0495352 0.853754506
197.0444498 0.7932198922
287.0550145 4.063181395
289.0706646 2.085116056
305.0655792 4.83525003
405.0816232 0.8649220804
407.0972732 1.154318471
449.1078379 1.137264574

Name: +ve in-silico MS/MS by CFM-ID for PLNORHFXCFFTRD-UHFFFAOYSA-N
ID: PLNORHFXCFFTRD-UHFFFAOYSA-N
Comment: Energy0
Num peaks: 24
123.0440559 0.6897664853
125.0597059 0.6945830662
141.0182351 0.7477487092
147.0440559 3.952053609
149.0597059 1.644768087
151.075356 1.954692411
153.0546206 0.9429504185
153.0910061 0.920623657
155.1066561 0.7894013517
157.1223062 0.7167292264
177.0393644 1.823318083
183.0651853 0.7125382716
265.034279 0.6562456114
267.0499291 1.470149479
271.0600999 0.8550104636
273.0757499 7.376266088
275.0550145 1.034153594
281.0291937 1.476504545
285.0604938 0.629670027
291.0863146 21.70163284
317.050323 1.639536293
431.0972732 1.645023599
449.1078379 15.18861591
467.1184026 10.79358348

Name: +ve in-silico MS/MS by CFM-ID for PLNORHFXCFFTRD-UHFFFAOYSA-N
ID: PLNORHFXCFFTRD-UHFFFAOYSA-N
Comment: Energy1
Num peaks: 27
109.0284058 1.176618593
123.0440559 0.8908665084
125.0233204 4.815424786
125.0597059 0.943942328
149.0597059 1.020815711
151.0389705 1.915416603
151.075356 1.038759364
153.0546206 2.807743045
155.0338851 1.277043505
159.0287997 1.706746991
177.0393644 2.705427077
243.0651853 0.748304729
245.0808353 1.620942344
259.0600999 2.429272983
261.0757499 5.863094056
263.0914 6.052683886
271.0600999 0.9688599513
273.0757499 8.949718321
275.0550145 2.737434616
277.0706646 1.382368233
287.0550145 0.7576050945
289.0706646 0.7836887476
291.0863146 22.32701446
421.1129233 0.8732087057
437.1078379 0.7460605613
449.1078379 2.586188968
467.1184026 1.044804257

Name: +ve in-silico MS/MS by CFM-ID for PLNORHFXCFFTRD-UHFFFAOYSA-N
ID: PLNORHFXCFFTRD-UHFFFAOYSA-N
Comment: Energy2
Num peaks: 31
49.00727645 1.186253554
59.01275576 0.7496148824
75.02292652 1.040343802
77.03857658 1.210867297
87.00767038 2.039334019
89.02332044 0.7871902923
111.0440559 1.20624628
117.0182351 0.9956555773
119.0491413 0.9779696395
123.0440559 2.012966948
125.0233204 3.176058451
137.0597059 3.014899077
141.0182351 1.644576947
147.0440559 6.925581077
149.0597059 3.012715257
151.0389705 2.223822574
151.075356 3.913255888
153.0546206 2.115057325
157.1223062 1.267007839
161.0444498 0.881313259
167.0702706 1.538336911
177.0393644 2.906868123
179.0338851 0.7325748054
267.0499291 1.547502188
273.0757499 1.498837369
275.0550145 1.016517171
281.0291937 0.7557343112
283.0448437 1.777521638
285.0604938 0.8415170689
291.0863146 2.93031048
449.1078379 1.365065549

Name: +ve in-silico MS/MS by CFM-ID for BDCRTIDKZGEVEN-UHFFFAOYSA-N
ID: BDCRTIDKZGEVEN-UHFFFAOYSA-N
Comment: Energy0
Num peaks: 14
117.0334912 2.763889539
119.0491413 1.302403347
121.0647913 1.629365577
137.0597059 0.9591086571
153.0182351 0.8533224427
177.0393644 1.899291279
255.0651853 9.87969085
257.0808353 0.9389980378
273.0757499 23.72969242
301.0554084 0.921011953
329.050323 1.904514205
413.0867085 3.494565022
431.0972732 18.46044081
449.1078379 11.64411984

Name: +ve in-silico MS/MS by CFM-ID for BDCRTIDKZGEVEN-UHFFFAOYSA-N
ID: BDCRTIDKZGEVEN-UHFFFAOYSA-N
Comment: Energy1
Num peaks: 25
95.04914126 0.7348727076
105.0334912 4.507313596
107.0491413 1.960806235
119.0491413 1.034510615
121.0284058 0.7038668934
121.0647913 1.671906144
123.0440559 0.7728151395
137.0233204 5.317784898
147.0440559 0.8871234825
151.0389705 2.090300978
153.0182351 3.268077147
159.0287997 1.599397941
167.0338851 0.62792625
177.0393644 2.659970692
229.0495352 0.6337864727
243.0651853 1.685071881
245.0808353 2.893841294
255.0651853 15.50502565
257.0808353 0.6848481625
271.0600999 1.157058349
273.0757499 24.29096268
311.0397584 0.6867705416
413.0867085 1.273245356
431.0972732 2.919324617
449.1078379 0.9546635039

Name: +ve in-silico MS/MS by CFM-ID for BDCRTIDKZGEVEN-UHFFFAOYSA-N
ID: BDCRTIDKZGEVEN-UHFFFAOYSA-N
Comment: Energy2
Num peaks: 31
43.01784114 0.8279505047
49.00727645 0.8426366385
75.02292652 1.159984072
87.00767038 1.324008731
95.04914126 0.7858201547
105.0334912 1.493776742
107.0491413 0.8657215071
117.0334912 13.53691348
119.0491413 2.513741097
121.0284058 1.949324076
121.0647913 2.16775482
123.0440559 1.001419883
135.0440559 0.7258233738
137.0233204 1.895548074
137.0597059 1.430390092
151.0389705 4.1725539
153.0182351 4.703143511
155.0338851 1.313831169
159.0287997 0.7264403817
161.0233204 0.7428130853
161.0444498 1.189983996
163.0389705 0.9981244675
167.0338851 1.962466003
177.0393644 0.9065258188
243.0651853 1.327184721
245.0808353 0.703852337
255.0651853 5.011435727
263.018629 0.9226860277
273.0757499 4.496276847
281.0291937 0.7159144769
283.0448437 1.82848088

Name: +ve in-silico MS/MS by CFM-ID for PLAPMLGJVGLZOV-UHFFFAOYSA-N
ID: PLAPMLGJVGLZOV-UHFFFAOYSA-N
Comment: Energy0
Num peaks: 13
109.0284058 1.394350068
163.0600999 2.455938446
285.0393644 2.850340242
287.0550145 0.913397047
297.0393644 0.8409946745
313.034279 1.233597797
315.0499291 0.8954201196
375.0710585 0.9976675748
413.0867085 1.794045541
419.0972732 1.064839209
421.1129233 1.522007595
431.0972732 23.82613634
449.1078379 40.58890841

Name: +ve in-silico MS/MS by CFM-ID for PLAPMLGJVGLZOV-UHFFFAOYSA-N
ID: PLAPMLGJVGLZOV-UHFFFAOYSA-N
Comment: Energy1
Num peaks: 31
41.00219107 0.8715890437
43.01784114 4.473970051
45.0334912 1.955835316
47.04914126 0.5714353158
55.01784114 1.037072658
73.02840582 1.965553938
75.04405588 1.011875076
103.0389705 0.5613104543
109.0284058 1.418182946
111.0440559 0.8508714807
145.0495352 4.306864127
163.0600999 5.92566462
285.0393644 0.7219397531
287.0550145 0.7708116713
297.0393644 4.295253492
299.0550145 2.034826761
313.034279 0.8376741827
315.0499291 1.397921623
339.0710585 1.105015646
357.0604938 0.5741828547
359.0761439 0.5747017735
387.0710585 0.7637883918
389.0867085 0.7783819795
401.0867085 1.156831326
403.1023586 2.451307278
413.0867085 5.242101532
417.0816232 0.8123441329
419.0972732 2.737887748
421.1129233 3.762590766
431.0972732 14.60717565
449.1078379 7.855006668

Name: +ve in-silico MS/MS by CFM-ID for PLAPMLGJVGLZOV-UHFFFAOYSA-N
ID: PLAPMLGJVGLZOV-UHFFFAOYSA-N
Comment: Energy2
Num peaks: 31
43.01784114 1.766902481
56.99710569 0.9886247195
59.01275576 2.455303301
61.02840582 0.9068465966
73.02840582 0.936573777
87.00767038 1.018360797
89.02332044 1.118532236
109.0284058 2.035695222
131.0127558 5.296752181
137.0233204 0.9205537341
147.0651853 1.140311268
205.0131497 1.288446052
255.0287997 1.122088594
271.0237144 1.629684971
285.0393644 3.267921782
287.0550145 1.312703963
295.0237144 3.850047163
297.0393644 3.731302798
299.0550145 2.686977325
301.0706646 1.905705398
313.034279 5.489615159
315.0499291 1.814737979
321.0968793 1.507275411
357.0604938 0.9132461129
359.0761439 1.419477783
369.0604938 0.9844993899
389.0867085 1.270326924
407.0972732 0.8528114063
413.0867085 0.9621277225
421.1129233 1.077878531
431.0972732 2.996632689

Name: +ve in-silico MS/MS by CFM-ID for JPUKWEQWGBDDQB-UHFFFAOYSA-N
ID: JPUKWEQWGBDDQB-UHFFFAOYSA-N
Comment: Energy0
Num peaks: 6
163.0600999 2.760126751
269.0444498 2.224485079
287.0550145 36.60863309
413.0867085 1.765358008
431.0972732 16.93219199
449.1078379 20.87134603

Name: +ve in-silico MS/MS by CFM-ID for JPUKWEQWGBDDQB-UHFFFAOYSA-N
ID: JPUKWEQWGBDDQB-UHFFFAOYSA-N
Comment: Energy1
Num peaks: 12
43.01784114 1.47956182
145.0495352 2.849910267
163.0600999 3.284742437
243.0287997 1.455340089
257.0444498 4.641838171
259.0600999 5.60854557
269.0444498 9.924219567
285.0393644 1.717244929
287.0550145 42.35966426
413.0867085 1.367993433
431.0972732 3.608384017
449.1078379 1.840530591

Name: +ve in-silico MS/MS by CFM-ID for JPUKWEQWGBDDQB-UHFFFAOYSA-N
ID: JPUKWEQWGBDDQB-UHFFFAOYSA-N
Comment: Energy2
Num peaks: 31
41.00219107 0.9895193398
43.01784114 3.522441795
45.0334912 1.09263575
77.00219107 1.750246704
77.03857658 1.053907226
87.00767038 0.904768356
89.02332044 0.8140661397
101.0233204 0.793718454
103.0389705 0.7944454804
105.0334912 5.075077112
107.0491413 7.297462418
111.0440559 1.017038818
121.0284058 1.759444264
123.0440559 1.298811049
127.0389705 0.7780395
137.0233204 1.934235545
145.0495352 1.668138175
147.0651853 1.81524729
153.0182351 2.424485044
229.0495352 0.9275619845
231.0651853 0.7856675215
241.0495352 0.730564099
243.0287997 1.059607255
245.0444498 1.068256289
255.0287997 1.8458637
257.0444498 4.514339506
259.0600999 1.661144984
269.0444498 5.674646063
271.0600999 1.791854876
287.0550145 9.665084698
389.0867085 0.7185711361

Name: +ve in-silico MS/MS by CFM-ID for RYQBZVIMEYASQP-UHFFFAOYSA-N
ID: RYQBZVIMEYASQP-UHFFFAOYSA-N
Comment: Energy0
Num peaks: 6
269.0444498 14.75138776
271.0600999 2.589682142
287.0550145 28.2294421
413.0867085 3.042750183
431.0972732 16.69480625
449.1078379 16.77680497

Name: +ve in-silico MS/MS by CFM-ID for RYQBZVIMEYASQP-UHFFFAOYSA-N
ID: RYQBZVIMEYASQP-UHFFFAOYSA-N
Comment: Energy1
Num peaks: 16
43.01784114 1.130674601
137.0233204 7.356088636
139.0389705 1.195780968
145.0495352 2.224765304
149.0233204 2.464752228
151.0389705 6.540688186
163.0600999 2.896103651
257.0444498 5.147886743
259.0600999 9.274728436
269.0444498 13.33947645
271.0600999 1.529052132
287.0550145 20.80820231
413.0867085 1.697642383
421.1129233 1.70615167
431.0972732 2.652351632
449.1078379 1.118710957

Name: +ve in-silico MS/MS by CFM-ID for RYQBZVIMEYASQP-UHFFFAOYSA-N
ID: RYQBZVIMEYASQP-UHFFFAOYSA-N
Comment: Energy2
Num peaks: 31
41.00219107 1.168749064
43.01784114 3.460891493
45.0334912 1.063929633
87.00767038 0.8681193091
89.02332044 0.7917460323
101.0233204 0.6849422101
103.0389705 0.7630866507
107.0491413 1.319814291
121.0284058 0.7644587142
123.0440559 2.800727796
133.0284058 0.869771014
137.0233204 2.81575009
141.0182351 0.6995302456
145.0495352 1.600567648
147.0076704 1.566346954
147.0651853 1.73663339
149.0233204 0.9237984456
151.0389705 3.080885631
163.0600999 0.7740298818
227.0338851 2.208405071
229.0495352 1.564850867
231.0651853 0.9053593285
253.0495352 0.8929041191
257.0444498 3.343753312
259.0600999 4.869288031
269.0444498 15.89355162
271.0600999 2.226850294
287.0550145 9.335796112
291.0863146 0.9185340231
293.1019647 0.9185340231
389.0867085 0.6996586193

Name: +ve in-silico MS/MS by CFM-ID for YBUCFCOHYGARIM-UHFFFAOYSA-N
ID: YBUCFCOHYGARIM-UHFFFAOYSA-N
Comment: Energy0
Num peaks: 9
109.0284058 1.942192568
133.0495352 3.115466205
299.0550145 9.702444137
301.034279 1.563798915
317.0655792 29.72050927
413.0867085 1.455243115
417.0816232 1.163301606
431.0972732 14.74088075
449.1078379 17.59358245

Name: +ve in-silico MS/MS by CFM-ID for YBUCFCOHYGARIM-UHFFFAOYSA-N
ID: YBUCFCOHYGARIM-UHFFFAOYSA-N
Comment: Energy1
Num peaks: 13
109.0284058 2.923229645
111.0440559 1.342037461
115.0389705 1.575217088
133.0495352 4.976418628
285.0393644 4.037671977
287.0550145 10.09579659
289.0706646 8.009150157
299.0550145 8.762560118
301.034279 3.634786734
317.0655792 29.3168556
421.1129233 1.461239643
431.0972732 2.680627138
449.1078379 1.811224775

Name: +ve in-silico MS/MS by CFM-ID for YBUCFCOHYGARIM-UHFFFAOYSA-N
ID: YBUCFCOHYGARIM-UHFFFAOYSA-N
Comment: Energy2
Num peaks: 31
55.01784114 1.203847655
71.01275576 1.46252071
73.02840582 3.412564205
93.0334912 0.785415326
109.0284058 4.33620555
111.0440559 1.360662171
115.0389705 1.226154683
117.0546206 1.117668747
121.0284058 4.671243563
123.0440559 4.474812601
133.0495352 1.566774104
135.0076704 1.106585423
137.0233204 1.010450071
139.0389705 2.831484766
149.0233204 1.85748381
151.0389705 1.453875381
165.0182351 1.038369533
167.0338851 1.85703443
207.0287997 1.354766577
219.0287997 1.137891473
259.0600999 2.301768767
281.0444498 0.8860647651
285.0393644 3.352158862
287.0550145 2.711764991
289.0706646 0.8698986809
299.0550145 6.367594001
301.034279 3.416633828
301.0706646 0.8699794172
317.0655792 5.08797445
321.0968793 0.919264449
359.0761439 0.928134636

Name: +ve in-silico MS/MS by CFM-ID for SBAFZBVZGFUKPK-ZZXKWVIFSA-N
ID: SBAFZBVZGFUKPK-ZZXKWVIFSA-N
Comment: Energy0
Num peaks: 24
103.0389705 0.6106865173
105.0334912 3.62723732
107.0491413 1.681683164
119.0491413 1.325650958
147.0440559 1.022325856
163.0600999 2.337165923
166.9974996 0.7436919804
181.0131497 0.6158389393
193.0131497 0.5234821004
251.0338851 0.8877644054
269.0444498 9.822007816
271.0600999 2.34296497
283.0448437 0.9487642945
287.0550145 20.40753861
301.0554084 1.684180593
329.050323 0.7042567271
341.050323 0.6780857474
343.0659731 0.6886495152
387.0710585 0.5801459991
389.0867085 0.7527246285
413.0867085 2.08230749
421.1129233 1.003310957
431.0972732 13.25905681
449.1078379 12.16037052

Name: +ve in-silico MS/MS by CFM-ID for SBAFZBVZGFUKPK-ZZXKWVIFSA-N
ID: SBAFZBVZGFUKPK-ZZXKWVIFSA-N
Comment: Energy1
Num peaks: 28
43.01784114 0.8332998682
71.01275576 0.5592392542
105.0334912 6.57403877
107.0491413 1.324058363
119.0491413 2.105093745
129.0334912 0.5574520307
141.0182351 0.5356277398
145.0495352 2.275614316
147.0440559 3.834458023
163.0600999 2.832692345
166.9974996 4.556112019
169.0131497 1.572120478
181.0131497 1.876135667
190.9974996 1.257082726
193.0131497 1.223629929
251.0338851 1.291512288
257.0444498 1.566810926
259.0600999 1.803471412
269.0444498 11.5212276
271.0600999 1.989683719
285.0393644 0.6913013793
287.0550145 22.05236988
329.050323 0.5317451787
413.0867085 1.433236487
419.0972732 0.599112433
421.1129233 0.7408766696
431.0972732 2.809293354
449.1078379 1.070618735

Name: +ve in-silico MS/MS by CFM-ID for SBAFZBVZGFUKPK-ZZXKWVIFSA-N
ID: SBAFZBVZGFUKPK-ZZXKWVIFSA-N
Comment: Energy2
Num peaks: 31
41.00219107 0.7555913254
43.01784114 1.649805446
68.99710569 0.9746800563
77.03857658 1.050783231
87.00767038 0.8722707432
91.05422664 0.7591805402
105.0334912 4.170854739
117.0334912 1.443790259
119.0491413 4.398612539
121.0647913 0.8463592887
141.0182351 3.779768476
145.0495352 1.382169839
147.0440559 1.107871713
147.0651853 1.143835215
161.0597059 1.899749279
163.0600999 1.332953449
166.9974996 4.252096974
171.0440559 0.8536296681
181.0131497 1.81971573
193.0131497 1.500517481
227.0338851 1.539219885
229.0495352 1.3615853
257.0444498 1.298251141
269.0444498 5.592074826
271.0600999 2.814586475
283.0448437 0.9129737019
287.0550145 4.455898295
377.0867085 1.208437691
387.0710585 1.156783515
391.1023586 0.7582363305
431.0972732 1.002021354

Name: +ve in-silico MS/MS by CFM-ID for ZSDLSQASILNAAH-UHFFFAOYSA-N
ID: ZSDLSQASILNAAH-UHFFFAOYSA-N
Comment: Energy0
Num peaks: 6
163.0600999 2.746753838
269.0444498 11.71303978
287.0550145 32.46405284
413.0867085 1.389626138
431.0972732 15.05859968
449.1078379 18.57111863

Name: +ve in-silico MS/MS by CFM-ID for ZSDLSQASILNAAH-UHFFFAOYSA-N
ID: ZSDLSQASILNAAH-UHFFFAOYSA-N
Comment: Energy1
Num peaks: 12
43.01784114 1.334401374
145.0495352 2.563659922
163.0600999 3.185575751
241.0495352 1.133447912
243.0287997 1.2229014
257.0444498 4.327732657
259.0600999 6.777353412
269.0444498 18.46049571
285.0393644 1.389207444
287.0550145 35.33940693
431.0972732 2.959826031
449.1078379 1.485344352

Name: +ve in-silico MS/MS by CFM-ID for ZSDLSQASILNAAH-UHFFFAOYSA-N
ID: ZSDLSQASILNAAH-UHFFFAOYSA-N
Comment: Energy2
Num peaks: 31
41.00219107 0.7272230577
43.01784114 3.811946625
45.0334912 0.9954269706
77.00219107 1.825093799
77.03857658 1.376570119
81.0334912 0.8299800023
87.00767038 0.8704232479
91.0389705 0.7107211526
101.0233204 0.6867600074
103.0389705 0.7603779194
105.0334912 3.685174914
107.0491413 7.009292468
121.0284058 2.25067666
123.0440559 1.188110711
137.0233204 4.033029222
145.0495352 1.604815463
147.0651853 1.651303954
153.0182351 2.265242287
229.0495352 0.8942773408
241.0495352 0.8302726707
243.0287997 0.9570114974
249.0393644 0.8723342133
255.0287997 1.242783923
257.0444498 4.704202373
259.0600999 1.765609629
267.0499291 0.7494793889
269.0444498 8.759438468
271.0600999 1.70832128
287.0550145 8.138866365
287.0761439 0.8544667141
359.0761439 0.8006197422

Name: +ve in-silico MS/MS by CFM-ID for PEFNSGRTCBGNAN-UHFFFAOYSA-N
ID: PEFNSGRTCBGNAN-UHFFFAOYSA-N
Comment: Energy0
Num peaks: 6
163.0600999 2.704721122
269.0444498 12.23336262
287.0550145 30.40907692
413.0867085 1.814631965
431.0972732 15.2050256
449.1078379 17.92820398

Name: +ve in-silico MS/MS by CFM-ID for PEFNSGRTCBGNAN-UHFFFAOYSA-N
ID: PEFNSGRTCBGNAN-UHFFFAOYSA-N
Comment: Energy1
Num peaks: 12
43.01784114 1.295534325
109.0284058 1.277876095
145.0495352 2.523961574
163.0600999 3.147346741
241.0495352 2.342466858
255.0287997 2.123421932
257.0444498 9.257653943
259.0600999 8.369770051
269.0444498 16.17417845
287.0550145 29.19924163
431.0972732 3.058396113
449.1078379 1.442178976

Name: +ve in-silico MS/MS by CFM-ID for PEFNSGRTCBGNAN-UHFFFAOYSA-N
ID: PEFNSGRTCBGNAN-UHFFFAOYSA-N
Comment: Energy2
Num peaks: 31
41.00219107 0.7457671647
43.01784114 3.364489145
45.0334912 1.031507699
87.00767038 0.8768130746
91.0389705 0.7249868835
103.0389705 0.7679059255
109.0284058 3.281537696
131.0127558 5.855562473
135.0076704 0.8967784918
135.0440559 0.7774312675
137.0233204 1.305732467
145.0495352 1.616596505
147.0651853 1.706305114
151.0389705 0.9986756646
159.0076704 0.6948173279
175.002585 0.7622171536
179.0338851 1.58863325
227.0338851 1.428383854
229.0495352 2.433792331
245.0444498 1.504392511
249.0393644 0.8669558877
255.0287997 0.8418977312
257.0444498 2.844898546
259.0600999 1.460933034
269.0444498 11.68441313
271.0600999 1.579549007
287.0550145 8.548284109
291.0863146 0.8904939955
293.1019647 0.8904939955
359.0761439 0.8296821367
431.0972732 1.11604981

Name: +ve in-silico MS/MS by CFM-ID for UHNXUSWGOJMEFO-UHFFFAOYSA-N
ID: UHNXUSWGOJMEFO-UHFFFAOYSA-N
Comment: Energy0
Num peaks: 7
163.0600999 2.703030426
269.0444498 3.211939952
271.0600999 2.247151286
287.0550145 33.84545882
413.0867085 2.065057238
431.0972732 16.56896102
449.1078379 19.94420328

Name: +ve in-silico MS/MS by CFM-ID for UHNXUSWGOJMEFO-UHFFFAOYSA-N
ID: UHNXUSWGOJMEFO-UHFFFAOYSA-N
Comment: Energy1
Num peaks: 14
43.01784114 1.457815149
109.0284058 1.945526599
145.0495352 2.821256821
163.0600999 3.267947581
255.0287997 1.525493926
257.0444498 7.361281231
259.0600999 6.977359229
269.0444498 9.816787669
271.0600999 1.298284301
285.0393644 1.488322814
287.0550145 36.46565327
413.0867085 1.462347573
431.0972732 3.458505029
449.1078379 1.803706675

Name: +ve in-silico MS/MS by CFM-ID for UHNXUSWGOJMEFO-UHFFFAOYSA-N
ID: UHNXUSWGOJMEFO-UHFFFAOYSA-N
Comment: Energy2
Num peaks: 31
41.00219107 1.023501565
43.01784114 3.566677037
45.0334912 1.103060298
87.00767038 0.9133611219
89.02332044 0.8154193174
101.0233204 0.8012614541
103.0389705 0.8020473209
109.0284058 5.5158259
111.0440559 0.8252370588
121.0284058 1.757163872
131.0127558 0.8608339724
133.0284058 0.857870585
135.0440559 2.22981333
137.0233204 1.533101809
145.0495352 1.683980816
147.0651853 1.802417862
153.0182351 2.289315657
227.0338851 2.321712267
229.0495352 1.723663977
241.0131497 0.7523683467
241.0495352 0.7895672515
243.0287997 1.034629581
245.0444498 1.394037613
257.0444498 2.433345809
259.0600999 1.921457711
269.0444498 8.557885736
271.0600999 2.146752233
285.0393644 1.126685929
287.0550145 10.08799953
291.0863146 0.9523801314
293.1019647 0.9523801314

Name: +ve in-silico MS/MS by CFM-ID for FVQOMEDMFUMIMO-UHFFFAOYSA-N
ID: FVQOMEDMFUMIMO-UHFFFAOYSA-N
Comment: Energy0
Num peaks: 11
109.0284058 1.041239158
137.0233204 1.262637873
139.0389705 1.104758557
153.0182351 3.60244777
163.0600999 2.627623817
287.0550145 9.474676957
289.0706646 1.072930488
305.0655792 28.84643699
431.0972732 1.235787527
449.1078379 13.90472528
467.1184026 16.48786202

Name: +ve in-silico MS/MS by CFM-ID for FVQOMEDMFUMIMO-UHFFFAOYSA-N
ID: FVQOMEDMFUMIMO-UHFFFAOYSA-N
Comment: Energy1
Num peaks: 22
43.01784114 0.8979776161
109.0284058 1.351207972
111.0440559 1.681784585
121.0284058 2.928616095
123.0440559 2.408448461
137.0233204 3.193449736
139.0389705 3.152285301
145.0495352 2.531147347
153.0182351 6.130786704
163.0600999 2.956264086
167.0338851 0.648636951
183.0287997 0.7430126633
273.0393644 1.69810388
275.0550145 7.175860548
277.0706646 5.595311986
287.0550145 7.726197459
303.0499291 0.7663250988
305.0655792 22.47580018
431.0972732 0.9010450592
439.123488 0.9527511327
449.1078379 3.060804894
467.1184026 1.372265629

Name: +ve in-silico MS/MS by CFM-ID for FVQOMEDMFUMIMO-UHFFFAOYSA-N
ID: FVQOMEDMFUMIMO-UHFFFAOYSA-N
Comment: Energy2
Num peaks: 31
43.01784114 1.404304594
45.0334912 0.8494640353
65.03857658 0.9542355239
79.01784114 1.363066528
87.00767038 0.8346333545
107.0491413 0.8218919226
109.0284058 2.69188689
111.0440559 2.232024137
121.0284058 4.901292486
123.0440559 3.951092807
125.0597059 1.391316629
127.0389705 1.547910044
135.0076704 1.325371063
135.0440559 1.063382516
137.0233204 4.521004268
139.0389705 2.431319892
141.0546206 0.7781532226
145.0495352 1.538828974
147.0651853 1.36831749
151.0389705 1.371481601
153.0182351 5.164008445
163.0600999 1.002526562
197.0444498 0.7736002856
247.0600999 1.519488517
275.0550145 1.625974223
287.0550145 4.169400782
305.0655792 4.945175489
309.0968793 0.7331106146
311.1125294 0.7331106146
405.0816232 0.8074843931
449.1078379 1.433679602

Name: +ve in-silico MS/MS by CFM-ID for BUONZQIZWIITTB-CVPXIJHMSA-N
ID: BUONZQIZWIITTB-CVPXIJHMSA-N
Comment: Energy0
Num peaks: 14
121.0284058 4.146678073
123.0440559 2.952086245
125.0597059 0.7354801893
137.0233204 2.680048203
139.0389705 8.210063168
177.0393644 2.10908936
255.0651853 1.021126033
267.0499291 0.7653515407
271.0600999 1.1437076
273.0757499 10.00628664
291.0863146 17.83886773
431.0972732 3.475288807
449.1078379 15.45891991
467.1184026 9.92095868

Name: +ve in-silico MS/MS by CFM-ID for BUONZQIZWIITTB-CVPXIJHMSA-N
ID: BUONZQIZWIITTB-CVPXIJHMSA-N
Comment: Energy1
Num peaks: 23
109.0284058 1.615405042
121.0284058 3.094468892
123.0440559 4.684339187
137.0233204 4.769760408
139.0389705 19.69401785
143.0702706 0.6755685095
151.0389705 0.7362324992
153.0546206 0.7830047675
159.0287997 1.503556864
163.0389705 0.6789103739
169.0495352 0.8604467007
177.0393644 2.435128192
255.0651853 0.7116278349
261.0757499 1.681518369
263.0914 1.62625341
271.0600999 0.6321533384
273.0757499 12.65880749
291.0863146 15.21060324
431.0972732 1.200256165
437.1078379 0.9197286372
439.123488 0.8820396882
449.1078379 2.536000732
467.1184026 0.8482494355

Name: +ve in-silico MS/MS by CFM-ID for BUONZQIZWIITTB-CVPXIJHMSA-N
ID: BUONZQIZWIITTB-CVPXIJHMSA-N
Comment: Energy2
Num peaks: 31
43.01784114 1.024565997
87.00767038 1.37544393
93.0334912 0.9645800817
95.04914126 0.7175518037
105.0182351 0.6187387738
105.0334912 1.543405538
107.0491413 1.660660398
109.0284058 2.718056056
109.0647913 0.7365276736
111.0440559 1.134597523
111.0804414 0.6447594251
121.0284058 9.800585516
123.0440559 12.35994931
125.0597059 2.69402583
127.075356 1.428995426
129.0910061 1.501333476
137.0233204 1.396297736
139.0389705 3.20468062
149.0233204 1.154229386
151.0389705 0.9261645257
159.0287997 0.7535752573
161.0444498 1.150785349
163.0389705 0.9562400235
163.0600999 0.7701921889
167.0702706 1.017098472
177.0393644 0.9731353331
229.0495352 0.6597945702
231.0651853 0.7046134012
273.0757499 4.992652811
291.0863146 4.235528523
449.1078379 0.7518881193

Name: +ve in-silico MS/MS by CFM-ID for FDWDKTKDGDLDTP-BBGDWMAASA-N
ID: FDWDKTKDGDLDTP-BBGDWMAASA-N
Comment: Energy0
Num peaks: 22
99.00767038 0.5503898839
109.0284058 0.7017392142
121.0284058 1.248524263
123.0440559 1.902819825
137.0233204 0.5661642099
139.0389705 2.729233662
177.0393644 1.729554627
183.0651853 0.6346089912
255.0651853 0.7291732076
271.0600999 0.9573938281
273.0757499 9.566589061
279.0499291 1.950021238
281.0655792 0.7870467541
291.0863146 17.97250221
295.0448437 1.412880007
297.0604938 2.651557189
299.0761439 1.183287847
313.0554084 1.024536586
315.0710585 3.298361626
431.0972732 3.474630166
449.1078379 15.38450717
467.1184026 9.645872932

Name: +ve in-silico MS/MS by CFM-ID for FDWDKTKDGDLDTP-BBGDWMAASA-N
ID: FDWDKTKDGDLDTP-BBGDWMAASA-N
Comment: Energy1
Num peaks: 30
105.0334912 0.6515662977
109.0284058 0.951289834
111.0440559 0.9570198079
121.0284058 3.511086517
123.0440559 5.205320944
125.0597059 0.6500928445
137.0233204 1.755569354
139.0389705 11.62176668
141.0546206 0.7853235513
153.0546206 1.373642624
159.0287997 1.408975048
169.0495352 0.8540620495
177.0393644 2.60718695
245.0808353 0.7403121901
255.0651853 1.252009244
259.0600999 0.7647264908
261.0757499 2.458282321
263.0914 2.668564298
271.0600999 0.8289385976
273.0757499 13.66583349
291.0863146 14.48689855
295.0448437 0.7801869563
297.0604938 1.290769188
315.0710585 2.11831816
421.1129233 0.6312331898
431.0972732 1.099509307
437.1078379 1.084407585
439.123488 0.9720402196
449.1078379 2.508937643
467.1184026 0.7462220775

Name: +ve in-silico MS/MS by CFM-ID for FDWDKTKDGDLDTP-BBGDWMAASA-N
ID: FDWDKTKDGDLDTP-BBGDWMAASA-N
Comment: Energy2
Num peaks: 31
43.01784114 0.9773464418
87.00767038 1.316371564
105.0182351 0.5858290831
105.0334912 2.692669715
107.0491413 1.648228013
109.0284058 1.575730872
111.0440559 0.7775031651
117.0182351 0.5937014281
121.0284058 7.206954876
123.0440559 18.06771863
125.0597059 1.011861202
127.075356 1.291795578
129.0910061 1.291795578
137.0233204 1.45036136
139.0389705 2.607432076
141.0546206 0.6999558914
147.0440559 0.5828573707
149.0233204 0.780951089
153.0546206 1.884919364
159.0287997 0.7135765358
161.0444498 1.089705356
163.0389705 0.6546961621
165.0546206 0.8659257815
169.0495352 0.6658629234
177.0393644 2.10512368
233.0808353 1.047686256
273.0757499 4.681521991
275.0914 0.6816688692
291.0863146 3.91875371
405.0816232 0.5915103461
449.1078379 1.316355325

Name: +ve in-silico MS/MS by CFM-ID for DFIUUCDSSKATFP-DNPGXZAYSA-N
ID: DFIUUCDSSKATFP-DNPGXZAYSA-N
Comment: Energy0
Num peaks: 13
121.0647913 1.01182549
153.0182351 4.915309594
177.0393644 2.097607234
251.0550145 0.8856952079
255.0651853 9.742776452
257.0808353 0.9774427387
273.0757499 23.78617373
293.0655792 1.217208943
295.0812292 0.7212181813
297.0968793 0.746889372
413.0867085 3.429273413
431.0972732 18.69986629
449.1078379 12.24493

Name: +ve in-silico MS/MS by CFM-ID for DFIUUCDSSKATFP-DNPGXZAYSA-N
ID: DFIUUCDSSKATFP-DNPGXZAYSA-N
Comment: Energy1
Num peaks: 20
105.0334912 1.741006756
107.0491413 1.649341371
117.0334912 1.11190849
119.0491413 1.461002726
121.0647913 2.136163792
137.0233204 4.399946532
151.0389705 1.157505238
153.0182351 8.01495756
159.0287997 1.717853063
177.0393644 2.885917372
179.0338851 1.02959218
229.0495352 0.8397171387
243.0651853 1.188529802
245.0808353 1.877193619
255.0651853 16.35906695
271.0600999 1.052717728
273.0757499 26.32194366
413.0867085 1.344656473
431.0972732 3.190898686
449.1078379 1.101240463

Name: +ve in-silico MS/MS by CFM-ID for DFIUUCDSSKATFP-DNPGXZAYSA-N
ID: DFIUUCDSSKATFP-DNPGXZAYSA-N
Comment: Energy2
Num peaks: 31
41.00219107 0.7110937714
43.01784114 0.9123435741
87.00767038 1.430495928
95.04914126 2.416852096
103.0542266 1.863032789
105.0334912 1.560873417
107.0491413 1.867476912
111.0440559 1.105785962
117.0334912 2.241646379
119.0491413 2.818253031
121.0284058 0.9986230785
121.0647913 8.819017798
123.0440559 1.008158281
137.0233204 1.668085242
137.0597059 1.395195942
145.0284058 1.010439634
151.0389705 2.21862115
153.0182351 6.422244438
155.0338851 0.9940382773
159.0287997 0.7767022111
161.0444498 1.299808036
165.0546206 0.837546427
167.0338851 1.529279167
177.0393644 0.7890546379
229.0495352 0.7307648109
243.0651853 0.8540132192
245.0808353 1.611812482
255.0651853 5.748618012
257.0808353 1.246485592
273.0757499 5.942110626
277.1070501 0.7659417215

Name: +ve in-silico MS/MS by CFM-ID for ZTQGTBHHQGGBSV-ATVZYYHQSA-N
ID: ZTQGTBHHQGGBSV-ATVZYYHQSA-N
Comment: Energy0
Num peaks: 14
117.0334912 2.762781944
119.0491413 1.301588371
121.0647913 1.629435352
137.0597059 0.9591537253
153.0182351 0.8532494085
177.0393644 1.899164356
255.0651853 9.848418665
257.0808353 0.9389447145
273.0757499 23.7291005
301.0554084 0.920948812
329.050323 1.904376097
413.0867085 3.498788049
431.0972732 18.47129581
449.1078379 11.64293047

Name: +ve in-silico MS/MS by CFM-ID for ZTQGTBHHQGGBSV-ATVZYYHQSA-N
ID: ZTQGTBHHQGGBSV-ATVZYYHQSA-N
Comment: Energy1
Num peaks: 24
95.04914126 0.7377184668
105.0334912 4.524778751
107.0491413 1.968919807
119.0491413 1.050416817
121.0284058 0.706585686
121.0647913 1.678390737
123.0440559 0.7759935873
137.0233204 5.366888984
147.0440559 0.8905588256
151.0389705 2.093279133
153.0182351 3.280344433
159.0287997 1.605475571
177.0393644 2.671573365
229.0495352 0.767042778
243.0651853 1.478456201
245.0808353 2.858451131
255.0651853 15.93029939
257.0808353 0.6874876526
271.0600999 1.16188184
273.0757499 24.39656962
311.0397584 0.6899048844
413.0867085 1.278197975
431.0972732 2.934693937
449.1078379 0.9619258722

Name: +ve in-silico MS/MS by CFM-ID for ZTQGTBHHQGGBSV-ATVZYYHQSA-N
ID: ZTQGTBHHQGGBSV-ATVZYYHQSA-N
Comment: Energy2
Num peaks: 31
43.01784114 0.8280163626
49.00727645 0.8424890444
75.02292652 1.159780893
81.0334912 0.8026452423
87.00767038 1.323776067
89.03857658 0.6978758618
95.04914126 0.783812332
105.0334912 1.490796415
107.0491413 0.8657811515
117.0334912 13.66127173
119.0491413 2.532405268
121.0284058 1.945726197
121.0647913 2.159915275
123.0440559 1.001243928
137.0233204 1.912136691
137.0597059 1.425169413
145.0284058 0.7055786526
151.0389705 4.133283155
153.0182351 4.698968904
155.0338851 1.307683904
159.0287997 0.7267419032
161.0233204 0.6549570423
161.0444498 1.190695885
163.0389705 0.9955741932
167.0338851 1.96007394
177.0393644 0.9063624707
243.0651853 1.265593746
245.0808353 1.079665587
255.0651853 5.008495962
273.0757499 4.500646784
283.0448437 1.828160247

Name: +ve in-silico MS/MS by CFM-ID for BDCRTIDKZGEVEN-DNPGXZAYSA-N
ID: BDCRTIDKZGEVEN-DNPGXZAYSA-N
Comment: Energy0
Num peaks: 14
117.0334912 2.763889539
119.0491413 1.302403347
121.0647913 1.629365577
137.0597059 0.9591086571
153.0182351 0.8533224427
177.0393644 1.899291279
255.0651853 9.87969085
257.0808353 0.9389980378
273.0757499 23.72969242
301.0554084 0.921011953
329.050323 1.904514205
413.0867085 3.494565022
431.0972732 18.46044081
449.1078379 11.64411984

Name: +ve in-silico MS/MS by CFM-ID for BDCRTIDKZGEVEN-DNPGXZAYSA-N
ID: BDCRTIDKZGEVEN-DNPGXZAYSA-N
Comment: Energy1
Num peaks: 25
95.04914126 0.7348727076
105.0334912 4.507313596
107.0491413 1.960806235
119.0491413 1.034510615
121.0284058 0.7038668934
121.0647913 1.671906144
123.0440559 0.7728151395
137.0233204 5.317784898
147.0440559 0.8871234825
151.0389705 2.090300978
153.0182351 3.268077147
159.0287997 1.599397941
167.0338851 0.62792625
177.0393644 2.659970692
229.0495352 0.6337864727
243.0651853 1.685071881
245.0808353 2.893841294
255.0651853 15.50502565
257.0808353 0.6848481625
271.0600999 1.157058349
273.0757499 24.29096268
311.0397584 0.6867705416
413.0867085 1.273245356
431.0972732 2.919324617
449.1078379 0.9546635039

Name: +ve in-silico MS/MS by CFM-ID for BDCRTIDKZGEVEN-DNPGXZAYSA-N
ID: BDCRTIDKZGEVEN-DNPGXZAYSA-N
Comment: Energy2
Num peaks: 31
43.01784114 0.8279505047
49.00727645 0.8426366385
75.02292652 1.159984072
87.00767038 1.324008731
95.04914126 0.7858201547
105.0334912 1.493776742
107.0491413 0.8657215071
117.0334912 13.53691348
119.0491413 2.513741097
121.0284058 1.949324076
121.0647913 2.16775482
123.0440559 1.001419883
135.0440559 0.7258233738
137.0233204 1.895548074
137.0597059 1.430390092
151.0389705 4.1725539
153.0182351 4.703143511
155.0338851 1.313831169
159.0287997 0.7264403817
161.0233204 0.7428130853
161.0444498 1.189983996
163.0389705 0.9981244675
167.0338851 1.962466003
177.0393644 0.9065258188
243.0651853 1.327184721
245.0808353 0.703852337
255.0651853 5.011435727
263.018629 0.9226860277
273.0757499 4.496276847
281.0291937 0.7159144769
283.0448437 1.82848088

Name: +ve in-silico MS/MS by CFM-ID for ULELDDNAPLKIFR-UHFFFAOYSA-N
ID: ULELDDNAPLKIFR-UHFFFAOYSA-N
Comment: Energy0
Num peaks: 10
137.0597059 0.8034157861
177.0393644 2.158811951
255.0651853 11.43255697
257.0808353 0.9056599022
273.0757499 26.90900785
301.0554084 0.7518879298
329.050323 1.17014598
413.0867085 3.095539236
431.0972732 20.24600941
449.1078379 13.17169938

Name: +ve in-silico MS/MS by CFM-ID for ULELDDNAPLKIFR-UHFFFAOYSA-N
ID: ULELDDNAPLKIFR-UHFFFAOYSA-N
Comment: Energy1
Num peaks: 21
79.05422664 1.696074082
91.05422664 4.507915268
105.0334912 1.572182765
107.0491413 4.342138869
121.0647913 1.101748481
137.0233204 2.844730431
137.0597059 0.637304831
153.0182351 3.04209585
159.0287997 1.701766582
167.0338851 1.2021574
177.0393644 2.90059456
243.0651853 0.6976193118
245.0808353 0.9419798933
255.0651853 17.17476639
257.0808353 0.7539456024
271.0600999 1.053223252
273.0757499 28.27282243
329.050323 0.608602098
413.0867085 1.227130876
431.0972732 2.932385867
449.1078379 1.078134452

Name: +ve in-silico MS/MS by CFM-ID for ULELDDNAPLKIFR-UHFFFAOYSA-N
ID: ULELDDNAPLKIFR-UHFFFAOYSA-N
Comment: Energy2
Num peaks: 31
43.01784114 0.8431604214
49.00727645 0.7269221498
63.02292652 1.061231284
79.05422664 1.088266139
87.00767038 2.475296822
91.05422664 5.668496639
93.06987671 2.757958457
105.0182351 0.6395862032
105.0334912 5.386709834
107.0491413 3.210984301
109.0647913 0.7065952405
115.002585 0.6335444042
117.0182351 0.9751916391
117.0334912 1.242989149
137.0233204 5.677714322
137.0597059 1.638889063
153.0182351 6.331806245
159.0287997 0.7811204506
161.0444498 1.273624064
163.0389705 0.6525577041
167.0338851 0.8921135223
177.0393644 0.7520854798
245.0808353 0.7744173287
255.0651853 6.779265884
257.0808353 1.106952432
273.0757499 5.360355282
277.1070501 0.748518661
281.0291937 1.90873267
283.0448437 2.435572037
387.0710585 0.6350906644
389.0867085 0.7281494224

Name: +ve in-silico MS/MS by CFM-ID for YWJNUTPFWDABBA-UHFFFAOYSA-N
ID: YWJNUTPFWDABBA-UHFFFAOYSA-N
Comment: Energy0
Num peaks: 10
137.0597059 0.8036650076
177.0393644 2.159206644
255.0651853 11.44891172
257.0808353 0.9058032144
273.0757499 26.92030659
301.0554084 0.7520308067
329.050323 1.170378289
413.0867085 3.096911913
431.0972732 20.25402494
449.1078379 13.17538461

Name: +ve in-silico MS/MS by CFM-ID for YWJNUTPFWDABBA-UHFFFAOYSA-N
ID: YWJNUTPFWDABBA-UHFFFAOYSA-N
Comment: Energy1
Num peaks: 21
79.05422664 1.692063747
91.05422664 4.524624458
105.0334912 1.570286001
107.0491413 4.337488338
121.0647913 1.099343857
137.0233204 2.840120918
137.0597059 0.6357979357
147.0440559 0.6158084181
153.0182351 3.032687045
159.0287997 1.695071634
167.0338851 1.199975096
177.0393644 2.887260225
243.0651853 0.9520099397
245.0808353 0.9944754718
255.0651853 17.19237294
257.0808353 0.7508932629
271.0600999 1.048740156
273.0757499 28.21849751
413.0867085 1.228607578
431.0972732 2.924512774
449.1078379 1.069554961

Name: +ve in-silico MS/MS by CFM-ID for YWJNUTPFWDABBA-UHFFFAOYSA-N
ID: YWJNUTPFWDABBA-UHFFFAOYSA-N
Comment: Energy2
Num peaks: 31
43.01784114 0.8440380228
49.00727645 0.7291464192
59.01275576 0.8029593391
63.02292652 1.064250852
79.05422664 1.095218195
87.00767038 2.546252022
91.05422664 5.724814446
93.06987671 2.775347334
105.0182351 0.640376349
105.0334912 5.40472235
107.0491413 3.223731462
109.0647913 0.7130125882
117.0182351 1.027541404
117.0334912 1.247950237
137.0233204 6.013862473
137.0597059 1.649358605
153.0182351 6.352221113
159.0287997 0.7819131569
161.0233204 0.6979709369
161.0444498 1.280633471
163.0389705 0.6587140271
167.0338851 0.8961531965
177.0393644 0.7530496707
195.0287997 0.6571024755
255.0651853 6.845141276
257.0808353 1.108320804
273.0757499 5.016662806
277.1070501 0.7494460833
281.0291937 1.954252687
283.0448437 2.438432458
389.0867085 0.729051607

Name: +ve in-silico MS/MS by CFM-ID for VNCUCMXCYYTCGY-UHFFFAOYSA-N
ID: VNCUCMXCYYTCGY-UHFFFAOYSA-N
Comment: Energy0
Num peaks: 12
91.05422664 4.742232339
119.0491413 2.197944622
153.0182351 1.320823733
177.0393644 1.843116627
255.0651853 8.939500805
273.0757499 22.67396165
283.0448437 2.760821633
301.0554084 2.935804826
329.050323 1.560126314
413.0867085 3.048613077
431.0972732 17.30645597
449.1078379 11.20033739

Name: +ve in-silico MS/MS by CFM-ID for VNCUCMXCYYTCGY-UHFFFAOYSA-N
ID: VNCUCMXCYYTCGY-UHFFFAOYSA-N
Comment: Energy1
Num peaks: 16
91.05422664 15.12996244
93.06987671 2.074984844
119.0491413 5.272058419
129.0334912 1.378470209
137.0233204 1.159004283
147.0440559 5.270241308
153.0182351 6.486453643
155.0338851 2.00617939
159.0287997 1.503575072
177.0393644 2.532773538
181.0131497 2.335702717
195.0287997 1.020116383
255.0651853 10.75419927
273.0757499 20.19473772
413.0867085 1.136002778
431.0972732 2.310540419

Name: +ve in-silico MS/MS by CFM-ID for VNCUCMXCYYTCGY-UHFFFAOYSA-N
ID: VNCUCMXCYYTCGY-UHFFFAOYSA-N
Comment: Energy2
Num peaks: 31
41.00219107 0.9359988497
43.01784114 1.110264906
65.03857658 0.6596128968
75.02292652 0.5791212873
79.05422664 0.6584118291
87.00767038 1.405567571
89.02332044 0.565298846
91.05422664 19.85054922
93.06987671 3.158055426
101.0385766 0.941104741
105.0182351 0.6320696263
115.002585 0.6180455887
117.0182351 0.6198352026
117.0334912 1.91056159
119.0491413 6.473202193
121.0647913 0.8250302543
127.0389705 3.16762244
137.0233204 0.7064087023
147.0440559 0.6574321906
153.0182351 10.83326176
155.0338851 1.654412132
157.0131497 0.5688097542
159.0287997 0.7596996767
177.0393644 1.070362768
181.0131497 2.667685207
195.0287997 0.7481517744
255.0651853 5.352871911
257.0808353 1.015979438
273.0757499 4.72925763
283.0448437 0.762055886
389.0867085 0.5612303092

Name: +ve in-silico MS/MS by CFM-ID for CLUAKBYSVYIFFZ-UHFFFAOYSA-N
ID: CLUAKBYSVYIFFZ-UHFFFAOYSA-N
Comment: Energy0
Num peaks: 12
91.05422664 4.766077168
119.0491413 2.209905844
153.0182351 1.326767683
177.0393644 1.852944081
255.0651853 8.821237672
273.0757499 22.81677727
283.0448437 2.772084617
301.0554084 2.951836765
329.050323 1.569414316
413.0867085 3.061050128
431.0972732 17.08107958
449.1078379 11.29190907

Name: +ve in-silico MS/MS by CFM-ID for CLUAKBYSVYIFFZ-UHFFFAOYSA-N
ID: CLUAKBYSVYIFFZ-UHFFFAOYSA-N
Comment: Energy1
Num peaks: 16
91.05422664 15.22062928
93.06987671 2.085278097
119.0491413 5.307877787
129.0334912 1.3836414
137.0233204 1.174863294
147.0440559 5.298284535
153.0182351 6.517038708
155.0338851 2.014762728
159.0287997 1.50921558
177.0393644 2.543599016
181.0131497 2.346610782
195.0287997 1.024821034
255.0651853 10.6653939
273.0757499 20.30760504
413.0867085 1.140264376
431.0972732 2.262347077

Name: +ve in-silico MS/MS by CFM-ID for CLUAKBYSVYIFFZ-UHFFFAOYSA-N
ID: CLUAKBYSVYIFFZ-UHFFFAOYSA-N
Comment: Energy2
Num peaks: 31
41.00219107 0.9472412499
43.01784114 0.8533745049
65.03857658 0.6663682716
75.02292652 0.5850523136
79.05422664 0.6651897527
87.00767038 1.420014536
89.02332044 0.5711102974
91.05422664 19.98445353
93.06987671 3.221226101
101.0385766 0.9507429929
105.0182351 0.638557398
115.002585 0.6243752551
117.0182351 0.6262223304
117.0334912 1.957935602
119.0491413 6.657682109
121.0647913 0.8415888803
127.0389705 3.200063402
137.0233204 0.7429635587
147.0440559 0.6745799404
153.0182351 10.99062777
155.0338851 1.6830009
157.0131497 0.5746351757
159.0287997 0.7674800827
177.0393644 1.081638934
181.0131497 2.713714551
195.0287997 0.7607845957
255.0651853 5.068456026
257.0808353 1.026416694
273.0757499 4.79081626
283.0448437 0.7698604228
389.0867085 0.5670078119

Name: +ve in-silico MS/MS by CFM-ID for MTKKUIGAGJCMCT-UHFFFAOYSA-N
ID: MTKKUIGAGJCMCT-UHFFFAOYSA-N
Comment: Energy0
Num peaks: 11
163.0600999 2.53696462
285.0393644 2.962852907
287.0550145 0.942451012
313.034279 1.278907642
315.0499291 0.9283519933
375.0710585 1.012495676
413.0867085 2.018310509
419.0972732 1.165361116
421.1129233 1.378324826
431.0972732 23.39705267
449.1078379 42.46383121

Name: +ve in-silico MS/MS by CFM-ID for MTKKUIGAGJCMCT-UHFFFAOYSA-N
ID: MTKKUIGAGJCMCT-UHFFFAOYSA-N
Comment: Energy1
Num peaks: 31
41.00219107 0.9254241742
43.01784114 4.719428767
45.0334912 2.073075122
55.01784114 1.318752814
73.02840582 2.095327443
75.04405588 1.083588742
95.04914126 0.8725749525
145.0495352 4.570866337
163.0600999 6.333249463
279.0287997 0.7068085788
285.0393644 0.9064964039
287.0550145 0.8185836912
297.0393644 4.399286877
299.0550145 2.177214213
313.034279 0.9332453715
315.0499291 1.529065645
355.0659731 1.179593589
357.0604938 0.6360301519
359.0761439 0.6254093198
387.0710585 0.6558489859
389.0867085 0.7260191266
403.0659731 0.658179576
403.1023586 1.553673876
405.0816232 0.8756595222
407.0972732 0.8784256131
413.0867085 5.929196982
417.0816232 0.7262825636
419.0972732 2.745706244
421.1129233 3.665529492
431.0972732 14.82195256
449.1078379 8.666806024

Name: +ve in-silico MS/MS by CFM-ID for MTKKUIGAGJCMCT-UHFFFAOYSA-N
ID: MTKKUIGAGJCMCT-UHFFFAOYSA-N
Comment: Energy2
Num peaks: 31
43.01784114 1.848067587
56.99710569 1.04803583
59.01275576 2.516226203
61.02840582 1.188033449
73.02840582 0.9796181098
77.00219107 1.062541709
87.00767038 1.065182555
89.02332044 1.171879605
147.0651853 1.197479125
151.002585 1.106118662
243.0287997 2.076936546
245.0444498 2.225905073
271.0237144 2.257364978
279.0287997 1.065850885
285.0393644 4.247546394
287.0550145 1.387948436
295.0237144 4.218097071
297.0393644 3.807409269
299.0550145 3.740762705
301.0706646 1.339875585
313.034279 6.139662545
315.0499291 1.777421998
321.0968793 1.577014185
357.0604938 1.051169926
359.0761439 1.634116759
389.0867085 1.311665596
403.1023586 1.005439096
407.0972732 1.085321814
413.0867085 1.109354586
419.0972732 1.187881909
431.0972732 1.990542856

Name: +ve in-silico MS/MS by CFM-ID for ODBRNZZJSYPIDI-UHFFFAOYSA-N
ID: ODBRNZZJSYPIDI-UHFFFAOYSA-N
Comment: Energy0
Num peaks: 13
109.0284058 1.395069419
163.0600999 2.456394961
285.0393644 2.851769206
287.0550145 0.9138589599
297.0393644 0.7758435208
313.034279 1.235028766
315.0499291 0.8965346086
375.0710585 0.9982310653
413.0867085 1.791200269
419.0972732 1.084585681
421.1129233 1.522801571
431.0972732 23.80766279
449.1078379 40.61857923

Name: +ve in-silico MS/MS by CFM-ID for ODBRNZZJSYPIDI-UHFFFAOYSA-N
ID: ODBRNZZJSYPIDI-UHFFFAOYSA-N
Comment: Energy1
Num peaks: 31
41.00219107 0.8717995285
43.01784114 4.474934498
45.0334912 1.956294249
55.01784114 1.037278846
73.02840582 1.966060039
75.04405588 1.012154045
109.0284058 1.418547413
111.0440559 0.8510776887
145.0495352 4.307720404
163.0600999 5.921086702
279.0287997 0.7517462428
285.0393644 0.7220824923
287.0550145 0.7709984252
297.0393644 3.965996839
299.0550145 2.034351144
313.034279 0.8373589777
315.0499291 1.399309723
339.0710585 1.105306258
357.0604938 0.5743018122
359.0761439 0.5747978683
387.0710585 0.7640016553
389.0867085 0.7785967478
401.0867085 0.768295652
403.1023586 2.45179464
405.0816232 0.686603379
413.0867085 5.219355896
417.0816232 0.8125410039
419.0972732 3.127350786
421.1129233 3.763556238
431.0972732 14.58890242
449.1078379 7.858130394

Name: +ve in-silico MS/MS by CFM-ID for ODBRNZZJSYPIDI-UHFFFAOYSA-N
ID: ODBRNZZJSYPIDI-UHFFFAOYSA-N
Comment: Energy2
Num peaks: 31
43.01784114 1.768748783
56.99710569 0.9896597325
59.01275576 2.485054026
61.02840582 0.907796385
73.02840582 0.937552906
87.00767038 1.019425833
89.02332044 1.110737741
109.0284058 2.138297651
131.0127558 5.302586085
137.0233204 0.9291575029
147.0651853 1.141501573
205.0131497 1.377858569
255.0287997 1.140665484
279.0287997 0.8318603781
285.0393644 3.277040152
287.0550145 1.314080248
295.0237144 3.962614785
297.0393644 3.79744271
299.0550145 2.681342138
301.0706646 1.809781269
313.034279 5.514536473
315.0499291 1.861807931
321.0968793 1.508861305
357.0604938 0.90226725
359.0761439 1.413404202
369.0604938 0.9855270518
389.0867085 1.271669839
407.0972732 0.8893485331
413.0867085 0.9604431921
421.1129233 1.079016499
431.0972732 2.998134817

Name: +ve in-silico MS/MS by CFM-ID for AUCGRWHWAGXNQS-UHFFFAOYSA-N
ID: AUCGRWHWAGXNQS-UHFFFAOYSA-N
Comment: Energy0
Num peaks: 7
163.0600999 2.733982235
255.0863146 1.319061406
269.0444498 2.211882907
287.0550145 36.13989312
413.0867085 1.524012771
431.0972732 15.87533591
449.1078379 20.58136575

Name: +ve in-silico MS/MS by CFM-ID for AUCGRWHWAGXNQS-UHFFFAOYSA-N
ID: AUCGRWHWAGXNQS-UHFFFAOYSA-N
Comment: Energy1
Num peaks: 14
43.01784114 1.488666242
95.04914126 1.062563809
145.0495352 2.846619138
163.0600999 3.289362101
243.0287997 1.409718582
245.0444498 1.047746153
257.0444498 4.029559289
259.0600999 5.940129279
269.0444498 9.851738118
285.0393644 1.707179621
287.0550145 41.761869
413.0867085 1.265462397
431.0972732 3.447045065
449.1078379 1.836282089

Name: +ve in-silico MS/MS by CFM-ID for AUCGRWHWAGXNQS-UHFFFAOYSA-N
ID: AUCGRWHWAGXNQS-UHFFFAOYSA-N
Comment: Energy2
Num peaks: 31
41.00219107 0.8325983386
43.01784114 3.538597163
45.0334912 1.055834934
63.02292652 0.8659090532
79.01784114 1.069167989
87.00767038 0.874428211
89.02332044 0.7867184024
95.04914126 2.281698519
101.0233204 0.7670856579
103.0389705 0.7676127415
105.0334912 7.662355524
107.0491413 2.317041418
111.0440559 1.159609702
121.0284058 3.137305955
127.0389705 0.8871068998
137.0233204 2.295514878
145.0495352 1.612199487
147.0651853 1.671503574
153.0182351 2.612876612
229.0495352 1.267792523
237.0757499 0.8151041602
243.0287997 1.290077853
245.0444498 1.017954404
255.0287997 1.017455354
257.0444498 3.730629749
259.0600999 2.125588753
269.0444498 6.66159169
271.0600999 1.390867269
287.0550145 9.122198778
291.0863146 0.9115330581
293.1019647 0.9115330581

Name: +ve in-silico MS/MS by CFM-ID for YPWHZCPMOQGCDQ-UHFFFAOYSA-N
ID: YPWHZCPMOQGCDQ-UHFFFAOYSA-N
Comment: Energy0
Num peaks: 6
163.0600999 2.746589604
269.0444498 11.71012424
287.0550145 32.46857808
413.0867085 1.386407406
431.0972732 15.0475316
449.1078379 18.56946154

Name: +ve in-silico MS/MS by CFM-ID for YPWHZCPMOQGCDQ-UHFFFAOYSA-N
ID: YPWHZCPMOQGCDQ-UHFFFAOYSA-N
Comment: Energy1
Num peaks: 12
43.01784114 1.296673929
145.0495352 2.552038018
163.0600999 3.168362865
241.0495352 1.060527565
243.0287997 1.075863201
257.0444498 4.526112849
259.0600999 6.854089961
269.0444498 18.61703638
285.0393644 1.382140019
287.0550145 35.2681735
431.0972732 2.940859969
449.1078379 1.47190778

Name: +ve in-silico MS/MS by CFM-ID for YPWHZCPMOQGCDQ-UHFFFAOYSA-N
ID: YPWHZCPMOQGCDQ-UHFFFAOYSA-N
Comment: Energy2
Num peaks: 31
41.00219107 0.7097924021
43.01784114 3.905157548
45.0334912 0.9932092349
77.00219107 1.81355904
77.03857658 1.373515843
87.00767038 0.8684919891
91.0389705 0.7091402008
101.0233204 0.6852362529
103.0389705 0.7586799237
105.0334912 3.659086782
107.0491413 7.043725184
121.0284058 2.483103496
123.0440559 1.195379172
137.0233204 4.044994389
145.0495352 1.601254765
147.0651853 1.640243259
153.0182351 2.267715749
229.0495352 0.895133804
241.0495352 0.6901887179
243.0287997 0.7336612715
245.0444498 1.010322891
249.0393644 1.175507789
255.0287997 1.252808376
257.0444498 4.777719638
259.0600999 1.119754025
267.0499291 0.8440315481
269.0444498 8.781196062
271.0600999 1.704521963
287.0550145 8.143005639
287.0761439 0.8525598254
359.0761439 0.7625581844

Name: +ve in-silico MS/MS by CFM-ID for FDWDKTKDGDLDTP-UHFFFAOYSA-N
ID: FDWDKTKDGDLDTP-UHFFFAOYSA-N
Comment: Energy0
Num peaks: 22
99.00767038 0.5503898839
109.0284058 0.7016567548
121.0284058 1.248037544
123.0440559 1.902532002
137.0233204 0.5659455881
139.0389705 2.729024565
177.0393644 1.729554627
183.0651853 0.6346089912
255.0651853 0.7291732076
271.0600999 0.9573938281
273.0757499 9.563768717
279.0499291 1.950021238
281.0655792 0.7870467541
291.0863146 17.96623562
295.0448437 1.412880007
297.0604938 2.651557189
299.0761439 1.183287847
313.0554084 1.024536586
315.0710585 3.298361626
431.0972732 3.474630166
449.1078379 15.38450717
467.1184026 9.645872932

Name: +ve in-silico MS/MS by CFM-ID for FDWDKTKDGDLDTP-UHFFFAOYSA-N
ID: FDWDKTKDGDLDTP-UHFFFAOYSA-N
Comment: Energy1
Num peaks: 30
105.0334912 0.6515662977
109.0284058 0.9504734013
111.0440559 0.9560656013
121.0284058 3.508483368
123.0440559 5.200799204
125.0597059 0.6493524853
137.0233204 1.75271982
139.0389705 11.6130979
141.0546206 0.7836683462
153.0546206 1.372213454
159.0287997 1.408975048
169.0495352 0.8535337151
177.0393644 2.60718695
245.0808353 0.7403121901
255.0651853 1.252009244
259.0600999 0.7629079149
261.0757499 2.452436345
263.0914 2.662300057
271.0600999 0.8289385976
273.0757499 13.64307082
291.0863146 14.47078592
295.0448437 0.7801869563
297.0604938 1.290769188
315.0710585 2.11831816
421.1129233 0.6312331898
431.0972732 1.099509307
437.1078379 1.084407585
439.123488 0.9720402196
449.1078379 2.508937643
467.1184026 0.7462220775

Name: +ve in-silico MS/MS by CFM-ID for FDWDKTKDGDLDTP-UHFFFAOYSA-N
ID: FDWDKTKDGDLDTP-UHFFFAOYSA-N
Comment: Energy2
Num peaks: 31
43.01784114 0.9773534175
87.00767038 1.316371564
105.0182351 0.5858290831
105.0334912 2.692669715
107.0491413 1.648228013
109.0284058 1.575773098
111.0440559 0.7775293872
117.0182351 0.5937014281
121.0284058 7.207238816
123.0440559 18.06810183
125.0597059 1.011920236
127.075356 1.291866574
129.0910061 1.291866574
137.0233204 1.45043468
139.0389705 2.607495454
141.0546206 0.699987742
147.0440559 0.5828573707
149.0233204 0.7809957998
153.0546206 1.88494626
159.0287997 0.7135765358
161.0444498 1.089705356
163.0389705 0.6547251791
165.0546206 0.8659680032
169.0495352 0.6658724107
177.0393644 2.10512368
233.0808353 1.047701098
273.0757499 4.681783128
275.0914 0.6816688692
291.0863146 3.918783627
405.0816232 0.5915103461
449.1078379 1.316355325

Name: +ve in-silico MS/MS by CFM-ID for BUONZQIZWIITTB-UHFFFAOYSA-N
ID: BUONZQIZWIITTB-UHFFFAOYSA-N
Comment: Energy0
Num peaks: 14
121.0284058 3.911370813
123.0440559 2.952086245
125.0597059 0.7354801893
137.0233204 2.680048203
139.0389705 8.441403166
177.0393644 2.10908936
255.0651853 1.021126033
267.0499291 0.7653515407
271.0600999 1.1437076
273.0757499 10.00628664
291.0863146 17.83886773
431.0972732 3.475288807
449.1078379 15.45891991
467.1184026 9.92095868

Name: +ve in-silico MS/MS by CFM-ID for BUONZQIZWIITTB-UHFFFAOYSA-N
ID: BUONZQIZWIITTB-UHFFFAOYSA-N
Comment: Energy1
Num peaks: 23
109.0284058 1.615405042
121.0284058 2.374119243
123.0440559 4.684339187
137.0233204 4.769760408
139.0389705 20.34401954
143.0702706 0.6755685095
151.0389705 0.7362324992
153.0546206 0.7830047675
159.0287997 1.503556864
163.0389705 0.6789103739
169.0495352 0.8604467007
177.0393644 2.435128192
255.0651853 0.7116278349
261.0757499 1.681518369
263.0914 1.62625341
271.0600999 0.6321533384
273.0757499 12.65880749
291.0863146 15.21060324
431.0972732 1.200256165
437.1078379 0.9197286372
439.123488 0.8820396882
449.1078379 2.536000732
467.1184026 0.8482494355

Name: +ve in-silico MS/MS by CFM-ID for BUONZQIZWIITTB-UHFFFAOYSA-N
ID: BUONZQIZWIITTB-UHFFFAOYSA-N
Comment: Energy2
Num peaks: 31
43.01784114 1.024565997
87.00767038 1.37544393
93.0334912 0.9433300024
95.04914126 0.7175518037
105.0182351 0.6187387738
105.0334912 1.543405538
107.0491413 1.660660398
109.0284058 2.718056056
109.0647913 0.7365276736
111.0440559 1.145416555
111.0804414 0.6447594251
121.0284058 9.652392776
123.0440559 12.35994931
125.0597059 2.69402583
127.075356 1.428995426
129.0910061 1.501333476
137.0233204 1.396297736
139.0389705 3.246126444
149.0233204 1.154229386
151.0389705 0.9261645257
159.0287997 0.7535752573
161.0444498 1.150785349
163.0389705 0.9562400235
163.0600999 0.7701921889
167.0702706 1.017098472
177.0393644 0.9731353331
229.0495352 0.6597945702
231.0651853 0.7046134012
273.0757499 4.992652811
291.0863146 4.235528523
449.1078379 0.7518881193

Name: +ve in-silico MS/MS by CFM-ID for ZTQGTBHHQGGBSV-UHFFFAOYSA-N
ID: ZTQGTBHHQGGBSV-UHFFFAOYSA-N
Comment: Energy0
Num peaks: 14
117.0334912 2.762781944
119.0491413 1.301588371
121.0647913 1.629435352
137.0597059 0.9591537253
153.0182351 0.8532494085
177.0393644 1.899164356
255.0651853 9.848418665
257.0808353 0.9389447145
273.0757499 23.7291005
301.0554084 0.920948812
329.050323 1.904376097
413.0867085 3.498788049
431.0972732 18.47129581
449.1078379 11.64293047

Name: +ve in-silico MS/MS by CFM-ID for ZTQGTBHHQGGBSV-UHFFFAOYSA-N
ID: ZTQGTBHHQGGBSV-UHFFFAOYSA-N
Comment: Energy1
Num peaks: 24
95.04914126 0.7377184668
105.0334912 4.524778751
107.0491413 1.968919807
119.0491413 1.050416817
121.0284058 0.706585686
121.0647913 1.678390737
123.0440559 0.7759935873
137.0233204 5.366888984
147.0440559 0.8905588256
151.0389705 2.093279133
153.0182351 3.280344433
159.0287997 1.605475571
177.0393644 2.671573365
229.0495352 0.767042778
243.0651853 1.478456201
245.0808353 2.858451131
255.0651853 15.93029939
257.0808353 0.6874876526
271.0600999 1.16188184
273.0757499 24.39656962
311.0397584 0.6899048844
413.0867085 1.278197975
431.0972732 2.934693937
449.1078379 0.9619258722

Name: +ve in-silico MS/MS by CFM-ID for ZTQGTBHHQGGBSV-UHFFFAOYSA-N
ID: ZTQGTBHHQGGBSV-UHFFFAOYSA-N
Comment: Energy2
Num peaks: 31
43.01784114 0.8280163626
49.00727645 0.8424890444
75.02292652 1.159780893
81.0334912 0.8026452423
87.00767038 1.323776067
89.03857658 0.6978758618
95.04914126 0.783812332
105.0334912 1.490796415
107.0491413 0.8657811515
117.0334912 13.66127173
119.0491413 2.532405268
121.0284058 1.945726197
121.0647913 2.159915275
123.0440559 1.001243928
137.0233204 1.912136691
137.0597059 1.425169413
145.0284058 0.7055786526
151.0389705 4.133283155
153.0182351 4.698968904
155.0338851 1.307683904
159.0287997 0.7267419032
161.0233204 0.6549570423
161.0444498 1.190695885
163.0389705 0.9955741932
167.0338851 1.96007394
177.0393644 0.9063624707
243.0651853 1.265593746
245.0808353 1.079665587
255.0651853 5.008495962
273.0757499 4.500646784
283.0448437 1.828160247

Name: +ve in-silico MS/MS by CFM-ID for DFIUUCDSSKATFP-UHFFFAOYSA-N
ID: DFIUUCDSSKATFP-UHFFFAOYSA-N
Comment: Energy0
Num peaks: 13
121.0647913 1.01182549
153.0182351 4.916325658
177.0393644 2.097607234
251.0550145 0.8856952079
255.0651853 9.742776452
257.0808353 0.9774427387
273.0757499 23.78617373
293.0655792 1.217208943
295.0812292 0.7212181813
297.0968793 0.746889372
413.0867085 3.429273413
431.0972732 18.69986629
449.1078379 12.24493

Name: +ve in-silico MS/MS by CFM-ID for DFIUUCDSSKATFP-UHFFFAOYSA-N
ID: DFIUUCDSSKATFP-UHFFFAOYSA-N
Comment: Energy1
Num peaks: 20
105.0334912 1.741006756
107.0491413 1.649341371
117.0334912 1.11190849
119.0491413 1.461002726
121.0647913 2.136163792
137.0233204 4.399946532
151.0389705 1.157505238
153.0182351 8.015909988
159.0287997 1.717853063
177.0393644 2.885917372
179.0338851 1.02959218
229.0495352 0.8397171387
243.0651853 1.188529802
245.0808353 1.877193619
255.0651853 16.35906695
271.0600999 1.052717728
273.0757499 26.32194366
413.0867085 1.344656473
431.0972732 3.190898686
449.1078379 1.101240463

Name: +ve in-silico MS/MS by CFM-ID for DFIUUCDSSKATFP-UHFFFAOYSA-N
ID: DFIUUCDSSKATFP-UHFFFAOYSA-N
Comment: Energy2
Num peaks: 31
41.00219107 0.7110937714
43.01784114 0.9123435741
87.00767038 1.430495928
95.04914126 2.416852096
103.0542266 1.863032789
105.0334912 1.560873417
107.0491413 1.867476912
111.0440559 1.105785962
117.0334912 2.241646379
119.0491413 2.818253031
121.0284058 0.9986230785
121.0647913 8.819017798
123.0440559 1.008158281
137.0233204 1.668085242
137.0597059 1.395195942
145.0284058 1.010439634
151.0389705 2.21862115
153.0182351 6.545340445
155.0338851 0.9940382773
159.0287997 0.7767022111
161.0444498 1.299808036
165.0546206 0.837546427
167.0338851 1.529279167
177.0393644 0.7890546379
229.0495352 0.7307648109
243.0651853 0.8540132192
245.0808353 1.611812482
255.0651853 5.748618012
257.0808353 1.246485592
273.0757499 5.942110626
277.1070501 0.7659417215

Name: +ve in-silico MS/MS by CFM-ID for WBBPBPMWCLVTBO-UHFFFAOYSA-N
ID: WBBPBPMWCLVTBO-UHFFFAOYSA-N
Comment: Energy0
Num peaks: 16
105.0334912 3.808861877
107.0491413 1.764117081
119.0491413 1.381572436
147.0440559 1.09468574
153.0182351 0.6964706329
177.0393644 1.799027256
253.0495352 1.032398535
255.0651853 9.227039149
257.0808353 0.9942694634
273.0757499 22.7166764
283.0448437 1.449621174
285.0604938 0.7316519074
301.0554084 1.633738164
413.0867085 3.171020052
431.0972732 17.3518674
449.1078379 11.1768738

Name: +ve in-silico MS/MS by CFM-ID for WBBPBPMWCLVTBO-UHFFFAOYSA-N
ID: WBBPBPMWCLVTBO-UHFFFAOYSA-N
Comment: Energy1
Num peaks: 22
105.0334912 6.770618921
107.0491413 1.338601021
119.0491413 2.305183392
147.0440559 4.014150338
153.0182351 4.516327542
155.0338851 1.451559491
159.0287997 1.754835661
167.0338851 1.831413286
177.0182351 1.319274606
177.0393644 2.468059809
179.0338851 1.206840199
237.0546206 1.736268848
243.0651853 1.517355203
245.0808353 2.016885277
253.0495352 1.175244654
255.0651853 14.38260725
269.0444498 0.7739415732
271.0600999 0.7769982943
273.0757499 24.49283945
413.0867085 1.235004396
431.0972732 2.632312775
449.1078379 0.9765495051

Name: +ve in-silico MS/MS by CFM-ID for WBBPBPMWCLVTBO-UHFFFAOYSA-N
ID: WBBPBPMWCLVTBO-UHFFFAOYSA-N
Comment: Energy2
Num peaks: 31
41.00219107 0.7612092745
43.01784114 1.179698829
77.03857658 1.364329472
79.05422664 0.6734970827
87.00767038 1.445456575
89.03857658 0.6875203053
91.05422664 0.7899158186
105.0182351 0.6496058944
105.0334912 6.111300803
107.0491413 0.8383304829
117.0334912 3.586653018
119.0491413 7.236903745
121.0647913 1.191800137
127.0389705 3.50210757
145.0284058 0.9815996724
147.0440559 1.815455788
153.0182351 5.541652901
155.0338851 0.6505962112
159.0287997 1.09578776
161.0444498 1.273081547
167.0338851 2.140657776
177.0182351 0.7472612471
177.0393644 0.9811239549
179.0338851 1.908280163
243.0651853 2.336505865
245.0808353 1.094895847
253.0495352 0.8340233306
255.0651853 7.679779067
257.0808353 1.4138104
273.0757499 6.500789421
277.1070501 0.7973038894

Name: +ve in-silico MS/MS by CFM-ID for IYVGSPYAOAONMC-UHFFFAOYSA-N
ID: IYVGSPYAOAONMC-UHFFFAOYSA-N
Comment: Energy0
Num peaks: 16
105.0334912 3.8286688
107.0491413 1.772886542
119.0491413 1.38968173
147.0440559 1.10064634
153.0182351 0.6996887051
177.0393644 1.808659851
253.0495352 1.037508031
255.0651853 9.149496372
257.0808353 0.9987340468
273.0757499 22.86090604
283.0448437 1.455528792
285.0604938 0.7346335968
301.0554084 1.642560744
413.0867085 3.18394286
431.0972732 17.12618758
449.1078379 11.2681573

Name: +ve in-silico MS/MS by CFM-ID for IYVGSPYAOAONMC-UHFFFAOYSA-N
ID: IYVGSPYAOAONMC-UHFFFAOYSA-N
Comment: Energy1
Num peaks: 21
105.0334912 6.810975362
107.0491413 1.344448448
119.0491413 2.334046449
147.0440559 4.039791296
153.0182351 4.541431497
155.0338851 1.459699975
159.0287997 1.761892104
167.0338851 1.839315192
177.0182351 1.328912839
177.0393644 2.479614469
179.0338851 1.21308784
237.0546206 1.610651162
243.0651853 1.41454909
245.0808353 2.084292198
253.0495352 1.180246127
255.0651853 14.48283073
271.0600999 0.7805754397
273.0757499 24.65488827
413.0867085 1.239970524
431.0972732 2.580777598
449.1078379 0.9844189833

Name: +ve in-silico MS/MS by CFM-ID for IYVGSPYAOAONMC-UHFFFAOYSA-N
ID: IYVGSPYAOAONMC-UHFFFAOYSA-N
Comment: Energy2
Num peaks: 31
41.00219107 0.7727403181
43.01784114 0.9082108379
77.03857658 1.379137123
79.05422664 0.6808068344
87.00767038 1.46120653
89.03857658 0.694982257
91.05422664 0.7984891125
105.0182351 0.6566735674
105.0334912 6.288286481
107.0491413 0.8475470813
117.0334912 3.715966142
119.0491413 7.573553244
121.0647913 1.224192365
127.0389705 3.555042075
145.0284058 1.054815517
147.0440559 1.879815407
153.0182351 5.651370657
155.0338851 0.6637094257
159.0287997 1.107680812
161.0444498 1.286898845
167.0338851 2.171492096
177.0182351 0.7752647458
177.0393644 0.9921461603
179.0338851 1.946843638
243.0651853 2.30098778
245.0808353 0.6473658179
253.0495352 0.8431301876
255.0651853 7.510791398
257.0808353 1.429193367
273.0757499 6.596107366
277.1070501 0.8060047501

Name: +ve in-silico MS/MS by CFM-ID for DVYYFEJVRHCNSE-UHFFFAOYSA-N
ID: DVYYFEJVRHCNSE-UHFFFAOYSA-N
Comment: Energy0
Num peaks: 14
107.0491413 0.7781225912
117.0334912 0.76565078
127.0389705 1.073042277
153.0182351 1.900672701
167.0338851 1.14811645
177.0393644 1.896156788
179.0338851 0.7353780018
255.0651853 9.557431167
257.0808353 1.046506196
273.0757499 24.31737423
281.0655792 1.721873899
413.0867085 3.659683987
431.0972732 19.16773519
449.1078379 12.26370793

Name: +ve in-silico MS/MS by CFM-ID for DVYYFEJVRHCNSE-UHFFFAOYSA-N
ID: DVYYFEJVRHCNSE-UHFFFAOYSA-N
Comment: Energy1
Num peaks: 23
95.04914126 0.7654593917
105.0334912 2.803991595
107.0491413 2.81569076
117.0334912 1.517818541
119.0491413 1.266800961
127.0389705 1.065807443
145.0284058 2.358369412
147.0440559 1.271574089
153.0182351 7.986780444
155.0338851 1.368251779
159.0287997 1.814814468
167.0338851 0.8798556336
177.0393644 2.457431934
179.0338851 1.83676579
237.0546206 1.356824698
245.0808353 1.013409723
255.0651853 14.95582666
257.0808353 0.7773798563
271.0600999 0.840831685
273.0757499 26.12257316
413.0867085 1.35236552
431.0972732 2.772087078
449.1078379 1.042961365

Name: +ve in-silico MS/MS by CFM-ID for DVYYFEJVRHCNSE-UHFFFAOYSA-N
ID: DVYYFEJVRHCNSE-UHFFFAOYSA-N
Comment: Energy2
Num peaks: 31
41.00219107 0.8068473931
43.01784114 0.9633911134
83.01275576 1.343680491
87.00767038 1.523431859
95.04914126 1.550705238
101.0385766 1.044291847
105.0182351 0.684400615
105.0334912 3.592417559
107.0491413 3.802691482
117.0182351 0.6540622829
117.0334912 6.694274294
119.0491413 6.322832371
121.0647913 1.380082835
127.0389705 3.255554533
145.0284058 0.9578244782
147.0440559 2.20346831
153.0182351 6.875670312
157.0131497 0.6488146826
159.0287997 1.145247334
161.0444498 1.495214939
167.0338851 1.200327232
177.0182351 1.153337187
177.0393644 0.7070628515
179.0338851 1.060796395
227.0338851 0.7916090639
243.0651853 1.112286357
245.0808353 1.709501491
255.0651853 7.554501801
257.0808353 1.510978865
273.0757499 7.046567205
277.1070501 0.869567813

Name: +ve in-silico MS/MS by CFM-ID for DVYYFEJVRHCNSE-ZZXKWVIFSA-N
ID: DVYYFEJVRHCNSE-ZZXKWVIFSA-N
Comment: Energy0
Num peaks: 14
107.0491413 0.7781225912
117.0334912 0.76565078
127.0389705 1.073042277
153.0182351 1.900672701
167.0338851 1.14811645
177.0393644 1.896156788
179.0338851 0.7353780018
255.0651853 9.557431167
257.0808353 1.046506196
273.0757499 24.31737423
281.0655792 1.721873899
413.0867085 3.659683987
431.0972732 19.16773519
449.1078379 12.26370793

Name: +ve in-silico MS/MS by CFM-ID for DVYYFEJVRHCNSE-ZZXKWVIFSA-N
ID: DVYYFEJVRHCNSE-ZZXKWVIFSA-N
Comment: Energy1
Num peaks: 23
95.04914126 0.7654593917
105.0334912 2.803991595
107.0491413 2.81569076
117.0334912 1.517818541
119.0491413 1.266800961
127.0389705 1.065807443
145.0284058 2.358369412
147.0440559 1.271574089
153.0182351 7.986780444
155.0338851 1.368251779
159.0287997 1.814814468
167.0338851 0.8798556336
177.0393644 2.457431934
179.0338851 1.83676579
237.0546206 1.356824698
245.0808353 1.013409723
255.0651853 14.95582666
257.0808353 0.7773798563
271.0600999 0.840831685
273.0757499 26.12257316
413.0867085 1.35236552
431.0972732 2.772087078
449.1078379 1.042961365

Name: +ve in-silico MS/MS by CFM-ID for DVYYFEJVRHCNSE-ZZXKWVIFSA-N
ID: DVYYFEJVRHCNSE-ZZXKWVIFSA-N
Comment: Energy2
Num peaks: 31
41.00219107 0.8068473931
43.01784114 0.9633911134
83.01275576 1.343680491
87.00767038 1.523431859
95.04914126 1.550705238
101.0385766 1.044291847
105.0182351 0.684400615
105.0334912 3.592417559
107.0491413 3.802691482
117.0182351 0.6540622829
117.0334912 6.694274294
119.0491413 6.322832371
121.0647913 1.380082835
127.0389705 3.255554533
145.0284058 0.9578244782
147.0440559 2.20346831
153.0182351 6.875670312
157.0131497 0.6488146826
159.0287997 1.145247334
161.0444498 1.495214939
167.0338851 1.200327232
177.0182351 1.153337187
177.0393644 0.7070628515
179.0338851 1.060796395
227.0338851 0.7916090639
243.0651853 1.112286357
245.0808353 1.709501491
255.0651853 7.554501801
257.0808353 1.510978865
273.0757499 7.046567205
277.1070501 0.869567813

Name: +ve in-silico MS/MS by CFM-ID for WBBPBPMWCLVTBO-ZZXKWVIFSA-N
ID: WBBPBPMWCLVTBO-ZZXKWVIFSA-N
Comment: Energy0
Num peaks: 17
105.0334912 3.856822782
107.0491413 1.764117081
119.0491413 1.398043179
147.0440559 1.111469701
153.0182351 0.7079981592
177.0393644 1.799027256
253.0495352 1.032398535
255.0651853 8.270852573
257.0808353 0.9942694634
273.0757499 23.52765224
283.0448437 1.449621174
285.0604938 0.7316519074
301.0554084 1.633738164
329.050323 0.6827725157
413.0867085 3.171020052
431.0972732 17.3518674
449.1078379 11.1768738

Name: +ve in-silico MS/MS by CFM-ID for WBBPBPMWCLVTBO-ZZXKWVIFSA-N
ID: WBBPBPMWCLVTBO-ZZXKWVIFSA-N
Comment: Energy1
Num peaks: 22
105.0334912 6.799257473
107.0491413 1.338601021
119.0491413 2.31348679
147.0440559 4.034868892
153.0182351 4.5327234
155.0338851 1.456999203
159.0287997 1.754835661
167.0338851 1.832682639
177.0182351 1.329507295
177.0393644 2.468059809
179.0338851 1.210133854
237.0546206 1.736268848
243.0651853 1.52706584
245.0808353 2.218057355
253.0495352 1.175244654
255.0651853 13.94830701
269.0444498 0.7739415732
271.0600999 0.7769982943
273.0757499 24.60538609
413.0867085 1.235004396
431.0972732 2.632312775
449.1078379 0.9765495051

Name: +ve in-silico MS/MS by CFM-ID for WBBPBPMWCLVTBO-ZZXKWVIFSA-N
ID: WBBPBPMWCLVTBO-ZZXKWVIFSA-N
Comment: Energy2
Num peaks: 31
41.00219107 0.7702736009
43.01784114 1.179698829
77.03857658 1.364329472
79.05422664 0.6734970827
87.00767038 1.445456575
89.03857658 0.6875203053
91.05422664 0.7899158186
105.0182351 0.6496058944
105.0334912 6.417669986
107.0491413 0.8383304829
117.0334912 3.685624139
119.0491413 7.519524625
121.0647913 1.245669781
127.0389705 3.543486818
145.0284058 1.021889281
147.0440559 1.939091131
153.0182351 5.679093121
155.0338851 0.6673757087
159.0287997 1.09578776
161.0444498 1.273081547
167.0338851 2.161731481
177.0182351 0.8024159465
177.0393644 0.9811239549
179.0338851 1.957775935
243.0651853 2.452991716
245.0808353 0.8157544502
253.0495352 0.8340233306
255.0651853 6.310299533
257.0808353 1.4138104
273.0757499 6.564643895
277.1070501 0.7973038894

Name: +ve in-silico MS/MS by CFM-ID for VYUUWMJTZJYPRQ-UHFFFAOYSA-N
ID: VYUUWMJTZJYPRQ-UHFFFAOYSA-N
Comment: Energy0
Num peaks: 12
163.0600999 2.516922556
285.0393644 2.939269026
287.0550145 0.938482518
297.0393644 0.8676980715
313.034279 1.267243613
315.0499291 0.9179487491
375.0710585 1.003630316
413.0867085 2.007268914
419.0972732 1.156201387
421.1129233 1.367210208
431.0972732 23.22119201
449.1078379 41.98574498

Name: +ve in-silico MS/MS by CFM-ID for VYUUWMJTZJYPRQ-UHFFFAOYSA-N
ID: VYUUWMJTZJYPRQ-UHFFFAOYSA-N
Comment: Energy1
Num peaks: 31
41.00219107 0.8990135278
43.01784114 4.599312848
45.0334912 2.01559405
47.04914126 0.5894803838
55.01784114 1.253574952
73.02840582 2.031580784
75.04405588 1.048317028
95.04914126 0.847342443
145.0495352 4.463139609
163.0600999 6.136305114
285.0393644 0.8782673241
287.0550145 0.8212836971
297.0393644 4.702652585
299.0550145 1.96001588
313.034279 0.9027900758
315.0499291 1.464388941
355.0659731 1.142944971
357.0604938 0.6146107471
359.0761439 0.6049250356
387.0710585 0.6339970238
389.0867085 0.7026121014
403.0659731 0.8616000691
403.1023586 1.516439712
405.0816232 1.045383887
407.0972732 1.07776434
413.0867085 5.813407245
417.0816232 0.7054818647
419.0972732 2.667069345
421.1129233 3.555910411
431.0972732 14.36468749
449.1078379 8.265354658

Name: +ve in-silico MS/MS by CFM-ID for VYUUWMJTZJYPRQ-UHFFFAOYSA-N
ID: VYUUWMJTZJYPRQ-UHFFFAOYSA-N
Comment: Energy2
Num peaks: 31
43.01784114 1.842756296
56.99710569 1.045017969
59.01275576 2.508999041
61.02840582 1.184613262
73.02840582 0.9768013124
87.00767038 1.062118516
89.02332044 1.168512015
147.0651853 1.189981332
151.002585 1.101202834
243.0287997 2.281344362
245.0444498 2.346811289
271.0237144 2.181611317
281.0444498 0.9170949367
285.0393644 4.083470191
287.0550145 1.712443102
295.0237144 4.167468581
297.0393644 3.880891424
299.0550145 2.819808838
301.0706646 1.340919853
313.034279 6.096537105
315.0499291 1.73647388
321.0968793 1.572449271
357.0604938 1.060739132
359.0761439 1.637393143
369.0604938 0.9334721781
389.0867085 1.30785815
403.1023586 1.000203373
407.0972732 1.204711436
413.0867085 1.103825044
419.0972732 1.1844434
431.0972732 1.985176667

Name: +ve in-silico MS/MS by CFM-ID for UWCWJXCOBZHZTM-UHFFFAOYSA-N
ID: UWCWJXCOBZHZTM-UHFFFAOYSA-N
Comment: Energy0
Num peaks: 14
95.04914126 0.8056588843
117.0334912 2.748046301
119.0491413 1.259263955
121.0647913 1.633136128
153.0182351 0.8526565348
177.0393644 1.899539131
255.0651853 9.82994031
257.0808353 0.9493572191
273.0757499 23.60917194
301.0554084 0.9219005492
329.050323 1.906457886
413.0867085 3.560972059
431.0972732 18.65659373
449.1078379 11.66086136

Name: +ve in-silico MS/MS by CFM-ID for UWCWJXCOBZHZTM-UHFFFAOYSA-N
ID: UWCWJXCOBZHZTM-UHFFFAOYSA-N
Comment: Energy1
Num peaks: 25
95.04914126 1.163111542
105.0334912 2.924956131
107.0491413 6.910803675
109.0647913 0.8784290513
119.0491413 0.9865485416
121.0647913 1.699263396
133.0284058 1.338252841
137.0233204 1.187383536
137.0597059 0.7908377583
147.0440559 0.8524657035
153.0182351 3.28689606
159.0287997 1.636894782
165.0546206 0.9410602019
167.0338851 0.9235723437
177.0393644 2.615700832
227.0702706 0.75553978
241.0495352 0.722029451
243.0651853 2.757024404
245.0808353 2.805969446
255.0651853 14.38336545
271.0600999 1.058814191
273.0757499 24.42947512
413.0867085 1.324640276
431.0972732 3.032415598
449.1078379 0.9966788176

Name: +ve in-silico MS/MS by CFM-ID for UWCWJXCOBZHZTM-UHFFFAOYSA-N
ID: UWCWJXCOBZHZTM-UHFFFAOYSA-N
Comment: Energy2
Num peaks: 31
43.01784114 0.7834565183
49.00727645 0.8405408197
75.02292652 1.404480989
77.03857658 0.7983389797
79.05422664 0.7043723271
87.00767038 1.750823288
89.03857658 0.6962620497
95.04914126 1.496309211
105.0334912 3.09845947
107.0491413 4.092910607
109.0647913 0.8200244305
117.0334912 11.13928625
119.0491413 1.858980458
121.0647913 1.953805436
137.0233204 2.085909773
137.0597059 1.066526173
153.0182351 4.587974933
155.0338851 1.127846364
159.0287997 0.7258197053
161.0233204 0.7114887483
161.0444498 1.176957727
163.0389705 1.099533595
167.0338851 2.151036303
177.0393644 0.8097101991
243.0651853 1.557006005
245.0808353 0.9904415571
255.0651853 4.413599443
257.0808353 1.098405869
267.0499291 0.8037220084
273.0757499 4.382189631
283.0448437 1.6744203

Name: +ve in-silico MS/MS by CFM-ID for RWFRIUUKCAJPMT-UHFFFAOYSA-N
ID: RWFRIUUKCAJPMT-UHFFFAOYSA-N
Comment: Energy0
Num peaks: 14
95.04914126 0.805879887
117.0334912 2.748086814
119.0491413 1.259540466
121.0647913 1.633217681
153.0182351 0.8527642764
177.0393644 1.899666217
255.0651853 9.829393889
257.0808353 0.949411124
273.0757499 23.61599337
301.0554084 0.9219638123
329.050323 1.906596269
413.0867085 3.556426451
431.0972732 18.64484642
449.1078379 11.66205349

Name: +ve in-silico MS/MS by CFM-ID for RWFRIUUKCAJPMT-UHFFFAOYSA-N
ID: RWFRIUUKCAJPMT-UHFFFAOYSA-N
Comment: Energy1
Num peaks: 25
95.04914126 1.16113048
105.0334912 2.933036063
107.0491413 6.930217811
109.0647913 0.8770085887
119.0491413 0.9895100768
121.0647913 1.696333888
133.0284058 1.256456405
137.0233204 1.19692759
137.0597059 0.789479786
147.0440559 0.8510691361
153.0182351 3.278801428
159.0287997 1.630586882
165.0546206 0.9371100096
167.0338851 0.9209236874
177.0393644 2.604051306
241.0495352 0.7222068974
243.0651853 2.962383855
245.0808353 2.734974647
255.0651853 14.5099078
271.0600999 1.054284017
273.0757499 24.37630349
413.0867085 1.31940105
421.1129233 0.7186392395
431.0972732 3.016224765
449.1078379 0.9890201253

Name: +ve in-silico MS/MS by CFM-ID for RWFRIUUKCAJPMT-UHFFFAOYSA-N
ID: RWFRIUUKCAJPMT-UHFFFAOYSA-N
Comment: Energy2
Num peaks: 31
43.01784114 0.7831619383
49.00727645 0.8406877318
75.02292652 1.404726469
77.03857658 0.7984785157
79.05422664 0.7044954393
87.00767038 1.886969486
89.03857658 0.6963837444
95.04914126 1.503009259
105.0334912 3.100970458
107.0491413 4.097051862
109.0647913 0.8254701646
117.0182351 1.028619529
117.0334912 11.14890459
119.0491413 1.860718093
121.0647913 1.967446863
137.0233204 2.087251229
137.0597059 1.071492434
153.0182351 4.594607919
155.0338851 1.138340488
159.0287997 0.7254926032
161.0233204 0.7293042589
161.0444498 1.176189025
163.0389705 1.106829111
167.0338851 2.158165491
177.0393644 0.8098562551
243.0651853 1.615217628
255.0651853 4.440181553
257.0808353 1.098598316
267.0499291 0.8033411437
273.0757499 4.379139036
283.0448437 1.674713614

Name: +ve in-silico MS/MS by CFM-ID for BLWUGIVWYRGHSZ-UHFFFAOYSA-N
ID: BLWUGIVWYRGHSZ-UHFFFAOYSA-N
Comment: Energy0
Num peaks: 14
121.0647913 0.9920300862
153.0182351 4.786439825
177.0393644 1.880209869
249.0393644 0.959668739
251.0550145 1.021943018
255.0651853 9.497679194
257.0808353 0.9908649393
269.0655792 2.037868855
273.0757499 23.03722215
293.0655792 1.183811795
297.0968793 0.725882635
413.0867085 3.267633858
431.0972732 17.86795741
449.1078379 11.76359328

Name: +ve in-silico MS/MS by CFM-ID for BLWUGIVWYRGHSZ-UHFFFAOYSA-N
ID: BLWUGIVWYRGHSZ-UHFFFAOYSA-N
Comment: Energy1
Num peaks: 27
91.05422664 0.8001430927
95.04914126 2.252493644
105.0334912 1.020308196
107.0491413 5.045219767
117.0334912 1.070686057
119.0491413 1.301953405
121.0647913 1.969689816
137.0233204 0.6530097018
137.0597059 0.7618453692
139.0389705 0.7087947853
153.0182351 7.290859
159.0287997 1.64785536
165.0182351 0.7815392165
167.0338851 0.8842460223
177.0393644 2.683052049
229.0495352 0.6836412388
243.0651853 2.374952876
245.0808353 1.72798061
255.0651853 14.51963568
257.0808353 0.952686153
269.0655792 0.6169165891
271.0600999 0.8986203129
273.0757499 23.9343396
413.0867085 1.227898973
421.1129233 0.6522107199
431.0972732 2.70766492
449.1078379 1.015930653

Name: +ve in-silico MS/MS by CFM-ID for BLWUGIVWYRGHSZ-UHFFFAOYSA-N
ID: BLWUGIVWYRGHSZ-UHFFFAOYSA-N
Comment: Energy2
Num peaks: 31
43.01784114 0.8319572627
87.00767038 1.403258026
95.04914126 2.710575186
103.0542266 1.672039092
105.0182351 0.6312344896
105.0334912 1.44260521
107.0491413 7.580934207
111.0440559 1.13541624
113.0597059 0.8538926245
117.0334912 2.047584823
119.0491413 2.432371776
121.0647913 8.420488178
137.0233204 1.933266141
137.0597059 1.041124694
139.0389705 0.8847663219
145.0284058 0.6570774802
153.0182351 5.785148824
155.0338851 1.039794632
159.0287997 0.7707144122
161.0233204 0.63169355
161.0444498 1.178168053
165.0182351 0.9954736733
165.0546206 1.167234853
167.0338851 1.382588405
177.0393644 1.086238382
243.0651853 1.261736965
245.0808353 1.524331118
255.0651853 5.261318346
257.0808353 1.424392889
273.0757499 4.739300719
277.1070501 0.7387163624

Name: +ve in-silico MS/MS by CFM-ID for RDPGQYRVXHYBLJ-UHFFFAOYSA-N
ID: RDPGQYRVXHYBLJ-UHFFFAOYSA-N
Comment: Energy0
Num peaks: 15
121.0647913 1.920486446
141.0182351 1.265825852
149.0597059 3.796717043
166.9974996 0.6992338841
169.0131497 0.9563642134
177.0393644 2.349821193
273.0757499 8.546592184
275.0914 1.10085457
291.0863146 22.89084346
299.0397584 0.9466518639
317.050323 1.08152452
345.0452377 0.9282591569
431.0972732 3.311785592
449.1078379 18.41295175
467.1184026 11.91655216

Name: +ve in-silico MS/MS by CFM-ID for RDPGQYRVXHYBLJ-UHFFFAOYSA-N
ID: RDPGQYRVXHYBLJ-UHFFFAOYSA-N
Comment: Energy1
Num peaks: 22
95.04914126 1.39724468
121.0647913 2.619582414
149.0597059 7.32358524
159.0287997 1.957909101
166.9974996 3.249247883
169.0131497 4.41706035
171.0287997 2.07169614
177.0393644 3.075113222
193.0131497 1.090766976
195.0287997 2.392488111
197.0444498 1.280342575
261.0757499 2.176540011
263.0914 2.677560065
273.0757499 9.272923921
287.0550145 0.8804709773
289.0706646 0.7962593042
291.0863146 25.88576437
345.0452377 0.9143644651
431.0972732 1.522036114
437.1078379 0.9602347051
449.1078379 3.365509271
467.1184026 1.210407772

Name: +ve in-silico MS/MS by CFM-ID for RDPGQYRVXHYBLJ-UHFFFAOYSA-N
ID: RDPGQYRVXHYBLJ-UHFFFAOYSA-N
Comment: Energy2
Num peaks: 31
41.00219107 0.7137841741
43.01784114 0.8864771283
87.00767038 1.429931522
95.04914126 1.158246373
119.0491413 1.936795661
121.0647913 5.233919021
141.0182351 4.687359385
147.0440559 1.96859831
149.0597059 6.605994305
151.075356 0.7661698148
153.0182351 1.714627521
159.0287997 1.081570871
161.0444498 1.335205585
163.0600999 0.838622677
163.075356 0.7714013026
166.9974996 2.333301986
169.0131497 6.169890996
171.0287997 0.7136896017
177.0393644 1.59188661
197.0080643 0.6958093707
229.0495352 1.467198193
231.0651853 2.038121251
233.0808353 0.9309468478
259.0600999 0.8695246234
261.0757499 1.912929253
263.0914 0.8435575531
273.0757499 5.24101889
275.0914 0.846294087
287.0550145 1.023319299
291.0863146 5.818653774
449.1078379 0.9196858318

Name: +ve in-silico MS/MS by CFM-ID for FASPOBASJLZBCZ-UHFFFAOYSA-N
ID: FASPOBASJLZBCZ-UHFFFAOYSA-N
Comment: Energy0
Num peaks: 16
121.0647913 1.843162124
141.0182351 1.248668258
149.0597059 3.7958358
169.0131497 0.9148978653
177.0393644 2.315866349
271.0600999 1.126637344
273.0757499 9.202424324
275.0914 1.488132573
291.0863146 22.19345315
299.0397584 0.9222293654
317.050323 1.063880935
345.0452377 0.8774846201
431.0972732 3.225220771
439.123488 1.06329884
449.1078379 17.67436108
467.1184026 11.44227089

Name: +ve in-silico MS/MS by CFM-ID for FASPOBASJLZBCZ-UHFFFAOYSA-N
ID: FASPOBASJLZBCZ-UHFFFAOYSA-N
Comment: Energy1
Num peaks: 23
95.04914126 1.290984099
121.0647913 2.633300189
149.0597059 7.371432817
159.0287997 1.89659038
166.9974996 3.04624671
169.0131497 4.236846748
171.0287997 1.985931447
177.0393644 2.936395029
193.0131497 1.030232275
195.0287997 2.253684259
197.0444498 1.229740263
261.0757499 1.985376208
263.0914 3.367232288
271.0600999 0.8091158654
273.0757499 10.57341348
275.0914 0.8719591431
287.0550145 0.7917921782
291.0863146 24.43854248
345.0452377 0.8733368447
431.0972732 1.437566434
437.1078379 0.9774694624
449.1078379 3.144559209
467.1184026 1.137852824

Name: +ve in-silico MS/MS by CFM-ID for FASPOBASJLZBCZ-UHFFFAOYSA-N
ID: FASPOBASJLZBCZ-UHFFFAOYSA-N
Comment: Energy2
Num peaks: 31
41.00219107 0.6924670894
43.01784114 0.8749103889
87.00767038 1.41082083
95.04914126 0.9392705629
105.0334912 0.6722183033
119.0491413 1.769190571
121.0647913 5.824903711
125.0233204 0.9891037117
141.0182351 4.833392058
147.0440559 1.564330612
149.0597059 6.658762781
151.075356 0.7815974091
153.0182351 0.6833890803
159.0287997 1.067418904
161.0444498 1.324801079
163.0600999 0.827457159
166.9974996 2.07642364
169.0131497 6.086997827
171.0287997 0.704705586
177.0393644 1.303780366
215.0702706 2.641659118
229.0495352 1.016996801
231.0651853 1.036182054
233.0808353 1.245020464
259.0600999 0.7749647326
261.0757499 2.105246891
273.0757499 5.268501175
275.0914 2.134192941
291.0863146 5.79455215
405.0816232 0.7367321473
449.1078379 0.7711243095

Name: +ve in-silico MS/MS by CFM-ID for YYVQOQRQEJDWNV-UHFFFAOYSA-N
ID: YYVQOQRQEJDWNV-UHFFFAOYSA-N
Comment: Energy0
Num peaks: 16
121.0647913 1.836809599
141.0182351 1.247314934
149.0597059 3.929751493
169.0131497 0.9141097085
177.0393644 2.315048203
271.0600999 1.1688954
273.0757499 9.157034198
275.0914 1.453766834
291.0863146 22.16651661
299.0397584 0.9225020639
317.050323 1.063355987
345.0452377 0.8770319369
431.0972732 3.226000256
439.123488 1.062829188
449.1078379 17.67080885
467.1184026 11.43436926

Name: +ve in-silico MS/MS by CFM-ID for YYVQOQRQEJDWNV-UHFFFAOYSA-N
ID: YYVQOQRQEJDWNV-UHFFFAOYSA-N
Comment: Energy1
Num peaks: 23
95.04914126 1.298220411
121.0647913 2.586711063
149.0597059 7.573956835
159.0287997 1.897921679
166.9974996 3.076855211
169.0131497 4.256529883
171.0287997 1.99681968
177.0393644 2.938759691
193.0131497 1.041567038
195.0287997 2.27760928
197.0444498 1.235111994
261.0757499 1.810643873
263.0914 3.197323478
271.0600999 0.822276558
273.0757499 10.61254188
275.0914 0.8417467883
287.0550145 0.8495684535
291.0863146 24.59195182
345.0452377 0.8742490555
431.0972732 1.438969944
437.1078379 0.9782107932
449.1078379 3.148016809
467.1184026 1.139427475

Name: +ve in-silico MS/MS by CFM-ID for YYVQOQRQEJDWNV-UHFFFAOYSA-N
ID: YYVQOQRQEJDWNV-UHFFFAOYSA-N
Comment: Energy2
Num peaks: 31
41.00219107 0.6960534006
43.01784114 1.223373808
87.00767038 1.426995064
95.04914126 0.9275288551
119.0491413 1.762049507
121.0647913 5.377183238
141.0182351 4.798785591
147.0440559 1.75932769
149.0597059 8.052940324
151.075356 0.7585342578
153.0182351 0.7132855898
159.0287997 1.079960238
161.0444498 1.340684137
163.0600999 0.8369071107
163.075356 0.765887561
166.9974996 2.038317258
169.0131497 6.052429174
171.0287997 0.6972506452
177.0393644 1.319402148
229.0495352 1.59462078
231.0651853 1.59455784
233.0808353 0.9395796383
259.0600999 0.7448591102
261.0757499 2.052606373
273.0757499 5.138981463
275.0914 0.9694329464
287.0550145 1.021587198
291.0863146 5.838233163
405.0816232 1.007807829
407.0972732 0.6885013202
449.1078379 0.7804472519

Name: +ve in-silico MS/MS by CFM-ID for MEZPJCVBFNPMDY-UHFFFAOYSA-N
ID: MEZPJCVBFNPMDY-UHFFFAOYSA-N
Comment: Energy0
Num peaks: 17
99.00767038 0.6224079177
121.0647913 1.896568396
141.0182351 1.252025854
149.0597059 3.836685567
166.9974996 0.6819359906
169.0131497 0.9663296391
177.0393644 1.868960153
271.0600999 1.067322017
273.0757499 8.608722168
275.0914 1.028407076
291.0863146 22.36117758
299.0397584 0.9522298424
317.050323 1.093015988
345.0452377 0.953178109
431.0972732 3.333655079
449.1078379 18.17229254
467.1184026 11.88250837

Name: +ve in-silico MS/MS by CFM-ID for MEZPJCVBFNPMDY-UHFFFAOYSA-N
ID: MEZPJCVBFNPMDY-UHFFFAOYSA-N
Comment: Energy1
Num peaks: 24
95.04914126 1.392186772
121.0647913 2.642438669
149.0597059 7.377115117
159.0287997 1.827825889
166.9974996 2.956673502
169.0131497 4.086964692
171.0287997 1.916875601
177.0393644 2.617303484
193.0131497 0.9946592477
195.0287997 2.172800586
197.0444498 1.186631514
255.0651853 1.141308739
261.0757499 2.000432936
263.0914 3.274067102
271.0600999 1.135325295
273.0757499 12.37575147
275.0914 0.7833601218
287.0550145 0.7588301513
291.0863146 22.95685
345.0452377 0.8274571729
431.0972732 1.306578185
437.1078379 0.6918667126
449.1078379 2.935996766
467.1184026 1.058835783

Name: +ve in-silico MS/MS by CFM-ID for MEZPJCVBFNPMDY-UHFFFAOYSA-N
ID: MEZPJCVBFNPMDY-UHFFFAOYSA-N
Comment: Energy2
Num peaks: 31
43.01784114 1.173887885
87.00767038 1.43936434
95.04914126 1.02201596
105.0182351 0.6468719898
105.0334912 0.6857659445
119.0491413 1.727223099
121.0647913 5.343151402
141.0182351 4.898367655
147.0440559 1.681750576
149.0597059 6.070418479
151.075356 0.7895251861
159.0287997 1.090284476
161.0444498 1.345462092
163.0600999 0.8441334273
166.9974996 2.38658109
169.0131497 6.307674811
171.0287997 0.7369331388
177.0393644 0.7130199204
197.0080643 0.7003816674
229.0495352 1.176296363
233.0808353 3.590189082
259.0600999 0.6407947142
261.0757499 2.196184825
263.0914 0.9374692558
271.0600999 1.205527187
273.0757499 5.482586826
275.0914 1.407859992
291.0863146 5.864316203
405.0816232 0.8264172424
421.0765378 0.6553557577
449.1078379 1.052474166

Name: +ve in-silico MS/MS by CFM-ID for KTOMRQVWUAJGDG-UHFFFAOYSA-N
ID: KTOMRQVWUAJGDG-UHFFFAOYSA-N
Comment: Energy0
Num peaks: 18
99.00767038 0.6302312732
119.0491413 0.8594809993
121.0647913 0.7719122109
141.0182351 2.641413768
147.0440559 0.640709446
149.0597059 0.9396290057
169.0131497 2.479070416
177.0393644 1.877597604
269.0655792 0.629731359
271.0600999 0.9029469584
273.0757499 8.627204289
275.0914 1.025825367
291.0863146 22.41823617
297.0968793 0.6751069044
325.0917939 1.485871285
431.0972732 3.398799146
449.1078379 18.31811498
467.1184026 11.82853104

Name: +ve in-silico MS/MS by CFM-ID for KTOMRQVWUAJGDG-UHFFFAOYSA-N
ID: KTOMRQVWUAJGDG-UHFFFAOYSA-N
Comment: Energy1
Num peaks: 26
95.04914126 1.85596756
117.0334912 1.917592036
119.0491413 1.362587637
121.0647913 1.066712337
131.0491413 0.6886796014
141.0182351 1.073260301
147.0440559 2.855326719
149.0597059 2.023632995
151.002585 0.9150433579
151.075356 1.080581226
159.0287997 1.799404524
166.9974996 0.7310461864
169.0131497 10.55838579
177.0393644 2.535451363
195.0287997 0.8131521376
197.0444498 1.346443598
255.0651853 1.237520006
261.0757499 1.40988626
263.0914 2.47425721
271.0600999 0.8395607438
273.0757499 12.86851062
275.0914 0.7714709991
291.0863146 23.15524898
431.0972732 1.262099477
449.1078379 2.850060759
467.1184026 1.027390898

Name: +ve in-silico MS/MS by CFM-ID for KTOMRQVWUAJGDG-UHFFFAOYSA-N
ID: KTOMRQVWUAJGDG-UHFFFAOYSA-N
Comment: Energy2
Num peaks: 31
43.01784114 0.8892140586
87.00767038 1.431580493
95.04914126 1.390506256
103.0542266 0.9634643582
113.0233204 0.8056276425
117.0334912 2.441129813
119.0491413 4.499603783
121.0647913 4.589640712
123.0804414 0.8248884029
141.0182351 3.430737178
143.0338851 1.349661018
147.0440559 2.366562587
149.0597059 4.994157498
151.002585 0.9069109959
159.0287997 1.084621319
161.0444498 1.259431417
161.0597059 0.7831457466
163.0600999 0.8395860428
166.9974996 1.767044069
169.0131497 6.329730446
229.0495352 1.045176028
233.0808353 3.503517372
245.0444498 0.7187993661
261.0757499 1.37034406
263.0914 1.360159832
273.0757499 4.960512824
275.0914 1.40025725
291.0863146 5.779114748
295.1176147 0.7896384618
405.0816232 0.8219076606
449.1078379 1.047373482

Name: +ve in-silico MS/MS by CFM-ID for POKQZNSBVKAJCJ-UHFFFAOYSA-N
ID: POKQZNSBVKAJCJ-UHFFFAOYSA-N
Comment: Energy0
Num peaks: 14
79.05422664 0.8188928046
101.0385766 2.792106439
103.0542266 1.276257975
105.0698767 1.686231692
169.0131497 0.8596511793
177.0393644 2.405083471
255.0651853 8.563000871
257.0808353 1.117007213
273.0757499 23.98659968
317.050323 0.7880591215
345.0452377 1.924734517
413.0867085 3.563381268
431.0972732 18.49308686
449.1078379 11.81852282

Name: +ve in-silico MS/MS by CFM-ID for POKQZNSBVKAJCJ-UHFFFAOYSA-N
ID: POKQZNSBVKAJCJ-UHFFFAOYSA-N
Comment: Energy1
Num peaks: 28
79.05422664 1.36093048
91.05422664 7.049571249
93.06987671 1.003456819
103.0542266 0.962344793
105.0698767 1.960634605
117.0334912 1.264459426
119.0491413 1.372494608
125.0233204 0.8358160387
131.0491413 0.9305769353
133.0647913 0.7431432322
147.0440559 0.7854580044
149.0597059 2.334937044
153.0182351 1.303368885
159.0287997 1.765629286
169.0131497 3.561909522
177.0393644 3.101351126
193.0131497 0.9556751943
243.0651853 3.178613247
245.0808353 2.078102993
255.0651853 6.680614655
257.0808353 0.9499619737
271.0600999 0.9610607965
273.0757499 27.47663245
403.1023586 0.7420717116
413.0867085 1.538026321
421.1129233 1.010009635
431.0972732 3.276236196
449.1078379 1.156791082

Name: +ve in-silico MS/MS by CFM-ID for POKQZNSBVKAJCJ-UHFFFAOYSA-N
ID: POKQZNSBVKAJCJ-UHFFFAOYSA-N
Comment: Energy2
Num peaks: 31
43.01784114 0.7642208369
79.05422664 2.034039192
87.00767038 1.291677322
91.05422664 5.845051273
93.06987671 1.041925393
101.0385766 12.78144596
103.0542266 1.787446435
105.0698767 2.959873648
107.0855268 0.8838160299
117.0182351 0.5888951741
125.0233204 6.242401534
141.0182351 2.748694702
145.0284058 0.6991766314
147.0440559 0.921012849
153.0182351 2.211381244
159.0287997 0.7077390855
161.0444498 1.154414579
166.9974996 1.665335423
169.0131497 4.360739551
171.0287997 0.8793708114
177.0393644 1.717156595
183.0287997 0.7905876399
211.0389705 0.6274806752
213.0546206 0.768668328
243.0651853 0.609075704
245.0808353 0.6477458774
255.0651853 2.335800732
257.0808353 0.8805261033
273.0757499 4.221892664
277.1070501 0.6798921333
431.0972732 0.7836510678

Name: +ve in-silico MS/MS by CFM-ID for CJWUCHXZGJBIDH-UHFFFAOYSA-N
ID: CJWUCHXZGJBIDH-UHFFFAOYSA-N
Comment: Energy0
Num peaks: 16
79.05422664 0.854692038
99.00767038 0.6475953591
101.0385766 2.763350389
103.0542266 1.247983891
105.0698767 1.749231174
169.0131497 0.8291247895
177.0393644 2.399395103
253.0495352 1.040456505
255.0651853 9.36220751
257.0808353 1.450876326
273.0757499 23.1614542
317.050323 0.7631928001
345.0452377 1.853606453
413.0867085 3.470929045
431.0972732 17.72302386
449.1078379 11.29062673

Name: +ve in-silico MS/MS by CFM-ID for CJWUCHXZGJBIDH-UHFFFAOYSA-N
ID: CJWUCHXZGJBIDH-UHFFFAOYSA-N
Comment: Energy1
Num peaks: 29
79.05422664 1.399033985
91.05422664 6.910711497
93.06987671 0.9573514839
103.0542266 0.9480464426
105.0698767 2.009612039
117.0334912 1.288192811
121.0647913 0.823251605
125.0233204 0.802667445
131.0491413 0.8872917123
147.0440559 0.8842368348
149.0597059 2.157422675
153.0182351 1.314684372
159.0287997 1.711220252
169.0131497 3.397477465
177.0393644 2.972887855
193.0131497 0.9022601559
241.0495352 0.902178646
243.0651853 3.074135683
245.0808353 2.711420983
253.0495352 0.8591873717
255.0651853 8.151730765
257.0808353 0.9971202176
271.0600999 0.8433639005
273.0757499 26.00095332
413.0867085 1.459288553
419.0972732 0.7696871195
421.1129233 1.017160654
431.0972732 3.068473399
449.1078379 1.087555127

Name: +ve in-silico MS/MS by CFM-ID for CJWUCHXZGJBIDH-UHFFFAOYSA-N
ID: CJWUCHXZGJBIDH-UHFFFAOYSA-N
Comment: Energy2
Num peaks: 31
43.01784114 0.6193950807
79.05422664 2.131776639
87.00767038 1.277677255
91.05422664 5.344762728
93.06987671 1.025810681
101.0385766 11.53184717
103.0542266 1.616412732
105.0698767 3.181228446
107.0855268 0.8684096796
109.0284058 0.8447702156
121.0647913 0.9247159756
125.0233204 6.634120565
141.0182351 2.708767645
147.0440559 1.012625586
151.002585 1.390023076
153.0182351 2.054432024
159.0287997 0.7012705302
161.0444498 1.152072818
166.9974996 1.627110747
169.0131497 4.16637311
171.0287997 0.8604931154
177.0393644 1.576920762
183.0287997 0.782045556
197.0597059 0.8003558138
231.0651853 0.9274726768
255.0651853 2.262045208
257.0808353 0.8472808074
273.0757499 4.221651785
277.1070501 0.6725124666
389.0867085 0.9898859495
431.0972732 0.6568824817

Name: +ve in-silico MS/MS by CFM-ID for MVAPOKGQBMRCHL-UHFFFAOYSA-N
ID: MVAPOKGQBMRCHL-UHFFFAOYSA-N
Comment: Energy0
Num peaks: 16
79.05422664 0.854507381
99.00767038 0.645777055
101.0385766 2.762789331
103.0542266 1.247714692
105.0698767 1.748298921
169.0131497 0.8279183391
177.0393644 2.33056435
253.0495352 1.029978891
255.0651853 9.414939497
257.0808353 1.463819153
273.0757499 23.15318986
317.050323 0.7613018531
345.0452377 1.848955758
413.0867085 3.460159709
431.0972732 17.66560237
449.1078379 11.25069453

Name: +ve in-silico MS/MS by CFM-ID for MVAPOKGQBMRCHL-UHFFFAOYSA-N
ID: MVAPOKGQBMRCHL-UHFFFAOYSA-N
Comment: Energy1
Num peaks: 29
79.05422664 1.429877297
91.05422664 7.057865556
93.06987671 0.9715774326
103.0542266 0.9693588564
105.0698767 2.054255963
117.0334912 1.169579751
121.0647913 0.9109492933
125.0233204 0.8063814907
131.0491413 0.9008210416
133.0647913 0.7195338953
147.0440559 0.8309580983
149.0597059 2.190110404
153.0182351 1.354230339
159.0287997 1.718745113
169.0131497 3.43375192
177.0393644 2.960186209
193.0131497 0.9229343421
241.0495352 0.7596404991
243.0651853 2.744384594
245.0808353 2.648702631
253.0495352 0.8492248429
255.0651853 8.536296198
257.0808353 1.01097311
271.0600999 0.8476140097
273.0757499 26.40010423
413.0867085 1.465589531
421.1129233 0.8317315162
431.0972732 3.087209187
449.1078379 1.097148243

Name: +ve in-silico MS/MS by CFM-ID for MVAPOKGQBMRCHL-UHFFFAOYSA-N
ID: MVAPOKGQBMRCHL-UHFFFAOYSA-N
Comment: Energy2
Num peaks: 31
43.01784114 0.6119913323
79.05422664 2.141847503
87.00767038 1.263041981
91.05422664 5.388654632
93.06987671 1.01785181
101.0385766 12.50429117
103.0542266 1.633983909
105.0698767 3.218261144
107.0855268 0.8630212755
117.0182351 0.5758135291
121.0647913 1.031892514
125.0233204 6.096252717
141.0182351 2.685854875
147.0440559 1.069193177
151.002585 1.625229013
153.0182351 2.063609356
159.0287997 0.692914627
161.0444498 1.138170171
166.9974996 1.620229609
169.0131497 4.122959651
171.0287997 0.8580181857
173.0597059 0.8280660003
177.0393644 1.486046432
183.0287997 0.7731152787
211.0389705 0.7204551887
255.0651853 2.270609762
257.0808353 0.878382754
273.0757499 4.169011578
277.1070501 0.6647982175
389.0867085 0.6947145037
431.0972732 0.6490018373

Name: +ve in-silico MS/MS by CFM-ID for UGISJEOKAANYGW-UHFFFAOYSA-N
ID: UGISJEOKAANYGW-UHFFFAOYSA-N
Comment: Energy0
Num peaks: 14
41.03857658 0.8291661253
59.04914126 3.592053027
89.05970595 0.7999450289
177.0393644 1.905630946
191.0338851 1.450502099
215.0702706 0.9165024642
231.0651853 1.126106661
233.0808353 11.92760584
251.0914 21.27385352
337.0554084 0.875153107
349.0554084 0.8394864053
391.1023586 4.353630872
409.1129233 18.65991803
427.123488 12.10932378

Name: +ve in-silico MS/MS by CFM-ID for UGISJEOKAANYGW-UHFFFAOYSA-N
ID: UGISJEOKAANYGW-UHFFFAOYSA-N
Comment: Energy1
Num peaks: 23
29.03857658 3.258526681
31.05422664 1.335364647
41.03857658 1.531231119
59.04914126 5.070383535
159.0287997 1.56844224
163.0389705 3.823641686
173.0233204 0.5804897713
175.0389705 0.6829941405
177.0393644 2.446033352
191.0338851 4.026820309
193.0495352 0.8121738638
215.0702706 2.090544762
223.0964854 1.786922162
231.0651853 0.9494849819
233.0808353 21.21885859
235.0964854 1.035006995
249.0757499 0.5859453845
251.0914 19.04857466
319.0448437 1.675053252
337.0554084 1.917405924
391.1023586 1.347736272
409.1129233 2.756559317
427.123488 0.9224109407

Name: +ve in-silico MS/MS by CFM-ID for UGISJEOKAANYGW-UHFFFAOYSA-N
ID: UGISJEOKAANYGW-UHFFFAOYSA-N
Comment: Energy2
Num peaks: 31
29.03857658 1.006151963
39.02292652 1.448846113
41.03857658 3.599480518
43.01784114 0.8561174642
55.01784114 2.015126832
57.0334912 3.360483952
59.04914126 12.23425922
61.06479133 0.8917264804
67.01784114 0.7435206349
71.04914126 0.6714705218
85.02840582 1.228918036
87.00767038 1.675776624
89.05970595 1.174214217
105.0334912 0.737035153
117.0182351 0.8183341056
159.0287997 0.7702077989
161.0444498 1.211469604
163.0389705 4.434894854
163.0600999 0.8095543971
177.0393644 1.07839896
189.0182351 0.9335908979
191.0338851 4.706120888
221.0808353 0.759644248
223.0964854 1.490818656
233.0808353 7.911171038
235.0964854 0.6650722583
251.0914 5.46290551
319.0448437 0.7767066038
321.0604938 0.7899567818
365.0867085 0.6458904524
409.1129233 0.6437650099

Name: +ve in-silico MS/MS by CFM-ID for WEPLNPXTLYCTND-UHFFFAOYSA-N
ID: WEPLNPXTLYCTND-UHFFFAOYSA-N
Comment: Energy0
Num peaks: 14
41.03857658 0.8281259842
59.04914126 3.586371821
89.05970595 0.7986411505
177.0393644 1.902477122
191.0338851 1.450485594
215.0702706 0.9153527646
231.0651853 1.124394747
233.0808353 11.9091354
251.0914 21.23578493
337.0554084 0.8736526731
349.0554084 0.8384333179
391.1023586 4.348169493
409.1129233 18.62565894
427.123488 12.07896194

Name: +ve in-silico MS/MS by CFM-ID for WEPLNPXTLYCTND-UHFFFAOYSA-N
ID: WEPLNPXTLYCTND-UHFFFAOYSA-N
Comment: Energy1
Num peaks: 23
29.03857658 3.243537528
31.05422664 1.329136392
41.03857658 1.528900625
59.04914126 5.043591407
159.0287997 1.566055112
163.0389705 3.814938313
175.0389705 0.6819546413
177.0393644 2.441730944
191.0338851 4.012878611
193.0495352 0.8407044716
209.0808353 0.5854443659
215.0702706 2.087363008
223.0964854 1.776636185
231.0651853 0.9479418881
233.0808353 21.07198927
235.0964854 1.033416515
249.0757499 0.5848926309
251.0914 18.94121072
319.0448437 1.672503865
337.0554084 1.913577013
391.1023586 1.345685053
409.1129233 2.750575526
427.123488 0.919605307

Name: +ve in-silico MS/MS by CFM-ID for WEPLNPXTLYCTND-UHFFFAOYSA-N
ID: WEPLNPXTLYCTND-UHFFFAOYSA-N
Comment: Energy2
Num peaks: 31
29.03857658 0.9968273998
39.02292652 1.439824944
41.03857658 3.577068529
43.01784114 0.8507868908
55.01784114 1.990779226
57.0334912 3.313173194
59.04914126 12.0876034
61.06479133 0.8777664846
67.01784114 0.737717765
71.04914126 0.6672896436
85.02840582 1.210287019
87.00767038 1.665310695
89.05970595 1.154248024
117.0182351 0.8132148449
159.0287997 0.7654121379
161.0444498 1.203926448
163.0389705 4.400766233
163.0600999 0.8045137464
177.0393644 1.071492163
189.0182351 0.92777794
191.0338851 4.754009553
193.0495352 0.7786728189
205.0495352 0.8421731511
209.0808353 0.6765290192
221.0808353 0.74986495
223.0964854 1.471974166
233.0808353 7.785654956
235.0964854 0.6609115282
251.0914 5.420932163
319.0448437 0.7718704783
321.0604938 0.7850381547

Name: +ve in-silico MS/MS by CFM-ID for RIKQEJMAPKLXIH-UHFFFAOYSA-N
ID: RIKQEJMAPKLXIH-UHFFFAOYSA-N
Comment: Energy0
Num peaks: 18
73.02840582 1.965165499
75.04405588 1.827731917
103.0389705 0.790461784
175.0389705 3.883377314
177.0393644 2.735145827
203.0550145 0.6879289007
205.0706646 0.9347640145
221.0655792 1.438648078
231.0651853 0.8182417101
233.0655792 1.407042483
233.0808353 8.979340621
235.0812292 0.7024417705
235.0964854 0.7385991026
251.0761439 1.50894024
251.0914 20.25682358
391.1023586 1.845025626
409.1129233 17.27571406
427.123488 12.22147498

Name: +ve in-silico MS/MS by CFM-ID for RIKQEJMAPKLXIH-UHFFFAOYSA-N
ID: RIKQEJMAPKLXIH-UHFFFAOYSA-N
Comment: Energy1
Num peaks: 25
43.01784114 0.7400631991
45.0334912 0.9917514495
57.0334912 2.416358682
71.01275576 1.39196829
73.02840582 9.715897863
75.04405588 5.882516247
77.05970595 2.193780901
103.0389705 0.7539692009
147.0440559 1.78971163
159.0287997 1.540745273
159.0440559 0.7254566694
175.0389705 9.7357598
177.0393644 4.021771858
177.0546206 2.276622586
195.0499291 0.6886049881
221.0655792 0.7274859986
223.0964854 1.235372811
231.0651853 0.8618966253
233.0655792 1.402717946
233.0808353 10.36966312
235.0964854 0.6903144626
251.0761439 0.9834085764
251.0914 16.04044526
409.1129233 2.34284411
427.123488 0.8920368828

Name: +ve in-silico MS/MS by CFM-ID for RIKQEJMAPKLXIH-UHFFFAOYSA-N
ID: RIKQEJMAPKLXIH-UHFFFAOYSA-N
Comment: Energy2
Num peaks: 31
41.00219107 1.161340408
43.01784114 2.139793643
45.0334912 5.40230954
57.0334912 3.06823298
71.01275576 1.87107755
73.02840582 5.721588352
75.04405588 7.072263761
77.05970595 0.7054674276
87.00767038 1.572092517
91.05422664 0.8897711566
103.0389705 1.13883491
105.0546206 1.960365726
117.0182351 0.7792792804
129.0334912 0.7189689788
131.0491413 0.7228959766
147.0440559 3.628878061
149.0597059 0.9063183205
157.0284058 0.698924352
159.0287997 0.7168062884
159.0440559 0.8374773361
161.0444498 1.092323795
163.0600999 0.7364270293
175.0389705 4.888489331
177.0393644 3.304148492
177.0546206 1.072066815
179.0702706 0.6402269848
205.0706646 1.110828736
223.0964854 0.7340695651
233.0808353 7.643588689
235.0964854 0.7315327476
251.0914 3.778551578

Name: +ve in-silico MS/MS by CFM-ID for JIBJAIYLOGZHFI-UHFFFAOYSA-N
ID: JIBJAIYLOGZHFI-UHFFFAOYSA-N
Comment: Energy0
Num peaks: 15
75.04405588 1.688219291
175.0389705 0.771114238
177.0393644 2.314464187
205.0495352 0.9829736104
215.0702706 1.689859409
231.0651853 1.054417261
233.0808353 14.63109453
235.0964854 0.7742123223
251.0914 16.76005787
333.0604938 1.081329904
335.0761439 0.7186577933
351.0710585 1.224690038
391.1023586 6.403717169
409.1129233 19.28995908
427.123488 11.32386401

Name: +ve in-silico MS/MS by CFM-ID for JIBJAIYLOGZHFI-UHFFFAOYSA-N
ID: JIBJAIYLOGZHFI-UHFFFAOYSA-N
Comment: Energy1
Num peaks: 21
45.0334912 0.8973550594
57.0334912 1.221332059
75.04405588 5.97565542
77.05970595 1.762148943
103.0389705 0.8349301571
147.0440559 1.31560536
159.0287997 1.911545472
159.0440559 1.095481438
175.0389705 3.687664889
177.0393644 3.297993286
177.0546206 1.412242268
215.0702706 0.8889882655
223.0964854 1.368326661
233.0808353 24.29598464
235.0964854 1.585000464
251.0914 18.78234731
333.0604938 1.181130732
351.0710585 1.249841865
391.1023586 2.973770173
409.1129233 3.718189435
427.123488 1.160046677

Name: +ve in-silico MS/MS by CFM-ID for JIBJAIYLOGZHFI-UHFFFAOYSA-N
ID: JIBJAIYLOGZHFI-UHFFFAOYSA-N
Comment: Energy2
Num peaks: 31
43.01784114 1.378449691
45.0334912 1.062335099
53.00219107 0.8514465319
57.0334912 1.00746138
71.01275576 2.611716766
73.02840582 1.007975346
75.04405588 4.605366233
77.05970595 1.084979886
87.00767038 1.597600409
87.04405588 1.310400745
103.0389705 1.486850918
105.0546206 1.872602439
147.0440559 2.856779204
149.0597059 0.7709906655
159.0287997 1.0404328
159.0440559 3.38435422
161.0444498 1.259921371
163.0600999 0.8084973305
173.0233204 1.541155799
175.0389705 6.487222603
177.0393644 2.562578419
205.0495352 0.8403227123
215.0702706 1.790548849
217.0859207 0.7817460886
223.0964854 0.8165494675
231.0651853 1.003844766
233.0808353 11.47540203
235.0964854 0.9952626395
251.0914 5.138079908
335.0761439 1.159081762
391.1023586 0.7662638716

Name: +ve in-silico MS/MS by CFM-ID for FFVHMERVZWMPIC-UHFFFAOYSA-N
ID: FFVHMERVZWMPIC-UHFFFAOYSA-N
Comment: Energy0
Num peaks: 15
73.02840582 1.298550897
75.04405588 0.7838625977
175.0389705 1.814373839
177.0393644 2.348746514
215.0702706 2.862586926
231.0651853 0.9050870957
233.0655792 1.257399662
233.0808353 13.41761738
235.0812292 0.7820672733
235.0964854 0.7373236082
251.0761439 1.094728137
251.0914 16.38498478
391.1023586 6.081604768
409.1129233 19.40598381
427.123488 11.37600627

Name: +ve in-silico MS/MS by CFM-ID for FFVHMERVZWMPIC-UHFFFAOYSA-N
ID: FFVHMERVZWMPIC-UHFFFAOYSA-N
Comment: Energy1
Num peaks: 20
57.0334912 0.8898908447
71.01275576 1.201634841
73.02840582 8.593707891
75.04405588 3.204218544
77.05970595 1.248320782
147.0440559 1.723422037
159.0287997 1.750255498
175.0389705 5.886458277
177.0393644 3.349334596
177.0546206 1.721667689
215.0702706 0.8747943362
223.0964854 1.241179453
233.0655792 1.716901952
233.0808353 19.90085715
235.0964854 1.69323137
251.0761439 1.101055946
251.0914 17.09177893
391.1023586 2.737139765
409.1129233 3.668808278
427.123488 1.147789163

Name: +ve in-silico MS/MS by CFM-ID for FFVHMERVZWMPIC-UHFFFAOYSA-N
ID: FFVHMERVZWMPIC-UHFFFAOYSA-N
Comment: Energy2
Num peaks: 31
43.01784114 1.05237661
45.0334912 0.6561215009
57.0334912 2.695118153
59.04914126 3.171553443
71.01275576 2.056567185
73.02840582 5.265322772
75.04405588 7.355350186
77.05970595 0.6431298402
87.00767038 1.372163307
91.05422664 0.6576904774
103.0389705 1.705365886
105.0546206 1.996591339
147.0440559 3.177435873
149.0597059 0.7604937261
159.0287997 0.7409324971
161.0444498 1.216784235
163.0600999 0.7814218453
175.0389705 4.097335076
177.0393644 2.728532025
177.0546206 1.049147344
215.0702706 1.69994231
217.0859207 0.7583163929
223.0964854 0.7754171428
231.0651853 0.9754955459
233.0655792 1.171035438
233.0808353 10.18192877
235.0812292 1.585924572
235.0964854 0.9776689402
251.0914 4.594138436
391.1023586 0.6875902077
409.1129233 0.6426174794

Name: +ve in-silico MS/MS by CFM-ID for QDCRLCUCZCUFOO-UHFFFAOYSA-N
ID: QDCRLCUCZCUFOO-UHFFFAOYSA-N
Comment: Energy0
Num peaks: 14
41.03857658 0.8298701149
59.04914126 3.59576386
89.05970595 0.8009272647
177.0393644 1.907766609
191.0338851 1.452830727
215.0702706 0.9170959734
231.0651853 1.127265746
233.0808353 11.94458698
251.0914 21.30034224
337.0554084 0.8779835615
349.0554084 0.8396695215
391.1023586 4.354725708
409.1129233 18.67826207
427.123488 12.12989495

Name: +ve in-silico MS/MS by CFM-ID for QDCRLCUCZCUFOO-UHFFFAOYSA-N
ID: QDCRLCUCZCUFOO-UHFFFAOYSA-N
Comment: Energy1
Num peaks: 24
29.03857658 3.177850237
31.05422664 1.30188464
41.03857658 1.521108804
59.04914126 4.941744028
159.0287997 1.557998169
163.0389705 3.827458254
173.0233204 0.5501784091
175.0389705 0.6473303204
177.0393644 2.427359013
191.0338851 3.922752803
193.0495352 0.7948409494
215.0702706 1.981383046
221.0808353 0.8497814336
223.0964854 2.520185186
231.0651853 0.9427848449
233.0808353 20.4715468
235.0964854 1.028099208
249.0757499 0.5812010551
251.0914 18.58486897
319.0448437 1.677440104
337.0554084 1.918785788
391.1023586 1.336779396
409.1129233 2.7290818
427.123488 0.9102559204

Name: +ve in-silico MS/MS by CFM-ID for QDCRLCUCZCUFOO-UHFFFAOYSA-N
ID: QDCRLCUCZCUFOO-UHFFFAOYSA-N
Comment: Energy2
Num peaks: 31
29.03857658 0.9818414994
39.02292652 1.430270976
41.03857658 3.553332867
43.01784114 0.8441537814
55.01784114 2.207570489
57.0334912 3.218995757
59.04914126 12.12017778
61.06479133 0.8493495802
67.01784114 0.6376775156
71.04914126 0.6628618387
85.02840582 1.172753713
87.00767038 1.654680139
89.05970595 1.112687192
105.0334912 0.7188327025
117.0182351 0.8081348282
133.0284058 1.431801141
159.0287997 0.759294151
161.0444498 1.193707421
163.0389705 4.358094772
163.0600999 0.79917539
177.0393644 1.06418007
189.0182351 0.9216216633
191.0338851 4.542153694
221.0808353 0.7075792154
223.0964854 1.964104551
233.0808353 7.530715775
235.0964854 0.6565053305
251.0914 5.011570986
319.0448437 0.7630676025
321.0604938 0.7770692206
365.0867085 0.6375674259

Name: +ve in-silico MS/MS by CFM-ID for UMWGDDXROMQWGU-UHFFFAOYSA-N
ID: UMWGDDXROMQWGU-UHFFFAOYSA-N
Comment: Energy0
Num peaks: 22
57.0334912 0.5010434044
68.99710569 0.5075850928
99.00767038 0.7782816806
117.0182351 0.6879773302
159.0287997 0.7009895732
175.0389705 2.04192809
177.0393644 3.138328593
205.0495352 0.6435197077
205.0706646 0.6629532651
215.0702706 1.310500616
231.0651853 0.9160994584
233.0655792 1.877733687
233.0808353 7.904117375
235.0812292 0.8017046038
251.0761439 2.055164858
251.0914 3.555321069
263.0761439 1.071706084
281.0867085 0.5829268575
381.1180087 0.6393663971
391.1023586 6.462973905
409.1129233 26.24186169
427.123488 17.0612056

Name: +ve in-silico MS/MS by CFM-ID for UMWGDDXROMQWGU-UHFFFAOYSA-N
ID: UMWGDDXROMQWGU-UHFFFAOYSA-N
Comment: Energy1
Num peaks: 31
27.02292652 0.7901198802
41.00219107 2.324816692
43.01784114 4.90085779
45.0334912 8.211958245
47.04914126 3.472277809
57.0334912 1.188201166
59.04914126 0.7675842502
75.04405588 0.7870816758
87.04405588 0.6863168568
147.0440559 1.370031694
159.0287997 1.699437013
175.0389705 2.600389872
175.0600999 1.131983482
177.0393644 4.89683957
201.0393644 1.458260818
203.0550145 3.691013936
205.0706646 4.884800124
207.0863146 0.663468167
215.018629 0.7985258806
215.0702706 2.460578343
217.034279 0.6740652447
221.0655792 2.778394924
223.0812292 2.39490685
231.0651853 0.8155787667
233.0655792 1.063780159
233.0808353 8.940643333
251.0914 4.054023501
381.1180087 0.7026093518
391.1023586 1.431287882
409.1129233 3.367570321
427.123488 0.9907147406

Name: +ve in-silico MS/MS by CFM-ID for UMWGDDXROMQWGU-UHFFFAOYSA-N
ID: UMWGDDXROMQWGU-UHFFFAOYSA-N
Comment: Energy2
Num peaks: 31
41.00219107 1.10508883
43.01784114 2.047297034
45.0334912 2.074664022
57.0334912 1.729116921
59.01275576 1.804850832
59.04914126 3.351174648
71.01275576 1.121860314
73.02840582 1.543904819
75.04405588 4.783812183
87.00767038 2.060640977
89.02332044 0.9652156858
103.0389705 1.084244994
105.0182351 1.051444605
105.0546206 1.84670592
131.0338851 0.8635411908
131.0491413 0.9968258382
147.0440559 2.493556408
161.0444498 1.424438656
163.0600999 1.441886763
173.0233204 0.8871065317
175.0389705 1.44954903
177.0393644 2.631376675
203.0550145 1.417841411
205.0706646 0.8775553666
233.0655792 1.451486178
233.0808353 3.542759668
235.0812292 1.327338474
365.0867085 0.9686200258
367.1023586 0.8513585018
391.1023586 1.200453909
409.1129233 1.638990164

Name: +ve in-silico MS/MS by CFM-ID for UDVLOAAWRYIPKO-UHFFFAOYSA-N
ID: UDVLOAAWRYIPKO-UHFFFAOYSA-N
Comment: Energy0
Num peaks: 13
75.04405588 1.261343642
177.0393644 2.187199406
215.0702706 2.662210555
217.0859207 0.8263504709
231.0651853 1.466276919
233.0808353 14.60114024
235.0964854 0.9538953414
251.0914 15.23661328
263.0761439 0.7804587519
335.0761439 0.764301336
391.1023586 8.62123767
409.1129233 21.73422084
427.123488 9.654583268

Name: +ve in-silico MS/MS by CFM-ID for UDVLOAAWRYIPKO-UHFFFAOYSA-N
ID: UDVLOAAWRYIPKO-UHFFFAOYSA-N
Comment: Energy1
Num peaks: 15
41.00219107 2.493658805
43.01784114 2.611159096
45.0334912 13.73997403
47.04914126 13.73627213
75.04405588 1.547784551
159.0287997 1.491862453
175.0389705 1.304534696
177.0393644 2.444873183
205.0495352 1.009134168
223.0964854 0.9431844062
233.0808353 20.19308881
235.0964854 2.274404282
251.0914 10.45350161
391.1023586 3.00974574
409.1129233 3.305262386

Name: +ve in-silico MS/MS by CFM-ID for UDVLOAAWRYIPKO-UHFFFAOYSA-N
ID: UDVLOAAWRYIPKO-UHFFFAOYSA-N
Comment: Energy2
Num peaks: 31
41.00219107 1.653209517
43.01784114 1.398437057
45.0334912 2.035261101
47.04914126 1.885635106
57.0334912 1.041073169
71.01275576 1.282451674
73.02840582 2.579680365
75.04405588 6.590522819
77.05970595 0.7990763826
87.00767038 1.405173348
87.04405588 1.454103696
103.0389705 1.27999596
105.0546206 2.097092565
147.0440559 2.891104879
149.0597059 0.7519514286
159.0287997 1.062789466
159.0440559 1.534089466
161.0444498 1.232208561
163.0600999 0.8241573706
175.0389705 4.987363048
177.0393644 1.935813776
215.0702706 1.980490932
217.0859207 1.08612854
223.0964854 0.8505781221
231.0651853 1.201265825
233.0808353 10.00979916
235.0964854 1.118177524
251.0914 5.21393319
263.0761439 0.9190186417
335.0761439 0.7857694192
391.1023586 0.7955130613

Name: +ve in-silico MS/MS by CFM-ID for QUWRDIOCXVLDMY-UHFFFAOYSA-N
ID: QUWRDIOCXVLDMY-UHFFFAOYSA-N
Comment: Energy0
Num peaks: 14
73.02840582 0.8137184961
175.0389705 0.9103709032
177.0393644 2.020712907
215.0702706 2.579917636
231.0651853 1.525397972
233.0655792 1.03669802
233.0808353 14.38819714
235.0964854 1.069298419
251.0761439 0.7834121349
251.0914 16.3920825
263.0761439 0.7584999427
391.1023586 6.17154729
409.1129233 22.0439916
427.123488 10.12865511

Name: +ve in-silico MS/MS by CFM-ID for QUWRDIOCXVLDMY-UHFFFAOYSA-N
ID: QUWRDIOCXVLDMY-UHFFFAOYSA-N
Comment: Energy1
Num peaks: 22
41.00219107 1.400657702
43.01784114 1.965255633
45.0334912 7.748931815
47.04914126 9.349868268
71.01275576 0.8763757014
73.02840582 1.568888638
75.04405588 1.157736084
147.0440559 1.451247739
159.0287997 1.711887833
175.0389705 1.129206051
177.0393644 3.092256488
205.0495352 0.7977791218
215.0702706 0.9833709815
223.0964854 0.9883481937
231.0651853 0.9197947997
233.0655792 0.9237177481
233.0808353 21.08828111
235.0964854 2.249638817
251.0914 13.51449287
391.1023586 2.507270586
409.1129233 3.945823878
427.123488 0.9333444391

Name: +ve in-silico MS/MS by CFM-ID for QUWRDIOCXVLDMY-UHFFFAOYSA-N
ID: QUWRDIOCXVLDMY-UHFFFAOYSA-N
Comment: Energy2
Num peaks: 31
41.00219107 1.445868884
43.01784114 1.30303231
45.0334912 1.390952948
47.04914126 1.494343218
57.0334912 1.184252798
59.04914126 1.518478104
71.01275576 2.194461008
73.02840582 3.926965799
75.04405588 9.124608868
77.05970595 0.8043154265
87.00767038 1.589331791
91.05422664 0.6789494085
103.0389705 1.925307183
105.0546206 2.163523886
147.0440559 3.150801495
149.0597059 0.7950262381
153.0910061 0.6371826394
159.0287997 1.046012872
161.0444498 1.244401826
163.0600999 0.8314430778
175.0389705 2.12375703
177.0393644 2.399511035
223.0964854 0.7538011779
231.0651853 0.8952114101
233.0655792 1.088697668
233.0808353 9.566169619
235.0812292 1.533623466
235.0964854 0.9826915498
251.0914 5.338939297
391.1023586 0.648402093
409.1129233 0.6959589121

Name: +ve in-silico MS/MS by CFM-ID for BRDDAZPLMDKIOK-UHFFFAOYSA-N
ID: BRDDAZPLMDKIOK-UHFFFAOYSA-N
Comment: Energy0
Num peaks: 15
101.0385766 2.763755886
103.0542266 1.300623542
105.0698767 1.747897021
121.0647913 1.7783193
169.0131497 0.846231123
177.0393644 1.94637028
253.0495352 0.8905485635
255.0651853 8.850799851
257.0808353 0.9465904032
273.0757499 23.30864469
317.050323 0.7779817183
345.0452377 1.903304882
413.0867085 3.532685008
431.0972732 18.03106688
449.1078379 11.6039688

Name: +ve in-silico MS/MS by CFM-ID for BRDDAZPLMDKIOK-UHFFFAOYSA-N
ID: BRDDAZPLMDKIOK-UHFFFAOYSA-N
Comment: Energy1
Num peaks: 29
79.05422664 0.7050499045
91.05422664 4.338761594
103.0542266 0.9137741236
105.0334912 1.182965307
105.0698767 1.940660462
107.0491413 2.357073146
125.0233204 1.092131367
131.0491413 0.9125473975
135.0076704 0.7024148556
149.0597059 1.160753788
151.002585 1.965142955
153.0182351 5.953278439
159.0287997 1.649204673
165.0182351 0.8644659942
167.0338851 1.397717463
169.0131497 3.067488308
177.0393644 2.648173586
227.0702706 0.7071412392
243.0651853 1.496014697
245.0808353 3.030466685
253.0495352 0.9554565788
255.0651853 11.27842842
269.0444498 0.7233909326
271.0600999 1.002848998
273.0757499 22.87576147
413.0867085 1.288513751
421.1129233 0.7940996901
431.0972732 2.694162023
449.1078379 0.9803124017

Name: +ve in-silico MS/MS by CFM-ID for BRDDAZPLMDKIOK-UHFFFAOYSA-N
ID: BRDDAZPLMDKIOK-UHFFFAOYSA-N
Comment: Energy2
Num peaks: 31
41.00219107 1.206503835
43.01784114 1.249780799
49.00727645 1.183445978
63.02292652 1.364154693
79.05422664 0.8604720976
87.00767038 0.8273075099
91.05422664 2.699227806
93.06987671 1.409700077
95.08552677 1.022642852
101.0385766 9.490809356
103.0542266 2.065314724
105.0334912 5.954396046
105.0698767 2.802508227
107.0491413 2.85621058
121.0647913 2.555861394
125.0233204 3.807322173
129.0334912 1.038241109
141.0182351 2.313800213
145.0284058 0.7846341073
147.0440559 2.044094567
149.0597059 1.060055398
151.002585 0.8893305523
161.0444498 1.022967426
166.9974996 1.038888358
167.0338851 1.421375644
169.0131497 3.738079106
177.0393644 0.9483049233
215.0702706 2.008888821
255.0651853 2.01041831
257.0808353 0.9356442116
273.0757499 3.34035817

Name: +ve in-silico MS/MS by CFM-ID for WBBLPINSGDOGIE-UHFFFAOYSA-N
ID: WBBLPINSGDOGIE-UHFFFAOYSA-N
Comment: Energy0
Num peaks: 14
101.0385766 2.794984118
103.0542266 1.308134256
105.0698767 1.752162692
121.0647913 1.783184003
169.0131497 0.8305013757
177.0393644 2.364893279
253.0495352 1.017973869
255.0651853 9.600958834
257.0808353 1.432321153
273.0757499 23.32592342
345.0452377 1.854815723
413.0867085 3.439828035
431.0972732 17.65053307
449.1078379 11.30101462

Name: +ve in-silico MS/MS by CFM-ID for WBBLPINSGDOGIE-UHFFFAOYSA-N
ID: WBBLPINSGDOGIE-UHFFFAOYSA-N
Comment: Energy1
Num peaks: 27
91.05422664 4.525095407
103.0542266 0.8937205061
105.0334912 1.174073485
105.0698767 1.90112278
107.0491413 2.457395912
125.0233204 0.7600486012
131.0491413 0.9510539403
149.0597059 1.214449123
151.002585 1.884668078
153.0182351 6.123206684
159.0287997 1.701346471
165.0182351 0.9076266723
167.0338851 1.4575684
169.0131497 3.261111902
177.0393644 3.028295573
243.0651853 1.334873162
245.0808353 2.983905397
255.0651853 9.099495286
257.0808353 0.7979040674
271.0600999 1.100146328
273.0757499 24.33588881
403.1023586 1.135878502
413.0867085 1.3966052
419.0972732 0.925407887
421.1129233 0.8236430323
431.0972732 2.847797894
449.1078379 1.042056462

Name: +ve in-silico MS/MS by CFM-ID for WBBLPINSGDOGIE-UHFFFAOYSA-N
ID: WBBLPINSGDOGIE-UHFFFAOYSA-N
Comment: Energy2
Num peaks: 31
41.00219107 1.19850445
43.01784114 1.240777248
49.00727645 1.177902193
63.02292652 1.356912646
79.05422664 0.8599878945
87.00767038 0.8218006319
91.05422664 2.690966583
93.06987671 1.400336338
95.08552677 1.015855437
101.0385766 11.32865571
103.0542266 2.094302317
105.0334912 6.110412481
105.0698767 2.870456463
107.0491413 2.860923409
107.0855268 0.6517119662
121.0647913 2.68223937
125.0233204 3.339529775
129.0334912 1.035226815
141.0182351 2.316512001
145.0284058 0.9141008594
147.0440559 2.371597659
149.0597059 1.075809426
151.002585 1.027416856
161.0444498 1.012526911
166.9974996 1.058337833
167.0338851 1.422249991
169.0131497 3.683598446
171.0287997 0.665011497
177.0393644 1.378852808
255.0651853 2.092445312
273.0757499 3.33631538

Name: +ve in-silico MS/MS by CFM-ID for JMZGHXJSEGUJOF-UHFFFAOYSA-N
ID: JMZGHXJSEGUJOF-UHFFFAOYSA-N
Comment: Energy0
Num peaks: 19
91.05422664 2.251357367
99.00767038 0.6208518615
103.0542266 1.433987034
131.0491413 1.300419614
141.0182351 1.673322769
166.9974996 0.705339877
169.0131497 0.6590720761
177.0393644 1.886607178
253.0495352 0.9823811263
255.0651853 8.373020819
257.0808353 1.014572492
273.0757499 22.53974706
299.0397584 1.307376575
301.0554084 0.6872107461
317.050323 1.273051246
345.0452377 0.670121187
413.0867085 3.281344992
431.0972732 17.61937452
449.1078379 11.78244975

Name: +ve in-silico MS/MS by CFM-ID for JMZGHXJSEGUJOF-UHFFFAOYSA-N
ID: JMZGHXJSEGUJOF-UHFFFAOYSA-N
Comment: Energy1
Num peaks: 25
91.05422664 3.104910197
103.0542266 2.397930449
131.0491413 5.065378503
141.0182351 1.063168458
151.002585 1.073043187
159.0287997 1.822181352
166.9974996 4.154320051
169.0131497 4.448101228
171.0287997 1.422116219
177.0393644 2.568098705
181.0131497 0.9569313897
183.0287997 1.448268775
190.9974996 0.8792693652
193.0131497 1.270330543
195.0287997 1.22111135
237.0546206 1.107534038
243.0651853 1.105703375
245.0808353 2.08922415
253.0495352 0.9419627542
255.0651853 11.83196747
257.0808353 0.7800504037
273.0757499 24.49406393
413.0867085 1.28190683
431.0972732 2.831956702
449.1078379 1.05295914

Name: +ve in-silico MS/MS by CFM-ID for JMZGHXJSEGUJOF-UHFFFAOYSA-N
ID: JMZGHXJSEGUJOF-UHFFFAOYSA-N
Comment: Energy2
Num peaks: 31
43.01784114 1.171782843
87.00767038 1.434658692
91.05422664 4.462758579
101.0385766 2.162561683
103.0542266 7.371647061
105.0182351 0.6447602961
105.0698767 1.097291544
125.0233204 0.714086707
129.0334912 0.755919942
131.0491413 1.889727015
141.0182351 7.355888409
143.0338851 0.8652147222
159.0287997 1.088541071
161.0444498 1.339902103
163.0600999 0.8413843735
166.9974996 2.630466577
169.0131497 5.175931762
177.0393644 0.8669261446
181.0131497 0.8892558951
183.0287997 1.24288617
195.0287997 1.735859297
211.0389705 1.261432147
213.0546206 0.6518447476
215.0702706 3.624574441
243.0651853 0.8697083408
245.0808353 0.7356965928
255.0651853 4.902879861
257.0808353 1.330064462
273.0757499 6.260461284
277.1070501 0.7913389021
431.0972732 1.039585831

Name: +ve in-silico MS/MS by CFM-ID for DYVPHMBMSKXQQT-UHFFFAOYSA-N
ID: DYVPHMBMSKXQQT-UHFFFAOYSA-N
Comment: Energy0
Num peaks: 19
91.05422664 2.210848211
103.0542266 1.435319705
131.0491413 1.31718349
141.0182351 1.62146805
166.9974996 0.7016817644
169.0131497 0.6130700937
177.0393644 2.329017244
253.0495352 1.095828374
255.0651853 8.872270371
257.0808353 1.411108385
273.0757499 22.31205711
299.0397584 1.247975355
301.0554084 0.6654436837
317.050323 1.184943349
345.0452377 0.6065512463
413.0867085 3.170323967
421.1129233 0.8524371948
431.0972732 17.11214545
449.1078379 11.33990601

Name: +ve in-silico MS/MS by CFM-ID for DYVPHMBMSKXQQT-UHFFFAOYSA-N
ID: DYVPHMBMSKXQQT-UHFFFAOYSA-N
Comment: Energy1
Num peaks: 25
91.05422664 3.245067249
103.0542266 2.379199309
131.0491413 5.193590045
141.0182351 1.099839327
159.0287997 1.891506362
166.9974996 4.339307231
169.0131497 4.566171244
171.0287997 1.447894977
177.0393644 2.879955472
181.0131497 1.000174997
183.0287997 1.502218552
190.9974996 0.9190034357
193.0131497 1.327736618
195.0287997 1.269845263
243.0651853 0.9795082215
245.0808353 2.051864786
253.0495352 0.74592877
255.0651853 9.792624097
257.0808353 0.8338198587
271.0600999 0.756999135
273.0757499 26.08465335
413.0867085 1.394611866
419.0972732 0.7325070017
431.0972732 3.016739147
449.1078379 1.132868307

Name: +ve in-silico MS/MS by CFM-ID for DYVPHMBMSKXQQT-UHFFFAOYSA-N
ID: DYVPHMBMSKXQQT-UHFFFAOYSA-N
Comment: Energy2
Num peaks: 31
43.01784114 1.220297427
87.00767038 1.422369814
91.05422664 4.331900317
101.0385766 2.482899674
103.0542266 8.412447676
105.0698767 1.132497749
125.0233204 1.690057778
129.0334912 0.7332857661
131.0491413 2.009310004
141.0182351 7.023766082
143.0338851 0.8199715099
151.002585 1.011779276
159.0287997 1.077392373
161.0444498 1.326482566
163.0600999 0.8342048474
166.9974996 2.488967272
169.0131497 4.628529323
177.0393644 1.470471679
181.0131497 0.8468555873
183.0287997 1.232280632
195.0287997 1.701184448
211.0389705 2.079022399
213.0546206 1.677080847
215.0702706 0.9871476746
243.0651853 0.7940691087
255.0651853 4.503260924
257.0808353 0.887263136
273.0757499 5.832189474
277.1070501 0.7845504188
387.0710585 1.004536403
431.0972732 0.7674298177

Name: +ve in-silico MS/MS by CFM-ID for YCYOFQFOSRBDPY-UHFFFAOYSA-N
ID: YCYOFQFOSRBDPY-UHFFFAOYSA-N
Comment: Energy0
Num peaks: 17
91.05422664 2.281896429
103.0542266 1.457853276
131.0491413 1.280108487
141.0182351 1.716799334
166.9974996 0.7357327023
169.0131497 0.6704597846
177.0393644 2.349702641
255.0651853 8.313860695
257.0808353 1.118459883
273.0757499 23.19190712
299.0397584 1.304504012
301.0554084 0.6870848047
317.050323 1.282838209
345.0452377 0.6753645956
413.0867085 3.276807613
431.0972732 17.9580388
449.1078379 11.90855812

Name: +ve in-silico MS/MS by CFM-ID for YCYOFQFOSRBDPY-UHFFFAOYSA-N
ID: YCYOFQFOSRBDPY-UHFFFAOYSA-N
Comment: Energy1
Num peaks: 23
91.05422664 3.407391815
103.0542266 2.402669364
131.0491413 5.083725389
141.0182351 1.159809683
159.0287997 1.955785945
166.9974996 4.60565119
169.0131497 4.849433361
171.0287997 1.547380923
177.0393644 3.01608091
181.0131497 1.058877739
183.0287997 1.551672921
190.9974996 0.9729420178
193.0131497 1.405664761
195.0287997 1.322663605
243.0651853 1.223261706
245.0808353 1.266167843
255.0651853 8.484554043
257.0808353 0.8281336274
271.0600999 0.8528240585
273.0757499 27.66218174
413.0867085 1.504423118
431.0972732 3.257008295
449.1078379 1.208686153

Name: +ve in-silico MS/MS by CFM-ID for YCYOFQFOSRBDPY-UHFFFAOYSA-N
ID: YCYOFQFOSRBDPY-UHFFFAOYSA-N
Comment: Energy2
Num peaks: 31
41.00219107 0.7235862518
43.01784114 0.8909750279
87.00767038 1.434740481
91.05422664 4.393098336
101.0385766 2.805745077
103.0542266 9.43754687
105.0182351 0.6447969996
105.0698767 0.9958079803
129.0334912 0.9770123251
131.0491413 1.697199306
141.0182351 7.263574172
143.0338851 0.8537723291
153.0182351 0.7922360248
159.0287997 1.086801851
161.0444498 1.333103741
163.0600999 0.8414321554
166.9974996 2.574792068
169.0131497 4.831911342
177.0393644 1.60895527
181.0131497 0.8652153302
183.0287997 1.242956753
195.0287997 1.722212289
211.0389705 1.968311026
213.0546206 2.157254571
215.0702706 0.9864910323
245.0808353 0.649413147
255.0651853 4.685060857
257.0808353 0.9236641269
273.0757499 6.18260543
277.1070501 0.7913840835
431.0972732 0.9136720823

Name: +ve in-silico MS/MS by CFM-ID for LGWINYGCQMHAFS-UHFFFAOYSA-N
ID: LGWINYGCQMHAFS-UHFFFAOYSA-N
Comment: Energy0
Num peaks: 19
91.05422664 2.21228525
103.0542266 1.43683543
131.0491413 1.286200656
141.0182351 1.623338783
166.9974996 0.7029351656
169.0131497 0.6135811703
177.0393644 2.358373319
253.0495352 1.091802927
255.0651853 8.882758425
257.0808353 1.442630104
273.0757499 22.33991611
299.0397584 1.247559904
301.0554084 0.6653472532
317.050323 1.185535718
345.0452377 0.606862807
413.0867085 3.169526898
421.1129233 0.8528043632
431.0972732 17.11542005
449.1078379 11.34770991

Name: +ve in-silico MS/MS by CFM-ID for LGWINYGCQMHAFS-UHFFFAOYSA-N
ID: LGWINYGCQMHAFS-UHFFFAOYSA-N
Comment: Energy1
Num peaks: 25
91.05422664 3.22823089
103.0542266 2.368195574
131.0491413 5.056762011
141.0182351 1.094667961
159.0287997 1.74050731
166.9974996 4.303381654
169.0131497 4.545194492
171.0287997 1.440966042
177.0393644 2.995675178
181.0131497 0.9910812615
183.0287997 1.501183176
190.9974996 0.9106477235
193.0131497 1.315664645
195.0287997 1.265378923
243.0651853 1.067639009
245.0808353 2.13918767
253.0495352 0.7324598314
255.0651853 9.736906813
257.0808353 0.8357780195
271.0600999 0.7566682021
273.0757499 25.9393226
413.0867085 1.393263376
419.0972732 0.7319536016
431.0972732 3.013425718
449.1078379 1.131307228

Name: +ve in-silico MS/MS by CFM-ID for LGWINYGCQMHAFS-UHFFFAOYSA-N
ID: LGWINYGCQMHAFS-UHFFFAOYSA-N
Comment: Energy2
Num peaks: 31
43.01784114 0.8729591116
87.00767038 1.44864234
91.05422664 4.410683664
101.0385766 2.223111693
103.0542266 8.702109043
105.0698767 0.9992277412
125.0233204 1.126881888
129.0334912 0.7473317242
131.0491413 1.960363708
141.0182351 7.139596872
143.0338851 0.8336655861
151.002585 1.090927921
159.0287997 0.7854665054
161.0444498 1.310760379
163.0600999 0.8248154802
166.9974996 2.578272905
169.0131497 4.682118525
177.0393644 1.468358442
181.0131497 0.8853805614
183.0287997 1.218410735
195.0287997 1.709456444
197.0597059 2.632744318
211.0389705 1.094293689
213.0546206 1.100692269
215.0702706 1.284201749
243.0651853 0.8074626842
255.0651853 4.63363943
257.0808353 0.9357998974
273.0757499 5.793684291
277.1070501 0.7756733914
431.0972732 0.7583040763

Name: +ve in-silico MS/MS by CFM-ID for SUFGNCUBUXDHKZ-UHFFFAOYSA-N
ID: SUFGNCUBUXDHKZ-UHFFFAOYSA-N
Comment: Energy0
Num peaks: 22
99.00767038 0.6065027943
107.0491413 1.387896471
121.0647913 1.032906466
141.0182351 1.599429686
149.0597059 1.128724593
159.0287997 0.5614585999
166.9974996 1.05797289
169.0131497 1.258920298
177.0393644 1.903209326
271.0600999 0.8896997158
273.0757499 8.280741364
275.0914 1.007310736
291.0863146 21.35088329
299.0397584 1.272391716
301.0554084 0.6717717014
317.050323 1.253531131
327.034673 0.7326579731
345.0452377 1.225444263
431.0972732 3.203517824
439.123488 0.6907973554
449.1078379 17.5596602
467.1184026 11.53171487

Name: +ve in-silico MS/MS by CFM-ID for SUFGNCUBUXDHKZ-UHFFFAOYSA-N
ID: SUFGNCUBUXDHKZ-UHFFFAOYSA-N
Comment: Energy1
Num peaks: 29
105.0334912 1.275333649
107.0491413 4.774351046
109.0647913 0.8492601245
121.0647913 2.627119308
141.0182351 0.8120318642
149.0597059 3.138340847
151.002585 1.177744078
153.0182351 1.542681059
159.0287997 1.534966945
166.9974996 4.422321662
169.0131497 9.147436874
171.0287997 2.423281521
177.0393644 2.571287105
181.0131497 1.664827691
183.0287997 1.378713534
195.0287997 0.8052905372
197.0444498 1.003480443
255.0651853 0.6917007586
261.0757499 1.278505641
263.0914 2.237672865
273.0757499 9.128525358
275.0914 0.6612212953
291.0863146 17.62219057
327.034673 1.006118132
329.050323 0.6850907155
345.0452377 1.226907256
431.0972732 1.084313398
449.1078379 2.484901394
467.1184026 0.8841590828

Name: +ve in-silico MS/MS by CFM-ID for SUFGNCUBUXDHKZ-UHFFFAOYSA-N
ID: SUFGNCUBUXDHKZ-UHFFFAOYSA-N
Comment: Energy2
Num peaks: 31
43.01784114 0.9717067769
79.05422664 1.101484696
87.00767038 1.397017467
105.0334912 1.146897249
107.0491413 3.159614246
109.0647913 0.9684018324
119.0491413 0.8646840333
121.0647913 2.905840906
141.0182351 5.938086428
145.0284058 1.04144107
149.0597059 1.175483995
153.0182351 0.9148238486
159.0287997 0.7666684273
161.0444498 1.171593748
163.0600999 0.7822311497
166.9974996 3.67986897
169.0131497 8.210734257
171.0287997 0.9962680529
177.0393644 1.017190854
183.0287997 1.857287763
197.0444498 1.513580217
229.0495352 0.9235341915
233.0808353 2.917035984
261.0757499 1.598759312
263.0914 0.7737374469
273.0757499 4.411706231
275.0914 1.271964294
291.0863146 4.745195787
405.0816232 0.7650831585
407.0972732 0.8981760398
449.1078379 0.9726260593

Name: +ve in-silico MS/MS by CFM-ID for SUZKPELYUMQHSL-UHFFFAOYSA-N
ID: SUZKPELYUMQHSL-UHFFFAOYSA-N
Comment: Energy0
Num peaks: 22
99.00767038 0.5888408546
107.0491413 1.379242823
121.0647913 1.026315363
141.0182351 1.522016655
149.0597059 1.148459375
159.0287997 0.5471861945
166.9974996 1.053356144
169.0131497 1.202059582
177.0393644 2.336314826
271.0600999 0.9797272244
273.0757499 8.892002699
275.0914 1.402167337
291.0863146 21.16706004
299.0397584 1.223001465
301.0554084 0.5232897273
317.050323 1.167369929
327.034673 0.6926065076
345.0452377 1.139909489
431.0972732 3.105835635
439.123488 1.04340088
449.1078379 17.10136959
467.1184026 11.10885577

Name: +ve in-silico MS/MS by CFM-ID for SUZKPELYUMQHSL-UHFFFAOYSA-N
ID: SUZKPELYUMQHSL-UHFFFAOYSA-N
Comment: Energy1
Num peaks: 28
105.0334912 1.267352511
107.0491413 4.765893238
109.0647913 0.8820999076
121.0647913 2.627935635
141.0182351 0.8250610331
149.0597059 3.220937835
151.002585 0.7720330798
153.0182351 1.027441968
159.0287997 1.58914078
166.9974996 4.616852747
169.0131497 9.545287901
171.0287997 2.528843286
177.0393644 2.861975537
181.0131497 1.73092631
183.0287997 1.42880961
195.0287997 0.8372629705
197.0444498 1.03944004
261.0757499 1.237966893
263.0914 2.279109746
273.0757499 7.792857679
291.0863146 18.77476896
327.034673 1.06833825
329.050323 0.7364420779
345.0452377 1.298727797
431.0972732 1.174428165
437.1078379 0.883785851
449.1078379 2.629948632
467.1184026 0.9461960415

Name: +ve in-silico MS/MS by CFM-ID for SUZKPELYUMQHSL-UHFFFAOYSA-N
ID: SUZKPELYUMQHSL-UHFFFAOYSA-N
Comment: Energy2
Num peaks: 31
43.01784114 1.27787323
79.05422664 1.093942795
87.00767038 1.387419427
105.0334912 1.227026758
107.0491413 3.386450858
109.0647913 0.9507303775
119.0491413 0.851848723
121.0647913 3.09241152
141.0182351 5.542380086
145.0284058 1.025981991
149.0597059 1.325097101
151.002585 1.520506472
153.0182351 2.020156352
159.0287997 0.7603003615
161.0444498 1.161170643
163.0600999 0.7768751879
166.9974996 3.603397071
169.0131497 7.975883596
171.0287997 0.9552616819
177.0393644 1.558199691
183.0287997 1.836291528
197.0444498 1.497128594
229.0495352 1.289348283
231.0651853 1.33290765
233.0808353 0.7871742255
261.0757499 1.668092719
273.0757499 4.286961849
275.0914 0.8328803209
291.0863146 4.370065143
405.0816232 0.9351582001
407.0972732 1.152640002

Name: +ve in-silico MS/MS by CFM-ID for OLGIYQCWUZKSMA-UHFFFAOYSA-N
ID: OLGIYQCWUZKSMA-UHFFFAOYSA-N
Comment: Energy0
Num peaks: 21
99.00767038 0.6027552471
107.0491413 1.335604275
121.0647913 1.049571608
141.0182351 1.632938579
149.0597059 1.102736817
159.0287997 0.559543293
166.9974996 1.094744298
169.0131497 1.273933935
177.0393644 2.346536623
273.0757499 8.29070571
275.0914 1.100289503
291.0863146 21.8766428
299.0397584 1.283955685
301.0554084 0.6672316838
317.050323 1.256699118
327.034673 0.7273588649
345.0452377 1.228481203
431.0972732 3.175915845
439.123488 0.6028299392
449.1078379 17.77051633
467.1184026 11.57233549

Name: +ve in-silico MS/MS by CFM-ID for OLGIYQCWUZKSMA-UHFFFAOYSA-N
ID: OLGIYQCWUZKSMA-UHFFFAOYSA-N
Comment: Energy1
Num peaks: 26
105.0334912 1.280132358
107.0491413 4.648097887
109.0647913 0.9162682238
121.0647913 2.660454875
141.0182351 0.8735445274
149.0597059 3.101769244
159.0287997 1.635075289
166.9974996 4.824467397
169.0131497 9.843109773
171.0287997 2.814476627
177.0393644 2.975929942
181.0131497 1.858358723
183.0287997 1.451771614
195.0287997 0.8766189408
197.0444498 1.074017461
261.0757499 1.508193778
263.0914 1.914926827
273.0757499 6.814010465
291.0863146 19.97207262
327.034673 1.122117199
329.050323 0.7389537819
345.0452377 1.366282024
431.0972732 1.240777662
437.1078379 0.8652993583
449.1078379 2.801342157
467.1184026 1.000812432

Name: +ve in-silico MS/MS by CFM-ID for OLGIYQCWUZKSMA-UHFFFAOYSA-N
ID: OLGIYQCWUZKSMA-UHFFFAOYSA-N
Comment: Energy2
Num peaks: 31
43.01784114 0.965438823
79.05422664 1.096012068
87.00767038 1.390052799
105.0334912 1.399076899
107.0491413 2.8689025
109.0647913 0.9596772918
119.0491413 0.8579371561
121.0647913 3.462979624
141.0182351 5.921269614
145.0284058 1.308453567
149.0597059 1.053620056
153.0182351 2.805033629
159.0287997 0.7613442709
161.0444498 1.16252083
163.0600999 0.7783447043
166.9974996 3.666943043
169.0131497 8.112404481
171.0287997 1.040695539
177.0393644 1.693762821
181.0131497 0.8089194715
183.0287997 1.711087728
197.0444498 1.50390732
229.0495352 1.187804684
231.0651853 1.713071847
261.0757499 1.576212179
263.0914 0.7207869854
273.0757499 4.367646079
275.0914 0.8865452843
291.0863146 4.608651249
295.1176147 0.731753939
449.1078379 0.8508433954

Name: +ve in-silico MS/MS by CFM-ID for VVZQZADZGINMII-UHFFFAOYSA-N
ID: VVZQZADZGINMII-UHFFFAOYSA-N
Comment: Energy0
Num peaks: 22
99.00767038 0.5890320169
107.0491413 1.379973014
121.0647913 1.026856237
141.0182351 1.523704673
149.0597059 1.118325954
159.0287997 0.547363834
166.9974996 1.055057737
169.0131497 1.203041633
177.0393644 2.337254799
271.0600999 0.9801282054
273.0757499 8.889526686
275.0914 1.402687143
291.0863146 21.19510164
299.0397584 1.223398502
301.0554084 0.5234596089
317.050323 1.167919653
327.034673 0.6928313565
345.0452377 1.140468404
431.0972732 3.106843919
439.123488 1.043833177
449.1078379 17.10938454
467.1184026 11.11606974

Name: +ve in-silico MS/MS by CFM-ID for VVZQZADZGINMII-UHFFFAOYSA-N
ID: VVZQZADZGINMII-UHFFFAOYSA-N
Comment: Energy1
Num peaks: 28
105.0334912 1.261001006
107.0491413 4.742687252
109.0647913 0.8775878738
121.0647913 2.61578999
141.0182351 0.8214324517
149.0597059 3.128013735
151.002585 0.7695868311
153.0182351 1.024489114
159.0287997 1.588023941
166.9974996 4.578040512
169.0131497 9.49690045
171.0287997 2.519422598
177.0393644 2.859689386
181.0131497 1.713818218
183.0287997 1.423143027
195.0287997 0.8289876491
197.0444498 1.0362353
261.0757499 1.465441078
263.0914 2.402647125
273.0757499 7.734324932
291.0863146 18.6743482
327.034673 1.067587428
329.050323 0.7359245105
345.0452377 1.297357151
431.0972732 1.173602784
437.1078379 0.8831097079
449.1078379 2.627348564
467.1184026 0.9448665462

Name: +ve in-silico MS/MS by CFM-ID for VVZQZADZGINMII-UHFFFAOYSA-N
ID: VVZQZADZGINMII-UHFFFAOYSA-N
Comment: Energy2
Num peaks: 31
43.01784114 0.9539259848
79.05422664 1.082521938
87.00767038 1.372885775
105.0334912 1.201932474
107.0491413 3.319294569
109.0647913 0.9702222744
119.0491413 0.8613794685
121.0647913 3.033701016
141.0182351 5.567862694
145.0284058 1.037460993
149.0597059 1.235772079
151.002585 1.407992412
153.0182351 1.868728642
159.0287997 0.7523627609
161.0444498 1.149047922
163.0600999 0.7687645447
166.9974996 3.634424068
169.0131497 7.985197843
171.0287997 0.9633436779
177.0393644 1.541636438
183.0287997 1.839255709
197.0444498 1.497775278
215.0702706 2.300629908
229.0495352 0.8130290688
231.0651853 0.8516143575
233.0808353 0.9725383509
261.0757499 1.748054865
273.0757499 4.348567995
275.0914 0.8241185762
291.0863146 4.344070899
295.1176147 0.7227029733

Name: +ve in-silico MS/MS by CFM-ID for RXOUSSLDPXRDIG-UHFFFAOYSA-N
ID: RXOUSSLDPXRDIG-UHFFFAOYSA-N
Comment: Energy0
Num peaks: 19
99.00767038 0.6321674255
105.0334912 0.5462482471
107.0491413 0.5631160485
141.0182351 3.250685752
143.0338851 0.9266162145
159.0287997 0.5757232011
166.9974996 0.6440214571
169.0131497 3.408513688
177.0393644 1.857972164
183.0287997 0.6164848868
197.0444498 0.7282956171
271.0600999 0.9233099829
273.0757499 8.673005534
275.0914 1.01053911
291.0863146 22.05502428
431.0972732 3.439190093
439.123488 0.5845001612
449.1078379 18.27374024
467.1184026 11.59879061

Name: +ve in-silico MS/MS by CFM-ID for RXOUSSLDPXRDIG-UHFFFAOYSA-N
ID: RXOUSSLDPXRDIG-UHFFFAOYSA-N
Comment: Energy1
Num peaks: 31
95.04914126 0.6268390444
105.0334912 3.818110764
107.0491413 3.686590012
109.0647913 0.9853318333
117.0334912 0.9118938186
119.0491413 0.9351545288
121.0647913 0.9875204873
141.0182351 1.146943034
143.0338851 0.7214971872
147.0440559 1.348214776
149.0597059 1.127903522
151.002585 1.440843994
151.075356 0.615459501
159.0287997 1.531531163
166.9974996 1.89522843
169.0131497 14.71911835
171.0287997 1.427633528
177.0393644 2.386582309
183.0287997 1.722380078
197.0444498 1.446100244
255.0651853 0.823662689
261.0757499 0.8956957394
263.0914 1.61653751
271.0600999 0.6826870167
273.0757499 9.569706563
275.0914 0.6596221441
289.0706646 0.5329493457
291.0863146 17.56738579
431.0972732 1.08563875
449.1078379 2.48011181
467.1184026 0.8799485478

Name: +ve in-silico MS/MS by CFM-ID for RXOUSSLDPXRDIG-UHFFFAOYSA-N
ID: RXOUSSLDPXRDIG-UHFFFAOYSA-N
Comment: Energy2
Num peaks: 31
43.01784114 0.8315063273
87.00767038 1.403198633
95.04914126 1.275539002
99.00767038 0.7686782409
105.0334912 3.1233145
107.0491413 4.796271262
111.0076704 1.28400608
113.0233204 0.957972879
119.0491413 1.524912576
121.0647913 2.945979958
141.0182351 5.029057275
143.0338851 1.788796105
149.0597059 1.738277119
151.002585 1.142582989
159.0287997 0.770244427
161.0444498 1.177179332
163.0600999 0.7856802727
166.9974996 1.819955917
169.0131497 9.368999251
173.0444498 0.7948470751
183.0287997 1.079938369
229.0495352 0.7945195315
233.0808353 2.782253592
261.0757499 1.062095145
263.0914 1.149780447
273.0757499 3.913973926
275.0914 1.277585975
291.0863146 4.299223577
405.0816232 0.7684975789
407.0972732 0.9021759858
449.1078379 0.9784610324

Name: +ve in-silico MS/MS by CFM-ID for OOZLPFOTSYKMTJ-UHFFFAOYSA-N
ID: OOZLPFOTSYKMTJ-UHFFFAOYSA-N
Comment: Energy0
Num peaks: 12
43.01784114 0.7291246895
55.01784114 0.8347044288
73.02840582 2.409588071
123.0440559 1.828457216
133.0495352 2.706478078
299.0550145 10.22393262
301.034279 1.573279551
301.0706646 1.139387775
317.0655792 28.71282161
413.0867085 1.173091994
431.0972732 12.19662089
449.1078379 16.85099693

Name: +ve in-silico MS/MS by CFM-ID for OOZLPFOTSYKMTJ-UHFFFAOYSA-N
ID: OOZLPFOTSYKMTJ-UHFFFAOYSA-N
Comment: Energy1
Num peaks: 14
115.0389705 2.538053805
123.0440559 2.561094013
133.0495352 3.313991837
285.0393644 3.507038173
287.0550145 7.939984238
289.0706646 9.554564625
299.0550145 10.15468526
301.034279 3.54888071
315.0499291 1.114591123
317.0655792 29.36518401
413.0867085 1.180891692
421.1129233 1.426675908
431.0972732 2.975324477
449.1078379 1.67714209

Name: +ve in-silico MS/MS by CFM-ID for OOZLPFOTSYKMTJ-UHFFFAOYSA-N
ID: OOZLPFOTSYKMTJ-UHFFFAOYSA-N
Comment: Energy2
Num peaks: 31
41.00219107 1.188917501
43.01784114 2.062494896
45.0334912 1.472558979
47.04914126 0.9540196508
56.99710569 2.094275098
59.01275576 1.195607408
73.02840582 0.8296002803
87.00767038 0.7950610637
111.0440559 0.8826839307
115.0389705 1.770233847
117.0546206 1.459839516
121.0284058 0.9926326691
123.0440559 3.225360685
133.0495352 1.455518312
135.0440559 4.289700181
137.0233204 1.464987138
137.0597059 4.729556105
149.0233204 1.507486258
151.0389705 1.521336647
153.0182351 3.036903019
153.0546206 1.007572331
245.0444498 1.521375632
273.0393644 1.043630169
285.0393644 2.593310796
287.0550145 2.206924137
289.0706646 1.07615759
299.0550145 7.598390513
301.034279 4.01160925
301.0706646 0.8252352616
317.0655792 6.208734433
321.0968793 0.8355586054

Name: +ve in-silico MS/MS by CFM-ID for DNHYCLGSDMCHKJ-UHFFFAOYSA-N
ID: DNHYCLGSDMCHKJ-UHFFFAOYSA-N
Comment: Energy0
Num peaks: 14
117.0334912 2.771144954
119.0491413 1.306449606
121.0647913 1.648995301
137.0597059 0.9615423101
153.0182351 0.8575050387
177.0393644 1.904478138
255.0651853 9.947954997
257.0808353 0.9411765313
273.0757499 23.79409829
301.0554084 0.92359239
329.050323 1.910158867
413.0867085 3.502785045
431.0972732 18.5180602
449.1078379 11.6927526

Name: +ve in-silico MS/MS by CFM-ID for DNHYCLGSDMCHKJ-UHFFFAOYSA-N
ID: DNHYCLGSDMCHKJ-UHFFFAOYSA-N
Comment: Energy1
Num peaks: 24
95.04914126 0.7761368828
107.0491413 1.995696648
119.0491413 1.085480822
121.0284058 0.7354612025
121.0647913 1.801385132
123.0440559 0.7924760287
135.0440559 0.6515050619
137.0233204 5.595358553
147.0440559 0.936936761
151.0389705 2.206779228
153.0182351 3.479345953
159.0287997 1.637470876
177.0393644 2.731815184
229.0495352 1.007591805
243.0651853 1.632113752
245.0808353 3.041160007
255.0651853 16.4432476
257.0808353 0.7011554529
271.0600999 1.079323025
273.0757499 25.79207426
311.0397584 0.7064672435
413.0867085 1.315105118
431.0972732 3.025540716
449.1078379 0.9999586061

Name: +ve in-silico MS/MS by CFM-ID for DNHYCLGSDMCHKJ-UHFFFAOYSA-N
ID: DNHYCLGSDMCHKJ-UHFFFAOYSA-N
Comment: Energy2
Num peaks: 31
41.00219107 0.8362270732
43.01784114 0.8393452081
75.02292652 1.776781064
81.0334912 0.812364184
87.00767038 1.339857991
95.04914126 0.8066670203
107.0491413 0.9169280329
117.0334912 13.21936992
119.0491413 2.541117631
121.0284058 1.760338648
121.0647913 2.340685013
123.0440559 1.013406032
135.0440559 0.751042665
137.0233204 1.942456137
137.0597059 1.480095116
145.0284058 0.7155329282
147.0440559 0.6216405482
151.0389705 4.176086369
153.0182351 5.108036891
155.0338851 1.365739224
159.0287997 0.735435817
161.0444498 1.204886192
163.0389705 1.024603512
167.0338851 0.6530390093
177.0393644 0.9176565177
243.0651853 1.466147532
245.0808353 1.113469315
255.0651853 5.182412464
257.0808353 0.6301969384
273.0757499 4.5719765
283.0448437 1.850322039

Name: +ve in-silico MS/MS by CFM-ID for UZGJFPUYWIWXFP-UHFFFAOYSA-N
ID: UZGJFPUYWIWXFP-UHFFFAOYSA-N
Comment: Energy0
Num peaks: 14
117.0334912 2.772418144
119.0491413 1.307097755
121.0647913 1.649252811
137.0597059 0.9616979455
153.0182351 0.8575784739
177.0393644 1.904605733
255.0651853 9.972494988
257.0808353 0.9412301058
273.0757499 23.80155919
301.0554084 0.9236558702
329.050323 1.910297741
413.0867085 3.50309025
431.0972732 18.51976357
449.1078379 11.69394962

Name: +ve in-silico MS/MS by CFM-ID for UZGJFPUYWIWXFP-UHFFFAOYSA-N
ID: UZGJFPUYWIWXFP-UHFFFAOYSA-N
Comment: Energy1
Num peaks: 24
95.04914126 0.7730890434
107.0491413 1.987796953
119.0491413 1.0843952
121.0284058 0.7325793444
121.0647913 1.794495375
123.0440559 0.7891622418
135.0440559 0.6593864109
137.0233204 5.581895488
147.0440559 0.9332574709
151.0389705 2.198478324
153.0182351 3.46608804
159.0287997 1.631290761
177.0393644 2.719693665
229.0495352 0.8538290346
243.0651853 1.85399207
245.0808353 3.078690944
255.0651853 16.47668424
257.0808353 0.6984102032
271.0600999 1.075029668
273.0757499 25.68996742
311.0397584 0.7032583908
413.0867085 1.312849681
431.0972732 3.012163666
449.1078379 0.9922621518

Name: +ve in-silico MS/MS by CFM-ID for UZGJFPUYWIWXFP-UHFFFAOYSA-N
ID: UZGJFPUYWIWXFP-UHFFFAOYSA-N
Comment: Energy2
Num peaks: 31
41.00219107 0.8367961381
43.01784114 0.839600019
75.02292652 1.777096105
87.00767038 2.086070281
95.04914126 0.8088262027
107.0491413 0.9170360958
117.0334912 13.2609258
119.0491413 2.547609813
121.0284058 1.764161387
121.0647913 2.349525363
123.0440559 1.013586288
135.0440559 0.7549929245
137.0233204 1.947604032
137.0597059 1.485970937
145.0284058 0.6800444386
147.0440559 0.6233044755
151.0389705 4.181974305
153.0182351 5.112554974
155.0338851 1.372360407
159.0287997 0.7354546529
161.0444498 1.204860362
163.0389705 1.027346038
167.0338851 0.6531547995
177.0393644 0.9178239591
231.0651853 0.6963511431
243.0651853 1.530633734
245.0808353 0.7281448309
255.0651853 5.202900864
257.0808353 0.6303091633
273.0757499 4.573436532
283.0448437 1.850650493

Name: +ve in-silico MS/MS by CFM-ID for KAQZDVDEGKKIKD-UHFFFAOYSA-N
ID: KAQZDVDEGKKIKD-UHFFFAOYSA-N
Comment: Energy0
Num peaks: 12
121.0647913 1.014784512
153.0182351 4.932288674
177.0393644 2.101548732
251.0550145 0.8869812125
255.0651853 9.788558631
257.0808353 0.9790226097
273.0757499 23.93786323
293.0655792 1.219666336
297.0968793 0.7484356585
413.0867085 3.434252622
431.0972732 18.73910963
449.1078379 12.28051441

Name: +ve in-silico MS/MS by CFM-ID for KAQZDVDEGKKIKD-UHFFFAOYSA-N
ID: KAQZDVDEGKKIKD-UHFFFAOYSA-N
Comment: Energy1
Num peaks: 19
107.0491413 1.649434721
117.0334912 1.152488393
119.0491413 1.514017887
121.0647913 2.188544649
137.0233204 4.491020371
151.0389705 1.182023955
153.0182351 8.176540286
159.0287997 1.71795029
177.0393644 2.886106482
179.0338851 1.052142233
229.0495352 0.9011792489
243.0651853 1.23210419
245.0808353 1.924977024
255.0651853 16.775792
271.0600999 1.052784467
273.0757499 26.91007011
413.0867085 1.344732578
431.0972732 3.191150775
449.1078379 1.101365123

Name: +ve in-silico MS/MS by CFM-ID for KAQZDVDEGKKIKD-UHFFFAOYSA-N
ID: KAQZDVDEGKKIKD-UHFFFAOYSA-N
Comment: Energy2
Num peaks: 31
41.00219107 0.7179469577
43.01784114 0.9150596911
87.00767038 1.428585729
95.04914126 2.474819836
103.0542266 1.863189606
107.0491413 1.864992216
111.0440559 1.151476972
117.0334912 2.379951065
119.0491413 2.964611188
121.0284058 1.076913315
121.0647913 8.999260426
123.0440559 1.006816917
137.0233204 1.718430014
137.0597059 1.418794478
145.0284058 1.043522692
149.0233204 0.6664750193
151.0389705 2.287483493
153.0182351 6.79039819
155.0338851 1.066045937
159.0287997 0.7756688014
161.0444498 1.298078629
165.0546206 0.8364320635
177.0393644 0.7879630125
227.0338851 0.9731877923
231.0651853 0.8077119877
243.0651853 0.8943351356
245.0808353 1.676927334
255.0651853 6.087267069
257.0808353 1.244822851
273.0757499 5.982261654
277.1070501 0.7649173307

Name: +ve in-silico MS/MS by CFM-ID for XPRUZNXTAZRHEN-UHFFFAOYSA-N
ID: XPRUZNXTAZRHEN-UHFFFAOYSA-N
Comment: Energy0
Num peaks: 17
105.0334912 7.393791183
107.0491413 3.279151149
109.0647913 1.258048251
111.0440559 4.44267832
113.0597059 1.41626955
115.075356 1.241125516
155.0338851 1.542083863
177.0393644 1.741311084
251.0550145 1.292058829
265.0706646 6.03184487
269.0655792 2.861683548
273.0757499 7.007675747
283.0812292 4.166314465
291.0863146 13.43438692
431.0972732 1.157980319
449.1078379 12.14622815
467.1184026 9.707552532

Name: +ve in-silico MS/MS by CFM-ID for XPRUZNXTAZRHEN-UHFFFAOYSA-N
ID: XPRUZNXTAZRHEN-UHFFFAOYSA-N
Comment: Energy1
Num peaks: 22
91.05422664 2.513268232
95.04914126 2.740116291
105.0334912 13.10639247
107.0491413 8.951685118
109.0647913 2.429447559
111.0440559 1.372966441
113.0597059 1.292828098
153.0182351 0.9049104061
155.0338851 2.731012424
159.0287997 1.496854044
163.0389705 0.8416506033
177.0393644 2.636046893
183.0287997 1.009975832
249.0393644 1.02337886
251.0550145 0.971193654
265.0706646 1.87392685
269.0655792 0.9559400779
273.0757499 12.44715386
283.0812292 1.548918971
291.0863146 16.12419524
449.1078379 2.182258413
467.1184026 0.8774745153

Name: +ve in-silico MS/MS by CFM-ID for XPRUZNXTAZRHEN-UHFFFAOYSA-N
ID: XPRUZNXTAZRHEN-UHFFFAOYSA-N
Comment: Energy2
Num peaks: 31
43.01784114 0.5758016426
77.03857658 1.122480392
81.0334912 0.5918983597
87.00767038 1.238103539
89.02332044 0.5378407767
91.05422664 3.340110596
93.06987671 0.8509072271
95.04914126 5.419388686
105.0182351 0.5572365604
105.0334912 19.54059112
107.0491413 15.241221
109.0647913 3.335364035
111.0440559 2.103891828
113.0597059 0.8767845472
115.002585 0.5605942254
115.075356 0.6841567408
117.0182351 0.5706806573
121.0284058 1.008352817
135.0440559 0.6306955606
137.0233204 2.111070556
139.0389705 1.438667423
153.0182351 0.5473155517
155.0338851 0.7141313463
161.0444498 0.9896741227
177.0393644 1.598424582
247.0237144 0.5375562341
265.034279 0.6802448811
265.0706646 1.640317687
273.0757499 2.745729119
291.0863146 1.967929266
405.0816232 0.541646118

Name: +ve in-silico MS/MS by CFM-ID for TWCYTSIAVKARSL-UHFFFAOYSA-N
ID: TWCYTSIAVKARSL-UHFFFAOYSA-N
Comment: Energy0
Num peaks: 16
107.0491413 11.16211892
109.0647913 1.353352591
177.0393644 1.635489794
265.034279 7.461684341
267.0499291 1.156983816
269.0655792 1.300867405
273.0757499 7.77181676
279.0135436 1.163195147
281.0291937 3.319036662
283.0448437 2.835412475
285.0604938 1.602862992
287.0761439 2.384383784
291.0863146 16.53654743
431.0972732 1.024096121
449.1078379 11.03589708
467.1184026 8.806967174

Name: +ve in-silico MS/MS by CFM-ID for TWCYTSIAVKARSL-UHFFFAOYSA-N
ID: TWCYTSIAVKARSL-UHFFFAOYSA-N
Comment: Energy1
Num peaks: 25
95.04914126 1.358678279
105.0334912 1.343326875
107.0491413 21.70651381
109.0647913 2.10486016
113.0597059 0.7418964007
139.0389705 1.539275005
155.0338851 2.295731767
159.0287997 1.559419814
177.0393644 2.526573013
183.0287997 0.6317070565
255.0651853 0.6251756859
261.0757499 0.8057692177
263.018629 0.5911142566
263.0914 1.432694569
265.034279 1.40378985
267.0499291 0.6054312123
269.0655792 1.363668945
273.0757499 13.16662346
279.0135436 0.6896769392
281.0291937 0.7638903736
289.0706646 0.6219764684
291.0863146 18.34637922
439.123488 0.6383333968
449.1078379 2.397628884
467.1184026 0.8849121783

Name: +ve in-silico MS/MS by CFM-ID for TWCYTSIAVKARSL-UHFFFAOYSA-N
ID: TWCYTSIAVKARSL-UHFFFAOYSA-N
Comment: Energy2
Num peaks: 31
43.01784114 0.571090221
59.01275576 0.7689835976
65.03857658 1.495798852
75.02292652 1.507144881
77.03857658 2.697881026
79.05422664 3.936010845
81.0334912 0.5618074345
84.99202031 0.5686306751
87.00767038 2.778238006
89.02332044 0.7573529407
95.04914126 1.554254111
105.0334912 4.927319292
107.0491413 14.81369139
109.0647913 4.160340119
113.0597059 0.8325157655
115.002585 0.5712219952
117.0182351 0.9567374744
137.0233204 1.502228458
139.0389705 4.594616153
155.0338851 3.183139636
161.0444498 0.9849245813
177.0393644 2.804929905
183.0287997 0.6182207943
195.0287997 0.8529900524
263.018629 0.7148141151
265.034279 0.7354481353
267.0499291 1.294957809
269.0655792 1.10495074
273.0757499 4.509574368
291.0863146 2.802730743
449.1078379 0.6240894363

Name: +ve in-silico MS/MS by CFM-ID for RXCIVGJNAMJNEY-UHFFFAOYSA-N
ID: RXCIVGJNAMJNEY-UHFFFAOYSA-N
Comment: Energy0
Num peaks: 16
107.0491413 11.15551044
109.0647913 1.352534645
177.0393644 1.635167593
265.034279 7.465614982
267.0499291 1.15732305
269.0655792 1.300944804
273.0757499 7.741530483
279.0135436 1.162973171
281.0291937 3.322111682
283.0448437 2.834834252
285.0604938 1.602538626
287.0761439 2.383891846
291.0863146 16.5394252
431.0972732 1.024719101
449.1078379 11.03654328
467.1184026 8.80423698

Name: +ve in-silico MS/MS by CFM-ID for RXCIVGJNAMJNEY-UHFFFAOYSA-N
ID: RXCIVGJNAMJNEY-UHFFFAOYSA-N
Comment: Energy1
Num peaks: 25
95.04914126 1.517530275
105.0334912 1.343840657
107.0491413 21.71456754
109.0647913 2.105531368
113.0597059 0.7458060123
139.0389705 1.538535811
155.0338851 2.302356384
159.0287997 1.560906089
177.0393644 2.52923402
183.0287997 0.6332148212
255.0651853 0.6128024899
261.0757499 0.8100154233
263.0914 1.440083411
265.034279 1.406231877
267.0499291 0.6062545406
269.0655792 1.366274256
273.0757499 13.15109369
279.0135436 0.6903680109
281.0291937 0.7398658919
285.0604938 0.5785518563
289.0706646 0.6227620654
291.0863146 18.41715798
439.123488 0.638971113
449.1078379 2.401789401
467.1184026 0.8865409329

Name: +ve in-silico MS/MS by CFM-ID for RXCIVGJNAMJNEY-UHFFFAOYSA-N
ID: RXCIVGJNAMJNEY-UHFFFAOYSA-N
Comment: Energy2
Num peaks: 31
43.01784114 0.5716205637
59.01275576 0.7665696033
65.03857658 1.495640879
75.02292652 1.506985709
77.03857658 2.697596098
79.05422664 3.935595157
81.0334912 0.5599189321
84.99202031 0.5666090005
87.00767038 2.774244388
89.02332044 0.7557070289
95.04914126 1.583469869
105.0334912 4.932778229
107.0491413 14.83016765
109.0647913 4.166454668
113.0597059 0.8353506791
115.002585 0.5711616675
117.0182351 0.9538493045
137.0233204 1.502807255
139.0389705 4.596871489
155.0338851 3.18472822
161.0444498 0.9861543371
177.0393644 2.804631448
183.0287997 0.6188816455
195.0287997 0.8499146829
263.018629 0.7131149459
265.034279 0.7383975949
267.0499291 1.296326285
269.0655792 1.106722984
273.0757499 4.520789668
291.0863146 2.814596452
449.1078379 0.6242281397

Name: +ve in-silico MS/MS by CFM-ID for SXBRRRCILJMPAG-UHFFFAOYSA-N
ID: SXBRRRCILJMPAG-UHFFFAOYSA-N
Comment: Energy0
Num peaks: 11
91.05422664 13.04980268
93.06987671 1.516437865
177.0393644 1.734823097
255.0651853 8.281206769
265.034279 5.610845914
273.0757499 20.84520958
281.0291937 2.126444794
283.0448437 2.018256181
413.0867085 1.442403918
431.0972732 13.43406305
449.1078379 10.67250508

Name: +ve in-silico MS/MS by CFM-ID for SXBRRRCILJMPAG-UHFFFAOYSA-N
ID: SXBRRRCILJMPAG-UHFFFAOYSA-N
Comment: Energy1
Num peaks: 9
91.05422664 28.1622436
93.06987671 2.529947162
137.0233204 2.006267008
153.0182351 2.948725973
159.0287997 1.674838115
177.0393644 2.584343068
255.0651853 13.50426762
273.0757499 25.44523608
431.0972732 2.734528282

Name: +ve in-silico MS/MS by CFM-ID for SXBRRRCILJMPAG-UHFFFAOYSA-N
ID: SXBRRRCILJMPAG-UHFFFAOYSA-N
Comment: Energy2
Num peaks: 31
43.01784114 0.755853453
49.00727645 0.5946356952
59.01275576 0.8185742818
65.03857658 0.970488357
75.02292652 0.852061064
77.03857658 0.6042072005
79.05422664 1.571778875
81.0334912 1.644895029
84.99202031 0.6042633004
87.00767038 2.929164846
89.02332044 0.7429855508
91.05422664 25.60323754
93.06987671 6.880850585
105.0182351 0.5770724864
117.0182351 0.9796804928
117.0334912 0.7067659528
137.0233204 5.509208477
153.0182351 3.780869681
159.0287997 0.699602458
177.0393644 1.571482456
181.0131497 0.9831059934
195.0287997 1.447927879
255.0651853 5.037764566
263.018629 0.7144743764
265.034279 1.240462916
267.0499291 1.731547112
273.0757499 3.282655855
281.0291937 0.8873193557
283.0448437 1.14931542
285.0604938 1.182194472
387.0710585 0.5728528744

Name: +ve in-silico MS/MS by CFM-ID for WRYZEVMJZWWDJP-UHFFFAOYSA-N
ID: WRYZEVMJZWWDJP-UHFFFAOYSA-N
Comment: Energy0
Num peaks: 11
91.05422664 13.05138915
93.06987671 1.516742076
177.0393644 1.735359299
255.0651853 8.284177366
265.034279 5.607343299
273.0757499 20.85062665
281.0291937 2.128967209
283.0448437 2.01925312
413.0867085 1.441259157
431.0972732 13.43302721
449.1078379 10.67754338

Name: +ve in-silico MS/MS by CFM-ID for WRYZEVMJZWWDJP-UHFFFAOYSA-N
ID: WRYZEVMJZWWDJP-UHFFFAOYSA-N
Comment: Energy1
Num peaks: 9
91.05422664 28.21098469
93.06987671 2.524797513
137.0233204 2.010243287
153.0182351 2.942906234
159.0287997 1.671096581
177.0393644 2.577615199
255.0651853 13.55603518
273.0757499 25.38661216
431.0972732 2.725735266

Name: +ve in-silico MS/MS by CFM-ID for WRYZEVMJZWWDJP-UHFFFAOYSA-N
ID: WRYZEVMJZWWDJP-UHFFFAOYSA-N
Comment: Energy2
Num peaks: 31
43.01784114 0.7564279398
49.00727645 0.5957306525
59.01275576 0.844212566
65.03857658 0.9715584024
75.02292652 0.8530005333
77.03857658 0.60487339
79.05422664 1.573216667
84.99202031 0.6257296773
87.00767038 3.149940483
89.02332044 0.7604091212
91.05422664 25.76375459
93.06987671 6.910890694
105.0182351 0.5777100022
115.002585 0.5723723426
117.0182351 1.010314093
117.0334912 0.7107099383
137.0233204 5.551546067
153.0182351 3.790080768
159.0287997 0.7001014547
177.0393644 1.57324215
181.0131497 0.9860922505
195.0287997 1.646946847
255.0651853 5.067017092
263.018629 0.7642324474
265.034279 1.409502879
267.0499291 1.732443549
273.0757499 3.490696668
281.0291937 0.9086926969
283.0448437 1.244489028
285.0604938 1.183170359
387.0710585 0.5734873982

Name: +ve in-silico MS/MS by CFM-ID for LKOFWZYEFKLERC-UHFFFAOYSA-N
ID: LKOFWZYEFKLERC-UHFFFAOYSA-N
Comment: Energy0
Num peaks: 15
137.0597059 1.921424723
153.0182351 1.034972445
165.0546206 3.749254613
177.0393644 1.872504739
181.0495352 1.050070655
271.0600999 1.039355608
273.0757499 8.440751202
275.0914 1.029141177
283.0448437 1.030779624
291.0863146 23.34774631
301.0554084 1.500280103
329.050323 1.006846228
431.0972732 3.297106227
449.1078379 18.56955119
467.1184026 11.89787486

Name: +ve in-silico MS/MS by CFM-ID for LKOFWZYEFKLERC-UHFFFAOYSA-N
ID: LKOFWZYEFKLERC-UHFFFAOYSA-N
Comment: Energy1
Num peaks: 23
111.0440559 1.917878878
137.0597059 2.465959841
153.0182351 4.070893006
155.0338851 1.871540004
159.0287997 1.763306707
163.0389705 1.371983047
165.0546206 5.73486344
177.0182351 2.166415192
177.0393644 2.518372179
179.0338851 4.72299824
181.0495352 3.35990776
183.0651853 0.7887703034
255.0651853 1.614322716
261.0757499 1.245400121
263.0914 2.475049418
271.0600999 0.9518500295
273.0757499 13.04159167
275.0914 0.7560076514
291.0863146 21.75926401
329.050323 0.8013921322
431.0972732 1.230005719
449.1078379 2.70554587
467.1184026 0.9871820507

Name: +ve in-silico MS/MS by CFM-ID for LKOFWZYEFKLERC-UHFFFAOYSA-N
ID: LKOFWZYEFKLERC-UHFFFAOYSA-N
Comment: Energy2
Num peaks: 31
41.00219107 0.7921553704
43.01784114 1.2340035
53.00219107 0.6262709622
87.00767038 1.490602132
105.0182351 0.6696749203
115.002585 0.6319254804
117.0182351 0.6399235921
121.0284058 1.02466723
127.0389705 2.693133031
135.0440559 1.83490555
137.0233204 1.282213241
137.0597059 6.302657261
139.075356 0.7448142018
153.0182351 9.09854717
155.0338851 0.957089996
157.0131497 0.6329815254
159.0287997 1.117744146
161.0444498 1.413884939
163.0389705 2.271087056
165.0546206 6.716704799
177.0182351 1.12834196
177.0393644 0.7910063606
179.0338851 1.397132723
181.0495352 1.61733037
193.0495352 0.9980894106
261.0757499 1.574144789
263.0914 0.7550829407
271.0600999 0.6455878644
273.0757499 7.215905967
275.0914 1.478467795
291.0863146 6.807715524

Name: +ve in-silico MS/MS by CFM-ID for XKTRNHUETFIUTN-UHFFFAOYSA-N
ID: XKTRNHUETFIUTN-UHFFFAOYSA-N
Comment: Energy0
Num peaks: 15
137.0597059 1.913793604
153.0182351 1.023035223
165.0546206 3.727191848
177.0393644 1.882906941
181.0495352 1.014797833
271.0600999 1.044717451
273.0757499 9.278140112
275.0914 1.033922277
283.0448437 1.035114278
291.0863146 22.78467278
301.0554084 1.508593004
329.050323 1.012983713
431.0972732 3.310971281
449.1078379 18.3402869
467.1184026 11.9981516

Name: +ve in-silico MS/MS by CFM-ID for XKTRNHUETFIUTN-UHFFFAOYSA-N
ID: XKTRNHUETFIUTN-UHFFFAOYSA-N
Comment: Energy1
Num peaks: 23
111.0440559 1.899541526
137.0597059 2.481446025
153.0182351 4.07817684
155.0338851 1.874166555
159.0287997 1.770435865
163.0389705 1.416345556
165.0546206 5.738280546
177.0182351 2.162898854
177.0393644 2.530211124
179.0338851 4.716379621
181.0495352 3.366127576
183.0651853 0.7919593502
255.0651853 1.523077986
261.0757499 1.244543954
263.0914 2.365146868
271.0600999 0.9559785916
273.0757499 13.37874657
275.0914 0.7591077667
291.0863146 21.79499056
329.050323 0.8061999721
431.0972732 1.234978708
449.1078379 2.654041234
467.1184026 0.995180663

Name: +ve in-silico MS/MS by CFM-ID for XKTRNHUETFIUTN-UHFFFAOYSA-N
ID: XKTRNHUETFIUTN-UHFFFAOYSA-N
Comment: Energy2
Num peaks: 31
41.00219107 0.7957316283
43.01784114 0.950607554
53.00219107 0.6333817228
87.00767038 1.507597334
105.0182351 0.677298203
115.002585 0.6391004431
117.0182351 0.647242632
121.0284058 1.036301433
127.0389705 2.701733642
135.0440559 2.030362572
137.0233204 1.384363459
137.0597059 6.330103426
139.075356 0.7336659579
153.0182351 8.950111324
155.0338851 0.9485225987
157.0131497 0.6401684785
159.0287997 1.130435156
161.0444498 1.42993837
163.0389705 2.366978718
165.0546206 6.563647065
177.0182351 1.074368356
177.0393644 0.8004151186
179.0338851 1.366069975
181.0495352 1.591127387
193.0495352 0.9912735237
261.0757499 1.537601894
271.0600999 0.6529807119
273.0757499 8.291183191
275.0914 1.49529831
291.0863146 6.848824718
407.0972732 0.6289647205

Name: +ve in-silico MS/MS by CFM-ID for LWDVCOUFQYJANJ-UHFFFAOYSA-N
ID: LWDVCOUFQYJANJ-UHFFFAOYSA-N
Comment: Energy0
Num peaks: 15
135.0440559 0.9247268229
137.0597059 0.8078504386
153.0182351 2.706513838
163.0389705 0.7427127182
165.0546206 0.9244988868
177.0393644 1.921171974
181.0495352 1.200352515
271.0600999 1.016380315
273.0757499 9.388006968
275.0914 1.046058005
291.0863146 23.53374497
341.0867085 1.525094704
431.0972732 3.493208339
449.1078379 19.03968161
467.1184026 12.25420945

Name: +ve in-silico MS/MS by CFM-ID for LWDVCOUFQYJANJ-UHFFFAOYSA-N
ID: LWDVCOUFQYJANJ-UHFFFAOYSA-N
Comment: Energy1
Num peaks: 25
111.0440559 2.158773727
133.0284058 1.806145382
135.0440559 1.241449364
137.0597059 0.9811662742
153.0182351 10.59655742
159.0287997 1.732961433
163.0389705 2.932368233
165.0546206 1.858819219
167.0702706 0.7284436483
177.0182351 1.290935056
177.0393644 2.427123354
179.0338851 3.045791972
181.0495352 3.363485886
183.0651853 0.629166844
255.0651853 1.284367458
261.0757499 1.176808114
263.0914 2.042075832
271.0600999 0.8142612493
273.0757499 12.70723099
275.0914 0.7429469648
289.0706646 0.6304543799
291.0863146 21.36816459
431.0972732 1.220018424
449.1078379 2.591158663
467.1184026 0.953828802

Name: +ve in-silico MS/MS by CFM-ID for LWDVCOUFQYJANJ-UHFFFAOYSA-N
ID: LWDVCOUFQYJANJ-UHFFFAOYSA-N
Comment: Energy2
Num peaks: 31
41.00219107 0.7968287657
43.01784114 0.9761617578
83.01275576 1.638524074
87.00767038 1.546539288
105.0182351 0.6947647929
115.002585 0.6555382648
117.0182351 0.6640150429
117.0334912 0.695087531
119.0491413 1.048889413
127.0389705 1.865165656
133.0284058 3.697175376
135.0440559 6.376787633
137.0597059 5.369519222
139.075356 1.127451597
153.0182351 8.825122169
155.0338851 0.8594566377
157.0131497 0.6573919902
157.0495352 0.676477132
159.0287997 1.16067202
161.0444498 1.472899477
163.0389705 3.03879916
165.0546206 5.09339962
177.0393644 0.7816264642
203.0338851 0.6382393878
261.0757499 1.298774514
263.0914 0.7724197865
273.0757499 7.375204004
275.0914 1.533860688
291.0863146 6.910574552
329.0655792 0.6242367515
407.0972732 0.6452368643

Name: +ve in-silico MS/MS by CFM-ID for ACCJMVKXCGKULI-UHFFFAOYSA-N
ID: ACCJMVKXCGKULI-UHFFFAOYSA-N
Comment: Energy0
Num peaks: 15
135.0440559 0.9241321259
137.0597059 0.8072804922
153.0182351 2.703609023
163.0389705 0.7422057555
165.0546206 0.9237983976
177.0393644 1.919203058
181.0495352 1.199270311
271.0600999 1.015404158
273.0757499 9.365890199
275.0914 1.045160523
291.0863146 23.51223002
341.0867085 1.523348175
431.0972732 3.490497587
449.1078379 19.01837432
467.1184026 12.23519814

Name: +ve in-silico MS/MS by CFM-ID for ACCJMVKXCGKULI-UHFFFAOYSA-N
ID: ACCJMVKXCGKULI-UHFFFAOYSA-N
Comment: Energy1
Num peaks: 24
111.0440559 2.179100887
133.0284058 1.841360737
135.0440559 1.26508715
137.0597059 0.9905923975
153.0182351 10.7116634
159.0287997 1.738038368
163.0389705 2.983567057
165.0546206 1.870008385
167.0702706 0.7305777181
177.0182351 1.465944349
177.0393644 2.435392754
179.0338851 3.328202389
181.0495352 3.409570245
255.0651853 1.290726495
261.0757499 0.6995345619
263.0914 1.638527026
271.0600999 0.816842672
273.0757499 12.88816372
275.0914 0.7451539665
289.0706646 0.6326231892
291.0863146 21.64978289
431.0972732 1.223592626
449.1078379 2.601948107
467.1184026 0.9594257181

Name: +ve in-silico MS/MS by CFM-ID for ACCJMVKXCGKULI-UHFFFAOYSA-N
ID: ACCJMVKXCGKULI-UHFFFAOYSA-N
Comment: Energy2
Num peaks: 31
41.00219107 0.802947607
43.01784114 0.9829193225
83.01275576 1.651073559
87.00767038 1.557291535
103.002585 0.6139113776
105.0182351 0.6995872367
115.002585 0.6600762855
117.0182351 0.66864654
117.0334912 0.6875669294
119.0491413 1.0375408
127.0389705 1.879385994
133.0284058 3.739495126
135.0440559 6.446170686
137.0597059 5.423065767
139.075356 1.140055129
153.0182351 8.751636343
155.0338851 0.8660867578
157.0131497 0.6619428435
157.0495352 0.6833442094
159.0287997 1.168706873
161.0444498 1.483095752
163.0389705 3.070710269
165.0546206 5.135525866
177.0393644 0.7873166472
261.0757499 0.7302427628
263.0914 0.9987606147
273.0757499 7.455356504
275.0914 1.544507586
291.0863146 6.963953586
329.0655792 0.6285836378
407.0972732 0.6497299853

Name: +ve in-silico MS/MS by CFM-ID for BRFXJNCXMFMXSV-UHFFFAOYSA-N
ID: BRFXJNCXMFMXSV-UHFFFAOYSA-N
Comment: Energy0
Num peaks: 15
99.00767038 0.6632901155
117.0334912 2.736514569
119.0491413 1.306817769
121.0647913 1.712013814
137.0597059 1.662513065
153.0182351 0.8453493168
177.0393644 1.948296891
255.0651853 9.275656028
257.0808353 0.9472857274
273.0757499 23.05989038
301.0554084 0.7787041763
329.050323 1.905091015
413.0867085 3.547696461
431.0972732 18.41996095
449.1078379 11.6193226

Name: +ve in-silico MS/MS by CFM-ID for BRFXJNCXMFMXSV-UHFFFAOYSA-N
ID: BRFXJNCXMFMXSV-UHFFFAOYSA-N
Comment: Energy1
Num peaks: 28
105.0334912 4.591765184
107.0491413 3.756294905
109.0284058 0.9498144394
119.0491413 0.8191044362
121.0284058 0.9289214757
121.0647913 1.661289092
123.0440559 1.96175808
135.0076704 1.649047224
137.0233204 5.261086179
147.0440559 0.8132229163
149.0233204 0.6963191785
151.0389705 1.215307611
153.0182351 2.820934051
159.0287997 1.608527541
165.0546206 0.9991464306
177.0393644 2.672359832
227.0702706 1.139481948
241.0495352 0.6846080644
243.0651853 3.689541739
245.0808353 3.910632475
255.0651853 10.98616725
269.0444498 0.6887278032
271.0600999 0.8662643075
273.0757499 20.06248364
413.0867085 1.254769944
419.0972732 0.7489294475
431.0972732 2.670731094
449.1078379 0.9335254988

Name: +ve in-silico MS/MS by CFM-ID for BRFXJNCXMFMXSV-UHFFFAOYSA-N
ID: BRFXJNCXMFMXSV-UHFFFAOYSA-N
Comment: Energy2
Num peaks: 31
41.00219107 1.222113155
43.01784114 1.265782324
79.01784114 0.9637701749
87.00767038 1.221595578
95.04914126 1.66106004
105.0334912 1.97628131
107.0491413 2.026996597
109.0284058 3.753400169
109.0647913 1.283125454
111.0804414 1.171451241
117.0334912 8.192731039
119.0491413 2.086987748
121.0284058 5.135515229
121.0647913 1.855878243
123.0440559 2.329654094
123.0804414 1.049084736
125.0233204 2.334370764
135.0076704 0.9966785299
137.0597059 2.175986209
145.0284058 1.11032464
151.002585 1.236759519
151.0389705 1.43442279
153.0182351 3.781579635
161.0444498 0.9776983844
163.0389705 2.009526217
165.0546206 1.061347427
167.0338851 1.593267257
177.0393644 0.9816757555
243.0651853 1.01605567
255.0651853 2.506853238
273.0757499 3.392242532

Name: +ve in-silico MS/MS by CFM-ID for HEQDNZXBXPQXOJ-UHFFFAOYSA-N
ID: HEQDNZXBXPQXOJ-UHFFFAOYSA-N
Comment: Energy0
Num peaks: 19
99.00767038 0.6339702738
117.0334912 0.6487333871
121.0647913 1.029918509
125.0233204 1.78616046
151.002585 0.8141927707
153.0182351 4.402797814
177.0393644 1.8932297
251.0550145 0.8542209353
253.0495352 0.9279327778
255.0651853 8.741068886
257.0808353 0.9348112654
273.0757499 22.07587636
293.0655792 1.15452833
295.0812292 0.7331094013
297.0968793 0.717167525
313.0917939 0.7449213495
413.0867085 3.304170528
431.0972732 17.54304672
449.1078379 11.34510568

Name: +ve in-silico MS/MS by CFM-ID for HEQDNZXBXPQXOJ-UHFFFAOYSA-N
ID: HEQDNZXBXPQXOJ-UHFFFAOYSA-N
Comment: Energy1
Num peaks: 30
105.0334912 1.372282359
107.0491413 6.011510984
117.0334912 0.7542737172
119.0491413 0.9992096501
121.0647913 1.775847359
123.0440559 1.034037945
125.0233204 0.7651672028
135.0076704 3.019431412
137.0233204 3.230795957
149.0597059 0.6641863717
151.002585 1.917214319
151.0389705 1.088977103
153.0182351 5.699374178
159.0287997 1.606467915
165.0546206 0.6571485598
177.0393644 2.659132115
179.0338851 0.8031034969
227.0702706 0.7904536082
243.0651853 2.903795389
245.0808353 3.080066804
253.0495352 1.037697944
255.0651853 10.59553943
257.0808353 0.6758649474
271.0600999 0.6782681756
273.0757499 20.10277982
403.1023586 0.6636162532
413.0867085 1.215510427
421.1129233 0.792004697
431.0972732 2.624640656
449.1078379 0.9321316335

Name: +ve in-silico MS/MS by CFM-ID for HEQDNZXBXPQXOJ-UHFFFAOYSA-N
ID: HEQDNZXBXPQXOJ-UHFFFAOYSA-N
Comment: Energy2
Num peaks: 31
87.00767038 1.244059131
95.04914126 1.517359039
103.0542266 1.222478615
105.0334912 2.182950785
107.0491413 3.105411197
109.0284058 0.9553007978
111.0440559 0.9009984171
117.0334912 1.248049642
119.0491413 1.920798376
121.0284058 2.65664692
121.0647913 7.541540638
123.0440559 5.284635757
125.0233204 2.542014236
135.0076704 1.428486955
137.0233204 0.821742165
137.0597059 3.581463043
145.0284058 0.9409078589
149.0233204 0.6530500629
149.0597059 0.7458591681
151.002585 1.468724984
151.0389705 0.9616880428
153.0182351 2.888447483
161.0444498 0.9952562608
163.0389705 0.9404072545
165.0546206 4.019683907
167.0338851 0.7921213113
177.0393644 2.082975757
245.0808353 1.049170758
255.0651853 2.816499721
257.0808353 0.9651944415
273.0757499 3.747778501

Name: +ve in-silico MS/MS by CFM-ID for WDSWBXIUCFZLCI-ZZXKWVIFSA-N
ID: WDSWBXIUCFZLCI-ZZXKWVIFSA-N
Comment: Energy0
Num peaks: 23
99.00767038 0.5578157211
105.0334912 3.714644034
107.0491413 2.067750552
109.0647913 0.555466202
119.0491413 1.32003404
141.0182351 1.320820769
145.0284058 0.6469824914
147.0440559 0.566497332
149.0597059 5.074019398
171.0287997 0.5927432554
177.0393644 2.14303379
271.0600999 1.03954643
273.0757499 9.892573887
275.0914 0.8410629808
291.0863146 18.26583159
299.0397584 0.8214165719
317.050323 0.856082318
347.0608877 0.5815099298
361.0765378 0.5980542931
431.0972732 2.229096657
439.123488 0.8771136283
449.1078379 16.12360151
467.1184026 9.849215371

Name: +ve in-silico MS/MS by CFM-ID for WDSWBXIUCFZLCI-ZZXKWVIFSA-N
ID: WDSWBXIUCFZLCI-ZZXKWVIFSA-N
Comment: Energy1
Num peaks: 26
105.0334912 6.085703775
107.0491413 2.657433736
119.0491413 1.800485665
121.0647913 0.5834238687
131.0491413 0.8709674714
149.0597059 9.749813039
159.0287997 1.605234238
166.9974996 2.529136597
169.0131497 2.62564684
171.0287997 3.673967763
173.0444498 1.16615839
177.0393644 2.614163565
183.0287997 0.6134728452
185.0444498 1.75664735
195.0287997 0.8143878454
197.0444498 1.038637716
261.0757499 1.299912138
263.0914 2.316812889
273.0757499 10.54259456
289.0706646 0.6105816368
291.0863146 19.21948299
421.1129233 0.5891493486
431.0972732 0.8436138998
437.1078379 0.8919897799
449.1078379 2.774937802
467.1184026 0.9623896277

Name: +ve in-silico MS/MS by CFM-ID for WDSWBXIUCFZLCI-ZZXKWVIFSA-N
ID: WDSWBXIUCFZLCI-ZZXKWVIFSA-N
Comment: Energy2
Num peaks: 31
43.01784114 0.9647517026
77.03857658 1.044851243
87.00767038 1.337483793
91.05422664 0.754894737
105.0334912 5.223980672
107.0491413 2.810464793
117.0334912 1.969026639
119.0491413 4.115995596
121.0647913 1.175391995
125.0233204 1.158081114
141.0182351 4.746835326
145.0284058 2.053265924
147.0440559 1.449641974
149.0597059 5.195140037
159.0287997 0.7325668687
161.0444498 1.118530609
166.9974996 0.862039875
169.0131497 1.405201611
171.0287997 3.471051098
177.0393644 1.11955872
185.0444498 1.764229593
197.0444498 1.387327642
215.0702706 1.798556406
231.0651853 0.7102064891
233.0808353 0.7627117783
257.0808353 1.110423767
261.0757499 1.343282479
269.0444498 0.768955385
273.0757499 5.287035546
291.0863146 4.343669147
409.1129233 0.8538519048

Name: +ve in-silico MS/MS by CFM-ID for ADBHOTRXOOWPTJ-ZZXKWVIFSA-N
ID: ADBHOTRXOOWPTJ-ZZXKWVIFSA-N
Comment: Energy0
Num peaks: 26
99.00767038 0.576763022
107.0491413 1.19759702
117.0334912 0.5301414537
119.0491413 0.5772159848
141.0182351 2.093285581
145.0284058 0.8877873041
147.0440559 1.093148076
149.0597059 1.883162947
159.0287997 0.5307776515
171.0287997 1.537516954
177.0393644 1.785831776
183.0287997 0.9677070513
185.0444498 1.006161401
197.0444498 0.6325449997
271.0600999 1.005639452
273.0757499 9.382403266
279.0499291 0.5997855409
281.0655792 1.503717875
283.0812292 0.8997680247
291.0863146 18.27427526
305.0655792 0.6419013802
307.0812292 1.039612604
325.0917939 2.074020495
431.0972732 2.39469019
449.1078379 16.82279714
467.1184026 10.07857189

Name: +ve in-silico MS/MS by CFM-ID for ADBHOTRXOOWPTJ-ZZXKWVIFSA-N
ID: ADBHOTRXOOWPTJ-ZZXKWVIFSA-N
Comment: Energy1
Num peaks: 31
95.04914126 0.6275690023
105.0334912 1.766088366
107.0491413 3.777787558
117.0334912 0.9064810989
119.0491413 0.9380324612
131.0491413 1.026045169
145.0284058 1.400888324
147.0440559 3.160997491
149.0597059 3.682290911
151.075356 2.077427474
159.0287997 1.516745447
166.9974996 1.159148673
169.0131497 0.9943938418
171.0287997 5.594192525
173.0444498 0.9083783657
177.0393644 2.570540564
181.0131497 1.875562712
183.0287997 1.723713908
185.0444498 0.6735144544
197.0444498 1.415437578
261.0757499 1.029629925
263.0914 1.923605398
271.0600999 0.7182451191
273.0757499 13.18408493
289.0706646 0.6160080443
291.0863146 18.43017241
307.0812292 0.8017998921
325.0917939 0.9514490244
431.0972732 0.8009901922
449.1078379 2.598792943
467.1184026 0.8591157777

Name: +ve in-silico MS/MS by CFM-ID for ADBHOTRXOOWPTJ-ZZXKWVIFSA-N
ID: ADBHOTRXOOWPTJ-ZZXKWVIFSA-N
Comment: Energy2
Num peaks: 31
43.01784114 0.8006753759
53.00219107 0.7377370677
87.00767038 1.35017884
95.04914126 1.224847147
105.0334912 1.750433421
107.0491413 5.33322856
117.0334912 2.696477538
119.0491413 4.138917709
121.0647913 0.7756557406
129.0334912 0.9886230402
141.0182351 2.642011624
143.0338851 1.134989262
145.0284058 3.786823977
147.0440559 2.271193659
149.0597059 6.712019771
159.0287997 0.741745753
161.0444498 1.133938719
169.0131497 1.26154279
171.0287997 2.560263295
177.0393644 1.085789831
185.0444498 0.9835327802
229.0495352 0.7335048855
233.0808353 2.775197057
261.0757499 0.9179633943
263.0914 1.086255695
273.0757499 5.467259513
291.0863146 4.194124318
315.0499291 0.7391217452
405.0816232 0.7987890276
407.0972732 0.8788206015
449.1078379 0.939681022

Name: +ve in-silico MS/MS by CFM-ID for PWPMWIUUOQJQOK-ZZXKWVIFSA-N
ID: PWPMWIUUOQJQOK-ZZXKWVIFSA-N
Comment: Energy0
Num peaks: 23
99.00767038 0.5723460029
105.0334912 3.736603876
107.0491413 2.076758461
109.0647913 0.5629295791
119.0491413 1.328271527
141.0182351 1.320206323
145.0284058 0.6523755704
147.0440559 0.5705235423
149.0597059 5.122338326
171.0287997 0.5981958864
177.0393644 1.726399569
271.0600999 1.044436603
273.0757499 9.406765248
291.0863146 18.39632089
299.0397584 0.8548907104
317.050323 0.8751963546
347.0608877 0.5947752863
359.0608877 0.5419045691
361.0765378 0.6105534918
431.0972732 2.349391243
439.123488 0.6367336073
449.1078379 16.72636886
467.1184026 10.16078902

Name: +ve in-silico MS/MS by CFM-ID for PWPMWIUUOQJQOK-ZZXKWVIFSA-N
ID: PWPMWIUUOQJQOK-ZZXKWVIFSA-N
Comment: Energy1
Num peaks: 28
105.0334912 6.097603018
107.0491413 2.67087101
119.0491413 1.80270019
121.0647913 0.5615706638
131.0491413 0.8410845537
149.0597059 9.661628903
151.002585 0.6570235678
153.0182351 0.669985915
159.0287997 1.548870044
166.9974996 2.416241124
169.0131497 2.508924765
171.0287997 3.535529551
173.0444498 1.122038689
177.0393644 2.334361224
183.0287997 0.5866023321
185.0444498 1.695417952
195.0287997 0.7787171235
197.0444498 1.000514232
261.0757499 1.468362087
263.0914 2.357266023
271.0600999 0.7631138358
273.0757499 11.94634164
289.0706646 0.5690172071
291.0863146 17.74406178
431.0972732 0.7931191976
437.1078379 0.6322582758
449.1078379 2.646353395
467.1184026 0.8974833029

Name: +ve in-silico MS/MS by CFM-ID for PWPMWIUUOQJQOK-ZZXKWVIFSA-N
ID: PWPMWIUUOQJQOK-ZZXKWVIFSA-N
Comment: Energy2
Num peaks: 31
43.01784114 0.9730573052
77.03857658 1.05278947
87.00767038 1.347678952
91.05422664 0.7606300283
105.0334912 5.093115837
107.0491413 2.702637965
117.0334912 1.974591415
119.0491413 3.989933413
121.0647913 1.179919909
141.0182351 4.743862354
145.0284058 1.911704926
147.0440559 1.383915313
149.0597059 4.685269148
159.0287997 0.7391592231
161.0444498 1.129232381
163.0600999 0.7546962719
166.9974996 0.8578343365
169.0131497 1.398911574
171.0287997 3.486152885
185.0444498 1.775905337
197.0444498 1.393809413
229.0495352 0.7195706648
233.0808353 2.76290693
261.0757499 1.375171628
269.0444498 0.7848152845
273.0757499 5.353123566
291.0863146 4.125763403
295.1176147 0.7094138109
405.0816232 0.7972985073
407.0972732 0.8771833384
449.1078379 0.9348040257

Name: +ve in-silico MS/MS by CFM-ID for IKWWZKMQOJUNSZ-ZZXKWVIFSA-N
ID: IKWWZKMQOJUNSZ-ZZXKWVIFSA-N
Comment: Energy0
Num peaks: 22
99.00767038 0.5585489091
105.0334912 3.720048468
107.0491413 2.070773317
119.0491413 1.321948325
141.0182351 1.322324281
145.0284058 0.6635285021
147.0440559 0.5827265534
149.0597059 5.295466967
171.0287997 0.5934787243
177.0393644 2.14650277
271.0600999 1.09157273
273.0757499 9.905495321
275.0914 0.8074174677
291.0863146 18.29383861
299.0397584 0.8224962345
317.050323 0.8576764049
347.0608877 0.5826160092
361.0765378 0.5990974223
431.0972732 2.232026562
439.123488 0.87857456
449.1078379 16.15401888
467.1184026 9.875123828

Name: +ve in-silico MS/MS by CFM-ID for IKWWZKMQOJUNSZ-ZZXKWVIFSA-N
ID: IKWWZKMQOJUNSZ-ZZXKWVIFSA-N
Comment: Energy1
Num peaks: 25
105.0334912 6.082627474
107.0491413 2.655874819
119.0491413 1.79962357
131.0491413 0.8716892261
149.0597059 10.102564
159.0287997 1.606564466
166.9974996 2.532616125
169.0131497 2.629233643
171.0287997 3.677776161
173.0444498 1.167378189
177.0393644 2.616659912
183.0287997 0.6143403281
185.0444498 1.758162188
195.0287997 0.8155394327
197.0444498 1.039651861
261.0757499 1.301617411
263.0914 2.320088985
273.0757499 10.51785688
289.0706646 0.6111792676
291.0863146 19.24387193
421.1129233 0.5897990692
431.0972732 0.8443129871
437.1078379 0.8927950461
449.1078379 2.778161764
467.1184026 0.9639853178

Name: +ve in-silico MS/MS by CFM-ID for IKWWZKMQOJUNSZ-ZZXKWVIFSA-N
ID: IKWWZKMQOJUNSZ-ZZXKWVIFSA-N
Comment: Energy2
Num peaks: 31
43.01784114 1.290427995
77.03857658 1.06385694
87.00767038 1.361893881
91.05422664 0.7686261661
105.0334912 5.329026426
107.0491413 2.869151288
117.0334912 1.899865346
119.0491413 4.200110378
121.0647913 1.18781484
141.0182351 4.77457202
145.0284058 2.102170954
147.0440559 1.551157253
149.0597059 5.82220196
159.0287997 0.745892157
161.0444498 1.138876523
166.9974996 0.861573586
169.0131497 1.405290321
171.0287997 3.511243353
177.0393644 1.140415782
185.0444498 1.792802422
197.0444498 1.404299606
229.0495352 1.383871898
231.0651853 1.049397017
233.0808353 0.7076970306
261.0757499 1.342702515
269.0444498 0.7829425753
273.0757499 5.298556466
291.0863146 4.414300875
295.1176147 0.7169079006
405.0816232 0.9303308773
407.0972732 0.9529135048

Name: +ve in-silico MS/MS by CFM-ID for YDHCLDGNLPASCI-ZZXKWVIFSA-N
ID: YDHCLDGNLPASCI-ZZXKWVIFSA-N
Comment: Energy0
Num peaks: 21
99.00767038 0.5707538215
105.0334912 3.798920784
107.0491413 2.013260895
109.0647913 0.569686792
119.0491413 1.349758879
141.0182351 1.371555537
145.0284058 0.6776311766
147.0440559 0.5953612427
149.0597059 5.066373146
171.0287997 0.6001752383
177.0393644 2.167201242
271.0600999 0.7844865078
273.0757499 9.588149284
291.0863146 18.8381575
299.0397584 0.842934109
317.050323 0.8806458029
347.0608877 0.5922558959
361.0765378 0.6141136641
431.0972732 2.321056808
449.1078379 16.92689989
467.1184026 10.24998142

Name: +ve in-silico MS/MS by CFM-ID for YDHCLDGNLPASCI-ZZXKWVIFSA-N
ID: YDHCLDGNLPASCI-ZZXKWVIFSA-N
Comment: Energy1
Num peaks: 25
105.0334912 6.117477686
107.0491413 2.620598393
119.0491413 1.809327454
131.0491413 0.8833316751
149.0597059 9.588327356
159.0287997 1.64797801
166.9974996 2.641851552
169.0131497 2.73971104
171.0287997 3.73801543
173.0444498 1.177305114
177.0393644 2.818677444
183.0287997 0.640998795
185.0444498 1.804394563
195.0287997 0.8509286623
197.0444498 1.070667345
261.0757499 1.566179533
263.0914 1.964426838
273.0757499 9.536290587
289.0706646 0.6494128052
291.0863146 20.05957088
431.0972732 0.8833783322
437.1078379 1.036882667
439.123488 0.7456572004
449.1078379 2.934279175
467.1184026 1.01328505

Name: +ve in-silico MS/MS by CFM-ID for YDHCLDGNLPASCI-ZZXKWVIFSA-N
ID: YDHCLDGNLPASCI-ZZXKWVIFSA-N
Comment: Energy2
Num peaks: 31
43.01784114 0.9710614659
77.03857658 1.057028541
87.00767038 1.353123449
91.05422664 0.7636927153
105.0334912 5.487078342
107.0491413 2.724699193
117.0334912 2.211634191
119.0491413 4.350081433
121.0647913 1.169652597
141.0182351 4.868282675
145.0284058 2.246723671
147.0440559 1.68849901
149.0597059 4.263379983
159.0287997 0.7407351697
161.0444498 1.130773587
166.9974996 0.8346688758
169.0131497 1.359338136
171.0287997 3.404951849
177.0393644 1.377028343
185.0444498 1.781799632
197.0444498 1.396470675
229.0495352 1.337986472
231.0651853 1.465344003
261.0757499 1.280172068
269.0444498 0.7879753538
271.0600999 0.8000462814
273.0757499 5.349147079
291.0863146 4.371375998
295.1176147 0.7122841136
315.0499291 0.7407361373
449.1078379 0.8236282358

Name: +ve in-silico MS/MS by CFM-ID for MMIIUZMAAMAIQJ-UHFFFAOYSA-N
ID: MMIIUZMAAMAIQJ-UHFFFAOYSA-N
Comment: Energy0
Num peaks: 16
99.00767038 0.6381369192
101.0385766 2.753687419
103.0542266 1.278927408
105.0698767 1.743540763
121.0647913 1.00536969
169.0131497 0.8283772123
177.0393644 2.39131812
253.0495352 1.02379418
255.0651853 9.273600657
257.0808353 1.412872174
273.0757499 23.16927179
317.050323 0.7612363182
345.0452377 1.84879458
413.0867085 3.407373767
431.0972732 17.55047545
449.1078379 11.24931114

Name: +ve in-silico MS/MS by CFM-ID for MMIIUZMAAMAIQJ-UHFFFAOYSA-N
ID: MMIIUZMAAMAIQJ-UHFFFAOYSA-N
Comment: Energy1
Num peaks: 29
79.05422664 0.7507793483
91.05422664 4.700344954
103.0542266 0.9232321424
105.0334912 0.722203356
105.0698767 2.003912134
107.0491413 1.767603235
125.0233204 1.146681592
131.0491413 0.9063256577
133.0647913 0.6982895515
149.0597059 0.6380311289
151.002585 1.750737149
153.0182351 5.132017266
159.0287997 1.690263481
165.0182351 0.8776762718
167.0338851 1.952983168
169.0131497 3.352803101
177.0393644 3.138283893
243.0651853 1.685697426
245.0808353 2.667355973
253.0495352 0.8801563179
255.0651853 8.306875423
257.0808353 0.8008181565
269.0444498 0.7399249713
271.0600999 0.9243112602
273.0757499 25.40644026
413.0867085 1.427002607
421.1129233 0.8327055756
431.0972732 3.251596355
449.1078379 1.064225854

Name: +ve in-silico MS/MS by CFM-ID for MMIIUZMAAMAIQJ-UHFFFAOYSA-N
ID: MMIIUZMAAMAIQJ-UHFFFAOYSA-N
Comment: Energy2
Num peaks: 31
41.00219107 0.7089359742
49.00727645 0.7927456793
87.00767038 1.272848122
91.05422664 1.971938035
93.06987671 0.6909799889
101.0385766 11.88601342
103.0542266 1.890633368
105.0334912 1.67348843
105.0698767 3.294478821
107.0491413 1.469289648
107.0855268 0.8229266471
121.0647913 1.215243539
125.0233204 5.142199074
141.0182351 2.743665558
147.0440559 0.8132392097
151.002585 1.444514903
153.0182351 1.510022756
159.0287997 0.6980144348
161.0444498 1.146821559
165.0182351 0.7135776022
166.9974996 2.008601764
167.0338851 2.975805635
169.0131497 4.174089737
171.0287997 0.898598627
177.0393644 1.723243457
197.0597059 0.786280803
231.0651853 1.061295749
255.0651853 2.337398632
273.0757499 4.212909222
389.0867085 0.9861392272
431.0972732 0.8564697595

Name: +ve in-silico MS/MS by CFM-ID for GXLVOUPOGJMYLF-UHFFFAOYSA-N
ID: GXLVOUPOGJMYLF-UHFFFAOYSA-N
Comment: Energy0
Num peaks: 15
101.0385766 2.784338638
103.0542266 1.309488231
105.0698767 1.681826321
121.0647913 0.965707222
169.0131497 0.8588626852
177.0393644 2.398656829
255.0651853 8.570013997
257.0808353 1.080305406
273.0757499 23.97509481
317.050323 0.7862050064
327.034673 0.7054417763
345.0452377 1.920155879
413.0867085 3.505281794
431.0972732 18.33881888
449.1078379 11.77898521

Name: +ve in-silico MS/MS by CFM-ID for GXLVOUPOGJMYLF-UHFFFAOYSA-N
ID: GXLVOUPOGJMYLF-UHFFFAOYSA-N
Comment: Energy1
Num peaks: 27
79.05422664 0.7945312193
91.05422664 4.97474244
103.0542266 0.9442672889
105.0334912 0.7622028898
105.0698767 1.955459388
107.0491413 1.86941555
125.0233204 0.9604512835
131.0491413 0.9591420323
151.002585 1.623310582
153.0182351 5.337273917
159.0287997 1.752996961
165.0182351 0.9417491734
167.0338851 2.130152341
169.0131497 3.542163639
177.0393644 3.289892258
243.0651853 1.741166341
245.0808353 2.067169064
255.0651853 6.908572645
257.0808353 0.7526005467
269.0444498 0.8234294287
271.0600999 1.081194926
273.0757499 27.1619079
327.034673 0.7419630356
413.0867085 1.520768798
421.1129233 0.8244438096
431.0972732 3.496516944
449.1078379 1.143305043

Name: +ve in-silico MS/MS by CFM-ID for GXLVOUPOGJMYLF-UHFFFAOYSA-N
ID: GXLVOUPOGJMYLF-UHFFFAOYSA-N
Comment: Energy2
Num peaks: 31
41.00219107 0.7177636371
43.01784114 0.7922838855
49.00727645 0.8018635062
87.00767038 1.288747839
91.05422664 1.992798439
93.06987671 0.6996237814
101.0385766 13.89762905
103.0542266 2.14318299
105.0334912 1.691352219
105.0698767 3.084312915
107.0491413 1.484537924
107.0855268 0.8298173011
121.0647913 1.056956288
125.0233204 3.768238519
141.0182351 2.771862187
147.0440559 0.8211958958
153.0182351 1.727273629
159.0287997 0.7058570244
161.0444498 1.1587409
165.0182351 0.7181189524
166.9974996 2.035719922
167.0338851 3.505173042
169.0131497 4.366133663
171.0287997 0.904317488
177.0393644 1.867860022
213.0546206 0.815985538
255.0651853 2.455494585
257.0808353 0.7118160821
273.0757499 4.247412212
277.1070501 0.6783479354
431.0972732 0.9889111597

Name: +ve in-silico MS/MS by CFM-ID for UVNUGBQJLDGZKE-UHFFFAOYSA-N
ID: UVNUGBQJLDGZKE-UHFFFAOYSA-N
Comment: Energy0
Num peaks: 16
99.00767038 0.6363912393
101.0385766 2.756499764
103.0542266 1.279926909
105.0698767 1.744344173
121.0647913 1.005979626
169.0131497 0.8271984046
177.0393644 2.322718967
253.0495352 1.031963495
255.0651853 9.389706612
257.0808353 1.425908205
273.0757499 23.16329523
317.050323 0.7593772213
345.0452377 1.844222368
413.0867085 3.397077131
431.0972732 17.49479175
449.1078379 11.21008215

Name: +ve in-silico MS/MS by CFM-ID for UVNUGBQJLDGZKE-UHFFFAOYSA-N
ID: UVNUGBQJLDGZKE-UHFFFAOYSA-N
Comment: Energy1
Num peaks: 28
79.05422664 0.7619008347
91.05422664 4.768372419
103.0542266 0.944469981
105.0334912 0.797182646
105.0698767 2.048608361
107.0491413 1.793218895
125.0233204 0.9573378176
131.0491413 0.9197512914
133.0647913 0.7086334932
149.0597059 0.6489555741
151.002585 1.80486303
153.0182351 5.222811931
159.0287997 1.697786944
165.0182351 0.8977180604
167.0338851 1.995149486
169.0131497 3.388531546
177.0393644 3.126756669
243.0651853 1.337475151
245.0808353 2.605644874
253.0495352 0.9083057324
255.0651853 8.696429083
257.0808353 0.8137485244
269.0444498 0.7435424751
271.0600999 0.9289633319
273.0757499 25.79762235
413.0867085 1.433253501
431.0972732 3.271275481
449.1078379 1.073727108

Name: +ve in-silico MS/MS by CFM-ID for UVNUGBQJLDGZKE-UHFFFAOYSA-N
ID: UVNUGBQJLDGZKE-UHFFFAOYSA-N
Comment: Energy2
Num peaks: 31
41.00219107 0.7016221588
49.00727645 0.7856832062
87.00767038 1.259675967
91.05422664 1.956281717
93.06987671 0.6838192521
101.0385766 13.33211667
103.0542266 1.923691135
105.0334912 1.801634576
105.0698767 3.367709259
107.0491413 1.458645177
107.0855268 0.8194083125
121.0647913 1.274140719
125.0233204 3.975494742
141.0182351 2.724151692
147.0440559 0.8080631538
151.002585 1.763031772
153.0182351 1.539413838
159.0287997 0.6904837196
161.0444498 1.134282833
165.0182351 0.7126157838
166.9974996 2.00070582
167.0338851 2.969218762
169.0131497 4.135591179
171.0287997 0.8973874221
173.0597059 0.8258660153
177.0393644 1.632836882
255.0651853 2.359315008
257.0808353 0.7127743044
273.0757499 4.165759009
389.0867085 0.692860475
431.0972732 0.8472874075

Name: +ve in-silico MS/MS by CFM-ID for DYVPHMBMSKXQQT-VOTSOKGWSA-N
ID: DYVPHMBMSKXQQT-VOTSOKGWSA-N
Comment: Energy0
Num peaks: 19
91.05422664 2.210599471
103.0542266 1.435173491
131.0491413 1.317034496
141.0182351 1.621020454
166.9974996 0.701336751
169.0131497 0.6129677621
177.0393644 2.329017244
253.0495352 1.095828374
255.0651853 8.870976042
257.0808353 1.411108385
273.0757499 22.30485795
299.0397584 1.247975355
301.0554084 0.6654436837
317.050323 1.184943349
345.0452377 0.6065512463
413.0867085 3.170323967
421.1129233 0.8524371948
431.0972732 17.11214545
449.1078379 11.33990601

Name: +ve in-silico MS/MS by CFM-ID for DYVPHMBMSKXQQT-VOTSOKGWSA-N
ID: DYVPHMBMSKXQQT-VOTSOKGWSA-N
Comment: Energy1
Num peaks: 25
91.05422664 3.245613199
103.0542266 2.379541028
131.0491413 5.194442699
141.0182351 1.100006348
159.0287997 1.891506362
166.9974996 4.340553641
169.0131497 4.566846002
171.0287997 1.448118844
177.0393644 2.879955472
181.0131497 1.000492222
183.0287997 1.502218552
190.9974996 0.9192949155
193.0131497 1.328157736
195.0287997 1.26998081
243.0651853 0.9798188916
245.0808353 2.052515574
253.0495352 0.74592877
255.0651853 9.794723479
257.0808353 0.8338198587
271.0600999 0.756999135
273.0757499 26.08928511
413.0867085 1.394611866
419.0972732 0.7325070017
431.0972732 3.016739147
449.1078379 1.132868307

Name: +ve in-silico MS/MS by CFM-ID for DYVPHMBMSKXQQT-VOTSOKGWSA-N
ID: DYVPHMBMSKXQQT-VOTSOKGWSA-N
Comment: Energy2
Num peaks: 31
43.01784114 1.220297427
87.00767038 1.422369814
91.05422664 4.326791399
101.0385766 2.223806298
103.0542266 8.40620354
105.0698767 1.131307571
125.0233204 1.690057778
129.0334912 0.7323956204
131.0491413 2.006578444
141.0182351 7.018166591
143.0338851 0.81905729
151.002585 1.011779276
159.0287997 1.077392373
161.0444498 1.326482566
163.0600999 0.8342048474
166.9974996 2.485596424
169.0131497 4.625492763
177.0393644 1.470471679
181.0131497 0.8449389987
183.0287997 1.232280632
195.0287997 1.700090904
211.0389705 1.968724789
213.0546206 1.674209978
215.0702706 0.9854906717
243.0651853 0.7922719856
255.0651853 4.495149609
257.0808353 0.887263136
273.0757499 5.830778694
277.1070501 0.7845504188
387.0710585 1.004536403
431.0972732 0.7674298177

Name: +ve in-silico MS/MS by CFM-ID for OXGUCUVFOIWWQJ-UHFFFAOYSA-N
ID: OXGUCUVFOIWWQJ-UHFFFAOYSA-N
Comment: Energy0
Num peaks: 6
109.0284058 2.046069114
147.0651853 3.168828787
285.0393644 11.17130585
303.0499291 32.66650838
431.0972732 12.44156745
449.1078379 19.43812149

Name: +ve in-silico MS/MS by CFM-ID for OXGUCUVFOIWWQJ-UHFFFAOYSA-N
ID: OXGUCUVFOIWWQJ-UHFFFAOYSA-N
Comment: Energy1
Num peaks: 12
109.0284058 3.032278271
129.0546206 1.616997959
147.0651853 4.542849551
271.0237144 2.451390468
273.0393644 10.99129971
275.0550145 9.540153887
285.0393644 11.31851292
301.034279 1.344951376
303.0499291 30.74199192
421.1129233 1.183703812
431.0972732 2.283587932
449.1078379 1.898613225

Name: +ve in-silico MS/MS by CFM-ID for OXGUCUVFOIWWQJ-UHFFFAOYSA-N
ID: OXGUCUVFOIWWQJ-UHFFFAOYSA-N
Comment: Energy2
Num peaks: 31
55.01784114 0.8155272357
57.0334912 1.04293382
69.0334912 0.9961726409
85.02840582 1.231707796
87.04405588 1.563718059
89.05970595 0.8168811122
93.0334912 0.7925447873
109.0284058 3.708342598
111.0440559 1.472780508
121.0284058 4.571592435
123.0440559 6.229890311
127.0389705 1.223800472
129.0546206 1.124612682
131.0702706 1.641902117
135.0076704 1.412589978
137.0233204 3.476477875
139.0389705 1.53852422
147.0651853 1.365203759
153.0182351 3.08904441
195.0287997 0.9587357393
243.0287997 1.150738582
245.0444498 2.870016398
247.0600999 0.8178092861
269.0444498 1.125454305
271.0237144 0.9822249786
273.0393644 2.915329756
275.0550145 1.092164651
285.0393644 7.918866261
287.0550145 1.366302776
303.0499291 5.821686194
343.0448437 0.8302554277

Name: +ve in-silico MS/MS by CFM-ID for LMYINGHDOUXANL-UHFFFAOYSA-N
ID: LMYINGHDOUXANL-UHFFFAOYSA-N
Comment: Energy0
Num peaks: 12
99.00767038 0.6697750627
111.0440559 0.627300624
153.0182351 0.6967567523
155.0338851 2.510371926
177.0393644 1.917285268
251.0550145 1.194796186
271.0600999 1.134663491
273.0757499 12.74922868
291.0863146 23.89985082
431.0972732 2.64544976
449.1078379 19.48882955
467.1184026 12.81357761

Name: +ve in-silico MS/MS by CFM-ID for LMYINGHDOUXANL-UHFFFAOYSA-N
ID: LMYINGHDOUXANL-UHFFFAOYSA-N
Comment: Energy1
Num peaks: 31
91.05422664 0.7715956704
95.04914126 0.9295877295
105.0334912 0.8990275155
107.0491413 4.424839402
111.0440559 1.3523914
113.0597059 0.6600117173
115.075356 0.6600117173
123.0440559 1.449174749
137.0233204 2.287150697
137.0597059 0.9368852662
139.0389705 1.812443661
153.0182351 1.94827697
155.0338851 5.335377169
159.0287997 1.606570557
163.0389705 1.087531192
165.0546206 0.7474922778
169.0495352 0.7239676009
177.0393644 2.465666095
185.0444498 1.267757638
197.0444498 0.8837130733
255.0651853 0.9138504252
261.0757499 1.812248649
263.0914 0.8400337729
271.0600999 0.8813912367
273.0757499 16.08544614
287.0550145 0.6695546561
289.0706646 0.8172556809
291.0863146 21.18143422
431.0972732 0.8113087281
449.1078379 2.681675246
467.1184026 0.9641881903

Name: +ve in-silico MS/MS by CFM-ID for LMYINGHDOUXANL-UHFFFAOYSA-N
ID: LMYINGHDOUXANL-UHFFFAOYSA-N
Comment: Energy2
Num peaks: 31
43.01784114 0.8251749605
87.00767038 1.39607102
91.05422664 1.601992524
95.04914126 1.778607249
105.0182351 0.6280057285
105.0334912 2.557055977
107.0491413 13.83694524
111.0440559 1.359338629
121.0284058 1.696982141
123.0440559 4.183158087
137.0233204 3.446285034
137.0597059 0.6565472477
139.0389705 1.629797627
153.0182351 2.581335399
153.0546206 0.7722521136
155.0338851 2.924354519
159.0287997 0.7641127821
161.0444498 1.233424642
163.0600999 0.7817030184
177.0182351 0.8634029196
177.0393644 0.819751036
181.0495352 1.08470084
183.0651853 1.071842863
261.0757499 0.9747047479
263.0914 1.083604884
273.0757499 6.369835154
275.0914 0.7376265076
291.0863146 4.481228859
295.1176147 0.7349270059
315.0499291 0.7642834946
405.0816232 0.7564704371

Name: +ve in-silico MS/MS by CFM-ID for MGDFQBXJZMSYLL-UHFFFAOYSA-N
ID: MGDFQBXJZMSYLL-UHFFFAOYSA-N
Comment: Energy0
Num peaks: 15
95.04914126 0.6208661495
99.00767038 0.6563377161
123.0440559 0.6532667301
153.0546206 0.7969186359
159.0287997 0.5982066771
177.0393644 1.902119817
265.034279 1.222357525
271.0600999 0.971342756
273.0757499 12.76996993
281.0291937 1.260809686
291.0863146 23.61861148
331.0659731 1.077962938
431.0972732 2.62761469
449.1078379 19.06120433
467.1184026 12.33440358

Name: +ve in-silico MS/MS by CFM-ID for MGDFQBXJZMSYLL-UHFFFAOYSA-N
ID: MGDFQBXJZMSYLL-UHFFFAOYSA-N
Comment: Energy1
Num peaks: 31
95.04914126 1.460800562
105.0334912 3.62778489
107.0491413 3.191297684
121.0284058 1.267522326
123.0440559 3.205357542
137.0233204 0.7899856357
137.0597059 1.058660996
139.0389705 2.163304359
153.0546206 0.7271636008
155.0338851 2.279666775
159.0287997 1.52330093
165.0546206 0.8340177727
169.0495352 0.8578140929
177.0393644 2.387421826
185.0444498 0.7757242735
255.0651853 0.8817884784
261.0757499 2.315662684
263.0914 1.636467495
265.034279 1.249920201
267.0499291 1.220993893
269.0655792 0.8651429767
271.0600999 0.9140227359
273.0757499 15.67035377
285.0604938 1.217800389
287.0550145 0.7278904852
289.0706646 0.7971449404
291.0863146 19.82214456
431.0972732 0.7033966834
437.1078379 0.7487978258
449.1078379 2.39913284
467.1184026 0.8705262547

Name: +ve in-silico MS/MS by CFM-ID for MGDFQBXJZMSYLL-UHFFFAOYSA-N
ID: MGDFQBXJZMSYLL-UHFFFAOYSA-N
Comment: Energy2
Num peaks: 31
43.01784114 0.7976971869
59.01275576 1.000690043
77.03857658 0.8615767011
79.05422664 0.8936083166
87.00767038 1.869577114
95.04914126 0.9665183322
105.0334912 4.284562071
107.0491413 3.119556617
109.0647913 1.519494572
117.0182351 0.9930888137
121.0284058 4.389293807
123.0440559 2.075358581
137.0233204 1.670016109
139.0389705 4.435467398
153.0182351 2.377653454
153.0546206 1.393972638
155.0338851 4.907423823
159.0287997 0.7387444276
161.0444498 1.128096864
169.0495352 0.7390180577
177.0393644 0.8542215539
261.0757499 1.526949473
271.0600999 0.9592882344
273.0757499 7.137162464
275.0914 0.7296699549
281.0291937 0.7099538209
283.0448437 0.8239446725
287.0550145 0.9205989228
291.0863146 4.313847815
315.0499291 0.7381485882
405.0816232 0.7306027006

Name: +ve in-silico MS/MS by CFM-ID for UMEILGSHFSACSO-UHFFFAOYSA-N
ID: UMEILGSHFSACSO-UHFFFAOYSA-N
Comment: Energy0
Num peaks: 15
95.04914126 0.6208747328
99.00767038 0.6566635362
123.0440559 0.618350795
153.0546206 0.7952695846
159.0287997 0.5984856841
177.0393644 1.903148487
265.034279 1.222546399
271.0600999 0.9718380415
273.0757499 12.74771251
281.0291937 1.258861587
291.0863146 23.62667136
331.0659731 1.078589814
431.0972732 2.628240865
449.1078379 19.07000385
467.1184026 12.3444637

Name: +ve in-silico MS/MS by CFM-ID for UMEILGSHFSACSO-UHFFFAOYSA-N
ID: UMEILGSHFSACSO-UHFFFAOYSA-N
Comment: Energy1
Num peaks: 31
95.04914126 1.478946039
105.0334912 3.661918311
107.0491413 3.229183103
121.0284058 1.135480905
123.0440559 2.803527658
137.0233204 0.7953056232
137.0597059 0.9087499922
139.0389705 2.177704961
155.0338851 2.273949998
159.0287997 1.520702918
165.0546206 0.8305793415
169.0495352 0.8545650033
177.0393644 2.382800319
185.0444498 0.7733329021
255.0651853 0.9791003954
261.0757499 2.308100975
263.0914 1.628657538
265.034279 1.246719926
267.0499291 1.218174033
269.0655792 0.8624857556
271.0600999 0.9123826406
273.0757499 15.99577641
283.0448437 0.5915668676
285.0604938 1.215421896
287.0550145 0.7265192273
289.0706646 0.7955547764
291.0863146 19.74181104
431.0972732 0.701080382
437.1078379 0.7472959672
449.1078379 2.391529745
467.1184026 0.8675993567

Name: +ve in-silico MS/MS by CFM-ID for UMEILGSHFSACSO-UHFFFAOYSA-N
ID: UMEILGSHFSACSO-UHFFFAOYSA-N
Comment: Energy2
Num peaks: 31
43.01784114 0.7961739824
59.01275576 0.9590891629
77.03857658 0.8603945256
79.05422664 0.8923821903
87.00767038 1.803203387
95.04914126 0.9677086034
105.0334912 4.288165142
107.0491413 3.124151011
109.0647913 1.523409061
117.0182351 0.9436633466
121.0284058 4.142035102
123.0440559 1.891201021
137.0233204 1.642304828
139.0389705 4.434664231
153.0182351 2.372794413
153.0546206 1.357822401
155.0338851 4.899945843
159.0287997 0.7372798121
161.0444498 1.125580985
169.0495352 0.7378304704
177.0393644 0.8530124422
261.0757499 1.524137558
271.0600999 0.9579665531
273.0757499 7.100261124
275.0914 0.7286649761
283.0448437 0.8228106102
287.0550145 0.9190508289
291.0863146 4.251441512
295.1176147 0.708817342
315.0499291 0.7371308863
405.0816232 0.7295954024

Name: +ve in-silico MS/MS by CFM-ID for FONGWVNORDOJFQ-JLTAQAHISA-N
ID: FONGWVNORDOJFQ-JLTAQAHISA-N
Comment: Energy0
Num peaks: 12
109.0284058 5.680095168
111.0440559 1.419750034
163.0600999 2.349302608
285.0393644 2.720681565
287.0550145 0.8718694516
313.034279 1.159652546
375.0710585 0.9311460095
413.0867085 1.635265102
419.0972732 1.163341275
421.1129233 1.483763406
431.0972732 22.64275153
449.1078379 37.96192691

Name: +ve in-silico MS/MS by CFM-ID for FONGWVNORDOJFQ-JLTAQAHISA-N
ID: FONGWVNORDOJFQ-JLTAQAHISA-N
Comment: Energy1
Num peaks: 31
41.00219107 0.8012398032
43.01784114 4.204213435
45.0334912 1.79297034
47.04914126 0.522286256
55.01784114 0.9629423374
73.02840582 1.665419204
75.04405588 0.9135821165
81.0334912 0.7647081458
109.0284058 5.388546754
111.0440559 1.377609452
145.0495352 4.085457387
163.0600999 5.425772036
285.0393644 0.6705574646
287.0550145 0.7044876174
295.0448437 0.6355372225
297.0393644 3.995720266
299.0550145 1.680094164
313.034279 0.7440977039
315.0499291 1.204051068
327.0499291 0.5305888673
363.0710585 0.533038092
365.0867085 0.6345505727
387.0710585 0.688696301
389.0867085 0.8161010906
403.1023586 2.927637194
413.0867085 4.574745299
417.0816232 1.352352548
419.0972732 4.021427356
421.1129233 4.258498479
431.0972732 13.26337589
449.1078379 6.772184045

Name: +ve in-silico MS/MS by CFM-ID for FONGWVNORDOJFQ-JLTAQAHISA-N
ID: FONGWVNORDOJFQ-JLTAQAHISA-N
Comment: Energy2
Num peaks: 31
43.01784114 1.849760927
45.0334912 0.8237315856
56.99710569 1.002571993
59.01275576 2.513997806
61.02840582 0.9120370594
73.02840582 0.9350495678
87.00767038 1.054035456
109.0284058 6.368272009
111.0440559 1.018828592
131.0127558 5.107963097
147.0651853 1.175066662
255.0287997 1.153650703
271.0237144 1.356197319
285.0393644 3.5224026
287.0550145 1.333636169
295.0237144 3.955470938
297.0393644 3.778531061
299.0550145 2.191851586
301.0706646 1.471175129
313.034279 5.612752153
315.0499291 1.808662095
357.0604938 0.9161033409
359.0761439 1.461320496
369.0604938 0.9354830152
379.1023586 0.9239723333
389.0867085 1.652540374
413.0867085 0.9378731708
417.0816232 0.8446097781
419.0972732 1.118252337
421.1129233 1.11541475
431.0972732 3.087600656

Name: +ve in-silico MS/MS by CFM-ID for PLNWXFMMLGXLNL-BPIQGPLOSA-N
ID: PLNWXFMMLGXLNL-BPIQGPLOSA-N
Comment: Energy0
Num peaks: 12
109.0284058 5.689539862
111.0440559 1.422111306
163.0600999 2.352583061
285.0393644 2.724617331
287.0550145 0.8733219282
313.034279 1.162077213
375.0710585 0.9328875917
413.0867085 1.633855769
419.0972732 1.16528676
421.1129233 1.48631588
431.0972732 22.65197217
449.1078379 38.05387605

Name: +ve in-silico MS/MS by CFM-ID for PLNWXFMMLGXLNL-BPIQGPLOSA-N
ID: PLNWXFMMLGXLNL-BPIQGPLOSA-N
Comment: Energy1
Num peaks: 31
41.00219107 0.8064271918
43.01784114 4.228610302
45.0334912 1.804269521
55.01784114 0.9681273577
73.02840582 1.6770933
75.04405588 0.9203271594
81.0334912 0.7688257623
109.0284058 5.423276172
111.0440559 1.386792184
145.0495352 4.107455775
163.0600999 5.459422134
279.0287997 0.7215824877
285.0393644 0.6707086908
287.0550145 0.7090673231
295.0448437 0.6393800699
297.0393644 3.690468726
299.0550145 1.69005961
313.034279 0.7458611209
315.0499291 1.212923695
327.0499291 0.5344762446
365.0867085 0.6386766999
387.0710585 0.6938459481
389.0867085 0.8219039745
403.1023586 2.943401231
405.0816232 0.5839636871
413.0867085 4.57717628
417.0816232 1.36114614
419.0972732 4.047576448
421.1129233 4.288599612
431.0972732 13.33861941
449.1078379 6.84531085

Name: +ve in-silico MS/MS by CFM-ID for PLNWXFMMLGXLNL-BPIQGPLOSA-N
ID: PLNWXFMMLGXLNL-BPIQGPLOSA-N
Comment: Energy2
Num peaks: 31
43.01784114 1.855834667
45.0334912 0.8264370546
56.99710569 1.005870629
59.01275576 2.522247706
61.02840582 0.9150392002
73.02840582 0.938121551
87.00767038 1.057499501
89.02332044 0.8239596748
109.0284058 6.517414685
111.0440559 1.079333342
131.0127558 4.92111357
147.0651853 1.178920925
255.0287997 1.168776811
279.0287997 0.981358932
285.0393644 3.494376377
287.0550145 1.338030667
295.0237144 4.036363762
297.0393644 3.791812359
299.0550145 2.190359
301.0706646 1.37499642
313.034279 5.643943696
315.0499291 1.851994465
357.0604938 0.9068092071
359.0761439 1.458326258
369.0604938 0.9385514346
389.0867085 1.658017152
413.0867085 0.938175324
417.0816232 0.8474028988
419.0972732 1.121950392
421.1129233 1.119120125
431.0972732 3.096247062

Name: +ve in-silico MS/MS by CFM-ID for WJHSRFQBVYHKKL-VVWFOWEGSA-N
ID: WJHSRFQBVYHKKL-VVWFOWEGSA-N
Comment: Energy0
Num peaks: 7
109.0284058 4.249253219
163.0600999 2.618718376
269.0444498 11.75909175
287.0550145 28.91927816
413.0867085 1.729713679
431.0972732 14.54575514
449.1078379 17.00550072

Name: +ve in-silico MS/MS by CFM-ID for WJHSRFQBVYHKKL-VVWFOWEGSA-N
ID: WJHSRFQBVYHKKL-VVWFOWEGSA-N
Comment: Energy1
Num peaks: 13
43.01784114 1.245477696
109.0284058 4.640669803
145.0495352 2.437148194
163.0600999 3.017357679
241.0495352 2.3324172
255.0287997 1.911036314
257.0444498 9.604615997
259.0600999 8.125749877
269.0444498 14.89598406
287.0550145 26.7094126
413.0867085 1.129138637
431.0972732 2.895818274
449.1078379 1.341176143

Name: +ve in-silico MS/MS by CFM-ID for WJHSRFQBVYHKKL-VVWFOWEGSA-N
ID: WJHSRFQBVYHKKL-VVWFOWEGSA-N
Comment: Energy2
Num peaks: 31
41.00219107 0.752969845
43.01784114 3.400790305
45.0334912 1.045760209
59.01275576 0.6924200517
87.00767038 0.8754389432
89.02332044 0.7925239068
103.0389705 0.7677520283
109.0284058 4.328918072
121.0284058 0.8707945268
123.0440559 1.184896124
131.0127558 5.775585664
135.0440559 0.7708278834
145.0495352 1.614062993
147.0651853 1.715587422
175.002585 1.041275251
177.0182351 1.11911446
203.0338851 0.828703168
227.0338851 1.409649162
229.0495352 2.444088692
245.0444498 0.8777138828
255.0287997 0.8270097892
257.0444498 3.491819522
259.0600999 1.562838405
269.0444498 11.49081896
271.0600999 1.601340033
287.0550145 8.634273968
291.0863146 0.9028198676
293.1019647 0.9028198676
357.0604938 0.8461928845
389.0867085 0.7015193655
431.0972732 1.127515684

Name: +ve in-silico MS/MS by CFM-ID for VAPVFWUBNBLVMB-VVWFOWEGSA-N
ID: VAPVFWUBNBLVMB-VVWFOWEGSA-N
Comment: Energy0
Num peaks: 6
163.0600999 2.730970879
269.0444498 12.51081343
287.0550145 31.0714534
413.0867085 1.740349138
431.0972732 14.40392512
449.1078379 18.40734418

Name: +ve in-silico MS/MS by CFM-ID for VAPVFWUBNBLVMB-VVWFOWEGSA-N
ID: VAPVFWUBNBLVMB-VVWFOWEGSA-N
Comment: Energy1
Num peaks: 16
43.01784114 1.224829896
109.0284058 1.018107605
145.0495352 2.409058472
163.0600999 3.144461806
241.0495352 3.355569964
243.0651853 1.604178405
255.0287997 1.72899614
257.0444498 7.647445972
259.0600999 10.7534335
269.0444498 15.69460364
271.0600999 0.9927489511
285.0393644 1.120035291
287.0550145 24.98038935
421.1129233 1.228328635
431.0972732 2.572976914
449.1078379 1.311729146

Name: +ve in-silico MS/MS by CFM-ID for VAPVFWUBNBLVMB-VVWFOWEGSA-N
ID: VAPVFWUBNBLVMB-VVWFOWEGSA-N
Comment: Energy2
Num peaks: 31
41.00219107 0.9678466586
43.01784114 3.535281411
45.0334912 1.088056582
87.00767038 0.8877171961
89.02332044 0.8096529958
103.0389705 0.7804431928
109.0284058 0.8395035094
131.0127558 1.553894391
133.0284058 0.7358608393
141.0182351 0.7153222163
145.0495352 1.636700635
147.0651853 1.784557215
159.0076704 1.074188374
163.0600999 0.7877858299
203.0338851 0.9775169378
227.0338851 4.033830713
229.0495352 3.826511998
241.0131497 0.7301713637
241.0495352 2.786734589
243.0287997 1.071725283
243.0651853 1.865964863
245.0444498 0.7621408886
255.0287997 1.03445253
257.0444498 4.637824985
259.0600999 3.986191478
269.0444498 12.70094212
271.0600999 2.147709202
273.0757499 0.8355612429
287.0550145 9.20896413
293.1019647 0.9394021284
389.0867085 0.7411210811

Name: +ve in-silico MS/MS by CFM-ID for GOOORDFPBKMNLH-NFRVFMFJSA-N
ID: GOOORDFPBKMNLH-NFRVFMFJSA-N
Comment: Energy0
Num peaks: 7
163.0600999 2.723686863
269.0444498 12.0953868
271.0600999 1.491452978
287.0550145 30.5491808
413.0867085 1.841378482
431.0972732 14.61211895
449.1078379 17.98367218

Name: +ve in-silico MS/MS by CFM-ID for GOOORDFPBKMNLH-NFRVFMFJSA-N
ID: GOOORDFPBKMNLH-NFRVFMFJSA-N
Comment: Energy1
Num peaks: 12
43.01784114 1.312810635
125.0233204 1.53660223
145.0495352 2.555588326
163.0600999 3.201299872
257.0444498 2.986222851
259.0600999 5.829488576
269.0444498 19.69995072
285.0393644 1.519613372
287.0550145 36.16802784
413.0867085 1.263363868
431.0972732 2.939345835
449.1078379 1.474700186

Name: +ve in-silico MS/MS by CFM-ID for GOOORDFPBKMNLH-NFRVFMFJSA-N
ID: GOOORDFPBKMNLH-NFRVFMFJSA-N
Comment: Energy2
Num peaks: 31
41.00219107 0.8367378341
43.01784114 3.381434981
45.0334912 1.035708355
87.00767038 0.867060298
89.02332044 0.7849256466
121.0284058 1.146386775
125.0233204 3.065470994
137.0233204 1.057100798
139.0389705 0.829625825
145.0495352 1.59861513
147.0076704 6.866932419
147.0651853 1.717819616
151.002585 0.9574255343
151.0389705 0.830007135
163.0389705 1.39886695
175.002585 0.8577760837
229.0495352 1.425824682
233.0444498 1.230341265
241.0131497 0.8333779627
243.0287997 0.8332370923
245.0444498 1.484436031
255.0287997 1.174195005
257.0444498 2.92595671
259.0600999 2.3545734
269.0444498 12.40106229
271.0600999 1.667126786
287.0550145 8.223702072
291.0863146 0.8941267503
293.1019647 0.8941267503
357.0604938 0.8601300418
359.0761439 0.9854676322

Name: +ve in-silico MS/MS by CFM-ID for YLCGMXKVTQXMCZ-VVWFOWEGSA-N
ID: YLCGMXKVTQXMCZ-VVWFOWEGSA-N
Comment: Energy0
Num peaks: 6
163.0600999 2.648481534
271.0600999 1.808386896
287.0550145 37.8893102
413.0867085 2.025486139
431.0972732 17.39910895
449.1078379 20.32004111

Name: +ve in-silico MS/MS by CFM-ID for YLCGMXKVTQXMCZ-VVWFOWEGSA-N
ID: YLCGMXKVTQXMCZ-VVWFOWEGSA-N
Comment: Energy1
Num peaks: 9
43.01784114 1.709621945
145.0495352 2.958866421
163.0600999 3.278202816
259.0600999 2.865994326
271.0600999 2.062542793
287.0550145 61.11176402
413.0867085 1.671386284
431.0972732 4.002803695
449.1078379 1.950346581

Name: +ve in-silico MS/MS by CFM-ID for YLCGMXKVTQXMCZ-VVWFOWEGSA-N
ID: YLCGMXKVTQXMCZ-VVWFOWEGSA-N
Comment: Energy2
Num peaks: 31
41.00219107 1.41551248
41.03857658 1.282620587
43.01784114 3.994327008
45.0334912 1.175482691
53.00219107 0.8790960655
87.00767038 0.9234400191
89.02332044 0.8517449903
101.0233204 0.8145175851
103.0389705 0.9961197051
111.0440559 1.715330093
121.0284058 1.871971368
133.0284058 1.898648377
135.0440559 3.575920242
137.0233204 0.9889649684
141.0182351 0.7725195278
145.0495352 1.895228402
151.0389705 1.028480462
153.0182351 3.887744616
177.0182351 1.292125611
191.0338851 1.634898006
243.0287997 2.302799929
245.0444498 3.6305735
257.0444498 1.643454708
259.0600999 3.66175687
269.0444498 1.868894917
271.0237144 1.08768947
271.0600999 3.998196255
287.0550145 15.38310481
291.0863146 1.015033632
293.1019647 1.015033632
389.0867085 0.7731635538

Name: +ve in-silico MS/MS by CFM-ID for ODBRNZZJSYPIDI-AKCZXNEISA-N
ID: ODBRNZZJSYPIDI-AKCZXNEISA-N
Comment: Energy0
Num peaks: 13
109.0284058 1.396375333
163.0600999 2.465009658
285.0393644 2.854426712
287.0550145 0.9147201387
297.0393644 0.7765415055
313.034279 1.23618713
315.0499291 0.8973845753
375.0710585 0.9992817056
413.0867085 1.792419835
419.0972732 1.066403407
421.1129233 1.524281875
431.0972732 23.83097806
449.1078379 40.67390962

Name: +ve in-silico MS/MS by CFM-ID for ODBRNZZJSYPIDI-AKCZXNEISA-N
ID: ODBRNZZJSYPIDI-AKCZXNEISA-N
Comment: Energy1
Num peaks: 31
41.00219107 0.8767523235
43.01784114 4.476065748
45.0334912 1.957187027
55.01784114 1.037520686
73.02840582 1.966820327
75.04405588 1.01248129
109.0284058 1.418950724
111.0440559 0.8513195716
145.0495352 4.313686349
163.0600999 5.927239994
279.0287997 0.7519215113
285.0393644 0.7222911318
287.0550145 0.7712174883
297.0393644 3.96707078
299.0550145 2.034916046
313.034279 0.8376010463
315.0499291 1.399714914
339.0710585 1.105647157
357.0604938 0.5744954241
359.0761439 0.5749859118
387.0710585 0.7642518261
389.0867085 0.7788486827
401.0867085 1.157331091
403.1023586 2.452366272
405.0816232 0.6868053924
413.0867085 5.220572781
417.0816232 0.8127719343
419.0972732 2.739403141
421.1129233 3.764688762
431.0972732 14.59353188
449.1078379 7.861795045

Name: +ve in-silico MS/MS by CFM-ID for ODBRNZZJSYPIDI-AKCZXNEISA-N
ID: ODBRNZZJSYPIDI-AKCZXNEISA-N
Comment: Energy2
Num peaks: 31
43.01784114 1.769558138
56.99710569 0.9891518085
59.01275576 2.463906805
61.02840582 0.9075150574
73.02840582 0.9375801072
87.00767038 1.016556859
89.02332044 1.149990835
109.0284058 2.139279696
131.0127558 5.305016242
137.0233204 0.929583375
147.0651853 1.142023361
205.0131497 1.378488397
255.0287997 1.14118689
279.0287997 0.832240627
285.0393644 3.278543011
287.0550145 1.314683567
295.0237144 3.964426123
297.0393644 3.799184681
299.0550145 2.682572679
301.0706646 1.810611216
313.034279 5.517102271
315.0499291 1.862673548
321.0968793 1.509556513
357.0604938 0.9026818779
359.0761439 1.414051696
369.0604938 0.9859775427
389.0867085 1.272258538
407.0972732 0.8897583009
413.0867085 0.960882217
421.1129233 1.079515353
431.0972732 2.999542644

Name: +ve in-silico MS/MS by CFM-ID for PLAPMLGJVGLZOV-ASUBHRBBSA-N
ID: PLAPMLGJVGLZOV-ASUBHRBBSA-N
Comment: Energy0
Num peaks: 13
109.0284058 1.395654755
163.0600999 2.464549131
285.0393644 2.852995281
287.0550145 0.914257422
297.0393644 0.841736623
313.034279 1.234754531
315.0499291 0.896268842
375.0710585 0.9987171766
413.0867085 1.795266598
419.0972732 1.065856366
421.1129233 1.523486493
431.0972732 23.84945047
449.1078379 40.64417817

Name: +ve in-silico MS/MS by CFM-ID for PLAPMLGJVGLZOV-ASUBHRBBSA-N
ID: PLAPMLGJVGLZOV-ASUBHRBBSA-N
Comment: Energy1
Num peaks: 31
41.00219107 0.8765407876
43.01784114 4.475100817
45.0334912 1.956727776
47.04914126 0.5715976853
55.01784114 1.037314402
73.02840582 1.966313902
75.04405588 1.012202155
103.0389705 0.5617594493
109.0284058 1.418586064
111.0440559 0.8511132501
145.0495352 4.312828686
163.0600999 5.931817552
285.0393644 0.7221483018
287.0550145 0.7710306317
297.0393644 4.29640391
299.0550145 2.035391625
313.034279 0.8379162581
315.0499291 1.398326378
339.0710585 1.105356376
357.0604938 0.5743763767
359.0761439 0.5748897357
387.0710585 0.7640384344
389.0867085 0.7786337863
401.0867085 1.157100986
403.1023586 2.451878684
413.0867085 5.243323477
417.0816232 0.8125749551
419.0972732 2.738705378
421.1129233 3.763722739
431.0972732 14.61180795
449.1078379 7.858669134

Name: +ve in-silico MS/MS by CFM-ID for PLAPMLGJVGLZOV-ASUBHRBBSA-N
ID: PLAPMLGJVGLZOV-ASUBHRBBSA-N
Comment: Energy2
Num peaks: 31
43.01784114 1.767710147
56.99710569 0.9881168499
59.01275576 2.434164556
61.02840582 0.9065651258
73.02840582 0.9366005014
87.00767038 1.015494328
89.02332044 1.157747939
109.0284058 2.036629381
131.0127558 5.299177127
137.0233204 0.9209752308
147.0651853 1.140831968
205.0131497 1.289034394
255.0287997 1.122600973
271.0237144 1.630430193
285.0393644 3.269418899
287.0550145 1.313306019
295.0237144 3.851805209
297.0393644 3.733012738
299.0550145 2.688209146
301.0706646 1.906578275
313.034279 5.492166807
315.0499291 1.815581168
321.0968793 1.507969158
357.0604938 0.9136653169
359.0761439 1.420127373
369.0604938 0.9849489416
389.0867085 1.270914379
407.0972732 0.8532039265
413.0867085 0.9625670586
421.1129233 1.078376333
431.0972732 2.998038284

Name: +ve in-silico MS/MS by CFM-ID for ODBRNZZJSYPIDI-UIHJKEFZSA-N
ID: ODBRNZZJSYPIDI-UIHJKEFZSA-N
Comment: Energy0
Num peaks: 13
109.0284058 1.395069419
163.0600999 2.462577414
285.0393644 2.851769206
287.0550145 0.9138589599
297.0393644 0.7758435208
313.034279 1.235028766
315.0499291 0.8965346086
375.0710585 0.9982310653
413.0867085 1.791200269
419.0972732 1.065385292
421.1129233 1.522801571
431.0972732 23.80766279
449.1078379 40.61857923

Name: +ve in-silico MS/MS by CFM-ID for ODBRNZZJSYPIDI-UIHJKEFZSA-N
ID: ODBRNZZJSYPIDI-UIHJKEFZSA-N
Comment: Energy1
Num peaks: 31
41.00219107 0.8765043274
43.01784114 4.474934498
45.0334912 1.95664862
55.01784114 1.037278846
73.02840582 1.966226617
75.04405588 1.012154045
109.0284058 1.418547413
111.0440559 0.8510776887
145.0495352 4.312680853
163.0600999 5.925348001
279.0287997 0.7517462428
285.0393644 0.7220824923
287.0550145 0.7709984252
297.0393644 3.965996839
299.0550145 2.034351144
313.034279 0.8373589777
315.0499291 1.399309723
339.0710585 1.105306258
357.0604938 0.5743018122
359.0761439 0.5747978683
387.0710585 0.7640016553
389.0867085 0.7785967478
401.0867085 1.157061324
403.1023586 2.45179464
405.0816232 0.686603379
413.0867085 5.219355896
417.0816232 0.8125410039
419.0972732 2.738585114
421.1129233 3.763556238
431.0972732 14.58890242
449.1078379 7.858130394

Name: +ve in-silico MS/MS by CFM-ID for ODBRNZZJSYPIDI-UIHJKEFZSA-N
ID: ODBRNZZJSYPIDI-UIHJKEFZSA-N
Comment: Energy2
Num peaks: 31
43.01784114 1.768748783
56.99710569 0.9886985324
59.01275576 2.46278054
61.02840582 0.9070990201
73.02840582 0.9371510741
87.00767038 1.016091507
89.02332044 1.149464922
109.0284058 2.138297651
131.0127558 5.302586085
137.0233204 0.9291575029
147.0651853 1.141501573
205.0131497 1.377858569
255.0287997 1.140665484
279.0287997 0.8318603781
285.0393644 3.277040152
287.0550145 1.314080248
295.0237144 3.962614785
297.0393644 3.79744271
299.0550145 2.681342138
301.0706646 1.809781269
313.034279 5.514536473
315.0499291 1.861807931
321.0968793 1.508861305
357.0604938 0.90226725
359.0761439 1.413404202
369.0604938 0.9855270518
389.0867085 1.271669839
407.0972732 0.8893485331
413.0867085 0.9604431921
421.1129233 1.079016499
431.0972732 2.998134817

Name: +ve in-silico MS/MS by CFM-ID for PLAPMLGJVGLZOV-PYBZOPHZSA-N
ID: PLAPMLGJVGLZOV-PYBZOPHZSA-N
Comment: Energy0
Num peaks: 13
109.0284058 1.394350068
163.0600999 2.462118641
285.0393644 2.850340242
287.0550145 0.913397047
297.0393644 0.8409946745
313.034279 1.233597797
315.0499291 0.8954201196
375.0710585 0.9976675748
413.0867085 1.794045541
419.0972732 1.064839209
421.1129233 1.522007595
431.0972732 23.82613634
449.1078379 40.58890841

Name: +ve in-silico MS/MS by CFM-ID for PLAPMLGJVGLZOV-PYBZOPHZSA-N
ID: PLAPMLGJVGLZOV-PYBZOPHZSA-N
Comment: Energy1
Num peaks: 31
41.00219107 0.8762929074
43.01784114 4.473970051
45.0334912 1.956189616
47.04914126 0.5714353158
55.01784114 1.037072658
73.02840582 1.965720482
75.04405588 1.011875076
103.0389705 0.561576908
109.0284058 1.418182946
111.0440559 0.8508714807
145.0495352 4.31182359
163.0600999 5.929925071
285.0393644 0.7219397531
287.0550145 0.7708116713
297.0393644 4.295253492
299.0550145 2.034826761
313.034279 0.8376741827
315.0499291 1.397921623
339.0710585 1.105015646
357.0604938 0.5741828547
359.0761439 0.5747017735
387.0710585 0.7637883918
389.0867085 0.7783819795
401.0867085 1.156831326
403.1023586 2.451307278
413.0867085 5.242101532
417.0816232 0.8123441329
419.0972732 2.737887748
421.1129233 3.762590766
431.0972732 14.60717565
449.1078379 7.855006668

Name: +ve in-silico MS/MS by CFM-ID for PLAPMLGJVGLZOV-PYBZOPHZSA-N
ID: PLAPMLGJVGLZOV-PYBZOPHZSA-N
Comment: Energy2
Num peaks: 31
43.01784114 1.766902481
56.99710569 0.9876645217
59.01275576 2.433053041
61.02840582 0.9061499589
73.02840582 0.9361723641
87.00767038 1.015029948
89.02332044 1.157219034
109.0284058 2.035695222
131.0127558 5.296752181
137.0233204 0.9205537341
147.0651853 1.140311268
205.0131497 1.288446052
255.0287997 1.122088594
271.0237144 1.629684971
285.0393644 3.267921782
287.0550145 1.312703963
295.0237144 3.850047163
297.0393644 3.731302798
299.0550145 2.686977325
301.0706646 1.905705398
313.034279 5.489615159
315.0499291 1.814737979
321.0968793 1.507275411
357.0604938 0.9132461129
359.0761439 1.419477783
369.0604938 0.9844993899
389.0867085 1.270326924
407.0972732 0.8528114063
413.0867085 0.9621277225
421.1129233 1.077878531
431.0972732 2.996632689

Name: +ve in-silico MS/MS by CFM-ID for OOZLPFOTSYKMTJ-PICAFTSOSA-N
ID: OOZLPFOTSYKMTJ-PICAFTSOSA-N
Comment: Energy0
Num peaks: 12
43.01784114 0.7289338546
55.01784114 0.8345291255
73.02840582 2.40889184
123.0440559 1.827989954
133.0495352 2.705731646
299.0550145 10.22134066
301.034279 1.572949134
301.0706646 1.139112417
317.0655792 28.70486217
413.0867085 1.172845623
431.0972732 12.1929464
449.1078379 16.84391963

Name: +ve in-silico MS/MS by CFM-ID for OOZLPFOTSYKMTJ-PICAFTSOSA-N
ID: OOZLPFOTSYKMTJ-PICAFTSOSA-N
Comment: Energy1
Num peaks: 14
115.0389705 2.535152194
123.0440559 2.55799628
133.0495352 3.309411229
285.0393644 3.503023317
287.0550145 7.930883428
289.0706646 9.543627985
299.0550145 10.14273559
301.034279 3.544823479
315.0499291 1.113096958
317.0655792 29.3238891
413.0867085 1.179541647
421.1129233 1.424662838
431.0972732 2.970464057
449.1078379 1.673309521

Name: +ve in-silico MS/MS by CFM-ID for OOZLPFOTSYKMTJ-PICAFTSOSA-N
ID: OOZLPFOTSYKMTJ-PICAFTSOSA-N
Comment: Energy2
Num peaks: 31
41.00219107 1.188827717
43.01784114 2.062339285
45.0334912 1.47244789
47.04914126 0.9539474311
56.99710569 2.094117731
59.01275576 1.195517472
73.02840582 0.8295375583
111.0440559 0.8826175025
115.0389705 1.770100902
117.0546206 1.459729881
121.0284058 0.9925581218
123.0440559 3.225117775
133.0495352 1.455405801
135.0440559 4.28937762
137.0233204 1.464876825
137.0597059 4.028779265
149.0233204 1.507372788
151.0389705 1.521222085
153.0182351 3.036674577
153.0546206 1.007496484
245.0444498 1.521261376
273.0393644 1.043551792
285.0393644 2.593115842
287.0550145 2.20675816
289.0706646 1.076076216
299.0550145 7.597817483
301.034279 4.011307976
301.0706646 0.8251726618
317.0655792 6.208253325
321.0968793 0.8354954486
323.1125294 0.8924470379

Name: +ve in-silico MS/MS by CFM-ID for AIDCMCULKOAYOW-JFVQBVORSA-N
ID: AIDCMCULKOAYOW-JFVQBVORSA-N
Comment: Energy0
Num peaks: 7
123.0440559 1.90551328
133.0495352 3.154722925
299.0550145 10.80542192
301.034279 1.621850948
317.0655792 30.56415915
431.0972732 15.19304827
449.1078379 17.93668131

Name: +ve in-silico MS/MS by CFM-ID for AIDCMCULKOAYOW-JFVQBVORSA-N
ID: AIDCMCULKOAYOW-JFVQBVORSA-N
Comment: Energy1
Num peaks: 12
115.0389705 1.60723225
123.0440559 2.681317652
133.0495352 5.006770264
285.0393644 3.654914372
287.0550145 8.236087379
289.0706646 9.935435961
299.0550145 10.57511843
301.034279 3.696743432
315.0499291 1.150629647
317.0655792 29.73382803
431.0972732 2.811081054
449.1078379 1.829972501

Name: +ve in-silico MS/MS by CFM-ID for AIDCMCULKOAYOW-JFVQBVORSA-N
ID: AIDCMCULKOAYOW-JFVQBVORSA-N
Comment: Energy2
Num peaks: 31
55.01784114 0.7190095532
56.99710569 0.7466370413
71.01275576 1.531793966
73.02840582 3.648302379
75.04405588 0.7753486676
111.0440559 0.9486549096
115.0389705 1.338937899
117.0546206 1.165987605
121.0284058 1.070616089
123.0440559 3.469809485
133.0495352 1.641480409
135.0440559 4.616853908
137.0233204 1.574635773
137.0597059 5.073461461
147.0440559 0.7560055572
149.0233204 1.621884598
151.0389705 1.636301596
153.0182351 3.269248446
153.0546206 1.083175202
245.0444498 1.638906837
259.0600999 0.770811754
271.0237144 0.7440041253
271.0600999 0.7928385899
273.0393644 1.119253134
285.0393644 2.791788458
287.0550145 2.361964385
289.0706646 1.110818086
299.0550145 9.031624582
301.034279 4.304906408
301.0706646 0.8949625738
317.0655792 5.921190663

Name: +ve in-silico MS/MS by CFM-ID for AIDCMCULKOAYOW-CBDCZHLDSA-N
ID: AIDCMCULKOAYOW-CBDCZHLDSA-N
Comment: Energy0
Num peaks: 7
123.0440559 1.90551328
133.0495352 3.154722925
299.0550145 10.80542192
301.034279 1.621850948
317.0655792 30.56415915
431.0972732 15.19304827
449.1078379 17.93668131

Name: +ve in-silico MS/MS by CFM-ID for AIDCMCULKOAYOW-CBDCZHLDSA-N
ID: AIDCMCULKOAYOW-CBDCZHLDSA-N
Comment: Energy1
Num peaks: 12
115.0389705 1.60723225
123.0440559 2.681317652
133.0495352 5.006770264
285.0393644 3.654914372
287.0550145 8.236087379
289.0706646 9.935435961
299.0550145 10.57511843
301.034279 3.696743432
315.0499291 1.150629647
317.0655792 29.73382803
431.0972732 2.811081054
449.1078379 1.829972501

Name: +ve in-silico MS/MS by CFM-ID for AIDCMCULKOAYOW-CBDCZHLDSA-N
ID: AIDCMCULKOAYOW-CBDCZHLDSA-N
Comment: Energy2
Num peaks: 31
55.01784114 0.7190095532
56.99710569 0.7466370413
71.01275576 1.531793966
73.02840582 3.648302379
75.04405588 0.7753486676
111.0440559 0.9486549096
115.0389705 1.338937899
117.0546206 1.165987605
121.0284058 1.070616089
123.0440559 3.469809485
133.0495352 1.641480409
135.0440559 4.616853908
137.0233204 1.574635773
137.0597059 5.073461461
147.0440559 0.7560055572
149.0233204 1.621884598
151.0389705 1.636301596
153.0182351 3.269248446
153.0546206 1.083175202
245.0444498 1.638906837
259.0600999 0.770811754
271.0237144 0.7440041253
271.0600999 0.7928385899
273.0393644 1.119253134
285.0393644 2.791788458
287.0550145 2.361964385
289.0706646 1.110818086
299.0550145 9.031624582
301.034279 4.304906408
301.0706646 0.8949625738
317.0655792 5.921190663

Name: +ve in-silico MS/MS by CFM-ID for KBGKQZVCLWKUDQ-NFRVFMFJSA-N
ID: KBGKQZVCLWKUDQ-NFRVFMFJSA-N
Comment: Energy0
Num peaks: 6
163.0600999 2.714375009
269.0444498 12.2406128
287.0550145 30.4222348
413.0867085 1.813433912
431.0972732 15.21139201
449.1078379 17.94836286

Name: +ve in-silico MS/MS by CFM-ID for KBGKQZVCLWKUDQ-NFRVFMFJSA-N
ID: KBGKQZVCLWKUDQ-NFRVFMFJSA-N
Comment: Energy1
Num peaks: 12
43.01784114 1.326926143
109.0284058 1.282144313
145.0495352 2.540551329
163.0600999 3.169905158
241.0495352 2.365523382
255.0287997 2.126735096
257.0444498 9.122800839
259.0600999 8.323680091
269.0444498 16.06771646
287.0550145 29.3120709
431.0972732 3.080106864
449.1078379 1.457397068

Name: +ve in-silico MS/MS by CFM-ID for KBGKQZVCLWKUDQ-NFRVFMFJSA-N
ID: KBGKQZVCLWKUDQ-NFRVFMFJSA-N
Comment: Energy2
Num peaks: 31
41.00219107 0.7662505113
43.01784114 3.496279307
45.0334912 1.035074684
87.00767038 0.8665320836
89.02332044 0.7844466385
103.0389705 0.7598860865
109.0284058 3.262179972
131.0127558 5.874716533
135.0076704 0.8914884138
135.0440559 0.7728452163
137.0233204 1.306013515
145.0495352 1.597641251
147.0651853 1.713367374
151.0389705 0.9962435177
159.0076704 0.7195987895
179.0338851 1.591700727
227.0338851 1.501510483
229.0495352 2.432442056
243.0287997 0.8792830158
245.0444498 0.8621238494
249.0393644 0.8699410005
255.0287997 0.8336880333
257.0444498 2.77478123
259.0600999 2.168605209
269.0444498 11.61924616
271.0600999 1.585002748
287.0550145 8.563400676
291.0863146 0.8935787446
293.1019647 0.8935787446
359.0761439 0.8325554419
431.0972732 1.12045106

Name: +ve in-silico MS/MS by CFM-ID for PEFNSGRTCBGNAN-NFRVFMFJSA-N
ID: PEFNSGRTCBGNAN-NFRVFMFJSA-N
Comment: Energy0
Num peaks: 6
163.0600999 2.711982602
269.0444498 12.23130417
287.0550145 30.39051071
413.0867085 1.808790508
431.0972732 15.18801954
449.1078379 17.92462618

Name: +ve in-silico MS/MS by CFM-ID for PEFNSGRTCBGNAN-NFRVFMFJSA-N
ID: PEFNSGRTCBGNAN-NFRVFMFJSA-N
Comment: Energy1
Num peaks: 12
43.01784114 1.295454975
109.0284058 1.277749861
145.0495352 2.527204296
163.0600999 3.150102465
241.0495352 2.344367064
255.0287997 2.123094155
257.0444498 9.256465402
259.0600999 8.368521332
269.0444498 16.17707297
287.0550145 29.17286127
431.0972732 3.05746832
449.1078379 1.442124138

Name: +ve in-silico MS/MS by CFM-ID for PEFNSGRTCBGNAN-NFRVFMFJSA-N
ID: PEFNSGRTCBGNAN-NFRVFMFJSA-N
Comment: Energy2
Num peaks: 31
41.00219107 0.7936015727
43.01784114 3.355624977
45.0334912 1.03022496
87.00767038 0.862489364
89.02332044 0.7807805557
103.0389705 0.7563161983
109.0284058 3.273950698
131.0127558 5.864287974
135.0076704 0.8947051174
135.0440559 0.7756338268
137.0233204 1.305248234
145.0495352 1.590187614
147.0651853 1.697604035
151.0389705 0.9967646154
175.002585 0.7641980575
179.0338851 1.58638863
227.0338851 1.428918969
229.0495352 2.429663291
245.0444498 1.501356665
249.0393644 0.8658823769
255.0287997 0.839581877
257.0444498 2.838681517
259.0600999 1.457381945
269.0444498 11.65374879
271.0600999 1.57758775
287.0550145 8.001011052
291.0863146 0.8893846845
293.1019647 0.8893846845
357.0604938 0.8336003876
359.0761439 0.8286488621
431.0972732 1.112473791

Name: +ve in-silico MS/MS by CFM-ID for PEFNSGRTCBGNAN-BVPMPBNFSA-N
ID: PEFNSGRTCBGNAN-BVPMPBNFSA-N
Comment: Energy0
Num peaks: 6
163.0600999 2.711982602
269.0444498 12.23130417
287.0550145 30.39051071
413.0867085 1.808790508
431.0972732 15.18801954
449.1078379 17.92462618

Name: +ve in-silico MS/MS by CFM-ID for PEFNSGRTCBGNAN-BVPMPBNFSA-N
ID: PEFNSGRTCBGNAN-BVPMPBNFSA-N
Comment: Energy1
Num peaks: 12
43.01784114 1.295454975
109.0284058 1.277749861
145.0495352 2.527204296
163.0600999 3.150102465
241.0495352 2.344367064
255.0287997 2.123094155
257.0444498 9.256465402
259.0600999 8.368521332
269.0444498 16.17707297
287.0550145 29.17286127
431.0972732 3.05746832
449.1078379 1.442124138

Name: +ve in-silico MS/MS by CFM-ID for PEFNSGRTCBGNAN-BVPMPBNFSA-N
ID: PEFNSGRTCBGNAN-BVPMPBNFSA-N
Comment: Energy2
Num peaks: 31
41.00219107 0.7936015727
43.01784114 3.355624977
45.0334912 1.03022496
87.00767038 0.862489364
89.02332044 0.7807805557
103.0389705 0.7563161983
109.0284058 3.273950698
131.0127558 5.864287974
135.0076704 0.8947051174
135.0440559 0.7756338268
137.0233204 1.305248234
145.0495352 1.590187614
147.0651853 1.697604035
151.0389705 0.9967646154
175.002585 0.7641980575
179.0338851 1.58638863
227.0338851 1.428918969
229.0495352 2.429663291
245.0444498 1.501356665
249.0393644 0.8658823769
255.0287997 0.839581877
257.0444498 2.838681517
259.0600999 1.457381945
269.0444498 11.65374879
271.0600999 1.57758775
287.0550145 8.001011052
291.0863146 0.8893846845
293.1019647 0.8893846845
357.0604938 0.8336003876
359.0761439 0.8286488621
431.0972732 1.112473791

Name: +ve in-silico MS/MS by CFM-ID for VNTMXJLNIJFLIF-BVPMPBNFSA-N
ID: VNTMXJLNIJFLIF-BVPMPBNFSA-N
Comment: Energy0
Num peaks: 7
163.0600999 2.719273303
269.0444498 3.218798396
271.0600999 2.23666294
287.0550145 33.95544511
413.0867085 2.071356489
431.0972732 16.66318756
449.1078379 20.06606445

Name: +ve in-silico MS/MS by CFM-ID for VNTMXJLNIJFLIF-BVPMPBNFSA-N
ID: VNTMXJLNIJFLIF-BVPMPBNFSA-N
Comment: Energy1
Num peaks: 14
43.01784114 1.483641569
109.0284058 1.941824132
145.0495352 2.806330688
163.0600999 3.250740989
255.0287997 1.52309348
257.0444498 7.4624194
259.0600999 6.965923981
269.0444498 9.800696665
271.0600999 1.185931211
285.0393644 1.549837306
287.0550145 36.33527334
413.0867085 1.458310484
431.0972732 3.554009863
449.1078379 1.79376147

Name: +ve in-silico MS/MS by CFM-ID for VNTMXJLNIJFLIF-BVPMPBNFSA-N
ID: VNTMXJLNIJFLIF-BVPMPBNFSA-N
Comment: Energy2
Num peaks: 31
41.00219107 1.027005609
43.01784114 3.545930728
45.0334912 1.107565937
87.00767038 0.8826869552
89.02332044 0.9561159768
101.0233204 0.7773896128
103.0389705 0.9508058702
109.0284058 5.521878959
111.0440559 0.8265899572
121.0284058 1.764308427
131.0127558 0.862795542
133.0284058 0.8598254019
135.0440559 2.236089771
137.0233204 1.536873142
145.0495352 1.627426287
147.0651853 1.809746418
153.0182351 1.991995523
227.0338851 2.327457392
229.0495352 1.728200386
241.0131497 0.7872251939
241.0495352 0.9673921627
243.0287997 1.080616496
245.0444498 1.127972229
257.0444498 2.471557816
259.0600999 1.922741421
269.0444498 8.562044409
271.0600999 1.977479532
285.0393644 1.134060019
287.0550145 9.787634566
291.0863146 0.956277573
293.1019647 0.956277573

Name: +ve in-silico MS/MS by CFM-ID for OMLROHMANJRCLP-LWACGCBYSA-N
ID: OMLROHMANJRCLP-LWACGCBYSA-N
Comment: Energy0
Num peaks: 6
163.0600999 2.764088045
269.0444498 3.449559933
287.0550145 34.48330045
413.0867085 2.171496597
431.0972732 16.80610236
449.1078379 20.51550341

Name: +ve in-silico MS/MS by CFM-ID for OMLROHMANJRCLP-LWACGCBYSA-N
ID: OMLROHMANJRCLP-LWACGCBYSA-N
Comment: Energy1
Num peaks: 13
43.01784114 1.46504339
145.0495352 2.845291555
163.0600999 3.300093031
243.0287997 1.118575173
257.0444498 5.259935844
259.0600999 5.855066019
269.0444498 10.93413604
271.0600999 1.040719179
285.0393644 1.703497154
287.0550145 40.31375228
413.0867085 1.56518442
431.0972732 3.624309203
449.1078379 1.829797525

Name: +ve in-silico MS/MS by CFM-ID for OMLROHMANJRCLP-LWACGCBYSA-N
ID: OMLROHMANJRCLP-LWACGCBYSA-N
Comment: Energy2
Num peaks: 31
41.00219107 0.8579418088
43.01784114 3.471140291
45.0334912 1.103085404
77.00219107 1.785064846
87.00767038 0.8999228694
89.02332044 0.9656904129
95.04914126 0.8150311147
101.0233204 0.790660572
103.0389705 0.7912558398
105.0334912 1.026627554
119.0491413 0.7562568196
121.0284058 0.7941763795
125.0233204 2.283272938
141.0182351 1.553096751
145.0495352 1.659204461
147.0651853 1.844256215
166.9974996 0.7645353313
193.0131497 3.170429553
217.0495352 1.131708188
227.0338851 2.269232074
229.0495352 1.379871347
243.0287997 2.686516349
245.0444498 2.228006489
255.0287997 1.662893146
257.0444498 4.176788943
259.0600999 2.230323309
269.0444498 8.180603855
271.0600999 1.64334309
287.0550145 9.724326749
291.0863146 0.9524018482
293.1019647 0.9524018482

Name: +ve in-silico MS/MS by CFM-ID for VUGRLRAUZWGZJP-DIVKWIOBSA-N
ID: VUGRLRAUZWGZJP-DIVKWIOBSA-N
Comment: Energy0
Num peaks: 6
163.0600999 2.878511338
269.0444498 13.04886152
271.0600999 1.901124951
287.0550145 30.44145149
431.0972732 14.46648881
449.1078379 17.42405903

Name: +ve in-silico MS/MS by CFM-ID for VUGRLRAUZWGZJP-DIVKWIOBSA-N
ID: VUGRLRAUZWGZJP-DIVKWIOBSA-N
Comment: Energy1
Num peaks: 13
43.01784114 1.386476864
145.0495352 2.685521481
163.0600999 3.301367412
255.0287997 0.9515133142
257.0444498 4.327272401
259.0600999 6.492662801
269.0444498 16.20587187
271.0600999 1.023224878
285.0393644 1.609272736
287.0550145 36.61960997
413.0867085 1.35827184
431.0972732 3.289284836
449.1078379 1.628467911

Name: +ve in-silico MS/MS by CFM-ID for VUGRLRAUZWGZJP-DIVKWIOBSA-N
ID: VUGRLRAUZWGZJP-DIVKWIOBSA-N
Comment: Energy2
Num peaks: 31
43.01784114 3.319492123
45.0334912 1.01917214
77.00219107 2.128167281
87.00767038 0.8532751535
105.0334912 0.9441595497
119.0491413 0.8912907065
125.0233204 2.105680667
141.0182351 1.432829689
145.0495352 1.573199204
147.0651853 1.661440676
151.002585 0.8134358381
163.0600999 1.321555206
193.0131497 2.921516669
215.0338851 1.168105576
217.0495352 1.10540794
227.0338851 2.280966828
229.0495352 1.122806653
241.0495352 1.101650223
243.0287997 1.444184058
245.0444498 2.48840544
253.0495352 1.257212449
255.0287997 1.410359512
257.0444498 4.230654632
259.0600999 1.366004545
269.0444498 9.350621669
271.0600999 1.35453564
287.0550145 7.846398973
291.0863146 0.8798264183
293.1019647 0.8798264183
359.0761439 0.8197457267
389.0867085 0.9334648126

Name: +ve in-silico MS/MS by CFM-ID for HEKCBUDGOPHKML-RDFBFAIESA-N
ID: HEKCBUDGOPHKML-RDFBFAIESA-N
Comment: Energy0
Num peaks: 7
109.0284058 1.109477922
147.0651853 3.138838709
285.0393644 13.28196413
287.0550145 2.008065098
303.0499291 30.08616043
431.0972732 12.20652274
449.1078379 18.51812204

Name: +ve in-silico MS/MS by CFM-ID for HEKCBUDGOPHKML-RDFBFAIESA-N
ID: HEKCBUDGOPHKML-RDFBFAIESA-N
Comment: Energy1
Num peaks: 13
109.0284058 1.483893598
129.0546206 1.560893818
147.0651853 4.375875102
257.0444498 1.807991992
271.0237144 2.674591821
273.0393644 10.70145398
275.0550145 10.24145498
285.0393644 12.891523
303.0499291 28.31370038
419.0972732 1.248896811
421.1129233 1.463953735
431.0972732 2.273321418
449.1078379 1.776885823

Name: +ve in-silico MS/MS by CFM-ID for HEKCBUDGOPHKML-RDFBFAIESA-N
ID: HEKCBUDGOPHKML-RDFBFAIESA-N
Comment: Energy2
Num peaks: 31
57.0334912 1.416094309
85.02840582 1.264246637
87.04405588 1.59242313
89.05970595 0.8376306005
109.0284058 2.869065253
121.0284058 0.9768344897
125.0233204 2.75059251
129.0546206 1.043141612
131.0127558 3.903657899
131.0702706 1.520456913
141.0182351 1.054628442
147.0651853 1.334500258
153.0182351 0.8114619475
193.0131497 2.859494048
227.0338851 2.473747939
229.0495352 1.916081314
241.0131497 2.390782583
243.0287997 1.643079807
245.0444498 3.226236524
257.0080643 1.804098959
259.0237144 1.3882749
261.0393644 2.03554646
271.0237144 0.8736252877
273.0393644 2.303228886
275.0550145 0.8149488854
285.0393644 7.924459131
287.0550145 1.201978083
303.0499291 4.441629262
307.0812292 0.9114736441
309.0968793 0.9114736441
387.0710585 0.7301370237

Name: +ve in-silico MS/MS by CFM-ID for WBSLGYBCKVSSQR-NXUVOOBASA-N
ID: WBSLGYBCKVSSQR-NXUVOOBASA-N
Comment: Energy0
Num peaks: 7
109.0284058 1.107134767
147.0651853 3.128345966
285.0393644 13.24759728
287.0550145 2.002432047
303.0499291 30.06281702
431.0972732 12.16187598
449.1078379 18.42271956

Name: +ve in-silico MS/MS by CFM-ID for WBSLGYBCKVSSQR-NXUVOOBASA-N
ID: WBSLGYBCKVSSQR-NXUVOOBASA-N
Comment: Energy1
Num peaks: 13
109.0284058 1.516078407
129.0546206 1.567977651
147.0651853 4.399083768
257.0444498 1.466500552
271.0237144 2.531319002
273.0393644 10.42612486
275.0550145 10.22802133
285.0393644 13.20117571
287.0550145 1.164012309
303.0499291 28.86362353
421.1129233 1.221929468
431.0972732 2.287688945
449.1078379 1.793050569

Name: +ve in-silico MS/MS by CFM-ID for WBSLGYBCKVSSQR-NXUVOOBASA-N
ID: WBSLGYBCKVSSQR-NXUVOOBASA-N
Comment: Energy2
Num peaks: 31
57.0334912 1.39060506
85.02840582 1.241526208
87.04405588 1.563697026
89.05970595 0.8225561029
109.0284058 3.440035609
121.0284058 0.9663321577
125.0233204 2.474354973
129.0546206 1.024394776
131.0127558 4.165781253
131.0702706 1.493131997
135.0076704 0.9559338021
141.0182351 1.039745521
147.0651853 1.309732956
193.0131497 2.905765842
203.0338851 1.420137041
229.0131497 0.8628811489
233.0444498 0.8148689426
241.0131497 2.13008367
243.0287997 1.91486517
245.0444498 2.828812509
257.0080643 1.223779536
261.0393644 1.418053197
269.0444498 1.280231035
271.0237144 0.8327832945
273.0393644 2.363043544
275.0550145 0.8253965252
285.0393644 7.931770079
287.0550145 1.392143327
303.0499291 4.369650405
307.0812292 0.8949936255
309.0968793 0.8949936255

Name: +ve in-silico MS/MS by CFM-ID for GAJQQBUFZGYKLV-ZVAGYCCXSA-N
ID: GAJQQBUFZGYKLV-ZVAGYCCXSA-N
Comment: Energy0
Num peaks: 7
109.0284058 1.056431097
147.0651853 3.17339751
285.0393644 12.01220696
287.0550145 1.583021576
303.0499291 31.08732317
431.0972732 12.70000622
449.1078379 19.22375803

Name: +ve in-silico MS/MS by CFM-ID for GAJQQBUFZGYKLV-ZVAGYCCXSA-N
ID: GAJQQBUFZGYKLV-ZVAGYCCXSA-N
Comment: Energy1
Num peaks: 13
109.0284058 1.440385494
129.0546206 1.586515046
147.0651853 4.512908435
271.0237144 2.63316837
273.0393644 11.36583109
275.0550145 9.835980012
285.0393644 10.98430625
287.0550145 1.13850968
301.034279 1.132956832
303.0499291 30.47627566
421.1129233 1.470279135
431.0972732 2.394754841
449.1078379 1.907533824

Name: +ve in-silico MS/MS by CFM-ID for GAJQQBUFZGYKLV-ZVAGYCCXSA-N
ID: GAJQQBUFZGYKLV-ZVAGYCCXSA-N
Comment: Energy2
Num peaks: 31
57.0334912 1.426144952
85.02840582 1.247762287
87.04405588 1.577348644
89.05970595 0.8270827786
109.0284058 2.510682219
121.0284058 0.9755061368
125.0233204 2.521549906
129.0546206 1.023866547
131.0127558 5.426703644
131.0702706 1.520019514
141.0182351 1.057325884
147.0651853 1.431543032
153.0182351 0.8122032059
193.0131497 2.859300909
229.0131497 1.026730473
233.0444498 0.8880368263
241.0131497 2.122836859
243.0287997 2.543989322
245.0444498 2.749047462
257.0080643 1.86047865
259.0237144 1.378655078
261.0393644 1.095098196
269.0444498 0.7857053199
271.0237144 1.091496826
273.0393644 2.278478045
275.0550145 1.466190152
285.0393644 8.482664973
287.0550145 1.202965413
303.0499291 5.670769745
307.0812292 0.9179726064
309.0968793 0.9179726064

Name: +ve in-silico MS/MS by CFM-ID for RKEQWDAUYLDNEU-KWZNEWLTSA-N
ID: RKEQWDAUYLDNEU-KWZNEWLTSA-N
Comment: Energy0
Num peaks: 11
163.0600999 2.526679314
285.0393644 2.935135422
287.0550145 0.9365817158
313.034279 1.270915072
315.0499291 0.9262988768
375.0710585 1.005439408
413.0867085 2.032374763
419.0972732 1.26921099
421.1129233 1.553181937
431.0972732 23.86952791
449.1078379 42.08324147

Name: +ve in-silico MS/MS by CFM-ID for RKEQWDAUYLDNEU-KWZNEWLTSA-N
ID: RKEQWDAUYLDNEU-KWZNEWLTSA-N
Comment: Energy1
Num peaks: 31
41.00219107 0.925985815
43.01784114 4.684567192
45.0334912 2.056740402
55.01784114 1.305439184
73.02840582 2.076952443
75.04405588 1.073316747
95.04914126 0.8649849154
145.0495352 4.534164142
163.0600999 6.278388189
215.0338851 0.7748622924
279.0287997 0.7002385571
285.0393644 0.8942007713
287.0550145 0.8117693188
297.0393644 4.352591623
299.0550145 2.155265123
313.034279 0.8991571328
315.0499291 1.512311935
355.0659731 1.168926822
357.0604938 0.6105301249
387.0710585 0.6717454219
389.0867085 0.668428064
403.0659731 0.6543784153
403.1023586 1.364254412
405.0816232 0.8681511383
407.0972732 0.8711111783
413.0867085 6.204757223
417.0816232 0.7596596139
419.0972732 2.691250493
421.1129233 3.67857553
431.0972732 14.75625421
449.1078379 8.549469074

Name: +ve in-silico MS/MS by CFM-ID for RKEQWDAUYLDNEU-KWZNEWLTSA-N
ID: RKEQWDAUYLDNEU-KWZNEWLTSA-N
Comment: Energy2
Num peaks: 31
41.00219107 0.9464838434
43.01784114 1.781359284
56.99710569 1.0007432
59.01275576 2.486968226
61.02840582 0.9203100716
73.02840582 0.9438358288
77.00219107 1.483852013
87.00767038 1.023342158
89.02332044 1.161720207
105.0334912 1.173662767
121.0284058 3.010207346
147.0651853 1.142461931
151.002585 1.228241268
161.0233204 2.967302636
163.0389705 1.254137707
285.0393644 3.593678647
287.0550145 1.328758597
295.0237144 4.223521305
297.0393644 3.726757394
299.0550145 3.599611029
301.0706646 1.291339499
313.034279 5.557650376
315.0499291 1.845337233
321.0968793 1.519693793
359.0761439 1.41495552
389.0867085 1.157070407
407.0972732 1.04587317
413.0867085 1.827841851
419.0972732 1.069082714
421.1129233 1.104701518
431.0972732 1.863251184

Name: +ve in-silico MS/MS by CFM-ID for LKPJBEBGOBIWTE-PQJMKDCZSA-N
ID: LKPJBEBGOBIWTE-PQJMKDCZSA-N
Comment: Energy0
Num peaks: 6
163.0600999 2.899403764
269.0444498 13.31058632
271.0600999 1.913432802
287.0550145 30.66551999
431.0972732 14.81360051
449.1078379 17.61836169

Name: +ve in-silico MS/MS by CFM-ID for LKPJBEBGOBIWTE-PQJMKDCZSA-N
ID: LKPJBEBGOBIWTE-PQJMKDCZSA-N
Comment: Energy1
Num peaks: 13
43.01784114 1.360742092
145.0495352 2.65429736
163.0600999 3.254934433
255.0287997 0.967254909
257.0444498 5.00433686
259.0600999 7.07200241
269.0444498 16.87067953
271.0600999 1.010908454
285.0393644 1.60352346
287.0550145 34.79450637
413.0867085 1.325242778
431.0972732 3.174850901
449.1078379 1.59082019

Name: +ve in-silico MS/MS by CFM-ID for LKPJBEBGOBIWTE-PQJMKDCZSA-N
ID: LKPJBEBGOBIWTE-PQJMKDCZSA-N
Comment: Energy2
Num peaks: 31
41.00219107 1.214422427
43.01784114 3.198851339
45.0334912 1.002900682
77.00219107 2.026809815
87.00767038 0.8397088835
105.0334912 1.269141038
119.0491413 0.8087993476
121.0284058 2.743336152
125.0233204 2.489315145
135.0440559 1.73081604
141.0182351 1.359877811
145.0495352 1.54818682
147.0651853 1.634809171
161.0233204 3.413003643
163.0389705 1.342451136
163.0600999 1.299681724
193.0131497 2.707436548
217.0495352 0.8907022512
229.0495352 1.951437574
241.0495352 1.028745849
245.0444498 1.192908259
253.0495352 1.237223957
255.0287997 0.9059505312
257.0444498 3.94093251
259.0600999 1.265879993
269.0444498 8.676807488
271.0600999 1.332673697
287.0550145 7.577816409
291.0863146 0.8657558177
293.1019647 0.8657558177
357.0604938 0.8114535789

Name: +ve in-silico MS/MS by CFM-ID for YHYNTNFMKFMHCR-XIJFQZCDSA-N
ID: YHYNTNFMKFMHCR-XIJFQZCDSA-N
Comment: Energy0
Num peaks: 7
109.0284058 1.04894706
147.0651853 3.146558373
285.0393644 12.12122073
287.0550145 1.570324294
303.0499291 30.75971237
431.0972732 12.86731013
449.1078379 18.94424689

Name: +ve in-silico MS/MS by CFM-ID for YHYNTNFMKFMHCR-XIJFQZCDSA-N
ID: YHYNTNFMKFMHCR-XIJFQZCDSA-N
Comment: Energy1
Num peaks: 12
109.0284058 1.434507521
129.0546206 1.644181283
147.0651853 4.632400604
271.0237144 2.682211063
273.0393644 11.47382136
275.0550145 9.658176848
285.0393644 12.04991237
301.034279 1.341829898
303.0499291 29.74565584
421.1129233 1.466009834
431.0972732 2.35836596
449.1078379 1.89726371

Name: +ve in-silico MS/MS by CFM-ID for YHYNTNFMKFMHCR-XIJFQZCDSA-N
ID: YHYNTNFMKFMHCR-XIJFQZCDSA-N
Comment: Energy2
Num peaks: 31
85.02840582 1.176196356
87.04405588 1.480411355
109.0284058 3.660253038
121.0284058 1.253514654
125.0233204 2.831756658
129.0546206 0.9711902089
131.0127558 4.800678037
131.0702706 1.326721106
135.0076704 3.327208497
137.0233204 1.996545698
141.0182351 0.9382346911
147.0651853 1.328295028
159.0076704 0.8444825529
175.002585 1.223161902
177.0182351 1.728706421
179.0338851 0.9227725778
193.0131497 2.267196689
229.0131497 0.8872315929
231.0287997 1.445603481
243.0287997 2.14178921
245.0444498 3.048058568
261.0393644 0.9084299897
271.0237144 1.195837984
273.0393644 2.467603184
275.0550145 1.134593016
285.0393644 7.507089192
287.0550145 1.111335996
303.0499291 3.974734837
307.0812292 0.845353429
309.0968793 0.845353429
431.0972732 1.121808984

Name: +ve in-silico MS/MS by CFM-ID for GVDZEEZFEKPWPL-UZJSIOFNSA-N
ID: GVDZEEZFEKPWPL-UZJSIOFNSA-N
Comment: Energy0
Num peaks: 13
109.0284058 2.584864449
163.0600999 2.455055342
285.0393644 2.886473853
287.0550145 0.9156390179
313.034279 1.299537561
315.0499291 0.9117218401
375.0710585 1.055004123
413.0867085 1.254074462
417.0816232 0.8952284783
419.0972732 1.432655195
421.1129233 1.967095946
431.0972732 21.27613543
449.1078379 41.22221673

Name: +ve in-silico MS/MS by CFM-ID for GVDZEEZFEKPWPL-UZJSIOFNSA-N
ID: GVDZEEZFEKPWPL-UZJSIOFNSA-N
Comment: Energy1
Num peaks: 31
41.00219107 0.8376970958
43.01784114 4.498240879
45.0334912 1.924300787
47.04914126 0.5491384679
55.01784114 0.512809562
73.02840582 2.091789826
75.04405588 1.142328961
103.0389705 0.5397699847
109.0284058 2.969807946
111.0440559 1.374197733
145.0495352 4.257606788
163.0600999 5.686970858
285.0393644 0.7347108777
287.0550145 0.7399986952
297.0393644 4.433400521
299.0550145 1.79044104
313.034279 0.8634238358
315.0499291 1.345501931
339.0710585 0.8101584116
357.0604938 0.5456727628
359.0761439 0.5485503457
387.0710585 0.886514213
389.0867085 0.9185179979
393.1180087 0.5215161777
403.1023586 3.189088536
413.0867085 3.876669008
417.0816232 0.9952410926
419.0972732 4.210940741
421.1129233 4.188343982
431.0972732 12.96200623
449.1078379 7.357326626

Name: +ve in-silico MS/MS by CFM-ID for GVDZEEZFEKPWPL-UZJSIOFNSA-N
ID: GVDZEEZFEKPWPL-UZJSIOFNSA-N
Comment: Energy2
Num peaks: 31
43.01784114 1.537775845
59.01275576 2.405010957
89.02332044 1.084314659
93.0334912 1.078968209
109.0284058 2.065910724
121.0284058 6.080187865
123.0440559 4.1759087
137.0233204 1.928712481
147.0076704 1.353371723
147.0651853 0.952397901
163.002585 1.522114345
177.0182351 1.33852125
179.0338851 0.87675518
195.0287997 0.9824692997
253.0706646 0.8481726284
255.0287997 1.224658874
255.0863146 0.8956079789
285.0393644 2.37038375
287.0550145 0.8750274442
295.0237144 1.702662218
297.0393644 1.917355063
299.0550145 2.484486565
301.0706646 1.490863959
313.034279 4.833397451
315.0499291 1.057693442
321.0968793 1.293249541
359.0761439 1.144927057
387.0710585 1.00731572
389.0867085 1.472590297
391.1023586 0.985447484
431.0972732 2.690635273

Name: +ve in-silico MS/MS by CFM-ID for VKVJRSCYKAOTEB-GGCMWJGDSA-N
ID: VKVJRSCYKAOTEB-GGCMWJGDSA-N
Comment: Energy0
Num peaks: 7
109.0284058 1.955207713
163.0600999 2.889515821
269.0444498 10.36198892
287.0550145 32.23254783
413.0867085 1.40707909
431.0972732 14.32785036
449.1078379 18.07827094

Name: +ve in-silico MS/MS by CFM-ID for VKVJRSCYKAOTEB-GGCMWJGDSA-N
ID: VKVJRSCYKAOTEB-GGCMWJGDSA-N
Comment: Energy1
Num peaks: 14
43.01784114 1.365469349
109.0284058 2.778249352
145.0495352 2.681292794
163.0600999 3.287237649
255.0287997 2.399538
257.0444498 11.36448378
259.0600999 10.47665145
269.0444498 8.012590545
285.0393644 1.228774273
287.0550145 30.41667774
413.0867085 1.179676358
419.0972732 1.1728193
431.0972732 3.152325711
449.1078379 1.62054871

Name: +ve in-silico MS/MS by CFM-ID for VKVJRSCYKAOTEB-GGCMWJGDSA-N
ID: VKVJRSCYKAOTEB-GGCMWJGDSA-N
Comment: Energy2
Num peaks: 31
43.01784114 3.032002388
45.0334912 0.9785106856
87.00767038 0.8423926764
93.0334912 0.7899653427
95.04914126 1.326359013
97.06479133 0.8031143183
109.0284058 3.245163134
111.0440559 1.216339831
121.0284058 6.427707351
123.0440559 4.507648007
135.0076704 1.025801901
137.0233204 3.993989748
139.0389705 1.377700743
145.0495352 1.553134979
147.0651853 1.590715343
163.0600999 1.311298462
227.0338851 1.030835052
229.0495352 4.093172173
231.0651853 1.675815466
241.0495352 0.9583884946
243.0287997 0.764895404
253.0495352 1.024389727
255.0287997 1.286205959
257.0444498 3.011215485
259.0600999 0.9750996056
269.0444498 6.360137607
271.0600999 0.9662898593
287.0550145 7.792030902
291.0863146 0.844666221
293.1019647 0.844666221
359.0761439 0.7869949922

Name: +ve in-silico MS/MS by CFM-ID for URHHTKHELOPLSX-FGSASLNCSA-N
ID: URHHTKHELOPLSX-FGSASLNCSA-N
Comment: Energy0
Num peaks: 7
109.0284058 1.936401159
163.0600999 2.71563528
269.0444498 11.33622021
287.0550145 31.31800518
413.0867085 1.367222344
431.0972732 14.20179484
449.1078379 18.09148778

Name: +ve in-silico MS/MS by CFM-ID for URHHTKHELOPLSX-FGSASLNCSA-N
ID: URHHTKHELOPLSX-FGSASLNCSA-N
Comment: Energy1
Num peaks: 13
109.0284058 2.561493005
145.0495352 2.550046447
163.0600999 3.137102753
241.0495352 2.392187024
255.0287997 2.435972076
257.0444498 9.720596455
259.0600999 10.56489329
269.0444498 13.66269318
285.0393644 1.144003504
287.0550145 27.48675288
421.1129233 0.9933398111
431.0972732 2.768226427
449.1078379 1.404758632

Name: +ve in-silico MS/MS by CFM-ID for URHHTKHELOPLSX-FGSASLNCSA-N
ID: URHHTKHELOPLSX-FGSASLNCSA-N
Comment: Energy2
Num peaks: 31
43.01784114 2.703322575
45.0334912 0.9113771885
65.03857658 1.231521909
87.00767038 0.7947020923
93.0334912 0.9056974553
103.0389705 0.984420678
105.0334912 0.7653128374
109.0284058 2.878321583
121.0284058 6.685203974
123.0440559 4.338942653
135.0076704 1.530221533
137.0233204 3.707530918
139.0389705 0.9520292779
145.0495352 1.465206966
147.0651853 1.481228208
179.0338851 0.7834416949
229.0495352 5.686030919
231.0651853 0.8549839517
233.0444498 1.321176606
245.0444498 0.8384576111
253.0706646 1.188036297
255.0287997 1.066509099
257.0444498 2.843699705
259.0600999 1.651924536
269.0444498 6.837293006
271.0600999 1.200753556
287.0550145 6.25773857
291.0863146 0.7866259918
293.1019647 0.7866259918
387.0710585 0.8763462632
431.0972732 0.7814351403

Name: +ve in-silico MS/MS by CFM-ID for PUICZWZOCHNCBI-ZVIPYZFUSA-N
ID: PUICZWZOCHNCBI-ZVIPYZFUSA-N
Comment: Energy0
Num peaks: 6
163.0600999 2.7419681
269.0444498 2.226033783
287.0550145 36.45750539
413.0867085 1.714746974
431.0972732 16.64168552
449.1078379 20.58349551

Name: +ve in-silico MS/MS by CFM-ID for PUICZWZOCHNCBI-ZVIPYZFUSA-N
ID: PUICZWZOCHNCBI-ZVIPYZFUSA-N
Comment: Energy1
Num peaks: 15
43.01784114 1.460119178
49.00727645 0.8797028333
145.0495352 2.820020131
163.0600999 3.240358026
195.0287997 0.925546259
243.0287997 1.077885622
257.0444498 3.864105333
259.0600999 5.176436229
269.0444498 9.814221311
271.0600999 1.038586047
285.0393644 1.741217561
287.0550145 41.76718879
413.0867085 1.340659383
431.0972732 3.53720897
449.1078379 1.797437936

Name: +ve in-silico MS/MS by CFM-ID for PUICZWZOCHNCBI-ZVIPYZFUSA-N
ID: PUICZWZOCHNCBI-ZVIPYZFUSA-N
Comment: Energy2
Num peaks: 31
41.00219107 0.9777070844
43.01784114 3.456318971
45.0334912 1.073639908
49.00727645 0.9219171092
77.00219107 1.6246753
77.03857658 1.255500773
87.00767038 0.8760072594
89.02332044 0.9462099935
103.0389705 0.7700717934
105.0334912 5.262547853
107.0491413 7.247061308
111.0440559 1.026237894
121.0284058 2.260028246
123.0440559 1.008265745
127.0389705 0.7850768366
137.0233204 2.043671465
145.0495352 1.615110808
147.0651853 1.771692447
153.0182351 2.442898837
165.0182351 1.352664269
195.0287997 1.832662381
229.0495352 0.936227693
231.0651853 0.7947327784
243.0287997 0.8502443829
255.0287997 1.037977931
257.0444498 2.627556582
259.0600999 1.395184292
269.0444498 5.755183469
271.0600999 2.007196283
285.0393644 0.9713900322
287.0550145 9.500974973

Name: +ve in-silico MS/MS by CFM-ID for SUZADCRUSDZVCH-HYOQASCFSA-N
ID: SUZADCRUSDZVCH-HYOQASCFSA-N
Comment: Energy0
Num peaks: 10
163.0600999 2.554369333
285.0393644 2.995250157
287.0550145 0.9577680397
313.034279 1.350133299
375.0710585 1.053959453
413.0867085 1.736868834
419.0972732 1.362132837
421.1129233 1.652824417
431.0972732 23.13452885
449.1078379 43.417935

Name: +ve in-silico MS/MS by CFM-ID for SUZADCRUSDZVCH-HYOQASCFSA-N
ID: SUZADCRUSDZVCH-HYOQASCFSA-N
Comment: Energy1
Num peaks: 31
41.00219107 0.9237073331
43.01784114 4.689334648
45.0334912 2.0590241
55.01784114 1.313221681
73.02840582 2.079486939
75.04405588 1.074719798
95.04914126 1.434801561
107.0491413 0.6851080026
145.0495352 4.554901263
163.0600999 6.247892445
279.0287997 0.6575989346
285.0393644 0.8929972928
287.0550145 0.812742261
297.0393644 4.321117684
299.0550145 2.155780757
313.034279 0.9414960382
315.0499291 1.545703658
355.0659731 0.8959413552
357.0604938 0.6086397794
359.0761439 0.6102804637
387.0710585 0.7919004137
389.0867085 0.6095329306
403.1023586 1.316528168
405.0816232 1.07413721
407.0972732 0.9410740867
413.0867085 5.729015191
417.0816232 0.7605313793
419.0972732 2.879049308
421.1129233 3.141558608
431.0972732 14.84315308
449.1078379 8.565475763

Name: +ve in-silico MS/MS by CFM-ID for SUZADCRUSDZVCH-HYOQASCFSA-N
ID: SUZADCRUSDZVCH-HYOQASCFSA-N
Comment: Energy2
Num peaks: 31
43.01784114 1.708849196
59.01275576 2.819315495
73.02840582 0.9053992678
77.00219107 1.091004427
77.03857658 1.820770733
87.00767038 0.9816523009
105.0334912 2.732309072
107.0491413 7.39869981
137.0233204 1.424624986
147.0651853 1.082967151
153.0182351 1.241073477
163.002585 2.158634786
178.9974996 1.851403047
193.0131497 0.9387235522
269.0655792 1.329601934
285.0393644 2.893565933
287.0550145 1.240083426
295.0237144 3.022692777
297.0393644 2.324721359
299.0550145 2.850581792
301.0706646 1.143236636
313.034279 5.336171215
315.0499291 1.295085798
359.0761439 1.269137855
387.0710585 0.9776745145
389.0867085 1.370244957
403.1023586 1.017584157
413.0867085 2.112245411
419.0972732 1.179637806
421.1129233 1.040474963
431.0972732 2.269150912

Name: +ve in-silico MS/MS by CFM-ID for IBDHZQYGNNIQTP-HLSJBRBGSA-N
ID: IBDHZQYGNNIQTP-HLSJBRBGSA-N
Comment: Energy0
Num peaks: 10
163.0600999 2.554118738
285.0393644 2.995963823
287.0550145 0.9577587987
313.034279 1.351824379
375.0710585 1.072682743
413.0867085 1.738193058
419.0972732 1.361642567
421.1129233 1.65221297
431.0972732 23.15202213
449.1078379 43.39556675

Name: +ve in-silico MS/MS by CFM-ID for IBDHZQYGNNIQTP-HLSJBRBGSA-N
ID: IBDHZQYGNNIQTP-HLSJBRBGSA-N
Comment: Energy1
Num peaks: 31
41.00219107 0.9237504886
43.01784114 4.689529831
45.0334912 2.059117604
47.04914126 0.6025265647
55.01784114 1.313272236
73.02840582 2.079590719
75.04405588 1.074777251
95.04914126 1.434869666
107.0491413 0.6853169267
145.0495352 4.555075573
163.0600999 6.255720718
285.0393644 0.8930362986
287.0550145 0.8128058603
297.0393644 4.539425336
299.0550145 2.157038919
313.034279 0.9410289852
315.0499291 1.556079051
355.0659731 0.8959870343
357.0604938 0.6090702588
359.0761439 0.6103912568
387.0710585 0.7919426036
389.0867085 0.6095658637
403.1023586 1.316578549
405.0816232 0.8227152552
407.0972732 0.7339759422
413.0867085 5.747192673
417.0816232 0.7605670736
419.0972732 2.879184432
421.1129233 3.141713669
431.0972732 14.87084732
449.1078379 8.566131356

Name: +ve in-silico MS/MS by CFM-ID for IBDHZQYGNNIQTP-HLSJBRBGSA-N
ID: IBDHZQYGNNIQTP-HLSJBRBGSA-N
Comment: Energy2
Num peaks: 31
43.01784114 1.7090075
59.01275576 2.823825881
77.00219107 1.100014747
77.03857658 1.820939234
87.00767038 0.9817433146
105.0334912 2.726021351
107.0491413 7.389079662
121.0284058 0.9908261848
137.0233204 1.474894708
147.0651853 1.083067373
153.0182351 1.235714663
163.002585 1.556933144
178.9974996 1.824250825
269.0655792 1.329725289
271.0237144 0.9492375608
285.0393644 2.872585138
287.0550145 1.243576601
295.0237144 2.840046254
297.0393644 2.502258765
299.0550145 2.861770258
301.0706646 1.143342942
313.034279 5.307469417
315.0499291 1.333695015
359.0761439 1.27902559
387.0710585 0.9777662909
389.0867085 1.370373035
403.1023586 1.017678328
413.0867085 2.114304014
419.0972732 1.179747815
421.1129233 1.040572654
431.0972732 2.271579298

Name: +ve in-silico MS/MS by CFM-ID for JPUKWEQWGBDDQB-WVTKYERHSA-N
ID: JPUKWEQWGBDDQB-WVTKYERHSA-N
Comment: Energy0
Num peaks: 6
163.0600999 2.76834057
269.0444498 2.224485079
287.0550145 36.60863309
413.0867085 1.765358008
431.0972732 16.93219199
449.1078379 20.87134603

Name: +ve in-silico MS/MS by CFM-ID for JPUKWEQWGBDDQB-WVTKYERHSA-N
ID: JPUKWEQWGBDDQB-WVTKYERHSA-N
Comment: Energy1
Num peaks: 12
43.01784114 1.47956182
145.0495352 2.853624184
163.0600999 3.287932896
243.0287997 1.455340089
257.0444498 4.641838171
259.0600999 5.60854557
269.0444498 9.924219567
285.0393644 1.717244929
287.0550145 42.35966426
413.0867085 1.367993433
431.0972732 3.608384017
449.1078379 1.840530591

Name: +ve in-silico MS/MS by CFM-ID for JPUKWEQWGBDDQB-WVTKYERHSA-N
ID: JPUKWEQWGBDDQB-WVTKYERHSA-N
Comment: Energy2
Num peaks: 31
41.00219107 0.9895193398
43.01784114 3.522441795
45.0334912 1.09263575
77.00219107 1.750246704
77.03857658 1.053907226
87.00767038 0.8914363319
89.02332044 0.9629017996
101.0233204 0.7831995472
103.0389705 0.7837376303
105.0334912 5.075077112
107.0491413 7.297462418
111.0440559 1.017038818
121.0284058 1.759444264
123.0440559 1.298811049
127.0389705 0.7780395
137.0233204 1.934235545
145.0495352 1.643557675
147.0651853 1.81524729
153.0182351 2.424485044
229.0495352 0.9275619845
231.0651853 0.7856675215
241.0495352 0.730564099
243.0287997 1.059607255
245.0444498 1.068256289
255.0287997 1.8458637
257.0444498 4.514339506
259.0600999 1.661144984
269.0444498 5.674646063
271.0600999 1.791854876
287.0550145 9.665084698
389.0867085 0.7185711361

Name: +ve in-silico MS/MS by CFM-ID for JPUKWEQWGBDDQB-ZVIPYZFUSA-N
ID: JPUKWEQWGBDDQB-ZVIPYZFUSA-N
Comment: Energy0
Num peaks: 6
163.0600999 2.76834057
269.0444498 2.224485079
287.0550145 36.60863309
413.0867085 1.765358008
431.0972732 16.93219199
449.1078379 20.87134603

Name: +ve in-silico MS/MS by CFM-ID for JPUKWEQWGBDDQB-ZVIPYZFUSA-N
ID: JPUKWEQWGBDDQB-ZVIPYZFUSA-N
Comment: Energy1
Num peaks: 12
43.01784114 1.47956182
145.0495352 2.853624184
163.0600999 3.287932896
243.0287997 1.455340089
257.0444498 4.641838171
259.0600999 5.60854557
269.0444498 9.924219567
285.0393644 1.717244929
287.0550145 42.35966426
413.0867085 1.367993433
431.0972732 3.608384017
449.1078379 1.840530591

Name: +ve in-silico MS/MS by CFM-ID for JPUKWEQWGBDDQB-ZVIPYZFUSA-N
ID: JPUKWEQWGBDDQB-ZVIPYZFUSA-N
Comment: Energy2
Num peaks: 31
41.00219107 0.9895193398
43.01784114 3.522441795
45.0334912 1.09263575
77.00219107 1.750246704
77.03857658 1.053907226
87.00767038 0.8914363319
89.02332044 0.9629017996
101.0233204 0.7831995472
103.0389705 0.7837376303
105.0334912 5.075077112
107.0491413 7.297462418
111.0440559 1.017038818
121.0284058 1.759444264
123.0440559 1.298811049
127.0389705 0.7780395
137.0233204 1.934235545
145.0495352 1.643557675
147.0651853 1.81524729
153.0182351 2.424485044
229.0495352 0.9275619845
231.0651853 0.7856675215
241.0495352 0.730564099
243.0287997 1.059607255
245.0444498 1.068256289
255.0287997 1.8458637
257.0444498 4.514339506
259.0600999 1.661144984
269.0444498 5.674646063
271.0600999 1.791854876
287.0550145 9.665084698
389.0867085 0.7185711361

Name: +ve in-silico MS/MS by CFM-ID for ZSDLSQASILNAAH-LQPIGNGESA-N
ID: ZSDLSQASILNAAH-LQPIGNGESA-N
Comment: Energy0
Num peaks: 6
163.0600999 2.753554345
269.0444498 11.72143268
287.0550145 32.47647172
413.0867085 1.39034108
431.0972732 15.06960995
449.1078379 18.59023267

Name: +ve in-silico MS/MS by CFM-ID for ZSDLSQASILNAAH-LQPIGNGESA-N
ID: ZSDLSQASILNAAH-LQPIGNGESA-N
Comment: Energy1
Num peaks: 12
43.01784114 1.335474959
145.0495352 2.566725634
163.0600999 3.189412374
241.0495352 1.141407194
243.0287997 1.223779314
257.0444498 4.33087839
259.0600999 6.782223495
269.0444498 18.52155599
285.0393644 1.390381846
287.0550145 35.34838389
431.0972732 2.962959856
449.1078379 1.487581744

Name: +ve in-silico MS/MS by CFM-ID for ZSDLSQASILNAAH-LQPIGNGESA-N
ID: ZSDLSQASILNAAH-LQPIGNGESA-N
Comment: Energy2
Num peaks: 31
41.00219107 0.7261194601
43.01784114 3.807328452
45.0334912 0.994291191
77.00219107 1.832616333
77.03857658 1.375005925
81.0334912 0.8284656779
87.00767038 0.8325300151
89.02332044 0.7536141936
103.0389705 0.7298680784
105.0334912 3.703950652
107.0491413 6.988440437
121.0284058 2.08585244
123.0440559 1.18459599
137.0233204 4.023883217
145.0495352 1.534951008
147.0651853 1.64942758
153.0182351 2.261031923
229.0495352 0.8926413512
241.0495352 0.8699176513
243.0287997 0.9533884267
249.0393644 0.8713429815
255.0287997 1.238582766
257.0444498 4.691470629
259.0600999 1.760156272
267.0499291 0.7486119942
269.0444498 8.748171713
271.0600999 1.706375521
287.0550145 7.635068536
287.0761439 0.8534901283
357.0604938 0.8044758555
359.0761439 0.7997049398

Name: +ve in-silico MS/MS by CFM-ID for YPWHZCPMOQGCDQ-LQPIGNGESA-N
ID: YPWHZCPMOQGCDQ-LQPIGNGESA-N
Comment: Energy0
Num peaks: 6
163.0600999 2.751421024
269.0444498 11.71111166
287.0550145 32.45648113
413.0867085 1.386380242
431.0972732 15.04711259
449.1078379 18.56873389

Name: +ve in-silico MS/MS by CFM-ID for YPWHZCPMOQGCDQ-LQPIGNGESA-N
ID: YPWHZCPMOQGCDQ-LQPIGNGESA-N
Comment: Energy1
Num peaks: 12
43.01784114 1.297416742
145.0495352 2.554533156
163.0600999 3.171354027
241.0495352 1.062201258
243.0287997 1.076274352
257.0444498 4.52781633
259.0600999 6.856331541
269.0444498 18.63371729
285.0393644 1.382969686
287.0550145 35.26388825
431.0972732 2.943070129
449.1078379 1.473482667

Name: +ve in-silico MS/MS by CFM-ID for YPWHZCPMOQGCDQ-LQPIGNGESA-N
ID: YPWHZCPMOQGCDQ-LQPIGNGESA-N
Comment: Energy2
Num peaks: 31
41.00219107 0.7506504901
43.01784114 3.896083762
45.0334912 0.9908964163
77.00219107 1.810887246
77.03857658 1.370330558
87.00767038 0.8296992032
89.02332044 0.751047455
103.0389705 0.727369695
105.0334912 3.654271758
107.0491413 7.007482344
121.0284058 2.488970499
123.0440559 1.189263097
137.0233204 4.028567092
145.0495352 1.529731787
147.0651853 1.636439414
153.0182351 2.259929847
229.0495352 0.8921007855
241.0495352 0.7048642599
243.0287997 0.7294675353
245.0444498 0.8962072124
249.0393644 1.1727817
255.0287997 1.245596249
257.0444498 4.755030686
259.0600999 1.11340282
267.0499291 0.8420421873
269.0444498 8.740422084
271.0600999 1.700559724
287.0550145 7.629160467
287.0761439 0.8505711961
357.0604938 0.8017245519
359.0761439 0.7607794875

Name: +ve in-silico MS/MS by CFM-ID for YPWHZCPMOQGCDQ-KEHDGJOVSA-N
ID: YPWHZCPMOQGCDQ-KEHDGJOVSA-N
Comment: Energy0
Num peaks: 6
163.0600999 2.751421024
269.0444498 11.71111166
287.0550145 32.45648113
413.0867085 1.386380242
431.0972732 15.04711259
449.1078379 18.56873389

Name: +ve in-silico MS/MS by CFM-ID for YPWHZCPMOQGCDQ-KEHDGJOVSA-N
ID: YPWHZCPMOQGCDQ-KEHDGJOVSA-N
Comment: Energy1
Num peaks: 12
43.01784114 1.297416742
145.0495352 2.554533156
163.0600999 3.171354027
241.0495352 1.062201258
243.0287997 1.076274352
257.0444498 4.52781633
259.0600999 6.856331541
269.0444498 18.63371729
285.0393644 1.382969686
287.0550145 35.26388825
431.0972732 2.943070129
449.1078379 1.473482667

Name: +ve in-silico MS/MS by CFM-ID for YPWHZCPMOQGCDQ-KEHDGJOVSA-N
ID: YPWHZCPMOQGCDQ-KEHDGJOVSA-N
Comment: Energy2
Num peaks: 31
41.00219107 0.7506504901
43.01784114 3.896083762
45.0334912 0.9908964163
77.00219107 1.810887246
77.03857658 1.370330558
87.00767038 0.8296992032
89.02332044 0.751047455
103.0389705 0.727369695
105.0334912 3.654271758
107.0491413 7.007482344
121.0284058 2.488970499
123.0440559 1.189263097
137.0233204 4.028567092
145.0495352 1.529731787
147.0651853 1.636439414
153.0182351 2.259929847
229.0495352 0.8921007855
241.0495352 0.7048642599
243.0287997 0.7294675353
245.0444498 0.8962072124
249.0393644 1.1727817
255.0287997 1.245596249
257.0444498 4.755030686
259.0600999 1.11340282
267.0499291 0.8420421873
269.0444498 8.740422084
271.0600999 1.700559724
287.0550145 7.629160467
287.0761439 0.8505711961
357.0604938 0.8017245519
359.0761439 0.7607794875

Name: +ve in-silico MS/MS by CFM-ID for AQYUIVQHEYVIIK-FXSKXFPISA-N
ID: AQYUIVQHEYVIIK-FXSKXFPISA-N
Comment: Energy0
Num peaks: 6
109.0284058 2.000010627
133.0495352 2.804797172
299.0550145 10.48271469
317.0655792 31.34921363
431.0972732 15.51527174
449.1078379 18.07004037

Name: +ve in-silico MS/MS by CFM-ID for AQYUIVQHEYVIIK-FXSKXFPISA-N
ID: AQYUIVQHEYVIIK-FXSKXFPISA-N
Comment: Energy1
Num peaks: 13
109.0284058 2.988602788
111.0440559 1.370688625
115.0389705 1.587655271
133.0495352 4.792676365
285.0393644 2.344412666
287.0550145 10.05748637
289.0706646 8.551906894
299.0550145 11.46480573
315.0499291 1.124228311
317.0655792 30.14447484
421.1129233 1.639249235
431.0972732 2.848393431
449.1078379 1.839941183

Name: +ve in-silico MS/MS by CFM-ID for AQYUIVQHEYVIIK-FXSKXFPISA-N
ID: AQYUIVQHEYVIIK-FXSKXFPISA-N
Comment: Energy2
Num peaks: 31
71.01275576 1.464975634
73.02840582 3.418302839
75.04405588 0.7414718113
93.0334912 0.7867336904
109.0284058 4.301946783
111.0440559 1.34863544
115.0389705 1.228212853
117.0546206 1.117544604
121.0284058 6.065918086
123.0440559 4.413788858
135.0076704 0.9344901991
137.0233204 2.780717587
139.0389705 3.044337202
149.0233204 1.551257175
151.0389705 0.9889479676
163.002585 1.16514489
165.0182351 1.054135235
167.0338851 1.494136217
207.0287997 1.344318435
257.0444498 1.465388869
259.0600999 2.549057846
281.0444498 1.128612734
283.0600999 1.116128096
287.0550145 2.13773191
289.0706646 0.8066419861
299.0550145 6.938627055
301.0706646 1.056871247
317.0655792 4.554214343
321.0968793 0.9208171236
357.0604938 1.441697405
359.0761439 0.9297022927

Name: +ve in-silico MS/MS by CFM-ID for OXGUCUVFOIWWQJ-KNPIPFGMSA-N
ID: OXGUCUVFOIWWQJ-KNPIPFGMSA-N
Comment: Energy0
Num peaks: 6
109.0284058 2.044623624
147.0651853 3.166167703
285.0393644 11.16335574
303.0499291 32.64558967
431.0972732 12.43021916
449.1078379 19.41317819

Name: +ve in-silico MS/MS by CFM-ID for OXGUCUVFOIWWQJ-KNPIPFGMSA-N
ID: OXGUCUVFOIWWQJ-KNPIPFGMSA-N
Comment: Energy1
Num peaks: 12
109.0284058 3.030580897
129.0546206 1.615530682
147.0651853 4.538015952
271.0237144 2.450782113
273.0393644 10.98714532
275.0550145 9.537663522
285.0393644 11.31374749
301.034279 1.343533408
303.0499291 30.72076749
421.1129233 1.182363784
431.0972732 2.280660547
449.1078379 1.895169397

Name: +ve in-silico MS/MS by CFM-ID for OXGUCUVFOIWWQJ-KNPIPFGMSA-N
ID: OXGUCUVFOIWWQJ-KNPIPFGMSA-N
Comment: Energy2
Num peaks: 31
55.01784114 0.8141856098
57.0334912 1.040934943
69.0334912 0.994267653
85.02840582 1.229352393
87.04405588 1.560715672
89.05970595 0.8153166322
93.0334912 0.7910291984
109.0284058 3.709284745
111.0440559 1.471580744
121.0284058 4.568518441
123.0440559 6.230277221
127.0389705 1.22270243
129.0546206 1.12246063
131.0702706 1.638760849
135.0076704 1.41226315
137.0233204 3.475695953
139.0389705 1.538430454
147.0651853 1.362505228
153.0182351 3.086794523
195.0287997 0.9571229281
243.0287997 1.150700647
245.0444498 2.86765418
247.0600999 0.8180615067
269.0444498 1.123302091
271.0237144 0.9828090956
273.0393644 2.914559722
275.0550145 1.092692124
285.0393644 7.919640681
287.0550145 1.363672856
303.0499291 5.81342852
343.0448437 0.8286633451

Name: +ve in-silico MS/MS by CFM-ID for QPHXPNUXTNHJOF-FOPFZKDUSA-N
ID: QPHXPNUXTNHJOF-FOPFZKDUSA-N
Comment: Energy0
Num peaks: 6
109.0284058 2.035494685
147.0651853 3.004464953
285.0393644 12.1732424
303.0499291 31.81809256
431.0972732 12.35321671
449.1078379 19.57134777

Name: +ve in-silico MS/MS by CFM-ID for QPHXPNUXTNHJOF-FOPFZKDUSA-N
ID: QPHXPNUXTNHJOF-FOPFZKDUSA-N
Comment: Energy1
Num peaks: 11
109.0284058 2.696928089
129.0546206 1.480458446
147.0651853 4.144296924
257.0444498 2.648819089
271.0237144 2.415784818
273.0393644 10.21798994
275.0550145 10.0642638
285.0393644 16.17534571
303.0499291 26.67490047
431.0972732 1.964332211
449.1078379 1.598472782

Name: +ve in-silico MS/MS by CFM-ID for QPHXPNUXTNHJOF-FOPFZKDUSA-N
ID: QPHXPNUXTNHJOF-FOPFZKDUSA-N
Comment: Energy2
Num peaks: 31
56.99710569 0.6892728915
85.02840582 1.318029145
87.00767038 0.6737689841
87.04405588 2.521216363
89.05970595 0.8153234798
93.0334912 1.020673432
109.0284058 3.28424083
121.0284058 3.896371288
123.0440559 6.344232467
129.0546206 1.015399855
131.0702706 1.462860267
135.0076704 1.723124593
137.0233204 6.019542487
139.0389705 1.083181481
147.0076704 0.7174791711
153.0182351 2.229698833
195.0287997 0.8947205236
233.0444498 1.041799077
243.0287997 1.05969567
245.0444498 2.882070035
251.0550145 1.227064493
261.0393644 0.7674889308
271.0237144 0.8211800159
271.0812292 0.8821049861
273.0393644 3.308935005
275.0550145 0.7531406527
285.0393644 8.338363858
287.0550145 1.591647031
303.0499291 4.269759962
387.0710585 0.7599088667
431.0972732 1.325032629

Name: +ve in-silico MS/MS by CFM-ID for QAPQWXBHYXLWTP-UHFFFAOYSA-N
ID: QAPQWXBHYXLWTP-UHFFFAOYSA-N
Comment: Energy0
Num peaks: 14
55.01784114 0.8348086796
73.02840582 2.37988236
109.0284058 1.8665547
133.0495352 2.676927134
285.0393644 1.078534127
287.0550145 0.8457337675
299.0550145 9.184352985
301.034279 1.518281196
301.0706646 1.133156471
317.0655792 27.86094784
413.0867085 1.090877344
417.0816232 1.159429547
431.0972732 11.84899241
449.1078379 16.56039507

Name: +ve in-silico MS/MS by CFM-ID for QAPQWXBHYXLWTP-UHFFFAOYSA-N
ID: QAPQWXBHYXLWTP-UHFFFAOYSA-N
Comment: Energy1
Num peaks: 15
109.0284058 2.761343677
111.0440559 1.269666531
115.0389705 2.531830776
133.0495352 3.29485014
285.0393644 3.815652592
287.0550145 9.801659149
289.0706646 7.530595292
299.0550145 8.301896266
301.034279 3.428062143
315.0499291 1.082790761
317.0655792 28.90276566
413.0867085 1.022512622
421.1129233 1.75920093
431.0972732 2.913729101
449.1078379 1.651861594

Name: +ve in-silico MS/MS by CFM-ID for QAPQWXBHYXLWTP-UHFFFAOYSA-N
ID: QAPQWXBHYXLWTP-UHFFFAOYSA-N
Comment: Energy2
Num peaks: 31
41.00219107 1.045085818
43.01784114 1.974578407
45.0334912 1.372625745
56.99710569 2.015565938
59.01275576 1.201714571
109.0284058 3.61586991
111.0440559 1.250344262
115.0389705 1.746858216
117.0546206 1.355103859
121.0284058 4.513480554
123.0440559 4.092033518
133.0495352 1.408988895
135.0076704 0.8662047557
137.0233204 1.261924588
139.0389705 3.000867647
149.0233204 1.646182944
151.0389705 0.9163726144
165.0182351 0.9773202201
167.0338851 1.365066938
207.0287997 1.246734827
259.0600999 2.1253605
261.0393644 0.9609079989
281.0444498 0.8054686543
285.0393644 3.467523345
287.0550145 2.564551689
299.0550145 5.511724842
301.034279 3.120203463
301.0706646 0.8420874474
317.0655792 5.195549517
321.0968793 0.8544180071
323.1125294 0.8544180071

Name: +ve in-silico MS/MS by CFM-ID for KUFSJZPHCKXVTN-DMRJKJLGSA-N
ID: KUFSJZPHCKXVTN-DMRJKJLGSA-N
Comment: Energy0
Num peaks: 9
109.0284058 1.94102908
133.0495352 3.114203418
299.0550145 9.686612195
301.034279 1.562209196
317.0655792 29.69563607
413.0867085 1.454783743
417.0816232 1.162774839
431.0972732 14.73418326
449.1078379 17.58247678

Name: +ve in-silico MS/MS by CFM-ID for KUFSJZPHCKXVTN-DMRJKJLGSA-N
ID: KUFSJZPHCKXVTN-DMRJKJLGSA-N
Comment: Energy1
Num peaks: 14
109.0284058 2.880185467
111.0440559 1.322481725
115.0389705 1.568875824
133.0495352 4.953382571
285.0393644 3.956615885
287.0550145 10.17162071
289.0706646 7.91558364
299.0550145 8.584741968
301.034279 3.552494941
315.0499291 1.106967525
317.0655792 28.82525604
421.1129233 1.491062103
431.0972732 2.66506219
449.1078379 1.796671433

Name: +ve in-silico MS/MS by CFM-ID for KUFSJZPHCKXVTN-DMRJKJLGSA-N
ID: KUFSJZPHCKXVTN-DMRJKJLGSA-N
Comment: Energy2
Num peaks: 31
71.01275576 1.453555743
73.02840582 2.836184506
93.0334912 0.7806008831
109.0284058 4.187861673
111.0440559 1.329130389
115.0389705 1.218638593
117.0546206 1.110817656
121.0284058 4.577940813
123.0440559 4.340170374
133.0495352 1.556894724
135.0076704 0.9202569425
137.0233204 0.9839387674
139.0389705 3.185712451
149.0233204 1.822355109
151.0389705 0.9719621035
165.0182351 1.196881819
167.0338851 1.441920688
207.0287997 1.325874138
259.0237144 0.850462288
259.0600999 2.264141984
261.0393644 1.023318428
281.0444498 0.8354503917
285.0393644 3.288478817
287.0550145 2.727318942
289.0706646 0.8584477598
299.0550145 6.191478732
301.034279 3.305834191
301.0706646 0.8645929156
317.0655792 5.030857065
321.0968793 0.9135946196
359.0761439 0.9224100972

Name: +ve in-silico MS/MS by CFM-ID for ASKKBGQVSVTIAW-BGZCDXNUSA-N
ID: ASKKBGQVSVTIAW-BGZCDXNUSA-N
Comment: Energy0
Num peaks: 8
109.0284058 1.502213254
133.0495352 3.144207312
299.0550145 12.36089341
301.034279 1.502693693
301.0706646 1.623285297
317.0655792 28.68106593
431.0972732 14.2641198
449.1078379 17.35628322

Name: +ve in-silico MS/MS by CFM-ID for ASKKBGQVSVTIAW-BGZCDXNUSA-N
ID: ASKKBGQVSVTIAW-BGZCDXNUSA-N
Comment: Energy1
Num peaks: 13
109.0284058 3.418127244
115.0389705 1.525041961
133.0495352 4.835995373
285.0393644 2.328367329
287.0550145 6.45456277
289.0706646 5.849166781
299.0550145 15.18465487
301.034279 3.936236547
315.0499291 1.206512781
317.0655792 30.05880615
419.0972732 1.216614771
431.0972732 2.546710241
449.1078379 1.697677167

Name: +ve in-silico MS/MS by CFM-ID for ASKKBGQVSVTIAW-BGZCDXNUSA-N
ID: ASKKBGQVSVTIAW-BGZCDXNUSA-N
Comment: Energy2
Num peaks: 31
55.01784114 0.7119906594
56.99710569 0.744902061
71.01275576 1.528234496
73.02840582 3.566188886
75.04405588 0.7735438908
109.0284058 10.13349355
111.0440559 2.510726896
115.0389705 1.281248102
117.0546206 1.10866954
121.0284058 4.15017363
133.0495352 1.63249207
135.0076704 1.394963921
137.0233204 3.955237271
153.0182351 3.440575721
207.0287997 1.06979008
209.0444498 0.6355780519
245.0444498 1.506106127
255.0287997 0.6992904586
257.0444498 2.111254906
259.0600999 0.8768285356
271.0237144 1.56929569
271.0600999 1.480265084
273.0393644 3.879330966
285.0393644 2.195331976
287.0550145 1.588506022
289.0706646 0.7938454157
299.0550145 7.75049444
301.034279 3.674539304
301.0706646 0.8721850538
317.0655792 5.430623235
389.0867085 0.6075070364

Name: +ve in-silico MS/MS by CFM-ID for CIAXXTSXVCLEJK-RVLYVOEUSA-N
ID: CIAXXTSXVCLEJK-RVLYVOEUSA-N
Comment: Energy0
Num peaks: 6
147.0651853 3.202712974
285.0393644 12.98548893
287.0550145 1.880078845
303.0499291 32.33723027
431.0972732 12.25198343
449.1078379 19.29211893

Name: +ve in-silico MS/MS by CFM-ID for CIAXXTSXVCLEJK-RVLYVOEUSA-N
ID: CIAXXTSXVCLEJK-RVLYVOEUSA-N
Comment: Energy1
Num peaks: 12
95.04914126 1.470186569
129.0546206 1.595335183
147.0651853 4.430903283
271.0237144 1.516855435
273.0393644 6.362082089
275.0550145 9.310892637
285.0393644 16.70900269
301.034279 1.430261009
303.0499291 31.92836344
421.1129233 1.254847524
431.0972732 2.24820516
449.1078379 1.78620864

Name: +ve in-silico MS/MS by CFM-ID for CIAXXTSXVCLEJK-RVLYVOEUSA-N
ID: CIAXXTSXVCLEJK-RVLYVOEUSA-N
Comment: Energy2
Num peaks: 31
56.99710569 1.105097016
77.00219107 1.31839232
77.03857658 1.341532238
85.02840582 1.165050699
87.04405588 1.46633357
93.0334912 1.005345117
95.04914126 0.9740879457
105.0334912 2.813869476
107.0491413 5.729625276
121.0284058 4.560378249
123.0440559 3.411436987
125.0233204 7.128674284
129.0546206 0.9619871938
131.0702706 1.288557112
141.0182351 3.748201924
147.0651853 1.138533921
151.0389705 0.9549417329
166.9974996 0.8321459472
169.0131497 1.93546474
177.0182351 1.387045355
209.0080643 1.190450572
243.0287997 1.540856344
245.0444498 1.707563487
261.0393644 0.8793401378
273.0393644 3.269721306
285.0393644 5.099817951
287.0550145 1.349456495
303.0499291 3.761069059
307.0812292 0.8372973062
309.0968793 0.8372973062
431.0972732 1.174685803

Name: +ve in-silico MS/MS by CFM-ID for PJZKCQPCHMMPJZ-CEKFFDRSSA-N
ID: PJZKCQPCHMMPJZ-CEKFFDRSSA-N
Comment: Energy0
Num peaks: 6
147.0651853 3.205671994
285.0393644 11.39927096
287.0550145 1.383586499
303.0499291 32.9418236
431.0972732 12.62716754
449.1078379 19.69913598

Name: +ve in-silico MS/MS by CFM-ID for PJZKCQPCHMMPJZ-CEKFFDRSSA-N
ID: PJZKCQPCHMMPJZ-CEKFFDRSSA-N
Comment: Energy1
Num peaks: 12
95.04914126 1.57077267
129.0546206 1.706174106
147.0651853 4.769405386
271.0237144 1.556170183
273.0393644 6.587691238
275.0550145 8.156888151
285.0393644 14.14329408
301.034279 1.78440292
303.0499291 34.69668322
421.1129233 1.344908881
431.0972732 2.41483284
449.1078379 1.954382973

Name: +ve in-silico MS/MS by CFM-ID for PJZKCQPCHMMPJZ-CEKFFDRSSA-N
ID: PJZKCQPCHMMPJZ-CEKFFDRSSA-N
Comment: Energy2
Num peaks: 31
56.99710569 1.071298597
77.00219107 1.506136329
77.03857658 1.30425604
85.02840582 1.126522082
87.04405588 1.419061885
93.0334912 0.9774103107
95.04914126 0.9413267814
105.0334912 3.272594946
107.0491413 4.765995531
121.0284058 4.278234439
123.0440559 2.793420633
125.0233204 6.584048632
129.0546206 0.9288048075
131.0702706 1.254067945
141.0182351 3.642950365
147.0651853 1.202660447
169.0131497 1.87883637
177.0182351 1.073717085
209.0080643 1.152385577
231.0287997 1.290586936
243.0287997 1.648101195
245.0444498 1.653193671
257.0444498 1.164986126
261.0393644 1.035536252
271.0237144 1.159779541
273.0393644 3.387915241
275.0550145 0.8811236632
285.0393644 5.377093667
287.0550145 1.263379211
303.0499291 3.651006802
431.0972732 1.010640556

Name: +ve in-silico MS/MS by CFM-ID for IPOCUOWOUDPGQK-OWOJBTEDSA-N
ID: IPOCUOWOUDPGQK-OWOJBTEDSA-N
Comment: Energy0
Num peaks: 20
125.0233204 0.8349175928
127.0389705 0.7538907337
137.0233204 4.066321363
139.0389705 1.835003414
151.0389705 1.461480389
153.0182351 0.8482857279
163.0600999 2.326263895
179.0338851 1.731560419
269.0655792 0.9243574201
287.0550145 8.413082663
287.0761439 1.934701955
289.0706646 1.233179878
305.0655792 24.07316423
315.0710585 0.8063633634
327.0710585 0.7388538528
329.0867085 0.7495754587
431.0972732 1.070981924
439.123488 0.7617780118
449.1078379 12.37180009
467.1184026 13.77833495

Name: +ve in-silico MS/MS by CFM-ID for IPOCUOWOUDPGQK-OWOJBTEDSA-N
ID: IPOCUOWOUDPGQK-OWOJBTEDSA-N
Comment: Energy1
Num peaks: 22
43.01784114 0.779010467
125.0233204 1.436225682
127.0389705 0.9640095
137.0233204 7.223314203
139.0389705 1.529730611
145.0495352 2.218954363
151.0389705 2.282988058
153.0182351 4.662791172
155.0338851 1.611277764
161.0233204 0.9294277057
163.0600999 2.785794468
167.0338851 1.870364841
177.0182351 1.508092732
179.0338851 5.14704372
269.0444498 1.709184557
275.0550145 1.592402128
277.0706646 2.800817796
287.0550145 12.93163727
289.0706646 0.7841249515
305.0655792 22.32293394
449.1078379 2.409066135
467.1184026 1.057323999

Name: +ve in-silico MS/MS by CFM-ID for IPOCUOWOUDPGQK-OWOJBTEDSA-N
ID: IPOCUOWOUDPGQK-OWOJBTEDSA-N
Comment: Energy2
Num peaks: 31
43.01784114 1.456899897
45.0334912 0.8812660218
81.0334912 0.8219689066
87.00767038 0.7934336506
121.0284058 0.8390824985
123.0440559 0.8633127933
125.0233204 2.358364714
127.0389705 4.214107255
137.0233204 5.572638781
139.0389705 0.9570506696
145.0495352 1.462868316
147.0076704 2.627675032
147.0651853 1.398235083
149.0233204 2.160899403
151.0389705 6.035754025
153.0182351 5.155285453
153.0546206 1.06276986
167.0338851 2.014210767
175.002585 1.437896662
177.0182351 1.49791539
179.0338851 3.293611766
247.0600999 0.9904366905
269.0655792 0.8417376167
275.0550145 1.143809044
277.0706646 0.7920106916
287.0550145 5.020725177
289.0706646 1.349784945
305.0655792 5.298337583
377.0867085 0.8061249806
405.0816232 0.8349465841
449.1078379 1.185607361

Name: +ve in-silico MS/MS by CFM-ID for AXEJJDWPMKPXLE-PJLDDUQVSA-N
ID: AXEJJDWPMKPXLE-PJLDDUQVSA-N
Comment: Energy0
Num peaks: 17
109.0284058 2.070930375
135.0076704 8.506924527
137.0233204 14.20418531
139.0389705 5.983591854
141.0546206 1.766669516
153.0182351 4.255576345
163.0600999 1.633989863
287.0550145 4.727126927
287.0761439 1.37359775
289.0706646 0.8973745659
297.0604938 1.42241908
305.0655792 12.5582313
315.0710585 3.792308804
327.0710585 0.9055337581
329.0867085 0.9170986201
449.1078379 8.072060139
467.1184026 7.542694879

Name: +ve in-silico MS/MS by CFM-ID for AXEJJDWPMKPXLE-PJLDDUQVSA-N
ID: AXEJJDWPMKPXLE-PJLDDUQVSA-N
Comment: Energy1
Num peaks: 19
109.0284058 3.162923909
111.0440559 1.041906825
135.0076704 9.475788004
137.0233204 15.90177182
139.0389705 5.68161862
141.0546206 1.159254507
145.0495352 1.492426372
153.0182351 11.43041403
155.0338851 4.213041342
163.0600999 2.135242247
167.0338851 0.950301359
179.0338851 1.540636187
275.0550145 1.709935045
277.0706646 1.877975504
287.0550145 5.219269405
297.0604938 1.787034262
305.0655792 8.516693432
315.0710585 1.882720368
449.1078379 1.716195042

Name: +ve in-silico MS/MS by CFM-ID for AXEJJDWPMKPXLE-PJLDDUQVSA-N
ID: AXEJJDWPMKPXLE-PJLDDUQVSA-N
Comment: Energy2
Num peaks: 31
41.00219107 0.7303180009
43.01784114 1.272267183
79.01784114 3.593503261
80.99710569 0.5971902358
81.0334912 1.293254171
87.00767038 0.835221287
89.02332044 0.6789815302
95.01275576 0.6320065872
103.0389705 0.6339956661
107.0127558 0.6506551829
109.0284058 5.69948715
111.0440559 1.450865845
121.0284058 2.121583964
123.0440559 0.6417737839
127.0389705 2.711082692
135.0076704 8.605699006
137.0233204 5.396926438
139.0389705 1.276157411
145.0495352 0.9749600786
151.0389705 1.104401369
153.0182351 16.49230591
155.0338851 2.316049961
163.0600999 1.125266725
167.0338851 3.01313148
195.0287997 0.7663527734
287.0550145 1.868257455
289.0706646 0.9497834817
305.0655792 2.307408654
405.0816232 0.6103850141
407.0972732 0.7696751999
449.1078379 1.864331742

Name: +ve in-silico MS/MS by CFM-ID for SYRURBPRFQUYQS-PQJMKDCZSA-N
ID: SYRURBPRFQUYQS-PQJMKDCZSA-N
Comment: Energy0
Num peaks: 14
109.0284058 2.035391454
121.0284058 13.36476368
123.0440559 2.574655788
125.0233204 1.153567435
125.0597059 2.034175537
163.0600999 2.048153429
179.0338851 0.6946008864
269.0444498 8.930816832
271.0600999 1.212661318
287.0550145 20.95648696
287.0761439 2.35653318
315.0710585 0.7646275604
431.0972732 10.25014021
449.1078379 12.15351872

Name: +ve in-silico MS/MS by CFM-ID for SYRURBPRFQUYQS-PQJMKDCZSA-N
ID: SYRURBPRFQUYQS-PQJMKDCZSA-N
Comment: Energy1
Num peaks: 24
43.01784114 0.7585023291
109.0284058 3.400157382
121.0284058 7.520604113
123.0440559 4.259154632
125.0233204 1.553479128
137.0233204 1.706013228
145.0495352 2.206991071
153.0182351 6.580187253
163.0600999 2.589650113
165.0182351 1.670868631
175.002585 0.9072432382
177.0182351 0.8592958877
241.0495352 0.8931725489
255.0287997 1.298765141
257.0444498 5.22434325
259.0600999 7.834890162
269.0444498 5.873470505
285.0393644 0.665792947
287.0550145 17.39764931
315.0710585 0.9740254538
419.0972732 1.649174387
421.1129233 1.203375762
431.0972732 2.253152888
449.1078379 1.001114314

Name: +ve in-silico MS/MS by CFM-ID for SYRURBPRFQUYQS-PQJMKDCZSA-N
ID: SYRURBPRFQUYQS-PQJMKDCZSA-N
Comment: Energy2
Num peaks: 31
43.01784114 1.302529314
49.00727645 0.7605537875
65.03857658 1.74244585
75.02292652 1.717311438
87.00767038 0.8262928069
89.02332044 0.6982040858
107.0491413 0.7359324233
109.0284058 5.585170952
111.0440559 0.737128211
121.0284058 9.892029939
123.0440559 2.60476196
125.0233204 4.569360061
131.0127558 5.432483227
133.0284058 0.8419809197
135.0076704 0.7410867293
135.0440559 1.918436929
137.0597059 0.9218415449
145.0495352 1.309314803
147.0076704 0.6988223725
147.0651853 1.052787711
151.002585 0.8433621959
153.0182351 6.323580781
159.0076704 0.7996451691
163.0600999 0.9215133183
177.0182351 0.8341375253
229.0495352 1.568422969
257.0444498 0.9804796107
269.0444498 2.26063914
287.0550145 3.910942716
387.0710585 0.7200676138
431.0972732 1.342383225

Name: +ve in-silico MS/MS by CFM-ID for WDGSPYHJXBEAQC-SYJRICELSA-N
ID: WDGSPYHJXBEAQC-SYJRICELSA-N
Comment: Energy0
Num peaks: 15
109.0284058 2.001359502
121.0284058 13.39751235
123.0440559 2.588840555
125.0233204 1.15794502
125.0597059 2.042744629
163.0600999 2.31846001
179.0338851 0.6984480985
267.0499291 0.6224249764
269.0444498 7.480553832
271.0600999 0.8996693086
287.0550145 21.13071027
287.0761439 2.367338949
315.0710585 0.8037708668
431.0972732 10.49494833
449.1078379 12.23397804

Name: +ve in-silico MS/MS by CFM-ID for WDGSPYHJXBEAQC-SYJRICELSA-N
ID: WDGSPYHJXBEAQC-SYJRICELSA-N
Comment: Energy1
Num peaks: 23
43.01784114 0.7852679208
109.0284058 3.300429644
121.0284058 7.604215876
123.0440559 4.413373839
125.0233204 1.6068505
137.0233204 1.621343991
145.0495352 2.278749154
153.0182351 6.891382086
163.0600999 2.973785294
165.0182351 1.72571166
175.002585 0.9392664826
177.0182351 1.06373015
255.0287997 1.345707779
257.0444498 6.526078785
259.0600999 7.649940218
269.0444498 4.304903436
285.0393644 0.7595889075
287.0550145 18.25282637
315.0710585 1.049987784
419.0972732 0.8788268805
421.1129233 1.131188549
431.0972732 2.422784679
449.1078379 1.067273091

Name: +ve in-silico MS/MS by CFM-ID for WDGSPYHJXBEAQC-SYJRICELSA-N
ID: WDGSPYHJXBEAQC-SYJRICELSA-N
Comment: Energy2
Num peaks: 31
43.01784114 1.269685138
49.00727645 0.7414387978
65.03857658 1.698652979
75.02292652 1.674150269
87.00767038 0.8055255992
89.02332044 0.6806382
107.0491413 0.7174362421
109.0284058 5.13031857
111.0440559 0.7187348016
121.0284058 9.690602481
123.0440559 2.539682031
125.0233204 4.454933956
131.0127558 5.82508882
133.0284058 0.9208171447
135.0440559 1.554150997
137.0233204 1.08059452
137.0597059 0.8989535369
145.0495352 1.276407809
147.0651853 1.026113617
151.002585 0.9404189194
153.0182351 6.071159375
159.0076704 0.8540123691
163.0600999 1.684947956
177.0182351 0.9437473187
229.0495352 1.529161237
257.0444498 1.296060809
259.0600999 1.171853731
269.0444498 2.254721034
287.0550145 3.805501053
387.0710585 0.7018477357
431.0972732 1.422486812

Name: +ve in-silico MS/MS by CFM-ID for ZZERRGHHDDWLEN-VVWFOWEGSA-N
ID: ZZERRGHHDDWLEN-VVWFOWEGSA-N
Comment: Energy0
Num peaks: 13
109.0284058 1.584169283
121.0284058 13.6792782
123.0440559 2.101703921
125.0597059 2.080739337
151.0389705 0.7210639016
163.0600999 2.193008711
269.0444498 8.703959691
271.0600999 0.8373274132
287.0550145 21.80988034
287.0761439 2.326210373
315.0710585 0.8032846616
431.0972732 10.8665296
449.1078379 12.59253766

Name: +ve in-silico MS/MS by CFM-ID for ZZERRGHHDDWLEN-VVWFOWEGSA-N
ID: ZZERRGHHDDWLEN-VVWFOWEGSA-N
Comment: Energy1
Num peaks: 23
43.01784114 0.7651163762
109.0284058 1.43510509
121.0284058 8.089519529
123.0440559 2.229750603
137.0233204 1.736273265
145.0495352 2.214820735
151.0389705 0.9601062041
153.0182351 7.289522233
161.0233204 0.6324021276
163.0600999 2.842518643
177.0182351 1.118463855
241.0495352 1.42214297
251.0338851 0.9661964361
255.0287997 1.328657938
257.0444498 5.800763367
259.0600999 5.368118739
269.0444498 10.76533132
285.0393644 0.6402371995
287.0550145 19.6706231
307.0448437 0.6154316636
315.0710585 1.008475587
431.0972732 2.259357715
449.1078379 1.008230149

Name: +ve in-silico MS/MS by CFM-ID for ZZERRGHHDDWLEN-VVWFOWEGSA-N
ID: ZZERRGHHDDWLEN-VVWFOWEGSA-N
Comment: Energy2
Num peaks: 31
43.01784114 1.868657688
49.00727645 0.7712598612
65.03857658 1.766973706
75.02292652 1.741485485
81.0334912 0.7524776226
87.00767038 0.8379242679
107.0491413 0.74629191
109.0284058 1.935684781
121.0284058 11.33432571
123.0440559 0.7848867947
131.0127558 6.295888635
133.0284058 1.0957068
135.0440559 1.603905878
137.0233204 1.690973895
145.0495352 1.327745611
147.0651853 1.069056243
151.0389705 0.7845970278
153.0182351 7.052848908
159.0076704 1.125182746
163.0600999 1.300560583
177.0182351 1.041189342
229.0495352 1.34631266
249.0393644 0.7895255363
257.0444498 1.121184819
265.034279 0.7896816697
267.0499291 0.9238352156
269.0444498 4.08749532
269.0655792 1.725722777
271.0812292 1.02825008
287.0550145 4.2349689
431.0972732 1.137885827

Name: +ve in-silico MS/MS by CFM-ID for AMJCTDBATIKENQ-VVWFOWEGSA-N
ID: AMJCTDBATIKENQ-VVWFOWEGSA-N
Comment: Energy0
Num peaks: 13
109.0284058 1.585263066
121.0284058 13.68853801
123.0440559 2.103104975
125.0597059 2.082153723
151.0389705 0.7215614295
163.0600999 2.197590793
269.0444498 8.702666633
271.0600999 0.8378334328
287.0550145 21.82805806
287.0761439 2.327820129
315.0710585 0.8038831223
431.0972732 10.87457215
449.1078379 12.6059419

Name: +ve in-silico MS/MS by CFM-ID for AMJCTDBATIKENQ-VVWFOWEGSA-N
ID: AMJCTDBATIKENQ-VVWFOWEGSA-N
Comment: Energy1
Num peaks: 23
43.01784114 0.7623480529
109.0284058 1.428013953
121.0284058 8.054195894
123.0440559 2.22153976
137.0233204 1.751408242
145.0495352 2.207379025
151.0389705 0.9554776744
153.0182351 7.249741258
161.0233204 0.6317393113
163.0600999 2.841741133
177.0182351 1.113724289
241.0495352 1.300938954
251.0338851 0.9841814969
255.0287997 1.320811867
257.0444498 5.944541124
259.0600999 5.376571139
269.0444498 10.78972233
285.0393644 0.6376983417
287.0550145 19.56095214
307.0448437 0.6133638376
315.0710585 1.003801062
431.0972732 2.249087159
449.1078379 1.001466305

Name: +ve in-silico MS/MS by CFM-ID for AMJCTDBATIKENQ-VVWFOWEGSA-N
ID: AMJCTDBATIKENQ-VVWFOWEGSA-N
Comment: Energy2
Num peaks: 31
43.01784114 1.899836923
49.00727645 0.772343093
65.03857658 1.769455415
75.02292652 1.743931395
87.00767038 0.8391011296
107.0491413 0.7473400743
109.0284058 1.941981766
121.0284058 11.35894346
123.0440559 0.7860029749
131.0127558 6.26125898
133.0284058 1.089561994
135.0440559 1.608762323
137.0233204 1.665685667
145.0495352 1.329610425
147.0651853 1.070557729
151.0389705 0.7866919211
153.0182351 6.888867563
159.0076704 1.183319369
163.0600999 1.515210542
177.0182351 1.044084475
229.0495352 1.348818056
249.0393644 0.8317854288
257.0444498 1.180768928
265.034279 0.790792756
267.0499291 0.9381303889
269.0444498 4.092706578
269.0655792 1.728149569
271.0812292 1.029698179
287.0550145 4.242309304
387.0710585 0.7313080001
431.0972732 1.139520407

Name: +ve in-silico MS/MS by CFM-ID for FOIXCNDPSRKKCK-JIZMHTQASA-N
ID: FOIXCNDPSRKKCK-JIZMHTQASA-N
Comment: Energy0
Num peaks: 16
109.0284058 7.180432544
111.0440559 1.258937965
137.0233204 1.08450143
153.0182351 0.8463722221
163.0600999 2.296670791
267.0499291 1.108793993
271.0812292 0.9986550428
279.0499291 0.9580445561
287.0550145 10.39315629
289.0706646 1.16041618
297.0604938 1.227839855
305.0655792 22.55322927
315.0710585 1.781680008
431.0972732 0.9727602992
449.1078379 12.78517636
467.1184026 13.49459858

Name: +ve in-silico MS/MS by CFM-ID for FOIXCNDPSRKKCK-JIZMHTQASA-N
ID: FOIXCNDPSRKKCK-JIZMHTQASA-N
Comment: Energy1
Num peaks: 20
109.0284058 4.645450051
137.0233204 16.40685512
145.0495352 2.10057314
151.0389705 1.689446309
153.0182351 1.887923748
153.0546206 1.923412137
163.0600999 2.798585993
259.0600999 1.484620704
273.0393644 1.055404807
275.0550145 3.87660192
277.0706646 4.611696943
279.0499291 1.791027554
287.0550145 11.82196044
289.0706646 1.001206591
297.0604938 1.1649007
299.0761439 1.036857738
305.0655792 16.24223532
437.1078379 0.9313695783
439.123488 1.145640329
449.1078379 2.684356257

Name: +ve in-silico MS/MS by CFM-ID for FOIXCNDPSRKKCK-JIZMHTQASA-N
ID: FOIXCNDPSRKKCK-JIZMHTQASA-N
Comment: Energy2
Num peaks: 31
43.01784114 1.939548131
45.0334912 0.7647413212
51.02292652 1.087333211
81.0334912 1.308361783
87.00767038 0.8135179212
89.02332044 0.6947099092
101.0233204 0.6418619619
103.0389705 0.9589269218
109.0284058 9.755610602
111.0440559 2.345586675
121.0284058 0.8432000995
135.0076704 1.052962917
137.0233204 11.59534252
145.0495352 1.289072164
147.0651853 1.068473953
149.0233204 0.7783871896
151.0389705 4.037978055
153.0182351 4.76774364
155.0338851 0.7741557518
163.0600999 1.766483362
195.0287997 0.9625686635
247.0600999 1.364932854
249.0393644 0.8628297187
251.0550145 0.9200718816
253.0706646 1.983866175
275.0550145 0.7037262415
277.0706646 0.9380992495
287.0550145 6.035432009
305.0655792 4.040669749
405.0816232 0.7409621381
449.1078379 1.470167841

Name: +ve in-silico MS/MS by CFM-ID for SNFFBROYEDWRGB-UHFFFAOYSA-N
ID: SNFFBROYEDWRGB-UHFFFAOYSA-N
Comment: Energy0
Num peaks: 16
103.0389705 0.6911060349
149.0233204 0.8000643583
151.0389705 1.078603867
153.0182351 5.07598479
153.0546206 1.453804838
163.0600999 2.598386145
287.0550145 9.635718612
289.0706646 1.66548059
305.0655792 24.19701929
311.0761439 1.362708099
313.0917939 0.7889368399
315.107444 0.9952318653
431.0972732 1.281819317
439.123488 0.9643800999
449.1078379 13.05266143
467.1184026 14.50244673

Name: +ve in-silico MS/MS by CFM-ID for SNFFBROYEDWRGB-UHFFFAOYSA-N
ID: SNFFBROYEDWRGB-UHFFFAOYSA-N
Comment: Energy1
Num peaks: 23
43.01784114 0.9712015546
125.0233204 1.48798737
137.0233204 6.127302627
139.0389705 2.273437067
145.0495352 2.403200943
147.0076704 0.7436809766
149.0233204 1.057163427
151.0389705 2.323935506
153.0182351 7.147296005
153.0546206 2.417410228
163.0600999 2.915333092
179.0338851 1.504798019
275.0550145 1.964329346
277.0706646 3.832766289
287.0550145 10.43332158
289.0706646 1.100366098
303.0499291 0.7851155882
305.0655792 23.52631143
431.0972732 1.078062791
437.1078379 0.948986445
439.123488 0.9910528352
449.1078379 2.847349547
467.1184026 1.237529275

Name: +ve in-silico MS/MS by CFM-ID for SNFFBROYEDWRGB-UHFFFAOYSA-N
ID: SNFFBROYEDWRGB-UHFFFAOYSA-N
Comment: Energy2
Num peaks: 31
43.01784114 1.480486142
87.00767038 0.8424181485
111.0440559 1.032643896
125.0233204 2.73361245
127.0389705 0.9456284657
133.0284058 0.8142843839
135.0440559 0.8384451168
137.0233204 2.438953302
139.0389705 2.66853745
145.0495352 1.334866458
147.0076704 3.36888138
147.0651853 1.356721287
149.0233204 2.24641418
151.002585 0.7573251109
151.0389705 3.530362724
153.0182351 5.770678512
153.0546206 8.225827458
155.0338851 2.246937246
157.0495352 0.7733512863
163.0600999 1.97416898
167.0338851 1.398669565
169.0495352 1.348661865
179.0338851 1.12641104
181.0495352 0.8555190955
197.0444498 0.7932198922
287.0550145 3.749565128
289.0706646 2.085116056
305.0655792 4.841062715
405.0816232 0.8649220804
407.0972732 1.154318471
449.1078379 1.137264574

Name: +ve in-silico MS/MS by CFM-ID for WBBLPINSGDOGIE-DRAXSFGVSA-N
ID: WBBLPINSGDOGIE-DRAXSFGVSA-N
Comment: Energy0
Num peaks: 14
101.0385766 2.794984118
103.0542266 1.308134256
105.0698767 1.752162692
121.0647913 1.783184003
169.0131497 0.8305013757
177.0393644 2.364893279
253.0495352 1.017973869
255.0651853 9.600958834
257.0808353 1.432321153
273.0757499 23.32592342
345.0452377 1.854815723
413.0867085 3.439828035
431.0972732 17.65053307
449.1078379 11.30101462

Name: +ve in-silico MS/MS by CFM-ID for WBBLPINSGDOGIE-DRAXSFGVSA-N
ID: WBBLPINSGDOGIE-DRAXSFGVSA-N
Comment: Energy1
Num peaks: 27
91.05422664 4.525095407
103.0542266 0.8937205061
105.0334912 1.174073485
105.0698767 1.90112278
107.0491413 2.457395912
125.0233204 0.7600486012
131.0491413 0.9510539403
149.0597059 1.214449123
151.002585 1.884668078
153.0182351 6.123206684
159.0287997 1.701346471
165.0182351 0.9076266723
167.0338851 1.4575684
169.0131497 3.261111902
177.0393644 3.028295573
243.0651853 1.334873162
245.0808353 2.983905397
255.0651853 9.099495286
257.0808353 0.7979040674
271.0600999 1.100146328
273.0757499 24.33588881
403.1023586 1.135878502
413.0867085 1.3966052
419.0972732 0.925407887
421.1129233 0.8236430323
431.0972732 2.847797894
449.1078379 1.042056462

Name: +ve in-silico MS/MS by CFM-ID for WBBLPINSGDOGIE-DRAXSFGVSA-N
ID: WBBLPINSGDOGIE-DRAXSFGVSA-N
Comment: Energy2
Num peaks: 31
41.00219107 1.19850445
43.01784114 1.240777248
49.00727645 1.177902193
63.02292652 1.356912646
79.05422664 0.8599878945
87.00767038 0.8218006319
91.05422664 2.690966583
93.06987671 1.400336338
95.08552677 1.015855437
101.0385766 11.32865571
103.0542266 2.094302317
105.0334912 6.110412481
105.0698767 2.870456463
107.0491413 2.860923409
107.0855268 0.6517119662
121.0647913 2.68223937
125.0233204 3.339529775
129.0334912 1.035226815
141.0182351 2.316512001
145.0284058 0.9141008594
147.0440559 2.371597659
149.0597059 1.075809426
151.002585 1.027416856
161.0444498 1.012526911
166.9974996 1.058337833
167.0338851 1.422249991
169.0131497 3.683598446
171.0287997 0.665011497
177.0393644 1.378852808
255.0651853 2.092445312
273.0757499 3.33631538

Name: +ve in-silico MS/MS by CFM-ID for BEIGFKLRGRRJJA-JLHYYAGUSA-O
ID: BEIGFKLRGRRJJA-JLHYYAGUSA-O
Comment: Energy0
Num peaks: 10
128.0494756 2.731817687
130.0651257 6.322672677
145.0760247 8.453605535
161.0345538 2.430432762
288.076753 3.191976196
303.087652 9.976417438
305.1033021 17.18259262
329.0781499 8.49396168
331.0938 14.64785356
466.1080702 7.20813029

Name: +ve in-silico MS/MS by CFM-ID for BEIGFKLRGRRJJA-JLHYYAGUSA-O
ID: BEIGFKLRGRRJJA-JLHYYAGUSA-O
Comment: Energy1
Num peaks: 24
51.02292652 1.040148642
103.0542266 4.631085635
119.0239891 1.350604547
128.0494756 1.487984308
130.0651257 1.814614104
133.0032537 3.069126387
135.0189038 5.241326134
137.0345538 8.114940919
145.0760247 2.648790923
161.0345538 2.250877172
301.0720019 1.758819718
305.1033021 0.9990181278
329.0781499 2.852998885
331.0938 2.264891936
382.1120929 2.956675761
386.0454699 3.439252416
388.06112 3.504135619
408.0913575 4.046977987
410.1070076 2.961233564
436.06112 1.250096819
436.0862721 3.972388934
438.07677 1.484692983
440.0924201 1.11311908
466.1080702 16.33873972

Name: +ve in-silico MS/MS by CFM-ID for BEIGFKLRGRRJJA-JLHYYAGUSA-O
ID: BEIGFKLRGRRJJA-JLHYYAGUSA-O
Comment: Energy2
Num peaks: 21
50.00252542 1.778954482
52.01817548 1.69466473
67.02907452 1.258838291
91.05422664 1.530816714
103.0542266 6.198819443
115.0542266 7.739640828
128.0494756 6.603871628
130.0651257 4.126845658
143.0603746 5.037923576
145.0760247 2.540397667
147.0189038 2.318397049
149.0345538 1.884944206
151.0502039 4.954688625
161.0345538 7.721879138
162.0120445 1.198097885
163.0502039 1.044328815
176.0454529 5.650298473
189.0407018 3.279604294
219.0916748 10.26706192
221.1073248 1.014186603
288.076753 2.333782156

Name: +ve in-silico MS/MS by CFM-ID for HXWLAJVUJSVENX-HFIFKADTSA-N
ID: HXWLAJVUJSVENX-HFIFKADTSA-N
Comment: Energy0
Num peaks: 6
61.04480483 6.422739143
372.0619023 5.040561838
400.0568169 14.68979738
402.072467 1.741498906
412.0768034 6.631754372
432.0830316 46.3570096

Name: +ve in-silico MS/MS by CFM-ID for HXWLAJVUJSVENX-HFIFKADTSA-N
ID: HXWLAJVUJSVENX-HFIFKADTSA-N
Comment: Energy1
Num peaks: 31
41.03857658 5.611705741
61.04480483 15.71666243
126.0713539 0.7099821776
128.087004 1.256337421
130.1026541 1.012509981
142.1026541 1.005110346
170.0975687 0.888743978
180.1019051 0.7627100583
200.1081334 1.106611644
202.1237834 1.826649803
208.1332052 0.602916837
226.1237834 0.6486461961
228.1394335 1.173684618
312.0243739 1.192721932
324.0243739 0.648659826
340.0192885 1.443985584
352.055674 1.937276668
354.0349386 0.7911352456
354.0713241 0.6437155133
358.0462522 0.5808256172
372.0455033 1.664055467
372.0619023 4.260912552
374.0775523 1.069746691
380.0505886 2.063423084
382.0462522 0.6142597105
382.0662387 0.6562316743
384.0455033 3.317761749
400.0568169 6.200521946
412.0768034 3.944947203
414.072467 1.737450094
432.0830316 11.81702041

Name: +ve in-silico MS/MS by CFM-ID for HXWLAJVUJSVENX-HFIFKADTSA-N
ID: HXWLAJVUJSVENX-HFIFKADTSA-N
Comment: Energy2
Num peaks: 31
15.02292652 1.70683128
27.02292652 0.791568341
33.0135047 0.6983902292
41.03857658 4.559608227
42.99785464 0.8555654155
45.0135047 2.261431682
47.02915477 1.162979054
59.02915477 1.020507552
61.04480483 17.79784578
128.087004 1.038985713
142.1026541 2.167240126
168.1183041 1.271990426
170.0975687 0.7747909345
216.9508746 1.621141443
218.9665247 1.054771054
220.9821747 1.038741427
226.9352245 1.470330558
228.9508746 2.815312355
234.9978248 0.9395340107
237.0134749 0.7185828173
244.1496042 1.041181922
310.0087238 3.904835661
312.0243739 4.82406908
324.0243739 6.139795375
326.040024 2.220138126
328.055674 0.8933462172
338.040024 1.125045555
340.0192885 2.204549205
352.055674 3.660056972
354.0349386 0.6978347481
416.0517315 1.313584754

Name: +ve in-silico MS/MS by CFM-ID for BTNNPSLJPBRMLZ-UHFFFAOYSA-N
ID: BTNNPSLJPBRMLZ-UHFFFAOYSA-N
Comment: Energy0
Num peaks: 28
96.96852159 1.330852481
98.98417166 2.634192331
105.0334912 3.277835735
122.0712737 14.31624639
124.9998217 1.27259764
139.0212123 0.7133941902
189.0770873 0.6668552545
191.0927374 0.6970626728
193.1083875 1.263834727
231.1240375 0.7708071284
263.0961085 0.8441939411
265.1117586 1.400874435
329.1009327 2.822104882
333.0780891 1.776856615
335.0937392 0.6830571731
339.1274086 0.9911693004
341.1430587 2.487262336
351.1274086 0.8883720933
361.0730037 2.936819187
363.0886538 2.246601586
367.1223233 2.669596539
369.1379733 8.128873975
371.1536234 1.155169881
387.148538 0.6511382399
421.1093892 1.778452369
439.1199539 7.060221216
449.1043039 3.786303746
467.1148685 10.93073997

Name: +ve in-silico MS/MS by CFM-ID for BTNNPSLJPBRMLZ-UHFFFAOYSA-N
ID: BTNNPSLJPBRMLZ-UHFFFAOYSA-N
Comment: Energy1
Num peaks: 24
80.04947561 0.7493199092
96.96852159 2.573268218
98.98417166 5.65737122
105.0334912 3.434101453
122.0712737 17.43767013
189.0770873 3.252813889
191.0927374 1.209296448
193.1083875 2.035286836
203.0525124 1.444609117
231.1240375 1.794244681
248.0739761 1.059935951
301.1060181 0.6948198344
313.1117586 0.8739958121
327.1274086 0.7807813956
339.1274086 1.091790191
341.1430587 17.33797096
351.1274086 0.8367162682
353.1430587 0.9285261061
367.1223233 3.290126355
369.1379733 9.211362388
421.1093892 1.917973992
439.1199539 1.172170929
449.1043039 0.8269362031
467.1148685 0.8170221234

Name: +ve in-silico MS/MS by CFM-ID for BTNNPSLJPBRMLZ-UHFFFAOYSA-N
ID: BTNNPSLJPBRMLZ-UHFFFAOYSA-N
Comment: Energy2
Num peaks: 31
54.03382555 1.105140145
76.01817548 0.7559464961
79.02907452 0.7394599536
81.04472458 2.595697426
94.03997355 1.227311047
96.05562361 1.991177684
96.96852159 1.238575207
98.98417166 1.001336715
105.0334912 1.24807951
105.0447246 1.823051849
106.0399735 3.633935055
120.0556236 1.849226255
122.0712737 28.92419045
124.9998217 1.090745245
137.0821727 0.6257297898
177.0368623 0.7205275975
191.0927374 0.9375218314
193.1083875 0.6750379455
197.0031929 0.9966189032
229.1083875 0.6488964702
249.0804585 1.023035457
251.0961085 0.8840506284
261.0804585 1.30548664
263.0961085 1.292713597
265.1117586 3.328421966
301.1060181 0.9179997331
327.1274086 0.6738468185
333.0780891 5.935102231
335.0937392 0.8027162029
341.1430587 2.37991848
353.1430587 0.6083690856

Name: +ve in-silico MS/MS by CFM-ID for MSKOFPCIZKHYDH-RCBZTMEESA-N
ID: MSKOFPCIZKHYDH-RCBZTMEESA-N
Comment: Energy0
Num peaks: 25
109.0284058 1.773560604
123.0440559 0.7685947161
163.0600999 3.175207891
267.0499291 0.6410035513
269.0655792 0.6707251543
271.0812292 1.077689411
287.0550145 3.878469128
297.0604938 0.6800852846
299.0761439 0.67516634
305.0655792 5.046467946
313.0554084 0.6694368516
315.0710585 2.470974648
329.0655792 0.7668098542
359.0761439 0.7228806413
377.0867085 0.6240361989
389.0867085 1.173575086
405.0816232 0.8380984469
407.0972732 0.7914372445
419.0972732 2.330899653
421.1129233 1.908388716
431.0972732 1.877891378
437.1078379 1.204833216
439.123488 0.8045014145
449.1078379 21.11569654
467.1184026 24.67641205

Name: +ve in-silico MS/MS by CFM-ID for MSKOFPCIZKHYDH-RCBZTMEESA-N
ID: MSKOFPCIZKHYDH-RCBZTMEESA-N
Comment: Energy1
Num peaks: 31
109.0284058 3.111154039
111.0440559 1.143255899
121.0284058 2.817586321
123.0440559 2.176216047
145.0495352 2.126229492
147.0651853 0.9871473928
153.0546206 0.670312383
161.0444498 0.8862332583
163.0600999 7.440226
259.0600999 1.002418474
271.0812292 0.687394555
275.0550145 1.176503628
277.0706646 0.8005138588
287.0550145 3.041161362
287.0761439 0.6742282962
295.0448437 0.7699594179
297.0604938 1.287825582
305.0655792 2.540288529
313.0554084 1.234828565
315.0710585 3.528872511
317.0867085 0.889532108
329.0655792 1.936131265
331.0812292 0.9335661065
357.0816232 0.6417915595
421.1129233 3.390820227
431.0972732 2.683285144
435.0921878 0.9208483964
437.1078379 5.532173139
439.123488 3.137972103
449.1078379 9.423065332
467.1184026 3.498704195

Name: +ve in-silico MS/MS by CFM-ID for MSKOFPCIZKHYDH-RCBZTMEESA-N
ID: MSKOFPCIZKHYDH-RCBZTMEESA-N
Comment: Energy2
Num peaks: 31
57.0334912 0.777815612
59.01275576 1.051550021
65.03857658 1.159167783
121.0284058 6.646074793
123.0440559 4.485695134
135.0076704 0.875497806
137.0233204 1.186099426
147.0651853 0.8091621167
151.002585 1.337227907
153.0182351 3.68702768
163.0600999 1.278065163
165.0182351 1.152365968
181.0495352 0.8530622891
259.0600999 0.7973178886
271.0812292 0.9733255502
277.0706646 0.8551575986
287.0550145 2.72552627
289.0706646 1.009860149
305.0655792 6.276011725
311.0550145 1.001639437
315.0710585 1.036555561
317.0867085 0.9812657639
329.0655792 2.93061371
345.0604938 0.9289855377
361.0917939 1.055420328
377.0867085 1.425416
391.1023586 0.8518522149
405.0816232 1.093396141
407.0972732 0.9050162442
409.1129233 1.13898824
449.1078379 1.416471992

Name: +ve in-silico MS/MS by CFM-ID for ZZERRGHHDDWLEN-YRDFTBLNSA-N
ID: ZZERRGHHDDWLEN-YRDFTBLNSA-N
Comment: Energy0
Num peaks: 13
109.0284058 1.581080404
121.0284058 13.65366113
123.0440559 2.09796956
125.0597059 2.076969553
151.0389705 0.7196590413
163.0600999 2.18851255
269.0444498 8.641367189
271.0600999 0.8359784543
287.0550145 21.75478379
287.0761439 2.321919981
315.0710585 0.8016897886
431.0972732 10.84509635
449.1078379 12.55683085

Name: +ve in-silico MS/MS by CFM-ID for ZZERRGHHDDWLEN-YRDFTBLNSA-N
ID: ZZERRGHHDDWLEN-YRDFTBLNSA-N
Comment: Energy1
Num peaks: 23
43.01784114 0.766088525
109.0284058 1.437652962
121.0284058 8.121278313
123.0440559 2.23261988
137.0233204 1.732513227
145.0495352 2.214384306
151.0389705 0.9617667981
153.0182351 7.301387874
161.0233204 0.7126568519
163.0600999 2.855707248
177.0182351 1.120153123
241.0495352 1.414976611
251.0338851 0.9613276494
255.0287997 1.331515552
257.0444498 5.532654079
259.0600999 5.379392202
269.0444498 10.76245354
285.0393644 0.6411246655
287.0550145 19.7099897
315.0710585 1.010110492
419.0972732 0.7070019579
431.0972732 2.262949586
449.1078379 1.010598197

Name: +ve in-silico MS/MS by CFM-ID for ZZERRGHHDDWLEN-YRDFTBLNSA-N
ID: ZZERRGHHDDWLEN-YRDFTBLNSA-N
Comment: Energy2
Num peaks: 31
43.01784114 1.852323224
49.00727645 0.7738790886
65.03857658 1.796612519
75.02292652 1.706865983
81.0334912 0.7459157414
87.00767038 0.8472789702
107.0491413 0.7397839705
109.0284058 1.888461817
121.0284058 11.18019776
123.0440559 0.7779574194
131.0127558 6.103433288
133.0284058 0.9648536453
135.0440559 1.567840104
137.0233204 1.640107687
145.0495352 1.342568746
147.0651853 1.05973368
151.0389705 0.7693353154
153.0182351 6.955254731
159.0076704 1.094432849
163.0600999 1.878338349
177.0182351 1.019957394
229.0495352 1.32935816
249.0393644 0.7826405837
257.0444498 1.034302641
265.034279 0.782783179
267.0499291 0.9156765268
269.0444498 3.977517534
269.0655792 1.71065528
271.0812292 1.01925924
287.0550145 4.186583449
431.0972732 1.127739181

Name: +ve in-silico MS/MS by CFM-ID for QMGYCEQXKDMHDB-FHJZYNJGSA-N
ID: QMGYCEQXKDMHDB-FHJZYNJGSA-N
Comment: Energy0
Num peaks: 10
125.0233204 1.889487879
137.0233204 1.202900724
147.0651853 2.958360758
153.0182351 4.301577864
155.0338851 1.182187603
303.0499291 9.446690388
305.0655792 1.107995455
321.0604938 28.99358366
449.1078379 11.40012866
467.1184026 17.53093439

Name: +ve in-silico MS/MS by CFM-ID for QMGYCEQXKDMHDB-FHJZYNJGSA-N
ID: QMGYCEQXKDMHDB-FHJZYNJGSA-N
Comment: Energy1
Num peaks: 20
125.0233204 2.839770727
127.0389705 1.323129557
129.0546206 1.547549381
137.0233204 5.432901875
139.0389705 3.118143482
147.0651853 4.187036212
153.0182351 8.814869791
155.0338851 3.489674877
165.0182351 1.142528475
167.0338851 1.45394581
183.0287997 0.8921261767
289.034279 0.8713658572
291.0499291 2.889889297
293.0655792 3.689256047
303.0499291 9.212467439
319.0448437 0.9725952766
321.0604938 24.00178353
439.123488 1.243916497
449.1078379 2.172926738
467.1184026 1.566415902

Name: +ve in-silico MS/MS by CFM-ID for QMGYCEQXKDMHDB-FHJZYNJGSA-N
ID: QMGYCEQXKDMHDB-FHJZYNJGSA-N
Comment: Energy2
Num peaks: 31
69.0334912 1.186891943
81.0334912 1.062373945
85.02840582 1.613572794
87.04405588 1.396878619
95.01275576 1.328712336
97.02840582 0.8491517439
111.0440559 1.526734267
125.0233204 5.14373742
127.0389705 3.093499777
129.0546206 1.431485242
131.0702706 1.549732335
137.0233204 7.219517124
139.0389705 4.943651406
141.0546206 1.695814517
147.0651853 1.109441286
151.002585 1.438386315
151.0389705 1.528110365
153.0182351 8.176715613
155.0338851 2.532852807
157.0495352 1.075898727
165.0182351 0.7903934623
167.0338851 1.362692285
195.0287997 1.068333524
213.0393644 0.8142663056
263.0550145 1.004212567
291.0499291 1.289192599
303.0499291 3.934090785
321.0604938 3.345345772
325.0917939 0.7762580088
327.107444 0.7762580088
449.1078379 1.385936476

Name: +ve in-silico MS/MS by CFM-ID for NBPDUGVDRCAERP-GCFICBGYSA-N
ID: NBPDUGVDRCAERP-GCFICBGYSA-N
Comment: Energy0
Num peaks: 6
163.0600999 2.470044757
269.0444498 13.48243312
287.0550145 28.61377499
413.0867085 3.105075491
431.0972732 16.98757221
449.1078379 17.57807159

Name: +ve in-silico MS/MS by CFM-ID for NBPDUGVDRCAERP-GCFICBGYSA-N
ID: NBPDUGVDRCAERP-GCFICBGYSA-N
Comment: Energy1
Num peaks: 17
43.01784114 1.218764018
107.0491413 1.231239049
133.0284058 2.727987263
135.0440559 8.534874574
137.0597059 1.210000801
145.0495352 2.204053454
151.002585 2.454420577
153.0182351 4.047083287
163.0600999 2.414753126
241.0495352 1.837079279
257.0444498 6.550633773
259.0600999 7.03463347
269.0444498 13.39353044
271.0600999 1.436810886
287.0550145 20.42690937
413.0867085 1.606179092
431.0972732 2.526461126

Name: +ve in-silico MS/MS by CFM-ID for NBPDUGVDRCAERP-GCFICBGYSA-N
ID: NBPDUGVDRCAERP-GCFICBGYSA-N
Comment: Energy2
Num peaks: 31
41.00219107 1.054260631
43.01784114 4.193606785
45.0334912 1.124645331
71.01275576 0.9806434147
87.00767038 0.8962352558
89.02332044 0.8231128996
101.0233204 0.7071255649
103.0389705 0.9654946369
107.0491413 2.298317912
109.0647913 0.6197459616
133.0284058 1.662466213
135.0440559 3.905306292
141.0182351 0.7392649034
145.0495352 1.65240554
151.002585 0.7193185493
153.0182351 1.162857777
241.0131497 1.024515098
241.0495352 0.9005795825
243.0287997 0.7409756907
251.0338851 0.6637592395
257.0444498 3.708111266
259.0600999 2.183011161
267.0287997 1.059730835
269.0444498 19.00298414
271.0600999 2.707625877
287.0550145 10.13159559
291.0863146 0.9710520226
293.1019647 0.9710520226
387.0710585 0.6029923474
389.0867085 0.8554051151
403.0659731 0.6780178293

Name: +ve in-silico MS/MS by CFM-ID for QMGYCEQXKDMHDB-QLHSZLSSSA-N
ID: QMGYCEQXKDMHDB-QLHSZLSSSA-N
Comment: Energy0
Num peaks: 10
125.0233204 1.889487879
137.0233204 1.202900724
147.0651853 2.958360758
153.0182351 4.301577864
155.0338851 1.182187603
303.0499291 9.446690388
305.0655792 1.107995455
321.0604938 28.99358366
449.1078379 11.40012866
467.1184026 17.53093439

Name: +ve in-silico MS/MS by CFM-ID for QMGYCEQXKDMHDB-QLHSZLSSSA-N
ID: QMGYCEQXKDMHDB-QLHSZLSSSA-N
Comment: Energy1
Num peaks: 20
125.0233204 2.839770727
127.0389705 1.323129557
129.0546206 1.547549381
137.0233204 5.432901875
139.0389705 3.118143482
147.0651853 4.187036212
153.0182351 8.814869791
155.0338851 3.489674877
165.0182351 1.142528475
167.0338851 1.45394581
183.0287997 0.8921261767
289.034279 0.8713658572
291.0499291 2.889889297
293.0655792 3.689256047
303.0499291 9.212467439
319.0448437 0.9725952766
321.0604938 24.00178353
439.123488 1.243916497
449.1078379 2.172926738
467.1184026 1.566415902

Name: +ve in-silico MS/MS by CFM-ID for QMGYCEQXKDMHDB-QLHSZLSSSA-N
ID: QMGYCEQXKDMHDB-QLHSZLSSSA-N
Comment: Energy2
Num peaks: 31
69.0334912 1.186891943
81.0334912 1.062373945
85.02840582 1.613572794
87.04405588 1.396878619
95.01275576 1.328712336
97.02840582 0.8491517439
111.0440559 1.526734267
125.0233204 5.14373742
127.0389705 3.093499777
129.0546206 1.431485242
131.0702706 1.549732335
137.0233204 7.219517124
139.0389705 4.943651406
141.0546206 1.695814517
147.0651853 1.109441286
151.002585 1.438386315
151.0389705 1.528110365
153.0182351 8.176715613
155.0338851 2.532852807
157.0495352 1.075898727
165.0182351 0.7903934623
167.0338851 1.362692285
195.0287997 1.068333524
213.0393644 0.8142663056
263.0550145 1.004212567
291.0499291 1.289192599
303.0499291 3.934090785
321.0604938 3.345345772
325.0917939 0.7762580088
327.107444 0.7762580088
449.1078379 1.385936476

Name: +ve in-silico MS/MS by CFM-ID for PEFNSGRTCBGNAN-SDZDHKAXSA-N
ID: PEFNSGRTCBGNAN-SDZDHKAXSA-N
Comment: Energy0
Num peaks: 6
163.0600999 2.704721122
269.0444498 12.23336262
287.0550145 30.40907692
413.0867085 1.814631965
431.0972732 15.2050256
449.1078379 17.92820398

Name: +ve in-silico MS/MS by CFM-ID for PEFNSGRTCBGNAN-SDZDHKAXSA-N
ID: PEFNSGRTCBGNAN-SDZDHKAXSA-N
Comment: Energy1
Num peaks: 12
43.01784114 1.295534325
109.0284058 1.277876095
145.0495352 2.523961574
163.0600999 3.147346741
241.0495352 2.342466858
255.0287997 2.123421932
257.0444498 9.257653943
259.0600999 8.369770051
269.0444498 16.17417845
287.0550145 29.19924163
431.0972732 3.058396113
449.1078379 1.442178976

Name: +ve in-silico MS/MS by CFM-ID for PEFNSGRTCBGNAN-SDZDHKAXSA-N
ID: PEFNSGRTCBGNAN-SDZDHKAXSA-N
Comment: Energy2
Num peaks: 31
41.00219107 0.7457671647
43.01784114 3.364489145
45.0334912 1.031507699
87.00767038 0.8768130746
91.0389705 0.7249868835
103.0389705 0.7679059255
109.0284058 3.281537696
131.0127558 5.855562473
135.0076704 0.8967784918
135.0440559 0.7774312675
137.0233204 1.305732467
145.0495352 1.616596505
147.0651853 1.706305114
151.0389705 0.9986756646
159.0076704 0.6948173279
175.002585 0.7622171536
179.0338851 1.58863325
227.0338851 1.428383854
229.0495352 2.433792331
245.0444498 1.504392511
249.0393644 0.8669558877
255.0287997 0.8418977312
257.0444498 2.844898546
259.0600999 1.460933034
269.0444498 11.68441313
271.0600999 1.579549007
287.0550145 8.548284109
291.0863146 0.8904939955
293.1019647 0.8904939955
359.0761439 0.8296821367
431.0972732 1.11604981

Name: +ve in-silico MS/MS by CFM-ID for ALRFYJWUVHBXLV-IKICRFKJSA-N
ID: ALRFYJWUVHBXLV-IKICRFKJSA-N
Comment: Energy0
Num peaks: 11
109.0284058 2.426672319
147.0651853 4.261266117
285.0393644 4.027153828
303.0499291 7.183266352
375.0710585 1.248350741
387.0710585 1.739436287
389.0867085 1.338824538
405.0816232 1.210267293
413.0867085 1.375219995
431.0972732 21.10660629
449.1078379 34.7747929

Name: +ve in-silico MS/MS by CFM-ID for ALRFYJWUVHBXLV-IKICRFKJSA-N
ID: ALRFYJWUVHBXLV-IKICRFKJSA-N
Comment: Energy1
Num peaks: 31
57.0334912 1.10545387
73.02840582 0.8313171726
75.04405588 0.8112061498
109.0284058 3.258500148
111.0440559 1.380754949
127.0389705 0.7753655134
129.0546206 3.424688841
131.0702706 1.006322678
145.0495352 1.53856263
147.0651853 11.07987018
273.0393644 2.03155138
275.0550145 1.141437085
285.0393644 2.759008951
287.0550145 0.6408766769
303.0499291 4.932826539
315.0499291 0.8622467236
327.0499291 1.480210969
329.0655792 1.244784512
339.0710585 1.279751486
357.0604938 0.8709084119
359.0761439 0.6439042835
375.0710585 0.876773818
387.0710585 0.7872070659
403.1023586 1.801649097
405.0816232 0.8265408124
413.0867085 2.271963295
417.0816232 0.7889331854
419.0972732 3.441544418
421.1129233 4.092250951
431.0972732 11.42753629
449.1078379 8.36025988

Name: +ve in-silico MS/MS by CFM-ID for ALRFYJWUVHBXLV-IKICRFKJSA-N
ID: ALRFYJWUVHBXLV-IKICRFKJSA-N
Comment: Energy2
Num peaks: 31
31.01784114 1.17229529
41.00219107 0.7463711593
59.01275576 2.061881196
61.02840582 1.273093183
71.01275576 2.502291671
73.02840582 1.235672426
75.04405588 1.41715584
85.02840582 1.104350921
87.04405588 2.130657221
89.02332044 1.125274972
93.0334912 0.9464618241
109.0284058 3.882225546
111.0440559 1.055527115
121.0284058 4.572787188
123.0440559 2.608038268
129.0546206 0.816510243
131.0702706 0.9743472922
135.0076704 0.8066149471
137.0233204 2.75281134
147.0651853 0.8863284348
153.0182351 2.766960002
245.0444498 1.460364022
257.0444498 0.8740840742
269.0444498 1.006258212
273.0393644 1.720123659
285.0393644 5.89809507
287.0550145 1.48510488
303.0499291 8.141416771
387.0710585 0.9531141782
389.0867085 0.8068422485
431.0972732 1.318895337

Name: +ve in-silico MS/MS by CFM-ID for QMGYCEQXKDMHDB-UMZMIFKBSA-N
ID: QMGYCEQXKDMHDB-UMZMIFKBSA-N
Comment: Energy0
Num peaks: 10
125.0233204 1.889487879
137.0233204 1.202900724
147.0651853 2.958360758
153.0182351 4.301577864
155.0338851 1.182187603
303.0499291 9.446690388
305.0655792 1.107995455
321.0604938 28.99358366
449.1078379 11.40012866
467.1184026 17.53093439

Name: +ve in-silico MS/MS by CFM-ID for QMGYCEQXKDMHDB-UMZMIFKBSA-N
ID: QMGYCEQXKDMHDB-UMZMIFKBSA-N
Comment: Energy1
Num peaks: 20
125.0233204 2.839770727
127.0389705 1.323129557
129.0546206 1.547549381
137.0233204 5.432901875
139.0389705 3.118143482
147.0651853 4.187036212
153.0182351 8.814869791
155.0338851 3.489674877
165.0182351 1.142528475
167.0338851 1.45394581
183.0287997 0.8921261767
289.034279 0.8713658572
291.0499291 2.889889297
293.0655792 3.689256047
303.0499291 9.212467439
319.0448437 0.9725952766
321.0604938 24.00178353
439.123488 1.243916497
449.1078379 2.172926738
467.1184026 1.566415902

Name: +ve in-silico MS/MS by CFM-ID for QMGYCEQXKDMHDB-UMZMIFKBSA-N
ID: QMGYCEQXKDMHDB-UMZMIFKBSA-N
Comment: Energy2
Num peaks: 31
69.0334912 1.186891943
81.0334912 1.062373945
85.02840582 1.613572794
87.04405588 1.396878619
95.01275576 1.328712336
97.02840582 0.8491517439
111.0440559 1.526734267
125.0233204 5.14373742
127.0389705 3.093499777
129.0546206 1.431485242
131.0702706 1.549732335
137.0233204 7.219517124
139.0389705 4.943651406
141.0546206 1.695814517
147.0651853 1.109441286
151.002585 1.438386315
151.0389705 1.528110365
153.0182351 8.176715613
155.0338851 2.532852807
157.0495352 1.075898727
165.0182351 0.7903934623
167.0338851 1.362692285
195.0287997 1.068333524
213.0393644 0.8142663056
263.0550145 1.004212567
291.0499291 1.289192599
303.0499291 3.934090785
321.0604938 3.345345772
325.0917939 0.7762580088
327.107444 0.7762580088
449.1078379 1.385936476

Name: +ve in-silico MS/MS by CFM-ID for OVYKIGVBXANLEK-GFOJFJKKSA-N
ID: OVYKIGVBXANLEK-GFOJFJKKSA-N
Comment: Energy0
Num peaks: 14
71.01275576 0.7890497788
73.02840582 1.629560895
89.02332044 0.9894194446
91.0389705 1.552920042
103.0389705 1.011745794
109.0284058 1.025662628
163.0600999 2.635005853
181.0706646 1.867103747
269.0444498 9.619450154
271.0600999 1.1747359
287.0550145 24.59144376
421.1129233 0.8104181302
431.0972732 12.61355951
449.1078379 20.39523471

Name: +ve in-silico MS/MS by CFM-ID for OVYKIGVBXANLEK-GFOJFJKKSA-N
ID: OVYKIGVBXANLEK-GFOJFJKKSA-N
Comment: Energy1
Num peaks: 6
255.0287997 3.281176618
257.0444498 12.75526738
259.0600999 12.45525644
269.0444498 16.82042144
285.0393644 2.033037232
287.0550145 34.5387126

Name: +ve in-silico MS/MS by CFM-ID for OVYKIGVBXANLEK-GFOJFJKKSA-N
ID: OVYKIGVBXANLEK-GFOJFJKKSA-N
Comment: Energy2
Num peaks: 31
41.00219107 2.12417682
43.01784114 2.845523918
45.0334912 1.539692007
47.04914126 1.043201704
53.00219107 0.8307803369
59.01275576 1.324681677
71.01275576 1.084422364
73.02840582 1.722970447
75.04405588 2.687462937
87.00767038 1.537707941
89.02332044 2.063609901
91.0389705 1.351177851
93.05462057 1.330895133
109.0284058 2.313961192
119.0338851 0.8644646866
121.0495352 0.8742826233
131.0127558 5.066530512
137.0233204 1.271764516
151.0389705 1.00599748
153.0182351 0.9264797742
161.0444498 0.8457671946
179.0338851 1.966963043
227.0338851 1.116310464
229.0495352 2.384352053
245.0444498 1.284794961
249.0393644 0.8266827691
257.0444498 2.342370931
259.0600999 1.055964641
269.0444498 8.8461313
271.0600999 2.29998638
287.0550145 8.626032523

Name: +ve in-silico MS/MS by CFM-ID for CZOXIGOPZRIBJM-OTHOSUPWSA-N
ID: CZOXIGOPZRIBJM-OTHOSUPWSA-N
Comment: Energy0
Num peaks: 12
103.0389705 0.7441446228
109.0284058 0.9170052809
137.0233204 0.6665231552
153.0182351 2.984660492
163.0600999 2.748991204
287.0550145 12.67791415
289.0706646 1.563800248
305.0655792 26.73211194
431.0972732 0.8939048344
439.123488 0.6339445395
449.1078379 13.95703376
467.1184026 16.09855917

Name: +ve in-silico MS/MS by CFM-ID for CZOXIGOPZRIBJM-OTHOSUPWSA-N
ID: CZOXIGOPZRIBJM-OTHOSUPWSA-N
Comment: Energy1
Num peaks: 27
43.01784114 0.839905
109.0284058 2.286023103
111.0440559 0.755676045
121.0284058 0.9174959951
123.0440559 4.783549091
137.0233204 2.302583732
139.0389705 1.972550869
145.0495352 2.380969531
153.0182351 5.986781144
153.0546206 1.047297678
163.0600999 2.923965206
167.0338851 0.8377704975
183.0287997 1.425363201
195.0287997 1.0156461
269.0444498 0.693749947
273.0393644 0.8584244782
275.0550145 3.735801067
277.0706646 3.796720624
287.0550145 11.9446281
289.0706646 0.7949100565
303.0499291 0.741951765
305.0655792 21.4855195
431.0972732 0.7627959882
437.1078379 1.170474061
439.123488 1.09351775
449.1078379 2.751328771
467.1184026 1.214258092

Name: +ve in-silico MS/MS by CFM-ID for CZOXIGOPZRIBJM-OTHOSUPWSA-N
ID: CZOXIGOPZRIBJM-OTHOSUPWSA-N
Comment: Energy2
Num peaks: 31
43.01784114 1.423382925
45.0334912 0.8609999413
69.0334912 0.6931883925
87.00767038 0.8459273644
105.0334912 1.431033443
107.0491413 2.539087618
109.0284058 2.80678524
111.0440559 1.932863055
121.0284058 2.738854092
123.0440559 14.34150122
127.0389705 1.47277141
135.0076704 0.9019581807
137.0233204 3.399582285
139.0389705 5.253766509
145.0495352 1.559651949
147.0651853 1.334701092
153.0182351 3.895232892
153.0546206 0.6792174201
163.0600999 1.56279335
169.0495352 0.7969135247
197.0444498 0.7796396926
243.0287997 0.7111607285
245.0444498 0.8960993095
247.0600999 0.6895314461
275.0550145 0.8145402334
287.0550145 5.217287751
305.0655792 4.66121816
375.0710585 0.6964731843
405.0816232 0.80754099
407.0972732 0.7347223938
449.1078379 1.19395279

Name: +ve in-silico MS/MS by CFM-ID for CNFQSDNICOYDRL-JNHRPPPUSA-N
ID: CNFQSDNICOYDRL-JNHRPPPUSA-N
Comment: Energy0
Num peaks: 6
269.0444498 18.72741653
271.0600999 2.114834011
287.0550145 18.91631129
413.0867085 7.276247042
431.0972732 21.91994531
449.1078379 12.49579789

Name: +ve in-silico MS/MS by CFM-ID for CNFQSDNICOYDRL-JNHRPPPUSA-N
ID: CNFQSDNICOYDRL-JNHRPPPUSA-N
Comment: Energy1
Num peaks: 16
137.0233204 5.094369152
145.0495352 1.887953189
147.0076704 1.017827588
149.0233204 3.036010792
151.0389705 3.664615597
163.0600999 2.506109389
241.0495352 1.085659701
251.0338851 1.48091982
257.0444498 1.821463799
259.0600999 4.301899591
269.0444498 31.14231438
271.0600999 2.934242125
287.0550145 11.76308221
413.0867085 3.826073268
421.1129233 1.123548528
431.0972732 3.516477982

Name: +ve in-silico MS/MS by CFM-ID for CNFQSDNICOYDRL-JNHRPPPUSA-N
ID: CNFQSDNICOYDRL-JNHRPPPUSA-N
Comment: Energy2
Num peaks: 31
41.00219107 0.7508105974
43.01784114 3.288671632
45.0334912 1.013142228
87.00767038 0.861267357
91.0389705 0.7120989533
101.0233204 0.6795360508
103.0389705 0.7996840717
121.0284058 1.450699144
123.0440559 1.587520963
137.0233204 3.078325394
145.0495352 1.587934577
147.0076704 0.8993599279
147.0651853 1.67574744
149.0233204 1.606776379
151.0389705 1.594257058
163.0600999 0.9643355847
241.0495352 0.7432276551
243.0287997 0.7419998247
245.0444498 1.028975068
251.0338851 0.843220364
253.0495352 0.951249662
257.0444498 3.030602027
259.0600999 4.760658669
267.0287997 0.9826109132
269.0444498 21.27121839
271.0600999 2.575159056
273.0757499 0.8442824633
275.0914 1.042970343
287.0550145 7.951435782
359.0761439 0.7778884295
413.0867085 1.002920585

Name: +ve in-silico MS/MS by CFM-ID for DXPDVKIQWQRRGG-CMWLGVBASA-N
ID: DXPDVKIQWQRRGG-CMWLGVBASA-N
Comment: Energy0
Num peaks: 6
163.0600999 2.605926205
271.0600999 1.787862373
287.0550145 37.42903806
413.0867085 2.080470446
431.0972732 17.4120564
449.1078379 19.93808565

Name: +ve in-silico MS/MS by CFM-ID for DXPDVKIQWQRRGG-CMWLGVBASA-N
ID: DXPDVKIQWQRRGG-CMWLGVBASA-N
Comment: Energy1
Num peaks: 14
43.01784114 1.536744262
111.0440559 2.263321226
145.0495352 2.731044439
163.0600999 3.021854862
191.0338851 0.8420637128
245.0444498 0.9755628421
257.0444498 3.902297618
259.0600999 7.065589941
271.0600999 1.920430429
287.0550145 48.71100628
413.0867085 1.513773422
421.1129233 0.9249504843
431.0972732 3.598771101
449.1078379 1.713020597

Name: +ve in-silico MS/MS by CFM-ID for DXPDVKIQWQRRGG-CMWLGVBASA-N
ID: DXPDVKIQWQRRGG-CMWLGVBASA-N
Comment: Energy2
Num peaks: 31
41.00219107 1.203316433
43.01784114 3.969969221
45.0334912 1.186937355
53.00219107 0.7410302211
87.00767038 0.9458188179
101.0233204 0.8330133675
103.0389705 1.01926052
111.0440559 0.7471092511
121.0284058 4.172700426
123.0440559 0.8020348062
133.0284058 1.379708403
135.0440559 3.024893832
141.0182351 0.7800105333
145.0495352 1.8322828
153.0182351 3.311577929
165.0182351 1.147524189
177.0182351 1.377747686
179.0338851 1.167296299
191.0338851 1.92946226
217.0495352 0.9742270495
241.0131497 0.7734364133
243.0287997 1.308651418
245.0444498 2.068133884
257.0444498 4.538258771
259.0600999 5.448527996
271.0237144 0.8299782874
271.0600999 3.472061467
287.0550145 14.59284212
291.0863146 1.02494459
293.1019647 1.02494459
389.0867085 0.7807128517

Name: +ve in-silico MS/MS by CFM-ID for GLPUZQDAUPMCJE-FBRKSVJRSA-N
ID: GLPUZQDAUPMCJE-FBRKSVJRSA-N
Comment: Energy0
Num peaks: 8
163.0600999 2.888709034
287.0550145 10.61449885
289.034279 2.919029336
289.0706646 1.430547697
305.0655792 28.64228866
431.0972732 1.78264348
449.1078379 14.67655055
467.1184026 17.87260167

Name: +ve in-silico MS/MS by CFM-ID for GLPUZQDAUPMCJE-FBRKSVJRSA-N
ID: GLPUZQDAUPMCJE-FBRKSVJRSA-N
Comment: Energy1
Num peaks: 13
43.01784114 1.403285624
145.0495352 2.743915872
163.0600999 3.407054004
273.0393644 3.96984944
275.0550145 4.36504763
277.0706646 3.446307408
287.0550145 11.08880379
289.034279 8.720297407
303.0499291 1.389517181
305.0655792 34.41814724
431.0972732 1.441538853
449.1078379 3.252674297
467.1184026 1.700057175

Name: +ve in-silico MS/MS by CFM-ID for GLPUZQDAUPMCJE-FBRKSVJRSA-N
ID: GLPUZQDAUPMCJE-FBRKSVJRSA-N
Comment: Energy2
Num peaks: 31
43.01784114 3.018820769
45.0334912 0.9951269581
55.01784114 0.8528756521
87.00767038 0.817686537
89.02332044 0.7401557181
95.01275576 1.597090833
97.02840582 0.8559533899
103.0389705 0.7167689664
123.0440559 0.7272144552
139.0389705 3.007408528
145.0495352 1.507583812
147.0651853 1.552879517
151.0389705 0.7558581606
163.0600999 1.332750191
165.0182351 8.045402532
167.0338851 3.497199127
169.0495352 1.377187792
183.0287997 1.649658412
219.0287997 0.7632457121
221.0444498 0.772451495
231.0287997 1.397855296
233.0444498 1.757014446
235.0237144 1.120332526
257.0444498 0.7281167284
273.0393644 2.406089976
275.0550145 0.8677541214
287.0550145 6.368608714
289.034279 6.378946827
289.0706646 0.9148728931
305.0655792 7.369071213
377.0867085 0.7497016324

Name: +ve in-silico MS/MS by CFM-ID for OEKUVLQNKPXSOY-ROIIDRTLSA-N
ID: OEKUVLQNKPXSOY-ROIIDRTLSA-N
Comment: Energy0
Num peaks: 11
57.0334912 1.318906552
69.0334912 1.927505301
87.04405588 1.558334608
109.0284058 1.802428471
147.0651853 2.370609135
285.0393644 9.853185807
287.0550145 0.9960017859
303.0499291 28.56390782
413.0867085 2.581730548
431.0972732 14.76386782
449.1078379 14.92651427

Name: +ve in-silico MS/MS by CFM-ID for OEKUVLQNKPXSOY-ROIIDRTLSA-N
ID: OEKUVLQNKPXSOY-ROIIDRTLSA-N
Comment: Energy1
Num peaks: 12
109.0284058 2.892602396
129.0546206 3.299404341
147.0651853 2.774814069
271.0237144 2.309462569
273.0393644 10.22146948
275.0550145 8.724813619
285.0393644 10.75965842
303.0499291 30.56395405
413.0867085 1.784499631
421.1129233 1.744971808
431.0972732 3.290217986
449.1078379 1.669949975

Name: +ve in-silico MS/MS by CFM-ID for OEKUVLQNKPXSOY-ROIIDRTLSA-N
ID: OEKUVLQNKPXSOY-ROIIDRTLSA-N
Comment: Energy2
Num peaks: 31
39.02292652 3.953693876
41.03857658 2.768286074
43.05422664 2.638148152
57.0334912 4.51762633
59.04914126 2.28855774
61.06479133 1.86377075
69.0334912 1.276892543
71.01275576 0.8724402263
73.02840582 1.138850806
109.0284058 2.911955063
111.0440559 1.250547271
121.0284058 4.385154771
123.0440559 4.05270727
127.0389705 1.2974798
129.0546206 1.992025486
131.0702706 1.292175393
135.0076704 1.415294051
137.0233204 3.046926563
139.0389705 1.30805803
147.0651853 0.9512642692
153.0182351 2.665732546
243.0287997 0.7969536115
245.0444498 2.405246392
269.0444498 0.9414409165
271.0237144 1.098169038
273.0393644 2.264109956
275.0550145 0.8486885459
285.0393644 6.981721802
303.0499291 3.729119243
307.0812292 0.7861851971
431.0972732 0.7604914888

Name: +ve in-silico MS/MS by CFM-ID for PZKISQRTNNHUGF-OACYRQNASA-N
ID: PZKISQRTNNHUGF-OACYRQNASA-N
Comment: Energy0
Num peaks: 7
163.0600999 2.731075305
269.0444498 3.613840381
271.0600999 1.701477611
287.0550145 34.20552995
413.0867085 2.045344089
431.0972732 17.05683137
449.1078379 20.23572463

Name: +ve in-silico MS/MS by CFM-ID for PZKISQRTNNHUGF-OACYRQNASA-N
ID: PZKISQRTNNHUGF-OACYRQNASA-N
Comment: Energy1
Num peaks: 12
43.01784114 1.490393919
145.0495352 2.830737995
163.0600999 3.28065832
243.0287997 1.088909918
257.0444498 5.566381131
259.0600999 5.80494898
269.0444498 12.25567748
285.0393644 1.706485754
287.0550145 39.20489049
413.0867085 1.541605145
431.0972732 3.562732559
449.1078379 1.81406578

Name: +ve in-silico MS/MS by CFM-ID for PZKISQRTNNHUGF-OACYRQNASA-N
ID: PZKISQRTNNHUGF-OACYRQNASA-N
Comment: Energy2
Num peaks: 31
41.00219107 1.250859158
43.01784114 3.446015098
45.0334912 1.029565907
77.00219107 1.738880854
87.00767038 0.8751695284
95.04914126 0.71728525
101.0233204 0.7657473366
103.0389705 0.7664566313
105.0334912 1.328778015
121.0284058 2.882414219
125.0233204 2.599206097
135.0440559 1.392857072
141.0182351 1.410941634
145.0495352 1.613566268
147.0651853 1.721212501
161.0233204 2.737088668
163.0389705 1.425700479
193.0131497 2.829437982
215.0338851 1.782617263
229.0495352 2.016673095
241.0495352 0.9917292049
243.0287997 0.9217288602
245.0444498 1.829746959
255.0287997 1.608925208
257.0444498 4.020740344
259.0600999 1.962940893
269.0444498 7.439209194
271.0600999 1.608446812
287.0550145 9.078302376
291.0863146 0.8888147386
293.1019647 0.8888147386

Name: +ve in-silico MS/MS by CFM-ID for BJAHHJOBSKZTFE-YPEJTZOTSA-N
ID: BJAHHJOBSKZTFE-YPEJTZOTSA-N
Comment: Energy0
Num peaks: 15
103.0389705 0.7394110256
109.0284058 1.004957616
111.0440559 0.7179952751
139.0389705 0.6838277437
153.0182351 0.6888588501
163.0600999 2.558712004
169.0495352 0.8923484812
287.0550145 11.83888828
287.0761439 0.9631779832
289.0706646 1.082574836
305.0655792 26.63839569
315.0710585 1.454724044
431.0972732 1.227735304
449.1078379 14.05286281
467.1184026 15.9477642

Name: +ve in-silico MS/MS by CFM-ID for BJAHHJOBSKZTFE-YPEJTZOTSA-N
ID: BJAHHJOBSKZTFE-YPEJTZOTSA-N
Comment: Energy1
Num peaks: 25
43.01784114 0.7858078481
109.0284058 1.351834005
111.0440559 1.40556877
121.0284058 3.607797036
123.0440559 3.199820969
137.0233204 3.505688418
139.0389705 3.06233242
145.0495352 2.2658667
153.0182351 2.836417111
153.0546206 0.9680886226
163.0600999 2.813576536
167.0338851 1.006060458
183.0287997 0.8252690074
259.0600999 1.171437876
269.0444498 1.143625109
273.0393644 1.41521117
275.0550145 5.45487547
277.0706646 5.042332457
287.0550145 12.72414713
305.0655792 19.56965687
431.0972732 0.7802716886
437.1078379 1.116109773
439.123488 0.8411840595
449.1078379 2.577022379
467.1184026 1.058135397

Name: +ve in-silico MS/MS by CFM-ID for BJAHHJOBSKZTFE-YPEJTZOTSA-N
ID: BJAHHJOBSKZTFE-YPEJTZOTSA-N
Comment: Energy2
Num peaks: 31
43.01784114 2.018216549
65.03857658 0.9443589217
79.01784114 0.9255824452
87.00767038 0.878217838
107.0491413 0.7808880116
109.0284058 2.15235127
111.0440559 0.9206022328
121.0284058 4.669999998
123.0440559 3.181729997
125.0597059 1.337677785
135.0076704 1.311792621
137.0233204 7.030741275
139.0389705 1.867105797
145.0495352 1.391593399
147.0651853 1.103650541
153.0182351 5.345197664
167.0338851 1.117763046
169.0495352 1.268263242
193.0131497 0.7747387963
195.0287997 0.9426353959
247.0600999 1.522442797
249.0393644 0.9526059431
267.0499291 2.401822412
269.0655792 2.649917044
271.0812292 1.622707881
275.0550145 1.244498814
287.0550145 5.511552237
289.0706646 1.008465794
305.0655792 4.360848369
405.0816232 0.7504857686
449.1078379 1.331488234

Name: +ve in-silico MS/MS by CFM-ID for PUICZWZOCHNCBI-QSOFNFLRSA-N
ID: PUICZWZOCHNCBI-QSOFNFLRSA-N
Comment: Energy0
Num peaks: 6
163.0600999 2.733811118
269.0444498 2.226033783
287.0550145 36.45750539
413.0867085 1.714746974
431.0972732 16.64168552
449.1078379 20.58349551

Name: +ve in-silico MS/MS by CFM-ID for PUICZWZOCHNCBI-QSOFNFLRSA-N
ID: PUICZWZOCHNCBI-QSOFNFLRSA-N
Comment: Energy1
Num peaks: 15
43.01784114 1.460119178
49.00727645 0.8797028333
145.0495352 2.816349948
163.0600999 3.237205137
195.0287997 0.925546259
243.0287997 1.077885622
257.0444498 3.864105333
259.0600999 5.176436229
269.0444498 9.814221311
271.0600999 1.038586047
285.0393644 1.741069164
287.0550145 41.76718879
413.0867085 1.340659383
431.0972732 3.53720897
449.1078379 1.797437936

Name: +ve in-silico MS/MS by CFM-ID for PUICZWZOCHNCBI-QSOFNFLRSA-N
ID: PUICZWZOCHNCBI-QSOFNFLRSA-N
Comment: Energy2
Num peaks: 31
41.00219107 0.9777070844
43.01784114 3.456318971
45.0334912 1.073639908
49.00727645 0.9219171092
77.00219107 1.6246753
77.03857658 1.255500773
87.00767038 0.8891085315
89.02332044 0.7999503966
101.0233204 0.7799720047
103.0389705 0.7805943109
105.0334912 5.262547853
107.0491413 7.247061308
111.0440559 1.026237894
121.0284058 2.260028246
123.0440559 1.008265745
127.0389705 0.7850768366
137.0233204 2.043671465
145.0495352 1.639265866
147.0651853 1.771692447
153.0182351 2.442898837
165.0182351 1.352664269
195.0287997 1.832662381
229.0495352 0.936227693
231.0651853 0.7947327784
243.0287997 0.8502443829
255.0287997 1.037977931
257.0444498 2.627556582
259.0600999 1.395184292
269.0444498 5.755183469
271.0600999 2.007196283
287.0550145 9.500974973

Name: +ve in-silico MS/MS by CFM-ID for CZOXIGOPZRIBJM-JUIPTLLLSA-N
ID: CZOXIGOPZRIBJM-JUIPTLLLSA-N
Comment: Energy0
Num peaks: 12
103.0389705 0.7441446228
109.0284058 0.9170052809
137.0233204 0.6665231552
153.0182351 2.984660492
163.0600999 2.748991204
287.0550145 12.67791415
289.0706646 1.563800248
305.0655792 26.73211194
431.0972732 0.8939048344
439.123488 0.6339445395
449.1078379 13.95703376
467.1184026 16.09855917

Name: +ve in-silico MS/MS by CFM-ID for CZOXIGOPZRIBJM-JUIPTLLLSA-N
ID: CZOXIGOPZRIBJM-JUIPTLLLSA-N
Comment: Energy1
Num peaks: 27
43.01784114 0.839905
109.0284058 2.286023103
111.0440559 0.755676045
121.0284058 0.9174959951
123.0440559 4.783549091
137.0233204 2.302583732
139.0389705 1.972550869
145.0495352 2.380969531
153.0182351 5.986781144
153.0546206 1.047297678
163.0600999 2.923965206
167.0338851 0.8377704975
183.0287997 1.425363201
195.0287997 1.0156461
269.0444498 0.693749947
273.0393644 0.8584244782
275.0550145 3.735801067
277.0706646 3.796720624
287.0550145 11.9446281
289.0706646 0.7949100565
303.0499291 0.741951765
305.0655792 21.4855195
431.0972732 0.7627959882
437.1078379 1.170474061
439.123488 1.09351775
449.1078379 2.751328771
467.1184026 1.214258092

Name: +ve in-silico MS/MS by CFM-ID for CZOXIGOPZRIBJM-JUIPTLLLSA-N
ID: CZOXIGOPZRIBJM-JUIPTLLLSA-N
Comment: Energy2
Num peaks: 31
43.01784114 1.423382925
45.0334912 0.8609999413
69.0334912 0.6931883925
87.00767038 0.8459273644
105.0334912 1.431033443
107.0491413 2.539087618
109.0284058 2.80678524
111.0440559 1.932863055
121.0284058 2.738854092
123.0440559 14.34150122
127.0389705 1.47277141
135.0076704 0.9019581807
137.0233204 3.399582285
139.0389705 5.253766509
145.0495352 1.559651949
147.0651853 1.334701092
153.0182351 3.895232892
153.0546206 0.6792174201
163.0600999 1.56279335
169.0495352 0.7969135247
197.0444498 0.7796396926
243.0287997 0.7111607285
245.0444498 0.8960993095
247.0600999 0.6895314461
275.0550145 0.8145402334
287.0550145 5.217287751
305.0655792 4.66121816
375.0710585 0.6964731843
405.0816232 0.80754099
407.0972732 0.7347223938
449.1078379 1.19395279

Name: +ve in-silico MS/MS by CFM-ID for PEFNSGRTCBGNAN-JOZSIVFUSA-N
ID: PEFNSGRTCBGNAN-JOZSIVFUSA-N
Comment: Energy0
Num peaks: 6
163.0600999 2.704721122
269.0444498 12.23336262
287.0550145 30.40907692
413.0867085 1.814631965
431.0972732 15.2050256
449.1078379 17.92820398

Name: +ve in-silico MS/MS by CFM-ID for PEFNSGRTCBGNAN-JOZSIVFUSA-N
ID: PEFNSGRTCBGNAN-JOZSIVFUSA-N
Comment: Energy1
Num peaks: 12
43.01784114 1.295534325
109.0284058 1.277876095
145.0495352 2.523961574
163.0600999 3.147346741
241.0495352 2.342466858
255.0287997 2.123421932
257.0444498 9.257653943
259.0600999 8.369770051
269.0444498 16.17417845
287.0550145 29.19924163
431.0972732 3.058396113
449.1078379 1.442178976

Name: +ve in-silico MS/MS by CFM-ID for PEFNSGRTCBGNAN-JOZSIVFUSA-N
ID: PEFNSGRTCBGNAN-JOZSIVFUSA-N
Comment: Energy2
Num peaks: 31
41.00219107 0.7457671647
43.01784114 3.364489145
45.0334912 1.031507699
87.00767038 0.8768130746
91.0389705 0.7249868835
103.0389705 0.7679059255
109.0284058 3.281537696
131.0127558 5.855562473
135.0076704 0.8967784918
135.0440559 0.7774312675
137.0233204 1.305732467
145.0495352 1.616596505
147.0651853 1.706305114
151.0389705 0.9986756646
159.0076704 0.6948173279
175.002585 0.7622171536
179.0338851 1.58863325
227.0338851 1.428383854
229.0495352 2.433792331
245.0444498 1.504392511
249.0393644 0.8669558877
255.0287997 0.8418977312
257.0444498 2.844898546
259.0600999 1.460933034
269.0444498 11.68441313
271.0600999 1.579549007
287.0550145 8.548284109
291.0863146 0.8904939955
293.1019647 0.8904939955
359.0761439 0.8296821367
431.0972732 1.11604981

Name: +ve in-silico MS/MS by CFM-ID for NVNARIIEPXGYKA-ZIKOTGLESA-N
ID: NVNARIIEPXGYKA-ZIKOTGLESA-N
Comment: Energy0
Num peaks: 19
109.0284058 2.607778052
123.0440559 2.233093718
137.0233204 5.502957856
139.0389705 1.008897492
151.0389705 7.705829978
155.0338851 21.18145216
169.0495352 2.388707589
253.0706646 2.649558638
255.0863146 0.9202650859
281.0655792 1.662735692
283.0812292 1.249591029
299.0761439 5.030664349
313.0917939 1.544089996
403.1023586 0.9560439996
421.1129233 2.74024757
423.1285734 0.9197928611
431.0972732 0.7648576322
449.1078379 8.811230272
467.1184026 10.82863445

Name: +ve in-silico MS/MS by CFM-ID for NVNARIIEPXGYKA-ZIKOTGLESA-N
ID: NVNARIIEPXGYKA-ZIKOTGLESA-N
Comment: Energy1
Num peaks: 17
109.0284058 6.508434582
111.0440559 3.918436141
123.0440559 3.196731287
137.0233204 15.72073208
139.0389705 1.283213648
147.0651853 1.10425671
151.0389705 5.528624298
153.0182351 0.922249571
155.0338851 29.95583559
253.0706646 1.816875976
255.0863146 0.8822858301
281.0655792 1.479261744
299.0761439 2.323226861
313.0917939 1.714539236
421.1129233 0.9672859851
449.1078379 2.059117943
467.1184026 0.9360039876

Name: +ve in-silico MS/MS by CFM-ID for NVNARIIEPXGYKA-ZIKOTGLESA-N
ID: NVNARIIEPXGYKA-ZIKOTGLESA-N
Comment: Energy2
Num peaks: 31
57.0334912 0.7041571478
59.01275576 0.9162687812
67.01784114 1.976435472
69.0334912 1.987897937
79.01784114 1.756082611
95.01275576 0.9305323605
97.02840582 0.7921124752
109.0284058 3.644975525
111.0076704 1.024236466
111.0440559 0.9975397224
113.0233204 1.245395373
121.0284058 1.402899429
123.0076704 1.156028127
123.0440559 6.776540925
125.0233204 1.888988861
127.0389705 2.101077475
135.0076704 1.306954042
137.0233204 9.788797702
145.0495352 0.5941942284
147.0651853 1.440885802
151.0389705 8.02068969
153.0182351 1.291603734
155.0338851 12.69127949
159.0651853 0.7135216183
161.0808353 0.7135216183
169.0495352 0.8980273658
253.0706646 0.5702126126
283.0812292 0.6877126275
311.0761439 0.739283856
405.0816232 0.6053969557
449.1078379 1.339321593

Name: +ve in-silico MS/MS by CFM-ID for ASKKBGQVSVTIAW-HVQFUZGHSA-N
ID: ASKKBGQVSVTIAW-HVQFUZGHSA-N
Comment: Energy0
Num peaks: 8
109.0284058 1.501956899
133.0495352 3.144207312
299.0550145 12.36479691
301.034279 1.502264457
301.0706646 1.623285297
317.0655792 28.67618479
431.0972732 14.2641198
449.1078379 17.35628322

Name: +ve in-silico MS/MS by CFM-ID for ASKKBGQVSVTIAW-HVQFUZGHSA-N
ID: ASKKBGQVSVTIAW-HVQFUZGHSA-N
Comment: Energy1
Num peaks: 13
109.0284058 3.416699139
115.0389705 1.525041961
133.0495352 4.835995373
285.0393644 2.326989886
287.0550145 6.450850128
289.0706646 5.845412157
299.0550145 15.19330473
301.034279 3.933582628
315.0499291 1.206512781
317.0655792 30.04530129
419.0972732 1.216614771
431.0972732 2.546710241
449.1078379 1.697677167

Name: +ve in-silico MS/MS by CFM-ID for ASKKBGQVSVTIAW-HVQFUZGHSA-N
ID: ASKKBGQVSVTIAW-HVQFUZGHSA-N
Comment: Energy2
Num peaks: 31
55.01784114 0.7119906594
56.99710569 0.744902061
71.01275576 1.528234496
73.02840582 3.566188886
75.04405588 0.7735438908
109.0284058 10.12166558
111.0440559 2.506770106
115.0389705 1.281248102
117.0546206 1.10866954
121.0284058 4.147519497
133.0495352 1.63249207
135.0076704 1.392460198
137.0233204 3.950871825
153.0182351 3.436910289
207.0287997 1.067826157
209.0444498 0.635089382
245.0444498 1.50509295
255.0287997 0.6984038306
257.0444498 2.116141472
259.0600999 0.8756446615
271.0237144 1.566310057
271.0600999 1.478792627
273.0393644 3.873007168
285.0393644 2.193446797
287.0550145 1.586453177
289.0706646 0.7926324587
299.0550145 7.739260092
301.034279 3.667469272
301.0706646 0.8721850538
317.0655792 5.428683473
389.0867085 0.6075070364

Name: +ve in-silico MS/MS by CFM-ID for OSFCFXQMAHURHU-FUXFQZNLSA-N
ID: OSFCFXQMAHURHU-FUXFQZNLSA-N
Comment: Energy0
Num peaks: 22
109.0284058 1.234089511
111.0440559 0.9044833562
139.0389705 0.9039230117
163.0600999 2.241459637
169.0495352 1.16353783
267.0499291 1.082172023
287.0761439 1.708969684
297.0604938 0.8985540065
299.0761439 0.9346239871
303.0499291 2.372579997
305.0655792 0.7995044669
313.0554084 0.7344526656
315.0710585 2.973124047
331.0448437 1.106288957
333.0604938 0.7875163194
393.0816232 0.9605151985
431.0972732 1.025967396
435.0921878 0.7768726071
437.1078379 1.388223622
439.123488 1.383100315
449.1078379 20.96121184
467.1184026 34.15179394

Name: +ve in-silico MS/MS by CFM-ID for OSFCFXQMAHURHU-FUXFQZNLSA-N
ID: OSFCFXQMAHURHU-FUXFQZNLSA-N
Comment: Energy1
Num peaks: 31
43.01784114 2.965670106
45.0334912 1.19042449
73.02840582 0.8360195546
109.0284058 1.163926923
111.0440559 1.119335553
121.0284058 4.179774553
123.0440559 3.275569806
137.0233204 1.296409934
139.0389705 3.083433138
145.0495352 3.26507788
163.0600999 4.762297388
271.0812292 0.9157358288
295.0448437 1.247046834
297.0604938 2.460626086
299.0761439 1.660151586
313.0554084 1.001246011
315.0499291 1.518546261
315.0710585 3.203299254
317.0655792 1.234671476
329.0867085 0.8080104926
333.0604938 0.8340775281
345.0816232 1.106567839
375.0710585 0.8070647324
405.0816232 0.9629941815
407.0972732 1.052872779
421.1129233 1.782288612
431.0972732 2.555876056
437.1078379 2.877433904
439.123488 2.924157412
449.1078379 9.737916568
467.1184026 4.142262624

Name: +ve in-silico MS/MS by CFM-ID for OSFCFXQMAHURHU-FUXFQZNLSA-N
ID: OSFCFXQMAHURHU-FUXFQZNLSA-N
Comment: Energy2
Num peaks: 31
43.01784114 0.9940828417
65.03857658 0.9342026301
79.01784114 1.047394421
89.02332044 1.216093728
107.0491413 0.9455666492
109.0284058 1.323530017
121.0284058 3.897618071
123.0440559 2.334955953
137.0233204 3.583099396
139.0389705 1.193967709
153.0182351 3.042736624
163.002585 2.709346491
169.0495352 0.9732960991
178.9974996 3.144143067
181.0131497 1.593229577
195.0287997 1.227616861
211.0237144 2.05693961
213.0393644 1.4640867
269.0655792 1.173515589
271.0812292 1.164652702
303.0499291 1.602890631
313.034279 0.9576738411
317.0655792 2.31837474
319.0812292 0.9593715468
331.0448437 4.017094875
339.107444 1.05720871
377.0867085 0.993095949
405.0816232 1.74001661
407.0972732 1.612307714
431.0972732 1.12102477
449.1078379 2.822372117

Name: +ve in-silico MS/MS by CFM-ID for UHNXUSWGOJMEFO-OBJCFNGXSA-N
ID: UHNXUSWGOJMEFO-OBJCFNGXSA-N
Comment: Energy0
Num peaks: 7
163.0600999 2.703030426
269.0444498 3.209024964
271.0600999 2.249991484
287.0550145 33.82405395
413.0867085 2.065057238
431.0972732 16.56896102
449.1078379 19.94420328

Name: +ve in-silico MS/MS by CFM-ID for UHNXUSWGOJMEFO-OBJCFNGXSA-N
ID: UHNXUSWGOJMEFO-OBJCFNGXSA-N
Comment: Energy1
Num peaks: 14
43.01784114 1.45780168
109.0284058 1.943034989
145.0495352 2.821256821
163.0600999 3.267947581
255.0287997 1.522789612
257.0444498 7.350190481
259.0600999 6.965640155
269.0444498 9.800346323
271.0600999 1.298849014
285.0393644 1.488322814
287.0550145 36.42350678
413.0867085 1.462347573
431.0972732 3.458505029
449.1078379 1.803706675

Name: +ve in-silico MS/MS by CFM-ID for UHNXUSWGOJMEFO-OBJCFNGXSA-N
ID: UHNXUSWGOJMEFO-OBJCFNGXSA-N
Comment: Energy2
Num peaks: 31
41.00219107 1.022429747
43.01784114 3.56595409
45.0334912 1.103060298
87.00767038 0.9133611219
89.02332044 0.8154193174
101.0233204 0.8012614541
103.0389705 0.8020473209
109.0284058 5.489852978
111.0440559 0.8220525847
121.0284058 1.757163872
131.0127558 0.8567598862
133.0284058 0.8538105236
135.0440559 2.225387945
137.0233204 1.529186269
145.0495352 1.683980816
147.0651853 1.802417862
153.0182351 1.979361542
227.0338851 2.311897623
229.0495352 1.717094832
241.0131497 0.7474981599
241.0495352 0.9634747146
243.0287997 1.027932278
245.0444498 1.38846676
257.0444498 2.423125866
259.0600999 1.911092965
269.0444498 8.509288069
271.0600999 2.245010622
285.0393644 1.126685929
287.0550145 10.07723607
291.0863146 0.9523801314
293.1019647 0.9523801314

Name: +ve in-silico MS/MS by CFM-ID for YBUCFCOHYGARIM-UBTUTIANSA-N
ID: YBUCFCOHYGARIM-UBTUTIANSA-N
Comment: Energy0
Num peaks: 9
109.0284058 1.942195143
133.0495352 3.115466205
299.0550145 9.70249104
301.034279 1.563835527
317.0655792 29.7209256
413.0867085 1.455243115
417.0816232 1.163301606
431.0972732 14.74088075
449.1078379 17.59358245

Name: +ve in-silico MS/MS by CFM-ID for YBUCFCOHYGARIM-UBTUTIANSA-N
ID: YBUCFCOHYGARIM-UBTUTIANSA-N
Comment: Energy1
Num peaks: 13
109.0284058 2.923279588
111.0440559 1.342070362
115.0389705 1.575217088
133.0495352 4.976418628
285.0393644 4.037825749
287.0550145 10.09605747
289.0706646 8.00950865
299.0550145 8.762858915
301.034279 3.634947338
317.0655792 29.31767285
421.1129233 1.461239643
431.0972732 2.680627138
449.1078379 1.811224775

Name: +ve in-silico MS/MS by CFM-ID for YBUCFCOHYGARIM-UBTUTIANSA-N
ID: YBUCFCOHYGARIM-UBTUTIANSA-N
Comment: Energy2
Num peaks: 31
55.01784114 1.202857728
71.01275576 1.46252071
73.02840582 3.412564205
93.0334912 0.785415326
109.0284058 4.200594215
111.0440559 1.355153031
115.0389705 1.226154683
117.0546206 1.117668747
121.0284058 4.575597609
123.0440559 4.449335979
133.0495352 1.566774104
135.0076704 1.102331852
137.0233204 1.005625219
139.0389705 3.218496502
149.0233204 1.851842891
151.0389705 1.448193326
165.0182351 0.9657275131
167.0338851 1.795270864
207.0287997 1.34987108
219.0287997 1.135102503
259.0600999 2.296179219
281.0444498 0.8860647651
285.0393644 3.341906747
287.0550145 2.655381579
289.0706646 0.8643340658
299.0550145 6.339616847
301.034279 3.395267409
301.0706646 0.8699794172
317.0655792 5.082112274
321.0968793 0.919264449
359.0761439 0.928134636

Name: +ve in-silico MS/MS by CFM-ID for ATNCWXKQLCNHNW-LWWDZUOHSA-N
ID: ATNCWXKQLCNHNW-LWWDZUOHSA-N
Comment: Energy0
Num peaks: 9
163.0600999 3.3108174
251.0338851 2.060723562
253.0495352 1.367408554
269.0444498 24.29550994
271.0600999 1.533750879
287.0550145 4.330174396
413.0867085 3.664488122
431.0972732 19.81942763
449.1078379 20.60737064

Name: +ve in-silico MS/MS by CFM-ID for ATNCWXKQLCNHNW-LWWDZUOHSA-N
ID: ATNCWXKQLCNHNW-LWWDZUOHSA-N
Comment: Energy1
Num peaks: 23
43.01784114 1.331599792
121.0284058 7.762012099
123.0440559 0.8294157119
145.0495352 2.764942074
149.0233204 3.859471044
163.0600999 4.234482369
167.0338851 2.801841825
241.0495352 5.364572482
251.0338851 2.840854526
257.0444498 1.65550046
259.0600999 3.346709366
269.0444498 18.02229306
271.0600999 0.8316980529
287.0550145 8.005927423
327.0710585 1.00885189
329.0867085 1.295658136
403.1023586 1.49061454
413.0867085 2.318271664
417.0816232 0.7705263763
419.0972732 1.567681094
421.1129233 3.11206728
431.0972732 3.849899719
449.1078379 1.501638874

Name: +ve in-silico MS/MS by CFM-ID for ATNCWXKQLCNHNW-LWWDZUOHSA-N
ID: ATNCWXKQLCNHNW-LWWDZUOHSA-N
Comment: Energy2
Num peaks: 31
41.00219107 1.166151219
43.01784114 4.281547197
45.0334912 1.722125069
53.00219107 0.8813257311
59.01275576 0.8478293235
87.00767038 0.8202533107
89.02332044 0.8867489094
103.0389705 0.9014135351
121.0284058 4.248898837
123.0440559 0.8826695289
145.0495352 1.51231622
147.0076704 1.370768301
147.0651853 2.203229852
149.0233204 2.336316035
163.0600999 1.466468047
175.0600999 0.885132198
177.0757499 1.413786535
239.0338851 0.7790148675
241.0495352 3.833583854
251.0338851 3.050648757
253.0495352 2.718962493
269.0444498 14.61326337
275.0914 1.1496267
277.1070501 1.1496267
287.0550145 0.9589382667
387.0710585 0.8268677262
389.0867085 1.140879976
403.1023586 1.231384858
413.0867085 1.296256715
417.0816232 1.198356789
431.0972732 1.446116604

Name: +ve in-silico MS/MS by CFM-ID for SZLGBRJRCAEPLV-RQUKQETFSA-N
ID: SZLGBRJRCAEPLV-RQUKQETFSA-N
Comment: Energy0
Num peaks: 18
109.0284058 2.224743514
135.0076704 1.760235814
137.0233204 11.50262467
139.0389705 0.8523604013
151.0389705 0.8847938027
153.0182351 4.930479523
155.0338851 0.9248707935
163.0600999 1.970011145
287.0550145 7.061205241
287.0761439 1.555573242
289.0706646 1.449945435
297.0604938 1.71241232
305.0655792 15.36013286
311.0397584 0.8420776873
315.0710585 4.647239691
431.0972732 1.410426661
449.1078379 11.107204
467.1184026 9.898306548

Name: +ve in-silico MS/MS by CFM-ID for SZLGBRJRCAEPLV-RQUKQETFSA-N
ID: SZLGBRJRCAEPLV-RQUKQETFSA-N
Comment: Energy1
Num peaks: 20
107.0127558 0.9744605467
109.0284058 4.962916573
135.0076704 2.565743371
137.0233204 19.98656726
139.0389705 0.9133056109
145.0495352 1.611923714
151.0389705 0.927589476
153.0182351 12.40446403
155.0338851 4.536977662
163.0600999 2.355557826
179.0338851 1.609608711
195.0287997 0.8262910098
269.0444498 1.15368235
275.0550145 1.860792402
277.0706646 2.043649568
287.0550145 6.118602611
297.0604938 1.972638279
305.0655792 9.556293903
315.0710585 2.16796167
449.1078379 1.878293251

Name: +ve in-silico MS/MS by CFM-ID for SZLGBRJRCAEPLV-RQUKQETFSA-N
ID: SZLGBRJRCAEPLV-RQUKQETFSA-N
Comment: Energy2
Num peaks: 31
41.00219107 0.7983195398
43.01784114 1.401451503
59.01275576 0.5916166838
79.01784114 1.804633703
81.0334912 1.085190857
87.00767038 0.9038428672
89.02332044 0.5739767308
91.0389705 0.6267382474
95.01275576 0.6981145354
103.0389705 0.6783570671
107.0127558 1.367958738
109.0284058 6.595787792
111.0440559 0.7014696874
121.0284058 0.7750916484
127.0389705 2.734364436
135.0076704 3.393343842
137.0233204 10.89621594
145.0495352 1.055062564
151.0389705 1.306342206
153.0182351 17.21741668
155.0338851 2.332556404
163.0600999 1.270189744
167.0338851 1.774595787
195.0287997 0.775785685
247.0600999 0.8452407821
287.0550145 2.739141701
289.0706646 0.9284989796
305.0655792 2.502819417
405.0816232 0.6452773221
439.123488 0.6232512134
449.1078379 1.655546148

Name: +ve in-silico MS/MS by CFM-ID for OKZBQVBKBLCUKP-DBENBMSBSA-N
ID: OKZBQVBKBLCUKP-DBENBMSBSA-N
Comment: Energy0
Num peaks: 15
95.04914126 0.6978137317
103.0389705 0.7358130636
121.0284058 0.8155235018
123.0440559 0.7758672275
153.0546206 0.9728806244
163.0600999 2.719118537
169.0131497 0.7030559091
287.0550145 11.18850871
289.0706646 1.176390352
303.0710585 0.7950761496
305.0655792 26.87930829
331.0659731 1.447248412
431.0972732 1.093742183
449.1078379 14.19960953
467.1184026 15.83146461

Name: +ve in-silico MS/MS by CFM-ID for OKZBQVBKBLCUKP-DBENBMSBSA-N
ID: OKZBQVBKBLCUKP-DBENBMSBSA-N
Comment: Energy1
Num peaks: 27
43.01784114 0.8490113884
95.04914126 1.519491142
105.0334912 3.646920009
107.0491413 3.290646758
121.0284058 1.379380846
123.0440559 3.369290217
125.0233204 1.470582375
137.0597059 0.9820921912
145.0495352 2.320136688
151.002585 0.6981503471
153.0182351 2.960802847
163.0600999 3.13244211
169.0131497 3.150803029
183.0287997 1.081175207
199.0237144 0.9279319987
275.0550145 3.165299302
277.0706646 3.156757555
287.0550145 10.40627092
289.0706646 0.7944478367
303.0499291 1.142079149
305.0655792 22.98972092
331.0659731 0.6941940201
431.0972732 0.8752723486
437.1078379 0.8718057576
439.123488 1.087824153
449.1078379 2.854193667
467.1184026 1.231936685

Name: +ve in-silico MS/MS by CFM-ID for OKZBQVBKBLCUKP-DBENBMSBSA-N
ID: OKZBQVBKBLCUKP-DBENBMSBSA-N
Comment: Energy2
Num peaks: 31
43.01784114 1.143259449
56.99710569 0.7574550717
59.01275576 1.09526243
79.01784114 1.647107304
87.00767038 0.8850028421
93.0334912 1.346680083
95.04914126 0.9181749137
105.0334912 3.867741848
107.0491413 2.886388981
109.0647913 1.206483359
111.0804414 0.8239158342
121.0284058 9.423436509
123.0440559 2.624424587
125.0233204 5.37196475
125.0597059 1.013951353
127.075356 0.8496996666
141.0182351 7.48568973
145.0495352 1.033070462
147.0651853 0.9166233869
153.0182351 1.214483942
153.0546206 0.7329308919
163.0600999 1.527694626
166.9974996 0.8878333618
169.0131497 4.156307356
179.0338851 1.062866059
275.0550145 1.334750307
277.0706646 0.9903822966
287.0550145 2.872026867
289.0706646 1.296200272
305.0655792 3.094216919
449.1078379 1.012872842

Name: +ve in-silico MS/MS by CFM-ID for PEFNSGRTCBGNAN-RQUKQETFSA-N
ID: PEFNSGRTCBGNAN-RQUKQETFSA-N
Comment: Energy0
Num peaks: 6
163.0600999 2.704721122
269.0444498 12.23336262
287.0550145 30.40907692
413.0867085 1.814631965
431.0972732 15.2050256
449.1078379 17.92820398

Name: +ve in-silico MS/MS by CFM-ID for PEFNSGRTCBGNAN-RQUKQETFSA-N
ID: PEFNSGRTCBGNAN-RQUKQETFSA-N
Comment: Energy1
Num peaks: 12
43.01784114 1.295534325
109.0284058 1.277876095
145.0495352 2.523961574
163.0600999 3.147346741
241.0495352 2.342466858
255.0287997 2.123421932
257.0444498 9.257653943
259.0600999 8.369770051
269.0444498 16.17417845
287.0550145 29.19924163
431.0972732 3.058396113
449.1078379 1.442178976

Name: +ve in-silico MS/MS by CFM-ID for PEFNSGRTCBGNAN-RQUKQETFSA-N
ID: PEFNSGRTCBGNAN-RQUKQETFSA-N
Comment: Energy2
Num peaks: 31
41.00219107 0.7457671647
43.01784114 3.364489145
45.0334912 1.031507699
87.00767038 0.8768130746
91.0389705 0.7249868835
103.0389705 0.7679059255
109.0284058 3.281537696
131.0127558 5.855562473
135.0076704 0.8967784918
135.0440559 0.7774312675
137.0233204 1.305732467
145.0495352 1.616596505
147.0651853 1.706305114
151.0389705 0.9986756646
159.0076704 0.6948173279
175.002585 0.7622171536
179.0338851 1.58863325
227.0338851 1.428383854
229.0495352 2.433792331
245.0444498 1.504392511
249.0393644 0.8669558877
255.0287997 0.8418977312
257.0444498 2.844898546
259.0600999 1.460933034
269.0444498 11.68441313
271.0600999 1.579549007
287.0550145 8.548284109
291.0863146 0.8904939955
293.1019647 0.8904939955
359.0761439 0.8296821367
431.0972732 1.11604981

Name: +ve in-silico MS/MS by CFM-ID for KVCDMLSZBATQNF-PGNRROLMSA-N
ID: KVCDMLSZBATQNF-PGNRROLMSA-N
Comment: Energy0
Num peaks: 18
163.0600999 2.143326446
195.0287997 0.6711747737
213.0393644 1.452608976
251.0550145 0.8411968329
271.0812292 1.650701066
285.0393644 1.59027934
303.0499291 1.790312198
331.0448437 0.8809193562
333.0604938 0.6547693241
393.0816232 1.059653091
395.0972732 0.8902766905
405.0816232 0.9525193355
407.0972732 1.49972918
421.1129233 1.69462391
431.0972732 5.728392103
439.123488 0.7763939156
449.1078379 26.22626998
467.1184026 29.63581538

Name: +ve in-silico MS/MS by CFM-ID for KVCDMLSZBATQNF-PGNRROLMSA-N
ID: KVCDMLSZBATQNF-PGNRROLMSA-N
Comment: Energy1
Num peaks: 31
27.02292652 0.9645433765
43.01784114 3.368365002
45.0334912 1.293199496
53.00219107 0.7297575797
55.01784114 1.122240206
57.0334912 1.129040884
68.99710569 1.426377604
71.01275576 1.252827996
73.02840582 1.529773588
75.04405588 1.017685384
145.0495352 3.446394699
163.0600999 5.41387388
169.0495352 0.8714634268
195.0287997 1.3657014
213.0393644 2.566116888
253.0706646 1.11189889
255.0863146 0.871777695
271.0600999 0.7135231024
271.0812292 3.121509373
315.0499291 2.097339704
317.0655792 0.9192963586
375.0710585 0.9870332464
377.0867085 1.043644946
403.1023586 3.074480295
405.0816232 0.8287224765
407.0972732 0.8109401651
421.1129233 4.786895003
431.0972732 8.848015798
439.123488 1.066225865
449.1078379 12.66951611
467.1184026 4.603055659

Name: +ve in-silico MS/MS by CFM-ID for KVCDMLSZBATQNF-PGNRROLMSA-N
ID: KVCDMLSZBATQNF-PGNRROLMSA-N
Comment: Energy2
Num peaks: 31
43.01784114 1.843366659
59.01275576 1.839701285
87.00767038 1.035879283
89.02332044 1.215176254
139.0389705 1.089154286
147.0651853 1.078410752
177.0182351 0.9819483045
179.0338851 1.540779447
245.0444498 1.383301883
259.0237144 5.602826845
261.0393644 4.820071986
273.0393644 3.579948354
275.0550145 1.310702966
277.0706646 1.532386923
287.0550145 2.117252423
289.034279 1.086511463
303.0499291 2.809226073
313.034279 2.901254099
315.0499291 2.31534534
319.0448437 1.252203861
321.0604938 0.984609407
331.0448437 5.039945299
333.0604938 2.432223737
335.0761439 0.9734261641
377.0867085 2.554364239
379.1023586 1.462302555
405.0816232 1.074014067
405.1180087 1.141066845
407.0972732 1.08712691
431.0972732 1.591879357
449.1078379 1.439858228

Name: +ve in-silico MS/MS by CFM-ID for AIDCMCULKOAYOW-VJJFEZRUSA-N
ID: AIDCMCULKOAYOW-VJJFEZRUSA-N
Comment: Energy0
Num peaks: 7
123.0440559 1.905590841
133.0495352 3.154722925
299.0550145 10.80580088
301.034279 1.622141499
317.0655792 30.56745557
431.0972732 15.19304827
449.1078379 17.93668131

Name: +ve in-silico MS/MS by CFM-ID for AIDCMCULKOAYOW-VJJFEZRUSA-N
ID: AIDCMCULKOAYOW-VJJFEZRUSA-N
Comment: Energy1
Num peaks: 12
115.0389705 1.60723225
123.0440559 2.680466986
133.0495352 5.006770264
285.0393644 3.65331903
287.0550145 8.232505917
289.0706646 9.930638385
299.0550145 10.57102188
301.034279 3.694842833
315.0499291 1.150629647
317.0655792 29.72423228
431.0972732 2.811081054
449.1078379 1.829972501

Name: +ve in-silico MS/MS by CFM-ID for AIDCMCULKOAYOW-VJJFEZRUSA-N
ID: AIDCMCULKOAYOW-VJJFEZRUSA-N
Comment: Energy2
Num peaks: 31
55.01784114 0.7190095532
56.99710569 0.7466370413
71.01275576 1.531793966
73.02840582 3.648418546
75.04405588 0.7753486676
111.0440559 0.9496319689
115.0389705 1.338937899
117.0546206 1.165987605
121.0284058 1.070616089
123.0440559 3.473854047
133.0495352 1.641480409
135.0440559 4.619706516
137.0233204 1.576233678
137.0597059 5.079648748
147.0440559 0.7560055572
149.0233204 1.623080785
151.0389705 1.637658439
153.0182351 3.271090524
153.0546206 1.08421447
245.0444498 1.639457947
259.0600999 0.7715657369
271.0237144 0.7451753764
271.0600999 0.7928385899
273.0393644 1.121015123
285.0393644 2.793304561
287.0550145 2.363902056
289.0706646 1.112143925
299.0550145 9.039652632
301.034279 4.310956994
301.0706646 0.8949625738
317.0655792 5.922839221

Name: +ve in-silico MS/MS by CFM-ID for RVVFWDRILVXEQO-LWUBGYQZSA-N
ID: RVVFWDRILVXEQO-LWUBGYQZSA-N
Comment: Energy0
Num peaks: 14
109.0284058 1.396501618
163.0600999 1.777504778
285.0393644 2.634634215
287.0550145 1.220372488
297.0393644 0.8013186932
313.034279 1.240585604
315.0499291 0.8922776248
375.0710585 1.051664442
413.0867085 1.724716072
417.0816232 0.7860569455
419.0972732 1.109589291
421.1129233 1.660950368
431.0972732 23.28237151
449.1078379 40.58465001

Name: +ve in-silico MS/MS by CFM-ID for RVVFWDRILVXEQO-LWUBGYQZSA-N
ID: RVVFWDRILVXEQO-LWUBGYQZSA-N
Comment: Energy1
Num peaks: 31
41.00219107 0.8809349585
43.01784114 4.392431693
45.0334912 1.976096023
47.04914126 0.5774426771
55.01784114 1.046003283
73.02840582 1.326357524
75.04405588 1.023986426
109.0284058 1.454984218
111.0440559 0.8683297041
145.0495352 1.80069248
163.0600999 2.517579182
285.0393644 1.36511064
287.0550145 1.630108961
297.0393644 4.662249009
299.0550145 2.061472604
313.034279 0.8405086351
315.0499291 1.359788876
327.0499291 0.5694944747
339.0710585 1.117628794
357.0604938 0.6569758636
359.0761439 0.7380482487
387.0710585 0.7747163169
389.0867085 0.9108748837
401.0867085 0.7830663997
403.1023586 4.001675766
413.0867085 4.987855825
417.0816232 1.140558236
419.0972732 4.072941848
421.1129233 4.533035145
431.0972732 14.05421145
449.1078379 7.990874026

Name: +ve in-silico MS/MS by CFM-ID for RVVFWDRILVXEQO-LWUBGYQZSA-N
ID: RVVFWDRILVXEQO-LWUBGYQZSA-N
Comment: Energy2
Num peaks: 31
43.01784114 1.604664139
59.01275576 2.430447256
61.02840582 0.8581845691
73.02840582 0.803916459
87.00767038 1.134029268
109.0284058 3.110735484
121.0284058 0.9838197482
131.0127558 3.273306994
135.0076704 4.256293563
137.0233204 1.34955659
147.0651853 1.151713678
175.002585 0.9036850377
177.0182351 1.198866298
205.0131497 0.8777899697
285.0393644 2.502851095
287.0550145 1.025893404
295.0237144 2.907561395
297.0393644 2.452535575
299.0550145 3.280460688
301.0706646 1.648479756
313.034279 5.257363141
315.0499291 1.277528394
321.0968793 1.373802735
359.0761439 1.368963671
369.0604938 1.212317273
389.0867085 1.462464459
405.0816232 1.013201108
407.0972732 1.026626612
413.0867085 0.820993678
421.1129233 0.8918528514
431.0972732 3.073552466

Name: +ve in-silico MS/MS by CFM-ID for QPHXPNUXTNHJOF-GWCYCZLUSA-N
ID: QPHXPNUXTNHJOF-GWCYCZLUSA-N
Comment: Energy0
Num peaks: 6
109.0284058 2.037323899
147.0651853 3.00627219
285.0393644 12.18210362
303.0499291 31.84668706
431.0972732 12.33971231
449.1078379 19.60120539

Name: +ve in-silico MS/MS by CFM-ID for QPHXPNUXTNHJOF-GWCYCZLUSA-N
ID: QPHXPNUXTNHJOF-GWCYCZLUSA-N
Comment: Energy1
Num peaks: 11
109.0284058 2.698585176
129.0546206 1.513483783
147.0651853 4.216984446
257.0444498 2.649001331
271.0237144 2.416657476
273.0393644 10.22286547
275.0550145 10.06802733
285.0393644 16.1815696
303.0499291 26.69460576
431.0972732 1.949116909
449.1078379 1.601224794

Name: +ve in-silico MS/MS by CFM-ID for QPHXPNUXTNHJOF-GWCYCZLUSA-N
ID: QPHXPNUXTNHJOF-GWCYCZLUSA-N
Comment: Energy2
Num peaks: 31
56.99710569 0.6781841787
57.0334912 1.385822169
85.02840582 1.295687381
87.00767038 0.6568999092
87.04405588 2.504254466
89.05970595 0.8006179806
93.0334912 1.026178958
109.0284058 3.307029281
121.0284058 3.898196306
123.0440559 6.386214235
129.0546206 0.9899774078
131.0702706 1.475901352
135.0076704 1.727996106
137.0233204 6.04440271
139.0389705 1.089277225
147.0076704 0.7191877587
153.0182351 2.241907878
195.0287997 0.8995789514
233.0444498 1.129142227
243.0287997 1.063588307
245.0444498 2.897874187
251.0550145 1.233763531
261.0393644 0.7717544844
271.0237144 0.8258919768
271.0812292 0.8868918664
273.0393644 3.327443422
275.0550145 0.75739111
285.0393644 8.389875903
287.0550145 1.60025579
303.0499291 4.314258389
387.0710585 0.764050425

Name: +ve in-silico MS/MS by CFM-ID for VNTMXJLNIJFLIF-RQSWOZRGSA-N
ID: VNTMXJLNIJFLIF-RQSWOZRGSA-N
Comment: Energy0
Num peaks: 7
163.0600999 2.714346024
269.0444498 3.221070548
271.0600999 2.23666294
287.0550145 33.9721296
413.0867085 2.071356489
431.0972732 16.66318756
449.1078379 20.06606445

Name: +ve in-silico MS/MS by CFM-ID for VNTMXJLNIJFLIF-RQSWOZRGSA-N
ID: VNTMXJLNIJFLIF-RQSWOZRGSA-N
Comment: Energy1
Num peaks: 14
43.01784114 1.453495786
109.0284058 1.943121588
145.0495352 2.813468204
163.0600999 3.256872508
255.0287997 1.524501698
257.0444498 7.468194688
259.0600999 6.972026456
269.0444498 9.80925817
271.0600999 1.185931211
285.0393644 1.549837306
287.0550145 36.35722029
413.0867085 1.458310484
431.0972732 3.554009863
449.1078379 1.79376147

Name: +ve in-silico MS/MS by CFM-ID for VNTMXJLNIJFLIF-RQSWOZRGSA-N
ID: VNTMXJLNIJFLIF-RQSWOZRGSA-N
Comment: Energy2
Num peaks: 31
41.00219107 1.027291133
43.01784114 3.580953735
45.0334912 1.107565937
87.00767038 0.9170748102
89.02332044 0.8187410898
101.0233204 0.8045214749
103.0389705 0.8053330744
109.0284058 5.528797944
111.0440559 0.8274382764
121.0284058 1.764308427
131.0127558 0.863880847
133.0284058 0.8609069708
135.0440559 2.23726866
137.0233204 1.537916212
145.0495352 1.690827812
147.0651853 1.809746418
153.0182351 1.993940776
227.0338851 2.330071937
229.0495352 1.729950355
241.0131497 0.7885827011
241.0495352 0.9673921627
243.0287997 1.082479933
245.0444498 1.129389609
257.0444498 2.47428033
259.0600999 1.925502509
269.0444498 8.57499045
271.0600999 1.977479532
285.0393644 1.134060019
287.0550145 9.790501867
291.0863146 0.956277573
293.1019647 0.956277573

Name: +ve in-silico MS/MS by CFM-ID for GOOORDFPBKMNLH-RQUKQETFSA-N
ID: GOOORDFPBKMNLH-RQUKQETFSA-N
Comment: Energy0
Num peaks: 7
163.0600999 2.716052947
269.0444498 12.09728094
271.0600999 1.491452978
287.0550145 30.56229525
413.0867085 1.847132651
431.0972732 14.62720847
449.1078379 17.98367218

Name: +ve in-silico MS/MS by CFM-ID for GOOORDFPBKMNLH-RQUKQETFSA-N
ID: GOOORDFPBKMNLH-RQUKQETFSA-N
Comment: Energy1
Num peaks: 12
43.01784114 1.312871127
125.0233204 1.53660223
145.0495352 2.552260659
163.0600999 3.198441223
257.0444498 2.986222851
259.0600999 5.829488576
269.0444498 19.70071615
285.0393644 1.519613372
287.0550145 36.19174383
413.0867085 1.264445221
431.0972732 2.940312274
449.1078379 1.474700186

Name: +ve in-silico MS/MS by CFM-ID for GOOORDFPBKMNLH-RQUKQETFSA-N
ID: GOOORDFPBKMNLH-RQUKQETFSA-N
Comment: Energy2
Num peaks: 31
41.00219107 0.8367378341
43.01784114 3.387127245
45.0334912 1.035708355
87.00767038 0.8803684495
91.0389705 0.7279345833
103.0389705 0.771041215
121.0284058 1.146386775
125.0233204 3.065470994
137.0233204 1.057100798
139.0389705 0.829625825
145.0495352 1.623151615
147.0076704 6.872468844
147.0651853 1.725819143
151.002585 0.9574255343
151.0389705 0.830007135
163.0389705 1.39886695
175.002585 0.8577760837
229.0495352 1.425824682
233.0444498 1.230341265
241.0131497 0.8333779627
243.0287997 0.8332370923
245.0444498 1.484436031
255.0287997 1.174195005
257.0444498 2.92595671
259.0600999 2.3545734
269.0444498 12.41745622
271.0600999 1.667126786
287.0550145 8.766082137
291.0863146 0.8941267503
293.1019647 0.8941267503
359.0761439 0.9854676322

Name: +ve in-silico MS/MS by CFM-ID for BJAHHJOBSKZTFE-JUIPTLLLSA-N
ID: BJAHHJOBSKZTFE-JUIPTLLLSA-N
Comment: Energy0
Num peaks: 15
103.0389705 0.7394110256
109.0284058 1.004957616
111.0440559 0.7179952751
139.0389705 0.6838277437
153.0182351 0.6888588501
163.0600999 2.558712004
169.0495352 0.8923484812
287.0550145 11.83888828
287.0761439 0.9631779832
289.0706646 1.082574836
305.0655792 26.63839569
315.0710585 1.454724044
431.0972732 1.227735304
449.1078379 14.05286281
467.1184026 15.9477642

Name: +ve in-silico MS/MS by CFM-ID for BJAHHJOBSKZTFE-JUIPTLLLSA-N
ID: BJAHHJOBSKZTFE-JUIPTLLLSA-N
Comment: Energy1
Num peaks: 25
43.01784114 0.7858078481
109.0284058 1.351834005
111.0440559 1.40556877
121.0284058 3.607797036
123.0440559 3.199820969
137.0233204 3.505688418
139.0389705 3.06233242
145.0495352 2.2658667
153.0182351 2.836417111
153.0546206 0.9680886226
163.0600999 2.813576536
167.0338851 1.006060458
183.0287997 0.8252690074
259.0600999 1.171437876
269.0444498 1.143625109
273.0393644 1.41521117
275.0550145 5.45487547
277.0706646 5.042332457
287.0550145 12.72414713
305.0655792 19.56965687
431.0972732 0.7802716886
437.1078379 1.116109773
439.123488 0.8411840595
449.1078379 2.577022379
467.1184026 1.058135397

Name: +ve in-silico MS/MS by CFM-ID for BJAHHJOBSKZTFE-JUIPTLLLSA-N
ID: BJAHHJOBSKZTFE-JUIPTLLLSA-N
Comment: Energy2
Num peaks: 31
43.01784114 2.018216549
65.03857658 0.9443589217
79.01784114 0.9255824452
87.00767038 0.878217838
107.0491413 0.7808880116
109.0284058 2.15235127
111.0440559 0.9206022328
121.0284058 4.669999998
123.0440559 3.181729997
125.0597059 1.337677785
135.0076704 1.311792621
137.0233204 7.030741275
139.0389705 1.867105797
145.0495352 1.391593399
147.0651853 1.103650541
153.0182351 5.345197664
167.0338851 1.117763046
169.0495352 1.268263242
193.0131497 0.7747387963
195.0287997 0.9426353959
247.0600999 1.522442797
249.0393644 0.9526059431
267.0499291 2.401822412
269.0655792 2.649917044
271.0812292 1.622707881
275.0550145 1.244498814
287.0550145 5.511552237
289.0706646 1.008465794
305.0655792 4.360848369
405.0816232 0.7504857686
449.1078379 1.331488234

Name: +ve in-silico MS/MS by CFM-ID for HFGWZZCMKNPSHP-DWEVHWGBSA-N
ID: HFGWZZCMKNPSHP-DWEVHWGBSA-N
Comment: Energy0
Num peaks: 15
56.99710569 0.7684656716
61.02840582 2.104374705
63.04405588 0.8265873952
73.02840582 1.322747819
85.02840582 1.415756044
103.0389705 1.789107529
109.0284058 0.8550744133
163.0600999 1.882027215
269.0444498 10.60105156
271.0600999 1.173539763
287.0550145 26.14082108
387.0710585 0.7525600427
413.0867085 2.951223306
431.0972732 13.95658635
449.1078379 13.70597446

Name: +ve in-silico MS/MS by CFM-ID for HFGWZZCMKNPSHP-DWEVHWGBSA-N
ID: HFGWZZCMKNPSHP-DWEVHWGBSA-N
Comment: Energy1
Num peaks: 15
61.02840582 2.588744446
63.04405588 1.714625403
109.0284058 1.163108393
145.0495352 1.906250299
163.0600999 1.944271301
241.0495352 2.139194915
255.0287997 1.943725821
257.0444498 8.469122312
259.0600999 7.659829939
269.0444498 15.12733063
287.0550145 28.23821981
413.0867085 1.887627351
421.1129233 1.162111983
431.0972732 2.944814571
449.1078379 1.198413507

Name: +ve in-silico MS/MS by CFM-ID for HFGWZZCMKNPSHP-DWEVHWGBSA-N
ID: HFGWZZCMKNPSHP-DWEVHWGBSA-N
Comment: Energy2
Num peaks: 31
41.00219107 0.8812975926
43.01784114 2.684703108
45.0334912 1.451088744
53.00219107 2.074646168
55.01784114 3.147987531
56.99710569 2.104358072
57.0334912 3.038350779
59.04914126 3.411218111
61.02840582 2.019965235
63.04405588 0.7733117562
71.01275576 1.986868252
73.02840582 3.638769915
75.04405588 1.378213471
89.02332044 0.756646392
101.0233204 1.028907129
109.0284058 2.623985998
131.0127558 4.705023427
135.0076704 0.7170827899
147.0651853 1.347893105
151.0389705 0.7971789352
179.0338851 1.265077024
227.0338851 1.170402922
229.0495352 1.749352405
245.0444498 0.8210917936
257.0444498 2.312545006
259.0600999 1.169084969
269.0444498 9.005399139
271.0600999 1.103407724
287.0550145 6.784108624
293.1019647 0.707776153
431.0972732 0.9513041966

Name: +ve in-silico MS/MS by CFM-ID for WBUZUOSFDCCFKH-TUPRLDOISA-N
ID: WBUZUOSFDCCFKH-TUPRLDOISA-N
Comment: Energy0
Num peaks: 7
109.0284058 2.112491221
147.0651853 3.175209167
285.0393644 10.97365006
287.0550145 1.338954811
303.0499291 32.0628895
431.0972732 11.94048635
449.1078379 19.45916513

Name: +ve in-silico MS/MS by CFM-ID for WBUZUOSFDCCFKH-TUPRLDOISA-N
ID: WBUZUOSFDCCFKH-TUPRLDOISA-N
Comment: Energy1
Num peaks: 12
109.0284058 2.73050646
129.0546206 1.635006308
147.0651853 4.527148002
271.0237144 2.996075385
273.0393644 15.91584123
275.0550145 11.95369241
285.0393644 7.776234823
303.0499291 25.8201189
419.0972732 1.258963076
421.1129233 1.62966074
431.0972732 2.025648168
449.1078379 1.792701064

Name: +ve in-silico MS/MS by CFM-ID for WBUZUOSFDCCFKH-TUPRLDOISA-N
ID: WBUZUOSFDCCFKH-TUPRLDOISA-N
Comment: Energy2
Num peaks: 31
69.0334912 0.796995297
85.02840582 1.198787919
87.04405588 1.515580588
89.05970595 0.7945997901
109.0284058 4.000797505
111.0440559 1.312927007
121.0284058 5.329447094
123.0440559 4.145688277
125.0233204 3.143409493
127.0389705 1.133927737
129.0546206 1.151637341
131.0702706 1.622064678
135.0076704 1.663143168
137.0233204 1.402645768
147.0651853 1.310389408
151.002585 1.170947066
153.0182351 1.413707012
193.0131497 1.419315458
243.0287997 3.563073965
245.0444498 5.853570786
247.0600999 1.48487673
261.0393644 0.9903334371
271.0237144 0.8152513554
273.0393644 2.687407912
275.0550145 0.7641379284
285.0393644 6.037557913
287.0550145 2.002184374
303.0499291 4.087903106
307.0812292 0.8829317842
309.0968793 0.8829317842
431.0972732 1.158100184

Name: +ve in-silico MS/MS by CFM-ID for SYRURBPRFQUYQS-WKPRGLLBSA-N
ID: SYRURBPRFQUYQS-WKPRGLLBSA-N
Comment: Energy0
Num peaks: 14
109.0284058 2.023950016
121.0284058 13.28809335
123.0440559 2.559655126
125.0233204 1.14794567
125.0597059 2.021528208
163.0600999 2.287442113
179.0338851 0.6904514489
269.0444498 8.878447368
271.0600999 1.205677998
287.0550145 20.82357139
287.0761439 2.340593006
315.0710585 0.7593838927
431.0972732 10.18064775
449.1078379 12.03504396

Name: +ve in-silico MS/MS by CFM-ID for SYRURBPRFQUYQS-WKPRGLLBSA-N
ID: SYRURBPRFQUYQS-WKPRGLLBSA-N
Comment: Energy1
Num peaks: 24
43.01784114 0.7580841733
109.0284058 3.399228481
121.0284058 7.539575261
123.0440559 4.259496742
125.0233204 1.554007606
137.0233204 1.706619163
145.0495352 2.202847098
153.0182351 6.580376464
163.0600999 2.759399692
165.0182351 1.670255897
175.002585 0.9079456709
177.0182351 0.6655535616
241.0495352 0.8927177076
255.0287997 1.299770709
257.0444498 4.94944321
259.0600999 7.839186131
269.0444498 5.874287164
285.0393644 0.6653953864
287.0550145 17.3990361
315.0710585 0.9733353389
419.0972732 1.926033573
421.1129233 1.202611699
431.0972732 2.251610125
449.1078379 1.000094954

Name: +ve in-silico MS/MS by CFM-ID for SYRURBPRFQUYQS-WKPRGLLBSA-N
ID: SYRURBPRFQUYQS-WKPRGLLBSA-N
Comment: Energy2
Num peaks: 31
43.01784114 1.29685809
49.00727645 0.7665093253
65.03857658 1.779503116
75.02292652 1.690611249
87.00767038 0.8392102091
107.0491413 0.7327388999
109.0284058 5.559874299
111.0440559 0.7336039688
121.0284058 9.91790546
123.0440559 2.591701993
125.0233204 4.548781816
131.0127558 5.385537894
133.0284058 0.8379272797
135.0076704 0.7377079408
135.0440559 1.909340545
137.0597059 0.9171535252
145.0495352 1.329783269
147.0076704 0.6954579562
147.0651853 1.048219218
149.0233204 0.6792408006
151.002585 0.8389132159
153.0182351 6.294906553
159.0076704 0.7958773578
163.0600999 1.428836166
177.0182351 0.7314381745
229.0495352 1.561298164
257.0444498 0.9099252091
269.0444498 2.249101479
287.0550145 3.893152772
387.0710585 0.7169213456
431.0972732 1.336451908

Name: +ve in-silico MS/MS by CFM-ID for JPUKWEQWGBDDQB-FSIJMWAPSA-N
ID: JPUKWEQWGBDDQB-FSIJMWAPSA-N
Comment: Energy0
Num peaks: 6
163.0600999 2.760126751
269.0444498 2.224485079
287.0550145 36.60863309
413.0867085 1.765358008
431.0972732 16.93219199
449.1078379 20.87134603

Name: +ve in-silico MS/MS by CFM-ID for JPUKWEQWGBDDQB-FSIJMWAPSA-N
ID: JPUKWEQWGBDDQB-FSIJMWAPSA-N
Comment: Energy1
Num peaks: 12
43.01784114 1.47956182
145.0495352 2.849910267
163.0600999 3.284742437
243.0287997 1.455340089
257.0444498 4.641838171
259.0600999 5.60854557
269.0444498 9.924219567
285.0393644 1.717244929
287.0550145 42.35966426
413.0867085 1.367993433
431.0972732 3.608384017
449.1078379 1.840530591

Name: +ve in-silico MS/MS by CFM-ID for JPUKWEQWGBDDQB-FSIJMWAPSA-N
ID: JPUKWEQWGBDDQB-FSIJMWAPSA-N
Comment: Energy2
Num peaks: 31
41.00219107 0.9895193398
43.01784114 3.522441795
45.0334912 1.09263575
77.00219107 1.750246704
77.03857658 1.053907226
87.00767038 0.904768356
89.02332044 0.8140661397
101.0233204 0.793718454
103.0389705 0.7944454804
105.0334912 5.075077112
107.0491413 7.297462418
111.0440559 1.017038818
121.0284058 1.759444264
123.0440559 1.298811049
127.0389705 0.7780395
137.0233204 1.934235545
145.0495352 1.668138175
147.0651853 1.81524729
153.0182351 2.424485044
229.0495352 0.9275619845
231.0651853 0.7856675215
241.0495352 0.730564099
243.0287997 1.059607255
245.0444498 1.068256289
255.0287997 1.8458637
257.0444498 4.514339506
259.0600999 1.661144984
269.0444498 5.674646063
271.0600999 1.791854876
287.0550145 9.665084698
389.0867085 0.7185711361

Name: +ve in-silico MS/MS by CFM-ID for UHNXUSWGOJMEFO-QNDFHXLGSA-N
ID: UHNXUSWGOJMEFO-QNDFHXLGSA-N
Comment: Energy0
Num peaks: 7
163.0600999 2.703030426
269.0444498 3.209024964
271.0600999 2.249991484
287.0550145 33.82405395
413.0867085 2.065057238
431.0972732 16.56896102
449.1078379 19.94420328

Name: +ve in-silico MS/MS by CFM-ID for UHNXUSWGOJMEFO-QNDFHXLGSA-N
ID: UHNXUSWGOJMEFO-QNDFHXLGSA-N
Comment: Energy1
Num peaks: 14
43.01784114 1.45780168
109.0284058 1.943034989
145.0495352 2.821256821
163.0600999 3.267947581
255.0287997 1.522789612
257.0444498 7.350190481
259.0600999 6.965640155
269.0444498 9.800346323
271.0600999 1.298849014
285.0393644 1.488322814
287.0550145 36.42350678
413.0867085 1.462347573
431.0972732 3.458505029
449.1078379 1.803706675

Name: +ve in-silico MS/MS by CFM-ID for UHNXUSWGOJMEFO-QNDFHXLGSA-N
ID: UHNXUSWGOJMEFO-QNDFHXLGSA-N
Comment: Energy2
Num peaks: 31
41.00219107 1.022429747
43.01784114 3.56595409
45.0334912 1.103060298
87.00767038 0.9133611219
89.02332044 0.8154193174
101.0233204 0.8012614541
103.0389705 0.8020473209
109.0284058 5.489852978
111.0440559 0.8220525847
121.0284058 1.757163872
131.0127558 0.8567598862
133.0284058 0.8538105236
135.0440559 2.225387945
137.0233204 1.529186269
145.0495352 1.683980816
147.0651853 1.802417862
153.0182351 1.979361542
227.0338851 2.311897623
229.0495352 1.717094832
241.0131497 0.7474981599
241.0495352 0.9634747146
243.0287997 1.027932278
245.0444498 1.38846676
257.0444498 2.423125866
259.0600999 1.911092965
269.0444498 8.509288069
271.0600999 2.245010622
285.0393644 1.126685929
287.0550145 10.07723607
291.0863146 0.9523801314
293.1019647 0.9523801314

Name: +ve in-silico MS/MS by CFM-ID for FVQOMEDMFUMIMO-RPFXOQMXSA-N
ID: FVQOMEDMFUMIMO-RPFXOQMXSA-N
Comment: Energy0
Num peaks: 11
109.0284058 1.041339957
137.0233204 1.2627099
139.0389705 1.104834462
153.0182351 3.60273305
163.0600999 2.627623817
287.0550145 9.475692756
289.0706646 1.072930488
305.0655792 28.85409729
431.0972732 1.235787527
449.1078379 13.90472528
467.1184026 16.48786202

Name: +ve in-silico MS/MS by CFM-ID for FVQOMEDMFUMIMO-RPFXOQMXSA-N
ID: FVQOMEDMFUMIMO-RPFXOQMXSA-N
Comment: Energy1
Num peaks: 22
43.01784114 0.8979776161
109.0284058 1.351981
111.0440559 1.682799288
121.0284058 2.930384129
123.0440559 2.410349088
137.0233204 3.1952252
139.0389705 3.154261257
145.0495352 2.531147347
153.0182351 6.134110686
163.0600999 2.956264086
167.0338851 0.6494509606
183.0287997 0.7434847405
273.0393644 1.699971956
275.0550145 7.182543018
277.0706646 5.602105113
287.0550145 7.733635012
303.0499291 0.7663250988
305.0655792 22.49105621
431.0972732 0.9010450592
439.123488 0.9527511327
449.1078379 3.060804894
467.1184026 1.372265629

Name: +ve in-silico MS/MS by CFM-ID for FVQOMEDMFUMIMO-RPFXOQMXSA-N
ID: FVQOMEDMFUMIMO-RPFXOQMXSA-N
Comment: Energy2
Num peaks: 31
43.01784114 1.404304594
45.0334912 0.8494640353
65.03857658 0.9542355239
79.01784114 1.363066528
87.00767038 0.8346333545
107.0491413 0.8218919226
109.0284058 2.692218185
111.0440559 2.232508481
121.0284058 4.902110476
123.0440559 3.951858416
125.0597059 1.391834186
127.0389705 1.548268204
135.0076704 1.325736892
135.0440559 1.063382516
137.0233204 4.522167687
139.0389705 2.431974095
141.0546206 0.7784059147
145.0495352 1.538828974
147.0651853 1.36831749
151.0389705 1.371568035
153.0182351 5.165000303
163.0600999 1.002526562
197.0444498 0.7736022929
247.0600999 1.519635528
275.0550145 1.626350991
287.0550145 4.170675412
305.0655792 4.945410214
309.0968793 0.7331106146
311.1125294 0.7331106146
405.0816232 0.8074843931
449.1078379 1.433679602

Name: +ve in-silico MS/MS by CFM-ID for JMFSHKGXVSAJFY-VJPUPKIGSA-N
ID: JMFSHKGXVSAJFY-VJPUPKIGSA-N
Comment: Energy0
Num peaks: 16
56.99710569 0.8201407151
61.02840582 2.246392289
63.04405588 0.8829341608
73.02840582 1.413520685
85.02840582 1.520906888
103.0389705 1.939825725
133.0495352 0.8051398429
163.0600999 2.022635048
269.0444498 3.043038864
271.0600999 1.352075439
287.0550145 28.97673137
387.0710585 0.810770655
413.0867085 3.225592262
417.0816232 0.8056055959
431.0972732 15.41935975
449.1078379 15.17387257

Name: +ve in-silico MS/MS by CFM-ID for JMFSHKGXVSAJFY-VJPUPKIGSA-N
ID: JMFSHKGXVSAJFY-VJPUPKIGSA-N
Comment: Energy1
Num peaks: 16
43.01784114 0.8866228106
61.02840582 2.904686798
63.04405588 1.929096474
145.0495352 2.109123368
163.0600999 2.216600147
243.0287997 0.9810557573
257.0444498 4.752088717
259.0600999 5.235127838
269.0444498 10.95317765
285.0393644 1.470553135
287.0550145 36.97528925
413.0867085 2.28952819
419.0972732 0.9322179381
421.1129233 1.489117866
431.0972732 3.410478248
449.1078379 1.46706992

Name: +ve in-silico MS/MS by CFM-ID for JMFSHKGXVSAJFY-VJPUPKIGSA-N
ID: JMFSHKGXVSAJFY-VJPUPKIGSA-N
Comment: Energy2
Num peaks: 31
41.00219107 1.404811797
43.01784114 2.746211146
45.0334912 1.44989941
53.00219107 2.006666589
55.01784114 3.211963692
56.99710569 2.098644741
57.0334912 3.045445837
59.04914126 3.437917372
61.02840582 2.013321546
71.01275576 2.041852055
73.02840582 3.117131627
75.04405588 1.373510819
77.00219107 1.037964661
101.0233204 1.027227739
105.0334912 1.235835029
121.0284058 2.303427802
125.0233204 1.666071062
135.0440559 1.189132771
141.0182351 1.03969659
147.0651853 1.352346864
161.0233204 2.401029147
163.0389705 1.141344484
193.0131497 2.047566758
215.0338851 1.19588452
229.0495352 1.70080831
255.0287997 1.122624024
257.0444498 3.226984573
259.0600999 1.519593728
269.0444498 5.714134892
271.0600999 1.022889374
287.0550145 6.707410023

Name: +ve in-silico MS/MS by CFM-ID for UHNXUSWGOJMEFO-MQBSTWLZSA-N
ID: UHNXUSWGOJMEFO-MQBSTWLZSA-N
Comment: Energy0
Num peaks: 7
163.0600999 2.703030426
269.0444498 3.209024964
271.0600999 2.249991484
287.0550145 33.82405395
413.0867085 2.065057238
431.0972732 16.56896102
449.1078379 19.94420328

Name: +ve in-silico MS/MS by CFM-ID for UHNXUSWGOJMEFO-MQBSTWLZSA-N
ID: UHNXUSWGOJMEFO-MQBSTWLZSA-N
Comment: Energy1
Num peaks: 14
43.01784114 1.45780168
109.0284058 1.943034989
145.0495352 2.821256821
163.0600999 3.267947581
255.0287997 1.522789612
257.0444498 7.350190481
259.0600999 6.965640155
269.0444498 9.800346323
271.0600999 1.298849014
285.0393644 1.488322814
287.0550145 36.42350678
413.0867085 1.462347573
431.0972732 3.458505029
449.1078379 1.803706675

Name: +ve in-silico MS/MS by CFM-ID for UHNXUSWGOJMEFO-MQBSTWLZSA-N
ID: UHNXUSWGOJMEFO-MQBSTWLZSA-N
Comment: Energy2
Num peaks: 31
41.00219107 1.022429747
43.01784114 3.56595409
45.0334912 1.103060298
87.00767038 0.9133611219
89.02332044 0.8154193174
101.0233204 0.8012614541
103.0389705 0.8020473209
109.0284058 5.489852978
111.0440559 0.8220525847
121.0284058 1.757163872
131.0127558 0.8567598862
133.0284058 0.8538105236
135.0440559 2.225387945
137.0233204 1.529186269
145.0495352 1.683980816
147.0651853 1.802417862
153.0182351 1.979361542
227.0338851 2.311897623
229.0495352 1.717094832
241.0131497 0.7474981599
241.0495352 0.9634747146
243.0287997 1.027932278
245.0444498 1.38846676
257.0444498 2.423125866
259.0600999 1.911092965
269.0444498 8.509288069
271.0600999 2.245010622
285.0393644 1.126685929
287.0550145 10.07723607
291.0863146 0.9523801314
293.1019647 0.9523801314

Name: +ve in-silico MS/MS by CFM-ID for OKAAUPHNLSGKJG-JUHPOPGZSA-N
ID: OKAAUPHNLSGKJG-JUHPOPGZSA-N
Comment: Energy0
Num peaks: 15
109.0284058 1.065545421
163.0600999 1.089552766
285.0393644 2.743013063
293.0444498 2.508339516
299.0550145 6.024550879
301.0706646 2.630703723
311.0550145 14.28512485
313.0706646 4.4867249
315.0863146 1.784239859
317.1019647 1.904566123
319.1176147 1.865504854
401.0867085 0.9394000917
413.0867085 1.184280271
431.0972732 17.46282381
449.1078379 20.25656928

Name: +ve in-silico MS/MS by CFM-ID for OKAAUPHNLSGKJG-JUHPOPGZSA-N
ID: OKAAUPHNLSGKJG-JUHPOPGZSA-N
Comment: Energy1
Num peaks: 31
109.0284058 1.316329627
111.0440559 0.5760261245
131.0338851 1.547037799
143.0338851 1.66153467
145.0495352 4.717984622
147.0651853 1.343651596
149.0444498 2.798063411
159.0287997 0.9535831933
161.0444498 1.812224214
163.0600999 9.606512848
165.0757499 1.0436593
269.0444498 0.8827518804
271.0600999 1.393800758
281.0444498 1.090977465
283.0600999 1.156982524
285.0757499 0.7816337863
293.0444498 2.564944399
295.0600999 0.8274177164
299.0550145 4.109419472
301.0706646 2.116295799
311.0550145 6.780869349
313.0706646 4.016312602
315.0863146 0.8986093022
317.1019647 1.108458558
319.1176147 1.337024874
403.1023586 1.866285573
413.0867085 1.682888805
419.0972732 2.635809441
421.1129233 2.557749784
431.0972732 8.888582985
449.1078379 4.083562229

Name: +ve in-silico MS/MS by CFM-ID for OKAAUPHNLSGKJG-JUHPOPGZSA-N
ID: OKAAUPHNLSGKJG-JUHPOPGZSA-N
Comment: Energy2
Num peaks: 31
109.0284058 4.229878124
121.0284058 0.9659530699
123.0440559 0.8441116152
131.0127558 8.229026706
133.0284058 1.114862942
135.0440559 1.279299108
151.0389705 1.019191773
179.0338851 1.104117389
189.0182351 1.123411434
191.0338851 0.8365834555
203.0338851 1.982783968
251.0338851 1.171615281
253.0495352 1.164907668
255.0651853 0.7796968635
269.0444498 1.764863085
281.0444498 1.087146196
283.0600999 1.834867983
285.0757499 1.148679143
293.0444498 3.779149112
295.0600999 2.702771241
297.0757499 2.036035018
299.0550145 2.528054356
309.0393644 1.17529298
311.0550145 1.854106882
313.0706646 1.15875458
341.0655792 2.989112546
359.0761439 2.043616695
387.0710585 1.058922677
389.0867085 0.9710949939
391.1023586 1.726999576
431.0972732 3.630798504

Name: +ve in-silico MS/MS by CFM-ID for KWYHWBQEIQXCFS-QFMNYRLKSA-N
ID: KWYHWBQEIQXCFS-QFMNYRLKSA-N
Comment: Energy0
Num peaks: 14
47.01275576 1.302455702
87.04405588 1.308554112
89.05970595 0.7470863326
109.0284058 1.869666644
135.0651853 0.9213052785
147.0651853 2.164451366
285.0393644 11.33358177
287.0550145 1.238106201
303.0499291 30.22462223
401.0867085 0.8811537476
403.1023586 0.9939296394
421.1129233 0.8434002265
431.0972732 8.430108795
449.1078379 18.29400957

Name: +ve in-silico MS/MS by CFM-ID for KWYHWBQEIQXCFS-QFMNYRLKSA-N
ID: KWYHWBQEIQXCFS-QFMNYRLKSA-N
Comment: Energy1
Num peaks: 14
57.0334912 1.080895013
109.0284058 2.583011086
147.0651853 3.503178188
257.0444498 2.583432323
271.0237144 2.358984736
273.0393644 9.740250792
275.0550145 9.637950365
285.0393644 15.51446176
301.034279 1.200751511
303.0499291 25.9737893
419.0972732 1.241840026
421.1129233 1.735938631
431.0972732 1.771236575
449.1078379 1.522937678

Name: +ve in-silico MS/MS by CFM-ID for KWYHWBQEIQXCFS-QFMNYRLKSA-N
ID: KWYHWBQEIQXCFS-QFMNYRLKSA-N
Comment: Energy2
Num peaks: 31
43.01784114 2.64865635
44.99710569 0.8341491402
47.01275576 2.499199825
49.02840582 0.7050884892
57.0334912 2.375965068
59.04914126 3.05182873
71.04914126 0.8455558369
87.00767038 1.930411646
87.04405588 1.426388562
89.02332044 2.297349111
93.0334912 0.9338177193
109.0284058 2.792082034
121.0284058 3.428590752
123.0440559 5.056018714
135.0076704 1.518395698
137.0233204 5.29851496
139.0389705 0.9437917029
145.0495352 0.797937312
153.0182351 1.939483179
195.0287997 1.087673118
243.0287997 0.7208282453
245.0444498 2.269067745
271.0237144 0.7169305554
271.0812292 0.765805421
273.0393644 2.651806677
285.0393644 7.637903423
287.0550145 1.140174637
303.0499291 7.791319937
307.0812292 0.7701311445
309.0968793 0.7701311445
431.0972732 1.436845985

Name: +ve in-silico MS/MS by CFM-ID for LIJMMUDJSMCVDJ-LSYVGTMDSA-N
ID: LIJMMUDJSMCVDJ-LSYVGTMDSA-N
Comment: Energy0
Num peaks: 24
109.0284058 1.384127349
123.0440559 9.456853818
125.0597059 1.391135615
135.0440559 5.305310152
137.0597059 1.306747225
159.0440559 1.21818821
175.0389705 1.134867752
177.0546206 8.00167135
197.0444498 1.817751692
209.0444498 1.992612289
211.0600999 0.7791334057
225.0393644 1.220502562
237.0393644 1.783897815
255.0499291 4.288246824
273.0604938 2.874706691
325.0554084 1.436707869
385.0917939 2.091296409
387.107444 0.8251571854
403.1023586 4.228695077
405.1180087 1.006462824
413.0867085 2.095196095
421.1129233 1.055332418
431.0972732 10.73618145
449.1078379 12.90280762

Name: +ve in-silico MS/MS by CFM-ID for LIJMMUDJSMCVDJ-LSYVGTMDSA-N
ID: LIJMMUDJSMCVDJ-LSYVGTMDSA-N
Comment: Energy1
Num peaks: 31
72.99202031 0.8008936651
93.0334912 1.557225685
95.04914126 4.755906139
109.0284058 1.368589293
121.0284058 1.317591836
123.0440559 20.27033701
125.0597059 2.198125883
135.0440559 5.681245106
137.0597059 1.786148819
149.0597059 2.774801739
151.0389705 1.026272681
159.0440559 1.474409883
177.0546206 6.288534531
179.0338851 1.564882806
197.0444498 1.282265488
209.0444498 0.8708807076
211.0600999 0.729757336
225.0393644 1.649856295
227.0550145 0.8513479966
233.0444498 0.8319044406
251.0550145 1.975226242
253.0706646 0.67390677
255.0499291 1.974980371
273.0604938 1.552336237
385.0917939 0.9321245438
403.1023586 1.957046041
405.1180087 1.212134661
419.0972732 1.471228086
421.1129233 1.408859172
431.0972732 2.21136965
449.1078379 0.905846218
[truncated: 1,440,667 more chars]
