# Supplementary material for: Ion mobility collision cross-section atlas for known and unknown metabolite annotation in untargeted metabolomics
Source: Nat Commun. 2020 Aug 28;11:4334. doi: 10.1038/s41467-020-18171-8 (PMC7455731; doi:10.1038/s41467-020-18171-8)
Supplement: Supplementary file 8 — Supplementary Data 5 [file 41467_2020_18171_MOESM8_ESM.zip › 01_positive_mode/L0678/cfmid_result.txt]

1 0.4 SYVIYLGTLKEZQK-MGUDENHHSA-N OCC1OC(OC2C(Oc3cc(O)cc(O)c3C2=O)c4cc(O)cc(O)c4)C(O)C(O)C1O
2 0.36363636 GCGJCPWOCRYUJG-UHFFFAOYSA-N OCC1OC(OC2C(=O)c3c(O)cc(cc3OC2(O)c2ccc(cc2)O)O)C(C(C1O)O)O
3 0.30769231 SUVKEZYEIPTQJF-UHFFFAOYSA-N Oc1cc(O)c2c(c1)OC(C(C2=O)OC1OC(C)C(=O)C(C1O)O)c1ccc(c(c1)O)O
4 0.30769231 AXCGHCPJVVPHNH-UHFFFAOYSA-N Oc1cc(O)c2c(c1)OC(C(C2=O)OC1OC(C)C(C(=O)C1O)O)c1ccc(c(c1)O)O
5 0.30769231 FVQOMEDMFUMIMO-MGUDENHHSA-N OCC1OC(OC2C(Oc3cc(O)cc(O)c3C2=O)c4ccc(O)c(O)c4)C(O)C(O)C1O
6 0.30769231 JLLGHNNPZQRLOQ-JUIPTLLLSA-N OCC1OC(Oc2ccc(cc2O)C3Oc4cc(O)cc(O)c4C(=O)C3O)C(O)C(O)C1O
7 0.30769231 FVQOMEDMFUMIMO-UIGCOHJJSA-N OCC1OC(OC2C(Oc3cc(O)cc(O)c3C2=O)c4ccc(O)c(O)c4)C(O)C(O)C1O
8 0.30769231 FVQOMEDMFUMIMO-KQGQTVJKSA-N OCC1OC(OC2C(Oc3cc(O)cc(O)c3C2=O)c4ccc(O)c(O)c4)C(O)C(O)C1O
9 0.30769231 FVQOMEDMFUMIMO-FHVPTPGYSA-N OCC1OC(OC2C(Oc3cc(O)cc(O)c3C2=O)c4ccc(O)c(O)c4)C(O)C(O)C1O
10 0.30769231 FVQOMEDMFUMIMO-UTZHSPHRSA-N OCC1OC(OC2C(Oc3cc(O)cc(O)c3C2=O)c4ccc(O)c(O)c4)C(O)C(O)C1O
11 0.30769231 FVQOMEDMFUMIMO-RPFXOQMXSA-N OCC1OC(OC2C(Oc3cc(O)cc(O)c3C2=O)c4ccc(O)c(O)c4)C(O)C(O)C1O
12 0.30769231 JLLGHNNPZQRLOQ-OTHOSUPWSA-N OCC1OC(Oc2ccc(cc2O)C3Oc4cc(O)cc(O)c4C(=O)C3O)C(O)C(O)C1O
13 0.30769231 JLLGHNNPZQRLOQ-UHFFFAOYSA-N OCC1OC(Oc2ccc(cc2O)C2Oc3cc(O)cc(O)c3C(=O)C2O)C(O)C(O)C1O
14 0.30769231 FVQOMEDMFUMIMO-UHFFFAOYSA-N OCC1OC(OC2C(OC3=CC(O)=CC(O)=C3C2=O)C2=CC(O)=C(O)C=C2)C(O)C(O)C1O
15 0.30769231 SGNHBPBSOWCJQM-UHFFFAOYSA-N OCC1OC(OC2=CC=C(C=C2)C2OC3=CC(O)=CC(O)=C3C(=O)C2=O)C(O)C(O)C1O
16 0.30769231 FVQOMEDMFUMIMO-OXNZQKAXSA-N OCC1OC(OC2C(Oc3cc(O)cc(O)c3C2=O)c4ccc(O)c(O)c4)C(O)C(O)C1O
17 0.30769231 JLLGHNNPZQRLOQ-YPEJTZOTSA-N OCC1OC(Oc2ccc(cc2O)C3Oc4cc(O)cc(O)c4C(=O)C3O)C(O)C(O)C1O
18 0.30769231 FVQOMEDMFUMIMO-IWEPXQKTSA-N OCC1OC(OC2C(Oc3cc(O)cc(O)c3C2=O)c4ccc(O)c(O)c4)C(O)C(O)C1O
19 0.28571429 HSFJBTHHVQHAIA-UHFFFAOYSA-N Oc1cc(O)c2c(c1)OC(C(C2=O)OC1OC(C)C(C(C1=O)O)O)c1ccc(c(c1)O)O
20 0.28571429 CZOXIGOPZRIBJM-YPEJTZOTSA-N OCC1OC(Oc2cc(ccc2O)C3Oc4cc(O)cc(O)c4C(=O)C3O)C(O)C(O)C1O
21 0.28571429 CZOXIGOPZRIBJM-OTHOSUPWSA-N OCC1OC(Oc2cc(ccc2O)C3Oc4cc(O)cc(O)c4C(=O)C3O)C(O)C(O)C1O
22 0.28571429 CZOXIGOPZRIBJM-YIOPKEDYSA-N OCC1OC(Oc2cc(ccc2O)C3Oc4cc(O)cc(O)c4C(=O)C3O)C(O)C(O)C1O
23 0.28571429 CZOXIGOPZRIBJM-CSMLZNMNSA-N OCC1OC(Oc2cc(ccc2O)C3Oc4cc(O)cc(O)c4C(=O)C3O)C(O)C(O)C1O
24 0.28571429 CZOXIGOPZRIBJM-UHFFFAOYSA-N OCC1OC(Oc2cc(ccc2O)C2Oc3cc(O)cc(O)c3C(=O)C2O)C(O)C(O)C1O
25 0.28571429 OHDWCMRSWWGKSM-UHFFFAOYSA-N Oc1cc(O)c2c(c1)OC(C(C2=O)OC1OC(C)C(=C(C1O)O)O)c1ccc(c(c1)O)O
26 0.28571429 CZOXIGOPZRIBJM-JUIPTLLLSA-N OCC1OC(Oc2cc(ccc2O)C3Oc4cc(O)cc(O)c4C(=O)C3O)C(O)C(O)C1O
27 0.28571429 MOGIDDCJEIBLMM-UHFFFAOYSA-N OCC1OC(OC(=C(c2ccc(cc2)O)O)C(=O)c2c(O)cc(cc2O)O)C(C(C1O)O)O
28 0.26666667 NQYPTLKGQJDGTI-FCVRJVSHSA-N OC[C@H]1O[C@@H](OC2=C(Oc3cc(O)cc(O)c3[C@H]2O)c4ccc(O)c(O)c4)[C@H](O)[C@@H](O)[C@H]1O
29 0.26666667 RXPYKLZHZIKLDB-QQMLUMPXSA-N OC[C@H]1O[C@@H](OC2=C(O)[C@H](Oc3cc(O)cc(O)c23)c4ccc(O)c(O)c4)[C@H](O)[C@@H](O)[C@@H]1O
30 0.26666667 NQYPTLKGQJDGTI-UHFFFAOYSA-N OCC1OC(OC2=C(Oc3c(C2O)c(O)cc(c3)O)c2ccc(c(c2)O)O)C(C(C1O)O)O
31 0.25 OSDSISOFOWQDCA-YMQHIKHWSA-N OCC1OC(Oc2cc3OC(=CC(=O)c3cc2O)c4cc(O)cc(O)c4)C(O)C(O)C1O
32 0.25 PUICZWZOCHNCBI-QSOFNFLRSA-N OCC1OC(OC2=C(Oc3cc(O)cc(O)c3C2=O)c4ccccc4O)C(O)C(O)C1O
33 0.25 PEFNSGRTCBGNAN-QNDFHXLGSA-N C1=CC(=C(C=C1C2=CC(=O)C3=C(C=C(C=C3O2)O[C@H]4[C@@H]([C@H]([C@@H]([C@H](O4)CO)O)O)O)O)O)O
34 0.25 PEFNSGRTCBGNAN-JOZSIVFUSA-N OCC1OC(Oc2cc(O)c3C(=O)C=C(Oc3c2)c4ccc(O)c(O)c4)C(O)C(O)C1O
35 0.25 PKEINGJZDHOMRJ-UBLYIXNCSA-N OCC1OC(Oc2c(O)c(O)cc3OC(=CC(=O)c23)c4ccc(O)cc4)C(O)C(O)C1O
36 0.25 JPUKWEQWGBDDQB-IDRAQACASA-N OCC1OC(OC2=C(Oc3cc(O)cc(O)c3C2=O)c4ccc(O)cc4)C(O)C(O)C1O
37 0.25 JPUKWEQWGBDDQB-QSOFNFLRSA-N C1=CC(=CC=C1C2=C(C(=O)C3=C(C=C(C=C3O2)O)O)O[C@H]4[C@@H]([C@H]([C@@H]([C@H](O4)CO)O)O)O)O
38 0.25 JPUKWEQWGBDDQB-DTGCRPNFSA-N C1=CC(=CC=C1C2=C(C(=O)C3=C(C=C(C=C3O2)O)O)O[C@H]4[C@@H]([C@H]([C@H]([C@H](O4)CO)O)O)O)O
39 0.25 PEFNSGRTCBGNAN-RQUKQETFSA-N OCC1OC(Oc2cc(O)c3C(=O)C=C(Oc3c2)c4ccc(O)c(O)c4)C(O)C(O)C1O
40 0.25 VUGRLRAUZWGZJP-IAAKTDFRSA-N C1=CC(=CC=C1C2=CC(=O)C3=C(C(=C(C=C3O2)O[C@H]4[C@@H]([C@H]([C@@H]([C@H](O4)CO)O)O)O)O)O)O
41 0.25 UFWZPZDRNYVYRH-GCFICBGYSA-N Cc1c(O)c2C(=O)c3c(O)ccc(O)c3C(=O)c2cc1OC4OC(CO)C(O)C(O)C4O
42 0.25 HTUZISINIMPLNH-UHFFFAOYSA-N OCC1OC(OC23OC3C(=c3c(=C2)occ(c3=O)c2ccc(cc2)O)O)C(C(C1O)O)O
43 0.25 JPUKWEQWGBDDQB-FSIJMWAPSA-N OCC1OC(OC2=C(Oc3cc(O)cc(O)c3C2=O)c4ccc(O)cc4)C(O)C(O)C1O
44 0.25 YLCGMXKVTQXMCZ-CMWLGVBASA-N OCC1OC(Oc2cccc(O)c2C3=CC(=O)c4c(O)cc(O)cc4O3)C(O)C(O)C1O
45 0.25 JPUKWEQWGBDDQB-UHFFFAOYSA-N OCC1OC(OC2=C(OC3=CC(O)=CC(O)=C3C2=O)C2=CC=C(O)C=C2)C(O)C(O)C1O
46 0.25 RYQBZVIMEYASQP-UHFFFAOYSA-N CC1=CC2=C(C(O)=C1OC1OC(CO)C(O)C(O)C1O)C(=O)C1=C(C=C(O)C=C1O)C2=O
47 0.25 KBGKQZVCLWKUDQ-RQUKQETFSA-N OCC1OC(Oc2cc(O)cc3OC(=CC(=O)c23)c4ccc(O)c(O)c4)C(O)C(O)C1O
48 0.25 KBGKQZVCLWKUDQ-MYGYKHERSA-N OCC1OC(Oc2cc(O)cc3OC(=CC(=O)c23)c4ccc(O)c(O)c4)C(O)C(O)C1O
49 0.25 ZSDLSQASILNAAH-UHFFFAOYSA-N OCC1OC(OC2=CC(O)=CC3=C2C(=O)C(O)=C(O3)C2=CC=C(O)C=C2)C(O)C(O)C1O
50 0.25 PEFNSGRTCBGNAN-UHFFFAOYSA-N OCC1OC(OC2=CC(O)=C3C(=O)C=C(OC3=C2)C2=CC(O)=C(O)C=C2)C(O)C(O)C1O
51 0.25 JPUKWEQWGBDDQB-FOZFMQHWSA-N OCC1OC(OC2=C(Oc3cc(O)cc(O)c3C2=O)c4ccc(O)cc4)C(O)C(O)C1O
52 0.25 PEFNSGRTCBGNAN-RQXATKFSSA-N OCC1OC(Oc2cc(O)c3C(=O)C=C(Oc3c2)c4ccc(O)c(O)c4)C(O)C(O)C1O
53 0.25 VYYHGKQKCBDQKO-GRARQNNCSA-N OCC1OC(Oc2cc(O)c3C(=O)C(=COc3c2)c4ccc(O)cc4O)C(O)C(O)C1O
54 0.25 KBGKQZVCLWKUDQ-RQXATKFSSA-N OCC1OC(Oc2cc(O)cc3OC(=CC(=O)c23)c4ccc(O)c(O)c4)C(O)C(O)C1O
55 0.25 JPUKWEQWGBDDQB-STUVATENSA-N OCC1OC(OC2=C(Oc3cc(O)cc(O)c3C2=O)c4ccc(O)cc4)C(O)C(O)C1O
56 0.25 OMLROHMANJRCLP-QOUKUZOOSA-N OCC1OC(Oc2c(O)cc3OC(=CC(=O)c3c2O)c4ccc(O)cc4)C(O)C(O)C1O
57 0.25 ZSDLSQASILNAAH-YGXKTJSJSA-N OCC1OC(Oc2cc(O)cc3OC(=C(O)C(=O)c23)c4ccc(O)cc4)C(O)C(O)C1O
58 0.25 JHGIJDQHQOXMRT-UHFFFAOYSA-N OCC1OC(Oc2cc(O)cc3c2C(=O)C2=C(C3=O)C3C(C=C2O)(O3)C)C(C(C1O)O)O
59 0.25 DBTXPRGOIVIPDH-UHFFFAOYSA-N OCC1OC(Oc2cc(O)cc3c2C(=O)C2=C(C3=O)C=C(C3C2(O)O3)C)C(C(C1O)O)O
60 0.25 UZIXQRSMAFXMQW-UHFFFAOYSA-N OCC1OC(Oc2cc(O)cc3c2C(=O)C24C(C3=O)(O2)C=C(C=C4O)C)C(C(C1O)O)O
61 0.25 YPWHZCPMOQGCDQ-HMFCTUEFSA-N OCC1OC(Oc2cc(O)c3C(=O)C(=C(Oc3c2)c4ccc(O)cc4)O)C(O)C(O)C1O
62 0.25 OJXZTUMVSKELDB-UHFFFAOYSA-N OCC1OC(OC2=CC3(O)OC3C3=C2C(=O)c2c(O)cc(cc2C3=O)C)C(C(C1O)O)O
63 0.25 WCCFYKHUFSLEFP-XCGBVFNNSA-N CC1OC(Oc2c(O)cc(cc2O)C3=CC(=O)c4c(O)cc(O)cc4O3)C(O)C(O)C1O
64 0.25 YPWHZCPMOQGCDQ-UHFFFAOYSA-N OCC1OC(OC2=CC(O)=C3C(=O)C(O)=C(OC3=C2)C2=CC=C(O)C=C2)C(O)C(O)C1O
65 0.25 VUGRLRAUZWGZJP-LHBNDYAWSA-N OCC1OC(Oc2cc3OC(=CC(=O)c3c(O)c2O)c4ccc(O)cc4)C(O)C(O)C1O
66 0.25 GKNUIPRKDBARSL-UHFFFAOYSA-N OCC1OC(OC23OC2C(=CC2=C3C(=O)c3c(C2=O)cc(cc3O)C)O)C(C(C1O)O)O
67 0.25 DGQNXOWICDTZEP-UHFFFAOYSA-N OCC1OC(OC2=CC(=CC34C2(O3)C(=O)c2c(O)cc(cc2C4=O)C)O)C(C(C1O)O)O
68 0.25 QIZABLWBVYDABZ-UHFFFAOYSA-N OCC1OC(Oc2cc(O)cc3c2C(=O)c2c(C3=O)cc(cc2O)CO)C(C(C1O)O)O
69 0.25 NHKCWTLRPTZPQY-UHFFFAOYSA-N OCC1OC(Oc2cc(O)cc3c2C(=O)c2c(C3=O)cc(c(c2O)O)C)C(C(C1O)O)O
70 0.25 GRNCJQDGZJJIQM-UHFFFAOYSA-N OCC1OC(Oc2cc(O)cc3c2C(=O)c2c(C3=O)c(O)c(cc2O)C)C(C(C1O)O)O
71 0.25 GLXWDNZINPIUGQ-UHFFFAOYSA-N OCC1OC(Oc2c(O)c(O)cc3c2C(=O)c2c(C3=O)cc(cc2O)C)C(C(C1O)O)O
72 0.25 NBPDUGVDRCAERP-UHFFFAOYSA-N OCC1OC(Oc2cc(O)c(c3c2C(=O)c2c(O)cc(cc2C3=O)C)O)C(C(C1O)O)O
73 0.25 IOWKZNDIDZOLQQ-UHFFFAOYSA-N OCC1OC(Oc2cc(O)cc3c2C(=O)C2(C(C3=O)(O)C=C(C=C2O)C)O)C(C(C1O)O)O
74 0.25 MOZJVOCOKZLBQB-OACYRQNASA-N OCC1OC(Oc2c(O)c(O)cc3C(=O)C=C(Oc23)c4ccc(O)cc4)C(O)C(O)C1O
75 0.25 JPUKWEQWGBDDQB-DHALZPNHSA-N OCC1OC(OC2=C(Oc3cc(O)cc(O)c3C2=O)c4ccc(O)cc4)C(O)C(O)C1O
76 0.25 VMAVFFQTZSWRLL-UHFFFAOYSA-N OCC1OC(OC2=CC(=CC3(C2(O)C(=O)c2c(O)cc(cc2C3=O)C)O)O)C(C(C1O)O)O
77 0.25 XSFUHJDBPATPOF-UBIJYSGJSA-N OCC1OC(Oc2ccc(O)c3C(=O)C(=C(Oc23)c4ccc(O)cc4)O)C(O)C(O)C1O
78 0.25 PJZKCQPCHMMPJZ-ITXYYMPISA-N CC1OC(Oc2c(O)cc(O)c3C(=O)C(=C(Oc23)c4ccc(O)cc4)O)C(O)C(O)C1O
79 0.25 DKHWZVUEWCLZKK-UHFFFAOYSA-N OCC1OC(OC2(O)C(O)C(=CC3=C2C(=O)c2c(C3=O)cc(cc2O)C)O)C(C(C1O)O)O
80 0.25 CIAXXTSXVCLEJK-JOEVVYSCSA-N CC1OC(Oc2cc(O)c3C(=O)C(=C(Oc3c2O)c4ccc(O)cc4)O)C(O)C(O)C1O
81 0.25 JPUKWEQWGBDDQB-QVHTVSSGSA-N OCC1OC(OC2=C(Oc3cc(O)cc(O)c3C2=O)c4ccc(O)cc4)C(O)C(O)C1O
82 0.25 ZSDLSQASILNAAH-VBMWRFCVSA-N OCC1OC(Oc2cc(O)cc3OC(=C(O)C(=O)c23)c4ccc(O)cc4)C(O)C(O)C1O
83 0.25 LZBIGROFUDDUNV-UHFFFAOYSA-N OCC1OC(OC2(O)C=c3occ(c(=O)c3=C(C2O)O)c2ccc(cc2)O)C(C(C1O)O)O
84 0.25 KVPJGPIXMGFGFH-OWQBGRFZSA-N OCC1OC(Oc2cc3OC(=C(O)C(=O)c3cc2O)c4ccc(O)cc4)C(O)C(O)C1O
85 0.25 LKPJBEBGOBIWTE-SEISSGSVSA-N OCC1OC(Oc2cc(O)c3C(=O)C=C(Oc3c2O)c4ccc(O)cc4)C(O)C(O)C1O
86 0.25 VUGRLRAUZWGZJP-UHFFFAOYSA-N OCC1OC(Oc2cc3oc(cc(=O)c3c(c2O)O)c2ccc(cc2)O)C(C(C1O)O)O
87 0.25 ZKEKDTIKFVCKMW-RQSWOZRGSA-N OCC1OC(Oc2cc(O)ccc2C3=CC(=O)c4c(O)cc(O)cc4O3)C(O)C(O)C1O
88 0.25 LKPJBEBGOBIWTE-GHNMMOQISA-N OCC1OC(Oc2cc(O)c3C(=O)C=C(Oc3c2O)c4ccc(O)cc4)C(O)C(O)C1O
89 0.25 KBGKQZVCLWKUDQ-JBINPLMMSA-N OCC1OC(Oc2cc(O)cc3OC(=CC(=O)c23)c4ccc(O)c(O)c4)C(O)C(O)C1O
90 0.25 RQLZFMNYGLUKEJ-QNDFHXLGSA-N OCC1OC(Oc2cc(O)c3C(=O)C=C(Oc3c2)c4cc(O)cc(O)c4)C(O)C(O)C1O
91 0.25 JPUKWEQWGBDDQB-YSBXYMAXSA-N OCC1OC(OC2=C(Oc3cc(O)cc(O)c3C2=O)c4ccc(O)cc4)C(O)C(O)C1O
92 0.25 IUSDDOQNNTUJSD-UHFFFAOYSA-N Oc1cc2OC(CC(=O)c2c(c1)O)c1cc(OC2OC3COC(C2O)C3O)c(c(c1)O)O
93 0.25 JPUKWEQWGBDDQB-FHYQVQSVSA-N OCC1OC(OC2=C(Oc3cc(O)cc(O)c3C2=O)c4ccc(O)cc4)C(O)C(O)C1O
94 0.25 YPWHZCPMOQGCDQ-HMGRVEAOSA-N OCC1OC(Oc2cc(O)c3C(=O)C(=C(Oc3c2)c4ccc(O)cc4)O)C(O)C(O)C1O
95 0.25 XTWGHHWWOOEMMH-HQBVPOQASA-N CC1OC(OC2=C(Oc3cc(O)cc(O)c3C2=O)c4ccc(O)cc4O)C(O)C(O)C1O
96 0.25 VYYHGKQKCBDQKO-CMWLGVBASA-N OCC1OC(Oc2cc(O)c3C(=O)C(=COc3c2)c4ccc(O)cc4O)C(O)C(O)C1O
97 0.25 CIAXXTSXVCLEJK-MFXGZULHSA-N CC1OC(Oc2cc(O)c3C(=O)C(=C(Oc3c2O)c4ccc(O)cc4)O)C(O)C(O)C1O
98 0.25 SRYAJAYCKDFWKE-PNLWMVSSSA-N OC[C@H]1O[C@@H](Oc2ccc3C(=O)C=C(Oc3c2O)c4ccc(O)c(O)c4)[C@H](O)[C@@H](O)[C@@H]1O
99 0.25 ZSDLSQASILNAAH-HMGRVEAOSA-N OCC1OC(Oc2cc(O)cc3OC(=C(O)C(=O)c23)c4ccc(O)cc4)C(O)C(O)C1O
100 0.25 CIAXXTSXVCLEJK-RVLYVOEUSA-N C1(O[C@@H]2OC(C)[C@H](O)[C@H](O)C2O)=C(O)C2OC(C3C=CC(O)=CC=3)=C(O)C(=O)C=2C(O)=C1
101 0.25 DXPDVKIQWQRRGG-JDCPMNFLSA-N OCC1OC(Oc2ccc(C3=COc4cc(O)cc(O)c4C3=O)c(O)c2)C(O)C(O)C1O
102 0.25 VYYHGKQKCBDQKO-JDCPMNFLSA-N OCC1OC(Oc2cc(O)c3C(=O)C(=COc3c2)c4ccc(O)cc4O)C(O)C(O)C1O
103 0.25 PEFNSGRTCBGNAN-JBINPLMMSA-N OCC1OC(Oc2cc(O)c3C(=O)C=C(Oc3c2)c4ccc(O)c(O)c4)C(O)C(O)C1O
104 0.25 KFCKXLBWYBDZCR-JJCANFESSA-N Cc1cc2C(=O)c3cc(O)cc(O)c3C(=O)c2c(OC4OC(CO)C(O)C(O)C4O)c1O
105 0.25 YPWHZCPMOQGCDQ-WNZLTNKYSA-N OCC1OC(Oc2cc(O)c3C(=O)C(=C(Oc3c2)c4ccc(O)cc4)O)C(O)C(O)C1O
106 0.25 PUICZWZOCHNCBI-LQSBFMDOSA-N OCC1OC(OC2=C(Oc3cc(O)cc(O)c3C2=O)c4ccccc4O)C(O)C(O)C1O
107 0.25 JPUKWEQWGBDDQB-QLNOSOPISA-N OCC1OC(OC2=C(Oc3cc(O)cc(O)c3C2=O)c4ccc(O)cc4)C(O)C(O)C1O
108 0.25 FFMGYFQMNXFBAW-FKRBRYKNSA-N OCC1OC(Oc2cc(O)c(O)c3OC(=CC(=O)c23)c4ccc(O)cc4)C(O)C(O)C1O
109 0.25 CIAXXTSXVCLEJK-QSQBEWFRSA-N CC1OC(Oc2cc(O)c3C(=O)C(=C(Oc3c2O)c4ccc(O)cc4)O)C(O)C(O)C1O
110 0.25 YWSCBJNWSOBUMF-LWWDZUOHSA-N Cc1cc(O[C@@H]2O[C@H](CO)[C@@H](O)[C@H](O)[C@H]2O)c3C(=O)c4c(O)c(O)c(O)cc4C(=O)c3c1
111 0.25 PKEINGJZDHOMRJ-UHFFFAOYSA-N OCC1OC(Oc2c(O)c(O)cc3c2c(=O)cc(o3)c2ccc(cc2)O)C(C(C1O)O)O
112 0.25 YPWHZCPMOQGCDQ-VBMWRFCVSA-N OCC1OC(Oc2cc(O)c3C(=O)C(=C(Oc3c2)c4ccc(O)cc4)O)C(O)C(O)C1O
113 0.25 PJZKCQPCHMMPJZ-LCAKQTEZSA-N CC1OC(Oc2c(O)cc(O)c3C(=O)C(=C(Oc23)c4ccc(O)cc4)O)C(O)C(O)C1O
114 0.25 JPUKWEQWGBDDQB-LQSBFMDOSA-N OCC1OC(OC2=C(Oc3cc(O)cc(O)c3C2=O)c4ccc(O)cc4)C(O)C(O)C1O
115 0.25 KBGKQZVCLWKUDQ-QNDFHXLGSA-N OCC1OC(Oc2cc(O)cc3OC(=CC(=O)c23)c4ccc(O)c(O)c4)C(O)C(O)C1O
116 0.25 YGUNIURHYTWQFO-UHFFFAOYSA-N OCC1OC(Oc2cc(O)c3c(c2O)occ(c3=O)c2ccc(cc2)O)C(C(C1O)O)O
117 0.25 OEZWCAHAQBRTTP-FKRBRYKNSA-N OC[C@H]1O[C@@H](Oc2ccc(C3=C(O)c4ccc(O)cc4OC3=O)c(O)c2)[C@H](O)[C@@H](O)[C@@H]1O
118 0.25 JWFZDJQNRNIKEB-QSOFNFLRSA-N OCC1OC(OC2=C(Oc3cc(O)cc(O)c3C2=O)c4cccc(O)c4)C(O)C(O)C1O
119 0.25 AVMWUSZFKBIYBR-UHFFFAOYSA-N OCC1OC(OC23OC3(O)C(=CC3=C2C(=O)CC(O3)c2ccc(cc2)O)O)C(C(C1O)O)O
120 0.25 YPWHZCPMOQGCDQ-YGXKTJSJSA-N OCC1OC(Oc2cc(O)c3C(=O)C(=C(Oc3c2)c4ccc(O)cc4)O)C(O)C(O)C1O
121 0.25 VAPVFWUBNBLVMB-JDCPMNFLSA-N OCC1OC(Oc2cc(O)cc3OC(=O)C=C(c4ccc(O)c(O)c4)c23)C(O)C(O)C1O
122 0.25 OMLROHMANJRCLP-ZFIVIKDTSA-N OCC1OC(Oc2c(O)cc3OC(=CC(=O)c3c2O)c4ccc(O)cc4)C(O)C(O)C1O
123 0.25 FOIXJRZFZQZMCT-UHFFFAOYSA-N Oc1ccc(cc1)c1oc2cc(O)c(c(c2c(=O)c1OC1OC(C)C(C(C1O)O)O)O)O
124 0.25 KXBGVDUROCRVDU-UHFFFAOYSA-N Oc1ccc(cc1)c1oc2c(O)c(O)cc(c2c(=O)c1OC1OC(C)C(C(C1O)O)O)O
125 0.25 VAPVFWUBNBLVMB-VVWFOWEGSA-N C1(O)C=C(O[C@@H]2OC(CO)[C@@H](O)[C@H](O)C2O)C2C(C3C=C(O)C(O)=CC=3)=CC(=O)OC=2C=1
126 0.25 XTWGHHWWOOEMMH-UHFFFAOYSA-N Oc1ccc(c(c1)O)c1oc2cc(O)cc(c2c(=O)c1OC1OC(C)C(C(C1O)O)O)O
127 0.25 YLCGMXKVTQXMCZ-VVWFOWEGSA-N C1(O)C=C2OC(C3C(O)=CC=CC=3O[C@@H]3OC(CO)[C@@H](O)[C@H](O)C3O)=CC(=O)C2=C(O)C=1
128 0.25 SAQANFAWYGIMNJ-UHFFFAOYSA-N OCC1OC(Oc2cc(O)c3c(c2)oc(cc3=O)C2=CC3C(C=C2)(O3)O)C(C(C1O)O)O
129 0.25 XWNQMCMJGBKISF-UHFFFAOYSA-N Oc1ccc(cc1)C12Oc3cc(O)cc(c3C(=O)C2(O1)OC1OC(C)C(C(C1O)O)O)O
130 0.25 MVZKPZQBPADDSY-UHFFFAOYSA-N OC1C(OC(C(C1O)O)C)Oc1c(oc2c(c1=O)c(O)cc(c2)O)C1=CC2C(C=C1)(O2)O
131 0.25 NXYOQDNYESWDSD-UHFFFAOYSA-N OCC1OC(OC23OC3C(=c3c(=C2)oc(cc3=O)c2ccc(cc2)O)O)C(C(C1O)O)O
132 0.25 KBGKQZVCLWKUDQ-UHFFFAOYSA-N OCC1OC(OC2=CC(O)=CC3=C2C(=O)C=C(O3)C2=CC(O)=C(O)C=C2)C(O)C(O)C1O
133 0.25 VYYHGKQKCBDQKO-UHFFFAOYSA-N OCC1OC(Oc2cc(O)c3c(c2)occ(c3=O)c2ccc(cc2O)O)C(C(C1O)O)O
134 0.25 DSFHFYJVNBINTH-UHFFFAOYSA-N CC1OC(OC2=CC(O)=C3C(=O)C(=O)C(OC3=C2)C2=CC=C(O)C(O)=C2)C(O)C(O)C1O
135 0.25 KBGKQZVCLWKUDQ-NFRVFMFJSA-N C1(O)=CC2OC(C3C=C(O)C(O)=CC=3)=CC(=O)C=2C(O[C@@H]2OC(CO)[C@@H](O)[C@H](O)C2O)=C1
136 0.25 PEFNSGRTCBGNAN-NFRVFMFJSA-N C1(O[C@@H]2OC(CO)[C@@H](O)[C@H](O)C2O)=CC2OC(C3C=C(O)C(O)=CC=3)=CC(=O)C=2C(O)=C1
137 0.25 PEFNSGRTCBGNAN-BVPMPBNFSA-N C1(O[C@@H]2OC(CO)[C@H](O)[C@H](O)C2O)=CC2OC(C3C=C(O)C(O)=CC=3)=CC(=O)C=2C(O)=C1
138 0.25 OMLROHMANJRCLP-LWACGCBYSA-N C1(O)=CC2OC(C3C=CC(O)=CC=3)=CC(=O)C=2C(O)=C1O[C@@H]1OC(CO)[C@@H](O)[C@H](O)C1O
139 0.25 VUGRLRAUZWGZJP-DIVKWIOBSA-N C1(O[C@@H]2OC(CO)[C@@H](O)[C@H](O)C2O)=CC2OC(C3C=CC(O)=CC=3)=CC(=O)C=2C(O)=C1O
140 0.25 LKPJBEBGOBIWTE-PQJMKDCZSA-N C1(O[C@@H]2OC(CO)[C@@H](O)[C@H](O)C2O)=C(O)C2OC(C3C=CC(O)=CC=3)=CC(=O)C=2C(O)=C1
141 0.25 PQOHFJPNIJLQTQ-UHFFFAOYSA-N OCC1OC(Oc2cc(O)c3c(c2)oc(cc3=O)c2ccc(cc2O)O)C(C(C1O)O)O
142 0.25 PUICZWZOCHNCBI-ZVIPYZFUSA-N C1(O)=CC2OC(C3C(O)=CC=CC=3)=C(O[C@@H]3O[C@H](CO)[C@@H](O)C(O)C3O)C(=O)C=2C(O)=C1
143 0.25 JPUKWEQWGBDDQB-WVTKYERHSA-N C1(O)=CC2OC(C3C=CC(O)=CC=3)=C(O[C@@H]3O[C@H](CO)[C@H](O)C(O)C3O)C(=O)C=2C(O)=C1
144 0.25 JPUKWEQWGBDDQB-ZVIPYZFUSA-N C1(O)=CC2OC(C3C=CC(O)=CC=3)=C(O[C@@H]3O[C@H](CO)[C@@H](O)C(O)C3O)C(=O)C=2C(O)=C1
145 0.25 ZSDLSQASILNAAH-LQPIGNGESA-N C1(O)=CC2OC(C3C=CC(O)=CC=3)=C(O)C(=O)C=2C(O[C@@H]2OC(CO)[C@@H](O)[C@H](O)C2O)=C1
146 0.25 YPWHZCPMOQGCDQ-LQPIGNGESA-N C1(O[C@@H]2OC(CO)[C@@H](O)[C@H](O)C2O)=CC2OC(C3C=CC(O)=CC=3)=C(O)C(=O)C=2C(O)=C1
147 0.25 YPWHZCPMOQGCDQ-KEHDGJOVSA-N C1(O[C@@H]2OC(CO)[C@H](O)[C@H](O)C2O)=CC2OC(C3C=CC(O)=CC=3)=C(O)C(=O)C=2C(O)=C1
148 0.25 PUTDIROJWHRSJW-GSXNCZEASA-N CC1OC(Oc2cc(cc(O)c2O)C3=CC(=O)c4c(O)cc(O)cc4O3)C(O)C(O)C1O
149 0.25 OMLROHMANJRCLP-GHNMMOQISA-N OCC1OC(Oc2c(O)cc3OC(=CC(=O)c3c2O)c4ccc(O)cc4)C(O)C(O)C1O
150 0.25 LKPJBEBGOBIWTE-UHFFFAOYSA-N OCC1OC(Oc2cc(O)c3c(c2O)oc(cc3=O)c2ccc(cc2)O)C(C(C1O)O)O
151 0.25 VAPVFWUBNBLVMB-CMWLGVBASA-N OCC1OC(Oc2cc(O)cc3OC(=O)C=C(c4ccc(O)c(O)c4)c23)C(O)C(O)C1O
152 0.25 PJZKCQPCHMMPJZ-CEKFFDRSSA-N C1(O)=C(O[C@H]2C(O)C(O)[C@@H](O)[C@H](C)O2)C2OC(C3C=CC(O)=CC=3)=C(O)C(=O)C=2C(O)=C1
153 0.25 IBGJMLUFHMPKLB-UHFFFAOYSA-N OCC1OC(OC2(O)C=c3oc(cc(=O)c3=C(C2O)O)c2ccc(cc2)O)C(C(C1O)O)O
154 0.25 PEFNSGRTCBGNAN-OBJCFNGXSA-N OCC1OC(Oc2cc(O)c3C(=O)C=C(Oc3c2)c4ccc(O)c(O)c4)C(O)C(O)C1O
155 0.25 BBBFHNILSGSLKJ-UHFFFAOYSA-N OCC1OC(Oc2cc(O)c3c(c2)oc(c(c3=O)c2ccc(cc2)O)O)C(C(C1O)O)O
156 0.25 NBPDUGVDRCAERP-GCFICBGYSA-N Cc1cc(O)c2C(=O)c3c(OC4OC(CO)C(O)C(O)C4O)cc(O)c(O)c3C(=O)c2c1
157 0.25 PEFNSGRTCBGNAN-SDZDHKAXSA-N OCC1OC(Oc2cc(O)c3C(=O)C=C(Oc3c2)c4ccc(O)c(O)c4)C(O)C(O)C1O
158 0.25 CNFQSDNICOYDRL-JNHRPPPUSA-N OCC1OC(Oc2cc(O)c3C(=O)c4c(O)cc(CO)cc4C(=O)c3c2)C(O)C(O)C1O
159 0.25 DXPDVKIQWQRRGG-CMWLGVBASA-N OCC1OC(Oc2ccc(C3=COc4cc(O)cc(O)c4C3=O)c(O)c2)C(O)C(O)C1O
160 0.25 RYQBZVIMEYASQP-KWFTXZDRSA-N Cc1cc2C(=O)c3cc(O)cc(O)c3C(=O)c2c(O)c1OC4OC(CO)C(O)C(O)C4O
161 0.23529412 IENBYZPRGWRPLF-YPEJTZOTSA-N OCC1OC(Oc2cc(O)cc3OC(C(O)C(=O)c23)c4ccc(O)c(O)c4)C(O)C(O)C1O
162 0.23529412 IENBYZPRGWRPLF-LDCKGXQKSA-N OCC1OC(Oc2cc(O)cc3OC(C(O)C(=O)c23)c4ccc(O)c(O)c4)C(O)C(O)C1O
163 0.23529412 FCLDPULCONQNSP-UHFFFAOYSA-N OCC1OC(OC2=C(OC3C(=C(O)C=C(C3)O)C2=O)c2ccc(c(c2)O)O)C(C(C1O)O)O
164 0.23529412 HGDSNXYJLQLTCV-UHFFFAOYSA-N Oc1cc(O)c2c(c1)OC(C(C2=O)OC1OC(C)C(C(=C1O)O)O)c1ccc(c(c1)O)O
165 0.23529412 BJAHHJOBSKZTFE-UHFFFAOYSA-N OCC1OC(Oc2cc3OC(c4ccc(c(c4)O)O)C(C(=O)c3c(c2)O)O)C(C(C1O)O)O
166 0.23529412 BJAHHJOBSKZTFE-JUIPTLLLSA-N OCC1OC(Oc2cc(O)c3C(=O)C(O)C(Oc3c2)c4ccc(O)c(O)c4)C(O)C(O)C1O
167 0.23529412 BEFRHWLOEQHNCA-UHFFFAOYSA-N OCC1OC(OC2=C(O)C#CC(=C2)C2CC(=O)c3c(O2)cc(cc3O)O)C(C(C1O)O)O
168 0.23529412 BJAHHJOBSKZTFE-OTHOSUPWSA-N OCC1OC(Oc2cc(O)c3C(=O)C(O)C(Oc3c2)c4ccc(O)c(O)c4)C(O)C(O)C1O
169 0.23529412 IENBYZPRGWRPLF-JUIPTLLLSA-N OCC1OC(Oc2cc(O)cc3OC(C(O)C(=O)c23)c4ccc(O)c(O)c4)C(O)C(O)C1O
170 0.23529412 BJAHHJOBSKZTFE-YPEJTZOTSA-N OCC1OC(Oc2cc(O)c3C(=O)C(O)C(Oc3c2)c4ccc(O)c(O)c4)C(O)C(O)C1O
171 0.23529412 IENBYZPRGWRPLF-UHFFFAOYSA-N OCC1OC(Oc2cc(O)cc3OC(C(O)C(=O)c23)c2ccc(O)c(O)c2)C(O)C(O)C1O
172 0.22222222 SNFFBROYEDWRGB-NHXQFOETSA-N C1[C@H](OC2=CC(=CC(=C2C1=O)O)O)C3=CC(=C(C(=C3)O[C@H]4[C@@H]([C@H]([C@@H]([C@H](O4)CO)O)O)O)O)O
173 0.22222222 UJAITWKHHMHYPJ-AWULYWAKSA-N COc1cc(O[C@@H]2O[C@H](CO)[C@@H](O)[C@H](O)[C@H]2O)c3C(=O)c4c(Oc3c1O)ccc(O)c4OC
174 0.22222222 GAJQQBUFZGYKLV-ZVAGYCCXSA-N C1C=C(O)C(O)=CC=1C1=CC(=O)C2C(O)=C(O[C@@H]3OC(C)[C@H](O)C(O)[C@@H]3O)C(O)=CC=2O1
175 0.22222222 URHHTKHELOPLSX-YSGAUUIYSA-N OCC1OC(Oc2ccc3C(=O)C(=C(Oc3c2)c4ccc(O)c(O)c4)O)C(O)C(O)C1O
176 0.22222222 GAJQQBUFZGYKLV-IWECZTHTSA-N CC1OC(Oc2c(O)cc3OC(=CC(=O)c3c2O)c4ccc(O)c(O)c4)C(O)C(O)C1O
177 0.22222222 UHNXUSWGOJMEFO-UHFFFAOYSA-N OCC1OC(OC2=C(O)C=C(C=C2)C2=CC(=O)C3=C(O)C=C(O)C=C3O2)C(O)C(O)C1O
178 0.22222222 SNFFBROYEDWRGB-UHFFFAOYSA-N C1(O)=CC2OC(C3C=C(O)C(O)=C(OC4OC(CO)C(O)C(O)C4O)C=3)CC(=O)C=2C(O)=C1
179 0.22222222 VNTMXJLNIJFLIF-RQUKQETFSA-N OCC1OC(Oc2cc(ccc2O)C3=CC(=O)c4c(O)cc(O)cc4O3)C(O)C(O)C1O
180 0.22222222 KTMCRPIZOBTPKC-UHFFFAOYSA-N OCC1OC(Oc2cc3OC(O)(CC(=O)c3c(c2)O)c2ccc(c(c2)O)O)C(C(C1O)O)O
181 0.22222222 WBUZUOSFDCCFKH-TUPRLDOISA-N CC1OC(OC2=C(Oc3cc(O)c(O)cc3C2=O)c4ccc(O)c(O)c4)C(O)C(O)C1O
182 0.22222222 AUCGRWHWAGXNQS-UHFFFAOYSA-N OCC1OC(OC2=CC=C(C=C2)C2=C(O)C(=O)C3=C(O)C=C(O)C=C3O2)C(O)C(O)C1O
183 0.22222222 OTWLYTAYHGMNIL-UHFFFAOYSA-N OCC1OC(Oc2cc3occ(c(=O)c3c(c2O)O)c2ccc(cc2)O)C(C(C1O)O)O
184 0.22222222 GLKBJYFMUSMSNK-UHFFFAOYSA-N OCC1OC(Oc2cc(O)cc3c2C(=O)C2=C(C3=O)C=C(C(C2(O)O)O)C)C(C(C1O)O)O
185 0.22222222 RXUWDKBZZLIASQ-GUFUGUNKSA-N OCC1OC(Oc2c(O)cc(O)c3C(=O)C(=COc23)c4ccc(O)cc4)C(O)C(O)C1O
186 0.22222222 IGGPTXRAPHFRRT-UHFFFAOYSA-N OCC1OC(OC2=CC(O)(O)C(C3=C2C(=O)c2c(O)cc(cc2C3=O)C)O)C(C(C1O)O)O
187 0.22222222 VNTMXJLNIJFLIF-JBINPLMMSA-N OCC1OC(Oc2cc(ccc2O)C3=CC(=O)c4c(O)cc(O)cc4O3)C(O)C(O)C1O
188 0.22222222 UHNXUSWGOJMEFO-RQSWOZRGSA-N OCC1OC(Oc2ccc(cc2O)C3=CC(=O)c4c(O)cc(O)cc4O3)C(O)C(O)C1O
189 0.22222222 ASBSHYKVFMWGHT-SRHPJPHMSA-N Cc1cc(O)c2C(=O)c3c(O)cc(OC4(C)OC(O)C(O)C(O)C4O)cc3C(=O)c2c1O
190 0.22222222 AUCGRWHWAGXNQS-HIXQXHRCSA-N OCC1OC(Oc2ccc(cc2)C3=C(O)C(=O)c4c(O)cc(O)cc4O3)C(O)C(O)C1O
191 0.22222222 PCIFIRKCZSRGAZ-JOEVVYSCSA-N CC1OC(Oc2ccc(cc2)C3=C(O)C(=O)c4c(O)cc(O)c(O)c4O3)C(O)C(O)C1O
192 0.22222222 VNTMXJLNIJFLIF-RQXATKFSSA-N OCC1OC(Oc2cc(ccc2O)C3=CC(=O)c4c(O)cc(O)cc4O3)C(O)C(O)C1O
193 0.22222222 RNVYKTFSSCOSFF-UHFFFAOYSA-N OCC1OC(Oc2c(=O)c3C(O)CC(=Cc3oc2c2ccc(c(c2)O)O)O)C(C(C1O)O)O
194 0.22222222 QDAMORAIRIHJCS-MOGKKWHOSA-N CC1OC(OC2=C(Oc3ccc(O)c(O)c3C2=O)c4ccc(O)c(O)c4)C(O)C(O)C1O
195 0.22222222 GOOORDFPBKMNLH-RQUKQETFSA-N OCC1OC(Oc2ccc3C(=O)C=C(Oc3c2)c4cc(O)c(O)c(O)c4)C(O)C(O)C1O
196 0.22222222 VNTMXJLNIJFLIF-RQSWOZRGSA-N OCC1OC(Oc2cc(ccc2O)C3=CC(=O)c4c(O)cc(O)cc4O3)C(O)C(O)C1O
197 0.22222222 SNFFBROYEDWRGB-SATBRRBASA-N OCC1OC(Oc2cc(cc(O)c2O)C3CC(=O)c4c(O)cc(O)cc4O3)C(O)C(O)C1O
198 0.22222222 HSOHNMDOEPXODW-HYCGHKJGSA-N CC1OC(Oc2cc(O)c(O)cc2C3=CC(=O)c4c(O)cc(O)cc4O3)C(O)C(O)C1O
199 0.22222222 RXUWDKBZZLIASQ-YCWNNZFFSA-N OCC1OC(Oc2c(O)cc(O)c3C(=O)C(=COc23)c4ccc(O)cc4)C(O)C(O)C1O
200 0.22222222 KCPGPFNOACHSRM-XNFUJFQVSA-N CC1OC(Oc2cc(ccc2O)C3=C(O)C(=O)c4c(O)cc(O)cc4O3)C(O)C(O)C1O
201 0.22222222 GOOORDFPBKMNLH-QNDFHXLGSA-N OC[C@H]1O[C@@H](Oc2ccc3C(=O)C=C(Oc3c2)c4cc(O)c(O)c(O)c4)[C@H](O)[C@@H](O)[C@@H]1O
202 0.22222222 YHYNTNFMKFMHCR-XIJFQZCDSA-N C1C=C(O)C(O)=CC=1C1=CC(=O)C2C(O)=CC(O)=C(O[C@@H]3OC(C)[C@H](O)C(O)[C@@H]3O)C=2O1
203 0.22222222 UHNXUSWGOJMEFO-OBJCFNGXSA-N OCC1OC(Oc2ccc(cc2O)C3=CC(=O)c4c(O)cc(O)cc4O3)C(O)C(O)C1O
204 0.22222222 WJHSRFQBVYHKKL-VVWFOWEGSA-N O([C@@H]1OC(CO)[C@@H](O)[C@H](O)C1O)C1C=C(O)C2C(=O)C(C3C=C(O)C(O)=CC=3)=COC=2C=1
205 0.22222222 GOOORDFPBKMNLH-NFRVFMFJSA-N C1(O[C@@H]2OC(CO)[C@@H](O)[C@H](O)C2O)=CC2OC(C3C=C(O)C(O)=C(O)C=3)=CC(=O)C=2C=C1
206 0.22222222 FOIXCNDPSRKKCK-JIZMHTQASA-N C1(O)=CC2OC(O)(C3C=C(O)C(O)=CC=3)CC(=O)C=2C(O[C@@H]2O[C@H](CO)[C@@H](O)[C@H](O)[C@H]2O)=C1
207 0.22222222 YHYNTNFMKFMHCR-GXVHLMNZSA-N CC1OC(Oc2c(O)cc(O)c3C(=O)C=C(Oc23)c4ccc(O)c(O)c4)C(O)C(O)C1O
208 0.22222222 KCPGPFNOACHSRM-ABJQYIRKSA-N CC1OC(Oc2cc(ccc2O)C3=C(O)C(=O)c4c(O)cc(O)cc4O3)C(O)C(O)C1O
209 0.22222222 WJHSRFQBVYHKKL-CMWLGVBASA-N OCC1OC(Oc2cc(O)c3C(=O)C(=COc3c2)c4ccc(O)c(O)c4)C(O)C(O)C1O
210 0.22222222 VKVJRSCYKAOTEB-BKXHUWGXSA-N OCC1OC(OC2=C(Oc3cc(O)ccc3C2=O)c4ccc(O)c(O)c4)C(O)C(O)C1O
211 0.22222222 VKVJRSCYKAOTEB-GGCMWJGDSA-N C1(O)=CC2OC(C3C=C(O)C(O)=CC=3)=C(O[C@H]3O[C@H](CO)[C@@H](O)C(O)C3O)C(=O)C=2C=C1
212 0.22222222 URHHTKHELOPLSX-FGSASLNCSA-N C1(O[C@@H]2OC(CO)[C@@H](O)[C@H](O)C2O)=CC2OC(C3C=C(O)C(O)=CC=3)=C(O)C(=O)C=2C=C1
213 0.22222222 JMSMMFZSRRCHQC-UHFFFAOYSA-N OCC1OC(Oc2cc(O)cc3c2C(=O)C2=C(C3=O)C(C(C=C2O)(C)O)O)C(C(C1O)O)O
214 0.22222222 UHNXUSWGOJMEFO-RQXATKFSSA-N OCC1OC(Oc2ccc(cc2O)C3=CC(=O)c4c(O)cc(O)cc4O3)C(O)C(O)C1O
215 0.22222222 UHNXUSWGOJMEFO-JBINPLMMSA-N OCC1OC(Oc2ccc(cc2O)C3=CC(=O)c4c(O)cc(O)cc4O3)C(O)C(O)C1O
216 0.22222222 WBSLGYBCKVSSQR-NXUVOOBASA-N C1(O[C@@H]2OC(C)[C@H](O)[C@H](O)C2O)=CC2OC(C3C=C(O)C(O)=CC=3)=CC(=O)C=2C(O)=C1O
217 0.22222222 YSVSOIGRFALCOQ-AAHOILBJSA-N COc1ccc(O)c2C(=O)c3c(OC4OC(CO)C(O)C(O)C4O)cc(O)c(OC)c3Oc12
218 0.22222222 WBSLGYBCKVSSQR-DGZYFPJZSA-N CC1OC(Oc2cc3OC(=CC(=O)c3c(O)c2O)c4ccc(O)c(O)c4)C(O)C(O)C1O
219 0.22222222 NWYSRKYMNDNZLR-HCPWEWLASA-N OC[C@H]1O[C@@H](O)[C@H](O)[C@@H](O[C@@H]2[C@H](Oc3cc(O)cc(O)c3C2=O)c4ccc(O)c(O)c4)[C@@H]1O
220 0.22222222 WJHSRFQBVYHKKL-JDCPMNFLSA-N OCC1OC(Oc2cc(O)c3C(=O)C(=COc3c2)c4ccc(O)c(O)c4)C(O)C(O)C1O
221 0.22222222 PZKISQRTNNHUGF-OACYRQNASA-N OCC1OC(Oc2c(O)cc(O)c3C(=O)C=C(Oc23)c4ccc(O)cc4)C(O)C(O)C1O
222 0.22222222 QYVRKDRYTIHZNQ-UHFFFAOYSA-N OCC1OC(C(C(C1O)O)O)C1(O)C(=c2c(=O)cc(oc2=CC1(O)O)c1ccc(cc1)O)O
223 0.22222222 AUCGRWHWAGXNQS-WNZLTNKYSA-N OC[C@H]1O[C@H](Oc2ccc(cc2)C3=C(O)C(=O)c4c(O)cc(O)cc4O3)[C@H](O)[C@@H](O)[C@@H]1O
224 0.22222222 AUCGRWHWAGXNQS-HMGRVEAOSA-N OC[C@H]1O[C@@H](Oc2ccc(cc2)C3=C(O)C(=O)c4c(O)cc(O)cc4O3)[C@H](O)[C@@H](O)[C@@H]1O
225 0.22222222 UHNXUSWGOJMEFO-QNDFHXLGSA-N OCC1OC(Oc2ccc(cc2O)C3=CC(=O)c4c(O)cc(O)cc4O3)C(O)C(O)C1O
226 0.22222222 WBSLGYBCKVSSQR-UHFFFAOYSA-N OC1C(OC(C(C1O)O)C)Oc1cc2oc(cc(=O)c2c(c1O)O)c1ccc(c(c1)O)O
227 0.22222222 HEKCBUDGOPHKML-RDFBFAIESA-N C1(O)=CC2OC(C3C=C(O)C(O)=CC=3)=CC(=O)C=2C(O[C@@H]2OC(C)[C@H](O)[C@H](O)C2O)=C1O
228 0.22222222 UHNXUSWGOJMEFO-MQBSTWLZSA-N OCC1OC(Oc2ccc(cc2O)C3=CC(=O)c4c(O)cc(O)cc4O3)C(O)C(O)C1O
229 0.22222222 VNTMXJLNIJFLIF-QNDFHXLGSA-N OCC1OC(Oc2cc(ccc2O)C3=CC(=O)c4c(O)cc(O)cc4O3)C(O)C(O)C1O
230 0.22222222 LPJGHNZETKTEFD-UHFFFAOYSA-N OC1=CC2(C3(C(=C1)OC(=C(C3=O)OC1OC(C)C(C(C1O)O)O)c1ccc(cc1)O)O2)O
231 0.22222222 WJHSRFQBVYHKKL-UHFFFAOYSA-N OCC1OC(Oc2cc(O)c3c(c2)occ(c3=O)c2ccc(c(c2)O)O)C(C(C1O)O)O
232 0.22222222 OMLSJIVZUANZTM-QOUKUZOOSA-N OC[C@H]1O[C@@H](Oc2c(O)cc3OC(=CC(=O)c3c2O)c4cccc(O)c4)[C@H](O)[C@@H](O)[C@@H]1O
233 0.22222222 VNTMXJLNIJFLIF-BVPMPBNFSA-N C1(O)=CC2OC(C3C=C(O[C@@H]4OC(CO)[C@H](O)[C@H](O)C4O)C(O)=CC=3)=CC(=O)C=2C(O)=C1
234 0.22222222 NWYSRKYMNDNZLR-BUCCRKONSA-N OC[C@H]1O[C@@H](O)[C@H](O)[C@@H](O[C@H]2[C@@H](Oc3cc(O)cc(O)c3C2=O)c4ccc(O)c(O)c4)[C@@H]1O
235 0.22222222 SJTLAUQLSGYOBB-UHFFFAOYSA-N OCC1OC(Oc2cc(O)c3c(c2)occ(c3=O)C2=CC3C(C=C2)(O3)O)C(C(C1O)O)O
236 0.21052632 KQYXHCVWTWJFCQ-UHFFFAOYSA-N Oc1cc2OC(CC(=O)c2c(c1)O)c1cc(OC2OC(C)C(=O)C(C2O)O)c(c(c1)O)O
237 0.21052632 HDXPEBFUFLXXAX-UHFFFAOYSA-N OCC1OC(Oc2cc(O)c(c(c2)O)C(=O)C(=Cc2ccc(c(c2)O)O)O)C(C(C1O)O)O
238 0.21052632 AXEJJDWPMKPXLE-PJLDDUQVSA-N C1(O)C=C(O)C(C(=O)/C=C(\O)/C2C=CC(O)=C(O)C=2)=C(O[C@@H]2O[C@H](CO)[C@@H](O)[C@@H](O)[C@H]2O)C=1
239 0.21052632 YPPZEEWDRUMWFN-UHFFFAOYSA-N OCC1OC(Oc2cc(O)c(c(c2)O)C(=O)C=C(c2ccc(c(c2)O)O)O)C(C(C1O)O)O
240 0.2 KXDQDGIUXGKHRO-UHFFFAOYSA-N OCC1OC(Oc2c(=O)c3C(=CC(Cc3oc2c2ccc(c(c2)O)O)O)O)C(C(C1O)O)O
241 0.2 RWZBQKHFWUIKGK-UHFFFAOYSA-N OCC1OC(Oc2cc3OC(C(=O)c3c(c2)O)Cc2cc(O)c(c(c2)O)O)C(C(C1O)O)O
242 0.2 JWBMTANCMKCEKQ-UHFFFAOYSA-N OCC1OC(Oc2cc(O)c3c(c2)oc(cc3=O)C2=CC=C(C3C2O3)O)C(C(C1O)O)O
243 0.2 LHLXOFRBQDCFLC-UHFFFAOYSA-N Oc1cc(O)c2c(c1)OC(C(C2=O)OC1OC(C)C(C(C1O)O)O)(O)c1ccc(c(c1)O)O
244 0.2 FICFJBFSMKZPIV-UHFFFAOYSA-N Oc1cc(O)c2c(c1)OC(C(C2=O)OC1OC(C)C(C(C1O)O)O)C1=CC2(C(C=C1)(O2)O)O
245 0.2 HBQLDVDRXJTDSS-UHFFFAOYSA-N OCC1OC(OC2(O)C(C(=O)C=Cc3ccc(cc3)O)C(=O)C=C(C2=O)O)C(C(C1O)O)O
246 0.2 GLPUZQDAUPMCJE-FQORWVMYSA-N COc1ccc2Oc3c(OC4OC(CO)C(O)C(O)C4O)c(OC)cc(O)c3C(=O)c2c1O
247 0.2 QOBIRJABWHKJBS-YUZRNDJPSA-N OCC1OC(Oc2c(O)ccc3C(=O)C(=COc23)c4ccc(O)c(O)c4)C(O)C(O)C1O
248 0.2 AYURXOXPTWHCEY-HVHLAFJNSA-N OCC1OC(Oc2ccc(cc2O)C3=C(O)C(=O)c4ccc(O)cc4O3)C(O)C(O)C1O
249 0.2 GLPUZQDAUPMCJE-FBRKSVJRSA-N COc1ccc2Oc3c(OC4OC(CO)C(O)C(O)C4O)c(OC)cc(O)c3C(=O)c2c1O
250 0.2 SZLGBRJRCAEPLV-RQUKQETFSA-N OCC1OC(Oc2cc(O)cc(O)c2C(=O)CC(=O)c3ccc(O)c(O)c3)C(O)C(O)C1O
251 0.2 GMZKJRHBPNDTPX-UHFFFAOYSA-N OC1=CC2C(C=C1)(O2)c1oc2cc(O)cc(c2c(=O)c1OC1OC(C)C(C(C1O)O)O)O
252 0.2 MQLIUXPJHVQKKI-UVPJDIOGSA-N COc1cc(O)c2C(=O)c3c(O)c(OC4OC(CO)C(O)C(O)C4O)ccc3Oc2c1OC
253 0.2 OTRLAMWOGJDODB-UHFFFAOYSA-N OC1=CC=C(C2C1O2)c1oc2cc(O)cc(c2c(=O)c1OC1OC(C)C(C(C1O)O)O)O
254 0.2 BCGVQODOSNBIHL-UHFFFAOYSA-N OCC1OC(Oc2cc(O)c3c(c2)occ(c3=O)C2=CC=C(C3C2O3)O)C(C(C1O)O)O
255 0.2 YYBFILICFFBVIZ-AAHOILBJSA-N COc1ccc(O)c2C(=O)c3c(O)cc(OC4OC(CO)C(O)C(O)C4O)c(OC)c3Oc12
256 0.2 XRFJPTGOELZBEY-UHFFFAOYSA-N OCC1OC(C(C(C1O)O)O)C1(O)c2occ(c(=O)c2C(=CC1(O)O)O)c1ccc(cc1)O
257 0.2 OLLCFIJOZAKAAZ-UHFFFAOYSA-N OCC1OC(Oc2cc(C=CC(=O)c3c(O)cc(cc3O)O)cc(c2O)O)C(C(C1O)O)O
258 0.19047619 GXMWXESSGGEWEM-NBVFXJDISA-N OCC(O)C1OC(OC2C(Oc3cc(O)cc(O)c3C2=O)c4ccc(O)c(O)c4)C(O)C1O
259 0.19047619 IPOCUOWOUDPGQK-CMWLGVBASA-N OC[C@H]1O[C@@H](Oc2cc(O)cc(O)c2C(=O)C=Cc3cc(O)c(O)c(O)c3)[C@H](O)[C@@H](O)[C@@H]1O
260 0.19047619 GXMWXESSGGEWEM-UHFFFAOYSA-N OCC(C1OC(C(C1O)O)OC1C(Oc2c(C1=O)c(O)cc(c2)O)c1ccc(c(c1)O)O)O
261 0.19047619 IPOCUOWOUDPGQK-SITCFXPYSA-N OCC1OC(Oc2cc(O)cc(O)c2C(=O)C=Cc3cc(O)c(O)c(O)c3)C(O)C(O)C1O
262 0.19047619 GOIRPFVLZPDDNI-UHFFFAOYSA-N OCC1OC(Oc2cc(O)c(c(c2)O)C(=O)C=Cc2cc(O)c(cc2O)O)C(C(C1O)O)O
263 0.19047619 HAKYXVWBIDNEOQ-UHFFFAOYSA-N OCC1OC(Oc2cc(O)c(c(c2)O)C(=O)C=CC2=CC=C(C3(C2O3)O)O)C(C(C1O)O)O
264 0.19047619 CUUOBQULOCYYJY-UHFFFAOYSA-N OCC1OC(Oc2cc(O)c(c(c2)O)C(=O)C=Cc2cc(O)c(c(c2)O)O)C(C(C1O)O)O
265 0.19047619 AQMBBADUBWWYEJ-UHFFFAOYSA-N OCC1OC(Oc2cc(O)c(c(c2)O)C(=O)C=CC2=CC3C(C(=C2)O)(O3)O)C(C(C1O)O)O
266 0.18181818 ATNCWXKQLCNHNW-LWWDZUOHSA-N OCC1OC(OCc2cc3C(=O)c4cccc(O)c4C(=O)c3c(O)c2O)C(O)C(O)C1O
267 0.18181818 BAAZUSRHAKNTBV-UHFFFAOYSA-N OCC1OC(Oc2cc(O)c3c(c2)oc(cc3=O)C2=CC(C(C=C2)(O)O)O)C(C(C1O)O)O
268 0.18181818 HVNHPGUJTMMVRP-UHFFFAOYSA-N OCC1OC(Oc2cc3OC(C(=O)c3c(c2)O)C(c2ccc(c(c2)O)O)O)C(C(C1O)O)O
269 0.18181818 AOHOLDAATYNXQY-UHFFFAOYSA-N OCC1OC(Oc2cc(O)c(c(c2)O)C(=O)C=Cc2ccc(c(c2O)O)O)C(C(C1O)O)O
270 0.18181818 UVXCUGRWGIRGCE-UHFFFAOYSA-N OCC1OC(C(C(C1O)O)O)C12OC2(O)C=C(c2c1occ(c2=O)c1ccc(cc1)O)O
271 0.18181818 FYVONLHBHGGAAJ-UHFFFAOYSA-N OCC1OC(OC2=C(OC3C(C2=O)C(=CC(=C3)O)O)c2ccc(c(c2)O)O)C(C(C1O)O)O
272 0.18181818 AEXWJWWPKRDOMD-UHFFFAOYSA-N OCC1OC(OC23C=C(O)C(=C(C3O2)O)C(=O)C=Cc2ccc(c(c2)O)O)C(C(C1O)O)O
273 0.18181818 WDYUWJVRWRQSLW-CMWLGVBASA-N OC[C@H]1O[C@@H](Oc2ccc(cc2O)C3=COc4cc(O)cc(O)c4C3=O)[C@H](O)[C@@H](O)[C@@H]1O
274 0.18181818 FYVONLHBHGGAAJ-BBLQTZGISA-N OCC1OC(OC2=C(OC3C=C(O)C=C(O)C3C2=O)c4ccc(O)c(O)c4)C(O)C(O)C1O
275 0.18181818 DNEHPZYYPIDTPG-UHFFFAOYSA-N OCC1OC(OC2=C(OC3=CC(=CC(C3C2=O)(O)O)O)c2ccc(cc2)O)C(C(C1O)O)O
276 0.18181818 HTSKMSHVXDNQID-UHFFFAOYSA-N OCC1OC(Oc2cc(O)c3c(c2)oc(cc3=O)C2(O)C=CC(=CC2O)O)C(C(C1O)O)O
277 0.18181818 IZBWFGGSPTZUDD-UHFFFAOYSA-N OCC1OC(Oc2cc(O)c(c(c2)O)C(=O)C2OC2c2ccc(c(c2)O)O)C(C(C1O)O)O
278 0.18181818 IPOCUOWOUDPGQK-OWOJBTEDSA-N C1(O)C=C(O)C(C(=O)/C=C/C2C=C(O)C(O)=C(O)C=2)=C(OC2OC(CO)C(O)C(O)C2O)C=1
279 0.18181818 BIBFXKZWIGBLCB-UHFFFAOYSA-N OCC1OC(Oc2cc(O)c3c(c2)occ(c3=O)C23C=CC(=CC3O2)O)C(C(C1O)O)O
280 0.18181818 NHYWUANFYHATDN-UHFFFAOYSA-N OCC1OC(C(C(C1O)O)O)C12OC2(O)C=c2c(=C1O)c(=O)cc(o2)c1ccc(cc1)O
281 0.18181818 ADZJUIBWRMCSAA-UHFFFAOYSA-N OCC1OC(Oc2cc(O)c3c(c2)OC2C(C3=O)(O2)c2ccc(cc2)O)C(C(C1O)O)O
282 0.18181818 NEABQRUKYXPDKR-UHFFFAOYSA-N OCC1OC(Oc2cc(O)c3c(c2)oc(cc3=O)C23C=CC(=CC3O2)O)C(C(C1O)O)O
283 0.18181818 RKWHWFONKJEUEF-UHFFFAOYSA-N OCC1OC(OC2=C([O+]=C3C=C(O)C=C(O)C3=C2)C2=CC([O-])=C(O)C=C2)C(O)C(O)C1O
284 0.17391304 XWTANKCOYJCMFV-UHFFFAOYSA-N OCC1OC(Oc2c3C(=O)OCC(Oc3cc(c2O)O)c2ccc(cc2)O)C(C(C1O)O)O
285 0.16666667 ANWFXXAPTNOAHF-UHFFFAOYSA-N OCC1OC(OC2=Cc3oc(cc(=O)c3C(C2O)O)c2ccc(c(c2)O)O)C(C(C1O)O)O
286 0.16666667 JXKGQTGZAQNDME-UHFFFAOYSA-N OCC1OC(C(C(C1O)O)O)c1c(O)cc2c(c1O)c(=O)cc(o2)c1ccc(cc1O)O
287 0.16666667 QMGYCEQXKDMHDB-UHFFFAOYSA-N Oc1cc(O)c2c(c1)OC(C(C2=O)OC1OC(C)C(C(C1O)O)O)c1cc(O)c(c(c1)O)O
288 0.16666667 IBDHZQYGNNIQTP-UHFFFAOYSA-N OCC1OC(C(C(C1O)O)O)c1c(O)cc(c2c1oc(c1ccc(cc1)O)c(c2=O)O)O
289 0.16666667 QMGYCEQXKDMHDB-LKZQPWBISA-N CC1OC(OC2C(Oc3cc(O)cc(O)c3C2=O)c4cc(O)c(O)c(O)c4)C(O)C(O)C1O
290 0.16666667 AJZPAWGGWIYLDX-UHFFFAOYSA-N OCC(C1OC(C(C1O)O)OC1=C(Oc2c(C1O)c(O)cc(c2)O)c1ccc(c(c1)O)O)O
291 0.16666667 IBDHZQYGNNIQTP-HLSJBRBGSA-N C1C=C(O)C=CC=1C1=C(O)C(=O)C2C(O)=CC(O)=C([C@@H]3OC(CO)[C@@H](O)[C@H](O)C3O)C=2O1
292 0.16666667 ZMQKJCMETDUMFG-JMFUCORLSA-N OC[C@H]1O[C@@H](Oc2cc(O)cc3O[C@@H]4Oc5cc(O)ccc5[C@@H]4C(=O)c23)[C@H](O)[C@@H](O)[C@@H]1O
293 0.16666667 UCRRKCRPJDHFJG-UHFFFAOYSA-N OCC1OC(Oc2cc(cc(c2O)O)C2C#Cc3c(O2)cc(cc3O)O)C(C(C1O)O)O
294 0.16666667 UHGDWWTZBDDZDF-UHFFFAOYSA-N Oc1cc(O)c2c(c1)OC(C(C2=O)OC1OC(C)C(C(C1O)O)O)C1=CC2C(C(=C1)O)(O2)O
295 0.16666667 QMGYCEQXKDMHDB-QLHSZLSSSA-N CC1OC(OC2C(Oc3cc(O)cc(O)c3C2=O)c4cc(O)c(O)c(O)c4)C(O)C(O)C1O
296 0.16666667 HCZLYDVUXFPXDN-UHFFFAOYSA-N OC1=CC(=C2C3(C1O3)OC(=C(C2=O)OC1OC(C)C(C(C1O)O)O)c1ccc(cc1)O)O
297 0.16666667 YJERIMCDNHHDSD-UHFFFAOYSA-N OCC1OC(Oc2cc(O)c3c(c2)occ(c3=O)C2=CC(C(C=C2)(O)O)O)C(C(C1O)O)O
298 0.16666667 DKEBTTUCPBZLDL-UHFFFAOYSA-N OCC1OC(Oc2cc(O)c(c(c2)O)C(=O)C=CC23C=C(O)C(=CC3O2)O)C(C(C1O)O)O
299 0.16666667 LHFVGTFDRLENIO-UHFFFAOYSA-N OCC1OC(C(C(C1O)O)O)c1c(O)cc(c2c1oc(O)c(c2=O)c1ccc(cc1)O)O
300 0.16666667 SUZADCRUSDZVCH-HYOQASCFSA-N C1(O)=CC2OC(C3C=CC(O)=CC=3)=C(O)C(=O)C=2C(O)=C1[C@@H]1OC(CO)[C@@H](O)[C@H](O)C1O
301 0.16666667 DPSVDSXOSPPUSR-UHFFFAOYSA-N OCC1OC(C(C(C1O)O)O)C1=C(O)C2OC2(c2c1occ(c2=O)c1ccc(cc1)O)O
302 0.16666667 SUZADCRUSDZVCH-DSTJRUDUSA-N OCC1OC(C(O)C(O)C1O)c2c(O)cc3OC(=C(O)C(=O)c3c2O)c4ccc(O)cc4
303 0.16666667 SUZADCRUSDZVCH-UHFFFAOYSA-N OCC1OC(C(C(C1O)O)O)c1c(O)cc2c(c1O)c(=O)c(c(o2)c1ccc(cc1)O)O
304 0.16666667 QMGYCEQXKDMHDB-UMZMIFKBSA-N CC1OC(OC2C(Oc3cc(O)cc(O)c3C2=O)c4cc(O)c(O)c(O)c4)C(O)C(O)C1O
305 0.16666667 QMGYCEQXKDMHDB-FHJZYNJGSA-N CC1OC(OC2C(Oc3cc(O)cc(O)c3C2=O)c4cc(O)c(O)c(O)c4)C(O)C(O)C1O
306 0.16666667 IBDHZQYGNNIQTP-VSUBPPGOSA-N OC[C@H]1O[C@H]([C@H](O)[C@@H](O)[C@@H]1O)c2c(O)cc(O)c3C(=O)C(=C(Oc23)c4ccc(O)cc4)O
307 0.15384615 RKEQWDAUYLDNEU-KWZNEWLTSA-N C1(O)=C(O)C2OC(C3C=CC(O)=CC=3)=CC(=O)C=2C(O)=C1[C@@H]1OC(CO)[C@H](O)[C@H](O)C1O
308 0.15384615 QCUSKNIMUPQOES-WNZLTNKYSA-N OCC1OC(C(O)C(O)C1O)c2cc(O)c3C(=O)C(=C(Oc3c2)c4ccc(O)c(O)c4)O
309 0.15384615 HWPFGENKZZQFNK-UHFFFAOYSA-N OCC(C1OC(C(C1O)O)OC1=C(OC2C(=C(O)C=C(C2)O)C1=O)c1ccc(c(c1)O)O)O
310 0.15384615 OEKUVLQNKPXSOY-ROIIDRTLSA-N CC(O)C1OC(OC2=C(Oc3cc(O)cc(O)c3C2=O)c4ccc(O)c(O)c4)C(O)C1O
311 0.15384615 QALQCLOCLGDLDQ-GTAZHCIVSA-N CC(O)C1OC(Oc2cc(O)c3C(=O)C(=C(Oc3c2)c4ccc(O)c(O)c4)O)C(O)C1O
312 0.15384615 OEKUVLQNKPXSOY-GXVHLMNZSA-N CC(O)C1OC(OC2=C(Oc3cc(O)cc(O)c3C2=O)c4ccc(O)c(O)c4)C(O)C1O
313 0.15384615 OEKUVLQNKPXSOY-ZWDDJUBUSA-N CC(O)C1OC(OC2=C(Oc3cc(O)cc(O)c3C2=O)c4ccc(O)c(O)c4)C(O)C1O
314 0.15384615 OEKUVLQNKPXSOY-FPLVZQFCSA-N CC(O)C1OC(OC2=C(Oc3cc(O)cc(O)c3C2=O)c4ccc(O)c(O)c4)C(O)C1O
315 0.15384615 RKEQWDAUYLDNEU-XZXYOIIISA-N OCC1OC(C(O)C(O)C1O)c2c(O)c(O)c3OC(=CC(=O)c3c2O)c4ccc(O)cc4
316 0.15384615 YFNBUTZEUQPZBY-UHFFFAOYSA-N OCC1OC(Oc2cc(O)c3c(c2)occ(c3=O)C2(O)C=CC(=CC2O)O)C(C(C1O)O)O
317 0.15384615 HEFQFNMETOQDJZ-UHFFFAOYSA-N OCC1OC(OC2=CC3(C4(C(=C2)OC=C(C4=O)c2ccc(cc2)O)O3)O)C(C(C1O)O)O
318 0.15384615 UFFMTJHEPYUQLZ-UHFFFAOYSA-N OCC1OC(OC2=CC3(C4(C(=C2)OC(=CC4=O)c2ccc(cc2)O)O3)O)C(C(C1O)O)O
319 0.15384615 HXZMIYTWLNHLCX-UHFFFAOYSA-N OCC1OC(C(C(C1O)O)O)c1c(O)cc(c2c1occ(c2=O)c1ccc(cc1O)O)O
320 0.15384615 GXCDOSRTUXTGMC-UHFFFAOYSA-N OCC1OC(OC2CC(=c3c(=C2)oc(c(c3=O)O)c2ccc(c(c2)O)O)O)C(C(C1O)O)O
321 0.15384615 PIAUYDBPIDRTBT-UHFFFAOYSA-N OCC1OC(C(C(C1O)O)O)c1c(O)cc(c2c1oc(cc2=O)c1ccc(cc1O)O)O
322 0.15384615 PVYQULADFFJFDO-UHFFFAOYSA-N OCC1OC(C(C(C1O)O)O)C1=c2oc(cc(=O)c2=C(C2C1(O)O2)O)c1ccc(cc1)O
323 0.15384615 RKEQWDAUYLDNEU-UHFFFAOYSA-N OCC1OC(C(C(C1O)O)O)c1c(O)c(O)c2c(c1O)c(=O)cc(o2)c1ccc(cc1)O
324 0.15384615 MTKKUIGAGJCMCT-UHFFFAOYSA-N OCC1OC(C(O)C(O)C1O)C1=C(O)C(O)=C(O)C2=C1OC(=CC2=O)C1=CC=C(O)C=C1
325 0.15384615 OQMBOKZYSWWURD-UHFFFAOYSA-N OCC1OC(OC2Cc3oc(cc(=O)c3C(=C2O)O)c2ccc(c(c2)O)O)C(C(C1O)O)O
326 0.15384615 RKEQWDAUYLDNEU-DSTJRUDUSA-N OCC1OC(C(O)C(O)C1O)c2c(O)c(O)c3OC(=CC(=O)c3c2O)c4ccc(O)cc4
327 0.15384615 DHMPGZPPGKUBBM-FXHSNJNRSA-N OCC1OC(O)C(Oc2cc(O)cc3OC(=C(O)C(=O)c23)c4ccc(O)cc4)C(O)C1O
328 0.14285714 WJQCZMTZNOFNKI-UHFFFAOYSA-N OCC1OC(C(C(C1O)O)O)c1c(O)c(O)c(c2c1occ(c2=O)c1ccc(cc1)O)O
329 0.14285714 FMEGEHSXECMJAL-UHFFFAOYSA-N OCC1OC(OC2=C(OC3=CC(=CC(C3C2=O)O)O)c2ccc(c(c2)O)O)C(C(C1O)O)O
330 0.14285714 JOCHPBSUKAPUOV-UHFFFAOYSA-N OCC1OC(Oc2cc3OC4(OC4C(=O)c3c(c2)O)c2ccc(cc2)O)C(C(C1O)O)O
331 0.14285714 PLNWXFMMLGXLNL-RDZBXBSQSA-N OCC1OC(C(O)C(O)C1O)c2c(O)cc3OC=C(C(=O)c3c2O)c4ccc(O)c(O)c4
332 0.14285714 HLBYNWWTUTULJM-UHFFFAOYSA-N OCC1OC(Oc2cc(O)c3c(c2)occ(c3=O)C2=CC=C(C(C2O)O)O)C(C(C1O)O)O
333 0.14285714 QSGWROZYUUNZQB-ACTBMUBLSA-N OCC1OC(O)C(C(O)C1O)c2c(O)cc3OC(=C(O)C(=O)c3c2O)c4ccc(O)cc4
334 0.14285714 VNCUCMXCYYTCGY-UHFFFAOYSA-N OC1C(O)C(OC2=CC(O)=CC(O)=C2C(=O)C(=O)CC2=CC=CC=C2)OC(C1O)C(O)=O
335 0.14285714 UUHBNQMYXSZDQS-UHFFFAOYSA-N OCC1OC(OC2=CC(C3(C(=C2)OC=C(C3=O)c2ccc(cc2)O)O)(O)O)C(C(C1O)O)O
336 0.14285714 PLNWXFMMLGXLNL-BPIQGPLOSA-N C1(O)=CC2OC=C(C3C=CC(O)=C(O)C=3)C(=O)C=2C(O)=C1[C@@H]1OC(CO)[C@@H](O)[C@H](O)C1O
337 0.14285714 TWWBWJRDKKSQAW-KZHUKFLJSA-N OCC1OC(O)C(C(O)C1O)c2c(O)cc(O)c3C(=O)C(=C(Oc23)c4ccc(O)cc4)O
338 0.14285714 FONGWVNORDOJFQ-FFYOZGDPSA-N OCC1OC(C(O)C(O)C1O)c2c(O)cc(O)c3C(=O)C(=COc23)c4ccc(O)c(O)c4
339 0.14285714 FONGWVNORDOJFQ-WXPOUNOZSA-N OCC1OC(C(O)C(O)C1O)c2c(O)cc(O)c3C(=O)C(=COc23)c4ccc(O)c(O)c4
340 0.14285714 FONGWVNORDOJFQ-JLTAQAHISA-N C1(O)=C([C@@H]2OC(CO)[C@@H](O)[C@H](O)C2O)C2OC=C(C3C=C(O)C(O)=CC=3)C(=O)C=2C(O)=C1
341 0.14285714 CLUAKBYSVYIFFZ-UHFFFAOYSA-N OC1C(O)C(OC2=CC(O)=C(C(=O)C(=O)CC3=CC=CC=C3)C(O)=C2)OC(C1O)C(O)=O
342 0.14285714 VYUUWMJTZJYPRQ-UHFFFAOYSA-N OCC1OC(C(O)C(O)C1O)C1=C(O)C(O)=C(O)C2=C1OC(=CC2=O)C1=CC(O)=CC=C1
343 0.14285714 FONGWVNORDOJFQ-ZHWWATJMSA-N OCC1OC(C(O)C(O)C1O)c2c(O)cc(O)c3C(=O)C(=COc23)c4ccc(O)c(O)c4
344 0.14285714 IKJSJOQPRWGSMU-UHFFFAOYSA-N Oc1cc(O)c2c(c1)OC(C(C2=O)OC1OC(C)C(C(C1O)O)O)c1cc(O)c(cc1O)O
345 0.14285714 KPIJKMFDXLXMDD-UHFFFAOYSA-N OCC1OC(OC2=C(OC3(C(C2=O)C(=CC(=C3)O)O)O)c2ccc(cc2)O)C(C(C1O)O)O
346 0.14285714 LMYINGHDOUXANL-UHFFFAOYSA-N OC1C(O)C(OC2=CC=C(C=C2)C2OC3=CC(O)=CC(O)=C3C(O)C2O)OC(C1O)C(O)=O
347 0.14285714 LZWUEZXPMFRXHH-UHFFFAOYSA-N OCC1OC(C(C(C1O)O)O)c1c(O)cc2c(c1O)c(=O)cc(o2)C1=CC2C(C=C1)(O2)O
348 0.14285714 LVDKBQURWAQINE-UHFFFAOYSA-N OCC1OC(Oc2cc(cc(c2O)O)C2CC(=O)C3=C(O)C#CC=C3O2)C(C(C1O)O)O
349 0.14285714 MKHLYTNQKKIBPR-UHFFFAOYSA-N OCC1OC(OC2=CC(C3(C(=C2)OC(=CC3=O)c2ccc(cc2)O)O)(O)O)C(C(C1O)O)O
350 0.14285714 SHQBHAFDLQCTJC-UHFFFAOYSA-N Oc1cc(O)c2c(c1)OC(C(C2=O)OC1OC(C)C(C(C1O)O)O)C1=CC=C(C2(C1O2)O)O
351 0.14285714 UIXITPSIDBBDRV-UHFFFAOYSA-N Oc1cc(O)c2c(c1)OC(=C(C2O)OC1OC(C)C(C(C1O)O)O)c1cc(O)c(c(c1)O)O
352 0.14285714 ZYFZIVIMBKROHO-UHFFFAOYSA-N OCC1OC(Oc2cc(O)c3c(c2)oc(cc3=O)C2=CC=C(C(C2O)O)O)C(C(C1O)O)O
353 0.14285714 KNCZEAODZUYDLL-UHFFFAOYSA-N OCC1OC(C(C(C1O)O)O)c1c(O)cc(c2c1oc(cc2=O)C1=CC2C(C=C1)(O2)O)O
354 0.14285714 KAQZDVDEGKKIKD-UHFFFAOYSA-N OC1C(O)C(OC2=CC=CC(=C2)C2CC(=O)C3=C(O)C=C(O)C=C3O2)OC(C1O)C(O)=O
355 0.14285714 ZEMLRXXZBYCJSJ-UHFFFAOYSA-N OCC1OC(Oc2c(oc3c(c2=O)c(O)cc(c3)O)C2=CCC(C(=C2)O)O)C(C(C1O)O)O
356 0.14285714 FONGWVNORDOJFQ-UHFFFAOYSA-N OCC1OC(C(C(C1O)O)O)c1c(O)cc(c2c1occ(c2=O)c1ccc(c(c1)O)O)O
357 0.13333333 ZZERRGHHDDWLEN-ZSPZIUOPSA-N OCC1OC(Oc2cc(O)cc3OC(=C/c4ccc(O)c(O)c4)C(=O)c23)C(O)C(O)C1O
358 0.13333333 JVNBQGLWFSNOEH-UHFFFAOYSA-N OC(=O)C=C(C=C1C(=O)C(=O)c2c(C1=O)cc(cc2O)C)OC1OC(C)C(C(C1O)O)O
359 0.13333333 ZZERRGHHDDWLEN-IAAXDWBPSA-N OCC1OC(Oc2cc(O)cc3OC(=C/c4ccc(O)c(O)c4)C(=O)c23)C(O)C(O)C1O
360 0.13333333 PLAPMLGJVGLZOV-VPRICQMDSA-N C1=CC(=C(C=C1C2=CC(=O)C3=C(O2)C(=C(C=C3O)O)[C@H]4[C@@H]([C@H]([C@@H]([C@H](O4)CO)O)O)O)O)O
361 0.13333333 GVDZEEZFEKPWPL-GOXGMXGVSA-N C1=CC(=C(C=C1C2=C(C(=O)C3=C(O2)C(=C(C=C3)O)[C@H]4[C@@H]([C@H]([C@@H]([C@H](O4)CO)O)O)O)O)O)O
362 0.13333333 ODBRNZZJSYPIDI-FHBRLQHDSA-N OCC1OC(C(O)C(O)C1O)c2c(O)cc3OC(=CC(=O)c3c2O)c4ccc(O)c(O)c4
363 0.13333333 ZZERRGHHDDWLEN-SKWVPNCFSA-N OC[C@H]1O[C@@H](Oc2cc(O)cc3OC(=Cc4ccc(O)c(O)c4)C(=O)c23)[C@H](O)[C@@H](O)[C@@H]1O
364 0.13333333 ODBRNZZJSYPIDI-VJXVFPJBSA-N C1=CC(=C(C=C1C2=CC(=O)C3=C(C(=C(C=C3O2)O)[C@H]4[C@@H]([C@H]([C@@H]([C@H](O4)CO)O)O)O)O)O)O
365 0.13333333 ZZERRGHHDDWLEN-CMWLGVBASA-N OC[C@H]1O[C@@H](Oc2cc(O)cc3OC(=Cc4ccc(O)c(O)c4)C(=O)c23)[C@H](O)[C@@H](O)[C@@H]1O
366 0.13333333 JDUWYDFCSIQMRU-UHFFFAOYSA-N Oc1cc(O)c2c(c1)OC(C(C2=O)OC1OC(C)C(C(C1O)O)O)c1ccc(c(c1O)O)O
367 0.13333333 ODBRNZZJSYPIDI-UBFQGWSASA-N OCC1OC(C(O)C(O)C1O)c2c(O)cc3OC(=CC(=O)c3c2O)c4ccc(O)c(O)c4
368 0.13333333 UWYZBWJNZFMIJT-UHFFFAOYSA-N Oc1cc(O)c2c(c1)OC(C(C2=O)OC1OC(C)C(C(C1O)O)O)C12C=CC(=C(C2O1)O)O
369 0.13333333 GVDZEEZFEKPWPL-UZJSIOFNSA-N C1(O)=C([C@H]2[C@H](O)C(O)[C@H](O)C(CO)O2)C2OC(C3C=CC(O)=C(O)C=3)=C(O)C(=O)C=2C=C1
370 0.13333333 PLAPMLGJVGLZOV-VDRYQNKJSA-N OC[C@H]1O[C@H]([C@@H](O)[C@@H](O)[C@@H]1O)c2c(O)cc(O)c3C(=O)C=C(Oc23)c4ccc(O)c(O)c4
371 0.13333333 PLAPMLGJVGLZOV-BFNBLTCZSA-N OCC1OC(C(O)C(O)C1O)c2c(O)cc(O)c3C(=O)C=C(Oc23)c4ccc(O)c(O)c4
372 0.13333333 PLAPMLGJVGLZOV-PYBZOPHZSA-N C1(O)=C([C@@H]2OC(CO)[C@H](O)[C@H](O)C2O)C2OC(C3C=C(O)C(O)=CC=3)=CC(=O)C=2C(O)=C1
373 0.13333333 ODBRNZZJSYPIDI-UIHJKEFZSA-N C1(O)=CC2OC(C3C=C(O)C(O)=CC=3)=CC(=O)C=2C(O)=C1[C@@H]1OC(CO)[C@H](O)[C@H](O)C1O
374 0.13333333 PLAPMLGJVGLZOV-ASUBHRBBSA-N C1(O)=C([C@@H]2OC(CO)[C@@H](O)C(O)[C@H]2O)C2OC(C3C=CC(O)=C(O)C=3)=CC(=O)C=2C(O)=C1
375 0.13333333 AMJCTDBATIKENQ-CMWLGVBASA-N OC[C@H]1O[C@@H](Oc2cc(O)c3C(=O)C(=Cc4ccc(O)c(O)c4)Oc3c2)[C@H](O)[C@@H](O)[C@@H]1O
376 0.13333333 ZZERRGHHDDWLEN-JDCPMNFLSA-N OC[C@@H]1O[C@H](Oc2cc(O)cc3OC(=Cc4ccc(O)c(O)c4)C(=O)c23)[C@@H](O)[C@H](O)[C@H]1O
377 0.13333333 ODBRNZZJSYPIDI-FLXYZCAYSA-N OCC1OC(C(O)C(O)C1O)c2c(O)cc3OC(=CC(=O)c3c2O)c4ccc(O)c(O)c4
378 0.13333333 PLAPMLGJVGLZOV-FKRBRYKNSA-N OCC1OC(C(O)C(O)C1O)c2c(O)cc(O)c3C(=O)C=C(Oc23)c4ccc(O)c(O)c4
379 0.13333333 JJBLGUGNWQHHTD-UHFFFAOYSA-N OCC1OC(Oc2c(oc3c(c2=O)c(O)cc(c3)O)C2=CC=C(C(C2)O)O)C(C(C1O)O)O
380 0.13333333 PLAPMLGJVGLZOV-SZCFVHRKSA-N OCC1OC(C(O)C(O)C1O)c2c(O)cc(O)c3C(=O)C=C(Oc23)c4ccc(O)c(O)c4
381 0.13333333 PLAPMLGJVGLZOV-AEAOUCQESA-N OCC1OC(C(O)C(O)C1O)c2c(O)cc(O)c3C(=O)C=C(Oc23)c4ccc(O)c(O)c4
382 0.13333333 ZZERRGHHDDWLEN-YRDFTBLNSA-N OCC1OC(Oc2cc(O)cc3OC(=C/c4ccc(O)c(O)c4)C(=O)c23)C(O)C(O)C1O
383 0.13333333 ZZERRGHHDDWLEN-CGFAENAWSA-N OCC1OC(Oc2cc(O)cc3OC(=C/c4ccc(O)c(O)c4)C(=O)c23)C(O)C(O)C1O
384 0.13333333 ODBRNZZJSYPIDI-IAAKTDFRSA-N OCC1OC(C(O)C(O)C1O)c2c(O)cc3OC(=CC(=O)c3c2O)c4ccc(O)c(O)c4
385 0.13333333 DFIUUCDSSKATFP-UHFFFAOYSA-N OC1C(O)C(OC2=CC=C(C=C2)C2CC(=O)C3=C(O)C=C(O)C=C3O2)OC(C1O)C(O)=O
386 0.13333333 ODBRNZZJSYPIDI-UHFFFAOYSA-N OCC1OC(C(O)C(O)C1O)C1=C(O)C2=C(OC(=CC2=O)C2=CC(O)=C(O)C=C2)C=C1O
387 0.13333333 OTDUDEYKXQOVIP-UHFFFAOYSA-N Oc1cc(O)c(c(c1)O)C(=O)C(=C(c1ccc(c(c1)O)O)O)OC1OC(C)C(C(C1O)O)O
388 0.13333333 ZZZILDYSXRHUNY-QSOFNFLRSA-N OC1OC(COC2=C(Oc3cc(O)cc(O)c3C2=O)c4ccc(O)cc4)C(O)C(O)C1O
389 0.13333333 ODBRNZZJSYPIDI-AKCZXNEISA-N C1(O)=CC2OC(C3C=CC(O)=C(O)C=3)=CC(=O)C=2C(O)=C1[C@@H]1OC(CO)[C@@H](O)[C@H](O)C1O
390 0.13333333 AMJCTDBATIKENQ-UHFFFAOYSA-N OCC1OC(Oc2cc3OC(=Cc4ccc(c(c4)O)O)C(=O)c3c(c2)O)C(C(C1O)O)O
391 0.13333333 YGOODOLENQNEBU-UHFFFAOYSA-N OCC1OC(Oc2c(oc3c(c2=O)c(O)cc(c3)O)C2=CC(C(C=C2)O)O)C(C(C1O)O)O
392 0.13333333 DFIUUCDSSKATFP-DNPGXZAYSA-N O[C@@H]1[C@@H](O)[C@H](OC2=CC=C(C=C2)C2CC(=O)C3=C(O2)C=C(O)C=C3O)O[C@@H]([C@H]1O)C(O)=O
393 0.13333333 AMJCTDBATIKENQ-IAAXDWBPSA-N OCC1OC(Oc2cc(O)c3C(=O)C(=Cc4ccc(O)c(O)c4)Oc3c2)C(O)C(O)C1O
394 0.13333333 SSJKAVRPDFYBOS-UHFFFAOYSA-N OCC1OC(C(C(C1O)O)O)C1=C(O)C(O)C(c2c1occ(c2=O)c1ccc(cc1)O)(O)O
395 0.13333333 PLAPMLGJVGLZOV-UHFFFAOYSA-N OCC1OC(C(O)C(O)C1O)C1=C(O)C=C(O)C2=C1OC(=CC2=O)C1=CC(O)=C(O)C=C1
396 0.13333333 SOHHMVXVSWLSBO-UHFFFAOYSA-N OCC1OC(C(C(C1O)O)O)c1c(O)cc(c2c1occ(c2=O)C1=CC2C(C=C1)(O2)O)O
397 0.13333333 AMJCTDBATIKENQ-HKSUUBLOSA-N OC[C@H]1O[C@H](Oc2cc(O)c3C(=O)C(=C/c4ccc(O)c(O)c4)Oc3c2)[C@H](O)[C@@H](O)[C@@H]1O
398 0.13333333 AMJCTDBATIKENQ-VVWFOWEGSA-N C12C(=O)C(=CC3C=C(O)C(O)=CC=3)OC=1C=C(O[C@@H]1OC(CO)[C@@H](O)[C@H](O)C1O)C=C2O
399 0.13333333 AMJCTDBATIKENQ-YRDFTBLNSA-N C1=CC(=C(C=C1/C=C\2/C(=O)C3=C(C=C(C=C3O2)O[C@H]4[C@@H]([C@H]([C@@H]([C@H](O4)CO)O)O)O)O)O)O
400 0.13333333 YRDKBSMDCPVNDT-UHFFFAOYSA-N OCC1OC(Oc2cc(O)c3c(c2)oc(c(c3=O)O)C2=CC(C(C=C2)O)O)C(C(C1O)O)O
401 0.13333333 ZZERRGHHDDWLEN-VVWFOWEGSA-N C12C(=O)C(=CC3C=C(O)C(O)=CC=3)OC=1C=C(O)C=C2O[C@@H]1OC(CO)[C@@H](O)[C@H](O)C1O
402 0.13333333 GVDZEEZFEKPWPL-UHFFFAOYSA-N OCC1OC(C(C(C1O)O)O)c1c(O)ccc2c1oc(c1ccc(c(c1)O)O)c(c2=O)O
403 0.13333333 SNACJOMSYWNHRG-UHFFFAOYSA-N OCC1OC(C(C(C1O)O)O)C1=c2oc(cc(=O)c2=C(C(C1(O)O)O)O)c1ccc(cc1)O
404 0.125 UYJGIAWJIRZBNU-VPRICQMDSA-N OCC1OC(C(O)C(O)C1O)c2cc(O)c(O)c3C(=O)C=C(Oc23)c4ccc(O)c(O)c4
405 0.125 QAPQWXBHYXLWTP-MZTCLCMBSA-N COc1cc(O)c2C(=O)C(=C(Oc2c1)c3ccc(O)c(O)c3)OC4OC(CO)C(O)C4O
406 0.125 SYRURBPRFQUYQS-QOUKUZOOSA-N OC[C@H]1O[C@H](Oc2ccc3C(=O)C(=Cc4ccc(O)c(O)c4)Oc3c2O)[C@H](O)[C@@H](O)[C@@H]1O
407 0.125 JJBLGUGNWQHHTD-VOFBCNJYSA-N OC[C@H]1O[C@@H](OC2=C(Oc3cc(O)cc(O)c3C2=O)C4=CC=C(O)[C@@H](O)C4)[C@H](O)[C@@H](O)[C@@H]1O
408 0.125 NEWCMVUPQXZNRD-UHFFFAOYSA-N Oc1cc(O)c2c(c1)OC(C(C2=O)OC1OC(C)C(C(C1O)O)O)C1=CC(=C(C2C1O2)O)O
409 0.125 UWCWJXCOBZHZTM-UHFFFAOYSA-N OC1C(O)C(OC2=CC(O)=CC3=C2C(=O)C(CO3)C2=CC=C(O)C=C2)OC(C1O)C(O)=O
410 0.125 VBXIDZSPMVPECR-SKWVNKOUSA-N OCC1C(O)C(O)C(O)OC1Oc2ccc(cc2)C3=CC(=O)c4cc(O)c(O)c(O)c4O3
411 0.125 DVYYFEJVRHCNSE-UHFFFAOYSA-N OC1C(OC2=CC=C(C=CC(=O)C3=C(O)C=C(O)C=C3O)C=C2)OC(C(O)C1O)C(O)=O
412 0.125 KWYHWBQEIQXCFS-QFMNYRLKSA-N CC1C(O)C(O)OC(Oc2cc(O)c3C(=O)C(=C(Oc3c2)c4ccc(O)c(O)c4)O)C1O
413 0.125 DNHYCLGSDMCHKJ-UHFFFAOYSA-N OC1C(O)C(OC2=CC(O)=CC3=C2C(=O)CC(O3)C2=CC(O)=CC=C2)OC(C1O)C(O)=O
414 0.125 SYRURBPRFQUYQS-WKPRGLLBSA-N OCC1OC(Oc2ccc3C(=O)C(=Cc4ccc(O)c(O)c4)Oc3c2O)C(O)C(O)C1O
415 0.125 BDCRTIDKZGEVEN-UHFFFAOYSA-N OC1C(O)C(OC2=CC(O)=C3C(=O)CC(OC3=C2)C2=CC=C(O)C=C2)OC(C1O)C(O)=O
416 0.125 BLWUGIVWYRGHSZ-UHFFFAOYSA-N OC1C(O)C(OC2=CC=C(C=C2)C2COC3=CC(O)=CC(O)=C3C2=O)OC(C1O)C(O)=O
417 0.125 WTAYZBHROGNBMW-UHFFFAOYSA-N OCC1OC(C(C(C1O)O)O)c1c(O)cc(c2c1occ(c2=O)C12C=CC(=CC2O1)O)O
418 0.125 RVVFWDRILVXEQO-LWUBGYQZSA-N OCC1OC(C(O)C(O)C1O)c2cc(O)c3C(=O)C=C(Oc3c2O)c4ccc(O)c(O)c4
419 0.125 SYRURBPRFQUYQS-XEGLVHKNSA-N OCC1OC(Oc2ccc3C(=O)C(=Cc4ccc(O)c(O)c4)Oc3c2O)C(O)C(O)C1O
420 0.125 ZTQGTBHHQGGBSV-UHFFFAOYSA-N OC1C(O)C(OC2=CC(O)=CC3=C2C(=O)CC(O3)C2=CC=C(O)C=C2)OC(C1O)C(O)=O
421 0.125 QPXCZEQOCWIAJK-UHFFFAOYSA-N OCC1OC(Oc2c(oc3c(c2=O)c(O)cc(c3)O)C2CC=C(C(=C2)O)O)C(C(C1O)O)O
422 0.125 VBDNNXOHVHKAGF-UHFFFAOYSA-N OCC1OC(Oc2cc(O)c3c(c2)oc(c(c3=O)O)C2C=CC(=C(C2)O)O)C(C(C1O)O)O
423 0.125 OVYKIGVBXANLEK-GFOJFJKKSA-N OCC1OC(CO)(Oc2cc(O)c3C(=O)C=C(Oc3c2)c4ccc(O)c(O)c4)C(O)C1O
424 0.125 ACGCBLWRRAEKID-UHFFFAOYSA-N OCC1OC(Oc2c(oc3c(c2=O)c(O)cc(c3)O)C2C=CC(=C(C2)O)O)C(C(C1O)O)O
425 0.125 NSWSSADCJQPOQZ-UHFFFAOYSA-N CC1OC(OC2=CC(O)=C3C(=O)C(=O)C(OC3=C2O)C2=CC=C(O)C=C2)C(O)C(O)C1O
426 0.125 SYRURBPRFQUYQS-PQJMKDCZSA-N C12C(=O)C(=CC3C=C(O)C(O)=CC=3)OC=1C(O)=C(O[C@@H]1OC(CO)[C@@H](O)[C@H](O)C1O)C=C2
427 0.125 SYRURBPRFQUYQS-RHEJLWEFSA-N OCC1OC(Oc2ccc3C(=O)C(=Cc4ccc(O)c(O)c4)Oc3c2O)C(O)C(O)C1O
428 0.125 UZGJFPUYWIWXFP-UHFFFAOYSA-N OC1C(O)C(OC2=CC(O)=C3C(=O)CC(OC3=C2)C2=CC(O)=CC=C2)OC(C1O)C(O)=O
429 0.125 OOZAUQKHDINQHX-XYPVVTQSSA-N COc1cc(O)cc2OC(=C(OC3OC(CO)C(O)C3O)C(=O)c12)c4ccc(O)c(O)c4
430 0.125 QAPQWXBHYXLWTP-UHFFFAOYSA-N C1(OC)=CC2OC(C3C=C(O)C(O)=CC=3)=C(OC3OC(CO)C(O)C3O)C(=O)C=2C(O)=C1
431 0.125 VBHGERPSUYLOHH-UHFFFAOYSA-N OCC1OC(OC2=CC(=C3C4(C2O4)OC(=CC3=O)c2ccc(cc2)O)O)C(C(C1O)O)O
432 0.125 DVYYFEJVRHCNSE-ZZXKWVIFSA-N [H]\C(=C(\[H])C1=CC=C(OC2OC(C(O)C(O)C2O)C(O)=O)C=C1)C(=O)C1=C(O)C=C(O)C=C1O
433 0.125 ZTQGTBHHQGGBSV-ATVZYYHQSA-N O[C@@H]1[C@@H](O)[C@H](OC2=CC(O)=CC3=C2C(=O)CC(O3)C2=CC=C(O)C=C2)O[C@@H]([C@H]1O)C(O)=O
434 0.125 BDCRTIDKZGEVEN-DNPGXZAYSA-N O[C@@H]1[C@@H](O)[C@H](OC2=CC(O)=C3C(=O)CC(OC3=C2)C2=CC=C(O)C=C2)O[C@@H]([C@H]1O)C(O)=O
435 0.125 RWFRIUUKCAJPMT-UHFFFAOYSA-N OC1C(O)C(OC2=CC(O)=C3C(=O)C(COC3=C2)C2=CC=C(O)C=C2)OC(C1O)C(O)=O
436 0.125 FQPJAMTZZBYSFY-UHFFFAOYSA-N OCC1OC(Oc2cc(cc(c2)O)OC(=Cc2ccc(c(c2)O)O)C(=O)O)C(C(C1O)O)O
437 0.12121212 BBUDIENXNZNRCG-UHFFFAOYSA-N O=CC=C(C1CC(=O)c2c(O1)cc(cc2O)OC1OC(CO)C(C(C1O)O)O)C=CC(=O)O
438 0.11764706 HOUHSBKVSRPPGO-GNPVFZCLSA-N OCC(O)C1OC(OC2=C(Oc3cc(O)cc(O)c3C2=O)c4ccc(O)cc4)C(O)C1O
439 0.11764706 XLXZUFYOUHCYCY-UHFFFAOYSA-N OCC1OC(Oc2cc3OC(=Cc4cc(O)c(c(c4)O)O)C(c3c(c2)O)O)C(C(C1O)O)O
440 0.11764706 DQDDINORTQLATN-UHFFFAOYSA-N OCC1OC(C(C(C1O)O)O)c1c(O)cc(c2c1oc(cc2=O)C12C=CC(=CC2O1)O)O
441 0.11764706 HFGWZZCMKNPSHP-DWEVHWGBSA-N OCC(O)C1OC(Oc2cc(O)c3C(=O)C=C(Oc3c2)c4ccc(O)c(O)c4)C(O)C1O
442 0.11764706 HFGWZZCMKNPSHP-QUMCUXDJSA-N OCC(O)C1OC(Oc2cc(O)c3C(=O)C=C(Oc3c2)c4ccc(O)c(O)c4)C(O)C1O
443 0.11764706 BRFXJNCXMFMXSV-UHFFFAOYSA-N OC1C(O)C(OC2=C3C(=O)CC(OC3=C(O)C=C2)C2=CC=C(O)C=C2)OC(C1O)C(O)=O
444 0.11764706 WDGSPYHJXBEAQC-PHVFLPBLSA-N OCC1OC(Oc2c(O)ccc3C(=O)C(=Cc4ccc(O)c(O)c4)Oc23)C(O)C(O)C1O
445 0.11764706 OKZBQVBKBLCUKP-DBENBMSBSA-N OCC1OC(Oc2c(O)cc(O)c3C(=O)C(O)C(Oc23)c4ccc(O)cc4)C(O)C(O)C1O
446 0.11764706 ACCJMVKXCGKULI-UHFFFAOYSA-N CC(C(=O)C1=C(O)C=C(O)C=C1O)C1=C(O)C=C(OC2OC(C(O)C(O)C2O)C(O)=O)C=C1
447 0.11764706 OKZBQVBKBLCUKP-YNTPMGFPSA-N OCC1OC(Oc2c(O)cc(O)c3C(=O)C(O)C(Oc23)c4ccc(O)cc4)C(O)C(O)C1O
448 0.11764706 BDCRTIDKZGEVEN-CGXGPNJMSA-N OC1C(O)C(Oc2cc(O)c3C(=O)CC(Oc3c2)c4ccc(O)cc4)OC(C1O)C(=O)O
449 0.11764706 FWTYSUSGUICIDS-QNDFHXLGSA-N O[C@@H]1O[C@H](COc2cc(O)c3C(=O)C=C(Oc3c2)c4ccc(O)c(O)c4)[C@@H](O)[C@H](O)[C@H]1O
450 0.11764706 LWDVCOUFQYJANJ-UHFFFAOYSA-N CC(C(=O)C1=C(O)C=C(O)C=C1O)C1=C(OC2OC(C(O)C(O)C2O)C(O)=O)C=C(O)C=C1
451 0.11764706 XKTRNHUETFIUTN-UHFFFAOYSA-N CC(C(=O)C1=C(O)C=C(OC2OC(C(O)C(O)C2O)C(O)=O)C=C1O)C1=C(O)C=C(O)C=C1
452 0.11764706 OAUOYEDFGLRWPW-UHFFFAOYSA-N Oc1cc(O)c2c(c1)OC(C(C2=O)OC1OC(C)C(C(C1O)O)O)C12C=C(O)C(=CC2O1)O
453 0.11764706 ULGWUUUILLJLSJ-YDKFGTHVSA-N OCC1OC(Oc2cc(O)cc3OC(O)(Cc4ccc(O)c(O)c4)C(=O)c23)C(O)C(O)C1O
454 0.11764706 HOUHSBKVSRPPGO-DFPZAJLCSA-N OCC(O)C1OC(OC2=C(Oc3cc(O)cc(O)c3C2=O)c4ccc(O)cc4)C(O)C1O
455 0.11764706 HOUHSBKVSRPPGO-VMOQQHETSA-N OCC(O)C1OC(OC2=C(Oc3cc(O)cc(O)c3C2=O)c4ccc(O)cc4)C(O)C1O
456 0.11764706 LKOFWZYEFKLERC-UHFFFAOYSA-N CC(C(=O)C1=C(O)C=C(O)C=C1OC1OC(C(O)C(O)C1O)C(O)=O)C1=C(O)C=C(O)C=C1
457 0.11764706 ICYIIQLBUYFUAV-JQAJVKEVSA-N OC1OC(COC2=C(C(=O)c3cc(O)cc(O)c3O2)c4ccc(O)cc4)C(O)C(O)C1O
458 0.11764706 WDGSPYHJXBEAQC-SYJRICELSA-N C12C(=O)C(=CC3C=C(O)C(O)=CC=3)OC=1C(O[C@@H]1OC(CO)[C@@H](O)[C@H](O)C1O)=C(O)C=C2
459 0.11764706 MUWBIYLICPAVDH-UHFFFAOYSA-N OCC1OC(OC(=C(c2ccc(cc2)O)Oc2cc(O)cc(c2)O)C(=O)O)C(C(C1O)O)O
460 0.11764706 KHLVXAUHTNLSNT-UHFFFAOYSA-N OCC1OC(C(C(C1O)O)O)c1c(O)cc2c(c1O)c(=O)cc(o2)C12C=CC(=CC2O1)O
461 0.11764706 HFGWZZCMKNPSHP-NIJGLQITSA-N OCC(O)C1OC(Oc2cc(O)c3C(=O)C=C(Oc3c2)c4ccc(O)c(O)c4)C(O)C1O
462 0.11111111 JMFSHKGXVSAJFY-VJPUPKIGSA-N OCC(O)C1OC(Oc2c(O)cc(O)c3C(=O)C=C(Oc23)c4ccc(O)cc4)C(O)C1O
463 0.11111111 XCIILTJKLRJOBP-CMWLGVBASA-N OC[C@H]1O[C@@H](Oc2ccc(C(=O)C(=O)c3ccc4OCOc4c3)c(O)c2)[C@H](O)[C@@H](O)[C@@H]1O
464 0.11111111 RAEPRVZDZBDLQS-UHFFFAOYSA-N OCC1OC(Oc2c3c(cc(c2O)O)OC(C(C3=O)O)c2ccc(cc2)O)C(C(C1O)O)O
465 0.11111111 CFYSAFVEFJXVMS-UHFFFAOYSA-N OC(=O)C=C(C=C1C(=O)c2cc(OC3OC(C)C(C(C3O)O)O)cc(c2C(=O)C1=O)O)C
466 0.11111111 NWTCCQAKMSICKT-UHFFFAOYSA-N OCC1OC(Oc2cc3oc(cc(=O)c3c(c2O)O)C2=CC(C(C=C2)O)O)C(C(C1O)O)O
467 0.11111111 NEZMBZQQCBSBIJ-UHFFFAOYSA-N OCC1OC(Oc2cc3oc(cc(=O)c3c(c2O)O)C2C=CC(=C(C2)O)O)C(C(C1O)O)O
468 0.11111111 ZTDMUHKWGKKOEO-UHFFFAOYSA-N OCC1OC(Oc2cc3oc(cc(=O)c3c(c2O)O)C2=CC(=C(CC2)O)O)C(C(C1O)O)O
469 0.11111111 ZXLNHKQJNAQRSJ-UHFFFAOYSA-N OCC1OC(Oc2cc(cc(c2)O)OC(=CC(=O)O)c2ccc(c(c2)O)O)C(C(C1O)O)O
470 0.11111111 LJPXIXBWAQJAIF-QUMCUXDJSA-N OCC(O)C1OC(Oc2cc(O)c3C(=O)C(=COc3c2)c4ccc(O)c(O)c4)C(O)C1O
471 0.11111111 WZKRRXHKXULCKZ-UHFFFAOYSA-N OCC1OC(Oc2cc(O)c3c(c2)oc(c(c3=O)O)C2=CC(=C(CC2)O)O)C(C(C1O)O)O
472 0.11111111 WBBPBPMWCLVTBO-UHFFFAOYSA-N OC1C(OC2=CC(O)=CC(O)=C2C(=O)C=CC2=CC=C(O)C=C2)OC(C(O)C1O)C(O)=O
473 0.11111111 IYVGSPYAOAONMC-UHFFFAOYSA-N OC1C(OC2=CC(O)=C(C(=O)C=CC3=CC=C(O)C=C3)C(O)=C2)OC(C(O)C1O)C(O)=O
474 0.11111111 WEMWSGUEYLITKH-UHFFFAOYSA-N OCC1OC(Oc2c(oc3c(c2=O)c(O)cc(c3)O)C2=CC(=C(CC2)O)O)C(C(C1O)O)O
475 0.10526316 QWXNHBXFNCYPFE-IXARNWDXSA-N OCC1OC(Oc2cc3OC(=C/c4ccc(O)c(O)c4)C(=O)c3cc2O)C(O)C(O)C1O
476 0.10526316 CAGDRUDMIVGTGD-UHFFFAOYSA-N OCC1OC(C(C(C1O)O)O)c1c(O)cc(c2c1occ(c2=O)C1=CC=C(C2C1O2)O)O
477 0.10526316 WBBPBPMWCLVTBO-ZZXKWVIFSA-N [H]\C(=C(\[H])C1=CC=C(O)C=C1)C(=O)C1=C(O)C=C(O)C=C1OC1OC(C(O)C(O)C1O)C(O)=O
478 0.10526316 QWXNHBXFNCYPFE-DARKYYSBSA-N OC[C@@H]1O[C@@H](Oc2cc3OC(=Cc4ccc(O)c(O)c4)C(=O)c3cc2O)[C@@H](O)[C@@H](O)[C@@H]1O
479 0.10526316 JPQWKIQZSUQXPR-UHFFFAOYSA-N OCC1OC(OC2=CC(=C3C4(C2O4)OC=C(C3=O)c2ccc(cc2)O)O)C(C(C1O)O)O
480 0.10526316 IMZFCIBYIVTCLT-UHFFFAOYSA-N OCC1OC(Oc2cc(OC(=C)c3ccc(c(c3)O)O)c(c(c2)O)C(=O)O)C(C(C1O)O)O
481 0.10526316 IXZJZCDRIJNVKL-UHFFFAOYSA-N Oc1cc(cc(c1)O)OC(=C(C(=O)O)OC1OC(C)C(C(C1O)O)O)c1ccc(c(c1)O)O
482 0.10526316 FHZKPEHDTKPMIK-UHFFFAOYSA-N OCC1OC(C(C(C1O)O)O)c1c(O)cc(c2c1oc(cc2=O)C1=CC=C(C2C1O2)O)O
483 0.10526316 IBKSCFJSDKZWJF-UHFFFAOYSA-N OCC1OC(OC2=C(O)C3(C(C4=C2C(=O)CC(O4)c2ccc(cc2)O)O3)O)C(C(C1O)O)O
484 0.10526316 PTGFTGPXRFGQFD-UHFFFAOYSA-N OCC1OC(C(C(C1O)O)O)C1=C2OC(=CC(=O)C32C(C=C1O)(O3)O)c1ccc(cc1)O
485 0.10526316 WFKHYOLOVVRUNQ-UHFFFAOYSA-N O=CC(=CC1=C(C(=O)O)C(=O)c2c(C1=O)cc(cc2O)C)OC1OC(C)C(C(C1O)O)O
486 0.10526316 YLCCLUFZEHXDLM-UHFFFAOYSA-N OCC1OC(C(C(C1O)O)O)c1c(O)cc2c(c1O)c(=O)cc(o2)C1=CC=C(C2C1O2)O
487 0.10526316 XZOYOWWMUFAWAB-UHFFFAOYSA-N OCC1OC(C(C(C1O)O)O)C12OC32OC(=CC(=O)C3=C(C=C1O)O)c1ccc(cc1)O
488 0.1 WFEGHHLGLNGDTQ-UHFFFAOYSA-N OCC1OC(C(C(C1O)O)O)c1c(O)cc2c(c1O)c(=O)cc(o2)C1=CC(C(C=C1)(O)O)O
489 0.1 MUGWTQLYDCGHAC-UHFFFAOYSA-N OCC1OC(C(C(C1O)O)O)C1=C(O)C=C2C3(C1(O)O3)C(=O)C=C(O2)c1ccc(cc1)O
490 0.1 FPHLMQLENQBCFK-UHFFFAOYSA-N OC1=CC2C(C(=C1)O)C(=O)C(=C(O2)c1cc(O)c(c(c1)O)O)OC1OC(C)C(C(C1O)O)O
491 0.1 LAGVNVVKKKWRKS-UHFFFAOYSA-N OCC1OC(Oc2cccc3c2C(=O)C(=O)C(=CC(=CC(=O)O)C)C3=O)C(C(C1O)O)O
492 0.1 MPLBULCFHRDWSO-UHFFFAOYSA-N OCC1OC(OC2=CC(=C3C(C2)OC(=Cc2cc(O)c(c(c2)O)O)C3=O)O)C(C(C1O)O)O
493 0.1 QKBUHJKQCWQBQQ-UHFFFAOYSA-N OCC1OC(Oc2c3OC(=O)CC(Oc3cc(c2O)O)c2ccc(cc2)O)C(C(C1O)O)O
494 0.1 RLLPHMPLCMRQSC-UHFFFAOYSA-N OCC1OC(Oc2cc(cc(c2O)O)OC(=CC(=O)O)c2ccc(cc2)O)C(C(C1O)O)O
495 0.1 BNIGHNDYQANEAJ-UHFFFAOYSA-N OCC1OC(C(C(C1O)O)O)c1c(O)cc(c2c1occ(c2=O)C1=CC(C(C=C1)(O)O)O)O
496 0.1 OCNWSBSNMAGYJI-UHFFFAOYSA-N OCC1OC(Oc2cc3OC(O)(CC(=O)c3c(c2O)O)c2ccc(cc2)O)C(C(C1O)O)O
497 0.1 MVZNDGUPRJGYSA-UHFFFAOYSA-N OCC1OC(Oc2cc3OC(=C(C(c3c(c2)O)O)O)c2ccc(c(c2)O)O)C(C(C1O)O)O
498 0.1 YUSMXLOGWWLSDM-UHFFFAOYSA-N OCC1OC(C(C(C1O)O)O)C1=C2OC(=CC(=O)C2(C(C=C1O)(O)O)O)c1ccc(cc1)O
499 0.1 QRKUSNOPWZLIFR-UHFFFAOYSA-N OCC1OC(C(C(C1O)O)O)c1c(O)cc(c2c1oc(cc2=O)C1=CC(C(C=C1)(O)O)O)O
500 0.1 DUGVPRQGQKRYOM-LBNJVWSVSA-N OC[C@H]1O[C@@H](Oc2cc3O[C@@H](CC(=O)c3c(O)c2O)c4cc(O)cc(O)c4)[C@H](O)[C@@H](O)[C@@H]1O
501 0.1 AJVXGBZXQGUAOU-GUTCHGCDSA-N OCC1OC(Oc2cccc(O)c2C(=O)c3c(O)cc(CO)cc3C(=O)O)C(O)C(O)C1O
502 0.1 ZWOJGAXSSMGIFZ-UHFFFAOYSA-N OCC1OC(Oc2cc(OC(=C)c3ccc(cc3)O)c(c(c2O)O)C(=O)O)C(C(C1O)O)O
503 0.095238095 HEQDNZXBXPQXOJ-UHFFFAOYSA-N OC1C(O)C(OC2=CC=C(C=C2)C2CC(=O)C3=C(O)C=CC(O)=C3O2)OC(C1O)C(O)=O
504 0.095238095 LCTNILICLAHPLP-UHFFFAOYSA-N OCC1OC(OC2=CC(C3C(=C2)OC(=Cc2ccc(c(c2)O)O)C3=O)(O)O)C(C(C1O)O)O
505 0.095238095 UNQHEOFAIFRYPE-UHFFFAOYSA-N OCC1OC(Oc2cc(O)c(c(c2)O)OC(=O)C=Cc2ccc(c(c2)O)O)C(C(C1O)O)O
506 0.095238095 ZJGDJMVSQVFJHI-UHFFFAOYSA-N OC(C1OC(Oc2cc(O)c(c(c2)O)C(=O)C=Cc2ccc(c(c2)O)O)C(C(C1O)O)O)O
507 0.095238095 ALAMXTSCDBANGH-UHFFFAOYSA-N OCC1OC(OC2=CC(C3C(=C2)OC(=C(C3=O)O)c2ccc(c(c2)O)O)O)C(C(C1O)O)O
508 0.095238095 TZJMECHCBDYOLV-ZIKOTGLESA-N COc1cc(ccc1OC2OC(COC(=O)c3cc(O)ccc3O)C(O)C(O)C2O)C(=O)O
509 0.095238095 UUJLGAGVCJITMH-UHFFFAOYSA-N OCC1OC(C(C(C1O)O)O)C1=C(O)C2OC32C(=C1O)C(=O)C=C(O3)c1ccc(cc1)O
510 0.095238095 KKXKJXDGFLFLTB-UHFFFAOYSA-N OCC1OC(OC2=C(O)C(=CC34C2(O3)C(=O)CC(O4)c2ccc(cc2)O)O)C(C(C1O)O)O
511 0.095238095 LHEYNWCMMPITDV-UHFFFAOYSA-N OCC1OC(Oc2cc3OC(=CC4=CC(=C(C(C4)O)O)O)C(=O)c3c(c2)O)C(C(C1O)O)O
512 0.095238095 GRISFBMPENTFAK-UHFFFAOYSA-N OCC1OC(Oc2c3C(=O)CC(Oc3c(c(c2O)O)O)c2ccc(cc2)O)C(C(C1O)O)O
513 0.095238095 QFRQTBOHDYHKQJ-UHFFFAOYSA-N OCC1OC(OC2=C(O)C(C3C(=C2)OC(=CC3=O)c2ccc(cc2)O)(O)O)C(C(C1O)O)O
514 0.095238095 OVKDJTSEPGYORS-UHFFFAOYSA-N OCC1OC(C(C(C1O)O)O)C1=C(O)C=C2C(C1(O)O)(O)C(=O)C=C(O2)c1ccc(cc1)O
515 0.095238095 IRJOFNQYFQTLQQ-UHFFFAOYSA-N OCC1OC(Oc2ccc(c(c2)OC(=O)c2ccccc2)C(=O)C(=O)O)C(C(C1O)O)O
516 0.095238095 YQPCQYFIMBMFNO-UHFFFAOYSA-N OCC1OC(Oc2cc3OC(=CC4=CC(O)C(C(=C4)O)O)C(=O)c3c(c2)O)C(C(C1O)O)O
517 0.090909091 FDEXNSMIBVNFGK-UHFFFAOYSA-N OCC1OC(OC2=CC3(C(C(=C2)O)(O3)C(=O)C=Cc2ccc(c(c2)O)O)O)C(C(C1O)O)O
518 0.090909091 RLQVNXJSUXQDAS-CNKBTWFCSA-N OCC1OC(Oc2c(O)cc(O)c3C(=O)CC(Oc23)c4ccc(O)c(O)c4)C(O)C(O)C1O
519 0.090909091 NEZRWAXGIGMEPK-UHFFFAOYSA-N OCC1OC(OC2=C(C(=O)C=Cc3ccc(cc3)O)C(=O)CC(C2=O)(O)O)C(C(C1O)O)O
520 0.090909091 RMWHPEDPCDYUEN-UHFFFAOYSA-N OCC1OC(Oc2cc(O)c(c(c2O)O)C(=O)C=C(c2ccc(cc2)O)O)C(C(C1O)O)O
521 0.090909091 VAVDFIFWGJRBRB-UHFFFAOYSA-N OCC1OC(OC2C(=O)C(=CC(=O)C2(O)C(=O)C=Cc2ccc(cc2)O)O)C(C(C1O)O)O
522 0.090909091 UVQADLZARHPKJH-UHFFFAOYSA-N OCC1OC(OC2=CC(=C3C(C2)OC(=C(C3=O)O)c2ccc(c(c2)O)O)O)C(C(C1O)O)O
523 0.090909091 GWWYFFVGFOYLLN-UHFFFAOYSA-N OCC1OC(OC2=CC(C3C(=C2)OC(=Cc2cc(O)c(c(c2)O)O)C3=O)O)C(C(C1O)O)O
524 0.090909091 RSPFZRQKTYBLTN-UHFFFAOYSA-N OCC(C1OC(C(C1O)O)Oc1c(oc2c(c1=O)c(O)cc(c2)O)C1=CCC(C(=C1)O)O)O
525 0.086956522 NAYHONXWYUGJHO-UHFFFAOYSA-N OCC1OC(Oc2cc(O)c(c(c2)O)C(=O)C=Cc2ccc(c(c2)O)O)C(C(C1=O)O)O
526 0.086956522 XPUDTAFDXAFCQW-UHFFFAOYSA-N OCC1OC(Oc2cc(O)c(c(c2)O)C(=O)C=Cc2ccc(c(c2)O)O)C(=O)C(C1O)O
527 0.086956522 VKJWEZCPKJLHCW-UHFFFAOYSA-N O=CC1OC(Oc2cc(O)c(c(c2)O)C(=O)C=Cc2ccc(c(c2)O)O)C(C(C1O)O)O
528 0.086956522 WVBPVUXNSMILHH-UHFFFAOYSA-N OCC1OC(OC2=CC3(C(C(=C2)O)C(=O)C=C(O3)c2ccc(c(c2)O)O)O)C(C(C1O)O)O
529 0.086956522 CKRLSOPPBUDNTJ-UHFFFAOYSA-N O=CC(=CC1=C(C(=O)O)C(=O)c2c(C1=O)cc(OC1OC(C)C(C(C1O)O)O)cc2O)C
530 0.086956522 HQKQRGUUCOLTID-UHFFFAOYSA-N O=COc1cc(ccc1C(=O)C(=O)c1ccc(cc1)O)OC1OC(CO)C(C(C1O)O)O
531 0.086956522 GCIWKZKCNOYFSS-UHFFFAOYSA-N OC(=O)C=C(C=C1OC(c2ccc(cc2)O)C(C(=O)C1=O)OC1OC(C)C(C(C1O)O)O)O
532 0.086956522 MSFFAZCPMYTWCH-UHFFFAOYSA-N OCC1OC(Oc2c3C(=O)CC(Oc3cc(c2O)O)C2=CC3C(C=C2)(O3)O)C(C(C1O)O)O
533 0.086956522 ABYOESCDRPLUNC-UHFFFAOYSA-N OCC(C1OC(C(C1O)O)OC1=C(OC2=CC(=CC(C2C1=O)O)O)c1ccc(c(c1)O)O)O
534 0.086956522 ATSOMRTZTRHGIO-UHFFFAOYSA-N OCC(C1OC(C(C1O)O)Oc1c(oc2c(c1=O)c(O)cc(c2)O)C1=CC=C(C(C1)O)O)O
535 0.086956522 DEKWDUAXPJNAEV-QLKAYGNNSA-N OCC1OC(Oc2cc3O/C(=C/C4CC(=C(C(=C4)O)O)O)/C(=O)c3c(c2)O)C(C(C1O)O)O
536 0.086956522 ZLVAHLOMCVORAX-UHFFFAOYSA-N OCC(C1OC(C(C1O)O)Oc1c(oc2c(c1=O)c(O)cc(c2)O)C1CC=C(C(=C1)O)O)O
537 0.083333333 CUUCRUNIVBZNKO-UHFFFAOYSA-N OCC1OC(C(C(C1O)O)O)c1c(cccc1O)OC(=C(C(=O)O)O)c1ccc(c(c1)O)O
538 0.083333333 CHDPIBJJXADFCL-UHFFFAOYSA-N OCC1OC(C(C(C1O)O)O)C1(O)C(=CC(=C2C1(O)OC(=CC2=O)c1ccc(cc1)O)O)O
539 0.083333333 GTUACIYSGLLWCQ-UHFFFAOYSA-N OCC1OC(Oc2c3C(=O)CC(Oc3cc(c2O)O)c2ccc(c(c2)O)O)C(C(C1O)O)O
540 0.083333333 YQNGUUQYDSHYMO-MVAXXSNXSA-N C1=CC(=CC=C1/C=C/C(=O)C2=C(C(=O)C(=O)C=C2O)O[C@H]3[C@@H]([C@H]([C@@H]([C@H](O3)CO)O)O)O)O
541 0.083333333 QQQJGVQNFZDYPJ-UHFFFAOYSA-N OCC1OC(Oc2c3C(=O)CC(Oc3cc(c2O)O)c2ccc(cc2O)O)C(C(C1O)O)O
542 0.083333333 UFMUCPGDNVLLLA-VTFNBCMLSA-N OCC(O)C(O)C(O)C(O)C(O)c1c(O)cc(O)c2C(=O)C=C(Oc12)c3ccc(O)c(O)c3
543 0.083333333 QLNLOKDHMGFDEH-UHFFFAOYSA-N OCC1OC(Oc2cc3OC(CC(=O)c3c(c2O)O)c2ccc(c(c2)O)O)C(C(C1O)O)O
544 0.083333333 ZGBTYWZHPKAPBI-UHFFFAOYSA-N OCC1OC(OC2CC(=C3C(=C2)OC(=Cc2cc(O)c(c(c2)O)O)C3=O)O)C(C(C1O)O)O
545 0.083333333 OGTDCEHBNBMCAA-UHFFFAOYSA-N OCC1OC(OC2=C(C(=O)C=Cc3ccc(cc3)O)C(=O)CC(=O)C2=O)C(C(C1O)O)O
546 0.083333333 GQHUNDKFSLZZJD-UHFFFAOYSA-N OCC1OC(OC2=CC(=C3C(C2O)(O)OC(=CC3=O)c2ccc(cc2)O)O)C(C(C1O)O)O
547 0.083333333 ADGYGWJLFHSAGQ-UHFFFAOYSA-N OCC1OC(OC2=C(C(=O)CC(c3ccc(cc3)O)O)C(=O)C=C(C2=O)O)C(C(C1O)O)O
548 0.083333333 GNHMHLKKAGSUGV-UHFFFAOYSA-N O=CC(=CC1=C(C(=O)O)C(=O)c2c(C1=O)cccc2OC1OC(CO)C(C(C1O)O)O)C
549 0.083333333 JAJRXIANWIOTMK-UHFFFAOYSA-N OCC1OC(OCCOP(=O)(O)O)C(C(C1O)O)OC1OC(CO)C(C(C1O)O)O
550 0.083333333 UVGMLCYUATUCJK-UHFFFAOYSA-N OCC1OC(Oc2cc(O)c(c(c2)O)C(=O)C=Cc2ccc(c(c2)O)O)C(C(=O)C1O)O
551 0.08 HZTBERPRWRNIDG-UHFFFAOYSA-N OCC1OC(OC2OC=C3C4C2C(COC(=O)SC)CC4OC3=O)C(C(C1O)O)O
552 0.08 AVCIESLZDOMRJS-UHFFFAOYSA-N OCC1OC(OC2=C(C(=O)C=Cc3ccc(cc3)O)C(=O)C(C(C2=O)O)O)C(C(C1O)O)O
553 0.08 RBVAFYCFAFADAG-BIZBWFBWSA-N OCC1OC(C(O)c2c(O)cc(O)c3C(=O)C=C(Oc23)c4ccc(O)c(O)c4)C(O)C1O
554 0.08 IRTOUKCRZKUGBA-UHFFFAOYSA-N OCC1OC(OC2=CC(=C(C3(C2O3)O)C(=O)C=Cc2ccc(c(c2)O)O)O)C(C(C1O)O)O
555 0.076923077 LKXWNZBULYXRJH-UHFFFAOYSA-N OCC1OC(Oc2cc(O)c(c(c2)O)C(=O)C=Cc2ccc(c(c2)O)O)C(C(=C1O)O)O
556 0.076923077 SBAFZBVZGFUKPK-MVAXXSNXSA-N OCC1OC(OC2=C(C(=O)C=Cc3ccc(O)cc3)C(=O)C=C(O)C2=O)C(O)C(O)C1O
557 0.076923077 SBAFZBVZGFUKPK-UHFFFAOYSA-N OCC1OC(OC2=C(C(=O)C=Cc3ccc(cc3)O)C(=O)C=C(C2=O)O)C(C(C1O)O)O
558 0.076923077 BRDVNMNZRYRASJ-UHFFFAOYSA-N OCC1OC(Oc2cc3OC(=CC(c3c(c2O)O)O)c2ccc(c(c2)O)O)C(C(C1O)O)O
559 0.076923077 SBAFZBVZGFUKPK-ZZXKWVIFSA-N OCC1OC(OC2=C(C(=O)\C=C\C3=CC=C(O)C=C3)C(=O)C=C(O)C2=O)C(O)C(O)C1O
560 0.076923077 JBCOBPWLIQTLRZ-UHFFFAOYSA-N OCC1OC(Oc2cc(O)c(c(c2O)O)C(=O)C=Cc2ccc(c(c2)O)O)C(C(C1O)O)O
561 0.074074074 IAMZTRNOMTWTSP-UHFFFAOYSA-N OCC1OC(C(C(C1O)O)O)c1c(O)ccc2c1OC(c1ccc(c(c1)O)O)C(=O)C2=O
562 0.074074074 MSKOFPCIZKHYDH-RCBZTMEESA-N OC1OC(COc2cc(O)c3OC(O)C(C(=O)c3c2)c4ccc(O)c(O)c4)C(O)C(O)C1O
563 0.074074074 FJJSUEHGWKMHCD-UHFFFAOYSA-N OCC1OC(OC2=CC(=C3C(C2O)(O)OC=C(C3=O)c2ccc(cc2)O)O)C(C(C1O)O)O
564 0.074074074 NDBGJNCYRVADSW-UHFFFAOYSA-N OCC1OC(OC2OCC3C4C2C(=CC4OC3=O)COC(=O)SC)C(C(C1O)O)O
565 0.074074074 WLAITRPODWMQEF-UHFFFAOYSA-N O=CC=C(c1coc2c(c1=O)ccc(c2)OC1OC(CO)C(C(C1O)O)O)C=CC(=O)O
566 0.074074074 SNAKHJDSWWSYLS-UHFFFAOYSA-N OCC1OC(Oc2cc(O)c(c(c2)O)C(=O)C=Cc2ccc(c(c2)O)O)C(=C(C1O)O)O
567 0.071428571 CRJVVPAYWKCLHU-FNQNQIBPSA-N CC(=O)SCC1=CC(O)C2C1C(OC3OC(CO)C(O)C(O)C3O)OC=C2C(=O)O
568 0.071428571 IQIOKXCEKWPQKB-IRSIMQGLSA-N CC(=O)C(OC(=O)c1cc(O)c(O)c(O)c1)C(O)COC(=O)C=Cc2ccc(O)c(O)c2
569 0.071428571 KNTLWRSVKRQHLA-UHFFFAOYSA-N OCC1OC(OC(=C(C(=CC(=O)O)O)C(=O)C=Cc2ccc(cc2)O)C=O)C(C(C1O)O)O
570 0.068965517 PQTOVZWUIQUKAI-UHFFFAOYSA-N OCC1OC(Oc2c3C(=O)CC(Oc3cc(c2O)O)C2=CC=C(C3C2O3)O)C(C(C1O)O)O
571 0.068965517 IMJXOZMXJHUJJD-UHFFFAOYSA-N O=CC=C(C1Oc2cc(O)cc(c2C(=O)C1OC1OC(C)C(C(C1O)O)O)O)C=CC(=O)O
572 0.066666667 WKTPGVYVZZUWRD-UHFFFAOYSA-N OCC1OC(OC(=CC(=O)O)C(=C(C=O)O)C(=O)C=Cc2ccc(cc2)O)C(C(C1O)O)O
573 0.064516129 MKUBEJHDWADCQI-UHFFFAOYSA-N OCC1OC(OC2=CC3OC(=CC(=O)C3C(=C2O)O)c2ccc(c(c2)O)O)C(C(C1O)O)O
574 0.0625 GHTVXBNATSMSEW-UHFFFAOYSA-N OCC1OC(Oc2c3C(=O)CC(Oc3cc(c2O)O)C23C=CC(=CC3O2)O)C(C(C1O)O)O
575 0.060606061 NWNZWSQTRDDDBK-UHFFFAOYSA-N OCC1OC(OC(=CC(=CC(=O)O)O)C(=O)C(=O)C=Cc2ccc(cc2)O)C(C(C1O)O)O
576 0.060606061 SLUSXFASNYOIOP-UHFFFAOYSA-N O=CC=C(C1CC(=O)c2c(O1)c(c(cc2O)O)C1OC(CO)C(C(C1O)O)O)C=CC(=O)O
577 0.060606061 IXLVWVGGNVTTQP-UHFFFAOYSA-N OCC1OC(OC(=CC2=C(C(=O)O)C(=O)CC(O2)c2ccc(cc2)O)C=O)C(C(C1O)O)O
578 0.060606061 RFIKUBAIFVJEOF-UHFFFAOYSA-N OCC1OC(OC(=CC(=O)O)C=C(C(=O)C(=O)C=Cc2ccc(cc2)O)O)C(C(C1O)O)O
579 0.060606061 NYHHOEFXCUZMPQ-UHFFFAOYSA-N OCC1OC(OC(=CC(=O)O)C=C2OC(CC(=O)C2=O)c2ccc(cc2)O)C(C(C1O)O)O
580 0.060606061 PXWALEZPJQREOX-UHFFFAOYSA-N OCC1OC(OC=C(C(=O)C=C(C(=O)O)O)C(=O)C=Cc2ccc(cc2)O)C(C(C1O)O)O
581 0.060606061 RNGTVDCNOOSMKP-UHFFFAOYSA-N OCC1OC(OC(=C(C(=O)C=Cc2ccc(cc2)O)C(=O)O)C(=O)C(=C)O)C(C(C1O)O)O
582 0.060606061 KZWBTNHCDJMJGJ-UHFFFAOYSA-N OCC1OC(OC(=C(C(=O)C=Cc2ccc(cc2)O)C(=O)O)C=C(C=O)O)C(C(C1O)O)O
583 0.060606061 NEAWGOOLRRYJKN-UHFFFAOYSA-N OCC1OC(OC(=CC(=O)C=Cc2ccc(cc2)O)C(=O)C(=CC(=O)O)O)C(C(C1O)O)O
584 0.060606061 QLGMUMBMQNZMRY-UHFFFAOYSA-N O=CC(=CC(=C(C(=O)C=Cc1ccc(cc1)O)C(=O)O)O)OC1OC(CO)C(C(C1O)O)O
585 0.060606061 WZUPIKZMHKMPSX-UHFFFAOYSA-N O=CC=C(C=CC(=O)c1c(O)cc(cc1O)OC1OC(CO)C(C(C1O)O)O)C=CC(=O)O
586 0.060606061 YTVIBULLJXFFEX-UHFFFAOYSA-N O=CC=C(C=CC(=O)c1c(O)cc(cc1OC1OC(CO)C(C(C1O)O)O)O)C=CC(=O)O
587 0.060606061 AUPXHCPHFGKFNY-UHFFFAOYSA-N OC=CC(=O)C(=C(C(=O)O)OC1OC(CO)C(C(C1O)O)O)C(=O)C=Cc1ccc(cc1)O
588 0 LIJMMUDJSMCVDJ-WIYYLYMNSA-N COc1cc(C=CC(=O)O[C@H](C(=O)O)[C@](O)(Cc2ccc(O)c(O)c2)C(=O)O)ccc1O
589 0 LAJUGQFYPWPXBC-UHFFFAOYSA-N CON=C(c1csc(n1)N)C(=O)NC1C(=O)N2C1SCC(=C2C(=O)O)CN1CCCC1
590 0 AKPZCLAHMXGUDY-UHFFFAOYSA-N N#CC(c1cccc(c1)Oc1ccccc1)OC(=O)C1C(C1(C)C)C(=C(Cl)Cl)O
591 0 FFAGBCCTHSOSFE-UHFFFAOYSA-N N#CC(c1cccc(c1)Oc1ccccc1O)OC(=O)C1C(C1(C)C)C=C(Cl)Cl
592 0 BIKDZJMZJGKXQF-UHFFFAOYSA-N N#CC(c1cccc(c1)Oc1cccc(c1)O)OC(=O)C1C(C1(C)C)C=C(Cl)Cl
593 0 RMCYSJORMXBLLG-UHFFFAOYSA-N N#CC(c1cccc(c1)Oc1ccc(cc1)O)OC(=O)C1C(C1(C)C)C=C(Cl)Cl
594 0 ITNMQRNMLBCAQP-UHFFFAOYSA-N N#CC(c1cc(ccc1O)Oc1ccccc1)OC(=O)C1C(C1(C)C)C=C(Cl)Cl
595 0 KWSMQCAXWQMJLM-UHFFFAOYSA-N N#CC(c1cc(O)cc(c1)Oc1ccccc1)OC(=O)C1C(C1(C)C)C=C(Cl)Cl
596 0 CHZKQRHFWQQJAV-UHFFFAOYSA-N N#CC(c1ccc(c(c1)Oc1ccccc1)O)OC(=O)C1C(C1(C)C)C=C(Cl)Cl
597 0 YXTDMCMJPPXZIU-UHFFFAOYSA-N N#CC(c1cccc(c1O)Oc1ccccc1)OC(=O)C1C(C1(C)C)C=C(Cl)Cl
598 0 ANRSXALVSJUYCA-UHFFFAOYSA-N N#CC(c1cccc(c1)Oc1ccccc1)OC(=O)C1C(C1(C)CO)C=C(Cl)Cl
599 0 VCHJXCDJBVPLFG-UHFFFAOYSA-N N#CC(c1cccc(c1)Oc1ccccc1)OC(=O)C1C(C1(C)C)C1OC1(Cl)Cl
600 0 APWAXDGDVTVDOJ-UHFFFAOYSA-N N#CC(c1cccc(c1)OC12C=CC=CC2O1)OC(=O)C1C(C1(C)C)C=C(Cl)Cl
601 0 XHBGSPVRBVFMMG-UHFFFAOYSA-N N#CC(c1cccc(c1)OC1=CC2C(C=C1)O2)OC(=O)C1C(C1(C)C)C=C(Cl)Cl
602 0 PDACWUSJMJHFMM-UHFFFAOYSA-N N#CC(c1cccc(c1)OC1=CC=CC2C1O2)OC(=O)C1C(C1(C)C)C=C(Cl)Cl
603 0 ACBMCBUJNSCMQD-UHFFFAOYSA-N N#CC(C12OC2C=CC(=C1)Oc1ccccc1)OC(=O)C1C(C1(C)C)C=C(Cl)Cl
604 0 SISITXYUUULUNT-UHFFFAOYSA-N N#CC(C1=CC2C(C(=C1)Oc1ccccc1)O2)OC(=O)C1C(C1(C)C)C=C(Cl)Cl
605 0 DOOLCHSILZARBV-UHFFFAOYSA-N N#CC(C1=CC=CC2(C1O2)Oc1ccccc1)OC(=O)C1C(C1(C)C)C=C(Cl)Cl
606 0 KDLPCTVYZOUTOC-UHFFFAOYSA-N CC(=O)NC1C(OS(=O)(=O)O)CC(OC1C(C(COC(=O)C)O)O)(O)C(=O)O
607 0 JXNKKWPVNIEUPH-UHFFFAOYSA-N CC(=O)NC1C(O)CC(OC1C(C(COC(=O)C)O)O)(OS(=O)(=O)O)C(=O)O
608 0 KVCDMLSZBATQNF-RCASPHORSA-N OC[C@H]1O[C@H]([C@H](O)[C@@H](O)[C@@H]1O)c2c(O)ccc3C4=CC(=O)[C@@]5(O)C[C@]4(C[C@H](O5)C(=O)O)Oc23
609 0 OAPUZVNGLAILQY-KLQTXZBOSA-N OC[C@@H]1O[C@@H](O[C@@H]2CC[C@@H](O)C3=C2Oc4cc(O)cc(O)c4C3=O)[C@@H](O)[C@H](O)[C@H]1O
610 0 GVSKOPVFNBHWQX-AQYDBVOLSA-N COc1c(O)cc2C(=O)O[C@@H]3[C@@H](O)[C@H](OC(=O)c4ccc(O)cc4)[C@@H](CO)O[C@H]3c2c1O
611 0 YKOWBKFKXBRZQS-UBTUTIANSA-N COc1ccc(cc1O)C2=C(OC3OCC(O)C(O)C3O)C(=O)c4c(O)cc(O)cc4O2
612 0 OXGUCUVFOIWWQJ-FOJOTVKPSA-N CC1OC(OC2=C(Oc3cc(O)cc(O)c3C2=O)c4ccc(O)c(O)c4)C(O)C(O)C1O
613 0 FIHCHDSOJJMPBW-UHFFFAOYSA-N OC(=O)CC1(O)C(=C(O)C(=O)c2c1cccc2)C1CCC(CC1)c1ccc(cc1)Cl
614 0 AECPKMQHQXXVLK-UHFFFAOYSA-N OC(=O)CC1(O)C(=C(C2CCC(CC2)c2ccc(cc2)Cl)C(=O)c2c1cccc2)O
615 0 YKOWBKFKXBRZQS-FBQDUUAQSA-N COc1ccc(cc1O)C2=C(OC3OCC(O)C(O)C3O)C(=O)c4c(O)cc(O)cc4O2
616 0 OXGUCUVFOIWWQJ-KGOHYVIUSA-N CC1OC(OC2=C(Oc3cc(O)cc(O)c3C2=O)c4ccc(O)c(O)c4)C(O)C(O)C1O
617 0 UVNUGBQJLDGZKE-XDZPIWCFSA-N OC1C(O)C(Oc2cc3OC(CC(=O)c3c(O)c2O)c4ccccc4)OC(C1O)C(=O)O
618 0 OKAAUPHNLSGKJG-CMWLGVBASA-N OC1OC(Cc2c(O)cc3OC(=CC(=O)c3c2O)c4ccc(O)c(O)c4)C(O)C(O)C1O
619 0 YVHLLZXSGPDXOA-ZHBFVYIWSA-N COc1ccc(C=CC(=O)OC(C(=O)O)C(O)(Cc2ccc(O)c(O)c2)C(=O)O)cc1O
620 0 OXGUCUVFOIWWQJ-TUPRLDOISA-N CC1OC(OC2=C(Oc3cc(O)cc(O)c3C2=O)c4ccc(O)c(O)c4)C(O)C(O)C1O
621 0 IVDMXVSMNQIDDN-UHFFFAOYSA-N OCC(c1c(O)cc2c(c1O)C(=O)c1c(C2=O)cc(cc1O)O)CCOC(CC(=O)O)O
622 0 WGGUIIRLBUFZJP-UHFFFAOYSA-N CC(=CCc1c(O)ccc(c1O)C(=O)Nc1c(=O)oc2c(c1O)ccc(c2Cl)O)C
623 0 UYHINQYFEINBKD-UHFFFAOYSA-N CC(=CCc1cc(c(cc1O)O)C(=O)Nc1c(=O)oc2c(c1O)ccc(c2Cl)O)C
624 0 YEMGGKJPVFIRRA-UHFFFAOYSA-N CC(=CCc1cc(cc(c1O)O)C(=O)Nc1c(=O)oc2c(c1O)ccc(c2Cl)O)C
625 0 WJPCHCMMUFOWNO-UHFFFAOYSA-N CC(=CC(c1cc(ccc1O)C(=O)Nc1c(=O)oc2c(c1O)ccc(c2Cl)O)O)C
626 0 XJCUNSOTKBNYKG-UHFFFAOYSA-N CC(=C(Cc1cc(ccc1O)C(=O)Nc1c(=O)oc2c(c1O)ccc(c2Cl)O)O)C
627 0 KEKHDENPZYOXDP-UHFFFAOYSA-N OCC(=CCc1cc(ccc1O)C(=O)Nc1c(=O)oc2c(c1O)ccc(c2Cl)O)C
628 0 KFUGVRMQPCLGDH-UHFFFAOYSA-N CC(=CCc1cc(ccc1O)C(=O)Nc1c(=O)oc2c(c1O)c(O)cc(c2Cl)O)C
629 0 CFBZRXKYELEZMU-UHFFFAOYSA-N CC(=CCc1cc(ccc1O)C(=O)Nc1c(=O)oc2c(c1O)cc(c(c2Cl)O)O)C
630 0 PWVRQLIUCKNJMH-UHFFFAOYSA-N O=C(C12OC2C=C(C(=C1)CC=C(C)C)O)Nc1c(=O)oc2c(c1O)ccc(c2Cl)O
631 0 KGUOGDIQLZPHBO-UHFFFAOYSA-N O=C(C1=CC=C(C2(C1O2)CC=C(C)C)O)Nc1c(=O)oc2c(c1O)ccc(c2Cl)O
632 0 NFLUMGBESOKCFO-UHFFFAOYSA-N CC(=CCC1=CC(=CC2C1(O)O2)C(=O)Nc1c(=O)oc2c(c1O)ccc(c2Cl)O)C
633 0 AMGCPZGGRXGCQT-UHFFFAOYSA-N O=C(c1ccc(c(c1)CC1OC1(C)C)O)Nc1c(=O)oc2c(c1O)ccc(c2Cl)O
634 0 YFFRZTWMUHETON-UHFFFAOYSA-N CC(=CCc1cc(ccc1O)C(=O)NC1=C(O)C23C(OC1=O)(O3)C(=C(C=C2)O)Cl)C
635 0 NMPGLCSYIGROJC-UHFFFAOYSA-N CC(=CCc1cc(ccc1O)C(=O)Nc1c(=O)oc2c(c1O)C=CC1(C2(Cl)O1)O)C
636 0 KXDFLZVIDPFHQB-UHFFFAOYSA-N CC(=CCc1cc(ccc1O)C(=O)NC12OC2(O)c2c(OC1=O)c(Cl)c(cc2)O)C
637 0 KQOKERSRMJXSRS-UHFFFAOYSA-N CC(=CCc1cc(ccc1O)C(=O)Nc1c(=O)oc2c(c1O)C1OC1C(=C2Cl)O)C
638 0 WAFSXWYBNFSXTN-UHFFFAOYSA-N OCC1OC(C(C(C1O)O)O)c1c(O)cc(c(c1O)C(=O)C=C(c1ccc(c(c1)O)O)O)O
639 0 QFAAVXGPSMISSH-UHFFFAOYSA-N O=C(Nc1c(=O)oc2c(c1O)ccc(c2Cl)O)Oc1ccc(c(c1)CC=C(C)C)O
640 0 ZBXGEBAKTPTOID-UHFFFAOYSA-N CC(=CCOc1cc(ccc1O)C(=O)Nc1c(=O)oc2c(c1O)ccc(c2Cl)O)C
641 0 JXTRYQICFZQWEG-UHFFFAOYSA-N CC(=CCc1cc(ccc1O)C(=O)N(c1c(=O)oc2c(c1O)ccc(c2Cl)O)O)C
642 0 NCHAAGVZARRTRI-UHFFFAOYSA-N OCC1OC(C(C(C1O)O)O)c1c(O)cc(cc1OC(=CC(=O)O)c1ccc(c(c1)O)O)O
643 0 JFLUXCXQSIOWLS-UHFFFAOYSA-N OCC1OC(C(C(C1O)O)O)c1c(O)cc(c(c1OC(=C)c1ccc(c(c1)O)O)C(=O)O)O
644 0 YHJXZZBVQOSIBS-UHFFFAOYSA-N OCC1OC(C(C(C1O)O)O)c1c(O)cc(c2c1OC(O)(CC2=O)c1ccc(c(c1)O)O)O
645 0 WCHRICCJQRLTDK-UHFFFAOYSA-N OCC1OC(C(C(C1O)O)O)C1=C(O)C=C(C2C1(O)OC(=CC2=O)c1ccc(c(c1)O)O)O
646 0 OOZLPFOTSYKMTJ-GXLIZGDTSA-N COc1cc(ccc1O)C2=C(OC3OC(CO)C(O)C3O)C(=O)c4c(O)cc(O)cc4O2
647 0 AIDCMCULKOAYOW-FBQDUUAQSA-N COc1cc(ccc1O)C2=C(OC3OCC(O)C(O)C3O)C(=O)c4c(O)cc(O)cc4O2
648 0 KUFSJZPHCKXVTN-LTAMNYLTSA-N COc1cc(O)c2C(=O)C(=C(Oc2c1)c3ccc(O)c(O)c3)OC4OCC(O)C(O)C4O
649 0 QPHXPNUXTNHJOF-ILNLLTACSA-N CC1OC(Oc2cc(O)c3C(=O)C(=C(Oc3c2)c4ccc(O)c(O)c4)O)C(O)C(O)C1O
650 0 SUZVVVLVMNTJBQ-DEGWJZFASA-N OCC1OC(OC2CCC(O)C3=C2C(=O)c4c(O)cc(O)cc4O3)C(O)C(O)C1O
651 0 OXGUCUVFOIWWQJ-AIRRAIBWSA-N CC1OC(OC2=C(Oc3cc(O)cc(O)c3C2=O)c4ccc(O)c(O)c4)C(O)C(O)C1O
652 0 BPMLHMAZYMLGCO-UHFFFAOYSA-N CC(=O)NC1C(O)OC(C(C1OC1OC(=CC(C1O)O)O)O)COS(=O)(=O)O
653 0 JFRZUQRYFPPNMG-GGYMIXDKSA-N OCC1OC(OC(=O)C=Cc2ccc(O)c(O)c2)C(O)C(Oc3cc(O)c(O)c(O)c3)C1O
654 0 NURWOUVTSOIROK-QXAKKESOSA-N NC(=O)C1=C(N)C(O)C(O)C(NC2=CC3=Nc4cc(CO)ccc4OC3=CC2=O)C1=O
655 0 OXGUCUVFOIWWQJ-XNVUPXLYSA-N CC1OC(OC2=C(Oc3cc(O)cc(O)c3C2=O)c4ccc(O)c(O)c4)C(O)C(O)C1O
656 0 AIDCMCULKOAYOW-URFUFWMJSA-N COc1cc(ccc1O)C2=C(OC3OCC(O)C(O)C3O)C(=O)c4c(O)cc(O)cc4O2
657 0 OXGUCUVFOIWWQJ-KHCWRDDVSA-N CC1OC(OC2=C(Oc3cc(O)cc(O)c3C2=O)c4ccc(O)c(O)c4)C(O)C(O)C1O
658 0 QPHXPNUXTNHJOF-ABJQYIRKSA-N CC1OC(Oc2cc(O)c3C(=O)C(=C(Oc3c2)c4ccc(O)c(O)c4)O)C(O)C(O)C1O
659 0 QPHXPNUXTNHJOF-JNVOCCDOSA-N CC1OC(Oc2cc(O)c3C(=O)C(=C(Oc3c2)c4ccc(O)c(O)c4)O)C(O)C(O)C1O
660 0 LIJMMUDJSMCVDJ-ZHBFVYIWSA-N COc1cc(C=CC(=O)OC(C(=O)O)C(O)(Cc2ccc(O)c(O)c2)C(=O)O)ccc1O
661 0 HQQAVDIZBCLLPD-UHFFFAOYSA-N Oc1ccc(cc1)C1CC(=O)c2c(O1)c(c(cc2O)O)C1OC(C(=O)O)C(C(C1O)O)O
662 0 XOIAZFJNUSCRIU-PYLSWZEZSA-N OCC1OC(C(C(C1O)O)O)/C(=C\1/OC(CC(=O)C1=O)c1ccc(cc1)O)/C(=CC(=O)O)O
663 0 GLAQLQRHNOQIFN-AFPBQRKSSA-N OCC1OC(C(C(C1O)O)O)/C(=C/1\OC(CC(=O)C1=C(C=O)O)c1ccc(cc1)O)/C(=O)O
664 0 OOZLPFOTSYKMTJ-USOFNBIVSA-N COc1cc(ccc1O)C2=C(OC3OC(CO)C(O)C3O)C(=O)c4c(O)cc(O)cc4O2
665 0 SPAVRYXOLRHQLG-UHFFFAOYSA-N OCC1OC(C(C(C1O)O)O)C(=C(C=O)O)C1=C(C(=O)O)C(=O)CC(O1)c1ccc(cc1)O
666 0 DYCBODOHLGYXDJ-UHFFFAOYSA-N OCC1OC(C(C(C1O)O)O)C(=O)C1=C(C(=CC(=O)O)O)C(=O)CC(O1)c1ccc(cc1)O
667 0 OXGUCUVFOIWWQJ-JHPRLSDPSA-N CC1OC(OC2=C(Oc3cc(O)cc(O)c3C2=O)c4ccc(O)c(O)c4)C(O)C(O)C1O
668 0 TYXBCTBIVBOAKW-FBRKSVJRSA-N OCC1OC(C(O)C(O)C1O)C2=C(Oc3c(O)c(O)cc(O)c3C2=O)c4ccc(O)cc4
669 0 NSZQOXBBEWYGQH-BRMQXXNCSA-N CC1OC(O)C(O)C(OC2=C(Oc3cc(O)cc(O)c3C2=O)c4ccc(O)c(O)c4)C1O
670 0 FHVIQBPJQOGJSF-SRWQPGDOSA-N CN(C)C1C2CC3=Cc4c(Cl)ccc(O)c4C(O)C3C(=O)C2(O)C(=O)C(=C1O)C(=O)N
671 0 KJXAHKMCNLWILC-UHFFFAOYSA-N NC(C(=O)O)CC(c1cccc2c1Nc1c(O2)cc(c2c1c(O)cc(n2)C(=O)O)O)N
672 0 OXGUCUVFOIWWQJ-HQBVPOQASA-N C[C@H]1[C@@H]([C@H]([C@H]([C@@H](O1)OC2=C(OC3=CC(=CC(=C3C2=O)O)O)C4=CC(=C(C=C4)O)O)O)O)O
673 0 PLNORHFXCFFTRD-UHFFFAOYSA-N COC1=CC=C(C=C1O)C1COC2=C(O)C=C(OC3OC(C(O)C(O)C3O)C(O)=O)C=C2O1
674 0 JQZXTOLYKSUJJK-UHFFFAOYSA-N OC(C1OC(Oc2cc(O)c3c(c2)occ(c3=O)c2ccc(cc2)O)C(C(C1O)O)O)O
675 0 YBUCFCOHYGARIM-UHFFFAOYSA-N COC1=C2C(=O)C(OC3OCC(O)C(O)C3O)=C(OC2=CC(O)=C1)C1=CC(O)=C(O)C=C1
676 0 BUONZQIZWIITTB-CVPXIJHMSA-N O[C@@H]1CC2=C(O[C@@H]1C1=CC=C(O)C(O[C@@H]3O[C@@H]([C@@H](O)[C@H](O)[C@H]3O)C(O)=O)=C1)C=C(O)C=C2O
677 0 FDWDKTKDGDLDTP-BBGDWMAASA-N O[C@@H]1CC2=C(O[C@@H]1C1=CC=C(O)C(O)=C1)C=C(O[C@@H]1O[C@@H]([C@@H](O)[C@H](O)[C@H]1O)C(O)=O)C=C2O
678 0 FPZIKYKVKOYTDR-UHFFFAOYSA-N Oc1cc(OC2OC(C(O)O)C(C(C2O)O)O)c2c(c1)C(=O)c1c(C2=O)c(O)cc(c1)C
679 0 ULELDDNAPLKIFR-UHFFFAOYSA-N OC1C(O)C(OC2=CC(O)=CC3=C2C(=O)C(O)C(O3)C2=CC=CC=C2)OC(C1O)C(O)=O
680 0 YWJNUTPFWDABBA-UHFFFAOYSA-N OC1C(O)C(OC2=CC(O)=C3C(=O)C(O)C(OC3=C2)C2=CC=CC=C2)OC(C1O)C(O)=O
681 0 FDWDKTKDGDLDTP-UHFFFAOYSA-N OC1CC2=C(O)C=C(OC3OC(C(O)C(O)C3O)C(O)=O)C=C2OC1C1=CC(O)=C(O)C=C1
682 0 BUONZQIZWIITTB-UHFFFAOYSA-N OC1CC2=C(O)C=C(O)C=C2OC1C1=CC(OC2OC(C(O)C(O)C2O)C(O)=O)=C(O)C=C1
683 0 RDPGQYRVXHYBLJ-UHFFFAOYSA-N CC(C(=O)C1=C(O)C(OC2OC(C(O)C(O)C2O)C(O)=O)=C(O)C=C1O)C1=CC=C(O)C=C1
684 0 FASPOBASJLZBCZ-UHFFFAOYSA-N CC(C(=O)C1=C(OC2OC(C(O)C(O)C2O)C(O)=O)C(O)=C(O)C=C1O)C1=CC=C(O)C=C1
685 0 BDMSDTMJRSJPCO-UHFFFAOYSA-N OCC(C(C1OC(O)(CC(C1NC(=O)C)OS(=O)(=O)O)C(=O)O)OC(=O)C)O
686 0 ZMEYMPXCJUDHKX-UHFFFAOYSA-N OCC(C(C1OC(CC(C1NC(=O)C)O)(OS(=O)(=O)O)C(=O)O)OC(=O)C)O
687 0 GMRUPNUYICVUOJ-UHFFFAOYSA-N OCC1OC(C(C(C1O)O)O)c1c(O)cc(cc1O)OC(=CC(=O)O)c1ccc(c(c1)O)O
688 0 DLJAPMVVQIYQKM-UHFFFAOYSA-N OCC1OC(C(C(C1O)O)O)c1c(O)cc(c(c1O)C(=O)O)OC(=C)c1ccc(c(c1)O)O
689 0 MCXAEFOAHZSMRW-UHFFFAOYSA-N OCC1OC(C(C(C1O)O)O)c1c(O)cc2c(c1O)C(=O)CC(O2)(O)c1ccc(c(c1)O)O
690 0 QCWFDZIHMLQFCN-UHFFFAOYSA-N OCC1OC(C(C(C1O)O)O)C1=C(O)C2C(C=C1O)(O)OC(=CC2=O)c1ccc(c(c1)O)O
691 0 YYVQOQRQEJDWNV-UHFFFAOYSA-N CC(C(=O)C1=C(O)C(O)=C(OC2OC(C(O)C(O)C2O)C(O)=O)C=C1O)C1=CC=C(O)C=C1
692 0 MEZPJCVBFNPMDY-UHFFFAOYSA-N CC(C(=O)C1=C(OC2OC(C(O)C(O)C2O)C(O)=O)C=C(O)C(O)=C1O)C1=CC=C(O)C=C1
693 0 MYPBTEQKJDFKBE-UHFFFAOYSA-N ClCC1(OC)C(O)CC2C1C1OC(=O)C(=C)C1C(CC2=C)OC(=O)C(CCl)(O)C
694 0 ONKFFXIHGIMISB-UHFFFAOYSA-N CC=C1C(=O)OC2C1C(CC(=C)C1C2C(O)(CCl)C(C1)O)OC(=O)C(CCl)(O)C
695 0 NELCEPURDCAYEA-UHFFFAOYSA-N CC=C1CC(OC(=O)C(CCl)(O)C)C2C(C3C1CC(C3(O)CCl)O)OC(=O)C2=C
696 0 KTOMRQVWUAJGDG-UHFFFAOYSA-N CC(C(=O)C1=C(O)C(O)=C(O)C=C1O)C1=CC=C(OC2OC(C(O)C(O)C2O)C(O)=O)C=C1
697 0 UMFAGWPNPJWGSK-UHFFFAOYSA-N ClCC1(O)C(O)CC2C1C1OC(=O)C(=C)C1C(CC2=C)OC(=O)C(CCl)(OC)C
698 0 POKQZNSBVKAJCJ-UHFFFAOYSA-N OC1C(O)C(OC2=C(O)C3=C(OCC(C3=O)C3=CC=CC=C3)C=C2O)OC(C1O)C(O)=O
699 0 CJWUCHXZGJBIDH-UHFFFAOYSA-N OC1C(O)C(OC2=C(O)C(O)=CC3=C2C(=O)C(CO3)C2=CC=CC=C2)OC(C1O)C(O)=O
700 0 MVAPOKGQBMRCHL-UHFFFAOYSA-N OC1C(O)C(OC2=C(O)C(O)=C3C(=O)C(COC3=C2)C2=CC=CC=C2)OC(C1O)C(O)=O
701 0 UGISJEOKAANYGW-UHFFFAOYSA-N CCC(O)C(O)C1=CC2=C(C=C(OC3OC(C(O)C(O)C3O)C(O)=O)C=C2)C(=O)O1
702 0 DGXIEIOKJQZFPA-UHFFFAOYSA-N OCC1OC(O)C(C(C1OS(=O)(=O)O)OC1OC(=CC(C1O)O)O)NC(=O)C
703 0 YUOSQDQXBNGEMU-UHFFFAOYSA-N OCC(C(C1OC(CC(C1NC(=O)C)OC(=O)C)(OS(=O)(=O)O)C(=O)O)O)O
704 0 WEPLNPXTLYCTND-UHFFFAOYSA-N CCC(O)C(O)C1=CC2=CC(OC3OC(C(O)C(O)C3O)C(O)=O)=CC=C2C(=O)O1
705 0 RIKQEJMAPKLXIH-UHFFFAOYSA-N CC(OC1OC(C(O)C(O)C1O)C(O)=O)C(O)C(O)C1=CC2=CC=CC=C2C(=O)O1
706 0 ZBFYBPQFOXBOHB-UHFFFAOYSA-N COC(=O)C1c2cc3C(=O)C4=C(C(=O)c3c(c2C(CC1(C)O)O)O)C(C(C=C4O)O)(O)O
707 0 NXZUYQZLNHQMIB-UHFFFAOYSA-N COC(=O)C1c2cc3c(c(c2C(CC1(C)O)O)O)C(=O)C1=C(C3=O)C(O)(O)C(C=C1O)O
708 0 HARZCRKBBURPBM-UHFFFAOYSA-N COC(=O)C1c2cc3c(c(c2C(CC1(C)O)O)O)C(=O)C1(C(C3=O)(O)C(=CC=C1O)O)O
709 0 PEUPHUQCUJPIFK-UHFFFAOYSA-N COC(=O)C1C2=CC3=C(C(C2(O)C(CC1(C)O)O)(O)O)C(=O)c1c(C3=O)c(O)ccc1O
710 0 XILBKOHVRTYIJT-UHFFFAOYSA-N COC(=O)C1C(C)(O)CC(C2=C(O)C3=C(C(C12O)O)C(=O)c1c(C3=O)c(O)ccc1O)O
711 0 SRRUHWUPITWTKV-UHFFFAOYSA-N COC(=O)C1C2=CC3(O)C(=O)c4c(O)ccc(c4C(=O)C3(C(=C2C(CC1(C)O)O)O)O)O
712 0 JIBJAIYLOGZHFI-UHFFFAOYSA-N CC(O)C(O)C(OC1OC(C(O)C(O)C1O)C(O)=O)C1=CC2=CC=CC=C2C(=O)O1
713 0 FFVHMERVZWMPIC-UHFFFAOYSA-N CC(O)C(OC1OC(C(O)C(O)C1O)C(O)=O)C(O)C1=CC2=CC=CC=C2C(=O)O1
714 0 QDCRLCUCZCUFOO-UHFFFAOYSA-N CCC(O)C(O)C1=CC2=C(C=CC=C2OC2OC(C(O)C(O)C2O)C(O)=O)C(=O)O1
715 0 UMWGDDXROMQWGU-UHFFFAOYSA-N OC(CCOC1OC(C(O)C(O)C1O)C(O)=O)C(O)C1=CC2=CC=CC=C2C(=O)O1
716 0 UDVLOAAWRYIPKO-UHFFFAOYSA-N OCCC(O)C(OC1OC(C(O)C(O)C1O)C(O)=O)C1=CC2=CC=CC=C2C(=O)O1
717 0 NSOIVQAINRGEFU-UHFFFAOYSA-N CSCCCCCCC(=NOS(=O)(=O)O)SC1OC2COC(C1O)C2O
718 0 LZEKQHYGAIDPKY-UHFFFAOYSA-N OCC1OC(C(C(C1O)O)O)C1=C(O)C=C(C2(C1(O)OC=C(C2=O)c1ccc(cc1)O)O)O
719 0 QUWRDIOCXVLDMY-UHFFFAOYSA-N OCCC(OC1OC(C(O)C(O)C1O)C(O)=O)C(O)C1=CC2=CC=CC=C2C(=O)O1
720 0 BRDDAZPLMDKIOK-UHFFFAOYSA-N OC1C(O)C(OC2=C3C(=O)CC(OC3=C(O)C(O)=C2)C2=CC=CC=C2)OC(C1O)C(O)=O
721 0 CKLYUZSCSYEEOU-UHFFFAOYSA-N OCC1OC(C(C(C1O)O)O)c1c(O)cc(c2c1occ(c2=O)C1=CC=C(C(C1O)O)O)O
722 0 WBBLPINSGDOGIE-UHFFFAOYSA-N OC1C(O)C(OC2=C(O)C3=C(C(=O)CC(O3)C3=CC=CC=C3)C(O)=C2)OC(C1O)C(O)=O
723 0 YVXSRVJYQHKVDN-UHFFFAOYSA-N OCC1OC(C(C(C1O)O)O)c1c(O)cc(c2c1occ(c2=O)C1(O)C=CC(=CC1O)O)O
724 0 XVRYQGBOYJXORV-UHFFFAOYSA-N OC(C1OC(C(C(C1O)O)O)c1c(O)cc(c2c1occ(c2=O)c1ccc(cc1)O)O)O
725 0 JMZGHXJSEGUJOF-UHFFFAOYSA-N OC1C(OC2=C(C(=O)C=CC3=CC=CC=C3)C(O)=C(O)C(O)=C2)OC(C(O)C1O)C(O)=O
726 0 DYVPHMBMSKXQQT-UHFFFAOYSA-N OC1C(OC2=C(O)C(O)=C(C(=O)C=CC3=CC=CC=C3)C(O)=C2)OC(C(O)C1O)C(O)=O
727 0 YCYOFQFOSRBDPY-UHFFFAOYSA-N OC1C(OC2=C(O)C=C(O)C(C(=O)C=CC3=CC=CC=C3)=C2O)OC(C(O)C1O)C(O)=O
728 0 LGWINYGCQMHAFS-UHFFFAOYSA-N OC1C(OC2=C(C(=O)C=CC3=CC=CC=C3)C(O)=CC(O)=C2O)OC(C(O)C1O)C(O)=O
729 0 SUFGNCUBUXDHKZ-UHFFFAOYSA-N OC1C(O)C(OC2=C(C(=O)CCC3=CC=C(O)C=C3)C(O)=C(O)C(O)=C2)OC(C1O)C(O)=O
730 0 JLANLWJYNFJPLL-UHFFFAOYSA-N OCC1OC(C(C(C1O)O)O)C1=C(O)C=C(C23C1(OC=C(C3=O)c1ccc(cc1)O)O2)O
731 0 SUZKPELYUMQHSL-UHFFFAOYSA-N OC1C(O)C(OC2=C(O)C(O)=C(C(=O)CCC3=CC=C(O)C=C3)C(O)=C2)OC(C1O)C(O)=O
732 0 MOKRJZOKXIXNFL-UHFFFAOYSA-N OCC1OC(C(C(C1O)O)O)c1c(O)cc(c2c1OC1OC1(C2=O)c1ccc(cc1)O)O
733 0 OLGIYQCWUZKSMA-UHFFFAOYSA-N OC1C(O)C(OC2=C(O)C=C(O)C(C(=O)CCC3=CC=C(O)C=C3)=C2O)OC(C1O)C(O)=O
734 0 VVZQZADZGINMII-UHFFFAOYSA-N OC1C(O)C(OC2=C(C(=O)CCC3=CC=C(O)C=C3)C(O)=CC(O)=C2O)OC(C1O)C(O)=O
735 0 RXOUSSLDPXRDIG-UHFFFAOYSA-N OC1C(O)C(OC2=CC=C(CCC(=O)C3=C(O)C(O)=C(O)C=C3O)C=C2)OC(C1O)C(O)=O
736 0 IKKSJGRYBHSISL-UHFFFAOYSA-N N#CC(C1=CC(C(=O)C=C1)Oc1ccccc1)OC(=O)C1C(C1(C)C)C=C(Cl)Cl
737 0 OOZLPFOTSYKMTJ-UHFFFAOYSA-N COC1=C(O)C=CC(=C1)C1=C(OC2OC(CO)C(O)C2O)C(=O)C2=C(O)C=C(O)C=C2O1
738 0 XPRUZNXTAZRHEN-UHFFFAOYSA-N OC1C2=C(O)C=C(O)C=C2OC1(O)CC1=CC=C(OC2OC(C(O)C(O)C2O)C(O)=O)C=C1
739 0 TWCYTSIAVKARSL-UHFFFAOYSA-N OC1C2=C(OC3OC(C(O)C(O)C3O)C(O)=O)C=C(O)C=C2OC1(O)CC1=CC=C(O)C=C1
740 0 OASZQEBZORPGBV-UHFFFAOYSA-N OCC1OC(C(C(C1O)O)O)c1c(O)ccc(c1O)C(=O)C(=C(c1ccc(c(c1)O)O)O)O
741 0 RXCIVGJNAMJNEY-UHFFFAOYSA-N OC1C2=C(O)C=C(OC3OC(C(O)C(O)C3O)C(O)=O)C=C2OC1(O)CC1=CC=C(O)C=C1
742 0 SXBRRRCILJMPAG-UHFFFAOYSA-N OC1C(O)C(OC2=C3C(OC(O)(CC4=CC=CC=C4)C3=O)=CC(O)=C2)OC(C1O)C(O)=O
743 0 WRYZEVMJZWWDJP-UHFFFAOYSA-N OC1C(O)C(OC2=CC(O)=C3C(OC(O)(CC4=CC=CC=C4)C3=O)=C2)OC(C1O)C(O)=O
744 0 WDSWBXIUCFZLCI-ZZXKWVIFSA-N [H]C(C(O)C1=C(OC2OC(C(O)C(O)C2O)C(O)=O)C(O)=C(O)C=C1O)=C([H])C1=CC=C(O)C=C1
745 0 ADBHOTRXOOWPTJ-ZZXKWVIFSA-N [H]\C(C(O)C1=C(O)C(O)=C(O)C=C1O)=C(\[H])C1=CC=C(OC2OC(C(O)C(O)C2O)C(O)=O)C=C1
746 0 PWPMWIUUOQJQOK-ZZXKWVIFSA-N [H]C(C(O)C1=C(OC2OC(C(O)C(O)C2O)C(O)=O)C=C(O)C(O)=C1O)=C([H])C1=CC=C(O)C=C1
747 0 IKWWZKMQOJUNSZ-ZZXKWVIFSA-N [H]\C(C(O)C1=C(O)C(O)=C(OC2OC(C(O)C(O)C2O)C(O)=O)C=C1O)=C(\[H])C1=CC=C(O)C=C1
748 0 QZJMPSVWANGIRN-UHFFFAOYSA-N OC(C1OC(Oc2cc(O)c3c(c2)oc(cc3=O)c2ccc(cc2)O)C(C(C1O)O)O)O
749 0 YDHCLDGNLPASCI-ZZXKWVIFSA-N [H]C(C(O)C1=C(O)C(OC2OC(C(O)C(O)C2O)C(O)=O)=C(O)C=C1O)=C([H])C1=CC=C(O)C=C1
750 0 QOEXSLJVCLHCEF-UHFFFAOYSA-N OCC1OC(C(C(C1O)O)O)c1c(O)ccc2c1OC(O)(c1ccc(c(c1)O)O)C(C2=O)O
751 0 VDDHTAXBEGJWGO-UHFFFAOYSA-N OCC1OC(C(C(C1O)O)O)C1=C(O)C=CC2C1(O)OC(=C(C2=O)O)c1ccc(c(c1)O)O
752 0 MMIIUZMAAMAIQJ-UHFFFAOYSA-N OC1C(O)C(OC2=C(O)C(O)=CC3=C2C(=O)CC(O3)C2=CC=CC=C2)OC(C1O)C(O)=O
753 0 GXLVOUPOGJMYLF-UHFFFAOYSA-N OC1C(O)C(OC2=C(O)C3=C(OC(CC3=O)C3=CC=CC=C3)C=C2O)OC(C1O)C(O)=O
754 0 UVNUGBQJLDGZKE-UHFFFAOYSA-N OC1C(O)C(OC2=C(O)C(O)=C3C(=O)CC(OC3=C2)C2=CC=CC=C2)OC(C1O)C(O)=O
755 0 DYVPHMBMSKXQQT-VOTSOKGWSA-N [H]\C(=C(\[H])C1=CC=CC=C1)C(=O)C1=C(O)C(O)=C(OC2OC(C(O)C(O)C2O)C(O)=O)C=C1O
756 0 UQRPUAPFVABDSE-UHFFFAOYSA-N OCC1OC(C(C(C1O)O)O)c1c(O)cc(c2c1oc(cc2=O)C1=CC=C(C(C1O)O)O)O
757 0 OXGUCUVFOIWWQJ-UHFFFAOYSA-N CC1OC(OC2=C(OC3=CC(O)=CC(O)=C3C2=O)C2=CC(O)=C(O)C=C2)C(O)C(O)C1O
758 0 SDPHMSAAQXOVBQ-UHFFFAOYSA-N OCC1OC(C(C(C1O)O)O)c1c(O)cc(c2c1oc(cc2=O)C1(O)C=CC(=CC1O)O)O
759 0 SPTREHIUZAWLGC-UHFFFAOYSA-N Oc1ccc(cc1)c1cc(=O)c2c(o1)c(c(cc2O)O)C1OC(C(O)O)C(C(C1O)O)O
760 0 MGDFQBXJZMSYLL-UHFFFAOYSA-N OC1C(O)C(OC2=CC(O)=C3C(O)C(O)C(OC3=C2)C2=CC=C(O)C=C2)OC(C1O)C(O)=O
761 0 UMEILGSHFSACSO-UHFFFAOYSA-N OC1C(O)C(OC2=CC(O)=CC3=C2C(O)C(O)C(O3)C2=CC=C(O)C=C2)OC(C1O)C(O)=O
762 0 OOZLPFOTSYKMTJ-PICAFTSOSA-N C1(O)=CC2OC(C3C=C(OC)C(O)=CC=3)=C(O[C@@H]3O[C@@H](CO)C(O)C3O)C(=O)C=2C(O)=C1
763 0 RWRBKZJXTTWZMY-UHFFFAOYSA-N OC1C=C(O)c2c(C1OC1OC(C)C(C(C1O)O)O)oc(c(c2=O)O)c1ccc(c(c1)O)O
764 0 CTBGQOPMXONYDP-UHFFFAOYSA-N OC1C(OC(C(C1O)O)C)OC1=C(O)CC(c2c1oc(c1ccc(c(c1)O)O)c(c2=O)O)O
765 0 APQPNYQPTCBKAZ-UHFFFAOYSA-N OCC1OC(C(C(C1O)O)O)c1c(O)cc(c2c1OC1(OC1C2=O)c1ccc(cc1)O)O
766 0 DZDFBUYFRQIVCC-UHFFFAOYSA-N CC1OC(OC2=C(O)C=C(C3C2OC(=C(C3=O)O)c2ccc(c(c2)O)O)O)C(C(C1O)O)O
767 0 VSWQXHCQJAIYSK-UHFFFAOYSA-N OC1C(OC(C(C1O)O)C)Oc1c(O)cc(c2c1OC(c1ccc(c(c1)O)O)C(C2=O)O)O
768 0 FGDBLBJBEIOZMB-UHFFFAOYSA-N CC1OC(Oc2c(O)cc(c3c2oc(C2CC=C(C(=C2)O)O)c(c3=O)O)O)C(C(C1O)O)O
769 0 OAPPIOMKKVNPPV-UHFFFAOYSA-N OCCSCC(C(=O)NCC(=O)OP(=O)(O)O)NC(=O)CCC(C(=O)O)N
770 0 YCUULEWWSRFOOD-UHFFFAOYSA-N OCCSCC(C(=O)NCC(=O)O)NC(=O)CCC(C(=O)OP(=O)(O)O)N
771 0 IIABOMJOCYRSDU-UHFFFAOYSA-N O=C(NC(C(=O)NCC(=O)O)CSCCOP(=O)(O)O)CCC(C(=O)O)N
772 0 HVYYYMYMTJNCET-UHFFFAOYSA-N COC1C(=C(C(=O)C)C(=O)C2(C1Cc1cc3=CC(O)(O)C(C(=c3c(c1C2=O)O)O)O)O)O
773 0 OHFRZJQBITVICT-UHFFFAOYSA-N COC1C(=C(C(=O)C)C(=O)C2(C1CC1=CC3=CC(=CC(C3(C(=C1C2=O)O)O)(O)O)O)O)O
774 0 AEIGFUGEFDDCKC-UHFFFAOYSA-N OCC1OC(C(C(C1O)O)O)c1c(O)cc(c2c1Oc1ccc(cc1C2(O)CC(=O)O)O)O
775 0 XVERRUZJNXRZDK-UHFFFAOYSA-N CC1=CC(C(C=C1)C(=O)COc1n(C)nc(c1C(=O)c1ccc(c(c1Cl)C)Cl)C)O
776 0 ZOLSKEQSWLOOAP-UHFFFAOYSA-N Cc1ccc(cc1)C(=O)COc1n(C)nc(c1C(=O)C1C(O)C=C(C(=C1Cl)C)Cl)C
777 0 FKDQNJWKXAAFBJ-UHFFFAOYSA-N Cc1ccc(cc1)C(=O)COC1(O)N(C)N=C(C1C(=O)c1ccc(c(c1Cl)C)Cl)C
778 0 HIJNOKGFELYRAD-UHFFFAOYSA-N OC1CC(=CC=C1O)c1oc2c(OC3OC(C)C(C(C3O)O)O)c(O)cc(c2c(=O)c1O)O
779 0 SVBODMZHBHMZPI-UHFFFAOYSA-N CC1OC(Oc2c(O)cc(c3c2oc(C2=CCC(C(=C2)O)O)c(c3=O)O)O)C(C(C1O)O)O
780 0 AIDCMCULKOAYOW-CBDCZHLDSA-N C1(O)=CC2OC(C3C=C(OC)C(O)=CC=3)=C(O[C@@H]3OC[C@@H](O)C(O)C3O)C(=O)C=2C(O)=C1
781 0 HMTHZHXCGMLMIW-UHFFFAOYSA-N OCC1OC(C(C(C1O)O)O)C1=C(O)C(O)C2(C(=C1O)C(=O)C=C(O2)c1ccc(cc1)O)O
782 0 YYOBYFMIOYSZPZ-UHFFFAOYSA-N OCC1OC(C(C(C1O)O)O)c1c(O)cc2c(c1O)c(=O)cc(o2)C1=CC=C(C(C1O)O)O
783 0 IEQJTSGQJSIGIP-UHFFFAOYSA-N OCC1OC(C(C(C1O)O)O)c1c(O)cc2c(c1O)c(=O)cc(o2)C1(O)C=CC(=CC1O)O
784 0 AQYUIVQHEYVIIK-FXSKXFPISA-N C1(O)=C(C)C2OC(C3C=C(O)C(O)=CC=3)=C(O[C@@H]3OC[C@@H](O)C(O)C3O)C(=O)C=2C(O)=C1
785 0 OXGUCUVFOIWWQJ-KNPIPFGMSA-N C1(O)=CC2OC(C3C=C(O)C(O)=CC=3)=C(O[C@H]3[C@@H](O)C(O)[C@@H](O)C(C)O3)C(=O)C=2C(O)=C1
786 0 YCIOGDRRWDKZIF-UHFFFAOYSA-N Oc1ccc(cc1)c1cc(=O)c2c(o1)cc(c(c2O)C1OC(C(O)O)C(C(C1O)O)O)O
787 0 QPHXPNUXTNHJOF-FOPFZKDUSA-N C1(O[C@@H]2OC(C)[C@H](O)[C@H](O)C2O)=CC2OC(C3C=C(O)C(O)=CC=3)=C(O)C(=O)C=2C(O)=C1
788 0 KUFSJZPHCKXVTN-DMRJKJLGSA-N C1(OC)=CC2OC(C3C=C(O)C(O)=CC=3)=C(O[C@@H]3OC[C@H](O)C(O)C3O)C(=O)C=2C(O)=C1
789 0 ASKKBGQVSVTIAW-BGZCDXNUSA-N C1(O)=CC2OC(C3C=C(O[C@@H]4OC[C@@H](O)[C@H](O)C4O)C(O)=CC=3)=C(OC)C(=O)C=2C(O)=C1
790 0 WBBLPINSGDOGIE-DRAXSFGVSA-N C1(O[C@@H]2O[C@H](C(O)=O)[C@@H](O)[C@H](O)[C@H]2O)=C(O)C2OC(C3C=CC=CC=3)CC(=O)C=2C(O)=C1
791 0 BEIGFKLRGRRJJA-JLHYYAGUSA-O O=C1NNC(=O)C2=CC(=CC=C12)[N+]1=NC(\C=C\C2=CC=CC=C2)=NN1C1=NC2=C(S1)C=CC=C2
792 0 SNJAWJLQWHCNOK-UHFFFAOYSA-N OCC1OC(C(C(C1O)O)O)c1c(O)cc2c(c1O)C(=O)C1C(O2)(O1)c1ccc(cc1)O
793 0 HXWLAJVUJSVENX-HFIFKADTSA-N [H][C@]12CC[C@]([H])([C@H]([C@H](C1)C1=CC=C([123I])C=C1)C(=O)OC)N2CCCF
794 0 BTNNPSLJPBRMLZ-UHFFFAOYSA-N CC(N(CC1=CN=C(C)NC1=N)C=O)=C(CCOP(O)(O)=O)SC(=O)C1=CC=CC=C1
795 0 ALRFYJWUVHBXLV-IKICRFKJSA-N OC1COC(COC2=C(Oc3cc(O)cc(O)c3C2=O)c4ccc(O)c(O)c4)C(O)C1O
796 0 RSMKVJHKQQZKGZ-UHFFFAOYSA-N Oc1cc(O)c2c(c1)oc(c(c2=O)OC1OC(C)C(C(C1O)O)O)C1CC(=C(C(=C1)O)O)O
797 0 IGSVJOXYAJWSFQ-UHFFFAOYSA-N Oc1cc(O)c2c(c1)oc(c(c2=O)OC1OC(C)C(C(C1O)O)O)C1=CC(=C(C(C1)O)O)O
798 0 NVNARIIEPXGYKA-ZIKOTGLESA-N COc1cc(ccc1O)C(=O)OCC2OC(Oc3ccc(O)c(c3)C(=O)O)C(O)C(O)C2O
799 0 RUDYQMRGLJGPBZ-UHFFFAOYSA-N Oc1cc(O)c2c(c1)oc(c(c2=O)OC1OC(C)C(C(C1O)O)O)C1=CC(O)C(C(=C1)O)O
800 0 LSAUPHSYZJWKTG-UHFFFAOYSA-N OC1C=C(O)c2c(C1)oc(c(c2=O)OC1OC(C)C(C(C1O)O)O)c1cc(O)c(c(c1)O)O
801 0 GTBHCLUQCLLDAO-UHFFFAOYSA-N OC1=Cc2c(C(C1)O)c(=O)c(c(o2)c1cc(O)c(c(c1)O)O)OC1OC(C)C(C(C1O)O)O
802 0 GFYLLHRTWMYTNM-UHFFFAOYSA-N O=CC1OC(Oc2c3C(=O)CC(Oc3cc(c2O)O)c2ccc(cc2)O)C(C(C1O)O)O
803 0 MNSSYSAGFRWMDY-UHFFFAOYSA-N OCC1OC(Oc2c3C(=O)CC(Oc3cc(c2O)O)c2ccc(cc2)O)C(C(=O)C1O)O
804 0 QAUKJNFUDNBITF-UHFFFAOYSA-N OCC1OC(Oc2c3C(=O)CC(Oc3cc(c2O)O)c2ccc(cc2)O)C(C(C1=O)O)O
805 0 LJKCDAYDLPOOFE-UHFFFAOYSA-N OCC1OC(Oc2c3C(=O)CC(Oc3cc(c2O)O)c2ccc(cc2)O)C(=O)C(C1O)O
806 0 ASKKBGQVSVTIAW-HVQFUZGHSA-N COC1=C(Oc2cc(O)cc(O)c2C1=O)c3ccc(O)c(OC4OCC(O)C(O)C4O)c3
807 0 OSFCFXQMAHURHU-FUXFQZNLSA-N OCC1OC(C(O)C(O)C1O)c2c(O)cc3OC(C(O)C(=O)c3c2O)c4ccc(O)c(O)c4
808 0 YBUCFCOHYGARIM-UBTUTIANSA-N COc1cc(O)cc2OC(=C(OC3OCC(O)C(O)C3O)C(=O)c12)c4ccc(O)c(O)c4
809 0 KVCDMLSZBATQNF-PGNRROLMSA-N OCC1OC(C(O)C(O)C1O)c2c(O)ccc3C4=CC(=O)C5(O)CC4(CC(O5)C(=O)O)Oc23
810 0 MKLTYDXNUDXPCQ-UHFFFAOYSA-N OC(C1OC(Oc2c3C(=O)CC(Oc3cc(c2O)O)c2ccc(cc2)O)C(C(C1O)O)O)O
811 0 DFGOETXJACPAOQ-UHFFFAOYSA-N COC1CC2C(C1(O)CCl)C1OC(=O)C(=C)C1C(CC2=C)OC(=O)C(CCl)(O)C
812 0 OBXYVXYNGBPYLC-UHFFFAOYSA-N OCC1OC(C(C(C1O)O)O)C(=O)c1occ(c(=O)c1C=CC(=O)O)c1ccc(cc1)O
813 0 AIDCMCULKOAYOW-VJJFEZRUSA-N COc1cc(ccc1O)C2=C(OC3OCC(O)C(O)C3O)C(=O)c4c(O)cc(O)cc4O2
814 0 OLXVCTRUYPSVOL-UHFFFAOYSA-N O=CC=c1c(=C(C2OC(CO)C(C(C2O)O)O)C(=O)O)occ(c1=O)c1ccc(cc1)O
815 0 MNXYZPCDFFKXFD-UHFFFAOYSA-N O=CC=C(c1coc2c(c1=O)ccc(c2C1OC(CO)C(C(C1O)O)O)O)C=CC(=O)O
816 0 PEHZDZJFRXTNFS-UHFFFAOYSA-N O=COc1c(ccc(c1C1OC(CO)C(C(C1O)O)O)O)C(=O)C(=O)c1ccc(cc1)O
817 0 PPTRRHKRQLKQOJ-UHFFFAOYSA-N OCC1OC(C(C(C1O)O)O)c1c(O)c(O)c2c(c1O)C(=O)c1c(C2=O)cc(cc1C)O
818 0 QPHXPNUXTNHJOF-GWCYCZLUSA-N CC1OC(Oc2cc(O)c3C(=O)C(=C(Oc3c2)c4ccc(O)c(O)c4)O)C(O)C(O)C1O
819 0 OKAAUPHNLSGKJG-JUHPOPGZSA-N OC1OC(Cc2c(O)cc3OC(=CC(=O)c3c2O)c4ccc(O)c(O)c4)C(O)C(O)C1O
820 0 LIJMMUDJSMCVDJ-LSYVGTMDSA-N COc1cc(C=C/C(=O)OC(C(=O)O)C(O)(Cc2ccc(O)c(O)c2)C(=O)O)ccc1O
821 0 QPHXPNUXTNHJOF-QLZSJYIASA-N CC1OC(Oc2cc(O)c3C(=O)C(=C(Oc3c2)c4ccc(O)c(O)c4)O)C(O)C(O)C1O
822 0 QPHXPNUXTNHJOF-XNFUJFQVSA-N CC1OC(Oc2cc(O)c3C(=O)C(=C(Oc3c2)c4ccc(O)c(O)c4)O)C(O)C(O)C1O
823 0 IJAWUGYUIMZOGW-UHFFFAOYSA-N OC1=CC(C2C(=C1)OC(=C(C2=O)OC1OC(C)C(C(C1O)O)O)c1ccc(c(c1)O)O)(O)O
824 0 OXGUCUVFOIWWQJ-NJZJCWFJSA-N CC1OC(OC2=C(Oc3cc(O)cc(O)c3C2=O)c4ccc(O)c(O)c4)C(O)C(O)C1O
825 0 OXGUCUVFOIWWQJ-UBTQYQGQSA-N CC1OC(OC2=C(Oc3cc(O)cc(O)c3C2=O)c4ccc(O)c(O)c4)C(O)C(O)C1O
826 0 AIDCMCULKOAYOW-JFVQBVORSA-N C1(O)=CC2OC(C3C=C(OC)C(O)=CC=3)=C(O[C@@H]3OC[C@H](O)C(O)C3O)C(=O)C=2C(O)=C1
827 0 DOSAFYUHEPBZTC-UHFFFAOYSA-N OCC1OC(Oc2c3C(=O)CC(Oc3cc(c2O)O)c2ccc(cc2)O)C(C(=C1O)O)O
828 0 ZRBVKVVTMWMDBK-UHFFFAOYSA-N OCC1OC(Oc2c3C(=O)CC(Oc3cc(c2O)O)c2ccc(cc2)O)C(=C(C1O)O)O
829 0 DWVWQQVBKAPOHD-UHFFFAOYSA-N OC(=O)C1OC(Oc2cc3OC(=CC(c3c(c2O)O)O)c2ccccc2)C(C(C1O)O)O
830 0 LHNVRGMRVAQCRS-UHFFFAOYSA-N OC(=O)C1OC(OC2Cc3oc(cc(=O)c3C(=C2O)O)c2ccccc2)C(C(C1O)O)O
831 0 XUPCKOFJNLNWKG-UHFFFAOYSA-N OC1=CC(=C2C3(C1O3)OC(C(C2=O)OC1OC(C)C(C(C1O)O)O)c1ccc(c(c1)O)O)O
832 0 KJSNWVJAASHGIT-UHFFFAOYSA-N OC1C(OC(C(C1O)O)C)OC1C(OC2=CC3(C(C(=C2C1=O)O)O3)O)c1ccc(c(c1)O)O
833 0 DERJFMYJOZWYJV-UHFFFAOYSA-N OC1=CC2(C3(C(=C1)OC(c1ccc(c(c1)O)O)C(C3=O)OC1OC(C)C(C(C1O)O)O)O2)O
834 0 SEOGMFIIINHADD-UHFFFAOYSA-N OC(=O)C1OC(OC2=Cc3oc(cc(=O)c3C(C2O)O)c2ccccc2)C(C(C1O)O)O
835 0 IFBFRUQTDLPLDZ-UHFFFAOYSA-N O=C1C=C(OC2C1C(=C(C(=C2)OC1OC(C(=O)O)C(C(C1O)O)O)O)O)c1ccccc1
836 0 IZYYGRCMOZSDBH-UHFFFAOYSA-N OC(=O)C1OC(Oc2cc3oc(cc(=O)c3c(c2O)O)C2CC=CC=C2)C(C(C1O)O)O
837 0 PRMBNRPZIOLPJL-UHFFFAOYSA-N OC(=O)C1OC(Oc2cc3oc(cc(=O)c3c(c2O)O)C2=CC=CCC2)C(C(C1O)O)O
838 0 PZZDSKFSCGCRIM-UHFFFAOYSA-N OC(=O)C1OC(Oc2cc3oc(cc(=O)c3c(c2O)O)C2=CCCC=C2)C(C(C1O)O)O
839 0 QFYHMGFZHIQVMZ-UHFFFAOYSA-N O=CC(=C1C(=CC(=O)O)OC(C(C1=O)OC1OC(C)C(C(C1O)O)O)c1ccc(cc1)O)O
840 0 IJXIDERLVWBCBT-FXLVCCLPSA-N CC1(O)C(O)COC(OC2=C(Oc3cc(O)cc(O)c3C2=O)c4ccc(O)c(O)c4)C1O
841 0 ARSVXFQMHNLNGL-UHFFFAOYSA-N O=CC(=CC1=C(C(=O)O)C(=O)C(C(O1)c1ccc(cc1)O)OC1OC(C)C(C(C1O)O)O)O
842 0 OTBDRHJKWHYULU-UHFFFAOYSA-N O=CC1=C(C(=CC(=O)O)O)C(=O)C(C(O1)c1ccc(cc1)O)OC1OC(C)C(C(C1O)O)O
843 0 WSZRQWZFXUBLRJ-UHFFFAOYSA-N Oc1ccc(cc1)C1=C(OC2OC(C)C(C(C2O)O)O)C(=O)C2=C(O)C=C(C(C2(O1)O)O)O
844 0 HFKQGKLYHVMQEG-UHFFFAOYSA-N OC1=CC(C2(C(=C1)OC(=C(C2=O)OC1OC(C)C(C(C1O)O)O)c1ccc(cc1)O)O)(O)O
845 0 JZUXEWSPFTZBSX-UHFFFAOYSA-N Oc1cc(O)c2c(c1)oc(c(c2=O)OC1OC(C)C(C(C1O)O)O)C1=CC=C(C(C1O)O)O
846 0 APNZUXNJDOQTAC-UHFFFAOYSA-N Oc1cc(O)c2c(c1)oc(c(c2=O)OC1OC(C)C(C(C1O)O)O)C1=CC(C(C=C1)(O)O)O
847 0 RGVCJGVAKVVMMR-UHFFFAOYSA-N OC1=CC(C(C=C1)(O)c1oc2cc(O)cc(c2c(=O)c1OC1OC(C)C(C(C1O)O)O)O)O
848 0 YVHLLZXSGPDXOA-LSYVGTMDSA-N COc1ccc(C=C/C(=O)OC(C(=O)O)C(O)(Cc2ccc(O)c(O)c2)C(=O)O)cc1O
849 0 OMGCXIDPVRLRDU-UHFFFAOYSA-N OC1C(OC(C(C1O)O)C)Oc1c(O)cc(c2c1OC(=C(C2O)O)c1ccc(c(c1)O)O)O
850 0 BHLQHYKSWCZPPT-WEQWLYMASA-N CC1OC(C(O)C(O)C1O)C2=C(Oc3cc(O)cc(O)c3C2=O)c4cc(O)c(O)c(O)c4
851 0 AQYUIVQHEYVIIK-PDVSYCDBSA-N Cc1c(O)cc(O)c2C(=O)C(=C(Oc12)c3ccc(O)c(O)c3)OC4OCC(O)C(O)C4O
852 0 WJEQZCUXSCKGER-WLBLIHONSA-N CC1OC(OC2=C(C(=O)c3c(O)cc(O)cc3O2)c4ccc(O)c(O)c4)C(O)C(O)C1O
853 0 OXGUCUVFOIWWQJ-NSUXESCWSA-N CC1OC(OC2=C(Oc3cc(O)cc(O)c3C2=O)c4ccc(O)c(O)c4)C(O)C(O)C1O
854 0 NAWLFLCZABMDRM-IONYDWJHSA-N COc1c(O)cc2C(=O)OC3C(O)C(O)C(COC(=O)c4ccc(O)cc4)OC3c2c1O
855 0 XASSAZVPOBYDFY-UHFFFAOYSA-N OC1C(OC(C(C1O)O)C)OC1C(Oc2c(C1=O)c(O)cc(c2O)O)c1ccc(c(c1)O)O
856 0 KTNUSFDWDSYNQY-UHFFFAOYSA-N OC1C(OC(C(C1O)O)C)OC1C(Oc2c(C1=O)c(O)c(c(c2)O)O)c1ccc(c(c1)O)O
857 0 OXGUCUVFOIWWQJ-BLRRRGFBSA-N CC1OC(OC2=C(Oc3cc(O)cc(O)c3C2=O)c4ccc(O)c(O)c4)C(O)C(O)C1O
858 0 AQYUIVQHEYVIIK-DFIRMOIBSA-N Cc1c(O)cc(O)c2C(=O)C(=C(Oc12)c3ccc(O)c(O)c3)OC4OCC(O)C(O)C4O
859 0 OXGUCUVFOIWWQJ-XIMSSLRFSA-N C[C@@H]1O[C@@H](OC2=C(Oc3cc(O)cc(O)c3C2=O)c4ccc(O)c(O)c4)[C@@H](O)[C@H](O)[C@@H]1O
860 0 GWRHXUQLASQVAP-UHFFFAOYSA-N COC1=CC(=NC(N1)NC(=O)NS(=O)(=O)c1n(C)ncc1c1nnn(n1)C)OC
861 0 XJRFUCWBTHSCBC-UHFFFAOYSA-N COC1NC(=NC(=C1)OC)NC(=O)NS(=O)(=O)c1n(C)ncc1c1nnn(n1)C
862 0 YMTYHBSVEDUCMY-UHFFFAOYSA-N COC1N=C(N=C(C1)OC)NC(=O)NS(=O)(=O)c1n(C)ncc1c1nnn(n1)C
863 0 SRHBQAFYGKACSI-UHFFFAOYSA-N COc1cc(OC)nc(n1)NC(=O)NS(=O)(=O)C1N(C)N=CC1c1nnn(n1)C
864 0 NOCXSSNXZODYSD-UHFFFAOYSA-N COc1cc(OC)nc(n1)NC(=O)NS(=O)(=O)C1=C(CNN1C)c1nnn(n1)C
865 0 QIWIKNCSPHAUKO-UHFFFAOYSA-N COc1cc(OC)nc(n1)NC(=O)NS(=O)(=O)c1n(C)ncc1C1N=NN(N1)C
866 0 IMKODHPFUGOAAC-UHFFFAOYSA-N COc1cc(OC)nc(n1)NC(=O)NS(=O)(=O)c1n(C)ncc1C1=NN(NN1)C
867 0 IOXTYJNVGOJNHW-UHFFFAOYSA-N OCC1OC(C(C(C1O)O)O)C(=O)c1oc(CC(=O)C)cc(=O)c1C(=CC(=O)O)C
868 0 AOGPGAOKMNYQNA-ATCRFRMESA-N OCC1OC(C(C(C1O)O)O)/C(=c/1\oc(CC(=O)C)cc(=O)c1=C(C=O)C)/C(=O)O
869 0 GLRRYVPAFIQDIK-UHFFFAOYSA-N OCC1OC(C(C(C1O)O)O)c1c(O)cc(c(c1OC(=O)CC(=O)C)C(=O)C=O)C
870 0 FSQODSKIDMXXBP-UHFFFAOYSA-N OCCNC(=O)C(=O)NS(=O)(=O)C1=CC=C(NC(=O)C(=O)NCC2=CC=CC=C2)C=C1
871 0 FFXDLDLAPKDAKA-UHFFFAOYSA-N O=C(NCN1C(CSC(=S)N2CCOCC2)=NC2=CC=CC=C12)C1=CC=CC=C1
872 0 MMHVCLWNMHLINJ-UHFFFAOYSA-N OC1=CC23C(C(=C1)O)(O3)C(=O)C(C(O2)c1ccc(c(c1)O)O)OC1OC(C)C(C(C1O)O)O
873 0 ICDNITSTFHFRQQ-UHFFFAOYSA-N CCCCCCCCCCCCNC1=NC(SC)=NC(=N1)C(Cl)(Cl)Cl
874 0 YZYYIAXSSKVOGE-UHFFFAOYSA-N CC1=CC=C(C=C1)S(=O)(=O)OCCCCCCOS(=O)(=O)C1=CC=C(C)C=C1
875 0 MVRVLVJHNQPNNE-UHFFFAOYSA-N COC(=O)C(CC1=CC(=CC=C1)N(CCCl)CCCl)N1C(=O)C2=CC=CC=C2C1=O
876 0 SNJPXWHJRLGQKM-UHFFFAOYSA-N CC(CCC(C)OS(=O)(=O)C1=CC=C(C)C=C1)OS(=O)(=O)C1=CC=C(C)C=C1
877 0 WKJDVLUVVZBKBJ-UHFFFAOYSA-N CC1=CC(=C(C)C=C1)S(=O)(=O)OCCCCOS(=O)(=O)C1=C(C)C=CC(C)=C1
878 0 BNOQZTTVJKXCDU-UHFFFAOYSA-N CC1=CC(C)=C(C=C1)S(=O)(=O)OCCCCOS(=O)(=O)C1=C(C)C=C(C)C=C1
879 0 VLUPUAKKLJALSM-UHFFFAOYSA-N OC(=O)C1=CC=CC=C1NC(=O)C1=CC=C(C=C1)N1C(=O)C2=C(C1=O)C(=CC=C2)[N+]([O-])=O
880 0 DMCOXOSWPXOEFP-UHFFFAOYSA-N COC1=CC=C(C=C1)C(=O)CC1C=C(OC)C(OC)=CC1C(=O)C1=CC=CC=C1Cl
881 0 FWUINTWYWXWQKA-UHFFFAOYSA-N [O-][N+](=O)C1=CC(Cl)=C(C=C1)N=NC1=CC=C(C=C1)N(CCOCCC#N)CCC#N
882 0 YRHWNRQCJVPPIQ-UHFFFAOYSA-N CCCCN(CCC#N)C1=CC=C(C=C1)N=NC1=NC2=CC(Cl)=C(Cl)C=C2S1
883 0 GMEJKCSVZFTEQJ-UHFFFAOYSA-N O=S(=O)(NN1C(=NN=C1C1=CC=CC=C1)C1=CC=CC=C1)C1=CC2=CC=CC=C2C=C1
884 0 JPWAWNSTXGQVHS-UHFFFAOYSA-N [O-][N+](=O)C1=CC(=CC=C1)C1C(C(=O)C=CC2=CC=CC=C2)C(=O)C(=O)N1C1=CC=CC=C1
885 0 DYIMGKAFJUUZKC-UHFFFAOYSA-N CC(=O)NC1=C(C=CC(=C1)N(CCC#N)CC=C)N=NC1=C(Cl)C=C(C=C1)[N+]([O-])=O
886 0 OSFCFXQMAHURHU-UHFFFAOYSA-N OCC1OC(C(O)C(O)C1O)c1c(O)cc2OC(C(O)C(=O)c2c1O)c1ccc(O)c(O)c1
887 0 WKGGIQJOXZNALV-UHFFFAOYSA-N OC1C(OC(C(C1O)O)C)OC1C(OC2=C(C1=O)C(=CC1(C2O1)O)O)c1ccc(c(c1)O)O
888 0 GTUIRORNXIOHQR-UHFFFAOYSA-N CC1COC2(CCN(CC2)C2=NC(=O)c3cc(cc(c3S2)[N+]([O-])=O)C(F)(F)F)O1
889 0 NOVNBQKUIAJJBO-UHFFFAOYSA-N CC(C)(C)OC(=O)N1C(Br)C(=O)OC(C1C1=CC=CC=C1)C1=CC=CC=C1
890 0 RAXILLWCRCHLGT-UHFFFAOYSA-N COc1ccc2C(C(c3ccccc3)C(C)(C)Oc2c1)c1ccc(OCCBr)cc1
891 0 JHELXEZLPYWZSS-UHFFFAOYSA-N [O-][N+](=O)C1=CC=CC2=C1C(=O)N(CCCCCCN1C(=O)C3=C(C1=O)C(=CC=C3)[N+]([O-])=O)C2=O
892 0 XTLNVJSPYRYVKI-UHFFFAOYSA-N CC(C)C(COS(=O)(=O)C1=CC=C(C)C=C1)COS(=O)(=O)C1=CC=C(C)C=C1
893 0 WDEFINRBLMLGLG-UHFFFAOYSA-N CC1=CC(=O)OC2=CC(OC3(CC(O)C(O)C(O3)C(O)C(O)CO)C(O)=O)=CC=C12
894 0 JUIGKQZHOKNIRX-UHFFFAOYSA-N CC1(C)OB(OC1(C)C)C1=CC(Br)=CC(B2OC(C)(C)C(C)(C)O2)=C1F
895 0 GTUIRORNXIOHQR-UHFFFAOYSA-N CC1COC2(CCN(CC2)C2=NC(=O)c3cc(cc(c3S2)[N+]([O-])=O)C(F)(F)F)O1
896 0 UVXLRZVJNPFWAW-UHFFFAOYSA-N ClC1=CC2=C(OC(=N2)C2=CC=C(C=CC3=CC4=C(C=C3)N=C(O4)C3=CC=CC=C3)C=C2)C=C1
897 0 CSMMVHRUFPYHCS-UHFFFAOYSA-N COC1=CC(C=CC(=O)C=C(OB2OC(=O)C(=O)O2)C=CC2=CC(OC)=C(O)C=C2)=CC=C1O
898 0 IWRJXLLCKNDYPH-UHFFFAOYSA-N FC(F)(F)C1=C(Cl)C=CC(NC2=NNC(=N2)C2=CC=C(OC3=CN=CC=C3)C=C2)=C1
899 0 CTHJPTSKLMLUCQ-UHFFFAOYSA-N COC1=C(NS(=O)(=O)C2=C(F)C=C(F)C=C2)C=C(C=N1)B1OC(C)(C)C(C)(C)O1
900 0 LPYVCTCFUCPZGR-UHFFFAOYSA-N [O-][N+](=O)C(C=NC1=CC=C(S1)C1=CC=CC=C1)C=NC1=CC=C(S1)C1=CC=CC=C1
901 0 FTNFFMSBLHNPIK-UHFFFAOYSA-N CCOC(=O)CC(O[Sn](CC)(CC)CC)C=CC1=CC=CC=C1
902 0 QLNAFWUFXCQDKX-UHFFFAOYSA-N CCCCCCCCC1C(CCCCCCCC(=O)OC)C1(Br)Br
903 0 PZJPMPAVOWAAIO-UHFFFAOYSA-N CC(CC(=O)OCC1=CC=CC=C1)OP(=O)(OC1=CC=CC=C1)OC1=CC=CC=C1
904 0 RUKMAPDABILPGK-UHFFFAOYSA-N CC1=CC=C(SC2=CC=CC=C2N=NC2=CC=CC=C2SC2=CC=C(C)C=C2)C=C1
905 0 BNEFJXNJAAWACX-UHFFFAOYSA-N FC(F)(F)C1=CC=C(C=C1)C1=CC2=CC3=C(C=C(C=C3)C3=CC=C(C=C3)C(F)(F)F)C=C2C=C1
906 0 QFZFXWNDIVQIAJ-UHFFFAOYSA-N CCN(CC1=CC(=CC=C1)S(O)(=O)=O)C1=CC=C(N=NC2=NC3=CC=CC=C3S2)C(C)=C1
907 0 UHCSCHGCOSOIRD-UHFFFAOYSA-N C[N+](C)(CCC(F)C(F)(F)C(F)(F)C(F)(F)C(F)(F)C(F)(F)F)CC([O-])=O
908 0 PXIPJQUDARNNQU-UHFFFAOYSA-N CC(C)(C)c1ccc(cc1)-c1cc(no1)C(=O)NCC(F)(F)C(F)(F)C(F)(F)F
909 0 XJVOGAQPPNXNBC-UHFFFAOYSA-N OC1=CC2=C(C3(C1O3)O)C(=O)C(C(O2)c1ccc(c(c1)O)O)OC1OC(C)C(C(C1O)O)O
910 0 RQWPYELAOIARQE-UHFFFAOYSA-N O=C=NC1=C2CC2=C(NC(=O)NC2=C3CC3=C(N=C=O)C3=C4C=CC(C=C4)=C23)C2=C3C=CC(C=C3)=C12
911 0 AIDCMCULKOAYOW-CGJJIIMXSA-N COc1cc(ccc1O)C2=C(O[C@@H]3OC[C@@H](O)[C@@H](O)[C@@H]3O)C(=O)c4c(O)cc(O)cc4O2
912 0 HXWLAJVUJSVENX-UHFFFAOYSA-N COC(=O)C1C2CCC(CC1C1=CC=C(I)C=C1)N2CCCF
913 0 HXWLAJVUJSVENX-UHFFFAOYSA-N COC(=O)C1C2CCC(CC1C1=CC=C(I)C=C1)N2CCCF
914 0 SYXATTSOWPFVMV-UHFFFAOYSA-N ClCCN(CCCl)CC(=O)N1CCN(CC1)C(=O)CN(CCCl)CCCl
915 0 OSFCFXQMAHURHU-FWCPWLSYSA-N OCC1OC(C(O)C(O)C1O)c2c(O)cc3OC(C(O)C(=O)c3c2O)c4ccc(O)c(O)c4
916 0 YVHLLZXSGPDXOA-WIYYLYMNSA-N COc1ccc(C=CC(=O)O[C@H](C(=O)O)[C@](O)(Cc2ccc(O)c(O)c2)C(=O)O)cc1O
917 0 OKSCSVIOPIVWTC-UHFFFAOYSA-N COC(=O)C(CC1=CN=CN1)\N=C(/O)CC1=CC=C(C=C1)N(CCCl)CCCl
918 0 OKSCSVIOPIVWTC-UHFFFAOYSA-N COC(=O)C(CC1=CN=CN1)\N=C(/O)CC1=CC=C(C=C1)N(CCCl)CCCl
919 0 WPDPOQCEVONLMM-UHFFFAOYSA-N COC(=O)C(CC1=CN=CN1)\N=C(/O)CC1=CC=CC=C1N(CCCl)CCCl
920 0 KXNPPJGDCVDPBV-UHFFFAOYSA-N Oc1cc2OC(c3ccc(c(c3)O)O)C(C(=O)Oc2c(c1)O)OC1OC(C)C(C(C1O)O)O
921 0 ISOQSBJCFFKLQV-UHFFFAOYSA-N CC1=CN(C2CC(O)C(COP(O)(=O)OC3=CC=CC4=CC=CC=C34)O2)C(=O)N=C1O
922 0 LYSRWWLDCUPVGA-YRHQEJDOSA-N CC(=O)OC[C@H]1O[C@H](OCC2=C(C)OC(=O)c3c(O)cc(O)cc23)[C@H](O)[C@@H](O)[C@@H]1O
923 0 JDNFQYFHUXHBFI-UHFFFAOYSA-N CC[N+](C)(CC)CCCCC[N+]1(C)CC2=C(C1)C(Cl)=C(Cl)C(Cl)=C2Cl
924 0 UVQGGWXPRUXXSY-UHFFFAOYSA-N Clc1ccc(cc1)C(=O)OCC1=CCN2CCC(OC(=O)c3ccc(Cl)cc3)C12
925 0 CWPHTUJPMBCBSR-UHFFFAOYSA-N C[S+](C)CCC\N=C(/[O-])C1=CSC(=N1)C1=CSC(CCCC\N=C(\C)O)=N1
926 0 GZRUZYZDXWDVPQ-UHFFFAOYSA-N CCN(C(=O)N(CC)C1=C(C=C(C=C1)[N+]([O-])=O)[N+]([O-])=O)C1=C(C=C(C=C1)[N+]([O-])=O)[N+]([O-])=O
