# Supplementary material for: Ion mobility collision cross-section atlas for known and unknown metabolite annotation in untargeted metabolomics
Source: Nat Commun. 2020 Aug 28;11:4334. doi: 10.1038/s41467-020-18171-8 (PMC7455731; doi:10.1038/s41467-020-18171-8)
Supplement: Supplementary file 8 — Supplementary Data 5 [file 41467_2020_18171_MOESM8_ESM.zip › 01_positive_mode/L0679/cfmid_pred_spec.msp]

Name: +ve in-silico MS/MS by CFM-ID for VNONINPVFQTJOC-ZGXDEBHDSA-N
ID: VNONINPVFQTJOC-ZGXDEBHDSA-N
Comment: Energy0
Num peaks: 31
55.05422664 4.401802165
57.06987671 0.6449116678
59.08552677 0.4524108011
67.05422664 1.893735381
69.06987671 2.901244567
71.04914126 0.581501178
71.08552677 1.795571109
73.06479133 0.4979968047
147.0651853 1.430906661
219.0863146 0.4982151409
301.2525921 0.5985548331
309.1180087 0.6798881375
383.2944569 0.6122206513
385.310107 0.5393109375
397.310107 6.412622184
415.3206717 10.61219742
557.3472803 0.5267687473
559.3629304 3.032333406
575.357845 3.779036941
577.3734951 0.4918006923
609.3633243 1.090278795
705.4208392 10.75986788
707.4364893 0.654946118
723.4314039 8.578513989
729.4055831 0.4795743149
731.4212331 0.4767376485
743.3848476 0.6512609387
753.4055831 0.861533571
827.4423625 0.5601407097
851.478748 6.619014202
869.4893127 3.672573216

Name: +ve in-silico MS/MS by CFM-ID for VNONINPVFQTJOC-ZGXDEBHDSA-N
ID: VNONINPVFQTJOC-ZGXDEBHDSA-N
Comment: Energy1
Num peaks: 31
41.03857658 0.5138044281
55.05422664 4.180804
57.06987671 1.076998299
67.05422664 0.777064808
69.06987671 1.779571449
71.04914126 0.690082154
71.08552677 0.9837569852
129.0546206 0.4797441223
147.0651853 2.384829876
253.1950772 1.745788937
257.2263773 0.4392014559
271.2056419 0.5398436317
273.221292 3.263867166
289.2162066 0.8075033747
301.2525921 2.678431091
309.1180087 1.485298497
311.1336587 0.5339450354
327.1285734 0.7076280232
397.310107 4.249354669
415.3206717 13.03720108
559.3629304 1.81846658
561.3058094 0.7430758551
561.3785805 0.5965024177
575.357845 9.079102275
577.3734951 4.168577147
581.3320242 2.966735189
609.3633243 2.258597624
705.4208392 7.112837232
707.3637182 0.680446215
723.4314039 3.84173026
851.478748 1.726116149

Name: +ve in-silico MS/MS by CFM-ID for VNONINPVFQTJOC-ZGXDEBHDSA-N
ID: VNONINPVFQTJOC-ZGXDEBHDSA-N
Comment: Energy2
Num peaks: 31
41.03857658 1.080075868
51.02292652 0.7774014092
55.05422664 2.931327018
57.06987671 1.041063162
67.05422664 5.734115779
69.0334912 0.5618111292
69.06987671 1.882242862
71.04914126 0.8234781032
71.08552677 2.299062831
87.00767038 0.5984624297
87.04405588 0.6511139449
147.0651853 1.711448857
301.2525921 0.9288909212
307.1023586 0.7440918052
309.1180087 2.943438905
341.2475067 0.6594830922
355.2631568 0.7950304687
383.2944569 2.319706636
385.310107 1.06389491
397.310107 1.713225387
413.3050216 0.628034311
415.3206717 6.680441016
559.3629304 3.231814906
575.357845 9.717165125
577.3734951 1.365087193
609.3633243 1.432347218
625.3582389 0.6995385068
685.3429828 0.5876321354
705.4208392 2.938348625
707.4364893 0.6087070412
851.478748 2.221328665

Name: +ve in-silico MS/MS by CFM-ID for QZOALWMSYRBZSA-XSAMIUIESA-N
ID: QZOALWMSYRBZSA-XSAMIUIESA-N
Comment: Energy0
Num peaks: 31
129.0546206 0.5654349741
145.0495352 0.7408783558
147.0651853 6.814089312
163.0600999 0.48649424
165.0757499 1.84633594
309.1180087 0.6198479908
331.2631568 0.6926886465
359.2944569 0.5694244643
413.3050216 0.5776759423
415.3206717 2.246414703
417.3363217 0.9243150744
431.3155863 4.737649371
433.3312363 1.212132487
493.3159802 0.668217668
521.3472803 0.6691504129
549.3785805 0.5161180838
561.3785805 5.519367632
563.3942305 0.7168222545
575.357845 0.5608847185
577.3734951 2.864737584
579.3891451 5.93219616
593.3684097 4.351957259
595.3840598 1.082204934
597.3269388 0.6343663177
637.3582389 0.9334994458
665.3895391 1.43303899
723.4314039 10.3680304
725.4470539 1.419130786
741.4419686 8.229201453
869.4893127 7.227190021
887.4998774 3.392133697

Name: +ve in-silico MS/MS by CFM-ID for QZOALWMSYRBZSA-XSAMIUIESA-N
ID: QZOALWMSYRBZSA-XSAMIUIESA-N
Comment: Energy1
Num peaks: 31
129.0546206 1.048409438
147.0651853 6.251997802
163.0600999 1.307321953
165.0757499 2.124463266
181.0706646 0.3947326231
309.1180087 0.54925866
331.2631568 2.56238742
347.2580714 0.8196113284
359.2944569 1.349798335
385.310107 0.3952425376
387.325757 1.660819128
415.3206717 3.279918377
417.3363217 1.652661959
431.3155863 5.34624391
433.3312363 3.788363509
493.3159802 2.129516637
509.3108948 0.7355642264
521.3472803 1.240705228
549.3785805 1.582360253
561.3785805 5.375626664
563.3942305 0.4005069046
577.3734951 2.902627283
579.3891451 9.413520009
593.3684097 4.055814265
595.3840598 2.780015695
637.3582389 0.4825500932
723.4314039 6.958002454
725.4470539 0.6848697668
739.4263185 0.532076932
741.4419686 2.932164825
869.4893127 2.032467906

Name: +ve in-silico MS/MS by CFM-ID for QZOALWMSYRBZSA-XSAMIUIESA-N
ID: QZOALWMSYRBZSA-XSAMIUIESA-N
Comment: Energy2
Num peaks: 31
41.03857658 0.6272535042
43.01784114 0.6895205443
87.04405588 0.6745958421
131.0702706 1.006670609
145.0495352 0.6554225086
147.0651853 3.279481355
149.0808353 0.6890218894
161.0444498 0.7483933892
163.0600999 2.916650708
165.0757499 0.629714718
331.2631568 3.340574842
385.310107 1.323849433
403.3206717 2.014064412
415.3206717 3.009946637
417.3363217 0.7642588651
431.3155863 7.785140965
433.3312363 2.043907137
493.3159802 3.127108092
521.3472803 0.8214539335
549.3785805 0.7891393018
551.3942305 0.7436472237
561.3785805 2.010628955
577.3734951 3.187045744
579.3891451 4.042781226
593.3684097 5.973241526
595.3840598 1.541408851
723.4314039 2.814455917
725.4470539 0.9170909807
727.462704 0.6594404064
811.4474479 0.8399528336
869.4893127 2.525916107

Name: +ve in-silico MS/MS by CFM-ID for BCUDKRWNGQAFLF-PJFZGHSASA-N
ID: BCUDKRWNGQAFLF-PJFZGHSASA-N
Comment: Energy0
Num peaks: 31
55.05422664 4.353526839
57.06987671 0.6337183334
69.06987671 2.845286604
71.04914126 0.5612724582
71.08552677 1.760943184
73.06479133 0.542104492
147.0651853 1.322514984
163.0600999 1.784250992
181.0706646 1.268424305
219.0863146 0.4868711398
303.2682422 0.589922725
385.310107 0.5942880778
387.325757 0.4949394386
399.325757 6.300121772
417.3363217 10.7163609
559.3629304 0.4977210259
561.3785805 2.976762822
577.3734951 3.667983724
579.3891451 0.4775618254
611.3789744 0.5358545001
627.373889 0.6701181327
707.4364893 5.883284419
723.4314039 5.531692327
725.4470539 4.729043522
741.4419686 4.054130136
747.4161477 0.468654752
761.3954123 0.6364321946
771.4161477 0.8404784767
845.4529272 0.5473867078
869.4893127 7.244756741
887.4998774 3.529526528

Name: +ve in-silico MS/MS by CFM-ID for BCUDKRWNGQAFLF-PJFZGHSASA-N
ID: BCUDKRWNGQAFLF-PJFZGHSASA-N
Comment: Energy1
Num peaks: 31
55.05422664 4.102004949
57.06987671 1.062310559
69.06987671 1.742011373
71.04914126 0.6217253999
71.08552677 0.9629951343
145.0495352 0.9481707051
147.0651853 1.999092134
163.0600999 1.714962606
255.2107273 1.68518019
275.236942 3.253564661
291.2318567 0.9426199103
303.2682422 2.673116283
309.1180087 0.7282002969
325.1129233 0.7146012076
327.1285734 0.6116355286
399.325757 4.149754455
417.3363217 12.88327995
561.3785805 1.754257002
563.3942305 0.5732937272
577.3734951 8.584119348
579.3891451 3.965166276
583.3476743 1.460680613
599.3425889 1.601460794
611.3789744 1.11320883
627.373889 1.06656786
707.4364893 3.71507708
723.4314039 4.70880987
725.3742829 0.9550041002
725.4470539 2.349913975
741.4419686 1.795678485
869.4893127 1.843081361

Name: +ve in-silico MS/MS by CFM-ID for BCUDKRWNGQAFLF-PJFZGHSASA-N
ID: BCUDKRWNGQAFLF-PJFZGHSASA-N
Comment: Energy2
Num peaks: 31
41.03857658 0.8824652313
55.05422664 3.345305851
57.06987671 1.083456372
67.05422664 1.626546203
69.06987671 1.987890512
71.04914126 0.853667876
71.08552677 2.44454824
85.02840582 0.7492123037
87.00767038 1.206936831
103.0389705 0.9294506677
145.0495352 0.8006343814
147.0651853 1.691179032
163.0600999 1.819600631
241.1950772 1.081343139
303.2682422 0.9868825482
309.1180087 1.477364258
325.1129233 1.472940835
343.2631568 0.7029058928
357.2788068 0.9491244204
385.310107 1.293037431
387.325757 1.104615635
399.325757 1.897014713
417.3363217 7.036073585
561.3785805 3.655419286
577.3734951 9.915319122
579.3891451 1.398207278
611.3789744 0.717812119
627.373889 1.064898776
707.4364893 1.542174763
723.4314039 2.076554259
869.4893127 2.200801255

Name: +ve in-silico MS/MS by CFM-ID for TVXISIJXIXGTQS-PNVPXRELSA-N
ID: TVXISIJXIXGTQS-PNVPXRELSA-N
Comment: Energy0
Num peaks: 26
133.0495352 2.337339574
151.0600999 0.9809276457
265.0917939 1.705540774
409.3464925 0.7455733665
425.3414071 1.715796693
427.3570572 0.7349433884
437.3414071 2.215407672
455.3519718 8.988074442
473.3625365 8.756578312
541.3887512 0.6980612023
557.3836658 1.148638458
559.3993159 0.6924834829
569.3836658 1.760456002
587.3942305 8.543602896
589.4098806 0.7288510469
605.4047952 5.940272196
689.4259246 0.8275381789
701.4259246 1.478654816
719.4364893 8.140388462
721.4521393 0.7906129794
737.4470539 3.737910835
805.4732687 2.350817836
823.4838334 0.8215313849
833.4681833 2.411869766
851.478748 9.153262545
869.4893127 3.150036245

Name: +ve in-silico MS/MS by CFM-ID for TVXISIJXIXGTQS-PNVPXRELSA-N
ID: TVXISIJXIXGTQS-PNVPXRELSA-N
Comment: Energy1
Num peaks: 31
71.08552677 0.4905363695
85.10117684 0.6038192834
115.0389705 0.5615617187
133.0495352 3.085784349
135.0651853 1.254053822
151.0600999 1.28246364
265.0917939 1.319919955
283.1023586 0.4349234286
409.3464925 1.025560032
425.3414071 2.78798176
427.3570572 1.10964675
429.3727072 0.552564959
437.3414071 1.802451064
455.3519718 13.00650459
457.3676218 0.5094492503
473.3625365 15.9146147
557.3836658 1.59603925
559.3993159 0.9453702253
569.3836658 0.7540678969
587.3942305 8.45784552
589.4098806 0.6380324175
605.4047952 7.545613898
689.4259246 1.066189107
691.4415746 0.8632073618
701.4259246 0.5044452341
719.4364893 6.757209719
721.4521393 0.765412401
737.4470539 2.175541575
805.4732687 0.5565293761
833.4681833 0.4802160686
851.478748 1.496002943

Name: +ve in-silico MS/MS by CFM-ID for TVXISIJXIXGTQS-PNVPXRELSA-N
ID: TVXISIJXIXGTQS-PNVPXRELSA-N
Comment: Energy2
Num peaks: 31
71.01275576 0.6540043611
73.02840582 0.9690397144
83.08552677 0.6418801837
117.0546206 0.9583067153
129.0182351 0.569455701
131.0338851 2.194194052
133.0495352 5.280444552
135.0651853 0.9051076314
145.0131497 0.6139232476
149.0444498 1.511209504
265.0917939 1.879770059
371.2580714 0.9618114576
385.2737215 0.6437872771
399.2893715 0.7777011655
401.3050216 0.5675305379
409.3464925 0.9158489773
423.325757 1.288211129
425.3414071 3.439840456
437.3414071 0.720421977
441.3363217 1.885679166
443.3519718 2.032660427
455.3519718 5.268675252
471.3468864 0.7496360473
473.3625365 12.56422036
557.3836658 0.776172009
587.3942305 3.493523496
589.4098806 0.6313825982
605.4047952 4.623639288
719.4364893 2.640856522
721.4521393 0.670206512
851.478748 1.743966623

Name: +ve in-silico MS/MS by CFM-ID for HVPKALQHGQMJER-XOUPSZAESA-N
ID: HVPKALQHGQMJER-XOUPSZAESA-N
Comment: Energy0
Num peaks: 31
43.01784114 0.6620513333
61.02840582 1.663398985
143.1066561 0.6292283979
163.0600999 1.106608143
217.0706646 0.9434869924
455.3519718 0.7005525952
471.3468864 1.044149052
473.3625365 2.151791853
475.3781865 0.5711554762
489.3574511 2.977005549
617.4047952 2.439186774
629.4047952 0.6985291744
633.3997098 1.062472147
635.4153599 9.700773922
645.3997098 0.8582613375
647.4153599 2.623802282
653.4259246 4.758519829
663.4102745 1.556261519
671.4153599 2.102375064
689.4259246 6.410753772
691.4415746 0.5951206998
707.4364893 3.344884868
785.4317978 0.6159002213
791.4576186 3.057832125
807.4525332 1.020243644
809.4681833 7.02606154
811.4474479 0.6530578993
827.478748 2.667225329
833.4681833 2.931819607
851.478748 8.241153083
869.4893127 3.113904652

Name: +ve in-silico MS/MS by CFM-ID for HVPKALQHGQMJER-XOUPSZAESA-N
ID: HVPKALQHGQMJER-XOUPSZAESA-N
Comment: Energy1
Num peaks: 31
61.02840582 0.7905661181
79.05422664 0.985378156
97.06479133 0.5371346426
145.0495352 1.021690129
163.0600999 1.997106368
217.0706646 1.721585993
471.3468864 0.6960045445
473.3625365 4.730270139
475.3781865 1.578237746
489.3574511 10.52310869
491.3731012 4.600086554
567.3527596 0.522630742
617.4047952 1.216141174
635.4153599 11.3005399
637.43101 1.029043224
645.3997098 0.6565528127
647.4153599 3.381936969
649.43101 0.861692837
653.4259246 4.593710552
663.4102745 2.138811773
665.4259246 2.128551276
671.4153599 1.000570336
689.4259246 6.921003082
691.4415746 0.657517046
707.4364893 2.504977797
791.4576186 1.272571907
807.4525332 0.6904140259
809.4681833 2.963127388
827.478748 0.6307463851
833.4681833 0.9839864197
851.478748 2.035264478

Name: +ve in-silico MS/MS by CFM-ID for HVPKALQHGQMJER-XOUPSZAESA-N
ID: HVPKALQHGQMJER-XOUPSZAESA-N
Comment: Energy2
Num peaks: 31
43.01784114 1.20420072
51.02292652 0.5319155297
61.02840582 1.224470282
87.00767038 0.7504510639
103.0389705 1.019909276
145.0495352 0.8760071609
147.0651853 0.5676636817
157.0495352 0.5471184552
163.0600999 1.363141707
175.0600999 1.29696201
217.0706646 0.8184191927
219.0863146 0.7331988743
221.1019647 0.5098026078
461.3625365 6.345665591
471.3468864 0.7860976265
473.3625365 2.682057079
475.3781865 0.5722350821
485.326151 0.6312350886
487.341801 1.49023336
489.3574511 14.75209528
491.3731012 1.918828816
635.4153599 4.832101467
645.3997098 0.9303171443
647.4153599 3.18089124
653.4259246 1.944704418
663.4102745 3.284714981
665.4259246 0.5426186199
689.4259246 2.616768218
807.4525332 0.7475256801
809.4681833 0.7746613987
851.478748 1.733239424

Name: +ve in-silico MS/MS by CFM-ID for KXHCYYSIAXMSPA-OOCCOBHWSA-N
ID: KXHCYYSIAXMSPA-OOCCOBHWSA-N
Comment: Energy0
Num peaks: 31
143.1066561 0.637944424
163.0600999 1.126562983
217.0706646 0.8302279195
455.3519718 0.6909042732
471.3468864 1.024683024
473.3625365 2.135891369
475.3781865 0.5668346784
489.3574511 2.971682455
617.4047952 2.488519481
629.4047952 0.5556511861
633.3997098 1.087558574
635.4153599 9.701493788
637.43101 0.5695218349
645.3997098 0.6749890739
647.4153599 2.23429144
653.4259246 4.864120133
663.4102745 1.464251107
671.4153599 2.286026655
687.4102745 0.6926374995
689.4259246 7.570922826
691.4415746 0.6683082527
707.4364893 3.363082908
785.4317978 0.6261290156
791.4576186 2.345147919
807.4525332 0.6859396971
809.4681833 6.991345924
811.4474479 0.6639038037
827.478748 2.610756512
833.4681833 3.750520676
851.478748 8.89434546
869.4893127 3.204323058

Name: +ve in-silico MS/MS by CFM-ID for KXHCYYSIAXMSPA-OOCCOBHWSA-N
ID: KXHCYYSIAXMSPA-OOCCOBHWSA-N
Comment: Energy1
Num peaks: 31
79.05422664 1.007130825
97.06479133 0.5500372734
145.0495352 1.044244401
163.0600999 2.044118002
175.0600999 0.5058199087
217.0706646 1.444132648
457.3676218 0.4411966343
471.3468864 0.705195727
473.3625365 4.765211422
475.3781865 1.579595026
489.3574511 10.74941859
491.3731012 4.69871932
567.3527596 0.5341680521
617.4047952 1.243861416
621.3633243 0.5032181519
635.4153599 11.40540085
637.43101 1.055786423
647.4153599 2.56740382
649.43101 0.5730148812
653.4259246 4.434348189
663.4102745 2.140280336
665.4259246 2.151734297
671.4153599 1.019685714
689.4259246 8.086066932
691.4415746 0.8451608934
707.4364893 2.580564527
791.4576186 0.882361175
809.4681833 3.008997999
827.478748 0.6420396575
833.4681833 1.218117856
851.478748 1.969303552

Name: +ve in-silico MS/MS by CFM-ID for KXHCYYSIAXMSPA-OOCCOBHWSA-N
ID: KXHCYYSIAXMSPA-OOCCOBHWSA-N
Comment: Energy2
Num peaks: 31
43.01784114 0.580785419
51.02292652 0.5274527798
61.02840582 1.030881086
87.00767038 0.7441548098
103.0389705 1.071137296
133.0495352 0.5617428578
145.0495352 0.8686574961
147.0651853 0.5629010063
157.0495352 0.6262923869
163.0600999 1.352249057
175.0600999 1.726781951
201.0757499 0.529497571
217.0706646 0.7348367635
461.3625365 6.290675994
471.3468864 0.7505946218
473.3625365 2.560608473
475.3781865 0.5501698807
485.326151 0.6162097888
487.341801 1.45989582
489.3574511 14.56097177
491.3731012 1.891879976
635.4153599 4.72877074
645.3997098 0.9701439407
647.4153599 3.409803934
653.4259246 2.112181271
663.4102745 3.222324766
665.4259246 0.5318125596
689.4259246 3.01925822
807.4525332 0.6245040631
809.4681833 0.9008262887
851.478748 1.488598825

Name: +ve in-silico MS/MS by CFM-ID for HTURSHLCTQHPMM-ZGXDEBHDSA-N
ID: HTURSHLCTQHPMM-ZGXDEBHDSA-N
Comment: Energy0
Num peaks: 31
55.05422664 0.6962344596
73.06479133 2.11180183
147.0651853 1.382217833
219.0863146 0.4878012707
309.1180087 0.6561845348
397.310107 1.590453323
401.3050216 0.6036206163
403.3206717 0.500680258
415.3206717 8.64333186
417.3363217 0.5229336984
433.3312363 9.625515839
575.357845 0.4545435303
577.3734951 2.695478374
593.3684097 3.498401169
595.3840598 0.4542623874
705.4208392 1.429560631
707.4364893 0.784849257
721.4157538 0.8960546457
723.4314039 13.85569336
725.4470539 0.896860851
729.4055831 0.4695500818
731.4212331 0.4667727085
741.4419686 8.050685989
753.4055831 0.4523349086
755.4212331 0.5851964446
757.4368832 0.5419901585
827.4423625 0.5023199989
851.478748 0.9010108559
855.4736626 0.9041228641
869.4893127 9.386000738
887.4998774 3.541177687

Name: +ve in-silico MS/MS by CFM-ID for HTURSHLCTQHPMM-ZGXDEBHDSA-N
ID: HTURSHLCTQHPMM-ZGXDEBHDSA-N
Comment: Energy1
Num peaks: 31
55.05422664 1.469821543
71.04914126 0.4949695781
73.06479133 3.333448141
87.08044139 0.7749511103
129.0546206 0.4558053195
147.0651853 2.170965218
253.1950772 1.583185603
273.221292 2.358770729
301.2525921 0.455763244
309.1180087 1.370608224
311.1336587 0.5073016555
327.1285734 0.5878634608
373.2737215 0.4133506788
397.310107 0.7396860151
415.3206717 10.73886375
417.3363217 0.4387613683
433.3312363 10.55991386
561.3058094 0.6853354611
577.3734951 1.613291823
579.3891451 0.5268256178
581.3320242 2.63106388
593.3684097 7.603731283
595.3840598 3.463054186
609.3633243 0.4482717396
653.3531536 0.5656718946
705.4208392 0.4394407673
707.3637182 0.6200390512
723.4314039 12.78110895
725.4470539 1.032525659
741.4419686 3.331203588
869.4893127 2.579391907

Name: +ve in-silico MS/MS by CFM-ID for HTURSHLCTQHPMM-ZGXDEBHDSA-N
ID: HTURSHLCTQHPMM-ZGXDEBHDSA-N
Comment: Energy2
Num peaks: 31
41.03857658 1.024675296
55.05422664 1.633441373
57.06987671 0.7627037113
71.04914126 1.077956274
73.06479133 4.200640577
75.08044139 0.9759262704
87.00767038 0.6054823707
87.04405588 0.6587615953
147.0651853 1.722757844
307.1023586 0.750340792
309.1180087 2.972643863
345.2424213 0.8499957738
359.2580714 0.676225415
373.2737215 0.9760911428
383.2944569 1.2721194
385.310107 0.6501504856
401.3050216 1.717378709
403.3206717 1.129723459
413.3050216 0.8216576913
415.3206717 3.281826832
433.3312363 6.70741639
577.3734951 3.252000156
593.3684097 9.751918698
595.3840598 1.368336846
653.3531536 1.191595325
685.3429828 0.594541198
723.4314039 4.502895892
725.4470539 0.7382279946
827.4423625 0.6396023896
855.4736626 0.6909712751
869.4893127 2.513297679

Name: +ve in-silico MS/MS by CFM-ID for PTMUTMGEBGQTEJ-UHFFFAOYSA-N
ID: PTMUTMGEBGQTEJ-UHFFFAOYSA-N
Comment: Energy0
Num peaks: 31
55.05422664 4.315960385
57.06987671 0.6798264492
59.08552677 0.4774527235
69.06987671 2.834804629
71.04914126 0.6001547056
71.08552677 1.815230747
73.06479133 0.6326232066
147.0651853 1.475513892
219.0863146 0.520381213
291.2318567 0.4573249597
309.1180087 0.6998229357
319.2631568 0.6285605679
397.310107 1.000577395
415.3206717 4.670135526
433.3312363 11.23222921
455.1759175 0.4599024916
575.357845 0.5034278809
577.3734951 3.057288363
593.3684097 3.805755851
595.3840598 0.4955406359
627.373889 1.128948771
705.4208392 0.8143103581
723.4314039 12.97042211
725.4470539 0.580783662
741.4419686 8.917807208
747.4161477 0.5009110387
761.3954123 0.680236166
771.4161477 0.9028170386
845.4529272 0.5850619101
869.4893127 7.764388177
887.4998774 3.957951202

Name: +ve in-silico MS/MS by CFM-ID for PTMUTMGEBGQTEJ-UHFFFAOYSA-N
ID: PTMUTMGEBGQTEJ-UHFFFAOYSA-N
Comment: Energy1
Num peaks: 31
41.03857658 0.4174190491
55.05422664 4.081034964
57.06987671 1.103936534
69.06987671 1.727548274
71.04914126 0.6459830102
71.08552677 0.9718366205
129.0546206 0.500233705
147.0651853 2.471288741
271.2056419 0.5852474445
287.2005565 0.4295679994
289.2162066 0.7606726657
291.2318567 3.516136604
307.2267713 0.6643447394
309.1180087 1.542266122
311.1336587 0.5579173746
319.2631568 2.676657203
327.1285734 0.7763379384
415.3206717 4.663677526
433.3312363 13.15492748
577.3734951 1.888797241
579.3163741 0.7686799613
579.3891451 0.6151452568
593.3684097 9.102072611
595.3840598 4.236583279
599.3425889 2.984863234
615.3375035 0.4176529523
627.373889 2.320904174
723.4314039 9.704666177
725.3742829 0.8990141956
741.4419686 4.03793555
869.4893127 1.919873926

Name: +ve in-silico MS/MS by CFM-ID for PTMUTMGEBGQTEJ-UHFFFAOYSA-N
ID: PTMUTMGEBGQTEJ-UHFFFAOYSA-N
Comment: Energy2
Num peaks: 31
41.03857658 0.9721389433
55.05422664 3.184423691
57.06987671 1.192017778
67.05422664 0.8416863788
69.06987671 1.976842754
71.04914126 0.9388953333
71.08552677 2.86056021
73.06479133 0.7162734834
85.02840582 0.826502945
87.04405588 0.6415223505
147.0651853 1.873743538
249.1849065 0.7141277898
289.2162066 0.619065043
291.2318567 0.5949967376
309.1180087 3.259349889
317.2475067 0.6065613683
319.2631568 1.08425472
343.2631568 1.248867795
357.2788068 1.387502414
371.2944569 0.7162785841
415.3206717 2.270913803
431.3155863 0.9775646124
433.3312363 7.532793562
577.3734951 4.052351769
593.3684097 11.00373736
595.3840598 1.5536834
627.373889 1.583653365
643.3688036 0.7694478956
703.3535475 0.6465076875
723.4314039 4.127670838
869.4893127 2.448540733

Name: +ve in-silico MS/MS by CFM-ID for AXDIWOQMQMPLJH-UHFFFAOYSA-N
ID: AXDIWOQMQMPLJH-UHFFFAOYSA-N
Comment: Energy0
Num peaks: 31
55.05422664 4.070366932
57.06987671 0.5890661164
69.06987671 2.572136177
71.04914126 0.5395823381
71.08552677 1.591172985
147.0651853 1.376156881
219.0863146 0.4695403717
309.1180087 0.6249039301
319.2631568 0.5485832574
397.310107 1.870722296
401.3050216 0.4881333039
415.3206717 8.345299004
417.3363217 0.5158878432
433.3312363 8.525942341
455.1759175 0.4680485471
577.3734951 2.555566026
593.3684097 3.16555574
627.373889 1.025660492
705.4208392 1.686844834
707.4364893 0.6022228907
721.4157538 0.9981370448
723.4314039 13.60662589
725.4470539 0.7961027089
741.4419686 7.444304493
747.4161477 0.4519724183
761.3954123 0.6137776197
771.4161477 0.808408974
845.4529272 0.5279018148
851.478748 1.527098703
869.4893127 8.64260986
887.4998774 3.315009136

Name: +ve in-silico MS/MS by CFM-ID for AXDIWOQMQMPLJH-UHFFFAOYSA-N
ID: AXDIWOQMQMPLJH-UHFFFAOYSA-N
Comment: Energy1
Num peaks: 30
55.05422664 3.821204138
57.06987671 0.9736960503
69.06987671 1.604676644
71.04914126 0.657754028
71.08552677 0.8869750816
129.0546206 0.4774982568
147.0651853 2.3405297
271.2056419 1.527468655
289.2162066 0.5921816354
291.2318567 2.700924257
307.2267713 0.5078388856
309.1180087 1.449257591
311.1336587 0.5325602237
319.2631568 2.134572361
327.1285734 0.6387941185
397.310107 0.6470605113
415.3206717 9.098242922
433.3312363 11.47092075
577.3734951 1.736309817
579.3163741 0.720628378
579.3891451 0.5717820346
593.3684097 8.182100856
595.3840598 3.763082405
599.3425889 2.650004607
627.373889 2.123230601
723.4314039 11.07112827
725.3742829 1.207182737
725.4470539 0.6839302923
741.4419686 3.639470092
869.4893127 1.936075447

Name: +ve in-silico MS/MS by CFM-ID for AXDIWOQMQMPLJH-UHFFFAOYSA-N
ID: AXDIWOQMQMPLJH-UHFFFAOYSA-N
Comment: Energy2
Num peaks: 31
41.03857658 0.9405216234
55.05422664 3.228939369
57.06987671 1.149143753
67.05422664 1.514076583
69.06987671 2.120898313
71.04914126 1.030770852
71.08552677 2.606860223
85.02840582 0.8027156745
87.04405588 0.6230301294
147.0651853 1.847567463
249.1849065 0.6814160846
275.2005565 0.7414392821
289.2162066 0.5839725331
291.2318567 0.5892547857
309.1180087 3.154499915
319.2631568 1.041647901
383.2944569 1.045386001
385.310107 0.6183673777
401.3050216 1.677264621
403.3206717 1.273100061
413.3050216 0.8776721048
415.3206717 3.327641773
433.3312363 7.204969331
577.3734951 3.990382369
593.3684097 10.49326854
595.3840598 1.482480342
627.373889 1.53393103
643.3688036 0.7473027049
703.3535475 0.6278547409
723.4314039 4.397552899
869.4893127 2.380974161

Name: +ve in-silico MS/MS by CFM-ID for UBMCTHWOOSUTHL-UHFFFAOYSA-N
ID: UBMCTHWOOSUTHL-UHFFFAOYSA-N
Comment: Energy0
Num peaks: 31
55.05422664 4.731865058
57.06987671 0.7706880732
59.08552677 0.5070251296
69.06987671 3.052436447
71.04914126 0.5985973836
71.08552677 1.908722934
73.06479133 0.621174415
103.0389705 0.5246670084
147.0651853 1.34647193
163.0600999 1.475658401
303.2682422 0.8046343523
381.139138 0.5586117191
385.310107 0.6110422675
387.325757 0.5317149561
399.325757 6.737092392
411.1497027 0.5067413414
417.3363217 11.79015224
471.1708321 0.6243239079
561.3785805 0.8670804707
577.3734951 0.8688678898
627.373889 0.7472582333
707.4364893 1.741316056
723.4314039 8.711062232
725.4470539 1.226941174
741.4419686 5.211240892
743.3848476 0.5513638142
747.4161477 0.5377111422
771.4161477 1.141728122
789.4267124 0.5485729989
869.4893127 9.842952256
887.4998774 4.467782238

Name: +ve in-silico MS/MS by CFM-ID for UBMCTHWOOSUTHL-UHFFFAOYSA-N
ID: UBMCTHWOOSUTHL-UHFFFAOYSA-N
Comment: Energy1
Num peaks: 31
55.05422664 4.493634287
57.06987671 1.352476067
69.06987671 1.844899832
71.04914126 0.6431506145
71.08552677 1.060579449
129.0546206 0.5324700283
145.0495352 1.133623352
147.0651853 1.964804053
163.0600999 1.988822525
255.2107273 1.929406088
259.2420274 0.4853954251
273.221292 0.6019381199
275.236942 3.764921945
291.2318567 1.094109966
303.2682422 3.209999115
325.1129233 1.153879144
327.1285734 0.5874233931
399.325757 4.337912419
417.3363217 13.37228552
561.3785805 1.228858996
577.3734951 3.741011323
579.3891451 2.015869406
583.3476743 0.6743655933
599.3425889 1.948548267
627.373889 1.629654396
707.4364893 1.214043548
723.4314039 6.283960915
725.3742829 1.221917833
725.4470539 1.393807475
741.4419686 2.538887684
869.4893127 2.171246932

Name: +ve in-silico MS/MS by CFM-ID for UBMCTHWOOSUTHL-UHFFFAOYSA-N
ID: UBMCTHWOOSUTHL-UHFFFAOYSA-N
Comment: Energy2
Num peaks: 31
41.03857658 0.979421548
55.05422664 3.67975763
57.06987671 1.246321414
67.05422664 2.830580351
69.06987671 2.029544658
71.04914126 0.843947429
71.08552677 2.498424714
87.00767038 0.8290106113
87.04405588 0.7256278153
103.0389705 0.8016899976
147.0651853 1.14857097
163.0600999 1.178984855
175.0600999 0.7142676864
303.2682422 1.41443113
319.2631568 0.7560322702
325.1129233 2.910939609
343.2631568 0.8954905476
357.2788068 1.037194233
359.2944569 0.7235636011
371.2944569 0.6687575935
385.310107 0.9052133491
387.325757 1.026777282
399.325757 1.988537988
417.3363217 8.955449561
561.3785805 1.883120003
577.3734951 1.502216858
627.373889 1.190017957
723.4314039 3.171302326
811.4474479 0.6763177843
825.4630979 0.7335510913
869.4893127 2.470369483

Name: +ve in-silico MS/MS by CFM-ID for GVSGITAPQDRRJB-UHFFFAOYSA-N
ID: GVSGITAPQDRRJB-UHFFFAOYSA-N
Comment: Energy0
Num peaks: 31
55.05422664 4.380229705
57.06987671 0.6374889226
69.06987671 2.862876508
71.04914126 0.5741751565
71.08552677 1.771839442
73.06479133 0.4929118468
147.0651853 1.212894156
163.0600999 1.794622831
181.0706646 1.276694675
303.2682422 0.5930400442
385.310107 0.5979615057
387.325757 0.4981209276
399.325757 6.322087651
417.3363217 10.7654653
545.3836658 0.4839335225
559.3629304 0.4798545617
561.3785805 2.920759505
577.3734951 3.696859064
579.3891451 0.4813661967
611.3789744 0.5389333684
627.373889 0.6736592272
707.4364893 5.849823579
723.4314039 5.563460865
725.4470539 4.775240416
741.4419686 4.085776363
747.4161477 0.4715250038
761.3954123 0.6403299907
771.4161477 0.8460080574
845.4529272 0.5507391494
869.4893127 7.293752178
887.4998774 3.566927126

Name: +ve in-silico MS/MS by CFM-ID for GVSGITAPQDRRJB-UHFFFAOYSA-N
ID: GVSGITAPQDRRJB-UHFFFAOYSA-N
Comment: Energy1
Num peaks: 31
55.05422664 4.110006289
57.06987671 1.064163549
69.06987671 1.745446977
71.04914126 0.6775833949
71.08552677 0.9648946357
145.0495352 0.9497810016
147.0651853 1.945999491
163.0600999 1.718018718
255.2107273 1.688042164
275.236942 3.259090252
291.2318567 0.9442329727
303.2682422 2.677656087
309.1180087 0.7298690857
325.1129233 0.7158148286
327.1285734 0.6135736103
399.325757 4.156753016
417.3363217 12.90878451
561.3785805 1.744825449
563.3942305 0.5680810958
577.3734951 8.609584405
579.3891451 3.977198267
583.3476743 1.465159368
599.3425889 1.604702864
611.3789744 1.11683783
627.373889 1.068379232
707.4364893 3.726019851
723.4314039 4.716908505
725.3742829 0.956626002
725.4470539 2.357617973
741.4419686 1.800128209
869.4893127 1.846695312

Name: +ve in-silico MS/MS by CFM-ID for GVSGITAPQDRRJB-UHFFFAOYSA-N
ID: GVSGITAPQDRRJB-UHFFFAOYSA-N
Comment: Energy2
Num peaks: 31
41.03857658 0.9575089648
55.05422664 3.34337157
57.06987671 1.082443745
67.05422664 1.621074712
69.06987671 1.987877865
71.04914126 0.8958605698
71.08552677 2.444790158
85.02840582 0.7485126966
87.00767038 1.205809805
103.0389705 0.9285817953
145.0495352 0.799886757
147.0651853 1.396619504
163.0600999 1.81789576
241.1950772 1.080333391
303.2682422 0.9859610071
309.1180087 1.47848557
325.1129233 1.471565417
357.2788068 0.9482368533
385.310107 1.294336871
387.325757 1.10644886
399.325757 1.895271448
417.3363217 7.045503295
561.3785805 3.618497747
577.3734951 9.943294227
579.3891451 1.402899596
611.3789744 0.7180801897
627.373889 1.063904384
707.4364893 1.548248976
723.4314039 2.074608815
813.4630979 0.7598967823
869.4893127 2.19873518

Name: +ve in-silico MS/MS by CFM-ID for IZUGJFIVXAZJFA-USLYCZPCSA-N
ID: IZUGJFIVXAZJFA-USLYCZPCSA-N
Comment: Energy0
Num peaks: 31
163.0600999 0.7427204764
195.2107273 0.5423765903
197.2263773 0.4684657342
204.086649 0.8589144373
306.118343 0.4602115532
306.2791412 1.995898195
324.2897059 4.923111381
342.3002706 1.661573205
366.1394724 0.9522824276
438.1606018 0.5392153762
460.3268792 1.632793006
468.1711664 0.4891460629
468.3319646 1.368203158
484.3268792 1.161148722
486.3425293 10.92133787
488.3581794 0.6004791029
504.353094 8.246412212
528.1922958 0.8593214272
630.384788 1.137382142
648.3953527 2.709349726
666.4059174 0.5558310994
781.4328604 0.6839121561
807.4485105 2.551096546
809.4641605 1.67909416
810.4481761 0.6273733631
823.4434251 0.6795100757
825.4590752 4.897105712
827.4747252 1.471976235
833.4641605 5.652646123
851.4747252 14.22157466
869.4852899 4.206381721

Name: +ve in-silico MS/MS by CFM-ID for IZUGJFIVXAZJFA-USLYCZPCSA-N
ID: IZUGJFIVXAZJFA-USLYCZPCSA-N
Comment: Energy1
Num peaks: 31
162.0760843 0.5478589713
163.0600999 2.200570138
165.0757499 0.5726062115
186.0760843 0.7223217394
193.1950772 0.6607603814
195.2107273 1.276606564
197.2263773 0.455975034
204.086649 1.623065992
264.1077783 0.8429527475
282.2791412 0.535079738
298.2740558 0.7628688261
306.2791412 2.470229325
324.2897059 9.179418009
325.1129233 0.5308129533
342.3002706 4.496188283
366.1394724 0.5987559048
445.3159802 0.4695028521
460.3268792 2.191353861
484.3268792 0.5186183332
486.3425293 14.21478745
488.3581794 1.189121702
504.353094 8.137032187
622.3797027 0.7291680555
648.3953527 7.326333667
666.4059174 1.67345308
781.4328604 0.4223284829
807.4485105 1.313592058
809.4641605 1.800836081
825.4590752 0.8831965894
833.4641605 2.818781386
851.4747252 3.165998794

Name: +ve in-silico MS/MS by CFM-ID for IZUGJFIVXAZJFA-USLYCZPCSA-N
ID: IZUGJFIVXAZJFA-USLYCZPCSA-N
Comment: Energy2
Num peaks: 31
43.05422664 0.5692533854
57.06987671 0.5692533854
71.08552677 0.5692533854
82.02874017 0.6050625674
84.04439023 1.247521561
85.10117684 0.5692533854
86.0600403 0.6565140378
99.1168269 0.5692533854
113.132477 0.5692533854
141.1637771 0.5692533854
155.1794272 0.5692533854
163.0600999 5.301403435
169.1950772 0.5692533854
183.2107273 0.5692533854
193.0706646 1.700417444
195.2107273 1.582937272
197.2263773 0.9435593392
204.086649 0.8419740976
209.2263773 0.9604354021
306.2791412 0.7965188133
324.2897059 4.902882531
342.3002706 1.952816275
428.3006645 0.5810873238
445.3159802 1.16016273
460.3268792 1.577318547
484.3268792 1.051053932
486.3425293 5.722870539
504.353094 7.716261754
648.3953527 0.9667843983
807.4485105 0.7976218852
851.4747252 2.086456661

Name: +ve in-silico MS/MS by CFM-ID for AJNYRTVTKHEZMG-BYMWGYRGSA-N
ID: AJNYRTVTKHEZMG-BYMWGYRGSA-N
Comment: Energy0
Num peaks: 31
55.05422664 1.001201441
57.06987671 0.4878559776
147.0651853 1.935194934
161.0444498 0.4238621779
163.0600999 1.14377094
165.0757499 1.363496815
179.0550145 0.6980351276
309.1180087 1.068772648
325.1129233 0.4319267729
327.1285734 0.843762838
381.3151924 0.8098830978
385.310107 0.5697080466
387.325757 0.6608315688
399.325757 9.554466351
401.3414071 0.4549938665
417.3363217 12.59599676
471.1708321 0.4262772701
543.3680158 1.023046705
561.3785805 7.86003508
563.3942305 0.4642963991
579.3891451 8.153240924
705.4208392 0.9802442019
723.4314039 6.857838359
725.4470539 0.5226710707
741.4419686 4.798460982
771.4161477 0.5451080691
789.4267124 0.4295032024
801.4267124 0.5716487535
845.4529272 0.4724040423
869.4893127 7.693186948
887.4998774 3.811128467

Name: +ve in-silico MS/MS by CFM-ID for AJNYRTVTKHEZMG-BYMWGYRGSA-N
ID: AJNYRTVTKHEZMG-BYMWGYRGSA-N
Comment: Energy1
Num peaks: 31
41.03857658 0.5192522567
55.05422664 1.378038751
57.06987671 0.765899948
129.0546206 0.4616111853
147.0651853 1.95408921
163.0600999 2.101211523
165.0757499 1.126803282
181.0706646 1.149096936
283.2420274 0.617928049
299.236942 1.433517807
303.2682422 1.291878328
319.2631568 0.6124917919
325.1129233 0.8038656598
357.2788068 0.5052323714
381.3151924 0.8310690517
399.325757 9.637441873
415.3206717 0.5008642795
417.3363217 18.06348356
461.2897655 0.6982285802
465.3210656 0.9590331372
543.3680158 0.5845928561
561.3785805 6.699597487
579.3891451 7.93444489
623.3425889 0.4513555381
627.373889 0.8472805075
705.4208392 0.5322363908
723.4314039 6.215195407
741.4419686 2.007589281
787.4110624 0.5150499572
831.4372771 0.5383038045
869.4893127 1.947002441

Name: +ve in-silico MS/MS by CFM-ID for AJNYRTVTKHEZMG-BYMWGYRGSA-N
ID: AJNYRTVTKHEZMG-BYMWGYRGSA-N
Comment: Energy2
Num peaks: 31
43.01784114 0.6998207831
55.05422664 2.184645318
57.06987671 0.870640019
87.00767038 0.5930805139
87.04405588 0.6452509474
147.0651853 1.655263641
161.0444498 1.256920256
163.0600999 4.75855766
179.0550145 1.275629756
231.1743418 0.6068684003
323.0972732 0.5846206638
325.1129233 1.674198724
343.2631568 0.8644668471
357.2788068 1.21846053
367.2995423 0.5931228923
371.2944569 0.6152212599
385.310107 2.374307707
387.325757 3.472615775
397.310107 0.6273414258
399.325757 3.415920036
415.3206717 0.9485585047
417.3363217 11.74998368
561.3785805 2.600435688
579.3891451 4.407175814
703.3535475 0.5823354795
715.3535475 0.6115266631
723.4314039 2.405697597
725.4470539 0.5848155815
811.4474479 0.9953756917
817.421627 0.5974339578
869.4893127 2.227458409

Name: +ve in-silico MS/MS by CFM-ID for AOKAQJSFMVTCOD-BPSYLKOMSA-N
ID: AOKAQJSFMVTCOD-BPSYLKOMSA-N
Comment: Energy0
Num peaks: 31
55.05422664 4.697372503
57.06987671 0.6930468214
59.08552677 0.4449672128
69.06987671 2.947175843
71.04914126 0.5930795372
71.08552677 1.824389727
73.06479133 0.6195111584
73.10117684 0.4532062855
103.0389705 0.4617799431
147.0651853 0.4485620463
163.0600999 2.267050885
181.0706646 1.117439759
303.2682422 0.5903077869
309.1180087 0.840654259
385.310107 0.6155485843
387.325757 0.5174291597
399.325757 6.875358567
417.3363217 12.18980348
465.3210656 0.5548546816
561.3785805 6.202616099
579.3891451 7.406565085
611.3789744 0.5402446094
707.4364893 6.452081034
709.4521393 0.4697935821
725.4470539 4.773058554
747.4161477 0.4690090713
761.3954123 0.6369133595
771.4161477 0.8411608902
845.4529272 0.5478005512
869.4893127 7.489169833
887.4998774 3.534135708

Name: +ve in-silico MS/MS by CFM-ID for AOKAQJSFMVTCOD-BPSYLKOMSA-N
ID: AOKAQJSFMVTCOD-BPSYLKOMSA-N
Comment: Energy1
Num peaks: 31
55.05422664 4.459614757
57.06987671 1.232243195
69.06987671 1.873385812
71.04914126 0.7367278421
71.08552677 1.035697652
145.0495352 1.01472462
147.0651853 1.117038382
163.0600999 2.396050394
165.0757499 0.4721413167
181.0706646 0.7444425218
255.2107273 1.682595788
273.221292 0.5401646063
275.236942 3.248574976
291.2318567 0.9411633284
303.2682422 2.669016777
309.1180087 1.016895985
343.2631568 0.4379074693
357.2788068 0.4512126636
399.325757 4.854205523
417.3363217 16.39711204
437.2897655 1.918098345
465.3210656 1.511429137
561.3785805 4.501521578
563.3214595 0.6719795499
579.3891451 7.769523905
583.3476743 1.581946601
611.3789744 1.218958684
707.4364893 4.158502228
725.3742829 0.9862492762
725.4470539 2.398869328
869.4893127 1.849338027

Name: +ve in-silico MS/MS by CFM-ID for AOKAQJSFMVTCOD-BPSYLKOMSA-N
ID: AOKAQJSFMVTCOD-BPSYLKOMSA-N
Comment: Energy2
Num peaks: 31
41.03857658 0.9576340142
55.05422664 3.552081335
57.06987671 1.145271339
67.05422664 1.715423498
69.06987671 2.222543197
71.04914126 1.029579854
71.08552677 2.766098591
73.06479133 0.764397064
87.00767038 0.685330276
103.0389705 0.9606758549
145.0495352 1.211636258
147.0651853 2.998999834
163.0600999 3.693083965
241.1950772 1.080474421
303.2682422 0.9860897169
309.1180087 1.570475237
343.2631568 0.8529139618
357.2788068 1.072996234
359.2944569 0.688502793
371.2944569 0.6120363373
385.310107 1.61323859
387.325757 1.470823139
399.325757 2.529677377
415.3206717 0.8435363643
417.3363217 12.97602147
465.3210656 0.8086694449
561.3785805 2.412902875
579.3891451 4.365757029
611.3789744 0.7442338019
707.4364893 1.78887609
869.4893127 2.201714871

Name: +ve in-silico MS/MS by CFM-ID for SOLLLKXKOBZXOZ-DOBQRKPPSA-N
ID: SOLLLKXKOBZXOZ-DOBQRKPPSA-N
Comment: Energy0
Num peaks: 31
55.05422664 5.154690315
57.06987671 0.8288800309
59.08552677 0.5828714885
69.06987671 3.351984521
71.04914126 0.6733294911
71.08552677 2.073533205
73.06479133 0.6489599273
73.10117684 0.534448978
147.0651853 1.714793729
249.0968793 0.5844390446
303.2682422 1.183104178
309.1180087 1.360888829
385.310107 0.6631141434
387.325757 0.572074828
399.325757 8.249586531
411.1497027 0.5844390446
417.3363217 12.15114243
471.1708321 0.9211160431
561.3785805 2.056613061
579.3891451 1.287658546
723.4314039 2.576205527
725.3742829 0.6613090726
741.4419686 1.002930677
743.3848476 0.9157286333
771.4161477 1.608372315
773.4317978 0.7142410236
775.4474479 0.7110294315
789.4267124 0.70563976
845.4529272 0.5179660484
869.4893127 11.96275074
887.4998774 5.685848075

Name: +ve in-silico MS/MS by CFM-ID for SOLLLKXKOBZXOZ-DOBQRKPPSA-N
ID: SOLLLKXKOBZXOZ-DOBQRKPPSA-N
Comment: Energy1
Num peaks: 31
55.05422664 5.012563807
57.06987671 1.387362598
69.06987671 2.114321544
71.04914126 0.6582318503
71.08552677 1.168710252
129.0546206 0.6414917028
147.0651853 2.615676355
163.0600999 1.608851793
165.0757499 1.043155278
255.2107273 2.188709956
259.2420274 0.5506304796
273.221292 0.6855565857
275.236942 4.50760037
291.2318567 1.268113801
303.2682422 4.323160868
309.1180087 1.027810339
325.1129233 0.7372422141
345.2788068 0.5853223693
399.325757 5.137261247
417.2635507 0.7257373072
417.3363217 13.62355176
437.2897655 1.020412827
465.3210656 0.571446439
561.3785805 1.959591684
579.3163741 0.6877483652
579.3891451 2.571909807
599.3425889 0.8890964231
723.4314039 2.437044506
725.3742829 1.913363824
741.4419686 1.204002208
869.4893127 2.691081673

Name: +ve in-silico MS/MS by CFM-ID for SOLLLKXKOBZXOZ-DOBQRKPPSA-N
ID: SOLLLKXKOBZXOZ-DOBQRKPPSA-N
Comment: Energy2
Num peaks: 31
41.03857658 1.04104048
45.0334912 0.8739634993
55.05422664 3.889010374
57.06987671 1.351803382
67.05422664 3.179815873
69.06987671 1.981531172
71.04914126 0.826802675
71.08552677 2.360609478
147.0651853 1.419832477
163.0600999 2.514121956
193.0706646 0.8076348884
235.2056419 0.9504603086
275.236942 0.7681209748
291.2318567 0.6913249758
301.2525921 0.6562357907
303.2682422 2.736157925
309.1180087 0.7634727512
319.2631568 1.293151722
325.1129233 1.148331508
343.2631568 0.8681770821
351.1285734 0.6492564387
357.2788068 1.174941531
359.2944569 0.8198809574
371.2944569 0.7575083496
375.2893715 0.6205080151
387.325757 0.6559581225
399.325757 2.322836631
417.3363217 7.068576602
473.1864822 0.7225737549
825.4630979 1.037892757
869.4893127 3.086602958

Name: +ve in-silico MS/MS by CFM-ID for RGQGVCLXFKTNEB-KYQKSIBXSA-N
ID: RGQGVCLXFKTNEB-KYQKSIBXSA-N
Comment: Energy0
Num peaks: 31
73.02840582 1.014787549
133.0495352 1.233549351
147.0651853 0.5107233569
163.0600999 0.6166161605
279.107444 1.531721717
297.1180087 0.7039966017
395.3308424 0.8779552617
411.325757 1.316336672
413.3414071 0.6958811096
423.325757 2.055809516
441.3363217 9.322631685
443.3519718 0.6931068678
459.3468864 9.777532045
527.3731012 0.5989236426
543.3680158 0.9173532785
545.3836658 0.6333579904
555.3680158 1.595597504
573.3785805 8.698540651
575.3942305 0.7713120082
591.3891451 6.439143768
689.4259246 0.6521176315
691.4415746 0.5917939548
701.4259246 0.5911169769
719.4364893 7.483933134
721.4521393 0.6896483738
737.4470539 4.018617239
805.4732687 1.239010539
823.4838334 1.060537067
833.4681833 1.739728032
851.478748 9.092395487
869.4893127 3.315740489

Name: +ve in-silico MS/MS by CFM-ID for RGQGVCLXFKTNEB-KYQKSIBXSA-N
ID: RGQGVCLXFKTNEB-KYQKSIBXSA-N
Comment: Energy1
Num peaks: 31
115.0389705 0.9203179104
133.0495352 1.838903733
147.0651853 1.225187314
151.0600999 0.6393309716
165.0757499 0.5209342925
279.107444 1.1342046
395.3308424 0.7404033165
411.325757 1.794159025
413.3414071 1.04130117
415.3570572 0.6208974087
423.325757 1.90584401
439.3206717 0.4664271359
441.3363217 15.45489434
443.3519718 0.6668413508
459.3468864 15.15017023
543.3680158 1.012908055
545.3836658 0.8199418772
547.3993159 0.4634673571
555.3680158 0.8279573625
573.3785805 9.609149747
575.3942305 0.8004843134
591.3891451 7.139230328
689.4259246 0.686453431
691.4415746 0.7274443731
719.4364893 7.33125253
721.4521393 0.8865794694
737.4470539 2.310693598
825.4994834 0.4831533859
833.4681833 0.5824208273
841.4943981 0.5739598096
851.478748 1.683732596

Name: +ve in-silico MS/MS by CFM-ID for RGQGVCLXFKTNEB-KYQKSIBXSA-N
ID: RGQGVCLXFKTNEB-KYQKSIBXSA-N
Comment: Energy2
Num peaks: 31
56.99710569 1.103154178
83.08552677 0.9535390647
117.0546206 0.6144264171
131.0338851 0.902882739
133.0495352 2.246054263
145.0495352 0.6367761298
147.0651853 3.401562906
159.0287997 0.6520617225
163.0600999 1.600013042
181.1223062 0.634439593
273.1849065 0.634439593
279.107444 1.777932115
301.2162066 0.7151406515
341.2475067 1.191032146
369.2788068 1.39292591
395.3308424 1.186707014
411.325757 3.018946671
413.3414071 0.8396744814
439.3206717 0.9535121175
441.3363217 5.248145656
457.3312363 0.822430041
459.3468864 12.23357939
527.3731012 0.7681149476
543.3680158 1.589444909
573.3785805 3.334604248
575.3942305 0.6268508888
591.3891451 5.166299108
689.4259246 0.9485124959
719.4364893 2.582457181
721.4521393 0.6963269468
851.478748 1.3590865

Name: +ve in-silico MS/MS by CFM-ID for HYFQAGKASMDZDM-BLOYSEJKSA-N
ID: HYFQAGKASMDZDM-BLOYSEJKSA-N
Comment: Energy0
Num peaks: 31
55.05422664 4.785718974
57.06987671 0.7794870023
59.08552677 0.512144832
67.05422664 2.035430981
69.06987671 3.08770667
71.04914126 0.6054630068
71.08552677 1.93053911
73.06479133 0.6281779555
147.0651853 1.59274823
301.2525921 0.81174902
309.1180087 0.6441838942
365.1442234 0.5666469795
383.2944569 0.6347901334
385.310107 0.5384731793
397.310107 6.779884495
415.3206717 11.46889884
455.1759175 0.6606000601
559.3629304 0.9163885289
575.357845 0.884441085
609.3633243 0.7658805468
705.4208392 9.543724282
707.4364893 0.6467921558
723.4314039 6.092420459
725.3742829 0.5129607685
729.4055831 0.5454457617
731.4212331 0.5422194678
753.4055831 1.158894807
771.4161477 0.5578958288
827.4423625 0.6370782724
851.478748 8.966033373
869.4893127 4.577688226

Name: +ve in-silico MS/MS by CFM-ID for HYFQAGKASMDZDM-BLOYSEJKSA-N
ID: HYFQAGKASMDZDM-BLOYSEJKSA-N
Comment: Energy1
Num peaks: 31
41.03857658 0.5034146483
55.05422664 4.654572385
57.06987671 1.387908307
67.05422664 0.8579018657
69.06987671 1.896120807
71.04914126 0.6609311595
71.08552677 1.08984377
129.0546206 0.5751683633
147.0651853 2.757936452
253.1950772 1.983688429
257.2263773 0.4990516481
271.2056419 0.5985894043
273.221292 3.59636114
289.2162066 1.034970235
301.2525921 3.216406245
309.1180087 1.64749336
311.1336587 0.6497018242
327.1285734 0.6862482443
397.310107 4.474877264
415.3206717 13.60758661
559.3629304 1.316510919
561.3058094 0.7283215828
575.357845 3.986349059
577.3734951 2.156909278
581.3320242 2.540460102
609.3633243 2.066872208
705.4208392 5.302095466
707.3637182 1.376229608
721.4157538 0.5027110849
723.4314039 3.564997629
851.478748 2.027889815

Name: +ve in-silico MS/MS by CFM-ID for HYFQAGKASMDZDM-BLOYSEJKSA-N
ID: HYFQAGKASMDZDM-BLOYSEJKSA-N
Comment: Energy2
Num peaks: 31
41.03857658 1.205650561
51.02292652 0.8723730005
55.05422664 3.536872171
57.06987671 1.204483954
67.05422664 5.739581005
69.0334912 0.7029319215
69.06987671 1.908391791
71.04914126 0.773309873
71.08552677 2.329844246
147.0651853 1.185740019
177.0757499 0.8850494216
239.1794272 0.8558363335
241.1950772 0.6843147649
301.2525921 1.359021589
307.1023586 0.7013289976
309.1180087 3.253023054
317.2475067 0.731550253
341.2475067 0.8501140419
355.2631568 0.984147277
369.2788068 0.6331506678
383.2944569 1.070838011
385.310107 0.9641138508
397.310107 1.795864107
415.3206717 8.067811185
559.3629304 2.058205202
575.357845 1.465321515
609.3633243 1.202565337
705.4208392 2.448714719
707.4364893 0.9610590365
807.4525332 0.687473979
851.478748 2.497288797

Name: +ve in-silico MS/MS by CFM-ID for KXHCYYSIAXMSPA-BPFLHLODSA-N
ID: KXHCYYSIAXMSPA-BPFLHLODSA-N
Comment: Energy0
Num peaks: 31
143.1066561 0.637944424
163.0600999 1.126562983
217.0706646 0.8302279195
455.3519718 0.6909042732
471.3468864 1.024683024
473.3625365 2.135891369
475.3781865 0.5668346784
489.3574511 2.971682455
617.4047952 2.488519481
629.4047952 0.5556511861
633.3997098 1.087558574
635.4153599 9.701493788
637.43101 0.5695218349
645.3997098 0.6749890739
647.4153599 2.23429144
653.4259246 4.864120133
663.4102745 1.464251107
671.4153599 2.286026655
687.4102745 0.6926374995
689.4259246 7.570922826
691.4415746 0.6683082527
707.4364893 3.363082908
785.4317978 0.6261290156
791.4576186 2.345147919
807.4525332 0.6859396971
809.4681833 6.991345924
811.4474479 0.6639038037
827.478748 2.610756512
833.4681833 3.750520676
851.478748 8.89434546
869.4893127 3.204323058

Name: +ve in-silico MS/MS by CFM-ID for KXHCYYSIAXMSPA-BPFLHLODSA-N
ID: KXHCYYSIAXMSPA-BPFLHLODSA-N
Comment: Energy1
Num peaks: 31
79.05422664 1.007130825
97.06479133 0.5500372734
145.0495352 1.044244401
163.0600999 2.044118002
175.0600999 0.5058199087
217.0706646 1.444132648
457.3676218 0.4411966343
471.3468864 0.705195727
473.3625365 4.765211422
475.3781865 1.579595026
489.3574511 10.74941859
491.3731012 4.69871932
567.3527596 0.5341680521
617.4047952 1.243861416
621.3633243 0.5032181519
635.4153599 11.40540085
637.43101 1.055786423
647.4153599 2.56740382
649.43101 0.5730148812
653.4259246 4.434348189
663.4102745 2.140280336
665.4259246 2.151734297
671.4153599 1.019685714
689.4259246 8.086066932
691.4415746 0.8451608934
707.4364893 2.580564527
791.4576186 0.882361175
809.4681833 3.008997999
827.478748 0.6420396575
833.4681833 1.218117856
851.478748 1.969303552

Name: +ve in-silico MS/MS by CFM-ID for KXHCYYSIAXMSPA-BPFLHLODSA-N
ID: KXHCYYSIAXMSPA-BPFLHLODSA-N
Comment: Energy2
Num peaks: 31
43.01784114 0.580785419
51.02292652 0.5274527798
61.02840582 1.030881086
87.00767038 0.7441548098
103.0389705 1.071137296
133.0495352 0.5617428578
145.0495352 0.8686574961
147.0651853 0.5629010063
157.0495352 0.6262923869
163.0600999 1.352249057
175.0600999 1.726781951
201.0757499 0.529497571
217.0706646 0.7348367635
461.3625365 6.290675994
471.3468864 0.7505946218
473.3625365 2.560608473
475.3781865 0.5501698807
485.326151 0.6162097888
487.341801 1.45989582
489.3574511 14.56097177
491.3731012 1.891879976
635.4153599 4.72877074
645.3997098 0.9701439407
647.4153599 3.409803934
653.4259246 2.112181271
663.4102745 3.222324766
665.4259246 0.5318125596
689.4259246 3.01925822
807.4525332 0.6245040631
809.4681833 0.9008262887
851.478748 1.488598825

Name: +ve in-silico MS/MS by CFM-ID for SLKDWTBGYHJQNM-WWIMQCIKSA-N
ID: SLKDWTBGYHJQNM-WWIMQCIKSA-N
Comment: Energy0
Num peaks: 31
55.05422664 4.582294538
57.06987671 0.6815986034
59.08552677 0.4384626221
67.05422664 1.97698007
69.06987671 2.895215745
71.04914126 0.5817945252
71.08552677 1.792122149
73.06479133 0.6060666291
147.0651853 1.843887743
163.0600999 0.635609502
165.0757499 1.262304092
293.1230941 0.7451700228
301.2525921 0.582282749
383.2944569 0.6107764747
385.310107 0.5407911929
397.310107 6.726354607
415.3206717 11.56227425
463.3054155 0.5480111601
559.3629304 6.04536306
577.3734951 6.905673219
609.3633243 0.534151387
705.4208392 6.227252705
707.4364893 0.4653768834
723.4314039 4.359615314
729.4055831 0.4644970939
731.4212331 0.4617496088
743.3848476 0.6307861034
753.4055831 0.8324748537
827.4423625 0.5425305812
851.478748 6.570409161
869.4893127 3.475605102

Name: +ve in-silico MS/MS by CFM-ID for SLKDWTBGYHJQNM-WWIMQCIKSA-N
ID: SLKDWTBGYHJQNM-WWIMQCIKSA-N
Comment: Energy1
Num peaks: 31
55.05422664 4.391690954
57.06987671 1.214245949
67.05422664 0.8271446496
69.06987671 1.847700871
71.04914126 0.7251861865
71.08552677 1.021490103
129.0546206 0.5688685279
147.0651853 2.206781272
149.0808353 0.8775359612
163.0600999 1.034327157
165.0757499 0.7537985444
181.0706646 0.5535462834
253.1950772 1.693270236
273.221292 3.165680003
289.2162066 0.7830350811
293.1230941 0.5258994062
301.2525921 2.597855646
309.1180087 0.7471306649
397.310107 4.779024968
415.3206717 15.85149564
435.2741154 1.90613884
463.3054155 1.501985754
559.3629304 4.478451921
561.3058094 0.6678729201
577.3734951 7.320968947
581.3320242 1.562780328
609.3633243 1.203245017
705.4208392 4.093638083
707.3637182 0.680693709
723.4314039 2.016731496
851.478748 1.673550147

Name: +ve in-silico MS/MS by CFM-ID for SLKDWTBGYHJQNM-WWIMQCIKSA-N
ID: SLKDWTBGYHJQNM-WWIMQCIKSA-N
Comment: Energy2
Num peaks: 31
41.03857658 1.02953677
51.02292652 0.7410384237
55.05422664 2.985411234
57.06987671 1.050402672
67.05422664 6.107682801
69.06987671 2.005994006
71.04914126 0.9056738472
71.08552677 2.481548113
73.06479133 0.6644488247
87.00767038 0.570469323
131.0702706 0.7877250475
145.0495352 1.466678025
147.0651853 2.85205032
149.0808353 0.6710784637
161.0444498 0.632504237
163.0600999 2.227546902
301.2525921 0.8854420071
309.1180087 1.463561909
341.2475067 0.7680989314
355.2631568 0.7577811521
383.2944569 2.499187456
385.310107 1.343224447
397.310107 2.214212403
413.3050216 0.7849548756
415.3206717 11.84229048
463.3054155 0.7676219826
559.3629304 2.250015463
577.3734951 3.74076272
609.3633243 0.705443346
705.4208392 1.612707339
851.478748 2.118435659

Name: +ve in-silico MS/MS by CFM-ID for CLBAIZZJADAEOT-ZVWYDXNDSA-N
ID: CLBAIZZJADAEOT-ZVWYDXNDSA-N
Comment: Energy0
Num peaks: 31
55.05422664 4.391536908
57.06987671 0.6866390962
59.08552677 0.4416877413
67.05422664 1.872500398
69.06987671 2.897399604
71.04914126 0.5821084992
71.08552677 1.793396512
73.06479133 0.6052749781
147.0651853 1.221934526
163.0600999 0.5724122261
293.1230941 0.8455563687
301.2525921 0.5859325633
383.2944569 0.6111399481
385.310107 0.5586040042
395.1547881 0.4417168254
397.310107 6.370899377
415.3206717 11.67744035
455.1759175 0.4485660152
463.3054155 0.5522806332
559.3629304 5.929472943
577.3734951 7.215324003
609.3633243 0.5335569886
705.4208392 6.775399727
723.4314039 4.200114393
729.4055831 0.4687126139
731.4212331 0.4659401941
743.3848476 0.636510771
753.4055831 0.8405899143
827.4423625 0.5474542903
851.478748 7.449157439
869.4893127 3.530279078

Name: +ve in-silico MS/MS by CFM-ID for CLBAIZZJADAEOT-ZVWYDXNDSA-N
ID: CLBAIZZJADAEOT-ZVWYDXNDSA-N
Comment: Energy1
Num peaks: 31
55.05422664 4.374228021
57.06987671 1.23347335
67.05422664 0.8184886385
69.06987671 1.871529699
71.04914126 0.7340583536
71.08552677 1.034655628
129.0546206 0.4750640663
147.0651853 2.02541998
149.0808353 1.091905017
163.0600999 0.9849104666
165.0757499 0.589503539
181.0706646 0.5608851429
253.1950772 1.707361788
271.2056419 0.5274521733
273.221292 3.198152256
289.2162066 0.8726620592
293.1230941 0.5498286338
301.2525921 2.622829168
309.1180087 0.7792191409
397.310107 4.652713988
415.3206717 15.6925696
435.2741154 1.936618112
463.3054155 1.525225274
559.3629304 4.512207904
577.3734951 7.251541672
581.3320242 1.568792387
609.3633243 1.205196719
705.4208392 4.625726819
707.3637182 0.8990838028
723.4314039 2.045408933
851.478748 1.58850921

Name: +ve in-silico MS/MS by CFM-ID for CLBAIZZJADAEOT-ZVWYDXNDSA-N
ID: CLBAIZZJADAEOT-ZVWYDXNDSA-N
Comment: Energy2
Num peaks: 31
41.03857658 1.077866358
51.02292652 0.7260952685
55.05422664 2.842503564
57.06987671 1.023067137
67.05422664 4.425948165
69.06987671 1.924210219
71.04914126 0.874366573
71.08552677 2.374907506
73.06479133 0.6400588515
87.00767038 0.5589657203
87.04405588 0.6080898868
145.0495352 1.662265764
147.0651853 1.962382842
149.0808353 0.7968317584
163.0600999 2.063928345
241.1950772 0.9665023473
301.2525921 0.8596321262
309.1180087 1.451548654
341.2475067 0.7462119627
355.2631568 0.7375563291
383.2944569 2.432931435
385.310107 1.810874646
397.310107 2.008212108
413.3050216 0.7627604965
415.3206717 11.64017725
463.3054155 0.7515568995
559.3629304 2.048462817
577.3734951 4.330267121
609.3633243 0.6881486672
705.4208392 1.871733088
851.478748 1.876957978

Name: +ve in-silico MS/MS by CFM-ID for KXHCYYSIAXMSPA-YCVQRFTKSA-N
ID: KXHCYYSIAXMSPA-YCVQRFTKSA-N
Comment: Energy0
Num peaks: 31
143.1066561 0.637944424
163.0600999 1.126562983
217.0706646 0.8302279195
455.3519718 0.6909042732
471.3468864 1.024683024
473.3625365 2.135891369
475.3781865 0.5668346784
489.3574511 2.971682455
617.4047952 2.488519481
629.4047952 0.5556511861
633.3997098 1.087558574
635.4153599 9.701493788
637.43101 0.5695218349
645.3997098 0.6749890739
647.4153599 2.23429144
653.4259246 4.864120133
663.4102745 1.464251107
671.4153599 2.286026655
687.4102745 0.6926374995
689.4259246 7.570922826
691.4415746 0.6683082527
707.4364893 3.363082908
785.4317978 0.6261290156
791.4576186 2.345147919
807.4525332 0.6859396971
809.4681833 6.991345924
811.4474479 0.6639038037
827.478748 2.610756512
833.4681833 3.750520676
851.478748 8.89434546
869.4893127 3.204323058

Name: +ve in-silico MS/MS by CFM-ID for KXHCYYSIAXMSPA-YCVQRFTKSA-N
ID: KXHCYYSIAXMSPA-YCVQRFTKSA-N
Comment: Energy1
Num peaks: 31
79.05422664 1.007130825
97.06479133 0.5500372734
145.0495352 1.044244401
163.0600999 2.044118002
175.0600999 0.5058199087
217.0706646 1.444132648
457.3676218 0.4411966343
471.3468864 0.705195727
473.3625365 4.765211422
475.3781865 1.579595026
489.3574511 10.74941859
491.3731012 4.69871932
567.3527596 0.5341680521
617.4047952 1.243861416
621.3633243 0.5032181519
635.4153599 11.40540085
637.43101 1.055786423
647.4153599 2.56740382
649.43101 0.5730148812
653.4259246 4.434348189
663.4102745 2.140280336
665.4259246 2.151734297
671.4153599 1.019685714
689.4259246 8.086066932
691.4415746 0.8451608934
707.4364893 2.580564527
791.4576186 0.882361175
809.4681833 3.008997999
827.478748 0.6420396575
833.4681833 1.218117856
851.478748 1.969303552

Name: +ve in-silico MS/MS by CFM-ID for KXHCYYSIAXMSPA-YCVQRFTKSA-N
ID: KXHCYYSIAXMSPA-YCVQRFTKSA-N
Comment: Energy2
Num peaks: 31
43.01784114 0.580785419
51.02292652 0.5274527798
61.02840582 1.030881086
87.00767038 0.7441548098
103.0389705 1.071137296
133.0495352 0.5617428578
145.0495352 0.8686574961
147.0651853 0.5629010063
157.0495352 0.6262923869
163.0600999 1.352249057
175.0600999 1.726781951
201.0757499 0.529497571
217.0706646 0.7348367635
461.3625365 6.290675994
471.3468864 0.7505946218
473.3625365 2.560608473
475.3781865 0.5501698807
485.326151 0.6162097888
487.341801 1.45989582
489.3574511 14.56097177
491.3731012 1.891879976
635.4153599 4.72877074
645.3997098 0.9701439407
647.4153599 3.409803934
653.4259246 2.112181271
663.4102745 3.222324766
665.4259246 0.5318125596
689.4259246 3.01925822
807.4525332 0.6245040631
809.4681833 0.9008262887
851.478748 1.488598825

Name: +ve in-silico MS/MS by CFM-ID for CCXVHKYJWVDTGF-HSKYNFKJSA-N
ID: CCXVHKYJWVDTGF-HSKYNFKJSA-N
Comment: Energy0
Num peaks: 31
55.05422664 5.113121703
57.06987671 0.7885378516
59.08552677 0.5138846871
67.05422664 2.18197834
69.06987671 3.125542002
71.04914126 0.6135991817
71.08552677 1.933911118
73.06479133 0.6383201174
147.0651853 1.63627199
301.2525921 0.8141423939
309.1180087 0.5850211901
383.2944569 0.6358844365
385.310107 0.5883848128
397.310107 7.05996188
415.3206717 11.17634695
455.1759175 0.6103267151
559.3629304 1.175665457
575.357845 1.005942389
609.3633243 0.7766770127
705.4208392 8.946771509
707.4364893 0.7095818477
723.4314039 6.454927413
725.3742829 0.5289929395
729.4055831 0.5473382382
731.4212331 0.5441007504
753.4055831 1.163097403
755.4212331 0.5029335227
771.4161477 0.5601813667
827.4423625 0.6392886768
851.478748 7.751744612
869.4893127 4.604721881

Name: +ve in-silico MS/MS by CFM-ID for CCXVHKYJWVDTGF-HSKYNFKJSA-N
ID: CCXVHKYJWVDTGF-HSKYNFKJSA-N
Comment: Energy1
Num peaks: 31
41.03857658 0.4957350741
55.05422664 4.70665274
57.06987671 1.370766013
67.05422664 0.8716409843
69.06987671 1.873313803
71.04914126 0.6536047101
71.08552677 1.035494844
129.0546206 0.5665402314
147.0651853 2.76948141
253.1950772 1.953931011
271.2056419 0.5896099321
273.221292 3.667224609
289.2162066 1.019326542
301.2525921 3.16815676
309.1180087 1.481508205
311.1336587 0.603798803
327.1285734 0.6965863561
397.310107 4.597325864
415.3206717 13.69772907
559.3629304 1.765898036
561.3058094 1.321920758
561.3785805 0.5532701397
575.357845 4.061844851
577.3734951 2.196142131
581.3320242 2.717127402
609.3633243 2.075749952
705.4208392 4.15764731
707.3637182 0.5723802715
721.4157538 0.4943930429
723.4314039 3.529026547
851.478748 2.112973699

Name: +ve in-silico MS/MS by CFM-ID for CCXVHKYJWVDTGF-HSKYNFKJSA-N
ID: CCXVHKYJWVDTGF-HSKYNFKJSA-N
Comment: Energy2
Num peaks: 31
41.03857658 1.215043943
51.02292652 0.8791668066
55.05422664 3.664967469
57.06987671 1.214078086
67.05422664 6.121745621
69.0334912 0.7084138264
69.06987671 1.924571312
71.04914126 0.7800831149
71.08552677 2.32057831
147.0651853 1.237456353
177.0757499 0.8926814945
239.1794272 0.8625013565
241.1950772 0.6896440241
301.2525921 1.369605283
307.1023586 0.6822730869
309.1180087 3.140737806
317.2475067 0.7372473694
341.2475067 0.8572348234
355.2631568 0.9918252343
369.2788068 0.6380901148
383.2944569 1.051959965
385.310107 1.213684796
397.310107 1.834800245
415.3206717 6.87988289
559.3629304 2.056402128
575.357845 1.530522909
609.3633243 1.213841422
705.4208392 1.969821263
707.4364893 0.8806737299
709.4521393 0.6527629074
851.478748 2.755666795

Name: +ve in-silico MS/MS by CFM-ID for MSXJTSHWDIEUFD-ZAMDTIOZSA-N
ID: MSXJTSHWDIEUFD-ZAMDTIOZSA-N
Comment: Energy0
Num peaks: 6
91.05422664 1.126714538
843.4399519 1.583102883
845.455602 1.996044083
869.4919875 9.384689806
871.471252 2.229698213
887.5025521 70.66130087

Name: +ve in-silico MS/MS by CFM-ID for MSXJTSHWDIEUFD-ZAMDTIOZSA-N
ID: MSXJTSHWDIEUFD-ZAMDTIOZSA-N
Comment: Energy1
Num peaks: 19
57.06987671 2.692244339
91.05422664 7.549668531
107.0491413 6.770308188
779.4450373 1.734911013
793.4606873 1.572555751
795.4399519 1.734911013
809.455602 1.572555751
827.4450373 1.005618765
843.4399519 4.292311698
843.4763374 1.375346139
845.455602 9.331737145
845.4919875 1.380390096
857.4919875 1.464134313
859.471252 1.055785067
859.5076375 1.888062672
861.4869021 0.9811230944
869.4919875 7.44553347
871.471252 3.148509276
887.5025521 23.67748672

Name: +ve in-silico MS/MS by CFM-ID for MSXJTSHWDIEUFD-ZAMDTIOZSA-N
ID: MSXJTSHWDIEUFD-ZAMDTIOZSA-N
Comment: Energy2
Num peaks: 22
41.03857658 1.266581537
43.05422664 0.785725985
49.00727645 0.8723772158
57.06987671 3.195100127
59.08552677 1.464094329
63.02292652 0.8969659503
65.03857658 2.941092757
75.02292652 2.093360811
77.03857658 2.234044324
79.05422664 8.924601341
91.05422664 21.18035214
93.06987671 2.710143092
107.0491413 12.40476827
109.0647913 0.7093852467
843.4399519 0.8512413254
845.455602 1.48904475
847.471252 1.476417627
857.455602 1.004045546
859.471252 2.143516451
861.4869021 2.527666831
869.4919875 4.776262792
871.471252 4.137748745

Name: +ve in-silico MS/MS by CFM-ID for RVOAFEYDJKKKJC-GPBIYLKMSA-N
ID: RVOAFEYDJKKKJC-GPBIYLKMSA-N
Comment: Energy0
Num peaks: 31
43.01784114 0.9045946966
61.02840582 1.560301645
175.0600999 1.113382564
205.0706646 1.018339046
455.3519718 0.7069727001
471.3468864 1.580147165
473.3625365 2.269861262
487.341801 0.6873871685
489.3574511 2.664537111
603.3891451 0.69019696
605.4047952 1.62530583
621.3997098 0.7192357809
629.4047952 2.327238688
635.4153599 1.300211868
645.3997098 1.194728641
647.4153599 8.185686803
649.43101 0.6704498487
659.4153599 2.376042426
665.4259246 4.088645025
675.4102745 1.09112515
677.4259246 8.351649089
679.4415746 0.6739825727
695.4364893 4.00423347
791.4576186 2.839666339
807.4525332 1.049745411
809.4681833 5.300986269
811.4474479 0.6660317123
827.478748 1.727789778
833.4681833 3.036356767
851.478748 8.808013569
869.4893127 3.222174399

Name: +ve in-silico MS/MS by CFM-ID for RVOAFEYDJKKKJC-GPBIYLKMSA-N
ID: RVOAFEYDJKKKJC-GPBIYLKMSA-N
Comment: Energy1
Num peaks: 31
61.02840582 0.6791940527
79.05422664 0.9842183954
97.06479133 0.8131239953
145.0495352 0.7021738095
175.0600999 1.781868625
205.0706646 1.870982285
471.3468864 1.239972278
473.3625365 5.056716192
475.3781865 1.585163977
487.341801 0.7581420323
489.3574511 10.68499463
491.3731012 4.5735735
605.4047952 2.087528628
621.3997098 1.085145505
623.4153599 1.108300097
629.4047952 1.017866288
635.4153599 2.171985104
637.43101 0.6715793032
647.4153599 8.624273537
649.43101 0.8337578435
651.4102745 0.5899342818
659.4153599 1.042074654
665.4259246 3.714549688
677.4259246 8.869176953
679.4415746 0.850157202
695.4364893 3.396550923
791.4576186 1.421684996
807.4525332 0.522639426
809.4681833 2.124486299
833.4681833 0.8012346598
851.478748 1.983614636

Name: +ve in-silico MS/MS by CFM-ID for RVOAFEYDJKKKJC-GPBIYLKMSA-N
ID: RVOAFEYDJKKKJC-GPBIYLKMSA-N
Comment: Energy2
Num peaks: 31
43.01784114 1.960540009
61.02840582 2.125905206
73.02840582 0.9427791991
75.04405588 0.7458125303
113.0233204 0.5389636861
115.0389705 0.9590238794
133.0495352 1.258758907
145.0495352 0.9819601383
175.0600999 1.145639504
205.0706646 1.023189833
461.3625365 6.34660095
471.3468864 0.9665126651
473.3625365 2.682540173
475.3781865 0.5399617587
487.341801 2.65788298
489.3574511 12.99482898
491.3731012 1.61696794
603.3891451 0.5412024203
605.4047952 2.180716089
619.3840598 0.5846881868
621.3997098 1.662908389
635.4153599 1.267288147
645.3997098 0.5629114281
647.4153599 3.534576304
665.4259246 0.7684531579
667.4415746 0.6072540531
677.4259246 3.591504912
695.4364893 1.016700128
755.4212331 0.6295788867
807.4525332 0.7170231597
851.478748 1.73884311

Name: +ve in-silico MS/MS by CFM-ID for VNONINPVFQTJOC-HMGZUORSSA-N
ID: VNONINPVFQTJOC-HMGZUORSSA-N
Comment: Energy0
Num peaks: 31
55.05422664 4.401802165
57.06987671 0.6449116678
59.08552677 0.4524108011
67.05422664 1.893735381
69.06987671 2.901244567
71.04914126 0.581501178
71.08552677 1.795571109
73.06479133 0.4979968047
147.0651853 1.430906661
219.0863146 0.4982151409
301.2525921 0.5985548331
309.1180087 0.6798881375
383.2944569 0.6122206513
385.310107 0.5393109375
397.310107 6.412622184
415.3206717 10.61219742
557.3472803 0.5267687473
559.3629304 3.032333406
575.357845 3.779036941
577.3734951 0.4918006923
609.3633243 1.090278795
705.4208392 10.75986788
707.4364893 0.654946118
723.4314039 8.578513989
729.4055831 0.4795743149
731.4212331 0.4767376485
743.3848476 0.6512609387
753.4055831 0.861533571
827.4423625 0.5601407097
851.478748 6.619014202
869.4893127 3.672573216

Name: +ve in-silico MS/MS by CFM-ID for VNONINPVFQTJOC-HMGZUORSSA-N
ID: VNONINPVFQTJOC-HMGZUORSSA-N
Comment: Energy1
Num peaks: 31
41.03857658 0.5138044281
55.05422664 4.180804
57.06987671 1.076998299
67.05422664 0.777064808
69.06987671 1.779571449
71.04914126 0.690082154
71.08552677 0.9837569852
129.0546206 0.4797441223
147.0651853 2.384829876
253.1950772 1.745788937
257.2263773 0.4392014559
271.2056419 0.5398436317
273.221292 3.263867166
289.2162066 0.8075033747
301.2525921 2.678431091
309.1180087 1.485298497
311.1336587 0.5339450354
327.1285734 0.7076280232
397.310107 4.249354669
415.3206717 13.03720108
559.3629304 1.81846658
561.3058094 0.7430758551
561.3785805 0.5965024177
575.357845 9.079102275
577.3734951 4.168577147
581.3320242 2.966735189
609.3633243 2.258597624
705.4208392 7.112837232
707.3637182 0.680446215
723.4314039 3.84173026
851.478748 1.726116149

Name: +ve in-silico MS/MS by CFM-ID for VNONINPVFQTJOC-HMGZUORSSA-N
ID: VNONINPVFQTJOC-HMGZUORSSA-N
Comment: Energy2
Num peaks: 31
41.03857658 1.080075868
51.02292652 0.7774014092
55.05422664 2.931327018
57.06987671 1.041063162
67.05422664 5.734115779
69.0334912 0.5618111292
69.06987671 1.882242862
71.04914126 0.8234781032
71.08552677 2.299062831
87.00767038 0.5984624297
87.04405588 0.6511139449
147.0651853 1.711448857
301.2525921 0.9288909212
307.1023586 0.7440918052
309.1180087 2.943438905
341.2475067 0.6594830922
355.2631568 0.7950304687
383.2944569 2.319706636
385.310107 1.06389491
397.310107 1.713225387
413.3050216 0.628034311
415.3206717 6.680441016
559.3629304 3.231814906
575.357845 9.717165125
577.3734951 1.365087193
609.3633243 1.432347218
625.3582389 0.6995385068
685.3429828 0.5876321354
705.4208392 2.938348625
707.4364893 0.6087070412
851.478748 2.221328665

Name: +ve in-silico MS/MS by CFM-ID for IQABPEULTBHDIW-JMBBFEGUSA-N
ID: IQABPEULTBHDIW-JMBBFEGUSA-N
Comment: Energy0
Num peaks: 31
55.05422664 4.551576039
57.06987671 0.7049636618
59.08552677 0.4503922447
69.06987671 2.980955977
71.04914126 0.599904133
71.08552677 1.845305699
73.06479133 0.6267178675
73.10117684 0.4614314067
103.0389705 0.4516797014
163.0600999 1.099003153
235.0812292 0.4934579587
303.2682422 0.596616146
325.1129233 0.7328173793
385.310107 0.6225186071
387.325757 0.5234768769
399.325757 6.613123351
417.3363217 12.52001101
449.326151 0.5650252539
471.1708321 0.4558252837
545.3836658 5.290477222
563.3942305 8.202966696
611.3789744 0.5417677577
707.4364893 7.059489671
725.4470539 4.65402689
743.3848476 0.4474265529
747.4161477 0.4749951237
761.3954123 0.6450424064
771.4161477 0.8526979093
845.4529272 0.5547922343
869.4893127 8.468722418
887.4998774 3.612334977

Name: +ve in-silico MS/MS by CFM-ID for IQABPEULTBHDIW-JMBBFEGUSA-N
ID: IQABPEULTBHDIW-JMBBFEGUSA-N
Comment: Energy1
Num peaks: 31
55.05422664 4.552804662
57.06987671 1.284803659
69.06987671 1.947635863
71.04914126 0.7677085291
71.08552677 1.076761224
145.0495352 1.016667814
147.0651853 0.9400314524
163.0600999 1.405589112
165.0757499 1.457701245
255.2107273 1.725010341
273.221292 0.5531226159
275.236942 3.327334415
291.2318567 0.9641273324
303.2682422 2.733573554
307.1023586 0.5341782568
309.1180087 0.789911273
325.1129233 0.4369546079
343.2631568 0.4575475176
357.2788068 0.4683253758
399.325757 4.936022616
417.3363217 17.13838466
421.2948508 2.119833965
449.326151 1.682981937
545.3836658 2.424064267
563.3942305 8.291882922
583.3476743 1.597205521
611.3789744 1.228266527
707.4364893 4.739669741
725.3742829 1.22858693
725.4470539 2.452066643
869.4893127 1.780954017

Name: +ve in-silico MS/MS by CFM-ID for IQABPEULTBHDIW-JMBBFEGUSA-N
ID: IQABPEULTBHDIW-JMBBFEGUSA-N
Comment: Energy2
Num peaks: 31
41.03857658 0.942782584
55.05422664 3.448033976
57.06987671 1.128680159
67.05422664 1.501964876
69.06987671 2.197575365
71.04914126 1.018805704
71.08552677 2.735950836
73.06479133 0.756821728
103.0389705 0.8033065496
145.0495352 1.030572297
147.0651853 2.251559152
161.0444498 1.162104279
163.0600999 1.68417415
165.0757499 0.7703884797
241.1950772 1.064728361
303.2682422 0.9689206895
309.1180087 1.551207714
343.2631568 0.8436827561
357.2788068 1.05912132
359.2944569 0.6814806899
385.310107 1.605188686
387.325757 1.467082915
399.325757 2.37453656
415.3206717 0.8426143194
417.3363217 13.09774893
449.326151 0.8039829048
545.3836658 1.710392497
563.3942305 5.297674266
611.3789744 0.7328791967
707.4364893 2.126690076
869.4893127 1.961519367

Name: +ve in-silico MS/MS by CFM-ID for HVPKALQHGQMJER-BPFLHLODSA-N
ID: HVPKALQHGQMJER-BPFLHLODSA-N
Comment: Energy0
Num peaks: 31
43.01784114 0.6620513333
61.02840582 1.663398985
143.1066561 0.6292283979
163.0600999 1.106608143
217.0706646 0.9434869924
455.3519718 0.7005525952
471.3468864 1.044149052
473.3625365 2.151791853
475.3781865 0.5711554762
489.3574511 2.977005549
617.4047952 2.439186774
629.4047952 0.6985291744
633.3997098 1.062472147
635.4153599 9.700773922
645.3997098 0.8582613375
647.4153599 2.623802282
653.4259246 4.758519829
663.4102745 1.556261519
671.4153599 2.102375064
689.4259246 6.410753772
691.4415746 0.5951206998
707.4364893 3.344884868
785.4317978 0.6159002213
791.4576186 3.057832125
807.4525332 1.020243644
809.4681833 7.02606154
811.4474479 0.6530578993
827.478748 2.667225329
833.4681833 2.931819607
851.478748 8.241153083
869.4893127 3.113904652

Name: +ve in-silico MS/MS by CFM-ID for HVPKALQHGQMJER-BPFLHLODSA-N
ID: HVPKALQHGQMJER-BPFLHLODSA-N
Comment: Energy1
Num peaks: 31
61.02840582 0.7905661181
79.05422664 0.985378156
97.06479133 0.5371346426
145.0495352 1.021690129
163.0600999 1.997106368
217.0706646 1.721585993
471.3468864 0.6960045445
473.3625365 4.730270139
475.3781865 1.578237746
489.3574511 10.52310869
491.3731012 4.600086554
567.3527596 0.522630742
617.4047952 1.216141174
635.4153599 11.3005399
637.43101 1.029043224
645.3997098 0.6565528127
647.4153599 3.381936969
649.43101 0.861692837
653.4259246 4.593710552
663.4102745 2.138811773
665.4259246 2.128551276
671.4153599 1.000570336
689.4259246 6.921003082
691.4415746 0.657517046
707.4364893 2.504977797
791.4576186 1.272571907
807.4525332 0.6904140259
809.4681833 2.963127388
827.478748 0.6307463851
833.4681833 0.9839864197
851.478748 2.035264478

Name: +ve in-silico MS/MS by CFM-ID for HVPKALQHGQMJER-BPFLHLODSA-N
ID: HVPKALQHGQMJER-BPFLHLODSA-N
Comment: Energy2
Num peaks: 31
43.01784114 1.20420072
51.02292652 0.5319155297
61.02840582 1.224470282
87.00767038 0.7504510639
103.0389705 1.019909276
145.0495352 0.8760071609
147.0651853 0.5676636817
157.0495352 0.5471184552
163.0600999 1.363141707
175.0600999 1.29696201
217.0706646 0.8184191927
219.0863146 0.7331988743
221.1019647 0.5098026078
461.3625365 6.345665591
471.3468864 0.7860976265
473.3625365 2.682057079
475.3781865 0.5722350821
485.326151 0.6312350886
487.341801 1.49023336
489.3574511 14.75209528
491.3731012 1.918828816
635.4153599 4.832101467
645.3997098 0.9303171443
647.4153599 3.18089124
653.4259246 1.944704418
663.4102745 3.284714981
665.4259246 0.5426186199
689.4259246 2.616768218
807.4525332 0.7475256801
809.4681833 0.7746613987
851.478748 1.733239424

Name: +ve in-silico MS/MS by CFM-ID for QZOALWMSYRBZSA-QZLZDTQYSA-N
ID: QZOALWMSYRBZSA-QZLZDTQYSA-N
Comment: Energy0
Num peaks: 31
129.0546206 0.5654349741
145.0495352 0.7408783558
147.0651853 6.814089312
163.0600999 0.48649424
165.0757499 1.84633594
309.1180087 0.6198479908
331.2631568 0.6926886465
359.2944569 0.5694244643
413.3050216 0.5776759423
415.3206717 2.246414703
417.3363217 0.9243150744
431.3155863 4.737649371
433.3312363 1.212132487
493.3159802 0.668217668
521.3472803 0.6691504129
549.3785805 0.5161180838
561.3785805 5.519367632
563.3942305 0.7168222545
575.357845 0.5608847185
577.3734951 2.864737584
579.3891451 5.93219616
593.3684097 4.351957259
595.3840598 1.082204934
597.3269388 0.6343663177
637.3582389 0.9334994458
665.3895391 1.43303899
723.4314039 10.3680304
725.4470539 1.419130786
741.4419686 8.229201453
869.4893127 7.227190021
887.4998774 3.392133697

Name: +ve in-silico MS/MS by CFM-ID for QZOALWMSYRBZSA-QZLZDTQYSA-N
ID: QZOALWMSYRBZSA-QZLZDTQYSA-N
Comment: Energy1
Num peaks: 31
129.0546206 1.048409438
147.0651853 6.251997802
163.0600999 1.307321953
165.0757499 2.124463266
181.0706646 0.3947326231
309.1180087 0.54925866
331.2631568 2.56238742
347.2580714 0.8196113284
359.2944569 1.349798335
385.310107 0.3952425376
387.325757 1.660819128
415.3206717 3.279918377
417.3363217 1.652661959
431.3155863 5.34624391
433.3312363 3.788363509
493.3159802 2.129516637
509.3108948 0.7355642264
521.3472803 1.240705228
549.3785805 1.582360253
561.3785805 5.375626664
563.3942305 0.4005069046
577.3734951 2.902627283
579.3891451 9.413520009
593.3684097 4.055814265
595.3840598 2.780015695
637.3582389 0.4825500932
723.4314039 6.958002454
725.4470539 0.6848697668
739.4263185 0.532076932
741.4419686 2.932164825
869.4893127 2.032467906

Name: +ve in-silico MS/MS by CFM-ID for QZOALWMSYRBZSA-QZLZDTQYSA-N
ID: QZOALWMSYRBZSA-QZLZDTQYSA-N
Comment: Energy2
Num peaks: 31
41.03857658 0.6272535042
43.01784114 0.6895205443
87.04405588 0.6745958421
131.0702706 1.006670609
145.0495352 0.6554225086
147.0651853 3.279481355
149.0808353 0.6890218894
161.0444498 0.7483933892
163.0600999 2.916650708
165.0757499 0.629714718
331.2631568 3.340574842
385.310107 1.323849433
403.3206717 2.014064412
415.3206717 3.009946637
417.3363217 0.7642588651
431.3155863 7.785140965
433.3312363 2.043907137
493.3159802 3.127108092
521.3472803 0.8214539335
549.3785805 0.7891393018
551.3942305 0.7436472237
561.3785805 2.010628955
577.3734951 3.187045744
579.3891451 4.042781226
593.3684097 5.973241526
595.3840598 1.541408851
723.4314039 2.814455917
725.4470539 0.9170909807
727.462704 0.6594404064
811.4474479 0.8399528336
869.4893127 2.525916107

Name: +ve in-silico MS/MS by CFM-ID for DXTTUINJHHYHFN-OCOVCYSCSA-N
ID: DXTTUINJHHYHFN-OCOVCYSCSA-N
Comment: Energy0
Num peaks: 6
839.4431868 8.040020638
841.4588369 4.652141011
841.4952224 2.796762578
843.4744869 2.217145133
853.4588369 2.949225219
869.490137 67.29577237

Name: +ve in-silico MS/MS by CFM-ID for DXTTUINJHHYHFN-OCOVCYSCSA-N
ID: DXTTUINJHHYHFN-OCOVCYSCSA-N
Comment: Energy1
Num peaks: 24
39.02292652 4.111801956
41.03857658 2.220606257
277.1699251 1.526408058
319.1804898 1.217116578
525.3012736 1.371013234
535.2856235 1.71997189
537.3012736 1.02234552
539.3169237 3.739486546
549.3012736 1.109342437
551.3169237 9.022007888
589.2961882 1.256835492
591.3118383 1.071403439
593.3274884 3.366014884
813.4275367 1.000412271
815.4431868 6.685423654
825.4275367 1.022406175
827.4431868 2.76997474
829.4588369 2.355852723
839.4431868 3.635171189
841.4588369 4.028559028
841.4952224 1.706221848
843.4744869 4.025613401
853.4588369 4.465221246
869.490137 16.23160562

Name: +ve in-silico MS/MS by CFM-ID for DXTTUINJHHYHFN-OCOVCYSCSA-N
ID: DXTTUINJHHYHFN-OCOVCYSCSA-N
Comment: Energy2
Num peaks: 31
53.03857658 1.08050198
170.0964258 1.460787196
263.154275 1.541145624
265.1699251 2.946849984
275.154275 3.708317207
277.1699251 3.394065521
279.1855752 1.154776389
281.2012252 0.975808546
497.2699735 0.9931538781
511.2856235 3.877399787
523.2856235 1.190899923
525.3012736 1.146044131
537.3012736 0.8950509467
549.3012736 0.9708740229
551.2805382 1.521693368
565.3325737 2.160825687
575.3169237 0.9450149659
577.3325737 1.048977537
595.3431384 1.21498004
811.4118867 1.634197309
813.4275367 2.444982475
815.4431868 2.58575637
817.4588369 1.089037292
825.4275367 2.976417621
827.4431868 2.677436771
829.4588369 3.582341756
841.4588369 1.891185331
841.4952224 3.286750611
843.4744869 1.945156823
851.4795723 0.9812474062
853.4588369 5.813196785

Name: +ve in-silico MS/MS by CFM-ID for UGEOZQNFOJXANF-IUGMQOTKSA-N
ID: UGEOZQNFOJXANF-IUGMQOTKSA-N
Comment: Energy0
Num peaks: 29
57.06987671 0.5992494304
127.1117415 0.4861412504
147.0651853 1.395701048
163.0600999 0.528368949
249.0968793 0.4149849983
309.1180087 0.7106453027
397.310107 0.7800184067
413.3050216 0.4614650537
415.3206717 1.992458858
417.3363217 0.6809956093
431.3155863 3.309947469
433.3312363 0.4310223813
543.3680158 1.686591612
559.3629304 0.6202284098
561.3785805 8.344526754
563.3942305 0.8388661463
577.3734951 1.709749363
579.3891451 6.369367362
593.3684097 2.89218863
641.3531536 0.4194424543
705.4208392 2.253312176
721.4157538 0.6442676432
723.4314039 16.63964154
725.4470539 1.659366662
741.4419686 7.313197969
845.4529272 0.5734940667
851.478748 2.36591554
869.4893127 10.46054391
887.4998774 3.521439047

Name: +ve in-silico MS/MS by CFM-ID for UGEOZQNFOJXANF-IUGMQOTKSA-N
ID: UGEOZQNFOJXANF-IUGMQOTKSA-N
Comment: Energy1
Num peaks: 31
57.06987671 1.586570221
69.0334912 0.4940938631
71.08552677 0.7097900409
125.0960915 0.7657833588
127.1117415 0.9519721768
137.0960915 0.712815609
139.1117415 0.4754496607
147.0651853 2.594367213
163.0600999 1.207755232
165.0757499 0.7747319459
263.2005565 0.7959581731
309.1180087 0.5925292923
415.3206717 3.66949434
417.3363217 1.32862667
431.3155863 8.850344311
433.3312363 4.040074553
507.2952448 1.100964345
543.3680158 0.4885670648
561.3785805 6.472870923
563.3942305 0.5444793845
577.3734951 2.040431703
579.3891451 6.672456717
593.3684097 7.246284561
595.3840598 3.303211471
669.3480682 1.84746541
671.3637182 0.5533565014
723.4314039 12.52524462
725.4470539 1.310777394
741.4419686 3.202351698
851.478748 0.4989636143
869.4893127 1.838036153

Name: +ve in-silico MS/MS by CFM-ID for UGEOZQNFOJXANF-IUGMQOTKSA-N
ID: UGEOZQNFOJXANF-IUGMQOTKSA-N
Comment: Energy2
Num peaks: 31
55.05422664 0.6860849087
57.06987671 2.11622681
69.0334912 3.072977126
71.08552677 0.9035892954
137.0960915 0.7327153126
139.1117415 0.6872309099
147.0651853 1.954631594
163.0600999 3.256501467
249.1849065 0.7662143575
263.2005565 0.8386616054
403.3206717 1.308729013
415.3206717 1.670854618
431.3155863 10.33927238
433.3312363 1.445970847
477.2846801 0.6551590773
479.3003301 0.8886519621
507.2952448 0.849448523
561.3785805 2.377162371
577.3734951 2.044122293
579.3891451 3.802823771
593.3684097 8.274794866
595.3840598 1.16021089
639.3375035 0.8284592515
641.3531536 1.473400235
669.3480682 1.506499067
723.4314039 4.903313477
725.4470539 1.173837479
745.4732687 0.6578625237
811.4474479 1.0859767
813.4630979 0.8022940326
869.4893127 1.996731243

Name: +ve in-silico MS/MS by CFM-ID for TVXISIJXIXGTQS-QAGQRVKKSA-N
ID: TVXISIJXIXGTQS-QAGQRVKKSA-N
Comment: Energy0
Num peaks: 26
133.0495352 2.345714423
151.0600999 0.9809276457
265.0917939 1.705540774
409.3464925 0.7455733665
425.3414071 1.715796693
427.3570572 0.7349433884
437.3414071 2.215407672
455.3519718 8.988074442
473.3625365 8.756578312
541.3887512 0.6980612023
557.3836658 1.148638458
559.3993159 0.6924834829
569.3836658 1.760456002
587.3942305 8.543602896
589.4098806 0.7288510469
605.4047952 5.940272196
689.4259246 0.8275381789
701.4259246 1.478654816
719.4364893 8.140388462
721.4521393 0.7906129794
737.4470539 3.737910835
805.4732687 2.350817836
823.4838334 0.8215313849
833.4681833 2.411869766
851.478748 9.153262545
869.4893127 3.150036245

Name: +ve in-silico MS/MS by CFM-ID for TVXISIJXIXGTQS-QAGQRVKKSA-N
ID: TVXISIJXIXGTQS-QAGQRVKKSA-N
Comment: Energy1
Num peaks: 31
71.08552677 0.4905363695
85.10117684 0.6038192834
115.0389705 0.5601779092
133.0495352 3.08169401
135.0651853 1.254053822
151.0600999 1.28246364
265.0917939 1.319919955
283.1023586 0.4349234286
409.3464925 1.025560032
425.3414071 2.78798176
427.3570572 1.10964675
429.3727072 0.552564959
437.3414071 1.802451064
455.3519718 13.00650459
457.3676218 0.5094492503
473.3625365 15.9146147
557.3836658 1.59603925
559.3993159 0.9453702253
569.3836658 0.7540678969
587.3942305 8.45784552
589.4098806 0.6380324175
605.4047952 7.545613898
689.4259246 1.066189107
691.4415746 0.8632073618
701.4259246 0.5044452341
719.4364893 6.757209719
721.4521393 0.765412401
737.4470539 2.175541575
805.4732687 0.5565293761
833.4681833 0.4802160686
851.478748 1.496002943

Name: +ve in-silico MS/MS by CFM-ID for TVXISIJXIXGTQS-QAGQRVKKSA-N
ID: TVXISIJXIXGTQS-QAGQRVKKSA-N
Comment: Energy2
Num peaks: 31
71.01275576 0.5691465372
73.02840582 1.046603201
83.08552677 0.6418801837
117.0546206 0.9583067153
129.0182351 0.569455701
131.0338851 2.194194052
133.0495352 5.28165379
135.0651853 0.9051076314
145.0131497 0.6139232476
149.0444498 1.511209504
265.0917939 1.879770059
371.2580714 0.9618114576
385.2737215 0.6437872771
399.2893715 0.7777011655
401.3050216 0.5675305379
409.3464925 0.9158489773
423.325757 1.288211129
425.3414071 3.439840456
437.3414071 0.720421977
441.3363217 1.885679166
443.3519718 2.032660427
455.3519718 5.268675252
471.3468864 0.7496360473
473.3625365 12.56422036
557.3836658 0.776172009
587.3942305 3.493523496
589.4098806 0.6313825982
605.4047952 4.623639288
719.4364893 2.640856522
721.4521393 0.670206512
851.478748 1.743966623

Name: +ve in-silico MS/MS by CFM-ID for VNONINPVFQTJOC-RWQHVEEXSA-N
ID: VNONINPVFQTJOC-RWQHVEEXSA-N
Comment: Energy0
Num peaks: 31
55.05422664 4.401802165
57.06987671 0.6449116678
59.08552677 0.4524108011
67.05422664 1.893735381
69.06987671 2.901244567
71.04914126 0.581501178
71.08552677 1.795571109
73.06479133 0.4979968047
147.0651853 1.430906661
219.0863146 0.4982151409
301.2525921 0.5985548331
309.1180087 0.6798881375
383.2944569 0.6122206513
385.310107 0.5393109375
397.310107 6.412622184
415.3206717 10.61219742
557.3472803 0.5267687473
559.3629304 3.032333406
575.357845 3.779036941
577.3734951 0.4918006923
609.3633243 1.090278795
705.4208392 10.75986788
707.4364893 0.654946118
723.4314039 8.578513989
729.4055831 0.4795743149
731.4212331 0.4767376485
743.3848476 0.6512609387
753.4055831 0.861533571
827.4423625 0.5601407097
851.478748 6.619014202
869.4893127 3.672573216

Name: +ve in-silico MS/MS by CFM-ID for VNONINPVFQTJOC-RWQHVEEXSA-N
ID: VNONINPVFQTJOC-RWQHVEEXSA-N
Comment: Energy1
Num peaks: 31
41.03857658 0.5138044281
55.05422664 4.180804
57.06987671 1.076998299
67.05422664 0.777064808
69.06987671 1.779571449
71.04914126 0.690082154
71.08552677 0.9837569852
129.0546206 0.4797441223
147.0651853 2.384829876
253.1950772 1.745788937
257.2263773 0.4392014559
271.2056419 0.5398436317
273.221292 3.263867166
289.2162066 0.8075033747
301.2525921 2.678431091
309.1180087 1.485298497
311.1336587 0.5339450354
327.1285734 0.7076280232
397.310107 4.249354669
415.3206717 13.03720108
559.3629304 1.81846658
561.3058094 0.7430758551
561.3785805 0.5965024177
575.357845 9.079102275
577.3734951 4.168577147
581.3320242 2.966735189
609.3633243 2.258597624
705.4208392 7.112837232
707.3637182 0.680446215
723.4314039 3.84173026
851.478748 1.726116149

Name: +ve in-silico MS/MS by CFM-ID for VNONINPVFQTJOC-RWQHVEEXSA-N
ID: VNONINPVFQTJOC-RWQHVEEXSA-N
Comment: Energy2
Num peaks: 31
41.03857658 1.080075868
51.02292652 0.7774014092
55.05422664 2.931327018
57.06987671 1.041063162
67.05422664 5.734115779
69.0334912 0.5618111292
69.06987671 1.882242862
71.04914126 0.8234781032
71.08552677 2.299062831
87.00767038 0.5984624297
87.04405588 0.6511139449
147.0651853 1.711448857
301.2525921 0.9288909212
307.1023586 0.7440918052
309.1180087 2.943438905
341.2475067 0.6594830922
355.2631568 0.7950304687
383.2944569 2.319706636
385.310107 1.06389491
397.310107 1.713225387
413.3050216 0.628034311
415.3206717 6.680441016
559.3629304 3.231814906
575.357845 9.717165125
577.3734951 1.365087193
609.3633243 1.432347218
625.3582389 0.6995385068
685.3429828 0.5876321354
705.4208392 2.938348625
707.4364893 0.6087070412
851.478748 2.221328665

Name: +ve in-silico MS/MS by CFM-ID for PTMUTMGEBGQTEJ-IZWCFNPMSA-N
ID: PTMUTMGEBGQTEJ-IZWCFNPMSA-N
Comment: Energy0
Num peaks: 31
55.05422664 4.315960385
57.06987671 0.6798264492
59.08552677 0.4774527235
69.06987671 2.834804629
71.04914126 0.6001547056
71.08552677 1.815230747
73.06479133 0.6326232066
147.0651853 1.475513892
219.0863146 0.520381213
291.2318567 0.4573249597
309.1180087 0.6998229357
319.2631568 0.6285605679
397.310107 1.000577395
415.3206717 4.670135526
433.3312363 11.23222921
455.1759175 0.4599024916
575.357845 0.5034278809
577.3734951 3.057288363
593.3684097 3.805755851
595.3840598 0.4955406359
627.373889 1.128948771
705.4208392 0.8143103581
723.4314039 12.97042211
725.4470539 0.580783662
741.4419686 8.917807208
747.4161477 0.5009110387
761.3954123 0.680236166
771.4161477 0.9028170386
845.4529272 0.5850619101
869.4893127 7.764388177
887.4998774 3.957951202

Name: +ve in-silico MS/MS by CFM-ID for PTMUTMGEBGQTEJ-IZWCFNPMSA-N
ID: PTMUTMGEBGQTEJ-IZWCFNPMSA-N
Comment: Energy1
Num peaks: 31
41.03857658 0.4174190491
55.05422664 4.081034964
57.06987671 1.103936534
69.06987671 1.727548274
71.04914126 0.6459830102
71.08552677 0.9718366205
129.0546206 0.500233705
147.0651853 2.471288741
271.2056419 0.5852474445
287.2005565 0.4295679994
289.2162066 0.7606726657
291.2318567 3.516136604
307.2267713 0.6643447394
309.1180087 1.542266122
311.1336587 0.5579173746
319.2631568 2.676657203
327.1285734 0.7763379384
415.3206717 4.663677526
433.3312363 13.15492748
577.3734951 1.888797241
579.3163741 0.7686799613
579.3891451 0.6151452568
593.3684097 9.102072611
595.3840598 4.236583279
599.3425889 2.984863234
615.3375035 0.4176529523
627.373889 2.320904174
723.4314039 9.704666177
725.3742829 0.8990141956
741.4419686 4.03793555
869.4893127 1.919873926

Name: +ve in-silico MS/MS by CFM-ID for PTMUTMGEBGQTEJ-IZWCFNPMSA-N
ID: PTMUTMGEBGQTEJ-IZWCFNPMSA-N
Comment: Energy2
Num peaks: 31
41.03857658 0.9721389433
55.05422664 3.184423691
57.06987671 1.192017778
67.05422664 0.8416863788
69.06987671 1.976842754
71.04914126 0.9388953333
71.08552677 2.86056021
73.06479133 0.7162734834
85.02840582 0.826502945
87.04405588 0.6415223505
147.0651853 1.873743538
249.1849065 0.7141277898
289.2162066 0.619065043
291.2318567 0.5949967376
309.1180087 3.259349889
317.2475067 0.6065613683
319.2631568 1.08425472
343.2631568 1.248867795
357.2788068 1.387502414
371.2944569 0.7162785841
415.3206717 2.270913803
431.3155863 0.9775646124
433.3312363 7.532793562
577.3734951 4.052351769
593.3684097 11.00373736
595.3840598 1.5536834
627.373889 1.583653365
643.3688036 0.7694478956
703.3535475 0.6465076875
723.4314039 4.127670838
869.4893127 2.448540733

Name: +ve in-silico MS/MS by CFM-ID for KXHCYYSIAXMSPA-DIWSAHTISA-N
ID: KXHCYYSIAXMSPA-DIWSAHTISA-N
Comment: Energy0
Num peaks: 31
143.1066561 0.637944424
163.0600999 1.126562983
217.0706646 0.8302279195
455.3519718 0.6909042732
471.3468864 1.024683024
473.3625365 2.135891369
475.3781865 0.5668346784
489.3574511 2.971682455
617.4047952 2.488519481
629.4047952 0.5556511861
633.3997098 1.087558574
635.4153599 9.701493788
637.43101 0.5695218349
645.3997098 0.6749890739
647.4153599 2.23429144
653.4259246 4.864120133
663.4102745 1.464251107
671.4153599 2.286026655
687.4102745 0.6926374995
689.4259246 7.570922826
691.4415746 0.6683082527
707.4364893 3.363082908
785.4317978 0.6261290156
791.4576186 2.345147919
807.4525332 0.6859396971
809.4681833 6.991345924
811.4474479 0.6639038037
827.478748 2.610756512
833.4681833 3.750520676
851.478748 8.89434546
869.4893127 3.204323058

Name: +ve in-silico MS/MS by CFM-ID for KXHCYYSIAXMSPA-DIWSAHTISA-N
ID: KXHCYYSIAXMSPA-DIWSAHTISA-N
Comment: Energy1
Num peaks: 31
79.05422664 1.007130825
97.06479133 0.5500372734
145.0495352 1.044244401
163.0600999 2.044118002
175.0600999 0.5058199087
217.0706646 1.444132648
457.3676218 0.4411966343
471.3468864 0.705195727
473.3625365 4.765211422
475.3781865 1.579595026
489.3574511 10.74941859
491.3731012 4.69871932
567.3527596 0.5341680521
617.4047952 1.243861416
621.3633243 0.5032181519
635.4153599 11.40540085
637.43101 1.055786423
647.4153599 2.56740382
649.43101 0.5730148812
653.4259246 4.434348189
663.4102745 2.140280336
665.4259246 2.151734297
671.4153599 1.019685714
689.4259246 8.086066932
691.4415746 0.8451608934
707.4364893 2.580564527
791.4576186 0.882361175
809.4681833 3.008997999
827.478748 0.6420396575
833.4681833 1.218117856
851.478748 1.969303552

Name: +ve in-silico MS/MS by CFM-ID for KXHCYYSIAXMSPA-DIWSAHTISA-N
ID: KXHCYYSIAXMSPA-DIWSAHTISA-N
Comment: Energy2
Num peaks: 31
43.01784114 0.580785419
51.02292652 0.5274527798
61.02840582 1.030881086
87.00767038 0.7441548098
103.0389705 1.071137296
133.0495352 0.5617428578
145.0495352 0.8686574961
147.0651853 0.5629010063
157.0495352 0.6262923869
163.0600999 1.352249057
175.0600999 1.726781951
201.0757499 0.529497571
217.0706646 0.7348367635
461.3625365 6.290675994
471.3468864 0.7505946218
473.3625365 2.560608473
475.3781865 0.5501698807
485.326151 0.6162097888
487.341801 1.45989582
489.3574511 14.56097177
491.3731012 1.891879976
635.4153599 4.72877074
645.3997098 0.9701439407
647.4153599 3.409803934
653.4259246 2.112181271
663.4102745 3.222324766
665.4259246 0.5318125596
689.4259246 3.01925822
807.4525332 0.6245040631
809.4681833 0.9008262887
851.478748 1.488598825

Name: +ve in-silico MS/MS by CFM-ID for BCUDKRWNGQAFLF-JJBOIPSVSA-N
ID: BCUDKRWNGQAFLF-JJBOIPSVSA-N
Comment: Energy0
Num peaks: 31
55.05422664 4.353526839
57.06987671 0.6337183334
69.06987671 2.845286604
71.04914126 0.5612724582
71.08552677 1.760943184
73.06479133 0.542104492
147.0651853 1.322514984
163.0600999 1.784250992
181.0706646 1.268424305
219.0863146 0.4868711398
303.2682422 0.589922725
385.310107 0.5942880778
387.325757 0.4949394386
399.325757 6.300121772
417.3363217 10.7163609
559.3629304 0.4977210259
561.3785805 2.976762822
577.3734951 3.667983724
579.3891451 0.4775618254
611.3789744 0.5358545001
627.373889 0.6701181327
707.4364893 5.883284419
723.4314039 5.531692327
725.4470539 4.729043522
741.4419686 4.054130136
747.4161477 0.468654752
761.3954123 0.6364321946
771.4161477 0.8404784767
845.4529272 0.5473867078
869.4893127 7.244756741
887.4998774 3.529526528

Name: +ve in-silico MS/MS by CFM-ID for BCUDKRWNGQAFLF-JJBOIPSVSA-N
ID: BCUDKRWNGQAFLF-JJBOIPSVSA-N
Comment: Energy1
Num peaks: 31
55.05422664 4.102004949
57.06987671 1.062310559
69.06987671 1.742011373
71.04914126 0.6217253999
71.08552677 0.9629951343
145.0495352 0.9481707051
147.0651853 1.999092134
163.0600999 1.714962606
255.2107273 1.68518019
275.236942 3.253564661
291.2318567 0.9426199103
303.2682422 2.673116283
309.1180087 0.7282002969
325.1129233 0.7146012076
327.1285734 0.6116355286
399.325757 4.149754455
417.3363217 12.88327995
561.3785805 1.754257002
563.3942305 0.5732937272
577.3734951 8.584119348
579.3891451 3.965166276
583.3476743 1.460680613
599.3425889 1.601460794
611.3789744 1.11320883
627.373889 1.06656786
707.4364893 3.71507708
723.4314039 4.70880987
725.3742829 0.9550041002
725.4470539 2.349913975
741.4419686 1.795678485
869.4893127 1.843081361

Name: +ve in-silico MS/MS by CFM-ID for BCUDKRWNGQAFLF-JJBOIPSVSA-N
ID: BCUDKRWNGQAFLF-JJBOIPSVSA-N
Comment: Energy2
Num peaks: 31
41.03857658 0.8824652313
55.05422664 3.345305851
57.06987671 1.083456372
67.05422664 1.626546203
69.06987671 1.987890512
71.04914126 0.853667876
71.08552677 2.44454824
85.02840582 0.7492123037
87.00767038 1.206936831
103.0389705 0.9294506677
145.0495352 0.8006343814
147.0651853 1.691179032
163.0600999 1.819600631
241.1950772 1.081343139
303.2682422 0.9868825482
309.1180087 1.477364258
325.1129233 1.472940835
343.2631568 0.7029058928
357.2788068 0.9491244204
385.310107 1.293037431
387.325757 1.104615635
399.325757 1.897014713
417.3363217 7.036073585
561.3785805 3.655419286
577.3734951 9.915319122
579.3891451 1.398207278
611.3789744 0.717812119
627.373889 1.064898776
707.4364893 1.542174763
723.4314039 2.076554259
869.4893127 2.200801255

Name: +ve in-silico MS/MS by CFM-ID for QPUXXIXSEYGEHQ-QGBZPZCHSA-N
ID: QPUXXIXSEYGEHQ-QGBZPZCHSA-N
Comment: Energy0
Num peaks: 31
143.1066561 0.579387006
163.0600999 1.128051402
217.0706646 0.8589120962
455.3519718 0.6208573687
471.3468864 0.9798230649
473.3625365 1.977914631
475.3781865 0.5485587608
489.3574511 2.943652126
617.4047952 2.619555106
633.3997098 1.165539508
635.4153599 9.381361641
637.43101 0.5898365521
645.3997098 0.6566635492
647.3789744 0.6936179269
647.4153599 1.95327514
653.4259246 4.768425184
663.4102745 1.477664793
671.4153599 2.31218327
687.4102745 0.7957068155
689.4259246 7.435823717
691.4415746 0.6936831413
707.4364893 3.237045941
791.4576186 2.614368688
793.4368832 0.6977672305
807.4525332 0.6626712112
809.4317978 0.5089394371
809.4681833 6.873698477
827.478748 2.551332876
833.4681833 4.780801154
851.478748 9.670340776
869.4893127 3.02542021

Name: +ve in-silico MS/MS by CFM-ID for QPUXXIXSEYGEHQ-QGBZPZCHSA-N
ID: QPUXXIXSEYGEHQ-QGBZPZCHSA-N
Comment: Energy1
Num peaks: 31
85.06479133 0.6355283426
145.0495352 0.9971476941
163.0600999 1.764048498
217.0706646 1.420985085
471.3468864 0.6620703869
473.3625365 4.479302141
475.3781865 1.499228316
489.3574511 9.687426341
491.3731012 4.262848365
553.3371096 0.6451914692
593.3684097 1.163723197
595.3840598 0.9835006994
617.4047952 1.135308761
635.4153599 10.44163744
637.43101 1.033789413
647.3789744 1.033815161
647.4153599 2.282060095
649.3946244 0.9380176219
653.4259246 4.142227713
663.4102745 2.022405186
665.4259246 2.016916672
671.4153599 0.9264901034
689.4259246 7.715522721
691.4415746 0.8358998224
707.4364893 2.403514183
791.4576186 0.7373816166
793.4368832 0.7864704872
809.4681833 2.969996377
827.478748 0.5978454977
833.4681833 1.231210945
851.478748 2.060325119

Name: +ve in-silico MS/MS by CFM-ID for QPUXXIXSEYGEHQ-QGBZPZCHSA-N
ID: QPUXXIXSEYGEHQ-QGBZPZCHSA-N
Comment: Energy2
Num peaks: 31
43.01784114 0.5889297426
61.02840582 1.039345813
87.00767038 0.7464823408
103.0389705 1.074491842
133.0495352 0.5635042672
145.0495352 0.8713744405
147.0651853 0.5646616206
157.0495352 0.6282512736
163.0600999 1.409255488
175.0600999 1.732185712
217.0706646 0.813608108
461.3625365 6.229122121
471.3468864 0.78709923
473.3625365 2.687306056
475.3781865 0.5784343408
485.326151 0.6327658193
487.341801 1.494908869
489.3574511 14.91505035
491.3731012 1.96079739
537.3421949 1.991138801
591.3527596 1.446834141
635.4153599 4.214018605
645.3997098 0.9965659072
647.4153599 3.304548677
653.4259246 2.180217827
663.4102745 3.313530108
689.4259246 2.542840684
753.4055831 0.5529820251
807.4525332 0.6264655637
809.4681833 0.8945719242
851.478748 1.541012089

Name: +ve in-silico MS/MS by CFM-ID for PTMUTMGEBGQTEJ-GGCGTUBYSA-N
ID: PTMUTMGEBGQTEJ-GGCGTUBYSA-N
Comment: Energy0
Num peaks: 31
55.05422664 4.315960385
57.06987671 0.6798264492
59.08552677 0.4774527235
69.06987671 2.834804629
71.04914126 0.6001547056
71.08552677 1.815230747
73.06479133 0.6326232066
147.0651853 1.475513892
219.0863146 0.520381213
291.2318567 0.4573249597
309.1180087 0.6998229357
319.2631568 0.6285605679
397.310107 1.000577395
415.3206717 4.670135526
433.3312363 11.23222921
455.1759175 0.4599024916
575.357845 0.5034278809
577.3734951 3.057288363
593.3684097 3.805755851
595.3840598 0.4955406359
627.373889 1.128948771
705.4208392 0.8143103581
723.4314039 12.97042211
725.4470539 0.580783662
741.4419686 8.917807208
747.4161477 0.5009110387
761.3954123 0.680236166
771.4161477 0.9028170386
845.4529272 0.5850619101
869.4893127 7.764388177
887.4998774 3.957951202

Name: +ve in-silico MS/MS by CFM-ID for PTMUTMGEBGQTEJ-GGCGTUBYSA-N
ID: PTMUTMGEBGQTEJ-GGCGTUBYSA-N
Comment: Energy1
Num peaks: 31
41.03857658 0.4174190491
55.05422664 4.081034964
57.06987671 1.103936534
69.06987671 1.727548274
71.04914126 0.6459830102
71.08552677 0.9718366205
129.0546206 0.500233705
147.0651853 2.471288741
271.2056419 0.5852474445
287.2005565 0.4295679994
289.2162066 0.7606726657
291.2318567 3.516136604
307.2267713 0.6643447394
309.1180087 1.542266122
311.1336587 0.5579173746
319.2631568 2.676657203
327.1285734 0.7763379384
415.3206717 4.663677526
433.3312363 13.15492748
577.3734951 1.888797241
579.3163741 0.7686799613
579.3891451 0.6151452568
593.3684097 9.102072611
595.3840598 4.236583279
599.3425889 2.984863234
615.3375035 0.4176529523
627.373889 2.320904174
723.4314039 9.704666177
725.3742829 0.8990141956
741.4419686 4.03793555
869.4893127 1.919873926

Name: +ve in-silico MS/MS by CFM-ID for PTMUTMGEBGQTEJ-GGCGTUBYSA-N
ID: PTMUTMGEBGQTEJ-GGCGTUBYSA-N
Comment: Energy2
Num peaks: 31
41.03857658 0.9721389433
55.05422664 3.184423691
57.06987671 1.192017778
67.05422664 0.8416863788
69.06987671 1.976842754
71.04914126 0.9388953333
71.08552677 2.86056021
73.06479133 0.7162734834
85.02840582 0.826502945
87.04405588 0.6415223505
147.0651853 1.873743538
249.1849065 0.7141277898
289.2162066 0.619065043
291.2318567 0.5949967376
309.1180087 3.259349889
317.2475067 0.6065613683
319.2631568 1.08425472
343.2631568 1.248867795
357.2788068 1.387502414
371.2944569 0.7162785841
415.3206717 2.270913803
431.3155863 0.9775646124
433.3312363 7.532793562
577.3734951 4.052351769
593.3684097 11.00373736
595.3840598 1.5536834
627.373889 1.583653365
643.3688036 0.7694478956
703.3535475 0.6465076875
723.4314039 4.127670838
869.4893127 2.448540733

Name: +ve in-silico MS/MS by CFM-ID for JSLMZMBIFMYPFY-BYOJTWGPSA-N
ID: JSLMZMBIFMYPFY-BYOJTWGPSA-N
Comment: Energy0
Num peaks: 31
69.06987671 0.4797169657
73.06479133 0.5164337859
87.08044139 0.9296379044
147.0651853 1.412930236
309.1180087 0.6759337666
379.2995423 1.810622301
383.2944569 0.6414055393
385.310107 0.5496657601
397.310107 9.366887228
399.325757 0.5303379742
415.3206717 10.41707311
543.3680158 0.4456313892
557.3472803 0.4467345226
559.3629304 2.574085379
575.357845 3.727370649
577.3734951 0.4848741793
607.3476743 0.5481948548
687.4102745 1.402635423
689.4259246 0.7956958881
703.4051891 0.7405818988
705.4208392 14.23698526
707.4364893 1.076044372
723.4314039 8.463083142
751.389933 0.5014893389
753.4055831 0.6434347827
809.4317978 0.5115769314
811.4474479 0.4424187292
833.4681833 0.9623211854
837.4630979 0.9207843634
851.478748 8.879712146
869.4893127 3.654497639

Name: +ve in-silico MS/MS by CFM-ID for JSLMZMBIFMYPFY-BYOJTWGPSA-N
ID: JSLMZMBIFMYPFY-BYOJTWGPSA-N
Comment: Energy1
Num peaks: 31
55.05422664 0.516246475
73.06479133 1.103322774
147.0651853 2.079393077
285.1849065 0.7700171588
289.2162066 1.715228696
291.2318567 0.9379279825
299.236942 0.696672487
309.1180087 1.303763446
315.2318567 0.6862553756
327.1285734 0.5752122084
379.2995423 1.123611698
397.310107 10.14465578
415.3206717 10.41188104
559.3629304 1.672371909
561.3785805 0.590765076
575.357845 7.423358806
577.3734951 3.388526723
593.2956387 0.6146141041
597.3269388 1.744499085
599.3425889 0.6275932012
607.3476743 1.337373564
623.3425889 0.8078554384
687.4102745 0.4935747974
705.4208392 12.43709364
707.4364893 1.096664283
723.4314039 3.169966635
741.3691975 0.6036967658
767.3848476 0.5149488155
773.4317978 0.8574071801
781.4004977 0.7613721618
851.478748 1.773169321

Name: +ve in-silico MS/MS by CFM-ID for JSLMZMBIFMYPFY-BYOJTWGPSA-N
ID: JSLMZMBIFMYPFY-BYOJTWGPSA-N
Comment: Energy2
Num peaks: 31
41.03857658 0.6994460734
55.05422664 1.471076754
67.05422664 0.6249265915
69.0334912 0.6342883367
73.06479133 1.032790569
87.04405588 0.6356758004
87.08044139 0.9230172967
147.0651853 1.739666597
307.1023586 0.7468413826
309.1180087 2.917460825
341.2475067 0.8369973263
355.2631568 0.9826394158
365.2838922 1.520762709
367.2995423 1.485389275
383.2944569 1.760951821
385.310107 1.299288978
395.2944569 0.896539403
397.310107 3.11203081
415.3206717 6.903459437
559.3629304 2.647521421
575.357845 10.13802773
577.3734951 1.437624801
705.4208392 4.363675
707.4364893 1.19746823
727.462704 0.6618891367
781.4004977 0.5885751371
793.4368832 1.092623694
795.4525332 0.807204675
809.4317978 0.6171659613
837.4630979 0.6667328925
851.478748 2.003745852

Name: +ve in-silico MS/MS by CFM-ID for MTIGBMJVOSJZQH-QGLRYREUSA-N
ID: MTIGBMJVOSJZQH-QGLRYREUSA-N
Comment: Energy0
Num peaks: 31
55.05422664 4.352704943
57.06987671 0.6337183334
69.06987671 2.844714472
71.04914126 0.5611459899
71.08552677 1.760586877
73.06479133 0.540173722
147.0651853 1.777056111
163.0600999 1.178289096
165.0757499 1.449924415
235.0812292 0.4868711398
303.2682422 0.589922725
385.310107 0.5941686972
387.325757 0.4948126567
399.325757 6.296704796
417.3363217 10.71003405
559.3629304 0.495362495
561.3785805 2.986073647
577.3734951 3.662164506
579.3891451 0.4767766673
611.3789744 0.5635099799
627.373889 0.6717393893
705.4208392 0.6030263006
707.4364893 4.869258603
723.4314039 6.779375734
725.4470539 4.719549608
741.4419686 4.146790037
761.3954123 0.6364321946
771.4161477 0.8404784767
845.4529272 0.5473867078
869.4893127 7.244756741
887.4998774 3.529526528

Name: +ve in-silico MS/MS by CFM-ID for MTIGBMJVOSJZQH-QGLRYREUSA-N
ID: MTIGBMJVOSJZQH-QGLRYREUSA-N
Comment: Energy1
Num peaks: 31
55.05422664 4.101130242
57.06987671 1.062310559
69.06987671 1.741604814
71.04914126 0.6215387231
71.08552677 0.9627701498
145.0495352 0.9481707051
147.0651853 2.124107833
163.0600999 1.500696487
255.2107273 1.68518019
275.236942 3.253564661
291.2318567 0.9426199103
303.2682422 2.673116283
309.1180087 0.798028565
325.1129233 0.7177276331
327.1285734 0.604246627
399.325757 4.144216115
417.3363217 12.86254166
561.3785805 1.758499959
577.3734951 8.573449204
579.3163741 0.6713972914
579.3891451 3.959973683
583.3476743 1.579145981
599.3425889 1.611627435
611.3789744 1.216280197
627.373889 1.079146834
707.4364893 3.284531474
723.4314039 5.174236829
725.3742829 0.9550041002
725.4470539 2.333119842
741.4419686 1.817435079
869.4893127 1.843081361

Name: +ve in-silico MS/MS by CFM-ID for MTIGBMJVOSJZQH-QGLRYREUSA-N
ID: MTIGBMJVOSJZQH-QGLRYREUSA-N
Comment: Energy2
Num peaks: 31
41.03857658 0.8824652313
55.05422664 3.345290108
57.06987671 1.083456372
67.05422664 1.630053755
69.06987671 1.987866121
71.04914126 0.8536539739
71.08552677 2.444514839
85.02840582 0.7492123037
87.00767038 1.206936831
103.0389705 0.9294506677
145.0495352 0.8006343814
147.0651853 2.271681303
163.0600999 1.036160903
241.1950772 1.081343139
303.2682422 0.9868825482
309.1180087 1.553874546
325.1129233 1.474860996
343.2631568 0.7029058928
357.2788068 0.9491244204
385.310107 1.293004265
387.325757 1.104577734
399.325757 1.899379236
417.3363217 7.039889648
561.3785805 3.68798036
577.3734951 9.91482715
579.3891451 1.398128027
611.3789744 0.7416358835
627.373889 1.065619247
707.4364893 1.461368739
723.4314039 2.179481471
869.4893127 2.200801255

Name: +ve in-silico MS/MS by CFM-ID for AJNYRTVTKHEZMG-PPBDGYEXSA-N
ID: AJNYRTVTKHEZMG-PPBDGYEXSA-N
Comment: Energy0
Num peaks: 31
55.05422664 1.001201441
57.06987671 0.4878559776
147.0651853 1.935194934
161.0444498 0.4238621779
163.0600999 1.14377094
165.0757499 1.363496815
179.0550145 0.6980351276
309.1180087 1.068772648
325.1129233 0.4319267729
327.1285734 0.843762838
381.3151924 0.8098830978
385.310107 0.5697080466
387.325757 0.6608315688
399.325757 9.554466351
401.3414071 0.4549938665
417.3363217 12.59599676
471.1708321 0.4262772701
543.3680158 1.023046705
561.3785805 7.86003508
563.3942305 0.4642963991
579.3891451 8.153240924
705.4208392 0.9802442019
723.4314039 6.857838359
725.4470539 0.5226710707
741.4419686 4.798460982
771.4161477 0.5451080691
789.4267124 0.4295032024
801.4267124 0.5716487535
845.4529272 0.4724040423
869.4893127 7.693186948
887.4998774 3.811128467

Name: +ve in-silico MS/MS by CFM-ID for AJNYRTVTKHEZMG-PPBDGYEXSA-N
ID: AJNYRTVTKHEZMG-PPBDGYEXSA-N
Comment: Energy1
Num peaks: 31
41.03857658 0.5192522567
55.05422664 1.378038751
57.06987671 0.765899948
129.0546206 0.4616111853
147.0651853 1.95408921
163.0600999 2.101211523
165.0757499 1.126803282
181.0706646 1.149096936
283.2420274 0.617928049
299.236942 1.433517807
303.2682422 1.291878328
319.2631568 0.6124917919
325.1129233 0.8038656598
357.2788068 0.5052323714
381.3151924 0.8310690517
399.325757 9.637441873
415.3206717 0.5008642795
417.3363217 18.06348356
461.2897655 0.6982285802
465.3210656 0.9590331372
543.3680158 0.5845928561
561.3785805 6.699597487
579.3891451 7.93444489
623.3425889 0.4513555381
627.373889 0.8472805075
705.4208392 0.5322363908
723.4314039 6.215195407
741.4419686 2.007589281
787.4110624 0.5150499572
831.4372771 0.5383038045
869.4893127 1.947002441

Name: +ve in-silico MS/MS by CFM-ID for AJNYRTVTKHEZMG-PPBDGYEXSA-N
ID: AJNYRTVTKHEZMG-PPBDGYEXSA-N
Comment: Energy2
Num peaks: 31
43.01784114 0.6998207831
55.05422664 2.184645318
57.06987671 0.870640019
87.00767038 0.5930805139
87.04405588 0.6452509474
147.0651853 1.655263641
161.0444498 1.256920256
163.0600999 4.75855766
179.0550145 1.275629756
231.1743418 0.6068684003
323.0972732 0.5846206638
325.1129233 1.674198724
343.2631568 0.8644668471
357.2788068 1.21846053
367.2995423 0.5931228923
371.2944569 0.6152212599
385.310107 2.374307707
387.325757 3.472615775
397.310107 0.6273414258
399.325757 3.415920036
415.3206717 0.9485585047
417.3363217 11.74998368
561.3785805 2.600435688
579.3891451 4.407175814
703.3535475 0.5823354795
715.3535475 0.6115266631
723.4314039 2.405697597
725.4470539 0.5848155815
811.4474479 0.9953756917
817.421627 0.5974339578
869.4893127 2.227458409

Name: +ve in-silico MS/MS by CFM-ID for PHVIMRWTLRFYIL-WEGQUINOSA-N
ID: PHVIMRWTLRFYIL-WEGQUINOSA-N
Comment: Energy0
Num peaks: 31
55.05422664 4.831518787
57.06987671 0.7077742198
59.08552677 0.4492772655
69.06987671 3.176287529
71.04914126 0.6060567078
71.08552677 1.966979974
73.06479133 0.6351318075
73.10117684 0.463783901
147.0651853 0.5980510954
163.0600999 1.9831751
303.2682422 0.5953410901
309.1180087 1.625249532
327.1285734 0.7465057642
385.310107 0.6633598885
387.325757 0.567042656
399.325757 6.826408336
417.3363217 12.26845727
465.3210656 0.5687970433
471.1708321 0.429368716
561.3785805 5.66218038
563.3942305 0.4346563745
579.3891451 8.237102375
611.3789744 0.5444361266
707.4364893 5.301599
725.4470539 4.812215331
747.4161477 0.4736463327
761.3954123 0.643210751
771.4161477 0.8500970509
845.4529272 0.5532168523
869.4893127 7.687323601
887.4998774 3.594660789

Name: +ve in-silico MS/MS by CFM-ID for PHVIMRWTLRFYIL-WEGQUINOSA-N
ID: PHVIMRWTLRFYIL-WEGQUINOSA-N
Comment: Energy1
Num peaks: 31
55.05422664 4.523826699
57.06987671 1.247027402
69.06987671 1.936942157
71.04914126 0.7430494174
71.08552677 1.070860532
145.0495352 1.029837999
147.0651853 1.276380836
163.0600999 2.27115851
165.0757499 0.8464864622
181.0706646 0.7006174287
255.2107273 1.696586451
273.221292 0.5446560361
275.236942 3.242564327
291.2318567 0.9490489398
303.2682422 2.691209459
309.1180087 1.191835337
327.1285734 0.468476401
357.2788068 0.4561984653
399.325757 4.886796353
417.2635507 0.9104835832
417.3363217 16.46461366
437.2897655 1.932023504
465.3210656 1.550967066
561.3785805 4.415391036
579.3891451 7.631111511
583.3476743 1.531658142
611.3789744 1.202627243
707.4364893 3.651280851
725.3742829 1.023920334
725.4470539 2.390507364
869.4893127 1.875668245

Name: +ve in-silico MS/MS by CFM-ID for PHVIMRWTLRFYIL-WEGQUINOSA-N
ID: PHVIMRWTLRFYIL-WEGQUINOSA-N
Comment: Energy2
Num peaks: 31
41.03857658 0.9608036718
43.01784114 0.815690035
55.05422664 3.588367315
57.06987671 1.147896995
67.05422664 1.82674015
69.06987671 2.35648269
71.04914126 1.02685519
71.08552677 2.948594121
73.06479133 0.7617599779
103.0389705 0.7339090762
145.0495352 1.250477301
147.0651853 3.214542666
163.0600999 3.451728702
241.1950772 1.084049123
303.2682422 0.9893521518
309.1180087 1.723800422
343.2631568 0.8529367008
357.2788068 1.074231185
359.2944569 0.6886678615
385.310107 1.790701338
387.325757 1.672384528
399.325757 2.371483182
415.3206717 0.8368652699
417.3363217 11.15632859
465.3210656 0.8075939223
561.3785805 1.882897804
579.3891451 5.125554298
611.3789744 0.7449748565
707.4364893 1.646432852
811.4474479 0.7973545142
869.4893127 2.209487575

Name: +ve in-silico MS/MS by CFM-ID for FOEOPEQPIIUVOD-MYURRPTRSA-N
ID: FOEOPEQPIIUVOD-MYURRPTRSA-N
Comment: Energy0
Num peaks: 31
55.05422664 4.977676523
57.06987671 0.7703143145
69.06987671 3.053415809
71.04914126 0.599503118
71.08552677 2.016772644
73.06479133 0.6238067688
103.0389705 0.5185944506
147.0651853 1.710150791
163.0600999 1.956289272
181.0706646 1.272050495
303.2682422 0.797350054
385.310107 0.6475019997
387.325757 0.5714962262
399.325757 6.901622139
417.3363217 11.31766124
471.1708321 0.5706997686
561.3785805 1.085799077
577.3734951 0.9600286675
611.3789744 0.7489920397
707.4364893 7.37678149
709.4521393 0.5445561841
723.4314039 1.452472224
725.4470539 6.026660776
741.4419686 0.7465728538
743.3848476 0.5119099527
747.4161477 0.5320015809
771.4161477 1.129065813
789.4267124 0.541709993
845.4529272 0.6213755279
869.4893127 8.648582563
887.4998774 4.387255359

Name: +ve in-silico MS/MS by CFM-ID for FOEOPEQPIIUVOD-MYURRPTRSA-N
ID: FOEOPEQPIIUVOD-MYURRPTRSA-N
Comment: Energy1
Num peaks: 31
55.05422664 4.596695912
57.06987671 1.34601512
69.06987671 1.83816475
71.04914126 0.6432411981
71.08552677 1.078937502
145.0495352 1.067168242
147.0651853 2.637455137
163.0600999 1.807006812
255.2107273 1.89929491
275.236942 3.657013396
291.2318567 1.076890457
303.2682422 3.159902426
309.1180087 1.113572067
325.1129233 0.6420544835
327.1285734 0.6670815479
399.325757 4.491112272
417.3363217 13.72431849
561.3785805 1.664195501
563.3214595 0.8562605097
577.3734951 3.77539161
579.3163741 0.6209042968
579.3891451 2.050066552
583.3476743 1.978787197
599.3425889 0.9645276595
611.3789744 1.69975359
707.4364893 3.295746018
723.4314039 1.319124528
725.3742829 1.006291413
725.4470539 3.157886293
741.4419686 0.7533232724
869.4893127 2.274768855

Name: +ve in-silico MS/MS by CFM-ID for FOEOPEQPIIUVOD-MYURRPTRSA-N
ID: FOEOPEQPIIUVOD-MYURRPTRSA-N
Comment: Energy2
Num peaks: 31
41.03857658 0.9858143008
45.0334912 0.8853480915
55.05422664 3.725446278
57.06987671 1.254812546
67.05422664 3.103605925
69.06987671 2.045036054
71.04914126 0.8507362489
71.08552677 2.678944321
87.00767038 1.131428011
103.0389705 0.9843765417
145.0495352 0.7975586617
147.0651853 1.948394888
163.0600999 1.675278753
177.0757499 0.8922792119
303.2682422 1.423658316
309.1180087 2.840174521
319.2631568 0.7609643239
343.2631568 0.9021873774
357.2788068 1.043971809
359.2944569 0.7282922631
385.310107 1.07418502
387.325757 1.219818689
399.325757 1.974589712
417.3363217 7.282319395
561.3785805 1.785086912
577.3734951 1.522221697
611.3789744 1.198914929
707.4364893 1.839057282
725.4470539 0.9641778152
811.4474479 0.6807412992
869.4893127 2.727235328

Name: +ve in-silico MS/MS by CFM-ID for LEXYZULQYUZKOY-KOCGNUEFSA-N
ID: LEXYZULQYUZKOY-KOCGNUEFSA-N
Comment: Energy0
Num peaks: 31
55.05422664 4.729011188
57.06987671 0.696024827
67.05422664 2.042802813
69.06987671 3.133547794
71.04914126 0.5952035949
71.08552677 1.940548609
73.06479133 0.6235695894
147.0651853 1.423656833
163.0600999 0.5196016167
179.0550145 0.6106956531
219.0863146 0.4825518754
301.2525921 0.582282749
309.1180087 1.592126709
327.1285734 0.7288967842
383.2944569 0.6605066315
385.310107 0.5936045285
397.310107 6.710822296
415.3206717 11.75845758
447.3105009 0.5643474921
543.3680158 4.655570551
561.3785805 8.221816861
609.3633243 0.5338862726
705.4208392 5.17070163
723.4314039 4.348042868
729.4055831 0.4644970939
731.4212331 0.4617496088
743.3848476 0.6307861034
753.4055831 0.8324748537
827.4423625 0.5425305812
851.478748 6.731472411
869.4893127 3.475605102

Name: +ve in-silico MS/MS by CFM-ID for LEXYZULQYUZKOY-KOCGNUEFSA-N
ID: LEXYZULQYUZKOY-KOCGNUEFSA-N
Comment: Energy1
Num peaks: 31
41.03857658 0.4981569198
55.05422664 4.499013785
57.06987671 1.24091896
67.05422664 0.850551299
69.06987671 1.932465731
71.04914126 0.7411722479
71.08552677 1.068397913
129.0546206 0.4653119436
147.0651853 2.402189641
163.0600999 1.255802797
165.0757499 1.210697672
181.0706646 0.5552516033
253.1950772 1.693270236
271.2056419 0.5236034749
273.221292 3.165680003
289.2162066 0.7830350811
301.2525921 2.597855646
309.1180087 1.172674026
397.310107 4.937686096
399.252986 0.9563636369
415.3206717 16.58461139
419.2792008 2.09850486
447.3105009 1.669354742
543.3680158 2.070455221
561.3785805 7.663739366
581.3320242 1.538117249
609.3633243 1.181786786
705.4208392 3.599703572
707.3637182 0.720641634
723.4314039 1.988203226
851.478748 1.685175186

Name: +ve in-silico MS/MS by CFM-ID for LEXYZULQYUZKOY-KOCGNUEFSA-N
ID: LEXYZULQYUZKOY-KOCGNUEFSA-N
Comment: Energy2
Num peaks: 31
41.03857658 1.02953677
51.02292652 0.7410384237
55.05422664 3.019614326
57.06987671 1.051103294
67.05422664 6.222478926
69.06987671 2.143456374
71.04914126 0.9071117085
71.08552677 2.669785526
73.06479133 0.6656603885
87.04405588 0.6880259681
145.0495352 0.7976796591
147.0651853 2.093533812
161.0444498 0.5805242565
163.0600999 2.809177312
165.0757499 0.5998587107
179.0550145 1.203056383
301.2525921 0.8854420071
309.1180087 1.627715883
341.2475067 0.7697818389
355.2631568 0.8746491052
383.2944569 2.686101575
385.310107 1.556819375
397.310107 2.077676772
413.3050216 0.7871739153
415.3206717 10.23915077
447.3105009 0.7698746074
543.3680158 1.171425705
561.3785805 4.695376149
609.3633243 0.7044730691
705.4208392 1.596348455
851.478748 2.119602344

Name: +ve in-silico MS/MS by CFM-ID for VNONINPVFQTJOC-JSOTTYEMSA-N
ID: VNONINPVFQTJOC-JSOTTYEMSA-N
Comment: Energy0
Num peaks: 31
55.05422664 4.401802165
57.06987671 0.6449116678
59.08552677 0.4524108011
67.05422664 1.893735381
69.06987671 2.901244567
71.04914126 0.581501178
71.08552677 1.795571109
73.06479133 0.4979968047
147.0651853 1.430906661
219.0863146 0.4982151409
301.2525921 0.5985548331
309.1180087 0.6798881375
383.2944569 0.6122206513
385.310107 0.5393109375
397.310107 6.412622184
415.3206717 10.61219742
557.3472803 0.5267687473
559.3629304 3.032333406
575.357845 3.779036941
577.3734951 0.4918006923
609.3633243 1.090278795
705.4208392 10.75986788
707.4364893 0.654946118
723.4314039 8.578513989
729.4055831 0.4795743149
731.4212331 0.4767376485
743.3848476 0.6512609387
753.4055831 0.861533571
827.4423625 0.5601407097
851.478748 6.619014202
869.4893127 3.672573216

Name: +ve in-silico MS/MS by CFM-ID for VNONINPVFQTJOC-JSOTTYEMSA-N
ID: VNONINPVFQTJOC-JSOTTYEMSA-N
Comment: Energy1
Num peaks: 31
41.03857658 0.5138044281
55.05422664 4.180804
57.06987671 1.076998299
67.05422664 0.777064808
69.06987671 1.779571449
71.04914126 0.690082154
71.08552677 0.9837569852
129.0546206 0.4797441223
147.0651853 2.384829876
253.1950772 1.745788937
257.2263773 0.4392014559
271.2056419 0.5398436317
273.221292 3.263867166
289.2162066 0.8075033747
301.2525921 2.678431091
309.1180087 1.485298497
311.1336587 0.5339450354
327.1285734 0.7076280232
397.310107 4.249354669
415.3206717 13.03720108
559.3629304 1.81846658
561.3058094 0.7430758551
561.3785805 0.5965024177
575.357845 9.079102275
577.3734951 4.168577147
581.3320242 2.966735189
609.3633243 2.258597624
705.4208392 7.112837232
707.3637182 0.680446215
723.4314039 3.84173026
851.478748 1.726116149

Name: +ve in-silico MS/MS by CFM-ID for VNONINPVFQTJOC-JSOTTYEMSA-N
ID: VNONINPVFQTJOC-JSOTTYEMSA-N
Comment: Energy2
Num peaks: 31
41.03857658 1.080075868
51.02292652 0.7774014092
55.05422664 2.931327018
57.06987671 1.041063162
67.05422664 5.734115779
69.0334912 0.5618111292
69.06987671 1.882242862
71.04914126 0.8234781032
71.08552677 2.299062831
87.00767038 0.5984624297
87.04405588 0.6511139449
147.0651853 1.711448857
301.2525921 0.9288909212
307.1023586 0.7440918052
309.1180087 2.943438905
341.2475067 0.6594830922
355.2631568 0.7950304687
383.2944569 2.319706636
385.310107 1.06389491
397.310107 1.713225387
413.3050216 0.628034311
415.3206717 6.680441016
559.3629304 3.231814906
575.357845 9.717165125
577.3734951 1.365087193
609.3633243 1.432347218
625.3582389 0.6995385068
685.3429828 0.5876321354
705.4208392 2.938348625
707.4364893 0.6087070412
851.478748 2.221328665

Name: +ve in-silico MS/MS by CFM-ID for BCUDKRWNGQAFLF-KIUGEAMASA-N
ID: BCUDKRWNGQAFLF-KIUGEAMASA-N
Comment: Energy0
Num peaks: 31
55.05422664 4.353526839
57.06987671 0.6337183334
69.06987671 2.845286604
71.04914126 0.5612724582
71.08552677 1.760943184
73.06479133 0.542104492
147.0651853 1.322514984
163.0600999 1.784250992
181.0706646 1.268424305
219.0863146 0.4868711398
303.2682422 0.589922725
385.310107 0.5942880778
387.325757 0.4949394386
399.325757 6.300121772
417.3363217 10.7163609
559.3629304 0.4977210259
561.3785805 2.976762822
577.3734951 3.667983724
579.3891451 0.4775618254
611.3789744 0.5358545001
627.373889 0.6701181327
707.4364893 5.883284419
723.4314039 5.531692327
725.4470539 4.729043522
741.4419686 4.054130136
747.4161477 0.468654752
761.3954123 0.6364321946
771.4161477 0.8404784767
845.4529272 0.5473867078
869.4893127 7.244756741
887.4998774 3.529526528

Name: +ve in-silico MS/MS by CFM-ID for BCUDKRWNGQAFLF-KIUGEAMASA-N
ID: BCUDKRWNGQAFLF-KIUGEAMASA-N
Comment: Energy1
Num peaks: 31
55.05422664 4.102004949
57.06987671 1.062310559
69.06987671 1.742011373
71.04914126 0.6217253999
71.08552677 0.9629951343
145.0495352 0.9481707051
147.0651853 1.999092134
163.0600999 1.714962606
255.2107273 1.68518019
275.236942 3.253564661
291.2318567 0.9426199103
303.2682422 2.673116283
309.1180087 0.7282002969
325.1129233 0.7146012076
327.1285734 0.6116355286
399.325757 4.149754455
417.3363217 12.88327995
561.3785805 1.754257002
563.3942305 0.5732937272
577.3734951 8.584119348
579.3891451 3.965166276
583.3476743 1.460680613
599.3425889 1.601460794
611.3789744 1.11320883
627.373889 1.06656786
707.4364893 3.71507708
723.4314039 4.70880987
725.3742829 0.9550041002
725.4470539 2.349913975
741.4419686 1.795678485
869.4893127 1.843081361

Name: +ve in-silico MS/MS by CFM-ID for BCUDKRWNGQAFLF-KIUGEAMASA-N
ID: BCUDKRWNGQAFLF-KIUGEAMASA-N
Comment: Energy2
Num peaks: 31
41.03857658 0.8824652313
55.05422664 3.345305851
57.06987671 1.083456372
67.05422664 1.626546203
69.06987671 1.987890512
71.04914126 0.853667876
71.08552677 2.44454824
85.02840582 0.7492123037
87.00767038 1.206936831
103.0389705 0.9294506677
145.0495352 0.8006343814
147.0651853 1.691179032
163.0600999 1.819600631
241.1950772 1.081343139
303.2682422 0.9868825482
309.1180087 1.477364258
325.1129233 1.472940835
343.2631568 0.7029058928
357.2788068 0.9491244204
385.310107 1.293037431
387.325757 1.104615635
399.325757 1.897014713
417.3363217 7.036073585
561.3785805 3.655419286
577.3734951 9.915319122
579.3891451 1.398207278
611.3789744 0.717812119
627.373889 1.064898776
707.4364893 1.542174763
723.4314039 2.076554259
869.4893127 2.200801255

Name: +ve in-silico MS/MS by CFM-ID for QZOALWMSYRBZSA-GIIRNWITSA-N
ID: QZOALWMSYRBZSA-GIIRNWITSA-N
Comment: Energy0
Num peaks: 31
129.0546206 0.5654349741
145.0495352 0.7408783558
147.0651853 6.814089312
163.0600999 0.48649424
165.0757499 1.84633594
309.1180087 0.6198479908
331.2631568 0.6926886465
359.2944569 0.5694244643
413.3050216 0.5776759423
415.3206717 2.246414703
417.3363217 0.9243150744
431.3155863 4.737649371
433.3312363 1.212132487
493.3159802 0.668217668
521.3472803 0.6691504129
549.3785805 0.5161180838
561.3785805 5.519367632
563.3942305 0.7168222545
575.357845 0.5608847185
577.3734951 2.864737584
579.3891451 5.93219616
593.3684097 4.351957259
595.3840598 1.082204934
597.3269388 0.6343663177
637.3582389 0.9334994458
665.3895391 1.43303899
723.4314039 10.3680304
725.4470539 1.419130786
741.4419686 8.229201453
869.4893127 7.227190021
887.4998774 3.392133697

Name: +ve in-silico MS/MS by CFM-ID for QZOALWMSYRBZSA-GIIRNWITSA-N
ID: QZOALWMSYRBZSA-GIIRNWITSA-N
Comment: Energy1
Num peaks: 31
129.0546206 1.048409438
147.0651853 6.251997802
163.0600999 1.307321953
165.0757499 2.124463266
181.0706646 0.3947326231
309.1180087 0.54925866
331.2631568 2.56238742
347.2580714 0.8196113284
359.2944569 1.349798335
385.310107 0.3952425376
387.325757 1.660819128
415.3206717 3.279918377
417.3363217 1.652661959
431.3155863 5.34624391
433.3312363 3.788363509
493.3159802 2.129516637
509.3108948 0.7355642264
521.3472803 1.240705228
549.3785805 1.582360253
561.3785805 5.375626664
563.3942305 0.4005069046
577.3734951 2.902627283
579.3891451 9.413520009
593.3684097 4.055814265
595.3840598 2.780015695
637.3582389 0.4825500932
723.4314039 6.958002454
725.4470539 0.6848697668
739.4263185 0.532076932
741.4419686 2.932164825
869.4893127 2.032467906

Name: +ve in-silico MS/MS by CFM-ID for QZOALWMSYRBZSA-GIIRNWITSA-N
ID: QZOALWMSYRBZSA-GIIRNWITSA-N
Comment: Energy2
Num peaks: 31
41.03857658 0.6272535042
43.01784114 0.6895205443
87.04405588 0.6745958421
131.0702706 1.006670609
145.0495352 0.6554225086
147.0651853 3.279481355
149.0808353 0.6890218894
161.0444498 0.7483933892
163.0600999 2.916650708
165.0757499 0.629714718
331.2631568 3.340574842
385.310107 1.323849433
403.3206717 2.014064412
415.3206717 3.009946637
417.3363217 0.7642588651
431.3155863 7.785140965
433.3312363 2.043907137
493.3159802 3.127108092
521.3472803 0.8214539335
549.3785805 0.7891393018
551.3942305 0.7436472237
561.3785805 2.010628955
577.3734951 3.187045744
579.3891451 4.042781226
593.3684097 5.973241526
595.3840598 1.541408851
723.4314039 2.814455917
725.4470539 0.9170909807
727.462704 0.6594404064
811.4474479 0.8399528336
869.4893127 2.525916107

Name: +ve in-silico MS/MS by CFM-ID for LWMZJBVLZFGRJF-VOGSNJJGSA-N
ID: LWMZJBVLZFGRJF-VOGSNJJGSA-N
Comment: Energy0
Num peaks: 31
55.05422664 4.415298517
57.06987671 0.6469307356
67.05422664 1.880852729
69.06987671 2.910177056
71.04914126 0.5833097452
71.08552677 1.801102822
73.06479133 0.4996333284
147.0651853 1.428188159
301.2525921 0.6002154185
309.1180087 0.681774368
383.2944569 0.6141034994
385.310107 0.5589662443
397.310107 6.402358926
415.3206717 10.60655471
543.3680158 0.495999938
557.3472803 0.4929687004
559.3629304 2.914843398
575.357845 3.789521217
577.3734951 0.4931651071
609.3633243 1.093303582
705.4208392 10.6502692
707.4364893 0.6570461653
723.4314039 8.613455234
725.3742829 0.4540694047
729.4055831 0.4811193737
731.4212331 0.4782735683
743.3848476 0.6533591254
753.4055831 0.8645167652
827.4423625 0.5619453316
851.478748 6.642400622
869.4893127 3.692979304

Name: +ve in-silico MS/MS by CFM-ID for LWMZJBVLZFGRJF-VOGSNJJGSA-N
ID: LWMZJBVLZFGRJF-VOGSNJJGSA-N
Comment: Energy1
Num peaks: 31
41.03857658 0.5133330149
55.05422664 4.176936961
57.06987671 1.07599535
67.05422664 0.7740327496
69.06987671 1.777924483
71.04914126 0.6894410161
71.08552677 0.982846513
129.0546206 0.4793094827
147.0651853 2.380805627
253.1950772 1.744207283
257.2263773 0.4388035473
271.2056419 0.539354543
273.221292 3.260910161
289.2162066 0.8067663279
301.2525921 2.67600448
309.1180087 1.483952843
311.1336587 0.5334612907
327.1285734 0.706986925
397.310107 4.241784442
415.3206717 13.01334727
559.3629304 1.796500043
561.3058094 0.7275791521
561.3785805 0.5860737994
575.357845 9.070876772
577.3734951 4.164800491
581.3320242 2.96404738
609.3633243 2.256551375
705.4208392 7.101916987
707.3637182 0.6798297429
723.4314039 3.836690067
851.478748 1.724345465

Name: +ve in-silico MS/MS by CFM-ID for LWMZJBVLZFGRJF-VOGSNJJGSA-N
ID: LWMZJBVLZFGRJF-VOGSNJJGSA-N
Comment: Energy2
Num peaks: 31
41.03857658 1.070203866
51.02292652 0.7702985858
55.05422664 2.90452572
57.06987671 1.031542516
67.05422664 4.313415199
69.06987671 1.865022273
71.04914126 0.8159410451
71.08552677 2.278025329
87.04405588 0.6451572507
147.0651853 1.685192342
241.1950772 1.025341196
301.2525921 0.9204039953
307.1023586 0.7372933191
309.1180087 2.916545814
341.2475067 0.6534488162
355.2631568 0.7877540411
383.2944569 2.298480743
385.310107 1.598137707
397.310107 1.691046036
413.3050216 0.6222757509
415.3206717 6.608088093
559.3629304 3.113973136
575.357845 9.628383053
577.3734951 1.352614906
609.3633243 1.419260402
625.3582389 0.6931470874
649.3946244 0.6847828657
705.4208392 2.91049989
707.4364893 0.6031241638
795.4525332 0.8192565954
851.478748 2.200944732

Name: +ve in-silico MS/MS by CFM-ID for MTIGBMJVOSJZQH-PJFZGHSASA-N
ID: MTIGBMJVOSJZQH-PJFZGHSASA-N
Comment: Energy0
Num peaks: 31
55.05422664 4.352704943
57.06987671 0.6337183334
69.06987671 2.844714472
71.04914126 0.5611459899
71.08552677 1.760586877
73.06479133 0.540173722
147.0651853 1.777056111
163.0600999 1.178289096
165.0757499 1.449924415
235.0812292 0.4868711398
303.2682422 0.589922725
385.310107 0.5941686972
387.325757 0.4948126567
399.325757 6.296704796
417.3363217 10.71003405
559.3629304 0.495362495
561.3785805 2.986073647
577.3734951 3.662164506
579.3891451 0.4767766673
611.3789744 0.5635099799
627.373889 0.6717393893
705.4208392 0.6030263006
707.4364893 4.869258603
723.4314039 6.779375734
725.4470539 4.719549608
741.4419686 4.146790037
761.3954123 0.6364321946
771.4161477 0.8404784767
845.4529272 0.5473867078
869.4893127 7.244756741
887.4998774 3.529526528

Name: +ve in-silico MS/MS by CFM-ID for MTIGBMJVOSJZQH-PJFZGHSASA-N
ID: MTIGBMJVOSJZQH-PJFZGHSASA-N
Comment: Energy1
Num peaks: 31
55.05422664 4.101130242
57.06987671 1.062310559
69.06987671 1.741604814
71.04914126 0.6215387231
71.08552677 0.9627701498
145.0495352 0.9481707051
147.0651853 2.124107833
163.0600999 1.500696487
255.2107273 1.68518019
275.236942 3.253564661
291.2318567 0.9426199103
303.2682422 2.673116283
309.1180087 0.798028565
325.1129233 0.7177276331
327.1285734 0.604246627
399.325757 4.144216115
417.3363217 12.86254166
561.3785805 1.758499959
577.3734951 8.573449204
579.3163741 0.6713972914
579.3891451 3.959973683
583.3476743 1.579145981
599.3425889 1.611627435
611.3789744 1.216280197
627.373889 1.079146834
707.4364893 3.284531474
723.4314039 5.174236829
725.3742829 0.9550041002
725.4470539 2.333119842
741.4419686 1.817435079
869.4893127 1.843081361

Name: +ve in-silico MS/MS by CFM-ID for MTIGBMJVOSJZQH-PJFZGHSASA-N
ID: MTIGBMJVOSJZQH-PJFZGHSASA-N
Comment: Energy2
Num peaks: 31
41.03857658 0.8824652313
55.05422664 3.345290108
57.06987671 1.083456372
67.05422664 1.630053755
69.06987671 1.987866121
71.04914126 0.8536539739
71.08552677 2.444514839
85.02840582 0.7492123037
87.00767038 1.206936831
103.0389705 0.9294506677
145.0495352 0.8006343814
147.0651853 2.271681303
163.0600999 1.036160903
241.1950772 1.081343139
303.2682422 0.9868825482
309.1180087 1.553874546
325.1129233 1.474860996
343.2631568 0.7029058928
357.2788068 0.9491244204
385.310107 1.293004265
387.325757 1.104577734
399.325757 1.899379236
417.3363217 7.039889648
561.3785805 3.68798036
577.3734951 9.91482715
579.3891451 1.398128027
611.3789744 0.7416358835
627.373889 1.065619247
707.4364893 1.461368739
723.4314039 2.179481471
869.4893127 2.200801255

Name: +ve in-silico MS/MS by CFM-ID for IPTUFMBHDKWGOC-XCYMWJQQSA-N
ID: IPTUFMBHDKWGOC-XCYMWJQQSA-N
Comment: Energy0
Num peaks: 31
55.05422664 4.749999366
57.06987671 0.7741151557
59.08552677 0.5079966492
69.06987671 3.066609766
71.04914126 0.6016034864
71.08552677 1.916512577
73.06479133 0.6248313831
103.0389705 0.5251778485
147.0651853 1.599364062
163.0600999 1.274992095
303.2682422 0.8059751842
381.139138 0.5597052785
385.310107 0.6136047325
387.325757 0.5342409706
399.325757 6.766380819
411.1497027 0.5077333574
417.3363217 11.92608117
471.1708321 0.6257394808
561.3785805 0.8714917506
577.3734951 0.8750432224
611.3789744 0.7507399945
707.4364893 7.752633368
723.4314039 1.974328361
725.4470539 5.877080309
741.4419686 0.7207899064
743.3848476 0.5525908847
747.4161477 0.5387637859
771.4161477 1.144063525
789.4267124 0.5498400597
869.4893127 9.991701083
887.4998774 4.482684749

Name: +ve in-silico MS/MS by CFM-ID for IPTUFMBHDKWGOC-XCYMWJQQSA-N
ID: IPTUFMBHDKWGOC-XCYMWJQQSA-N
Comment: Energy1
Num peaks: 31
55.05422664 4.57327598
57.06987671 1.368743332
69.06987671 1.868653155
71.04914126 0.6534050531
71.08552677 1.070907643
145.0495352 1.087553645
147.0651853 2.564137349
163.0600999 1.5044
255.2107273 1.935575873
273.221292 0.603862976
275.236942 3.776961277
291.2318567 1.097638811
303.2682422 3.220263934
309.1180087 1.176005659
325.1129233 0.6675806619
327.1285734 0.6766839287
399.325757 4.409435656
417.3363217 13.79998868
561.3785805 1.266606398
577.3734951 3.76069529
579.3163741 0.6486656765
579.3891451 2.042002048
583.3476743 2.040036898
599.3425889 0.9862116247
611.3789744 1.709044463
707.4364893 3.954692256
723.4314039 1.797974121
725.3742829 1.3138401
725.4470539 3.220365366
741.4419686 0.7662496794
869.4893127 2.204923262

Name: +ve in-silico MS/MS by CFM-ID for IPTUFMBHDKWGOC-XCYMWJQQSA-N
ID: IPTUFMBHDKWGOC-XCYMWJQQSA-N
Comment: Energy2
Num peaks: 31
41.03857658 0.9837440993
55.05422664 3.639722006
57.06987671 1.251725711
67.05422664 2.843066131
69.06987671 2.03788717
71.04914126 0.8473225033
71.08552677 2.508036554
87.00767038 1.056581152
103.0389705 0.9823077157
145.0495352 0.7958846833
147.0651853 1.749482587
163.0600999 0.837407381
177.0757499 0.8888029181
303.2682422 1.420670231
309.1180087 2.922934424
319.2631568 0.7593671526
343.2631568 0.899208981
357.2788068 1.148785274
359.2944569 0.7267609452
385.310107 0.9078073866
387.325757 1.02970786
399.325757 1.995784156
417.3363217 9.159417869
561.3785805 1.890162585
577.3734951 1.498447416
611.3789744 1.194949946
707.4364893 2.241765238
725.4470539 0.9696981772
811.4474479 0.6793087942
825.4630979 0.736795215
869.4893127 2.48463474

Name: +ve in-silico MS/MS by CFM-ID for KXHCYYSIAXMSPA-HJYVTFROSA-N
ID: KXHCYYSIAXMSPA-HJYVTFROSA-N
Comment: Energy0
Num peaks: 31
143.1066561 0.637944424
163.0600999 1.126562983
217.0706646 0.8302279195
455.3519718 0.6909042732
471.3468864 1.024683024
473.3625365 2.135891369
475.3781865 0.5668346784
489.3574511 2.971682455
617.4047952 2.488519481
629.4047952 0.5556511861
633.3997098 1.087558574
635.4153599 9.701493788
637.43101 0.5695218349
645.3997098 0.6749890739
647.4153599 2.23429144
653.4259246 4.864120133
663.4102745 1.464251107
671.4153599 2.286026655
687.4102745 0.6926374995
689.4259246 7.570922826
691.4415746 0.6683082527
707.4364893 3.363082908
785.4317978 0.6261290156
791.4576186 2.345147919
807.4525332 0.6859396971
809.4681833 6.991345924
811.4474479 0.6639038037
827.478748 2.610756512
833.4681833 3.750520676
851.478748 8.89434546
869.4893127 3.204323058

Name: +ve in-silico MS/MS by CFM-ID for KXHCYYSIAXMSPA-HJYVTFROSA-N
ID: KXHCYYSIAXMSPA-HJYVTFROSA-N
Comment: Energy1
Num peaks: 31
79.05422664 1.007130825
97.06479133 0.5500372734
145.0495352 1.044244401
163.0600999 2.044118002
175.0600999 0.5058199087
217.0706646 1.444132648
457.3676218 0.4411966343
471.3468864 0.705195727
473.3625365 4.765211422
475.3781865 1.579595026
489.3574511 10.74941859
491.3731012 4.69871932
567.3527596 0.5341680521
617.4047952 1.243861416
621.3633243 0.5032181519
635.4153599 11.40540085
637.43101 1.055786423
647.4153599 2.56740382
649.43101 0.5730148812
653.4259246 4.434348189
663.4102745 2.140280336
665.4259246 2.151734297
671.4153599 1.019685714
689.4259246 8.086066932
691.4415746 0.8451608934
707.4364893 2.580564527
791.4576186 0.882361175
809.4681833 3.008997999
827.478748 0.6420396575
833.4681833 1.218117856
851.478748 1.969303552

Name: +ve in-silico MS/MS by CFM-ID for KXHCYYSIAXMSPA-HJYVTFROSA-N
ID: KXHCYYSIAXMSPA-HJYVTFROSA-N
Comment: Energy2
Num peaks: 31
43.01784114 0.580785419
51.02292652 0.5274527798
61.02840582 1.030881086
87.00767038 0.7441548098
103.0389705 1.071137296
133.0495352 0.5617428578
145.0495352 0.8686574961
147.0651853 0.5629010063
157.0495352 0.6262923869
163.0600999 1.352249057
175.0600999 1.726781951
201.0757499 0.529497571
217.0706646 0.7348367635
461.3625365 6.290675994
471.3468864 0.7505946218
473.3625365 2.560608473
475.3781865 0.5501698807
485.326151 0.6162097888
487.341801 1.45989582
489.3574511 14.56097177
491.3731012 1.891879976
635.4153599 4.72877074
645.3997098 0.9701439407
647.4153599 3.409803934
653.4259246 2.112181271
663.4102745 3.222324766
665.4259246 0.5318125596
689.4259246 3.01925822
807.4525332 0.6245040631
809.4681833 0.9008262887
851.478748 1.488598825

Name: +ve in-silico MS/MS by CFM-ID for KXHCYYSIAXMSPA-DHEMDKHTSA-N
ID: KXHCYYSIAXMSPA-DHEMDKHTSA-N
Comment: Energy0
Num peaks: 31
143.1066561 0.637944424
163.0600999 1.126562983
217.0706646 0.8302279195
455.3519718 0.6909042732
471.3468864 1.024683024
473.3625365 2.135891369
475.3781865 0.5668346784
489.3574511 2.971682455
617.4047952 2.488519481
629.4047952 0.5556511861
633.3997098 1.087558574
635.4153599 9.701493788
637.43101 0.5695218349
645.3997098 0.6749890739
647.4153599 2.23429144
653.4259246 4.864120133
663.4102745 1.464251107
671.4153599 2.286026655
687.4102745 0.6926374995
689.4259246 7.570922826
691.4415746 0.6683082527
707.4364893 3.363082908
785.4317978 0.6261290156
791.4576186 2.345147919
807.4525332 0.6859396971
809.4681833 6.991345924
811.4474479 0.6639038037
827.478748 2.610756512
833.4681833 3.750520676
851.478748 8.89434546
869.4893127 3.204323058

Name: +ve in-silico MS/MS by CFM-ID for KXHCYYSIAXMSPA-DHEMDKHTSA-N
ID: KXHCYYSIAXMSPA-DHEMDKHTSA-N
Comment: Energy1
Num peaks: 31
79.05422664 1.007130825
97.06479133 0.5500372734
145.0495352 1.044244401
163.0600999 2.044118002
175.0600999 0.5058199087
217.0706646 1.444132648
457.3676218 0.4411966343
471.3468864 0.705195727
473.3625365 4.765211422
475.3781865 1.579595026
489.3574511 10.74941859
491.3731012 4.69871932
567.3527596 0.5341680521
617.4047952 1.243861416
621.3633243 0.5032181519
635.4153599 11.40540085
637.43101 1.055786423
647.4153599 2.56740382
649.43101 0.5730148812
653.4259246 4.434348189
663.4102745 2.140280336
665.4259246 2.151734297
671.4153599 1.019685714
689.4259246 8.086066932
691.4415746 0.8451608934
707.4364893 2.580564527
791.4576186 0.882361175
809.4681833 3.008997999
827.478748 0.6420396575
833.4681833 1.218117856
851.478748 1.969303552

Name: +ve in-silico MS/MS by CFM-ID for KXHCYYSIAXMSPA-DHEMDKHTSA-N
ID: KXHCYYSIAXMSPA-DHEMDKHTSA-N
Comment: Energy2
Num peaks: 31
43.01784114 0.580785419
51.02292652 0.5274527798
61.02840582 1.030881086
87.00767038 0.7441548098
103.0389705 1.071137296
133.0495352 0.5617428578
145.0495352 0.8686574961
147.0651853 0.5629010063
157.0495352 0.6262923869
163.0600999 1.352249057
175.0600999 1.726781951
201.0757499 0.529497571
217.0706646 0.7348367635
461.3625365 6.290675994
471.3468864 0.7505946218
473.3625365 2.560608473
475.3781865 0.5501698807
485.326151 0.6162097888
487.341801 1.45989582
489.3574511 14.56097177
491.3731012 1.891879976
635.4153599 4.72877074
645.3997098 0.9701439407
647.4153599 3.409803934
653.4259246 2.112181271
663.4102745 3.222324766
665.4259246 0.5318125596
689.4259246 3.01925822
807.4525332 0.6245040631
809.4681833 0.9008262887
851.478748 1.488598825

Name: +ve in-silico MS/MS by CFM-ID for LRWUZSAOXSUTCO-NVOXUARWSA-N
ID: LRWUZSAOXSUTCO-NVOXUARWSA-N
Comment: Energy0
Num peaks: 31
43.01784114 0.6718787443
61.02840582 1.645041862
143.1066561 0.6258153412
163.0600999 1.083443398
217.0706646 0.8144013316
455.3519718 0.6675552045
471.3468864 1.001011576
473.3625365 2.075743227
489.3574511 2.924121367
617.4047952 2.40001668
633.3997098 1.068615721
635.4153599 9.504244157
637.43101 0.5595434153
645.3997098 0.6620743702
647.4153599 1.960313473
653.4259246 4.852719683
663.4102745 1.440740758
671.4153599 2.261602179
687.4102745 0.6887476354
689.4259246 7.4647946
691.4415746 0.6602153204
707.4364893 3.281742661
785.4317978 0.6146108405
791.4576186 2.160206356
807.4525332 0.9034395825
809.4681833 6.852600175
811.4474479 0.6516907293
827.478748 2.547636361
833.4681833 3.733986877
851.478748 8.724122996
869.4893127 3.102574962

Name: +ve in-silico MS/MS by CFM-ID for LRWUZSAOXSUTCO-NVOXUARWSA-N
ID: LRWUZSAOXSUTCO-NVOXUARWSA-N
Comment: Energy1
Num peaks: 31
61.02840582 0.771313248
79.05422664 1.0070967
97.06479133 0.5500164852
145.0495352 1.044209019
163.0600999 2.00548981
175.0600999 0.5044883887
217.0706646 1.444080249
471.3468864 0.7046048233
473.3625365 4.758021156
475.3781865 1.576120957
489.3574511 10.74905437
491.3731012 4.698560114
567.3527596 0.534149953
617.4047952 1.238553831
635.4153599 11.40066677
637.43101 1.055750542
647.4153599 2.113470744
649.43101 0.5650852239
653.4259246 4.610060506
663.4102745 2.140207768
665.4259246 2.15166139
671.4153599 1.023354174
689.4259246 8.120268041
691.4415746 0.8619127132
707.4364893 2.580443269
791.4576186 0.7368535617
807.4525332 0.6951477618
809.4681833 3.005438174
827.478748 0.6420070534
833.4681833 1.238781969
851.478748 1.97653994

Name: +ve in-silico MS/MS by CFM-ID for LRWUZSAOXSUTCO-NVOXUARWSA-N
ID: LRWUZSAOXSUTCO-NVOXUARWSA-N
Comment: Energy2
Num peaks: 31
43.01784114 1.491826123
51.02292652 0.521854616
61.02840582 0.9149332634
87.00767038 0.736256661
103.0389705 0.8758355416
145.0495352 0.8594379277
147.0651853 0.5569266098
157.0495352 0.7442905723
163.0600999 1.215338013
175.0600999 1.639949049
201.0757499 0.5238777046
217.0706646 0.7269613838
461.3625365 6.223909383
471.3468864 0.7400527962
473.3625365 2.523705248
475.3781865 0.5427638632
485.326151 0.6096695951
487.341801 1.444401095
489.3574511 14.40642769
491.3731012 1.871800351
635.4153599 4.668553002
645.3997098 0.9242563272
647.4153599 2.824485299
653.4259246 2.356042752
663.4102745 3.18811978
665.4259246 0.5261681229
689.4259246 3.054862238
779.4212331 0.6308250303
807.4525332 1.032563951
809.4681833 0.889753556
851.478748 1.47330943

Name: +ve in-silico MS/MS by CFM-ID for NAUZBQMEOYSERD-CJBNBKLGSA-N
ID: NAUZBQMEOYSERD-CJBNBKLGSA-N
Comment: Energy0
Num peaks: 19
133.0495352 1.371003313
265.0917939 0.7314846307
473.3625365 1.730973085
489.3574511 2.475818018
587.3942305 2.374836671
603.3891451 0.8524087588
605.4047952 11.91788417
607.4204453 0.9440514026
621.3997098 2.361714437
623.4153599 5.274347412
719.4364893 3.558088837
721.4521393 0.7125330311
735.4314039 1.122108711
737.4470539 18.72177436
739.462704 1.316611511
755.4576186 6.624879347
851.478748 4.684997298
869.4893127 10.21228431
887.4998774 3.118704057

Name: +ve in-silico MS/MS by CFM-ID for NAUZBQMEOYSERD-CJBNBKLGSA-N
ID: NAUZBQMEOYSERD-CJBNBKLGSA-N
Comment: Energy1
Num peaks: 17
133.0495352 3.212386998
135.0651853 0.9178375968
473.3625365 3.632655009
475.3781865 1.284240225
489.3574511 8.855096118
491.3731012 4.193650208
587.3942305 1.01680663
605.4047952 13.04768206
607.4204453 1.668755481
621.3997098 7.747276362
623.4153599 9.935801597
719.4364893 1.244554445
737.4470539 15.87665463
739.462704 1.622394819
755.4576186 3.904969481
851.478748 0.9995774173
869.4893127 1.653971266

Name: +ve in-silico MS/MS by CFM-ID for NAUZBQMEOYSERD-CJBNBKLGSA-N
ID: NAUZBQMEOYSERD-CJBNBKLGSA-N
Comment: Energy2
Num peaks: 31
71.01275576 0.5501588631
73.02840582 1.04694528
115.0389705 0.504383703
117.0546206 0.9477902158
131.0338851 1.175838021
133.0495352 3.655301789
135.0651853 1.107194459
265.0917939 0.5916548899
461.3625365 5.23722327
473.3625365 2.141951664
475.3781865 0.5334854935
489.3574511 12.37620372
491.3731012 1.904298818
591.3891451 0.5284243149
593.4047952 2.427004334
603.3891451 0.7289106298
605.4047952 7.351560147
607.4204453 0.6884359771
621.3997098 10.59347988
623.4153599 5.257911765
699.3586329 0.6844094607
735.4314039 0.6194876716
737.4470539 7.465654491
739.462704 0.6693419865
773.4317978 0.6584185644
783.4525332 0.5609199085
795.4525332 0.696315458
797.4681833 0.5930017795
825.4630979 0.9304193132
827.478748 0.5311691603
869.4893127 1.896510526

Name: +ve in-silico MS/MS by CFM-ID for VNONINPVFQTJOC-SXCAMOPPSA-N
ID: VNONINPVFQTJOC-SXCAMOPPSA-N
Comment: Energy0
Num peaks: 31
55.05422664 4.401802165
57.06987671 0.6449116678
59.08552677 0.4524108011
67.05422664 1.893735381
69.06987671 2.901244567
71.04914126 0.581501178
71.08552677 1.795571109
73.06479133 0.4979968047
147.0651853 1.430906661
219.0863146 0.4982151409
301.2525921 0.5985548331
309.1180087 0.6798881375
383.2944569 0.6122206513
385.310107 0.5393109375
397.310107 6.412622184
415.3206717 10.61219742
557.3472803 0.5267687473
559.3629304 3.032333406
575.357845 3.779036941
577.3734951 0.4918006923
609.3633243 1.090278795
705.4208392 10.75986788
707.4364893 0.654946118
723.4314039 8.578513989
729.4055831 0.4795743149
731.4212331 0.4767376485
743.3848476 0.6512609387
753.4055831 0.861533571
827.4423625 0.5601407097
851.478748 6.619014202
869.4893127 3.672573216

Name: +ve in-silico MS/MS by CFM-ID for VNONINPVFQTJOC-SXCAMOPPSA-N
ID: VNONINPVFQTJOC-SXCAMOPPSA-N
Comment: Energy1
Num peaks: 31
41.03857658 0.5138044281
55.05422664 4.180804
57.06987671 1.076998299
67.05422664 0.777064808
69.06987671 1.779571449
71.04914126 0.690082154
71.08552677 0.9837569852
129.0546206 0.4797441223
147.0651853 2.384829876
253.1950772 1.745788937
257.2263773 0.4392014559
271.2056419 0.5398436317
273.221292 3.263867166
289.2162066 0.8075033747
301.2525921 2.678431091
309.1180087 1.485298497
311.1336587 0.5339450354
327.1285734 0.7076280232
397.310107 4.249354669
415.3206717 13.03720108
559.3629304 1.81846658
561.3058094 0.7430758551
561.3785805 0.5965024177
575.357845 9.079102275
577.3734951 4.168577147
581.3320242 2.966735189
609.3633243 2.258597624
705.4208392 7.112837232
707.3637182 0.680446215
723.4314039 3.84173026
851.478748 1.726116149

Name: +ve in-silico MS/MS by CFM-ID for VNONINPVFQTJOC-SXCAMOPPSA-N
ID: VNONINPVFQTJOC-SXCAMOPPSA-N
Comment: Energy2
Num peaks: 31
41.03857658 1.080075868
51.02292652 0.7774014092
55.05422664 2.931327018
57.06987671 1.041063162
67.05422664 5.734115779
69.0334912 0.5618111292
69.06987671 1.882242862
71.04914126 0.8234781032
71.08552677 2.299062831
87.00767038 0.5984624297
87.04405588 0.6511139449
147.0651853 1.711448857
301.2525921 0.9288909212
307.1023586 0.7440918052
309.1180087 2.943438905
341.2475067 0.6594830922
355.2631568 0.7950304687
383.2944569 2.319706636
385.310107 1.06389491
397.310107 1.713225387
413.3050216 0.628034311
415.3206717 6.680441016
559.3629304 3.231814906
575.357845 9.717165125
577.3734951 1.365087193
609.3633243 1.432347218
625.3582389 0.6995385068
685.3429828 0.5876321354
705.4208392 2.938348625
707.4364893 0.6087070412
851.478748 2.221328665

Name: +ve in-silico MS/MS by CFM-ID for VNONINPVFQTJOC-ZDJVXZKYSA-N
ID: VNONINPVFQTJOC-ZDJVXZKYSA-N
Comment: Energy0
Num peaks: 31
55.05422664 4.401802165
57.06987671 0.6449116678
59.08552677 0.4524108011
67.05422664 1.893735381
69.06987671 2.901244567
71.04914126 0.581501178
71.08552677 1.795571109
73.06479133 0.4979968047
147.0651853 1.430906661
219.0863146 0.4982151409
301.2525921 0.5985548331
309.1180087 0.6798881375
383.2944569 0.6122206513
385.310107 0.5393109375
397.310107 6.412622184
415.3206717 10.61219742
557.3472803 0.5267687473
559.3629304 3.032333406
575.357845 3.779036941
577.3734951 0.4918006923
609.3633243 1.090278795
705.4208392 10.75986788
707.4364893 0.654946118
723.4314039 8.578513989
729.4055831 0.4795743149
731.4212331 0.4767376485
743.3848476 0.6512609387
753.4055831 0.861533571
827.4423625 0.5601407097
851.478748 6.619014202
869.4893127 3.672573216

Name: +ve in-silico MS/MS by CFM-ID for VNONINPVFQTJOC-ZDJVXZKYSA-N
ID: VNONINPVFQTJOC-ZDJVXZKYSA-N
Comment: Energy1
Num peaks: 31
41.03857658 0.5138044281
55.05422664 4.180804
57.06987671 1.076998299
67.05422664 0.777064808
69.06987671 1.779571449
71.04914126 0.690082154
71.08552677 0.9837569852
129.0546206 0.4797441223
147.0651853 2.384829876
253.1950772 1.745788937
257.2263773 0.4392014559
271.2056419 0.5398436317
273.221292 3.263867166
289.2162066 0.8075033747
301.2525921 2.678431091
309.1180087 1.485298497
311.1336587 0.5339450354
327.1285734 0.7076280232
397.310107 4.249354669
415.3206717 13.03720108
559.3629304 1.81846658
561.3058094 0.7430758551
561.3785805 0.5965024177
575.357845 9.079102275
577.3734951 4.168577147
581.3320242 2.966735189
609.3633243 2.258597624
705.4208392 7.112837232
707.3637182 0.680446215
723.4314039 3.84173026
851.478748 1.726116149

Name: +ve in-silico MS/MS by CFM-ID for VNONINPVFQTJOC-ZDJVXZKYSA-N
ID: VNONINPVFQTJOC-ZDJVXZKYSA-N
Comment: Energy2
Num peaks: 31
41.03857658 1.080075868
51.02292652 0.7774014092
55.05422664 2.931327018
57.06987671 1.041063162
67.05422664 5.734115779
69.0334912 0.5618111292
69.06987671 1.882242862
71.04914126 0.8234781032
71.08552677 2.299062831
87.00767038 0.5984624297
87.04405588 0.6511139449
147.0651853 1.711448857
301.2525921 0.9288909212
307.1023586 0.7440918052
309.1180087 2.943438905
341.2475067 0.6594830922
355.2631568 0.7950304687
383.2944569 2.319706636
385.310107 1.06389491
397.310107 1.713225387
413.3050216 0.628034311
415.3206717 6.680441016
559.3629304 3.231814906
575.357845 9.717165125
577.3734951 1.365087193
609.3633243 1.432347218
625.3582389 0.6995385068
685.3429828 0.5876321354
705.4208392 2.938348625
707.4364893 0.6087070412
851.478748 2.221328665

Name: +ve in-silico MS/MS by CFM-ID for VNONINPVFQTJOC-JAYLOPEUSA-N
ID: VNONINPVFQTJOC-JAYLOPEUSA-N
Comment: Energy0
Num peaks: 31
55.05422664 4.401802165
57.06987671 0.6449116678
59.08552677 0.4524108011
67.05422664 1.893735381
69.06987671 2.901244567
71.04914126 0.581501178
71.08552677 1.795571109
73.06479133 0.4979968047
147.0651853 1.430906661
219.0863146 0.4982151409
301.2525921 0.5985548331
309.1180087 0.6798881375
383.2944569 0.6122206513
385.310107 0.5393109375
397.310107 6.412622184
415.3206717 10.61219742
557.3472803 0.5267687473
559.3629304 3.032333406
575.357845 3.779036941
577.3734951 0.4918006923
609.3633243 1.090278795
705.4208392 10.75986788
707.4364893 0.654946118
723.4314039 8.578513989
729.4055831 0.4795743149
731.4212331 0.4767376485
743.3848476 0.6512609387
753.4055831 0.861533571
827.4423625 0.5601407097
851.478748 6.619014202
869.4893127 3.672573216

Name: +ve in-silico MS/MS by CFM-ID for VNONINPVFQTJOC-JAYLOPEUSA-N
ID: VNONINPVFQTJOC-JAYLOPEUSA-N
Comment: Energy1
Num peaks: 31
41.03857658 0.5138044281
55.05422664 4.180804
57.06987671 1.076998299
67.05422664 0.777064808
69.06987671 1.779571449
71.04914126 0.690082154
71.08552677 0.9837569852
129.0546206 0.4797441223
147.0651853 2.384829876
253.1950772 1.745788937
257.2263773 0.4392014559
271.2056419 0.5398436317
273.221292 3.263867166
289.2162066 0.8075033747
301.2525921 2.678431091
309.1180087 1.485298497
311.1336587 0.5339450354
327.1285734 0.7076280232
397.310107 4.249354669
415.3206717 13.03720108
559.3629304 1.81846658
561.3058094 0.7430758551
561.3785805 0.5965024177
575.357845 9.079102275
577.3734951 4.168577147
581.3320242 2.966735189
609.3633243 2.258597624
705.4208392 7.112837232
707.3637182 0.680446215
723.4314039 3.84173026
851.478748 1.726116149

Name: +ve in-silico MS/MS by CFM-ID for VNONINPVFQTJOC-JAYLOPEUSA-N
ID: VNONINPVFQTJOC-JAYLOPEUSA-N
Comment: Energy2
Num peaks: 31
41.03857658 1.080075868
51.02292652 0.7774014092
55.05422664 2.931327018
57.06987671 1.041063162
67.05422664 5.734115779
69.0334912 0.5618111292
69.06987671 1.882242862
71.04914126 0.8234781032
71.08552677 2.299062831
87.00767038 0.5984624297
87.04405588 0.6511139449
147.0651853 1.711448857
301.2525921 0.9288909212
307.1023586 0.7440918052
309.1180087 2.943438905
341.2475067 0.6594830922
355.2631568 0.7950304687
383.2944569 2.319706636
385.310107 1.06389491
397.310107 1.713225387
413.3050216 0.628034311
415.3206717 6.680441016
559.3629304 3.231814906
575.357845 9.717165125
577.3734951 1.365087193
609.3633243 1.432347218
625.3582389 0.6995385068
685.3429828 0.5876321354
705.4208392 2.938348625
707.4364893 0.6087070412
851.478748 2.221328665

Name: +ve in-silico MS/MS by CFM-ID for VNONINPVFQTJOC-DCYFJKHSSA-N
ID: VNONINPVFQTJOC-DCYFJKHSSA-N
Comment: Energy0
Num peaks: 31
55.05422664 4.401802165
57.06987671 0.6449116678
59.08552677 0.4524108011
67.05422664 1.893735381
69.06987671 2.901244567
71.04914126 0.581501178
71.08552677 1.795571109
73.06479133 0.4979968047
147.0651853 1.430906661
219.0863146 0.4982151409
301.2525921 0.5985548331
309.1180087 0.6798881375
383.2944569 0.6122206513
385.310107 0.5393109375
397.310107 6.412622184
415.3206717 10.61219742
557.3472803 0.5267687473
559.3629304 3.032333406
575.357845 3.779036941
577.3734951 0.4918006923
609.3633243 1.090278795
705.4208392 10.75986788
707.4364893 0.654946118
723.4314039 8.578513989
729.4055831 0.4795743149
731.4212331 0.4767376485
743.3848476 0.6512609387
753.4055831 0.861533571
827.4423625 0.5601407097
851.478748 6.619014202
869.4893127 3.672573216

Name: +ve in-silico MS/MS by CFM-ID for VNONINPVFQTJOC-DCYFJKHSSA-N
ID: VNONINPVFQTJOC-DCYFJKHSSA-N
Comment: Energy1
Num peaks: 31
41.03857658 0.5138044281
55.05422664 4.180804
57.06987671 1.076998299
67.05422664 0.777064808
69.06987671 1.779571449
71.04914126 0.690082154
71.08552677 0.9837569852
129.0546206 0.4797441223
147.0651853 2.384829876
253.1950772 1.745788937
257.2263773 0.4392014559
271.2056419 0.5398436317
273.221292 3.263867166
289.2162066 0.8075033747
301.2525921 2.678431091
309.1180087 1.485298497
311.1336587 0.5339450354
327.1285734 0.7076280232
397.310107 4.249354669
415.3206717 13.03720108
559.3629304 1.81846658
561.3058094 0.7430758551
561.3785805 0.5965024177
575.357845 9.079102275
577.3734951 4.168577147
581.3320242 2.966735189
609.3633243 2.258597624
705.4208392 7.112837232
707.3637182 0.680446215
723.4314039 3.84173026
851.478748 1.726116149

Name: +ve in-silico MS/MS by CFM-ID for VNONINPVFQTJOC-DCYFJKHSSA-N
ID: VNONINPVFQTJOC-DCYFJKHSSA-N
Comment: Energy2
Num peaks: 31
41.03857658 1.080075868
51.02292652 0.7774014092
55.05422664 2.931327018
57.06987671 1.041063162
67.05422664 5.734115779
69.0334912 0.5618111292
69.06987671 1.882242862
71.04914126 0.8234781032
71.08552677 2.299062831
87.00767038 0.5984624297
87.04405588 0.6511139449
147.0651853 1.711448857
301.2525921 0.9288909212
307.1023586 0.7440918052
309.1180087 2.943438905
341.2475067 0.6594830922
355.2631568 0.7950304687
383.2944569 2.319706636
385.310107 1.06389491
397.310107 1.713225387
413.3050216 0.628034311
415.3206717 6.680441016
559.3629304 3.231814906
575.357845 9.717165125
577.3734951 1.365087193
609.3633243 1.432347218
625.3582389 0.6995385068
685.3429828 0.5876321354
705.4208392 2.938348625
707.4364893 0.6087070412
851.478748 2.221328665

Name: +ve in-silico MS/MS by CFM-ID for VNONINPVFQTJOC-SWIDEVDBSA-N
ID: VNONINPVFQTJOC-SWIDEVDBSA-N
Comment: Energy0
Num peaks: 31
55.05422664 4.401802165
57.06987671 0.6449116678
59.08552677 0.4524108011
67.05422664 1.893735381
69.06987671 2.901244567
71.04914126 0.581501178
71.08552677 1.795571109
73.06479133 0.4979968047
147.0651853 1.430906661
219.0863146 0.4982151409
301.2525921 0.5985548331
309.1180087 0.6798881375
383.2944569 0.6122206513
385.310107 0.5393109375
397.310107 6.412622184
415.3206717 10.61219742
557.3472803 0.5267687473
559.3629304 3.032333406
575.357845 3.779036941
577.3734951 0.4918006923
609.3633243 1.090278795
705.4208392 10.75986788
707.4364893 0.654946118
723.4314039 8.578513989
729.4055831 0.4795743149
731.4212331 0.4767376485
743.3848476 0.6512609387
753.4055831 0.861533571
827.4423625 0.5601407097
851.478748 6.619014202
869.4893127 3.672573216

Name: +ve in-silico MS/MS by CFM-ID for VNONINPVFQTJOC-SWIDEVDBSA-N
ID: VNONINPVFQTJOC-SWIDEVDBSA-N
Comment: Energy1
Num peaks: 31
41.03857658 0.5138044281
55.05422664 4.180804
57.06987671 1.076998299
67.05422664 0.777064808
69.06987671 1.779571449
71.04914126 0.690082154
71.08552677 0.9837569852
129.0546206 0.4797441223
147.0651853 2.384829876
253.1950772 1.745788937
257.2263773 0.4392014559
271.2056419 0.5398436317
273.221292 3.263867166
289.2162066 0.8075033747
301.2525921 2.678431091
309.1180087 1.485298497
311.1336587 0.5339450354
327.1285734 0.7076280232
397.310107 4.249354669
415.3206717 13.03720108
559.3629304 1.81846658
561.3058094 0.7430758551
561.3785805 0.5965024177
575.357845 9.079102275
577.3734951 4.168577147
581.3320242 2.966735189
609.3633243 2.258597624
705.4208392 7.112837232
707.3637182 0.680446215
723.4314039 3.84173026
851.478748 1.726116149

Name: +ve in-silico MS/MS by CFM-ID for VNONINPVFQTJOC-SWIDEVDBSA-N
ID: VNONINPVFQTJOC-SWIDEVDBSA-N
Comment: Energy2
Num peaks: 31
41.03857658 1.080075868
51.02292652 0.7774014092
55.05422664 2.931327018
57.06987671 1.041063162
67.05422664 5.734115779
69.0334912 0.5618111292
69.06987671 1.882242862
71.04914126 0.8234781032
71.08552677 2.299062831
87.00767038 0.5984624297
87.04405588 0.6511139449
147.0651853 1.711448857
301.2525921 0.9288909212
307.1023586 0.7440918052
309.1180087 2.943438905
341.2475067 0.6594830922
355.2631568 0.7950304687
383.2944569 2.319706636
385.310107 1.06389491
397.310107 1.713225387
413.3050216 0.628034311
415.3206717 6.680441016
559.3629304 3.231814906
575.357845 9.717165125
577.3734951 1.365087193
609.3633243 1.432347218
625.3582389 0.6995385068
685.3429828 0.5876321354
705.4208392 2.938348625
707.4364893 0.6087070412
851.478748 2.221328665

Name: +ve in-silico MS/MS by CFM-ID for LWMZJBVLZFGRJF-YMUSTUJBSA-N
ID: LWMZJBVLZFGRJF-YMUSTUJBSA-N
Comment: Energy0
Num peaks: 31
55.05422664 4.415298517
57.06987671 0.6469307356
67.05422664 1.880852729
69.06987671 2.910177056
71.04914126 0.5833097452
71.08552677 1.801102822
73.06479133 0.4996333284
147.0651853 1.428188159
301.2525921 0.6002154185
309.1180087 0.681774368
383.2944569 0.6141034994
385.310107 0.5589662443
397.310107 6.402358926
415.3206717 10.60655471
543.3680158 0.495999938
557.3472803 0.4929687004
559.3629304 2.914843398
575.357845 3.789521217
577.3734951 0.4931651071
609.3633243 1.093303582
705.4208392 10.6502692
707.4364893 0.6570461653
723.4314039 8.613455234
725.3742829 0.4540694047
729.4055831 0.4811193737
731.4212331 0.4782735683
743.3848476 0.6533591254
753.4055831 0.8645167652
827.4423625 0.5619453316
851.478748 6.642400622
869.4893127 3.692979304

Name: +ve in-silico MS/MS by CFM-ID for LWMZJBVLZFGRJF-YMUSTUJBSA-N
ID: LWMZJBVLZFGRJF-YMUSTUJBSA-N
Comment: Energy1
Num peaks: 31
41.03857658 0.5133330149
55.05422664 4.176936961
57.06987671 1.07599535
67.05422664 0.7740327496
69.06987671 1.777924483
71.04914126 0.6894410161
71.08552677 0.982846513
129.0546206 0.4793094827
147.0651853 2.380805627
253.1950772 1.744207283
257.2263773 0.4388035473
271.2056419 0.539354543
273.221292 3.260910161
289.2162066 0.8067663279
301.2525921 2.67600448
309.1180087 1.483952843
311.1336587 0.5334612907
327.1285734 0.706986925
397.310107 4.241784442
415.3206717 13.01334727
559.3629304 1.796500043
561.3058094 0.7275791521
561.3785805 0.5860737994
575.357845 9.070876772
577.3734951 4.164800491
581.3320242 2.96404738
609.3633243 2.256551375
705.4208392 7.101916987
707.3637182 0.6798297429
723.4314039 3.836690067
851.478748 1.724345465

Name: +ve in-silico MS/MS by CFM-ID for LWMZJBVLZFGRJF-YMUSTUJBSA-N
ID: LWMZJBVLZFGRJF-YMUSTUJBSA-N
Comment: Energy2
Num peaks: 31
41.03857658 1.070203866
51.02292652 0.7702985858
55.05422664 2.90452572
57.06987671 1.031542516
67.05422664 4.313415199
69.06987671 1.865022273
71.04914126 0.8159410451
71.08552677 2.278025329
87.04405588 0.6451572507
147.0651853 1.685192342
241.1950772 1.025341196
301.2525921 0.9204039953
307.1023586 0.7372933191
309.1180087 2.916545814
341.2475067 0.6534488162
355.2631568 0.7877540411
383.2944569 2.298480743
385.310107 1.598137707
397.310107 1.691046036
413.3050216 0.6222757509
415.3206717 6.608088093
559.3629304 3.113973136
575.357845 9.628383053
577.3734951 1.352614906
609.3633243 1.419260402
625.3582389 0.6931470874
649.3946244 0.6847828657
705.4208392 2.91049989
707.4364893 0.6031241638
795.4525332 0.8192565954
851.478748 2.200944732

Name: +ve in-silico MS/MS by CFM-ID for MTIGBMJVOSJZQH-OBGDIMJJSA-N
ID: MTIGBMJVOSJZQH-OBGDIMJJSA-N
Comment: Energy0
Num peaks: 31
55.05422664 4.352704943
57.06987671 0.6337183334
69.06987671 2.844714472
71.04914126 0.5611459899
71.08552677 1.760586877
73.06479133 0.540173722
147.0651853 1.777056111
163.0600999 1.178289096
165.0757499 1.449924415
235.0812292 0.4868711398
303.2682422 0.589922725
385.310107 0.5941686972
387.325757 0.4948126567
399.325757 6.296704796
417.3363217 10.71003405
559.3629304 0.495362495
561.3785805 2.986073647
577.3734951 3.662164506
579.3891451 0.4767766673
611.3789744 0.5635099799
627.373889 0.6717393893
705.4208392 0.6030263006
707.4364893 4.869258603
723.4314039 6.779375734
725.4470539 4.719549608
741.4419686 4.146790037
761.3954123 0.6364321946
771.4161477 0.8404784767
845.4529272 0.5473867078
869.4893127 7.244756741
887.4998774 3.529526528

Name: +ve in-silico MS/MS by CFM-ID for MTIGBMJVOSJZQH-OBGDIMJJSA-N
ID: MTIGBMJVOSJZQH-OBGDIMJJSA-N
Comment: Energy1
Num peaks: 31
55.05422664 4.101130242
57.06987671 1.062310559
69.06987671 1.741604814
71.04914126 0.6215387231
71.08552677 0.9627701498
145.0495352 0.9481707051
147.0651853 2.124107833
163.0600999 1.500696487
255.2107273 1.68518019
275.236942 3.253564661
291.2318567 0.9426199103
303.2682422 2.673116283
309.1180087 0.798028565
325.1129233 0.7177276331
327.1285734 0.604246627
399.325757 4.144216115
417.3363217 12.86254166
561.3785805 1.758499959
577.3734951 8.573449204
579.3163741 0.6713972914
579.3891451 3.959973683
583.3476743 1.579145981
599.3425889 1.611627435
611.3789744 1.216280197
627.373889 1.079146834
707.4364893 3.284531474
723.4314039 5.174236829
725.3742829 0.9550041002
725.4470539 2.333119842
741.4419686 1.817435079
869.4893127 1.843081361

Name: +ve in-silico MS/MS by CFM-ID for MTIGBMJVOSJZQH-OBGDIMJJSA-N
ID: MTIGBMJVOSJZQH-OBGDIMJJSA-N
Comment: Energy2
Num peaks: 31
41.03857658 0.8824652313
55.05422664 3.345290108
57.06987671 1.083456372
67.05422664 1.630053755
69.06987671 1.987866121
71.04914126 0.8536539739
71.08552677 2.444514839
85.02840582 0.7492123037
87.00767038 1.206936831
103.0389705 0.9294506677
145.0495352 0.8006343814
147.0651853 2.271681303
163.0600999 1.036160903
241.1950772 1.081343139
303.2682422 0.9868825482
309.1180087 1.553874546
325.1129233 1.474860996
343.2631568 0.7029058928
357.2788068 0.9491244204
385.310107 1.293004265
387.325757 1.104577734
399.325757 1.899379236
417.3363217 7.039889648
561.3785805 3.68798036
577.3734951 9.91482715
579.3891451 1.398128027
611.3789744 0.7416358835
627.373889 1.065619247
707.4364893 1.461368739
723.4314039 2.179481471
869.4893127 2.200801255

Name: +ve in-silico MS/MS by CFM-ID for VNONINPVFQTJOC-OKJXOJKZSA-N
ID: VNONINPVFQTJOC-OKJXOJKZSA-N
Comment: Energy0
Num peaks: 31
55.05422664 4.401802165
57.06987671 0.6449116678
59.08552677 0.4524108011
67.05422664 1.893735381
69.06987671 2.901244567
71.04914126 0.581501178
71.08552677 1.795571109
73.06479133 0.4979968047
147.0651853 1.430906661
219.0863146 0.4982151409
301.2525921 0.5985548331
309.1180087 0.6798881375
383.2944569 0.6122206513
385.310107 0.5393109375
397.310107 6.412622184
415.3206717 10.61219742
557.3472803 0.5267687473
559.3629304 3.032333406
575.357845 3.779036941
577.3734951 0.4918006923
609.3633243 1.090278795
705.4208392 10.75986788
707.4364893 0.654946118
723.4314039 8.578513989
729.4055831 0.4795743149
731.4212331 0.4767376485
743.3848476 0.6512609387
753.4055831 0.861533571
827.4423625 0.5601407097
851.478748 6.619014202
869.4893127 3.672573216

Name: +ve in-silico MS/MS by CFM-ID for VNONINPVFQTJOC-OKJXOJKZSA-N
ID: VNONINPVFQTJOC-OKJXOJKZSA-N
Comment: Energy1
Num peaks: 31
41.03857658 0.5138044281
55.05422664 4.180804
57.06987671 1.076998299
67.05422664 0.777064808
69.06987671 1.779571449
71.04914126 0.690082154
71.08552677 0.9837569852
129.0546206 0.4797441223
147.0651853 2.384829876
253.1950772 1.745788937
257.2263773 0.4392014559
271.2056419 0.5398436317
273.221292 3.263867166
289.2162066 0.8075033747
301.2525921 2.678431091
309.1180087 1.485298497
311.1336587 0.5339450354
327.1285734 0.7076280232
397.310107 4.249354669
415.3206717 13.03720108
559.3629304 1.81846658
561.3058094 0.7430758551
561.3785805 0.5965024177
575.357845 9.079102275
577.3734951 4.168577147
581.3320242 2.966735189
609.3633243 2.258597624
705.4208392 7.112837232
707.3637182 0.680446215
723.4314039 3.84173026
851.478748 1.726116149

Name: +ve in-silico MS/MS by CFM-ID for VNONINPVFQTJOC-OKJXOJKZSA-N
ID: VNONINPVFQTJOC-OKJXOJKZSA-N
Comment: Energy2
Num peaks: 31
41.03857658 1.080075868
51.02292652 0.7774014092
55.05422664 2.931327018
57.06987671 1.041063162
67.05422664 5.734115779
69.0334912 0.5618111292
69.06987671 1.882242862
71.04914126 0.8234781032
71.08552677 2.299062831
87.00767038 0.5984624297
87.04405588 0.6511139449
147.0651853 1.711448857
301.2525921 0.9288909212
307.1023586 0.7440918052
309.1180087 2.943438905
341.2475067 0.6594830922
355.2631568 0.7950304687
383.2944569 2.319706636
385.310107 1.06389491
397.310107 1.713225387
413.3050216 0.628034311
415.3206717 6.680441016
559.3629304 3.231814906
575.357845 9.717165125
577.3734951 1.365087193
609.3633243 1.432347218
625.3582389 0.6995385068
685.3429828 0.5876321354
705.4208392 2.938348625
707.4364893 0.6087070412
851.478748 2.221328665

Name: +ve in-silico MS/MS by CFM-ID for MTIGBMJVOSJZQH-BXJGAQDJSA-N
ID: MTIGBMJVOSJZQH-BXJGAQDJSA-N
Comment: Energy0
Num peaks: 31
55.05422664 4.352704943
57.06987671 0.6337183334
69.06987671 2.844714472
71.04914126 0.5611459899
71.08552677 1.760586877
73.06479133 0.540173722
147.0651853 1.777056111
163.0600999 1.178289096
165.0757499 1.449924415
235.0812292 0.4868711398
303.2682422 0.589922725
385.310107 0.5941686972
387.325757 0.4948126567
399.325757 6.296704796
417.3363217 10.71003405
559.3629304 0.495362495
561.3785805 2.986073647
577.3734951 3.662164506
579.3891451 0.4767766673
611.3789744 0.5635099799
627.373889 0.6717393893
705.4208392 0.6030263006
707.4364893 4.869258603
723.4314039 6.779375734
725.4470539 4.719549608
741.4419686 4.146790037
761.3954123 0.6364321946
771.4161477 0.8404784767
845.4529272 0.5473867078
869.4893127 7.244756741
887.4998774 3.529526528

Name: +ve in-silico MS/MS by CFM-ID for MTIGBMJVOSJZQH-BXJGAQDJSA-N
ID: MTIGBMJVOSJZQH-BXJGAQDJSA-N
Comment: Energy1
Num peaks: 31
55.05422664 4.101130242
57.06987671 1.062310559
69.06987671 1.741604814
71.04914126 0.6215387231
71.08552677 0.9627701498
145.0495352 0.9481707051
147.0651853 2.124107833
163.0600999 1.500696487
255.2107273 1.68518019
275.236942 3.253564661
291.2318567 0.9426199103
303.2682422 2.673116283
309.1180087 0.798028565
325.1129233 0.7177276331
327.1285734 0.604246627
399.325757 4.144216115
417.3363217 12.86254166
561.3785805 1.758499959
577.3734951 8.573449204
579.3163741 0.6713972914
579.3891451 3.959973683
583.3476743 1.579145981
599.3425889 1.611627435
611.3789744 1.216280197
627.373889 1.079146834
707.4364893 3.284531474
723.4314039 5.174236829
725.3742829 0.9550041002
725.4470539 2.333119842
741.4419686 1.817435079
869.4893127 1.843081361

Name: +ve in-silico MS/MS by CFM-ID for MTIGBMJVOSJZQH-BXJGAQDJSA-N
ID: MTIGBMJVOSJZQH-BXJGAQDJSA-N
Comment: Energy2
Num peaks: 31
41.03857658 0.8824652313
55.05422664 3.345290108
57.06987671 1.083456372
67.05422664 1.630053755
69.06987671 1.987866121
71.04914126 0.8536539739
71.08552677 2.444514839
85.02840582 0.7492123037
87.00767038 1.206936831
103.0389705 0.9294506677
145.0495352 0.8006343814
147.0651853 2.271681303
163.0600999 1.036160903
241.1950772 1.081343139
303.2682422 0.9868825482
309.1180087 1.553874546
325.1129233 1.474860996
343.2631568 0.7029058928
357.2788068 0.9491244204
385.310107 1.293004265
387.325757 1.104577734
399.325757 1.899379236
417.3363217 7.039889648
561.3785805 3.68798036
577.3734951 9.91482715
579.3891451 1.398128027
611.3789744 0.7416358835
627.373889 1.065619247
707.4364893 1.461368739
723.4314039 2.179481471
869.4893127 2.200801255

Name: +ve in-silico MS/MS by CFM-ID for QZOALWMSYRBZSA-LLTIXOCXSA-N
ID: QZOALWMSYRBZSA-LLTIXOCXSA-N
Comment: Energy0
Num peaks: 31
129.0546206 0.5654349741
145.0495352 0.7408783558
147.0651853 6.814089312
163.0600999 0.48649424
165.0757499 1.84633594
309.1180087 0.6198479908
331.2631568 0.6926886465
359.2944569 0.5694244643
413.3050216 0.5776759423
415.3206717 2.246414703
417.3363217 0.9243150744
431.3155863 4.737649371
433.3312363 1.212132487
493.3159802 0.668217668
521.3472803 0.6691504129
549.3785805 0.5161180838
561.3785805 5.519367632
563.3942305 0.7168222545
575.357845 0.5608847185
577.3734951 2.864737584
579.3891451 5.93219616
593.3684097 4.351957259
595.3840598 1.082204934
597.3269388 0.6343663177
637.3582389 0.9334994458
665.3895391 1.43303899
723.4314039 10.3680304
725.4470539 1.419130786
741.4419686 8.229201453
869.4893127 7.227190021
887.4998774 3.392133697

Name: +ve in-silico MS/MS by CFM-ID for QZOALWMSYRBZSA-LLTIXOCXSA-N
ID: QZOALWMSYRBZSA-LLTIXOCXSA-N
Comment: Energy1
Num peaks: 31
129.0546206 1.048409438
147.0651853 6.251997802
163.0600999 1.307321953
165.0757499 2.124463266
181.0706646 0.3947326231
309.1180087 0.54925866
331.2631568 2.56238742
347.2580714 0.8196113284
359.2944569 1.349798335
385.310107 0.3952425376
387.325757 1.660819128
415.3206717 3.279918377
417.3363217 1.652661959
431.3155863 5.34624391
433.3312363 3.788363509
493.3159802 2.129516637
509.3108948 0.7355642264
521.3472803 1.240705228
549.3785805 1.582360253
561.3785805 5.375626664
563.3942305 0.4005069046
577.3734951 2.902627283
579.3891451 9.413520009
593.3684097 4.055814265
595.3840598 2.780015695
637.3582389 0.4825500932
723.4314039 6.958002454
725.4470539 0.6848697668
739.4263185 0.532076932
741.4419686 2.932164825
869.4893127 2.032467906

Name: +ve in-silico MS/MS by CFM-ID for QZOALWMSYRBZSA-LLTIXOCXSA-N
ID: QZOALWMSYRBZSA-LLTIXOCXSA-N
Comment: Energy2
Num peaks: 31
41.03857658 0.6272535042
43.01784114 0.6895205443
87.04405588 0.6745958421
131.0702706 1.006670609
145.0495352 0.6554225086
147.0651853 3.279481355
149.0808353 0.6890218894
161.0444498 0.7483933892
163.0600999 2.916650708
165.0757499 0.629714718
331.2631568 3.340574842
385.310107 1.323849433
403.3206717 2.014064412
415.3206717 3.009946637
417.3363217 0.7642588651
431.3155863 7.785140965
433.3312363 2.043907137
493.3159802 3.127108092
521.3472803 0.8214539335
549.3785805 0.7891393018
551.3942305 0.7436472237
561.3785805 2.010628955
577.3734951 3.187045744
579.3891451 4.042781226
593.3684097 5.973241526
595.3840598 1.541408851
723.4314039 2.814455917
725.4470539 0.9170909807
727.462704 0.6594404064
811.4474479 0.8399528336
869.4893127 2.525916107

Name: +ve in-silico MS/MS by CFM-ID for IPTUFMBHDKWGOC-VHUOWHIBSA-N
ID: IPTUFMBHDKWGOC-VHUOWHIBSA-N
Comment: Energy0
Num peaks: 31
55.05422664 4.749999366
57.06987671 0.7741151557
59.08552677 0.5079966492
69.06987671 3.066609766
71.04914126 0.6016034864
71.08552677 1.916512577
73.06479133 0.6248313831
103.0389705 0.5251778485
147.0651853 1.599364062
163.0600999 1.274992095
303.2682422 0.8059751842
381.139138 0.5597052785
385.310107 0.6136047325
387.325757 0.5342409706
399.325757 6.766380819
411.1497027 0.5077333574
417.3363217 11.92608117
471.1708321 0.6257394808
561.3785805 0.8714917506
577.3734951 0.8750432224
611.3789744 0.7507399945
707.4364893 7.752633368
723.4314039 1.974328361
725.4470539 5.877080309
741.4419686 0.7207899064
743.3848476 0.5525908847
747.4161477 0.5387637859
771.4161477 1.144063525
789.4267124 0.5498400597
869.4893127 9.991701083
887.4998774 4.482684749

Name: +ve in-silico MS/MS by CFM-ID for IPTUFMBHDKWGOC-VHUOWHIBSA-N
ID: IPTUFMBHDKWGOC-VHUOWHIBSA-N
Comment: Energy1
Num peaks: 31
55.05422664 4.57327598
57.06987671 1.368743332
69.06987671 1.868653155
71.04914126 0.6534050531
71.08552677 1.070907643
145.0495352 1.087553645
147.0651853 2.564137349
163.0600999 1.5044
255.2107273 1.935575873
273.221292 0.603862976
275.236942 3.776961277
291.2318567 1.097638811
303.2682422 3.220263934
309.1180087 1.176005659
325.1129233 0.6675806619
327.1285734 0.6766839287
399.325757 4.409435656
417.3363217 13.79998868
561.3785805 1.266606398
577.3734951 3.76069529
579.3163741 0.6486656765
579.3891451 2.042002048
583.3476743 2.040036898
599.3425889 0.9862116247
611.3789744 1.709044463
707.4364893 3.954692256
723.4314039 1.797974121
725.3742829 1.3138401
725.4470539 3.220365366
741.4419686 0.7662496794
869.4893127 2.204923262

Name: +ve in-silico MS/MS by CFM-ID for IPTUFMBHDKWGOC-VHUOWHIBSA-N
ID: IPTUFMBHDKWGOC-VHUOWHIBSA-N
Comment: Energy2
Num peaks: 31
41.03857658 0.9837440993
55.05422664 3.639722006
57.06987671 1.251725711
67.05422664 2.843066131
69.06987671 2.03788717
71.04914126 0.8473225033
71.08552677 2.508036554
87.00767038 1.056581152
103.0389705 0.9823077157
145.0495352 0.7958846833
147.0651853 1.749482587
163.0600999 0.837407381
177.0757499 0.8888029181
303.2682422 1.420670231
309.1180087 2.922934424
319.2631568 0.7593671526
343.2631568 0.899208981
357.2788068 1.148785274
359.2944569 0.7267609452
385.310107 0.9078073866
387.325757 1.02970786
399.325757 1.995784156
417.3363217 9.159417869
561.3785805 1.890162585
577.3734951 1.498447416
611.3789744 1.194949946
707.4364893 2.241765238
725.4470539 0.9696981772
811.4474479 0.6793087942
825.4630979 0.736795215
869.4893127 2.48463474

Name: +ve in-silico MS/MS by CFM-ID for RVCBYNPFQBFVTI-SWFUELRLSA-N
ID: RVCBYNPFQBFVTI-SWFUELRLSA-N
Comment: Energy0
Num peaks: 26
133.0495352 1.500631239
143.1066561 0.6659130823
147.0651853 1.646114936
165.0757499 1.228175912
441.3363217 0.6255306232
459.3468864 1.723059374
475.341801 2.529751472
573.3785805 2.333455035
589.3734951 0.8331117928
591.3891451 11.79042411
593.4047952 0.9343770283
607.3840598 2.416904714
609.3997098 4.979265524
705.4208392 1.557581783
707.4364893 0.643270875
719.4364893 1.844313042
723.4314039 9.681455313
725.4470539 0.7709009216
737.4470539 8.198589383
739.462704 0.6590898606
741.4419686 3.094389422
755.4576186 3.284430202
829.4580125 0.7721795698
851.478748 3.956116072
869.4893127 9.644261797
887.4998774 3.060452638

Name: +ve in-silico MS/MS by CFM-ID for RVCBYNPFQBFVTI-SWFUELRLSA-N
ID: RVCBYNPFQBFVTI-SWFUELRLSA-N
Comment: Energy1
Num peaks: 22
133.0495352 3.194925911
147.0651853 2.115551483
151.0600999 0.6542447864
279.107444 0.6079193065
459.3468864 3.566066449
461.3625365 1.257520846
475.341801 8.75021582
477.3574511 4.14518817
573.3785805 0.9931095506
591.3891451 12.7682802
593.4047952 1.629391038
607.3840598 7.704203446
609.3997098 9.577167667
719.4364893 0.6466803006
723.4314039 7.989265562
725.4470539 0.7603609168
737.4470539 6.975379644
739.462704 0.7014075
741.4419686 1.74921868
755.4576186 1.84619353
851.478748 0.8248089337
869.4893127 1.732081952

Name: +ve in-silico MS/MS by CFM-ID for RVCBYNPFQBFVTI-SWFUELRLSA-N
ID: RVCBYNPFQBFVTI-SWFUELRLSA-N
Comment: Energy2
Num peaks: 31
56.99710569 0.6744918903
71.01275576 0.5177289102
73.02840582 1.191284609
75.04405588 0.5985813836
85.02840582 0.6570625592
87.04405588 0.8411228488
117.0546206 0.8180989377
131.0702706 0.5282856613
133.0495352 3.822372313
135.0651853 0.7298480098
147.0651853 2.000394239
279.107444 0.5346649705
447.3468864 4.92850716
459.3468864 2.016927359
475.341801 11.69203851
477.3574511 1.799355433
577.3734951 0.505757205
579.3891451 2.292707896
589.3734951 0.683037783
591.3891451 6.919765792
593.4047952 0.6490072484
607.3840598 10.10600017
609.3997098 4.895348635
699.3586329 0.6439650314
723.4314039 3.633785636
737.4470539 3.077415594
773.4317978 0.6195100388
825.4630979 0.7003111433
827.4423625 0.543555684
829.4580125 0.6126616589
869.4893127 2.013336732

Name: +ve in-silico MS/MS by CFM-ID for KXHCYYSIAXMSPA-DMIPWLMXSA-N
ID: KXHCYYSIAXMSPA-DMIPWLMXSA-N
Comment: Energy0
Num peaks: 31
143.1066561 0.637944424
163.0600999 1.126562983
217.0706646 0.8302279195
455.3519718 0.6909042732
471.3468864 1.024683024
473.3625365 2.135891369
475.3781865 0.5668346784
489.3574511 2.971682455
617.4047952 2.488519481
629.4047952 0.5556511861
633.3997098 1.087558574
635.4153599 9.701493788
637.43101 0.5695218349
645.3997098 0.6749890739
647.4153599 2.23429144
653.4259246 4.864120133
663.4102745 1.464251107
671.4153599 2.286026655
687.4102745 0.6926374995
689.4259246 7.570922826
691.4415746 0.6683082527
707.4364893 3.363082908
785.4317978 0.6261290156
791.4576186 2.345147919
807.4525332 0.6859396971
809.4681833 6.991345924
811.4474479 0.6639038037
827.478748 2.610756512
833.4681833 3.750520676
851.478748 8.89434546
869.4893127 3.204323058

Name: +ve in-silico MS/MS by CFM-ID for KXHCYYSIAXMSPA-DMIPWLMXSA-N
ID: KXHCYYSIAXMSPA-DMIPWLMXSA-N
Comment: Energy1
Num peaks: 31
79.05422664 1.007130825
97.06479133 0.5500372734
145.0495352 1.044244401
163.0600999 2.044118002
175.0600999 0.5058199087
217.0706646 1.444132648
457.3676218 0.4411966343
471.3468864 0.705195727
473.3625365 4.765211422
475.3781865 1.579595026
489.3574511 10.74941859
491.3731012 4.69871932
567.3527596 0.5341680521
617.4047952 1.243861416
621.3633243 0.5032181519
635.4153599 11.40540085
637.43101 1.055786423
647.4153599 2.56740382
649.43101 0.5730148812
653.4259246 4.434348189
663.4102745 2.140280336
665.4259246 2.151734297
671.4153599 1.019685714
689.4259246 8.086066932
691.4415746 0.8451608934
707.4364893 2.580564527
791.4576186 0.882361175
809.4681833 3.008997999
827.478748 0.6420396575
833.4681833 1.218117856
851.478748 1.969303552

Name: +ve in-silico MS/MS by CFM-ID for KXHCYYSIAXMSPA-DMIPWLMXSA-N
ID: KXHCYYSIAXMSPA-DMIPWLMXSA-N
Comment: Energy2
Num peaks: 31
43.01784114 0.580785419
51.02292652 0.5274527798
61.02840582 1.030881086
87.00767038 0.7441548098
103.0389705 1.071137296
133.0495352 0.5617428578
145.0495352 0.8686574961
147.0651853 0.5629010063
157.0495352 0.6262923869
163.0600999 1.352249057
175.0600999 1.726781951
201.0757499 0.529497571
217.0706646 0.7348367635
461.3625365 6.290675994
471.3468864 0.7505946218
473.3625365 2.560608473
475.3781865 0.5501698807
485.326151 0.6162097888
487.341801 1.45989582
489.3574511 14.56097177
491.3731012 1.891879976
635.4153599 4.72877074
645.3997098 0.9701439407
647.4153599 3.409803934
653.4259246 2.112181271
663.4102745 3.222324766
665.4259246 0.5318125596
689.4259246 3.01925822
807.4525332 0.6245040631
809.4681833 0.9008262887
851.478748 1.488598825

Name: +ve in-silico MS/MS by CFM-ID for WBGSZIZXDQCBHY-GNCFLWQFSA-N
ID: WBGSZIZXDQCBHY-GNCFLWQFSA-N
Comment: Energy0
Num peaks: 31
55.05422664 4.758911783
57.06987671 0.771946228
59.08552677 0.5070251296
69.06987671 3.103894842
71.04914126 0.5997861208
71.08552677 1.920618469
73.06479133 0.6227260827
147.0651853 1.29109171
163.0600999 0.6952776401
303.2682422 0.8046343523
309.1180087 0.7297359625
325.1129233 0.5400933898
385.310107 0.6150278561
387.325757 0.5359476439
399.325757 6.950288413
411.1497027 0.5067413414
417.3363217 12.14611214
471.1708321 0.6243239079
561.3785805 1.836099317
579.3891451 1.322350307
627.373889 0.7486829745
723.4314039 8.868573313
741.4419686 5.299266637
743.3848476 0.5513638142
747.4161477 0.5377111422
771.4161477 1.141728122
773.4317978 0.4931003531
775.4474479 0.4908831223
789.4267124 0.5485729989
869.4893127 9.933918672
887.4998774 4.467782238

Name: +ve in-silico MS/MS by CFM-ID for WBGSZIZXDQCBHY-GNCFLWQFSA-N
ID: WBGSZIZXDQCBHY-GNCFLWQFSA-N
Comment: Energy1
Num peaks: 31
55.05422664 4.662000524
57.06987671 1.361602505
69.06987671 1.979135189
71.04914126 0.6494248148
71.08552677 1.094069799
129.0546206 0.5324700283
147.0651853 1.84630114
163.0600999 1.830489919
165.0757499 0.7832581907
181.0706646 0.5174953972
207.0863146 0.6308056522
255.2107273 1.929406088
273.221292 0.6019381199
275.236942 3.764921945
291.2318567 1.094109966
303.2682422 3.209999115
325.1129233 1.260549749
327.1285734 0.5121446049
399.325757 4.782870069
417.2635507 0.6917656642
417.3363217 15.07220592
437.2897655 0.9000578396
561.3785805 1.947006764
579.3891451 3.145674081
599.3425889 2.014368223
627.373889 1.686921367
723.4314039 6.183764172
725.3742829 1.223715006
725.4470539 0.6016793015
741.4419686 2.616388372
869.4893127 2.171769918

Name: +ve in-silico MS/MS by CFM-ID for WBGSZIZXDQCBHY-GNCFLWQFSA-N
ID: WBGSZIZXDQCBHY-GNCFLWQFSA-N
Comment: Energy2
Num peaks: 31
41.03857658 0.979421548
55.05422664 3.638790738
57.06987671 1.246630802
67.05422664 2.830580351
69.06987671 2.073820427
71.04914126 0.8450628007
71.08552677 2.528964657
73.06479133 0.6360810123
87.04405588 0.7256278153
147.0651853 0.6444943927
163.0600999 2.23875289
179.0550145 1.026389514
193.0706646 1.727610372
207.0863146 1.069466841
237.0968793 0.628217058
303.2682422 1.41443113
319.2631568 0.7560322702
325.1129233 3.095040488
343.2631568 0.8962337034
357.2788068 1.037194233
359.2944569 0.7235636011
371.2944569 0.6687575935
385.310107 0.9355385986
387.325757 1.06143127
399.325757 2.311710101
417.3363217 10.82149252
561.3785805 0.8580508567
627.373889 1.191012695
723.4314039 3.079154708
825.4630979 0.7441879696
869.4893127 2.471473597

Name: +ve in-silico MS/MS by CFM-ID for OHCNWJRKKVGLCT-FRBQWJTISA-N
ID: OHCNWJRKKVGLCT-FRBQWJTISA-N
Comment: Energy0
Num peaks: 28
133.0495352 1.341101856
279.107444 1.661568247
297.1180087 0.6667945872
395.3308424 0.8849702136
411.325757 1.354525506
413.3414071 0.7014412705
423.325757 2.086763017
441.3363217 9.433443251
443.3519718 0.7067121584
459.3468864 9.922945924
527.3731012 0.6037091035
543.3680158 0.9246830246
545.3836658 0.6384185852
555.3680158 1.614263801
573.3785805 8.805045914
575.3942305 0.7855528126
591.3891451 6.56820109
689.4259246 0.6573281178
691.4415746 0.5965224487
701.4259246 0.5958400617
719.4364893 7.543038376
721.4521393 0.698354608
737.4470539 4.139550869
805.4732687 1.502467443
823.4838334 1.073068931
833.4681833 1.890366624
851.478748 9.699212755
869.4893127 3.368938379

Name: +ve in-silico MS/MS by CFM-ID for OHCNWJRKKVGLCT-FRBQWJTISA-N
ID: OHCNWJRKKVGLCT-FRBQWJTISA-N
Comment: Energy1
Num peaks: 30
115.0389705 0.4615158333
133.0495352 2.336382444
147.0651853 1.313388764
149.0808353 0.4795768051
151.0600999 0.6475041122
165.0757499 0.5324844347
279.107444 1.147799668
395.3308424 0.7497930527
411.325757 1.896349388
413.3414071 1.054506869
415.3570572 0.6287715804
423.325757 1.932864651
441.3363217 15.67948671
443.3519718 0.6905022498
459.3468864 15.18056516
543.3680158 1.025753674
545.3836658 0.830340315
547.3993159 0.4693450133
555.3680158 0.8400349324
573.3785805 9.759202038
575.3942305 0.8258501546
591.3891451 7.069969878
689.4259246 0.695158979
691.4415746 0.736669765
719.4364893 7.444792107
721.4521393 0.9098825345
737.4470539 2.183758039
825.4994834 0.4895419191
833.4681833 0.5319617081
851.478748 1.668995074

Name: +ve in-silico MS/MS by CFM-ID for OHCNWJRKKVGLCT-FRBQWJTISA-N
ID: OHCNWJRKKVGLCT-FRBQWJTISA-N
Comment: Energy2
Num peaks: 31
73.02840582 1.036841639
83.08552677 0.9769038847
131.0338851 0.9249972421
133.0495352 2.359133843
145.0495352 0.658516644
147.0651853 3.508057205
159.0287997 0.6680344185
163.0600999 1.628336484
181.1223062 0.6499791623
237.0968793 0.6265133392
273.1849065 0.6499791623
279.107444 1.834547027
301.2162066 0.7326549307
341.2475067 1.220208289
369.2788068 1.427043162
395.3308424 1.215745074
411.325757 3.827988519
413.3414071 0.8602208484
441.3363217 5.378571864
457.3312363 0.725316782
459.3468864 12.36749748
527.3731012 0.7869102927
543.3680158 1.628337741
545.3836658 0.6005243054
573.3785805 3.418224377
575.3942305 0.6425881641
591.3891451 5.140970802
689.4259246 0.9717220685
719.4364893 2.615773206
721.4521393 0.7086264749
851.478748 1.727847473

Name: +ve in-silico MS/MS by CFM-ID for QZOALWMSYRBZSA-NTMLVAOWSA-N
ID: QZOALWMSYRBZSA-NTMLVAOWSA-N
Comment: Energy0
Num peaks: 31
129.0546206 0.5654349741
145.0495352 0.7408783558
147.0651853 6.814089312
163.0600999 0.48649424
165.0757499 1.84633594
309.1180087 0.6198479908
331.2631568 0.6926886465
359.2944569 0.5694244643
413.3050216 0.5776759423
415.3206717 2.246414703
417.3363217 0.9243150744
431.3155863 4.737649371
433.3312363 1.212132487
493.3159802 0.668217668
521.3472803 0.6691504129
549.3785805 0.5161180838
561.3785805 5.519367632
563.3942305 0.7168222545
575.357845 0.5608847185
577.3734951 2.864737584
579.3891451 5.93219616
593.3684097 4.351957259
595.3840598 1.082204934
597.3269388 0.6343663177
637.3582389 0.9334994458
665.3895391 1.43303899
723.4314039 10.3680304
725.4470539 1.419130786
741.4419686 8.229201453
869.4893127 7.227190021
887.4998774 3.392133697

Name: +ve in-silico MS/MS by CFM-ID for QZOALWMSYRBZSA-NTMLVAOWSA-N
ID: QZOALWMSYRBZSA-NTMLVAOWSA-N
Comment: Energy1
Num peaks: 31
129.0546206 1.048409438
147.0651853 6.251997802
163.0600999 1.307321953
165.0757499 2.124463266
181.0706646 0.3947326231
309.1180087 0.54925866
331.2631568 2.56238742
347.2580714 0.8196113284
359.2944569 1.349798335
385.310107 0.3952425376
387.325757 1.660819128
415.3206717 3.279918377
417.3363217 1.652661959
431.3155863 5.34624391
433.3312363 3.788363509
493.3159802 2.129516637
509.3108948 0.7355642264
521.3472803 1.240705228
549.3785805 1.582360253
561.3785805 5.375626664
563.3942305 0.4005069046
577.3734951 2.902627283
579.3891451 9.413520009
593.3684097 4.055814265
595.3840598 2.780015695
637.3582389 0.4825500932
723.4314039 6.958002454
725.4470539 0.6848697668
739.4263185 0.532076932
741.4419686 2.932164825
869.4893127 2.032467906

Name: +ve in-silico MS/MS by CFM-ID for QZOALWMSYRBZSA-NTMLVAOWSA-N
ID: QZOALWMSYRBZSA-NTMLVAOWSA-N
Comment: Energy2
Num peaks: 31
41.03857658 0.6272535042
43.01784114 0.6895205443
87.04405588 0.6745958421
131.0702706 1.006670609
145.0495352 0.6554225086
147.0651853 3.279481355
149.0808353 0.6890218894
161.0444498 0.7483933892
163.0600999 2.916650708
165.0757499 0.629714718
331.2631568 3.340574842
385.310107 1.323849433
403.3206717 2.014064412
415.3206717 3.009946637
417.3363217 0.7642588651
431.3155863 7.785140965
433.3312363 2.043907137
493.3159802 3.127108092
521.3472803 0.8214539335
549.3785805 0.7891393018
551.3942305 0.7436472237
561.3785805 2.010628955
577.3734951 3.187045744
579.3891451 4.042781226
593.3684097 5.973241526
595.3840598 1.541408851
723.4314039 2.814455917
725.4470539 0.9170909807
727.462704 0.6594404064
811.4474479 0.8399528336
869.4893127 2.525916107

Name: +ve in-silico MS/MS by CFM-ID for CLBAIZZJADAEOT-XGPKAQNGSA-N
ID: CLBAIZZJADAEOT-XGPKAQNGSA-N
Comment: Energy0
Num peaks: 31
55.05422664 4.391536908
57.06987671 0.6866390962
59.08552677 0.4416877413
67.05422664 1.872500398
69.06987671 2.897399604
71.04914126 0.5821084992
71.08552677 1.793396512
73.06479133 0.6052749781
147.0651853 1.221934526
163.0600999 0.5724122261
293.1230941 0.8455563687
301.2525921 0.5859325633
383.2944569 0.6111399481
385.310107 0.5586040042
395.1547881 0.4417168254
397.310107 6.370899377
415.3206717 11.67744035
455.1759175 0.4485660152
463.3054155 0.5522806332
559.3629304 5.929472943
577.3734951 7.215324003
609.3633243 0.5335569886
705.4208392 6.775399727
723.4314039 4.200114393
729.4055831 0.4687126139
731.4212331 0.4659401941
743.3848476 0.636510771
753.4055831 0.8405899143
827.4423625 0.5474542903
851.478748 7.449157439
869.4893127 3.530279078

Name: +ve in-silico MS/MS by CFM-ID for CLBAIZZJADAEOT-XGPKAQNGSA-N
ID: CLBAIZZJADAEOT-XGPKAQNGSA-N
Comment: Energy1
Num peaks: 31
55.05422664 4.374228021
57.06987671 1.23347335
67.05422664 0.8184886385
69.06987671 1.871529699
71.04914126 0.7340583536
71.08552677 1.034655628
129.0546206 0.4750640663
147.0651853 2.02541998
149.0808353 1.091905017
163.0600999 0.9849104666
165.0757499 0.589503539
181.0706646 0.5608851429
253.1950772 1.707361788
271.2056419 0.5274521733
273.221292 3.198152256
289.2162066 0.8726620592
293.1230941 0.5498286338
301.2525921 2.622829168
309.1180087 0.7792191409
397.310107 4.652713988
415.3206717 15.6925696
435.2741154 1.936618112
463.3054155 1.525225274
559.3629304 4.512207904
577.3734951 7.251541672
581.3320242 1.568792387
609.3633243 1.205196719
705.4208392 4.625726819
707.3637182 0.8990838028
723.4314039 2.045408933
851.478748 1.58850921

Name: +ve in-silico MS/MS by CFM-ID for CLBAIZZJADAEOT-XGPKAQNGSA-N
ID: CLBAIZZJADAEOT-XGPKAQNGSA-N
Comment: Energy2
Num peaks: 31
41.03857658 1.077866358
51.02292652 0.7260952685
55.05422664 2.842503564
57.06987671 1.023067137
67.05422664 4.425948165
69.06987671 1.924210219
71.04914126 0.874366573
71.08552677 2.374907506
73.06479133 0.6400588515
87.00767038 0.5589657203
87.04405588 0.6080898868
145.0495352 1.662265764
147.0651853 1.962382842
149.0808353 0.7968317584
163.0600999 2.063928345
241.1950772 0.9665023473
301.2525921 0.8596321262
309.1180087 1.451548654
341.2475067 0.7462119627
355.2631568 0.7375563291
383.2944569 2.432931435
385.310107 1.810874646
397.310107 2.008212108
413.3050216 0.7627604965
415.3206717 11.64017725
463.3054155 0.7515568995
559.3629304 2.048462817
577.3734951 4.330267121
609.3633243 0.6881486672
705.4208392 1.871733088
851.478748 1.876957978

Name: +ve in-silico MS/MS by CFM-ID for LAWPHHZXTUPSDG-IWJFZPFQSA-N
ID: LAWPHHZXTUPSDG-IWJFZPFQSA-N
Comment: Energy0
Num peaks: 31
103.0389705 0.5488418645
163.0600999 1.281041752
217.0706646 0.8577867114
455.3519718 0.807411685
471.3468864 1.199142144
473.3625365 2.468688417
475.3781865 0.667113898
489.3574511 3.534134713
617.4047952 1.779480708
629.4047952 0.8208407376
633.3997098 0.8473499728
635.4153599 10.22726181
637.43101 0.561801411
645.3997098 0.7999602207
647.4153599 2.622425431
653.4259246 5.796304604
663.4102745 1.660233222
671.4153599 1.520542318
689.4259246 7.464553316
691.4415746 0.6551081041
707.4364893 4.04980869
725.3742829 0.6403074775
783.4161477 0.6819628425
791.4576186 1.406996265
807.4525332 0.7622769705
809.4681833 7.041289619
811.4474479 0.7343664498
827.478748 3.021861188
833.4681833 1.753098074
851.478748 8.247470938
869.4893127 3.81440159

Name: +ve in-silico MS/MS by CFM-ID for LAWPHHZXTUPSDG-IWJFZPFQSA-N
ID: LAWPHHZXTUPSDG-IWJFZPFQSA-N
Comment: Energy1
Num peaks: 31
79.05422664 1.433759891
81.06987671 0.6919152718
97.06479133 0.963420837
99.08044139 0.5582209832
145.0495352 1.065720317
163.0600999 2.232395818
217.0706646 1.435004059
471.3468864 0.744530765
473.3625365 4.940320014
475.3781865 1.62310202
489.3574511 11.50074723
491.3731012 5.197765741
567.3527596 0.6233436101
617.4047952 0.9843816069
621.3633243 0.5907199555
635.4153599 10.61642561
637.43101 0.9578269622
647.4153599 2.695985971
649.43101 0.6034858336
653.4259246 4.658454986
663.4102745 2.215488873
665.4259246 2.269061949
671.4153599 0.7414610458
689.4259246 7.004824798
691.4415746 0.7140877064
707.4364893 2.769706063
791.4576186 0.6518595978
809.4681833 2.583239356
827.478748 0.6620900246
833.4681833 0.6145772173
851.478748 1.865477204

Name: +ve in-silico MS/MS by CFM-ID for LAWPHHZXTUPSDG-IWJFZPFQSA-N
ID: LAWPHHZXTUPSDG-IWJFZPFQSA-N
Comment: Energy2
Num peaks: 31
43.01784114 0.5794221649
61.02840582 1.070390901
87.00767038 0.7779066784
103.0389705 1.219128165
133.0495352 0.5872880095
145.0495352 0.9080563057
147.0651853 0.5884319316
157.0495352 0.6546984901
163.0600999 1.615542182
175.0600999 1.805144407
201.0757499 0.5535134508
217.0706646 0.7262512624
461.3625365 7.234958141
471.3468864 0.7814553999
473.3625365 2.646966137
475.3781865 0.5756968186
485.326151 0.6614502707
487.341801 1.56336909
489.3574511 15.45952962
491.3731012 2.176255226
635.4153599 4.852187573
645.3997098 1.005461777
647.4153599 3.501921528
653.4259246 2.125835792
663.4102745 3.234466583
665.4259246 0.5354857418
689.4259246 2.940096232
755.4212331 0.5498761145
807.4525332 0.6529530807
809.4681833 0.7300482553
851.478748 1.553201223

Name: +ve in-silico MS/MS by CFM-ID for DXTTUINJHHYHFN-QCOWUWOVSA-N
ID: DXTTUINJHHYHFN-QCOWUWOVSA-N
Comment: Energy0
Num peaks: 6
839.4431868 8.040020638
841.4588369 4.652141011
841.4952224 2.796762578
843.4744869 2.217145133
853.4588369 2.949225219
869.490137 67.29577237

Name: +ve in-silico MS/MS by CFM-ID for DXTTUINJHHYHFN-QCOWUWOVSA-N
ID: DXTTUINJHHYHFN-QCOWUWOVSA-N
Comment: Energy1
Num peaks: 24
39.02292652 4.111801956
41.03857658 2.220606257
277.1699251 1.526408058
319.1804898 1.217116578
525.3012736 1.371013234
535.2856235 1.71997189
537.3012736 1.02234552
539.3169237 3.739486546
549.3012736 1.109342437
551.3169237 9.022007888
589.2961882 1.256835492
591.3118383 1.071403439
593.3274884 3.366014884
813.4275367 1.000412271
815.4431868 6.685423654
825.4275367 1.022406175
827.4431868 2.76997474
829.4588369 2.355852723
839.4431868 3.635171189
841.4588369 4.028559028
841.4952224 1.706221848
843.4744869 4.025613401
853.4588369 4.465221246
869.490137 16.23160562

Name: +ve in-silico MS/MS by CFM-ID for DXTTUINJHHYHFN-QCOWUWOVSA-N
ID: DXTTUINJHHYHFN-QCOWUWOVSA-N
Comment: Energy2
Num peaks: 31
53.03857658 1.08050198
170.0964258 1.460787196
263.154275 1.541145624
265.1699251 2.946849984
275.154275 3.708317207
277.1699251 3.394065521
279.1855752 1.154776389
281.2012252 0.975808546
497.2699735 0.9931538781
511.2856235 3.877399787
523.2856235 1.190899923
525.3012736 1.146044131
537.3012736 0.8950509467
549.3012736 0.9708740229
551.2805382 1.521693368
565.3325737 2.160825687
575.3169237 0.9450149659
577.3325737 1.048977537
595.3431384 1.21498004
811.4118867 1.634197309
813.4275367 2.444982475
815.4431868 2.58575637
817.4588369 1.089037292
825.4275367 2.976417621
827.4431868 2.677436771
829.4588369 3.582341756
841.4588369 1.891185331
841.4952224 3.286750611
843.4744869 1.945156823
851.4795723 0.9812474062
853.4588369 5.813196785

Name: +ve in-silico MS/MS by CFM-ID for ZIYNQFMJNVWBKQ-UVXQDIGRSA-N
ID: ZIYNQFMJNVWBKQ-UVXQDIGRSA-N
Comment: Energy0
Num peaks: 31
55.05422664 0.6245981243
147.0651853 1.92388034
163.0600999 0.5830002663
219.0863146 0.5653011969
219.1227001 1.807731611
233.1383502 0.4062626683
301.2525921 0.6095868679
309.1180087 0.73581195
397.310107 1.561752926
401.3414071 0.5591036415
413.3050216 0.4226017671
415.3206717 2.149710181
417.3363217 0.9504613893
431.3155863 1.007318639
463.3054155 0.5840737066
549.3785805 0.4609592614
559.3629304 0.9173377837
561.3785805 8.776325805
563.3942305 0.5220902694
577.3734951 2.054804476
579.3163741 0.8279392772
579.3891451 9.469530132
585.3633243 0.5409317004
593.3684097 0.8048944716
607.3476743 0.6256537673
705.4208392 1.465838173
723.4314039 12.35162315
725.4470539 1.059064016
741.4419686 5.839130192
869.4893127 9.732265806
887.4998774 4.559215421

Name: +ve in-silico MS/MS by CFM-ID for ZIYNQFMJNVWBKQ-UVXQDIGRSA-N
ID: ZIYNQFMJNVWBKQ-UVXQDIGRSA-N
Comment: Energy1
Num peaks: 31
55.05422664 0.6165156314
57.06987671 0.773196267
73.06479133 0.9448979283
75.08044139 0.4727635134
129.0546206 0.5115928166
147.0651853 3.747343738
163.0600999 1.506115115
165.0757499 0.560843125
219.1227001 2.614551672
233.1383502 0.7550050723
253.1950772 1.301098719
273.221292 2.55956494
301.2525921 0.6115977215
309.1180087 0.5946534469
399.325757 0.7302581865
415.3206717 4.806111596
417.3363217 1.361684559
431.3155863 4.279368279
433.3312363 2.385081914
435.2741154 1.931176624
561.3058094 1.228129094
561.3785805 5.947038398
577.3734951 3.530278675
579.3163741 0.6790275027
579.3891451 9.896393266
593.3684097 3.19360815
595.3840598 1.739296546
723.4314039 8.136996331
725.4470539 0.6373572618
741.4419686 3.010701174
869.4893127 2.70438431

Name: +ve in-silico MS/MS by CFM-ID for ZIYNQFMJNVWBKQ-UVXQDIGRSA-N
ID: ZIYNQFMJNVWBKQ-UVXQDIGRSA-N
Comment: Energy2
Num peaks: 31
55.05422664 0.8826256757
57.06987671 0.7072925774
73.06479133 1.825868585
85.02840582 0.6884419933
87.04405588 1.027449758
147.0651853 2.913090967
161.0444498 0.6990596788
163.0600999 3.346175852
217.1070501 0.7558929095
219.1227001 2.3763997
221.1383502 0.7450457831
301.2525921 0.7466169198
345.2424213 0.9994244189
385.310107 2.785479297
413.3050216 1.088346631
415.3206717 2.480602986
417.3363217 0.950208696
431.3155863 2.063965589
505.3159802 0.8172071112
507.2952448 0.8842373232
519.3316303 0.849037318
547.3629304 0.7043572925
549.3785805 0.8668671108
561.3785805 3.489712191
577.3734951 2.575928838
579.3891451 7.861566163
593.3684097 1.429356231
723.4314039 3.399646746
725.4470539 1.112547591
825.4630979 0.7035869348
869.4893127 2.811002123

Name: +ve in-silico MS/MS by CFM-ID for HVPKALQHGQMJER-XFUCLIOZSA-N
ID: HVPKALQHGQMJER-XFUCLIOZSA-N
Comment: Energy0
Num peaks: 31
43.01784114 0.6620513333
61.02840582 1.663398985
143.1066561 0.6292283979
163.0600999 1.106608143
217.0706646 0.9434869924
455.3519718 0.7005525952
471.3468864 1.044149052
473.3625365 2.151791853
475.3781865 0.5711554762
489.3574511 2.977005549
617.4047952 2.439186774
629.4047952 0.6985291744
633.3997098 1.062472147
635.4153599 9.700773922
645.3997098 0.8582613375
647.4153599 2.623802282
653.4259246 4.758519829
663.4102745 1.556261519
671.4153599 2.102375064
689.4259246 6.410753772
691.4415746 0.5951206998
707.4364893 3.344884868
785.4317978 0.6159002213
791.4576186 3.057832125
807.4525332 1.020243644
809.4681833 7.02606154
811.4474479 0.6530578993
827.478748 2.667225329
833.4681833 2.931819607
851.478748 8.241153083
869.4893127 3.113904652

Name: +ve in-silico MS/MS by CFM-ID for HVPKALQHGQMJER-XFUCLIOZSA-N
ID: HVPKALQHGQMJER-XFUCLIOZSA-N
Comment: Energy1
Num peaks: 31
61.02840582 0.7905661181
79.05422664 0.985378156
97.06479133 0.5371346426
145.0495352 1.021690129
163.0600999 1.997106368
217.0706646 1.721585993
471.3468864 0.6960045445
473.3625365 4.730270139
475.3781865 1.578237746
489.3574511 10.52310869
491.3731012 4.600086554
567.3527596 0.522630742
617.4047952 1.216141174
635.4153599 11.3005399
637.43101 1.029043224
645.3997098 0.6565528127
647.4153599 3.381936969
649.43101 0.861692837
653.4259246 4.593710552
663.4102745 2.138811773
665.4259246 2.128551276
671.4153599 1.000570336
689.4259246 6.921003082
691.4415746 0.657517046
707.4364893 2.504977797
791.4576186 1.272571907
807.4525332 0.6904140259
809.4681833 2.963127388
827.478748 0.6307463851
833.4681833 0.9839864197
851.478748 2.035264478

Name: +ve in-silico MS/MS by CFM-ID for HVPKALQHGQMJER-XFUCLIOZSA-N
ID: HVPKALQHGQMJER-XFUCLIOZSA-N
Comment: Energy2
Num peaks: 31
43.01784114 1.20420072
51.02292652 0.5319155297
61.02840582 1.224470282
87.00767038 0.7504510639
103.0389705 1.019909276
145.0495352 0.8760071609
147.0651853 0.5676636817
157.0495352 0.5471184552
163.0600999 1.363141707
175.0600999 1.29696201
217.0706646 0.8184191927
219.0863146 0.7331988743
221.1019647 0.5098026078
461.3625365 6.345665591
471.3468864 0.7860976265
473.3625365 2.682057079
475.3781865 0.5722350821
485.326151 0.6312350886
487.341801 1.49023336
489.3574511 14.75209528
491.3731012 1.918828816
635.4153599 4.832101467
645.3997098 0.9303171443
647.4153599 3.18089124
653.4259246 1.944704418
663.4102745 3.284714981
665.4259246 0.5426186199
689.4259246 2.616768218
807.4525332 0.7475256801
809.4681833 0.7746613987
851.478748 1.733239424

Name: +ve in-silico MS/MS by CFM-ID for ORUHTOWUUFYULF-VTALWMOLSA-N
ID: ORUHTOWUUFYULF-VTALWMOLSA-N
Comment: Energy0
Num peaks: 31
55.05422664 4.966834927
57.06987671 0.6981534537
69.06987671 2.975618674
71.04914126 0.5903141069
71.08552677 1.949588285
73.06479133 0.6286597465
73.10117684 0.4574528587
147.0651853 1.84348354
163.0600999 1.044563455
165.0757499 1.288090103
179.0550145 0.6686164992
303.2682422 0.5881281132
309.1180087 1.017470518
327.1285734 0.7966915826
385.310107 0.6575829119
387.325757 0.5624478808
399.325757 7.076479843
417.3363217 11.92168171
465.3210656 0.5616871577
561.3785805 6.018882084
579.3891451 7.735631771
627.373889 0.5397655458
705.4208392 0.461493979
723.4314039 5.411135013
741.4419686 4.531843211
747.4161477 0.4667940106
761.3954123 0.6339053117
771.4161477 0.8368955872
845.4529272 0.54521337
869.4893127 6.766956709
887.4998774 3.505356901

Name: +ve in-silico MS/MS by CFM-ID for ORUHTOWUUFYULF-VTALWMOLSA-N
ID: ORUHTOWUUFYULF-VTALWMOLSA-N
Comment: Energy1
Num peaks: 31
55.05422664 4.496785419
57.06987671 1.22529987
69.06987671 1.847636534
71.04914126 0.6722874511
71.08552677 1.04770855
129.0546206 0.4624923187
147.0651853 1.959387741
163.0600999 1.978843615
165.0757499 0.9575794384
181.0706646 1.101509072
255.2107273 1.665666094
273.221292 0.5366945689
275.236942 3.2252307
291.2318567 0.9344438658
303.2682422 2.650289898
325.1129233 0.7989811282
357.2788068 0.4483283329
399.325757 4.913903384
417.2635507 0.9082288033
417.3363217 16.20515376
437.2897655 1.929232779
465.3210656 1.522700628
561.3785805 4.423906213
579.3163741 0.6173400519
579.3891451 7.335815044
599.3425889 1.494769985
627.373889 1.144694168
723.4314039 4.651481296
725.3742829 0.799431539
741.4419686 1.934023141
869.4893127 1.9569725

Name: +ve in-silico MS/MS by CFM-ID for ORUHTOWUUFYULF-VTALWMOLSA-N
ID: ORUHTOWUUFYULF-VTALWMOLSA-N
Comment: Energy2
Num peaks: 31
41.03857658 0.9027921816
43.01784114 0.8293103045
55.05422664 3.723984034
57.06987671 1.172412675
67.05422664 2.078064781
69.06987671 2.263269289
71.04914126 1.004490572
71.08552677 3.022050843
73.06479133 0.777055432
85.02840582 0.7656597664
147.0651853 1.666938805
163.0600999 4.475127436
179.0550145 1.284022093
241.1950772 1.105081872
303.2682422 1.01151996
325.1129233 1.698010879
343.2631568 0.8717252917
357.2788068 1.097870578
359.2944569 0.7030889949
385.310107 1.835876415
387.325757 1.716724036
399.325757 2.567153588
415.3206717 0.8489032616
417.3363217 11.13680648
465.3210656 0.8232628801
561.3785805 2.067753204
579.3891451 4.303931426
627.373889 0.756976613
723.4314039 2.058563645
811.4474479 1.023522548
869.4893127 2.468044486

Name: +ve in-silico MS/MS by CFM-ID for MTIGBMJVOSJZQH-NZAXNGIGSA-N
ID: MTIGBMJVOSJZQH-NZAXNGIGSA-N
Comment: Energy0
Num peaks: 31
55.05422664 4.352704943
57.06987671 0.6337183334
69.06987671 2.844714472
71.04914126 0.5611459899
71.08552677 1.760586877
73.06479133 0.540173722
147.0651853 1.777056111
163.0600999 1.178289096
165.0757499 1.449924415
235.0812292 0.4868711398
303.2682422 0.589922725
385.310107 0.5941686972
387.325757 0.4948126567
399.325757 6.296704796
417.3363217 10.71003405
559.3629304 0.495362495
561.3785805 2.986073647
577.3734951 3.662164506
579.3891451 0.4767766673
611.3789744 0.5635099799
627.373889 0.6717393893
705.4208392 0.6030263006
707.4364893 4.869258603
723.4314039 6.779375734
725.4470539 4.719549608
741.4419686 4.146790037
761.3954123 0.6364321946
771.4161477 0.8404784767
845.4529272 0.5473867078
869.4893127 7.244756741
887.4998774 3.529526528

Name: +ve in-silico MS/MS by CFM-ID for MTIGBMJVOSJZQH-NZAXNGIGSA-N
ID: MTIGBMJVOSJZQH-NZAXNGIGSA-N
Comment: Energy1
Num peaks: 31
55.05422664 4.101130242
57.06987671 1.062310559
69.06987671 1.741604814
71.04914126 0.6215387231
71.08552677 0.9627701498
145.0495352 0.9481707051
147.0651853 2.124107833
163.0600999 1.500696487
255.2107273 1.68518019
275.236942 3.253564661
291.2318567 0.9426199103
303.2682422 2.673116283
309.1180087 0.798028565
325.1129233 0.7177276331
327.1285734 0.604246627
399.325757 4.144216115
417.3363217 12.86254166
561.3785805 1.758499959
577.3734951 8.573449204
579.3163741 0.6713972914
579.3891451 3.959973683
583.3476743 1.579145981
599.3425889 1.611627435
611.3789744 1.216280197
627.373889 1.079146834
707.4364893 3.284531474
723.4314039 5.174236829
725.3742829 0.9550041002
725.4470539 2.333119842
741.4419686 1.817435079
869.4893127 1.843081361

Name: +ve in-silico MS/MS by CFM-ID for MTIGBMJVOSJZQH-NZAXNGIGSA-N
ID: MTIGBMJVOSJZQH-NZAXNGIGSA-N
Comment: Energy2
Num peaks: 31
41.03857658 0.8824652313
55.05422664 3.345290108
57.06987671 1.083456372
67.05422664 1.630053755
69.06987671 1.987866121
71.04914126 0.8536539739
71.08552677 2.444514839
85.02840582 0.7492123037
87.00767038 1.206936831
103.0389705 0.9294506677
145.0495352 0.8006343814
147.0651853 2.271681303
163.0600999 1.036160903
241.1950772 1.081343139
303.2682422 0.9868825482
309.1180087 1.553874546
325.1129233 1.474860996
343.2631568 0.7029058928
357.2788068 0.9491244204
385.310107 1.293004265
387.325757 1.104577734
399.325757 1.899379236
417.3363217 7.039889648
561.3785805 3.68798036
577.3734951 9.91482715
579.3891451 1.398128027
611.3789744 0.7416358835
627.373889 1.065619247
707.4364893 1.461368739
723.4314039 2.179481471
869.4893127 2.200801255

Name: +ve in-silico MS/MS by CFM-ID for NWLKARBSFUGLOG-FRCGSTPOSA-N
ID: NWLKARBSFUGLOG-FRCGSTPOSA-N
Comment: Energy0
Num peaks: 31
43.01784114 0.6422414272
61.02840582 1.613210591
143.1066561 0.5719492301
163.0600999 1.10745974
217.0706646 0.9653293418
455.3519718 0.6122814924
471.3468864 0.9896377227
473.3625365 1.955916899
489.3574511 2.952312956
617.4047952 2.559071312
629.4047952 0.632166482
633.3997098 1.133808873
635.4153599 9.350220263
637.43101 0.5740583242
645.3997098 0.8200850865
647.3789744 0.701940097
647.4153599 2.254755562
653.4259246 4.623731866
663.4102745 1.576523846
671.4153599 2.255945191
687.4102745 0.6474326699
689.4259246 6.201082408
691.4415746 0.6172593099
707.4364893 3.225940019
791.4576186 3.443623454
807.4525332 1.211303647
809.4681833 6.780222051
827.478748 2.617953307
833.4681833 3.779434541
851.478748 8.984926546
869.4893127 2.942417453

Name: +ve in-silico MS/MS by CFM-ID for NWLKARBSFUGLOG-FRCGSTPOSA-N
ID: NWLKARBSFUGLOG-FRCGSTPOSA-N
Comment: Energy1
Num peaks: 31
61.02840582 0.7518102024
145.0495352 0.9765619417
163.0600999 1.724474544
217.0706646 1.680681054
471.3468864 0.6490874502
473.3625365 4.387820384
475.3781865 1.468408592
489.3574511 9.493814061
491.3731012 4.177948761
553.3371096 0.6750534202
593.3684097 1.146911184
595.3840598 0.9617782787
617.4047952 1.110318474
635.4153599 10.35842429
637.43101 1.005354293
647.3789744 1.020328112
647.4153599 2.834966874
649.3946244 0.9227668656
649.43101 0.8432238283
653.4259246 4.299295441
663.4102745 2.023143295
665.4259246 1.997595858
671.4153599 0.9058108019
689.4259246 6.593134666
707.4364893 2.336846041
791.4576186 1.138350548
793.4368832 0.6592080872
807.4525332 1.066969208
809.4681833 2.925291238
833.4681833 1.005006389
851.478748 2.118921253

Name: +ve in-silico MS/MS by CFM-ID for NWLKARBSFUGLOG-FRCGSTPOSA-N
ID: NWLKARBSFUGLOG-FRCGSTPOSA-N
Comment: Energy2
Num peaks: 31
43.01784114 1.214380648
61.02840582 1.235632187
87.00767038 0.7528182105
103.0389705 1.023130298
145.0495352 0.8787703488
147.0651853 0.5694542623
163.0600999 1.420035451
175.0600999 1.301053015
217.0706646 0.8903839914
219.0863146 0.7391102831
461.3625365 6.284771134
471.3468864 0.7988516208
473.3625365 2.713029473
475.3781865 0.5859175795
485.326151 0.6535862689
487.341801 1.535917802
489.3574511 15.14859992
491.3731012 1.994669294
537.3421949 2.00803886
591.3527596 1.464753781
635.4153599 4.309189363
645.3997098 0.9548626314
647.4153599 2.824136164
653.4259246 1.998358871
663.4102745 3.386471063
665.4259246 0.560398543
689.4259246 2.122220133
753.4055831 0.5576874354
807.4525332 1.173937262
809.4681833 0.7618758812
851.478748 1.786706097

Name: +ve in-silico MS/MS by CFM-ID for XJMYGGMHINYFDO-VYXBPMOHSA-N
ID: XJMYGGMHINYFDO-VYXBPMOHSA-N
Comment: Energy0
Num peaks: 21
55.05422664 5.108039618
57.06987671 0.7046837398
69.06987671 3.222967371
71.04914126 0.6253405881
71.08552677 1.995092333
73.06479133 0.6602016418
147.0651853 1.541320093
309.1180087 0.732517012
401.3050216 0.6506943253
403.3206717 0.5634791817
415.3206717 8.8918843
433.3312363 11.85974263
575.357845 0.5685629388
577.3734951 3.374851078
593.3684097 4.096440823
723.4314039 13.10266312
725.4470539 0.6203811936
741.4419686 9.595769148
845.4529272 0.6091480488
869.4893127 7.765122679
887.4998774 4.240952625

Name: +ve in-silico MS/MS by CFM-ID for XJMYGGMHINYFDO-VYXBPMOHSA-N
ID: XJMYGGMHINYFDO-VYXBPMOHSA-N
Comment: Energy1
Num peaks: 31
55.05422664 4.849558834
57.06987671 1.181704604
69.06987671 2.033745562
71.04914126 0.7034652609
71.08552677 1.12437862
125.0960915 0.4630426832
129.0546206 0.493345006
147.0651853 2.521075577
249.221292 0.9192994425
271.2056419 0.5544755208
291.2318567 0.6461986391
303.2682422 0.5099027291
307.2267713 0.529752691
309.1180087 1.553123766
311.1336587 0.5520583163
319.2631568 1.760332355
327.1285734 0.7679308315
415.3206717 6.446182506
433.3312363 14.74350692
557.3320242 0.511551823
577.3734951 2.247141329
579.3891451 0.7724310906
593.3684097 9.826483595
595.3840598 4.523815917
627.373889 0.9795515844
701.3742829 0.5939546402
723.4314039 8.825148063
741.4419686 4.195302732
743.3848476 0.4963189658
771.4161477 0.5308586326
869.4893127 1.886290675

Name: +ve in-silico MS/MS by CFM-ID for XJMYGGMHINYFDO-VYXBPMOHSA-N
ID: XJMYGGMHINYFDO-VYXBPMOHSA-N
Comment: Energy2
Num peaks: 31
41.03857658 0.9889223518
55.05422664 3.865275062
57.06987671 1.222052726
67.05422664 3.56720577
69.06987671 2.309640239
71.04914126 0.9777567396
71.08552677 2.853856912
73.06479133 0.7483716458
85.02840582 0.6754061769
87.04405588 0.8286491445
147.0651853 1.843148542
235.2056419 0.6092100726
309.1180087 3.29034888
359.2580714 0.798583461
373.2737215 1.076642187
375.2893715 0.6478636554
387.2893715 0.6953004292
389.3050216 0.5626212333
401.3050216 1.146291581
403.3206717 1.269587403
413.3050216 0.7023163563
415.3206717 3.055124308
431.3155863 0.8053753328
433.3312363 7.648710681
575.357845 0.5615949182
577.3734951 4.093221473
593.3684097 11.14939457
595.3840598 1.57388804
723.4314039 3.992055889
845.4529272 0.5548679547
869.4893127 2.467883632

Name: +ve in-silico MS/MS by CFM-ID for IOOCXRVXVYCOLH-XHLMOWBHSA-N
ID: IOOCXRVXVYCOLH-XHLMOWBHSA-N
Comment: Energy0
Num peaks: 31
55.05422664 4.826918916
57.06987671 0.7065360441
59.08552677 0.4452175976
69.06987671 3.1746038
71.04914126 0.6051451789
71.08552677 1.966019959
73.06479133 0.63518386
73.10117684 0.4635147043
103.0389705 0.4620448325
163.0600999 1.093153912
179.0550145 0.5962809283
235.0812292 0.4875190559
303.2682422 0.5906004667
325.1129233 1.483414546
343.123488 0.7024081696
385.310107 0.6630037972
387.325757 0.5677589391
399.325757 6.829668418
417.3363217 12.32715264
449.326151 0.5699712696
545.3836658 4.649787972
563.3942305 8.655411904
611.3789744 0.5397394593
707.4364893 5.349737205
725.4470539 4.742638574
747.4161477 0.4692784262
761.3954123 0.637279143
771.4161477 0.8416796991
845.4529272 0.5481151566
869.4893127 7.65637893
887.4998774 3.537641087

Name: +ve in-silico MS/MS by CFM-ID for IOOCXRVXVYCOLH-XHLMOWBHSA-N
ID: IOOCXRVXVYCOLH-XHLMOWBHSA-N
Comment: Energy1
Num peaks: 31
55.05422664 4.579652877
57.06987671 1.263524315
69.06987671 1.963795535
71.04914126 0.755001194
71.08552677 1.085726348
145.0495352 0.992753958
147.0651853 0.9082814591
163.0600999 1.37170842
165.0757499 1.448124054
181.0706646 0.6744234924
255.2107273 1.68743985
273.221292 0.5417196979
275.236942 3.257927369
291.2318567 0.9438934937
303.2682422 2.676700667
307.1023586 0.5207729579
309.1180087 0.7493704169
325.1129233 0.6220585354
399.325757 5.031983428
401.2686361 0.9542447219
417.3363217 17.20663025
421.2948508 2.123039258
449.326151 1.689285767
545.3836658 2.094221768
563.3942305 8.120187732
583.3476743 1.556021825
611.3789744 1.195949503
707.4364893 3.650397659
725.3742829 1.029397882
725.4470539 2.372888623
869.4893127 1.867210903

Name: +ve in-silico MS/MS by CFM-ID for IOOCXRVXVYCOLH-XHLMOWBHSA-N
ID: IOOCXRVXVYCOLH-XHLMOWBHSA-N
Comment: Energy2
Num peaks: 31
41.03857658 0.9583234163
55.05422664 3.5861314
57.06987671 1.147310979
67.05422664 1.815094062
69.06987671 2.36128543
71.04914126 1.0322326
71.08552677 2.955889007
73.06479133 0.7665580878
103.0389705 0.9613679429
145.0495352 1.039307502
147.0651853 2.250287212
161.0444498 1.18013902
163.0600999 1.705913911
165.0757499 0.7821259128
179.0550145 1.247020406
241.1950772 1.081251921
303.2682422 0.9867992989
309.1180087 1.543378184
343.2631568 0.8564464187
357.2788068 1.07618469
385.310107 1.800879198
387.325757 1.68498007
399.325757 2.3815001
415.3206717 0.8470939381
417.3363217 11.31795208
449.326151 0.8131572053
545.3836658 1.273598321
563.3942305 5.34190471
611.3789744 0.7425676537
707.4364893 1.756763657
869.4893127 2.204527929

Name: +ve in-silico MS/MS by CFM-ID for LWMZJBVLZFGRJF-VMYAYSHCSA-N
ID: LWMZJBVLZFGRJF-VMYAYSHCSA-N
Comment: Energy0
Num peaks: 31
55.05422664 4.415298517
57.06987671 0.6469307356
67.05422664 1.880852729
69.06987671 2.910177056
71.04914126 0.5833097452
71.08552677 1.801102822
73.06479133 0.4996333284
147.0651853 1.428188159
301.2525921 0.6002154185
309.1180087 0.681774368
383.2944569 0.6141034994
385.310107 0.5589662443
397.310107 6.402358926
415.3206717 10.60655471
543.3680158 0.495999938
557.3472803 0.4929687004
559.3629304 2.914843398
575.357845 3.789521217
577.3734951 0.4931651071
609.3633243 1.093303582
705.4208392 10.6502692
707.4364893 0.6570461653
723.4314039 8.613455234
725.3742829 0.4540694047
729.4055831 0.4811193737
731.4212331 0.4782735683
743.3848476 0.6533591254
753.4055831 0.8645167652
827.4423625 0.5619453316
851.478748 6.642400622
869.4893127 3.692979304

Name: +ve in-silico MS/MS by CFM-ID for LWMZJBVLZFGRJF-VMYAYSHCSA-N
ID: LWMZJBVLZFGRJF-VMYAYSHCSA-N
Comment: Energy1
Num peaks: 31
41.03857658 0.5133330149
55.05422664 4.176936961
57.06987671 1.07599535
67.05422664 0.7740327496
69.06987671 1.777924483
71.04914126 0.6894410161
71.08552677 0.982846513
129.0546206 0.4793094827
147.0651853 2.380805627
253.1950772 1.744207283
257.2263773 0.4388035473
271.2056419 0.539354543
273.221292 3.260910161
289.2162066 0.8067663279
301.2525921 2.67600448
309.1180087 1.483952843
311.1336587 0.5334612907
327.1285734 0.706986925
397.310107 4.241784442
415.3206717 13.01334727
559.3629304 1.796500043
561.3058094 0.7275791521
561.3785805 0.5860737994
575.357845 9.070876772
577.3734951 4.164800491
581.3320242 2.96404738
609.3633243 2.256551375
705.4208392 7.101916987
707.3637182 0.6798297429
723.4314039 3.836690067
851.478748 1.724345465

Name: +ve in-silico MS/MS by CFM-ID for LWMZJBVLZFGRJF-VMYAYSHCSA-N
ID: LWMZJBVLZFGRJF-VMYAYSHCSA-N
Comment: Energy2
Num peaks: 31
41.03857658 1.070203866
51.02292652 0.7702985858
55.05422664 2.90452572
57.06987671 1.031542516
67.05422664 4.313415199
69.06987671 1.865022273
71.04914126 0.8159410451
71.08552677 2.278025329
87.04405588 0.6451572507
147.0651853 1.685192342
241.1950772 1.025341196
301.2525921 0.9204039953
307.1023586 0.7372933191
309.1180087 2.916545814
341.2475067 0.6534488162
355.2631568 0.7877540411
383.2944569 2.298480743
385.310107 1.598137707
397.310107 1.691046036
413.3050216 0.6222757509
415.3206717 6.608088093
559.3629304 3.113973136
575.357845 9.628383053
577.3734951 1.352614906
609.3633243 1.419260402
625.3582389 0.6931470874
649.3946244 0.6847828657
705.4208392 2.91049989
707.4364893 0.6031241638
795.4525332 0.8192565954
851.478748 2.200944732

Name: +ve in-silico MS/MS by CFM-ID for JTCWXISSLCZBQV-WNTFNLACSA-N
ID: JTCWXISSLCZBQV-WNTFNLACSA-N
Comment: Energy0
Num peaks: 28
73.06479133 0.6358944581
97.06479133 0.7994297563
99.08044139 0.6060756605
103.1117415 0.5361531703
127.1117415 0.5372010089
147.0651853 1.502094208
219.0863146 0.5059630172
309.1180087 0.6834939876
397.310107 1.808403934
401.3050216 0.6483104318
403.3206717 0.5548637698
415.3206717 9.771308012
433.3312363 10.62384568
455.1759175 0.5055441787
577.3734951 2.861211991
593.3684097 3.727628347
595.3840598 0.4846225413
705.4208392 1.511324293
707.4364893 0.8142628417
721.4157538 0.9323589047
723.4314039 14.68676179
725.4470539 0.9324765571
741.4419686 8.58013139
827.4423625 0.5210223047
851.478748 0.9508074814
855.4736626 0.9377850362
869.4893127 9.841901853
887.4998774 3.77144936

Name: +ve in-silico MS/MS by CFM-ID for JTCWXISSLCZBQV-WNTFNLACSA-N
ID: JTCWXISSLCZBQV-WNTFNLACSA-N
Comment: Energy1
Num peaks: 31
55.05422664 0.521454372
73.06479133 0.9653107982
79.05422664 0.5448985854
81.06987671 0.4419844181
97.06479133 1.689625321
99.08044139 1.266414284
107.0855268 0.7705278578
109.1011768 0.8994218633
125.0960915 2.00177494
127.1117415 1.825912872
129.0546206 0.4503985868
147.0651853 2.247492615
247.2056419 0.5432440465
309.1180087 1.364448968
311.1336587 0.5012840767
327.1285734 0.6019102522
397.310107 1.329450306
413.3050216 0.4357676719
415.3206717 11.70053115
433.3312363 11.11008341
577.3734951 1.862728039
579.3891451 0.6435385871
593.3684097 7.767985654
595.3840598 3.545802652
699.3586329 0.5370647168
705.4208392 0.5360029687
723.4314039 13.19751402
725.4470539 1.018890189
741.4419686 3.381175053
799.4110624 0.7121775531
869.4893127 2.572321049

Name: +ve in-silico MS/MS by CFM-ID for JTCWXISSLCZBQV-WNTFNLACSA-N
ID: JTCWXISSLCZBQV-WNTFNLACSA-N
Comment: Energy2
Num peaks: 31
41.03857658 0.863054697
55.05422664 0.8903556349
69.06987671 1.613911809
73.06479133 0.9997130959
79.05422664 0.871448456
83.08552677 0.6429522177
85.10117684 0.8948770623
87.04405588 0.6445395639
97.06479133 7.252077305
99.08044139 1.436181241
101.0960915 0.9555233841
103.1117415 2.207067851
147.0651853 1.678563342
307.1023586 0.7234693556
309.1180087 2.885597694
359.2580714 0.8089846757
373.2737215 0.9499134472
401.3050216 1.099102823
403.3206717 1.057541421
413.3050216 0.9063368532
415.3206717 3.12391858
433.3312363 6.364717061
577.3734951 3.072522513
593.3684097 9.199927038
595.3840598 1.283785371
723.4314039 4.293961409
725.4470539 0.7200204115
799.4110624 0.6298720707
827.4423625 0.6257802124
855.4736626 0.6760389866
869.4893127 2.458746773

Name: +ve in-silico MS/MS by CFM-ID for OHCNWJRKKVGLCT-KYQKSIBXSA-N
ID: OHCNWJRKKVGLCT-KYQKSIBXSA-N
Comment: Energy0
Num peaks: 28
133.0495352 1.341101856
279.107444 1.661568247
297.1180087 0.6667945872
395.3308424 0.8849702136
411.325757 1.354525506
413.3414071 0.7014412705
423.325757 2.086763017
441.3363217 9.433443251
443.3519718 0.7067121584
459.3468864 9.922945924
527.3731012 0.6037091035
543.3680158 0.9246830246
545.3836658 0.6384185852
555.3680158 1.614263801
573.3785805 8.805045914
575.3942305 0.7855528126
591.3891451 6.56820109
689.4259246 0.6573281178
691.4415746 0.5965224487
701.4259246 0.5958400617
719.4364893 7.543038376
721.4521393 0.698354608
737.4470539 4.139550869
805.4732687 1.502467443
823.4838334 1.073068931
833.4681833 1.890366624
851.478748 9.699212755
869.4893127 3.368938379

Name: +ve in-silico MS/MS by CFM-ID for OHCNWJRKKVGLCT-KYQKSIBXSA-N
ID: OHCNWJRKKVGLCT-KYQKSIBXSA-N
Comment: Energy1
Num peaks: 30
115.0389705 0.4615158333
133.0495352 2.336382444
147.0651853 1.313388764
149.0808353 0.4795768051
151.0600999 0.6475041122
165.0757499 0.5324844347
279.107444 1.147799668
395.3308424 0.7497930527
411.325757 1.896349388
413.3414071 1.054506869
415.3570572 0.6287715804
423.325757 1.932864651
441.3363217 15.67948671
443.3519718 0.6905022498
459.3468864 15.18056516
543.3680158 1.025753674
545.3836658 0.830340315
547.3993159 0.4693450133
555.3680158 0.8400349324
573.3785805 9.759202038
575.3942305 0.8258501546
591.3891451 7.069969878
689.4259246 0.695158979
691.4415746 0.736669765
719.4364893 7.444792107
721.4521393 0.9098825345
737.4470539 2.183758039
825.4994834 0.4895419191
833.4681833 0.5319617081
851.478748 1.668995074

Name: +ve in-silico MS/MS by CFM-ID for OHCNWJRKKVGLCT-KYQKSIBXSA-N
ID: OHCNWJRKKVGLCT-KYQKSIBXSA-N
Comment: Energy2
Num peaks: 31
73.02840582 1.036841639
83.08552677 0.9769038847
131.0338851 0.9249972421
133.0495352 2.359133843
145.0495352 0.658516644
147.0651853 3.508057205
159.0287997 0.6680344185
163.0600999 1.628336484
181.1223062 0.6499791623
237.0968793 0.6265133392
273.1849065 0.6499791623
279.107444 1.834547027
301.2162066 0.7326549307
341.2475067 1.220208289
369.2788068 1.427043162
395.3308424 1.215745074
411.325757 3.827988519
413.3414071 0.8602208484
441.3363217 5.378571864
457.3312363 0.725316782
459.3468864 12.36749748
527.3731012 0.7869102927
543.3680158 1.628337741
545.3836658 0.6005243054
573.3785805 3.418224377
575.3942305 0.6425881641
591.3891451 5.140970802
689.4259246 0.9717220685
719.4364893 2.615773206
721.4521393 0.7086264749
851.478748 1.727847473

Name: +ve in-silico MS/MS by CFM-ID for NAUZBQMEOYSERD-JQVOYPCOSA-N
ID: NAUZBQMEOYSERD-JQVOYPCOSA-N
Comment: Energy0
Num peaks: 19
133.0495352 1.371003313
265.0917939 0.7314846307
473.3625365 1.730973085
489.3574511 2.475818018
587.3942305 2.374836671
603.3891451 0.8524087588
605.4047952 11.91788417
607.4204453 0.9440514026
621.3997098 2.361714437
623.4153599 5.274347412
719.4364893 3.558088837
721.4521393 0.7125330311
735.4314039 1.122108711
737.4470539 18.72177436
739.462704 1.316611511
755.4576186 6.624879347
851.478748 4.684997298
869.4893127 10.21228431
887.4998774 3.118704057

Name: +ve in-silico MS/MS by CFM-ID for NAUZBQMEOYSERD-JQVOYPCOSA-N
ID: NAUZBQMEOYSERD-JQVOYPCOSA-N
Comment: Energy1
Num peaks: 17
133.0495352 3.212386998
135.0651853 0.9178375968
473.3625365 3.632655009
475.3781865 1.284240225
489.3574511 8.855096118
491.3731012 4.193650208
587.3942305 1.01680663
605.4047952 13.04768206
607.4204453 1.668755481
621.3997098 7.747276362
623.4153599 9.935801597
719.4364893 1.244554445
737.4470539 15.87665463
739.462704 1.622394819
755.4576186 3.904969481
851.478748 0.9995774173
869.4893127 1.653971266

Name: +ve in-silico MS/MS by CFM-ID for NAUZBQMEOYSERD-JQVOYPCOSA-N
ID: NAUZBQMEOYSERD-JQVOYPCOSA-N
Comment: Energy2
Num peaks: 31
71.01275576 0.5501588631
73.02840582 1.04694528
115.0389705 0.504383703
117.0546206 0.9477902158
131.0338851 1.175838021
133.0495352 3.655301789
135.0651853 1.107194459
265.0917939 0.5916548899
461.3625365 5.23722327
473.3625365 2.141951664
475.3781865 0.5334854935
489.3574511 12.37620372
491.3731012 1.904298818
591.3891451 0.5284243149
593.4047952 2.427004334
603.3891451 0.7289106298
605.4047952 7.351560147
607.4204453 0.6884359771
621.3997098 10.59347988
623.4153599 5.257911765
699.3586329 0.6844094607
735.4314039 0.6194876716
737.4470539 7.465654491
739.462704 0.6693419865
773.4317978 0.6584185644
783.4525332 0.5609199085
795.4525332 0.696315458
797.4681833 0.5930017795
825.4630979 0.9304193132
827.478748 0.5311691603
869.4893127 1.896510526

Name: +ve in-silico MS/MS by CFM-ID for HTURSHLCTQHPMM-UHFFFAOYSA-N
ID: HTURSHLCTQHPMM-UHFFFAOYSA-N
Comment: Energy0
Num peaks: 31
55.05422664 0.68734407
73.06479133 2.081042246
147.0651853 1.880036003
165.0757499 1.367050077
219.0863146 0.4805985067
309.1180087 0.6478055526
397.310107 1.570144432
401.3050216 0.5951073793
403.3206717 0.4934315551
415.3206717 8.523542152
417.3363217 0.5154924945
433.3312363 9.478265243
575.357845 0.4487393518
577.3734951 2.661059146
593.3684097 3.453729221
595.3840598 0.4484617989
705.4208392 1.411306218
707.4364893 0.7748273232
721.4157538 0.8846127028
723.4314039 13.66259748
725.4470539 0.8841720713
729.4055831 0.4626168108
731.4212331 0.4598804475
741.4419686 7.899204775
755.4212331 0.5765555654
757.4368832 0.5339872536
827.4423625 0.4949028547
851.478748 0.8895056259
855.4736626 0.890772789
869.4893127 9.225735759
887.4998774 3.451318745

Name: +ve in-silico MS/MS by CFM-ID for HTURSHLCTQHPMM-UHFFFAOYSA-N
ID: HTURSHLCTQHPMM-UHFFFAOYSA-N
Comment: Energy1
Num peaks: 31
55.05422664 1.463850068
71.04914126 0.4928899578
73.06479133 3.319444512
87.08044139 0.7716689827
129.0546206 0.4539535097
147.0651853 2.354693325
253.1950772 1.576753562
273.221292 2.349187702
301.2525921 0.4539116051
309.1180087 1.365039825
311.1336587 0.5052406305
327.1285734 0.5854751357
373.2737215 0.4116327916
397.310107 0.7366808773
415.3206717 10.69459064
417.3363217 0.43696876
433.3312363 10.51386513
561.3058094 0.6825511345
577.3734951 1.606737468
579.3891451 0.5246852724
581.3320242 2.620374602
593.3684097 7.572839446
595.3840598 3.448984764
609.3633243 0.4464505366
653.3531536 0.5633737276
705.4208392 0.4376554421
707.3637182 0.6175200057
723.4314039 12.72852742
725.4470539 1.028313491
741.4419686 3.311376357
869.4893127 2.567184484

Name: +ve in-silico MS/MS by CFM-ID for HTURSHLCTQHPMM-UHFFFAOYSA-N
ID: HTURSHLCTQHPMM-UHFFFAOYSA-N
Comment: Energy2
Num peaks: 31
41.03857658 1.016331048
55.05422664 1.620139755
57.06987671 0.7564927792
71.04914126 1.06916115
73.06479133 4.166386851
75.08044139 0.9679622379
87.00767038 0.6005517405
87.04405588 0.6533900533
147.0651853 2.40978671
307.1023586 0.7442305349
309.1180087 2.948436705
345.2424213 0.8430739954
359.2580714 0.6707106405
373.2737215 0.9681310842
383.2944569 1.261760138
385.310107 0.6448561091
401.3050216 1.703364697
403.3206717 1.120490785
413.3050216 0.8149666787
415.3206717 3.255070426
433.3312363 6.652558534
577.3734951 3.225518113
593.3684097 9.672505808
595.3840598 1.357194056
653.3531536 1.181891796
685.3429828 0.5896884069
723.4314039 4.466152359
725.4470539 0.7321968776
827.4423625 0.6343817979
855.4736626 0.685331398
869.4893127 2.492710864

Name: +ve in-silico MS/MS by CFM-ID for VNONINPVFQTJOC-UHFFFAOYSA-N
ID: VNONINPVFQTJOC-UHFFFAOYSA-N
Comment: Energy0
Num peaks: 31
55.05422664 4.328431454
57.06987671 0.6449116678
59.08552677 0.4524108011
67.05422664 1.870110283
69.06987671 2.855048442
71.04914126 0.581501178
71.08552677 1.768820128
73.06479133 0.4979968047
147.0651853 1.430906661
219.0863146 0.4982151409
301.2525921 0.5985548331
309.1180087 0.6798881375
383.2944569 0.6122206513
385.310107 0.557224544
397.310107 6.412622184
415.3206717 10.61219742
557.3472803 0.5267687473
559.3629304 3.032333406
575.357845 3.779036941
577.3734951 0.4918006923
609.3633243 1.090278795
705.4208392 10.75986788
707.4364893 0.654946118
723.4314039 8.578513989
729.4055831 0.4795743149
731.4212331 0.4767376485
743.3848476 0.6512609387
753.4055831 0.861533571
827.4423625 0.5601407097
851.478748 6.619014202
869.4893127 3.672573216

Name: +ve in-silico MS/MS by CFM-ID for VNONINPVFQTJOC-UHFFFAOYSA-N
ID: VNONINPVFQTJOC-UHFFFAOYSA-N
Comment: Energy1
Num peaks: 31
41.03857658 0.5138044281
55.05422664 3.928418289
57.06987671 1.076998299
67.05422664 0.8274323955
69.06987671 1.714104492
71.04914126 0.690082154
71.08552677 0.950357639
129.0546206 0.4797441223
147.0651853 2.384829876
253.1950772 1.745788937
257.2263773 0.4392014559
271.2056419 0.5398436317
273.221292 3.263867166
289.2162066 0.8075033747
301.2525921 2.678431091
309.1180087 1.485298497
311.1336587 0.5339450354
327.1285734 0.7076280232
397.310107 4.249354669
415.3206717 13.03720108
559.3629304 1.81846658
561.3058094 0.7430758551
561.3785805 0.5965024177
575.357845 9.079102275
577.3734951 4.168577147
581.3320242 2.966735189
609.3633243 2.258597624
705.4208392 7.112837232
707.3637182 0.680446215
723.4314039 3.84173026
851.478748 1.726116149

Name: +ve in-silico MS/MS by CFM-ID for VNONINPVFQTJOC-UHFFFAOYSA-N
ID: VNONINPVFQTJOC-UHFFFAOYSA-N
Comment: Energy2
Num peaks: 31
41.03857658 1.080075868
51.02292652 1.068261922
53.03857658 0.6383176605
55.05422664 2.85163967
57.06987671 1.041063162
67.05422664 4.06237895
69.06987671 1.73011987
71.04914126 0.8234781032
71.08552677 2.090949325
87.00767038 0.5984624297
87.04405588 0.6511139449
147.0651853 1.711448857
241.1950772 1.034795735
301.2525921 0.9288909212
307.1023586 0.7440918052
309.1180087 2.943438905
341.2475067 0.6594830922
355.2631568 0.7950304687
383.2944569 2.319706636
385.310107 1.612910382
397.310107 1.713225387
413.3050216 0.628034311
415.3206717 6.680441016
559.3629304 3.231814906
575.357845 9.717165125
577.3734951 1.365087193
609.3633243 1.432347218
625.3582389 0.6995385068
705.4208392 2.938348625
707.4364893 0.6087070412
851.478748 2.221328665

Name: +ve in-silico MS/MS by CFM-ID for KXHCYYSIAXMSPA-UHFFFAOYSA-N
ID: KXHCYYSIAXMSPA-UHFFFAOYSA-N
Comment: Energy0
Num peaks: 31
43.01784114 0.6635742392
61.02840582 1.652498122
143.1066561 0.6287276831
163.0600999 1.110934703
217.0706646 0.8182013857
455.3519718 0.6825068143
471.3468864 1.012228717
473.3625365 2.109931102
489.3574511 2.93556373
617.4047952 2.458273265
633.3997098 1.073168472
635.4153599 9.575459679
637.43101 0.5619414823
645.3997098 0.6667850532
647.4153599 2.207135188
653.4259246 4.784023098
663.4102745 1.446396711
671.4153599 2.258241597
687.4102745 0.6842189744
689.4259246 7.470784318
691.4415746 0.6595272202
707.4364893 3.301229931
785.4317978 0.6173774623
791.4576186 2.316644284
807.4525332 0.6759248035
809.4681833 6.892435904
811.4474479 0.6546242632
827.478748 2.562758559
833.4681833 3.704935717
851.478748 8.742721733
869.4893127 3.126903806

Name: +ve in-silico MS/MS by CFM-ID for KXHCYYSIAXMSPA-UHFFFAOYSA-N
ID: KXHCYYSIAXMSPA-UHFFFAOYSA-N
Comment: Energy1
Num peaks: 31
61.02840582 0.7676568551
79.05422664 1.002497662
97.06479133 0.5472161304
145.0495352 1.039440502
163.0600999 2.034245632
175.0600999 0.50348942
217.0706646 1.437020426
471.3468864 0.7019515739
473.3625365 4.743289742
475.3781865 1.572328323
489.3574511 10.69996741
491.3731012 4.677103527
567.3527596 0.5317106876
617.4047952 1.238139208
621.3633243 0.500903168
635.4153599 11.35199626
637.43101 1.050914838
647.4153599 2.555592842
649.43101 0.5703788074
653.4259246 4.409377511
663.4102745 2.130427656
665.4259246 2.141835548
671.4153599 1.014994794
689.4259246 8.04793247
691.4415746 0.8412582609
707.4364893 2.564121918
791.4576186 0.8783019973
809.4681833 2.994203393
827.478748 0.6376196373
833.4681833 1.212514077
851.478748 1.957895737

Name: +ve in-silico MS/MS by CFM-ID for KXHCYYSIAXMSPA-UHFFFAOYSA-N
ID: KXHCYYSIAXMSPA-UHFFFAOYSA-N
Comment: Energy2
Num peaks: 31
43.01784114 1.183693242
51.02292652 0.522862729
61.02840582 0.9167066603
87.00767038 0.7376789535
103.0389705 1.06180413
133.0495352 0.5568422588
145.0495352 0.8610981804
147.0651853 0.5580024745
157.0495352 0.6208422044
163.0600999 1.340418844
175.0600999 1.711747235
201.0757499 0.5248897258
217.0706646 0.7283794555
461.3625365 6.235932663
471.3468864 0.7440627244
473.3625365 2.538325298
475.3781865 0.5453821389
485.326151 0.6108473481
487.341801 1.447191373
489.3574511 14.43425787
491.3731012 1.875416274
635.4153599 4.687581138
645.3997098 0.9617014598
647.4153599 3.380130806
653.4259246 2.093510692
663.4102745 3.19427938
665.4259246 0.5271845687
689.4259246 2.992945304
807.4525332 0.6190468774
809.4681833 0.8928953766
851.478748 1.475484228

Name: +ve in-silico MS/MS by CFM-ID for OBCIIHNMMSCUMD-UHFFFAOYSA-N
ID: OBCIIHNMMSCUMD-UHFFFAOYSA-N
Comment: Energy0
Num peaks: 31
43.01784114 0.6580474984
61.02840582 1.638464256
143.1066561 0.6233118387
163.0600999 1.05920814
217.0706646 0.8134290731
455.3519718 0.6967010338
471.3468864 1.025741001
473.3625365 1.994947519
489.3574511 2.911175992
617.4047952 2.439670986
633.3997098 1.06433247
635.4153599 9.503058444
637.43101 0.6977838908
645.3997098 0.6652699541
647.4153599 1.996002112
653.4259246 4.738443519
663.4102745 1.405949601
671.4153599 2.310377321
687.4102745 0.6252221117
689.4259246 7.471286274
691.4415746 0.6541346809
707.4364893 3.268639906
785.4317978 0.6120089586
791.4576186 2.313310757
807.4525332 0.669785865
809.4681833 6.840384073
811.4474479 0.6489318741
827.478748 2.53343725
833.4681833 3.676899677
851.478748 8.650000709
869.4893127 3.079758963

Name: +ve in-silico MS/MS by CFM-ID for OBCIIHNMMSCUMD-UHFFFAOYSA-N
ID: OBCIIHNMMSCUMD-UHFFFAOYSA-N
Comment: Energy1
Num peaks: 31
61.02840582 0.7556758887
79.05422664 0.9872768954
97.06479133 0.8115260163
145.0495352 1.023658838
163.0600999 1.914561863
175.0600999 0.4958335791
217.0706646 1.419971084
471.3468864 0.6977404087
473.3625365 4.671944025
475.3781865 1.579205798
489.3574511 10.26432241
491.3731012 4.562427694
567.3527596 0.6518442606
617.4047952 1.219340732
621.3633243 0.4934663414
635.4153599 11.01702749
637.43101 1.08669324
647.4153599 2.353496069
649.43101 0.5725775532
653.4259246 4.318933872
663.4102745 2.068765071
665.4259246 2.110726189
671.4153599 1.039935106
689.4259246 7.942946357
691.4415746 0.8284383662
707.4364893 2.511336254
791.4576186 0.8816823062
809.4681833 2.950399512
827.478748 0.6231944884
833.4681833 1.194104664
851.478748 1.920571812

Name: +ve in-silico MS/MS by CFM-ID for OBCIIHNMMSCUMD-UHFFFAOYSA-N
ID: OBCIIHNMMSCUMD-UHFFFAOYSA-N
Comment: Energy2
Num peaks: 31
43.01784114 1.144184378
61.02840582 0.8901046453
87.00767038 0.7131478265
103.0389705 1.026451139
133.0495352 0.538280282
139.1117415 0.7598108185
145.0495352 0.8324628117
147.0651853 0.5394463946
157.0495352 0.6001964223
163.0600999 1.173656818
175.0600999 1.654795611
217.0706646 0.7242692423
433.3312363 2.086259092
461.3625365 4.138766841
471.3468864 0.7494683254
473.3625365 2.402486833
475.3781865 0.5439619617
485.326151 0.6016548885
487.341801 1.429814754
489.3574511 13.66525574
491.3731012 1.83090029
635.4153599 4.534165752
645.3997098 0.954822954
647.4153599 3.171370589
653.4259246 2.031017318
663.4102745 2.938244363
689.4259246 2.922934217
755.4212331 0.5949999106
807.4525332 0.5983781593
809.4681833 0.8635527216
851.478748 1.425830487

Name: +ve in-silico MS/MS by CFM-ID for BZIPXTFTOJXFEG-UHFFFAOYSA-N
ID: BZIPXTFTOJXFEG-UHFFFAOYSA-N
Comment: Energy0
Num peaks: 31
43.01784114 0.6581085751
61.02840582 1.638262985
143.1066561 0.6230867036
163.0600999 1.059200497
217.0706646 0.8132867424
455.3519718 0.6967867005
471.3468864 1.023703877
473.3625365 1.994403549
489.3574511 2.904220969
617.4047952 2.439970969
633.3997098 1.064474875
635.4153599 9.494137839
637.43101 0.6978761702
645.3997098 0.6639419073
647.4153599 1.993733266
653.4259246 4.736113414
663.4102745 1.404786675
671.4153599 2.310661406
687.4102745 0.6252989894
689.4259246 7.456787382
691.4415746 0.6542215932
707.4364893 3.264052743
785.4317978 0.6120954476
791.4576186 2.313595202
807.4525332 0.6698847386
809.4681833 6.84136235
811.4474479 0.649023581
827.478748 2.533908889
833.4681833 3.67735179
851.478748 8.651492729
869.4893127 3.080516387

Name: +ve in-silico MS/MS by CFM-ID for BZIPXTFTOJXFEG-UHFFFAOYSA-N
ID: BZIPXTFTOJXFEG-UHFFFAOYSA-N
Comment: Energy1
Num peaks: 31
61.02840582 0.7611829289
79.05422664 0.9943509106
97.06479133 0.8189464003
145.0495352 1.030993536
163.0600999 1.931257066
175.0600999 0.4993916697
217.0706646 1.430466326
471.3468864 0.7022640832
473.3625365 4.708745093
475.3781865 1.590961369
489.3574511 10.35926539
491.3731012 4.605531224
567.3527596 0.524552237
617.4047952 1.228077526
621.3633243 0.4968326013
635.4153599 11.1399191
637.43101 1.094501686
647.4153599 2.369593937
649.43101 0.5766801736
653.4259246 4.362285472
663.4102745 2.082991749
665.4259246 2.124430019
671.4153599 1.047386427
689.4259246 7.995267913
691.4415746 0.8343963693
707.4364893 2.535312416
791.4576186 0.8879997172
809.4681833 2.972981581
827.478748 0.629880537
833.4681833 1.202660637
851.478748 1.937889371

Name: +ve in-silico MS/MS by CFM-ID for BZIPXTFTOJXFEG-UHFFFAOYSA-N
ID: BZIPXTFTOJXFEG-UHFFFAOYSA-N
Comment: Energy2
Num peaks: 31
43.01784114 1.133062015
61.02840582 0.8795841365
87.00767038 0.7079022655
103.0389705 1.018891894
133.0495352 0.5343115186
145.0495352 0.826339629
147.0651853 0.535478495
157.0495352 0.5957816757
163.0600999 1.150871786
175.0600999 1.642617736
217.0706646 0.7097521147
461.3625365 7.111452196
471.3468864 0.7403317264
473.3625365 2.379519821
475.3781865 0.5352846248
485.326151 0.5861902655
487.341801 1.399062077
489.3574511 13.37040955
491.3731012 1.786128591
635.4153599 4.451325044
645.3997098 0.9401851539
647.4153599 3.134630971
653.4259246 2.014624683
663.4102745 2.899993238
665.4259246 0.5059045656
679.4415746 0.5306678234
689.4259246 2.87292667
755.4212331 0.590612951
807.4525332 0.5939592461
809.4681833 0.8571296123
851.478748 1.41521813

Name: +ve in-silico MS/MS by CFM-ID for BAXHGBZCFSMJAE-UHFFFAOYSA-N
ID: BAXHGBZCFSMJAE-UHFFFAOYSA-N
Comment: Energy0
Num peaks: 31
55.05422664 4.305755027
57.06987671 0.6374889226
69.06987671 2.815841222
71.04914126 0.5738417171
71.08552677 1.744536609
73.06479133 0.5434959558
147.0651853 1.787389929
163.0600999 1.179267085
165.0757499 1.459218182
303.2682422 0.5930400442
385.310107 0.5976467532
387.325757 0.4977866611
399.325757 6.307665469
417.3363217 10.74149951
545.3836658 0.4743764574
561.3785805 2.892372059
577.3734951 3.681516424
579.3891451 0.4792960907
611.3789744 0.5636360182
627.373889 0.675289051
705.4208392 0.5663830846
707.4364893 4.897345872
723.4314039 6.695335914
725.4470539 4.755040352
741.4419686 4.178925904
747.4161477 0.4715250038
761.3954123 0.6403299907
771.4161477 0.8460080574
845.4529272 0.5507391494
869.4893127 7.293752178
887.4998774 3.566927126

Name: +ve in-silico MS/MS by CFM-ID for BAXHGBZCFSMJAE-UHFFFAOYSA-N
ID: BAXHGBZCFSMJAE-UHFFFAOYSA-N
Comment: Energy1
Num peaks: 31
55.05422664 3.861142052
57.06987671 1.064163549
69.06987671 1.680530184
71.04914126 0.6772059393
71.08552677 0.931740441
145.0495352 0.9497810016
147.0651853 2.127858803
163.0600999 1.501785767
255.2107273 1.688042164
275.236942 3.259090252
291.2318567 0.9442329727
303.2682422 2.677656087
309.1180087 0.7993838723
325.1129233 0.7189465637
327.1285734 0.6052728306
399.325757 4.148327837
417.3363217 12.8756237
561.3785805 1.743151523
577.3734951 8.588009658
579.3163741 0.6591615286
579.3891451 3.966698982
583.3476743 1.57846277
599.3425889 1.614364493
611.3789744 1.215418003
627.373889 1.08097957
707.4364893 3.290171364
723.4314039 5.179401644
725.3742829 0.956626002
725.4470539 2.338488194
741.4419686 1.821921752
869.4893127 1.846695312

Name: +ve in-silico MS/MS by CFM-ID for BAXHGBZCFSMJAE-UHFFFAOYSA-N
ID: BAXHGBZCFSMJAE-UHFFFAOYSA-N
Comment: Energy2
Num peaks: 31
41.03857658 0.9575089648
55.05422664 3.262784261
57.06987671 1.082443745
67.05422664 1.620149434
69.06987671 1.834471002
71.04914126 0.8947945273
71.08552677 2.234917783
85.02840582 0.7485126966
87.00767038 1.205809805
103.0389705 0.9285817953
145.0495352 0.799886757
147.0651853 2.269554284
163.0600999 1.025851833
241.1950772 1.080333391
303.2682422 0.9859610071
309.1180087 1.552423553
325.1129233 1.473483786
357.2788068 0.9482368533
385.310107 1.291793632
387.325757 1.10354259
399.325757 1.891865029
417.3363217 7.023518253
561.3785805 3.606490051
577.3734951 9.905568783
579.3891451 1.396822469
611.3789744 0.7389764504
627.373889 1.064624182
707.4364893 1.459999844
723.4314039 2.176627056
813.4630979 0.7598967823
869.4893127 2.19873518

Name: +ve in-silico MS/MS by CFM-ID for MTIGBMJVOSJZQH-UHFFFAOYSA-N
ID: MTIGBMJVOSJZQH-UHFFFAOYSA-N
Comment: Energy0
Num peaks: 31
55.05422664 4.280777318
57.06987671 0.6337183334
69.06987671 2.799426951
71.04914126 0.5611459899
71.08552677 1.734362045
73.06479133 0.540173722
147.0651853 1.777056111
163.0600999 1.178289096
165.0757499 1.449924415
235.0812292 0.4868711398
303.2682422 0.589922725
385.310107 0.5941686972
387.325757 0.4948126567
399.325757 6.296704796
417.3363217 10.71003405
559.3629304 0.495362495
561.3785805 2.986073647
577.3734951 3.662164506
579.3891451 0.4767766673
611.3789744 0.5635099799
627.373889 0.6717393893
705.4208392 0.6030263006
707.4364893 4.869258603
723.4314039 6.779375734
725.4470539 4.719549608
741.4419686 4.146790037
761.3954123 0.6364321946
771.4161477 0.8404784767
845.4529272 0.5473867078
869.4893127 7.244756741
887.4998774 3.529526528

Name: +ve in-silico MS/MS by CFM-ID for MTIGBMJVOSJZQH-UHFFFAOYSA-N
ID: MTIGBMJVOSJZQH-UHFFFAOYSA-N
Comment: Energy1
Num peaks: 31
55.05422664 3.854453575
57.06987671 1.062310559
69.06987671 1.677618741
71.04914126 0.6215387231
71.08552677 0.9301263075
145.0495352 0.9481707051
147.0651853 2.124107833
163.0600999 1.500696487
255.2107273 1.68518019
275.236942 3.253564661
291.2318567 0.9426199103
303.2682422 2.673116283
309.1180087 0.798028565
325.1129233 0.7177276331
327.1285734 0.604246627
399.325757 4.144216115
417.3363217 12.86254166
561.3785805 1.758499959
577.3734951 8.573449204
579.3163741 0.6713972914
579.3891451 3.959973683
583.3476743 1.579145981
599.3425889 1.611627435
611.3789744 1.216280197
627.373889 1.079146834
707.4364893 3.284531474
723.4314039 5.174236829
725.3742829 0.9550041002
725.4470539 2.333119842
741.4419686 1.817435079
869.4893127 1.843081361

Name: +ve in-silico MS/MS by CFM-ID for MTIGBMJVOSJZQH-UHFFFAOYSA-N
ID: MTIGBMJVOSJZQH-UHFFFAOYSA-N
Comment: Energy2
Num peaks: 31
41.03857658 0.8824652313
55.05422664 3.265835799
57.06987671 1.083456372
67.05422664 1.630053755
69.06987671 1.836187998
71.04914126 0.8536539739
71.08552677 2.237009941
85.02840582 0.7492123037
87.00767038 1.206936831
103.0389705 0.9294506677
145.0495352 0.8006343814
147.0651853 2.271681303
163.0600999 1.036160903
241.1950772 1.081343139
303.2682422 0.9868825482
309.1180087 1.553874546
325.1129233 1.474860996
343.2631568 0.7029058928
357.2788068 0.9491244204
385.310107 1.293004265
387.325757 1.104577734
399.325757 1.899379236
417.3363217 7.039889648
561.3785805 3.68798036
577.3734951 9.91482715
579.3891451 1.398128027
611.3789744 0.7416358835
627.373889 1.065619247
707.4364893 1.461368739
723.4314039 2.179481471
869.4893127 2.200801255

Name: +ve in-silico MS/MS by CFM-ID for SBGREDREKLRRED-UHFFFAOYSA-N
ID: SBGREDREKLRRED-UHFFFAOYSA-N
Comment: Energy0
Num peaks: 31
55.05422664 3.848365787
57.06987671 0.557160084
67.05422664 1.571408916
69.06987671 2.430837959
71.04914126 0.4947693986
71.08552677 1.503683591
133.0495352 1.102105888
147.0651853 1.656321906
165.0757499 1.274245827
409.310107 1.794278047
425.1653528 0.4397774033
427.3206717 7.88317876
429.3363217 0.4923562219
445.3312363 8.136727141
573.3785805 2.274110135
589.3734951 2.974152844
687.4102745 1.065627289
701.4259246 0.4630117746
705.4208392 7.574600395
707.3637182 0.4452694973
707.4364893 0.496384354
719.4364893 5.311760688
723.4314039 3.397518965
737.4470539 3.810307383
743.3848476 0.5803584761
753.4055831 0.7613219556
757.4368832 0.6852116248
827.4423625 0.4991584622
833.4681833 1.54597798
851.478748 8.108573765
869.4893127 3.007676344

Name: +ve in-silico MS/MS by CFM-ID for SBGREDREKLRRED-UHFFFAOYSA-N
ID: SBGREDREKLRRED-UHFFFAOYSA-N
Comment: Energy1
Num peaks: 31
55.05422664 3.634514254
57.06987671 0.9313717784
67.05422664 0.6687256616
69.06987671 1.548413931
71.04914126 0.5940193964
71.08552677 0.8558792496
133.0495352 1.878050615
147.0651853 2.070874126
279.107444 0.7021483805
283.2056419 1.469425589
293.1230941 0.7040231848
303.2318567 2.434999185
331.2631568 1.962786329
409.310107 0.622969467
427.3206717 8.712471688
445.3312363 11.13131824
561.3058094 0.5276307351
573.3785805 1.664241114
575.3942305 0.5298925265
581.3320242 1.298029525
589.3734951 8.173160213
591.3891451 3.767042414
595.3476743 1.306699273
609.3633243 0.9735603679
623.3789744 0.981103524
705.4208392 5.0041358
707.3637182 1.087733273
719.4364893 3.824581425
723.4314039 1.748963303
737.4470539 1.959230451
851.478748 1.574114591

Name: +ve in-silico MS/MS by CFM-ID for SBGREDREKLRRED-UHFFFAOYSA-N
ID: SBGREDREKLRRED-UHFFFAOYSA-N
Comment: Energy2
Num peaks: 31
41.03857658 1.035489825
51.02292652 0.7628904569
55.05422664 2.801512496
56.99710569 0.7742306504
57.06987671 1.025806732
67.05422664 4.332624694
69.06987671 1.87510321
71.04914126 0.8212068111
71.08552677 2.294483177
73.02840582 0.8804957
87.04405588 0.6389446674
117.0546206 0.6089483359
133.0495352 0.8859514139
147.0651853 1.79416183
273.1849065 0.6329691686
275.2005565 0.8682714141
279.107444 1.452614248
293.1230941 1.452150009
331.2631568 0.764840783
355.2631568 1.388773008
357.2788068 0.6070601181
425.3050216 0.8063646228
427.3206717 2.834850739
445.3312363 6.622126767
573.3785805 3.082667087
589.3734951 9.743517206
591.3891451 1.378621763
705.4208392 1.971257211
719.4364893 1.466537096
825.4267124 0.6241222173
851.478748 1.992488241

Name: +ve in-silico MS/MS by CFM-ID for XSVYHNOLAFQLIY-UHFFFAOYSA-N
ID: XSVYHNOLAFQLIY-UHFFFAOYSA-N
Comment: Energy0
Num peaks: 31
55.05422664 4.083505109
57.06987671 0.6102846948
67.05422664 1.7634356
69.06987671 2.691463568
71.04914126 0.574622568
71.08552677 1.667326345
133.0495352 1.132696885
147.0651853 1.709312518
165.0757499 1.382549572
331.2631568 0.5690473754
413.3050216 0.6240880902
427.3206717 5.909526836
445.3312363 9.951043743
557.3836658 0.4845946418
571.3629304 0.4849601252
573.3785805 2.830921548
589.3734951 3.52849326
609.3633243 0.5198880405
623.3789744 0.5227587551
689.4259246 0.4790987192
705.4208392 6.79262286
719.4364893 3.666946986
723.4314039 3.926595032
737.4470539 4.403389898
743.3848476 0.6201093321
753.4055831 0.8173600707
827.4423625 0.5333476349
837.4630979 0.7947994523
839.478748 0.540771145
851.478748 6.193351267
869.4893127 3.374469274

Name: +ve in-silico MS/MS by CFM-ID for XSVYHNOLAFQLIY-UHFFFAOYSA-N
ID: XSVYHNOLAFQLIY-UHFFFAOYSA-N
Comment: Energy1
Num peaks: 31
55.05422664 3.80467992
57.06987671 1.03229709
67.05422664 0.8019155689
69.06987671 1.660605593
71.04914126 0.7107439258
71.08552677 0.9207199419
133.0495352 1.922690348
147.0651853 2.116046829
279.107444 0.7331897098
283.2056419 1.727945582
293.1230941 0.7348269708
301.2162066 0.8382599386
303.2318567 3.339826467
319.2267713 0.6188737114
331.2631568 2.497345237
413.3050216 0.8129814363
427.3206717 4.1017944
445.3312363 12.70017954
573.3785805 1.821642247
575.3942305 0.5767157198
581.3320242 1.474511875
589.3734951 9.150561227
591.3891451 4.207818595
595.3476743 1.48208314
609.3633243 1.124478642
623.3789744 1.131066057
705.4208392 3.37563355
719.4364893 1.699099123
723.4314039 1.894352274
737.4470539 2.110219512
851.478748 1.401970856

Name: +ve in-silico MS/MS by CFM-ID for XSVYHNOLAFQLIY-UHFFFAOYSA-N
ID: XSVYHNOLAFQLIY-UHFFFAOYSA-N
Comment: Energy2
Num peaks: 31
41.03857658 1.035409585
51.02292652 1.048240573
55.01784114 0.6497345731
55.05422664 2.804349239
56.99710569 0.7741706787
57.06987671 1.018590281
67.05422664 4.011243028
69.06987671 1.709235159
71.04914126 0.9863484013
71.08552677 2.067564964
73.02840582 0.8804274335
87.04405588 0.6388951113
133.0495352 0.8563561137
147.0651853 1.762254217
275.2005565 0.8531426829
279.107444 1.454815281
293.1230941 1.453915527
303.2318567 0.7540693909
331.2631568 0.9075494128
341.2475067 1.383343127
427.3206717 1.686721196
443.3155863 0.6295051772
445.3312363 6.644077133
573.3785805 3.120111364
589.3734951 9.839631072
591.3891451 1.388567812
609.3633243 0.7067579153
623.3789744 0.7064203153
705.4208392 1.523867725
719.4364893 0.8674479107
851.478748 1.985139683

Name: +ve in-silico MS/MS by CFM-ID for KBSCQFHXDBNTCA-UHFFFAOYSA-N
ID: KBSCQFHXDBNTCA-UHFFFAOYSA-N
Comment: Energy0
Num peaks: 31
55.05422664 3.786442066
57.06987671 0.5579548714
67.05422664 1.568709851
69.06987671 2.391757786
71.04914126 0.5283062944
71.08552677 1.481159222
133.0495352 1.1037077
147.0651853 1.659125953
165.0757499 1.275240107
395.2944569 1.797105481
413.3050216 7.884549445
415.3206717 0.493213293
431.3155863 8.139156942
439.1810029 0.4407092423
573.3785805 2.276383971
589.3734951 2.971522831
687.4102745 1.06730651
701.4259246 0.463741391
705.4208392 7.437417135
707.3637182 0.4459711554
707.4364893 0.4972496652
719.4364893 5.177291999
723.4314039 3.398033005
737.4470539 3.818008927
743.3848476 0.5814083844
753.4055831 0.7627971728
757.4368832 0.6864512196
827.4423625 0.5000614741
833.4681833 1.54841414
851.478748 7.668677045
869.4893127 3.017162838

Name: +ve in-silico MS/MS by CFM-ID for KBSCQFHXDBNTCA-UHFFFAOYSA-N
ID: KBSCQFHXDBNTCA-UHFFFAOYSA-N
Comment: Energy1
Num peaks: 31
55.05422664 3.39212678
57.06987671 0.9310832888
67.05422664 0.7192036821
69.06987671 1.485401109
71.04914126 0.8087547966
71.08552677 0.8237251504
133.0495352 1.879860906
147.0651853 2.07289879
269.1899918 1.470901235
289.2162066 2.643288102
293.1230941 0.7027823083
307.1387441 0.7046683694
317.2475067 1.95806617
395.2944569 0.6235950736
413.3050216 8.694811644
431.3155863 11.13152891
561.3058094 0.5281605994
573.3785805 1.665634837
575.3942305 0.5303939811
581.3320242 1.299003829
589.3734951 8.178016615
591.3891451 3.769194476
595.3476743 1.307725632
609.3633243 0.9742516099
623.3789744 0.9818400566
705.4208392 4.85699331
707.3637182 1.08882561
719.4364893 3.674850113
723.4314039 1.751136184
737.4470539 1.961664631
851.478748 1.350273613

Name: +ve in-silico MS/MS by CFM-ID for KBSCQFHXDBNTCA-UHFFFAOYSA-N
ID: KBSCQFHXDBNTCA-UHFFFAOYSA-N
Comment: Energy2
Num peaks: 31
41.03857658 1.063439706
45.0334912 1.325635064
51.02292652 1.038144024
53.03857658 0.6203213383
55.05422664 2.688507953
56.99710569 0.7667139442
57.06987671 1.01376806
67.05422664 3.979838327
69.06987671 1.696110083
71.04914126 0.816654073
71.08552677 2.052221501
73.02840582 0.8719394206
87.04405588 0.6327335135
133.0495352 0.8613179674
147.0651853 1.774592715
273.1849065 0.6248068993
289.2162066 0.609050179
293.1230941 1.429541175
307.1387441 1.436876412
317.2475067 0.7546491204
341.2475067 1.367442199
411.2893715 0.7985359403
413.3050216 2.780631188
431.3155863 6.472718098
573.3785805 3.039398058
589.3734951 9.497871297
591.3891451 1.340904893
651.373889 0.6722546705
705.4208392 1.813164994
719.4364893 1.342972129
851.478748 1.762565165

Name: +ve in-silico MS/MS by CFM-ID for WQTRLPYJIYYCEZ-UHFFFAOYSA-N
ID: WQTRLPYJIYYCEZ-UHFFFAOYSA-N
Comment: Energy0
Num peaks: 31
55.05422664 3.794394645
57.06987671 0.5590108039
67.05422664 1.572054938
69.06987671 2.396876754
71.04914126 0.4963946092
71.08552677 1.484333068
133.0495352 1.10620044
161.0808353 1.649720468
179.0914 1.217631022
395.2944569 1.80013706
413.3050216 7.900496248
415.3206717 0.4941325302
431.3155863 8.159723796
559.3629304 2.281224022
575.357845 2.983079628
595.3476743 0.5152739758
673.3946244 1.069106975
691.4051891 7.601664803
693.4208392 0.4981777441
701.4259246 0.4645236872
707.3637182 0.4467234746
709.4157538 3.413985608
719.4364893 5.186666524
737.4470539 3.827229425
743.3848476 0.5825345713
753.4055831 0.7643798667
757.4368832 0.6877808743
827.4423625 0.5010300922
833.4681833 1.551026196
851.478748 7.686513897
869.4893127 3.027350869

Name: +ve in-silico MS/MS by CFM-ID for WQTRLPYJIYYCEZ-UHFFFAOYSA-N
ID: WQTRLPYJIYYCEZ-UHFFFAOYSA-N
Comment: Energy1
Num peaks: 31
55.05422664 3.396000738
57.06987671 0.9321121762
67.05422664 0.7200253592
69.06987671 1.487101439
71.04914126 0.5945265781
71.08552677 0.8246679402
133.0495352 1.882123265
161.0808353 2.057492923
269.1899918 1.472479589
279.107444 0.7036076998
289.2162066 2.646131175
307.1387441 0.7054245155
317.2475067 1.960167278
341.2475067 0.4981198327
395.2944569 0.6242642238
413.3050216 8.704631069
431.3155863 11.14586473
547.2901594 0.5287273434
559.3629304 1.667486624
561.3785805 0.5309631217
567.3163741 1.300727301
575.357845 8.188587752
577.3734951 3.774112889
595.3476743 2.28471267
623.3789744 0.9828936225
691.4051891 5.014807495
707.3637182 1.089993977
709.4157538 1.75425021
719.4364893 3.678831048
737.4470539 1.964623341
851.478748 1.352045656

Name: +ve in-silico MS/MS by CFM-ID for WQTRLPYJIYYCEZ-UHFFFAOYSA-N
ID: WQTRLPYJIYYCEZ-UHFFFAOYSA-N
Comment: Energy2
Num peaks: 31
41.03857658 1.022137473
45.0334912 1.118666515
51.02292652 1.034809106
53.03857658 0.6183286274
55.05422664 2.684125003
56.99710569 0.8635035071
57.06987671 1.010508493
67.05422664 3.981334187
69.06987671 1.697253836
71.04914126 0.8070192169
71.08552677 2.054656317
73.02840582 1.059423782
75.04405588 0.6756896218
87.00767038 0.6524671283
133.0495352 0.8744557609
161.0808353 1.514457866
273.1849065 0.6227969134
279.107444 1.433890326
307.1387441 1.432260612
317.2475067 0.752224897
341.2475067 1.367990626
411.2893715 0.7959707355
413.3050216 2.781472876
431.3155863 6.525611984
559.3629304 3.041414414
575.357845 9.600483912
577.3734951 1.358042016
595.3476743 0.6904353845
691.4051891 1.945793433
719.4364893 1.338644017
851.478748 1.756868407

Name: +ve in-silico MS/MS by CFM-ID for STKSGILUPSSSII-UHFFFAOYSA-N
ID: STKSGILUPSSSII-UHFFFAOYSA-N
Comment: Energy0
Num peaks: 31
55.05422664 3.793801308
57.06987671 0.5589216783
67.05422664 1.571807542
69.06987671 2.396498909
71.04914126 0.4963158385
71.08552677 1.484098947
133.0495352 1.106021582
161.0808353 1.642966171
179.0914 1.217422003
395.2944569 1.799881223
413.3050216 7.89928264
415.3206717 0.494054944
431.3155863 8.138405774
559.3629304 2.280899813
575.357845 2.982655671
595.3476743 0.5152007447
673.3946244 1.068955033
689.3895391 0.484204052
691.4051891 7.56834429
693.4208392 0.4937631351
709.4157538 3.413265854
719.4364893 5.18587532
737.4470539 3.816073127
743.3848476 0.5824395129
753.4055831 0.7642462638
757.4368832 0.6876686417
811.4474479 0.4665613767
827.4423625 0.5009483337
833.4681833 1.518772098
851.478748 7.648466769
869.4893127 3.026490432

Name: +ve in-silico MS/MS by CFM-ID for STKSGILUPSSSII-UHFFFAOYSA-N
ID: STKSGILUPSSSII-UHFFFAOYSA-N
Comment: Energy1
Num peaks: 31
55.05422664 3.386506036
57.06987671 0.929491
67.05422664 0.7180137496
69.06987671 1.482943789
71.04914126 0.592858664
71.08552677 0.8223624388
133.0495352 1.87676098
161.0808353 2.053748778
269.1899918 1.468458408
279.107444 0.7016862236
289.2162066 2.638887891
307.1387441 0.7034980778
317.2475067 1.954814274
341.2475067 0.4967285606
395.2944569 0.622559426
413.3050216 8.680415665
431.3155863 11.10913958
547.2901594 0.5272834465
559.3629304 1.662932899
561.3785805 0.5295131191
567.3163741 1.297175156
575.357845 8.166225608
577.3734951 3.763806197
595.3476743 2.278473368
623.3789744 0.9802094468
691.4051891 4.995946561
707.3637182 1.083508383
709.4157538 1.747290403
719.4364893 3.668688959
737.4470539 1.954423025
851.478748 1.34651126

Name: +ve in-silico MS/MS by CFM-ID for STKSGILUPSSSII-UHFFFAOYSA-N
ID: STKSGILUPSSSII-UHFFFAOYSA-N
Comment: Energy2
Num peaks: 31
41.03857658 1.032168102
51.02292652 1.044960182
53.03857658 0.6243941915
55.05422664 2.710474601
57.06987671 1.02043027
67.05422664 4.020441235
69.06987671 1.713927106
71.04914126 0.814949366
71.08552677 2.074844383
73.02840582 1.069828468
75.04405588 0.6823225143
101.0233204 1.073679176
103.0389705 0.9597725222
133.0495352 0.8830914156
161.0808353 1.505369724
273.1849065 0.6289151178
279.107444 1.447956234
307.1387441 1.446310534
317.2475067 0.7596039316
341.2475067 1.381427973
411.2893715 0.8037788998
413.3050216 2.808793433
431.3155863 6.570951449
559.3629304 3.07124951
575.357845 9.694660937
577.3734951 1.371363882
595.3476743 0.697208288
691.4051891 1.930743496
719.4364893 1.35181853
811.4474479 0.6474547481
851.478748 1.773853287

Name: +ve in-silico MS/MS by CFM-ID for LEBNQTWRZCPVST-UHFFFAOYSA-N
ID: LEBNQTWRZCPVST-UHFFFAOYSA-N
Comment: Energy0
Num peaks: 31
55.05422664 3.86344281
57.06987671 0.5663426375
67.05422664 1.670219993
69.06987671 2.442944754
71.04914126 0.5061874905
71.08552677 1.512925137
133.0495352 1.120396072
161.0808353 1.107519414
179.0914 1.672169362
317.2475067 0.5295853107
395.2944569 1.816852148
413.3050216 8.027781596
415.3206717 0.4992873459
431.3155863 8.187420142
559.3629304 2.452404829
575.357845 3.170363123
595.3476743 0.6462379787
623.3789744 0.5004399626
673.3946244 1.079837179
691.4051891 7.657272937
693.4208392 0.4990065187
709.4157538 3.300199938
719.4364893 3.848235288
737.4470539 4.054252872
743.3848476 0.5903563498
753.4055831 0.775380736
827.4423625 0.5077574979
833.4681833 1.002262417
837.4630979 0.4958373283
851.478748 7.208583351
869.4893127 3.098460891

Name: +ve in-silico MS/MS by CFM-ID for LEBNQTWRZCPVST-UHFFFAOYSA-N
ID: LEBNQTWRZCPVST-UHFFFAOYSA-N
Comment: Energy1
Num peaks: 31
55.05422664 3.401711958
57.06987671 0.931793331
67.05422664 0.7286585956
69.06987671 1.489827502
71.04914126 0.595807615
71.08552677 0.8261759361
131.0702706 0.6529174998
133.0495352 1.881377771
161.0808353 1.82033231
269.1899918 1.471990479
279.107444 0.7033739838
289.2162066 2.645250143
307.1387441 0.7085565549
317.2475067 2.027688008
395.2944569 0.6239428532
413.3050216 8.715487749
431.3155863 11.23572216
547.2901594 0.5285517171
559.3629304 1.697732084
561.3785805 0.5324574924
567.3163741 1.300295241
575.357845 8.27068646
577.3734951 3.814136007
595.3476743 2.36769281
623.3789744 1.064283302
691.4051891 5.007215269
707.3637182 0.9019094481
709.4157538 1.614037161
719.4364893 2.88028538
737.4470539 1.979040771
851.478748 1.476684298

Name: +ve in-silico MS/MS by CFM-ID for LEBNQTWRZCPVST-UHFFFAOYSA-N
ID: LEBNQTWRZCPVST-UHFFFAOYSA-N
Comment: Energy2
Num peaks: 31
41.03857658 1.03744539
51.02292652 1.050300809
55.05422664 2.725234295
57.06987671 1.02565033
67.05422664 4.075615032
69.06987671 1.724391577
71.01275576 1.101622619
71.04914126 0.8200861486
71.08552677 2.087783176
73.02840582 0.8821594612
101.0233204 0.8870124635
131.0702706 0.7436146871
133.0495352 0.8869041372
161.0808353 0.9585968457
163.0600999 0.8150499222
273.1849065 0.6321340616
279.107444 1.45535651
307.1387441 1.455994942
317.2475067 0.9160882081
341.2475067 1.389766089
411.2893715 0.8062685262
413.3050216 2.819564548
431.3155863 6.609322767
559.3629304 3.596001961
575.357845 9.778341249
577.3734951 1.383871041
595.3476743 0.8536360339
623.3789744 0.7075167598
691.4051891 1.934521233
719.4364893 0.9075498041
851.478748 1.99169017

Name: +ve in-silico MS/MS by CFM-ID for MDKZBEYTBLGVAJ-UHFFFAOYSA-N
ID: MDKZBEYTBLGVAJ-UHFFFAOYSA-N
Comment: Energy0
Num peaks: 31
55.05422664 3.84439796
57.06987671 0.5637086838
67.05422664 1.593498192
69.06987671 2.42983142
71.04914126 0.5034289339
71.08552677 1.504793622
87.04405588 0.5969488794
147.0651853 2.768068837
165.0757499 1.577920839
293.1230941 0.6065049128
317.2475067 0.5273912568
395.2944569 1.813611238
413.3050216 7.996274052
415.3206717 0.498221733
431.3155863 8.131709576
559.3629304 2.318758935
575.357845 3.138036788
609.3633243 0.989838794
687.4102745 1.545110018
689.4259246 0.5943544999
703.4051891 0.8353113796
705.4208392 11.66694213
707.4364893 0.8582950005
723.4314039 7.296968815
743.3848476 0.5875459549
753.4055831 0.7714263785
827.4423625 0.5053403153
833.4681833 1.03221728
837.4630979 0.4487645009
851.478748 7.217034678
869.4893127 3.072840437

Name: +ve in-silico MS/MS by CFM-ID for MDKZBEYTBLGVAJ-UHFFFAOYSA-N
ID: MDKZBEYTBLGVAJ-UHFFFAOYSA-N
Comment: Energy1
Num peaks: 31
55.05422664 3.405764101
57.06987671 0.9329316811
67.05422664 0.7221362142
69.06987671 1.491559533
71.04914126 0.5964981916
71.08552677 0.8271364661
117.0546206 0.520192856
129.0546206 0.8503579486
147.0651853 3.753675896
165.0757499 0.5229279561
269.1899918 1.473736673
289.2162066 2.648395555
293.1230941 1.413524868
295.1387441 0.513826277
311.1336587 0.648060888
317.2475067 2.030093415
395.2944569 0.6247971697
413.3050216 8.726727217
431.3155863 11.1987407
559.3629304 1.672043797
561.3058094 0.6813729098
561.3785805 0.5314471548
575.357845 8.278466612
577.3734951 3.817672165
581.3320242 2.627297159
609.3633243 2.109890845
705.4208392 7.940668658
707.3637182 0.9162737474
707.4364893 0.6857922978
723.4314039 3.714180038
851.478748 1.482619254

Name: +ve in-silico MS/MS by CFM-ID for MDKZBEYTBLGVAJ-UHFFFAOYSA-N
ID: MDKZBEYTBLGVAJ-UHFFFAOYSA-N
Comment: Energy2
Num peaks: 31
41.03857658 1.026969751
51.02292652 1.039699419
55.05422664 2.697901839
56.99710569 0.9181857948
57.06987671 1.015288318
67.05422664 4.003808488
69.06987671 1.706963951
71.04914126 0.811795824
71.08552677 2.0666794
87.04405588 0.9914223784
117.0546206 0.7620170182
129.0546206 0.7536139852
131.0702706 0.9527557956
145.0495352 0.6836348274
147.0651853 2.754685782
165.0757499 0.7111668309
291.107444 0.7322237593
293.1230941 2.881968772
317.2475067 0.9068415158
341.2475067 1.375721619
411.2893715 0.7997323432
413.3050216 2.797122117
431.3155863 6.534801745
559.3629304 3.058756305
575.357845 9.679694625
577.3734951 1.369911197
609.3633243 1.400514836
625.3582389 0.6808346946
705.4208392 2.877225128
707.4364893 0.6915489031
851.478748 1.972079792

Name: +ve in-silico MS/MS by CFM-ID for PNPVEXBKQOHKLL-UHFFFAOYSA-N
ID: PNPVEXBKQOHKLL-UHFFFAOYSA-N
Comment: Energy0
Num peaks: 31
55.05422664 3.802272298
57.06987671 0.5601921257
67.05422664 1.575340042
69.06987671 2.401894216
71.04914126 0.4974407485
71.08552677 1.48744203
87.04405588 0.444437211
147.0651853 2.80458452
165.0757499 1.567474066
293.1230941 0.5960405767
395.2944569 1.803527317
413.3050216 7.916603948
415.3206717 0.495160874
431.3155863 8.158300926
559.3629304 2.285727309
575.357845 2.988793351
609.3633243 0.7380619167
687.4102745 1.536518999
689.4259246 0.5910498094
703.4051891 0.8306669366
705.4208392 12.7908244
707.3637182 0.4434872814
707.4364893 0.9201085992
723.4314039 7.250791613
743.3848476 0.5837945819
753.4055831 0.7661509959
757.4368832 0.6892685305
827.4423625 0.5021138102
833.4681833 1.521848738
851.478748 7.669865395
869.4893127 3.038764626

Name: +ve in-silico MS/MS by CFM-ID for PNPVEXBKQOHKLL-UHFFFAOYSA-N
ID: PNPVEXBKQOHKLL-UHFFFAOYSA-N
Comment: Energy1
Num peaks: 31
55.05422664 3.385598133
57.06987671 0.9292395139
67.05422664 0.7178214142
69.06987671 1.482546308
71.04914126 0.5926992923
71.08552677 0.8221420263
129.0546206 0.9214579517
147.0651853 3.951199475
165.0757499 0.5208079761
269.1899918 1.468072566
289.2162066 2.638192886
293.1230941 1.404816573
295.1387441 0.5118514555
311.1336587 0.6387522032
317.2475067 1.954300641
341.2475067 0.4965955318
395.2944569 0.6223958467
413.3050216 8.678098838
431.3155863 11.10604463
559.3629304 1.662654236
561.3058094 0.6787541457
561.3785805 0.5294046099
575.357845 8.164117389
577.3734951 3.762835486
581.3320242 2.602051962
609.3633243 1.952621808
705.4208392 8.663882344
707.3637182 1.083223688
707.4364893 0.796854948
723.4314039 3.700332591
851.478748 1.346078706

Name: +ve in-silico MS/MS by CFM-ID for PNPVEXBKQOHKLL-UHFFFAOYSA-N
ID: PNPVEXBKQOHKLL-UHFFFAOYSA-N
Comment: Energy2
Num peaks: 31
41.03857658 1.032377447
51.02292652 1.04517204
55.05422664 2.711022713
57.06987671 1.020637344
67.05422664 4.021251317
69.06987671 1.714272269
71.01275576 0.6546073524
71.04914126 0.8151132672
71.08552677 2.075261861
73.02840582 0.790719898
87.04405588 0.7509386426
129.0546206 1.005475026
131.0702706 0.957770775
145.0495352 0.6872414054
147.0651853 2.955566775
165.0757499 0.7149275716
291.107444 0.7350116533
293.1230941 2.894849737
317.2475067 0.7597579353
341.2475067 1.381706307
411.2893715 0.8039418596
413.3050216 2.809359451
431.3155863 6.572257704
559.3629304 3.071841199
575.357845 9.696569571
577.3734951 1.371632752
609.3633243 1.103314137
625.3582389 0.6844183746
705.4208392 3.281916551
707.4364893 0.7320545271
851.478748 1.77421515

Name: +ve in-silico MS/MS by CFM-ID for UOIUITWTHYVOKE-UHFFFAOYSA-N
ID: UOIUITWTHYVOKE-UHFFFAOYSA-N
Comment: Energy0
Num peaks: 31
55.05422664 3.862678691
57.06987671 0.5666356219
67.05422664 1.669847181
69.06987671 2.442297853
71.04914126 0.5060289177
71.08552677 1.512518363
147.0651853 2.776741606
165.0757499 1.586620582
293.1230941 0.6093086168
317.2475067 0.5298292403
395.2944569 1.817688999
413.3050216 8.027154265
415.3206717 0.4995417479
431.3155863 8.200185803
439.1810029 0.4484242022
559.3629304 2.329477915
575.357845 3.152543062
609.3633243 0.9944145443
687.4102745 1.550498681
689.4259246 0.5920972401
703.4051891 0.6929443517
705.4208392 11.70600847
707.4364893 0.859954653
723.4314039 7.34798098
743.3848476 0.5906689901
753.4055831 0.7758207531
827.4423625 0.5080263956
833.4681833 1.035151304
837.4630979 0.4961496926
851.478748 7.250109582
869.4893127 3.10131588

Name: +ve in-silico MS/MS by CFM-ID for UOIUITWTHYVOKE-UHFFFAOYSA-N
ID: UOIUITWTHYVOKE-UHFFFAOYSA-N
Comment: Energy1
Num peaks: 31
55.05422664 3.391470292
57.06987671 0.9290172212
67.05422664 0.7264662173
69.06987671 1.485337649
71.04914126 0.5940014247
71.08552677 0.8236863199
117.0546206 0.6916258827
129.0546206 0.8242539106
147.0651853 3.670613037
165.0757499 0.5206803515
269.1899918 1.467731509
289.2162066 2.637578552
293.1230941 1.407765055
295.1387441 0.5117325443
311.1336587 0.6454201778
317.2475067 2.021821216
395.2944569 0.6221375742
413.3050216 8.68944635
431.3155863 11.20330104
559.3629304 1.665230574
561.3058094 0.6785964603
561.3785805 0.5292816208
575.357845 8.244733624
577.3734951 3.802115963
581.3320242 2.616591482
609.3633243 2.10129349
705.4208392 7.893237789
707.3637182 0.9028071197
707.4364893 0.6759723556
723.4314039 3.580324609
851.478748 1.472668505

Name: +ve in-silico MS/MS by CFM-ID for UOIUITWTHYVOKE-UHFFFAOYSA-N
ID: UOIUITWTHYVOKE-UHFFFAOYSA-N
Comment: Energy2
Num peaks: 31
41.03857658 1.037879529
51.02292652 1.050740157
55.05422664 2.726376828
57.06987671 1.026079762
67.05422664 4.077327865
69.06987671 1.725116583
71.04914126 0.8204312943
71.08552677 2.088661551
73.02840582 0.7001750006
87.04405588 0.6404205507
117.0546206 0.7051488142
129.0546206 0.7397715163
131.0702706 0.9628732654
145.0495352 0.6909110056
147.0651853 2.765823231
165.0757499 0.718754124
291.107444 0.7399993632
293.1230941 2.91257287
317.2475067 0.9164714144
341.2475067 1.390350197
411.2893715 0.8066057941
413.3050216 2.82074945
431.3155863 6.631174444
559.3629304 3.091237739
575.357845 9.782484887
577.3734951 1.384458508
609.3633243 1.415387132
625.3582389 0.6880645896
705.4208392 2.878246298
707.4364893 0.6941443329
851.478748 1.992885651

Name: +ve in-silico MS/MS by CFM-ID for PFKHCUDVVNRCMF-UHFFFAOYSA-N
ID: PFKHCUDVVNRCMF-UHFFFAOYSA-N
Comment: Energy0
Num peaks: 31
41.03857658 0.9415737186
43.01784114 0.6666234694
159.1015708 1.720829162
201.1121354 1.577242053
453.2846801 0.9785233264
469.2795947 1.480570474
471.2952448 2.101582221
473.3108948 0.7004438443
487.2901594 1.995794722
611.3789744 2.643034036
615.3375035 0.6545537736
627.373889 1.392344582
629.3895391 7.90844675
631.4051891 0.8588912745
643.3688036 0.6506374475
645.3844537 2.753530616
647.4001037 3.744597213
653.3895391 1.930826451
669.3844537 0.8740604757
671.4001037 8.58985776
673.4157538 1.086436028
689.4106684 5.443062021
769.4732687 1.520426798
773.4317978 0.7038226451
787.4838334 5.195429312
805.4943981 4.451340928
811.4838334 0.808977411
815.478748 1.452204697
817.4943981 0.7508211386
829.4943981 7.272069769
847.5049627 5.06604755

Name: +ve in-silico MS/MS by CFM-ID for PFKHCUDVVNRCMF-UHFFFAOYSA-N
ID: PFKHCUDVVNRCMF-UHFFFAOYSA-N
Comment: Energy1
Num peaks: 31
41.03857658 2.004906886
55.05422664 0.9365993487
83.04914126 1.34809946
85.06479133 2.299593385
99.04405588 1.05569329
129.0910061 1.20903548
159.1015708 2.501184565
201.1121354 4.181181326
469.2795947 0.9580877068
471.2952448 5.078965544
473.3108948 1.558313814
487.2901594 8.509207292
489.3058094 3.579222644
587.3789744 1.35175587
603.373889 1.950151194
605.3895391 0.8375404152
611.3789744 0.8624412076
615.373889 0.7810165593
617.3895391 1.085564277
629.3895391 7.93689661
631.4051891 1.087691019
643.3688036 0.8069994107
645.3844537 2.825066451
647.4001037 6.064440192
653.3895391 0.6933761176
671.4001037 7.528615282
673.4157538 0.7760601184
689.4106684 2.841802531
787.4838334 1.710462633
805.4943981 0.7671406541
829.4943981 1.41196916

Name: +ve in-silico MS/MS by CFM-ID for PFKHCUDVVNRCMF-UHFFFAOYSA-N
ID: PFKHCUDVVNRCMF-UHFFFAOYSA-N
Comment: Energy2
Num peaks: 31
39.02292652 1.666238798
41.03857658 2.072182279
43.01784114 1.193248769
45.0334912 1.839424318
55.01784114 0.8601292479
57.0334912 1.222688801
73.02840582 1.315543576
159.1015708 2.595151945
161.1172208 0.9996074014
201.1121354 1.642638664
469.2795947 1.202288919
471.2952448 2.811662948
487.2901594 5.741129138
489.3058094 1.084192596
515.3214595 0.9474988076
573.3269388 0.8931724733
615.3375035 5.22076469
617.3531536 2.266339138
627.373889 1.952123154
629.3895391 7.057554612
643.3688036 1.074628248
645.3844537 5.918422033
647.4001037 1.553122031
671.4001037 4.515006807
673.3793683 1.185825772
673.4157538 1.010935363
677.4470539 0.8480148849
731.4212331 0.8676594074
777.4630979 0.9069907502
829.4943981 1.028126654
831.4736626 1.110563985

Name: +ve in-silico MS/MS by CFM-ID for YZZUMLYVUHNJSO-UHFFFAOYSA-N
ID: YZZUMLYVUHNJSO-UHFFFAOYSA-N
Comment: Energy0
Num peaks: 31
41.03857658 0.9313860222
43.01784114 0.6593035322
85.06479133 0.7519392358
145.0859207 1.647374405
201.1121354 1.597727688
467.3003301 0.9679170305
483.2952448 1.485343578
485.3108948 2.073853048
487.3265449 0.6862663976
501.3058094 1.89855478
611.3789744 2.201459347
625.3946244 0.7537971418
629.3531536 0.641388563
629.3895391 5.914500105
641.3895391 0.8062478536
643.4051891 2.471399044
647.4001037 3.172305661
659.4001037 2.477942775
667.4051891 1.912968694
685.4157538 7.813052198
687.3950184 0.6247023794
687.4314039 0.9782048736
703.4263185 5.535613718
769.4732687 1.505386621
773.4317978 0.6927894027
787.4838334 6.159107807
805.4943981 4.167765207
811.4838334 1.420229269
815.478748 0.862559467
829.4943981 8.093291871
847.5049627 4.956820115

Name: +ve in-silico MS/MS by CFM-ID for YZZUMLYVUHNJSO-UHFFFAOYSA-N
ID: YZZUMLYVUHNJSO-UHFFFAOYSA-N
Comment: Energy1
Num peaks: 31
41.03857658 1.879297397
99.04405588 1.191503685
145.0859207 2.830682819
159.1015708 0.7048755668
201.1121354 4.510248513
483.2952448 1.015464172
485.3108948 5.385889666
487.3265449 1.648388661
501.3058094 9.121099023
503.3214595 3.843358698
587.3789744 1.476809281
603.373889 0.8295620361
605.3895391 0.8958179006
611.3789744 0.6843721145
617.3895391 0.7986746263
629.3895391 5.988675184
631.4051891 1.608204892
643.4051891 3.522944235
645.4208392 0.7419835092
647.4001037 3.212407381
659.4001037 2.852652069
661.4157538 3.19170329
667.4051891 0.7350972469
685.4157538 7.162219189
687.3950184 0.703753294
687.4314039 0.7722259804
703.4263185 3.09846752
787.4838334 2.112181458
805.4943981 0.8187673223
815.478748 1.053066011
829.4943981 1.618226112

Name: +ve in-silico MS/MS by CFM-ID for YZZUMLYVUHNJSO-UHFFFAOYSA-N
ID: YZZUMLYVUHNJSO-UHFFFAOYSA-N
Comment: Energy2
Num peaks: 31
39.02292652 1.687129521
41.03857658 2.030620589
43.01784114 1.181125593
57.0334912 0.8109016695
73.02840582 1.286356125
145.0859207 1.84589421
201.1121354 1.685789021
483.2952448 1.186870871
485.3108948 2.783605705
501.3058094 5.678776526
503.3214595 1.071137165
529.3371096 0.9385460382
545.3320242 1.033981453
573.3269388 0.8837974262
587.3789744 0.9413171065
629.3531536 5.144756429
629.3895391 1.188042863
631.3688036 2.396890456
641.3895391 1.856287346
643.4051891 5.936628925
657.3844537 0.8412722816
659.4001037 5.821764037
661.4157538 1.047310694
685.4157538 3.491073068
687.3950184 1.47019088
731.4212331 1.161058081
747.4525332 0.7968515911
777.4630979 0.8986349692
787.4838334 0.8756456214
829.4943981 1.024492518
831.4736626 1.100310742

Name: +ve in-silico MS/MS by CFM-ID for QRZPYHVCOONZFI-UHFFFAOYSA-N
ID: QRZPYHVCOONZFI-UHFFFAOYSA-N
Comment: Energy0
Num peaks: 31
41.03857658 1.019515254
43.01784114 0.7292188562
59.04914126 0.9029151461
85.06479133 0.8222739458
145.0859207 1.682973666
201.1121354 1.682075023
467.3003301 1.26754426
483.2952448 1.813021812
485.3108948 2.673127222
487.3265449 0.8806126906
501.3058094 2.256622694
585.3633243 0.6309223689
587.3789744 0.6519756224
615.3375035 0.7162241404
625.3946244 1.004870563
629.3895391 5.807555759
641.3895391 0.9999335689
643.4051891 3.100857664
647.4001037 3.753371917
659.4001037 2.938798984
671.4001037 1.016890556
685.4157538 6.085389972
687.4314039 1.024334313
703.4263185 6.533954497
759.4161477 0.721322629
787.4838334 5.552101619
805.4943981 4.887136631
815.478748 1.714562654
817.4943981 0.8038409349
829.4943981 5.102780021
847.5049627 5.742752299

Name: +ve in-silico MS/MS by CFM-ID for QRZPYHVCOONZFI-UHFFFAOYSA-N
ID: QRZPYHVCOONZFI-UHFFFAOYSA-N
Comment: Energy1
Num peaks: 31
39.02292652 0.6764936937
41.03857658 1.955338765
99.04405588 1.244918482
145.0859207 2.877170264
159.1015708 0.7232046109
201.1121354 4.687717187
469.3159802 0.7183565088
483.2952448 1.149562007
485.3108948 6.004831424
487.3265449 2.01987862
501.3058094 10.35307853
503.3214595 4.377521239
587.3789744 1.655479006
603.373889 0.948000365
605.3895391 1.024519571
617.3895391 0.8980215919
629.3895391 4.221126485
631.4051891 1.754103699
643.4051891 3.917033784
645.4208392 0.8469587016
647.4001037 3.604769138
659.4001037 3.221322522
661.4157538 3.601899019
671.4001037 0.8605603106
685.4157538 3.900619073
687.3950184 0.6532599387
703.4263185 3.401240246
787.4838334 1.303238341
805.4943981 0.893047694
815.478748 0.9908996403
829.4943981 1.166711954

Name: +ve in-silico MS/MS by CFM-ID for QRZPYHVCOONZFI-UHFFFAOYSA-N
ID: QRZPYHVCOONZFI-UHFFFAOYSA-N
Comment: Energy2
Num peaks: 31
39.02292652 1.649961971
41.03857658 1.986060001
43.01784114 1.418209313
45.0334912 1.347163915
55.01784114 1.410579451
57.0334912 1.497898785
59.04914126 1.674913322
61.06479133 0.9887432812
73.02840582 1.20144478
145.0859207 1.516782803
201.1121354 1.560684488
483.2952448 1.22440437
485.3108948 2.699251463
501.3058094 5.720420508
503.3214595 1.09460552
529.3371096 1.060925217
545.3320242 1.01300691
559.3112887 0.8900104767
587.3789744 0.923664781
615.3375035 4.439889592
629.3895391 1.005101781
631.3688036 1.779934627
641.3895391 1.807620824
643.4051891 5.892868118
659.4001037 5.57082789
661.4157538 1.000105991
685.4157538 2.579644985
687.3950184 0.7924136642
687.4314039 0.8526492037
747.4525332 0.7806270998
831.4736626 1.310666642

Name: +ve in-silico MS/MS by CFM-ID for QZOALWMSYRBZSA-UHFFFAOYSA-N
ID: QZOALWMSYRBZSA-UHFFFAOYSA-N
Comment: Energy0
Num peaks: 31
129.0546206 0.5654349741
145.0495352 0.7408783558
147.0651853 6.814089312
163.0600999 0.48649424
165.0757499 1.84633594
309.1180087 0.6198479908
331.2631568 0.6926886465
359.2944569 0.5694244643
413.3050216 0.5776759423
415.3206717 2.246414703
417.3363217 0.9243150744
431.3155863 4.737649371
433.3312363 1.212132487
493.3159802 0.668217668
521.3472803 0.6691504129
549.3785805 0.5161180838
561.3785805 5.519367632
563.3942305 0.7168222545
575.357845 0.5608847185
577.3734951 2.864737584
579.3891451 5.93219616
593.3684097 4.351957259
595.3840598 1.082204934
597.3269388 0.6343663177
637.3582389 0.9334994458
665.3895391 1.43303899
723.4314039 10.3680304
725.4470539 1.419130786
741.4419686 8.229201453
869.4893127 7.227190021
887.4998774 3.392133697

Name: +ve in-silico MS/MS by CFM-ID for QZOALWMSYRBZSA-UHFFFAOYSA-N
ID: QZOALWMSYRBZSA-UHFFFAOYSA-N
Comment: Energy1
Num peaks: 31
129.0546206 1.048409438
147.0651853 6.251997802
163.0600999 1.307321953
165.0757499 2.124463266
181.0706646 0.3947326231
309.1180087 0.54925866
331.2631568 2.56238742
347.2580714 0.8196113284
359.2944569 1.349798335
385.310107 0.3952425376
387.325757 1.660819128
415.3206717 3.279918377
417.3363217 1.652661959
431.3155863 5.34624391
433.3312363 3.788363509
493.3159802 2.129516637
509.3108948 0.7355642264
521.3472803 1.240705228
549.3785805 1.582360253
561.3785805 5.375626664
563.3942305 0.4005069046
577.3734951 2.902627283
579.3891451 9.413520009
593.3684097 4.055814265
595.3840598 2.780015695
637.3582389 0.4825500932
723.4314039 6.958002454
725.4470539 0.6848697668
739.4263185 0.532076932
741.4419686 2.932164825
869.4893127 2.032467906

Name: +ve in-silico MS/MS by CFM-ID for QZOALWMSYRBZSA-UHFFFAOYSA-N
ID: QZOALWMSYRBZSA-UHFFFAOYSA-N
Comment: Energy2
Num peaks: 31
41.03857658 0.6272535042
43.01784114 0.6895205443
87.04405588 0.6745958421
131.0702706 1.006670609
145.0495352 0.6554225086
147.0651853 3.279481355
149.0808353 0.6890218894
161.0444498 0.7483933892
163.0600999 2.916650708
165.0757499 0.629714718
331.2631568 3.340574842
385.310107 1.323849433
403.3206717 2.014064412
415.3206717 3.009946637
417.3363217 0.7642588651
431.3155863 7.785140965
433.3312363 2.043907137
493.3159802 3.127108092
521.3472803 0.8214539335
549.3785805 0.7891393018
551.3942305 0.7436472237
561.3785805 2.010628955
577.3734951 3.187045744
579.3891451 4.042781226
593.3684097 5.973241526
595.3840598 1.541408851
723.4314039 2.814455917
725.4470539 0.9170909807
727.462704 0.6594404064
811.4474479 0.8399528336
869.4893127 2.525916107

Name: +ve in-silico MS/MS by CFM-ID for CRKWATNZYKXTIZ-UHFFFAOYSA-N
ID: CRKWATNZYKXTIZ-UHFFFAOYSA-N
Comment: Energy0
Num peaks: 31
129.0546206 0.5678047924
145.0495352 0.6976497162
147.0651853 6.859934145
163.0600999 0.5130792274
165.0757499 1.865171257
309.1180087 0.6246680655
313.2525921 0.7215033386
341.2838922 0.5246421631
395.2944569 0.5711300708
397.310107 2.231831373
399.325757 0.926829477
413.3050216 4.839796648
415.3206717 1.238063015
475.3054155 0.6972118465
503.3367156 0.6458870602
531.3680158 0.51980395
543.3680158 5.390084384
545.3836658 0.4519132635
557.3472803 0.5599881412
559.3629304 2.882526202
561.3785805 6.012583769
575.357845 4.456713293
577.3734951 1.109088437
579.3163741 0.637440286
619.3476743 0.9839537845
647.3789744 1.355422757
705.4208392 10.11762089
707.4364893 0.8378674192
723.4314039 8.356718147
851.478748 6.524817921
869.4893127 3.420627111

Name: +ve in-silico MS/MS by CFM-ID for CRKWATNZYKXTIZ-UHFFFAOYSA-N
ID: CRKWATNZYKXTIZ-UHFFFAOYSA-N
Comment: Energy1
Num peaks: 31
129.0546206 1.060820557
147.0651853 6.337984708
163.0600999 1.332885636
165.0757499 2.164654302
181.0706646 0.4034504811
309.1180087 0.5572768736
313.2525921 2.634122058
329.2475067 0.8337249166
341.2838922 1.338822398
367.2995423 0.4066137143
369.3151924 1.68858679
397.310107 3.272467517
399.325757 1.621869526
413.3050216 5.480278128
415.3206717 3.892584756
475.3054155 2.181590362
491.3003301 0.7458604104
503.3367156 1.285036991
531.3680158 1.605146144
543.3680158 5.238269687
559.3629304 2.937296579
561.3785805 9.60233575
575.357845 4.137790751
577.3734951 2.838437966
579.3163741 0.3981574331
619.3476743 0.4954523804
663.373889 0.3976373403
705.4208392 6.869403233
721.4157538 0.5388703112
723.4314039 2.994333954
851.478748 1.983673737

Name: +ve in-silico MS/MS by CFM-ID for CRKWATNZYKXTIZ-UHFFFAOYSA-N
ID: CRKWATNZYKXTIZ-UHFFFAOYSA-N
Comment: Energy2
Num peaks: 31
41.03857658 0.6283029255
43.01784114 0.6899389402
87.04405588 0.6750049817
131.0702706 1.007280327
147.0651853 3.298998135
149.0808353 0.6952524391
161.0444498 0.7514601552
163.0600999 3.279894152
165.0757499 0.6334638057
313.2525921 3.377436551
367.2995423 1.325082661
385.310107 2.015284286
397.310107 3.000006007
399.325757 0.7625659796
413.3050216 7.831337977
415.3206717 2.056715806
475.3054155 3.170236709
503.3367156 0.8228173631
531.3680158 0.7971012106
543.3680158 1.854402342
559.3629304 3.19370765
561.3785805 4.093787971
575.357845 6.060607198
577.3734951 1.568969747
705.4208392 2.666048509
707.4364893 0.6372163188
709.4521393 0.6598407722
727.462704 0.6508395931
793.4368832 0.8404627939
795.4525332 0.6128299395
851.478748 2.522799888

Name: +ve in-silico MS/MS by CFM-ID for VFNYDLJATZWTHL-UHFFFAOYSA-N
ID: VFNYDLJATZWTHL-UHFFFAOYSA-N
Comment: Energy0
Num peaks: 31
129.0546206 0.7031454514
145.0495352 1.101321757
147.0651853 6.981706916
165.0757499 1.883763869
291.107444 0.6796852939
331.2631568 0.7097470533
359.2944569 0.5339115594
413.3050216 0.5875271996
415.3206717 2.300027683
417.3363217 0.9573002807
431.3155863 4.958673316
433.3312363 1.254434406
475.3054155 0.6951687377
503.3367156 0.5263792537
543.3680158 0.4599571389
557.3472803 0.5920510733
559.3629304 2.918689726
561.3785805 6.294008686
563.3942305 0.736682229
575.357845 4.720690681
577.3734951 1.301324088
579.3891451 5.354439897
619.3476743 0.9739873536
623.3789744 0.4538596131
647.3789744 1.399710476
649.3946244 0.4532336116
705.4208392 8.755162214
707.4364893 1.457688063
723.4314039 8.7706992
851.478748 6.306207222
869.4893127 3.567905352

Name: +ve in-silico MS/MS by CFM-ID for VFNYDLJATZWTHL-UHFFFAOYSA-N
ID: VFNYDLJATZWTHL-UHFFFAOYSA-N
Comment: Energy1
Num peaks: 31
129.0546206 1.238521937
145.0495352 1.48619555
147.0651853 6.419584647
163.0600999 0.583489307
165.0757499 1.798303454
291.107444 0.6545732339
331.2631568 2.617319213
347.2580714 0.8384259778
359.2944569 1.336423461
387.325757 1.699306376
415.3206717 3.372928695
417.3363217 1.670244355
431.3155863 5.596793642
433.3312363 3.929446993
475.3054155 2.25878896
491.3003301 0.7688129895
503.3367156 1.116283601
531.3680158 1.571367074
551.3942305 0.4915280948
559.3629304 2.793160017
561.3785805 6.670602411
575.357845 4.48952903
577.3734951 3.423570226
579.3891451 8.362853956
619.3476743 0.5119839094
705.4208392 4.269532777
707.4364893 0.7023303254
721.4157538 0.5466097025
723.4314039 3.162790608
765.4419686 0.4266296353
851.478748 1.666460251

Name: +ve in-silico MS/MS by CFM-ID for VFNYDLJATZWTHL-UHFFFAOYSA-N
ID: VFNYDLJATZWTHL-UHFFFAOYSA-N
Comment: Energy2
Num peaks: 31
41.03857658 0.6522980326
85.02840582 0.6772220196
87.04405588 0.7028228188
129.0546206 0.7482260634
131.0702706 1.048733369
143.0338851 0.6440582696
145.0495352 3.386676139
147.0651853 3.878179282
149.0808353 0.7253917639
329.2475067 0.6222904886
331.2631568 3.473261799
385.310107 1.202575291
403.3206717 1.812678438
413.3050216 0.5657901967
415.3206717 3.122731433
417.3363217 0.7920416476
431.3155863 8.098793767
433.3312363 2.118542294
475.3054155 3.282604169
551.3942305 0.8943824158
557.3472803 0.5793501303
559.3629304 3.140419825
561.3785805 2.727550573
575.357845 6.420848612
577.3734951 1.889391277
579.3891451 3.409829544
705.4208392 1.754697132
707.4364893 0.95554463
709.4521393 0.6870632604
721.4157538 0.5836718708
851.478748 2.391861187

Name: +ve in-silico MS/MS by CFM-ID for BCUDKRWNGQAFLF-UHFFFAOYSA-N
ID: BCUDKRWNGQAFLF-UHFFFAOYSA-N
Comment: Energy0
Num peaks: 31
55.05422664 4.281599213
57.06987671 0.6337183334
69.06987671 2.799999083
71.04914126 0.5612724582
71.08552677 1.734718352
73.06479133 0.542104492
147.0651853 1.322514984
163.0600999 1.784250992
181.0706646 1.268424305
219.0863146 0.4868711398
303.2682422 0.589922725
385.310107 0.5942880778
387.325757 0.4949394386
399.325757 6.300121772
417.3363217 10.7163609
559.3629304 0.4977210259
561.3785805 2.976762822
577.3734951 3.667983724
579.3891451 0.4775618254
611.3789744 0.5358545001
627.373889 0.6701181327
707.4364893 5.883284419
723.4314039 5.531692327
725.4470539 4.729043522
741.4419686 4.054130136
747.4161477 0.468654752
761.3954123 0.6364321946
771.4161477 0.8404784767
845.4529272 0.5473867078
869.4893127 7.244756741
887.4998774 3.529526528

Name: +ve in-silico MS/MS by CFM-ID for BCUDKRWNGQAFLF-UHFFFAOYSA-N
ID: BCUDKRWNGQAFLF-UHFFFAOYSA-N
Comment: Energy1
Num peaks: 31
55.05422664 3.855328283
57.06987671 1.062310559
69.06987671 1.6780253
71.04914126 0.6217253999
71.08552677 0.9303512919
145.0495352 0.9481707051
147.0651853 1.999092134
163.0600999 1.714962606
255.2107273 1.68518019
275.236942 3.253564661
291.2318567 0.9426199103
303.2682422 2.673116283
309.1180087 0.7282002969
325.1129233 0.7146012076
327.1285734 0.6116355286
399.325757 4.149754455
417.3363217 12.88327995
561.3785805 1.754257002
563.3942305 0.5732937272
577.3734951 8.584119348
579.3891451 3.965166276
583.3476743 1.460680613
599.3425889 1.601460794
611.3789744 1.11320883
627.373889 1.06656786
707.4364893 3.71507708
723.4314039 4.70880987
725.3742829 0.9550041002
725.4470539 2.349913975
741.4419686 1.795678485
869.4893127 1.843081361

Name: +ve in-silico MS/MS by CFM-ID for BCUDKRWNGQAFLF-UHFFFAOYSA-N
ID: BCUDKRWNGQAFLF-UHFFFAOYSA-N
Comment: Energy2
Num peaks: 31
41.03857658 0.8824652313
55.05422664 3.265851542
57.06987671 1.083456372
67.05422664 1.626546203
69.06987671 1.836212389
71.04914126 0.853667876
71.08552677 2.237043342
85.02840582 0.7492123037
87.00767038 1.206936831
103.0389705 0.9294506677
145.0495352 0.8006343814
147.0651853 1.691179032
163.0600999 1.819600631
241.1950772 1.081343139
303.2682422 0.9868825482
309.1180087 1.477364258
325.1129233 1.472940835
343.2631568 0.7029058928
357.2788068 0.9491244204
385.310107 1.293037431
387.325757 1.104615635
399.325757 1.897014713
417.3363217 7.036073585
561.3785805 3.655419286
577.3734951 9.915319122
579.3891451 1.398207278
611.3789744 0.717812119
627.373889 1.064898776
707.4364893 1.542174763
723.4314039 2.076554259
869.4893127 2.200801255

Name: +ve in-silico MS/MS by CFM-ID for IXTWSVXDECLOGF-UHFFFAOYSA-N
ID: IXTWSVXDECLOGF-UHFFFAOYSA-N
Comment: Energy0
Num peaks: 31
55.05422664 4.594057633
57.06987671 0.6510781027
69.06987671 2.897134942
71.04914126 0.5813293073
71.08552677 1.794989962
73.06479133 0.6129502539
103.0389705 0.4849203969
147.0651853 1.364812391
163.0600999 1.838265933
181.0706646 1.316556574
303.2682422 0.604208266
385.310107 0.6015467293
387.325757 0.5134397459
399.325757 6.524708089
417.3363217 10.91783476
541.3523657 0.5133713037
543.3680158 3.120132855
559.3629304 3.973452575
561.3785805 0.518750549
593.3684097 0.5520640068
609.3633243 0.6891884374
689.4259246 5.15915211
705.4208392 4.754746658
707.4364893 5.027996826
723.4314039 4.316693649
729.4055831 0.4820172072
743.3848476 0.6545783815
753.4055831 0.8662507532
827.4423625 0.5629939973
851.478748 6.270717003
869.4893127 3.704856033

Name: +ve in-silico MS/MS by CFM-ID for IXTWSVXDECLOGF-UHFFFAOYSA-N
ID: IXTWSVXDECLOGF-UHFFFAOYSA-N
Comment: Energy1
Num peaks: 31
55.05422664 4.047987641
57.06987671 1.084274715
69.06987671 1.735323871
71.04914126 0.6449723745
71.08552677 0.9620956924
145.0495352 0.9676897882
147.0651853 2.069920725
163.0600999 1.776101499
255.2107273 1.719871382
275.236942 3.283946457
291.107444 0.7558875763
291.2318567 0.9612328053
303.2682422 2.725429996
307.1023586 0.7401908363
309.1180087 0.6506536278
399.325757 4.342789403
417.3363217 13.28679942
543.3680158 1.852584568
545.3836658 0.5982094029
559.3629304 9.288099805
561.3785805 4.335863364
565.3371096 1.515987826
581.3320242 1.666607655
593.3684097 1.187209023
609.3633243 1.132294502
689.4259246 2.064595604
705.4208392 3.239534749
707.3637182 0.6899541978
707.4364893 2.483517536
723.4314039 1.908127066
851.478748 1.504004503

Name: +ve in-silico MS/MS by CFM-ID for IXTWSVXDECLOGF-UHFFFAOYSA-N
ID: IXTWSVXDECLOGF-UHFFFAOYSA-N
Comment: Energy2
Num peaks: 31
41.03857658 0.9051153116
55.05422664 3.38101672
57.06987671 1.110232767
67.05422664 1.66939202
69.06987671 1.88234967
71.04914126 0.8748128466
71.08552677 2.292814023
85.02840582 0.6883812178
87.00767038 1.182947174
103.0389705 1.263132644
145.0495352 0.8220154961
147.0651853 1.716357625
163.0600999 1.868949487
241.1950772 0.7807422505
291.107444 1.520242431
303.2682422 1.010319429
307.1023586 1.512605746
343.2631568 0.7195237024
357.2788068 0.9717895978
385.310107 1.202033389
387.325757 1.136035066
399.325757 1.942667751
417.3363217 7.050334313
543.3680158 3.752470345
559.3629304 10.23209444
561.3785805 1.444551446
593.3684097 0.7382664938
609.3633243 1.093460839
689.4259246 0.9364088314
705.4208392 1.446459068
851.478748 2.141522084

Name: +ve in-silico MS/MS by CFM-ID for WEQCSWUFHIEDPP-UHFFFAOYSA-N
ID: WEQCSWUFHIEDPP-UHFFFAOYSA-N
Comment: Energy0
Num peaks: 31
55.05422664 4.412605032
57.06987671 0.6514112841
69.06987671 2.88659697
71.04914126 0.5789731188
71.08552677 1.788423008
73.06479133 0.6098085344
145.0495352 1.813533507
147.0651853 1.328751077
163.0600999 1.383448545
219.0863146 0.5010168291
303.2682422 0.604482356
385.310107 0.5993465394
387.325757 0.5110462616
399.325757 6.495795313
417.3363217 10.81813513
559.3629304 0.5101646907
561.3785805 3.090620739
577.3734951 3.853226071
579.3891451 0.5025211074
609.3633243 0.7219411156
611.3789744 0.5491358852
705.4208392 4.783642892
707.4364893 6.282149279
723.4314039 4.428533103
725.4470539 4.390233307
729.4055831 0.4822711773
743.3848476 0.6549232724
753.4055831 0.8667413066
827.4423625 0.5632906332
851.478748 6.226757149
869.4893127 3.7082181

Name: +ve in-silico MS/MS by CFM-ID for WEQCSWUFHIEDPP-UHFFFAOYSA-N
ID: WEQCSWUFHIEDPP-UHFFFAOYSA-N
Comment: Energy1
Num peaks: 31
55.05422664 3.951823313
57.06987671 1.082946325
69.06987671 1.720664577
71.04914126 0.6384223846
71.08552677 0.9539812898
145.0495352 2.09210001
147.0651853 2.00741748
255.2107273 1.71782079
273.221292 0.5508172945
275.236942 3.280031028
291.2318567 0.9600778431
303.2682422 2.722180483
307.1023586 0.7833999547
309.1180087 1.007906768
399.325757 4.277392254
417.3363217 12.96760662
561.3785805 1.825353301
563.3214595 0.5620945631
563.3942305 0.5897517693
577.3734951 8.947785878
579.3891451 4.17047021
581.3320242 1.608364365
583.3476743 1.453753239
609.3633243 1.233078442
611.3789744 1.133218644
705.4208392 3.177164951
707.3637182 0.677935879
707.4364893 3.922198101
723.4314039 1.969304274
725.4470539 1.923927487
851.478748 1.498694073

Name: +ve in-silico MS/MS by CFM-ID for WEQCSWUFHIEDPP-UHFFFAOYSA-N
ID: WEQCSWUFHIEDPP-UHFFFAOYSA-N
Comment: Energy2
Num peaks: 31
41.03857658 0.9153207094
55.05422664 3.385197475
57.06987671 1.122756504
67.05422664 1.688803803
69.06987671 1.899198769
71.04914126 0.8821841602
71.08552677 2.312676808
85.02840582 0.8194792989
87.04405588 0.8701134208
103.0389705 0.8437659296
127.0389705 1.797284972
145.0495352 1.848584747
147.0651853 1.280432295
241.1950772 0.7895410367
303.2682422 1.021705497
307.1023586 1.777552062
309.1180087 1.682234738
343.2631568 0.7276442158
357.2788068 0.9827579796
385.310107 1.209645342
387.325757 1.142056094
399.325757 1.958499406
417.3363217 7.039054815
561.3785805 3.792484137
577.3734951 10.25875632
579.3891451 1.446550495
609.3633243 0.9099744075
611.3789744 0.7443524245
705.4208392 1.444457471
707.4364893 1.643196908
851.478748 2.164968037

Name: +ve in-silico MS/MS by CFM-ID for DUTFAHAPSICJFL-UHFFFAOYSA-N
ID: DUTFAHAPSICJFL-UHFFFAOYSA-N
Comment: Energy0
Num peaks: 31
55.05422664 4.203428413
57.06987671 0.6202208937
67.05422664 1.545528019
69.06987671 2.772388283
71.04914126 0.5290707872
71.08552677 1.717598753
73.06479133 0.4852758672
145.0495352 0.8413873028
147.0651853 1.174820745
163.0600999 1.373016505
219.0863146 0.4821603394
303.2682422 0.5852162367
385.310107 0.5963039699
387.325757 0.5229009264
397.310107 0.6716034802
399.325757 6.251041304
417.3363217 10.36487532
559.3629304 0.8243017304
561.3785805 3.140494514
577.3734951 3.614539893
609.3633243 0.696247296
611.3789744 0.5316165643
705.4208392 4.821578604
707.4364893 6.210454566
723.4314039 4.072021611
725.4470539 4.25315642
743.3848476 0.6302742922
753.4055831 0.831749697
827.4423625 0.5420903793
851.478748 6.317066642
869.4893127 3.470732139

Name: +ve in-silico MS/MS by CFM-ID for DUTFAHAPSICJFL-UHFFFAOYSA-N
ID: DUTFAHAPSICJFL-UHFFFAOYSA-N
Comment: Energy1
Num peaks: 31
55.05422664 3.877958017
57.06987671 1.0627477
69.06987671 1.69196384
71.04914126 0.6108556316
71.08552677 0.9380698211
145.0495352 0.709184498
147.0651853 1.916763786
255.2107273 2.01212374
273.221292 0.5445666822
275.236942 3.419506497
291.2318567 0.9482542878
303.2682422 2.689163745
307.1023586 0.7668909098
309.1180087 1.007082508
399.325757 4.202730119
417.3363217 12.80952209
561.3785805 2.169170332
563.3214595 0.5580855417
563.3942305 0.5817742231
577.3734951 8.857595582
579.3891451 4.065718514
581.3320242 1.598215393
583.3476743 1.61391235
609.3633243 1.198146298
611.3789744 1.11819781
705.4208392 3.176700753
707.3637182 0.6669949967
707.4364893 3.891082924
723.4314039 1.916799742
725.4470539 1.924583119
851.478748 1.756529179

Name: +ve in-silico MS/MS by CFM-ID for DUTFAHAPSICJFL-UHFFFAOYSA-N
ID: DUTFAHAPSICJFL-UHFFFAOYSA-N
Comment: Energy2
Num peaks: 31
41.03857658 1.132939893
51.02292652 1.028244835
55.05422664 2.826511845
57.06987671 0.8661007571
67.05422664 3.518724553
69.06987671 1.760785096
71.04914126 0.7512500974
71.08552677 2.143364067
85.02840582 0.644424125
87.04405588 0.6829051643
145.0495352 1.43971065
147.0651853 0.8909054626
303.2682422 0.9555077935
307.1023586 1.626607626
309.1180087 2.012869948
343.2631568 0.6806246664
357.2788068 0.9188200844
385.310107 2.270671996
387.325757 1.066706985
399.325757 1.817106974
417.3363217 6.377852895
559.3629304 0.6678096845
561.3785805 3.417433301
575.357845 0.9991933956
577.3734951 9.227330686
579.3891451 1.293681378
609.3633243 0.8388743192
611.3789744 0.693856047
705.4208392 1.284175524
707.4364893 2.038248972
851.478748 2.039847067

Name: +ve in-silico MS/MS by CFM-ID for HVPKALQHGQMJER-UHFFFAOYSA-N
ID: HVPKALQHGQMJER-UHFFFAOYSA-N
Comment: Energy0
Num peaks: 31
43.01784114 0.6620185136
61.02840582 1.663312524
143.1066561 0.6291947961
163.0600999 1.106551366
217.0706646 0.9434375468
455.3519718 0.7005211093
471.3468864 1.044102123
473.3625365 2.151695142
475.3781865 0.5711298059
489.3574511 2.976871749
617.4047952 2.439077146
629.4047952 0.6984977794
633.3997098 1.062420134
635.4153599 9.700308393
645.3997098 0.8582227635
647.4153599 2.623684357
653.4259246 4.758229655
663.4102745 1.556191365
671.4153599 2.102280574
689.4259246 6.410436111
691.4415746 0.5950915582
707.4364893 3.34465823
785.4317978 0.6158683882
791.4576186 3.057694693
807.4525332 1.020189355
809.4681833 7.02567956
811.4474479 0.6530241457
827.478748 2.667046285
833.4681833 2.931687838
851.478748 8.240639741
869.4893127 3.113624754

Name: +ve in-silico MS/MS by CFM-ID for HVPKALQHGQMJER-UHFFFAOYSA-N
ID: HVPKALQHGQMJER-UHFFFAOYSA-N
Comment: Energy1
Num peaks: 31
61.02840582 0.7905750266
79.05422664 0.9853888769
97.06479133 0.537141148
145.0495352 1.021701245
163.0600999 1.997129162
217.0706646 1.72160579
471.3468864 0.696012117
473.3625365 4.730321605
475.3781865 1.578254917
489.3574511 10.52322318
491.3731012 4.600136602
567.3527596 0.5226364282
617.4047952 1.216154405
635.4153599 11.30066498
637.43101 1.029054453
645.3997098 0.656559956
647.4153599 3.381973765
649.43101 0.8617022122
653.4259246 4.593770928
663.4102745 2.138835058
665.4259246 2.128574434
671.4153599 1.000581222
689.4259246 6.921080511
691.4415746 0.6575242329
707.4364893 2.505015448
791.4576186 1.272585753
807.4525332 0.6904221025
809.4681833 2.963163041
827.478748 0.6307565829
833.4681833 0.9839971254
851.478748 2.035291487

Name: +ve in-silico MS/MS by CFM-ID for HVPKALQHGQMJER-UHFFFAOYSA-N
ID: HVPKALQHGQMJER-UHFFFAOYSA-N
Comment: Energy2
Num peaks: 31
43.01784114 1.203476364
51.02292652 0.5315957742
61.02840582 1.223732289
87.00767038 0.7499999381
103.0389705 1.079561619
145.0495352 0.8754805583
147.0651853 0.5673224366
157.0495352 0.5467895606
163.0600999 1.36231784
175.0600999 1.296182355
217.0706646 0.817922779
219.0863146 0.7327571752
221.1019647 0.5094953711
461.3625365 6.34185096
471.3468864 0.7856250721
473.3625365 2.680444788
475.3781865 0.5718910889
485.326151 0.6308556282
487.341801 1.489337521
489.3574511 14.74322721
491.3731012 1.917675332
635.4153599 4.829193977
645.3997098 0.9297578938
647.4153599 3.17897908
653.4259246 1.943514857
663.4102745 3.282740142
665.4259246 0.5422924304
689.4259246 2.615192453
807.4525332 0.7470745358
809.4681833 0.7741893414
851.478748 1.732186695

Name: +ve in-silico MS/MS by CFM-ID for KQSZUYZHTSCTBT-UHFFFAOYSA-N
ID: KQSZUYZHTSCTBT-UHFFFAOYSA-N
Comment: Energy0
Num peaks: 31
43.01784114 0.6565904075
61.02840582 1.64946667
143.1066561 0.6239852493
163.0600999 1.040016078
217.0706646 0.9355357667
455.3519718 0.695279177
471.3468864 1.046489225
473.3625365 1.996328024
489.3574511 2.955749132
617.4047952 2.420825766
629.4047952 0.7154023855
633.3997098 1.05376595
635.4153599 9.645644081
637.43101 0.6923004875
645.3997098 0.8670602247
647.4153599 2.425905889
653.4259246 4.732851731
663.4102745 1.515423832
671.4153599 2.08654941
689.4259246 6.372817804
691.4415746 0.5902429189
707.4364893 3.313408847
785.4317978 0.6105738568
791.4576186 2.980077818
807.4525332 1.240521581
809.4681833 7.015322667
811.4474479 0.6474101917
827.478748 2.637312145
833.4681833 2.909750299
851.478748 8.15535526
869.4893127 3.067201187

Name: +ve in-silico MS/MS by CFM-ID for KQSZUYZHTSCTBT-UHFFFAOYSA-N
ID: KQSZUYZHTSCTBT-UHFFFAOYSA-N
Comment: Energy1
Num peaks: 31
61.02840582 0.7792585343
79.05422664 0.9707315673
97.06479133 0.7990190155
145.0495352 1.006503802
163.0600999 1.67409834
217.0706646 1.697534658
471.3468864 0.6898399942
473.3625365 4.599638022
475.3781865 1.553533454
489.3574511 10.13083934
491.3731012 4.504719549
567.3527596 0.6409421556
617.4047952 1.19806454
635.4153599 10.99174601
637.43101 1.06461664
645.3997098 0.6588755127
647.4153599 3.019021726
649.43101 0.897488486
653.4259246 4.558280651
663.4102745 2.082195826
665.4259246 2.107766894
671.4153599 0.9856979317
689.4259246 6.856019748
691.4415746 0.6476991015
707.4364893 2.460941299
791.4576186 1.182811528
807.4525332 1.101182029
809.4681833 2.935691234
827.478748 0.6168822256
833.4681833 0.9693605177
851.478748 1.998465426

Name: +ve in-silico MS/MS by CFM-ID for KQSZUYZHTSCTBT-UHFFFAOYSA-N
ID: KQSZUYZHTSCTBT-UHFFFAOYSA-N
Comment: Energy2
Num peaks: 31
43.01784114 1.165162976
61.02840582 1.18837641
87.00767038 0.7254872822
103.0389705 1.044233753
139.1117415 0.7729576748
145.0495352 0.8468667511
147.0651853 0.5487803289
157.0495352 0.52891854
163.0600999 1.165524847
175.0600999 1.253818522
217.0706646 0.8019218794
219.0863146 0.7110956066
433.3312363 2.12235722
461.3625365 4.211580881
471.3468864 0.7661828205
473.3625365 2.447599791
475.3781865 0.556502868
485.326151 0.6234781558
487.341801 1.475475438
489.3574511 14.03172922
491.3731012 1.883525703
635.4153599 4.696981273
645.3997098 0.9316891081
647.4153599 2.772642675
653.4259246 1.895417096
663.4102745 3.025944072
689.4259246 2.560118852
755.4212331 0.6053202355
807.4525332 1.131213544
809.4681833 0.7494911127
851.478748 1.675004498

Name: +ve in-silico MS/MS by CFM-ID for WVKBBKIOFKKNLZ-UHFFFAOYSA-N
ID: WVKBBKIOFKKNLZ-UHFFFAOYSA-N
Comment: Energy0
Num peaks: 31
43.01784114 0.6566279232
61.02840582 1.649166475
143.1066561 0.6236169396
163.0600999 1.039876451
217.0706646 0.9353481217
455.3519718 0.6953644944
471.3468864 1.04395805
473.3625365 1.995426724
489.3574511 2.945491074
617.4047952 2.421122824
629.4047952 0.7036075374
633.3997098 1.05390672
635.4153599 9.62234063
637.43101 0.6923918794
645.3997098 0.8579701449
647.4153599 2.396637749
653.4259246 4.719844467
663.4102745 1.513967498
671.4153599 2.086805449
689.4259246 6.358446851
691.4415746 0.5903217873
707.4364893 3.307633014
785.4317978 0.6106599475
791.4576186 3.073219198
807.4525332 1.240696494
809.4681833 6.987822491
811.4474479 0.6475014763
827.478748 2.637794916
833.4681833 2.910107353
851.478748 8.156740494
869.4893127 3.067953982

Name: +ve in-silico MS/MS by CFM-ID for WVKBBKIOFKKNLZ-UHFFFAOYSA-N
ID: WVKBBKIOFKKNLZ-UHFFFAOYSA-N
Comment: Energy1
Num peaks: 31
61.02840582 0.7840793686
79.05422664 0.9775696476
97.06479133 0.8044151496
145.0495352 1.013593871
163.0600999 1.688510423
217.0706646 1.707173224
471.3468864 0.6910368952
473.3625365 4.630181551
475.3781865 1.564231035
489.3574511 10.1902528
491.3731012 4.530636143
567.3527596 0.5156995785
617.4047952 1.206504012
635.4153599 11.09999093
637.43101 1.072137067
645.3997098 0.6562338637
647.4153599 2.99091666
649.43101 0.8843266477
653.4259246 4.579480379
663.4102745 2.092272176
665.4259246 2.111683832
671.4153599 0.9926414389
689.4259246 6.864620744
691.4415746 0.6522826559
707.4364893 2.477615083
791.4576186 1.302125041
807.4525332 1.109296498
809.4681833 2.950031886
827.478748 0.6233381541
833.4681833 0.97618894
851.478748 2.015621281

Name: +ve in-silico MS/MS by CFM-ID for WVKBBKIOFKKNLZ-UHFFFAOYSA-N
ID: WVKBBKIOFKKNLZ-UHFFFAOYSA-N
Comment: Energy2
Num peaks: 31
43.01784114 1.152532457
61.02840582 1.174757844
87.00767038 0.7200593158
103.0389705 1.036411319
145.0495352 0.8405306451
147.0651853 0.5446744523
157.0495352 0.5249612658
163.0600999 1.136351036
175.0600999 1.244437675
217.0706646 0.7849883772
219.0863146 0.7034447365
461.3625365 7.235272686
471.3468864 0.7561361613
473.3625365 2.422160099
475.3781865 0.5460455227
485.326151 0.605671346
487.341801 1.440345718
489.3574511 13.66519734
491.3731012 1.827301021
635.4153599 4.589363504
645.3997098 0.9131371752
647.4153599 2.723884843
653.4259246 1.877697212
663.4102745 2.983496011
665.4259246 0.5206436648
679.4415746 0.5398032701
689.4259246 2.510618341
755.4212331 0.6007803531
807.4525332 1.122729479
809.4681833 0.7436830048
851.478748 1.662347535

Name: +ve in-silico MS/MS by CFM-ID for WBUBFKNVRCPJBA-UHFFFAOYSA-N
ID: WBUBFKNVRCPJBA-UHFFFAOYSA-N
Comment: Energy0
Num peaks: 31
131.0338851 0.9401488888
133.0495352 4.205311284
197.2263773 0.8738312381
213.0158657 1.076254938
221.2263773 0.9234949945
223.2420274 0.8738312381
239.236942 4.551648358
247.2420274 0.8061800093
257.2475067 1.037134436
265.2525921 5.487168084
283.2631568 1.920783784
292.9821962 1.218349406
297.2788068 1.39110291
308.9771109 0.7639387002
351.024061 0.979451039
575.503387 0.7536986858
577.5190371 2.449126572
589.2537266 1.265866772
595.5296018 0.7258796542
603.2329912 0.7017867168
605.2486412 4.14104409
623.2592059 1.205728512
629.2486412 0.7359285503
631.2642913 2.731326442
737.4516982 1.167928884
753.4466128 0.8904561465
767.4622628 0.9711943722
809.4728275 1.109314709
839.4833922 0.9614619548
869.4939569 8.183038624
887.5045216 4.561285647

Name: +ve in-silico MS/MS by CFM-ID for WBUBFKNVRCPJBA-UHFFFAOYSA-N
ID: WBUBFKNVRCPJBA-UHFFFAOYSA-N
Comment: Energy1
Num peaks: 31
80.97360697 0.8859242172
82.98925704 0.8923881764
115.0389705 1.012880613
131.0338851 0.9455123149
133.0495352 6.688825788
197.0209511 1.495722367
197.2263773 1.129581311
211.2420274 1.018310063
213.0158657 4.951743884
221.2263773 1.401293261
223.2420274 1.129581311
229.0107803 0.7553097604
237.2576775 1.145311206
239.236942 3.703355952
247.2420274 1.312528454
265.2525921 4.551355102
292.9821962 1.958996614
297.2788068 1.467964284
313.2737215 0.7917731415
323.2944569 0.7914778406
393.240052 1.755851322
403.2607874 1.347785386
577.5190371 3.058621541
605.2486412 2.77322974
631.2642913 1.85495317
641.490453 1.123916672
657.4853676 1.779140836
673.4802823 0.9952208716
737.4516982 2.653057929
753.4466128 1.158432088
869.4939569 2.814274013

Name: +ve in-silico MS/MS by CFM-ID for WBUBFKNVRCPJBA-UHFFFAOYSA-N
ID: WBUBFKNVRCPJBA-UHFFFAOYSA-N
Comment: Energy2
Num peaks: 31
41.00219107 1.02461385
57.0334912 0.6913439625
113.0233204 0.7587027576
115.0389705 1.30423691
117.0546206 1.59660595
133.0495352 5.059945289
193.1950772 0.6767072836
195.2107273 0.7015190018
197.2263773 0.8739101931
211.2420274 1.382108446
219.2107273 0.6767072836
221.2263773 1.239070052
223.2420274 0.8739101931
237.2576775 1.559328262
239.236942 1.897117411
247.2420274 1.040570576
265.2525921 2.363707737
297.2788068 2.747205973
313.2737215 3.458008047
323.2944569 0.9297037475
563.503387 0.7362715294
565.5190371 0.7617812618
567.5346872 0.7397846102
577.5190371 1.604310803
605.2486412 0.6937506433
737.4516982 0.7648788509
753.4466128 1.03808834
767.4622628 1.272220502
801.3949711 0.671275247
815.4106212 0.671275247
869.4939569 1.02404924

Name: +ve in-silico MS/MS by CFM-ID for ZXBOITJMMQTWQC-UHFFFAOYSA-N
ID: ZXBOITJMMQTWQC-UHFFFAOYSA-N
Comment: Energy0
Num peaks: 31
69.06987671 0.4720659411
73.06479133 0.5069642851
87.08044139 0.9125270914
147.0651853 1.917797638
165.0757499 1.395446393
219.0863146 0.4876159987
309.1180087 0.6651532725
379.2995423 1.781744616
383.2944569 0.630140857
385.310107 0.5398000785
397.310107 9.23076505
399.325757 0.5208983187
415.3206717 10.22667815
557.3472803 0.4692273347
559.3629304 2.638782877
575.357845 3.667922669
577.3734951 0.4771409021
607.3476743 0.5394516736
687.4102745 1.466810549
689.4259246 0.7830053033
703.4051891 0.8972981736
705.4208392 14.06562428
707.4364893 1.051389527
723.4314039 8.251428905
751.389933 0.4902622852
753.4055831 0.6315846284
809.4317978 0.5021292126
833.4681833 0.9191210258
837.4630979 0.9037794688
851.478748 8.638412149
869.4893127 3.538855789

Name: +ve in-silico MS/MS by CFM-ID for ZXBOITJMMQTWQC-UHFFFAOYSA-N
ID: ZXBOITJMMQTWQC-UHFFFAOYSA-N
Comment: Energy1
Num peaks: 31
55.05422664 0.5147351818
73.06479133 1.0999818
147.0651853 2.257791335
285.1849065 0.767762961
289.2162066 1.710193249
291.2318567 0.9351646092
299.236942 0.6946330031
309.1180087 1.299946725
315.2318567 0.6842463875
327.1285734 0.5735282952
379.2995423 1.120322365
397.310107 10.11930495
415.3206717 10.38884113
559.3629304 1.69464695
561.3785805 0.6022582433
575.357845 7.401627188
577.3734951 3.378606932
593.2956387 0.6128148432
597.3269388 1.739392126
599.3425889 0.6257559445
607.3476743 1.333458451
623.3425889 0.8054904704
687.4102745 0.5043808587
705.4208392 12.39949466
707.4364893 1.090261662
723.4314039 3.153016357
741.3691975 0.601859312
767.3848476 0.5133814813
773.4317978 0.8547975156
781.4004977 0.7590547962
851.478748 1.765558672

Name: +ve in-silico MS/MS by CFM-ID for ZXBOITJMMQTWQC-UHFFFAOYSA-N
ID: ZXBOITJMMQTWQC-UHFFFAOYSA-N
Comment: Energy2
Num peaks: 31
41.03857658 0.7001543045
55.05422664 1.472566307
67.05422664 0.6255593672
69.0334912 0.6349314698
73.06479133 1.033838262
87.00767038 0.5848824022
87.04405588 0.6363202833
87.08044139 0.9239537641
147.0651853 2.434950955
307.1023586 0.7475976044
309.1180087 2.920414929
341.2475067 0.8378457784
355.2631568 0.9836357348
365.2838922 1.522302573
367.2995423 1.486893321
383.2944569 1.762738264
385.310107 1.300608441
395.2944569 0.8974472029
397.310107 3.121761769
415.3206717 6.902379937
559.3629304 2.73966387
575.357845 10.14829309
577.3734951 1.439080482
705.4208392 4.334212056
707.4364893 1.193073582
727.462704 0.6625608571
753.4055831 0.55048158
781.4004977 0.5891724545
809.4317978 0.6177922943
837.4630979 0.6674095286
851.478748 2.005425111

Name: +ve in-silico MS/MS by CFM-ID for TVXISIJXIXGTQS-UHFFFAOYSA-N
ID: TVXISIJXIXGTQS-UHFFFAOYSA-N
Comment: Energy0
Num peaks: 26
133.0495352 2.345714423
151.0600999 0.9809276457
265.0917939 1.705540774
409.3464925 0.7455733665
425.3414071 1.715796693
427.3570572 0.7349433884
437.3414071 2.215407672
455.3519718 8.988074442
473.3625365 8.756578312
541.3887512 0.6980612023
557.3836658 1.148638458
559.3993159 0.6924834829
569.3836658 1.760456002
587.3942305 8.543602896
589.4098806 0.7288510469
605.4047952 5.940272196
689.4259246 0.8275381789
701.4259246 1.478654816
719.4364893 8.140388462
721.4521393 0.7906129794
737.4470539 3.737910835
805.4732687 2.350817836
823.4838334 0.8215313849
833.4681833 2.411869766
851.478748 9.153262545
869.4893127 3.150036245

Name: +ve in-silico MS/MS by CFM-ID for TVXISIJXIXGTQS-UHFFFAOYSA-N
ID: TVXISIJXIXGTQS-UHFFFAOYSA-N
Comment: Energy1
Num peaks: 31
71.08552677 0.4905363695
85.10117684 0.6038192834
115.0389705 0.5601779092
133.0495352 3.08169401
135.0651853 1.254053822
151.0600999 1.28246364
265.0917939 1.319919955
283.1023586 0.4349234286
409.3464925 1.025560032
425.3414071 2.78798176
427.3570572 1.10964675
429.3727072 0.552564959
437.3414071 1.802451064
455.3519718 13.00650459
457.3676218 0.5094492503
473.3625365 15.9146147
557.3836658 1.59603925
559.3993159 0.9453702253
569.3836658 0.7540678969
587.3942305 8.45784552
589.4098806 0.6380324175
605.4047952 7.545613898
689.4259246 1.066189107
691.4415746 0.8632073618
701.4259246 0.5044452341
719.4364893 6.757209719
721.4521393 0.765412401
737.4470539 2.175541575
805.4732687 0.5565293761
833.4681833 0.4802160686
851.478748 1.496002943

Name: +ve in-silico MS/MS by CFM-ID for TVXISIJXIXGTQS-UHFFFAOYSA-N
ID: TVXISIJXIXGTQS-UHFFFAOYSA-N
Comment: Energy2
Num peaks: 31
71.01275576 0.5691465372
73.02840582 1.046603201
83.08552677 0.6418801837
117.0546206 0.9583067153
129.0182351 0.569455701
131.0338851 2.194194052
133.0495352 5.28165379
135.0651853 0.9051076314
145.0131497 0.6139232476
149.0444498 1.511209504
265.0917939 1.879770059
371.2580714 0.9618114576
385.2737215 0.6437872771
399.2893715 0.7777011655
401.3050216 0.5675305379
409.3464925 0.9158489773
423.325757 1.288211129
425.3414071 3.439840456
437.3414071 0.720421977
441.3363217 1.885679166
443.3519718 2.032660427
455.3519718 5.268675252
471.3468864 0.7496360473
473.3625365 12.56422036
557.3836658 0.776172009
587.3942305 3.493523496
589.4098806 0.6313825982
605.4047952 4.623639288
719.4364893 2.640856522
721.4521393 0.670206512
851.478748 1.743966623
