# Supplementary material for: Ion mobility collision cross-section atlas for known and unknown metabolite annotation in untargeted metabolomics
Source: Nat Commun. 2020 Aug 28;11:4334. doi: 10.1038/s41467-020-18171-8 (PMC7455731; doi:10.1038/s41467-020-18171-8)
Supplement: Supplementary file 8 — Supplementary Data 5 [file 41467_2020_18171_MOESM8_ESM.zip › 01_positive_mode/L0679/cfmid_result.txt]

1 0.18965517 LWMZJBVLZFGRJF-YMUSTUJBSA-N CC1CCC2(OC1)OC3CC4C5CC=C6CC(CCC6(C)C5CCC4(C)C3C2C)OC7OC(CO)C(O)C(OC8OC(C)C(O)C(O)C8O)C7OC9OC(C)C(O)C(O)C9O
2 0.18965517 LWMZJBVLZFGRJF-VOGSNJJGSA-N CC1CCC2(OC1)OC3CC4C5CC=C6CC(CCC6(C)C5CCC4(C)C3C2C)OC7OC(CO)C(O)C(OC8OC(C)C(O)C(O)C8O)C7OC9OC(C)C(O)C(O)C9O
3 0.18965517 LWMZJBVLZFGRJF-VMYAYSHCSA-N CC1CCC2(OC1)OC3CC4C5CC=C6CC(CCC6(C)C5CCC4(C)C3C2C)OC7OC(CO)C(O)C(OC8OC(C)C(O)C(O)C8O)C7OC9OC(C)C(O)C(O)C9O
4 0.17699115 JTCWXISSLCZBQV-WNTFNLACSA-N CC(CO)CCC1OC2(O)CC3C4CC=C5CC(CCC5(C)C4CCC3(C)C2C1C)OC6OC(CO)C(OC7OC(C)C(O)C(O)C7O)C(O)C6OC8OC(C)C(O)C(O)C8O
5 0.17241379 VNONINPVFQTJOC-ZGXDEBHDSA-N C[C@@H]1CC[C@@]2([C@H]([C@H]3[C@@H](O2)C[C@@H]4[C@@]3(CC[C@H]5[C@H]4CC=C6[C@@]5(CC[C@@H](C6)O[C@H]7[C@@H]([C@H]([C@@H]([C@H](O7)CO)O[C@H]8[C@@H]([C@@H]([C@H]([C@@H](O8)C)O)O)O)O)O[C@H]9[C@@H]([C@@H]([C@H]([C@@H](O9)C)O)O)O)C)C)C)OC1
6 0.17241379 VNONINPVFQTJOC-RWQHVEEXSA-N CC1CCC2(OC1)OC3CC4C5CC=C6CC(CCC6(C)C5CCC4(C)C3C2C)OC7OC(CO)C(OC8OC(C)C(O)C(O)C8O)C(O)C7OC9OC(C)C(O)C(O)C9O
7 0.17241379 PTMUTMGEBGQTEJ-IZWCFNPMSA-N CC1CCC2(OC1)OC3CC4C5CCC6CC(OC7OC(CO)C(OC8OC(C)C(O)C(O)C8O)C(O)C7OC9OC(C)C(O)C(O)C9O)C(O)CC6(C)C5CCC4(C)C3C2C
8 0.17241379 VNONINPVFQTJOC-OKJXOJKZSA-N CC1CCC2(OC1)OC3CC4C5CC=C6CC(CCC6(C)C5CCC4(C)C3C2C)OC7OC(CO)C(OC8OC(C)C(O)C(O)C8O)C(O)C7OC9OC(C)C(O)C(O)C9O
9 0.17241379 VNONINPVFQTJOC-SXCAMOPPSA-N CC1CCC2(OC1)OC3CC4C5CC=C6CC(CCC6(C)C5CCC4(C)C3C2C)OC7OC(CO)C(OC8OC(C)C(O)C(O)C8O)C(O)C7OC9OC(C)C(O)C(O)C9O
10 0.17241379 PTMUTMGEBGQTEJ-UHFFFAOYSA-N CC1C2C(CC3C4CCC5CC(OC6OC(CO)C(OC7OC(C)C(O)C(O)C7O)C(O)C6OC6OC(C)C(O)C(O)C6O)C(O)CC5(C)C4CCC23C)OC11CCC(C)CO1
11 0.17241379 AXDIWOQMQMPLJH-UHFFFAOYSA-N CC1C2C(CC3C4CC(O)C5CC(CCC5(C)C4CCC23C)OC2OC(CO)C(OC3OC(C)C(O)C(O)C3O)C(O)C2OC2OC(C)C(O)C(O)C2O)OC11CCC(C)CO1
12 0.17241379 PTMUTMGEBGQTEJ-GGCGTUBYSA-N CC1CCC2(OC1)OC3CC4C5CCC6CC(OC7OC(CO)C(OC8OC(C)C(O)C(O)C8O)C(O)C7OC9OC(C)C(O)C(O)C9O)C(O)CC6(C)C5CCC4(C)C3C2C
13 0.17241379 JSLMZMBIFMYPFY-BYOJTWGPSA-N CC(CO)CCC1=C(C)C2C(CC3C4CC=C5CC(CCC5(C)C4CCC23C)OC6OC(CO)C(O)C(OC7OC(C)C(O)C(O)C7O)C6OC8OC(C)C(O)C(O)C8O)O1
14 0.17241379 VNONINPVFQTJOC-ZDJVXZKYSA-N CC1CCC2(OC1)OC3CC4C5CC=C6CC(CCC6(C)C5CCC4(C)C3C2C)OC7OC(CO)C(OC8OC(C)C(O)C(O)C8O)C(O)C7OC9OC(C)C(O)C(O)C9O
15 0.17241379 VNONINPVFQTJOC-JAYLOPEUSA-N CC1CCC2(OC1)OC3CC4C5CC=C6CC(CCC6(C)C5CCC4(C)C3C2C)OC7OC(CO)C(OC8OC(C)C(O)C(O)C8O)C(O)C7OC9OC(C)C(O)C(O)C9O
16 0.17241379 VNONINPVFQTJOC-DCYFJKHSSA-N CC1CCC2(OC1)OC3CC4C5CC=C6CC(CCC6(C)C5CCC4(C)C3C2C)OC7OC(CO)C(OC8OC(C)C(O)C(O)C8O)C(O)C7OC9OC(C)C(O)C(O)C9O
17 0.17241379 VNONINPVFQTJOC-SWIDEVDBSA-N CC1CCC2(OC1)OC3CC4C5CC=C6CC(CCC6(C)C5CCC4(C)C3C2C)OC7OC(CO)C(OC8OC(C)C(O)C(O)C8O)C(O)C7OC9OC(C)C(O)C(O)C9O
18 0.17241379 ZXBOITJMMQTWQC-UHFFFAOYSA-N OCC(CCC1=C(C)C2C(O1)CC1C2(C)CCC2C1CC=C1C2(C)CCC(C1)OC1OC(CO)C(C(C1OC1OC(C)C(C(C1O)O)O)O)OC1OC(C)C(C(C1O)O)O)C
19 0.17241379 HYFQAGKASMDZDM-BLOYSEJKSA-N CC1CCC2(OC1)OC3CC4C5CC=C6CC(CCC6(C)C5CCC4(C)C3C2C)OC7OC(COC8OC(C)C(O)C(O)C8O)C(OC9OC(C)C(O)C(O)C9O)C(O)C7O
20 0.17241379 SLKDWTBGYHJQNM-WWIMQCIKSA-N CC1CCC2(OC1)OC3CC4C5CC=C6CC(CCC6(C)C5CCC4(C)C3C2C)OC7OC(CO)C(OC8OC(C)C(O)C(O)C8OC9OC(C)C(O)C(O)C9O)C(O)C7O
21 0.17241379 CLBAIZZJADAEOT-ZVWYDXNDSA-N CC1CCC2(OC1)OC3CC4C5CC=C6CC(CCC6(C)C5CCC4(C)C3C2C)OC7OC(CO)C(OC8OC(C)C(OC9OC(C)C(O)C(O)C9O)C(O)C8O)C(O)C7O
22 0.17241379 VNONINPVFQTJOC-JSOTTYEMSA-N CC1CCC2(OC1)OC3CC4C5CC=C6CC(CCC6(C)C5CCC4(C)C3C2C)OC7OC(CO)C(OC8OC(C)C(O)C(O)C8O)C(O)C7OC9OC(C)C(O)C(O)C9O
23 0.17241379 CCXVHKYJWVDTGF-HSKYNFKJSA-N CC1CCC2(OC1)OC3CC4C5CC=C6CC(CCC6(C)C5CCC4(C)C3C2C)OC7OC(COC8OC(C)C(O)C(O)C8O)C(O)C(O)C7OC9OC(C)C(O)C(O)C9O
24 0.17241379 VNONINPVFQTJOC-UHFFFAOYSA-N OCC1OC(OC2CCC3(C(=CCC4C3CCC3(C4CC4C3C(C)C3(O4)CCC(CO3)C)C)C2)C)C(C(C1OC1OC(C)C(C(C1O)O)O)O)OC1OC(C)C(C(C1O)O)O
25 0.17241379 VNONINPVFQTJOC-HMGZUORSSA-N CC1CCC2(OC1)OC3CC4C5CC=C6CC(CCC6(C)C5CCC4(C)C3C2C)OC7OC(CO)C(OC8OC(C)C(O)C(O)C8O)C(O)C7OC9OC(C)C(O)C(O)C9O
26 0.17241379 CLBAIZZJADAEOT-XGPKAQNGSA-N CC1CCC2(OC1)OC3CC4C5CC=C6CC(CCC6(C)C5CCC4(C)C3C2C)OC7OC(CO)C(OC8OC(C)C(OC9OC(C)C(O)C(O)C9O)C(O)C8O)C(O)C7O
27 0.16981132 XJMYGGMHINYFDO-VYXBPMOHSA-N CC1CCC2(OC1)OC3CC4C5CCC6CC(CCC6(C)C5CCC4(C)C3(O)C2C)OC7OC(CO)C(OC8OC(C)C(O)C(O)C8O)C(O)C7OC9OC(C)C(O)C(O)C9O
28 0.15517241 HTURSHLCTQHPMM-ZGXDEBHDSA-N C[C@H]1[C@H]2[C@H](C[C@@H]3[C@@]2(CC[C@H]4[C@H]3CC=C5[C@@]4(CC[C@@H](C5)O[C@H]6[C@@H]([C@H]([C@@H]([C@H](O6)CO)O[C@H]7[C@@H]([C@@H]([C@H]([C@@H](O7)C)O)O)O)O)O[C@H]8[C@@H]([C@@H]([C@H]([C@@H](O8)C)O)O)O)C)C)O[C@@]1(CC[C@@H](C)CO)O
29 0.15517241 LEXYZULQYUZKOY-KOCGNUEFSA-N CC1CCC2(OC1)OC3CC4C5CC=C6CC(CCC6(C)C5CCC4(C)C3C2C)OC7OC(C)C(O)C(O)C7OC8OC(CO)C(OC9OC(C)C(O)C(O)C9O)C(O)C8O
30 0.15517241 HTURSHLCTQHPMM-UHFFFAOYSA-N OCC(CCC1(O)OC2C(C1C)C1(C(C2)C2CC=C3C(C2CC1)(C)CCC(C3)OC1OC(CO)C(C(C1OC1OC(C)C(C(C1O)O)O)O)OC1OC(C)C(C(C1O)O)O)C)C
31 0.14035088 UGEOZQNFOJXANF-IUGMQOTKSA-N CC(C)CCC(=O)C(C)C1C(CC2C3CC=C4CC(O)CC(OC5OC(C)C(O)C(O)C5O)C4(C)C3CCC12C)OC6OC(CO)C(O)C(OC7OC(C)C(O)C(O)C7O)C6O
32 0.13793103 CRKWATNZYKXTIZ-UHFFFAOYSA-N OCC1OC(OC2CCC3(C(C2)C#CC2C3CCC3(C2CCC3C(C2CCC(C(O2)OC2OC(C)C(C(C2O)O)O)C)C)C)C)C(C(C1O)O)OC1OC(C)C(C(C1O)O)O
33 0.13793103 DUTFAHAPSICJFL-UHFFFAOYSA-N OCC1OC(OC2CCC3(C(C2)CCC2C3CCC3(C2CC2C3C(C)C3(O2)CCC(CO3)C)C)C)C(C(C1OC1OC(C)C(C(C1O)O)O)O)OC1OC(C)C(=O)C(C1O)O
34 0.13793103 SOLLLKXKOBZXOZ-DOBQRKPPSA-N CC1CCC2(OC1)OC3CC4C5CCC6CC(CCC6(C)C5CCC4(C)C3C2C)OC7OC(COC8OC(COC9OC(C)C(O)C(O)C9O)C(O)C(O)C8O)C(O)C(O)C7O
35 0.12068966 QZOALWMSYRBZSA-XSAMIUIESA-N C[C@@H]1CCC(O[C@@H]1O[C@H]2[C@@H]([C@@H]([C@H]([C@@H](O2)C)O)O)O)[C@@H](C)C3CC[C@@H]4[C@@]3(CC[C@H]5[C@H]4CC(=O)[C@@H]6[C@@]5(CC[C@@H](C6)O[C@H]7[C@@H]([C@H]([C@@H]([C@H](O7)CO)O)O)O[C@H]8[C@@H]([C@@H]([C@H]([C@@H](O8)C)O)O)O)C)C
36 0.12068966 BCUDKRWNGQAFLF-PJFZGHSASA-N C[C@H]1CC[C@@]2([C@H]([C@H]3[C@@H](O2)C[C@@H]4[C@@]3(CC[C@H]5[C@H]4CC[C@H]6[C@@]5(CC[C@@H](C6)O[C@H]7[C@@H]([C@H]([C@@H]([C@H](O7)CO)O[C@H]8[C@@H]([C@@H]([C@H]([C@@H](O8)C)O)O)O)O)O[C@H]9[C@@H]([C@H]([C@@H]([C@H](O9)CO)O)O)O)C)C)C)OC1
37 0.12068966 MTIGBMJVOSJZQH-PJFZGHSASA-N CC1CCC2(OC1)OC3CC4C5CCC6CC(CCC6(C)C5CCC4(C)C3C2C)OC7OC(CO)C(OC8OC(CO)C(O)C(O)C8O)C(O)C7OC9OC(C)C(O)C(O)C9O
38 0.12068966 FOEOPEQPIIUVOD-MYURRPTRSA-N CC1CCC2(OC1)OC3CC4C5CCC6CC(CCC6(C)C5CCC4(C)C3C2C)OC7OC(COC8OC(C)C(O)C(O)C8O)C(O)C(O)C7OC9OC(CO)C(O)C(O)C9O
39 0.12068966 MTIGBMJVOSJZQH-OBGDIMJJSA-N C[C@@H]1CC[C@@]2(OC1)O[C@H]3C[C@H]4[C@@H]5CC[C@@H]6C[C@H](CC[C@]6(C)[C@H]5CC[C@]4(C)[C@H]3[C@@H]2C)O[C@@H]7O[C@H](CO)[C@@H](O[C@@H]8O[C@H](CO)[C@@H](O)[C@H](O)[C@H]8O)[C@H](O)[C@H]7O[C@H]9O[C@@H](C)[C@H](O)[C@@H](O)[C@H]9O
40 0.12068966 UBMCTHWOOSUTHL-UHFFFAOYSA-N CC1C2C(CC3C4CCC5CC(CCC5(C)C4CCC23C)OC2OC(COC3OC(CO)C(O)C(O)C3O)C(OC3OC(C)C(O)C(O)C3O)C(O)C2O)OC11CCC(C)CO1
41 0.12068966 GVSGITAPQDRRJB-UHFFFAOYSA-N CC1C2C(CC3C4CCC5CC(CCC5(C)C4CCC23C)OC2OC(CO)C(O)C(OC3OC(C)C(O)C(O)C3O)C2OC2OC(CO)C(O)C(O)C2O)OC11CCC(C)CO1
42 0.12068966 WEQCSWUFHIEDPP-UHFFFAOYSA-N OCC1OC(OC2CCC3(C(C2)CCC2C3CCC3(C2CC2C3C(C)C3(O2)CCC(CO3)C)C)C)C(C(C1OC1OC(C)C(C(C1O)O)O)O)OC1OC2COC(C1O)C2O
43 0.12068966 IPTUFMBHDKWGOC-XCYMWJQQSA-N CC1CCC2(OC1)OC3CC4C5CCC6CC(CCC6(C)C5CCC4(C)C3C2C)OC7OC(COC8OC(C)C(O)C(O)C8O)C(OC9OC(CO)C(O)C(O)C9O)C(O)C7O
44 0.12068966 QZOALWMSYRBZSA-NTMLVAOWSA-N CC(C1CCC(C)C(OC2OC(C)C(O)C(O)C2O)O1)C3CCC4C5CC(=O)C6CC(CCC6(C)C5CCC34C)OC7OC(CO)C(O)C(O)C7OC8OC(C)C(O)C(O)C8O
45 0.12068966 BCUDKRWNGQAFLF-KIUGEAMASA-N CC1CCC2(OC1)OC3CC4C5CCC6CC(CCC6(C)C5CCC4(C)C3C2C)OC7OC(CO)C(OC8OC(C)C(O)C(O)C8O)C(O)C7OC9OC(CO)C(O)C(O)C9O
46 0.12068966 QZOALWMSYRBZSA-GIIRNWITSA-N CC(C1CCC(C)C(OC2OC(C)C(O)C(O)C2O)O1)C3CCC4C5CC(=O)C6CC(CCC6(C)C5CCC34C)OC7OC(CO)C(O)C(O)C7OC8OC(C)C(O)C(O)C8O
47 0.12068966 BCUDKRWNGQAFLF-UHFFFAOYSA-N OCC1OC(OC2CCC3(C(C2)CCC2C3CCC3(C2CC2C3C(C)C3(O2)CCC(CO3)C)C)C)C(C(C1OC1OC(C)C(C(C1O)O)O)O)OC1OC(CO)C(C(C1O)O)O
48 0.12068966 QZOALWMSYRBZSA-UHFFFAOYSA-N OCC1OC(OC2CCC3(C(C2)C(=O)CC2C3CCC3(C2CCC3C(C2CCC(C(O2)OC2OC(C)C(C(C2O)O)O)C)C)C)C)C(C(C1O)O)OC1OC(C)C(C(C1O)O)O
49 0.12068966 UOIUITWTHYVOKE-UHFFFAOYSA-N COC1C(OCC(C1O)O)OC1C(OC2OC(C)C(C(C2O)O)O)C(OC(C1O)C)OC1CC(O)CC2=CCC3C(C12C)CCC1(C3CC2C1C(C)C1(O2)CCC(CO1)C)C
50 0.12068966 ZIYNQFMJNVWBKQ-UVXQDIGRSA-N CC(CCC1(O)OC2CC3C4CC=C5CC(CCC5(C)C4CCC3(C)C2C1C)OC6OC(CO)C(OC7OC(C)C(O)C(O)C7O)C(O)C6O)COC8OC(C)C(O)C(O)C8O
51 0.12068966 PNPVEXBKQOHKLL-UHFFFAOYSA-N COC1C(O)COC(C1O)OC1C(OC2OC(C)C(C(C2O)O)O)C(OC(C1O)C)OC1CC(O)CC2=CCC3C(C12C)CCC1(C3CC2C1C(C)C1(O2)CCC(CO1)C)C
52 0.12068966 QZOALWMSYRBZSA-QZLZDTQYSA-N CC(C1CCC(C)C(OC2OC(C)C(O)C(O)C2O)O1)C3CCC4C5CC(=O)C6CC(CCC6(C)C5CCC34C)OC7OC(CO)C(O)C(O)C7OC8OC(C)C(O)C(O)C8O
53 0.12068966 MDKZBEYTBLGVAJ-UHFFFAOYSA-N COC1COC(C(C1O)O)OC1C(OC2OC(C)C(C(C2O)O)O)C(OC(C1O)C)OC1CC(O)CC2=CCC3C(C12C)CCC1(C3CC2C1C(C)C1(O2)CCC(CO1)C)C
54 0.12068966 BCUDKRWNGQAFLF-JJBOIPSVSA-N CC1CCC2(OC1)OC3CC4C5CCC6CC(CCC6(C)C5CCC4(C)C3C2C)OC7OC(CO)C(OC8OC(C)C(O)C(O)C8O)C(O)C7OC9OC(CO)C(O)C(O)C9O
55 0.12068966 MTIGBMJVOSJZQH-QGLRYREUSA-N CC1CCC2(OC1)OC3CC4C5CCC6CC(CCC6(C)C5CCC4(C)C3C2C)OC7OC(CO)C(OC8OC(CO)C(O)C(O)C8O)C(O)C7OC9OC(C)C(O)C(O)C9O
56 0.12068966 MTIGBMJVOSJZQH-NZAXNGIGSA-N CC1CCC2(OC1)OC3CC4C5CCC6CC(CCC6(C)C5CCC4(C)C3C2C)OC7OC(CO)C(OC8OC(CO)C(O)C(O)C8O)C(O)C7OC9OC(C)C(O)C(O)C9O
57 0.12068966 MTIGBMJVOSJZQH-BXJGAQDJSA-N CC1CCC2(OC1)OC3CC4C5CCC6CC(CCC6(C)C5CCC4(C)C3C2C)OC7OC(CO)C(OC8OC(CO)C(O)C(O)C8O)C(O)C7OC9OC(C)C(O)C(O)C9O
58 0.12068966 QZOALWMSYRBZSA-LLTIXOCXSA-N CC(C1CCC(C)C(OC2OC(C)C(O)C(O)C2O)O1)C3CCC4C5CC(=O)C6CC(CCC6(C)C5CCC34C)OC7OC(CO)C(O)C(O)C7OC8OC(C)C(O)C(O)C8O
59 0.12068966 IPTUFMBHDKWGOC-VHUOWHIBSA-N CC1CCC2(OC1)OC3CC4C5CCC6CC(CCC6(C)C5CCC4(C)C3C2C)OC7OC(COC8OC(C)C(O)C(O)C8O)C(OC9OC(CO)C(O)C(O)C9O)C(O)C7O
60 0.12068966 ORUHTOWUUFYULF-VTALWMOLSA-N CC1CCC2(OC1)OC3CC4C5CCC6CC(CCC6(C)C5CCC4(C)C3C2C)OC7OC(CO)C(O)C(O)C7OC8OC(CO)C(O)C(O)C8OC9OC(C)C(O)C(O)C9O
61 0.12068966 MTIGBMJVOSJZQH-UHFFFAOYSA-N OCC1OC(OC2CCC3(C(C2)CCC2C3CCC3(C2CC2C3C(C)C3(O2)CCC(CO3)C)C)C)C(C(C1OC1OC(CO)C(C(C1O)O)O)O)OC1OC(C)C(C(C1O)O)O
62 0.12068966 WBGSZIZXDQCBHY-GNCFLWQFSA-N CC1CCC2(OC1)OC3CC4C5CCC6CC(CCC6(C)C5CCC4(C)C3C2C)OC7OC(COC8OC(CO)C(OC9OC(C)C(O)C(O)C9O)C(O)C8O)C(O)C(O)C7O
63 0.12068966 BAXHGBZCFSMJAE-UHFFFAOYSA-N OCC1OC(OC2CCC3(C(C2)CCC2C3CCC3(C2CC2C3C(C)C3(O2)CCC(CO3)C)C)C)C(C(C1O)OC1OC(CO)C(C(C1O)O)O)OC1OC(C)C(C(C1O)O)O
64 0.10344828 AOKAQJSFMVTCOD-BPSYLKOMSA-N CC1CCC2(OC1)OC3CC4C5CCC6CC(CCC6(C)C5CCC4(C)C3C2C)OC7OC(CO)C(OC8OC(C)C(O)C(O)C8OC9OC(CO)C(O)C(O)C9O)C(O)C7O
65 0.10344828 IXTWSVXDECLOGF-UHFFFAOYSA-N OCC1OC(OC2C(OC3CCC4(C(C3)CCC3C4CCC4(C3CC3C4C(C)C4(O3)CCC(CO4)C)C)C)OC3C(C2OC3)OC2OC(C)C(C(C2O)O)O)C(C(C1O)O)O
66 0.10344828 KBSCQFHXDBNTCA-UHFFFAOYSA-N COC1C(C)OC(C(C1OC1OCC(C(C1O)O)O)OC1OC(C)C(C(C1O)O)O)OC1CC(O)CC2=CCC3C(C12C)CCC1(C3CC2C1C(C)C1(O2)CCC(CO1)C)C
67 0.10344828 VFNYDLJATZWTHL-UHFFFAOYSA-N CC1CCC(OC1OC1OC(C)C(C(C1O)O)O)C(C1CCC2C1(C)CCC1C2CC(=O)C2C1(C)CCC(C2)OC1OC2COC(C1OC1OC(C)C(C(C1O)O)O)C2O)C
68 0.10344828 PHVIMRWTLRFYIL-WEGQUINOSA-N CC1CCC2(OC1)OC3CC4C5CCC6CC(CCC6(C)C5CCC4(C)C3C2C)OC7OC(CO)C(O)C(O)C7OC8OC(C)C(OC9OC(CO)C(O)C(O)C9O)C(O)C8O
69 0.086206897 SBGREDREKLRRED-UHFFFAOYSA-N CC1CCC2(OC1)OC1C(C2C)C2(C(C1)C1CC(=C3C(C1CC2)(C)C(CC(C3)O)OC1OC(C)C(C(C1OC1OC(C)C(C(C1O)O)O)OC1OCC(C(C1O)O)O)O)C)C
70 0.086206897 XSVYHNOLAFQLIY-UHFFFAOYSA-N COC1CC(OC2OC(C)C(C(C2OC2OC(C)C(C(C2O)O)O)OC2OCC(C(C2O)O)O)O)C2(C(=CCC3C2CCC2(C3CC3C2C(C)C2(O3)CCC(CO2)C)C)C1)C
71 0.068965517 LEBNQTWRZCPVST-UHFFFAOYSA-N COC1C(OC2C(OC(C(C2OC2OCC(C(C2O)O)O)O)C)OC2CC(O)CC3=CCC4C(C23C)CCC2(C4CC3C2C(C)C2(O3)CCC(CO2)C)C)OC(C(C1O)O)C
72 0.068965517 AJNYRTVTKHEZMG-BYMWGYRGSA-N O([C@@]1([H])[C@@H]([C@@H]([C@H]([C@H](C)O1)O)O)O)[C@@H]1[C@@H](O)[C@H](O)[C@@H](CO)O[C@@]1([H])O[C@@H]1[C@@H](O)[C@H](O)[C@@H](CO)O[C@@]1([H])O[C@H]1CC[C@]2(C)[C@@]3([H])CC[C@]4(C)[C@@]5([H])[C@H](C)[C@@H](O)[C@H](/C=C(\C)/C)O[C@@]5([H])C[C@@]4([H])[C@]3([H])CC[C@]2([H])C1
73 0.068965517 IQABPEULTBHDIW-JMBBFEGUSA-N CC1CCC2(OC1)OC3CC4C5CCC6CC(CCC6(C)C5CCC4(C)C3C2C)OC7OC(C)C(OC8OC(CO)C(OC9OC(CO)C(O)C(O)C9O)C(O)C8O)C(O)C7O
74 0.068965517 AJNYRTVTKHEZMG-PPBDGYEXSA-N CC1OC(OC2C(O)C(O)C(CO)OC2OC3C(O)C(O)C(CO)OC3OC4CCC5(C)C(CCC6C5CCC7(C)C6CC8OC(C=C(C)C)C(O)C(C)C78)C4)C(O)C(O)C1O
75 0.068965517 STKSGILUPSSSII-UHFFFAOYSA-N COC1C(O)C(OC2C(OC(C(C2OC2OCC(C(C2O)O)O)O)C)OC2CC(O)CC3=CCC4C(C23C)CCC2(C4CC3C2C(C)C2(O3)CCC(CO2)C)C)OC(C1O)C
76 0.068965517 IOOCXRVXVYCOLH-XHLMOWBHSA-N CC1CCC2(OC1)OC3CC4C5CCC6CC(CCC6(C)C5CCC4(C)C3C2C)OC7OC(C)C(O)C(O)C7OC8OC(CO)C(OC9OC(CO)C(O)C(O)C9O)C(O)C8O
77 0.068965517 WQTRLPYJIYYCEZ-UHFFFAOYSA-N COC1C(C)OC(C(C1O)O)OC1C(OC(C(C1OC1OCC(C(C1O)O)O)O)C)OC1CC(O)CC2=CCC3C(C12C)CCC1(C3CC2C1C(C)C1(O2)CCC(CO1)C)C
78 0.054054054 RVCBYNPFQBFVTI-SWFUELRLSA-N CC1OC(OC2C(O)C(O)COC2OC3CCC45CC46CCC7(C)C(CC(O)C7C8(C)CCC(O8)C(C)(C)O)C6CC(OC9OCC(O)C(O)C9O)C5C3(C)C)C(O)C(O)C1O
79 0.051724138 LAWPHHZXTUPSDG-IWJFZPFQSA-N CC(=O)OC1C(O)COC(OC2CCC34CC35CCC6(C)C(C)(CCC6(O)C7(C)CCC(O7)C(C)(C)O)C5CC(OC8OC(CO)C(O)C(O)C8O)C4C2(C)C)C1OC(=O)C
80 0.051724138 RGQGVCLXFKTNEB-KYQKSIBXSA-N CC1OC(OC2C(O)C(O)COC2OC3CCC4(C)C(CCC5(C)C6CCC7(CCC(C)(C)CC7C6=CCC45)C(=O)O)C3(C)CO)C(O)C(OC8OC(CO)C(O)C8O)C1O
81 0.034482759 HVPKALQHGQMJER-XFUCLIOZSA-N CC(=O)OC1COC(OC2CCC34CC35CCC6(C)C(C(O)CC6(C)C5CC(OC7OC(CO)C(O)C(O)C7O)C4C2(C)C)C8(C)CCC(O8)C(C)(C)O)C(OC(=O)C)C1O
82 0.034482759 KXHCYYSIAXMSPA-DHEMDKHTSA-N CC(=O)OC1C(O)COC(OC2CCC34CC35CCC6(C)C(C(O)CC6(C)C5CC(OC7OC(CO)C(O)C(O)C7O)C4C2(C)C)C8(C)CCC(O8)C(C)(C)O)C1OC(=O)C
83 0.034482759 KXHCYYSIAXMSPA-UHFFFAOYSA-N OCC1OC(OC2CC3C4(C)CC(C(C4(C)CCC43C3(C2C(C)(C)C(CC3)OC2OCC(C(C2OC(=O)C)OC(=O)C)O)C4)C2(C)CCC(O2)C(O)(C)C)O)C(C(C1O)O)O
84 0.034482759 OBCIIHNMMSCUMD-UHFFFAOYSA-N OCC1OC(OC2CC3C(C=C4C2C(C)(C)C(CC4)OC2OCC(C(C2OC(=O)C)OC(=O)C)O)CCC2(C3(C)CC(C2C2(C)CCC(O2)C(O)(C)C)O)C)C(C(C1O)O)O
85 0.034482759 BZIPXTFTOJXFEG-UHFFFAOYSA-N OCC1OC(OC2CC3C(=CC4C2C(C)(C)C(CC4)OC2OCC(C(C2OC(=O)C)OC(=O)C)O)CCC2(C3(C)CC(C2C2(C)CCC(O2)C(O)(C)C)O)C)C(C(C1O)O)O
86 0.034482759 HVPKALQHGQMJER-BPFLHLODSA-N CC(=O)OC1COC(OC2CCC34CC35CCC6(C)C(C(O)CC6(C)C5CC(OC7OC(CO)C(O)C(O)C7O)C4C2(C)C)C8(C)CCC(O8)C(C)(C)O)C(OC(=O)C)C1O
87 0.034482759 KXHCYYSIAXMSPA-DMIPWLMXSA-N CC(=O)OC1C(O)COC(OC2CCC34CC35CCC6(C)C(C(O)CC6(C)C5CC(OC7OC(CO)C(O)C(O)C7O)C4C2(C)C)C8(C)CCC(O8)C(C)(C)O)C1OC(=O)C
88 0.034482759 LRWUZSAOXSUTCO-NVOXUARWSA-N CC(=O)OC1COC(OC2CCC34CC35CCC6(C)C(C(O)CC6(C)C5CC(OC7OC(CO)C(O)C(O)C7O)C4C2(C)C)C8(C)CCC(O8)C(C)(C)O)C(O)C1OC(=O)C
89 0.034482759 QPUXXIXSEYGEHQ-QGBZPZCHSA-N CC(=O)OC1C(O)COC(OC2CCC34CC35CCC6(C)C(C(O)CC6(C)C5CC(OC7OC(CO)C(O)C(O)C7O)C4C2(C)C)C8(C)CC(CO8)C(C)(C)O)C1OC(=O)C
90 0.034482759 KXHCYYSIAXMSPA-DIWSAHTISA-N CC(=O)OC1C(O)COC(OC2CCC34CC35CCC6(C)C(C(O)CC6(C)C5CC(OC7OC(CO)C(O)C(O)C7O)C4C2(C)C)C8(C)CCC(O8)C(C)(C)O)C1OC(=O)C
91 0.034482759 NWLKARBSFUGLOG-FRCGSTPOSA-N CC(=O)OC1COC(OC2CCC34CC35CCC6(C)C(C(O)CC6(C)C5CC(OC7OC(CO)C(O)C(O)C7O)C4C2(C)C)C8(C)CC(CO8)C(C)(C)O)C(OC(=O)C)C1O
92 0.034482759 KXHCYYSIAXMSPA-HJYVTFROSA-N CC(=O)OC1C(O)COC(OC2CCC34CC35CCC6(C)C(C(O)CC6(C)C5CC(OC7OC(CO)C(O)C(O)C7O)C4C2(C)C)C8(C)CCC(O8)C(C)(C)O)C1OC(=O)C
93 0.034482759 KXHCYYSIAXMSPA-YCVQRFTKSA-N CC(=O)OC1C(O)COC(OC2CCC34CC35CCC6(C)C(C(O)CC6(C)C5CC(OC7OC(CO)C(O)C(O)C7O)C4C2(C)C)C8(C)CCC(O8)C(C)(C)O)C1OC(=O)C
94 0.034482759 KXHCYYSIAXMSPA-BPFLHLODSA-N CC(=O)OC1C(O)COC(OC2CCC34CC35CCC6(C)C(C(O)CC6(C)C5CC(OC7OC(CO)C(O)C(O)C7O)C4C2(C)C)C8(C)CCC(O8)C(C)(C)O)C1OC(=O)C
95 0.034482759 KXHCYYSIAXMSPA-OOCCOBHWSA-N CC(=O)O[C@H]1[C@@H](CO[C@H]([C@@H]1OC(=O)C)O[C@H]2CC[C@]34C[C@]35CC[C@@]6([C@H]([C@H](C[C@]6([C@@H]5C[C@@H]([C@H]4C2(C)C)O[C@H]7[C@@H]([C@H]([C@@H]([C@H](O7)CO)O)O)O)C)O)[C@]8(CC[C@H](O8)C(C)(C)O)C)C)O
96 0.034482759 HVPKALQHGQMJER-UHFFFAOYSA-N OCC1OC(OC2CC3C4(C)CC(C(C4(C)CCC43C3(C2C(C)(C)C(CC3)OC2OCC(C(C2OC(=O)C)O)OC(=O)C)C4)C2(C)CCC(O2)C(O)(C)C)O)C(C(C1O)O)O
97 0.034482759 KQSZUYZHTSCTBT-UHFFFAOYSA-N OCC1OC(OC2CC3C(C=C4C2C(C)(C)C(CC4)OC2OCC(C(C2OC(=O)C)O)OC(=O)C)CCC2(C3(C)CC(C2C2(C)CCC(O2)C(O)(C)C)O)C)C(C(C1O)O)O
98 0.034482759 WVKBBKIOFKKNLZ-UHFFFAOYSA-N OCC1OC(OC2CC3C(=CC4C2C(C)(C)C(CC4)OC2OCC(C(C2OC(=O)C)O)OC(=O)C)CCC2(C3(C)CC(C2C2(C)CCC(O2)C(O)(C)C)O)C)C(C(C1O)O)O
99 0.034482759 HVPKALQHGQMJER-XOUPSZAESA-N CC(=O)O[C@@H]1CO[C@H]([C@@H]([C@H]1O)OC(=O)C)O[C@H]2CC[C@]34C[C@]35CC[C@@]6([C@H]([C@H](C[C@]6([C@@H]5C[C@@H]([C@H]4C2(C)C)O[C@H]7[C@@H]([C@H]([C@@H]([C@H](O7)CO)O)O)O)C)O)[C@]8(CC[C@H](O8)C(C)(C)O)C)C
100 0.021978022 DXTTUINJHHYHFN-OCOVCYSCSA-N CC=C1/CN2CCC34C2CC1C5C=C(C6CC78C9CC(C(=CC)CN69)C%10=CN%11C%12C(=CN(C7%10)c%13ccccc8%13)C%14CC%15N(CCC%12%15c%16ccccc%11%16)C/C/%14=CC)C(=O)N(C35)c%17ccccc4%17
101 0.021978022 DXTTUINJHHYHFN-QCOWUWOVSA-N CC=C/1CN2CCC34C2CC1C5C=C(C6CC78C9CC(C(=C/C)CN69)C%10=CN%11C%12C(=CN(C7%10)c%13ccccc8%13)C%14CC%15N(CCC%12%15c%16ccccc%11%16)C/C/%14=C/C)C(=O)N(C35)c%17ccccc4%17
102 0.021978022 MSXJTSHWDIEUFD-ZAMDTIOZSA-N CC(C)CC1NC(=O)C(NC(=O)C2CCCN2C(=O)C(Cc3ccccc3)NC(=O)C(C)NC(=O)C(NC(=O)C4CCCN4C(=O)C(Cc5ccc(O)cc5)NC1=O)C(C)C)C(C)C
103 0.019230769 NAUZBQMEOYSERD-JQVOYPCOSA-N CC(C)(O)C1CCC(C)(O1)C2C(O)CC3(C)C4CC(OC5OCC(O)C(O)C5O)C6C(C)(C)C(CCC67CC47CCC23C)OC8OCC(O)C(O)C8OC9OCC(O)C(O)C9O
104 0.019230769 NAUZBQMEOYSERD-CJBNBKLGSA-N CC(C)(O)C1CCC(C)(O1)C2C(O)CC3(C)C4CC(OC5OCC(O)C(O)C5O)C6C(C)(C)C(CCC67CC47CCC23C)OC8OCC(O)C(O)C8OC9OCC(O)C(O)C9O
105 0.018018018 TVXISIJXIXGTQS-QAGQRVKKSA-N CC1(C)CCC2(C(O)CC3(C)C(=CCC4C5(C)CCC(OC6OCC(O)C(O)C6OC7OCC(O)C(O)C7OC8OCC(O)C(O)C8O)C(C)(C)C5CCC34C)C2C1)C(=O)O
106 0.018018018 TVXISIJXIXGTQS-PNVPXRELSA-N C[C@]12CC[C@@H](C([C@@H]1CC[C@@]3([C@@H]2CC=C4[C@]3(C[C@H]([C@@]5([C@H]4CC(CC5)(C)C)C(=O)O)O)C)C)(C)C)O[C@H]6[C@@H]([C@H]([C@H](CO6)O)O)O[C@H]7[C@@H]([C@H]([C@H](CO7)O)O)O[C@H]8[C@@H]([C@H]([C@H](CO8)O)O)O
107 0.018018018 TVXISIJXIXGTQS-UHFFFAOYSA-N OC1C(O)COC(C1OC1OCC(C(C1OC1OCC(C(C1O)O)O)O)O)OC1CCC2(C(C1(C)C)CCC1(C2CC=C2C1(C)CC(C1(C2CC(C)(C)CC1)C(=O)O)O)C)C
108 0.017699115 OHCNWJRKKVGLCT-KYQKSIBXSA-N CC1OC(OC2C(O)C(O)COC2OC3CCC4(C)C(CCC5(C)C6CCC7(CCC(C)(C)CC7C6=CCC45)C(=O)O)C3(C)CO)C(O)C(OC8OCC(O)C(O)C8O)C1O
109 0.017699115 OHCNWJRKKVGLCT-FRBQWJTISA-N CC1OC(OC2C(O)C(O)COC2OC3CCC4(C)C(CCC5(C)C6CCC7(CCC(C)(C)CC7C6=CCC45)C(=O)O)C3(C)CO)C(O)C(OC8OCC(O)C(O)C8O)C1O
110 0.017241379 IZUGJFIVXAZJFA-USLYCZPCSA-N [H]C(CCCCCCCCCCCCC)=C([H])[C@@]([H])(O)[C@]([H])(CO[C@]1([H])O[C@]([H])(CO)[C@@]([H])(O[C@]2([H])O[C@]([H])(CO)[C@]([H])(O)[C@]([H])(O[C@]3([H])O[C@]([H])(CO)[C@@]([H])(O)[C@]([H])(O)[C@@]3([H])N=C(C)O)[C@@]2([H])O)[C@]([H])(O)[C@@]1([H])O)N=C(C)O
111 0.017241379 RVOAFEYDJKKKJC-GPBIYLKMSA-N CC(=O)OCC1OC(OC2CC3C4(C)CC(O)C(C5(C)CCC(O5)C(C)(C)O)C4(C)CCC36CC67CCC(OC8OCC(O)C(O)C8OC(=O)C)C(C)(C)C27)C(O)C(O)C1O
112 0.017241379 PFKHCUDVVNRCMF-UHFFFAOYSA-N COC1CC(C)OC(C1OC)OC1C(C)CC(C)(O)C(=O)C(C)C(OC(=O)C)C(C(OC(=O)C(C(C1C)OC1OC(C)C(C(C1)(C)OC)OC(=O)C)C)C(C(O)C)C)C
113 0.017241379 WBUBFKNVRCPJBA-UHFFFAOYSA-N CCCCCCCCCCCCCCCC(=O)OCC(OC(=O)CCCCCCCC=CCCCCCCCC)COP(=O)(OP(=O)(OCC1OC(C(C1O)O)O)O)O
114 0.017241379 QRZPYHVCOONZFI-UHFFFAOYSA-N COC1CC(C)OC(C1O)OC1C(C)CC(C)(O)C(=O)C(C)C(OC(=O)C)C(C(OC(=O)C(C(C1C)OC1OC(C)C(C(C1)(C)OC)OC(=O)C)C)C(C(OC)C)C)C
115 0.017241379 YZZUMLYVUHNJSO-UHFFFAOYSA-N COC1CC(C)OC(C1O)OC1C(C)CC(C)(OC)C(=O)C(C)C(OC(=O)C)C(C(OC(=O)C(C(C1C)OC1OC(C)C(C(C1)(C)OC)OC(=O)C)C)C(C(O)C)C)C
