# Supplementary material for: Ion mobility collision cross-section atlas for known and unknown metabolite annotation in untargeted metabolomics
Source: Nat Commun. 2020 Aug 28;11:4334. doi: 10.1038/s41467-020-18171-8 (PMC7455731; doi:10.1038/s41467-020-18171-8)
Supplement: Supplementary file 8 — Supplementary Data 5 [file 41467_2020_18171_MOESM8_ESM.zip › 01_positive_mode/L0680/cfmid_pred_spec.msp]

Name: +ve in-silico MS/MS by CFM-ID for WQLVFSAGQJTQCK-VKROHFNGSA-N
ID: WQLVFSAGQJTQCK-VKROHFNGSA-N
Comment: Energy0
Num peaks: 31
55.05422664 7.947349912
57.06987671 1.435967381
59.08552677 1.018468189
67.05422664 3.365594444
69.06987671 5.24503263
71.04914126 1.126228533
71.08552677 3.233470849
73.06479133 1.222625942
73.10117684 0.9333523494
253.1950772 1.409450646
255.2107273 0.6311422277
271.2056419 2.326448611
275.236942 0.7381157605
277.2525921 1.034233131
281.2263773 1.928992302
283.2420274 1.073782796
285.2576775 0.7721826497
289.2162066 1.082857831
299.236942 3.344829622
301.2525921 1.57317588
303.2682422 1.183455644
305.2838922 0.7523537646
317.2475067 1.453967326
355.2631568 0.6919672824
371.2580714 0.6455523547
373.2737215 1.08567229
383.2944569 0.6889772891
385.310107 0.8170727309
397.310107 15.34655173
399.2893715 0.8449391983
415.3206717 14.46161801

Name: +ve in-silico MS/MS by CFM-ID for WQLVFSAGQJTQCK-VKROHFNGSA-N
ID: WQLVFSAGQJTQCK-VKROHFNGSA-N
Comment: Energy1
Num peaks: 31
39.02292652 0.8201908405
41.03857658 1.182253525
53.03857658 0.7601545524
55.05422664 8.831234478
57.06987671 2.974603193
67.05422664 1.419462878
69.06987671 3.614679166
71.04914126 1.142524266
71.08552677 1.959681394
123.0804414 0.8014009739
125.0960915 0.8821164303
159.1168269 1.186451627
253.1950772 8.22989801
257.2263773 1.406682633
271.2056419 4.247895187
273.221292 1.062048081
277.2525921 1.076425644
281.2263773 2.477844449
285.2576775 1.313213165
291.2318567 0.7234106808
299.236942 1.788988099
301.2525921 0.9968699398
305.2838922 1.021877922
341.2475067 0.9488180291
343.2631568 1.181175202
355.2631568 1.501709842
357.2788068 1.276291765
369.2788068 1.063739812
397.310107 3.343544538
399.2893715 1.193473358
415.3206717 2.770430992

Name: +ve in-silico MS/MS by CFM-ID for WQLVFSAGQJTQCK-VKROHFNGSA-N
ID: WQLVFSAGQJTQCK-VKROHFNGSA-N
Comment: Energy2
Num peaks: 31
39.02292652 1.326619708
41.03857658 2.979255241
43.05422664 0.8195062493
51.02292652 2.48570751
53.03857658 1.9635128
55.05422664 6.256206909
57.06987671 2.483397453
67.05422664 5.737625617
69.06987671 2.211801231
71.08552677 2.079403012
159.1168269 0.9763781401
197.132477 0.9820873019
213.1637771 1.396643114
229.1950772 0.8991186365
241.1950772 0.9214314137
247.1692564 0.8419030509
271.2056419 0.9456401002
273.1849065 0.8419030509
281.2263773 1.147202093
283.2420274 2.360888943
285.2576775 1.236631401
299.236942 3.569379612
301.2525921 1.169604448
353.2475067 0.9764143536
355.2631568 2.523463388
357.2788068 2.058475863
369.2788068 1.062942227
383.2944569 1.138062316
385.2737215 0.9127484386
387.2893715 0.9062013224
399.2893715 1.653473142

Name: +ve in-silico MS/MS by CFM-ID for FWCXELAAYFYCSR-RYKNUXCGSA-N
ID: FWCXELAAYFYCSR-RYKNUXCGSA-N
Comment: Energy0
Num peaks: 27
55.05422664 9.022596607
57.06987671 1.552937862
59.08552677 1.095181772
69.06987671 5.916087809
71.04914126 1.16194968
71.08552677 3.656561471
73.06479133 1.1852366
73.10117684 1.003469069
143.1066561 0.8848324682
271.2056419 0.6469255895
289.2162066 3.106988575
291.2318567 0.9749716992
293.2475067 1.067457493
299.236942 0.9192649462
307.2267713 1.263095509
317.2475067 4.423503299
319.2631568 2.133526003
321.2788068 1.646041827
335.2580714 1.980568358
389.2686361 1.000271871
391.2842861 1.684518568
397.310107 2.94108902
401.3050216 0.9037226345
403.3206717 0.6626373074
415.3206717 7.961481696
417.2999362 0.960835569
433.3312363 20.28870166

Name: +ve in-silico MS/MS by CFM-ID for FWCXELAAYFYCSR-RYKNUXCGSA-N
ID: FWCXELAAYFYCSR-RYKNUXCGSA-N
Comment: Energy1
Num peaks: 31
41.03857658 1.232655205
55.05422664 10.46831239
57.06987671 3.382172446
69.06987671 4.225278275
71.04914126 1.275514953
71.08552677 2.31943907
129.0910061 0.7218625569
143.1066561 1.14358458
157.1223062 0.7218625569
183.1379563 1.024240693
197.1536063 0.8196474117
211.1692564 0.7218625569
237.1849065 0.8196474117
249.1849065 1.011204621
251.2005565 1.378270986
271.2056419 7.441769298
275.236942 1.416693963
289.2162066 5.798309655
291.2318567 2.215698169
299.236942 2.546527905
303.2682422 1.352893109
317.2475067 2.312452326
319.2631568 1.297126897
345.2788068 0.9139354708
359.2944569 0.7418483355
389.2686361 0.788294827
391.2842861 0.7658049558
397.310107 1.312348993
415.3206717 3.496347551
417.2999362 1.388622929
433.3312363 3.812720436

Name: +ve in-silico MS/MS by CFM-ID for FWCXELAAYFYCSR-RYKNUXCGSA-N
ID: FWCXELAAYFYCSR-RYKNUXCGSA-N
Comment: Energy2
Num peaks: 31
39.02292652 1.004149782
41.03857658 2.584983612
43.05422664 0.9565411787
53.03857658 1.702494642
55.05422664 8.205538571
57.06987671 2.928091599
67.05422664 5.785775799
69.06987671 2.814658353
71.08552677 2.850119158
183.1379563 0.9578786115
221.1536063 0.9218653392
231.1743418 1.639578817
245.1899918 1.275742925
249.1849065 2.431268291
251.2005565 1.457734636
265.2162066 1.118682542
275.2005565 0.9218653392
287.2005565 1.174900488
289.2162066 1.974745576
291.2318567 1.430370061
301.2525921 2.982167556
303.2318567 0.9218653392
303.2682422 1.711033606
317.2475067 2.479200615
319.2631568 1.446691086
359.2944569 1.153092279
373.310107 0.9166334454
389.2686361 1.125955225
403.2842861 1.068808901
405.2999362 1.08614268
417.2999362 2.085501862

Name: +ve in-silico MS/MS by CFM-ID for WQLVFSAGQJTQCK-CAKNJAFZSA-N
ID: WQLVFSAGQJTQCK-CAKNJAFZSA-N
Comment: Energy0
Num peaks: 31
55.05422664 7.947349912
57.06987671 1.435967381
59.08552677 1.018468189
67.05422664 3.365594444
69.06987671 5.24503263
71.04914126 1.126228533
71.08552677 3.233470849
73.06479133 1.222625942
73.10117684 0.9333523494
253.1950772 1.409450646
255.2107273 0.6311422277
271.2056419 2.326448611
275.236942 0.7381157605
277.2525921 1.034233131
281.2263773 1.928992302
283.2420274 1.073782796
285.2576775 0.7721826497
289.2162066 1.082857831
299.236942 3.344829622
301.2525921 1.57317588
303.2682422 1.183455644
305.2838922 0.7523537646
317.2475067 1.453967326
355.2631568 0.6919672824
371.2580714 0.6455523547
373.2737215 1.08567229
383.2944569 0.6889772891
385.310107 0.8170727309
397.310107 15.34655173
399.2893715 0.8449391983
415.3206717 14.46161801

Name: +ve in-silico MS/MS by CFM-ID for WQLVFSAGQJTQCK-CAKNJAFZSA-N
ID: WQLVFSAGQJTQCK-CAKNJAFZSA-N
Comment: Energy1
Num peaks: 31
39.02292652 0.8201908405
41.03857658 1.182253525
53.03857658 0.7601545524
55.05422664 8.831234478
57.06987671 2.974603193
67.05422664 1.419462878
69.06987671 3.614679166
71.04914126 1.142524266
71.08552677 1.959681394
123.0804414 0.8014009739
125.0960915 0.8821164303
159.1168269 1.186451627
253.1950772 8.22989801
257.2263773 1.406682633
271.2056419 4.247895187
273.221292 1.062048081
277.2525921 1.076425644
281.2263773 2.477844449
285.2576775 1.313213165
291.2318567 0.7234106808
299.236942 1.788988099
301.2525921 0.9968699398
305.2838922 1.021877922
341.2475067 0.9488180291
343.2631568 1.181175202
355.2631568 1.501709842
357.2788068 1.276291765
369.2788068 1.063739812
397.310107 3.343544538
399.2893715 1.193473358
415.3206717 2.770430992

Name: +ve in-silico MS/MS by CFM-ID for WQLVFSAGQJTQCK-CAKNJAFZSA-N
ID: WQLVFSAGQJTQCK-CAKNJAFZSA-N
Comment: Energy2
Num peaks: 31
39.02292652 1.326619708
41.03857658 2.979255241
43.05422664 0.8195062493
51.02292652 2.48570751
53.03857658 1.9635128
55.05422664 6.256206909
57.06987671 2.483397453
67.05422664 5.737625617
69.06987671 2.211801231
71.08552677 2.079403012
159.1168269 0.9763781401
197.132477 0.9820873019
213.1637771 1.396643114
229.1950772 0.8991186365
241.1950772 0.9214314137
247.1692564 0.8419030509
271.2056419 0.9456401002
273.1849065 0.8419030509
281.2263773 1.147202093
283.2420274 2.360888943
285.2576775 1.236631401
299.236942 3.569379612
301.2525921 1.169604448
353.2475067 0.9764143536
355.2631568 2.523463388
357.2788068 2.058475863
369.2788068 1.062942227
383.2944569 1.138062316
385.2737215 0.9127484386
387.2893715 0.9062013224
399.2893715 1.653473142

Name: +ve in-silico MS/MS by CFM-ID for OPESDBSJPSZDIT-PJZCFIFPSA-N
ID: OPESDBSJPSZDIT-PJZCFIFPSA-N
Comment: Energy0
Num peaks: 31
43.05422664 0.5270536999
97.10117684 0.5685361812
99.1168269 2.622350862
107.0491413 0.6991646045
113.132477 1.534141095
121.0647913 1.079652156
135.0804414 0.688621055
161.0960915 0.5300855214
175.1117415 0.7710123215
241.1586917 2.315747144
241.2162066 0.7710123215
243.1743418 1.325142732
245.1899918 1.010974633
247.2056419 0.5724806265
249.221292 0.5724806265
255.2318567 0.5300855214
281.2475067 0.6998204868
295.2631568 1.056637267
301.1798211 1.50466874
303.1954711 0.5582598588
309.2788068 0.6998204868
315.1954711 0.5943014287
365.2838922 0.5723376246
379.2995423 5.15358656
383.2944569 1.88970809
385.2737215 0.6221827724
385.310107 0.7910902096
387.2893715 0.8478297507
397.310107 12.61666536
399.2893715 0.6219255406
415.3206717 35.01612215

Name: +ve in-silico MS/MS by CFM-ID for OPESDBSJPSZDIT-PJZCFIFPSA-N
ID: OPESDBSJPSZDIT-PJZCFIFPSA-N
Comment: Energy1
Num peaks: 31
41.03857658 1.128228081
43.05422664 1.558667613
55.05422664 1.295480256
57.06987671 1.38474515
69.06987671 1.097850203
71.08552677 1.232572061
85.10117684 0.9877739353
97.10117684 1.160174339
99.1168269 5.067826602
107.0491413 1.279935915
113.132477 5.792251816
115.148127 1.052797824
121.0647913 1.849328592
135.0804414 1.227663286
187.1117415 1.102033925
189.1273916 1.098491891
227.1430416 1.246535418
229.1586917 1.081210332
235.2056419 0.9486986046
241.1586917 3.121515862
243.1743418 1.386920466
247.2056419 2.00260601
249.221292 2.00260601
281.2475067 1.291489923
283.1692564 0.9306668722
295.2631568 1.362862528
309.2788068 1.291489923
379.2995423 3.579654202
397.310107 4.40498915
399.2893715 0.92628794
415.3206717 4.038505631

Name: +ve in-silico MS/MS by CFM-ID for OPESDBSJPSZDIT-PJZCFIFPSA-N
ID: OPESDBSJPSZDIT-PJZCFIFPSA-N
Comment: Energy2
Num peaks: 31
39.02292652 1.800954899
41.03857658 5.247121572
43.05422664 7.222347822
53.03857658 1.536347056
55.05422664 4.36811556
57.06987671 3.631034343
69.06987671 2.638484181
71.08552677 1.928269966
83.08552677 0.8455816991
95.08552677 0.8404200512
97.10117684 1.159059485
99.1168269 2.378966129
157.1011768 1.022615219
189.1273916 0.9414449626
227.1430416 2.036801184
229.1586917 1.864250521
233.1899918 1.609791328
235.2056419 1.521845076
241.1586917 2.316204675
243.1743418 1.054571613
247.2056419 1.069986713
249.221292 1.069986713
255.2318567 0.7937547697
283.1692564 1.659209351
297.1849065 1.176198373
311.2005565 1.038220217
355.2631568 0.9205190629
359.2944569 0.8248189765
365.2838922 1.148160753
379.2995423 1.195648529
399.2893715 1.661144003

Name: +ve in-silico MS/MS by CFM-ID for CRCTVUFFBCIURJ-DJHAZVFJSA-N
ID: CRCTVUFFBCIURJ-DJHAZVFJSA-N
Comment: Energy0
Num peaks: 13
111.1168269 0.5371096264
285.1849065 0.5711562826
341.2475067 0.8026912378
355.2631568 2.547289443
357.2788068 2.16778376
359.2580714 0.6082772312
373.2737215 1.309844547
375.2893715 1.739801652
397.310107 31.60467056
399.2893715 0.5615503952
415.3206717 29.60280829
417.2999362 0.5211664639
433.3312363 7.73358917

Name: +ve in-silico MS/MS by CFM-ID for CRCTVUFFBCIURJ-DJHAZVFJSA-N
ID: CRCTVUFFBCIURJ-DJHAZVFJSA-N
Comment: Energy1
Num peaks: 31
55.05422664 0.6507499126
69.06987671 1.302663139
73.06479133 0.9971063571
83.08552677 0.8712246948
87.08044139 0.7943091677
111.1168269 0.7852019467
149.132477 1.910754295
151.075356 0.8486476655
151.148127 1.858416273
155.1794272 0.6643433308
165.1273916 0.6507053796
167.1430416 0.796145104
187.1117415 0.9286237982
205.1223062 0.7976131802
243.1379563 0.6613633646
259.2056419 0.8236870119
285.1849065 0.7569097716
327.2318567 1.350486508
341.2475067 2.916184736
345.2424213 0.8166462773
355.2631568 2.173281892
357.2788068 2.646021769
359.2580714 1.2788028
373.2737215 0.9628728351
375.2893715 1.093035653
385.310107 0.6615785591
387.325757 2.180503544
397.310107 16.65068356
405.3363217 1.193937565
415.3206717 8.68620125
433.3312363 1.727925928

Name: +ve in-silico MS/MS by CFM-ID for CRCTVUFFBCIURJ-DJHAZVFJSA-N
ID: CRCTVUFFBCIURJ-DJHAZVFJSA-N
Comment: Energy2
Num peaks: 31
55.05422664 1.401045144
65.03857658 1.003645218
67.05422664 1.671611053
69.06987671 2.252024177
79.05422664 1.392768385
81.06987671 1.868357155
93.06987671 1.16512382
95.08552677 1.228232031
133.0647913 0.9168288088
135.1168269 1.66089919
137.132477 1.185686952
149.132477 0.9246176664
153.1637771 0.8688334682
187.1117415 1.588558238
189.1273916 1.035124622
203.1066561 0.9189483231
205.1223062 1.186998917
259.2056419 1.210605579
275.2005565 1.026589357
313.2162066 1.378830903
327.2318567 1.901698169
341.2475067 3.165765512
355.2631568 2.222430628
357.2788068 2.194037863
371.2944569 1.215558677
383.2944569 0.9566330191
385.310107 2.321412188
387.325757 1.918820026
397.310107 5.104724859
399.2893715 1.173770939
417.2999362 1.110686094

Name: +ve in-silico MS/MS by CFM-ID for AJPPBYXIXOLGAV-QHKDMNIJSA-N
ID: AJPPBYXIXOLGAV-QHKDMNIJSA-N
Comment: Energy0
Num peaks: 31
57.06987671 1.113516236
71.08552677 1.088805444
85.10117684 1.000516354
111.1168269 0.5622407856
113.132477 1.259155312
153.1637771 0.7592706771
155.1794272 0.7395549008
203.1066561 0.8377788507
205.1223062 0.9314084318
283.1692564 0.8962802018
301.1798211 0.7653416019
303.1954711 0.5380077401
311.2005565 0.6284187767
325.2162066 0.6152805529
329.2111212 0.5481791626
343.2267713 0.6250343902
353.2475067 0.8417162345
353.2838922 0.5422785458
355.2631568 1.001942023
355.2995423 0.578964426
357.2424213 0.6277951836
369.2788068 0.5478981655
371.2580714 0.7244940669
371.2944569 0.9536947748
373.2737215 1.230291543
373.310107 1.071680052
379.2995423 5.535551257
387.325757 1.115355258
397.310107 28.22654005
399.2893715 0.9532419578
415.3206717 21.15516996

Name: +ve in-silico MS/MS by CFM-ID for AJPPBYXIXOLGAV-QHKDMNIJSA-N
ID: AJPPBYXIXOLGAV-QHKDMNIJSA-N
Comment: Energy1
Num peaks: 31
55.05422664 1.146046992
57.0334912 0.7736967988
57.06987671 3.115157238
69.06987671 0.8728338843
71.08552677 2.586164113
83.08552677 0.8330899445
85.10117684 1.506178121
111.0804414 0.841505022
111.1168269 0.9707818758
113.132477 1.177378115
149.0597059 1.389002353
149.132477 0.8687146287
151.075356 0.8442767966
151.148127 1.759700234
153.1637771 1.595708416
155.1794272 0.9359885048
203.1066561 1.25265189
261.221292 0.9207972676
325.2162066 1.334384117
339.2318567 1.256492467
343.2267713 1.114271104
353.2838922 0.8642387548
357.2424213 1.057194174
359.2944569 0.8002230243
365.2838922 1.063764449
367.2995423 0.7980596911
369.3151924 2.557356657
379.2995423 3.974636634
387.325757 4.624759721
397.310107 5.776901311
415.3206717 2.750564822

Name: +ve in-silico MS/MS by CFM-ID for AJPPBYXIXOLGAV-QHKDMNIJSA-N
ID: AJPPBYXIXOLGAV-QHKDMNIJSA-N
Comment: Energy2
Num peaks: 31
39.02292652 0.7960293086
41.03857658 0.9517719034
51.02292652 1.308558939
53.03857658 0.95615861
55.05422664 3.542034366
57.06987671 5.129974854
67.01784114 1.322889007
67.05422664 1.344253826
69.06987671 2.717485441
71.08552677 2.865991447
83.08552677 1.243033794
111.0804414 1.029899613
135.1168269 0.7857876712
155.1794272 0.8067820773
185.0960915 1.714876146
205.1223062 1.176513312
243.2107273 1.041485046
259.2420274 0.7925160776
311.2005565 1.207213877
325.2162066 1.729911847
339.2318567 1.892434065
339.2682422 0.9071337025
341.2838922 1.214079876
351.2682422 1.499506342
353.2838922 2.116676852
355.2995423 2.080514296
367.2995423 1.435347106
369.2788068 0.9733824152
369.3151924 3.916922249
379.2995423 2.882702098
399.2893715 1.396501132

Name: +ve in-silico MS/MS by CFM-ID for FWCXELAAYFYCSR-HJXRQQMRSA-N
ID: FWCXELAAYFYCSR-HJXRQQMRSA-N
Comment: Energy0
Num peaks: 27
55.05422664 9.022596607
57.06987671 1.552937862
59.08552677 1.095181772
69.06987671 5.916087809
71.04914126 1.16194968
71.08552677 3.656561471
73.06479133 1.1852366
73.10117684 1.003469069
143.1066561 0.8848324682
271.2056419 0.6469255895
289.2162066 3.106988575
291.2318567 0.9749716992
293.2475067 1.067457493
299.236942 0.9192649462
307.2267713 1.263095509
317.2475067 4.423503299
319.2631568 2.133526003
321.2788068 1.646041827
335.2580714 1.980568358
389.2686361 1.000271871
391.2842861 1.684518568
397.310107 2.94108902
401.3050216 0.9037226345
403.3206717 0.6626373074
415.3206717 7.961481696
417.2999362 0.960835569
433.3312363 20.28870166

Name: +ve in-silico MS/MS by CFM-ID for FWCXELAAYFYCSR-HJXRQQMRSA-N
ID: FWCXELAAYFYCSR-HJXRQQMRSA-N
Comment: Energy1
Num peaks: 31
41.03857658 1.232655205
55.05422664 10.46831239
57.06987671 3.382172446
69.06987671 4.225278275
71.04914126 1.275514953
71.08552677 2.31943907
129.0910061 0.7218625569
143.1066561 1.14358458
157.1223062 0.7218625569
183.1379563 1.024240693
197.1536063 0.8196474117
211.1692564 0.7218625569
237.1849065 0.8196474117
249.1849065 1.011204621
251.2005565 1.378270986
271.2056419 7.441769298
275.236942 1.416693963
289.2162066 5.798309655
291.2318567 2.215698169
299.236942 2.546527905
303.2682422 1.352893109
317.2475067 2.312452326
319.2631568 1.297126897
345.2788068 0.9139354708
359.2944569 0.7418483355
389.2686361 0.788294827
391.2842861 0.7658049558
397.310107 1.312348993
415.3206717 3.496347551
417.2999362 1.388622929
433.3312363 3.812720436

Name: +ve in-silico MS/MS by CFM-ID for FWCXELAAYFYCSR-HJXRQQMRSA-N
ID: FWCXELAAYFYCSR-HJXRQQMRSA-N
Comment: Energy2
Num peaks: 31
39.02292652 1.004149782
41.03857658 2.584983612
43.05422664 0.9565411787
53.03857658 1.702494642
55.05422664 8.205538571
57.06987671 2.928091599
67.05422664 5.785775799
69.06987671 2.814658353
71.08552677 2.850119158
183.1379563 0.9578786115
221.1536063 0.9218653392
231.1743418 1.639578817
245.1899918 1.275742925
249.1849065 2.431268291
251.2005565 1.457734636
265.2162066 1.118682542
275.2005565 0.9218653392
287.2005565 1.174900488
289.2162066 1.974745576
291.2318567 1.430370061
301.2525921 2.982167556
303.2318567 0.9218653392
303.2682422 1.711033606
317.2475067 2.479200615
319.2631568 1.446691086
359.2944569 1.153092279
373.310107 0.9166334454
389.2686361 1.125955225
403.2842861 1.068808901
405.2999362 1.08614268
417.2999362 2.085501862

Name: +ve in-silico MS/MS by CFM-ID for GYJSAWZGYQXRBS-GRJZKGIBSA-N
ID: GYJSAWZGYQXRBS-GRJZKGIBSA-N
Comment: Energy0
Num peaks: 31
87.04405588 0.565307455
101.0597059 0.5773308274
115.075356 0.5531785232
143.1066561 0.5328702078
239.2005565 0.4900475525
249.1849065 0.4047163368
269.1899918 0.4931821868
271.2056419 0.8637113276
289.2162066 0.4130045629
299.236942 0.6061722573
313.2525921 0.606671495
327.2682422 0.5214919216
331.2631568 0.3933522419
341.2838922 0.7796701407
345.2788068 0.3677530944
359.2944569 0.5495055696
367.2995423 0.8450591838
369.3151924 7.451323821
371.3308424 1.423912997
375.2893715 0.3535513486
385.310107 1.026866285
387.325757 4.174688826
389.3050216 0.4838635257
389.3414071 0.5793031343
397.310107 14.68748898
401.3050216 0.4356107102
403.3206717 0.7313857775
405.3363217 0.400711962
415.3206717 25.55506871
417.2999362 0.6015885786
433.3312363 12.03956268

Name: +ve in-silico MS/MS by CFM-ID for GYJSAWZGYQXRBS-GRJZKGIBSA-N
ID: GYJSAWZGYQXRBS-GRJZKGIBSA-N
Comment: Energy1
Num peaks: 31
41.03857658 1.013583284
55.05422664 1.063381377
87.04405588 0.9815019456
97.10117684 0.9581979865
101.0597059 0.9825494985
107.0491413 0.6912873196
115.075356 0.7371766556
269.1899918 0.8586006335
271.2056419 0.8599953283
277.2162066 0.8136495532
297.221292 0.7579524404
299.236942 0.6870048362
311.236942 0.8838471243
313.2525921 1.614744272
327.2682422 1.414318082
331.2631568 0.9733774952
339.2682422 0.8470241639
341.2838922 3.118435161
343.2995423 0.9060204431
345.2788068 0.7137273839
359.2944569 1.263199559
367.2995423 1.633240768
369.3151924 7.847005476
371.3308424 1.809930066
375.2893715 0.9161152571
385.310107 1.063252055
387.2893715 1.177827552
387.325757 3.558013774
397.310107 8.273547203
415.3206717 6.892643594
433.3312363 1.961860214

Name: +ve in-silico MS/MS by CFM-ID for GYJSAWZGYQXRBS-GRJZKGIBSA-N
ID: GYJSAWZGYQXRBS-GRJZKGIBSA-N
Comment: Energy2
Num peaks: 31
41.03857658 2.006956469
55.05422664 3.092641084
69.06987671 1.028652408
91.05422664 1.127490456
93.06987671 0.8918145754
97.10117684 1.533810643
111.1168269 0.9035431319
179.1794272 1.208612645
181.1223062 0.9595979064
193.1950772 1.484536644
207.2107273 1.208612645
249.1849065 0.9989679196
275.2005565 1.171974294
279.2318567 0.9363988617
299.236942 1.19682819
313.2525921 1.989208942
315.2682422 1.233793108
325.2525921 1.07135798
327.2682422 1.815200593
339.2682422 1.275355041
341.2838922 1.316275203
343.2995423 1.76379378
357.3151924 1.319023143
367.2995423 3.029445013
369.3151924 4.956382819
371.3308424 2.258646559
375.2893715 0.9636121796
383.2944569 1.518555505
385.310107 1.717844558
387.2893715 1.098644522
417.2999362 1.549383779

Name: +ve in-silico MS/MS by CFM-ID for WFZKUWGUJVKMHC-UKBUZQLGSA-N
ID: WFZKUWGUJVKMHC-UKBUZQLGSA-N
Comment: Energy0
Num peaks: 31
89.05970595 1.177533246
107.0491413 0.4894502483
121.0647913 1.081201859
123.0440559 0.6241810755
125.0597059 0.7969129931
139.075356 0.7492287313
145.1223062 0.5110585647
151.075356 0.5050615019
153.0910061 0.4942100606
269.1899918 0.6904914131
277.2162066 0.8782659372
279.2318567 1.278563792
281.2475067 0.638772141
289.2162066 0.5946458798
293.2475067 0.9952090339
305.2475067 0.6348962096
307.2631568 0.7479404106
311.236942 0.9726803208
325.2525921 1.073970565
329.2475067 0.6534920663
343.2631568 0.6929414278
355.2631568 2.785839715
357.2788068 1.937520377
359.2944569 0.660056766
373.2737215 1.26705901
375.2893715 0.9315601322
397.310107 20.74302389
405.2999362 0.5170154331
415.3206717 21.92718951
417.2999362 0.9117627338
433.3312363 9.403099058

Name: +ve in-silico MS/MS by CFM-ID for WFZKUWGUJVKMHC-UKBUZQLGSA-N
ID: WFZKUWGUJVKMHC-UKBUZQLGSA-N
Comment: Energy1
Num peaks: 31
71.04914126 0.8697863116
89.05970595 1.702757784
105.0334912 1.310677325
107.0491413 0.7127197022
119.0491413 1.150301818
121.0647913 3.036117153
123.0804414 0.6861199261
133.0647913 0.8225733078
139.075356 1.905421775
203.1794272 1.360108209
259.2056419 1.164904935
269.2475067 0.7327569631
275.236942 1.830344922
277.2162066 0.8987240887
287.236942 0.782716945
289.2162066 0.6872108454
293.2475067 1.777477099
311.236942 2.354446553
313.2525921 1.228128259
317.2475067 0.7184577367
319.2631568 1.055726034
325.2525921 4.874242732
327.2682422 0.8830970292
329.2475067 1.128860661
343.2631568 2.056519054
345.2788068 0.8353806705
357.2788068 1.129779871
397.310107 11.62840774
415.3206717 5.674558155
417.2999362 0.7709048356
433.3312363 1.369112013

Name: +ve in-silico MS/MS by CFM-ID for WFZKUWGUJVKMHC-UKBUZQLGSA-N
ID: WFZKUWGUJVKMHC-UKBUZQLGSA-N
Comment: Energy2
Num peaks: 31
41.03857658 0.8706710294
51.02292652 0.7829414818
55.05422664 0.8401619192
71.04914126 1.289794059
89.05970595 0.8492709416
119.0491413 1.294424048
121.0647913 1.923622632
139.075356 1.687324387
203.1794272 2.700135537
205.1950772 0.9227167324
243.2107273 0.8758131491
261.221292 1.01355363
273.221292 0.8019518676
275.236942 1.042845967
281.2475067 0.8374488913
297.221292 1.517954259
299.236942 1.115826618
311.236942 3.066378305
313.2525921 1.725099457
317.2475067 0.7609284149
325.2525921 3.711470603
327.2682422 2.421335688
329.2475067 0.9862035209
341.2838922 1.111236727
343.2631568 0.9025974074
345.2788068 0.799682646
355.2631568 1.298554706
357.2788068 1.100615755
397.310107 4.055695618
405.2999362 1.064970401
417.2999362 1.609184169

Name: +ve in-silico MS/MS by CFM-ID for PSXQJZDFWDKBIP-MNVVPKPGSA-N
ID: PSXQJZDFWDKBIP-MNVVPKPGSA-N
Comment: Energy0
Num peaks: 31
57.0334912 0.5977698369
73.02840582 0.5241235593
87.04405588 0.674469715
97.10117684 0.5363985921
101.0597059 0.6906937703
115.075356 0.6623797447
123.0804414 0.7504707433
137.0960915 0.4469639876
143.1066561 0.8472179185
177.1273916 0.5853977186
231.1743418 0.4444771631
239.2005565 0.5853977186
269.1899918 0.6478063376
271.2056419 1.263704883
273.221292 0.8047408476
293.2475067 0.5853977186
299.236942 0.9778213649
313.2525921 1.044706872
327.2682422 1.097103146
341.2838922 1.547187366
345.2788068 0.4810954178
351.3046277 0.7203630481
367.2995423 1.887252987
369.3151924 10.16171516
371.3308424 1.581474165
373.310107 0.5680000591
379.2995423 2.141010415
387.2893715 0.6051448191
397.310107 11.16576104
399.2893715 1.369355898
415.3206717 23.27294145

Name: +ve in-silico MS/MS by CFM-ID for PSXQJZDFWDKBIP-MNVVPKPGSA-N
ID: PSXQJZDFWDKBIP-MNVVPKPGSA-N
Comment: Energy1
Num peaks: 31
39.02292652 0.8331749704
41.03857658 1.124486682
53.03857658 0.9134229315
55.05422664 1.26777825
57.0334912 0.7756224044
69.06987671 0.9433287085
87.04405588 0.7916969583
97.10117684 1.178485717
101.0597059 0.8086232013
123.0804414 0.9382115005
269.1899918 1.445455927
271.2056419 1.108732811
297.221292 0.8272369164
299.236942 1.105913834
299.2733275 0.9680942856
311.236942 0.9154839485
313.2525921 2.264775725
325.2525921 0.7896071228
327.2682422 2.091216
339.2682422 0.9973122702
341.2838922 3.475655718
341.3202777 1.02755686
351.3046277 1.327963863
367.2995423 1.576394203
369.3151924 6.728668108
371.3308424 1.838697115
379.2995423 1.1236709
387.325757 2.002784501
397.310107 3.446143038
399.2893715 1.103573245
415.3206717 2.46073264

Name: +ve in-silico MS/MS by CFM-ID for PSXQJZDFWDKBIP-MNVVPKPGSA-N
ID: PSXQJZDFWDKBIP-MNVVPKPGSA-N
Comment: Energy2
Num peaks: 31
39.02292652 1.147698811
41.03857658 2.254180341
53.03857658 1.220097424
55.05422664 3.09643497
69.06987671 1.245494028
97.10117684 1.647953257
109.1011768 0.9014812083
159.0804414 0.7870819237
187.1117415 0.7870819237
233.1899918 0.8080428016
249.1849065 0.7766594196
259.2056419 1.05340627
275.2005565 0.7766594196
295.2420274 0.9181690736
299.236942 1.550399762
299.2733275 3.081315777
309.2576775 1.014826813
313.2525921 1.396467595
325.2525921 1.108318857
327.2682422 1.24656445
327.3046277 1.218917574
339.2682422 1.164167889
341.2475067 0.9979332166
341.2838922 1.1607507
341.3202777 1.231041855
343.2995423 0.996961026
353.3202777 0.9782611653
367.2995423 3.108923329
371.3308424 1.718258248
387.2893715 1.011852247
399.2893715 2.114418271

Name: +ve in-silico MS/MS by CFM-ID for PSXQJZDFWDKBIP-KMPPVSSLSA-N
ID: PSXQJZDFWDKBIP-KMPPVSSLSA-N
Comment: Energy0
Num peaks: 31
57.0334912 0.5977698369
73.02840582 0.5241235593
87.04405588 0.674469715
97.10117684 0.5363985921
101.0597059 0.6906937703
115.075356 0.6623797447
123.0804414 0.7504707433
137.0960915 0.4469639876
143.1066561 0.8472179185
177.1273916 0.5853977186
231.1743418 0.4444771631
239.2005565 0.5853977186
269.1899918 0.6478063376
271.2056419 1.263704883
273.221292 0.8047408476
293.2475067 0.5853977186
299.236942 0.9778213649
313.2525921 1.044706872
327.2682422 1.097103146
341.2838922 1.547187366
345.2788068 0.4810954178
351.3046277 0.7203630481
367.2995423 1.887252987
369.3151924 10.16171516
371.3308424 1.581474165
373.310107 0.5680000591
379.2995423 2.141010415
387.2893715 0.6051448191
397.310107 11.16576104
399.2893715 1.369355898
415.3206717 23.27294145

Name: +ve in-silico MS/MS by CFM-ID for PSXQJZDFWDKBIP-KMPPVSSLSA-N
ID: PSXQJZDFWDKBIP-KMPPVSSLSA-N
Comment: Energy1
Num peaks: 31
39.02292652 0.8331749704
41.03857658 1.124486682
53.03857658 0.9134229315
55.05422664 1.26777825
57.0334912 0.7756224044
69.06987671 0.9433287085
87.04405588 0.7916969583
97.10117684 1.178485717
101.0597059 0.8086232013
123.0804414 0.9382115005
269.1899918 1.445455927
271.2056419 1.108732811
297.221292 0.8272369164
299.236942 1.105913834
299.2733275 0.9680942856
311.236942 0.9154839485
313.2525921 2.264775725
325.2525921 0.7896071228
327.2682422 2.091216
339.2682422 0.9973122702
341.2838922 3.475655718
341.3202777 1.02755686
351.3046277 1.327963863
367.2995423 1.576394203
369.3151924 6.728668108
371.3308424 1.838697115
379.2995423 1.1236709
387.325757 2.002784501
397.310107 3.446143038
399.2893715 1.103573245
415.3206717 2.46073264

Name: +ve in-silico MS/MS by CFM-ID for PSXQJZDFWDKBIP-KMPPVSSLSA-N
ID: PSXQJZDFWDKBIP-KMPPVSSLSA-N
Comment: Energy2
Num peaks: 31
39.02292652 1.147698811
41.03857658 2.254180341
53.03857658 1.220097424
55.05422664 3.09643497
69.06987671 1.245494028
97.10117684 1.647953257
109.1011768 0.9014812083
159.0804414 0.7870819237
187.1117415 0.7870819237
233.1899918 0.8080428016
249.1849065 0.7766594196
259.2056419 1.05340627
275.2005565 0.7766594196
295.2420274 0.9181690736
299.236942 1.550399762
299.2733275 3.081315777
309.2576775 1.014826813
313.2525921 1.396467595
325.2525921 1.108318857
327.2682422 1.24656445
327.3046277 1.218917574
339.2682422 1.164167889
341.2475067 0.9979332166
341.2838922 1.1607507
341.3202777 1.231041855
343.2995423 0.996961026
353.3202777 0.9782611653
367.2995423 3.108923329
371.3308424 1.718258248
387.2893715 1.011852247
399.2893715 2.114418271

Name: +ve in-silico MS/MS by CFM-ID for SQTAVUCHOVVOFD-OBRBSRNPSA-N
ID: SQTAVUCHOVVOFD-OBRBSRNPSA-N
Comment: Energy0
Num peaks: 31
57.0334912 0.5551251306
73.02840582 0.5158863606
87.04405588 0.664133465
97.10117684 0.5353874231
101.0597059 0.6801735366
115.075356 0.6523107013
125.0960915 0.8431475079
143.1066561 0.8344548387
177.1273916 0.5773150645
239.2005565 0.5773150645
269.1899918 0.5911169926
271.2056419 1.245720386
273.221292 0.7936296974
291.2318567 0.5773150645
299.236942 0.9658366858
313.2525921 1.031775153
327.2682422 1.005748396
339.2682422 0.5529862046
341.2838922 1.499555962
351.3046277 0.7292506492
367.2995423 1.954490358
369.3151924 10.20224827
371.2944569 0.8465842923
371.3308424 1.559638568
373.310107 0.9134652546
379.2995423 2.105040168
387.2893715 0.6225268368
387.325757 0.8486628347
397.310107 10.9512788
399.2893715 1.342607946
415.3206717 22.78936011

Name: +ve in-silico MS/MS by CFM-ID for SQTAVUCHOVVOFD-OBRBSRNPSA-N
ID: SQTAVUCHOVVOFD-OBRBSRNPSA-N
Comment: Energy1
Num peaks: 31
39.02292652 0.858600442
41.03857658 1.114562748
53.03857658 0.9788595976
55.05422664 1.281111434
57.0334912 1.107378479
69.06987671 0.9832645557
97.10117684 1.17326095
101.0597059 0.7938452855
123.0804414 0.7944903199
125.0960915 0.9859823993
269.1899918 1.167868606
271.2056419 1.087658677
297.221292 0.8115132885
299.236942 1.090557051
311.236942 0.8980829734
313.2525921 2.233292067
325.2525921 0.8793449866
327.2682422 1.891074704
339.2682422 1.397269784
341.2838922 3.344090995
351.3046277 1.341279871
355.2631568 0.8141489426
367.2995423 1.815082375
369.3151924 6.57412729
371.2944569 0.9119914517
371.3308424 1.809919473
379.2995423 1.074111754
387.325757 1.533455193
397.310107 3.312016658
399.2893715 1.267745776
415.3206717 2.393260618

Name: +ve in-silico MS/MS by CFM-ID for SQTAVUCHOVVOFD-OBRBSRNPSA-N
ID: SQTAVUCHOVVOFD-OBRBSRNPSA-N
Comment: Energy2
Num peaks: 31
41.03857658 2.341315403
53.03857658 1.024321865
55.05422664 3.211907739
69.06987671 1.265988203
97.10117684 1.636333619
107.0491413 0.7540514831
111.1168269 0.8694393603
159.0804414 0.7540514831
187.1117415 0.7540514831
231.2107273 1.086456225
233.1899918 0.7742843942
295.2420274 1.459729944
299.236942 1.564499108
299.2733275 1.291622608
309.2576775 0.9725925354
313.2525921 1.455728567
325.2525921 1.158872896
327.2682422 1.217714573
339.2682422 2.18179122
341.2475067 1.173173078
341.2838922 0.8274046074
341.3202777 1.769140827
343.2995423 0.9565293436
353.2838922 1.155294472
353.3202777 0.9375486482
355.2995423 1.232362328
367.2995423 3.64385765
369.2788068 1.407589351
371.3308424 1.646277887
387.2893715 0.8564286151
399.2893715 1.983177351

Name: +ve in-silico MS/MS by CFM-ID for XCVCLIRZZCGEMU-FPLRWIMGSA-N
ID: XCVCLIRZZCGEMU-FPLRWIMGSA-N
Comment: Energy0
Num peaks: 25
44.04947561 1.309350036
45.0334912 0.5508951924
60.04439023 0.5094369525
62.0600403 8.841518191
71.08552677 0.5164383857
115.1117415 0.4298687861
139.1117415 0.4638513134
156.1019051 0.5440854664
170.1175552 0.7604412622
209.1536063 0.4078343406
223.1692564 0.5809080603
264.15942 0.7294991413
266.17507 0.5729635155
278.17507 0.4476835799
282.1699847 1.248315442
284.1856347 0.6815559922
291.2318567 1.324343289
309.2424213 0.5880676265
319.2267713 3.110040089
336.2533204 0.7395802216
337.237336 2.299907346
362.2689704 21.70081948
366.2638851 0.5479363505
380.2795351 23.64715008
398.2900998 7.702893568

Name: +ve in-silico MS/MS by CFM-ID for XCVCLIRZZCGEMU-FPLRWIMGSA-N
ID: XCVCLIRZZCGEMU-FPLRWIMGSA-N
Comment: Energy1
Num peaks: 31
44.04947561 8.121820216
45.0334912 2.108467445
57.06987671 1.036776588
60.04439023 0.5759715227
62.0600403 15.47676069
71.08552677 1.386236344
93.06987671 0.6134554473
95.08552677 0.9046199562
109.1011768 0.6627604438
156.1019051 0.5867551023
163.1117415 0.7358724952
165.1273916 0.591368544
170.1175552 0.7847879883
180.1019051 0.667474412
221.1536063 0.580156709
223.1328709 0.8681687354
223.1692564 0.999714191
264.15942 1.198372892
278.17507 0.8594293001
282.1699847 0.5892277097
291.2318567 1.704188587
304.2271056 0.7304806181
309.2424213 0.6418198242
319.2267713 3.81108309
337.237336 1.441128086
362.2689704 6.614305358
366.2638851 0.6381233847
368.2795351 0.8039568697
370.2951852 0.6760808393
380.2795351 4.324902476
398.2900998 0.7478203747

Name: +ve in-silico MS/MS by CFM-ID for XCVCLIRZZCGEMU-FPLRWIMGSA-N
ID: XCVCLIRZZCGEMU-FPLRWIMGSA-N
Comment: Energy2
Num peaks: 31
39.02292652 2.076015532
41.03857658 1.962556871
43.05422664 0.8958713573
44.04947561 5.599991894
45.0334912 2.428531019
55.05422664 1.005333174
57.06987671 1.447674812
62.0600403 11.63148036
67.05422664 1.929294307
69.06987671 0.9552619783
71.08552677 2.788222583
81.06987671 1.217417013
83.08552677 1.109601815
95.08552677 2.005504988
109.1011768 0.7208941241
123.0804414 0.9500481607
123.1168269 0.7949631737
137.0960915 1.378270911
139.1117415 0.7325545641
195.1379563 1.727207505
207.1379563 1.195196154
223.1328709 1.593974609
223.1692564 1.332015948
235.1328709 0.753429686
266.17507 0.7904816026
289.2162066 0.7221617128
291.2318567 2.623366266
293.2475067 1.532597413
319.2267713 2.128077582
336.2533204 2.013870871
362.2689704 1.339882515

Name: +ve in-silico MS/MS by CFM-ID for PZNPHSFXILSZTM-UHFFFAOYSA-N
ID: PZNPHSFXILSZTM-UHFFFAOYSA-N
Comment: Energy0
Num peaks: 23
55.05422664 7.387843521
57.06987671 1.338583799
69.06987671 4.820964445
71.04914126 1.064374249
71.08552677 2.98145422
73.06479133 1.152195708
73.10117684 0.8605660353
271.2056419 1.852786647
273.221292 0.8201856417
289.2162066 1.872581167
299.236942 2.527297764
301.2525921 1.413238261
303.2682422 0.9576823686
317.2475067 2.67975436
319.2631568 1.20661839
321.2788068 0.811972117
335.2580714 1.113423799
391.2842861 0.8024853889
397.310107 9.832326689
401.3050216 0.761468841
403.3206717 0.983629217
415.3206717 21.55472641
433.3312363 11.46505327

Name: +ve in-silico MS/MS by CFM-ID for PZNPHSFXILSZTM-UHFFFAOYSA-N
ID: PZNPHSFXILSZTM-UHFFFAOYSA-N
Comment: Energy1
Num peaks: 31
39.02292652 0.6914792544
41.03857658 1.218992693
55.05422664 9.233034436
57.06987671 3.044575293
69.06987671 3.660684825
71.04914126 1.288194998
71.08552677 2.010036592
73.06479133 0.9131124415
245.1899918 0.8266410564
249.1849065 0.7682599272
251.2005565 0.8344895946
271.2056419 12.48576099
273.221292 0.8787761283
275.236942 2.263403388
277.2162066 0.9121087863
289.2162066 3.773341677
291.2318567 1.459016772
299.236942 3.243781572
301.2525921 0.8906318563
303.2682422 2.082037502
317.2475067 1.305723675
319.2631568 0.80630683
361.2737215 0.7453830418
373.2737215 1.028022888
375.2893715 0.781838421
387.2893715 0.7072286393
397.310107 3.081956737
403.3206717 0.8643729905
415.3206717 5.797992233
417.2999362 1.008360112
433.3312363 2.679299785

Name: +ve in-silico MS/MS by CFM-ID for PZNPHSFXILSZTM-UHFFFAOYSA-N
ID: PZNPHSFXILSZTM-UHFFFAOYSA-N
Comment: Energy2
Num peaks: 31
39.02292652 1.239534679
41.03857658 2.978191526
43.05422664 1.014631316
53.03857658 2.273868712
55.05422664 8.013507569
57.06987671 2.980408003
67.05422664 3.84649121
69.06987671 2.7515844
71.04914126 0.9543303666
71.08552677 2.816410364
221.1536063 1.001429819
231.1743418 2.071015124
245.1899918 1.208939829
247.2056419 1.243914807
249.1849065 1.908036268
289.2162066 1.610815168
291.2318567 1.110964013
299.236942 1.702320198
301.2525921 3.134461465
303.2682422 1.73449436
317.2475067 3.56256481
319.2631568 1.268395178
371.2580714 1.428484299
373.2737215 1.876044374
375.2893715 1.667242715
383.2944569 1.440986697
385.310107 1.277723102
389.3050216 1.065586547
397.310107 1.074826022
401.3050216 0.9954459208
417.2999362 1.795164002

Name: +ve in-silico MS/MS by CFM-ID for BQNMOLSYHYSCMS-UHFFFAOYSA-N
ID: BQNMOLSYHYSCMS-UHFFFAOYSA-N
Comment: Energy0
Num peaks: 22
55.05422664 7.40114853
57.06987671 1.329939528
69.06987671 4.858858295
71.04914126 1.045290981
71.08552677 3.004952384
73.06479133 1.142375362
73.10117684 0.8673450374
271.2056419 2.217147653
289.2162066 2.109930463
299.236942 2.548971951
301.2525921 1.425172498
303.2682422 0.9649013462
307.2267713 0.8158956482
317.2475067 2.68116189
319.2631568 1.210604217
321.2788068 0.8177719741
335.2580714 1.117157653
391.2842861 0.8029495378
397.310107 9.982769365
415.3206717 21.82401066
417.2999362 0.8223870397
433.3312363 11.57615877

Name: +ve in-silico MS/MS by CFM-ID for BQNMOLSYHYSCMS-UHFFFAOYSA-N
ID: BQNMOLSYHYSCMS-UHFFFAOYSA-N
Comment: Energy1
Num peaks: 31
41.03857658 1.121547889
55.05422664 8.908701919
57.06987671 2.922918359
69.06987671 3.574212129
71.04914126 1.164653916
71.08552677 1.962619741
221.1536063 1.022739234
223.1692564 0.8815622814
245.1899918 0.8040183701
271.2056419 10.04813981
273.221292 1.291399342
275.236942 2.11647088
287.2005565 0.9592331525
289.2162066 3.306424668
291.2318567 1.447071722
299.236942 3.206446727
301.2525921 0.8792889488
303.2682422 2.141248155
307.2267713 0.7363321142
317.2475067 1.251657195
319.2631568 0.7788878898
361.2737215 0.8089163989
369.2788068 0.8465311918
373.2737215 1.188052049
375.2893715 0.8599532211
389.3050216 1.072489781
397.310107 3.209688533
403.3206717 1.155958842
415.3206717 5.697103676
417.2999362 0.9652038966
433.3312363 2.53290799

Name: +ve in-silico MS/MS by CFM-ID for BQNMOLSYHYSCMS-UHFFFAOYSA-N
ID: BQNMOLSYHYSCMS-UHFFFAOYSA-N
Comment: Energy2
Num peaks: 31
39.02292652 2.694115598
41.03857658 2.758351692
43.05422664 1.421503598
53.03857658 1.981488739
55.05422664 7.824975576
57.06987671 2.856359023
67.05422664 4.818084167
69.06987671 2.787001551
71.08552677 2.855896337
147.1168269 1.074029053
231.1743418 1.059614531
273.221292 0.9440303237
275.236942 1.575843533
287.2005565 1.139505606
289.2162066 1.573667796
299.236942 1.107098679
301.2525921 2.648359598
303.2682422 1.755526157
317.2475067 2.902751418
319.2631568 1.24263703
355.2631568 1.265943335
357.2788068 0.9857078072
369.2788068 1.234986884
371.2580714 1.444244606
373.2737215 1.821842627
375.2893715 1.564413867
383.2944569 1.171922077
385.310107 1.292959819
389.3050216 1.369472142
397.310107 1.094310109
417.2999362 1.981672246

Name: +ve in-silico MS/MS by CFM-ID for CIBAPVLFORANSS-UHFFFAOYSA-N
ID: CIBAPVLFORANSS-UHFFFAOYSA-N
Comment: Energy0
Num peaks: 31
55.05422664 8.746532901
57.06987671 1.519578172
59.08552677 1.072730924
67.05422664 3.701885546
69.06987671 5.712785562
71.04914126 1.212308517
71.08552677 3.55728753
73.06479133 1.187334688
73.10117684 0.9829511761
271.2056419 2.845774487
275.236942 1.174051633
277.2525921 1.271983797
289.2162066 1.486478952
291.2318567 0.7557975701
299.236942 4.19012236
301.2525921 2.168535746
303.2682422 1.882412089
305.2838922 0.9253056874
317.2475067 2.048555853
357.2788068 0.5780212482
371.2580714 1.035979638
371.2944569 0.9707568806
373.2737215 1.649839068
373.310107 1.014003622
375.2893715 0.6812063038
383.2944569 0.5721406207
385.310107 0.6297124141
387.325757 0.7820124917
397.310107 4.45276674
399.2893715 1.125201532
415.3206717 19.65979805

Name: +ve in-silico MS/MS by CFM-ID for CIBAPVLFORANSS-UHFFFAOYSA-N
ID: CIBAPVLFORANSS-UHFFFAOYSA-N
Comment: Energy1
Num peaks: 31
39.02292652 1.115097197
41.03857658 1.240538929
55.05422664 9.281962866
57.0334912 0.8925465688
57.06987671 2.883963843
67.05422664 1.571505733
69.06987671 3.651228498
71.04914126 1.449035067
71.08552677 2.135270208
123.0804414 1.144567709
125.0960915 1.158520536
243.2107273 0.8461808997
245.1899918 0.83688079
253.1950772 1.630359859
271.2056419 6.199786013
273.221292 1.212299596
277.2525921 1.019633436
299.236942 3.017682677
301.2525921 1.212953888
305.2838922 0.9679636513
343.2631568 1.330977377
355.2631568 1.329879377
357.2788068 1.370795445
359.2944569 1.261875456
369.2788068 0.8770449254
371.2944569 1.539577824
385.310107 1.083191704
387.325757 1.792391242
397.310107 1.899573557
399.2893715 1.629172539
415.3206717 2.979954303

Name: +ve in-silico MS/MS by CFM-ID for CIBAPVLFORANSS-UHFFFAOYSA-N
ID: CIBAPVLFORANSS-UHFFFAOYSA-N
Comment: Energy2
Num peaks: 31
39.02292652 1.505098636
41.03857658 3.250273183
51.02292652 2.265730006
53.03857658 1.676093739
55.05422664 6.366004055
57.06987671 2.162864098
67.05422664 6.85115676
69.06987671 2.015385653
71.08552677 2.592892522
123.0804414 0.9967070661
213.1637771 1.273525568
247.2056419 0.8780621283
269.1899918 1.053299179
271.2056419 1.033022498
273.2576775 1.253119181
281.2263773 1.068252824
285.2576775 1.144840955
299.236942 2.926663935
301.2525921 1.105848452
343.2631568 1.136818893
357.2788068 1.618114756
359.2944569 1.109388368
369.2788068 1.428728651
371.2580714 1.364073803
371.2944569 1.687927667
373.310107 1.506944279
375.2893715 1.242808485
385.2737215 0.8389159419
385.310107 1.154756273
387.2893715 0.9606517397
399.2893715 1.834911614

Name: +ve in-silico MS/MS by CFM-ID for LHQZNTIWWWUEJH-UHFFFAOYSA-N
ID: LHQZNTIWWWUEJH-UHFFFAOYSA-N
Comment: Energy0
Num peaks: 22
73.06479133 0.6813693371
87.08044139 0.596938457
101.0960915 0.5689470064
127.1117415 0.7157682656
167.1430416 0.5857609466
189.1273916 0.6065213228
191.1430416 0.5543713404
269.1899918 0.8616393488
295.2056419 0.6048913909
309.221292 0.5980534871
323.236942 0.6369760302
337.2525921 0.6651764567
341.2475067 0.5812161019
357.2788068 0.5986576989
365.2838922 2.024092219
367.2995423 1.12594534
379.2995423 22.24518881
383.2944569 1.142415165
385.310107 0.7987995543
397.310107 30.87236703
399.2893715 0.9957877802
415.3206717 12.43094068

Name: +ve in-silico MS/MS by CFM-ID for LHQZNTIWWWUEJH-UHFFFAOYSA-N
ID: LHQZNTIWWWUEJH-UHFFFAOYSA-N
Comment: Energy1
Num peaks: 31
55.05422664 1.531275345
69.0334912 0.8188829568
69.06987671 1.226960446
73.06479133 1.365872901
87.08044139 1.122296213
141.0698767 0.7553536705
143.0855268 0.9050219268
147.1168269 1.652323568
149.132477 1.648832987
161.0960915 0.7894500313
165.1273916 1.287522021
167.1430416 1.272506429
171.1168269 0.9659376948
189.1273916 0.8739762657
227.1430416 0.7712725995
267.1743418 0.8631312405
269.1899918 0.8671747788
309.221292 1.535378791
323.236942 2.149466068
327.2318567 0.9318556986
337.2525921 2.211804574
339.2682422 0.7850264441
341.2475067 1.196049953
355.2631568 0.9149069599
365.2838922 1.824622204
367.2995423 1.393915073
369.3151924 0.9369077877
379.2995423 12.40213949
397.310107 9.491246072
399.2893715 0.8248617493
415.3206717 2.158941576

Name: +ve in-silico MS/MS by CFM-ID for LHQZNTIWWWUEJH-UHFFFAOYSA-N
ID: LHQZNTIWWWUEJH-UHFFFAOYSA-N
Comment: Energy2
Num peaks: 31
41.03857658 1.81448945
55.05422664 3.712782516
57.06987671 0.9417385168
67.05422664 1.412458626
69.06987671 1.932438191
73.06479133 1.333339334
81.06987671 1.06460455
87.08044139 1.584977536
95.08552677 1.180486707
109.1011768 1.003680547
133.1011768 1.89095585
145.1011768 0.856355428
149.132477 1.093977436
159.1168269 1.248172469
173.132477 1.164380226
295.2056419 1.538810334
309.221292 2.141804826
323.236942 3.201553364
325.2525921 1.238572709
337.2525921 2.620673431
339.2682422 1.722303512
341.2475067 0.875923964
351.2682422 1.011090682
365.2838922 3.751409277
367.2995423 3.109933054
369.3151924 0.852411319
371.2944569 0.9946225904
379.2995423 1.843547731
385.2737215 0.973060801
387.2893715 0.9457559468
399.2893715 2.086334793

Name: +ve in-silico MS/MS by CFM-ID for GDIBDBUYVICGLY-SAJDXCSNSA-N
ID: GDIBDBUYVICGLY-SAJDXCSNSA-N
Comment: Energy0
Num peaks: 31
73.02840582 0.662890376
75.04405588 1.711317973
89.05970595 0.8711687765
105.0698767 0.6379105149
107.0491413 0.7389947882
109.0647913 1.015838465
123.0804414 1.031695765
135.0804414 0.566843926
137.0960915 0.5279344277
281.2263773 0.6256581892
291.2318567 0.797125693
293.2111212 0.6165499275
295.2267713 0.8680649832
295.2420274 0.5049479313
297.2424213 0.5773305747
299.236942 0.668521499
309.2424213 0.6919139474
313.2525921 0.5646872334
323.2580714 0.6991525943
325.2525921 2.951047676
327.2682422 0.6274114123
339.2682422 1.836432923
341.2838922 1.3639427
343.2631568 2.646124477
383.2944569 1.458650805
397.310107 17.44622544
401.3050216 0.6700412695
403.3206717 0.6547306775
415.3206717 19.70305075
417.2999362 0.9435498732
433.3312363 8.426150338

Name: +ve in-silico MS/MS by CFM-ID for GDIBDBUYVICGLY-SAJDXCSNSA-N
ID: GDIBDBUYVICGLY-SAJDXCSNSA-N
Comment: Energy1
Num peaks: 31
53.00219107 0.7111135051
57.0334912 1.260598741
59.04914126 1.176948553
71.01275576 0.7534619227
71.04914126 0.8145065825
73.02840582 0.9061289223
73.06479133 1.621607573
75.04405588 1.009845954
89.05970595 1.323868306
91.07535601 0.7318326046
105.0698767 1.734999894
107.0491413 1.45601504
123.0804414 2.511297129
275.2005565 0.9454889338
289.2162066 0.7767847504
291.2318567 1.643077287
295.2420274 1.399319087
297.2576775 0.8412701675
309.2424213 0.8163919151
313.2525921 1.228381357
315.2318567 0.6988491654
325.2525921 4.031214728
339.2682422 3.844454079
341.2838922 3.813602612
343.2631568 1.767978172
357.2788068 0.9445681517
359.2944569 0.7746127318
397.310107 8.721583048
415.3206717 3.913917321
417.2999362 0.6708983268
433.3312363 0.8609644666

Name: +ve in-silico MS/MS by CFM-ID for GDIBDBUYVICGLY-SAJDXCSNSA-N
ID: GDIBDBUYVICGLY-SAJDXCSNSA-N
Comment: Energy2
Num peaks: 31
55.01784114 1.45378311
57.0334912 2.250856519
59.04914126 1.344558627
71.04914126 1.431510213
73.06479133 1.044123894
103.0542266 0.9443160688
105.0698767 1.023070586
123.0804414 2.068536141
207.1743418 1.25213942
217.1586917 0.7810361673
219.1743418 1.162597862
221.1899918 0.9067133565
243.1743418 0.951118273
245.1899918 2.35582341
281.2263773 1.390607582
289.2162066 1.326392843
291.2318567 1.149447315
295.2420274 1.970906481
313.2525921 0.7988529661
317.2475067 0.8090605256
325.2525921 2.099493504
327.2682422 1.47260646
339.2682422 0.950202508
341.2475067 1.209072241
341.2838922 1.41181187
383.2944569 1.904677203
385.310107 0.9225177776
387.2893715 0.7797036231
397.310107 3.015166322
405.2999362 0.9781476916
417.2999362 1.568167515

Name: +ve in-silico MS/MS by CFM-ID for JZKUXZQOULZTIJ-GZQVFMGISA-N
ID: JZKUXZQOULZTIJ-GZQVFMGISA-N
Comment: Energy0
Num peaks: 23
73.06479133 0.9889707665
101.0960915 0.4856595802
129.1273916 0.608466198
285.1849065 0.7654611424
287.2005565 0.4485826466
313.2162066 0.5377544386
327.2318567 1.081812269
329.2475067 0.4506315419
341.2475067 0.5208295295
345.2424213 0.6346771021
359.2580714 0.472324142
371.2580714 1.290936682
373.2737215 0.771043288
385.310107 0.6648709023
389.2686361 0.5430151145
391.2842861 0.466389279
397.310107 26.19069602
401.3050216 0.4753197858
403.3206717 0.7959502677
405.3363217 0.6155013038
415.3206717 29.82175398
417.2999362 0.6602706929
433.3312363 10.71933018

Name: +ve in-silico MS/MS by CFM-ID for JZKUXZQOULZTIJ-GZQVFMGISA-N
ID: JZKUXZQOULZTIJ-GZQVFMGISA-N
Comment: Energy1
Num peaks: 31
43.05422664 1.465616467
45.06987671 1.332352864
55.05422664 1.887607382
69.0334912 0.9218696538
69.06987671 0.8176557194
71.04914126 0.7542183711
73.06479133 2.316197158
83.08552677 0.7697006733
87.08044139 0.7628555751
101.0960915 0.8526108481
107.0491413 0.9333831776
109.0647913 0.8837656515
191.1794272 0.9592304973
209.1899918 0.7659224773
285.1849065 0.9020503772
327.2318567 2.682306531
341.2475067 1.73847995
343.2631568 1.101362462
345.2424213 1.179265607
359.2580714 1.378816028
373.2737215 0.819951112
375.2893715 0.8996202133
383.2944569 0.7775172128
387.2893715 1.573449912
387.325757 1.943285408
389.3050216 1.012515094
397.310107 14.07757912
403.3206717 1.073450632
405.3363217 2.182655929
415.3206717 8.811630437
433.3312363 2.120165137

Name: +ve in-silico MS/MS by CFM-ID for JZKUXZQOULZTIJ-GZQVFMGISA-N
ID: JZKUXZQOULZTIJ-GZQVFMGISA-N
Comment: Energy2
Num peaks: 31
41.03857658 1.142557988
43.05422664 1.254273846
53.03857658 0.8580761935
55.05422664 3.498503077
69.06987671 2.680966848
73.06479133 5.819751818
83.08552677 1.215785135
107.0491413 0.9287216396
109.0647913 0.8500891349
123.1168269 1.240374602
191.1794272 1.028091575
193.1950772 0.8638182408
313.2162066 1.311341916
327.2318567 3.236305788
329.2475067 1.116875934
341.2475067 2.227618189
343.2631568 2.354427404
345.2788068 1.309969682
359.2580714 1.366876837
371.2944569 1.067162383
373.2737215 0.9314994903
373.310107 0.8393042405
383.2944569 1.62020085
385.310107 3.140054391
387.2893715 1.666948247
387.325757 1.499313319
389.3050216 1.168107793
397.310107 3.016248214
403.3206717 0.851749791
405.3363217 0.9838781051
417.2999362 1.467515274

Name: +ve in-silico MS/MS by CFM-ID for WOODKECARRKLJJ-DIJRFRLPSA-N
ID: WOODKECARRKLJJ-DIJRFRLPSA-N
Comment: Energy0
Num peaks: 23
73.06479133 0.6540485826
87.08044139 0.5588513709
101.0960915 0.531164449
129.1273916 0.6814625217
285.1849065 0.8122674544
287.2005565 0.4750872451
313.2162066 0.5703038393
327.2318567 0.564411288
341.2475067 0.4939725235
355.2631568 0.5131744401
359.2580714 0.5283558038
375.2893715 0.4371508939
383.2944569 2.022592227
385.310107 1.390173363
387.325757 0.4986640656
389.3050216 0.4036544485
397.310107 23.79728682
401.3050216 1.362750984
403.3206717 1.216754519
405.3363217 0.5290736767
415.3206717 30.25784323
417.2999362 0.5481797535
433.3312363 11.22712052

Name: +ve in-silico MS/MS by CFM-ID for WOODKECARRKLJJ-DIJRFRLPSA-N
ID: WOODKECARRKLJJ-DIJRFRLPSA-N
Comment: Energy1
Num peaks: 31
55.05422664 1.339599014
69.0334912 0.8927021461
69.06987671 1.221059609
73.06479133 1.180371696
83.08552677 0.7220584019
87.08044139 1.011890476
101.0960915 0.7127169832
107.0491413 0.9168149771
109.0647913 0.8697830394
191.1794272 0.9297982148
209.1899918 0.8067332416
285.1849065 0.8412016933
327.2318567 1.47498445
341.2475067 1.386886162
343.2631568 0.7186500531
345.2424213 0.8818920109
355.2631568 1.39128221
359.2580714 1.420372926
373.2737215 0.9966777888
375.2893715 0.8773443842
383.2944569 2.347284285
385.310107 1.705421029
387.2893715 1.482203311
387.325757 2.877911817
389.3050216 0.9725137351
397.310107 15.72459763
401.3050216 1.09546843
403.3206717 1.218350819
405.3363217 1.741815169
415.3206717 9.606276428
433.3312363 1.906390338

Name: +ve in-silico MS/MS by CFM-ID for WOODKECARRKLJJ-DIJRFRLPSA-N
ID: WOODKECARRKLJJ-DIJRFRLPSA-N
Comment: Energy2
Num peaks: 31
41.03857658 1.501639411
55.05422664 3.660730313
69.06987671 2.389157618
73.06479133 1.590942313
107.0491413 0.9244944877
109.0647913 0.8412259283
111.1168269 0.9869080284
125.132477 1.245887817
135.1168269 1.182932918
149.132477 1.182932918
189.1637771 1.564721994
191.1794272 0.9196607132
193.1950772 0.8912813788
313.2162066 1.272415039
327.2318567 1.77146598
341.2475067 1.923262628
343.2631568 1.715015007
345.2788068 1.290520647
359.2580714 1.43107447
371.2944569 1.06309528
373.2737215 0.8516198973
375.2893715 0.9607144685
383.2944569 3.880306226
385.310107 4.12343934
387.2893715 1.629451217
387.325757 2.412884182
389.3050216 1.156062655
397.310107 2.906249242
401.3050216 0.986870996
403.3206717 0.8807996401
417.2999362 1.331377239

Name: +ve in-silico MS/MS by CFM-ID for NHRGJVVEKNHIIE-KWJCNBFNSA-N
ID: NHRGJVVEKNHIIE-KWJCNBFNSA-N
Comment: Energy0
Num peaks: 27
55.05422664 0.5350263666
73.06479133 0.6819919611
121.0647913 0.6935336029
123.0440559 0.5123313018
125.0597059 0.746987768
127.1117415 0.4266163753
139.075356 0.6961144401
151.075356 0.4325140789
153.0910061 0.512201388
261.221292 0.4994394559
275.236942 0.8841305853
277.2162066 0.4408066828
279.2318567 0.5398325461
293.2475067 0.4924533087
297.221292 0.6932392177
311.236942 0.5801942281
315.2318567 0.5117365039
329.2475067 0.4309418713
341.2475067 2.693183153
355.2631568 1.656695624
357.2788068 1.825707789
359.2580714 1.696949368
375.2893715 0.631057116
397.310107 33.21850073
415.3206717 22.79138044
417.2999362 0.5213429128
433.3312363 5.024193163

Name: +ve in-silico MS/MS by CFM-ID for NHRGJVVEKNHIIE-KWJCNBFNSA-N
ID: NHRGJVVEKNHIIE-KWJCNBFNSA-N
Comment: Energy1
Num peaks: 31
55.05422664 0.8216989797
57.06987671 1.157611933
73.06479133 1.841645604
75.08044139 1.664133172
85.06479133 1.260993366
105.0334912 1.068024046
119.0491413 0.8153315803
121.0647913 2.433171812
133.0647913 0.6702855508
139.075356 1.905156353
259.2056419 1.214491774
261.221292 0.6959492428
271.2056419 0.7042266391
273.221292 1.069228584
275.236942 2.432216371
287.236942 0.7475928901
293.2475067 1.096351811
297.221292 0.8239300874
299.236942 0.8591203924
311.236942 2.485329451
313.2525921 2.046048815
325.2525921 0.8441098153
329.2475067 1.160173752
341.2475067 5.000537931
355.2631568 1.226090553
357.2788068 3.228829692
359.2580714 1.796613612
375.2893715 0.894297161
397.310107 14.72160623
415.3206717 5.767847013
433.3312363 0.9090954221

Name: +ve in-silico MS/MS by CFM-ID for NHRGJVVEKNHIIE-KWJCNBFNSA-N
ID: NHRGJVVEKNHIIE-KWJCNBFNSA-N
Comment: Energy2
Num peaks: 31
39.02292652 1.279822814
41.03857658 1.131235585
55.05422664 1.337617915
57.0334912 1.172574174
57.06987671 0.8731903856
85.06479133 0.82538864
119.0491413 1.269812128
121.0647913 2.045705334
123.0804414 0.8379698187
139.075356 1.70531101
219.1743418 1.117829109
221.1899918 0.8618164011
259.2056419 1.238298895
261.221292 1.176789471
271.2056419 1.111931182
273.221292 1.476085296
275.236942 1.589083042
297.221292 2.523072434
299.236942 2.164860356
311.236942 4.331132937
313.2525921 2.098548247
315.2682422 0.923916687
325.2525921 1.090133562
327.2682422 0.923916687
329.2475067 0.8440933541
341.2475067 3.076791147
341.2838922 1.181173074
355.2631568 0.9006637967
397.310107 3.914384852
405.2999362 0.9878995082
417.2999362 1.209704158

Name: +ve in-silico MS/MS by CFM-ID for VEEPNZJORQZZNC-FLTYDXKWSA-N
ID: VEEPNZJORQZZNC-FLTYDXKWSA-N
Comment: Energy0
Num peaks: 28
73.02840582 0.6846405582
85.02840582 0.5700117681
99.04405588 0.5507917827
113.0597059 0.5055690154
141.0910061 0.4772734605
237.1849065 0.4444444042
271.2056419 0.4696163336
273.221292 0.8207526502
301.2525921 0.575759262
315.2682422 0.5965470115
329.2838922 0.4915995257
341.2838922 0.5157004711
343.2995423 0.4339514902
357.2788068 0.69604972
359.2944569 0.8134389764
361.310107 0.4094995876
367.2995423 0.790066292
369.3151924 7.119032651
371.3308424 1.360799816
385.310107 1.124392181
387.325757 3.791372676
389.3414071 0.5150394133
397.310107 17.31572836
401.3050216 0.3890728712
403.3206717 0.6528723534
415.3206717 27.21773331
417.2999362 0.7235320327
433.3312363 10.23654352

Name: +ve in-silico MS/MS by CFM-ID for VEEPNZJORQZZNC-FLTYDXKWSA-N
ID: VEEPNZJORQZZNC-FLTYDXKWSA-N
Comment: Energy1
Num peaks: 31
39.02292652 0.82511736
53.03857658 0.8563728242
85.02840582 1.082862846
95.08552677 0.7905359004
99.04405588 0.9006878342
113.0597059 0.6602122128
271.2056419 0.7874554347
273.221292 0.787766321
299.236942 0.6999763881
301.2525921 0.6286993269
313.2525921 0.9252297058
315.2682422 1.55747409
329.2838922 1.288727458
333.2788068 1.000061186
339.2682422 1.539178081
341.2838922 3.961650801
343.2995423 1.526726228
347.2944569 0.80915605
359.2944569 2.349544199
361.310107 1.20591925
367.2995423 1.511377016
369.3151924 7.59566814
371.3308424 1.660661141
375.2893715 0.8154826164
385.310107 1.032746723
387.2893715 1.168199721
387.325757 3.361334078
397.310107 10.01426294
415.3206717 7.855324419
417.2999362 0.5998504048
433.3312363 1.592999512

Name: +ve in-silico MS/MS by CFM-ID for VEEPNZJORQZZNC-FLTYDXKWSA-N
ID: VEEPNZJORQZZNC-FLTYDXKWSA-N
Comment: Energy2
Num peaks: 31
39.02292652 1.514111996
53.03857658 2.359055636
95.08552677 1.515958476
109.0647913 0.8788319984
109.1011768 1.4460977
177.1637771 1.353587376
191.1794272 1.583652648
205.1950772 1.353587376
233.1899918 1.114984487
257.1899918 1.053366828
299.236942 0.8812329969
301.2525921 1.218579194
313.2525921 1.202813184
315.2682422 2.928619477
327.2682422 1.092813415
329.2838922 1.853679959
339.2682422 1.366445128
341.2838922 1.484597901
343.2631568 0.8997771527
343.2995423 1.148254831
357.3151924 1.353524115
367.2995423 3.100753992
369.3151924 5.253249174
371.3308424 2.28874453
375.2893715 0.9889939837
383.2944569 1.558275537
385.310107 1.961930116
387.2893715 1.611708558
389.3050216 1.200518338
397.310107 1.110085359
417.2999362 1.904870188

Name: +ve in-silico MS/MS by CFM-ID for YKGKKDOYGJEANO-UHFFFAOYSA-N
ID: YKGKKDOYGJEANO-UHFFFAOYSA-N
Comment: Energy0
Num peaks: 31
73.02840582 0.548925845
87.04405588 0.604903981
97.10117684 0.4549859833
101.0597059 0.6217608101
115.075356 0.5663762898
141.0910061 0.8124524953
143.1066561 0.7254554282
155.1066561 0.4591318478
181.1223062 0.4761219335
185.1536063 0.4469062
195.1379563 0.5078208774
249.1849065 0.4959570106
287.2005565 0.4751063481
289.2162066 1.058337961
291.2318567 0.7778909329
293.2475067 0.5078208774
317.2475067 0.7811680005
331.2631568 0.8906884796
343.2631568 0.4386746884
345.2788068 1.239335054
359.2944569 1.29582661
369.3151924 2.818855385
371.3308424 0.5444026318
385.310107 1.405766311
387.325757 8.078824442
389.3414071 1.057444123
397.310107 4.720850823
403.3206717 0.5149475914
415.3206717 21.02208814
417.2999362 0.8574773153
433.3312363 18.74375871

Name: +ve in-silico MS/MS by CFM-ID for YKGKKDOYGJEANO-UHFFFAOYSA-N
ID: YKGKKDOYGJEANO-UHFFFAOYSA-N
Comment: Energy1
Num peaks: 31
39.02292652 0.7905913186
41.03857658 1.128295594
55.05422664 1.155142663
69.06987671 0.8473002272
87.04405588 0.7555024921
97.10117684 1.059867435
101.0597059 0.7762434574
141.0910061 0.9445885463
259.2420274 0.8186109445
277.2162066 0.7526077584
287.2005565 0.9668263264
289.2162066 1.029016203
299.2733275 0.9139674339
317.2475067 0.8112204812
327.2682422 1.32957545
331.2631568 1.976799853
341.2838922 1.90495784
343.2631568 0.9384861551
345.2788068 2.4931185
357.2788068 1.014273676
359.2944569 3.151218007
369.3151924 3.701867939
371.3308424 1.085564767
385.310107 1.870074842
387.325757 5.246351366
389.3414071 0.875817278
397.310107 3.380918367
403.3206717 1.11623102
405.3363217 0.9760171403
415.3206717 6.413821936
433.3312363 2.202673777

Name: +ve in-silico MS/MS by CFM-ID for YKGKKDOYGJEANO-UHFFFAOYSA-N
ID: YKGKKDOYGJEANO-UHFFFAOYSA-N
Comment: Energy2
Num peaks: 31
27.02292652 0.831376693
41.03857658 2.887507693
55.05422664 3.229804756
69.06987671 1.300006935
97.10117684 1.720741535
109.1011768 0.9050959161
111.1168269 0.8349935692
181.1223062 1.430849492
185.1536063 0.8176217502
221.1536063 0.8434780169
249.1849065 1.374150756
259.2420274 3.16046764
275.2005565 1.461529982
277.2162066 0.8202970714
299.236942 0.8257296385
299.2733275 1.806704344
313.2525921 1.232755672
313.2889776 0.8430456111
317.2475067 0.8229282092
325.2525921 1.017929528
327.2682422 1.683525594
331.2631568 1.228573337
339.2682422 1.125456561
341.2838922 1.474442384
343.2995423 0.8972173837
345.2788068 1.10717858
367.2995423 2.891068265
369.3151924 3.250531467
371.3308424 1.939411609
385.310107 0.8221307976
417.2999362 1.884305691

Name: +ve in-silico MS/MS by CFM-ID for ZXUFZNDRPGKIFV-UHFFFAOYSA-N
ID: ZXUFZNDRPGKIFV-UHFFFAOYSA-N
Comment: Energy0
Num peaks: 31
43.05422664 0.412001366
57.06987671 0.8586210475
151.1117415 1.81808893
153.1273916 0.5974556043
155.1430416 0.4003597877
165.1273916 0.562763134
167.1430416 0.4469076791
179.1430416 0.5157415912
193.1586917 0.5111709179
207.1743418 0.608612975
209.1899918 0.5228500308
221.1899918 0.4938336059
223.2056419 0.6317062257
227.2005565 0.4599028956
235.2056419 0.3974649753
249.221292 0.4020356486
263.236942 0.4020356486
277.2525921 0.4448633992
291.2682422 0.4020356486
303.2318567 0.4111584133
305.2838922 0.4020356486
319.2995423 0.4020356486
321.2424213 0.468451441
331.2995423 0.5149098236
333.3151924 2.025382312
345.3151924 0.50299512
347.3308424 5.172009481
349.3464925 0.5148066876
357.3151924 5.164701615
375.325757 34.26828003
393.3363217 16.21635736

Name: +ve in-silico MS/MS by CFM-ID for ZXUFZNDRPGKIFV-UHFFFAOYSA-N
ID: ZXUFZNDRPGKIFV-UHFFFAOYSA-N
Comment: Energy1
Num peaks: 31
41.03857658 0.9619832109
43.05422664 1.021299961
53.03857658 1.034669956
55.05422664 1.570927558
57.06987671 3.619147812
71.08552677 1.07348072
151.1117415 6.313809008
153.1273916 0.906129689
165.1273916 1.336941989
167.1430416 0.8509973272
167.1794272 1.265208697
179.1430416 1.138963288
179.1794272 1.049650033
181.1950772 1.939752886
193.1586917 1.001682939
207.1743418 1.579772741
209.1899918 1.285980323
227.2005565 1.247207842
249.221292 0.8447084228
263.236942 0.8447084228
275.236942 0.8550656486
277.2525921 1.006150557
289.2525921 0.9369284288
319.2995423 0.8447084228
321.2424213 0.8602429142
333.3151924 2.528626406
347.3308424 5.391687019
349.3464925 0.9449635023
357.3151924 1.086742529
375.325757 4.579624625
393.3363217 2.391013811

Name: +ve in-silico MS/MS by CFM-ID for ZXUFZNDRPGKIFV-UHFFFAOYSA-N
ID: ZXUFZNDRPGKIFV-UHFFFAOYSA-N
Comment: Energy2
Num peaks: 31
27.02292652 0.8639106402
39.02292652 1.432019526
41.03857658 2.979264641
43.05422664 1.982071334
53.03857658 2.096315838
55.05422664 2.343283799
57.06987671 2.164358111
69.06987671 1.614924471
81.0334912 1.551492006
83.08552677 1.465203348
97.10117684 1.158874352
111.1168269 1.418798225
119.0855268 0.8295773835
125.132477 1.622168376
139.148127 1.418798225
151.1117415 8.370442393
153.1273916 1.395838886
153.1637771 0.8967203415
165.1273916 0.9138875956
167.1794272 2.381792839
179.1430416 1.478610252
181.1950772 1.873076733
205.1586917 1.289574196
249.221292 1.09705444
263.236942 1.09705444
275.236942 2.388442918
277.2525921 1.32446909
291.2682422 1.09705444
305.2838922 1.09705444
319.2995423 1.09705444
345.3151924 0.9764491802

Name: +ve in-silico MS/MS by CFM-ID for XCVCLIRZZCGEMU-WLOFLUCMSA-N
ID: XCVCLIRZZCGEMU-WLOFLUCMSA-N
Comment: Energy0
Num peaks: 25
44.04947561 1.309350036
45.0334912 0.5508951924
60.04439023 0.5094369525
62.0600403 8.841518191
71.08552677 0.5217610683
115.1117415 0.4298687861
139.1117415 0.4638513134
156.1019051 0.5440854664
170.1175552 0.7604412622
209.1536063 0.4078343406
223.1692564 0.5809080603
264.15942 0.7294991413
266.17507 0.5729635155
278.17507 0.4476835799
282.1699847 1.248315442
284.1856347 0.6815559922
291.2318567 1.324343289
309.2424213 0.5880676265
319.2267713 3.110040089
336.2533204 0.7395802216
337.237336 2.299907346
362.2689704 21.70081948
366.2638851 0.5479363505
380.2795351 23.64715008
398.2900998 7.702893568

Name: +ve in-silico MS/MS by CFM-ID for XCVCLIRZZCGEMU-WLOFLUCMSA-N
ID: XCVCLIRZZCGEMU-WLOFLUCMSA-N
Comment: Energy1
Num peaks: 31
44.04947561 8.121820216
45.0334912 2.108467445
57.06987671 1.041036736
60.04439023 0.5759715227
62.0600403 15.47676069
71.08552677 1.400522419
93.06987671 0.6134554473
95.08552677 0.9046199562
109.1011768 0.6627604438
156.1019051 0.5867551023
163.1117415 0.7358724952
165.1273916 0.591368544
170.1175552 0.7847879883
180.1019051 0.667474412
221.1536063 0.580156709
223.1328709 0.8681687354
223.1692564 0.999714191
264.15942 1.198372892
278.17507 0.8594293001
282.1699847 0.5892277097
291.2318567 1.704188587
304.2271056 0.7304806181
309.2424213 0.6418198242
319.2267713 3.81108309
337.237336 1.441128086
362.2689704 6.614305358
366.2638851 0.6381233847
368.2795351 0.8039568697
370.2951852 0.6760808393
380.2795351 4.324902476
398.2900998 0.7478203747

Name: +ve in-silico MS/MS by CFM-ID for XCVCLIRZZCGEMU-WLOFLUCMSA-N
ID: XCVCLIRZZCGEMU-WLOFLUCMSA-N
Comment: Energy2
Num peaks: 31
39.02292652 2.076015532
41.03857658 1.807088329
43.05422664 0.9511072021
44.04947561 5.599991894
45.0334912 2.428531019
55.05422664 0.9349287325
57.06987671 1.529665213
62.0600403 11.63148036
67.05422664 1.929294307
69.06987671 0.9552619783
71.08552677 2.876869321
81.06987671 1.217417013
83.08552677 1.109601815
95.08552677 2.005504988
109.1011768 0.7208941241
123.0804414 0.9500481607
123.1168269 0.7949631737
137.0960915 1.378270911
139.1117415 0.7325545641
195.1379563 1.727207505
207.1379563 1.195196154
223.1328709 1.593974609
223.1692564 1.332015948
235.1328709 0.753429686
266.17507 0.7904816026
289.2162066 0.7221617128
291.2318567 2.623366266
293.2475067 1.532597413
319.2267713 2.128077582
336.2533204 2.013870871
362.2689704 1.339882515

Name: +ve in-silico MS/MS by CFM-ID for XCVCLIRZZCGEMU-WMTHMIERSA-N
ID: XCVCLIRZZCGEMU-WMTHMIERSA-N
Comment: Energy0
Num peaks: 25
44.04947561 1.309350036
45.0334912 0.5508951924
60.04439023 0.5094369525
62.0600403 8.841518191
71.08552677 0.5217610683
115.1117415 0.4298687861
139.1117415 0.4638513134
156.1019051 0.5440854664
170.1175552 0.7604412622
209.1536063 0.4078343406
223.1692564 0.5809080603
264.15942 0.7294991413
266.17507 0.5729635155
278.17507 0.4476835799
282.1699847 1.248315442
284.1856347 0.6815559922
291.2318567 1.324343289
309.2424213 0.5880676265
319.2267713 3.110040089
336.2533204 0.7395802216
337.237336 2.299907346
362.2689704 21.70081948
366.2638851 0.5479363505
380.2795351 23.64715008
398.2900998 7.702893568

Name: +ve in-silico MS/MS by CFM-ID for XCVCLIRZZCGEMU-WMTHMIERSA-N
ID: XCVCLIRZZCGEMU-WMTHMIERSA-N
Comment: Energy1
Num peaks: 31
44.04947561 8.121820216
45.0334912 2.108467445
57.06987671 1.041036736
60.04439023 0.5759715227
62.0600403 15.47676069
71.08552677 1.400522419
93.06987671 0.6134554473
95.08552677 0.9046199562
109.1011768 0.6627604438
156.1019051 0.5867551023
163.1117415 0.7358724952
165.1273916 0.591368544
170.1175552 0.7847879883
180.1019051 0.667474412
221.1536063 0.580156709
223.1328709 0.8681687354
223.1692564 0.999714191
264.15942 1.198372892
278.17507 0.8594293001
282.1699847 0.5892277097
291.2318567 1.704188587
304.2271056 0.7304806181
309.2424213 0.6418198242
319.2267713 3.81108309
337.237336 1.441128086
362.2689704 6.614305358
366.2638851 0.6381233847
368.2795351 0.8039568697
370.2951852 0.6760808393
380.2795351 4.324902476
398.2900998 0.7478203747

Name: +ve in-silico MS/MS by CFM-ID for XCVCLIRZZCGEMU-WMTHMIERSA-N
ID: XCVCLIRZZCGEMU-WMTHMIERSA-N
Comment: Energy2
Num peaks: 31
39.02292652 2.076015532
41.03857658 1.807088329
43.05422664 0.9511072021
44.04947561 5.599991894
45.0334912 2.428531019
55.05422664 0.9349287325
57.06987671 1.529665213
62.0600403 11.63148036
67.05422664 1.929294307
69.06987671 0.9552619783
71.08552677 2.876869321
81.06987671 1.217417013
83.08552677 1.109601815
95.08552677 2.005504988
109.1011768 0.7208941241
123.0804414 0.9500481607
123.1168269 0.7949631737
137.0960915 1.378270911
139.1117415 0.7325545641
195.1379563 1.727207505
207.1379563 1.195196154
223.1328709 1.593974609
223.1692564 1.332015948
235.1328709 0.753429686
266.17507 0.7904816026
289.2162066 0.7221617128
291.2318567 2.623366266
293.2475067 1.532597413
319.2267713 2.128077582
336.2533204 2.013870871
362.2689704 1.339882515

Name: +ve in-silico MS/MS by CFM-ID for HLQFDRCTTQBTCE-RCDOCOITSA-N
ID: HLQFDRCTTQBTCE-RCDOCOITSA-N
Comment: Energy0
Num peaks: 31
44.04947561 1.541451518
45.0334912 0.6087375312
57.06987671 0.4128997539
60.04439023 0.5566897775
62.0600403 9.904640234
71.08552677 0.5601318751
97.10117684 0.406161028
113.0960915 0.5622393563
115.1117415 0.499023124
139.1117415 0.6977981876
158.1175552 0.600114684
172.1332052 0.4699968098
184.1332052 0.6297654986
186.1488553 0.3997753758
207.1379563 0.5604633789
221.1536063 0.548851212
264.15942 0.649271944
266.17507 0.4009908934
282.1699847 1.566719502
284.1856347 0.9863193333
286.2012848 0.446501312
291.2318567 1.286752515
309.2424213 0.7859441596
319.2267713 3.09369297
326.2689704 0.4668612879
336.2533204 0.6778021342
337.237336 2.99181965
354.2638851 0.6583750967
362.2689704 13.64376067
380.2795351 23.10633491
398.2900998 9.580133707

Name: +ve in-silico MS/MS by CFM-ID for HLQFDRCTTQBTCE-RCDOCOITSA-N
ID: HLQFDRCTTQBTCE-RCDOCOITSA-N
Comment: Energy1
Num peaks: 31
44.04947561 9.64798397
45.0334912 2.455561882
55.05422664 0.5472542701
57.06987671 1.16212101
60.04439023 0.6638024423
62.0600403 15.86198113
71.08552677 1.560980041
73.10117684 0.5637423707
93.06987671 0.7716118442
95.08552677 0.8407820259
109.1011768 0.7646319866
127.1117415 0.6174376294
158.1175552 0.6707089036
172.1332052 0.689177266
207.1379563 0.693437307
219.1379563 0.5630095463
221.1536063 1.028079117
223.1328709 0.7902985393
264.15942 1.008236368
278.17507 0.6566428147
282.1699847 0.8374046214
291.2318567 1.959909332
309.2424213 0.9530719823
319.2267713 3.931155483
337.237336 1.949479326
348.2533204 0.8692277116
362.2689704 5.364149853
368.2795351 0.9056957382
370.2951852 1.153800082
380.2795351 4.699902469
398.2900998 1.017185923

Name: +ve in-silico MS/MS by CFM-ID for HLQFDRCTTQBTCE-RCDOCOITSA-N
ID: HLQFDRCTTQBTCE-RCDOCOITSA-N
Comment: Energy2
Num peaks: 31
39.02292652 2.030864197
41.03857658 1.454084373
43.05422664 0.9740425823
44.04947561 4.352876996
45.0334912 2.638325613
53.03857658 0.7356781026
55.05422664 1.128732724
57.06987671 1.336607944
60.04439023 0.8182875823
62.0600403 14.85694721
67.05422664 1.225467046
69.06987671 1.344868381
71.08552677 2.382399216
83.08552677 0.7566021855
93.06987671 1.205474804
95.08552677 1.166997606
97.10117684 4.871851624
99.1168269 0.8448986657
123.0804414 0.6373586287
123.1168269 1.085668182
125.0960915 3.107242587
137.0960915 1.273550937
139.1117415 0.8934422085
182.1175552 2.788043485
184.1332052 0.6357139526
207.1379563 0.9309440975
221.1536063 0.9842913744
223.1328709 0.7656793064
291.2318567 1.256967778
293.2475067 0.9504220269
336.2533204 1.381661154

Name: +ve in-silico MS/MS by CFM-ID for XCVCLIRZZCGEMU-JJPTUHNDSA-N
ID: XCVCLIRZZCGEMU-JJPTUHNDSA-N
Comment: Energy0
Num peaks: 25
44.04947561 1.309462289
45.0334912 0.5509481785
60.04439023 0.509488271
62.0600403 8.842409866
71.08552677 0.5218137731
115.1117415 0.429918736
139.1117415 0.4639008323
156.1019051 0.5441411915
170.1175552 0.7605201767
209.1536063 0.4078693049
223.1692564 0.5809578625
264.15942 0.7295616825
266.17507 0.5730126366
278.17507 0.4477219606
282.1699847 1.24846152
284.1856347 0.681637242
291.2318567 1.324456827
309.2424213 0.5881428788
319.2267713 3.110306718
336.2533204 0.739643627
337.237336 2.300199947
362.2689704 21.70267993
366.2638851 0.5479935321
380.2795351 23.65017315
398.2900998 7.704214388

Name: +ve in-silico MS/MS by CFM-ID for XCVCLIRZZCGEMU-JJPTUHNDSA-N
ID: XCVCLIRZZCGEMU-JJPTUHNDSA-N
Comment: Energy1
Num peaks: 31
44.04947561 8.115974035
45.0334912 2.106891535
57.06987671 1.040234725
60.04439023 0.5755217255
62.0600403 15.46484866
71.08552677 1.399446464
93.06987671 0.6130138749
95.08552677 0.9039688002
109.1011768 0.6622833811
156.1019051 0.586274709
163.1117415 0.7353428056
165.1273916 0.5909428701
170.1175552 0.7841390411
180.1019051 0.6669102785
221.1536063 0.5797391054
223.1328709 0.8675192537
223.1692564 0.9989945851
264.15942 1.197510289
278.17507 0.8588106729
282.1699847 0.5886667024
291.2318567 1.702961893
304.2271056 0.7299548096
309.2424213 0.6412150035
319.2267713 3.808339828
337.237336 1.439792588
362.2689704 6.609544304
366.2638851 0.6376275227
368.2795351 0.8033321447
370.2951852 0.6755352478
380.2795351 4.320472241
398.2900998 0.7467441826

Name: +ve in-silico MS/MS by CFM-ID for XCVCLIRZZCGEMU-JJPTUHNDSA-N
ID: XCVCLIRZZCGEMU-JJPTUHNDSA-N
Comment: Energy2
Num peaks: 31
39.02292652 2.076437223
41.03857658 1.807455508
43.05422664 0.9513009509
44.04947561 5.601128354
45.0334912 2.429025153
55.05422664 0.9351192675
57.06987671 1.529976822
62.0600403 11.63384745
67.05422664 1.92968687
69.06987671 0.9554565473
71.08552677 2.877454734
81.06987671 1.217664076
83.08552677 1.109826997
95.08552677 2.005911984
109.1011768 0.7210404222
123.0804414 0.9502416952
123.1168269 0.7951245033
137.0960915 1.378552691
139.1117415 0.7327049927
195.1379563 1.727558024
207.1379563 1.195438707
223.1328709 1.594298227
223.1692564 1.332286267
235.1328709 0.7535825868
266.17507 0.7906420227
289.2162066 0.7223082681
291.2318567 2.623898652
293.2475067 1.532908438
319.2267713 2.128509453
336.2533204 2.014279565
362.2689704 1.340154431

Name: +ve in-silico MS/MS by CFM-ID for SUKPXTNRRMFHTM-BCBAPGJRSA-N
ID: SUKPXTNRRMFHTM-BCBAPGJRSA-N
Comment: Energy0
Num peaks: 27
55.05422664 0.5287494664
57.06987671 1.357961391
71.08552677 1.26663086
85.10117684 1.128680711
111.1168269 0.6323281353
113.132477 1.427855095
141.1637771 0.5619609821
155.1794272 0.5619609821
223.2420274 0.7185502661
301.1798211 1.038658224
303.1954711 0.5954436817
319.1903858 0.8875517351
321.2060358 0.6226104162
329.2111212 0.7277613134
343.2267713 0.7088466369
347.2216859 0.6357126879
357.2424213 0.6092292437
361.237336 0.724840197
371.2580714 0.9751858713
373.2737215 1.5857734
375.252986 0.7280418353
389.2686361 0.8401816451
391.2842861 1.348269541
397.310107 3.198956656
415.3206717 30.1260803
417.2999362 0.9518803455
433.3312363 25.85882015

Name: +ve in-silico MS/MS by CFM-ID for SUKPXTNRRMFHTM-BCBAPGJRSA-N
ID: SUKPXTNRRMFHTM-BCBAPGJRSA-N
Comment: Energy1
Num peaks: 31
41.03857658 0.8561576206
55.05422664 2.034346353
57.06987671 4.431077671
69.06987671 1.026464092
71.08552677 3.819301902
85.10117684 2.134661019
111.1168269 1.080979745
113.132477 1.585596286
129.0910061 0.9803563083
193.1950772 1.288144007
195.2107273 1.402323559
207.2107273 0.9878885273
209.2263773 1.145630277
221.2263773 1.680625198
223.2420274 2.523866053
301.1798211 1.076896192
319.1903858 0.8307491419
329.2111212 0.8607989735
343.2267713 1.889678465
345.2424213 0.8564194227
357.2424213 1.776908604
359.2580714 1.179328503
361.237336 1.663073664
361.2737215 0.7868899971
373.2737215 1.636102888
375.252986 1.577885115
375.2893715 2.33065967
397.310107 6.026069489
403.3206717 1.213761622
415.3206717 11.15158681
433.3312363 5.062611366

Name: +ve in-silico MS/MS by CFM-ID for SUKPXTNRRMFHTM-BCBAPGJRSA-N
ID: SUKPXTNRRMFHTM-BCBAPGJRSA-N
Comment: Energy2
Num peaks: 31
39.02292652 1.165749446
41.03857658 1.613386946
51.02292652 2.096663566
53.03857658 2.16690529
55.05422664 5.34557257
57.06987671 7.67928162
69.06987671 2.916426245
71.08552677 7.193203397
83.08552677 0.9683286403
123.1168269 0.9409257325
137.132477 1.251725776
139.148127 0.9895524043
141.1637771 0.9805270214
151.148127 1.704241482
153.1637771 0.9895524043
155.1794272 0.9805270214
195.2107273 1.370102775
207.2107273 2.092869676
221.2263773 2.009520176
289.1798211 0.893121237
329.2111212 1.860145262
343.2267713 2.660979104
357.2424213 2.909684864
359.2580714 1.170404752
373.2737215 1.904913294
375.2893715 1.172021129
397.310107 1.900506626
399.2893715 1.617723998
403.2842861 0.9630885134
405.2999362 0.8833436462
417.2999362 1.855404126

Name: +ve in-silico MS/MS by CFM-ID for SUKPXTNRRMFHTM-OENDBEBLSA-N
ID: SUKPXTNRRMFHTM-OENDBEBLSA-N
Comment: Energy0
Num peaks: 27
55.05422664 0.5287494664
57.06987671 1.357961391
71.08552677 1.26663086
85.10117684 1.128680711
111.1168269 0.6323281353
113.132477 1.427855095
141.1637771 0.5619609821
155.1794272 0.5619609821
223.2420274 0.7185502661
301.1798211 1.038658224
303.1954711 0.5954436817
319.1903858 0.8875517351
321.2060358 0.6226104162
329.2111212 0.7277613134
343.2267713 0.7088466369
347.2216859 0.6357126879
357.2424213 0.6092292437
361.237336 0.724840197
371.2580714 0.9751858713
373.2737215 1.5857734
375.252986 0.7280418353
389.2686361 0.8401816451
391.2842861 1.348269541
397.310107 3.198956656
415.3206717 30.1260803
417.2999362 0.9518803455
433.3312363 25.85882015

Name: +ve in-silico MS/MS by CFM-ID for SUKPXTNRRMFHTM-OENDBEBLSA-N
ID: SUKPXTNRRMFHTM-OENDBEBLSA-N
Comment: Energy1
Num peaks: 31
41.03857658 0.8561576206
55.05422664 2.034346353
57.06987671 4.431077671
69.06987671 1.026464092
71.08552677 3.819301902
85.10117684 2.134661019
111.1168269 1.080979745
113.132477 1.585596286
129.0910061 0.9803563083
193.1950772 1.288144007
195.2107273 1.402323559
207.2107273 0.9878885273
209.2263773 1.145630277
221.2263773 1.680625198
223.2420274 2.523866053
301.1798211 1.076896192
319.1903858 0.8307491419
329.2111212 0.8607989735
343.2267713 1.889678465
345.2424213 0.8564194227
357.2424213 1.776908604
359.2580714 1.179328503
361.237336 1.663073664
361.2737215 0.7868899971
373.2737215 1.636102888
375.252986 1.577885115
375.2893715 2.33065967
397.310107 6.026069489
403.3206717 1.213761622
415.3206717 11.15158681
433.3312363 5.062611366

Name: +ve in-silico MS/MS by CFM-ID for SUKPXTNRRMFHTM-OENDBEBLSA-N
ID: SUKPXTNRRMFHTM-OENDBEBLSA-N
Comment: Energy2
Num peaks: 31
39.02292652 1.165749446
41.03857658 1.613386946
51.02292652 2.096663566
53.03857658 2.16690529
55.05422664 5.34557257
57.06987671 7.67928162
69.06987671 2.916426245
71.08552677 7.193203397
83.08552677 0.9683286403
123.1168269 0.9409257325
137.132477 1.251725776
139.148127 0.9895524043
141.1637771 0.9805270214
151.148127 1.704241482
153.1637771 0.9895524043
155.1794272 0.9805270214
195.2107273 1.370102775
207.2107273 2.092869676
221.2263773 2.009520176
289.1798211 0.893121237
329.2111212 1.860145262
343.2267713 2.660979104
357.2424213 2.909684864
359.2580714 1.170404752
373.2737215 1.904913294
375.2893715 1.172021129
397.310107 1.900506626
399.2893715 1.617723998
403.2842861 0.9630885134
405.2999362 0.8833436462
417.2999362 1.855404126

Name: +ve in-silico MS/MS by CFM-ID for WEAGYKPBVZBNAJ-KNOFZFNKSA-N
ID: WEAGYKPBVZBNAJ-KNOFZFNKSA-N
Comment: Energy0
Num peaks: 31
55.05422664 0.5328778999
57.06987671 1.355561452
71.08552677 1.262050013
85.10117684 1.133873242
111.1168269 0.6351557453
113.132477 1.438249236
115.148127 0.5102164401
141.1637771 0.5644030314
155.1794272 0.5644030314
193.1950772 0.8393296109
221.2263773 0.9553195492
223.2420274 0.6153199589
283.1692564 1.060526501
285.1849065 0.6075426514
301.1798211 0.8864974612
303.1954711 0.6218812557
311.2005565 0.7428640588
325.2162066 0.721254636
329.2111212 0.6349575598
339.2318567 0.6181331292
343.2267713 0.723268673
353.2475067 0.9956086077
355.2631568 1.626278742
357.2424213 0.7264633699
357.2788068 0.5766714102
371.2580714 0.8391836396
373.2737215 1.42208967
379.2995423 1.106140736
397.310107 27.80503419
399.2893715 1.259184728
415.3206717 25.81754907

Name: +ve in-silico MS/MS by CFM-ID for WEAGYKPBVZBNAJ-KNOFZFNKSA-N
ID: WEAGYKPBVZBNAJ-KNOFZFNKSA-N
Comment: Energy1
Num peaks: 31
55.05422664 1.87644615
57.06987671 3.868274174
67.05422664 0.7543195029
69.06987671 0.9200242408
71.08552677 3.346719147
85.10117684 1.935661345
109.1011768 0.8909868443
111.1168269 0.9784027868
113.132477 1.468382858
189.1637771 0.9642570306
191.1794272 1.5875559
193.1950772 1.199844667
205.1950772 1.255178137
217.1950772 1.554110792
219.2107273 1.558545141
221.2263773 2.029474564
223.2420274 0.7810633207
283.1692564 0.9906752082
301.1798211 0.7433426456
311.2005565 0.7918935684
325.2162066 1.723133952
327.2318567 0.7846134931
339.2318567 1.620183318
341.2475067 1.225740945
343.2267713 1.476713386
355.2631568 2.092900435
357.2424213 1.401070872
357.2788068 2.526496152
379.2995423 6.490881689
397.310107 10.62972197
415.3206717 4.286914692

Name: +ve in-silico MS/MS by CFM-ID for WEAGYKPBVZBNAJ-KNOFZFNKSA-N
ID: WEAGYKPBVZBNAJ-KNOFZFNKSA-N
Comment: Energy2
Num peaks: 31
41.03857658 1.519603931
51.02292652 2.278483677
53.03857658 2.015260041
55.05422664 5.311324184
57.06987671 5.527714513
67.05422664 1.333623155
69.06987671 2.373036054
71.08552677 4.525885082
139.148127 0.9206011094
141.1637771 0.9122046086
147.1168269 0.9536647015
151.148127 1.384896154
153.1637771 0.9206011094
155.1794272 0.9122046086
161.132477 1.054059146
191.1794272 2.258852831
193.1950772 1.865204106
195.2107273 1.087022153
205.1950772 1.386690659
217.1950772 1.479901287
219.2107273 1.806329142
221.2263773 2.00953266
223.2420274 1.601983722
311.2005565 1.73555495
325.2162066 1.702662966
339.2318567 1.851477659
341.2475067 1.102632681
355.2631568 2.923980539
357.2788068 1.336464957
381.2788068 1.510460199
399.2893715 2.002954222

Name: +ve in-silico MS/MS by CFM-ID for ZCLQYYLSPFQSHW-CFENXJPASA-N
ID: ZCLQYYLSPFQSHW-CFENXJPASA-N
Comment: Energy0
Num peaks: 23
57.06987671 1.036094898
71.08552677 0.9696434974
85.10117684 0.8835599638
111.1168269 0.4977811593
113.132477 1.12102521
141.1637771 0.4400592191
155.1794272 0.4400592191
301.1798211 1.112833102
303.1954711 0.6465221709
319.1903858 0.5132130026
329.2111212 0.7797641634
343.2267713 0.7597302293
357.2424213 0.6531929625
361.237336 0.4191275834
371.2580714 1.044843029
373.2737215 1.437047836
375.252986 0.4209788811
389.2686361 0.485821984
391.2842861 0.8341480319
397.310107 16.44313195
415.3206717 32.6743921
417.2999362 0.736107987
433.3312363 16.0638726

Name: +ve in-silico MS/MS by CFM-ID for ZCLQYYLSPFQSHW-CFENXJPASA-N
ID: ZCLQYYLSPFQSHW-CFENXJPASA-N
Comment: Energy1
Num peaks: 31
55.05422664 1.692136891
57.06987671 3.455691734
67.05422664 0.7227701791
69.06987671 0.8109555727
71.08552677 2.875245078
85.10117684 1.880064528
111.1168269 1.022864203
113.132477 1.432530143
167.0702706 0.8202574996
193.1950772 1.247051393
195.2107273 1.187711315
207.2107273 0.857345072
209.2263773 0.9997415233
219.2107273 0.858239239
221.2263773 2.162289634
223.2420274 1.248728252
301.1798211 1.262495458
329.2111212 1.00371821
343.2267713 2.154796375
345.2424213 0.7993358946
357.2424213 2.022058501
361.237336 0.9860278233
371.2580714 0.7673142601
373.2737215 1.238491864
375.252986 0.9355199702
375.2893715 1.623108218
387.325757 0.8352462253
397.310107 10.13705115
405.3363217 1.145905314
415.3206717 10.62384174
433.3312363 3.571670391

Name: +ve in-silico MS/MS by CFM-ID for ZCLQYYLSPFQSHW-CFENXJPASA-N
ID: ZCLQYYLSPFQSHW-CFENXJPASA-N
Comment: Energy2
Num peaks: 31
39.02292652 0.9868644626
41.03857658 1.311381125
51.02292652 2.093630387
53.03857658 1.409631641
55.05422664 4.133298342
57.06987671 4.308240827
67.05422664 0.9722828245
69.0334912 1.309582327
69.06987671 1.605899233
71.08552677 3.507353136
107.0491413 1.080731107
109.0647913 1.091990537
111.0804414 1.19271794
113.0960915 0.9356807075
125.132477 0.9116052376
137.132477 1.188320379
151.148127 1.188320379
191.1794272 1.484425499
193.1950772 1.95792126
195.2107273 1.081163547
207.2107273 1.611554666
219.2107273 0.9424860231
221.2263773 2.093065389
223.2420274 1.16482119
329.2111212 1.682713288
343.2267713 2.335794491
355.2631568 0.9844498742
357.2424213 2.533947946
373.2737215 1.046118805
397.310107 2.592323366
417.2999362 1.765499599

Name: +ve in-silico MS/MS by CFM-ID for AOSNBLFAXVTNOJ-PJEZMQEMSA-N
ID: AOSNBLFAXVTNOJ-PJEZMQEMSA-N
Comment: Energy0
Num peaks: 31
55.05422664 0.4914522033
57.06987671 1.247377411
71.08552677 1.152342103
85.10117684 1.049232327
111.1168269 0.5913049772
113.132477 1.331523264
115.148127 0.4744302919
141.1637771 0.5228410409
155.1794272 0.5228410409
209.2263773 0.6886067001
221.2263773 0.5417286774
283.1692564 0.9780394009
285.1849065 0.5607807743
301.1798211 0.817571093
303.1954711 0.5741850512
311.2005565 0.6853318173
325.2162066 0.6678603959
329.2111212 0.5855887568
339.2318567 0.5834466794
343.2267713 0.6676888442
353.2475067 0.9182935972
355.2631568 1.403799264
357.2424213 0.6615329704
371.2580714 0.7739359846
373.2737215 1.313020166
379.2995423 3.211344697
381.2788068 0.5410866276
387.2893715 0.4851998764
397.310107 28.39256623
399.2893715 1.148044361
415.3206717 23.14480936

Name: +ve in-silico MS/MS by CFM-ID for AOSNBLFAXVTNOJ-PJEZMQEMSA-N
ID: AOSNBLFAXVTNOJ-PJEZMQEMSA-N
Comment: Energy1
Num peaks: 31
39.02292652 0.7997858319
41.03857658 0.7520311077
55.05422664 1.752332934
57.06987671 3.54723786
69.06987671 0.8699749129
71.08552677 2.833901533
85.10117684 1.878006106
109.1011768 0.7796139036
111.1168269 1.018227267
113.132477 1.423664835
191.0702706 0.7965002163
195.2107273 0.7484248018
207.2107273 0.7675488869
209.2263773 0.9541249843
219.2107273 1.01622542
243.2107273 2.289809853
255.2107273 0.7352858195
283.1692564 0.9551475585
311.2005565 0.7642111105
325.2162066 1.684171357
339.2318567 1.664883513
341.2475067 0.8920445498
343.2267713 1.44739213
355.2631568 1.456168633
357.2424213 1.292590246
357.2788068 2.053033159
379.2995423 3.160680736
387.325757 1.526525014
397.310107 7.538483205
399.2893715 0.9085729443
415.3206717 4.111204

Name: +ve in-silico MS/MS by CFM-ID for AOSNBLFAXVTNOJ-PJEZMQEMSA-N
ID: AOSNBLFAXVTNOJ-PJEZMQEMSA-N
Comment: Energy2
Num peaks: 31
39.02292652 1.018582881
41.03857658 1.358005182
51.02292652 1.846546849
53.03857658 1.460623871
55.05422664 4.199748408
57.06987671 4.621290647
67.05422664 0.913962989
69.06987671 2.123758451
71.08552677 2.003802066
137.132477 1.140728206
151.148127 1.140728206
191.1794272 1.194274676
193.1950772 1.144118459
195.2107273 0.8852016697
207.2107273 0.8276887803
209.2263773 0.8700908178
219.2107273 1.02257549
221.2263773 0.8527685843
243.2107273 1.483249762
245.2263773 1.427677311
311.2005565 1.424978216
325.2162066 2.043385412
337.2525921 0.9769189731
339.2318567 2.28283632
341.2475067 0.8701778346
355.2631568 1.014412274
357.2788068 0.8988444675
379.2995423 2.287563612
381.2788068 1.083069872
387.2893715 0.8326718232
399.2893715 2.058674515

Name: +ve in-silico MS/MS by CFM-ID for KIWJAFCOUILVDK-LVXDJYSUSA-N
ID: KIWJAFCOUILVDK-LVXDJYSUSA-N
Comment: Energy0
Num peaks: 31
57.06987671 1.041818819
71.08552677 1.998293798
85.10117684 0.6040889406
109.1011768 0.8374390203
111.1168269 2.30118541
113.132477 0.7671585917
123.0804414 0.7325736323
127.1117415 0.6589133875
129.1273916 2.200381918
177.1273916 0.6120942537
229.1586917 0.6440784609
243.1743418 0.8842038441
245.1899918 0.5659675923
285.1849065 0.8646165175
287.2005565 0.7548606892
311.2005565 0.4648874196
325.2162066 0.4741795584
329.2111212 0.6042793139
339.2318567 0.5084651257
353.2475067 0.8024378319
355.2631568 0.9863938237
357.2424213 0.5942204814
371.2580714 0.6857478752
371.2944569 0.5283675582
373.2737215 1.165406642
373.310107 0.7218060423
379.2995423 5.239726013
381.2788068 0.4761137773
397.310107 26.47327885
399.2893715 1.451330037
415.3206717 19.61940935

Name: +ve in-silico MS/MS by CFM-ID for KIWJAFCOUILVDK-LVXDJYSUSA-N
ID: KIWJAFCOUILVDK-LVXDJYSUSA-N
Comment: Energy1
Num peaks: 31
55.05422664 0.9265333044
57.06987671 2.15759381
69.06987671 0.9522527744
71.08552677 4.51612086
85.10117684 1.264892194
111.1168269 1.620412029
121.1011768 1.169735914
129.1273916 0.8492617875
137.0960915 0.7770132296
163.1117415 1.051056473
165.1273916 0.8244279846
227.1430416 0.7596806884
229.1586917 0.8406994669
241.1586917 1.463460839
243.1743418 1.261528553
245.1899918 0.8233418728
285.1849065 1.387131959
287.2005565 2.145431116
311.2005565 0.9200033966
339.2318567 1.090391808
357.2424213 0.9431435433
365.2838922 0.7708888618
369.2788068 1.030915769
369.3151924 1.563896767
371.2944569 1.132225794
373.310107 0.9534866932
379.2995423 3.130531426
387.325757 2.778797826
397.310107 4.497213807
399.2893715 1.150814499
415.3206717 2.298570472

Name: +ve in-silico MS/MS by CFM-ID for KIWJAFCOUILVDK-LVXDJYSUSA-N
ID: KIWJAFCOUILVDK-LVXDJYSUSA-N
Comment: Energy2
Num peaks: 31
41.03857658 0.961293184
51.02292652 0.9337786184
55.05422664 3.02933348
57.06987671 2.323798777
67.05422664 1.517324401
69.06987671 2.570115278
71.08552677 4.846412094
109.1011768 1.344342731
111.1168269 0.9002091441
121.1011768 0.9430474226
123.1168269 0.9605341079
137.0960915 0.9160857356
163.1117415 1.063051206
165.1273916 1.131641318
169.1586917 0.924794855
211.148127 1.012348052
225.1637771 1.308730963
227.1430416 0.9557316176
231.1743418 0.9000508548
233.1899918 1.022564992
235.2056419 0.8752308519
241.1586917 1.830788303
251.236942 0.9980911654
311.2005565 1.287957975
327.2682422 0.9568479911
339.2318567 1.534633133
343.2995423 0.9943917339
369.3151924 1.086857525
379.2995423 1.080380055
381.2788068 1.017861378
399.2893715 1.60593876

Name: +ve in-silico MS/MS by CFM-ID for NQUDYEUBQSNKOA-YYSUUBOSSA-N
ID: NQUDYEUBQSNKOA-YYSUUBOSSA-N
Comment: Energy0
Num peaks: 31
57.06987671 1.027633867
71.08552677 1.970720928
85.10117684 0.5952679044
109.1011768 0.8288976816
111.1168269 2.277176317
113.132477 0.759871884
123.0804414 0.7224672457
127.1117415 0.6476412783
129.1273916 2.162849866
177.1273916 0.6037328182
229.1586917 0.6350806248
243.1743418 0.871398483
245.1899918 0.5581775274
285.1849065 0.8520939301
287.2005565 0.743590685
311.2005565 0.4601248079
325.2162066 0.4696082503
329.2111212 0.5945516323
339.2318567 0.5033292812
353.2475067 0.7946092583
355.2631568 0.9964671888
357.2424213 0.5846547267
371.2580714 0.6747087136
371.2944569 0.5204737616
373.2737215 1.146911283
373.310107 0.7109633229
379.2995423 5.191878477
381.2788068 0.4712827749
397.310107 26.07922965
399.2893715 1.429379205
415.3206717 19.1858621

Name: +ve in-silico MS/MS by CFM-ID for NQUDYEUBQSNKOA-YYSUUBOSSA-N
ID: NQUDYEUBQSNKOA-YYSUUBOSSA-N
Comment: Energy1
Num peaks: 31
55.05422664 0.9237783706
57.06987671 2.151336911
69.06987671 0.9187725789
71.08552677 4.499266044
85.10117684 1.258012711
111.1168269 1.62372162
121.1011768 1.182125696
129.1273916 0.8437625449
137.0960915 0.774120796
163.1117415 1.054261893
165.1273916 0.8313044458
227.1430416 0.7574954499
229.1586917 0.8386217934
241.1586917 1.461389724
243.1743418 1.2594202
245.1899918 0.8214530289
285.1849065 1.379666612
287.2005565 2.133369394
311.2005565 0.9222757011
339.2318567 1.090613899
357.2424213 0.9374811453
365.2838922 0.7849553211
369.2788068 1.025058513
369.3151924 1.562190543
371.2944569 1.126054768
373.310107 0.9481527751
379.2995423 3.163392098
387.325757 2.762744798
397.310107 4.521525408
399.2893715 1.144486351
415.3206717 2.276747516

Name: +ve in-silico MS/MS by CFM-ID for NQUDYEUBQSNKOA-YYSUUBOSSA-N
ID: NQUDYEUBQSNKOA-YYSUUBOSSA-N
Comment: Energy2
Num peaks: 31
39.02292652 0.9233555468
41.03857658 0.9624054779
51.02292652 0.9087980128
53.03857658 1.001110598
55.05422664 3.034409971
57.06987671 2.330148523
67.05422664 1.52079449
69.06987671 2.255849526
71.08552677 5.017970449
109.1011768 1.34877254
111.1168269 0.9050430368
121.1011768 0.9531864042
123.1168269 0.9671441713
137.0960915 0.9184392824
163.1117415 1.068929784
165.1273916 1.13591627
169.1586917 0.9274313572
211.148127 1.013518007
225.1637771 1.310243443
227.1430416 0.9588727889
233.1899918 0.9966586551
241.1586917 1.83699822
251.236942 0.9992525286
311.2005565 1.292102288
325.2525921 1.115076316
339.2318567 1.539622904
341.2475067 1.057749128
369.3151924 1.089684739
379.2995423 1.216364118
381.2788068 1.022417712
399.2893715 1.607814736

Name: +ve in-silico MS/MS by CFM-ID for HJWIFUYWCCWKOA-QGRYAOFKSA-N
ID: HJWIFUYWCCWKOA-QGRYAOFKSA-N
Comment: Energy0
Num peaks: 24
57.06987671 1.346163001
71.08552677 1.245555178
85.10117684 1.129764293
111.1168269 0.6363498332
113.132477 1.433177933
141.1637771 0.5624836691
301.1798211 1.041154246
303.1954711 0.5968330045
319.1903858 0.8879827029
321.2060358 0.6229084803
329.2111212 0.7349579269
343.2267713 0.7166054361
347.2216859 0.6305527657
357.2424213 0.6166427558
361.237336 0.718956849
371.2580714 0.9775189855
373.2737215 1.523430299
375.252986 0.7221325004
389.2686361 0.8405896115
391.2842861 1.42443868
397.310107 4.107490319
415.3206717 30.8387252
417.2999362 0.8304651681
433.3312363 25.87569427

Name: +ve in-silico MS/MS by CFM-ID for HJWIFUYWCCWKOA-QGRYAOFKSA-N
ID: HJWIFUYWCCWKOA-QGRYAOFKSA-N
Comment: Energy1
Num peaks: 31
41.03857658 0.7902813273
55.05422664 1.908423042
57.06987671 3.831033494
69.06987671 0.9608133552
71.08552677 3.11557898
85.10117684 1.990120951
111.1168269 1.079298628
113.132477 1.509245952
137.0597059 0.8269449371
139.075356 1.694446443
141.0910061 0.9340701781
151.075356 0.7762773013
157.0859207 1.234857002
159.1015708 1.390923442
169.0859207 1.171708661
193.1950772 0.8905932743
195.2107273 1.126820289
259.2056419 1.483679339
301.1798211 0.9965483208
329.2111212 0.8479105043
343.2267713 1.884757167
357.2424213 1.774274045
359.2580714 0.9391036772
361.237336 1.43038257
373.2737215 1.617394248
375.252986 1.357113286
375.2893715 2.171593999
397.310107 6.259734854
403.3206717 1.697483986
415.3206717 10.07167991
433.3312363 4.568284536

Name: +ve in-silico MS/MS by CFM-ID for HJWIFUYWCCWKOA-QGRYAOFKSA-N
ID: HJWIFUYWCCWKOA-QGRYAOFKSA-N
Comment: Energy2
Num peaks: 31
39.02292652 1.073231338
41.03857658 1.4947355
51.02292652 1.916318035
53.03857658 1.761967169
55.05422664 5.110041772
57.06987671 6.147475032
69.06987671 2.705605114
71.08552677 3.487180675
83.08552677 0.8967363824
123.1168269 0.8653530547
137.132477 0.9274040456
139.148127 0.916390992
141.1637771 0.9080328904
151.148127 1.37856271
153.1637771 0.916390992
155.1794272 0.9080328904
191.1794272 1.217241439
207.2107273 1.76281676
259.2056419 1.620110774
273.221292 1.439567968
309.2788068 0.8441272916
329.2111212 1.729098483
343.2267713 2.480436514
357.2424213 2.714223602
359.2580714 1.050295525
373.2737215 2.406055617
375.2893715 1.086326464
397.310107 3.290366863
399.2893715 1.492929972
415.3206717 0.937014606
417.2999362 1.511365786

Name: +ve in-silico MS/MS by CFM-ID for VPOAVTZKTUOUHN-GUKQNFHTSA-N
ID: VPOAVTZKTUOUHN-GUKQNFHTSA-N
Comment: Energy0
Num peaks: 22
57.06987671 2.103142663
67.05422664 0.7364634071
83.04914126 0.7948196776
85.06479133 4.933638516
99.08044139 0.6276224977
271.2056419 0.964116847
313.2162066 1.055327738
315.2318567 2.719211502
317.2475067 0.5929885229
329.2475067 2.179232009
331.2631568 0.8650546597
333.2424213 1.269271669
347.2580714 0.6958469911
357.2424213 1.00773023
371.2580714 0.9480226606
373.2737215 1.482996805
391.2842861 0.6758610947
397.310107 21.57537625
403.3206717 0.5884098385
415.3206717 24.84265965
417.2999362 0.6445906574
433.3312363 9.008468345

Name: +ve in-silico MS/MS by CFM-ID for VPOAVTZKTUOUHN-GUKQNFHTSA-N
ID: VPOAVTZKTUOUHN-GUKQNFHTSA-N
Comment: Energy1
Num peaks: 31
39.02292652 1.524244409
41.03857658 1.830197225
43.05422664 2.754795938
45.0334912 1.215211432
55.05422664 0.7583089613
57.06987671 5.164441704
59.08552677 0.8776477841
67.05422664 1.830675329
81.06987671 1.048529788
85.06479133 6.895483438
99.08044139 1.229610746
257.1899918 0.8527068166
269.1899918 1.303523329
271.2056419 2.298467227
273.221292 2.013089789
289.2162066 0.8488604371
313.2162066 1.346006726
315.2318567 2.067203135
317.2475067 0.8292213387
327.2318567 0.7824764367
329.2475067 1.937446396
331.2631568 1.157459351
357.2424213 3.239001142
371.2580714 1.047435188
373.2737215 1.9353983
375.252986 1.022060272
375.2893715 1.020805572
387.2893715 0.9183009664
397.310107 9.739399431
415.3206717 6.155633501
433.3312363 1.499756613

Name: +ve in-silico MS/MS by CFM-ID for VPOAVTZKTUOUHN-GUKQNFHTSA-N
ID: VPOAVTZKTUOUHN-GUKQNFHTSA-N
Comment: Energy2
Num peaks: 31
39.02292652 1.409716042
41.03857658 5.654488214
43.05422664 1.940586515
55.05422664 1.681260946
57.06987671 5.720002939
65.03857658 0.9405149559
67.05422664 1.2757267
69.0334912 1.283070352
83.04914126 1.058999495
85.06479133 5.028548236
227.1430416 1.10868337
231.1743418 1.093001495
241.1586917 1.10868337
255.1743418 1.086683759
257.1899918 2.07042606
259.2056419 1.141222569
271.2056419 1.371295785
273.221292 1.003486213
313.2162066 2.523154744
315.2318567 3.248147687
317.2475067 1.089478517
327.2318567 1.033491237
329.2475067 3.854243742
331.2631568 1.491160875
357.2424213 2.594134403
373.2737215 1.012099146
383.2944569 1.339178694
385.310107 1.301639649
387.2893715 1.093259552
397.310107 1.823589456
417.2999362 1.321992327

Name: +ve in-silico MS/MS by CFM-ID for JMTGPYQQNHOZAL-MQQVFALHSA-N
ID: JMTGPYQQNHOZAL-MQQVFALHSA-N
Comment: Energy0
Num peaks: 31
43.05422664 0.4327246375
55.05422664 2.200717742
57.06987671 0.7680853645
83.04914126 1.689348841
97.06479133 0.4252410115
123.0804414 0.4495130202
125.0960915 1.011191242
221.1899918 0.4217452576
269.1899918 0.5861267286
271.2056419 1.118455
273.221292 0.839148446
289.2162066 0.4635383448
297.221292 0.6280788559
299.236942 1.256374715
311.236942 0.4173687441
313.2525921 2.120276366
315.2682422 0.6361913562
317.2475067 0.6216991166
331.2631568 1.118818451
341.2475067 0.6738156635
353.2475067 0.4389713058
355.2631568 0.5093321373
367.2995423 0.5016821706
371.2580714 0.4877814325
373.2737215 0.6787483088
379.2995423 14.57158022
383.2944569 0.5693904823
385.310107 0.9876007775
397.310107 28.64019523
399.2893715 0.8609415207
415.3206717 14.04532288

Name: +ve in-silico MS/MS by CFM-ID for JMTGPYQQNHOZAL-MQQVFALHSA-N
ID: JMTGPYQQNHOZAL-MQQVFALHSA-N
Comment: Energy1
Num peaks: 31
39.02292652 2.402612274
41.03857658 2.038941389
55.05422664 4.699004471
57.06987671 2.174061096
65.03857658 1.126764464
83.04914126 3.773988591
97.06479133 0.7364892401
123.0804414 0.7416786731
125.0960915 1.007197214
231.1743418 0.9343649438
257.1899918 1.036514754
259.2056419 1.150398922
269.1899918 0.9652034687
271.2056419 1.425501058
273.221292 0.8838609067
297.221292 1.956090428
299.236942 2.292343131
311.236942 1.305493214
313.2525921 4.079653534
315.2682422 1.49884395
317.2475067 0.7619070894
331.2631568 1.897252306
341.2475067 1.737892967
353.2475067 0.9179290157
355.2631568 0.7209973153
357.2788068 1.365824933
379.2995423 6.566179638
385.310107 0.8234420761
397.310107 6.850268237
399.2893715 0.7068812523
415.3206717 2.362469553

Name: +ve in-silico MS/MS by CFM-ID for JMTGPYQQNHOZAL-MQQVFALHSA-N
ID: JMTGPYQQNHOZAL-MQQVFALHSA-N
Comment: Energy2
Num peaks: 31
39.02292652 1.425942932
41.03857658 1.485204453
51.02292652 0.7978517961
55.05422664 11.714329
57.06987671 1.350353081
81.0334912 0.8049208631
83.04914126 1.46345689
161.0960915 0.7796937685
163.1117415 0.8303404632
165.1273916 0.9495377785
173.132477 0.8643746771
189.1273916 0.7305247181
231.1743418 1.305067502
255.1743418 0.7383263338
257.1899918 0.8469825732
259.2056419 1.357521972
271.2056419 1.152102033
273.221292 0.8804693095
297.221292 1.830416028
299.236942 2.493813963
311.236942 1.64456586
313.2525921 5.275971573
315.2682422 1.472221607
341.2475067 1.219117213
351.2682422 0.732116018
365.2838922 1.324398345
367.2995423 2.806199942
371.2944569 0.9787334816
379.2995423 1.416318044
383.2944569 0.7251769869
399.2893715 1.695192447

Name: +ve in-silico MS/MS by CFM-ID for RMCNEIUNJZPGIG-HUTBDJSTSA-N
ID: RMCNEIUNJZPGIG-HUTBDJSTSA-N
Comment: Energy0
Num peaks: 26
57.06987671 0.8221310849
67.05422664 2.836555942
69.06987671 4.964346761
71.08552677 2.467451066
73.10117684 1.352026546
83.08552677 1.117660848
109.1011768 0.6032572922
111.1168269 1.370409532
219.2107273 0.6764740866
221.2263773 0.7139061243
283.1692564 0.6024954056
285.1849065 1.027317472
303.1954711 0.8425902222
313.2162066 0.7127908466
325.2162066 0.9662928565
327.2318567 0.8931298706
331.2267713 0.6018707531
343.2267713 3.123562859
345.2424213 1.641932769
347.2580714 0.7930110995
369.2788068 0.7147079421
381.2788068 0.7541437239
387.2893715 0.8256918733
397.310107 24.72935999
399.2893715 0.9076928156
415.3206717 24.1090314

Name: +ve in-silico MS/MS by CFM-ID for RMCNEIUNJZPGIG-HUTBDJSTSA-N
ID: RMCNEIUNJZPGIG-HUTBDJSTSA-N
Comment: Energy1
Num peaks: 31
51.02292652 0.929614403
53.03857658 2.955786043
55.05422664 1.811394774
57.06987671 1.17599926
67.05422664 10.40889003
69.06987671 7.177524712
71.08552677 2.883973341
73.10117684 0.9364650931
83.08552677 1.695278292
109.1011768 0.8947740237
111.1168269 1.279935799
151.148127 0.9660190388
193.1950772 0.7916488791
205.1950772 0.9603425679
207.2107273 0.9850686474
219.2107273 1.190642854
221.2263773 0.9087468468
283.1692564 0.9454591711
285.1849065 0.9177895564
301.1798211 0.9638831157
325.2162066 2.729877193
327.2318567 1.609330926
339.2318567 0.8212586112
339.2682422 1.10409508
343.2267713 2.600735071
345.2424213 1.742336999
355.2631568 1.194806024
357.2788068 1.017676437
369.2788068 0.8806866965
397.310107 4.766023662
415.3206717 3.659042912

Name: +ve in-silico MS/MS by CFM-ID for RMCNEIUNJZPGIG-HUTBDJSTSA-N
ID: RMCNEIUNJZPGIG-HUTBDJSTSA-N
Comment: Energy2
Num peaks: 31
39.02292652 1.280363302
41.03857658 1.575181655
43.05422664 1.416101749
51.02292652 2.6267288
53.03857658 3.429902293
55.05422664 6.238212322
57.06987671 3.260766524
67.05422664 9.265636528
69.06987671 7.14062118
71.08552677 2.493273327
81.06987671 0.8396582737
121.1011768 0.9146176813
135.1168269 0.9188209465
137.132477 1.109023606
139.148127 0.7957796387
147.1168269 2.366466559
149.132477 1.595410395
151.148127 1.594182263
191.1794272 1.07456868
203.1794272 0.8593449661
205.1950772 1.138603205
255.1379563 0.7811143154
283.1692564 1.284133725
285.1849065 0.9596761744
311.2005565 1.115699715
313.2162066 0.9675779901
327.2318567 2.127479305
355.2631568 0.9498826333
357.2788068 0.7811317415
381.2788068 1.676307588
399.2893715 1.188489607

Name: +ve in-silico MS/MS by CFM-ID for NCLLSOCDVMFDSK-FQXYYZOXSA-N
ID: NCLLSOCDVMFDSK-FQXYYZOXSA-N
Comment: Energy0
Num peaks: 22
55.05422664 7.400541251
57.06987671 1.328757776
69.06987671 4.853957261
71.04914126 1.004583374
71.08552677 3.001870299
73.06479133 1.069175297
73.10117684 0.8664582531
271.2056419 1.853881883
273.221292 0.8225693778
289.2162066 2.166432631
291.2318567 0.903737965
299.236942 2.536401259
301.2525921 1.41885421
303.2682422 0.9627671736
317.2475067 2.699799107
319.2631568 1.216377033
321.2788068 0.8194892231
335.2580714 1.123815057
391.2842861 0.8094478473
397.310107 9.857646148
415.3206717 21.71740613
433.3312363 11.60909181

Name: +ve in-silico MS/MS by CFM-ID for NCLLSOCDVMFDSK-FQXYYZOXSA-N
ID: NCLLSOCDVMFDSK-FQXYYZOXSA-N
Comment: Energy1
Num peaks: 31
39.02292652 0.6207646049
41.03857658 1.083181088
55.05422664 9.273084235
57.06987671 3.043421211
69.06987671 3.721158002
71.04914126 1.138540667
71.08552677 2.043266348
237.1849065 0.6803783547
245.1899918 0.8382022949
249.1849065 0.7819474102
251.2005565 0.8493674049
271.2056419 12.37661073
273.221292 0.8903383385
275.236942 2.289748305
277.2162066 0.9273130898
289.2162066 3.777764995
291.2318567 1.833213266
299.236942 3.265131344
301.2525921 0.9029040664
303.2682422 2.106644827
305.2475067 0.9273130898
317.2475067 1.326140997
319.2631568 0.8209999729
343.2631568 0.8973180742
345.2788068 0.9801398127
357.2788068 0.7300539598
373.2737215 0.871234763
397.310107 3.116145395
415.3206717 5.929907862
417.2999362 1.035388134
433.3312363 2.760017106

Name: +ve in-silico MS/MS by CFM-ID for NCLLSOCDVMFDSK-FQXYYZOXSA-N
ID: NCLLSOCDVMFDSK-FQXYYZOXSA-N
Comment: Energy2
Num peaks: 31
41.03857658 2.697411806
43.05422664 0.980233952
53.03857658 1.664162512
55.05422664 8.434302351
57.06987671 2.905138151
67.05422664 6.104352309
69.06987671 2.811813839
71.04914126 0.88650851
71.08552677 2.868833819
221.1536063 1.027076705
231.1743418 2.114363531
235.2056419 0.8865351735
245.1899918 1.236252748
247.2056419 1.2702391
249.1849065 1.962858774
289.2162066 1.222924985
291.2318567 0.9723668106
299.236942 1.186120495
301.2525921 3.212830341
303.2682422 1.775197321
317.2475067 3.525713484
319.2631568 1.302856856
345.2788068 0.9499698582
357.2788068 1.477526448
371.2580714 1.466781613
373.2737215 1.792766306
375.2893715 1.505679146
397.310107 1.08031239
403.2842861 1.044544638
405.2999362 1.061484903
417.2999362 1.900541061

Name: +ve in-silico MS/MS by CFM-ID for DTLPXUYYRJZGLM-VCUHZSQTSA-N
ID: DTLPXUYYRJZGLM-VCUHZSQTSA-N
Comment: Energy0
Num peaks: 25
55.05422664 9.031818798
57.06987671 1.588940803
59.08552677 1.119406801
69.06987671 5.882562669
71.04914126 1.239940998
71.08552677 3.628097695
73.06479133 1.351914343
73.10117684 1.025644101
233.1899918 0.8370449582
271.2056419 1.06520647
289.2162066 0.9696136766
299.236942 0.7361092904
307.2267713 1.44622524
317.2475067 1.180748759
335.2580714 1.81668798
373.2737215 0.7803333631
375.2893715 0.7560065132
389.2686361 0.704116177
391.2842861 1.221657914
397.310107 4.379531752
401.3050216 0.7331528743
403.3206717 0.8388925774
415.3206717 20.16944983
417.2999362 1.01644542
433.3312363 16.8616406

Name: +ve in-silico MS/MS by CFM-ID for DTLPXUYYRJZGLM-VCUHZSQTSA-N
ID: DTLPXUYYRJZGLM-VCUHZSQTSA-N
Comment: Energy1
Num peaks: 31
39.02292652 0.7281438054
41.03857658 1.279380527
55.05422664 9.142585967
57.06987671 2.978973241
69.06987671 3.693857113
71.04914126 1.146553385
71.08552677 2.002620722
197.1172208 0.6919380576
215.1794272 1.154842128
233.1899918 0.753486307
271.2056419 10.36381104
273.221292 1.506637365
275.236942 2.841294836
289.2162066 3.110259588
291.2318567 1.545710275
293.2475067 1.03674496
299.236942 2.292527668
303.2682422 1.868108192
305.2111212 0.8852893567
307.2267713 1.194520382
317.2475067 0.8778859706
319.2631568 0.704985572
359.2580714 0.7849150076
361.2737215 1.203996143
373.2737215 1.54368952
375.2893715 1.34195669
387.2893715 1.093596323
397.310107 1.477082515
415.3206717 4.053538887
417.2999362 1.217495613
433.3312363 2.907775008

Name: +ve in-silico MS/MS by CFM-ID for DTLPXUYYRJZGLM-VCUHZSQTSA-N
ID: DTLPXUYYRJZGLM-VCUHZSQTSA-N
Comment: Energy2
Num peaks: 31
39.02292652 1.434345774
41.03857658 3.38356699
43.05422664 1.571883866
53.03857658 2.179494113
55.05422664 8.731168919
57.06987671 3.03716122
67.05422664 4.809150881
69.06987671 3.048706286
71.08552677 3.041267378
147.1168269 1.178574098
161.132477 1.122113053
163.148127 1.061716341
175.148127 1.178574098
215.1794272 1.619771812
233.1899918 1.306287685
275.236942 1.078482397
289.2162066 0.8843764033
317.2475067 2.250985053
319.2267713 1.04345929
319.2631568 1.106111254
361.2737215 1.022548773
371.2580714 1.334681249
373.2737215 2.036158052
375.2893715 2.785517962
387.2893715 1.372242536
389.3050216 1.022146542
397.310107 0.9157751056
401.3050216 0.9794447559
403.2842861 1.349142706
405.2999362 1.32390783
417.2999362 2.465295414

Name: +ve in-silico MS/MS by CFM-ID for BQNMOLSYHYSCMS-TUUYSWIFSA-N
ID: BQNMOLSYHYSCMS-TUUYSWIFSA-N
Comment: Energy0
Num peaks: 22
55.05422664 7.40114853
57.06987671 1.329939528
69.06987671 4.858858295
71.04914126 1.045290981
71.08552677 3.004952384
73.06479133 1.142375362
73.10117684 0.8673450374
271.2056419 2.217147653
289.2162066 2.109930463
299.236942 2.548971951
301.2525921 1.425172498
303.2682422 0.9649013462
307.2267713 0.8158956482
317.2475067 2.68116189
319.2631568 1.210604217
321.2788068 0.8177719741
335.2580714 1.117157653
391.2842861 0.8029495378
397.310107 9.982769365
415.3206717 21.82401066
417.2999362 0.8223870397
433.3312363 11.57615877

Name: +ve in-silico MS/MS by CFM-ID for BQNMOLSYHYSCMS-TUUYSWIFSA-N
ID: BQNMOLSYHYSCMS-TUUYSWIFSA-N
Comment: Energy1
Num peaks: 31
41.03857658 1.121547889
55.05422664 8.908701919
57.06987671 2.922918359
69.06987671 3.574212129
71.04914126 1.164653916
71.08552677 1.962619741
221.1536063 1.022739234
223.1692564 0.8815622814
245.1899918 0.8040183701
271.2056419 10.04813981
273.221292 1.291399342
275.236942 2.11647088
287.2005565 0.9592331525
289.2162066 3.306424668
291.2318567 1.447071722
299.236942 3.206446727
301.2525921 0.8792889488
303.2682422 2.141248155
307.2267713 0.7363321142
317.2475067 1.251657195
319.2631568 0.7788878898
361.2737215 0.8089163989
369.2788068 0.8465311918
373.2737215 1.188052049
375.2893715 0.8599532211
389.3050216 1.072489781
397.310107 3.209688533
403.3206717 1.155958842
415.3206717 5.697103676
417.2999362 0.9652038966
433.3312363 2.53290799

Name: +ve in-silico MS/MS by CFM-ID for BQNMOLSYHYSCMS-TUUYSWIFSA-N
ID: BQNMOLSYHYSCMS-TUUYSWIFSA-N
Comment: Energy2
Num peaks: 31
39.02292652 2.694115598
41.03857658 2.758351692
43.05422664 1.421503598
53.03857658 1.981488739
55.05422664 7.824975576
57.06987671 2.856359023
67.05422664 4.818084167
69.06987671 2.787001551
71.08552677 2.855896337
147.1168269 1.074029053
231.1743418 1.059614531
273.221292 0.9440303237
275.236942 1.575843533
287.2005565 1.139505606
289.2162066 1.573667796
299.236942 1.107098679
301.2525921 2.648359598
303.2682422 1.755526157
317.2475067 2.902751418
319.2631568 1.24263703
355.2631568 1.265943335
357.2788068 0.9857078072
369.2788068 1.234986884
371.2580714 1.444244606
373.2737215 1.821842627
375.2893715 1.564413867
383.2944569 1.171922077
385.310107 1.292959819
389.3050216 1.369472142
397.310107 1.094310109
417.2999362 1.981672246

Name: +ve in-silico MS/MS by CFM-ID for PZNPHSFXILSZTM-LHCNFSBLSA-N
ID: PZNPHSFXILSZTM-LHCNFSBLSA-N
Comment: Energy0
Num peaks: 23
55.05422664 7.387843521
57.06987671 1.338583799
69.06987671 4.820964445
71.04914126 1.064374249
71.08552677 2.98145422
73.06479133 1.152195708
73.10117684 0.8605660353
271.2056419 1.852786647
273.221292 0.8201856417
289.2162066 1.872581167
299.236942 2.527297764
301.2525921 1.413238261
303.2682422 0.9576823686
317.2475067 2.67975436
319.2631568 1.20661839
321.2788068 0.811972117
335.2580714 1.113423799
391.2842861 0.8024853889
397.310107 9.832326689
401.3050216 0.761468841
403.3206717 0.983629217
415.3206717 21.55472641
433.3312363 11.46505327

Name: +ve in-silico MS/MS by CFM-ID for PZNPHSFXILSZTM-LHCNFSBLSA-N
ID: PZNPHSFXILSZTM-LHCNFSBLSA-N
Comment: Energy1
Num peaks: 31
39.02292652 0.6914792544
41.03857658 1.218992693
55.05422664 9.233034436
57.06987671 3.044575293
69.06987671 3.660684825
71.04914126 1.288194998
71.08552677 2.010036592
73.06479133 0.9131124415
245.1899918 0.8266410564
249.1849065 0.7682599272
251.2005565 0.8344895946
271.2056419 12.48576099
273.221292 0.8787761283
275.236942 2.263403388
277.2162066 0.9121087863
289.2162066 3.773341677
291.2318567 1.459016772
299.236942 3.243781572
301.2525921 0.8906318563
303.2682422 2.082037502
317.2475067 1.305723675
319.2631568 0.80630683
361.2737215 0.7453830418
373.2737215 1.028022888
375.2893715 0.781838421
387.2893715 0.7072286393
397.310107 3.081956737
403.3206717 0.8643729905
415.3206717 5.797992233
417.2999362 1.008360112
433.3312363 2.679299785

Name: +ve in-silico MS/MS by CFM-ID for PZNPHSFXILSZTM-LHCNFSBLSA-N
ID: PZNPHSFXILSZTM-LHCNFSBLSA-N
Comment: Energy2
Num peaks: 31
39.02292652 1.239534679
41.03857658 2.978191526
43.05422664 1.014631316
53.03857658 2.273868712
55.05422664 8.013507569
57.06987671 2.980408003
67.05422664 3.84649121
69.06987671 2.7515844
71.04914126 0.9543303666
71.08552677 2.816410364
221.1536063 1.001429819
231.1743418 2.071015124
245.1899918 1.208939829
247.2056419 1.243914807
249.1849065 1.908036268
289.2162066 1.610815168
291.2318567 1.110964013
299.236942 1.702320198
301.2525921 3.134461465
303.2682422 1.73449436
317.2475067 3.56256481
319.2631568 1.268395178
371.2580714 1.428484299
373.2737215 1.876044374
375.2893715 1.667242715
383.2944569 1.440986697
385.310107 1.277723102
389.3050216 1.065586547
397.310107 1.074826022
401.3050216 0.9954459208
417.2999362 1.795164002

Name: +ve in-silico MS/MS by CFM-ID for PZNPHSFXILSZTM-UNARIRTPSA-N
ID: PZNPHSFXILSZTM-UNARIRTPSA-N
Comment: Energy0
Num peaks: 23
55.05422664 7.387843521
57.06987671 1.338583799
69.06987671 4.820964445
71.04914126 1.064374249
71.08552677 2.98145422
73.06479133 1.152195708
73.10117684 0.8605660353
271.2056419 1.852786647
273.221292 0.8201856417
289.2162066 1.872581167
299.236942 2.527297764
301.2525921 1.413238261
303.2682422 0.9576823686
317.2475067 2.67975436
319.2631568 1.20661839
321.2788068 0.811972117
335.2580714 1.113423799
391.2842861 0.8024853889
397.310107 9.832326689
401.3050216 0.761468841
403.3206717 0.983629217
415.3206717 21.55472641
433.3312363 11.46505327

Name: +ve in-silico MS/MS by CFM-ID for PZNPHSFXILSZTM-UNARIRTPSA-N
ID: PZNPHSFXILSZTM-UNARIRTPSA-N
Comment: Energy1
Num peaks: 31
39.02292652 0.6914792544
41.03857658 1.218992693
55.05422664 9.233034436
57.06987671 3.044575293
69.06987671 3.660684825
71.04914126 1.288194998
71.08552677 2.010036592
73.06479133 0.9131124415
245.1899918 0.8266410564
249.1849065 0.7682599272
251.2005565 0.8344895946
271.2056419 12.48576099
273.221292 0.8787761283
275.236942 2.263403388
277.2162066 0.9121087863
289.2162066 3.773341677
291.2318567 1.459016772
299.236942 3.243781572
301.2525921 0.8906318563
303.2682422 2.082037502
317.2475067 1.305723675
319.2631568 0.80630683
361.2737215 0.7453830418
373.2737215 1.028022888
375.2893715 0.781838421
387.2893715 0.7072286393
397.310107 3.081956737
403.3206717 0.8643729905
415.3206717 5.797992233
417.2999362 1.008360112
433.3312363 2.679299785

Name: +ve in-silico MS/MS by CFM-ID for PZNPHSFXILSZTM-UNARIRTPSA-N
ID: PZNPHSFXILSZTM-UNARIRTPSA-N
Comment: Energy2
Num peaks: 31
39.02292652 1.239534679
41.03857658 2.978191526
43.05422664 1.014631316
53.03857658 2.273868712
55.05422664 8.013507569
57.06987671 2.980408003
67.05422664 3.84649121
69.06987671 2.7515844
71.04914126 0.9543303666
71.08552677 2.816410364
221.1536063 1.001429819
231.1743418 2.071015124
245.1899918 1.208939829
247.2056419 1.243914807
249.1849065 1.908036268
289.2162066 1.610815168
291.2318567 1.110964013
299.236942 1.702320198
301.2525921 3.134461465
303.2682422 1.73449436
317.2475067 3.56256481
319.2631568 1.268395178
371.2580714 1.428484299
373.2737215 1.876044374
375.2893715 1.667242715
383.2944569 1.440986697
385.310107 1.277723102
389.3050216 1.065586547
397.310107 1.074826022
401.3050216 0.9954459208
417.2999362 1.795164002

Name: +ve in-silico MS/MS by CFM-ID for FWCXELAAYFYCSR-JSEAXMQNSA-N
ID: FWCXELAAYFYCSR-JSEAXMQNSA-N
Comment: Energy0
Num peaks: 27
55.05422664 9.023410323
57.06987671 1.550822436
59.08552677 1.095181772
69.06987671 5.916087809
71.04914126 1.16194968
71.08552677 3.656561471
73.06479133 1.1852366
73.10117684 1.003469069
143.1066561 0.8848324682
271.2056419 0.6469255895
289.2162066 3.106988575
291.2318567 0.9749716992
293.2475067 1.067457493
299.236942 0.9192649462
307.2267713 1.263095509
317.2475067 4.423503299
319.2631568 2.133526003
321.2788068 1.646041827
335.2580714 1.980568358
389.2686361 1.000271871
391.2842861 1.684518568
397.310107 2.94108902
401.3050216 0.9037226345
403.3206717 0.6626373074
415.3206717 7.961481696
417.2999362 0.960835569
433.3312363 20.28870166

Name: +ve in-silico MS/MS by CFM-ID for FWCXELAAYFYCSR-JSEAXMQNSA-N
ID: FWCXELAAYFYCSR-JSEAXMQNSA-N
Comment: Energy1
Num peaks: 31
39.02292652 0.7296062412
41.03857658 1.290499974
55.05422664 10.32456988
57.06987671 3.324327677
69.06987671 4.225278275
71.04914126 1.275514953
71.08552677 2.31943907
143.1066561 1.14358458
157.1223062 0.7218625569
183.1379563 1.024240693
197.1536063 0.8196474117
211.1692564 0.7218625569
237.1849065 0.8196474117
249.1849065 1.011204621
251.2005565 1.378270986
271.2056419 7.441769298
275.236942 1.416693963
289.2162066 5.798309655
291.2318567 2.215698169
299.236942 2.546527905
303.2682422 1.352893109
317.2475067 2.312452326
319.2631568 1.297126897
345.2788068 0.9139354708
359.2944569 0.7418483355
389.2686361 0.788294827
391.2842861 0.7658049558
397.310107 1.312348993
415.3206717 3.496347551
417.2999362 1.388622929
433.3312363 3.812720436

Name: +ve in-silico MS/MS by CFM-ID for FWCXELAAYFYCSR-JSEAXMQNSA-N
ID: FWCXELAAYFYCSR-JSEAXMQNSA-N
Comment: Energy2
Num peaks: 31
41.03857658 2.759670688
43.05422664 0.9565411787
53.03857658 1.702494642
55.05422664 8.369597013
57.06987671 2.753404523
67.05422664 5.785775799
69.06987671 2.814658353
71.08552677 2.850119158
183.1379563 0.9578786115
221.1536063 0.9218653392
229.1950772 0.8979656423
231.1743418 1.639578817
245.1899918 1.275742925
249.1849065 2.431268291
251.2005565 1.457734636
265.2162066 1.118682542
275.2005565 0.9218653392
287.2005565 1.174900488
289.2162066 1.974745576
291.2318567 1.430370061
301.2525921 2.982167556
303.2318567 0.9218653392
303.2682422 1.711033606
317.2475067 2.479200615
319.2631568 1.446691086
359.2944569 1.153092279
373.310107 0.9166334454
389.2686361 1.125955225
403.2842861 1.068808901
405.2999362 1.08614268
417.2999362 2.085501862

Name: +ve in-silico MS/MS by CFM-ID for IVURHZJIYJKPLX-HPVOFZEMSA-N
ID: IVURHZJIYJKPLX-HPVOFZEMSA-N
Comment: Energy0
Num peaks: 23
55.05422664 7.333074461
57.06987671 1.320791277
69.06987671 4.824715404
71.04914126 1.037788433
71.08552677 2.983773765
73.06479133 1.133454041
73.10117684 0.8612355579
271.2056419 1.84171507
273.221292 0.8201735922
289.2162066 1.776552235
299.236942 2.527900713
301.2525921 1.413577782
303.2682422 0.9582179315
307.2267713 0.7958200136
317.2475067 2.684821173
319.2631568 1.207815471
321.2788068 0.8129148449
335.2580714 1.116079136
391.2842861 0.8033587737
397.310107 9.831404502
403.3206717 0.984659128
415.3206717 21.57061102
433.3312363 11.48309976

Name: +ve in-silico MS/MS by CFM-ID for IVURHZJIYJKPLX-HPVOFZEMSA-N
ID: IVURHZJIYJKPLX-HPVOFZEMSA-N
Comment: Energy1
Num peaks: 31
41.03857658 1.141949951
55.05422664 8.894031179
57.06987671 2.956145517
69.06987671 3.613974396
71.04914126 1.175377588
71.08552677 1.984363556
125.0960915 0.8563406898
127.1117415 0.8530337052
223.1692564 0.900444533
245.1899918 0.8171551249
271.2056419 12.02819821
273.221292 0.8684668786
275.236942 2.235788902
289.2162066 3.137123409
291.2318567 1.060235083
299.236942 3.206439523
301.2525921 0.8803547479
303.2682422 2.056751167
317.2475067 1.286113618
319.2631568 0.7951312487
361.2737215 0.8252588164
369.2788068 0.8383891001
373.2737215 1.185721409
375.2893715 0.877407153
387.2893715 0.7071143298
389.3050216 0.7723087311
397.310107 3.043835142
403.3206717 0.8523854941
415.3206717 5.691254612
417.2999362 1.009613657
433.3312363 2.619742216

Name: +ve in-silico MS/MS by CFM-ID for IVURHZJIYJKPLX-HPVOFZEMSA-N
ID: IVURHZJIYJKPLX-HPVOFZEMSA-N
Comment: Energy2
Num peaks: 31
41.03857658 2.67476042
53.03857658 1.917963511
55.05422664 7.677625391
57.06987671 2.766218344
67.05422664 4.888809374
69.06987671 2.692875592
71.08552677 2.756059271
107.0855268 0.9857290617
109.1011768 0.933581797
121.1011768 1.035016085
231.1743418 2.074158323
245.1899918 1.183434232
247.2056419 1.217664707
289.2162066 0.961517102
299.236942 1.666422047
301.2525921 3.068360301
303.2682422 1.697906524
317.2475067 3.910284133
319.2631568 1.241166001
355.2631568 1.229664947
357.2788068 0.9558902419
369.2788068 1.169679276
371.2580714 1.398369282
373.2737215 2.091106583
375.2893715 1.516798335
383.2944569 1.410633705
385.310107 1.250782701
389.3050216 1.348974173
397.310107 1.052079946
401.3050216 0.9740734014
417.2999362 1.874915267

Name: +ve in-silico MS/MS by CFM-ID for NCLLSOCDVMFDSK-XSSAKHEISA-N
ID: NCLLSOCDVMFDSK-XSSAKHEISA-N
Comment: Energy0
Num peaks: 22
55.05422664 7.400541251
57.06987671 1.328757776
69.06987671 4.853957261
71.04914126 1.004583374
71.08552677 3.001870299
73.06479133 1.069175297
73.10117684 0.8664582531
271.2056419 1.853881883
273.221292 0.8225693778
289.2162066 2.166432631
291.2318567 0.903737965
299.236942 2.536401259
301.2525921 1.41885421
303.2682422 0.9627671736
317.2475067 2.699799107
319.2631568 1.216377033
321.2788068 0.8194892231
335.2580714 1.123815057
391.2842861 0.8094478473
397.310107 9.857646148
415.3206717 21.71740613
433.3312363 11.60909181

Name: +ve in-silico MS/MS by CFM-ID for NCLLSOCDVMFDSK-XSSAKHEISA-N
ID: NCLLSOCDVMFDSK-XSSAKHEISA-N
Comment: Energy1
Num peaks: 31
39.02292652 0.6207646049
41.03857658 1.083181088
55.05422664 9.273084235
57.06987671 3.043421211
69.06987671 3.721158002
71.04914126 1.138540667
71.08552677 2.043266348
237.1849065 0.6803783547
245.1899918 0.8382022949
249.1849065 0.7819474102
251.2005565 0.8493674049
271.2056419 12.37661073
273.221292 0.8903383385
275.236942 2.289748305
277.2162066 0.9273130898
289.2162066 3.777764995
291.2318567 1.833213266
299.236942 3.265131344
301.2525921 0.9029040664
303.2682422 2.106644827
305.2475067 0.9273130898
317.2475067 1.326140997
319.2631568 0.8209999729
343.2631568 0.8973180742
345.2788068 0.9801398127
357.2788068 0.7300539598
373.2737215 0.871234763
397.310107 3.116145395
415.3206717 5.929907862
417.2999362 1.035388134
433.3312363 2.760017106

Name: +ve in-silico MS/MS by CFM-ID for NCLLSOCDVMFDSK-XSSAKHEISA-N
ID: NCLLSOCDVMFDSK-XSSAKHEISA-N
Comment: Energy2
Num peaks: 31
41.03857658 2.697411806
43.05422664 0.980233952
53.03857658 1.664162512
55.05422664 8.434302351
57.06987671 2.905138151
67.05422664 6.104352309
69.06987671 2.811813839
71.04914126 0.88650851
71.08552677 2.868833819
221.1536063 1.027076705
231.1743418 2.114363531
235.2056419 0.8865351735
245.1899918 1.236252748
247.2056419 1.2702391
249.1849065 1.962858774
289.2162066 1.222924985
291.2318567 0.9723668106
299.236942 1.186120495
301.2525921 3.212830341
303.2682422 1.775197321
317.2475067 3.525713484
319.2631568 1.302856856
345.2788068 0.9499698582
357.2788068 1.477526448
371.2580714 1.466781613
373.2737215 1.792766306
375.2893715 1.505679146
397.310107 1.08031239
403.2842861 1.044544638
405.2999362 1.061484903
417.2999362 1.900541061

Name: +ve in-silico MS/MS by CFM-ID for NCLLSOCDVMFDSK-NMLFMCQHSA-N
ID: NCLLSOCDVMFDSK-NMLFMCQHSA-N
Comment: Energy0
Num peaks: 22
55.05422664 7.400541251
57.06987671 1.328757776
69.06987671 4.853957261
71.04914126 1.004583374
71.08552677 3.001870299
73.06479133 1.069175297
73.10117684 0.8664582531
271.2056419 1.853881883
273.221292 0.8225693778
289.2162066 2.166432631
291.2318567 0.903737965
299.236942 2.536401259
301.2525921 1.41885421
303.2682422 0.9627671736
317.2475067 2.699799107
319.2631568 1.216377033
321.2788068 0.8194892231
335.2580714 1.123815057
391.2842861 0.8094478473
397.310107 9.857646148
415.3206717 21.71740613
433.3312363 11.60909181

Name: +ve in-silico MS/MS by CFM-ID for NCLLSOCDVMFDSK-NMLFMCQHSA-N
ID: NCLLSOCDVMFDSK-NMLFMCQHSA-N
Comment: Energy1
Num peaks: 31
39.02292652 0.6207646049
41.03857658 1.083181088
55.05422664 9.273084235
57.06987671 3.043421211
69.06987671 3.721158002
71.04914126 1.138540667
71.08552677 2.043266348
237.1849065 0.6803783547
245.1899918 0.8382022949
249.1849065 0.7819474102
251.2005565 0.8493674049
271.2056419 12.37661073
273.221292 0.8903383385
275.236942 2.289748305
277.2162066 0.9273130898
289.2162066 3.777764995
291.2318567 1.833213266
299.236942 3.265131344
301.2525921 0.9029040664
303.2682422 2.106644827
305.2475067 0.9273130898
317.2475067 1.326140997
319.2631568 0.8209999729
343.2631568 0.8973180742
345.2788068 0.9801398127
357.2788068 0.7300539598
373.2737215 0.871234763
397.310107 3.116145395
415.3206717 5.929907862
417.2999362 1.035388134
433.3312363 2.760017106

Name: +ve in-silico MS/MS by CFM-ID for NCLLSOCDVMFDSK-NMLFMCQHSA-N
ID: NCLLSOCDVMFDSK-NMLFMCQHSA-N
Comment: Energy2
Num peaks: 31
41.03857658 2.697411806
43.05422664 0.980233952
53.03857658 1.664162512
55.05422664 8.434302351
57.06987671 2.905138151
67.05422664 6.104352309
69.06987671 2.811813839
71.04914126 0.88650851
71.08552677 2.868833819
221.1536063 1.027076705
231.1743418 2.114363531
235.2056419 0.8865351735
245.1899918 1.236252748
247.2056419 1.2702391
249.1849065 1.962858774
289.2162066 1.222924985
291.2318567 0.9723668106
299.236942 1.186120495
301.2525921 3.212830341
303.2682422 1.775197321
317.2475067 3.525713484
319.2631568 1.302856856
345.2788068 0.9499698582
357.2788068 1.477526448
371.2580714 1.466781613
373.2737215 1.792766306
375.2893715 1.505679146
397.310107 1.08031239
403.2842861 1.044544638
405.2999362 1.061484903
417.2999362 1.900541061

Name: +ve in-silico MS/MS by CFM-ID for WQLVFSAGQJTQCK-RFKRAQKKSA-N
ID: WQLVFSAGQJTQCK-RFKRAQKKSA-N
Comment: Energy0
Num peaks: 31
55.05422664 7.940763617
57.06987671 1.432859966
59.08552677 1.017443632
67.05422664 3.362238456
69.06987671 5.239835598
71.04914126 1.125074868
71.08552677 3.230219678
73.06479133 1.221013588
73.10117684 0.9324157561
253.1950772 1.389314423
271.2056419 2.305875939
275.236942 0.7385771399
277.2525921 1.034824837
281.2263773 1.91624542
283.2420274 1.066675866
285.2576775 0.7703856332
289.2162066 1.083545255
291.2318567 0.6463301485
299.236942 3.34668257
301.2525921 1.573524712
303.2682422 1.184195395
305.2838922 0.7527842015
317.2475067 1.454914339
355.2631568 0.6914675979
357.2788068 0.6694081858
373.2737215 1.086324825
383.2944569 0.6893664622
385.310107 0.8175365524
397.310107 15.26300918
399.2893715 0.8454164674
415.3206717 14.47442818

Name: +ve in-silico MS/MS by CFM-ID for WQLVFSAGQJTQCK-RFKRAQKKSA-N
ID: WQLVFSAGQJTQCK-RFKRAQKKSA-N
Comment: Energy1
Num peaks: 31
39.02292652 0.94411124
41.03857658 1.233248868
53.03857658 0.7607373798
55.05422664 8.716523004
57.06987671 2.927794876
67.05422664 1.420534459
69.06987671 3.617718439
71.04914126 1.143302869
71.08552677 1.961311213
123.0804414 0.8026289862
125.0960915 0.8834503312
159.1168269 1.183281849
253.1950772 7.98397674
257.2263773 1.397738777
271.2056419 4.129530529
273.221292 1.060799351
277.2525921 1.078064326
281.2263773 2.47597869
285.2576775 1.305545988
291.2318567 0.7637970561
299.236942 1.791965033
301.2525921 0.9980633489
305.2838922 1.023433564
341.2475067 0.8210503882
343.2631568 1.182557028
355.2631568 1.503782292
357.2788068 1.317469265
369.2788068 1.065297783
397.310107 3.33782077
399.2893715 1.195221339
415.3206717 2.777536245

Name: +ve in-silico MS/MS by CFM-ID for WQLVFSAGQJTQCK-RFKRAQKKSA-N
ID: WQLVFSAGQJTQCK-RFKRAQKKSA-N
Comment: Energy2
Num peaks: 31
39.02292652 1.187949714
41.03857658 3.1327614
43.05422664 0.8223187135
51.02292652 2.494226795
53.03857658 1.968966499
55.05422664 6.408154462
57.06987671 2.346225857
67.05422664 5.743622495
69.06987671 2.213072373
71.08552677 2.077889862
159.1168269 0.9747457552
213.1637771 1.388531807
229.1950772 0.8992096393
241.1950772 0.9174711945
247.1692564 0.8433116161
271.2056419 0.9425749521
273.1849065 0.8433116161
275.2005565 0.8078948719
281.2263773 1.148627912
283.2420274 2.364221366
285.2576775 1.237621779
299.236942 3.581651897
301.2525921 1.172204069
353.2475067 0.9781875726
355.2631568 2.530171306
357.2788068 2.105796422
369.2788068 1.066610669
383.2944569 1.141990014
385.2737215 0.9158985301
387.2893715 0.9093288184
399.2893715 1.659179634

Name: +ve in-silico MS/MS by CFM-ID for DXWGTJMCYINGNZ-IQSZEILRSA-N
ID: DXWGTJMCYINGNZ-IQSZEILRSA-N
Comment: Energy0
Num peaks: 31
57.06987671 1.214414865
71.08552677 0.881201545
99.08044139 0.6532556619
121.0647913 1.310776621
123.0440559 0.7112866576
125.0597059 0.9224759557
139.075356 0.8109808871
151.075356 0.5728038077
259.2056419 0.9525823782
261.221292 1.560204637
263.236942 0.6911933169
269.1899918 0.9087401871
271.2056419 0.5632926044
275.236942 1.461862011
287.236942 0.9842374403
289.2525921 0.8370414142
297.221292 1.998331988
299.236942 0.8951470783
315.2318567 0.8602832822
325.2162066 1.811687708
339.2682422 0.5493592507
341.2838922 0.8886016205
343.2267713 1.163841246
353.2475067 0.8080899326
355.2631568 1.19020603
373.2737215 1.009505387
379.2995423 11.90447772
387.2893715 0.5786066953
397.310107 23.19450344
399.2893715 0.7747712799
415.3206717 11.26997604

Name: +ve in-silico MS/MS by CFM-ID for DXWGTJMCYINGNZ-IQSZEILRSA-N
ID: DXWGTJMCYINGNZ-IQSZEILRSA-N
Comment: Energy1
Num peaks: 31
55.05422664 0.8164660468
57.06987671 3.411262442
71.08552677 1.669395341
99.08044139 1.084635512
105.0334912 1.272801026
119.0491413 1.158826691
121.0647913 3.034569711
133.0647913 0.7988023675
135.0440559 0.8731099523
139.075356 1.867471034
191.1430416 0.9182428193
203.1430416 0.8811865093
259.2056419 1.320252289
267.1743418 1.026438291
269.1899918 1.56719345
271.2056419 1.688361491
273.221292 0.7932894132
275.236942 1.975730399
285.221292 0.7963181712
287.236942 0.8142498609
297.221292 1.355981746
299.236942 1.289400751
301.2525921 1.06421567
325.2162066 5.001832536
327.2318567 1.805888367
339.2318567 1.19909393
339.2682422 0.796766336
343.2267713 2.326256985
379.2995423 4.097505458
397.310107 3.992189873
415.3206717 1.291125452

Name: +ve in-silico MS/MS by CFM-ID for DXWGTJMCYINGNZ-IQSZEILRSA-N
ID: DXWGTJMCYINGNZ-IQSZEILRSA-N
Comment: Energy2
Num peaks: 31
51.02292652 1.156209729
53.03857658 0.7122974126
55.05422664 1.873603494
57.06987671 2.456172
59.08552677 0.8996455484
69.0334912 1.512911727
71.08552677 1.161765509
97.06479133 0.8479421149
107.0491413 0.6778687805
119.0491413 1.232576044
121.0647913 1.921507588
139.075356 1.662347089
173.132477 0.9632413988
175.148127 3.003919893
191.1430416 1.388122517
203.1430416 1.036623682
205.1586917 1.301251063
229.1586917 0.9622202289
243.1743418 2.543891183
255.1743418 1.139797146
269.1899918 1.870418906
295.2056419 1.635911551
297.221292 3.034391746
299.236942 1.404168517
325.2162066 1.643048038
327.2318567 1.222359578
339.2318567 0.9644447403
339.2682422 1.295041778
379.2995423 0.9075439552
387.2893715 1.022248118
399.2893715 1.646309177

Name: +ve in-silico MS/MS by CFM-ID for KKTRVVGATGKEFQ-QPGHTDHKSA-N
ID: KKTRVVGATGKEFQ-QPGHTDHKSA-N
Comment: Energy0
Num peaks: 31
71.04914126 0.735225757
99.08044139 0.7400645654
107.0491413 0.5927578469
121.0647913 1.432568986
123.0440559 0.745972855
123.0804414 0.6112728702
125.0597059 0.9651660251
127.1117415 0.7279096683
139.075356 0.8459355993
151.075356 0.6128873539
259.2056419 1.073949627
261.221292 1.906091604
263.236942 0.7342226534
269.1899918 0.9501645855
275.236942 1.727888305
287.236942 1.20243632
289.2525921 0.8891503333
297.221292 0.7673175538
311.236942 1.405136033
313.2525921 0.7739166982
325.2525921 1.705311293
329.2475067 0.6518886182
339.2682422 0.9286053228
341.2838922 0.9784338305
343.2631568 0.6217557517
355.2631568 0.7098390419
379.2995423 12.04429459
387.2893715 0.6146270988
397.310107 24.61658297
399.2893715 0.7101273987
415.3206717 12.40769945

Name: +ve in-silico MS/MS by CFM-ID for KKTRVVGATGKEFQ-QPGHTDHKSA-N
ID: KKTRVVGATGKEFQ-QPGHTDHKSA-N
Comment: Energy1
Num peaks: 31
59.04914126 0.974836914
71.04914126 1.737805554
105.0334912 1.301497412
119.0491413 1.167362916
121.0647913 3.097875533
123.0804414 0.8677678535
133.0647913 0.8168120492
139.075356 2.195403795
201.1637771 0.8804557243
203.1794272 0.8376642647
217.1950772 1.201766723
249.221292 0.7554462267
259.2056419 1.502282269
271.2056419 1.313156505
275.236942 2.083609438
285.221292 0.816145028
287.236942 0.7973887295
297.221292 0.8212505589
301.2525921 1.057143986
311.236942 2.284956198
313.2525921 1.136369567
325.2525921 2.897959012
329.2475067 0.7528373045
337.2525921 5.475617998
339.2682422 3.261948596
355.2631568 2.160537265
357.2788068 2.050417063
373.2737215 0.8333650953
379.2995423 5.653594109
397.310107 4.694463922
415.3206717 1.350000804

Name: +ve in-silico MS/MS by CFM-ID for KKTRVVGATGKEFQ-QPGHTDHKSA-N
ID: KKTRVVGATGKEFQ-QPGHTDHKSA-N
Comment: Energy2
Num peaks: 31
41.03857658 0.7555729743
51.02292652 1.442584128
53.03857658 1.334356182
55.01784114 0.7967105896
55.05422664 1.009746178
71.04914126 2.322665286
109.0647913 0.8244115841
119.0491413 1.350787021
121.0647913 2.357855498
123.0804414 0.7973814361
135.0804414 0.831211299
201.1637771 1.943445862
203.1794272 1.912594442
233.1899918 0.871644743
249.221292 0.7950948772
253.1950772 1.236346477
259.2056419 0.8131982549
261.221292 0.9064284825
271.2056419 1.105710218
297.221292 2.199453271
299.236942 1.083446657
311.236942 3.462414874
313.2525921 1.673900335
315.2682422 0.7695128289
325.2525921 3.644359044
327.2682422 0.7695128289
339.2682422 1.784699999
341.2838922 1.316312965
343.2631568 0.7530051169
387.2893715 1.226645742
399.2893715 1.699588546

Name: +ve in-silico MS/MS by CFM-ID for YKKCSAPIQXPNAX-QRMWMMICSA-N
ID: YKKCSAPIQXPNAX-QRMWMMICSA-N
Comment: Energy0
Num peaks: 31
57.0334912 0.73653088
59.04914126 0.7367388002
85.06479133 0.6917575014
99.08044139 0.67470154
121.0647913 1.340481633
123.0440559 0.7063054081
125.0597059 0.9094442552
127.1117415 0.6798593439
139.075356 0.8032231701
259.2056419 1.017098349
261.221292 1.820898967
263.236942 0.6963281992
269.1899918 0.8847033559
275.236942 1.621697786
287.236942 1.148693508
289.2525921 0.8432598035
297.221292 0.7146989494
311.236942 0.7048600993
325.2525921 1.260431894
339.2682422 1.52306288
341.2838922 1.385032726
343.2631568 0.8214634193
365.2838922 1.547541548
367.2995423 1.101310028
369.3151924 0.8814748268
379.2995423 11.01992058
383.2944569 1.77386478
387.2893715 0.5829051704
397.310107 22.57083954
399.2893715 0.735187789
415.3206717 11.40403002

Name: +ve in-silico MS/MS by CFM-ID for YKKCSAPIQXPNAX-QRMWMMICSA-N
ID: YKKCSAPIQXPNAX-QRMWMMICSA-N
Comment: Energy1
Num peaks: 31
71.04914126 0.9054150234
85.06479133 1.135230211
105.0334912 1.316951812
119.0491413 1.230008107
121.0647913 3.109907598
123.0804414 0.9234590159
139.075356 1.83464464
217.1950772 1.298574039
259.2056419 2.116990046
261.221292 1.20134227
271.2056419 1.343588664
275.236942 2.38913988
285.221292 0.8268569766
287.236942 1.38044406
297.221292 0.841949065
299.236942 1.127322463
301.2525921 1.08053865
311.236942 1.838026887
313.2525921 1.365997699
325.2525921 3.236299349
339.2682422 3.303560612
341.2838922 1.831277943
343.2631568 0.9289100688
367.2995423 1.32141138
369.3151924 1.312126053
379.2995423 5.89509694
381.2788068 1.93382801
385.310107 1.605109043
397.310107 4.876137465
399.2893715 1.254252423
415.3206717 1.382251843

Name: +ve in-silico MS/MS by CFM-ID for YKKCSAPIQXPNAX-QRMWMMICSA-N
ID: YKKCSAPIQXPNAX-QRMWMMICSA-N
Comment: Energy2
Num peaks: 31
41.03857658 1.263020966
51.02292652 1.08797932
53.03857658 0.989419091
55.01784114 1.092199372
55.05422664 1.036838513
57.0334912 1.782628977
59.04914126 0.8176969089
69.06987671 0.7715637469
85.06479133 0.9521602534
109.0647913 0.7734542991
119.0491413 1.434779904
121.0647913 2.115072109
123.0804414 0.9769799537
135.0804414 0.7776315098
139.075356 1.114302841
203.1794272 1.658129765
217.1950772 1.849001853
259.2056419 1.185577857
261.221292 1.603749938
271.2056419 1.036299815
297.221292 2.066337108
299.236942 1.848619215
311.236942 3.428551353
313.2525921 1.449046203
325.2525921 3.409318699
327.2682422 0.7158419914
339.2682422 2.623156918
341.2838922 2.950722119
365.2838922 0.8943636971
387.2893715 1.141091477
399.2893715 1.581463791

Name: +ve in-silico MS/MS by CFM-ID for SFJYUNZVLXMJBD-GEAASLKWSA-N
ID: SFJYUNZVLXMJBD-GEAASLKWSA-N
Comment: Energy0
Num peaks: 31
85.06479133 0.6467152601
99.08044139 1.491144189
121.0647913 1.316491827
123.0440559 0.7034173227
123.0804414 0.5563735289
125.0597059 0.9053989181
127.1117415 0.6656848558
139.075356 0.7888552432
151.075356 0.5750055726
259.2056419 1.006902919
261.221292 1.802646212
263.236942 0.6935661671
269.1899918 0.8655189093
275.236942 1.502849416
287.236942 1.137178965
289.2525921 0.8399149574
297.221292 1.029770326
311.236942 1.413167835
313.2525921 0.9166673359
329.2475067 0.6609235929
341.2838922 0.9177060393
353.2838922 1.360976672
365.2838922 1.527159907
367.2995423 1.071341761
369.3151924 0.8620640837
379.2995423 10.65579359
383.2944569 1.765989529
387.2893715 0.5805930383
397.310107 22.1144414
399.2893715 1.067866999
415.3206717 11.33186407

Name: +ve in-silico MS/MS by CFM-ID for SFJYUNZVLXMJBD-GEAASLKWSA-N
ID: SFJYUNZVLXMJBD-GEAASLKWSA-N
Comment: Energy1
Num peaks: 31
55.05422664 1.080329156
99.08044139 1.633769074
105.0334912 1.350910236
119.0491413 1.217618365
121.0647913 3.164151115
123.0804414 0.8559591275
139.075356 1.718331844
231.2107273 1.547769946
259.2056419 2.164483437
261.221292 1.228293657
271.2056419 1.369484325
275.236942 2.149311055
285.221292 0.8504788255
287.236942 1.411413488
297.221292 1.526701182
299.236942 1.237900731
301.2525921 1.102399299
311.236942 3.028470378
313.2525921 1.894710349
325.2525921 1.255580287
329.2475067 0.953474286
353.2838922 3.219243088
355.2995423 1.746827196
367.2995423 1.351575295
369.3151924 1.333284283
379.2995423 5.895866379
385.310107 1.656066854
387.325757 0.8493865605
397.310107 4.971031992
399.2893715 0.9783374365
415.3206717 1.454455352

Name: +ve in-silico MS/MS by CFM-ID for SFJYUNZVLXMJBD-GEAASLKWSA-N
ID: SFJYUNZVLXMJBD-GEAASLKWSA-N
Comment: Energy2
Num peaks: 31
41.03857658 1.404246955
51.02292652 1.423221646
53.03857658 0.7749236564
55.05422664 1.511121354
83.08552677 1.040320545
109.0647913 0.8355669529
119.0491413 1.374570004
121.0647913 2.284912045
123.0804414 0.8025485633
205.1586917 0.7654129652
231.2107273 2.551278189
233.1899918 0.7654129652
249.221292 0.7454765751
259.2056419 1.28105057
261.221292 1.732897389
271.2056419 1.119917398
297.221292 2.558060522
299.236942 2.140063328
311.236942 3.62825336
313.2525921 2.138849826
315.2682422 0.7731753157
325.2525921 1.809309764
327.2682422 0.7731753157
339.2682422 1.604839421
341.2838922 1.800092593
353.2838922 2.160395531
355.2995423 1.801471191
365.2838922 0.9656528459
385.2737215 0.749683843
387.2893715 1.232483947
399.2893715 1.484400665

Name: +ve in-silico MS/MS by CFM-ID for LJDYLLNFUNWTLY-JDLMUQTQSA-N
ID: LJDYLLNFUNWTLY-JDLMUQTQSA-N
Comment: Energy0
Num peaks: 31
55.05422664 1.050146244
59.04914126 0.567759106
73.06479133 1.472499639
83.04914126 0.8155383691
101.0597059 0.5984801202
105.0698767 0.592849456
107.0491413 0.7912532457
109.0647913 1.131841158
123.0804414 1.359759359
125.0960915 0.7265874072
135.0804414 0.6876296221
137.0960915 0.7029382676
259.2056419 0.6732596706
271.2056419 0.8944410028
273.221292 1.318601513
275.2005565 0.5628962824
277.2162066 0.7024451761
291.2318567 0.6047535736
295.2420274 0.7619423458
299.236942 0.8719409212
313.2525921 1.301912783
323.236942 2.226003248
337.2525921 1.016166753
339.2682422 1.230465335
341.2475067 2.714306406
355.2631568 0.5724910697
357.2788068 1.222335944
379.2995423 15.57505132
397.310107 23.48684125
399.2893715 0.7394870742
415.3206717 7.239755912

Name: +ve in-silico MS/MS by CFM-ID for LJDYLLNFUNWTLY-JDLMUQTQSA-N
ID: LJDYLLNFUNWTLY-JDLMUQTQSA-N
Comment: Energy1
Num peaks: 31
55.05422664 0.9863895937
73.06479133 1.526138034
83.04914126 2.26538789
97.06479133 0.7754088402
101.0597059 1.147764336
105.0698767 1.913793065
107.0491413 1.936514845
119.0491413 0.9342855371
123.0804414 3.307703056
125.0960915 0.7376068988
217.1586917 0.8095865559
257.1899918 1.497661982
259.2056419 1.036577377
269.1899918 1.08030559
271.2056419 1.287826721
273.221292 2.120819027
281.2263773 0.8974515565
285.221292 0.7467042976
291.2318567 0.9686170256
295.2420274 1.383478507
297.221292 1.414826825
299.236942 1.2398786
313.2525921 1.757155786
323.236942 4.392746102
337.2525921 1.403090209
339.2682422 2.498320927
341.2475067 3.198067463
357.2788068 1.411318589
379.2995423 5.734246214
397.310107 4.267031321
415.3206717 1.002601598

Name: +ve in-silico MS/MS by CFM-ID for LJDYLLNFUNWTLY-JDLMUQTQSA-N
ID: LJDYLLNFUNWTLY-JDLMUQTQSA-N
Comment: Energy2
Num peaks: 31
39.02292652 2.071098843
41.03857658 0.9890933976
51.02292652 0.9462134519
55.05422664 2.235964692
57.0334912 1.609422945
73.06479133 1.403404787
83.04914126 1.560324245
105.0698767 0.9952451603
123.0804414 3.09136486
163.1117415 0.9810085376
187.148127 0.9494424324
189.1637771 1.21274501
217.1586917 1.201892518
219.1743418 0.9688123661
245.1899918 1.261583463
257.1899918 0.9277583115
259.2056419 1.44814765
271.2056419 1.192612771
279.2107273 0.9481981599
281.2263773 1.323404249
295.2056419 1.363728096
295.2420274 1.220503105
297.221292 1.293962534
299.236942 0.9936349696
313.2525921 1.186762694
323.236942 2.397726335
337.2525921 1.250796536
367.2995423 1.046320652
379.2995423 1.670183079
387.2893715 0.9392637821
399.2893715 1.250406723

Name: +ve in-silico MS/MS by CFM-ID for DDZHNKIBJQESJA-AHMPPUFCSA-N
ID: DDZHNKIBJQESJA-AHMPPUFCSA-N
Comment: Energy0
Num peaks: 31
59.04914126 0.6128674294
87.04405588 1.902312065
105.0698767 0.9579252038
107.0491413 0.9204301385
109.0647913 1.282100486
115.075356 0.6316857898
123.0804414 1.265103732
135.0804414 0.7410178116
137.0960915 0.7098229469
143.1066561 0.6336546683
253.1950772 0.6302324047
271.2056419 0.7260713061
273.221292 0.7960681985
275.2005565 0.9459105507
277.2162066 1.469696797
279.2318567 0.7401892953
291.2318567 1.391769103
295.2420274 0.6415334904
303.2318567 0.9376974098
305.2475067 1.037260709
309.2576775 0.8030197779
313.2525921 0.7407706746
327.2682422 0.9032478286
337.2525921 2.038927912
339.2682422 0.8444014141
355.2631568 1.838499435
357.2788068 1.420416946
379.2995423 6.918336992
397.310107 21.52357652
399.2893715 1.019213402
415.3206717 12.56798806

Name: +ve in-silico MS/MS by CFM-ID for DDZHNKIBJQESJA-AHMPPUFCSA-N
ID: DDZHNKIBJQESJA-AHMPPUFCSA-N
Comment: Energy1
Num peaks: 31
59.04914126 1.26036065
69.0334912 1.418448833
71.04914126 0.9612384404
87.04405588 5.354459024
101.0597059 0.9912252979
105.0698767 2.288293428
107.0491413 1.81699165
119.0491413 0.9891358805
123.0804414 2.833074054
257.1899918 0.8389482951
259.2056419 0.8102358281
271.2056419 0.8670542589
273.221292 1.011573915
275.2005565 1.18352859
287.2005565 0.8252382202
291.2318567 1.863399177
293.2263773 0.8098879681
295.2420274 1.64404144
297.221292 0.9013465214
301.2162066 0.8321455576
309.2576775 1.635786683
313.2525921 1.319520974
317.2475067 0.9908371883
327.2682422 1.401415263
337.2525921 1.368306517
355.2631568 1.197596874
357.2788068 1.181568307
379.2995423 2.776936198
397.310107 3.646517684
399.2893715 0.9084174206
415.3206717 1.398287984

Name: +ve in-silico MS/MS by CFM-ID for DDZHNKIBJQESJA-AHMPPUFCSA-N
ID: DDZHNKIBJQESJA-AHMPPUFCSA-N
Comment: Energy2
Num peaks: 31
39.02292652 1.683495483
41.03857658 1.601447861
51.02292652 1.014819491
53.03857658 0.9112565433
55.05422664 1.499278407
59.04914126 1.499808829
69.0334912 1.305834373
83.04914126 0.9865918387
87.04405588 3.321162913
103.0542266 1.055511854
105.0698767 0.9465360218
123.0804414 2.304623214
187.148127 0.8672931308
191.1794272 0.8541873345
201.1637771 1.052963278
203.1794272 2.199151901
281.2263773 0.8145633331
293.2263773 0.9129604309
295.2420274 0.8880871702
299.236942 0.9101092093
307.2420274 1.258385276
309.2576775 1.380990358
311.2733275 1.0870388
337.2525921 1.088176
357.2788068 0.8188130192
367.2995423 0.9203429451
369.2788068 0.8548804392
379.2995423 1.043243693
385.2737215 0.8676975048
387.2893715 1.184283722
399.2893715 1.530799855

Name: +ve in-silico MS/MS by CFM-ID for FKHXIOLWTIFLGY-CFOFIPSRSA-N
ID: FKHXIOLWTIFLGY-CFOFIPSRSA-N
Comment: Energy0
Num peaks: 31
69.06987671 0.4316896553
111.1168269 0.5893863187
113.132477 0.4129407857
119.0491413 0.6708794638
135.0440559 1.426741797
137.0597059 1.882904782
139.075356 1.002944683
141.0910061 0.5031398991
151.075356 0.4183840567
245.2263773 0.5107127293
257.2263773 0.9664646709
259.2420274 0.6997930456
271.2420274 0.4181199917
273.221292 1.052096693
275.236942 1.285112083
277.2525921 0.7152849199
285.1849065 0.5352155734
287.2005565 0.4002193129
323.236942 0.5178601071
327.2318567 0.4370965053
337.2525921 1.675198724
339.2682422 1.548137516
341.2475067 0.7370664316
355.2631568 1.693932571
357.2788068 2.34875232
371.2944569 0.5284365192
379.2995423 16.93239743
387.2893715 0.6536485533
397.310107 25.37859625
399.2893715 0.6088542012
415.3206717 7.741955893

Name: +ve in-silico MS/MS by CFM-ID for FKHXIOLWTIFLGY-CFOFIPSRSA-N
ID: FKHXIOLWTIFLGY-CFOFIPSRSA-N
Comment: Energy1
Num peaks: 31
69.06987671 1.071556254
83.08552677 0.6917181959
87.08044139 0.660000006
119.0491413 1.938694373
121.0284058 0.9029305908
121.0647913 0.8353063572
135.0440559 4.54644717
137.0597059 1.973911376
139.075356 1.032745482
255.2107273 3.211508889
257.2263773 2.665761434
259.2420274 1.158437597
271.2420274 0.7728922883
273.221292 1.534922104
275.236942 1.187085494
277.2525921 0.7600629926
295.2420274 1.017147035
297.2576775 0.7213267952
309.221292 0.8288566096
311.236942 0.8699119936
311.2733275 0.7534038394
323.236942 1.340966068
327.2318567 0.8444459958
337.2525921 1.330149987
339.2682422 2.324816484
341.2475067 1.111247634
355.2631568 1.424727079
357.2788068 1.463107195
379.2995423 7.012736339
397.310107 5.121557474
415.3206717 1.175527501

Name: +ve in-silico MS/MS by CFM-ID for FKHXIOLWTIFLGY-CFOFIPSRSA-N
ID: FKHXIOLWTIFLGY-CFOFIPSRSA-N
Comment: Energy2
Num peaks: 31
39.02292652 0.7556775575
49.00727645 1.724414803
67.05422664 1.072357822
69.06987671 1.591676332
87.08044139 1.075699427
107.0491413 0.8700529573
119.0491413 1.086528969
121.0647913 1.364647965
135.0440559 1.27404204
137.0597059 1.383256222
189.1637771 0.9686329448
203.1794272 1.257347407
245.2263773 1.048721295
255.2107273 1.146793277
257.2263773 1.442391131
259.2420274 1.596740956
281.2263773 1.053648917
295.2056419 0.8700529573
295.2420274 1.036592292
297.2576775 1.507204427
307.2420274 1.56475217
309.221292 1.241326248
309.2576775 0.8756098273
311.236942 1.234886579
311.2733275 0.7793092968
323.236942 1.367963761
337.2525921 1.305174364
339.2682422 1.812345382
379.2995423 2.175745025
387.2893715 0.8915531738
399.2893715 1.143166229

Name: +ve in-silico MS/MS by CFM-ID for CIYNDEHOHLAUJG-BBMMVLKRSA-N
ID: CIYNDEHOHLAUJG-BBMMVLKRSA-N
Comment: Energy0
Num peaks: 31
55.05422664 0.5235753939
69.06987671 0.4247817321
107.0491413 0.5753101576
111.1168269 0.5789698926
113.132477 0.4042420849
119.0491413 6.605766625
121.0647913 3.900721385
123.0804414 1.213494421
133.0647913 0.4054957233
263.236942 0.5305387889
275.236942 0.9696620998
277.2525921 0.8017719854
285.1849065 0.527462325
287.2005565 0.3968959924
289.2525921 0.5173432494
291.2318567 0.6712460042
293.2475067 0.8708720109
295.2631568 0.5956452564
303.2682422 0.4477142415
323.236942 0.4990312085
327.2318567 0.4504389606
337.2525921 1.559045814
339.2682422 1.333192784
341.2475067 0.8103583013
355.2631568 1.504647235
357.2788068 1.924910215
379.2995423 16.58517078
381.2788068 0.4122377306
397.310107 24.91384354
399.2893715 0.6121467293
415.3206717 7.636597734

Name: +ve in-silico MS/MS by CFM-ID for CIYNDEHOHLAUJG-BBMMVLKRSA-N
ID: CIYNDEHOHLAUJG-BBMMVLKRSA-N
Comment: Energy1
Num peaks: 31
51.02292652 0.7198358101
53.03857658 0.8105823881
55.05422664 1.395390304
67.01784114 0.7595519292
69.06987671 1.125677419
83.08552677 0.7266440354
119.0491413 7.104842122
121.0647913 1.584685465
133.0647913 0.9223966774
219.2107273 1.026815907
261.221292 0.7422551191
263.236942 1.199408177
273.221292 2.406675269
275.236942 2.422954238
277.2525921 1.307482082
289.2525921 0.9536525517
301.2525921 0.7469823407
303.2682422 0.8365468241
315.2318567 1.007672197
323.236942 1.522921635
327.2318567 0.8553997713
337.2525921 1.125907271
339.2682422 1.793471251
341.2475067 1.915453253
355.2631568 0.9000814674
357.2788068 1.011068723
369.3151924 1.32380916
379.2995423 7.205764595
387.325757 0.9183409452
397.310107 5.471122346
415.3206717 1.297463142

Name: +ve in-silico MS/MS by CFM-ID for CIYNDEHOHLAUJG-BBMMVLKRSA-N
ID: CIYNDEHOHLAUJG-BBMMVLKRSA-N
Comment: Energy2
Num peaks: 31
39.02292652 1.303279816
49.00727645 1.232903118
51.02292652 1.568070349
53.03857658 1.949949808
55.05422664 2.017931659
65.03857658 1.856896975
67.01784114 1.111988032
69.06987671 1.449499728
77.03857658 1.031399747
91.05422664 1.299558438
93.06987671 0.9975144053
103.0542266 1.118195673
105.0698767 1.181905482
107.0491413 1.052421689
119.0491413 4.882702431
121.0647913 3.457932934
149.132477 1.106479353
217.1950772 1.453155572
219.2107273 1.049790527
231.2107273 1.027967481
235.2420274 0.9912501518
263.236942 1.27558932
275.236942 1.062548761
277.2525921 1.330879593
299.236942 1.804025299
301.2525921 1.31978858
303.2682422 1.375884796
325.2525921 1.134179442
327.2682422 0.953690168
341.2475067 1.207516946
379.2995423 1.274338768

Name: +ve in-silico MS/MS by CFM-ID for ACJNSKMSASXJHM-FHDFVMASSA-N
ID: ACJNSKMSASXJHM-FHDFVMASSA-N
Comment: Energy0
Num peaks: 31
55.05422664 1.034404747
85.06479133 0.4592640166
107.0491413 0.4822362236
121.0647913 1.089429987
123.0440559 0.6877302025
125.0597059 0.9154088434
139.075356 0.8045174646
151.075356 0.579778809
153.0910061 0.4635340508
257.2263773 0.6474223796
259.2056419 0.7891040508
261.221292 1.207238126
263.236942 0.4592547057
269.1899918 0.6993817494
275.236942 1.04244688
287.236942 0.5972683716
289.2525921 0.5561616395
295.2056419 0.4563928051
297.221292 1.202627605
299.236942 0.7361763417
311.236942 0.9936371442
315.2318567 0.5741642819
329.2475067 0.4564044251
341.2838922 0.596505114
373.2737215 0.4819393151
379.2995423 21.45402987
381.2788068 0.4616137062
387.2893715 0.5076331407
397.310107 24.88637722
399.2893715 0.5823798419
415.3206717 9.127956555

Name: +ve in-silico MS/MS by CFM-ID for ACJNSKMSASXJHM-FHDFVMASSA-N
ID: ACJNSKMSASXJHM-FHDFVMASSA-N
Comment: Energy1
Num peaks: 31
55.05422664 3.520180475
57.06987671 1.429292821
67.05422664 0.9876195065
85.06479133 0.9583700148
105.0334912 1.267452719
107.0491413 0.6892150397
119.0491413 1.122946634
121.0647913 2.997053271
133.0647913 0.7954458018
135.0440559 0.9494182869
139.075356 1.626858716
189.1637771 0.7098689123
241.1950772 0.9445834884
255.2107273 0.7036186598
257.2263773 1.512822234
259.2056419 0.8692989682
275.236942 1.876405736
295.2420274 0.7400795504
297.221292 0.9548165769
299.236942 0.8280089409
301.2525921 0.7228315872
307.2420274 0.7400795504
309.221292 1.126904417
311.236942 2.803281694
313.2525921 2.083978178
329.2475067 1.050306591
341.2475067 1.608495894
373.2737215 0.8045611642
379.2995423 7.555546075
397.310107 5.266039085
415.3206717 1.280297637

Name: +ve in-silico MS/MS by CFM-ID for ACJNSKMSASXJHM-FHDFVMASSA-N
ID: ACJNSKMSASXJHM-FHDFVMASSA-N
Comment: Energy2
Num peaks: 31
41.03857658 0.8804006072
51.02292652 1.226717535
53.03857658 0.7557346253
55.05422664 3.712712375
107.0491413 0.7192064715
109.0647913 0.732057338
119.0491413 1.356049678
121.0647913 2.093381048
187.148127 0.896959254
189.1637771 1.643885279
191.1794272 0.748546334
243.2107273 0.8576953682
255.2107273 1.175649276
281.2263773 1.04695532
293.2263773 1.161924796
295.2056419 1.49020841
295.2420274 0.8510925678
297.221292 2.520612772
297.2576775 0.7318780318
299.236942 1.577653385
307.2420274 0.8510925678
309.221292 1.232387246
309.2576775 0.7318780318
311.236942 3.590776483
313.2525921 1.554677707
323.2733275 1.096385611
339.2682422 0.8050499116
341.2475067 1.062860024
379.2995423 1.292676604
387.2893715 1.084959355
399.2893715 1.345650839

Name: +ve in-silico MS/MS by CFM-ID for UBJWUTCRXGEEAN-VOILRYRGSA-N
ID: UBJWUTCRXGEEAN-VOILRYRGSA-N
Comment: Energy0
Num peaks: 31
73.06479133 0.768819364
85.06479133 0.7289538166
87.08044139 0.5575226292
121.0647913 1.061548411
123.0440559 0.6499757408
125.0597059 0.8615811463
139.075356 0.7827103013
151.075356 0.5457218293
257.2263773 0.6528332108
259.2056419 0.7467642261
261.221292 1.153577361
269.1899918 0.6851623272
275.236942 1.037575215
287.236942 0.5634898467
289.2525921 0.5248221761
297.221292 0.5513749111
309.221292 0.8727079402
311.236942 0.757650037
323.236942 0.4693985139
327.2318567 1.434091546
329.2475067 0.8598574087
341.2838922 0.57131013
353.2475067 1.111259808
355.2631568 0.8356525706
371.2580714 0.6423177318
373.2737215 0.6919535543
379.2995423 21.03955919
387.2893715 0.4806012758
397.310107 23.57144191
399.2893715 0.534877326
415.3206717 8.34970242

Name: +ve in-silico MS/MS by CFM-ID for UBJWUTCRXGEEAN-VOILRYRGSA-N
ID: UBJWUTCRXGEEAN-VOILRYRGSA-N
Comment: Energy1
Num peaks: 31
43.05422664 0.9563375096
45.06987671 0.8666572407
55.05422664 1.326724695
65.03857658 0.6926858739
67.05422664 0.6960030433
73.06479133 1.656321295
85.06479133 0.7270347712
105.0334912 1.249169058
119.0491413 1.232352024
121.0647913 3.054127221
123.0804414 0.6984823086
133.0647913 0.7839710847
135.0440559 0.9335264628
139.075356 1.772846709
241.1950772 0.9819629331
255.2107273 0.690207869
257.2263773 1.917175277
259.2056419 0.9250771495
275.236942 2.267306948
295.2420274 0.7282368246
297.221292 0.6858266292
301.2525921 0.74387956
307.2420274 0.7282368246
309.221292 2.058183772
311.236942 1.339685389
323.236942 1.337584271
327.2318567 1.003529705
329.2475067 0.8112226824
379.2995423 8.337791025
397.310107 5.484155628
415.3206717 1.24362615

Name: +ve in-silico MS/MS by CFM-ID for UBJWUTCRXGEEAN-VOILRYRGSA-N
ID: UBJWUTCRXGEEAN-VOILRYRGSA-N
Comment: Energy2
Num peaks: 31
41.03857658 0.9683917516
43.05422664 0.9196015484
51.02292652 1.176598427
55.05422664 1.598279784
73.06479133 1.519174658
109.0647913 0.7331380781
119.0491413 1.374928274
121.0647913 2.091956729
123.0804414 0.7424955658
139.075356 1.389978953
189.1637771 1.916562463
243.2107273 0.822653131
255.2107273 1.123242763
257.2263773 0.8963907885
281.2263773 1.002165448
293.2263773 1.112362206
295.2056419 0.7543739934
295.2420274 0.814650624
297.221292 1.566612313
299.236942 0.8375402912
307.2420274 0.814650624
309.221292 0.9230452699
311.236942 3.020279166
323.236942 1.871479924
323.2733275 1.05159138
325.2525921 0.7580021456
339.2682422 0.7607615755
343.2631568 0.8671988111
379.2995423 1.402126895
387.2893715 1.040377884
399.2893715 1.371018819

Name: +ve in-silico MS/MS by CFM-ID for UBJWUTCRXGEEAN-OPPMWEQISA-N
ID: UBJWUTCRXGEEAN-OPPMWEQISA-N
Comment: Energy0
Num peaks: 31
73.06479133 0.768819364
85.06479133 0.7289538166
87.08044139 0.5575226292
121.0647913 1.061548411
123.0440559 0.6499757408
125.0597059 0.8615811463
139.075356 0.7827103013
151.075356 0.5457218293
257.2263773 0.6528332108
259.2056419 0.7467642261
261.221292 1.153577361
269.1899918 0.6851623272
275.236942 1.037575215
287.236942 0.5634898467
289.2525921 0.5248221761
297.221292 0.5513749111
309.221292 0.8727079402
311.236942 0.757650037
323.236942 0.4693985139
327.2318567 1.434091546
329.2475067 0.8598574087
341.2838922 0.57131013
353.2475067 1.111259808
355.2631568 0.8356525706
371.2580714 0.6423177318
373.2737215 0.6919535543
379.2995423 21.03955919
387.2893715 0.4806012758
397.310107 23.57144191
399.2893715 0.534877326
415.3206717 8.34970242

Name: +ve in-silico MS/MS by CFM-ID for UBJWUTCRXGEEAN-OPPMWEQISA-N
ID: UBJWUTCRXGEEAN-OPPMWEQISA-N
Comment: Energy1
Num peaks: 31
43.05422664 0.9563375096
45.06987671 0.8666572407
55.05422664 1.326724695
65.03857658 0.6926858739
67.05422664 0.6960030433
73.06479133 1.656321295
85.06479133 0.7270347712
105.0334912 1.249169058
119.0491413 1.232352024
121.0647913 3.054127221
123.0804414 0.6984823086
133.0647913 0.7839710847
135.0440559 0.9335264628
139.075356 1.772846709
241.1950772 0.9819629331
255.2107273 0.690207869
257.2263773 1.917175277
259.2056419 0.9250771495
275.236942 2.267306948
295.2420274 0.7282368246
297.221292 0.6858266292
301.2525921 0.74387956
307.2420274 0.7282368246
309.221292 2.058183772
311.236942 1.339685389
323.236942 1.337584271
327.2318567 1.003529705
329.2475067 0.8112226824
379.2995423 8.337791025
397.310107 5.484155628
415.3206717 1.24362615

Name: +ve in-silico MS/MS by CFM-ID for UBJWUTCRXGEEAN-OPPMWEQISA-N
ID: UBJWUTCRXGEEAN-OPPMWEQISA-N
Comment: Energy2
Num peaks: 31
41.03857658 0.9683917516
43.05422664 0.9196015484
51.02292652 1.176598427
55.05422664 1.598279784
73.06479133 1.519174658
109.0647913 0.7331380781
119.0491413 1.374928274
121.0647913 2.091956729
123.0804414 0.7424955658
139.075356 1.389978953
189.1637771 1.916562463
243.2107273 0.822653131
255.2107273 1.123242763
257.2263773 0.8963907885
281.2263773 1.002165448
293.2263773 1.112362206
295.2056419 0.7543739934
295.2420274 0.814650624
297.221292 1.566612313
299.236942 0.8375402912
307.2420274 0.814650624
309.221292 0.9230452699
311.236942 3.020279166
323.236942 1.871479924
323.2733275 1.05159138
325.2525921 0.7580021456
339.2682422 0.7607615755
343.2631568 0.8671988111
379.2995423 1.402126895
387.2893715 1.040377884
399.2893715 1.371018819

Name: +ve in-silico MS/MS by CFM-ID for JGAZABUQVPTSTD-NKMMMXOESA-N
ID: JGAZABUQVPTSTD-NKMMMXOESA-N
Comment: Energy0
Num peaks: 31
107.0491413 0.4052818039
111.1168269 0.4806542273
121.0647913 0.8370966404
123.0440559 0.6158373613
125.0597059 0.8370989631
127.075356 0.4080604412
139.075356 0.753947269
149.0597059 0.3785374525
151.075356 0.5300103188
153.0910061 0.4941649181
243.2107273 0.5132911126
257.2263773 0.8340457923
259.2056419 0.5771086734
261.221292 0.7249038917
267.1743418 0.5226532689
275.236942 0.6647495452
285.1849065 0.3770545228
295.2056419 0.3679948855
309.221292 0.3720692709
323.236942 0.6698768998
337.2525921 2.375710127
339.2682422 2.123218785
341.2475067 0.5107380963
341.2838922 0.3883821478
355.2631568 1.250439488
357.2788068 1.61910879
379.2995423 25.61756127
387.2893715 0.3884663923
397.310107 24.52668979
399.2893715 0.698137755
415.3206717 6.447155065

Name: +ve in-silico MS/MS by CFM-ID for JGAZABUQVPTSTD-NKMMMXOESA-N
ID: JGAZABUQVPTSTD-NKMMMXOESA-N
Comment: Energy1
Num peaks: 31
69.06987671 1.062570103
83.08552677 0.6828143017
87.08044139 0.6817937588
105.0334912 1.231383121
119.0491413 1.065871965
121.0647913 2.891703249
133.0647913 0.772808736
135.0440559 0.9603702561
139.075356 1.887764376
241.1950772 1.312520831
243.2107273 0.7753826902
253.1950772 0.6826929981
255.2107273 0.9849750067
257.2263773 2.524108771
259.2056419 0.704515699
269.2263773 0.8553109098
275.236942 1.606792954
281.2263773 0.7000516697
295.2420274 0.9639727094
307.2420274 0.9639727094
309.221292 1.12983717
323.236942 1.874457832
337.2525921 1.722934385
339.2682422 2.209528163
341.2475067 0.9230633198
355.2631568 0.8242049681
357.2788068 1.101401672
379.2995423 11.32537434
397.310107 6.204183548
399.2893715 0.6698031166
415.3206717 1.208464234

Name: +ve in-silico MS/MS by CFM-ID for JGAZABUQVPTSTD-NKMMMXOESA-N
ID: JGAZABUQVPTSTD-NKMMMXOESA-N
Comment: Energy2
Num peaks: 31
41.03857658 0.8719295807
51.02292652 1.196822368
65.03857658 0.7433871128
67.05422664 0.9139701506
69.06987671 1.573305689
119.0491413 1.392700312
121.0647913 2.121278458
139.075356 1.369224487
201.1637771 1.304153578
217.1950772 0.9032042153
241.1950772 0.8769691143
243.2107273 1.229775075
255.2107273 1.331800961
257.2263773 1.450951595
281.2263773 1.400812165
293.2263773 1.575298746
295.2056419 1.056564554
295.2420274 1.139027222
297.2576775 0.8428273776
307.2420274 1.139027222
309.221292 1.458832226
309.2576775 0.8428273776
321.2576775 0.7758844432
323.236942 2.132641223
323.2733275 1.24635555
337.2525921 2.005607924
339.2682422 1.463634662
357.2788068 0.8654981298
379.2995423 2.366423018
387.2893715 0.9300379923
399.2893715 1.214807512

Name: +ve in-silico MS/MS by CFM-ID for NATTYVAFGUNUKP-RQJQXFIZSA-N
ID: NATTYVAFGUNUKP-RQJQXFIZSA-N
Comment: Energy0
Num peaks: 31
107.0491413 0.4039708413
111.1168269 0.4788564868
121.0647913 0.8344586431
123.0440559 0.6133387362
125.0597059 0.8334842806
127.075356 0.4063075373
139.075356 0.7507339897
149.0597059 0.3770051661
151.075356 0.5277237752
153.0910061 0.4920421354
243.2107273 0.5115919924
257.2263773 0.8329243061
259.2056419 0.5748893323
261.221292 0.7219278455
267.1743418 0.5210205242
275.236942 0.6631484095
285.1849065 0.375364113
295.2056419 0.3668445283
309.221292 0.3709004125
323.236942 0.6761817125
337.2525921 2.354568856
339.2682422 2.116349609
341.2475067 0.5132175957
341.2838922 0.3868378423
355.2631568 1.303509201
357.2788068 1.509218831
379.2995423 25.52503505
387.2893715 0.4152493644
397.310107 24.40158994
399.2893715 0.7473709516
415.3206717 6.405513378

Name: +ve in-silico MS/MS by CFM-ID for NATTYVAFGUNUKP-RQJQXFIZSA-N
ID: NATTYVAFGUNUKP-RQJQXFIZSA-N
Comment: Energy1
Num peaks: 31
69.06987671 1.050582596
83.08552677 0.6750431576
105.0334912 1.218083673
107.0491413 0.6623691555
119.0491413 1.056275587
121.0647913 2.862001363
123.0440559 0.6491445036
133.0647913 0.7644620818
135.0440559 0.9485919841
139.075356 1.87257954
241.1950772 1.298103693
243.2107273 0.7668234062
253.1950772 0.6753196311
255.2107273 0.9727166051
257.2263773 2.540934948
259.2056419 0.6958252455
269.2263773 0.8459672233
275.236942 1.602007593
281.2263773 0.6922774609
295.2420274 0.9529816712
307.2420274 0.9529816712
309.221292 1.118298298
323.236942 1.947097418
337.2525921 1.579189444
339.2682422 2.186413855
341.2475067 0.9435679972
355.2631568 0.8996914324
357.2788068 0.875348958
379.2995423 11.21380373
397.310107 6.105299745
415.3206717 1.182501372

Name: +ve in-silico MS/MS by CFM-ID for NATTYVAFGUNUKP-RQJQXFIZSA-N
ID: NATTYVAFGUNUKP-RQJQXFIZSA-N
Comment: Energy2
Num peaks: 31
41.03857658 0.8116149255
51.02292652 1.150146813
67.05422664 0.8775094095
69.06987671 1.51082882
119.0491413 1.342549598
121.0647913 2.043264084
121.1011768 0.7231917031
139.075356 1.479338716
215.1794272 1.061213811
217.1950772 0.9128578172
241.1950772 0.8425257934
243.2107273 1.181222022
255.2107273 1.277822302
257.2263773 1.497676291
281.2263773 1.345241665
293.2263773 1.512888151
295.2056419 1.017784034
295.2420274 1.093827382
297.2576775 0.8086285131
307.2420274 1.093827382
309.221292 1.404310869
309.2576775 0.8086285131
321.2576775 0.7456252851
323.236942 2.366046739
323.2733275 1.19727764
337.2525921 1.607622728
339.2682422 1.411059427
355.2631568 0.9722114853
379.2995423 2.286171569
387.2893715 0.9411092486
399.2893715 1.298327654

Name: +ve in-silico MS/MS by CFM-ID for PVMSHKLGXLTEAP-VPJXIOEYSA-N
ID: PVMSHKLGXLTEAP-VPJXIOEYSA-N
Comment: Energy0
Num peaks: 31
85.06479133 0.4525542632
107.0491413 0.3984036566
109.1011768 0.4718611524
121.0647913 0.8230306211
123.0440559 0.6031013791
125.0597059 0.8188025252
127.075356 0.3991827183
139.075356 0.7376540509
149.0597059 0.3707250043
151.075356 0.5184353631
153.0910061 0.4834139146
243.2107273 0.5044784362
257.2263773 0.820775332
259.2056419 0.5651066778
261.221292 0.7086488824
269.1899918 0.5130892935
275.236942 0.6505797442
297.221292 0.4107934968
323.236942 0.6661249153
327.2318567 0.7124632691
337.2525921 2.318052179
339.2682422 2.083957483
341.2475067 0.5036059559
341.2838922 0.3799037441
355.2631568 1.279710705
357.2788068 1.481396524
379.2995423 25.11167888
387.2893715 0.4024694322
397.310107 23.87105934
399.2893715 0.5965644026
415.3206717 6.230179171

Name: +ve in-silico MS/MS by CFM-ID for PVMSHKLGXLTEAP-VPJXIOEYSA-N
ID: PVMSHKLGXLTEAP-VPJXIOEYSA-N
Comment: Energy1
Num peaks: 31
65.03857658 1.179648122
67.05422664 1.066140124
105.0334912 1.194533903
119.0491413 1.023734663
121.0647913 2.810690351
133.0647913 0.7496823859
135.0440559 0.9272020238
139.075356 1.829586401
241.1950772 1.272173526
243.2107273 0.7513599298
253.1950772 0.6622633671
255.2107273 0.9483166489
257.2263773 2.487342524
259.2056419 0.6746986968
269.2263773 0.7952554235
275.236942 1.553630258
281.2263773 0.6781567118
295.2420274 0.9325557014
307.2420274 0.9325557014
309.221292 1.061792601
311.236942 0.8947116375
323.236942 1.89962157
329.2475067 0.6731942675
337.2525921 1.536535155
339.2682422 2.132295485
341.2475067 0.9188699917
355.2631568 0.8787581455
357.2788068 0.8536034709
379.2995423 10.81356724
397.310107 5.882858373
415.3206717 1.137219688

Name: +ve in-silico MS/MS by CFM-ID for PVMSHKLGXLTEAP-VPJXIOEYSA-N
ID: PVMSHKLGXLTEAP-VPJXIOEYSA-N
Comment: Energy2
Num peaks: 31
51.02292652 1.164039045
53.03857658 0.8760532158
65.03857658 0.8301606518
67.05422664 1.132478223
69.06987671 1.021847737
119.0491413 1.31968617
121.0647913 2.111990932
139.075356 1.472469929
215.1794272 0.9902346601
217.1950772 0.9014090565
241.1950772 0.8319205757
243.2107273 1.166394992
255.2107273 1.262011862
257.2263773 1.479132298
281.2263773 1.328399215
293.2263773 1.493933346
295.2420274 1.080135006
297.221292 1.355246544
297.2576775 0.7986297215
307.2420274 1.080135006
309.221292 0.9409874919
309.2576775 0.7986297215
311.236942 1.201864943
323.236942 2.32475241
323.2733275 1.182227799
337.2525921 1.580652921
339.2682422 1.385958028
355.2631568 0.9598594705
379.2995423 2.234295835
387.2893715 1.003939072
399.2893715 1.229387028

Name: +ve in-silico MS/MS by CFM-ID for JZKQDLBQLMQRBF-ZKPSXAQZSA-N
ID: JZKQDLBQLMQRBF-ZKPSXAQZSA-N
Comment: Energy0
Num peaks: 31
73.06479133 0.4747776689
107.0491413 0.4015775893
109.1011768 0.4807511828
121.0647913 0.8300690035
123.0440559 0.6092599205
125.0597059 0.8277494149
127.075356 0.403519946
139.075356 0.7558504819
149.0597059 0.3745011315
151.075356 0.5240945682
153.0910061 0.4886663369
243.2107273 0.5086304226
257.2263773 0.834507865
259.2056419 0.5709805441
261.221292 0.7167504704
269.1899918 0.5183934822
275.236942 0.661782091
297.221292 0.4150665509
311.236942 0.4205222668
323.236942 0.5855915567
337.2525921 2.343120313
339.2682422 2.105130147
341.2475067 0.983315168
341.2838922 0.3841650836
355.2631568 1.29374137
357.2788068 1.497719265
379.2995423 25.42160338
387.2893715 0.4063213079
397.310107 24.20785403
399.2893715 0.6025778318
415.3206717 6.329841591

Name: +ve in-silico MS/MS by CFM-ID for JZKQDLBQLMQRBF-ZKPSXAQZSA-N
ID: JZKQDLBQLMQRBF-ZKPSXAQZSA-N
Comment: Energy1
Num peaks: 31
67.05422664 1.042239965
73.06479133 0.6936218622
81.06987671 0.6693692005
105.0334912 1.211146637
109.1011768 0.6631225451
119.0491413 1.045237246
121.0647913 2.841690924
133.0647913 0.7601084393
135.0440559 0.9410067059
139.075356 1.884825048
241.1950772 1.2895971
243.2107273 0.7616033886
253.1950772 0.6714736585
255.2107273 0.9596999829
257.2263773 2.629262833
259.2056419 0.6890440502
269.2263773 0.8406603693
275.236942 1.622494569
281.2263773 0.6873503246
295.2420274 0.9448791288
307.2420274 0.9448791288
311.236942 1.263366421
323.236942 2.24398645
337.2525921 1.564385186
339.2682422 2.167945112
341.2475067 1.138283805
355.2631568 0.8928176269
357.2788068 0.8683089387
379.2995423 11.0363389
397.310107 6.019945002
415.3206717 1.169070938

Name: +ve in-silico MS/MS by CFM-ID for JZKQDLBQLMQRBF-ZKPSXAQZSA-N
ID: JZKQDLBQLMQRBF-ZKPSXAQZSA-N
Comment: Energy2
Num peaks: 31
41.03857658 0.7621880553
51.02292652 1.141334704
65.03857658 1.029975064
67.05422664 1.499954382
119.0491413 1.330036611
121.0647913 2.025087992
139.075356 1.788266509
203.1794272 1.572649608
215.1794272 1.106860135
217.1950772 0.9421564595
241.1950772 0.8362222097
243.2107273 1.172543092
255.2107273 1.269309951
257.2263773 1.623144479
281.2263773 1.335523595
293.2263773 1.501907679
295.2420274 1.08593457
297.221292 1.367001578
297.2576775 0.8032659701
307.2420274 1.08593457
309.2576775 0.8032659701
311.236942 1.671209126
321.2576775 0.7399125093
323.236942 1.398570703
323.2733275 1.188399372
337.2525921 1.592886517
339.2682422 1.397739662
355.2631568 0.9648690569
379.2995423 2.262653526
387.2893715 1.009023407
399.2893715 1.235626521

Name: +ve in-silico MS/MS by CFM-ID for MUNPHAOPJCWWOO-ZVUFCXRFSA-N
ID: MUNPHAOPJCWWOO-ZVUFCXRFSA-N
Comment: Energy0
Num peaks: 31
69.06987671 0.3644481336
111.1168269 0.4888316088
113.132477 0.3300476105
121.0647913 0.8309023026
139.075356 0.7638599123
165.0910061 0.3811828775
255.2107273 0.3344877192
257.2263773 0.8481820885
259.2420274 0.3287105744
267.1743418 0.5228145375
275.236942 0.6722321251
285.1849065 0.3847044926
287.2005565 0.3645054093
295.2056419 0.4403942055
309.221292 0.4299801811
323.236942 0.6840189989
337.2525921 2.811460075
339.2682422 2.480551564
341.2475067 0.6314158384
341.2838922 0.3584971197
355.2631568 1.530510112
357.2788068 1.874063122
369.2788068 0.9224294168
371.2944569 1.085927089
379.2995423 25.65215665
385.2737215 0.4667517885
387.2893715 0.5284861843
389.3050216 0.4695369925
397.310107 24.94031513
399.2893715 0.5737426664
415.3206717 6.634674216

Name: +ve in-silico MS/MS by CFM-ID for MUNPHAOPJCWWOO-ZVUFCXRFSA-N
ID: MUNPHAOPJCWWOO-ZVUFCXRFSA-N
Comment: Energy1
Num peaks: 31
69.06987671 1.084006
83.08552677 0.6970712616
87.08044139 0.674816297
109.0647913 0.7655599906
111.1168269 0.6561223308
119.0491413 1.0127131
121.0647913 2.950675867
135.0440559 1.104686149
139.075356 1.960539543
147.0804414 0.9219029305
245.2263773 0.7806999667
253.1950772 0.6941326897
255.2107273 1.012985134
257.2263773 2.575592603
275.236942 1.579783859
293.2263773 0.99788648
295.2420274 0.6350049004
307.2420274 0.7654167016
309.221292 1.375577276
311.236942 0.8396543914
323.236942 1.880727375
327.2318567 0.6575483353
337.2525921 2.838601266
339.2682422 2.514786505
341.2475067 1.146562381
341.2838922 0.6949681787
355.2631568 1.302045305
357.2788068 0.9985404921
379.2995423 10.76283962
397.310107 6.200074077
415.3206717 1.249303336

Name: +ve in-silico MS/MS by CFM-ID for MUNPHAOPJCWWOO-ZVUFCXRFSA-N
ID: MUNPHAOPJCWWOO-ZVUFCXRFSA-N
Comment: Energy2
Num peaks: 31
67.05422664 0.9633255427
69.06987671 1.657875096
81.0334912 0.7380093901
109.0647913 0.9957993879
119.0491413 1.363606142
121.0647913 1.929403059
139.075356 1.424413082
143.0491413 1.179396253
145.0647913 1.028123616
147.0804414 1.748014417
151.1117415 0.8097235328
201.1637771 1.372990632
217.1950772 0.8575385985
245.2263773 1.030829418
253.1950772 0.7441835263
255.2107273 1.404878346
257.2263773 1.530685814
295.2056419 1.390555037
307.2420274 0.9808373159
309.221292 1.719716501
321.2576775 0.752939933
323.236942 2.068206146
323.2733275 0.8147357715
337.2525921 2.945488926
339.2682422 2.019236752
369.2788068 0.9320899944
371.2944569 1.014587572
379.2995423 2.084536379
385.2737215 0.8878009085
387.2893715 0.7472831364
399.2893715 1.204265333

Name: +ve in-silico MS/MS by CFM-ID for MUNPHAOPJCWWOO-GGIXPFITSA-N
ID: MUNPHAOPJCWWOO-GGIXPFITSA-N
Comment: Energy0
Num peaks: 31
69.06987671 0.3644481336
111.1168269 0.4888316088
113.132477 0.3300476105
121.0647913 0.8309023026
139.075356 0.7638599123
165.0910061 0.3811828775
255.2107273 0.3344877192
257.2263773 0.8481820885
259.2420274 0.3287105744
267.1743418 0.5228145375
275.236942 0.6722321251
285.1849065 0.3847044926
287.2005565 0.3645054093
295.2056419 0.4403942055
309.221292 0.4299801811
323.236942 0.6840189989
337.2525921 2.811460075
339.2682422 2.480551564
341.2475067 0.6314158384
341.2838922 0.3584971197
355.2631568 1.530510112
357.2788068 1.874063122
369.2788068 0.9224294168
371.2944569 1.085927089
379.2995423 25.65215665
385.2737215 0.4667517885
387.2893715 0.5284861843
389.3050216 0.4695369925
397.310107 24.94031513
399.2893715 0.5737426664
415.3206717 6.634674216

Name: +ve in-silico MS/MS by CFM-ID for MUNPHAOPJCWWOO-GGIXPFITSA-N
ID: MUNPHAOPJCWWOO-GGIXPFITSA-N
Comment: Energy1
Num peaks: 31
69.06987671 1.084006
83.08552677 0.6970712616
87.08044139 0.674816297
109.0647913 0.7655599906
111.1168269 0.6561223308
119.0491413 1.0127131
121.0647913 2.950675867
135.0440559 1.104686149
139.075356 1.960539543
147.0804414 0.9219029305
245.2263773 0.7806999667
253.1950772 0.6941326897
255.2107273 1.012985134
257.2263773 2.575592603
275.236942 1.579783859
293.2263773 0.99788648
295.2420274 0.6350049004
307.2420274 0.7654167016
309.221292 1.375577276
311.236942 0.8396543914
323.236942 1.880727375
327.2318567 0.6575483353
337.2525921 2.838601266
339.2682422 2.514786505
341.2475067 1.146562381
341.2838922 0.6949681787
355.2631568 1.302045305
357.2788068 0.9985404921
379.2995423 10.76283962
397.310107 6.200074077
415.3206717 1.249303336

Name: +ve in-silico MS/MS by CFM-ID for MUNPHAOPJCWWOO-GGIXPFITSA-N
ID: MUNPHAOPJCWWOO-GGIXPFITSA-N
Comment: Energy2
Num peaks: 31
67.05422664 0.9633255427
69.06987671 1.657875096
81.0334912 0.7380093901
109.0647913 0.9957993879
119.0491413 1.363606142
121.0647913 1.929403059
139.075356 1.424413082
143.0491413 1.179396253
145.0647913 1.028123616
147.0804414 1.748014417
151.1117415 0.8097235328
201.1637771 1.372990632
217.1950772 0.8575385985
245.2263773 1.030829418
253.1950772 0.7441835263
255.2107273 1.404878346
257.2263773 1.530685814
295.2056419 1.390555037
307.2420274 0.9808373159
309.221292 1.719716501
321.2576775 0.752939933
323.236942 2.068206146
323.2733275 0.8147357715
337.2525921 2.945488926
339.2682422 2.019236752
369.2788068 0.9320899944
371.2944569 1.014587572
379.2995423 2.084536379
385.2737215 0.8878009085
387.2893715 0.7472831364
399.2893715 1.204265333

Name: +ve in-silico MS/MS by CFM-ID for XCUVBGNTCMZQAU-FFDNLMTISA-N
ID: XCUVBGNTCMZQAU-FFDNLMTISA-N
Comment: Energy0
Num peaks: 31
43.05422664 0.3351661154
69.06987671 0.3622228536
107.0491413 0.4076174323
121.0647913 0.8462280139
123.0440559 0.6215050062
125.0597059 0.8457160292
127.075356 0.4122227568
139.075356 0.762768778
151.075356 0.5354574541
153.0910061 0.4992055202
243.2107273 0.5166746788
257.2263773 0.8453686557
259.2056419 0.5821678515
261.221292 0.7321846284
275.236942 0.672986633
287.236942 0.3503641015
289.2525921 0.3617725324
295.2056419 0.3720121559
309.221292 0.3758576593
323.236942 0.6764354773
337.2525921 2.390458491
339.2682422 2.145319184
341.2475067 0.515802208
341.2838922 0.3922760856
355.2631568 1.321294864
357.2788068 1.529667401
379.2995423 26.05446359
387.2893715 0.4136794298
397.310107 24.87824119
399.2893715 0.7276941273
415.3206717 6.521678759

Name: +ve in-silico MS/MS by CFM-ID for XCUVBGNTCMZQAU-FFDNLMTISA-N
ID: XCUVBGNTCMZQAU-FFDNLMTISA-N
Comment: Energy1
Num peaks: 31
69.06987671 0.9969241964
95.08552677 0.7756629893
97.10117684 0.6692992571
105.0334912 1.165746503
109.1011768 0.7756629893
111.1168269 0.6692992571
119.0491413 1.016569406
121.0647913 2.756935086
133.0647913 0.7316155846
139.075356 1.748501643
241.1950772 1.23830719
243.2107273 0.7307962568
255.2107273 0.903929137
257.2263773 2.410202462
269.1899918 0.6674712454
269.2263773 0.8078532163
275.236942 1.522630228
287.2005565 0.7902343365
295.2420274 0.9023769563
301.2162066 0.7902343365
307.2420274 0.9023769563
309.221292 1.072216591
323.236942 1.78063612
337.2525921 1.512502538
339.2682422 2.08921986
341.2475067 0.8524317043
355.2631568 0.8515850258
357.2788068 0.825706595
379.2995423 10.60220209
397.310107 5.662566995
415.3206717 1.083067819

Name: +ve in-silico MS/MS by CFM-ID for XCUVBGNTCMZQAU-FFDNLMTISA-N
ID: XCUVBGNTCMZQAU-FFDNLMTISA-N
Comment: Energy2
Num peaks: 31
41.03857658 0.9052237435
51.02292652 0.8232006069
53.03857658 0.849030493
67.05422664 0.9011355268
69.06987671 1.551897936
119.0491413 1.381665168
121.0647913 2.207711892
139.075356 1.358661876
201.1637771 1.352966669
215.1794272 1.090623343
217.1950772 0.9378892085
241.1950772 0.8659495712
243.2107273 1.213716586
255.2107273 1.311065903
257.2263773 1.536750426
281.2263773 1.381886843
293.2263773 1.554211874
295.2056419 1.047215347
295.2420274 1.123604216
297.2576775 0.829612902
307.2420274 1.123604216
309.221292 1.444623858
309.2576775 0.829612902
323.236942 2.117936451
323.2733275 1.23039108
337.2525921 1.65415392
339.2682422 1.451938013
355.2631568 0.999504432
379.2995423 2.349258854
387.2893715 1.045691856
399.2893715 1.358050715

Name: +ve in-silico MS/MS by CFM-ID for NQYKUNLOUXZDEN-IYPBAUNVSA-N
ID: NQYKUNLOUXZDEN-IYPBAUNVSA-N
Comment: Energy0
Num peaks: 31
59.04914126 0.8177197246
89.05970595 0.6360527803
101.0597059 0.9161463302
103.075356 0.8076478271
105.0698767 0.8743992213
107.0491413 0.9001524651
109.0647913 1.14296025
123.0804414 1.254429688
135.0804414 0.7276973621
137.0960915 0.6944790897
271.2056419 0.7108223487
273.221292 0.9062242624
275.2005565 0.9081576383
277.2162066 1.457122614
279.2318567 0.727302761
291.2318567 1.183837655
293.2263773 0.6924974785
303.2318567 0.9192093129
305.2475067 0.8807702805
307.2420274 0.7459504704
311.236942 2.26529364
313.2525921 1.365685456
325.2525921 0.7603643584
337.2525921 1.80422322
339.2682422 1.407228379
355.2631568 1.639143624
357.2788068 1.190736163
379.2995423 8.429037916
397.310107 18.97239656
399.2893715 1.188654227
415.3206717 12.22256082

Name: +ve in-silico MS/MS by CFM-ID for NQYKUNLOUXZDEN-IYPBAUNVSA-N
ID: NQYKUNLOUXZDEN-IYPBAUNVSA-N
Comment: Energy1
Num peaks: 31
71.04914126 1.118031574
73.06479133 0.9642330946
83.04914126 0.9036537988
89.05970595 2.21459788
103.0542266 0.8148800176
105.0698767 2.333038294
107.0491413 1.830322282
119.0491413 1.011428652
123.0804414 2.74271446
257.1899918 1.467239275
259.2056419 1.002070053
269.1899918 1.083834024
271.2056419 1.084354256
273.221292 2.066163341
275.2005565 0.8513324352
291.2318567 1.941431342
293.2263773 1.515641892
295.2420274 0.777239027
297.221292 1.21616294
307.2420274 1.599544307
311.236942 1.783060765
313.2525921 1.162992459
317.2475067 0.9442374621
325.2525921 1.278817052
337.2525921 1.13429823
355.2631568 0.8190511174
357.2788068 0.968621345
379.2995423 4.354576892
397.310107 4.214654655
399.2893715 0.8944639426
415.3206717 1.455263488

Name: +ve in-silico MS/MS by CFM-ID for NQYKUNLOUXZDEN-IYPBAUNVSA-N
ID: NQYKUNLOUXZDEN-IYPBAUNVSA-N
Comment: Energy2
Num peaks: 31
39.02292652 1.744179159
41.03857658 1.456417887
51.02292652 1.105249104
53.03857658 1.262880113
55.05422664 0.9021943003
59.04914126 1.122186626
103.0542266 1.063136653
105.0698767 0.9581769602
123.0804414 2.145351875
189.1637771 1.846447479
199.148127 1.142272745
201.1637771 1.125209756
231.1743418 0.9864499465
233.1899918 0.8352323003
259.2056419 1.33636393
271.2056419 1.345862895
273.221292 1.046124142
295.2056419 1.24423374
295.2420274 1.937276081
297.221292 1.727580276
299.236942 0.9971116077
307.2420274 1.672586349
309.221292 0.8657824647
309.2576775 0.9135703944
311.236942 1.127220077
337.2525921 1.500032461
379.2995423 1.737049484
385.2737215 0.857137895
385.310107 1.15836517
387.2893715 1.169871356
399.2893715 1.698441638

Name: +ve in-silico MS/MS by CFM-ID for NQYKUNLOUXZDEN-NRYKWOICSA-N
ID: NQYKUNLOUXZDEN-NRYKWOICSA-N
Comment: Energy0
Num peaks: 31
59.04914126 0.8177197246
89.05970595 0.6360527803
101.0597059 0.9161463302
103.075356 0.8076478271
105.0698767 0.8743992213
107.0491413 0.9001524651
109.0647913 1.14296025
123.0804414 1.254429688
135.0804414 0.7276973621
137.0960915 0.6944790897
271.2056419 0.7108223487
273.221292 0.9062242624
275.2005565 0.9081576383
277.2162066 1.457122614
279.2318567 0.727302761
291.2318567 1.183837655
293.2263773 0.6924974785
303.2318567 0.9192093129
305.2475067 0.8807702805
307.2420274 0.7459504704
311.236942 2.26529364
313.2525921 1.365685456
325.2525921 0.7603643584
337.2525921 1.80422322
339.2682422 1.407228379
355.2631568 1.639143624
357.2788068 1.190736163
379.2995423 8.429037916
397.310107 18.97239656
399.2893715 1.188654227
415.3206717 12.22256082

Name: +ve in-silico MS/MS by CFM-ID for NQYKUNLOUXZDEN-NRYKWOICSA-N
ID: NQYKUNLOUXZDEN-NRYKWOICSA-N
Comment: Energy1
Num peaks: 31
71.04914126 1.118031574
73.06479133 0.9642330946
83.04914126 0.9036537988
89.05970595 2.21459788
103.0542266 0.8148800176
105.0698767 2.333038294
107.0491413 1.830322282
119.0491413 1.011428652
123.0804414 2.74271446
257.1899918 1.467239275
259.2056419 1.002070053
269.1899918 1.083834024
271.2056419 1.084354256
273.221292 2.066163341
275.2005565 0.8513324352
291.2318567 1.941431342
293.2263773 1.515641892
295.2420274 0.777239027
297.221292 1.21616294
307.2420274 1.599544307
311.236942 1.783060765
313.2525921 1.162992459
317.2475067 0.9442374621
325.2525921 1.278817052
337.2525921 1.13429823
355.2631568 0.8190511174
357.2788068 0.968621345
379.2995423 4.354576892
397.310107 4.214654655
399.2893715 0.8944639426
415.3206717 1.455263488

Name: +ve in-silico MS/MS by CFM-ID for NQYKUNLOUXZDEN-NRYKWOICSA-N
ID: NQYKUNLOUXZDEN-NRYKWOICSA-N
Comment: Energy2
Num peaks: 31
39.02292652 1.744179159
41.03857658 1.456417887
51.02292652 1.105249104
53.03857658 1.262880113
55.05422664 0.9021943003
59.04914126 1.122186626
103.0542266 1.063136653
105.0698767 0.9581769602
123.0804414 2.145351875
189.1637771 1.846447479
199.148127 1.142272745
201.1637771 1.125209756
231.1743418 0.9864499465
233.1899918 0.8352323003
259.2056419 1.33636393
271.2056419 1.345862895
273.221292 1.046124142
295.2056419 1.24423374
295.2420274 1.937276081
297.221292 1.727580276
299.236942 0.9971116077
307.2420274 1.672586349
309.221292 0.8657824647
309.2576775 0.9135703944
311.236942 1.127220077
337.2525921 1.500032461
379.2995423 1.737049484
385.2737215 0.857137895
385.310107 1.15836517
387.2893715 1.169871356
399.2893715 1.698441638

Name: +ve in-silico MS/MS by CFM-ID for USFQLAVWHQCNDG-AYEIPMSGSA-N
ID: USFQLAVWHQCNDG-AYEIPMSGSA-N
Comment: Energy0
Num peaks: 31
57.06987671 1.094734708
71.08552677 1.053121855
85.10117684 0.9860585205
107.0491413 0.9178979235
111.1168269 0.7530962996
113.132477 2.019405802
115.148127 0.659175427
121.0647913 2.557199687
135.0804414 0.8141730386
147.0804414 0.8693624633
149.0960915 0.9841905107
261.221292 0.5816760026
275.236942 1.2812946
283.1692564 0.7014983196
293.2475067 1.356815756
307.2631568 0.5771344472
311.2005565 0.5940596229
325.2162066 0.5837780676
343.2267713 0.6029470911
353.2475067 0.7954589073
355.2631568 0.9347543005
357.2424213 0.6056103243
371.2580714 0.6988920882
371.2944569 0.6177550888
373.2737215 1.187423567
379.2995423 2.669379852
385.310107 0.9160211697
387.325757 1.414750611
397.310107 23.95153458
399.2893715 0.6617148465
415.3206717 20.1379829

Name: +ve in-silico MS/MS by CFM-ID for USFQLAVWHQCNDG-AYEIPMSGSA-N
ID: USFQLAVWHQCNDG-AYEIPMSGSA-N
Comment: Energy1
Num peaks: 31
55.05422664 1.088383222
57.06987671 2.541362083
71.08552677 2.086213461
85.10117684 1.329997295
105.0334912 0.9607308745
107.0491413 0.913604657
111.1168269 1.005192765
113.132477 1.681573451
119.0491413 1.081879311
121.0647913 5.244288821
135.0804414 2.083011146
145.0647913 1.165761278
147.0804414 1.506346344
149.0960915 1.777121553
219.2107273 0.952321225
257.1536063 0.9654394537
273.221292 0.9654626676
275.236942 2.456337898
293.2475067 1.871924145
325.2162066 1.129505104
339.2318567 1.064546803
343.2267713 0.9339920705
369.3151924 1.350703965
371.2944569 1.090946682
373.310107 0.9074439978
379.2995423 1.622992739
383.2944569 0.9753673483
385.310107 1.287069687
387.325757 2.909141735
397.310107 3.765365134
415.3206717 2.081743307

Name: +ve in-silico MS/MS by CFM-ID for USFQLAVWHQCNDG-AYEIPMSGSA-N
ID: USFQLAVWHQCNDG-AYEIPMSGSA-N
Comment: Energy2
Num peaks: 31
39.02292652 1.44400244
41.03857658 2.890791734
53.03857658 2.001209389
55.05422664 2.542188899
57.06987671 3.740748244
69.06987671 1.104297386
71.08552677 1.595753349
77.03857658 1.024864497
91.05422664 0.8509988274
93.06987671 0.8494722746
103.0542266 1.040438038
105.0334912 2.532101668
107.0491413 2.582930724
119.0491413 0.8059495424
121.0647913 1.777193457
121.1011768 0.9870369368
133.0647913 0.8264968841
145.0647913 1.416612903
147.0804414 1.483806487
149.0960915 1.119263773
219.2107273 0.8442105818
273.221292 1.174999892
277.2525921 0.8531717442
311.2005565 0.9151544408
325.2162066 1.323415106
339.2318567 1.451136796
341.2838922 0.9413975983
369.2788068 1.026633227
369.3151924 2.414644718
383.2944569 0.8948306592
385.310107 1.40800493

Name: +ve in-silico MS/MS by CFM-ID for JHRNDQFGELFISF-YHQHOCHFSA-N
ID: JHRNDQFGELFISF-YHQHOCHFSA-N
Comment: Energy0
Num peaks: 31
57.06987671 0.8285719331
71.08552677 0.8297538512
85.10117684 0.7585373707
113.132477 0.8322288937
153.0546206 1.343705699
171.0651853 0.8002601923
183.0651853 0.4350433658
185.0808353 0.4837394124
245.2263773 1.814672325
247.2420274 4.307169817
249.2576775 2.604552609
251.2733275 0.4942474972
261.2576775 2.301277323
263.2733275 0.6794192208
301.1798211 0.8861821835
321.2060358 0.4988182835
329.2111212 0.6213126662
343.2267713 0.594886808
357.2424213 0.5169822425
371.2580714 0.8322200637
373.2737215 1.002013974
383.3308424 0.4447232799
385.310107 0.948310292
389.2686361 0.5417845463
391.2842861 0.9968086996
397.310107 12.10891886
401.3050216 1.125164993
403.3206717 1.53338902
415.3206717 24.2376252
417.2999362 0.5663948267
433.3312363 11.0647744

Name: +ve in-silico MS/MS by CFM-ID for JHRNDQFGELFISF-YHQHOCHFSA-N
ID: JHRNDQFGELFISF-YHQHOCHFSA-N
Comment: Energy1
Num peaks: 31
57.06987671 2.247566649
71.08552677 2.125612933
85.10117684 1.414377463
113.132477 0.975229047
123.0440559 1.142415579
125.0597059 0.9922807607
143.0702706 0.667556103
151.0389705 0.8986546968
153.0546206 3.625972971
155.0702706 1.357212995
165.0546206 0.8928179621
171.0651853 1.346891842
235.2420274 0.8091228127
237.2576775 0.7673050299
245.2263773 2.238721176
247.2420274 2.095598517
249.2576775 0.9077555644
261.2576775 1.691869619
263.2733275 0.6145895583
271.2420274 0.7358586657
273.2576775 0.8204008089
289.2525921 2.025831982
291.2682422 1.763428627
301.1798211 0.7658778699
329.2111212 0.6110205518
343.2267713 1.293271466
357.2424213 1.275149146
381.3151924 0.6862062883
397.310107 16.01808528
415.3206717 9.539504202
433.3312363 1.487977137

Name: +ve in-silico MS/MS by CFM-ID for JHRNDQFGELFISF-YHQHOCHFSA-N
ID: JHRNDQFGELFISF-YHQHOCHFSA-N
Comment: Energy2
Num peaks: 31
55.05422664 1.516716174
57.06987671 2.904518168
67.05422664 0.9435943369
69.06987671 1.582192984
71.08552677 2.607977071
109.0647913 0.8940651158
113.132477 0.871330945
151.0389705 1.776175928
153.0546206 2.673681687
155.0702706 0.731808193
177.1637771 0.7608338825
189.1637771 1.681033667
191.1794272 2.316690322
203.1794272 1.621572273
219.2107273 0.9596006104
235.2420274 0.7740470274
245.2263773 1.87192297
247.2420274 0.9470427239
249.2576775 2.428084592
259.2420274 2.041194922
261.2576775 1.542641148
263.2733275 1.609127992
329.2111212 1.158111483
343.2267713 0.8126697623
357.2424213 0.8740582802
369.3151924 0.8263847095
381.3151924 0.7813854796
383.3308424 1.195538536
385.310107 0.981920375
405.2999362 0.8548373491
417.2999362 1.732159344

Name: +ve in-silico MS/MS by CFM-ID for JHRNDQFGELFISF-OXOMXKFUSA-N
ID: JHRNDQFGELFISF-OXOMXKFUSA-N
Comment: Energy0
Num peaks: 31
57.06987671 0.8285719331
71.08552677 0.8297538512
85.10117684 0.7585373707
113.132477 0.8322288937
153.0546206 1.343705699
171.0651853 0.8002601923
183.0651853 0.4350433658
185.0808353 0.4837394124
245.2263773 1.814672325
247.2420274 4.307169817
249.2576775 2.604552609
251.2733275 0.4942474972
261.2576775 2.301277323
263.2733275 0.6794192208
301.1798211 0.8861821835
321.2060358 0.4988182835
329.2111212 0.6213126662
343.2267713 0.594886808
357.2424213 0.5169822425
371.2580714 0.8322200637
373.2737215 1.002013974
383.3308424 0.4447232799
385.310107 0.948310292
389.2686361 0.5417845463
391.2842861 0.9968086996
397.310107 12.10891886
401.3050216 1.125164993
403.3206717 1.53338902
415.3206717 24.2376252
417.2999362 0.5663948267
433.3312363 11.0647744

Name: +ve in-silico MS/MS by CFM-ID for JHRNDQFGELFISF-OXOMXKFUSA-N
ID: JHRNDQFGELFISF-OXOMXKFUSA-N
Comment: Energy1
Num peaks: 31
57.06987671 2.247566649
71.08552677 2.125612933
85.10117684 1.414377463
113.132477 0.975229047
123.0440559 1.142415579
125.0597059 0.9922807607
143.0702706 0.667556103
151.0389705 0.8986546968
153.0546206 3.625972971
155.0702706 1.357212995
165.0546206 0.8928179621
171.0651853 1.346891842
235.2420274 0.8091228127
237.2576775 0.7673050299
245.2263773 2.238721176
247.2420274 2.095598517
249.2576775 0.9077555644
261.2576775 1.691869619
263.2733275 0.6145895583
271.2420274 0.7358586657
273.2576775 0.8204008089
289.2525921 2.025831982
291.2682422 1.763428627
301.1798211 0.7658778699
329.2111212 0.6110205518
343.2267713 1.293271466
357.2424213 1.275149146
381.3151924 0.6862062883
397.310107 16.01808528
415.3206717 9.539504202
433.3312363 1.487977137

Name: +ve in-silico MS/MS by CFM-ID for JHRNDQFGELFISF-OXOMXKFUSA-N
ID: JHRNDQFGELFISF-OXOMXKFUSA-N
Comment: Energy2
Num peaks: 31
55.05422664 1.516716174
57.06987671 2.904518168
67.05422664 0.9435943369
69.06987671 1.582192984
71.08552677 2.607977071
109.0647913 0.8940651158
113.132477 0.871330945
151.0389705 1.776175928
153.0546206 2.673681687
155.0702706 0.731808193
177.1637771 0.7608338825
189.1637771 1.681033667
191.1794272 2.316690322
203.1794272 1.621572273
219.2107273 0.9596006104
235.2420274 0.7740470274
245.2263773 1.87192297
247.2420274 0.9470427239
249.2576775 2.428084592
259.2420274 2.041194922
261.2576775 1.542641148
263.2733275 1.609127992
329.2111212 1.158111483
343.2267713 0.8126697623
357.2424213 0.8740582802
369.3151924 0.8263847095
381.3151924 0.7813854796
383.3308424 1.195538536
385.310107 0.981920375
405.2999362 0.8548373491
417.2999362 1.732159344

Name: +ve in-silico MS/MS by CFM-ID for UDKXRKKPBOEFRD-WAEAIGQRSA-N
ID: UDKXRKKPBOEFRD-WAEAIGQRSA-N
Comment: Energy0
Num peaks: 31
69.06987671 0.4198360833
95.04914126 0.5037036582
97.06479133 0.7939573594
111.1168269 0.5721580566
137.0597059 0.623576973
155.0702706 1.069834877
167.0702706 0.544293944
169.0859207 0.5972775332
245.2263773 1.322281249
247.2420274 0.8462697833
259.2420274 1.863915726
261.221292 1.060922836
261.2576775 0.5429108426
263.236942 1.80467018
265.2525921 1.157532785
277.2525921 0.9708217756
303.1954711 0.5200529835
341.2475067 0.5607784092
355.2631568 1.612948173
357.2788068 1.344337444
359.2580714 0.7261670172
373.2737215 1.611866152
375.2893715 1.980836686
383.2944569 0.5394819697
385.310107 1.104544406
397.310107 15.97031273
401.3050216 0.6411462679
403.3206717 0.8542849026
415.3206717 24.99916017
417.2999362 0.5465740631
433.3312363 7.469865162

Name: +ve in-silico MS/MS by CFM-ID for UDKXRKKPBOEFRD-WAEAIGQRSA-N
ID: UDKXRKKPBOEFRD-WAEAIGQRSA-N
Comment: Energy1
Num peaks: 31
69.06987671 1.070733148
73.06479133 0.7443996483
83.08552677 0.6917226603
87.08044139 0.6839234836
107.0491413 0.6954393094
109.0647913 0.6662192496
127.075356 0.9731648913
137.0597059 2.325340657
139.075356 0.8293438452
155.0702706 2.158184294
243.2107273 1.316607732
245.2263773 1.360527611
259.2420274 1.095155075
261.221292 0.7686191498
263.236942 0.7656659945
277.2525921 0.8202681872
287.236942 1.642853045
289.2525921 1.03552251
307.2631568 0.8783649508
327.2318567 0.7777440581
341.2475067 1.86810556
345.2424213 0.8140783756
355.2631568 1.107295007
357.2788068 1.540708687
359.2580714 1.097241919
373.2737215 1.001325732
375.2893715 1.089931558
385.310107 0.8748829748
397.310107 18.71212905
415.3206717 8.294848308
433.3312363 1.164694525

Name: +ve in-silico MS/MS by CFM-ID for UDKXRKKPBOEFRD-WAEAIGQRSA-N
ID: UDKXRKKPBOEFRD-WAEAIGQRSA-N
Comment: Energy2
Num peaks: 31
41.03857658 0.803306439
65.03857658 0.8730931128
67.05422664 1.60525765
69.06987671 1.489405331
79.05422664 1.2421536
81.06987671 0.7853343788
125.0597059 0.8740365414
135.0440559 1.315823379
137.0597059 1.095884333
155.0702706 1.141292191
189.1637771 2.864542571
191.1794272 1.022894123
203.1794272 2.403659083
205.1950772 0.9557056091
217.1950772 2.526282327
219.2107273 1.139666455
243.2107273 1.480158139
245.2263773 2.020774732
247.2420274 1.49178424
257.2263773 1.887221546
259.2420274 3.021478082
261.2576775 1.582493877
277.2525921 0.7744725489
313.2162066 0.8155694622
341.2475067 1.384163
369.3151924 1.021108029
383.2944569 0.932078638
383.3308424 1.040056385
385.310107 1.708444619
397.310107 0.9169751031
417.2999362 1.12299241

Name: +ve in-silico MS/MS by CFM-ID for UDKXRKKPBOEFRD-XTDVUYCWSA-N
ID: UDKXRKKPBOEFRD-XTDVUYCWSA-N
Comment: Energy0
Num peaks: 31
69.06987671 0.4198360833
95.04914126 0.5037036582
97.06479133 0.7939573594
111.1168269 0.5721580566
137.0597059 0.623576973
155.0702706 1.069834877
167.0702706 0.544293944
169.0859207 0.5972775332
245.2263773 1.322281249
247.2420274 0.8462697833
259.2420274 1.863915726
261.221292 1.060922836
261.2576775 0.5429108426
263.236942 1.80467018
265.2525921 1.157532785
277.2525921 0.9708217756
303.1954711 0.5200529835
341.2475067 0.5607784092
355.2631568 1.612948173
357.2788068 1.344337444
359.2580714 0.7261670172
373.2737215 1.611866152
375.2893715 1.980836686
383.2944569 0.5394819697
385.310107 1.104544406
397.310107 15.97031273
401.3050216 0.6411462679
403.3206717 0.8542849026
415.3206717 24.99916017
417.2999362 0.5465740631
433.3312363 7.469865162

Name: +ve in-silico MS/MS by CFM-ID for UDKXRKKPBOEFRD-XTDVUYCWSA-N
ID: UDKXRKKPBOEFRD-XTDVUYCWSA-N
Comment: Energy1
Num peaks: 31
69.06987671 1.070733148
73.06479133 0.7443996483
83.08552677 0.6917226603
87.08044139 0.6839234836
107.0491413 0.6954393094
109.0647913 0.6662192496
127.075356 0.9731648913
137.0597059 2.325340657
139.075356 0.8293438452
155.0702706 2.158184294
243.2107273 1.316607732
245.2263773 1.360527611
259.2420274 1.095155075
261.221292 0.7686191498
263.236942 0.7656659945
277.2525921 0.8202681872
287.236942 1.642853045
289.2525921 1.03552251
307.2631568 0.8783649508
327.2318567 0.7777440581
341.2475067 1.86810556
345.2424213 0.8140783756
355.2631568 1.107295007
357.2788068 1.540708687
359.2580714 1.097241919
373.2737215 1.001325732
375.2893715 1.089931558
385.310107 0.8748829748
397.310107 18.71212905
415.3206717 8.294848308
433.3312363 1.164694525

Name: +ve in-silico MS/MS by CFM-ID for UDKXRKKPBOEFRD-XTDVUYCWSA-N
ID: UDKXRKKPBOEFRD-XTDVUYCWSA-N
Comment: Energy2
Num peaks: 31
41.03857658 0.803306439
65.03857658 0.8730931128
67.05422664 1.60525765
69.06987671 1.489405331
79.05422664 1.2421536
81.06987671 0.7853343788
125.0597059 0.8740365414
135.0440559 1.315823379
137.0597059 1.095884333
155.0702706 1.141292191
189.1637771 2.864542571
191.1794272 1.022894123
203.1794272 2.403659083
205.1950772 0.9557056091
217.1950772 2.526282327
219.2107273 1.139666455
243.2107273 1.480158139
245.2263773 2.020774732
247.2420274 1.49178424
257.2263773 1.887221546
259.2420274 3.021478082
261.2576775 1.582493877
277.2525921 0.7744725489
313.2162066 0.8155694622
341.2475067 1.384163
369.3151924 1.021108029
383.2944569 0.932078638
383.3308424 1.040056385
385.310107 1.708444619
397.310107 0.9169751031
417.2999362 1.12299241

Name: +ve in-silico MS/MS by CFM-ID for SXHIRHLCQJAJIA-MWQBTWHKSA-N
ID: SXHIRHLCQJAJIA-MWQBTWHKSA-N
Comment: Energy0
Num peaks: 31
43.05422664 0.4090561196
55.05422664 0.4108318126
83.08552677 1.860116123
101.0960915 1.949325235
107.0491413 0.3928523282
121.0647913 0.7936491484
123.0440559 0.5887360109
125.0597059 0.7967200565
127.075356 0.3885252271
139.075356 0.7455691866
151.075356 0.5044783706
153.0910061 0.6911412858
261.221292 0.4790881868
275.236942 0.7526511957
277.2162066 0.5703262477
279.2318567 0.7165083815
293.2475067 0.6372436088
297.221292 2.68728769
307.2631568 0.3444180187
315.2318567 3.336068977
317.2475067 0.6174748011
333.2424213 0.4693942879
355.2631568 2.209523866
357.2788068 1.95108269
359.2944569 0.3595319707
373.2737215 1.149928032
375.2893715 1.447633352
397.310107 23.56961991
415.3206717 22.82901508
417.2999362 0.5464149894
433.3312363 6.057767034

Name: +ve in-silico MS/MS by CFM-ID for SXHIRHLCQJAJIA-MWQBTWHKSA-N
ID: SXHIRHLCQJAJIA-MWQBTWHKSA-N
Comment: Energy1
Num peaks: 31
41.03857658 0.7263715243
43.05422664 0.69384772
83.08552677 2.882144245
101.0960915 3.204997355
105.0334912 1.204632238
119.0491413 0.9801686056
121.0647913 2.778932117
133.0647913 0.756020041
139.075356 1.886327289
259.2056419 1.349389153
261.221292 0.7140501311
273.221292 0.9201449414
275.236942 2.113817278
277.2162066 0.6996475216
287.236942 0.7499284116
293.2475067 1.409341445
297.221292 2.183238719
299.236942 1.057379661
313.2525921 0.8967022176
315.2318567 3.492701636
317.2475067 0.8200743319
325.2525921 0.8967022176
333.2424213 0.7486181415
341.2475067 2.23861289
355.2631568 1.503148239
357.2788068 2.045747737
359.2580714 1.03903311
375.2893715 0.8641663715
397.310107 10.39460711
415.3206717 5.855161495
433.3312363 1.156528587

Name: +ve in-silico MS/MS by CFM-ID for SXHIRHLCQJAJIA-MWQBTWHKSA-N
ID: SXHIRHLCQJAJIA-MWQBTWHKSA-N
Comment: Energy2
Num peaks: 31
41.03857658 2.359137958
43.05422664 1.570294565
51.02292652 0.725553769
81.06987671 0.7531850938
83.08552677 4.344746684
101.0960915 8.768127002
119.0491413 1.168515033
121.0647913 1.81484238
139.075356 1.406472275
175.148127 0.9010794711
227.1430416 0.7113850935
233.1899918 0.7129393564
235.2056419 0.6982138185
241.1586917 0.7113850935
255.1743418 1.499963311
259.2056419 0.9749169315
273.221292 0.7161266176
275.236942 0.8016541186
279.2318567 0.6952201888
297.221292 2.374496765
313.2162066 0.9185724124
315.2318567 4.088455066
315.2682422 0.7459656179
317.2475067 0.884441816
327.2682422 0.7459656179
339.2682422 0.7009106786
355.2631568 1.403495611
357.2788068 1.079163497
397.310107 1.721939113
405.2999362 0.7699521888
417.2999362 1.212731114

Name: +ve in-silico MS/MS by CFM-ID for SXHIRHLCQJAJIA-DUVANUTGSA-N
ID: SXHIRHLCQJAJIA-DUVANUTGSA-N
Comment: Energy0
Num peaks: 31
43.05422664 0.4090561196
55.05422664 0.4108318126
83.08552677 1.860116123
101.0960915 1.949325235
107.0491413 0.3928523282
121.0647913 0.7936491484
123.0440559 0.5887360109
125.0597059 0.7967200565
127.075356 0.3885252271
139.075356 0.7455691866
151.075356 0.5044783706
153.0910061 0.6911412858
261.221292 0.4790881868
275.236942 0.7526511957
277.2162066 0.5703262477
279.2318567 0.7165083815
293.2475067 0.6372436088
297.221292 2.68728769
307.2631568 0.3444180187
315.2318567 3.336068977
317.2475067 0.6174748011
333.2424213 0.4693942879
355.2631568 2.209523866
357.2788068 1.95108269
359.2944569 0.3595319707
373.2737215 1.149928032
375.2893715 1.447633352
397.310107 23.56961991
415.3206717 22.82901508
417.2999362 0.5464149894
433.3312363 6.057767034

Name: +ve in-silico MS/MS by CFM-ID for SXHIRHLCQJAJIA-DUVANUTGSA-N
ID: SXHIRHLCQJAJIA-DUVANUTGSA-N
Comment: Energy1
Num peaks: 31
41.03857658 0.7263715243
43.05422664 0.69384772
83.08552677 2.882144245
101.0960915 3.204997355
105.0334912 1.204632238
119.0491413 0.9801686056
121.0647913 2.778932117
133.0647913 0.756020041
139.075356 1.886327289
259.2056419 1.349389153
261.221292 0.7140501311
273.221292 0.9201449414
275.236942 2.113817278
277.2162066 0.6996475216
287.236942 0.7499284116
293.2475067 1.409341445
297.221292 2.183238719
299.236942 1.057379661
313.2525921 0.8967022176
315.2318567 3.492701636
317.2475067 0.8200743319
325.2525921 0.8967022176
333.2424213 0.7486181415
341.2475067 2.23861289
355.2631568 1.503148239
357.2788068 2.045747737
359.2580714 1.03903311
375.2893715 0.8641663715
397.310107 10.39460711
415.3206717 5.855161495
433.3312363 1.156528587

Name: +ve in-silico MS/MS by CFM-ID for SXHIRHLCQJAJIA-DUVANUTGSA-N
ID: SXHIRHLCQJAJIA-DUVANUTGSA-N
Comment: Energy2
Num peaks: 31
41.03857658 2.359137958
43.05422664 1.570294565
51.02292652 0.725553769
81.06987671 0.7531850938
83.08552677 4.344746684
101.0960915 8.768127002
119.0491413 1.168515033
121.0647913 1.81484238
139.075356 1.406472275
175.148127 0.9010794711
227.1430416 0.7113850935
233.1899918 0.7129393564
235.2056419 0.6982138185
241.1586917 0.7113850935
255.1743418 1.499963311
259.2056419 0.9749169315
273.221292 0.7161266176
275.236942 0.8016541186
279.2318567 0.6952201888
297.221292 2.374496765
313.2162066 0.9185724124
315.2318567 4.088455066
315.2682422 0.7459656179
317.2475067 0.884441816
327.2682422 0.7459656179
339.2682422 0.7009106786
355.2631568 1.403495611
357.2788068 1.079163497
397.310107 1.721939113
405.2999362 0.7699521888
417.2999362 1.212731114

Name: +ve in-silico MS/MS by CFM-ID for LOSKYZGBNAKNFL-VJBDWGOASA-N
ID: LOSKYZGBNAKNFL-VJBDWGOASA-N
Comment: Energy0
Num peaks: 31
41.03857658 1.043969792
43.05422664 0.6094604514
73.06479133 2.721280522
135.0804414 1.253391438
137.0597059 0.7027815393
139.075356 0.9209051407
153.0910061 0.8564400893
167.1066561 0.5689005766
263.2005565 0.9520928707
265.2162066 1.528117915
267.2318567 0.6457055013
279.2318567 1.430188619
283.2056419 1.688338072
285.221292 1.159003106
291.2318567 1.006508167
293.2475067 0.7997271593
301.2162066 0.6847597653
303.2318567 0.6996499918
317.2475067 0.6141482925
319.2631568 0.578139055
325.2525921 4.884100367
327.2682422 0.6463117337
329.2838922 0.857105068
343.2631568 4.41583912
345.2788068 0.6347473608
359.2944569 0.7127147252
389.3050216 0.639078391
397.310107 11.08402894
415.3206717 21.23041717
417.2999362 0.5834012746
433.3312363 10.47567255

Name: +ve in-silico MS/MS by CFM-ID for LOSKYZGBNAKNFL-VJBDWGOASA-N
ID: LOSKYZGBNAKNFL-VJBDWGOASA-N
Comment: Energy1
Num peaks: 31
41.03857658 2.855093757
43.05422664 1.147985337
55.05422664 0.8994499328
73.06479133 4.346431353
119.0491413 1.3802302
121.0647913 0.7516793048
133.0647913 1.333645797
135.0804414 3.249832051
137.0597059 0.7155593868
147.0804414 0.8888009305
153.0910061 1.93307052
177.1637771 0.7579264476
189.1637771 0.7215458491
191.1794272 1.061267332
261.221292 0.7236720211
263.2005565 1.099523851
265.2162066 0.8016029825
277.2162066 0.7475433292
279.2318567 2.644185432
283.2056419 1.437764216
285.221292 0.7074322094
291.2318567 0.9346265084
317.2475067 0.7143224204
325.2525921 4.180060198
327.2682422 1.273868339
343.2631568 3.49879598
345.2788068 0.8129781307
357.2788068 0.7777314768
397.310107 5.957497593
415.3206717 5.369090427
433.3312363 1.5984489

Name: +ve in-silico MS/MS by CFM-ID for LOSKYZGBNAKNFL-VJBDWGOASA-N
ID: LOSKYZGBNAKNFL-VJBDWGOASA-N
Comment: Energy2
Num peaks: 31
41.03857658 5.201263212
43.05422664 1.809478403
55.05422664 3.363310254
57.0334912 1.877916799
57.06987671 0.84877504
65.03857658 0.8607589001
69.06987671 1.241685718
73.06479133 7.388178654
83.04914126 0.9157568105
83.08552677 1.141132906
123.1168269 1.371407865
133.0647913 1.338498503
135.0804414 1.636776595
137.132477 0.8894636782
151.148127 1.104588229
153.0910061 1.191980062
165.1637771 1.45179074
177.1637771 2.177333367
189.1637771 1.211308111
191.1794272 1.068786894
229.1950772 2.001285238
255.2107273 1.539343975
325.2525921 2.234019658
327.2682422 0.9253451737
343.2631568 2.252698699
357.2788068 0.9519795597
359.2944569 0.9691094806
397.310107 1.454112948
403.2842861 1.028569193
405.2999362 0.9856891347
417.2999362 1.439276759

Name: +ve in-silico MS/MS by CFM-ID for JGIYYEHLYUOKSD-YEVQUPORSA-N
ID: JGIYYEHLYUOKSD-YEVQUPORSA-N
Comment: Energy0
Num peaks: 31
69.06987671 0.5465978652
111.1168269 0.7549537132
113.132477 0.5470886776
139.0389705 0.9636965568
141.0546206 1.627814064
143.0702706 0.8472950718
155.0702706 1.554026857
167.0702706 1.054896288
169.0859207 1.026082064
245.2263773 0.6660755047
257.2263773 0.5591009972
259.2420274 1.303367324
261.221292 0.6360998806
261.2576775 0.5357450407
263.236942 0.7535422951
277.2525921 0.6738047789
303.1954711 0.9212712474
305.2111212 0.6185390997
331.2267713 0.5733920553
345.2424213 0.6537821539
355.2631568 0.6750173585
357.2788068 0.8363191691
359.2580714 1.067442356
373.2737215 2.470985266
375.2893715 2.793804875
397.310107 7.859014633
399.2893715 0.5520180253
403.3206717 0.521904319
415.3206717 26.49409439
417.2999362 0.8125279884
433.3312363 10.06851168

Name: +ve in-silico MS/MS by CFM-ID for JGIYYEHLYUOKSD-YEVQUPORSA-N
ID: JGIYYEHLYUOKSD-YEVQUPORSA-N
Comment: Energy1
Num peaks: 31
69.06987671 1.324738757
83.08552677 0.8162670034
111.1168269 0.7768090755
121.0284058 0.8920388639
137.0597059 1.463024243
139.0389705 1.294116297
141.0546206 0.7914940315
153.0546206 0.7997460217
155.0702706 3.546190605
167.0702706 0.9892710468
181.0859207 0.9100421127
243.2107273 1.5247802
245.2263773 0.904367345
255.2107273 0.7824248269
257.2263773 1.266602548
259.2420274 3.00284221
271.2420274 0.98926855
277.2525921 1.294975298
297.2576775 0.8645840049
303.1954711 0.9221413125
341.2475067 0.8140739701
345.2424213 1.301173009
355.2631568 0.7213436833
357.2788068 1.061893571
359.2580714 1.60773046
373.2737215 1.35124514
375.2893715 1.215271761
397.310107 4.661670882
415.3206717 5.547411915
417.2999362 0.7251716757
433.3312363 1.58733338

Name: +ve in-silico MS/MS by CFM-ID for JGIYYEHLYUOKSD-YEVQUPORSA-N
ID: JGIYYEHLYUOKSD-YEVQUPORSA-N
Comment: Energy2
Num peaks: 31
41.03857658 0.8553787939
67.05422664 1.36615168
69.06987671 1.733562193
81.0334912 0.8380298194
135.0440559 0.8392211568
137.0597059 0.8131488629
155.0702706 1.698033814
201.1637771 0.8380605856
203.1794272 1.595266154
217.1950772 1.075331664
219.2107273 0.9319409259
243.2107273 0.8891572377
245.2263773 1.244815762
257.2263773 1.336767817
259.2420274 1.455656534
283.2420274 0.9120174791
295.2420274 1.158529246
297.2576775 1.40078033
315.2682422 0.7812083755
323.2733275 1.705588274
325.2889776 0.9328127036
327.2318567 0.9777212523
341.2475067 0.9819492055
353.2838922 2.060163292
355.2631568 0.9228861785
355.2995423 0.769683572
373.2737215 0.7716096673
385.310107 0.8735955194
397.310107 2.440493257
405.2999362 0.774592537
417.2999362 1.317268119

Name: +ve in-silico MS/MS by CFM-ID for UZTZPZGEOANDJC-LJMJVLGYSA-N
ID: UZTZPZGEOANDJC-LJMJVLGYSA-N
Comment: Energy0
Num peaks: 25
107.0491413 0.3674818706
111.1168269 0.3978761722
121.0647913 0.7152624677
123.0440559 0.5651442429
125.0597059 0.7710996247
139.075356 0.6949658682
151.075356 0.4462458453
153.0910061 0.6229978759
261.221292 0.512770143
275.236942 0.8883757125
277.2162066 0.4755474118
279.2318567 0.5606723447
293.2475067 0.50486911
313.2162066 0.3988063312
327.2318567 0.400458389
341.2475067 0.7267467716
355.2631568 2.636164114
357.2788068 2.191129106
359.2580714 0.3840457089
373.2737215 0.9737502315
375.2893715 1.237060891
397.310107 34.25677551
415.3206717 23.77256749
417.2999362 0.458279278
433.3312363 5.300608659

Name: +ve in-silico MS/MS by CFM-ID for UZTZPZGEOANDJC-LJMJVLGYSA-N
ID: UZTZPZGEOANDJC-LJMJVLGYSA-N
Comment: Energy1
Num peaks: 31
69.06987671 1.008574424
83.08552677 0.6462986894
105.0334912 1.184672022
107.0491413 0.6442005786
119.0491413 0.9486270943
121.0647913 2.734254298
123.0440559 0.710481604
133.0647913 0.7434931281
139.075356 1.967124391
145.0647913 0.888223099
165.0910061 0.679928517
259.2056419 1.270933408
261.221292 0.7763137278
271.2056419 0.7049378851
273.221292 1.22299907
275.236942 2.927342623
287.236942 0.8292438583
293.2475067 1.334287034
299.236942 0.7336975926
313.2525921 0.9499587469
325.2525921 0.9499587469
327.2318567 1.238784711
341.2475067 2.23364007
355.2631568 2.04766666
357.2788068 2.247262273
359.2580714 0.7766466014
373.2737215 0.6745942208
375.2893715 1.185227099
397.310107 17.4104758
415.3206717 6.966086059
433.3312363 1.118519792

Name: +ve in-silico MS/MS by CFM-ID for UZTZPZGEOANDJC-LJMJVLGYSA-N
ID: UZTZPZGEOANDJC-LJMJVLGYSA-N
Comment: Energy2
Num peaks: 31
51.02292652 0.8148674549
67.05422664 0.8955408276
69.06987671 1.541022065
119.0491413 1.33226494
121.0647913 2.145267207
139.075356 1.603331694
145.0647913 0.853228013
147.0804414 0.9696563434
189.1637771 1.095563359
191.1794272 1.066090149
259.2056419 0.8383743568
261.221292 1.230989993
273.221292 1.52956763
275.236942 1.986297976
299.236942 1.493582812
311.236942 1.670634386
313.2162066 1.160809396
313.2525921 1.139706617
315.2682422 0.9569644261
325.2525921 1.139706617
327.2318567 1.566247722
327.2682422 0.9569644261
339.2682422 0.7773766342
341.2475067 2.944858172
341.2838922 1.235919175
355.2631568 2.674009315
357.2788068 1.379107997
385.310107 1.256588045
389.3050216 0.7725842766
397.310107 4.03524391
417.2999362 0.8222569005

Name: +ve in-silico MS/MS by CFM-ID for UZTZPZGEOANDJC-ZNVKRCHZSA-N
ID: UZTZPZGEOANDJC-ZNVKRCHZSA-N
Comment: Energy0
Num peaks: 25
107.0491413 0.3674818706
111.1168269 0.3978761722
121.0647913 0.7152624677
123.0440559 0.5651442429
125.0597059 0.7710996247
139.075356 0.6949658682
151.075356 0.4462458453
153.0910061 0.6229978759
261.221292 0.512770143
275.236942 0.8883757125
277.2162066 0.4755474118
279.2318567 0.5606723447
293.2475067 0.50486911
313.2162066 0.3988063312
327.2318567 0.400458389
341.2475067 0.7267467716
355.2631568 2.636164114
357.2788068 2.191129106
359.2580714 0.3840457089
373.2737215 0.9737502315
375.2893715 1.237060891
397.310107 34.25677551
415.3206717 23.77256749
417.2999362 0.458279278
433.3312363 5.300608659

Name: +ve in-silico MS/MS by CFM-ID for UZTZPZGEOANDJC-ZNVKRCHZSA-N
ID: UZTZPZGEOANDJC-ZNVKRCHZSA-N
Comment: Energy1
Num peaks: 31
69.06987671 1.008574424
83.08552677 0.6462986894
105.0334912 1.184672022
107.0491413 0.6442005786
119.0491413 0.9486270943
121.0647913 2.734254298
123.0440559 0.710481604
133.0647913 0.7434931281
139.075356 1.967124391
145.0647913 0.888223099
165.0910061 0.679928517
259.2056419 1.270933408
261.221292 0.7763137278
271.2056419 0.7049378851
273.221292 1.22299907
275.236942 2.927342623
287.236942 0.8292438583
293.2475067 1.334287034
299.236942 0.7336975926
313.2525921 0.9499587469
325.2525921 0.9499587469
327.2318567 1.238784711
341.2475067 2.23364007
355.2631568 2.04766666
357.2788068 2.247262273
359.2580714 0.7766466014
373.2737215 0.6745942208
375.2893715 1.185227099
397.310107 17.4104758
415.3206717 6.966086059
433.3312363 1.118519792

Name: +ve in-silico MS/MS by CFM-ID for UZTZPZGEOANDJC-ZNVKRCHZSA-N
ID: UZTZPZGEOANDJC-ZNVKRCHZSA-N
Comment: Energy2
Num peaks: 31
51.02292652 0.8148674549
67.05422664 0.8955408276
69.06987671 1.541022065
119.0491413 1.33226494
121.0647913 2.145267207
139.075356 1.603331694
145.0647913 0.853228013
147.0804414 0.9696563434
189.1637771 1.095563359
191.1794272 1.066090149
259.2056419 0.8383743568
261.221292 1.230989993
273.221292 1.52956763
275.236942 1.986297976
299.236942 1.493582812
311.236942 1.670634386
313.2162066 1.160809396
313.2525921 1.139706617
315.2682422 0.9569644261
325.2525921 1.139706617
327.2318567 1.566247722
327.2682422 0.9569644261
339.2682422 0.7773766342
341.2475067 2.944858172
341.2838922 1.235919175
355.2631568 2.674009315
357.2788068 1.379107997
385.310107 1.256588045
389.3050216 0.7725842766
397.310107 4.03524391
417.2999362 0.8222569005

Name: +ve in-silico MS/MS by CFM-ID for ZJTNZJXJGKCJEG-ALXHSOSYSA-N
ID: ZJTNZJXJGKCJEG-ALXHSOSYSA-N
Comment: Energy0
Num peaks: 24
111.1168269 0.4233412602
121.0647913 0.7535644602
123.0440559 0.5537324242
125.0597059 0.8013494527
139.075356 0.7236806818
151.075356 0.4709473964
153.0910061 0.6518525496
261.221292 0.5069767294
275.236942 0.8942073046
277.2162066 0.4129887517
279.2318567 0.6150304248
293.2475067 0.5523112036
313.2162066 0.4021880955
327.2318567 0.4029319716
341.2475067 0.7241843844
355.2631568 2.598219295
357.2788068 2.268134008
359.2580714 0.4185379682
373.2737215 0.9960334557
375.2893715 1.249306635
397.310107 33.06452985
415.3206717 24.81955254
417.2999362 0.4671630551
433.3312363 5.613017948

Name: +ve in-silico MS/MS by CFM-ID for ZJTNZJXJGKCJEG-ALXHSOSYSA-N
ID: ZJTNZJXJGKCJEG-ALXHSOSYSA-N
Comment: Energy1
Num peaks: 31
69.06987671 0.9531013458
83.08552677 0.6397390913
87.08044139 0.641437098
105.0334912 1.12354278
107.0491413 0.6109597383
111.1168269 0.5701955092
119.0491413 0.9087983215
121.0647913 2.600450057
123.0440559 0.5680024582
133.0647913 0.7051287782
139.075356 1.959623989
259.2056419 1.186694794
261.221292 0.7271997021
271.2056419 0.6636929712
273.221292 1.290627788
275.236942 2.898059548
287.236942 0.7774734424
293.2475067 1.25028421
299.236942 0.7072793841
313.2162066 0.5702651266
313.2525921 0.8886192296
325.2525921 0.8886192296
327.2318567 1.233110597
341.2475067 2.188127177
355.2631568 1.774293868
357.2788068 2.334193506
359.2580714 0.6990527301
375.2893715 0.6775802191
397.310107 19.02668587
415.3206717 7.204691378
433.3312363 1.006066378

Name: +ve in-silico MS/MS by CFM-ID for ZJTNZJXJGKCJEG-ALXHSOSYSA-N
ID: ZJTNZJXJGKCJEG-ALXHSOSYSA-N
Comment: Energy2
Num peaks: 31
41.03857658 1.110911421
51.02292652 0.8305878151
67.05422664 0.9145140172
69.06987671 1.573076144
119.0491413 1.397831831
121.0647913 2.231789507
135.1168269 0.9033534791
139.075356 1.60161082
149.132477 0.9033534791
219.1743418 1.194753785
233.1899918 0.9851761648
235.2056419 0.912534877
259.2056419 0.8616599591
261.221292 1.249673206
273.221292 1.60281873
275.236942 2.033796963
299.236942 1.537724137
311.236942 1.737981933
313.2162066 1.22730629
313.2525921 1.157688282
315.2682422 1.006914085
325.2525921 1.157688282
327.2318567 1.637149439
327.2682422 1.006914085
341.2475067 2.848024072
341.2838922 1.262927147
355.2631568 1.949903099
357.2788068 1.680760937
397.310107 4.372503681
405.2999362 0.9012013989
417.2999362 0.9584347963

Name: +ve in-silico MS/MS by CFM-ID for XIVGHFZETSYMIB-DACLUIDISA-N
ID: XIVGHFZETSYMIB-DACLUIDISA-N
Comment: Energy0
Num peaks: 23
69.06987671 0.6240843334
87.08044139 0.5321137588
121.0647913 0.7126990439
123.0440559 0.5677744387
125.0597059 0.775523227
139.075356 0.6994043871
151.075356 0.4488572573
153.0910061 0.5294610199
261.221292 0.5138875066
269.1899918 0.6192010763
275.236942 0.897301966
277.2162066 0.4610282094
279.2318567 0.559584102
293.2475067 0.5424513189
341.2475067 0.7251469723
355.2631568 2.554607133
357.2788068 2.186430511
373.2737215 0.9164719586
375.2893715 1.146886771
397.310107 34.36516768
415.3206717 23.85749698
417.2999362 0.5862130156
433.3312363 5.313178991

Name: +ve in-silico MS/MS by CFM-ID for XIVGHFZETSYMIB-DACLUIDISA-N
ID: XIVGHFZETSYMIB-DACLUIDISA-N
Comment: Energy1
Num peaks: 31
69.06987671 2.002390844
83.08552677 0.7297856163
87.08044139 1.266230193
105.0334912 1.154029688
119.0491413 0.8888894836
121.0647913 2.635419601
123.0440559 0.6861128025
133.0647913 0.7242621811
139.075356 1.902653622
259.2056419 1.38661159
261.221292 0.7558050787
269.1899918 1.662517833
271.2056419 2.240891779
273.221292 1.185869947
275.236942 2.676946675
287.2005565 0.7332096669
287.236942 0.8077949114
289.2162066 0.8440475679
293.2475067 1.36780308
299.236942 0.7139963589
313.2162066 1.004260905
313.2525921 0.9240425413
325.2525921 0.9240425413
341.2475067 2.1466875
355.2631568 1.633047605
357.2788068 2.161856628
359.2580714 0.7493936359
375.2893715 0.7252557269
397.310107 16.34966088
415.3206717 6.586903737
433.3312363 1.061405594

Name: +ve in-silico MS/MS by CFM-ID for XIVGHFZETSYMIB-DACLUIDISA-N
ID: XIVGHFZETSYMIB-DACLUIDISA-N
Comment: Energy2
Num peaks: 31
65.03857658 1.388034548
67.05422664 2.161549977
69.06987671 3.434014235
71.08552677 1.147460208
87.08044139 1.585678788
119.0491413 1.241082373
121.0647913 2.019402043
139.075356 1.530792683
233.1899918 0.805172759
255.1743418 1.588109861
259.2056419 1.289340139
261.221292 1.183392868
269.1899918 1.018497104
271.2056419 1.200322308
273.221292 1.463267701
275.236942 1.450145229
299.236942 1.435009223
311.236942 1.605564042
313.2162066 1.294099561
313.2525921 1.094140588
315.2682422 0.9151718856
325.2525921 1.094140588
327.2682422 0.9151718856
341.2475067 2.768020619
341.2838922 1.188940837
355.2631568 1.711130727
357.2788068 1.294703012
397.310107 3.625034346
399.2893715 1.049199317
405.2999362 0.8042084229
417.2999362 0.9556049387

Name: +ve in-silico MS/MS by CFM-ID for MIKXPDZBDRLVDI-WREGPAIFSA-N
ID: MIKXPDZBDRLVDI-WREGPAIFSA-N
Comment: Energy0
Num peaks: 26
73.06479133 0.4076244001
121.0647913 0.704159482
123.0440559 0.5241755419
125.0597059 0.7661748858
139.075356 0.6849460762
151.075356 0.442935182
153.0910061 0.5393333068
261.221292 0.5094278817
269.1899918 0.7796560152
275.236942 0.8941089377
277.2162066 0.4517909306
279.2318567 0.5669843548
287.2005565 0.5401963298
289.2162066 0.5489715848
293.2475067 0.5002322026
297.221292 0.5315914969
327.2318567 0.5050917488
341.2475067 0.556367354
355.2631568 2.525673399
357.2788068 2.163415763
373.2737215 0.9045998573
375.2893715 1.132616474
397.310107 33.77812401
415.3206717 23.46048149
417.2999362 0.4734624953
433.3312363 5.229520635

Name: +ve in-silico MS/MS by CFM-ID for MIKXPDZBDRLVDI-WREGPAIFSA-N
ID: MIKXPDZBDRLVDI-WREGPAIFSA-N
Comment: Energy1
Num peaks: 31
69.06987671 1.098024076
73.06479133 1.171655633
105.0334912 1.152169921
119.0491413 0.896560398
121.0647913 2.638442504
123.0804414 0.6928830562
133.0647913 0.7230950021
139.075356 1.778079673
259.2056419 1.23606468
261.221292 0.754248997
269.1899918 0.8927592796
271.2056419 0.7675211227
273.221292 1.185106282
275.236942 2.79963358
287.236942 0.8064931159
293.2475067 1.256036212
297.221292 1.511144373
299.236942 1.745023047
313.2525921 0.9214930245
315.2318567 0.6689677096
317.2475067 0.6847844941
325.2525921 0.9214930245
327.2318567 2.07349903
341.2475067 2.183005341
345.2424213 0.8274252403
355.2631568 1.642704438
357.2788068 2.166745803
375.2893715 0.7234510029
397.310107 16.49463623
415.3206717 6.598455142
433.3312363 1.057987351

Name: +ve in-silico MS/MS by CFM-ID for MIKXPDZBDRLVDI-WREGPAIFSA-N
ID: MIKXPDZBDRLVDI-WREGPAIFSA-N
Comment: Energy2
Num peaks: 31
51.02292652 0.8118144801
55.05422664 0.8628640923
67.05422664 0.8311126126
69.06987671 1.712672021
119.0491413 1.335289484
121.0647913 2.146305657
139.075356 0.8903118986
233.1899918 0.9254600466
259.2056419 0.8352333112
261.221292 1.226071952
269.1899918 0.9133661024
271.2056419 0.8757553809
273.221292 1.534066232
275.236942 1.856794252
277.2525921 0.7678338401
297.221292 2.795641836
299.236942 2.329855587
311.236942 1.66926471
313.2525921 1.135034531
315.2682422 0.9600462197
325.2525921 1.135034531
327.2318567 2.540658687
327.2682422 0.9600462197
339.2682422 0.7744641221
341.2475067 2.374761999
341.2838922 1.231045578
355.2631568 1.83913212
357.2788068 1.388381904
397.310107 4.116581764
405.2999362 1.031146146
417.2999362 1.084460438

Name: +ve in-silico MS/MS by CFM-ID for WFZKUWGUJVKMHC-NABJBPAWSA-N
ID: WFZKUWGUJVKMHC-NABJBPAWSA-N
Comment: Energy0
Num peaks: 31
89.05970595 1.177533246
107.0491413 0.4894502483
121.0647913 1.081201859
123.0440559 0.6241810755
125.0597059 0.7969129931
139.075356 0.7492287313
145.1223062 0.5110585647
151.075356 0.5050615019
153.0910061 0.4942100606
269.1899918 0.6904914131
277.2162066 0.8782659372
279.2318567 1.278563792
281.2475067 0.638772141
289.2162066 0.5946458798
293.2475067 0.9952090339
305.2475067 0.6348962096
307.2631568 0.7479404106
311.236942 0.9726803208
325.2525921 1.073970565
329.2475067 0.6534920663
343.2631568 0.6929414278
355.2631568 2.785839715
357.2788068 1.937520377
359.2944569 0.660056766
373.2737215 1.26705901
375.2893715 0.9315601322
397.310107 20.74302389
405.2999362 0.5170154331
415.3206717 21.92718951
417.2999362 0.9117627338
433.3312363 9.403099058

Name: +ve in-silico MS/MS by CFM-ID for WFZKUWGUJVKMHC-NABJBPAWSA-N
ID: WFZKUWGUJVKMHC-NABJBPAWSA-N
Comment: Energy1
Num peaks: 31
71.04914126 0.8697863116
89.05970595 1.702757784
105.0334912 1.310677325
107.0491413 0.7127197022
119.0491413 1.150301818
121.0647913 3.036117153
123.0804414 0.6861199261
133.0647913 0.8225733078
139.075356 1.905421775
203.1794272 1.360108209
259.2056419 1.164904935
269.2475067 0.7327569631
275.236942 1.830344922
277.2162066 0.8987240887
287.236942 0.782716945
289.2162066 0.6872108454
293.2475067 1.777477099
311.236942 2.354446553
313.2525921 1.228128259
317.2475067 0.7184577367
319.2631568 1.055726034
325.2525921 4.874242732
327.2682422 0.8830970292
329.2475067 1.128860661
343.2631568 2.056519054
345.2788068 0.8353806705
357.2788068 1.129779871
397.310107 11.62840774
415.3206717 5.674558155
417.2999362 0.7709048356
433.3312363 1.369112013

Name: +ve in-silico MS/MS by CFM-ID for WFZKUWGUJVKMHC-NABJBPAWSA-N
ID: WFZKUWGUJVKMHC-NABJBPAWSA-N
Comment: Energy2
Num peaks: 31
41.03857658 0.8706710294
51.02292652 0.7829414818
55.05422664 0.8401619192
71.04914126 1.289794059
89.05970595 0.8492709416
119.0491413 1.294424048
121.0647913 1.923622632
139.075356 1.687324387
203.1794272 2.700135537
205.1950772 0.9227167324
243.2107273 0.8758131491
261.221292 1.01355363
273.221292 0.8019518676
275.236942 1.042845967
281.2475067 0.8374488913
297.221292 1.517954259
299.236942 1.115826618
311.236942 3.066378305
313.2525921 1.725099457
317.2475067 0.7609284149
325.2525921 3.711470603
327.2682422 2.421335688
329.2475067 0.9862035209
341.2838922 1.111236727
343.2631568 0.9025974074
345.2788068 0.799682646
355.2631568 1.298554706
357.2788068 1.100615755
397.310107 4.055695618
405.2999362 1.064970401
417.2999362 1.609184169

Name: +ve in-silico MS/MS by CFM-ID for LUMQIGNPUDCMLN-DZTSVEAESA-N
ID: LUMQIGNPUDCMLN-DZTSVEAESA-N
Comment: Energy0
Num peaks: 31
75.04405588 0.5924278553
121.0647913 1.147034474
123.0440559 0.6420132237
125.0597059 0.8216707155
139.075356 0.8022026597
145.1223062 0.5325698278
151.075356 0.5207319036
269.1899918 0.7394765012
275.236942 0.5148352968
277.2162066 0.9157950728
279.2318567 1.392219536
281.2475067 0.6564805828
289.2162066 0.6105201178
293.2475067 1.142925891
297.221292 0.5216938897
305.2475067 0.6880615734
307.2631568 0.7686752837
311.236942 0.5208448113
325.2525921 0.9446893109
339.2682422 1.139760654
341.2838922 0.6811663447
343.2631568 0.7342864152
357.2788068 0.8433469865
359.2944569 0.9277640574
383.2944569 1.536697027
397.310107 20.3761786
401.3050216 0.5547445915
405.2999362 0.5313484592
415.3206717 23.06034424
417.2999362 0.9370391921
433.3312363 9.828273342

Name: +ve in-silico MS/MS by CFM-ID for LUMQIGNPUDCMLN-DZTSVEAESA-N
ID: LUMQIGNPUDCMLN-DZTSVEAESA-N
Comment: Energy1
Num peaks: 31
41.03857658 0.7571794613
85.06479133 0.712998173
105.0334912 1.26347584
107.0491413 0.6870524939
119.0491413 1.061669094
121.0647913 2.941526911
123.0804414 0.6985043024
133.0647913 0.7929499364
139.075356 2.125357369
217.1950772 1.5562469
259.2056419 1.130534171
269.2475067 0.7037034185
275.236942 1.72729512
277.2162066 0.8801692511
287.236942 0.6911562517
293.2475067 1.628617256
311.236942 1.511287498
317.2475067 0.7239259604
319.2631568 1.002223324
325.2525921 2.533286876
331.2631568 0.7683584318
339.2682422 4.136572513
341.2838922 2.096207295
343.2631568 1.342462498
345.2788068 0.6776627619
357.2788068 1.591243962
359.2944569 0.6957823339
397.310107 12.05626214
415.3206717 5.619332387
417.2999362 0.7403387418
433.3312363 1.272275878

Name: +ve in-silico MS/MS by CFM-ID for LUMQIGNPUDCMLN-DZTSVEAESA-N
ID: LUMQIGNPUDCMLN-DZTSVEAESA-N
Comment: Energy2
Num peaks: 31
41.03857658 1.185525193
51.02292652 0.7897046311
53.03857658 0.724961861
57.0334912 0.9520079124
71.04914126 0.9187189504
85.06479133 1.019317402
119.0491413 1.289738518
121.0647913 1.99557959
123.0804414 0.8202068258
139.075356 2.275780537
203.1794272 1.144024296
217.1950772 1.959197322
261.221292 0.944750539
273.221292 1.001303736
275.236942 1.222332051
277.2525921 0.7551191783
281.2475067 0.818228102
297.221292 1.497788063
299.236942 1.040080926
311.236942 2.710882078
313.2525921 0.8437474355
317.2475067 0.8152985818
325.2525921 2.715631879
327.2682422 1.167622293
339.2682422 1.979534077
341.2838922 3.235104584
343.2631568 0.8954748207
383.2944569 1.674825526
397.310107 4.09191921
405.2999362 1.04052763
417.2999362 1.572250823

Name: +ve in-silico MS/MS by CFM-ID for LUMQIGNPUDCMLN-SEZLTJOTSA-N
ID: LUMQIGNPUDCMLN-SEZLTJOTSA-N
Comment: Energy0
Num peaks: 31
75.04405588 0.5926029325
121.0647913 1.147254533
123.0440559 0.6422356205
125.0597059 0.821979914
139.075356 0.8025091548
145.1223062 0.5327624029
151.075356 0.5209276068
269.1899918 0.7396014751
275.236942 0.5149750438
277.2162066 0.9160676153
279.2318567 1.392632671
281.2475067 0.6567013205
289.2162066 0.6107264813
293.2475067 1.143270962
297.221292 0.521783156
305.2475067 0.6883026966
307.2631568 0.7689337463
311.236942 0.5209408121
325.2525921 0.9448720111
339.2682422 1.139943815
341.2838922 0.6812762884
343.2631568 0.7345657315
357.2788068 0.8436349984
359.2944569 0.9280534528
383.2944569 1.536998316
397.310107 20.37905449
401.3050216 0.5549825789
405.2999362 0.5315271219
415.3206717 23.06822369
417.2999362 0.937354266
433.3312363 9.833609645

Name: +ve in-silico MS/MS by CFM-ID for LUMQIGNPUDCMLN-SEZLTJOTSA-N
ID: LUMQIGNPUDCMLN-SEZLTJOTSA-N
Comment: Energy1
Num peaks: 31
41.03857658 0.75817023
85.06479133 0.7138887987
105.0334912 1.265054083
107.0491413 0.6879107102
119.0491413 1.062212166
121.0647913 2.944575877
123.0804414 0.6991310526
133.0647913 0.7939404321
139.075356 2.128515421
217.1950772 1.558190851
259.2056419 1.131946353
269.2475067 0.704671644
275.236942 1.729452732
277.2162066 0.8812106497
287.236942 0.6920195941
293.2475067 1.630488327
311.236942 1.512903898
317.2475067 0.7247496616
319.2631568 1.003378284
325.2525921 2.53583269
329.2475067 0.6944686096
331.2631568 0.7694924594
339.2682422 4.139298658
341.2838922 2.097948081
343.2631568 1.34450845
357.2788068 1.5936752
359.2944569 0.6968624594
397.310107 12.06401653
415.3206717 5.62755398
417.2999362 0.7413573739
433.3312363 1.275456333

Name: +ve in-silico MS/MS by CFM-ID for LUMQIGNPUDCMLN-SEZLTJOTSA-N
ID: LUMQIGNPUDCMLN-SEZLTJOTSA-N
Comment: Energy2
Num peaks: 31
41.03857658 1.186655632
51.02292652 0.7904560122
53.03857658 0.7256516412
57.0334912 0.9529146931
71.04914126 0.9195936381
85.06479133 1.020287253
119.0491413 1.288612056
121.0647913 1.994813517
123.0804414 0.8192739535
139.075356 2.27796087
203.1794272 1.145112802
217.1950772 1.961061441
261.221292 0.9456494418
273.221292 1.002256447
275.236942 1.223495064
277.2525921 0.7558376523
281.2475067 0.8190110906
297.221292 1.497842462
299.236942 1.041070533
311.236942 2.712120415
313.2525921 0.8445502367
317.2475067 0.814031296
325.2525921 2.714217922
327.2682422 1.165162779
339.2682422 1.97616057
341.2838922 3.23434539
343.2631568 0.8953551093
383.2944569 1.675141377
397.310107 4.087967627
405.2999362 1.041523344
417.2999362 1.57375536

Name: +ve in-silico MS/MS by CFM-ID for QGISRJAACUKIGH-IMNGKQGYSA-N
ID: QGISRJAACUKIGH-IMNGKQGYSA-N
Comment: Energy0
Num peaks: 31
85.06479133 0.6394206842
89.05970595 2.113262839
103.075356 0.8344531138
105.0698767 0.6026209901
107.0491413 0.7216470959
109.0647913 1.016238932
123.0804414 1.002889663
135.0804414 0.5588038373
137.0960915 0.520473889
253.1950772 0.6559824487
271.2056419 0.6847564379
291.2318567 0.7069892614
293.2111212 0.6053687498
295.2267713 0.875017135
297.2424213 0.5696267547
309.2424213 0.6153828407
311.236942 1.946591383
321.2424213 0.4919049706
323.2580714 0.6898231981
325.2525921 3.648954428
327.2682422 1.86555678
329.2475067 1.804615437
343.2631568 1.610215259
355.2631568 2.468674644
357.2788068 1.37045853
373.2737215 1.116520173
375.2893715 1.011131123
397.310107 17.17913287
415.3206717 18.65944287
417.2999362 0.8506790961
433.3312363 8.243210242

Name: +ve in-silico MS/MS by CFM-ID for QGISRJAACUKIGH-IMNGKQGYSA-N
ID: QGISRJAACUKIGH-IMNGKQGYSA-N
Comment: Energy1
Num peaks: 31
71.04914126 2.237099243
73.06479133 1.519211832
85.06479133 1.447686487
87.04405588 1.15862849
89.05970595 3.461575699
91.07535601 0.6943921478
103.075356 0.9552413841
105.0698767 1.841655263
107.0491413 1.543896064
123.0804414 2.792961645
219.1743418 1.306357054
275.2005565 1.044554306
281.2263773 0.8561555527
283.2420274 0.7393519875
289.2162066 0.6750285363
291.2318567 1.69398626
303.2318567 0.7034346016
309.2424213 0.8780782045
311.236942 3.449645893
313.2525921 1.195101833
315.2318567 0.7093010407
325.2525921 5.390802517
327.2682422 2.120957618
329.2475067 1.813038737
335.2580714 0.6684823954
343.2631568 2.094540173
355.2631568 0.6787853036
375.2893715 0.7168621869
397.310107 8.276392197
415.3206717 3.990910667
433.3312363 0.9580855711

Name: +ve in-silico MS/MS by CFM-ID for QGISRJAACUKIGH-IMNGKQGYSA-N
ID: QGISRJAACUKIGH-IMNGKQGYSA-N
Comment: Energy2
Num peaks: 31
39.02292652 1.636221799
69.0334912 0.9337447608
71.04914126 1.880285708
73.06479133 1.222871819
85.06479133 2.481670387
87.08044139 0.9775664612
103.0542266 0.933679536
105.0698767 1.01025119
123.0804414 2.99671198
205.1586917 0.9937669004
217.1586917 1.080315468
219.1743418 2.291898706
221.1899918 1.383191676
231.1743418 0.9639528114
245.1899918 1.817611433
277.2162066 0.9496429492
281.2263773 1.34727944
291.2318567 0.8159069653
311.236942 1.836713873
313.2525921 1.11433343
317.2475067 0.8070563607
325.2525921 2.81596835
327.2318567 0.8948912287
327.2682422 3.09818561
329.2475067 0.8032224514
355.2631568 1.447039888
385.310107 0.9380543263
387.2893715 0.7929033134
397.310107 2.543401876
405.2999362 0.9947068639
417.2999362 1.431582631

Name: +ve in-silico MS/MS by CFM-ID for HNYDOPFRXKGAFR-KQOKQZFRSA-N
ID: HNYDOPFRXKGAFR-KQOKQZFRSA-N
Comment: Energy0
Num peaks: 31
59.04914126 1.28095683
71.04914126 0.8764590136
89.05970595 3.887398771
91.07535601 0.7192754834
105.0698767 0.7957728498
107.0491413 0.8210859103
109.0647913 1.119901032
123.0804414 1.106725703
135.0804414 0.6965575896
137.0960915 0.648238045
281.2263773 0.809057154
293.2111212 0.7730010342
295.2267713 1.284957319
295.2420274 1.356414381
297.2424213 0.7005677837
299.236942 0.7716965298
309.2424213 0.9933678046
313.2525921 1.264739311
321.2424213 0.8660530585
323.2580714 0.848393979
325.2525921 1.914019558
343.2631568 1.884921653
355.2631568 1.101947747
357.2788068 0.9161239595
373.2737215 0.6855100725
375.2893715 0.8193251962
397.310107 10.01793829
403.3206717 0.5655870656
415.3206717 18.3502327
417.2999362 1.144960396
433.3312363 11.51506672

Name: +ve in-silico MS/MS by CFM-ID for HNYDOPFRXKGAFR-KQOKQZFRSA-N
ID: HNYDOPFRXKGAFR-KQOKQZFRSA-N
Comment: Energy1
Num peaks: 31
41.03857658 0.7576483113
59.04914126 1.504420257
71.04914126 2.320010608
73.06479133 1.964615179
89.05970595 5.198671435
91.07535601 1.19888328
101.0597059 0.9373231051
105.0698767 2.029226689
107.0491413 1.817648695
123.0804414 2.611376839
187.148127 0.8874508795
189.1637771 1.876105939
275.2005565 0.902416526
285.2424213 0.6776160608
291.2318567 1.295039963
295.2420274 3.53418567
297.2576775 2.059158277
309.2424213 1.163240822
313.2525921 2.838429006
315.2682422 1.021173289
325.2525921 1.814586247
335.2580714 0.8407896212
343.2631568 0.8679831709
355.2631568 0.8917329857
357.2788068 0.7878581799
373.2737215 0.7215545406
375.2893715 0.9354642437
397.310107 4.744257973
415.3206717 3.610056868
417.2999362 0.7997017252
433.3312363 1.18781049

Name: +ve in-silico MS/MS by CFM-ID for HNYDOPFRXKGAFR-KQOKQZFRSA-N
ID: HNYDOPFRXKGAFR-KQOKQZFRSA-N
Comment: Energy2
Num peaks: 31
39.02292652 2.550031703
41.03857658 2.30413127
53.03857658 0.8374442674
55.05422664 0.8556114198
57.0334912 1.541895592
59.04914126 3.04992545
69.0334912 1.389114336
71.04914126 3.485364402
73.06479133 1.653489071
89.05970595 3.534529839
103.0542266 0.9025361374
105.0698767 0.8291277882
123.0804414 2.082027111
187.148127 1.154436475
189.1637771 2.41667442
217.1586917 0.8186767534
219.1743418 1.123729895
221.1899918 0.8995552497
243.1743418 0.9740873418
245.1899918 1.471578904
281.2263773 1.330392411
295.2420274 1.165245024
297.2576775 1.419134066
317.2475067 0.7551253003
325.2525921 2.230037627
327.2682422 1.255612175
387.2893715 0.7685340449
397.310107 1.409786211
403.3206717 1.054194811
405.2999362 0.9641353198
417.2999362 1.545702864

Name: +ve in-silico MS/MS by CFM-ID for GDIBDBUYVICGLY-CLKUJDLHSA-N
ID: GDIBDBUYVICGLY-CLKUJDLHSA-N
Comment: Energy0
Num peaks: 31
73.02840582 0.6651922384
75.04405588 1.71733138
89.05970595 0.8741968217
105.0698767 0.6397167751
107.0491413 0.7415188012
109.0647913 1.019487401
123.0804414 1.035331163
135.0804414 0.568936322
137.0960915 0.5298759217
281.2263773 0.6274297566
291.2318567 0.7993827751
293.2111212 0.6187272347
295.2267713 0.8712954948
295.2420274 0.5063777045
297.2424213 0.5793341126
299.236942 0.6710382743
309.2424213 0.6946688253
313.2525921 0.566771307
323.2580714 0.701578897
325.2525921 2.959403644
327.2682422 0.6291879441
339.2682422 1.841632831
341.2838922 1.360774417
343.2631568 2.656834089
383.2944569 1.462781012
397.310107 17.49562488
401.3050216 0.6728964557
403.3206717 0.6570757382
415.3206717 19.78789988
417.2999362 0.9468243194
433.3312363 8.473935623

Name: +ve in-silico MS/MS by CFM-ID for GDIBDBUYVICGLY-CLKUJDLHSA-N
ID: GDIBDBUYVICGLY-CLKUJDLHSA-N
Comment: Energy1
Num peaks: 31
53.00219107 0.7152551447
57.0334912 1.268013281
59.04914126 1.183861926
71.01275576 0.7585448437
71.04914126 0.8193155017
73.02840582 0.9119226673
73.06479133 1.631143742
75.04405588 1.016648555
89.05970595 1.332543785
91.07535601 0.7370096246
105.0698767 1.745104813
107.0491413 1.465198337
123.0804414 2.52252001
275.2005565 0.9509956136
289.2162066 0.7813088699
291.2318567 1.652646834
295.2420274 1.407468947
297.2576775 0.8461698604
309.2424213 0.8227417062
313.2525921 1.236647726
315.2318567 0.7029193755
325.2525921 4.054693172
339.2682422 3.866844798
341.2838922 3.729094926
343.2631568 1.781536241
357.2788068 0.9520615023
359.2944569 0.7652615477
397.310107 8.772378953
415.3206717 3.947203702
417.2999362 0.6751394564
433.3312363 0.8710224627

Name: +ve in-silico MS/MS by CFM-ID for GDIBDBUYVICGLY-CLKUJDLHSA-N
ID: GDIBDBUYVICGLY-CLKUJDLHSA-N
Comment: Energy2
Num peaks: 31
39.02292652 1.129101837
55.01784114 1.45891479
57.0334912 2.258805934
59.04914126 1.349306271
71.04914126 1.43656707
73.06479133 1.047812507
103.0542266 0.9476493913
105.0698767 1.026681902
123.0804414 2.052986597
207.1743418 1.256559322
217.1586917 0.7837931314
219.1743418 1.166701693
221.1899918 0.9099139459
243.1743418 0.9544822384
245.1899918 2.364145756
281.2263773 1.39551626
289.2162066 1.331074851
291.2318567 1.153504726
295.2420274 1.977863545
313.2525921 0.8017105579
317.2475067 0.8119164122
325.2525921 2.106904464
327.2682422 1.477804584
339.2682422 0.9535566089
341.2475067 1.213340121
341.2838922 1.299757428
383.2944569 1.911400485
385.310107 0.9257741548
397.310107 3.025809498
405.2999362 0.98161817
417.2999362 1.57373139

Name: +ve in-silico MS/MS by CFM-ID for KUIHAHXZFFZCMZ-QJCCVWJUSA-N
ID: KUIHAHXZFFZCMZ-QJCCVWJUSA-N
Comment: Energy0
Num peaks: 31
75.04405588 1.736486332
105.0546206 1.277343788
105.0698767 0.912110969
107.0491413 0.8572065359
109.0647913 1.16810056
111.0804414 0.5692077375
123.0804414 1.118586831
135.0804414 0.7408735031
137.0960915 0.6893157644
161.1172208 0.7248749028
253.1950772 0.5912954583
293.2111212 0.9351043229
295.2267713 1.567213144
295.2420274 0.8281329073
297.2424213 0.7422623676
309.2424213 1.265226095
309.2576775 0.8871830642
313.2525921 0.8551358839
321.2424213 0.9886586777
323.2580714 0.8988865006
327.2682422 0.8328352713
339.2682422 1.129563177
357.2788068 0.8757801325
383.2944569 0.8007008258
397.310107 9.673090223
401.3050216 0.9408324319
403.3206717 0.9274905488
405.2999362 0.5611159649
415.3206717 19.83449708
417.2999362 0.9524156331
433.3312363 12.6238201

Name: +ve in-silico MS/MS by CFM-ID for KUIHAHXZFFZCMZ-QJCCVWJUSA-N
ID: KUIHAHXZFFZCMZ-QJCCVWJUSA-N
Comment: Energy1
Num peaks: 31
55.05422664 0.9711357914
57.0334912 1.181285203
59.04914126 1.468952109
75.04405588 1.337510691
87.04405588 0.7658087985
103.0542266 0.7281418637
105.0546206 1.240652992
105.0698767 2.20103525
107.0491413 1.676036372
123.0804414 2.607179928
203.1794272 1.792153707
275.2005565 1.033720083
285.2424213 0.7214168541
289.2162066 0.7301103351
291.2318567 1.572560621
293.2111212 0.7457297264
295.2420274 1.45318574
309.2424213 1.520210196
309.2576775 2.703463541
313.2525921 1.179255801
315.2318567 0.7220767795
327.2682422 2.147784465
335.2580714 1.244679606
339.2682422 2.239312252
357.2788068 0.782111854
373.2737215 0.7466411962
375.2893715 0.7382244901
397.310107 6.279183132
415.3206717 4.624320532
417.2999362 0.8200853174
433.3312363 1.330971834

Name: +ve in-silico MS/MS by CFM-ID for KUIHAHXZFFZCMZ-QJCCVWJUSA-N
ID: KUIHAHXZFFZCMZ-QJCCVWJUSA-N
Comment: Energy2
Num peaks: 31
39.02292652 1.088992567
53.03857658 0.9154896231
55.05422664 1.749005643
57.0334912 2.149993682
59.04914126 1.052241852
75.04405588 1.245152737
87.04405588 1.090426391
93.06987671 0.800715901
103.0542266 1.035048944
105.0698767 0.9624041865
123.0804414 1.645603954
201.1637771 0.8003288418
203.1794272 3.214052659
229.1950772 1.2837574
281.2263773 0.802114446
295.2420274 1.982467954
309.2576775 1.56042542
311.2733275 1.800597727
313.2162066 1.172980234
335.2580714 0.9406048741
339.2682422 1.908132133
341.2838922 0.9373575542
373.2737215 1.2747283
375.2893715 0.784766536
387.2893715 0.8525936205
397.310107 1.744598994
401.3050216 0.8504281664
403.2842861 0.8653764003
403.3206717 1.282367452
405.2999362 1.181115744
417.2999362 1.480497287

Name: +ve in-silico MS/MS by CFM-ID for NHRGJVVEKNHIIE-PTNHXQMASA-N
ID: NHRGJVVEKNHIIE-PTNHXQMASA-N
Comment: Energy0
Num peaks: 27
55.05422664 0.5351301936
73.06479133 0.6821471857
121.0647913 0.6936681898
123.0440559 0.5124483128
125.0597059 0.747164216
127.1117415 0.4266991643
139.075356 0.6962819589
151.075356 0.4326178761
153.0910061 0.5123189893
261.221292 0.4995363769
275.236942 0.8843021593
277.2162066 0.4409116655
279.2318567 0.5399687936
293.2475067 0.492581305
297.221292 0.6933737475
311.236942 0.5803068204
315.2318567 0.5118622875
329.2475067 0.4310470932
341.2475067 2.693705791
355.2631568 1.657017122
357.2788068 1.826069437
359.2580714 1.697409796
375.2893715 0.6312318255
397.310107 33.2249471
415.3206717 22.79811632
417.2999362 0.5214686609
433.3312363 5.026143339

Name: +ve in-silico MS/MS by CFM-ID for NHRGJVVEKNHIIE-PTNHXQMASA-N
ID: NHRGJVVEKNHIIE-PTNHXQMASA-N
Comment: Energy1
Num peaks: 31
55.05422664 0.8225664403
57.06987671 1.158834014
73.06479133 1.843773644
75.08044139 1.666064223
85.06479133 1.262324586
105.0334912 1.06915155
119.0491413 0.8161923189
121.0647913 2.435740491
133.0647913 0.6709931655
139.075356 1.907471435
259.2056419 1.215773902
261.221292 0.6966839505
271.2056419 0.7049700851
273.221292 1.07035736
275.236942 2.434784041
287.236942 0.7483821175
293.2475067 1.097813045
297.221292 0.8247999033
299.236942 0.8600273584
311.236942 2.487953192
313.2525921 2.048208812
325.2525921 0.8450009348
329.2475067 1.161651251
341.2475067 5.005816956
355.2631568 1.227384926
357.2788068 3.232270097
359.2580714 1.799131473
375.2893715 0.8955431944
397.310107 14.7371477
415.3206717 5.77698618
433.3312363 0.9110158838

Name: +ve in-silico MS/MS by CFM-ID for NHRGJVVEKNHIIE-PTNHXQMASA-N
ID: NHRGJVVEKNHIIE-PTNHXQMASA-N
Comment: Energy2
Num peaks: 31
39.02292652 1.280980056
41.03857658 1.132259824
55.05422664 1.338826539
57.0334912 1.173640605
57.06987671 0.8739793695
85.06479133 0.826134432
119.0491413 1.270959486
121.0647913 2.047553762
123.0804414 0.8387269787
139.075356 1.70686471
219.1743418 1.11883914
221.1899918 0.8625951079
259.2056419 1.239417778
261.221292 1.177852777
271.2056419 1.112935883
273.221292 1.477419034
275.236942 1.590518881
297.221292 2.525352193
299.236942 2.166816447
311.236942 4.335046395
313.2525921 2.100444421
315.2682422 0.9247515055
325.2525921 1.091118568
327.2682422 0.9247515055
329.2475067 0.8448743983
341.2475067 3.079571227
341.2838922 1.18224034
355.2631568 0.9014776047
397.310107 3.917921752
405.2999362 0.9887970059
417.2999362 1.210805483

Name: +ve in-silico MS/MS by CFM-ID for KWFWTQWAIRCRNT-FYZGZGSBSA-N
ID: KWFWTQWAIRCRNT-FYZGZGSBSA-N
Comment: Energy0
Num peaks: 31
69.06987671 0.5570491954
83.08552677 0.5192778886
107.0491413 0.4066312721
121.0647913 0.8379601784
123.0440559 0.6182165571
125.0597059 0.8404746146
127.075356 0.4097000369
139.075356 0.7570636747
151.075356 0.5321462564
153.0910061 0.4961504833
243.2107273 0.5149825999
257.2263773 0.8366361176
259.2056419 0.5788026457
261.221292 0.7269100861
275.236942 0.6665432359
323.236942 0.6705387923
327.2318567 0.4080282044
337.2525921 2.375014749
339.2682422 2.125101946
341.2475067 0.5705381831
341.2838922 0.3893600835
353.2475067 0.5764529191
355.2631568 2.290452907
357.2788068 2.46541091
373.2737215 0.3998925075
375.2893715 0.4197681807
379.2995423 25.61048499
387.2893715 0.4124755025
397.310107 24.61201675
399.2893715 0.6641584371
415.3206717 6.490160775

Name: +ve in-silico MS/MS by CFM-ID for KWFWTQWAIRCRNT-FYZGZGSBSA-N
ID: KWFWTQWAIRCRNT-FYZGZGSBSA-N
Comment: Energy1
Num peaks: 31
69.06987671 1.29630861
83.08552677 0.9178951686
105.0334912 1.250394559
119.0491413 1.075059961
121.0647913 2.930544204
133.0647913 0.7847402019
135.0440559 0.9791986486
139.075356 1.932454643
241.1950772 1.334457124
243.2107273 0.7886343598
255.2107273 1.011406979
257.2263773 2.57204291
259.2056419 0.7153070218
269.2263773 0.8692503044
275.236942 1.631405867
281.2263773 0.7123379537
295.2420274 0.9828718499
307.2420274 0.9828718499
309.221292 1.144761968
323.236942 1.897543521
327.2318567 0.8775860458
337.2525921 1.744487225
339.2682422 2.240978099
341.2475067 1.222837809
353.2475067 1.211494104
355.2631568 1.659604616
357.2788068 1.728124663
379.2995423 11.49642901
397.310107 6.358560478
399.2893715 0.7464713935
415.3206717 1.246067473

Name: +ve in-silico MS/MS by CFM-ID for KWFWTQWAIRCRNT-FYZGZGSBSA-N
ID: KWFWTQWAIRCRNT-FYZGZGSBSA-N
Comment: Energy2
Num peaks: 31
51.02292652 1.395902269
53.03857658 0.9639695487
55.05422664 0.9426103495
65.03857658 1.28462908
67.05422664 1.172005531
69.06987671 1.805772459
81.06987671 0.8723299332
119.0491413 1.400655799
121.0647913 2.136840496
139.075356 1.415180657
201.1637771 1.319854857
215.1794272 1.078279949
217.1950772 0.9382562762
241.1950772 0.8902880577
243.2107273 1.251341136
255.2107273 1.371105097
257.2263773 1.49476705
281.2263773 1.428398383
293.2263773 1.605387333
295.2056419 1.064153129
295.2420274 1.161622462
307.2420274 1.161622462
309.221292 1.47137513
323.236942 2.142316262
323.2733275 1.266731479
337.2525921 2.021659289
339.2682422 1.475484698
341.2475067 0.972208527
379.2995423 2.413435484
387.2893715 1.071182
399.2893715 1.261057294

Name: +ve in-silico MS/MS by CFM-ID for NATTYVAFGUNUKP-FUXKBGLRSA-N
ID: NATTYVAFGUNUKP-FUXKBGLRSA-N
Comment: Energy0
Num peaks: 31
107.0491413 0.4040292807
111.1168269 0.4789257593
121.0647913 0.8345793578
123.0440559 0.6134441782
125.0597059 0.833634779
127.075356 0.4063806003
139.075356 0.7508734137
149.0597059 0.3770698618
151.075356 0.5278189945
153.0910061 0.4921306154
243.2107273 0.5116660005
257.2263773 0.8330447989
259.2056419 0.5749892121
261.221292 0.7220622059
267.1743418 0.5210958963
275.236942 0.6632751631
285.1849065 0.3754339469
295.2056419 0.3668975969
309.221292 0.3709540678
323.236942 0.6762795305
337.2525921 2.354909473
339.2682422 2.116662752
341.2475067 0.5133171245
341.2838922 0.3869076745
355.2631568 1.30375652
357.2788068 1.509508549
379.2995423 25.52872756
387.2893715 0.4153215698
397.310107 24.40688998
399.2893715 0.7475065226
415.3206717 6.407366785

Name: +ve in-silico MS/MS by CFM-ID for NATTYVAFGUNUKP-FUXKBGLRSA-N
ID: NATTYVAFGUNUKP-FUXKBGLRSA-N
Comment: Energy1
Num peaks: 31
69.06987671 1.050096171
83.08552677 0.674730609
105.0334912 1.217519694
107.0491413 0.6620624751
119.0491413 1.055786526
121.0647913 2.860676242
123.0440559 0.6487676428
133.0647913 0.7641081318
135.0440559 1.039275137
139.075356 1.871539463
241.1950772 1.297502664
243.2107273 0.7664683629
253.1950772 0.6750069545
255.2107273 0.9722662322
257.2263773 2.539758481
259.2056419 0.6954267713
269.2263773 0.845575536
275.236942 1.601092792
281.2263773 0.6919569327
295.2420274 0.9525404356
307.2420274 0.9525404356
309.221292 1.11778052
323.236942 1.946195901
337.2525921 1.578458271
339.2682422 2.185383444
341.2475067 0.9430131966
355.2631568 0.8992047801
357.2788068 0.8748404225
379.2995423 11.20861168
397.310107 6.101088165
415.3206717 1.181406617

Name: +ve in-silico MS/MS by CFM-ID for NATTYVAFGUNUKP-FUXKBGLRSA-N
ID: NATTYVAFGUNUKP-FUXKBGLRSA-N
Comment: Energy2
Num peaks: 31
41.03857658 0.8131111077
51.02292652 1.309927737
67.05422664 0.8791221822
69.06987671 1.513605569
119.0491413 1.345017067
121.0647913 2.047019395
121.1011768 0.7245208556
139.075356 1.482085282
215.1794272 1.063164213
217.1950772 0.9145355566
241.1950772 0.8440742698
243.2107273 1.183392987
255.2107273 1.280170808
257.2263773 1.500428867
281.2263773 1.347714082
293.2263773 1.515668685
295.2056419 1.019654617
295.2420274 1.095837725
297.2576775 0.8101146897
307.2420274 1.095837725
309.221292 1.406891849
309.2576775 0.8101146897
321.2576775 0.7469956683
323.236942 2.370395292
323.2733275 1.199478114
337.2525921 1.610577375
339.2682422 1.41366159
355.2631568 0.9740152474
379.2995423 2.290373319
387.2893715 0.9428486238
399.2893715 1.300732248

Name: +ve in-silico MS/MS by CFM-ID for VEEPNZJORQZZNC-QFCSXWOPSA-N
ID: VEEPNZJORQZZNC-QFCSXWOPSA-N
Comment: Energy0
Num peaks: 28
73.02840582 0.6848871802
85.02840582 0.5701952907
99.04405588 0.5509704984
113.0597059 0.505734334
141.0910061 0.4774398675
237.1849065 0.4445917861
271.2056419 0.4697376936
273.221292 0.8209647521
301.2525921 0.5759080518
315.2682422 0.5967011734
329.2838922 0.4917265666
341.2838922 0.5158337403
343.2995423 0.4340636336
357.2788068 0.6962793326
359.2944569 0.8137251382
361.310107 0.4096420451
367.2995423 0.7902704638
369.3151924 7.120872377
371.3308424 1.361151479
385.310107 1.124751293
387.325757 3.792799884
389.3414071 0.5152310261
397.310107 17.32020315
401.3050216 0.3892119545
403.3206717 0.6531069283
415.3206717 27.22818876
417.2999362 0.7237643443
433.3312363 10.24183493

Name: +ve in-silico MS/MS by CFM-ID for VEEPNZJORQZZNC-QFCSXWOPSA-N
ID: VEEPNZJORQZZNC-QFCSXWOPSA-N
Comment: Energy1
Num peaks: 31
39.02292652 0.8260409203
53.03857658 0.8573313691
85.02840582 1.08427791
95.08552677 0.7914207534
99.04405588 0.90188859
113.0597059 0.6610878344
271.2056419 0.7883368397
273.221292 0.788648074
299.236942 0.7007598772
301.2525921 0.629403035
313.2525921 0.9262653227
315.2682422 1.559217383
329.2838922 1.290169941
333.2788068 1.00138357
339.2682422 1.540900895
341.2838922 3.966085108
343.2995423 1.528435104
347.2944569 0.8102543536
359.2944569 2.352875259
361.310107 1.207524494
367.2995423 1.513068712
369.3151924 7.604170031
371.3308424 1.662519932
375.2893715 0.8164978012
385.310107 1.03405274
387.2893715 1.169653999
387.325757 3.366315643
397.310107 10.02547199
415.3206717 7.867985223
417.2999362 0.6005971515
433.3312363 1.596567621

Name: +ve in-silico MS/MS by CFM-ID for VEEPNZJORQZZNC-QFCSXWOPSA-N
ID: VEEPNZJORQZZNC-QFCSXWOPSA-N
Comment: Energy2
Num peaks: 31
39.02292652 1.518043252
53.03857658 2.365180712
95.08552677 1.519894526
109.0647913 0.8811388141
109.1011768 1.449852362
177.1637771 1.357101844
191.1794272 1.58776446
205.1950772 1.357101844
233.1899918 1.117879444
257.1899918 1.056101801
299.236942 0.8835210392
301.2525921 1.221743125
313.2525921 1.205936181
315.2682422 2.936223374
327.2682422 1.095650807
329.2838922 1.858492873
339.2682422 1.36999298
341.2838922 1.488452526
343.2631568 0.9021275764
343.2995423 1.151236172
357.3151924 1.357038419
367.2995423 3.108804821
369.3151924 5.266888764
371.3308424 2.29468705
375.2893715 0.9915799065
383.2944569 1.56232146
385.310107 1.967082031
387.2893715 1.615922692
389.3050216 1.203657334
397.310107 1.112967596
417.2999362 1.909850853

Name: +ve in-silico MS/MS by CFM-ID for HTHIXBFFDWLAFX-FGQCIORFSA-N
ID: HTHIXBFFDWLAFX-FGQCIORFSA-N
Comment: Energy0
Num peaks: 28
73.02840582 0.4222208752
85.02840582 1.31120189
87.04405588 0.541279258
99.04405588 0.5490259829
113.0597059 0.5038904943
141.0910061 0.4771318396
237.1849065 0.4437224293
271.2056419 0.4661639769
273.221292 0.8150872696
301.2525921 0.5718426395
315.2682422 0.5931301328
329.2838922 0.389502711
341.2838922 0.7303410901
343.2631568 0.5483018184
345.2788068 0.6179121522
347.2944569 0.5021685568
359.2944569 0.5026730767
367.2995423 0.7874473781
369.3151924 7.073387551
371.3308424 1.349720913
385.310107 1.120850574
387.325757 3.788684285
389.3414071 0.5148763446
397.310107 17.10917211
403.3206717 0.6526727202
415.3206717 27.04634087
417.2999362 0.7233343175
433.3312363 10.23204077

Name: +ve in-silico MS/MS by CFM-ID for HTHIXBFFDWLAFX-FGQCIORFSA-N
ID: HTHIXBFFDWLAFX-FGQCIORFSA-N
Comment: Energy1
Num peaks: 31
41.03857658 1.186980925
53.03857658 0.8837185723
85.02840582 1.174995733
87.04405588 0.7910315487
95.08552677 0.8136120607
99.04405588 0.9234691915
113.0597059 0.677052189
271.2056419 0.8004030636
273.221292 0.8015617946
299.236942 0.707282393
313.2525921 0.9362894139
315.2682422 1.593311942
325.2525921 1.407459744
327.2682422 1.25275326
333.2788068 1.033194648
339.2682422 0.7901718954
341.2838922 2.906746315
343.2631568 1.175875256
343.2995423 0.7373252339
345.2788068 0.7694684767
359.2944569 1.270836475
367.2995423 1.524504092
369.3151924 7.732974537
371.3308424 1.687352592
375.2893715 0.8445341332
385.310107 1.066770336
387.2893715 1.209816762
387.325757 3.499793165
397.310107 10.01899062
415.3206717 8.070059893
433.3312363 1.696359334

Name: +ve in-silico MS/MS by CFM-ID for HTHIXBFFDWLAFX-FGQCIORFSA-N
ID: HTHIXBFFDWLAFX-FGQCIORFSA-N
Comment: Energy2
Num peaks: 31
41.03857658 1.300994709
53.03857658 2.362312962
95.08552677 1.518089924
109.0647913 0.8751085119
109.1011768 1.448094436
177.1637771 1.355456376
191.1794272 1.585839317
205.1950772 1.355456376
233.1899918 1.11282643
257.1899918 1.054821292
299.236942 0.8813876198
301.2525921 1.218824975
313.2525921 1.203480788
315.2682422 2.931257588
327.2682422 1.297927288
329.2838922 1.265590774
339.2682422 1.300056158
341.2838922 1.340722143
343.2631568 1.083291613
343.2995423 1.07987059
357.3151924 1.355393028
367.2995423 3.10384275
369.3151924 5.239135023
371.3308424 2.287546407
375.2893715 0.9903691704
383.2944569 1.560427166
385.310107 1.957580096
387.2893715 1.613949623
389.3050216 1.202187648
397.310107 1.083266112
417.2999362 1.907518892

Name: +ve in-silico MS/MS by CFM-ID for FQABTKAQUPNRDK-RIOWZCLJSA-N
ID: FQABTKAQUPNRDK-RIOWZCLJSA-N
Comment: Energy0
Num peaks: 15
111.1168269 0.5040330067
285.1849065 0.5666290286
341.2475067 0.7503857804
355.2631568 2.482838426
357.2788068 2.122040679
359.2580714 0.6901692662
373.2737215 1.26270609
375.2893715 1.661834543
385.310107 0.7718632284
387.325757 0.5154040427
397.310107 31.12037237
403.3206717 0.5148109165
415.3206717 29.04790137
417.2999362 0.4518867052
433.3312363 7.576595745

Name: +ve in-silico MS/MS by CFM-ID for FQABTKAQUPNRDK-RIOWZCLJSA-N
ID: FQABTKAQUPNRDK-RIOWZCLJSA-N
Comment: Energy1
Num peaks: 31
69.06987671 1.466999419
73.06479133 0.9837783201
83.08552677 0.8774654985
87.08044139 0.816684484
107.0491413 0.8975610809
109.0647913 0.8036452423
109.1011768 0.6084655745
111.1168269 0.7889478174
191.1794272 1.240258222
285.1849065 0.8042641471
313.2162066 0.6440923814
327.2318567 1.42483906
341.2475067 2.826541674
343.2631568 0.6573093453
345.2424213 0.8741491305
345.2788068 0.7098046648
355.2631568 2.14209866
357.2788068 3.008828508
359.2580714 1.924141769
369.2788068 0.7550786954
371.2944569 0.977917212
373.2737215 0.9059602717
375.2893715 1.113773898
383.2944569 0.9513153488
385.310107 1.062413296
387.2893715 0.8501547611
387.325757 2.584039974
397.310107 18.57939865
405.3363217 1.395852854
415.3206717 9.536635024
433.3312363 1.864208652

Name: +ve in-silico MS/MS by CFM-ID for FQABTKAQUPNRDK-RIOWZCLJSA-N
ID: FQABTKAQUPNRDK-RIOWZCLJSA-N
Comment: Energy2
Num peaks: 31
55.05422664 1.370996624
65.03857658 1.036826673
67.05422664 2.595631263
69.06987671 2.307973352
71.08552677 1.019699543
79.05422664 1.317421308
107.0491413 1.00737516
121.1011768 1.174847454
123.1168269 1.481976556
125.132477 1.094704202
135.1168269 1.154719664
137.132477 1.08216651
149.132477 1.45868152
151.148127 1.08216651
189.1637771 1.897300905
191.1794272 1.373948689
193.1950772 1.038118123
313.2162066 1.254423309
327.2318567 1.731814021
341.2475067 3.149725667
343.2631568 1.634027176
345.2788068 1.392737155
355.2631568 1.773255723
357.2788068 2.173267369
359.2580714 1.578912894
369.2788068 1.05197328
371.2944569 2.198959665
383.2944569 1.992507475
385.310107 3.713481134
387.325757 2.214883909
397.310107 4.519714416

Name: +ve in-silico MS/MS by CFM-ID for FCOCCOWPTKNMKW-PPIUQDRYSA-N
ID: FCOCCOWPTKNMKW-PPIUQDRYSA-N
Comment: Energy0
Num peaks: 31
73.02840582 0.5285697004
87.04405588 0.5879876391
101.0597059 0.6026495112
115.075356 0.552072157
125.0960915 0.5000947907
143.1066561 0.7044215074
239.2005565 0.4609237139
271.2056419 0.6505667817
289.2162066 0.556118471
299.236942 0.4568189467
313.2525921 0.4589221932
317.2475067 0.4970879294
331.2631568 0.5667801187
341.2838922 0.6187917027
345.2788068 0.6034246468
359.2944569 0.8172540347
367.2995423 0.674470343
369.3151924 5.7281878
371.3308424 1.284736795
385.310107 1.117852709
387.325757 5.51811868
389.3050216 0.6113243437
389.3414071 0.771768591
391.3206717 0.6139041498
397.310107 8.941819309
401.3050216 0.4402208502
403.3206717 0.7102405549
405.3363217 0.7192669035
415.3206717 26.7716587
417.2999362 0.7933201163
433.3312363 13.5592314

Name: +ve in-silico MS/MS by CFM-ID for FCOCCOWPTKNMKW-PPIUQDRYSA-N
ID: FCOCCOWPTKNMKW-PPIUQDRYSA-N
Comment: Energy1
Num peaks: 31
41.03857658 0.9432836766
55.01784114 0.7350289207
55.05422664 0.9786088829
57.0334912 1.007251067
69.06987671 0.7398364652
87.04405588 0.8449541275
97.10117684 0.8793301873
101.0597059 0.8566210428
109.0647913 0.8185628346
123.0804414 0.7651980515
125.0960915 0.7454904575
313.2525921 1.135051933
327.2682422 1.020472286
331.2631568 1.382255792
341.2838922 2.310103962
343.2631568 1.125331047
345.2788068 1.202364367
357.2788068 0.9980530207
359.2944569 2.181106092
367.2995423 1.196594969
369.3151924 5.233922788
371.2944569 0.7895902525
371.3308424 1.58293006
383.2944569 0.7932917189
385.310107 1.447818423
387.325757 4.846521066
397.310107 6.031241185
405.3363217 1.321936147
415.3206717 7.083519404
417.2999362 0.9507446099
433.3312363 1.882333821

Name: +ve in-silico MS/MS by CFM-ID for FCOCCOWPTKNMKW-PPIUQDRYSA-N
ID: FCOCCOWPTKNMKW-PPIUQDRYSA-N
Comment: Energy2
Num peaks: 31
41.03857658 2.017158731
55.05422664 2.891372453
69.06987671 1.135381729
97.10117684 1.465448853
107.0491413 0.912546231
179.1794272 1.217945207
181.1223062 0.9124115136
193.1950772 1.467888746
207.2107273 1.217945207
231.1743418 1.049657708
259.2056419 0.9011346224
275.2005565 1.122732087
299.236942 0.9407431838
313.2525921 1.681058278
327.2682422 1.479421743
339.2682422 1.038493782
341.2475067 0.9620027442
341.2838922 1.078177101
343.2631568 1.117747656
357.2788068 1.264830658
359.2944569 1.20029875
359.3308424 0.9645242795
367.2995423 2.665963805
369.3151924 2.561540412
371.2944569 1.375230563
371.3308424 2.572687738
373.310107 1.363703447
385.310107 2.348158488
387.2893715 1.003221496
387.325757 1.385850151
417.2999362 1.665985498

Name: +ve in-silico MS/MS by CFM-ID for ICPKBNNULRZCMH-SVJCOMFJSA-N
ID: ICPKBNNULRZCMH-SVJCOMFJSA-N
Comment: Energy0
Num peaks: 30
55.01784114 0.3849820689
73.02840582 0.6828945777
85.02840582 0.5690140553
99.04405588 0.5498294564
113.0597059 0.5046873134
141.0910061 0.4760953104
271.2056419 0.4693857305
273.221292 0.8202804359
291.2318567 0.365344517
301.2525921 0.575417174
315.2682422 0.5788798266
329.2838922 0.4911542307
333.2788068 0.3740748496
341.2838922 0.5122081123
343.2995423 0.43363267
357.2788068 0.6944239355
359.2944569 0.8081521421
361.310107 0.408128559
367.2995423 0.7868012388
369.3151924 7.096848065
371.3308424 1.360333539
385.310107 1.040063142
387.325757 3.770152539
389.3414071 0.5136829401
397.310107 17.240755
401.3050216 0.3880882088
403.3206717 0.6512116554
415.3206717 27.12982099
417.2999362 0.4508115629
433.3312363 10.19909956

Name: +ve in-silico MS/MS by CFM-ID for ICPKBNNULRZCMH-SVJCOMFJSA-N
ID: ICPKBNNULRZCMH-SVJCOMFJSA-N
Comment: Energy1
Num peaks: 31
39.02292652 0.8229536529
53.03857658 0.8573410582
85.02840582 1.080757301
95.08552677 0.6497555857
99.04405588 0.8990224068
113.0597059 0.6589750124
165.1273916 0.6932483837
271.2056419 0.7865910239
273.221292 0.7868186228
299.236942 0.6996217121
301.2525921 0.6278910483
313.2525921 0.926178186
315.2682422 1.473402146
329.2838922 1.286593386
333.2788068 1.002179798
339.2682422 1.5354578
341.2838922 3.896105843
343.2995423 1.524880029
347.2944569 0.8085749265
359.2944569 2.331248075
361.310107 1.203999248
367.2995423 1.503667811
369.3151924 7.660298248
371.3308424 1.658898596
375.2893715 0.8131051491
385.310107 1.004788219
387.2893715 1.164793938
387.325757 3.379162239
397.310107 10.06091585
415.3206717 7.854763054
433.3312363 1.584655813

Name: +ve in-silico MS/MS by CFM-ID for ICPKBNNULRZCMH-SVJCOMFJSA-N
ID: ICPKBNNULRZCMH-SVJCOMFJSA-N
Comment: Energy2
Num peaks: 31
39.02292652 1.484731813
53.03857658 2.263611888
95.08552677 1.299083961
107.0855268 2.596788408
109.1011768 3.083857677
121.1011768 0.9396062368
123.1168269 1.635149044
145.1011768 0.9189660794
147.1168269 0.8962406957
163.1117415 1.193521817
165.1273916 1.480124187
299.236942 0.8620031125
301.2525921 1.192051998
313.2525921 1.135723558
315.2682422 2.554585065
327.2682422 1.069627329
329.2838922 1.814996196
339.2682422 1.33714355
343.2631568 0.8761084162
343.2995423 1.123692458
357.3151924 1.327260018
367.2995423 2.353900414
369.3151924 4.898321253
371.3308424 2.235592216
375.2893715 0.9696710937
383.2944569 1.528038395
385.310107 1.801655066
387.2893715 1.580219117
389.3050216 1.177062702
397.310107 1.040481189
417.2999362 1.342382151

Name: +ve in-silico MS/MS by CFM-ID for GYJSAWZGYQXRBS-MHVQQGETSA-N
ID: GYJSAWZGYQXRBS-MHVQQGETSA-N
Comment: Energy0
Num peaks: 29
73.02840582 0.367425056
87.04405588 0.5425726753
101.0597059 0.5555236949
115.075356 0.5099462789
143.1066561 0.4816845873
239.2005565 0.4483268127
249.1849065 0.3695132204
269.1899918 0.472820048
271.2056419 0.8263526721
289.2162066 0.3700151281
299.236942 0.579687821
313.2525921 0.577899492
327.2682422 0.4949557484
331.2631568 0.3786729591
341.2838922 0.7388824033
359.2944569 0.5081206811
367.2995423 0.7954635711
369.3151924 7.114563953
371.3308424 1.370080654
385.310107 0.9366995237
387.325757 3.798738754
389.3050216 0.4377393404
389.3414071 0.5201202494
397.310107 17.42139209
401.3050216 0.3927601416
403.3206717 0.6590913749
415.3206717 27.48792755
417.2999362 0.5482073684
433.3312363 10.37703085

Name: +ve in-silico MS/MS by CFM-ID for GYJSAWZGYQXRBS-MHVQQGETSA-N
ID: GYJSAWZGYQXRBS-MHVQQGETSA-N
Comment: Energy1
Num peaks: 31
41.03857658 0.9741552688
55.05422664 1.013516189
87.04405588 0.9362334663
97.10117684 0.9020823177
101.0597059 0.941088212
107.0491413 0.6867951847
109.0647913 0.6947573512
115.075356 0.6898240611
269.1899918 0.8143706334
271.2056419 0.8152678405
277.2162066 0.7591696375
297.221292 0.7210301889
311.236942 0.8412586302
313.2525921 1.52707431
327.2682422 1.337769186
331.2631568 1.026575008
339.2682422 0.8050777647
341.2838922 2.956842607
343.2995423 0.8606235196
345.2788068 0.7764860352
359.2944569 1.286990515
367.2995423 1.555027149
369.3151924 7.439679284
371.3308424 1.717003214
375.2893715 0.8562586535
385.310107 0.992371726
387.2893715 1.099345195
387.325757 3.397170563
397.310107 10.10200644
415.3206717 8.216368186
433.3312363 1.738801043

Name: +ve in-silico MS/MS by CFM-ID for GYJSAWZGYQXRBS-MHVQQGETSA-N
ID: GYJSAWZGYQXRBS-MHVQQGETSA-N
Comment: Energy2
Num peaks: 31
41.03857658 1.985654176
55.05422664 3.014545791
69.06987671 1.004803832
91.05422664 1.101818132
97.10117684 1.498250332
179.1794272 1.240190171
181.1223062 0.9372014846
193.1950772 1.507505775
207.2107273 1.240190171
249.1849065 0.9759932153
275.2005565 1.144907213
279.2318567 0.9145438913
299.236942 1.170286624
313.2525921 1.944270444
315.2682422 1.251812183
325.2525921 1.04734837
327.2682422 1.774252574
339.2682422 1.246933799
341.2838922 1.287056781
343.2631568 0.8877020337
343.2995423 1.723715948
357.3151924 1.288442527
367.2995423 2.960210615
369.3151924 4.859408545
371.3308424 2.209939832
375.2893715 0.9411220672
383.2944569 1.483348873
385.310107 1.677912569
387.2893715 1.072954198
397.310107 1.089171078
417.2999362 1.513222119

Name: +ve in-silico MS/MS by CFM-ID for SQTAVUCHOVVOFD-QAIVWSEESA-N
ID: SQTAVUCHOVVOFD-QAIVWSEESA-N
Comment: Energy0
Num peaks: 31
57.0334912 0.5551251306
73.02840582 0.5158863606
87.04405588 0.664133465
97.10117684 0.5353874231
101.0597059 0.6801735366
115.075356 0.6523107013
125.0960915 0.8431475079
143.1066561 0.8344548387
177.1273916 0.5773150645
239.2005565 0.5773150645
269.1899918 0.5911169926
271.2056419 1.245720386
273.221292 0.7936296974
291.2318567 0.5773150645
299.236942 0.9658366858
313.2525921 1.031775153
327.2682422 1.005748396
339.2682422 0.5529862046
341.2838922 1.499555962
351.3046277 0.7292506492
367.2995423 1.954490358
369.3151924 10.20224827
371.2944569 0.8465842923
371.3308424 1.559638568
373.310107 0.9134652546
379.2995423 2.105040168
387.2893715 0.6225268368
387.325757 0.8486628347
397.310107 10.9512788
399.2893715 1.342607946
415.3206717 22.78936011

Name: +ve in-silico MS/MS by CFM-ID for SQTAVUCHOVVOFD-QAIVWSEESA-N
ID: SQTAVUCHOVVOFD-QAIVWSEESA-N
Comment: Energy1
Num peaks: 31
39.02292652 0.858600442
41.03857658 1.114562748
53.03857658 0.9788595976
55.05422664 1.281111434
57.0334912 1.107378479
69.06987671 0.9832645557
97.10117684 1.17326095
101.0597059 0.7938452855
123.0804414 0.7944903199
125.0960915 0.9859823993
269.1899918 1.167868606
271.2056419 1.087658677
297.221292 0.8115132885
299.236942 1.090557051
311.236942 0.8980829734
313.2525921 2.233292067
325.2525921 0.8793449866
327.2682422 1.891074704
339.2682422 1.397269784
341.2838922 3.344090995
351.3046277 1.341279871
355.2631568 0.8141489426
367.2995423 1.815082375
369.3151924 6.57412729
371.2944569 0.9119914517
371.3308424 1.809919473
379.2995423 1.074111754
387.325757 1.533455193
397.310107 3.312016658
399.2893715 1.267745776
415.3206717 2.393260618

Name: +ve in-silico MS/MS by CFM-ID for SQTAVUCHOVVOFD-QAIVWSEESA-N
ID: SQTAVUCHOVVOFD-QAIVWSEESA-N
Comment: Energy2
Num peaks: 31
41.03857658 2.341315403
53.03857658 1.024321865
55.05422664 3.211907739
69.06987671 1.265988203
97.10117684 1.636333619
107.0491413 0.7540514831
111.1168269 0.8694393603
159.0804414 0.7540514831
187.1117415 0.7540514831
231.2107273 1.086456225
233.1899918 0.7742843942
295.2420274 1.459729944
299.236942 1.564499108
299.2733275 1.291622608
309.2576775 0.9725925354
313.2525921 1.455728567
325.2525921 1.158872896
327.2682422 1.217714573
339.2682422 2.18179122
341.2475067 1.173173078
341.2838922 0.8274046074
341.3202777 1.769140827
343.2995423 0.9565293436
353.2838922 1.155294472
353.3202777 0.9375486482
355.2995423 1.232362328
367.2995423 3.64385765
369.2788068 1.407589351
371.3308424 1.646277887
387.2893715 0.8564286151
399.2893715 1.983177351

Name: +ve in-silico MS/MS by CFM-ID for GFGFAMNBRXAQGB-UQNFBJEVSA-N
ID: GFGFAMNBRXAQGB-UQNFBJEVSA-N
Comment: Energy0
Num peaks: 31
55.05422664 1.588206963
57.06987671 1.152050812
59.08552677 1.364022519
67.05422664 5.61170933
69.0334912 1.223744409
69.06987671 3.487835663
71.04914126 1.578071788
71.08552677 0.9988001512
73.10117684 0.9423302782
253.1950772 0.7579905627
255.2107273 1.491055622
271.2056419 1.379705227
273.221292 2.404339158
277.2525921 0.7989980316
281.2263773 0.8066106354
283.2420274 2.041317129
285.2576775 1.136310159
287.2733275 0.8167931554
291.2318567 0.9515913681
299.236942 2.021267374
301.2525921 3.588092541
303.2682422 1.477349413
305.2838922 1.281071047
319.2631568 1.579132378
357.2788068 0.8252330228
375.2893715 1.171642115
383.2944569 0.740113926
385.310107 0.8673710532
397.310107 16.65407932
399.2893715 1.138818878
415.3206717 16.17177493

Name: +ve in-silico MS/MS by CFM-ID for GFGFAMNBRXAQGB-UQNFBJEVSA-N
ID: GFGFAMNBRXAQGB-UQNFBJEVSA-N
Comment: Energy1
Num peaks: 31
39.02292652 1.262871562
53.03857658 0.7507403934
55.05422664 3.034482667
59.08552677 0.9687553507
67.05422664 3.508095857
69.0334912 1.244614452
69.06987671 1.936708064
71.04914126 0.78222144
229.1950772 0.7320731845
253.1950772 4.320536948
255.2107273 8.090630623
259.2420274 1.372585933
271.2056419 3.859527955
273.221292 4.166208104
275.236942 1.039455754
281.2263773 2.509751108
283.2420274 2.432494149
287.2005565 0.6862378779
287.2733275 1.28210484
289.2162066 0.85229235
299.236942 1.406446911
301.2525921 1.751627996
303.2682422 0.8927816774
341.2475067 0.6826923984
343.2631568 1.121503585
355.2631568 1.501190885
357.2788068 1.461418739
369.2788068 1.044151667
397.310107 3.246399919
399.2893715 1.318772481
415.3206717 2.681682522

Name: +ve in-silico MS/MS by CFM-ID for GFGFAMNBRXAQGB-UQNFBJEVSA-N
ID: GFGFAMNBRXAQGB-UQNFBJEVSA-N
Comment: Energy2
Num peaks: 31
39.02292652 3.020989814
41.03857658 1.167395867
51.02292652 1.208520775
53.03857658 3.513119535
55.05422664 2.689670813
57.06987671 1.354421163
65.03857658 2.079311037
67.05422664 2.701558083
69.06987671 2.595330094
73.10117684 0.9444654698
213.1637771 1.921228446
215.1794272 1.458421401
227.1794272 1.397532133
229.1950772 0.8817201782
231.2107273 0.9196791704
247.1692564 0.8283799498
273.1849065 0.8283799498
273.221292 0.9303113509
281.2263773 2.257500358
283.2420274 1.176811343
285.2576775 2.422849626
287.2733275 1.267140019
299.236942 1.626617747
301.2162066 0.8283799498
301.2525921 3.681968722
355.2631568 1.897555106
357.2788068 1.96788134
369.2788068 1.096600995
383.2944569 1.174099811
387.2893715 1.113603334
399.2893715 1.913433916

Name: +ve in-silico MS/MS by CFM-ID for RZSPALSQGRQVSC-JRWXEIKBSA-N
ID: RZSPALSQGRQVSC-JRWXEIKBSA-N
Comment: Energy0
Num peaks: 31
57.06987671 1.217946449
67.05422664 0.8803462885
69.06987671 1.769738409
71.08552677 1.39842927
83.08552677 1.075094095
109.1011768 0.6057573576
111.1168269 1.364147207
139.148127 0.5355528512
153.1637771 0.5355528512
205.1950772 0.6774591665
207.2107273 1.059244058
283.1692564 0.5853626096
285.1849065 1.002006616
287.2005565 0.57439329
303.1954711 0.8389870487
305.2111212 0.5890100626
313.2162066 0.7020610345
331.2267713 0.6009280257
339.2318567 0.5874395686
343.2267713 1.555270224
345.2424213 0.7650668812
353.2475067 0.9407643894
355.2631568 1.482711677
357.2424213 0.6882051453
371.2580714 0.7942089356
373.2737215 1.346921326
379.2995423 2.115501749
381.2788068 0.6047430197
397.310107 26.78578742
399.2893715 1.024809514
415.3206717 23.96973985

Name: +ve in-silico MS/MS by CFM-ID for RZSPALSQGRQVSC-JRWXEIKBSA-N
ID: RZSPALSQGRQVSC-JRWXEIKBSA-N
Comment: Energy1
Num peaks: 31
39.02292652 1.190010921
51.02292652 0.9985071899
53.03857658 1.125669596
55.05422664 1.511547989
57.06987671 3.64718981
67.05422664 3.271561551
69.06987671 3.01763612
71.08552677 1.102284584
83.08552677 1.914929158
109.1011768 1.03801814
111.1168269 1.451181606
191.1794272 1.331272355
193.1950772 1.26141227
205.1950772 1.202727967
207.2107273 1.353225609
219.2107273 1.331272355
221.2263773 1.26141227
243.2107273 1.150860414
245.2263773 1.001299553
325.2162066 1.71601118
327.2318567 1.061082024
339.2318567 1.597670059
341.2475067 1.056438356
343.2267713 1.381050693
345.2424213 1.584943082
355.2631568 1.518377328
357.2424213 1.417360495
357.2788068 1.926987485
379.2995423 2.069375885
397.310107 6.930398441
415.3206717 4.312050078

Name: +ve in-silico MS/MS by CFM-ID for RZSPALSQGRQVSC-JRWXEIKBSA-N
ID: RZSPALSQGRQVSC-JRWXEIKBSA-N
Comment: Energy2
Num peaks: 31
39.02292652 1.839051513
41.03857658 1.60973725
51.02292652 1.570156571
53.03857658 2.329379574
55.05422664 2.658401866
57.06987671 4.197775446
67.05422664 2.475948024
69.06987671 1.380420739
135.1168269 1.203949461
149.132477 1.203949461
189.1637771 1.52209337
191.1794272 2.044904931
193.1950772 1.108094729
205.1950772 1.969032292
207.2107273 1.449715862
217.1950772 1.52209337
219.2107273 2.044904931
221.2263773 1.108094729
243.2107273 1.006089768
311.2005565 1.112102144
313.2162066 1.503624609
325.2162066 1.642062705
327.2318567 1.395157782
339.2318567 2.358490295
341.2475067 1.132788508
355.2631568 2.131726077
357.2788068 1.00775087
379.2995423 1.471410936
381.2788068 1.406302386
387.2893715 1.056573508
399.2893715 1.982089513

Name: +ve in-silico MS/MS by CFM-ID for FWCXELAAYFYCSR-WIYYKKMYSA-N
ID: FWCXELAAYFYCSR-WIYYKKMYSA-N
Comment: Energy0
Num peaks: 27
55.05422664 9.022596607
57.06987671 1.552937862
59.08552677 1.095181772
69.06987671 5.916087809
71.04914126 1.16194968
71.08552677 3.656561471
73.06479133 1.1852366
73.10117684 1.003469069
143.1066561 0.8848324682
271.2056419 0.6469255895
289.2162066 3.106988575
291.2318567 0.9749716992
293.2475067 1.067457493
299.236942 0.9192649462
307.2267713 1.263095509
317.2475067 4.423503299
319.2631568 2.133526003
321.2788068 1.646041827
335.2580714 1.980568358
389.2686361 1.000271871
391.2842861 1.684518568
397.310107 2.94108902
401.3050216 0.9037226345
403.3206717 0.6626373074
415.3206717 7.961481696
417.2999362 0.960835569
433.3312363 20.28870166

Name: +ve in-silico MS/MS by CFM-ID for FWCXELAAYFYCSR-WIYYKKMYSA-N
ID: FWCXELAAYFYCSR-WIYYKKMYSA-N
Comment: Energy1
Num peaks: 31
41.03857658 1.232655205
55.05422664 10.46831239
57.06987671 3.382172446
69.06987671 4.225278275
71.04914126 1.275514953
71.08552677 2.31943907
129.0910061 0.7218625569
143.1066561 1.14358458
157.1223062 0.7218625569
183.1379563 1.024240693
197.1536063 0.8196474117
211.1692564 0.7218625569
237.1849065 0.8196474117
249.1849065 1.011204621
251.2005565 1.378270986
271.2056419 7.441769298
275.236942 1.416693963
289.2162066 5.798309655
291.2318567 2.215698169
299.236942 2.546527905
303.2682422 1.352893109
317.2475067 2.312452326
319.2631568 1.297126897
345.2788068 0.9139354708
359.2944569 0.7418483355
389.2686361 0.788294827
391.2842861 0.7658049558
397.310107 1.312348993
415.3206717 3.496347551
417.2999362 1.388622929
433.3312363 3.812720436

Name: +ve in-silico MS/MS by CFM-ID for FWCXELAAYFYCSR-WIYYKKMYSA-N
ID: FWCXELAAYFYCSR-WIYYKKMYSA-N
Comment: Energy2
Num peaks: 31
39.02292652 1.004149782
41.03857658 2.584983612
43.05422664 0.9565411787
53.03857658 1.702494642
55.05422664 8.205538571
57.06987671 2.928091599
67.05422664 5.785775799
69.06987671 2.814658353
71.08552677 2.850119158
183.1379563 0.9578786115
221.1536063 0.9218653392
231.1743418 1.639578817
245.1899918 1.275742925
249.1849065 2.431268291
251.2005565 1.457734636
265.2162066 1.118682542
275.2005565 0.9218653392
287.2005565 1.174900488
289.2162066 1.974745576
291.2318567 1.430370061
301.2525921 2.982167556
303.2318567 0.9218653392
303.2682422 1.711033606
317.2475067 2.479200615
319.2631568 1.446691086
359.2944569 1.153092279
373.310107 0.9166334454
389.2686361 1.125955225
403.2842861 1.068808901
405.2999362 1.08614268
417.2999362 2.085501862

Name: +ve in-silico MS/MS by CFM-ID for RZSPALSQGRQVSC-YHOZRTIBSA-N
ID: RZSPALSQGRQVSC-YHOZRTIBSA-N
Comment: Energy0
Num peaks: 31
57.06987671 1.217946449
67.05422664 0.8803462885
69.06987671 1.769738409
71.08552677 1.39842927
83.08552677 1.075094095
109.1011768 0.6057573576
111.1168269 1.364147207
139.148127 0.5355528512
153.1637771 0.5355528512
205.1950772 0.6774591665
207.2107273 1.059244058
283.1692564 0.5853626096
285.1849065 1.002006616
287.2005565 0.57439329
303.1954711 0.8389870487
305.2111212 0.5890100626
313.2162066 0.7020610345
331.2267713 0.6009280257
339.2318567 0.5874395686
343.2267713 1.555270224
345.2424213 0.7650668812
353.2475067 0.9407643894
355.2631568 1.482711677
357.2424213 0.6882051453
371.2580714 0.7942089356
373.2737215 1.346921326
379.2995423 2.115501749
381.2788068 0.6047430197
397.310107 26.78578742
399.2893715 1.024809514
415.3206717 23.96973985

Name: +ve in-silico MS/MS by CFM-ID for RZSPALSQGRQVSC-YHOZRTIBSA-N
ID: RZSPALSQGRQVSC-YHOZRTIBSA-N
Comment: Energy1
Num peaks: 31
39.02292652 1.190010921
51.02292652 0.9985071899
53.03857658 1.125669596
55.05422664 1.511547989
57.06987671 3.64718981
67.05422664 3.271561551
69.06987671 3.01763612
71.08552677 1.102284584
83.08552677 1.914929158
109.1011768 1.03801814
111.1168269 1.451181606
191.1794272 1.331272355
193.1950772 1.26141227
205.1950772 1.202727967
207.2107273 1.353225609
219.2107273 1.331272355
221.2263773 1.26141227
243.2107273 1.150860414
245.2263773 1.001299553
325.2162066 1.71601118
327.2318567 1.061082024
339.2318567 1.597670059
341.2475067 1.056438356
343.2267713 1.381050693
345.2424213 1.584943082
355.2631568 1.518377328
357.2424213 1.417360495
357.2788068 1.926987485
379.2995423 2.069375885
397.310107 6.930398441
415.3206717 4.312050078

Name: +ve in-silico MS/MS by CFM-ID for RZSPALSQGRQVSC-YHOZRTIBSA-N
ID: RZSPALSQGRQVSC-YHOZRTIBSA-N
Comment: Energy2
Num peaks: 31
39.02292652 1.839051513
41.03857658 1.60973725
51.02292652 1.570156571
53.03857658 2.329379574
55.05422664 2.658401866
57.06987671 4.197775446
67.05422664 2.475948024
69.06987671 1.380420739
135.1168269 1.203949461
149.132477 1.203949461
189.1637771 1.52209337
191.1794272 2.044904931
193.1950772 1.108094729
205.1950772 1.969032292
207.2107273 1.449715862
217.1950772 1.52209337
219.2107273 2.044904931
221.2263773 1.108094729
243.2107273 1.006089768
311.2005565 1.112102144
313.2162066 1.503624609
325.2162066 1.642062705
327.2318567 1.395157782
339.2318567 2.358490295
341.2475067 1.132788508
355.2631568 2.131726077
357.2788068 1.00775087
379.2995423 1.471410936
381.2788068 1.406302386
387.2893715 1.056573508
399.2893715 1.982089513

Name: +ve in-silico MS/MS by CFM-ID for CIBAPVLFORANSS-OBOJVYGLSA-N
ID: CIBAPVLFORANSS-OBOJVYGLSA-N
Comment: Energy0
Num peaks: 31
55.05422664 8.745731896
57.06987671 1.521660552
59.08552677 1.072730924
67.05422664 3.701885546
69.06987671 5.712785562
71.04914126 1.212308517
71.08552677 3.55728753
73.06479133 1.187334688
73.10117684 0.9829511761
271.2056419 2.845774487
275.236942 1.174051633
277.2525921 1.271983797
289.2162066 1.486478952
291.2318567 0.7557975701
299.236942 4.19012236
301.2525921 2.168535746
303.2682422 1.882412089
305.2838922 0.9253056874
317.2475067 2.048555853
357.2788068 0.5780212482
371.2580714 1.035979638
371.2944569 0.9707568806
373.2737215 1.649839068
373.310107 1.014003622
375.2893715 0.6812063038
383.2944569 0.5721406207
385.310107 0.6297124141
387.325757 0.7820124917
397.310107 4.45276674
399.2893715 1.125201532
415.3206717 19.65979805

Name: +ve in-silico MS/MS by CFM-ID for CIBAPVLFORANSS-OBOJVYGLSA-N
ID: CIBAPVLFORANSS-OBOJVYGLSA-N
Comment: Energy1
Num peaks: 31
39.02292652 0.9878702222
41.03857658 1.189400026
55.05422664 9.409041505
57.0334912 0.8925465688
57.06987671 2.935102746
67.05422664 1.571505733
69.06987671 3.651228498
71.04914126 1.449035067
71.08552677 2.135270208
123.0804414 1.144567709
125.0960915 1.158520536
243.2107273 0.8461808997
245.1899918 0.83688079
253.1950772 1.630359859
271.2056419 6.199786013
273.221292 1.212299596
277.2525921 1.019633436
299.236942 3.017682677
301.2525921 1.212953888
305.2838922 0.9679636513
343.2631568 1.330977377
355.2631568 1.329879377
357.2788068 1.370795445
359.2944569 1.261875456
369.2788068 0.8770449254
371.2944569 1.539577824
385.310107 1.083191704
387.325757 1.792391242
397.310107 1.899573557
399.2893715 1.629172539
415.3206717 2.979954303

Name: +ve in-silico MS/MS by CFM-ID for CIBAPVLFORANSS-OBOJVYGLSA-N
ID: CIBAPVLFORANSS-OBOJVYGLSA-N
Comment: Energy2
Num peaks: 31
39.02292652 1.642400809
41.03857658 3.112910798
51.02292652 2.265730006
53.03857658 1.676093739
55.05422664 6.236999326
57.06987671 2.300226483
67.05422664 6.85115676
69.06987671 2.015385653
71.08552677 2.592892522
123.0804414 0.9967070661
213.1637771 1.273525568
247.2056419 0.8780621283
269.1899918 1.053299179
271.2056419 1.033022498
273.2576775 1.253119181
281.2263773 1.068252824
285.2576775 1.144840955
299.236942 2.926663935
301.2525921 1.105848452
343.2631568 1.136818893
357.2788068 1.618114756
359.2944569 1.109388368
369.2788068 1.428728651
371.2580714 1.364073803
371.2944569 1.687927667
373.310107 1.506944279
375.2893715 1.242808485
385.2737215 0.8389159419
385.310107 1.154756273
387.2893715 0.9606517397
399.2893715 1.834911614

Name: +ve in-silico MS/MS by CFM-ID for DVIUCIPCTDVQAP-SHJQKZDVSA-N
ID: DVIUCIPCTDVQAP-SHJQKZDVSA-N
Comment: Energy0
Num peaks: 31
43.01784114 1.353809488
61.02840582 0.5794011706
73.02840582 0.6188126685
87.04405588 0.6567204318
115.075356 0.9624009438
223.1692564 0.5926155437
277.2162066 0.5217570124
315.2318567 0.5976573091
315.2682422 0.6511931545
317.2475067 1.27918219
319.2631568 0.8339831375
339.2682422 0.4938801845
341.2838922 1.222670436
343.2995423 0.5204501338
345.2788068 0.8994185984
347.2944569 0.550309347
357.2788068 1.000838274
359.2944569 5.170070859
361.310107 1.268167515
371.2944569 1.120784269
373.310107 6.00109052
383.2944569 2.816852945
385.310107 0.8011595206
391.3206717 7.449249488
401.3050216 15.00157622
403.3206717 1.869363709
405.2999362 0.5559607899
405.3363217 1.019186315
415.3206717 2.951205456
417.2999362 0.9367136978
433.3312363 15.10232728

Name: +ve in-silico MS/MS by CFM-ID for DVIUCIPCTDVQAP-SHJQKZDVSA-N
ID: DVIUCIPCTDVQAP-SHJQKZDVSA-N
Comment: Energy1
Num peaks: 31
43.01784114 1.154120314
73.02840582 0.9257941925
87.04405588 1.317644659
115.075356 1.088419622
223.1692564 0.9290175367
277.2162066 0.8560432944
297.2576775 1.192334653
299.2733275 1.73377769
301.2525921 0.8818843097
313.2889776 1.352933381
315.2318567 1.403795741
315.2682422 1.487924615
317.2475067 2.040461967
317.2838922 1.305952225
319.2631568 1.127709934
329.2838922 0.9757261346
331.2995423 0.842221059
333.2788068 1.052091897
343.2631568 1.029673096
343.2995423 1.181144257
345.2788068 1.397875921
359.2944569 4.84310771
361.310107 1.37073528
371.2944569 1.523138341
373.310107 8.973039606
383.2944569 0.9405382194
391.3206717 4.382465442
401.3050216 2.730132533
415.3206717 1.97888764
417.2999362 0.9300902522
433.3312363 2.614959883

Name: +ve in-silico MS/MS by CFM-ID for DVIUCIPCTDVQAP-SHJQKZDVSA-N
ID: DVIUCIPCTDVQAP-SHJQKZDVSA-N
Comment: Energy2
Num peaks: 31
55.05422664 1.264458231
97.06479133 0.9643861358
111.0804414 1.346126661
125.0960915 1.346126661
153.0910061 0.9675122443
165.1273916 1.637252261
193.1586917 1.637252261
207.1379563 0.9656545278
219.1743418 1.637252261
233.1899918 0.8622961797
247.2056419 1.637252261
287.236942 2.615585926
287.2733275 1.2638331
297.2576775 1.195921489
299.2733275 1.779934246
301.2525921 3.995182402
301.2889776 1.344323107
313.2889776 1.125692545
315.2682422 4.08046837
317.2475067 1.003729022
317.2838922 3.251905532
329.2838922 4.009462511
331.2995423 1.40482646
343.2631568 0.9843598829
345.2788068 1.354979233
357.2788068 2.207716742
359.2944569 1.512502738
371.2944569 1.84394291
403.2842861 0.9271582922
405.2999362 1.166565694
417.2999362 1.9690783

Name: +ve in-silico MS/MS by CFM-ID for CIBAPVLFORANSS-DSGYCFMMSA-N
ID: CIBAPVLFORANSS-DSGYCFMMSA-N
Comment: Energy0
Num peaks: 31
55.05422664 8.745731896
57.06987671 1.521660552
59.08552677 1.072730924
67.05422664 3.701885546
69.06987671 5.712785562
71.04914126 1.212308517
71.08552677 3.55728753
73.06479133 1.187334688
73.10117684 0.9829511761
271.2056419 2.845774487
275.236942 1.174051633
277.2525921 1.271983797
289.2162066 1.486478952
291.2318567 0.7557975701
299.236942 4.19012236
301.2525921 2.168535746
303.2682422 1.882412089
305.2838922 0.9253056874
317.2475067 2.048555853
357.2788068 0.5780212482
371.2580714 1.035979638
371.2944569 0.9707568806
373.2737215 1.649839068
373.310107 1.014003622
375.2893715 0.6812063038
383.2944569 0.5721406207
385.310107 0.6297124141
387.325757 0.7820124917
397.310107 4.45276674
399.2893715 1.125201532
415.3206717 19.65979805

Name: +ve in-silico MS/MS by CFM-ID for CIBAPVLFORANSS-DSGYCFMMSA-N
ID: CIBAPVLFORANSS-DSGYCFMMSA-N
Comment: Energy1
Num peaks: 31
39.02292652 0.9878702222
41.03857658 1.189400026
55.05422664 9.409041505
57.0334912 0.8925465688
57.06987671 2.935102746
67.05422664 1.571505733
69.06987671 3.651228498
71.04914126 1.449035067
71.08552677 2.135270208
123.0804414 1.144567709
125.0960915 1.158520536
243.2107273 0.8461808997
245.1899918 0.83688079
253.1950772 1.630359859
271.2056419 6.199786013
273.221292 1.212299596
277.2525921 1.019633436
299.236942 3.017682677
301.2525921 1.212953888
305.2838922 0.9679636513
343.2631568 1.330977377
355.2631568 1.329879377
357.2788068 1.370795445
359.2944569 1.261875456
369.2788068 0.8770449254
371.2944569 1.539577824
385.310107 1.083191704
387.325757 1.792391242
397.310107 1.899573557
399.2893715 1.629172539
415.3206717 2.979954303

Name: +ve in-silico MS/MS by CFM-ID for CIBAPVLFORANSS-DSGYCFMMSA-N
ID: CIBAPVLFORANSS-DSGYCFMMSA-N
Comment: Energy2
Num peaks: 31
39.02292652 1.642400809
41.03857658 3.112910798
51.02292652 2.265730006
53.03857658 1.676093739
55.05422664 6.236999326
57.06987671 2.300226483
67.05422664 6.85115676
69.06987671 2.015385653
71.08552677 2.592892522
123.0804414 0.9967070661
213.1637771 1.273525568
247.2056419 0.8780621283
269.1899918 1.053299179
271.2056419 1.033022498
273.2576775 1.253119181
281.2263773 1.068252824
285.2576775 1.144840955
299.236942 2.926663935
301.2525921 1.105848452
343.2631568 1.136818893
357.2788068 1.618114756
359.2944569 1.109388368
369.2788068 1.428728651
371.2580714 1.364073803
371.2944569 1.687927667
373.310107 1.506944279
375.2893715 1.242808485
385.2737215 0.8389159419
385.310107 1.154756273
387.2893715 0.9606517397
399.2893715 1.834911614

Name: +ve in-silico MS/MS by CFM-ID for IVURHZJIYJKPLX-QBWFHXNLSA-N
ID: IVURHZJIYJKPLX-QBWFHXNLSA-N
Comment: Energy0
Num peaks: 23
55.05422664 7.332462287
57.06987671 1.321736677
69.06987671 4.824715404
71.04914126 1.037788433
71.08552677 2.983773765
73.06479133 1.133454041
73.10117684 0.8612355579
271.2056419 1.84171507
273.221292 0.8201735922
289.2162066 1.776552235
299.236942 2.527900713
301.2525921 1.413577782
303.2682422 0.9582179315
307.2267713 0.7958200136
317.2475067 2.684821173
319.2631568 1.207815471
321.2788068 0.8129148449
335.2580714 1.116079136
391.2842861 0.8033587737
397.310107 9.831404502
403.3206717 0.984659128
415.3206717 21.57061102
433.3312363 11.48309976

Name: +ve in-silico MS/MS by CFM-ID for IVURHZJIYJKPLX-QBWFHXNLSA-N
ID: IVURHZJIYJKPLX-QBWFHXNLSA-N
Comment: Energy1
Num peaks: 31
41.03857658 1.131208832
55.05422664 9.013181999
57.06987671 2.966886636
69.06987671 3.613974396
71.04914126 1.175377588
71.08552677 1.984363556
125.0960915 0.8563406898
127.1117415 0.8530337052
223.1692564 0.900444533
245.1899918 0.8171551249
271.2056419 12.02819821
273.221292 0.8684668786
275.236942 2.235788902
289.2162066 3.137123409
291.2318567 1.060235083
299.236942 3.206439523
301.2525921 0.8803547479
303.2682422 2.056751167
317.2475067 1.286113618
319.2631568 0.7951312487
361.2737215 0.8252588164
369.2788068 0.8383891001
373.2737215 1.185721409
375.2893715 0.877407153
387.2893715 0.7071143298
389.3050216 0.7723087311
397.310107 3.043835142
403.3206717 0.8523854941
415.3206717 5.691254612
417.2999362 1.009613657
433.3312363 2.619742216

Name: +ve in-silico MS/MS by CFM-ID for IVURHZJIYJKPLX-QBWFHXNLSA-N
ID: IVURHZJIYJKPLX-QBWFHXNLSA-N
Comment: Energy2
Num peaks: 31
41.03857658 2.538753578
53.03857658 1.917963511
55.05422664 7.525445125
57.06987671 2.902225187
67.05422664 4.888809374
69.06987671 2.692875592
71.08552677 2.756059271
107.0855268 0.9857290617
109.1011768 0.933581797
121.1011768 1.035016085
231.1743418 2.074158323
245.1899918 1.183434232
247.2056419 1.217664707
289.2162066 0.961517102
299.236942 1.666422047
301.2525921 3.068360301
303.2682422 1.697906524
317.2475067 3.910284133
319.2631568 1.241166001
355.2631568 1.229664947
357.2788068 0.9558902419
369.2788068 1.169679276
371.2580714 1.398369282
373.2737215 2.091106583
375.2893715 1.516798335
383.2944569 1.410633705
385.310107 1.250782701
389.3050216 1.348974173
397.310107 1.052079946
401.3050216 0.9740734014
417.2999362 1.874915267

Name: +ve in-silico MS/MS by CFM-ID for YCSAMGAKQMFYKB-AUZHTAODSA-N
ID: YCSAMGAKQMFYKB-AUZHTAODSA-N
Comment: Energy0
Num peaks: 31
57.06987671 0.9156132122
71.08552677 0.8768519643
85.10117684 0.8304516582
113.132477 1.016395968
221.2263773 1.053498627
223.2420274 0.6248938023
239.236942 1.677712287
241.2525921 0.5094872448
251.236942 0.5011521163
253.2525921 0.7730369686
265.2525921 0.5801791011
301.1798211 0.9556840526
303.1954711 0.4992373932
319.1903858 0.4896742824
329.2111212 0.6696198485
343.2267713 0.6521889259
357.2424213 0.5674618393
369.2788068 1.057889656
371.2580714 0.8264573689
371.2944569 0.5490540018
373.2737215 1.308853853
383.2944569 0.8543606429
387.2893715 1.007926759
389.2686361 0.5343626641
389.3050216 0.6324990047
391.2842861 0.7509571079
397.310107 12.18807098
401.3050216 0.8636406283
415.3206717 27.69531214
417.2999362 0.5977222225
433.3312363 13.84969443

Name: +ve in-silico MS/MS by CFM-ID for YCSAMGAKQMFYKB-AUZHTAODSA-N
ID: YCSAMGAKQMFYKB-AUZHTAODSA-N
Comment: Energy1
Num peaks: 31
39.02292652 0.6488824383
45.0334912 0.8521924638
53.03857658 0.8474034857
55.05422664 1.438446694
57.06987671 2.697681546
71.08552677 2.26894438
85.10117684 1.590673466
111.1168269 0.9320725702
113.132477 1.156416621
149.0597059 0.6667895556
221.2263773 1.206903899
233.2263773 0.9864664695
235.2420274 1.233711448
239.236942 0.8792955197
247.2056419 1.659899501
251.236942 0.7981071153
301.1798211 1.05220249
329.2111212 0.8351163028
343.2267713 1.780129628
357.2424213 1.712097527
359.2580714 0.8893798044
361.237336 0.7119784444
361.2737215 0.7329792552
373.2737215 0.967450802
375.252986 0.6755083755
375.2893715 1.033473737
387.2893715 0.8213351174
397.310107 10.51120993
405.3363217 1.065399801
415.3206717 8.900766535
433.3312363 2.286151308

Name: +ve in-silico MS/MS by CFM-ID for YCSAMGAKQMFYKB-AUZHTAODSA-N
ID: YCSAMGAKQMFYKB-AUZHTAODSA-N
Comment: Energy2
Num peaks: 31
39.02292652 0.9505307762
41.03857658 1.321658796
51.02292652 1.328214221
53.03857658 1.12228867
55.05422664 3.039388884
57.06987671 3.096804096
69.06987671 1.337419436
71.08552677 1.798548387
111.1168269 0.8168800953
137.132477 0.9030266194
151.148127 0.9030266194
219.2107273 0.9318244164
221.2263773 1.122736332
231.2107273 2.019019941
233.2263773 1.602949496
235.2420274 1.830161382
243.2107273 2.572430825
245.2263773 1.361608813
247.2056419 0.9621928173
247.2420274 2.013821715
251.2733275 0.9086285668
329.2111212 1.277222718
343.2267713 1.7617294
355.2631568 0.7992466132
357.2424213 1.987947403
359.2580714 0.84323603
369.2788068 1.159410196
373.2737215 0.7515571319
383.2944569 0.8410082895
397.310107 1.925061799
417.2999362 1.164010379

Name: +ve in-silico MS/MS by CFM-ID for BUVHRWDQSRIJGY-XNZCEKOMSA-N
ID: BUVHRWDQSRIJGY-XNZCEKOMSA-N
Comment: Energy0
Num peaks: 31
67.05422664 1.645213352
69.06987671 2.156608077
71.08552677 0.8755922006
73.06479133 7.627473213
73.10117684 0.8711633925
75.08044139 3.716450878
127.1117415 0.6923296851
159.1015708 0.6339844543
211.1328709 0.6339844543
223.2056419 0.6339844543
275.236942 0.6339844543
287.2005565 1.059706848
289.2162066 0.6630914026
305.2111212 1.701505633
307.2267713 0.9660840152
315.2318567 0.6063089323
333.2424213 0.5218598027
341.2838922 0.7034480231
343.2995423 0.5866381757
349.2737215 0.5518578941
359.2580714 0.8504791112
371.2944569 1.334129105
373.310107 0.5946536225
375.252986 0.5188746463
377.2686361 1.758949173
397.310107 2.674574614
403.3206717 0.7423926429
405.2999362 0.5833939088
415.3206717 11.99444344
417.2999362 0.9919957302
433.3312363 26.23269901

Name: +ve in-silico MS/MS by CFM-ID for BUVHRWDQSRIJGY-XNZCEKOMSA-N
ID: BUVHRWDQSRIJGY-XNZCEKOMSA-N
Comment: Energy1
Num peaks: 31
67.05422664 2.71219515
69.06987671 1.660125487
73.06479133 4.580265567
99.08044139 0.9304198327
125.0960915 0.9649834009
127.1117415 1.109605582
159.1015708 1.020657617
197.1172208 0.8006136381
211.1328709 1.020657617
221.1899918 0.8210712756
223.2056419 1.020657617
225.148521 0.8006136381
259.2056419 1.087088414
273.221292 0.8210712756
275.236942 1.020657617
287.2005565 1.821774653
287.236942 1.209093968
289.2525921 1.322791534
305.2111212 1.3633461
315.2318567 1.039489315
327.2682422 1.043812942
345.2424213 1.41093208
355.2631568 1.953071296
363.252986 1.195461589
373.2737215 1.621649628
375.2893715 1.239685509
397.310107 3.441827137
405.3363217 0.8066783219
415.3206717 7.514801195
417.2999362 1.226961427
433.3312363 5.535306816

Name: +ve in-silico MS/MS by CFM-ID for BUVHRWDQSRIJGY-XNZCEKOMSA-N
ID: BUVHRWDQSRIJGY-XNZCEKOMSA-N
Comment: Energy2
Num peaks: 31
41.03857658 0.9271265442
51.02292652 1.506571347
53.03857658 0.8086913033
55.05422664 1.982111087
57.06987671 1.866289893
67.05422664 17.33199069
69.06987671 1.636264145
73.06479133 2.659620529
75.08044139 1.010523363
151.075356 0.8121065419
197.1172208 0.8171455477
209.1899918 0.8171455477
225.148521 0.8171455477
235.2056419 1.056156282
237.221292 0.8171455477
259.2056419 0.943957787
287.2005565 1.564647305
289.2162066 0.8301617264
289.2525921 0.969187952
315.2318567 2.16961401
331.2631568 2.028012978
343.2995423 1.252364919
347.2580714 0.8154844815
353.2838922 1.846652582
355.2995423 1.151892456
359.2580714 0.8308864585
371.2944569 1.088263673
385.310107 0.9618576413
397.310107 1.561142996
405.2999362 1.067149261
417.2999362 2.293293937

Name: +ve in-silico MS/MS by CFM-ID for FWCXELAAYFYCSR-FDUSDVKOSA-N
ID: FWCXELAAYFYCSR-FDUSDVKOSA-N
Comment: Energy0
Num peaks: 27
55.05422664 9.022596607
57.06987671 1.552937862
59.08552677 1.095181772
69.06987671 5.916087809
71.04914126 1.16194968
71.08552677 3.656561471
73.06479133 1.1852366
73.10117684 1.003469069
143.1066561 0.8848324682
271.2056419 0.6469255895
289.2162066 3.106988575
291.2318567 0.9749716992
293.2475067 1.067457493
299.236942 0.9192649462
307.2267713 1.263095509
317.2475067 4.423503299
319.2631568 2.133526003
321.2788068 1.646041827
335.2580714 1.980568358
389.2686361 1.000271871
391.2842861 1.684518568
397.310107 2.94108902
401.3050216 0.9037226345
403.3206717 0.6626373074
415.3206717 7.961481696
417.2999362 0.960835569
433.3312363 20.28870166

Name: +ve in-silico MS/MS by CFM-ID for FWCXELAAYFYCSR-FDUSDVKOSA-N
ID: FWCXELAAYFYCSR-FDUSDVKOSA-N
Comment: Energy1
Num peaks: 31
41.03857658 1.232655205
55.05422664 10.46831239
57.06987671 3.382172446
69.06987671 4.225278275
71.04914126 1.275514953
71.08552677 2.31943907
129.0910061 0.7218625569
143.1066561 1.14358458
157.1223062 0.7218625569
183.1379563 1.024240693
197.1536063 0.8196474117
211.1692564 0.7218625569
237.1849065 0.8196474117
249.1849065 1.011204621
251.2005565 1.378270986
271.2056419 7.441769298
275.236942 1.416693963
289.2162066 5.798309655
291.2318567 2.215698169
299.236942 2.546527905
303.2682422 1.352893109
317.2475067 2.312452326
319.2631568 1.297126897
345.2788068 0.9139354708
359.2944569 0.7418483355
389.2686361 0.788294827
391.2842861 0.7658049558
397.310107 1.312348993
415.3206717 3.496347551
417.2999362 1.388622929
433.3312363 3.812720436

Name: +ve in-silico MS/MS by CFM-ID for FWCXELAAYFYCSR-FDUSDVKOSA-N
ID: FWCXELAAYFYCSR-FDUSDVKOSA-N
Comment: Energy2
Num peaks: 31
39.02292652 1.004149782
41.03857658 2.584983612
43.05422664 0.9565411787
53.03857658 1.702494642
55.05422664 8.205538571
57.06987671 2.928091599
67.05422664 5.785775799
69.06987671 2.814658353
71.08552677 2.850119158
183.1379563 0.9578786115
221.1536063 0.9218653392
231.1743418 1.639578817
245.1899918 1.275742925
249.1849065 2.431268291
251.2005565 1.457734636
265.2162066 1.118682542
275.2005565 0.9218653392
287.2005565 1.174900488
289.2162066 1.974745576
291.2318567 1.430370061
301.2525921 2.982167556
303.2318567 0.9218653392
303.2682422 1.711033606
317.2475067 2.479200615
319.2631568 1.446691086
359.2944569 1.153092279
373.310107 0.9166334454
389.2686361 1.125955225
403.2842861 1.068808901
405.2999362 1.08614268
417.2999362 2.085501862

Name: +ve in-silico MS/MS by CFM-ID for BXUWJKHPMWARGU-DTBHQADXSA-N
ID: BXUWJKHPMWARGU-DTBHQADXSA-N
Comment: Energy0
Num peaks: 31
59.01275576 0.3858092259
91.05422664 0.8005955966
99.04405588 2.847796565
101.0597059 4.256731394
103.075356 0.7416228548
117.0546206 4.477918285
119.0702706 2.792009804
121.0859207 0.5019946472
175.148127 0.7344398306
215.1794272 0.366670626
217.1950772 0.8834307199
231.2107273 0.9808671011
257.2263773 0.6323460454
259.2420274 1.559193827
273.2576775 1.629977583
275.2733275 0.7396271225
309.2576775 0.4785721508
311.2733275 3.25291387
313.2889776 1.221848269
327.2682422 5.17411344
329.2838922 7.131378356
331.2995423 5.367993226
371.2944569 4.61584078
373.310107 7.104067297
387.325757 1.563421814
389.3414071 0.3820095383
397.310107 1.213938961
399.2893715 0.5376382753
415.3206717 6.258951103
417.2999362 0.7519811281
433.3312363 8.646760435

Name: +ve in-silico MS/MS by CFM-ID for BXUWJKHPMWARGU-DTBHQADXSA-N
ID: BXUWJKHPMWARGU-DTBHQADXSA-N
Comment: Energy1
Num peaks: 31
59.04914126 0.9686836259
83.01275576 1.252746155
85.02840582 1.423792752
91.05422664 2.260560899
99.04405588 1.067977568
113.0597059 0.9573942197
153.0910061 0.9920537866
155.1066561 1.192135291
175.148127 1.731844373
197.1536063 0.9099102356
215.1794272 0.8537734383
217.1950772 1.437215235
231.2107273 2.120082139
257.2263773 0.9895154504
259.2420274 1.370095696
273.2576775 4.265113902
275.2733275 2.698138204
297.2576775 1.519396252
311.2733275 0.8407595341
313.2889776 0.8884820908
315.2682422 1.013627905
353.2838922 1.226154828
355.2995423 0.8631849006
371.2944569 1.226645872
371.3308424 1.03447622
373.310107 4.011625502
387.325757 2.443528007
389.3414071 1.582331587
397.310107 1.611373789
415.3206717 3.005634813
433.3312363 1.169036304

Name: +ve in-silico MS/MS by CFM-ID for BXUWJKHPMWARGU-DTBHQADXSA-N
ID: BXUWJKHPMWARGU-DTBHQADXSA-N
Comment: Energy2
Num peaks: 31
57.0334912 0.8326929598
67.05422664 1.194561016
69.06987671 1.841662328
73.02840582 1.49411815
75.04405588 0.8588834483
83.08552677 2.320400338
91.05422664 4.616230391
97.02840582 0.812206657
99.04405588 1.479839553
101.0597059 2.499429707
105.0698767 0.9094429089
119.0855268 0.9094429089
139.075356 1.289889226
141.0910061 1.395400261
147.1168269 0.9094429089
155.1066561 1.015612846
161.132477 0.9094429089
167.1794272 1.329154213
173.132477 0.9844021219
175.148127 1.787233461
183.1379563 1.120118977
215.1794272 2.74472902
217.1950772 3.456019002
231.2107273 0.9966894173
257.2263773 2.612214504
259.2420274 1.770482041
271.2420274 0.8239769235
273.2576775 3.492477644
311.2733275 2.014369735
313.2889776 0.9738397875
315.3046277 2.382327252

Name: +ve in-silico MS/MS by CFM-ID for IVURHZJIYJKPLX-CYTGBDFKSA-N
ID: IVURHZJIYJKPLX-CYTGBDFKSA-N
Comment: Energy0
Num peaks: 23
55.05422664 7.332462287
57.06987671 1.321736677
69.06987671 4.824715404
71.04914126 1.037788433
71.08552677 2.983773765
73.06479133 1.133454041
73.10117684 0.8612355579
271.2056419 1.84171507
273.221292 0.8201735922
289.2162066 1.776552235
299.236942 2.527900713
301.2525921 1.413577782
303.2682422 0.9582179315
307.2267713 0.7958200136
317.2475067 2.684821173
319.2631568 1.207815471
321.2788068 0.8129148449
335.2580714 1.116079136
391.2842861 0.8033587737
397.310107 9.831404502
403.3206717 0.984659128
415.3206717 21.57061102
433.3312363 11.48309976

Name: +ve in-silico MS/MS by CFM-ID for IVURHZJIYJKPLX-CYTGBDFKSA-N
ID: IVURHZJIYJKPLX-CYTGBDFKSA-N
Comment: Energy1
Num peaks: 31
41.03857658 1.131208832
55.05422664 9.013181999
57.06987671 2.966886636
69.06987671 3.613974396
71.04914126 1.175377588
71.08552677 1.984363556
125.0960915 0.8563406898
127.1117415 0.8530337052
223.1692564 0.900444533
245.1899918 0.8171551249
271.2056419 12.02819821
273.221292 0.8684668786
275.236942 2.235788902
289.2162066 3.137123409
291.2318567 1.060235083
299.236942 3.206439523
301.2525921 0.8803547479
303.2682422 2.056751167
317.2475067 1.286113618
319.2631568 0.7951312487
361.2737215 0.8252588164
369.2788068 0.8383891001
373.2737215 1.185721409
375.2893715 0.877407153
387.2893715 0.7071143298
389.3050216 0.7723087311
397.310107 3.043835142
403.3206717 0.8523854941
415.3206717 5.691254612
417.2999362 1.009613657
433.3312363 2.619742216

Name: +ve in-silico MS/MS by CFM-ID for IVURHZJIYJKPLX-CYTGBDFKSA-N
ID: IVURHZJIYJKPLX-CYTGBDFKSA-N
Comment: Energy2
Num peaks: 31
41.03857658 2.538753578
53.03857658 1.917963511
55.05422664 7.525445125
57.06987671 2.902225187
67.05422664 4.888809374
69.06987671 2.692875592
71.08552677 2.756059271
107.0855268 0.9857290617
109.1011768 0.933581797
121.1011768 1.035016085
231.1743418 2.074158323
245.1899918 1.183434232
247.2056419 1.217664707
289.2162066 0.961517102
299.236942 1.666422047
301.2525921 3.068360301
303.2682422 1.697906524
317.2475067 3.910284133
319.2631568 1.241166001
355.2631568 1.229664947
357.2788068 0.9558902419
369.2788068 1.169679276
371.2580714 1.398369282
373.2737215 2.091106583
375.2893715 1.516798335
383.2944569 1.410633705
385.310107 1.250782701
389.3050216 1.348974173
397.310107 1.052079946
401.3050216 0.9740734014
417.2999362 1.874915267

Name: +ve in-silico MS/MS by CFM-ID for RXCSTBWNEQFOHO-BLAALUDESA-N
ID: RXCSTBWNEQFOHO-BLAALUDESA-N
Comment: Energy0
Num peaks: 31
57.0334912 0.8286339985
113.0233204 0.5257120899
127.0389705 0.8207690656
139.148127 0.7189896132
153.0546206 0.5689126744
179.1794272 0.7189896132
193.0859207 0.5763289613
219.2107273 0.7189896132
221.2263773 0.512262008
233.1172208 0.5763289613
259.2420274 0.7189896132
261.2576775 0.512262008
273.148521 0.5763289613
275.164171 0.512262008
287.2733275 1.10584929
301.2889776 1.903177589
309.2576775 0.5730716418
311.2733275 0.988105214
325.2889776 0.9528322293
327.3046277 1.70181438
339.2682422 5.220590439
351.3046277 1.435237059
353.2838922 1.113298643
353.3202777 0.7353794005
355.2995423 1.079097462
367.2995423 0.9750194188
369.3151924 2.258021778
371.3308424 1.747567752
379.2995423 0.7411981817
397.310107 13.70781742
415.3206717 23.3411623

Name: +ve in-silico MS/MS by CFM-ID for RXCSTBWNEQFOHO-BLAALUDESA-N
ID: RXCSTBWNEQFOHO-BLAALUDESA-N
Comment: Energy1
Num peaks: 31
41.03857658 1.271724605
43.05422664 0.826940666
59.04914126 3.517083331
71.08552677 0.7288053116
99.1168269 0.7288053116
113.132477 0.7288053116
127.0389705 1.153612613
127.148127 0.7288053116
137.132477 1.153320133
139.148127 0.9557201443
153.1637771 0.7288053116
167.1794272 0.7288053116
177.1637771 1.153320133
179.1794272 0.9557201443
191.0702706 0.8290458962
217.1950772 1.153320133
219.2107273 0.9557201443
231.1015708 0.939837354
247.2420274 0.7288053116
257.2263773 1.153320133
259.2420274 0.9557201443
273.2576775 0.7288053116
287.2733275 1.857542814
299.2733275 0.9094749296
301.2889776 4.222579292
309.2576775 2.600379914
327.3046277 0.9414949807
329.3202777 0.7774901091
339.2682422 5.340877627
397.310107 3.178265545
415.3206717 1.559941149

Name: +ve in-silico MS/MS by CFM-ID for RXCSTBWNEQFOHO-BLAALUDESA-N
ID: RXCSTBWNEQFOHO-BLAALUDESA-N
Comment: Energy2
Num peaks: 31
39.02292652 1.405372025
41.03857658 1.19342863
43.05422664 1.327006142
49.00727645 1.590075536
71.08552677 0.9182489441
99.1168269 0.9182489441
113.132477 0.9182489441
127.148127 0.9182489441
153.1637771 0.9182489441
167.1794272 0.9182489441
193.1950772 0.9182489441
207.1015708 0.8965919569
207.2107273 0.9182489441
233.2263773 0.9182489441
247.2420274 0.9182489441
273.2576775 0.9182489441
285.2576775 0.9837933044
287.2733275 1.953080049
297.2576775 2.059339152
299.2733275 1.079347673
301.1798211 0.8965919569
301.2889776 1.915695935
309.2576775 4.622314108
311.2733275 2.577576121
315.1954711 0.8965919569
323.2733275 1.940937064
325.2889776 1.990914875
327.3046277 4.486959851
329.3202777 1.080514149
355.2995423 1.19006428
357.2424213 0.8965919569

Name: +ve in-silico MS/MS by CFM-ID for KCQPCCFLWJWOMT-NYBBFFOWSA-N
ID: KCQPCCFLWJWOMT-NYBBFFOWSA-N
Comment: Energy0
Num peaks: 31
71.04914126 1.175622715
73.06479133 0.6777138738
85.06479133 0.6664769291
99.08044139 1.006402349
125.0960915 0.5540411076
127.1117415 1.257284626
155.1430416 0.4957331646
169.1586917 0.5073441779
209.1899918 0.459397765
223.2056419 0.668196589
269.1899918 0.9310122158
271.2056419 0.5547538033
287.2005565 0.7968283391
289.2162066 0.5598211654
297.221292 0.6526718182
311.236942 1.323534047
313.2525921 0.6192815629
315.2318567 0.5754846771
325.2525921 1.622214738
329.2475067 1.197948289
343.2631568 0.9595409306
355.2631568 0.7985789105
371.2944569 0.5077752137
373.310107 0.5027680358
379.2995423 3.845221569
383.2944569 0.5643245971
385.310107 0.9888071041
387.325757 0.7222028257
397.310107 27.60661577
399.2893715 1.034549662
415.3206717 22.3507734

Name: +ve in-silico MS/MS by CFM-ID for KCQPCCFLWJWOMT-NYBBFFOWSA-N
ID: KCQPCCFLWJWOMT-NYBBFFOWSA-N
Comment: Energy1
Num peaks: 31
39.02292652 0.6904546446
41.03857658 0.9903867224
55.05422664 0.6835820015
57.0334912 1.864667581
59.04914126 3.598806447
67.01784114 1.195951716
71.04914126 2.321926798
73.06479133 1.007407655
85.06479133 0.890840917
99.08044139 0.7834430066
107.0491413 0.6691573742
127.1117415 0.6883823353
223.2056419 0.6617239289
311.236942 2.08806818
325.2525921 2.8689018
327.2682422 1.159798083
329.2475067 1.410024699
329.2838922 1.23984577
337.2525921 5.992916761
339.2682422 3.227781146
343.2631568 1.722611474
355.2631568 3.841167276
357.2788068 3.780261309
369.2788068 0.8627396191
369.3151924 0.9350481312
371.2944569 0.9036535553
379.2995423 4.360799475
387.325757 1.787431852
397.310107 5.612854134
399.2893715 0.8142012796
415.3206717 2.249441686

Name: +ve in-silico MS/MS by CFM-ID for KCQPCCFLWJWOMT-NYBBFFOWSA-N
ID: KCQPCCFLWJWOMT-NYBBFFOWSA-N
Comment: Energy2
Num peaks: 31
49.00727645 0.890550523
55.01784114 1.089143508
55.05422664 2.120424617
71.04914126 3.614765158
85.06479133 0.9026570305
107.0491413 1.016605517
109.0647913 0.8253005316
159.0804414 0.8859615845
167.1430416 0.958218494
177.1637771 1.294876947
187.1117415 0.8859615845
201.1637771 0.9584828432
209.1899918 0.8293358513
235.2056419 0.8555429444
237.221292 0.8293358513
257.1899918 1.06426525
259.2056419 1.565132107
297.221292 1.335298848
311.236942 3.429008449
313.2525921 1.934837092
325.2525921 4.775163792
327.2682422 0.9246617389
339.2682422 1.052363158
341.2838922 0.8793658498
365.2838922 1.210098303
369.2788068 1.01426294
369.3151924 1.101520088
371.2944569 0.9659567484
385.310107 1.578720308
387.2893715 0.9160585331
399.2893715 2.166997117

Name: +ve in-silico MS/MS by CFM-ID for SZEHWLFLRCOLOE-XQPICORMSA-N
ID: SZEHWLFLRCOLOE-XQPICORMSA-N
Comment: Energy0
Num peaks: 28
57.06987671 2.667810811
85.06479133 1.627341366
99.08044139 0.4232600494
125.0960915 0.4484778899
127.1117415 1.018799745
267.1743418 0.5651446187
269.1899918 0.9860390291
271.2056419 0.6723354282
287.2005565 0.4633842353
295.2056419 0.5998036769
297.221292 1.216470384
311.236942 2.057287569
313.2525921 0.6084424072
315.2318567 0.6214924244
329.2475067 1.119067946
339.2318567 1.14349062
353.2475067 1.097920658
355.2631568 1.674963945
357.2424213 0.8056281692
357.2788068 0.4536918021
367.2995423 0.490180224
373.2737215 1.051654551
379.2995423 13.83344908
383.2944569 0.5692198313
385.310107 0.9873059392
397.310107 27.89261345
399.2893715 0.9965825804
415.3206717 14.03912939

Name: +ve in-silico MS/MS by CFM-ID for SZEHWLFLRCOLOE-XQPICORMSA-N
ID: SZEHWLFLRCOLOE-XQPICORMSA-N
Comment: Energy1
Num peaks: 31
39.02292652 1.548704561
41.03857658 1.796499078
43.05422664 2.649010746
45.06987671 0.8153498962
55.05422664 0.8755129482
57.06987671 6.524520234
59.08552677 1.261558406
67.05422664 0.7573220395
85.06479133 2.848730803
127.1117415 1.017796407
231.1743418 0.796930879
267.1743418 0.9010553693
269.1899918 0.9026853515
271.2056419 0.9018107589
295.2056419 1.789246238
297.221292 2.130040488
299.236942 0.7861520913
309.221292 1.182911645
311.236942 3.882819591
313.2525921 1.390389389
329.2475067 1.80224847
339.2318567 3.555340872
353.2475067 1.115709285
355.2631568 1.85563238
357.2424213 1.566104909
357.2788068 1.013740765
369.2788068 0.8707923266
379.2995423 5.843351119
385.310107 0.7830005836
397.310107 6.1937126
415.3206717 2.172029072

Name: +ve in-silico MS/MS by CFM-ID for SZEHWLFLRCOLOE-XQPICORMSA-N
ID: SZEHWLFLRCOLOE-XQPICORMSA-N
Comment: Energy2
Num peaks: 31
39.02292652 1.275446274
41.03857658 2.923035499
43.05422664 1.388980097
51.02292652 0.796520444
55.05422664 1.555491063
57.06987671 9.904115759
69.06987671 0.6837226856
85.06479133 0.8409791326
91.05422664 0.6741448218
109.0647913 1.156816417
163.1117415 0.7735973303
177.1273916 0.8064013188
271.2056419 0.7682182474
295.2056419 1.828087635
297.221292 2.490629496
299.236942 1.211997633
309.221292 1.642467969
311.236942 5.395223142
313.2525921 1.470362093
337.2525921 0.7151141474
339.2318567 2.974310393
341.2475067 0.7621904743
365.2838922 1.322687882
367.2995423 2.802583026
369.2788068 0.8367698258
369.3151924 0.7027955481
371.2944569 0.8310878647
379.2995423 1.228062031
383.2944569 0.7242208486
387.2893715 0.6365134429
399.2893715 1.790025569

Name: +ve in-silico MS/MS by CFM-ID for DWCSNWXARWMZTG-ZXZJUUDWSA-N
ID: DWCSNWXARWMZTG-ZXZJUUDWSA-N
Comment: Energy0
Num peaks: 31
55.05422664 7.956148387
57.06987671 1.459728217
59.08552677 1.010779944
67.05422664 3.348168853
69.06987671 5.205649029
71.04914126 1.182904685
71.08552677 3.209103227
73.06479133 1.199765433
73.10117684 0.9263220417
253.1950772 1.387496509
271.2056419 2.301681077
275.236942 0.7330895538
277.2525921 1.027784936
281.2263773 1.906143455
283.2420274 1.061052619
285.2576775 0.7663243534
289.2162066 1.075369551
291.2318567 0.6419134218
299.236942 3.324634159
301.2525921 1.562662218
303.2682422 1.175396891
305.2838922 0.7476630193
317.2475067 1.443652253
355.2631568 0.6259996236
371.2580714 0.6413079928
373.2737215 1.078562596
383.2944569 0.6847359989
385.310107 0.8120180094
397.310107 15.14666682
399.2893715 0.9196179882
415.3206717 14.32221934

Name: +ve in-silico MS/MS by CFM-ID for DWCSNWXARWMZTG-ZXZJUUDWSA-N
ID: DWCSNWXARWMZTG-ZXZJUUDWSA-N
Comment: Energy1
Num peaks: 31
39.02292652 0.8121650579
41.03857658 1.209196788
51.02292652 0.735377542
53.03857658 0.8047051785
55.05422664 8.822231886
57.06987671 3.027273297
67.05422664 1.420282334
69.06987671 3.573717724
71.04914126 1.186776587
71.08552677 1.937397281
123.0804414 0.7923750856
125.0960915 0.8723110891
199.148127 1.400931871
213.1637771 1.424864869
227.1794272 1.413100162
253.1950772 8.071906408
257.2263773 1.382778121
271.2056419 4.172630049
273.221292 1.047796125
277.2525921 1.064380628
281.2263773 2.449477124
285.2576775 1.291572114
291.2318567 0.7543990609
299.236942 1.767123169
301.2525921 0.9853034041
305.2838922 1.010443285
355.2631568 1.158266294
369.2788068 0.7390027827
397.310107 3.282055008
399.2893715 1.156743504
415.3206717 2.718395895

Name: +ve in-silico MS/MS by CFM-ID for DWCSNWXARWMZTG-ZXZJUUDWSA-N
ID: DWCSNWXARWMZTG-ZXZJUUDWSA-N
Comment: Energy2
Num peaks: 31
39.02292652 1.309037575
41.03857658 2.979317032
43.05422664 0.8086374174
51.02292652 2.560659785
53.03857658 1.955640822
55.05422664 6.160487097
57.06987671 2.55108923
67.05422664 6.657268295
69.06987671 2.175917203
71.08552677 2.04283909
213.1637771 1.865185861
227.1794272 1.354671931
229.1950772 0.9244011895
241.1950772 0.9066038989
247.1692564 0.8292096957
271.2056419 0.930000706
273.1849065 0.8292096957
281.2263773 1.12954281
283.2420274 2.324938492
285.2576775 1.217057994
299.236942 3.521954532
301.2162066 0.8292096957
301.2525921 1.152437518
353.2475067 0.9619344333
355.2631568 1.833822923
357.2788068 1.822789174
371.2944569 0.8229076478
383.2944569 1.122885046
385.2737215 1.031112206
387.2893715 1.011825893
399.2893715 1.753034702

Name: +ve in-silico MS/MS by CFM-ID for BQNMOLSYHYSCMS-SWSWMETBSA-N
ID: BQNMOLSYHYSCMS-SWSWMETBSA-N
Comment: Energy0
Num peaks: 22
55.05422664 7.400533879
57.06987671 1.330888751
69.06987671 4.858858295
71.04914126 1.045290981
71.08552677 3.004952384
73.06479133 1.142375362
73.10117684 0.8673450374
271.2056419 2.217147653
289.2162066 2.109930463
299.236942 2.548971951
301.2525921 1.425172498
303.2682422 0.9649013462
307.2267713 0.8158956482
317.2475067 2.68116189
319.2631568 1.210604217
321.2788068 0.8177719741
335.2580714 1.117157653
391.2842861 0.8029495378
397.310107 9.982769365
415.3206717 21.82401066
417.2999362 0.8223870397
433.3312363 11.57615877

Name: +ve in-silico MS/MS by CFM-ID for BQNMOLSYHYSCMS-SWSWMETBSA-N
ID: BQNMOLSYHYSCMS-SWSWMETBSA-N
Comment: Energy1
Num peaks: 31
41.03857658 1.110986283
55.05422664 9.025861406
57.06987671 2.933479965
69.06987671 3.574212129
71.04914126 1.164653916
71.08552677 1.962619741
221.1536063 1.022739234
223.1692564 0.8815622814
245.1899918 0.8040183701
271.2056419 10.04813981
273.221292 1.291399342
275.236942 2.11647088
287.2005565 0.9592331525
289.2162066 3.306424668
291.2318567 1.447071722
299.236942 3.206446727
301.2525921 0.8792889488
303.2682422 2.141248155
307.2267713 0.7363321142
317.2475067 1.251657195
319.2631568 0.7788878898
361.2737215 0.8089163989
369.2788068 0.8465311918
373.2737215 1.188052049
375.2893715 0.8599532211
389.3050216 1.072489781
397.310107 3.209688533
403.3206717 1.155958842
415.3206717 5.697103676
417.2999362 0.9652038966
433.3312363 2.53290799

Name: +ve in-silico MS/MS by CFM-ID for BQNMOLSYHYSCMS-SWSWMETBSA-N
ID: BQNMOLSYHYSCMS-SWSWMETBSA-N
Comment: Energy2
Num peaks: 31
39.02292652 2.861136295
41.03857658 2.618102319
43.05422664 1.421503598
53.03857658 1.981488739
55.05422664 7.668048274
57.06987671 2.996608396
67.05422664 4.818084167
69.06987671 2.787001551
71.08552677 2.855896337
147.1168269 1.074029053
231.1743418 1.059614531
273.221292 0.9440303237
275.236942 1.575843533
287.2005565 1.139505606
289.2162066 1.573667796
299.236942 1.107098679
301.2525921 2.648359598
303.2682422 1.755526157
317.2475067 2.902751418
319.2631568 1.24263703
355.2631568 1.265943335
357.2788068 0.9857078072
369.2788068 1.234986884
371.2580714 1.444244606
373.2737215 1.821842627
375.2893715 1.564413867
383.2944569 1.171922077
385.310107 1.292959819
389.3050216 1.369472142
397.310107 1.094310109
417.2999362 1.981672246

Name: +ve in-silico MS/MS by CFM-ID for IKRCPOZJBGFREZ-UHFFFAOYSA-N
ID: IKRCPOZJBGFREZ-UHFFFAOYSA-N
Comment: Energy0
Num peaks: 20
41.03857658 1.235722056
58.06512568 5.054141922
112.1120759 1.064021304
129.138625 3.964194113
130.0651257 1.129520893
140.0494756 1.158165472
158.0600403 8.329476184
175.0865894 1.248319341
186.1964742 3.249980372
202.1913888 1.055603428
215.1178895 3.235111721
219.2179379 0.9954652765
248.1393532 0.9303623046
259.249238 7.268954032
276.2757871 7.090943984
288.1706534 3.099971255
359.2441527 2.951839927
415.3179863 0.9132248253
416.3020019 11.21160895
433.328551 14.90516945

Name: +ve in-silico MS/MS by CFM-ID for IKRCPOZJBGFREZ-UHFFFAOYSA-N
ID: IKRCPOZJBGFREZ-UHFFFAOYSA-N
Comment: Energy1
Num peaks: 29
41.03857658 6.786153226
44.04947561 1.398772738
55.05422664 1.516056743
58.06512568 10.24673443
89.07093933 1.374314628
112.1120759 3.791598041
114.0913404 1.119086258
129.138625 4.99013596
130.0651257 2.557611108
131.1178895 2.832968179
140.0494756 1.71274231
146.1287886 1.009936039
158.0600403 5.913842269
169.1699251 2.108624997
185.1648397 1.048392225
186.1964742 3.810748868
202.1913888 2.934685484
215.1178895 2.778357334
217.2022878 1.166786731
219.2179379 0.5997322255
242.2226889 1.504820365
258.2652224 1.148001812
259.249238 7.388870221
276.2757871 3.356483882
288.1706534 1.871795574
359.2441527 1.475823524
415.3179863 0.9926517425
416.3020019 1.716495662
433.328551 0.9653282395

Name: +ve in-silico MS/MS by CFM-ID for IKRCPOZJBGFREZ-UHFFFAOYSA-N
ID: IKRCPOZJBGFREZ-UHFFFAOYSA-N
Comment: Energy2
Num peaks: 31
41.03857658 4.791483808
44.04947561 3.383574492
56.04947561 1.123537739
58.06512568 12.18288749
72.08077574 0.7796252987
74.0600403 0.9618035388
89.07093933 1.878959065
112.1120759 1.133234413
114.0913404 0.6352757717
115.1229749 0.9155448383
117.1022395 0.6521615964
129.138625 5.843454333
130.0651257 7.986117025
131.1178895 3.106506071
140.0494756 1.234009635
146.1287886 1.294477829
158.0600403 3.22164758
172.1808241 0.9089039668
174.1600887 0.6242549751
174.1964742 0.7657692293
185.1648397 0.6316352754
186.1964742 3.775792203
188.1757387 0.8854245243
202.1913888 3.213496093
215.1178895 1.021145397
217.2022878 1.974490664
219.2179379 0.7179526846
242.2226889 0.8840636967
257.233588 1.117399243
259.249238 3.127781124
415.3179863 0.8123802727

Name: +ve in-silico MS/MS by CFM-ID for NOLGXQBEFHYZHI-VVBAWIGMSA-N
ID: NOLGXQBEFHYZHI-VVBAWIGMSA-N
Comment: Energy0
Num peaks: 31
139.1117415 0.4911200336
153.1273916 0.7143368041
181.1223062 0.4911200336
195.1379563 0.7143368041
207.1743418 0.4911200336
209.1536063 0.4911200336
221.1899918 0.7143368041
249.1849065 0.4911200336
263.2005565 0.7143368041
315.2682422 1.675821555
317.2838922 0.8999437537
329.2475067 0.6098335588
337.2889776 1.105883407
343.2631568 0.7839894643
345.2788068 0.7305548877
353.2838922 2.445091013
355.2995423 7.766606575
357.2788068 0.9871595809
359.2944569 3.840847026
367.2995423 0.8718193069
369.3151924 1.835534081
371.2944569 1.018362744
371.3308424 2.175799333
373.310107 1.732723284
379.2995423 0.7706384746
385.310107 0.6171566686
387.2893715 0.6109806486
387.325757 1.536566639
397.310107 10.11855646
399.2893715 1.473739673
415.3206717 31.31076741

Name: +ve in-silico MS/MS by CFM-ID for NOLGXQBEFHYZHI-VVBAWIGMSA-N
ID: NOLGXQBEFHYZHI-VVBAWIGMSA-N
Comment: Energy1
Num peaks: 31
99.04405588 0.850652636
113.0597059 0.8671143367
299.236942 0.9121324313
313.2525921 1.007510076
315.2318567 1.194527811
315.2682422 1.66676759
317.2838922 1.407654388
339.2682422 2.476595736
341.2475067 0.8539941173
341.2838922 2.509858681
343.2631568 2.426674977
343.2995423 1.247060068
345.2788068 1.042380529
345.3151924 0.8629001539
353.2838922 2.143016458
355.2631568 0.8434223169
355.2995423 1.926274437
357.2788068 1.464078146
359.2944569 2.044245966
367.2995423 1.929618169
369.2788068 0.9764979409
369.3151924 1.107506347
371.2944569 1.287628218
371.3308424 2.217815812
373.310107 0.8823516687
383.2944569 0.8548207035
385.310107 1.294865876
387.325757 4.737321306
397.310107 4.206393017
399.2893715 1.392424869
415.3206717 3.706078783

Name: +ve in-silico MS/MS by CFM-ID for NOLGXQBEFHYZHI-VVBAWIGMSA-N
ID: NOLGXQBEFHYZHI-VVBAWIGMSA-N
Comment: Energy2
Num peaks: 31
55.05422664 1.167685423
65.03857658 2.095266119
67.05422664 1.113053509
69.06987671 1.222487534
163.1117415 0.9567703415
177.0910061 0.9567703415
203.1430416 0.9567703415
205.1223062 0.9567703415
245.1536063 0.9567703415
271.2056419 1.216289567
273.1849065 0.9567703415
283.2420274 3.031062011
285.221292 1.216289567
299.236942 0.9862460481
313.2162066 1.508427604
315.2318567 1.368908129
327.3046277 2.283391205
329.2475067 1.105769128
337.2889776 1.182089873
341.2475067 1.900843879
343.2631568 1.888988375
345.2788068 1.138011836
357.2788068 1.003798123
359.2944569 1.538862085
369.2788068 1.06149983
371.2944569 1.248768082
371.3308424 1.670947442
373.310107 1.377491796
385.310107 1.263490379
387.2893715 1.096149676
399.2893715 2.51627245

Name: +ve in-silico MS/MS by CFM-ID for UPMCJHRCQLXGPP-GOZBUJHGSA-N
ID: UPMCJHRCQLXGPP-GOZBUJHGSA-N
Comment: Energy0
Num peaks: 31
69.06987671 0.8844644695
83.08552677 2.565813693
97.10117684 1.004448188
111.0804414 0.5615138475
113.0960915 0.707002622
125.132477 1.181039396
207.2107273 0.5967329773
257.2263773 0.7533305909
271.1692564 0.8261868203
275.236942 1.37281181
289.1798211 0.7224085428
299.2005565 0.5796318009
313.2162066 1.238201337
331.2267713 1.349210413
345.2424213 0.5647149145
351.3046277 1.018491384
353.2475067 1.404745634
353.3202777 0.8894194559
355.2631568 2.308393804
357.2788068 0.9407857459
367.2995423 0.7935656316
369.3151924 1.908782835
371.2580714 1.047117498
371.3308424 1.670958435
373.2737215 2.322440853
379.2995423 1.375230334
385.310107 0.7903623667
387.325757 1.166080603
397.310107 20.97222246
399.2893715 1.138497486
415.3206717 19.54483836

Name: +ve in-silico MS/MS by CFM-ID for UPMCJHRCQLXGPP-GOZBUJHGSA-N
ID: UPMCJHRCQLXGPP-GOZBUJHGSA-N
Comment: Energy1
Num peaks: 31
39.02292652 0.9975066715
65.03857658 1.086097317
67.05422664 0.8983209933
81.06987671 1.07344688
83.08552677 8.264879364
97.10117684 1.202137779
123.1168269 1.210935308
125.132477 1.048506503
151.148127 1.161960011
217.1950772 0.9100283412
219.2107273 0.9988826814
221.2263773 0.9715456294
233.2263773 1.734011338
235.2420274 1.28555768
255.2107273 0.9778613318
257.2263773 1.425981989
311.2005565 1.070005056
313.2162066 2.20916375
331.2267713 2.034997864
349.2889776 0.9061253242
351.3046277 1.195326752
353.3202777 1.048854904
355.2631568 1.990511369
357.2788068 1.285267183
369.3151924 1.588486552
371.3308424 1.50067124
379.2995423 1.038920684
387.325757 2.104011012
397.310107 3.92342536
399.2893715 0.9666414722
415.3206717 2.45788036

Name: +ve in-silico MS/MS by CFM-ID for UPMCJHRCQLXGPP-GOZBUJHGSA-N
ID: UPMCJHRCQLXGPP-GOZBUJHGSA-N
Comment: Energy2
Num peaks: 31
41.03857658 0.7214438366
51.02292652 0.9796989589
53.03857658 2.590174754
55.05422664 1.604755295
67.05422664 1.80522744
81.06987671 2.911461222
83.08552677 16.73431419
91.05422664 1.057839258
93.06987671 0.8249925082
95.08552677 1.822816125
97.10117684 0.9696937352
107.0491413 0.793624902
109.0647913 0.8314460095
123.1168269 2.236627009
137.132477 2.001417975
149.132477 0.9562100971
151.148127 2.438609964
217.1950772 0.9929920397
229.1950772 0.6896617621
259.2420274 1.295753616
263.2733275 0.7092456951
265.2889776 0.7092456951
299.2005565 0.8898265479
311.2005565 1.141150083
341.2475067 1.245810939
355.2631568 1.165794727
357.2788068 0.8397259114
369.2788068 0.7334741671
379.2995423 0.7225671694
383.2944569 0.9083623024
399.2893715 1.359815593

Name: +ve in-silico MS/MS by CFM-ID for YITVIWSRZUFONA-JLDNACQHSA-N
ID: YITVIWSRZUFONA-JLDNACQHSA-N
Comment: Energy0
Num peaks: 31
57.06987671 1.143210724
71.08552677 1.090128325
85.10117684 1.459319379
123.0804414 0.6884054445
137.0960915 0.4817793778
171.1379563 0.4578145084
177.1273916 0.6349025533
185.1536063 0.4578145084
231.1743418 0.4578145084
239.2005565 0.4940722476
269.1899918 0.6713018194
271.2056419 3.865663515
273.221292 1.101531324
293.2475067 0.6029636414
325.2525921 0.5327544672
329.2111212 0.5233218239
343.2267713 0.7345230033
351.3046277 0.6657107528
355.2631568 0.5073757321
357.2424213 0.7377674108
367.2995423 1.305041644
369.3151924 9.420725098
371.2580714 1.16868109
371.3308424 1.603669193
373.2737215 1.351345487
373.310107 0.6605679451
379.2995423 2.17930848
387.2893715 0.6424346611
397.310107 11.49005889
399.2893715 1.333496763
415.3206717 24.33271432

Name: +ve in-silico MS/MS by CFM-ID for YITVIWSRZUFONA-JLDNACQHSA-N
ID: YITVIWSRZUFONA-JLDNACQHSA-N
Comment: Energy1
Num peaks: 31
55.05422664 0.9350178779
57.06987671 2.85000512
69.06987671 0.7544297071
71.08552677 2.341392449
85.10117684 3.659339899
123.0804414 0.8569471671
137.0960915 0.7326384823
177.1273916 0.7399153285
259.2056419 0.7427064743
269.1899918 1.37960274
271.2056419 2.970010453
273.221292 1.17356214
283.2056419 0.9992593583
293.2475067 0.688936557
311.236942 1.06236251
341.3202777 1.025104357
343.2267713 1.140136579
351.3046277 1.278210783
357.2424213 1.081734727
357.2788068 1.35900471
367.2995423 1.071619142
369.2788068 0.7755912738
369.3151924 6.635573501
371.2944569 0.8672944498
371.3308424 2.065836692
373.310107 1.112082644
379.2995423 1.214390252
387.325757 2.234716096
397.310107 3.808585144
399.2893715 1.123278926
415.3206717 2.821043389

Name: +ve in-silico MS/MS by CFM-ID for YITVIWSRZUFONA-JLDNACQHSA-N
ID: YITVIWSRZUFONA-JLDNACQHSA-N
Comment: Energy2
Num peaks: 31
41.03857658 1.434858969
55.05422664 1.849559407
57.06987671 1.977326256
69.06987671 1.484107558
71.08552677 1.388071157
81.06987671 0.8501017189
133.0647913 0.8661642327
187.1117415 0.8661642327
221.1536063 0.8551928754
233.1899918 0.8889248548
249.1849065 0.8551928754
253.1950772 1.111281169
259.2056419 1.159098736
261.221292 0.9139805139
269.1899918 1.400571013
271.2056419 1.07282939
273.221292 1.594660738
275.2005565 0.8551928754
283.2056419 1.358257671
297.221292 1.546017022
301.2889776 0.9189300266
303.2318567 0.8551928754
311.236942 2.000507114
325.2525921 0.9980155027
341.3202777 1.120975622
357.2788068 1.019692019
367.2995423 1.043434977
371.2944569 0.9549009866
373.310107 0.9876465509
387.2893715 1.125445236
399.2893715 2.427303623

Name: +ve in-silico MS/MS by CFM-ID for FWCXELAAYFYCSR-MGGTVKHASA-N
ID: FWCXELAAYFYCSR-MGGTVKHASA-N
Comment: Energy0
Num peaks: 27
55.05422664 9.022596607
57.06987671 1.552937862
59.08552677 1.095181772
69.06987671 5.916087809
71.04914126 1.16194968
71.08552677 3.656561471
73.06479133 1.1852366
73.10117684 1.003469069
143.1066561 0.8848324682
271.2056419 0.6469255895
289.2162066 3.106988575
291.2318567 0.9749716992
293.2475067 1.067457493
299.236942 0.9192649462
307.2267713 1.263095509
317.2475067 4.423503299
319.2631568 2.133526003
321.2788068 1.646041827
335.2580714 1.980568358
389.2686361 1.000271871
391.2842861 1.684518568
397.310107 2.94108902
401.3050216 0.9037226345
403.3206717 0.6626373074
415.3206717 7.961481696
417.2999362 0.960835569
433.3312363 20.28870166

Name: +ve in-silico MS/MS by CFM-ID for FWCXELAAYFYCSR-MGGTVKHASA-N
ID: FWCXELAAYFYCSR-MGGTVKHASA-N
Comment: Energy1
Num peaks: 31
41.03857658 1.232655205
55.05422664 10.46831239
57.06987671 3.382172446
69.06987671 4.225278275
71.04914126 1.275514953
71.08552677 2.31943907
129.0910061 0.7218625569
143.1066561 1.14358458
157.1223062 0.7218625569
183.1379563 1.024240693
197.1536063 0.8196474117
211.1692564 0.7218625569
237.1849065 0.8196474117
249.1849065 1.011204621
251.2005565 1.378270986
271.2056419 7.441769298
275.236942 1.416693963
289.2162066 5.798309655
291.2318567 2.215698169
299.236942 2.546527905
303.2682422 1.352893109
317.2475067 2.312452326
319.2631568 1.297126897
345.2788068 0.9139354708
359.2944569 0.7418483355
389.2686361 0.788294827
391.2842861 0.7658049558
397.310107 1.312348993
415.3206717 3.496347551
417.2999362 1.388622929
433.3312363 3.812720436

Name: +ve in-silico MS/MS by CFM-ID for FWCXELAAYFYCSR-MGGTVKHASA-N
ID: FWCXELAAYFYCSR-MGGTVKHASA-N
Comment: Energy2
Num peaks: 31
39.02292652 1.004149782
41.03857658 2.584983612
43.05422664 0.9565411787
53.03857658 1.702494642
55.05422664 8.205538571
57.06987671 2.928091599
67.05422664 5.785775799
69.06987671 2.814658353
71.08552677 2.850119158
183.1379563 0.9578786115
221.1536063 0.9218653392
231.1743418 1.639578817
245.1899918 1.275742925
249.1849065 2.431268291
251.2005565 1.457734636
265.2162066 1.118682542
275.2005565 0.9218653392
287.2005565 1.174900488
289.2162066 1.974745576
291.2318567 1.430370061
301.2525921 2.982167556
303.2318567 0.9218653392
303.2682422 1.711033606
317.2475067 2.479200615
319.2631568 1.446691086
359.2944569 1.153092279
373.310107 0.9166334454
389.2686361 1.125955225
403.2842861 1.068808901
405.2999362 1.08614268
417.2999362 2.085501862

Name: +ve in-silico MS/MS by CFM-ID for WQLVFSAGQJTQCK-KTLPAYGPSA-N
ID: WQLVFSAGQJTQCK-KTLPAYGPSA-N
Comment: Energy0
Num peaks: 31
55.05422664 7.947349912
57.06987671 1.435967381
59.08552677 1.018468189
67.05422664 3.365594444
69.06987671 5.24503263
71.04914126 1.126228533
71.08552677 3.233470849
73.06479133 1.222625942
73.10117684 0.9333523494
253.1950772 1.409450646
255.2107273 0.6311422277
271.2056419 2.326448611
275.236942 0.7381157605
277.2525921 1.034233131
281.2263773 1.928992302
283.2420274 1.073782796
285.2576775 0.7721826497
289.2162066 1.082857831
299.236942 3.344829622
301.2525921 1.57317588
303.2682422 1.183455644
305.2838922 0.7523537646
317.2475067 1.453967326
355.2631568 0.6919672824
371.2580714 0.6455523547
373.2737215 1.08567229
383.2944569 0.6889772891
385.310107 0.8170727309
397.310107 15.34655173
399.2893715 0.8449391983
415.3206717 14.46161801

Name: +ve in-silico MS/MS by CFM-ID for WQLVFSAGQJTQCK-KTLPAYGPSA-N
ID: WQLVFSAGQJTQCK-KTLPAYGPSA-N
Comment: Energy1
Num peaks: 31
39.02292652 0.8201908405
41.03857658 1.182253525
53.03857658 0.7601545524
55.05422664 8.831234478
57.06987671 2.974603193
67.05422664 1.419462878
69.06987671 3.614679166
71.04914126 1.142524266
71.08552677 1.959681394
123.0804414 0.8014009739
125.0960915 0.8821164303
159.1168269 1.186451627
253.1950772 8.22989801
257.2263773 1.406682633
271.2056419 4.247895187
273.221292 1.062048081
277.2525921 1.076425644
281.2263773 2.477844449
285.2576775 1.313213165
291.2318567 0.7234106808
299.236942 1.788988099
301.2525921 0.9968699398
305.2838922 1.021877922
341.2475067 0.9488180291
343.2631568 1.181175202
355.2631568 1.501709842
357.2788068 1.276291765
369.2788068 1.063739812
397.310107 3.343544538
399.2893715 1.193473358
415.3206717 2.770430992

Name: +ve in-silico MS/MS by CFM-ID for WQLVFSAGQJTQCK-KTLPAYGPSA-N
ID: WQLVFSAGQJTQCK-KTLPAYGPSA-N
Comment: Energy2
Num peaks: 31
39.02292652 1.326619708
41.03857658 2.979255241
43.05422664 0.8195062493
51.02292652 2.48570751
53.03857658 1.9635128
55.05422664 6.256206909
57.06987671 2.483397453
67.05422664 5.737625617
69.06987671 2.211801231
71.08552677 2.079403012
159.1168269 0.9763781401
197.132477 0.9820873019
213.1637771 1.396643114
229.1950772 0.8991186365
241.1950772 0.9214314137
247.1692564 0.8419030509
271.2056419 0.9456401002
273.1849065 0.8419030509
281.2263773 1.147202093
283.2420274 2.360888943
285.2576775 1.236631401
299.236942 3.569379612
301.2525921 1.169604448
353.2475067 0.9764143536
355.2631568 2.523463388
357.2788068 2.058475863
369.2788068 1.062942227
383.2944569 1.138062316
385.2737215 0.9127484386
387.2893715 0.9062013224
399.2893715 1.653473142

Name: +ve in-silico MS/MS by CFM-ID for NOLGXQBEFHYZHI-YHHBCDBUSA-N
ID: NOLGXQBEFHYZHI-YHHBCDBUSA-N
Comment: Energy0
Num peaks: 31
139.1117415 0.4911200336
153.1273916 0.7143368041
181.1223062 0.4911200336
195.1379563 0.7143368041
207.1743418 0.4911200336
209.1536063 0.4911200336
221.1899918 0.7143368041
249.1849065 0.4911200336
263.2005565 0.7143368041
315.2682422 1.675821555
317.2838922 0.8999437537
329.2475067 0.6098335588
337.2889776 1.105883407
343.2631568 0.7839894643
345.2788068 0.7305548877
353.2838922 2.445091013
355.2995423 7.766606575
357.2788068 0.9871595809
359.2944569 3.840847026
367.2995423 0.8718193069
369.3151924 1.835534081
371.2944569 1.018362744
371.3308424 2.175799333
373.310107 1.732723284
379.2995423 0.7706384746
385.310107 0.6171566686
387.2893715 0.6109806486
387.325757 1.536566639
397.310107 10.11855646
399.2893715 1.473739673
415.3206717 31.31076741

Name: +ve in-silico MS/MS by CFM-ID for NOLGXQBEFHYZHI-YHHBCDBUSA-N
ID: NOLGXQBEFHYZHI-YHHBCDBUSA-N
Comment: Energy1
Num peaks: 31
99.04405588 0.850652636
113.0597059 0.8671143367
299.236942 0.9121324313
313.2525921 1.007510076
315.2318567 1.194527811
315.2682422 1.66676759
317.2838922 1.407654388
339.2682422 2.476595736
341.2475067 0.8539941173
341.2838922 2.509858681
343.2631568 2.426674977
343.2995423 1.247060068
345.2788068 1.042380529
345.3151924 0.8629001539
353.2838922 2.143016458
355.2631568 0.8434223169
355.2995423 1.926274437
357.2788068 1.464078146
359.2944569 2.044245966
367.2995423 1.929618169
369.2788068 0.9764979409
369.3151924 1.107506347
371.2944569 1.287628218
371.3308424 2.217815812
373.310107 0.8823516687
383.2944569 0.8548207035
385.310107 1.294865876
387.325757 4.737321306
397.310107 4.206393017
399.2893715 1.392424869
415.3206717 3.706078783

Name: +ve in-silico MS/MS by CFM-ID for NOLGXQBEFHYZHI-YHHBCDBUSA-N
ID: NOLGXQBEFHYZHI-YHHBCDBUSA-N
Comment: Energy2
Num peaks: 31
55.05422664 1.167685423
65.03857658 2.095266119
67.05422664 1.113053509
69.06987671 1.222487534
163.1117415 0.9567703415
177.0910061 0.9567703415
203.1430416 0.9567703415
205.1223062 0.9567703415
245.1536063 0.9567703415
271.2056419 1.216289567
273.1849065 0.9567703415
283.2420274 3.031062011
285.221292 1.216289567
299.236942 0.9862460481
313.2162066 1.508427604
315.2318567 1.368908129
327.3046277 2.283391205
329.2475067 1.105769128
337.2889776 1.182089873
341.2475067 1.900843879
343.2631568 1.888988375
345.2788068 1.138011836
357.2788068 1.003798123
359.2944569 1.538862085
369.2788068 1.06149983
371.2944569 1.248768082
371.3308424 1.670947442
373.310107 1.377491796
385.310107 1.263490379
387.2893715 1.096149676
399.2893715 2.51627245

Name: +ve in-silico MS/MS by CFM-ID for SWBATHSITQCIDZ-UHFFFAOYSA-N
ID: SWBATHSITQCIDZ-UHFFFAOYSA-N
Comment: Energy0
Num peaks: 21
41.03857658 1.272727602
58.06512568 4.244774603
72.08077574 0.8771334426
98.0964258 0.973351412
115.1229749 3.856415602
130.0651257 1.125115723
140.0494756 1.158818177
148.1444386 1.036276773
158.0600403 8.335802443
171.1491896 0.9294513276
175.0865894 1.248762332
188.1757387 3.524098063
229.1335396 3.298714329
259.249238 7.272658988
276.2757871 7.113698493
286.1913888 3.040961192
319.2128525 0.9352002438
359.2441527 2.952665972
415.3179863 0.913882924
416.3020019 11.20162414
433.328551 14.92197436

Name: +ve in-silico MS/MS by CFM-ID for SWBATHSITQCIDZ-UHFFFAOYSA-N
ID: SWBATHSITQCIDZ-UHFFFAOYSA-N
Comment: Energy1
Num peaks: 30
41.03857658 7.160642725
55.05422664 1.278194924
58.06512568 6.576620306
72.08077574 3.498407492
87.09167477 1.161895597
98.0964258 3.099952965
101.1073248 0.7963391558
112.1120759 1.200664795
114.0913404 1.193848021
115.1229749 5.885509882
129.138625 3.021898235
130.0651257 2.580882977
140.0494756 1.715752974
158.0600403 5.956355956
160.1444386 1.436043559
171.1491896 1.889093132
185.1648397 1.049692307
188.1757387 3.530684528
202.1913888 2.557877264
217.2022878 1.428279793
229.1335396 2.434256082
242.2226889 1.504163632
258.2652224 1.144985988
259.249238 7.376234827
276.2757871 3.356177365
286.1913888 2.269021903
359.2441527 1.478092539
415.3179863 0.9945530034
416.3020019 1.718680884
433.328551 0.9687249363

Name: +ve in-silico MS/MS by CFM-ID for SWBATHSITQCIDZ-UHFFFAOYSA-N
ID: SWBATHSITQCIDZ-UHFFFAOYSA-N
Comment: Energy2
Num peaks: 31
41.03857658 5.068955622
44.04947561 1.880682142
55.05422664 0.6514392669
56.04947561 0.9918954294
58.06512568 8.923304525
72.08077574 3.524659437
87.09167477 1.327914216
98.0964258 1.812616549
101.1073248 1.746137454
115.1229749 7.772456881
129.138625 2.685272313
130.0651257 8.075038404
131.1178895 0.7293498216
140.0494756 1.230682463
145.1335396 0.8039032448
148.1444386 0.9587324087
158.0600403 3.212954118
160.1444386 1.932861406
171.1491896 0.7555798721
185.1648397 0.6323002523
188.1757387 3.918805148
202.1913888 3.038381399
203.1866378 0.7587359466
205.2022878 0.6654588617
217.2022878 1.635266313
229.1335396 0.8933623544
242.2226889 0.8845803866
257.233588 1.113037708
259.249238 3.118516714
286.1913888 0.6558116698
415.3179863 0.8101769799

Name: +ve in-silico MS/MS by CFM-ID for GTVGEFKOFCNASA-XVHYEFMISA-N
ID: GTVGEFKOFCNASA-XVHYEFMISA-N
Comment: Energy0
Num peaks: 31
43.05422664 0.5993008454
69.0334912 0.8108048486
71.04914126 4.292559712
73.06479133 0.5056169869
85.06479133 0.802264852
99.08044139 0.9104614482
125.0960915 0.8481827556
127.1117415 1.197899766
267.1743418 0.4986251821
269.1899918 0.8563440191
271.2056419 0.4920902749
287.2005565 0.7384245068
289.2162066 0.6430008565
297.221292 0.6006028979
311.236942 0.9073052027
315.2318567 0.5288996793
325.2525921 0.6232552773
329.2475067 0.9163908555
343.2631568 1.084841481
353.2475067 0.8815718907
355.2631568 0.9452757865
357.2788068 0.830000133
371.2580714 0.9560336122
373.2737215 0.5268360582
375.2893715 0.4803586254
379.2995423 5.255685161
385.310107 0.9032388969
387.325757 0.6755998199
397.310107 26.77538187
399.2893715 1.265443447
415.3206717 20.14278787

Name: +ve in-silico MS/MS by CFM-ID for GTVGEFKOFCNASA-XVHYEFMISA-N
ID: GTVGEFKOFCNASA-XVHYEFMISA-N
Comment: Energy1
Num peaks: 31
39.02292652 0.7618171648
43.05422664 2.097124181
55.01784114 0.8489028127
55.05422664 0.7711752183
69.0334912 1.581955031
71.04914126 16.19335711
73.06479133 1.234042014
85.06479133 1.524822696
99.08044139 1.100725638
107.0491413 0.6643315458
125.0960915 1.240768851
127.1117415 0.8294941147
235.2056419 0.6839183826
269.1899918 0.6795965963
301.2162066 0.8308407479
309.221292 1.073169582
311.236942 2.801196637
313.2525921 0.7870603139
325.2525921 1.282037422
329.2475067 1.83639139
343.2631568 1.819608873
355.2631568 1.084592864
357.2788068 1.273342402
369.2788068 1.279746959
369.3151924 0.9554235605
371.2944569 0.6718327493
379.2995423 3.098325641
387.325757 2.257551805
397.310107 4.834065424
399.2893715 0.7602637866
415.3206717 2.445023372

Name: +ve in-silico MS/MS by CFM-ID for GTVGEFKOFCNASA-XVHYEFMISA-N
ID: GTVGEFKOFCNASA-XVHYEFMISA-N
Comment: Energy2
Num peaks: 31
39.02292652 0.6100246115
41.03857658 2.066757992
43.05422664 2.681990569
55.01784114 1.747587971
55.05422664 1.133327278
69.0334912 1.684219078
71.04914126 22.71734618
91.05422664 1.196852701
93.06987671 0.9454787192
107.0855268 0.699373641
209.1899918 0.5802354875
257.1899918 0.7642350723
295.2056419 0.7734683237
297.221292 1.04576388
309.221292 1.150103834
311.236942 2.574555373
313.2525921 1.05991776
323.236942 1.118225212
325.2525921 2.070717132
343.2631568 1.122929997
353.2838922 0.5942966556
355.2631568 0.7614315168
355.2995423 0.6227571385
357.2788068 1.211103603
369.2788068 1.415134768
369.3151924 0.6212462609
371.2944569 0.9238339425
379.2995423 1.329099069
385.2737215 0.6774897887
387.2893715 0.7552023398
399.2893715 1.846893419

Name: +ve in-silico MS/MS by CFM-ID for LJDYLLNFUNWTLY-RMCZXOCXSA-N
ID: LJDYLLNFUNWTLY-RMCZXOCXSA-N
Comment: Energy0
Num peaks: 31
55.05422664 1.050433803
59.04914126 0.5679412578
73.06479133 1.472973823
83.04914126 0.8157573971
101.0597059 0.5986980869
105.0698767 0.5930071975
107.0491413 0.7914985288
109.0647913 1.132204526
123.0804414 1.360185234
125.0960915 0.72679503
135.0804414 0.68785183
137.0960915 0.7031612688
259.2056419 0.6734443345
271.2056419 0.8947112838
273.221292 1.31897404
275.2005565 0.5630808058
277.2162066 0.7026942935
291.2318567 0.6049785616
295.2420274 0.7621450785
299.236942 0.8722162343
313.2525921 1.302337194
323.236942 2.226595529
337.2525921 1.016437128
339.2682422 1.230792729
341.2475067 2.715283105
355.2631568 0.572698125
357.2788068 1.222773944
379.2995423 15.57919543
397.310107 23.49602084
399.2893715 0.7397370867
415.3206717 7.24360904

Name: +ve in-silico MS/MS by CFM-ID for LJDYLLNFUNWTLY-RMCZXOCXSA-N
ID: LJDYLLNFUNWTLY-RMCZXOCXSA-N
Comment: Energy1
Num peaks: 31
55.05422664 0.9867689242
73.06479133 1.526772178
83.04914126 2.266244258
97.06479133 0.7757077397
101.0597059 1.148301302
105.0698767 1.914514239
107.0491413 1.937297279
119.0491413 0.9346683684
123.0804414 3.309069021
125.0960915 0.7378957136
217.1586917 0.8098916322
257.1899918 1.498236406
259.2056419 1.036978021
269.1899918 1.080735736
271.2056419 1.288333484
273.221292 2.121628134
281.2263773 0.897789743
285.221292 0.746985678
291.2318567 0.9691015534
295.2420274 1.383999843
297.221292 1.415386764
299.236942 1.240390064
313.2525921 1.757929169
323.236942 4.39440142
337.2525921 1.403618935
339.2682422 2.499262369
341.2475067 3.199594827
357.2788068 1.411981315
379.2995423 5.736407049
397.310107 4.269399136
415.3206717 1.003357361

Name: +ve in-silico MS/MS by CFM-ID for LJDYLLNFUNWTLY-RMCZXOCXSA-N
ID: LJDYLLNFUNWTLY-RMCZXOCXSA-N
Comment: Energy2
Num peaks: 31
39.02292652 2.074990068
41.03857658 0.9909525054
51.02292652 0.9479905802
55.05422664 2.240163703
57.0334912 1.612454283
73.06479133 1.406062369
83.04914126 1.563253138
105.0698767 0.9971124449
123.0804414 3.09718662
163.1117415 0.9828529009
187.148127 0.9512237817
189.1637771 1.215020369
217.1586917 1.204147516
219.1743418 0.9706300574
245.1899918 1.26395367
257.1899918 0.9295027232
259.2056419 1.450868147
271.2056419 1.194853599
279.2107273 0.9499771747
281.2263773 1.325887227
295.2056419 1.366286731
295.2420274 1.22279302
297.221292 1.296398168
299.236942 0.9955118532
313.2525921 1.189024452
323.236942 2.402224962
337.2525921 1.253143287
367.2995423 1.048283765
379.2995423 1.673316686
387.2893715 0.9410347149
399.2893715 1.252768225

Name: +ve in-silico MS/MS by CFM-ID for ZGCUVLQIWKGWDQ-QAWGLYISSA-N
ID: ZGCUVLQIWKGWDQ-QAWGLYISSA-N
Comment: Energy0
Num peaks: 31
71.04914126 0.7841384437
85.06479133 0.8821552063
87.04405588 1.39781758
87.08044139 0.5317851651
89.05970595 3.693508741
91.07535601 1.089770659
103.075356 0.5988456158
253.1798211 0.5946836989
255.2107273 1.614047259
257.2263773 0.7416027128
259.2420274 0.5500673485
273.221292 2.737072039
277.2525921 1.031964649
283.2420274 2.252575597
285.2576775 1.253932905
287.2733275 0.8941436225
291.2318567 1.080993848
301.2525921 4.044173332
303.2682422 1.936561005
305.2838922 1.44787633
307.2267713 0.5946836989
319.2631568 1.779054921
359.2580714 0.545710711
361.2737215 0.6310637619
375.2893715 0.5824313858
397.310107 2.432065596
401.3050216 0.7490138588
403.3206717 0.8845857801
415.3206717 20.99558339
417.2999362 0.8646627538
433.3312363 19.17872025

Name: +ve in-silico MS/MS by CFM-ID for ZGCUVLQIWKGWDQ-QAWGLYISSA-N
ID: ZGCUVLQIWKGWDQ-QAWGLYISSA-N
Comment: Energy1
Num peaks: 31
55.05422664 0.7096223175
67.05422664 0.9087569068
71.04914126 2.477003666
71.08552677 0.8239660921
73.06479133 1.213185746
85.06479133 0.921638448
87.04405588 0.7630329732
87.08044139 0.7231242757
215.1794272 0.8035160067
229.1950772 0.8855964967
251.164171 0.7007723838
253.1798211 0.8711164215
255.2107273 8.601581429
259.2420274 1.556249485
271.2056419 1.112555764
273.221292 5.361680834
275.236942 1.262805375
283.2420274 2.882636379
287.2733275 1.459785855
301.2525921 2.470183783
303.2682422 1.308783763
305.2111212 0.7007723838
307.2267713 0.8711164215
361.2737215 1.232719736
373.2737215 1.484991574
375.2893715 1.887793484
387.2893715 1.292622577
397.310107 2.482148958
415.3206717 6.513918202
417.2999362 0.8916473806
433.3312363 3.884190022

Name: +ve in-silico MS/MS by CFM-ID for ZGCUVLQIWKGWDQ-QAWGLYISSA-N
ID: ZGCUVLQIWKGWDQ-QAWGLYISSA-N
Comment: Energy2
Num peaks: 31
43.05422664 1.821543431
55.05422664 0.9861103693
69.06987671 1.380653342
71.04914126 1.106726854
73.06479133 1.417585418
199.148127 0.9226217613
215.1794272 2.469959703
229.1950772 1.2210049
231.2107273 1.32332364
233.1899918 1.62594432
241.1950772 1.003397439
265.1798211 1.18486506
273.221292 1.190194762
283.2420274 1.682491797
285.2576775 3.460678195
287.2733275 1.816137101
291.1954711 1.18486506
299.236942 1.025042785
301.2525921 3.263469157
303.2682422 1.976661124
319.2267713 1.18486506
361.2737215 1.175231094
373.2737215 1.151660025
375.2893715 1.50516183
383.2944569 1.185218263
385.310107 1.900829844
387.2893715 1.553262709
389.3050216 1.156983598
403.2842861 1.124892714
405.2999362 1.175122459
417.2999362 2.287644338

Name: +ve in-silico MS/MS by CFM-ID for NCLLSOCDVMFDSK-YHKJMRFISA-N
ID: NCLLSOCDVMFDSK-YHKJMRFISA-N
Comment: Energy0
Num peaks: 22
55.05422664 7.399925727
57.06987671 1.330357959
69.06987671 4.853957261
71.04914126 1.004583374
71.08552677 3.001870299
73.06479133 1.069175297
73.10117684 0.8664582531
271.2056419 1.853881883
273.221292 0.8225693778
289.2162066 2.166432631
291.2318567 0.903737965
299.236942 2.536401259
301.2525921 1.41885421
303.2682422 0.9627671736
317.2475067 2.699799107
319.2631568 1.216377033
321.2788068 0.8194892231
335.2580714 1.123815057
391.2842861 0.8094478473
397.310107 9.857646148
415.3206717 21.71740613
433.3312363 11.60909181

Name: +ve in-silico MS/MS by CFM-ID for NCLLSOCDVMFDSK-YHKJMRFISA-N
ID: NCLLSOCDVMFDSK-YHKJMRFISA-N
Comment: Energy1
Num peaks: 31
41.03857658 1.03396552
55.05422664 9.395383442
57.06987671 3.092636779
69.06987671 3.721158002
71.04914126 1.138540667
71.08552677 2.043266348
231.1743418 0.6187975314
237.1849065 0.6803783547
245.1899918 0.8382022949
249.1849065 0.7819474102
251.2005565 0.8493674049
271.2056419 12.37661073
273.221292 0.8903383385
275.236942 2.289748305
277.2162066 0.9273130898
289.2162066 3.777764995
291.2318567 1.833213266
299.236942 3.265131344
301.2525921 0.9029040664
303.2682422 2.106644827
305.2475067 0.9273130898
317.2475067 1.326140997
319.2631568 0.8209999729
343.2631568 0.8973180742
345.2788068 0.9801398127
357.2788068 0.7300539598
373.2737215 0.871234763
397.310107 3.116145395
415.3206717 5.929907862
417.2999362 1.035388134
433.3312363 2.760017106

Name: +ve in-silico MS/MS by CFM-ID for NCLLSOCDVMFDSK-YHKJMRFISA-N
ID: NCLLSOCDVMFDSK-YHKJMRFISA-N
Comment: Energy2
Num peaks: 31
39.02292652 0.9815410768
41.03857658 2.526657856
43.05422664 0.980233952
53.03857658 1.664162512
55.05422664 8.273937729
57.06987671 3.075892101
67.05422664 6.104352309
69.06987671 2.811813839
71.08552677 2.868833819
221.1536063 1.027076705
231.1743418 2.114363531
235.2056419 0.8865351735
245.1899918 1.236252748
247.2056419 1.2702391
249.1849065 1.962858774
289.2162066 1.222924985
291.2318567 0.9723668106
299.236942 1.186120495
301.2525921 3.212830341
303.2682422 1.775197321
317.2475067 3.525713484
319.2631568 1.302856856
345.2788068 0.9499698582
357.2788068 1.477526448
371.2580714 1.466781613
373.2737215 1.792766306
375.2893715 1.505679146
397.310107 1.08031239
403.2842861 1.044544638
405.2999362 1.061484903
417.2999362 1.900541061

Name: +ve in-silico MS/MS by CFM-ID for BSEBVXAFMZVRFJ-LZIGWKMKSA-N
ID: BSEBVXAFMZVRFJ-LZIGWKMKSA-N
Comment: Energy0
Num peaks: 31
43.05422664 0.4877450877
55.05422664 3.384759443
57.06987671 0.7357066724
67.05422664 1.006546054
83.04914126 0.4815053082
85.06479133 2.875569385
123.0804414 0.6064892115
143.1066561 0.5385346278
145.1223062 0.4890737813
177.1273916 0.6064892115
231.1743418 0.4646061506
239.2005565 0.6064892115
269.1899918 0.8462781605
271.2056419 2.001826544
273.221292 1.227542141
293.2475067 0.6064892115
297.221292 0.4756656115
299.236942 2.660499363
301.2525921 0.8040193562
311.236942 1.127561482
327.2318567 0.4778389548
329.2475067 2.512247053
359.2580714 0.899895966
371.2580714 0.9874047976
373.2737215 1.314854773
373.310107 0.6644303316
379.2995423 4.81277828
387.2893715 0.6461910211
397.310107 13.43105894
399.2893715 1.341293811
415.3206717 24.54684415

Name: +ve in-silico MS/MS by CFM-ID for BSEBVXAFMZVRFJ-LZIGWKMKSA-N
ID: BSEBVXAFMZVRFJ-LZIGWKMKSA-N
Comment: Energy1
Num peaks: 31
39.02292652 2.11595765
41.03857658 1.356340507
55.05422664 11.29072588
57.06987671 3.418851384
67.05422664 2.014656255
85.06479133 1.963537139
269.1899918 1.28515416
271.2056419 1.059667786
281.2263773 0.9980902857
297.221292 1.931441046
299.236942 3.718158242
301.2525921 2.855071963
309.221292 0.7003365624
311.236942 3.569309246
313.2525921 2.18078107
327.2318567 0.7317934245
329.2475067 2.782425642
331.2631568 0.780215404
341.2475067 1.142099858
353.2475067 0.7671121539
357.2788068 1.674318284
359.2580714 0.9128718734
361.310107 0.9894224143
369.2788068 0.6275228856
371.2944569 0.7017189778
373.310107 0.8997745765
379.2995423 2.921150476
387.325757 1.432496735
397.310107 2.893889603
399.2893715 0.9088333725
415.3206717 1.940768737

Name: +ve in-silico MS/MS by CFM-ID for BSEBVXAFMZVRFJ-LZIGWKMKSA-N
ID: BSEBVXAFMZVRFJ-LZIGWKMKSA-N
Comment: Energy2
Num peaks: 31
39.02292652 1.132546665
41.03857658 1.070445712
55.05422664 8.967966987
57.06987671 2.448194433
65.03857658 1.180928777
67.05422664 1.84224745
69.06987671 0.7687813752
85.06479133 0.7971686481
133.0647913 0.7532583921
163.1117415 1.007523377
187.1117415 0.7532583921
231.1743418 0.944202094
257.1899918 2.093783443
269.1899918 0.8112489057
281.2263773 2.14700273
283.2420274 1.834568689
297.221292 2.145695367
299.236942 1.672840606
301.2525921 0.9652359293
309.221292 1.602036647
311.236942 3.283653389
313.2525921 1.256393859
325.2525921 0.7414524773
329.2475067 0.7848551971
341.2475067 1.264326792
357.2788068 0.9043728318
361.310107 1.106390616
371.2944569 0.841081822
373.310107 0.8699242876
387.2893715 0.9912980954
399.2893715 2.137981825

Name: +ve in-silico MS/MS by CFM-ID for QVSOUBMAPDSQTQ-KHPVHLEDSA-N
ID: QVSOUBMAPDSQTQ-KHPVHLEDSA-N
Comment: Energy0
Num peaks: 16
67.05422664 0.7396016767
71.08552677 0.718754256
85.06479133 1.441796848
99.08044139 0.8383822856
289.2525921 1.300793736
307.2631568 0.9528999738
329.2838922 1.208138683
331.2995423 1.10927241
343.2995423 1.307583882
347.2944569 1.992283562
349.310107 1.673677969
357.3151924 22.91383732
361.310107 0.8031192146
375.325757 30.61879543
377.3050216 0.8733088271
393.3363217 11.52504898

Name: +ve in-silico MS/MS by CFM-ID for QVSOUBMAPDSQTQ-KHPVHLEDSA-N
ID: QVSOUBMAPDSQTQ-KHPVHLEDSA-N
Comment: Energy1
Num peaks: 31
43.05422664 0.806561988
55.05422664 1.676817358
57.06987671 1.006578513
67.05422664 3.627918654
69.06987671 1.467266844
71.08552677 1.037222058
81.06987671 1.917369034
83.08552677 1.219306286
85.06479133 3.35905136
85.10117684 0.9797982059
99.08044139 1.514583588
123.1168269 0.7959438321
205.1586917 0.8656979887
207.1743418 1.1409109
217.1950772 0.9894362578
235.2056419 0.9845596388
287.236942 1.639707215
289.2525921 3.961455825
301.2525921 0.8414703708
303.2682422 1.033398975
307.2631568 2.630589878
315.2682422 1.205182994
329.2838922 2.573719766
343.2995423 1.133098062
345.3151924 0.9050395155
347.2944569 1.675587717
349.310107 0.8427872333
357.3151924 13.77505203
375.325757 9.892517857
377.3050216 0.7756230446
393.3363217 2.247955721

Name: +ve in-silico MS/MS by CFM-ID for QVSOUBMAPDSQTQ-KHPVHLEDSA-N
ID: QVSOUBMAPDSQTQ-KHPVHLEDSA-N
Comment: Energy2
Num peaks: 31
39.02292652 1.41863812
41.03857658 2.529026931
53.03857658 2.276282493
55.05422664 5.154665967
57.06987671 1.308165236
67.05422664 3.661353999
69.06987671 2.454716904
81.06987671 2.743461056
83.08552677 1.987423385
85.06479133 1.152434122
121.1011768 1.345578681
189.1637771 1.095180647
205.1586917 2.42118409
207.1743418 2.077229856
215.1794272 1.582293636
217.1950772 1.15699713
221.1899918 1.266619589
233.1899918 2.369833751
235.2056419 1.129210982
287.236942 1.915017178
289.2525921 1.832012924
303.2682422 1.362481972
307.2631568 1.347287363
315.2682422 1.115691034
329.2838922 2.071547042
331.2995423 2.92270317
343.2995423 2.18634791
345.3151924 2.328350442
349.310107 1.201817056
357.3151924 1.95447498
377.3050216 2.0070838

Name: +ve in-silico MS/MS by CFM-ID for IAVFKUUCHOFYAF-KPZZRGDASA-N
ID: IAVFKUUCHOFYAF-KPZZRGDASA-N
Comment: Energy0
Num peaks: 31
55.05422664 9.378555979
57.06987671 2.909071556
59.08552677 1.106389588
85.06479133 2.544852666
87.08044139 1.227473508
255.2107273 1.448763039
271.2056419 0.8915708662
273.221292 3.133341615
275.236942 0.6752712519
277.2525921 1.048177179
283.2420274 2.183370767
285.2576775 1.026489878
289.2162066 0.825437973
291.2318567 1.859581297
301.2525921 3.232537606
303.2682422 1.364979608
305.2838922 0.9348433996
317.2475067 0.7476473891
319.2631568 1.522459715
347.2580714 0.6713937107
359.2580714 0.6734881204
361.2737215 0.9761290174
373.2737215 1.030438177
375.2893715 0.778674982
389.2686361 0.7054291522
391.2842861 1.758123974
397.310107 0.7469906025
403.3206717 0.684422942
415.3206717 16.77626501
417.2999362 0.7824058672
433.3312363 15.34888579

Name: +ve in-silico MS/MS by CFM-ID for IAVFKUUCHOFYAF-KPZZRGDASA-N
ID: IAVFKUUCHOFYAF-KPZZRGDASA-N
Comment: Energy1
Num peaks: 31
41.03857658 2.105206955
43.05422664 0.939754811
55.05422664 2.790330504
57.06987671 3.30987638
85.06479133 1.418791838
141.0910061 0.862769334
215.1794272 0.7374554446
229.1950772 0.949130748
253.1798211 0.8623373069
255.2107273 10.12128131
257.2263773 0.7406682575
259.2420274 1.91740064
273.221292 4.949221104
275.236942 1.327115642
283.2420274 2.324060833
287.2733275 1.089480466
301.2525921 1.84750286
303.2682422 0.9741342175
305.2111212 0.693709997
307.2267713 0.8623373069
359.2580714 1.040255361
361.2737215 1.448608774
373.2737215 1.75674813
375.2893715 1.558431485
387.2893715 1.345326569
401.3050216 0.8632919243
403.3206717 1.825880574
405.3363217 1.176447437
415.3206717 5.114933947
417.2999362 1.449037104
433.3312363 4.1595356

Name: +ve in-silico MS/MS by CFM-ID for IAVFKUUCHOFYAF-KPZZRGDASA-N
ID: IAVFKUUCHOFYAF-KPZZRGDASA-N
Comment: Energy2
Num peaks: 31
39.02292652 1.950468964
41.03857658 2.924867117
43.05422664 1.950127065
55.05422664 11.26731693
57.06987671 5.938284276
59.08552677 1.362097057
69.06987671 1.139841119
71.04914126 0.9088385568
85.06479133 1.19480679
215.1794272 1.235118236
231.2107273 0.7988371882
233.1899918 1.552596503
243.2107273 0.8275882762
245.1899918 0.7765158679
271.2056419 1.327409548
273.221292 2.072106148
275.236942 1.675175252
283.2420274 1.106191423
285.2576775 1.638019464
287.2733275 0.9478449312
299.236942 2.216994122
301.2525921 2.723655879
303.2682422 2.259733103
319.2631568 1.503868379
343.2631568 0.8421880046
361.2737215 0.8214975545
373.2737215 2.057577684
375.2893715 1.387410979
387.2893715 0.9730550776
401.3050216 0.8862832225
417.2999362 1.454616181

Name: +ve in-silico MS/MS by CFM-ID for NCLLSOCDVMFDSK-YPSIKTHESA-N
ID: NCLLSOCDVMFDSK-YPSIKTHESA-N
Comment: Energy0
Num peaks: 22
55.05422664 7.399925727
57.06987671 1.330357959
69.06987671 4.853957261
71.04914126 1.004583374
71.08552677 3.001870299
73.06479133 1.069175297
73.10117684 0.8664582531
271.2056419 1.853881883
273.221292 0.8225693778
289.2162066 2.166432631
291.2318567 0.903737965
299.236942 2.536401259
301.2525921 1.41885421
303.2682422 0.9627671736
317.2475067 2.699799107
319.2631568 1.216377033
321.2788068 0.8194892231
335.2580714 1.123815057
391.2842861 0.8094478473
397.310107 9.857646148
415.3206717 21.71740613
433.3312363 11.60909181

Name: +ve in-silico MS/MS by CFM-ID for NCLLSOCDVMFDSK-YPSIKTHESA-N
ID: NCLLSOCDVMFDSK-YPSIKTHESA-N
Comment: Energy1
Num peaks: 31
41.03857658 1.03396552
55.05422664 9.395383442
57.06987671 3.092636779
69.06987671 3.721158002
71.04914126 1.138540667
71.08552677 2.043266348
231.1743418 0.6187975314
237.1849065 0.6803783547
245.1899918 0.8382022949
249.1849065 0.7819474102
251.2005565 0.8493674049
271.2056419 12.37661073
273.221292 0.8903383385
275.236942 2.289748305
277.2162066 0.9273130898
289.2162066 3.777764995
291.2318567 1.833213266
299.236942 3.265131344
301.2525921 0.9029040664
303.2682422 2.106644827
305.2475067 0.9273130898
317.2475067 1.326140997
319.2631568 0.8209999729
343.2631568 0.8973180742
345.2788068 0.9801398127
357.2788068 0.7300539598
373.2737215 0.871234763
397.310107 3.116145395
415.3206717 5.929907862
417.2999362 1.035388134
433.3312363 2.760017106

Name: +ve in-silico MS/MS by CFM-ID for NCLLSOCDVMFDSK-YPSIKTHESA-N
ID: NCLLSOCDVMFDSK-YPSIKTHESA-N
Comment: Energy2
Num peaks: 31
39.02292652 0.9815410768
41.03857658 2.526657856
43.05422664 0.980233952
53.03857658 1.664162512
55.05422664 8.273937729
57.06987671 3.075892101
67.05422664 6.104352309
69.06987671 2.811813839
71.08552677 2.868833819
221.1536063 1.027076705
231.1743418 2.114363531
235.2056419 0.8865351735
245.1899918 1.236252748
247.2056419 1.2702391
249.1849065 1.962858774
289.2162066 1.222924985
291.2318567 0.9723668106
299.236942 1.186120495
301.2525921 3.212830341
303.2682422 1.775197321
317.2475067 3.525713484
319.2631568 1.302856856
345.2788068 0.9499698582
357.2788068 1.477526448
371.2580714 1.466781613
373.2737215 1.792766306
375.2893715 1.505679146
397.310107 1.08031239
403.2842861 1.044544638
405.2999362 1.061484903
417.2999362 1.900541061

Name: +ve in-silico MS/MS by CFM-ID for FWCXELAAYFYCSR-SZKNJENVSA-N
ID: FWCXELAAYFYCSR-SZKNJENVSA-N
Comment: Energy0
Num peaks: 27
55.05422664 9.022596607
57.06987671 1.552937862
59.08552677 1.095181772
69.06987671 5.916087809
71.04914126 1.16194968
71.08552677 3.656561471
73.06479133 1.1852366
73.10117684 1.003469069
143.1066561 0.8848324682
271.2056419 0.6469255895
289.2162066 3.106988575
291.2318567 0.9749716992
293.2475067 1.067457493
299.236942 0.9192649462
307.2267713 1.263095509
317.2475067 4.423503299
319.2631568 2.133526003
321.2788068 1.646041827
335.2580714 1.980568358
389.2686361 1.000271871
391.2842861 1.684518568
397.310107 2.94108902
401.3050216 0.9037226345
403.3206717 0.6626373074
415.3206717 7.961481696
417.2999362 0.960835569
433.3312363 20.28870166

Name: +ve in-silico MS/MS by CFM-ID for FWCXELAAYFYCSR-SZKNJENVSA-N
ID: FWCXELAAYFYCSR-SZKNJENVSA-N
Comment: Energy1
Num peaks: 31
41.03857658 1.232655205
55.05422664 10.46831239
57.06987671 3.382172446
69.06987671 4.225278275
71.04914126 1.275514953
71.08552677 2.31943907
129.0910061 0.7218625569
143.1066561 1.14358458
157.1223062 0.7218625569
183.1379563 1.024240693
197.1536063 0.8196474117
211.1692564 0.7218625569
237.1849065 0.8196474117
249.1849065 1.011204621
251.2005565 1.378270986
271.2056419 7.441769298
275.236942 1.416693963
289.2162066 5.798309655
291.2318567 2.215698169
299.236942 2.546527905
303.2682422 1.352893109
317.2475067 2.312452326
319.2631568 1.297126897
345.2788068 0.9139354708
359.2944569 0.7418483355
389.2686361 0.788294827
391.2842861 0.7658049558
397.310107 1.312348993
415.3206717 3.496347551
417.2999362 1.388622929
433.3312363 3.812720436

Name: +ve in-silico MS/MS by CFM-ID for FWCXELAAYFYCSR-SZKNJENVSA-N
ID: FWCXELAAYFYCSR-SZKNJENVSA-N
Comment: Energy2
Num peaks: 31
39.02292652 1.004149782
41.03857658 2.584983612
43.05422664 0.9565411787
53.03857658 1.702494642
55.05422664 8.205538571
57.06987671 2.928091599
67.05422664 5.785775799
69.06987671 2.814658353
71.08552677 2.850119158
183.1379563 0.9578786115
221.1536063 0.9218653392
231.1743418 1.639578817
245.1899918 1.275742925
249.1849065 2.431268291
251.2005565 1.457734636
265.2162066 1.118682542
275.2005565 0.9218653392
287.2005565 1.174900488
289.2162066 1.974745576
291.2318567 1.430370061
301.2525921 2.982167556
303.2318567 0.9218653392
303.2682422 1.711033606
317.2475067 2.479200615
319.2631568 1.446691086
359.2944569 1.153092279
373.310107 0.9166334454
389.2686361 1.125955225
403.2842861 1.068808901
405.2999362 1.08614268
417.2999362 2.085501862

Name: +ve in-silico MS/MS by CFM-ID for FWCXELAAYFYCSR-STSLDUHJSA-N
ID: FWCXELAAYFYCSR-STSLDUHJSA-N
Comment: Energy0
Num peaks: 27
55.05422664 9.022596607
57.06987671 1.552937862
59.08552677 1.095181772
69.06987671 5.916087809
71.04914126 1.16194968
71.08552677 3.656561471
73.06479133 1.1852366
73.10117684 1.003469069
143.1066561 0.8848324682
271.2056419 0.6469255895
289.2162066 3.106988575
291.2318567 0.9749716992
293.2475067 1.067457493
299.236942 0.9192649462
307.2267713 1.263095509
317.2475067 4.423503299
319.2631568 2.133526003
321.2788068 1.646041827
335.2580714 1.980568358
389.2686361 1.000271871
391.2842861 1.684518568
397.310107 2.94108902
401.3050216 0.9037226345
403.3206717 0.6626373074
415.3206717 7.961481696
417.2999362 0.960835569
433.3312363 20.28870166

Name: +ve in-silico MS/MS by CFM-ID for FWCXELAAYFYCSR-STSLDUHJSA-N
ID: FWCXELAAYFYCSR-STSLDUHJSA-N
Comment: Energy1
Num peaks: 31
41.03857658 1.232655205
55.05422664 10.46831239
57.06987671 3.382172446
69.06987671 4.225278275
71.04914126 1.275514953
71.08552677 2.31943907
129.0910061 0.7218625569
143.1066561 1.14358458
157.1223062 0.7218625569
183.1379563 1.024240693
197.1536063 0.8196474117
211.1692564 0.7218625569
237.1849065 0.8196474117
249.1849065 1.011204621
251.2005565 1.378270986
271.2056419 7.441769298
275.236942 1.416693963
289.2162066 5.798309655
291.2318567 2.215698169
299.236942 2.546527905
303.2682422 1.352893109
317.2475067 2.312452326
319.2631568 1.297126897
345.2788068 0.9139354708
359.2944569 0.7418483355
389.2686361 0.788294827
391.2842861 0.7658049558
397.310107 1.312348993
415.3206717 3.496347551
417.2999362 1.388622929
433.3312363 3.812720436

Name: +ve in-silico MS/MS by CFM-ID for FWCXELAAYFYCSR-STSLDUHJSA-N
ID: FWCXELAAYFYCSR-STSLDUHJSA-N
Comment: Energy2
Num peaks: 31
39.02292652 1.004149782
41.03857658 2.584983612
43.05422664 0.9565411787
53.03857658 1.702494642
55.05422664 8.205538571
57.06987671 2.928091599
67.05422664 5.785775799
69.06987671 2.814658353
71.08552677 2.850119158
183.1379563 0.9578786115
221.1536063 0.9218653392
231.1743418 1.639578817
245.1899918 1.275742925
249.1849065 2.431268291
251.2005565 1.457734636
265.2162066 1.118682542
275.2005565 0.9218653392
287.2005565 1.174900488
289.2162066 1.974745576
291.2318567 1.430370061
301.2525921 2.982167556
303.2318567 0.9218653392
303.2682422 1.711033606
317.2475067 2.479200615
319.2631568 1.446691086
359.2944569 1.153092279
373.310107 0.9166334454
389.2686361 1.125955225
403.2842861 1.068808901
405.2999362 1.08614268
417.2999362 2.085501862

Name: +ve in-silico MS/MS by CFM-ID for PZNPHSFXILSZTM-JUGSJECZSA-N
ID: PZNPHSFXILSZTM-JUGSJECZSA-N
Comment: Energy0
Num peaks: 23
55.05422664 7.387231828
57.06987671 1.340174024
69.06987671 4.820964445
71.04914126 1.064374249
71.08552677 2.98145422
73.06479133 1.152195708
73.10117684 0.8605660353
271.2056419 1.852786647
273.221292 0.8201856417
289.2162066 1.872581167
299.236942 2.527297764
301.2525921 1.413238261
303.2682422 0.9576823686
317.2475067 2.67975436
319.2631568 1.20661839
321.2788068 0.811972117
335.2580714 1.113423799
391.2842861 0.8024853889
397.310107 9.832326689
401.3050216 0.761468841
403.3206717 0.983629217
415.3206717 21.55472641
433.3312363 11.46505327

Name: +ve in-silico MS/MS by CFM-ID for PZNPHSFXILSZTM-JUGSJECZSA-N
ID: PZNPHSFXILSZTM-JUGSJECZSA-N
Comment: Energy1
Num peaks: 31
41.03857658 1.170502126
55.05422664 9.353532039
57.06987671 3.09306586
69.06987671 3.660684825
71.04914126 1.288194998
71.08552677 2.010036592
73.06479133 0.9131124415
245.1899918 0.8266410564
249.1849065 0.7682599272
251.2005565 0.8344895946
271.2056419 12.48576099
273.221292 0.8787761283
275.236942 2.263403388
277.2162066 0.9121087863
289.2162066 3.773341677
291.2318567 1.459016772
299.236942 3.243781572
301.2525921 0.8906318563
303.2682422 2.082037502
317.2475067 1.305723675
319.2631568 0.80630683
361.2737215 0.7453830418
373.2737215 1.028022888
375.2893715 0.781838421
387.2893715 0.7072286393
389.3050216 0.6753266602
397.310107 3.081956737
403.3206717 0.8643729905
415.3206717 5.797992233
417.2999362 1.008360112
433.3312363 2.679299785

Name: +ve in-silico MS/MS by CFM-ID for PZNPHSFXILSZTM-JUGSJECZSA-N
ID: PZNPHSFXILSZTM-JUGSJECZSA-N
Comment: Energy2
Num peaks: 31
39.02292652 1.404988133
41.03857658 2.812665516
43.05422664 1.014631316
53.03857658 2.273868712
55.05422664 7.858052799
57.06987671 3.145934014
67.05422664 3.84649121
69.06987671 2.7515844
71.04914126 0.9543303666
71.08552677 2.816410364
221.1536063 1.001429819
231.1743418 2.071015124
245.1899918 1.208939829
247.2056419 1.243914807
249.1849065 1.908036268
289.2162066 1.610815168
291.2318567 1.110964013
299.236942 1.702320198
301.2525921 3.134461465
303.2682422 1.73449436
317.2475067 3.56256481
319.2631568 1.268395178
371.2580714 1.428484299
373.2737215 1.876044374
375.2893715 1.667242715
383.2944569 1.440986697
385.310107 1.277723102
389.3050216 1.065586547
397.310107 1.074826022
401.3050216 0.9954459208
417.2999362 1.795164002

Name: +ve in-silico MS/MS by CFM-ID for DTLPXUYYRJZGLM-CSHSKJDQSA-N
ID: DTLPXUYYRJZGLM-CSHSKJDQSA-N
Comment: Energy0
Num peaks: 25
55.05422664 8.990108291
57.06987671 1.591323125
59.08552677 1.119749281
69.06987671 5.884306875
71.04914126 1.24032655
71.08552677 3.629183937
73.06479133 1.352417607
73.10117684 1.025957215
233.1899918 0.8370449582
271.2056419 1.068748357
289.2162066 0.9718665934
299.236942 0.7368811365
307.2267713 1.446390352
317.2475067 1.180748759
335.2580714 1.81668798
373.2737215 0.7805959399
375.2893715 0.7561716252
389.2686361 0.704116177
391.2842861 1.221657914
397.310107 4.386136025
401.3050216 0.7331528743
403.3206717 0.8388925774
415.3206717 20.1896207
417.2999362 1.01644542
433.3312363 16.8616406

Name: +ve in-silico MS/MS by CFM-ID for DTLPXUYYRJZGLM-CSHSKJDQSA-N
ID: DTLPXUYYRJZGLM-CSHSKJDQSA-N
Comment: Energy1
Num peaks: 31
41.03857658 1.228865211
55.05422664 9.267913656
57.06987671 3.029491117
69.06987671 3.693859795
71.04914126 1.146554617
71.08552677 2.002622206
73.06479133 0.6835463578
197.1172208 0.6919380576
215.1794272 1.154847421
233.1899918 0.753486307
271.2056419 10.46267329
273.221292 1.506641892
275.236942 2.84131425
289.2162066 3.139232049
291.2318567 1.545713859
293.2475067 1.036746544
299.236942 2.292536566
303.2682422 1.868123649
305.2111212 0.8852897789
307.2267713 1.194520907
317.2475067 0.8778859706
319.2631568 0.7049859749
359.2580714 0.7849154009
361.2737215 1.203996555
373.2737215 1.543690098
375.2893715 1.341957215
387.2893715 1.093596323
397.310107 1.477091954
415.3206717 4.053553832
417.2999362 1.217495613
433.3312363 2.907775008

Name: +ve in-silico MS/MS by CFM-ID for DTLPXUYYRJZGLM-CSHSKJDQSA-N
ID: DTLPXUYYRJZGLM-CSHSKJDQSA-N
Comment: Energy2
Num peaks: 31
39.02292652 1.618239878
41.03857658 3.199594747
43.05422664 1.571883866
53.03857658 2.179497219
55.05422664 8.558117347
57.06987671 3.221141862
67.05422664 4.809184444
69.06987671 3.04872178
71.08552677 3.041288594
147.1168269 1.178579749
161.132477 1.122117881
163.148127 1.061719218
175.148127 1.178579749
215.1794272 1.619777364
233.1899918 1.306287685
275.236942 1.078485488
289.2162066 0.8902195172
317.2475067 2.250985053
319.2267713 1.043462764
319.2631568 1.106114817
361.2737215 1.022551461
371.2580714 1.334685064
373.2737215 2.036165367
375.2893715 2.785520605
387.2893715 1.372242536
389.3050216 1.022146542
397.310107 0.9157844031
401.3050216 0.9794447559
403.2842861 1.349142706
405.2999362 1.32390783
417.2999362 2.465295414

Name: +ve in-silico MS/MS by CFM-ID for PZNPHSFXILSZTM-FNFLJZQWSA-N
ID: PZNPHSFXILSZTM-FNFLJZQWSA-N
Comment: Energy0
Num peaks: 23
55.05422664 7.387231828
57.06987671 1.340174024
69.06987671 4.820964445
71.04914126 1.064374249
71.08552677 2.98145422
73.06479133 1.152195708
73.10117684 0.8605660353
271.2056419 1.852786647
273.221292 0.8201856417
289.2162066 1.872581167
299.236942 2.527297764
301.2525921 1.413238261
303.2682422 0.9576823686
317.2475067 2.67975436
319.2631568 1.20661839
321.2788068 0.811972117
335.2580714 1.113423799
391.2842861 0.8024853889
397.310107 9.832326689
401.3050216 0.761468841
403.3206717 0.983629217
415.3206717 21.55472641
433.3312363 11.46505327

Name: +ve in-silico MS/MS by CFM-ID for PZNPHSFXILSZTM-FNFLJZQWSA-N
ID: PZNPHSFXILSZTM-FNFLJZQWSA-N
Comment: Energy1
Num peaks: 31
41.03857658 1.170502126
55.05422664 9.353532039
57.06987671 3.09306586
69.06987671 3.660684825
71.04914126 1.288194998
71.08552677 2.010036592
73.06479133 0.9131124415
245.1899918 0.8266410564
249.1849065 0.7682599272
251.2005565 0.8344895946
271.2056419 12.48576099
273.221292 0.8787761283
275.236942 2.263403388
277.2162066 0.9121087863
289.2162066 3.773341677
291.2318567 1.459016772
299.236942 3.243781572
301.2525921 0.8906318563
303.2682422 2.082037502
317.2475067 1.305723675
319.2631568 0.80630683
361.2737215 0.7453830418
373.2737215 1.028022888
375.2893715 0.781838421
387.2893715 0.7072286393
389.3050216 0.6753266602
397.310107 3.081956737
403.3206717 0.8643729905
415.3206717 5.797992233
417.2999362 1.008360112
433.3312363 2.679299785

Name: +ve in-silico MS/MS by CFM-ID for PZNPHSFXILSZTM-FNFLJZQWSA-N
ID: PZNPHSFXILSZTM-FNFLJZQWSA-N
Comment: Energy2
Num peaks: 31
39.02292652 1.404988133
41.03857658 2.812665516
43.05422664 1.014631316
53.03857658 2.273868712
55.05422664 7.858052799
57.06987671 3.145934014
67.05422664 3.84649121
69.06987671 2.7515844
71.04914126 0.9543303666
71.08552677 2.816410364
221.1536063 1.001429819
231.1743418 2.071015124
245.1899918 1.208939829
247.2056419 1.243914807
249.1849065 1.908036268
289.2162066 1.610815168
291.2318567 1.110964013
299.236942 1.702320198
301.2525921 3.134461465
303.2682422 1.73449436
317.2475067 3.56256481
319.2631568 1.268395178
371.2580714 1.428484299
373.2737215 1.876044374
375.2893715 1.667242715
383.2944569 1.440986697
385.310107 1.277723102
389.3050216 1.065586547
397.310107 1.074826022
401.3050216 0.9954459208
417.2999362 1.795164002

Name: +ve in-silico MS/MS by CFM-ID for BQNMOLSYHYSCMS-RDFPVBOJSA-N
ID: BQNMOLSYHYSCMS-RDFPVBOJSA-N
Comment: Energy0
Num peaks: 22
55.05422664 7.400533879
57.06987671 1.330888751
69.06987671 4.858858295
71.04914126 1.045290981
71.08552677 3.004952384
73.06479133 1.142375362
73.10117684 0.8673450374
271.2056419 2.217147653
289.2162066 2.109930463
299.236942 2.548971951
301.2525921 1.425172498
303.2682422 0.9649013462
307.2267713 0.8158956482
317.2475067 2.68116189
319.2631568 1.210604217
321.2788068 0.8177719741
335.2580714 1.117157653
391.2842861 0.8029495378
397.310107 9.982769365
415.3206717 21.82401066
417.2999362 0.8223870397
433.3312363 11.57615877

Name: +ve in-silico MS/MS by CFM-ID for BQNMOLSYHYSCMS-RDFPVBOJSA-N
ID: BQNMOLSYHYSCMS-RDFPVBOJSA-N
Comment: Energy1
Num peaks: 31
41.03857658 1.110986283
55.05422664 9.025861406
57.06987671 2.933479965
69.06987671 3.574212129
71.04914126 1.164653916
71.08552677 1.962619741
221.1536063 1.022739234
223.1692564 0.8815622814
245.1899918 0.8040183701
271.2056419 10.04813981
273.221292 1.291399342
275.236942 2.11647088
287.2005565 0.9592331525
289.2162066 3.306424668
291.2318567 1.447071722
299.236942 3.206446727
301.2525921 0.8792889488
303.2682422 2.141248155
307.2267713 0.7363321142
317.2475067 1.251657195
319.2631568 0.7788878898
361.2737215 0.8089163989
369.2788068 0.8465311918
373.2737215 1.188052049
375.2893715 0.8599532211
389.3050216 1.072489781
397.310107 3.209688533
403.3206717 1.155958842
415.3206717 5.697103676
417.2999362 0.9652038966
433.3312363 2.53290799

Name: +ve in-silico MS/MS by CFM-ID for BQNMOLSYHYSCMS-RDFPVBOJSA-N
ID: BQNMOLSYHYSCMS-RDFPVBOJSA-N
Comment: Energy2
Num peaks: 31
39.02292652 2.861136295
41.03857658 2.618102319
43.05422664 1.421503598
53.03857658 1.981488739
55.05422664 7.668048274
57.06987671 2.996608396
67.05422664 4.818084167
69.06987671 2.787001551
71.08552677 2.855896337
147.1168269 1.074029053
231.1743418 1.059614531
273.221292 0.9440303237
275.236942 1.575843533
287.2005565 1.139505606
289.2162066 1.573667796
299.236942 1.107098679
301.2525921 2.648359598
303.2682422 1.755526157
317.2475067 2.902751418
319.2631568 1.24263703
355.2631568 1.265943335
357.2788068 0.9857078072
369.2788068 1.234986884
371.2580714 1.444244606
373.2737215 1.821842627
375.2893715 1.564413867
383.2944569 1.171922077
385.310107 1.292959819
389.3050216 1.369472142
397.310107 1.094310109
417.2999362 1.981672246

Name: +ve in-silico MS/MS by CFM-ID for DONLQZCYNNQRBN-UYMUHVBJSA-N
ID: DONLQZCYNNQRBN-UYMUHVBJSA-N
Comment: Energy0
Num peaks: 31
55.05422664 0.6513722211
67.05422664 0.5132909008
69.06987671 0.556214264
89.05970595 0.5847416564
255.2107273 1.398924305
257.2263773 0.6190241128
259.2420274 0.5090807422
273.221292 2.676031157
277.2525921 0.8488293308
283.2420274 1.965230427
285.2576775 1.093819484
287.2733275 0.8262488107
291.2318567 1.0134962
301.2525921 3.972322987
303.2682422 1.68415369
305.2838922 1.478751627
307.2267713 0.5525256641
319.2631568 1.835345965
359.2580714 0.6215900324
361.2737215 0.9258315779
373.2737215 0.9647763476
375.2893715 0.9585273202
383.2944569 0.5522446389
385.310107 0.5035455073
397.310107 8.178147428
399.2893715 0.4840211645
401.3050216 0.8533767689
403.3206717 0.9680108463
415.3206717 23.76533857
417.2999362 1.221271517
433.3312363 17.59947211

Name: +ve in-silico MS/MS by CFM-ID for DONLQZCYNNQRBN-UYMUHVBJSA-N
ID: DONLQZCYNNQRBN-UYMUHVBJSA-N
Comment: Energy1
Num peaks: 31
39.02292652 0.7312310467
57.06987671 0.710687551
67.05422664 1.511052205
69.06987671 0.7663339564
73.06479133 1.430278602
87.08044139 0.7617462353
127.1117415 0.7204914702
229.1950772 0.8837888068
255.2107273 8.541473044
259.2420274 1.54131077
271.2056419 1.210276429
273.221292 5.45348673
275.236942 1.258576796
283.2420274 2.874979738
287.2733275 1.446756469
301.2525921 2.509109506
303.2682422 1.223169806
307.2267713 0.8702248913
341.2475067 0.9117977692
343.2631568 0.7767270436
355.2631568 0.7422119683
359.2580714 0.7167336327
361.2737215 1.217701929
369.2788068 0.7275197143
373.2737215 0.8446114603
375.2893715 1.577177746
397.310107 3.878258637
399.2893715 0.7258692399
415.3206717 7.186240438
417.2999362 1.170283268
433.3312363 3.881848414

Name: +ve in-silico MS/MS by CFM-ID for DONLQZCYNNQRBN-UYMUHVBJSA-N
ID: DONLQZCYNNQRBN-UYMUHVBJSA-N
Comment: Energy2
Num peaks: 31
67.05422664 0.9516447117
69.06987671 1.963088601
71.04914126 1.099222139
93.06987671 0.9038229027
215.1794272 2.020625506
217.1950772 0.8949062298
229.1950772 1.198344959
231.2107273 1.300160467
233.1899918 1.754534937
267.1954711 0.8955109155
273.221292 1.260709999
283.2420274 1.646409507
285.2576775 3.384437994
287.2733275 1.779966409
293.2111212 0.8955109155
299.236942 1.272154323
301.2525921 3.364286787
303.2682422 0.9924224058
321.2424213 0.8955109155
341.2475067 1.315257808
343.2631568 1.735982126
355.2631568 1.691016272
369.2788068 1.115958948
375.2893715 1.825266572
383.2944569 1.63802064
385.310107 2.548497359
389.3050216 1.123024316
397.310107 1.564321606
403.2842861 1.09187535
405.2999362 1.258747327
417.2999362 2.335837693

Name: +ve in-silico MS/MS by CFM-ID for DONLQZCYNNQRBN-AQTFDDKESA-N
ID: DONLQZCYNNQRBN-AQTFDDKESA-N
Comment: Energy0
Num peaks: 31
55.05422664 0.6513722211
67.05422664 0.5132909008
69.06987671 0.556214264
89.05970595 0.5847416564
255.2107273 1.398924305
257.2263773 0.6190241128
259.2420274 0.5090807422
273.221292 2.676031157
277.2525921 0.8488293308
283.2420274 1.965230427
285.2576775 1.093819484
287.2733275 0.8262488107
291.2318567 1.0134962
301.2525921 3.972322987
303.2682422 1.68415369
305.2838922 1.478751627
307.2267713 0.5525256641
319.2631568 1.835345965
359.2580714 0.6215900324
361.2737215 0.9258315779
373.2737215 0.9647763476
375.2893715 0.9585273202
383.2944569 0.5522446389
385.310107 0.5035455073
397.310107 8.178147428
399.2893715 0.4840211645
401.3050216 0.8533767689
403.3206717 0.9680108463
415.3206717 23.76533857
417.2999362 1.221271517
433.3312363 17.59947211

Name: +ve in-silico MS/MS by CFM-ID for DONLQZCYNNQRBN-AQTFDDKESA-N
ID: DONLQZCYNNQRBN-AQTFDDKESA-N
Comment: Energy1
Num peaks: 31
39.02292652 0.7312310467
57.06987671 0.710687551
67.05422664 1.511052205
69.06987671 0.7663339564
73.06479133 1.430278602
87.08044139 0.7617462353
127.1117415 0.7204914702
229.1950772 0.8837888068
255.2107273 8.541473044
259.2420274 1.54131077
271.2056419 1.210276429
273.221292 5.45348673
275.236942 1.258576796
283.2420274 2.874979738
287.2733275 1.446756469
301.2525921 2.509109506
303.2682422 1.223169806
307.2267713 0.8702248913
341.2475067 0.9117977692
343.2631568 0.7767270436
355.2631568 0.7422119683
359.2580714 0.7167336327
361.2737215 1.217701929
369.2788068 0.7275197143
373.2737215 0.8446114603
375.2893715 1.577177746
397.310107 3.878258637
399.2893715 0.7258692399
415.3206717 7.186240438
417.2999362 1.170283268
433.3312363 3.881848414

Name: +ve in-silico MS/MS by CFM-ID for DONLQZCYNNQRBN-AQTFDDKESA-N
ID: DONLQZCYNNQRBN-AQTFDDKESA-N
Comment: Energy2
Num peaks: 31
67.05422664 0.9516447117
69.06987671 1.963088601
71.04914126 1.099222139
93.06987671 0.9038229027
215.1794272 2.020625506
217.1950772 0.8949062298
229.1950772 1.198344959
231.2107273 1.300160467
233.1899918 1.754534937
267.1954711 0.8955109155
273.221292 1.260709999
283.2420274 1.646409507
285.2576775 3.384437994
287.2733275 1.779966409
293.2111212 0.8955109155
299.236942 1.272154323
301.2525921 3.364286787
303.2682422 0.9924224058
321.2424213 0.8955109155
341.2475067 1.315257808
343.2631568 1.735982126
355.2631568 1.691016272
369.2788068 1.115958948
375.2893715 1.825266572
383.2944569 1.63802064
385.310107 2.548497359
389.3050216 1.123024316
397.310107 1.564321606
403.2842861 1.09187535
405.2999362 1.258747327
417.2999362 2.335837693

Name: +ve in-silico MS/MS by CFM-ID for ZJHCKXNQASXDJG-YZVIBBMASA-N
ID: ZJHCKXNQASXDJG-YZVIBBMASA-N
Comment: Energy0
Num peaks: 31
43.05422664 0.7430759686
71.08552677 0.5099483423
85.10117684 0.7321829065
99.1168269 0.5005627074
139.148127 0.5108787515
153.1637771 0.7430759686
163.075356 0.6506690354
165.0910061 0.8163150325
167.1794272 0.5108787515
207.2107273 0.4923949494
263.164171 0.492079868
331.2267713 0.492079868
341.2838922 0.7130426784
343.2995423 1.283852894
351.3046277 1.414323851
353.3202777 0.807738826
367.2631568 0.471444224
367.2995423 0.7154413653
369.2788068 0.7530838512
369.3151924 1.644511555
371.2944569 0.5100210582
371.3308424 1.498826663
373.2737215 0.492079868
379.2995423 1.510599165
381.2788068 0.6789947911
385.2737215 0.5728424951
387.2893715 1.118754438
387.325757 1.019735034
397.310107 27.81674175
399.2893715 1.433590288
415.3206717 25.54386991

Name: +ve in-silico MS/MS by CFM-ID for ZJHCKXNQASXDJG-YZVIBBMASA-N
ID: ZJHCKXNQASXDJG-YZVIBBMASA-N
Comment: Energy1
Num peaks: 31
41.03857658 0.8227227659
43.05422664 1.008076286
55.05422664 1.669870404
57.06987671 1.632349148
85.10117684 0.9818458085
151.148127 0.8109501833
153.1637771 1.008076286
163.075356 1.35550951
165.0910061 1.844702627
205.1950772 1.347860373
207.2107273 1.252341125
327.3046277 0.8873752167
339.2318567 0.8149719222
343.2995423 0.9826672564
349.2889776 1.747227951
351.3046277 1.253813753
353.3202777 1.329438686
359.2580714 0.9746639237
367.2995423 0.9432894437
369.2788068 1.236029061
369.3151924 1.359806462
371.2944569 1.246886551
371.3308424 1.679486802
379.2995423 1.295378264
383.2944569 0.8186232781
385.310107 1.658250713
387.2893715 1.383681499
387.325757 2.15988732
397.310107 6.803614752
399.2893715 1.559038215
415.3206717 4.493325775

Name: +ve in-silico MS/MS by CFM-ID for ZJHCKXNQASXDJG-YZVIBBMASA-N
ID: ZJHCKXNQASXDJG-YZVIBBMASA-N
Comment: Energy2
Num peaks: 31
39.02292652 0.8597277781
41.03857658 0.9766294713
51.02292652 1.865525233
53.03857658 2.652744682
55.05422664 3.110514114
57.06987671 1.009859467
67.05422664 1.259376051
93.06987671 1.966324229
135.1168269 1.111721157
137.132477 1.065031958
163.148127 1.111721157
165.1637771 1.065031958
167.1794272 0.8240126361
203.1794272 2.655688564
205.1950772 2.502957278
207.2107273 0.9660731358
321.2576775 1.861046552
323.2733275 1.677484099
325.2889776 2.807767855
327.3046277 1.351597332
329.3202777 1.032764899
339.2682422 0.8785350259
341.2838922 0.8762459713
353.3202777 1.621758328
369.2788068 0.9698523324
369.3151924 1.233922493
381.2788068 1.086246262
385.2737215 0.8497126976
385.310107 0.9873117827
387.2893715 1.57050191
399.2893715 2.629279774

Name: +ve in-silico MS/MS by CFM-ID for FWCXELAAYFYCSR-BFMDVUIRSA-N
ID: FWCXELAAYFYCSR-BFMDVUIRSA-N
Comment: Energy0
Num peaks: 27
55.05422664 9.022596607
57.06987671 1.552937862
59.08552677 1.095181772
69.06987671 5.916087809
71.04914126 1.16194968
71.08552677 3.656561471
73.06479133 1.1852366
73.10117684 1.003469069
143.1066561 0.8848324682
271.2056419 0.6469255895
289.2162066 3.106988575
291.2318567 0.9749716992
293.2475067 1.067457493
299.236942 0.9192649462
307.2267713 1.263095509
317.2475067 4.423503299
319.2631568 2.133526003
321.2788068 1.646041827
335.2580714 1.980568358
389.2686361 1.000271871
391.2842861 1.684518568
397.310107 2.94108902
401.3050216 0.9037226345
403.3206717 0.6626373074
415.3206717 7.961481696
417.2999362 0.960835569
433.3312363 20.28870166

Name: +ve in-silico MS/MS by CFM-ID for FWCXELAAYFYCSR-BFMDVUIRSA-N
ID: FWCXELAAYFYCSR-BFMDVUIRSA-N
Comment: Energy1
Num peaks: 31
41.03857658 1.232655205
55.05422664 10.46831239
57.06987671 3.382172446
69.06987671 4.225278275
71.04914126 1.275514953
71.08552677 2.31943907
129.0910061 0.7218625569
143.1066561 1.14358458
157.1223062 0.7218625569
183.1379563 1.024240693
197.1536063 0.8196474117
211.1692564 0.7218625569
237.1849065 0.8196474117
249.1849065 1.011204621
251.2005565 1.378270986
271.2056419 7.441769298
275.236942 1.416693963
289.2162066 5.798309655
291.2318567 2.215698169
299.236942 2.546527905
303.2682422 1.352893109
317.2475067 2.312452326
319.2631568 1.297126897
345.2788068 0.9139354708
359.2944569 0.7418483355
389.2686361 0.788294827
391.2842861 0.7658049558
397.310107 1.312348993
415.3206717 3.496347551
417.2999362 1.388622929
433.3312363 3.812720436

Name: +ve in-silico MS/MS by CFM-ID for FWCXELAAYFYCSR-BFMDVUIRSA-N
ID: FWCXELAAYFYCSR-BFMDVUIRSA-N
Comment: Energy2
Num peaks: 31
39.02292652 1.004149782
41.03857658 2.584983612
43.05422664 0.9565411787
53.03857658 1.702494642
55.05422664 8.205538571
57.06987671 2.928091599
67.05422664 5.785775799
69.06987671 2.814658353
71.08552677 2.850119158
183.1379563 0.9578786115
221.1536063 0.9218653392
231.1743418 1.639578817
245.1899918 1.275742925
249.1849065 2.431268291
251.2005565 1.457734636
265.2162066 1.118682542
275.2005565 0.9218653392
287.2005565 1.174900488
289.2162066 1.974745576
291.2318567 1.430370061
301.2525921 2.982167556
303.2318567 0.9218653392
303.2682422 1.711033606
317.2475067 2.479200615
319.2631568 1.446691086
359.2944569 1.153092279
373.310107 0.9166334454
389.2686361 1.125955225
403.2842861 1.068808901
405.2999362 1.08614268
417.2999362 2.085501862

Name: +ve in-silico MS/MS by CFM-ID for ZGCUVLQIWKGWDQ-AGAHWQNYSA-N
ID: ZGCUVLQIWKGWDQ-AGAHWQNYSA-N
Comment: Energy0
Num peaks: 31
71.04914126 0.7841384437
85.06479133 0.8821552063
87.04405588 1.39781758
87.08044139 0.5317851651
89.05970595 3.693508741
91.07535601 1.089770659
103.075356 0.5988456158
253.1798211 0.5946836989
255.2107273 1.614047259
257.2263773 0.7416027128
259.2420274 0.5500673485
273.221292 2.737072039
277.2525921 1.031964649
283.2420274 2.252575597
285.2576775 1.253932905
287.2733275 0.8941436225
291.2318567 1.080993848
301.2525921 4.044173332
303.2682422 1.936561005
305.2838922 1.44787633
307.2267713 0.5946836989
319.2631568 1.779054921
359.2580714 0.545710711
361.2737215 0.6310637619
375.2893715 0.5824313858
397.310107 2.432065596
401.3050216 0.7490138588
403.3206717 0.8845857801
415.3206717 20.99558339
417.2999362 0.8646627538
433.3312363 19.17872025

Name: +ve in-silico MS/MS by CFM-ID for ZGCUVLQIWKGWDQ-AGAHWQNYSA-N
ID: ZGCUVLQIWKGWDQ-AGAHWQNYSA-N
Comment: Energy1
Num peaks: 31
55.05422664 0.7096223175
67.05422664 0.9087569068
71.04914126 2.477003666
71.08552677 0.8239660921
73.06479133 1.213185746
85.06479133 0.921638448
87.04405588 0.7630329732
87.08044139 0.7231242757
215.1794272 0.8035160067
229.1950772 0.8855964967
251.164171 0.7007723838
253.1798211 0.8711164215
255.2107273 8.601581429
259.2420274 1.556249485
271.2056419 1.112555764
273.221292 5.361680834
275.236942 1.262805375
283.2420274 2.882636379
287.2733275 1.459785855
301.2525921 2.470183783
303.2682422 1.308783763
305.2111212 0.7007723838
307.2267713 0.8711164215
361.2737215 1.232719736
373.2737215 1.484991574
375.2893715 1.887793484
387.2893715 1.292622577
397.310107 2.482148958
415.3206717 6.513918202
417.2999362 0.8916473806
433.3312363 3.884190022

Name: +ve in-silico MS/MS by CFM-ID for ZGCUVLQIWKGWDQ-AGAHWQNYSA-N
ID: ZGCUVLQIWKGWDQ-AGAHWQNYSA-N
Comment: Energy2
Num peaks: 31
43.05422664 1.821543431
55.05422664 0.9861103693
69.06987671 1.380653342
71.04914126 1.106726854
73.06479133 1.417585418
199.148127 0.9226217613
215.1794272 2.469959703
229.1950772 1.2210049
231.2107273 1.32332364
233.1899918 1.62594432
241.1950772 1.003397439
265.1798211 1.18486506
273.221292 1.190194762
283.2420274 1.682491797
285.2576775 3.460678195
287.2733275 1.816137101
291.1954711 1.18486506
299.236942 1.025042785
301.2525921 3.263469157
303.2682422 1.976661124
319.2267713 1.18486506
361.2737215 1.175231094
373.2737215 1.151660025
375.2893715 1.50516183
383.2944569 1.185218263
385.310107 1.900829844
387.2893715 1.553262709
389.3050216 1.156983598
403.2842861 1.124892714
405.2999362 1.175122459
417.2999362 2.287644338

Name: +ve in-silico MS/MS by CFM-ID for WQLVFSAGQJTQCK-MAEXQMIYSA-N
ID: WQLVFSAGQJTQCK-MAEXQMIYSA-N
Comment: Energy0
Num peaks: 31
55.05422664 7.947349912
57.06987671 1.435967381
59.08552677 1.018468189
67.05422664 3.365594444
69.06987671 5.24503263
71.04914126 1.126228533
71.08552677 3.233470849
73.06479133 1.222625942
73.10117684 0.9333523494
253.1950772 1.409450646
255.2107273 0.6311422277
271.2056419 2.326448611
275.236942 0.7381157605
277.2525921 1.034233131
281.2263773 1.928992302
283.2420274 1.073782796
285.2576775 0.7721826497
289.2162066 1.082857831
299.236942 3.344829622
301.2525921 1.57317588
303.2682422 1.183455644
305.2838922 0.7523537646
317.2475067 1.453967326
355.2631568 0.6919672824
371.2580714 0.6455523547
373.2737215 1.08567229
383.2944569 0.6889772891
385.310107 0.8170727309
397.310107 15.34655173
399.2893715 0.8449391983
415.3206717 14.46161801

Name: +ve in-silico MS/MS by CFM-ID for WQLVFSAGQJTQCK-MAEXQMIYSA-N
ID: WQLVFSAGQJTQCK-MAEXQMIYSA-N
Comment: Energy1
Num peaks: 31
39.02292652 0.8201908405
41.03857658 1.182253525
53.03857658 0.7601545524
55.05422664 8.831234478
57.06987671 2.974603193
67.05422664 1.419462878
69.06987671 3.614679166
71.04914126 1.142524266
71.08552677 1.959681394
123.0804414 0.8014009739
125.0960915 0.8821164303
159.1168269 1.186451627
253.1950772 8.22989801
257.2263773 1.406682633
271.2056419 4.247895187
273.221292 1.062048081
277.2525921 1.076425644
281.2263773 2.477844449
285.2576775 1.313213165
291.2318567 0.7234106808
299.236942 1.788988099
301.2525921 0.9968699398
305.2838922 1.021877922
341.2475067 0.9488180291
343.2631568 1.181175202
355.2631568 1.501709842
357.2788068 1.276291765
369.2788068 1.063739812
397.310107 3.343544538
399.2893715 1.193473358
415.3206717 2.770430992

Name: +ve in-silico MS/MS by CFM-ID for WQLVFSAGQJTQCK-MAEXQMIYSA-N
ID: WQLVFSAGQJTQCK-MAEXQMIYSA-N
Comment: Energy2
Num peaks: 31
39.02292652 1.326619708
41.03857658 2.979255241
43.05422664 0.8195062493
51.02292652 2.48570751
53.03857658 1.9635128
55.05422664 6.256206909
57.06987671 2.483397453
67.05422664 5.737625617
69.06987671 2.211801231
71.08552677 2.079403012
159.1168269 0.9763781401
197.132477 0.9820873019
213.1637771 1.396643114
229.1950772 0.8991186365
241.1950772 0.9214314137
247.1692564 0.8419030509
271.2056419 0.9456401002
273.1849065 0.8419030509
281.2263773 1.147202093
283.2420274 2.360888943
285.2576775 1.236631401
299.236942 3.569379612
301.2525921 1.169604448
353.2475067 0.9764143536
355.2631568 2.523463388
357.2788068 2.058475863
369.2788068 1.062942227
383.2944569 1.138062316
385.2737215 0.9127484386
387.2893715 0.9062013224
399.2893715 1.653473142

Name: +ve in-silico MS/MS by CFM-ID for BXUWJKHPMWARGU-GJHDXROTSA-N
ID: BXUWJKHPMWARGU-GJHDXROTSA-N
Comment: Energy0
Num peaks: 31
59.01275576 0.3858092259
91.05422664 0.8005955966
99.04405588 2.847796565
101.0597059 4.256731394
103.075356 0.7416228548
117.0546206 4.477918285
119.0702706 2.792009804
121.0859207 0.5019946472
175.148127 0.7344398306
215.1794272 0.366670626
217.1950772 0.8834307199
231.2107273 0.9808671011
257.2263773 0.6323460454
259.2420274 1.559193827
273.2576775 1.629977583
275.2733275 0.7396271225
309.2576775 0.4785721508
311.2733275 3.25291387
313.2889776 1.221848269
327.2682422 5.17411344
329.2838922 7.131378356
331.2995423 5.367993226
371.2944569 4.61584078
373.310107 7.104067297
387.325757 1.563421814
389.3414071 0.3820095383
397.310107 1.213938961
399.2893715 0.5376382753
415.3206717 6.258951103
417.2999362 0.7519811281
433.3312363 8.646760435

Name: +ve in-silico MS/MS by CFM-ID for BXUWJKHPMWARGU-GJHDXROTSA-N
ID: BXUWJKHPMWARGU-GJHDXROTSA-N
Comment: Energy1
Num peaks: 31
59.04914126 0.9686836259
83.01275576 1.252746155
85.02840582 1.423792752
91.05422664 2.260560899
99.04405588 1.067977568
113.0597059 0.9573942197
153.0910061 0.9920537866
155.1066561 1.192135291
175.148127 1.731844373
197.1536063 0.9099102356
215.1794272 0.8537734383
217.1950772 1.437215235
231.2107273 2.120082139
257.2263773 0.9895154504
259.2420274 1.370095696
273.2576775 4.265113902
275.2733275 2.698138204
297.2576775 1.519396252
311.2733275 0.8407595341
313.2889776 0.8884820908
315.2682422 1.013627905
353.2838922 1.226154828
355.2995423 0.8631849006
371.2944569 1.226645872
371.3308424 1.03447622
373.310107 4.011625502
387.325757 2.443528007
389.3414071 1.582331587
397.310107 1.611373789
415.3206717 3.005634813
433.3312363 1.169036304

Name: +ve in-silico MS/MS by CFM-ID for BXUWJKHPMWARGU-GJHDXROTSA-N
ID: BXUWJKHPMWARGU-GJHDXROTSA-N
Comment: Energy2
Num peaks: 31
57.0334912 0.8326929598
67.05422664 1.194561016
69.06987671 1.841662328
73.02840582 1.49411815
75.04405588 0.8588834483
83.08552677 2.320400338
91.05422664 4.616230391
97.02840582 0.812206657
99.04405588 1.479839553
101.0597059 2.499429707
105.0698767 0.9094429089
119.0855268 0.9094429089
139.075356 1.289889226
141.0910061 1.395400261
147.1168269 0.9094429089
155.1066561 1.015612846
161.132477 0.9094429089
167.1794272 1.329154213
173.132477 0.9844021219
175.148127 1.787233461
183.1379563 1.120118977
215.1794272 2.74472902
217.1950772 3.456019002
231.2107273 0.9966894173
257.2263773 2.612214504
259.2420274 1.770482041
271.2420274 0.8239769235
273.2576775 3.492477644
311.2733275 2.014369735
313.2889776 0.9738397875
315.3046277 2.382327252

Name: +ve in-silico MS/MS by CFM-ID for LFQWXFDEALCMPB-ZYOHVDMJSA-N
ID: LFQWXFDEALCMPB-ZYOHVDMJSA-N
Comment: Energy0
Num peaks: 23
15.02292652 0.4567802186
43.01784114 1.490190529
43.05422664 0.620858914
57.06987671 0.4386334208
61.02840582 0.6032519007
71.08552677 0.6190596662
139.148127 0.6201848526
207.2107273 0.5191128615
345.2788068 1.468755288
347.2944569 0.8970290918
353.2838922 1.025592775
355.2995423 3.115653122
371.2944569 2.167002805
373.310107 10.05787853
387.2893715 0.5158138876
389.3050216 0.7077654123
391.2842861 0.6182827363
391.3206717 8.340019836
397.310107 3.089131292
399.2893715 0.8072740436
415.3206717 22.18524416
417.2999362 2.032962132
433.3312363 17.65862095

Name: +ve in-silico MS/MS by CFM-ID for LFQWXFDEALCMPB-ZYOHVDMJSA-N
ID: LFQWXFDEALCMPB-ZYOHVDMJSA-N
Comment: Energy1
Num peaks: 31
43.01784114 1.240820574
43.05422664 0.981487243
55.05422664 0.7912967221
57.0334912 0.7913013862
57.06987671 0.8471407383
67.01784114 1.212876477
71.08552677 0.9375057509
85.10117684 0.7402758333
125.132477 0.7402758333
135.0804414 0.8183976119
139.148127 0.9437363194
153.1637771 0.7402758333
191.1794272 1.225769837
193.1950772 1.1692764
317.2475067 0.7753856521
329.2475067 1.048766507
331.2631568 0.7627064472
343.2631568 0.981363598
345.2788068 1.629041031
347.2944569 1.016133768
353.2838922 0.9269931323
355.2995423 5.438128733
361.310107 1.31783911
371.2944569 1.370998584
373.310107 12.23934171
389.3050216 0.7821360832
391.3206717 4.409273504
397.310107 2.57098205
415.3206717 5.508181088
417.2999362 1.264399946
433.3312363 2.77463684

Name: +ve in-silico MS/MS by CFM-ID for LFQWXFDEALCMPB-ZYOHVDMJSA-N
ID: LFQWXFDEALCMPB-ZYOHVDMJSA-N
Comment: Energy2
Num peaks: 31
39.02292652 1.422139818
41.03857658 1.142877573
55.05422664 1.395751011
57.06987671 0.9919034902
67.01784114 1.443266881
67.05422664 2.3454081
95.04914126 1.333897247
121.1011768 1.125788127
123.1168269 1.078508154
135.0804414 0.9874684118
137.0960915 1.274163323
149.132477 1.125788127
151.148127 1.078508154
189.1637771 1.869912817
191.1794272 1.762980475
205.1950772 1.107063706
207.2107273 2.105830295
273.2576775 1.030146464
327.2682422 1.121600742
329.2838922 1.49514285
331.2631568 1.203619983
341.2838922 1.967974025
343.2631568 1.912831719
343.2995423 2.750752295
345.2788068 2.951124809
347.2944569 1.153517814
353.2838922 1.242250869
357.2788068 1.140199805
373.310107 2.415707513
405.2999362 1.037372485
417.2999362 2.642856193

Name: +ve in-silico MS/MS by CFM-ID for VLVFQEPKPIFGQX-DLWPFCBWSA-N
ID: VLVFQEPKPIFGQX-DLWPFCBWSA-N
Comment: Energy0
Num peaks: 19
57.06987671 0.801996249
71.08552677 0.7782639363
85.10117684 0.7329260015
109.0647913 0.6692249449
111.0804414 1.027835195
113.0960915 1.245751401
113.132477 0.8296065245
139.075356 1.446747251
141.0910061 1.493385358
301.1798211 1.002752562
329.2111212 0.7028901365
343.2267713 0.6855689249
357.2424213 0.5912229945
371.2580714 0.9416169547
373.2737215 1.22436101
397.310107 25.63536419
415.3206717 29.36531802
417.2999362 0.5522566077
433.3312363 10.62042156

Name: +ve in-silico MS/MS by CFM-ID for VLVFQEPKPIFGQX-DLWPFCBWSA-N
ID: VLVFQEPKPIFGQX-DLWPFCBWSA-N
Comment: Energy1
Num peaks: 31
55.05422664 1.307856738
57.06987671 2.938851986
67.05422664 0.7069324059
69.06987671 0.8229495087
71.08552677 2.645558777
83.08552677 0.7544534499
85.10117684 1.628606072
111.1168269 1.064801118
113.0960915 0.7527396243
113.132477 1.142298951
133.0647913 1.181740073
135.1168269 0.7312806153
149.132477 0.776877256
151.075356 1.639931511
151.148127 2.029313296
153.1637771 1.692246242
155.1794272 0.8872807876
203.1066561 0.9629812559
259.1328709 1.052714056
301.1798211 1.136861206
329.2111212 0.9035198916
343.2267713 1.930117775
357.2424213 1.810902941
373.2737215 1.049110554
375.2893715 0.7353227559
387.325757 2.300935266
397.310107 14.02281411
403.3206717 0.827413288
405.3363217 1.693043576
415.3206717 9.30375175
433.3312363 2.368130043

Name: +ve in-silico MS/MS by CFM-ID for VLVFQEPKPIFGQX-DLWPFCBWSA-N
ID: VLVFQEPKPIFGQX-DLWPFCBWSA-N
Comment: Energy2
Num peaks: 31
39.02292652 1.788247225
41.03857658 0.8005444052
51.02292652 1.566188539
53.03857658 2.280671903
55.05422664 4.748125129
57.06987671 4.432212193
67.05422664 1.817546384
69.06987671 2.396502169
71.08552677 3.579186396
81.06987671 2.002874159
83.08552677 2.300509524
91.05422664 1.283080042
95.08552677 1.632527565
97.10117684 0.8056724931
109.0647913 3.686278336
111.0804414 1.809431176
111.1168269 1.256277322
121.0647913 1.104856326
123.0804414 2.419293425
329.2111212 1.526631733
341.2475067 1.400740313
343.2267713 1.452882934
357.2424213 1.551060996
373.2737215 0.8456734499
383.2944569 0.8577718347
385.310107 1.634694747
387.325757 1.977755501
389.3050216 0.9480689828
397.310107 2.050541179
399.2893715 0.8408157665
417.2999362 1.093966113

Name: +ve in-silico MS/MS by CFM-ID for PCBROMAIRGVTNX-UHFFFAOYSA-N
ID: PCBROMAIRGVTNX-UHFFFAOYSA-N
Comment: Energy0
Num peaks: 31
43.05422664 0.6253465797
55.01784114 0.7754400571
57.06987671 0.6167229545
113.132477 0.6162765578
127.148127 0.6162765578
141.1637771 0.6162765578
153.0546206 1.178245478
155.0702706 0.7329367233
155.1794272 0.6162765578
167.0702706 1.512421997
183.2107273 0.6162765578
197.2263773 0.6162765578
211.2420274 0.6162765578
223.1328709 0.6162765578
225.2576775 1.593520216
237.148521 0.6162765578
239.2733275 1.248010485
251.164171 0.6162765578
265.1798211 0.6162765578
279.1954711 0.6162765578
293.2111212 0.6162765578
307.2267713 0.6162765578
321.2424213 0.6162765578
335.2944569 0.7946843671
337.310107 0.8370492784
361.310107 4.281960603
363.325757 1.57709286
365.3050216 0.639368404
365.3414071 1.135648884
377.3050216 0.9646396366
393.3363217 47.20365104

Name: +ve in-silico MS/MS by CFM-ID for PCBROMAIRGVTNX-UHFFFAOYSA-N
ID: PCBROMAIRGVTNX-UHFFFAOYSA-N
Comment: Energy1
Num peaks: 31
43.05422664 1.27744862
57.06987671 1.189576636
71.08552677 1.13232166
85.10117684 1.09969773
113.132477 1.179881516
127.148127 1.179881516
141.1637771 1.179881516
153.0546206 1.067932221
155.1794272 1.179881516
167.0702706 2.068538196
169.1950772 1.179881516
183.2107273 1.179881516
197.2263773 1.179881516
211.2420274 1.179881516
223.1328709 1.179881516
225.2576775 3.011732345
237.148521 1.179881516
239.2733275 3.094662159
251.164171 1.179881516
265.1798211 1.179881516
279.1954711 1.179881516
293.2111212 1.179881516
307.2267713 1.179881516
321.2424213 1.179881516
335.2580714 1.179881516
349.2737215 1.179881516
361.310107 3.289367648
363.325757 2.737158
365.3414071 2.280497942
377.3050216 1.191603472
393.3363217 5.171368522

Name: +ve in-silico MS/MS by CFM-ID for PCBROMAIRGVTNX-UHFFFAOYSA-N
ID: PCBROMAIRGVTNX-UHFFFAOYSA-N
Comment: Energy2
Num peaks: 31
41.03857658 2.609321491
43.05422664 2.502210758
57.06987671 1.193860778
113.132477 1.266732261
127.148127 1.266732261
141.1637771 1.266732261
155.1794272 1.266732261
169.1950772 1.266732261
183.2107273 1.266732261
197.2263773 1.266732261
211.2420274 1.266732261
223.1328709 1.266732261
223.2420274 1.371140412
225.2576775 2.478269567
235.2420274 1.267946853
237.148521 1.266732261
239.2733275 1.47856312
251.164171 1.266732261
261.2576775 1.384135672
263.2733275 1.702535436
265.1798211 1.266732261
279.1954711 1.266732261
293.2111212 1.266732261
307.2267713 1.266732261
321.2424213 1.266732261
335.2580714 1.266732261
335.2944569 1.262168623
349.2737215 1.266732261
361.310107 2.09402497
363.325757 1.132936914
377.3050216 1.830760472

Name: +ve in-silico MS/MS by CFM-ID for KOGAYLRKEMJALJ-XINWAFBYSA-N
ID: KOGAYLRKEMJALJ-XINWAFBYSA-N
Comment: Energy0
Num peaks: 31
105.0334912 4.31660123
107.0491413 2.24356419
109.0647913 0.8692390905
119.0491413 0.4040301566
125.132477 0.6883559934
127.148127 0.477795842
131.0491413 1.825856973
133.0647913 14.40380621
135.0804414 0.7082454629
139.1117415 0.4978217933
141.1273916 0.4731474306
151.075356 1.431406513
191.0702706 0.5388159961
219.2107273 0.4220150819
221.2263773 0.5683536555
223.2420274 2.297954798
225.2576775 0.3980501342
237.2576775 0.8952990194
247.2420274 1.252997834
263.236942 1.628746912
265.2525921 8.88818984
283.2631568 1.738949286
287.164171 0.5668252728
289.1798211 0.4207595773
305.2475067 0.4387070738
307.2631568 0.6125818907
309.2788068 1.275976727
321.2788068 0.8024608331
387.325757 0.4677691161
397.310107 3.488910268
415.3206717 21.003377

Name: +ve in-silico MS/MS by CFM-ID for KOGAYLRKEMJALJ-XINWAFBYSA-N
ID: KOGAYLRKEMJALJ-XINWAFBYSA-N
Comment: Energy1
Num peaks: 31
39.02292652 1.870030401
41.03857658 0.9885646945
43.05422664 0.7669056099
57.06987671 0.7321831472
71.08552677 0.7031795383
99.1168269 0.682290156
105.0334912 2.43171382
105.0698767 1.040634322
107.0491413 1.159390795
113.132477 0.7247250799
115.0542266 0.8503330459
123.1168269 1.146863246
125.132477 0.9503695251
131.0491413 1.40768997
133.0647913 27.17948257
139.148127 0.7247250799
151.075356 2.078583937
153.1637771 0.7247250799
167.1794272 0.7247250799
181.1950772 0.7247250799
195.2107273 0.7247250799
209.2263773 0.7247250799
221.2263773 0.7614178353
223.2420274 3.423433526
237.2576775 3.214049438
247.2420274 1.331340602
263.236942 0.8957891177
265.2525921 4.305630174
305.2475067 0.9174781322
397.310107 1.026108737
415.3206717 1.658407744

Name: +ve in-silico MS/MS by CFM-ID for KOGAYLRKEMJALJ-XINWAFBYSA-N
ID: KOGAYLRKEMJALJ-XINWAFBYSA-N
Comment: Energy2
Num peaks: 31
39.02292652 1.207355046
41.03857658 3.107642421
43.05422664 1.933035546
55.05422664 1.308656296
57.06987671 1.226821677
69.06987671 1.235141892
77.03857658 1.160661848
83.08552677 1.235141892
91.05422664 1.025261691
105.0334912 1.973328752
105.0698767 0.8047073486
107.0491413 1.002273841
113.132477 1.147153363
125.132477 0.9291749263
133.0647913 14.55203567
139.148127 1.147153363
153.1637771 1.147153363
167.1794272 1.147153363
181.1950772 1.147153363
191.0702706 0.761820163
195.2107273 1.147153363
209.2263773 1.147153363
219.2107273 2.121450329
221.2263773 2.274057252
223.2420274 2.827641968
225.2576775 1.656896795
235.2420274 0.8394375417
237.2576775 2.796238156
263.236942 0.7052897429
265.2525921 0.9467742881
387.325757 0.7577714487

Name: +ve in-silico MS/MS by CFM-ID for YYCGJHMXNRCONF-HKMPXQLFSA-N
ID: YYCGJHMXNRCONF-HKMPXQLFSA-N
Comment: Energy0
Num peaks: 23
69.06987671 0.7668572066
83.08552677 0.7643264628
123.1168269 0.6953000146
137.132477 1.011317715
151.148127 0.6953000146
205.1950772 0.7166472282
211.1328709 0.6955496198
265.1798211 0.6953000146
279.1954711 0.9954588354
293.2111212 0.6953000146
333.2424213 0.8337526321
347.2580714 0.7678670668
353.2838922 0.799555859
355.2995423 0.7348429458
359.2580714 0.8551065526
371.2580714 1.968312771
371.2944569 3.160934428
373.2737215 2.019777446
375.2893715 3.751063729
383.2944569 2.220554224
387.2893715 0.7720421914
399.2893715 3.329586476
415.3206717 51.66737564

Name: +ve in-silico MS/MS by CFM-ID for YYCGJHMXNRCONF-HKMPXQLFSA-N
ID: YYCGJHMXNRCONF-HKMPXQLFSA-N
Comment: Energy1
Num peaks: 31
55.05422664 1.397546155
65.03857658 1.001996263
67.05422664 0.9931905279
69.06987671 0.9430024485
121.1011768 1.148250709
123.1168269 1.483977071
135.1168269 1.433810305
137.132477 1.891839495
149.132477 1.175973331
151.148127 1.483977071
205.1950772 1.425329356
211.1328709 1.04277619
263.164171 1.417557321
265.1798211 1.483977071
277.1798211 1.521896316
279.1954711 1.886172498
291.1954711 1.417557321
293.2111212 1.483977071
331.2267713 0.9530718293
333.2424213 1.014890568
345.2424213 0.9530718293
347.2580714 0.9628397324
353.2838922 1.395350665
355.2995423 1.47711396
359.2580714 1.96524478
371.2580714 5.28022015
373.2737215 2.99959379
375.2893715 3.29244112
383.2944569 4.838628124
399.2893715 3.757903899
415.3206717 15.06071759

Name: +ve in-silico MS/MS by CFM-ID for YYCGJHMXNRCONF-HKMPXQLFSA-N
ID: YYCGJHMXNRCONF-HKMPXQLFSA-N
Comment: Energy2
Num peaks: 31
39.02292652 1.558400875
53.03857658 1.454345342
55.05422664 1.189973575
65.03857658 6.201974903
67.05422664 1.818236446
79.05422664 1.205448657
123.1168269 1.235390582
137.132477 1.214301824
147.1168269 1.258136655
149.132477 1.517516825
151.148127 1.235390582
203.1794272 1.348030289
205.1950772 1.468651102
217.1950772 1.259158779
219.2107273 1.24176094
263.164171 1.596735769
265.1798211 1.235390582
289.1798211 1.30931666
291.1954711 1.596735769
293.2111212 1.235390582
313.2889776 2.333559666
329.2111212 1.59200432
333.2424213 1.578906997
355.2995423 1.348371129
357.2424213 1.476759708
359.2580714 1.325950285
369.2788068 1.399062709
383.2944569 3.575224206
385.2737215 1.49744078
387.2893715 1.601596962
399.2893715 6.364216835

Name: +ve in-silico MS/MS by CFM-ID for ZJHCKXNQASXDJG-NHAOYJMZSA-N
ID: ZJHCKXNQASXDJG-NHAOYJMZSA-N
Comment: Energy0
Num peaks: 31
43.05422664 0.7430759686
71.08552677 0.5099483423
85.10117684 0.7321829065
99.1168269 0.5005627074
139.148127 0.5108787515
153.1637771 0.7430759686
163.075356 0.6506690354
165.0910061 0.8163150325
167.1794272 0.5108787515
207.2107273 0.4923949494
263.164171 0.492079868
331.2267713 0.492079868
341.2838922 0.7130426784
343.2995423 1.283852894
351.3046277 1.414323851
353.3202777 0.807738826
367.2631568 0.471444224
367.2995423 0.7154413653
369.2788068 0.7530838512
369.3151924 1.644511555
371.2944569 0.5100210582
371.3308424 1.498826663
373.2737215 0.492079868
379.2995423 1.510599165
381.2788068 0.6789947911
385.2737215 0.5728424951
387.2893715 1.118754438
387.325757 1.019735034
397.310107 27.81674175
399.2893715 1.433590288
415.3206717 25.54386991

Name: +ve in-silico MS/MS by CFM-ID for ZJHCKXNQASXDJG-NHAOYJMZSA-N
ID: ZJHCKXNQASXDJG-NHAOYJMZSA-N
Comment: Energy1
Num peaks: 31
41.03857658 0.8227227659
43.05422664 1.008076286
55.05422664 1.669870404
57.06987671 1.632349148
85.10117684 0.9818458085
151.148127 0.8109501833
153.1637771 1.008076286
163.075356 1.35550951
165.0910061 1.844702627
205.1950772 1.347860373
207.2107273 1.252341125
327.3046277 0.8873752167
339.2318567 0.8149719222
343.2995423 0.9826672564
349.2889776 1.747227951
351.3046277 1.253813753
353.3202777 1.329438686
359.2580714 0.9746639237
367.2995423 0.9432894437
369.2788068 1.236029061
369.3151924 1.359806462
371.2944569 1.246886551
371.3308424 1.679486802
379.2995423 1.295378264
383.2944569 0.8186232781
385.310107 1.658250713
387.2893715 1.383681499
387.325757 2.15988732
397.310107 6.803614752
399.2893715 1.559038215
415.3206717 4.493325775

Name: +ve in-silico MS/MS by CFM-ID for ZJHCKXNQASXDJG-NHAOYJMZSA-N
ID: ZJHCKXNQASXDJG-NHAOYJMZSA-N
Comment: Energy2
Num peaks: 31
39.02292652 0.8597277781
41.03857658 0.9766294713
51.02292652 1.865525233
53.03857658 2.652744682
55.05422664 3.110514114
57.06987671 1.009859467
67.05422664 1.259376051
93.06987671 1.966324229
135.1168269 1.111721157
137.132477 1.065031958
163.148127 1.111721157
165.1637771 1.065031958
167.1794272 0.8240126361
203.1794272 2.655688564
205.1950772 2.502957278
207.2107273 0.9660731358
321.2576775 1.861046552
323.2733275 1.677484099
325.2889776 2.807767855
327.3046277 1.351597332
329.3202777 1.032764899
339.2682422 0.8785350259
341.2838922 0.8762459713
353.3202777 1.621758328
369.2788068 0.9698523324
369.3151924 1.233922493
381.2788068 1.086246262
385.2737215 0.8497126976
385.310107 0.9873117827
387.2893715 1.57050191
399.2893715 2.629279774

Name: +ve in-silico MS/MS by CFM-ID for CFCUAIAPOSWTBK-FGILNFGKSA-N
ID: CFCUAIAPOSWTBK-FGILNFGKSA-N
Comment: Energy0
Num peaks: 31
41.00219107 0.7699409846
47.04914126 0.8596964054
57.06987671 0.7616903952
137.132477 2.188166687
167.0702706 0.7763267176
175.148127 0.9033804412
177.1637771 1.343447343
179.1794272 0.9297090599
191.1794272 0.8292497129
205.1950772 0.8329125308
235.1328709 0.7763267176
245.2263773 1.306587861
247.2420274 0.9110619
259.2420274 0.8292497129
273.2576775 0.7795713694
277.1798211 1.548469752
287.2733275 1.256155856
309.2576775 1.178199446
311.2733275 3.629768577
313.2889776 6.24432313
315.3046277 1.753483539
317.3202777 0.8513299913
339.2682422 1.444119027
341.2838922 1.229798004
355.2995423 2.045324921
357.2788068 0.8415742348
369.2788068 1.727348934
373.2737215 1.025537713
387.2893715 2.927172594
397.310107 2.373376798
415.3206717 16.31374285

Name: +ve in-silico MS/MS by CFM-ID for CFCUAIAPOSWTBK-FGILNFGKSA-N
ID: CFCUAIAPOSWTBK-FGILNFGKSA-N
Comment: Energy1
Num peaks: 31
47.04914126 1.374293373
133.1011768 0.9433937741
135.1168269 0.9436447894
137.132477 5.178222775
141.0546206 0.9276864995
147.1168269 1.109281219
149.132477 1.234209031
175.148127 2.238543575
177.1637771 1.093608872
191.1794272 1.380876192
205.1950772 1.3101428
209.1172208 1.021546482
223.1328709 0.9692192371
243.2107273 1.447881595
245.2263773 0.9057365663
259.2420274 1.380876192
273.2576775 1.250556888
277.1798211 1.263266059
287.2733275 1.689015803
311.2733275 1.143444113
313.2889776 0.9866258213
315.3046277 1.989102262
317.3202777 1.202524879
341.2838922 1.043675174
355.2995423 1.503174114
367.2995423 1.099649896
369.2788068 2.139790297
371.2580714 0.9656271748
387.2893715 1.188050677
397.310107 0.9560862861
415.3206717 1.100307313

Name: +ve in-silico MS/MS by CFM-ID for CFCUAIAPOSWTBK-FGILNFGKSA-N
ID: CFCUAIAPOSWTBK-FGILNFGKSA-N
Comment: Energy2
Num peaks: 31
41.00219107 1.242849488
49.00727645 1.701689005
55.05422664 1.107555868
67.05422664 1.325639465
89.03857658 1.764170178
103.0542266 1.306697286
117.0698767 1.067599134
121.1011768 0.9861060915
135.1168269 1.673279558
137.132477 6.902904397
147.1168269 0.9019304176
175.148127 4.973142171
177.1637771 2.142958593
191.1794272 1.512690255
205.1950772 1.671934587
243.2107273 1.045698383
245.2263773 1.712052035
259.2420274 1.512690255
261.148521 0.9777572343
263.164171 0.983009626
273.2576775 1.186570903
283.2420274 1.255577522
295.2420274 1.229640074
309.2576775 0.9736900139
311.2733275 3.967787373
315.3046277 1.846778655
317.3202777 1.318826932
341.2838922 1.576658171
371.2580714 0.9580674408
371.2944569 0.955808054
399.2893715 1.040768872

Name: +ve in-silico MS/MS by CFM-ID for NCLLSOCDVMFDSK-YCBRZFSHSA-N
ID: NCLLSOCDVMFDSK-YCBRZFSHSA-N
Comment: Energy0
Num peaks: 22
55.05422664 7.399925727
57.06987671 1.330357959
69.06987671 4.853957261
71.04914126 1.004583374
71.08552677 3.001870299
73.06479133 1.069175297
73.10117684 0.8664582531
271.2056419 1.853881883
273.221292 0.8225693778
289.2162066 2.166432631
291.2318567 0.903737965
299.236942 2.536401259
301.2525921 1.41885421
303.2682422 0.9627671736
317.2475067 2.699799107
319.2631568 1.216377033
321.2788068 0.8194892231
335.2580714 1.123815057
391.2842861 0.8094478473
397.310107 9.857646148
415.3206717 21.71740613
433.3312363 11.60909181

Name: +ve in-silico MS/MS by CFM-ID for NCLLSOCDVMFDSK-YCBRZFSHSA-N
ID: NCLLSOCDVMFDSK-YCBRZFSHSA-N
Comment: Energy1
Num peaks: 31
41.03857658 1.03396552
55.05422664 9.395383442
57.06987671 3.092636779
69.06987671 3.721158002
71.04914126 1.138540667
71.08552677 2.043266348
231.1743418 0.6187975314
237.1849065 0.6803783547
245.1899918 0.8382022949
249.1849065 0.7819474102
251.2005565 0.8493674049
271.2056419 12.37661073
273.221292 0.8903383385
275.236942 2.289748305
277.2162066 0.9273130898
289.2162066 3.777764995
291.2318567 1.833213266
299.236942 3.265131344
301.2525921 0.9029040664
303.2682422 2.106644827
305.2475067 0.9273130898
317.2475067 1.326140997
319.2631568 0.8209999729
343.2631568 0.8973180742
345.2788068 0.9801398127
357.2788068 0.7300539598
373.2737215 0.871234763
397.310107 3.116145395
415.3206717 5.929907862
417.2999362 1.035388134
433.3312363 2.760017106

Name: +ve in-silico MS/MS by CFM-ID for NCLLSOCDVMFDSK-YCBRZFSHSA-N
ID: NCLLSOCDVMFDSK-YCBRZFSHSA-N
Comment: Energy2
Num peaks: 31
39.02292652 0.9815410768
41.03857658 2.526657856
43.05422664 0.980233952
53.03857658 1.664162512
55.05422664 8.273937729
57.06987671 3.075892101
67.05422664 6.104352309
69.06987671 2.811813839
71.08552677 2.868833819
221.1536063 1.027076705
231.1743418 2.114363531
235.2056419 0.8865351735
245.1899918 1.236252748
247.2056419 1.2702391
249.1849065 1.962858774
289.2162066 1.222924985
291.2318567 0.9723668106
299.236942 1.186120495
301.2525921 3.212830341
303.2682422 1.775197321
317.2475067 3.525713484
319.2631568 1.302856856
345.2788068 0.9499698582
357.2788068 1.477526448
371.2580714 1.466781613
373.2737215 1.792766306
375.2893715 1.505679146
397.310107 1.08031239
403.2842861 1.044544638
405.2999362 1.061484903
417.2999362 1.900541061

Name: +ve in-silico MS/MS by CFM-ID for NOLGXQBEFHYZHI-QPBHWVAKSA-N
ID: NOLGXQBEFHYZHI-QPBHWVAKSA-N
Comment: Energy0
Num peaks: 31
139.1117415 0.4911200336
153.1273916 0.7143368041
181.1223062 0.4911200336
195.1379563 0.7143368041
207.1743418 0.4911200336
209.1536063 0.4911200336
221.1899918 0.7143368041
249.1849065 0.4911200336
263.2005565 0.7143368041
315.2682422 1.675821555
317.2838922 0.8999437537
329.2475067 0.6098335588
337.2889776 1.105883407
343.2631568 0.7839894643
345.2788068 0.7305548877
353.2838922 2.445091013
355.2995423 7.766606575
357.2788068 0.9871595809
359.2944569 3.840847026
367.2995423 0.8718193069
369.3151924 1.835534081
371.2944569 1.018362744
371.3308424 2.175799333
373.310107 1.732723284
379.2995423 0.7706384746
385.310107 0.6171566686
387.2893715 0.6109806486
387.325757 1.536566639
397.310107 10.11855646
399.2893715 1.473739673
415.3206717 31.31076741

Name: +ve in-silico MS/MS by CFM-ID for NOLGXQBEFHYZHI-QPBHWVAKSA-N
ID: NOLGXQBEFHYZHI-QPBHWVAKSA-N
Comment: Energy1
Num peaks: 31
99.04405588 0.850652636
113.0597059 0.8671143367
299.236942 0.9121324313
313.2525921 1.007510076
315.2318567 1.194527811
315.2682422 1.66676759
317.2838922 1.407654388
339.2682422 2.476595736
341.2475067 0.8539941173
341.2838922 2.509858681
343.2631568 2.426674977
343.2995423 1.247060068
345.2788068 1.042380529
345.3151924 0.8629001539
[truncated: 1,617,588 more chars]
