# Supplementary material for: Ion mobility collision cross-section atlas for known and unknown metabolite annotation in untargeted metabolomics
Source: Nat Commun. 2020 Aug 28;11:4334. doi: 10.1038/s41467-020-18171-8 (PMC7455731; doi:10.1038/s41467-020-18171-8)
Supplement: Supplementary file 8 — Supplementary Data 5 [file 41467_2020_18171_MOESM8_ESM.zip › 01_positive_mode/L0680/cfmid_result.txt]

1 0.17948718 WQLVFSAGQJTQCK-VKROHFNGSA-N C[C@@H]1CC[C@@]2([C@H]([C@H]3[C@@H](O2)C[C@@H]4[C@@]3(CC[C@H]5[C@H]4CC=C6[C@@]5(CC[C@@H](C6)O)C)C)C)OC1
2 0.17948718 WQLVFSAGQJTQCK-OEVDPIMOSA-N CC1CCC2(OC1)OC3CC4C5CC=C6CC(O)CCC6(C)C5CCC4(C)C3C2C
3 0.17948718 WQLVFSAGQJTQCK-CAKNJAFZSA-N C[C@H]1CC[C@@]2([C@H]([C@H]3[C@@H](O2)C[C@@H]4[C@@]3(CC[C@H]5[C@H]4CC=C6[C@@]5(CC[C@@H](C6)O)C)C)C)OC1
4 0.17948718 WQLVFSAGQJTQCK-WQTXETNISA-N CC1CCC2(OC1)OC3CC4C5CC=C6CC(O)CCC6(C)C5CCC4(C)C3C2C
5 0.17948718 WQLVFSAGQJTQCK-FWWTVLDCSA-N CC1CCC2(OC1)OC3CC4C5CC=C6CC(O)CCC6(C)C5CCC4(C)C3C2C
6 0.17948718 DWCSNWXARWMZTG-ZXZJUUDWSA-N CC1CCC2(OC1)OC3CC4C5CCC6=CC(O)CCC6(C)C5CCC4(C)C3C2C
7 0.17948718 WQLVFSAGQJTQCK-KLSDSJGPSA-N CC1CCC2(OC1)OC3CC4C5CC=C6CC(O)CCC6(C)C5CCC4(C)C3C2C
8 0.17948718 WQLVFSAGQJTQCK-IAWOBFGDSA-N CC1CCC2(OC1)OC3CC4C5CC=C6CC(O)CCC6(C)C5CCC4(C)C3C2C
9 0.17948718 WQLVFSAGQJTQCK-SPCOCDIZSA-N CC1CCC2(OC1)OC3CC4C5CC=C6CC(O)CCC6(C)C5CCC4(C)C3C2C
10 0.17948718 WQLVFSAGQJTQCK-YVOQUZMQSA-N CC1CCC2(OC1)OC3CC4C5CC=C6CC(O)CCC6(C)C5CCC4(C)C3C2C
11 0.17948718 WQLVFSAGQJTQCK-VPCISJBQSA-N CC1CCC2(OC1)OC3CC4C5CC=C6CC(O)CCC6(C)C5CCC4(C)C3C2C
12 0.17948718 WQLVFSAGQJTQCK-QKEPQHRCSA-N CC1CCC2(OC1)OC3CC4C5CC=C6CC(O)CCC6(C)C5CCC4(C)C3C2C
13 0.17948718 WQLVFSAGQJTQCK-FIBXIUFESA-N CC1CCC2(OC1)OC3CC4C5CC=C6CC(O)CCC6(C)C5CCC4(C)C3C2C
14 0.17948718 WQLVFSAGQJTQCK-WVGASEPLSA-N CC1CCC2(OC1)OC3CC4C5CC=C6CC(O)CCC6(C)C5CCC4(C)C3C2C
15 0.17948718 WQLVFSAGQJTQCK-UHFFFAOYSA-N CC1CCC2(OC1)OC1C(C2C)C2(C(C1)C1CC=C3C(C1CC2)(C)CCC(C3)O)C
16 0.17948718 WQLVFSAGQJTQCK-INULWVDGSA-N O1[C@@H]2[C@H]([C@@H]([C@@]31CC[C@@H](CO3)C)C)[C@@]1([C@@H](C2)[C@H]2[C@H](CC1)[C@@]1(C(=CC2)C[C@H](CC1)O)C)C
17 0.17948718 WQLVFSAGQJTQCK-MAEXQMIYSA-N CC1CCC2(OC1)OC3CC4C5CC=C6CC(O)CCC6(C)C5CCC4(C)C3C2C
18 0.17948718 QCVKYDNFSXDPSW-UHFFFAOYSA-N CC1C2C(CC3C4CCC5CC(O)CCC5(C)C4=CCC23C)OC11CCC(C)CO1
19 0.17948718 WQLVFSAGQJTQCK-DNVHESGCSA-N CC1CCC2(OC1)OC3CC4C5CC=C6CC(O)CCC6(C)C5CCC4(C)C3C2C
20 0.17948718 WQLVFSAGQJTQCK-VETKRUEYSA-N CC1CCC2(OC1)OC3CC4C5CC=C6CC(O)CCC6(C)C5CCC4(C)C3C2C
21 0.17948718 DWCSNWXARWMZTG-VKROHFNGSA-N CC1CCC2(OC1)OC3CC4C5CCC6=CC(O)CCC6(C)C5CCC4(C)C3C2C
22 0.17948718 WQLVFSAGQJTQCK-WHDKYBTRSA-N CC1CCC2(OC1)OC3CC4C5CC=C6CC(O)CCC6(C)C5CCC4(C)C3C2C
23 0.17948718 DWCSNWXARWMZTG-XGPXGWHGSA-N CC1CCC2(OC1)OC3CC4C5CCC6=CC(O)CCC6(C)C5CCC4(C)C3C2C
24 0.17948718 WQLVFSAGQJTQCK-FYGAHSMPSA-N CC1CCC2(OC1)OC3CC4C5CC=C6CC(O)CCC6(C)C5CCC4(C)C3C2C
25 0.17948718 WQLVFSAGQJTQCK-RFKRAQKKSA-N C1[C@@H](O)CC2[C@@](C)([C@@]3([H])CC[C@]4(C)[C@H]5[C@@H]([C@]6(O[C@H]5C[C@@]4([H])[C@]3([H])CC=2)CC[C@@H](C)CO6)C)C1
26 0.17948718 WQLVFSAGQJTQCK-KTLPAYGPSA-N CC1CCC2(OC1)OC3CC4C5CC=C6CC(O)CCC6(C)C5CCC4(C)C3C2C
27 0.16216216 HGHCDDIPMDTEIA-ZAJDKKEBSA-N CC1C(OC2CCCC2)OC3CC4C5CC=C6CC(O)CCC6(C)C5CCC4(C)C13
28 0.15789474 MBBPJGYCJXYDLN-UHFFFAOYSA-N OC1CCC2(C(C1)CCC1C2CCC2(C1CC1C2C(C)C2(O1)OCC(C(C2)O)C)C)C
29 0.15384615 GFGFAMNBRXAQGB-VIMGZDSWSA-N CC1C2C(CC3C4CCC5CC(O)CCC5(C)C4CCC23C)OC16CCC(=C)CO6
30 0.15384615 GFGFAMNBRXAQGB-ZBUIUFTOSA-N CC1C2C(CC3C4CCC5CC(O)CCC5(C)C4CCC23C)OC16CCC(=C)CO6
31 0.15384615 GFGFAMNBRXAQGB-UQNFBJEVSA-N CC1C2C(CC3C4CCC5CC(O)CCC5(C)C4CCC23C)OC16CCC(=C)CO6
32 0.14084507 DNPYAAPKGAGAJT-UHFFFAOYSA-N OCC1C2C(OC31CCC(CO3)C)CC1C2(C)CCC2C1CCC1C2(C)CCC(C1)O
33 0.13513514 DGXVCLSSIRIRHB-UHFFFAOYSA-N OCC(CCC1=C(CO)C2C(O1)CC1C2(C)CCC2C1CCC1C2(C)CCC(C1)O)C
34 0.12987013 VMVODFKYINXZDT-FNJZJKTFSA-N CC1C2C(CC3C4CCC5CC(O)CCC5(C)C4CCC23C)OC16CCC(CO)CO6
35 0.12987013 VMVODFKYINXZDT-UHFFFAOYSA-N OCC1CCC2(OC1)OC1C(C2C)C2(C(C1)C1CCC3C(C1CC2)(C)CCC(C3)O)C
36 0.12987013 VMVODFKYINXZDT-PUHUBZITSA-N CC1C2C(CC3C4CCC5CC(O)CCC5(C)C4CCC23C)OC16CCC(CO)CO6
37 0.12820513 SUUZUQLJTLTAML-UHFFFAOYSA-N CC(=CCCC(CCc1cc(O)cc(c1O)C)(O)C)CCC=C(CCC=C(C)C)C
38 0.12820513 CIBAPVLFORANSS-DSGYCFMMSA-N CC1CCC2(OC1)OC3CC4C5CCC6CC(=O)CCC6(C)C5CCC4(C)C3C2C
39 0.12820513 CIBAPVLFORANSS-UHFFFAOYSA-N CC1C2C(CC3C4CCC5CC(=O)CCC5(C)C4CCC23C)OC11CCC(C)CO1
40 0.12820513 CIBAPVLFORANSS-AIEOQHCFSA-N CC1CCC2(OC1)OC3CC4C5CCC6CC(=O)CCC6(C)C5CCC4(C)C3C2C
41 0.12820513 RZWSJYQJDMMWTQ-DLOHOKAVSA-N CC(C)CCCC(C)(O)C1CCC2C3C(C(=O)CC12C)C4(C)C=CCCC4CC3=O
42 0.12820513 MLAWULMIASTXFG-UHFFFAOYSA-N OCC(CCC1=C(C)C2(C(O1)CC1C2(C)CCC2C1CCC1C2(C)CCC(C1)O)O)C
43 0.12820513 CIBAPVLFORANSS-BQVCAETNSA-N CC1CCC2(OC1)OC3CC4C5CCC6CC(=O)CCC6(C)C5CCC4(C)C3C2C
44 0.12820513 QZOWTGMIFYTGLM-UHFFFAOYSA-N OCC(CCOC1=C(C)C2C(O1)CC1C2(C)CCC2C1CCC1C2(C)CCC(C1)O)C
45 0.12820513 RONFMPFCYNWISA-MNDPQUGUSA-N OC1CCC(=C)/C(=C\C2OC32CCCC2(C3CCC2C(CCC(C(O)(C)C)O)C)C)/C1
46 0.12820513 CIBAPVLFORANSS-OBOJVYGLSA-N CC1CCC2(OC1)OC3CC4C5CCC6CC(=O)CCC6(C)C5CCC4(C)C3C2C
47 0.12820513 WNURNPRHPSROBT-UHFFFAOYSA-N CC12CCC3C(CCC4CC(=O)CCC34C)C1CCC2OC(=O)CCC1CCCC1
48 0.11940299 BCYFLGCSWKUFDS-UHFFFAOYSA-N CC1CCC2(OC1)OC1C(C2C)C2(C(C1)C1CCC3C(C1(CC2)O)(C)CCC(C3)O)C
49 0.11940299 STPSRYKELIQVSH-UHFFFAOYSA-N CC1CCC2(OC1)OC1C(C2C)C2(C(C1)C1CCC3(C(C1CC2)(C)CCC(C3)O)O)C
50 0.11764706 TZEJHZKAHGKJPP-UHFFFAOYSA-N CC1CCC2(OC1)OC1C(C2C)C2(C(C1)C1(O)CCC3C(C1CC2)(C)CCC(C3)O)C
51 0.11594203 NCLLSOCDVMFDSK-XSSAKHEISA-N C1[C@]2([H])[C@@](C)([C@@]3([H])CC[C@]4(C)[C@H]5[C@@H]([C@]6(O[C@H]5C[C@@]4([H])[C@]3([H])CC2)CC[C@@H](C)CO6)C)[C@H](O)C[C@@H]1O
52 0.11594203 NCLLSOCDVMFDSK-NMLFMCQHSA-N C1[C@]2([H])[C@@](C)([C@@]3([H])CC[C@]4(C)[C@H]5[C@@H]([C@]6(O[C@H]5C[C@@]4([H])[C@]3([H])CC2)CC[C@H](C)CO6)C)[C@H](O)C[C@@H]1O
53 0.11594203 NCLLSOCDVMFDSK-WSORYGKISA-N CC1CCC2(OC1)OC3CC4C5CCC6CC(O)CC(O)C6(C)C5CCC4(C)C3C2C
54 0.11594203 IIASKQTXRIMIGU-UHFFFAOYSA-N CC1CCC2(OC1)OC1C(C2C)(O)C2(C(C1)C1CCC3C(C1CC2)(C)CCC(C3)O)C
55 0.11594203 NCLLSOCDVMFDSK-WMQZXMCKSA-N CC1CCC2(OC1)OC3CC4C5CCC6CC(O)CC(O)C6(C)C5CCC4(C)C3C2C
56 0.11594203 NCLLSOCDVMFDSK-FQWBNVMFSA-N CC1CCC2(OC1)OC3CC4C5CCC6CC(O)CC(O)C6(C)C5CCC4(C)C3C2C
57 0.11594203 BQNMOLSYHYSCMS-CAYCPCJVSA-N CC1CCC2(OC1)OC3CC4C5CCC6CC(O)CCC6(C)C5CC(O)C4(C)C3C2C
58 0.11594203 NCLLSOCDVMFDSK-PNVCSFFKSA-N CC1CCC2(OC1)OC3CC4C5CCC6CC(O)CC(O)C6(C)C5CCC4(C)C3C2C
59 0.11594203 BQNMOLSYHYSCMS-UHFFFAOYSA-N CC1C2C(CC3C4CCC5CC(O)CCC5(C)C4CC(O)C23C)OC11CCC(C)CO1
60 0.11594203 BQNMOLSYHYSCMS-RDFPVBOJSA-N CC1CCC2(OC1)OC3CC4C5CCC6CC(O)CCC6(C)C5CC(O)C4(C)C3C2C
61 0.11594203 COSDIOLPZCWUOG-UHFFFAOYSA-N OCC(CCC12OC3C(C2(O1)C)C1(C(C3)C2CCC3C(C2CC1)(C)CCC(C3)O)C)C
62 0.11594203 NCLLSOCDVMFDSK-JYKQKGTPSA-N CC1CCC2(OC1)OC3CC4C5CCC6CC(O)CC(O)C6(C)C5CCC4(C)C3C2C
63 0.11594203 UOTPKVGOUKGKPT-UHFFFAOYSA-N OCC12CCC3C(C1CC1C2C(C)C2(O1)CCC(CO2)C)CCC1C3(C)CCC(C1)O
64 0.11594203 NCLLSOCDVMFDSK-AJPNWRGESA-N C[C@@H]1CC[C@@]2(OC1)O[C@H]3C[C@H]4[C@@H]5CC[C@@H]6C[C@H](O)C[C@H](O)[C@]6(C)[C@H]5CC[C@]4(C)[C@@H]3[C@@H]2C
65 0.11594203 BQNMOLSYHYSCMS-DGQYHUHNSA-N CC1CCC2(OC1)OC3CC4C5CCC6CC(O)CCC6(C)C5CC(O)C4(C)C3C2C
66 0.11594203 BQNMOLSYHYSCMS-SWSWMETBSA-N CC1CCC2(OC1)OC3CC4C5CCC6CC(O)CCC6(C)C5CC(O)C4(C)C3C2C
67 0.11594203 NCLLSOCDVMFDSK-YHKJMRFISA-N CC1CCC2(OC1)OC3CC4C5CCC6CC(O)CC(O)C6(C)C5CCC4(C)C3C2C
68 0.11594203 NCLLSOCDVMFDSK-YPSIKTHESA-N CC1CCC2(OC1)OC3CC4C5CCC6CC(O)CC(O)C6(C)C5CCC4(C)C3C2C
69 0.11594203 NCLLSOCDVMFDSK-YCBRZFSHSA-N CC1CCC2(OC1)OC3CC4C5CCC6CC(O)CC(O)C6(C)C5CCC4(C)C3C2C
70 0.11594203 NCLLSOCDVMFDSK-UHFFFAOYSA-N CC1CCC2(OC1)OC1C(C2C)C2(C(C1)C1CCC3C(C1CC2)(C)C(O)CC(C3)O)C
71 0.11594203 NCLLSOCDVMFDSK-RPDUNXLJSA-N CC1CCC2(OC1)OC3CC4C5CCC6CC(O)CC(O)C6(C)C5CCC4(C)C3C2C
72 0.11594203 NCLLSOCDVMFDSK-FQXYYZOXSA-N C1[C@@H](O)C[C@]2([H])[C@@](C)([C@@]3([H])CC[C@]4(C)[C@H]5[C@@H]([C@]6(O[C@H]5C[C@@]4([H])[C@]3([H])CC2)CC[C@@H](C)CO6)C)[C@@H]1O
73 0.11594203 BQNMOLSYHYSCMS-TUUYSWIFSA-N C1[C@]2(C)[C@@]3([H])C[C@@H](O)[C@]4(C)[C@H]5[C@@H]([C@]6(O[C@H]5C[C@@]4([H])[C@]3([H])CC[C@@]2([H])C[C@@H](O)C1)CC[C@@H](C)CO6)C
74 0.11428571 IVURHZJIYJKPLX-KAEDTFJSSA-N CC1CCC2(OC1)OC3CC4C5CCC6CC(O)CCC6(C)C5C(O)CC4(C)C3C2C
75 0.11428571 PZNPHSFXILSZTM-TUQYZNMWSA-N CC1CCC2(OC1)OC3CC4C5CC(O)C6CC(O)CCC6(C)C5CCC4(C)C3C2C
76 0.11428571 IVURHZJIYJKPLX-QBWFHXNLSA-N CC1CCC2(OC1)OC3CC4C5CCC6CC(O)CCC6(C)C5C(O)CC4(C)C3C2C
77 0.11428571 IVURHZJIYJKPLX-HPVOFZEMSA-N C1[C@]2(C)[C@@]3([H])[C@H](O)C[C@]4(C)[C@H]5[C@@H]([C@]6(O[C@H]5C[C@@]4([H])[C@]3([H])CC[C@]2([H])C[C@@H](O)C1)CC[C@@H](C)CO6)C
78 0.11428571 PZNPHSFXILSZTM-FQIJVJKSSA-N CC1CCC2(OC1)OC3CC4C5CC(O)C6CC(O)CCC6(C)C5CCC4(C)C3C2C
79 0.11428571 IVURHZJIYJKPLX-CQWYKEIESA-N CC1CCC2(OC1)OC3CC4C5CCC6CC(O)CCC6(C)C5C(O)CC4(C)C3C2C
80 0.11428571 PZNPHSFXILSZTM-UHFFFAOYSA-N CC1C2C(CC3C4CC(O)C5CC(O)CCC5(C)C4CCC23C)OC11CCC(C)CO1
81 0.11428571 IVURHZJIYJKPLX-CYTGBDFKSA-N CC1CCC2(OC1)OC3CC4C5CCC6CC(O)CCC6(C)C5C(O)CC4(C)C3C2C
82 0.11428571 MGAHCMWVHIQLRG-UHFFFAOYSA-N CC1CCC2(OC1)OC1C(C2C)C2(C(C1)C1C(O)CC3C(C1CC2)(C)CCC(C3)O)C
83 0.11428571 IVURHZJIYJKPLX-UHFFFAOYSA-N CC1CCC2(OC1)OC1C(C2C)C2(C(C1)C1CCC3C(C1C(C2)O)(C)CCC(C3)O)C
84 0.11428571 PZNPHSFXILSZTM-OERKBYOGSA-N CC1CCC2(OC1)OC3CC4C5CC(O)C6CC(O)CCC6(C)C5CCC4(C)C3C2C
85 0.11428571 PZNPHSFXILSZTM-RUKWBHHBSA-N CC1CCC2(OC1)OC3CC4C5CC(O)C6CC(O)CCC6(C)C5CCC4(C)C3C2C
86 0.11428571 IRDARRGSGAKFND-UHFFFAOYSA-N CC1CCC2(OC1)OC1C(C2C)C2(C(C1)(O)C1CCC3C(C1CC2)(C)CCC(C3)O)C
87 0.11428571 PZNPHSFXILSZTM-LHCNFSBLSA-N C1[C@]2(C)[C@@]3([H])CC[C@]4(C)[C@H]5[C@@H]([C@]6(O[C@H]5C[C@@]4([H])[C@]3([H])C[C@@H](O)[C@@]2([H])C[C@@H](O)C1)CC[C@@H](C)CO6)C
88 0.11428571 PZNPHSFXILSZTM-OITKWUJISA-N CC1CCC2(OC1)OC3CC4C5CC(O)C6CC(O)CCC6(C)C5CCC4(C)C3C2C
89 0.11428571 PZNPHSFXILSZTM-UNARIRTPSA-N C1[C@]2(C)[C@@]3([H])CC[C@]4(C)[C@H]5[C@@H]([C@]6(O[C@H]5C[C@@]4([H])[C@]3([H])C[C@H](O)[C@@]2([H])C[C@@H](O)C1)CC[C@H](C)CO6)C
90 0.11428571 PZNPHSFXILSZTM-FNFLJZQWSA-N CC1CCC2(OC1)OC3CC4C5CC(O)C6CC(O)CCC6(C)C5CCC4(C)C3C2C
91 0.11428571 PZNPHSFXILSZTM-JUGSJECZSA-N CC1CCC2(OC1)OC3CC4C5CC(O)C6CC(O)CCC6(C)C5CCC4(C)C3C2C
92 0.11428571 IVURHZJIYJKPLX-LIRJOGQVSA-N CC1CCC2(OC1)OC3CC4C5CCC6CC(O)CCC6(C)C5C(O)CC4(C)C3C2C
93 0.11267606 AIJPIUBSFNCWFO-UHFFFAOYSA-N OCC12CCC(CC1CCC1C2CCC2(C1CC1C2C(C)C2(O1)CCC(CO2)C)C)O
94 0.11111111 DTLPXUYYRJZGLM-UHFFFAOYSA-N CC1CCC2(OC1)OC1C(C2C)C2(C(C1O)C1CCC3C(C1CC2)(C)CCC(C3)O)C
95 0.11111111 DTLPXUYYRJZGLM-CSHSKJDQSA-N CC1CCC2(OC1)OC3C(O)C4C5CCC6CC(O)CCC6(C)C5CCC4(C)C3C2C
96 0.11111111 VZDPZDDCWODXPD-UHFFFAOYSA-N CC1CCC2(OC1)OC1C(C2C)C2(C(C1)C1CCC3C(C1COC2)(C)CCC(C3)O)C
97 0.11111111 DTLPXUYYRJZGLM-VCUHZSQTSA-N C1[C@]2(C)[C@@]3([H])CC[C@]4(C)[C@H]5[C@@H]([C@]6(O[C@H]5[C@@H](O)[C@@]4([H])[C@]3([H])CC[C@@]2([H])C[C@@H](O)C1)CC[C@@H](C)CO6)C
98 0.11111111 DTLPXUYYRJZGLM-BXYINHTBSA-N CC1CCC2(OC1)OC3C(O)C4C5CCC6CC(O)CCC6(C)C5CCC4(C)C3C2C
99 0.10958904 MCMOAXWBGMBXTD-UHFFFAOYSA-N CC1CCC2(OC1)OC1C(C2C)C2(C(C1)C1COCC3C(C1CC2)(C)CCC(C3)O)C
100 0.10810811 FWCXELAAYFYCSR-RIWGSSNHSA-N CC1CCC2(OC1)OC3CC4C5CCC6CC(O)C(O)CC6(C)C5CCC4(C)C3C2C
101 0.10810811 FWCXELAAYFYCSR-HJXRQQMRSA-N C[C@H]1CC[C@@]2([C@H]([C@H]3[C@@H](O2)C[C@@H]4[C@@]3(CC[C@H]5[C@H]4CC[C@@H]6[C@@]5(C[C@H]([C@@H](C6)O)O)C)C)C)OC1
102 0.10810811 HSXMOWNYMSGFJQ-UHFFFAOYSA-N CC1CCC2(OC1)OC1C(C2C)C2(C(C1)C1CCC3C(C1CC2)(C)COCC(C3)O)C
103 0.10810811 FWCXELAAYFYCSR-DCROTRPTSA-N CC1CCC2(OC1)OC3CC4C5CCC6CC(O)C(O)CC6(C)C5CCC4(C)C3C2C
104 0.10810811 FWCXELAAYFYCSR-ZVJKNZFNSA-N CC1CCC2(OC1)OC3CC4C5CCC6CC(O)C(O)CC6(C)C5CCC4(C)C3C2C
105 0.10810811 FWCXELAAYFYCSR-FDUSDVKOSA-N CC1CCC2(OC1)OC3CC4C5CCC6CC(O)C(O)CC6(C)C5CCC4(C)C3C2C
106 0.10810811 FWCXELAAYFYCSR-OBSGGRPJSA-N CC1CCC2(OC1)OC3CC4C5CCC6CC(O)C(O)CC6(C)C5CCC4(C)C3C2C
107 0.10810811 FWCXELAAYFYCSR-WIYYKKMYSA-N CC1CCC2(OC1)OC3CC4C5CCC6CC(O)C(O)CC6(C)C5CCC4(C)C3C2C
108 0.10810811 FWCXELAAYFYCSR-MGGTVKHASA-N CC1CCC2(OC1)OC3CC4C5CCC6CC(O)C(O)CC6(C)C5CCC4(C)C3C2C
109 0.10810811 FWCXELAAYFYCSR-PKDBZDIJSA-N CC1CCC2(OC1)OC3CC4C5CCC6CC(O)C(O)CC6(C)C5CCC4(C)C3C2C
110 0.10810811 FWCXELAAYFYCSR-AKVJWWRQSA-N CC1CCC2(OC1)OC3CC4C5CCC6CC(O)C(O)CC6(C)C5CCC4(C)C3C2C
111 0.10810811 FWCXELAAYFYCSR-JSEAXMQNSA-N C1[C@]2(C)[C@@]3([H])CC[C@]4(C)[C@H]5[C@@H]([C@]6(O[C@H]5C[C@@]4([H])[C@]3([H])CC[C@]2([H])C[C@H](O)[C@H]1O)CC[C@@H](C)CO6)C
112 0.10810811 FWCXELAAYFYCSR-SZKNJENVSA-N CC1CCC2(OC1)OC3CC4C5CCC6CC(O)C(O)CC6(C)C5CCC4(C)C3C2C
113 0.10810811 FWCXELAAYFYCSR-STSLDUHJSA-N CC1CCC2(OC1)OC3CC4C5CCC6CC(O)C(O)CC6(C)C5CCC4(C)C3C2C
114 0.10810811 FWCXELAAYFYCSR-BFMDVUIRSA-N CC1CCC2(OC1)OC3CC4C5CCC6CC(O)C(O)CC6(C)C5CCC4(C)C3C2C
115 0.10810811 FWCXELAAYFYCSR-UHFFFAOYSA-N CC1CCC2(OC1)OC1C(C2C)C2(C(C1)C1CCC3C(C1CC2)(C)CC(C(C3)O)O)C
116 0.10810811 FWCXELAAYFYCSR-NKCIOPDWSA-N CC1CCC2(OC1)OC3CC4C5CCC6CC(O)C(O)CC6(C)C5CCC4(C)C3C2C
117 0.10810811 FWCXELAAYFYCSR-XTOHQWFCSA-N CC1CCC2(OC1)OC3CC4C5CCC6CC(O)C(O)CC6(C)C5CCC4(C)C3C2C
118 0.10810811 FWCXELAAYFYCSR-RYKNUXCGSA-N C[C@@H]1CC[C@@]2([C@H]([C@H]3[C@@H](O2)C[C@@H]4[C@@]3(CC[C@H]5[C@H]4CC[C@@H]6[C@@]5(C[C@H]([C@@H](C6)O)O)C)C)C)OC1
119 0.10810811 FWCXELAAYFYCSR-SNUGXKFFSA-N CC1CCC2(OC1)OC3CC4C5CCC6CC(O)C(O)CC6(C)C5CCC4(C)C3C2C
120 0.10666667 QJXGNNKCBMKRSS-UHFFFAOYSA-N CC1CCC2(OC1)OC1C(C2C)C2(C(C1)C1CCC3C(C1CC2)(C)CCC(C3O)O)C
121 0.10526316 SOUWALPKSNYQGN-UHFFFAOYSA-N OCC(CCOCC(C1CCC2C1(C)CCC1C2C(O)CC2=CC(=O)CCC12C)C)C
122 0.1038961 VOZYGTNSBCSYKD-UHFFFAOYSA-N O=C1CCC2(C(=C1)CC(=O)C1C2CCC2(C1CCC2C(CCCC(O)(C)C)C)C)C
123 0.1025641 ITUZDBHMBMLBGU-UHFFFAOYSA-N OC1CCC2(C(C1)CCC1C2CCC2(C1CC1C2C(C)C2(O1)COCC(CO2)C)C)C
124 0.1025641 LTBFPKUJKGIACN-UHFFFAOYSA-N OCC(CCC1=C(C)C2C(O1)CC1C2(C)CCC2C1CCC1C2(C)CCC(C1O)O)C
125 0.1025641 LGCCMIBSCHOEKA-UHFFFAOYSA-N OCC(CCC1=C(C)C2C(O1)CC1C2(C)CCC2C1CCC1C2(C)CCC(=O)C1)C
126 0.1025641 DONLQZCYNNQRBN-UYMUHVBJSA-N CC1C2C(CC3C4CCC5CC(O)CCC5(C)C4CCC23C)OC16CCC(C)(O)CO6
127 0.1025641 DONLQZCYNNQRBN-AQTFDDKESA-N CC1C2C(CC3C4CCC5CC(O)CCC5(C)C4CCC23C)OC16CCC(C)(O)CO6
128 0.1025641 FIUQXEMWHHRGMG-VMPITWQZSA-N OCC(/C=C/C1=C(C)C2C(O1)CC1C2(C)CCC2C1CCC1C2(C)CCC(C1)O)C
129 0.1025641 DONLQZCYNNQRBN-XOZMLSQVSA-N CC1C2C(CC3C4CCC5CC(O)CCC5(C)C4CCC23C)OC16CCC(C)(O)CO6
130 0.1025641 MFAQJJHSPYTDNA-UHFFFAOYSA-N CCCCCC(O[Si](C)(C)C)C(CC=CCCCCCCCC(=O)OC)OC
131 0.1025641 PESIZHCXKUGULN-ORZRZLBHSA-N CC(C)CC=CC(CO)C1(O)CCC2C3CCC4CC(=O)C=CC4(C)C3CCC12C
132 0.1025641 TXUICONDJPYNPY-UHFFFAOYSA-N CCCCCCC(=O)OC1CCC2C3CCC4CC(=O)C=C(C)C4(C)C3CCC12C
133 0.1025641 IMKFKTCHQMERSU-UHFFFAOYSA-N O=C1CCC2(C(=C1)CC(C1C2CCC2(C1CCC2C(COCC(C(C)C)O)C)C)O)C
134 0.1025641 LYQPZEXKOLRNBU-UHFFFAOYSA-N O=C1CCC2(C(=C1)C=C(C1C2CCC2(C1CCC2C(CCCC(O)(C)C)C)C)O)C
135 0.1025641 YMIKNRTZADYBHH-UHFFFAOYSA-N CCCCCCC(=O)OC1CCC2C1(C)CCC1C2CCC2=C(C(=O)CCC12C)C
136 0.1025641 DONLQZCYNNQRBN-JZHVHZEJSA-N CC1C2C(CC3C4CCC5CC(O)CCC5(C)C4CCC23C)OC16CCC(C)(O)CO6
137 0.1025641 LJDYLLNFUNWTLY-JDLMUQTQSA-N C1C(=C)/C(=C\C=C2\[C@]3([H])CC[C@@]([H])([C@@]3(C)CCC\2)[C@]([H])(C)CC(=O)CC(O)(C)C)/C[C@@H](O)C1
138 0.1025641 ZRFMHBDKZOGYNX-UHFFFAOYSA-N O=C1CCC2(C(=C1)C(O)C(C1C2CCC2(C1CCC2C(CCCC(O)(C)C)C)C)O)C
139 0.1025641 LJDYLLNFUNWTLY-RMCZXOCXSA-N CC(CC(=O)CC(C)(C)O)C1CCC2C(=CC=C3/C(CCC(C3)O)=C)CCCC12C
140 0.1025641 KCQOWSKVHVGCCF-UHFFFAOYSA-N CCCCCCCC(=O)OC1CCC2C3CCC4=CC(=O)CCC4(C)C3CCC12C
141 0.1025641 DONLQZCYNNQRBN-CPTAGCJFSA-N CC1C2C(CC3C4CCC5CC(O)CCC5(C)C4CCC23C)OC16CCC(C)(O)CO6
142 0.1025641 IYAXSWAGMBQNCL-UHFFFAOYSA-N OCC(CCC1=C(C)C2C(O1)CC1C2(C)CCC2C1CCC1C2(C)COCC(C1)O)C
143 0.1025641 DONLQZCYNNQRBN-UHFFFAOYSA-N OC1CCC2(C(C1)CCC1C2CCC2(C1CC1C2C(C)C2(O1)CCC(CO2)(C)O)C)C
144 0.1025641 MFAQJJHSPYTDNA-KMGCHEGRSA-N CCCCCC(O[Si](C)(C)C)C(CC=C/CCCCCCCC(=O)OC)OC
145 0.092307692 KYKMRIFLTLNSJD-UHFFFAOYSA-N OCC(CCC1=C(C)C2C(O1)CC1C2(C)CCC2(C1CCC1C2(C)CCC(C1)O)O)C
146 0.089552239 VDQMOSDKAHPELA-UHFFFAOYSA-N OCC(CCC1=C(C)C2C(O1)CC1C2(C)CCC2C1CCC1(C2(C)CCC(C1)O)O)C
147 0.089552239 APNSYGLGWPWRGU-UHFFFAOYSA-N OCC(CCC1=C(C)C2C(O1)CC1C2(C)CCC2C1(O)CCC1C2(C)CCC(C1)O)C
148 0.089552239 CFMRIVODIXTERW-UHFFFAOYSA-N CCCCCCC(C)(C)C1=CC(OC)=C(C2C=C(CO)C3CC2C3(C)C)C(OC)=C1
149 0.088235294 GHFZHGRRWXRSTI-UHFFFAOYSA-N O=C1CCC2(C(=C1)CC(C1(C2CCC2(C1CCC2C(CCCC(O)(C)C)C)C)O)O)C
150 0.088235294 KGLFTUQVQYGQMS-UHFFFAOYSA-N CCCCC(CC)COC(=O)C1=CC=CC=C1C(=O)OCCCCCCCCC(C)C
151 0.086956522 FETNZOGHLROHNN-UHFFFAOYSA-N OCC(CCC1=C(C)C2C(O1)CC1C2(C)CCC2C1CCC1C2(C)C(O)CC(C1)O)C
152 0.086956522 PJSKZKKBOYGOGE-UHFFFAOYSA-N OCC(CCC1=C(C)C2C(O1)CC1C2(C)CCC2C1CC(O)C1C2(C)CCC(C1)O)C
153 0.086956522 CFYXPZZKANYPBT-UHFFFAOYSA-N OC(C(C1CCC2C1(C)CCC1C2C(O)CC2=CC(=O)CCC12C)C)CC(C(C)C)O
154 0.086956522 SGOYATXJDQMDCC-UHFFFAOYSA-N OCC(CCC1=C(C)C2C(O1)CC1C2(C)CCC2C1C(O)CC1C2(C)CCC(C1)O)C
155 0.086956522 FUHQXQRRKNRULJ-UHFFFAOYSA-N OCC(CCC1=C(C)C2C(O1)CC1C2(C)CC(C2C1CCC1C2(C)CCC(C1)O)O)C
156 0.085714286 SPHDPIMRBTUUSW-UHFFFAOYSA-N OCC(CCC1=C(C)C2C(O1)CC1C2(C)CCC2C1CCC1C2(CO)CCC(C1)O)C
157 0.085714286 JAFNJGSJPNZNFO-UHFFFAOYSA-N CC(C(CCC(C1CCC2C1(C)CCC1C2C(O)CC2=CC(=O)CCC12C)(O)C)O)C
158 0.085714286 DSDFNYWKAUHHGF-UHFFFAOYSA-N OCC(CCC1=C(C)C2C(O1)CC1(C2(C)CCC2C1CCC1C2(C)CCC(C1)O)O)C
159 0.085714286 PGOBGQGGMJXZAI-UHFFFAOYSA-N O=C1CCC2(C(=C1)CC(C1C2CCC2(C1CCC2C(COCCC(O)(C)C)C)C)O)C
160 0.083333333 QPDFFODXXMNDRS-UHFFFAOYSA-N OCC(CCC(C(C1CCC2C1(C)CCC1C2C(O)CC2=CC(=O)CCC12C)C)O)C
161 0.082191781 RMCNEIUNJZPGIG-TVKJNXPUSA-N CCC(C)C=C/C(C)C1CCC2C1(C)CCC3C4(C)CCC(O)CC45OOC23C=C5
162 0.082191781 RMCNEIUNJZPGIG-HUTBDJSTSA-N C1C[C@]2([H])[C@@]3(C)CC[C@H](O)C[C@]43OO[C@@]2(C=C4)[C@]2([H])CC[C@]([H])([C@@](C)([H])/C=C\C(CC)C)[C@@]12C
163 0.082191781 IMYMXUREUULCIK-UHFFFAOYSA-N OCC(CCC1=C(C)C2C(O1)CC1C2(CO)CCC2C1CCC1C2(C)CCC(C1)O)C
164 0.082191781 HFUJFBLDZTWQOB-UHFFFAOYSA-N OCC(CCC1=C(C)C2C(O1)CC1C2(C)C(O)CC2C1CCC1C2(C)CCC(C1)O)C
165 0.082191781 AIJJOEDBTOZBGB-UHFFFAOYSA-N CC1CCC2(OC1)OC1C(C2(C)O)C2(C(C1)C1CCC3C(C1CC2)(C)CCC(C3)O)C
166 0.082191781 IXGONUKVIBKTRH-LKBHTPOXSA-N CC(C)CC=CC(C)C1CCC2C3=CC(O)C4(O)CC(O)CCC4(C)C3(O)CCC12C
167 0.081081081 OTWCKKHYJCPBKH-UHFFFAOYSA-N OCC(C1CCC2C1(C)CCC1C2C(O)CC2=CC(=O)CCC12C)CCC(C(C)C)O
168 0.08 LMWLCVFSYZGFDM-UHFFFAOYSA-N CCCCCCCCCCCCCCCCCC(=O)OC(CC1=CC=CC=C1)C(O)=O
169 0.08 BGGVKRPAYXWFBK-UHFFFAOYSA-N OCC(CCC1=C(C)C2C(O1)CC1C2(C)CCC2C1COCC1C2(C)CCC(C1)O)C
170 0.08 MZZDBHWUQICLGH-UHFFFAOYSA-N CC(C1CCC2C1(C)CCC1C2C(O)CC2=C(C(=O)CCC12C)O)CCCC(O)(C)C
171 0.08 ZVWCWPUAQHAINU-YKRFVQTKSA-N CC1CCC2(CC3OC4C5CCC6CC(O)C(O)CC6(C)C5CCC4(C)C3C2C)OC1
172 0.078947368 WISOACODKWCRQK-MEKQHADNSA-N CC(C)CC=C[C@@H](C)[C@H]1CC[C@@H]2[C@]1(C)CC[C@@H]3[C@@]4(C)CC[C@H](O)C[C@@]45OO[C@@]23C=C5
173 0.078947368 WISOACODKWCRQK-XRLZFMEMSA-N CC(C)CC=CC(C)C1CCC2C1(C)CCC3C4(C)CCC(O)CC45OOC23C=C5
174 0.077922078 DZECUSKDCWYJLV-GIVCTHQWSA-N CC(C)CC=C[C@@H](C)[C@H]1CC[C@H]2[C@@H]3CC(=O)[C@@]4(O)C[C@@H](O)C[C@@H](O)[C@]4(C)[C@H]3CC[C@]12C
175 0.077922078 XPIRDPBGJFQGRI-IVTTYZFMSA-N CC(C)CC=CC(C)C1CCC2C3=CC(O)C4(O)CC(O)CCC4(CO)C3CCC12C
176 0.076923077 JMTGPYQQNHOZAL-MQQVFALHSA-N C1C2(C)[C@@]([H])([C@@H](O)CC3C2=CCC2(C)C3CCC2C(CC(=O)/C=C(/C)\C)C)C[C@@H](O)C1
177 0.076923077 JMTGPYQQNHOZAL-UHFFFAOYSA-N CC(CC(=O)C=C(C)C)C1CCC2C3CC(O)C4CC(O)CCC4(C)C3=CCC12C
178 0.076923077 KQBDJBQZDLFXRF-UHFFFAOYSA-N OCC(C1CCC2C1(C)CCCC2=CC=C1CC(O)CCC1=C)CCC(C(O)(C)C)O
179 0.076923077 QMPAQQQVRSGIIQ-UHFFFAOYSA-N OCC(CCCC(C1CCC2C1(C)CCC1C2(O)C(O)CC2=CC(=O)CCC12C)C)C
180 0.076923077 PCCWSDYHDLZGKW-UHFFFAOYSA-N OC1CCC2(C(=CCC3C2CCC2(C3CCC2C(C(CCC(C(=O)O)C)O)C)C)C1)C
181 0.076923077 QOVKJPVDCVBFJX-CRSDPXKQSA-N CCC=CCCCCCCCCCCCCCCCC1(O)CC(=O)C=CC1O
182 0.076923077 BUVHRWDQSRIJGY-XNZCEKOMSA-N CC(C1CCC(C)(C)O1)C2CCC3C4=CCC5C(O)C(O)C(O)CC5(C)C4CCC23C
183 0.076923077 IBMCXQVODDBBPP-UHFFFAOYSA-N OC1CCC2(C(C1)CCC1C2CCC2(C1CC1C2C(=C(O1)CCC(C(O)O)C)C)C)C
184 0.076923077 QGISRJAACUKIGH-BJVCRSPOSA-N OC1CCC(=C)C(=C/C=C/2\CCCC3(C2CCC3C(C(CC(C(O)(C)C)O)O)C)C)C1
185 0.076923077 ROHHWFGAENDHHB-BJVCRSPOSA-N OC1CCC(=C)C(=C/C=C/2\CCCC3(C2CCC3C(CCC(C(O)(C)C)O)(O)C)C)C1
186 0.076923077 QABRFPDIWZUXIW-SLADVJDHSA-N OC1CCC(=C)C(=C/C=C/2\CCCC3(C2CCC3C(COCC(C(O)(C)C)O)C)C)C1
187 0.076923077 KMZNDBXOFNLUAK-WBQNJBOJSA-N C[C@H](CCC=C(C)C)[C@H]1CC[C@H]2[C@@H]3C[C@@H](O)[C@@]4(O)C[C@@H](O)CC(=O)[C@]4(C)[C@H]3CC[C@]12C
188 0.076923077 YLOBXFDQWSOIGT-UHFFFAOYSA-N O=C1CCC2(C(=C1)CC(C1C2CCC2(C1CCC2C(CCOCC(O)(C)C)C)C)O)C
189 0.076923077 QGISRJAACUKIGH-IMNGKQGYSA-N C1C(=C)/C(=C\C=C2\[C@]3([H])CC[C@@]([H])([C@@]3(C)CCC\2)[C@]([H])(C)C(O)CC(O)C(O)(C)C)/C[C@@H](O)C1
190 0.076923077 RZSPALSQGRQVSC-YHOZRTIBSA-N CC(C)CC=CC(C)C1CCC2C3=C(CCC12C)C4(C)CCC(O)CC45OC5C3O
191 0.076923077 WUCJZZPXANOCFR-UHFFFAOYSA-N OCC(CCC(=O)C(C1C(=O)CC2C1(C)CCC1C2CCC2C1(C)CCC(C2)O)C)C
192 0.076923077 NVKODTLOGVHURD-HMLINFKKSA-N CCCCCC=C/CC(O[Si](C)(C)C)C(CCCCCCCC(=O)OC)OC
193 0.076923077 IUADQMICVNTYCP-UHFFFAOYSA-N OC1CCC2(C(=CCC3C2CCC2(C3CCC2C(COCCC(C(=O)O)C)C)C)C1)C
194 0.076923077 QOVKJPVDCVBFJX-QVXKUFBMSA-N CCC=CCCCCCCCCCCCCCCCC1(O)CC(=O)C=CC1O
195 0.076923077 LERJGPOYTMFFPM-UHFFFAOYSA-N OC1CCC(=C)C(=CC(=C2CCCC3(C2CCC3C(CCC(C(O)(C)C)O)C)C)O)C1
196 0.076923077 BPOIHUSOWKMASR-UHFFFAOYSA-N OCC(CCCC(C1CCC2C1(C)CCC1C2C(O)C(C2=CC(=O)CCC12C)O)C)C
197 0.076923077 JDWTZFKAAJSCDH-UHFFFAOYSA-N OCC(CCC1=C(C)C2C(O1)CC1C2(C)COCC2C1CCC1C2(C)CCC(C1)O)C
198 0.076923077 RFTDEQYFXRYAJM-UHFFFAOYSA-N OCC(CCCC(C1CCC2C1(C)CCC1C2C(=CC2=CC(=O)CCC12C)O)C)C
199 0.076923077 RZSPALSQGRQVSC-JRWXEIKBSA-N CC(C)CC=CC(C)C1CCC2C3=C(CCC12C)C4(C)CCC(O)CC45OC5C3O
200 0.076923077 DDZHNKIBJQESJA-XITJBCNYSA-N OC1CCC(=C)C(=C/C=C/2\CCCC3(C2CCC3C(CCC(=O)C(O)(C)C)C)C)C1
201 0.076923077 BBURWOWQTQSYFY-UHFFFAOYSA-N OCC(CCCC(C1CCC2C1(C)CCC1C2C(=O)CC2=CC(=O)CCC12C)C)C
202 0.076923077 DDZHNKIBJQESJA-PRYXGPIGSA-N CC(CCC(=O)C(C)(C)O)C1CCC2C(=CC=C3/C(CCC(C3)O)=C)CCCC12C
203 0.076923077 JMTGPYQQNHOZAL-JXYGGNRYSA-N CC(CC(=O)C=C(C)C)C1CCC2C3CC(O)C4CC(O)CCC4(C)C3=CCC12C
204 0.076923077 DDZHNKIBJQESJA-AHMPPUFCSA-N C1C(=C)/C(=C\C=C2\[C@]3([H])CC[C@@]([H])([C@@]3(C)CCC\2)[C@]([H])(C)CCC(=O)C(O)(C)C)/C[C@@H](O)C1
205 0.076923077 BSEBVXAFMZVRFJ-LZIGWKMKSA-N CC(C(O)C(O)C=C(C)C)C1CCC2C3CCC4CC(=O)C=CC4(C)C3CCC12C
206 0.076923077 QZHZMGRVSXDXQO-UHFFFAOYSA-N OCC(CCC1=C(C)C2C(O1)CC1C2(C)CCC2C1CCC1C2(C)CC(C(C1)O)O)C
207 0.076923077 BWMVLQMRYYGFHI-KJIUYDRXSA-N CC(C)CC=CC(C)C1CCC2C3=CC(=O)C4(O)CC(O)CCC4(C)C3CCC12C
208 0.076923077 FCACQWMOYPXUDB-UHFFFAOYSA-N OCC(CCC1=C(C)C2C(O1)C(O)C1C2(C)CCC2C1CCC1C2(C)CCC(C1)O)C
209 0.076923077 AZTOSTJEOKPAMT-WNOMINFLSA-N CC(C)CC=C[C@@H](C)[C@H]1CC[C@H]2[C@@H]3C[C@@H](O)[C@@]4(O)C[C@@H](O)CC(=O)[C@]4(C)[C@H]3CC[C@]12C
210 0.076923077 IAVFKUUCHOFYAF-KPZZRGDASA-N CC1COC2(OC3CC4C5CCC6CC(O)CCC6(C)C5CCC4(C)C3C2C)C(O)C1
211 0.076923077 IAVFKUUCHOFYAF-ACIHSVPISA-N CC1COC2(OC3CC4C5CCC6CC(O)CCC6(C)C5CCC4(C)C3C2C)C(O)C1
212 0.076923077 IAVFKUUCHOFYAF-UHFFFAOYSA-N OC1CCC2(C(C1)CCC1C2CCC2(C1CC1C2C(C)C2(O1)OCC(CC2O)C)C)C
213 0.076923077 FGDZNQRIWYSFIL-FATIZPNWSA-N C[C@H](CC[C@H](O)C(=C)C)[C@H]1CC[C@H]2[C@H]3[C@H](CC[C@]12C)[C@@]4(C)CC[C@H](O)CC4=CC3=O
214 0.068965517 FYTIKWWEGLLOKG-UHFFFAOYSA-N C[SiH](CCCCCCOC1CCCCO1)CCCCCCOC1CCCCO1
215 0.066666667 JTDXUAQCPKOTEK-UHFFFAOYSA-N OC1CCC2(C3(C1)OC3CC1C2CCC2(C1CCC2C(C(CC1OC1(C)C)O)C)C)C
216 0.061538462 GYNXHIPFMUEDSX-UHFFFAOYSA-N OC(CC(O)(C)C)CC(C1CCC2C1(C)CCC1C2C(O)CC2=CC(=O)CCC12C)C
217 0.060606061 YJRYREUPECTWOU-UHFFFAOYSA-N OC1CCC2(C3(C1)OC3CC1C2CCC2(C1CCC2C(CC(C1OC1(C)C)O)C)C)C
218 0.060606061 HQWWFMVRGOSFMK-UHFFFAOYSA-N OC1CCC2(C3(C1)OC3CC1C2CCC2(C1CCC2C(COCC1OC1(C)C)C)C)C
219 0.059701493 YZSZVYSPIWZOBZ-UHFFFAOYSA-N CC(C(CCC(C1(O)CCC2C1(C)CCC1C2C(O)CC2=CC(=O)CCC12C)C)O)C
220 0.059701493 KCOUFQRVBGVVTE-UHFFFAOYSA-N O=C1CCC2(C(=C1)CC(C1C2CCC2(C1(O)CCC2C(CCC(C(C)C)O)C)C)O)C
221 0.058823529 RSKFXMDGCXLBAK-FFZDEPCBSA-N CC(C)CC(=O)OC1CC2C(CC3C(C)(C)CCCC3(C)C24CCC1(C)C4)OC(=O)C
222 0.057971014 VPOAVTZKTUOUHN-WSDVHKRZSA-N CC(C)CC(=O)CC(C)(O)C1CCC2C3CC(O)C4CC(O)CCC4(C)C3=CCC12C
223 0.057971014 DVPGAFPNXGBUAE-UHFFFAOYSA-N OCC(CCC(=O)C(C1C(O)CC2C1(C)CCC1C2CC=C2C1(C)CCC(C2)O)C)C
224 0.057971014 VPOAVTZKTUOUHN-GUKQNFHTSA-N C1[C@]2(C)C3=CC[C@]4(C)[C@@]([H])([C@](O)(C)CC(=O)CC(C)C)CC[C@@]4([H])[C@]3([H])C[C@H](O)[C@@]2([H])C[C@@H](O)C1
225 0.057971014 ALQALIMJDNSPNL-UHFFFAOYSA-N OC1CCC2(C(C1)C(=O)C=C1C2CCC2(C1(O)CCC2C(CCC(C(C)C)O)C)C)C
226 0.057142857 HQOXAANFOVRAFU-UHFFFAOYSA-N OCC(CCCC(C1CCC2C1(C)CCC1C2C(O)CC2=CC(=O)CCC12C)(O)C)C
227 0.057142857 OEGIQSHGHZZSPB-UHFFFAOYSA-N O=C1CCC2(C(=C1)CC(C1C2CCC2(C1COCC2C(CCCC(O)(C)C)C)C)O)C
228 0.057142857 YYCGJHMXNRCONF-HKMPXQLFSA-N COC1OC2(CC(C)C3CC4(C)CCC5(C)CCC(C5C4CC=C1C23)C(=C)C)OC
229 0.056338028 BXFOUSPWBZVTRG-UHFFFAOYSA-N CC(C1CCC2C1(C)CCC1C2C(O)CC2=CC(=O)C(CC12C)O)CCCC(O)(C)C
230 0.056338028 PYLGLZADTZPEQR-UHFFFAOYSA-N OCC(COCC1=C(C)C2C(O1)CC1C2(C)CCC2C1CCC1C2(C)CCC(C1)O)C
231 0.055555556 PJHPSZZVQVXNJP-UHFFFAOYSA-N OCC(CCC(C(C1C(=O)CC2C1(C)CCC1C2CC=C2C1(C)CCC(C2)O)C)O)C
232 0.055555556 ASYJIYUQBUFLPP-UHFFFAOYSA-N CCCCCCCCCCCOC(=O)C1=CC=CC=C1C(=O)OCCCCCC(C)C
233 0.054794521 QOILEZZCWGRXCH-UHFFFAOYSA-N OCC(CC(CC(C1CCC2C1(C)CCC1C2C(O)CC2=CC(=O)CCC12C)C)O)C
234 0.054054054 NHRGJVVEKNHIIE-UHFFFAOYSA-N OC(CC(O)(C)C)CC(C1CCC2C1(C)CCCC2=CC=C1CC(O)CC(C1=C)O)C
235 0.054054054 NHRGJVVEKNHIIE-KWJCNBFNSA-N [H]\C(\C(\[H])=C1/CCC[C@@]2(C)[C@@]1([H])CC[C@]2([H])[C@]([H])(C)C[C@]([H])(O)CC(C)(C)O)=C1/C[C@@]([H])(O)C[C@]([H])(O)C1=C
236 0.054054054 RAKZRUPCEPIEPK-UHFFFAOYSA-N OCC(CCCC(C1CCC2C1(C)CCC1C2C(O)CC2=CC(=O)CCC12C)CO)C
237 0.054054054 RWVBPAWTBYTZQU-UHFFFAOYSA-N OCC(CCc1oc2c(c1C)C1(C(C2)C2CCC3C(C2CC1)(C)CCC(C3)O)C)C
238 0.054054054 NHRGJVVEKNHIIE-PTNHXQMASA-N [C@@H]1(O)C(=C)/C(=C\C=C2\[C@]3([H])CC[C@@]([H])([C@@]3(C)CCC\2)[C@]([H])(C)C[C@@H](O)CC(O)(C)C)/C[C@@H](O)C1
239 0.053333333 XLWNCLCQESSURG-UHFFFAOYSA-N OCC12CCC3C(C2CCC1C(CCC(C(C)C)O)C)C(O)CC1=CC(=O)CCC31C
240 0.053333333 JUZXKNNBWSNFMV-KXHHHXHYSA-N CC(C)CC=CC(C)(O)C1CCC2C3CCC4CC(=O)C=CC4(C)C3CCC12CO
241 0.053333333 JBIKGCLXDKJHLW-UHFFFAOYSA-N OCC(CC(C1=C(C)C2C(O1)CC1C2(C)CCC2C1CCC1C2(C)CCC(C1)O)O)C
242 0.052631579 XXBVTPLRJSEKAF-UHFFFAOYSA-N CC(C(CCC(C1CCC2C1(C)CCC1C2C(O)CC2=CC(=O)CC(C12C)O)C)O)C
243 0.052631579 DYOBOCYKNBQKBE-UHFFFAOYSA-N OCC(COCCC(C1CCC2C1(C)CCC1C2C(O)CC2=CC(=O)CCC12C)C)C
244 0.052631579 WHMCSESMOFNMSR-UHFFFAOYSA-N OCC12CCC(=O)C=C1CC(C1C2CCC2(C1CCC2C(CCC(C(C)C)O)C)C)O
245 0.052631579 WALALEZRSPIWPW-UHFFFAOYSA-N CC(C(CCC(C1CCC2C1(C)CCC1C2C(O)CC23C1(C)CCC(=O)C3O2)C)O)C
246 0.051948052 OAXFFWSUQVYNPZ-HQZGRNPJSA-N OC1CC(O)C(=C)C(=C/C=C/2\CCCC3(C2CCC3C(C(CC(C(C)C)O)O)C)C)C1
247 0.051948052 YXGXZZLCJRJRIX-UHFFFAOYSA-N CC(C(CCC(C1CCC2C1(C)COCC1C2C(O)CC2=CC(=O)CCC12C)C)O)C
248 0.051948052 VCUPDQUGWTZVDL-IPBLECGNSA-N OC1CC(O)C/C(=C\C=C2CCCC3(C2CCC3(O)C(/C=C/C(C(O)(C)C)C)C)C)/C1
249 0.051282051 LVZXWAPKUKEZQP-HVISWYKNSA-N OC1CC(O)C(=C)C(=C/C=C/2\CCCC3(C2CCC3C(COCCC(O)(C)C)C)C)C1
250 0.051282051 XYQBYCBHEHWDGO-BTLYYCKHSA-N OC1CC(O)C/C(=C\C=C2CCCC3(C2CCC3C(/C=C(/C(C(O)(C)C)C)\O)C)C)/C1
251 0.051282051 UOHQGALLXGYHOI-BTLYYCKHSA-N OC1CC(O)C/C(=C\C=C2CCCC3(C2CCC3C(/C(=C/C(C(O)(C)C)C)/O)C)C)/C1
252 0.051282051 HVKCLCUFAJBQPQ-HQZGRNPJSA-N OC1CC(O)C(=C)C(=C/C=C/2\CCCC3(C2CCC3C(CC(C(C(C)C)O)O)C)C)C1
253 0.051282051 NJRNILMHWDFXFM-FGAMIJQJSA-N OC1CC(O)C/C(=C\C=C2CCCC3(C2CC(C3C(/C=C/C(C(O)(C)C)C)C)O)C)/C1
254 0.051282051 LAQPWADZYWJCIF-UHFFFAOYSA-N OCC(CCCC(C1CCC2C1(C)CCC1C2C(O)CC2=C(C(=O)CCC12C)O)C)C
255 0.051282051 IKTMAVMLFQJZAN-UHFFFAOYSA-N OCC(CCCC(C1CCC2C1(C)CCC1C2C(O)CC2=CC(=O)C(CC12C)O)C)C
256 0.051282051 ADONYFGTOIDRAJ-UHFFFAOYSA-N OC1CCC(=C)C(=CC=C2CCCC3(C2=CCC3C(CCC(C(O)(C)C)O)C)C)C1
257 0.051282051 SUHOMBUWXUOLLN-XITJBCNYSA-N OC1=CC(=C/C=C/2\CCCC3(C2CCC3C(CCC(C(O)(C)C)O)C)C)C(=C)CC1
258 0.051282051 MACYKHDYMAESPD-OQSHIXEMSA-N OC1CC(O)C/C(=C\C(=C2CCCC3(C2CCC3C(/C=C/C(C(O)(C)C)C)C)C)O)/C1
259 0.051282051 PAELVRLOZSEKKX-UHFFFAOYSA-N CC(C(CCC(C1CCC2C1(C)CCC1C2C(O)C(C2=CC(=O)CCC12C)O)C)O)C
260 0.051282051 FJZKSSZSCOWZLH-UHFFFAOYSA-N OC1CCC2(C(=CCC3C2CCC2(C3CCC2C(CCOCC(C(=O)O)C)C)C)C1)C
261 0.051282051 PYRMDPYWWHUQHM-HVISWYKNSA-N OC1CC(O)C(=C)C(=C/C=C/2\CCCC3(C2CCC3C(COCC(C(C)C)O)C)C)C1
262 0.051282051 OPESDBSJPSZDIT-PJZCFIFPSA-N CCCCCCCC[C@@]1(C[C@H]2[C@@H]3CCC4=C([C@H]3CC[C@@]2([C@H]1O)C)C=CC(=C4)OC)O
263 0.051282051 IOAXFSWDXANYFR-HQZGRNPJSA-N OC1CC(O)C(=C)C(=C/C=C/2\CCCC3(C2CCC3C(CCC(C(C)C)O)(O)C)C)C1
264 0.051282051 CIYNDEHOHLAUJG-BBMMVLKRSA-N C1C(=C)C(/C=C/[C@]2(O)[C@]3([H])CC[C@@]([H])([C@@]3(C)CCC2)[C@]([H])(C)CCCC(O)(C)C)=CC(=O)C1
265 0.051282051 BLPKJKHQLRGBTN-UHFFFAOYSA-N CC(C(CCC(C1CCC2C1(C)CCC1C2C(O)CC2=CC(=O)C=CC12C)C)O)C
266 0.051282051 KGIDKSGPBWVEBL-UHFFFAOYSA-N CC(C(CCC(C1CCC2C1(C)CCC1C2C(=CC2=CC(=O)CCC12C)O)C)O)C
267 0.051282051 JZKQDLBQLMQRBF-ZKPSXAQZSA-N [C@@H]1(O)C(=C)/C(=C\C=C2\[C@]3([H])CC[C@@]([H])([C@@]3(C)CCC\2)[C@]([H])(C)C/C=C/C(O)(C)C)/C[C@@H](O)C1
268 0.051282051 LMKDLPPJNDGQBV-UHFFFAOYSA-N CC(C(CCC(C1CCC2C1(C)CCC1C2(O)C(O)CC2=CC(=O)CCC12C)C)O)C
269 0.051282051 NQYKUNLOUXZDEN-IYPBAUNVSA-N C1C(=C)/C(=C\C=C2\[C@]3([H])CC[C@@]([H])([C@@]3(C)CCC\2)[C@]([H])(C)/C=C/[C@@H](O)C(O)(C)C)/C[C@@H](O)C1
270 0.051282051 NQYKUNLOUXZDEN-NRYKWOICSA-N C1C(=C)/C(=C\C=C2\[C@]3([H])CC[C@@]([H])([C@@]3(C)CCC\2)[C@]([H])(C)/C=C/[C@H](O)C(O)(C)C)/C[C@@H](O)C1
271 0.051282051 UDKXRKKPBOEFRD-WAEAIGQRSA-N [C@@H]1(O)CC2[C@@]([H])(/C=C3/[C@]4([H])CC[C@@]([C@@](C)([H])CCCC(O)(C)C)([H])[C@@]4(C)CCC/3)OOCC=2CC1
272 0.051282051 UDKXRKKPBOEFRD-XTDVUYCWSA-N [C@@H]1(O)CC2[C@]([H])(/C=C3/[C@]4([H])CC[C@@]([C@@](C)([H])CCCC(O)(C)C)([H])[C@@]4(C)CCC/3)OOCC=2CC1
273 0.051282051 MECJLJCOTQNHSK-UHFFFAOYSA-N CC(C(CCC(C1CCC2C1(C)CCC1C2C(O)CC2=CC(=O)OCCC12C)C)O)C
274 0.051282051 LOSKYZGBNAKNFL-VJBDWGOASA-N [C@@H]1(O)C2(CC2)/C(=C\C=C2\[C@]3([H])CC[C@@]([C@@](C)([H])COCC(O)(C)C)([H])[C@@]3(C)CCC\2)/C[C@@H](O)C1
275 0.051282051 ZGLWFTJDCFAJAO-UHFFFAOYSA-N CC(C(CCC(C1CCC2C1(C)CCC1C2C(O)CC2=CC(=O)COCC12C)C)O)C
276 0.051282051 KUIHAHXZFFZCMZ-QJCCVWJUSA-N C1C(=C)/C(=C\C=C2\[C@]3([H])CC[C@@]([H])([C@@]3(C)CCC\2)[C@]([H])(C)CCC(O)C(O)(C)CO)/C[C@@H](O)C1
277 0.051282051 YUZFRNSAGWDVDX-UHFFFAOYSA-N CC(C(CCC(C1COCC2C1(C)CCC1C2C(O)CC2=CC(=O)CCC12C)C)O)C
278 0.051282051 LAQNVFWQJOXGEY-UHFFFAOYSA-N O=C1C=CC2(C(=C1)CC(C1C2CCC2(C1CCC2C(CCCC(O)(C)C)C)C)O)C
279 0.051282051 PDYXSGPFYFIILJ-XITJBCNYSA-N OC1CCC(=C)C(=C/C=C/2\C=CCC3(C2CCC3C(CCC(C(O)(C)C)O)C)C)C1
280 0.051282051 DKJIQQDSKDLPME-KGBKNLTRSA-N OC1CCC(=C)C(=C/C=C/2\COCCC3(C2CCC3C(CCC(C(O)(C)C)O)C)C)C1
281 0.051282051 YLBBOCLWLNGSNQ-UHFFFAOYSA-N CC(C(C(CC(C1CCC2C1(C)CCC1C2C(O)CC2=CC(=O)CCC12C)C)O)O)C
282 0.051282051 XMRCMTGNMOWRDZ-UHFFFAOYSA-N CC(C(CCC(C1CCC2C1(C)CCC1C2C(O)CC2=CC(=O)C(CC12C)O)C)O)C
283 0.051282051 DRENNSXCPFEFLF-UHFFFAOYSA-N CC(C(CCC(C1CCC2C1(C)CCC1C2C(O)CC2=C(C(=O)CCC12C)O)C)O)C
284 0.051282051 KCQPCCFLWJWOMT-NYBBFFOWSA-N CC(CCC1OC1(C)C)C2CCC3C4CC(O)C5=CC(=O)CCC5(C)C4CCC23C
285 0.051282051 QOSINYVNASPOBH-UHFFFAOYSA-N CC(C(CCC(C1CCC2C1(C)CCC1C2C(=O)CC2=CC(=O)CCC12C)C)O)C
286 0.051282051 GTVGEFKOFCNASA-XVHYEFMISA-N CC(C)C(=O)CCC(C)C1CCC2C3C(CCC12C)C4(C)CCC(O)CC4=CC3=O
287 0.051282051 ZUBSGSVHUGXJLV-UHFFFAOYSA-N OCC(CCCC(C1CCC2C1(C)CCC1C2C(O)CC23C1(C)CCC(=O)C3O2)C)C
288 0.051282051 LDINHRCKVQKUTF-UHFFFAOYSA-N OCC(CCCC(C1COCC2C1(C)CCC1C2C(O)CC2=CC(=O)CCC12C)C)C
289 0.051282051 VZSIZUFIBLOATL-JUPMYIMBSA-N CC(C)CC(=O)C=C(C)/C1CCC2C3CC(O)C4CC(O)CCC4(C)C3=CCC12C
290 0.051282051 VZSIZUFIBLOATL-FJUMRIJNSA-N CC(C)CC(=O)C=C(/C)C1CCC2C3CC(O)C4CC(O)CCC4(C)C3=CCC12C
291 0.051282051 JMXOLUGCTHVZRO-UTHWKXIRSA-N CC(C)CCC1(O)OC2CC3C4CCC5CC(=O)C=CC5(C)C4CCC3(C)C2C1C
292 0.051282051 OOTWVICJYKMZRC-RINZDOGJSA-N CC(C)CCC(O)C(C)(O)C1C(O)CC2C3CCC4=CC(=O)CCC4(C)C3CCC12C
293 0.051282051 YRZXZJLXQRFIQC-UUCMJPHJSA-N CC(C)COC(=O)CC(=O)OCC=C(/C)CCC=C(/C)CCC1C(=C)CCCC1(C)C
294 0.051282051 DHWZSBLVIGYVMQ-CNXJXGGASA-N C[C@H]([C@@H](O)CC=C(C)C)[C@H]1CC[C@@H]([C@@H]2CC=C3C[C@@H](O)CC[C@]3(C)C2=O)[C@]1(C)CCO
295 0.051282051 CFTJBNVECMZNQS-VJWMSEKQSA-N CC(C)CCC[C@H]1[C@H]2CC[C@H]3[C@@H]4CC[C@@H]5C[C@H](O)CC[C@]5(C)C4=CC[C@]23COC1=O
296 0.051282051 FMGJZNYCKWFPAI-XLHBGBJPSA-N CC(C)CCC[C@H]1[C@H]2CC[C@H]3[C@@H]4CC=C5C[C@H](O)CC[C@]5(C)[C@H]4CC[C@]23COC1=O
297 0.051282051 CWUJRENTFZWKHQ-UHFFFAOYSA-N OC1CCC2(C(C1)CCC1C2CCC2(C1CC1C2C(C)C2(O1)CCC(C(O2)O)C)C)C
298 0.051282051 HMGQIMTZXCVANV-UHFFFAOYSA-N OCC(CCC1=C(C)C2C(O1)CC1C2(C)CCC2C1CCC1C2(C)CCC(C1)O)(O)C
299 0.051282051 XCBBQSGRJITHQH-SVANQVPXSA-N C[C@H](CCC=C(C)C)[C@H]1CC[C@@H](C2=C[C@H](O)[C@H]3C[C@@H](O)CC[C@]3(C)C2=O)[C@]1(C)CCO
300 0.051282051 GFCYJQXBFCGJSP-NCFZGVLMSA-N CC(C)CC=C[C@@H](C)[C@H]1CC[C@@H](C2=C[C@H](O)[C@H]3C[C@@H](O)CC[C@]3(C)C2=O)[C@]1(C)CCO
301 0.051282051 VZSIZUFIBLOATL-GMUXZVCGSA-N CC(C)CC(=O)C=C(C)[C@H]1CC[C@H]2[C@@H]3C[C@H](O)[C@H]4C[C@@H](O)CC[C@]4(C)C3=CC[C@]12C
302 0.051282051 SHZRELPNPIZKNK-UHFFFAOYSA-N OCC(CCC1=C(C)C2C(O1)CC1C2(C)CCC2C1CCC1C2(C)CCC(C1)O)CO
303 0.051282051 WGGAPMRZFOIPLA-VRUTXKRASA-N CCCCC=C/C#CC#CCCCCCCCCCCCCC1CC(=O)OC1CO
304 0.051282051 OOTWVICJYKMZRC-NAFFBZQJSA-N CC(C)CCC(O)C(C)(O)C1C(O)CC2C3CCC4=CC(=O)CCC4(C)C3CCC12C
305 0.051282051 BSWCLTITQDWWDS-ZIUQRHDXSA-N OC1CCC(=C)C(=C/C=C/2\CCCC3(C2(O)CCC3C(CCC(C(O)(C)C)O)C)C)C1
306 0.051282051 DOQHCHBAIIUGMZ-DFBCRUCXSA-N CC(CC1CC(C)(O)C(O)O1)C2CCC3C(=CC=C/4CC(O)CCC4C)CCCC23C
307 0.051282051 KUIHAHXZFFZCMZ-UHFFFAOYSA-N OCC(C(CCC(C1CCC2C1(C)CCCC2=CC=C1CC(O)CCC1=C)C)O)(O)C
308 0.051282051 LXWWDFWXVBXJQO-UHFFFAOYSA-N OC1CCC2(C(=CCC3C2CCC2(C3CCC2C(CCCC(C(=O)O)C)(O)C)C)C1)C
309 0.051282051 KUIHAHXZFFZCMZ-HSQZFZGGSA-N CC(CCC(O)C(C)(O)CO)C1CCC2C(=CC=C3/C(CCC(C3)O)=C)CCCC12C
310 0.051282051 GIXBRHPWDYLHAK-UHFFFAOYSA-N O=CC(CCC1=C(C)C2C(O1)CC1C2(C)CCC2C1CCC1C2(C)CCC(C1)O)C
311 0.051282051 MYEJKCQOAMTHNX-UHFFFAOYSA-N OC1CCC2(C(=CCC3C2CCC2(C3CCC2C(CCCC(=C)C(=O)O)C)C)C1)C
312 0.051282051 RWGBQMDLNMCVBW-UHFFFAOYSA-N OC1CCC2(C(=CCC3C2CCC2(C3CCC2C(CCC=C(C(=O)O)C)C)C)C1)C
313 0.051282051 CUQOMYDXUGKSGZ-JEDGEQRSSA-N CC(CC(O)C(=O)C(C)(C)O)C1CCC2C(=CC=C3/CC(O)CCC3C)CCCC12C
314 0.051282051 JLLFBOCUZSBARW-UHFFFAOYSA-N OC1CCC2(C(=CC=C3C2CCC2(C3CCC2C(CCCC(C(=O)O)C)C)C)C1)C
315 0.051282051 QRMHDCHEURRSFE-UHFFFAOYSA-N OC1CC(O)C/C(=C\C=C2CCCC3(C2CCC3C(=C)C=CC(C(O)(C)C)C)C)/C1
316 0.051282051 HMMGIQJKGBDROU-JRZBRKEGSA-N CCC(C)(C)COCC(=O)C1CCC2C3CCC4=CC(=O)CCC4(C)C3CCC12C
317 0.051282051 JFOPRVIBGSURNM-UHFFFAOYSA-N OC1CC(O)C/C(=C\C=C2CCCC3(C2CCC3=C(C=CC(C(O)(C)C)C)C)C)/C1
318 0.051282051 RQABQFVKVLQJMS-IPBLECGNSA-N OC1CC(O)C/C(=C\C=C2C=CCC3(C2CCC3C(/C=C/C(C(O)(C)C)C)C)C)/C1
319 0.051282051 NPPPOIYNGPJRBO-IPBLECGNSA-N OC1CC(O)C/C(=C\C=C2CCCC3(C2=CCC3C(/C=C/C(C(O)(C)C)C)C)C)/C1
320 0.051282051 NFWKUHWWUWPAOU-UCRKNXMASA-N CC(C)CC=C/C(C)(O)C1CCC2C3CC(=O)C4CC(=O)CCC4(C)C3CCC12C
321 0.051282051 LIJCNYFWFISWIC-IPBLECGNSA-N OC1CC(O)C/C(=C\C=C2CCCC3(C2COCC3C(/C=C/C(C(O)(C)C)C)C)C)/C1
322 0.051282051 OPESDBSJPSZDIT-UHFFFAOYSA-N CCCCCCCCC1(O)CC2C(C1O)(C)CCC1C2CCc2c1ccc(c2)OC
323 0.051282051 ZZHIGYFDQXNCPP-BLWAXDSNSA-N OC1CC(O)C/C(=C\C2OC32CCCC2(C3CCC2C(/C=C/C(C(O)(C)C)C)C)C)/C1
324 0.033333333 PXLNIBSAZZGUCI-UHFFFAOYSA-N O=C1CCC2(C(=C1)CC(C1C2CCC2(C1CCC2C(CCCC(O)(C)C)(O)C)C)O)C
325 0.032786885 FTUQQEFQOUNGIO-UHFFFAOYSA-N CC(C1CCC2(C1(C)CCC1C2=CC2(C3C1(C)CCC(O2)C3)O)O)CCCC(O)(C)C
326 0.032258065 YQEHAPGXILYVFY-UHFFFAOYSA-N OC1CCC2(C3(C1)OC3CC1C2CCC2(C1CCC2C(CCC1OC1(C)C)(O)C)C)C
327 0.031746032 QVSOUBMAPDSQTQ-DWYUODLQSA-N CC(=CCO)CCC1C(C)(O)CCC2C3(C)CCCC(C)(C)C3C(O)CC12C
328 0.031746032 QVSOUBMAPDSQTQ-DEUQAICHSA-N CC(=CCO)CC[C@@H]1[C@@](C)(O)CC[C@@H]2[C@]3(C)CCCC(C)(C)[C@@H]3[C@H](O)C[C@]12C
329 0.031746032 QVSOUBMAPDSQTQ-KHPVHLEDSA-N CC(=CCO)CCC1C(C)(O)CCC2C3(C)CCCC(C)(C)C3C(O)CC12C
330 0.031746032 QVSOUBMAPDSQTQ-QUBTXQIPSA-N CC(=C/CO)CC[C@@H]1[C@@](C)(O)CC[C@@H]2[C@]3(C)CCCC(C)(C)[C@@H]3[C@H](O)C[C@]12C
331 0.031746032 QVSOUBMAPDSQTQ-ZWFROBLMSA-N CC(=CCO)CCC1C(C)(O)CCC2C3(C)CCCC(C)(C)C3C(O)CC12C
332 0.03125 MEGNDCTZOFZHBA-UHFFFAOYSA-N OC(C(C1CCC2C1(C)CCC1C2C(O)CC2=CC(=O)CCC12C)C)CCC(O)(C)C
333 0.03125 AZXHFAWPFLVCPZ-UHFFFAOYSA-N CC(CCOCC(C1CCC2(C1(C)CCC1C2=CC(=O)C2C1(C)CCC(C2)O)O)C)C
334 0.030769231 UXWVNTAPTQAQLW-UHFFFAOYSA-N CC(COCCC(C1CCC2(C1(C)CCC1C2=CC(=O)C2C1(C)CCC(C2)O)O)C)C
335 0.030769231 JCLYNTWIDKAJSK-UHFFFAOYSA-N CCCCCCCCCCCOC(=O)C1=CC=CC=C1C(=O)OCC(CC)CCCC
336 0.03030303 ORFDVSJSIHWLNY-WAVJTKCNSA-N CC(C)C(O)CCC(C)C1CC(=O)C2=C3CC(O)C4CC(O)CCC4(C)C3CCC12C
337 0.03030303 AYLCSZGSHJZVJA-UHFFFAOYSA-N NCCCNCCCCNCCCNCCCNC(=O)CC1=CNC2=C1C(O)=CC=C2
338 0.03030303 LXAMTXWZJVKGAE-UHFFFAOYSA-N O=CC(=C)CCCC(C1CCC2C1(C)C(O)CC1C2C(O)CC2C1(C)CCC(C2)O)C
339 0.03030303 KVIQBOTZMHKJFO-UHFFFAOYSA-N OCC12CCC3C(C2CCC1C(CCCC(O)(C)C)C)C(O)CC1=CC(=O)CCC31C
340 0.03030303 QHLYIJZCHKTCHN-UHFFFAOYSA-N O=C1CCC2(C(C1)C(=O)CC1C2CCC2(C1(O)CCC2C(CCCC(O)(C)C)C)C)C
341 0.029850746 GDTVEUBNQAQTNY-UHFFFAOYSA-N OCC(C1CCC2C1(C)CCC1C2CC2C3(C1(C)CCC(C3)O)O2)CCC1OC1(C)C
342 0.029850746 XMHPPANBWZNAHR-UHFFFAOYSA-N CC(CCOCC(C1CCC2C1(C)C(O)CC1C2C(O)CC2=CC(=O)CCC12C)C)C
343 0.029850746 BEGBIVXWTNGTRP-UHFFFAOYSA-N CCCCC(CC)COC(=O)CC(CC1=CC=CC=C1)C(=O)OCC(CC)CCCC
344 0.029850746 MSAGIDJERVIHSN-UHFFFAOYSA-N CC(C1CCC2C1(C)CCC1C2C(O)CC23C1(C)CCC(=O)C3O2)CCCC(O)(C)C
345 0.029850746 BGJMSNPGYNTRGE-UHFFFAOYSA-N CC(COCCC(C1CCC2C1(C)C(O)CC1C2C(O)CC2=CC(=O)CCC12C)C)C
346 0.029850746 IKRCPOZJBGFREZ-UHFFFAOYSA-N NCCCNCCCCNCCCN(O)CCCNC(=O)Cc1cc2ccccc2[nH]1
347 0.029850746 GLLDEHXCNWSIHK-UHFFFAOYSA-N O=CC(=CCCC(C1CCC2C1(C)C(O)CC1C2C(O)CC2C1(C)CCC(C2)O)C)C
348 0.029850746 FZPCPWNYAGVZDO-MURXZMBNSA-N CC(C)CCCC(C)(O)C1C(O)CC2C3CCC4=CC(=O)CCC4(C)C3CCC12CO
349 0.029850746 ZCHQUSUPRDSWFI-UHFFFAOYSA-N NCCCNCCCNCCCN(O)CCCCNC(=O)Cc1cc2ccccc2[nH]1
350 0.029850746 NVHGFKQLHLWOQD-UHFFFAOYSA-N OCC(CCCC(C1(O)CCC2C1(C)CCC1C2C(O)CC2=CC(=O)CCC12C)C)C
351 0.029411765 ZKEMLUWPVXNFNG-UHFFFAOYSA-N OCC(CCCC(C1CCC2C1(C)CC(O)C1C2C(O)CC2=CC(=O)CCC12C)C)C
352 0.029411765 IBWZOZHBPXFNHF-UHFFFAOYSA-N O=C1CC(O)C2(C(=C1)CC(C1C2CCC2(C1CCC2C(CCCC(O)(C)C)C)C)O)C
353 0.029411765 YPWICSQNQQDLDA-UHFFFAOYSA-N OCC12CCC(=O)C=C1CC(C1C2CCC2(C1CCC2C(CCCC(O)(C)C)C)C)O
354 0.029411765 SWBATHSITQCIDZ-UHFFFAOYSA-N NCCCNCCCN(O)CCCNCCCCNC(=O)Cc1cc2ccccc2[nH]1
355 0.029411765 WIGSUUNJJMNVRV-UHFFFAOYSA-N CC(C(CCC(C1CCC2C1(C)CC(O)C1C2C(O)CC2=CC(=O)CCC12C)C)O)C
356 0.028985507 MFKGCXPMMXYWML-UHFFFAOYSA-N NCCCCNCCCNCCCN(O)CCCNC(=O)Cc1cc2ccccc2[nH]1
357 0.028985507 ZMTALDNCOSDSGL-UHFFFAOYSA-N OCC(CCCC(C1CCC2(C1(C)CCC1C2C(O)CC2=CC(=O)CCC12C)O)C)C
358 0.028985507 RCASROYXXHLZDA-UHFFFAOYSA-N OCC(CCCC(C1CCC2(C1(C)CCC1C2=CC(=O)C2C1(C)CCC(C2)O)O)C)C
359 0.028985507 LHQZNTIWWWUEJH-UHFFFAOYSA-N CC(CO)CCCC(=C)C1CCC2(O)C3=CCC4CC(O)CCC44CC34CCC12C
360 0.028985507 KFBNHUUYCYTPOP-UHFFFAOYSA-N OCC(CCCC(C1CC(C2C1(C)CCC1C2C(O)CC2=CC(=O)CCC12C)O)C)C
361 0.028571429 WOODKECARRKLJJ-DIJRFRLPSA-N [H]C(C)(CO)CCC[C@@]([H])(C)[C@@]1([H])CC[C@@]2([H])[C@]3([H])[C@]([H])(O)CC4=CC(=O)CC[C@]4(C)[C@@]3([H])C[C@]([H])(O)[C@]12C
362 0.028571429 VZEOLUWVRJEQHI-UHFFFAOYSA-N OC1CCC2(C3(C1)OC3CC1C2COCC2(C1CCC2C(CCC1OC1(C)C)C)C)C
363 0.028571429 KUJJTDZCQJJYLM-UHFFFAOYSA-N O=C1CCC2(C(=C1)CC(C1C2COCC2(C1CCC2C(CCCC(O)(C)C)C)C)O)C
364 0.028571429 ZDFMXRJHKWGTDF-XIYVUTACSA-N CC(C)C(=O)CCC(CO)C1CCC2C3=C(CCC12C)C4(C)CCC(O)CC4C(O)C3
365 0.028571429 WOODKECARRKLJJ-UHFFFAOYSA-N OCC(CCCC(C1CCC2C1(C)C(O)CC1C2C(O)CC2=CC(=O)CCC12C)C)C
366 0.028571429 JZKUXZQOULZTIJ-UHFFFAOYSA-N CC(C(CCC(C1CCC2C1(C)C(O)CC1C2C(O)CC2=CC(=O)CCC12C)C)O)C
367 0.028571429 XIVGHFZETSYMIB-BJVCRSPOSA-N OC1CC(O)C(=C)C(=C/C=C/2\CCCC3(C2CCC3C(CCCC(O)(C)C)(O)C)C)C1
368 0.028571429 UAJUYNWJCSOGRU-UHFFFAOYSA-N CC(C(CCC(C1CC(C2C1(C)CCC1C2C(O)CC2=CC(=O)CCC12C)O)C)O)C
369 0.028571429 QVUGDTDFQGEHEK-UHFFFAOYSA-N OCC(CCCC(C1C(O)CC2C1(C)CCC1C2C(O)CC2=CC(=O)CCC12C)C)C
370 0.028571429 XIVGHFZETSYMIB-DACLUIDISA-N [C@@H]1(O)C(=C)/C(=C\C=C2\[C@]3([H])CC[C@@]([H])([C@@]3(C)CCC\2)[C@](O)(C)CCCC(O)(C)C)/C[C@@H](O)C1
371 0.028571429 NIXDQORUXIWKDL-UHFFFAOYSA-N CC(C(CCC(C1C(O)CC2C1(C)CCC1C2C(O)CC2=CC(=O)CCC12C)C)O)C
372 0.028571429 JZKUXZQOULZTIJ-GZQVFMGISA-N [H]C(O)(CC[C@@]([H])(C)[C@@]1([H])CC[C@@]2([H])[C@]3([H])[C@]([H])(O)CC4=CC(=O)CC[C@]4(C)[C@@]3([H])C[C@]([H])(O)[C@]12C)C(C)C
373 0.028169014 BFRVAQIFUXOWII-UHFFFAOYSA-N CC(C(CCC(C1CCC2C1(C)CCC1(C2C(O)CC2=CC(=O)CCC12C)O)C)O)C
374 0.027777778 GETDEFYYVWUJID-UHFFFAOYSA-N CC(C1CCC2C1(C)CCC1C2CC2C3(C1(C)CCC(C3O)O)O2)CCC1OC1(C)C
375 0.027777778 ROVBLBTUXSRVKA-RXLDDRTQSA-N CC(C)CCCC(C)C1CCC2C1(C)CC=C3C4(C)CCC(O)CC45OOC23C=C5
376 0.027777778 ROVBLBTUXSRVKA-JZDCBCHLSA-N CC(C)CCCC(C)C1CCC2C1(C)CC=C3C4(C)CCC(O)CC45OOC23C=C5
377 0.027777778 LPWHUUISZAZNLZ-UHFFFAOYSA-N CC(C1CCC2C1(C)CCC1C2CC2C3(C1(C)CC(O)C(C3)O)O2)CCC1OC1(C)C
378 0.027777778 ROVBLBTUXSRVKA-RUIBFPTKSA-N CC(C)CCCC(C)C1CCC2C1(C)CC=C3C4(C)CCC(O)CC45OOC23C=C5
379 0.02739726 CXZWPQUTSPAXLM-UHFFFAOYSA-N CCOC(=O)CCCCCCC(NCCC(=O)C1CCCCC1)C(=O)OCC
380 0.02739726 MIKXPDZBDRLVDI-WREGPAIFSA-N [C@@H]1(O)C(=C)/C(=C\C=C2\[C@]3([H])CC[C@@]([H])([C@@]3(C)CCC\2)[C@@]([H])(C)[C@H](O)CCC(O)(C)C)/C[C@@H](O)C1
381 0.02739726 ZFGSDZQJEUMXBG-UHFFFAOYSA-N OCC(CCCC(C1CCC2C1(C)CCC1C2C(O)CC2=CC(=O)CCC12CO)C)C
382 0.02739726 MIKXPDZBDRLVDI-HQZGRNPJSA-N OC1CC(O)C(=C)C(=C/C=C/2\CCCC3(C2CCC3C(C(CCC(O)(C)C)O)C)C)C1
383 0.02739726 DXBFOXLIWFGNBY-BJUUCVCCSA-N CC(C)C(C)C=CCC1CCC2C1(C)CCC3C4(C)CCC(O)CC45OOC23C=C5
384 0.02739726 GEMRAYDJMCEREH-UHFFFAOYSA-N OCC(CCCC(C1CCC2C1(C)CCC1(C2C(O)CC2=CC(=O)CCC12C)O)C)C
385 0.02739726 UCVOEMRYGMIMEQ-UHFFFAOYSA-N O=C1COCC2(C(=C1)CC(O)C1C2CCC2(C1CCC2C(CCCC(O)(C)C)C)C)C
386 0.02739726 KFKFOSIUAMETNI-UHFFFAOYSA-N CCCCCCOC(=O)C1=CC=CC=C1C(=O)OCCCCCCCCCCC(C)C
387 0.027027027 BTKZWOJNOLMSHG-UHFFFAOYSA-N OCC1(C)OC1CCC(C1CCC2C1(C)CCC1C2CC2C3(C1(C)CCC(C3)O)O2)C
388 0.027027027 SUKPXTNRRMFHTM-BCBAPGJRSA-N C1[C@@]2(C)[C@@]3([C@@H](O)C=C4[C@]2(OO3)CC[C@@]2(C)[C@@]4([H])CC[C@]2([H])[C@@]([H])(CCCC(C)C)C)C[C@@H](O)C1
389 0.027027027 SUKPXTNRRMFHTM-OENDBEBLSA-N C1[C@@]2(C)[C@@]3([C@H](O)C=C4[C@]2(OO3)CC[C@@]2(C)[C@@]4([H])CC[C@]2([H])[C@@]([H])(CCCC(C)C)C)C[C@@H](O)C1
390 0.027027027 VPVFEFQSQBEMEC-UHFFFAOYSA-N O=C1OCCC2(C(=C1)CC(O)C1C2CCC2(C1CCC2C(CCCC(O)(C)C)C)C)C
391 0.027027027 KQQQCMWXYSLYOK-BJVCRSPOSA-N OC1CC(O)C(=C)C(=C/C=C/2\CCCC3(C2C(O)CC3C(CCC(C(C)C)O)C)C)C1
392 0.027027027 AIOMSMGXCLHTAM-UHFFFAOYSA-N CCOC(=O)C1CC1C(C)C1CCC2C3C(O)CC4CC(O)CCC4(C)C3CCC12C
393 0.026666667 YDSFTHCDZDLYMC-UHFFFAOYSA-N O=C1CCC2(C3(C1)OC3CC1C2CCC2(C1CCC2C(CCC1OC1(C)C)C)C)C
394 0.026666667 GNOQQBGQGIZSJM-UHFFFAOYSA-N OC1CCC2(C(=CCC3(C2CCC2(C3CCC2C(CCCC(C(=O)O)C)C)C)O)C1)C
395 0.026666667 SZEHWLFLRCOLOE-XQPICORMSA-N CC(C)CC(=O)CC(C)C1(C)CCC2=C1CC=C3C2CC(O)C4CC(O)CCC34C
396 0.026666667 RLCRPTLHBGXRJY-UHFFFAOYSA-N O=CC(C(=O)CCC(C1CCC2C1(C)CCC1C2C(O)CC2C1(C)CCC(C2)O)C)C
397 0.026666667 HTHIXBFFDWLAFX-FGQCIORFSA-N C1[C@]2(C)[C@@]3([H])CC[C@]4(C)[C@@]([H])([C@]([H])(C)C/C=C/C(C)C(O)=O)CC[C@@]4([H])[C@]3([H])[C@H](O)C[C@]2([H])C[C@H](O)C1
398 0.026666667 RWRYXVVMNPDGSS-SLADVJDHSA-N OC1CC(O)C(=C)C(=C/C=C/2\CCCC3(C2CCC3(O)C(CCC(C(C)C)O)C)C)C1
399 0.026666667 LURXQYXJBNDVBA-UHFFFAOYSA-N OCC(CCCC(C1CCC2C1(CO)CCC1C2C(O)CC2=CC(=O)CCC12C)C)C
400 0.026666667 ABVPMEZTEFPQQD-UHFFFAOYSA-N OC1COCC2(C3(C1)OC3CC1C2CCC2(C1CCC2C(CCC1OC1(C)C)C)C)C
401 0.026666667 VEEPNZJORQZZNC-FLTYDXKWSA-N [H]\C(CC[C@@]([H])(C)[C@@]1([H])CC[C@@]2([H])[C@]3([H])[C@@]([H])(O)C[C@]4([H])C[C@]([H])(O)CC[C@]4(C)[C@@]3([H])CC[C@]12C)=C(\C)C(O)=O
402 0.026666667 XDVBLVWWKNWKDX-UHFFFAOYSA-N OC1CC(O)C2(C(=CCC3C2CCC2(C3CCC2C(CCCC(C(=O)O)C)C)C)C1)C
403 0.026666667 VEEPNZJORQZZNC-QFCSXWOPSA-N C1[C@]2(C)[C@@]3([H])CC[C@]4(C)[C@@]([H])([C@]([H])(C)CC/C=C(\C)/C(O)=O)CC[C@@]4([H])[C@]3([H])[C@H](O)C[C@]2([H])C[C@H](O)C1
404 0.026666667 SZEHWLFLRCOLOE-CKULKZARSA-N CC(C)CC(=O)CC(C)C1(C)CCC2=C1CC=C3C2CC(O)C4CC(O)CCC34C
405 0.026315789 GYJSAWZGYQXRBS-MHVQQGETSA-N C1[C@]2(C)C3CC[C@]4(C)[C@@]([H])([C@]([H])(C)CCCC(C)C(O)=O)CCC4C3[C@H](O)C=C2C[C@@H](O)C1
406 0.026315789 OAQWOXSIBZAJLO-ADGJULBNSA-N OC1CC(O)C(=C)C(=C/C=C/2\CCCC3(C2(O)CCC3C(CCC(C(C)C)O)C)C)C1
407 0.026315789 ZZWJGQCAABYCDY-UHFFFAOYSA-N OC1CCC2(C(=CCC3C2CCC2(C3CCC2(O)C(CCCC(C(=O)O)C)C)C)C1)C
408 0.026315789 JPBQZOZVHYJGIG-UHFFFAOYSA-N OC1CCC2(C(=CCC3C2CCC2(C3(O)CCC2C(CCCC(C(=O)O)C)C)C)C1)C
409 0.026315789 XMGXQGZYMFPYRW-UHFFFAOYSA-N OC1CCC2(C(C1)CC(C1C2CCC2(C1CCC2C(CCCC(=C)C(=O)O)C)C)O)C
410 0.025974026 YHUYRBQRYMVDEP-UHFFFAOYSA-N OC1CCC2(C(=CCC3C2(O)CCC2(C3CCC2C(CCCC(C(=O)O)C)C)C)C1)C
411 0.025974026 DTHHKBIMURZVIV-UHFFFAOYSA-N OCC(CCCC(C1CCC2C1(C)CCC1C2C(O)CC2=CC(=O)CC(C12C)O)C)C
412 0.025974026 LKDFFVBWCNYEQA-OPESHMSISA-N OC1CC(O)C(=C)C(=C/C=C/2\CCC(C3(C2CCC3C(CCC(C(C)C)O)C)C)O)C1
413 0.025974026 XIYZYZYTYLSLRH-UHFFFAOYSA-N OCC12CCCC(=CC=C3CC(O)CC(C3=C)O)C2CCC1C(CCC(C(C)C)O)C
414 0.025974026 IOHXRYWVALPVAM-RGEXLXHISA-N OC1CC(O)C(=C)/C(=C\C2OC32CCCC2(C3CCC2C(CCC(C(C)C)O)C)C)/C1
415 0.025974026 MOLVVGBOARTXEP-UHFFFAOYSA-N OC1CCC2(C(=CC(C3C2CCC2(C3CCC2C(CCCCCC(=O)O)C)C)O)C1)C
416 0.025974026 ICPKBNNULRZCMH-SVJCOMFJSA-N C1[C@]2(C)[C@@]3([H])C[C@H](O)[C@]4(C)[C@@]([H])([C@]([H])(C)CC/C=C(\C)/C(O)=O)CC[C@@]4([H])[C@]3([H])CC[C@]2([H])C[C@H](O)C1
417 0.025641026 GMMJKPNWAZXMHU-UHFFFAOYSA-N OC(CC(C1CCC2C1(C)CCC1C2CC=C2C1(C)CCC(C2)O)C)CC(C(=O)O)C
418 0.025641026 CKMTVPDQJJEEFN-HQZGRNPJSA-N OC1CCC(=C)C(=C/C=C/2\CCC(C3(C2CCC3C(CCC(C(O)(C)C)O)C)C)O)C1
419 0.025641026 GYJSAWZGYQXRBS-GRJZKGIBSA-N C[C@H](CCCC(C)C(=O)O)[C@H]1CC[C@@H]2[C@@]1(CC[C@H]3[C@H]2[C@@H](C=C4[C@@]3(CC[C@@H](C4)O)C)O)C
420 0.025641026 CKJGHFRPAJIBSX-UHFFFAOYSA-N OCC(C1CCC2C1(C)CCC1C2CC=C2C1(C)CCC(C2)O)CCCC(C(=O)O)C
421 0.025641026 PSXQJZDFWDKBIP-MNVVPKPGSA-N C[C@H](CCC[C@@H](C)C(=O)O)[C@H]1CC[C@@H]2[C@@]1(CC[C@H]3[C@H]2CCC4=CC(=O)CC[C@]34C)C
422 0.025641026 PSXQJZDFWDKBIP-KMPPVSSLSA-N C[C@H](CCC[C@H](C)C(=O)O)[C@H]1CC[C@@H]2[C@@]1(CC[C@H]3[C@H]2CCC4=CC(=O)CC[C@]34C)C
423 0.025641026 SQTAVUCHOVVOFD-OBRBSRNPSA-N C[C@H](CCC[C@H](C)C(=O)O)[C@H]1CC[C@@H]2[C@@]1(CC[C@H]3C2=CC[C@@H]4[C@@]3(CCC(=O)C4)C)C
424 0.025641026 GAHDAUPQUYYXOH-UHFFFAOYSA-N OCC(C(=O)O)CCCC(C1CCC2C1(C)CCC1C2CC=C2C1(C)CCC(C2)O)C
425 0.025641026 GDIBDBUYVICGLY-SAJDXCSNSA-N C[C@H](C[C@H](O)C[C@@](C)(O)CO)[C@H]1CC[C@H]2\C(CCC[C@]12C)=C\C=C1/C[C@@H](O)CCC1=C
426 0.025641026 ZGCUVLQIWKGWDQ-UHFFFAOYSA-N OCC1(C)CCC2(O1)OC1C(C2C)C2(C(C1)C1CCC3C(C1CC2)(C)CCC(C3)O)C
427 0.025641026 ZXUFZNDRPGKIFV-UHFFFAOYSA-N CCCCCC1=CC(C)=C(CCCCCCCCCCCCCCC(O)=O)O1
428 0.025641026 IGFQSTQWDVTAJV-XITJBCNYSA-N O=C1CC(O)C(=C)C(=C/C=C/2\CCCC3(C2CCC3C(CCCC(O)(C)C)C)C)C1
429 0.025641026 CSYKRRNLFFJOGL-XITJBCNYSA-N OC1CC(=O)C(=C)C(=C/C=C/2\CCCC3(C2CCC3C(CCCC(O)(C)C)C)C)C1
430 0.025641026 JGIYYEHLYUOKSD-CYAODOIKSA-N OC1CC(=C/C=C/2\CCCC3(C2CCC3C(CCCC(O)(C)C)C)C)C(=C)C(C1O)O
431 0.025641026 PYBFQKUAPVFDQB-CYAODOIKSA-N OC1CC(O)C(=C)C(=C/C=C/2\CCCC3(C2CCC3C(CCCC(O)(C)C)C)C)C1O
432 0.025641026 WEAGYKPBVZBNAJ-KNOFZFNKSA-N C1[C@@]2(C)[C@@]3(C=CC4[C@]2(OO3)CC[C@@]2(C)C=4CC[C@]2([H])[C@@]([H])(CCCC(C)C)C)C[C@@H](O)C1
433 0.025641026 JHDLHIJRYACVLA-XITJBCNYSA-N O=C1CCC(=C)C(=C/C=C/2\CCCC3(C2CCC3C(CCC(C(O)(C)C)O)C)C)C1
434 0.025641026 AOSNBLFAXVTNOJ-PJEZMQEMSA-N C1[C@@]2(C)[C@](C(=O)C=C3C2=CC[C@@]2(C)[C@@]3([H])CC[C@]2([H])[C@@]([H])(CCCC(C)C)C)(O)C[C@@H](O)C1
435 0.025641026 KIWJAFCOUILVDK-LVXDJYSUSA-N C1[C@]2(C)[C@@]3([H])CC[C@]4(C)[C@@]([H])([C@](O)(C)CCCC(C)C)C(=O)C[C@@]4([H])[C@]3([H])CC[C@@]2([H])CC(=O)C=1
436 0.025641026 NQUDYEUBQSNKOA-YYSUUBOSSA-N C1[C@]2(C)[C@@]3([H])CC[C@]4(C)[C@@]([H])([C@](O)(C)CCCC(C)C)C(=O)C[C@@]4([H])[C@]3([H])CCC2=CC(=O)C1
437 0.025641026 XBLCKYCBDPEWDW-GOZBUJHGSA-N C[C@H](CCC(=C(C)C)C)[C@H]1CC[C@H]2C3=C(CC[C@]12C)[C@@]4(C)CC[C@H](O)C[C@@H]4C(=O)O3
438 0.025641026 DXWGTJMCYINGNZ-IQSZEILRSA-N [C@@H]1(O)C(=C)/C(=C\C=C2\[C@]3([H])CC[C@@]([H])([C@@]3(C)CCC\2)[C@]([H])(C)C(=O)CCC(C)C)/C[C@@H](O)C1
439 0.025641026 FCOCCOWPTKNMKW-UHFFFAOYSA-N O=C1CCC2(C(C1)CC(C1C2CCC2(C1CCC2C(CCCC(C(=O)O)C)C)C)O)C
440 0.025641026 QRTSKGBJTAQFDK-UHFFFAOYSA-N OC1CCC2(C(C1)CC(=O)C1C2CCC2(C1CCC2C(CCCC(C(=O)O)C)C)C)C
441 0.025641026 VEYFBICLJWTFKO-UHFFFAOYSA-N OCC(CCCC(C1CCC2C1(C)CCC1C2C(O)CC2=CC(=O)C=CC12C)C)C
442 0.025641026 FKHXIOLWTIFLGY-CFOFIPSRSA-N C(/C1C[C@H](O)CC(=O)C=1C)=C/C1[C@]2([H])CC[C@@]([H])([C@@]2(C)CCC=1)[C@]([H])(C)CCCC(O)(C)C
443 0.025641026 ACJNSKMSASXJHM-FHDFVMASSA-N [C@@H]1(O)C(=C)/C(=C\C=C2\[C@]3([H])CC[C@@]([H])([C@@]3(C)CCC\2)[C@]([H])(C)C[C@H](O)CC(C)=C)/C[C@@H](O)C1
444 0.025641026 UBJWUTCRXGEEAN-VOILRYRGSA-N [C@@H]1(O)C(=C)/C(=C\C=C2\[C@]3([H])CC[C@@]([H])([C@@]3(C)CCC\2)[C@]([H])(C)/C=C/[C@H](O)C(C)C)/C[C@@H](O)C1
445 0.025641026 UBJWUTCRXGEEAN-OPPMWEQISA-N [C@@H]1(O)C(=C)/C(=C\C=C2\[C@]3([H])CC[C@@]([H])([C@@]3(C)CCC\2)[C@]([H])(C)/C=C/[C@@H](O)C(C)C)/C[C@@H](O)C1
446 0.025641026 LYRQWSFNVAGVHC-OOIVYCHFSA-N OC1CC(O)C(=C)C(=C/C=C/2\CC(O)CC3(C2CCC3C(CCC(C(C)C)O)C)C)C1
447 0.025641026 FGUFBLSSILRFAZ-BJVCRSPOSA-N OC1CC(O)C(=C)C(=C/C=C/2\CCCC3(C2CC(C3C(CCC(C(C)C)O)C)O)C)C1
448 0.025641026 PVMSHKLGXLTEAP-VPJXIOEYSA-N [C@@H]1(O)C(=C)/C(=C\C=C2\[C@]3([H])CC[C@@]([H])([C@@]3(C)CCC\2)[C@]([H])(C)/C=C/CC(O)(C)C)/C[C@@H](O)C1
449 0.025641026 MUNPHAOPJCWWOO-ZVUFCXRFSA-N [C@@H]1(O)C(C)=C(C#CC2[C@]3([H])CC[C@@]([C@@](C)([H])CCCC(O)(C)C)([H])[C@@]3(C)CCC=2)C[C@@H](O)C1
450 0.025641026 MUNPHAOPJCWWOO-GGIXPFITSA-N [C@H]1(O)C(C)=C(C#CC2[C@]3([H])CC[C@@]([C@@](C)([H])CCCC(O)(C)C)([H])[C@@]3(C)CCC=2)C[C@H](O)C1
451 0.025641026 XCUVBGNTCMZQAU-FFDNLMTISA-N [C@@H]1(O)C(=C)/C(=C\C=C2\[C@]3([H])CC[C@@]4(C[C@]4(CCCC(O)(C)C)[H])[C@@]3(C)CCC\2)/C[C@@H](O)C1
452 0.025641026 USFQLAVWHQCNDG-AYEIPMSGSA-N C1C(C)=C(CC[C@H]2[C@]3([H])C[C@H](O)[C@@]([H])([C@@]3(C)CCC2=O)[C@]([H])(C)CCCC(C)C)C=C(O)C=1
453 0.025641026 POYABNQOOHOBLN-LCYNAQQFSA-N CCC(C)C(=O)OCCC(C)CCC1C(=CCC2C(C)(C)C(O)CCC12C)C
454 0.025641026 GDIBDBUYVICGLY-LGSJYTTQSA-N CC(CC(O)CC(C)(O)CO)C1CCC2C(=CC=C3/C(CCC(C3)O)=C)CCCC12C
455 0.025641026 SXHIRHLCQJAJIA-MWQBTWHKSA-N [C@@H]1(O)C(=C)/C(=C\C=C2\[C@]3([H])CC[C@@]([C@@](C)([H])OCCCC(O)(C)C)([H])[C@@]3(C)CCC\2)/C[C@@H](O)C1
456 0.025641026 SXHIRHLCQJAJIA-DUVANUTGSA-N [C@@H]1(O)C(=C)/C(=C\C=C2\[C@]3([H])CC[C@@]([C@](C)([H])OCCCC(O)(C)C)([H])[C@@]3(C)CCC\2)/C[C@@H](O)C1
457 0.025641026 JGIYYEHLYUOKSD-YEVQUPORSA-N C1(O)C(=C)/C(=C\C=C2\[C@]3([H])CC[C@@]([C@@](C)([H])CCCC(O)(C)C)([H])[C@@]3(C)CCC\2)/C[C@@H](O)C1O
458 0.025641026 YLWVMOISENVYGD-XITJBCNYSA-N OC1CCC(=C)C(=C/C=C/2\CCCC3(C2CCC3(O)C(CCC(C(O)(C)C)O)C)C)C1
459 0.025641026 XOVHOUMIJKXEDW-UHFFFAOYSA-N OC1CC(O)C(=C)C(=CC(=C2CCCC3(C2CCC3C(CCCC(O)(C)C)C)C)O)C1
460 0.025641026 GPTXPCLQXWZDHT-UHFFFAOYSA-N OCC(CCCC(C1CCC2C1(C)COCC1C2C(O)CC2=CC(=O)CCC12C)C)C
461 0.025641026 ICSAECDKYZRURI-UHFFFAOYSA-N OC1CCC2(C3(C1)OC3CC1C2CCC2(C1CCC2C(CCCC(C(=O)O)C)C)C)C
462 0.025641026 WCCWHZLIUFUSHJ-UHFFFAOYSA-N OCC(CCCC(C1CCC2C1(C)CCC1C2C(O)CC2=CC(=O)OCCC12C)C)C
463 0.025641026 IOYYIBLXMVJROD-SLADVJDHSA-N OC1CC(=O)C(=C)C(=C/C=C/2\CCCC3(C2CCC3C(CCC(C(C)C)O)C)C)C1
464 0.025641026 HNYDOPFRXKGAFR-KQOKQZFRSA-N C1C(=C)/C(=C\C=C2\[C@]3([H])CC[C@@]([H])([C@@]3(C)CCC\2)[C@]([H])(C)C[C@H](O)C(O)C(O)(C)C)/C[C@@H](O)C1
465 0.025641026 GDIBDBUYVICGLY-CLKUJDLHSA-N C1C(=C)/C(=C\C=C2\[C@]3([H])CC[C@@]([H])([C@@]3(C)CCC\2)[C@]([H])(C)C[C@H](O)C[C@](O)(C)CO)/C[C@@H](O)C1
466 0.025641026 KWFWTQWAIRCRNT-FYZGZGSBSA-N C1/C(=C/C=C2\CCC[C@]3(CCCC(O)(C)C)[C@@]([H])(C(=C)C)CC[C@@]\23[H])/C(=C)[C@@H](O)C[C@@H]1O
467 0.025641026 ONKHTRFKHHPUNZ-BJVCRSPOSA-N OC1CC(O)C2(C(=C/C=C/3\CCCC4(C3CCC4C(CCCC(O)(C)C)C)C)C1)OC2
468 0.025641026 DGMCGCCDEKLQFP-DHBBSCPNSA-N CCCCC=C/CCCCCCCCCCCCCC1(O)CC(O)C=CC1=O
469 0.025641026 FCOCCOWPTKNMKW-PPIUQDRYSA-N C1[C@]2(C)[C@@]3([H])CC[C@]4(C)[C@@]([H])([C@]([H])(C)CCCC(C)C(O)=O)CC[C@@]4([H])[C@]3([H])[C@H](O)C[C@@]2([H])CC(=O)C1
470 0.025641026 SQTAVUCHOVVOFD-QAIVWSEESA-N C1CC(=O)C[C@]2([H])CC=C3[C@@]([H])([C@]21C)CC[C@]1(C)[C@@]([H])([C@H](C)CCC[C@@H](C)C(=O)O)CC[C@]13[H]
471 0.025641026 NJKWJWISEWBASU-UHFFFAOYSA-N CCCCCCCCCCCCCCCCCC(=O)C1C(=O)CC(C)CC1=O
472 0.025641026 OGTDTAWNXHZRHK-UHFFFAOYSA-N O=C1CCC2(C(=C1)CC(C1C2CCC2(C1CCC2C(CCCC(C(O)O)C)C)C)O)C
473 0.025641026 BXUWJKHPMWARGU-DTBHQADXSA-N CC(CCCCCCCCc1ccccc1)CC(C)CC2(C)CC(C)(CC(=O)O)OO2
474 0.025641026 BUGCUJZLHLGFMU-UHFFFAOYSA-N CCCCCCCCCCCCCCCCC(=O)C1C(=O)CC(C)(C)CC1=O
475 0.025641026 BDIDYGHPRORELL-SQNPRYTASA-N OC1CC(O)C(=C)C(=C/C=C/2\OCCCC3(C2CCC3C(CCCC(O)(C)C)C)C)C1
476 0.025641026 UPMCJHRCQLXGPP-GOZBUJHGSA-N CC(C)C(=C)CCC(C)C1CCC2C3=C(CCC12C)C4(C)CCC(O)CC4C(=O)O3
477 0.025641026 YITVIWSRZUFONA-JLDNACQHSA-N CC(C)CCCC(C1CCC2C3CCC4CC(=O)C=CC4(C)C3CCC12C)C(=O)O
478 0.025641026 BRTYJJNUFAANAV-JVYGLCLOSA-N OC1CC(O)C(=C)C(=C/C=C\2/CCCC3(C2COCC3C(CCCC(O)(C)C)C)C)C1
479 0.025641026 ZGCUVLQIWKGWDQ-QAWGLYISSA-N CC1C2C(CC3C4CCC5CC(O)CCC5(C)C4CCC23C)OC16CCC(C)(CO)O6
480 0.025641026 NKVNVLDRICXDTN-LOXQDMCLSA-N OC1CC(O)C(=C)C(=C/C=C/2\C(O)CCC3(C2CCC3C(CCC(C(C)C)O)C)C)C1
481 0.025641026 DYDJDTIFYVEDQM-UHFFFAOYSA-N O=C(C(C)C)CCC(C1CCC2C1(C)CCC1C2C(O)CC2=CC(=O)CCC12C)C
482 0.025641026 DZZZAAUNTRQXRP-HVISWYKNSA-N OC1CC(O)C(=C)C(=C/C=C/2\CCCC3(C2CCC3C(CCOCC(O)(C)C)C)C)C1
483 0.025641026 GYJSAWZGYQXRBS-UHFFFAOYSA-N OC1CCC2(C(=CC(C3C2CCC2(C3CCC2C(CCCC(C(=O)O)C)C)C)O)C1)C
484 0.025641026 ZLHVOFJADWFEMY-UHFFFAOYSA-N OC1CCC2(C(=C1)CC(C1C2CCC2(C1CCC2C(CCCC(C(=O)O)C)C)C)O)C
485 0.025641026 NQHWMFGCRBTMOO-UHFFFAOYSA-N CC(CCC(O)C1CC1)C1CCC2C(CCCC12C)=CC=C1CC(O)CC(O)C1=C
486 0.025641026 NQHWMFGCRBTMOO-UHFFFAOYSA-N CC(CCC(O)C1CC1)C1CCC2C(CCCC12C)=CC=C1CC(O)CC(O)C1=C
487 0.025641026 RNAOQCLPSBVUNQ-UHFFFAOYSA-N OC1CC(O)C(=C)C(=CC(=C2CCCC3(C2CCC3C(CCC(C(C)C)O)C)C)O)C1
488 0.025641026 LSZAPZNGEKZDRR-GSXYXSOVSA-N OC1CCC(=C)C(=C/C=C/2\OCCCC3(C2CCC3C(CCC(C(O)(C)C)O)C)C)C1
489 0.025641026 RGOWXARTGCPRPN-HVISWYKNSA-N OC1CCC(=C)C(=C/C=C/2\CCOCC3(C2CCC3C(CCC(C(O)(C)C)O)C)C)C1
490 0.025641026 NQHWMFGCRBTMOO-UHFFFAOYSA-N CC(CCC(O)C1CC1)C1CCC2C(CCCC12C)=CC=C1CC(O)CC(O)C1=C
491 0.025641026 DBQIXCCKHJZXSU-XITJBCNYSA-N OC1CC(=C/C=C/2\CCCC3(C2CCC3C(CCCC(O)(C)C)C)C)C(=C)C(=C1)O
492 0.025641026 BXUWJKHPMWARGU-GJHDXROTSA-N CC(CCCCCCCCc1ccccc1)CC(C)CC2(C)CC(C)(CC(=O)O)OO2
493 0.025641026 ZGCUVLQIWKGWDQ-AGAHWQNYSA-N CC1C2C(CC3C4CCC5CC(O)CCC5(C)C4CCC23C)OC16CCC(C)(CO)O6
494 0.025641026 QJBKHIJYHAMXGR-PHQQETDXSA-N OC1CC(=O)CC(=C/C=C/2\CCCC3(C2CCC3C(/C=C/C(C(O)(C)C)C)C)C)C1
495 0.025641026 VGAJCFHIHWQYJY-UHFFFAOYSA-N OC1COCC2(C(=CCC3C2CCC2(C3CCC2C(CCCC(C(=O)O)C)C)C)C1)C
496 0.025641026 OWBFJJSLFMWTNQ-UHFFFAOYSA-N OC1CCC2(C(=CCC3C2COCC2(C3CCC2C(CCCC(C(=O)O)C)C)C)C1)C
497 0.025641026 HYTVVUAUXIKHKE-UHFFFAOYSA-N OC1CCC2(C(=CCC3C2CCC2(C3COCC2C(CCCC(C(=O)O)C)C)C)C1)C
498 0.025641026 NZGQTHGRSFDJON-SLADVJDHSA-N O=C1CC(O)C(=C)C(=C/C=C/2\CCCC3(C2CCC3C(CCC(C(C)C)O)C)C)C1
499 0.025641026 QPJPZDCECKSJER-XITJBCNYSA-N OC1=CC(=C/C=C/2\CCCC3(C2CCC3C(CCCC(O)(C)C)C)C)C(=C)C(C1)O
500 0.025641026 NPWMWIFECDRCBO-FGAMIJQJSA-N OC1CC(O)C/C(=C\C=C2CCCC3(C2C(O)CC3C(/C=C/C(C(O)(C)C)C)C)C)/C1
501 0.025641026 RYQAMFIGPLBYEP-CTVCEQPGSA-N OC1CC(O)C/C(=C\C=C2CCC(C3(C2CCC3C(/C=C/C(C(O)(C)C)C)C)C)O)/C1
502 0.025641026 ZNKYXEKSXBQCHC-USVSCEJOSA-N OCC12CCCC(=C/C=C/3\CC(O)CC(C3)O)C1CCC2C(/C=C/C(C(O)(C)C)C)C
503 0.025641026 CPILEDJNLBSREV-UWAXOOHMSA-N OC1CC(O)C/C(=C\C=C2C(O)CCC3(C2CCC3C(/C=C/C(C(O)(C)C)C)C)C)/C1
504 0.025641026 FARPXSYBDKNEMW-CTVCEQPGSA-N OC1CC(=C/C=C/2\CC(O)CC(C2)O)C2C(C1)(C)C(CC2)C(/C=C/C(C(O)(C)C)C)C
505 0.025641026 OMZVLQTUNVWJKX-NCXXLMRYSA-N OC1CC(O)C/C(=C(\C=C2CCCC3(C2CCC3C(/C=C/C(C(O)(C)C)C)C)C)/O)/C1
506 0.025641026 IRSFYYIBTDPKNE-HWOLAPEZSA-N OCC(C1CCC2C1(C)CCCC2=C/C=C/1\CC(O)CC(C1)O)/C=C/C(C(O)(C)C)C
507 0.025641026 HTBHOICCYIVXEL-RTVRIMDVSA-N OC1CC(O)C(C(=C/C=C/2\CCCC3(C2CCC3C(/C=C/C(C(O)(C)C)C)C)C)C1)O
508 0.025641026 NAQYXKIQYAZZER-VKQLUOJPSA-N OCC(C(O)(C)C)/C=C/C(C1CCC2C1(C)CCCC2=C/C=C/1\CC(O)CC(C1)O)C
509 0.025641026 PKFQOSCKOAMNHK-JJEDDMDSSA-N CC(C1CCC2C1(C)CCCC2=C/C=C/1\CC(O)C(C(C1)O)O)/C=C/C(C(O)(C)C)C
510 0.025641026 NYJQRFABEGUABY-RFWDCFLBSA-N OC1CC(O)CC2(C1)OC2/C=C/1\CCCC2(C1CCC2C(/C=C/C(C(O)(C)C)C)C)C
511 0.025641026 LHFIJNHMWKTFPR-UHFFFAOYSA-N OC1CC(O)C/C(=C\C=C2CCCC3(C2CCC3C(C2OC2C(C(O)(C)C)C)C)C)/C1
512 0.025641026 BKYPIDQNUDUTKM-UHFFFAOYSA-N CC(C(CCC(C1CCC2C1(C)CCCC2=CC=C1CC(O)C=C(C1=C)O)C)O)C
513 0.025641026 LQYAFWWGDPMCPI-UHFFFAOYSA-N CC(C(CCC(C1CCC2C1(C)CCCC2=CC=C1C=C(O)CC(C1=C)O)C)O)C
514 0.025641026 PBCRUGRBPIAWMQ-SLADVJDHSA-N OC1CC(O)C(=C)C(=C/C=C/2\C=CCC3(C2CCC3C(CCC(C(C)C)O)C)C)C1
515 0.025641026 WFGXHBLQVDQIMZ-UHFFFAOYSA-N OC1CC(O)C(=C)C(=CC=C2CCCC3(C2=CCC3C(CCC(C(C)C)O)C)C)C1
516 0.025641026 LHOVHOCCVQMKCM-XXQQNEPOSA-N OC1COC(=C/C=C/2\CCCC3(C2CCC3C(CCC(C(C)C)O)C)C)C(=C)C(C1)O
517 0.025641026 VEEPNZJORQZZNC-UHFFFAOYSA-N OC1CCC2(C(C1)CC(C1C2CCC2(C1CCC2C(CCC=C(C(=O)O)C)C)C)O)C
518 0.025641026 LWSJCYMXOHFGQX-JVYGLCLOSA-N OC1CCC(=C)C(=C/C=C\2/CCCC3(C2COCC3C(CCC(C(O)(C)C)O)C)C)C1
519 0.025641026 LQDBJROORMYWCZ-UHFFFAOYSA-N OC1CCC2(C(=CCC3C2CCC2(C3CCC2C(CCCC(C(=O)O)(O)C)C)C)C1)C
520 0.025641026 RYTVEZSOHSFZIV-SIROKWLTSA-N OC1CC(O)C/C(=C\C=C2CCOCC3(C2CCC3C(/C=C/C(C(O)(C)C)C)C)C)/C1
521 0.025641026 PKMBPDJYODSZPE-UNXNTJMDSA-N OC1CC(O)C/C(=C\C=C2OCCCC3(C2CCC3C(/C=C/C(C(O)(C)C)C)C)C)/C1
522 0.025641026 HOHGKMMARBJSOR-HMTDGGSYSA-N OC1CC(O)C(=C)C(=C/C=C/2\COCCC3(C2CCC3C(CCC(C(C)C)O)C)C)C1
523 0.025641026 NPPIFZRMGAAGSV-GASBRDQPSA-N OC1CC(O)C(=C)C(=C/C=C/2\OCCCC3(C2CCC3C(CCC(C(C)C)O)C)C)C1
524 0.025641026 UOOGCIKYHRKRRH-SIROKWLTSA-N OC1CC(O)C/C(=C\C=C2COCCC3(C2CCC3C(/C=C/C(C(O)(C)C)C)C)C)/C1
525 0.025641026 CPCHLYLNRZEIKU-JCXDZKFQSA-N OC1CC(O)COC(=C/C=C/2\CCCC3(C2CCC3C(/C=C/C(C(O)(C)C)C)C)C)C1
526 0.025641026 GPIRZEYIXRAZGT-QUQFLXNSSA-N OC1CC(O)C(=C)C(=C/C=C/2\CCOCC3(C2CCC3C(CCC(C(C)C)O)C)C)C1
527 0.025641026 WURAMWDNYDLOMX-IPBLECGNSA-N OC1CC(O)C/C(=C\C=C2CCCC3(C2(O)CCC3C(/C=C/C(C(O)(C)C)C)C)C)/C1
528 0.025641026 NFVYBWVLNILONR-QRMXCBAZSA-N OC1CC(O)C/C(=C\C=C2CCCC3(C2CCC3C(/C=C/C(C(O)(C)C)C)(O)C)C)/C1
529 0.025641026 BVGQHKBBGWQSQO-PHQQETDXSA-N OC1CC(=CC(=C/C=C/2\CCCC3(C2CCC3C(/C=C/C(C(O)(C)C)C)C)C)C1)O
530 0.025641026 FOTUIFLYDMUJOR-IPBLECGNSA-N OC1CC(O)C/C(=C\C=C2CCCC3(C2CCC3C(/C=C/C(=C)C(O)(C)C)C)C)/C1
531 0.025641026 QMHSMKXEZUUNSG-XYYUOANSSA-N OC1CC(O)C(=C)C(=C/C=C\2/CCCC3(C2COCC3C(CCC(C(C)C)O)C)C)C1
532 0.025641026 WXBKHKYJPIDZBI-HQZGRNPJSA-N OC1CC(O)C2(C(=C/C=C/3\CCCC4(C3CCC4C(CCC(C(C)C)O)C)C)C1)OC2
533 0.025641026 FYXDTTMOBZXSMG-CPNJWEJPSA-N OC1CC(O)C(=C)C2(C1)OC2/C=C/1\CCCC2(C1CCC2C(CCC(C(C)C)O)C)C
534 0.025641026 NIQOQQMAUFLELB-UHFFFAOYSA-N OC1=CC2=CCC3C(C2(CC1)C)CCC1(C3CCC1C(CCCC(C(=O)O)C)C)C
535 0.025641026 FEFDJOBEOGWDAH-KIBUENEXSA-N CC(C1CCC(C)C(=O)O1)C2CCC3C4CCC5CC(O)CCC5(C)C4CC(O)C23C
536 0.025641026 BDZVETUQBCWIPD-UHFFFAOYSA-N OC(C(C)C)CCC(C1CCC2C1(C)CCCC2=CC=C1CC(O)C(C(C1=C)O)O)C
537 0.025641026 GHJQCLMCGWAXOV-UHFFFAOYSA-N OCC12CCCC(=CC=C3CC(O)CCC3=C)C1CCC2C(CCC(C(O)(C)C)O)C
538 0.025641026 AFEXHFWTRVEKQA-APJZCTHYSA-N CC(C1CCC(C)C(=O)O1)C2CCC3C4CCC5CC(=O)CCC5(C)C4CCC23C
539 0.025641026 HNYDOPFRXKGAFR-ALKDNVHCSA-N CC(CC(O)C(O)C(C)(C)O)C1CCC2C(=CC=C3/C(CCC(C3)O)=C)CCCC12C
540 0.025641026 HNYDOPFRXKGAFR-BJVCRSPOSA-N OC1CCC(=C)C(=C/C=C/2\CCCC3(C2CCC3C(CC(C(C(O)(C)C)O)O)C)C)C1
541 0.025641026 JMQXBORZGHWINY-UHFFFAOYSA-N OC1CCC(=C)C(=C(C=C2CCCC3(C2CCC3C(CCC(C(O)(C)C)O)C)C)O)C1
542 0.025641026 ZGCUVLQIWKGWDQ-DYLMSNMLSA-N CC1C2C(CC3C4CCC5CC(O)CCC5(C)C4CCC23C)OC16CCC(C)(CO)O6
543 0.025641026 BOWOASAYCJWWSH-IJLCIGMNSA-N OC1CCC(=C)C(=C/C=C/2\C(O)CCC3(C2CCC3C(CCC(C(O)(C)C)O)C)C)C1
544 0.025641026 FVLGILIDMKVZNZ-UHFFFAOYSA-N OCC(CCCC(C1CCC2C1(C)CCC1C2C(O)CC2=CC(=O)COCC12C)C)C
545 0.025641026 JVQCAZARKMZTTQ-UHFFFAOYSA-N OC(C(C)C)CCC(C1CCC2C1(C)CCCC2=CC=C1C(O)C(O)CC(C1=C)O)C
546 0.025641026 JSWWLACPNZVOTQ-UHFFFAOYSA-N OC1CC(=CC=C2CC(O)CCC2=C)C2C(C1)(C)C(CC2)C(CCC(C(O)(C)C)O)C
547 0.025641026 KLUQJMMSZCPRPX-GKYMSWCLSA-N CC(C)CC(=O)C[C@@H](C)[C@H]1CC[C@H]2C3=CC(=O)[C@H]4C[C@@H](O)CC[C@]4(C)[C@H]3CC[C@]12C
548 0.025641026 GODJMHBXPZFJCV-UHFFFAOYSA-N O=C1CCC2(C(=CCC3C2CCC2(C3CCC2C(CCCC(C(=O)O)C)C)C)C1)C
549 0.025641026 IEXWGYXPGFIGRJ-CYAODOIKSA-N OC1CCC(=C)C(=C/C=C/2\CCCC3(C2CC(C3C(CCC(C(O)(C)C)O)C)O)C)C1
550 0.025641026 JEJUJNRTUAVPPO-UHFFFAOYSA-N OCC(C1CCC2C1(C)CCCC2=CC=C1CC(O)CC(C1=C)O)CCC(C(C)C)O
551 0.025641026 MSYRZMYJPIMVLR-CYAODOIKSA-N OC1CCC(=C)C(=C/C=C/2\CCCC3(C2C(O)CC3C(CCC(C(O)(C)C)O)C)C)C1
552 0.025641026 FDGAQLKBLQTHHR-UHFFFAOYSA-N OC1CCC2(C(=C(O)CC3C2CCC2(C3CCC2C(CCCC(C(=O)O)C)C)C)C1)C
553 0.025641026 CKIICEZOQSRPSV-UHFFFAOYSA-N OC1CCC2(C(=CCC3C2CC(O)C2(C3CCC2C(CCCC(C(=O)O)C)C)C)C1)C
554 0.025641026 YHHSTFSCITYODO-UHFFFAOYSA-N OC1CCC2(C(=CCC3C2C(O)CC2(C3CCC2C(CCCC(C(=O)O)C)C)C)C1)C
555 0.025641026 KXCLHMLAVWGHQQ-UHFFFAOYSA-N OC1CCC2(C(=CCC3C2CCC2(C3C(O)CC2C(CCCC(C(=O)O)C)C)C)C1)C
556 0.025641026 OHPAJBMNDDOOGA-UHFFFAOYSA-N OC1CCC2(C(=CCC3C2CCC2(C3CC(C2C(CCCC(C(=O)O)C)C)O)C)C1)C
557 0.025641026 HYPBUHHEXHEAPY-UHFFFAOYSA-N OCC12CCC3C(C2CCC1C(CCCC(C(=O)O)C)C)CC=C1C3(C)CCC(C1)O
558 0.025641026 IUIZKCZIPYLSDS-UHFFFAOYSA-N OC1CC(O)C(=C)C(=C(C=C2CCCC3(C2CCC3C(CCC(C(C)C)O)C)C)O)C1
559 0.025641026 UQUSBXJPKUWYIS-UHFFFAOYSA-N OCC12CCC(CC1=CCC1C2CCC2(C1CCC2C(CCCC(C(=O)O)C)C)C)O
560 0 CRCTVUFFBCIURJ-DJHAZVFJSA-N C[C@H](CCCC(C)(C)O)[C@H]1CC[C@@]2([C@@]1(CC[C@H]3C2=CC(=O)[C@H]4[C@@]3(CC[C@@H](C4)O)C)C)O
561 0 AJPPBYXIXOLGAV-QHKDMNIJSA-N [H][C@]1(C(=O)CC[C@]2([C@@H]1C(=O)C=C3[C@@H]2CC[C@]4([C@]3(CC[C@@H]4[C@@H](CCCC(C)C)C)O)C)C)[H]
562 0 WFZKUWGUJVKMHC-UKBUZQLGSA-N C[C@H](CC[C@H](C(C)(C)O)O)[C@H]1CC[C@@H]\2[C@@]1(CCC/C2=C\C=C/3\C[C@H](C[C@@H](C3=C)O)O)C
563 0 XCVCLIRZZCGEMU-FPLRWIMGSA-N CCCCC[C@H](O)\C=C\[C@H]1[C@H](O)C[C@H](O)[C@@H]1C\C=C\CCCC(=O)NCCO
564 0 YKGKKDOYGJEANO-UHFFFAOYSA-N CC(CCCC(C)C(O)=O)C1CCC2C3CC=C4C(O)C(O)CCC4(C)C3CCC12C
565 0 XCVCLIRZZCGEMU-WLOFLUCMSA-N [C@H]1(/C=C/[C@@H](O)CCCCC)[C@H](O)C[C@H](O)[C@@H]1C/C=C\CCCC(=O)NCCO
566 0 XCVCLIRZZCGEMU-WMTHMIERSA-N [C@H]1(/C=C/[C@@H](O)CCCCC)[C@@H](O)C[C@H](O)[C@@H]1C/C=C\CCCC(=O)NCCO
567 0 HLQFDRCTTQBTCE-RCDOCOITSA-N [C@H]1(/C=C/[C@@H](O)CCCCC)[C@H](O)CC(=O)[C@@H]1CCCCCCC(=O)NCCO
568 0 XCVCLIRZZCGEMU-JJPTUHNDSA-N C([C@@H]1[C@@H](O)C[C@@H](O)[C@@H]1/C=C/[C@@H](O)CCCCC)/C=C\CCCC(NCCO)=O
569 0 ZCLQYYLSPFQSHW-CFENXJPASA-N C1[C@@]2(C)[C@](C(=O)C=C3[C@]2(O)CC[C@@]2(C)[C@@]3([H])CC[C@]2([H])[C@@]([H])(CCCC(C)C)C)(O)C[C@@H](O)C1
570 0 HJWIFUYWCCWKOA-QGRYAOFKSA-N C1[C@]2(C)[C@@]34O[C@@H]3C[C@]3(C)[C@@]([H])([C@]([H])(C)CCCC(C)C)CC[C@@]3([H])C4=C[C@@H](O)[C@@]2(O)C[C@@H](O)C1
571 0 KKTRVVGATGKEFQ-QPGHTDHKSA-N [C@@H]1(O)C(=C)/C(=C\C=C2\[C@]3([H])CC[C@@]([C@@](C)([H])CCC4OC4(C)C)([H])[C@@]3(C)CCC\2)/C[C@@H](O)C1
572 0 YKKCSAPIQXPNAX-QRMWMMICSA-N [C@@H]1(O)C(=C)/C(=C\C=C2\[C@]3([H])CC[C@@]([C@@](C)([H])CCCC4(OC4)C)([H])[C@@]3(C)CCC\2)/C[C@@H](O)C1
573 0 SFJYUNZVLXMJBD-GEAASLKWSA-N [C@@H]1(O)C(=C)/C(=C\C=C2\[C@]3([H])CC[C@@]([C@@](C)([H])CC(C)(C)C4OC4)([H])[C@@]3(C)CCC\2)/C[C@@H](O)C1
574 0 JGAZABUQVPTSTD-NKMMMXOESA-N [C@@H]1(O)C(=C)/C(=C\C=C2\[C@]3([H])CC[C@@]([H])([C@@]3(C)CC=C\2)[C@]([H])(C)CCCC(O)(C)C)/C[C@@H](O)C1
575 0 NATTYVAFGUNUKP-RQJQXFIZSA-N [C@@H]1(O)C(=C)/C(=C\C=C2\[C@]3([H])CC=C([C@@]3(C)CCC\2)[C@]([H])(C)CCCC(O)(C)C)/C[C@@H](O)C1
576 0 JHRNDQFGELFISF-YHQHOCHFSA-N [C@@H]1(O)CC2[C@@]([H])(/C=C3/[C@]4([H])CC[C@@]([C@@](C)([H])CCCC(C)C)([H])[C@@]4(C)CCC/3)OOCC=2[C@@H](O)C1
577 0 JHRNDQFGELFISF-OXOMXKFUSA-N [C@@H]1(O)CC2[C@]([H])(/C=C3/[C@]4([H])CC[C@@]([C@@](C)([H])CCCC(C)C)([H])[C@@]4(C)CCC/3)OOCC=2[C@@H](O)C1
578 0 UZTZPZGEOANDJC-LJMJVLGYSA-N [C@@H]1(O)C(=C)/C(=C\C=C2\[C@]3([H])CC[C@@]([H])([C@@]3(C)C[C@@H](O)C\2)[C@]([H])(C)CCCC(O)(C)C)/C[C@@H](O)C1
579 0 UZTZPZGEOANDJC-ZNVKRCHZSA-N [C@@H]1(O)C(=C)/C(=C\C=C2\[C@]3([H])CC[C@@]([H])([C@@]3(C)C[C@H](O)C\2)[C@]([H])(C)CCCC(O)(C)C)/C[C@@H](O)C1
580 0 ZJTNZJXJGKCJEG-ALXHSOSYSA-N [C@@H]1(O)C(=C)/C(=C\C=C2\[C@]3([H])CC[C@@]([H])([C@@]3(CO)CCC\2)[C@]([H])(C)CCCC(O)(C)C)/C[C@@H](O)C1
581 0 WFZKUWGUJVKMHC-NABJBPAWSA-N [C@@H]1(O)C(=C)/C(=C\C=C2\[C@]3([H])CC[C@@]([H])([C@@]3(C)CCC\2)[C@]([H])(C)CC[C@H](O)C(O)(C)C)/C[C@@H](O)C1
582 0 LUMQIGNPUDCMLN-DZTSVEAESA-N [C@@H]1(O)C/C(=C\C=C2\[C@]3([H])CC[C@@]([H])([C@@]3(C)CCC\2)[C@]([H])(C)CCC[C@](O)(C)CO)/C(=C)[C@@H](O)C1
583 0 NATTYVAFGUNUKP-FUXKBGLRSA-N C1/C(=C/C=C2\CCC[C@]3(C)C([C@]([H])(CCCC(O)(C)C)C)=CC[C@@]\23[H])/C(=C)[C@@H](O)C[C@@H]1O
584 0 FQABTKAQUPNRDK-RIOWZCLJSA-N C1[C@]2(C)[C@@]3([H])C[C@H](O)[C@]4(C)[C@@]([H])([C@]([H])(C)CCCC(O)(C)C)CC[C@@]4([H])[C@]3([H])[C@H](O)CC2=CC(=O)C1
585 0 DVIUCIPCTDVQAP-SHJQKZDVSA-N COC(=O)CCC(C)C1CCC2C3CCC4CC(CCC4(C)C3CCC12C)OC(=O)C
586 0 YCSAMGAKQMFYKB-AUZHTAODSA-N CC(C)CCCC(C)C1CCC(C2=CC3OC34CC(O)CCC4(C)C2=O)C1(C)CCO
587 0 RXCSTBWNEQFOHO-BLAALUDESA-N CCCCCCCCCC=C/CC=C/CC=C/CC=C/CCC1=CC(C)(O)OC1=O
588 0 NOLGXQBEFHYZHI-VVBAWIGMSA-N CC1(C)C2CCC3(C)C(CCC4C(CCC34C)C5(C)CCC(=O)O5)C2(C)CCC1=O
589 0 NOLGXQBEFHYZHI-YHHBCDBUSA-N CC1(C)C2CCC3(C)C(CCC4C(CCC34C)C5(C)CCC(=O)O5)C2(C)CCC1=O
590 0 ZJHCKXNQASXDJG-YZVIBBMASA-N CCC1(C)CCCC2(C)C1CCC3(C)C4CCC5=C(C(=O)OC5C)C4(C)C(O)CC23
591 0 MALYJMMIONIYCY-UHFFFAOYSA-N O=CCCC1(C)C(=CC(=O)C2C1CCC1(C2CCC1C(CCCC(C)C)C)C)C=O
592 0 BDUNKKLRPUCZRL-UHFFFAOYSA-N O=C1CCC2(C(=C1)CC(C1C2CCC2(C1CCC2(O)C(CCCC(O)(C)C)C)C)O)C
593 0 BMLASZMQFSZNOL-UHFFFAOYSA-N O=C1CCC2(C(=C1)CC(C1C2CCC2(C1(O)CCC2C(CCCC(O)(C)C)C)C)O)C
594 0 FXKAJZMVIAIBQJ-UHFFFAOYSA-N O=C1CCC2(C(=C1)CC(C1C2(O)CCC2(C1CCC2C(CCCC(O)(C)C)C)C)O)C
595 0 MFPDJSKMSLZNRQ-UHFFFAOYSA-N OCC(C1CCC2C1(C)CCC1C2C(O)CC2=CC(=O)CCC12C)CCCC(O)(C)C
596 0 IOQGDMFAMQEPCV-UHFFFAOYSA-N O=C1CCC2(C(=C1)CC(C1C2CCC2(C1CCC2C(CCC(C(O)(C)C)O)C)C)O)C
597 0 GBASRMXNADDJJV-UHFFFAOYSA-N O=C1CCC2(C(=C1)CC(C1C2CCC2(C1CC(C2C(CCCC(O)(C)C)C)O)C)O)C
598 0 YIXIZZSYNBGEAJ-UHFFFAOYSA-N O=C1CCC2(C(=C1)CC(C1C2CCC2(C1C(O)CC2C(CCCC(O)(C)C)C)C)O)C
599 0 TVVLVZPEKCYUEK-SLADVJDHSA-N OC1COCC(=C)C(=C/C=C/2\CCCC3(C2CCC3C(CCC(C(O)(C)C)O)C)C)C1
600 0 MHYMEHCQBUGNIV-HQZGRNPJSA-N OC1CCC2(C(=C/C=C/3\CCCC4(C3CCC4C(CCC(C(O)(C)C)O)C)C)C1)CO2
601 0 BHWKUZKAPAFHLT-UHFFFAOYSA-N O=C1CCC2(C(=C1)CC(C1C2C(O)CC2(C1CCC2C(CCCC(O)(C)C)C)C)O)C
602 0 RUFREVVWMUDMMH-DXQROHJLSA-N OC1COC(=C/C=C/2\CCCC3(C2CCC3C(CCC(C(O)(C)C)O)C)C)C(=C)CC1
603 0 NEJMYHQTSIDVNQ-SLADVJDHSA-N OC1CCOC(=C)C(=C/C=C/2\CCCC3(C2CCC3C(CCC(C(O)(C)C)O)C)C)C1
604 0 HQFUAUXHABBQSV-UHFFFAOYSA-N CC(CCCC(C1CCC2(C1(C)CCC1C2=C(O)C(=O)C2C1(C)CCC(C2)O)O)C)C
605 0 IHZKPXKCKMUVBX-UHFFFAOYSA-N CC(CCCC(C1CC(C2(C1(C)CCC1C2=CC(=O)C2C1(C)CCC(C2)O)O)O)C)C
606 0 YRJLSTGFHPCLJK-UHFFFAOYSA-N CC(CCCC(C1CCC2(C1(C)CC(O)C1C2=CC(=O)C2C1(C)CCC(C2)O)O)C)C
607 0 KMYCISXYNNNLQN-UHFFFAOYSA-N CC(CCCC(C1CCC2(C1(C)C(O)CC1C2=CC(=O)C2C1(C)CCC(C2)O)O)C)C
608 0 YUIIKZXNEZXBEC-UHFFFAOYSA-N OCC12CCC3C(=CC(=O)C4C3(C)CCC(C4)O)C2(O)CCC1C(CCCC(C)C)C
609 0 FAMHCVCLRUBVGC-UHFFFAOYSA-N CC(CCCC(C1C(O)CC2(C1(C)CCC1C2=CC(=O)C2C1(C)CCC(C2)O)O)C)C
610 0 LBIHOPYNQXWWLH-UHFFFAOYSA-N CC(CCCC(C1CCC2(C1(C)CCC1C2=CC(=O)C2C1(C)C(O)CC(C2)O)O)C)C
611 0 YHTDNDVQAJJYHO-UHFFFAOYSA-N OCC12CCC(CC1C(=O)C=C1C2CCC2(C1(O)CCC2C(CCCC(C)C)C)C)O
612 0 YKIUYSFNCVTGOF-UHFFFAOYSA-N CC(CCCC(C1CCC2(C1(C)CCC1C2=CC(=O)C2C1(C)CCC(C2O)O)O)C)C
613 0 QPGHAYOKHPQLQO-UHFFFAOYSA-N CC(CCCC(C1CCC2(C1(C)CCC1C2=CC(=O)C2C1(C)CC(O)C(C2)O)O)C)C
614 0 NIRDHYQTLTVSDH-UHFFFAOYSA-N CC(CCC(C(C1CCC2(C1(C)CCC1C2=CC(=O)C2C1(C)CCC(C2)O)O)C)O)C
615 0 QADRXWAWZPEDLI-UHFFFAOYSA-N OCC(C1CCC2(C1(C)CCC1C2=CC(=O)C2C1(C)CCC(C2)O)O)CCCC(C)C
616 0 VGTOTVCURFWKSS-UHFFFAOYSA-N CC(CC(CC(C1CCC2(C1(C)CCC1C2=CC(=O)C2C1(C)CCC(C2)O)O)C)O)C
617 0 BXNOKWBLQHRUIQ-UHFFFAOYSA-N OC1CCC2(C3(C1)OC3C(C1C2CCC2(C1CCC2C(CCC1OC1(C)C)C)C)O)C
618 0 MFPYGUOHSPADED-UHFFFAOYSA-N OC1CCC2(C3(C1)OC3CC1C2CC(O)C2(C1CCC2C(CCC1OC1(C)C)C)C)C
619 0 UQDLZROCTGUUAW-UHFFFAOYSA-N OC1CCC2(C3(C1)OC3CC1C2C(O)CC2(C1CCC2C(CCC1OC1(C)C)C)C)C
620 0 JDBSYRAXEJLRIG-UHFFFAOYSA-N OC1CCC2(C3(C1)OC3CC1C2CCC2(C1C(O)CC2C(CCC1OC1(C)C)C)C)C
621 0 BUWCOHBQGSHBGM-UHFFFAOYSA-N OC1CCC2(C3(C1)OC3CC1C2CCC2(C1CC(C2C(CCC1OC1(C)C)C)O)C)C
622 0 HPPDHVAPFMXPRN-UHFFFAOYSA-N OCC12CCC(CC32OC3CC2C1CCC1(C2CCC1C(CCC1OC1(C)C)C)C)O
623 0 ODMBAMNYIVSLAD-UHFFFAOYSA-N OCC12CCC3C(C2CCC1C(CCC1OC1(C)C)C)CC1C2(C3(C)CCC(C2)O)O1
624 0 UTCAZADHQDCHFU-UHFFFAOYSA-N CC(CCCC(C1CCC2(C1(C)CCC1C32OC3C(=O)C2C1(C)CCC(C2)O)O)C)C
625 0 HJMZHCQKGXSCCR-UHFFFAOYSA-N CC(CCCC(C1COCC2(C1(C)CCC1C2=CC(=O)C2C1(C)CCC(C2)O)O)C)C
626 0 KPYJXNMDMPZMBW-UHFFFAOYSA-N CC(CCCC(C1CCC2(C1(C)COCC1C2=CC(=O)C2C1(C)CCC(C2)O)O)C)C
627 0 ILZGWQZTLOVGKW-UHFFFAOYSA-N CC(CCCC(C1CCC2(C1(C)CCC1C2=CC(=O)C2C1(C)COCC(C2)O)O)C)C
628 0 CJLDDAFJFYTOKO-UHFFFAOYSA-N OCC(C(CCC(C1CCC2C1(C)CCCC2=CC=C1CC(O)CC(C1=C)O)C)O)C
629 0 BNLDHSPDUSRORU-UHFFFAOYSA-N OC1CCC2(C3(C1)OC3CC1C2CCC2(C1COCC2C(CCC1OC1(C)C)C)C)C
630 0 VLVFQEPKPIFGQX-UHFFFAOYSA-N CC(CCCC(C1CCC2(C1(C)CCC1(C2=CC(=O)C2C1(C)CCC(C2)O)O)O)C)C
631 0 JQSUIGODDFAZPX-UHFFFAOYSA-N CC(CCCC(C1(O)CCC2(C1(C)CCC1C2=CC(=O)C2C1(C)CCC(C2)O)O)C)C
632 0 QBBDFCFQBGMQAR-UHFFFAOYSA-N CC(CCCC(C1CCC2(C1(C)CCC1C2=CC(=O)C2(C1(C)CCC(C2)O)O)O)C)C
633 0 HPYUSIRFZBMYNT-UHFFFAOYSA-N CC(CCCC(C1CCC2(C1(C)CCC1C2=CC(=O)C2C1(C)CCC(C2)O)O)(O)C)C
634 0 YMDZFXWJURPHJQ-UHFFFAOYSA-N OC1CCC2(C3(C1)OC3CC1(C2CCC2(C1CCC2C(CCC1OC1(C)C)C)C)O)C
635 0 IZUWMXRIDOQSCJ-UHFFFAOYSA-N OC1CCC2(C3(C1)OC3CC1C2(O)CCC2(C1CCC2C(CCC1OC1(C)C)C)C)C
636 0 CRMRFBRLMZYLDE-UHFFFAOYSA-N OC1CCC2(C3(C1)OC3CC1C2CCC2(C1(O)CCC2C(CCC1OC1(C)C)C)C)C
637 0 BAFKGFZLMODOCF-UHFFFAOYSA-N OC1CCC2(C3(C1)OC3CC1C2CCC2(C1CCC2(O)C(CCC1OC1(C)C)C)C)C
638 0 CWBMXIZDHVBAKO-UHFFFAOYSA-N CC(CCCC(C1CCC2(C1(C)CC=C1C2=CC(=O)C2C1(C)CCC(C2)O)O)C)C
639 0 MHOUPROTSFMRKQ-UHFFFAOYSA-N CC(CCCC(C1CCC2(C1(C)CCC1C2=CC(=O)C2=CC(CCC12C)O)O)C)C
640 0 CONXLKZYRPNXQH-UHFFFAOYSA-N O=CCCC(C1CCC2(C1(C)CC(=O)C1(C2CC=C2C1CCC(C2(C)C)O)C)C)C
641 0 MJRJQWPFPQAWOR-UHFFFAOYSA-N CC(C(=O)O)CCCC(C1CCC2C1(C)CCC1C2CC=C2C1(C)CC(O)C(C2)O)C
642 0 XXUCPCOTPNGCMA-UHFFFAOYSA-N OC1CCC2(C(=CCC3C2CCC2(C3CCC2C(CCC(C(C(=O)O)C)O)C)C)C1)C
643 0 UZTZPZGEOANDJC-GWXQCRLFSA-N OC1CC(O)C(=C)C(=C/C=C/2\CC(O)CC3(C2CCC3C(CCCC(O)(C)C)C)C)C1
644 0 JHVJSRWLVPAAJI-WRCZFRHQSA-N OC1CC(O)C(=C)C(=C/C=C/2\C(O)CCC3(C2CCC3C(CCCC(O)(C)C)C)C)C1
645 0 RVZDUHDCIHFTGY-HQZGRNPJSA-N OC1CC(O)C(=C)C(=C/C=C/2\CCC(C3(C2CCC3C(CCCC(O)(C)C)C)C)O)C1
646 0 BCMZYKCDKIIPDJ-CYAODOIKSA-N OC1CC(O)C(=C)C(=C/C=C/2\CCCC3(C2C(O)CC3C(CCCC(O)(C)C)C)C)C1
647 0 ZDGOFOWXKTYACW-CYAODOIKSA-N OC1CC(O)C(=C)C(=C/C=C/2\CCCC3(C2CC(C3C(CCCC(O)(C)C)C)O)C)C1
648 0 QMJDVGKMRVPUJV-UHFFFAOYSA-N OC1CC(O)C(=C)C(=C(C=C2CCCC3(C2CCC3C(CCCC(O)(C)C)C)C)O)C1
649 0 ZJTNZJXJGKCJEG-UHFFFAOYSA-N OCC12CCCC(=CC=C3CC(O)CC(C3=C)O)C2CCC1C(CCCC(O)(C)C)C
650 0 YYJXLSOLQTXTFP-UHFFFAOYSA-N OCC(C1CCC2C1(C)CCCC2=CC=C1CC(O)CC(C1=C)O)CCCC(O)(C)C
651 0 LUMQIGNPUDCMLN-UHFFFAOYSA-N OCC(CCCC(C1CCC2C1(C)CCCC2=CC=C1CC(O)CC(C1=C)O)C)(O)C
652 0 CBISUXXIDWYYBN-XMHGGMMESA-N OC1CC(O)C(=C)C2(C1)OC2/C=C/1\CCCC2(C1CCC2C(CCCC(O)(C)C)C)C
653 0 ZKLHSQKNTDRMDL-CYVLTUHYSA-N OC1CC(O)C(=C)/C(=C\C2OC32CCCC2(C3CCC2C(CCCC(O)(C)C)C)C)/C1
654 0 USSSVJAVDHTXEG-VDEQLELYSA-N OC1COC(=C/C=C/2\CCCC3(C2CCC3C(CCCC(O)(C)C)C)C)C(=C)C(C1)O
655 0 WRUKHWUZUOEXPE-KGBKNLTRSA-N OC1CC(O)C(=C)C(=C/C=C/2\COCCC3(C2CCC3C(CCCC(O)(C)C)C)C)C1
656 0 GHSWSSOUDJBCHQ-HVISWYKNSA-N OC1CC(O)C(=C)C(=C/C=C/2\CCOCC3(C2CCC3C(CCCC(O)(C)C)C)C)C1
657 0 JJBYSJSZNOACIZ-ZIUQRHDXSA-N OC1CC(O)C(=C)C(=C/C=C/2\CCCC3(C2(O)CCC3C(CCCC(O)(C)C)C)C)C1
658 0 WYGRVMDXKGHTBA-XITJBCNYSA-N OC1CC(O)C(=C)C(=C/C=C/2\CCCC3(C2CCC3(O)C(CCCC(O)(C)C)C)C)C1
659 0 ZRDLWCCBYVJWTH-XDJHFCHBSA-N OC1CCC(=C)C2(C1)OC2/C=C/1\CCCC2(C1CCC2C(CCC(C(O)(C)C)O)C)C
660 0 JGAZABUQVPTSTD-XITJBCNYSA-N OC1CC(O)C(=C)C(=C/C=C/2\C=CCC3(C2CCC3C(CCCC(O)(C)C)C)C)C1
661 0 RZDRQJSJTUFGDT-UHFFFAOYSA-N OC1CC(O)C(=C)C(=CC=C2CCCC3(C2=CCC3C(CCCC(O)(C)C)C)C)C1
662 0 AKALQZHBOLVKHS-UHFFFAOYSA-N CC(CCCC(C1CCC2C1(C)C(=O)CC1C2C(O)CC2=CC(=O)CCC12C)C)C
663 0 IYPOYTOMWGNYHY-QOYGTXLBSA-N CC(CC(=O)C)C1CCC2(C)C3C(=O)C=C4C(CCC(O)C4(C)C)C3(C)CCC12C
664 0 VMCRIXCSBYOSMT-UHFFFAOYSA-N O=C1CCC2(C(C1)C(O)C=C1C2CCC2(C1(O)CCC2C(CCCC(O)(C)C)C)C)C
665 0 JXZKCYIHHIZUHF-UHFFFAOYSA-N CC(CCCC(C1CCC2C1(C)C(O)CC1C2C(O)CC2=C(C(=O)CCC12C)O)C)C
666 0 BGFRPETWUZZIGF-UHFFFAOYSA-N CC(CCCC(C1CCC2C1(C)C(O)CC1C2C(O)CC2=CC(=O)CC(C12C)O)C)C
667 0 UJPTXHGNSPQNOW-UHFFFAOYSA-N CC(CCCC(C1CCC2C1(C)C(O)CC1C2C(O)CC2=CC(=O)C(CC12C)O)C)C
668 0 NOXWWSLTINNENN-UHFFFAOYSA-N CC(CCCC(C1CCC2C1(C)C(O)CC1C2C(O)C(C2=CC(=O)CCC12C)O)C)C
669 0 LEFSJEALVOGRNZ-UHFFFAOYSA-N CC(CCCC(C1CCC2C1(C)C(O)C(O)C1C2C(O)CC2=CC(=O)CCC12C)C)C
670 0 JLGVHWGOJOTTLG-UHFFFAOYSA-N CC(CCCC(C1CC(C2C1(C)C(O)CC1C2C(O)CC2=CC(=O)CCC12C)O)C)C
671 0 SBDNMJIUVGWZBK-UHFFFAOYSA-N CC(CCCC(C1C(O)CC2C1(C)C(O)CC1C2C(O)CC2=CC(=O)CCC12C)C)C
672 0 KAIFBJVCIPQIBS-UHFFFAOYSA-N OCC12C(O)CC3C(C2CCC1C(CCCC(C)C)C)C(O)CC1=CC(=O)CCC31C
673 0 SEHZZJYROARWQU-UHFFFAOYSA-N CC(CCC(C(C1CCC2C1(C)C(O)CC1C2C(O)CC2=CC(=O)CCC12C)C)O)C
674 0 PCBAFRVYZCBWDG-UHFFFAOYSA-N OCC12CCC(=O)C=C1CC(C1C2CC(O)C2(C1CCC2C(CCCC(C)C)C)C)O
675 0 ZDGSIOLNDGHPER-UHFFFAOYSA-N CC(CC(CC(C1CCC2C1(C)C(O)CC1C2C(O)CC2=CC(=O)CCC12C)C)O)C
676 0 RQYWNEHNRSUYAQ-UHFFFAOYSA-N CC(CCCCCCOC(=O)c1cc(C)ccc1C(=O)OCCCCCCC(C)C)C
677 0 QYDHNNNRCBMIDX-UHFFFAOYSA-N OCC(C1CCC2C1(C)C(O)CC1C2C(O)CC2=CC(=O)CCC12C)CCCC(C)C
678 0 DVIUCIPCTDVQAP-KBPKAAOOSA-N COC(=O)CCC(C)C1CCC2C3CCC4CC(CCC4(C)C3CCC12C)OC(=O)C
679 0 ZJHCKXNQASXDJG-HMWAWLJQSA-N CCC1(C)CCCC2(C)C1CCC3(C)C4CCC5=C(C(=O)OC5C)C4(C)C(O)CC23
680 0 MKTJHDBWYDFWBY-UHFFFAOYSA-N CC(C1CCC2C1(C)CCCC2=CC=C1CC(O)C(CC1=C)O)CCC(C(O)(C)C)O
681 0 SUQPVOGQVJNXJO-UHFFFAOYSA-N O=CC(CCCC(C1CCC2C1(C)CCC1C2C(O)CC2=CC(=O)CCC12C)C)C
682 0 OLMMIARSGSGCQR-DQQWTGTQSA-N CC(C1CCC2C1(C)CCCC2=C/C=C/1\C(=C)CCC(C1O)O)CCC(C(O)(C)C)O
683 0 SNUOTXCNUPXBAC-UHFFFAOYSA-N CC(CCCCCCOC(=O)c1c(C)cccc1C(=O)OCCCCCCC(C)C)C
684 0 KQAGPGQSRKEAQJ-XMMPIXPASA-N CCCCCCCCCCCCCCCCCCC(OC)C1=CC(=C)OC1=O
685 0 DUTAZFIQKHCTJF-XITJBCNYSA-N OC1C=CC(=C)C(=C/C=C/2\CCCC3(C2CCC3C(CCC(C(O)(C)C)O)C)C)C1
686 0 DUENBZLSJKSMFL-XCMIPZGMSA-N CC1(C)C(O)CCC2(C)C1CCC3(C)C2CCC4C5C6CCC5(CCC34C)C(=O)O6
687 0 DVIUCIPCTDVQAP-ZIVWEJFESA-N COC(=O)CCC(C)C1CCC2C3CCC4CC(CCC4(C)C3CCC12C)OC(=O)C
688 0 VNZPJUCTIYWVGR-UHFFFAOYSA-N CCCCCCCCCCCCCCCCCc1cc(O)cc(OC)c1OC
689 0 HLLWTOZZRGRHDD-UHFFFAOYSA-N OCC(C(CC1=C(C)C2C(O1)CC1C2(C)CCC2C1CCC1C2(C)CCC(C1)O)O)C
690 0 IMRQWDHPDPQFBA-GMKJAIQYSA-N CC(C)CC(=O)C[C@H](C)[C@@H]1CC[C@@H]2C3=C(CC[C@@]12C)[C@]4(C)C[C@@H](O)[C@@H](O)C[C@H]4[C@H](O)C3
691 0 UNSQIEVGNLJREE-HUOCPXEISA-N CC1(C)[C@H](O)CC[C@@]2(C)[C@H]1CC[C@]3(C)[C@@H]2CC[C@@H]4[C@H](CC[C@@]34C)[C@@]5(C)OC(=O)C=C5
692 0 RFUWXMLQNIWPAD-SHXMCYKSSA-N C[C@H]1C(=O)CC[C@@H]2[C@]1(C)CC[C@H]3[C@@]2(C)CC[C@@]4(C)C[C@@](C)(CC[C@]34C)C=CC(=O)O
693 0 KOGAYLRKEMJALJ-BXEWQBESSA-N CCCCCCCCC=C/CCCCCCCC(=O)OCC=Cc1ccc(O)cc1
694 0 JUYRKYMMEZHRII-UHFFFAOYSA-N CC(CCCC(C1CCC2C1(C)C(O)CC1C2C(O)CC23C1(C)CCC(=O)C3O2)C)C
695 0 LDTJRKREOWXKSL-SLADVJDHSA-N OC1CC(O)C(=C)C(=C/C=C/2\CCCC3(C2CCC3C(CCC(=O)C(C)C)C)C)C1
696 0 FUIUAXMAKQCBIN-UHFFFAOYSA-N CC(CCCC(C1CCC2C1(C)C(O)CC1C2C(O)CC2=CC(=O)COCC12C)C)C
697 0 KLANCBWZPNEJOQ-UHFFFAOYSA-N CC(CCCC(C1CCC2C1(C)C(O)CC1C2C(O)CC2=CC(=O)OCCC12C)C)C
698 0 HDYVADUFMFEESZ-UHFFFAOYSA-N CC(CCCC(C1COCC2C1(C)C(O)CC1C2C(O)CC2=CC(=O)CCC12C)C)C
699 0 ZCBKDXJECNSOBX-QRMXCBAZSA-N OC1CC(O)C/C(=C\C=C2CCCC3(C2CCC3C(/C=C/C(C(O)(C)C)(O)C)C)C)/C1
700 0 NOLGXQBEFHYZHI-HIRLCQJUSA-N CC1(C)[C@@H]2CC[C@]3(C)[C@H](CC[C@H]4[C@H](CC[C@@]34C)[C@]5(C)CCC(=O)O5)[C@@]2(C)CCC1=O
701 0 VJDSJBHPTKUESZ-YNXDEVCMSA-N CCCCCCCCCCCCCCCCCCCC=C1/[C@H](O)C(=C)OC1=O
702 0 FSUWWNAITTZUDN-ULMLUKATSA-N CC(C)CC(=O)C[C@H](C)[C@@H]1CC[C@@H]2C3=C[C@@H](O)[C@@H]4C[C@H](O)[C@H](O)C[C@@]4(C)[C@@H]3CC[C@@]12C
703 0 SUXPHGAHEBRLGY-FWIIPTFESA-N CC(C)CCC[C@@H](C)[C@H]1C[C@@]2(O)OO[C@H]3C[C@@H]4C[C@@H](O)CC[C@]4(C)[C@H]5CC[C@@]1(C)C2=C35
704 0 SAHJNWSRUWGRMS-IWPNGTKTSA-N CC1(C)C(O)CCC2(C)C1CCC3(C)C2CCC4C3(C)CCC4(O)C5(C)CCC(=O)O5
705 0 QYVZEPLDLPYECM-XUTLUUPISA-N CCCCCCCCCCCCCCCCCCOC(=O)C=Cc1ccc(O)c(O)c1
706 0 FUAYZUBHHPJCHA-UHFFFAOYSA-N CC(CCCC(C1CCC2C1(C)C(O)CC1C2(O)C(O)CC2=CC(=O)CCC12C)C)C
707 0 VAXNNWLJIVAYGD-UHFFFAOYSA-N CC(CCCC(C1CCC2C1(C)C(O)CC1(C2C(O)CC2=CC(=O)CCC12C)O)C)C
708 0 CYODGVUTXCUGLQ-UHFFFAOYSA-N CC(CCCC(C1CCC2(C1(C)C(O)CC1C2C(O)CC2=CC(=O)CCC12C)O)C)C
709 0 DJSOLOLMGYVYFE-UHFFFAOYSA-N CC(CCCC(C1(O)CCC2C1(C)C(O)CC1C2C(O)CC2=CC(=O)CCC12C)C)C
710 0 WICAPUNBIYQFRW-UHFFFAOYSA-N CC(CCCC(C1CCC2C1(C)C(O)CC1C2C(O)CC2=CC(=O)CCC12C)(O)C)C
711 0 FQABTKAQUPNRDK-UHFFFAOYSA-N O=C1CCC2(C(=C1)CC(C1C2CC(O)C2(C1CCC2C(CCCC(O)(C)C)C)C)O)C
712 0 WFZKUWGUJVKMHC-BJVCRSPOSA-N OC1CC(O)C(=C)C(=C/C=C/2\CCCC3(C2CCC3C(CCC(C(O)(C)C)O)C)C)C1
713 0 SLOAHJCLDHOLST-SVANQVPXSA-N CC(C)CCCC(C)C1CCC(C2=CC(O)C3CC(O)CCC3(C)C2=O)C1(C)CC=O
714 0 RBGMRYIQUCJPOW-UHFFFAOYSA-N CCCCCCCCCCCCCCCCCc1cccc(OC(=O)C)c1OC(=O)C
715 0 YGVRDOUSXFKIHZ-TVNSMHFRSA-N CCCCCCCCCCCC(C)CCCCCOC(=O)C=Cc1ccc(O)c(O)c1
716 0 QYVZEPLDLPYECM-UHFFFAOYSA-N CCCCCCCCCCCCCCCCCCOC(=O)C=Cc1ccc(O)c(O)c1
717 0 ISAUOHBRMGBQIU-USVSCEJOSA-N OCC(C(/C=C/C(C1CCC2C1(C)CCCC2=C/C=C/1\CC(O)CC(C1)O)C)C)(O)C
718 0 CDIKEALUMJKFBI-UHFFFAOYSA-N CC(CCCC(C1CCC2C1(C)C(O)CC1C2C(O)CC2=CC(=O)C=CC12C)C)C
719 0 IRZOFIYXBICZOF-UHFFFAOYSA-N CC(CCCC(C1CCC2C1(C)C(O)CC1C2C(=CC2=CC(=O)CCC12C)O)C)C
720 0 WWGVIIVMPMBQFV-HAGHYFMRSA-N CCCCCC[C@H]1[C@@H](C[C@H](CCCCC)OC(=O)[C@@H](NC=O)C(C)C)OC1=O
721 0 PKCLZUICYHOWNR-OAGAAFAHSA-N C[C@H](CCC(=O)O)[C@H]1CC[C@@]2(C)[C@@H]3CC[C@H]4C(C)(C)C(=O)CC[C@@]45C[C@@]35CC[C@]12C
722 0 ADGCEGPJALKATC-UHFFFAOYSA-N OC1CC(O)C2(C3(C1)OC3CC1C2CCC2(C1CCC2C(CCC1OC1(C)C)C)C)C
723 0 PMSBFIOIWUJZFP-LZYUMYSESA-N COC(=O)C[C@H](C)[C@@H]1CC[C@]2(C)C3=CC[C@H]4C(C)(C)C(=O)CC[C@]4(C)[C@H]3CC[C@@]12C
724 0 VLVFQEPKPIFGQX-NVHRXXRXSA-N CC(C)CCCC(C)C1CCC2(O)C3=CC(=O)C4CC(O)CCC4(C)C3(O)CCC12C
725 0 OSJWWBXGXPADIH-SGNDLWITSA-N CCCCCCCCC#CCCCCCCCCCCC1C(O)C(C)OC1=O
726 0 OEOLDTQRMYBAKN-TXLJJDLMSA-N CC(C)CCC[C@](C)(O)[C@H]1CC[C@H]2[C@@H]3CCC4=CC(=O)C=C[C@]4(C)[C@H]3C[C@@H](O)[C@]12C
727 0 ZCLQYYLSPFQSHW-QWXYHAAESA-N CC(C)CCC[C@@H](C)[C@H]1CC[C@H]2C3=CC(=O)[C@@]4(O)C[C@H](O)CC[C@]4(C)[C@@]3(O)CC[C@]12C
728 0 VUSLQOQDDBPUTM-JODYNMCKSA-N CC1(C)C2CCC3(C)C(CC4OC5CCC(C)(O5)C6CCC3(C)C46)C2(C)CCC1=O
729 0 WDNCFNNWKSWQLA-UHFFFAOYSA-N O=CC(CCCC(C1CCC2C1(C)C(O)CC1C2C(O)CC2C1(C)CCC(=O)C2)C)C
730 0 GHDDPFRTZFPAKH-UHFFFAOYSA-N O=CC(CCCC(C1CCC2C1(C)C(=O)CC1C2C(O)CC2C1(C)CCC(C2)O)C)C
731 0 IUTAYDMSLDTLIQ-UHFFFAOYSA-N O=CC(CCCC(C1CCC2C1(C)C(O)CC1C2C(=O)CC2C1(C)CCC(C2)O)C)C
732 0 YQAWWTFETHKWOL-IHIXIPGPSA-N CCC(C)C(=O)OCC1(C)CCCC2(C)C1CCC34CCC(CC23)C(COC(=O)C)C4
733 0 SLOAHJCLDHOLST-IOENVMLZSA-N CC(C)CCCC(C)C1CCC(C2=CC(O)C3CC(O)CCC3(C)C2=O)C1(C)CC=O
734 0 PVZQLCRFDXZBNT-UHFFFAOYSA-N OCC(CCCC(C1CCC2C1(C)CCC1C2C(O)CC2=CC(=O)CCC12C)C)(O)C
735 0 VLVFQEPKPIFGQX-QMFXTUPISA-N CC(C)CCCC(C)C1CCC2(O)C3=CC(=O)C4CC(O)CCC4(C)C3(O)CCC12C
736 0 CRCTVUFFBCIURJ-UHFFFAOYSA-N OC1CCC2(C(C1)C(=O)C=C1C2CCC2(C1(O)CCC2C(CCCC(O)(C)C)C)C)C
737 0 ZJHCKXNQASXDJG-CPNQSYKESA-N CCC1(C)CCCC2(C)C1CCC3(C)C4CCC5=C(C(=O)OC5C)C4(C)C(O)CC23
738 0 DVIUCIPCTDVQAP-JGHQURMISA-N COC(=O)CCC(C)C1CCC2C3CCC4CC(CCC4(C)C3CCC12C)OC(=O)C
739 0 WOVZSRDSUAIIGH-UHFFFAOYSA-N OC1CCC2(C(C1)C(=O)CC1=C2CCC2(C1(O)CCC2C(CCCC(O)(C)C)C)C)C
740 0 UHUQYBLLHSGESB-DDUCLJMYSA-N CC(CCC(=O)O)C1CCC2(C)C3CCC4C(C)(C)C(=O)CCC4(C)C3=CCC12C
741 0 XFYRFEJDFMAJKW-SPYDNQJISA-N CC(C)C1CCC2(C)C(CCC3C(CCC23C)C4(C)CCC(=O)O4)C1(C)CCC(=O)O
742 0 IPALYVZOVKJMJG-WAWRXQFFSA-N CC(CC(=O)CO)C1CCC2(C)C3=CCC4C(C)(C)C(=O)CCC4(C)C3CCC12C
743 0 AJPPBYXIXOLGAV-UHFFFAOYSA-N CC(CCCC(C1CCC2(C1(C)CCC1C2=CC(=O)C2C1(C)CCC(=O)C2)O)C)C
744 0 AMFGQPHVXZGOOB-UHFFFAOYSA-N CCCCCCCCCCCCCCCCCCCC(CC(=O)SCC=O)O
745 0 LUMQIGNPUDCMLN-SEZLTJOTSA-N [C@@H]1(O)C(=C)/C(=C\C=C2\[C@]3([H])CC[C@@]([H])([C@@]3(C)CCC\2)[C@]([H])(C)CCC[C@@](O)(C)CO)/C[C@@H](O)C1
746 0 ZJHCKXNQASXDJG-JQKONRONSA-N CCC1(C)CCCC2(C)C1CCC3(C)C4CCC5=C(C(=O)OC5C)C4(C)C(O)CC23
747 0 KCQILOGVXGLBNG-UHFFFAOYSA-N CC(C)CCCCCCCOC(=O)C1=CC=CC=C1C(=O)OCCCCCCC(C)C
748 0 MVFVJLBMXHUMPA-UHFFFAOYSA-N CC(CCCC(C1CCC2(C1(C)CCC(C2=C)C1(C)CCC(=O)CC1C(=O)O)O)C)C
749 0 KWZPQPGUAYDHMD-UHFFFAOYSA-N CCCCCCCCCOC(=O)C1=CC=CC=C1C(=O)OCCCCCCCC(C)C
750 0 QYVZEPLDLPYECM-VZCXRCSSSA-N CCCCCCCCCCCCCCCCCCOC(=O)C=C/c1ccc(O)c(O)c1
751 0 NSZKIDSVINDASL-UHFFFAOYSA-N CCCCCCCCCCOC(=O)C1=CC=CC=C1C(=O)OCCCCCCCCC
752 0 YZHDZDITQRCTQB-UHFFFAOYSA-N CCCCCCCCCCOC(=O)C1=CC=CC=C1C(=O)OCCCCCCC(C)C
753 0 WWGVIIVMPMBQFV-MTQWCTHYSA-N CCCCCCC1C(CC(CCCCC)OC(=O)C(NC=O)C(C)C)OC1=O
754 0 ROPQCUSNKJJECC-UHFFFAOYSA-N CC(C)CCCCCCCCOC(=O)C1=CC=CC=C1C(=O)OCCCCCC(C)C
755 0 FYOPGZBGCKUNEK-LMPXDQQYSA-N CCOC1OC(=O)C(=C1)CCC=C(/C)CCC=C(/C)CCC2=C(C)CCCC2(C)C
756 0 QCCUHDNWANQCON-UHFFFAOYSA-N OCC(CCCC(C1CCC2C1(C)CCC1C2C(O)CC2=CC(=O)CCC12C)C)CO
757 0 XCVCLIRZZCGEMU-UHFFFAOYSA-N CCCCCC(O)C=CC1C(O)CC(O)C1CC=CCCCC(=O)NCCO
758 0 WFZKUWGUJVKMHC-UHFFFAOYSA-N CC(CCC(O)C(C)(C)O)C1CCC2C(CCCC12C)=CC=C1CC(O)CC(O)C1=C
759 0 IZYWGMYGFTUXGE-UHFFFAOYSA-N CCCCCCCCCCCCCCCCCCOC1=CC2=C(C=CC(=O)O2)C=C1
760 0 HVGWAQYWCGGOJO-UHFFFAOYSA-N CCCCCCCCCCCCCCCCCC(=O)C1=C(O)C=CC(=C1)C(=O)OCC
761 0 LQBWKSXDIPEPKV-UHFFFAOYSA-N CC(CCCC(C1CCC2(C1(C)CCC(C2=CC(=O)O)C1(C)CCC(=O)CC1)O)C)C
762 0 VUXBVMSVZKXWMK-UHFFFAOYSA-N CC(CCCC(C1CCC2(C1(C)CCC1C2=CC(=O)C(C1(C)CCC(=O)O)C)O)C)C
763 0 WYBPYERZMBLFDX-UHFFFAOYSA-N CCCCCCCCCCCCCC(O)C1=C(O)C(C)=C(C)C(O)=C1CCC
764 0 XHTVKQYVYUGCOF-UHFFFAOYSA-N CC(C)CCCC(C)CCCC(C)CCCC(C)CCOC1=CC=C(O1)C=O
765 0 NOLGXQBEFHYZHI-QPBHWVAKSA-N CC1(C)C2CCC3(C)C(CCC4C(CCC34C)C5(C)CCC(=O)O5)C2(C)CCC1=O
766 0 VHVGROGOKLLRHX-UHFFFAOYSA-N CCCCCCCCC1CC(C(CCCCCCCC)CC1=C(C#N)C#N)=C(C#N)C#N
767 0 BPWKIOQQHJVASX-UHFFFAOYSA-N C[N+](C)(C)CCCCCCCCCCCC1=CC=C2C=CC3=CC=CC4=CC=C1C2=C34
768 0 ITIATIYCBPPKQG-UHFFFAOYSA-N CCCCCC1OC1C(C=CCCCCCCCC(=O)OC)C1CCCCC1
769 0 CFCUAIAPOSWTBK-FGILNFGKSA-N CCOC1OC(=O)C=C1CCC=C(/C)CCC=C(/C)CCC2=C(C)CCCC2(C)C
770 0 VJAKHOLTAJEPPH-UHFFFAOYSA-N CCC1(C)C(CC(=O)O)C(=O)C=C2C1CCC1(C2(O)CCC1C(CCCC(C)C)C)C
771 0 HLQFDRCTTQBTCE-UHFFFAOYSA-N CCCCCC(O)C=CC1C(O)CC(=O)C1CCCCCCC(=O)NCCO
772 0 XCVCLIRZZCGEMU-UHFFFAOYSA-N CCCCCC(O)C=CC1C(O)CC(O)C1CC=CCCCC(=O)NCCO
773 0 ZJHCKXNQASXDJG-NHAOYJMZSA-N CCC1(C)CCCC2(C)C1CCC3(C)C4CCC5=C(C(=O)OC5C)C4(C)C(O)CC23
774 0 TUHLDFRFGCVUCJ-UHFFFAOYSA-N CC(CCCC(C1CCC2(C1(C)CCC1C2(O)CC(=O)C2C1(C)CCC(=O)C2)O)C)C
775 0 OURIFZZGPFGOMH-UHFFFAOYSA-N CC(CCCC(C1CCC2(C1(C)CCC1=C2CC(=O)C2C1(C)CCC(=O)C2)O)C)C
776 0 AKYLGNMFHYHIOU-UHFFFAOYSA-N CC(CCCC(C1CCC2C1(C)CCC1C2CC2=CC(=O)C(CC12C)C(=O)O)C)C
777 0 KOGAYLRKEMJALJ-XINWAFBYSA-N CCCCCCCCC=C/CCCCCCCC(=O)OCC=C/c1ccc(O)cc1
778 0 FLXTWLYISWKVNL-UHFFFAOYSA-N OCC(C(CCC(C1CCC2C1(C)CCC1C2C(O)CC2=CC(=O)CCC12C)C)O)C
779 0 WWGVIIVMPMBQFV-UHFFFAOYSA-N CCCCCCC1C(CC(CCCCC)OC(=O)C(\N=C\O)C(C)C)OC1=O
780 0 HJWIFUYWCCWKOA-UHFFFAOYSA-N CC(C)CCCC(C)C1CCC2C3=CC(O)C4(O)CC(O)CCC4(C)C33OC3CC12C
781 0 DUENBZLSJKSMFL-UHFFFAOYSA-N CC1(C)C(O)CCC2(C)C1CCC1(C)C2CCC2C3C4CCC3(CCC12C)C(=O)O4
782 0 ROEVUSOCFKVBEL-UHFFFAOYSA-N CN1CCN(CC1)C1CCN(CCCN2C3=CC=CC=C3C(C)(C)C3=CC=CC=C23)CC1
783 0 PCBROMAIRGVTNX-UHFFFAOYSA-N CCCCCCCCCCCCCCCCCc1cc(OC)cc(OC)c1O
784 0 VLVFQEPKPIFGQX-DLWPFCBWSA-N CC(C)CCCC(C)C1CCC2(O)C3=CC(=O)C4CC(O)CCC4(C)C3(O)CCC12C
785 0 FBWKZBCHBYJECA-UHFFFAOYSA-N CC(CCC(O)=O)C1CCC2(C)C3CCC4C(C)(C)C(O)CCC4(C)C3C(=O)CC12C
786 0 DVIUCIPCTDVQAP-UHFFFAOYSA-N COC(=O)CCC(C)C1CCC2C3CCC4CC(CCC4(C)C3CCC12C)OC(C)=O
787 0 LFQWXFDEALCMPB-ZYOHVDMJSA-N CC(=O)OC1CC2C3(C)CCCC(C)(C)C3CCC2(C)C4CC(O)C(CC14C)C(=O)C
788 0 BPKBWKALHGTYCR-UHFFFAOYSA-N CC(CCCC(C1CCC2C1(C)CCC1C2C(C(=O)O)C2=CC(=O)CCC12C)C)C
789 0 DTMKBKPKTBVYKM-UHFFFAOYSA-N CC(CCCC(C1CCC2C1(C)C(O)CC1C2C(=O)CC2=CC(=O)CCC12C)C)C
790 0 WFZKUWGUJVKMHC-UHFFFAOYSA-N CC(CCC(O)C(C)(C)O)C1CCC2C(CCCC12C)=CC=C1CC(O)CC(O)C1=C
791 0 VJDSJBHPTKUESZ-ALWYQKBUSA-N CCCCCCCCCCCCCCCCCCCC=C/1[C@H](O)C(=C)OC1=O
