# Supplementary material for: Ion mobility collision cross-section atlas for known and unknown metabolite annotation in untargeted metabolomics
Source: Nat Commun. 2020 Aug 28;11:4334. doi: 10.1038/s41467-020-18171-8 (PMC7455731; doi:10.1038/s41467-020-18171-8)
Supplement: Supplementary file 8 — Supplementary Data 5 [file 41467_2020_18171_MOESM8_ESM.zip › 01_positive_mode/L0681/cfmid_pred_spec.msp]

Name: +ve in-silico MS/MS by CFM-ID for XUDNWQSXPROHLK-RCHULGBISA-N
ID: XUDNWQSXPROHLK-RCHULGBISA-N
Comment: Energy0
Num peaks: 6
103.0389705 0.9471043806
163.0600999 2.798265006
239.0702706 40.29274005
365.1019647 2.00130004
383.1125294 16.31838845
401.1230941 22.08519231

Name: +ve in-silico MS/MS by CFM-ID for XUDNWQSXPROHLK-RCHULGBISA-N
ID: XUDNWQSXPROHLK-RCHULGBISA-N
Comment: Energy1
Num peaks: 8
145.0495352 2.971852303
163.0600999 3.484406608
211.075356 2.633751493
213.0546206 1.708780515
239.0702706 61.78070935
365.1019647 1.96791509
383.1125294 3.763714493
401.1230941 1.969620942

Name: +ve in-silico MS/MS by CFM-ID for XUDNWQSXPROHLK-RCHULGBISA-N
ID: XUDNWQSXPROHLK-RCHULGBISA-N
Comment: Energy2
Num peaks: 31
41.00219107 0.9419274117
43.01784114 3.872924395
45.0334912 1.210995287
49.00727645 1.528163813
51.02292652 0.7305990552
56.99710569 0.7423799636
63.02292652 0.7035580725
65.03857658 0.9526450838
73.02840582 0.6505543715
79.05422664 3.308615965
87.00767038 0.9648936234
89.02332044 0.7183385415
91.05422664 14.83427456
101.0233204 0.8498255606
103.0389705 1.039960272
105.0334912 4.903565889
107.0491413 1.478460039
121.0284058 5.010583159
141.0182351 0.7957413994
143.0338851 0.6253274312
145.0495352 1.987025828
163.0389705 0.7258599616
183.0804414 5.347043845
211.0389705 0.9884091273
211.075356 2.116244885
213.0546206 0.667111571
223.075356 0.8335403998
239.0702706 14.16098753
339.0863146 0.6496293667
341.1019647 0.7965693838
365.1019647 0.6446108009

Name: +ve in-silico MS/MS by CFM-ID for XUDNWQSXPROHLK-OACYRQNASA-N
ID: XUDNWQSXPROHLK-OACYRQNASA-N
Comment: Energy0
Num peaks: 6
103.0389705 0.9471043806
163.0600999 2.798265006
239.0702706 40.29274005
365.1019647 2.00130004
383.1125294 16.31838845
401.1230941 22.08519231

Name: +ve in-silico MS/MS by CFM-ID for XUDNWQSXPROHLK-OACYRQNASA-N
ID: XUDNWQSXPROHLK-OACYRQNASA-N
Comment: Energy1
Num peaks: 8
145.0495352 2.971852303
163.0600999 3.484406608
211.075356 2.633751493
213.0546206 1.708780515
239.0702706 61.78070935
365.1019647 1.96791509
383.1125294 3.763714493
401.1230941 1.969620942

Name: +ve in-silico MS/MS by CFM-ID for XUDNWQSXPROHLK-OACYRQNASA-N
ID: XUDNWQSXPROHLK-OACYRQNASA-N
Comment: Energy2
Num peaks: 31
41.00219107 0.9419274117
43.01784114 3.872924395
45.0334912 1.210995287
49.00727645 1.528163813
51.02292652 0.7305990552
56.99710569 0.7423799636
63.02292652 0.7035580725
65.03857658 0.9526450838
73.02840582 0.6505543715
79.05422664 3.308615965
87.00767038 0.9648936234
89.02332044 0.7183385415
91.05422664 14.83427456
101.0233204 0.8498255606
103.0389705 1.039960272
105.0334912 4.903565889
107.0491413 1.478460039
121.0284058 5.010583159
141.0182351 0.7957413994
143.0338851 0.6253274312
145.0495352 1.987025828
163.0389705 0.7258599616
183.0804414 5.347043845
211.0389705 0.9884091273
211.075356 2.116244885
213.0546206 0.667111571
223.075356 0.8335403998
239.0702706 14.16098753
339.0863146 0.6496293667
341.1019647 0.7965693838
365.1019647 0.6446108009

Name: +ve in-silico MS/MS by CFM-ID for CHVBPFQVSIWBOU-QNDFHXLGSA-N
ID: CHVBPFQVSIWBOU-QNDFHXLGSA-N
Comment: Energy0
Num peaks: 6
163.0600999 2.717357517
223.075356 1.685724521
239.0702706 39.31974457
365.1019647 2.206580365
383.1125294 16.25990942
401.1230941 21.18873422

Name: +ve in-silico MS/MS by CFM-ID for CHVBPFQVSIWBOU-QNDFHXLGSA-N
ID: CHVBPFQVSIWBOU-QNDFHXLGSA-N
Comment: Energy1
Num peaks: 9
43.01784114 1.817707464
145.0495352 2.901703968
163.0600999 3.223542846
211.075356 4.562578343
223.075356 1.344128546
239.0702706 59.83967826
365.1019647 1.675140462
383.1125294 3.543150442
401.1230941 1.937672306

Name: +ve in-silico MS/MS by CFM-ID for CHVBPFQVSIWBOU-QNDFHXLGSA-N
ID: CHVBPFQVSIWBOU-QNDFHXLGSA-N
Comment: Energy2
Num peaks: 31
41.00219107 1.722793878
43.01784114 4.012030526
45.0334912 1.251933983
49.00727645 0.934003349
53.00219107 0.8960700156
67.01784114 1.13266003
79.05422664 2.517367783
87.00767038 0.9827507802
89.02332044 0.7356738351
91.05422664 4.126334471
101.0233204 0.8669138852
101.0385766 1.245332292
103.0389705 1.060605615
103.0542266 2.684364986
119.0491413 0.8261509325
121.0284058 0.7392279671
137.0233204 1.785640019
141.0182351 0.8225030156
145.0284058 0.7718713367
145.0495352 2.041413765
195.0440559 0.6863386848
197.0597059 2.856202969
209.0597059 1.725095035
211.0389705 1.358625694
211.075356 7.005596504
213.0546206 0.8307009651
223.0389705 2.042804799
223.075356 2.561350295
239.0702706 18.6833318
339.0863146 0.6717568163
341.1019647 0.8235549144

Name: +ve in-silico MS/MS by CFM-ID for VPZCNCFYAPSUAL-LQLHESBKSA-N
ID: VPZCNCFYAPSUAL-LQLHESBKSA-N
Comment: Energy0
Num peaks: 13
39.02292652 1.334271805
57.0334912 1.367513457
85.02840582 12.00901752
275.0914 1.498843112
277.1070501 7.193349868
289.1070501 1.975592469
295.1176147 2.053465735
307.1176147 1.964746612
333.1332648 1.482329785
335.1489149 1.298805509
343.1176147 2.338897028
361.1281794 22.90445467
379.1387441 23.75857238

Name: +ve in-silico MS/MS by CFM-ID for VPZCNCFYAPSUAL-LQLHESBKSA-N
ID: VPZCNCFYAPSUAL-LQLHESBKSA-N
Comment: Energy1
Num peaks: 27
39.02292652 4.010287776
41.03857658 1.078168063
53.00219107 1.780680893
57.0334912 3.087485089
69.0334912 1.240428197
85.02840582 14.56439934
203.0702706 1.143597382
205.0859207 3.868408526
207.1015708 2.377203276
225.1121354 1.12755193
229.0859207 1.126726321
233.1172208 1.911055831
275.0914 1.679705249
277.1070501 8.035955014
287.0914 1.703556477
289.1070501 5.25453349
291.1227001 1.444797437
295.1176147 1.568065837
303.0863146 1.666077289
305.1019647 1.062088249
313.1070501 1.503927048
315.1227001 1.164591877
317.1383502 1.312136042
333.1332648 1.108593211
343.1176147 2.454551915
361.1281794 9.572641775
379.1387441 3.685688008

Name: +ve in-silico MS/MS by CFM-ID for VPZCNCFYAPSUAL-LQLHESBKSA-N
ID: VPZCNCFYAPSUAL-LQLHESBKSA-N
Comment: Energy2
Num peaks: 23
25.00727645 1.115041625
29.00219107 1.994301499
39.02292652 5.481465995
41.03857658 2.324032838
55.01784114 3.972069647
57.0334912 9.941759234
68.99710569 1.219778895
69.0334912 2.667056127
71.04914126 1.016582785
83.01275576 2.916016024
85.02840582 24.66134027
203.0702706 3.936517184
205.0859207 2.297061468
207.1015708 2.650487229
219.0651853 2.273718595
221.0808353 1.603310368
223.0964854 1.060570635
225.1121354 0.9849865178
233.1172208 1.462658927
259.0964854 1.212030295
277.1070501 3.221610332
287.0914 0.9914992222
295.1176147 1.323670089

Name: +ve in-silico MS/MS by CFM-ID for AFHJQYHRLPMKHU-OSYMLPPYSA-N
ID: AFHJQYHRLPMKHU-OSYMLPPYSA-N
Comment: Energy0
Num peaks: 14
91.0389705 0.9024128737
119.0338851 0.8028539982
121.0495352 1.400521636
239.0702706 1.464307088
255.0651853 2.884260445
257.0808353 1.329701641
267.0651853 2.431014817
271.0964854 0.672533085
283.0600999 0.7436417936
383.1125294 8.118512232
387.107444 1.207303286
389.1230941 0.7984056921
401.1230941 33.37996837
419.1336587 24.33228121

Name: +ve in-silico MS/MS by CFM-ID for AFHJQYHRLPMKHU-OSYMLPPYSA-N
ID: AFHJQYHRLPMKHU-OSYMLPPYSA-N
Comment: Energy1
Num peaks: 31
43.01784114 2.371116161
45.0334912 1.203968973
55.01784114 0.6765179225
73.02840582 1.13419066
75.04405588 0.8839437594
107.0491413 0.9161421852
121.0284058 2.386756719
123.0440559 1.633813934
149.0233204 1.181592231
177.0757499 1.53327923
239.0702706 1.945504495
241.0495352 0.8350106564
249.0546206 1.482488239
251.0702706 2.788492621
253.0859207 2.021774047
255.0651853 1.335266485
267.0651853 4.702152303
269.0808353 2.92018952
269.1019647 1.332589689
281.1019647 0.697353602
295.0812292 0.8305419115
297.0968793 1.202917492
299.1125294 0.8307302422
327.0863146 0.6881994334
373.1281794 2.316524522
383.1125294 12.28274527
387.107444 0.7844171515
389.1230941 1.498711108
391.1387441 1.755715584
401.1230941 13.57701264
419.1336587 3.34261842

Name: +ve in-silico MS/MS by CFM-ID for AFHJQYHRLPMKHU-OSYMLPPYSA-N
ID: AFHJQYHRLPMKHU-OSYMLPPYSA-N
Comment: Energy2
Num peaks: 31
43.01784114 1.836462479
56.99710569 1.102210724
59.01275576 1.72743237
61.02840582 2.572988226
73.02840582 0.9092414154
107.0491413 1.49055968
121.0284058 1.510076046
239.0702706 1.736578604
241.0495352 0.864726454
249.0546206 1.307440386
251.0702706 1.441943928
253.0859207 1.648420318
255.0651853 1.60085036
265.0495352 5.402048658
267.0651853 4.543364369
269.0808353 2.890253125
271.0964854 1.285464761
273.1121354 1.466907199
283.0600999 3.484785504
285.0757499 4.545009878
295.0600999 1.04659519
297.0757499 1.143700874
325.0706646 1.276721188
327.0863146 2.382697469
329.1019647 1.669834341
369.0968793 1.019707181
373.0917939 0.9908679606
373.1281794 1.394657698
383.1125294 4.503338434
389.1230941 0.9935646904
401.1230941 1.14526997

Name: +ve in-silico MS/MS by CFM-ID for YVCVYCSAAZQOJI-BTINSWFASA-N
ID: YVCVYCSAAZQOJI-BTINSWFASA-N
Comment: Energy0
Num peaks: 11
251.0914 1.650385265
337.1070501 1.985116617
339.1227001 1.377410481
351.0863146 1.428722261
353.1019647 3.042656674
355.1176147 2.879683772
365.1019647 1.895468074
369.0968793 1.41492554
371.1125294 3.105286141
383.1125294 31.59899905
401.1230941 30.22488533

Name: +ve in-silico MS/MS by CFM-ID for YVCVYCSAAZQOJI-BTINSWFASA-N
ID: YVCVYCSAAZQOJI-BTINSWFASA-N
Comment: Energy1
Num peaks: 31
85.02840582 1.82307763
97.02840582 1.101820076
115.0389705 0.993773532
153.0546206 1.274413548
165.0546206 3.249094346
167.0702706 4.238689683
193.0859207 0.7775245231
207.1015708 0.852350263
229.0495352 1.004452452
245.0444498 1.454179737
247.0600999 3.429955617
249.0757499 1.301442642
251.0914 2.839707459
287.0914 0.9506401658
323.0914 1.280220089
325.1070501 1.690344944
337.1070501 2.117735919
339.0863146 0.8720199162
339.1227001 1.640545474
341.1019647 0.9182851562
343.1176147 1.46369648
351.0863146 2.117684073
353.1019647 5.892140651
355.1176147 6.939304503
357.1332648 2.399565636
365.1019647 1.645996456
369.0968793 2.476038233
371.1125294 5.084463822
373.1281794 3.575596069
383.1125294 8.747016272
401.1230941 5.571508278

Name: +ve in-silico MS/MS by CFM-ID for YVCVYCSAAZQOJI-BTINSWFASA-N
ID: YVCVYCSAAZQOJI-BTINSWFASA-N
Comment: Energy2
Num peaks: 31
135.0440559 1.133796373
153.0546206 1.730968982
165.0546206 6.899355615
167.0702706 1.406880335
189.0546206 2.910797383
191.0702706 3.892951969
193.0859207 3.396741266
205.0859207 1.101812107
229.0495352 1.127249397
245.0444498 1.300721637
259.0600999 1.217703669
261.0757499 1.126037486
271.0600999 1.389895421
295.0964854 1.197661912
297.0757499 3.147288346
311.0914 1.857144304
313.0706646 2.266671503
315.0863146 1.657025651
323.0914 1.603582094
325.1070501 2.972079491
337.1070501 2.686773773
339.1227001 2.388753662
351.0863146 1.814723216
353.1019647 5.591298395
355.1176147 4.015646218
365.1019647 1.745740986
367.0812292 1.402863962
369.0968793 1.19271241
371.1125294 1.396923837
373.1281794 1.151291434
383.1125294 1.470723164

Name: +ve in-silico MS/MS by CFM-ID for JGGWNGRBXJWAOC-HKJPBSJPSA-N
ID: JGGWNGRBXJWAOC-HKJPBSJPSA-N
Comment: Energy0
Num peaks: 11
339.0863146 1.667176195
341.1019647 4.390211151
343.1176147 5.355940008
353.1019647 1.787836023
355.1176147 4.111238937
357.1332648 2.364785898
369.0968793 3.921428359
371.1125294 5.670880867
373.1281794 2.262384796
383.1125294 3.17509219
401.1230941 46.37907018

Name: +ve in-silico MS/MS by CFM-ID for JGGWNGRBXJWAOC-HKJPBSJPSA-N
ID: JGGWNGRBXJWAOC-HKJPBSJPSA-N
Comment: Energy1
Num peaks: 31
85.02840582 3.799204541
149.0233204 1.72178309
151.0389705 1.451913468
153.0546206 1.360372924
165.0546206 4.150598092
167.0702706 4.980879775
177.0546206 1.290298032
245.0444498 0.815248067
247.0600999 1.984325477
249.0757499 1.125403505
251.0914 1.439724533
263.0914 1.011258802
301.0706646 1.030781517
303.0863146 2.456221512
311.0914 0.7747442435
313.1070501 1.698323629
315.0863146 1.270210351
315.1227001 0.7931495104
317.1019647 1.89825145
339.0863146 1.554102019
341.1019647 3.319121939
343.1176147 3.357492596
353.1019647 3.357640719
355.1176147 4.65109812
357.1332648 3.000510495
369.0968793 3.411425168
371.1125294 5.708061225
373.1281794 5.693903769
383.1125294 2.642040027
385.0917939 0.8871386678
401.1230941 6.948740245

Name: +ve in-silico MS/MS by CFM-ID for JGGWNGRBXJWAOC-HKJPBSJPSA-N
ID: JGGWNGRBXJWAOC-HKJPBSJPSA-N
Comment: Energy2
Num peaks: 31
39.02292652 1.796110307
149.0233204 2.009526562
151.0389705 1.147606689
153.0546206 1.690221495
163.0389705 1.251174689
165.0546206 8.665538059
167.0702706 1.950768333
175.0389705 0.9785839008
177.0546206 2.219068147
189.0546206 2.40656271
191.0702706 2.26988371
193.0859207 1.410536091
203.0702706 1.569749454
211.0389705 1.512280089
245.0444498 0.9410032564
267.0651853 2.329991319
269.0808353 1.84737607
271.0964854 1.510544564
293.0808353 1.72025974
295.0964854 3.808005503
297.1121354 2.980073398
301.0706646 1.481029445
311.0914 2.532213052
313.1070501 5.622439943
315.1227001 1.294031638
323.0550145 1.370997556
339.0863146 1.069959364
355.1176147 1.42588025
369.0968793 1.785059203
371.1125294 1.699186838
383.1125294 2.096269002

Name: +ve in-silico MS/MS by CFM-ID for LZJHNXHYKRKCDZ-UHFFFAOYSA-N
ID: LZJHNXHYKRKCDZ-UHFFFAOYSA-N
Comment: Energy0
Num peaks: 6
15.02292652 1.15999678
348.1230345 9.453268254
350.1386845 3.711779831
351.1227001 1.675188469
362.102299 1.861609746
378.1335992 79.67668411

Name: +ve in-silico MS/MS by CFM-ID for LZJHNXHYKRKCDZ-UHFFFAOYSA-N
ID: LZJHNXHYKRKCDZ-UHFFFAOYSA-N
Comment: Energy1
Num peaks: 6
334.1073844 11.85279664
334.1437699 2.921989563
348.1230345 12.97456265
350.1386845 24.96391649
351.1227001 4.719522203
378.1335992 28.85634821

Name: +ve in-silico MS/MS by CFM-ID for LZJHNXHYKRKCDZ-UHFFFAOYSA-N
ID: LZJHNXHYKRKCDZ-UHFFFAOYSA-N
Comment: Energy2
Num peaks: 18
15.02292652 2.962717894
55.01784114 1.922229035
280.0968197 4.48638004
290.1175552 2.945704129
304.0968197 4.692599149
305.0808353 3.114637738
306.1124698 5.14642483
307.0964854 7.216752312
308.0917343 2.133865706
318.1124698 8.396958478
320.1281199 2.650894353
321.1121354 6.747109533
323.1277855 2.355400404
332.0917343 2.111712223
334.1073844 8.111979258
335.0914 8.367555669
348.1230345 3.791596662
351.1227001 4.154432681

Name: +ve in-silico MS/MS by CFM-ID for FUAPOWMHFINSMM-UHFFFAOYSA-N
ID: FUAPOWMHFINSMM-UHFFFAOYSA-N
Comment: Energy0
Num peaks: 6
15.02292652 1.163174148
348.1230345 9.422765229
350.1386845 3.705510696
351.1227001 1.652260741
362.102299 1.859235113
378.1335992 79.40597667

Name: +ve in-silico MS/MS by CFM-ID for FUAPOWMHFINSMM-UHFFFAOYSA-N
ID: FUAPOWMHFINSMM-UHFFFAOYSA-N
Comment: Energy1
Num peaks: 6
334.1073844 11.29825302
334.1437699 2.895638211
348.1230345 12.95184775
350.1386845 24.80729664
351.1227001 4.760222549
378.1335992 28.5824361

Name: +ve in-silico MS/MS by CFM-ID for FUAPOWMHFINSMM-UHFFFAOYSA-N
ID: FUAPOWMHFINSMM-UHFFFAOYSA-N
Comment: Energy2
Num peaks: 21
15.02292652 3.344295322
177.0546206 1.199244769
187.075356 5.64483962
278.0811697 1.351618759
292.0968197 1.971014244
295.0964854 2.606477189
304.0968197 1.133824636
304.1332052 1.350817372
306.1124698 1.111106676
307.0964854 2.094950298
308.0917343 1.653478614
318.1124698 10.51308307
320.1281199 3.411506464
321.1121354 7.410960389
323.1277855 3.006888478
332.0917343 2.627137389
334.1073844 8.776889913
335.0914 10.50862162
348.1230345 4.302036691
350.1386845 1.45588085
351.1227001 4.978186401

Name: +ve in-silico MS/MS by CFM-ID for GPKHJXVBFIQGKO-UHFFFAOYSA-N
ID: GPKHJXVBFIQGKO-UHFFFAOYSA-N
Comment: Energy0
Num peaks: 6
43.01784114 2.318084131
341.1019647 14.93988598
343.0812292 2.999298003
359.1125294 17.509825
369.0968793 3.540701974
401.1230941 42.94584227

Name: +ve in-silico MS/MS by CFM-ID for GPKHJXVBFIQGKO-UHFFFAOYSA-N
ID: GPKHJXVBFIQGKO-UHFFFAOYSA-N
Comment: Energy1
Num peaks: 10
43.01784114 2.486862657
265.0706646 2.160570563
311.0914 3.406188871
327.0863146 2.424148541
341.1019647 31.1031861
343.0812292 6.904256239
359.1125294 15.61124178
369.0968793 3.571188878
383.1125294 1.706672762
401.1230941 10.78022624

Name: +ve in-silico MS/MS by CFM-ID for GPKHJXVBFIQGKO-UHFFFAOYSA-N
ID: GPKHJXVBFIQGKO-UHFFFAOYSA-N
Comment: Energy2
Num peaks: 30
15.02292652 1.25637718
25.00727645 1.014765623
41.00219107 1.384534273
43.01784114 2.263373021
63.02292652 3.248415741
101.0385766 0.9531661222
119.0491413 0.9919525396
121.0284058 2.940456901
135.0440559 5.221763717
145.0284058 2.414059319
161.0233204 1.652547083
163.0389705 1.858526169
197.0808353 1.812952688
213.0757499 2.155602938
235.0600999 1.483966708
239.0550145 1.062304387
241.0706646 1.983305366
257.0808353 1.162555429
265.0706646 1.527608687
273.0757499 1.161396708
311.0914 4.93448579
315.0863146 1.996960325
317.1019647 1.485230285
327.0863146 9.06683434
329.1019647 1.036174312
331.1176147 1.030838087
341.1019647 7.008910837
343.0812292 14.14641547
359.1125294 1.052918655
373.1281794 1.006938882

Name: +ve in-silico MS/MS by CFM-ID for XUDNWQSXPROHLK-XMHOSAIYSA-N
ID: XUDNWQSXPROHLK-XMHOSAIYSA-N
Comment: Energy0
Num peaks: 6
103.0389705 0.9471043806
163.0600999 2.798265006
239.0702706 40.29274005
365.1019647 2.00130004
383.1125294 16.31838845
401.1230941 22.08519231

Name: +ve in-silico MS/MS by CFM-ID for XUDNWQSXPROHLK-XMHOSAIYSA-N
ID: XUDNWQSXPROHLK-XMHOSAIYSA-N
Comment: Energy1
Num peaks: 8
145.0495352 2.971852303
163.0600999 3.484406608
211.075356 2.633751493
213.0546206 1.708780515
239.0702706 61.78070935
365.1019647 1.96791509
383.1125294 3.763714493
401.1230941 1.969620942

Name: +ve in-silico MS/MS by CFM-ID for XUDNWQSXPROHLK-XMHOSAIYSA-N
ID: XUDNWQSXPROHLK-XMHOSAIYSA-N
Comment: Energy2
Num peaks: 31
41.00219107 0.9419274117
43.01784114 3.872924395
45.0334912 1.210995287
49.00727645 1.528163813
51.02292652 0.7305990552
56.99710569 0.7423799636
63.02292652 0.7035580725
65.03857658 0.9526450838
73.02840582 0.6505543715
79.05422664 3.308615965
87.00767038 0.9648936234
89.02332044 0.7183385415
91.05422664 14.83427456
101.0233204 0.8498255606
103.0389705 1.039960272
105.0334912 4.903565889
107.0491413 1.478460039
121.0284058 5.010583159
141.0182351 0.7957413994
143.0338851 0.6253274312
145.0495352 1.987025828
163.0389705 0.7258599616
183.0804414 5.347043845
211.0389705 0.9884091273
211.075356 2.116244885
213.0546206 0.667111571
223.075356 0.8335403998
239.0702706 14.16098753
339.0863146 0.6496293667
341.1019647 0.7965693838
365.1019647 0.6446108009

Name: +ve in-silico MS/MS by CFM-ID for YNWXJFQOCHMPCK-LXGDFETPSA-N
ID: YNWXJFQOCHMPCK-LXGDFETPSA-N
Comment: Energy0
Num peaks: 17
107.0491413 0.997157662
111.0440559 1.074108941
137.0233204 1.94423597
145.0284058 0.995949176
147.0440559 1.552339685
151.0389705 1.281665046
163.0389705 0.8068565931
163.0600999 2.460041665
239.0702706 9.787116554
241.0859207 1.292870036
257.0808353 24.10354487
265.0706646 0.8160064397
267.0863146 2.212662934
309.0968793 1.331777083
383.1125294 1.353760867
401.1230941 13.13339916
419.1336587 15.01160738

Name: +ve in-silico MS/MS by CFM-ID for YNWXJFQOCHMPCK-LXGDFETPSA-N
ID: YNWXJFQOCHMPCK-LXGDFETPSA-N
Comment: Energy1
Num peaks: 24
95.04914126 1.257552242
105.0334912 2.48955964
107.0491413 2.869255265
111.0440559 1.30360171
117.0334912 1.321700587
119.0491413 1.218468597
129.0334912 1.063618221
137.0233204 7.328138105
139.0389705 1.299731106
145.0284058 4.16464557
145.0495352 2.250757799
147.0440559 3.057769821
149.0597059 0.8710410492
151.0389705 0.8378456084
163.0389705 1.653143576
163.0600999 2.891683838
221.0597059 1.269532346
227.0702706 1.222048632
229.0859207 2.072404042
239.0702706 13.45065661
257.0808353 22.24862708
383.1125294 0.9818461242
401.1230941 2.273155363
419.1336587 1.097286647

Name: +ve in-silico MS/MS by CFM-ID for YNWXJFQOCHMPCK-LXGDFETPSA-N
ID: YNWXJFQOCHMPCK-LXGDFETPSA-N
Comment: Energy2
Num peaks: 31
43.01784114 2.211752819
45.0334912 0.9431196206
53.00219107 0.7343228248
87.00767038 0.8354196858
92.99710569 1.252871922
95.04914126 1.768372047
101.0385766 0.8888746145
105.0334912 2.756926373
107.0491413 3.79211658
111.0440559 1.812138989
117.0334912 4.68961798
119.0491413 5.917528212
121.0647913 1.307284078
137.0233204 4.966117528
145.0284058 2.792967943
145.0495352 1.540278747
147.0440559 6.963161452
147.0651853 1.543027944
151.0389705 1.00614306
161.0233204 0.9999618568
163.0389705 0.8733139753
163.0600999 0.9827652319
227.0702706 1.507862332
229.0859207 1.575869641
239.0702706 6.371271776
241.0859207 1.444389773
257.0808353 6.806552703
261.1121354 0.8140672639
263.1277855 0.8140672639
327.0863146 0.7630070526
329.1019647 0.7240393388

Name: +ve in-silico MS/MS by CFM-ID for DEMKZLAVQYISIA-ZRWXNEIDSA-N
ID: DEMKZLAVQYISIA-ZRWXNEIDSA-N
Comment: Energy0
Num peaks: 15
95.04914126 1.044750157
103.0389705 0.7175918004
117.0334912 0.8295187154
121.0647913 1.345526142
137.0233204 5.203767603
163.0600999 2.497090956
239.0702706 10.09194427
241.0859207 1.242635581
257.0808353 25.07368623
279.0863146 1.46740428
281.1019647 0.8184178258
283.1176147 0.9862551594
383.1125294 1.273247336
401.1230941 12.62831936
419.1336587 15.29819752

Name: +ve in-silico MS/MS by CFM-ID for DEMKZLAVQYISIA-ZRWXNEIDSA-N
ID: DEMKZLAVQYISIA-ZRWXNEIDSA-N
Comment: Energy1
Num peaks: 22
95.04914126 0.7801642918
105.0334912 1.791282956
107.0491413 1.889977562
117.0334912 1.189298809
119.0491413 1.525495734
121.0284058 4.246663001
121.0647913 2.329215103
137.0233204 7.962726152
145.0495352 2.36555268
163.0389705 1.129849953
163.0600999 2.919779884
213.0546206 1.211913627
215.0702706 0.88087738
227.0702706 2.193760738
229.0859207 2.807513979
239.0702706 14.15313393
241.0859207 1.036997018
255.0651853 0.9963977167
257.0808353 24.66835595
383.1125294 0.9937025006
401.1230941 2.457365888
419.1336587 1.198584283

Name: +ve in-silico MS/MS by CFM-ID for DEMKZLAVQYISIA-ZRWXNEIDSA-N
ID: DEMKZLAVQYISIA-ZRWXNEIDSA-N
Comment: Energy2
Num peaks: 31
43.01784114 0.971969265
45.0334912 0.8670132754
65.03857658 0.9280970219
87.00767038 0.8518141779
95.04914126 3.258245266
103.0542266 1.204747889
105.0334912 1.282008953
107.0491413 2.390985805
117.0334912 2.572152406
119.0491413 3.112453183
121.0284058 1.722499566
121.0647913 9.402309861
123.0440559 2.113707701
135.0440559 1.462546268
137.0233204 5.914685621
137.0597059 1.488163394
139.0389705 1.034303608
145.0284058 1.285652309
145.0495352 1.570505576
147.0651853 1.380256229
149.0597059 1.100720825
151.0389705 1.485991378
163.0389705 1.008188704
163.0600999 0.8173592054
213.0546206 0.9360596373
227.0702706 1.427828641
229.0859207 1.525524452
239.0702706 4.976395131
241.0859207 1.443400636
257.0808353 5.368563233
357.0968793 0.8131892601

Name: +ve in-silico MS/MS by CFM-ID for AFHJQYHRLPMKHU-WEZNYRQKSA-N
ID: AFHJQYHRLPMKHU-WEZNYRQKSA-N
Comment: Energy0
Num peaks: 14
91.0389705 0.9024128737
119.0338851 0.8028539982
121.0495352 1.400521636
239.0702706 1.464307088
255.0651853 2.884260445
257.0808353 1.329701641
267.0651853 2.431014817
271.0964854 0.672533085
283.0600999 0.7436417936
383.1125294 8.118512232
387.107444 1.207303286
389.1230941 0.7984056921
401.1230941 33.37996837
419.1336587 24.33228121

Name: +ve in-silico MS/MS by CFM-ID for AFHJQYHRLPMKHU-WEZNYRQKSA-N
ID: AFHJQYHRLPMKHU-WEZNYRQKSA-N
Comment: Energy1
Num peaks: 31
43.01784114 2.371116161
45.0334912 1.203968973
55.01784114 0.6765179225
73.02840582 1.13419066
75.04405588 0.8839437594
107.0491413 0.9161421852
121.0284058 2.386756719
123.0440559 1.633813934
149.0233204 1.181592231
177.0757499 1.53327923
239.0702706 1.945504495
241.0495352 0.8350106564
249.0546206 1.482488239
251.0702706 2.788492621
253.0859207 2.021774047
255.0651853 1.335266485
267.0651853 4.702152303
269.0808353 2.92018952
269.1019647 1.332589689
281.1019647 0.697353602
295.0812292 0.8305419115
297.0968793 1.202917492
299.1125294 0.8307302422
327.0863146 0.6881994334
373.1281794 2.316524522
383.1125294 12.28274527
387.107444 0.7844171515
389.1230941 1.498711108
391.1387441 1.755715584
401.1230941 13.57701264
419.1336587 3.34261842

Name: +ve in-silico MS/MS by CFM-ID for AFHJQYHRLPMKHU-WEZNYRQKSA-N
ID: AFHJQYHRLPMKHU-WEZNYRQKSA-N
Comment: Energy2
Num peaks: 31
43.01784114 1.836462479
56.99710569 1.102210724
59.01275576 1.72743237
61.02840582 2.572988226
73.02840582 0.9092414154
107.0491413 1.49055968
121.0284058 1.510076046
239.0702706 1.736578604
241.0495352 0.864726454
249.0546206 1.307440386
251.0702706 1.441943928
253.0859207 1.648420318
255.0651853 1.60085036
265.0495352 5.402048658
267.0651853 4.543364369
269.0808353 2.890253125
271.0964854 1.285464761
273.1121354 1.466907199
283.0600999 3.484785504
285.0757499 4.545009878
295.0600999 1.04659519
297.0757499 1.143700874
325.0706646 1.276721188
327.0863146 2.382697469
329.1019647 1.669834341
369.0968793 1.019707181
373.0917939 0.9908679606
373.1281794 1.394657698
383.1125294 4.503338434
389.1230941 0.9935646904
401.1230941 1.14526997

Name: +ve in-silico MS/MS by CFM-ID for WMAOOSUVFZELAH-CMWLGVBASA-N
ID: WMAOOSUVFZELAH-CMWLGVBASA-N
Comment: Energy0
Num peaks: 6
163.0600999 2.606341868
239.0702706 12.27245742
257.0808353 32.17128719
383.1125294 1.967920104
401.1230941 15.0464076
419.1336587 19.02037215

Name: +ve in-silico MS/MS by CFM-ID for WMAOOSUVFZELAH-CMWLGVBASA-N
ID: WMAOOSUVFZELAH-CMWLGVBASA-N
Comment: Energy1
Num peaks: 10
43.01784114 1.464786883
145.0495352 2.581786672
163.0600999 2.951556355
221.0597059 2.46169933
229.0859207 1.428387546
239.0702706 21.94867516
241.0495352 1.280543867
257.0808353 41.62615392
401.1230941 2.906991698
419.1336587 1.574317121

Name: +ve in-silico MS/MS by CFM-ID for WMAOOSUVFZELAH-CMWLGVBASA-N
ID: WMAOOSUVFZELAH-CMWLGVBASA-N
Comment: Energy2
Num peaks: 31
41.00219107 0.9915283216
43.01784114 4.166780248
45.0334912 1.15351677
51.02292652 0.962950982
87.00767038 0.9193143841
89.02332044 0.823344297
101.0233204 0.7253348928
103.0389705 0.9905076636
103.0542266 0.6770971472
105.0698767 1.181977273
121.0647913 1.263190081
131.0491413 0.7684138859
141.0182351 0.7581525018
145.0495352 1.694956956
147.0440559 2.2174544
153.0182351 1.064503846
171.0440559 0.9916255621
213.0546206 1.147165986
221.0597059 1.347199535
223.075356 0.6963320596
229.0859207 2.562916976
237.0546206 2.225811953
239.0702706 18.77999472
241.0495352 2.349710832
241.0859207 1.472319134
249.0393644 1.025065691
255.0651853 0.8643932243
257.0808353 11.33982897
261.1121354 0.9960290435
263.1277855 0.9960290435
359.1125294 0.7586875259

Name: +ve in-silico MS/MS by CFM-ID for YVCVYCSAAZQOJI-JHQYFNNDSA-N
ID: YVCVYCSAAZQOJI-JHQYFNNDSA-N
Comment: Energy0
Num peaks: 11
251.0914 1.650385265
337.1070501 1.985116617
339.1227001 1.377410481
351.0863146 1.428722261
353.1019647 3.042656674
355.1176147 2.879683772
365.1019647 1.895468074
369.0968793 1.41492554
371.1125294 3.105286141
383.1125294 31.59899905
401.1230941 30.22488533

Name: +ve in-silico MS/MS by CFM-ID for YVCVYCSAAZQOJI-JHQYFNNDSA-N
ID: YVCVYCSAAZQOJI-JHQYFNNDSA-N
Comment: Energy1
Num peaks: 31
85.02840582 1.82307763
97.02840582 1.101820076
115.0389705 0.993773532
153.0546206 1.274413548
165.0546206 3.249094346
167.0702706 4.238689683
193.0859207 0.7775245231
207.1015708 0.852350263
229.0495352 1.004452452
245.0444498 1.454179737
247.0600999 3.429955617
249.0757499 1.301442642
251.0914 2.839707459
287.0914 0.9506401658
323.0914 1.280220089
325.1070501 1.690344944
337.1070501 2.117735919
339.0863146 0.8720199162
339.1227001 1.640545474
341.1019647 0.9182851562
343.1176147 1.46369648
351.0863146 2.117684073
353.1019647 5.892140651
355.1176147 6.939304503
357.1332648 2.399565636
365.1019647 1.645996456
369.0968793 2.476038233
371.1125294 5.084463822
373.1281794 3.575596069
383.1125294 8.747016272
401.1230941 5.571508278

Name: +ve in-silico MS/MS by CFM-ID for YVCVYCSAAZQOJI-JHQYFNNDSA-N
ID: YVCVYCSAAZQOJI-JHQYFNNDSA-N
Comment: Energy2
Num peaks: 31
135.0440559 1.133796373
153.0546206 1.730968982
165.0546206 6.899355615
167.0702706 1.406880335
189.0546206 2.910797383
191.0702706 3.892951969
193.0859207 3.396741266
205.0859207 1.101812107
229.0495352 1.127249397
245.0444498 1.300721637
259.0600999 1.217703669
261.0757499 1.126037486
271.0600999 1.389895421
295.0964854 1.197661912
297.0757499 3.147288346
311.0914 1.857144304
313.0706646 2.266671503
315.0863146 1.657025651
323.0914 1.603582094
325.1070501 2.972079491
337.1070501 2.686773773
339.1227001 2.388753662
351.0863146 1.814723216
353.1019647 5.591298395
355.1176147 4.015646218
365.1019647 1.745740986
367.0812292 1.402863962
369.0968793 1.19271241
371.1125294 1.396923837
373.1281794 1.151291434
383.1125294 1.470723164

Name: +ve in-silico MS/MS by CFM-ID for BIWKXNFEOZXNLX-SQOYHTLWSA-N
ID: BIWKXNFEOZXNLX-SQOYHTLWSA-N
Comment: Energy0
Num peaks: 31
109.0284058 1.310060605
123.0440559 1.136957104
135.0440559 0.8985332188
137.0597059 8.353734485
139.0389705 1.023485289
155.0702706 1.26988672
165.0546206 0.8855521625
181.0495352 1.619827965
183.0651853 2.804893778
185.0808353 0.9522596851
195.0651853 0.8961525243
197.0808353 1.814848279
207.0651853 2.429062365
223.0600999 1.023595338
225.0757499 4.756321491
261.0757499 0.9879056074
273.0757499 0.7253302643
277.1070501 1.322941132
289.0706646 0.9454011962
291.0863146 7.095183813
293.1019647 1.332830699
305.1019647 0.8221527086
319.1176147 0.8337346031
331.1176147 1.896582888
333.1332648 0.984180071
347.1125294 4.95182582
349.0917939 0.7372969267
349.1281794 1.522667119
351.1438295 0.870546525
361.1281794 4.770290719
379.1387441 13.75924443

Name: +ve in-silico MS/MS by CFM-ID for BIWKXNFEOZXNLX-SQOYHTLWSA-N
ID: BIWKXNFEOZXNLX-SQOYHTLWSA-N
Comment: Energy1
Num peaks: 31
39.02292652 1.066589724
41.03857658 0.8307291308
107.0491413 0.8126335995
109.0284058 2.799219046
109.0647913 2.612284046
111.0440559 1.324590795
123.0440559 1.070126965
135.0440559 1.261462988
137.0233204 2.177108822
137.0597059 18.20652723
139.0389705 1.729265331
155.0702706 2.198919015
165.0546206 0.8357149098
179.0702706 1.626259246
181.0495352 1.400145818
183.0651853 1.044936719
195.0651853 1.207330458
197.0808353 2.347704162
207.0651853 1.803531349
225.0757499 3.073006491
289.0706646 1.36696382
291.0863146 2.054592812
293.1019647 1.149252174
319.1176147 0.9844561617
331.1176147 1.497996624
333.1332648 1.663043581
347.1125294 1.320035292
349.1281794 1.889580459
351.1438295 1.352878336
361.1281794 2.938157736
379.1387441 1.541664456

Name: +ve in-silico MS/MS by CFM-ID for BIWKXNFEOZXNLX-SQOYHTLWSA-N
ID: BIWKXNFEOZXNLX-SQOYHTLWSA-N
Comment: Energy2
Num peaks: 31
39.02292652 6.238466091
41.03857658 6.34241672
43.05422664 0.8449653921
45.06987671 1.02268971
49.00727645 1.20705707
55.01784114 2.291878678
65.03857658 0.8215251248
75.02292652 0.9704334482
95.04914126 2.192469474
97.02840582 0.8753025528
99.04405588 0.8954281158
109.0284058 2.115829192
111.0440559 2.075229436
121.0284058 0.9177356298
123.0440559 4.844996743
125.0597059 1.768992048
135.0440559 0.6724607179
137.0597059 15.32393004
139.0389705 1.212621026
165.0546206 1.416335357
181.0495352 0.7094186089
207.0651853 0.7996641063
231.0651853 1.009961817
233.0808353 1.451012249
247.0964854 1.287981343
255.0863146 0.6447029144
261.0757499 1.628165723
317.1019647 0.9597178992
321.1332648 0.9532837479
349.1281794 0.9313197121
361.1281794 0.9203261371

Name: +ve in-silico MS/MS by CFM-ID for DEMKZLAVQYISIA-UHFFFAOYSA-N
ID: DEMKZLAVQYISIA-UHFFFAOYSA-N
Comment: Energy0
Num peaks: 16
95.04914126 1.039215559
103.0389705 0.7129614405
117.0334912 0.8257492866
121.0647913 1.339411916
137.0233204 5.175368861
163.0600999 2.482262175
239.0702706 10.03739873
241.0859207 1.236364517
257.0808353 24.9220173
279.0863146 1.458054334
281.1019647 0.813304229
283.1176147 0.9799785888
299.1125294 0.6434998867
383.1125294 1.267461553
401.1230941 12.5465435
419.1336587 15.15947986

Name: +ve in-silico MS/MS by CFM-ID for DEMKZLAVQYISIA-UHFFFAOYSA-N
ID: DEMKZLAVQYISIA-UHFFFAOYSA-N
Comment: Energy1
Num peaks: 23
43.01784114 0.9105713844
95.04914126 0.771583425
105.0334912 1.772085395
107.0491413 1.869722271
117.0334912 1.176552841
119.0491413 1.509146672
121.0284058 4.175348356
121.0647913 2.30425241
137.0233204 7.87438849
145.0495352 2.340200549
163.0389705 1.117253733
163.0600999 2.883233423
213.0546206 1.198785428
215.0702706 0.8713533501
227.0702706 2.170187223
229.0859207 2.777373898
239.0702706 13.99138705
241.0859207 1.025745263
255.0651853 0.9842598963
257.0808353 24.35273313
383.1125294 0.9830527796
401.1230941 2.420402698
419.1336587 1.173030986

Name: +ve in-silico MS/MS by CFM-ID for DEMKZLAVQYISIA-UHFFFAOYSA-N
ID: DEMKZLAVQYISIA-UHFFFAOYSA-N
Comment: Energy2
Num peaks: 31
43.01784114 1.667040499
45.0334912 0.8536916394
65.03857658 0.913887347
87.00767038 0.8387724351
95.04914126 3.208288137
103.0542266 1.186302538
105.0334912 1.262380692
107.0491413 2.3543785
117.0334912 2.53277134
119.0491413 3.064799816
121.0284058 1.67794865
121.0647913 9.258355335
123.0440559 2.081329726
135.0440559 1.440096234
137.0233204 5.82392483
137.0597059 1.465351896
139.0389705 1.018407951
145.0284058 1.265968267
145.0495352 1.546460273
147.0651853 1.359123748
149.0597059 1.083868184
151.0389705 1.463164144
163.0389705 0.9927407044
163.0600999 0.80439244
213.0546206 0.9217160192
227.0702706 1.405942777
229.0859207 1.502115272
239.0702706 4.899954161
241.0859207 1.421255017
257.0808353 5.284270921
357.0968793 0.8006765222

Name: +ve in-silico MS/MS by CFM-ID for CCJBNIRSVUKABH-UHFFFAOYSA-N
ID: CCJBNIRSVUKABH-UHFFFAOYSA-N
Comment: Energy0
Num peaks: 6
137.0597059 3.732448941
387.107444 8.167609918
389.1230941 3.161994275
391.1387441 1.086137248
403.1023586 2.635224479
419.1336587 72.14303343

Name: +ve in-silico MS/MS by CFM-ID for CCJBNIRSVUKABH-UHFFFAOYSA-N
ID: CCJBNIRSVUKABH-UHFFFAOYSA-N
Comment: Energy1
Num peaks: 13
137.0597059 7.728482082
139.075356 3.091674606
151.075356 1.301196713
241.0706646 1.062867852
281.0655792 2.736122379
335.1125294 2.6550968
361.0917939 1.432434403
375.107444 2.534392896
387.107444 13.50805584
389.1230941 4.501728141
391.1387441 4.423994749
403.1023586 4.513170712
419.1336587 31.33912048

Name: +ve in-silico MS/MS by CFM-ID for CCJBNIRSVUKABH-UHFFFAOYSA-N
ID: CCJBNIRSVUKABH-UHFFFAOYSA-N
Comment: Energy2
Num peaks: 31
15.02292652 0.7954577969
56.99710569 1.337583728
79.01784114 1.131491496
81.0334912 0.8770120788
93.0334912 1.936902932
107.0491413 4.365602876
111.0440559 2.080603392
121.0284058 0.8485701244
123.0440559 4.266921178
135.0440559 6.205542592
137.0597059 10.9930107
139.075356 0.9991953927
149.0233204 1.321185777
151.0389705 3.977849663
151.075356 2.291718867
165.0546206 6.594311211
167.0702706 1.718622324
183.0651853 4.420328772
197.0444498 0.7931815991
197.0808353 1.376706995
209.0444498 1.569030025
213.0757499 0.8903303091
225.0393644 0.8449650006
225.0757499 0.9537170655
333.0968793 1.698277089
363.107444 0.8962348182
375.107444 0.8217440637
387.107444 1.419265631
389.1230941 5.272655582
391.1387441 1.441485628
403.1023586 1.569711086

Name: +ve in-silico MS/MS by CFM-ID for JDVPHCLYMGBZLE-UHFFFAOYSA-N
ID: JDVPHCLYMGBZLE-UHFFFAOYSA-N
Comment: Energy0
Num peaks: 6
137.0597059 3.602078069
387.107444 7.634809734
389.1230941 2.759098572
401.1230941 7.826015455
403.1023586 2.207485739
419.1336587 66.10077777

Name: +ve in-silico MS/MS by CFM-ID for JDVPHCLYMGBZLE-UHFFFAOYSA-N
ID: JDVPHCLYMGBZLE-UHFFFAOYSA-N
Comment: Energy1
Num peaks: 11
137.0597059 7.68085339
139.075356 2.943642307
281.0655792 2.379925364
335.1125294 2.177520893
375.107444 4.70177031
387.107444 12.23947715
389.1230941 3.695709429
391.1387441 4.096076637
401.1230941 7.323199139
403.1023586 3.58164995
419.1336587 29.21116526

Name: +ve in-silico MS/MS by CFM-ID for JDVPHCLYMGBZLE-UHFFFAOYSA-N
ID: JDVPHCLYMGBZLE-UHFFFAOYSA-N
Comment: Energy2
Num peaks: 31
71.01275576 1.915919843
85.02840582 1.175798966
93.0334912 2.159887366
95.01275576 1.014731415
97.02840582 0.9755157039
107.0491413 3.070062476
111.0440559 1.474036551
123.0440559 3.767361973
135.0440559 1.093249151
137.0597059 13.59416257
139.075356 0.9606202982
141.0182351 1.05949598
149.0233204 1.759686443
153.0546206 1.533009761
157.0495352 1.286356278
165.0546206 6.006168493
169.0495352 3.9989737
195.0287997 1.194422607
209.0444498 1.714242083
211.0600999 2.588191475
227.0550145 1.878684657
235.0600999 1.489832564
331.0812292 1.02671432
333.0968793 1.158695888
335.1125294 1.018144962
349.1281794 1.060032023
363.107444 0.9481469366
387.107444 1.992503539
389.1230941 6.365668172
391.1387441 1.538214727
403.1023586 1.497958665

Name: +ve in-silico MS/MS by CFM-ID for LIHVLVGTXLTMAQ-UHFFFAOYSA-N
ID: LIHVLVGTXLTMAQ-UHFFFAOYSA-N
Comment: Energy0
Num peaks: 6
137.0597059 3.605285938
387.107444 7.693762863
389.1230941 2.936177846
401.1230941 7.320162951
403.1023586 2.216560388
419.1336587 66.49883362

Name: +ve in-silico MS/MS by CFM-ID for LIHVLVGTXLTMAQ-UHFFFAOYSA-N
ID: LIHVLVGTXLTMAQ-UHFFFAOYSA-N
Comment: Energy1
Num peaks: 11
137.0597059 7.828424951
139.075356 3.015151675
281.0655792 2.424201546
361.0917939 1.39493757
375.107444 3.842707074
387.107444 13.37412854
389.1230941 3.929277201
391.1387441 4.295355552
401.1230941 7.117541005
403.1023586 3.664026682
419.1336587 30.22900857

Name: +ve in-silico MS/MS by CFM-ID for LIHVLVGTXLTMAQ-UHFFFAOYSA-N
ID: LIHVLVGTXLTMAQ-UHFFFAOYSA-N
Comment: Energy2
Num peaks: 31
71.01275576 4.067835025
93.0334912 2.302634656
107.0491413 4.815902154
111.0440559 1.739023147
123.0440559 3.581468019
135.0440559 1.165502156
137.0597059 12.01283974
139.075356 1.028092728
143.0338851 0.7944028335
149.0233204 1.859808587
153.0546206 1.248170343
165.0546206 5.038905504
169.0495352 4.709696131
195.0287997 1.922154251
197.0444498 0.8850849673
209.0444498 1.670237997
211.0600999 2.657401068
227.0550145 2.336758904
235.0600999 0.9518932833
251.0550145 1.107386808
331.0812292 0.8727269266
333.0968793 1.051930037
347.1125294 0.8764604739
349.1281794 1.171617836
363.107444 1.012409713
387.107444 1.807872403
389.1230941 4.90253255
391.1023586 0.8422565823
391.1387441 1.53723799
401.1230941 0.9419186407
403.1023586 1.497009648

Name: +ve in-silico MS/MS by CFM-ID for AASAENAURCLYSI-UHFFFAOYSA-N
ID: AASAENAURCLYSI-UHFFFAOYSA-N
Comment: Energy0
Num peaks: 6
315.1227001 10.74157538
317.1383502 3.311312435
333.1332648 4.785301263
343.1176147 25.3491664
361.1281794 32.96764065
379.1387441 12.17654048

Name: +ve in-silico MS/MS by CFM-ID for AASAENAURCLYSI-UHFFFAOYSA-N
ID: AASAENAURCLYSI-UHFFFAOYSA-N
Comment: Energy1
Num peaks: 18
147.0440559 2.005270425
149.0597059 1.64114476
153.0910061 1.605035721
163.0389705 1.608949777
165.0546206 1.132266398
169.0859207 1.201072543
207.0651853 1.184730556
211.0964854 1.038121554
313.1070501 3.481737508
315.1227001 11.2585236
317.1383502 3.674703092
333.1332648 5.634892258
335.1489149 1.076393275
343.1176147 21.81767971
349.1281794 1.373349279
351.1438295 1.508544851
361.1281794 15.69766257
379.1387441 3.341748299

Name: +ve in-silico MS/MS by CFM-ID for AASAENAURCLYSI-UHFFFAOYSA-N
ID: AASAENAURCLYSI-UHFFFAOYSA-N
Comment: Energy2
Num peaks: 31
53.00219107 2.058524628
55.01784114 2.08780407
59.01275576 2.529297328
79.01784114 0.8749552585
107.0127558 1.009045073
109.0284058 1.798949753
147.0440559 7.001496133
149.0597059 2.492240978
151.075356 2.06431666
153.0910061 1.63775071
163.0389705 2.688410394
165.0546206 5.087559211
167.0702706 1.895576747
169.0859207 1.030096312
177.0546206 2.726213516
181.0859207 1.334993315
205.0495352 1.731978557
207.0651853 1.168012774
209.0808353 0.9345132371
211.0964854 0.8087611352
279.1227001 2.227835684
289.1434356 1.233795918
301.1070501 1.707506136
305.1019647 0.9123640197
313.1070501 1.829143724
315.1227001 9.563825518
317.1383502 5.025433412
333.1332648 1.451043033
335.1125294 1.500546122
343.1176147 6.055678272
361.1281794 1.610867952

Name: +ve in-silico MS/MS by CFM-ID for AFHJQYHRLPMKHU-UHFFFAOYSA-N
ID: AFHJQYHRLPMKHU-UHFFFAOYSA-N
Comment: Energy0
Num peaks: 12
119.0338851 0.8122913256
121.0495352 1.417389017
239.0702706 1.47763898
255.0651853 2.920120198
257.0808353 1.347205722
267.0651853 2.460705015
283.0600999 0.7532658324
383.1125294 8.200397552
387.107444 1.222486612
389.1230941 0.8082902483
401.1230941 33.8371412
419.1336587 24.7773683

Name: +ve in-silico MS/MS by CFM-ID for AFHJQYHRLPMKHU-UHFFFAOYSA-N
ID: AFHJQYHRLPMKHU-UHFFFAOYSA-N
Comment: Energy1
Num peaks: 31
43.01784114 2.367932388
45.0334912 1.202266277
55.01784114 0.6756670221
73.02840582 1.045963504
75.04405588 0.8826228522
107.0491413 0.9149898938
121.0284058 2.383376315
123.0440559 1.631436723
149.0233204 1.179948261
177.0757499 1.530974796
239.0702706 1.943057508
241.0495352 0.833735929
249.0546206 1.480623617
251.0702706 2.784985353
253.0859207 2.019231131
255.0651853 1.333426568
267.0651853 4.695591428
269.0808353 2.916038462
269.1019647 1.33065486
281.1019647 0.6964764952
295.0812292 0.8293360216
297.0968793 1.201170938
299.1125294 0.8294139014
327.0863146 0.6872063719
373.1281794 2.313610879
383.1125294 12.27096376
387.107444 0.7832113539
389.1230941 1.496468631
391.1387441 1.75285797
401.1230941 13.55508425
419.1336587 3.334215252

Name: +ve in-silico MS/MS by CFM-ID for AFHJQYHRLPMKHU-UHFFFAOYSA-N
ID: AFHJQYHRLPMKHU-UHFFFAOYSA-N
Comment: Energy2
Num peaks: 31
43.01784114 1.859488728
56.99710569 1.116074454
59.01275576 1.772714464
61.02840582 2.605255606
107.0491413 1.509224975
121.0284058 1.529056019
239.0702706 1.758324631
241.0495352 0.8757081422
249.0546206 1.323812599
251.0702706 1.46000044
253.0859207 1.669062398
255.0651853 1.63176209
265.0495352 5.511746345
267.0651853 4.616022963
269.0808353 2.935067716
271.0964854 1.301693393
273.1121354 1.485358101
283.0600999 3.557647527
285.0757499 4.613939838
295.0600999 1.059701011
297.0757499 1.158035133
325.0706646 1.292708725
327.0863146 2.412598739
329.1019647 1.690777446
357.0968793 0.8577801852
369.0968793 1.041992479
373.0917939 1.003563699
373.1281794 1.412122076
383.1125294 4.581042767
389.1230941 1.006143998
401.1230941 1.166093378

Name: +ve in-silico MS/MS by CFM-ID for XQWFHGOIUZFQPJ-FPYGCLRLSA-N
ID: XQWFHGOIUZFQPJ-FPYGCLRLSA-N
Comment: Energy0
Num peaks: 20
103.0389705 0.6657719873
105.0334912 3.996322618
107.0491413 1.815701497
111.0440559 0.6609836347
119.0491413 1.469196083
137.0233204 0.8344249132
147.0440559 2.566886808
151.0389705 0.6576878649
163.0600999 2.317150998
239.0702706 9.580816976
241.0859207 1.226323177
253.0706646 1.055570875
257.0808353 23.07451167
271.0812292 1.917560289
299.0761439 0.8057310827
311.0761439 0.7383020538
313.0917939 0.7490225304
383.1125294 1.007876377
401.1230941 11.73781577
419.1336587 13.76343964

Name: +ve in-silico MS/MS by CFM-ID for XQWFHGOIUZFQPJ-FPYGCLRLSA-N
ID: XQWFHGOIUZFQPJ-FPYGCLRLSA-N
Comment: Energy1
Num peaks: 22
43.01784114 0.7743887788
105.0334912 6.628851394
107.0491413 1.304142604
111.0440559 0.8164545769
119.0491413 2.333467961
129.0334912 0.9042625104
137.0233204 4.590914625
139.0389705 1.588499805
145.0284058 1.226589594
145.0495352 2.203868948
147.0440559 6.835760495
151.0389705 1.856874559
161.0233204 1.263568955
163.0389705 1.216164169
163.0600999 2.761135579
221.0597059 1.591132302
227.0702706 1.507032472
229.0859207 2.260661131
239.0702706 13.68466302
257.0808353 21.87567657
401.1230941 2.190752807
419.1336587 1.045787336

Name: +ve in-silico MS/MS by CFM-ID for XQWFHGOIUZFQPJ-FPYGCLRLSA-N
ID: XQWFHGOIUZFQPJ-FPYGCLRLSA-N
Comment: Energy2
Num peaks: 31
41.00219107 0.7314788013
43.01784114 1.476775494
45.0334912 0.8932836502
77.03857658 1.319528654
87.00767038 0.8174950977
91.05422664 0.763977161
105.0334912 5.646759966
107.0491413 0.7578932315
111.0440559 4.140872948
117.0334912 3.048583746
119.0491413 6.147714963
121.0647913 1.060105085
137.0233204 5.099354827
145.0284058 2.801502744
145.0495352 1.507230852
147.0440559 3.944965677
147.0651853 1.392379974
151.0389705 2.034873083
163.0389705 1.760646149
163.0600999 0.7599370003
227.0702706 1.954156188
229.0859207 1.066929464
239.0702706 6.285105949
241.0859207 1.346661526
253.0706646 0.808787305
257.0808353 5.81838027
261.1121354 0.7709854721
263.1277855 0.7709854721
327.0863146 0.722627452
357.0968793 0.8378661249
401.1230941 0.8025210349

Name: +ve in-silico MS/MS by CFM-ID for YNWXJFQOCHMPCK-FPYGCLRLSA-N
ID: YNWXJFQOCHMPCK-FPYGCLRLSA-N
Comment: Energy0
Num peaks: 17
107.0491413 0.997157662
111.0440559 1.074108941
137.0233204 1.94423597
145.0284058 0.995949176
147.0440559 1.552339685
151.0389705 1.281665046
163.0389705 0.8068565931
163.0600999 2.460041665
239.0702706 9.787116554
241.0859207 1.292870036
257.0808353 24.10354487
265.0706646 0.8160064397
267.0863146 2.212662934
309.0968793 1.331777083
383.1125294 1.353760867
401.1230941 13.13339916
419.1336587 15.01160738

Name: +ve in-silico MS/MS by CFM-ID for YNWXJFQOCHMPCK-FPYGCLRLSA-N
ID: YNWXJFQOCHMPCK-FPYGCLRLSA-N
Comment: Energy1
Num peaks: 24
95.04914126 1.257552242
105.0334912 2.48955964
107.0491413 2.869255265
111.0440559 1.30360171
117.0334912 1.321700587
119.0491413 1.218468597
129.0334912 1.063618221
137.0233204 7.328138105
139.0389705 1.299731106
145.0284058 4.16464557
145.0495352 2.250757799
147.0440559 3.057769821
149.0597059 0.8710410492
151.0389705 0.8378456084
163.0389705 1.653143576
163.0600999 2.891683838
221.0597059 1.269532346
227.0702706 1.222048632
229.0859207 2.072404042
239.0702706 13.45065661
257.0808353 22.24862708
383.1125294 0.9818461242
401.1230941 2.273155363
419.1336587 1.097286647

Name: +ve in-silico MS/MS by CFM-ID for YNWXJFQOCHMPCK-FPYGCLRLSA-N
ID: YNWXJFQOCHMPCK-FPYGCLRLSA-N
Comment: Energy2
Num peaks: 31
43.01784114 2.211752819
45.0334912 0.9431196206
53.00219107 0.7343228248
87.00767038 0.8354196858
92.99710569 1.252871922
95.04914126 1.768372047
101.0385766 0.8888746145
105.0334912 2.756926373
107.0491413 3.79211658
111.0440559 1.812138989
117.0334912 4.68961798
119.0491413 5.917528212
121.0647913 1.307284078
137.0233204 4.966117528
145.0284058 2.792967943
145.0495352 1.540278747
147.0440559 6.963161452
147.0651853 1.543027944
151.0389705 1.00614306
161.0233204 0.9999618568
163.0389705 0.8733139753
163.0600999 0.9827652319
227.0702706 1.507862332
229.0859207 1.575869641
239.0702706 6.371271776
241.0859207 1.444389773
257.0808353 6.806552703
261.1121354 0.8140672639
263.1277855 0.8140672639
327.0863146 0.7630070526
329.1019647 0.7240393388

Name: +ve in-silico MS/MS by CFM-ID for CNNUKFIXGVQJSF-UHFFFAOYSA-N
ID: CNNUKFIXGVQJSF-UHFFFAOYSA-N
Comment: Energy0
Num peaks: 18
73.02840582 0.7853592519
107.0491413 0.7902285059
131.0491413 2.836297186
133.0495352 2.438689877
133.0647913 1.404556397
135.0804414 1.738559131
151.075356 0.9563492195
153.0182351 1.084298233
257.0655792 1.190921647
269.0808353 9.302365813
271.0600999 1.194367508
271.0964854 1.138518343
285.0604938 2.365275776
287.0914 23.52624553
383.1125294 1.374601211
387.107444 0.8636475731
401.1230941 13.0482077
419.1336587 14.18916782

Name: +ve in-silico MS/MS by CFM-ID for CNNUKFIXGVQJSF-UHFFFAOYSA-N
ID: CNNUKFIXGVQJSF-UHFFFAOYSA-N
Comment: Energy1
Num peaks: 25
109.0647913 0.8386621002
115.0389705 1.268845209
121.0284058 0.7765327641
121.0647913 2.117210868
133.0495352 4.005123982
133.0647913 1.061514915
135.0440559 1.254978667
135.0804414 1.932399601
137.0233204 6.075013051
137.0597059 0.8044609004
151.0389705 2.273864505
153.0182351 3.870069416
161.0597059 1.01241594
251.0702706 1.705844928
255.0651853 1.616217803
257.0808353 1.372618181
259.0964854 1.498124665
269.0808353 13.2428562
271.0600999 3.249341475
271.0964854 0.745333523
285.0757499 0.8045387449
287.0914 24.34340217
383.1125294 0.8201061064
401.1230941 2.304434579
419.1336587 1.166909415

Name: +ve in-silico MS/MS by CFM-ID for CNNUKFIXGVQJSF-UHFFFAOYSA-N
ID: CNNUKFIXGVQJSF-UHFFFAOYSA-N
Comment: Energy2
Num peaks: 31
71.01275576 0.9398117517
73.02840582 3.367586778
103.0542266 3.287205532
107.0491413 2.11521869
109.0647913 0.7591179376
115.0389705 1.075594091
117.0546206 0.8758429987
121.0647913 0.8351599041
131.0491413 9.717538695
133.0495352 1.066865878
133.0647913 1.626190093
135.0440559 1.932320928
135.0804414 2.327650848
137.0233204 1.980189409
151.0389705 3.905647751
151.075356 1.238988609
153.0182351 4.868411048
155.0338851 1.462371511
167.0338851 2.02357801
177.0546206 0.9642081368
237.0393644 0.8472164114
239.0550145 1.622091748
241.0495352 0.741839852
243.0651853 1.197901488
255.0651853 1.432791108
269.0808353 3.84866737
271.0600999 2.045657395
271.0964854 1.187108014
287.0914 3.114941098
329.1019647 0.736172307
401.1230941 1.002176658

Name: +ve in-silico MS/MS by CFM-ID for HJBUYKZTEBZNSH-UHFFFAOYSA-N
ID: HJBUYKZTEBZNSH-UHFFFAOYSA-N
Comment: Energy0
Num peaks: 19
103.0389705 0.659069796
117.0334912 2.847211873
119.0491413 1.453028854
121.0647913 1.637810828
137.0233204 1.134521201
137.0597059 0.960936399
163.0600999 2.411576102
165.0546206 0.7334893527
239.0702706 9.819481812
241.0859207 1.112253494
251.0550145 1.448500248
253.0706646 1.034262679
255.0863146 0.9710382074
257.0808353 23.81376527
271.0812292 1.274938323
299.0761439 2.331508921
383.1125294 1.142881656
401.1230941 11.97895016
419.1336587 13.55766193

Name: +ve in-silico MS/MS by CFM-ID for HJBUYKZTEBZNSH-UHFFFAOYSA-N
ID: HJBUYKZTEBZNSH-UHFFFAOYSA-N
Comment: Energy1
Num peaks: 26
43.01784114 0.8792686717
95.04914126 0.7757140121
105.0334912 4.8819991
107.0491413 1.883482763
119.0491413 1.655457543
121.0284058 6.179030486
121.0647913 1.718681008
123.0440559 0.7177683963
137.0233204 3.60142914
145.0284058 0.7854220855
145.0495352 2.198481095
147.0440559 1.213438549
151.0389705 0.6872638613
163.0389705 0.7371495826
163.0600999 2.923038665
213.0546206 0.8897017826
215.0702706 0.717973669
227.0702706 1.734334387
229.0859207 3.140991075
239.0702706 13.80647257
241.0859207 0.7006061787
255.0651853 1.104439739
257.0808353 23.2804611
383.1125294 0.7919607247
401.1230941 2.47697684
419.1336587 0.9954150274

Name: +ve in-silico MS/MS by CFM-ID for HJBUYKZTEBZNSH-UHFFFAOYSA-N
ID: HJBUYKZTEBZNSH-UHFFFAOYSA-N
Comment: Energy2
Num peaks: 31
43.01784114 2.027745396
49.00727645 0.7787306789
75.02292652 1.072010334
87.00767038 0.8711434177
95.04914126 0.7535346022
105.0334912 1.91575152
107.0491413 0.9415706193
117.0334912 11.41235049
119.0491413 2.623446797
121.0284058 3.157352485
121.0647913 2.09425775
123.0440559 0.7075822096
135.0440559 3.560832944
137.0233204 4.912705365
137.0597059 1.382475232
139.0389705 1.301005229
145.0284058 1.316768573
145.0495352 1.380383519
147.0651853 1.052735647
151.0389705 1.878854076
163.0389705 0.8800338521
163.0600999 1.436629553
215.0702706 0.8000727477
227.0702706 1.421343852
229.0859207 1.181809623
237.0757499 1.149129324
239.0702706 4.191051971
253.0706646 1.899858297
257.0808353 4.18484822
357.0968793 0.6996997825
401.1230941 0.8674188457

Name: +ve in-silico MS/MS by CFM-ID for OVWZFLKQVPSRDZ-DUJSBPBCSA-N
ID: OVWZFLKQVPSRDZ-DUJSBPBCSA-N
Comment: Energy0
Num peaks: 15
27.02292652 0.8146370849
87.04405588 0.7242948843
117.0334912 3.041710959
119.0491413 1.545346388
121.0647913 1.852522354
137.0597059 1.040769093
147.0651853 2.676730419
153.0182351 1.238721186
255.0651853 10.83461563
257.0808353 1.222783449
271.0812292 1.363207294
273.0757499 25.03395071
299.0761439 2.633323423
401.1230941 10.91410012
419.1336587 15.53367786

Name: +ve in-silico MS/MS by CFM-ID for OVWZFLKQVPSRDZ-DUJSBPBCSA-N
ID: OVWZFLKQVPSRDZ-DUJSBPBCSA-N
Comment: Energy1
Num peaks: 21
95.04914126 0.8138050689
105.0334912 5.020092335
107.0491413 2.129338538
119.0491413 1.153603671
121.0284058 0.7790808454
121.0647913 1.83130488
129.0546206 1.317142257
137.0233204 6.221374287
147.0440559 0.982409034
147.0651853 3.891884307
151.0389705 2.331087407
153.0182351 3.890037933
229.0495352 0.8429492595
243.0651853 1.68407411
245.0808353 3.14162811
255.0651853 16.6869001
257.0808353 0.8109952172
271.0600999 1.085772524
273.0757499 22.38730466
401.1230941 1.896740767
419.1336587 1.161730261

Name: +ve in-silico MS/MS by CFM-ID for OVWZFLKQVPSRDZ-DUJSBPBCSA-N
ID: OVWZFLKQVPSRDZ-DUJSBPBCSA-N
Comment: Energy2
Num peaks: 31
49.00727645 0.8727031333
75.02292652 1.201373983
81.0334912 0.910331036
85.02840582 1.020214351
87.04405588 1.299296327
89.03857658 0.7229037045
89.05970595 0.6754981737
95.04914126 0.8119873615
105.0334912 1.961268414
107.0491413 0.91860123
117.0334912 13.27133166
119.0491413 2.584827561
121.0284058 2.015619183
121.0647913 2.285523089
129.0546206 0.845712026
131.0702706 1.111447257
137.0233204 2.118530107
137.0597059 1.457566522
145.0284058 0.7287011076
147.0651853 1.011186618
151.0389705 4.606025172
153.0182351 5.701798921
155.0338851 1.354581224
163.0389705 1.031361245
167.0338851 2.069781539
243.0651853 1.473590315
245.0808353 1.11845202
253.0706646 1.46710333
255.0651853 5.068039955
273.0757499 3.179501189
401.1230941 0.9883186986

Name: +ve in-silico MS/MS by CFM-ID for DEBZOPZQKONWTK-UHFFFAOYSA-N
ID: DEBZOPZQKONWTK-UHFFFAOYSA-N
Comment: Energy0
Num peaks: 31
109.0284058 1.206204759
123.0440559 1.244614536
135.0440559 0.7957465841
137.0597059 8.370126218
155.0702706 1.274991676
165.0546206 0.948146136
181.0495352 1.654758474
183.0651853 3.306185298
185.0808353 0.99342265
195.0651853 1.070379463
197.0808353 2.071889436
207.0651853 2.554158531
209.0808353 0.6799874879
223.0600999 1.173838471
225.0757499 5.226503041
273.0757499 0.639260236
277.1070501 1.607448163
289.0706646 1.273060139
291.0863146 3.31359773
293.1019647 1.335993992
295.1176147 1.204176299
305.1019647 0.8689106569
307.1176147 0.7996036781
319.1176147 0.9551356455
329.1019647 0.7180847947
335.1125294 1.071114785
347.1125294 5.84965031
349.1281794 2.184930217
351.1438295 1.367208903
361.1281794 5.569967875
379.1387441 14.69611977

Name: +ve in-silico MS/MS by CFM-ID for DEBZOPZQKONWTK-UHFFFAOYSA-N
ID: DEBZOPZQKONWTK-UHFFFAOYSA-N
Comment: Energy1
Num peaks: 31
87.04405588 0.9927004773
97.02840582 1.366783411
99.04405588 1.181938213
109.0284058 2.342008648
109.0647913 2.507730033
111.0440559 1.968933825
123.0440559 1.022303845
135.0440559 1.094513341
137.0233204 1.275618315
137.0597059 17.4255737
139.0389705 2.589498637
141.0546206 2.818689336
155.0702706 2.499274865
183.0651853 1.092708621
195.0651853 1.020418236
197.0808353 1.984844035
207.0651853 2.619831468
209.0808353 1.450302405
225.0757499 2.713411433
269.1019647 0.8700493158
275.0914 1.016151412
277.1070501 1.038473654
289.0706646 1.312205657
291.0863146 1.459961353
293.1019647 2.994635294
295.1176147 2.911851423
347.1125294 1.037899879
349.1281794 1.584977921
351.1438295 1.501140931
361.1281794 2.556511706
379.1387441 1.396468447

Name: +ve in-silico MS/MS by CFM-ID for DEBZOPZQKONWTK-UHFFFAOYSA-N
ID: DEBZOPZQKONWTK-UHFFFAOYSA-N
Comment: Energy2
Num peaks: 31
39.02292652 1.251830046
41.03857658 1.10594674
51.02292652 1.017959496
55.01784114 2.983374972
57.0334912 0.7453740715
59.04914126 1.381782393
65.00219107 1.81536921
65.03857658 0.8513313449
67.01784114 4.25070319
75.08044139 0.8226018709
97.02840582 3.602009356
99.04405588 0.7169835904
109.0284058 1.224775692
111.0440559 2.131405126
121.0284058 0.8493810926
123.0076704 0.8367511772
123.0440559 4.718668871
125.0597059 1.749800397
135.0440559 0.846045939
137.0597059 16.84916458
139.0389705 0.9815249422
165.0546206 1.697357047
207.0651853 0.8626056105
231.0651853 0.7295933505
261.0757499 0.8382718953
291.0863146 0.7173867095
317.1019647 0.9600952714
321.1332648 0.8894000411
349.1281794 1.311530642
351.1438295 0.8634790998
361.1281794 1.24700145

Name: +ve in-silico MS/MS by CFM-ID for KKJXSJGKUZBVIH-RGHIGTIISA-N
ID: KKJXSJGKUZBVIH-RGHIGTIISA-N
Comment: Energy0
Num peaks: 19
95.04914126 0.9031062599
103.0389705 0.6718147479
117.0334912 2.882375664
119.0491413 1.402202328
121.0647913 1.658629743
137.0233204 1.148027171
163.0389705 0.5669303431
163.0600999 2.439664547
239.0702706 9.929012689
241.0859207 1.205595539
251.0550145 0.7402194455
253.0706646 0.973003144
255.0863146 0.9954559996
257.0808353 23.85012696
271.0812292 1.297854258
299.0761439 2.376365272
383.1125294 1.180271614
401.1230941 12.26288259
419.1336587 13.93155807

Name: +ve in-silico MS/MS by CFM-ID for KKJXSJGKUZBVIH-RGHIGTIISA-N
ID: KKJXSJGKUZBVIH-RGHIGTIISA-N
Comment: Energy1
Num peaks: 26
95.04914126 1.236018535
105.0334912 3.172657823
107.0491413 5.858389438
109.0647913 0.8896432238
119.0491413 1.039696005
121.0284058 1.280589418
121.0647913 1.669406481
123.0440559 1.268789792
133.0284058 2.762996005
137.0233204 3.531707162
137.0597059 0.801033291
145.0495352 2.233331211
147.0440559 1.378960786
151.0389705 0.9711045824
163.0389705 1.290796804
163.0600999 2.831467436
165.0546206 1.202194707
225.0546206 0.8106468249
227.0702706 2.936924627
229.0859207 2.910050205
239.0702706 12.87690081
241.0859207 0.9538469279
255.0651853 0.9901067221
257.0808353 22.06387802
401.1230941 2.263692304
419.1336587 1.027966117

Name: +ve in-silico MS/MS by CFM-ID for KKJXSJGKUZBVIH-RGHIGTIISA-N
ID: KKJXSJGKUZBVIH-RGHIGTIISA-N
Comment: Energy2
Num peaks: 31
43.01784114 1.775559926
49.00727645 0.7875344165
65.03857658 1.19672871
75.02292652 1.315911245
77.03857658 0.7479939199
87.00767038 0.8392976156
95.04914126 1.271267101
105.0334912 3.185544191
107.0491413 3.395437815
109.0647913 0.7797190283
117.0334912 10.19734943
119.0491413 1.790356194
121.0284058 2.220503392
121.0647913 1.83390093
123.0440559 0.8203413052
137.0233204 4.834311166
137.0597059 1.009551624
139.0389705 1.079202992
145.0495352 1.32992177
147.0651853 1.049853388
151.0389705 2.379555185
163.0389705 1.006136182
163.0600999 0.8787498754
227.0702706 1.65762372
229.0859207 1.070162461
233.0444498 1.026470091
237.0757499 1.519892887
239.0702706 3.5695416
241.0859207 0.7842011529
253.0706646 2.004968201
257.0808353 3.940720452

Name: +ve in-silico MS/MS by CFM-ID for KCTFPBYBZISAEX-UHFFFAOYSA-N
ID: KCTFPBYBZISAEX-UHFFFAOYSA-N
Comment: Energy0
Num peaks: 6
163.0600999 2.745115213
223.075356 1.699476624
239.0702706 39.67069306
365.1019647 2.309545092
383.1125294 16.35120708
401.1230941 21.50013867

Name: +ve in-silico MS/MS by CFM-ID for KCTFPBYBZISAEX-UHFFFAOYSA-N
ID: KCTFPBYBZISAEX-UHFFFAOYSA-N
Comment: Energy1
Num peaks: 7
43.01784114 1.758418233
145.0495352 2.947022783
163.0600999 3.286311015
239.0702706 64.81753707
365.1019647 1.710842884
383.1125294 3.624357414
401.1230941 1.998392288

Name: +ve in-silico MS/MS by CFM-ID for KCTFPBYBZISAEX-UHFFFAOYSA-N
ID: KCTFPBYBZISAEX-UHFFFAOYSA-N
Comment: Energy2
Num peaks: 31
41.00219107 1.207899889
41.03857658 1.370134321
43.01784114 4.020980489
45.0334912 1.223968681
49.00727645 3.007836517
51.02292652 1.438015021
53.00219107 0.8883452633
63.02292652 1.38479111
87.00767038 0.9609093742
101.0233204 0.8476323735
101.0385766 1.263712106
103.0389705 1.036865009
103.0542266 2.72398343
119.0491413 1.785848094
129.0334912 1.118202411
135.0440559 0.8547847012
137.0233204 1.790644009
145.0284058 1.793285434
145.0495352 2.000638106
163.0389705 1.618341883
195.0440559 1.408894277
197.0597059 0.8743775406
211.0389705 0.8448863222
211.075356 6.158128651
223.0389705 1.508587046
223.075356 2.504285992
233.0444498 1.027896012
239.0702706 18.51637878
243.1015708 1.056987919
245.1172208 1.056987919
341.1019647 0.8051206481

Name: +ve in-silico MS/MS by CFM-ID for GQIUCJBQLDCVPS-BNVRZUOOSA-N
ID: GQIUCJBQLDCVPS-BNVRZUOOSA-N
Comment: Energy0
Num peaks: 15
91.05422664 1.403267516
163.0600999 2.084147932
211.075356 2.783939763
221.0597059 0.8876091886
237.0546206 1.067543604
239.0702706 14.33695429
257.0808353 19.05714711
325.0554084 1.005620757
327.0710585 1.519645974
355.1176147 2.07578729
373.1281794 3.087258001
375.1438295 0.9592902583
383.1125294 2.349571272
401.1230941 16.09435664
419.1336587 11.35966949

Name: +ve in-silico MS/MS by CFM-ID for GQIUCJBQLDCVPS-BNVRZUOOSA-N
ID: GQIUCJBQLDCVPS-BNVRZUOOSA-N
Comment: Energy1
Num peaks: 22
43.01784114 0.930132967
91.05422664 1.275885483
103.0542266 1.553736877
145.0495352 1.963690423
155.0338851 0.9377965845
163.0600999 2.537159197
167.0338851 3.349324836
177.0182351 0.9737388872
179.0338851 1.034228308
195.0804414 1.107729083
211.075356 6.016860199
213.0910061 2.940163076
221.0597059 1.639807087
229.0859207 1.116689766
239.0702706 27.14027863
241.0859207 1.786262871
257.0808353 16.84199317
355.1176147 1.280956597
373.1281794 0.8685989233
383.1125294 1.453964415
401.1230941 3.070602811
419.1336587 0.8714698473

Name: +ve in-silico MS/MS by CFM-ID for GQIUCJBQLDCVPS-BNVRZUOOSA-N
ID: GQIUCJBQLDCVPS-BNVRZUOOSA-N
Comment: Energy2
Num peaks: 31
43.01784114 2.624199946
45.0334912 0.992666392
59.01275576 0.7967499619
87.00767038 0.8680192628
91.05422664 1.654477222
101.0385766 1.804514692
103.0389705 0.758264302
103.0542266 2.074251644
125.0385766 1.182641853
127.0542266 1.035261487
145.0495352 1.600383191
147.0651853 1.635616662
155.0338851 1.531455116
167.0338851 4.443995654
167.0491413 3.735601278
169.0647913 2.210275475
171.0804414 0.9110053334
177.0182351 1.496605769
179.0338851 2.404559805
197.0597059 0.8113974064
211.075356 3.109037062
227.0702706 1.215259108
229.0859207 0.9471521028
237.0546206 0.7452790591
239.0702706 14.04382788
257.0808353 8.214477125
261.1121354 0.8569061991
263.1277855 0.8569061991
329.1019647 0.7621407043
359.1125294 0.9827015781
401.1230941 0.9228549958

Name: +ve in-silico MS/MS by CFM-ID for JRUMXTPQUYPUHC-BQYQJAHWSA-N
ID: JRUMXTPQUYPUHC-BQYQJAHWSA-N
Comment: Energy0
Num peaks: 18
91.05422664 1.051552787
93.06987671 1.023476305
109.0284058 8.219035677
111.0440559 0.9921114099
123.0076704 0.7679418277
127.0389705 25.92781213
129.0334912 0.9814103484
131.0491413 8.016730108
145.0495352 1.182080939
147.0651853 1.708573827
149.0597059 1.929548223
253.0706646 0.8702317065
255.0863146 0.8014750014
271.0812292 4.536689912
291.0863146 0.8691372478
293.1019647 5.498508401
401.1230941 7.285486268
419.1336587 8.782012322

Name: +ve in-silico MS/MS by CFM-ID for JRUMXTPQUYPUHC-BQYQJAHWSA-N
ID: JRUMXTPQUYPUHC-BQYQJAHWSA-N
Comment: Energy1
Num peaks: 21
53.00219107 1.083777079
79.01784114 1.118837642
81.0334912 0.9738472066
83.04914126 0.7491033223
91.05422664 2.274657725
99.04405588 0.6953689316
103.0542266 3.313619352
109.0284058 21.99168383
125.0233204 1.218885828
127.0389705 22.00218826
129.0334912 0.7103955092
131.0491413 9.346356715
147.0651853 1.992444594
253.0706646 1.342683263
271.0812292 3.456814917
275.0914 0.8866554075
289.0917939 0.6969995132
293.1019647 2.496825656
391.1387441 0.8075567833
401.1230941 2.072574506
419.1336587 1.029874463

Name: +ve in-silico MS/MS by CFM-ID for JRUMXTPQUYPUHC-BQYQJAHWSA-N
ID: JRUMXTPQUYPUHC-BQYQJAHWSA-N
Comment: Energy2
Num peaks: 31
41.00219107 0.9407695197
53.00219107 1.284106543
55.01784114 1.90348803
57.0334912 1.368993691
68.99710569 1.988758117
71.01275576 2.461996172
73.02840582 1.235646449
75.04405588 1.150335099
81.0334912 0.5783673871
83.01275576 1.711937663
91.05422664 2.92067518
93.06987671 1.103823974
101.0385766 1.153895991
103.0542266 5.751488284
109.0284058 15.03729462
111.0440559 1.947382998
115.075356 0.6458389109
123.0076704 0.729918839
125.0233204 0.6039549316
127.0389705 7.684315743
131.0491413 7.784731994
131.0702706 0.7240193782
145.0495352 1.811109577
147.0651853 2.289664747
149.0597059 1.569079268
161.0597059 0.608496156
163.0600999 0.7481537424
163.075356 0.5927601299
277.1070501 0.7410251109
357.0968793 0.6601611281
401.1230941 1.153090874

Name: +ve in-silico MS/MS by CFM-ID for VCOWIXWIOZUOJS-UHFFFAOYSA-N
ID: VCOWIXWIOZUOJS-UHFFFAOYSA-N
Comment: Energy0
Num peaks: 6
137.0597059 3.754759376
139.075356 1.056082243
387.107444 8.223098363
389.1230941 3.134096306
403.1023586 2.366859696
419.1336587 72.7159632

Name: +ve in-silico MS/MS by CFM-ID for VCOWIXWIOZUOJS-UHFFFAOYSA-N
ID: VCOWIXWIOZUOJS-UHFFFAOYSA-N
Comment: Energy1
Num peaks: 11
137.0597059 8.014482181
139.075356 3.173632199
281.0655792 2.569404086
335.1125294 1.479754408
361.0917939 1.471747991
375.107444 2.71636347
387.107444 13.94626017
389.1230941 4.129763453
391.1387441 6.567961786
403.1023586 3.849509265
419.1336587 32.51061343

Name: +ve in-silico MS/MS by CFM-ID for VCOWIXWIOZUOJS-UHFFFAOYSA-N
ID: VCOWIXWIOZUOJS-UHFFFAOYSA-N
Comment: Energy2
Num peaks: 31
55.01784114 1.494065722
71.01275576 2.120149954
81.0334912 0.8034183549
93.0334912 2.315165147
107.0491413 5.645533842
111.0440559 1.631913292
123.0440559 3.770277192
135.0440559 3.930926544
137.0597059 12.57058937
139.075356 0.9614074328
149.0233204 1.761048104
151.075356 1.572238529
165.0546206 4.343716762
167.0338851 2.874322099
169.0495352 4.986459833
183.0287997 0.8928384267
195.0287997 1.673847371
197.0444498 2.602974585
211.0237144 0.9514999046
227.0550145 1.792509441
235.0600999 0.8875787974
261.0757499 1.567181264
331.0812292 1.10947211
333.0968793 1.320713486
335.1125294 0.8857164454
349.1281794 1.226438324
363.107444 0.9488982025
387.107444 2.043171704
389.1230941 4.592233702
391.1387441 1.430228327
403.1023586 1.405019674

Name: +ve in-silico MS/MS by CFM-ID for VIKIIYUHWNDRNI-LVEHSUOCSA-N
ID: VIKIIYUHWNDRNI-LVEHSUOCSA-N
Comment: Energy0
Num peaks: 13
105.0334912 1.057971183
107.0491413 0.8718808648
121.0284058 7.069384685
123.0440559 17.50294927
125.0597059 2.308016663
127.075356 0.9136407148
129.0910061 0.9489725253
177.0393644 1.571453533
225.0910061 5.753728054
243.1015708 17.95818285
383.1125294 1.636142421
401.1230941 13.12255886
419.1336587 9.426962438

Name: +ve in-silico MS/MS by CFM-ID for VIKIIYUHWNDRNI-LVEHSUOCSA-N
ID: VIKIIYUHWNDRNI-LVEHSUOCSA-N
Comment: Energy1
Num peaks: 28
95.04914126 2.153851806
105.0334912 1.151080428
107.0491413 1.418444493
117.0334912 0.7510144365
121.0284058 7.958571459
121.0647913 0.8970191395
123.0440559 14.13769923
133.0284058 0.5794196337
137.0597059 1.615255847
147.0440559 2.985814594
149.0597059 1.866407748
151.075356 1.117673307
159.0287997 1.492628537
177.0393644 2.394546543
209.0597059 0.7548049177
211.075356 0.7133560272
213.0910061 2.583057237
215.1066561 1.50647448
223.075356 0.6363299292
225.0910061 7.243947517
227.0702706 0.861030521
229.0859207 1.583465438
243.1015708 19.03521323
383.1125294 0.5997091813
385.0917939 0.8652457059
401.1230941 2.065687849
403.1023586 0.6651105812
419.1336587 0.8349114929

Name: +ve in-silico MS/MS by CFM-ID for VIKIIYUHWNDRNI-LVEHSUOCSA-N
ID: VIKIIYUHWNDRNI-LVEHSUOCSA-N
Comment: Energy2
Num peaks: 31
43.01784114 0.8906549627
87.00767038 1.472182183
95.04914126 1.975035035
103.0542266 1.089104427
105.0334912 4.018762128
107.0491413 8.384257472
109.0647913 1.173759535
111.0804414 0.6653301224
117.0334912 2.047835435
119.0491413 2.669363939
121.0284058 2.703836794
121.0647913 4.508251443
123.0440559 6.380743967
125.0597059 1.579101205
133.0647913 1.472234743
135.0804414 1.642790843
147.0440559 1.51785417
149.0597059 1.608647653
151.075356 0.991095766
159.0287997 0.801931315
161.0444498 1.263949002
163.0600999 0.8381684419
197.0597059 0.7444878597
199.075356 0.825101823
211.075356 1.328322493
213.0910061 3.043962391
215.1066561 1.25203777
225.0910061 4.077974138
227.1066561 0.8227122057
243.1015708 6.015516258
357.0968793 0.6688420223

Name: +ve in-silico MS/MS by CFM-ID for XDPLKWRSVXUQBN-LVEHSUOCSA-N
ID: XDPLKWRSVXUQBN-LVEHSUOCSA-N
Comment: Energy0
Num peaks: 19
105.0334912 2.130229476
107.0491413 0.8768007532
121.0284058 2.319157408
123.0440559 3.982556117
125.0597059 0.8576896278
177.0393644 1.714318276
225.0910061 6.012379975
243.1015708 18.13625278
267.0499291 1.252374958
279.0499291 1.573920457
281.0655792 3.907101425
285.0604938 3.006813774
295.0448437 0.9584772546
297.0604938 2.504391156
299.0761439 6.621898283
301.0917939 1.153693581
383.1125294 1.670998053
401.1230941 12.82954026
419.1336587 8.694704942

Name: +ve in-silico MS/MS by CFM-ID for XDPLKWRSVXUQBN-LVEHSUOCSA-N
ID: XDPLKWRSVXUQBN-LVEHSUOCSA-N
Comment: Energy1
Num peaks: 28
95.04914126 1.072124654
105.0334912 2.356736524
107.0491413 3.761962748
119.0491413 1.139519231
121.0284058 1.743224571
121.0647913 1.082965901
123.0440559 9.054854797
133.0647913 3.706654993
137.0597059 1.164370676
147.0440559 2.31344362
149.0597059 3.482633898
151.075356 2.695297843
159.0287997 1.379105133
177.0393644 2.420745859
209.0597059 1.038901854
211.075356 0.882820563
213.0910061 2.259497209
215.1066561 1.846225415
225.0910061 7.585288726
227.0702706 0.8729390806
229.0859207 1.511975336
243.1015708 18.36487055
267.0499291 1.590609597
279.0499291 0.9491168734
281.0655792 0.8318217417
285.0604938 1.876772482
299.0761439 1.257037263
401.1230941 2.076979954

Name: +ve in-silico MS/MS by CFM-ID for XDPLKWRSVXUQBN-LVEHSUOCSA-N
ID: XDPLKWRSVXUQBN-LVEHSUOCSA-N
Comment: Energy2
Num peaks: 31
43.01784114 0.8550818566
75.02292652 0.6982747372
77.03857658 1.048668238
79.05422664 0.8545837589
87.00767038 1.741806702
91.05422664 0.8541080369
95.04914126 0.9616479765
105.0334912 7.443625745
107.0491413 6.208099863
109.0647913 1.312792149
117.0334912 4.965076832
119.0491413 2.091161794
121.0284058 4.919971371
121.0647913 0.8750481162
123.0440559 4.007901252
125.0597059 0.7201827641
133.0647913 1.477656678
135.0804414 1.01082804
147.0440559 1.23707885
149.0597059 1.548507082
159.0287997 0.7927055079
161.0444498 1.214727537
163.0600999 0.8032770916
177.0393644 0.7328436853
211.075356 1.544932146
213.0910061 3.125791251
215.1066561 1.534082177
225.0910061 3.616010364
243.1015708 5.253156742
247.1328709 0.7244228601
267.0499291 1.109525377

Name: +ve in-silico MS/MS by CFM-ID for KXAAUVHIGIFUSM-RVLIQFCMSA-N
ID: KXAAUVHIGIFUSM-RVLIQFCMSA-N
Comment: Energy0
Num peaks: 10
159.0287997 2.5432667
161.0444498 1.655478465
177.0393644 8.035236766
197.0960915 3.603207499
223.075356 1.755419663
225.0910061 19.61694764
243.1015708 21.05094832
383.1125294 1.638540812
401.1230941 11.93741621
419.1336587 8.998370111

Name: +ve in-silico MS/MS by CFM-ID for KXAAUVHIGIFUSM-RVLIQFCMSA-N
ID: KXAAUVHIGIFUSM-RVLIQFCMSA-N
Comment: Energy1
Num peaks: 22
53.00219107 1.35723401
55.01784114 1.709266205
71.01275576 0.6692687345
95.04914126 1.488923896
131.0338851 0.8903483113
149.0597059 1.771633579
151.075356 0.7168529123
159.0287997 3.764070734
171.0804414 2.468381702
177.0393644 6.130698161
193.0647913 1.152631888
195.0804414 0.837379128
197.0960915 7.94431719
199.1117415 1.0657133
223.075356 0.8601043573
225.0910061 25.90147747
241.0859207 0.653733363
243.1015708 14.34477611
373.1281794 0.7495597624
383.1125294 1.154099837
401.1230941 3.354753651
419.1336587 1.413506848

Name: +ve in-silico MS/MS by CFM-ID for KXAAUVHIGIFUSM-RVLIQFCMSA-N
ID: KXAAUVHIGIFUSM-RVLIQFCMSA-N
Comment: Energy2
Num peaks: 31
43.01784114 1.068438772
49.00727645 1.166691471
65.03857658 2.015900133
67.05422664 1.76262633
73.02840582 1.563642598
79.05422664 1.482941794
87.00767038 2.576287217
89.02332044 1.426375069
95.04914126 1.571626318
101.0385766 1.995677617
103.0542266 1.649559309
105.0182351 0.8174014154
115.002585 1.04203041
117.0182351 2.038094045
119.0491413 0.8152905136
131.0338851 1.317708091
131.0491413 1.684218418
137.0597059 1.987279976
147.0440559 2.436812034
149.0597059 3.665053164
159.0287997 1.486975092
161.0444498 2.251815068
171.0804414 2.095100101
177.0393644 1.587670006
195.0804414 2.454879196
197.0960915 4.63659582
199.1117415 1.701174339
223.075356 1.500511556
225.0910061 6.93610338
227.1066561 1.343812774
243.1015708 3.283068325

Name: +ve in-silico MS/MS by CFM-ID for GWQNJENCHOHOQT-UHFFFAOYSA-N
ID: GWQNJENCHOHOQT-UHFFFAOYSA-N
Comment: Energy0
Num peaks: 23
79.05422664 0.8646796648
101.0385766 3.63421158
103.0542266 1.811127016
105.0698767 2.348853596
107.0855268 0.7233518364
121.0647913 1.281824414
163.0600999 2.103688468
255.0651853 2.241235211
257.0808353 0.7331003251
267.0651853 0.6100326206
283.0600999 0.9792375794
285.0757499 0.6761489606
287.0761439 2.10919923
297.0604938 0.8629667841
299.0761439 0.913306825
313.0554084 0.9177199702
313.0917939 0.7289379469
315.0710585 5.020165062
345.0968793 0.8637108502
357.0968793 0.639572465
383.1125294 1.064332356
401.1230941 18.3814471
419.1336587 30.89741967

Name: +ve in-silico MS/MS by CFM-ID for GWQNJENCHOHOQT-UHFFFAOYSA-N
ID: GWQNJENCHOHOQT-UHFFFAOYSA-N
Comment: Energy1
Num peaks: 31
43.01784114 3.087341191
45.0334912 1.375137817
55.01784114 0.7962368704
73.02840582 1.386427129
79.05422664 0.776944343
91.05422664 5.331938573
93.06987671 0.825602453
103.0542266 0.969891226
105.0334912 0.9308904078
105.0698767 2.012578336
107.0491413 1.864392693
131.0491413 0.8551867229
145.0495352 3.45444848
163.0600999 5.07491728
267.0651853 2.77971542
269.0655792 0.7953856877
269.0808353 1.336748693
277.034279 0.7768993908
279.0499291 1.926732526
281.0655792 1.131069702
295.0448437 1.822599535
297.0604938 3.520194322
299.0761439 3.536902985
313.0554084 1.118947363
313.0917939 0.9228960067
315.0710585 3.447554577
327.0863146 0.8631927895
383.1125294 2.699468588
391.1387441 2.374708796
401.1230941 10.18667976
419.1336587 4.63033867

Name: +ve in-silico MS/MS by CFM-ID for GWQNJENCHOHOQT-UHFFFAOYSA-N
ID: GWQNJENCHOHOQT-UHFFFAOYSA-N
Comment: Energy2
Num peaks: 31
43.01784114 1.007354929
49.00727645 0.9082220021
59.01275576 1.875788508
89.02332044 0.9558625088
91.05422664 1.870989656
93.06987671 0.8876913952
95.08552677 0.8911612796
101.0385766 14.8849325
103.0542266 2.056339017
105.0334912 1.987339752
105.0698767 3.187386085
107.0491413 0.9715349397
137.0233204 0.9813004006
153.0182351 1.482630119
163.002585 1.080839845
177.0182351 2.285065976
178.9974996 3.097133522
181.0131497 1.815165497
255.0651853 1.348565209
265.0495352 1.329550225
267.0651853 0.9525948502
269.0655792 0.8572371526
269.0808353 0.9301559025
271.0812292 0.855518921
283.0600999 3.887307315
299.0761439 0.95553775
327.0863146 0.8468709278
329.1019647 1.314251568
359.1125294 0.8684946059
383.1125294 0.8339317055
401.1230941 2.242657225

Name: +ve in-silico MS/MS by CFM-ID for PELYCHNAOLSZAQ-UHFFFAOYSA-N
ID: PELYCHNAOLSZAQ-UHFFFAOYSA-N
Comment: Energy0
Num peaks: 11
133.0495352 2.598421561
267.0651853 2.959649313
295.0600999 1.264673381
327.0863146 1.334829027
339.0863146 2.048763195
341.1019647 1.791639256
357.0968793 1.256003975
365.1019647 2.328242963
369.0968793 2.713355921
383.1125294 22.69521752
401.1230941 39.80677551

Name: +ve in-silico MS/MS by CFM-ID for PELYCHNAOLSZAQ-UHFFFAOYSA-N
ID: PELYCHNAOLSZAQ-UHFFFAOYSA-N
Comment: Energy1
Num peaks: 31
43.01784114 1.213228514
73.02840582 1.117443686
75.04405588 0.7789232866
79.05422664 1.082708237
85.02840582 0.8956069665
87.04405588 0.6241013522
91.05422664 0.5678656845
103.0389705 0.7154971907
105.0546206 1.217367923
115.0389705 3.030656311
133.0495352 10.26092796
187.0600999 0.6525751734
267.0651853 1.201659979
269.0808353 0.8668798282
279.0651853 5.978624805
281.0808353 3.193614185
287.1277855 0.7312136952
295.0600999 1.251772019
297.0757499 1.815212285
309.0757499 1.052627646
311.0914 1.010705295
323.0761439 1.282357084
339.0863146 0.5725601624
351.0863146 0.7619545506
365.1019647 5.157922816
369.0968793 2.092940551
371.1125294 1.61149943
373.1281794 2.529539961
383.1125294 13.6491515
385.0917939 0.855079643
401.1230941 11.25863386

Name: +ve in-silico MS/MS by CFM-ID for PELYCHNAOLSZAQ-UHFFFAOYSA-N
ID: PELYCHNAOLSZAQ-UHFFFAOYSA-N
Comment: Energy2
Num peaks: 31
49.00727645 1.48359568
56.99710569 0.8857434514
59.01275576 0.8854603641
71.01275576 1.4758162
73.02840582 4.400846514
75.04405588 0.961554941
91.05422664 1.053223769
103.0542266 0.8700565992
105.0334912 1.061146041
117.0546206 1.806717591
213.0546206 2.130760695
249.0546206 1.39545816
251.0702706 2.047929702
265.0495352 0.8677938393
267.0651853 3.688754195
279.0651853 6.169607003
281.0808353 3.502217069
295.0600999 1.202263268
297.0757499 2.434482202
309.0757499 2.214623799
311.0914 0.9950907453
321.0757499 2.116654414
323.0914 1.861751016
325.1070501 1.294420656
327.0863146 0.8609687261
355.0812292 1.060550158
357.0968793 1.023075141
365.1019647 1.646802801
371.1125294 0.9730842668
383.1125294 2.103826782
385.0917939 1.274713386

Name: +ve in-silico MS/MS by CFM-ID for GITZIUVITKYUSO-UHFFFAOYSA-N
ID: GITZIUVITKYUSO-UHFFFAOYSA-N
Comment: Energy0
Num peaks: 22
91.05422664 1.328324055
99.00767038 0.5895257925
105.0698767 1.046238214
109.0284058 2.202333612
133.0647913 2.489773883
135.0076704 1.039190003
137.0233204 1.265918111
159.0287997 0.550967669
165.0546206 0.4949081919
177.0393644 1.899585758
223.075356 0.9265106813
225.0910061 8.181560274
227.1066561 0.9931913389
243.1015708 20.78964988
267.0499291 1.523381301
269.0655792 0.9150415157
285.0604938 1.241009552
295.0448437 0.7050131156
313.0554084 1.244061147
383.1125294 3.012835175
401.1230941 16.49104955
419.1336587 11.50182033

Name: +ve in-silico MS/MS by CFM-ID for GITZIUVITKYUSO-UHFFFAOYSA-N
ID: GITZIUVITKYUSO-UHFFFAOYSA-N
Comment: Energy1
Num peaks: 27
91.05422664 4.652536301
93.06987671 0.8909214869
105.0698767 2.850542695
109.0284058 1.329082473
115.0542266 0.8106187625
121.0284058 2.052369161
133.0647913 5.353625963
135.0076704 4.587875749
137.0233204 9.359301916
139.0389705 2.477123521
149.0233204 1.791686609
151.0389705 1.37121952
159.0287997 1.522593871
163.0389705 0.8458683436
165.0546206 1.01084483
177.0393644 2.559082143
207.0804414 1.146760587
213.0910061 0.9693285443
215.1066561 1.385120356
223.075356 0.7054935071
225.0910061 8.823889356
243.1015708 17.8434347
295.0448437 0.9953740364
313.0554084 1.224193334
383.1125294 1.032387595
401.1230941 2.177556506
419.1336587 0.8706763255

Name: +ve in-silico MS/MS by CFM-ID for GITZIUVITKYUSO-UHFFFAOYSA-N
ID: GITZIUVITKYUSO-UHFFFAOYSA-N
Comment: Energy2
Num peaks: 31
41.00219107 0.9041027829
43.01784114 0.8492976854
53.00219107 0.9327457489
87.00767038 1.437125038
91.05422664 4.643297022
93.06987671 1.429509303
103.0542266 1.036925081
105.0698767 4.3993268
109.0284058 7.642440877
111.0440559 1.046407132
121.0284058 1.572826126
129.0334912 2.220440213
131.0491413 1.744672213
133.0647913 3.312253591
135.0076704 3.584425936
135.0804414 0.7744513008
137.0233204 8.228215179
139.0389705 1.043808656
149.0233204 0.8492568015
151.0389705 1.778824454
159.0287997 0.7864431815
161.0444498 1.200478245
163.0600999 0.8046095289
165.0546206 1.562007015
177.0393644 1.02798738
213.0910061 1.291142146
215.1066561 0.8127562907
225.0910061 3.849614364
227.1066561 1.228527507
243.1015708 4.737079972
247.1328709 0.7565735912

Name: +ve in-silico MS/MS by CFM-ID for PXNNJIAQOLOYMF-UHFFFAOYSA-N
ID: PXNNJIAQOLOYMF-UHFFFAOYSA-N
Comment: Energy0
Num peaks: 22
91.05422664 1.329125376
99.00767038 0.5897130716
105.0698767 1.046419919
109.0284058 2.204630682
133.0647913 2.491380033
135.0076704 1.040510865
137.0233204 1.266751506
159.0287997 0.5511426991
165.0546206 0.4953266155
177.0393644 1.900729954
223.075356 0.9268771136
225.0910061 8.160511726
227.1066561 0.9974069473
243.1015708 20.81223991
267.0499291 1.523865245
269.0655792 0.9153322038
285.0604938 1.241575378
295.0448437 0.7052370824
313.0554084 1.244647695
383.1125294 3.01750327
401.1230941 16.50581134
419.1336587 11.50912923

Name: +ve in-silico MS/MS by CFM-ID for PXNNJIAQOLOYMF-UHFFFAOYSA-N
ID: PXNNJIAQOLOYMF-UHFFFAOYSA-N
Comment: Energy1
Num peaks: 26
91.05422664 4.693313739
93.06987671 0.8991662342
105.0698767 2.878907345
109.0284058 1.340423663
115.0542266 0.8126324359
121.0284058 2.083791529
133.0647913 5.410713929
135.0076704 4.653912724
137.0233204 9.44658045
139.0389705 2.495019107
149.0233204 1.820550636
151.0389705 1.381788377
159.0287997 1.526376175
163.0389705 0.8597784735
165.0546206 1.017156887
177.0393644 2.569755529
207.0804414 1.169292039
215.1066561 1.279121148
223.075356 0.7073976282
225.0910061 8.955451299
243.1015708 18.02638666
295.0448437 0.9978466639
313.0554084 1.228728477
383.1125294 1.048002263
401.1230941 2.193604611
419.1336587 0.8750074255

Name: +ve in-silico MS/MS by CFM-ID for PXNNJIAQOLOYMF-UHFFFAOYSA-N
ID: PXNNJIAQOLOYMF-UHFFFAOYSA-N
Comment: Energy2
Num peaks: 31
41.00219107 0.8985379239
43.01784114 0.8440701582
53.00219107 0.9270045891
87.00767038 1.428248321
91.05422664 4.633120348
93.06987671 1.427681968
103.0542266 1.028860617
105.0698767 4.366357099
109.0284058 7.629605514
111.0440559 1.04654893
121.0284058 1.532789268
129.0334912 2.448409429
131.0491413 1.972309072
133.0647913 3.316649007
135.0076704 3.578664968
135.0804414 0.7734613233
137.0233204 8.199555331
139.0389705 1.041671427
149.0233204 0.850886431
151.0389705 1.773132046
159.0287997 0.7816025312
161.0444498 1.19308916
163.0600999 0.7996570626
165.0546206 1.556257949
177.0393644 1.024878244
213.0910061 0.9252053621
215.1066561 1.260363286
225.0910061 3.849283003
227.1066561 1.236726363
243.1015708 4.71203967
247.1328709 0.7518929906

Name: +ve in-silico MS/MS by CFM-ID for ZBPALCGENQLIBT-UHFFFAOYSA-N
ID: ZBPALCGENQLIBT-UHFFFAOYSA-N
Comment: Energy0
Num peaks: 19
91.05422664 1.385103564
105.0698767 1.080179144
109.0284058 1.266742468
133.0647913 0.7634627838
135.0076704 1.140915731
137.0233204 1.291987901
177.0393644 2.428623151
223.075356 1.191177074
225.0910061 8.957957333
227.1066561 1.472870371
243.1015708 22.72898782
267.0499291 0.8624277635
285.0604938 1.015001909
295.0448437 0.731020004
313.0554084 1.230756443
373.1281794 0.6639694241
383.1125294 3.211226064
401.1230941 17.172808
419.1336587 11.840537

Name: +ve in-silico MS/MS by CFM-ID for ZBPALCGENQLIBT-UHFFFAOYSA-N
ID: ZBPALCGENQLIBT-UHFFFAOYSA-N
Comment: Energy1
Num peaks: 28
91.05422664 4.863146441
93.06987671 0.9450817045
105.0698767 2.74528026
109.0284058 2.202496655
121.0284058 1.265952716
133.0647913 1.91972277
135.0076704 4.893795805
137.0233204 9.865735654
139.0389705 2.586362871
149.0233204 1.909805328
151.0389705 1.449155091
159.0287997 1.599657944
163.0389705 0.9019394206
165.0546206 1.0666978
177.0393644 2.922824314
213.0910061 2.133678899
215.1066561 2.347908551
225.0910061 5.431487358
227.1066561 0.6866525513
243.1015708 19.24956272
295.0448437 1.03119289
297.0604938 0.6993474083
313.0554084 1.305937519
373.1281794 1.183224643
383.1125294 1.102321241
389.1230941 0.9018289739
401.1230941 2.379882009
419.1336587 0.9620905672

Name: +ve in-silico MS/MS by CFM-ID for ZBPALCGENQLIBT-UHFFFAOYSA-N
ID: ZBPALCGENQLIBT-UHFFFAOYSA-N
Comment: Energy2
Num peaks: 31
43.01784114 0.860599652
87.00767038 1.433373989
91.05422664 5.306512641
93.06987671 1.572435085
103.0542266 1.195414754
105.0182351 0.6445566349
105.0698767 4.709245833
109.0284058 9.717633939
111.0440559 1.598876555
115.002585 0.6302280375
117.0182351 0.6321289509
121.0284058 2.781677223
133.0647913 0.9971337909
135.0076704 3.936276964
137.0233204 8.960113819
139.0389705 1.110300702
149.0233204 0.9813976589
151.0389705 1.896303876
159.0287997 0.7738597938
161.0444498 1.215707429
163.0600999 0.8161536695
165.0546206 1.652037785
177.0393644 1.725611826
181.0647913 0.8483778441
183.0804414 0.8950321443
185.0960915 0.6329808599
225.0910061 3.30878756
227.1066561 0.804309321
243.1015708 5.246839171
247.1328709 0.7674851604
357.0968793 0.6511830444

Name: +ve in-silico MS/MS by CFM-ID for BQKOJMOCYJMXFO-UHFFFAOYSA-N
ID: BQKOJMOCYJMXFO-UHFFFAOYSA-N
Comment: Energy0
Num peaks: 19
91.05422664 1.381503833
105.0698767 1.077616481
109.0284058 1.263462574
133.0647913 0.7613982184
135.0076704 1.137469544
137.0233204 1.28891679
177.0393644 2.422651589
223.075356 1.188287673
225.0910061 8.947086989
227.1066561 1.469543066
243.1015708 22.65452161
267.0499291 0.8607242459
285.0604938 1.012121936
295.0448437 0.7295760506
313.0554084 1.227103453
373.1281794 0.6623343977
383.1125294 3.204883063
401.1230941 17.1235143
419.1336587 11.79380696

Name: +ve in-silico MS/MS by CFM-ID for BQKOJMOCYJMXFO-UHFFFAOYSA-N
ID: BQKOJMOCYJMXFO-UHFFFAOYSA-N
Comment: Energy1
Num peaks: 28
91.05422664 4.86221779
93.06987671 0.9448137393
105.0698767 2.741800495
109.0284058 2.202035844
121.0284058 1.253474542
133.0647913 1.918567823
135.0076704 4.885856283
137.0233204 9.86179329
139.0389705 2.586648446
149.0233204 1.905898771
151.0389705 1.449162514
159.0287997 1.601734031
163.0389705 0.9000214319
165.0546206 1.067088063
177.0393644 2.927134615
213.0910061 2.129141597
215.1066561 2.343074739
225.0910061 5.400480893
227.1066561 0.6875590851
243.1015708 19.24561711
295.0448437 1.032531205
297.0604938 0.7002550437
313.0554084 1.308493937
373.1281794 1.185013246
383.1125294 1.103751869
389.1230941 0.9031040796
401.1230941 2.384316654
419.1336587 0.9645894513

Name: +ve in-silico MS/MS by CFM-ID for BQKOJMOCYJMXFO-UHFFFAOYSA-N
ID: BQKOJMOCYJMXFO-UHFFFAOYSA-N
Comment: Energy2
Num peaks: 31
43.01784114 0.8588472273
87.00767038 1.430444623
91.05422664 5.279891052
93.06987671 1.56324182
103.0542266 1.190520024
105.0182351 0.6432411779
105.0698767 4.691038649
109.0284058 9.668137418
111.0440559 1.588339855
115.002585 0.6289447146
117.0182351 0.6308337651
121.0284058 2.782496535
133.0647913 0.9889815877
135.0076704 3.914316033
137.0233204 8.923060269
139.0389705 1.104371949
149.0233204 0.9735333661
151.0389705 1.887945705
159.0287997 0.772283996
161.0444498 1.213231904
163.0600999 0.8144917494
165.0546206 1.645367137
177.0393644 1.722033837
181.0647913 0.8427348503
183.0804414 0.8893160194
185.0960915 0.6290855142
225.0910061 3.283270067
227.1066561 0.8026571036
243.1015708 5.231592008
247.1328709 0.765914208
357.0968793 0.6498501488

Name: +ve in-silico MS/MS by CFM-ID for TWTQVIQWCKRMHD-MDZDMXLPSA-N
ID: TWTQVIQWCKRMHD-MDZDMXLPSA-N
Comment: Energy0
Num peaks: 14
91.05422664 1.921893155
103.0542266 1.535546957
121.0284058 0.7516224729
131.0491413 0.9069770819
177.0393644 2.05071987
207.0804414 9.542473559
209.0960915 1.069213691
225.0910061 25.40235419
251.0550145 1.07792763
269.0655792 1.344776655
297.0604938 0.7432556192
365.1019647 3.49668442
383.1125294 18.20234982
401.1230941 12.57649319

Name: +ve in-silico MS/MS by CFM-ID for TWTQVIQWCKRMHD-MDZDMXLPSA-N
ID: TWTQVIQWCKRMHD-MDZDMXLPSA-N
Comment: Energy1
Num peaks: 21
79.05422664 0.6469821888
91.05422664 1.482796966
95.04914126 1.329831461
103.0542266 2.987141439
105.0334912 0.8900444113
121.0284058 5.483029431
123.0440559 1.756119867
129.0334912 0.9524036721
131.0491413 3.437509833
135.0440559 1.488803442
145.0284058 1.895001437
147.0440559 1.409582799
159.0287997 1.852111827
177.0393644 2.764173365
207.0804414 14.11993282
209.0960915 0.8241339738
223.075356 1.103242766
225.0910061 30.63650045
365.1019647 1.306274412
383.1125294 2.623850253
401.1230941 1.088805691

Name: +ve in-silico MS/MS by CFM-ID for TWTQVIQWCKRMHD-MDZDMXLPSA-N
ID: TWTQVIQWCKRMHD-MDZDMXLPSA-N
Comment: Energy2
Num peaks: 31
41.00219107 0.786879339
43.01784114 0.9583217677
63.02292652 0.9058933205
65.03857658 0.6548069075
79.05422664 1.381023524
87.00767038 1.522177319
91.05422664 2.237752176
95.04914126 6.106881845
101.0385766 3.456995616
103.0542266 11.36252158
105.0182351 0.6838379126
105.0698767 1.459388413
117.0182351 0.6535219584
121.0284058 7.204591081
123.0440559 0.7527944806
129.0334912 1.311745284
131.0491413 1.858439928
135.0440559 1.865744779
145.0284058 1.168768967
147.0440559 2.209009135
157.0131497 0.6453445261
159.0287997 1.139806241
161.0444498 1.427347581
179.0491413 0.9222613343
183.0804414 0.6484896842
195.0804414 0.6685531002
197.0960915 1.134090433
207.0804414 6.780277382
209.0960915 1.103144875
225.0910061 6.959062137
251.0550145 0.6508852479

Name: +ve in-silico MS/MS by CFM-ID for UCEIIKXJAMWBIL-UHFFFAOYSA-N
ID: UCEIIKXJAMWBIL-UHFFFAOYSA-N
Comment: Energy0
Num peaks: 15
99.00767038 0.6516218504
105.0334912 0.6022822468
121.0284058 3.826190353
135.0440559 0.7108581327
149.0597059 1.712689192
159.0287997 0.6276756314
177.0393644 1.907148285
223.075356 1.053532041
225.0910061 8.963490583
227.1066561 1.026195363
243.1015708 23.84140349
283.0812292 0.566023427
383.1125294 3.580779221
401.1230941 18.67696073
419.1336587 12.3642867

Name: +ve in-silico MS/MS by CFM-ID for UCEIIKXJAMWBIL-UHFFFAOYSA-N
ID: UCEIIKXJAMWBIL-UHFFFAOYSA-N
Comment: Energy1
Num peaks: 26
95.04914126 0.8894957991
105.0334912 4.094654018
107.0491413 3.594406811
109.0647913 0.6762913474
117.0334912 1.200441796
119.0491413 1.069014288
121.0284058 16.75099639
121.0647913 1.096092003
123.0440559 1.582996764
135.0440559 1.819666371
145.0284058 0.9468873673
147.0440559 1.625929772
149.0597059 3.836006058
159.0287997 1.68256806
177.0393644 2.318182265
199.075356 0.6342931492
207.0804414 1.047385283
213.0910061 1.062747147
215.1066561 1.400040636
223.075356 0.7164044394
225.0910061 8.713836254
227.1066561 0.6784655907
243.1015708 18.34140591
383.1125294 1.122458683
401.1230941 2.2949963
419.1336587 0.9003496279

Name: +ve in-silico MS/MS by CFM-ID for UCEIIKXJAMWBIL-UHFFFAOYSA-N
ID: UCEIIKXJAMWBIL-UHFFFAOYSA-N
Comment: Energy2
Num peaks: 31
41.00219107 0.636045609
43.01784114 0.8949106993
49.00727645 0.8205217623
79.01784114 0.6712149757
87.00767038 1.442081619
93.0334912 2.110978934
95.04914126 1.424626384
105.0182351 0.6480913794
105.0334912 4.081776753
107.0491413 5.246132652
115.002585 0.6188046709
117.0182351 0.6245528782
117.0334912 1.460001879
119.0491413 2.419998356
121.0284058 14.26786356
121.0647913 4.029394778
123.0440559 0.734379737
135.0440559 1.180578969
145.0284058 2.286245115
147.0440559 1.624305395
149.0597059 3.276689592
159.0287997 1.091704128
161.0444498 1.266825725
163.0600999 0.8457208385
177.0393644 0.6189866211
211.075356 0.6975809227
213.0910061 1.909097936
215.1066561 0.7805299764
225.0910061 4.134759385
227.1066561 0.7587719282
243.1015708 5.890847058

Name: +ve in-silico MS/MS by CFM-ID for MPRTXTPGMGFAJT-UHFFFAOYSA-N
ID: MPRTXTPGMGFAJT-UHFFFAOYSA-N
Comment: Energy0
Num peaks: 19
95.04914126 0.7138831193
99.00767038 0.6204555682
107.0491413 1.418208083
121.0284058 1.421300143
121.0647913 1.061526983
147.0440559 0.7000473123
149.0597059 1.627292599
177.0393644 1.911313215
223.075356 0.9554526414
225.0910061 8.681593079
227.1066561 1.016574703
243.1015708 23.07335308
251.0550145 1.039821239
269.0655792 1.349984319
279.0499291 0.786316502
297.0604938 1.340805445
383.1125294 3.288673044
401.1230941 17.54643491
419.1336587 11.91259187

Name: +ve in-silico MS/MS by CFM-ID for MPRTXTPGMGFAJT-UHFFFAOYSA-N
ID: MPRTXTPGMGFAJT-UHFFFAOYSA-N
Comment: Energy1
Num peaks: 29
95.04914126 1.305917092
105.0334912 3.29272476
107.0491413 4.705167161
121.0284058 10.14498262
121.0647913 2.697640823
123.0440559 2.627493845
131.0491413 0.9456657722
135.0440559 1.581631276
137.0597059 0.5524436114
145.0284058 1.039466861
147.0440559 2.854543892
149.0597059 3.574923715
159.0287997 1.505742084
177.0393644 2.516838554
199.075356 0.6377492716
207.0804414 1.021065673
213.0910061 1.130009993
215.1066561 1.537835709
223.075356 0.7639682326
225.0910061 8.939107459
227.1066561 0.6481843168
241.0859207 0.5869553806
243.1015708 18.85258179
279.0499291 1.005314137
281.0655792 0.6514011553
297.0604938 1.228504899
383.1125294 1.024191568
401.1230941 2.144062022
419.1336587 0.8522450969

Name: +ve in-silico MS/MS by CFM-ID for MPRTXTPGMGFAJT-UHFFFAOYSA-N
ID: MPRTXTPGMGFAJT-UHFFFAOYSA-N
Comment: Energy2
Num peaks: 31
43.01784114 0.8367146767
49.00727645 1.567198616
63.02292652 0.9800344874
79.05422664 1.292008884
87.00767038 1.415114849
95.04914126 5.32658676
105.0182351 0.6365610706
105.0334912 2.84139312
107.0491413 2.87739693
119.0491413 1.237563253
121.0284058 10.74005996
121.0647913 3.211746755
123.0440559 1.251015209
135.0440559 2.252181927
145.0284058 1.657587812
147.0440559 3.14798727
149.0597059 5.177757724
159.0287997 0.7748392116
161.0444498 1.18301257
163.0600999 0.7923292891
177.0393644 0.8718429977
197.0597059 0.9180780175
211.075356 0.7552647277
213.0910061 2.005335142
215.1066561 0.8674209214
225.0910061 4.498976375
227.1066561 1.225365251
243.1015708 4.849359348
247.1328709 0.7449680162
251.0550145 0.6539532634
357.0968793 0.6320780724

Name: +ve in-silico MS/MS by CFM-ID for JTKSJFZOCIBOMV-UHFFFAOYSA-N
ID: JTKSJFZOCIBOMV-UHFFFAOYSA-N
Comment: Energy0
Num peaks: 14
99.00767038 0.6593731695
107.0491413 0.6117438659
121.0284058 3.863114224
135.0440559 0.7192087153
149.0597059 1.195151764
159.0287997 0.6327261732
177.0393644 1.899117438
223.075356 1.061096045
225.0910061 9.091754154
227.1066561 1.038625417
243.1015708 24.38472305
383.1125294 3.628738608
401.1230941 18.84726236
419.1336587 12.43258294

Name: +ve in-silico MS/MS by CFM-ID for JTKSJFZOCIBOMV-UHFFFAOYSA-N
ID: JTKSJFZOCIBOMV-UHFFFAOYSA-N
Comment: Energy1
Num peaks: 26
95.04914126 1.235695381
107.0491413 3.994849281
109.0647913 0.7295456597
117.0334912 1.343266735
119.0491413 1.219145386
121.0284058 17.8421675
121.0647913 1.095239908
123.0440559 1.691632234
135.0440559 1.972399176
145.0284058 0.8278134059
147.0440559 1.37593454
149.0597059 2.622077262
159.0287997 1.692389292
177.0393644 2.239709545
199.075356 1.037712008
201.0910061 0.6881685892
207.0804414 1.053889762
213.0910061 1.183910467
215.1066561 1.6073938
223.075356 0.760846256
225.0910061 9.346596728
227.1066561 0.6837644911
243.1015708 19.84673807
383.1125294 1.125168001
401.1230941 2.308086699
419.1336587 0.9115670667

Name: +ve in-silico MS/MS by CFM-ID for JTKSJFZOCIBOMV-UHFFFAOYSA-N
ID: JTKSJFZOCIBOMV-UHFFFAOYSA-N
Comment: Energy2
Num peaks: 31
41.00219107 0.646244615
43.01784114 0.9096603926
79.01784114 0.6804028973
87.00767038 1.441532167
93.0334912 2.139875055
95.04914126 1.819837948
105.0182351 0.6476628297
107.0491413 6.28316791
117.0334912 1.337954123
119.0491413 2.831101739
121.0284058 15.55849286
121.0647913 4.118528981
123.0440559 0.8258635651
125.0597059 0.6768348357
135.0440559 1.366810784
145.0284058 1.563797804
147.0440559 1.202396659
149.0597059 2.737415428
159.0287997 1.081667348
159.0440559 0.7061679224
161.0444498 1.38037628
163.0600999 0.8572974823
197.0597059 0.8205899357
199.075356 0.9354708726
201.0910061 0.8086736162
211.075356 0.7983523732
213.0910061 2.129583963
215.1066561 0.9222620785
225.0910061 4.785332271
227.1066561 0.8437903628
243.1015708 6.09267425

Name: +ve in-silico MS/MS by CFM-ID for FALNQERBYVZQRU-UHFFFAOYSA-N
ID: FALNQERBYVZQRU-UHFFFAOYSA-N
Comment: Energy0
Num peaks: 17
95.04914126 0.6694810957
107.0491413 1.495073593
121.0284058 1.445614169
121.0647913 1.078433996
149.0597059 1.332205925
177.0393644 1.925446624
223.075356 0.9626209951
225.0910061 8.924040337
227.1066561 1.031754716
243.1015708 23.68693936
251.0550145 1.049198999
269.0655792 1.335864169
279.0499291 0.7981066283
297.0604938 1.351588485
383.1125294 3.353891824
401.1230941 17.80843043
419.1336587 12.04350309

Name: +ve in-silico MS/MS by CFM-ID for FALNQERBYVZQRU-UHFFFAOYSA-N
ID: FALNQERBYVZQRU-UHFFFAOYSA-N
Comment: Energy1
Num peaks: 27
95.04914126 1.306580308
105.0334912 2.085346667
107.0491413 5.143350626
121.0284058 10.75256417
121.0647913 2.909579533
123.0440559 2.923778569
135.0440559 1.485644873
145.0284058 0.8518588601
147.0440559 1.317135527
149.0597059 3.190641051
159.0287997 1.535925898
177.0393644 2.573520795
199.075356 0.9984485288
201.0910061 0.634656816
207.0804414 1.159192243
213.0910061 1.228175196
215.1066561 1.699657367
223.075356 0.806859072
225.0910061 9.835726415
227.1066561 0.6620316626
241.0859207 0.6438418962
243.1015708 20.2365066
279.0499291 1.026605449
297.0604938 1.264654016
383.1125294 1.050813615
401.1230941 2.208800307
419.1336587 0.8862964912

Name: +ve in-silico MS/MS by CFM-ID for FALNQERBYVZQRU-UHFFFAOYSA-N
ID: FALNQERBYVZQRU-UHFFFAOYSA-N
Comment: Energy2
Num peaks: 31
43.01784114 0.8600678169
63.02292652 1.159281888
79.05422664 1.541006527
87.00767038 1.427773153
93.06987671 0.7427191508
95.04914126 5.668015315
105.0334912 1.636117576
107.0491413 3.841270305
117.0334912 0.6729080922
119.0491413 1.237450491
121.0284058 12.03576038
121.0647913 3.807859632
123.0440559 1.418259056
135.0440559 2.154610919
145.0284058 1.27686539
147.0440559 1.366960682
149.0597059 2.970250761
159.0287997 0.7738123013
159.0440559 0.689252633
161.0444498 1.217339388
163.0600999 0.8129761204
177.0393644 0.9005933384
197.0597059 1.189555374
199.075356 0.8815968811
201.0910061 0.6851837041
211.075356 0.8579045484
213.0910061 2.234332721
215.1066561 1.009226276
225.0910061 5.193150426
227.1066561 1.322079197
243.1015708 5.424715749

Name: +ve in-silico MS/MS by CFM-ID for XNFCECMFFVMXEZ-UHFFFAOYSA-N
ID: XNFCECMFFVMXEZ-UHFFFAOYSA-N
Comment: Energy0
Num peaks: 15
99.00767038 0.6567478873
105.0334912 0.6095833415
121.0284058 3.853781866
135.0440559 0.7166347489
149.0597059 1.190419795
159.0287997 0.63159969
177.0393644 1.918340539
223.075356 1.0604174
225.0910061 9.04282006
227.1066561 1.031551084
243.1015708 24.12019959
283.0812292 0.56994299
383.1125294 3.611806588
401.1230941 18.84301193
419.1336587 12.48091077

Name: +ve in-silico MS/MS by CFM-ID for XNFCECMFFVMXEZ-UHFFFAOYSA-N
ID: XNFCECMFFVMXEZ-UHFFFAOYSA-N
Comment: Energy1
Num peaks: 25
95.04914126 1.226743002
105.0334912 4.330226383
107.0491413 3.718481915
109.0647913 0.6827087103
117.0334912 1.256908882
119.0491413 1.128394886
121.0284058 17.24392917
121.0647913 1.061923874
123.0440559 1.633907866
135.0440559 1.888525251
145.0284058 0.781874775
147.0440559 1.295239701
149.0597059 2.52962447
159.0287997 1.697865549
177.0393644 2.342818108
207.0804414 1.057323975
213.0910061 1.113932755
215.1066561 1.484567432
223.075356 0.7240713453
225.0910061 9.014347547
227.1066561 0.6849972686
243.1015708 19.06098201
383.1125294 1.137084681
401.1230941 2.3299975
419.1336587 0.917517624

Name: +ve in-silico MS/MS by CFM-ID for XNFCECMFFVMXEZ-UHFFFAOYSA-N
ID: XNFCECMFFVMXEZ-UHFFFAOYSA-N
Comment: Energy2
Num peaks: 31
41.00219107 0.6522788751
43.01784114 0.9178709193
79.01784114 0.687872464
87.00767038 1.457421467
93.0334912 2.163366929
95.04914126 1.8293655
105.0182351 0.6547907907
105.0334912 4.44596749
107.0491413 5.549328141
117.0182351 0.6256357065
117.0334912 1.272508478
119.0491413 2.627852991
121.0284058 14.89630593
121.0647913 3.938116299
123.0440559 0.7930839772
125.0597059 0.6403077525
135.0440559 1.294126126
145.0284058 1.494762742
147.0440559 1.157774249
149.0597059 2.670255721
157.0131497 0.6181064991
159.0287997 1.09167381
161.0444498 1.29996095
163.0600999 0.8667090248
177.0393644 0.6278281338
211.075356 0.7602092561
213.0910061 2.053015478
215.1066561 0.8650442536
225.0910061 4.538496504
227.1066561 0.7776906347
243.1015708 6.104152064

Name: +ve in-silico MS/MS by CFM-ID for MOPZTHIOESTQGB-UHFFFAOYSA-N
ID: MOPZTHIOESTQGB-UHFFFAOYSA-N
Comment: Energy0
Num peaks: 17
95.04914126 0.6692783254
107.0491413 1.484404373
121.0284058 1.447867722
121.0647913 1.077086785
149.0597059 1.336147199
177.0393644 1.926020706
223.075356 0.9632879
225.0910061 8.875555079
227.1066561 1.02336602
243.1015708 23.64246007
251.0550145 1.043237891
269.0655792 1.336857376
279.0499291 0.7941791099
297.0604938 1.352689913
383.1125294 3.324828036
401.1230941 17.74449581
419.1336587 12.0568896

Name: +ve in-silico MS/MS by CFM-ID for MOPZTHIOESTQGB-UHFFFAOYSA-N
ID: MOPZTHIOESTQGB-UHFFFAOYSA-N
Comment: Energy1
Num peaks: 25
95.04914126 1.308858019
105.0334912 3.525891165
107.0491413 5.079768055
121.0284058 10.88541602
121.0647913 2.902688483
123.0440559 2.76817243
135.0440559 1.666995337
145.0284058 0.854096079
147.0440559 1.320161225
149.0597059 3.237629557
159.0287997 1.538093998
177.0393644 2.577651554
199.075356 0.6987772194
207.0804414 1.11640105
213.0910061 1.231900537
215.1066561 1.705495285
223.075356 0.8081051325
225.0910061 9.739605862
243.1015708 20.2914798
279.0499291 1.027785262
281.0655792 0.6665450948
297.0604938 1.267344663
383.1125294 1.051265711
401.1230941 2.212454871
419.1336587 0.8888402923

Name: +ve in-silico MS/MS by CFM-ID for MOPZTHIOESTQGB-UHFFFAOYSA-N
ID: MOPZTHIOESTQGB-UHFFFAOYSA-N
Comment: Energy2
Num peaks: 31
43.01784114 0.8590607815
63.02292652 1.014388474
79.05422664 1.402937388
87.00767038 1.427920412
93.06987671 0.742795477
95.04914126 5.652934982
105.0182351 0.6421076533
105.0334912 3.160501664
107.0491413 3.373632692
117.0334912 0.6611147417
119.0491413 1.375131693
121.0284058 12.05127239
121.0647913 3.73066627
123.0440559 1.353204586
135.0440559 2.396262336
145.0284058 1.256957444
147.0440559 1.345991324
149.0597059 3.102427295
159.0287997 0.7727394162
161.0444498 1.214990894
163.0600999 0.8130596666
177.0393644 0.8867224098
197.0597059 1.014064473
199.075356 0.643024309
211.075356 0.8495318827
213.0910061 2.216535536
215.1066561 0.9971786459
225.0910061 5.119742846
227.1066561 1.257507352
243.1015708 5.395702154
357.0968793 0.6487016102

Name: +ve in-silico MS/MS by CFM-ID for MQZCUJOHTHEMJF-IZZDOVSWSA-N
ID: MQZCUJOHTHEMJF-IZZDOVSWSA-N
Comment: Energy0
Num peaks: 14
91.05422664 1.918822809
103.0542266 1.533501003
121.0284058 0.7508091249
131.0491413 0.9060962975
177.0393644 2.105073417
207.0804414 9.538211877
209.0960915 1.05329595
225.0910061 25.39844519
251.0550145 1.076522787
269.0655792 1.342410352
297.0604938 0.7418553891
365.1019647 3.478331137
383.1125294 18.1415589
401.1230941 12.54373315

Name: +ve in-silico MS/MS by CFM-ID for MQZCUJOHTHEMJF-IZZDOVSWSA-N
ID: MQZCUJOHTHEMJF-IZZDOVSWSA-N
Comment: Energy1
Num peaks: 21
79.05422664 0.6522014332
91.05422664 1.484036374
95.04914126 1.336702964
103.0542266 3.000285917
105.0334912 0.8594484749
121.0284058 5.539823433
123.0440559 1.781235802
129.0334912 0.9365485681
131.0491413 3.49504368
135.0440559 1.489948673
145.0284058 1.859377371
147.0440559 1.425056453
159.0287997 1.853536526
177.0393644 2.835331527
207.0804414 14.06544231
209.0960915 0.7873595645
223.075356 0.9733938039
225.0910061 31.15514219
365.1019647 1.292638606
383.1125294 2.617485086
401.1230941 1.090481417

Name: +ve in-silico MS/MS by CFM-ID for MQZCUJOHTHEMJF-IZZDOVSWSA-N
ID: MQZCUJOHTHEMJF-IZZDOVSWSA-N
Comment: Energy2
Num peaks: 31
41.00219107 0.6805581506
43.01784114 0.9576391982
63.02292652 1.184062956
79.05422664 1.392773716
87.00767038 1.521088571
91.05422664 2.236149612
95.04914126 6.12107595
101.0385766 3.477567073
103.0542266 11.42020341
105.0182351 0.683349572
105.0698767 1.473864722
115.002585 0.6447956388
117.0182351 0.6530530418
121.0284058 7.222844832
123.0440559 0.7570918339
129.0334912 1.326151482
131.0491413 1.88347465
135.0440559 1.864415893
145.0284058 1.004224913
147.0440559 2.221693606
157.0131497 0.6448848762
159.0287997 1.138994409
161.0444498 1.426330945
177.0393644 0.8049724248
195.0804414 1.017333306
197.0960915 1.177500704
207.0804414 6.877897299
209.0960915 0.951106197
225.0910061 6.972371536
251.0550145 0.6504216516
341.1019647 0.6346019744

Name: +ve in-silico MS/MS by CFM-ID for KLMKGDIYOORAED-UHFFFAOYSA-N
ID: KLMKGDIYOORAED-UHFFFAOYSA-N
Comment: Energy0
Num peaks: 8
47.04914126 8.765421645
153.0546206 3.677623805
343.0812292 2.698932745
355.0812292 6.194649247
369.0968793 4.544930935
373.0917939 4.062962192
383.1125294 8.740230515
401.1230941 43.33889152

Name: +ve in-silico MS/MS by CFM-ID for KLMKGDIYOORAED-UHFFFAOYSA-N
ID: KLMKGDIYOORAED-UHFFFAOYSA-N
Comment: Energy1
Num peaks: 13
29.03857658 1.712716815
45.0334912 1.893311453
47.04914126 36.00997801
137.0597059 1.449427144
153.0546206 2.100136212
325.0706646 1.267183161
327.0863146 2.947153621
343.0812292 12.56044119
355.0812292 9.158955771
357.0968793 1.323001292
369.0968793 2.8434261
383.1125294 2.471008474
401.1230941 4.729582783

Name: +ve in-silico MS/MS by CFM-ID for KLMKGDIYOORAED-UHFFFAOYSA-N
ID: KLMKGDIYOORAED-UHFFFAOYSA-N
Comment: Energy2
Num peaks: 31
29.03857658 2.569872249
41.00219107 1.216163791
47.04914126 5.610526067
69.0334912 1.247447777
97.02840582 3.195896681
123.0440559 1.969374986
137.0233204 1.87323826
137.0597059 1.63523121
139.0389705 2.883965594
151.0389705 1.858930261
153.0546206 2.349202843
165.0182351 2.554608715
167.0338851 1.653424948
181.0495352 1.33308394
191.0338851 1.537894036
205.0495352 1.453204514
221.0444498 1.601799991
233.0444498 1.828649996
299.0550145 1.268972094
313.0706646 1.445183567
325.0706646 2.479359696
327.0863146 2.093598894
341.0655792 3.276552701
341.1019647 1.460294327
343.0812292 2.407264859
345.0968793 1.729104249
355.0812292 1.891048788
357.0968793 1.685473426
369.0968793 1.909322182
383.1125294 1.464601171
385.0917939 2.690628101

Name: +ve in-silico MS/MS by CFM-ID for FDDICYCDJLNBGT-UHFFFAOYSA-N
ID: FDDICYCDJLNBGT-UHFFFAOYSA-N
Comment: Energy0
Num peaks: 7
89.05970595 2.442455889
311.0550145 15.9754059
341.0655792 3.519349475
343.0812292 2.506148691
365.1019647 8.015760053
383.1125294 18.44192645
401.1230941 29.43819844

Name: +ve in-silico MS/MS by CFM-ID for FDDICYCDJLNBGT-UHFFFAOYSA-N
ID: FDDICYCDJLNBGT-UHFFFAOYSA-N
Comment: Energy1
Num peaks: 21
69.0334912 1.399349652
71.04914126 4.037529038
73.06479133 2.158947396
83.04914126 1.416239084
85.06479133 4.698692285
87.04405588 2.073290178
87.08044139 1.234365724
89.05970595 8.956242947
101.0597059 1.475600275
103.075356 3.073612271
281.0444498 1.259682935
283.0600999 4.677212218
297.0393644 2.056610753
299.0550145 1.291242645
311.0550145 19.40535462
313.0706646 2.088372025
355.1176147 2.272407231
365.1019647 5.639716154
373.1281794 1.801364414
383.1125294 5.965525436
401.1230941 4.023130346

Name: +ve in-silico MS/MS by CFM-ID for FDDICYCDJLNBGT-UHFFFAOYSA-N
ID: FDDICYCDJLNBGT-UHFFFAOYSA-N
Comment: Energy2
Num peaks: 31
39.02292652 1.270493285
41.03857658 1.047827686
57.0334912 1.598542556
59.04914126 1.888649448
69.0334912 2.063391698
71.04914126 2.514876221
73.06479133 1.296264271
85.06479133 1.338490949
87.08044139 1.329912895
89.05970595 1.098187209
177.0546206 1.05248385
225.0182351 2.586558526
237.0182351 2.48379037
239.0338851 3.211260831
241.0495352 1.126472312
265.0131497 1.903391427
267.0287997 4.577848507
267.0651853 9.456685165
269.0444498 2.467496452
269.0808353 1.394510935
279.0287997 1.237855184
281.0444498 2.913054544
283.0600999 4.604425218
293.0444498 1.189935261
295.0237144 1.948343366
295.0600999 3.799658867
297.0393644 2.468721964
311.0550145 3.863416582
313.0706646 0.9787582205
339.1227001 1.14676069
365.1019647 2.20560841

Name: +ve in-silico MS/MS by CFM-ID for NORMTIXLPBZOKX-FYNQTZHUSA-N
ID: NORMTIXLPBZOKX-FYNQTZHUSA-N
Comment: Energy0
Num peaks: 22
101.0597059 1.09849988
113.0597059 0.7164653651
131.0702706 3.27157548
271.0600999 1.319089369
277.0495352 0.593478111
281.0444498 0.9491701491
295.0600999 3.094542577
297.0393644 0.596876782
297.0757499 0.7242555785
299.0914 0.6554807034
301.1070501 1.124189215
303.1227001 1.174766841
307.0600999 0.6880593005
325.0706646 2.268788787
327.0863146 0.6611170668
341.0655792 0.9865812797
343.0812292 1.421532355
365.1019647 2.271565259
373.0917939 0.6040641258
373.1281794 0.6936658792
383.1125294 18.35790459
401.1230941 36.92882301

Name: +ve in-silico MS/MS by CFM-ID for NORMTIXLPBZOKX-FYNQTZHUSA-N
ID: NORMTIXLPBZOKX-FYNQTZHUSA-N
Comment: Energy1
Num peaks: 31
57.0334912 1.078765583
83.04914126 0.9864080572
87.04405588 0.7977944308
95.04914126 0.9060943197
101.0597059 1.693463952
103.075356 1.202561182
113.0597059 2.956917663
119.0702706 1.460091797
131.0702706 6.122048492
277.0495352 0.864232737
281.0444498 2.958405665
283.0600999 1.546547448
295.0600999 3.265275386
297.0393644 0.8641251474
297.0757499 2.164428484
299.0550145 0.8712706022
307.0600999 2.797040307
307.0812292 1.125425344
309.0757499 1.655115906
313.0706646 1.005862868
325.0706646 2.471690939
327.0863146 2.09838675
355.0812292 1.0156149
355.1176147 0.9830121915
357.0968793 1.415187982
359.1125294 1.12856796
365.1019647 4.320922
371.1125294 2.243444792
373.1281794 3.276709073
383.1125294 11.18194236
401.1230941 9.379718582

Name: +ve in-silico MS/MS by CFM-ID for NORMTIXLPBZOKX-FYNQTZHUSA-N
ID: NORMTIXLPBZOKX-FYNQTZHUSA-N
Comment: Energy2
Num peaks: 31
55.01784114 2.20741572
57.0334912 2.219362053
59.04914126 1.147535684
69.0334912 1.409469027
71.04914126 1.062264563
77.00219107 1.789886363
81.0334912 3.106406435
83.04914126 2.117062647
85.06479133 1.446523738
87.08044139 1.094249763
97.02840582 1.34467212
99.04405588 2.241001054
101.0597059 1.238701975
111.0440559 0.9766797194
113.0597059 1.054415324
267.0651853 0.9106980177
277.0495352 2.679141248
279.0651853 1.010130405
281.0444498 1.521628865
293.0444498 1.026193743
295.0600999 1.21344365
303.1227001 1.355707354
309.0757499 0.9418496949
325.0706646 2.165326011
355.0812292 1.747624524
355.1176147 1.139014441
357.0968793 1.391234822
365.1019647 3.029736563
371.1125294 1.538167419
373.1281794 1.289644063
383.1125294 1.799990992

Name: +ve in-silico MS/MS by CFM-ID for AODUPPDRCWXZLS-UHFFFAOYSA-N
ID: AODUPPDRCWXZLS-UHFFFAOYSA-N
Comment: Energy0
Num peaks: 6
153.0546206 3.667414106
387.107444 6.751185995
389.1230941 2.76977799
401.1230941 7.924108172
403.1023586 1.89239772
419.1336587 69.95346258

Name: +ve in-silico MS/MS by CFM-ID for AODUPPDRCWXZLS-UHFFFAOYSA-N
ID: AODUPPDRCWXZLS-UHFFFAOYSA-N
Comment: Energy1
Num peaks: 14
55.01784114 2.953958458
123.0440559 2.337294672
153.0546206 5.606268633
155.0702706 1.860868457
265.0706646 2.11008231
345.0968793 1.904741536
359.1125294 2.296455412
375.107444 4.992893549
387.107444 11.42194017
389.1230941 7.440432547
391.1387441 6.588142796
401.1230941 6.056699726
403.1023586 2.171859185
419.1336587 23.48907502

Name: +ve in-silico MS/MS by CFM-ID for AODUPPDRCWXZLS-UHFFFAOYSA-N
ID: AODUPPDRCWXZLS-UHFFFAOYSA-N
Comment: Energy2
Num peaks: 31
79.01784114 1.846767934
81.0334912 1.686633672
97.02840582 1.055581184
109.0284058 1.741338802
111.0440559 1.23330115
123.0440559 3.655723533
127.0389705 2.427364665
135.0440559 0.9283548231
137.0233204 2.329179075
137.0597059 1.432620202
139.0389705 2.796239425
151.0389705 0.9926204085
153.0546206 16.20246856
155.0338851 1.349347608
165.0546206 5.320343753
167.0702706 1.21915918
169.0495352 2.870202992
179.0338851 2.958685732
181.0495352 1.353980295
183.0651853 1.099078474
195.0651853 2.385362147
211.0600999 1.625304466
235.0600999 1.425104564
315.0863146 1.833458425
333.0968793 1.441618895
335.1125294 1.176881048
363.107444 0.9036318808
387.107444 1.721416109
389.1230941 5.161393193
391.1387441 1.374743959
403.1023586 1.973787669

Name: +ve in-silico MS/MS by CFM-ID for XZKJITYVVLNMNW-UHFFFAOYSA-N
ID: XZKJITYVVLNMNW-UHFFFAOYSA-N
Comment: Energy0
Num peaks: 6
167.0702706 3.712166572
387.107444 6.585035208
389.1230941 2.43910279
401.1230941 8.138544607
403.1023586 1.900241547
419.1336587 69.41078171

Name: +ve in-silico MS/MS by CFM-ID for XZKJITYVVLNMNW-UHFFFAOYSA-N
ID: XZKJITYVVLNMNW-UHFFFAOYSA-N
Comment: Energy1
Num peaks: 15
55.01784114 2.370608705
123.0440559 1.707210923
167.0702706 6.642050385
169.0859207 2.444461216
251.0550145 2.256170195
331.0812292 1.655162193
345.0968793 1.318064498
373.0917939 2.533568615
375.107444 6.183768841
387.107444 9.41420904
389.1230941 2.985164781
391.1387441 3.81537429
401.1230941 6.772780194
403.1023586 2.651707604
419.1336587 27.28071295

Name: +ve in-silico MS/MS by CFM-ID for XZKJITYVVLNMNW-UHFFFAOYSA-N
ID: XZKJITYVVLNMNW-UHFFFAOYSA-N
Comment: Energy2
Num peaks: 31
79.01784114 0.9930277714
81.0334912 0.9833613655
83.04914126 0.9498495387
111.0440559 1.772603731
113.0233204 1.098263867
123.0440559 1.383287847
127.0389705 1.437012232
137.0597059 6.279698152
139.0389705 2.204707561
141.0182351 1.39617824
153.0546206 5.939113382
165.0182351 1.580651647
167.0702706 13.43424061
179.0338851 2.065218342
181.0495352 2.666486598
195.0651853 1.260346148
197.0444498 1.313242826
221.0444498 1.166535294
275.0550145 1.092815913
301.0706646 1.758934283
315.0863146 1.298225122
319.0812292 2.446587553
331.0812292 1.047446917
333.0968793 1.161859796
345.0968793 1.214949645
349.1281794 1.282514936
361.0917939 1.297530301
387.107444 1.93883836
389.1230941 5.333300852
391.1387441 1.533281824
403.1023586 2.103374322

Name: +ve in-silico MS/MS by CFM-ID for ZTRIAPGZDVETGL-UHFFFAOYSA-N
ID: ZTRIAPGZDVETGL-UHFFFAOYSA-N
Comment: Energy0
Num peaks: 6
221.0444498 4.03375934
387.107444 7.393994719
389.1230941 2.849286354
401.1230941 10.70630437
403.1023586 2.113608658
419.1336587 63.96645849

Name: +ve in-silico MS/MS by CFM-ID for ZTRIAPGZDVETGL-UHFFFAOYSA-N
ID: ZTRIAPGZDVETGL-UHFFFAOYSA-N
Comment: Energy1
Num peaks: 13
55.01784114 1.787987781
199.0964854 1.181491901
221.0444498 8.032812763
275.0550145 1.763581692
331.0812292 3.867923826
335.1125294 3.269361488
375.107444 3.140412397
387.107444 11.98310503
389.1230941 3.581919537
391.1387441 3.726835177
401.1230941 8.81181982
403.1023586 3.317567658
419.1336587 26.21327549

Name: +ve in-silico MS/MS by CFM-ID for ZTRIAPGZDVETGL-UHFFFAOYSA-N
ID: ZTRIAPGZDVETGL-UHFFFAOYSA-N
Comment: Energy2
Num peaks: 31
87.04405588 1.226873301
123.0076704 0.924847719
135.0076704 2.076839973
141.0182351 0.9044889759
149.0233204 1.538120588
153.0546206 1.04804748
167.0702706 2.675661166
169.0495352 1.579610258
177.0182351 3.387573636
179.0338851 2.877161226
181.0495352 1.835194917
183.0651853 2.726470692
191.0338851 7.311202473
197.0808353 1.553227973
205.0131497 1.667279058
205.0495352 3.734299023
207.0287997 4.452924668
221.0444498 14.51728503
221.0808353 0.9736067859
223.0964854 1.094041351
225.0757499 1.462737931
245.0444498 1.426715703
301.0706646 2.163861529
315.0863146 0.9153442179
319.0812292 1.939494069
333.0968793 1.262731436
371.1125294 1.023106026
387.107444 1.536724126
389.1230941 3.050325068
391.1387441 1.614746745
403.1023586 1.599360428

Name: +ve in-silico MS/MS by CFM-ID for LYGDVJBJNCXPRS-UHFFFAOYSA-N
ID: LYGDVJBJNCXPRS-UHFFFAOYSA-N
Comment: Energy0
Num peaks: 6
183.0651853 2.362386378
235.0600999 4.413129767
387.107444 8.124438554
389.1230941 3.308852864
403.1023586 2.285332475
419.1336587 72.38839036

Name: +ve in-silico MS/MS by CFM-ID for LYGDVJBJNCXPRS-UHFFFAOYSA-N
ID: LYGDVJBJNCXPRS-UHFFFAOYSA-N
Comment: Energy1
Num peaks: 13
183.0651853 1.218645831
185.0808353 1.162528561
235.0600999 8.743847052
289.0706646 1.478523766
335.1125294 1.135151544
345.0968793 2.764101091
349.1281794 1.192798936
375.107444 4.644016261
387.107444 14.3207098
389.1230941 4.048490552
391.1387441 5.743048903
403.1023586 3.725169327
419.1336587 30.6768252

Name: +ve in-silico MS/MS by CFM-ID for LYGDVJBJNCXPRS-UHFFFAOYSA-N
ID: LYGDVJBJNCXPRS-UHFFFAOYSA-N
Comment: Energy2
Num peaks: 28
68.99710569 1.007562912
73.02840582 1.247446154
111.0440559 0.912482111
127.0389705 1.74008466
149.0233204 1.501590713
151.0389705 4.956021627
153.0546206 2.721726728
155.0338851 1.024931173
167.0338851 1.82697951
167.0702706 1.47698237
169.0495352 2.269241347
183.0651853 3.282331192
205.0495352 12.27683867
207.0651853 2.495916238
209.0808353 1.651004027
211.0600999 2.276889506
221.0444498 8.521419928
235.0600999 13.50147758
259.0600999 1.236356049
289.0706646 1.186293043
315.0863146 2.13551598
333.0968793 1.385048712
335.1125294 0.9329778925
347.1125294 1.176873095
387.107444 1.52526007
389.1230941 2.347135844
391.1387441 1.678117446
403.1023586 1.719277907

Name: +ve in-silico MS/MS by CFM-ID for FBAFEXJDBWVSTQ-UHFFFAOYSA-N
ID: FBAFEXJDBWVSTQ-UHFFFAOYSA-N
Comment: Energy0
Num peaks: 6
153.0546206 1.974278343
387.107444 6.657680631
389.1230941 2.545344741
401.1230941 11.02133712
403.1023586 1.89341764
419.1336587 68.59145781

Name: +ve in-silico MS/MS by CFM-ID for FBAFEXJDBWVSTQ-UHFFFAOYSA-N
ID: FBAFEXJDBWVSTQ-UHFFFAOYSA-N
Comment: Energy1
Num peaks: 13
55.01784114 3.206833002
153.0546206 2.634167061
265.0706646 3.359466786
335.1125294 2.079922743
359.1125294 2.597386097
371.1125294 1.622713479
375.107444 1.535513233
387.107444 11.75092772
389.1230941 8.032491266
391.1387441 6.767599218
401.1230941 8.443969928
403.1023586 2.432998345
419.1336587 26.13361545

Name: +ve in-silico MS/MS by CFM-ID for FBAFEXJDBWVSTQ-UHFFFAOYSA-N
ID: FBAFEXJDBWVSTQ-UHFFFAOYSA-N
Comment: Energy2
Num peaks: 31
68.99710569 1.064214952
109.0284058 1.796930896
123.0440559 1.752231478
137.0233204 2.074523321
139.0389705 1.542117282
149.0233204 2.436663117
151.0389705 2.122474145
153.0546206 9.794471498
165.0546206 2.397278
177.0546206 1.431004179
179.0338851 9.938807776
179.0702706 1.251834297
181.0495352 2.779852617
183.0651853 1.223256729
197.0808353 2.016090569
203.0338851 1.311390834
205.0495352 2.193175076
221.0444498 3.439685747
225.0757499 1.515868484
235.0600999 2.479838285
241.0706646 1.149396074
265.0706646 1.261039661
315.0863146 1.61545504
333.0968793 1.33046369
371.1125294 1.619945851
373.1281794 1.142229901
387.107444 1.963694372
389.1230941 6.503157952
391.1387441 1.592170105
401.1230941 1.602340279
403.1023586 1.849475912

Name: +ve in-silico MS/MS by CFM-ID for SLQBCWSRVWZOFU-UHFFFAOYSA-N
ID: SLQBCWSRVWZOFU-UHFFFAOYSA-N
Comment: Energy0
Num peaks: 6
153.0546206 2.036131601
387.107444 8.190822539
389.1230941 2.816535322
391.1387441 1.298744471
403.1023586 2.723074932
419.1336587 72.99503598

Name: +ve in-silico MS/MS by CFM-ID for SLQBCWSRVWZOFU-UHFFFAOYSA-N
ID: SLQBCWSRVWZOFU-UHFFFAOYSA-N
Comment: Energy1
Num peaks: 16
75.04405588 1.404977749
85.02840582 1.29933571
89.05970595 1.718475091
153.0546206 3.411110303
155.0702706 1.632325624
265.0706646 3.942590762
289.0706646 1.822349389
333.0968793 1.057392931
335.1125294 2.531869865
345.0968793 1.022897145
375.107444 1.472831441
387.107444 12.84165119
389.1230941 3.394105813
391.1387441 5.000333892
403.1023586 5.127451169
419.1336587 32.7466534

Name: +ve in-silico MS/MS by CFM-ID for SLQBCWSRVWZOFU-UHFFFAOYSA-N
ID: SLQBCWSRVWZOFU-UHFFFAOYSA-N
Comment: Energy2
Num peaks: 31
41.00219107 1.123090519
68.99710569 1.167586808
107.0127558 1.146150715
109.0284058 2.739365847
111.0440559 1.467146725
123.0440559 2.15148157
137.0233204 2.530389073
139.0389705 2.04394951
151.0389705 1.152390049
153.0546206 8.856111798
177.0546206 1.307756265
179.0702706 1.265045507
181.0495352 2.305107518
183.0651853 2.070312878
197.0808353 1.434959622
221.0444498 3.117792174
225.0393644 0.9528459478
235.0600999 3.264484349
251.0550145 2.189201623
265.0706646 4.097872201
289.0706646 2.669632345
315.0863146 1.590516162
333.0968793 1.494841099
343.0812292 2.644758418
345.0968793 4.880716541
359.0761439 2.299963084
373.0917939 2.43433946
387.107444 2.00652792
389.1230941 1.968238529
391.1387441 2.035595303
403.1023586 2.076353888

Name: +ve in-silico MS/MS by CFM-ID for OQDRNXWYFPDFEO-UHFFFAOYSA-N
ID: OQDRNXWYFPDFEO-UHFFFAOYSA-N
Comment: Energy0
Num peaks: 6
167.0702706 2.151549532
251.0550145 1.216808769
387.107444 7.226993058
389.1230941 2.671567375
403.1023586 2.096106765
419.1336587 78.12959497

Name: +ve in-silico MS/MS by CFM-ID for OQDRNXWYFPDFEO-UHFFFAOYSA-N
ID: OQDRNXWYFPDFEO-UHFFFAOYSA-N
Comment: Energy1
Num peaks: 14
55.01784114 2.617030959
167.0702706 3.175389972
169.0859207 1.723535382
251.0550145 3.988403804
275.0550145 1.313187878
331.0812292 1.74380369
335.1125294 1.97782679
373.0917939 2.746849073
375.107444 6.264927789
387.107444 10.47590339
389.1230941 3.354904251
391.1387441 5.730941434
403.1023586 3.025145751
419.1336587 31.91438339

Name: +ve in-silico MS/MS by CFM-ID for OQDRNXWYFPDFEO-UHFFFAOYSA-N
ID: OQDRNXWYFPDFEO-UHFFFAOYSA-N
Comment: Energy2
Num peaks: 31
41.00219107 0.9264363587
68.99710569 1.14832163
123.0440559 0.9793853267
137.0597059 3.404432318
153.0546206 2.767792293
165.0546206 2.780599997
167.0702706 9.324915455
169.0495352 1.324941144
179.0338851 1.184867378
183.0651853 0.9689746012
191.0702706 1.628508573
193.0859207 1.317910366
195.0651853 2.399414784
197.0444498 1.008212873
199.0600999 1.20741665
219.0651853 1.032269044
221.0444498 2.020186436
227.0550145 0.9464828626
235.0600999 4.171338953
237.0393644 1.366978546
251.0550145 3.649882211
275.0550145 1.671937209
301.0706646 4.649539174
333.0968793 1.813391005
335.1125294 1.203422451
359.0761439 1.385615574
387.107444 2.257082381
389.1230941 6.948138406
391.1387441 1.668336675
401.1230941 0.9500230064
403.1023586 4.034568521

Name: +ve in-silico MS/MS by CFM-ID for MQBFFYQCZCKSBX-UHFFFAOYSA-N
ID: MQBFFYQCZCKSBX-UHFFFAOYSA-N
Comment: Energy0
Num peaks: 6
167.0702706 2.032778854
387.107444 6.544334527
389.1230941 2.227263509
401.1230941 11.39044251
403.1023586 1.905655078
419.1336587 68.60330894

Name: +ve in-silico MS/MS by CFM-ID for MQBFFYQCZCKSBX-UHFFFAOYSA-N
ID: MQBFFYQCZCKSBX-UHFFFAOYSA-N
Comment: Energy1
Num peaks: 15
55.01784114 2.46704013
85.02840582 1.207920364
167.0702706 3.119642224
169.0859207 1.583743406
251.0550145 3.637646109
331.0812292 1.587991845
335.1125294 2.374697776
373.0917939 2.510999054
375.107444 6.660816623
387.107444 9.0369125
389.1230941 2.862413712
391.1387441 3.608002078
401.1230941 9.210890215
403.1023586 2.786512928
419.1336587 28.35790783

Name: +ve in-silico MS/MS by CFM-ID for MQBFFYQCZCKSBX-UHFFFAOYSA-N
ID: MQBFFYQCZCKSBX-UHFFFAOYSA-N
Comment: Energy2
Num peaks: 31
68.99710569 1.084550842
85.02840582 1.222527217
137.0597059 3.074190377
153.0546206 2.607065108
165.0546206 1.042895712
167.0702706 10.37205126
169.0495352 1.2480011
179.0338851 1.116061493
191.0702706 1.532981011
193.0859207 1.239311019
195.0651853 2.77259
209.0444498 1.792436184
211.0600999 1.338175796
219.0651853 1.848219966
221.0444498 1.506587906
235.0600999 3.44359484
237.0393644 1.287597368
251.0550145 3.498483737
261.0757499 1.101978247
275.0550145 1.093503047
289.0706646 1.607813481
301.0706646 2.780569665
335.1125294 1.005013229
343.0812292 1.428066197
359.0761439 1.552135359
371.1125294 1.132733839
387.107444 2.25792407
389.1230941 6.555666532
391.1387441 1.70371602
401.1230941 1.270383656
403.1023586 4.735465728

Name: +ve in-silico MS/MS by CFM-ID for WEZNCEOIPZBRTB-UHFFFAOYSA-N
ID: WEZNCEOIPZBRTB-UHFFFAOYSA-N
Comment: Energy0
Num peaks: 6
251.0550145 3.871350756
387.107444 9.50384565
389.1230941 3.206896938
401.1230941 10.23507014
403.1023586 2.0494377
419.1336587 61.39505735

Name: +ve in-silico MS/MS by CFM-ID for WEZNCEOIPZBRTB-UHFFFAOYSA-N
ID: WEZNCEOIPZBRTB-UHFFFAOYSA-N
Comment: Energy1
Num peaks: 11
251.0550145 7.93087366
335.1125294 1.96799657
361.0917939 3.301321258
365.1230941 1.496553588
375.107444 4.018559902
387.107444 14.51553916
389.1230941 3.670002085
391.1387441 3.739223902
401.1230941 8.761576375
403.1023586 3.42627991
419.1336587 27.23596609

Name: +ve in-silico MS/MS by CFM-ID for WEZNCEOIPZBRTB-UHFFFAOYSA-N
ID: WEZNCEOIPZBRTB-UHFFFAOYSA-N
Comment: Energy2
Num peaks: 31
57.0334912 1.372024473
68.99710569 2.713152301
85.02840582 1.01610304
137.0597059 2.362320802
153.0546206 1.933090867
165.0182351 3.235603489
165.0546206 1.153691434
167.0338851 1.74540925
167.0702706 2.812326379
169.0495352 1.002203079
179.0338851 1.356911293
191.0702706 1.286758351
193.0859207 0.9700582621
195.0651853 1.890426155
199.0600999 1.498048324
205.0495352 1.141217654
209.0444498 1.844916347
211.0600999 0.9210155659
219.0651853 1.310402001
221.0444498 9.583452584
235.0237144 2.830372352
235.0600999 4.152701864
237.0393644 5.856882505
251.0550145 7.38977069
335.1125294 1.011370807
363.107444 1.594776518
371.1125294 1.069494963
387.107444 1.443753433
389.1230941 4.173413356
391.1387441 1.560852054
403.1023586 1.264816064

Name: +ve in-silico MS/MS by CFM-ID for WEFAEVMPXFOSHQ-UHFFFAOYSA-N
ID: WEFAEVMPXFOSHQ-UHFFFAOYSA-N
Comment: Energy0
Num peaks: 6
197.0808353 5.488517448
199.0964854 2.298306935
387.107444 11.44458578
389.1230941 3.451319712
401.1230941 7.958242593
419.1336587 59.76088795

Name: +ve in-silico MS/MS by CFM-ID for WEFAEVMPXFOSHQ-UHFFFAOYSA-N
ID: WEFAEVMPXFOSHQ-UHFFFAOYSA-N
Comment: Energy1
Num peaks: 14
153.0546206 2.20899997
191.0338851 1.646771941
197.0808353 3.049292626
199.0964854 2.479303105
221.0444498 9.074097716
335.1125294 1.221352529
365.1230941 1.975749922
375.107444 4.646199748
387.107444 14.58402385
389.1230941 3.013117836
391.1387441 3.364299727
401.1230941 6.88556245
403.1023586 3.551067067
419.1336587 22.69385068

Name: +ve in-silico MS/MS by CFM-ID for WEFAEVMPXFOSHQ-UHFFFAOYSA-N
ID: WEFAEVMPXFOSHQ-UHFFFAOYSA-N
Comment: Energy2
Num peaks: 31
55.01784114 2.311323292
57.0334912 1.020288854
81.0334912 1.133760853
83.04914126 1.176653549
97.02840582 2.088023443
111.0440559 2.045133642
113.0597059 0.9701415
139.0389705 2.343355038
149.0233204 3.000322034
151.0389705 2.900438198
165.0182351 1.124610412
167.0338851 1.784622257
167.0702706 6.610653736
183.0651853 7.809722006
195.0651853 1.026776171
197.0808353 7.444320718
221.0444498 1.978777435
225.0757499 1.005695738
275.0550145 1.831492385
277.0706646 1.064082822
301.0706646 1.58743585
303.0863146 1.298847396
335.1125294 1.157902884
357.0968793 1.629250638
363.107444 0.9935244059
371.1125294 1.121322139
373.0917939 3.508163341
387.107444 2.418068722
389.1230941 4.547984045
391.1387441 1.664681159
403.1023586 2.39166045

Name: +ve in-silico MS/MS by CFM-ID for JCDWUNUFICKNAT-UHFFFAOYSA-N
ID: JCDWUNUFICKNAT-UHFFFAOYSA-N
Comment: Energy0
Num peaks: 6
167.0702706 3.388979945
251.0550145 2.524430464
387.107444 9.518921945
389.1230941 3.430218613
401.1230941 7.368476232
419.1336587 62.51307207

Name: +ve in-silico MS/MS by CFM-ID for JCDWUNUFICKNAT-UHFFFAOYSA-N
ID: JCDWUNUFICKNAT-UHFFFAOYSA-N
Comment: Energy1
Num peaks: 14
153.0546206 1.260654762
167.0702706 3.183863217
169.0859207 2.496137233
221.0444498 1.375873006
251.0550145 6.861955099
361.0917939 3.098297401
365.1230941 1.5919227
375.107444 3.728652687
387.107444 14.52637335
389.1230941 3.719699042
391.1387441 3.851796698
401.1230941 6.411716729
403.1023586 3.267064883
419.1336587 25.69585241

Name: +ve in-silico MS/MS by CFM-ID for JCDWUNUFICKNAT-UHFFFAOYSA-N
ID: JCDWUNUFICKNAT-UHFFFAOYSA-N
Comment: Energy2
Num peaks: 31
57.0334912 1.445351532
71.01275576 0.9785896407
111.0440559 1.48634305
113.0233204 1.015771704
127.0389705 1.277395171
137.0597059 6.252501436
139.0389705 1.565751098
141.0182351 1.230539727
153.0182351 1.279614624
153.0546206 5.639273111
165.0182351 1.827932453
165.0546206 1.149670742
167.0702706 2.432947849
179.0338851 2.628106827
181.0495352 2.527109957
195.0287997 0.9572963921
195.0651853 1.142018168
197.0444498 2.505800967
209.0444498 3.22542632
221.0444498 6.55142423
235.0600999 1.433288507
237.0393644 5.409207169
251.0550145 3.833546701
319.0812292 1.774815887
331.0812292 0.9567054874
349.1281794 1.100239767
363.107444 1.763735474
387.107444 1.529422258
389.1230941 4.814707607
391.1387441 1.534448319
403.1023586 1.784671342

Name: +ve in-silico MS/MS by CFM-ID for ZRKHWLRSNPTLPH-UHFFFAOYSA-N
ID: ZRKHWLRSNPTLPH-UHFFFAOYSA-N
Comment: Energy0
Num peaks: 10
53.03857658 1.942517521
69.0334912 2.362147998
71.04914126 13.87534415
107.0491413 2.245311071
313.0706646 10.47644698
331.0812292 8.316427301
369.0968793 2.481582168
371.1125294 1.204624647
383.1125294 7.716306711
401.1230941 29.99305731

Name: +ve in-silico MS/MS by CFM-ID for ZRKHWLRSNPTLPH-UHFFFAOYSA-N
ID: ZRKHWLRSNPTLPH-UHFFFAOYSA-N
Comment: Energy1
Num peaks: 22
29.03857658 3.228366374
43.05422664 6.283870638
53.03857658 4.988055263
55.05422664 0.7469945609
69.0334912 1.497117631
71.04914126 15.79872804
107.0491413 3.247852072
109.0647913 1.391540967
245.0444498 0.8910894813
299.0550145 2.246325495
301.0706646 2.941905726
303.0863146 2.302115572
313.0706646 6.058803445
315.0499291 2.837758493
329.0655792 0.8583519885
331.0812292 11.73311145
369.0968793 1.36992188
371.1125294 1.241577168
373.0917939 0.740723416
373.1281794 1.536005726
383.1125294 3.129210203
401.1230941 5.051336874

Name: +ve in-silico MS/MS by CFM-ID for ZRKHWLRSNPTLPH-UHFFFAOYSA-N
ID: ZRKHWLRSNPTLPH-UHFFFAOYSA-N
Comment: Energy2
Num peaks: 31
27.02292652 1.395565653
29.03857658 1.07958121
41.03857658 1.393870652
43.05422664 4.610236112
51.02292652 0.9201807797
53.03857658 1.295492479
63.02292652 1.039889563
71.04914126 6.395709797
91.01784114 0.9797776571
93.0334912 1.125805662
105.0334912 2.108941335
107.0491413 5.253087909
121.0284058 0.9398136787
121.0647913 2.377069453
135.0440559 2.638732811
137.0597059 1.368763719
139.0389705 4.275469595
155.0338851 1.763766439
165.0182351 1.172860657
183.0287997 1.222374478
223.0237144 0.9462753189
257.0444498 2.545876864
259.0600999 1.171164698
283.0600999 1.099834097
299.0550145 2.420207685
301.0706646 1.108229118
313.0706646 1.867252006
315.0499291 1.381408527
371.1125294 1.119948158
373.1281794 1.024922497
385.0917939 1.673038369

Name: +ve in-silico MS/MS by CFM-ID for VZZSHWGQMLXLPF-UHFFFAOYSA-N
ID: VZZSHWGQMLXLPF-UHFFFAOYSA-N
Comment: Energy0
Num peaks: 6
167.0702706 3.757775792
363.107444 1.326621175
387.107444 9.472228938
389.1230941 3.264108855
403.1023586 1.971897781
419.1336587 72.42193495

Name: +ve in-silico MS/MS by CFM-ID for VZZSHWGQMLXLPF-UHFFFAOYSA-N
ID: VZZSHWGQMLXLPF-UHFFFAOYSA-N
Comment: Energy1
Num peaks: 15
55.01784114 2.393460786
123.0440559 1.670207409
167.0702706 6.418547455
169.0859207 2.373365133
251.0550145 2.137517135
331.0812292 1.202442479
345.0968793 1.437875296
359.1125294 1.822080768
373.0917939 2.284858619
375.107444 6.303637055
387.107444 11.11605246
389.1230941 6.371235832
391.1387441 6.175220987
403.1023586 2.533596836
419.1336587 26.12869493

Name: +ve in-silico MS/MS by CFM-ID for VZZSHWGQMLXLPF-UHFFFAOYSA-N
ID: VZZSHWGQMLXLPF-UHFFFAOYSA-N
Comment: Energy2
Num peaks: 31
55.01784114 1.871884114
57.0334912 1.019628335
71.01275576 2.484448282
81.0334912 1.19397486
97.02840582 1.791079698
111.0440559 2.366692936
113.0233204 1.266190178
123.0440559 1.515034618
125.0233204 1.562589513
127.0389705 1.304401271
137.0233204 2.086349454
137.0597059 4.399575329
139.0389705 4.206095741
141.0182351 1.528996341
153.0546206 4.160834659
165.0182351 1.174767739
165.0546206 4.792534002
167.0702706 9.534730567
179.0338851 1.822477241
181.0859207 1.67114115
195.0651853 6.249934429
265.0706646 0.8819905595
301.0706646 1.622938756
331.0812292 3.217465928
349.1281794 1.391085458
361.0917939 1.317407324
363.107444 1.164993763
387.107444 1.458904371
389.1230941 4.425923769
391.1387441 1.242027088
403.1023586 1.287446822

Name: +ve in-silico MS/MS by CFM-ID for YBWGYGWOYCKNFB-UHFFFAOYSA-N
ID: YBWGYGWOYCKNFB-UHFFFAOYSA-N
Comment: Energy0
Num peaks: 6
167.0702706 3.671452678
387.107444 6.462960782
389.1230941 2.407944073
401.1230941 9.016646094
403.1023586 1.866447814
419.1336587 67.76763131

Name: +ve in-silico MS/MS by CFM-ID for YBWGYGWOYCKNFB-UHFFFAOYSA-N
ID: YBWGYGWOYCKNFB-UHFFFAOYSA-N
Comment: Energy1
Num peaks: 16
55.01784114 2.135300865
123.0440559 1.640409947
167.0702706 6.461416649
169.0859207 2.312278805
251.0550145 2.226845352
331.0812292 1.477398611
335.1125294 1.653002263
345.0968793 1.459047989
373.0917939 3.343129191
375.107444 7.855254505
387.107444 8.936018162
389.1230941 2.861286066
391.1387441 3.552508426
401.1230941 7.689760614
403.1023586 2.548733701
419.1336587 25.19997698

Name: +ve in-silico MS/MS by CFM-ID for YBWGYGWOYCKNFB-UHFFFAOYSA-N
ID: YBWGYGWOYCKNFB-UHFFFAOYSA-N
Comment: Energy2
Num peaks: 31
55.01784114 1.243786234
57.0334912 0.9633939648
71.01275576 2.035688095
97.02840582 1.3850369
111.0440559 1.348149919
113.0233204 0.9225149521
123.0440559 1.282299645
127.0389705 1.715177079
137.0597059 3.979920308
139.0389705 3.248239141
141.0182351 1.54344264
153.0546206 4.346032761
165.0546206 1.479774997
167.0702706 12.82891484
169.0859207 0.8494340609
179.0338851 3.482798931
181.0495352 2.567808512
195.0651853 5.894932437
197.0444498 1.080738155
265.0706646 0.9503683407
275.0550145 0.887079233
291.0863146 0.9902842816
301.0706646 1.339138102
319.0812292 1.81513367
331.0812292 2.637953625
361.0917939 1.33550772
363.107444 1.015757171
387.107444 1.608965217
389.1230941 5.369375498
391.1387441 1.314653403
403.1023586 1.146075639

Name: +ve in-silico MS/MS by CFM-ID for YLDLSFKRVJHNKM-UHFFFAOYSA-N
ID: YLDLSFKRVJHNKM-UHFFFAOYSA-N
Comment: Energy0
Num peaks: 6
137.0597059 3.317107548
281.0655792 2.426447537
387.107444 11.39684774
389.1230941 3.330717472
401.1230941 7.066417272
419.1336587 59.81942111

Name: +ve in-silico MS/MS by CFM-ID for YLDLSFKRVJHNKM-UHFFFAOYSA-N
ID: YLDLSFKRVJHNKM-UHFFFAOYSA-N
Comment: Energy1
Num peaks: 14
137.0597059 3.519289765
139.075356 2.972041805
251.0550145 1.483351868
281.0655792 6.719922464
335.1125294 1.374924435
349.0917939 1.391695139
351.107444 1.979210796
375.107444 3.248717454
387.107444 15.40065454
389.1230941 3.236295043
391.1387441 3.636024914
401.1230941 6.563117699
403.1023586 3.411205706
419.1336587 26.2701406

Name: +ve in-silico MS/MS by CFM-ID for YLDLSFKRVJHNKM-UHFFFAOYSA-N
ID: YLDLSFKRVJHNKM-UHFFFAOYSA-N
Comment: Energy2
Num peaks: 31
55.01784114 1.120171162
69.0334912 1.039071339
71.01275576 2.144852219
85.02840582 1.340430339
93.0334912 1.737430335
95.01275576 1.012659819
97.02840582 1.044444789
107.0491413 6.140071669
123.0440559 2.346793898
135.0440559 1.693167246
137.0597059 3.614448201
149.0233204 1.298634544
157.0495352 1.145193829
165.0546206 4.912062031
169.0495352 2.735665363
195.0287997 2.429804626
205.0495352 1.363722504
209.0444498 1.434458605
211.0600999 2.151952642
227.0550145 2.067932371
239.0550145 1.934289805
251.0550145 6.665377671
265.0706646 1.29839563
267.0499291 5.314792325
281.0655792 2.317351171
301.0706646 1.091800619
349.1281794 0.9419751112
387.107444 1.557352334
389.1230941 3.502269111
391.1387441 1.589628147
403.1023586 1.302145497

Name: +ve in-silico MS/MS by CFM-ID for PIZGDKARXAJXIJ-UHFFFAOYSA-N
ID: PIZGDKARXAJXIJ-UHFFFAOYSA-N
Comment: Energy0
Num peaks: 6
43.05422664 3.262714452
71.04914126 16.08326543
313.0706646 12.65211624
331.0812292 3.07957069
383.1125294 9.000686124
401.1230941 39.11516666

Name: +ve in-silico MS/MS by CFM-ID for PIZGDKARXAJXIJ-UHFFFAOYSA-N
ID: PIZGDKARXAJXIJ-UHFFFAOYSA-N
Comment: Energy1
Num peaks: 13
39.02292652 3.349652221
41.03857658 1.917486434
43.05422664 18.24464085
45.06987671 2.051645269
71.04914126 23.05567115
313.0706646 6.679286028
331.0812292 3.172322722
357.0968793 1.871665814
369.0968793 1.526044694
371.1125294 1.581016946
373.1281794 2.168640871
383.1125294 5.607710325
401.1230941 9.236902251

Name: +ve in-silico MS/MS by CFM-ID for PIZGDKARXAJXIJ-UHFFFAOYSA-N
ID: PIZGDKARXAJXIJ-UHFFFAOYSA-N
Comment: Energy2
Num peaks: 31
25.00727645 0.7065226018
27.02292652 0.9481430385
39.02292652 0.7900125611
41.00219107 0.8120942611
41.03857658 6.82053694
43.05422664 10.32398943
45.06987671 0.7923691381
55.01784114 6.155181082
55.05422664 1.098116778
69.0334912 1.787971429
71.04914126 21.00351452
77.00219107 1.903108543
77.03857658 0.8131098258
85.02840582 0.9138224054
93.0334912 0.8828014501
105.0334912 1.093203881
117.0334912 0.8249537449
119.0491413 0.7464247348
121.0284058 2.316423978
135.0440559 0.9250801738
161.0233204 2.490858712
257.0444498 0.8030047184
259.0600999 1.620963408
283.0600999 1.430724857
285.0757499 1.281399259
297.0757499 1.366421428
299.0550145 1.179752337
301.0706646 0.7783983625
313.0706646 2.728425196
315.0499291 1.65559533
371.1125294 1.254257452

Name: +ve in-silico MS/MS by CFM-ID for PRQZCQXKEQGINA-UHFFFAOYSA-N
ID: PRQZCQXKEQGINA-UHFFFAOYSA-N
Comment: Energy0
Num peaks: 6
137.0597059 3.320610793
281.0655792 2.431865497
387.107444 11.42854593
389.1230941 3.340822462
401.1230941 7.108897394
419.1336587 60.07021181

Name: +ve in-silico MS/MS by CFM-ID for PRQZCQXKEQGINA-UHFFFAOYSA-N
ID: PRQZCQXKEQGINA-UHFFFAOYSA-N
Comment: Energy1
Num peaks: 16
137.0597059 3.319697526
139.075356 2.772062022
251.0550145 1.44078019
281.0655792 6.47062038
335.1125294 1.32247689
359.0761439 1.110057126
361.0917939 2.572294835
363.107444 1.07898451
365.1230941 1.916632049
375.107444 3.056447201
387.107444 14.74605636
389.1230941 3.112116621
391.1387441 3.491085345
401.1230941 6.368156783
403.1023586 3.245714547
419.1336587 24.78389089

Name: +ve in-silico MS/MS by CFM-ID for PRQZCQXKEQGINA-UHFFFAOYSA-N
ID: PRQZCQXKEQGINA-UHFFFAOYSA-N
Comment: Energy2
Num peaks: 31
71.01275576 2.129442973
81.0334912 0.9398392168
85.02840582 1.059988961
107.0491413 6.313743255
109.0284058 1.421445605
123.0440559 2.604044723
135.0440559 1.594611549
137.0597059 3.660653046
149.0233204 2.277065834
153.0546206 0.8889072683
157.0495352 1.157583978
165.0546206 5.41145739
169.0495352 2.765074061
195.0287997 1.845967055
205.0495352 1.301858401
209.0444498 1.450005959
211.0600999 2.170854508
227.0550145 2.022830552
239.0550145 1.955083629
251.0550145 6.7370312
265.0706646 1.310259668
267.0499291 4.914146043
281.0655792 1.770069648
301.0706646 1.092060876
331.0812292 1.868701122
349.1281794 0.9523203686
363.107444 1.174118562
387.107444 1.525542286
389.1230941 3.541499045
391.1387441 1.607169375
403.1023586 1.122375058

Name: +ve in-silico MS/MS by CFM-ID for MZVNOJAOJRNZHT-RXWPFCFCSA-N
ID: MZVNOJAOJRNZHT-RXWPFCFCSA-N
Comment: Energy0
Num peaks: 23
105.0334912 5.106067655
107.0491413 2.881925569
109.0647913 0.8640554374
119.0491413 1.801173538
147.0440559 3.184552297
163.0600999 1.988226839
253.0706646 0.8112461014
255.0651853 1.974749524
257.0808353 0.7058032069
271.0812292 3.441869472
273.0968793 1.067256767
283.0600999 0.8944660783
299.0761439 1.740811324
309.0604938 0.6598442255
311.0761439 1.398509942
313.0917939 1.525731166
325.0917939 0.8886937186
345.0968793 0.7589788045
383.1125294 0.9762402515
389.1230941 0.707435002
391.1387441 0.9129453502
401.1230941 17.85934949
419.1336587 28.19462302

Name: +ve in-silico MS/MS by CFM-ID for MZVNOJAOJRNZHT-RXWPFCFCSA-N
ID: MZVNOJAOJRNZHT-RXWPFCFCSA-N
Comment: Energy1
Num peaks: 31
41.00219107 0.7692362708
43.01784114 3.094627522
45.0334912 1.130754102
55.01784114 0.7538955954
73.02840582 0.8372206897
105.0334912 7.167479268
107.0491413 2.998123375
119.0491413 2.249385232
129.0334912 1.884159176
145.0495352 3.267471827
147.0440559 5.835317489
163.0600999 4.583504123
267.0651853 1.454327425
269.0808353 1.018163124
271.0812292 0.8733728121
281.0655792 2.42144683
283.0812292 1.139994302
293.0655792 0.9543522572
295.0448437 0.7731513751
297.0604938 1.127436937
299.0761439 3.080982034
309.0604938 1.361744364
311.0761439 1.42137479
325.0917939 1.181705583
327.0863146 0.8075553588
357.0968793 0.7399531354
383.1125294 2.432535674
389.1230941 0.7431031661
391.1387441 0.8573306214
401.1230941 8.878528388
419.1336587 4.150979618

Name: +ve in-silico MS/MS by CFM-ID for MZVNOJAOJRNZHT-RXWPFCFCSA-N
ID: MZVNOJAOJRNZHT-RXWPFCFCSA-N
Comment: Energy2
Num peaks: 31
43.01784114 1.657306897
59.01275576 2.052663182
77.03857658 1.565600834
91.05422664 1.207242802
105.0334912 5.251795093
107.0491413 1.525293266
117.0334912 1.9342853
119.0491413 5.048777873
137.0233204 3.171744209
141.0182351 0.8248100287
145.0284058 1.463971693
147.0440559 5.138897989
147.0651853 0.9243580627
163.002585 1.054114189
165.0182351 1.781827702
177.0182351 1.733164869
197.0444498 1.085653257
255.0651853 2.066007161
255.0863146 0.9188657139
265.0495352 1.833949708
269.0655792 0.943867844
269.0808353 0.9647184888
271.0964854 1.536306528
283.0600999 3.934497339
297.0604938 1.38440837
327.0863146 0.9233661298
329.1019647 1.137489909
357.0968793 1.158573663
359.1125294 0.8255816258
383.1125294 0.9708034738
401.1230941 2.86823226

Name: +ve in-silico MS/MS by CFM-ID for XQWFHGOIUZFQPJ-XETXNTDKSA-N
ID: XQWFHGOIUZFQPJ-XETXNTDKSA-N
Comment: Energy0
Num peaks: 20
103.0389705 0.6657184828
105.0334912 3.996322618
107.0491413 1.815701497
111.0440559 0.6609836347
119.0491413 1.469196083
137.0233204 0.8344249132
147.0440559 2.566886808
151.0389705 0.6576878649
163.0600999 2.307098488
239.0702706 9.580816976
241.0859207 1.226323177
253.0706646 1.055570875
257.0808353 23.01524252
271.0812292 1.917560289
299.0761439 0.8057310827
311.0761439 0.7383020538
313.0917939 0.7490225304
383.1125294 1.007876377
401.1230941 11.73781577
419.1336587 13.76343964

Name: +ve in-silico MS/MS by CFM-ID for XQWFHGOIUZFQPJ-XETXNTDKSA-N
ID: XQWFHGOIUZFQPJ-XETXNTDKSA-N
Comment: Energy1
Num peaks: 22
43.01784114 0.7743887788
105.0334912 6.628851394
107.0491413 1.304142604
111.0440559 0.8164545769
119.0491413 2.333467961
129.0334912 0.9042625104
137.0233204 4.590914625
139.0389705 1.588499805
145.0284058 1.226589594
145.0495352 2.200234273
147.0440559 6.835760495
151.0389705 1.856874559
161.0233204 1.263568955
163.0389705 1.216164169
163.0600999 2.758013194
221.0597059 1.591132302
227.0702706 1.507032472
229.0859207 2.260661131
239.0702706 13.68466302
257.0808353 21.81686825
401.1230941 2.190752807
419.1336587 1.045787336

Name: +ve in-silico MS/MS by CFM-ID for XQWFHGOIUZFQPJ-XETXNTDKSA-N
ID: XQWFHGOIUZFQPJ-XETXNTDKSA-N
Comment: Energy2
Num peaks: 31
41.00219107 0.7314788013
43.01784114 1.476775494
45.0334912 0.8932836502
77.03857658 1.319528654
87.00767038 0.7789833469
91.05422664 0.763977161
105.0334912 5.646759966
107.0491413 0.7578932315
111.0440559 4.140872948
117.0334912 3.048583746
119.0491413 6.147714963
121.0647913 1.060105085
137.0233204 5.099354827
145.0284058 2.801502744
145.0495352 1.436226024
147.0440559 3.944965677
147.0651853 1.392379974
151.0389705 2.034873083
163.0389705 1.760646149
163.0600999 0.7461301982
227.0702706 1.954156188
229.0859207 1.066929464
239.0702706 6.285105949
241.0859207 1.346661526
253.0706646 0.808787305
257.0808353 5.533010986
261.1121354 0.7709854721
263.1277855 0.7709854721
327.0863146 0.722627452
357.0968793 0.8378661249
401.1230941 0.8025210349

Name: +ve in-silico MS/MS by CFM-ID for FCARTXFTNXJKAO-BNNHGEFNSA-N
ID: FCARTXFTNXJKAO-BNNHGEFNSA-N
Comment: Energy0
Num peaks: 22
107.0491413 1.448034816
109.0284058 3.225258201
111.0440559 0.9952379982
117.0334912 0.7069029607
119.0491413 0.7391714418
137.0233204 1.806519433
145.0284058 0.860616816
147.0440559 1.525449296
149.0233204 1.148623035
151.0389705 1.198787094
163.0389705 0.7803359931
163.0600999 2.285276678
239.0702706 8.297275517
241.0859207 1.225345691
257.0808353 21.8500804
265.0706646 0.7678913085
267.0863146 2.080475449
269.1019647 1.216237667
309.0968793 1.245643914
383.1125294 1.127548565
401.1230941 12.03706044
419.1336587 13.7435218

Name: +ve in-silico MS/MS by CFM-ID for FCARTXFTNXJKAO-BNNHGEFNSA-N
ID: FCARTXFTNXJKAO-BNNHGEFNSA-N
Comment: Energy1
Num peaks: 30
43.01784114 0.757409429
95.04914126 1.169484052
105.0334912 2.054227086
107.0491413 3.900997948
109.0284058 1.829526067
111.0440559 1.054783086
117.0334912 1.050031178
119.0491413 1.064648656
129.0334912 0.8233792675
135.0076704 1.145341584
137.0233204 5.853853904
139.0389705 1.115287981
145.0284058 3.18788282
145.0495352 2.162205622
147.0440559 2.867348497
149.0233204 1.974954261
149.0597059 1.732843918
163.0389705 1.589984603
163.0600999 2.794870435
211.075356 0.7306220386
221.0597059 0.9827836653
225.0546206 0.9285795077
227.0702706 3.478980391
229.0859207 3.520331429
239.0702706 9.136030763
257.0808353 18.81714632
383.1125294 0.7514321327
389.1230941 0.8265356284
401.1230941 2.229137612
419.1336587 1.003863554

Name: +ve in-silico MS/MS by CFM-ID for FCARTXFTNXJKAO-BNNHGEFNSA-N
ID: FCARTXFTNXJKAO-BNNHGEFNSA-N
Comment: Energy2
Num peaks: 31
43.01784114 1.419608477
45.0334912 0.8587176929
67.01784114 0.7678973167
77.00219107 0.9036833793
79.01784114 0.9487792187
81.0334912 0.9593168859
87.00767038 0.8000426912
95.04914126 1.58072318
105.0334912 2.213296457
107.0491413 5.374986258
109.0284058 3.944812875
111.0440559 0.9348120847
117.0334912 3.262419114
119.0491413 4.836872431
121.0647913 1.020137501
135.0076704 1.451540211
137.0233204 3.064593745
145.0284058 1.953509186
145.0495352 1.475053527
147.0440559 6.357681489
147.0651853 1.391709046
149.0233204 0.8016460853
163.0600999 1.203054957
199.075356 2.644577743
227.0702706 1.356757025
229.0859207 1.212571103
239.0702706 3.696383391
241.0859207 1.294616586
257.0808353 5.145149582
357.0968793 0.8318330511
401.1230941 1.280232122

Name: +ve in-silico MS/MS by CFM-ID for OBPLDMNJOKPNQM-VOTSOKGWSA-N
ID: OBPLDMNJOKPNQM-VOTSOKGWSA-N
Comment: Energy0
Num peaks: 9
167.0338851 5.25574517
195.0287997 2.714700314
211.0964854 3.833644383
223.0964854 2.28144057
251.0914 2.087517355
387.107444 5.872190349
389.1230941 6.235689685
401.1230941 8.81004195
419.1336587 44.2290531

Name: +ve in-silico MS/MS by CFM-ID for OBPLDMNJOKPNQM-VOTSOKGWSA-N
ID: OBPLDMNJOKPNQM-VOTSOKGWSA-N
Comment: Energy1
Num peaks: 28
53.00219107 1.084033774
55.01784114 1.070223468
149.0233204 0.7468023119
167.0338851 3.100482401
169.0495352 1.165916097
193.0131497 1.840078174
195.0287997 8.135627209
197.0444498 1.666093355
197.0808353 2.138546996
199.0964854 1.628973592
209.0444498 1.316035916
211.0964854 4.777298978
219.0287997 0.8657763762
221.0444498 3.104327997
221.0808353 0.8394120029
223.0964854 2.848395344
251.0914 5.348498297
275.0550145 1.861713349
331.0812292 1.802335285
335.1125294 1.740121294
373.0917939 0.9927221298
375.107444 3.385308124
387.107444 6.245792462
389.1230941 4.123503911
391.1387441 1.381962538
401.1230941 4.693795265
403.1023586 2.078965919
419.1336587 10.74682426

Name: +ve in-silico MS/MS by CFM-ID for OBPLDMNJOKPNQM-VOTSOKGWSA-N
ID: OBPLDMNJOKPNQM-VOTSOKGWSA-N
Comment: Energy2
Num peaks: 31
53.00219107 1.361279157
55.01784114 1.022447383
111.0076704 1.780831036
113.0233204 1.726203381
123.0440559 1.543412721
125.0597059 1.589054157
137.0233204 1.423686561
137.0597059 2.129690698
139.0389705 1.75540731
149.0233204 4.138356059
153.0182351 1.046052485
165.0182351 2.579135575
167.0338851 5.421965246
167.0702706 1.162258775
181.0859207 1.340821279
191.0702706 1.147320694
193.0859207 2.173997953
195.0287997 1.492633377
195.0651853 1.1301713
207.0651853 1.352259399
209.0808353 1.126252846
211.0964854 1.017639043
223.0964854 5.699993622
245.0444498 1.087874934
275.0550145 1.205639991
333.0968793 2.490422415
375.107444 1.939063158
387.107444 4.226808783
389.1230941 4.673144647
391.1387441 2.206550964
403.1023586 4.481101541

Name: +ve in-silico MS/MS by CFM-ID for WSJDTGQWBASAKN-QSKLSLQMSA-N
ID: WSJDTGQWBASAKN-QSKLSLQMSA-N
Comment: Energy0
Num peaks: 27
95.04914126 0.7954078455
117.0334912 3.311262126
119.0491413 1.664138987
121.0647913 2.102732135
123.0804414 0.6432316581
137.0597059 1.174279476
163.0600999 1.976876443
165.0546206 1.183529505
251.0550145 2.298872985
253.0706646 1.636151002
255.0651853 2.075100092
255.0863146 1.656903617
257.0808353 0.6879028519
257.1019647 0.8229244444
271.0812292 2.074841125
281.0655792 0.8227347857
283.0600999 0.8916548207
283.0812292 0.8294170513
297.0604938 0.8407295747
297.0968793 0.6713799405
299.0761439 4.670356542
345.0968793 0.8197113158
383.1125294 0.9742543651
389.1230941 0.6932800304
391.1387441 0.8724444871
401.1230941 16.61130252
419.1336587 27.35992821

Name: +ve in-silico MS/MS by CFM-ID for WSJDTGQWBASAKN-QSKLSLQMSA-N
ID: WSJDTGQWBASAKN-QSKLSLQMSA-N
Comment: Energy1
Num peaks: 31
43.01784114 2.850766788
45.0334912 1.071626759
73.02840582 0.7770964592
105.0334912 5.340688745
107.0491413 4.530891775
119.0491413 0.8382703825
121.0284058 0.8721255614
121.0647913 1.608123241
123.0440559 1.472484473
145.0495352 3.138737446
163.0600999 4.392652338
253.0706646 1.092443683
255.0863146 1.557399102
263.0550145 1.513420635
265.0706646 1.103229257
267.0651853 1.337594484
269.0808353 1.188182514
279.0499291 1.625332319
281.0655792 3.509463523
283.0812292 3.204564652
297.0604938 0.9804754989
297.0968793 0.81986221
299.0761439 3.178708377
325.0917939 0.8912256795
327.0863146 0.7633869153
375.107444 0.7830376587
377.1230941 0.798738086
383.1125294 2.322634071
391.1387441 2.038690724
401.1230941 8.569417646
419.1336587 3.78433386

Name: +ve in-silico MS/MS by CFM-ID for WSJDTGQWBASAKN-QSKLSLQMSA-N
ID: WSJDTGQWBASAKN-QSKLSLQMSA-N
Comment: Energy2
Num peaks: 31
43.01784114 1.004443114
49.00727645 0.9523024022
75.02292652 1.300427305
89.02332044 1.121558246
105.0334912 2.155087412
107.0491413 1.354080202
117.0334912 11.61559877
119.0491413 1.331853835
121.0284058 3.399518224
121.0647913 1.353557585
123.0440559 1.050176579
137.0233204 1.584263911
145.0284058 0.8530087959
147.0076704 1.012714299
161.0233204 2.325086581
163.002585 2.828373803
163.0389705 0.8496316113
165.0182351 1.597041001
177.0182351 1.613273483
179.0338851 2.661857182
255.0651853 1.260304096
265.0495352 1.077545294
269.0808353 0.8564237355
283.0600999 3.169816328
283.0812292 0.8522753024
329.1019647 0.9477119669
357.0968793 1.163793485
359.1125294 0.8658501475
383.1125294 1.041140429
391.1387441 0.92653158
401.1230941 2.193526043

Name: +ve in-silico MS/MS by CFM-ID for DEMKZLAVQYISIA-UZQFATADSA-N
ID: DEMKZLAVQYISIA-UZQFATADSA-N
Comment: Energy0
Num peaks: 15
95.04914126 1.042869411
103.0389705 0.7176315531
117.0334912 0.8247891751
121.0647913 1.344327357
137.0233204 5.197830703
163.0600999 2.504559778
239.0702706 10.07230173
241.0859207 1.242635581
257.0808353 24.98723431
279.0863146 1.46740428
281.1019647 0.8184178258
283.1176147 0.9862551594
383.1125294 1.273247336
401.1230941 12.62831936
419.1336587 15.29819752

Name: +ve in-silico MS/MS by CFM-ID for DEMKZLAVQYISIA-UZQFATADSA-N
ID: DEMKZLAVQYISIA-UZQFATADSA-N
Comment: Energy1
Num peaks: 22
105.0334912 1.868636321
107.0491413 1.889977562
117.0334912 1.236358301
119.0491413 1.586786476
121.0284058 1.954607833
121.0647913 2.389913788
135.0440559 1.19023021
137.0233204 8.123480035
145.0495352 2.368723624
163.0389705 1.158523507
163.0600999 2.9225039
213.0546206 1.258474963
215.0702706 0.9154707914
227.0702706 2.269233827
229.0859207 2.910364608
239.0702706 14.44900813
241.0859207 1.036997018
255.0651853 0.9963977167
257.0808353 25.34942845
383.1125294 0.9937025006
401.1230941 2.457365888
419.1336587 1.198584283

Name: +ve in-silico MS/MS by CFM-ID for DEMKZLAVQYISIA-UZQFATADSA-N
ID: DEMKZLAVQYISIA-UZQFATADSA-N
Comment: Energy2
Num peaks: 31
43.01784114 0.9621351156
45.0334912 0.8670132754
65.03857658 0.9280970219
87.00767038 0.8369763571
95.04914126 3.227859658
103.0542266 1.204747889
105.0334912 1.233466546
107.0491413 2.390985805
117.0334912 2.501984694
119.0491413 3.038110269
121.0284058 2.01934097
121.0647913 9.306968287
123.0440559 2.113707701
135.0440559 2.045065945
137.0233204 5.790828546
137.0597059 1.569886799
139.0389705 0.9978827414
145.0284058 1.248284203
145.0495352 1.543148811
147.0651853 1.380256229
149.0597059 1.100720825
151.0389705 1.439848681
163.0389705 0.9759769007
163.0600999 0.8120397159
213.0546206 0.9065564821
227.0702706 1.401293847
229.0859207 1.495043207
239.0702706 4.822402263
241.0859207 1.443400636
257.0808353 5.344600439
357.0968793 0.8131892601

Name: +ve in-silico MS/MS by CFM-ID for HJBUYKZTEBZNSH-BDHDDQLPSA-N
ID: HJBUYKZTEBZNSH-BDHDDQLPSA-N
Comment: Energy0
Num peaks: 19
103.0389705 0.6591034681
117.0334912 2.851180842
119.0491413 1.455092759
121.0647913 1.640467146
137.0233204 1.13504957
137.0597059 0.7580729344
163.0600999 2.417902469
165.0546206 0.7334893527
239.0702706 9.842750461
241.0859207 1.112253494
251.0550145 1.448500248
253.0706646 1.034262679
255.0863146 0.9710382074
257.0808353 23.91617663
271.0812292 1.274938323
299.0761439 2.331508921
383.1125294 1.142881656
401.1230941 11.97895016
419.1336587 13.55766193

Name: +ve in-silico MS/MS by CFM-ID for HJBUYKZTEBZNSH-BDHDDQLPSA-N
ID: HJBUYKZTEBZNSH-BDHDDQLPSA-N
Comment: Energy1
Num peaks: 26
43.01784114 0.8812122665
95.04914126 0.7860634006
105.0334912 4.943772891
107.0491413 1.883482763
119.0491413 1.66694535
121.0284058 3.77462999
121.0647913 1.742680342
123.0440559 0.7177683963
135.0440559 2.31798061
137.0233204 3.629608948
145.0284058 0.7941118154
145.0495352 2.200699968
147.0440559 1.233393057
163.0389705 0.7438051201
163.0600999 2.924950951
213.0546206 0.9085859235
215.0702706 0.7319645622
227.0702706 1.767186294
229.0859207 3.203013011
239.0702706 13.95907844
241.0859207 0.7006061787
255.0651853 1.104439739
257.0808353 23.63174441
383.1125294 0.7919607247
401.1230941 2.47697684
419.1336587 0.9954150274

Name: +ve in-silico MS/MS by CFM-ID for HJBUYKZTEBZNSH-BDHDDQLPSA-N
ID: HJBUYKZTEBZNSH-BDHDDQLPSA-N
Comment: Energy2
Num peaks: 31
43.01784114 2.029070742
49.00727645 0.7787306789
75.02292652 1.072010334
87.00767038 0.8135949722
89.02332044 0.6874635472
95.04914126 0.7560353409
105.0334912 1.919615186
107.0491413 0.9415706193
117.0334912 11.44630458
119.0491413 2.628626721
121.0284058 3.227060739
121.0647913 2.104859341
123.0440559 0.7075822096
135.0440559 4.403161372
137.0233204 4.917186695
139.0389705 1.308918716
145.0284058 1.320647441
145.0495352 1.289194256
147.0651853 1.052735647
151.0389705 1.881593471
163.0389705 0.8829601806
163.0600999 1.415997928
215.0702706 0.8023568369
227.0702706 1.426775116
229.0859207 1.185993082
237.0757499 1.149129324
239.0702706 4.211805562
253.0706646 1.899858297
257.0808353 4.188077682
357.0968793 0.6996997825
401.1230941 0.8674188457

Name: +ve in-silico MS/MS by CFM-ID for VFPGPPMQCHGMCT-UHFFFAOYSA-N
ID: VFPGPPMQCHGMCT-UHFFFAOYSA-N
Comment: Energy0
Num peaks: 14
101.0385766 3.033401572
103.0542266 1.516288999
105.0698767 1.845688745
121.0647913 1.017994713
153.0182351 1.189787575
163.0600999 2.540134751
239.0702706 10.48448336
241.0859207 1.170124022
257.0808353 25.35110573
287.0761439 1.264569922
315.0710585 2.485762976
383.1125294 1.344818248
401.1230941 12.73951553
419.1336587 14.85234906

Name: +ve in-silico MS/MS by CFM-ID for VFPGPPMQCHGMCT-UHFFFAOYSA-N
ID: VFPGPPMQCHGMCT-UHFFFAOYSA-N
Comment: Energy1
Num peaks: 20
43.01784114 0.9657467964
79.05422664 0.902700651
91.05422664 2.106056264
103.0542266 1.296368196
105.0334912 0.8513379112
105.0698767 2.122130101
107.0491413 0.8419197626
131.0491413 1.049077549
137.0233204 6.698573596
145.0495352 2.328343862
151.0389705 2.661257076
153.0182351 4.109718138
163.0600999 3.095768974
229.0859207 1.458116483
239.0702706 16.47343762
255.0651853 1.109539516
257.0808353 27.43850405
383.1125294 1.002736455
401.1230941 2.639291906
419.1336587 1.117747284

Name: +ve in-silico MS/MS by CFM-ID for VFPGPPMQCHGMCT-UHFFFAOYSA-N
ID: VFPGPPMQCHGMCT-UHFFFAOYSA-N
Comment: Energy2
Num peaks: 31
41.00219107 0.8027349329
43.01784114 1.44711011
49.00727645 0.9568487227
79.05422664 0.8413642928
87.00767038 0.8484073039
89.02332044 0.7245386118
91.05422664 1.483367628
93.06987671 0.7238772764
101.0233204 0.6693895271
101.0385766 15.24499555
103.0542266 2.824706423
105.0334912 2.050129173
105.0698767 3.644180965
107.0491413 1.008490081
121.0647913 1.563659457
129.0334912 0.7503372332
137.0233204 2.155175716
145.0495352 1.344356665
147.0440559 1.068674915
147.0651853 1.299372709
151.0389705 4.572082838
153.0182351 5.558384134
155.0338851 1.48130435
163.0600999 1.018694391
229.0859207 0.9439653788
239.0702706 4.735411996
249.0393644 1.248479902
257.0808353 4.463268843
269.0655792 1.903983126
357.0968793 0.7627484352
401.1230941 0.945194692

Name: +ve in-silico MS/MS by CFM-ID for GPGFGFUBECSNTG-YDURXRNYSA-N
ID: GPGFGFUBECSNTG-YDURXRNYSA-N
Comment: Energy0
Num peaks: 14
101.0385766 3.034791581
103.0542266 1.517008293
105.0698767 1.845997961
121.0647913 1.018178077
153.0182351 1.189892119
163.0600999 2.540324397
239.0702706 10.51031167
241.0859207 1.170199255
257.0808353 25.35999503
287.0761439 1.264666073
315.0710585 2.485965217
383.1125294 1.344895828
401.1230941 12.74055246
419.1336587 14.85406272

Name: +ve in-silico MS/MS by CFM-ID for GPGFGFUBECSNTG-YDURXRNYSA-N
ID: GPGFGFUBECSNTG-YDURXRNYSA-N
Comment: Energy1
Num peaks: 20
43.01784114 0.9624841093
79.05422664 0.902217519
91.05422664 2.096662962
103.0542266 1.298571832
105.0334912 0.8505346967
105.0698767 2.120892195
107.0491413 0.838183418
131.0491413 1.048659976
137.0233204 6.701472592
145.0495352 2.318854242
151.0389705 2.662361805
153.0182351 4.102034361
163.0600999 3.081275545
229.0859207 1.516429319
239.0702706 16.57227154
255.0651853 1.104496392
257.0808353 27.42139363
383.1125294 0.9986496064
401.1230941 2.624740806
419.1336587 1.108654657

Name: +ve in-silico MS/MS by CFM-ID for GPGFGFUBECSNTG-YDURXRNYSA-N
ID: GPGFGFUBECSNTG-YDURXRNYSA-N
Comment: Energy2
Num peaks: 31
41.00219107 0.8037712675
43.01784114 1.447816959
49.00727645 0.9594741667
79.05422664 0.8457970688
87.00767038 0.8485570072
89.02332044 0.7246666069
91.05422664 1.483629974
93.06987671 0.7240056161
101.0233204 0.6695076424
101.0385766 15.32331038
103.0542266 2.836741924
105.0334912 2.057950961
105.0698767 3.662986846
107.0491413 1.008668593
121.0647913 1.576036404
129.0334912 0.7139029091
137.0233204 2.164638117
145.0495352 1.344593879
147.0440559 1.07430529
147.0651853 1.299601986
151.0389705 4.583828883
153.0182351 5.567041863
155.0338851 1.495122279
163.0600999 1.018878806
239.0702706 4.773463093
249.0393644 1.248700199
257.0808353 4.469610374
269.0655792 1.904319457
327.0863146 0.6579579526
357.0968793 0.7628836665
401.1230941 0.945366619

Name: +ve in-silico MS/MS by CFM-ID for OVWZFLKQVPSRDZ-NMHUYQPFSA-N
ID: OVWZFLKQVPSRDZ-NMHUYQPFSA-N
Comment: Energy0
Num peaks: 15
27.02292652 0.8141230001
87.04405588 0.7238144115
117.0334912 3.03930753
119.0491413 1.544114478
121.0647913 1.851412715
137.0597059 1.040135193
147.0651853 2.675029035
153.0182351 1.238111699
255.0651853 10.81256635
257.0808353 1.222112877
271.0812292 1.36232971
273.0757499 25.01746804
299.0761439 2.631503142
401.1230941 10.90656023
419.1336587 15.51839558

Name: +ve in-silico MS/MS by CFM-ID for OVWZFLKQVPSRDZ-NMHUYQPFSA-N
ID: OVWZFLKQVPSRDZ-NMHUYQPFSA-N
Comment: Energy1
Num peaks: 22
95.04914126 0.8132581187
105.0334912 5.016722791
107.0491413 2.127831526
119.0491413 1.13806993
121.0284058 0.7785599462
121.0647913 1.830072565
123.0440559 0.7777995238
129.0546206 1.316292725
137.0233204 6.1811423
147.0440559 0.9817487668
147.0651853 3.889064489
151.0389705 2.3295839
153.0182351 3.887528932
229.0495352 0.8424055731
243.0651853 1.682987914
245.0808353 3.139599636
255.0651853 16.22404222
257.0808353 0.8104640066
271.0600999 1.084986236
273.0757499 22.36984554
401.1230941 1.89511536
419.1336587 1.160232156

Name: +ve in-silico MS/MS by CFM-ID for OVWZFLKQVPSRDZ-NMHUYQPFSA-N
ID: OVWZFLKQVPSRDZ-NMHUYQPFSA-N
Comment: Energy2
Num peaks: 31
49.00727645 0.8723408183
75.02292652 1.200875216
81.0334912 0.9099530992
85.02840582 1.019790794
87.04405588 1.298755311
89.03857658 0.7226035808
95.04914126 0.8116494713
105.0334912 1.960452957
107.0491413 0.9182183603
117.0334912 13.1548442
119.0491413 2.566824042
121.0284058 2.014781008
121.0647913 2.284570906
129.0546206 0.8453609168
131.0702706 1.110985824
137.0233204 2.103004907
137.0597059 1.456959184
145.0284058 0.7194774513
147.0651853 1.01075521
151.0389705 4.604112916
153.0182351 5.699431739
155.0338851 1.35401885
161.0233204 0.7283687727
163.0389705 1.030932067
167.0338851 2.06892224
243.0651853 1.472978533
245.0808353 1.117986882
253.0706646 1.466493324
255.0651853 5.055375122
273.0757499 3.178127435
401.1230941 0.9878986461

Name: +ve in-silico MS/MS by CFM-ID for LUCQSVLCPJUJRN-YBHSYVBASA-N
ID: LUCQSVLCPJUJRN-YBHSYVBASA-N
Comment: Energy0
Num peaks: 15
27.02292652 0.8144184175
87.04405588 0.7240905117
117.0334912 3.041649379
119.0491413 1.545321978
121.0647913 1.852221364
137.0597059 1.040604583
147.0651853 2.676006729
153.0182351 1.238495967
255.0651853 10.84503818
257.0808353 1.222498229
271.0812292 1.36283401
273.0757499 25.03353211
299.0761439 2.632549147
401.1230941 10.91089294
419.1336587 15.52717698

Name: +ve in-silico MS/MS by CFM-ID for LUCQSVLCPJUJRN-YBHSYVBASA-N
ID: LUCQSVLCPJUJRN-YBHSYVBASA-N
Comment: Energy1
Num peaks: 22
95.04914126 0.8098907633
105.0334912 4.995966952
107.0491413 2.118400944
119.0491413 1.134624897
121.0284058 0.7753462759
121.0647913 1.822489426
123.0440559 0.7743430668
129.0546206 1.310974315
137.0233204 6.159564614
147.0440559 0.9776837634
147.0651853 3.871420384
151.0389705 2.320372788
153.0182351 3.871974399
243.0651853 1.90918434
245.0808353 3.177716459
255.0651853 16.19387296
257.0808353 0.807138655
271.0600999 1.080066286
273.0757499 22.26253804
391.1387441 0.7754053126
401.1230941 1.884951459
419.1336587 1.150875387

Name: +ve in-silico MS/MS by CFM-ID for LUCQSVLCPJUJRN-YBHSYVBASA-N
ID: LUCQSVLCPJUJRN-YBHSYVBASA-N
Comment: Energy2
Num peaks: 31
49.00727645 0.8734413626
75.02292652 1.202390239
85.02840582 1.021077361
87.04405588 1.30039867
95.04914126 0.8146143967
105.0334912 1.965925048
107.0491413 0.919381344
117.0334912 13.15634394
119.0491413 2.567759288
121.0284058 2.02070252
121.0647913 2.295681547
129.0546206 0.8464274233
131.0702706 1.112387442
135.0440559 0.7469216412
137.0233204 2.103254783
137.0597059 1.464279487
147.0651853 1.012065655
151.0389705 4.614871643
153.0182351 5.710096059
155.0338851 1.361861607
161.0233204 0.7685369371
163.0389705 1.034698024
167.0338851 2.073655967
233.0444498 0.8053254482
243.0651853 1.538449609
245.0808353 0.7296117303
251.0550145 1.147765827
253.0706646 1.468346242
255.0651853 5.075754742
273.0757499 3.184803873
401.1230941 0.9891745949

Name: +ve in-silico MS/MS by CFM-ID for SMIANZMWOZURTO-UMUGIMIDSA-N
ID: SMIANZMWOZURTO-UMUGIMIDSA-N
Comment: Energy0
Num peaks: 14
27.02292652 0.8444757495
87.04405588 0.7232793024
117.0334912 0.8217966491
121.0647913 1.400492555
147.0651853 2.723545095
153.0182351 5.427126795
255.0651853 10.75244775
257.0808353 1.316549864
263.0914 1.560964911
265.1070501 0.8596809824
267.1227001 1.036929896
273.0757499 25.22955209
401.1230941 10.93958471
419.1336587 16.42781379

Name: +ve in-silico MS/MS by CFM-ID for SMIANZMWOZURTO-UMUGIMIDSA-N
ID: SMIANZMWOZURTO-UMUGIMIDSA-N
Comment: Energy1
Num peaks: 19
105.0334912 1.906883843
107.0491413 2.127359688
117.0334912 1.224407077
119.0491413 1.626759603
121.0647913 2.488631655
129.0546206 1.401642608
137.0233204 4.791217026
147.0651853 3.875846447
151.0389705 1.279937633
153.0182351 8.670570136
179.0338851 1.14047111
243.0651853 1.309389001
245.0808353 2.111247991
255.0651853 17.13486756
257.0808353 1.156924915
271.0600999 1.085354397
273.0757499 24.29038507
401.1230941 1.773503556
419.1336587 1.345857327

Name: +ve in-silico MS/MS by CFM-ID for SMIANZMWOZURTO-UMUGIMIDSA-N
ID: SMIANZMWOZURTO-UMUGIMIDSA-N
Comment: Energy2
Num peaks: 31
85.02840582 1.362237446
87.04405588 1.420502054
95.04914126 3.049649368
103.0542266 1.358729051
105.0334912 1.270454512
107.0491413 2.287746292
111.0440559 1.148846949
117.0334912 2.32558322
119.0491413 3.05605405
121.0284058 1.034876442
121.0647913 9.990132458
123.0440559 1.461015764
125.0233204 0.954513074
127.0389705 1.114795331
129.0546206 1.062495169
131.0702706 1.337262002
137.0233204 1.735846145
137.0597059 1.594275054
147.0651853 0.8281801205
151.0389705 2.302064907
153.0182351 6.428909404
155.0338851 1.030710496
165.0546206 0.8725141914
167.0338851 1.567871999
243.0651853 0.8869116062
245.0808353 1.867062073
255.0651853 5.734652295
257.0808353 1.545598409
273.0757499 3.493130151
279.1227001 0.7980933919
401.1230941 0.8506180878

Name: +ve in-silico MS/MS by CFM-ID for CNNUKFIXGVQJSF-KXRVLXRMSA-N
ID: CNNUKFIXGVQJSF-KXRVLXRMSA-N
Comment: Energy0
Num peaks: 18
73.02840582 0.7852690718
107.0491413 0.7901440048
131.0491413 2.835996583
133.0495352 2.438410015
133.0647913 1.404406326
135.0804414 1.738372123
151.075356 0.956244237
153.0182351 1.084201975
257.0655792 1.190781821
269.0808353 9.301381902
271.0600999 1.194261479
271.0964854 1.138405908
285.0604938 2.364979306
287.0914 23.52347027
383.1125294 1.374479182
387.107444 0.8635379812
401.1230941 13.04656759
419.1336587 14.18664868

Name: +ve in-silico MS/MS by CFM-ID for CNNUKFIXGVQJSF-KXRVLXRMSA-N
ID: CNNUKFIXGVQJSF-KXRVLXRMSA-N
Comment: Energy1
Num peaks: 25
109.0647913 0.8386471697
115.0389705 1.26882351
121.0284058 0.776519484
121.0647913 2.117171098
133.0495352 4.005047236
133.0647913 1.061496109
135.0440559 1.254956714
135.0804414 1.932365191
137.0233204 6.074909158
137.0597059 0.8044458015
151.0389705 2.273825618
153.0182351 3.870003231
161.0597059 1.012397916
251.0702706 1.705815755
255.0651853 1.616190163
257.0808353 1.372594707
259.0964854 1.498098971
269.0808353 13.24261392
271.0600999 3.249285905
271.0964854 0.7453205597
285.0757499 0.8045226944
287.0914 24.34290538
383.1125294 0.8200920812
401.1230941 2.304381254
419.1336587 1.166869503

Name: +ve in-silico MS/MS by CFM-ID for CNNUKFIXGVQJSF-KXRVLXRMSA-N
ID: CNNUKFIXGVQJSF-KXRVLXRMSA-N
Comment: Energy2
Num peaks: 31
71.01275576 0.9388576413
73.02840582 3.364163979
103.0542266 3.283868313
107.0491413 2.113066579
109.0647913 0.7583453203
115.0389705 1.074502132
117.0546206 0.8749538304
121.0647913 0.8343083001
131.0491413 9.707646837
133.0495352 1.065753867
133.0647913 1.624535123
135.0440559 1.930355813
135.0804414 2.325279518
137.0233204 1.978179092
151.0389705 3.901682682
151.075356 1.237725263
153.0182351 4.863468567
155.0338851 1.460886891
167.0338851 2.021523644
177.0546206 0.9632267822
237.0393644 0.846347685
239.0550145 1.620442689
241.0495352 0.7410867255
243.0651853 1.196684853
255.0651853 1.431336518
269.0808353 3.844744199
271.0600999 2.043580614
271.0964854 1.185899882
287.0914 3.11164481
329.1019647 0.7354212326
401.1230941 1.00113344

Name: +ve in-silico MS/MS by CFM-ID for PKKWZACWYPOGSA-UHFFFAOYSA-N
ID: PKKWZACWYPOGSA-UHFFFAOYSA-N
Comment: Energy0
Num peaks: 10
175.0389705 4.199669372
177.0546206 2.200062844
179.0702706 2.649556572
195.0651853 2.587579256
213.0757499 2.932222644
241.0706646 7.143318262
387.107444 5.614155297
389.1230941 5.795863842
401.1230941 6.838729789
419.1336587 41.87407143

Name: +ve in-silico MS/MS by CFM-ID for PKKWZACWYPOGSA-UHFFFAOYSA-N
ID: PKKWZACWYPOGSA-UHFFFAOYSA-N
Comment: Energy1
Num peaks: 21
151.0389705 2.09432278
165.0546206 7.857631623
177.0546206 1.542588006
179.0338851 1.88824033
179.0702706 2.873525902
181.0495352 3.90124402
205.0495352 1.567510399
213.0757499 1.610989363
223.0600999 1.416569074
225.0757499 7.420000037
239.0550145 3.117572846
239.0914 1.753662409
241.0706646 9.279061496
267.0863146 1.629161028
375.107444 2.647618827
387.107444 5.67615485
389.1230941 3.963851663
391.1387441 2.908983891
401.1230941 3.883451135
403.1023586 2.360166069
419.1336587 10.6175313

Name: +ve in-silico MS/MS by CFM-ID for PKKWZACWYPOGSA-UHFFFAOYSA-N
ID: PKKWZACWYPOGSA-UHFFFAOYSA-N
Comment: Energy2
Num peaks: 31
41.00219107 1.007903107
43.01784114 0.9831190521
131.0491413 4.070879784
133.0647913 1.331527341
135.0440559 2.324022255
147.0440559 2.848220107
149.0233204 2.186964076
149.0597059 2.53884381
151.0389705 9.466245501
153.0546206 1.040164276
165.0546206 3.050325552
175.0389705 6.236147056
177.0546206 1.756210746
179.0338851 3.51269759
181.0495352 1.195563784
183.0651853 2.098996688
197.0808353 1.164019249
203.0338851 1.192006315
209.0444498 1.833822824
211.0600999 1.346791556
213.0757499 1.889254054
225.0393644 1.262814663
225.0757499 1.060383456
227.0550145 1.044413628
227.0914 0.9971074998
239.0550145 1.122427125
241.0706646 1.907974749
387.107444 1.369422802
389.1230941 2.460962925
391.1387441 1.957688129
403.1023586 3.881206578

Name: +ve in-silico MS/MS by CFM-ID for LUMKNAVTFCDUIE-VHXPQNKSSA-N
ID: LUMKNAVTFCDUIE-VHXPQNKSSA-N
Comment: Energy0
Num peaks: 17
45.0334912 3.777206311
137.0597059 1.563972208
149.0152543 2.791380217
151.0309044 3.555855311
153.0465544 2.090076867
223.075356 2.826391188
225.0910061 3.602612484
227.1066561 1.957206965
241.0778545 1.409044357
301.0989839 2.597282942
315.1379563 4.955935487
317.1091547 3.525751105
317.1536063 3.368863188
335.1197194 5.70380975
343.1692564 4.665363348
361.1353694 1.634839535
379.1459341 30.48020364

Name: +ve in-silico MS/MS by CFM-ID for LUMKNAVTFCDUIE-VHXPQNKSSA-N
ID: LUMKNAVTFCDUIE-VHXPQNKSSA-N
Comment: Energy1
Num peaks: 31
43.01784114 0.8827597997
45.0334912 12.06484769
62.99960423 1.708811598
133.0284058 1.272148478
135.0440559 1.158216105
137.0597059 1.842567127
149.0152543 4.534225185
151.0309044 3.227635705
153.0465544 0.9722606102
155.0622045 0.8837635395
205.1011768 0.7704944575
223.075356 4.067444769
225.0910061 3.267890334
237.0465544 1.798220998
239.0622045 1.329231863
241.0778545 1.526840856
265.1223062 1.427742894
281.132477 1.607278764
297.0676838 2.092991192
299.0833339 2.263947923
299.1430416 1.622880187
301.0989839 2.681145813
317.1091547 4.129269403
325.1586917 1.722546471
329.1536063 1.037778507
335.1197194 3.417750642
343.1692564 3.041353953
351.114634 1.147223027
361.1353694 3.244681201
363.114634 0.9597036841
379.1459341 8.22855677

Name: +ve in-silico MS/MS by CFM-ID for LUMKNAVTFCDUIE-VHXPQNKSSA-N
ID: LUMKNAVTFCDUIE-VHXPQNKSSA-N
Comment: Energy2
Num peaks: 31
27.02292652 1.263091851
45.0334912 5.491685684
91.05422664 0.9196047204
149.0152543 2.661065578
151.0309044 1.10353428
179.0855268 0.7918439562
181.0647913 1.052771429
183.0804414 1.568456779
223.075356 1.311229762
229.1011768 1.415832642
237.0465544 1.665861291
237.0910061 1.680225727
239.0622045 1.375788872
241.1011768 1.351103658
243.1168269 2.040633421
253.041469 1.822258651
255.0571191 1.740563913
255.1168269 4.575495428
257.0727692 3.011222562
257.132477 1.003769407
271.1117415 11.11702401
273.1273916 1.786684051
281.132477 1.076288588
285.1273916 1.63768423
297.1273916 2.246673275
299.1430416 4.844589736
307.1248047 1.273718257
317.1091547 4.380446385
335.1197194 1.881804161
353.130284 0.8324299852
363.114634 1.035164679

Name: +ve in-silico MS/MS by CFM-ID for OVSKGTONMLKNPZ-UHFFFAOYSA-N
ID: OVSKGTONMLKNPZ-UHFFFAOYSA-N
Comment: Energy0
Num peaks: 6
15.02292652 0.6982016998
130.0651257 3.914877747
330.1237032 1.107561758
354.1237032 4.859074601
383.1138668 2.318437643
401.1244314 85.19772569

Name: +ve in-silico MS/MS by CFM-ID for OVSKGTONMLKNPZ-UHFFFAOYSA-N
ID: OVSKGTONMLKNPZ-UHFFFAOYSA-N
Comment: Energy1
Num peaks: 6
130.0651257 5.104839084
283.1229749 1.6632553
330.1237032 4.162253955
354.1237032 18.07205436
383.1138668 34.5604036
401.1244314 29.14697596

Name: +ve in-silico MS/MS by CFM-ID for OVSKGTONMLKNPZ-UHFFFAOYSA-N
ID: OVSKGTONMLKNPZ-UHFFFAOYSA-N
Comment: Energy2
Num peaks: 13
15.02292652 3.905397371
101.0385766 3.251906427
103.0542266 3.832049225
130.0651257 5.464580968
154.0651257 10.69216734
283.1229749 9.192435962
303.1128041 7.306061903
304.1080531 3.936714292
312.1131385 5.827246068
327.1128041 3.907333057
330.1237032 15.16308593
354.1237032 3.010268694
356.1029677 5.109710978

Name: +ve in-silico MS/MS by CFM-ID for SQCDMTZMCHZYGO-FZMZJTMJSA-N
ID: SQCDMTZMCHZYGO-FZMZJTMJSA-N
Comment: Energy0
Num peaks: 7
72.08077574 10.279621
263.0484896 3.028522487
280.0750387 9.771996252
308.0699533 3.764455152
362.1169035 9.194038346
363.1121525 4.287569267
379.1434526 40.68342877

Name: +ve in-silico MS/MS by CFM-ID for SQCDMTZMCHZYGO-FZMZJTMJSA-N
ID: SQCDMTZMCHZYGO-FZMZJTMJSA-N
Comment: Energy1
Num peaks: 25
54.03382555 2.408806788
56.04947561 6.30384626
58.06512568 2.55032458
70.06512568 0.9125105593
72.08077574 6.985520716
98.0600403 5.076878363
99.05528926 2.07733707
127.0865894 1.147633388
138.0913404 0.98436023
155.0161269 3.701683056
155.1178895 1.582377142
157.1335396 1.381793408
198.0661883 0.8189404877
198.1237032 0.8673680433
200.0818384 2.324928575
202.0974884 1.174740124
251.0484896 1.460935913
253.0641397 4.137865135
263.0484896 13.4333946
265.0641397 1.016641655
280.0750387 12.15204362
299.1502523 1.681422819
308.0699533 1.577186772
362.1169035 1.885027475
379.1434526 3.120848449

Name: +ve in-silico MS/MS by CFM-ID for SQCDMTZMCHZYGO-FZMZJTMJSA-N
ID: SQCDMTZMCHZYGO-FZMZJTMJSA-N
Comment: Energy2
Num peaks: 31
41.03857658 2.219702893
43.05422664 3.805617579
45.06987671 0.6591847592
54.03382555 2.075159336
55.05422664 2.301371854
56.04947561 15.16430914
58.06512568 10.58138645
63.02292652 2.05325411
68.04947561 2.965484989
70.06512568 4.896477321
72.08077574 6.536317214
83.06037464 2.50118823
84.04439023 1.740771564
86.0600403 0.9055572547
98.0600403 0.6370832087
153.0004768 1.051859661
155.0161269 4.213283369
169.0317769 1.06847856
176.0818384 0.7685135018
180.0113759 1.021621467
186.058326 0.6208160227
188.0739761 0.6208160227
188.0818384 2.384688357
190.0974884 0.8817645902
200.0818384 2.075030949
202.0974884 1.120085988
249.0692251 1.310470697
263.0484896 1.648136591
264.0437386 0.8447084957
264.0801241 1.217982825
280.0750387 0.6416263775

Name: +ve in-silico MS/MS by CFM-ID for SWXKLXXVFMYMDP-UHFFFAOYSA-N
ID: SWXKLXXVFMYMDP-UHFFFAOYSA-N
Comment: Energy0
Num peaks: 6
331.1229749 0.9231258268
333.138625 11.35710029
335.154275 1.144387417
343.1229749 8.383972056
361.1335396 50.5370741
379.1441043 20.96716996

Name: +ve in-silico MS/MS by CFM-ID for SWXKLXXVFMYMDP-UHFFFAOYSA-N
ID: SWXKLXXVFMYMDP-UHFFFAOYSA-N
Comment: Energy1
Num peaks: 8
205.0760247 1.764600855
307.1229749 1.054919105
331.1229749 1.800828781
333.138625 37.81453456
335.154275 3.990540967
343.1229749 6.472709657
361.1335396 19.80652182
379.1441043 7.641205143

Name: +ve in-silico MS/MS by CFM-ID for SWXKLXXVFMYMDP-UHFFFAOYSA-N
ID: SWXKLXXVFMYMDP-UHFFFAOYSA-N
Comment: Energy2
Num peaks: 31
41.00219107 1.135590879
49.00727645 1.290408739
59.01275576 1.44283876
75.02292652 1.142082836
77.03857658 0.841005134
91.05422664 3.126532098
103.0542266 1.014787921
117.0334912 1.347405709
129.0698767 1.877113916
151.0542266 1.310247137
205.0760247 5.108250117
255.0916748 1.12042327
267.0916748 0.9837678978
293.1073248 1.070078832
303.0916748 0.9222040606
305.1073248 3.986231792
306.1277259 4.05987716
307.1229749 4.595618464
319.1229749 4.865813776
331.1229749 3.517302233
333.1022395 1.016935367
333.138625 10.50234928
334.1226406 1.626653846
335.1178895 1.918591501
335.154275 2.131791297
343.1229749 2.316582252
345.1022395 1.399717668
349.0971541 1.17966767
351.1128041 1.327423621
361.1335396 2.895187753
363.1128041 1.058205515

Name: +ve in-silico MS/MS by CFM-ID for SSNQAUBBJYCSMY-LWQPPDATSA-N
ID: SSNQAUBBJYCSMY-LWQPPDATSA-N
Comment: Energy0
Num peaks: 6
343.1176147 3.158851361
347.1125294 3.123258998
349.1281794 0.848240483
361.1281794 25.00026785
363.107444 0.787522297
379.1387441 63.49122505

Name: +ve in-silico MS/MS by CFM-ID for SSNQAUBBJYCSMY-LWQPPDATSA-N
ID: SSNQAUBBJYCSMY-LWQPPDATSA-N
Comment: Energy1
Num peaks: 6
329.1019647 2.291051087
343.1176147 16.59904925
347.1125294 3.479247603
361.1281794 34.43121568
363.107444 1.56493916
379.1387441 30.70997367

Name: +ve in-silico MS/MS by CFM-ID for SSNQAUBBJYCSMY-LWQPPDATSA-N
ID: SSNQAUBBJYCSMY-LWQPPDATSA-N
Comment: Energy2
Num peaks: 23
55.01784114 1.760980609
259.0600999 1.522212726
261.0757499 2.475342777
263.0914 1.18898241
277.0706646 1.760333743
279.0863146 2.988274327
301.0706646 4.213641546
303.0863146 4.101048987
305.0655792 1.559423698
305.1019647 4.984130747
307.1176147 1.604348339
315.0863146 3.031787038
317.1019647 3.280880021
319.0812292 1.237320699
319.1176147 1.346467296
329.1019647 7.062267995
331.1176147 7.470047136
333.1332648 2.982577976
343.1176147 11.02963163
345.0968793 6.246998469
347.1125294 1.719486863
361.1281794 5.594134237
363.107444 1.926427731

Name: +ve in-silico MS/MS by CFM-ID for AJEDMWQPEGCRLJ-PDSXEYIOSA-N
ID: AJEDMWQPEGCRLJ-PDSXEYIOSA-N
Comment: Energy0
Num peaks: 28
39.02292652 1.488690938
41.03857658 1.118539902
83.04914126 2.445518155
85.06479133 1.388915734
97.02840582 3.717602451
111.0440559 1.646006773
113.0597059 1.087947798
135.0440559 1.274811414
137.0597059 3.361557359
139.075356 0.6903285516
153.0546206 1.567327052
155.0702706 4.209010332
199.0964854 1.800815739
203.0338851 4.914937872
271.0600999 1.231011519
287.0550145 0.9687201411
289.0706646 2.442691689
309.0757499 1.223967424
311.0914 1.022788728
325.0706646 4.066231467
327.0863146 6.664078336
329.1019647 3.285057891
355.1176147 1.188000042
357.1332648 1.235830779
365.1019647 0.7364891277
383.1125294 7.966756422
385.0917939 0.7923978688
401.1230941 16.84959783

Name: +ve in-silico MS/MS by CFM-ID for AJEDMWQPEGCRLJ-PDSXEYIOSA-N
ID: AJEDMWQPEGCRLJ-PDSXEYIOSA-N
Comment: Energy1
Num peaks: 31
39.02292652 8.575457606
41.03857658 6.403010318
43.05422664 2.310633326
53.00219107 1.297846427
53.03857658 0.9789015366
57.0334912 0.9951479005
63.02292652 1.504461057
65.03857658 1.860021214
67.05422664 2.210888418
69.06987671 0.8016726615
83.04914126 1.036826583
97.02840582 3.444321448
109.0284058 4.407582375
111.0440559 8.0807845
113.0597059 5.373395517
137.0597059 0.9101146157
199.0964854 1.060884776
203.0338851 2.379926592
215.0338851 1.471348672
245.0444498 1.705703035
247.0600999 0.801134529
267.0287997 0.8520929883
269.0444498 0.9476969803
271.0600999 1.060550538
313.1070501 2.027526243
327.0863146 2.618974497
331.1176147 2.495013573
373.1281794 1.535307789
383.1125294 2.054518099
385.0917939 0.7639211511
401.1230941 0.9512368285

Name: +ve in-silico MS/MS by CFM-ID for AJEDMWQPEGCRLJ-PDSXEYIOSA-N
ID: AJEDMWQPEGCRLJ-PDSXEYIOSA-N
Comment: Energy2
Num peaks: 31
39.02292652 4.180483396
41.03857658 3.261406372
49.00727645 1.306358089
51.02292652 1.897197923
53.00219107 1.28853571
53.03857658 2.209812679
69.0334912 1.407909158
81.0334912 2.424056689
83.04914126 3.650588312
85.06479133 1.845223433
95.01275576 2.719012202
97.02840582 6.848771768
109.0647913 0.9218882411
111.0440559 0.9755790012
133.0284058 1.106702186
135.0440559 4.311399618
137.0597059 3.455791398
139.075356 1.870033272
153.0546206 1.167328489
155.0702706 1.328069288
157.0284058 1.101049183
161.0233204 3.142697047
171.0440559 1.298955472
175.0389705 2.066398996
185.0233204 1.518965825
187.0389705 1.357784172
203.0338851 5.79064361
215.0338851 2.738036324
217.0495352 1.026285603
269.0444498 0.8863488105
383.1125294 0.972412135

Name: +ve in-silico MS/MS by CFM-ID for WYBYWLAOBATXAF-GRIUISKZSA-N
ID: WYBYWLAOBATXAF-GRIUISKZSA-N
Comment: Energy0
Num peaks: 31
68.99710569 0.6360953044
69.0334912 1.174418839
71.01275576 0.8414720992
73.02840582 2.247949005
85.02840582 0.8021151968
97.02840582 1.946700613
99.04405588 0.6381866133
111.0440559 1.25076437
113.0233204 0.6650653981
113.0597059 0.8617834461
115.0389705 3.48443385
127.075356 1.141436837
129.0546206 0.6503815136
153.0546206 1.371175035
155.0702706 4.17876276
157.0859207 1.562329849
171.0651853 0.9408850472
173.0808353 2.483945165
199.0964854 0.8955749217
203.0338851 4.153238125
217.1070501 1.017039603
271.0600999 0.8323901672
287.0550145 0.7653241724
289.0706646 2.100077152
303.0863146 0.7820852575
355.1176147 4.112764623
371.1125294 0.6221685591
373.1281794 3.549999739
383.1125294 6.629164234
401.1230941 16.82740178
419.1336587 10.99283209

Name: +ve in-silico MS/MS by CFM-ID for WYBYWLAOBATXAF-GRIUISKZSA-N
ID: WYBYWLAOBATXAF-GRIUISKZSA-N
Comment: Energy1
Num peaks: 31
27.02292652 1.266133253
39.02292652 1.207572717
53.00219107 1.608593047
57.0334912 3.301962121
59.04914126 1.730142742
68.99710569 5.152395516
69.0334912 1.4620426
71.01275576 4.544049637
73.02840582 1.264738087
83.04914126 3.839379887
85.02840582 1.024087642
85.06479133 1.63797543
97.02840582 1.570893215
109.0284058 1.68205895
111.0440559 4.358185822
113.0597059 4.447629416
115.0389705 1.381589514
127.0389705 1.210633342
129.0546206 1.913787712
131.0702706 1.36464723
203.0338851 2.180593732
215.0338851 1.120044611
245.0444498 1.323086241
287.0914 1.069577785
325.0706646 1.325772554
327.0863146 4.445552054
345.0968793 1.544458343
355.1176147 1.817437597
373.1281794 2.331652
383.1125294 2.428560139
401.1230941 2.179849026

Name: +ve in-silico MS/MS by CFM-ID for WYBYWLAOBATXAF-GRIUISKZSA-N
ID: WYBYWLAOBATXAF-GRIUISKZSA-N
Comment: Energy2
Num peaks: 31
27.02292652 1.11542026
39.02292652 2.385582289
57.0334912 1.541893974
59.04914126 0.961674194
67.01784114 1.365838254
68.99710569 1.172198443
69.0334912 7.521531333
71.01275576 1.226441123
71.04914126 1.211731792
73.02840582 1.150294004
83.04914126 2.173717428
85.02840582 1.529821087
85.06479133 0.8680735005
115.0389705 1.206706406
127.075356 9.217836257
129.0910061 2.598351283
153.0546206 2.255913207
155.0702706 2.33078058
157.0284058 1.07592001
157.0859207 2.214170783
161.0233204 2.300517156
171.0440559 0.9537739121
171.1015708 1.683927551
173.0233204 1.301783691
175.0389705 1.959276582
185.0233204 1.119879762
187.0389705 1.323486941
203.0338851 6.496142791
215.0338851 2.539027127
217.0495352 1.049413778
355.1176147 1.819310425

Name: +ve in-silico MS/MS by CFM-ID for XOJJZYZCRNGOFV-YLZOTCFESA-N
ID: XOJJZYZCRNGOFV-YLZOTCFESA-N
Comment: Energy0
Num peaks: 29
25.00727645 0.6835373565
53.03857658 3.617111529
55.05422664 2.2353314
57.06987671 2.286504028
63.02292652 0.7368800798
65.03857658 1.422391288
67.05422664 2.120188065
69.06987671 0.9573457725
73.10117684 0.7350101238
123.0440559 0.6294209915
179.0338851 1.619556546
181.0495352 0.6402418058
203.0338851 5.318328628
205.0495352 3.431774242
207.0651853 1.406262761
209.0808353 0.8817169037
211.0964854 0.9393078777
217.0495352 0.8380814839
235.0600999 1.465169117
333.1332648 0.8885650401
335.0761439 0.7173570454
335.1489149 0.9549217842
337.0917939 1.956965091
343.1176147 0.7396391433
347.1125294 1.766003582
349.1281794 0.715750367
351.1438295 0.7344109629
361.1281794 10.64420735
379.1387441 29.54192231

Name: +ve in-silico MS/MS by CFM-ID for XOJJZYZCRNGOFV-YLZOTCFESA-N
ID: XOJJZYZCRNGOFV-YLZOTCFESA-N
Comment: Energy1
Num peaks: 31
39.02292652 1.175110274
41.03857658 1.030734082
51.02292652 1.406792788
53.03857658 6.181749926
55.05422664 2.926700385
57.06987671 2.264018326
73.06479133 2.95528467
95.04914126 1.732513408
123.0440559 2.097230953
125.0597059 0.9336778574
151.0389705 0.8934748778
179.0338851 2.182993554
191.0338851 4.861573117
193.0495352 2.645493191
203.0338851 3.719498163
205.0495352 2.946670959
207.0651853 1.99501932
209.0808353 1.134674065
211.0964854 1.340866091
215.0338851 1.073360087
217.0495352 1.681867692
233.0444498 1.368039186
235.0600999 1.127314565
237.0757499 1.153695997
253.0706646 3.277583514
255.0863146 0.9570142338
347.1125294 0.9197924418
349.1281794 1.55531962
351.1438295 2.437908703
361.1281794 3.748422337
379.1387441 2.524625012

Name: +ve in-silico MS/MS by CFM-ID for XOJJZYZCRNGOFV-YLZOTCFESA-N
ID: XOJJZYZCRNGOFV-YLZOTCFESA-N
Comment: Energy2
Num peaks: 31
39.02292652 2.814310699
41.03857658 1.726554539
49.00727645 1.000162925
51.02292652 1.276440826
53.03857658 3.430714903
55.01784114 1.383343567
55.05422664 1.176368788
57.06987671 1.148338569
65.03857658 1.914590328
67.01784114 1.028692498
67.05422664 1.68541926
71.04914126 0.9042435564
95.04914126 0.9282685872
109.0284058 1.057949848
123.0440559 4.934044536
137.0233204 0.9329849397
147.0440559 0.9369282235
149.0233204 2.153623989
151.0389705 3.796309789
161.0597059 2.315151316
163.075356 0.8973423147
173.0233204 0.9647183864
175.0389705 2.292070128
179.0338851 3.550826974
193.0495352 1.609287883
197.0808353 1.078956959
203.0338851 2.117195746
205.0495352 2.965597343
207.0651853 1.345568912
321.0968793 0.964188957
361.1281794 1.751125032

Name: +ve in-silico MS/MS by CFM-ID for KKHOARWEVJJBTK-BTINSWFASA-N
ID: KKHOARWEVJJBTK-BTINSWFASA-N
Comment: Energy0
Num peaks: 10
251.0914 1.705800018
337.1070501 1.977801218
351.0863146 1.819802815
353.1019647 3.275209768
355.1176147 2.998933785
365.1019647 2.083889589
369.0968793 1.870655854
371.1125294 3.3277345
383.1125294 31.545022
401.1230941 29.90074682

Name: +ve in-silico MS/MS by CFM-ID for KKHOARWEVJJBTK-BTINSWFASA-N
ID: KKHOARWEVJJBTK-BTINSWFASA-N
Comment: Energy1
Num peaks: 31
85.02840582 2.49652212
89.05970595 0.9436433095
97.02840582 1.201653085
115.0389705 1.039748779
153.0546206 1.597312209
167.0702706 5.216319109
193.0859207 0.882395694
205.0859207 0.7138018677
207.1015708 0.9317471092
229.0495352 1.092002299
247.0600999 3.384218526
249.0757499 1.470233787
251.0914 3.27904386
287.0914 1.141931493
323.0914 1.447702389
325.1070501 1.958589781
337.1070501 2.366033574
339.0863146 1.311853359
339.1227001 1.78162959
343.1176147 1.616973585
351.0863146 1.729772141
353.1019647 4.453264231
355.1176147 5.96054185
357.0968793 0.764865809
357.1332648 2.513198357
365.1019647 1.87512208
369.0968793 1.857703949
371.1125294 3.814018712
373.1281794 2.953868907
383.1125294 9.829782415
401.1230941 6.011809437

Name: +ve in-silico MS/MS by CFM-ID for KKHOARWEVJJBTK-BTINSWFASA-N
ID: KKHOARWEVJJBTK-BTINSWFASA-N
Comment: Energy2
Num peaks: 31
153.0546206 1.650785312
167.0702706 1.339651418
191.0702706 4.60950023
193.0859207 3.127492657
205.0859207 1.234941233
229.0495352 1.087397563
271.0600999 1.304957499
287.0914 1.197299701
295.0964854 1.584632015
297.0757499 1.880917818
297.1121354 1.305159668
311.0914 2.246364809
313.0706646 3.316415192
313.1070501 1.827311195
315.0863146 1.666591351
323.0914 1.58134564
325.1070501 2.800712371
335.0914 1.131844833
337.0706646 1.53039392
337.1070501 2.693221474
339.0863146 1.653432599
339.1227001 2.431851419
351.0863146 3.182916709
353.1019647 5.640149733
355.1176147 4.237353711
365.1019647 2.536851924
367.0812292 2.678536381
369.0968793 1.154829331
371.1125294 1.360989082
373.1281794 1.376578152
383.1125294 1.692835555

Name: +ve in-silico MS/MS by CFM-ID for GPGFGFUBECSNTG-SFTVRKLSSA-N
ID: GPGFGFUBECSNTG-SFTVRKLSSA-N
Comment: Energy0
Num peaks: 14
101.0385766 3.034791581
103.0542266 1.517008293
105.0698767 1.845997961
121.0647913 1.018178077
153.0182351 1.189892119
163.0600999 2.53258164
239.0702706 10.51031167
241.0859207 1.170199255
257.0808353 25.35999503
287.0761439 1.264666073
315.0710585 2.485965217
383.1125294 1.344895828
401.1230941 12.74055246
419.1336587 14.85406272

Name: +ve in-silico MS/MS by CFM-ID for GPGFGFUBECSNTG-SFTVRKLSSA-N
ID: GPGFGFUBECSNTG-SFTVRKLSSA-N
Comment: Energy1
Num peaks: 20
43.01784114 0.9624841093
79.05422664 0.902217519
91.05422664 2.096662962
103.0542266 1.298571832
105.0334912 0.8505346967
105.0698767 2.120892195
107.0491413 0.838183418
131.0491413 1.048659976
137.0233204 6.701472592
145.0495352 2.315684456
151.0389705 2.662361805
153.0182351 4.102034361
163.0600999 3.078543736
229.0859207 1.516429319
239.0702706 16.57227154
255.0651853 1.104496392
257.0808353 27.42139363
383.1125294 0.9986496064
401.1230941 2.624740806
419.1336587 1.108654657

Name: +ve in-silico MS/MS by CFM-ID for GPGFGFUBECSNTG-SFTVRKLSSA-N
ID: GPGFGFUBECSNTG-SFTVRKLSSA-N
Comment: Energy2
Num peaks: 31
41.00219107 0.8037712675
43.01784114 1.447816959
49.00727645 0.9594741667
79.05422664 0.8457970688
87.00767038 0.8648320503
91.05422664 1.483629974
93.06987671 0.7240056161
101.0233204 0.6823485778
101.0385766 15.32331038
103.0389705 0.6594075297
103.0542266 2.836741924
105.0334912 2.057950961
105.0698767 3.662986846
107.0491413 1.008668593
121.0647913 1.576036404
129.0334912 0.7139029091
137.0233204 2.164638117
145.0495352 1.370382746
147.0440559 1.07430529
147.0651853 1.299601986
151.0389705 4.583828883
153.0182351 5.567041863
155.0338851 1.495122279
163.0600999 1.024713552
239.0702706 4.773463093
249.0393644 1.248700199
257.0808353 4.469610374
269.0655792 1.904319457
327.0863146 0.6579579526
357.0968793 0.7628836665
401.1230941 0.945366619

Name: +ve in-silico MS/MS by CFM-ID for KLMKGDIYOORAED-NRFANRHFSA-N
ID: KLMKGDIYOORAED-NRFANRHFSA-N
Comment: Energy0
Num peaks: 8
47.04914126 8.769975714
153.0546206 3.679889729
343.0812292 2.694625031
355.0812292 6.197848397
369.0968793 4.547322027
373.0917939 4.065209992
383.1125294 8.744893575
401.1230941 43.37098964

Name: +ve in-silico MS/MS by CFM-ID for KLMKGDIYOORAED-NRFANRHFSA-N
ID: KLMKGDIYOORAED-NRFANRHFSA-N
Comment: Energy1
Num peaks: 13
29.03857658 1.713433346
45.0334912 1.894199409
47.04914126 36.02699257
137.0597059 1.45008649
153.0546206 2.101028467
325.0706646 1.267687437
327.0863146 2.948444912
343.0812292 12.55601894
355.0812292 9.16342822
357.0968793 1.323614614
369.0968793 2.844804681
383.1125294 2.472290575
401.1230941 4.733347812

Name: +ve in-silico MS/MS by CFM-ID for KLMKGDIYOORAED-NRFANRHFSA-N
ID: KLMKGDIYOORAED-NRFANRHFSA-N
Comment: Energy2
Num peaks: 31
29.03857658 2.572270188
47.04914126 5.615819464
69.0334912 1.248609817
97.02840582 2.495899469
123.0440559 1.971093234
137.0233204 1.915244928
137.0597059 1.63676491
139.0389705 2.606023365
149.0233204 1.483818524
151.0389705 2.159757839
153.0546206 2.440177654
165.0182351 3.134842985
167.0338851 2.132803962
181.0495352 1.334325752
191.0338851 1.537817991
205.0495352 1.454381678
221.0444498 1.603124697
233.0444498 1.830353445
299.0550145 1.270057949
313.0706646 1.445816817
325.0706646 2.481669303
327.0863146 2.095582713
341.0655792 3.279622622
341.1019647 1.46165464
343.0812292 2.409128637
345.0968793 1.730749611
355.0812292 1.89292224
357.0968793 1.687093106
369.0968793 1.911142805
383.1125294 1.466027283
385.0917939 2.693175693

Name: +ve in-silico MS/MS by CFM-ID for OVWZFLKQVPSRDZ-TUSKCHRLSA-N
ID: OVWZFLKQVPSRDZ-TUSKCHRLSA-N
Comment: Energy0
Num peaks: 15
27.02292652 0.8146370849
87.04405588 0.7242948843
117.0334912 3.0410999
119.0491413 1.545028631
121.0647913 1.852522354
137.0597059 1.040769093
147.0651853 2.676730419
153.0182351 1.238721186
255.0651853 10.81884847
257.0808353 1.222783449
271.0812292 1.363207294
273.0757499 25.03395071
299.0761439 2.633323423
401.1230941 10.91410012
419.1336587 15.53367786

Name: +ve in-silico MS/MS by CFM-ID for OVWZFLKQVPSRDZ-TUSKCHRLSA-N
ID: OVWZFLKQVPSRDZ-TUSKCHRLSA-N
Comment: Energy1
Num peaks: 22
95.04914126 0.8138050689
105.0334912 5.020092335
107.0491413 2.129338538
119.0491413 1.138828941
121.0284058 0.7790808454
121.0647913 1.83130488
123.0440559 0.7783518741
129.0546206 1.317142257
137.0233204 6.185131593
147.0440559 0.982409034
147.0651853 3.891884307
151.0389705 2.331087407
153.0182351 3.890037933
229.0495352 0.8429492595
243.0651853 1.68407411
245.0808353 3.14162811
255.0651853 16.23510663
257.0808353 0.8109952172
271.0600999 1.085772524
273.0757499 22.38730466
401.1230941 1.896740767
419.1336587 1.161730261

Name: +ve in-silico MS/MS by CFM-ID for OVWZFLKQVPSRDZ-TUSKCHRLSA-N
ID: OVWZFLKQVPSRDZ-TUSKCHRLSA-N
Comment: Energy2
Num peaks: 31
49.00727645 0.8727031333
75.02292652 1.201373983
81.0334912 0.910331036
85.02840582 1.020214351
87.04405588 1.299296327
89.03857658 0.7229037045
95.04914126 0.8119873615
105.0334912 1.961268414
107.0491413 0.91860123
117.0334912 13.16031851
119.0491413 2.567891758
121.0284058 2.015619183
121.0647913 2.285523089
129.0546206 0.845712026
131.0702706 1.111447257
135.0440559 0.6984272318
137.0233204 2.103878362
137.0597059 1.457566522
145.0284058 0.7197768566
147.0651853 1.011186618
151.0389705 4.606025172
153.0182351 5.701798921
155.0338851 1.354581224
163.0389705 1.031361245
167.0338851 2.069781539
243.0651853 1.473590315
245.0808353 1.11845202
253.0706646 1.46710333
255.0651853 5.057481205
273.0757499 3.179501189
401.1230941 0.9883186986

Name: +ve in-silico MS/MS by CFM-ID for UQFYMIDDRRJKBM-JNPGQTHHSA-N
ID: UQFYMIDDRRJKBM-JNPGQTHHSA-N
Comment: Energy0
Num peaks: 6
107.0491413 1.251467237
255.0651853 7.603565245
257.0808353 1.636072255
383.1125294 2.545257419
401.1230941 26.03629469
419.1336587 41.04030274

Name: +ve in-silico MS/MS by CFM-ID for UQFYMIDDRRJKBM-JNPGQTHHSA-N
ID: UQFYMIDDRRJKBM-JNPGQTHHSA-N
Comment: Energy1
Num peaks: 31
41.00219107 0.6922424103
43.01784114 3.347569194
45.0334912 1.691239537
55.01784114 0.8517448876
73.02840582 0.9908214394
75.04405588 0.7753419275
107.0491413 2.144334588
121.0284058 5.183828425
133.0284058 3.660653776
135.0440559 5.100840747
145.0495352 1.020078261
163.0600999 1.705481918
227.0702706 3.795661661
237.0546206 0.9564004284
255.0651853 2.467220434
257.0808353 1.139708514
267.0863146 0.7186841874
283.0812292 0.8298068332
285.0968793 2.308686602
297.0757499 0.7227388005
297.0968793 0.7959263663
299.1125294 2.203327144
329.1019647 0.725731013
357.0968793 0.8572048183
359.1125294 0.7473172545
373.1281794 1.530228743
383.1125294 4.245764261
389.1230941 1.488197106
391.1387441 2.681557129
401.1230941 10.55987262
419.1336587 5.298430719

Name: +ve in-silico MS/MS by CFM-ID for UQFYMIDDRRJKBM-JNPGQTHHSA-N
ID: UQFYMIDDRRJKBM-JNPGQTHHSA-N
Comment: Energy2
Num peaks: 31
43.01784114 2.367926482
45.0334912 0.9099890669
56.99710569 1.613445264
59.01275576 4.580455051
61.02840582 5.970645034
73.02840582 1.049622928
87.00767038 1.424402329
107.0491413 2.173269534
121.0284058 2.315816573
133.0284058 3.315153407
135.0440559 2.873657704
145.0495352 0.8811286079
147.0651853 0.8972443657
227.0702706 5.252804375
237.0546206 2.931765116
239.0702706 1.950505865
253.0495352 1.499822526
255.0651853 8.240444934
257.0808353 0.9462539367
267.0651853 1.246713992
269.0808353 1.881935316
283.0600999 3.349714209
285.0757499 1.137712313
291.1227001 1.120024829
327.0863146 1.603253902
357.0968793 1.34566534
373.1281794 1.333795159
377.1230941 0.9817274483
383.1125294 1.516250013
387.107444 0.9396118963
401.1230941 0.8574687007

Name: +ve in-silico MS/MS by CFM-ID for UQFYMIDDRRJKBM-CRZBQJGTSA-N
ID: UQFYMIDDRRJKBM-CRZBQJGTSA-N
Comment: Energy0
Num peaks: 6
107.0491413 1.251467237
255.0651853 7.603565245
257.0808353 1.636072255
383.1125294 2.545257419
401.1230941 26.03629469
419.1336587 41.04030274

Name: +ve in-silico MS/MS by CFM-ID for UQFYMIDDRRJKBM-CRZBQJGTSA-N
ID: UQFYMIDDRRJKBM-CRZBQJGTSA-N
Comment: Energy1
Num peaks: 31
41.00219107 0.6922424103
43.01784114 3.347569194
45.0334912 1.691239537
55.01784114 0.8517448876
73.02840582 0.9908214394
75.04405588 0.7753419275
107.0491413 2.144334588
121.0284058 5.183828425
133.0284058 3.660653776
135.0440559 5.100840747
145.0495352 1.020078261
163.0600999 1.705481918
227.0702706 3.795661661
237.0546206 0.9564004284
255.0651853 2.467220434
257.0808353 1.139708514
267.0863146 0.7186841874
283.0812292 0.8298068332
285.0968793 2.308686602
297.0757499 0.7227388005
297.0968793 0.7959263663
299.1125294 2.203327144
329.1019647 0.725731013
357.0968793 0.8572048183
359.1125294 0.7473172545
373.1281794 1.530228743
383.1125294 4.245764261
389.1230941 1.488197106
391.1387441 2.681557129
401.1230941 10.55987262
419.1336587 5.298430719

Name: +ve in-silico MS/MS by CFM-ID for UQFYMIDDRRJKBM-CRZBQJGTSA-N
ID: UQFYMIDDRRJKBM-CRZBQJGTSA-N
Comment: Energy2
Num peaks: 31
43.01784114 2.367926482
45.0334912 0.9099890669
56.99710569 1.613445264
59.01275576 4.580455051
61.02840582 5.970645034
73.02840582 1.049622928
87.00767038 1.424402329
107.0491413 2.173269534
121.0284058 2.315816573
133.0284058 3.315153407
135.0440559 2.873657704
145.0495352 0.8811286079
147.0651853 0.8972443657
227.0702706 5.252804375
237.0546206 2.931765116
239.0702706 1.950505865
253.0495352 1.499822526
255.0651853 8.240444934
257.0808353 0.9462539367
267.0651853 1.246713992
269.0808353 1.881935316
283.0600999 3.349714209
285.0757499 1.137712313
291.1227001 1.120024829
327.0863146 1.603253902
357.0968793 1.34566534
373.1281794 1.333795159
377.1230941 0.9817274483
383.1125294 1.516250013
387.107444 0.9396118963
401.1230941 0.8574687007

Name: +ve in-silico MS/MS by CFM-ID for CZMGDDWGJAFWEI-LIRRHRJNSA-N
ID: CZMGDDWGJAFWEI-LIRRHRJNSA-N
Comment: Energy0
Num peaks: 10
43.01784114 1.754924206
135.0440559 4.405031262
151.0389705 17.47371346
299.0914 2.122370541
339.0863146 2.487221053
341.1019647 13.68221251
359.1125294 16.78257775
369.0968793 2.029188455
383.1125294 2.048645745
401.1230941 18.60693714

Name: +ve in-silico MS/MS by CFM-ID for CZMGDDWGJAFWEI-LIRRHRJNSA-N
ID: CZMGDDWGJAFWEI-LIRRHRJNSA-N
Comment: Energy1
Num peaks: 20
43.01784114 2.380931507
61.02840582 0.9354110385
135.0440559 2.882414083
151.0389705 8.666325309
153.0546206 1.325072836
281.0808353 1.646516844
297.0757499 1.973704629
299.0914 5.91776173
311.0914 1.672192107
315.0863146 2.768608345
317.1019647 4.868220693
339.0863146 2.505719958
341.1019647 17.39044008
343.0812292 2.87719451
357.0968793 1.118281334
359.1125294 11.2705935
369.0968793 1.323525805
383.1125294 2.508130974
385.0917939 2.017440303
401.1230941 3.992883087

Name: +ve in-silico MS/MS by CFM-ID for CZMGDDWGJAFWEI-LIRRHRJNSA-N
ID: CZMGDDWGJAFWEI-LIRRHRJNSA-N
Comment: Energy2
Num peaks: 31
15.02292652 1.861010516
39.02292652 2.829289181
41.00219107 2.076397518
43.01784114 3.139790729
49.00727645 1.17097078
51.02292652 2.419874301
63.02292652 2.104273146
65.03857658 1.859067928
67.01784114 2.281442105
107.0127558 0.9663235727
109.0284058 2.405398035
117.0334912 1.280932957
119.0491413 1.271610575
123.0440559 2.685640674
133.0284058 2.788790165
135.0076704 1.002190521
135.0440559 9.053108586
137.0597059 1.643390392
151.0389705 13.10042637
153.0546206 2.625565643
181.0495352 1.533961753
281.0808353 1.613859302
297.0757499 2.836164782
299.0914 4.166259605
311.0914 1.102369435
315.0863146 3.358153081
317.1019647 1.481153452
327.0863146 0.9767406293
341.1019647 1.299834783
343.0812292 1.428287608
371.1125294 1.031356925

Name: +ve in-silico MS/MS by CFM-ID for XQWFHGOIUZFQPJ-LXGDFETPSA-N
ID: XQWFHGOIUZFQPJ-LXGDFETPSA-N
Comment: Energy0
Num peaks: 20
103.0389705 0.6657719873
105.0334912 3.996322618
107.0491413 1.815701497
111.0440559 0.6609836347
119.0491413 1.469196083
137.0233204 0.8344249132
147.0440559 2.566886808
151.0389705 0.6576878649
163.0600999 2.317150998
239.0702706 9.580816976
241.0859207 1.226323177
253.0706646 1.055570875
257.0808353 23.07451167
271.0812292 1.917560289
299.0761439 0.8057310827
311.0761439 0.7383020538
313.0917939 0.7490225304
383.1125294 1.007876377
401.1230941 11.73781577
419.1336587 13.76343964

Name: +ve in-silico MS/MS by CFM-ID for XQWFHGOIUZFQPJ-LXGDFETPSA-N
ID: XQWFHGOIUZFQPJ-LXGDFETPSA-N
Comment: Energy1
Num peaks: 22
43.01784114 0.7743887788
105.0334912 6.628851394
107.0491413 1.304142604
111.0440559 0.8164545769
119.0491413 2.333467961
129.0334912 0.9042625104
137.0233204 4.590914625
139.0389705 1.588499805
145.0284058 1.226589594
145.0495352 2.203868948
147.0440559 6.835760495
151.0389705 1.856874559
161.0233204 1.263568955
163.0389705 1.216164169
163.0600999 2.761135579
221.0597059 1.591132302
227.0702706 1.507032472
229.0859207 2.260661131
239.0702706 13.68466302
257.0808353 21.87567657
401.1230941 2.190752807
419.1336587 1.045787336

Name: +ve in-silico MS/MS by CFM-ID for XQWFHGOIUZFQPJ-LXGDFETPSA-N
ID: XQWFHGOIUZFQPJ-LXGDFETPSA-N
Comment: Energy2
Num peaks: 31
41.00219107 0.7314788013
43.01784114 1.476775494
45.0334912 0.8932836502
77.03857658 1.319528654
87.00767038 0.8174950977
91.05422664 0.763977161
105.0334912 5.646759966
107.0491413 0.7578932315
111.0440559 4.140872948
117.0334912 3.048583746
119.0491413 6.147714963
121.0647913 1.060105085
137.0233204 5.099354827
145.0284058 2.801502744
145.0495352 1.507230852
147.0440559 3.944965677
147.0651853 1.392379974
151.0389705 2.034873083
163.0389705 1.760646149
163.0600999 0.7599370003
227.0702706 1.954156188
229.0859207 1.066929464
239.0702706 6.285105949
241.0859207 1.346661526
253.0706646 0.808787305
257.0808353 5.81838027
261.1121354 0.7709854721
263.1277855 0.7709854721
327.0863146 0.722627452
357.0968793 0.8378661249
401.1230941 0.8025210349

Name: +ve in-silico MS/MS by CFM-ID for HHQIZOGLMHHKLC-SOCIYPEWSA-N
ID: HHQIZOGLMHHKLC-SOCIYPEWSA-N
Comment: Energy0
Num peaks: 19
73.02840582 0.7836744141
117.0334912 2.861723381
119.0491413 1.419097653
121.0647913 1.82070805
133.0495352 2.47435772
137.0597059 0.9652796248
167.0338851 1.036651475
255.0651853 0.8113326941
269.0808353 9.135791401
271.0600999 1.167313841
271.0812292 1.026223987
271.0964854 1.141026452
287.0914 23.24280056
299.0761439 2.283779294
383.1125294 1.375012602
387.107444 0.9469896514
389.1230941 0.7199300134
401.1230941 13.07381373
419.1336587 14.24540917

Name: +ve in-silico MS/MS by CFM-ID for HHQIZOGLMHHKLC-SOCIYPEWSA-N
ID: HHQIZOGLMHHKLC-SOCIYPEWSA-N
Comment: Energy1
Num peaks: 26
95.04914126 0.8087558514
105.0334912 5.018717853
107.0491413 4.276796758
115.0389705 1.232038183
119.0491413 0.9097867311
121.0284058 0.7721811647
121.0647913 1.86447222
123.0440559 2.708330134
133.0495352 3.964658376
147.0440559 0.8415485722
149.0233204 1.707641019
149.0597059 1.049078311
151.0389705 5.010929943
165.0546206 2.37054383
167.0338851 3.241855559
251.0702706 1.396709654
255.0651853 1.52270498
257.0808353 1.705673303
259.0964854 2.425792065
269.0808353 10.75551686
271.0600999 2.394144793
285.0757499 0.752450679
287.0914 19.54506306
383.1125294 0.7940456993
401.1230941 2.211207741
419.1336587 1.100191259

Name: +ve in-silico MS/MS by CFM-ID for HHQIZOGLMHHKLC-SOCIYPEWSA-N
ID: HHQIZOGLMHHKLC-SOCIYPEWSA-N
Comment: Energy2
Num peaks: 31
49.00727645 0.8759789658
71.01275576 0.9340549985
73.02840582 2.579660753
75.02292652 1.205883535
105.0334912 1.923763895
107.0491413 1.821423582
115.0389705 1.069005612
117.0334912 8.671428843
117.0546206 0.8660299782
119.0491413 1.996380186
121.0284058 1.87980541
121.0647913 2.251906226
123.0440559 5.728811207
133.0495352 1.398155003
137.0597059 1.082218618
139.0389705 2.974325325
149.0233204 1.405417735
151.0389705 1.609204435
165.0182351 1.844155974
165.0546206 4.258819081
167.0338851 4.545802889
169.0495352 0.9329879924
181.0495352 1.929848624
255.0651853 1.571747429
257.0808353 1.256470685
259.0964854 0.9779524706
269.0808353 3.169032497
271.0600999 1.694080695
271.0964854 1.179818683
287.0914 2.962471832
401.1230941 0.9951931896

Name: +ve in-silico MS/MS by CFM-ID for XYTUBPYFYSWFDL-FQEVSTJZSA-N
ID: XYTUBPYFYSWFDL-FQEVSTJZSA-N
Comment: Energy0
Num peaks: 14
135.0440559 1.444231338
149.0597059 1.797727329
151.0389705 5.509418343
179.0338851 3.04430562
281.0808353 1.698659602
297.0757499 2.682289994
299.0914 3.966536618
315.0863146 2.467834926
323.0914 1.529509258
339.0863146 2.940192407
341.1019647 15.49741469
359.1125294 18.5478804
383.1125294 5.947757083
401.1230941 14.35912995

Name: +ve in-silico MS/MS by CFM-ID for XYTUBPYFYSWFDL-FQEVSTJZSA-N
ID: XYTUBPYFYSWFDL-FQEVSTJZSA-N
Comment: Energy1
Num peaks: 24
43.01784114 1.375591114
135.0440559 2.862250594
149.0597059 4.006104339
151.0389705 2.642296823
153.0546206 1.013158178
161.0597059 2.271917229
179.0338851 2.998487675
189.0546206 2.664985492
205.0495352 1.573752457
207.0651853 1.394522072
221.0808353 3.458452863
249.0757499 2.945891566
279.0651853 1.062181865
281.0808353 2.363287413
297.0757499 1.449345629
299.0914 7.613155504
315.0863146 2.578332295
317.1019647 5.665160484
323.0914 2.992429667
339.0863146 2.127398004
341.1019647 13.21964179
359.1125294 7.161461328
383.1125294 3.291544981
401.1230941 1.789045402

Name: +ve in-silico MS/MS by CFM-ID for XYTUBPYFYSWFDL-FQEVSTJZSA-N
ID: XYTUBPYFYSWFDL-FQEVSTJZSA-N
Comment: Energy2
Num peaks: 31
43.01784114 2.587912648
105.0334912 1.064929091
107.0491413 2.762175128
109.0284058 1.331155575
121.0284058 1.019625696
133.0284058 1.226969151
135.0076704 0.9663640588
135.0440559 2.711258033
137.0233204 6.272485243
149.0597059 2.202215541
151.0389705 4.678822172
153.0546206 0.9447416139
159.0440559 1.839642366
161.0597059 3.17721615
175.0389705 0.9946334119
179.0338851 4.07125292
179.0702706 2.50493496
207.0651853 0.9376476483
209.0444498 1.230699494
217.0495352 1.272817774
221.0808353 0.9348561713
279.0651853 2.308380517
281.0808353 2.22299963
297.0757499 3.191605294
299.0914 6.8147403
313.0706646 1.133498202
315.0863146 4.506055139
317.1019647 1.467269549
341.1019647 2.195063837
357.0968793 1.769562694
383.1125294 2.259641918

Name: +ve in-silico MS/MS by CFM-ID for CNNUKFIXGVQJSF-CQQLTZKSSA-N
ID: CNNUKFIXGVQJSF-CQQLTZKSSA-N
Comment: Energy0
Num peaks: 18
73.02840582 0.7853592519
107.0491413 0.7902285059
131.0491413 2.836297186
133.0495352 2.438689877
133.0647913 1.404556397
135.0804414 1.738559131
151.075356 0.9563492195
153.0182351 1.084298233
257.0655792 1.190921647
269.0808353 9.302365813
271.0600999 1.194367508
271.0964854 1.138518343
285.0604938 2.365275776
287.0914 23.52624553
383.1125294 1.374601211
387.107444 0.8636475731
401.1230941 13.0482077
419.1336587 14.18916782

Name: +ve in-silico MS/MS by CFM-ID for CNNUKFIXGVQJSF-CQQLTZKSSA-N
ID: CNNUKFIXGVQJSF-CQQLTZKSSA-N
Comment: Energy1
Num peaks: 25
109.0647913 0.8386621002
115.0389705 1.268845209
121.0284058 0.7765327641
121.0647913 2.117210868
133.0495352 4.005123982
133.0647913 1.061514915
135.0440559 1.254978667
135.0804414 1.932399601
137.0233204 6.075013051
137.0597059 0.8044609004
151.0389705 2.273864505
153.0182351 3.870069416
161.0597059 1.01241594
251.0702706 1.705844928
255.0651853 1.616217803
257.0808353 1.372618181
259.0964854 1.498124665
269.0808353 13.2428562
271.0600999 3.249341475
271.0964854 0.745333523
285.0757499 0.8045387449
287.0914 24.34340217
383.1125294 0.8201061064
401.1230941 2.304434579
419.1336587 1.166909415

Name: +ve in-silico MS/MS by CFM-ID for CNNUKFIXGVQJSF-CQQLTZKSSA-N
ID: CNNUKFIXGVQJSF-CQQLTZKSSA-N
Comment: Energy2
Num peaks: 31
71.01275576 0.9398117517
73.02840582 3.367586778
103.0542266 3.287205532
107.0491413 2.11521869
109.0647913 0.7591179376
115.0389705 1.075594091
117.0546206 0.8758429987
121.0647913 0.8351599041
131.0491413 9.717538695
133.0495352 1.066865878
133.0647913 1.626190093
135.0440559 1.932320928
135.0804414 2.327650848
137.0233204 1.980189409
151.0389705 3.905647751
151.075356 1.238988609
153.0182351 4.868411048
155.0338851 1.462371511
167.0338851 2.02357801
177.0546206 0.9642081368
237.0393644 0.8472164114
239.0550145 1.622091748
241.0495352 0.741839852
243.0651853 1.197901488
255.0651853 1.432791108
269.0808353 3.84866737
271.0600999 2.045657395
271.0964854 1.187108014
287.0914 3.114941098
329.1019647 0.736172307
401.1230941 1.002176658

Name: +ve in-silico MS/MS by CFM-ID for VDDNWQMEDCJRQC-IHGRRFEYSA-N
ID: VDDNWQMEDCJRQC-IHGRRFEYSA-N
Comment: Energy0
Num peaks: 17
43.01784114 0.6169048323
73.02840582 0.5746945216
103.0389705 0.785676433
163.0600999 2.61421078
209.0597059 0.9890442273
211.075356 1.21873506
213.0910061 0.8896137361
239.0702706 10.10311787
241.0859207 0.831105932
257.0808353 27.88717578
285.0968793 0.8546131917
299.1125294 1.073881408
373.1281794 0.6269511559
375.1438295 1.004477297
383.1125294 0.8829495245
401.1230941 11.99202645
419.1336587 17.17277291

Name: +ve in-silico MS/MS by CFM-ID for VDDNWQMEDCJRQC-IHGRRFEYSA-N
ID: VDDNWQMEDCJRQC-IHGRRFEYSA-N
Comment: Energy1
Num peaks: 22
43.01784114 1.131369594
105.0334912 1.222433295
107.0491413 1.878433111
117.0334912 2.2695483
121.0284058 2.583913791
123.0440559 2.432095469
133.0284058 1.317177072
135.0440559 1.71031232
137.0597059 1.07292909
145.0495352 2.298587276
151.0389705 4.082591984
163.0389705 1.080996287
163.0600999 3.038093396
211.075356 1.148422804
213.0910061 1.91040221
229.0859207 4.454783933
239.0702706 16.08638215
241.0859207 0.9338437032
255.0651853 1.080929706
257.0808353 25.26846323
401.1230941 2.358945809
419.1336587 1.194065959

Name: +ve in-silico MS/MS by CFM-ID for VDDNWQMEDCJRQC-IHGRRFEYSA-N
ID: VDDNWQMEDCJRQC-IHGRRFEYSA-N
Comment: Energy2
Num peaks: 31
43.01784114 2.956237411
45.0334912 0.9753128712
87.00767038 0.8529061024
95.04914126 3.328603333
105.0334912 2.862858025
107.0491413 3.85775517
117.0334912 1.003983449
119.0491413 1.325754058
121.0284058 1.706891524
121.0647913 1.92442188
123.0440559 2.543004532
133.0284058 1.28692762
135.0440559 2.359308154
137.0597059 1.011519573
145.0495352 1.572518777
147.0651853 1.559089067
151.0389705 1.094007248
163.0389705 1.302459519
163.0600999 0.9142485349
165.0546206 1.71073852
195.0804414 1.476863793
209.0597059 2.702821038
211.0389705 1.023247702
211.075356 4.546498982
213.0910061 5.270907144
227.0702706 1.147891545
229.0859207 2.278937
239.0702706 6.017078464
241.0859207 1.32906268
257.0808353 7.424359967
261.1121354 0.8419012556

Name: +ve in-silico MS/MS by CFM-ID for NORMTIXLPBZOKX-WGDDEHRHSA-N
ID: NORMTIXLPBZOKX-WGDDEHRHSA-N
Comment: Energy0
Num peaks: 21
101.0597059 1.111215294
113.0597059 0.7224644354
131.0702706 3.31198727
271.0600999 1.334356276
277.0495352 0.5972817609
281.0444498 0.9598700808
295.0600999 3.131122131
297.0393644 0.6037794313
297.0757499 0.732667738
299.0914 0.6632996312
301.1070501 1.137351446
307.0600999 0.7262903142
325.0706646 2.294386364
327.0863146 0.6691756601
341.0655792 0.9997949014
343.0812292 1.44044711
365.1019647 2.28669423
373.0917939 0.6116844937
373.1281794 0.7020198792
383.1125294 18.5585089
401.1230941 37.54983305

Name: +ve in-silico MS/MS by CFM-ID for NORMTIXLPBZOKX-WGDDEHRHSA-N
ID: NORMTIXLPBZOKX-WGDDEHRHSA-N
Comment: Energy1
Num peaks: 31
57.0334912 1.080339797
83.04914126 0.9878068859
87.04405588 0.7990567396
95.04914126 0.9076383454
101.0597059 1.695249843
103.075356 1.204713151
113.0597059 2.960962197
119.0702706 1.462951241
131.0702706 6.133590421
277.0495352 0.8641472514
281.0444498 2.963074356
283.0600999 1.549115011
295.0600999 3.270711471
297.0393644 0.8655846163
297.0757499 2.168107178
299.0550145 0.8729707628
307.0600999 2.891845715
307.0812292 1.127547999
309.0757499 1.653026258
313.0706646 1.007833113
325.0706646 2.476695042
327.0863146 2.102536628
355.0812292 1.01733577
355.1176147 0.9843567762
357.0968793 1.417584586
359.1125294 1.130474061
365.1019647 4.287026602
371.1125294 2.24723387
373.1281794 3.282512514
383.1125294 11.16816664
401.1230941 9.405395681

Name: +ve in-silico MS/MS by CFM-ID for NORMTIXLPBZOKX-WGDDEHRHSA-N
ID: NORMTIXLPBZOKX-WGDDEHRHSA-N
Comment: Energy2
Num peaks: 31
27.02292652 0.9846479615
55.01784114 2.068368016
57.0334912 2.185206298
59.04914126 1.164110219
69.0334912 1.402935457
71.04914126 1.049093708
77.00219107 1.815906613
81.0334912 2.950959689
83.04914126 2.147661929
85.06479133 1.467408581
87.08044139 1.110071308
97.02840582 1.189397151
99.04405588 2.143770555
101.0597059 1.241896719
111.0440559 0.9907809762
113.0597059 1.069638924
267.0651853 0.9238466338
277.0495352 2.686142465
279.0651853 1.012395516
281.0444498 1.544013955
293.0444498 1.041009881
295.0600999 1.231595317
309.0757499 0.9480100434
325.0706646 2.197081859
355.0812292 1.773073599
355.1176147 1.15545948
357.0968793 1.411622417
365.1019647 3.064909528
371.1125294 1.560663694
373.1281794 1.308696226
383.1125294 1.823339852

Name: +ve in-silico MS/MS by CFM-ID for LSEZQEFBFFRCNW-DQQPYCQWSA-N
ID: LSEZQEFBFFRCNW-DQQPYCQWSA-N
Comment: Energy0
Num peaks: 6
147.0552893 6.822447856
391.1400815 1.232611234
392.1240971 0.6333337298
401.1244314 5.239423058
402.108447 0.6903526429
419.1349961 78.97485604

Name: +ve in-silico MS/MS by CFM-ID for LSEZQEFBFFRCNW-DQQPYCQWSA-N
ID: LSEZQEFBFFRCNW-DQQPYCQWSA-N
Comment: Energy1
Num peaks: 15
60.04439023 5.528152177
147.0552893 8.42275258
205.0971541 1.83010038
231.0764186 1.769228018
233.0920687 1.719207118
273.0869833 2.085951316
363.1087814 9.398700159
363.1451669 1.547357863
365.1244314 2.294309623
373.1295168 1.828488052
387.1087814 1.162259481
389.1244314 1.374418366
391.1400815 24.86629023
401.1244314 5.681987573
419.1349961 11.00166597

Name: +ve in-silico MS/MS by CFM-ID for LSEZQEFBFFRCNW-DQQPYCQWSA-N
ID: LSEZQEFBFFRCNW-DQQPYCQWSA-N
Comment: Energy2
Num peaks: 29
49.00727645 1.58068679
51.02292652 1.511647412
69.00833907 0.768513658
86.02365479 0.943789898
104.0494756 7.368394245
106.0651257 1.953970822
118.0651257 8.355850199
119.0603746 1.306747852
120.0443902 6.854983915
128.0494756 0.7466550707
130.0651257 2.510731982
131.0603746 0.8341363867
147.0552893 10.39700267
173.0345538 1.493640671
173.0709393 1.756889064
175.0502039 1.128188949
183.0552893 0.9220673497
185.0709393 5.327924059
187.0502039 1.187747927
189.0658539 2.147947029
191.081504 1.654537056
199.0502039 7.734136021
201.0658539 3.102069459
203.081504 3.924163923
213.0658539 0.8344544593
215.081504 0.9636657772
219.0764186 1.068472392
401.1244314 1.043751394
403.103696 1.297809476

Name: +ve in-silico MS/MS by CFM-ID for WSSUONOTXMPGNR-ZIAGYGMSSA-N
ID: WSSUONOTXMPGNR-ZIAGYGMSSA-N
Comment: Energy0
Num peaks: 7
97.0396392 2.470976773
281.0920687 1.706868864
334.1186178 3.298848293
344.1029677 1.828860026
345.0869833 9.319551599
362.1135324 31.48375008
379.1400815 31.10976294

Name: +ve in-silico MS/MS by CFM-ID for WSSUONOTXMPGNR-ZIAGYGMSSA-N
ID: WSSUONOTXMPGNR-ZIAGYGMSSA-N
Comment: Energy1
Num peaks: 27
52.01817548 1.480393009
80.0130901 1.39836616
97.0396392 2.480405519
144.0443902 1.027625392
172.0393049 1.05080236
174.0549549 0.9153861076
189.0658539 1.047567827
236.070605 0.9568330354
262.0498695 1.065255437
264.0655196 0.9788638886
277.0607686 1.40896374
281.0920687 1.263307005
289.0971541 1.836393672
306.1237032 1.11322402
317.0920687 6.228308354
319.1077188 10.43947145
331.0713333 1.508622359
332.1029677 1.504096239
334.1186178 6.059159175
335.1026334 2.598462721
336.1342679 2.80224079
344.1029677 3.043957086
345.0869833 10.50722303
348.0978823 1.476965751
349.1295168 1.443866743
362.1135324 12.03892916
379.1400815 2.789145061

Name: +ve in-silico MS/MS by CFM-ID for WSSUONOTXMPGNR-ZIAGYGMSSA-N
ID: WSSUONOTXMPGNR-ZIAGYGMSSA-N
Comment: Energy2
Num peaks: 31
52.01817548 5.813886162
80.0130901 1.107916763
95.02398914 1.13540762
97.0396392 2.735647657
144.0443902 1.791956793
145.0396392 1.342800618
156.0443902 1.675583884
174.0549549 1.216909836
201.0658539 1.600728024
236.070605 6.8295614
250.086255 2.429577645
253.0971541 1.771143896
262.0498695 1.267625533
264.0655196 1.189452759
266.0811697 1.894452525
277.0607686 1.772282806
278.0811697 1.13498597
281.0920687 1.872202234
289.0971541 2.377532379
291.0764186 1.28920269
304.1080531 1.631843606
306.1237032 1.726311748
316.1080531 1.587277012
317.0920687 3.588662843
319.1077188 3.48653074
332.1029677 1.538883679
334.1186178 4.483769744
344.1029677 3.719754323
345.0869833 2.152084372
347.1138668 1.105547654
349.1295168 1.711954032

Name: +ve in-silico MS/MS by CFM-ID for DEBZOPZQKONWTK-YUTCNCBUSA-N
ID: DEBZOPZQKONWTK-YUTCNCBUSA-N
Comment: Energy0
Num peaks: 31
109.0284058 1.206204759
123.0440559 1.244614536
135.0440559 0.7957465841
137.0597059 8.370126218
155.0702706 1.274991676
165.0546206 0.948146136
181.0495352 1.654758474
183.0651853 3.306185298
185.0808353 0.99342265
195.0651853 1.070379463
197.0808353 2.071889436
207.0651853 2.554158531
209.0808353 0.6799874879
223.0600999 1.173838471
225.0757499 5.226503041
273.0757499 0.639260236
277.1070501 1.607448163
289.0706646 1.273060139
291.0863146 3.31359773
293.1019647 1.335993992
295.1176147 1.204176299
305.1019647 0.8689106569
307.1176147 0.7996036781
319.1176147 0.9551356455
329.1019647 0.7180847947
335.1125294 1.071114785
347.1125294 5.84965031
349.1281794 2.184930217
351.1438295 1.367208903
361.1281794 5.569967875
379.1387441 14.69611977

Name: +ve in-silico MS/MS by CFM-ID for DEBZOPZQKONWTK-YUTCNCBUSA-N
ID: DEBZOPZQKONWTK-YUTCNCBUSA-N
Comment: Energy1
Num peaks: 31
87.04405588 0.9927004773
97.02840582 1.366783411
99.04405588 1.181938213
109.0284058 2.342008648
109.0647913 2.507730033
111.0440559 1.968933825
123.0440559 1.022303845
135.0440559 1.094513341
137.0233204 1.275618315
137.0597059 17.4255737
139.0389705 2.589498637
141.0546206 2.818689336
155.0702706 2.499274865
183.0651853 1.092708621
195.0651853 1.020418236
197.0808353 1.984844035
207.0651853 2.619831468
209.0808353 1.450302405
225.0757499 2.713411433
269.1019647 0.8700493158
275.0914 1.016151412
277.1070501 1.038473654
289.0706646 1.312205657
291.0863146 1.459961353
293.1019647 2.994635294
295.1176147 2.911851423
347.1125294 1.037899879
349.1281794 1.584977921
351.1438295 1.501140931
361.1281794 2.556511706
379.1387441 1.396468447

Name: +ve in-silico MS/MS by CFM-ID for DEBZOPZQKONWTK-YUTCNCBUSA-N
ID: DEBZOPZQKONWTK-YUTCNCBUSA-N
Comment: Energy2
Num peaks: 31
39.02292652 1.251830046
41.03857658 1.10594674
51.02292652 1.017959496
55.01784114 2.983374972
57.0334912 0.7453740715
59.04914126 1.381782393
65.00219107 1.81536921
65.03857658 0.8513313449
67.01784114 4.25070319
75.08044139 0.8226018709
97.02840582 3.602009356
99.04405588 0.7169835904
109.0284058 1.224775692
111.0440559 2.131405126
121.0284058 0.8493810926
123.0076704 0.8367511772
123.0440559 4.718668871
125.0597059 1.749800397
135.0440559 0.846045939
137.0597059 16.84916458
139.0389705 0.9815249422
165.0546206 1.697357047
207.0651853 0.8626056105
231.0651853 0.7295933505
261.0757499 0.8382718953
291.0863146 0.7173867095
317.1019647 0.9600952714
321.1332648 0.8894000411
349.1281794 1.311530642
351.1438295 0.8634790998
361.1281794 1.24700145

Name: +ve in-silico MS/MS by CFM-ID for WYBYWLAOBATXAF-OAWOYGNOSA-N
ID: WYBYWLAOBATXAF-OAWOYGNOSA-N
Comment: Energy0
Num peaks: 31
68.99710569 0.6360953044
69.0334912 1.174418839
71.01275576 0.8414720992
73.02840582 2.247949005
85.02840582 0.8021151968
97.02840582 1.946700613
99.04405588 0.6381866133
111.0440559 1.25076437
113.0233204 0.6650653981
113.0597059 0.8617834461
115.0389705 3.48443385
127.075356 1.141436837
129.0546206 0.6503815136
153.0546206 1.371175035
155.0702706 4.17876276
157.0859207 1.562329849
171.0651853 0.9408850472
173.0808353 2.483945165
199.0964854 0.8955749217
203.0338851 4.153238125
217.1070501 1.017039603
271.0600999 0.8323901672
287.0550145 0.7653241724
289.0706646 2.100077152
303.0863146 0.7820852575
355.1176147 4.112764623
371.1125294 0.6221685591
373.1281794 3.549999739
383.1125294 6.629164234
401.1230941 16.82740178
419.1336587 10.99283209

Name: +ve in-silico MS/MS by CFM-ID for WYBYWLAOBATXAF-OAWOYGNOSA-N
ID: WYBYWLAOBATXAF-OAWOYGNOSA-N
Comment: Energy1
Num peaks: 31
27.02292652 1.266133253
39.02292652 1.207572717
53.00219107 1.608593047
57.0334912 3.301962121
59.04914126 1.730142742
68.99710569 5.152395516
69.0334912 1.4620426
71.01275576 4.544049637
73.02840582 1.264738087
83.04914126 3.839379887
85.02840582 1.024087642
85.06479133 1.63797543
97.02840582 1.570893215
109.0284058 1.68205895
111.0440559 4.358185822
113.0597059 4.447629416
115.0389705 1.381589514
127.0389705 1.210633342
129.0546206 1.913787712
131.0702706 1.36464723
203.0338851 2.180593732
215.0338851 1.120044611
245.0444498 1.323086241
287.0914 1.069577785
325.0706646 1.325772554
327.0863146 4.445552054
345.0968793 1.544458343
355.1176147 1.817437597
373.1281794 2.331652
383.1125294 2.428560139
401.1230941 2.179849026

Name: +ve in-silico MS/MS by CFM-ID for WYBYWLAOBATXAF-OAWOYGNOSA-N
ID: WYBYWLAOBATXAF-OAWOYGNOSA-N
Comment: Energy2
Num peaks: 31
27.02292652 1.11542026
39.02292652 2.385582289
57.0334912 1.541893974
59.04914126 0.961674194
67.01784114 1.365838254
68.99710569 1.172198443
69.0334912 7.521531333
71.01275576 1.226441123
71.04914126 1.211731792
73.02840582 1.150294004
83.04914126 2.173717428
85.02840582 1.529821087
85.06479133 0.8680735005
115.0389705 1.206706406
127.075356 9.217836257
129.0910061 2.598351283
153.0546206 2.255913207
155.0702706 2.33078058
157.0284058 1.07592001
157.0859207 2.214170783
161.0233204 2.300517156
171.0440559 0.9537739121
171.1015708 1.683927551
173.0233204 1.301783691
175.0389705 1.959276582
185.0233204 1.119879762
187.0389705 1.323486941
203.0338851 6.496142791
215.0338851 2.539027127
217.0495352 1.049413778
355.1176147 1.819310425

Name: +ve in-silico MS/MS by CFM-ID for ZBIRPIHXWCKNNL-UOQNYSNHSA-N
ID: ZBIRPIHXWCKNNL-UOQNYSNHSA-N
Comment: Energy0
Num peaks: 12
147.0651853 2.766913745
255.0651853 1.058492941
265.0495352 0.8683038745
281.0444498 1.753056687
311.0550145 0.8638521151
313.0706646 1.216792124
341.0655792 1.674040445
341.1019647 1.106070912
343.0812292 3.019781337
365.1019647 0.9990508279
383.1125294 17.85995873
401.1230941 46.91592558

Name: +ve in-silico MS/MS by CFM-ID for ZBIRPIHXWCKNNL-UOQNYSNHSA-N
ID: ZBIRPIHXWCKNNL-UOQNYSNHSA-N
Comment: Energy1
Num peaks: 31
57.0334912 1.996096773
59.04914126 0.9513479173
69.0334912 0.5654286923
79.05422664 1.164439796
87.04405588 0.9778434359
89.05970595 0.8563018305
91.05422664 0.6222622182
117.0546206 0.8170226394
119.0702706 1.193143818
129.0546206 2.825651764
147.0651853 9.727988286
255.0651853 1.063687629
265.0495352 5.741083405
267.0651853 2.338221446
281.0444498 1.481715345
283.0600999 1.827143352
295.0600999 0.9096211531
309.0757499 0.7278886819
311.0914 0.567599504
323.0761439 1.834397826
325.0706646 0.6919757357
327.0863146 0.5995292635
355.0812292 0.8009078126
357.0968793 0.742711132
359.1125294 0.6087490007
365.1019647 3.097471726
371.1125294 1.582162019
373.1281794 3.492817733
383.1125294 12.40329333
385.0917939 0.8947285704
401.1230941 13.02080885

Name: +ve in-silico MS/MS by CFM-ID for ZBIRPIHXWCKNNL-UOQNYSNHSA-N
ID: ZBIRPIHXWCKNNL-UOQNYSNHSA-N
Comment: Energy2
Num peaks: 31
43.01784114 0.9360884742
49.00727645 1.386436128
55.01784114 1.644604856
56.99710569 1.146342718
57.0334912 2.038032062
59.01275576 2.362070938
61.02840582 1.458921427
85.02840582 1.368614698
87.04405588 2.114824099
89.02332044 0.9403473904
91.05422664 1.155304095
105.0334912 0.9105742582
127.0389705 1.350486412
197.0444498 1.472959408
249.0546206 1.50738513
251.0702706 1.164560133
255.0651853 2.608262877
265.0495352 4.727283108
267.0651853 3.001475969
281.0444498 2.966087001
283.0600999 2.072593765
291.0499291 0.9334535884
293.0444498 1.026996898
305.0655792 1.008052907
313.0706646 1.372177609
319.0448437 0.9489621312
321.0757499 0.9540695296
365.1019647 3.001810661
373.1281794 1.074824342
383.1125294 2.96312692
385.0917939 0.9021873382

Name: +ve in-silico MS/MS by CFM-ID for DNABNTQMDXKPON-ZIIYPAMZSA-N
ID: DNABNTQMDXKPON-ZIIYPAMZSA-N
Comment: Energy0
Num peaks: 7
163.0600999 2.583674469
173.0597059 1.487666458
199.075356 11.56296247
217.0859207 30.6405058
343.1176147 1.850312961
361.1281794 14.49966053
379.1387441 18.68973107

Name: +ve in-silico MS/MS by CFM-ID for DNABNTQMDXKPON-ZIIYPAMZSA-N
ID: DNABNTQMDXKPON-ZIIYPAMZSA-N
Comment: Energy1
Num peaks: 12
43.01784114 1.688946074
145.0495352 2.581859732
163.0600999 2.924922462
171.0804414 1.649481657
173.0597059 2.531135282
181.0647913 1.820949741
187.075356 2.868638093
189.0910061 3.113762394
199.075356 19.4640439
201.0546206 1.701785604
217.0859207 38.38344266
361.1281794 2.871553434

Name: +ve in-silico MS/MS by CFM-ID for DNABNTQMDXKPON-ZIIYPAMZSA-N
ID: DNABNTQMDXKPON-ZIIYPAMZSA-N
Comment: Energy2
Num peaks: 31
41.00219107 1.073739896
43.01784114 3.985387862
45.0334912 1.238849417
53.00219107 1.070754747
57.0334912 1.06822158
73.02840582 0.6655725941
87.00767038 0.9861878792
89.02332044 0.9060662405
101.0233204 0.7780977782
103.0389705 1.063143158
131.0491413 0.9450525159
141.0182351 0.8139506165
145.0495352 1.889149072
157.0647913 1.060998285
171.0804414 1.210463428
173.0597059 3.164604038
175.075356 0.8935465935
181.0647913 0.9376551928
187.075356 2.579967413
189.0910061 1.175746368
197.0597059 0.8055362083
199.0389705 0.732956682
199.075356 20.97686843
201.0546206 5.225083157
201.0910061 1.82331054
203.1066561 0.9421941372
205.1223062 1.20806435
215.0702706 0.8802608013
217.0859207 14.37649211
317.1019647 0.7267001844
319.1176147 0.8422332499

Name: +ve in-silico MS/MS by CFM-ID for UFYRHTUTUIPRGG-SVYNMNNPSA-N
ID: UFYRHTUTUIPRGG-SVYNMNNPSA-N
Comment: Energy0
Num peaks: 31
83.04914126 0.948031336
85.06479133 0.9211291573
115.0389705 3.008319126
127.075356 0.7409579783
129.0546206 1.340060047
153.0546206 1.222400255
155.0702706 3.294055608
157.0859207 0.9710539867
163.0389705 5.16696358
171.0651853 1.40427282
173.0808353 3.746977478
217.1070501 1.503166149
231.0651853 1.155858109
247.0600999 0.9177555202
249.0757499 2.353173015
271.0964854 0.7793695109
287.0914 2.18105217
289.1070501 4.207581729
291.1227001 2.572123178
305.1019647 0.8738538476
307.1176147 2.054317553
309.1332648 1.089668145
315.1227001 1.644263573
317.1383502 0.9382127986
331.1176147 1.034930014
333.1332648 2.474647691
335.1489149 2.123643474
343.1176147 1.656132336
361.1281794 10.65431475
363.107444 0.7557284767
379.1387441 15.72724099

Name: +ve in-silico MS/MS by CFM-ID for UFYRHTUTUIPRGG-SVYNMNNPSA-N
ID: UFYRHTUTUIPRGG-SVYNMNNPSA-N
Comment: Energy1
Num peaks: 31
39.02292652 1.018670709
41.03857658 1.362129429
43.05422664 0.9679104723
81.0334912 1.536281326
83.04914126 1.501949536
85.06479133 1.706718493
87.04405588 1.044191024
97.02840582 1.016725949
109.0284058 2.227681698
111.0440559 3.311002401
113.0597059 4.462220765
115.0389705 4.142104593
127.0389705 5.370064706
129.0546206 10.54293364
131.0702706 6.353229108
155.0702706 1.310070009
163.0389705 3.340041707
175.0389705 1.64218671
205.0495352 1.674772118
217.1070501 1.788949796
229.0495352 1.240929016
231.0651853 1.413418913
233.0808353 0.9169340949
247.0600999 1.090853702
249.0757499 0.8851088133
333.1332648 0.9706885814
335.1489149 1.05606176
343.1176147 1.343416112
351.1438295 1.462379306
361.1281794 3.517881088
379.1387441 1.807584156

Name: +ve in-silico MS/MS by CFM-ID for UFYRHTUTUIPRGG-SVYNMNNPSA-N
ID: UFYRHTUTUIPRGG-SVYNMNNPSA-N
Comment: Energy2
Num peaks: 31
41.00219107 1.01453539
57.0334912 1.682297619
67.01784114 2.493378087
69.0334912 3.740232021
71.04914126 3.880069183
81.0334912 1.757673672
83.01275576 0.8882171986
83.04914126 2.367091479
85.02840582 1.211634299
85.06479133 2.131369727
87.04405588 1.290893913
97.02840582 1.49842675
99.04405588 3.564351188
101.0597059 3.486896731
113.0233204 1.723362329
115.0389705 4.119039643
117.0334912 1.074472933
121.0284058 3.989061403
127.075356 1.647438455
129.0910061 1.410060141
135.0440559 2.394904587
145.0284058 0.9681292635
147.0440559 0.9697954655
153.0546206 2.979431198
155.0702706 2.361348104
157.0859207 1.922812597
163.0389705 7.774997635
171.0651853 0.8973742006
173.0808353 1.000220384
175.0389705 2.074835674
361.1281794 0.9884768072

Name: +ve in-silico MS/MS by CFM-ID for FIUKBHLOUGCTHU-PAZPRULQSA-N
ID: FIUKBHLOUGCTHU-PAZPRULQSA-N
Comment: Energy0
Num peaks: 15
43.01784114 3.078870806
61.02840582 2.016836029
247.0964854 1.510163349
277.1070501 2.064503366
289.1070501 1.422743207
301.1070501 2.16684392
305.1019647 1.512067727
307.1176147 2.036088922
317.1019647 2.321254743
319.1176147 18.18313116
333.1332648 1.475192515
337.1281794 11.56524059
351.1438295 1.454295994
361.1281794 7.493769158
379.1387441 22.45230456

Name: +ve in-silico MS/MS by CFM-ID for FIUKBHLOUGCTHU-PAZPRULQSA-N
ID: FIUKBHLOUGCTHU-PAZPRULQSA-N
Comment: Energy1
Num peaks: 22
43.01784114 2.316266735
245.0808353 1.870849545
247.0964854 7.253952854
249.1121354 2.621191296
263.0914 3.532666079
267.1227001 3.963823686
271.0964854 1.342583904
273.1121354 1.222663616
275.1277855 2.069061998
277.1070501 3.140888794
289.1070501 1.630313083
291.1227001 1.81120327
301.1070501 4.553384328
303.0863146 2.775594936
305.1019647 2.859331997
307.1176147 1.910729125
319.1176147 15.62483305
331.1176147 1.931389031
337.1281794 6.347251202
351.1438295 1.342830563
361.1281794 6.405123693
379.1387441 4.19020377

Name: +ve in-silico MS/MS by CFM-ID for FIUKBHLOUGCTHU-PAZPRULQSA-N
ID: FIUKBHLOUGCTHU-PAZPRULQSA-N
Comment: Energy2
Num peaks: 23
15.02292652 1.225991471
41.00219107 1.522912792
43.01784114 7.532939383
61.02840582 6.391171637
73.02840582 1.298683575
75.04405588 1.439917471
245.0808353 5.192972449
247.0964854 3.419563713
249.1121354 2.655104449
257.0808353 5.256928137
259.0964854 4.609923933
261.0757499 1.826574789
263.0914 2.549476541
265.1070501 1.645312189
273.1121354 1.194274965
275.0914 4.817912561
275.1277855 2.421427588
277.1070501 10.6547784
289.1070501 3.635695596
291.1227001 2.553399903
301.1070501 2.66545371
319.1176147 4.756990816
361.1281794 1.333576021

Name: +ve in-silico MS/MS by CFM-ID for WYBYWLAOBATXAF-ZBGXZVPXSA-N
ID: WYBYWLAOBATXAF-ZBGXZVPXSA-N
Comment: Energy0
Num peaks: 31
68.99710569 0.6360953044
69.0334912 1.174418839
71.01275576 0.8414720992
73.02840582 2.247949005
85.02840582 0.8021151968
97.02840582 1.946700613
99.04405588 0.6381866133
111.0440559 1.25076437
113.0233204 0.6650653981
113.0597059 0.8617834461
115.0389705 3.48443385
127.075356 1.141436837
129.0546206 0.6503815136
153.0546206 1.371175035
155.0702706 4.17876276
157.0859207 1.562329849
171.0651853 0.9408850472
173.0808353 2.483945165
199.0964854 0.8955749217
203.0338851 4.153238125
217.1070501 1.017039603
271.0600999 0.8323901672
287.0550145 0.7653241724
289.0706646 2.100077152
303.0863146 0.7820852575
355.1176147 4.112764623
371.1125294 0.6221685591
373.1281794 3.549999739
383.1125294 6.629164234
401.1230941 16.82740178
419.1336587 10.99283209

Name: +ve in-silico MS/MS by CFM-ID for WYBYWLAOBATXAF-ZBGXZVPXSA-N
ID: WYBYWLAOBATXAF-ZBGXZVPXSA-N
Comment: Energy1
Num peaks: 31
27.02292652 1.266133253
39.02292652 1.207572717
53.00219107 1.608593047
57.0334912 3.301962121
59.04914126 1.730142742
68.99710569 5.152395516
69.0334912 1.4620426
71.01275576 4.544049637
73.02840582 1.264738087
83.04914126 3.839379887
85.02840582 1.024087642
85.06479133 1.63797543
97.02840582 1.570893215
109.0284058 1.68205895
111.0440559 4.358185822
113.0597059 4.447629416
115.0389705 1.381589514
127.0389705 1.210633342
129.0546206 1.913787712
131.0702706 1.36464723
203.0338851 2.180593732
215.0338851 1.120044611
245.0444498 1.323086241
287.0914 1.069577785
325.0706646 1.325772554
327.0863146 4.445552054
345.0968793 1.544458343
355.1176147 1.817437597
373.1281794 2.331652
383.1125294 2.428560139
401.1230941 2.179849026

Name: +ve in-silico MS/MS by CFM-ID for WYBYWLAOBATXAF-ZBGXZVPXSA-N
ID: WYBYWLAOBATXAF-ZBGXZVPXSA-N
Comment: Energy2
Num peaks: 31
27.02292652 1.11542026
39.02292652 2.385582289
57.0334912 1.541893974
59.04914126 0.961674194
67.01784114 1.365838254
68.99710569 1.172198443
69.0334912 7.521531333
71.01275576 1.226441123
71.04914126 1.211731792
73.02840582 1.150294004
83.04914126 2.173717428
85.02840582 1.529821087
85.06479133 0.8680735005
115.0389705 1.206706406
127.075356 9.217836257
129.0910061 2.598351283
153.0546206 2.255913207
155.0702706 2.33078058
157.0284058 1.07592001
157.0859207 2.214170783
161.0233204 2.300517156
171.0440559 0.9537739121
171.1015708 1.683927551
173.0233204 1.301783691
175.0389705 1.959276582
185.0233204 1.119879762
187.0389705 1.323486941
203.0338851 6.496142791
215.0338851 2.539027127
217.0495352 1.049413778
355.1176147 1.819310425

Name: +ve in-silico MS/MS by CFM-ID for IKTPWMTZNXOEIV-IHGRRFEYSA-N
ID: IKTPWMTZNXOEIV-IHGRRFEYSA-N
Comment: Energy0
Num peaks: 16
95.04914126 0.741783947
103.0389705 0.7801847915
123.0440559 1.481132756
137.0597059 1.748381586
163.0600999 2.573934044
209.0597059 0.9882269635
211.075356 1.227072872
213.0910061 0.8982503714
239.0702706 9.835672829
241.0859207 0.8262914552
257.0808353 27.64081653
375.1438295 1.026470427
383.1125294 0.9347248299
391.1387441 0.7815465353
401.1230941 12.1840891
419.1336587 17.00535924

Name: +ve in-silico MS/MS by CFM-ID for IKTPWMTZNXOEIV-IHGRRFEYSA-N
ID: IKTPWMTZNXOEIV-IHGRRFEYSA-N
Comment: Energy1
Num peaks: 23
105.0334912 1.902332153
107.0491413 1.489067287
117.0334912 1.061980166
119.0491413 1.816584751
121.0284058 6.61854306
123.0440559 3.528392425
135.0440559 1.701680253
137.0597059 0.8427153326
145.0495352 2.199897178
151.0389705 2.513155946
163.0600999 2.802639098
209.0597059 0.930430571
211.075356 1.514313674
213.0910061 1.833114928
227.0702706 1.291038497
229.0859207 5.341842422
239.0702706 13.96676588
241.0859207 0.8932160425
255.0651853 1.079172361
257.0808353 22.92176685
391.1387441 0.8737757447
401.1230941 2.247111274
419.1336587 1.093732422

Name: +ve in-silico MS/MS by CFM-ID for IKTPWMTZNXOEIV-IHGRRFEYSA-N
ID: IKTPWMTZNXOEIV-IHGRRFEYSA-N
Comment: Energy2
Num peaks: 31
43.01784114 2.209630438
45.0334912 0.9422138432
87.00767038 0.8240741963
91.05422664 1.067541456
95.04914126 1.251156603
105.0334912 3.323304533
107.0491413 3.214837976
117.0334912 2.9188248
119.0491413 1.964444281
121.0284058 2.353501827
123.0440559 1.511034863
133.0284058 1.083092469
135.0440559 2.921839153
137.0597059 1.584001499
145.0495352 1.519360858
147.0651853 1.557276731
151.0389705 1.551642232
163.0389705 1.404778671
163.0600999 0.8003388159
195.0804414 1.010070169
209.0597059 2.662861665
211.075356 4.548210699
213.0910061 5.320478798
227.0702706 2.105017793
229.0859207 1.594088513
239.0702706 5.37342937
241.0859207 1.284007641
257.0808353 6.981906363
261.1121354 0.8132841806
263.1277855 0.8132841806
327.0863146 0.7622730861

Name: +ve in-silico MS/MS by CFM-ID for NNGGBEYEJBWSSK-PXUUQBERSA-N
ID: NNGGBEYEJBWSSK-PXUUQBERSA-N
Comment: Energy0
Num peaks: 31
43.01784114 1.848617117
45.0334912 1.7171907
47.04914126 0.8226922197
53.03857658 0.9867769344
55.01784114 0.7912435019
73.02840582 1.28418217
83.01275576 2.285500577
85.02840582 0.6827766401
101.0233204 4.781249366
205.0859207 0.8805994689
245.1172208 0.9998701784
259.0964854 1.098969695
261.1121354 6.602556882
273.0757499 0.8647462209
279.1227001 10.56903411
289.1070501 1.382217629
303.0863146 0.780283741
305.1019647 0.8498577011
307.1176147 1.377142085
315.1227001 0.6878837286
327.1227001 0.7586109257
329.1383502 0.6551960882
333.0968793 0.6806626086
333.1332648 1.028270416
335.1125294 1.087819181
335.1489149 0.8941403776
343.1176147 1.313022519
345.1332648 1.844554316
347.1489149 0.7550920853
361.1281794 16.03840576
379.1387441 14.1546477

Name: +ve in-silico MS/MS by CFM-ID for NNGGBEYEJBWSSK-PXUUQBERSA-N
ID: NNGGBEYEJBWSSK-PXUUQBERSA-N
Comment: Energy1
Num peaks: 31
41.00219107 5.874689544
43.01784114 13.99110295
45.0334912 9.23361005
47.04914126 3.749895597
49.00727645 0.5891063778
51.02292652 1.326854948
53.03857658 1.130245361
55.01784114 1.586140148
73.02840582 1.08214972
83.01275576 2.244181567
95.01275576 0.9450286529
97.02840582 0.6216904419
101.0233204 1.975395896
189.0910061 1.38359559
191.1066561 0.5923080498
205.0859207 1.539042469
209.1172208 2.173663236
225.0757499 0.7502001766
235.1328709 1.001732297
245.1172208 0.8092352913
247.1328709 0.6056458396
261.1121354 4.028803701
279.1227001 3.129254955
283.1176147 0.6390063112
289.1070501 1.303607827
327.1227001 0.6018705902
329.1383502 0.6600634747
333.0968793 0.6059230316
343.1176147 0.6026169617
361.1281794 2.820210818
379.1387441 0.8236274701

Name: +ve in-silico MS/MS by CFM-ID for NNGGBEYEJBWSSK-PXUUQBERSA-N
ID: NNGGBEYEJBWSSK-PXUUQBERSA-N
Comment: Energy2
Num peaks: 31
39.02292652 0.8774962306
43.01784114 1.543765476
45.0334912 0.9635044266
49.00727645 2.466228984
51.02292652 5.839068477
53.03857658 4.404560868
55.01784114 1.538378551
55.05422664 1.527330664
59.08552677 1.979496318
68.99710569 0.9304245929
73.02840582 1.285273484
83.01275576 2.261702595
97.02840582 2.091372214
151.075356 1.199995922
153.0910061 1.142044228
189.0910061 0.899691462
203.0702706 4.026842226
205.0859207 2.348706673
207.1015708 1.487942105
209.0808353 0.9676964386
209.1172208 3.369614627
233.0808353 1.003852036
235.0600999 1.71392117
235.1328709 1.890596503
239.0914 1.97528842
245.1172208 2.542566247
251.1277855 1.098081544
261.1121354 3.565495816
263.1277855 0.9752787016
279.1227001 3.426380526
361.1281794 1.026151764

Name: +ve in-silico MS/MS by CFM-ID for FZUPKYUANHOYBD-JZXZQAMYSA-N
ID: FZUPKYUANHOYBD-JZXZQAMYSA-N
Comment: Energy0
Num peaks: 7
163.0600999 2.585156269
173.0597059 1.497784955
199.075356 11.53554282
217.0859207 30.66171844
343.1176147 1.857364427
361.1281794 14.52495634
379.1387441 18.70545017

Name: +ve in-silico MS/MS by CFM-ID for FZUPKYUANHOYBD-JZXZQAMYSA-N
ID: FZUPKYUANHOYBD-JZXZQAMYSA-N
Comment: Energy1
Num peaks: 10
43.01784114 1.748917662
145.0495352 2.599683436
163.0600999 2.949188463
173.0597059 2.466170627
181.0647913 2.215451696
189.0910061 1.785437528
199.075356 21.60805705
201.0546206 1.816494704
217.0859207 40.56898674
361.1281794 2.904724591

Name: +ve in-silico MS/MS by CFM-ID for FZUPKYUANHOYBD-JZXZQAMYSA-N
ID: FZUPKYUANHOYBD-JZXZQAMYSA-N
Comment: Energy2
Num peaks: 31
41.00219107 1.268516012
43.01784114 3.965913191
45.0334912 1.23870117
57.0334912 1.303531617
73.02840582 0.6654921531
87.00767038 0.9860704709
89.02332044 0.905958139
101.0233204 0.7780051435
103.0389705 1.063015682
131.0491413 0.8467649646
133.0647913 0.7480252684
141.0182351 0.8138537135
145.0495352 1.890893111
173.0597059 2.628735644
175.075356 1.116096284
181.0647913 1.20235673
183.0440559 0.8426992657
183.0804414 0.747491344
187.075356 1.036937518
189.0910061 2.61325702
197.0597059 0.9072910232
199.0389705 0.8042538298
199.075356 20.85419034
201.0546206 5.144066593
201.0910061 1.897583689
203.1066561 0.9420817855
205.1223062 1.207920136
215.0702706 0.8949345368
217.0859207 14.0113936
317.1019647 0.7274985909
319.1176147 0.8427423329

Name: +ve in-silico MS/MS by CFM-ID for AVYRWRRYPRHDJL-AZFSHXRASA-N
ID: AVYRWRRYPRHDJL-AZFSHXRASA-N
Comment: Energy0
Num peaks: 13
73.02840582 2.505121682
133.0495352 2.556860131
203.0702706 1.329071089
215.0702706 0.895536382
229.0859207 10.43356291
231.0651853 2.231905866
231.1015708 1.375217331
247.0964854 26.90063086
343.1176147 1.454923584
347.1125294 1.17830154
361.1281794 12.00364047
363.107444 1.008813954
379.1387441 16.93611354

Name: +ve in-silico MS/MS by CFM-ID for AVYRWRRYPRHDJL-AZFSHXRASA-N
ID: AVYRWRRYPRHDJL-AZFSHXRASA-N
Comment: Energy1
Num peaks: 13
43.01784114 1.388867809
115.0389705 2.429772118
133.0495352 3.211432556
203.0702706 1.930044237
205.0859207 1.422589835
211.075356 1.957964466
215.0702706 2.334948393
219.1015708 1.641118431
229.0859207 18.7581343
231.0651853 6.301682533
247.0964854 35.50684946
361.1281794 2.633000935
379.1387441 1.549640642

Name: +ve in-silico MS/MS by CFM-ID for AVYRWRRYPRHDJL-AZFSHXRASA-N
ID: AVYRWRRYPRHDJL-AZFSHXRASA-N
Comment: Energy2
Num peaks: 31
41.00219107 0.889509103
43.01784114 2.661378421
45.0334912 1.838847418
47.04914126 1.141125039
55.01784114 0.8225172323
56.99710569 2.200630072
57.0334912 1.291092885
59.01275576 1.452492512
63.04405588 0.7509491449
71.01275576 0.7627508562
73.02840582 1.196579427
87.00767038 0.9214231689
115.0389705 2.107299668
117.0546206 1.792584112
133.0495352 0.8487774843
163.075356 1.008271035
189.0546206 0.7299298595
203.0702706 1.57964396
205.0859207 1.689870575
211.075356 0.7578176757
215.0702706 4.466767769
217.0859207 1.089894641
219.1015708 2.259590843
227.0702706 0.734582602
229.0859207 14.43680757
231.0651853 11.75439681
231.1015708 1.719250496
235.1328709 1.217740079
245.0808353 0.7467373306
247.0964854 8.750873945
251.1277855 1.078473227

Name: +ve in-silico MS/MS by CFM-ID for UPCRMPLOWXXPFK-XZNCQINMSA-N
ID: UPCRMPLOWXXPFK-XZNCQINMSA-N
Comment: Energy0
Num peaks: 17
91.05422664 1.476546689
103.0542266 0.8067898019
163.0600999 2.179209528
167.0338851 0.8914081233
211.075356 2.989364643
221.0597059 1.182226327
239.0702706 11.32371831
241.0859207 1.515311742
257.0808353 21.00963947
325.0554084 1.128325116
327.0710585 1.639144267
355.1176147 2.131468632
373.1281794 3.458098072
375.1438295 1.078905809
383.1125294 1.900370077
401.1230941 12.43697939
419.1336587 13.27703496

Name: +ve in-silico MS/MS by CFM-ID for UPCRMPLOWXXPFK-XZNCQINMSA-N
ID: UPCRMPLOWXXPFK-XZNCQINMSA-N
Comment: Energy1
Num peaks: 22
43.01784114 1.009867622
91.05422664 1.309125739
103.0542266 1.846006349
145.0495352 2.063790112
155.0338851 1.026438078
163.0600999 2.55041845
167.0338851 3.543904912
177.0182351 1.266676987
179.0338851 1.167412688
195.0804414 0.9351703386
211.075356 6.07935197
213.0910061 3.496294261
221.0597059 2.354618432
239.0702706 20.85782238
241.0859207 1.907916996
257.0808353 20.575659
309.0604938 0.9365080517
355.1176147 1.330548372
373.1281794 0.9364766821
383.1125294 1.436818809
401.1230941 2.491002147
419.1336587 0.9642390979

Name: +ve in-silico MS/MS by CFM-ID for UPCRMPLOWXXPFK-XZNCQINMSA-N
ID: UPCRMPLOWXXPFK-XZNCQINMSA-N
Comment: Energy2
Num peaks: 31
41.00219107 0.8521062208
43.01784114 3.105393697
45.0334912 1.024604468
59.01275576 0.8158890841
87.00767038 0.8709700111
91.05422664 1.677458154
101.0233204 0.8914699741
101.0385766 1.976727701
103.0389705 0.7627536269
103.0542266 2.188818685
125.0385766 1.159871127
127.0542266 0.8026471636
145.0495352 1.60582354
147.0651853 1.673843563
149.0385766 0.9554288907
155.0338851 1.589937063
167.0338851 4.564020792
167.0491413 2.025736962
171.0804414 3.064097221
177.0182351 1.653574364
179.0338851 2.517021664
197.0597059 0.9619294759
211.075356 2.810811055
229.0859207 1.037272155
237.0546206 0.776953967
239.0702706 13.19996362
257.0808353 8.468750573
261.1121354 0.8845241466
263.1277855 0.8845241466
329.1019647 0.8115605822
359.1125294 0.8252968405

Name: +ve in-silico MS/MS by CFM-ID for KKJXSJGKUZBVIH-RSXXEETQSA-N
ID: KKJXSJGKUZBVIH-RSXXEETQSA-N
Comment: Energy0
Num peaks: 19
95.04914126 0.9031062599
103.0389705 0.6718147479
117.0334912 2.882375664
119.0491413 1.402202328
121.0647913 1.658629743
137.0233204 1.148027171
163.0389705 0.5669303431
163.0600999 2.439664547
239.0702706 9.929012689
241.0859207 1.205595539
251.0550145 0.7402194455
253.0706646 0.973003144
255.0863146 0.9954559996
257.0808353 23.85012696
271.0812292 1.297854258
299.0761439 2.376365272
383.1125294 1.180271614
401.1230941 12.26288259
419.1336587 13.93155807

Name: +ve in-silico MS/MS by CFM-ID for KKJXSJGKUZBVIH-RSXXEETQSA-N
ID: KKJXSJGKUZBVIH-RSXXEETQSA-N
Comment: Energy1
Num peaks: 26
95.04914126 1.236018535
105.0334912 3.172657823
107.0491413 5.858389438
109.0647913 0.8896432238
119.0491413 1.039696005
121.0284058 1.280589418
121.0647913 1.669406481
123.0440559 1.268789792
133.0284058 2.762996005
137.0233204 3.531707162
137.0597059 0.801033291
145.0495352 2.233331211
147.0440559 1.378960786
151.0389705 0.9711045824
163.0389705 1.290796804
163.0600999 2.831467436
165.0546206 1.202194707
225.0546206 0.8106468249
227.0702706 2.936924627
229.0859207 2.910050205
239.0702706 12.87690081
241.0859207 0.9538469279
255.0651853 0.9901067221
257.0808353 22.06387802
401.1230941 2.263692304
419.1336587 1.027966117

Name: +ve in-silico MS/MS by CFM-ID for KKJXSJGKUZBVIH-RSXXEETQSA-N
ID: KKJXSJGKUZBVIH-RSXXEETQSA-N
Comment: Energy2
Num peaks: 31
43.01784114 1.775559926
49.00727645 0.7875344165
65.03857658 1.19672871
75.02292652 1.315911245
77.03857658 0.7479939199
87.00767038 0.8392976156
95.04914126 1.271267101
105.0334912 3.185544191
107.0491413 3.395437815
109.0647913 0.7797190283
117.0334912 10.19734943
119.0491413 1.790356194
121.0284058 2.220503392
121.0647913 1.83390093
123.0440559 0.8203413052
137.0233204 4.834311166
137.0597059 1.009551624
139.0389705 1.079202992
145.0495352 1.32992177
147.0651853 1.049853388
151.0389705 2.379555185
163.0389705 1.006136182
163.0600999 0.8787498754
227.0702706 1.65762372
229.0859207 1.070162461
233.0444498 1.026470091
237.0757499 1.519892887
239.0702706 3.5695416
241.0859207 0.7842011529
253.0706646 2.004968201
257.0808353 3.940720452

Name: +ve in-silico MS/MS by CFM-ID for QKHHOTYFRWNZNT-OWYHZJEWSA-N
ID: QKHHOTYFRWNZNT-OWYHZJEWSA-N
Comment: Energy0
Num peaks: 10
73.02840582 0.8755449717
123.0440559 3.638338835
133.0495352 2.569576947
137.0597059 2.119608008
229.0859207 9.82867635
247.0964854 30.3570354
255.0863146 1.112405408
343.1176147 0.7453717314
361.1281794 12.64924896
379.1387441 16.82432

Name: +ve in-silico MS/MS by CFM-ID for QKHHOTYFRWNZNT-OWYHZJEWSA-N
ID: QKHHOTYFRWNZNT-OWYHZJEWSA-N
Comment: Energy1
Num peaks: 17
105.0334912 1.302148371
115.0389705 1.276363685
121.0284058 2.406556608
123.0440559 13.80845129
125.0597059 1.918234041
133.0284058 0.8981024617
133.0495352 3.814067345
135.0440559 1.553901383
137.0597059 6.273967442
201.0910061 0.9792836704
217.0859207 2.066089864
219.1015708 2.588779212
229.0859207 10.52845077
247.0964854 26.87905098
349.1281794 1.165405424
361.1281794 1.671050507
379.1387441 1.186867641

Name: +ve in-silico MS/MS by CFM-ID for QKHHOTYFRWNZNT-OWYHZJEWSA-N
ID: QKHHOTYFRWNZNT-OWYHZJEWSA-N
Comment: Energy2
Num peaks: 31
55.01784114 0.6918173554
56.99710569 0.6855187162
59.01275576 0.834683384
71.01275576 1.524149336
73.02840582 3.373728027
75.04405588 0.721416691
95.04914126 0.8212533554
105.0334912 1.787506116
109.0647913 0.8722875512
111.0440559 1.066691117
115.0389705 1.179107429
117.0334912 0.9324172039
117.0546206 1.108525813
121.0284058 5.319308351
123.0440559 14.09418525
125.0597059 1.894895582
133.0284058 3.856931082
133.0495352 0.6955865447
135.0440559 4.315010058
137.0597059 7.177926144
139.075356 0.7631547101
159.0440559 1.246267685
163.075356 0.7944574957
217.0859207 2.438366225
219.1015708 1.54524944
229.0859207 7.665355241
231.1015708 0.7508723102
247.0964854 5.662859483
287.0914 1.080095228
333.0968793 0.7463432437
349.1281794 0.7937834361

Name: +ve in-silico MS/MS by CFM-ID for XFWPEWCRDHUVPK-UHFFFAOYSA-N
ID: XFWPEWCRDHUVPK-UHFFFAOYSA-N
Comment: Energy0
Num peaks: 6
327.0499291 4.926535039
341.0655792 3.816829147
343.0812292 4.47330249
365.1019647 7.125211262
383.1125294 46.97400614
401.1230941 17.00595855

Name: +ve in-silico MS/MS by CFM-ID for XFWPEWCRDHUVPK-UHFFFAOYSA-N
ID: XFWPEWCRDHUVPK-UHFFFAOYSA-N
Comment: Energy1
Num peaks: 18
55.05422664 3.417058212
57.06987671 1.207600031
67.05422664 1.923685424
69.06987671 5.616496627
73.06479133 4.848639524
87.08044139 2.453498759
299.0550145 1.173209638
309.0393644 2.579182402
327.0499291 11.44172205
341.0655792 2.888065673
343.0812292 3.477373121
353.1019647 1.61655427
355.1176147 3.40408306
365.1019647 7.834607668
367.0812292 1.303251099
373.1281794 1.265685825
383.1125294 18.33479088
401.1230941 6.09516827

Name: +ve in-silico MS/MS by CFM-ID for XFWPEWCRDHUVPK-UHFFFAOYSA-N
ID: XFWPEWCRDHUVPK-UHFFFAOYSA-N
Comment: Energy2
Num peaks: 31
39.02292652 1.065296169
41.03857658 1.209853
55.05422664 2.683603616
57.06987671 1.355404966
65.03857658 2.45171033
67.05422664 3.034098718
69.06987671 3.378402824
71.08552677 1.842421378
73.06479133 1.455216769
79.05422664 1.548531857
83.04914126 1.346724967
83.08552677 1.754993724
153.0182351 3.393091136
163.0389705 1.453467048
187.075356 2.788361906
203.0702706 6.865619223
205.0495352 1.373912501
205.0859207 3.040457668
255.0287997 1.173960082
257.0444498 1.064723674
295.0237144 1.067006128
297.0393644 1.077174705
299.0550145 1.084962396
307.0600999 1.938691314
309.0393644 4.885308854
311.018629 1.149444842
313.034279 1.55291687
327.0499291 3.500920747
355.1176147 1.156725109
365.1019647 4.151663989
367.0812292 1.374631926

Name: +ve in-silico MS/MS by CFM-ID for HRDPOIAEGBHOIR-IQUTYRLHSA-N
ID: HRDPOIAEGBHOIR-IQUTYRLHSA-N
Comment: Energy0
Num peaks: 17
151.0389705 2.564632245
179.0338851 9.764510229
203.0702706 1.37992066
221.0808353 1.555109797
229.0495352 1.57421841
231.0651853 4.135613696
233.0808353 1.654460686
245.0444498 1.27882148
247.0600999 1.336730117
249.0757499 6.648270637
353.1019647 1.878145837
365.1019647 1.546613696
369.0968793 1.942115185
371.1125294 4.144002627
373.1281794 1.593508318
383.1125294 18.36882099
401.1230941 19.71271905

Name: +ve in-silico MS/MS by CFM-ID for HRDPOIAEGBHOIR-IQUTYRLHSA-N
ID: HRDPOIAEGBHOIR-IQUTYRLHSA-N
Comment: Energy1
Num peaks: 31
53.00219107 1.624872059
55.01784114 0.8280734212
135.0440559 1.240291775
151.0389705 3.998034073
159.0440559 1.255533896
173.0233204 0.780218123
175.0389705 0.9134318387
177.0546206 0.9895847745
179.0338851 16.36994737
203.0338851 1.686098097
203.0702706 0.8685225513
205.0495352 1.608237114
209.0808353 0.6785935007
221.0808353 1.732948219
229.0495352 1.207665627
231.0651853 7.235285087
233.0808353 2.272009932
245.0444498 1.173484394
247.0600999 1.537618983
249.0757499 6.095414161
261.0757499 0.8695945874
279.0863146 0.7077298145
353.1019647 1.283861787
355.1176147 2.429539486
365.1019647 2.095935318
369.0968793 1.135391421
371.1125294 2.327829129
373.1281794 0.9644985458
383.1125294 8.347068296
385.0917939 0.7808022466
401.1230941 3.364835016

Name: +ve in-silico MS/MS by CFM-ID for HRDPOIAEGBHOIR-IQUTYRLHSA-N
ID: HRDPOIAEGBHOIR-IQUTYRLHSA-N
Comment: Energy2
Num peaks: 31
53.00219107 1.00252831
91.05422664 1.123085412
93.06987671 0.9121994921
95.01275576 6.389599694
97.02840582 2.759428754
99.04405588 3.328209896
105.0334912 1.024026754
107.0491413 2.788362982
123.0440559 1.388671994
135.0440559 4.683477929
137.0597059 2.187195509
139.075356 3.201432821
141.0910061 1.686321264
147.0440559 1.00378055
149.0233204 3.46804565
151.0389705 5.325971678
163.075356 0.8083332125
165.0182351 0.8671512599
165.0910061 1.409944775
173.0233204 1.427920646
175.0389705 1.406577018
179.0338851 3.969664543
203.0702706 1.152775701
219.0651853 1.122308328
229.0495352 1.934951119
231.0651853 1.55279666
233.0808353 1.525609267
249.0757499 1.379332268
337.1070501 0.9316145803
353.1019647 0.9909282018
373.1281794 1.55835263

Name: +ve in-silico MS/MS by CFM-ID for VSHBHDIKPQHDHQ-NSHDSACASA-N
ID: VSHBHDIKPQHDHQ-NSHDSACASA-N
Comment: Energy0
Num peaks: 20
43.01784114 1.538692661
61.02840582 2.930906541
83.01275576 1.2418698
87.04405588 3.611683599
161.0233204 0.8394528025
163.0389705 1.220469342
195.0651853 3.653444243
221.0444498 0.8732214843
223.0600999 8.996310244
317.0655792 2.155483717
327.0863146 1.034108766
341.1019647 1.119477127
357.0968793 1.820649541
359.1125294 9.695942778
361.0917939 0.9883132294
377.1230941 6.280633372
387.107444 7.419466428
389.1230941 1.674493521
401.1230941 7.825933467
419.1336587 15.11074075

Name: +ve in-silico MS/MS by CFM-ID for VSHBHDIKPQHDHQ-NSHDSACASA-N
ID: VSHBHDIKPQHDHQ-NSHDSACASA-N
Comment: Energy1
Num peaks: 30
43.01784114 1.247797593
61.02840582 3.087593036
87.04405588 2.20843248
135.0440559 1.31580466
161.0233204 2.843448423
163.0389705 5.694429804
165.0546206 1.603392489
179.0338851 0.9707047057
181.0495352 1.366842325
193.0495352 1.144887932
195.0651853 1.811484375
205.0495352 1.296674487
207.0651853 1.167532896
223.0600999 11.82717539
287.0550145 0.6907058042
297.0757499 0.8145889066
299.0914 2.956969798
317.0655792 2.924978109
327.0863146 1.779012616
329.1019647 2.44831185
331.1176147 0.8364871754
341.1019647 4.543393416
357.0968793 1.857353271
359.1125294 11.97901904
361.0917939 1.453884532
377.1230941 2.857772265
387.107444 2.243334621
401.1230941 3.0384634
403.1023586 0.7150151375
419.1336587 1.700755616

Name: +ve in-silico MS/MS by CFM-ID for VSHBHDIKPQHDHQ-NSHDSACASA-N
ID: VSHBHDIKPQHDHQ-NSHDSACASA-N
Comment: Energy2
Num peaks: 31
15.02292652 0.9310585069
41.00219107 1.276885427
43.01784114 3.415106228
45.0334912 2.929270674
61.02840582 2.123602822
83.01275576 5.860550452
85.02840582 2.849260873
87.04405588 3.475608322
123.0076704 6.703933147
137.0233204 0.8868018867
137.0597059 1.263536485
153.0546206 1.924260127
161.0233204 2.552762013
163.0389705 1.818564521
165.0546206 2.154001961
179.0338851 2.122108303
181.0495352 4.997780311
193.0495352 1.060615717
195.0651853 1.730497547
205.0495352 1.001581474
207.0651853 1.501882455
221.0444498 1.557382288
223.0600999 6.120622161
259.0600999 0.9735793503
287.0550145 0.875446635
299.0914 1.819840985
315.0863146 2.54281328
327.0863146 1.902990778
343.0812292 1.159317884
361.0917939 1.035033522
389.1230941 1.330605049

Name: +ve in-silico MS/MS by CFM-ID for FDDICYCDJLNBGT-HNNXBMFYSA-N
ID: FDDICYCDJLNBGT-HNNXBMFYSA-N
Comment: Energy0
Num peaks: 7
89.05970595 2.442455889
311.0550145 15.9754059
341.0655792 3.519349475
343.0812292 2.506148691
365.1019647 8.015760053
383.1125294 18.44192645
401.1230941 29.43819844

Name: +ve in-silico MS/MS by CFM-ID for FDDICYCDJLNBGT-HNNXBMFYSA-N
ID: FDDICYCDJLNBGT-HNNXBMFYSA-N
Comment: Energy1
Num peaks: 21
69.0334912 1.399349652
71.04914126 4.037529038
73.06479133 2.158947396
83.04914126 1.416239084
85.06479133 4.698692285
87.04405588 2.073290178
87.08044139 1.234365724
89.05970595 8.956242947
101.0597059 1.475600275
103.075356 3.073612271
281.0444498 1.259682935
283.0600999 4.677212218
297.0393644 2.056610753
299.0550145 1.291242645
311.0550145 19.40535462
313.0706646 2.088372025
355.1176147 2.272407231
365.1019647 5.639716154
373.1281794 1.801364414
383.1125294 5.965525436
401.1230941 4.023130346

Name: +ve in-silico MS/MS by CFM-ID for FDDICYCDJLNBGT-HNNXBMFYSA-N
ID: FDDICYCDJLNBGT-HNNXBMFYSA-N
Comment: Energy2
Num peaks: 31
39.02292652 1.270493285
41.03857658 1.047827686
57.0334912 1.598542556
59.04914126 1.888649448
69.0334912 2.063391698
71.04914126 2.514876221
73.06479133 1.296264271
85.06479133 1.338490949
87.08044139 1.329912895
89.05970595 1.098187209
177.0546206 1.05248385
225.0182351 2.586558526
237.0182351 2.48379037
239.0338851 3.211260831
241.0495352 1.126472312
265.0131497 1.903391427
267.0287997 4.577848507
267.0651853 9.456685165
269.0444498 2.467496452
269.0808353 1.394510935
279.0287997 1.237855184
281.0444498 2.913054544
283.0600999 4.604425218
293.0444498 1.189935261
295.0237144 1.948343366
295.0600999 3.799658867
297.0393644 2.468721964
311.0550145 3.863416582
313.0706646 0.9787582205
339.1227001 1.14676069
365.1019647 2.20560841

Name: +ve in-silico MS/MS by CFM-ID for VPZCNCFYAPSUAL-FIJKSOLZSA-N
ID: VPZCNCFYAPSUAL-FIJKSOLZSA-N
Comment: Energy0
Num peaks: 13
39.02292652 1.335054387
57.0334912 1.302624351
85.02840582 11.90388475
275.0914 1.499997269
277.1070501 7.199319184
289.1070501 1.976751202
295.1176147 2.055165304
307.1176147 1.966371358
333.1332648 1.483531435
335.1489149 1.299914931
343.1176147 2.340268848
361.1281794 22.92409024
379.1387441 23.78645051

Name: +ve in-silico MS/MS by CFM-ID for VPZCNCFYAPSUAL-FIJKSOLZSA-N
ID: VPZCNCFYAPSUAL-FIJKSOLZSA-N
Comment: Energy1
Num peaks: 27
39.02292652 4.012335823
53.00219107 1.67828548
55.01784114 1.227183758
57.0334912 3.121361593
69.0334912 1.346786614
85.02840582 14.32892677
203.0702706 1.144181415
205.0859207 3.792879427
207.1015708 1.940743701
225.1121354 1.128127769
229.0859207 1.127301738
233.1172208 1.584148911
275.0914 1.680694738
277.1070501 8.041550508
287.0914 1.856211198
289.1070501 5.257216971
291.1227001 1.445535293
295.1176147 1.569073992
303.0863146 1.703042102
305.1019647 1.163221032
313.1070501 1.630478542
315.1227001 1.165186632
317.1383502 1.312806148
333.1332648 1.109270648
343.1176147 2.455805451
361.1281794 9.57989005
379.1387441 3.689453518

Name: +ve in-silico MS/MS by CFM-ID for VPZCNCFYAPSUAL-FIJKSOLZSA-N
ID: VPZCNCFYAPSUAL-FIJKSOLZSA-N
Comment: Energy2
Num peaks: 24
25.00727645 1.119353904
29.00219107 1.317289307
31.01784114 1.128970255
39.02292652 5.502664854
41.03857658 2.333020734
53.00219107 8.397611125
55.01784114 6.463398093
57.0334912 3.026493933
68.99710569 1.012246422
69.0334912 2.858351833
71.04914126 1.027865379
83.01275576 1.973749001
85.02840582 23.20385402
203.0702706 3.951741154
205.0859207 2.196819951
207.1015708 2.0977956
219.0651853 2.282511907
221.0808353 1.609510963
223.0964854 1.064672254
233.1172208 1.275589227
259.0964854 1.216717665
277.1070501 3.234516681
287.0914 1.031777557
295.1176147 1.329103611

Name: +ve in-silico MS/MS by CFM-ID for UOYUIWWYLLWSMC-CBUYMQHQSA-N
ID: UOYUIWWYLLWSMC-CBUYMQHQSA-N
Comment: Energy0
Num peaks: 14
75.04405588 5.738209623
77.05970595 1.484490723
87.04405588 1.941110177
301.1070501 1.574805407
315.1227001 1.712640567
319.1176147 6.067594015
331.1176147 1.377908726
333.1332648 4.197292999
335.1489149 2.652098372
343.1176147 3.889862427
347.1125294 1.437091145
351.1438295 3.460316602
361.1281794 16.56528031
379.1387441 29.02267334

Name: +ve in-silico MS/MS by CFM-ID for UOYUIWWYLLWSMC-CBUYMQHQSA-N
ID: UOYUIWWYLLWSMC-CBUYMQHQSA-N
Comment: Energy1
Num peaks: 27
57.0334912 3.478434226
59.04914126 1.797903571
75.04405588 5.108054476
77.05970595 1.696494615
87.04405588 1.218200337
103.0389705 0.9959797125
231.0651853 1.124508819
245.0808353 3.538622153
247.0964854 1.515534446
275.0914 1.241764622
277.1070501 0.950219952
285.0757499 1.666544616
287.0914 1.100773027
303.0863146 4.253686789
305.1019647 2.09144736
319.1176147 2.209067248
329.1019647 1.041683912
331.1176147 1.103197925
333.1332648 2.841180176
335.1489149 0.88401523
343.1176147 10.37282708
347.1125294 1.456114094
349.1281794 1.271651468
351.1438295 5.777453405
361.1281794 14.01020617
363.107444 0.6857060944
379.1387441 6.899736358

Name: +ve in-silico MS/MS by CFM-ID for UOYUIWWYLLWSMC-CBUYMQHQSA-N
ID: UOYUIWWYLLWSMC-CBUYMQHQSA-N
Comment: Energy2
Num peaks: 29
43.01784114 0.945933297
44.99710569 1.713251949
45.0334912 0.9952024132
53.00219107 2.760568054
55.01784114 3.053451665
57.0334912 9.90840739
59.01275576 0.8116961563
59.04914126 7.937512655
69.0334912 4.048528513
71.01275576 2.279463687
71.04914126 3.330923169
73.02840582 2.220651427
73.06479133 2.785948799
75.04405588 8.228133343
77.05970595 2.027942504
87.04405588 9.474216751
89.05970595 4.871024586
103.0389705 1.042803611
105.0546206 1.017673585
119.0491413 0.8227574292
133.0495352 0.8279027643
245.0808353 1.549635475
257.0808353 1.095947226
259.0964854 1.271469291
315.1227001 0.7868392786
317.1383502 0.9723501995
335.1489149 0.7078780059
343.1176147 1.674544485
361.1281794 1.13893964

Name: +ve in-silico MS/MS by CFM-ID for VRWCUUDDJCWFII-ULYHCOEVSA-N
ID: VRWCUUDDJCWFII-ULYHCOEVSA-N
Comment: Energy0
Num peaks: 14
57.0334912 2.476917673
85.02840582 10.33369903
221.0808353 1.308897964
275.0914 1.739135086
277.1070501 9.476840378
289.0706646 1.196251049
295.1176147 14.14186049
307.1176147 2.154377161
333.1332648 1.548767038
335.1489149 1.485686678
347.1125294 2.229148008
349.1281794 1.157378095
361.1281794 5.588799387
379.1387441 26.05098901

Name: +ve in-silico MS/MS by CFM-ID for VRWCUUDDJCWFII-ULYHCOEVSA-N
ID: VRWCUUDDJCWFII-ULYHCOEVSA-N
Comment: Energy1
Num peaks: 23
55.01784114 2.258121091
57.0334912 7.798205665
85.02840582 10.98151705
203.0702706 1.165500871
205.0859207 3.819661376
207.1015708 2.131901683
219.0651853 1.293880918
221.0808353 4.608785711
223.0964854 1.281771554
225.1121354 4.973895369
233.1172208 1.713022475
249.1121354 1.378082917
251.1277855 1.456994725
275.0914 2.642850831
277.1070501 11.03527763
295.1176147 7.820059373
303.0863146 1.660536737
305.1019647 1.508713714
331.1176147 1.288414748
347.1125294 1.848515065
351.1438295 1.302909546
361.1281794 2.873437882
379.1387441 3.654453323

Name: +ve in-silico MS/MS by CFM-ID for VRWCUUDDJCWFII-ULYHCOEVSA-N
ID: VRWCUUDDJCWFII-ULYHCOEVSA-N
Comment: Energy2
Num peaks: 23
25.00727645 1.272002748
27.02292652 1.858935844
43.01784114 1.390515299
53.00219107 1.329468859
55.01784114 3.159291155
57.0334912 6.9877051
59.04914126 1.8583965
61.06479133 1.293818119
85.02840582 3.158417818
203.0702706 2.446676175
205.0859207 1.267874265
219.0651853 12.11320973
221.0808353 6.319777908
223.0964854 4.453623103
225.1121354 3.001297149
247.0964854 2.12159123
249.1121354 2.877440349
251.1277855 2.209115495
267.1227001 1.161724739
275.0914 1.495081063
277.1070501 14.37599506
279.0863146 1.125164984
295.1176147 3.563230697

Name: +ve in-silico MS/MS by CFM-ID for MSRCSJJZGZPZMA-UHFFFAOYSA-N
ID: MSRCSJJZGZPZMA-UHFFFAOYSA-N
Comment: Energy0
Num peaks: 6
327.0499291 5.145094948
341.0655792 4.060019359
343.0812292 4.741406598
365.1019647 2.863598829
383.1125294 46.46016834
401.1230941 17.35097547

Name: +ve in-silico MS/MS by CFM-ID for MSRCSJJZGZPZMA-UHFFFAOYSA-N
ID: MSRCSJJZGZPZMA-UHFFFAOYSA-N
Comment: Energy1
Num peaks: 21
55.05422664 3.19278275
57.06987671 1.124002792
67.05422664 1.791403966
69.06987671 5.333714913
73.06479133 4.554423666
87.08044139 2.234008792
299.0550145 2.460454496
309.0393644 1.332948896
313.0706646 1.251853013
327.0499291 10.59498201
341.0655792 2.682449576
343.0812292 2.991237584
351.0863146 1.567485051
353.1019647 2.474695028
355.1176147 6.403324963
365.1019647 3.849308095
367.0812292 1.222807735
369.0968793 1.00042052
373.1281794 2.417338335
383.1125294 16.16590836
401.1230941 5.688661982

Name: +ve in-silico MS/MS by CFM-ID for MSRCSJJZGZPZMA-UHFFFAOYSA-N
ID: MSRCSJJZGZPZMA-UHFFFAOYSA-N
Comment: Energy2
Num peaks: 31
55.05422664 2.608779757
57.06987671 1.246580591
65.03857658 2.20105141
67.05422664 2.770251373
69.06987671 3.05832311
71.08552677 1.673287755
81.0334912 1.244442973
109.0284058 2.939489746
111.0440559 2.389684929
125.0233204 3.075703864
127.0389705 1.490045266
207.1015708 1.680772237
269.0444498 1.503443268
281.0444498 1.071375351
283.0237144 1.171775404
283.0600999 2.30117407
295.0237144 1.715576932
297.0393644 1.123175552
299.0550145 1.367099322
309.0393644 3.791193571
321.0757499 1.69205462
323.0914 1.115661148
327.0499291 2.610308334
337.0706646 1.036116853
337.1070501 1.00018352
339.1227001 1.78946029
341.1019647 1.152502045
353.1019647 1.349676851
355.1176147 1.60801888
365.1019647 2.827331418
367.0812292 1.949156205

Name: +ve in-silico MS/MS by CFM-ID for AASAENAURCLYSI-VXURTKDUSA-N
ID: AASAENAURCLYSI-VXURTKDUSA-N
Comment: Energy0
Num peaks: 6
315.1227001 10.71197081
317.1383502 3.155566333
333.1332648 5.345017431
343.1176147 22.74060724
361.1281794 32.12468603
379.1387441 14.34533458

Name: +ve in-silico MS/MS by CFM-ID for AASAENAURCLYSI-VXURTKDUSA-N
ID: AASAENAURCLYSI-VXURTKDUSA-N
Comment: Energy1
Num peaks: 20
55.01784114 1.283535775
57.0334912 1.009776678
147.0440559 2.104810625
149.0597059 1.72394188
151.075356 0.9372239086
153.0910061 1.690625942
163.0389705 1.63273513
165.0546206 1.122933565
167.0702706 1.003555789
169.0859207 1.214601963
313.1070501 3.491709278
315.1227001 11.57678853
317.1383502 3.637485554
333.1332648 5.946810677
335.1489149 1.210298498
343.1176147 19.60895434
349.1281794 1.471126212
351.1438295 1.629035086
361.1281794 14.08965748
379.1387441 3.763044013

Name: +ve in-silico MS/MS by CFM-ID for AASAENAURCLYSI-VXURTKDUSA-N
ID: AASAENAURCLYSI-VXURTKDUSA-N
Comment: Energy2
Num peaks: 31
53.00219107 2.870789161
55.01784114 2.93238582
59.01275576 2.673464059
79.01784114 1.013062676
107.0127558 0.8503394628
109.0284058 1.496664946
111.0440559 0.8091277618
147.0440559 7.085736545
149.0597059 2.499787967
151.075356 2.168861711
153.0910061 1.719412121
163.0389705 2.136030298
165.0546206 4.793533575
167.0702706 1.785645219
169.0859207 0.9024442621
177.0546206 2.866099305
181.0859207 1.502746928
205.0495352 0.9332972769
207.0651853 1.050376437
279.1227001 1.757791928
289.1434356 1.339465937
301.1070501 1.791574935
305.1019647 0.9053630222
313.1070501 1.991927485
315.1227001 9.815641016
317.1383502 4.82023203
333.1332648 1.425524209
335.1125294 1.527510487
343.1176147 4.982181555
349.1281794 0.8122376101
361.1281794 1.542115508

Name: +ve in-silico MS/MS by CFM-ID for OEBPHTWRMNJXJQ-FKRBRYKNSA-N
ID: OEBPHTWRMNJXJQ-FKRBRYKNSA-N
Comment: Energy0
Num peaks: 6
163.0600999 2.53882258
239.0702706 12.9924767
257.0808353 32.4468641
383.1125294 2.010969359
401.1230941 15.22329879
419.1336587 19.11417172

Name: +ve in-silico MS/MS by CFM-ID for OEBPHTWRMNJXJQ-FKRBRYKNSA-N
ID: OEBPHTWRMNJXJQ-FKRBRYKNSA-N
Comment: Energy1
Num peaks: 9
145.0495352 2.55713261
163.0600999 2.833682343
211.075356 2.145573839
215.0702706 1.712132005
229.0859207 3.928787237
239.0702706 22.32900358
255.0651853 1.665178549
257.0808353 40.70816317
401.1230941 2.898100922

Name: +ve in-silico MS/MS by CFM-ID for OEBPHTWRMNJXJQ-FKRBRYKNSA-N
ID: OEBPHTWRMNJXJQ-FKRBRYKNSA-N
Comment: Energy2
Num peaks: 31
41.00219107 1.352951852
43.01784114 2.610015528
45.0334912 1.154469267
57.0334912 1.240154775
65.00219107 1.487549155
87.00767038 0.9070109928
89.02332044 0.8365608381
101.0233204 0.7156275727
103.0389705 0.9782778167
141.0182351 0.7587755452
145.0495352 1.672272966
173.0597059 4.19931686
187.075356 0.9488724293
189.0546206 0.7108831632
199.0389705 2.504186541
211.075356 1.355479603
215.0338851 4.868564856
215.0702706 1.994303192
217.0495352 3.013030242
229.0859207 1.663361557
231.0651853 1.579712474
239.0702706 18.23499388
241.0495352 1.896102932
241.0859207 1.586092364
255.0651853 1.109987899
257.0808353 12.08785517
261.1121354 0.9968531002
263.1277855 0.9968531002
357.0968793 0.6190946305
359.1125294 0.8220350939
373.0917939 0.7893590204

Name: +ve in-silico MS/MS by CFM-ID for WSJDTGQWBASAKN-MDIKLZHPSA-N
ID: WSJDTGQWBASAKN-MDIKLZHPSA-N
Comment: Energy0
Num peaks: 27
95.04914126 0.7954078455
117.0334912 3.311262126
119.0491413 1.664138987
121.0647913 2.102732135
123.0804414 0.6432316581
137.0597059 1.174279476
163.0600999 1.971174322
165.0546206 1.183529505
251.0550145 2.302304184
253.0706646 1.636151002
255.0651853 2.075100092
255.0863146 1.656903617
257.0808353 0.6879028519
257.1019647 0.8229244444
271.0812292 2.074841125
281.0655792 0.8227347857
283.0600999 0.8916548207
283.0812292 0.8294170513
297.0604938 0.8407295747
297.0968793 0.6713799405
299.0761439 4.670356542
345.0968793 0.8197113158
383.1125294 0.9742543651
389.1230941 0.6932800304
391.1387441 0.8724444871
401.1230941 16.61130252
419.1336587 27.35992821

Name: +ve in-silico MS/MS by CFM-ID for WSJDTGQWBASAKN-MDIKLZHPSA-N
ID: WSJDTGQWBASAKN-MDIKLZHPSA-N
Comment: Energy1
Num peaks: 31
43.01784114 2.850766788
45.0334912 1.071626759
73.02840582 0.7770964592
105.0334912 5.340688745
107.0491413 4.530891775
119.0491413 0.8382703825
121.0284058 0.8721476557
121.0647913 1.608123241
123.0440559 1.472485833
145.0495352 3.134791877
163.0600999 4.389251937
253.0706646 1.092443683
255.0863146 1.557399102
263.0550145 1.513420635
265.0706646 1.103229257
267.0651853 1.337594484
269.0808353 1.188182514
279.0499291 1.625332319
281.0655792 3.509463523
283.0812292 3.204564652
297.0604938 0.9804754989
297.0968793 0.81986221
299.0761439 3.178708377
325.0917939 0.8912256795
327.0863146 0.7633869153
375.107444 0.7830376587
377.1230941 0.798738086
383.1125294 2.322634071
391.1387441 2.038690724
401.1230941 8.569417646
419.1336587 3.78433386

Name: +ve in-silico MS/MS by CFM-ID for WSJDTGQWBASAKN-MDIKLZHPSA-N
ID: WSJDTGQWBASAKN-MDIKLZHPSA-N
Comment: Energy2
Num peaks: 31
43.01784114 1.004443114
49.00727645 0.9523024022
75.02292652 1.300427305
89.02332044 1.087605258
105.0334912 2.155087412
107.0491413 1.354080202
117.0334912 11.61559877
119.0491413 1.331853835
121.0284058 3.43557919
121.0647913 1.353557585
123.0440559 1.070014427
137.0233204 1.584263911
145.0284058 0.8530087959
147.0076704 1.012714299
161.0233204 1.978861096
163.002585 2.828373803
163.0389705 0.8496316113
165.0182351 1.597041001
177.0182351 1.630992578
179.0338851 2.241990308
255.0651853 1.260304096
265.0495352 1.077545294
269.0808353 0.8564237355
283.0600999 3.169816328
283.0812292 0.8522753024
329.1019647 0.9477119669
357.0968793 1.163793485
359.1125294 0.8658501475
383.1125294 1.041140429
391.1387441 0.92653158
401.1230941 2.193526043

Name: +ve in-silico MS/MS by CFM-ID for SSNQAUBBJYCSMY-FZVFXEOBSA-N
ID: SSNQAUBBJYCSMY-FZVFXEOBSA-N
Comment: Energy0
Num peaks: 6
343.1176147 3.154853099
347.1125294 3.117199068
349.1281794 0.8465898981
361.1281794 24.95242641
363.107444 0.7860186523
379.1387441 63.33060088

Name: +ve in-silico MS/MS by CFM-ID for SSNQAUBBJYCSMY-FZVFXEOBSA-N
ID: SSNQAUBBJYCSMY-FZVFXEOBSA-N
Comment: Energy1
Num peaks: 6
329.1019647 2.287748511
343.1176147 16.57512154
347.1125294 3.471364716
361.1281794 34.35395725
363.107444 1.56158217
379.1387441 30.62149996

Name: +ve in-silico MS/MS by CFM-ID for SSNQAUBBJYCSMY-FZVFXEOBSA-N
ID: SSNQAUBBJYCSMY-FZVFXEOBSA-N
Comment: Energy2
Num peaks: 23
55.01784114 1.750354659
259.0600999 1.513230356
261.0757499 2.460736117
263.0914 1.181966388
277.0706646 1.749257307
279.0863146 2.969990123
301.0706646 4.188777423
303.0863146 4.076849257
305.0655792 1.549779765
305.1019647 4.954720072
307.1176147 1.594881299
315.0863146 3.013896876
317.1019647 3.261519996
319.0812292 1.229254598
319.1176147 1.338521977
329.1019647 7.020594515
331.1176147 7.425967408
333.1332648 2.96497819
343.1176147 10.96454728
345.0968793 6.210135784
347.1125294 1.706045114
361.1281794 5.547389877
363.107444 1.91266366

Name: +ve in-silico MS/MS by CFM-ID for YQFRZQHSRXENRA-DPVPNUJOSA-N
ID: YQFRZQHSRXENRA-DPVPNUJOSA-N
Comment: Energy0
Num peaks: 12
71.04914126 2.98296985
117.0546206 1.658935445
301.1070501 2.040054947
315.1227001 3.445943068
317.1383502 1.731748856
319.1176147 4.964964081
333.1332648 3.885684929
335.1489149 2.390656196
343.1176147 7.41805263
351.1438295 2.61081193
361.1281794 26.24852875
379.1387441 22.14729869

Name: +ve in-silico MS/MS by CFM-ID for YQFRZQHSRXENRA-DPVPNUJOSA-N
ID: YQFRZQHSRXENRA-DPVPNUJOSA-N
Comment: Energy1
Num peaks: 29
41.03857658 1.695687007
43.05422664 1.169624751
57.06987671 1.21550096
59.04914126 1.93241933
69.0334912 1.709018199
71.04914126 4.32597798
87.04405588 1.163644339
127.0389705 1.23566259
247.0600999 0.9857043481
261.0757499 1.583475771
263.0914 1.308268036
291.0863146 1.121388798
301.0706646 1.289650658
301.1070501 0.9610824216
313.1070501 1.156959636
315.1227001 1.429898284
317.1383502 1.387341488
319.0812292 1.92507166
319.1176147 2.074459664
329.1019647 1.473618218
331.1176147 1.39453633
333.1332648 3.761147959
343.1176147 13.13957154
345.0968793 0.889949366
347.1125294 1.211497671
349.1281794 1.81997288
351.1438295 4.941663368
361.1281794 17.21881307
379.1387441 5.104219831

Name: +ve in-silico MS/MS by CFM-ID for YQFRZQHSRXENRA-DPVPNUJOSA-N
ID: YQFRZQHSRXENRA-DPVPNUJOSA-N
Comment: Energy2
Num peaks: 23
39.02292652 4.06066232
41.03857658 5.826002942
43.05422664 2.110129321
53.00219107 1.80047635
55.01784114 1.389614709
55.05422664 7.378198761
57.0334912 1.276631967
57.06987671 2.398037136
59.04914126 0.9712933043
69.0334912 17.37857778
71.04914126 12.9169877
73.06479133 6.669227135
85.02840582 1.443027831
87.04405588 2.977194187
89.05970595 1.512486988
99.04405588 1.807444366
115.0389705 0.7696006752
117.0546206 1.643355354
315.1227001 0.8881805564
317.1383502 1.446823197
319.1176147 1.220354764
343.1176147 1.536938051
361.1281794 0.9148274615

Name: +ve in-silico MS/MS by CFM-ID for PPFDYHVRBZKXGB-GFCCVEGCSA-N
ID: PPFDYHVRBZKXGB-GFCCVEGCSA-N
Comment: Energy0
Num peaks: 7
153.0546206 4.958611316
181.0495352 11.59190009
197.0808353 1.974494855
225.0757499 2.81121973
343.1176147 2.362320853
361.1281794 29.54434935
379.1387441 27.93938584

Name: +ve in-silico MS/MS by CFM-ID for PPFDYHVRBZKXGB-GFCCVEGCSA-N
ID: PPFDYHVRBZKXGB-GFCCVEGCSA-N
Comment: Energy1
Num peaks: 17
149.0233204 1.392304396
151.0389705 2.943584703
153.0546206 7.781071882
155.0702706 1.446286955
181.0495352 17.34408582
207.0651853 5.77162065
209.0808353 1.534679422
225.0757499 4.634545691
329.1019647 2.964444521
331.1176147 4.60635853
333.1332648 4.767901662
343.1176147 2.477908205
347.1125294 2.809832781
349.1281794 3.179679305
351.1438295 1.767096946
361.1281794 11.38625696
379.1387441 4.430734843

Name: +ve in-silico MS/MS by CFM-ID for PPFDYHVRBZKXGB-GFCCVEGCSA-N
ID: PPFDYHVRBZKXGB-GFCCVEGCSA-N
Comment: Energy2
Num peaks: 28
15.02292652 1.153513877
95.01275576 1.169246015
109.0284058 6.364655022
111.0440559 1.903357052
123.0076704 0.865817215
139.0389705 1.495989671
149.0233204 3.503321562
151.0389705 5.052895896
153.0546206 12.74250707
155.0702706 2.911044865
165.0182351 2.786605411
165.0546206 3.184215616
167.0338851 2.45637994
167.0702706 1.517304135
169.0859207 1.320143883
171.1015708 1.184163049
177.0546206 1.707592202
179.0338851 3.068566496
179.0702706 2.533562845
181.0495352 11.10413761
181.0859207 1.672681341
187.0964854 0.8963758852
189.1121354 0.9944993698
207.0651853 3.049079041
209.0808353 2.00352655
221.0444498 0.9722567435
331.1176147 1.239060533
361.1281794 1.191610738

Name: +ve in-silico MS/MS by CFM-ID for FCARTXFTNXJKAO-ZJNYAJGSSA-N
ID: FCARTXFTNXJKAO-ZJNYAJGSSA-N
Comment: Energy0
Num peaks: 22
107.0491413 1.448034816
109.0284058 3.213561766
111.0440559 0.9952379982
117.0334912 0.7070684664
119.0491413 0.7342065072
137.0233204 1.806607033
145.0284058 0.8607922126
147.0440559 1.525629956
149.0233204 1.148623035
151.0389705 1.198787094
163.0389705 0.7803359931
163.0600999 2.292600559
239.0702706 8.297275517
241.0859207 1.225345691
257.0808353 21.8500804
265.0706646 0.7678913085
267.0863146 2.080475449
269.1019647 1.216237667
309.0968793 1.245643914
383.1125294 1.127548565
401.1230941 12.03706044
419.1336587 13.7435218

Name: +ve in-silico MS/MS by CFM-ID for FCARTXFTNXJKAO-ZJNYAJGSSA-N
ID: FCARTXFTNXJKAO-ZJNYAJGSSA-N
Comment: Energy1
Num peaks: 30
43.01784114 0.757409429
95.04914126 1.169484052
105.0334912 2.055521646
107.0491413 3.900997948
109.0284058 1.840758303
111.0440559 1.054783086
117.0334912 1.050672598
119.0491413 1.046162104
129.0334912 0.8233792675
135.0076704 1.145341584
137.0233204 5.855628568
139.0389705 1.115287981
145.0284058 3.189804769
145.0495352 2.164889222
147.0440559 2.867984656
149.0233204 1.974954261
149.0597059 1.732843918
163.0389705 1.589984603
163.0600999 2.797175795
211.075356 0.7306220386
221.0597059 0.9827836653
225.0546206 0.9285795077
227.0702706 3.478980391
229.0859207 3.520331429
239.0702706 9.136030763
257.0808353 18.81714632
383.1125294 0.7514321327
389.1230941 0.8265356284
401.1230941 2.229137612
419.1336587 1.003863554

Name: +ve in-silico MS/MS by CFM-ID for FCARTXFTNXJKAO-ZJNYAJGSSA-N
ID: FCARTXFTNXJKAO-ZJNYAJGSSA-N
Comment: Energy2
Num peaks: 31
43.01784114 1.419608477
45.0334912 0.8587176929
67.01784114 0.7678973167
77.00219107 0.8462354059
79.01784114 0.8555789292
81.0334912 1.401546582
87.00767038 0.8436930579
95.04914126 1.58072318
105.0334912 2.239319892
107.0491413 5.374986258
109.0284058 3.895501334
111.0440559 0.9348120847
117.0334912 3.294333958
119.0491413 4.652854665
121.0647913 1.020137501
135.0076704 1.451540211
137.0233204 3.091387452
145.0284058 1.96716237
145.0495352 1.555532516
147.0440559 6.389614197
147.0651853 1.391709046
149.0233204 0.8016460853
163.0600999 1.218703998
199.075356 2.644577743
227.0702706 1.356757025
229.0859207 1.212571103
239.0702706 3.696383391
241.0859207 1.294616586
257.0808353 5.145149582
357.0968793 0.8318330511
401.1230941 1.280232122

Name: +ve in-silico MS/MS by CFM-ID for QWXUYXBTNJKCBY-QOQPWIFLSA-N
ID: QWXUYXBTNJKCBY-QOQPWIFLSA-N
Comment: Energy0
Num peaks: 12
221.0808353 1.588952057
337.1070501 1.988373983
351.0863146 1.990386968
353.1019647 3.328767678
355.1176147 3.222437803
357.1332648 1.343749267
365.1019647 2.001717314
369.0968793 2.068452539
371.1125294 3.513234373
373.1281794 1.692031655
383.1125294 29.38591987
401.1230941 28.79337097

Name: +ve in-silico MS/MS by CFM-ID for QWXUYXBTNJKCBY-QOQPWIFLSA-N
ID: QWXUYXBTNJKCBY-QOQPWIFLSA-N
Comment: Energy1
Num peaks: 31
85.02840582 1.82414902
123.0440559 1.244108663
135.0440559 3.905444666
137.0597059 5.309198413
151.0389705 1.757500751
163.075356 0.8218393687
177.0910061 0.8593462262
215.0338851 0.9817991897
217.0495352 2.60545368
219.0651853 1.395496249
221.0808353 3.017792468
259.0600999 0.9789484664
277.0706646 0.7546314474
285.0757499 0.7152560494
287.0914 1.50827317
323.0914 1.253384288
325.1070501 1.686868145
337.1070501 2.218217121
339.0863146 1.331045555
339.1227001 1.755905492
343.1176147 1.570559592
351.0863146 2.056706002
353.1019647 4.89593201
355.1176147 6.060099297
357.1332648 2.399032067
365.1019647 1.677683716
369.0968793 1.81223581
371.1125294 3.396881364
373.1281794 2.831668229
383.1125294 8.698434769
401.1230941 5.795695305

Name: +ve in-silico MS/MS by CFM-ID for QWXUYXBTNJKCBY-QOQPWIFLSA-N
ID: QWXUYXBTNJKCBY-QOQPWIFLSA-N
Comment: Energy2
Num peaks: 31
123.0440559 1.331732912
135.0440559 7.805896094
137.0597059 1.589961663
159.0440559 2.146271953
161.0597059 3.493339701
163.075356 2.641276864
231.0651853 1.032671545
271.0600999 1.116404128
285.0757499 1.606828829
287.0914 1.098661907
297.0757499 1.013250047
311.0914 1.597056559
313.0706646 0.9834526433
315.0863146 1.28188974
323.0914 1.199305884
325.1070501 2.234788723
327.0863146 1.934690337
335.0914 1.418175009
337.1070501 2.561683734
339.1227001 1.613046156
341.1019647 1.386947287
351.0863146 2.889178291
353.1019647 5.997070322
355.1176147 3.934200999
357.0968793 1.161216083
365.1019647 1.942431175
367.0812292 2.377981275
369.0968793 1.100857806
371.1125294 1.398324801
373.1281794 1.060606545
383.1125294 1.448496529

Name: +ve in-silico MS/MS by CFM-ID for XRKLGNIYBSVWBI-LAVAIGHBSA-N
ID: XRKLGNIYBSVWBI-LAVAIGHBSA-N
Comment: Energy0
Num peaks: 6
105.0334912 15.66478509
261.0757499 2.353416865
279.0863146 22.45273693
297.0968793 2.333715948
383.1125294 11.22229065
401.1230941 27.99060006

Name: +ve in-silico MS/MS by CFM-ID for XRKLGNIYBSVWBI-LAVAIGHBSA-N
ID: XRKLGNIYBSVWBI-LAVAIGHBSA-N
Comment: Energy1
Num peaks: 8
105.0334912 31.44817186
175.0600999 1.521265793
261.0757499 6.000858265
277.0706646 1.32434947
279.0863146 19.49075821
297.0968793 2.980880821
383.1125294 9.297375618
401.1230941 8.007418973

Name: +ve in-silico MS/MS by CFM-ID for XRKLGNIYBSVWBI-LAVAIGHBSA-N
ID: XRKLGNIYBSVWBI-LAVAIGHBSA-N
Comment: Energy2
Num peaks: 26
41.00219107 2.203896717
43.01784114 2.149150428
49.00727645 2.568543035
51.02292652 2.993444104
63.02292652 2.34148336
71.01275576 0.8033561527
79.05422664 3.317369312
85.02840582 1.687067684
105.0334912 32.83057384
107.0491413 1.583029755
123.0440559 1.837379359
155.0338851 3.291080205
157.0495352 3.300349443
171.0287997 1.292468186
173.0444498 1.455380015
175.0600999 3.959269347
187.0389705 0.8032942338
189.0546206 0.8601959498
203.0338851 0.9353284977
205.0495352 2.112569192
207.0651853 1.317222212
235.0600999 0.873148424
261.0757499 2.119908852
267.0863146 0.9335491562
279.0863146 2.081002153
357.0968793 0.8059035471

Name: +ve in-silico MS/MS by CFM-ID for MZVNOJAOJRNZHT-RNCGAMSQSA-N
ID: MZVNOJAOJRNZHT-RNCGAMSQSA-N
Comment: Energy0
Num peaks: 23
105.0334912 5.106067655
107.0491413 2.881925569
109.0647913 0.8640554374
119.0491413 1.801173538
147.0440559 3.184552297
163.0600999 1.982438391
253.0706646 0.8112461014
255.0651853 1.974749524
257.0808353 0.7058032069
271.0812292 3.441869472
273.0968793 1.067256767
283.0600999 0.8944660783
299.0761439 1.740811324
309.0604938 0.6598442255
311.0761439 1.398509942
313.0917939 1.525731166
325.0917939 0.8886937186
345.0968793 0.7589788045
383.1125294 0.9762402515
389.1230941 0.707435002
391.1387441 0.9129453502
401.1230941 17.85934949
419.1336587 28.19462302

Name: +ve in-silico MS/MS by CFM-ID for MZVNOJAOJRNZHT-RNCGAMSQSA-N
ID: MZVNOJAOJRNZHT-RNCGAMSQSA-N
Comment: Energy1
Num peaks: 31
41.00219107 0.7658168169
43.01784114 3.094627522
45.0334912 1.130754102
55.01784114 0.7538955954
73.02840582 0.8372206897
105.0334912 7.167479268
107.0491413 2.998123375
119.0491413 2.249385232
129.0334912 1.884159176
145.0495352 3.263339543
147.0440559 5.835317489
163.0600999 4.579942806
267.0651853 1.454327425
269.0808353 1.018163124
271.0812292 0.8733728121
281.0655792 2.42144683
283.0812292 1.139994302
293.0655792 0.9543522572
295.0448437 0.7731513751
297.0604938 1.127436937
299.0761439 3.080982034
309.0604938 1.361744364
311.0761439 1.42137479
325.0917939 1.181705583
327.0863146 0.8075553588
357.0968793 0.7399531354
383.1125294 2.432535674
389.1230941 0.7431031661
391.1387441 0.8573306214
401.1230941 8.878528388
419.1336587 4.150979618

Name: +ve in-silico MS/MS by CFM-ID for MZVNOJAOJRNZHT-RNCGAMSQSA-N
ID: MZVNOJAOJRNZHT-RNCGAMSQSA-N
Comment: Energy2
Num peaks: 31
43.01784114 1.657306897
59.01275576 2.072499072
77.03857658 1.565600834
91.05422664 1.207242802
105.0334912 5.251795093
107.0491413 1.525293266
117.0334912 1.9342853
119.0491413 5.048777873
137.0233204 3.171744209
141.0182351 0.8248100287
145.0284058 1.463971693
147.0440559 5.138897989
147.0651853 0.9243580627
163.002585 1.054114189
165.0182351 1.781827702
177.0182351 1.733164869
197.0444498 1.085653257
255.0651853 2.066007161
255.0863146 0.9188657139
265.0495352 1.833949708
269.0655792 0.943867844
269.0808353 0.9647184888
271.0964854 1.536306528
283.0600999 3.934497339
297.0604938 1.38440837
327.0863146 0.9233661298
329.1019647 1.137489909
357.0968793 1.158573663
359.1125294 0.8255816258
383.1125294 0.9708034738
401.1230941 2.86823226

Name: +ve in-silico MS/MS by CFM-ID for VPZCNCFYAPSUAL-RPJKVMPJSA-N
ID: VPZCNCFYAPSUAL-RPJKVMPJSA-N
Comment: Energy0
Num peaks: 13
39.02292652 1.335054387
57.0334912 1.302624351
85.02840582 11.90388475
275.0914 1.499997269
277.1070501 7.199319184
289.1070501 1.976751202
295.1176147 2.055165304
307.1176147 1.966371358
333.1332648 1.483531435
335.1489149 1.299914931
343.1176147 2.340268848
361.1281794 22.92409024
379.1387441 23.78645051

Name: +ve in-silico MS/MS by CFM-ID for VPZCNCFYAPSUAL-RPJKVMPJSA-N
ID: VPZCNCFYAPSUAL-RPJKVMPJSA-N
Comment: Energy1
Num peaks: 27
39.02292652 4.012335823
53.00219107 1.67828548
55.01784114 1.227183758
57.0334912 3.121361593
69.0334912 1.346786614
85.02840582 14.32892677
203.0702706 1.144181415
205.0859207 3.792879427
207.1015708 1.940743701
225.1121354 1.128127769
229.0859207 1.127301738
233.1172208 1.584148911
275.0914 1.680694738
277.1070501 8.041550508
287.0914 1.856211198
289.1070501 5.257216971
291.1227001 1.445535293
295.1176147 1.569073992
303.0863146 1.703042102
305.1019647 1.163221032
313.1070501 1.630478542
315.1227001 1.165186632
317.1383502 1.312806148
333.1332648 1.109270648
343.1176147 2.455805451
361.1281794 9.57989005
379.1387441 3.689453518

Name: +ve in-silico MS/MS by CFM-ID for VPZCNCFYAPSUAL-RPJKVMPJSA-N
ID: VPZCNCFYAPSUAL-RPJKVMPJSA-N
Comment: Energy2
Num peaks: 24
25.00727645 1.119353904
29.00219107 1.317289307
31.01784114 1.128970255
39.02292652 5.502664854
41.03857658 2.333020734
53.00219107 8.397611125
55.01784114 6.463398093
57.0334912 3.026493933
68.99710569 1.012246422
69.0334912 2.858351833
71.04914126 1.027865379
83.01275576 1.973749001
85.02840582 23.20385402
203.0702706 3.951741154
205.0859207 2.196819951
207.1015708 2.0977956
219.0651853 2.282511907
221.0808353 1.609510963
223.0964854 1.064672254
233.1172208 1.275589227
259.0964854 1.216717665
277.1070501 3.234516681
287.0914 1.031777557
295.1176147 1.329103611

Name: +ve in-silico MS/MS by CFM-ID for OUTWDDOLLXVXMF-AATRIKPKSA-N
ID: OUTWDDOLLXVXMF-AATRIKPKSA-N
Comment: Energy0
Num peaks: 6
123.0440559 4.816970323
135.0440559 2.200950573
277.0706646 2.673134484
369.0968793 3.272824089
383.1125294 11.46521157
401.1230941 57.99686874

Name: +ve in-silico MS/MS by CFM-ID for OUTWDDOLLXVXMF-AATRIKPKSA-N
ID: OUTWDDOLLXVXMF-AATRIKPKSA-N
Comment: Energy1
Num peaks: 19
123.0440559 7.51512559
125.0597059 1.488644236
235.0600999 1.387775259
241.0495352 1.14475977
265.0706646 11.28867037
267.0863146 1.921183197
277.0706646 5.634141199
289.0706646 1.467201548
291.0863146 3.826836785
313.0706646 1.107105881
315.0863146 1.256958059
317.1019647 2.242921305
357.0968793 2.823214956
369.0968793 3.290541301
371.1125294 3.043293926
373.1281794 3.950530314
383.1125294 7.429247938
385.0917939 1.6002453
401.1230941 18.02561541

Name: +ve in-silico MS/MS by CFM-ID for OUTWDDOLLXVXMF-AATRIKPKSA-N
ID: OUTWDDOLLXVXMF-AATRIKPKSA-N
Comment: Energy2
Num peaks: 31
49.00727645 0.9616177222
53.00219107 2.794953624
55.01784114 2.566994761
83.01275576 2.707740555
85.02840582 1.333207788
87.02292652 1.537095595
107.0127558 2.152955717
107.0491413 1.396906414
117.0334912 1.149292171
123.0440559 5.711111928
131.0127558 1.211615525
133.0284058 3.647574242
135.0440559 4.940766011
147.0440559 3.12902828
161.0233204 1.63402562
163.0389705 1.698264782
171.0440559 2.020170568
179.0338851 1.52733869
183.0651853 1.144709993
189.0546206 1.323120256
201.0546206 2.269686045
215.0338851 1.054494707
217.0495352 4.079173183
227.0550145 1.445443858
315.0863146 1.587633607
357.0968793 0.9968348203
367.0812292 1.616391239
371.1125294 2.628505874
373.1281794 0.9611183934
383.1125294 1.509725633
385.0917939 1.933964156

Name: +ve in-silico MS/MS by CFM-ID for KKJXSJGKUZBVIH-VHZVHLKBSA-N
ID: KKJXSJGKUZBVIH-VHZVHLKBSA-N
Comment: Energy0
Num peaks: 19
95.04914126 0.9031062599
103.0389705 0.6718147479
117.0334912 2.882375664
119.0491413 1.402202328
121.0647913 1.658629743
137.0233204 1.148027171
163.0389705 0.5669303431
163.0600999 2.439664547
239.0702706 9.929012689
241.0859207 1.205595539
251.0550145 0.7402194455
253.0706646 0.973003144
255.0863146 0.9954559996
257.0808353 23.85012696
271.0812292 1.297854258
299.0761439 2.376365272
383.1125294 1.180271614
401.1230941 12.26288259
419.1336587 13.93155807

Name: +ve in-silico MS/MS by CFM-ID for KKJXSJGKUZBVIH-VHZVHLKBSA-N
ID: KKJXSJGKUZBVIH-VHZVHLKBSA-N
Comment: Energy1
Num peaks: 26
95.04914126 1.236018535
105.0334912 3.172657823
107.0491413 5.858389438
109.0647913 0.8896432238
119.0491413 1.039696005
121.0284058 1.280589418
121.0647913 1.669406481
123.0440559 1.268789792
133.0284058 2.762996005
137.0233204 3.531707162
137.0597059 0.801033291
145.0495352 2.233331211
147.0440559 1.378960786
151.0389705 0.9711045824
163.0389705 1.290796804
163.0600999 2.831467436
165.0546206 1.202194707
225.0546206 0.8106468249
227.0702706 2.936924627
229.0859207 2.910050205
239.0702706 12.87690081
241.0859207 0.9538469279
255.0651853 0.9901067221
257.0808353 22.06387802
401.1230941 2.263692304
419.1336587 1.027966117

Name: +ve in-silico MS/MS by CFM-ID for KKJXSJGKUZBVIH-VHZVHLKBSA-N
ID: KKJXSJGKUZBVIH-VHZVHLKBSA-N
Comment: Energy2
Num peaks: 31
43.01784114 1.775559926
49.00727645 0.7875344165
65.03857658 1.19672871
75.02292652 1.315911245
77.03857658 0.7479939199
87.00767038 0.8392976156
95.04914126 1.271267101
105.0334912 3.185544191
107.0491413 3.395437815
109.0647913 0.7797190283
117.0334912 10.19734943
119.0491413 1.790356194
121.0284058 2.220503392
121.0647913 1.83390093
123.0440559 0.8203413052
137.0233204 4.834311166
137.0597059 1.009551624
139.0389705 1.079202992
145.0495352 1.32992177
147.0651853 1.049853388
151.0389705 2.379555185
163.0389705 1.006136182
163.0600999 0.8787498754
227.0702706 1.65762372
229.0859207 1.070162461
233.0444498 1.026470091
237.0757499 1.519892887
239.0702706 3.5695416
241.0859207 0.7842011529
253.0706646 2.004968201
257.0808353 3.940720452

Name: +ve in-silico MS/MS by CFM-ID for DTBYJDROKVCOQC-CEKNMCGLSA-N
ID: DTBYJDROKVCOQC-CEKNMCGLSA-N
Comment: Energy0
Num peaks: 16
105.0334912 4.909829324
107.0491413 1.216175137
109.0647913 1.075215962
111.0440559 30.28386356
129.0334912 1.086519884
145.0284058 1.173140119
147.0440559 7.348620324
165.0546206 2.100240472
237.0757499 0.9872907944
239.0914 0.76627691
249.0757499 0.762038196
253.0706646 0.9616606573
255.0863146 7.067340692
309.0968793 1.382858117
401.1230941 7.873408303
419.1336587 11.71674485

Name: +ve in-silico MS/MS by CFM-ID for DTBYJDROKVCOQC-CEKNMCGLSA-N
ID: DTBYJDROKVCOQC-CEKNMCGLSA-N
Comment: Energy1
Num peaks: 14
81.0334912 1.005398095
83.04914126 1.012689117
105.0334912 5.60037597
107.0491413 1.971712685
109.0284058 1.3422976
111.0440559 52.245626
119.0491413 2.6579001
129.0334912 1.752187887
147.0440559 5.272648853
147.0651853 1.027656834
255.0863146 3.148776632
309.0968793 1.224421234
401.1230941 1.431645685
419.1336587 0.9196133635

Name: +ve in-silico MS/MS by CFM-ID for DTBYJDROKVCOQC-CEKNMCGLSA-N
ID: DTBYJDROKVCOQC-CEKNMCGLSA-N
Comment: Energy2
Num peaks: 31
41.00219107 0.7879192331
53.00219107 0.5493065635
55.01784114 0.6822405379
57.0334912 0.7274386398
67.01784114 1.155786213
69.0334912 1.393979182
75.02292652 0.7657192999
77.00219107 0.6651037064
77.03857658 1.504509113
79.01784114 3.062293841
79.05422664 0.8540135759
81.0334912 5.533327246
83.04914126 7.809496047
91.05422664 0.8714023014
99.08044139 0.7199328441
105.0334912 7.985741136
107.0491413 1.409973106
109.0284058 1.028419843
111.0440559 22.34139021
117.0334912 1.124409408
119.0491413 3.122392414
145.0495352 0.5850137794
147.0440559 3.463813125
147.0651853 1.588063904
149.0233204 0.5343079144
163.0600999 0.5374570725
165.0546206 0.8242873463
307.0812292 0.7673144931
357.0968793 0.6283511461
389.1230941 0.5789385197
401.1230941 1.140652816

Name: +ve in-silico MS/MS by CFM-ID for HJBUYKZTEBZNSH-ZRWXNEIDSA-N
ID: HJBUYKZTEBZNSH-ZRWXNEIDSA-N
Comment: Energy0
Num peaks: 19
103.0389705 0.659069796
117.0334912 2.847211873
119.0491413 1.453028854
121.0647913 1.637810828
137.0233204 1.134521201
137.0597059 0.960936399
163.0600999 2.411576102
165.0546206 0.7334893527
239.0702706 9.819481812
241.0859207 1.112253494
251.0550145 1.448500248
253.0706646 1.034262679
255.0863146 0.9710382074
257.0808353 23.81376527
271.0812292 1.274938323
299.0761439 2.331508921
383.1125294 1.142881656
401.1230941 11.97895016
419.1336587 13.55766193

Name: +ve in-silico MS/MS by CFM-ID for HJBUYKZTEBZNSH-ZRWXNEIDSA-N
ID: HJBUYKZTEBZNSH-ZRWXNEIDSA-N
Comment: Energy1
Num peaks: 26
43.01784114 0.8792686717
95.04914126 0.7757140121
105.0334912 4.8819991
107.0491413 1.883482763
119.0491413 1.655457543
121.0284058 6.179030486
121.0647913 1.718681008
123.0440559 0.7177683963
137.0233204 3.60142914
145.0284058 0.7854220855
145.0495352 2.198481095
147.0440559 1.213438549
151.0389705 0.6872638613
163.0389705 0.7371495826
163.0600999 2.923038665
213.0546206 0.8897017826
215.0702706 0.717973669
227.0702706 1.734334387
229.0859207 3.140991075
239.0702706 13.80647257
241.0859207 0.7006061787
255.0651853 1.104439739
257.0808353 23.2804611
383.1125294 0.7919607247
401.1230941 2.47697684
419.1336587 0.9954150274

Name: +ve in-silico MS/MS by CFM-ID for HJBUYKZTEBZNSH-ZRWXNEIDSA-N
ID: HJBUYKZTEBZNSH-ZRWXNEIDSA-N
Comment: Energy2
Num peaks: 31
43.01784114 2.027745396
49.00727645 0.7787306789
75.02292652 1.072010334
87.00767038 0.8711434177
95.04914126 0.7535346022
105.0334912 1.91575152
107.0491413 0.9415706193
117.0334912 11.41235049
119.0491413 2.623446797
121.0284058 3.157352485
121.0647913 2.09425775
123.0440559 0.7075822096
135.0440559 3.560832944
137.0233204 4.912705365
137.0597059 1.382475232
139.0389705 1.301005229
145.0284058 1.316768573
145.0495352 1.380383519
147.0651853 1.052735647
151.0389705 1.878854076
163.0389705 0.8800338521
163.0600999 1.436629553
215.0702706 0.8000727477
227.0702706 1.421343852
229.0859207 1.181809623
237.0757499 1.149129324
239.0702706 4.191051971
253.0706646 1.899858297
257.0808353 4.18484822
357.0968793 0.6996997825
401.1230941 0.8674188457

Name: +ve in-silico MS/MS by CFM-ID for VPZCNCFYAPSUAL-PNPCVVPCSA-N
ID: VPZCNCFYAPSUAL-PNPCVVPCSA-N
Comment: Energy0
Num peaks: 13
39.02292652 1.335054387
57.0334912 1.302624351
85.02840582 11.90388475
275.0914 1.499997269
277.1070501 7.199319184
289.1070501 1.976751202
295.1176147 2.055165304
307.1176147 1.966371358
333.1332648 1.483531435
335.1489149 1.299914931
343.1176147 2.340268848
361.1281794 22.92409024
379.1387441 23.78645051

Name: +ve in-silico MS/MS by CFM-ID for VPZCNCFYAPSUAL-PNPCVVPCSA-N
ID: VPZCNCFYAPSUAL-PNPCVVPCSA-N
Comment: Energy1
Num peaks: 27
39.02292652 4.012335823
53.00219107 1.67828548
55.01784114 1.227183758
57.0334912 3.121361593
69.0334912 1.346786614
85.02840582 14.32892677
203.0702706 1.144181415
205.0859207 3.792879427
207.1015708 1.940743701
225.1121354 1.128127769
229.0859207 1.127301738
233.1172208 1.584148911
275.0914 1.680694738
277.1070501 8.041550508
287.0914 1.856211198
289.1070501 5.257216971
291.1227001 1.445535293
295.1176147 1.569073992
303.0863146 1.703042102
305.1019647 1.163221032
313.1070501 1.630478542
315.1227001 1.165186632
317.1383502 1.312806148
333.1332648 1.109270648
343.1176147 2.455805451
361.1281794 9.57989005
379.1387441 3.689453518

Name: +ve in-silico MS/MS by CFM-ID for VPZCNCFYAPSUAL-PNPCVVPCSA-N
ID: VPZCNCFYAPSUAL-PNPCVVPCSA-N
Comment: Energy2
Num peaks: 24
25.00727645 1.119353904
29.00219107 1.317289307
31.01784114 1.128970255
39.02292652 5.502664854
41.03857658 2.333020734
53.00219107 8.397611125
55.01784114 6.463398093
57.0334912 3.026493933
68.99710569 1.012246422
69.0334912 2.858351833
71.04914126 1.027865379
83.01275576 1.973749001
85.02840582 23.20385402
203.0702706 3.951741154
205.0859207 2.196819951
207.1015708 2.0977956
219.0651853 2.282511907
221.0808353 1.609510963
223.0964854 1.064672254
233.1172208 1.275589227
259.0964854 1.216717665
277.1070501 3.234516681
287.0914 1.031777557
295.1176147 1.329103611

Name: +ve in-silico MS/MS by CFM-ID for YJINBIPHZOTKQM-SJLPKXTDSA-N
ID: YJINBIPHZOTKQM-SJLPKXTDSA-N
Comment: Energy0
Num peaks: 19
137.0597059 2.583118824
165.0546206 1.562526894
167.0702706 1.187233011
175.0389705 2.773429787
177.0546206 3.802028379
179.0702706 2.268489688
181.0859207 2.426997703
191.0338851 2.393478049
191.0702706 3.473417194
193.0859207 1.17963623
195.1015708 1.167608124
207.0287997 1.68194539
211.0964854 1.638059881
227.0914 3.495301664
357.0968793 1.297736681
369.0968793 2.662270856
371.1125294 1.345055098
383.1125294 9.908769711
401.1230941 33.87433091

Name: +ve in-silico MS/MS by CFM-ID for YJINBIPHZOTKQM-SJLPKXTDSA-N
ID: YJINBIPHZOTKQM-SJLPKXTDSA-N
Comment: Energy1
Num peaks: 30
137.0597059 4.17256584
139.075356 1.273781812
149.0233204 0.8184973469
151.075356 3.190003289
165.0546206 2.998960269
167.0702706 4.898825167
175.0389705 1.779577005
177.0910061 0.9362078251
191.0338851 1.47724502
193.0859207 0.7943472876
195.1015708 0.9924457957
207.0287997 1.122297243
211.0964854 0.804324559
235.0600999 0.9037159252
251.0550145 1.009371044
263.0550145 0.8374553994
327.0863146 0.9104759753
329.1019647 2.283780148
341.1019647 2.926269755
343.0812292 1.043661848
351.0863146 1.12669494
355.1176147 1.111679087
357.0968793 15.87166487
357.1332648 0.7844450644
369.0968793 2.895205407
371.1125294 1.824441339
373.1281794 3.347157425
383.1125294 8.638336929
385.0917939 1.759991069
401.1230941 7.762766363

Name: +ve in-silico MS/MS by CFM-ID for YJINBIPHZOTKQM-SJLPKXTDSA-N
ID: YJINBIPHZOTKQM-SJLPKXTDSA-N
Comment: Energy2
Num peaks: 31
55.01784114 4.07536487
56.99710569 0.8599363774
59.01275576 1.017096356
79.01784114 0.9443884126
111.0440559 0.9466340063
119.0127558 1.171570111
121.0284058 1.746205192
131.0491413 1.765761046
133.0284058 1.752327256
135.0440559 2.968316883
137.0597059 10.09284724
147.0440559 3.115336668
151.0389705 1.891005373
151.075356 4.327925121
153.0546206 1.274614625
153.0910061 1.344575166
159.0440559 0.9876164133
163.0389705 3.249073717
163.075356 1.475337207
165.0546206 4.663526551
167.0702706 1.800099083
175.0389705 7.072000203
177.0546206 1.544542863
177.0910061 1.356122689
179.0702706 1.403047775
181.0859207 1.598059063
191.0338851 2.76102356
193.0495352 1.830005942
207.0287997 1.078260659
343.0812292 1.375616663
385.0917939 1.107141303

Name: +ve in-silico MS/MS by CFM-ID for HJBUYKZTEBZNSH-KKPFLKIHSA-N
ID: HJBUYKZTEBZNSH-KKPFLKIHSA-N
Comment: Energy0
Num peaks: 19
103.0389705 0.659069796
117.0334912 2.847211873
119.0491413 1.453028854
121.0647913 1.637810828
137.0233204 1.134521201
137.0597059 0.960936399
163.0600999 2.411576102
165.0546206 0.7334893527
239.0702706 9.819481812
241.0859207 1.112253494
251.0550145 1.448500248
253.0706646 1.034262679
255.0863146 0.9710382074
257.0808353 23.81376527
271.0812292 1.274938323
299.0761439 2.331508921
383.1125294 1.142881656
401.1230941 11.97895016
419.1336587 13.55766193

Name: +ve in-silico MS/MS by CFM-ID for HJBUYKZTEBZNSH-KKPFLKIHSA-N
ID: HJBUYKZTEBZNSH-KKPFLKIHSA-N
Comment: Energy1
Num peaks: 26
43.01784114 0.8792686717
95.04914126 0.7757140121
105.0334912 4.8819991
107.0491413 1.883482763
119.0491413 1.655457543
121.0284058 6.179030486
121.0647913 1.718681008
123.0440559 0.7177683963
137.0233204 3.60142914
145.0284058 0.7854220855
145.0495352 2.198481095
147.0440559 1.213438549
151.0389705 0.6872638613
163.0389705 0.7371495826
163.0600999 2.923038665
213.0546206 0.8897017826
215.0702706 0.717973669
227.0702706 1.734334387
229.0859207 3.140991075
239.0702706 13.80647257
241.0859207 0.7006061787
255.0651853 1.104439739
257.0808353 23.2804611
383.1125294 0.7919607247
401.1230941 2.47697684
419.1336587 0.9954150274

Name: +ve in-silico MS/MS by CFM-ID for HJBUYKZTEBZNSH-KKPFLKIHSA-N
ID: HJBUYKZTEBZNSH-KKPFLKIHSA-N
Comment: Energy2
Num peaks: 31
43.01784114 2.027745396
49.00727645 0.7787306789
75.02292652 1.072010334
87.00767038 0.8711434177
95.04914126 0.7535346022
105.0334912 1.91575152
107.0491413 0.9415706193
117.0334912 11.41235049
119.0491413 2.623446797
121.0284058 3.157352485
121.0647913 2.09425775
123.0440559 0.7075822096
135.0440559 3.560832944
137.0233204 4.912705365
137.0597059 1.382475232
139.0389705 1.301005229
145.0284058 1.316768573
145.0495352 1.380383519
147.0651853 1.052735647
151.0389705 1.878854076
163.0389705 0.8800338521
163.0600999 1.436629553
215.0702706 0.8000727477
227.0702706 1.421343852
229.0859207 1.181809623
237.0757499 1.149129324
239.0702706 4.191051971
253.0706646 1.899858297
257.0808353 4.18484822
357.0968793 0.6996997825
401.1230941 0.8674188457

Name: +ve in-silico MS/MS by CFM-ID for HHZSMTRQDSZCQU-DKRWVUCDSA-N
ID: HHZSMTRQDSZCQU-DKRWVUCDSA-N
Comment: Energy0
Num peaks: 9
43.01784114 3.141428369
249.1121354 2.362748965
277.1070501 2.023526128
301.1070501 1.737199395
317.1019647 2.861671072
319.1176147 24.38218341
337.1281794 13.52415282
361.1281794 6.640477816
379.1387441 24.98314515

Name: +ve in-silico MS/MS by CFM-ID for HHZSMTRQDSZCQU-DKRWVUCDSA-N
ID: HHZSMTRQDSZCQU-DKRWVUCDSA-N
Comment: Energy1
Num peaks: 15
43.01784114 2.357594504
191.1066561 3.205365197
207.1015708 3.402314411
209.1172208 4.732047783
233.1172208 2.850015826
249.1121354 7.34246442
251.1277855 10.04174451
259.0964854 2.993932667
273.1121354 2.395855785
275.1277855 2.663095826
277.1070501 5.588129529
301.1070501 2.68179566
319.1176147 22.6563315
337.1281794 5.157396902
361.1281794 2.58235374

Name: +ve in-silico MS/MS by CFM-ID for HHZSMTRQDSZCQU-DKRWVUCDSA-N
ID: HHZSMTRQDSZCQU-DKRWVUCDSA-N
Comment: Energy2
Num peaks: 21
15.02292652 1.299778313
41.00219107 1.530589519
43.01784114 5.937727721
73.02840582 1.424742282
207.1015708 6.523957553
209.1172208 2.089088177
223.0964854 3.504296604
225.1121354 1.281847486
249.1121354 3.232882231
259.0964854 7.095881374
273.1121354 1.39521911
275.0914 7.460700212
275.1277855 2.135777264
277.1070501 14.70853389
293.1019647 1.251893857
299.0914 3.295184141
301.1070501 3.95488695
317.1019647 1.082919107
319.1176147 8.770537004
361.1281794 1.40127184
363.107444 1.2644081

Name: +ve in-silico MS/MS by CFM-ID for IHPWPTVYOWMNJM-OOBDGNPPSA-N
ID: IHPWPTVYOWMNJM-OOBDGNPPSA-N
Comment: Energy0
Num peaks: 8
29.00219107 2.578487755
31.01784114 2.223352708
369.0968793 2.644938742
371.1125294 9.626495805
373.1281794 2.194565401
383.1125294 3.236215859
385.0917939 1.538921976
401.1230941 56.62336713

Name: +ve in-silico MS/MS by CFM-ID for IHPWPTVYOWMNJM-OOBDGNPPSA-N
ID: IHPWPTVYOWMNJM-OOBDGNPPSA-N
Comment: Energy1
Num peaks: 21
123.0440559 1.273065288
135.0440559 1.217520575
149.0233204 1.416507322
151.0389705 2.376781773
217.0495352 2.839991636
219.0651853 3.29291236
221.0808353 1.931044054
237.0757499 0.9011591527
249.0757499 0.8908787184
251.0914 2.386749437
265.0706646 1.184428381
279.0863146 6.359487882
343.1176147 1.156980572
353.1019647 2.52690921
355.1176147 2.739847825
369.0968793 2.874851471
371.1125294 10.53961833
373.1281794 2.178312299
383.1125294 4.879839075
385.0917939 2.630371711
401.1230941 24.8891394

Name: +ve in-silico MS/MS by CFM-ID for IHPWPTVYOWMNJM-OOBDGNPPSA-N
ID: IHPWPTVYOWMNJM-OOBDGNPPSA-N
Comment: Energy2
Num peaks: 31
49.00727645 1.104048993
51.02292652 1.998629089
67.01784114 7.396313571
69.0334912 4.271695208
71.04914126 2.44353838
91.05422664 2.980550325
93.06987671 1.626892859
105.0334912 1.993774098
107.0491413 4.672304874
109.0647913 1.615698057
111.0440559 0.8496691709
121.0284058 0.9556093099
123.0440559 8.159987107
135.0440559 4.469302219
137.0597059 5.036294345
139.075356 2.927646121
161.0597059 0.9543788266
205.0859207 1.572768367
217.0495352 3.74667517
219.0651853 1.328263347
235.0600999 0.8689019516
237.0757499 1.180791625
249.0757499 2.111296826
341.1019647 1.402016481
353.1019647 1.36287532
357.0968793 3.983506506
369.0968793 1.634899233
371.1125294 0.8944044878
373.1281794 0.8958845102
383.1125294 0.801898562
385.0917939 0.8762601169

Name: +ve in-silico MS/MS by CFM-ID for LSEZQEFBFFRCNW-ZFSUOAISSA-N
ID: LSEZQEFBFFRCNW-ZFSUOAISSA-N
Comment: Energy0
Num peaks: 6
147.0552893 6.822447856
391.1400815 1.232611234
392.1240971 0.6333337298
401.1244314 5.239423058
402.108447 0.6903526429
419.1349961 78.97485604

Name: +ve in-silico MS/MS by CFM-ID for LSEZQEFBFFRCNW-ZFSUOAISSA-N
ID: LSEZQEFBFFRCNW-ZFSUOAISSA-N
Comment: Energy1
Num peaks: 15
60.04439023 5.528152177
147.0552893 8.42275258
205.0971541 1.83010038
231.0764186 1.769228018
233.0920687 1.719207118
273.0869833 2.085951316
363.1087814 9.398700159
363.1451669 1.547357863
365.1244314 2.294309623
373.1295168 1.828488052
387.1087814 1.162259481
389.1244314 1.374418366
391.1400815 24.86629023
401.1244314 5.681987573
419.1349961 11.00166597

Name: +ve in-silico MS/MS by CFM-ID for LSEZQEFBFFRCNW-ZFSUOAISSA-N
ID: LSEZQEFBFFRCNW-ZFSUOAISSA-N
Comment: Energy2
Num peaks: 29
49.00727645 1.58068679
51.02292652 1.511647412
69.00833907 0.768513658
86.02365479 0.943789898
104.0494756 7.368394245
106.0651257 1.953970822
118.0651257 8.355850199
119.0603746 1.306747852
120.0443902 6.854983915
128.0494756 0.7466550707
130.0651257 2.510731982
131.0603746 0.8341363867
147.0552893 10.39700267
173.0345538 1.493640671
173.0709393 1.756889064
175.0502039 1.128188949
183.0552893 0.9220673497
185.0709393 5.327924059
187.0502039 1.187747927
189.0658539 2.147947029
191.081504 1.654537056
199.0502039 7.734136021
201.0658539 3.102069459
203.081504 3.924163923
213.0658539 0.8344544593
215.081504 0.9636657772
219.0764186 1.068472392
401.1244314 1.043751394
403.103696 1.297809476

Name: +ve in-silico MS/MS by CFM-ID for LSVVFMCBUROKKK-XCWOQVFSSA-N
ID: LSVVFMCBUROKKK-XCWOQVFSSA-N
Comment: Energy0
Num peaks: 14
105.0334912 4.675316772
107.0491413 1.140556557
109.0647913 1.056388291
111.0440559 29.55342673
129.0334912 1.218883625
145.0284058 1.065490623
147.0440559 7.912387508
165.0546206 2.38064021
237.0757499 1.380099355
255.0863146 8.441760817
273.0968793 3.157774384
309.0968793 1.26083097
401.1230941 6.268152075
419.1336587 11.39417108

Name: +ve in-silico MS/MS by CFM-ID for LSVVFMCBUROKKK-XCWOQVFSSA-N
ID: LSVVFMCBUROKKK-XCWOQVFSSA-N
Comment: Energy1
Num peaks: 16
43.01784114 0.7869620515
81.0334912 0.9648709598
83.04914126 0.9699121788
105.0334912 5.135035126
107.0491413 1.783850549
109.0284058 1.276400106
111.0440559 49.97638531
119.0491413 2.511307916
129.0334912 1.901224325
147.0440559 5.32973753
237.0757499 1.041035119
255.0863146 4.058219755
273.0968793 1.717851287
309.0968793 0.973623683
401.1230941 1.504078847
419.1336587 0.8472752303

Name: +ve in-silico MS/MS by CFM-ID for LSVVFMCBUROKKK-XCWOQVFSSA-N
ID: LSVVFMCBUROKKK-XCWOQVFSSA-N
Comment: Energy2
Num peaks: 31
41.00219107 1.625428422
43.01784114 1.558755965
45.0334912 0.6058108849
53.00219107 1.071568589
55.01784114 1.053296549
65.03857658 0.6250124715
67.01784114 1.139866621
69.0334912 1.374770251
75.02292652 0.7551724201
77.00219107 0.6559209727
77.03857658 1.483786275
79.01784114 3.020101302
79.05422664 0.8422505466
81.0334912 5.457090105
83.04914126 7.764753989
91.05422664 0.8593997629
95.04914126 0.6892829086
99.08044139 0.7099951738
105.0334912 4.757094767
107.0491413 0.9199224669
109.0284058 1.214816114
111.0440559 22.87921318
117.0334912 1.233264625
119.0491413 2.0191694
147.0440559 2.635620765
147.0651853 1.201526366
163.0600999 2.54397545
165.0546206 0.6137940512
255.0863146 1.25844755
389.1230941 0.6917441683
401.1230941 1.125884463

Name: +ve in-silico MS/MS by CFM-ID for GUFSUKYUTSPCQQ-INIZCTEOSA-N
ID: GUFSUKYUTSPCQQ-INIZCTEOSA-N
Comment: Energy0
Num peaks: 9
89.05970595 1.2943016
103.075356 1.475176587
223.0964854 4.324319062
313.0706646 1.680639023
315.0499291 2.990812137
327.0499291 4.645606775
329.0655792 11.57556929
383.1125294 15.51830033
401.1230941 36.49731051

Name: +ve in-silico MS/MS by CFM-ID for GUFSUKYUTSPCQQ-INIZCTEOSA-N
ID: GUFSUKYUTSPCQQ-INIZCTEOSA-N
Comment: Energy1
Num peaks: 27
103.075356 0.8318855325
151.0389705 2.496579455
205.0859207 1.312517267
221.0808353 1.569087318
223.0964854 2.252694217
297.0393644 0.837807474
299.0550145 3.690304935
301.0706646 3.411951674
311.0550145 2.463680821
313.0706646 3.141474921
315.0499291 1.34954229
315.0863146 0.8654901372
323.0550145 0.951616847
327.0499291 7.127861217
329.0655792 18.01220285
331.0812292 1.431466392
333.0968793 0.8370605559
341.0655792 1.771381562
343.0812292 2.027140989
355.1176147 1.628511607
359.0761439 1.624564893
365.1019647 1.602388403
369.0968793 1.916734234
371.1125294 2.677080406
373.1281794 3.098713463
383.1125294 5.508842411
401.1230941 5.704513389

Name: +ve in-silico MS/MS by CFM-ID for GUFSUKYUTSPCQQ-INIZCTEOSA-N
ID: GUFSUKYUTSPCQQ-INIZCTEOSA-N
Comment: Energy2
Num peaks: 31
41.03857658 1.141207619
65.03857658 3.527140518
67.05422664 2.584820418
69.0334912 1.612333853
69.06987671 2.348592918
71.08552677 2.52462925
83.04914126 6.873430175
85.06479133 4.323494844
87.08044139 0.9003639156
137.0233204 2.669346521
137.0597059 1.154493
151.0389705 1.65188709
153.0182351 1.818208094
205.0495352 0.9533171
205.0859207 1.701594228
221.0808353 0.925201211
247.0964854 0.9207355571
257.0444498 0.9558126824
297.0393644 1.441665349
297.0757499 2.835645767
299.0550145 1.864648522
313.034279 0.8201978802
313.0706646 2.514636136
315.0499291 0.8484673198
327.0499291 0.8253556025
339.0499291 1.114467756
341.0655792 1.828494266
343.0812292 2.120035937
365.1019647 1.877125223
371.1125294 1.205922991
383.1125294 1.588768547

Name: +ve in-silico MS/MS by CFM-ID for NORMTIXLPBZOKX-IADOCGMGSA-N
ID: NORMTIXLPBZOKX-IADOCGMGSA-N
Comment: Energy0
Num peaks: 21
101.0597059 1.111215294
113.0597059 0.7224644354
131.0702706 3.31198727
271.0600999 1.334356276
277.0495352 0.5972817609
281.0444498 0.9598700808
295.0600999 3.131122131
297.0393644 0.6037794313
297.0757499 0.732667738
299.0914 0.6632996312
301.1070501 1.137351446
307.0600999 0.7262903142
325.0706646 2.294386364
327.0863146 0.6691756601
341.0655792 0.9997949014
343.0812292 1.44044711
365.1019647 2.28669423
373.0917939 0.6116844937
373.1281794 0.7020198792
383.1125294 18.5585089
401.1230941 37.54983305

Name: +ve in-silico MS/MS by CFM-ID for NORMTIXLPBZOKX-IADOCGMGSA-N
ID: NORMTIXLPBZOKX-IADOCGMGSA-N
Comment: Energy1
Num peaks: 31
57.0334912 1.080339797
83.04914126 0.9878068859
87.04405588 0.7990567396
95.04914126 0.9076383454
101.0597059 1.695249843
103.075356 1.204713151
113.0597059 2.960962197
119.0702706 1.462951241
131.0702706 6.133590421
277.0495352 0.8641472514
281.0444498 2.963074356
283.0600999 1.549115011
295.0600999 3.270711471
297.0393644 0.8655846163
297.0757499 2.168107178
299.0550145 0.8729707628
307.0600999 2.891845715
307.0812292 1.127547999
309.0757499 1.653026258
313.0706646 1.007833113
325.0706646 2.476695042
327.0863146 2.102536628
355.0812292 1.01733577
355.1176147 0.9843567762
357.0968793 1.417584586
359.1125294 1.130474061
365.1019647 4.287026602
371.1125294 2.24723387
373.1281794 3.282512514
383.1125294 11.16816664
401.1230941 9.405395681

Name: +ve in-silico MS/MS by CFM-ID for NORMTIXLPBZOKX-IADOCGMGSA-N
ID: NORMTIXLPBZOKX-IADOCGMGSA-N
Comment: Energy2
Num peaks: 31
27.02292652 0.9846479615
55.01784114 2.068368016
57.0334912 2.185206298
59.04914126 1.164110219
69.0334912 1.402935457
71.04914126 1.049093708
77.00219107 1.815906613
81.0334912 2.950959689
83.04914126 2.147661929
85.06479133 1.467408581
87.08044139 1.110071308
97.02840582 1.189397151
99.04405588 2.143770555
101.0597059 1.241896719
111.0440559 0.9907809762
113.0597059 1.069638924
267.0651853 0.9238466338
277.0495352 2.686142465
279.0651853 1.012395516
281.0444498 1.544013955
293.0444498 1.041009881
295.0600999 1.231595317
309.0757499 0.9480100434
325.0706646 2.197081859
355.0812292 1.773073599
355.1176147 1.15545948
357.0968793 1.411622417
365.1019647 3.064909528
371.1125294 1.560663694
373.1281794 1.308696226
383.1125294 1.823339852

Name: +ve in-silico MS/MS by CFM-ID for SZMVUVJWZJONPP-KIPYVINTSA-N
ID: SZMVUVJWZJONPP-KIPYVINTSA-N
Comment: Energy0
Num peaks: 6
27.02292652 1.037935232
147.0651853 3.030515255
239.0702706 1.843884136
255.0651853 39.66897344
383.1125294 14.47324034
401.1230941 22.53580852

Name: +ve in-silico MS/MS by CFM-ID for SZMVUVJWZJONPP-KIPYVINTSA-N
ID: SZMVUVJWZJONPP-KIPYVINTSA-N
Comment: Energy1
Num peaks: 9
129.0546206 1.744803907
147.0651853 4.540935225
213.0546206 1.779186347
225.0546206 5.937906471
227.0702706 8.489540048
239.0702706 1.78205808
255.0651853 52.29695097
383.1125294 2.597786021
401.1230941 2.147622535

Name: +ve in-silico MS/MS by CFM-ID for SZMVUVJWZJONPP-KIPYVINTSA-N
ID: SZMVUVJWZJONPP-KIPYVINTSA-N
Comment: Energy2
Num peaks: 31
25.00727645 0.6991777877
41.00219107 0.7943939501
55.01784114 0.9099740397
57.0334912 1.009179282
67.01784114 0.7624719986
69.0334912 0.9242031134
85.02840582 1.480616753
87.00767038 0.7936444576
87.04405588 1.858127152
89.05970595 1.211761151
95.04914126 1.195547816
105.0334912 1.824885716
107.0491413 2.682183083
117.0334912 0.8884171202
119.0491413 1.91501965
127.0389705 0.6884459166
129.0546206 1.299397456
137.0233204 1.477037856
149.0233204 1.776995262
209.0597059 1.139609067
211.0389705 1.951897356
213.0546206 3.522408151
223.0389705 2.796957826
225.0546206 10.29768008
227.0702706 6.358894241
239.0338851 0.8165016407
239.0702706 2.812990148
255.0651853 14.07629195
257.0808353 0.6805122094
261.1121354 1.152140118
295.0600999 0.7164860934

Name: +ve in-silico MS/MS by CFM-ID for BTFYNLICVGZVFS-INIZCTEOSA-N
ID: BTFYNLICVGZVFS-INIZCTEOSA-N
Comment: Energy0
Num peaks: 11
101.0597059 1.361019544
103.075356 1.911350602
179.0338851 1.451394492
223.0964854 1.727361268
311.0550145 2.409604136
313.0706646 1.620048541
327.0499291 4.650808717
329.0655792 11.43129233
365.1019647 1.412871732
383.1125294 16.29679294
401.1230941 36.74187545

Name: +ve in-silico MS/MS by CFM-ID for BTFYNLICVGZVFS-INIZCTEOSA-N
ID: BTFYNLICVGZVFS-INIZCTEOSA-N
Comment: Energy1
Num peaks: 28
85.06479133 0.9623639236
103.075356 1.455489592
151.0389705 2.20075006
153.0546206 1.088100369
205.0859207 1.171939974
219.0651853 1.502687261
221.0808353 1.936497595
223.0964854 2.109113598
297.0393644 1.032976423
299.0550145 3.529009809
301.0706646 3.552478631
311.0550145 4.099389776
313.0706646 2.791811877
323.0550145 0.9419423797
327.0499291 6.853867899
329.0655792 16.46083599
331.0812292 1.423874093
341.0655792 1.846395533
343.0812292 2.114501959
355.1176147 1.201727879
359.0761439 1.652511835
365.1019647 1.831070283
369.0968793 1.425219435
371.1125294 2.116437162
373.1281794 2.770510451
383.1125294 5.686396551
385.0917939 0.8926459777
401.1230941 5.440021647

Name: +ve in-silico MS/MS by CFM-ID for BTFYNLICVGZVFS-INIZCTEOSA-N
ID: BTFYNLICVGZVFS-INIZCTEOSA-N
Comment: Energy2
Num peaks: 31
55.01784114 1.064397941
65.03857658 1.949497592
67.05422664 1.873070498
69.0334912 2.26777246
83.04914126 3.144291919
85.06479133 3.039535816
137.0233204 1.123093921
139.0389705 1.016913283
153.0182351 1.885424014
163.0389705 0.9567779318
165.0182351 1.113266313
177.0546206 0.9759011604
179.0338851 1.589832932
191.0338851 2.328254523
243.0287997 0.966641914
281.0444498 1.553482169
283.0600999 1.678209711
295.0600999 2.115855287
297.0757499 2.864777071
299.0550145 2.015530767
311.0550145 2.04746662
313.0706646 1.875186257
315.0499291 1.287728929
339.0499291 1.053383586
341.0655792 2.339479896
343.0812292 1.943199257
355.1176147 1.317912409
365.1019647 1.955354312
371.1125294 1.569404546
383.1125294 1.428334566
385.0917939 1.002674498

Name: +ve in-silico MS/MS by CFM-ID for VFBSFVHKKKXNHM-JFQAYLLPSA-N
ID: VFBSFVHKKKXNHM-JFQAYLLPSA-N
Comment: Energy0
Num peaks: 10
95.01275576 1.893484347
97.02840582 2.95170432
315.1227001 5.567690997
317.1383502 1.85239015
333.1332648 4.785863522
335.1489149 2.22012379
343.1176147 10.00692734
351.1438295 1.872137193
361.1281794 30.19438029
379.1387441 19.90693281

Name: +ve in-silico MS/MS by CFM-ID for VFBSFVHKKKXNHM-JFQAYLLPSA-N
ID: VFBSFVHKKKXNHM-JFQAYLLPSA-N
Comment: Energy1
Num peaks: 31
81.0334912 3.685033521
83.04914126 0.7340571204
91.01784114 0.6895413266
93.0334912 1.797368654
95.01275576 1.043099871
97.02840582 1.456387881
181.0495352 1.117402547
189.0546206 0.6924518913
191.0702706 0.7948006952
219.0651853 1.158076054
221.0808353 0.8514153303
261.0757499 0.7481147837
263.0914 0.7623551053
267.1227001 0.9837224266
293.1019647 1.303538523
311.1125294 0.8902865679
313.1070501 1.896673526
315.1227001 5.808259256
317.1383502 3.190477557
329.1019647 1.173717237
331.1176147 1.702635345
333.1332648 6.323579998
335.1125294 0.6990836828
335.1489149 2.1627163
343.1176147 8.722565518
347.1125294 1.426628424
349.1281794 1.359605353
351.1438295 4.05213077
361.1281794 9.42862936
363.107444 1.000765763
379.1387441 3.089568794

Name: +ve in-silico MS/MS by CFM-ID for VFBSFVHKKKXNHM-JFQAYLLPSA-N
ID: VFBSFVHKKKXNHM-JFQAYLLPSA-N
Comment: Energy2
Num peaks: 31
41.00219107 1.642961986
51.02292652 0.970554843
53.03857658 2.252817929
67.01784114 2.056444356
73.02840582 1.151550641
81.0334912 4.020261137
83.04914126 1.549064806
85.06479133 1.046182618
95.01275576 2.439155886
97.02840582 2.909565675
119.0491413 1.019650868
121.0284058 1.737888932
215.0702706 1.630320725
219.0651853 1.992424348
221.0808353 1.633602534
223.0964854 1.902352602
237.1121354 1.030985682
239.0914 1.064150404
253.1070501 1.260734454
265.1070501 2.09524678
289.0706646 0.9580776006
291.0863146 1.287757358
293.1019647 1.847690542
313.1070501 0.9629852818
315.1227001 3.392032355
317.1383502 1.577430787
331.1176147 1.80371678
333.1332648 1.733325516
335.1125294 1.047101406
343.1176147 3.911925926
361.1281794 1.170274315

Name: +ve in-silico MS/MS by CFM-ID for XYXFJJWGCIXAQQ-INIZCTEOSA-N
ID: XYXFJJWGCIXAQQ-INIZCTEOSA-N
Comment: Energy0
Num peaks: 9
179.0338851 1.380621563
223.0964854 1.460310308
311.0550145 1.46772502
313.0706646 1.406466544
327.0499291 10.52033067
343.0812292 1.732762397
365.1019647 2.965508741
383.1125294 24.38923149
401.1230941 35.04670058

Name: +ve in-silico MS/MS by CFM-ID for XYXFJJWGCIXAQQ-INIZCTEOSA-N
ID: XYXFJJWGCIXAQQ-INIZCTEOSA-N
Comment: Energy1
Num peaks: 26
65.03857658 0.8695964221
67.05422664 1.320533193
87.08044139 0.8077315258
89.05970595 2.574133911
179.0338851 1.020385152
191.0338851 0.8310620094
203.0702706 2.360079284
205.0859207 3.834003628
221.0808353 3.249577316
223.0964854 3.563391584
299.0550145 1.298537039
311.0550145 0.9857644393
313.0706646 1.50349436
315.0499291 1.258475652
327.0499291 3.342766413
351.0863146 0.9948369394
353.1019647 1.723397607
355.1176147 4.198935775
365.1019647 6.582668005
367.0812292 0.9652998128
369.0968793 1.770871271
371.1125294 2.423178261
373.1281794 4.157010044
383.1125294 15.7025975
385.0917939 1.062142757
401.1230941 12.11795177

Name: +ve in-silico MS/MS by CFM-ID for XYXFJJWGCIXAQQ-INIZCTEOSA-N
ID: XYXFJJWGCIXAQQ-INIZCTEOSA-N
Comment: Energy2
Num peaks: 31
15.02292652 0.7233308401
65.03857658 4.601035736
67.05422664 1.033052817
83.01275576 1.309612151
83.04914126 2.195519366
135.0440559 0.7356981859
137.0233204 0.8746913706
139.0389705 1.388300215
153.0182351 4.441918697
163.0389705 2.236575923
165.0182351 1.702560594
175.0389705 1.228509328
179.0338851 0.7718757735
191.0338851 1.02051329
201.0182351 1.134284636
227.0702706 0.7172083178
255.0287997 3.20971177
257.0444498 3.732275261
259.0600999 1.364653136
271.0237144 9.112054622
273.0393644 5.575936341
275.0550145 5.206047461
295.0600999 1.268853267
297.0393644 4.054562871
297.0757499 1.246275604
299.0550145 6.322555545
311.018629 1.558297089
313.0706646 0.9113279394
327.0499291 6.740901242
365.1019647 2.475905016
383.1125294 0.7363402371

Name: +ve in-silico MS/MS by CFM-ID for FARFZQNVSOJULQ-INIZCTEOSA-N
ID: FARFZQNVSOJULQ-INIZCTEOSA-N
Comment: Energy0
Num peaks: 9
83.04914126 1.73785643
101.0597059 1.837865626
103.075356 2.546712924
223.0964854 1.402341163
327.0499291 10.22081493
343.0812292 1.793429
365.1019647 3.148869174
383.1125294 23.9043231
401.1230941 33.59818627

Name: +ve in-silico MS/MS by CFM-ID for FARFZQNVSOJULQ-INIZCTEOSA-N
ID: FARFZQNVSOJULQ-INIZCTEOSA-N
Comment: Energy1
Num peaks: 26
67.05422664 1.349457318
83.04914126 0.9457298822
85.06479133 1.07312358
89.05970595 1.641257581
103.075356 1.335310108
179.0338851 1.03072904
203.0702706 2.35921071
205.0859207 3.770149784
221.0808353 3.200973326
223.0964854 3.49643829
299.0550145 1.416326346
311.0550145 1.125086011
313.0706646 2.296599002
315.0499291 1.276836299
315.0863146 0.9025328809
327.0499291 3.335413677
353.1019647 1.280149387
355.1176147 3.554689937
365.1019647 7.288054834
367.0812292 0.9906992166
369.0968793 1.62642573
371.1125294 2.007189943
373.1281794 3.743631397
383.1125294 16.23819575
385.0917939 1.069125494
401.1230941 12.23459075

Name: +ve in-silico MS/MS by CFM-ID for FARFZQNVSOJULQ-INIZCTEOSA-N
ID: FARFZQNVSOJULQ-INIZCTEOSA-N
Comment: Energy2
Num peaks: 31
55.01784114 0.8534728593
65.03857658 4.533353539
67.05422664 1.015400074
71.01275576 0.8018439036
73.06479133 0.8526467862
83.01275576 1.326704625
83.04914126 3.175057011
85.06479133 1.150305327
137.0233204 0.889471081
139.0389705 1.415580727
153.0182351 4.228812827
163.0389705 2.275977933
165.0182351 1.73423053
175.0389705 1.243915917
179.0338851 0.760838815
191.0338851 1.017184142
201.0182351 1.031059209
227.0702706 0.7578454767
255.0287997 4.225268149
257.0444498 3.229170283
259.0600999 0.8299624056
271.0237144 6.397555202
273.0393644 3.941587278
275.0550145 6.033279126
281.0444498 0.7639292996
297.0393644 4.147886915
297.0757499 0.9113450866
299.0550145 6.423794615
311.018629 1.574925028
327.0499291 6.795766596
365.1019647 2.945839266

Name: +ve in-silico MS/MS by CFM-ID for GGDRVNUZXSHBBB-UHFFFAOYSA-N
ID: GGDRVNUZXSHBBB-UHFFFAOYSA-N
Comment: Energy0
Num peaks: 6
167.0702706 2.963207061
341.1019647 14.61189803
343.0812292 2.933257267
359.1125294 18.64931632
369.0968793 2.658525807
401.1230941 43.93276055

Name: +ve in-silico MS/MS by CFM-ID for GGDRVNUZXSHBBB-UHFFFAOYSA-N
ID: GGDRVNUZXSHBBB-UHFFFAOYSA-N
Comment: Energy1
Num peaks: 15
43.01784114 2.309139989
61.02840582 1.353490601
167.0702706 5.077306016
169.0859207 1.493919074
297.0757499 3.051835666
311.0914 2.103830146
313.0706646 1.970056582
327.0863146 2.133231332
341.1019647 25.78216668
343.0812292 5.196851959
357.0968793 2.214281997
359.1125294 14.12984789
369.0968793 2.386453769
383.1125294 1.461675289
401.1230941 9.421774627

Name: +ve in-silico MS/MS by CFM-ID for GGDRVNUZXSHBBB-UHFFFAOYSA-N
ID: GGDRVNUZXSHBBB-UHFFFAOYSA-N
Comment: Energy2
Num peaks: 31
15.02292652 1.242614894
25.00727645 1.054566731
41.00219107 0.8923305737
43.01784114 2.686705852
107.0127558 0.9530539167
109.0284058 0.8601686928
111.0440559 0.8283406075
121.0284058 3.279724125
123.0440559 1.206380102
135.0440559 0.9124934977
137.0233204 3.357986129
137.0597059 2.784427089
151.0389705 1.187351002
153.0546206 3.07235546
167.0702706 9.811415126
169.0859207 0.9975011265
175.0389705 1.419976548
179.0338851 1.091478778
191.0338851 2.518620845
195.0651853 1.436732054
255.0651853 0.9805615562
257.0808353 0.9137832375
273.0757499 1.01479077
283.0600999 0.8462279262
285.0757499 1.270729021
311.0914 3.373531318
315.0863146 3.504879972
327.0863146 6.267546041
341.1019647 6.7466018
343.0812292 12.18629085
359.1125294 1.229014521

Name: +ve in-silico MS/MS by CFM-ID for LUCQSVLCPJUJRN-QHPBTUDUSA-N
ID: LUCQSVLCPJUJRN-QHPBTUDUSA-N
Comment: Energy0
Num peaks: 15
27.02292652 0.8151156105
87.04405588 0.724742139
117.0334912 3.044080936
119.0491413 1.546562145
121.0647913 1.853726305
137.0597059 1.04146432
147.0651853 2.678314126
153.0182351 1.23932243
255.0651853 10.85357671
257.0808353 1.223407568
271.0812292 1.364024187
273.0757499 25.05589056
299.0761439 2.635017905
401.1230941 10.92111892
419.1336587 15.54790684

Name: +ve in-silico MS/MS by CFM-ID for LUCQSVLCPJUJRN-QHPBTUDUSA-N
ID: LUCQSVLCPJUJRN-QHPBTUDUSA-N
Comment: Energy1
Num peaks: 22
95.04914126 0.8105021785
105.0334912 4.99973367
107.0491413 2.120084814
119.0491413 1.135474312
121.0284058 0.7759285882
121.0647913 1.823866975
123.0440559 0.7749602265
129.0546206 1.311924219
137.0233204 6.164027701
147.0440559 0.9784218515
147.0651853 3.874570591
151.0389705 2.32205408
153.0182351 3.874779948
243.0651853 1.910567693
245.0808353 3.180022023
255.0651853 16.20626762
257.0808353 0.8077325549
271.0600999 1.080944703
273.0757499 22.2820343
391.1387441 0.7760814666
401.1230941 1.886765308
419.1336587 1.15254379

Name: +ve in-silico MS/MS by CFM-ID for LUCQSVLCPJUJRN-QHPBTUDUSA-N
ID: LUCQSVLCPJUJRN-QHPBTUDUSA-N
Comment: Energy2
Num peaks: 31
49.00727645 0.8756317373
75.02292652 1.205405536
85.02840582 1.02363797
87.04405588 1.303669427
95.04914126 0.8166619946
105.0334912 1.970862435
107.0491413 0.9216960238
117.0334912 13.18940124
119.0491413 2.574208425
121.0284058 2.025778207
121.0647913 2.301458671
129.0546206 0.8485500537
131.0702706 1.115177035
135.0440559 0.7487972052
137.0233204 2.108529225
137.0597059 1.467964944
147.0651853 1.014674053
151.0389705 4.626444598
153.0182351 5.724415566
155.0338851 1.365276819
161.0233204 0.7704682038
163.0389705 1.037298819
167.0338851 2.078856183
233.0444498 0.807345005
243.0651853 1.54230766
245.0808353 0.7314434319
251.0550145 1.150665125
253.0706646 1.47203406
255.0651853 5.088522304
273.0757499 3.193116678
401.1230941 0.9917142929

Name: +ve in-silico MS/MS by CFM-ID for LTKAHEKEHUYXLZ-BCNRKGMWSA-N
ID: LTKAHEKEHUYXLZ-BCNRKGMWSA-N
Comment: Energy0
Num peaks: 29
81.0334912 0.6363770575
109.0284058 1.13205295
123.0440559 2.048652522
135.0440559 0.8671465055
137.0597059 9.198598365
155.0702706 1.343784774
165.0546206 1.940890964
181.0495352 1.562211406
183.0651853 3.105536025
185.0808353 1.024064161
195.0651853 1.341116612
197.0808353 1.907603228
207.0651853 1.188213367
209.0808353 0.6424180683
223.0600999 1.144742361
225.0757499 5.420447234
275.0914 1.226908928
277.1070501 4.263565705
279.1227001 1.12752329
309.0968793 0.7567066907
319.1176147 1.934313101
329.1019647 0.7373133161
343.1176147 0.7550961292
347.1125294 5.96328031
349.0917939 0.7248286601
349.1281794 2.336919204
351.1438295 1.818753859
361.1281794 7.642718265
379.1387441 16.6454547

Name: +ve in-silico MS/MS by CFM-ID for LTKAHEKEHUYXLZ-BCNRKGMWSA-N
ID: LTKAHEKEHUYXLZ-BCNRKGMWSA-N
Comment: Energy1
Num peaks: 31
81.0334912 0.8916234798
95.04914126 1.12579249
101.0233204 0.7969260065
107.0491413 0.9492169738
109.0284058 1.600209033
109.0647913 3.028294221
111.0440559 0.8902490104
121.0284058 0.7512687986
123.0440559 2.634285235
125.0597059 1.235571338
135.0440559 1.363343973
137.0597059 18.54874728
155.0702706 2.242218204
165.0546206 2.125585307
167.0702706 0.8151483266
181.0495352 0.8485046753
183.0651853 1.028064807
195.0651853 1.624480538
197.0808353 2.503042999
207.0651853 2.698134503
209.0808353 1.453759818
225.0757499 3.990300449
249.0757499 1.373310967
269.1019647 0.7510289678
277.1070501 1.822157182
319.1176147 1.030256684
347.1125294 1.707518384
349.1281794 1.619267147
351.1438295 2.062418
361.1281794 2.835746657
379.1387441 2.059896577

Name: +ve in-silico MS/MS by CFM-ID for LTKAHEKEHUYXLZ-BCNRKGMWSA-N
ID: LTKAHEKEHUYXLZ-BCNRKGMWSA-N
Comment: Energy2
Num peaks: 31
51.02292652 1.126209071
65.03857658 1.43846526
75.02292652 2.020017055
79.01784114 0.8711982315
79.05422664 1.900206971
81.0334912 1.713678587
83.04914126 0.8614933724
93.0334912 2.093905546
95.04914126 4.712538991
107.0491413 0.9056427465
109.0284058 0.7527359936
109.0647913 0.7843068532
111.0440559 0.8712556172
121.0284058 0.9624982723
123.0440559 6.147872055
125.0597059 0.7703043789
135.0440559 1.007812637
137.0597059 18.33085362
139.075356 1.00401823
141.0910061 0.8849944354
143.1066561 0.7638681419
145.1223062 0.7638681419
165.0546206 5.83444268
167.0702706 1.443655156
195.0651853 2.67583206
209.0808353 1.083798776
249.0757499 1.952320848
289.1070501 1.413334098
301.1070501 1.065191276
321.1332648 0.6781113293
351.1438295 1.473807926

Name: +ve in-silico MS/MS by CFM-ID for NQNZAPBBCWNMHT-PFAUGDHASA-N
ID: NQNZAPBBCWNMHT-PFAUGDHASA-N
Comment: Energy0
Num peaks: 6
87.04405588 1.141442223
177.0757499 2.878500157
243.0651853 41.21233703
383.1125294 1.450348795
401.1230941 13.33607972
419.1336587 22.83115838

Name: +ve in-silico MS/MS by CFM-ID for NQNZAPBBCWNMHT-PFAUGDHASA-N
ID: NQNZAPBBCWNMHT-PFAUGDHASA-N
Comment: Energy1
Num peaks: 9
43.01784114 1.434915985
159.0651853 2.69919943
177.0757499 3.198572664
201.0546206 0.9812097239
213.0546206 1.000745332
215.0702706 6.643623126
243.0651853 59.28384062
401.1230941 3.146109961
419.1336587 2.009324994

Name: +ve in-silico MS/MS by CFM-ID for NQNZAPBBCWNMHT-PFAUGDHASA-N
ID: NQNZAPBBCWNMHT-PFAUGDHASA-N
Comment: Energy2
Num peaks: 31
41.00219107 1.12850989
43.01784114 2.183854811
45.0334912 1.271032212
47.04914126 0.884725772
57.0334912 1.72922858
67.01784114 1.511660855
83.01275576 0.6801108274
105.0334912 3.587056517
105.0546206 0.8890741238
107.0491413 1.877597414
121.0284058 1.782757986
123.0440559 1.067734367
135.0440559 1.659122086
135.0651853 0.8286182428
147.0651853 0.6839992641
155.0338851 0.8244885001
157.0284058 0.7803762142
159.0440559 0.9188766552
159.0651853 2.06036052
175.075356 0.7182737037
189.0546206 0.8948015286
199.0389705 2.506959232
201.0546206 4.602661737
213.0546206 1.991691665
215.0338851 0.6863149062
215.0702706 7.586611741
225.0546206 1.198815877
227.0338851 1.623216611
227.0702706 1.928937132
243.0651853 19.94452566
247.0600999 1.07002044

Name: +ve in-silico MS/MS by CFM-ID for DTBYJDROKVCOQC-XCWOQVFSSA-N
ID: DTBYJDROKVCOQC-XCWOQVFSSA-N
Comment: Energy0
Num peaks: 16
105.0334912 4.909829324
107.0491413 1.216175137
109.0647913 1.075215962
111.0440559 30.28386356
129.0334912 1.086519884
145.0284058 1.173140119
147.0440559 7.348620324
165.0546206 2.100240472
237.0757499 0.9872907944
239.0914 0.76627691
249.0757499 0.762038196
253.0706646 0.9616606573
255.0863146 7.067340692
309.0968793 1.382858117
401.1230941 7.873408303
419.1336587 11.71674485

Name: +ve in-silico MS/MS by CFM-ID for DTBYJDROKVCOQC-XCWOQVFSSA-N
ID: DTBYJDROKVCOQC-XCWOQVFSSA-N
Comment: Energy1
Num peaks: 14
81.0334912 1.005398095
83.04914126 1.012689117
105.0334912 5.60037597
107.0491413 1.971712685
109.0284058 1.3422976
111.0440559 52.245626
119.0491413 2.6579001
129.0334912 1.752187887
147.0440559 5.272648853
147.0651853 1.027656834
255.0863146 3.148776632
309.0968793 1.224421234
401.1230941 1.431645685
419.1336587 0.9196133635

Name: +ve in-silico MS/MS by CFM-ID for DTBYJDROKVCOQC-XCWOQVFSSA-N
ID: DTBYJDROKVCOQC-XCWOQVFSSA-N
Comment: Energy2
Num peaks: 31
41.00219107 0.7879192331
53.00219107 0.5493065635
55.01784114 0.6822405379
57.0334912 0.7274386398
67.01784114 1.155786213
69.0334912 1.393979182
75.02292652 0.7657192999
77.00219107 0.6651037064
77.03857658 1.504509113
79.01784114 3.062293841
79.05422664 0.8540135759
81.0334912 5.533327246
83.04914126 7.809496047
91.05422664 0.8714023014
99.08044139 0.7199328441
105.0334912 7.985741136
107.0491413 1.409973106
109.0284058 1.028419843
111.0440559 22.34139021
117.0334912 1.124409408
119.0491413 3.122392414
145.0495352 0.5850137794
147.0440559 3.463813125
147.0651853 1.588063904
149.0233204 0.5343079144
163.0600999 0.5374570725
165.0546206 0.8242873463
307.0812292 0.7673144931
357.0968793 0.6283511461
389.1230941 0.5789385197
401.1230941 1.140652816

Name: +ve in-silico MS/MS by CFM-ID for AFHJQYHRLPMKHU-QAHAICSFSA-N
ID: AFHJQYHRLPMKHU-QAHAICSFSA-N
Comment: Energy0
Num peaks: 12
119.0338851 0.8122913256
121.0495352 1.417389017
239.0702706 1.47763898
255.0651853 2.920120198
257.0808353 1.347205722
267.0651853 2.460705015
283.0600999 0.7532658324
383.1125294 8.200397552
387.107444 1.222486612
389.1230941 0.8082902483
401.1230941 33.8371412
419.1336587 24.7773683

Name: +ve in-silico MS/MS by CFM-ID for AFHJQYHRLPMKHU-QAHAICSFSA-N
ID: AFHJQYHRLPMKHU-QAHAICSFSA-N
Comment: Energy1
Num peaks: 31
43.01784114 2.367932388
45.0334912 1.202266277
55.01784114 0.6756670221
73.02840582 1.045963504
75.04405588 0.8826228522
107.0491413 0.9149898938
121.0284058 2.383376315
123.0440559 1.631436723
149.0233204 1.179948261
177.0757499 1.530974796
239.0702706 1.943057508
241.0495352 0.833735929
249.0546206 1.480623617
251.0702706 2.784985353
253.0859207 2.019231131
255.0651853 1.333426568
267.0651853 4.695591428
269.0808353 2.916038462
269.1019647 1.33065486
281.1019647 0.6964764952
295.0812292 0.8293360216
297.0968793 1.201170938
299.1125294 0.8294139014
327.0863146 0.6872063719
373.1281794 2.313610879
383.1125294 12.27096376
387.107444 0.7832113539
389.1230941 1.496468631
391.1387441 1.75285797
401.1230941 13.55508425
419.1336587 3.334215252

Name: +ve in-silico MS/MS by CFM-ID for AFHJQYHRLPMKHU-QAHAICSFSA-N
ID: AFHJQYHRLPMKHU-QAHAICSFSA-N
Comment: Energy2
Num peaks: 31
43.01784114 1.859488728
56.99710569 1.116074454
59.01275576 1.772714464
61.02840582 2.605255606
107.0491413 1.509224975
121.0284058 1.529056019
239.0702706 1.758324631
241.0495352 0.8757081422
249.0546206 1.323812599
251.0702706 1.46000044
253.0859207 1.669062398
255.0651853 1.63176209
265.0495352 5.511746345
267.0651853 4.616022963
269.0808353 2.935067716
271.0964854 1.301693393
273.1121354 1.485358101
283.0600999 3.557647527
285.0757499 4.613939838
295.0600999 1.059701011
297.0757499 1.158035133
325.0706646 1.292708725
327.0863146 2.412598739
329.1019647 1.690777446
357.0968793 0.8577801852
369.0968793 1.041992479
373.0917939 1.003563699
373.1281794 1.412122076
383.1125294 4.581042767
389.1230941 1.006143998
401.1230941 1.166093378

Name: +ve in-silico MS/MS by CFM-ID for SSNQAUBBJYCSMY-KNTMUCJRSA-N
ID: SSNQAUBBJYCSMY-KNTMUCJRSA-N
Comment: Energy0
Num peaks: 6
343.1176147 3.154853099
347.1125294 3.117199068
349.1281794 0.8465898981
361.1281794 24.95242641
363.107444 0.7860186523
379.1387441 63.33060088

Name: +ve in-silico MS/MS by CFM-ID for SSNQAUBBJYCSMY-KNTMUCJRSA-N
ID: SSNQAUBBJYCSMY-KNTMUCJRSA-N
Comment: Energy1
Num peaks: 6
329.1019647 2.287748511
343.1176147 16.57512154
347.1125294 3.471364716
361.1281794 34.35395725
363.107444 1.56158217
379.1387441 30.62149996

Name: +ve in-silico MS/MS by CFM-ID for SSNQAUBBJYCSMY-KNTMUCJRSA-N
ID: SSNQAUBBJYCSMY-KNTMUCJRSA-N
Comment: Energy2
Num peaks: 23
55.01784114 1.750354659
259.0600999 1.513230356
261.0757499 2.460736117
263.0914 1.181966388
277.0706646 1.749257307
279.0863146 2.969990123
301.0706646 4.188777423
303.0863146 4.076849257
305.0655792 1.549779765
305.1019647 4.954720072
307.1176147 1.594881299
315.0863146 3.013896876
317.1019647 3.261519996
319.0812292 1.229254598
319.1176147 1.338521977
329.1019647 7.020594515
331.1176147 7.425967408
333.1332648 2.96497819
343.1176147 10.96454728
345.0968793 6.210135784
347.1125294 1.706045114
361.1281794 5.547389877
363.107444 1.91266366

Name: +ve in-silico MS/MS by CFM-ID for LTKAHEKEHUYXLZ-JBCIRVFLSA-N
ID: LTKAHEKEHUYXLZ-JBCIRVFLSA-N
Comment: Energy0
Num peaks: 29
81.0334912 0.6363770575
109.0284058 1.13205295
123.0440559 2.048652522
135.0440559 0.8671465055
137.0597059 9.198598365
155.0702706 1.343784774
165.0546206 1.940890964
181.0495352 1.562211406
183.0651853 3.105536025
185.0808353 1.024064161
195.0651853 1.341116612
197.0808353 1.907603228
207.0651853 1.188213367
209.0808353 0.6424180683
223.0600999 1.144742361
225.0757499 5.420447234
275.0914 1.226908928
277.1070501 4.263565705
279.1227001 1.12752329
309.0968793 0.7567066907
319.1176147 1.934313101
329.1019647 0.7373133161
343.1176147 0.7550961292
347.1125294 5.96328031
349.0917939 0.7248286601
349.1281794 2.336919204
351.1438295 1.818753859
361.1281794 7.642718265
379.1387441 16.6454547

Name: +ve in-silico MS/MS by CFM-ID for LTKAHEKEHUYXLZ-JBCIRVFLSA-N
ID: LTKAHEKEHUYXLZ-JBCIRVFLSA-N
Comment: Energy1
Num peaks: 31
81.0334912 0.8916234798
95.04914126 1.12579249
101.0233204 0.7969260065
107.0491413 0.9492169738
109.0284058 1.600209033
109.0647913 3.028294221
111.0440559 0.8902490104
121.0284058 0.7512687986
123.0440559 2.634285235
125.0597059 1.235571338
135.0440559 1.363343973
137.0597059 18.54874728
155.0702706 2.242218204
165.0546206 2.125585307
167.0702706 0.8151483266
181.0495352 0.8485046753
183.0651853 1.028064807
195.0651853 1.624480538
197.0808353 2.503042999
207.0651853 2.698134503
209.0808353 1.453759818
225.0757499 3.990300449
249.0757499 1.373310967
269.1019647 0.7510289678
277.1070501 1.822157182
319.1176147 1.030256684
347.1125294 1.707518384
349.1281794 1.619267147
351.1438295 2.062418
361.1281794 2.835746657
379.1387441 2.059896577

Name: +ve in-silico MS/MS by CFM-ID for LTKAHEKEHUYXLZ-JBCIRVFLSA-N
ID: LTKAHEKEHUYXLZ-JBCIRVFLSA-N
Comment: Energy2
Num peaks: 31
51.02292652 1.126209071
65.03857658 1.43846526
75.02292652 2.020017055
79.01784114 0.8711982315
79.05422664 1.900206971
81.0334912 1.713678587
83.04914126 0.8614933724
93.0334912 2.093905546
95.04914126 4.712538991
107.0491413 0.9056427465
109.0284058 0.7527359936
109.0647913 0.7843068532
111.0440559 0.8712556172
121.0284058 0.9624982723
123.0440559 6.147872055
125.0597059 0.7703043789
135.0440559 1.007812637
137.0597059 18.33085362
139.075356 1.00401823
141.0910061 0.8849944354
143.1066561 0.7638681419
145.1223062 0.7638681419
165.0546206 5.83444268
167.0702706 1.443655156
195.0651853 2.67583206
209.0808353 1.083798776
249.0757499 1.952320848
289.1070501 1.413334098
301.1070501 1.065191276
321.1332648 0.6781113293
351.1438295 1.473807926

Name: +ve in-silico MS/MS by CFM-ID for MMMXVFFCNBQWFJ-UHFFFAOYSA-N
ID: MMMXVFFCNBQWFJ-UHFFFAOYSA-N
Comment: Energy0
Num peaks: 6
167.0702706 3.541380998
319.1176147 13.6077749
321.0968793 2.500257212
337.1281794 18.13147705
347.1125294 2.603464828
379.1387441 42.22080009

Name: +ve in-silico MS/MS by CFM-ID for MMMXVFFCNBQWFJ-UHFFFAOYSA-N
ID: MMMXVFFCNBQWFJ-UHFFFAOYSA-N
Comment: Energy1
Num peaks: 19
43.01784114 2.126116618
123.0440559 3.102747724
139.0389705 1.618100402
153.0546206 2.075953731
167.0702706 10.05292241
181.0495352 1.277341893
183.0651853 2.929862354
185.0808353 1.809463795
275.0914 2.343620953
289.1070501 1.580211304
291.0863146 1.290178096
305.1019647 2.108953897
319.1176147 19.02592914
321.0968793 4.033495461
333.0968793 1.318854858
335.1125294 2.490257714
337.1281794 11.27923532
347.1125294 2.434727822
379.1387441 8.055596721

Name: +ve in-silico MS/MS by CFM-ID for MMMXVFFCNBQWFJ-UHFFFAOYSA-N
ID: MMMXVFFCNBQWFJ-UHFFFAOYSA-N
Comment: Energy2
Num peaks: 23
43.01784114 2.336226081
79.01784114 2.071184482
81.0334912 3.206559406
83.01275576 1.073226221
83.04914126 3.107696811
85.02840582 2.075169274
99.04405588 1.883710932
111.0440559 1.809814016
127.0389705 1.873015797
137.0597059 4.316759484
139.0389705 1.545896752
141.0546206 1.43565011
153.0546206 12.8483432
167.0702706 11.02928916
169.0495352 7.648266543
183.0651853 1.701260459
185.0808353 4.21350288
195.0651853 2.96223273
263.0914 0.9479576084
305.1019647 2.131939884
319.1176147 1.722237495
321.0968793 5.900954047
349.1281794 2.302549764

Name: +ve in-silico MS/MS by CFM-ID for VFWBKWFDMSNXAX-WSVVRNJXSA-N
ID: VFWBKWFDMSNXAX-WSVVRNJXSA-N
Comment: Energy0
Num peaks: 25
57.0334912 0.7942008444
71.01275576 0.8592546085
83.01275576 0.8014236021
85.02840582 7.986839003
151.075356 0.711510626
259.0964854 1.886814087
261.1121354 0.8041744092
277.1070501 3.06640433
289.1070501 3.577836019
291.1227001 1.317396001
295.1176147 0.8506465281
303.0863146 0.7287963431
307.1176147 2.279508454
309.1332648 0.9034216403
315.1227001 5.822872252
317.1383502 1.604579583
331.1176147 0.8227721833
333.1332648 3.575029101
335.1489149 1.178595733
343.1176147 9.252618493
345.0968793 0.8290136345
347.1125294 0.7693207917
361.1281794 19.42107287
363.107444 1.463635607
379.1387441 9.020529874

Name: +ve in-silico MS/MS by CFM-ID for VFWBKWFDMSNXAX-WSVVRNJXSA-N
ID: VFWBKWFDMSNXAX-WSVVRNJXSA-N
Comment: Energy1
Num peaks: 31
39.02292652 2.216330559
53.00219107 2.215928339
55.01784114 1.349285234
57.0334912 1.788351548
68.99710569 0.8937477251
71.01275576 2.131679106
85.02840582 9.484409214
137.0597059 0.9640095517
205.0859207 0.9200295523
231.1015708 1.515409465
233.1172208 1.309257878
259.0964854 2.638106832
261.1121354 1.341651894
277.1070501 3.237671919
287.0914 1.101121136
289.1070501 2.502424516
291.1227001 1.334774128
303.0863146 1.057890379
303.1227001 1.087101888
313.1070501 1.820267478
315.1227001 5.989672914
317.1383502 2.833986095
331.1176147 1.159195813
333.1332648 3.069681875
343.1176147 6.723942052
345.0968793 1.916972709
349.1281794 1.414388853
351.1438295 1.135179521
361.1281794 6.92705971
363.107444 1.321668527
379.1387441 1.275568763

Name: +ve in-silico MS/MS by CFM-ID for VFWBKWFDMSNXAX-WSVVRNJXSA-N
ID: VFWBKWFDMSNXAX-WSVVRNJXSA-N
Comment: Energy2
Num peaks: 31
25.00727645 1.589699928
39.02292652 5.328627068
41.03857658 2.059490355
49.00727645 1.256974672
51.02292652 1.063685923
53.00219107 3.507305953
55.01784114 3.34471816
57.0334912 1.262160988
65.03857658 1.520524727
68.99710569 0.9426432771
69.0334912 1.561126105
71.04914126 0.9084020709
73.06479133 1.162465742
83.01275576 1.016858267
85.02840582 19.92125911
89.05970595 1.252137981
91.07535601 1.031889115
93.06987671 2.071431362
97.02840582 0.8321721246
151.075356 0.9266971692
157.1223062 1.033411674
231.1015708 1.400434082
247.0964854 1.818927791
263.0914 1.074838288
275.0914 0.9436959915
277.1070501 1.130661944
291.1227001 1.070797944
303.1227001 0.9705784451
315.1227001 1.485709312
317.1383502 0.9966074774
361.1281794 1.0999431

Name: +ve in-silico MS/MS by CFM-ID for WAOAOGHRRPNUAT-VXNCWWDNSA-N
ID: WAOAOGHRRPNUAT-VXNCWWDNSA-N
Comment: Energy0
Num peaks: 12
43.01784114 1.688496914
105.0334912 11.30117928
197.0808353 2.791618288
213.0757499 1.867589461
215.0914 2.95747956
257.1019647 9.522312015
277.1070501 1.842317565
317.1019647 1.788260889
319.1176147 11.91719415
337.1281794 14.08453751
361.1281794 3.852137489
379.1387441 17.10596258

Name: +ve in-silico MS/MS by CFM-ID for WAOAOGHRRPNUAT-VXNCWWDNSA-N
ID: WAOAOGHRRPNUAT-VXNCWWDNSA-N
Comment: Energy1
Num peaks: 16
43.01784114 2.219659692
105.0334912 19.43745913
197.0808353 2.011118988
213.0757499 1.183377674
215.0914 6.912239547
239.0914 1.298978621
257.1019647 9.271131026
277.1070501 2.788595911
293.1019647 1.777884753
295.1176147 3.886005038
317.1019647 1.100714645
319.1176147 10.06641478
321.0968793 0.9928355354
337.1281794 10.02244676
361.1281794 3.281693111
379.1387441 3.767761473

Name: +ve in-silico MS/MS by CFM-ID for WAOAOGHRRPNUAT-VXNCWWDNSA-N
ID: WAOAOGHRRPNUAT-VXNCWWDNSA-N
Comment: Energy2
Num peaks: 31
39.02292652 1.003902159
43.01784114 3.513381422
49.00727645 1.884370994
51.02292652 2.14584337
61.02840582 1.573223967
63.02292652 1.825654756
69.0334912 0.979377465
79.05422664 2.134787716
81.0334912 1.266220687
83.01275576 0.8338267595
83.04914126 1.606395116
85.02840582 1.939342022
97.02840582 1.749319102
105.0334912 13.07178251
107.0491413 1.049310104
111.0440559 2.631300066
123.0440559 1.56217967
139.0389705 1.17683441
141.0546206 2.643736538
143.0702706 1.056987663
197.0808353 4.659247861
201.0757499 1.002672073
213.0757499 3.379341615
215.0914 7.063809885
259.0964854 0.9730409002
275.0914 1.237879479
277.1070501 2.88594616
293.1019647 1.605873789
319.1176147 1.192198876
335.1125294 1.117976792
363.107444 0.9925649008

Name: +ve in-silico MS/MS by CFM-ID for ALERWSUCKXPZFW-GRSMTOHASA-N
ID: ALERWSUCKXPZFW-GRSMTOHASA-N
Comment: Energy0
Num peaks: 6
105.0334912 16.48967527
277.0706646 2.612557854
279.0863146 24.66420857
297.0968793 2.576474339
383.1125294 7.822360702
401.1230941 31.53467543

Name: +ve in-silico MS/MS by CFM-ID for ALERWSUCKXPZFW-GRSMTOHASA-N
ID: ALERWSUCKXPZFW-GRSMTOHASA-N
Comment: Energy1
Num peaks: 6
105.0334912 33.89205101
261.0757499 4.397911899
279.0863146 22.65585831
297.0968793 3.298219248
383.1125294 7.379507563
401.1230941 9.358752315

Name: +ve in-silico MS/MS by CFM-ID for ALERWSUCKXPZFW-GRSMTOHASA-N
ID: ALERWSUCKXPZFW-GRSMTOHASA-N
Comment: Energy2
Num peaks: 14
49.00727645 3.183440863
51.02292652 3.735194885
63.02292652 3.02547565
79.05422664 3.958245407
105.0334912 36.48138046
107.0491413 2.307778851
123.0440559 2.3178207
155.0338851 4.614755798
157.0495352 4.627475584
171.0287997 2.069598129
173.0444498 2.342996176
175.0600999 5.933848885
261.0757499 3.693993084
279.0863146 2.251219093

Name: +ve in-silico MS/MS by CFM-ID for MJGAWEWLKZQGDP-WPJCTDPYSA-N
ID: MJGAWEWLKZQGDP-WPJCTDPYSA-N
Comment: Energy0
Num peaks: 6
105.0334912 16.49135879
277.0706646 2.612557854
279.0863146 24.66420857
297.0968793 2.576474339
383.1125294 7.822360702
401.1230941 31.53467543

Name: +ve in-silico MS/MS by CFM-ID for MJGAWEWLKZQGDP-WPJCTDPYSA-N
ID: MJGAWEWLKZQGDP-WPJCTDPYSA-N
Comment: Energy1
Num peaks: 6
105.0334912 33.89240952
261.0757499 4.397911899
279.0863146 22.65585831
297.0968793 3.298219248
383.1125294 7.379507563
401.1230941 9.358752315

Name: +ve in-silico MS/MS by CFM-ID for MJGAWEWLKZQGDP-WPJCTDPYSA-N
ID: MJGAWEWLKZQGDP-WPJCTDPYSA-N
Comment: Energy2
Num peaks: 14
49.00727645 3.183440863
51.02292652 3.735194885
63.02292652 3.02547565
79.05422664 3.958245407
105.0334912 36.52742006
107.0491413 2.307778851
123.0440559 2.3178207
155.0338851 4.614755798
157.0495352 4.627475584
171.0287997 2.069598129
173.0444498 2.342996176
175.0600999 5.933848885
261.0757499 3.693993084
279.0863146 2.251219093

Name: +ve in-silico MS/MS by CFM-ID for IMLUWQFZCJUIHW-LKNMKHRSSA-N
ID: IMLUWQFZCJUIHW-LKNMKHRSSA-N
Comment: Energy0
Num peaks: 29
39.02292652 1.482103144
41.03857658 1.113326009
83.04914126 2.435401353
85.06479133 1.383240442
97.02840582 3.693402705
111.0440559 1.642621363
113.0597059 1.080784569
135.0440559 1.268488311
137.0597059 3.344883934
139.075356 0.6869045012
153.0546206 1.558445371
155.0702706 4.187271422
199.0964854 1.800330513
203.0338851 4.876276799
245.0444498 0.6592687332
271.0600999 1.224905665
287.0550145 0.9568909861
289.0706646 2.425258557
309.0757499 1.220247348
311.0914 1.00771677
325.0706646 4.037593699
327.0863146 6.621714816
329.1019647 3.260955846
355.1176147 1.200999077
357.1332648 1.241428502
365.1019647 0.7276054078
383.1125294 8.032315845
385.0917939 0.7557323617
401.1230941 16.68286334

Name: +ve in-silico MS/MS by CFM-ID for IMLUWQFZCJUIHW-LKNMKHRSSA-N
ID: IMLUWQFZCJUIHW-LKNMKHRSSA-N
Comment: Energy1
Num peaks: 31
39.02292652 8.658439131
41.03857658 6.471095283
43.05422664 2.32880013
53.00219107 1.298322337
53.03857658 0.9784594565
57.0334912 0.9946664021
63.02292652 1.50378163
65.03857658 1.859181212
67.05422664 2.209889963
83.04914126 1.048451291
97.02840582 3.440381629
109.0284058 4.510518379
111.0440559 7.879178932
113.0597059 5.384418984
137.0597059 0.9097036003
199.0964854 1.080343147
203.0338851 2.620722119
215.0338851 1.455150671
245.0444498 1.711820687
247.0600999 0.805279953
267.0287997 0.8524951129
269.0444498 0.9275735594
271.0600999 1.060071585
313.1070501 2.093065179
327.0863146 2.617960643
331.1176147 2.538277717
355.1176147 0.9425594756
357.1332648 0.8536155706
373.1281794 1.644953321
383.1125294 2.157180512
401.1230941 0.9503778494

Name: +ve in-silico MS/MS by CFM-ID for IMLUWQFZCJUIHW-LKNMKHRSSA-N
ID: IMLUWQFZCJUIHW-LKNMKHRSSA-N
Comment: Energy2
Num peaks: 31
39.02292652 4.098271238
41.03857658 3.197781228
49.00727645 1.279742924
51.02292652 1.858545248
53.00219107 1.36078572
53.03857658 2.164790929
69.0334912 1.401625825
81.0334912 2.212699975
83.04914126 3.581084831
85.06479133 1.812675722
95.01275576 2.669984085
97.02840582 6.701234605
109.0647913 0.9031060961
111.0440559 1.0215468
133.0284058 1.084154723
135.0440559 4.223561061
137.0597059 3.385384626
139.075356 1.831934038
153.0546206 1.11444194
155.0702706 1.340354212
157.0284058 1.209771468
161.0233204 2.488190691
171.0440559 1.050335198
173.0233204 2.724680796
175.0389705 1.994070861
185.0233204 1.259200099
187.0389705 1.476437869
203.0338851 5.217320226
215.0338851 2.426748396
217.0495352 0.8947606168
383.1125294 1.143927096

Name: +ve in-silico MS/MS by CFM-ID for NHIDPRPJJPJNAB-PQMYGHKGSA-N
ID: NHIDPRPJJPJNAB-PQMYGHKGSA-N
Comment: Energy0
Num peaks: 17
107.0491413 1.102705191
151.0389705 1.500714498
163.0600999 2.171213732
209.0597059 5.225239484
211.075356 2.640851942
221.0597059 1.182884726
239.0702706 9.801593105
241.0859207 1.502134825
257.0808353 17.87430898
265.0706646 1.272704756
267.0863146 2.053906165
355.1176147 2.08719271
373.1281794 3.269421363
375.1438295 1.08072421
383.1125294 1.895675483
401.1230941 12.43352567
419.1336587 13.30655015

Name: +ve in-silico MS/MS by CFM-ID for NHIDPRPJJPJNAB-PQMYGHKGSA-N
ID: NHIDPRPJJPJNAB-PQMYGHKGSA-N
Comment: Energy1
Num peaks: 23
43.01784114 1.006421989
95.04914126 1.055295333
105.0334912 2.855647917
107.0491413 4.258121083
117.0334912 1.226992777
119.0491413 1.027211808
145.0495352 2.05714443
151.0389705 1.815690691
163.0389705 1.009556604
163.0600999 2.522379595
195.0804414 0.9254751567
209.0597059 10.4892759
211.075356 4.998569734
213.0910061 2.716504133
221.0597059 2.375252397
239.0702706 15.49246067
241.0859207 1.85475888
257.0808353 15.83545248
265.0706646 1.242401683
355.1176147 1.292150986
383.1125294 1.411760887
401.1230941 2.468217613
419.1336587 0.9580391369

Name: +ve in-silico MS/MS by CFM-ID for NHIDPRPJJPJNAB-PQMYGHKGSA-N
ID: NHIDPRPJJPJNAB-PQMYGHKGSA-N
Comment: Energy2
Num peaks: 31
43.01784114 3.100961708
45.0334912 1.023139717
59.01275576 0.6830319283
87.00767038 0.8697301679
91.0389705 0.7191147598
95.04914126 1.840269574
101.0233204 0.6862131704
103.0389705 0.7616604179
105.0334912 5.590060585
107.0491413 4.974715735
117.0334912 1.573566563
119.0491413 2.023023489
141.0182351 0.6728246105
145.0495352 1.603537618
147.0651853 1.682478433
151.0389705 2.749322857
161.0233204 0.935589138
163.0389705 0.9507018437
165.0334912 1.429412899
171.0804414 1.724496647
209.0597059 8.216125372
211.0389705 0.9586788432
211.075356 2.09942916
221.0597059 0.6713651868
227.0702706 1.072874069
229.0859207 0.867924916
239.0702706 8.211810717
241.0859207 0.6492073535
257.0808353 7.866578055
329.1019647 0.798568058
359.1125294 0.8241149727

Name: +ve in-silico MS/MS by CFM-ID for FVBTTWTYDYBUNY-MLCYQJTMSA-N
ID: FVBTTWTYDYBUNY-MLCYQJTMSA-N
Comment: Energy0
Num peaks: 15
153.0546206 2.594526721
175.0389705 2.714760227
177.0546206 3.812818888
179.0702706 2.317625159
189.0546206 1.612080854
191.0702706 5.881317884
193.0859207 2.667816033
195.1015708 2.900817864
197.1172208 1.85431008
207.0287997 5.73893477
211.0964854 1.790401063
227.0914 3.782004443
369.0968793 1.753636014
383.1125294 4.800524113
401.1230941 35.98915998

Name: +ve in-silico MS/MS by CFM-ID for FVBTTWTYDYBUNY-MLCYQJTMSA-N
ID: FVBTTWTYDYBUNY-MLCYQJTMSA-N
Comment: Energy1
Num peaks: 28
55.01784114 1.137740409
153.0546206 3.022340874
155.0702706 0.9596570619
165.0546206 1.870208014
167.0702706 3.984073049
175.0389705 1.141126696
181.0495352 1.619926894
183.0651853 2.562827007
191.0338851 1.564677136
207.0287997 1.76964158
209.0444498 1.731872377
235.0600999 1.62198871
247.0600999 0.843769589
341.0655792 2.17119055
341.1019647 1.06758864
343.0812292 4.012785618
345.0968793 6.899911592
355.0812292 1.419969927
357.0968793 2.372562019
369.0968793 2.02409037
371.0761439 7.510160157
371.1125294 2.313526789
373.0917939 16.38781637
373.1281794 2.985106926
375.107444 1.012228736
383.1125294 1.483483074
385.0917939 0.9625642429
401.1230941 4.112185845

Name: +ve in-silico MS/MS by CFM-ID for FVBTTWTYDYBUNY-MLCYQJTMSA-N
ID: FVBTTWTYDYBUNY-MLCYQJTMSA-N
Comment: Energy2
Num peaks: 31
25.00727645 1.078564319
55.01784114 1.951756457
109.0284058 2.388309679
111.0440559 1.392017292
119.0127558 1.433582141
119.0491413 2.185008135
121.0284058 1.715361657
121.0647913 1.039449292
131.0491413 2.10104854
133.0284058 2.057078646
135.0440559 1.192222582
147.0440559 3.105542839
151.0389705 2.528122039
153.0546206 14.38418644
155.0702706 1.120148462
159.0440559 1.194996408
163.0389705 2.016591551
165.0546206 4.405922227
167.0702706 2.283615908
169.0495352 1.120058611
175.0389705 4.529630269
177.0546206 1.540262503
179.0338851 1.302215787
181.0495352 3.324196596
181.0859207 1.367335729
189.0546206 1.677019542
191.0338851 1.529763046
191.0702706 1.754522827
207.0651853 1.375097568
209.0808353 1.028869121
383.1125294 1.025427052

Name: +ve in-silico MS/MS by CFM-ID for AGAANQSMHDUWGU-CRPGXEFLSA-N
ID: AGAANQSMHDUWGU-CRPGXEFLSA-N
Comment: Energy0
Num peaks: 11
301.0706646 2.839354447
327.0863146 4.082592819
341.1019647 3.992231251
343.1176147 4.802951035
355.1176147 3.971538405
357.1332648 2.204494301
369.0968793 4.327970073
371.1125294 8.845448069
373.1281794 3.113810774
383.1125294 2.82085823
401.1230941 39.39242454

Name: +ve in-silico MS/MS by CFM-ID for AGAANQSMHDUWGU-CRPGXEFLSA-N
ID: AGAANQSMHDUWGU-CRPGXEFLSA-N
Comment: Energy1
Num peaks: 29
41.03857658 0.8348532784
97.02840582 0.9296249648
99.04405588 1.099775975
101.0597059 0.7562510062
151.0389705 1.679011273
175.0389705 0.9243436285
249.0757499 0.8456370464
263.0914 0.8456370464
273.0757499 0.7537923668
301.0706646 2.35657106
313.0706646 0.8412273098
313.1070501 0.9406404845
315.0863146 0.9621286989
325.0706646 5.493515941
327.0863146 7.873597457
329.1019647 3.602295597
331.1176147 1.298762781
339.0863146 2.203472544
341.1019647 3.507649992
343.1176147 5.109225533
353.1019647 4.421837011
355.1176147 5.640274592
357.1332648 5.02637878
369.0968793 1.60052711
371.1125294 4.389436596
373.1281794 3.675566709
383.1125294 3.198992961
385.0917939 1.051220855
401.1230941 8.252618451

Name: +ve in-silico MS/MS by CFM-ID for AGAANQSMHDUWGU-CRPGXEFLSA-N
ID: AGAANQSMHDUWGU-CRPGXEFLSA-N
Comment: Energy2
Num peaks: 31
39.02292652 0.9718217212
41.03857658 1.336404045
53.00219107 2.045808134
151.0389705 1.380819529
187.0389705 1.197307924
201.0546206 1.601770603
269.0808353 2.884245462
271.0600999 0.9763748717
281.0808353 2.846766913
285.0757499 2.108241299
293.0808353 3.121052546
295.0964854 7.214090696
297.1121354 5.821252571
299.0914 1.43668328
299.1277855 1.071646589
301.0706646 1.865866635
311.0914 4.285650848
313.0706646 1.455556355
313.1070501 9.238868991
315.0863146 2.207505567
315.1227001 2.035508842
319.1176147 0.9735913101
323.0550145 1.187585777
327.0863146 2.407683461
329.1019647 2.35627323
339.0863146 1.075612723
341.1019647 1.798303525
355.1176147 1.12367094
369.0968793 1.389208634
371.1125294 1.56411028
383.1125294 1.750259673

Name: +ve in-silico MS/MS by CFM-ID for WAOAOGHRRPNUAT-BMFAXAFESA-N
ID: WAOAOGHRRPNUAT-BMFAXAFESA-N
Comment: Energy0
Num peaks: 12
43.01784114 1.688496914
105.0334912 11.30117928
197.0808353 2.791618288
213.0757499 1.867589461
215.0914 2.95747956
257.1019647 9.522312015
277.1070501 1.842317565
317.1019647 1.788260889
319.1176147 11.91719415
337.1281794 14.08453751
361.1281794 3.852137489
379.1387441 17.10596258

Name: +ve in-silico MS/MS by CFM-ID for WAOAOGHRRPNUAT-BMFAXAFESA-N
ID: WAOAOGHRRPNUAT-BMFAXAFESA-N
Comment: Energy1
Num peaks: 16
43.01784114 2.219659692
105.0334912 19.43745913
197.0808353 2.011118988
213.0757499 1.183377674
215.0914 6.912239547
239.0914 1.298978621
257.1019647 9.271131026
277.1070501 2.788595911
293.1019647 1.777884753
295.1176147 3.886005038
317.1019647 1.100714645
319.1176147 10.06641478
321.0968793 0.9928355354
337.1281794 10.02244676
361.1281794 3.281693111
379.1387441 3.767761473

Name: +ve in-silico MS/MS by CFM-ID for WAOAOGHRRPNUAT-BMFAXAFESA-N
ID: WAOAOGHRRPNUAT-BMFAXAFESA-N
Comment: Energy2
Num peaks: 31
39.02292652 1.003902159
43.01784114 3.513381422
49.00727645 1.884370994
51.02292652 2.14584337
61.02840582 1.573223967
63.02292652 1.825654756
69.0334912 0.979377465
79.05422664 2.134787716
81.0334912 1.266220687
83.01275576 0.8338267595
83.04914126 1.606395116
85.02840582 1.939342022
97.02840582 1.749319102
105.0334912 13.07178251
107.0491413 1.049310104
111.0440559 2.631300066
123.0440559 1.56217967
139.0389705 1.17683441
141.0546206 2.643736538
143.0702706 1.056987663
197.0808353 4.659247861
201.0757499 1.002672073
213.0757499 3.379341615
215.0914 7.063809885
259.0964854 0.9730409002
275.0914 1.237879479
277.1070501 2.88594616
293.1019647 1.605873789
319.1176147 1.192198876
335.1125294 1.117976792
363.107444 0.9925649008

Name: +ve in-silico MS/MS by CFM-ID for QHTLEMYROFSFNT-ATKPEJNWSA-N
ID: QHTLEMYROFSFNT-ATKPEJNWSA-N
Comment: Energy0
Num peaks: 16
103.0389705 0.8007876492
105.0334912 1.510625184
107.0491413 0.8757828733
163.0600999 2.622929553
209.0597059 1.643867991
211.075356 0.9974847759
213.0910061 0.8109433814
239.0702706 9.880665299
241.0859207 0.7281524993
255.0863146 1.134713838
257.0808353 27.23515314
269.1019647 0.8800458962
375.1438295 0.9747180104
383.1125294 0.8376642277
401.1230941 11.70981798
419.1336587 17.63593048

Name: +ve in-silico MS/MS by CFM-ID for QHTLEMYROFSFNT-ATKPEJNWSA-N
ID: QHTLEMYROFSFNT-ATKPEJNWSA-N
Comment: Energy1
Num peaks: 23
43.01784114 1.190579431
95.04914126 2.912227847
105.0334912 1.731016467
107.0491413 1.210328306
117.0334912 0.8273878397
119.0491413 0.7195585701
121.0284058 0.9838330951
121.0647913 0.8769811164
145.0495352 2.380927966
163.0389705 1.956226984
163.0600999 2.908543376
209.0597059 1.310880474
211.075356 1.22709035
213.0910061 3.360808673
221.0597059 1.023285361
227.0702706 0.7304987914
229.0859207 5.500749436
239.0702706 16.95681795
241.0859207 0.6712150593
255.0651853 0.9295254133
257.0808353 27.18936844
401.1230941 2.432719825
419.1336587 1.283353192

Name: +ve in-silico MS/MS by CFM-ID for QHTLEMYROFSFNT-ATKPEJNWSA-N
ID: QHTLEMYROFSFNT-ATKPEJNWSA-N
Comment: Energy2
Num peaks: 31
43.01784114 3.201695332
45.0334912 1.00776711
59.01275576 0.6727844461
87.00767038 0.8567170654
91.0389705 0.708326839
95.04914126 4.257693597
101.0233204 0.6759458914
103.0389705 0.7501876288
105.0334912 7.403647375
107.0491413 6.136516786
117.0334912 1.655483698
119.0491413 0.92333022
121.0284058 1.219347731
121.0647913 1.64905423
123.0440559 0.7786521007
141.0182351 0.6627576542
145.0495352 1.57954512
147.0651853 1.569414521
151.0389705 1.639913117
163.0600999 0.7331823828
195.0804414 1.403612223
209.0597059 3.207927498
211.0389705 0.7820920479
211.075356 3.570123584
213.0910061 4.866416539
227.0702706 1.098887965
229.0859207 2.299629386
239.0702706 5.853923707
241.0859207 0.979665674
257.0808353 7.150542699
329.1019647 0.7737543848

Name: +ve in-silico MS/MS by CFM-ID for QOCKFMQPBNURLC-GUTCHGCDSA-N
ID: QOCKFMQPBNURLC-GUTCHGCDSA-N
Comment: Energy0
Num peaks: 6
163.0600999 2.5100328
239.0702706 11.48880835
257.0808353 32.83816193
389.1230941 1.576121704
401.1230941 12.87793438
419.1336587 18.79662912

Name: +ve in-silico MS/MS by CFM-ID for QOCKFMQPBNURLC-GUTCHGCDSA-N
ID: QOCKFMQPBNURLC-GUTCHGCDSA-N
Comment: Energy1
Num peaks: 10
71.04914126 5.359756121
145.0495352 2.440908104
163.0600999 2.7469218
213.0910061 3.6996754
229.0859207 4.32439298
239.0702706 21.87191701
255.0651853 1.476043589
257.0808353 34.12035205
401.1230941 2.689031121
419.1336587 1.366432095

Name: +ve in-silico MS/MS by CFM-ID for QOCKFMQPBNURLC-GUTCHGCDSA-N
ID: QOCKFMQPBNURLC-GUTCHGCDSA-N
Comment: Energy2
Num peaks: 31
39.02292652 0.8173423974
41.00219107 1.175366112
41.03857658 0.8203660065
43.01784114 3.762177968
45.0334912 1.173724511
69.0334912 3.536605168
71.04914126 5.731748154
73.02840582 0.6287427538
87.00767038 0.9220655214
89.02332044 0.8504745997
101.0233204 0.7275055277
103.0389705 0.9946268372
141.0182351 0.7713696684
145.0495352 1.774070345
173.0597059 1.158865899
197.0597059 0.9143582009
199.075356 1.395986191
213.0910061 2.693308009
215.0702706 0.6077821999
217.0495352 0.6846223413
225.0546206 1.940231552
227.0702706 3.187740096
229.0859207 3.612453191
239.0702706 14.3274879
241.0495352 1.566665515
241.0859207 0.7000600685
255.0651853 0.9093966952
257.0808353 12.19165258
261.1121354 1.013512429
357.0968793 0.6294937959
359.1125294 0.772004835

Name: +ve in-silico MS/MS by CFM-ID for FCQDOFMWLSTZJE-SZXKUEQVSA-N
ID: FCQDOFMWLSTZJE-SZXKUEQVSA-N
Comment: Energy0
Num peaks: 28
39.02292652 0.8598109246
41.03857658 1.098853993
43.05422664 0.8471909565
53.03857658 2.598992261
55.01784114 0.913123601
67.01784114 1.244480669
69.0334912 3.040548075
71.04914126 10.16442095
73.02840582 0.9815781279
73.06479133 1.96687538
83.01275576 1.220073199
85.02840582 0.9583930699
97.02840582 1.625083988
99.04405588 1.179574809
317.0655792 1.082666456
319.0812292 2.244562522
329.0655792 1.011626587
331.0812292 1.249340806
333.0968793 1.709049511
345.0968793 1.425165378
369.0968793 4.741790604
371.1125294 1.702306711
383.1125294 1.852261687
387.107444 10.84462213
389.1230941 1.487936489
391.1387441 1.24796706
401.1230941 9.195875576
419.1336587 11.56485697

Name: +ve in-silico MS/MS by CFM-ID for FCQDOFMWLSTZJE-SZXKUEQVSA-N
ID: FCQDOFMWLSTZJE-SZXKUEQVSA-N
Comment: Energy1
Num peaks: 31
39.02292652 1.714784781
41.03857658 3.278598141
43.05422664 3.257350152
53.03857658 2.116470004
69.0334912 2.773176927
71.04914126 4.069620927
73.06479133 2.484183844
85.02840582 1.116872718
97.02840582 1.102700812
99.04405588 1.727280297
109.0284058 1.394486792
111.0440559 1.754199019
121.0284058 4.562573574
213.0757499 1.308138579
271.0600999 1.136073375
295.0812292 1.244857606
297.0968793 1.509308343
299.1125294 1.530071901
313.0706646 1.695596015
315.0863146 1.243772727
331.0812292 1.978684825
333.0968793 5.270353872
345.0968793 1.282129909
369.0968793 1.699728173
371.1125294 1.119513549
383.1125294 1.895656878
387.107444 2.214485185
389.1230941 2.015947461
391.1387441 3.25858179
401.1230941 3.365288345
419.1336587 1.437336918

Name: +ve in-silico MS/MS by CFM-ID for FCQDOFMWLSTZJE-SZXKUEQVSA-N
ID: FCQDOFMWLSTZJE-SZXKUEQVSA-N
Comment: Energy2
Num peaks: 31
25.00727645 2.698849008
27.02292652 2.005894387
39.02292652 6.094922271
41.03857658 7.451230512
43.01784114 0.8201389058
43.05422664 4.011275131
45.0334912 0.6308604081
51.02292652 1.319385387
53.00219107 2.054430423
53.03857658 1.609595118
55.01784114 8.430389369
55.05422664 1.556511505
57.0334912 1.386717568
57.06987671 0.756546186
59.01275576 1.302443585
67.01784114 2.176121843
69.0334912 7.43545133
71.04914126 5.955927791
73.02840582 0.8617012966
73.06479133 1.290176785
83.01275576 2.280956275
97.02840582 2.295344876
105.0910061 0.6069724549
111.0440559 0.6757155917
187.0389705 0.7585097056
343.0812292 0.6178379768
359.1125294 0.931167991
383.1125294 0.9318721324
389.1230941 0.7864288626
391.1387441 1.150290643
401.1230941 1.526911272

Name: +ve in-silico MS/MS by CFM-ID for XOHQGCQIXSAKSV-UHFFFAOYSA-N
ID: XOHQGCQIXSAKSV-UHFFFAOYSA-N
Comment: Energy0
Num peaks: 6
107.0491413 3.199150897
121.0647913 7.130681322
369.0968793 8.25295356
371.1125294 2.976404338
383.1125294 6.634403398
401.1230941 59.49368921

Name: +ve in-silico MS/MS by CFM-ID for XOHQGCQIXSAKSV-UHFFFAOYSA-N
ID: XOHQGCQIXSAKSV-UHFFFAOYSA-N
Comment: Energy1
Num peaks: 7
107.0491413 8.267560836
121.0647913 36.55134399
135.0440559 2.941385393
137.0597059 5.032858186
369.0968793 8.728825435
383.1125294 4.754515137
401.1230941 16.57072215

Name: +ve in-silico MS/MS by CFM-ID for XOHQGCQIXSAKSV-UHFFFAOYSA-N
ID: XOHQGCQIXSAKSV-UHFFFAOYSA-N
Comment: Energy2
Num peaks: 25
39.02292652 2.016122189
43.05422664 1.69200334
49.00727645 1.293564904
51.02292652 1.193202961
63.02292652 2.565462577
65.03857658 5.282183608
67.05422664 1.523557711
79.01784114 3.059250687
81.0334912 5.517591882
91.05422664 5.850362635
93.0334912 1.339267314
93.06987671 0.9547282001
95.04914126 1.887046937
105.0334912 7.151785761
107.0491413 6.668173892
121.0284058 1.803140437
121.0647913 11.47354799
135.0440559 10.00143868
137.0597059 1.703472101
155.0338851 1.150417205
183.0651853 1.763614417
197.0808353 1.120797976
239.0550145 1.118353256
353.1019647 0.9988856752
373.1281794 0.9604364684

Name: +ve in-silico MS/MS by CFM-ID for BZHMTPJDQAFTNF-MXKBHJLWSA-N
ID: BZHMTPJDQAFTNF-MXKBHJLWSA-N
Comment: Energy0
Num peaks: 21
101.0597059 1.110674717
113.0597059 0.7220757431
131.0702706 3.309362355
271.0600999 1.333364977
277.0495352 0.5981254208
281.0444498 0.9591754249
295.0600999 3.128746697
297.0393644 0.6033312357
297.0757499 0.7321215152
299.0914 0.6627918538
301.1070501 1.136496751
307.0600999 0.693447241
325.0706646 2.292724522
327.0863146 0.6686522574
341.0655792 0.9989362711
343.0812292 1.439218055
365.1019647 2.289353055
373.0917939 0.6111894648
373.1281794 0.694182545
383.1125294 18.56873939
401.1230941 37.50943963

Name: +ve in-silico MS/MS by CFM-ID for BZHMTPJDQAFTNF-MXKBHJLWSA-N
ID: BZHMTPJDQAFTNF-MXKBHJLWSA-N
Comment: Energy1
Num peaks: 31
57.0334912 1.079366301
83.04914126 0.9869733399
87.04405588 0.7983045027
95.04914126 0.9067181959
101.0597059 1.69452196
103.075356 1.203430675
113.0597059 2.958552152
119.0702706 1.461247081
131.0702706 6.12671181
277.0495352 0.8647104572
281.0444498 2.960292186
283.0600999 1.547584911
295.0600999 3.267471915
297.0393644 0.8647148612
297.0757499 2.165914893
299.0550145 0.8719575091
307.0600999 2.798586422
307.0812292 1.126282966
309.0757499 1.656030801
313.0706646 1.006658894
325.0706646 2.473712679
327.0863146 2.10006339
355.0812292 1.016310234
355.1176147 1.149038828
357.0968793 1.150064836
359.1125294 0.9101548327
365.1019647 4.323310467
371.1125294 2.244975809
373.1281794 3.113570684
383.1125294 11.19068699
401.1230941 9.390091064

Name: +ve in-silico MS/MS by CFM-ID for BZHMTPJDQAFTNF-MXKBHJLWSA-N
ID: BZHMTPJDQAFTNF-MXKBHJLWSA-N
Comment: Energy2
Num peaks: 31
27.02292652 0.979346396
55.01784114 2.057231856
57.0334912 2.173447586
59.04914126 1.157844972
69.0334912 1.395387781
71.04914126 1.043449671
77.00219107 1.806070282
81.0334912 2.935068363
83.04914126 2.136095194
85.06479133 1.459514046
87.08044139 0.9812361423
97.02840582 1.226719384
99.04405588 2.217248575
101.0597059 1.250317421
111.0440559 0.9854506574
113.0597059 1.063884356
121.0284058 0.9166074475
267.0651853 0.9188764161
277.0495352 2.703200908
279.0651853 1.019201743
281.0444498 1.53555093
293.0444498 1.035409335
295.0600999 1.224731816
309.0757499 0.9503078467
325.0706646 2.1850764
355.0812292 1.763453044
355.1176147 1.611058747
357.0968793 1.360057735
365.1019647 3.056944696
371.1125294 1.552159068
383.1125294 1.817490191

Name: +ve in-silico MS/MS by CFM-ID for BZHMTPJDQAFTNF-YKRGOEPUSA-N
ID: BZHMTPJDQAFTNF-YKRGOEPUSA-N
Comment: Energy0
Num peaks: 21
101.0597059 1.110674717
113.0597059 0.7220757431
131.0702706 3.309362355
271.0600999 1.333364977
277.0495352 0.5981254208
281.0444498 0.9591754249
295.0600999 3.128746697
297.0393644 0.6033312357
297.0757499 0.7321215152
299.0914 0.6627918538
301.1070501 1.136496751
307.0600999 0.693447241
325.0706646 2.292724522
327.0863146 0.6686522574
341.0655792 0.9989362711
343.0812292 1.439218055
365.1019647 2.289353055
373.0917939 0.6111894648
373.1281794 0.694182545
383.1125294 18.56873939
401.1230941 37.50943963

Name: +ve in-silico MS/MS by CFM-ID for BZHMTPJDQAFTNF-YKRGOEPUSA-N
ID: BZHMTPJDQAFTNF-YKRGOEPUSA-N
Comment: Energy1
Num peaks: 31
57.0334912 1.079366301
83.04914126 0.9869733399
87.04405588 0.7983045027
95.04914126 0.9067181959
101.0597059 1.69452196
103.075356 1.203430675
113.0597059 2.958552152
119.0702706 1.461247081
131.0702706 6.12671181
277.0495352 0.8647104572
281.0444498 2.960292186
283.0600999 1.547584911
295.0600999 3.267471915
297.0393644 0.8647148612
297.0757499 2.165914893
299.0550145 0.8719575091
307.0600999 2.798586422
307.0812292 1.126282966
309.0757499 1.656030801
313.0706646 1.006658894
325.0706646 2.473712679
327.0863146 2.10006339
355.0812292 1.016310234
355.1176147 1.149038828
357.0968793 1.150064836
359.1125294 0.9101548327
365.1019647 4.323310467
371.1125294 2.244975809
373.1281794 3.113570684
383.1125294 11.19068699
401.1230941 9.390091064

Name: +ve in-silico MS/MS by CFM-ID for BZHMTPJDQAFTNF-YKRGOEPUSA-N
ID: BZHMTPJDQAFTNF-YKRGOEPUSA-N
Comment: Energy2
Num peaks: 31
27.02292652 0.979346396
55.01784114 2.057231856
57.0334912 2.173447586
59.04914126 1.157844972
69.0334912 1.395387781
71.04914126 1.043449671
77.00219107 1.806070282
81.0334912 2.935068363
83.04914126 2.136095194
85.06479133 1.459514046
87.08044139 0.9812361423
97.02840582 1.226719384
99.04405588 2.217248575
101.0597059 1.250317421
111.0440559 0.9854506574
113.0597059 1.063884356
121.0284058 0.9166074475
267.0651853 0.9188764161
277.0495352 2.703200908
279.0651853 1.019201743
281.0444498 1.53555093
293.0444498 1.035409335
295.0600999 1.224731816
309.0757499 0.9503078467
325.0706646 2.1850764
355.0812292 1.763453044
355.1176147 1.611058747
357.0968793 1.360057735
365.1019647 3.056944696
371.1125294 1.552159068
383.1125294 1.817490191

Name: +ve in-silico MS/MS by CFM-ID for QRXMETOOCJOASL-OKGZUJFWSA-N
ID: QRXMETOOCJOASL-OKGZUJFWSA-N
Comment: Energy0
Num peaks: 22
121.0284058 2.49715963
135.0440559 1.759127923
147.0440559 2.034978613
149.0444498 0.7193603928
163.0600999 1.007535035
255.0651853 2.19677818
263.0702706 2.183194665
269.0808353 5.143394162
271.0964854 2.203595981
281.0655792 0.902074783
281.0808353 12.35312273
283.0812292 2.453619495
283.0964854 3.743251936
285.1121354 1.599281398
287.1277855 1.602413876
289.1434356 1.568175926
341.1019647 0.8198095826
371.1125294 0.8528259833
383.1125294 0.8746796149
391.1387441 0.7191031315
401.1230941 15.99552545
419.1336587 17.46184595

Name: +ve in-silico MS/MS by CFM-ID for QRXMETOOCJOASL-OKGZUJFWSA-N
ID: QRXMETOOCJOASL-OKGZUJFWSA-N
Comment: Energy1
Num peaks: 31
95.04914126 1.122277626
121.0284058 7.549642301
123.0440559 1.104974965
131.0338851 1.18207851
135.0440559 1.810071434
137.0597059 1.19277747
143.0338851 0.9935258611
145.0284058 2.13161483
145.0495352 4.140645506
147.0440559 4.360168309
147.0651853 0.9147457581
149.0444498 2.437757972
149.0597059 1.192494084
159.0287997 0.7392340297
161.0444498 1.54765771
161.0597059 0.8053200479
163.0600999 8.09214172
165.0757499 0.7952999639
263.0702706 1.555530933
265.0706646 1.083626167
269.0808353 2.946898554
271.0964854 1.643687445
281.0655792 1.575943767
281.0808353 4.074599453
283.0812292 1.890725402
283.0964854 2.217239528
383.1125294 1.401364353
389.1230941 2.116658308
391.1387441 2.089512864
401.1230941 7.031787561
419.1336587 2.671787737

Name: +ve in-silico MS/MS by CFM-ID for QRXMETOOCJOASL-OKGZUJFWSA-N
ID: QRXMETOOCJOASL-OKGZUJFWSA-N
Comment: Energy2
Num peaks: 31
77.00219107 1.42832712
93.0334912 0.7501922508
95.04914126 1.450203858
121.0284058 7.991884288
133.0284058 1.534244843
135.0440559 3.466052218
137.0597059 1.082559102
145.0284058 5.267011397
147.0440559 9.055822347
149.0597059 3.870702433
157.0284058 1.311868016
159.0440559 1.548206941
161.0597059 5.820054629
163.075356 1.575471569
253.0859207 0.7994861938
257.0808353 0.9546191144
263.0702706 2.275814984
265.0859207 1.437297665
267.1015708 0.7555259251
269.0808353 2.377081983
279.0651853 1.25267013
281.0808353 1.308999035
283.0964854 0.8283689849
309.0757499 0.7129668642
311.0914 2.059450808
323.0914 0.6863619516
329.1019647 2.020380241
361.1281794 1.212171212
389.1230941 0.9525544289
391.1387441 1.221970545
401.1230941 3.821994831

Name: +ve in-silico MS/MS by CFM-ID for UJMAXNZYJVBCFP-RBUKOAKNSA-N
ID: UJMAXNZYJVBCFP-RBUKOAKNSA-N
Comment: Energy0
Num peaks: 17
67.05422664 2.21642941
73.06479133 2.261427767
75.08044139 1.2121521
85.06479133 1.641778799
139.0389705 2.774488552
169.0495352 1.074583874
191.0702706 2.208915673
199.0600999 1.174679688
203.0702706 1.13342381
219.0651853 3.723852868
327.0499291 1.721122742
343.0448437 1.120408151
345.0604938 4.304681184
369.0968793 1.067579019
371.1125294 1.076403724
383.1125294 8.98083388
401.1230941 43.30412675

Name: +ve in-silico MS/MS by CFM-ID for UJMAXNZYJVBCFP-RBUKOAKNSA-N
ID: UJMAXNZYJVBCFP-RBUKOAKNSA-N
Comment: Energy1
Num peaks: 31
65.03857658 1.244494962
67.05422664 1.444323068
73.06479133 3.365001923
85.06479133 1.138818939
139.0389705 3.601222258
141.0546206 1.154364581
153.0546206 4.423566713
167.0338851 1.704218991
169.0495352 4.306033205
175.075356 1.277888753
177.0182351 1.342321646
183.0651853 1.044741135
201.0546206 2.403327132
203.0702706 2.64596263
217.0495352 2.081678781
219.0651853 5.4016622
233.0808353 0.9842041196
249.0757499 1.46870159
315.0499291 0.9934817161
317.0655792 1.725562626
327.0499291 1.734346534
333.0604938 0.9996584659
343.0448437 6.029671902
345.0604938 2.100180069
359.0761439 2.748629598
369.0968793 0.9477618209
371.1125294 2.269421769
373.1281794 2.563004559
383.1125294 4.739036105
385.0917939 1.163673776
401.1230941 6.702938601

Name: +ve in-silico MS/MS by CFM-ID for UJMAXNZYJVBCFP-RBUKOAKNSA-N
ID: UJMAXNZYJVBCFP-RBUKOAKNSA-N
Comment: Energy2
Num peaks: 31
55.05422664 2.475803338
57.06987671 1.262717392
65.03857658 4.522387277
67.05422664 2.003336964
69.06987671 1.174321466
95.01275576 1.134796435
121.0284058 2.09447593
123.0440559 1.136279676
133.0284058 1.97122473
137.0233204 3.591326982
139.0389705 7.421504277
147.0076704 2.188995021
149.0233204 4.255856879
149.0597059 0.9744869939
151.0389705 1.423362059
153.0546206 2.615063872
161.0233204 1.335305489
163.002585 3.718138781
167.0338851 3.638823105
169.0495352 1.261818284
175.075356 1.96736934
177.0182351 2.365396799
179.0338851 1.068886337
191.0702706 1.119950696
201.0546206 1.017093938
203.0702706 1.292759717
315.0499291 1.057139327
327.0499291 1.010733324
343.0812292 1.835129535
383.1125294 1.614787528
385.0917939 1.404643843

Name: +ve in-silico MS/MS by CFM-ID for DTBYJDROKVCOQC-QNDFHXLGSA-N
ID: DTBYJDROKVCOQC-QNDFHXLGSA-N
Comment: Energy0
Num peaks: 16
105.0334912 4.909829324
107.0491413 1.216175137
109.0647913 1.075215962
111.0440559 30.28386356
129.0334912 1.086519884
145.0284058 1.173140119
147.0440559 7.348620324
165.0546206 2.100240472
237.0757499 0.9872907944
239.0914 0.76627691
249.0757499 0.762038196
253.0706646 0.9616606573
255.0863146 7.067340692
309.0968793 1.382858117
401.1230941 7.873408303
419.1336587 11.71674485

Name: +ve in-silico MS/MS by CFM-ID for DTBYJDROKVCOQC-QNDFHXLGSA-N
ID: DTBYJDROKVCOQC-QNDFHXLGSA-N
Comment: Energy1
Num peaks: 14
81.0334912 1.005398095
83.04914126 1.012689117
105.0334912 5.60037597
107.0491413 1.971712685
109.0284058 1.3422976
111.0440559 52.245626
119.0491413 2.6579001
129.0334912 1.752187887
147.0440559 5.272648853
147.0651853 1.027656834
255.0863146 3.148776632
309.0968793 1.224421234
401.1230941 1.431645685
419.1336587 0.9196133635

Name: +ve in-silico MS/MS by CFM-ID for DTBYJDROKVCOQC-QNDFHXLGSA-N
ID: DTBYJDROKVCOQC-QNDFHXLGSA-N
Comment: Energy2
Num peaks: 31
41.00219107 0.7879192331
53.00219107 0.5493065635
55.01784114 0.6822405379
57.0334912 0.7274386398
67.01784114 1.155786213
69.0334912 1.393979182
75.02292652 0.7657192999
77.00219107 0.6651037064
77.03857658 1.504509113
79.01784114 3.062293841
79.05422664 0.8540135759
81.0334912 5.533327246
83.04914126 7.809496047
91.05422664 0.8714023014
99.08044139 0.7199328441
105.0334912 7.985741136
107.0491413 1.409973106
109.0284058 1.028419843
111.0440559 22.34139021
117.0334912 1.124409408
119.0491413 3.122392414
145.0495352 0.5850137794
147.0440559 3.463813125
147.0651853 1.588063904
149.0233204 0.5343079144
163.0600999 0.5374570725
165.0546206 0.8242873463
307.0812292 0.7673144931
357.0968793 0.6283511461
389.1230941 0.5789385197
401.1230941 1.140652816

Name: +ve in-silico MS/MS by CFM-ID for UQFYMIDDRRJKBM-YHFJPUIQSA-N
ID: UQFYMIDDRRJKBM-YHFJPUIQSA-N
Comment: Energy0
Num peaks: 6
107.0491413 1.251467237
255.0651853 7.603565245
257.0808353 1.636072255
383.1125294 2.545257419
401.1230941 26.03629469
419.1336587 41.04030274

Name: +ve in-silico MS/MS by CFM-ID for UQFYMIDDRRJKBM-YHFJPUIQSA-N
ID: UQFYMIDDRRJKBM-YHFJPUIQSA-N
Comment: Energy1
Num peaks: 31
41.00219107 0.6922424103
43.01784114 3.347569194
45.0334912 1.691239537
55.01784114 0.8517448876
73.02840582 0.9908214394
75.04405588 0.7753419275
107.0491413 2.144334588
121.0284058 5.183828425
133.0284058 3.660653776
135.0440559 5.100840747
145.0495352 1.020078261
163.0600999 1.705481918
227.0702706 3.795661661
237.0546206 0.9564004284
255.0651853 2.467220434
257.0808353 1.139708514
267.0863146 0.7186841874
283.0812292 0.8298068332
285.0968793 2.308686602
297.0757499 0.7227388005
297.0968793 0.7959263663
299.1125294 2.203327144
329.1019647 0.725731013
357.0968793 0.8572048183
359.1125294 0.7473172545
373.1281794 1.530228743
383.1125294 4.245764261
389.1230941 1.488197106
391.1387441 2.681557129
401.1230941 10.55987262
419.1336587 5.298430719

Name: +ve in-silico MS/MS by CFM-ID for UQFYMIDDRRJKBM-YHFJPUIQSA-N
ID: UQFYMIDDRRJKBM-YHFJPUIQSA-N
Comment: Energy2
Num peaks: 31
43.01784114 2.367926482
45.0334912 0.9099890669
56.99710569 1.613445264
59.01275576 4.580455051
61.02840582 5.970645034
73.02840582 1.049622928
87.00767038 1.424402329
107.0491413 2.173269534
121.0284058 2.315816573
133.0284058 3.315153407
135.0440559 2.873657704
145.0495352 0.8811286079
147.0651853 0.8972443657
227.0702706 5.252804375
237.0546206 2.931765116
239.0702706 1.950505865
253.0495352 1.499822526
255.0651853 8.240444934
257.0808353 0.9462539367
267.0651853 1.246713992
269.0808353 1.881935316
283.0600999 3.349714209
285.0757499 1.137712313
291.1227001 1.120024829
327.0863146 1.603253902
357.0968793 1.34566534
373.1281794 1.333795159
377.1230941 0.9817274483
383.1125294 1.516250013
387.107444 0.9396118963
401.1230941 0.8574687007

Name: +ve in-silico MS/MS by CFM-ID for NHIDPRPJJPJNAB-PEVLUNPASA-N
ID: NHIDPRPJJPJNAB-PEVLUNPASA-N
Comment: Energy0
Num peaks: 17
107.0491413 1.102705191
151.0389705 1.500714498
163.0600999 2.171213732
209.0597059 5.225239484
211.075356 2.640851942
221.0597059 1.182884726
239.0702706 9.801593105
241.0859207 1.502134825
257.0808353 17.87430898
265.0706646 1.272704756
267.0863146 2.053906165
355.1176147 2.08719271
373.1281794 3.269421363
375.1438295 1.08072421
383.1125294 1.895675483
401.1230941 12.43352567
419.1336587 13.30655015

Name: +ve in-silico MS/MS by CFM-ID for NHIDPRPJJPJNAB-PEVLUNPASA-N
ID: NHIDPRPJJPJNAB-PEVLUNPASA-N
Comment: Energy1
Num peaks: 23
43.01784114 1.006421989
95.04914126 1.055295333
105.0334912 2.855647917
107.0491413 4.258121083
117.0334912 1.226992777
119.0491413 1.027211808
145.0495352 2.05714443
151.0389705 1.815690691
163.0389705 1.009556604
163.0600999 2.522379595
195.0804414 0.9254751567
209.0597059 10.4892759
211.075356 4.998569734
213.0910061 2.716504133
221.0597059 2.375252397
239.0702706 15.49246067
241.0859207 1.85475888
257.0808353 15.83545248
265.0706646 1.242401683
355.1176147 1.292150986
383.1125294 1.411760887
401.1230941 2.468217613
419.1336587 0.9580391369

Name: +ve in-silico MS/MS by CFM-ID for NHIDPRPJJPJNAB-PEVLUNPASA-N
ID: NHIDPRPJJPJNAB-PEVLUNPASA-N
Comment: Energy2
Num peaks: 31
43.01784114 3.100961708
45.0334912 1.023139717
59.01275576 0.6830319283
87.00767038 0.8697301679
91.0389705 0.7191147598
95.04914126 1.840269574
101.0233204 0.6862131704
103.0389705 0.7616604179
105.0334912 5.590060585
107.0491413 4.974715735
117.0334912 1.573566563
119.0491413 2.023023489
141.0182351 0.6728246105
145.0495352 1.603537618
147.0651853 1.682478433
151.0389705 2.749322857
161.0233204 0.935589138
163.0389705 0.9507018437
165.0334912 1.429412899
171.0804414 1.724496647
209.0597059 8.216125372
211.0389705 0.9586788432
211.075356 2.09942916
221.0597059 0.6713651868
227.0702706 1.072874069
229.0859207 0.867924916
239.0702706 8.211810717
241.0859207 0.6492073535
257.0808353 7.866578055
329.1019647 0.798568058
359.1125294 0.8241149727

Name: +ve in-silico MS/MS by CFM-ID for MZVNOJAOJRNZHT-GRARQNNCSA-N
ID: MZVNOJAOJRNZHT-GRARQNNCSA-N
Comment: Energy0
Num peaks: 23
105.0334912 5.106067655
107.0491413 2.881925569
109.0647913 0.8640554374
119.0491413 1.801173538
147.0440559 3.184552297
163.0600999 1.982438391
253.0706646 0.8112461014
255.0651853 1.974749524
257.0808353 0.7058032069
271.0812292 3.441869472
273.0968793 1.067256767
283.0600999 0.8944660783
299.0761439 1.740811324
309.0604938 0.6598442255
311.0761439 1.398509942
313.0917939 1.525731166
325.0917939 0.8886937186
345.0968793 0.7589788045
383.1125294 0.9762402515
389.1230941 0.707435002
391.1387441 0.9129453502
401.1230941 17.85934949
419.1336587 28.19462302

Name: +ve in-silico MS/MS by CFM-ID for MZVNOJAOJRNZHT-GRARQNNCSA-N
ID: MZVNOJAOJRNZHT-GRARQNNCSA-N
Comment: Energy1
Num peaks: 31
41.00219107 0.7658168169
43.01784114 3.094627522
45.0334912 1.130754102
55.01784114 0.7538955954
73.02840582 0.8372206897
105.0334912 7.167479268
107.0491413 2.998123375
119.0491413 2.249385232
129.0334912 1.884159176
145.0495352 3.263339543
147.0440559 5.835317489
163.0600999 4.579942806
267.0651853 1.454327425
269.0808353 1.018163124
271.0812292 0.8733728121
281.0655792 2.42144683
283.0812292 1.139994302
293.0655792 0.9543522572
295.0448437 0.7731513751
297.0604938 1.127436937
299.0761439 3.080982034
309.0604938 1.361744364
311.0761439 1.42137479
325.0917939 1.181705583
327.0863146 0.8075553588
357.0968793 0.7399531354
383.1125294 2.432535674
389.1230941 0.7431031661
391.1387441 0.8573306214
401.1230941 8.878528388
419.1336587 4.150979618

Name: +ve in-silico MS/MS by CFM-ID for MZVNOJAOJRNZHT-GRARQNNCSA-N
ID: MZVNOJAOJRNZHT-GRARQNNCSA-N
Comment: Energy2
Num peaks: 31
43.01784114 1.657306897
59.01275576 2.072499072
77.03857658 1.565600834
91.05422664 1.207242802
105.0334912 5.251795093
107.0491413 1.525293266
117.0334912 1.9342853
119.0491413 5.048777873
137.0233204 3.171744209
141.0182351 0.8248100287
145.0284058 1.463971693
147.0440559 5.138897989
147.0651853 0.9243580627
163.002585 1.054114189
165.0182351 1.781827702
177.0182351 1.733164869
197.0444498 1.085653257
255.0651853 2.066007161
255.0863146 0.9188657139
265.0495352 1.833949708
269.0655792 0.943867844
269.0808353 0.9647184888
271.0964854 1.536306528
283.0600999 3.934497339
297.0604938 1.38440837
327.0863146 0.9233661298
329.1019647 1.137489909
357.0968793 1.158573663
359.1125294 0.8255816258
383.1125294 0.9708034738
401.1230941 2.86823226

Name: +ve in-silico MS/MS by CFM-ID for QRXMETOOCJOASL-JNGCUGFHSA-N
ID: QRXMETOOCJOASL-JNGCUGFHSA-N
Comment: Energy0
Num peaks: 22
121.0284058 2.49715963
135.0440559 1.759127923
147.0440559 2.034978613
149.0444498 0.7193603928
163.0600999 1.007535035
255.0651853 2.19677818
263.0702706 2.183194665
269.0808353 5.143394162
271.0964854 2.203595981
281.0655792 0.902074783
281.0808353 12.35312273
283.0812292 2.453619495
283.0964854 3.743251936
285.1121354 1.599281398
287.1277855 1.602413876
289.1434356 1.568175926
341.1019647 0.8198095826
371.1125294 0.8528259833
383.1125294 0.8746796149
391.1387441 0.7191031315
401.1230941 15.99552545
419.1336587 17.46184595

Name: +ve in-silico MS/MS by CFM-ID for QRXMETOOCJOASL-JNGCUGFHSA-N
ID: QRXMETOOCJOASL-JNGCUGFHSA-N
Comment: Energy1
Num peaks: 31
95.04914126 1.122277626
121.0284058 7.549642301
123.0440559 1.104974965
131.0338851 1.18207851
135.0440559 1.810071434
137.0597059 1.19277747
143.0338851 0.9935258611
145.0284058 2.13161483
145.0495352 4.140645506
147.0440559 4.360168309
147.0651853 0.9147457581
149.0444498 2.437757972
149.0597059 1.192494084
159.0287997 0.7392340297
161.0444498 1.54765771
161.0597059 0.8053200479
163.0600999 8.09214172
165.0757499 0.7952999639
263.0702706 1.555530933
265.0706646 1.083626167
269.0808353 2.946898554
271.0964854 1.643687445
281.0655792 1.575943767
281.0808353 4.074599453
283.0812292 1.890725402
283.0964854 2.217239528
383.1125294 1.401364353
389.1230941 2.116658308
391.1387441 2.089512864
401.1230941 7.031787561
419.1336587 2.671787737

Name: +ve in-silico MS/MS by CFM-ID for QRXMETOOCJOASL-JNGCUGFHSA-N
ID: QRXMETOOCJOASL-JNGCUGFHSA-N
Comment: Energy2
Num peaks: 31
77.00219107 1.42832712
93.0334912 0.7501922508
95.04914126 1.450203858
121.0284058 7.991884288
133.0284058 1.534244843
135.0440559 3.466052218
137.0597059 1.082559102
145.0284058 5.267011397
147.0440559 9.055822347
149.0597059 3.870702433
157.0284058 1.311868016
159.0440559 1.548206941
161.0597059 5.820054629
163.075356 1.575471569
253.0859207 0.7994861938
257.0808353 0.9546191144
263.0702706 2.275814984
265.0859207 1.437297665
267.1015708 0.7555259251
269.0808353 2.377081983
279.0651853 1.25267013
281.0808353 1.308999035
283.0964854 0.8283689849
309.0757499 0.7129668642
311.0914 2.059450808
323.0914 0.6863619516
329.1019647 2.020380241
361.1281794 1.212171212
389.1230941 0.9525544289
391.1387441 1.221970545
401.1230941 3.821994831

Name: +ve in-silico MS/MS by CFM-ID for LSEZQEFBFFRCNW-TYTLQBBQSA-N
ID: LSEZQEFBFFRCNW-TYTLQBBQSA-N
Comment: Energy0
Num peaks: 6
147.0552893 6.822447856
391.1400815 1.232611234
392.1240971 0.6333337298
401.1244314 5.239423058
402.108447 0.6903526429
419.1349961 78.97485604

Name: +ve in-silico MS/MS by CFM-ID for LSEZQEFBFFRCNW-TYTLQBBQSA-N
ID: LSEZQEFBFFRCNW-TYTLQBBQSA-N
Comment: Energy1
Num peaks: 15
60.04439023 5.528152177
147.0552893 8.42275258
205.0971541 1.83010038
231.0764186 1.769228018
233.0920687 1.719207118
273.0869833 2.085951316
363.1087814 9.398700159
363.1451669 1.547357863
365.1244314 2.294309623
373.1295168 1.828488052
387.1087814 1.162259481
389.1244314 1.374418366
391.1400815 24.86629023
401.1244314 5.681987573
419.1349961 11.00166597

Name: +ve in-silico MS/MS by CFM-ID for LSEZQEFBFFRCNW-TYTLQBBQSA-N
ID: LSEZQEFBFFRCNW-TYTLQBBQSA-N
Comment: Energy2
Num peaks: 29
49.00727645 1.58068679
51.02292652 1.511647412
69.00833907 0.768513658
86.02365479 0.943789898
104.0494756 7.368394245
106.0651257 1.953970822
118.0651257 8.355850199
119.0603746 1.306747852
120.0443902 6.854983915
128.0494756 0.7466550707
130.0651257 2.510731982
131.0603746 0.8341363867
147.0552893 10.39700267
173.0345538 1.493640671
173.0709393 1.756889064
175.0502039 1.128188949
183.0552893 0.9220673497
185.0709393 5.327924059
187.0502039 1.187747927
189.0658539 2.147947029
191.081504 1.654537056
199.0502039 7.734136021
201.0658539 3.102069459
203.081504 3.924163923
213.0658539 0.8344544593
215.081504 0.9636657772
219.0764186 1.068472392
401.1244314 1.043751394
403.103696 1.297809476

Name: +ve in-silico MS/MS by CFM-ID for OLKFYGXHQXQFSC-QZTJIDSGSA-N
ID: OLKFYGXHQXQFSC-QZTJIDSGSA-N
Comment: Energy0
Num peaks: 12
123.0440559 2.312206644
149.0233204 1.638007771
153.0546206 5.179461091
165.0546206 2.374084557
183.0651853 7.305291525
197.0808353 3.986524383
225.0757499 2.318529431
347.1125294 2.633684629
349.1281794 2.939371255
351.1438295 1.579349589
361.1281794 13.68567643
379.1387441 34.72864425

Name: +ve in-silico MS/MS by CFM-ID for OLKFYGXHQXQFSC-QZTJIDSGSA-N
ID: OLKFYGXHQXQFSC-QZTJIDSGSA-N
Comment: Energy1
Num peaks: 31
55.01784114 3.777074677
57.0334912 0.7703001206
95.04914126 1.218516228
109.0284058 0.8539473939
123.0440559 4.79741433
125.0597059 2.651010319
149.0233204 1.825098994
151.0389705 1.720321138
153.0546206 6.027822878
155.0702706 2.503307852
157.0859207 2.002545279
159.1015708 0.912597874
165.0546206 3.213635558
167.0338851 1.216382039
167.0702706 0.8341350502
177.0546206 1.064194324
179.0702706 2.551538274
181.0495352 1.079382114
181.0859207 1.490969768
183.0651853 11.04755164
195.0651853 1.560014793
197.0808353 3.654733727
225.0757499 1.653699002
331.1176147 1.053961757
333.1332648 1.332045511
343.1176147 1.751301574
347.1125294 2.457933964
349.1281794 2.194174594
351.1438295 1.547911493
361.1281794 6.297245817
379.1387441 5.192254037

Name: +ve in-silico MS/MS by CFM-ID for OLKFYGXHQXQFSC-QZTJIDSGSA-N
ID: OLKFYGXHQXQFSC-QZTJIDSGSA-N
Comment: Energy2
Num peaks: 31
41.00219107 1.258832402
43.01784114 3.315887593
45.0334912 3.322590119
56.99710569 0.8234230206
61.02840582 0.864787166
79.01784114 1.518881966
109.0284058 3.544952567
111.0440559 2.600098256
121.0284058 1.195250271
123.0440559 4.268831152
125.0597059 1.141207417
135.0440559 2.184568417
137.0597059 2.141483093
149.0233204 1.30809278
151.0389705 1.954573086
153.0546206 6.512112145
155.0702706 1.21887621
165.0546206 10.1347877
167.0338851 4.462469112
167.0702706 1.237056111
179.0338851 1.190969361
179.0702706 1.222317684
181.0495352 0.8038715881
181.0859207 0.7885140379
183.0651853 8.352603289
195.0651853 1.291640597
197.0808353 2.749566632
209.0808353 1.156621131
347.1125294 1.4197473
349.1281794 0.9824602627
363.107444 1.303260785

Name: +ve in-silico MS/MS by CFM-ID for JGRNHVPRYPQZEC-HYPSKJLKSA-N
ID: JGRNHVPRYPQZEC-HYPSKJLKSA-N
Comment: Energy0
Num peaks: 9
31.01784114 1.897834785
149.0233204 2.422368345
151.0389705 4.532805421
249.0757499 4.579240996
369.0968793 3.891498975
371.1125294 9.593449207
373.1281794 2.98564714
383.1125294 3.040445325
401.1230941 47.71636148

Name: +ve in-silico MS/MS by CFM-ID for JGRNHVPRYPQZEC-HYPSKJLKSA-N
ID: JGRNHVPRYPQZEC-HYPSKJLKSA-N
Comment: Energy1
Num peaks: 25
149.0233204 1.119419019
151.0389705 2.498624407
153.0546206 0.9076942476
165.0546206 1.294598437
179.0338851 1.155438681
181.0495352 2.140948749
219.0651853 1.59580509
221.0808353 3.184080728
235.0600999 1.308441119
237.0757499 2.485950851
247.0600999 1.249735889
249.0757499 9.519934666
251.0914 2.798884095
265.0706646 0.9605343072
279.0863146 3.52673263
329.1019647 0.9173337224
353.1019647 1.673400398
355.1176147 2.510835893
357.0968793 1.093036603
369.0968793 2.625123975
371.1125294 7.793093402
373.1281794 2.019715237
383.1125294 4.425742695
385.0917939 2.415541153
401.1230941 18.97038492

Name: +ve in-silico MS/MS by CFM-ID for JGRNHVPRYPQZEC-HYPSKJLKSA-N
ID: JGRNHVPRYPQZEC-HYPSKJLKSA-N
Comment: Energy2
Num peaks: 31
53.03857658 0.9262094073
67.01784114 3.458659518
69.0334912 1.532250227
91.05422664 2.703258839
93.06987671 1.245192805
99.04405588 1.008231662
105.0334912 3.293743819
107.0491413 4.43414887
121.0284058 1.163083499
121.0647913 1.712389062
123.0440559 2.66763685
123.0804414 1.165905036
135.0440559 13.751537
137.0597059 5.195139481
139.075356 2.753346503
141.0910061 1.77191116
149.0233204 1.067964949
151.0389705 4.136691883
153.0546206 2.122408068
165.0546206 1.210746838
167.0702706 1.86066356
169.0859207 2.209848663
205.0859207 1.111913178
219.0651853 2.114721913
249.0757499 1.695759952
329.1019647 1.168340285
341.1019647 1.54936942
369.0968793 1.129498811
371.1125294 1.021245252
373.1281794 2.517302737
385.0917939 1.254294246

Name: +ve in-silico MS/MS by CFM-ID for OLKFYGXHQXQFSC-MSOLQXFVSA-N
ID: OLKFYGXHQXQFSC-MSOLQXFVSA-N
Comment: Energy0
Num peaks: 12
123.0440559 2.312206644
149.0233204 1.638007771
153.0546206 5.179461091
165.0546206 2.374084557
183.0651853 7.305291525
197.0808353 3.986524383
225.0757499 2.318529431
347.1125294 2.633684629
349.1281794 2.939371255
351.1438295 1.579349589
361.1281794 13.68567643
379.1387441 34.72864425

Name: +ve in-silico MS/MS by CFM-ID for OLKFYGXHQXQFSC-MSOLQXFVSA-N
ID: OLKFYGXHQXQFSC-MSOLQXFVSA-N
Comment: Energy1
Num peaks: 31
55.01784114 3.777074677
57.0334912 0.7703001206
95.04914126 1.218516228
109.0284058 0.8539473939
123.0440559 4.79741433
125.0597059 2.651010319
149.0233204 1.825098994
151.0389705 1.720321138
153.0546206 6.027822878
155.0702706 2.503307852
157.0859207 2.002545279
159.1015708 0.912597874
165.0546206 3.213635558
167.0338851 1.216382039
167.0702706 0.8341350502
177.0546206 1.064194324
179.0702706 2.551538274
181.0495352 1.079382114
181.0859207 1.490969768
183.0651853 11.04755164
195.0651853 1.560014793
197.0808353 3.654733727
225.0757499 1.653699002
331.1176147 1.053961757
333.1332648 1.332045511
343.1176147 1.751301574
347.1125294 2.457933964
349.1281794 2.194174594
351.1438295 1.547911493
361.1281794 6.297245817
379.1387441 5.192254037

Name: +ve in-silico MS/MS by CFM-ID for OLKFYGXHQXQFSC-MSOLQXFVSA-N
ID: OLKFYGXHQXQFSC-MSOLQXFVSA-N
Comment: Energy2
Num peaks: 31
41.00219107 1.258832402
43.01784114 3.315887593
45.0334912 3.322590119
56.99710569 0.8234230206
61.02840582 0.864787166
79.01784114 1.518881966
109.0284058 3.544952567
111.0440559 2.600098256
121.0284058 1.195250271
123.0440559 4.268831152
125.0597059 1.141207417
135.0440559 2.184568417
137.0597059 2.141483093
149.0233204 1.30809278
151.0389705 1.954573086
153.0546206 6.512112145
155.0702706 1.21887621
165.0546206 10.1347877
167.0338851 4.462469112
167.0702706 1.237056111
179.0338851 1.190969361
179.0702706 1.222317684
181.0495352 0.8038715881
181.0859207 0.7885140379
183.0651853 8.352603289
195.0651853 1.291640597
197.0808353 2.749566632
209.0808353 1.156621131
347.1125294 1.4197473
349.1281794 0.9824602627
363.107444 1.303260785

Name: +ve in-silico MS/MS by CFM-ID for QRXMETOOCJOASL-LELZANKISA-N
ID: QRXMETOOCJOASL-LELZANKISA-N
Comment: Energy0
Num peaks: 22
121.0284058 2.49715963
135.0440559 1.759127923
147.0440559 2.034978613
149.0444498 0.7193603928
163.0600999 1.007535035
255.0651853 2.19677818
263.0702706 2.183194665
269.0808353 5.143394162
271.0964854 2.203595981
281.0655792 0.902074783
281.0808353 12.35312273
283.0812292 2.453619495
283.0964854 3.743251936
285.1121354 1.599281398
287.1277855 1.602413876
289.1434356 1.568175926
341.1019647 0.8198095826
371.1125294 0.8528259833
383.1125294 0.8746796149
391.1387441 0.7191031315
401.1230941 15.99552545
419.1336587 17.46184595

Name: +ve in-silico MS/MS by CFM-ID for QRXMETOOCJOASL-LELZANKISA-N
ID: QRXMETOOCJOASL-LELZANKISA-N
Comment: Energy1
Num peaks: 31
95.04914126 1.122277626
121.0284058 7.549642301
123.0440559 1.104974965
131.0338851 1.18207851
135.0440559 1.810071434
137.0597059 1.19277747
143.0338851 0.9935258611
145.0284058 2.13161483
145.0495352 4.140645506
147.0440559 4.360168309
147.0651853 0.9147457581
149.0444498 2.437757972
149.0597059 1.192494084
159.0287997 0.7392340297
161.0444498 1.54765771
161.0597059 0.8053200479
163.0600999 8.09214172
165.0757499 0.7952999639
263.0702706 1.555530933
265.0706646 1.083626167
269.0808353 2.946898554
271.0964854 1.643687445
281.0655792 1.575943767
281.0808353 4.074599453
283.0812292 1.890725402
283.0964854 2.217239528
383.1125294 1.401364353
389.1230941 2.116658308
391.1387441 2.089512864
401.1230941 7.031787561
419.1336587 2.671787737

Name: +ve in-silico MS/MS by CFM-ID for QRXMETOOCJOASL-LELZANKISA-N
ID: QRXMETOOCJOASL-LELZANKISA-N
Comment: Energy2
Num peaks: 31
77.00219107 1.42832712
93.0334912 0.7501922508
95.04914126 1.450203858
121.0284058 7.991884288
133.0284058 1.534244843
135.0440559 3.466052218
137.0597059 1.082559102
145.0284058 5.267011397
147.0440559 9.055822347
149.0597059 3.870702433
157.0284058 1.311868016
159.0440559 1.548206941
161.0597059 5.820054629
163.075356 1.575471569
253.0859207 0.7994861938
257.0808353 0.9546191144
263.0702706 2.275814984
265.0859207 1.437297665
267.1015708 0.7555259251
269.0808353 2.377081983
279.0651853 1.25267013
281.0808353 1.308999035
283.0964854 0.8283689849
309.0757499 0.7129668642
311.0914 2.059450808
323.0914 0.6863619516
329.1019647 2.020380241
361.1281794 1.212171212
389.1230941 0.9525544289
391.1387441 1.221970545
401.1230941 3.821994831

Name: +ve in-silico MS/MS by CFM-ID for MVDZRRJNPJVSRY-BIENJYKASA-N
ID: MVDZRRJNPJVSRY-BIENJYKASA-N
Comment: Energy0
Num peaks: 25
59.01275576 1.310349063
61.02840582 1.202498495
115.0389705 1.671084383
133.0495352 1.698922778
163.0389705 0.7988368647
173.0233204 1.45057381
173.0808353 1.334455359
175.0389705 14.77745416
177.0546206 2.127339405
203.0914 1.355682579
217.1070501 0.8490547782
229.0859207 1.078124707
247.0964854 2.218777792
265.1070501 0.9323246063
287.0914 1.421710531
289.1070501 2.057182271
291.1227001 1.109749387
307.1176147 0.9484055625
315.1227001 1.290143656
319.1176147 0.8543661344
333.1332648 1.814828227
335.1489149 1.16292254
343.1176147 1.754381895
361.1281794 13.6542922
379.1387441 21.31988335

Name: +ve in-silico MS/MS by CFM-ID for MVDZRRJNPJVSRY-BIENJYKASA-N
ID: MVDZRRJNPJVSRY-BIENJYKASA-N
Comment: Energy1
Num peaks: 31
85.06479133 0.8613049393
115.0389705 3.925145054
131.0338851 0.9230766303
131.0491413 0.9863667042
133.0284058 1.196116989
133.0495352 8.411329423
147.0440559 1.75445867
159.0440559 0.9232375112
173.0233204 2.262093522
173.0808353 1.038593937
175.0389705 16.7211671
175.0964854 0.8008516233
177.0546206 1.670734413
185.0808353 2.949081552
187.0964854 1.238624616
197.0808353 1.008988296
199.0600999 1.514198659
199.0964854 3.132427895
201.0757499 0.9896622538
203.0914 3.955163688
215.0914 1.077618714
217.1070501 4.333220154
229.0859207 0.9768215443
247.0964854 1.366068322
319.1176147 0.8762756273
333.1332648 1.068270495
343.1176147 1.220658797
349.1281794 0.8792218184
351.1438295 2.29710634
361.1281794 3.680845043
379.1387441 2.25802254

Name: +ve in-silico MS/MS by CFM-ID for MVDZRRJNPJVSRY-BIENJYKASA-N
ID: MVDZRRJNPJVSRY-BIENJYKASA-N
Comment: Energy2
Num peaks: 31
31.01784114 1.018009508
41.00219107 1.759597462
56.99710569 1.630617463
59.01275576 2.87891269
59.04914126 1.388412377
61.02840582 2.710632818
69.0334912 1.720327649
71.04914126 1.471199404
77.00219107 4.146512782
85.02840582 0.9444789162
89.05970595 0.9386448907
97.02840582 0.9886470707
99.04405588 1.546992663
105.0334912 0.9503108688
115.0389705 5.051314218
119.0491413 2.509923486
121.0284058 1.432419714
129.0334912 1.32239918
131.0491413 2.12164831
133.0284058 2.69810686
133.0495352 3.434880843
135.0440559 1.09640724
147.0440559 1.475190559
157.0284058 1.905821388
159.0440559 2.005984313
173.0233204 2.004320538
175.0389705 10.29102367
177.0546206 1.890648457
229.0859207 1.321801724
247.0964854 1.831349708
361.1281794 0.9877336257

Name: +ve in-silico MS/MS by CFM-ID for WYBYWLAOBATXAF-LODOVJSVSA-N
ID: WYBYWLAOBATXAF-LODOVJSVSA-N
Comment: Energy0
Num peaks: 31
68.99710569 0.6360953044
69.0334912 1.174418839
71.01275576 0.8414720992
73.02840582 2.247949005
85.02840582 0.8021151968
97.02840582 1.946700613
99.04405588 0.6381866133
111.0440559 1.25076437
113.0233204 0.6650653981
113.0597059 0.8617834461
115.0389705 3.48443385
127.075356 1.141436837
129.0546206 0.6503815136
153.0546206 1.371175035
155.0702706 4.17876276
157.0859207 1.562329849
171.0651853 0.9408850472
173.0808353 2.483945165
199.0964854 0.8955749217
203.0338851 4.153238125
217.1070501 1.017039603
271.0600999 0.8323901672
287.0550145 0.7653241724
289.0706646 2.100077152
303.0863146 0.7820852575
355.1176147 4.112764623
371.1125294 0.6221685591
373.1281794 3.549999739
383.1125294 6.629164234
401.1230941 16.82740178
419.1336587 10.99283209

Name: +ve in-silico MS/MS by CFM-ID for WYBYWLAOBATXAF-LODOVJSVSA-N
ID: WYBYWLAOBATXAF-LODOVJSVSA-N
Comment: Energy1
Num peaks: 31
27.02292652 1.266133253
39.02292652 1.207572717
53.00219107 1.608593047
57.0334912 3.301962121
59.04914126 1.730142742
68.99710569 5.152395516
69.0334912 1.4620426
71.01275576 4.544049637
73.02840582 1.264738087
83.04914126 3.839379887
85.02840582 1.024087642
85.06479133 1.63797543
97.02840582 1.570893215
109.0284058 1.68205895
111.0440559 4.358185822
113.0597059 4.447629416
115.0389705 1.381589514
127.0389705 1.210633342
129.0546206 1.913787712
131.0702706 1.36464723
203.0338851 2.180593732
215.0338851 1.120044611
245.0444498 1.323086241
287.0914 1.069577785
325.0706646 1.325772554
327.0863146 4.445552054
345.0968793 1.544458343
355.1176147 1.817437597
373.1281794 2.331652
383.1125294 2.428560139
401.1230941 2.179849026

Name: +ve in-silico MS/MS by CFM-ID for WYBYWLAOBATXAF-LODOVJSVSA-N
ID: WYBYWLAOBATXAF-LODOVJSVSA-N
Comment: Energy2
Num peaks: 31
27.02292652 1.11542026
39.02292652 2.385582289
57.0334912 1.541893974
59.04914126 0.961674194
67.01784114 1.365838254
68.99710569 1.172198443
69.0334912 7.521531333
71.01275576 1.226441123
71.04914126 1.211731792
73.02840582 1.150294004
83.04914126 2.173717428
85.02840582 1.529821087
85.06479133 0.8680735005
115.0389705 1.206706406
127.075356 9.217836257
129.0910061 2.598351283
153.0546206 2.255913207
155.0702706 2.33078058
157.0284058 1.07592001
157.0859207 2.214170783
161.0233204 2.300517156
171.0440559 0.9537739121
171.1015708 1.683927551
173.0233204 1.301783691
175.0389705 1.959276582
185.0233204 1.119879762
187.0389705 1.323486941
203.0338851 6.496142791
215.0338851 2.539027127
217.0495352 1.049413778
355.1176147 1.819310425

Name: +ve in-silico MS/MS by CFM-ID for XQWFHGOIUZFQPJ-JDXDZIROSA-N
ID: XQWFHGOIUZFQPJ-JDXDZIROSA-N
Comment: Energy0
Num peaks: 20
103.0389705 0.6657719873
105.0334912 3.996322618
107.0491413 1.815701497
111.0440559 0.6609836347
119.0491413 1.469196083
137.0233204 0.8344249132
147.0440559 2.566886808
151.0389705 0.6576878649
163.0600999 2.317150998
239.0702706 9.580816976
241.0859207 1.226323177
253.0706646 1.055570875
257.0808353 23.07451167
271.0812292 1.917560289
299.0761439 0.8057310827
311.0761439 0.7383020538
313.0917939 0.7490225304
383.1125294 1.007876377
401.1230941 11.73781577
419.1336587 13.76343964

Name: +ve in-silico MS/MS by CFM-ID for XQWFHGOIUZFQPJ-JDXDZIROSA-N
ID: XQWFHGOIUZFQPJ-JDXDZIROSA-N
Comment: Energy1
Num peaks: 22
43.01784114 0.7743887788
105.0334912 6.628851394
107.0491413 1.304142604
111.0440559 0.8164545769
119.0491413 2.333467961
129.0334912 0.9042625104
137.0233204 4.590914625
139.0389705 1.588499805
145.0284058 1.226589594
145.0495352 2.203868948
147.0440559 6.835760495
151.0389705 1.856874559
161.0233204 1.263568955
163.0389705 1.216164169
163.0600999 2.761135579
221.0597059 1.591132302
227.0702706 1.507032472
229.0859207 2.260661131
239.0702706 13.68466302
257.0808353 21.87567657
401.1230941 2.190752807
419.1336587 1.045787336

Name: +ve in-silico MS/MS by CFM-ID for XQWFHGOIUZFQPJ-JDXDZIROSA-N
ID: XQWFHGOIUZFQPJ-JDXDZIROSA-N
Comment: Energy2
Num peaks: 31
41.00219107 0.7314788013
43.01784114 1.476775494
45.0334912 0.8932836502
77.03857658 1.319528654
87.00767038 0.8174950977
91.05422664 0.763977161
105.0334912 5.646759966
107.0491413 0.7578932315
111.0440559 4.140872948
117.0334912 3.048583746
119.0491413 6.147714963
121.0647913 1.060105085
137.0233204 5.099354827
145.0284058 2.801502744
145.0495352 1.507230852
147.0440559 3.944965677
147.0651853 1.392379974
151.0389705 2.034873083
163.0389705 1.760646149
163.0600999 0.7599370003
227.0702706 1.954156188
229.0859207 1.066929464
239.0702706 6.285105949
241.0859207 1.346661526
253.0706646 0.808787305
257.0808353 5.81838027
261.1121354 0.7709854721
263.1277855 0.7709854721
327.0863146 0.722627452
357.0968793 0.8378661249
401.1230941 0.8025210349

Name: +ve in-silico MS/MS by CFM-ID for OPJWLDXATYWXSA-QMLSVSTNSA-N
ID: OPJWLDXATYWXSA-QMLSVSTNSA-N
Comment: Energy0
Num peaks: 31
83.04914126 0.7511332115
85.06479133 0.7596376427
95.01275576 0.7578504394
99.04405588 4.204776171
113.0597059 1.897869039
115.075356 1.022828323
137.0597059 1.299808687
139.075356 3.399020992
141.0910061 0.6986566537
155.0702706 1.827367474
157.0859207 4.821260361
179.0338851 5.685113577
187.0964854 0.6872668971
201.1121354 1.975194253
221.0444498 0.6991048291
247.0600999 1.322265075
263.0550145 1.128238086
265.0706646 2.842195099
279.0863146 0.7540436428
287.0914 0.7268756824
303.0863146 1.099675615
305.1019647 3.214395864
307.1176147 0.8920824688
309.1332648 1.08935783
323.1125294 0.6281639563
333.1332648 1.385418703
335.1489149 1.444525335
343.1176147 0.8011568149
361.1281794 9.221524725
363.107444 0.7617963353
379.1387441 21.18180439

Name: +ve in-silico MS/MS by CFM-ID for OPJWLDXATYWXSA-QMLSVSTNSA-N
ID: OPJWLDXATYWXSA-QMLSVSTNSA-N
Comment: Energy1
Num peaks: 31
39.02292652 3.808805076
41.03857658 3.386825873
43.05422664 4.697001731
45.06987671 1.1587218
55.05422664 1.264188402
65.03857658 1.666868537
67.05422664 1.78911167
69.06987671 2.353814022
99.04405588 4.32598613
109.0284058 1.752189601
111.0440559 4.958847095
113.0597059 8.082399276
115.075356 5.946379462
127.075356 0.935876569
139.075356 0.8226539665
179.0338851 2.815066386
191.0338851 1.39147269
201.1121354 1.567185497
221.0444498 1.401596798
223.0600999 0.9146835151
245.0444498 1.136707958
247.0600999 1.15818511
263.0550145 1.019490663
287.0914 0.873115066
303.0863146 0.8525588054
305.1019647 0.892066732
335.1489149 0.8523352605
349.1281794 1.354211151
351.1438295 2.606868114
361.1281794 2.759359791
379.1387441 1.656620234

Name: +ve in-silico MS/MS by CFM-ID for OPJWLDXATYWXSA-QMLSVSTNSA-N
ID: OPJWLDXATYWXSA-QMLSVSTNSA-N
Comment: Energy2
Num peaks: 31
39.02292652 2.847130265
41.03857658 3.443701421
43.05422664 2.135613816
51.02292652 1.719192281
53.03857658 1.354112822
55.05422664 1.748903553
69.0334912 1.098031414
71.04914126 1.235459712
81.0334912 3.760029884
83.04914126 2.48641073
85.06479133 3.251025082
95.01275576 2.570299274
97.02840582 2.037043233
99.04405588 6.335781712
119.0127558 1.293850377
121.0284058 2.595338828
133.0284058 0.889037781
135.0076704 0.9597584354
135.0440559 1.0172739
137.0233204 2.170077353
137.0597059 3.301762037
139.075356 2.850470154
141.0910061 1.602173308
149.0233204 1.227896952
151.0389705 1.300499546
155.0702706 1.070106298
163.0389705 1.118754139
179.0338851 5.717098909
191.0338851 1.704344227
193.0495352 0.9079462976
361.1281794 1.061642116

Name: +ve in-silico MS/MS by CFM-ID for DEBZOPZQKONWTK-KWCYVHTRSA-N
ID: DEBZOPZQKONWTK-KWCYVHTRSA-N
Comment: Energy0
Num peaks: 31
109.0284058 1.206204759
123.0440559 1.244614536
135.0440559 0.7957465841
137.0597059 8.370126218
155.0702706 1.274991676
165.0546206 0.948146136
181.0495352 1.654758474
183.0651853 3.306185298
185.0808353 0.99342265
195.0651853 1.070379463
197.0808353 2.071889436
207.0651853 2.554158531
209.0808353 0.6799874879
223.0600999 1.173838471
225.0757499 5.226503041
273.0757499 0.639260236
277.1070501 1.607448163
289.0706646 1.273060139
291.0863146 3.31359773
293.1019647 1.335993992
295.1176147 1.204176299
305.1019647 0.8689106569
307.1176147 0.7996036781
319.1176147 0.9551356455
329.1019647 0.7180847947
335.1125294 1.071114785
347.1125294 5.84965031
349.1281794 2.184930217
351.1438295 1.367208903
361.1281794 5.569967875
379.1387441 14.69611977

Name: +ve in-silico MS/MS by CFM-ID for DEBZOPZQKONWTK-KWCYVHTRSA-N
ID: DEBZOPZQKONWTK-KWCYVHTRSA-N
Comment: Energy1
Num peaks: 31
87.04405588 0.9927004773
97.02840582 1.366783411
99.04405588 1.181938213
109.0284058 2.342008648
109.0647913 2.507730033
111.0440559 1.968933825
123.0440559 1.022303845
135.0440559 1.094513341
137.0233204 1.275618315
137.0597059 17.4255737
139.0389705 2.589498637
141.0546206 2.818689336
155.0702706 2.499274865
183.0651853 1.092708621
195.0651853 1.020418236
197.0808353 1.984844035
207.0651853 2.619831468
209.0808353 1.450302405
225.0757499 2.713411433
269.1019647 0.8700493158
275.0914 1.016151412
277.1070501 1.038473654
289.0706646 1.312205657
291.0863146 1.459961353
293.1019647 2.994635294
295.1176147 2.911851423
347.1125294 1.037899879
349.1281794 1.584977921
351.1438295 1.501140931
361.1281794 2.556511706
379.1387441 1.396468447

Name: +ve in-silico MS/MS by CFM-ID for DEBZOPZQKONWTK-KWCYVHTRSA-N
ID: DEBZOPZQKONWTK-KWCYVHTRSA-N
Comment: Energy2
Num peaks: 31
39.02292652 1.251830046
41.03857658 1.10594674
51.02292652 1.017959496
55.01784114 2.983374972
57.0334912 0.7453740715
59.04914126 1.381782393
65.00219107 1.81536921
65.03857658 0.8513313449
67.01784114 4.25070319
75.08044139 0.8226018709
97.02840582 3.602009356
99.04405588 0.7169835904
109.0284058 1.224775692
111.0440559 2.131405126
121.0284058 0.8493810926
123.0076704 0.8367511772
123.0440559 4.718668871
125.0597059 1.749800397
135.0440559 0.846045939
137.0597059 16.84916458
139.0389705 0.9815249422
165.0546206 1.697357047
207.0651853 0.8626056105
231.0651853 0.7295933505
261.0757499 0.8382718953
291.0863146 0.7173867095
317.1019647 0.9600952714
321.1332648 0.8894000411
349.1281794 1.311530642
351.1438295 0.8634790998
361.1281794 1.24700145

Name: +ve in-silico MS/MS by CFM-ID for STJTYBJHMLVPKT-FKRBRYKNSA-N
ID: STJTYBJHMLVPKT-FKRBRYKNSA-N
Comment: Energy0
Num peaks: 6
163.0600999 2.548524256
239.0702706 13.0339597
257.0808353 32.55388248
383.1125294 2.016538522
401.1230941 15.28408575
419.1336587 19.22018758

Name: +ve in-silico MS/MS by CFM-ID for STJTYBJHMLVPKT-FKRBRYKNSA-N
ID: STJTYBJHMLVPKT-FKRBRYKNSA-N
Comment: Energy1
Num peaks: 8
145.0495352 2.590830494
163.0600999 2.879529133
215.0702706 1.732348128
229.0859207 2.149895396
239.0702706 24.69394294
255.0651853 1.689484013
257.0808353 42.33862925
401.1230941 2.953080463

Name: +ve in-silico MS/MS by CFM-ID for STJTYBJHMLVPKT-FKRBRYKNSA-N
ID: STJTYBJHMLVPKT-FKRBRYKNSA-N
Comment: Energy2
Num peaks: 31
41.00219107 0.751082112
43.01784114 2.746837144
45.0334912 1.173675493
57.0334912 1.235692321
65.00219107 1.541355216
87.00767038 0.9220272
89.02332044 0.8504391809
101.0233204 0.7274752923
103.0389705 0.994585216
141.0182351 0.7713376099
145.0495352 1.699958625
173.0597059 4.2650032
187.075356 1.00669662
189.0546206 0.7088093115
199.0389705 3.212553371
213.0546206 0.9203784137
215.0338851 4.798243964
215.0702706 2.048856468
217.0495352 3.014250785
223.075356 0.7212303289
229.0859207 2.53347475
231.0651853 1.538011386
239.0702706 18.0703178
241.0495352 1.8460498
241.0859207 1.683042308
255.0651853 1.128690322
257.0808353 12.18916004
261.1121354 1.013470018
263.1277855 1.013470018
357.0968793 0.6294673197
359.1125294 0.8357307757

Name: +ve in-silico MS/MS by CFM-ID for WSJDTGQWBASAKN-QDSGRFBLSA-N
ID: WSJDTGQWBASAKN-QDSGRFBLSA-N
Comment: Energy0
Num peaks: 27
95.04914126 0.7954078455
117.0334912 3.311262126
119.0491413 1.664138987
121.0647913 2.102732135
123.0804414 0.6432316581
137.0597059 1.174279476
163.0600999 1.971174322
165.0546206 1.183529505
251.0550145 2.302304184
253.0706646 1.636151002
255.0651853 2.075100092
255.0863146 1.656903617
257.0808353 0.6879028519
257.1019647 0.8229244444
271.0812292 2.074841125
281.0655792 0.8227347857
283.0600999 0.8916548207
283.0812292 0.8294170513
297.0604938 0.8407295747
297.0968793 0.6713799405
299.0761439 4.670356542
345.0968793 0.8197113158
383.1125294 0.9742543651
389.1230941 0.6932800304
391.1387441 0.8724444871
401.1230941 16.61130252
419.1336587 27.35992821

Name: +ve in-silico MS/MS by CFM-ID for WSJDTGQWBASAKN-QDSGRFBLSA-N
ID: WSJDTGQWBASAKN-QDSGRFBLSA-N
Comment: Energy1
Num peaks: 31
43.01784114 2.850766788
45.0334912 1.071626759
73.02840582 0.7770964592
105.0334912 5.340688745
107.0491413 4.530891775
[truncated: 765,175 more chars]
