# Supplementary material for: Ion mobility collision cross-section atlas for known and unknown metabolite annotation in untargeted metabolomics
Source: Nat Commun. 2020 Aug 28;11:4334. doi: 10.1038/s41467-020-18171-8 (PMC7455731; doi:10.1038/s41467-020-18171-8)
Supplement: Supplementary file 8 — Supplementary Data 5 [file 41467_2020_18171_MOESM8_ESM.zip › 01_positive_mode/L0681/cfmid_result.txt]

1 0.2 GFTNAFYAAOYHJS-UHFFFAOYSA-N CC1=CC2=C(OC(=N2)C2=CC(NC(=O)C3=CC=CC4=CC=CC=C34)=CC=C2)C=C1
2 0.18181818 CKNMWYYLAYLFET-UHFFFAOYSA-N COC(=O)C1=CC2=CC=CC=C2C=C1OCC(=O)NCC1=CC=C(Cl)C=C1
3 0.16666667 HPBQZTVKXNNOSF-UHFFFAOYSA-N CN(CCOS(=O)(=O)C1=CC=C(C)C=C1)S(=O)(=O)C1=CC=C(C)C=C1
4 0.095238095 HRDPOIAEGBHOIR-IQUTYRLHSA-N COc1c2OCOc2ccc1C(=O)C3COC(C3CO)c4ccc5OCOc5c4
5 0.086956522 OMZZZQVIHAHEOK-POBANCCBSA-N OCC=CC#CC#CC#CC=CC(CO)OC1OC(CO)C(O)C(O)C1O
6 0.086956522 YFYCCFVHMIPAEV-UHFFFAOYSA-N NCC(C(C(C(=O)NC(C(C1OC2N(C1O)C(=O)C2)O)C(=O)O)N)O)O
7 0.074074074 NYVMSVZIMOGKFU-UHFFFAOYSA-N NCC(C(C(C(=O)O)NC(=O)C(C(C1OC2N(C1)C(=O)C2O)O)N)O)O
8 0.0625 XMPUMSZAPGEAKR-UHFFFAOYSA-N O=CC(C(C(C(=O)O)NC(=O)C(C(C(CN)O)O)N)O)OC1CC(=O)N1
9 0 AFHJQYHRLPMKHU-OSYMLPPYSA-N C1=CC2=C(C(=C1)O)C(=O)C3=C(C=C(C=C3[C@H]2[C@H]4[C@@H]([C@H]([C@@H]([C@H](O4)CO)O)O)O)CO)O
10 0 YVCVYCSAAZQOJI-BTINSWFASA-N COC1=CC(=CC(=C1O)OC)[C@H]2[C@@H]3[C@H](COC3=O)[C@H](C4=CC5=C(C=C24)OCO5)O
11 0 JGGWNGRBXJWAOC-HKJPBSJPSA-N COC1=CC(=CC(=C1O)OC)[C@H]2[C@@H]3[C@@H](CC4=C(C5=C(C=C24)OCO5)O)COC3=O
12 0 LZJHNXHYKRKCDZ-UHFFFAOYSA-N C[N+]1=C2C(=C3C(=CC(=C(C3=C1)OC)OC)OC)C=CC4=CC5=C(C=C42)OCO5
13 0 FUAPOWMHFINSMM-UHFFFAOYSA-N C[N+]1=CC2=C3C(=CC(=C2C4=C1C5=CC(=C(C=C5C=C4)OC)OC)OC)OCO3
14 0 GPKHJXVBFIQGKO-UHFFFAOYSA-N CC(=O)OC1=CC=C(C=C1)C2=CC(=O)C3=C(O2)C(=C(C(=C3OC)OC)OC)OC
15 0 XUDNWQSXPROHLK-XMHOSAIYSA-N C1=CC=C(C=C1)C2=C(C(=O)C3=CC=CC=C3O2)O[C@H]4[C@@H]([C@H](C([C@H](O4)CO)O)O)O
16 0 YNWXJFQOCHMPCK-LXGDFETPSA-N C1=CC(=CC=C1/C=C/C(=O)C2=C(C=C(C=C2)O)O)O[C@H]3[C@@H]([C@H]([C@@H]([C@H](O3)CO)O)O)O
17 0 DEMKZLAVQYISIA-ZRWXNEIDSA-N C1[C@H](OC2=C(C1=O)C=CC(=C2)O)C3=CC=C(C=C3)O[C@H]4[C@@H]([C@H]([C@@H]([C@H](O4)CO)O)O)O
18 0 AFHJQYHRLPMKHU-WEZNYRQKSA-N C1=CC2=C(C(=C1)O)C(=O)C3=C(C=C(C=C3[C@@H]2[C@H]4[C@@H]([C@H]([C@@H]([C@H](O4)CO)O)O)O)CO)O
19 0 WMAOOSUVFZELAH-CMWLGVBASA-N CC1=C(C=C2C(=C1)C(=O)C3=C(C=C(C=C3O2)O)O[C@H]4[C@@H]([C@H]([C@@H]([C@H](O4)CO)O)O)O)C
20 0 YVCVYCSAAZQOJI-JHQYFNNDSA-N COC1=CC(=CC(=C1O)OC)[C@H]2[C@@H]3[C@H](COC3=O)[C@@H](C4=CC5=C(C=C24)OCO5)O
21 0 BIWKXNFEOZXNLX-SQOYHTLWSA-N C/C=C\1/[C@@H](C(=CO[C@H]1O)C(=O)OC)CC(=O)OCCC2=CC(=C(C=C2)O)O
22 0 DEMKZLAVQYISIA-UHFFFAOYSA-N OCC1OC(OC2=CC=C(C=C2)C2CC(=O)C3=C(O2)C=C(O)C=C3)C(O)C(O)C1O
23 0 CCJBNIRSVUKABH-UHFFFAOYSA-N COC1=C(OC)C=C(C=C1)C1=C(O)C(=O)C2=C(OC)C(OC)=C(OC)C(OC)=C2O1
24 0 JDVPHCLYMGBZLE-UHFFFAOYSA-N COC1=C(OC)C=C(C=C1)C1=C(OC)C(=O)C2=C(O)C(OC)=C(OC)C(OC)=C2O1
25 0 LIHVLVGTXLTMAQ-UHFFFAOYSA-N COC1=C(OC)C=C(C=C1)C1=C(OC)C(=O)C2=C(OC)C(OC)=C(O)C(OC)=C2O1
26 0 AASAENAURCLYSI-UHFFFAOYSA-N CC12C3C(C(O)=O)C45CC(O)(C(O)CC4C3(OC1=O)C=CC2O)C(=C)C5O
27 0 AFHJQYHRLPMKHU-UHFFFAOYSA-N OCC1OC(C(O)C(O)C1O)C1C2=C(C(O)=CC=C2)C(=O)C2=C1C=C(CO)C=C2O
28 0 XQWFHGOIUZFQPJ-FPYGCLRLSA-N OCC1OC(OC2=CC(O)=C(C=C2)C(=O)\C=C\C2=CC=C(O)C=C2)C(O)C(O)C1O
29 0 YNWXJFQOCHMPCK-FPYGCLRLSA-N OCC1OC(OC2=CC=C(\C=C\C(=O)C3=C(O)C=C(O)C=C3)C=C2)C(O)C(O)C1O
30 0 CNNUKFIXGVQJSF-UHFFFAOYSA-N COC1=CC=C(C=C1)C1CC(=O)C2=C(O)C=C(OC3OCC(O)C(O)C3O)C=C2O1
31 0 HJBUYKZTEBZNSH-UHFFFAOYSA-N OCC1OC(OC2=CC3=C(C=C2)C(=O)CC(O3)C2=CC=C(O)C=C2)C(O)C(O)C1O
32 0 OVWZFLKQVPSRDZ-DUJSBPBCSA-N C[C@@H]1O[C@@H](OC2=CC(O)=CC3=C2C(=O)C[C@H](O3)C2=CC=C(O)C=C2)[C@H](O)[C@H](O)[C@H]1O
33 0 DEBZOPZQKONWTK-UHFFFAOYSA-N COC(=O)C1=COC(C)C(C=O)C1CC(=O)OCCC1=CC=C(O)C(O)=C1
34 0 KKJXSJGKUZBVIH-RGHIGTIISA-N OC[C@H]1O[C@@H](OC2=CC3=C(C=C2)C(=O)C(CO3)C2=CC=C(O)C=C2)[C@H](O)[C@@H](O)[C@@H]1O
35 0 KCTFPBYBZISAEX-UHFFFAOYSA-N OCC1OC(OC2=CC=CC3=C2C(=O)C=C(O3)C2=CC=CC=C2)C(O)C(O)C1O
36 0 GQIUCJBQLDCVPS-BNVRZUOOSA-N OC[C@H]1O[C@@H](OC2=CC(O)=CC(\C=C\C3=CC=CC=C3)=C2C(O)=O)[C@H](O)[C@@H](O)[C@@H]1O
37 0 JRUMXTPQUYPUHC-BQYQJAHWSA-N CC1=C(OC2OC(COC(=O)\C=C\C3=CC=CC=C3)C(O)C(O)C2O)OC=CC1=O
38 0 VCOWIXWIOZUOJS-UHFFFAOYSA-N COC1=C(OC)C=C(C=C1)C1=C(OC)C(=O)C2=C(OC)C(O)=C(OC)C(OC)=C2O1
39 0 VIKIIYUHWNDRNI-LVEHSUOCSA-N O[C@@H]1[C@@H](O)[C@H](OC2=CC=C(C=C2)[C@H]2COC3=CC(O)=CC=C3C2)O[C@@H]([C@H]1O)C(O)=O
40 0 XDPLKWRSVXUQBN-LVEHSUOCSA-N O[C@@H]1[C@@H](O)[C@H](OC2=CC=C3C[C@H](COC3=C2)C2=CC=C(O)C=C2)O[C@@H]([C@H]1O)C(O)=O
41 0 KXAAUVHIGIFUSM-RVLIQFCMSA-N CC(C(=O)O[C@@H]1O[C@@H]([C@@H](O)[C@H](O)[C@H]1O)C(O)=O)C1=CC=CC(OC2=CC=CC=C2)=C1
42 0 GWQNJENCHOHOQT-UHFFFAOYSA-N OCC1OC(C(O)C(O)C1O)C1=C(O)C=C(O)C2=C1OC(CC2=O)C1=CC=CC=C1
43 0 PELYCHNAOLSZAQ-UHFFFAOYSA-N COC1=C(C2OCC(O)C(O)C2O)C2=C(C(O)=C1)C(=O)C=C(O2)C1=CC=CC=C1
44 0 GITZIUVITKYUSO-UHFFFAOYSA-N OC1C(O)C(OC2=C(C=C(O)C=C2)C(=O)CCC2=CC=CC=C2)OC(C1O)C(O)=O
45 0 PXNNJIAQOLOYMF-UHFFFAOYSA-N OC1C(O)C(OC2=CC(C(=O)CCC3=CC=CC=C3)=C(O)C=C2)OC(C1O)C(O)=O
46 0 ZBPALCGENQLIBT-UHFFFAOYSA-N OC1C(O)C(OC2=C(O)C=CC(=C2)C(=O)CCC2=CC=CC=C2)OC(C1O)C(O)=O
47 0 BQKOJMOCYJMXFO-UHFFFAOYSA-N OC1C(O)C(OC2=C(O)C=C(C=C2)C(=O)CCC2=CC=CC=C2)OC(C1O)C(O)=O
48 0 TWTQVIQWCKRMHD-MDZDMXLPSA-N [H]\C(=C(\[H])C1=CC=CC=C1)C(=O)C1=CC(OC2OC(C(O)C(O)C2O)C(O)=O)=CC=C1
49 0 UCEIIKXJAMWBIL-UHFFFAOYSA-N OC1C(O)C(OC2=CC=CC=C2CCC(=O)C2=CC(O)=CC=C2)OC(C1O)C(O)=O
50 0 MPRTXTPGMGFAJT-UHFFFAOYSA-N OC1C(O)C(OC2=CC=CC(=C2)C(=O)CCC2=CC=CC=C2O)OC(C1O)C(O)=O
51 0 JTKSJFZOCIBOMV-UHFFFAOYSA-N OC1C(O)C(OC2=CC=CC(CCC(=O)C3=CC(O)=CC=C3)=C2)OC(C1O)C(O)=O
52 0 FALNQERBYVZQRU-UHFFFAOYSA-N OC1C(O)C(OC2=CC=CC(=C2)C(=O)CCC2=CC(O)=CC=C2)OC(C1O)C(O)=O
53 0 XNFCECMFFVMXEZ-UHFFFAOYSA-N OC1C(O)C(OC2=CC=C(CCC(=O)C3=CC(O)=CC=C3)C=C2)OC(C1O)C(O)=O
54 0 MOPZTHIOESTQGB-UHFFFAOYSA-N OC1C(O)C(OC2=CC=CC(=C2)C(=O)CCC2=CC=C(O)C=C2)OC(C1O)C(O)=O
55 0 MQZCUJOHTHEMJF-IZZDOVSWSA-N [H]\C(=C(\[H])C1=CC=CC=C1)C(=O)C1=CC=C(OC2OC(C(O)C(O)C2O)C(O)=O)C=C1
56 0 KLMKGDIYOORAED-UHFFFAOYSA-N C1(OC)C=C(O)C2C(=O)C3C4=C(OC(OCC)C=3OC=2C=1)C=C(OC)C(OC)=C4
57 0 FDDICYCDJLNBGT-UHFFFAOYSA-N C1(O)=CC2OC(=O)C3C4C(CC(O)C(O)(C)C)=C(OC)C(O)=CC=4OC=3C=2C=C1
58 0 NORMTIXLPBZOKX-FYNQTZHUSA-N C1(O)=CC2OC(C3C=CC(O)=CC=3)=CC(=O)C=2C(O)=C1[C@@H]1OC(C)[C@H](O)[C@H](O)C1
59 0 AODUPPDRCWXZLS-UHFFFAOYSA-N C1(OC)=CC2OC(C3C=C(OC)C(O)=C(OC)C=3)=C(OC)C(=O)C=2C(OC)=C1OC
60 0 XZKJITYVVLNMNW-UHFFFAOYSA-N C1(OC)=CC2OC(C3C=C(OC)C(OC)=C(OC)C=3)=C(OC)C(=O)C=2C(O)=C1OC
61 0 ZTRIAPGZDVETGL-UHFFFAOYSA-N C1(OC)=CC2OC(C3C(OC)=C(OC)C(OC)=C(OC)C=3)=CC(=O)C=2C(O)=C1OC
62 0 LYGDVJBJNCXPRS-UHFFFAOYSA-N C1(OC)=CC2OC(C3C(OC)=C(O)C(OC)=C(OC)C=3)=CC(=O)C=2C(OC)=C1OC
63 0 FBAFEXJDBWVSTQ-UHFFFAOYSA-N C1(OC)=C(OC)C2OC(C3C=C(OC)C(O)=C(OC)C=3)=CC(=O)C=2C(OC)=C1OC
64 0 SLQBCWSRVWZOFU-UHFFFAOYSA-N C1(OC)=C(OC)C2OC(C3C=C(O)C(OC)=C(OC)C=3)=CC(=O)C=2C(OC)=C1OC
65 0 OQDRNXWYFPDFEO-UHFFFAOYSA-N C1(OC)=C(O)C2OC(C3C=C(OC)C(OC)=C(OC)C=3)=CC(=O)C=2C(OC)=C1OC
66 0 MQBFFYQCZCKSBX-UHFFFAOYSA-N C1(OC)=C(OC)C2OC(C3C=C(OC)C(OC)=C(OC)C=3)=CC(=O)C=2C(O)=C1OC
67 0 WEZNCEOIPZBRTB-UHFFFAOYSA-N C1(OC)=C(OC)C2OC(C3C(OC)=CC(OC)=C(OC)C=3)=CC(=O)C=2C(O)=C1OC
68 0 WEFAEVMPXFOSHQ-UHFFFAOYSA-N C12C(=O)C(OC)=C(C3C(OC)=CC(OC)=C(OC)C=3OC)OC=1C=C(OC)C=C2O
69 0 JCDWUNUFICKNAT-UHFFFAOYSA-N C12C(=O)C(OC)=C(C3C=C(OC)C(OC)=CC=3OC)OC=1C=C(OC)C(OC)=C2O
70 0 ZRKHWLRSNPTLPH-UHFFFAOYSA-N C1(OC)=C(OC(=O)CCC)C2OC(C3C=CC(OC)=CC=3)=C(O)C(=O)C=2C(O)=C1
71 0 VZZSHWGQMLXLPF-UHFFFAOYSA-N C12C(=O)C(OC)=C(C3C=C(OC)C(OC)=C(OC)C=3)OC=1C(O)=C(OC)C=C2OC
72 0 YBWGYGWOYCKNFB-UHFFFAOYSA-N C12C(=O)C(OC)=C(C3C=C(OC)C(OC)=C(OC)C=3)OC=1C(OC)=C(OC)C=C2O
73 0 YLDLSFKRVJHNKM-UHFFFAOYSA-N C1(OC)=C(OC)C2OC(C3C(OC)=CC=C(OC)C=3)=C(OC)C(=O)C=2C(O)=C1OC
74 0 PIZGDKARXAJXIJ-UHFFFAOYSA-N C12=C(O)C(OC(C(C)C)=O)=C(OC)C(OC)=C1OC(C1C=CC(O)=CC=1)=CC2=O
75 0 PRQZCQXKEQGINA-UHFFFAOYSA-N C1(OC)=C(OC)C2OC(C3C(OC)=CC(OC)=CC=3)=C(OC)C(=O)C=2C(O)=C1OC
76 0 MZVNOJAOJRNZHT-RXWPFCFCSA-N C1(O)=CC=C(C(=O)/C=C/C2C=CC(O)=CC=2)C(O)=C1[C@@H]1OC(CO)[C@@H](O)[C@H](O)C1O
77 0 XQWFHGOIUZFQPJ-XETXNTDKSA-N C1(O[C@@H]2O[C@H](CO)[C@@H](O)[C@@H](O)[C@H]2O)C=CC(C(=O)/C=C/C2C=CC(O)=CC=2)=C(O)C=1
78 0 FCARTXFTNXJKAO-BNNHGEFNSA-N C1C=CC(C(=O)/C=C/C2C=CC(O[C@@H]3OC(CO)[C@@H](O)[C@H](O)C3O)=CC=2)=C(O)C=1O
79 0 OBPLDMNJOKPNQM-VOTSOKGWSA-N C12OCOC1=C(OC)C(C(=O)/C=C/C1C=C(OC)C(OC)=C(OC)C=1OC)=C(O)C=2
80 0 WSJDTGQWBASAKN-QSKLSLQMSA-N C1(O)=C([C@@H]2O[C@H](CO)[C@H](O)[C@H](O)[C@H]2O)C2O[C@H](C3C=CC(O)=CC=3)CC(=O)C=2C=C1
81 0 DEMKZLAVQYISIA-UZQFATADSA-N C1(O)=CC2OC(C3C=CC(O[C@@H]4O[C@H](CO)[C@@H](O)[C@H](O)[C@H]4O)=CC=3)CC(=O)C=2C=C1
82 0 HJBUYKZTEBZNSH-BDHDDQLPSA-N C1(O[C@@H]2O[C@H](CO)[C@@H](O)[C@@H](O)[C@H]2O)=CC2OC(C3C=CC(O)=CC=3)CC(=O)C=2C=C1
83 0 VFPGPPMQCHGMCT-UHFFFAOYSA-N C1(O)=CC2OC(C3C=CC=CC=3)CC(=O)C=2C(OC2OC(CO)C(O)C(O)C2O)=C1
84 0 GPGFGFUBECSNTG-YDURXRNYSA-N C1(O[C@@H]2OC(CO)[C@@H](O)[C@H](O)C2O)C=C(O)C2C(=O)C[C@@H](C3C=CC=CC=3)OC=2C=1
85 0 OVWZFLKQVPSRDZ-NMHUYQPFSA-N C1(O)=CC2OC(C3C=CC(O)=CC=3)CC(=O)C=2C(O[C@@H]2OC(C)[C@H](O)[C@H](O)C2O)=C1
86 0 LUCQSVLCPJUJRN-YBHSYVBASA-N C1(O[C@@H]2OC(C)[C@H](O)[C@H](O)C2O)=CC2OC(C3C=CC(O)=CC=3)CC(=O)C=2C(O)=C1
87 0 SMIANZMWOZURTO-UMUGIMIDSA-N C1(O)C=C(O)C2C(=O)C[C@@H](C3C=CC(O[C@@H]4OC(C)[C@H](O)C(O)[C@@H]4O)=CC=3)OC=2C=1
88 0 CNNUKFIXGVQJSF-KXRVLXRMSA-N C1(O[C@@H]2OC[C@@H](O)[C@H](O)[C@H]2O)=CC2OC(C3C=CC(OC)=CC=3)CC(=O)C=2C(O)=C1
89 0 PKKWZACWYPOGSA-UHFFFAOYSA-N C1(OC)=C(OC)C2OC(C3C=C(OC)C4OCOC=4C=3)CC(=O)C=2C(OC)=C1OC
90 0 LUMKNAVTFCDUIE-VHXPQNKSSA-N OCCOC1=CC=C(C=C1)C(=C(\CCCl)C1=CC=CC=C1)\C1=CC=CC=C1
91 0 OVSKGTONMLKNPZ-UHFFFAOYSA-N CN1C=C(C2=CC=CC=C12)C1=C(C(=O)NC1=O)C1=CN(C)C2=CC(=CC=C12)[N+]([O-])=O
92 0 SQCDMTZMCHZYGO-FZMZJTMJSA-N [H][C@@](N)(C(=O)N1CCCC1)[C@]([H])(C)C1=NC(=NO1)C1=CC=C(C=C1)S(C)(=O)=O
93 0 SWXKLXXVFMYMDP-UHFFFAOYSA-N OC(=O)CC1=CC=C(C=C1)C1=CNC2=NC=C(C=C12)C1=CC=C2C=CC=CC2=C1
94 0 SSNQAUBBJYCSMY-LWQPPDATSA-N [H][C@@]12C[C@]([H])(O)[C@]([H])(O)C(=O)C=CC[C@]([H])(C)OC(=O)C3=C(C=C(OC)C=C3O)[C@@]1([H])O2
95 0 AJEDMWQPEGCRLJ-PDSXEYIOSA-N CC1=CC(CC(C)(O)C(O)COc2c3OC(=O)C=Cc3cc4ccoc24)OC1=O
96 0 WYBYWLAOBATXAF-GRIUISKZSA-N CC(=C/C(O)CC(C)(O)C(O)COc1c2C=CC(=O)Oc2cc3occc13)C(=O)O
97 0 XOJJZYZCRNGOFV-YLZOTCFESA-N COc1cc(O)c2C(=O)OC(C3CC(O)C(O)C4(OC(C)CC=C4)O3)c2c1
98 0 KKHOARWEVJJBTK-BTINSWFASA-N COc1cc(cc(O)c1OC)C2C3C(COC3=O)C(O)c4cc5OCOc5cc24
99 0 GPGFGFUBECSNTG-SFTVRKLSSA-N OCC1OC(Oc2cc(O)c3C(=O)CC(Oc3c2)c4ccccc4)C(O)C(O)C1O
100 0 KLMKGDIYOORAED-NRFANRHFSA-N CCOC1Oc2cc(OC)c(OC)cc2C3=C1Oc4cc(OC)cc(O)c4C3=O
101 0 OVWZFLKQVPSRDZ-TUSKCHRLSA-N CC1OC(Oc2cc(O)cc3OC(CC(=O)c23)c4ccc(O)cc4)C(O)C(O)C1O
102 0 UQFYMIDDRRJKBM-JNPGQTHHSA-N Cc1cc(O)c2C(=O)c3c(O)cccc3C(O)(C4OC(CO)C(O)C(O)C4O)c2c1
103 0 UQFYMIDDRRJKBM-CRZBQJGTSA-N Cc1cc(O)c2C(=O)c3c(O)cccc3C(O)(C4OC(CO)C(O)C(O)C4O)c2c1
104 0 CZMGDDWGJAFWEI-LIRRHRJNSA-N COc1cc(OC(=O)C)c(OC)c2OC3C(COc4cc(OC(=O)C)ccc34)c12
105 0 XQWFHGOIUZFQPJ-LXGDFETPSA-N OCC1OC(Oc2ccc(C(=O)C=Cc3ccc(O)cc3)c(O)c2)C(O)C(O)C1O
106 0 HHQIZOGLMHHKLC-SOCIYPEWSA-N COc1cc(OC2OCC(O)C(O)C2O)c3C(=O)CC(Oc3c1)c4ccc(O)cc4
107 0 XYTUBPYFYSWFDL-FQEVSTJZSA-N CC(=O)OC(Cc1ccc(OC(=O)C)cc1)C(=O)c2ccc(OC(=O)C)cc2O
108 0 CNNUKFIXGVQJSF-CQQLTZKSSA-N COc1ccc(cc1)C2CC(=O)c3c(O)cc(OC4OCC(O)C(O)C4O)cc3O2
109 0 VDDNWQMEDCJRQC-IHGRRFEYSA-N OCC1OC(Oc2ccc(cc2)C3Cc4cccc(O)c4C(=O)O3)C(O)C(O)C1O
110 0 NORMTIXLPBZOKX-WGDDEHRHSA-N CC1OC(CC(O)C1O)c2c(O)cc3OC(=CC(=O)c3c2O)c4ccc(O)cc4
111 0 LSEZQEFBFFRCNW-DQQPYCQWSA-N CC1N(O)C2N(C1=O)c3ccccc3C24CC(N5C=Nc6ccccc6C5=O)C(=O)O4
112 0 WSSUONOTXMPGNR-ZIAGYGMSSA-N NC(=O)C(Cc1ccc(O)c(c1)c2cc(CC(C#N)C(=O)N)ccc2O)C#N
113 0 DEBZOPZQKONWTK-YUTCNCBUSA-N COC(=O)C1=COC(C)C(C=O)C1CC(=O)OCCc2ccc(O)c(O)c2
114 0 WYBYWLAOBATXAF-OAWOYGNOSA-N CC(=C/C(O)CC(C)(O)C(O)COc1c2C=CC(=O)Oc2cc3occc13)C(=O)O
115 0 ZBIRPIHXWCKNNL-UOQNYSNHSA-N CC1OC(C(O)C(O)C1O)c2c(O)cc3OC(=CC(=O)c3c2O)c4ccccc4
116 0 DNABNTQMDXKPON-ZIIYPAMZSA-N CC(=O)c1c(C)cc2cccc(O)c2c1OC3OC(CO)C(O)C(O)C3O
117 0 UFYRHTUTUIPRGG-SVYNMNNPSA-N CC(O)(CC1CC(C)(O)C(=O)O1)C(O)COc2ccc3C=CC(=O)Oc3c2
118 0 FIUKBHLOUGCTHU-PAZPRULQSA-N CC(=O)OCC12CC(OC(=O)C)C3C(OC(=O)C3=C)C=C(/CCC1O2)C=O
119 0 WYBYWLAOBATXAF-ZBGXZVPXSA-N CC(=C/C(O)CC(C)(O)C(O)COc1c2C=CC(=O)Oc2cc3occc13)C(=O)O
120 0 IKTPWMTZNXOEIV-IHGRRFEYSA-N OCC1OC(Oc2cccc3CC(OC(=O)c23)c4ccc(O)cc4)C(O)C(O)C1O
121 0 NNGGBEYEJBWSSK-PXUUQBERSA-N CC1=CCC2(OO)C1C3OC(=O)C(=C)C3C(CC2=C)OC(=O)C(=CCO)O
122 0 FZUPKYUANHOYBD-JZXZQAMYSA-N CC(=O)c1c(C)cc2cccc(OC3OC(CO)C(O)C(O)C3O)c2c1O
123 0 AVYRWRRYPRHDJL-AZFSHXRASA-N COc1cc(OC2OC(CO)C(O)C2O)cc3cc(C)c(C(=O)C)c(O)c13
124 0 UPCRMPLOWXXPFK-XZNCQINMSA-N OCC1OC(Oc2cc(O)c(C(=O)O)c(C=Cc3ccccc3)c2)C(O)C(O)C1O
125 0 KKJXSJGKUZBVIH-RSXXEETQSA-N OCC1OC(Oc2ccc3C(=O)C(COc3c2)c4ccc(O)cc4)C(O)C(O)C1O
126 0 QKHHOTYFRWNZNT-OWYHZJEWSA-N OC1COC(Oc2cc(O)ccc2CCc3ccc(O)cc3O)C(O)C1O
127 0 XFWPEWCRDHUVPK-UHFFFAOYSA-N COc1cc2c3C(=O)c4c(O)cc(O)cc4Oc3oc2c(CCC(C)(C)O)c1O
128 0 VSHBHDIKPQHDHQ-NSHDSACASA-N COC(=O)c1cc(OC)cc(OC)c1C(=O)C2=COC(=CC2=O)CC(C)OC(=O)C
129 0 FDDICYCDJLNBGT-HNNXBMFYSA-N COc1c(O)cc2oc3c4ccc(O)cc4OC(=O)c3c2c1CC(O)C(C)(C)O
130 0 VPZCNCFYAPSUAL-FIJKSOLZSA-N OCC(=C)C(=O)OC1CC23OC2CCC(=CC4OC(=O)C(=C)C14)COC3O
131 0 UOYUIWWYLLWSMC-CBUYMQHQSA-N CC(O)(CO)C1OC(=O)C=C2C3(C)CC4OC4C5(C)C3C(OC5=O)C6OC126
132 0 VRWCUUDDJCWFII-ULYHCOEVSA-N COC(=C)C(=O)OC1CC23OC2CCC(=CC4OC(=O)C(=C)C14)COC3O
133 0 MSRCSJJZGZPZMA-UHFFFAOYSA-N COc1c(CCC(C)(C)O)c(O)cc2OC(=O)c3c(oc4cc(O)c(O)cc34)c12
134 0 AASAENAURCLYSI-VXURTKDUSA-N CC12C(O)C=CC3(OC1=O)C4CC(O)C5(O)CC4(C(O)C5=C)C(C23)C(=O)O
135 0 OEBPHTWRMNJXJQ-FKRBRYKNSA-N CC1=CC(=O)c2c(C)cc3cc(O)cc(OC4OC(CO)C(O)C(O)C4O)c3c2O1
136 0 WSJDTGQWBASAKN-MDIKLZHPSA-N OCC1OC(C(O)C(O)C1O)c2c(O)ccc3C(=O)CC(Oc23)c4ccc(O)cc4
137 0 SSNQAUBBJYCSMY-FZVFXEOBSA-N COc1cc(O)c2C(=O)OC(C)CC=CC(=O)C(O)C(O)CC3OC3c2c1
138 0 YQFRZQHSRXENRA-DPVPNUJOSA-N CC(CO)C1OC(=O)C=C2C3(C)C4OC4C(O)C5(C)C3C(OC5=O)C6OC126
139 0 PPFDYHVRBZKXGB-GFCCVEGCSA-N COc1cc(cc(OC)c1O)C(CO)C(=O)c2cc(OC)c(O)c(OC)c2
140 0 FCARTXFTNXJKAO-ZJNYAJGSSA-N OCC1OC(Oc2ccc(C=CC(=O)c3cccc(O)c3O)cc2)C(O)C(O)C1O
141 0 QWXUYXBTNJKCBY-QOQPWIFLSA-N COc1cc(ccc1O)C2C3C(COC3=O)C(O)c4c(OC)c5OCOc5cc24
142 0 XRKLGNIYBSVWBI-LAVAIGHBSA-N OC1CC(=O)C(O)(COC(=O)c2ccccc2)C(O)C1OC(=O)c3ccccc3
143 0 MZVNOJAOJRNZHT-RNCGAMSQSA-N OCC1OC(C(O)C(O)C1O)c2c(O)ccc(C(=O)C=Cc3ccc(O)cc3)c2O
144 0 VPZCNCFYAPSUAL-RPJKVMPJSA-N OCC(=C)C(=O)OC1CC23OC2CCC(=CC4OC(=O)C(=C)C14)COC3O
145 0 OUTWDDOLLXVXMF-AATRIKPKSA-N COc1c(O)c2C(=O)C(=C(Oc2c(OC)c1OC)C=Cc3cc(O)cc(O)c3)C
146 0 KKJXSJGKUZBVIH-VHZVHLKBSA-N OCC1OC(Oc2ccc3C(=O)C(COc3c2)c4ccc(O)cc4)C(O)C(O)C1O
147 0 DTBYJDROKVCOQC-CEKNMCGLSA-N OC1C(COC(=O)C=Cc2ccc(O)cc2)OC(Oc3ccc(O)cc3)C(O)C1O
148 0 HJBUYKZTEBZNSH-ZRWXNEIDSA-N OCC1OC(Oc2ccc3C(=O)CC(Oc3c2)c4ccc(O)cc4)C(O)C(O)C1O
149 0 VPZCNCFYAPSUAL-PNPCVVPCSA-N OCC(=C)C(=O)OC1CC23OC2CCC(=CC4OC(=O)C(=C)C14)COC3O
150 0 YJINBIPHZOTKQM-SJLPKXTDSA-N COc1ccc(cc1OC)C2Oc3c(OC)cc4C=CC(=O)Oc4c3OC2CO
151 0 HJBUYKZTEBZNSH-KKPFLKIHSA-N OCC1OC(Oc2ccc3C(=O)CC(Oc3c2)c4ccc(O)cc4)C(O)C(O)C1O
152 0 HHZSMTRQDSZCQU-DKRWVUCDSA-N CC(=O)OCC1=C2C(CC(C)(O)C3=CCC(C)(O3)C=C/2OC1=O)OC(=O)C
153 0 IHPWPTVYOWMNJM-OOBDGNPPSA-N COC1(OCC2C(OCC12O)c3ccc4OCOc4c3)c5ccc6OCOc6c5
154 0 LSEZQEFBFFRCNW-ZFSUOAISSA-N CC1N(O)C2N(C1=O)c3ccccc3C24CC(N5C=Nc6ccccc6C5=O)C(=O)O4
155 0 LSVVFMCBUROKKK-XCWOQVFSSA-N OCC1OC(Oc2ccc(O)cc2)C(OC(=O)C=C/c3ccc(O)cc3)C(O)C1O
156 0 GUFSUKYUTSPCQQ-INIZCTEOSA-N COc1cc(C2=COc3cc(O)cc(O)c3C2=O)c4CC(O)C(C)(C)Oc4c1O
157 0 NORMTIXLPBZOKX-IADOCGMGSA-N CC1OC(CC(O)C1O)c2c(O)cc3OC(=CC(=O)c3c2O)c4ccc(O)cc4
158 0 SZMVUVJWZJONPP-KIPYVINTSA-N CC1OC(Oc2ccc3C(=O)C(=COc3c2)c4ccc(O)cc4)C(O)C(O)C1O
159 0 BTFYNLICVGZVFS-INIZCTEOSA-N COc1cc(C2=COc3cc(O)cc(O)c3C2=O)c(O)c4CC(O)C(C)(C)Oc14
160 0 VFBSFVHKKKXNHM-JFQAYLLPSA-N CC12CC(OC(=O)C1CC(=O)C3(O)C(CC(O)CC23)C(=O)O)c4cocc4
161 0 XYXFJJWGCIXAQQ-INIZCTEOSA-N COc1cc(C2=COc3cc(O)cc(O)c3C2=O)c4OC(Cc4c1O)C(C)(C)O
162 0 FARFZQNVSOJULQ-INIZCTEOSA-N COc1cc(C2=COc3cc(O)cc(O)c3C2=O)c(O)c4CC(Oc14)C(C)(C)O
163 0 GGDRVNUZXSHBBB-UHFFFAOYSA-N COC1=C(Oc2cccc(OC(=O)C)c2C1=O)c3cc(OC)c(OC)c(OC)c3
164 0 LUCQSVLCPJUJRN-QHPBTUDUSA-N CC1OC(Oc2cc(O)c3C(=O)CC(Oc3c2)c4ccc(O)cc4)C(O)C(O)C1O
165 0 LTKAHEKEHUYXLZ-BCNRKGMWSA-N COC(=O)C(C=O)C(CC(=O)OCCc1ccc(O)c(O)c1)C(=C/C)C=O
166 0 NQNZAPBBCWNMHT-PFAUGDHASA-N COC1C(CO)OC(Oc2ccc3cc(oc3c2)c4cc(O)cc(O)c4)C(O)C1O
167 0 DTBYJDROKVCOQC-XCWOQVFSSA-N OC1C(COC(=O)C=C/c2ccc(O)cc2)OC(Oc3ccc(O)cc3)C(O)C1O
168 0 AFHJQYHRLPMKHU-QAHAICSFSA-N OCC1OC(C(O)C(O)C1O)C2c3cccc(O)c3C(=O)c4c(O)cc(CO)cc24
169 0 SSNQAUBBJYCSMY-KNTMUCJRSA-N COc1cc(O)c2C(=O)OC(C)CC=C/C(=O)C(O)C(O)CC3OC3c2c1
170 0 LTKAHEKEHUYXLZ-JBCIRVFLSA-N COC(=O)C(C=O)C(CC(=O)OCCc1ccc(O)c(O)c1)C(=C/C)C=O
171 0 MMMXVFFCNBQWFJ-UHFFFAOYSA-N COc1cc(Oc2c(OC)cc(OC(=O)C)cc2OC)cc(OC)c1OC
172 0 VFWBKWFDMSNXAX-WSVVRNJXSA-N OCC(=C)C(=O)OC1CC2(COC(=O)C(=C)C2C(O)C1C(=C)C(=O)O)C=C
173 0 WAOAOGHRRPNUAT-VXNCWWDNSA-N COC1C=CC(OC(=O)C)C(OC(=O)C)C1(O)COC(=O)c2ccccc2
174 0 ALERWSUCKXPZFW-GRSMTOHASA-N O[C@H]1[C@H](O)[C@@H]2O[C@]2(COC(=O)c3ccccc3)[C@H](O)[C@H]1OC(=O)c4ccccc4
175 0 MJGAWEWLKZQGDP-WPJCTDPYSA-N O[C@H]1[C@H](O)[C@]2(COC(=O)c3ccccc3)O[C@@H]2[C@H](O)[C@H]1OC(=O)c4ccccc4
176 0 IMLUWQFZCJUIHW-LKNMKHRSSA-N CC1=C[C@@H](C[C@@](C)(O)[C@H](O)COc2c3C=CC(=O)Oc3cc4occc24)OC1=O
177 0 NHIDPRPJJPJNAB-PQMYGHKGSA-N OC[C@H]1O[C@@H](Oc2ccc(C=Cc3cccc(O)c3C(=O)O)cc2)[C@H](O)[C@@H](O)[C@@H]1O
178 0 FVBTTWTYDYBUNY-MLCYQJTMSA-N COc1cc(cc(OC)c1O)[C@@H]2Oc3c(OC)cc4C=CC(=O)Oc4c3O[C@@H]2C
179 0 AGAANQSMHDUWGU-CRPGXEFLSA-N COc1cc(cc2OCOc12)[C@H]([C@@H]3COC(=O)[C@H]3C)c4cc(O)c5OCOc5c4
180 0 WAOAOGHRRPNUAT-BMFAXAFESA-N CO[C@H]1C=C[C@H](OC(=O)C)[C@@H](OC(=O)C)[C@]1(O)COC(=O)c2ccccc2
181 0 QHTLEMYROFSFNT-ATKPEJNWSA-N OC[C@H]1O[C@@H](Oc2ccc(C[C@@H]3OC(=O)c4c(O)cccc34)cc2)[C@H](O)[C@@H](O)[C@@H]1O
182 0 QOCKFMQPBNURLC-GUTCHGCDSA-N CC1=COC(=O)c2c(O)c3c(O[C@@H]4O[C@H](CO)[C@@H](O)[C@H](O)[C@H]4O)cccc3cc2C1
183 0 FCQDOFMWLSTZJE-SZXKUEQVSA-N COC(=O)C[C@H]1CC2=C(C(=O)c3c(O)cccc3C2=O)[C@]4(O[C@@H](C)C[C@H](O)[C@@H]4O)O1
184 0 XOHQGCQIXSAKSV-UHFFFAOYSA-N COc1ccc2C3=C(OCc2c1)C(=O)c4c(OC)c(OC)c(OC)c(OC)c4O3
185 0 BZHMTPJDQAFTNF-MXKBHJLWSA-N C[C@H]1O[C@H](C[C@H](O)[C@H]1O)c2c(O)cc(O)c3C(=O)C=C(Oc23)c4ccc(O)cc4
186 0 BZHMTPJDQAFTNF-YKRGOEPUSA-N C[C@H]1O[C@H](C[C@H](O)[C@@H]1O)c2c(O)cc(O)c3C(=O)C=C(Oc23)c4ccc(O)cc4
187 0 QRXMETOOCJOASL-OKGZUJFWSA-N O[C@H]1O[C@@H](Cc2c(O)ccc(C=CC(=O)c3ccc(O)cc3)c2O)[C@@H](O)[C@@H](O)[C@@H]1O
188 0 UJMAXNZYJVBCFP-RBUKOAKNSA-N COc1c(O)cc(cc1O)[C@H]2Oc3cc4OC(C)(C)C=Cc4c(O)c3C(=O)[C@@H]2O
189 0 DTBYJDROKVCOQC-QNDFHXLGSA-N O[C@@H]1[C@@H](COC(=O)C=Cc2ccc(O)cc2)O[C@@H](Oc3ccc(O)cc3)[C@H](O)[C@H]1O
190 0 UQFYMIDDRRJKBM-YHFJPUIQSA-N Cc1cc(O)c2C(=O)c3c(O)cccc3[C@@](O)([C@@H]4O[C@H](CO)[C@@H](O)[C@H](O)[C@H]4O)c2c1
191 0 NHIDPRPJJPJNAB-PEVLUNPASA-N OC[C@H]1O[C@@H](Oc2ccc(C=Cc3cccc(O)c3C(=O)O)cc2)[C@H](O)[C@@H](O)[C@@H]1O
192 0 MZVNOJAOJRNZHT-GRARQNNCSA-N OC[C@H]1O[C@H]([C@H](O)[C@@H](O)[C@@H]1O)c2c(O)ccc(C(=O)C=Cc3ccc(O)cc3)c2O
193 0 QRXMETOOCJOASL-JNGCUGFHSA-N OC1OC(Cc2c(O)ccc(C=CC(=O)c3ccc(O)cc3)c2O)C(O)C(O)C1O
194 0 LSEZQEFBFFRCNW-TYTLQBBQSA-N C[C@@H]1N(O)[C@@H]2N(C1=O)c3ccccc3[C@@]24C[C@@H](N5C=Nc6ccccc6C5=O)C(=O)O4
195 0 OLKFYGXHQXQFSC-QZTJIDSGSA-N COc1cc(ccc1O)[C@@H](O)[C@@H](CO)Oc2c(OC)cc(C=O)cc2OC
196 0 JGRNHVPRYPQZEC-HYPSKJLKSA-N COc1c2OCOc2ccc1[C@H]3OC[C@@]4(O)[C@@H]3CO[C@@H]4c5ccc6OCOc6c5
197 0 OLKFYGXHQXQFSC-MSOLQXFVSA-N COc1cc(ccc1O)[C@H](O)[C@@H](CO)Oc2c(OC)cc(C=O)cc2OC
198 0 QRXMETOOCJOASL-LELZANKISA-N O[C@@H]1O[C@H](Cc2c(O)ccc(C=CC(=O)c3ccc(O)cc3)c2O)[C@@H](O)[C@@H](O)[C@@H]1O
199 0 MVDZRRJNPJVSRY-BIENJYKASA-N CC(C)(O[C@H]1COC(=O)[C@]1(C)O)[C@H](O)Cc2c(O)ccc3C=CC(=O)Oc23
200 0 WYBYWLAOBATXAF-LODOVJSVSA-N CC(=C/[C@@H](O)C[C@@](C)(O)[C@H](O)COc1c2C=CC(=O)Oc2cc3occc13)C(=O)O
201 0 XQWFHGOIUZFQPJ-JDXDZIROSA-N OC[C@H]1O[C@H](Oc2ccc(C(=O)C=Cc3ccc(O)cc3)c(O)c2)[C@H](O)[C@@H](O)[C@@H]1O
202 0 OPJWLDXATYWXSA-QMLSVSTNSA-N C[C@@H]1C[C@@H](C[C@@](C)(O)[C@H](O)COc2ccc3C=CC(=O)Oc3c2O)OC1=O
203 0 DEBZOPZQKONWTK-KWCYVHTRSA-N COC(=O)C1=CO[C@H](C)[C@@H](C=O)[C@@H]1CC(=O)OCCc2ccc(O)c(O)c2
204 0 STJTYBJHMLVPKT-FKRBRYKNSA-N CC1=CC(=O)c2c(C)cc3cc(O[C@@H]4O[C@H](CO)[C@@H](O)[C@H](O)[C@H]4O)cc(O)c3c2O1
205 0 WSJDTGQWBASAKN-QDSGRFBLSA-N OC[C@H]1O[C@H]([C@H](O)[C@@H](O)[C@@H]1O)c2c(O)ccc3C(=O)C[C@H](Oc23)c4ccc(O)cc4
206 0 SLEYETWDYDKDJI-IQZDNPOKSA-N COc1cccc2cccc(O[C@@H]3O[C@H](COC(=O)C)[C@@H](O)[C@H](O)[C@H]3O)c12
207 0 WYYUKFFHGFCNBT-MBPYKEKKSA-N O[C@@H]1[C@@H](COC(=O)c2ccccc2)O[C@@H](O[C@@H](C(=O)O)c3ccccc3)[C@H](O)[C@H]1O
208 0 XVFVOIOTKHNXRQ-NHCUHLMSSA-N COc1c2C=CC(C)(CO)Oc2ccc1C3(O)COc4cc(O)cc(O)c4C3=O
209 0 OPJWLDXATYWXSA-XMBOCPKFSA-N CC1CC(CC(C)(O)C(O)COc2ccc3C=CC(=O)Oc3c2O)OC1=O
210 0 OWCHPBVMSHIYCQ-QZYUWFNPSA-N COc1cccc2C(=O)c3c(O)c4CC(O)(CC(O)c4c(O)c3C(=O)c12)C(C)O
211 0 WSSUONOTXMPGNR-OKILXGFUSA-N NC(=O)C(Cc1ccc(O)c(c1)c2cc(CC(C#N)C(=O)N)ccc2O)C#N
212 0 YQFRZQHSRXENRA-WLGCQKABSA-N CC(CO)C1OC(=O)C=C2C3(C)C4OC4C(O)C5(C)C3C(OC5=O)C6OC126
213 0 AALHLBOYBDTNEN-XDFHRJKLSA-N CC1CC(OC(=O)C(=C)CO)C2=C(COC(=O)C)C(=O)O/C/2=C/C3(C)OC1=CC3=O
214 0 NRJKRFCBEGCVSX-FDGUXZHASA-N OCC1OC(Oc2ccccc2O)C(O)C(O)C1OC(=O)C=Cc3ccc(O)cc3
215 0 SZMVUVJWZJONPP-JUQJLCDVSA-N CC1OC(Oc2ccc3C(=O)C(=COc3c2)c4ccc(O)cc4)C(O)C(O)C1O
216 0 PKKWZACWYPOGSA-LBPRGKRZSA-N COc1cc(cc2OCOc12)C3CC(=O)c4c(OC)c(OC)c(OC)c(OC)c4O3
217 0 KKHOARWEVJJBTK-JHQYFNNDSA-N COc1cc(cc(O)c1OC)C2C3C(COC3=O)C(O)c4cc5OCOc5cc24
218 0 YVPMEHQFKWNMQP-UHFFFAOYSA-N COC1=C(Oc2cc(OC)c(OC)c(OC)c2C1=O)c3cc(O)c(OC)c(OC)c3
219 0 QJMBQROXERHDHA-GQUPQBGVSA-N OCC1OC(Oc2cccc(c2)C3=Cc4ccccc4C(=O)O3)C(O)C(O)C1O
220 0 LUCQSVLCPJUJRN-HKMJOFQASA-N CC1OC(Oc2cc(O)c3C(=O)CC(Oc3c2)c4ccc(O)cc4)C(O)C(O)C1O
221 0 PCPHLXZWNQEQRB-UUBBYFPSSA-N Cc1cc(O)c2C(=O)c3c(O)c(O)ccc3C(C4OC(CO)C(O)C(O)C4O)c2c1
222 0 DEMKZLAVQYISIA-ONJCETCRSA-N OCC1OC(Oc2ccc(cc2)C3CC(=O)c4ccc(O)cc4O3)C(O)C(O)C1O
223 0 PUHFWRUOXJAPDN-AGVMVRSDSA-N OCC1OC(OC2OC(Cl)CC3CC(O)C(O)(CO)C23)C(O)C(O)C1O
224 0 LSVVFMCBUROKKK-CEKNMCGLSA-N OCC1OC(Oc2ccc(O)cc2)C(OC(=O)C=Cc3ccc(O)cc3)C(O)C1O
225 0 SMIANZMWOZURTO-LELURJIBSA-N CC1OC(Oc2ccc(cc2)C3CC(=O)c4c(O)cc(O)cc4O3)C(O)C(O)C1O
226 0 YYJMHKGPLXBIAH-RTWAWAEBSA-N COc1cc2c(OC3Oc4cc(O)cc(O)c4C(=O)C23O)c(CC=C(C)C)c1O
227 0 QMDNJBCDIVVUNM-UVPIGPOJSA-N OCC1OC(C(O)C(O)C1O)c2cccc3C(=O)C(=COc23)c4ccc(O)cc4
228 0 BIWKXNFEOZXNLX-BBHIFXBUSA-N COC(=O)C1=COC(O)C(=CC)C1CC(=O)OCCc2ccc(O)c(O)c2
229 0 JRUMXTPQUYPUHC-SYPKUQGLSA-N CC1=C(OC2OC(COC(=O)C=Cc3ccccc3)C(O)C(O)C2O)OC=CC1=O
230 0 PCPHLXZWNQEQRB-ZZQRZPDNSA-N Cc1cc(O)c2C(=O)c3c(O)c(O)ccc3C(C4OC(CO)C(O)C(O)C4O)c2c1
231 0 LKXBJYAUOQNMBC-UHFFFAOYSA-N COC(=O)c1c(C)c(C)c(OC(=O)c2cc(C=O)c(O)c(C=O)c2C)c(C)c1O
232 0 VWULKWWBQVWDNQ-HOTGVXAUSA-N COC(=O)C1(O)N(C)C(=O)C(=C1OC)C2=C(OC)C(O)(N(C)C2=O)C(=O)OC
233 0 LTKAHEKEHUYXLZ-FDMWZVBTSA-N COC(=O)C(C=O)C(CC(=O)OCCc1ccc(O)c(O)c1)C(=C/C)C=O
234 0 YZYHRMNEFUHCNG-ADLMAVQZSA-N Cc1c(nc(C2=NC3C(C=C2)C(=O)C=C(N)C3=O)c4[nH]c5ccccc5c14)C(=O)O
235 0 QVZMXQYIIGURQW-MRXNPFEDSA-N COc1cc(C2=COc3cc(O)cc(O)c3C2=O)c4OC(C)(C)C(O)Cc4c1O
236 0 LUCQSVLCPJUJRN-XLLADYSISA-N CC1OC(Oc2cc(O)c3C(=O)CC(Oc3c2)c4ccc(O)cc4)C(O)C(O)C1O
237 0 QVSZPENHGLTTAS-FPOVZHCZSA-N CN1CCC2(CC=C(C)C)C1Nc3c(Br)cc4cc(oc4c23)C(C)(C)O
238 0 YNWXJFQOCHMPCK-DKRHZXGZSA-N OCC1OC(Oc2ccc(C=CC(=O)c3ccc(O)cc3O)cc2)C(O)C(O)C1O
239 0 PPYDTOCUFRBPQR-YHFJPUIQSA-N Cc1cc(O)c2C(=O)c3c(O)cccc3C(OC4OC(CO)C(O)C(O)C4O)c2c1
240 0 NWBDSULJDWUJBQ-KWCYVHTRSA-N CC1OC=C(C(CC(=O)O)C1C=O)C(=O)OCCCc2ccc(O)c(O)c2
241 0 RRYIYOPBIMAOSE-NUCDUYEVSA-N OCC1OC(Oc2cccc3Cc4cc(CO)cc(O)c4C(=O)c23)C(O)C(O)C1O
242 0 WSRFTQCEQNYNFO-PXUUQBERSA-N CC1=CCC2(OO)C1C3OC(=O)C(=C)C3C(OC(=O)C(=CCO)O)C=C2C
243 0 YVCVYCSAAZQOJI-FTNBBQJZSA-N COc1cc(cc(OC)c1O)C2C3C(COC3=O)C(O)c4cc5OCOc5cc24
244 0 HCJAUKQCYUHSKC-GQUPQBGVSA-N CC(=O)c1ccc(OC2OC(COC(=O)c3ccc(O)cc3)C(O)C(O)C2O)cc1
245 0 QGDNIOFJAUCAMW-UHFFFAOYSA-N COc1cc(O)c2C(=O)C=C(Oc2c1)c3c(OC)c(OC)c(OC)c(OC)c3OC
246 0 XQWFHGOIUZFQPJ-LGNBTCAXSA-N OCC1OC(Oc2ccc(C(=O)C=Cc3ccc(O)cc3)c(O)c2)C(O)C(O)C1O
247 0 JRUMXTPQUYPUHC-WPQZBVJZSA-N CC1=C(OC2OC(COC(=O)C=Cc3ccccc3)C(O)C(O)C2O)OC=CC1=O
248 0 ZDSXILYZKHLNRA-PMPRZRAOSA-N CC(=CC(O)CC(C)(O)C(O)COc1ccc2C=CC(=O)Oc2c1)C(=O)O
249 0 HDZUUVQEDFZKAX-NQWYADFSSA-N COc1cc(O)c2C(=O)OC(C)CC=C/C(=O)C3OC3CC(O)C(O)c2c1
250 0 UBNYULGLIGRDSX-SWMGHYKJSA-N OC1C(O)C2OC(=O)N(C2OC1COC(=O)CC(=O)O)c3ccccc3O
251 0 QIIVCNGZTQBIJG-QOUWVSJPSA-N COC(=O)C(=C/O)C(CC(=O)OCCc1ccc(O)c(O)c1)C(=C/C)C=O
252 0 DEBZOPZQKONWTK-FPMFFAJLSA-N COC(=O)C1=COC(C)C(C=O)C1CC(=O)OCCc2ccc(O)c(O)c2
253 0 DSPIXRWDTFDAEZ-YMRNWSTISA-N OC1C(COC(=O)C=Cc2ccc(O)cc2)OC(Oc3ccccc3O)C(O)C1O
254 0 FVBTTWTYDYBUNY-MGNBDDOMSA-N COc1cc(cc(OC)c1O)C2Oc3c(OC)cc4C=CC(=O)Oc4c3OC2C
255 0 HDZUUVQEDFZKAX-BBFAGKBJSA-N COc1cc(O)c2C(=O)OC(C)CC=C/C(=O)C3OC3CC(O)C(O)c2c1
256 0 TWYDJBNJGIIVDL-IERDGZPVSA-N COc1cc2OC(Cc2c3Oc4c(O)cccc4C(=O)c13)C(C)(O)COC(=O)C
257 0 ZPJUGZJBVBQASU-ONEGZZNKSA-N COc1cc(CC(=O)OCC=Cc2cc(OC)c3OCOc3c2)cc4OCOc14
258 0 XERZYSOEZPVPLD-XCVCLJGOSA-N COc1cc(C2=COc3cc(O)cc(O)c3C2=O)c(O)c(CC=C(/C)CO)c1O
259 0 YQFYGJODQACLJG-DVWBAYGPSA-N COc1ccc(cc1)C2=CC(=O)c3cc(OC4OCC(O)C(O)C4O)ccc3O2
260 0 UQFYMIDDRRJKBM-HCNNAZEZSA-N Cc1cc(O)c2C(=O)c3c(O)cccc3C(O)(C4OC(CO)C(O)C(O)C4O)c2c1
261 0 QKHHOTYFRWNZNT-LULLPPNCSA-N OC1COC(Oc2cc(O)ccc2CCc3ccc(O)cc3O)C(O)C1O
262 0 VDDNWQMEDCJRQC-ATKPEJNWSA-N OCC1OC(Oc2ccc(cc2)C3Cc4cccc(O)c4C(=O)O3)C(O)C(O)C1O
263 0 DEMKZLAVQYISIA-KKPFLKIHSA-N OCC1OC(Oc2ccc(cc2)C3CC(=O)c4ccc(O)cc4O3)C(O)C(O)C1O
264 0 VFPGPPMQCHGMCT-ITSUVCJSSA-N OCC1OC(Oc2cc(O)cc3OC(CC(=O)c23)c4ccccc4)C(O)C(O)C1O
265 0 RTHPXMGACZBVFL-UHFFFAOYSA-N OCC(C(C1OC(=CC(C1NC(CC(=O)O)O)NC(=N)N)C(=O)O)O)O
266 0 RTDCWNZHIMAJTP-UHFFFAOYSA-N COC1(O)C2=C(C(=O)C=CC2=O)C(=CC1(O)C(OC(=O)C)CC=C(C)C)O
267 0 YHQJKNJNHSCUCG-UHFFFAOYSA-N COC1=C(C=C(C2(C1(O)C(=O)C=CC2=O)O)O)C(OC(=O)C)CC=C(C)C
268 0 VYMUWUMTYLZDEM-UHFFFAOYSA-N COC1=C(C(OC(=O)C)CC=C(C)C)C(O)C(C2=C1C(=O)C=CC2=O)(O)O
269 0 RNTNERSJEOSFEK-UHFFFAOYSA-N OCOc1cc2CC3COC(=O)C3C(c2cc1O)c1cc(OC)c2c(c1)OCO2
270 0 MZMVGXTZYWJUAI-UHFFFAOYSA-N OCOc1c(O)cc(cc1OC)C1C2C(=O)OCC2Cc2c1cc1OCOc1c2
271 0 ZGTIQAUNRAJAEX-UHFFFAOYSA-N OCOc1cc2c(cc1O)CC1C(C2c2cc(OC)c3c(c2)OCO3)C(=O)OC1
272 0 GZBCXESGEYIGGG-UHFFFAOYSA-N OCOc1cc(cc(c1O)OC)C1C2C(=O)OCC2Cc2c1cc1OCOc1c2
273 0 IWFKFZLBVHLOPB-UHFFFAOYSA-N OCC1Cc2cc3OCOc3cc2C(C1C(=O)O)c1cc(OC)c2c(c1)OCO2
274 0 KFXVXAQVQPMWNT-UHFFFAOYSA-N OCC1OC(Oc2ccc3c(c2)OC(=C(C3O)O)c2ccccc2)C(C(C1O)O)O
275 0 YOTUBGOGGCZAKS-UHFFFAOYSA-N Oc1cc(O)c(c(c1)OC1OC(C)C(C(C1=O)O)O)C(=O)CCc1ccc(cc1)O
276 0 ZXILADYFTAAKQA-UHFFFAOYSA-N Oc1cc(O)c(c(c1)OC1OC(C)C(C(=O)C1O)O)C(=O)CCc1ccc(cc1)O
277 0 DUQVCVNSROKGMT-UHFFFAOYSA-N Oc1cc(O)c(c(c1)OC1OC(C)C(=O)C(C1O)O)C(=O)CCc1ccc(cc1)O
278 0 NBHDZAMBLUWHCO-UHFFFAOYSA-N OCC1OC(Oc2ccc3c(c2)oc(c(c3=O)O)C2CC=CC=C2)C(C(C1O)O)O
279 0 WKYFQRHGQNNJIF-UHFFFAOYSA-N OCC1OC(Oc2ccc3c(c2)OC(C(C3=O)O)c2ccccc2)C(C(C1O)O)O
280 0 TUNXEDRCKDBJOU-UHFFFAOYSA-N OCC1OC(Oc2ccc3c(c2)oc(c(c3=O)O)C2=CC=CCC2)C(C(C1O)O)O
281 0 NTVQQINZEXUDMM-UHFFFAOYSA-N OCC1OC(Oc2ccc3c(c2)oc(c(c3=O)O)C2=CCCC=C2)C(C(C1O)O)O
282 0 WAGMJPHNESXHDG-UHFFFAOYSA-N OCC1OC(OC2C=Cc3c(C2)oc(c(c3=O)O)c2ccccc2)C(C(C1O)O)O
283 0 LEYVHCWUQIYXTH-UHFFFAOYSA-N OCC1OC(OC2=CC3C(C=C2)C(=O)C(=C(O3)c2ccccc2)O)C(C(C1O)O)O
284 0 DKSRBRFIAMWPNA-UHFFFAOYSA-N OCC1OC(OC2=Cc3c(CC2)c(=O)c(c(o3)c2ccccc2)O)C(C(C1O)O)O
285 0 PKGBBASSGQZHHO-UHFFFAOYSA-N Oc1cc(O)c(c(c1)OC1OC(C)C(C(C1O)O)O)C(=O)C=Cc1ccc(cc1)O
286 0 PAEYCVMPCUTZLK-UHFFFAOYSA-N Oc1cc(O)c(c(c1)OC1OC(C)C(C(=C1O)O)O)C(=O)CCc1ccc(cc1)O
287 0 ZIFJUANRQJGLKS-UHFFFAOYSA-N Oc1cc(O)c(c(c1)OC1OC(C)C(=C(C1O)O)O)C(=O)CCc1ccc(cc1)O
288 0 CPLVLHRRMUODNR-UHFFFAOYSA-N OCCOc1ccccc1S(=O)(=O)NC(=O)Nc1nc(C)nc(n1)OC
289 0 ORLOTIMOVIJBNO-UHFFFAOYSA-N Oc1ccc(c(c1)O)C1(COc2c(C1O)c(O)cc1c2C=CC(O1)(C)C)C(=O)O
290 0 PVRYLOUZTUIHBT-UHFFFAOYSA-N COc1ccc(c(c1)c1oc2c(OC)c(OC)c(c(c2c(=O)c1O)OC)OC)OC
291 0 ZPOLHQROPAYSRH-UHFFFAOYSA-N COc1ccc(c(c1c1cc(=O)c2c(o1)c(OC)c(c(c2OC)OC)OC)O)OC
292 0 JRILRCUIWXRAQL-UHFFFAOYSA-N COc1cc(O)c(cc1c1cc(=O)c2c(o1)c(OC)c(c(c2OC)OC)OC)OC
293 0 GKBRFXHXPVNSLY-UHFFFAOYSA-N COc1cc(O)c(c(c1)c1cc(=O)c2c(o1)c(OC)c(c(c2OC)OC)OC)OC
294 0 JORRCUFALHGXOR-UHFFFAOYSA-N OCOc1c(OC)c(OC)c(c2c1oc(cc2=O)c1cc(OC)ccc1OC)OC
295 0 GMLWPNCRBZRLBW-UHFFFAOYSA-N OCOc1c(OC)c(OC)c2c(c1OC)c(=O)cc(o2)c1cc(OC)ccc1OC
296 0 NVDHJFURKWIXEX-UHFFFAOYSA-N OCOc1c(OC)c(OC)c(c2c1c(=O)cc(o2)c1cc(OC)ccc1OC)OC
297 0 ALKLACXCQAITOD-UHFFFAOYSA-N OCOc1c(OC)c2oc(cc(=O)c2c(c1OC)OC)c1cc(OC)ccc1OC
298 0 RMXPHGPQQCEBJS-UHFFFAOYSA-N OCOc1ccc(cc1c1cc(=O)c2c(o1)c(OC)c(c(c2OC)OC)OC)OC
299 0 YYRHUFDEXDQKPG-UHFFFAOYSA-N OCOc1ccc(c(c1)c1cc(=O)c2c(o1)c(OC)c(c(c2OC)OC)OC)OC
300 0 BHYYSLBPZBQFRD-UHFFFAOYSA-N COc1ccc(c(c1)C1=CC(=O)C23C(O1)(O2)C(=C(C(=C3OC)OC)OC)OC)OC
301 0 KHDHASPNKHHOTA-UHFFFAOYSA-N COc1ccc(c(c1)C12Oc3c(OC)c(OC)c(c(c3C(=O)C2O1)OC)OC)OC
302 0 AMHFVHXVHPIWMX-UHFFFAOYSA-N COc1ccc(c(c1)c1cc(=O)c2c(o1)C1(OC)OC1(C(=C2OC)OC)OC)OC
303 0 ZEEDNAVRUZLEPR-UHFFFAOYSA-N COc1ccc(c(c1)c1cc(=O)c2c(o1)C(=C(C1(C2(OC)O1)OC)OC)OC)OC
304 0 QUWMYVTUUKZOBX-UHFFFAOYSA-N COC1=CC=C(C2(C1O2)c1cc(=O)c2c(o1)c(OC)c(c(c2OC)OC)OC)OC
305 0 JOVORTUXVMNORN-UHFFFAOYSA-N COC1=CC2OC2(C=C1c1cc(=O)c2c(o1)c(OC)c(c(c2OC)OC)OC)OC
306 0 TZWJWQNDUCJZMR-UHFFFAOYSA-N COC1=CC2OC2(C(=C1)c1cc(=O)c2c(o1)c(OC)c(c(c2OC)OC)OC)OC
307 0 MSQNPCWDWFCGGT-UHFFFAOYSA-N COC(=Cc1occ(c(=O)c1C(=O)O)c1ccc(cc1O)O)C(=O)CC=C(C)C
308 0 MERCXLKGSBAZGM-UHFFFAOYSA-N COc1cc2occ(c(=O)c2c(c1CC=C(C)C)O)C(=CC=C(C=O)O)C(=O)O
309 0 PZHRODGTSLGRPS-UHFFFAOYSA-N COC(=C(C(=O)O)CC=C(C)C)C=C1OC=C(C(=O)C1=O)c1ccc(cc1O)O
310 0 LUEQBIIEVWFNGX-UHFFFAOYSA-N COc1cc2occ(c(=O)c2c(c1CC=C(C)C)O)C(=O)C=CC(=CC(=O)O)O
311 0 GUOYMHOPGCXVDZ-UHFFFAOYSA-N O=CC(=C(c1coc2c(c1=O)c(O)c(c(c2)OC)CC=C(C)C)C=CC(=O)O)O
312 0 JTHAHQVCLQCHPR-UHFFFAOYSA-N O=COc1cc(OC)c(c(c1C(=O)C(=O)c1ccc(cc1O)O)O)CC=C(C)C
313 0 QQLNOFGDGWWVGR-YHYXMXQVSA-N O=C1OC2C(C1=C)C(OC(=O)C1(C)CO1)CC13OC3CC/C(=C/2)/COC1O
314 0 LHBZUEYONZHTLU-UHFFFAOYSA-N CC(=C)C(=O)OC1CC23OC3CCC3(C(C4C1C(=C)C(=O)O4)O3)COC2O
315 0 GGMFCLDLPAOFGI-YHYXMXQVSA-N CC(=C)C(=O)OC1CC23OC3CC/C(=C/C3C1C1(CO1)C(=O)O3)/COC2O
316 0 HRSDOWDTWPQZNJ-WDZFZDKYSA-N CC(=C)OC(=O)OC1CC23OC3CC/C(=C/C3C1C(=C)C(=O)O3)/COC2O
317 0 IMXVTTCFDAMZRT-UHFFFAOYSA-N OCC(c1c(O)cc2c(c1O)C(=O)c1c(C2=O)cc(c(c1O)C)O)CCC(=O)C
318 0 DTTICOSHZOWDJQ-UHFFFAOYSA-N OCC(c1c(O)cc2c(c1O)C(=O)c1c(C2=O)c(C)c(cc1O)O)CCC(=O)C
319 0 YYWDGSLDAFWYHY-UHFFFAOYSA-N OCC(c1c(O)c(C)c2c(c1O)C(=O)c1c(C2=O)cc(cc1O)O)CCC(=O)C
320 0 BWTMPYKFHWJFDF-UHFFFAOYSA-N OCC(c1c(O)cc2c(c1O)C(=O)c1c(C2=O)cc(cc1OC)O)CCC(=O)C
321 0 GAZOSFRMSJWTDP-UHFFFAOYSA-N COc1cc(O)c2c(c1)C(=O)c1c(C2=O)c(O)c(c(c1)O)C(CCC(=O)C)CO
322 0 DJZGNQSPGJTAPM-UHFFFAOYSA-N OCC(c1c(O)cc2c(c1OC)C(=O)c1c(C2=O)cc(cc1O)O)CCC(=O)C
323 0 CGKXRSSSALZTRQ-UHFFFAOYSA-N COCC(c1c(O)cc2c(c1O)C(=O)c1c(C2=O)cc(cc1O)O)CCC(=O)C
324 0 ZFTHRMXNFQNEML-UHFFFAOYSA-N OCC(c1c(OC)cc2c(c1O)C(=O)c1c(C2=O)cc(cc1O)O)CCC(=O)C
325 0 FIJZZHYUCWFIIB-UHFFFAOYSA-N OC1CCCC=Cc2cc(O)cc(c2C(=O)OC(CCC1)C)OS(=O)(=O)O
326 0 GGQQQXLRDPSYCR-UHFFFAOYSA-N OC1CCCC=Cc2cc(cc(c2C(=O)OC(CCC1)C)O)OS(=O)(=O)O
327 0 QRPWIQYMQGTIMD-UHFFFAOYSA-N COc1nc(C)nc(n1)N(C(=O)NS(=O)(=O)C1C=CC=CC1C(=O)O)C
328 0 OIXUSNPRGODHRE-UHFFFAOYSA-N COc1nc(C)nc(n1)N(C(=O)NS(=O)(=O)C1=C(C=CCC1)C(=O)O)C
329 0 OYFDPZZTPMJYED-UHFFFAOYSA-N COc1nc(C)nc(n1)N(C(=O)NS(=O)(=O)C1=C(CCC=C1)C(=O)O)C
330 0 FZRNMCSBWSADGW-UHFFFAOYSA-N COC1NC(=NC(=N1)C)N(C(=O)NS(=O)(=O)c1ccccc1C(=O)O)C
331 0 SUYDHGCDWSCGGS-UHFFFAOYSA-N COC1=NC(=NC(N1)C)N(C(=O)NS(=O)(=O)c1ccccc1C(=O)O)C
332 0 GTIUTKKHVAGQIY-UHFFFAOYSA-N COC1=NC(NC(=N1)C)N(C(=O)NS(=O)(=O)c1ccccc1C(=O)O)C
333 0 ZWMWBRSKFKBPSP-UHFFFAOYSA-N O=C1N(c2ccc(cc2)OCc2ccc(cc2)Cl)C(=O)C23C1(CCCC3)O2
334 0 HMJMUZSVRMWZFZ-UHFFFAOYSA-N COc1cc(OC)c(cc1c1cc(=O)c2c(o1)c(O)c(c(c2OC)OC)OC)OC
335 0 LZVWLSCXCQOEJP-UHFFFAOYSA-N COc1cc(OC)c(cc1c1cc(=O)c2c(o1)c(OC)c(c(c2OC)OC)O)OC
336 0 QCFMRXOPDDPQNG-UHFFFAOYSA-N COc1cc(OC)c(cc1c1cc(=O)c2c(o1)c(OC)c(c(c2OC)O)OC)OC
337 0 ARDHPSXWCDTUBE-UHFFFAOYSA-N COc1cc(OC)c(cc1c1cc(=O)c2c(o1)c(OC)c(c(c2OC)OC)OC)O
338 0 CXEALYXXYVHSGP-UHFFFAOYSA-N COc1cc(c(cc1OC)O)c1cc(=O)c2c(o1)c(OC)c(c(c2OC)OC)OC
339 0 DAIIVCGCAMYRHB-UHFFFAOYSA-N NC1C2C1CN(C2)c1nc2c(cc1F)C(O)C(=CN2c1ccc(cc1F)F)C(=O)O
340 0 HUXMOWAGRJWUDX-UHFFFAOYSA-N COc1c(C(=O)C=C(C)C)c(C)c2c(c1O)OC(=O)c1c(O2)c(O)c(cc1C)O
341 0 LREMYVXDGLVBNH-UHFFFAOYSA-N FC1=Cc2c(NC1N1CC3C(C1)C3N)n(cc(c2=O)C(=O)O)c1ccc(cc1F)F
342 0 CODUZQBSOBHVHX-UHFFFAOYSA-N NC1C2C1CN(C2)C1=Nc2c(CC1F)c(=O)c(cn2c1ccc(cc1F)F)C(=O)O
343 0 QTOFCNYSAUTRTE-UHFFFAOYSA-N NC1C2C1CN(C2)C1=NC2C(C=C1F)C(=O)C(=CN2c1ccc(cc1F)F)C(=O)O
344 0 UEAIDCOGUCCNOQ-UHFFFAOYSA-N FC1=CC(=C(CC1)n1cc(C(=O)O)c(=O)c2c1nc(N1CC3C(C1)C3N)c(c2)F)F
345 0 XELIHVWKOAARCD-UHFFFAOYSA-N OC(=O)C1CN(c2c(C1=O)cc(c(n2)N1CC2C(C1)C2N)F)c1ccc(cc1F)F
346 0 WAQNNVSHNOBDAP-UHFFFAOYSA-N FC1C=CC(=C(C1)F)n1cc(C(=O)O)c(=O)c2c1nc(N1CC3C(C1)C3N)c(c2)F
347 0 RXTJXPGOGKLWLC-UHFFFAOYSA-N FC1=CC(C(C=C1)n1cc(C(=O)O)c(=O)c2c1nc(N1CC3C(C1)C3N)c(c2)F)F
348 0 QEBNTNIOOIFQEY-UHFFFAOYSA-N OC1C(OC(C(C1O)O)C)Oc1cc2C(O)c3cc(C)cc(c3C(=O)c2c(c1)O)O
349 0 ZPBZBAKBTXOPAD-UHFFFAOYSA-N Cc1cc(O)c2c(c1)C(=O)c1c(C2O)c(O)cc(c1)OC1OC(C)C(C(C1O)O)O
350 0 GTOMRNNKFOLJPT-UHFFFAOYSA-N OC(=O)C(CCSCC1OC(C(=O)C1O)n1cnc2c1ncnc2O)N
351 0 KLCFWDDLOWCNTP-UHFFFAOYSA-N OC(=O)C(CCSCC1OC(C(C1=O)O)n1cnc2c1ncnc2O)N
352 0 WZMUTKRDDVOWBH-UHFFFAOYSA-N OC(=O)C1C2C(=CC(=O)C(C2(C)C(=O)O)O)C2C31CC(C(=C)C3O)(O)CC2
353 0 GRNYQGALXWCKKX-UHFFFAOYSA-N OC1CC2(O)CC3(C1C1=CC(=O)C(C(C1C3C(=O)O)(C)C(=O)O)O)CC2=C
354 0 SEYIMRSNZXFCTQ-UHFFFAOYSA-N OC(=O)C1C2C(=C(O)C(=O)C(C2(C)C(=O)O)O)C2C31CC(=C)C(C3)(O)CC2
355 0 BQQLGAKPXMIITF-UHFFFAOYSA-N OC(=O)C1C2C(=CC(=O)C(C2(C)C(=O)O)O)C2C31CC(=C)C(C3)(O)C(C2)O
356 0 ILJVVFQWFOYTCI-UHFFFAOYSA-N OCC1(C(=O)O)C(O)C(=O)C=C2C1C(C(=O)O)C13C2CCC(C3)(C(=C)C1)O
357 0 FLEQKVYRRAIVLN-UHFFFAOYSA-N OC(=O)C1C2C3(C4C51CC(=C)C(C5)(O)CC4)OC3C(=O)C(C2(C)C(=O)O)O
358 0 PJNVPUCTDZDEJM-UHFFFAOYSA-N OC(=O)C1C2C(=CC(=O)C(C2(C)C(=O)O)O)C2C31CC1(C(C3)(O)CC2)OC1
359 0 MCNVHQOIOYKZEM-UHFFFAOYSA-N OCC1OC(Oc2ccc(c(c2)O)C(=O)C(=CO)c2ccccc2)C(C(C1O)O)O
360 0 WMHYMBPUCOKAPJ-UHFFFAOYSA-N OC(=O)C1C2C(=CC(=O)C(C2(C)C(=O)O)O)C2C31COC(=C)C(C3)(O)CC2
361 0 XLWXFDSYLFTKBV-UHFFFAOYSA-N OC(=O)C1C2C(=CC(=O)C(C2(C)C(=O)O)O)C2C31CC(=C)C(C3)(O)COC2
362 0 UVLSOHZVOCWPJX-UHFFFAOYSA-N O=C1C=C2C3CCC4(CC3(C(C2C(C1O)(C)C(=O)O)(O)C(=O)O)CC4=C)O
363 0 AGPJINKWNNGXMV-UHFFFAOYSA-N OC(=O)C1C2C(=CC(=O)C(C2(C)C(=O)O)O)C2(C31CC(=C)C(C3)(O)CC2)O
364 0 SBBMYJNCQLNWMQ-UHFFFAOYSA-N OC(=O)C1C2C(=CC(=O)C(C2(C)C(=O)O)O)C2C31CC(=C)C(C3O)(CC2)O
365 0 MAXQEZPZADGQIB-UHFFFAOYSA-N OC(=O)C1C23CC(=C)C(C2)(O)CCC3C2=CC(=O)C(C(C12O)(C)C(=O)O)O
366 0 OPOXDCTXHXPEHX-UHFFFAOYSA-N OC1C(OC2C=C(O)C3=C(C2)C(=O)c2c(C3=O)c(O)cc(c2)C)OC(C(C1O)O)C
367 0 ZTWOLXYDWZMSSA-UHFFFAOYSA-N OC1C(OC2=CC3=C(C(C2)O)C(=O)c2c(C3=O)cc(cc2O)C)OC(C(C1O)O)C
368 0 RNVMDWMHGOIZDU-UHFFFAOYSA-N OC1=CC(=CC2C1C(=O)c1c(C2=O)cc(cc1O)C)OC1OC(C)C(C(C1O)O)O
369 0 SAWGCVWFXKHQBE-UHFFFAOYSA-N CC1=CC2C(C(=C1)O)C(=O)c1c(C2=O)cc(cc1O)OC1OC(C)C(C(C1O)O)O
370 0 QTFMVPIROKYHER-UHFFFAOYSA-N CC1C=C(O)C2=C(C1)C(=O)c1c(C2=O)c(O)cc(c1)OC1OC(C)C(C(C1O)O)O
371 0 SASKGLHSYVGNMK-UHFFFAOYSA-N CC1=CC2=C(C(C1)O)C(=O)c1c(C2=O)cc(cc1O)OC1OC(C)C(C(C1O)O)O
372 0 NAZZHQRJXFRGCZ-UHFFFAOYSA-N OC1C(CSCC=C(C(=O)O)N)OC(C1O)n1cnc2c1ncnc2O
373 0 CHVBPFQVSIWBOU-UHFFFAOYSA-N OCC1OC(Oc2ccc3c(c2)occ(c3=O)c2ccccc2)C(C(C1O)O)O
374 0 QCKUECKNBYQDCT-UHFFFAOYSA-N OCC1OC(Oc2cccc(c2)OC=C(c2ccccc2)C(=O)O)C(C(C1O)O)O
375 0 ZSZVVQOEYUEUHM-UHFFFAOYSA-N OCC1OC(Oc2ccc(c(c2)OC=Cc2ccccc2)C(=O)O)C(C(C1O)O)O
376 0 MFVWPPJCYQSFJY-UHFFFAOYSA-N OCC1OC(Oc2ccc3c(c2)OC(C(C3=O)c2ccccc2)O)C(C(C1O)O)O
377 0 UABXTCWEYGILEJ-UHFFFAOYSA-N OCC1OC(OC2=CC(O)C3C(=C2)OC=C(C3=O)c2ccccc2)C(C(C1O)O)O
378 0 RUHCXAZYCVJBTC-UHFFFAOYSA-N O=C(C(C1=CC=CC(C1O)O)N)NC1C(=O)N2C1CCC(=C2C(=O)O)Cl
379 0 DBYJRIVFBKBEKE-UHFFFAOYSA-N O=C(C(C1(O)C=CC=CC1O)N)NC1C(=O)N2C1CCC(=C2C(=O)O)Cl
380 0 WKTMIHCNHXRHGM-UHFFFAOYSA-N O=C(C(C1=CC(C(C=C1)O)O)N)NC1C(=O)N2C1CCC(=C2C(=O)O)Cl
381 0 ZVMGBUVAHPPOIZ-UHFFFAOYSA-N ClCC1CC2(C)C(CCC2C2C1c1ccc(cc1CC2)O)OP(=O)(O)O
382 0 MZMXGJIEEIQQOT-UHFFFAOYSA-N ClCC1CC2(C)C(O)CCC2C2C1c1ccc(cc1CC2)OP(=O)(O)O
383 0 MDLKDGIREWEAKN-UHFFFAOYSA-N ClCC1CC2(C)C(CCC2C2C1c1ccc(cc1CC2)O)OS(=O)(=O)O
384 0 JFSLJEVRYWBLJG-UHFFFAOYSA-N ClCC1CC2(C)C(O)CCC2C2C1c1ccc(cc1CC2)OS(=O)(=O)O
385 0 QXKQTBGNJLYAPN-UHFFFAOYSA-N NC(C(C(C(O)N)O)O)C(=O)NC(C(C1CN2C(O1)CC2=O)O)C(=O)O
386 0 ACHUNDIMCAFXAG-UHFFFAOYSA-N NCC(C(C(C(=O)N(C(C(C1CN2C(O1)CC2=O)O)C(=O)O)O)N)O)O
387 0 WUUXQXXUOJDDTG-UHFFFAOYSA-N NCC(C(C(C(=O)NC(C(C1CN2C(O1)C(C2=O)O)O)C(=O)O)N)O)O
388 0 KJASXIDQWKTACE-UHFFFAOYSA-N O=CC=C(C=C(C(=O)O)OC)C=CC(=CC(=O)C=Cc1ccc(c(c1)OC)O)O
389 0 CLBOOFMTHYIHFS-UHFFFAOYSA-N COC(=O)C=C(C=CC(=O)O)C=CC(=O)C=C(C=Cc1ccc(c(c1)OC)O)O
390 0 YQHNVCZPHBYJDZ-UHFFFAOYSA-N COC(=O)C=C(C=CC(=O)O)C=CC(=CC(=O)C=Cc1ccc(c(c1)OC)O)O
391 0 DUTVVEINSPPQKR-UHFFFAOYSA-N COc1cc2OC3C(c2c2c1C(O)(CC(=O)O)c1c(O2)cccc1OC)CCO3
392 0 WVCQHGQXUMVLGH-JMFBPXTISA-N COC(=O)/C/1=C/C2OC2/C(=C/C2C(C(C1=O)OC(=O)C1(C)OC1C)C(=C)C(=O)O2)/C
393 0 JFBJDNJHMSDTJW-UHFFFAOYSA-N OCOc1c(OC)c(OC)c(c2c1c(=O)cc(o2)c1ccc(c(c1)OC)OC)OC
394 0 JHTSHLJBPNYABV-UHFFFAOYSA-N OCOc1c(OC)c(OC)c(c2c1oc(cc2=O)c1ccc(c(c1)OC)OC)OC
395 0 XTNKHIQTAUQXKN-UHFFFAOYSA-N OCOc1c(OC)c(OC)c2c(c1OC)c(=O)cc(o2)c1ccc(c(c1)OC)OC
396 0 GVCUHTADUHUVHF-UHFFFAOYSA-N OCOc1c(OC)c2oc(cc(=O)c2c(c1OC)OC)c1ccc(c(c1)OC)OC
397 0 JVZJSLPIRKXAFN-UHFFFAOYSA-N COc1ccc(c(c1OC)O)c1cc(=O)c2c(o1)c(OC)c(c(c2OC)OC)OC
398 0 HKMGFLVWDICNOX-UHFFFAOYSA-N OCOc1cc(ccc1OC)c1cc(=O)c2c(o1)c(OC)c(c(c2OC)OC)OC
399 0 YFMIYGKURZJKQI-UHFFFAOYSA-N OCOc1ccc(cc1OC)c1cc(=O)c2c(o1)c(OC)c(c(c2OC)OC)OC
400 0 QZBALSFIXJIANU-UHFFFAOYSA-N COC1=C(OC)C23C(C(=C1OC)OC)(O3)C(=O)C=C(O2)c1ccc(c(c1)OC)OC
401 0 FTUPGCICTLEXPC-UHFFFAOYSA-N COC1=C(OC)c2oc(cc(=O)c2C2(C1(OC)O2)OC)c1ccc(c(c1)OC)OC
402 0 HOFUVEOOTHEHMU-UHFFFAOYSA-N COC1=C(OC)c2c(=O)cc(oc2C2(C1(OC)O2)OC)c1ccc(c(c1)OC)OC
403 0 DDOAYLHOBWOZRK-UHFFFAOYSA-N COc1ccc(cc1OC)C12Oc3c(OC)c(OC)c(c(c3C(=O)C2O1)OC)OC
404 0 UXTJTCPDLZTJCR-UHFFFAOYSA-N COC1=CC2(OC2C=C1OC)c1cc(=O)c2c(o1)c(OC)c(c(c2OC)OC)OC
405 0 YAZBHYAMUOCHAL-UHFFFAOYSA-N COc1c(OC)c2oc(cc(=O)c2c(c1OC)OC)C1=CC=C(C2(C1O2)OC)OC
406 0 BWJZCJVXWDJODU-UHFFFAOYSA-N COc1c(OC)c2oc(cc(=O)c2c(c1OC)OC)C1=CC2C(C(=C1)OC)(O2)OC
407 0 GCNSNODRLXUTBE-UHFFFAOYSA-N COC1=NC(=NC(N1)C)NC(=O)NS(=O)(=O)c1ccccc1C(=O)OC
408 0 IDWFFUKRRZBBQT-UHFFFAOYSA-N COC1=NC(NC(=N1)C)NC(=O)NS(=O)(=O)c1ccccc1C(=O)OC
409 0 OAADMQUZJCMSKJ-UHFFFAOYSA-N COC1NC(=NC(=N1)C)NC(=O)NS(=O)(=O)c1ccccc1C(=O)OC
410 0 CNTQSIZROYVPSP-UHFFFAOYSA-N COc1nc(nc(n1)C)NC(=O)NS(=O)(=O)C1CC=CC=C1C(=O)OC
411 0 HMJHWVWYGWZREO-UHFFFAOYSA-N COC(=O)C1CC=CC=C1S(=O)(=O)NC(=O)Nc1nc(C)nc(n1)OC
412 0 QVAGGWXSMMQENR-UHFFFAOYSA-N COc1nc(nc(n1)C)NC(=O)NS(=O)(=O)C1=CCCC=C1C(=O)OC
413 0 HBSCREDVKGLHPP-BEQOJEFOSA-N COC(=O)C1=CC2=C(O2)/C(=C/C2C(C(C1O)OC(=O)C1(C)OC1C)C(=C)C(=O)O2)/C
414 0 CUCVOQSGEUKYIU-DJHLBMJKSA-N COC(=O)/C/1=C/C2OC2/C(=C/C2C(C(=C1O)OC(=O)C1(C)OC1C)C(=C)C(=O)O2)/C
415 0 UHJLCMMDZDWHHL-DPOYQAJASA-N COC(=O)/C/1=C/C2OC2/C(=C/C2/C(=C(\C1O)/OC(=O)C1(C)OC1C)/C(=C)C(=O)O2)/C
416 0 FHGRRKOWFMBSFQ-CCHMHEJCSA-N COC(=O)/C/1=C/C2OC2C(=CC2=C(C(C1O)OC(=O)C1(C)OC1C)C(=C)C(=O)O2)C
417 0 DMMTWIBTJLTWGV-UHFFFAOYSA-N COc1cc2OC(Cc2c2c1C(O)(CC(=O)O)c1c(O2)c(O)ccc1)C1(C)OC1
418 0 YNWXJFQOCHMPCK-UHFFFAOYSA-N OCC1OC(Oc2ccc(cc2)C=CC(=O)c2ccc(cc2O)O)C(C(C1O)O)O
419 0 LYDUDUUMGZEHAF-UHFFFAOYSA-N OC1C(OC2C(C1OC2)O)Oc1ccc(cc1)C=CC(=O)c1ccc(cc1O)O
420 0 OVMCERBTMSMAKQ-UHFFFAOYSA-N OC1C(Oc2ccc(cc2)C=CC(=O)c2ccc(cc2O)O)OC(C(=O)C1O)C
421 0 LRIOHHAXNSBIJZ-UHFFFAOYSA-N OCC1OC(Oc2ccc(cc2)C=CC(=O)C2=CC#CC=C2O)C(C(C1O)O)O
422 0 YYCAQYRBEACUDV-UHFFFAOYSA-N OCC1OC(Oc2ccc(cc2)C=CC(=O)C2=CC=C(C#C2)O)C(C(C1O)O)O
423 0 LCFBBSBDKKLBAG-UHFFFAOYSA-N OCC1OC(Oc2ccc(c3c2C(=O)c2ccccc2C3=O)C)C(C(C1O)O)O
424 0 NGLRUFGAGQVYSO-UHFFFAOYSA-N OCC1OC(Oc2c(C)ccc3c2C(=O)c2ccccc2C3=O)C(C(C1O)O)O
425 0 AJLIKSCSQDHRLF-UHFFFAOYSA-N OCC1OC(Oc2cc(C)cc3c2C(=O)c2ccccc2C3=O)C(C(C1O)O)O
426 0 FATANXICFSBQDU-UHFFFAOYSA-N OCC1OC(Oc2cccc3c2C(=O)c2c(C3=O)cccc2C)C(C(C1O)O)O
427 0 AOJKFIBZTALIDK-UHFFFAOYSA-N OCC1OC(Oc2cccc3c2C(=O)c2cccc(c2C3=O)C)C(C(C1O)O)O
428 0 LXRIFKIGBBHEPS-UHFFFAOYSA-N OCC1OC(Oc2cccc3c2C(=O)c2cc(C)ccc2C3=O)C(C(C1O)O)O
429 0 GLMRRQXUGZMJNY-UHFFFAOYSA-N OCC1OC(Oc2cccc3c2C(=O)c2ccc(cc2C3=O)C)C(C(C1O)O)O
430 0 DPNPZEOFUYQSRU-UHFFFAOYSA-N COC1C(OC(C(C1O)O)CO)Oc1cccc2c1C(=O)c1ccccc1C2=O
431 0 XCBNCFYOIKSTHG-UHFFFAOYSA-N COC1C(O)C(OC(C1O)CO)Oc1cccc2c1C(=O)c1ccccc1C2=O
432 0 VPUZRWUQOKJARK-UHFFFAOYSA-N OCC1OC(Oc2cccc3c2C(=O)c2ccccc2C3=O)C(C(C1OC)O)O
433 0 NJPQVLOUFTXTEO-UHFFFAOYSA-N COCC1OC(Oc2cccc3c2C(=O)c2ccccc2C3=O)C(C(C1O)O)O
434 0 YXFWZBLFLPHLHJ-UHFFFAOYSA-N O=CC(=O)Oc1c(C=O)ccc2c1C(OC(=O)C)C(O2)C(OC(=O)C=C(C)C)(C)C
435 0 LFXKUUMLXUGJFN-UHFFFAOYSA-N OC(=O)C(CCSCC1OC(C(C1O)O)N1C=NC23C1(N=CN=C3N)O2)N
436 0 IOUBESRMEYIZGY-UHFFFAOYSA-N OCC1Oc2c(OC1c1cc(OC)c(c(c1)OC)O)c(C)cc1c2oc(=O)cc1
437 0 OXAYYYBFYCPTDE-UHFFFAOYSA-N OCC1Oc2c(OC1c1cc(OC)c(c(c1)OC)O)cc(c1c2oc(=O)cc1)C
438 0 JMFDOWAGLGUVIK-UHFFFAOYSA-N OCC1Oc2c(OC1c1cc(OC)c(c(c1)OC)O)ccc1c2oc(=O)cc1C
439 0 JCWHUVSKKSYASS-UHFFFAOYSA-N OCC1Oc2c(OC1c1cc(OC)c(c(c1)OC)O)ccc1c2oc(=O)c(c1)C
440 0 QUHCECIRSDEHLW-UHFFFAOYSA-N COCC1Oc2c(OC1c1cc(OC)c(c(c1)OC)O)ccc1c2oc(=O)cc1
441 0 YDXIJBUEBWZZIE-UHFFFAOYSA-N OCC1Oc2c(OC1c1cc(OC)c(c(c1C)OC)O)ccc1c2oc(=O)cc1
442 0 AOOXRPJWBFLUIN-UHFFFAOYSA-N OCC1Oc2c(OC1c1cc(OC)c(c(c1)OC)OC)ccc1c2oc(=O)cc1
443 0 KKHOARWEVJJBTK-UHFFFAOYSA-N COc1c(O)cc(cc1OC)C1C2C(=O)OCC2C(c2c1cc1OCOc1c2)O
444 0 BXGSMKCXMIIMTJ-UHFFFAOYSA-N OCC1OC(Oc2cc(C=Cc3ccc(c(c3)O)OC)cc(c2)O)C(=O)C(C1O)O
445 0 FTGCTRRFOKTPGC-UHFFFAOYSA-N OCC1OC(Oc2cc(C=Cc3ccc(c(c3)O)OC)cc(c2)O)C(C(=O)C1O)O
446 0 FGMVAVAQLLOHLO-UHFFFAOYSA-N OCC1OC(Oc2cc(C=Cc3ccc(c(c3)O)OC)cc(c2)O)C(C(C1=O)O)O
447 0 ZFTVCEDZDVWCBD-UHFFFAOYSA-N O=CC1OC(Oc2cc(C=Cc3ccc(c(c3)O)OC)cc(c2)O)C(C(C1O)O)O
448 0 FVSUXMCUFWQXEQ-UHFFFAOYSA-N O=CC(=O)OC1c2c(ccc3c2oc(=O)cc3)OC(C1OC(=O)C=C(C)C)(C)C
449 0 WVNOFCQUULPKQW-UHFFFAOYSA-N O=CC(=O)OC1C(OC(=O)C=C(C)C)c2c(OC1(C)C)ccc1c2oc(=O)cc1
450 0 OAMWSKYTGLSZTA-UHFFFAOYSA-N OCC1OC(Oc2cc(C=Cc3ccc(c(c3)O)OC)cc(c2)O)C(=C(C1O)O)O
451 0 NQTOERMTWJZXST-UHFFFAOYSA-N OCC1OC(Oc2cc(C=Cc3ccc(c(c3)O)OC)cc(c2)O)C(C(=C1O)O)O
452 0 NXMIGVVRNGOCPU-UHFFFAOYSA-N COc1cc(cc(c1OC)OC)c1coc2c(c1=O)c(OC)c1c(c2C)OCO1
453 0 HYNGFWDPASZAOI-UHFFFAOYSA-N COc1cc(c(c(c1OC)OC)C)c1coc2c(c1=O)c(OC)c1c(c2)OCO1
454 0 VPZCNCFYAPSUAL-WZUFQYTHSA-N OCC(=C)C(=O)OC1CC23OC3CC/C(=C/C3C1C(=C)C(=O)O3)/COC2O
455 0 BZEALUXJXCECQW-UHFFFAOYSA-N COc1ccc(cc1)C(=O)Oc1c(c(O)cc(c1C(C=C)(C)C)O)C(=O)C(=O)O
456 0 BIWKXNFEOZXNLX-UHFFFAOYSA-N COC(=O)C1=COC(C(=CC)C1CC(=O)OCCc1ccc(c(c1)O)O)O
457 0 SWPZRVIANAWGHD-KLJSDWSLSA-N OCC(=C)C(=O)OC1CC2=C(O)CC/C(=C/C3C1C(=C)C(=O)O3)/COC2O
458 0 XCJDLYRPXWXRST-UHFFFAOYSA-N COC(=O)C1c2cc3C(O)c4cccc(c4C(=O)c3c(c2C(CC1(C)O)O)O)O
459 0 KBPGKRQQRUUQKU-UHFFFAOYSA-N COC(=O)C1c2cc3c(c(c2C(CC1(C)O)O)O)C(O)c1c(C3=O)cccc1O
460 0 MVLZMUKCLIFFQB-UHFFFAOYSA-N O=CC(=O)OC1c2c(OC1C(OC(=O)C(=CC)C)(C)C)ccc1c2oc(=O)cc1
461 0 NNQOCWKOYGHLST-UHFFFAOYSA-N COC(=O)C1c2cc3C(=O)C4=C(C(=O)c3c(c2C(CC1(C)O)O)O)C(CC=C4)O
462 0 ZNZMWXLLHAADRI-UHFFFAOYSA-N COC(=O)C1c2cc3C(=O)C4=C(C(=O)c3c(c2C(CC1(C)O)O)O)C(=CCC4)O
463 0 MGBZFEWOGHSZKN-UHFFFAOYSA-N COC(=O)C1c2cc3C(=O)C4C=CC=C(C4C(=O)c3c(c2C(CC1(C)O)O)O)O
464 0 BAWCYFSHZOSTJO-UHFFFAOYSA-N COC(=O)C1C2=CC3C(C(=C2C(CC1(C)O)O)O)C(=O)c1c(C3=O)cccc1O
465 0 UGADRPMPDFFYHI-UHFFFAOYSA-N COC(=O)C1C2=CC3=C(C(C2C(CC1(C)O)O)O)C(=O)c1c(C3=O)cccc1O
466 0 CAFNWYWHQAGYLI-UHFFFAOYSA-N COC(=O)C1C2CC3=C(C(=C2C(CC1(C)O)O)O)C(=O)c1c(C3=O)cccc1O
467 0 MQKGKXATGINIDF-UHFFFAOYSA-N Cc1ccc(cc1)C1CC(=NN1c1ccc(cc1)S(=O)(=O)N)C(F)(F)F
468 0 OEUJSXFQAUKUAK-UHFFFAOYSA-N CC1=CCC(C=C1)c1cc(nn1c1ccc(cc1)S(=O)(=O)N)C(F)(F)F
469 0 DOJMKECRYYYADQ-UHFFFAOYSA-N Cc1ccc(cc1)C1=CC(NN1c1ccc(cc1)S(=O)(=O)N)C(F)(F)F
470 0 GNQONJHYMGYOGW-UHFFFAOYSA-N Cc1ccc(cc1)c1cc(nn1C1=CC=C(CC1)S(=O)(=O)N)C(F)(F)F
471 0 VFRHNVPYRDRZDO-UHFFFAOYSA-N Cc1ccc(cc1)c1cc(nn1C1CC=C(C=C1)S(=O)(=O)N)C(F)(F)F
472 0 SYJBEAOCJOLFFL-UHFFFAOYSA-N Cc1ccc(cc1)c1cc(nn1C1=CCC(C=C1)S(=O)(=O)N)C(F)(F)F
473 0 AXTBVYHMGZWQJP-UHFFFAOYSA-N CC1=CC=C(CC1)c1cc(nn1c1ccc(cc1)S(=O)(=O)N)C(F)(F)F
474 0 PWFOCBGYILOLNX-UHFFFAOYSA-N CC1CC=C(C=C1)c1cc(nn1c1ccc(cc1)S(=O)(=O)N)C(F)(F)F
475 0 ZVFFLLRAIBFDQP-UHFFFAOYSA-N OCc1cc(O)c2c(c1)C(C1OC3COC(C1O)C3O)c1c(C2=O)c(O)ccc1
476 0 VZEGDONJILSEJW-UHFFFAOYSA-N OCC1OC(C(C(C1O)O)O)C1C2=C(C#CC(=C2)CO)C(=O)c2c1cccc2O
477 0 LVPGCGWDQYBQMV-UHFFFAOYSA-N OCC1OC(C(C(C1O)O)O)C1C2=C(C#CC=C2)C(=O)c2c1cc(CO)cc2O
478 0 SPCHAJBGVKKPDU-UHFFFAOYSA-N OCC1=CC2=C(C3OC(CO)C(C(C3O)O)O)c3c(C(=O)C2C(=C1)O)c(O)ccc3
479 0 CYYAZWQJCGVTJJ-UHFFFAOYSA-N OCC1OC(C(C(C1O)O)O)C1=C2C=CC=C(C2C(=O)c2c1cc(CO)cc2O)O
480 0 JWYSDPTXCYJJHJ-UHFFFAOYSA-N COc1cc(cc(c1O)OC)C1C2C(=O)OCC2CC2=C1C(O)C1(C(=C2)OCO1)O
481 0 DIAXZYCTQZPIPB-UHFFFAOYSA-N COC1=C(O)C(C(C(=C1)C1C2C(=O)OCC2Cc2c1cc1OCOc1c2)O)(O)OC
482 0 GQBHOEZQLQXWPD-UHFFFAOYSA-N COc1cc(cc(c1O)OC)C1C2C(=O)OCC2CC2=C1C=C1OCOC1(C2O)O
483 0 PPSRBUOWJMJXGV-UHFFFAOYSA-N COc1cc(cc(c1O)OC)C1C2C(=O)OCC2CC2(C1(O)C=C1OCOC1=C2)O
484 0 KNSVDSXGENECCP-UHFFFAOYSA-N COC1=CC(=CC(C1(O)O)(O)OC)C1C2C(=O)OCC2Cc2c1cc1OCOc1c2
485 0 LSJONRQRFILHFH-UHFFFAOYSA-N COC1=CC(O)(C(C(=C1O)OC)O)C1C2C(=O)OCC2Cc2c1cc1OCOc1c2
486 0 JEEWLLNZQIRUOY-UHFFFAOYSA-N COc1cc(cc(c1O)OC)C1C2C(=O)OCC2Cc2c1c(O)c1c(c2)OCO1
487 0 IHAFIXCMXXZCLA-UHFFFAOYSA-N COc1cc(C2C3C(=O)OCC3Cc3c2cc2OCOc2c3)c(c(c1O)OC)O
488 0 UCJLSWXJYUZCGM-UHFFFAOYSA-N COc1cc(cc(c1O)OC)C1C2C(=O)OC(C2Cc2c1cc1OCOc1c2)O
489 0 CCMMLQNANZVZSH-UHFFFAOYSA-N COc1cc(cc(c1O)OC)C1C2C(=O)OCC2Cc2c1cc1OC(Oc1c2)O
490 0 PEXCMZDAKUSKBN-UHFFFAOYSA-N COc1cc(cc(c1O)OC)C1C2C(=O)OCC2CC23C1(C=C1OCOC1=C3)O2
491 0 KPXRSXHAXPZEGK-UHFFFAOYSA-N COC1=CC2(OC2C(=C1O)OC)C1C2C(=O)OCC2Cc2c1cc1OCOc1c2
492 0 ATVLBRKJJAHLPX-UHFFFAOYSA-N COc1cc(cc(c1O)OC)C1C2C(=O)OCC2CC2=C1C1OC31C(=C2)OCO3
493 0 QGBKPEGTKGWODJ-UHFFFAOYSA-N COC1=C(O)C2(C(C(=C1)C1C3C(=O)OCC3Cc3c1cc1OCOc1c3)O2)OC
494 0 VCNSVTKSKJSBCG-UHFFFAOYSA-N COc1cc(cc(c1O)OC)C1C2C(=O)OCC2CC2=C1C=C1OCOC31C2O3
495 0 QPKCEIHZZVIZLB-UHFFFAOYSA-N COC1=CC(=CC2(C1(O)O2)OC)C1C2C(=O)OCC2Cc2c1cc1OCOc1c2
496 0 SOTYSOMLZDEDCP-UHFFFAOYSA-N COc1cc(cc(c1O)OC)C1(O)C2C(=O)OCC2Cc2c1cc1OCOc1c2
497 0 CAIKUGYBZISRCB-UHFFFAOYSA-N COc1cc(cc(c1O)OC)C1c2cc3OCOc3cc2CC2C1(O)C(=O)OC2
498 0 LRPKTPRAKNMYBD-UHFFFAOYSA-N COc1cc(cc(c1O)OC)C1c2cc3OCOc3cc2CC2(C1C(=O)OC2)O
499 0 UGXXXHUGOREKBP-UHFFFAOYSA-N OCC(=C)C(=O)OC1CC(CO)(C=C)C(C2C1C(=C)C(=O)O2)C(=C)C(=O)O
500 0 VFWBKWFDMSNXAX-UHFFFAOYSA-N OCC(=C)C(=O)OC1CC2(C=C)COC(=O)C(=C)C2C(C1C(=C)C(=O)O)O
501 0 IDLLAZDVLCFEON-UHFFFAOYSA-N OCC(=C)C(=O)OC1CC2(C=C)COC(=O)C(C2C2C1C(=C)C(=O)O2)CO
502 0 MXZWHGGKXZCJCV-UHFFFAOYSA-N OCC(C(=O)OC1CC2(C=C)COC(=O)C(=C)C2C2C1C(=C)C(=O)O2)CO
503 0 CQQMNJDYDDTGMO-UHFFFAOYSA-N OCC1C(=O)OC2C1C(OC(=O)C(=C)CO)CC1(C2C(=C)C(=O)OC1)C=C
504 0 GJZIWKJMNZFCIQ-UHFFFAOYSA-N O=C1CCCCCc2cc(O)cc(c2C(=O)OC(CCC1)C)OS(=O)(=O)O
505 0 LKAOHVMDGJCSJW-UHFFFAOYSA-N O=C1CCCCCc2cc(cc(c2C(=O)OC(CCC1)C)O)OS(=O)(=O)O
506 0 XOBBBGOFNREGPD-UHFFFAOYSA-N OCC1OC(Oc2ccc3c(c2)OC=C(C3O)c2ccc(cc2)O)C(C(C1O)O)O
507 0 QHGFVKCQRQKAOT-XXBLVYQZSA-N O=CCC1(C=CC(=O)C1=C/C=C/C(OC(=O)C)CCC(=O)OC)OC(=O)C
508 0 NNLKCCOPGOAIEF-UHFFFAOYSA-N OCC12C3OC3C(C3(C2C(C(c2c1cc(=O)oc2C(C)C)O)OC3=O)C)O
509 0 MOHHYXXAWHFETM-UHFFFAOYSA-N O=C1OC2C3C1(C)C(O)C1OC1C3(C)c1c(C2O)c(oc(=O)c1O)C(C)C
510 0 QSXBNOVTXRBPEX-UHFFFAOYSA-N OCC12C(=O)OC3C2C(C2C(C1O)O2)(C)c1c(C3O)c(oc(=O)c1)C(C)C
511 0 OKHNOXYMWCVPSQ-UHFFFAOYSA-N OCC(c1oc(=O)cc2c1C(O)C1OC(=O)C3(C1C2(C)C1OC1C3O)C)C
512 0 OPPMJZILJGCDEE-UHFFFAOYSA-N CC(C1=C2C(O)C3OC(=O)C4(C3C(C32C(C(=O)O1)O3)(C)C1OC1C4O)C)C
513 0 SIDAVOYWXIBKNP-UHFFFAOYSA-N O=C1C=C2C3(C)C4OC4C(C4(C3C(C(C32C(O1)(O3)C(C)C)O)OC4=O)C)O
514 0 FFLCMNZIYCSOQJ-UHFFFAOYSA-N O=c1oc(C(C)C)c2c(c1)C1(C)C3OC3C(C3(C1(C(C2O)OC3=O)O)C)O
515 0 MWLZOJQYUSRSFU-UHFFFAOYSA-N O=c1oc(c2c(c1)C1(C)C3OC3C(C3(C1C(C2O)OC3=O)C)O)C(O)(C)C
516 0 BYRJXVCXUFBDGU-UHFFFAOYSA-N OCC1OC(OC2C=Cc3c(C2)occ(c3=O)c2ccc(cc2)O)C(C(C1O)O)O
517 0 OOLGUILKNNVYPW-UHFFFAOYSA-N OCC1OC(OC2=Cc3c(CC2)c(=O)c(co3)c2ccc(cc2)O)C(C(C1O)O)O
518 0 QDBQOUZTNODWGU-UHFFFAOYSA-N OCC1OC(OC2=CC3C(C=C2)C(=O)C(=CO3)c2ccc(cc2)O)C(C(C1O)O)O
519 0 KKJXSJGKUZBVIH-UHFFFAOYSA-N OCC1OC(Oc2ccc3c(c2)OCC(C3=O)c2ccc(cc2)O)C(C(C1O)O)O
520 0 WMCOAEZQQWXGET-UHFFFAOYSA-N OCC1OC(Oc2ccc3c(c2)occ(c3=O)C2CC=C(C=C2)O)C(C(C1O)O)O
521 0 HPWZKZFSRBSDHC-UHFFFAOYSA-N OCC1OC(Oc2ccc3c(c2)occ(c3=O)C2=CC=C(CC2)O)C(C(C1O)O)O
522 0 BFHMYVVXGXIAQX-UHFFFAOYSA-N OCC1OC(Oc2ccc3c(c2)occ(c3=O)C2=CCC(C=C2)O)C(C(C1O)O)O
523 0 YNEOBGPDFDFFGZ-UHFFFAOYSA-N COc1ccc(c(c1OC)C(=O)O)C(=O)Cc1c(C=C)cc2c(c1OC)OCO2
524 0 SNBZXRDPIJFKOZ-UHFFFAOYSA-N COc1ccc(cc1OC)C1=C(C(=O)O)C(c2c(O1)cc(OC)c(c2OC)OC)O
525 0 KERUBTTUKWQSPH-UHFFFAOYSA-N CC(=CCc1cccc2c1c(c[nH]2)CC1NC(=O)C(=C1OP(=O)(O)O)C(=O)C)C
526 0 QMFVAFXVYVZZRW-UHFFFAOYSA-N O=S1C(NNC1C(F)(F)F)OCC(=O)N(c1ccc(cc1)F)C(C)C
527 0 CAWIEFBDDTWTEE-UHFFFAOYSA-N COc1ccc(cc1)C1CC(=O)C2=C(O1)C(O)C(C(=C2OC)OC)(O)OC
528 0 ZGQJJERFDPZRJI-UHFFFAOYSA-N COc1ccc(cc1)C1CC(=O)C2=C(O1)C=C(C(C2(O)OC)(O)OC)OC
529 0 VAQBRRDLXAFFIB-UHFFFAOYSA-N COc1ccc(cc1)C1CC(=O)C2(C(O1)(O)C=C(C(=C2OC)OC)OC)O
530 0 JSDOHVHCXTWXPP-UHFFFAOYSA-N COC1=CC=C(C(C1O)O)C1CC(=O)c2c(O1)cc(c(c2OC)OC)OC
531 0 KLKZSICKHBOHPB-UHFFFAOYSA-N COc1cc2OC(CC(=O)c2c(c1OC)OC)C1=CC(C(C=C1)(O)OC)O
532 0 PJBUSGFPQWNLLI-UHFFFAOYSA-N COC1=CC(C(C=C1)(O)C1CC(=O)c2c(O1)cc(c(c2OC)OC)OC)O
533 0 NRIAAQUSGUNVJO-UHFFFAOYSA-N CC(=O)OC1c2c(OC(C1OC(=O)C1(C)OC1C)(C)C)c(O)cc1c2oc(=O)cc1
534 0 ULIQFXMIYASALF-UHFFFAOYSA-N CC(=O)OC1c2c(cc(c3c2oc(=O)cc3)O)OC(C1OC(=O)C1(C)OC1C)(C)C
535 0 NEXNXPFFHLSJIL-UHFFFAOYSA-N CC(=O)OC1c2c(ccc3c2oc(=O)cc3O)OC(C1OC(=O)C1(C)OC1C)(C)C
536 0 MMHSZDBTMCNFNG-UHFFFAOYSA-N OCC1(C)Oc2ccc3c(c2C(C1OC(=O)C1(C)OC1C)OC(=O)C)oc(=O)cc3
537 0 OLOUVQSFFZMMCR-UHFFFAOYSA-N OCC(=O)OC1c2c(ccc3c2oc(=O)cc3)OC(C1OC(=O)C1(C)OC1C)(C)C
538 0 VUJSRRIUJFLTHC-UHFFFAOYSA-N CC(=O)OC1c2c(ccc3c2oc(=O)c(c3)O)OC(C1OC(=O)C1(C)OC1C)(C)C
539 0 ZJQQIXNYIHZCMW-UHFFFAOYSA-N OCC1(OC1C)C(=O)OC1C(OC(=O)C)c2c(OC1(C)C)ccc1c2oc(=O)cc1
540 0 DCRSBOFGIYCQDO-UHFFFAOYSA-N OCC1OC1(C)C(=O)OC1C(OC(=O)C)c2c(OC1(C)C)ccc1c2oc(=O)cc1
541 0 RKIZLDDUKUWYAJ-UHFFFAOYSA-N CC(=O)OC1C(OC(=O)C2(C)OC2C)C(C)(C)OC23C1(O2)c1oc(=O)ccc1C=C3
542 0 CLOSSDUPCHPOEK-UHFFFAOYSA-N CC(=O)OC1C(OC(=O)C2(C)OC2C)C(C)(C)OC2=C1C13OC(=O)C=CC3(O1)C=C2
543 0 IXNZFDJCUKVUFX-UHFFFAOYSA-N CC(=O)OC1C2=C(OC(C1OC(=O)C1(C)OC1C)(C)C)C1OC1c1c2oc(=O)cc1
544 0 MBRXOUDTSKWXNH-UHFFFAOYSA-N CC(=O)OC1c2c(ccc3c2OC(=O)C2C3O2)OC(C1OC(=O)C1(C)OC1C)(C)C
545 0 RHRZWZDQWKSJRC-UHFFFAOYSA-N CC(=O)OC1=C(OC(=O)C2(C)OC2C)C(Oc2c1c1oc(=O)ccc1cc2)(C)C
546 0 OWCHPBVMSHIYCQ-UHFFFAOYSA-N COc1cccc2c1C(=O)c1c(C2=O)c(O)c2c(c1O)C(O)CC(C2)(O)C(O)C
547 0 AIQNDGPSYNPMKQ-UHFFFAOYSA-N O/C(=N\C(C(=O)O)CC/C(=N/C(C(=O)O)(CCC(=O)O)C)/O)/CCC(=O)C(=O)O
548 0 QVAWOEQWBRMNMG-UHFFFAOYSA-N COc1c(C(=O)C=C(c2ccc(cc2)OC(=O)C)O)c(O)c(c(c1OC)OC)OC
549 0 VWONNSVNFOKDFA-UHFFFAOYSA-N COc1cc(OC(=CC(=O)O)c2ccc(cc2)OC(=O)C)c(c(c1OC)OC)OC
550 0 NJOMWMMYFXRBHN-UHFFFAOYSA-N COc1c(OC(=C)c2ccc(cc2)OC(=O)C)c(C(=O)O)c(c(c1OC)OC)OC
551 0 WWTLHFJKZFCGPH-UHFFFAOYSA-N COc1c2OC(O)(CC(=O)c2c(c(c1OC)OC)OC)c1ccc(cc1)OC(=O)C
552 0 MEQNCGXSNPTHJD-UHFFFAOYSA-N COC1=C(OC)C2C(C(=C1OC)OC)(O)OC(=CC2=O)c1ccc(cc1)OC(=O)C
553 0 CMOCFZLTRROBOO-UHFFFAOYSA-N OCC1OC(Oc2ccc3c(c2)OC(CC3=O)c2ccccc2)C(=O)C(C1O)O
554 0 ASOICSZZOVMNSF-UHFFFAOYSA-N OCC1OC(Oc2ccc3c(c2)OC(CC3=O)c2ccccc2)C(C(=O)C1O)O
555 0 UHTQTGTWCDJXMW-UHFFFAOYSA-N OCC1OC(Oc2ccc3c(c2)OC(CC3=O)c2ccccc2)C(C(C1=O)O)O
556 0 NNMCHTADPXRYLH-UHFFFAOYSA-N O=CC1OC(Oc2ccc3c(c2)OC(CC3=O)c2ccccc2)C(C(C1O)O)O
557 0 DVMDIAKUEBWPSK-UHFFFAOYSA-N O=CC=C(C=C(C(=O)O)OC)C=CC(=O)C=C(C=Cc1ccc(c(c1)OC)O)O
558 0 UVWRPOLQDWUECN-UHFFFAOYSA-N O=CC(=O)Oc1c(C=O)ccc2c1C(OC(=O)C)C(C(O2)(C)C)OC(=O)C=C(C)C
559 0 OZJVBKBBESQWSW-UHFFFAOYSA-N COC1=C2c3oc4c(c3C(=O)OC2(C(C(=C1CC=C(C)C)O)O)O)ccc(c4)O
560 0 OWMWZJYSLBYTFI-UHFFFAOYSA-N COc1c(CC=C(C)C)c(O)cc2c1c1OC3(C(=CC=C(C3O)O)c1c(=O)o2)O
561 0 YWECIUVFWLJQTF-UHFFFAOYSA-N COc1c(CC=C(C)C)c(O)cc2c1c1oc3=CC(C(C=c3c1c(=O)o2)O)(O)O
562 0 ZGGXZDQHSQABOT-UHFFFAOYSA-N OCC1OC(Oc2ccc3c(c2O)OC(CC3=O)c2ccccc2)C(C(C1O)O)O
563 0 GPGFGFUBECSNTG-UHFFFAOYSA-N OCC1OC(Oc2cc3OC(CC(=O)c3c(c2)O)c2ccccc2)C(C(C1O)O)O
564 0 OYBQYGXDKBKVDM-UHFFFAOYSA-N OCC1OC(Oc2cc3OC(CC(=O)c3cc2O)c2ccccc2)C(C(C1O)O)O
565 0 CKXBUZRYYSZLLR-UHFFFAOYSA-N OCC1OC(Oc2ccc3c(c2)OC(CC3=O)c2ccccc2O)C(C(C1O)O)O
566 0 SSRBPFSRVNBKCY-UHFFFAOYSA-N OCC1OC(Oc2ccc3c(c2)OC(CC3=O)c2cccc(c2)O)C(C(C1O)O)O
567 0 LZXCNPDVIDULQO-UHFFFAOYSA-N OC(C1OC(Oc2ccc3c(c2)OC(CC3=O)c2ccccc2)C(C(C1O)O)O)O
568 0 HQVDOSUQGLRUEB-UHFFFAOYSA-N OCC1OC(OC2=CC34C(C=C2)(O4)C(=O)CC(O3)c2ccccc2)C(C(C1O)O)O
569 0 CLXGHPVQSXVCRN-UHFFFAOYSA-N OCC1OC(OC23C=CC4=C(C3O2)OC(CC4=O)c2ccccc2)C(C(C1O)O)O
570 0 URSJYWYMWKTMGS-UHFFFAOYSA-N OCC1OC(OC2=CC3=C(C4C2O4)C(=O)CC(O3)c2ccccc2)C(C(C1O)O)O
571 0 DBANQQAVBDMPOK-UHFFFAOYSA-N OCC1OC(Oc2ccc3c(c2)OC(CC3=O)C23C=CC=CC3O2)C(C(C1O)O)O
572 0 KOUZCJWPNXCTSM-UHFFFAOYSA-N OCC1OC(Oc2ccc3c(c2)OC(CC3=O)C2=CC=CC3C2O3)C(C(C1O)O)O
573 0 MRUPXWJCJVPXSR-UHFFFAOYSA-N OCC1OC(Oc2ccc3c(c2)OC(CC3=O)C2=CC3C(C=C2)O3)C(C(C1O)O)O
574 0 UFAGCNZGZAPUPP-UHFFFAOYSA-N OCC1OC(Oc2ccc3c(c2)OC(COC3=O)c2ccccc2)C(C(C1O)O)O
575 0 RZLRADQNIZRGRA-UHFFFAOYSA-N OCC1OC(Oc2ccc3c(c2)oc(cc3=O)c2ccccc2)C(C(C1O)O)O
576 0 QPZNBEWCVOMNTQ-UHFFFAOYSA-N OCC1OC(Oc2ccc3c(c2)OC(CC3=O)c2ccccc2)C(=C(C1O)O)O
577 0 SPZJWXRHUXXDEX-UHFFFAOYSA-N OCC1OC(Oc2ccc3c(c2)OC(CC3=O)c2ccccc2)C(C(=C1O)O)O
578 0 LUKHMNVNRMBXTP-UHFFFAOYSA-N O=C(c1ccccc1)OCC1C(=O)OC2C1CC(O)(CC(=O)O)C(C2)(C)O
579 0 WMAOOSUVFZELAH-UHFFFAOYSA-N OCC1OC(Oc2cc(O)cc3c2c(=O)c2c(o3)cc(c(c2)C)C)C(C(C1O)O)O
580 0 JNGXVTJHVSZUJM-UHFFFAOYSA-N OC1C(OC2C(C1OC2)O)Oc1cc(O)cc2c1c(=O)c1c(o2)cc(c(c1)C)C
581 0 CXTGXIGSKMHCPS-UHFFFAOYSA-N OC1C(OC(C(=O)C1O)C)Oc1cc(O)cc2c1c(=O)c1c(o2)cc(c(c1)C)C
582 0 DMSVLWUEYRULDS-UHFFFAOYSA-N OCC1OC(OC2=CC#Cc3c2c(=O)c2c(o3)cc(c(c2)C)C)C(C(C1O)O)O
583 0 NUPQGGGNVINHMT-UHFFFAOYSA-N OC(=O)CC1(O)C(=COc2c1c(O)c(C)c(c2C)O)Cc1ccc2c(c1)OCO2
584 0 IQDUOERLMJPRPI-UHFFFAOYSA-N OCC1OC(Oc2ccc(cc2)C2C#Cc3c(O2)cc(cc3)O)C(C(C1O)O)O
585 0 CIKKYXHCJKVJSE-UHFFFAOYSA-N Oc1ccc2c(c1)OC(CC2=O)c1ccc(cc1)OC1OC2COC(C1O)C2O
586 0 UDAYRAMCDRNWEE-UHFFFAOYSA-N Oc1ccc2c(c1)OC(CC2=O)c1ccc(cc1)OC1OC(C)C(=O)C(C1O)O
587 0 FSDSEZZDBGPQGY-UHFFFAOYSA-N OCC1OC(Oc2ccc(cc2)C2CC(=O)C3=C(O2)C#CC=C3)C(C(C1O)O)O
588 0 VZUWQEGIBGAARO-UHFFFAOYSA-N OC(=O)CC1(O)CC2(C)OC3C(C1CC2(O)O3)COC(=O)c1ccccc1
589 0 ALNXYEOKJVMQEE-UHFFFAOYSA-N CCC(=O)CC(=O)C1C(=CC2=C(C1(O)O)C(=O)c1c(C2)cccc1O)CC(=O)O
590 0 LKCOGDOKFAJYCE-UHFFFAOYSA-N CCC(=O)CC(=O)C1=C(O)C2C(C=C1CC(=O)O)(O)Cc1c(C2=O)c(O)ccc1
591 0 VKVPQLYPGBHQNZ-UHFFFAOYSA-N OC(=O)Cc1cc2Cc3cccc(c3C(=O)c2c(c1C(=O)CC(C(O)C)O)O)O
592 0 WBDFNTUTKIVXHT-UHFFFAOYSA-N OCOc1cc2C(c3cc(OC)c(c(c3)OC)O)C3C(=O)OCC3Cc2c(c1O)O
593 0 UXDOCPMRIPVPFC-UHFFFAOYSA-N OCOc1c(O)cc2c(c1O)CC1C(C2c2cc(OC)c(c(c2)OC)O)C(=O)OC1
594 0 SKRWINWYWYEAOW-UHFFFAOYSA-N CCC(=O)CC(=O)c1c(CC(=O)O)cc(c(c1O)C(=O)O)Cc1cccc(c1)O
595 0 IJFAAFRVEAIFDF-UHFFFAOYSA-N CCC(=O)CC(=O)c1c(O)cc(cc1CC(=O)O)Cc1cccc(c1C(=O)O)O
596 0 UGSQSGQEEKEBAO-UHFFFAOYSA-N CCC(=O)CC(=O)c1c(CC(=O)O)cc2c(c1O)C(=O)C1C(C2)(O)C=CC=C1O
597 0 YYYVTNOQIHFXIQ-UHFFFAOYSA-N CCOc1ccc(cc1)C(=O)Oc1c(OC)c(OC)c(c(c1C(=O)C=O)OC)OC
598 0 OXJZYWDOMNFDEH-UHFFFAOYSA-N O=CC(C(C(C(=O)NC(C(C(CN)O)O)C(=O)O)N)O)OC1CC(=O)N1
599 0 XJWORENXPJHTFA-UHFFFAOYSA-N NCC(C(C(C(=O)O)NC(=O)C(C(C1OC2N(C1O)C(=O)C2)O)N)O)O
600 0 MSDQAGCFVBMCNO-UHFFFAOYSA-N O=C(C(C(C1OC2N(C1)C(=O)C2)O)N)NC(C(C(C(O)N)O)O)C(=O)O
601 0 KBWQSJDMDFPUMQ-UHFFFAOYSA-N ONC(C(C1OC2N(C1)C(=O)C2)O)C(=O)NC(C(C(CN)O)O)C(=O)O
602 0 XUDNWQSXPROHLK-RCHULGBISA-N C1=CC=C(C=C1)C2=C(C(=O)C3=CC=CC=C3O2)O[C@H]4[C@@H]([C@H]([C@H]([C@H](O4)CO)O)O)O
603 0 BDKMHERBYDJMAR-UHFFFAOYSA-N CCCCC(C(=O)c1c(O)cc2c(c1O)C(=O)c1c(C2)cc(cc1O)O)C(=O)O
604 0 BROSZLKIGWMRCJ-UHFFFAOYSA-N CCCCCC(=O)c1c(O)cc2c(c1O)C(=O)c1c(C2C(=O)O)cc(cc1O)O
605 0 RDSOXAAYWLWPBA-UHFFFAOYSA-N COc1c(OC)cc(cc1OC)c1cc(=O)c2c(o1)c(OC)c(c(c2OC)OC)O
606 0 JQGBFDLRYRLEJM-UHFFFAOYSA-N COc1cc(cc(c1OC)OC)c1cc(=O)c2c(o1)c(OC)c(c(c2OC)O)OC
607 0 QAYAQXIGLJCXRL-UHFFFAOYSA-N OCC1OC(OC(=C(c2ccccc2)O)C(=O)c2ccccc2O)C(C(C1O)O)O
608 0 XUDNWQSXPROHLK-UHFFFAOYSA-N OCC1OC(Oc2c(oc3c(c2=O)cccc3)c2ccccc2)C(C(C1O)O)O
609 0 PFHOQKAAJGIYRX-UHFFFAOYSA-N OCC1OC(OC(=C(c2ccccc2)Oc2ccccc2)C(=O)O)C(C(C1O)O)O
610 0 VMIPDTODXZGIED-UHFFFAOYSA-N OCC1OC(OC2C(=O)c3ccccc3OC2(O)c2ccccc2)C(C(C1O)O)O
611 0 JOCABSORCUHBFF-UHFFFAOYSA-N OCC1OC(OC2=C(OC3=CC=CC(C3C2=O)O)c2ccccc2)C(C(C1O)O)O
612 0 YTDYVDAGMXIVSU-UHFFFAOYSA-N OCC1OC(Oc2cccc3c2C(O)c2c(C3=O)cc(cc2O)C)C(C(C1O)O)O
613 0 ORAOQEQNKKJPPL-UHFFFAOYSA-N OCC1OC(Oc2cccc3c2C(=O)c2c(C3O)cc(cc2O)C)C(C(C1O)O)O
614 0 LSWJAHNDKXMGMM-UHFFFAOYSA-N COc1cc(OC)cc(c1)c1oc2c(OC)c(OC)c(c(c2c(=O)c1O)OC)OC
615 0 PQCPHLKVHQJQQQ-UHFFFAOYSA-N COc1cc(OC)c(c(c1)c1cc(=O)c2c(o1)c(OC)c(c(c2OC)OC)OC)O
616 0 ATVATAPYZAFABI-UHFFFAOYSA-N OCOc1c(OC)c(OC)c(c2c1oc(cc2=O)c1cc(OC)cc(c1)OC)OC
617 0 OSQZNIRYCLWJPH-UHFFFAOYSA-N OCOc1c(OC)c(OC)c2c(c1OC)c(=O)cc(o2)c1cc(OC)cc(c1)OC
618 0 DYTSNZFCWJAZJU-UHFFFAOYSA-N OCOc1c(OC)c(OC)c(c2c1c(=O)cc(o2)c1cc(OC)cc(c1)OC)OC
619 0 DEKDMJRNECVXDC-UHFFFAOYSA-N OCOc1c(OC)c2oc(cc(=O)c2c(c1OC)OC)c1cc(OC)cc(c1)OC
620 0 NVHAZIJGNWJVRI-UHFFFAOYSA-N OCOc1cc(OC)cc(c1)c1cc(=O)c2c(o1)c(OC)c(c(c2OC)OC)OC
621 0 WZOJSJNONFVUMA-UHFFFAOYSA-N COc1cc(OC)cc(c1)C1=CC(=O)C23C(O1)(O2)C(=C(C(=C3OC)OC)OC)OC
622 0 JTKZRUPUEPUEIP-UHFFFAOYSA-N COc1cc(OC)cc(c1)C12Oc3c(OC)c(OC)c(c(c3C(=O)C2O1)OC)OC
623 0 JYWTZACBCFLPFO-UHFFFAOYSA-N COc1cc(OC)cc(c1)c1cc(=O)c2c(o1)C1(OC)OC1(C(=C2OC)OC)OC
624 0 JAIBVTRDXCCXEK-UHFFFAOYSA-N COc1cc(OC)cc(c1)c1cc(=O)c2c(o1)C(=C(C1(C2(OC)O1)OC)OC)OC
625 0 ZAVFOXZSRKWTRQ-UHFFFAOYSA-N COC1=CC2(C(C(=C1)OC)O2)c1cc(=O)c2c(o1)c(OC)c(c(c2OC)OC)OC
626 0 GVUAMVHPLBWTKH-UHFFFAOYSA-N COC1=CC(=CC2(C1O2)OC)c1cc(=O)c2c(o1)c(OC)c(c(c2OC)OC)OC
627 0 JSNXHQDAQHUYQQ-UHFFFAOYSA-N COC1=CC2(C(C(=C1)c1cc(=O)c3c(o1)c(OC)c(c(c3OC)OC)OC)O2)OC
628 0 XFBGFIXZQIDSGN-UHFFFAOYSA-N OCC1OC(OC2CC=CC3=C2C(=O)c2c(C3=O)cc(cc2O)C)C(C(C1O)O)O
629 0 PZFWAVQQIOVTDY-UHFFFAOYSA-N OCC1OC(OC2=CCCC3=C2C(=O)c2c(C3=O)cc(cc2O)C)C(C(C1O)O)O
630 0 ROHCBFLMVNMBNF-UHFFFAOYSA-N OCC1OC(OC2=CC=CC3C2C(=O)c2c(C3=O)cc(cc2O)C)C(C(C1O)O)O
631 0 JPTUPZOMBWSXAF-UHFFFAOYSA-N OCC1OC(Oc2cccc3c2C(=O)C2C(=CC(=CC2C3=O)C)O)C(C(C1O)O)O
632 0 KCELTDHUHZXOHN-UHFFFAOYSA-N OCC1OC(Oc2cccc3c2C(=O)C2=C(C3=O)C=C(CC2O)C)C(C(C1O)O)O
633 0 POABJRIFCUKDHW-UHFFFAOYSA-N OCC1OC(Oc2cccc3c2C(=O)C2=C(C3=O)CC(C=C2O)C)C(C(C1O)O)O
634 0 KSTWWDYADDBBNM-UHFFFAOYSA-N COc1c(Cc2c(O)c(C(=O)C)c(c(c2OC)C)O)c(O)c(c(c1C)O)O
635 0 UBLPETZXZXKWDX-UHFFFAOYSA-N OC(C(C(=O)O)N)CSCC1OC(C(C1O)O)n1cnc2c1ncnc2N
636 0 FLWUWSHTQPXPGK-UHFFFAOYSA-N OC(CC(C(=O)O)N)SCC1OC(C(C1O)O)n1cnc2c1ncnc2N
637 0 NITUGXMBFXCYBW-UHFFFAOYSA-N OC(=O)C(CCSC(C1OC(C(C1O)O)n1cnc2c1ncnc2N)O)N
638 0 PJALZWKUKIUKBZ-UHFFFAOYSA-N OC(=O)C(CCSCC1OC(C(C1O)O)n1c(O)nc2c1ncnc2N)N
639 0 KTOJHCJIKDTLLJ-UHFFFAOYSA-N OC(=O)C(CCSCC1OC(C(C1O)O)n1cnc2c1nc(O)nc2N)N
640 0 VDSFORDTPYWOSG-UHFFFAOYSA-N OCC1OC(Oc2cc(O)cc(c2C#CCc2ccc(cc2)O)O)C(C(C1O)O)O
641 0 NZSUBRYIBJSZHK-UHFFFAOYSA-N Oc1cc(O)c(c(c1)OC1OC2COC(C1O)C2O)C(=O)CCc1ccc(cc1)O
642 0 VIUPEQUXTAEOHG-UHFFFAOYSA-N O=C(C1C(=NOC1(C)N)c1ccccc1)NC1C(=O)N2C1SC(C2C(=O)O)(C)C
643 0 RUIMLQHVEOTKFE-UHFFFAOYSA-N OCC1OC(OC2=C(C(=O)CCc3ccc(cc3)O)C(=CC#C2)O)C(C(C1O)O)O
644 0 CHPYYPLHEYOZAC-UHFFFAOYSA-N OCC1OC(OC2=C(C#CC(=C2)O)C(=O)CCc2ccc(cc2)O)C(C(C1O)O)O
645 0 NQDJORRCKNNZTL-UHFFFAOYSA-N OCC1OC(Oc2cc(O)cc(c2C(=O)CCC2=CC#CC=C2)O)C(C(C1O)O)O
646 0 BNZBBQOJKNOXSN-UHFFFAOYSA-N NC(=O)C1N2C(=O)C(C2SC1(C)C)NC(=O)c1c(C)onc1c1ccccc1
647 0 QYSRQIWIFAIOGT-UHFFFAOYSA-N OC(=O)C(CCSCC1OC(C(C1O)O)N1C=NC23C1=NC=NC3(O2)N)N
648 0 ACYHDQSSIKEPLK-UHFFFAOYSA-N OC(=O)C(COCSCC1OC(C(C1O)O)n1cnc2c1ncnc2N)N
649 0 UCALNDAYBFUTCI-UHFFFAOYSA-N O=S(CC1OC(C(C1O)O)n1cnc2c1ncnc2N)CCC(C(=O)O)N
650 0 TWUXOXJNWLPXQW-UHFFFAOYSA-N OCC1OC(OC2=C(OC3(C(C2=O)C=CC=C3)O)c2ccccc2)C(C(C1O)O)O
651 0 LLIMTCCWQHGHNA-UHFFFAOYSA-N ONc1ncnc2c1ncn2C1OC(C(C1O)O)CSCCC(C(=O)O)N
652 0 MXUWKYXWQUEGBX-UHFFFAOYSA-N OC1C(CSCCC(=O)C(=O)O)OC(C1O)n1cnc2c1ncnc2N
653 0 UUNASRVSYRQWJI-UHFFFAOYSA-N COC(=O)c1ccc(c(c1)C1c2c(OC)cc(c(c2OC1C(O)(C)C)C(=O)O)O)O
654 0 BMWKPTYOHYLOQV-UHFFFAOYSA-N O=CC(C1(C)C(=O)OC2(C1C(C(=O)O)C13C2CCC(C3)(C(=C)C1)O)C=O)O
655 0 KZIQBYCFEDJWGT-UHFFFAOYSA-N COc1ccc(cc1)C1=C(C(=O)O)C(c2c(O1)c(OC)c(OC)c(c2OC)OC)O
656 0 KZQXOGJIARHPED-UHFFFAOYSA-N COC(=O)Cc1cc2C(O)c3cccc(c3C(=O)c2c(c1C(=O)CC(O)C)O)O
657 0 UDVLAOLIGHXILZ-UHFFFAOYSA-N COC(=O)Cc1cc2C(=O)c3cccc(c3C(c2c(c1C(=O)CC(O)C)O)O)O
658 0 VTIYPPAKWXCKRF-UHFFFAOYSA-N COC(=O)Cc1cc2C(=O)c3cccc(c3C(=O)c2c(c1C(CC(O)C)O)O)O
659 0 IJGBIYSLKQALGG-UHFFFAOYSA-N COC(=O)Cc1cc2C(=O)C3CC=CC(=C3C(=O)c2c(c1C(=O)CC(O)C)O)O
660 0 APWYNTNMXZNEMU-UHFFFAOYSA-N COC(=O)Cc1cc2C(=O)C3=CC=CC(C3C(=O)c2c(c1C(=O)CC(O)C)O)O
661 0 IDRWZTWSDSUZLS-UHFFFAOYSA-N COC(=O)Cc1cc2C(=O)C3=CCCC(=C3C(=O)c2c(c1C(=O)CC(O)C)O)O
662 0 WXANTEBZPRTWCE-UHFFFAOYSA-N COC(=O)CC1=C(C(=O)CC(O)C)C(C2C(=C1)C(=O)c1c(C2=O)c(O)ccc1)O
663 0 ZRKKBTDNTFPJNK-UHFFFAOYSA-N COC(=O)CC1=C(C(=O)CC(O)C)C(=C2C(C1)C(=O)c1c(C2=O)c(O)ccc1)O
664 0 TYVCGZAABRKCQU-UHFFFAOYSA-N COC(=O)CC1C=C2C(=C(C1C(=O)CC(O)C)O)C(=O)c1c(C2=O)cccc1O
665 0 VJTHKQIZPKZWRV-UHFFFAOYSA-N ONC1=NC2C(C(=N1)O)N=CN2C1OC(C(C1O)O)COP(O)(O)O
666 0 RCVKQHXDWBQSFD-UHFFFAOYSA-N Clc1ccc(cc1)COc1ccc(cc1)N1C(=O)C2=C(C1=O)CC(CC2)O
667 0 VUMUCSZYFYZMEL-UHFFFAOYSA-N Clc1ccc(cc1)COc1ccc(cc1)N1C(=O)C2=C(C1=O)C(O)CCC2
668 0 CYHCXNKVKLIVAV-UHFFFAOYSA-N Clc1ccc(cc1)COc1ccc(c(c1)O)N1C(=O)C2=C(C1=O)CCCC2
669 0 GNFFPYQKGTWUJA-UHFFFAOYSA-N Clc1ccc(cc1)COc1ccc(cc1O)N1C(=O)C2=C(C1=O)CCCC2
670 0 YPJDHXHIFSOVQL-UHFFFAOYSA-N OC(c1ccc(cc1)Cl)Oc1ccc(cc1)N1C(=O)C2=C(C1=O)CCCC2
671 0 CSDCRDJNWZBCMJ-UHFFFAOYSA-N Clc1ccc(c(c1)O)COc1ccc(cc1)N1C(=O)C2=C(C1=O)CCCC2
672 0 FQQAPUKCAVQIGJ-UHFFFAOYSA-N O=C1N(c2ccc(cc2)OCc2ccc(c(c2)O)Cl)C(=O)C2=C1CCCC2
673 0 DFEHLBOGPBRFCB-UHFFFAOYSA-N ONC1N=C(O)c2c(N1)n(cn2)C1OC(C(C1O)O)COP(O)(O)O
674 0 RWTMOXYRGYRXDL-UHFFFAOYSA-N ONc1nc2N(CNc2c(n1)O)C1OC(C(C1O)O)COP(O)(O)O
675 0 CKFSQKZALSWHHN-UHFFFAOYSA-N ONC1=Nc2c(C(N1)O)ncn2C1OC(C(C1O)O)COP(O)(O)O
676 0 FIUGSNWPWDLKTG-UHFFFAOYSA-N Clc1ccc(cc1)COC1=CC2C(C=C1)(O2)N1C(=O)C2=C(C1=O)CCCC2
677 0 OPLBZQWRYGCKNK-UHFFFAOYSA-N Clc1ccc(cc1)COC12C=CC(=CC2O1)N1C(=O)C2=C(C1=O)CCCC2
678 0 VMBACTBBYSZDKC-UHFFFAOYSA-N O=C1N(C2=CC=C(C3C2O3)OCc2ccc(cc2)Cl)C(=O)C2=C1CCCC2
679 0 ZFWPJJJACDZEBT-UHFFFAOYSA-N ClC1=CC2C(C=C1)(O2)COc1ccc(cc1)N1C(=O)C2=C(C1=O)CCCC2
680 0 XEZMJDXPDAJLRC-UHFFFAOYSA-N O=C1N(c2ccc(cc2)OCC2=CC3C(C=C2)(O3)Cl)C(=O)C2=C1CCCC2
681 0 AELRLYVSXJVDIV-UHFFFAOYSA-N O=C1C2=C(C(=O)N1c1ccc(cc1)OCC1=CC=C(C3C1O3)Cl)CCCC2
682 0 JUDHDIUNPUIZGL-UHFFFAOYSA-N O=C1C2=C(C(=O)N1c1ccc(cc1)OCc1ccc(cc1)Cl)CCOCC2
683 0 PXCBVZWDPQICIH-UHFFFAOYSA-N Clc1ccc(cc1)COc1ccc(cc1)N1C(=O)C2=C(C1=O)COCCC2
684 0 IZQZLIDLOSHLNP-UHFFFAOYSA-N O=C1C2=C(C(=O)N1c1ccc(cc1)OCOc1ccc(cc1)Cl)CCCC2
685 0 DFMLVLZOKWYDAV-UHFFFAOYSA-N OC(=O)C1(Cc2ccc3c(c2)OCO3)C(COC1O)Cc1ccc2c(c1)OCO2
686 0 YHRFZGQDSOCVBC-UHFFFAOYSA-N CC(=O)CCCC(c1c(O)cc2c(c1O)C(=O)c1c(C2=O)cc(c(c1O)C)O)O
687 0 QTKISDLHTLPQQA-UHFFFAOYSA-N CC(=O)CCCC(c1c(O)cc2c(c1O)C(=O)c1c(C2=O)c(C)c(cc1O)O)O
688 0 LBGJFJBDKOQOGJ-UHFFFAOYSA-N CC(=O)CCCC(c1c(O)c(C)c2c(c1O)C(=O)c1c(C2=O)cc(cc1O)O)O
689 0 KYZRWCJXHKLYMK-UHFFFAOYSA-N COc1cc(O)cc2c1C(=O)c1c(C2=O)cc(c(c1O)C(CCCC(=O)C)O)O
690 0 ODXCXORVHRRKLF-UHFFFAOYSA-N COc1cc(O)c2c(c1)C(=O)c1c(C2=O)c(O)c(c(c1)O)C(CCCC(=O)C)O
691 0 QGOHZJNREQWFDR-UHFFFAOYSA-N COc1c(C(CCCC(=O)C)O)c(O)cc2c1C(=O)c1c(C2=O)cc(cc1O)O
692 0 XJDZOWKGIRTNGB-UHFFFAOYSA-N COc1cc2c(c(c1C(CCCC(=O)C)O)O)C(=O)c1c(C2=O)cc(cc1O)O
693 0 UGAWKEWGHBLFBL-UHFFFAOYSA-N COC(c1c(O)cc2c(c1O)C(=O)c1c(C2=O)cc(cc1O)O)CCCC(=O)C
694 0 PZCQSHLFBCKTJX-UHFFFAOYSA-N OCCn1c(=N)ccn1CC1=C(C(=O)O)N2C(SC1)C(C2=O)NC(=O)O
695 0 LAKAYPCSQJGXFP-UHFFFAOYSA-N O=CNC1=C(NC(NC1=O)N)NC1OC(C(C1O)O)COP(=O)(O)O
696 0 CLYHZCZZSUMRDJ-UHFFFAOYSA-N O=CNC1C(NC2OC(C(C2O)O)COP(=O)(O)O)N=C(NC1=O)N
697 0 DJZXRVOEMJAIGX-UHFFFAOYSA-N COc1ccc(cc1)c1oc(c(c(=O)c1O)C(=O)O)C(=C(C=O)O)C(C=C)(C)C
698 0 YDUXNPDCGAIGMU-UHFFFAOYSA-N C=CC(C(=O)c1oc(c2ccc(cc2)OC)c(c(=O)c1C(=CC(=O)O)O)O)(C)C
699 0 WFNACMPPQGLNPE-UHFFFAOYSA-N C=CC(C(=C1OC(=C(C(=O)C1=O)O)c1ccc(cc1)OC)C(=CC(=O)O)O)(C)C
700 0 ZGHULMNUMHRZCX-UHFFFAOYSA-N COc1ccc(cc1)c1oc(=C(C(C=C)(C)C)C(=O)O)c(=C(C=O)O)c(=O)c1O
701 0 DDLXPHXKFODXSR-UHFFFAOYSA-N OCC1OC(Oc2ccc3c(c2)OCC2C3Oc3c2ccc(c3)O)C(C(C1O)O)O
702 0 MFWAFIJKHKULQB-UHFFFAOYSA-N ClCCSCC(C(=O)NCC(=O)O)NC(=O)CCC(C(=O)OC)N
703 0 IXOZUWOQQHFCRW-UHFFFAOYSA-N ClCCSCC(N(C(=O)CCC(C(=O)O)N)C)C(=O)NCC(=O)O
704 0 RUIQGSUHNPKYSP-UHFFFAOYSA-N ClCCSCC(C(=O)N(CC(=O)O)C)NC(=O)CCC(C(=O)O)N
705 0 GXGFDMQMTZLCSA-UHFFFAOYSA-N ClCCSCC(C(=O)NCC(=O)OC)NC(=O)CCC(C(=O)O)N
706 0 JZYOGPKFAPNNAT-UHFFFAOYSA-N ClCCSCC(C(=O)NCC(=O)O)NC(=O)CCC(C(=O)O)NC
707 0 XRWNQNLRVHLANJ-UHFFFAOYSA-N O=CC(=O)Oc1c(C=O)ccc2c1C(OC(=O)C(=CC)C)C(C(O2)(C)C)OC(=O)C
708 0 VKRVLECPDBEKIX-UHFFFAOYSA-N OCC1Oc2c(OC1c1ccc(c(c1)OC)O)c(OC)c(c1c2oc(=O)cc1)C
709 0 YUVPVZXLHUKBPU-UHFFFAOYSA-N OCC1Oc2c(OC1c1ccc(c(c1)OC)O)c(OC)cc1c2oc(=O)cc1C
710 0 QWLKKEIBTBZNEZ-UHFFFAOYSA-N OCC1Oc2c(OC1c1ccc(c(c1)OC)O)c(OC)cc1c2oc(=O)c(c1)C
711 0 USBFHEVBWJJEMJ-UHFFFAOYSA-N COCC1Oc2c(OC1c1ccc(c(c1)OC)O)c(OC)cc1c2oc(=O)cc1
712 0 HKJVPBJCKTUWPI-UHFFFAOYSA-N OCC1Oc2c(OC1c1ccc(c(c1C)OC)O)c(OC)cc1c2oc(=O)cc1
713 0 VZOUJSFCVYRJCH-UHFFFAOYSA-N OCC1Oc2c(OC1c1cc(OC)c(cc1C)O)c(OC)cc1c2oc(=O)cc1
714 0 JUAPQGUOKCQOBE-UHFFFAOYSA-N OCC1Oc2c(OC1c1cc(C)c(c(c1)OC)O)c(OC)cc1c2oc(=O)cc1
715 0 YJINBIPHZOTKQM-UHFFFAOYSA-N OCC1Oc2c(OC1c1ccc(c(c1)OC)OC)c(OC)cc1c2oc(=O)cc1
716 0 SIZGZHDSBUAIFZ-UHFFFAOYSA-N COc1cc2CC(O)(CO)C(C(c2cc1O)c1cc(O)c(c(c1)OC)O)O
717 0 QNCNKJLPUPQYMJ-UHFFFAOYSA-N O=CC(=O)Oc1c(C=O)ccc2c1C(OC(=O)C=C(C)C)C(C(O2)(C)C)OC(=O)C
718 0 VSGSVJSIZXDANU-UHFFFAOYSA-N COc1ccc(cc1)C1=CC(c2c(O1)c(OC)c(OC)c(c2O)OC)(O)CC(=O)O
719 0 CAMNOXHVUPLFFO-UHFFFAOYSA-N C=C(C1C(OC(=O)C(=C)C)CC2=CC(CC3(C(C1O)O3)C)OC2=O)C(=O)O
720 0 DRVPDGQIZJSCSP-BJMVGYQFSA-N OC1/C=C(\CC(OC(=O)C(=C)C)C2C(C3C(C1)(C)O3)OC(=O)C2=C)/C(=O)O
721 0 JRSMBKIFUPTDNK-UHFFFAOYSA-N O=C(C(=C)C)OC1CC2=CC(OC2=O)CC(C(C2C1C(=C)C(=O)O2)O)(C)O
722 0 OTCXFJHTIJURPO-UHFFFAOYSA-N OCC1C(=O)OC2C1C(OC(=O)C(=C)C)CC1=CC(CC3(C2O3)C)OC1=O
723 0 JZVHZWHSIUATRZ-UHFFFAOYSA-N OCC(C(=O)OC1CC2=CC(OC2=O)CC2(C(C3C1C(=C)C(=O)O3)O2)C)C
724 0 HSFIOJILUMTQQF-UHFFFAOYSA-N O=C(C(=C)C)OC1CC2C(=O)OC(C2O)CC2(C(C3C1C(=C)C(=O)O3)O2)C
725 0 DRIALTWDMOZLBC-WZUFQYTHSA-N OC/C/1=C/C(OC(=O)C(=C)C)C(C(CC2(OC1=CC2=O)C)O)C(=C)C(=O)O
726 0 MBRWSBOXGZPZHO-NKDWCUNHSA-N OC/C/1=C\C(OC(=O)C(=C)C)C2C(OC(=O)C2=C)CC(C(=O)C=C1O)(C)O
727 0 VWJWBBDWXHZFEY-SDQBBNPISA-N OC/C/1=C/C(OC(=O)C(=C)C)C2C(CC(OC1=C)(C)C(=O)O)OC(=O)C2=C
728 0 IBUVOCSWIRPNFZ-BZQAOMQZSA-N OC/C/1=C/C(OC(=O)C(=C)C)C2C(CC(OC1=CC(=O)O)C)OC(=O)C2=C
729 0 LFARGJJZOCFZPX-WCIBSUBMSA-N OCC(C(=O)OC1/C=C(/CO)\C2=CC(=O)C(CC3C1C(=C)C(=O)O3)(O2)C)C
730 0 XCELBFVUOKEMIN-WMZJFQQLSA-N OC/C/1=C/C(OC(=O)C(=C)C)C2C(CC3(OC1=CC3=O)C)OC(=O)C2CO
731 0 OZRNYFLERVVFHT-WZUFQYTHSA-N OC/C/1=C/C(OC(=O)C(=C)C)C2C(CC3(OC1(O)CC3=O)C)OC(=O)C2=C
732 0 IFXJGZNZHUNWRK-UHFFFAOYSA-N OCC1OC(C(C(C1O)O)O)c1c(O)ccc2c1OC=C(C2O)c1ccc(cc1)O
733 0 LNYUPKRQIZCJFT-UHFFFAOYSA-N OCC1OC(C(C(C1O)O)O)C1=C(O)C=CC2C1OC=C(C2=O)c1ccc(cc1)O
734 0 GPVJEZNDUQJFMQ-UHFFFAOYSA-N OCC1OC(C(C(C1O)O)O)C1C(O)C=Cc2c1occ(c2=O)c1ccc(cc1)O
735 0 BOLARWDQXHTPPG-UHFFFAOYSA-N OCC1OC(C(C(C1O)O)O)C1=C(O)CCc2c1occ(c2=O)c1ccc(cc1)O
736 0 WEMYUSBNFOIUMV-UHFFFAOYSA-N OCC1OC(C(C(C1O)O)O)c1c(O)ccc2c1OCC(C2=O)c1ccc(cc1)O
737 0 ILROWTVELNKNQD-UHFFFAOYSA-N OCC1OC(C(C(C1O)O)O)c1c(O)ccc2c1occ(c2=O)C1CC=C(C=C1)O
738 0 BJJQWTPNWQBOPF-UHFFFAOYSA-N OCC1OC(C(C(C1O)O)O)c1c(O)ccc2c1occ(c2=O)C1=CC=C(CC1)O
739 0 NHFWMAZJJXRMCP-UHFFFAOYSA-N OCC1OC(C(C(C1O)O)O)c1c(O)ccc2c1occ(c2=O)C1=CCC(C=C1)O
740 0 YHWZCFCEABUOHM-UHFFFAOYSA-N COc1c(OC)cc2c(c1OC)C(O)(CC(=O)O)c1c(C2=O)cc(c(c1OC)O)C
741 0 QHNNNSVBBRMFEI-UHFFFAOYSA-N COc1c(OC)cc2c(c1OC)C(=O)c1c(C2(O)CC(=O)O)cc(c(c1OC)O)C
742 0 JJJCZIRSVPZQGK-UHFFFAOYSA-N CC(=CCc1c(O)cc(c2c1OC(c1ccc(cc1O)O)C(C2=O)C(=O)O)O)C
743 0 UEFDTTCKFDQFLO-UHFFFAOYSA-N COc1c(C(=O)CC(c2ccc(cc2)O)O)c(O)c(c(c1OC)OC)OC
744 0 UOYUIWWYLLWSMC-UHFFFAOYSA-N OCC(C1OC(=O)C=C2C31OC3C1OC(=O)C3(C1C2(C)CC1C3O1)C)(O)C
745 0 ZHUFDZLJWWNRHM-UHFFFAOYSA-N COc1cc(OC(c2ccc(cc2)O)CC(=O)O)c(c(c1OC)OC)OC
746 0 UJLJQGCYBKJFKY-UHFFFAOYSA-N COc1c(OC(c2ccc(cc2)O)C)c(C(=O)O)c(c(c1OC)OC)OC
747 0 YEOSNBYXHHOTRK-UHFFFAOYSA-N COC1=C(OC)C2C(C(=C1OC)OC)(O)OC(CC2=O)c1ccc(cc1)O
748 0 KYRLPDZTEBOTKU-UHFFFAOYSA-N OCC1C(C(=O)O)C(c2cc(OC)c(c(c2)OC)O)c2c(C1O)cc1c(c2)OCO1
749 0 DUPFKQOLJJSXEQ-UHFFFAOYSA-N O=CNC1(N)C(N=CN1C1OC(C(C1O)O)COP(=O)(O)O)C(=O)N
750 0 RGGYMSJJPBQKPQ-UHFFFAOYSA-N OCOc1cc2C(O)C3COC(=O)C3C(c2cc1O)c1cc(OC)c(c(c1)OC)O
751 0 LJXSBTHLCSAAMQ-UHFFFAOYSA-N OCOc1cc2c(cc1O)C(O)C1C(C2c2cc(OC)c(c(c2)OC)O)C(=O)OC1
752 0 YVCVYCSAAZQOJI-UHFFFAOYSA-N COc1cc(cc(c1O)OC)C1C2C(=O)OCC2C(c2c1cc1OCOc1c2)O
753 0 JGGWNGRBXJWAOC-UHFFFAOYSA-N COc1cc(cc(c1O)OC)C1C2C(=O)OCC2Cc2c1cc1OCOc1c2O
754 0 ZPRHCDZDUFZRGH-UHFFFAOYSA-N OCC1Cc2c(C(C1C(=O)O)c1cc(OC)c(c(c1)OC)O)cc1c(c2O)OCO1
755 0 PKGSIWDOXCLHMG-UHFFFAOYSA-N COc1cc(C=CC(=O)O)cc(c1O)c1c(O)c(OC)cc(c1C)C=CC(=O)O
756 0 QUOMQWZRXKGRFE-UHFFFAOYSA-N COc1cc(C=CC(=O)O)cc(c1OC)c1cc(C=CC(=O)O)cc(c1O)OC
757 0 NYZTUCJGXXPAJK-UHFFFAOYSA-N COc1cc(C=CC(=O)O)cc(c1O)c1cc(C=CC(=O)O)c(c(c1O)OC)C
758 0 ADQCZPGHCXQZKS-UHFFFAOYSA-N COc1cc(C=CC(=O)O)cc(c1O)c1cc(cc(c1O)OC)C(=CC(=O)O)C
759 0 QIUFKAMEDFFNIS-UHFFFAOYSA-N COc1cc(C=CC(=O)O)cc(c1O)c1cc(C=C(C(=O)O)C)cc(c1O)OC
760 0 WESFJALQCFYAPH-UHFFFAOYSA-N COC(=O)C=Cc1cc(OC)c(c(c1)c1cc(C=CC(=O)O)cc(c1O)OC)O
761 0 DGQFROPZFZUFDY-UHFFFAOYSA-N ONC(C(=O)O)CCSCC1OC(C(C1O)O)n1cnc2c1ncnc2N
762 0 MGVXLAPXABNABN-UHFFFAOYSA-N CCCN(CCC)CCOC1=C(C=C(Br)C=C1C(N)=O)C1=CC=CC=C1
763 0 ILZRBDINNIEUIY-UHFFFAOYSA-N COC1=C(OC)C=C(C#N)C(NC(=S)N2CCN(CC2)C(=O)C2=CC=CO2)=C1
764 0 BRHUUGBDLQFJSV-UHFFFAOYSA-N CCCC(=O)Oc1c(OC)cc(O)c2C(=O)C(=O)C(Oc12)c1ccc(OC)cc1
765 0 QDGWHHFJDHIIOS-UHFFFAOYSA-N CCOP(=O)(CCCCCCOC1=C(Cl)C=C(OC)C=C1)OCC
766 0 HKRQCVQVDLJMBV-UHFFFAOYSA-N CC(C)(COCC1=CC(=CC=C1)C(=O)C1=CC=CC=C1)C1=CC=C(Cl)C=C1
767 0 OXHQUWZKNASANP-UHFFFAOYSA-N CC(SC(C)C(=O)N=NCC1=CC=C(F)C=C1)C(=O)N=NCC1=CC=C(F)C=C1
768 0 QVALTQGQDJPNDF-UHFFFAOYSA-N CCOC(=O)C(SC1=CC=C(C)C=C1)C(SC1=CC=C(C)C=C1)C(=O)OCC
769 0 KXROQGPZFGAPQF-UHFFFAOYSA-N CN(NC1=C(C=C(C=C1[N+]([O-])=O)[N+]([O-])=O)[N+]([O-])=O)C1=CC=CC2=CC=CC=C12
770 0 GFSVYBXQNZTGMB-UHFFFAOYSA-N COC(=O)C1C(C2=CC=C(Cl)C=C2)C(C)(C)OC1=NC(=O)NC1=CC=CC=C1
771 0 KERNTPPRHRQPNL-UHFFFAOYSA-N CC1(C)N=C(N)N=C(N)N1C1=CC=C(C=C1)C(=O)NC1=CC=C(C=C1)S(F)(=O)=O
772 0 KWULWIRMRMCTBU-UHFFFAOYSA-N CC1(C)N=C(N)N=C(N)N1C1=CC=C(C=C1)C(=O)NC1=CC(=CC=C1)S(F)(=O)=O
773 0 XUDNWQSXPROHLK-OACYRQNASA-N C1=CC=C(C=C1)C2=C(C(=O)C3=CC=CC=C3O2)O[C@H]4[C@@H]([C@H]([C@@H]([C@H](O4)CO)O)O)O
774 0 XUSALNXBQOJHFT-UHFFFAOYSA-N CSC1=NC(N)=C2C(=O)C(=CN(C3OC(CO)C(O)C3O)C2=N1)C(N)=O
775 0 MZNZKBJIWPGRID-UHFFFAOYSA-N O=P(CP(C1=CC=CC=C1)C1=CC=CC=C1)(C1=CC=CC=C1)C1=CC=CC=C1
776 0 CEVBKFSGZXHFJQ-UHFFFAOYSA-N CSC1=NC(N(C)C)=C2N=CN(C3OC(C[N+]([O-])=O)C(O)C(O)C3O)C2=N1
777 0 QKDNSXMSIPXSAZ-UHFFFAOYSA-N CSC1=NC(N)=C2C(=CC(=O)N(C3OC(CO)C(O)C3O)C2=N1)C(N)=O
778 0 XEOJLIWSVHVRCR-UHFFFAOYSA-N [H]C12OC3C=C(C)CCC3(COC(C)=O)C(C)(C(=O)C1OS(C)(=O)=O)C21CO1
779 0 YLJSKVWGPBFKBU-UHFFFAOYSA-N CC(C)C(OC(=O)COC1=CC=C(Cl)C=C1Cl)C(C)(C)COC(=O)C(C)C
780 0 UVQOVWOIXDPYEB-UHFFFAOYSA-N CC1=CC=C(C=C1)S(=O)(=O)NCCCOS(=O)(=O)C1=CC=C(C)C=C1
781 0 MKPRGFTXNKQZLB-UHFFFAOYSA-N COC1CC2=C(O)C3=C(C=C2C(O)C1(C)O)C(=O)C1=CC(OC)=CC(O)=C1C3=O
782 0 CKESHWQHGBKZBB-UHFFFAOYSA-N CCN(CC)C(=S)SCC1=CC=C(CSC(=S)N(CC)CC)C=C1
783 0 FVGLWZCHWVFUPJ-UHFFFAOYSA-N CC1(C)CC(CCO1)NS(=O)(=O)C1=CC=C(C=C1)S(=O)(=O)N1CCOCC1
784 0 WYZSBSMGZHFJJH-UHFFFAOYSA-N CCOCCN1C(=N)C2=C(N)C3=C(C(N)=C2C1=O)C(=O)C1=CC=CC=C1C3=O
785 0 CHVBPFQVSIWBOU-QNDFHXLGSA-N C1=CC=C(C=C1)C2=COC3=C(C2=O)C=CC(=C3)O[C@H]4[C@@H]([C@H]([C@@H]([C@H](O4)CO)O)O)O
786 0 ZCMWRFQVYXHUQN-UHFFFAOYSA-N COCCCN1C(=N)C2=C(N)C3=C(C(N)=C2C1=O)C(=O)C1=CC=CC=C1C3=O
787 0 GEFNAKXVWPOEEE-UHFFFAOYSA-N CCC1=C(N=C(NC(=O)C2=CC(=C(OC)C=C2)[N+]([O-])=O)S1)C1=CC=CC=C1
788 0 FRMFQXUXZZNHTL-UHFFFAOYSA-N O=C(CC1=CC=CC=C1)NC1=CC2=C(OC(=N2)C2=CC3=CC=CC=C3C=C2)C=C1
789 0 MLJUEEVJYUVYPB-UHFFFAOYSA-N CC1=CC=C(NC(=O)C2=CC=C(OCC(=O)NC3=CC=C(F)C=C3)C=C2)C=C1
790 0 DZRHRVLNWTYPEM-UHFFFAOYSA-N CCOC(=O)COC1=NC2=C(C=C(Cl)C=C2)C(C2=CC=CC=C2)=C1C(C)=O
791 0 UKTMDWQTAHGFAP-UHFFFAOYSA-N CN1C(=O)C2=C(OC(C)=N2)C2=C1N(C(=O)N(C1=CC=CC=C1)C2=O)C1=CC=CC=C1
792 0 PUAXPCTYTQODSN-UHFFFAOYSA-N COC1=CC=C(CCN(C2CC(=O)N(C2=O)C2=CC=C(Cl)C=C2)C(C)=O)C=C1
793 0 HZIUADIWXDMZDB-UHFFFAOYSA-N [H]C12CCC([H])(C1)C(C2)N1CCN(CC2=CC(Br)=CC=C2OC)CC1
794 0 VUXQBAWBTHTARM-UHFFFAOYSA-N CC1=NC(NS(=O)(=O)C2=CC=C(C=C2)N2C(=O)C3CCCCC3C2=O)=NC=C1
795 0 FPLWYYDFXFNGHK-UHFFFAOYSA-N COC1=CC=C(C=C1)C1=CC(=NC2=C1N=C(O2)C1=CC=CC=C1)C1=CC=CC=C1
796 0 QQXKTLRZUUISJX-UHFFFAOYSA-N NC1=NC(=NC(N)=N1)C1=CC=CC=C1NS(=O)(=O)C1=CC=C(C=C1)N=[N+]=[N-]
797 0 KAVFRXIVKDPSQH-UHFFFAOYSA-N CC1=C(C)C(C)([SiH](Br)C2(C)C(C)=C(C)C(C)=C2C)C(C)=C1C
798 0 VPZCNCFYAPSUAL-UHFFFAOYSA-N OCC(=C)C(=O)OC1CC23OC2CCC(COC3O)=CC2OC(=O)C(=C)C12
799 0 RKINPPRDGPFXMD-UHFFFAOYSA-N CC1=CC=CC=C1NCC(=O)N=NCC1=CC=C(O1)C1=CC=C(C=C1)[N+]([O-])=O
800 0 LNTHAPOUCNPOLE-UHFFFAOYSA-N CC1=[N+](CCCS([O-])(=O)=O)C2=CC3=C(OC4(CCCCC4)O3)C=C2S1
801 0 GCKHCZXZJWRBKN-UHFFFAOYSA-N [O-][N+](=O)C1=CC=C(N=NC2CCCCC2SCC2=CC=CC=C2)C(=C1)[N+]([O-])=O
802 0 NRBUVVTTYMTSKM-UHFFFAOYSA-N O=C(N\C(=N\C(=O)OCC1=CC=CC=C1)N1C=CC=N1)OCC1=CC=CC=C1
803 0 NUFXNLKFLRPFJT-UHFFFAOYSA-N COC1=CC=C(C=C1)C1=CN=C(O1)C1=CC=[N+](CC2=CC=C(C=C2)N=C=S)C=C1
804 0 LGHUSICQMVIHRT-UHFFFAOYSA-N COC1=C(OC)C2=C(C=C1)C(CCN=[N+]=[N-])=CN2S(=O)(=O)C1=CC=C(C)C=C1
805 0 OLNRVCCBVZSXBX-UHFFFAOYSA-N OCC(CN1C=CC(NC(=O)C2=CC=CC=C2)=NC1=O)OCP(O)(O)=O
806 0 WBJTZHMJMFNAGE-UHFFFAOYSA-N COCOC1=CC=C(C=C1)C1=C(OCOC)C(=O)C2=C(O)C=C(OCOC)C=C2O1
807 0 QUHKJMACTUXRMU-UHFFFAOYSA-N COC1=CC=C(C=C1)C1=CN=C(O1)C1=CC=[N+](CC2=CC(=CC=C2)N=C=S)C=C1
808 0 FPNXRRHSJMLULZ-UHFFFAOYSA-N OC(=O)CCC(CN=NC1=CC=C(C=C1)[N+]([O-])=O)=NNC1=CC=C(C=C1)[N+]([O-])=O
809 0 XJWMGLZRODABAQ-UHFFFAOYSA-N CCN1C=NC2=C1C(=NC(Cl)=N2)N1C=NC(=C1C1=CC=CC=C1)C1=CC=CC=C1
810 0 LSNALSBFFWQCDA-UHFFFAOYSA-N COC1=C(C2=CC=C(Cl)C=C2)C(C#N)=C(OC1(OC)OC)C1=CC=CC=C1
811 0 IREZKGVFLSNWDS-UHFFFAOYSA-N CC1=NC(NC2=CC(C(O)=O)=C(NC3=CC=CC(C)=N3)C=C2C(O)=O)=CC=C1
812 0 WPBZJAFLWOPUNV-UHFFFAOYSA-N [O-][N+](=O)C1=CC=C(C=C1)[N+]1=CC=C(C=C1)C1=CC=[N+](C=C1)C1=CC=C(C=C1)[N+]([O-])=O
813 0 LAVVTZUAVHIIPO-UHFFFAOYSA-N COC(=O)C1=NC(=C2NC3=CC=CC=C3C2=C1)C1=NC2=C(C=C1)C(=O)C=CC2=O
814 0 AXTWVPGXHIEIRL-UHFFFAOYSA-N N=C1OC(C2=CC=CC=C2)=C(C#N)C(C1C(=O)C1=CC=CC=C1)C1=CC=CC=C1
815 0 GCIFBKFBVYLJNC-UHFFFAOYSA-N CCCCOC(=O)C(C)OC1=CC=C(OC2=NC3=CC=C(Cl)C=C3N=C2)C=C1
816 0 FEXJXYLOJRNMID-UHFFFAOYSA-N NC1=CC(NC(=O)C2=CC(=CC=C2)C(=O)NC2=C(O)C=CC(N)=C2)=C(O)C=C1
817 0 ZEDBKLKZKCELIS-UHFFFAOYSA-N CCCC1=C(C(=O)NC2=C(CC)C=CC=C2CC)C(=O)C(Br)=C(C)N1C
818 0 ZVDAJFWNLPXCFG-UHFFFAOYSA-N CCOP(=O)(C(CC(=O)C1=CC=CC=C1)C1=CC=CC=C1)C1=CC=CC=C1
819 0 NKJQQMULMFJEKY-UHFFFAOYSA-N CC(CCO)(C(=O)C1=CC=CC=C1)P(=O)(C1=CC=CC=C1)C1=CC=CC=C1
820 0 IRNLOASAUCPOHI-UHFFFAOYSA-N O=P(CCC1(OCCO1)C1=CC=CC=C1)(C1=CC=CC=C1)C1=CC=CC=C1
821 0 YIWKVSVQNCVXHE-UHFFFAOYSA-N [O-][N+](=O)C1=C(CC(=O)C2=CC=C(OC3=CC=C(C=C3)C#N)C=C2)C=CC(=C1)C#N
822 0 QFUBYXFSFVLOER-UHFFFAOYSA-N CN1CCN(CC1)C1=C(F)C=C2C(=O)C(=CN(C3=C(F)C=C(F)C=C3)C2=N1)C(O)=O
823 0 SDXNIHNQDFJFFK-UHFFFAOYSA-N CCOC1=C(OC)C=C(C=C1OC)C1=NN=C(NC(=O)NC2=CC=CC=C2)S1
824 0 CEVCUUKJLCNBFF-UHFFFAOYSA-N COc1cc(cc(OC)c1OC)C1C(C(C)=O)C(=O)Oc2cc3OCOc3cc12
825 0 BIUASSFHSZWTPJ-UHFFFAOYSA-N ClC1=C(Cl)C=C(OC2CN(C2)C(C2=CC=CC=C2)C2=CC=CC=C2)C=C1
826 0 ADLSSRLDGACTEX-UHFFFAOYSA-N O(C1=CC=CC=C1)[Si](OC1=CC=CC=C1)(OC1=CC=CC=C1)OC1=CC=CC=C1
827 0 CGCGUZGUXPVSJK-UHFFFAOYSA-N NC1=CC=CC=C1NC(=O)C1=CC=C(CN2N=CC3=C2C=C(F)C=C3F)C=C1
828 0 QNHXTNFGNQHTPC-UHFFFAOYSA-N NC1=CC=CC=C1NC(=O)C1=CC=C(CN2C=C3C(C=C(F)C=C3F)=N2)C=C1
829 0 NEJVEVNDCJEQBW-UHFFFAOYSA-N CN1CCCCC1CCC1=CC=CC=C1NC(=O)C1=CC=C(Br)C=C1
830 0 UILZPXBPERMFDL-UHFFFAOYSA-N OC1=CC=C(C=C1)C(=O)C(CCCC1=CC=CC=C1)CC1=CC=C(Cl)C=C1
831 0 OOHLXYHBRNSRAI-UHFFFAOYSA-N CCO[Si](OCC)(OCC)C1=C(F)C(F)=C(O[Si](C)(C)C)C(F)=C1F
832 0 RSQLYPYEBNVFAQ-UHFFFAOYSA-N Cc1ccc(cc1)S(=O)(=O)NCC(=O)NC(Cc1cccc(c1)C(N)=N)C(O)=O
833 0 RBRJDOPXFVWFDZ-UHFFFAOYSA-N FC(F)(F)C1=CC(=CC=C1)N1CCN(CN2C(=O)OC3=C2N=CC=C3)CC1
834 0 NZLFBFNDUSWERV-UHFFFAOYSA-N OCC1OC(C(O)C1O)N1C=NC2=C1NC(NCC1=CC=C(C=C1)[N+]([O-])=O)=NC2=O
835 0 GQLGFYRYRLBQDZ-UHFFFAOYSA-N NC1=NC2=C(N=CN2C2OC(CO)C(O)C2O)C(=O)N1CC1=CC=C(C=C1)[N+]([O-])=O
836 0 SKYPQEVVXGJKIJ-UHFFFAOYSA-N Cc1c(F)c(nc2N(C=C(C(O)=O)C(=O)c12)c1ccc(F)cc1F)N1CCC(N)C1
837 0 CGQRVOHECAULLB-UHFFFAOYSA-N CCCCCN1C=C(C(=O)CC2=CC=CC=C2Br)C2=CC=CC=C12
838 0 SIEZNIJHZDRBSG-UHFFFAOYSA-N COC1=CC(C(=O)NC2C(=N)N(C(=O)N(C)C2=O)C2=CC=C(F)C=C2)=C(O)C=C1
839 0 IGJIPNOEJDYNRR-UHFFFAOYSA-N COC1=CC=CC2=C1C(=O)C1=C(O)C3=C(CC(O)(CC3)C(O)CO)C(O)=C1C2=O
840 0 NVQRSFKDVZIWIW-UHFFFAOYSA-N CCN(CC)C(C)C(=O)C1=CC=C2C=C(Br)C3=CC=CC=C3C2=C1
841 0 MQOOOENBRZLPMO-UHFFFAOYSA-N CC1=CC(NC2=CC3=CC=CC=C3C=C2)=C2C(=O)C3=CC=CC=C3C(=O)C2=C1N
842 0 LTQTYMJFLKLVCB-UHFFFAOYSA-N CCOC(=O)C(C#N)=C1SC(C=NC2=CC=C(C=C2)N=C(C)O)C(=O)N1CC
843 0 ASMGFLAYDQSOPU-UHFFFAOYSA-N CN(CCCOC1=CC=CC=C1)CCC(O)(P(O)(O)=O)P(O)(O)=O
844 0 FSTQWXMVQREXOW-UHFFFAOYSA-N NS(=O)(=O)NC1=C(OCC2=CC=CC=C2)C=CC(=C1)C(=O)C1=CC=CC=N1
845 0 NRJXHPOFQSCJJA-UHFFFAOYSA-N FC1=CC=CC=C1CN=NC(=O)CCSCCC(=O)N=NCC1=CC=CC=C1F
846 0 DQSOKUXXNKVRAY-UHFFFAOYSA-N [H]C12OC3C=C(C)C(=O)CC3(COC(C)=O)C(C)(C(OC(C)=O)C1=O)C21CO1
847 0 LACOGWPZIPYJQK-UHFFFAOYSA-N NC(N)=NN=CC1=CC=C(C=C1)C1=CC2=CC=C(C=NN=C(N)N)C=C2S1
848 0 VYYWCVMTGYXAQJ-UHFFFAOYSA-N OCCOC1=CC=CC(=C1)C(=C(CCCl)C1=CC=CC=C1)C1=CC=CC=C1
849 0 HWJRWFJDRAFGLT-UHFFFAOYSA-N BrC1=CC=CC(=C1)C(=O)NC1=CC=C(CNCC2CCCCC2)C=C1
850 0 GTBSGMJDKNDILQ-UHFFFAOYSA-N CCCN1C(COC(N)=O)=NC(C(C)C)=C1SC1=CC=CC(=C1)[N+]([O-])=O
851 0 SZFTVMMXACFMSI-UHFFFAOYSA-N CCOC1=C(F)C(CCNC(=S)NC2=NC=C(Cl)C=C2)=C(OC)C=C1
852 0 RUUKZYYXZCEWMW-UHFFFAOYSA-N CCOP(=O)(C1=CC=CC=C1)C(O)(C=CC1=CC=CC=C1)C1=CC=CC=C1
853 0 BJOQWIQITKERKL-UHFFFAOYSA-N CCOC1=CC(NC(=O)C2=CC=CC=C2Cl)=C(OCC)C=C1NC(=O)CC(C)=O
854 0 SWMYXPRCVTUYOG-UHFFFAOYSA-N CC(=O)OC1=CC=C(C=C1)C(=O)OC1=CC=C(OC(=O)CCCCC(O)=O)C=C1
855 0 QXVWMVMKFXSCMX-UHFFFAOYSA-N CC1=CC=C(NS(=O)(=O)C2=CC(=C(NC3=CC=CC=C3)C=C2)[N+]([O-])=O)C=C1
856 0 NYQIFWKZSXFUQP-UHFFFAOYSA-N C[Si](C)(C)N([Se]N([Si](C)(C)C)[Si](C)(C)C)[Si](C)(C)C
857 0 UAOJYTSEYRNKFO-UHFFFAOYSA-N COC1=CC=C(C=C1)N=NC1=CC=C(OCCCCCCCCBr)C=C1
858 0 JHVIYWMJLNAOLK-UHFFFAOYSA-N COC1=CC=C(C=C1)N=NC1C=C(N=NC2=CC=C(OC)C=C2)C(=O)CC1=O
859 0 BIGLAOUYXNCGBZ-UHFFFAOYSA-N CCOC(=O)C(CC(O)=O)C(C1=CC=C2OCOC2=C1)C1=CC=C2OCOC2=C1
860 0 NNTPPLJYDIJQIZ-UHFFFAOYSA-N [O-][N+](=O)C1=CC(=C(NN(CC2=CC=CC=C2)CC2=CC=CC=C2)C=C1)[N+]([O-])=O
861 0 VNGHOQBZPJKZQL-UHFFFAOYSA-N C=CC1=CC=C(CP(=O)(OCC2=CC=CC=C2)OCC2=CC=CC=C2)C=C1
862 0 GJYDIIYJGKMSQZ-UHFFFAOYSA-N FC1=CC=CC(F)=C1COCC1=NC2=CC=CC=C2N1CC1=C(F)C=CC=C1F
863 0 VCVIFNZNRRIDMZ-UHFFFAOYSA-N CC1=CC(=CC=C1N=NC1C(=O)N(C2=CC=CC=C2)C2=CC=CC=C2C1=O)[N+]([O-])=O
864 0 FLLGWCULEMPIQN-UHFFFAOYSA-N CN(C1=CC=CC=C1)S(=O)(=O)C1=CC(=C(NC2=CC=CC=C2)C=C1)[N+]([O-])=O
865 0 YUGBWLUGSOINOR-UHFFFAOYSA-N CCCCN(CCCC)C(=S)SC1SC=C(S1)C1=CC=CC=C1
866 0 UCCIOVYBPXZSOP-UHFFFAOYSA-N CC1CN(C(N1C)N1C=CC2=CC=CC=C12)S(=O)(=O)C1=CC=CC(=C1)[N+]([O-])=O
867 0 AHOCLHXLQXEPMU-UHFFFAOYSA-N O=C(CCS(=O)CC1=CC=CC=C1)OC(C1=CC=CC=C1)C1=CC=CC=C1
868 0 RTSIWDMWKVQCDP-UHFFFAOYSA-N OC1(CC(CC2=CC=CC=C2)(C1)S(=O)(=O)C1=CC=CC=C1)C1=CC=CC=C1
869 0 HTCKQUDNLDRWIV-UHFFFAOYSA-N CC(=O)NC1=CC=C(C=C1)S(=O)(=O)NC1=CC=CC=C1OC1=CN=CC=C1
870 0 ITPPSYRSWOHXQN-UHFFFAOYSA-N [O-][N+](=O)CC(C1=CC=CC=C1)P(=O)(OC1=CC=CC=C1)OC1=CC=CC=C1
871 0 HEIOESKGVDIOHJ-UHFFFAOYSA-N CC1=CC(=CC=C1)C1=CN=C(O1)C1=CC=C(C=C1)C1=NC=C(O1)C1=CC=CC=C1
872 0 OXNOTVWBFXGFBJ-UHFFFAOYSA-N CC1=CC=CC=C1C1=CN=C(O1)C1=CC=C(C=C1)C1=NC=C(O1)C1=CC=CC=C1
873 0 YHVXBEVXKRIKOC-UHFFFAOYSA-N OCC1OC(CC1O)N1C=NC2=C(NC(=O)C3=CC=C(C=C3)[N+]([O-])=O)N=CN=C12
874 0 IHZWSSPWZKJJMD-UHFFFAOYSA-N CC1CC(N)CN1C1=C(F)C=C2C(=O)C(=CN(C3=C(F)C=C(F)C=C3)C2=N1)C(O)=O
875 0 GAMCCPVVDPPPCZ-UHFFFAOYSA-N CC1=C(C=NC2=CC=CC3=C2C(=O)C2=CC=CC=C2C3=O)C(=O)N=C(O)C1C#N
876 0 LZLPFPCKKKILRV-UHFFFAOYSA-N CC1CN(CCN1)C1=C(F)C=C2C(=O)C(=CN(C3=C(F)C=C(F)C=C3)C2=N1)C(O)=O
877 0 ZBRBEHIGVFMFAH-UHFFFAOYSA-N OCC1OC(OC2C(CO)OC(N=C=S)C(O)C2O)C(O)C(O)C1O
878 0 XHNMDSMHESXHLQ-UHFFFAOYSA-N CC(C)C(C(C(=O)c1ccc(O)cc1)c1ccccc1)c1ccc(Cl)cc1
879 0 XSPSHVZTVUMHEX-UHFFFAOYSA-N CC(NP(=O)(OC1=CC=CC=C1)OC1=CC=CC=C1)C(=O)N1CCCC1C(O)=O
880 0 ALIAQOABEFSRDU-UHFFFAOYSA-N CC(SC(=O)CN1C=NC2=C1C(=O)N(C)C(=O)N2C)C(O)=NCC(O)=O
881 0 HQWVGZPVGOQBDE-UHFFFAOYSA-N CCCCN1CC2CN(CC(C1)C2(C)C)S(=O)(=O)C1=CC(Cl)=CC(Cl)=C1
882 0 QWLDLPHCDZVZGO-UHFFFAOYSA-N CN(C)C1=CC=C(NC2=C3N=CN(CC4=CC=CC=C4)C3=NC(Cl)=N2)C=C1
883 0 GNTJUPAVKZAMQX-UHFFFAOYSA-N CN(C)C1=CC=CC(NC2=C3N=CN(CC4=CC=CC=C4)C3=NC(Cl)=N2)=C1
884 0 CUJSIVFTQXSBPP-UHFFFAOYSA-N CC1=CC(C2=CC=CO2)C2(CC11C(=O)OC(C)(C)OC1=O)C(=O)OC(C)(C)OC2=O
885 0 RDMSBVILYBMBSS-UHFFFAOYSA-N OCC(O)C(O)C(O)C(C=O)N=C1C=NN(C2=CC=CC=C2)C(=O)C1Cl
886 0 UDBOWZLBNKJESH-UHFFFAOYSA-N CC1(C)NC(=N)NC(=N)N1C1=CC=CC(=C1)C(\O)=N\C1=CC(=CC=C1)S(F)(=O)=O
887 0 IHTRXNSHXJVZTC-UHFFFAOYSA-N CC1(C)NC(=N)NC(=N)N1C1=CC=CC(=C1)C(=O)NC1=CC=C(C=C1)S(F)(=O)=O
888 0 DXKKUENXKBZWCI-UHFFFAOYSA-N CC(O)=NC1=CC=C(C=C1)S(=O)(=O)N=NCC1=C2C=CC=CC2=CC=C1O
889 0 XQEFDYMNODNIQX-UHFFFAOYSA-N COc1ccc(cc1OC)C1Oc2c(OC)c(OC)c(OC)c(OC)c2C(=O)C1=O
890 0 ARQRJSDVJPRWPO-UHFFFAOYSA-N OC1=NC(CCC2N=C(O)N(C2=O)C2=CC=CC=C2)C(=O)N1C1=CC=CC=C1
891 0 VPZCNCFYAPSUAL-LQLHESBKSA-N C=C1[C@@H]2[C@H](C[C@]34[C@H](O3)CC/C(=C/[C@H]2OC1=O)/CO[C@H]4O)OC(=O)C(=C)CO
892 0 XTKQUBKFKSHRPS-UHFFFAOYSA-N CCOP(=O)(CC1=CC=C(CP(=O)(OCC)OCC)C=C1)OCC
893 0 ZQDXWYQEGBMDCN-UHFFFAOYSA-N CC1(C)OCC(COC2N=C(C3=CC=CC=C3)C3=C(C=CC(Cl)=C3)N=C2O)O1
894 0 WKNBBIOMXMDXFA-UHFFFAOYSA-N COC1=CC(OCCCCCNCCSS(O)(=O)=O)=NC2=CC=CC=C12
895 0 HLTCMKJNEBXOQT-UHFFFAOYSA-N BrC1=CN=C(OCCCCCCCCCCN2CCSC2)C=C1
896 0 SXBWOWSCLNAILA-UHFFFAOYSA-N [O-][N+](=O)C1=CC=C(N=NCC2C3=CC=CC=C3C=CC3=C2C=CC=C3)C(=C1)[N+]([O-])=O
897 0 WBRLQVLPEJRVPJ-UHFFFAOYSA-N CCN(CC)CCCNC1=C2C=CC(I)=CC2=NC=C1
898 0 IGJIPNOEJDYNRR-UHFFFAOYSA-N COC1=CC=CC2=C1C(=O)C1=C(O)C3=C(CC(O)(CC3)C(O)CO)C(O)=C1C2=O
899 0 WWFVCGPPNVAKFG-UHFFFAOYSA-N CC1=CC=C(C=C1)S(=O)(=O)OCCC=C(C1=CC=CC=C1)C1=CC=CC=C1
900 0 LSEZQEFBFFRCNW-UHFFFAOYSA-N CC1N(O)C2N(C1=O)C1=CC=CC=C1C21CC(N2C=NC3=CC=CC=C3C2=O)C(=O)O1
901 0 VCXUARMVWLOWDF-UHFFFAOYSA-N ClC1=CC=C(C=C1)C(=O)CCN1CCN(CCC(=O)C2=CC=C(Cl)C=C2)CC1
902 0 DYLHXXARSCWPOJ-UHFFFAOYSA-N CCCCOC(=O)C1=CC=CC=C1SSC1=CC=CC=C1C(=O)OCCCC
903 0 SOHYKCDPQJLBHI-UHFFFAOYSA-N CCCCCCNC(=O)C(=CC1=C(Cl)C=C(Cl)C=C1)N=C(O)C1=CC=CC=C1
904 0 WLZHCRCWUABPFQ-UHFFFAOYSA-O CCOC[P+](=S)SC\C(O)=N\C(C)C(\O)=N\C(C)C(=O)OCC
905 0 ZGYQZLHSSAHKAX-UHFFFAOYSA-O CCOC[P+](=S)SC\C(O)=N\C(C)C(\O)=N\CCC(=O)OCC
906 0 KOJMYBIQMZHAKP-UHFFFAOYSA-O CCOC[P+](=S)SC\C(O)=N\CC\C(O)=N\C(C)C(=O)OCC
907 0 KYKPALBZBZOABV-UHFFFAOYSA-O CCOC[P+](=S)SCC(O)=NCCC(O)=NCCC(=O)OCC
908 0 OQLYPMHZKYEQRO-UHFFFAOYSA-N COC12CC(=O)C(C(C)=O)C(=O)C1(C)C1=C(OC(C)=O)C(C)=C(O)C(C(C)=O)=C1O2
909 0 BKCKQRUYIWXNDZ-UHFFFAOYSA-N CCCCCN1N=CC(OP(=S)(OCC)OC(C)C)=C(OC)C1=O
910 0 KMYVUGNBAMKCBQ-UHFFFAOYSA-N O\C(=N/CC1=CC=CC=C1Cl)C1CCC(CC1)C(\O)=N\CC1=CC=CC=C1Cl
911 0 VCXUARMVWLOWDF-UHFFFAOYSA-N ClC1=CC=C(C=C1)C(=O)CCN1CCN(CCC(=O)C2=CC=C(Cl)C=C2)CC1
912 0 ZHMPSNIPJWEEHZ-UHFFFAOYSA-N CC(C)COC(=O)C1=CC=CC=C1SSC1=CC=CC=C1C(=O)OCC(C)C
913 0 CAOWMACJQJMVRK-UHFFFAOYSA-N CCN(CC)C(=O)N(CC)OC1CCOP(=O)(N1)N(CCCl)CCCl
914 0 CVKGUVNGXVVLRH-UHFFFAOYSA-N OC(=O)CN(CC(O)=O)CC1=C(O)C(O)=C(CN(CC(O)=O)CC(O)=O)C=C1
915 0 CHSPLMOSRYTOFS-UHFFFAOYSA-N OC(CNC1=CC=CN1)CSC1SC(=NCC2=CNC3=CC=CC=C23)N=N1
916 0 KERNTPPRHRQPNL-UHFFFAOYSA-N CC1(C)N=C(N)N=C(N)N1C1=CC=C(C=C1)C(=O)NC1=CC=C(C=C1)S(F)(=O)=O
