# Supplementary material for: Ion mobility collision cross-section atlas for known and unknown metabolite annotation in untargeted metabolomics
Source: Nat Commun. 2020 Aug 28;11:4334. doi: 10.1038/s41467-020-18171-8 (PMC7455731; doi:10.1038/s41467-020-18171-8)
Supplement: Supplementary file 8 — Supplementary Data 5 [file 41467_2020_18171_MOESM8_ESM.zip › 01_positive_mode/L0682/cfmid_pred_spec.msp]

Name: +ve in-silico MS/MS by CFM-ID for ZASFHSAGASJGRN-UHFFFAOYSA-N
ID: ZASFHSAGASJGRN-UHFFFAOYSA-N
Comment: Energy0
Num peaks: 6
109.0284058 3.611372047
301.034279 1.894813514
303.0499291 1.489649047
305.0655792 2.481481836
315.0499291 11.68679549
333.0604938 68.05448286

Name: +ve in-silico MS/MS by CFM-ID for ZASFHSAGASJGRN-UHFFFAOYSA-N
ID: ZASFHSAGASJGRN-UHFFFAOYSA-N
Comment: Energy1
Num peaks: 19
41.00219107 0.9637553286
79.01784114 1.594645268
81.0334912 1.38272569
109.0284058 6.139895066
111.0440559 2.575819409
121.0284058 1.168824942
123.0440559 0.9873460203
183.0287997 0.90421398
223.0237144 2.488521728
273.0393644 1.449084027
277.0706646 0.8845481593
287.0550145 0.9179759263
289.034279 1.871366814
301.034279 3.013915943
303.0499291 7.775377339
305.0655792 9.435246735
315.0499291 9.557287784
317.0291937 1.386341791
333.0604938 26.21952165

Name: +ve in-silico MS/MS by CFM-ID for ZASFHSAGASJGRN-UHFFFAOYSA-N
ID: ZASFHSAGASJGRN-UHFFFAOYSA-N
Comment: Energy2
Num peaks: 31
49.00727645 1.176860591
51.02292652 1.373064744
56.99710569 2.422652292
65.03857658 2.053995721
67.01784114 1.37311435
79.01784114 4.122350403
81.0334912 1.884104482
91.01784114 0.9844383119
93.0334912 2.287270318
107.0127558 2.837103739
109.0284058 7.308623872
111.0440559 1.72886146
113.0233204 1.273203452
121.0284058 7.819435615
123.0440559 2.149501453
135.0076704 4.502594498
137.0233204 3.569378347
139.0389705 2.110891983
155.0338851 1.098262322
165.0182351 1.613833223
167.0338851 1.335529211
177.0182351 1.116400201
219.0287997 2.118810575
247.0237144 1.803440946
259.0237144 1.602702524
261.0393644 1.085884357
289.034279 1.249083274
303.0499291 1.045152359
305.0655792 1.193825319
315.0499291 2.783250943
317.0291937 1.656146654

Name: +ve in-silico MS/MS by CFM-ID for MCWDCZIDTUQRHK-FDDDBJFASA-N
ID: MCWDCZIDTUQRHK-FDDDBJFASA-N
Comment: Energy0
Num peaks: 6
98.98417166 2.614606719
121.0508726 50.82972812
235.0825666 6.071105385
306.0485628 2.282520765
315.0488972 3.29496005
333.0594618 15.82233375

Name: +ve in-silico MS/MS by CFM-ID for MCWDCZIDTUQRHK-FDDDBJFASA-N
ID: MCWDCZIDTUQRHK-FDDDBJFASA-N
Comment: Energy1
Num peaks: 6
57.0334912 0.8592586573
94.03997355 4.462425649
96.96852159 2.429967093
98.98417166 3.649422628
121.0508726 74.03701899
235.0825666 1.6067232

Name: +ve in-silico MS/MS by CFM-ID for MCWDCZIDTUQRHK-FDDDBJFASA-N
ID: MCWDCZIDTUQRHK-FDDDBJFASA-N
Comment: Energy2
Num peaks: 6
79.02907452 2.997256713
94.03997355 17.84912609
96.96852159 2.026319042
98.98417166 1.445097211
121.0508726 53.22211307
147.0301371 3.986278572

Name: +ve in-silico MS/MS by CFM-ID for PHNGFPPXDJJADG-RRKCRQDMSA-N
ID: PHNGFPPXDJJADG-RRKCRQDMSA-N
Comment: Energy0
Num peaks: 6
98.98417166 1.797710959
110.0348882 1.780700148
137.0457872 64.87172918
235.0825666 3.259379358
315.0488972 2.490147989
333.0594618 9.080142347

Name: +ve in-silico MS/MS by CFM-ID for PHNGFPPXDJJADG-RRKCRQDMSA-N
ID: PHNGFPPXDJJADG-RRKCRQDMSA-N
Comment: Energy1
Num peaks: 6
96.96852159 2.155241127
98.98417166 3.072994877
108.0192381 2.458385645
109.0508726 1.829607994
110.0348882 3.001728513
137.0457872 75.13644597

Name: +ve in-silico MS/MS by CFM-ID for PHNGFPPXDJJADG-RRKCRQDMSA-N
ID: PHNGFPPXDJJADG-RRKCRQDMSA-N
Comment: Energy2
Num peaks: 6
94.03997355 3.905334618
108.0192381 11.52534273
110.0348882 9.931355039
120.0192381 5.860939407
135.0301371 2.822299436
137.0457872 46.37193171

Name: +ve in-silico MS/MS by CFM-ID for XDDJGVMJFWAHJX-UHFFFAOYSA-N
ID: XDDJGVMJFWAHJX-UHFFFAOYSA-N
Comment: Energy0
Num peaks: 6
79.05422664 0.6254243141
237.0061462 2.939423823
269.047617 3.314510043
279.0764186 0.7870426429
297.0425317 12.91118956
315.0530963 75.83430772

Name: +ve in-silico MS/MS by CFM-ID for XDDJGVMJFWAHJX-UHFFFAOYSA-N
ID: XDDJGVMJFWAHJX-UHFFFAOYSA-N
Comment: Energy1
Num peaks: 9
154.0054179 9.096733148
212.0108972 2.76437268
237.0061462 3.19156638
242.036718 3.940998618
269.047617 16.01328707
271.0632671 4.807092447
272.0472827 2.114703368
297.0425317 11.4375133
315.0530963 27.87875131

Name: +ve in-silico MS/MS by CFM-ID for XDDJGVMJFWAHJX-UHFFFAOYSA-N
ID: XDDJGVMJFWAHJX-UHFFFAOYSA-N
Comment: Energy2
Num peaks: 31
41.00219107 1.385610498
49.00727645 2.64466016
51.02292652 1.817339579
53.03857658 1.269374241
53.99744004 0.9383705364
59.01275576 3.957128761
63.02292652 2.663410354
65.03857658 1.145835747
79.05422664 4.857853789
96.98395416 0.8472915475
98.99960423 0.8652997564
103.0542266 1.230599589
138.0105033 8.584240791
144.0443902 0.9358171124
150.0105033 1.792903567
154.0054179 3.628399316
180.0807757 4.828343825
185.0152543 2.157688741
187.0309044 3.009091547
189.0465544 4.122201352
214.0418034 4.596826278
216.0574535 6.258677652
218.9955815 1.05212685
221.0709393 0.9014059222
237.0061462 2.972078242
261.0658539 0.9470142031
265.0607686 0.8378811884
269.047617 1.602928008
279.0764186 2.266107937
289.0374463 1.146518832
299.0217962 1.263860454

Name: +ve in-silico MS/MS by CFM-ID for JMIFIYIEXODVTO-UHFFFAOYSA-N
ID: JMIFIYIEXODVTO-UHFFFAOYSA-N
Comment: Energy0
Num peaks: 6
109.0284058 3.701062287
301.034279 1.916876915
303.0499291 1.584983996
305.0655792 2.591207947
315.0499291 10.84927408
333.0604938 70.20782795

Name: +ve in-silico MS/MS by CFM-ID for JMIFIYIEXODVTO-UHFFFAOYSA-N
ID: JMIFIYIEXODVTO-UHFFFAOYSA-N
Comment: Energy1
Num peaks: 20
41.00219107 0.9737441424
77.00219107 0.9641423889
79.01784114 1.81458557
81.0334912 1.338518282
109.0284058 6.211911811
111.0440559 2.510161367
121.0284058 1.203842237
123.0440559 0.9965606715
165.0182351 0.8774204918
183.0287997 0.8982170459
223.0237144 2.534427348
259.0237144 0.9699563017
273.0393644 1.393752482
289.034279 1.783419457
301.034279 2.792787182
303.0499291 7.649972005
305.0655792 9.21040247
315.0499291 8.781751754
317.0291937 1.177034909
333.0604938 26.48190593

Name: +ve in-silico MS/MS by CFM-ID for JMIFIYIEXODVTO-UHFFFAOYSA-N
ID: JMIFIYIEXODVTO-UHFFFAOYSA-N
Comment: Energy2
Num peaks: 31
39.02292652 1.4553709
49.00727645 1.584727286
51.02292652 2.280659692
65.00219107 1.177597597
65.03857658 2.439198844
67.01784114 2.327758799
79.01784114 3.403944009
81.0334912 1.878343396
83.01275576 1.245685255
91.01784114 1.322042045
93.0334912 3.021597283
95.01275576 1.19795576
97.02840582 1.378216113
105.0334912 1.254359923
109.0284058 5.914962537
113.0233204 2.084653769
121.0284058 7.562315225
123.0440559 4.01650204
137.0233204 1.368094509
155.0338851 1.531031807
165.0182351 2.153077459
167.0338851 1.771028993
181.0131497 1.216424893
189.0182351 1.518648456
247.0237144 1.158459071
259.0237144 1.092381223
261.0393644 1.767430527
287.018629 1.308071552
287.0550145 1.567560643
289.034279 1.700584697
315.0499291 2.973738511

Name: +ve in-silico MS/MS by CFM-ID for XQDCKJKKMFWXGB-UHFFFAOYSA-N
ID: XQDCKJKKMFWXGB-UHFFFAOYSA-N
Comment: Energy0
Num peaks: 6
283.0237144 4.557428178
285.0393644 1.35047335
287.0550145 0.7150966072
297.0393644 6.706861673
299.018629 0.7654657445
315.0499291 81.14186082

Name: +ve in-silico MS/MS by CFM-ID for XQDCKJKKMFWXGB-UHFFFAOYSA-N
ID: XQDCKJKKMFWXGB-UHFFFAOYSA-N
Comment: Energy1
Num peaks: 9
257.0080643 2.244268295
261.0393644 2.015042549
269.0444498 4.121282104
271.0600999 2.0775231
283.0237144 5.640509053
285.0393644 6.454460009
287.0550145 13.87000363
297.0393644 10.3440134
315.0499291 34.959354

Name: +ve in-silico MS/MS by CFM-ID for XQDCKJKKMFWXGB-UHFFFAOYSA-N
ID: XQDCKJKKMFWXGB-UHFFFAOYSA-N
Comment: Energy2
Num peaks: 31
39.02292652 1.378321841
53.00219107 2.571114472
55.01784114 1.849686793
67.01784114 2.349206822
77.00219107 1.253099488
81.0334912 1.26890931
97.02840582 2.253612709
121.0284058 1.403616777
123.0440559 2.359255271
125.0233204 2.085381102
137.0233204 2.894153689
139.0389705 1.524958179
149.0233204 1.681328251
175.002585 1.23825007
215.0338851 2.546224163
217.0131497 1.419179528
227.0338851 2.778721415
241.0131497 4.457552143
241.0495352 3.606681391
243.0287997 2.882017094
253.0495352 2.801230985
255.0287997 2.555303623
257.0080643 1.723044243
259.0237144 1.241664913
267.0287997 2.75816534
269.0444498 4.597851546
271.0237144 2.247810606
283.0237144 1.535744716
287.0550145 1.441025764
297.0393644 2.881297882
299.018629 1.733260527

Name: +ve in-silico MS/MS by CFM-ID for CFYMYCCYMJIYAB-UHFFFAOYSA-N
ID: CFYMYCCYMJIYAB-UHFFFAOYSA-N
Comment: Energy0
Num peaks: 6
139.0389705 3.505383467
301.034279 2.073606692
303.0499291 2.206975519
305.0655792 3.57724449
315.0499291 12.0501928
333.0604938 68.8088664

Name: +ve in-silico MS/MS by CFM-ID for CFYMYCCYMJIYAB-UHFFFAOYSA-N
ID: CFYMYCCYMJIYAB-UHFFFAOYSA-N
Comment: Energy1
Num peaks: 17
41.00219107 1.088465739
55.01784114 1.51513841
109.0284058 1.319184515
137.0233204 3.288076307
139.0389705 6.274986727
151.0389705 1.16831706
153.0182351 1.089502089
217.0131497 2.111010501
273.0393644 1.6597839
289.034279 1.474037018
297.0393644 1.437161932
301.034279 3.867112094
303.0499291 6.17525642
305.0655792 6.998054169
315.0499291 10.76503742
317.0291937 2.085192198
333.0604938 27.8693231

Name: +ve in-silico MS/MS by CFM-ID for CFYMYCCYMJIYAB-UHFFFAOYSA-N
ID: CFYMYCCYMJIYAB-UHFFFAOYSA-N
Comment: Energy2
Num peaks: 31
65.00219107 1.137394734
67.01784114 1.097200021
69.0334912 1.222552729
79.01784114 2.182733134
81.0334912 2.29768547
95.04914126 2.50709109
109.0284058 5.492000055
111.0440559 2.733580204
121.0284058 4.821406154
123.0440559 2.757627246
127.0389705 1.095676829
137.0233204 11.41743937
139.0389705 3.617975918
151.0389705 6.461502671
153.0182351 3.527683894
153.0546206 1.398660056
165.0182351 1.398696359
179.0338851 1.047304863
217.0131497 2.280818675
243.0287997 1.438177621
259.0237144 1.152943335
263.0550145 0.9451033981
275.018629 0.9678962303
287.0550145 0.9431967298
289.034279 1.893663884
291.0499291 1.012658373
297.0393644 1.472009115
301.034279 0.9795670538
305.0655792 1.124613879
315.0499291 3.084575983
317.0291937 1.169679801

Name: +ve in-silico MS/MS by CFM-ID for QSMNBYDYMWRZTN-NZBPQXDJSA-N
ID: QSMNBYDYMWRZTN-NZBPQXDJSA-N
Comment: Energy0
Num peaks: 14
121.1011768 1.391698135
168.9414164 2.413680394
180.9414164 2.064250542
182.9570665 1.495522148
225.027339 1.561341686
227.042989 2.453106748
279.0742892 1.828272075
287.0196667 1.786423708
289.0353168 1.067335426
297.0848538 1.625686802
299.0196667 1.721484509
315.0509669 29.29153267
317.0302314 3.538269613
333.0615316 27.84263732

Name: +ve in-silico MS/MS by CFM-ID for QSMNBYDYMWRZTN-NZBPQXDJSA-N
ID: QSMNBYDYMWRZTN-NZBPQXDJSA-N
Comment: Energy1
Num peaks: 31
39.02292652 1.480566246
41.03857658 1.643813635
51.02292652 1.731357731
55.05422664 2.455663849
57.06987671 1.165702798
65.03857658 2.817319427
67.05422664 2.547371432
69.06987671 1.005626331
81.06987671 1.96584286
83.08552677 1.221574137
107.0855268 1.383084186
121.1011768 2.774778546
123.1168269 1.066022128
133.1011768 2.129682929
135.1168269 1.513050145
137.132477 1.468617669
159.1168269 1.990635789
168.9414164 1.232369094
273.0040167 1.186375178
274.9832812 1.285375954
275.0196667 0.915214284
276.9989313 1.430029003
289.0353168 1.171399016
291.0145814 1.013858282
293.0302314 1.402937791
299.0196667 1.291515275
303.0509669 1.571699582
305.0666169 1.08935619
315.0509669 10.65401654
317.0302314 1.130778676
333.0615316 8.447195926

Name: +ve in-silico MS/MS by CFM-ID for QSMNBYDYMWRZTN-NZBPQXDJSA-N
ID: QSMNBYDYMWRZTN-NZBPQXDJSA-N
Comment: Energy2
Num peaks: 31
39.02292652 3.469886139
41.03857658 2.130309189
51.02292652 2.307298728
53.03857658 1.326422021
55.05422664 3.679256697
63.02292652 1.428065485
65.03857658 3.361676683
67.05422664 2.383691781
69.06987671 1.032087977
79.05422664 2.211199109
81.06987671 1.39641379
107.0855268 1.104893463
116.9334386 4.232738501
118.9490886 3.755733898
120.9647387 1.088525749
121.1011768 2.287331598
123.1168269 2.371734075
125.132477 0.8817296989
132.9647387 0.8603092983
133.1011768 1.258468169
144.9647387 1.199181654
147.0804414 1.668440048
149.0960915 1.637926977
184.9960388 0.967748758
225.027339 1.518717966
275.0196667 1.238315784
279.0742892 1.315756311
287.0196667 2.223236648
289.0353168 1.353601793
299.0196667 3.090453974
317.0302314 1.231522748

Name: +ve in-silico MS/MS by CFM-ID for HZKGRCIKQBHSNA-KCQAQPDRSA-N
ID: HZKGRCIKQBHSNA-KCQAQPDRSA-N
Comment: Energy0
Num peaks: 30
127.0309044 1.944731629
129.0465544 1.215616466
132.9647387 1.29631033
134.9803888 0.5683638649
153.0465544 0.5818348425
155.0622045 0.5583578416
167.0622045 0.8236545023
169.0778545 1.148585605
211.1248047 0.6417683345
215.0066035 1.335936533
217.0222536 0.9289162088
231.0379037 0.6342432241
243.0379037 0.6397219919
245.0535537 1.3229789
261.0040167 2.194040239
263.0196667 2.230194883
273.0040167 0.6042955581
275.0196667 0.6884216306
288.9989313 0.7674913548
291.0145814 1.911639907
293.0302314 1.33375606
301.0353168 1.313577224
303.0145814 0.5937688898
303.0509669 1.207493444
305.0302314 1.336392603
305.0666169 0.8778401002
307.0458815 1.54280965
315.0509669 14.57664266
317.0302314 1.548335939
333.0615316 34.09157492

Name: +ve in-silico MS/MS by CFM-ID for HZKGRCIKQBHSNA-KCQAQPDRSA-N
ID: HZKGRCIKQBHSNA-KCQAQPDRSA-N
Comment: Energy1
Num peaks: 31
39.02292652 1.838552758
51.02292652 1.847135091
53.03857658 3.668435113
89.01525429 1.19298177
101.0152543 1.128574016
103.0309044 1.03625712
113.0152543 2.713159544
115.0309044 2.283553771
117.0465544 1.765697957
125.0152543 1.354753302
127.0309044 2.512426473
129.0465544 2.415046156
134.9803888 1.119227593
153.0465544 1.138471218
155.0622045 1.247944958
167.0622045 1.036707164
200.9909535 1.478288092
203.0066035 1.214370292
205.0222536 1.043626794
215.0066035 2.375765418
217.0222536 2.059007795
258.9883666 2.657226884
261.0040167 1.292840439
263.0196667 2.644117842
269.0535537 1.572077374
289.0353168 1.039203763
303.0509669 1.561398262
305.0666169 1.036074545
315.0509669 2.601428814
317.0302314 1.449140436
333.0615316 9.233578868

Name: +ve in-silico MS/MS by CFM-ID for HZKGRCIKQBHSNA-KCQAQPDRSA-N
ID: HZKGRCIKQBHSNA-KCQAQPDRSA-N
Comment: Energy2
Num peaks: 31
39.02292652 2.031920393
41.03857658 2.036574378
51.02292652 1.815088133
53.03857658 1.940036738
79.05422664 1.98798993
98.99960423 1.566574558
101.0152543 1.898189804
125.0152543 2.428993744
127.0309044 3.748642693
129.0465544 1.981922209
131.0622045 1.511523475
132.9647387 2.275070963
153.0465544 2.514674736
158.9803888 1.392830631
167.0622045 4.358584247
169.0778545 3.667286364
199.0116889 1.362646004
201.027339 1.709439964
209.1091547 0.9530558532
213.027339 1.033278363
215.0066035 1.369902174
227.042989 1.115090763
243.0379037 1.345634186
261.0040167 1.27362399
263.0196667 0.9870994752
267.0509669 1.178423409
270.9883666 1.342280308
273.0040167 1.257386624
287.0196667 1.493207514
289.0353168 1.256723463
317.0302314 2.214963147

Name: +ve in-silico MS/MS by CFM-ID for GERMJTUOMAFORB-ZCRGAIPPSA-N
ID: GERMJTUOMAFORB-ZCRGAIPPSA-N
Comment: Energy0
Num peaks: 6
279.0742892 2.976855498
297.0848538 7.207332563
301.0353168 1.718730794
303.0509669 1.54820671
315.0509669 19.69291067
333.0615316 49.94281529

Name: +ve in-silico MS/MS by CFM-ID for GERMJTUOMAFORB-ZCRGAIPPSA-N
ID: GERMJTUOMAFORB-ZCRGAIPPSA-N
Comment: Energy1
Num peaks: 17
134.9803888 1.670913665
136.9596533 1.37232702
153.0465544 4.22135053
155.0622045 4.334754979
167.0622045 2.065146938
169.0778545 1.118776069
179.0066035 0.8378150255
209.1091547 1.372742871
279.0742892 2.143903839
287.0196667 1.203087875
289.0353168 1.992718238
297.0848538 5.485143166
301.0353168 1.288702927
303.0509669 4.551290586
305.0666169 2.310668862
315.0509669 8.434129973
333.0615316 35.89316149

Name: +ve in-silico MS/MS by CFM-ID for GERMJTUOMAFORB-ZCRGAIPPSA-N
ID: GERMJTUOMAFORB-ZCRGAIPPSA-N
Comment: Energy2
Num peaks: 31
58.9683041 3.356305089
60.98395416 2.414209346
116.9334386 1.016500619
117.0698767 1.596683378
119.0855268 1.244527108
132.9647387 2.175329226
133.1011768 1.37537565
135.1168269 1.121858723
151.0309044 1.732454174
153.0465544 4.888457301
155.0622045 1.632900169
156.9647387 1.126047834
159.1168269 1.210557924
161.132477 1.065330751
165.0465544 2.039725295
167.0622045 7.235357985
169.0778545 4.382666455
175.148127 1.08929862
179.0622045 1.266312073
195.0935046 1.811768521
209.1091547 1.21751752
223.1248047 1.053066297
235.1248047 1.500635658
267.0742892 1.829410396
275.0196667 1.847245129
279.0742892 2.750246033
287.0196667 1.319958731
299.0196667 2.419710139
301.0353168 1.153308873
315.0509669 1.381657492
317.0302314 0.9327162235

Name: +ve in-silico MS/MS by CFM-ID for DQDZQHMCPDUUPC-UHFFFAOYSA-N
ID: DQDZQHMCPDUUPC-UHFFFAOYSA-N
Comment: Energy0
Num peaks: 10
116.0470699 3.593806773
139.0502039 4.811517259
154.0611029 7.813937293
156.0113759 9.919054186
171.0222749 13.99519961
180.0089702 3.78640986
195.0198692 3.060891361
279.0546376 2.319882047
294.0543033 8.150680239
333.0627966 24.19324514

Name: +ve in-silico MS/MS by CFM-ID for DQDZQHMCPDUUPC-UHFFFAOYSA-N
ID: DQDZQHMCPDUUPC-UHFFFAOYSA-N
Comment: Energy1
Num peaks: 20
39.02052083 1.199470797
66.03382555 2.381864927
82.02874017 2.954365065
97.0396392 2.987633034
102.0314199 1.377979208
116.0470699 2.164237849
139.0502039 5.282574366
140.0454529 2.890889481
141.0004768 5.19880988
154.0611029 13.59114186
156.0113759 12.85263866
156.076753 1.249288645
171.0222749 4.169287941
177.9933201 3.389523937
178.0586972 1.743588348
180.0089702 9.442909291
195.0198692 1.310623177
279.0546376 1.441802382
294.0543033 2.303260233
295.0495523 3.006629597

Name: +ve in-silico MS/MS by CFM-ID for DQDZQHMCPDUUPC-UHFFFAOYSA-N
ID: DQDZQHMCPDUUPC-UHFFFAOYSA-N
Comment: Energy2
Num peaks: 28
50.00252542 1.049813076
51.02292652 0.8636089297
52.01817548 0.8949619502
58.02874017 2.29624759
63.02292652 9.524015818
65.03857658 11.80456428
66.03382555 1.160896617
67.05422664 1.558136122
76.0157698 0.903911695
76.01817548 2.039609203
78.03382555 2.833079169
82.02874017 4.759759204
84.04439023 1.458873303
87.02052083 2.441248308
89.03617089 5.102246703
90.03141986 0.8286713766
94.06512568 1.346301544
97.0396392 4.339121006
100.0157698 1.336269665
100.0505382 0.8788594492
102.0314199 1.384179187
109.0396392 1.802219668
116.0470699 7.139835177
124.0505382 2.163705871
126.0661883 2.095301083
139.0502039 4.189241315
140.0454529 1.244418637
154.0611029 3.271081348

Name: +ve in-silico MS/MS by CFM-ID for FGIWFCGDPUIBEZ-UHFFFAOYSA-N
ID: FGIWFCGDPUIBEZ-UHFFFAOYSA-N
Comment: Energy0
Num peaks: 16
15.02292652 1.381468486
29.03857658 1.259145525
71.06037464 1.387078821
121.0396392 2.022501852
123.0552893 1.22498894
125.0709393 1.499149024
127.0865894 5.0334227
142.9926282 1.751243432
151.0865894 5.964625872
247.0300763 4.61114547
261.0457264 6.722578456
263.0613764 1.2439467
265.040641 1.174701176
265.0770265 1.163195035
277.040641 8.259724229
293.0719411 36.35412473

Name: +ve in-silico MS/MS by CFM-ID for FGIWFCGDPUIBEZ-UHFFFAOYSA-N
ID: FGIWFCGDPUIBEZ-UHFFFAOYSA-N
Comment: Energy1
Num peaks: 25
15.02292652 2.206559302
29.03857658 1.216151669
47.04914126 3.857267036
56.04947561 1.853869019
107.0603746 1.563271165
110.9664134 1.280664022
123.0552893 1.260129666
124.9820635 1.356198675
125.0709393 3.999567286
142.9926282 1.103954409
151.0865894 17.56692863
169.0971541 1.804156329
217.0195116 1.968963537
230.9987762 3.102779743
243.0529199 1.336540447
247.0300763 9.547722089
249.0093409 1.905274984
251.0249909 1.241396418
259.08422 1.277754114
261.0093409 1.848049552
261.0457264 2.150831803
263.0249909 1.058416819
265.040641 2.037264447
277.040641 5.990626709
293.0719411 8.403005519

Name: +ve in-silico MS/MS by CFM-ID for FGIWFCGDPUIBEZ-UHFFFAOYSA-N
ID: FGIWFCGDPUIBEZ-UHFFFAOYSA-N
Comment: Energy2
Num peaks: 31
15.02292652 1.311175793
29.03857658 1.60509504
33.0334912 0.9800477809
39.02292652 0.955067459
40.01817548 0.9260455148
41.03857658 2.272633984
52.01817548 0.9578643817
54.03382555 3.479011625
56.04947561 4.080681882
65.99744004 1.036201153
66.03382555 0.9809245709
68.04947561 1.06257608
69.0334912 1.24751787
69.04472458 1.162457444
71.06037464 11.83412642
81.04472458 7.503854371
98.0600403 1.429488704
99.05528926 0.9951122584
105.0447246 1.257825141
107.0603746 3.584940377
111.0552893 1.898001633
121.0396392 2.211672246
123.0552893 1.764170398
125.0709393 1.121171011
127.0865894 3.657281647
151.0865894 2.318296476
153.1022395 1.039226783
191.0038615 1.170607714
191.9878771 0.9278211841
217.0195116 0.9493011148
247.0300763 0.9212079135

Name: +ve in-silico MS/MS by CFM-ID for INYHLAYOOFHUNE-UHFFFAOYSA-N
ID: INYHLAYOOFHUNE-UHFFFAOYSA-N
Comment: Energy0
Num peaks: 6
125.0152543 24.01669155
130.9716752 6.977050686
142.9716752 1.668304135
144.9873253 4.907267679
186.0138744 2.110901812
298.0218522 52.52814923

Name: +ve in-silico MS/MS by CFM-ID for INYHLAYOOFHUNE-UHFFFAOYSA-N
ID: INYHLAYOOFHUNE-UHFFFAOYSA-N
Comment: Energy1
Num peaks: 6
125.0152543 47.30803041
130.9716752 3.093095273
154.0418034 4.336711953
178.0418034 6.505944369
180.0574535 9.767337911
298.0218522 9.653445546

Name: +ve in-silico MS/MS by CFM-ID for INYHLAYOOFHUNE-UHFFFAOYSA-N
ID: INYHLAYOOFHUNE-UHFFFAOYSA-N
Comment: Energy2
Num peaks: 11
49.00727645 4.0372241
51.02292652 10.384779
63.02292652 3.446233541
65.03857658 6.08156095
75.02292652 4.931183786
96.98395416 2.280915717
98.99960423 3.395076603
125.0152543 38.10090116
130.9716752 3.590228977
142.9716752 3.472722271
144.9873253 2.449847394

Name: +ve in-silico MS/MS by CFM-ID for DDTNCHWMNZLWKO-UHFFFAOYSA-N
ID: DDTNCHWMNZLWKO-UHFFFAOYSA-N
Comment: Energy0
Num peaks: 6
151.0389705 1.287289407
269.0444498 11.83342094
271.0600999 3.563761561
279.0287997 3.986710836
297.0393644 39.11558716
315.0499291 34.73983594

Name: +ve in-silico MS/MS by CFM-ID for DDTNCHWMNZLWKO-UHFFFAOYSA-N
ID: DDTNCHWMNZLWKO-UHFFFAOYSA-N
Comment: Energy1
Num peaks: 10
133.0284058 3.317401896
137.0233204 11.93337351
161.0233204 4.950367133
177.0182351 3.368254467
179.0338851 5.537669187
269.0444498 19.01227426
279.0287997 4.957521149
287.0550145 7.820940986
297.0393644 16.18242441
315.0499291 5.442527961

Name: +ve in-silico MS/MS by CFM-ID for DDTNCHWMNZLWKO-UHFFFAOYSA-N
ID: DDTNCHWMNZLWKO-UHFFFAOYSA-N
Comment: Energy2
Num peaks: 26
39.02292652 1.606495022
83.01275576 1.303786043
107.0491413 2.713427512
109.0284058 1.044350876
111.0440559 1.09565752
133.0284058 5.886149582
135.0440559 4.228330433
137.0233204 3.304835021
151.0389705 5.134472573
159.0076704 1.900637361
161.0233204 4.435493508
177.0182351 4.357863239
179.0338851 1.04702284
203.0338851 0.9354598394
211.0389705 1.140498361
227.0338851 2.951649242
229.0495352 1.044127664
243.0651853 1.314006765
253.0495352 4.401557123
255.0287997 2.958902286
259.0600999 1.065532912
269.0444498 11.28507185
271.0237144 1.522348404
279.0287997 6.848063575
287.0550145 1.504856393
297.0393644 5.374655432

Name: +ve in-silico MS/MS by CFM-ID for AHVKPVAYXFJAFV-UHFFFAOYSA-N
ID: AHVKPVAYXFJAFV-UHFFFAOYSA-N
Comment: Energy0
Num peaks: 6
123.0440559 1.996080884
301.034279 1.707966785
303.0499291 1.467881792
305.0655792 1.979005906
315.0499291 12.92163247
333.0604938 68.33073516

Name: +ve in-silico MS/MS by CFM-ID for AHVKPVAYXFJAFV-UHFFFAOYSA-N
ID: AHVKPVAYXFJAFV-UHFFFAOYSA-N
Comment: Energy1
Num peaks: 23
45.0334912 0.6040134657
55.01784114 2.146729132
95.04914126 0.7733048519
123.0440559 2.709129378
125.0597059 1.314471056
137.0597059 0.6645826173
209.0080643 3.576015812
245.0080643 0.6072393198
273.0029789 1.224372218
273.0393644 1.859630893
275.018629 0.7289900178
275.0550145 0.723845636
277.0706646 1.118389646
283.0237144 1.249666165
287.018629 0.8945990849
289.034279 1.389929433
291.0499291 0.6726742212
301.034279 3.987749763
303.0499291 6.739224271
305.0655792 8.511676818
315.0499291 10.316402
317.0291937 1.402313566
333.0604938 27.37218207

Name: +ve in-silico MS/MS by CFM-ID for AHVKPVAYXFJAFV-UHFFFAOYSA-N
ID: AHVKPVAYXFJAFV-UHFFFAOYSA-N
Comment: Energy2
Num peaks: 31
68.99710569 0.9825876701
79.01784114 1.767834265
93.0334912 1.253920213
97.02840582 1.101659149
109.0284058 1.644438399
119.0127558 1.289124995
121.0284058 3.008959458
123.0440559 5.901329832
135.0440559 3.906416074
139.002585 2.311815596
141.0182351 1.119152931
147.0440559 1.109119566
149.0233204 4.097280012
151.002585 1.079479385
151.0389705 1.984520251
164.9818496 0.9906089369
166.9974996 1.401937088
169.0131497 1.068434396
173.0233204 0.997494284
175.0389705 1.477394751
177.0546206 1.34185096
217.0495352 2.94657675
245.0444498 1.434236388
261.0393644 1.286733032
273.0393644 1.631085111
287.018629 1.049305851
297.0393644 1.240597453
301.034279 1.193380243
303.0499291 1.703217625
315.0499291 3.129266576
317.0291937 1.022164419

Name: +ve in-silico MS/MS by CFM-ID for HHMBLIVHBTZFJR-UHFFFAOYSA-N
ID: HHMBLIVHBTZFJR-UHFFFAOYSA-N
Comment: Energy0
Num peaks: 6
251.0550145 1.649496504
257.0444498 3.810524509
265.0706646 1.60440208
275.0550145 21.89274915
277.034279 2.964811914
293.0655792 51.91410478

Name: +ve in-silico MS/MS by CFM-ID for HHMBLIVHBTZFJR-UHFFFAOYSA-N
ID: HHMBLIVHBTZFJR-UHFFFAOYSA-N
Comment: Energy1
Num peaks: 29
43.01784114 1.488711904
81.0334912 0.9287754725
83.04914126 0.9664948363
93.0334912 1.821171376
95.04914126 1.215589688
101.0233204 1.065926534
107.0127558 2.286757607
109.0284058 2.963963586
111.0440559 4.290036914
113.0597059 1.359015761
153.0182351 0.9983647685
163.0389705 0.9031064434
181.0131497 4.591279732
183.0287997 3.030626499
191.0338851 1.213251725
193.0495352 1.117062809
205.0131497 1.061893024
207.0287997 1.690579555
209.0444498 1.301466881
247.0237144 0.7951498221
249.0393644 1.273913771
251.0550145 2.673390228
257.0444498 3.92088055
261.0393644 1.289554785
263.0550145 2.226892494
265.0706646 3.431604955
275.0550145 13.9613907
277.034279 1.347794821
293.0655792 15.03018292

Name: +ve in-silico MS/MS by CFM-ID for HHMBLIVHBTZFJR-UHFFFAOYSA-N
ID: HHMBLIVHBTZFJR-UHFFFAOYSA-N
Comment: Energy2
Num peaks: 31
39.02292652 4.144461393
41.00219107 1.32528364
41.03857658 1.595570414
43.01784114 1.237676898
53.00219107 3.71152449
55.01784114 2.989337898
57.0334912 2.046801427
63.02292652 2.628360808
65.03857658 2.395393987
67.01784114 1.643395193
67.05422664 1.727284462
81.0334912 2.044848966
83.01275576 1.274036028
83.04914126 2.938565342
93.0334912 1.818448083
95.04914126 1.190748478
107.0127558 2.49786786
111.0440559 2.0241555
165.0546206 1.467054165
175.0389705 1.429096389
177.0546206 1.742386675
181.0131497 3.881439866
191.0338851 2.000750755
193.0495352 1.34016408
221.0444498 1.382993139
243.0287997 1.271104673
257.0444498 2.882395811
259.0237144 3.144303902
263.0550145 1.652854363
275.0550145 1.802623844
277.034279 1.414419172

Name: +ve in-silico MS/MS by CFM-ID for CAGKKYGOGIIIDP-UHFFFAOYSA-N
ID: CAGKKYGOGIIIDP-UHFFFAOYSA-N
Comment: Energy0
Num peaks: 6
15.02292652 0.6787658429
53.01342445 0.1171873883
55.02907452 0.3219750748
128.0454529 0.02597926035
165.0229436 0.7361354721
292.06112 98.0790053

Name: +ve in-silico MS/MS by CFM-ID for CAGKKYGOGIIIDP-UHFFFAOYSA-N
ID: CAGKKYGOGIIIDP-UHFFFAOYSA-N
Comment: Energy1
Num peaks: 6
15.02292652 12.20238575
45.99235466 0.7352933462
128.0454529 0.5111510853
165.0229436 4.050100595
238.0393219 1.365983502
292.06112 79.46760479

Name: +ve in-silico MS/MS by CFM-ID for CAGKKYGOGIIIDP-UHFFFAOYSA-N
ID: CAGKKYGOGIIIDP-UHFFFAOYSA-N
Comment: Energy2
Num peaks: 6
15.02292652 7.146863238
53.01342445 13.20060889
55.02907452 30.88384899
94.03997355 4.219487284
165.0229436 9.82427995
292.06112 17.73656074

Name: +ve in-silico MS/MS by CFM-ID for LPRXTZCWGQZJRH-UHFFFAOYSA-N
ID: LPRXTZCWGQZJRH-UHFFFAOYSA-N
Comment: Energy0
Num peaks: 6
141.0182351 19.25394873
143.0338851 3.722776176
191.0338851 3.373341158
305.0655792 1.368660043
315.0499291 16.74383798
333.0604938 41.09760331

Name: +ve in-silico MS/MS by CFM-ID for LPRXTZCWGQZJRH-UHFFFAOYSA-N
ID: LPRXTZCWGQZJRH-UHFFFAOYSA-N
Comment: Energy1
Num peaks: 12
71.01275576 3.752466752
111.0076704 1.391607582
113.0233204 2.452104523
125.0233204 3.540364637
141.0182351 38.32375392
143.0338851 7.159608682
191.0338851 3.47543782
263.0550145 1.34723303
303.0499291 2.066484454
305.0655792 3.397994646
315.0499291 6.33666646
333.0604938 7.700726417

Name: +ve in-silico MS/MS by CFM-ID for LPRXTZCWGQZJRH-UHFFFAOYSA-N
ID: LPRXTZCWGQZJRH-UHFFFAOYSA-N
Comment: Energy2
Num peaks: 31
41.00219107 5.904083101
43.01784114 6.132980032
53.00219107 2.13565291
55.01784114 0.9670122501
68.99710569 5.309348612
71.01275576 5.23848072
73.02840582 1.640748146
95.01275576 0.9835453176
96.99202031 1.401817178
97.02840582 1.496750653
99.00767038 1.250242812
111.0076704 2.119348996
113.0233204 1.793777102
121.0284058 1.499203544
123.0440559 1.185736027
125.0233204 3.071296627
139.0389705 1.694548832
141.0182351 4.564043843
149.0233204 2.02359443
163.0389705 1.306063048
165.0182351 2.211042265
167.0338851 3.061457768
175.0389705 2.191128022
177.0182351 1.955964662
191.0338851 7.221576484
215.0338851 1.477929299
217.0495352 1.906989737
219.0287997 3.282092802
221.0444498 1.648774013
245.0444498 1.564156366
315.0499291 1.104083184

Name: +ve in-silico MS/MS by CFM-ID for UJNWIZLFWVNEPH-UHFFFAOYSA-N
ID: UJNWIZLFWVNEPH-UHFFFAOYSA-N
Comment: Energy0
Num peaks: 6
141.0182351 3.030172361
191.0338851 7.14039759
301.034279 2.10842885
305.0655792 1.994701992
315.0499291 12.21826324
333.0604938 60.65737856

Name: +ve in-silico MS/MS by CFM-ID for UJNWIZLFWVNEPH-UHFFFAOYSA-N
ID: UJNWIZLFWVNEPH-UHFFFAOYSA-N
Comment: Energy1
Num peaks: 22
55.01784114 1.233481287
87.04405588 0.7880793954
139.002585 6.124572156
141.0182351 8.737259232
143.0338851 4.546653948
149.0233204 1.053654332
176.9818496 0.7514621072
191.0338851 3.023899461
193.0495352 0.8441576151
205.0495352 0.6786850963
215.0338851 1.666855873
273.0393644 1.384488288
275.0550145 0.7845260473
277.0706646 1.319600127
283.0237144 1.085534305
289.034279 1.242198158
301.034279 3.99434028
303.0499291 5.405424837
305.0655792 8.772797412
315.0499291 7.510055045
317.0291937 1.543395767
333.0604938 17.8864382

Name: +ve in-silico MS/MS by CFM-ID for UJNWIZLFWVNEPH-UHFFFAOYSA-N
ID: UJNWIZLFWVNEPH-UHFFFAOYSA-N
Comment: Energy2
Num peaks: 31
53.00219107 1.156763968
65.00219107 1.780568755
80.99710569 1.686346839
83.01275576 1.15455707
104.9971057 4.903986793
107.0127558 1.88877896
120.9920203 1.170710636
123.0440559 1.584732115
149.0233204 1.297801904
163.002585 2.464845128
165.0182351 2.30433835
167.0338851 1.309402563
175.0389705 1.850346791
176.9818496 1.772644416
177.0182351 1.975565957
191.0338851 2.820319946
201.0182351 1.720943848
215.0338851 6.137841292
217.0495352 1.993487078
231.0287997 1.600212585
243.0287997 1.436096428
245.0444498 2.896521619
255.0287997 2.020482066
257.0444498 1.308574176
277.0706646 1.276266561
297.0393644 1.965620502
301.034279 1.51998275
303.0499291 1.621140542
305.0655792 1.124796221
315.0499291 3.022561447
317.0291937 1.129398016

Name: +ve in-silico MS/MS by CFM-ID for KDFLUMKOOKUGBG-UHFFFAOYSA-N
ID: KDFLUMKOOKUGBG-UHFFFAOYSA-N
Comment: Energy0
Num peaks: 6
155.0338851 2.86177953
177.0182351 7.490494552
179.0338851 1.992931207
305.0655792 2.463444638
315.0499291 12.49098616
333.0604938 58.41853549

Name: +ve in-silico MS/MS by CFM-ID for KDFLUMKOOKUGBG-UHFFFAOYSA-N
ID: KDFLUMKOOKUGBG-UHFFFAOYSA-N
Comment: Energy1
Num peaks: 23
41.00219107 1.31368562
71.01275576 1.188020469
73.02840582 0.8617305148
75.04405588 0.9180464198
125.0233204 1.76181137
127.0389705 0.9244857639
135.0076704 1.107328543
137.0233204 1.105839681
149.0233204 0.8595638737
153.0182351 6.213400253
155.0338851 7.176646057
157.0495352 3.420997013
177.0182351 2.620442397
179.0338851 0.9640453489
201.0182351 1.403197223
287.0550145 1.262086894
289.034279 1.298239269
301.034279 3.573087565
303.0499291 6.385540919
305.0655792 9.778293746
315.0499291 7.950667786
317.0291937 1.511242698
333.0604938 16.71225512

Name: +ve in-silico MS/MS by CFM-ID for KDFLUMKOOKUGBG-UHFFFAOYSA-N
ID: KDFLUMKOOKUGBG-UHFFFAOYSA-N
Comment: Energy2
Num peaks: 31
97.02840582 1.138114429
109.0284058 1.113944375
121.0284058 4.008245939
125.0233204 1.503331043
135.0076704 2.679996602
137.0233204 2.002578852
149.0233204 1.536678641
151.002585 1.195768496
153.0182351 2.049688862
167.0338851 1.377552392
177.0182351 4.765726961
179.0338851 1.817653154
189.0182351 1.824143778
199.002585 3.63374599
201.0182351 6.138824539
203.0338851 1.566941433
226.9974996 1.357983909
233.0444498 1.219824063
241.0131497 1.394843709
243.0287997 1.884164695
253.0131497 2.391226181
257.0444498 1.344300383
259.0600999 2.116619321
261.0393644 2.253941494
289.034279 1.363502084
297.0393644 1.114317553
301.034279 1.438253223
303.0499291 1.565004982
305.0655792 1.099590929
315.0499291 3.330135578
317.0291937 1.249199718

Name: +ve in-silico MS/MS by CFM-ID for FMFVVSOLAMFLBA-UHFFFAOYSA-N
ID: FMFVVSOLAMFLBA-UHFFFAOYSA-N
Comment: Energy0
Num peaks: 6
141.0182351 6.237245879
191.0338851 6.350845437
301.034279 1.879522969
305.0655792 1.92907536
315.0499291 12.93284104
333.0604938 58.66798452

Name: +ve in-silico MS/MS by CFM-ID for FMFVVSOLAMFLBA-UHFFFAOYSA-N
ID: FMFVVSOLAMFLBA-UHFFFAOYSA-N
Comment: Energy1
Num peaks: 15
55.01784114 1.549233713
141.0182351 3.215941163
143.0338851 1.643178242
149.0233204 1.355868747
163.0389705 1.296102843
175.0389705 1.418058383
191.0338851 10.5137408
193.0495352 1.930179053
289.034279 1.591690281
301.034279 4.325135984
303.0499291 6.211646831
305.0655792 9.441657048
315.0499291 10.22437054
317.0291937 1.193573648
333.0604938 24.1349052

Name: +ve in-silico MS/MS by CFM-ID for FMFVVSOLAMFLBA-UHFFFAOYSA-N
ID: FMFVVSOLAMFLBA-UHFFFAOYSA-N
Comment: Energy2
Num peaks: 31
41.00219107 2.695202465
43.01784114 2.594934
83.01275576 2.305870806
85.02840582 1.327192509
92.99710569 1.695217646
107.0127558 4.750149806
113.0233204 1.141066181
123.0440559 1.875897914
125.0233204 1.059695173
149.0233204 1.698793805
151.0389705 1.977379004
153.0182351 1.200673085
163.002585 5.254527244
165.0182351 2.757086865
167.0338851 1.352177033
177.0182351 1.135848276
189.0182351 1.938740912
191.0338851 1.91149528
203.0338851 1.473293293
231.0287997 4.562000065
245.0444498 1.852262323
255.0287997 1.087060978
257.0444498 2.72073814
259.0237144 1.853949075
259.0600999 3.345292685
261.0393644 1.319140866
273.0393644 1.56548959
285.0393644 1.15027409
297.0393644 1.233973253
305.0655792 1.606069478
315.0499291 2.767125833

Name: +ve in-silico MS/MS by CFM-ID for CWHUBEJZKYFWKQ-UHFFFAOYSA-N
ID: CWHUBEJZKYFWKQ-UHFFFAOYSA-N
Comment: Energy0
Num peaks: 6
155.0338851 5.783465072
177.0182351 6.678361187
301.034279 1.930519756
305.0655792 2.424481205
315.0499291 12.68525634
333.0604938 55.98414024

Name: +ve in-silico MS/MS by CFM-ID for CWHUBEJZKYFWKQ-UHFFFAOYSA-N
ID: CWHUBEJZKYFWKQ-UHFFFAOYSA-N
Comment: Energy1
Num peaks: 21
41.00219107 1.297430528
135.0076704 1.136436499
137.0233204 1.412106494
147.0076704 0.9817529821
149.0233204 2.287364569
153.0182351 2.546984304
155.0338851 2.545922536
157.0495352 1.375502981
177.0182351 8.370389982
179.0338851 1.978769412
247.0237144 1.25003752
273.0393644 0.9562511962
277.0706646 1.112815376
287.0550145 1.509766093
289.034279 1.589135651
301.034279 4.347346689
303.0499291 6.572519806
305.0655792 9.022451994
315.0499291 9.187745067
317.0291937 1.465461277
333.0604938 19.89286056

Name: +ve in-silico MS/MS by CFM-ID for CWHUBEJZKYFWKQ-UHFFFAOYSA-N
ID: CWHUBEJZKYFWKQ-UHFFFAOYSA-N
Comment: Energy2
Num peaks: 31
55.01784114 2.610985535
57.0334912 1.239357412
83.01275576 1.165380604
97.02840582 1.184006665
107.0127558 2.065511588
109.0284058 1.539142946
121.0284058 2.408172829
125.0233204 1.075873944
135.0076704 3.109806837
137.0233204 2.943109736
149.0233204 1.200863747
153.0182351 1.736693935
165.0182351 1.41716797
167.0338851 1.151601095
177.0182351 5.119000397
179.0338851 1.833352202
189.0182351 7.011740416
190.9974996 1.838274776
217.0131497 2.329199037
243.0287997 2.735869881
247.0237144 1.582862559
257.0080643 1.57819721
259.0600999 1.236798741
261.0393644 2.234520467
287.0550145 1.143743941
289.034279 1.150931422
297.0393644 1.943023691
301.034279 1.441373699
303.0499291 1.539347732
305.0655792 1.082214062
315.0499291 2.889422127

Name: +ve in-silico MS/MS by CFM-ID for KZQMPHVJRVRHIL-UHFFFAOYSA-N
ID: KZQMPHVJRVRHIL-UHFFFAOYSA-N
Comment: Energy0
Num peaks: 6
125.0233204 2.979198096
207.0287997 6.959118655
301.034279 1.98920202
305.0655792 2.133537419
315.0499291 12.80072727
333.0604938 59.26284077

Name: +ve in-silico MS/MS by CFM-ID for KZQMPHVJRVRHIL-UHFFFAOYSA-N
ID: KZQMPHVJRVRHIL-UHFFFAOYSA-N
Comment: Energy1
Num peaks: 21
71.01275576 0.9497002306
95.01275576 1.097226076
97.02840582 2.161706469
125.0233204 8.455350368
127.0389705 3.908557218
167.0338851 0.8970981044
205.0131497 3.185957439
207.0287997 3.428289286
209.0444498 0.987655516
219.0287997 0.9601585448
231.0287997 1.062875986
261.0393644 1.070951268
273.0393644 0.9405155462
287.0550145 0.8518080996
289.034279 1.372114175
301.034279 4.064677424
303.0499291 6.021944403
305.0655792 7.719687756
315.0499291 9.160303395
317.0291937 1.54311186
333.0604938 20.70048515

Name: +ve in-silico MS/MS by CFM-ID for KZQMPHVJRVRHIL-UHFFFAOYSA-N
ID: KZQMPHVJRVRHIL-UHFFFAOYSA-N
Comment: Energy2
Num peaks: 31
68.99710569 1.517372352
137.0233204 2.15653724
147.0076704 3.83421017
149.0233204 1.635638031
165.0182351 1.578371646
167.0338851 1.727967719
177.0182351 3.401323526
178.9974996 1.301936923
179.0338851 1.532695599
189.0182351 1.270599627
191.0338851 1.433026003
193.0131497 2.627536262
195.0287997 1.823639926
205.0131497 3.173176923
207.0287997 1.647659974
219.0287997 1.249600163
229.0131497 1.985525323
231.0287997 3.267069282
233.0444498 1.684368756
245.0444498 1.760067345
259.0237144 1.625190167
259.0600999 1.113880381
261.0393644 1.79462597
287.0550145 1.968740854
289.034279 1.674839526
291.0499291 1.23634556
297.0393644 1.696152154
301.034279 2.195158236
303.0499291 2.202233103
305.0655792 2.317280409
315.0499291 3.968441939

Name: +ve in-silico MS/MS by CFM-ID for BBLBWSAJIPPWMT-UHFFFAOYSA-N
ID: BBLBWSAJIPPWMT-UHFFFAOYSA-N
Comment: Energy0
Num peaks: 6
139.0389705 2.858425982
193.0131497 6.976367462
301.034279 1.835686501
305.0655792 1.984082143
315.0499291 12.90320654
333.0604938 58.72646074

Name: +ve in-silico MS/MS by CFM-ID for BBLBWSAJIPPWMT-UHFFFAOYSA-N
ID: BBLBWSAJIPPWMT-UHFFFAOYSA-N
Comment: Energy1
Num peaks: 21
107.0127558 1.335536021
109.0284058 2.447429866
111.0440559 2.278224193
113.0597059 0.9609581682
137.0233204 5.631242601
139.0389705 6.67847977
141.0546206 3.190403639
193.0131497 3.171403049
195.0287997 0.9785081419
205.0131497 0.7521399762
217.0131497 1.025409898
247.0237144 1.020450196
273.0393644 1.190742659
277.0706646 0.9563683208
289.034279 1.509360442
301.034279 3.815233942
303.0499291 6.365120591
305.0655792 7.986543701
315.0499291 8.81850255
317.0291937 1.621154469
333.0604938 18.50421257

Name: +ve in-silico MS/MS by CFM-ID for BBLBWSAJIPPWMT-UHFFFAOYSA-N
ID: BBLBWSAJIPPWMT-UHFFFAOYSA-N
Comment: Energy2
Num peaks: 31
41.00219107 1.345188997
51.02292652 1.184889378
133.0284058 1.219448928
135.0076704 2.736630082
137.0233204 2.890965599
151.002585 1.596464393
151.0389705 1.028005564
153.0182351 1.658094965
159.0076704 1.481828487
161.0233204 2.575307312
163.0389705 1.431472001
164.9818496 1.302207014
166.9974996 1.1454845
177.0182351 1.705466543
179.0338851 1.022909565
193.0131497 1.83892327
205.0131497 1.448052504
207.0287997 1.357290017
214.9974996 2.916376782
217.0131497 2.908008994
231.0287997 2.531534704
245.0444498 2.358308118
257.0444498 1.13522567
271.0237144 1.379419485
273.0393644 2.07101298
289.034279 1.528045321
301.034279 1.516942418
303.0499291 3.008120726
305.0655792 2.043030507
315.0499291 3.16803963
317.0291937 1.076754635

Name: +ve in-silico MS/MS by CFM-ID for LIEKDDDZZPBQRF-UHFFFAOYSA-N
ID: LIEKDDDZZPBQRF-UHFFFAOYSA-N
Comment: Energy0
Num peaks: 6
125.0233204 3.028766482
207.0287997 7.172708746
209.0444498 1.676386942
301.034279 1.66603759
315.0499291 13.80463801
333.0604938 61.05045182

Name: +ve in-silico MS/MS by CFM-ID for LIEKDDDZZPBQRF-UHFFFAOYSA-N
ID: LIEKDDDZZPBQRF-UHFFFAOYSA-N
Comment: Energy1
Num peaks: 17
95.01275576 1.341563854
97.02840582 2.22921519
125.0233204 8.619120249
127.0389705 4.069558323
165.0182351 1.309183637
207.0287997 3.769700724
209.0444498 1.02515836
231.0287997 1.38106152
261.0393644 1.20202927
287.0550145 1.376992768
289.034279 2.21796509
297.0393644 1.22615592
301.034279 2.75532639
303.0499291 6.423767382
305.0655792 9.926722258
315.0499291 9.948187702
333.0604938 21.87399666

Name: +ve in-silico MS/MS by CFM-ID for LIEKDDDZZPBQRF-UHFFFAOYSA-N
ID: LIEKDDDZZPBQRF-UHFFFAOYSA-N
Comment: Energy2
Num peaks: 31
68.99710569 1.328918445
113.0233204 1.481099266
137.0233204 1.618326669
139.0389705 1.395727823
147.0076704 7.22123843
151.0389705 1.516701019
155.0338851 1.772544259
163.002585 1.771881798
165.0182351 2.281293627
167.0338851 2.147191804
177.0182351 1.840639437
190.9974996 1.282581727
191.0338851 2.687742374
193.0131497 2.31796195
195.0287997 1.643675686
207.0287997 2.025302063
215.0338851 1.448200388
231.0287997 3.962588566
233.0444498 1.556097347
245.0444498 2.122044339
259.0237144 1.488775811
259.0600999 1.463802659
261.0393644 2.994305259
285.0393644 1.42632933
287.018629 1.887660898
287.0550145 3.468369973
289.034279 2.858697831
291.0499291 1.532755881
297.0393644 1.662770689
303.0499291 1.276843896
315.0499291 2.375841785

Name: +ve in-silico MS/MS by CFM-ID for FQTOUEDRUDBTFN-UHFFFAOYSA-N
ID: FQTOUEDRUDBTFN-UHFFFAOYSA-N
Comment: Energy0
Num peaks: 6
139.0389705 2.8797225
193.0131497 6.842816902
301.034279 1.733809749
305.0655792 1.803196559
315.0499291 12.87546298
333.0604938 57.73572017

Name: +ve in-silico MS/MS by CFM-ID for FQTOUEDRUDBTFN-UHFFFAOYSA-N
ID: FQTOUEDRUDBTFN-UHFFFAOYSA-N
Comment: Energy1
Num peaks: 23
107.0127558 1.30354706
109.0284058 2.231755487
111.0440559 2.222397884
113.0597059 0.936851645
137.0233204 5.358231933
139.0389705 6.669882633
141.0546206 3.071006124
151.002585 1.08628273
177.0182351 0.8107929569
193.0131497 3.049738331
195.0287997 0.9439207641
217.0131497 0.9665005842
247.0237144 0.9897740278
283.0237144 1.029313247
287.018629 0.7636718304
289.034279 1.629980972
297.0393644 0.7524910936
301.034279 4.259632168
303.0499291 6.561844732
305.0655792 8.697725503
315.0499291 7.869151957
317.0291937 1.357945514
333.0604938 17.58746681

Name: +ve in-silico MS/MS by CFM-ID for FQTOUEDRUDBTFN-UHFFFAOYSA-N
ID: FQTOUEDRUDBTFN-UHFFFAOYSA-N
Comment: Energy2
Num peaks: 31
123.0076704 1.264183762
133.0284058 1.102085089
135.0076704 1.45427356
137.0233204 1.970284871
141.0182351 1.31775132
151.002585 3.390551752
151.0389705 1.302889462
153.0182351 2.457448571
159.0076704 1.796009845
161.0233204 2.594550915
165.0182351 1.244271058
165.0546206 1.189469737
177.0182351 2.926971839
199.002585 1.202757494
201.0182351 1.63227798
203.0338851 1.433035313
205.0131497 1.481431691
214.9974996 2.082034119
217.0131497 2.16407817
231.0287997 4.430564159
233.0444498 1.110659672
247.0237144 1.165258086
271.0237144 1.248435725
275.0550145 1.599206944
289.034279 1.238135248
297.0393644 1.920236818
301.034279 1.839976272
303.0499291 2.381460731
305.0655792 1.650175671
315.0499291 2.512698184
317.0291937 1.184455628

Name: +ve in-silico MS/MS by CFM-ID for KZCOKOCHVBXQLK-UHFFFAOYSA-N
ID: KZCOKOCHVBXQLK-UHFFFAOYSA-N
Comment: Energy0
Num peaks: 6
215.0338851 0.9172262088
217.0495352 0.9862117531
231.0287997 2.262687072
255.0287997 1.754288093
297.0393644 15.64167961
315.0499291 70.52854646

Name: +ve in-silico MS/MS by CFM-ID for KZCOKOCHVBXQLK-UHFFFAOYSA-N
ID: KZCOKOCHVBXQLK-UHFFFAOYSA-N
Comment: Energy1
Num peaks: 20
189.0182351 1.04784032
199.0389705 1.271961464
215.0338851 3.642051022
217.0495352 1.568248132
231.0287997 3.474027731
239.0338851 1.772098289
255.0287997 12.80518351
257.0444498 3.666703032
259.0237144 1.659068123
259.0600999 1.819575586
269.0080643 1.155268308
269.0444498 1.388784921
271.0237144 1.561259174
273.0393644 1.043319252
279.0287997 2.267112711
285.0393644 1.363689102
287.0550145 6.173506423
297.0393644 12.5264858
299.018629 1.321016314
315.0499291 19.08032018

Name: +ve in-silico MS/MS by CFM-ID for KZCOKOCHVBXQLK-UHFFFAOYSA-N
ID: KZCOKOCHVBXQLK-UHFFFAOYSA-N
Comment: Energy2
Num peaks: 31
27.02292652 1.059496986
39.02292652 1.777370004
41.00219107 1.203662776
43.01784114 1.152113421
53.00219107 1.692265715
55.01784114 1.268014209
81.0334912 1.571740998
83.01275576 2.238591629
144.9920203 1.402169811
149.0233204 1.307479151
173.0597059 1.072398907
187.0389705 1.141296871
189.0182351 1.323665834
189.0546206 1.630844404
199.002585 2.28348647
199.0389705 8.060487254
211.002585 1.907259468
213.0182351 1.185435342
215.0338851 8.590496383
217.0495352 0.9930741595
227.0338851 2.534042416
231.0287997 2.72977822
239.0338851 1.552777353
243.0651853 1.219499188
251.0338851 2.594635689
253.0495352 3.250070444
267.0287997 1.065811715
269.0444498 2.307423163
279.0287997 4.815116322
285.0393644 1.090830212
297.0393644 3.116873953

Name: +ve in-silico MS/MS by CFM-ID for COANRGFWXWMSST-UHFFFAOYSA-N
ID: COANRGFWXWMSST-UHFFFAOYSA-N
Comment: Energy0
Num peaks: 6
247.0237144 1.326701725
279.0287997 6.473105011
281.0080643 0.9700740642
297.0393644 47.66959473
299.018629 1.793700896
315.0499291 36.62187928

Name: +ve in-silico MS/MS by CFM-ID for COANRGFWXWMSST-UHFFFAOYSA-N
ID: COANRGFWXWMSST-UHFFFAOYSA-N
Comment: Energy1
Num peaks: 14
215.0338851 2.564316018
231.0287997 2.152320072
243.0287997 6.361613161
245.0444498 1.472991014
247.0237144 1.460239141
255.0287997 1.29277396
269.0444498 4.603335142
271.0237144 1.897095944
279.0287997 10.03348284
283.0237144 1.590400927
285.0393644 3.793510442
287.0550145 6.986084119
297.0393644 24.6333685
315.0499291 11.95009487

Name: +ve in-silico MS/MS by CFM-ID for COANRGFWXWMSST-UHFFFAOYSA-N
ID: COANRGFWXWMSST-UHFFFAOYSA-N
Comment: Energy2
Num peaks: 28
39.02292652 0.6906921436
41.00219107 2.553813558
53.00219107 2.140266236
55.01784114 0.9465727008
109.0284058 1.760199709
123.0076704 0.8519023744
147.0076704 2.045017788
165.0182351 0.9236340142
175.0389705 0.8303873465
189.0182351 2.302133653
197.0233204 1.128538678
199.0389705 1.892570226
203.0338851 1.264660122
227.0338851 0.8436762297
231.0287997 1.328380192
241.0495352 1.099095146
243.0287997 1.191239107
247.0237144 1.519741443
253.0495352 13.15626934
255.0287997 2.997478579
267.0287997 1.702024328
269.0444498 7.230033723
271.0237144 0.8533033196
271.0600999 0.8459359406
279.0287997 18.6820001
281.0080643 1.498715413
285.0393644 1.11928875
297.0393644 7.252669135

Name: +ve in-silico MS/MS by CFM-ID for APUSTZNOWHEAEP-UHFFFAOYSA-N
ID: APUSTZNOWHEAEP-UHFFFAOYSA-N
Comment: Energy0
Num peaks: 6
123.0440559 3.628698674
301.034279 1.899622368
303.0499291 1.837218665
305.0655792 2.623034689
315.0499291 10.35119496
333.0604938 68.874149

Name: +ve in-silico MS/MS by CFM-ID for APUSTZNOWHEAEP-UHFFFAOYSA-N
ID: APUSTZNOWHEAEP-UHFFFAOYSA-N
Comment: Energy1
Num peaks: 22
55.01784114 2.038252139
93.0334912 1.15837204
95.04914126 1.480323099
123.0440559 5.561879624
125.0597059 2.058921242
135.0440559 1.017664975
137.0597059 0.8662027739
151.002585 0.8746824879
169.0131497 0.8117230522
209.0080643 2.388800184
273.0029789 1.195514421
273.0393644 1.567410309
275.0550145 0.8680851608
277.0706646 0.8704356658
283.0237144 0.9498347734
289.034279 1.326204919
301.034279 3.856161304
303.0499291 7.958466035
305.0655792 8.69745723
315.0499291 8.35705017
317.0291937 1.302058611
333.0604938 25.03521193

Name: +ve in-silico MS/MS by CFM-ID for APUSTZNOWHEAEP-UHFFFAOYSA-N
ID: APUSTZNOWHEAEP-UHFFFAOYSA-N
Comment: Energy2
Num peaks: 31
65.03857658 2.169780936
67.01784114 1.321886606
79.01784114 1.679590986
92.99710569 1.273810059
93.0334912 1.54938629
95.04914126 1.311978938
105.0334912 1.762545054
107.0491413 2.691345325
109.0284058 2.945681342
111.0076704 1.598084932
121.0284058 4.781209508
123.0440559 3.74342531
125.0233204 2.378505795
135.0076704 1.039213035
135.0440559 6.283394556
137.0233204 1.644789141
137.0597059 2.125541623
141.0182351 1.180636952
151.002585 2.459579822
153.0182351 1.68925199
166.9974996 1.63923911
203.0338851 1.712802117
231.0287997 4.747405979
233.0444498 1.022493315
263.0550145 1.649720339
273.0393644 2.010219127
275.0550145 1.575124103
301.034279 1.069517348
303.0499291 1.640034861
305.0655792 0.9895747661
315.0499291 2.000279316

Name: +ve in-silico MS/MS by CFM-ID for CXSIFKJBDSUPIL-UHFFFAOYSA-N
ID: CXSIFKJBDSUPIL-UHFFFAOYSA-N
Comment: Energy0
Num peaks: 6
57.0334912 1.350681685
137.0233204 1.475557035
139.0389705 9.248705817
279.0499291 2.723820824
315.0499291 14.816591
333.0604938 57.15962131

Name: +ve in-silico MS/MS by CFM-ID for CXSIFKJBDSUPIL-UHFFFAOYSA-N
ID: CXSIFKJBDSUPIL-UHFFFAOYSA-N
Comment: Energy1
Num peaks: 21
53.00219107 1.000074625
55.01784114 2.219532637
85.02840582 2.760051571
109.0284058 0.9582696926
111.0440559 1.988158121
137.0233204 2.755172883
139.0389705 8.182006045
153.0182351 1.558460433
195.0287997 1.03376122
219.0287997 1.67222225
237.0393644 1.812665071
247.0237144 2.024373971
249.0393644 1.356872121
261.0393644 0.9736251205
275.018629 1.241811345
281.0655792 1.031230011
297.0393644 1.198424441
303.0499291 2.804413036
305.0655792 6.530486383
315.0499291 13.39789436
333.0604938 23.63743678

Name: +ve in-silico MS/MS by CFM-ID for CXSIFKJBDSUPIL-UHFFFAOYSA-N
ID: CXSIFKJBDSUPIL-UHFFFAOYSA-N
Comment: Energy2
Num peaks: 31
25.00727645 1.319422938
41.00219107 1.986457108
43.01784114 0.8293609438
53.00219107 3.911153638
55.01784114 9.17709752
57.0334912 7.248489767
67.01784114 3.938163266
69.0334912 1.878064455
71.01275576 1.511106436
79.01784114 1.30356308
81.0334912 1.216168344
83.01275576 3.029948852
85.02840582 4.6421759
87.04405588 2.796544062
97.02840582 2.625555363
99.04405588 1.43666135
109.0284058 2.809747568
111.0440559 1.652275567
125.0233204 0.8127513968
135.0440559 1.502352353
137.0233204 5.882854005
139.0389705 1.213608559
153.0182351 6.803538606
165.0182351 0.8149952137
181.0131497 1.081216628
195.0287997 1.273569214
197.0444498 0.9418338117
247.0237144 1.690863911
261.0393644 1.171625532
263.0550145 1.901775675
315.0499291 0.957943674

Name: +ve in-silico MS/MS by CFM-ID for XPZUKZOBRNXLND-UHFFFAOYSA-N
ID: XPZUKZOBRNXLND-UHFFFAOYSA-N
Comment: Energy0
Num peaks: 6
139.0389705 1.924803187
301.034279 2.076303535
303.0499291 1.961925539
305.0655792 3.230836071
315.0499291 12.95645665
333.0604938 65.74929362

Name: +ve in-silico MS/MS by CFM-ID for XPZUKZOBRNXLND-UHFFFAOYSA-N
ID: XPZUKZOBRNXLND-UHFFFAOYSA-N
Comment: Energy1
Num peaks: 22
41.00219107 1.16135999
55.01784114 1.653447229
71.01275576 0.8814652132
75.04405588 1.633625006
137.0233204 1.236734706
139.0389705 2.848361857
141.0546206 1.46683091
151.002585 0.8557802706
193.0131497 3.196019115
217.0131497 2.110403917
219.0287997 0.7532185108
273.0393644 1.861519071
275.0550145 1.082080629
277.0706646 0.9124679185
283.0237144 0.9039997378
297.0393644 0.9070099377
301.034279 4.179688893
303.0499291 6.147791966
305.0655792 8.135856557
315.0499291 10.48761666
317.0291937 1.930309026
333.0604938 26.04576796

Name: +ve in-silico MS/MS by CFM-ID for XPZUKZOBRNXLND-UHFFFAOYSA-N
ID: XPZUKZOBRNXLND-UHFFFAOYSA-N
Comment: Energy2
Num peaks: 31
39.02292652 1.198415652
81.0334912 1.265672666
105.0334912 2.169002892
109.0284058 2.640157007
125.0233204 2.396245183
133.0284058 1.19599908
135.0076704 1.212043484
137.0233204 2.075141233
139.0389705 2.526661936
151.002585 2.460792225
151.0389705 1.635238251
153.0182351 1.570709623
161.0233204 2.951235464
165.0182351 1.372082421
167.0338851 1.31977026
193.0131497 1.481006955
215.0338851 1.601224477
217.0131497 2.057819817
231.0287997 5.794064268
233.0444498 1.300084039
243.0287997 2.73655689
259.0237144 1.631245286
259.0600999 1.197823694
273.0393644 1.49257331
275.0550145 1.878516398
297.0393644 1.879886512
301.034279 1.76783905
303.0499291 1.815458331
305.0655792 1.623022883
315.0499291 2.894655709
317.0291937 1.340701817

Name: +ve in-silico MS/MS by CFM-ID for MJRAFFDCOGBLDY-UHFFFAOYSA-N
ID: MJRAFFDCOGBLDY-UHFFFAOYSA-N
Comment: Energy0
Num peaks: 6
283.0237144 1.729190758
285.0393644 0.9364527597
287.0550145 0.7703494046
297.0393644 5.907475969
299.018629 0.7044699067
315.0499291 85.01991435

Name: +ve in-silico MS/MS by CFM-ID for MJRAFFDCOGBLDY-UHFFFAOYSA-N
ID: MJRAFFDCOGBLDY-UHFFFAOYSA-N
Comment: Energy1
Num peaks: 8
257.0444498 2.077263103
269.0444498 3.970560207
271.0237144 2.398025042
283.0237144 3.968537272
285.0393644 7.823764097
287.0550145 16.40538044
297.0393644 9.026942771
315.0499291 34.35170566

Name: +ve in-silico MS/MS by CFM-ID for MJRAFFDCOGBLDY-UHFFFAOYSA-N
ID: MJRAFFDCOGBLDY-UHFFFAOYSA-N
Comment: Energy2
Num peaks: 31
15.02292652 1.13144219
49.00727645 1.695179578
51.02292652 1.170364619
55.01784114 1.321593414
67.01784114 1.361193221
69.0334912 1.156202666
95.01275576 1.493146327
97.02840582 1.409008451
109.0284058 2.245800764
111.0440559 1.331342245
125.0233204 2.196047968
135.0440559 2.182755393
139.0389705 2.919212877
163.0389705 7.058475146
199.002585 1.212185179
199.0389705 1.779747292
201.0182351 1.282155829
213.0546206 2.088894039
227.0338851 3.674997739
229.0131497 1.736828839
241.0131497 3.192135034
241.0495352 3.699461948
243.0287997 2.271189499
253.0495352 1.985046295
255.0287997 3.693671006
269.0444498 5.528185408
271.0237144 2.349536075
283.0237144 1.322810791
285.0393644 1.248210208
287.0550145 1.177642643
297.0393644 3.136354316

Name: +ve in-silico MS/MS by CFM-ID for RETQIXZKAQFTCA-UHFFFAOYSA-N
ID: RETQIXZKAQFTCA-UHFFFAOYSA-N
Comment: Energy0
Num peaks: 6
283.0237144 1.742948457
285.0393644 1.328010469
287.0550145 1.352826009
297.0393644 5.839917717
299.018629 0.7900115434
315.0499291 84.44345244

Name: +ve in-silico MS/MS by CFM-ID for RETQIXZKAQFTCA-UHFFFAOYSA-N
ID: RETQIXZKAQFTCA-UHFFFAOYSA-N
Comment: Energy1
Num peaks: 7
269.0444498 2.606536057
271.0600999 2.289157555
283.0237144 3.944590727
285.0393644 6.23023044
287.0550145 13.98322062
297.0393644 10.93896998
315.0499291 40.15925141

Name: +ve in-silico MS/MS by CFM-ID for RETQIXZKAQFTCA-UHFFFAOYSA-N
ID: RETQIXZKAQFTCA-UHFFFAOYSA-N
Comment: Energy2
Num peaks: 31
15.02292652 1.174001762
55.01784114 1.203279158
95.01275576 3.585645713
97.02840582 1.339380306
121.0284058 3.420604515
137.0233204 2.036173035
149.0233204 1.458465371
151.0389705 2.240026004
153.0182351 1.508479405
165.0182351 1.856796313
177.0182351 4.411597491
179.0338851 2.564785809
225.0182351 2.137255006
227.0338851 1.561739334
239.0338851 2.5834703
241.0131497 2.226341146
241.0495352 4.003275189
243.0287997 1.728400089
243.0651853 2.466508185
253.0495352 3.772700985
255.0287997 1.795607441
267.0287997 2.563038836
269.0444498 6.733902831
271.0237144 3.501490314
271.0600999 1.466722352
273.0393644 1.213519648
283.0237144 1.408292463
285.0393644 1.562486248
287.0550145 1.953831989
297.0393644 3.715309743
299.018629 1.984467149

Name: +ve in-silico MS/MS by CFM-ID for NQTOXRWMVKYVLD-UHFFFAOYSA-N
ID: NQTOXRWMVKYVLD-UHFFFAOYSA-N
Comment: Energy0
Num peaks: 6
139.0389705 0.6507910502
283.0237144 1.885495377
285.0393644 1.365107501
287.0550145 1.382483147
297.0393644 4.841547983
315.0499291 85.3135508

Name: +ve in-silico MS/MS by CFM-ID for NQTOXRWMVKYVLD-UHFFFAOYSA-N
ID: NQTOXRWMVKYVLD-UHFFFAOYSA-N
Comment: Energy1
Num peaks: 8
55.01784114 2.309972801
255.0287997 2.229143471
269.0444498 2.190586236
283.0237144 4.763680016
285.0393644 7.624411102
287.0550145 15.04930266
297.0393644 8.790609492
315.0499291 38.13622823

Name: +ve in-silico MS/MS by CFM-ID for NQTOXRWMVKYVLD-UHFFFAOYSA-N
ID: NQTOXRWMVKYVLD-UHFFFAOYSA-N
Comment: Energy2
Num peaks: 31
15.02292652 1.368474266
49.00727645 1.76800908
55.01784114 1.636380695
67.01784114 1.530028528
69.0334912 1.489634545
95.01275576 1.29548142
97.02840582 1.544460243
109.0284058 2.018924996
111.0440559 1.458561929
125.0233204 1.714682554
135.0440559 2.321077893
137.0233204 0.9859913141
139.0389705 3.115615149
163.0389705 6.491205984
199.002585 1.296537405
199.0389705 2.227717939
213.0546206 1.594982033
227.0338851 3.780029239
229.0131497 1.487405746
241.0131497 3.182261262
241.0495352 3.41512776
243.0287997 1.874537584
253.0495352 1.535352091
255.0287997 4.208775193
257.0080643 0.9044048185
269.0444498 4.794957689
271.0237144 1.840268115
283.0237144 1.602096667
285.0393644 1.645299812
287.0550145 1.319124428
297.0393644 3.205728119

Name: +ve in-silico MS/MS by CFM-ID for LKEUMCNWOMJDSM-UHFFFAOYSA-N
ID: LKEUMCNWOMJDSM-UHFFFAOYSA-N
Comment: Energy0
Num peaks: 6
283.0237144 1.591078164
285.0393644 0.5625875755
287.0550145 0.580968467
297.0393644 7.088680751
299.018629 0.9745528066
315.0499291 85.854654

Name: +ve in-silico MS/MS by CFM-ID for LKEUMCNWOMJDSM-UHFFFAOYSA-N
ID: LKEUMCNWOMJDSM-UHFFFAOYSA-N
Comment: Energy1
Num peaks: 6
269.0444498 2.978785261
283.0237144 2.625410135
285.0393644 6.823863869
287.0550145 14.66767787
297.0393644 12.20298554
315.0499291 41.01021761

Name: +ve in-silico MS/MS by CFM-ID for LKEUMCNWOMJDSM-UHFFFAOYSA-N
ID: LKEUMCNWOMJDSM-UHFFFAOYSA-N
Comment: Energy2
Num peaks: 31
15.02292652 1.568907905
41.00219107 1.197674386
107.0127558 1.324455039
121.0284058 1.388672041
151.0389705 2.080184425
179.0338851 3.280729284
189.0182351 2.440214958
199.0389705 2.61570183
213.0182351 1.594882171
215.0338851 1.305468736
225.0182351 4.772897824
227.0338851 3.327600317
229.0131497 2.009430537
239.0338851 2.043596386
241.0131497 5.417848038
241.0495352 3.871126374
243.0287997 1.648410926
243.0651853 2.554695107
245.0444498 1.48268324
253.0131497 2.206870082
253.0495352 2.949346367
255.0287997 3.494621728
267.0287997 2.210201083
269.0444498 7.813207397
271.0237144 2.72683352
271.0600999 1.718250136
283.0237144 1.899369941
285.0393644 1.596140925
287.0550145 2.22620907
297.0393644 4.372100974
299.018629 1.090135385

Name: +ve in-silico MS/MS by CFM-ID for RYWKLWFSQDUEBE-UHFFFAOYSA-N
ID: RYWKLWFSQDUEBE-UHFFFAOYSA-N
Comment: Energy0
Num peaks: 6
283.0237144 1.630220648
285.0393644 0.8020834595
287.0550145 0.6016146338
297.0393644 8.17200079
299.018629 0.9422895004
315.0499291 85.37500206

Name: +ve in-silico MS/MS by CFM-ID for RYWKLWFSQDUEBE-UHFFFAOYSA-N
ID: RYWKLWFSQDUEBE-UHFFFAOYSA-N
Comment: Energy1
Num peaks: 6
269.0444498 3.447371411
283.0237144 4.006695049
285.0393644 5.486872258
287.0550145 13.93549414
297.0393644 13.38605903
315.0499291 41.03875552

Name: +ve in-silico MS/MS by CFM-ID for RYWKLWFSQDUEBE-UHFFFAOYSA-N
ID: RYWKLWFSQDUEBE-UHFFFAOYSA-N
Comment: Energy2
Num peaks: 31
15.02292652 1.354321464
49.00727645 1.290076603
67.01784114 2.007581511
68.99710569 1.013647825
69.0334912 3.440784255
135.0440559 2.111166902
137.0233204 1.373489604
153.0182351 1.241815281
163.0389705 1.478955158
201.0182351 1.562344772
201.0546206 2.747942459
227.0338851 4.258017958
229.0495352 1.11278291
241.0131497 1.553233583
241.0495352 3.951760174
243.0287997 4.363249877
243.0651853 1.739250686
245.0444498 1.094895498
253.0495352 6.081643774
255.0287997 3.054799398
257.0080643 1.754084005
267.0287997 2.12645835
269.0444498 9.115276617
271.0237144 2.827418753
271.0600999 1.967933048
273.0393644 1.768163122
283.0237144 1.576390064
285.0393644 1.75175948
287.0550145 2.7260727
297.0393644 5.933062514
299.018629 2.144295021

Name: +ve in-silico MS/MS by CFM-ID for QBFAWRDCFGNKSP-UHFFFAOYSA-N
ID: QBFAWRDCFGNKSP-UHFFFAOYSA-N
Comment: Energy0
Num peaks: 6
123.0440559 3.507067902
301.034279 1.927278188
303.0499291 1.967215027
305.0655792 2.913717129
315.0499291 11.29197928
333.0604938 68.0351759

Name: +ve in-silico MS/MS by CFM-ID for QBFAWRDCFGNKSP-UHFFFAOYSA-N
ID: QBFAWRDCFGNKSP-UHFFFAOYSA-N
Comment: Energy1
Num peaks: 23
55.01784114 2.017380765
93.0334912 1.147800578
95.04914126 1.469516534
123.0440559 5.229305085
125.0597059 2.048566809
135.0440559 0.9748101495
137.0597059 0.8664884252
151.002585 0.6957479358
169.0131497 0.8151628199
209.0080643 2.357343649
231.0287997 0.8085809086
261.0393644 1.071185607
273.0029789 1.241509061
273.0393644 1.399296431
275.018629 0.6792981509
289.034279 1.502159229
297.0393644 0.6984874726
301.034279 4.136327211
303.0499291 7.851948266
305.0655792 8.669540572
315.0499291 8.90294692
317.0291937 1.40816078
333.0604938 24.62992669

Name: +ve in-silico MS/MS by CFM-ID for QBFAWRDCFGNKSP-UHFFFAOYSA-N
ID: QBFAWRDCFGNKSP-UHFFFAOYSA-N
Comment: Energy2
Num peaks: 31
56.99710569 0.9913220777
67.01784114 1.169325456
79.01784114 3.348934288
81.0334912 1.043196807
93.0334912 1.192390778
95.04914126 1.046937299
97.02840582 2.321182068
105.0334912 1.499213395
107.0491413 2.325865682
109.0284058 2.975548069
111.0076704 0.9829662795
121.0284058 6.619749408
123.0440559 6.266556165
125.0233204 2.413119174
135.0076704 1.099876269
135.0440559 6.540621061
137.0233204 1.849645944
137.0597059 1.780204608
141.0182351 0.9777796274
149.0233204 2.99450782
151.002585 2.675081132
151.0389705 2.524901904
153.0182351 1.96208777
166.9974996 1.483686653
231.0287997 3.766511041
261.0393644 1.902221265
263.0550145 1.362162468
273.0393644 1.072607769
301.034279 0.8944899006
303.0499291 1.124040231
315.0499291 2.400248296

Name: +ve in-silico MS/MS by CFM-ID for APDVUIGQEYFRET-UHFFFAOYSA-N
ID: APDVUIGQEYFRET-UHFFFAOYSA-N
Comment: Energy0
Num peaks: 6
123.0440559 3.527282435
301.034279 1.733309034
303.0499291 2.004628091
305.0655792 2.95960223
315.0499291 11.478904
333.0604938 68.27220687

Name: +ve in-silico MS/MS by CFM-ID for APDVUIGQEYFRET-UHFFFAOYSA-N
ID: APDVUIGQEYFRET-UHFFFAOYSA-N
Comment: Energy1
Num peaks: 21
93.0334912 2.075536689
95.04914126 1.700418895
123.0440559 5.428290605
125.0597059 2.103106745
137.0597059 0.9999181156
151.002585 0.7939832781
153.0182351 0.7400997754
169.0131497 0.8617407835
209.0080643 2.404980001
233.0080643 0.7296593522
261.0393644 1.086484524
273.0393644 0.9541825502
275.0550145 1.043781466
277.0706646 1.194479288
289.034279 1.798390503
301.034279 3.537238968
303.0499291 8.005729492
305.0655792 8.25090897
315.0499291 10.19443164
317.0291937 1.269016962
333.0604938 25.36269053

Name: +ve in-silico MS/MS by CFM-ID for APDVUIGQEYFRET-UHFFFAOYSA-N
ID: APDVUIGQEYFRET-UHFFFAOYSA-N
Comment: Energy2
Num peaks: 31
56.99710569 1.274348096
65.03857658 1.628283698
67.01784114 1.777231896
79.01784114 2.433988847
81.0334912 0.9799282243
93.0334912 1.576170248
95.04914126 1.253292027
97.02840582 1.521647871
107.0491413 1.350975167
109.0284058 3.441413676
111.0076704 1.025502946
121.0284058 5.431177465
123.0440559 8.280315565
125.0233204 1.684240555
125.0597059 1.141490871
135.0076704 1.319914347
137.0233204 2.647987023
137.0597059 3.006178034
141.0182351 1.103617743
151.002585 3.934395746
151.0389705 4.034722118
153.0182351 3.198160018
153.0546206 1.35175551
166.9974996 1.507699206
233.0444498 1.663080429
247.0237144 1.128004332
259.0237144 1.12490666
261.0393644 3.245878712
289.034279 1.626970598
303.0499291 1.416734029
315.0499291 2.018094481

Name: +ve in-silico MS/MS by CFM-ID for HQAVDPSDESVVEZ-UHFFFAOYSA-N
ID: HQAVDPSDESVVEZ-UHFFFAOYSA-N
Comment: Energy0
Num peaks: 9
41.03857658 2.69265997
55.01784114 1.623393316
59.04914126 9.034724174
151.0059561 1.505627727
169.0165208 2.288925977
217.0859207 2.10112457
254.9957854 5.37306575
297.0427356 15.95471306
315.0533002 39.99064175

Name: +ve in-silico MS/MS by CFM-ID for HQAVDPSDESVVEZ-UHFFFAOYSA-N
ID: HQAVDPSDESVVEZ-UHFFFAOYSA-N
Comment: Energy1
Num peaks: 23
29.03857658 5.053112015
31.05422664 2.130652111
41.03857658 4.750757836
43.05422664 0.8998188709
59.04914126 6.917334756
80.96409131 2.889502444
117.0334912 0.7774203219
147.0440559 3.436690811
151.0059561 1.346382621
159.0440559 2.070415151
175.0389705 1.860053743
217.0859207 7.599607537
233.0808353 1.095617409
235.0964854 7.292032329
239.0008707 2.757633273
254.9957854 5.799402549
257.0114354 0.8296568562
261.0427356 0.7507037031
263.0583856 0.7507037031
279.0321709 4.834275141
287.0583856 1.157797832
297.0427356 9.341619371
315.0533002 5.712298696

Name: +ve in-silico MS/MS by CFM-ID for HQAVDPSDESVVEZ-UHFFFAOYSA-N
ID: HQAVDPSDESVVEZ-UHFFFAOYSA-N
Comment: Energy2
Num peaks: 29
27.02292652 1.908712517
29.03857658 2.316620934
39.02292652 4.416981237
41.03857658 15.00914705
43.05422664 3.054830346
49.00727645 1.462454768
51.02292652 1.326781417
55.01784114 6.612336196
57.0334912 1.842238138
59.04914126 7.149800788
69.0334912 1.663849268
71.04914126 1.344473378
79.05422664 1.264466048
91.05422664 2.958754819
101.0385766 2.602888954
103.0542266 1.464417499
117.0334912 1.82330555
119.0491413 1.195467391
129.0334912 1.948015329
131.0491413 1.92714717
146.974656 1.105186889
147.0440559 3.034231583
148.9903061 1.007893825
149.0597059 2.769020152
151.0059561 1.356690028
159.0440559 4.376626765
199.075356 1.067056584
236.9852207 1.272358256
254.9957854 1.248938817

Name: +ve in-silico MS/MS by CFM-ID for DMLZEXZZNHDWLB-UHFFFAOYSA-N
ID: DMLZEXZZNHDWLB-UHFFFAOYSA-N
Comment: Energy0
Num peaks: 7
134.974656 1.509102376
139.0059561 8.595308093
169.0165208 1.437426159
175.0389705 6.600524962
217.0859207 2.646555665
297.0427356 11.80314452
315.0533002 47.42204448

Name: +ve in-silico MS/MS by CFM-ID for DMLZEXZZNHDWLB-UHFFFAOYSA-N
ID: DMLZEXZZNHDWLB-UHFFFAOYSA-N
Comment: Energy1
Num peaks: 22
29.03857658 3.691285566
31.05422664 1.537759577
39.02292652 3.030684743
41.03857658 3.310325189
43.05422664 5.23053105
57.0334912 4.775064314
59.04914126 2.654580976
80.96409131 2.55077666
98.974656 1.101197637
118.9797414 1.090899471
120.9953914 5.477354823
123.0110415 2.367762841
136.9903061 1.468694268
139.0059561 15.1066001
141.0216062 1.212002455
147.0440559 2.462957434
175.0389705 3.516243118
217.0859207 3.402154929
235.0964854 5.288023413
279.0321709 1.836541128
297.0427356 5.121068345
315.0533002 4.023051907

Name: +ve in-silico MS/MS by CFM-ID for DMLZEXZZNHDWLB-UHFFFAOYSA-N
ID: DMLZEXZZNHDWLB-UHFFFAOYSA-N
Comment: Energy2
Num peaks: 29
25.00727645 1.652829505
27.02292652 0.8273913137
29.03857658 2.374707372
39.02292652 16.10953412
41.03857658 5.736454561
43.05422664 8.173046346
49.00727645 1.63681897
51.02292652 1.484969682
69.0334912 3.444470024
79.05422664 0.788493881
80.96409131 1.788691409
91.05422664 3.917360953
96.95900593 0.8417226547
98.974656 1.308067147
101.0385766 1.819492099
117.0334912 1.996191
119.0491413 0.8778883965
129.0334912 2.07001764
131.0491413 2.350551751
134.974656 1.923166921
136.9903061 1.054269751
139.0059561 3.961820502
147.0440559 3.536674653
157.0284058 2.271336035
159.0440559 2.51503172
161.0597059 1.669611635
173.0233204 0.8589468727
175.0389705 2.4592569
299.0220001 1.130995606

Name: +ve in-silico MS/MS by CFM-ID for RZOKLOALAAAKHW-UHFFFAOYSA-N
ID: RZOKLOALAAAKHW-UHFFFAOYSA-N
Comment: Energy0
Num peaks: 6
123.0440559 3.638599473
301.034279 1.907669879
303.0499291 1.862438518
305.0655792 2.622624714
315.0499291 10.28794186
333.0604938 68.96123177

Name: +ve in-silico MS/MS by CFM-ID for RZOKLOALAAAKHW-UHFFFAOYSA-N
ID: RZOKLOALAAAKHW-UHFFFAOYSA-N
Comment: Energy1
Num peaks: 22
93.0334912 2.144990979
95.04914126 1.672212839
123.0440559 5.708913095
125.0597059 2.026387349
137.0597059 1.009103971
151.002585 0.9359006056
153.0182351 0.6745969968
169.0131497 0.8575997748
209.0080643 2.422703874
233.0080643 0.7205499448
247.0237144 0.6594473896
273.0393644 1.386642521
275.0550145 1.07928173
277.0706646 1.167107783
287.0550145 0.7323794815
289.034279 1.656859504
301.034279 3.96890038
303.0499291 8.045433893
305.0655792 8.278787488
315.0499291 8.633050454
317.0291937 1.175845886
333.0604938 25.55737326

Name: +ve in-silico MS/MS by CFM-ID for RZOKLOALAAAKHW-UHFFFAOYSA-N
ID: RZOKLOALAAAKHW-UHFFFAOYSA-N
Comment: Energy2
Num peaks: 31
39.02292652 1.470118162
51.02292652 1.441126412
65.03857658 1.769034095
67.01784114 2.0835573
92.99710569 1.408521139
93.0334912 1.983006553
95.04914126 1.472161641
107.0491413 1.457476209
109.0284058 2.91944021
111.0076704 1.185973519
121.0284058 5.153678756
123.0440559 5.688918696
125.0233204 1.316896415
135.0076704 1.179316864
137.0233204 2.142818317
137.0597059 3.108859426
141.0182351 1.757332369
151.002585 3.435782624
153.0182351 2.387171547
166.9974996 1.809229189
169.0131497 1.598424954
203.0338851 1.237342875
233.0444498 2.265709341
247.0237144 1.343337917
261.0393644 1.629447338
273.0393644 1.959929449
289.034279 1.637297625
301.034279 1.569693543
303.0499291 2.053119834
305.0655792 1.222721998
315.0499291 2.03002703

Name: +ve in-silico MS/MS by CFM-ID for SUXQGMDQAIFPOV-UHFFFAOYSA-N
ID: SUXQGMDQAIFPOV-UHFFFAOYSA-N
Comment: Energy0
Num peaks: 6
139.0389705 3.679254537
301.034279 1.727733066
303.0499291 1.284666546
305.0655792 1.522825644
315.0499291 13.71389192
333.0604938 70.42734112

Name: +ve in-silico MS/MS by CFM-ID for SUXQGMDQAIFPOV-UHFFFAOYSA-N
ID: SUXQGMDQAIFPOV-UHFFFAOYSA-N
Comment: Energy1
Num peaks: 14
55.01784114 1.858783253
139.0389705 3.785045277
151.0389705 1.15406991
153.0182351 1.207303238
287.0550145 1.461371479
289.034279 2.766180358
291.0499291 1.127375707
297.0393644 1.85848437
301.034279 4.495180556
303.0499291 6.962539748
305.0655792 8.494956827
315.0499291 13.06893704
317.0291937 1.3482671
333.0604938 31.5210364

Name: +ve in-silico MS/MS by CFM-ID for SUXQGMDQAIFPOV-UHFFFAOYSA-N
ID: SUXQGMDQAIFPOV-UHFFFAOYSA-N
Comment: Energy2
Num peaks: 31
67.01784114 1.778044731
69.0334912 1.996143215
81.0334912 1.271778408
97.02840582 1.247635003
109.0284058 2.220951632
111.0440559 2.548431194
121.0284058 4.383032709
123.0440559 2.403486693
127.0389705 1.267529238
135.0440559 1.896195621
137.0233204 9.432054387
139.0389705 2.174783829
151.0389705 6.82487273
153.0182351 5.407029842
153.0546206 1.440599444
165.0182351 3.086225411
167.0338851 2.014365671
195.0287997 1.212934491
217.0131497 1.381551231
233.0080643 1.066439158
247.0237144 2.154866149
259.0237144 1.895149691
261.0393644 1.105990239
263.0550145 1.09297876
287.0550145 1.311859184
289.034279 1.644986743
291.0499291 1.056308175
297.0393644 1.498800439
303.0499291 1.961635996
305.0655792 1.308933445
315.0499291 3.506941929

Name: +ve in-silico MS/MS by CFM-ID for SEMTXQYEGMZGMP-UHFFFAOYSA-N
ID: SEMTXQYEGMZGMP-UHFFFAOYSA-N
Comment: Energy0
Num peaks: 6
125.0233204 1.997740724
301.034279 2.250333167
303.0499291 1.974531496
305.0655792 2.863913573
315.0499291 12.64169798
333.0604938 67.7002064

Name: +ve in-silico MS/MS by CFM-ID for SEMTXQYEGMZGMP-UHFFFAOYSA-N
ID: SEMTXQYEGMZGMP-UHFFFAOYSA-N
Comment: Energy1
Num peaks: 16
41.00219107 1.108705274
61.02840582 1.120075822
125.0233204 3.508514454
127.0389705 2.026857835
137.0233204 0.8913898455
139.0389705 1.107783121
207.0287997 3.699224227
231.0287997 1.777865551
273.0393644 1.626239806
277.0706646 0.8939278559
301.034279 4.60388728
303.0499291 5.30269125
305.0655792 7.68660972
315.0499291 12.23692195
317.0291937 1.744149538
333.0604938 31.26410772

Name: +ve in-silico MS/MS by CFM-ID for SEMTXQYEGMZGMP-UHFFFAOYSA-N
ID: SEMTXQYEGMZGMP-UHFFFAOYSA-N
Comment: Energy2
Num peaks: 31
41.00219107 1.079505058
91.01784114 1.864036389
97.02840582 1.496235279
109.0284058 1.115780921
125.0233204 4.730917856
137.0233204 5.277485826
139.0389705 1.111869795
147.0076704 6.69385152
149.0233204 1.105485543
151.002585 3.057558575
151.0389705 1.200354952
153.0182351 1.725516457
165.0182351 2.044989056
167.0338851 1.659137509
179.0338851 1.269670834
189.0182351 1.227988943
190.9974996 0.9975423164
219.0287997 3.828735724
231.0287997 3.298524545
243.0287997 1.523596603
245.0444498 0.9940112056
247.0237144 1.996045868
259.0237144 1.753331893
261.0393644 1.688179368
273.0029789 0.9726236703
273.0393644 1.581329471
297.0393644 1.118197276
301.034279 1.823492331
303.0499291 2.077893041
305.0655792 2.430630726
315.0499291 3.828910961

Name: +ve in-silico MS/MS by CFM-ID for ZFSUBUIKDRLPKF-UHFFFAOYSA-N
ID: ZFSUBUIKDRLPKF-UHFFFAOYSA-N
Comment: Energy0
Num peaks: 6
125.0233204 1.893374124
207.0287997 3.890582972
301.034279 2.074125125
305.0655792 2.881293207
315.0499291 12.45309162
333.0604938 62.95441736

Name: +ve in-silico MS/MS by CFM-ID for ZFSUBUIKDRLPKF-UHFFFAOYSA-N
ID: ZFSUBUIKDRLPKF-UHFFFAOYSA-N
Comment: Energy1
Num peaks: 20
61.02840582 1.031393155
125.0233204 1.260217924
127.0389705 1.501722698
137.0233204 0.8946056541
139.0389705 1.119859933
165.0182351 0.7673386764
179.0338851 1.035317828
207.0287997 7.376641796
273.0393644 2.081098512
275.0550145 1.422473081
277.0706646 1.069682682
283.0237144 0.8510585789
289.034279 0.8470183076
297.0393644 0.8883950873
301.034279 3.968700065
303.0499291 5.982842181
305.0655792 8.038834785
315.0499291 11.22879049
317.0291937 1.219704428
333.0604938 27.82000148

Name: +ve in-silico MS/MS by CFM-ID for ZFSUBUIKDRLPKF-UHFFFAOYSA-N
ID: ZFSUBUIKDRLPKF-UHFFFAOYSA-N
Comment: Energy2
Num peaks: 31
55.01784114 2.054950674
77.00219107 2.242884916
79.01784114 1.23914966
89.00219107 3.512154558
91.01784114 2.184206457
123.0076704 1.197515724
135.0076704 1.757483091
137.0233204 4.20796437
139.0389705 1.295729158
149.0233204 1.099478432
151.002585 5.744025244
153.0182351 3.245354803
155.0338851 1.218714514
165.0182351 1.450256322
167.0338851 1.351530013
177.0182351 2.917634545
179.0338851 2.909332787
191.0338851 2.28438075
193.0131497 2.443532356
205.0131497 1.73735245
207.0287997 2.306561022
214.9974996 1.507262051
217.0131497 1.21984582
219.0287997 2.63418795
253.0131497 1.116500757
255.0287997 2.123990761
275.0550145 1.717505572
297.0393644 1.261328303
301.034279 1.168518966
305.0655792 1.566429661
315.0499291 2.161961367

Name: +ve in-silico MS/MS by CFM-ID for BPXRJOSIUYHHFE-UHFFFAOYSA-N
ID: BPXRJOSIUYHHFE-UHFFFAOYSA-N
Comment: Energy0
Num peaks: 6
125.0233204 1.89164505
207.0287997 3.892964487
301.034279 1.799757564
305.0655792 2.000997131
315.0499291 13.64131707
333.0604938 62.65669731

Name: +ve in-silico MS/MS by CFM-ID for BPXRJOSIUYHHFE-UHFFFAOYSA-N
ID: BPXRJOSIUYHHFE-UHFFFAOYSA-N
Comment: Energy1
Num peaks: 15
41.00219107 1.053514146
71.01275576 1.44308914
125.0233204 1.15963586
127.0389705 1.521559842
207.0287997 7.557756753
261.0393644 1.498244214
273.0393644 1.311701354
289.034279 1.721151688
297.0393644 1.483901192
301.034279 4.219957096
303.0499291 6.035049231
305.0655792 8.569689427
315.0499291 12.50027715
317.0291937 1.72843453
333.0604938 28.21908382

Name: +ve in-silico MS/MS by CFM-ID for BPXRJOSIUYHHFE-UHFFFAOYSA-N
ID: BPXRJOSIUYHHFE-UHFFFAOYSA-N
Comment: Energy2
Num peaks: 31
67.01784114 1.046718366
123.0076704 1.641630104
125.0233204 1.132335556
135.0076704 1.434082973
137.0233204 4.53470365
139.0389705 1.480726152
147.0076704 3.520349081
149.0233204 1.636134373
151.002585 6.734457842
151.0389705 1.192243385
153.0182351 3.230084623
155.0338851 1.30817165
165.0182351 1.562121857
167.0338851 1.521489939
175.002585 1.205689274
177.0182351 3.470198344
179.0338851 3.06136364
191.0338851 3.4115236
193.0131497 2.526419044
205.0131497 1.869355918
207.0287997 2.935872402
219.0287997 3.290533757
231.0287997 1.54809026
233.0444498 1.485570661
247.0237144 1.014480385
259.0237144 1.408292797
261.0393644 2.101326694
289.034279 1.14460149
297.0393644 1.866850153
301.034279 1.134189214
315.0499291 1.799481483

Name: +ve in-silico MS/MS by CFM-ID for BCQKWILTFJFWRE-UHFFFAOYSA-N
ID: BCQKWILTFJFWRE-UHFFFAOYSA-N
Comment: Energy0
Num peaks: 6
109.0284058 1.991239305
301.034279 1.934676421
303.0499291 1.383626066
305.0655792 2.262314099
315.0499291 13.33191304
333.0604938 67.94893581

Name: +ve in-silico MS/MS by CFM-ID for BCQKWILTFJFWRE-UHFFFAOYSA-N
ID: BCQKWILTFJFWRE-UHFFFAOYSA-N
Comment: Energy1
Num peaks: 20
41.00219107 1.075505162
109.0284058 2.954636584
111.0440559 1.597876963
123.0440559 0.7208938817
223.0237144 3.525966969
261.0393644 1.045153571
263.0550145 0.8552157509
273.0393644 1.865947833
275.0550145 1.031460148
277.0706646 1.103997709
285.0393644 0.7510394877
287.0550145 1.382316698
289.034279 1.494755455
297.0393644 0.8690509883
301.034279 3.767702199
303.0499291 7.045665461
305.0655792 8.516609425
315.0499291 11.09593249
317.0291937 1.261798125
333.0604938 28.40376799

Name: +ve in-silico MS/MS by CFM-ID for BCQKWILTFJFWRE-UHFFFAOYSA-N
ID: BCQKWILTFJFWRE-UHFFFAOYSA-N
Comment: Energy2
Num peaks: 31
41.00219107 1.728641432
51.02292652 1.579132577
75.02292652 1.825688128
79.01784114 3.244766233
93.0334912 1.275356031
107.0127558 1.432266708
109.0284058 5.926429895
119.0127558 1.7433226
121.0284058 3.900385928
131.0127558 3.098978688
133.0284058 1.129876065
135.0076704 3.887643441
135.0440559 1.208615001
137.0233204 2.149284314
153.0182351 1.830266796
155.0338851 1.243384348
159.0076704 1.742430796
161.0233204 1.359154551
163.0389705 1.325721691
181.0131497 1.331571814
203.0338851 1.209085082
261.0393644 1.373390546
273.0393644 1.066339674
275.0550145 1.717361941
287.0550145 1.376699498
289.034279 1.68671621
297.0393644 1.556921347
301.034279 1.454550093
303.0499291 1.629271594
315.0499291 3.100875052
317.0291937 1.118252849

Name: +ve in-silico MS/MS by CFM-ID for XNXWWNNKDCMQFM-UHFFFAOYSA-N
ID: XNXWWNNKDCMQFM-UHFFFAOYSA-N
Comment: Energy0
Num peaks: 6
109.0284058 1.994262425
301.034279 1.772436476
303.0499291 1.20434331
305.0655792 1.949518138
315.0499291 13.29145293
333.0604938 67.96435042

Name: +ve in-silico MS/MS by CFM-ID for XNXWWNNKDCMQFM-UHFFFAOYSA-N
ID: XNXWWNNKDCMQFM-UHFFFAOYSA-N
Comment: Energy1
Num peaks: 21
41.00219107 1.077606946
109.0284058 2.99441177
111.0440559 1.596438561
223.0237144 3.037965369
261.0393644 0.9691270494
263.0550145 0.9377563465
271.0237144 0.7452172466
273.0393644 1.854589669
275.0550145 1.117219947
277.0706646 1.237162394
283.0237144 0.8218991376
285.0393644 0.7480573893
287.0550145 1.268193457
289.034279 1.560318735
297.0393644 0.8786021642
301.034279 3.31692629
303.0499291 6.67144938
305.0655792 8.67028111
315.0499291 10.89384498
317.0291937 1.331251639
333.0604938 28.49647102

Name: +ve in-silico MS/MS by CFM-ID for XNXWWNNKDCMQFM-UHFFFAOYSA-N
ID: XNXWWNNKDCMQFM-UHFFFAOYSA-N
Comment: Energy2
Num peaks: 31
41.00219107 1.567449622
51.02292652 1.044451582
75.02292652 1.644909204
79.01784114 2.908842685
93.0334912 1.434403739
107.0127558 1.290444219
109.0284058 5.35918113
119.0127558 1.450686321
121.0284058 3.460835286
131.0127558 3.463697652
133.0284058 1.017167006
135.0076704 3.246894379
135.0440559 1.087151101
137.0233204 1.880549736
153.0182351 1.676648241
159.0076704 1.508778212
161.0233204 1.170409105
163.0389705 1.128971845
181.0131497 1.199365529
203.0338851 3.393613315
231.0287997 1.248140435
243.0287997 2.315880066
261.0393644 1.001587126
263.0550145 1.100948861
273.0393644 1.6662562
275.0550145 2.154908867
297.0393644 1.885888142
301.034279 1.168467447
303.0499291 1.538470473
315.0499291 2.820616516
317.0291937 1.190902251

Name: +ve in-silico MS/MS by CFM-ID for FMMAFSFULCBCAE-UHFFFAOYSA-N
ID: FMMAFSFULCBCAE-UHFFFAOYSA-N
Comment: Energy0
Num peaks: 6
125.0233204 1.996242669
301.034279 1.881829357
303.0499291 1.309411336
305.0655792 2.200940417
315.0499291 13.93098052
333.0604938 68.16106435

Name: +ve in-silico MS/MS by CFM-ID for FMMAFSFULCBCAE-UHFFFAOYSA-N
ID: FMMAFSFULCBCAE-UHFFFAOYSA-N
Comment: Energy1
Num peaks: 13
125.0233204 3.581341888
127.0389705 2.117273105
207.0287997 4.0569936
231.0287997 1.827912428
273.0393644 1.400754081
289.034279 1.556670089
297.0393644 1.483769413
301.034279 2.595189694
303.0499291 5.515998305
305.0655792 8.260874402
315.0499291 13.22197714
317.0291937 1.723581251
333.0604938 33.32161259

Name: +ve in-silico MS/MS by CFM-ID for FMMAFSFULCBCAE-UHFFFAOYSA-N
ID: FMMAFSFULCBCAE-UHFFFAOYSA-N
Comment: Energy2
Num peaks: 31
41.00219107 2.663941513
43.01784114 1.27362562
67.01784114 1.194379955
91.01784114 1.779317554
95.01275576 1.968954395
97.02840582 1.728591255
113.0233204 1.402798868
123.0076704 1.426157245
125.0233204 6.614425696
135.0076704 1.415208816
137.0233204 2.262574884
147.0076704 6.917943355
149.0233204 1.441595403
151.002585 6.086420115
151.0389705 1.307065801
153.0182351 1.978852861
165.0182351 1.886844147
167.0338851 1.861483441
175.002585 1.945318535
177.0182351 1.497558028
190.9974996 1.520559936
219.0287997 2.787300862
231.0287997 2.063740276
245.0080643 1.772769418
247.0237144 1.54852421
259.0237144 1.989078241
273.0393644 1.623934507
289.034279 1.687665034
297.0393644 2.447193033
305.0655792 1.619836481
315.0499291 2.676579339

Name: +ve in-silico MS/MS by CFM-ID for FCFUBOBXMHHDIW-UHFFFAOYSA-N
ID: FCFUBOBXMHHDIW-UHFFFAOYSA-N
Comment: Energy0
Num peaks: 6
139.0389705 1.841985097
301.034279 2.143301931
303.0499291 2.084958941
305.0655792 3.509221243
315.0499291 13.73693354
333.0604938 65.07149068

Name: +ve in-silico MS/MS by CFM-ID for FCFUBOBXMHHDIW-UHFFFAOYSA-N
ID: FCFUBOBXMHHDIW-UHFFFAOYSA-N
Comment: Energy1
Num peaks: 21
41.00219107 1.171047145
55.01784114 1.464097387
71.01275576 1.183956652
75.04405588 1.616856214
137.0233204 1.220620981
139.0389705 2.667024091
141.0546206 1.452048194
193.0131497 3.247503698
217.0131497 2.22740088
231.0287997 0.8756558138
261.0393644 1.27527655
273.0393644 1.71297474
275.0550145 0.8185318458
277.0706646 0.9138001848
297.0393644 1.409846845
301.034279 4.498913534
303.0499291 6.221283137
305.0655792 7.751548236
315.0499291 11.2511145
317.0291937 2.028392731
333.0604938 25.67687741

Name: +ve in-silico MS/MS by CFM-ID for FCFUBOBXMHHDIW-UHFFFAOYSA-N
ID: FCFUBOBXMHHDIW-UHFFFAOYSA-N
Comment: Energy2
Num peaks: 31
41.00219107 1.311930498
68.99710569 1.324348267
81.0334912 1.138047352
105.0334912 1.537151696
109.0284058 4.026996785
111.0440559 1.093706304
125.0233204 2.547141288
133.0284058 1.144116452
137.0233204 4.750069615
139.0389705 3.536479435
151.002585 1.622861006
151.0389705 1.614032754
161.0233204 2.7900796
165.0182351 3.894758682
167.0338851 1.74974968
189.0182351 1.47831978
191.0338851 1.383427164
193.0131497 1.426880951
217.0131497 2.141572188
231.0287997 5.176043381
233.0444498 1.542534776
243.0287997 2.765575654
259.0237144 2.044930389
261.0393644 2.226132094
273.0393644 1.044316186
289.034279 1.079623097
297.0393644 2.521111251
301.034279 1.541831331
303.0499291 1.547355196
315.0499291 3.01754786
317.0291937 1.195728975

Name: +ve in-silico MS/MS by CFM-ID for XTAGXYXCZYACHC-UHFFFAOYSA-N
ID: XTAGXYXCZYACHC-UHFFFAOYSA-N
Comment: Energy0
Num peaks: 6
85.02840582 4.259979253
137.0233204 2.895145796
191.0338851 2.939951567
203.0338851 2.849299975
297.0393644 12.10599775
315.0499291 57.76563434

Name: +ve in-silico MS/MS by CFM-ID for XTAGXYXCZYACHC-UHFFFAOYSA-N
ID: XTAGXYXCZYACHC-UHFFFAOYSA-N
Comment: Energy1
Num peaks: 14
109.0284058 1.494353819
137.0233204 9.622743274
191.0338851 2.124947568
201.0182351 4.770207826
203.0338851 3.178307059
229.0131497 2.80875332
231.0287997 5.229734636
245.0444498 1.811283535
255.0287997 1.584535882
273.0393644 1.749172445
285.0393644 3.574040999
287.0550145 12.02493339
297.0393644 10.00317392
315.0499291 21.092303

Name: +ve in-silico MS/MS by CFM-ID for XTAGXYXCZYACHC-UHFFFAOYSA-N
ID: XTAGXYXCZYACHC-UHFFFAOYSA-N
Comment: Energy2
Num peaks: 26
25.00727645 0.9063994032
39.02292652 1.645252532
41.00219107 1.355812632
53.00219107 5.770615741
55.01784114 3.443805531
57.0334912 2.096741482
67.01784114 0.8893877721
83.01275576 1.68744325
85.02840582 4.105010026
137.0233204 3.194009806
153.0182351 2.663133172
161.0233204 2.962496538
163.0389705 3.914945236
165.0182351 4.196899646
175.0389705 1.066661706
179.0338851 1.930568122
185.0233204 4.150949958
187.0389705 2.794086354
191.0338851 8.009909014
201.0182351 10.24173943
203.0338851 3.898934916
213.0182351 2.693364067
215.0338851 1.67889106
229.0131497 2.316039462
231.0287997 1.758005627
287.0550145 0.8668700159

Name: +ve in-silico MS/MS by CFM-ID for NGIJRTSLNOZYHQ-UHFFFAOYSA-N
ID: NGIJRTSLNOZYHQ-UHFFFAOYSA-N
Comment: Energy0
Num peaks: 6
125.0233204 3.744239745
127.0389705 1.06377659
303.0499291 1.389745911
305.0655792 2.836887321
315.0499291 12.31974606
333.0604938 70.82370388

Name: +ve in-silico MS/MS by CFM-ID for NGIJRTSLNOZYHQ-UHFFFAOYSA-N
ID: NGIJRTSLNOZYHQ-UHFFFAOYSA-N
Comment: Energy1
Num peaks: 21
41.00219107 1.004093479
61.02840582 1.0643323
97.02840582 0.7974561752
125.0233204 7.30535337
127.0389705 3.001342574
137.0233204 1.355654062
139.0389705 1.370101689
149.0233204 0.9098732317
167.0338851 1.139423996
207.0287997 2.449845768
231.0287997 1.287722826
273.0393644 0.8790429868
275.0550145 0.8142146904
277.0706646 0.8244116368
297.0393644 1.133151955
301.034279 1.580908497
303.0499291 5.180851737
305.0655792 6.755510185
315.0499291 11.7154351
317.0291937 0.9587429459
333.0604938 29.08946231

Name: +ve in-silico MS/MS by CFM-ID for NGIJRTSLNOZYHQ-UHFFFAOYSA-N
ID: NGIJRTSLNOZYHQ-UHFFFAOYSA-N
Comment: Energy2
Num peaks: 31
39.02292652 1.152528299
53.00219107 1.357032305
55.01784114 0.9705830981
65.00219107 1.74798561
67.01784114 1.140976558
77.00219107 3.077140236
79.01784114 3.279498391
81.0334912 1.428288112
92.99710569 1.567891652
95.01275576 4.61401432
97.02840582 2.401022055
107.0127558 1.837491554
109.0284058 4.606624517
121.0284058 6.125594381
123.0440559 2.603942285
125.0233204 6.53002243
127.0389705 0.905107043
135.0440559 1.042206208
137.0233204 9.024562834
139.0389705 3.506666825
147.0076704 1.78082089
149.0233204 2.333573161
151.002585 1.231844282
151.0389705 1.433141162
153.0182351 1.001737912
163.002585 1.552149471
231.0287997 0.9868027663
247.0600999 0.9402432969
301.034279 1.079270782
305.0655792 0.9309548765
315.0499291 2.354556777

Name: +ve in-silico MS/MS by CFM-ID for HKEQVXVLTOSXLQ-UHFFFAOYSA-N
ID: HKEQVXVLTOSXLQ-UHFFFAOYSA-N
Comment: Energy0
Num peaks: 6
139.0389705 3.795164215
303.0499291 0.956922114
305.0655792 1.896624044
315.0499291 12.78880122
317.0291937 1.044942931
333.0604938 75.09486351

Name: +ve in-silico MS/MS by CFM-ID for HKEQVXVLTOSXLQ-UHFFFAOYSA-N
ID: HKEQVXVLTOSXLQ-UHFFFAOYSA-N
Comment: Energy1
Num peaks: 9
139.0389705 8.580140591
153.0546206 1.572970494
217.0131497 1.454157422
289.034279 1.927015699
303.0499291 3.400705033
305.0655792 7.46612354
315.0499291 15.23952526
317.0291937 1.949547521
333.0604938 38.83679254

Name: +ve in-silico MS/MS by CFM-ID for HKEQVXVLTOSXLQ-UHFFFAOYSA-N
ID: HKEQVXVLTOSXLQ-UHFFFAOYSA-N
Comment: Energy2
Num peaks: 29
15.02292652 1.161364567
39.02292652 1.946528547
65.00219107 1.213000003
67.01784114 1.704962872
69.0334912 2.269555723
81.0334912 1.105433853
92.99710569 1.601694968
95.01275576 4.362429189
107.0127558 2.083449791
109.0284058 3.774983304
111.0440559 2.003866485
121.0284058 3.922738996
123.0076704 1.078791613
125.0233204 1.651919811
137.0233204 14.90318704
139.0389705 5.78699014
153.0182351 5.828428343
153.0546206 2.533200639
167.0338851 2.457309489
217.0131497 1.850584884
259.0237144 1.640958736
261.0393644 1.525532646
271.0237144 2.496609749
287.0550145 1.796533859
289.034279 2.394022254
291.0499291 1.93431066
305.0655792 1.711347762
315.0499291 2.885335519
317.0291937 1.289394578

Name: +ve in-silico MS/MS by CFM-ID for DDVGNSDGGWHPQZ-UHFFFAOYSA-N
ID: DDVGNSDGGWHPQZ-UHFFFAOYSA-N
Comment: Energy0
Num peaks: 6
125.0233204 3.642999474
301.034279 4.629205981
303.0499291 2.414628782
305.0655792 2.792868354
315.0499291 10.34052009
333.0604938 68.39638905

Name: +ve in-silico MS/MS by CFM-ID for DDVGNSDGGWHPQZ-UHFFFAOYSA-N
ID: DDVGNSDGGWHPQZ-UHFFFAOYSA-N
Comment: Energy1
Num peaks: 15
125.0233204 7.367567497
127.0389705 3.003200807
137.0233204 1.448711224
139.0389705 1.400047684
167.0338851 1.242041612
207.0287997 2.692837787
231.0287997 1.499028076
273.0393644 1.157868377
289.034279 1.575276301
301.034279 5.75506491
303.0499291 5.134384307
305.0655792 6.352574183
315.0499291 10.3003873
317.0291937 1.570941912
333.0604938 29.64972588

Name: +ve in-silico MS/MS by CFM-ID for DDVGNSDGGWHPQZ-UHFFFAOYSA-N
ID: DDVGNSDGGWHPQZ-UHFFFAOYSA-N
Comment: Energy2
Num peaks: 31
39.02292652 1.084935386
55.01784114 1.939394639
56.99710569 0.9169153664
65.00219107 2.156788982
67.01784114 3.535018894
69.0334912 1.529709498
81.0334912 2.5029992
95.01275576 3.930007757
97.02840582 4.206161859
107.0127558 2.515303836
109.0284058 5.363931585
121.0284058 2.901297855
123.0076704 0.8568430658
123.0440559 2.05770145
125.0233204 6.855944634
135.0440559 1.01634606
137.0233204 11.49172079
139.0389705 5.764511021
149.0233204 2.321500761
151.002585 1.65157209
151.0389705 2.668450582
153.0182351 1.731358771
165.0182351 1.11911203
179.0338851 1.137713271
231.0287997 0.8658112578
273.0393644 1.006032543
289.034279 1.519806588
291.0499291 1.018908118
305.0655792 0.9941826165
315.0499291 2.256100852
317.0291937 1.154550461

Name: +ve in-silico MS/MS by CFM-ID for BDZXSHDKBKYQKJ-UHFFFAOYSA-N
ID: BDZXSHDKBKYQKJ-UHFFFAOYSA-N
Comment: Energy0
Num peaks: 6
125.0233204 3.644331061
301.034279 4.629762219
303.0499291 2.417706308
305.0655792 2.829296415
315.0499291 10.34393564
333.0604938 68.43837722

Name: +ve in-silico MS/MS by CFM-ID for BDZXSHDKBKYQKJ-UHFFFAOYSA-N
ID: BDZXSHDKBKYQKJ-UHFFFAOYSA-N
Comment: Energy1
Num peaks: 17
61.02840582 1.040246001
125.0233204 7.106666479
127.0389705 2.903917468
137.0233204 1.40760219
139.0389705 1.356979214
167.0338851 1.211011153
207.0287997 2.644159536
231.0287997 1.458301767
273.0393644 1.25282117
275.018629 2.006606516
279.0499291 1.753234647
301.034279 5.554911876
303.0499291 5.108404778
305.0655792 6.132885622
315.0499291 9.925419572
317.0291937 1.936988762
333.0604938 28.16001592

Name: +ve in-silico MS/MS by CFM-ID for BDZXSHDKBKYQKJ-UHFFFAOYSA-N
ID: BDZXSHDKBKYQKJ-UHFFFAOYSA-N
Comment: Energy2
Num peaks: 31
39.02292652 1.001649375
56.99710569 0.8913766462
57.0334912 1.00455801
65.00219107 1.841924436
67.01784114 1.936293342
81.0334912 2.571967747
83.04914126 1.22440966
95.01275576 4.078205274
97.02840582 4.138405193
107.0127558 2.013900969
109.0284058 5.136753586
121.0284058 2.794553434
123.0076704 1.481235879
123.0440559 2.274005689
125.0233204 6.092436484
127.0389705 0.879634106
135.0440559 0.988051365
137.0233204 11.05104481
139.0389705 6.050069223
149.0233204 1.91828773
151.002585 1.684925691
151.0389705 2.637609008
153.0182351 1.665028452
165.0182351 1.240205437
179.0338851 1.017828126
231.0287997 1.155570268
273.0393644 1.078966992
277.034279 1.944325376
289.034279 1.560272316
315.0499291 2.058415869
317.0291937 0.9235552228

Name: +ve in-silico MS/MS by CFM-ID for XWTLYULBWZQAAZ-UHFFFAOYSA-N
ID: XWTLYULBWZQAAZ-UHFFFAOYSA-N
Comment: Energy0
Num peaks: 6
125.0233204 3.750339786
301.034279 1.896001481
303.0499291 1.324850412
305.0655792 2.131830165
315.0499291 11.97637346
333.0604938 71.05573245

Name: +ve in-silico MS/MS by CFM-ID for XWTLYULBWZQAAZ-UHFFFAOYSA-N
ID: XWTLYULBWZQAAZ-UHFFFAOYSA-N
Comment: Energy1
Num peaks: 14
61.02840582 1.15165935
125.0233204 7.818145211
127.0389705 3.248634589
207.0287997 3.027370433
231.0287997 1.540468524
289.034279 2.359836406
291.0499291 1.13902341
297.0393644 1.365923328
301.034279 2.444356914
303.0499291 4.415795391
305.0655792 6.096774945
315.0499291 11.80424455
317.0291937 1.757723618
333.0604938 32.51025705

Name: +ve in-silico MS/MS by CFM-ID for XWTLYULBWZQAAZ-UHFFFAOYSA-N
ID: XWTLYULBWZQAAZ-UHFFFAOYSA-N
Comment: Energy2
Num peaks: 31
39.02292652 1.449675747
65.00219107 2.030568531
67.01784114 2.58317994
69.0334912 2.412905998
71.01275576 1.448698128
81.0334912 1.007584706
83.01275576 1.110496563
85.02840582 0.984948626
95.01275576 4.853705566
97.02840582 3.047392963
109.0284058 3.626338064
121.0284058 2.445530865
125.0233204 7.636643742
127.0389705 2.183115134
137.0233204 11.16637068
149.0233204 1.271901659
151.002585 2.683042383
153.0182351 6.935439555
207.0287997 1.353436798
231.0287997 1.508746071
247.0237144 0.9597529432
263.0550145 0.953684561
285.0393644 1.185567498
287.018629 1.109578145
287.0550145 0.9831537594
289.034279 2.401187481
291.0499291 1.237432945
303.0499291 0.9620249781
305.0655792 1.270368051
315.0499291 2.043948748
317.0291937 1.293049783

Name: +ve in-silico MS/MS by CFM-ID for WBQNGHIOSSPSDW-UHFFFAOYSA-N
ID: WBQNGHIOSSPSDW-UHFFFAOYSA-N
Comment: Energy0
Num peaks: 6
269.0444498 1.100390126
283.0237144 0.9244594101
285.0393644 7.20090676
287.0550145 3.694100918
297.0393644 8.966721337
315.0499291 73.07684222

Name: +ve in-silico MS/MS by CFM-ID for WBQNGHIOSSPSDW-UHFFFAOYSA-N
ID: WBQNGHIOSSPSDW-UHFFFAOYSA-N
Comment: Energy1
Num peaks: 10
105.0334912 1.359619606
107.0491413 1.674119909
269.0444498 2.726892356
271.0237144 1.838644977
273.0393644 1.810226305
283.0237144 1.870848096
285.0393644 9.626848331
287.0550145 7.678256883
297.0393644 10.88859302
315.0499291 41.14471557

Name: +ve in-silico MS/MS by CFM-ID for WBQNGHIOSSPSDW-UHFFFAOYSA-N
ID: WBQNGHIOSSPSDW-UHFFFAOYSA-N
Comment: Energy2
Num peaks: 31
39.02292652 1.103792735
51.02292652 0.7616710877
63.02292652 2.70893691
65.03857658 1.75933828
75.02292652 2.884747266
77.00219107 4.837907855
77.03857658 6.357988751
79.01784114 2.328771916
79.05422664 1.057729708
81.0334912 1.306503573
93.0334912 1.231391111
105.0334912 11.4280935
107.0491413 6.576338383
111.0076704 0.9133353002
121.0284058 2.77954767
137.0233204 0.9938766458
149.0233204 2.959114926
151.002585 0.8112783892
153.0182351 0.8116917029
173.0233204 1.520946379
181.0131497 0.8896577451
239.0338851 2.545671792
241.0495352 1.136520039
243.0287997 1.003102378
253.0495352 1.942395862
257.0444498 1.623955354
269.0444498 6.2140205
283.0237144 0.8691153413
285.0393644 1.599775688
287.0550145 1.355416037
297.0393644 1.853957056

Name: +ve in-silico MS/MS by CFM-ID for QZAXKZRZMAXPSF-UHFFFAOYSA-N
ID: QZAXKZRZMAXPSF-UHFFFAOYSA-N
Comment: Energy0
Num peaks: 6
109.0284058 3.654239144
301.034279 1.878736506
303.0499291 1.341104159
305.0655792 2.148794437
315.0499291 10.7975805
333.0604938 68.94902282

Name: +ve in-silico MS/MS by CFM-ID for QZAXKZRZMAXPSF-UHFFFAOYSA-N
ID: QZAXKZRZMAXPSF-UHFFFAOYSA-N
Comment: Energy1
Num peaks: 20
41.00219107 1.035979725
77.00219107 0.7227866777
79.01784114 1.621705842
81.0334912 1.388547883
109.0284058 6.155530256
111.0440559 2.685352087
223.0237144 2.063473341
261.0393644 1.268462009
263.0550145 0.84862138
273.0393644 1.685015991
275.0550145 1.089945004
277.0706646 0.8244717311
287.0550145 0.8987646937
289.034279 1.604051548
301.034279 3.568448482
303.0499291 7.415533786
305.0655792 9.020856785
315.0499291 9.20720126
317.0291937 1.174171776
333.0604938 25.97877275

Name: +ve in-silico MS/MS by CFM-ID for QZAXKZRZMAXPSF-UHFFFAOYSA-N
ID: QZAXKZRZMAXPSF-UHFFFAOYSA-N
Comment: Energy2
Num peaks: 31
39.02292652 1.274048104
49.00727645 1.691159707
51.02292652 3.117087622
65.00219107 1.275902044
65.03857658 1.083804814
67.01784114 1.979371767
71.01275576 1.618560598
79.01784114 2.51878882
81.0334912 1.779958202
92.99710569 1.244488206
93.0334912 2.06769646
96.99202031 1.133352309
109.0284058 5.594952105
111.0076704 1.558076256
121.0284058 6.188617707
123.0440559 2.362040141
125.0233204 2.504655797
135.0076704 1.873930981
137.0233204 1.520444001
141.0182351 1.190867905
151.002585 2.934586564
153.0182351 1.718302172
166.9974996 1.051105288
231.0287997 4.218381264
261.0393644 1.490913319
263.0550145 1.766018662
273.0393644 1.783024035
275.0550145 1.913319331
301.034279 1.600276373
303.0499291 1.582828692
315.0499291 3.49783004

Name: +ve in-silico MS/MS by CFM-ID for AFVIGTXOPSJUAS-UHFFFAOYSA-N
ID: AFVIGTXOPSJUAS-UHFFFAOYSA-N
Comment: Energy0
Num peaks: 6
109.0284058 3.62639539
301.034279 2.128880135
303.0499291 2.160119896
305.0655792 3.17119176
315.0499291 10.25814201
333.0604938 68.21129349

Name: +ve in-silico MS/MS by CFM-ID for AFVIGTXOPSJUAS-UHFFFAOYSA-N
ID: AFVIGTXOPSJUAS-UHFFFAOYSA-N
Comment: Energy1
Num peaks: 21
41.00219107 1.010175128
79.01784114 1.586521548
81.0334912 1.357042691
109.0284058 5.925689964
111.0440559 2.453760525
121.0284058 1.174135103
123.0440559 0.97566914
165.0182351 0.7373381275
183.0287997 0.8195363219
223.0237144 2.442131321
273.0393644 1.590833025
275.0550145 0.9755231866
277.0706646 1.093441662
287.0550145 0.9408810711
289.034279 0.9673090667
301.034279 4.200406241
303.0499291 8.558323204
305.0655792 9.153847634
315.0499291 8.694705052
317.0291937 1.158531523
333.0604938 24.76375025

Name: +ve in-silico MS/MS by CFM-ID for AFVIGTXOPSJUAS-UHFFFAOYSA-N
ID: AFVIGTXOPSJUAS-UHFFFAOYSA-N
Comment: Energy2
Num peaks: 31
49.00727645 1.75724123
51.02292652 2.513388665
55.01784114 1.076518404
65.03857658 2.914691733
79.01784114 3.275416494
81.0334912 2.407194645
91.01784114 1.167559832
93.0334912 2.704999035
97.02840582 1.494223063
105.0334912 1.088553837
109.0284058 6.291410011
121.0284058 7.208089376
123.0440559 4.164876628
125.0233204 2.651836824
135.0076704 1.135842736
137.0233204 4.303220535
139.0389705 1.159207645
153.0182351 2.665417093
165.0182351 1.957494373
167.0338851 1.898955514
181.0131497 1.189827347
189.0182351 1.154667779
219.0287997 1.041086737
243.0287997 1.862852751
277.0706646 1.393844857
287.018629 1.107049712
287.0550145 1.478343536
289.034279 1.189473461
301.034279 1.106119394
303.0499291 1.707455768
315.0499291 3.039312075

Name: +ve in-silico MS/MS by CFM-ID for NJNWJNSULVNMQF-UHFFFAOYSA-N
ID: NJNWJNSULVNMQF-UHFFFAOYSA-N
Comment: Energy0
Num peaks: 6
109.0284058 3.619911022
301.034279 2.088087952
303.0499291 2.146406277
305.0655792 3.212700433
315.0499291 10.17844844
333.0604938 67.60769328

Name: +ve in-silico MS/MS by CFM-ID for NJNWJNSULVNMQF-UHFFFAOYSA-N
ID: NJNWJNSULVNMQF-UHFFFAOYSA-N
Comment: Energy1
Num peaks: 21
41.00219107 1.013719286
79.01784114 1.591972077
81.0334912 1.360820774
109.0284058 6.040479988
111.0440559 2.435725716
121.0284058 1.186143322
123.0440559 0.9738747895
165.0182351 0.8562559863
183.0287997 0.8184519362
223.0237144 2.461970198
261.0393644 0.8407819216
273.0393644 1.890337612
275.0550145 0.9980592306
277.0706646 0.9771314246
289.034279 1.11912556
301.034279 3.96797775
303.0499291 7.734060663
305.0655792 8.755116667
315.0499291 8.883827064
317.0291937 1.397486553
333.0604938 24.92881646

Name: +ve in-silico MS/MS by CFM-ID for NJNWJNSULVNMQF-UHFFFAOYSA-N
ID: NJNWJNSULVNMQF-UHFFFAOYSA-N
Comment: Energy2
Num peaks: 31
49.00727645 1.340394337
51.02292652 1.958588437
65.00219107 1.127689954
65.03857658 3.003593747
79.01784114 2.79281935
81.0334912 1.727743115
83.01275576 1.047163295
91.01784114 1.073718754
93.0334912 2.494706887
97.02840582 1.467461664
107.0127558 1.039202477
109.0284058 5.064768225
111.0076704 1.042844517
121.0284058 6.986412014
123.0440559 3.53335893
125.0233204 1.49162608
135.0076704 1.055023733
137.0233204 3.360356159
139.0389705 1.723198208
153.0182351 1.266425145
165.0182351 2.338094004
178.9974996 1.307307583
219.0287997 3.266015681
247.0237144 1.140799946
249.0393644 1.180986877
259.0237144 1.693005453
261.0393644 1.234129168
273.0393644 1.066298165
303.0499291 1.237631761
305.0655792 1.466069006
315.0499291 3.319651939

Name: +ve in-silico MS/MS by CFM-ID for WLHKPDQFOBROCS-UHFFFAOYSA-N
ID: WLHKPDQFOBROCS-UHFFFAOYSA-N
Comment: Energy0
Num peaks: 6
109.0284058 3.629154449
301.034279 1.950624897
303.0499291 1.473834375
305.0655792 2.44008063
315.0499291 11.71844937
333.0604938 67.99524031

Name: +ve in-silico MS/MS by CFM-ID for WLHKPDQFOBROCS-UHFFFAOYSA-N
ID: WLHKPDQFOBROCS-UHFFFAOYSA-N
Comment: Energy1
Num peaks: 19
41.00219107 0.9494912586
79.01784114 1.604701178
81.0334912 1.37450388
109.0284058 6.07688144
111.0440559 2.522011038
223.0237144 2.25614542
231.0287997 0.8219833467
261.0393644 1.82475201
263.0550145 0.8374364253
273.0393644 1.28415675
275.0550145 0.8826614288
277.0706646 1.015483771
289.034279 1.752478974
301.034279 4.08580942
303.0499291 7.300007617
305.0655792 8.670319452
315.0499291 9.940924757
317.0291937 1.351726863
333.0604938 25.47134155

Name: +ve in-silico MS/MS by CFM-ID for WLHKPDQFOBROCS-UHFFFAOYSA-N
ID: WLHKPDQFOBROCS-UHFFFAOYSA-N
Comment: Energy2
Num peaks: 31
49.00727645 1.445000731
51.02292652 1.932010641
65.03857658 0.9244321562
67.01784114 2.084712066
71.01275576 2.88668212
79.01784114 3.905337488
81.0334912 1.906375407
93.0334912 1.763643299
97.02840582 0.9191938291
107.0127558 2.256292486
109.0284058 8.620903126
111.0076704 1.072385908
111.0440559 0.981581815
121.0284058 7.093466262
123.0440559 1.796465088
125.0233204 2.311346839
135.0076704 3.784429363
137.0233204 2.704451162
141.0182351 0.9818107734
151.002585 3.131031517
153.0182351 1.983352407
166.9974996 1.157733172
169.0131497 1.018797024
231.0287997 3.187612371
261.0393644 1.326418334
263.0550145 1.478090968
275.0550145 1.528400326
277.0706646 1.123232934
301.034279 2.254588173
303.0499291 1.094781573
315.0499291 2.91288892

Name: +ve in-silico MS/MS by CFM-ID for UMZXFBIHFDLFCP-UHFFFAOYSA-N
ID: UMZXFBIHFDLFCP-UHFFFAOYSA-N
Comment: Energy0
Num peaks: 6
109.0284058 3.617383514
301.034279 1.964013452
303.0499291 1.724714801
305.0655792 2.498499323
315.0499291 11.37637097
333.0604938 68.07829783

Name: +ve in-silico MS/MS by CFM-ID for UMZXFBIHFDLFCP-UHFFFAOYSA-N
ID: UMZXFBIHFDLFCP-UHFFFAOYSA-N
Comment: Energy1
Num peaks: 21
41.00219107 0.9914971692
79.01784114 1.508069872
81.0334912 1.291827638
109.0284058 5.659665769
111.0440559 2.309755406
121.0284058 1.0607587
123.0440559 0.9281055481
223.0237144 2.099225965
247.0237144 1.918024206
263.0550145 0.8353216223
273.0393644 2.130336311
275.0550145 1.500982233
277.0706646 1.201865862
287.0550145 1.050198917
289.034279 1.294891344
301.034279 4.601007419
303.0499291 8.347210015
305.0655792 9.08398261
315.0499291 9.014253228
317.0291937 1.197805566
333.0604938 22.43867218

Name: +ve in-silico MS/MS by CFM-ID for UMZXFBIHFDLFCP-UHFFFAOYSA-N
ID: UMZXFBIHFDLFCP-UHFFFAOYSA-N
Comment: Energy2
Num peaks: 31
49.00727645 0.9263199106
51.02292652 1.416758864
55.01784114 1.123486831
56.99710569 2.45365072
65.03857658 1.550620168
67.01784114 2.105574305
79.01784114 4.092013187
81.0334912 2.094140613
93.0334912 2.133887222
97.02840582 1.670092757
107.0127558 2.349830915
109.0284058 7.752784772
111.0440559 1.647408577
121.0284058 6.95281166
123.0440559 2.960745357
125.0233204 0.9870137391
135.0076704 3.799838523
137.0233204 5.10037905
139.0389705 1.994644299
153.0182351 1.001674299
165.0182351 2.413760922
167.0338851 1.052047305
177.0182351 1.175759588
178.9974996 1.016392013
181.0131497 0.9783125287
249.0393644 0.9849712379
261.0393644 1.738573991
275.0550145 1.073123172
303.0499291 0.9409112201
315.0499291 2.742213594
317.0291937 1.567662095

Name: +ve in-silico MS/MS by CFM-ID for WOLQFWZOEYHATG-UHFFFAOYSA-N
ID: WOLQFWZOEYHATG-UHFFFAOYSA-N
Comment: Energy0
Num peaks: 6
109.0284058 3.594859218
121.0284058 6.984718695
137.0233204 1.625191009
285.0393644 0.6603077905
297.0393644 12.49241221
315.0499291 71.16015887

Name: +ve in-silico MS/MS by CFM-ID for WOLQFWZOEYHATG-UHFFFAOYSA-N
ID: WOLQFWZOEYHATG-UHFFFAOYSA-N
Comment: Energy1
Num peaks: 6
109.0284058 8.012788063
121.0284058 38.78767548
285.0393644 3.601203047
287.0550145 5.075118284
297.0393644 8.100265574
315.0499291 17.25560735

Name: +ve in-silico MS/MS by CFM-ID for WOLQFWZOEYHATG-UHFFFAOYSA-N
ID: WOLQFWZOEYHATG-UHFFFAOYSA-N
Comment: Energy2
Num peaks: 23
39.02292652 1.575026765
49.00727645 2.710728277
51.02292652 1.357315443
53.00219107 2.282407107
55.01784114 1.996836507
65.00219107 2.299756158
65.03857658 3.83892781
67.01784114 2.241828077
69.0334912 2.088958169
77.00219107 1.541417195
79.01784114 5.512264602
81.0334912 2.989826108
83.01275576 1.500569675
93.0334912 2.486428932
95.01275576 3.256977128
107.0127558 1.781547638
109.0284058 8.797661487
121.0284058 11.10750298
135.0076704 8.526812232
137.0233204 5.805989023
153.0182351 2.069827889
269.0444498 1.556300022
297.0393644 3.30291214

Name: +ve in-silico MS/MS by CFM-ID for KTGIGCXEXRYMMK-UHFFFAOYSA-N
ID: KTGIGCXEXRYMMK-UHFFFAOYSA-N
Comment: Energy0
Num peaks: 6
109.0284058 3.685232162
135.0076704 0.9163168724
137.0233204 2.611661013
285.0393644 1.695220459
297.0393644 15.23693341
315.0499291 70.01163765

Name: +ve in-silico MS/MS by CFM-ID for KTGIGCXEXRYMMK-UHFFFAOYSA-N
ID: KTGIGCXEXRYMMK-UHFFFAOYSA-N
Comment: Energy1
Num peaks: 7
109.0284058 7.552296917
135.0076704 13.79263192
137.0233204 29.21793227
285.0393644 12.47335945
287.0550145 4.552008027
297.0393644 7.133225555
315.0499291 6.851599546

Name: +ve in-silico MS/MS by CFM-ID for KTGIGCXEXRYMMK-UHFFFAOYSA-N
ID: KTGIGCXEXRYMMK-UHFFFAOYSA-N
Comment: Energy2
Num peaks: 31
49.00727645 3.234518248
51.02292652 2.825629822
53.00219107 1.363174068
53.03857658 0.966904421
55.01784114 1.046993956
65.00219107 1.168795562
65.03857658 1.933524811
67.01784114 1.338265245
79.01784114 4.203251416
81.0334912 2.653596791
92.99710569 0.9252784064
93.0334912 1.273845556
95.01275576 1.645480277
95.04914126 1.746474638
105.0334912 1.535114409
107.0127558 2.688704391
109.0284058 12.06913911
111.0440559 1.948479023
121.0284058 3.716577605
135.0076704 10.85997233
137.0233204 5.552360066
149.0233204 0.9255659835
255.0287997 1.074477428
257.0444498 1.127214189
269.0444498 3.626191334
271.0237144 0.9964632089
273.0393644 1.002047529
283.0237144 1.110733432
285.0393644 1.396491756
297.0393644 2.180662259
299.018629 1.00085621

Name: +ve in-silico MS/MS by CFM-ID for AZXDUXHNBXWISJ-UHFFFAOYSA-N
ID: AZXDUXHNBXWISJ-UHFFFAOYSA-N
Comment: Energy0
Num peaks: 6
111.0440559 3.758576437
121.0284058 16.93505586
123.0440559 7.721042046
153.0182351 8.079511582
315.0499291 6.593389241
333.0604938 38.85236779

Name: +ve in-silico MS/MS by CFM-ID for AZXDUXHNBXWISJ-UHFFFAOYSA-N
ID: AZXDUXHNBXWISJ-UHFFFAOYSA-N
Comment: Energy1
Num peaks: 18
121.0284058 4.9992425
123.0440559 8.28584943
137.0233204 4.190036931
139.0389705 1.403961784
149.0233204 1.379231455
151.0389705 1.457684009
153.0182351 4.408751347
167.0338851 2.877625312
211.0237144 1.810759699
287.0550145 1.99004096
289.034279 1.179193405
291.0499291 1.146830051
301.034279 1.362354862
303.0499291 5.825723065
305.0655792 6.409565613
315.0499291 9.268995793
317.0291937 1.720103031
333.0604938 20.95146476

Name: +ve in-silico MS/MS by CFM-ID for AZXDUXHNBXWISJ-UHFFFAOYSA-N
ID: AZXDUXHNBXWISJ-UHFFFAOYSA-N
Comment: Energy2
Num peaks: 24
39.02292652 2.612201499
49.00727645 2.706557844
51.02292652 1.509432524
65.03857658 3.152910608
67.01784114 2.046388324
69.0334912 2.592745895
81.0334912 1.781050568
83.01275576 1.707068708
85.02840582 1.526758173
93.0334912 1.779506582
95.04914126 1.853694072
107.0491413 2.869531588
109.0284058 1.685468853
111.0440559 1.733490117
121.0284058 10.57438559
123.0440559 3.025792166
125.0233204 3.592274789
127.0389705 1.883481412
135.0076704 1.723717664
137.0233204 15.42363043
149.0233204 6.462263771
153.0182351 5.943408977
155.0338851 1.040524269
167.0338851 1.254039008

Name: +ve in-silico MS/MS by CFM-ID for BFXIVAVXVMGWII-CNSWMUILSA-N
ID: BFXIVAVXVMGWII-CNSWMUILSA-N
Comment: Energy0
Num peaks: 14
149.0960915 2.501701119
151.1117415 4.302930349
153.1273916 1.122587299
165.1273916 2.101034118
180.9414164 0.9044264534
182.9570665 1.320787449
234.9883666 1.057955926
253.1353694 1.225383577
289.0353168 0.6990225125
291.0509669 1.046268224
297.0848538 4.008417275
315.0509669 8.278405465
317.0302314 1.778672092
333.0615316 49.74948604

Name: +ve in-silico MS/MS by CFM-ID for BFXIVAVXVMGWII-CNSWMUILSA-N
ID: BFXIVAVXVMGWII-CNSWMUILSA-N
Comment: Energy1
Num peaks: 31
39.02292652 1.207786336
41.03857658 2.029787616
55.05422664 1.535519929
57.06987671 1.783130432
83.04914126 1.281079382
123.0804414 1.18053222
125.0960915 1.373967414
137.0960915 2.031754664
165.1273916 2.997153923
168.9414164 1.269911596
177.1273916 1.780318044
179.1430416 2.563813334
194.9570665 1.330412078
206.9570665 2.375376997
208.9727166 2.090725548
230.9570665 1.801603893
232.9727166 2.039775774
234.9883666 1.589311139
249.0040167 2.026675151
251.0196667 1.181237811
261.0040167 1.417069174
263.0196667 1.87870598
265.0353168 2.378151499
287.0196667 1.476157414
289.0353168 1.713895159
291.0509669 2.129189964
305.0302314 1.561326064
305.0666169 5.241371862
315.0509669 4.313491046
317.0302314 1.273273039
333.0615316 8.819167158

Name: +ve in-silico MS/MS by CFM-ID for BFXIVAVXVMGWII-CNSWMUILSA-N
ID: BFXIVAVXVMGWII-CNSWMUILSA-N
Comment: Energy2
Num peaks: 31
39.02292652 3.391077094
41.03857658 2.561273273
51.02292652 5.010875843
53.03857658 1.290228898
55.05422664 5.502159413
57.06987671 2.392652673
65.03857658 4.167559037
67.05422664 3.00500334
69.06987671 1.745885698
81.06987671 3.76693204
83.08552677 4.556782644
97.10117684 1.253775603
107.0855268 2.262876563
111.1168269 1.591719634
123.1168269 3.80822288
133.1011768 1.532371932
135.1168269 2.488456648
137.132477 1.118629367
152.9101163 1.659072436
166.9257664 1.289751093
179.1430416 1.045918751
180.9414164 1.146569163
182.9570665 0.8357733017
235.1248047 1.052559474
251.0196667 1.102671053
253.1353694 0.8351284823
279.0742892 2.125144378
289.0353168 0.9130724032
297.0848538 1.51305397
305.0302314 0.831008872
317.0302314 2.88569805

Name: +ve in-silico MS/MS by CFM-ID for NICKPTPNIMHUHB-DQUBFYRCSA-N
ID: NICKPTPNIMHUHB-DQUBFYRCSA-N
Comment: Energy0
Num peaks: 8
96.96852159 2.154331231
98.98417166 2.92333248
110.9841717 2.087290824
121.0508726 39.68245107
235.0825666 7.141606048
306.0485628 5.577552114
315.0488972 4.848322875
333.0594618 17.42926064

Name: +ve in-silico MS/MS by CFM-ID for NICKPTPNIMHUHB-DQUBFYRCSA-N
ID: NICKPTPNIMHUHB-DQUBFYRCSA-N
Comment: Energy1
Num peaks: 9
57.0334912 1.281171256
80.97360697 1.064389264
94.03997355 3.814928872
96.96852159 3.522301651
98.98417166 5.471253265
121.0508726 58.03865935
235.0825666 3.591974216
315.0488972 2.051218186
333.0594618 1.553732812

Name: +ve in-silico MS/MS by CFM-ID for NICKPTPNIMHUHB-DQUBFYRCSA-N
ID: NICKPTPNIMHUHB-DQUBFYRCSA-N
Comment: Energy2
Num peaks: 13
41.00219107 0.909037044
43.01784114 1.508323394
45.0334912 0.8719924164
57.0334912 1.229415543
79.02907452 1.893624141
94.03997355 11.44874898
96.96852159 2.485776747
98.98417166 1.805284243
110.9841717 0.9703015317
121.0508726 48.80924332
147.0301371 6.328407521
149.0457872 0.8936849454
208.0716676 0.9636828413

Name: +ve in-silico MS/MS by CFM-ID for HZKGRCIKQBHSNA-UMVBOHGHSA-N
ID: HZKGRCIKQBHSNA-UMVBOHGHSA-N
Comment: Energy0
Num peaks: 30
127.0309044 1.944731629
129.0465544 1.215616466
132.9647387 1.29631033
134.9803888 0.5683638649
153.0465544 0.5818348425
155.0622045 0.5583578416
167.0622045 0.8236545023
169.0778545 1.148585605
211.1248047 0.6417683345
215.0066035 1.335936533
217.0222536 0.9289162088
231.0379037 0.6342432241
243.0379037 0.6397219919
245.0535537 1.3229789
261.0040167 2.194040239
263.0196667 2.230194883
273.0040167 0.6042955581
275.0196667 0.6884216306
288.9989313 0.7674913548
291.0145814 1.911639907
293.0302314 1.33375606
301.0353168 1.313577224
303.0145814 0.5937688898
303.0509669 1.207493444
305.0302314 1.336392603
305.0666169 0.8778401002
307.0458815 1.54280965
315.0509669 14.57664266
317.0302314 1.548335939
333.0615316 34.09157492

Name: +ve in-silico MS/MS by CFM-ID for HZKGRCIKQBHSNA-UMVBOHGHSA-N
ID: HZKGRCIKQBHSNA-UMVBOHGHSA-N
Comment: Energy1
Num peaks: 31
39.02292652 1.838552758
51.02292652 1.847135091
53.03857658 3.668435113
89.01525429 1.19298177
101.0152543 1.128574016
103.0309044 1.03625712
113.0152543 2.713159544
115.0309044 2.283553771
117.0465544 1.765697957
125.0152543 1.354753302
127.0309044 2.512426473
129.0465544 2.415046156
134.9803888 1.119227593
153.0465544 1.138471218
155.0622045 1.247944958
167.0622045 1.036707164
200.9909535 1.478288092
203.0066035 1.214370292
205.0222536 1.043626794
215.0066035 2.375765418
217.0222536 2.059007795
258.9883666 2.657226884
261.0040167 1.292840439
263.0196667 2.644117842
269.0535537 1.572077374
289.0353168 1.039203763
303.0509669 1.561398262
305.0666169 1.036074545
315.0509669 2.601428814
317.0302314 1.449140436
333.0615316 9.233578868

Name: +ve in-silico MS/MS by CFM-ID for HZKGRCIKQBHSNA-UMVBOHGHSA-N
ID: HZKGRCIKQBHSNA-UMVBOHGHSA-N
Comment: Energy2
Num peaks: 31
39.02292652 2.031920393
41.03857658 2.036574378
51.02292652 1.815088133
53.03857658 1.940036738
79.05422664 1.98798993
98.99960423 1.566574558
101.0152543 1.898189804
125.0152543 2.428993744
127.0309044 3.748642693
129.0465544 1.981922209
131.0622045 1.511523475
132.9647387 2.275070963
153.0465544 2.514674736
158.9803888 1.392830631
167.0622045 4.358584247
169.0778545 3.667286364
199.0116889 1.362646004
201.027339 1.709439964
209.1091547 0.9530558532
213.027339 1.033278363
215.0066035 1.369902174
227.042989 1.115090763
243.0379037 1.345634186
261.0040167 1.27362399
263.0196667 0.9870994752
267.0509669 1.178423409
270.9883666 1.342280308
273.0040167 1.257386624
287.0196667 1.493207514
289.0353168 1.256723463
317.0302314 2.214963147

Name: +ve in-silico MS/MS by CFM-ID for FGWWWUNZNJEQQX-INIZCTEOSA-N
ID: FGWWWUNZNJEQQX-INIZCTEOSA-N
Comment: Energy0
Num peaks: 6
39.02292652 4.815957976
41.03857658 4.315890599
273.0393644 6.55977042
301.034279 6.045399177
315.0499291 12.7092273
333.0604938 55.7396106

Name: +ve in-silico MS/MS by CFM-ID for FGWWWUNZNJEQQX-INIZCTEOSA-N
ID: FGWWWUNZNJEQQX-INIZCTEOSA-N
Comment: Energy1
Num peaks: 20
39.02292652 1.280071042
41.03857658 1.181142301
55.01784114 1.679006498
69.0334912 2.074011335
85.02840582 1.701257719
89.02332044 1.192570383
139.002585 2.842958073
155.0338851 1.268911096
215.0338851 2.165806373
217.0495352 1.158773156
255.0287997 1.272401089
273.0393644 5.344655073
277.034279 1.565472221
285.0393644 1.571088501
301.034279 10.61325168
303.0499291 2.386679061
305.0655792 4.449747516
315.0499291 11.463871
317.0291937 1.238883281
333.0604938 23.89512425

Name: +ve in-silico MS/MS by CFM-ID for FGWWWUNZNJEQQX-INIZCTEOSA-N
ID: FGWWWUNZNJEQQX-INIZCTEOSA-N
Comment: Energy2
Num peaks: 19
25.00727645 2.120275939
39.02292652 17.45439193
41.03857658 17.15469503
53.00219107 2.116576244
55.01784114 4.950397943
57.0334912 1.441681257
59.01275576 0.9425372487
69.0334912 10.72903567
83.01275576 4.258176617
85.02840582 2.431951924
92.99710569 1.383612611
95.01275576 1.308620441
137.0233204 3.930271755
191.0338851 1.23829089
219.0287997 2.000188771
243.0287997 1.329517541
255.0287997 2.20085417
257.0444498 2.131339538
285.0393644 1.384228428

Name: +ve in-silico MS/MS by CFM-ID for KTGIGCXEXRYMMK-INIZCTEOSA-N
ID: KTGIGCXEXRYMMK-INIZCTEOSA-N
Comment: Energy0
Num peaks: 6
109.0284058 3.685232162
135.0076704 0.9163168724
137.0233204 2.611661013
285.0393644 1.695220459
297.0393644 15.23693341
315.0499291 70.01163765

Name: +ve in-silico MS/MS by CFM-ID for KTGIGCXEXRYMMK-INIZCTEOSA-N
ID: KTGIGCXEXRYMMK-INIZCTEOSA-N
Comment: Energy1
Num peaks: 7
109.0284058 7.552296917
135.0076704 13.79263192
137.0233204 29.21793227
285.0393644 12.47335945
287.0550145 4.552008027
297.0393644 7.133225555
315.0499291 6.851599546

Name: +ve in-silico MS/MS by CFM-ID for KTGIGCXEXRYMMK-INIZCTEOSA-N
ID: KTGIGCXEXRYMMK-INIZCTEOSA-N
Comment: Energy2
Num peaks: 31
49.00727645 3.234518248
51.02292652 2.850517592
53.00219107 1.363174068
53.03857658 0.966904421
55.01784114 1.046993956
65.00219107 1.168795562
65.03857658 1.92075397
67.01784114 1.338265245
79.01784114 4.227338006
81.0334912 2.472490654
92.99710569 0.9252784064
93.0334912 1.261789195
95.01275576 1.645480277
95.04914126 1.739428665
105.0334912 1.535114409
107.0127558 2.688704391
109.0284058 12.06913911
111.0440559 2.12958516
121.0284058 3.709925828
135.0076704 10.85997233
137.0233204 5.552360066
149.0233204 0.9255659835
255.0287997 1.074477428
257.0444498 1.127214189
269.0444498 3.626191334
271.0237144 0.9964632089
273.0393644 1.002047529
283.0237144 1.110733432
285.0393644 1.396491756
297.0393644 2.180662259
299.018629 1.00085621

Name: +ve in-silico MS/MS by CFM-ID for LKUPOVRPMGQGEU-UHFFFAOYSA-N
ID: LKUPOVRPMGQGEU-UHFFFAOYSA-N
Comment: Energy0
Num peaks: 6
259.0237144 0.6965197604
285.0393644 0.8304948255
287.0550145 0.5624264438
297.0393644 16.45824839
299.018629 0.8773938256
315.0499291 77.49007392

Name: +ve in-silico MS/MS by CFM-ID for LKUPOVRPMGQGEU-UHFFFAOYSA-N
ID: LKUPOVRPMGQGEU-UHFFFAOYSA-N
Comment: Energy1
Num peaks: 6
269.0444498 1.803899596
271.0237144 2.431142295
285.0393644 4.110933877
287.0550145 7.06232192
297.0393644 21.06153244
315.0499291 51.44611307

Name: +ve in-silico MS/MS by CFM-ID for LKUPOVRPMGQGEU-UHFFFAOYSA-N
ID: LKUPOVRPMGQGEU-UHFFFAOYSA-N
Comment: Energy2
Num peaks: 24
41.00219107 1.666175473
53.00219107 5.258476305
55.01784114 1.119186208
67.01784114 2.728376126
83.01275576 2.373222726
85.02840582 2.167798774
109.0284058 1.772363354
111.0076704 1.178329472
137.0233204 3.762723332
153.0182351 3.632655572
227.0338851 4.54282942
231.0287997 4.125738492
241.0131497 9.615699746
243.0287997 10.46213601
255.0287997 2.841
257.0080643 3.381354443
259.0237144 1.459290044
269.0080643 1.238820237
269.0444498 3.522161506
271.0237144 3.304730606
273.0393644 1.270268768
287.0550145 1.746676306
297.0393644 5.771742829
299.018629 1.995728296

Name: +ve in-silico MS/MS by CFM-ID for HDONWISMQRNHDA-UHFFFAOYSA-N
ID: HDONWISMQRNHDA-UHFFFAOYSA-N
Comment: Energy0
Num peaks: 6
249.0393644 1.797962219
251.0550145 1.812787483
257.0444498 2.82240545
275.0550145 23.44858446
277.034279 3.240582394
293.0655792 59.14291646

Name: +ve in-silico MS/MS by CFM-ID for HDONWISMQRNHDA-UHFFFAOYSA-N
ID: HDONWISMQRNHDA-UHFFFAOYSA-N
Comment: Energy1
Num peaks: 18
43.01784114 1.792928281
101.0233204 2.102626185
111.0440559 1.633503388
163.0389705 2.145154479
165.0546206 2.036586783
181.0131497 1.727412742
191.0338851 3.296054088
193.0495352 3.611359744
233.0444498 1.222960659
249.0393644 2.011615733
251.0550145 3.071827274
257.0444498 4.040881553
261.0393644 1.499113917
263.0550145 2.787758792
265.0706646 8.816539481
275.0550145 17.43908282
277.034279 1.532264076
293.0655792 20.02947913

Name: +ve in-silico MS/MS by CFM-ID for HDONWISMQRNHDA-UHFFFAOYSA-N
ID: HDONWISMQRNHDA-UHFFFAOYSA-N
Comment: Energy2
Num peaks: 31
41.00219107 1.65850042
43.01784114 1.530273732
45.0334912 1.28213375
53.00219107 1.224709347
55.01784114 1.660760447
71.01275576 2.36364958
101.0233204 1.178141864
107.0127558 1.917334893
111.0440559 2.011766657
149.0597059 1.569657482
163.0389705 4.486208954
165.0546206 1.472245714
173.0233204 3.618935654
175.002585 1.621249701
175.0389705 3.171380204
177.0546206 3.544736998
179.0338851 1.137898293
181.0131497 2.64906631
191.0338851 4.8935925
193.0495352 1.990110467
203.0338851 1.68481554
217.0131497 0.9335921921
243.0287997 1.070752608
245.0444498 2.926600101
247.0600999 0.9589912488
257.0444498 6.902015925
259.0237144 4.80350615
261.0029789 1.366244785
263.0550145 0.9426910483
275.0550145 3.798965278
277.034279 1.561012278

Name: +ve in-silico MS/MS by CFM-ID for QBMHJWIXERTJQL-ZCRGAIPPSA-N
ID: QBMHJWIXERTJQL-ZCRGAIPPSA-N
Comment: Energy0
Num peaks: 6
157.0778545 1.628068945
279.0742892 2.95400715
297.0848538 7.038904821
301.0353168 1.671479128
315.0509669 19.18787932
333.0615316 47.9183196

Name: +ve in-silico MS/MS by CFM-ID for QBMHJWIXERTJQL-ZCRGAIPPSA-N
ID: QBMHJWIXERTJQL-ZCRGAIPPSA-N
Comment: Energy1
Num peaks: 20
119.0855268 0.9817550604
134.9803888 1.544737215
153.0465544 4.380344445
155.0622045 3.913715288
157.0778545 2.702734894
167.0622045 1.832132274
169.0778545 1.0717045
174.9753034 1.327499391
176.9909535 0.8073532616
195.0935046 2.922816033
209.1091547 1.283599577
279.0742892 2.066933401
287.0196667 1.706862495
289.0353168 1.313741008
297.0848538 5.187728439
301.0353168 1.143307067
303.0509669 4.221374945
305.0666169 2.147851261
315.0509669 7.728384001
333.0615316 31.99294621

Name: +ve in-silico MS/MS by CFM-ID for QBMHJWIXERTJQL-ZCRGAIPPSA-N
ID: QBMHJWIXERTJQL-ZCRGAIPPSA-N
Comment: Energy2
Num peaks: 31
58.9683041 2.51315735
60.98395416 2.509630349
117.0698767 2.642068741
119.0855268 1.817269433
121.1011768 1.503610786
132.9647387 2.111142684
133.1011768 1.643360015
151.0309044 0.9422703499
153.0465544 3.908278626
155.0622045 2.550457902
156.9647387 1.133966848
157.0778545 1.621612255
159.1168269 1.854953
161.132477 1.426657985
165.0465544 2.186421244
167.0622045 7.843043955
169.0778545 4.865844871
175.148127 1.425497695
179.0622045 1.109957968
195.0935046 1.927771895
209.1091547 1.412712492
223.1248047 1.138964325
235.1248047 1.446394978
253.0586391 0.9588462212
267.0742892 1.95291732
275.0196667 1.27668448
279.0742892 2.925114913
289.0353168 0.9908914867
299.0196667 1.631759717
301.0353168 1.20031861
315.0509669 1.422116843

Name: +ve in-silico MS/MS by CFM-ID for XSYBHZFIOPRFDQ-UHFFFAOYSA-N
ID: XSYBHZFIOPRFDQ-UHFFFAOYSA-N
Comment: Energy0
Num peaks: 6
167.0338851 0.9893117625
297.0393644 2.864675782
301.034279 1.316629602
315.0499291 23.41616134
317.0291937 0.7033521717
333.0604938 65.03025042

Name: +ve in-silico MS/MS by CFM-ID for XSYBHZFIOPRFDQ-UHFFFAOYSA-N
ID: XSYBHZFIOPRFDQ-UHFFFAOYSA-N
Comment: Energy1
Num peaks: 13
85.02840582 2.137817302
137.0233204 2.817368066
139.0389705 4.625781201
151.0389705 2.411311083
163.002585 4.255858633
165.0182351 11.44069148
167.0338851 19.84911669
169.0495352 3.062498242
297.0393644 2.068822109
303.0499291 3.968488449
305.0655792 7.310740164
315.0499291 7.233954612
333.0604938 9.83636447

Name: +ve in-silico MS/MS by CFM-ID for XSYBHZFIOPRFDQ-UHFFFAOYSA-N
ID: XSYBHZFIOPRFDQ-UHFFFAOYSA-N
Comment: Energy2
Num peaks: 31
53.00219107 1.499417992
55.01784114 3.437958467
83.01275576 2.009509212
85.02840582 2.624712465
135.0076704 1.117323778
137.0233204 3.750996001
139.0389705 2.56937935
149.0233204 3.091701405
151.0389705 5.167527437
163.002585 1.882528501
165.0182351 2.403188722
167.0338851 2.079748445
177.0182351 1.501050513
193.0131497 1.085260711
217.0131497 2.889569493
242.9924142 1.178929383
245.0080643 2.422124488
247.0237144 1.468013322
249.0393644 1.702144827
259.0237144 1.863736597
273.0029789 1.625738723
277.034279 1.378988536
283.0237144 1.522030442
285.0393644 2.002336078
287.0550145 1.498945851
297.0393644 8.819780603
299.018629 2.044532556
301.034279 2.09507616
303.0499291 1.523673838
315.0499291 4.046027723
317.0291937 1.901634313

Name: +ve in-silico MS/MS by CFM-ID for PPCNHJCTWPMMIZ-UHFFFAOYSA-N
ID: PPCNHJCTWPMMIZ-UHFFFAOYSA-N
Comment: Energy0
Num peaks: 6
123.0440559 1.279778379
279.0287997 2.314484338
283.0237144 1.232197016
285.0393644 1.251569026
297.0393644 28.15014256
315.0499291 58.35980824

Name: +ve in-silico MS/MS by CFM-ID for PPCNHJCTWPMMIZ-UHFFFAOYSA-N
ID: PPCNHJCTWPMMIZ-UHFFFAOYSA-N
Comment: Energy1
Num peaks: 11
123.0440559 2.813653234
137.0233204 2.540638885
147.0076704 2.058394189
149.0233204 6.304638987
151.0389705 12.91126409
163.002585 8.603338861
165.0182351 12.3539379
285.0393644 3.661260457
287.0550145 9.363330681
297.0393644 11.03291915
315.0499291 9.441738754

Name: +ve in-silico MS/MS by CFM-ID for PPCNHJCTWPMMIZ-UHFFFAOYSA-N
ID: PPCNHJCTWPMMIZ-UHFFFAOYSA-N
Comment: Energy2
Num peaks: 31
49.00727645 1.458420368
51.02292652 2.575534019
67.01784114 1.001167678
79.01784114 1.931696805
92.99710569 1.394690961
109.0284058 1.354523503
120.9920203 1.103490404
121.0284058 2.812665109
123.0440559 3.808668326
135.0440559 1.576339478
137.0233204 3.019672701
147.0076704 2.809076534
149.0233204 3.163433928
151.0389705 2.778111208
163.002585 3.034864051
165.0182351 2.414333161
217.0131497 1.004526449
223.002585 1.859782252
225.0182351 2.727905125
227.0338851 3.740643017
238.9974996 2.403849051
243.0287997 2.375169373
245.0444498 1.688284656
255.0287997 1.405784866
267.0287997 2.452947431
269.0444498 2.642476541
279.0287997 5.135461537
281.0080643 1.399726474
285.0393644 1.916253168
287.0550145 1.46247489
297.0393644 3.921636513

Name: +ve in-silico MS/MS by CFM-ID for RFQPHWCAHNTCDX-UHFFFAOYSA-N
ID: RFQPHWCAHNTCDX-UHFFFAOYSA-N
Comment: Energy0
Num peaks: 6
283.0237144 4.551345102
285.0393644 1.347256615
287.0550145 0.6767038296
297.0393644 6.698613118
299.018629 0.986028841
315.0499291 80.96787352

Name: +ve in-silico MS/MS by CFM-ID for RFQPHWCAHNTCDX-UHFFFAOYSA-N
ID: RFQPHWCAHNTCDX-UHFFFAOYSA-N
Comment: Energy1
Num peaks: 7
269.0444498 4.250947045
271.0237144 2.894891328
283.0237144 5.815511367
285.0393644 6.554556509
287.0550145 14.54361254
297.0393644 10.85385158
315.0499291 37.04029829

Name: +ve in-silico MS/MS by CFM-ID for RFQPHWCAHNTCDX-UHFFFAOYSA-N
ID: RFQPHWCAHNTCDX-UHFFFAOYSA-N
Comment: Energy2
Num peaks: 31
53.00219107 2.748536894
55.01784114 2.234173748
67.01784114 3.656631115
69.0334912 1.928862431
77.00219107 1.280527131
83.01275576 1.215507519
97.02840582 2.071461214
121.0284058 1.456026693
123.0440559 2.691319023
125.0233204 2.157568614
137.0233204 3.136108521
139.0389705 1.604121059
149.0233204 1.497572803
175.002585 1.385791683
227.0338851 2.726160667
241.0131497 3.65582018
241.0495352 4.111976539
243.0287997 2.287052331
245.0444498 1.197154798
253.0495352 3.034172833
255.0287997 2.840228139
257.0080643 1.241001311
267.0287997 3.157544423
269.0444498 5.114537327
271.0237144 1.820457103
273.0393644 1.616196232
283.0237144 1.685598613
285.0393644 1.41944312
287.0550145 1.980854028
297.0393644 3.166779704
299.018629 2.170238009

Name: +ve in-silico MS/MS by CFM-ID for AOCXQJSHHUIKPB-AEGPPILISA-N
ID: AOCXQJSHHUIKPB-AEGPPILISA-N
Comment: Energy0
Num peaks: 17
57.06987671 0.6892286343
149.0960915 2.537623308
151.1117415 4.289600516
166.9257664 0.7138089436
168.9414164 1.118494462
180.9414164 0.7239711632
182.9570665 0.8816292416
234.9883666 1.032257743
289.0353168 0.7070167977
291.0509669 1.058377738
297.0848538 3.269893349
303.0145814 0.7383386571
305.0302314 0.9725223841
307.0458815 1.043175645
315.0509669 8.298969354
317.0302314 3.306854226
333.0615316 48.97460401

Name: +ve in-silico MS/MS by CFM-ID for AOCXQJSHHUIKPB-AEGPPILISA-N
ID: AOCXQJSHHUIKPB-AEGPPILISA-N
Comment: Energy1
Num peaks: 31
39.02292652 1.522158988
41.03857658 2.094382326
55.05422664 1.625742693
57.06987671 1.95932063
79.05422664 1.210045916
83.04914126 1.344226172
123.0804414 1.319394759
125.0960915 1.534096037
137.0960915 1.530066328
177.1273916 2.847380683
194.9570665 1.284268199
206.9570665 2.863662907
208.9727166 2.200774877
230.9570665 2.056925492
232.9727166 1.772959531
234.9883666 1.369547876
249.0040167 2.153850731
251.0196667 1.269042767
261.0040167 1.459793533
263.0196667 1.952891457
265.0353168 2.488101865
275.0196667 1.057535273
287.0196667 1.556882622
289.0353168 1.810220609
291.0509669 2.083074711
301.0353168 1.14954578
303.0509669 1.213847185
305.0666169 5.897925968
315.0509669 3.959904761
317.0302314 1.279483028
333.0615316 10.32261026

Name: +ve in-silico MS/MS by CFM-ID for AOCXQJSHHUIKPB-AEGPPILISA-N
ID: AOCXQJSHHUIKPB-AEGPPILISA-N
Comment: Energy2
Num peaks: 31
39.02292652 2.792887673
41.03857658 2.206004294
51.02292652 4.277642285
53.03857658 1.627336948
55.05422664 2.903916842
57.06987671 2.33373952
65.03857658 4.08965472
67.05422664 2.799205485
69.06987671 1.0535381
81.06987671 3.030175254
83.08552677 2.20648156
107.0855268 3.678122875
123.1168269 1.211194736
132.9647387 1.832294999
133.1011768 1.699111233
137.0960915 1.663121814
149.0960915 2.586111746
151.1117415 1.550276681
166.9257664 1.009687367
178.9257664 1.187722357
180.9414164 1.179584128
199.0884192 1.08102345
206.9570665 1.10126564
279.0742892 1.649206678
287.0196667 1.047341085
289.0353168 1.111014974
297.0848538 1.161204397
299.0196667 1.81194965
303.0509669 1.220604748
305.0302314 0.967807088
317.0302314 2.418564674

Name: +ve in-silico MS/MS by CFM-ID for HZKGRCIKQBHSNA-YDHLFZDLSA-N
ID: HZKGRCIKQBHSNA-YDHLFZDLSA-N
Comment: Energy0
Num peaks: 30
127.0309044 1.944731629
129.0465544 1.215616466
132.9647387 1.29631033
134.9803888 0.5683638649
153.0465544 0.5818348425
155.0622045 0.5583578416
167.0622045 0.8236545023
169.0778545 1.148585605
211.1248047 0.6417683345
215.0066035 1.335936533
217.0222536 0.9289162088
231.0379037 0.6342432241
243.0379037 0.6397219919
245.0535537 1.3229789
261.0040167 2.194040239
263.0196667 2.230194883
273.0040167 0.6042955581
275.0196667 0.6884216306
288.9989313 0.7674913548
291.0145814 1.911639907
293.0302314 1.33375606
301.0353168 1.313577224
303.0145814 0.5937688898
303.0509669 1.207493444
305.0302314 1.336392603
305.0666169 0.8778401002
307.0458815 1.54280965
315.0509669 14.57664266
317.0302314 1.548335939
333.0615316 34.09157492

Name: +ve in-silico MS/MS by CFM-ID for HZKGRCIKQBHSNA-YDHLFZDLSA-N
ID: HZKGRCIKQBHSNA-YDHLFZDLSA-N
Comment: Energy1
Num peaks: 31
39.02292652 1.838552758
51.02292652 1.847135091
53.03857658 3.668435113
89.01525429 1.19298177
101.0152543 1.128574016
103.0309044 1.03625712
113.0152543 2.713159544
115.0309044 2.283553771
117.0465544 1.765697957
125.0152543 1.354753302
127.0309044 2.512426473
129.0465544 2.415046156
134.9803888 1.119227593
153.0465544 1.138471218
155.0622045 1.247944958
167.0622045 1.036707164
200.9909535 1.478288092
203.0066035 1.214370292
205.0222536 1.043626794
215.0066035 2.375765418
217.0222536 2.059007795
258.9883666 2.657226884
261.0040167 1.292840439
263.0196667 2.644117842
269.0535537 1.572077374
289.0353168 1.039203763
303.0509669 1.561398262
305.0666169 1.036074545
315.0509669 2.601428814
317.0302314 1.449140436
333.0615316 9.233578868

Name: +ve in-silico MS/MS by CFM-ID for HZKGRCIKQBHSNA-YDHLFZDLSA-N
ID: HZKGRCIKQBHSNA-YDHLFZDLSA-N
Comment: Energy2
Num peaks: 31
39.02292652 2.031920393
41.03857658 2.036574378
51.02292652 1.815088133
53.03857658 1.940036738
79.05422664 1.98798993
98.99960423 1.566574558
101.0152543 1.898189804
125.0152543 2.428993744
127.0309044 3.748642693
129.0465544 1.981922209
131.0622045 1.511523475
132.9647387 2.275070963
153.0465544 2.514674736
158.9803888 1.392830631
167.0622045 4.358584247
169.0778545 3.667286364
199.0116889 1.362646004
201.027339 1.709439964
209.1091547 0.9530558532
213.027339 1.033278363
215.0066035 1.369902174
227.042989 1.115090763
243.0379037 1.345634186
261.0040167 1.27362399
263.0196667 0.9870994752
267.0509669 1.178423409
270.9883666 1.342280308
273.0040167 1.257386624
287.0196667 1.493207514
289.0353168 1.256723463
317.0302314 2.214963147

Name: +ve in-silico MS/MS by CFM-ID for QEXABZVNKOEQRB-UHFFFAOYSA-N
ID: QEXABZVNKOEQRB-UHFFFAOYSA-N
Comment: Energy0
Num peaks: 6
125.0233204 1.371791354
297.0393644 2.550455078
301.034279 1.424608842
303.0499291 0.9306864909
315.0499291 22.01127662
333.0604938 64.32147912

Name: +ve in-silico MS/MS by CFM-ID for QEXABZVNKOEQRB-UHFFFAOYSA-N
ID: QEXABZVNKOEQRB-UHFFFAOYSA-N
Comment: Energy1
Num peaks: 16
125.0233204 2.562769589
137.0233204 1.538319198
151.002585 8.127203533
151.0389705 1.402151633
153.0182351 12.08162167
153.0546206 1.877298167
155.0338851 1.745106704
177.0182351 2.296192201
179.0338851 5.272118732
181.0495352 9.233451659
297.0393644 1.695280434
301.034279 2.173773662
303.0499291 4.404460753
305.0655792 9.000962912
315.0499291 7.116929276
333.0604938 9.66717432

Name: +ve in-silico MS/MS by CFM-ID for QEXABZVNKOEQRB-UHFFFAOYSA-N
ID: QEXABZVNKOEQRB-UHFFFAOYSA-N
Comment: Energy2
Num peaks: 31
55.01784114 1.385669144
65.00219107 1.70516993
67.01784114 2.07704
92.99710569 1.387834411
95.01275576 1.614242805
125.0233204 3.207193838
135.0076704 1.741234946
137.0233204 2.106626524
151.002585 2.88107043
153.0182351 2.788943436
165.0546206 1.246967301
205.0131497 1.50417907
217.0131497 1.075397367
231.0287997 2.223512847
245.0080643 3.022958823
245.0444498 1.544814234
255.0287997 2.858687302
257.0080643 1.986945621
257.0444498 1.759496623
259.0237144 2.408547436
261.0393644 1.287855688
271.0237144 1.618893684
283.0237144 1.290671432
285.0393644 1.502917891
297.0393644 5.495171326
299.018629 1.332549049
301.034279 2.031310901
303.0499291 1.479474121
305.0655792 2.730321543
315.0499291 3.434461448
317.0291937 1.418948179

Name: +ve in-silico MS/MS by CFM-ID for XXSWIKUEZGNXHS-UHFFFAOYSA-N
ID: XXSWIKUEZGNXHS-UHFFFAOYSA-N
Comment: Energy0
Num peaks: 6
287.0550145 13.3894917
289.0706646 4.002032861
297.0393644 3.231932048
301.034279 3.315011423
315.0499291 22.45050224
333.0604938 45.21308331

Name: +ve in-silico MS/MS by CFM-ID for XXSWIKUEZGNXHS-UHFFFAOYSA-N
ID: XXSWIKUEZGNXHS-UHFFFAOYSA-N
Comment: Energy1
Num peaks: 10
243.0287997 1.858276242
257.0444498 2.380415401
271.0600999 2.699047685
283.0237144 1.62988966
287.0550145 21.87524729
289.0706646 6.507307486
297.0393644 4.957484089
301.034279 3.497460703
315.0499291 21.1697347
333.0604938 14.5809172

Name: +ve in-silico MS/MS by CFM-ID for XXSWIKUEZGNXHS-UHFFFAOYSA-N
ID: XXSWIKUEZGNXHS-UHFFFAOYSA-N
Comment: Energy2
Num peaks: 31
41.00219107 1.193660412
55.01784114 1.365186806
83.01275576 1.769501357
97.02840582 5.323687216
111.0076704 1.884116019
123.0076704 3.377184931
123.0440559 1.301698583
125.0233204 1.372244449
137.0233204 4.351539566
139.0389705 2.69317139
141.0182351 1.183548338
149.0233204 3.415607353
165.0182351 11.50908195
167.0338851 4.434898884
191.0338851 1.675104019
193.0131497 1.433446576
231.0287997 2.33260706
243.0287997 1.310937467
245.0444498 1.846442656
257.0444498 1.236685708
259.0237144 2.013010289
261.0393644 1.219984385
271.0237144 1.158276485
271.0600999 1.778833143
273.0393644 1.387646152
283.0237144 1.732715313
285.0393644 4.003010527
287.0550145 2.746702281
297.0393644 1.892207067
301.034279 1.300820884
315.0499291 1.592133772

Name: +ve in-silico MS/MS by CFM-ID for ABDRCZBRWYOHQL-ZQDZILKHSA-N
ID: ABDRCZBRWYOHQL-ZQDZILKHSA-N
Comment: Energy0
Num peaks: 31
55.05422664 1.526938307
79.05422664 0.9103902481
81.06987671 1.20596028
83.08552677 0.7907263185
99.08044139 1.398234583
101.0960915 0.950248342
166.9257664 2.155984598
168.9414164 2.636991052
180.9414164 0.7699481511
194.9570665 0.8331983716
204.9414164 0.8833220674
206.9570665 0.9354440803
210.9883666 0.9599153831
224.9676312 0.8117758812
232.9727166 1.021242597
244.9727166 2.439041024
246.9883666 3.090874808
249.0040167 1.07660748
250.9832812 2.004666319
251.0196667 0.9174486929
260.9676312 0.7735499544
262.9832812 1.367843493
264.9989313 1.620329525
267.0145814 0.906931034
288.9989313 1.747651384
291.0145814 2.063815853
297.0848538 2.605874367
303.0145814 1.490705479
305.0302314 1.209529082
317.0302314 2.39265022
333.0615316 37.00811386

Name: +ve in-silico MS/MS by CFM-ID for ABDRCZBRWYOHQL-ZQDZILKHSA-N
ID: ABDRCZBRWYOHQL-ZQDZILKHSA-N
Comment: Energy1
Num peaks: 31
39.02292652 3.332999505
41.03857658 2.117934413
55.05422664 1.965718576
57.06987671 1.091703555
81.06987671 1.569099164
107.0855268 2.417073769
164.9101163 3.923039419
168.9414164 1.358973192
178.9257664 2.310008966
180.9414164 1.601173925
182.9570665 1.240502056
192.9414164 0.9162773599
204.9414164 2.94905765
206.9570665 4.068800467
208.9727166 0.8430764672
222.9519811 2.665640606
224.9676312 2.622381573
230.9570665 1.269584193
232.9727166 1.626706189
244.9727166 2.700342502
246.9883666 6.109497778
248.9676312 0.9634417686
249.0040167 1.148212735
260.9676312 1.833794587
262.9832812 3.978609372
264.9989313 8.005623766
276.9989313 2.224039635
288.9989313 1.492993466
291.0145814 1.041514579
293.0302314 1.322988134
333.0615316 4.890356424

Name: +ve in-silico MS/MS by CFM-ID for ABDRCZBRWYOHQL-ZQDZILKHSA-N
ID: ABDRCZBRWYOHQL-ZQDZILKHSA-N
Comment: Energy2
Num peaks: 31
39.02292652 2.116482325
49.00727645 2.040176637
51.02292652 1.328109012
53.03857658 1.597955586
55.05422664 5.700286125
57.06987671 1.523929795
65.03857658 5.992395445
67.05422664 2.206411864
69.06987671 1.457567036
74.99960423 1.25589273
79.05422664 2.350910848
83.08552677 1.188571485
84.98395416 2.143448995
86.99960423 1.304658397
89.01525429 2.203802571
130.9490886 1.699729001
132.9647387 1.232530631
152.9101163 1.157037058
156.9647387 1.55113309
158.9803888 1.307712336
166.9257664 2.394320789
178.9257664 2.23874081
180.9414164 2.151974758
194.9570665 1.091762804
208.9727166 1.150821447
208.9960388 1.365500278
213.027339 1.057547971
218.9570665 2.222319713
228.9414164 1.675940399
232.9727166 1.756256486
317.0302314 2.329996076

Name: +ve in-silico MS/MS by CFM-ID for JJUHAEOZZYVDEC-JTQLQIEISA-N
ID: JJUHAEOZZYVDEC-JTQLQIEISA-N
Comment: Energy0
Num peaks: 6
123.0440559 4.507367286
153.0546206 2.923811291
169.0131497 2.870004012
257.0444498 11.03619976
275.0550145 36.16382837
293.0655792 23.29454901

Name: +ve in-silico MS/MS by CFM-ID for JJUHAEOZZYVDEC-JTQLQIEISA-N
ID: JJUHAEOZZYVDEC-JTQLQIEISA-N
Comment: Energy1
Num peaks: 23
59.01275576 2.170846851
95.04914126 2.564810048
109.0284058 2.736092511
121.0284058 1.819373381
123.0076704 3.414913563
123.0440559 9.744147882
125.0233204 1.00238644
125.0597059 2.15921334
133.0284058 1.022550413
135.0440559 3.080580791
151.002585 4.407119423
153.0182351 2.869001169
153.0546206 2.655708756
165.0182351 1.203758837
166.9974996 1.774566241
169.0131497 8.757539908
219.0651853 0.9440838548
229.0495352 3.115159713
245.0444498 1.406045994
247.0600999 5.699922231
257.0444498 6.187293561
275.0550145 8.577785027
293.0655792 3.348852201

Name: +ve in-silico MS/MS by CFM-ID for JJUHAEOZZYVDEC-JTQLQIEISA-N
ID: JJUHAEOZZYVDEC-JTQLQIEISA-N
Comment: Energy2
Num peaks: 31
49.00727645 2.216404723
51.02292652 2.274700693
53.03857658 0.9563506863
65.03857658 4.473181464
67.05422664 1.428715819
81.0334912 1.274335619
91.01784114 1.639940969
93.0334912 2.75696316
95.04914126 3.119330954
99.00767038 2.263746782
105.0334912 1.460004298
107.0491413 1.145611158
109.0284058 3.522579201
111.0440559 1.192106006
121.0284058 2.237658611
123.0076704 8.18298352
123.0440559 6.073276884
125.0233204 1.316412078
125.0597059 1.262687545
131.0127558 1.258307496
133.0284058 1.680963476
135.0440559 1.609209603
141.0182351 1.390614716
151.002585 2.300917979
153.0182351 2.722399202
169.0131497 1.252004032
177.0546206 1.303439408
229.0495352 1.662456328
231.0651853 1.460600578
247.0600999 1.837786469
257.0444498 2.35649749

Name: +ve in-silico MS/MS by CFM-ID for MOZVYXCDJRKVLA-UHFFFAOYSA-N
ID: MOZVYXCDJRKVLA-UHFFFAOYSA-N
Comment: Energy0
Num peaks: 6
231.0287997 6.226982996
247.0237144 3.985531637
273.0393644 26.7252761
291.0499291 28.18172624
315.0499291 3.512847201
333.0604938 20.66428614

Name: +ve in-silico MS/MS by CFM-ID for MOZVYXCDJRKVLA-UHFFFAOYSA-N
ID: MOZVYXCDJRKVLA-UHFFFAOYSA-N
Comment: Energy1
Num peaks: 7
231.0287997 16.8968838
247.0237144 4.698206842
249.0393644 10.62546431
255.0287997 2.481082847
273.0393644 30.71167843
291.0499291 13.1386509
333.0604938 3.221370584

Name: +ve in-silico MS/MS by CFM-ID for MOZVYXCDJRKVLA-UHFFFAOYSA-N
ID: MOZVYXCDJRKVLA-UHFFFAOYSA-N
Comment: Energy2
Num peaks: 10
43.01784114 3.067556694
53.00219107 2.687923183
111.0076704 1.414859269
113.0233204 1.646590292
219.0287997 1.69599219
231.0287997 33.03105972
247.0237144 19.27786209
249.0393644 3.938554894
255.0287997 2.104786562
273.0393644 11.52271852

Name: +ve in-silico MS/MS by CFM-ID for QSMNBYDYMWRZTN-JURCDPSOSA-N
ID: QSMNBYDYMWRZTN-JURCDPSOSA-N
Comment: Energy0
Num peaks: 14
121.1011768 1.391698135
168.9414164 2.413680394
180.9414164 2.064250542
182.9570665 1.495522148
225.027339 1.561341686
227.042989 2.453106748
279.0742892 1.828272075
287.0196667 1.786423708
289.0353168 1.067335426
297.0848538 1.625686802
299.0196667 1.721484509
315.0509669 29.29153267
317.0302314 3.538269613
333.0615316 27.84263732

Name: +ve in-silico MS/MS by CFM-ID for QSMNBYDYMWRZTN-JURCDPSOSA-N
ID: QSMNBYDYMWRZTN-JURCDPSOSA-N
Comment: Energy1
Num peaks: 31
39.02292652 1.480566246
41.03857658 1.643813635
51.02292652 1.731357731
55.05422664 2.455663849
57.06987671 1.165702798
65.03857658 2.817319427
67.05422664 2.547371432
69.06987671 1.005626331
81.06987671 1.96584286
83.08552677 1.221574137
107.0855268 1.383084186
121.1011768 2.774778546
123.1168269 1.066022128
133.1011768 2.129682929
135.1168269 1.513050145
137.132477 1.468617669
159.1168269 1.990635789
168.9414164 1.232369094
273.0040167 1.186375178
274.9832812 1.285375954
275.0196667 0.915214284
276.9989313 1.430029003
289.0353168 1.171399016
291.0145814 1.013858282
293.0302314 1.402937791
299.0196667 1.291515275
303.0509669 1.571699582
305.0666169 1.08935619
315.0509669 10.65401654
317.0302314 1.130778676
333.0615316 8.447195926

Name: +ve in-silico MS/MS by CFM-ID for QSMNBYDYMWRZTN-JURCDPSOSA-N
ID: QSMNBYDYMWRZTN-JURCDPSOSA-N
Comment: Energy2
Num peaks: 31
39.02292652 3.469886139
41.03857658 2.130309189
51.02292652 2.307298728
53.03857658 1.326422021
55.05422664 3.679256697
63.02292652 1.428065485
65.03857658 3.361676683
67.05422664 2.383691781
69.06987671 1.032087977
79.05422664 2.211199109
81.06987671 1.39641379
107.0855268 1.104893463
116.9334386 4.232738501
118.9490886 3.755733898
120.9647387 1.088525749
121.1011768 2.287331598
123.1168269 2.371734075
125.132477 0.8817296989
132.9647387 0.8603092983
133.1011768 1.258468169
144.9647387 1.199181654
147.0804414 1.668440048
149.0960915 1.637926977
184.9960388 0.967748758
225.027339 1.518717966
275.0196667 1.238315784
279.0742892 1.315756311
287.0196667 2.223236648
289.0353168 1.353601793
299.0196667 3.090453974
317.0302314 1.231522748

Name: +ve in-silico MS/MS by CFM-ID for ZWCDJXJONACMCM-UHFFFAOYSA-N
ID: ZWCDJXJONACMCM-UHFFFAOYSA-N
Comment: Energy0
Num peaks: 6
139.0389705 3.02619771
287.0550145 13.42279253
289.0706646 4.350360104
301.034279 2.595899344
315.0499291 16.73627361
333.0604938 46.61205476

Name: +ve in-silico MS/MS by CFM-ID for ZWCDJXJONACMCM-UHFFFAOYSA-N
ID: ZWCDJXJONACMCM-UHFFFAOYSA-N
Comment: Energy1
Num peaks: 12
193.0131497 4.229581191
257.0444498 4.231085766
259.0600999 5.403930525
285.0393644 3.748881575
287.0550145 18.45398729
289.0706646 5.696548222
297.0393644 3.314109261
301.034279 2.448759871
303.0499291 2.085410146
305.0655792 2.90099897
315.0499291 14.45175875
333.0604938 13.03835387

Name: +ve in-silico MS/MS by CFM-ID for ZWCDJXJONACMCM-UHFFFAOYSA-N
ID: ZWCDJXJONACMCM-UHFFFAOYSA-N
Comment: Energy2
Num peaks: 31
57.0334912 0.9106379652
67.01784114 1.578081092
83.01275576 1.473791659
97.02840582 9.882314064
99.04405588 0.8997818626
109.0284058 6.707837482
121.0284058 1.13297834
123.0076704 2.534535502
123.0440559 0.976604327
125.0233204 3.552602693
137.0233204 7.913841881
139.0389705 3.581978681
141.0546206 0.9785385172
149.0233204 2.669679099
165.0182351 10.85121124
167.0338851 1.575448485
175.002585 1.478235342
193.0131497 1.101573202
231.0287997 1.006760002
243.0287997 0.9564713529
245.0444498 2.804751604
257.0444498 1.931028419
269.0444498 1.655631388
271.0237144 0.9931105835
273.0393644 2.246690314
285.0393644 1.691145906
287.0550145 0.8839607843
289.034279 0.9453019518
291.0499291 0.9589019298
301.034279 1.170704031
315.0499291 1.045894064

Name: +ve in-silico MS/MS by CFM-ID for QUHROOHGMYKZRU-UHFFFAOYSA-N
ID: QUHROOHGMYKZRU-UHFFFAOYSA-N
Comment: Energy0
Num peaks: 6
109.0284058 3.604649067
301.034279 1.761827695
303.0499291 1.632130559
305.0655792 2.702903731
315.0499291 10.80988763
333.0604938 70.28233477

Name: +ve in-silico MS/MS by CFM-ID for QUHROOHGMYKZRU-UHFFFAOYSA-N
ID: QUHROOHGMYKZRU-UHFFFAOYSA-N
Comment: Energy1
Num peaks: 20
41.00219107 1.127208613
79.01784114 1.533923325
81.0334912 1.322995699
109.0284058 5.556337088
111.0440559 2.392935889
121.0284058 1.009544297
123.0440559 0.9411074995
139.0389705 1.236364626
223.0237144 2.48181225
273.0393644 1.54888992
275.0550145 1.054336703
277.0706646 0.8854354316
287.0550145 1.124684291
289.034279 1.171174908
301.034279 2.695928128
303.0499291 8.437567445
305.0655792 11.74633851
315.0499291 8.989835651
317.0291937 1.363668292
333.0604938 23.76661073

Name: +ve in-silico MS/MS by CFM-ID for QUHROOHGMYKZRU-UHFFFAOYSA-N
ID: QUHROOHGMYKZRU-UHFFFAOYSA-N
Comment: Energy2
Num peaks: 31
49.00727645 1.256766578
51.02292652 1.63047277
53.00219107 0.9820303323
65.03857658 2.261638739
67.01784114 0.924452287
79.01784114 4.75852017
80.99710569 1.112119091
81.0334912 2.384374204
91.01784114 1.087116689
93.0334912 2.518628607
97.02840582 1.901413791
99.04405588 1.037665969
105.0334912 1.01355409
107.0127558 3.149191804
109.0284058 6.688055478
111.0440559 1.116183867
121.0284058 9.707819156
123.0440559 2.971212836
125.0233204 1.185025611
135.0076704 4.552024394
137.0233204 3.03971132
139.0389705 2.1717857
151.002585 1.049308056
153.0182351 1.787780084
155.0338851 1.085681333
167.0338851 1.993543554
231.0287997 1.189198119
261.0393644 1.418652913
289.034279 1.177383133
303.0499291 1.203534885
315.0499291 2.776086996

Name: +ve in-silico MS/MS by CFM-ID for IPQKKNLEQHEZTA-CYBMUJFWSA-N
ID: IPQKKNLEQHEZTA-CYBMUJFWSA-N
Comment: Energy0
Num peaks: 9
125.0233204 2.356384302
167.0338851 5.320922466
207.0287997 5.166749219
285.0393644 3.639059853
287.0550145 3.26369862
303.0499291 4.711281861
305.0655792 2.893371746
315.0499291 13.09782423
333.0604938 40.79504281

Name: +ve in-silico MS/MS by CFM-ID for IPQKKNLEQHEZTA-CYBMUJFWSA-N
ID: IPQKKNLEQHEZTA-CYBMUJFWSA-N
Comment: Energy1
Num peaks: 22
125.0233204 5.209071005
127.0389705 2.435405933
135.0076704 1.227325657
137.0233204 4.136559713
139.0389705 4.995600244
141.0546206 1.047012771
149.0233204 5.677019608
151.0389705 3.355704493
163.002585 5.245928045
165.0182351 3.779029774
167.0338851 6.088991617
169.0495352 1.51253301
195.0287997 1.574901352
207.0287997 1.304073172
285.0393644 1.81021209
287.0550145 3.748969763
289.0706646 1.983038141
301.034279 0.9743411335
303.0499291 5.639381098
305.0655792 4.318523719
315.0499291 7.566445777
333.0604938 7.204536273

Name: +ve in-silico MS/MS by CFM-ID for IPQKKNLEQHEZTA-CYBMUJFWSA-N
ID: IPQKKNLEQHEZTA-CYBMUJFWSA-N
Comment: Energy2
Num peaks: 31
39.02292652 1.176259003
49.00727645 1.435511679
51.02292652 1.053484547
65.00219107 0.9548820974
77.00219107 3.471127716
79.01784114 2.842772939
81.0334912 2.405781887
95.01275576 1.262490676
107.0127558 2.398444499
109.0284058 1.569548299
111.0076704 0.9059451178
121.0284058 4.253671225
125.0597059 0.8690970357
127.075356 1.080825647
135.0076704 1.99335078
137.0233204 4.425166782
139.0389705 3.058447732
149.0233204 8.033599474
151.0389705 5.176211296
163.002585 1.131818287
165.0182351 3.238436902
167.0338851 5.879702208
191.0338851 1.498119153
219.0287997 1.994047115
245.0080643 0.91051914
253.0131497 0.9636995243
259.0237144 0.8710693777
301.034279 0.9115560846
303.0499291 3.13636876
305.0655792 2.62720817
315.0499291 2.045219197

Name: +ve in-silico MS/MS by CFM-ID for QSMNBYDYMWRZTN-VIRABCJISA-N
ID: QSMNBYDYMWRZTN-VIRABCJISA-N
Comment: Energy0
Num peaks: 14
121.1011768 1.391698135
168.9414164 2.413680394
180.9414164 2.064250542
182.9570665 1.495522148
225.027339 1.561341686
227.042989 2.453106748
279.0742892 1.828272075
287.0196667 1.786423708
289.0353168 1.067335426
297.0848538 1.625686802
299.0196667 1.721484509
315.0509669 29.29153267
317.0302314 3.538269613
333.0615316 27.84263732

Name: +ve in-silico MS/MS by CFM-ID for QSMNBYDYMWRZTN-VIRABCJISA-N
ID: QSMNBYDYMWRZTN-VIRABCJISA-N
Comment: Energy1
Num peaks: 31
39.02292652 1.480566246
41.03857658 1.643813635
51.02292652 1.731357731
55.05422664 2.455663849
57.06987671 1.165702798
65.03857658 2.817319427
67.05422664 2.547371432
69.06987671 1.005626331
81.06987671 1.96584286
83.08552677 1.221574137
107.0855268 1.383084186
121.1011768 2.774778546
123.1168269 1.066022128
133.1011768 2.129682929
135.1168269 1.513050145
137.132477 1.468617669
159.1168269 1.990635789
168.9414164 1.232369094
273.0040167 1.186375178
274.9832812 1.285375954
275.0196667 0.915214284
276.9989313 1.430029003
289.0353168 1.171399016
291.0145814 1.013858282
293.0302314 1.402937791
299.0196667 1.291515275
303.0509669 1.571699582
305.0666169 1.08935619
315.0509669 10.65401654
317.0302314 1.130778676
333.0615316 8.447195926

Name: +ve in-silico MS/MS by CFM-ID for QSMNBYDYMWRZTN-VIRABCJISA-N
ID: QSMNBYDYMWRZTN-VIRABCJISA-N
Comment: Energy2
Num peaks: 31
39.02292652 3.469886139
41.03857658 2.130309189
51.02292652 2.307298728
53.03857658 1.326422021
55.05422664 3.679256697
63.02292652 1.428065485
65.03857658 3.361676683
67.05422664 2.383691781
69.06987671 1.032087977
79.05422664 2.211199109
81.06987671 1.39641379
107.0855268 1.104893463
116.9334386 4.232738501
118.9490886 3.755733898
120.9647387 1.088525749
121.1011768 2.287331598
123.1168269 2.371734075
125.132477 0.8817296989
132.9647387 0.8603092983
133.1011768 1.258468169
144.9647387 1.199181654
147.0804414 1.668440048
149.0960915 1.637926977
184.9960388 0.967748758
225.027339 1.518717966
275.0196667 1.238315784
279.0742892 1.315756311
287.0196667 2.223236648
289.0353168 1.353601793
299.0196667 3.090453974
317.0302314 1.231522748

Name: +ve in-silico MS/MS by CFM-ID for JICWGESSWHEKDW-ZETCQYMHSA-N
ID: JICWGESSWHEKDW-ZETCQYMHSA-N
Comment: Energy0
Num peaks: 10
189.0182351 1.103857513
203.0338851 1.882374166
215.0338851 2.007238614
229.0495352 1.978709058
231.0287997 1.5221956
233.0444498 3.639467518
247.0600999 1.344643888
257.0444498 18.76103244
275.0550145 30.89882962
293.0655792 17.35023258

Name: +ve in-silico MS/MS by CFM-ID for JICWGESSWHEKDW-ZETCQYMHSA-N
ID: JICWGESSWHEKDW-ZETCQYMHSA-N
Comment: Energy1
Num peaks: 31
71.01275576 1.9716676
83.01275576 1.10798834
85.02840582 3.052209589
87.04405588 0.9884816497
89.02332044 1.138028441
103.0389705 1.168154718
109.0284058 1.45658984
111.0076704 2.833281804
111.0440559 0.9618461793
135.0076704 4.212965565
137.0233204 7.106773627
139.0389705 2.387012052
149.0233204 2.004591631
151.0389705 2.121446113
155.0338851 1.152392239
157.0495352 1.5370772
175.0389705 1.343905633
189.0182351 1.210917548
201.0182351 1.674573802
203.0338851 3.098665572
205.0495352 1.925545925
215.0338851 2.052677185
229.0495352 3.230170847
231.0651853 0.9898552991
233.0444498 1.350549401
247.0600999 5.126386785
257.0444498 5.720576987
263.0550145 1.201825944
265.0706646 3.109934269
275.0550145 4.969137219
293.0655792 1.634803183

Name: +ve in-silico MS/MS by CFM-ID for JICWGESSWHEKDW-ZETCQYMHSA-N
ID: JICWGESSWHEKDW-ZETCQYMHSA-N
Comment: Energy2
Num peaks: 31
25.00727645 4.056099376
41.00219107 1.944456131
43.01784114 2.29385195
53.00219107 5.119196872
55.01784114 1.5601266
59.01275576 3.074316661
65.00219107 1.085996123
67.01784114 2.64741066
68.99710569 1.131735801
69.0334912 3.356147826
71.01275576 1.700097931
84.99202031 1.638526003
85.02840582 1.005858461
87.04405588 1.059209043
95.01275576 5.202645191
97.02840582 2.82255436
109.0284058 2.01656232
111.0076704 8.576547133
111.0440559 1.125666921
135.0076704 1.092967216
137.0233204 1.568485442
145.0284058 1.242729898
149.0233204 0.9627107561
187.0389705 1.551079291
203.0338851 1.035370736
213.0182351 1.656153331
215.0338851 1.83823372
229.0495352 1.437104629
231.0287997 1.074676244
247.0600999 1.281521521
257.0444498 2.392684623

Name: +ve in-silico MS/MS by CFM-ID for AIBWRMHGMCJIPR-UHFFFAOYSA-N
ID: AIBWRMHGMCJIPR-UHFFFAOYSA-N
Comment: Energy0
Num peaks: 6
151.0389705 1.224876961
273.0393644 2.265377921
279.0287997 2.668731035
297.0393644 24.27149353
299.018629 3.435148951
315.0499291 62.73306313

Name: +ve in-silico MS/MS by CFM-ID for AIBWRMHGMCJIPR-UHFFFAOYSA-N
ID: AIBWRMHGMCJIPR-UHFFFAOYSA-N
Comment: Energy1
Num peaks: 8
137.0233204 8.237472645
177.0182351 8.790778639
179.0338851 13.3536259
273.0393644 3.925295728
279.0287997 3.19484319
287.0550145 17.36015283
297.0393644 13.3325229
315.0499291 14.85348545

Name: +ve in-silico MS/MS by CFM-ID for AIBWRMHGMCJIPR-UHFFFAOYSA-N
ID: AIBWRMHGMCJIPR-UHFFFAOYSA-N
Comment: Energy2
Num peaks: 17
41.00219107 3.432349458
133.0284058 2.434947908
135.0440559 4.075698589
137.0233204 3.946206479
151.0389705 5.51573826
159.0076704 2.808178853
161.0233204 4.761222223
163.002585 3.125132556
177.0182351 7.51460184
257.0080643 1.887012717
269.0444498 9.833991311
271.0237144 2.353772637
273.0393644 2.212955496
279.0287997 14.6736416
287.0550145 2.182666412
297.0393644 8.56400993
299.018629 2.443775814

Name: +ve in-silico MS/MS by CFM-ID for AELKJPQNIIBNPO-UHFFFAOYSA-N
ID: AELKJPQNIIBNPO-UHFFFAOYSA-N
Comment: Energy0
Num peaks: 6
107.0491413 1.297792209
279.0287997 2.096670048
283.0237144 3.516749658
285.0393644 2.393527952
297.0393644 26.6179467
315.0499291 56.84329905

Name: +ve in-silico MS/MS by CFM-ID for AELKJPQNIIBNPO-UHFFFAOYSA-N
ID: AELKJPQNIIBNPO-UHFFFAOYSA-N
Comment: Energy1
Num peaks: 14
107.0491413 2.520122571
135.0440559 13.64515264
137.0597059 1.880716166
153.0182351 1.733702001
163.002585 2.523448635
176.9818496 4.987733887
178.9974996 6.072772072
181.0131497 9.310620613
279.0287997 1.725309302
283.0237144 2.953048005
285.0393644 3.016061953
287.0550145 7.563177834
297.0393644 12.86975521
315.0499291 10.54449982

Name: +ve in-silico MS/MS by CFM-ID for AELKJPQNIIBNPO-UHFFFAOYSA-N
ID: AELKJPQNIIBNPO-UHFFFAOYSA-N
Comment: Energy2
Num peaks: 31
39.02292652 1.577117854
41.00219107 2.050558088
51.02292652 2.00641872
65.03857658 1.208942115
68.99710569 1.669464305
79.01784114 1.57399121
96.99202031 1.808273865
99.00767038 1.555238578
105.0334912 1.423439983
107.0491413 3.157856906
135.0440559 3.979378768
163.002585 2.492421604
176.9818496 1.796183702
187.0389705 3.13695333
215.0338851 1.631287504
227.0338851 1.216288245
238.9974996 1.617871887
241.0495352 1.507165424
243.0287997 1.880751714
259.0237144 1.264386602
265.0131497 1.949944359
267.0287997 6.161512637
269.0444498 1.790023839
271.0237144 1.225320514
279.0287997 4.037536833
281.0080643 1.281934648
283.0237144 1.432558372
285.0393644 1.956818821
287.0550145 1.428246169
297.0393644 3.65915762
299.018629 1.378572196

Name: +ve in-silico MS/MS by CFM-ID for XQZZABRKHASOAD-UHFFFAOYSA-N
ID: XQZZABRKHASOAD-UHFFFAOYSA-N
Comment: Energy0
Num peaks: 6
259.0237144 0.7645561664
285.0393644 0.8914731329
287.0550145 0.8132929416
297.0393644 8.1348579
299.018629 1.004093804
315.0499291 85.25541791

Name: +ve in-silico MS/MS by CFM-ID for XQZZABRKHASOAD-UHFFFAOYSA-N
ID: XQZZABRKHASOAD-UHFFFAOYSA-N
Comment: Energy1
Num peaks: 6
271.0237144 2.264867785
271.0600999 2.841990206
285.0393644 3.919854265
287.0550145 14.85818941
297.0393644 14.60450325
315.0499291 48.2067949

Name: +ve in-silico MS/MS by CFM-ID for XQZZABRKHASOAD-UHFFFAOYSA-N
ID: XQZZABRKHASOAD-UHFFFAOYSA-N
Comment: Energy2
Num peaks: 30
41.00219107 1.293476393
49.00727645 1.200925249
53.00219107 4.770511026
67.01784114 2.54691287
69.0334912 1.592353642
83.01275576 1.310454529
107.0127558 1.464585542
137.0233204 2.185195063
201.0182351 1.357822303
201.0546206 1.85130789
215.0338851 3.328545897
227.0338851 3.777744312
229.0131497 1.511848915
229.0495352 1.225801104
231.0287997 5.950397346
241.0131497 7.794442648
243.0287997 7.598783626
243.0651853 2.081525948
245.0444498 1.216063987
255.0287997 2.069077808
257.0080643 3.047628223
259.0237144 1.316456447
269.0080643 1.221966282
269.0444498 3.0650168
271.0237144 3.201575256
271.0600999 1.893593382
273.0393644 1.332140743
287.0550145 2.906785825
297.0393644 4.497167405
299.018629 2.101806683

Name: +ve in-silico MS/MS by CFM-ID for KOIJKAWJZPBTDR-UHFFFAOYSA-N
ID: KOIJKAWJZPBTDR-UHFFFAOYSA-N
Comment: Energy0
Num peaks: 6
15.02292652 0.3887779783
153.0182351 0.5166631416
285.0393644 0.7289415108
297.0393644 16.79989642
299.018629 0.8918469187
315.0499291 79.283761

Name: +ve in-silico MS/MS by CFM-ID for KOIJKAWJZPBTDR-UHFFFAOYSA-N
ID: KOIJKAWJZPBTDR-UHFFFAOYSA-N
Comment: Energy1
Num peaks: 6
269.0444498 1.880805424
271.0237144 2.621581604
285.0393644 4.433302582
287.0550145 8.741951342
297.0393644 20.21655108
315.0499291 48.40922487

Name: +ve in-silico MS/MS by CFM-ID for KOIJKAWJZPBTDR-UHFFFAOYSA-N
ID: KOIJKAWJZPBTDR-UHFFFAOYSA-N
Comment: Energy2
Num peaks: 25
15.02292652 2.2197319
41.00219107 1.650823277
49.00727645 1.512305289
67.01784114 2.128450928
68.99710569 1.698100234
69.0334912 1.754329166
85.02840582 2.083124102
121.0284058 1.585970458
125.0233204 1.346500454
153.0182351 5.325572535
227.0338851 8.187515977
231.0287997 2.666896111
241.0131497 2.966909887
243.0287997 7.33603513
245.0444498 1.796512324
253.0131497 1.300564244
255.0287997 3.390999226
257.0080643 2.580441959
269.0444498 6.575062369
271.0237144 4.065325186
273.0393644 1.633162489
285.0393644 1.290597286
287.0550145 1.693850851
297.0393644 11.62371627
299.018629 2.68360474

Name: +ve in-silico MS/MS by CFM-ID for HYWGYRFAZLZDKX-GJZGRUSLSA-N
ID: HYWGYRFAZLZDKX-GJZGRUSLSA-N
Comment: Energy0
Num peaks: 6
133.1011768 1.017672402
182.9570665 1.147768946
279.0742892 4.753713584
289.0353168 0.7766208512
299.0196667 2.012591056
315.0509669 79.76721923

Name: +ve in-silico MS/MS by CFM-ID for HYWGYRFAZLZDKX-GJZGRUSLSA-N
ID: HYWGYRFAZLZDKX-GJZGRUSLSA-N
Comment: Energy1
Num peaks: 11
119.0855268 1.163485167
131.0855268 1.36189476
133.1011768 2.562216146
159.1168269 9.080652113
161.132477 3.412380205
182.9570665 1.619408148
279.0742892 2.055883944
287.0196667 1.757627253
289.0353168 9.046971258
299.0196667 2.533906969
315.0509669 45.59496993

Name: +ve in-silico MS/MS by CFM-ID for HYWGYRFAZLZDKX-GJZGRUSLSA-N
ID: HYWGYRFAZLZDKX-GJZGRUSLSA-N
Comment: Energy2
Num peaks: 31
51.02292652 1.277014768
53.03857658 1.3997373
65.03857658 0.9693260399
107.0855268 0.9128245364
117.0698767 4.766548009
119.0855268 2.396203042
130.9490886 1.178404205
131.0855268 3.854938238
132.9647387 1.102317171
133.1011768 4.331078661
143.0855268 0.9391424415
144.9647387 1.400882497
145.1011768 1.844702611
146.9803888 1.573602871
164.9101163 1.061987653
166.9257664 1.189139181
199.148127 1.902574306
219.0935046 3.182962689
235.1248047 0.9012766212
244.9727166 1.105077684
246.9883666 0.9048076814
249.027339 0.8963003094
253.0586391 2.023568907
263.042989 8.82530837
273.0040167 1.266117064
279.0742892 2.562039416
282.9883666 6.099854677
285.0040167 2.129910815
287.0196667 2.987737471
289.0353168 1.08697635
299.0196667 6.230246247

Name: +ve in-silico MS/MS by CFM-ID for GOJJPOWFPOEYLH-UHFFFAOYSA-N
ID: GOJJPOWFPOEYLH-UHFFFAOYSA-N
Comment: Energy0
Num peaks: 6
249.0393644 1.798262071
251.0550145 1.813096571
257.0444498 2.82370418
275.0550145 23.45840061
277.034279 3.241138554
293.0655792 59.15652867

Name: +ve in-silico MS/MS by CFM-ID for GOJJPOWFPOEYLH-UHFFFAOYSA-N
ID: GOJJPOWFPOEYLH-UHFFFAOYSA-N
Comment: Energy1
Num peaks: 17
43.01784114 1.799741522
101.0233204 2.110441259
111.0440559 1.638930011
163.0389705 2.191905317
165.0546206 2.132678319
181.0131497 1.733131378
191.0338851 3.298463709
193.0495352 3.589624401
249.0393644 2.019418676
251.0550145 3.084308939
257.0444498 4.071709264
261.0393644 1.505170434
263.0550145 2.799034706
265.0706646 8.855472677
275.0550145 17.53398945
277.034279 1.538694654
293.0655792 20.14421737

Name: +ve in-silico MS/MS by CFM-ID for GOJJPOWFPOEYLH-UHFFFAOYSA-N
ID: GOJJPOWFPOEYLH-UHFFFAOYSA-N
Comment: Energy2
Num peaks: 31
41.00219107 1.648109467
43.01784114 1.553719847
45.0334912 1.289484209
53.00219107 1.231656328
55.01784114 1.76557974
71.01275576 2.356320159
101.0233204 1.185533333
107.0127558 1.987572472
111.0440559 2.02318045
149.0597059 1.683128335
163.0389705 4.636161411
165.0546206 1.713957488
173.0233204 3.523444433
175.002585 1.603804887
175.0389705 2.93925018
177.0546206 3.446973479
179.0338851 1.144266214
181.0131497 2.663977201
191.0338851 4.907238779
193.0495352 2.008438118
203.0338851 1.656441856
217.0131497 1.104367587
243.0287997 1.076744768
245.0444498 2.629217141
247.0600999 0.9910167668
257.0444498 6.974187248
259.0237144 4.909042594
261.0029789 1.373890582
263.0550145 0.9488470037
275.0550145 3.869317352
277.034279 1.572319663

Name: +ve in-silico MS/MS by CFM-ID for OVWIVSWXKVYPAG-UHFFFAOYSA-N
ID: OVWIVSWXKVYPAG-UHFFFAOYSA-N
Comment: Energy0
Num peaks: 6
151.0389705 1.214881202
273.0393644 2.491245467
279.0287997 2.64677785
297.0393644 24.04384864
299.018629 3.261860007
315.0499291 62.04108973

Name: +ve in-silico MS/MS by CFM-ID for OVWIVSWXKVYPAG-UHFFFAOYSA-N
ID: OVWIVSWXKVYPAG-UHFFFAOYSA-N
Comment: Energy1
Num peaks: 8
137.0233204 15.45289867
177.0182351 7.999097542
179.0338851 12.26764872
269.0444498 2.781835377
279.0287997 2.886385046
287.0550145 15.56375717
297.0393644 11.9764578
315.0499291 12.94304369

Name: +ve in-silico MS/MS by CFM-ID for OVWIVSWXKVYPAG-UHFFFAOYSA-N
ID: OVWIVSWXKVYPAG-UHFFFAOYSA-N
Comment: Energy2
Num peaks: 23
57.0334912 2.047024653
67.01784114 2.368666605
81.0334912 1.508899659
109.0284058 1.730143119
111.0440559 1.521567771
133.0284058 1.963158003
135.0440559 3.229869169
137.0233204 5.827292489
151.0389705 5.154369816
159.0076704 2.277276581
161.0233204 3.752690784
163.002585 2.403558262
177.0182351 6.279832035
229.0131497 1.565164815
255.0287997 2.717589425
259.0600999 1.908302494
269.0444498 8.544198184
271.0237144 1.799195192
273.0393644 1.449864601
279.0287997 11.7465526
287.0550145 2.125747008
297.0393644 6.973991513
299.018629 1.595398327

Name: +ve in-silico MS/MS by CFM-ID for CFCHRLUZDGKQII-UHFFFAOYSA-N
ID: CFCHRLUZDGKQII-UHFFFAOYSA-N
Comment: Energy0
Num peaks: 6
107.0491413 3.655333365
301.034279 4.283071136
303.0499291 1.971523533
305.0655792 1.538638973
315.0499291 9.429333829
333.0604938 69.12316197

Name: +ve in-silico MS/MS by CFM-ID for CFCHRLUZDGKQII-UHFFFAOYSA-N
ID: CFCHRLUZDGKQII-UHFFFAOYSA-N
Comment: Energy1
Num peaks: 16
107.0491413 7.566705764
109.0647913 3.368793288
121.0647913 1.343157902
169.0131497 0.8136808305
185.0080643 0.9108727122
225.0029789 2.644911726
273.0393644 1.089864934
275.018629 0.9280836629
275.0550145 1.022204468
277.0706646 1.314131148
301.034279 6.497594132
303.0499291 5.784664283
305.0655792 7.177738086
315.0499291 9.506638774
317.0291937 0.9059510696
333.0604938 29.76622415

Name: +ve in-silico MS/MS by CFM-ID for CFCHRLUZDGKQII-UHFFFAOYSA-N
ID: CFCHRLUZDGKQII-UHFFFAOYSA-N
Comment: Energy2
Num peaks: 31
56.99710569 1.487389715
63.02292652 3.512439347
65.03857658 1.607133793
75.02292652 1.050750305
77.03857658 1.745063763
80.99710569 1.309877687
81.0334912 1.054824007
91.01784114 1.825732448
93.0334912 2.310217289
105.0334912 4.461914995
107.0491413 7.647384517
109.0647913 1.094022146
121.0284058 1.684343869
121.0647913 1.043735179
123.0804414 1.140580921
125.0233204 1.154101751
135.0440559 2.877100005
139.002585 3.731178271
154.9974996 1.877422061
157.0131497 1.406766653
164.9818496 2.463061235
166.9974996 2.411043569
169.0131497 1.877216943
180.9767642 1.301440408
217.0495352 3.262622586
273.0393644 1.470273351
275.0550145 1.660006428
277.0706646 1.558983649
301.034279 1.053808759
303.0499291 1.83455945
315.0499291 3.151155392

Name: +ve in-silico MS/MS by CFM-ID for JUGBAJMHADCTKI-UHFFFAOYSA-N
ID: JUGBAJMHADCTKI-UHFFFAOYSA-N
Comment: Energy0
Num peaks: 6
95.04914126 1.136107329
301.034279 1.764901274
303.0499291 1.335398545
305.0655792 1.775968451
315.0499291 11.42547741
333.0604938 73.55944839

Name: +ve in-silico MS/MS by CFM-ID for JUGBAJMHADCTKI-UHFFFAOYSA-N
ID: JUGBAJMHADCTKI-UHFFFAOYSA-N
Comment: Energy1
Num peaks: 18
95.04914126 3.388523979
107.0491413 0.931841288
209.0080643 0.6994061713
239.018629 2.430934404
273.0393644 1.233658442
275.018629 0.6952677789
275.0550145 0.8361703701
277.0706646 1.257767288
287.018629 1.141849254
289.034279 2.570586333
291.0499291 1.710234404
297.0393644 0.9093718709
301.034279 3.553692783
303.0499291 5.944913493
305.0655792 8.32502318
315.0499291 11.58967851
317.0291937 0.8863589349
333.0604938 32.56030181

Name: +ve in-silico MS/MS by CFM-ID for JUGBAJMHADCTKI-UHFFFAOYSA-N
ID: JUGBAJMHADCTKI-UHFFFAOYSA-N
Comment: Energy2
Num peaks: 31
55.01784114 1.379753192
63.02292652 2.749218097
65.03857658 1.379677645
71.01275576 3.174531731
75.02292652 1.415453475
77.00219107 2.528394873
77.03857658 3.119662295
79.01784114 2.728685695
80.99710569 1.200859718
91.01784114 1.622062915
93.0334912 2.598981704
95.04914126 1.590292088
105.0334912 9.436768494
107.0491413 2.929189777
121.0284058 3.747306459
125.0233204 1.397090478
139.002585 3.188692802
141.0182351 2.498932369
154.9974996 1.564872832
157.0131497 1.118925984
164.9818496 2.737534625
166.9974996 2.959306869
169.0131497 2.197014546
180.9767642 1.054062747
217.0495352 3.272625075
247.0600999 0.9867346497
273.0393644 1.254604629
301.034279 1.190703549
303.0499291 1.406073324
305.0655792 0.9107941855
315.0499291 2.42125826

Name: +ve in-silico MS/MS by CFM-ID for GERMJTUOMAFORB-JVSQWTDWSA-N
ID: GERMJTUOMAFORB-JVSQWTDWSA-N
Comment: Energy0
Num peaks: 6
279.0742892 2.943868864
297.0848538 7.207332563
301.0353168 1.719649435
303.0509669 1.555169055
315.0509669 19.46675183
333.0615316 49.94281529

Name: +ve in-silico MS/MS by CFM-ID for GERMJTUOMAFORB-JVSQWTDWSA-N
ID: GERMJTUOMAFORB-JVSQWTDWSA-N
Comment: Energy1
Num peaks: 17
134.9803888 1.671372481
136.9596533 1.37232702
153.0465544 4.223847475
155.0622045 4.334633983
167.0622045 2.088408127
169.0778545 1.13224322
179.0066035 0.8378150255
209.1091547 1.384980364
279.0742892 2.131498375
287.0196667 1.21529005
289.0353168 2.054181882
297.0848538 5.485143166
301.0353168 1.300362608
303.0509669 4.630580535
305.0666169 2.315953673
315.0509669 8.404787304
333.0615316 35.89316149

Name: +ve in-silico MS/MS by CFM-ID for GERMJTUOMAFORB-JVSQWTDWSA-N
ID: GERMJTUOMAFORB-JVSQWTDWSA-N
Comment: Energy2
Num peaks: 31
58.9683041 3.305535175
60.98395416 2.274129513
116.9334386 1.006460496
117.0698767 1.438943258
119.0855268 1.156951241
132.9647387 2.164155984
133.1011768 1.365293106
135.1168269 1.021744331
151.0309044 1.672750889
153.0465544 4.606555451
155.0622045 1.521347044
156.9647387 1.115268857
159.1168269 1.091182995
161.132477 0.9916741837
165.0465544 2.290487396
167.0622045 8.011243413
169.0778545 4.568949707
179.0622045 1.16278027
195.0935046 1.547024797
209.1091547 1.202704773
223.1248047 1.088122686
235.1248047 1.470787414
267.0742892 1.865736703
273.0040167 1.723710728
275.0196667 1.670646712
279.0742892 2.668494936
287.0196667 1.811414812
289.0353168 1.425731951
299.0196667 2.609071033
301.0353168 1.164435037
315.0509669 1.333794731

Name: +ve in-silico MS/MS by CFM-ID for JOTYCMRVUKRIRC-UHFFFAOYSA-N
ID: JOTYCMRVUKRIRC-UHFFFAOYSA-N
Comment: Energy0
Num peaks: 6
253.0495352 1.346152198
269.0444498 12.11400697
271.0600999 3.918793023
279.0287997 6.479407992
297.0393644 26.97404039
315.0499291 42.17807048

Name: +ve in-silico MS/MS by CFM-ID for JOTYCMRVUKRIRC-UHFFFAOYSA-N
ID: JOTYCMRVUKRIRC-UHFFFAOYSA-N
Comment: Energy1
Num peaks: 17
133.0284058 2.882805146
135.0076704 3.257759931
135.0440559 2.375081234
137.0233204 5.092246724
161.0233204 2.67625599
163.0389705 2.397199995
177.0182351 2.720058278
179.0338851 6.996618591
241.0495352 2.567129285
251.0338851 2.509226293
253.0495352 2.793298944
269.0444498 12.11193368
271.0600999 3.417120668
279.0287997 5.936945474
287.0550145 4.08610345
297.0393644 12.35905114
315.0499291 7.130123543

Name: +ve in-silico MS/MS by CFM-ID for JOTYCMRVUKRIRC-UHFFFAOYSA-N
ID: JOTYCMRVUKRIRC-UHFFFAOYSA-N
Comment: Energy2
Num peaks: 31
55.01784114 1.393443316
63.02292652 2.045306552
67.01784114 1.100570735
81.0334912 1.052545929
89.00219107 1.795267022
91.01784114 1.643907343
107.0491413 1.161705842
109.0284058 1.66766429
133.0284058 2.571601751
135.0076704 1.418540017
135.0440559 2.995653309
151.0389705 2.573662851
159.0076704 0.9755735813
161.0233204 2.015014289
163.0389705 2.980091228
177.0182351 2.156652367
179.0338851 2.306703509
209.0233204 1.43705937
211.0389705 2.162927317
225.0182351 3.319701806
227.0338851 0.936214155
229.0495352 1.821520364
231.0287997 2.957387094
239.0338851 3.44018815
241.0495352 1.661561009
251.0338851 3.685868005
253.0495352 5.090206899
255.0287997 1.589534034
269.0444498 5.921841954
279.0287997 8.264065758
297.0393644 4.610147682

Name: +ve in-silico MS/MS by CFM-ID for FGWWWUNZNJEQQX-MRXNPFEDSA-N
ID: FGWWWUNZNJEQQX-MRXNPFEDSA-N
Comment: Energy0
Num peaks: 6
39.02292652 4.815957976
41.03857658 4.315890599
273.0393644 6.55977042
301.034279 6.045399177
315.0499291 12.7092273
333.0604938 55.7396106

Name: +ve in-silico MS/MS by CFM-ID for FGWWWUNZNJEQQX-MRXNPFEDSA-N
ID: FGWWWUNZNJEQQX-MRXNPFEDSA-N
Comment: Energy1
Num peaks: 20
39.02292652 1.280071042
41.03857658 1.181142301
55.01784114 1.679006498
69.0334912 2.074011335
85.02840582 1.701257719
89.02332044 1.192570383
139.002585 2.842958073
155.0338851 1.268911096
215.0338851 2.165806373
217.0495352 1.158773156
255.0287997 1.272401089
273.0393644 5.344655073
277.034279 1.565472221
285.0393644 1.571088501
301.034279 10.61325168
303.0499291 2.386679061
305.0655792 4.449747516
315.0499291 11.463871
317.0291937 1.238883281
333.0604938 23.89512425

Name: +ve in-silico MS/MS by CFM-ID for FGWWWUNZNJEQQX-MRXNPFEDSA-N
ID: FGWWWUNZNJEQQX-MRXNPFEDSA-N
Comment: Energy2
Num peaks: 19
25.00727645 2.120275939
39.02292652 17.45439193
41.03857658 17.15469503
53.00219107 2.116576244
55.01784114 4.950397943
57.0334912 1.441681257
59.01275576 0.9425372487
69.0334912 10.72903567
83.01275576 4.258176617
85.02840582 2.431951924
92.99710569 1.383612611
95.01275576 1.308620441
137.0233204 3.930271755
191.0338851 1.23829089
219.0287997 2.000188771
243.0287997 1.329517541
255.0287997 2.20085417
257.0444498 2.131339538
285.0393644 1.384228428

Name: +ve in-silico MS/MS by CFM-ID for OLEZSRAOQOUXOE-HVEUFLKGSA-N
ID: OLEZSRAOQOUXOE-HVEUFLKGSA-N
Comment: Energy0
Num peaks: 6
137.0233204 1.829035136
153.0182351 6.321855777
157.0495352 1.977950659
233.0444498 1.6180174
275.0550145 14.47336065
293.0655792 57.5721573

Name: +ve in-silico MS/MS by CFM-ID for OLEZSRAOQOUXOE-HVEUFLKGSA-N
ID: OLEZSRAOQOUXOE-HVEUFLKGSA-N
Comment: Energy1
Num peaks: 14
51.02292652 2.096043579
95.01275576 13.36584762
97.02840582 9.415802644
99.04405588 2.920993855
137.0233204 3.89482153
153.0182351 11.89676872
179.0338851 1.416229457
245.0444498 3.73698564
247.0600999 2.36776035
249.0757499 2.409669058
257.0444498 1.491460041
265.0706646 4.422640464
275.0550145 7.912191574
293.0655792 13.15010761

Name: +ve in-silico MS/MS by CFM-ID for OLEZSRAOQOUXOE-HVEUFLKGSA-N
ID: OLEZSRAOQOUXOE-HVEUFLKGSA-N
Comment: Energy2
Num peaks: 31
39.02292652 1.257387809
41.00219107 3.031403733
43.01784114 1.42538138
51.02292652 1.310781512
53.00219107 2.372514274
55.01784114 0.9555656908
67.01784114 3.350608812
69.0334912 4.235900366
71.04914126 1.099151017
81.0334912 2.070031562
83.01275576 2.149717644
85.02840582 2.924139487
95.01275576 4.263372526
97.02840582 2.083080161
109.0284058 0.9878178018
111.0076704 1.734002899
111.0440559 2.5065931
113.0233204 3.640339119
115.0389705 1.834524352
121.0284058 3.328165831
125.0233204 2.009136244
127.0389705 2.985974365
129.0546206 1.005167646
137.0233204 10.57703493
139.0389705 2.066788093
153.0182351 8.664308883
165.0182351 1.315554396
215.0338851 1.187326551
251.0550145 1.007359965
257.0444498 1.41075661
275.0550145 1.38856918

Name: +ve in-silico MS/MS by CFM-ID for CVBNMWXECPZOLM-UHFFFAOYSA-N
ID: CVBNMWXECPZOLM-UHFFFAOYSA-N
Comment: Energy0
Num peaks: 6
125.0233204 3.478108267
207.0287997 2.661972003
301.034279 4.573351797
305.0655792 2.958352334
315.0499291 10.42345937
333.0604938 63.9636861

Name: +ve in-silico MS/MS by CFM-ID for CVBNMWXECPZOLM-UHFFFAOYSA-N
ID: CVBNMWXECPZOLM-UHFFFAOYSA-N
Comment: Energy1
Num peaks: 20
61.02840582 0.9408371436
125.0233204 3.281267653
127.0389705 2.705559474
137.0233204 1.216890765
139.0389705 1.088498998
167.0338851 1.168823255
207.0287997 7.07188789
273.0029789 0.9159566126
273.0393644 1.438912847
275.018629 2.062938058
275.0550145 1.265860197
277.034279 1.097339208
277.0706646 0.9551867566
279.0499291 1.754410214
301.034279 5.506941923
303.0499291 5.72530774
305.0655792 6.884382337
315.0499291 9.487301684
317.0291937 1.289292936
333.0604938 24.39393641

Name: +ve in-silico MS/MS by CFM-ID for CVBNMWXECPZOLM-UHFFFAOYSA-N
ID: CVBNMWXECPZOLM-UHFFFAOYSA-N
Comment: Energy2
Num peaks: 31
55.01784114 1.37349256
65.00219107 1.192253064
67.01784114 1.739917034
77.00219107 5.295756389
79.01784114 3.179736412
81.0334912 3.38255098
92.99710569 1.364659186
95.01275576 1.02048707
97.02840582 2.948265189
107.0127558 1.4825789
109.0284058 3.192273745
121.0284058 1.985265365
123.0440559 2.59787583
135.0076704 3.074589227
137.0233204 6.114602137
139.0389705 3.861159901
149.0233204 1.844760578
151.0389705 1.19812455
165.0182351 1.833493774
167.0338851 1.833047991
179.0338851 2.353638923
191.0338851 1.912583764
207.0287997 1.146604321
243.0287997 1.735646432
255.0287997 1.667790181
273.0393644 1.126167748
275.0550145 1.003777185
277.034279 1.41948478
301.034279 1.182151729
305.0655792 1.298067727
315.0499291 1.615452852

Name: +ve in-silico MS/MS by CFM-ID for RTBVFFUHPJTFCT-UHFFFAOYSA-N
ID: RTBVFFUHPJTFCT-UHFFFAOYSA-N
Comment: Energy0
Num peaks: 6
121.0284058 1.464682801
137.0233204 1.121814617
285.0393644 0.6171355528
287.0550145 0.6352240143
297.0393644 14.45222431
315.0499291 78.28788864

Name: +ve in-silico MS/MS by CFM-ID for RTBVFFUHPJTFCT-UHFFFAOYSA-N
ID: RTBVFFUHPJTFCT-UHFFFAOYSA-N
Comment: Energy1
Num peaks: 7
93.0334912 3.068903257
109.0284058 5.193650374
121.0284058 24.0325983
285.0393644 4.13265606
287.0550145 7.446775927
297.0393644 12.179902
315.0499291 26.21254915

Name: +ve in-silico MS/MS by CFM-ID for RTBVFFUHPJTFCT-UHFFFAOYSA-N
ID: RTBVFFUHPJTFCT-UHFFFAOYSA-N
Comment: Energy2
Num peaks: 26
39.02292652 1.443989983
53.00219107 2.027346721
55.01784114 1.475713175
65.00219107 1.264116751
67.01784114 4.582454094
69.0334912 3.191642065
77.00219107 2.127017088
81.0334912 1.220897521
83.01275576 1.937577671
85.02840582 1.038471492
91.01784114 2.247396333
92.99710569 1.207657147
93.0334912 3.728407484
95.01275576 2.275527031
107.0127558 6.928455239
109.0284058 5.532092744
121.0284058 3.1900725
127.0389705 1.454960223
135.0076704 8.922797229
137.0233204 5.997389732
153.0182351 4.397814759
163.0389705 2.816259008
269.0444498 4.006848738
273.0393644 1.413156494
287.0550145 1.59716222
297.0393644 4.337489633

Name: +ve in-silico MS/MS by CFM-ID for HZKGRCIKQBHSNA-NFAWXSAZSA-N
ID: HZKGRCIKQBHSNA-NFAWXSAZSA-N
Comment: Energy0
Num peaks: 30
127.0309044 1.944731629
129.0465544 1.215616466
132.9647387 1.29631033
134.9803888 0.5683638649
153.0465544 0.5818348425
155.0622045 0.5583578416
167.0622045 0.8236545023
169.0778545 1.148585605
211.1248047 0.6417683345
215.0066035 1.335936533
217.0222536 0.9289162088
231.0379037 0.6342432241
243.0379037 0.6397219919
245.0535537 1.3229789
261.0040167 2.194040239
263.0196667 2.230194883
273.0040167 0.6042955581
275.0196667 0.6884216306
288.9989313 0.7674913548
291.0145814 1.911639907
293.0302314 1.33375606
301.0353168 1.313577224
303.0145814 0.5937688898
303.0509669 1.207493444
305.0302314 1.336392603
305.0666169 0.8778401002
307.0458815 1.54280965
315.0509669 14.57664266
317.0302314 1.548335939
333.0615316 34.09157492

Name: +ve in-silico MS/MS by CFM-ID for HZKGRCIKQBHSNA-NFAWXSAZSA-N
ID: HZKGRCIKQBHSNA-NFAWXSAZSA-N
Comment: Energy1
Num peaks: 31
39.02292652 1.838552758
51.02292652 1.847135091
53.03857658 3.668435113
89.01525429 1.19298177
101.0152543 1.128574016
103.0309044 1.03625712
113.0152543 2.713159544
115.0309044 2.283553771
117.0465544 1.765697957
125.0152543 1.354753302
127.0309044 2.512426473
129.0465544 2.415046156
134.9803888 1.119227593
153.0465544 1.138471218
155.0622045 1.247944958
167.0622045 1.036707164
200.9909535 1.478288092
203.0066035 1.214370292
205.0222536 1.043626794
215.0066035 2.375765418
217.0222536 2.059007795
258.9883666 2.657226884
261.0040167 1.292840439
263.0196667 2.644117842
269.0535537 1.572077374
289.0353168 1.039203763
303.0509669 1.561398262
305.0666169 1.036074545
315.0509669 2.601428814
317.0302314 1.449140436
333.0615316 9.233578868

Name: +ve in-silico MS/MS by CFM-ID for HZKGRCIKQBHSNA-NFAWXSAZSA-N
ID: HZKGRCIKQBHSNA-NFAWXSAZSA-N
Comment: Energy2
Num peaks: 31
39.02292652 2.031920393
41.03857658 2.036574378
51.02292652 1.815088133
53.03857658 1.940036738
79.05422664 1.98798993
98.99960423 1.566574558
101.0152543 1.898189804
125.0152543 2.428993744
127.0309044 3.748642693
129.0465544 1.981922209
131.0622045 1.511523475
132.9647387 2.275070963
153.0465544 2.514674736
158.9803888 1.392830631
167.0622045 4.358584247
169.0778545 3.667286364
199.0116889 1.362646004
201.027339 1.709439964
209.1091547 0.9530558532
213.027339 1.033278363
215.0066035 1.369902174
227.042989 1.115090763
243.0379037 1.345634186
261.0040167 1.27362399
263.0196667 0.9870994752
267.0509669 1.178423409
270.9883666 1.342280308
273.0040167 1.257386624
287.0196667 1.493207514
289.0353168 1.256723463
317.0302314 2.214963147

Name: +ve in-silico MS/MS by CFM-ID for PHWNDHXZDCXMCU-AWEZNQCLSA-N
ID: PHWNDHXZDCXMCU-AWEZNQCLSA-N
Comment: Energy0
Num peaks: 6
85.02840582 1.571956907
249.0757499 1.698235003
261.0393644 5.313104729
263.0550145 2.008883862
275.0550145 16.88153605
293.0655792 66.31930336

Name: +ve in-silico MS/MS by CFM-ID for PHWNDHXZDCXMCU-AWEZNQCLSA-N
ID: PHWNDHXZDCXMCU-AWEZNQCLSA-N
Comment: Energy1
Num peaks: 11
207.0287997 1.844092579
209.0444498 2.504608451
233.0444498 2.171367327
235.0600999 1.898066273
257.0444498 1.762578699
261.0393644 6.631345365
263.0550145 3.214886111
265.0706646 16.40138521
275.0550145 16.82384016
277.034279 1.523067839
293.0655792 26.37582492

Name: +ve in-silico MS/MS by CFM-ID for PHWNDHXZDCXMCU-AWEZNQCLSA-N
ID: PHWNDHXZDCXMCU-AWEZNQCLSA-N
Comment: Energy2
Num peaks: 31
15.02292652 1.260004537
25.00727645 1.080100133
29.00219107 1.354302397
41.00219107 3.624903729
45.0334912 1.73121402
53.00219107 5.850946079
55.01784114 5.9577524
57.0334912 3.172881725
59.01275576 1.329419545
69.0334912 1.852256526
83.01275576 5.195805337
84.99202031 1.7053343
85.02840582 6.417488453
151.0389705 0.9650384973
193.0495352 1.467737529
207.0651853 1.208109747
209.0444498 1.217895482
219.0651853 1.681660297
231.0651853 2.173790846
233.0444498 2.454191297
243.0287997 1.915079366
245.0444498 7.929362816
247.0600999 2.529765408
249.0757499 1.077879935
257.0444498 1.678525844
259.0237144 1.29380593
261.0393644 2.552941527
263.0550145 2.225058087
265.0706646 1.908489016
275.0550145 3.699801466
277.034279 1.986604374

Name: +ve in-silico MS/MS by CFM-ID for WLSLSHYMTUVYSP-ZANVPECISA-N
ID: WLSLSHYMTUVYSP-ZANVPECISA-N
Comment: Energy0
Num peaks: 6
287.0550145 1.516018606
289.034279 1.887200239
289.0706646 2.302213731
305.0655792 2.405804728
315.0499291 3.432470234
333.0604938 81.38928112

Name: +ve in-silico MS/MS by CFM-ID for WLSLSHYMTUVYSP-ZANVPECISA-N
ID: WLSLSHYMTUVYSP-ZANVPECISA-N
Comment: Energy1
Num peaks: 10
261.0757499 1.823702691
277.0706646 4.128313071
285.0393644 1.939572911
287.0550145 3.680639654
289.0706646 5.247518747
301.034279 2.235035896
303.0499291 3.170788487
305.0655792 22.01776493
315.0499291 6.450023397
333.0604938 30.70207844

Name: +ve in-silico MS/MS by CFM-ID for WLSLSHYMTUVYSP-ZANVPECISA-N
ID: WLSLSHYMTUVYSP-ZANVPECISA-N
Comment: Energy2
Num peaks: 31
41.00219107 1.648222593
53.00219107 2.921647004
55.01784114 2.450092548
57.0334912 1.843475414
71.01275576 1.106307706
123.0440559 1.750389205
191.0338851 3.979593748
205.0495352 3.693034114
217.0495352 2.300705445
231.0287997 2.632276313
233.0444498 1.551718668
243.0287997 2.983791821
245.0444498 2.043434491
247.0237144 1.177183617
257.0444498 3.756164789
259.0237144 7.867376417
261.0393644 2.808625867
261.0757499 1.54927453
263.0550145 2.053465075
271.0237144 3.816273063
271.0600999 1.128769459
273.0393644 2.702013297
277.0706646 1.308616166
285.0393644 2.214429868
287.018629 1.902432629
287.0550145 5.21661923
289.034279 2.366632753
299.018629 1.235871115
301.034279 1.495454948
305.0655792 2.616932161
315.0499291 2.625460699

Name: +ve in-silico MS/MS by CFM-ID for CFHFUHISZSGRFT-UHFFFAOYSA-N
ID: CFHFUHISZSGRFT-UHFFFAOYSA-N
Comment: Energy0
Num peaks: 6
15.02292652 0.3888456258
285.0393644 0.4930139272
287.0550145 0.4810836363
297.0393644 15.81497241
299.018629 0.9198412782
315.0499291 79.83819519

Name: +ve in-silico MS/MS by CFM-ID for CFHFUHISZSGRFT-UHFFFAOYSA-N
ID: CFHFUHISZSGRFT-UHFFFAOYSA-N
Comment: Energy1
Num peaks: 6
271.0237144 1.839443921
273.0393644 2.03463989
285.0393644 3.054067374
287.0550145 8.563571877
297.0393644 19.55720343
315.0499291 50.74758173

Name: +ve in-silico MS/MS by CFM-ID for CFHFUHISZSGRFT-UHFFFAOYSA-N
ID: CFHFUHISZSGRFT-UHFFFAOYSA-N
Comment: Energy2
Num peaks: 31
15.02292652 1.944929304
39.02292652 2.918235805
41.00219107 1.346077539
51.02292652 1.138090776
53.00219107 1.369697047
55.01784114 1.354725188
67.01784114 3.669847503
71.01275576 1.146064052
113.0233204 2.472941117
139.0389705 1.34205646
173.0233204 1.529856125
181.0131497 1.716414702
199.0389705 1.43552046
201.0182351 1.349408197
215.0338851 2.141338784
225.0182351 1.653824305
227.0338851 4.49326236
229.0131497 2.866043777
241.0131497 4.478666797
243.0287997 2.235705565
253.0131497 4.336050876
255.0287997 2.338930192
257.0080643 1.631569806
269.0080643 1.0416305
269.0444498 5.634624612
271.0237144 3.795447855
273.0393644 1.105175455
285.0393644 1.623992788
287.0550145 1.474066752
297.0393644 8.939211636
299.018629 2.100775237

Name: +ve in-silico MS/MS by CFM-ID for GEMHDCJCWRUUDD-INIZCTEOSA-N
ID: GEMHDCJCWRUUDD-INIZCTEOSA-N
Comment: Energy0
Num peaks: 6
137.0233204 0.3472296832
273.0393644 0.3337538525
287.0550145 0.3336252247
297.0393644 24.9235324
299.018629 0.7377354111
315.0499291 70.59319621

Name: +ve in-silico MS/MS by CFM-ID for GEMHDCJCWRUUDD-INIZCTEOSA-N
ID: GEMHDCJCWRUUDD-INIZCTEOSA-N
Comment: Energy1
Num peaks: 6
269.0444498 2.318866803
273.0393644 2.096993309
285.0393644 2.712561007
287.0550145 10.08459848
297.0393644 30.62205795
315.0499291 33.69668812

Name: +ve in-silico MS/MS by CFM-ID for GEMHDCJCWRUUDD-INIZCTEOSA-N
ID: GEMHDCJCWRUUDD-INIZCTEOSA-N
Comment: Energy2
Num peaks: 31
39.02292652 1.403489768
41.00219107 1.231107766
53.00219107 1.481446784
67.01784114 1.586706517
68.99710569 1.579329888
69.0334912 1.222724946
83.01275576 2.791530293
85.02840582 3.012805562
105.0334912 1.184630682
111.0076704 1.997205439
111.0440559 1.219566518
121.0284058 2.43581026
125.0233204 1.865380123
127.0389705 1.597086549
137.0233204 1.956723125
149.0233204 1.072776382
153.0182351 9.620450914
202.9974996 3.960990639
205.0131497 1.583382514
227.0338851 1.056270127
239.0338851 1.335692283
253.0131497 2.301940109
255.0287997 4.52661022
267.0287997 1.264528484
269.0080643 1.07364308
269.0444498 7.27809486
271.0237144 1.923377022
273.0393644 2.645778706
287.0550145 1.553491902
297.0393644 9.990433933
299.018629 1.71441551

Name: +ve in-silico MS/MS by CFM-ID for PEKVXUBDORIMOH-JTQLQIEISA-N
ID: PEKVXUBDORIMOH-JTQLQIEISA-N
Comment: Energy0
Num peaks: 6
229.0495352 6.102857931
235.0237144 3.305541314
247.0600999 4.443723527
257.0444498 19.36589696
275.0550145 31.14161803
293.0655792 15.99220417

Name: +ve in-silico MS/MS by CFM-ID for PEKVXUBDORIMOH-JTQLQIEISA-N
ID: PEKVXUBDORIMOH-JTQLQIEISA-N
Comment: Energy1
Num peaks: 14
57.0334912 4.31558635
69.0334912 4.332682024
87.04405588 2.501001859
189.0182351 5.223883706
217.0131497 3.406701428
227.0338851 1.93568701
229.0495352 9.316816312
231.0651853 3.061554675
233.0080643 2.11656588
235.0237144 5.678079852
247.0600999 5.569004332
257.0444498 17.50377784
275.0550145 12.96592248
293.0655792 3.848990248

Name: +ve in-silico MS/MS by CFM-ID for PEKVXUBDORIMOH-JTQLQIEISA-N
ID: PEKVXUBDORIMOH-JTQLQIEISA-N
Comment: Energy2
Num peaks: 25
39.02292652 4.479230908
41.00219107 1.703276881
41.03857658 2.682426744
43.01784114 1.809245664
57.0334912 3.617369725
59.04914126 1.169321742
67.01784114 2.919686249
69.0334912 3.537657676
83.01275576 2.665034445
91.01784114 1.159343106
165.0182351 1.428196729
181.0131497 2.960725492
189.0182351 17.65541759
191.0338851 2.608861508
193.0131497 1.555202967
207.0287997 1.382316058
217.0131497 2.417795193
227.0338851 1.792211294
229.0495352 8.507520871
231.0287997 1.480507336
231.0651853 3.213354713
235.0237144 1.288672822
247.0600999 1.341164398
257.0444498 6.188355856
275.0550145 1.194880096

Name: +ve in-silico MS/MS by CFM-ID for VDFOHPZYWVBCGL-UHFFFAOYSA-N
ID: VDFOHPZYWVBCGL-UHFFFAOYSA-N
Comment: Energy0
Num peaks: 6
273.0393644 4.517624524
283.0237144 1.552368908
301.034279 19.48199265
303.0499291 2.974692349
315.0499291 11.40348323
333.0604938 50.98413959

Name: +ve in-silico MS/MS by CFM-ID for VDFOHPZYWVBCGL-UHFFFAOYSA-N
ID: VDFOHPZYWVBCGL-UHFFFAOYSA-N
Comment: Energy1
Num peaks: 11
243.0287997 1.754445722
255.0287997 2.026422324
271.0237144 2.198261238
273.0393644 11.19492418
283.0237144 3.439716914
285.0393644 2.22791839
301.034279 16.32871024
303.0499291 3.887408834
305.0655792 4.988160332
315.0499291 11.81902683
333.0604938 21.35351531

Name: +ve in-silico MS/MS by CFM-ID for VDFOHPZYWVBCGL-UHFFFAOYSA-N
ID: VDFOHPZYWVBCGL-UHFFFAOYSA-N
Comment: Energy2
Num peaks: 31
57.0334912 0.9351071816
97.02840582 1.798863557
123.0440559 1.164896348
139.0389705 3.782772882
149.0233204 1.063272627
151.002585 4.119573481
151.0389705 1.200952819
165.0182351 1.877299596
167.0338851 1.706385081
178.9974996 3.094388498
193.0131497 0.9599191785
215.0338851 2.36961706
217.0131497 3.720125683
217.0495352 1.03051977
229.0131497 1.262471805
243.0287997 7.635569564
245.0080643 1.821231682
245.0444498 2.963027257
255.0287997 4.504121688
257.0444498 4.246817742
259.0237144 2.658911636
269.0080643 0.9158726829
271.0237144 3.437337152
273.0393644 4.712758109
283.0237144 2.404374812
285.0393644 4.708285981
287.018629 1.438350849
287.0550145 1.45369616
289.034279 1.141806292
301.034279 1.506025783
315.0499291 1.016633255

Name: +ve in-silico MS/MS by CFM-ID for NTSSJRYAMLGBMZ-UHFFFAOYSA-N
ID: NTSSJRYAMLGBMZ-UHFFFAOYSA-N
Comment: Energy0
Num peaks: 6
109.0284058 2.002401646
301.034279 1.887670532
303.0499291 1.314299328
305.0655792 2.042590191
315.0499291 13.45646242
333.0604938 68.33292156

Name: +ve in-silico MS/MS by CFM-ID for NTSSJRYAMLGBMZ-UHFFFAOYSA-N
ID: NTSSJRYAMLGBMZ-UHFFFAOYSA-N
Comment: Energy1
Num peaks: 19
41.00219107 1.049792262
109.0284058 2.902462155
111.0440559 1.546234467
223.0237144 3.332202608
231.0287997 0.8750487378
261.0393644 1.009462582
263.0550145 1.047231007
273.0393644 1.746904756
275.0550145 0.8775576526
277.0706646 0.7571263257
285.0393644 0.7566319266
287.0550145 1.615270936
289.034279 1.196456319
301.034279 4.380511027
303.0499291 7.812924617
305.0655792 9.975893072
315.0499291 10.87216246
317.0291937 1.221824361
333.0604938 27.11826178

Name: +ve in-silico MS/MS by CFM-ID for NTSSJRYAMLGBMZ-UHFFFAOYSA-N
ID: NTSSJRYAMLGBMZ-UHFFFAOYSA-N
Comment: Energy2
Num peaks: 31
41.00219107 1.662496024
51.02292652 1.621402079
75.02292652 1.657957017
79.01784114 3.270859241
93.0334912 1.274030266
107.0127558 1.35324301
109.0284058 5.716845073
119.0127558 1.620798585
121.0284058 3.945443223
131.0127558 3.269921647
133.0284058 1.079318678
135.0076704 4.482026156
135.0440559 1.154106201
137.0233204 1.999011512
153.0182351 1.911435064
159.0076704 1.637773166
161.0233204 1.286198864
163.0389705 1.237648116
181.0131497 1.272285445
203.0338851 2.572453121
231.0287997 1.073566533
261.0393644 1.389129028
263.0550145 1.286007725
275.0550145 1.796661875
287.0550145 1.313134664
289.034279 1.40864201
301.034279 1.278117955
303.0499291 1.732819563
305.0655792 1.13010673
315.0499291 2.787061285
317.0291937 1.066426689

Name: +ve in-silico MS/MS by CFM-ID for SKCSQJGCWHCXHU-LUAWRHEFSA-N
ID: SKCSQJGCWHCXHU-LUAWRHEFSA-N
Comment: Energy0
Num peaks: 11
129.0182351 2.684969704
173.0597059 3.130054343
201.0546206 8.792864907
203.0702706 2.484040482
219.0651853 4.508281239
229.0495352 9.768880548
231.0651853 2.343198242
247.0600999 9.695216877
257.0444498 10.76477792
275.0550145 19.31615266
293.0655792 7.56811544

Name: +ve in-silico MS/MS by CFM-ID for SKCSQJGCWHCXHU-LUAWRHEFSA-N
ID: SKCSQJGCWHCXHU-LUAWRHEFSA-N
Comment: Energy1
Num peaks: 17
73.02840582 2.927704489
129.0182351 1.585619356
163.0389705 2.147974475
171.0440559 1.548474919
173.0597059 3.379354188
187.0389705 3.740983063
199.0389705 2.553943064
201.0546206 13.34522141
203.0702706 3.544800735
219.0651853 1.971741317
227.0338851 1.954298314
229.0495352 12.08855962
231.0651853 5.76071451
247.0600999 10.46757836
257.0444498 5.792848488
275.0550145 6.461010204
293.0655792 1.670211613

Name: +ve in-silico MS/MS by CFM-ID for SKCSQJGCWHCXHU-LUAWRHEFSA-N
ID: SKCSQJGCWHCXHU-LUAWRHEFSA-N
Comment: Energy2
Num peaks: 17
27.02292652 2.153915421
68.99710569 6.434211587
71.01275576 1.759903544
73.02840582 2.183927307
139.002585 2.305660145
141.0182351 1.386436757
147.0440559 2.510036556
161.0597059 3.150388206
171.0440559 4.388030007
173.0597059 27.01523863
175.075356 5.349677653
187.0389705 4.428607017
199.0389705 1.614609863
201.0546206 9.65337671
203.0702706 2.942892824
229.0495352 1.686169358
231.0651853 1.481938433

Name: +ve in-silico MS/MS by CFM-ID for LRYORSJIDYKJNR-QIRZIZBZSA-N
ID: LRYORSJIDYKJNR-QIRZIZBZSA-N
Comment: Energy0
Num peaks: 6
168.9414164 4.159249408
180.9414164 2.56855621
182.9570665 2.175688959
297.0848538 4.168170181
317.0302314 4.435450105
333.0615316 69.03584646

Name: +ve in-silico MS/MS by CFM-ID for LRYORSJIDYKJNR-QIRZIZBZSA-N
ID: LRYORSJIDYKJNR-QIRZIZBZSA-N
Comment: Energy1
Num peaks: 18
39.02292652 1.999439352
41.03857658 1.032101183
53.03857658 5.723046676
55.05422664 1.64396376
154.9257664 2.073453946
164.9101163 1.925058762
168.9414164 3.967474919
177.1273916 0.9290988792
180.9414164 2.612823642
182.9570665 1.302298771
274.9832812 1.411893213
276.9989313 0.9649702586
279.0145814 1.08214378
293.0302314 1.034539843
297.0848538 1.738700356
315.0509669 3.158429127
317.0302314 3.49350625
333.0615316 43.9102881

Name: +ve in-silico MS/MS by CFM-ID for LRYORSJIDYKJNR-QIRZIZBZSA-N
ID: LRYORSJIDYKJNR-QIRZIZBZSA-N
Comment: Energy2
Num peaks: 31
39.02292652 7.674238073
41.03857658 1.797885963
51.02292652 1.497012079
53.03857658 14.07234892
55.05422664 8.908840748
57.06987671 0.8237484052
65.03857658 0.8983068211
74.99960423 1.165611433
102.9177885 1.258441879
121.1011768 2.61305335
130.9490886 0.8102238581
132.9647387 3.63490836
133.1011768 0.9804712484
144.9647387 2.435730381
146.9803888 2.034147793
147.0804414 2.493294523
149.0960915 3.468943143
151.1117415 1.2873517
152.9101163 3.180148913
163.1117415 1.028714823
164.9101163 1.546456449
166.9257664 1.654854977
168.9414164 1.84987366
180.9414164 1.817104692
246.9883666 1.022999818
249.0040167 2.443138013
255.0379037 0.8180840557
279.0145814 0.8653155107
281.0535537 1.542095846
303.0145814 1.190761593
317.0302314 2.063706343

Name: +ve in-silico MS/MS by CFM-ID for HOZBZDJZIGVGHQ-UHFFFAOYSA-N
ID: HOZBZDJZIGVGHQ-UHFFFAOYSA-N
Comment: Energy0
Num peaks: 6
167.0338851 0.396640564
269.0444498 1.559132713
271.0600999 0.5224553439
285.0393644 13.41697886
287.0550145 3.363286201
315.0499291 78.7142352

Name: +ve in-silico MS/MS by CFM-ID for HOZBZDJZIGVGHQ-UHFFFAOYSA-N
ID: HOZBZDJZIGVGHQ-UHFFFAOYSA-N
Comment: Energy1
Num peaks: 6
257.0444498 1.290417071
269.0444498 4.641888784
285.0393644 18.38274342
287.0550145 6.627677675
299.018629 2.080092284
315.0499291 61.68832004

Name: +ve in-silico MS/MS by CFM-ID for HOZBZDJZIGVGHQ-UHFFFAOYSA-N
ID: HOZBZDJZIGVGHQ-UHFFFAOYSA-N
Comment: Energy2
Num peaks: 18
55.01784114 2.748616954
79.01784114 1.608246455
111.0076704 2.012447617
123.0440559 1.500034078
135.0076704 2.09301997
137.0233204 2.611112707
165.0182351 3.572501803
213.0182351 1.578282755
215.0338851 1.375139269
225.0546206 3.800010271
241.0495352 12.72427027
243.0287997 1.95835815
257.0444498 13.61368551
269.0444498 14.67285418
271.0237144 1.748422111
271.0600999 1.862887394
285.0393644 8.60828486
287.0550145 3.202947144

Name: +ve in-silico MS/MS by CFM-ID for AZXDUXHNBXWISJ-GDBMZVCRSA-N
ID: AZXDUXHNBXWISJ-GDBMZVCRSA-N
Comment: Energy0
Num peaks: 6
111.0440559 3.761989229
121.0284058 16.94654669
123.0440559 7.73067657
153.0182351 8.090108963
315.0499291 6.600395626
333.0604938 38.91494233

Name: +ve in-silico MS/MS by CFM-ID for AZXDUXHNBXWISJ-GDBMZVCRSA-N
ID: AZXDUXHNBXWISJ-GDBMZVCRSA-N
Comment: Energy1
Num peaks: 18
41.00219107 1.117418175
121.0284058 4.988955648
123.0440559 8.295238886
137.0233204 4.122529745
139.0389705 1.417015916
151.0389705 1.461269051
153.0182351 4.331947928
167.0338851 3.501010019
211.0237144 1.815280071
287.0550145 2.302329308
289.034279 1.182022488
291.0499291 1.149581489
301.034279 1.365627782
303.0499291 5.841167558
305.0655792 6.368140825
315.0499291 9.047882594
317.0291937 1.725209147
333.0604938 21.02800965

Name: +ve in-silico MS/MS by CFM-ID for AZXDUXHNBXWISJ-GDBMZVCRSA-N
ID: AZXDUXHNBXWISJ-GDBMZVCRSA-N
Comment: Energy2
Num peaks: 24
39.02292652 2.630719168
49.00727645 2.790084903
65.03857658 3.242708187
67.01784114 2.172270678
69.0334912 2.770352521
81.0334912 2.061557587
83.01275576 2.006491639
85.02840582 2.786795378
93.0334912 1.8330828
95.04914126 1.949790309
107.0491413 2.878900268
109.0284058 1.988621981
111.0076704 1.755462259
111.0440559 1.948944671
121.0284058 10.68200414
123.0440559 3.200112773
125.0233204 1.992281164
127.0389705 1.865186786
135.0076704 1.662522447
137.0233204 16.92502593
139.0389705 1.366771036
149.0233204 2.729023624
153.0182351 5.401581585
167.0338851 1.959882598

Name: +ve in-silico MS/MS by CFM-ID for XUFSGVREMRKLBR-UHFFFAOYSA-N
ID: XUFSGVREMRKLBR-UHFFFAOYSA-N
Comment: Energy0
Num peaks: 6
109.0284058 0.7899790872
121.0284058 7.167357719
137.0233204 1.662554005
285.0393644 0.6370742238
297.0393644 12.77482308
315.0499291 73.27894446

Name: +ve in-silico MS/MS by CFM-ID for XUFSGVREMRKLBR-UHFFFAOYSA-N
ID: XUFSGVREMRKLBR-UHFFFAOYSA-N
Comment: Energy1
Num peaks: 7
93.0334912 3.366640807
109.0284058 3.856770084
121.0284058 39.23951149
285.0393644 3.88762036
287.0550145 6.100105519
297.0393644 8.49772062
315.0499291 17.7761629

Name: +ve in-silico MS/MS by CFM-ID for XUFSGVREMRKLBR-UHFFFAOYSA-N
ID: XUFSGVREMRKLBR-UHFFFAOYSA-N
Comment: Energy2
Num peaks: 23
39.02292652 1.414101661
49.00727645 4.485431213
51.02292652 1.622129971
63.02292652 5.362953642
65.00219107 2.993860556
65.03857658 4.892937154
67.01784114 2.113493503
69.0334912 2.479360624
77.00219107 8.423098009
79.01784114 4.866016877
81.0334912 3.578072794
91.01784114 2.811882521
93.0334912 3.207681706
107.0127558 1.821385921
109.0284058 2.634697052
121.0284058 6.865096324
135.0076704 6.055133424
137.0233204 4.721555338
153.0182351 2.781417229
239.0338851 1.435214592
241.0495352 1.742899858
269.0444498 1.463712326
297.0393644 2.753188576

Name: +ve in-silico MS/MS by CFM-ID for WYOWYUFYWZWWCA-RXMQYKEDSA-N
ID: WYOWYUFYWZWWCA-RXMQYKEDSA-N
Comment: Energy0
Num peaks: 10
153.0182351 5.023554452
169.0131497 3.286674074
229.0495352 1.055466646
247.0600999 9.589994167
249.0029789 1.569056558
249.0757499 3.333897347
251.018629 4.95731412
257.0444498 2.869396915
275.0550145 15.75618139
293.0655792 33.13345538

Name: +ve in-silico MS/MS by CFM-ID for WYOWYUFYWZWWCA-RXMQYKEDSA-N
ID: WYOWYUFYWZWWCA-RXMQYKEDSA-N
Comment: Energy1
Num peaks: 31
39.02292652 0.9139013845
41.03857658 1.664733296
43.05422664 1.286730051
67.01784114 1.5719165
69.0334912 2.356710539
109.0284058 10.89263396
111.0440559 7.045411365
113.0597059 1.423624567
123.0440559 0.9165222342
137.0233204 1.83199472
139.0389705 1.14918071
141.0546206 1.864617179
153.0182351 1.803091807
169.0131497 0.8744334813
181.0131497 2.107387462
183.0287997 0.9811093069
189.0182351 1.444089417
205.0495352 0.8803379446
219.0651853 1.007182485
229.0495352 1.715022669
231.0287997 0.9019292194
233.0080643 2.21715061
235.0237144 1.344815186
245.0444498 1.1774334
247.0600999 7.674341318
249.0757499 3.180369426
257.0444498 3.032717177
263.0550145 0.9536868642
265.0706646 1.22010432
275.0550145 8.861479231
293.0655792 6.16913164

Name: +ve in-silico MS/MS by CFM-ID for WYOWYUFYWZWWCA-RXMQYKEDSA-N
ID: WYOWYUFYWZWWCA-RXMQYKEDSA-N
Comment: Energy2
Num peaks: 31
39.02292652 3.014484272
41.03857658 1.949943173
65.00219107 3.538523008
67.01784114 2.335866715
69.0334912 1.773158929
80.99710569 3.839204266
83.01275576 1.845785192
85.02840582 1.368602543
87.04405588 1.714902223
92.99710569 1.523608262
95.01275576 1.575925119
96.99202031 2.281723111
97.02840582 1.216515657
99.00767038 1.394133862
109.0284058 2.722341658
111.0076704 3.7404247
125.0233204 4.304623828
135.0076704 1.573816265
137.0233204 2.599508854
139.0389705 1.395984721
141.0182351 1.507245007
151.002585 2.017299308
153.0182351 4.423397163
169.0131497 3.27524221
181.0131497 2.82722209
194.9924142 3.443441201
197.0080643 3.556304169
205.0131497 1.049146043
229.0495352 1.276737427
233.0080643 1.363305382
235.0237144 1.856797704

Name: +ve in-silico MS/MS by CFM-ID for QZYZPZAPRHESDA-UHFFFAOYSA-N
ID: QZYZPZAPRHESDA-UHFFFAOYSA-N
Comment: Energy0
Num peaks: 6
257.0444498 2.246289148
267.0287997 1.373267009
269.0444498 14.52279305
271.0600999 6.701325031
297.0393644 19.1701613
315.0499291 47.13867282

Name: +ve in-silico MS/MS by CFM-ID for QZYZPZAPRHESDA-UHFFFAOYSA-N
ID: QZYZPZAPRHESDA-UHFFFAOYSA-N
Comment: Energy1
Num peaks: 11
211.0389705 2.677530708
241.0495352 3.865662372
257.0444498 3.381295347
267.0287997 2.78095014
269.0444498 19.95331117
271.0600999 6.417899433
279.0287997 3.548335244
285.0393644 2.77025978
287.0550145 6.902254909
297.0393644 17.0713143
315.0499291 11.18303678

Name: +ve in-silico MS/MS by CFM-ID for QZYZPZAPRHESDA-UHFFFAOYSA-N
ID: QZYZPZAPRHESDA-UHFFFAOYSA-N
Comment: Energy2
Num peaks: 18
39.02292652 2.962489296
65.00219107 4.491576602
211.0389705 6.583272784
213.0546206 2.606761566
215.0338851 1.57322434
225.0546206 5.858791748
227.0338851 3.865478868
229.0495352 7.276403358
239.0338851 6.161139686
243.0651853 3.345693855
251.0338851 4.268181899
253.0495352 7.050122517
255.0287997 8.175713149
257.0444498 3.069287967
269.0444498 6.4131398
271.0600999 1.938360786
279.0287997 2.393742043
297.0393644 2.058272711

Name: +ve in-silico MS/MS by CFM-ID for ABDRCZBRWYOHQL-CBBWQLFWSA-N
ID: ABDRCZBRWYOHQL-CBBWQLFWSA-N
Comment: Energy0
Num peaks: 31
55.05422664 1.526938307
79.05422664 0.9103902481
81.06987671 1.20596028
83.08552677 0.7907263185
99.08044139 1.398234583
101.0960915 0.950248342
166.9257664 2.155984598
168.9414164 2.636991052
180.9414164 0.7699481511
194.9570665 0.8331983716
204.9414164 0.8833220674
206.9570665 0.9354440803
210.9883666 0.9599153831
224.9676312 0.8117758812
232.9727166 1.021242597
244.9727166 2.439041024
246.9883666 3.090874808
249.0040167 1.07660748
250.9832812 2.004666319
251.0196667 0.9174486929
260.9676312 0.7735499544
262.9832812 1.367843493
264.9989313 1.620329525
267.0145814 0.906931034
288.9989313 1.747651384
291.0145814 2.063815853
297.0848538 2.605874367
303.0145814 1.490705479
305.0302314 1.209529082
317.0302314 2.39265022
333.0615316 37.00811386

Name: +ve in-silico MS/MS by CFM-ID for ABDRCZBRWYOHQL-CBBWQLFWSA-N
ID: ABDRCZBRWYOHQL-CBBWQLFWSA-N
Comment: Energy1
Num peaks: 31
39.02292652 3.332999505
41.03857658 2.117934413
55.05422664 1.965718576
57.06987671 1.091703555
81.06987671 1.569099164
107.0855268 2.417073769
164.9101163 3.923039419
168.9414164 1.358973192
178.9257664 2.310008966
180.9414164 1.601173925
182.9570665 1.240502056
192.9414164 0.9162773599
204.9414164 2.94905765
206.9570665 4.068800467
208.9727166 0.8430764672
222.9519811 2.665640606
224.9676312 2.622381573
230.9570665 1.269584193
232.9727166 1.626706189
244.9727166 2.700342502
246.9883666 6.109497778
248.9676312 0.9634417686
249.0040167 1.148212735
260.9676312 1.833794587
262.9832812 3.978609372
264.9989313 8.005623766
276.9989313 2.224039635
288.9989313 1.492993466
291.0145814 1.041514579
293.0302314 1.322988134
333.0615316 4.890356424

Name: +ve in-silico MS/MS by CFM-ID for ABDRCZBRWYOHQL-CBBWQLFWSA-N
ID: ABDRCZBRWYOHQL-CBBWQLFWSA-N
Comment: Energy2
Num peaks: 31
39.02292652 2.116482325
49.00727645 2.040176637
51.02292652 1.328109012
53.03857658 1.597955586
55.05422664 5.700286125
57.06987671 1.523929795
65.03857658 5.992395445
67.05422664 2.206411864
69.06987671 1.457567036
74.99960423 1.25589273
79.05422664 2.350910848
83.08552677 1.188571485
84.98395416 2.143448995
86.99960423 1.304658397
89.01525429 2.203802571
130.9490886 1.699729001
132.9647387 1.232530631
152.9101163 1.157037058
156.9647387 1.55113309
158.9803888 1.307712336
166.9257664 2.394320789
178.9257664 2.23874081
180.9414164 2.151974758
194.9570665 1.091762804
208.9727166 1.150821447
208.9960388 1.365500278
213.027339 1.057547971
218.9570665 2.222319713
228.9414164 1.675940399
232.9727166 1.756256486
317.0302314 2.329996076

Name: +ve in-silico MS/MS by CFM-ID for UZOHDKGTYVTYDZ-UHFFFAOYSA-N
ID: UZOHDKGTYVTYDZ-UHFFFAOYSA-N
Comment: Energy0
Num peaks: 6
151.0389705 0.9399811819
269.0444498 14.18077424
271.0600999 4.428660757
279.0287997 3.959319857
297.0393644 24.46317576
315.0499291 47.09702767

Name: +ve in-silico MS/MS by CFM-ID for UZOHDKGTYVTYDZ-UHFFFAOYSA-N
ID: UZOHDKGTYVTYDZ-UHFFFAOYSA-N
Comment: Energy1
Num peaks: 10
133.0284058 3.29986256
137.0233204 12.12968452
177.0182351 4.401508484
179.0338851 6.476515801
269.0444498 18.31131225
271.0600999 3.64730427
279.0287997 4.280976362
287.0550145 9.099974259
297.0393644 12.26100728
315.0499291 7.53137077

Name: +ve in-silico MS/MS by CFM-ID for UZOHDKGTYVTYDZ-UHFFFAOYSA-N
ID: UZOHDKGTYVTYDZ-UHFFFAOYSA-N
Comment: Energy2
Num peaks: 26
39.02292652 1.703757992
65.03857658 1.617538611
67.01784114 1.351478804
81.0334912 1.652197795
89.00219107 1.661691433
91.01784114 1.424278455
107.0491413 2.474151409
109.0284058 1.675458912
133.0284058 3.481384233
135.0440559 3.373166265
137.0233204 3.825710726
151.0389705 4.840719596
159.0076704 1.238919065
161.0233204 2.197495192
177.0182351 6.075795235
179.0338851 1.288201512
211.0389705 2.31309393
227.0338851 3.966072727
243.0651853 1.527245022
253.0495352 5.324721983
255.0287997 2.471095048
259.0600999 1.461359101
269.0444498 9.303567184
279.0287997 7.688254905
287.0550145 1.929876651
297.0393644 5.051446046

Name: +ve in-silico MS/MS by CFM-ID for LPUOVEFMUOQBFV-UHFFFAOYSA-N
ID: LPUOVEFMUOQBFV-UHFFFAOYSA-N
Comment: Energy0
Num peaks: 6
107.0491413 2.613526646
181.0131497 4.180786464
257.0444498 3.283763091
271.0600999 4.729810141
297.0393644 6.625024565
315.0499291 66.09943055

Name: +ve in-silico MS/MS by CFM-ID for LPUOVEFMUOQBFV-UHFFFAOYSA-N
ID: LPUOVEFMUOQBFV-UHFFFAOYSA-N
Comment: Energy1
Num peaks: 9
107.0491413 3.453821818
133.0284058 3.845946624
135.0440559 4.784690878
149.0233204 5.522574941
257.0444498 8.073643079
271.0600999 4.611765904
287.0550145 20.31784359
297.0393644 10.17365138
315.0499291 19.97303392

Name: +ve in-silico MS/MS by CFM-ID for LPUOVEFMUOQBFV-UHFFFAOYSA-N
ID: LPUOVEFMUOQBFV-UHFFFAOYSA-N
Comment: Energy2
Num peaks: 18
39.02292652 3.839450237
65.00219107 4.63466834
65.03857658 1.75891106
79.05422664 5.081093856
81.0334912 8.731350925
89.00219107 1.633925383
91.01784114 3.472055884
91.05422664 1.646033937
93.0334912 2.3112508
105.0334912 2.139676178
107.0127558 3.33945013
107.0491413 17.52170182
117.0334912 2.166944042
133.0284058 9.533497639
135.0440559 2.680778951
137.0233204 3.057431502
149.0233204 6.136657472
257.0444498 1.301265525

Name: +ve in-silico MS/MS by CFM-ID for NXOHVACLBBEGJK-ZETCQYMHSA-N
ID: NXOHVACLBBEGJK-ZETCQYMHSA-N
Comment: Energy0
Num peaks: 6
189.0182351 2.077249368
229.0495352 2.255440503
233.0444498 4.246902698
257.0444498 16.9997741
275.0550145 34.15064047
293.0655792 20.49004676

Name: +ve in-silico MS/MS by CFM-ID for NXOHVACLBBEGJK-ZETCQYMHSA-N
ID: NXOHVACLBBEGJK-ZETCQYMHSA-N
Comment: Energy1
Num peaks: 29
56.99710569 0.9259873049
61.02840582 0.9095975682
71.01275576 2.077774699
84.99202031 0.9577883595
85.02840582 1.335550826
89.02332044 1.256441294
161.0597059 0.9721419453
175.0389705 1.151086842
177.0546206 1.036908295
179.0702706 0.933215635
185.0233204 0.8935983764
189.0182351 1.865801781
201.0182351 1.487466228
203.0338851 4.732821427
205.0495352 3.167954688
207.0651853 1.32519721
213.0182351 0.8880853921
215.0338851 4.075374479
219.0651853 1.113023644
229.0495352 6.475425295
231.0287997 0.9888459876
231.0651853 1.759060965
233.0444498 3.180121265
245.0444498 0.9781431885
247.0600999 6.610675
257.0444498 10.16597038
265.0706646 3.197335146
275.0550145 11.51687129
293.0655792 4.385996132

Name: +ve in-silico MS/MS by CFM-ID for NXOHVACLBBEGJK-ZETCQYMHSA-N
ID: NXOHVACLBBEGJK-ZETCQYMHSA-N
Comment: Energy2
Num peaks: 31
41.00219107 1.517671183
43.01784114 2.328577113
59.01275576 3.211606018
71.01275576 1.695564401
84.99202031 0.983891802
91.05422664 2.620111628
105.0334912 2.910211465
117.0334912 4.876670799
119.0491413 5.847138656
133.0284058 1.651043487
145.0284058 3.35923078
147.0440559 2.714619671
149.0597059 0.987238293
159.0440559 1.580584357
161.0597059 2.618994263
163.075356 1.566641496
177.0546206 5.119246901
179.0702706 1.477376459
187.0389705 3.140450177
189.0182351 2.585750321
189.0546206 2.698175048
191.0702706 2.717462094
201.0182351 1.060815621
203.0338851 1.883298543
213.0182351 1.672543442
215.0338851 2.778585102
217.0495352 1.203366558
229.0495352 2.582593944
231.0651853 1.258710069
257.0444498 1.962420131
275.0550145 1.193519026

Name: +ve in-silico MS/MS by CFM-ID for HMPGVRALVWKHOC-UHFFFAOYSA-N
ID: HMPGVRALVWKHOC-UHFFFAOYSA-N
Comment: Energy0
Num peaks: 6
57.0334912 1.708110989
235.0237144 3.819601778
249.0393644 2.393199878
257.0444498 8.776867912
275.0550145 32.61742157
293.0655792 34.22092781

Name: +ve in-silico MS/MS by CFM-ID for HMPGVRALVWKHOC-UHFFFAOYSA-N
ID: HMPGVRALVWKHOC-UHFFFAOYSA-N
Comment: Energy1
Num peaks: 29
39.02292652 3.56937222
41.03857658 1.39611545
51.02292652 1.109183013
53.03857658 0.9415593658
57.0334912 15.01224906
59.04914126 2.027322252
69.0334912 1.565595001
71.04914126 1.939432175
107.0127558 0.9772250406
109.0284058 1.441467866
125.0233204 1.645234063
127.0389705 2.736900271
137.0233204 1.102262025
139.0389705 1.250395528
165.0182351 2.543777668
167.0338851 4.744917143
193.0131497 1.470437802
195.0287997 2.101410097
243.0287997 1.246418226
245.0444498 1.342237776
247.0600999 1.682637669
249.0393644 1.759419487
251.0550145 1.189135268
257.0444498 4.209327963
261.0393644 1.166332846
263.0550145 1.687198542
265.0706646 4.542548562
275.0550145 8.672655336
293.0655792 4.958757658

Name: +ve in-silico MS/MS by CFM-ID for HMPGVRALVWKHOC-UHFFFAOYSA-N
ID: HMPGVRALVWKHOC-UHFFFAOYSA-N
Comment: Energy2
Num peaks: 31
25.00727645 1.32938538
39.02292652 1.451810266
41.00219107 1.178085307
41.03857658 1.238426595
43.01784114 1.289954402
49.00727645 6.536893693
51.02292652 4.790107941
53.00219107 1.169454952
53.03857658 13.80249873
55.01784114 2.535920736
55.05422664 2.120847186
57.0334912 1.004587093
67.01784114 4.583296373
68.99710569 1.33470718
69.0334912 2.505849038
71.01275576 1.183647308
71.04914126 6.098357676
77.00219107 1.066532547
83.01275576 1.291247718
85.02840582 0.9335204852
107.0127558 1.043946787
109.0284058 1.135710855
137.0233204 2.153958953
165.0182351 2.242371048
167.0338851 2.0578553
195.0287997 0.9562874185
217.0131497 1.345284955
235.0237144 1.408150833
247.0237144 0.9773729295
257.0444498 4.02201262
275.0550145 1.035664248

Name: +ve in-silico MS/MS by CFM-ID for IZQHCNBBAMXYTQ-INIZCTEOSA-N
ID: IZQHCNBBAMXYTQ-INIZCTEOSA-N
Comment: Energy0
Num peaks: 6
137.0233204 2.260439192
213.0393644 3.277962992
289.0706646 4.813343288
301.034279 7.032798011
315.0499291 15.52343412
333.0604938 55.31260124

Name: +ve in-silico MS/MS by CFM-ID for IZQHCNBBAMXYTQ-INIZCTEOSA-N
ID: IZQHCNBBAMXYTQ-INIZCTEOSA-N
Comment: Energy1
Num peaks: 15
69.0334912 1.629173278
113.0233204 1.082277787
121.0284058 3.559891822
137.0233204 18.97427976
213.0393644 1.34029116
219.0287997 1.198125886
239.018629 3.088979528
273.0393644 3.071421796
275.0550145 1.123963461
285.0393644 1.763174031
301.034279 8.137939503
303.0499291 1.949267828
305.0655792 3.797254743
315.0499291 14.64906163
333.0604938 15.71280485

Name: +ve in-silico MS/MS by CFM-ID for IZQHCNBBAMXYTQ-INIZCTEOSA-N
ID: IZQHCNBBAMXYTQ-INIZCTEOSA-N
Comment: Energy2
Num peaks: 29
39.02292652 4.300076263
41.03857658 3.350198927
53.00219107 1.22448273
55.01784114 2.017457496
65.00219107 0.9734534144
65.03857658 0.8320320592
67.01784114 1.279781147
69.0334912 6.364266756
83.01275576 7.719160651
85.02840582 4.04015797
92.99710569 3.107502401
95.01275576 2.987000298
109.0284058 0.9569324063
111.0440559 1.63358339
121.0284058 10.50509573
137.0233204 11.88555589
139.0389705 1.621401123
153.0182351 1.118395786
153.0546206 0.8783673385
155.0338851 2.159699209
165.0182351 1.790847857
181.0131497 1.311626263
195.0287997 0.8034925542
219.0287997 1.649412727
229.0495352 0.7920098238
255.0287997 1.065830122
257.0444498 1.029777951
285.0393644 1.537619356
305.0655792 1.641274441

Name: +ve in-silico MS/MS by CFM-ID for HEULMVKOOVHXME-UHFFFAOYSA-N
ID: HEULMVKOOVHXME-UHFFFAOYSA-N
Comment: Energy0
Num peaks: 6
123.0440559 1.188829033
253.0495352 0.9038786296
269.0444498 17.43926071
271.0600999 2.285475292
297.0393644 26.08718919
315.0499291 46.3117339

Name: +ve in-silico MS/MS by CFM-ID for HEULMVKOOVHXME-UHFFFAOYSA-N
ID: HEULMVKOOVHXME-UHFFFAOYSA-N
Comment: Energy1
Num peaks: 8
123.0440559 2.485121145
149.0233204 9.44339574
151.0389705 11.17767786
165.0182351 9.359067148
269.0444498 17.63026724
287.0550145 9.930917816
297.0393644 14.08166199
315.0499291 7.388036695

Name: +ve in-silico MS/MS by CFM-ID for HEULMVKOOVHXME-UHFFFAOYSA-N
ID: HEULMVKOOVHXME-UHFFFAOYSA-N
Comment: Energy2
Num peaks: 25
39.02292652 1.300635944
67.01784114 2.009165345
81.0334912 1.288693014
107.0491413 1.124735828
121.0284058 5.743834196
123.0440559 6.024385265
137.0233204 0.9611926385
147.0076704 3.075531236
149.0233204 6.883640356
151.0389705 2.302216556
165.0182351 6.344196027
213.0182351 1.505639816
215.0338851 2.067136853
217.0495352 0.9126534646
227.0338851 3.050818274
241.0131497 1.127063642
241.0495352 4.842848335
243.0287997 2.692104707
243.0651853 1.61854461
253.0495352 9.227553668
255.0287997 2.097591547
267.0287997 1.986414645
269.0444498 7.399526261
287.0550145 1.775493435
297.0393644 3.303277908

Name: +ve in-silico MS/MS by CFM-ID for KZGBTYFIKLGTBK-UHFFFAOYSA-N
ID: KZGBTYFIKLGTBK-UHFFFAOYSA-N
Comment: Energy0
Num peaks: 6
267.0287997 1.991899311
269.0444498 15.17486957
271.0600999 1.964984829
283.0237144 14.79612789
297.0393644 20.35898191
315.0499291 38.80244188

Name: +ve in-silico MS/MS by CFM-ID for KZGBTYFIKLGTBK-UHFFFAOYSA-N
ID: KZGBTYFIKLGTBK-UHFFFAOYSA-N
Comment: Energy1
Num peaks: 6
239.0338851 8.488892073
267.0287997 3.991327269
269.0444498 25.96796283
283.0237144 12.46642483
297.0393644 20.50855726
315.0499291 13.39902825

Name: +ve in-silico MS/MS by CFM-ID for KZGBTYFIKLGTBK-UHFFFAOYSA-N
ID: KZGBTYFIKLGTBK-UHFFFAOYSA-N
Comment: Energy2
Num peaks: 20
39.02292652 1.982497731
53.00219107 0.9948935932
68.99710569 1.423556382
77.00219107 0.9130712868
121.0284058 1.029596053
147.0076704 2.710301915
181.0131497 0.9889930304
213.0182351 1.032403237
213.0546206 2.863071212
227.0338851 3.89684899
239.0338851 25.46478652
241.0131497 3.769166916
241.0495352 4.032232849
253.0495352 5.170599563
257.0444498 1.073448581
267.0287997 7.599355433
269.0444498 7.168035687
283.0237144 4.976645319
287.0550145 1.091941286
297.0393644 1.841294631

Name: +ve in-silico MS/MS by CFM-ID for SDYJPSSRPCAPEX-UHFFFAOYSA-N
ID: SDYJPSSRPCAPEX-UHFFFAOYSA-N
Comment: Energy0
Num peaks: 6
151.0389705 1.585455294
269.0444498 11.87146808
271.0600999 3.832961733
279.0287997 6.346296047
297.0393644 26.32816982
315.0499291 41.00316603

Name: +ve in-silico MS/MS by CFM-ID for SDYJPSSRPCAPEX-UHFFFAOYSA-N
ID: SDYJPSSRPCAPEX-UHFFFAOYSA-N
Comment: Energy1
Num peaks: 17
133.0284058 2.93350677
135.0076704 2.60824268
135.0440559 2.198096281
137.0233204 4.304772807
161.0233204 2.80673064
163.0389705 2.295381001
177.0182351 2.688285883
179.0338851 7.374922359
241.0495352 3.852177227
251.0338851 2.335712448
253.0495352 2.630574334
269.0444498 11.76853749
271.0600999 3.153904143
279.0287997 5.630159412
287.0550145 5.443595377
297.0393644 11.75709769
315.0499291 6.762981155

Name: +ve in-silico MS/MS by CFM-ID for SDYJPSSRPCAPEX-UHFFFAOYSA-N
ID: SDYJPSSRPCAPEX-UHFFFAOYSA-N
Comment: Energy2
Num peaks: 31
55.01784114 1.271350361
63.02292652 1.084642398
83.01275576 1.096200709
91.01784114 1.165824483
107.0491413 1.69396779
109.0284058 1.816329003
133.0284058 2.97452018
135.0440559 3.702463457
137.0233204 1.097527841
151.0389705 4.834815132
159.0076704 1.035410225
161.0233204 2.302939562
163.0389705 2.918393597
177.0182351 2.088380652
179.0338851 3.55774126
201.0182351 2.069103415
209.0233204 1.074856859
211.0389705 1.415168526
225.0182351 0.9768376891
227.0338851 3.754670032
229.0495352 0.9717102124
231.0287997 2.700502335
239.0338851 3.128306942
241.0495352 1.298541847
251.0338851 3.29948911
253.0495352 4.680586595
267.0287997 1.261927926
269.0444498 5.742186841
271.0237144 1.371142123
279.0287997 7.556904879
297.0393644 4.165752499

Name: +ve in-silico MS/MS by CFM-ID for FTQAJWPVRWXHTJ-OGMFBOKVSA-N
ID: FTQAJWPVRWXHTJ-OGMFBOKVSA-N
Comment: Energy0
Num peaks: 6
168.9414164 4.217083562
180.9414164 2.619632592
182.9570665 2.201221982
297.0848538 4.187062693
317.0302314 4.505387152
333.0615316 69.03584646

Name: +ve in-silico MS/MS by CFM-ID for FTQAJWPVRWXHTJ-OGMFBOKVSA-N
ID: FTQAJWPVRWXHTJ-OGMFBOKVSA-N
Comment: Energy1
Num peaks: 18
39.02292652 1.954618235
41.03857658 1.014511759
53.03857658 5.728639876
55.05422664 1.645604671
154.9257664 2.041377849
164.9101163 1.925879774
168.9414164 3.999116753
177.1273916 0.9290988792
180.9414164 2.665574854
182.9570665 1.310047135
274.9832812 1.411893213
276.9989313 0.9649702586
279.0145814 1.08214378
293.0302314 1.034539843
297.0848538 1.843097108
315.0509669 3.158429127
317.0302314 3.494957656
333.0615316 43.9102881

Name: +ve in-silico MS/MS by CFM-ID for FTQAJWPVRWXHTJ-OGMFBOKVSA-N
ID: FTQAJWPVRWXHTJ-OGMFBOKVSA-N
Comment: Energy2
Num peaks: 31
39.02292652 8.159221453
41.03857658 1.736232966
51.02292652 1.614812882
53.03857658 14.19817204
55.05422664 9.017135676
57.06987671 0.8237484052
58.9683041 1.054804804
65.03857658 0.8983068211
89.01525429 1.401353069
118.9490886 1.758079961
121.1011768 2.611814469
133.1011768 1.004092411
144.9647387 0.9646020753
146.9803888 1.296443115
147.0804414 2.482178744
149.0960915 3.117579713
151.1117415 1.594248509
152.9101163 4.65207239
163.1117415 1.285975311
164.9101163 1.936689281
166.9257664 1.976576426
168.9414164 2.278633394
180.9414164 2.114356894
217.1586917 0.7596460212
244.9727166 0.7812312043
246.9883666 1.022999818
249.0040167 2.443138013
279.0145814 0.8653155107
281.0535537 1.580116585
303.0145814 1.190761593
317.0302314 2.0700027

Name: +ve in-silico MS/MS by CFM-ID for IQNNCIUGIWEXCC-UHFFFAOYSA-N
ID: IQNNCIUGIWEXCC-UHFFFAOYSA-N
Comment: Energy0
Num peaks: 6
85.02840582 4.367313878
233.0444498 6.061644275
261.0393644 20.95876214
263.0550145 2.977372013
275.0550145 6.514790817
293.0655792 49.28481565

Name: +ve in-silico MS/MS by CFM-ID for IQNNCIUGIWEXCC-UHFFFAOYSA-N
ID: IQNNCIUGIWEXCC-UHFFFAOYSA-N
Comment: Energy1
Num peaks: 13
85.02840582 7.00813251
181.0495352 2.291612827
207.0287997 1.44239029
209.0444498 7.671162507
231.0287997 1.998932112
233.0444498 8.406453652
235.0600999 1.369108805
249.0393644 1.512247441
261.0393644 17.28871697
263.0550145 2.297299261
265.0706646 7.857257716
275.0550145 4.97964635
293.0655792 16.4636667

Name: +ve in-silico MS/MS by CFM-ID for IQNNCIUGIWEXCC-UHFFFAOYSA-N
ID: IQNNCIUGIWEXCC-UHFFFAOYSA-N
Comment: Energy2
Num peaks: 27
41.00219107 1.789515519
53.00219107 5.853393817
55.01784114 5.703647173
57.0334912 2.138688236
71.01275576 1.044429222
83.01275576 3.321476785
85.02840582 11.07030843
151.0389705 2.332951453
165.0182351 1.048482563
177.0182351 4.112077392
179.0338851 3.276096125
181.0495352 1.346793921
189.0182351 1.695051753
193.0495352 1.255466302
203.0338851 3.584711856
205.0131497 2.180982433
205.0495352 1.896963973
207.0287997 1.321356607
217.0131497 2.687395246
217.0495352 1.681290076
219.0287997 3.135825307
231.0287997 4.121914399
233.0444498 2.948037666
245.0444498 3.188446997
247.0237144 3.66721626
247.0600999 1.582845554
261.0393644 2.641490357

Name: +ve in-silico MS/MS by CFM-ID for QSGUEFWVOMFIHR-LURJTMIESA-N
ID: QSGUEFWVOMFIHR-LURJTMIESA-N
Comment: Energy0
Num peaks: 7
203.0338851 2.09959383
215.0338851 1.997943154
229.0495352 2.096238233
233.0444498 3.802130585
257.0444498 18.91275859
275.0550145 32.85380238
293.0655792 18.53416809

Name: +ve in-silico MS/MS by CFM-ID for QSGUEFWVOMFIHR-LURJTMIESA-N
ID: QSGUEFWVOMFIHR-LURJTMIESA-N
Comment: Energy1
Num peaks: 31
43.01784114 0.9147369473
57.0334912 1.56432223
71.01275576 2.243627739
83.01275576 2.080122898
85.02840582 6.599655359
89.02332044 1.325733014
99.04405588 1.091639931
103.0389705 3.131299269
111.0076704 2.908411639
121.0284058 4.612434572
139.002585 1.546925433
149.0233204 1.784931234
151.002585 0.9271860584
153.0182351 0.9612553001
155.0338851 1.354144528
171.0287997 0.8160294664
173.0444498 1.302928942
175.0389705 1.402637774
201.0182351 1.850580847
203.0338851 4.251307959
205.0495352 2.375453458
215.0338851 2.267175334
229.0495352 3.836457205
231.0651853 1.13437108
233.0444498 1.613914324
247.0600999 5.023031016
257.0444498 6.879860422
263.0550145 1.477848963
265.0706646 2.541425425
275.0550145 6.191572646
293.0655792 2.045517325

Name: +ve in-silico MS/MS by CFM-ID for QSGUEFWVOMFIHR-LURJTMIESA-N
ID: QSGUEFWVOMFIHR-LURJTMIESA-N
Comment: Energy2
Num peaks: 31
25.00727645 2.50844893
41.00219107 1.662816504
43.01784114 2.558846324
53.00219107 4.380365605
55.01784114 3.327773378
57.0334912 1.865115043
59.01275576 3.253110311
61.02840582 1.258603974
67.01784114 1.24950353
68.99710569 1.389324727
69.0334912 3.732158498
71.01275576 2.496994635
83.01275576 1.581103751
84.99202031 1.288492986
85.02840582 1.266643693
95.01275576 3.554703847
97.02840582 1.987754229
99.04405588 5.585154161
111.0076704 4.800523225
121.0284058 4.710516068
147.0076704 1.129710056
149.0233204 2.081655944
185.0233204 1.373509473
187.0389705 1.918722977
203.0338851 1.67836224
213.0182351 1.474506805
215.0338851 2.094007888
229.0495352 2.092914247
231.0651853 1.045760269
247.0600999 1.727299462
257.0444498 2.55437978

Name: +ve in-silico MS/MS by CFM-ID for BODLCPQFILUICL-UHFFFAOYSA-N
ID: BODLCPQFILUICL-UHFFFAOYSA-N
Comment: Energy0
Num peaks: 6
137.0233204 0.4594652748
153.0182351 0.5149306788
285.0393644 0.7121499043
297.0393644 16.20440135
299.018629 0.8888970071
315.0499291 78.95203881

Name: +ve in-silico MS/MS by CFM-ID for BODLCPQFILUICL-UHFFFAOYSA-N
ID: BODLCPQFILUICL-UHFFFAOYSA-N
Comment: Energy1
Num peaks: 6
255.0287997 1.59996989
269.0444498 2.061578887
285.0393644 6.544346606
287.0550145 7.976716686
297.0393644 19.14470634
315.0499291 46.64639363

Name: +ve in-silico MS/MS by CFM-ID for BODLCPQFILUICL-UHFFFAOYSA-N
ID: BODLCPQFILUICL-UHFFFAOYSA-N
Comment: Energy2
Num peaks: 28
15.02292652 2.109030565
39.02292652 2.114093215
41.00219107 1.523764464
65.00219107 1.307597981
67.01784114 1.989273661
68.99710569 1.46742649
69.0334912 1.390180543
79.01784114 3.68429348
81.0334912 3.363323448
85.02840582 1.896999552
109.0284058 2.087338454
137.0233204 4.588150393
153.0182351 4.88687705
225.0182351 4.688691779
227.0338851 3.346092476
229.0131497 1.418271896
231.0287997 2.335781119
241.0131497 3.199353368
243.0287997 1.418285297
245.0444498 1.656874401
255.0287997 2.392523124
269.0444498 5.343461764
271.0237144 4.577083957
273.0393644 1.332529285
285.0393644 1.684849358
287.0550145 1.766433587
297.0393644 10.752904
299.018629 2.462160525

Name: +ve in-silico MS/MS by CFM-ID for HUEHBYCLTKTTRM-BPLDGKMQSA-N
ID: HUEHBYCLTKTTRM-BPLDGKMQSA-N
Comment: Energy0
Num peaks: 17
57.06987671 0.6892286343
149.0960915 2.538390703
151.1117415 4.289600516
166.9257664 0.7099683804
168.9414164 1.118494462
180.9414164 0.6886114219
182.9570665 0.8631463122
234.9883666 1.032257893
289.0353168 0.7070167977
291.0509669 1.058377738
297.0848538 3.269893349
303.0145814 0.7383386571
305.0302314 0.9725223841
307.0458815 1.043175645
315.0509669 8.298969354
317.0302314 3.272617868
333.0615316 48.97460401

Name: +ve in-silico MS/MS by CFM-ID for HUEHBYCLTKTTRM-BPLDGKMQSA-N
ID: HUEHBYCLTKTTRM-BPLDGKMQSA-N
Comment: Energy1
Num peaks: 31
39.02292652 1.522158988
41.03857658 2.094382326
55.05422664 1.667251199
57.06987671 1.95932063
79.05422664 1.210045916
83.04914126 1.344226172
123.0804414 1.319394759
125.0960915 1.534096037
137.0960915 1.530359339
177.1273916 2.847380683
194.9570665 1.284268199
206.9570665 2.863662907
208.9727166 2.200774877
230.9570665 2.056925492
232.9727166 1.772959531
234.9883666 1.36969333
249.0040167 2.153850731
251.0196667 1.269042767
261.0040167 1.593445225
263.0196667 1.952891457
265.0353168 2.488101865
275.0196667 1.056588673
287.0196667 1.556882622
289.0353168 1.810220609
291.0509669 2.083074711
301.0353168 1.15049238
303.0509669 1.213847185
305.0666169 5.897925968
315.0509669 3.959904761
317.0302314 1.277260781
333.0615316 10.32261026

Name: +ve in-silico MS/MS by CFM-ID for HUEHBYCLTKTTRM-BPLDGKMQSA-N
ID: HUEHBYCLTKTTRM-BPLDGKMQSA-N
Comment: Energy2
Num peaks: 31
39.02292652 2.792887673
41.03857658 2.206004294
51.02292652 4.367485059
53.03857658 1.951802256
55.05422664 3.233186974
57.06987671 2.33373952
65.03857658 4.08965472
67.05422664 2.799205485
69.06987671 1.0535381
81.06987671 3.030175254
83.08552677 2.20648156
89.01525429 1.304399153
107.0855268 3.678122875
123.1168269 1.211194736
133.1011768 1.699111233
137.0960915 1.724423101
149.0960915 2.634465832
151.1117415 1.550276681
178.9257664 1.100280259
206.9570665 1.10126564
234.9883666 0.7929177498
243.0379037 1.08102345
279.0742892 1.649206678
287.0196667 1.047341085
289.0353168 1.111014974
297.0848538 1.161204397
299.0196667 1.32137356
303.0509669 1.220604748
305.0302314 0.967807088
307.0458815 0.9099787786
317.0302314 2.254374542

Name: +ve in-silico MS/MS by CFM-ID for HMGKMKCGGPSESV-UHFFFAOYSA-N
ID: HMGKMKCGGPSESV-UHFFFAOYSA-N
Comment: Energy0
Num peaks: 6
109.0284058 3.140724908
207.0287997 1.93217173
285.0393644 6.552302278
287.0550145 4.056129013
297.0393644 11.34861421
315.0499291 65.10861286

Name: +ve in-silico MS/MS by CFM-ID for HMGKMKCGGPSESV-UHFFFAOYSA-N
ID: HMGKMKCGGPSESV-UHFFFAOYSA-N
Comment: Energy1
Num peaks: 16
67.01784114 1.004432944
77.00219107 1.217909408
79.01784114 1.859986542
81.0334912 1.386936887
109.0284058 9.957880203
207.0287997 1.305968424
255.0287997 1.027600805
257.0444498 2.012765439
259.0600999 1.234510267
269.0444498 3.172402013
283.0237144 1.528745947
285.0393644 8.964286733
287.0550145 9.513547473
297.0393644 9.502214814
299.018629 0.9179588338
315.0499291 25.70342786

Name: +ve in-silico MS/MS by CFM-ID for HMGKMKCGGPSESV-UHFFFAOYSA-N
ID: HMGKMKCGGPSESV-UHFFFAOYSA-N
Comment: Energy2
Num peaks: 31
49.00727645 1.029286847
51.02292652 1.002461243
65.00219107 1.5392496
73.00727645 7.357652934
75.02292652 1.901379391
93.0334912 1.075277704
116.9971057 1.161712478
121.0284058 1.129652242
131.0127558 5.938926904
133.0284058 1.03041403
165.0182351 2.472308603
177.0182351 1.414584691
179.0338851 0.9677551255
181.0131497 1.157771837
207.0287997 0.9361450149
209.0233204 3.184311315
211.0389705 1.491068555
225.0182351 1.940928288
227.0338851 2.203268165
237.0182351 2.618748894
239.0338851 3.319722474
241.0495352 2.759900555
243.0287997 1.003872639
253.0131497 1.585546622
253.0495352 1.961290637
255.0287997 1.549989544
257.0444498 1.881452461
269.0444498 7.166750946
285.0393644 1.654803578
287.0550145 1.543810923
297.0393644 1.702258705

Name: +ve in-silico MS/MS by CFM-ID for FJDLTTUNCDGIJS-UHFFFAOYSA-N
ID: FJDLTTUNCDGIJS-UHFFFAOYSA-N
Comment: Energy0
Num peaks: 6
109.0284058 1.097128943
285.0393644 0.638374795
287.0550145 0.7050173622
297.0393644 14.72890039
299.018629 0.6859781288
315.0499291 79.77863373

Name: +ve in-silico MS/MS by CFM-ID for FJDLTTUNCDGIJS-UHFFFAOYSA-N
ID: FJDLTTUNCDGIJS-UHFFFAOYSA-N
Comment: Energy1
Num peaks: 6
271.0237144 2.04424232
285.0393644 4.065632985
287.0550145 8.672536544
297.0393644 17.66994943
299.018629 1.623804979
315.0499291 51.46079981

Name: +ve in-silico MS/MS by CFM-ID for FJDLTTUNCDGIJS-UHFFFAOYSA-N
ID: FJDLTTUNCDGIJS-UHFFFAOYSA-N
Comment: Energy2
Num peaks: 28
15.02292652 1.532104053
39.02292652 3.017921849
41.00219107 1.157081839
49.00727645 5.09864939
51.02292652 3.67163963
53.03857658 5.467602017
55.01784114 1.189199452
65.00219107 1.930786758
67.01784114 1.284267621
77.00219107 1.6198382
79.01784114 2.547265835
81.0334912 5.307294326
109.0284058 8.615895627
113.0233204 2.023828036
173.0233204 1.463218475
181.0131497 1.191505871
199.0389705 1.205523989
215.0338851 2.190364515
227.0338851 3.616236505
229.0131497 2.315202578
241.0131497 4.155891558
243.0287997 1.850692425
253.0131497 3.445944382
269.0444498 3.282144985
271.0237144 1.418212083
285.0393644 1.366735927
297.0393644 6.876632513
299.018629 1.495515913

Name: +ve in-silico MS/MS by CFM-ID for YSKPNYURFSOBLN-CDUCUWFYSA-N
ID: YSKPNYURFSOBLN-CDUCUWFYSA-N
Comment: Energy0
Num peaks: 14
147.0440559 2.255863587
175.0389705 4.524717311
177.0546206 2.770328304
187.0389705 2.440979919
191.0338851 4.454300084
193.0495352 15.9630702
195.0651853 2.77305652
215.0338851 2.940099674
233.0444498 3.031680001
247.0600999 6.895641306
261.0393644 5.556717803
265.034279 1.592452967
275.0550145 6.451908441
293.0655792 18.75058962

Name: +ve in-silico MS/MS by CFM-ID for YSKPNYURFSOBLN-CDUCUWFYSA-N
ID: YSKPNYURFSOBLN-CDUCUWFYSA-N
Comment: Energy1
Num peaks: 23
175.0389705 1.138502368
187.0389705 1.434930131
205.0495352 1.257637316
207.0287997 3.008699616
215.0338851 2.135852792
217.0495352 1.505710587
219.0287997 4.233830039
221.0444498 7.568078091
233.0080643 2.70839374
235.0237144 4.136406954
243.0287997 1.233284855
245.0444498 2.578042644
247.0237144 3.180765948
247.0600999 7.623753835
249.0393644 3.662787814
249.0757499 1.422432804
251.018629 3.506921157
257.0444498 2.052824783
261.0393644 3.118391458
263.018629 1.977394683
265.034279 6.850446693
275.0550145 8.202979218
293.0655792 6.543721487

Name: +ve in-silico MS/MS by CFM-ID for YSKPNYURFSOBLN-CDUCUWFYSA-N
ID: YSKPNYURFSOBLN-CDUCUWFYSA-N
Comment: Energy2
Num peaks: 12
39.02292652 5.035789073
147.0440559 8.267092361
149.0233204 1.5170941
149.0597059 1.979021306
151.0389705 2.894231802
165.0182351 29.82605341
167.0338851 16.72300894
175.0389705 2.046606614
177.0546206 4.643303623
187.0389705 3.680907391
193.0495352 2.394445612
221.0444498 1.447983598

Name: +ve in-silico MS/MS by CFM-ID for PTJSZWUOJVHUMY-UHFFFAOYSA-N
ID: PTJSZWUOJVHUMY-UHFFFAOYSA-N
Comment: Energy0
Num peaks: 6
167.0338851 0.3953724103
269.0444498 1.556005165
271.0600999 0.5213081312
285.0393644 13.36824134
287.0550145 3.390279638
315.0499291 78.37321377

Name: +ve in-silico MS/MS by CFM-ID for PTJSZWUOJVHUMY-UHFFFAOYSA-N
ID: PTJSZWUOJVHUMY-UHFFFAOYSA-N
Comment: Energy1
Num peaks: 6
269.0444498 4.68935288
271.0600999 1.278589593
285.0393644 18.70817792
287.0550145 4.302671288
299.018629 2.115707338
315.0499291 62.1963121

Name: +ve in-silico MS/MS by CFM-ID for PTJSZWUOJVHUMY-UHFFFAOYSA-N
ID: PTJSZWUOJVHUMY-UHFFFAOYSA-N
Comment: Energy2
Num peaks: 20
39.02292652 1.687717925
55.01784114 2.494990374
95.01275576 1.889736362
111.0076704 1.591965806
123.0440559 1.525648129
135.0076704 1.919747057
137.0233204 2.277019346
149.0233204 2.04408653
165.0182351 4.455615888
193.0131497 1.527781952
215.0338851 1.75764703
225.0546206 3.685169502
241.0495352 12.36876264
243.0287997 1.845928118
257.0444498 12.02187827
269.0444498 14.19473094
271.0237144 1.656181615
271.0600999 1.769613068
285.0393644 7.509862773
287.0550145 3.173146426

Name: +ve in-silico MS/MS by CFM-ID for SITYJJILFBZEKU-UHFFFAOYSA-N
ID: SITYJJILFBZEKU-UHFFFAOYSA-N
Comment: Energy0
Num peaks: 6
153.0182351 0.6783792717
165.0182351 0.4854220174
285.0393644 3.709180057
287.0550145 2.025241626
299.018629 0.5168919666
315.0499291 90.26570416

Name: +ve in-silico MS/MS by CFM-ID for SITYJJILFBZEKU-UHFFFAOYSA-N
ID: SITYJJILFBZEKU-UHFFFAOYSA-N
Comment: Energy1
Num peaks: 6
149.0233204 1.538024489
257.0444498 2.848991962
273.0393644 1.928411605
285.0393644 9.020065818
287.0550145 15.04363275
315.0499291 54.78807956

Name: +ve in-silico MS/MS by CFM-ID for SITYJJILFBZEKU-UHFFFAOYSA-N
ID: SITYJJILFBZEKU-UHFFFAOYSA-N
Comment: Energy2
Num peaks: 31
39.02292652 1.684566524
41.00219107 1.548552064
83.01275576 1.104982141
105.0334912 1.860709929
121.0284058 3.019958034
133.0284058 1.890497253
137.0233204 2.053860372
139.0389705 2.450001735
149.0233204 4.507303189
151.0389705 1.401213957
153.0182351 4.51450556
161.0233204 3.504580773
163.0389705 2.902981696
165.0182351 3.018004629
177.0182351 2.688616506
185.0233204 1.334644692
191.0338851 7.323793259
201.0182351 1.959363004
205.0131497 1.555145457
215.0338851 3.174371875
239.0338851 1.102007693
241.0495352 1.546641964
243.0287997 1.405039906
245.0444498 1.537989189
255.0287997 1.394417575
257.0444498 4.887591763
269.0444498 4.430135625
271.0237144 1.729883752
273.0393644 1.805664328
285.0393644 2.259424915
287.0550145 3.640794121

Name: +ve in-silico MS/MS by CFM-ID for KKFIHMPCTYNQNZ-UHFFFAOYSA-N
ID: KKFIHMPCTYNQNZ-UHFFFAOYSA-N
Comment: Energy0
Num peaks: 6
151.0389705 6.808524467
183.0287997 2.521347981
287.0550145 12.46600027
289.0706646 4.658103344
315.0499291 15.35290105
333.0604938 40.33266258

Name: +ve in-silico MS/MS by CFM-ID for KKFIHMPCTYNQNZ-UHFFFAOYSA-N
ID: KKFIHMPCTYNQNZ-UHFFFAOYSA-N
Comment: Energy1
Num peaks: 17
121.0284058 2.510446895
123.0440559 2.7183471
149.0233204 2.500264708
151.0389705 4.594222397
165.0182351 2.77090972
167.0338851 2.135158084
257.0444498 2.106725809
259.0600999 4.983646996
271.0237144 1.795893978
285.0393644 2.858843425
287.0550145 14.21814062
289.0706646 4.537391332
297.0393644 3.436175131
303.0499291 2.024695529
305.0655792 6.053961633
315.0499291 11.95418184
333.0604938 9.13140496

Name: +ve in-silico MS/MS by CFM-ID for KKFIHMPCTYNQNZ-UHFFFAOYSA-N
ID: KKFIHMPCTYNQNZ-UHFFFAOYSA-N
Comment: Energy2
Num peaks: 29
53.00219107 1.036575157
63.02292652 3.965352363
65.00219107 3.428508479
65.03857658 2.568734418
67.01784114 1.593172413
89.00219107 1.222850783
91.01784114 6.156243815
93.0334912 1.084028456
95.04914126 2.466641238
107.0127558 4.818455624
107.0491413 3.683658566
108.9920203 1.356568813
109.0284058 2.599072962
119.0127558 1.075374315
121.0284058 5.996318821
123.0440559 6.087237908
133.0284058 4.096399432
135.0076704 1.92200739
137.0233204 2.305134695
139.0389705 2.032168834
147.0076704 2.124502855
149.0233204 2.213148261
151.0389705 6.592726689
163.002585 2.728207005
165.0182351 1.679244479
167.0338851 1.144433904
257.0444498 1.501133429
269.0444498 2.107410789
271.0237144 1.075377239

Name: +ve in-silico MS/MS by CFM-ID for NWMKFCKQPHUEBT-YYRQZUAOSA-N
ID: NWMKFCKQPHUEBT-YYRQZUAOSA-N
Comment: Energy0
Num peaks: 11
87.00767038 1.709378229
113.0233204 16.0873934
115.0389705 1.279780306
123.0440559 1.828272985
131.0338851 6.846740902
135.0440559 1.183543006
161.0233204 1.793284154
163.0389705 14.49408727
181.0495352 3.925966461
275.0550145 7.889063182
293.0655792 23.71343537

Name: +ve in-silico MS/MS by CFM-ID for NWMKFCKQPHUEBT-YYRQZUAOSA-N
ID: NWMKFCKQPHUEBT-YYRQZUAOSA-N
Comment: Energy1
Num peaks: 21
53.00219107 1.337510831
55.01784114 1.862803691
57.0334912 2.627380405
69.0334912 1.638312665
71.01275576 1.080426105
73.02840582 1.092051455
83.01275576 1.044277331
85.02840582 4.049289821
103.0389705 0.9006750479
113.0233204 12.842396
123.0440559 4.012863277
131.0338851 11.01810989
135.0440559 6.321786
161.0233204 1.459643067
163.0389705 16.2020597
169.0131497 1.018440135
181.0495352 1.147667905
263.0550145 1.442994041
265.0706646 2.9820455
275.0550145 2.496376572
293.0655792 3.448854311

Name: +ve in-silico MS/MS by CFM-ID for NWMKFCKQPHUEBT-YYRQZUAOSA-N
ID: NWMKFCKQPHUEBT-YYRQZUAOSA-N
Comment: Energy2
Num peaks: 31
25.00727645 1.360699934
41.00219107 4.680096582
43.01784114 3.091999806
44.99710569 2.110646162
53.00219107 1.597557357
55.01784114 1.196809247
56.99710569 1.815916214
57.0334912 3.150791456
59.01275576 1.700705381
65.03857658 0.7476517829
67.01784114 1.633274562
69.0334912 3.941661643
71.01275576 2.367868022
73.02840582 2.511201806
83.01275576 1.336855047
84.99202031 2.031212064
85.02840582 2.282083221
87.00767038 3.913494569
93.0334912 0.8067167674
97.02840582 1.510846503
113.0233204 6.377912786
115.0389705 0.8384806627
123.0440559 3.142954651
131.0338851 1.683317861
133.0284058 2.577198553
135.0440559 8.103514168
137.0597059 1.096849964
161.0233204 0.9861901106
163.0389705 5.852189731
223.0600999 1.00754858
265.0706646 0.8957423713

Name: +ve in-silico MS/MS by CFM-ID for LNQAIJNNTXGNBP-UHFFFAOYSA-N
ID: LNQAIJNNTXGNBP-UHFFFAOYSA-N
Comment: Energy0
Num peaks: 6
123.0440559 3.556361053
153.0182351 2.854845594
247.0600999 11.13393407
261.0393644 2.679498361
275.0550145 16.4250202
293.0655792 44.13494572

Name: +ve in-silico MS/MS by CFM-ID for LNQAIJNNTXGNBP-UHFFFAOYSA-N
ID: LNQAIJNNTXGNBP-UHFFFAOYSA-N
Comment: Energy1
Num peaks: 22
97.02840582 1.41922483
101.0597059 1.120919695
109.0284058 1.392738408
123.0440559 11.59072692
135.0076704 2.274108419
137.0233204 1.552261229
141.0546206 2.111315758
153.0182351 7.177054706
171.0287997 1.22957317
217.0495352 1.630701392
219.0651853 1.064763446
245.0444498 2.267862889
247.0600999 7.597355995
249.0393644 1.050660013
249.0757499 2.668491604
257.0444498 1.255530806
261.0393644 2.43346202
263.0550145 1.436759429
265.0706646 1.496722534
275.0550145 13.87221093
277.034279 1.091080884
293.0655792 12.59100847

Name: +ve in-silico MS/MS by CFM-ID for LNQAIJNNTXGNBP-UHFFFAOYSA-N
ID: LNQAIJNNTXGNBP-UHFFFAOYSA-N
Comment: Energy2
Num peaks: 31
39.02292652 3.0485003
55.01784114 1.216281413
65.00219107 2.569711416
67.01784114 5.895682308
81.0334912 2.345912104
83.01275576 0.9428517042
92.99710569 1.587604285
95.01275576 3.179684589
95.04914126 2.830692329
97.02840582 2.02109405
99.00767038 1.478414081
109.0284058 1.794446278
123.0440559 13.24974573
125.0233204 1.001188504
135.0076704 2.504729148
137.0233204 1.884293324
141.0546206 1.505700974
153.0182351 5.29795189
175.0389705 1.319038003
177.0546206 1.465271065
189.0546206 1.500775287
191.0338851 1.161284063
203.0338851 0.9664846262
205.0495352 1.092706342
207.0287997 0.9021534288
217.0495352 1.301525068
219.0287997 1.143260949
233.0444498 1.120290767
245.0444498 1.211674728
261.0393644 0.9082179407
265.0706646 0.9354387028

Name: +ve in-silico MS/MS by CFM-ID for LJPPUWMPZUJBGO-UHFFFAOYSA-N
ID: LJPPUWMPZUJBGO-UHFFFAOYSA-N
Comment: Energy0
Num peaks: 8
109.0284058 3.414057797
127.0389705 1.046659567
167.0338851 2.781203299
247.0600999 10.90114554
249.0757499 2.526122595
261.0393644 2.687748806
275.0550145 15.03738514
293.0655792 42.58518463

Name: +ve in-silico MS/MS by CFM-ID for LJPPUWMPZUJBGO-UHFFFAOYSA-N
ID: LJPPUWMPZUJBGO-UHFFFAOYSA-N
Comment: Energy1
Num peaks: 20
109.0284058 10.4461512
123.0440559 1.420969049
127.0389705 1.707632316
149.0233204 2.565549347
151.0389705 1.381949347
167.0338851 7.506780512
217.0495352 1.38602669
219.0651853 1.321660807
235.0237144 1.923156405
237.0393644 1.248466801
243.0287997 1.558091473
245.0444498 2.321916727
247.0600999 8.218035162
249.0757499 2.652079175
257.0444498 2.676171934
261.0393644 2.683011198
263.0550145 2.408186908
265.0706646 2.277299962
275.0550145 12.39101717
293.0655792 12.45459679

Name: +ve in-silico MS/MS by CFM-ID for LJPPUWMPZUJBGO-UHFFFAOYSA-N
ID: LJPPUWMPZUJBGO-UHFFFAOYSA-N
Comment: Energy2
Num peaks: 31
49.00727645 1.311461746
51.02292652 3.193370722
53.03857658 1.826940993
55.01784114 3.76327667
57.0334912 2.753824958
67.01784114 2.336967353
77.00219107 1.20443126
79.01784114 1.901277844
81.0334912 6.052121044
97.02840582 2.714645918
109.0284058 7.263129377
111.0076704 1.087755378
123.0440559 1.827772627
125.0233204 1.227713204
139.0389705 1.53439612
147.0440559 1.144481599
149.0233204 3.574936215
151.0389705 2.232738337
167.0338851 6.461039819
173.0233204 1.585622338
175.0389705 3.353585031
191.0338851 1.532609665
203.0338851 1.554463037
205.0495352 1.132307741
217.0495352 1.093261221
221.0444498 1.143062875
233.0444498 1.475336781
237.0393644 1.159947387
245.0444498 1.075849354
247.0600999 1.062302534
257.0444498 1.068427919

Name: +ve in-silico MS/MS by CFM-ID for SRJIYTKQWSTBAE-UHFFFAOYSA-N
ID: SRJIYTKQWSTBAE-UHFFFAOYSA-N
Comment: Energy0
Num peaks: 7
143.0338851 2.694790705
165.0182351 2.729343204
167.0338851 5.201542293
239.0550145 3.621327581
261.0393644 3.19166823
275.0550145 13.48958272
293.0655792 50.05400819

Name: +ve in-silico MS/MS by CFM-ID for SRJIYTKQWSTBAE-UHFFFAOYSA-N
ID: SRJIYTKQWSTBAE-UHFFFAOYSA-N
Comment: Energy1
Num peaks: 17
125.0233204 2.062589306
127.0389705 3.248155464
149.0233204 4.75050945
151.0389705 4.115515773
153.0182351 1.844338324
165.0182351 4.988876129
167.0338851 13.60375263
171.0287997 2.158475561
207.0287997 2.01508294
233.0080643 3.391320667
235.0237144 3.286137357
237.0393644 2.35653734
257.0444498 2.112243855
261.0393644 2.830618609
265.0706646 2.204487279
275.0550145 11.50606776
293.0655792 13.98218805

Name: +ve in-silico MS/MS by CFM-ID for SRJIYTKQWSTBAE-UHFFFAOYSA-N
ID: SRJIYTKQWSTBAE-UHFFFAOYSA-N
Comment: Energy2
Num peaks: 27
39.02292652 1.484183775
41.00219107 0.8227689987
55.01784114 1.020743443
67.01784114 1.689335708
81.0334912 2.337876969
83.01275576 2.302008733
83.04914126 0.9210256867
95.04914126 1.569287759
97.02840582 6.450638891
99.04405588 1.018072738
107.0491413 0.7578622027
111.0076704 2.53819754
123.0076704 5.063687705
123.0440559 1.629877345
125.0233204 2.854372541
137.0233204 7.598737922
139.0389705 2.660271214
149.0233204 3.341547473
151.002585 1.224874702
151.0389705 5.122150854
153.0182351 3.677022964
165.0182351 13.15887392
167.0338851 5.713576224
169.0495352 1.581807715
207.0287997 1.724534013
265.0706646 1.177392298
275.0550145 0.9912721518

Name: +ve in-silico MS/MS by CFM-ID for XWVQPEODIXKZKE-UHFFFAOYSA-N
ID: XWVQPEODIXKZKE-UHFFFAOYSA-N
Comment: Energy0
Num peaks: 6
151.002585 2.805646491
153.0182351 5.007342589
157.0495352 2.594133446
261.0393644 3.249212858
275.0550145 13.95916906
293.0655792 52.68046917

Name: +ve in-silico MS/MS by CFM-ID for XWVQPEODIXKZKE-UHFFFAOYSA-N
ID: XWVQPEODIXKZKE-UHFFFAOYSA-N
Comment: Energy1
Num peaks: 19
109.0284058 1.683509534
125.0233204 1.120403365
135.0076704 6.945921436
137.0233204 4.243112048
139.0389705 1.932714121
141.0546206 3.956970723
151.002585 4.944797485
153.0182351 11.82291446
167.0338851 1.587349901
185.0444498 2.187726434
235.0237144 1.464294641
237.0393644 1.223845177
257.0444498 1.954056098
261.0393644 2.881972124
263.0550145 2.205845199
265.0706646 3.410611534
275.0550145 11.51451063
277.034279 0.9486139616
293.0655792 14.26901976

Name: +ve in-silico MS/MS by CFM-ID for XWVQPEODIXKZKE-UHFFFAOYSA-N
ID: XWVQPEODIXKZKE-UHFFFAOYSA-N
Comment: Energy2
Num peaks: 30
39.02292652 1.759463982
41.00219107 1.020784603
43.01784114 0.8867940577
49.00727645 1.308425946
51.02292652 1.624469436
55.01784114 1.403063117
57.0334912 2.201113788
67.01784114 1.498306014
77.00219107 1.674723254
79.01784114 1.424542956
80.99710569 5.42104698
81.0334912 1.094409789
83.01275576 3.380261371
92.99710569 3.987232556
95.01275576 1.676151819
97.02840582 2.04075352
99.00767038 0.9422537395
109.0284058 1.983152562
120.9920203 1.21619562
123.0076704 1.911748815
125.0233204 2.034292857
135.0076704 9.416006323
137.0233204 7.654698817
139.0389705 2.003697859
149.0233204 1.873898621
151.002585 12.46902501
153.0182351 3.784263453
167.0338851 0.8197255252
239.0550145 0.8532253306
249.0393644 0.831792884

Name: +ve in-silico MS/MS by CFM-ID for ZODNYAGVMUHWEJ-UHFFFAOYSA-N
ID: ZODNYAGVMUHWEJ-UHFFFAOYSA-N
Comment: Energy0
Num peaks: 6
108.0192381 4.021067822
135.0301371 1.160743763
137.0457872 71.08184995
288.0379981 1.15918145
297.0383325 1.325382219
315.0488972 12.74348738

Name: +ve in-silico MS/MS by CFM-ID for ZODNYAGVMUHWEJ-UHFFFAOYSA-N
ID: ZODNYAGVMUHWEJ-UHFFFAOYSA-N
Comment: Energy1
Num peaks: 6
78.95795691 0.9371216935
108.0192381 8.424511298
109.0508726 1.937155115
137.0457872 76.90433912
235.0825666 1.064119938
315.0488972 0.9182944287

Name: +ve in-silico MS/MS by CFM-ID for ZODNYAGVMUHWEJ-UHFFFAOYSA-N
ID: ZODNYAGVMUHWEJ-UHFFFAOYSA-N
Comment: Energy2
Num peaks: 7
94.03997355 6.67149492
108.0192381 35.25272349
110.0348882 6.963650871
120.0192381 12.92958004
135.0301371 3.45647921
137.0457872 13.19496559
150.0298028 2.255615574

Name: +ve in-silico MS/MS by CFM-ID for HORLOTRDYMRBCB-UHFFFAOYSA-N
ID: HORLOTRDYMRBCB-UHFFFAOYSA-N
Comment: Energy0
Num peaks: 10
87.00767038 5.272433255
245.0444498 6.866705506
247.0600999 1.893676032
273.0393644 2.394130761
283.0237144 1.898277877
287.0550145 7.989967888
297.0393644 2.213756292
301.034279 9.353590635
315.0499291 13.82760612
333.0604938 28.51873121

Name: +ve in-silico MS/MS by CFM-ID for HORLOTRDYMRBCB-UHFFFAOYSA-N
ID: HORLOTRDYMRBCB-UHFFFAOYSA-N
Comment: Energy1
Num peaks: 18
87.00767038 5.542552598
215.0338851 2.244769797
227.0338851 8.400817548
229.0495352 3.007348517
245.0444498 9.528544643
247.0600999 1.155608365
255.0287997 3.030516746
257.0444498 2.793066556
273.0393644 5.308757931
283.0237144 2.748167853
285.0393644 1.676298105
287.0550145 5.298000069
289.0706646 1.856909274
297.0393644 2.848671808
301.034279 6.016716853
305.0655792 1.452196597
315.0499291 9.851446659
333.0604938 8.317343734

Name: +ve in-silico MS/MS by CFM-ID for HORLOTRDYMRBCB-UHFFFAOYSA-N
ID: HORLOTRDYMRBCB-UHFFFAOYSA-N
Comment: Energy2
Num peaks: 31
29.00219107 1.227073763
41.00219107 2.158977687
56.99710569 1.317230434
59.01275576 3.908741445
68.99710569 1.023551576
77.00219107 3.481735039
83.01275576 1.130818177
105.0334912 1.067619443
112.9869349 1.171741119
117.0334912 1.537634535
121.0284058 1.150441061
135.0440559 1.311437847
159.0440559 1.559206794
161.0233204 6.150858826
163.0389705 2.411816773
178.9974996 1.306547364
187.0389705 3.496270728
201.0182351 1.655424038
201.0546206 1.290069155
203.0338851 2.983185156
215.0338851 5.060671122
217.0495352 1.499420023
227.0338851 7.782873406
229.0495352 4.49351769
245.0444498 4.301408851
255.0287997 3.828686953
257.0444498 2.199627389
273.0393644 1.606121739
285.0393644 1.08614336
287.0550145 1.583200748
297.0393644 0.8523971857

Name: +ve in-silico MS/MS by CFM-ID for GULAGLBFXTVQSI-UHFFFAOYSA-N
ID: GULAGLBFXTVQSI-UHFFFAOYSA-N
Comment: Energy0
Num peaks: 7
215.0338851 7.657078894
243.0287997 23.28717244
245.0444498 2.333983287
297.0393644 2.603763327
301.034279 3.019219146
315.0499291 16.48054487
333.0604938 25.75129076

Name: +ve in-silico MS/MS by CFM-ID for GULAGLBFXTVQSI-UHFFFAOYSA-N
ID: GULAGLBFXTVQSI-UHFFFAOYSA-N
Comment: Energy1
Num peaks: 19
71.01275576 1.331346364
99.00767038 3.234328673
101.0233204 1.376092489
117.0182351 5.580037363
215.0338851 5.872535595
217.0495352 2.499569884
227.0338851 1.792142386
243.0287997 19.02028739
245.0444498 3.964077853
257.0444498 1.342839498
283.0237144 1.936102985
285.0393644 1.991223996
287.0550145 5.528744124
297.0393644 2.275810342
301.034279 2.819632509
303.0499291 2.123185473
305.0655792 1.759719773
315.0499291 9.410236411
333.0604938 6.933486332

Name: +ve in-silico MS/MS by CFM-ID for GULAGLBFXTVQSI-UHFFFAOYSA-N
ID: GULAGLBFXTVQSI-UHFFFAOYSA-N
Comment: Energy2
Num peaks: 31
41.00219107 1.087746369
44.99710569 0.8961658989
53.00219107 1.09404661
59.01275576 1.370925784
71.01275576 1.691824097
73.02840582 0.9331061681
77.00219107 4.487546524
79.01784114 0.9268623081
89.02332044 3.580964058
105.0334912 2.287766175
117.0334912 0.9381662484
119.0491413 1.380514988
121.0284058 2.789034412
123.0076704 1.677210589
145.0284058 1.223287675
151.002585 1.252197919
161.0233204 4.102091821
163.0389705 2.679548226
185.0233204 4.789463652
187.0389705 4.943929292
199.0389705 3.12208126
201.0182351 1.557575263
201.0546206 1.289882747
215.0338851 8.796190112
217.0495352 1.344882759
227.0338851 3.86294694
243.0287997 4.142653077
285.0393644 1.292563465
287.0550145 1.407122429
305.0655792 1.100940068
315.0499291 0.8892236176

Name: +ve in-silico MS/MS by CFM-ID for HPNVVROFLREBSW-UHFFFAOYSA-N
ID: HPNVVROFLREBSW-UHFFFAOYSA-N
Comment: Energy0
Num peaks: 13
89.02332044 3.61831583
117.0182351 2.906472626
117.0334912 3.176812253
119.0491413 1.824761134
215.0338851 2.312788611
243.0287997 5.875603595
283.0237144 1.605489339
287.0550145 1.601528407
297.0393644 2.36828853
301.034279 3.59519355
305.0655792 1.617083144
315.0499291 18.91853967
333.0604938 30.62903922

Name: +ve in-silico MS/MS by CFM-ID for HPNVVROFLREBSW-UHFFFAOYSA-N
ID: HPNVVROFLREBSW-UHFFFAOYSA-N
Comment: Energy1
Num peaks: 28
53.00219107 1.537029839
71.01275576 1.678224815
84.99202031 1.189784472
87.00767038 2.029766277
89.02332044 1.247217984
99.00767038 3.041975379
105.0334912 2.150925825
115.002585 1.636154806
117.0182351 6.196967015
117.0334912 5.659656551
119.0491413 3.65323422
123.0076704 0.9538095946
141.0182351 2.571516427
145.0284058 1.892489885
215.0338851 7.048915407
217.0495352 1.758646752
243.0287997 11.58086821
245.0444498 2.572647467
283.0237144 1.320987578
285.0393644 0.9427204176
287.0550145 3.384525084
289.0706646 0.8582683127
297.0393644 1.374343278
301.034279 1.928123423
303.0499291 0.9808497268
305.0655792 1.52437517
315.0499291 5.979078318
333.0604938 3.972592385

Name: +ve in-silico MS/MS by CFM-ID for HPNVVROFLREBSW-UHFFFAOYSA-N
ID: HPNVVROFLREBSW-UHFFFAOYSA-N
Comment: Energy2
Num peaks: 31
41.00219107 1.751429595
53.00219107 2.385158979
59.01275576 1.164711708
71.01275576 3.494185302
77.00219107 2.793121856
84.99202031 1.062145629
87.00767038 1.7668097
89.02332044 4.914735544
89.03857658 1.127526752
93.0334912 1.599002093
95.01275576 1.159863392
105.0334912 3.417913366
111.0076704 1.226358384
117.0334912 5.544747742
119.0491413 2.742862636
121.0284058 3.42504114
123.0076704 1.640269783
135.0440559 2.401837623
141.0182351 2.345074827
145.0284058 2.170899114
159.0440559 1.45336494
161.0233204 1.560589115
163.0389705 1.74220872
175.0389705 1.232353997
187.0389705 3.149294751
199.0389705 1.676229035
215.0338851 1.824338157
243.0287997 1.220837986
285.0393644 1.2511643
287.0550145 1.161939431
303.0499291 1.080253742

Name: +ve in-silico MS/MS by CFM-ID for WFQWVHCVCPAIJO-UHFFFAOYSA-N
ID: WFQWVHCVCPAIJO-UHFFFAOYSA-N
Comment: Energy0
Num peaks: 10
227.0338851 4.464859445
245.0444498 8.155266783
255.0287997 2.400886779
273.0393644 17.23164084
283.0237144 3.028105264
287.0550145 2.27846106
297.0393644 4.308599531
301.034279 5.702351103
315.0499291 15.17947078
333.0604938 19.28597465

Name: +ve in-silico MS/MS by CFM-ID for WFQWVHCVCPAIJO-UHFFFAOYSA-N
ID: WFQWVHCVCPAIJO-UHFFFAOYSA-N
Comment: Energy1
Num peaks: 15
87.00767038 3.550656342
215.0338851 1.649112298
227.0338851 10.27264786
229.0495352 2.704387146
243.0287997 1.685908291
245.0444498 5.551350603
255.0287997 4.884007319
257.0444498 3.560823787
273.0393644 12.86134191
283.0237144 2.788156476
287.0550145 6.628917931
297.0393644 3.800195019
301.034279 4.782583215
315.0499291 9.127529806
333.0604938 6.64647899

Name: +ve in-silico MS/MS by CFM-ID for WFQWVHCVCPAIJO-UHFFFAOYSA-N
ID: WFQWVHCVCPAIJO-UHFFFAOYSA-N
Comment: Energy2
Num peaks: 28
41.00219107 1.796782788
44.99710569 0.8916858396
59.01275576 2.905776036
68.99710569 0.9930497209
77.00219107 3.439955157
84.99202031 2.168956267
105.0334912 1.310856708
108.9920203 0.9427707825
121.0284058 0.8152177019
127.002585 0.8406621747
145.0284058 0.987386548
169.0131497 0.9071121606
178.9974996 2.354321181
185.0233204 0.8565718775
203.0338851 3.71527959
205.0495352 1.048738817
215.0338851 11.82679939
217.0495352 0.9135667343
227.0338851 9.123650899
229.0131497 0.9324032304
229.0495352 2.913785142
231.0287997 2.406698362
243.0287997 6.29344012
245.0444498 6.282073872
255.0287997 5.148646552
257.0444498 3.817888211
273.0393644 3.887686152
287.0550145 0.8111402653

Name: +ve in-silico MS/MS by CFM-ID for MTDJEXDDXXAVCH-UHFFFAOYSA-N
ID: MTDJEXDDXXAVCH-UHFFFAOYSA-N
Comment: Energy0
Num peaks: 9
273.0393644 7.571665088
285.0393644 1.77656103
287.0550145 5.744649433
289.034279 3.338341899
291.0499291 1.897648239
297.0393644 11.04195521
303.0499291 2.081882591
315.0499291 24.54078246
333.0604938 23.29828156

Name: +ve in-silico MS/MS by CFM-ID for MTDJEXDDXXAVCH-UHFFFAOYSA-N
ID: MTDJEXDDXXAVCH-UHFFFAOYSA-N
Comment: Energy1
Num peaks: 17
41.00219107 18.26914022
43.01784114 4.988414115
45.0334912 2.698003207
71.01275576 1.784594911
207.0287997 1.61969185
231.0287997 2.608339498
245.0444498 3.179744483
269.0444498 3.188529085
271.0237144 2.765674453
271.0600999 1.59160722
273.0393644 6.007985277
287.0550145 7.43489566
289.034279 5.21253191
297.0393644 5.194942649
305.0655792 1.379982478
315.0499291 8.351897308
333.0604938 3.861997769

Name: +ve in-silico MS/MS by CFM-ID for MTDJEXDDXXAVCH-UHFFFAOYSA-N
ID: MTDJEXDDXXAVCH-UHFFFAOYSA-N
Comment: Energy2
Num peaks: 31
25.00727645 2.918083178
41.00219107 2.336264329
43.01784114 2.050029844
53.00219107 1.259257974
59.01275576 1.100955238
65.00219107 1.346154118
67.01784114 1.340505258
68.99710569 1.61533532
71.01275576 1.223917904
77.00219107 1.642150184
79.01784114 5.156146011
91.01784114 2.875253857
95.01275576 1.306117442
107.0127558 1.38062883
128.9971057 1.03433358
155.0338851 1.651945097
165.0182351 0.9168720769
177.0182351 0.9310305759
201.0182351 1.394212195
207.0287997 3.88463686
231.0287997 3.083795605
243.0287997 1.583414673
245.0444498 3.203619971
257.0444498 4.300985965
269.0444498 2.196972924
271.0237144 1.616375889
271.0600999 1.790631941
273.0393644 1.879499483
285.0393644 1.23403168
287.0550145 1.624403225
297.0393644 1.730600404

Name: +ve in-silico MS/MS by CFM-ID for SKVMWXPNGBYIFW-UHFFFAOYSA-N
ID: SKVMWXPNGBYIFW-UHFFFAOYSA-N
Comment: Energy0
Num peaks: 6
121.0284058 15.78056812
195.0287997 9.998201396
275.0550145 7.814498492
303.0499291 6.439677168
315.0499291 6.709538363
333.0604938 33.74720603

Name: +ve in-silico MS/MS by CFM-ID for SKVMWXPNGBYIFW-UHFFFAOYSA-N
ID: SKVMWXPNGBYIFW-UHFFFAOYSA-N
Comment: Energy1
Num peaks: 12
56.99710569 14.30197456
121.0284058 22.09532511
139.0389705 2.279461949
165.0182351 2.458281504
167.0338851 2.039046602
177.0182351 2.382160587
195.0287997 17.05961451
213.0393644 2.024030728
303.0499291 2.97807985
305.0655792 2.292968085
315.0499291 3.837697135
333.0604938 7.255585993

Name: +ve in-silico MS/MS by CFM-ID for SKVMWXPNGBYIFW-UHFFFAOYSA-N
ID: SKVMWXPNGBYIFW-UHFFFAOYSA-N
Comment: Energy2
Num peaks: 29
41.00219107 0.7366753587
53.00219107 1.131707389
55.01784114 1.029422673
56.99710569 3.446800263
63.02292652 2.422085607
65.03857658 1.01059876
67.01784114 1.285757032
71.01275576 0.8218151975
77.00219107 4.109219618
79.01784114 5.137002484
89.00219107 2.34302435
91.01784114 3.475458289
93.0334912 8.050743824
95.01275576 1.492350236
95.04914126 1.365284231
105.0334912 1.866066787
121.0284058 20.15376633
123.0076704 0.7240505554
139.0389705 2.37838653
155.0338851 4.859392756
161.0233204 0.7583454767
165.0182351 1.792855877
169.0131497 0.9374068439
181.0131497 1.684865108
183.0287997 1.333988229
195.0287997 3.121187252
197.0080643 1.318718431
259.0600999 0.8320321098
261.0393644 0.8743047457

Name: +ve in-silico MS/MS by CFM-ID for CGYXMYNTQANMNA-UHFFFAOYSA-N
ID: CGYXMYNTQANMNA-UHFFFAOYSA-N
Comment: Energy0
Num peaks: 6
207.0287997 1.157094372
257.0444498 3.989757979
261.0393644 1.146347276
263.0550145 0.98089959
275.0550145 34.4079943
293.0655792 49.41067607

Name: +ve in-silico MS/MS by CFM-ID for CGYXMYNTQANMNA-UHFFFAOYSA-N
ID: CGYXMYNTQANMNA-UHFFFAOYSA-N
Comment: Energy1
Num peaks: 12
55.01784114 1.272654255
85.02840582 1.49800562
87.04405588 2.633573726
245.0444498 1.757951015
247.0600999 4.569322731
249.0393644 1.659648081
257.0444498 7.830319911
261.0393644 2.725067988
263.0550145 2.908349706
265.0706646 3.881268481
275.0550145 27.30311542
293.0655792 22.39207097

Name: +ve in-silico MS/MS by CFM-ID for CGYXMYNTQANMNA-UHFFFAOYSA-N
ID: CGYXMYNTQANMNA-UHFFFAOYSA-N
Comment: Energy2
Num peaks: 31
25.00727645 0.8679946346
39.02292652 1.015964336
41.00219107 1.39485741
43.01784114 1.297622048
45.0334912 1.011629525
55.01784114 1.958253187
57.0334912 1.093568933
67.01784114 1.739781865
71.01275576 1.147876696
92.99710569 1.247648822
104.9971057 1.337384041
107.0127558 5.959915493
109.0284058 4.586790725
121.0284058 7.043560752
135.0076704 14.07574963
137.0233204 4.305836004
139.0389705 0.8831427633
155.0338851 1.969209841
163.0389705 2.366834186
165.0546206 1.299555374
175.0389705 1.160267589
191.0338851 1.252051437
207.0287997 1.057499497
217.0131497 1.32740155
219.0287997 1.947588493
221.0444498 1.422022696
245.0444498 1.553687935
247.0600999 3.144675808
249.0393644 1.03697092
257.0444498 3.165106777
275.0550145 1.943219952

Name: +ve in-silico MS/MS by CFM-ID for ZXPPQCQXAUDLBI-UHFFFAOYSA-N
ID: ZXPPQCQXAUDLBI-UHFFFAOYSA-N
Comment: Energy0
Num peaks: 6
191.0338851 1.212187082
261.0393644 4.805346545
263.0550145 1.289964761
275.0550145 18.42555061
277.034279 1.002820693
293.0655792 62.78051826

Name: +ve in-silico MS/MS by CFM-ID for ZXPPQCQXAUDLBI-UHFFFAOYSA-N
ID: ZXPPQCQXAUDLBI-UHFFFAOYSA-N
Comment: Energy1
Num peaks: 13
189.0182351 6.318111865
191.0338851 1.582072559
231.0287997 2.548393667
233.0444498 4.822844611
245.0444498 1.673457323
247.0600999 2.154716324
251.0550145 1.474416033
257.0444498 1.289375016
261.0393644 6.241917315
263.0550145 7.906730439
265.0706646 6.390912924
275.0550145 16.59027336
293.0655792 21.44464537

Name: +ve in-silico MS/MS by CFM-ID for ZXPPQCQXAUDLBI-UHFFFAOYSA-N
ID: ZXPPQCQXAUDLBI-UHFFFAOYSA-N
Comment: Energy2
Num peaks: 31
29.00219107 1.22044962
41.00219107 2.458590927
55.01784114 0.8162276281
59.01275576 1.159875433
67.01784114 2.065300885
71.01275576 1.638078467
73.02840582 0.7469810443
81.0334912 1.044332859
92.99710569 1.221304603
104.9971057 1.309145055
107.0127558 5.974791753
109.0284058 6.11885491
121.0284058 6.909598027
135.0076704 13.63681942
137.0233204 5.593020883
155.0338851 1.978844278
157.0495352 0.7962962437
161.0233204 1.217575458
163.0389705 0.8827535559
173.0233204 0.7445340647
175.0389705 0.8623645954
185.0233204 0.8267441569
189.0182351 2.537378018
191.0338851 1.623978812
203.0338851 2.131663526
245.0444498 2.289137021
247.0600999 2.143581383
249.0393644 1.792396959
251.0550145 0.9732965022
275.0550145 1.954237339
277.034279 0.8015995564

Name: +ve in-silico MS/MS by CFM-ID for IJTGZYSWGOOKGD-UHFFFAOYSA-N
ID: IJTGZYSWGOOKGD-UHFFFAOYSA-N
Comment: Energy0
Num peaks: 6
109.0284058 1.355021965
121.0284058 3.369754021
135.0076704 3.365412529
137.0233204 7.703889981
275.0550145 8.120440746
293.0655792 65.48057984

Name: +ve in-silico MS/MS by CFM-ID for IJTGZYSWGOOKGD-UHFFFAOYSA-N
ID: IJTGZYSWGOOKGD-UHFFFAOYSA-N
Comment: Energy1
Num peaks: 17
97.02840582 1.154025522
109.0284058 1.373995586
121.0284058 5.738634734
135.0076704 3.60261773
137.0233204 10.78469315
155.0338851 1.114566309
157.0495352 2.463772566
183.0287997 1.115875243
185.0444498 1.085046614
235.0237144 1.06414919
237.0393644 1.224378656
251.0550145 1.429830109
263.0550145 2.628079529
265.0706646 6.750650941
275.0550145 10.84779065
277.034279 1.115270186
293.0655792 26.88886524

Name: +ve in-silico MS/MS by CFM-ID for IJTGZYSWGOOKGD-UHFFFAOYSA-N
ID: IJTGZYSWGOOKGD-UHFFFAOYSA-N
Comment: Energy2
Num peaks: 16
41.00219107 1.371168106
55.01784114 3.864285989
67.01784114 5.25414913
79.01784114 1.297408895
80.99710569 1.388744919
81.0334912 1.782728776
92.99710569 2.714736329
93.0334912 2.411110896
95.01275576 1.347073
104.9971057 3.170617024
107.0127558 9.637380704
109.0284058 12.23805018
121.0284058 11.44417694
123.0440559 1.875652311
135.0076704 13.24487487
137.0233204 7.383665328

Name: +ve in-silico MS/MS by CFM-ID for HYINSRUFNOPAHT-UHFFFAOYSA-N
ID: HYINSRUFNOPAHT-UHFFFAOYSA-N
Comment: Energy0
Num peaks: 6
221.0444498 2.667480667
257.0444498 4.260206698
261.0393644 2.770320971
263.0550145 0.6701186608
275.0550145 33.73163988
293.0655792 48.90132668

Name: +ve in-silico MS/MS by CFM-ID for HYINSRUFNOPAHT-UHFFFAOYSA-N
ID: HYINSRUFNOPAHT-UHFFFAOYSA-N
Comment: Energy1
Num peaks: 17
59.01275576 1.25174538
191.0338851 1.968965949
205.0495352 1.695894061
219.0287997 2.682467251
221.0444498 3.010325661
229.0495352 1.878459882
235.0237144 1.173528788
245.0444498 2.328461113
247.0600999 10.49165444
249.0757499 1.126280681
257.0444498 6.260498356
261.0393644 2.93759824
263.0550145 1.738901059
265.0706646 2.231898598
275.0550145 21.11533448
277.034279 0.9704365419
293.0655792 17.21070012

Name: +ve in-silico MS/MS by CFM-ID for HYINSRUFNOPAHT-UHFFFAOYSA-N
ID: HYINSRUFNOPAHT-UHFFFAOYSA-N
Comment: Energy2
Num peaks: 31
55.01784114 1.245384488
57.0334912 0.9527424816
80.99710569 1.087686017
83.01275576 1.547707378
97.02840582 1.738528877
99.00767038 1.972473545
137.0233204 0.9094646117
139.0389705 2.59427702
149.0233204 2.022122836
153.0182351 3.541576539
165.0182351 4.596435877
167.0338851 4.562216413
189.0182351 2.373811798
191.0338851 5.002958755
203.0338851 2.48453567
205.0495352 5.199803536
207.0287997 1.635766021
215.0338851 1.602277241
217.0131497 1.057618953
219.0287997 2.915086872
221.0444498 2.560309404
231.0287997 1.023601181
237.0393644 1.005576017
243.0287997 1.351441994
245.0444498 3.25655196
247.0600999 1.807627369
249.0393644 0.8877558773
257.0444498 4.646918169
259.0237144 0.8905898006
263.0550145 0.9627439323
275.0550145 2.641650554

Name: +ve in-silico MS/MS by CFM-ID for RKISBDSGRRMMIA-UHFFFAOYSA-N
ID: RKISBDSGRRMMIA-UHFFFAOYSA-N
Comment: Energy0
Num peaks: 6
257.0444498 0.960989835
261.0393644 3.76119942
263.0550145 1.375934973
275.0550145 18.89144429
277.034279 0.6567152599
293.0655792 67.93676979

Name: +ve in-silico MS/MS by CFM-ID for RKISBDSGRRMMIA-UHFFFAOYSA-N
ID: RKISBDSGRRMMIA-UHFFFAOYSA-N
Comment: Energy1
Num peaks: 20
41.00219107 1.552241518
56.99710569 1.618183502
59.01275576 3.972701843
71.01275576 1.976890602
84.99202031 2.193459166
87.00767038 1.906494323
89.02332044 1.80579369
191.0338851 1.068631281
221.0444498 1.697295686
233.0444498 1.107073256
235.0237144 1.720285232
239.0550145 1.400016904
243.0287997 1.028871566
257.0444498 3.097187239
261.0393644 4.59782424
263.0550145 4.211924006
265.0706646 4.879484742
275.0550145 14.26969524
277.034279 1.728055063
293.0655792 24.65650359

Name: +ve in-silico MS/MS by CFM-ID for RKISBDSGRRMMIA-UHFFFAOYSA-N
ID: RKISBDSGRRMMIA-UHFFFAOYSA-N
Comment: Energy2
Num peaks: 31
41.00219107 1.487327294
53.00219107 1.216776489
55.01784114 2.631596956
80.99710569 1.59231214
83.01275576 1.75194803
97.02840582 2.309818714
123.0440559 1.496570293
125.0233204 1.534646671
139.0389705 2.787102604
149.0233204 1.359248684
151.002585 2.668136791
151.0389705 1.688113037
153.0182351 3.733653157
165.0182351 1.805919571
166.9974996 1.37626545
167.0338851 1.511373194
201.0182351 1.65362453
203.0338851 1.439863196
205.0495352 1.466524456
215.0338851 1.555416301
217.0495352 1.478980018
219.0287997 2.613935214
231.0287997 1.645175479
233.0444498 1.506184607
243.0287997 2.267887146
245.0444498 4.031118052
249.0393644 1.345605486
257.0444498 4.64152876
259.0237144 1.214561527
261.0393644 1.461697106
275.0550145 3.264995593

Name: +ve in-silico MS/MS by CFM-ID for QFGJNWOMRBQZSG-UHFFFAOYSA-N
ID: QFGJNWOMRBQZSG-UHFFFAOYSA-N
Comment: Energy0
Num peaks: 6
123.0440559 3.816411431
149.0233204 4.781236018
151.0389705 3.620376037
167.0338851 6.801178141
275.0550145 13.80350548
293.0655792 55.9367037

Name: +ve in-silico MS/MS by CFM-ID for QFGJNWOMRBQZSG-UHFFFAOYSA-N
ID: QFGJNWOMRBQZSG-UHFFFAOYSA-N
Comment: Energy1
Num peaks: 11
123.0440559 4.158399694
127.0389705 2.07565217
149.0233204 10.40277525
151.0389705 6.386873934
165.0182351 3.203420325
167.0338851 9.151331374
237.0393644 2.143592154
239.0550145 1.678685035
265.0706646 3.142467567
275.0550145 15.52712234
293.0655792 22.86731309

Name: +ve in-silico MS/MS by CFM-ID for QFGJNWOMRBQZSG-UHFFFAOYSA-N
ID: QFGJNWOMRBQZSG-UHFFFAOYSA-N
Comment: Energy2
Num peaks: 20
53.00219107 1.224338977
67.01784114 3.287077215
81.0334912 3.115121629
83.01275576 3.157698044
83.04914126 1.493622938
95.04914126 1.637233912
97.02840582 7.872406107
107.0127558 1.210602393
111.0076704 2.301904704
121.0284058 2.057631755
123.0076704 6.000315222
123.0440559 2.517087201
125.0233204 2.983797518
137.0233204 7.57511048
139.0389705 3.014819758
149.0233204 6.127239306
151.0389705 7.31811562
153.0182351 4.278260394
165.0182351 8.697170968
167.0338851 4.968839016

Name: +ve in-silico MS/MS by CFM-ID for DETLSZJYZYIKSS-UHFFFAOYSA-N
ID: DETLSZJYZYIKSS-UHFFFAOYSA-N
Comment: Energy0
Num peaks: 7
185.0709393 2.30177293
219.031967 3.066726969
221.047617 19.38605582
253.0181468 2.463093033
297.0789172 6.873439397
315.0450302 8.689725522
333.0555949 38.84602068

Name: +ve in-silico MS/MS by CFM-ID for DETLSZJYZYIKSS-UHFFFAOYSA-N
ID: DETLSZJYZYIKSS-UHFFFAOYSA-N
Comment: Energy1
Num peaks: 21
81.04472458 1.92416111
96.98395416 2.468541069
98.99960423 2.825788106
113.0152543 2.544515354
138.9945188 2.067664657
141.0101689 1.862044266
194.036718 1.229570759
217.041469 3.271841382
219.031967 2.677076424
221.047617 4.487203751
235.0075821 1.921563005
251.0024967 3.610865435
253.0181468 10.25869302
279.0683525 1.30633891
288.0341312 1.266270871
297.0789172 3.041412689
302.0133957 1.397221266
304.0290458 2.124929885
306.0446958 11.49420146
315.0450302 4.324457832
333.0555949 14.43923162

Name: +ve in-silico MS/MS by CFM-ID for DETLSZJYZYIKSS-UHFFFAOYSA-N
ID: DETLSZJYZYIKSS-UHFFFAOYSA-N
Comment: Energy2
Num peaks: 25
49.00727645 1.508477605
51.02292652 1.337150186
58.9683041 1.40215112
60.98395416 1.400183321
63.02292652 1.908380965
72.98395416 2.340252884
84.98395416 3.07179273
86.99960423 1.785599903
96.98395416 4.411908592
98.99960423 4.686867359
107.0239891 3.554089462
109.0396392 2.279184154
113.0152543 10.12974972
115.0309044 1.653913281
131.0239891 1.59361614
138.9945188 12.98286528
141.0101689 3.596883671
157.0396392 1.519455642
159.0552893 1.340659665
179.025819 1.855180253
185.0709393 4.705410646
194.036718 1.49001141
203.0370524 5.1102525
221.047617 2.614031309
279.0683525 2.181985803

Name: +ve in-silico MS/MS by CFM-ID for DJFSDBDASCCQLR-UHFFFAOYSA-N
ID: DJFSDBDASCCQLR-UHFFFAOYSA-N
Comment: Energy0
Num peaks: 6
113.0152543 2.695960686
219.031967 4.079922031
221.047617 21.12611265
253.0181468 2.632180869
315.0450302 9.541076579
333.0555949 41.06402112

Name: +ve in-silico MS/MS by CFM-ID for DJFSDBDASCCQLR-UHFFFAOYSA-N
ID: DJFSDBDASCCQLR-UHFFFAOYSA-N
Comment: Energy1
Num peaks: 24
81.04472458 1.730380549
84.98395416 2.942282782
86.99960423 1.461667045
98.99960423 2.289719891
107.0239891 1.32954073
113.0152543 5.199100598
138.9945188 3.542282775
141.0101689 2.10099946
192.0210679 1.656783163
194.036718 1.031964527
217.041469 1.031981408
219.031967 6.694042205
221.047617 4.185131411
233.047617 1.074345428
235.0075821 1.776297278
243.031967 1.345751893
251.0024967 2.975845894
253.0181468 8.931375993
288.0341312 1.068118015
302.0133957 1.248769969
304.0290458 2.013517673
306.0446958 9.480672469
315.0450302 3.820070842
333.0555949 12.09573411

Name: +ve in-silico MS/MS by CFM-ID for DJFSDBDASCCQLR-UHFFFAOYSA-N
ID: DJFSDBDASCCQLR-UHFFFAOYSA-N
Comment: Energy2
Num peaks: 25
58.9683041 1.31683693
72.98395416 4.211686098
84.98395416 1.707603902
86.99960423 2.73409435
96.98395416 3.687422979
98.99960423 5.493262776
107.0239891 7.104061418
109.0396392 5.236216803
113.0152543 8.393457805
115.0309044 1.253129526
121.0396392 2.842179055
123.0552893 1.770553883
131.0239891 1.778395995
138.9945188 11.83879248
141.0101689 3.420409579
147.0552893 1.064744567
159.0552893 1.198091618
179.025819 1.675627079
185.0709393 2.092537056
194.036718 1.289946374
203.0370524 4.14552945
205.0163169 1.205388219
219.031967 1.490253744
221.047617 2.26564411
279.0683525 1.13589738

Name: +ve in-silico MS/MS by CFM-ID for SRBMWVVMCGUYNA-UHFFFAOYSA-N
ID: SRBMWVVMCGUYNA-UHFFFAOYSA-N
Comment: Energy0
Num peaks: 6
219.031967 3.210945229
221.047617 21.45481681
253.0181468 2.68719858
306.0446958 1.76319324
315.0450302 9.733817549
333.0555949 41.64334656

Name: +ve in-silico MS/MS by CFM-ID for SRBMWVVMCGUYNA-UHFFFAOYSA-N
ID: SRBMWVVMCGUYNA-UHFFFAOYSA-N
Comment: Energy1
Num peaks: 21
81.04472458 1.960729605
84.98395416 1.279096726
96.98395416 2.531440157
98.99960423 3.216387352
113.0152543 2.616664069
138.9945188 2.257029693
141.0101689 2.167737247
194.036718 1.298073438
217.041469 1.269185592
219.031967 2.690054174
221.047617 4.830112575
235.0075821 2.24844619
243.031967 1.494913005
251.0024967 3.648889941
253.0181468 11.15046394
288.0341312 1.352397104
302.0133957 1.410056867
304.0290458 2.280749005
306.0446958 11.69021734
315.0450302 4.72269681
333.0555949 14.64735227

Name: +ve in-silico MS/MS by CFM-ID for SRBMWVVMCGUYNA-UHFFFAOYSA-N
ID: SRBMWVVMCGUYNA-UHFFFAOYSA-N
Comment: Energy2
Num peaks: 25
58.9683041 1.474834909
60.98395416 1.008364944
72.98395416 2.946254867
84.98395416 2.286757176
86.99960423 2.117548734
96.98395416 4.644898439
98.99960423 5.825374536
107.0239891 3.774913077
109.0396392 2.456995296
113.0152543 10.81404994
115.0309044 2.185529813
131.0239891 2.378991689
138.9945188 13.64876161
141.0101689 3.795543121
145.0396392 0.9197557596
157.0396392 1.104149576
159.0552893 1.044576399
161.0709393 1.217340318
179.025819 1.95177128
185.0709393 2.443794983
194.036718 1.595084258
203.0370524 5.627402917
205.0163169 1.245577703
221.047617 2.805108493
279.0683525 1.376074567

Name: +ve in-silico MS/MS by CFM-ID for CUOQNJOFJXGEBH-UHFFFAOYSA-N
ID: CUOQNJOFJXGEBH-UHFFFAOYSA-N
Comment: Energy0
Num peaks: 6
219.031967 13.00554394
221.047617 2.750425799
253.0181468 3.414111309
306.0446958 2.143967141
315.0450302 11.1980443
333.0555949 50.4592534

Name: +ve in-silico MS/MS by CFM-ID for CUOQNJOFJXGEBH-UHFFFAOYSA-N
ID: CUOQNJOFJXGEBH-UHFFFAOYSA-N
Comment: Energy1
Num peaks: 23
39.02292652 1.038627355
53.03857658 1.19286318
81.04472458 1.867430911
84.98395416 2.345103958
96.98395416 1.399089917
98.99960423 2.619188685
113.0152543 1.261143676
138.9945188 1.479137228
141.0101689 1.344422981
217.041469 1.413613018
219.031967 1.659541648
221.047617 2.172403348
235.0075821 2.456443967
243.031967 1.761685936
251.0024967 4.01971576
253.0181468 12.45879103
288.0341312 1.472563378
293.0242948 1.099832219
302.0133957 1.488920216
304.0290458 2.407550384
306.0446958 12.76650593
315.0450302 5.072257969
333.0555949 15.84300147

Name: +ve in-silico MS/MS by CFM-ID for CUOQNJOFJXGEBH-UHFFFAOYSA-N
ID: CUOQNJOFJXGEBH-UHFFFAOYSA-N
Comment: Energy2
Num peaks: 28
39.02292652 3.989768232
51.02292652 3.177462795
53.03857658 2.753382877
55.05422664 0.9029683876
58.9683041 1.71366772
72.98395416 1.052770959
81.04472458 1.261810976
82.9683041 1.623503185
84.98395416 0.7818147515
96.98395416 3.527151146
107.0239891 6.169417666
109.0396392 1.268081977
113.0152543 4.764863467
138.9945188 11.01195705
141.0101689 6.455251684
162.9945188 0.7841434676
169.0396392 0.7746450905
179.025819 1.453164925
185.0709393 1.318406627
192.0210679 3.193043609
203.0370524 4.523115516
217.041469 0.9534101967
219.031967 10.83704285
235.0075821 1.437272747
253.0181468 0.9735953553
279.0683525 1.838825534
315.0450302 0.8785193507
317.0242948 0.8802377041

Name: +ve in-silico MS/MS by CFM-ID for XYWKHBMMCAELJQ-UHFFFAOYSA-N
ID: XYWKHBMMCAELJQ-UHFFFAOYSA-N
Comment: Energy0
Num peaks: 6
219.031967 23.6361375
221.047617 3.65704217
253.0181468 2.678256594
306.0446958 1.717308112
315.0450302 9.459641559
333.0555949 40.34994019

Name: +ve in-silico MS/MS by CFM-ID for XYWKHBMMCAELJQ-UHFFFAOYSA-N
ID: XYWKHBMMCAELJQ-UHFFFAOYSA-N
Comment: Energy1
Num peaks: 26
39.02292652 2.475043787
53.03857658 1.200988308
72.98395416 1.095648197
81.04472458 1.899507271
86.99960423 0.8522383242
89.01525429 1.633208917
113.0152543 1.388663245
138.9945188 3.112167737
141.0101689 1.677305294
192.0210679 1.600997763
217.041469 1.246693562
219.031967 6.009493947
221.047617 2.022312349
235.0075821 2.141415089
251.0024967 3.582109739
253.0181468 10.71843561
269.047617 0.9766164981
279.0086447 1.032305547
288.0341312 1.306521191
293.0242948 0.8396504232
297.0789172 0.9485005487
302.0133957 1.357732585
304.0290458 2.071202227
306.0446958 11.26398372
315.0450302 4.46778801
333.0555949 13.8731149

Name: +ve in-silico MS/MS by CFM-ID for XYWKHBMMCAELJQ-UHFFFAOYSA-N
ID: XYWKHBMMCAELJQ-UHFFFAOYSA-N
Comment: Energy2
Num peaks: 23
39.02292652 3.033397274
49.00727645 0.9477039435
51.02292652 1.070894805
53.03857658 1.121302566
60.98395416 0.8451045003
72.98395416 1.55853767
81.04472458 2.024902793
84.98395416 1.170530669
86.99960423 1.00979748
96.98395416 4.931544312
107.0239891 8.879759865
109.0396392 1.089554527
113.0152543 6.991064049
138.9945188 10.59209418
141.0101689 5.730681363
169.0396392 1.368706278
179.025819 0.9990185587
185.0709393 1.432771163
192.0210679 4.945937226
203.0370524 3.213643489
215.0370524 1.248730614
219.031967 15.35726955
317.0242948 0.8476068175

Name: +ve in-silico MS/MS by CFM-ID for HDLBEQXEKXCLAR-UHFFFAOYSA-N
ID: HDLBEQXEKXCLAR-UHFFFAOYSA-N
Comment: Energy0
Num peaks: 6
219.031967 22.14617211
221.047617 3.384801539
253.0181468 2.395701608
297.0789172 7.10354412
315.0450302 8.311657325
333.0555949 36.73289667

Name: +ve in-silico MS/MS by CFM-ID for HDLBEQXEKXCLAR-UHFFFAOYSA-N
ID: HDLBEQXEKXCLAR-UHFFFAOYSA-N
Comment: Energy1
Num peaks: 28
39.02292652 2.336847814
49.00727645 0.7703737038
51.02292652 1.344773647
74.99960423 1.110199197
81.04472458 1.765931153
84.98395416 1.496209115
113.0152543 1.748558007
138.9945188 2.66954654
141.0101689 1.301958977
192.0210679 1.458127591
217.041469 2.860958492
219.031967 5.96737004
221.047617 1.674733563
235.0075821 1.720755619
243.031967 2.625372401
251.0024967 3.155550568
253.0181468 8.93973491
269.047617 0.9024456918
279.0683525 1.137976439
281.0242948 1.252298828
288.0341312 1.13733646
297.0789172 2.624447498
302.0133957 1.261454203
304.0290458 1.806429493
306.0446958 10.10659161
315.0450302 3.802308722
317.0242948 0.9395496244
333.0555949 12.35403811

Name: +ve in-silico MS/MS by CFM-ID for HDLBEQXEKXCLAR-UHFFFAOYSA-N
ID: HDLBEQXEKXCLAR-UHFFFAOYSA-N
Comment: Energy2
Num peaks: 24
39.02292652 3.083693107
49.00727645 1.693115105
51.02292652 1.790782043
53.03857658 0.8752684618
60.98395416 0.9052490713
72.98395416 3.193545213
81.04472458 1.929660953
82.9683041 1.760762719
96.98395416 3.040838821
98.99960423 0.9061070811
107.0239891 8.452454818
109.0396392 1.015336952
113.0152543 6.904329269
138.9945188 9.822175308
141.0101689 5.27232904
153.0101689 0.8628884801
162.9945188 0.7947116573
169.0396392 1.30445123
179.025819 1.287079357
185.0709393 1.400306262
192.0210679 4.701973564
203.0370524 2.946146016
219.031967 15.36971493
279.0683525 1.051161422

Name: +ve in-silico MS/MS by CFM-ID for DAACCUUWNGQGGY-UHFFFAOYSA-N
ID: DAACCUUWNGQGGY-UHFFFAOYSA-N
Comment: Energy0
Num peaks: 6
219.031967 2.838232015
221.047617 23.03539275
251.0024967 3.24899856
304.0290458 2.743621465
315.0450302 9.823947696
333.0555949 44.56819627

Name: +ve in-silico MS/MS by CFM-ID for DAACCUUWNGQGGY-UHFFFAOYSA-N
ID: DAACCUUWNGQGGY-UHFFFAOYSA-N
Comment: Energy1
Num peaks: 15
138.9945188 3.668496628
192.0210679 2.732939447
221.047617 4.179768819
235.0075821 1.445348234
251.0024967 14.02407849
253.0181468 3.245212783
275.0024967 6.277027705
277.0181468 1.708551816
286.0184811 2.069751528
292.0290458 3.424456794
302.0133957 2.884719099
304.0290458 20.06122943
306.0446958 1.551290268
315.0450302 3.645481762
333.0555949 10.48474744

Name: +ve in-silico MS/MS by CFM-ID for DAACCUUWNGQGGY-UHFFFAOYSA-N
ID: DAACCUUWNGQGGY-UHFFFAOYSA-N
Comment: Energy2
Num peaks: 18
53.01342445 3.559227329
55.02907452 1.905259518
57.04472458 2.333724464
81.04472458 4.597358984
96.98395416 1.984288622
107.0239891 6.166313551
109.0396392 3.476941141
113.0152543 4.726071049
138.9945188 12.98045482
141.0101689 11.5076281
179.025819 5.066768817
185.0709393 2.838447348
192.0210679 2.056110567
194.036718 2.192182689
203.0370524 7.962774567
219.031967 1.675977946
221.047617 4.210234979
279.0683525 1.491504455

Name: +ve in-silico MS/MS by CFM-ID for BHNARLLDTDIPQG-UHFFFAOYSA-N
ID: BHNARLLDTDIPQG-UHFFFAOYSA-N
Comment: Energy0
Num peaks: 6
219.031967 2.820911124
221.047617 22.0359668
251.0024967 3.191272311
306.0446958 3.676190504
315.0450302 9.455347671
333.0555949 43.37804237

Name: +ve in-silico MS/MS by CFM-ID for BHNARLLDTDIPQG-UHFFFAOYSA-N
ID: BHNARLLDTDIPQG-UHFFFAOYSA-N
Comment: Energy1
Num peaks: 17
81.04472458 1.412473716
83.06037464 1.431734329
138.9945188 3.948403127
194.036718 2.752255827
221.047617 4.611010429
235.0075821 1.440266966
251.0024967 14.08126746
253.0181468 3.503338421
275.0024967 1.797141795
277.0181468 2.227094185
288.0341312 2.097031518
290.0133957 3.286644947
291.0337968 1.944218056
304.0290458 1.817409863
306.0446958 18.94939355
315.0450302 3.793909975
333.0555949 12.31655692

Name: +ve in-silico MS/MS by CFM-ID for BHNARLLDTDIPQG-UHFFFAOYSA-N
ID: BHNARLLDTDIPQG-UHFFFAOYSA-N
Comment: Energy2
Num peaks: 20
42.03382555 1.773893634
53.01342445 3.445667587
55.02907452 1.692694536
57.04472458 2.19620001
81.04472458 4.341677782
96.98395416 1.925507927
107.0239891 5.961717287
109.0396392 3.282237353
113.0152543 4.568803626
138.9945188 12.65155136
141.0101689 10.85206636
162.9945188 1.48480583
167.025819 1.324021889
179.025819 4.523387371
185.0709393 2.663179558
194.036718 3.250455509
203.0370524 7.468179771
219.031967 1.67295778
221.047617 3.985084212
279.0683525 1.360517952

Name: +ve in-silico MS/MS by CFM-ID for KZXNKZZLSIRVOP-UHFFFAOYSA-N
ID: KZXNKZZLSIRVOP-UHFFFAOYSA-N
Comment: Energy0
Num peaks: 6
219.031967 2.872422942
221.047617 23.33962271
251.0024967 3.234501257
306.0446958 2.711027458
315.0450302 9.923834503
333.0555949 44.14930947

Name: +ve in-silico MS/MS by CFM-ID for KZXNKZZLSIRVOP-UHFFFAOYSA-N
ID: KZXNKZZLSIRVOP-UHFFFAOYSA-N
Comment: Energy1
Num peaks: 15
83.06037464 1.563557706
138.9945188 3.946396115
194.036718 2.587979963
221.047617 4.722390358
235.0075821 1.557330254
251.0024967 14.63545559
253.0181468 3.384506163
277.0181468 1.896136541
279.0337968 1.566282658
288.0341312 2.564140225
302.0133957 2.152666963
304.0290458 4.030005483
306.0446958 20.41874752
315.0450302 3.987157516
333.0555949 11.34766729

Name: +ve in-silico MS/MS by CFM-ID for KZXNKZZLSIRVOP-UHFFFAOYSA-N
ID: KZXNKZZLSIRVOP-UHFFFAOYSA-N
Comment: Energy2
Num peaks: 17
53.01342445 1.977625909
55.02907452 3.174275919
81.04472458 4.815851425
96.98395416 2.056280835
107.0239891 6.411026757
109.0396392 3.608925706
113.0152543 4.922050334
138.9945188 13.32840571
141.0101689 11.94897996
162.9945188 1.975231061
179.025819 5.139894469
185.0709393 2.918583642
194.036718 1.863146857
203.0370524 8.254864561
219.031967 1.783396225
221.047617 4.372465307
279.0683525 1.507189117

Name: +ve in-silico MS/MS by CFM-ID for BRUCCJIULHOKHP-UHFFFAOYSA-N
ID: BRUCCJIULHOKHP-UHFFFAOYSA-N
Comment: Energy0
Num peaks: 8
144.0210679 12.5704844
147.0416113 3.569576616
164.0681604 9.84225791
170.0003325 3.760254986
190.0474249 3.33233661
313.0549882 2.63691815
315.0506517 2.013055115
333.0612164 42.72367431

Name: +ve in-silico MS/MS by CFM-ID for BRUCCJIULHOKHP-UHFFFAOYSA-N
ID: BRUCCJIULHOKHP-UHFFFAOYSA-N
Comment: Energy1
Num peaks: 25
39.02292652 0.7049476324
51.02292652 3.085441683
56.04947561 1.794861097
66.03382555 1.365941837
68.04947561 4.427882843
109.0259612 1.267448021
114.0105033 2.77517994
116.0261533 2.708841303
124.0368602 0.6464516214
142.0054179 2.151989742
144.0210679 13.99008041
144.0619321 1.265870433
147.0416113 5.002014323
162.0525103 1.529725466
164.0681604 9.272928779
170.0003325 7.516523384
187.0268816 1.2988814
190.0474249 4.612301912
223.0268816 0.9338154176
225.0425317 0.9269867197
235.0268816 3.672749795
237.0425317 1.172019475
239.0581817 1.319264146
315.0506517 1.474038019
333.0612164 5.145638559

Name: +ve in-silico MS/MS by CFM-ID for BRUCCJIULHOKHP-UHFFFAOYSA-N
ID: BRUCCJIULHOKHP-UHFFFAOYSA-N
Comment: Energy2
Num peaks: 31
39.02292652 2.543136943
42.03382555 1.331866967
44.04947561 1.253148662
51.02292652 1.125626058
53.03857658 1.512984918
56.04947561 1.168081779
66.03382555 1.097500933
68.04947561 2.586101717
83.01031114 1.432473295
92.99466108 2.091357407
94.02874017 1.281447689
94.06512568 1.820756071
107.0103111 2.020137793
108.0443902 3.156139249
109.0259612 1.464823432
111.9948532 1.198340039
114.0105033 5.249781658
116.0261533 0.957082669
119.0103111 2.095436482
121.0259612 3.182182344
122.0212102 2.63346308
124.0368602 4.053410105
133.0259612 2.758346764
135.0416113 2.245125146
142.0054179 4.166963724
144.0210679 7.835444985
144.0619321 3.541749119
147.0416113 4.778494729
164.0681604 0.8549860459
170.0003325 2.639605259
315.0506517 0.9990686692

Name: +ve in-silico MS/MS by CFM-ID for RQVNYTIXCPQRMQ-UHFFFAOYSA-N
ID: RQVNYTIXCPQRMQ-UHFFFAOYSA-N
Comment: Energy0
Num peaks: 9
144.0210679 12.46416773
147.0416113 3.505662955
164.0681604 9.838960214
170.0003325 3.738764655
190.0474249 3.269038529
313.0549882 2.589661455
315.0506517 1.946834928
317.0299163 1.677918339
333.0612164 42.52737162

Name: +ve in-silico MS/MS by CFM-ID for RQVNYTIXCPQRMQ-UHFFFAOYSA-N
ID: RQVNYTIXCPQRMQ-UHFFFAOYSA-N
Comment: Energy1
Num peaks: 26
39.02292652 0.858460358
43.05422664 0.7778085109
56.04947561 0.6886706774
66.03382555 1.085866995
70.06512568 0.9877551011
83.01031114 0.7091278935
94.02874017 0.709709073
94.06512568 0.6506356541
111.9948532 0.6690064727
114.0105033 3.184659696
116.0261533 3.110726539
122.0212102 1.223519936
142.0054179 2.378831636
144.0210679 15.14996347
144.0619321 1.657729628
147.0416113 6.198606333
162.0525103 1.993318507
164.0681604 12.21931003
170.0003325 8.319675115
187.0268816 1.562582038
190.0474249 5.865281638
235.0268816 0.6801751416
237.0425317 0.9445664809
263.0581817 0.6793610138
315.0506517 1.531168275
333.0612164 6.793948651

Name: +ve in-silico MS/MS by CFM-ID for RQVNYTIXCPQRMQ-UHFFFAOYSA-N
ID: RQVNYTIXCPQRMQ-UHFFFAOYSA-N
Comment: Energy2
Num peaks: 31
42.03382555 1.28947005
51.02292652 0.8733450832
53.03857658 3.007458683
70.06512568 1.63584685
83.01031114 1.927509269
92.99466108 2.127414753
94.02874017 1.173856472
94.06512568 1.906008722
95.01031114 1.072794825
107.0103111 1.530704002
108.0443902 3.260700211
111.9948532 1.238063059
114.0105033 5.540399002
116.0261533 0.9867248965
116.9946611 1.05396763
119.0103111 2.717845874
120.0055601 2.703329276
121.0259612 5.33602331
122.0212102 6.63385748
123.0416113 1.436950622
135.0416113 0.8080025434
137.0572613 0.9610783455
142.0054179 3.863118431
144.0210679 7.779588571
144.0619321 3.690879861
147.0416113 5.131403783
148.0368602 1.020267252
150.0525103 1.098962275
162.0525103 0.8645874593
164.0681604 0.9635014058
170.0003325 1.989266355

Name: +ve in-silico MS/MS by CFM-ID for HQGMHPOFWIHRFJ-UHFFFAOYSA-N
ID: HQGMHPOFWIHRFJ-UHFFFAOYSA-N
Comment: Energy0
Num peaks: 9
144.0210679 12.22223317
147.0416113 3.473420279
164.0681604 9.657728228
170.0003325 3.746818985
190.0474249 3.226223909
293.0299163 3.790690713
313.0549882 2.557170929
315.0506517 1.92290156
333.0612164 40.9162157

Name: +ve in-silico MS/MS by CFM-ID for HQGMHPOFWIHRFJ-UHFFFAOYSA-N
ID: HQGMHPOFWIHRFJ-UHFFFAOYSA-N
Comment: Energy1
Num peaks: 24
51.02292652 1.47004041
68.04947561 2.265404967
83.01031114 0.7615141746
94.06512568 0.663061012
108.0443902 0.5773980379
111.9948532 0.6563935942
114.0105033 3.124618834
114.9945188 0.5475611722
116.0261533 3.052079549
117.0101689 0.6021663278
142.0054179 2.357376594
144.0210679 14.64361146
144.0619321 1.747786778
147.0416113 6.363601703
162.0525103 1.945866507
164.0681604 12.63984944
170.0003325 8.318056741
187.0268816 1.521091786
190.0474249 5.881336043
225.0425317 0.6483863346
235.0268816 1.979156662
263.0581817 0.6611566355
315.0506517 1.507199811
333.0612164 6.540188852

Name: +ve in-silico MS/MS by CFM-ID for HQGMHPOFWIHRFJ-UHFFFAOYSA-N
ID: HQGMHPOFWIHRFJ-UHFFFAOYSA-N
Comment: Energy2
Num peaks: 31
42.03382555 1.109055787
51.02292652 1.411812748
66.03382555 1.087372826
68.04947561 3.214694857
70.06512568 0.9441336199
83.01031114 3.556220988
92.99466108 1.415946815
94.02874017 1.126168533
94.06512568 1.849229734
95.01031114 1.333389786
107.0103111 4.012302302
108.0443902 3.148761743
111.9948532 1.195560874
114.0105033 5.350199432
116.0261533 0.9528510452
116.9946611 1.019039134
119.0103111 1.659362062
120.0055601 1.341067209
121.0259612 5.596898387
122.0212102 1.759833443
123.0416113 1.649220702
124.0368602 2.900437719
137.0572613 0.9969154312
142.0054179 3.815970114
144.0210679 7.238235607
144.0619321 3.736933454
147.0416113 5.157111075
148.0368602 0.9229904884
162.0525103 1.011630804
164.0681604 0.9623915751
170.0003325 2.543728737

Name: +ve in-silico MS/MS by CFM-ID for UDNGZDIRAZELLJ-UHFFFAOYSA-N
ID: UDNGZDIRAZELLJ-UHFFFAOYSA-N
Comment: Energy0
Num peaks: 6
146.036718 10.92734714
162.0525103 12.65999284
172.0159826 3.301185824
188.0317749 3.882535569
297.0845387 7.023515247
333.0612164 44.24579327

Name: +ve in-silico MS/MS by CFM-ID for UDNGZDIRAZELLJ-UHFFFAOYSA-N
ID: UDNGZDIRAZELLJ-UHFFFAOYSA-N
Comment: Energy1
Num peaks: 23
53.00219107 0.6158763157
74.99960423 1.115085925
98.99960423 0.506742839
110.0600403 3.513818593
116.0261533 2.89092704
118.0418034 0.7035923802
128.0261533 1.898960478
129.0101689 2.769039523
136.0393049 1.474180141
142.0462821 2.695953588
144.0210679 1.960671234
146.036718 11.15032316
162.0525103 19.66746317
172.0159826 5.482835679
188.0317749 9.608028361
205.058324 1.715061766
237.0425317 0.6116763778
263.0581817 0.9148645062
271.0688886 0.5833748144
297.0845387 1.294516027
313.0549882 0.5502799679
315.0506517 1.092727757
333.0612164 7.30707371

Name: +ve in-silico MS/MS by CFM-ID for UDNGZDIRAZELLJ-UHFFFAOYSA-N
ID: UDNGZDIRAZELLJ-UHFFFAOYSA-N
Comment: Energy2
Num peaks: 31
40.01817548 1.018989185
42.03382555 2.09446011
44.0130901 0.8212166505
46.06512568 1.193675957
58.9683041 1.766670975
60.98395416 2.333307567
70.02874017 0.7242563634
72.98395416 3.028717326
74.99960423 1.536642539
85.97920313 0.9931083967
87.9948532 1.695316169
90.01050326 3.91190874
108.0443902 0.7488835788
110.0600403 4.290490464
116.0261533 2.194084344
119.0103111 1.637222843
121.0259612 1.577096565
128.0261533 1.350873549
129.0101689 2.566648692
133.0259612 2.561352338
135.0416113 4.671115156
142.0462821 8.873603801
144.0210679 1.811413363
146.0212102 0.9221026151
146.036718 1.229348306
162.0525103 6.873243859
168.0255466 1.016369037
185.0520957 1.711586
188.0317749 4.833180057
205.058324 0.9474163701
315.0506517 0.722748683

Name: +ve in-silico MS/MS by CFM-ID for AJJGZYAOSKHIKN-UHFFFAOYSA-N
ID: AJJGZYAOSKHIKN-UHFFFAOYSA-N
Comment: Energy0
Num peaks: 6
146.036718 11.7417424
162.0525103 12.84953088
172.0159826 3.626600672
188.0317749 3.911078497
313.0549882 2.957201575
333.0612164 46.75771722

Name: +ve in-silico MS/MS by CFM-ID for AJJGZYAOSKHIKN-UHFFFAOYSA-N
ID: AJJGZYAOSKHIKN-UHFFFAOYSA-N
Comment: Energy1
Num peaks: 24
53.00219107 1.084111143
55.01784114 0.6472181288
102.0105033 0.8294014144
116.0261533 2.25738243
117.0101689 0.714361799
118.0418034 0.6953865843
119.025819 0.6425864329
128.0261533 2.279969444
129.0101689 3.051588384
142.0462821 2.749671834
144.0210679 2.160402563
146.036718 12.80022749
154.0054179 0.5987392726
162.0525103 19.35976126
172.0159826 6.426401857
188.0317749 9.376288738
205.058324 1.69631257
237.0425317 0.7135938576
263.0581817 1.140050916
287.0193516 0.9502870021
313.0549882 0.6194241147
315.0506517 1.13146444
317.0299163 0.9523858987
333.0612164 7.195216914

Name: +ve in-silico MS/MS by CFM-ID for AJJGZYAOSKHIKN-UHFFFAOYSA-N
ID: AJJGZYAOSKHIKN-UHFFFAOYSA-N
Comment: Energy2
Num peaks: 31
42.03382555 0.9338429994
44.0130901 0.8311145925
58.02874017 0.8978921565
60.98395416 1.621133239
72.98395416 0.9765995294
84.98395416 0.8584181942
85.97920313 2.026546955
86.99960423 1.148380841
87.9948532 4.791977788
90.01050326 0.7823641068
99.9948532 1.656685994
101.0152543 1.189804757
102.0105033 2.792418803
110.0600403 1.635760403
116.0261533 3.483002392
119.0103111 1.648003622
121.0259612 1.703647426
128.0261533 1.399978359
129.0101689 3.565015956
133.0259612 2.578191956
135.0416113 4.701799494
142.0462821 9.086590171
144.0210679 2.185522348
146.0212102 0.9281483799
146.036718 1.306987624
162.0525103 7.080296141
168.0255466 1.02303286
185.0520957 1.735709441
188.0317749 4.593356246
205.058324 0.9544145479
317.0299163 1.261427459

Name: +ve in-silico MS/MS by CFM-ID for LFCUTNBXCJTWOP-UHFFFAOYSA-N
ID: LFCUTNBXCJTWOP-UHFFFAOYSA-N
Comment: Energy0
Num peaks: 6
128.0261533 6.528585378
146.036718 5.496727686
162.0525103 10.3520945
188.0317749 3.215465037
315.0506517 32.81217747
333.0612164 24.12562272

Name: +ve in-silico MS/MS by CFM-ID for LFCUTNBXCJTWOP-UHFFFAOYSA-N
ID: LFCUTNBXCJTWOP-UHFFFAOYSA-N
Comment: Energy1
Num peaks: 11
128.0261533 18.9974632
129.0101689 1.630969015
142.0462821 1.890106323
144.0210679 1.414853912
146.036718 4.108035342
154.0054179 3.891281432
162.0525103 18.79642347
172.0159826 2.510478405
188.0317749 9.054027202
315.0506517 14.98043187
333.0612164 3.85723835

Name: +ve in-silico MS/MS by CFM-ID for LFCUTNBXCJTWOP-UHFFFAOYSA-N
ID: LFCUTNBXCJTWOP-UHFFFAOYSA-N
Comment: Energy2
Num peaks: 31
42.03382555 0.9426236351
55.01784114 0.8294138558
58.9683041 1.125938298
72.98395416 4.85491164
77.01525429 1.430110184
84.98395416 1.422723743
87.9948532 2.319446307
90.01050326 2.972092215
92.02615332 2.133034385
94.04180339 1.103477012
98.99960423 0.9913112563
102.0105033 0.8009320064
110.0600403 1.371062655
114.9945188 1.356778544
117.0101689 0.9373725014
119.0103111 1.250772399
121.0259612 1.312996446
128.0261533 9.064957507
129.0101689 2.536048815
133.0259612 2.308419298
135.0416113 4.151383183
142.0462821 7.866397321
144.0210679 1.72327465
146.0212102 0.8179598401
146.036718 1.020569354
154.0054179 0.9492044738
162.0525103 8.143273929
168.0255466 1.015831295
185.0520957 1.489859247
188.0317749 6.084928297
205.058324 0.8077638109

Name: +ve in-silico MS/MS by CFM-ID for QWBBZUXGVIFHGY-UHFFFAOYSA-N
ID: QWBBZUXGVIFHGY-UHFFFAOYSA-N
Comment: Energy0
Num peaks: 10
43.01784114 1.44215669
60.04439023 1.936935641
172.0604342 1.010406043
177.9765616 1.384240399
193.9714762 0.984479362
205.9714762 2.981488017
237.997691 1.978500574
256.0082556 4.370988564
280.0082556 9.385825958
298.0188203 55.22618583

Name: +ve in-silico MS/MS by CFM-ID for QWBBZUXGVIFHGY-UHFFFAOYSA-N
ID: QWBBZUXGVIFHGY-UHFFFAOYSA-N
Comment: Energy1
Num peaks: 19
15.02292652 1.124125718
43.01784114 1.44276075
45.0334912 4.830795464
47.04914126 1.132701933
58.02874017 2.306896862
60.04439023 10.61278752
101.0233204 1.192696541
103.0389705 1.785656888
108.9550979 2.223209718
148.0604342 1.050288612
172.0604342 2.340737193
188.0553488 2.87638576
190.0709989 3.436825452
237.997691 2.568090437
239.9769555 1.861090204
256.0082556 7.85999636
280.0082556 9.639910231
281.9875202 3.274336327
298.0188203 19.29079578

Name: +ve in-silico MS/MS by CFM-ID for QWBBZUXGVIFHGY-UHFFFAOYSA-N
ID: QWBBZUXGVIFHGY-UHFFFAOYSA-N
Comment: Energy2
Num peaks: 31
29.00219107 1.242250181
41.00219107 0.9096490818
43.01784114 6.273543258
45.0334912 3.748342871
47.04914126 1.034076913
58.02874017 2.136440298
59.01275576 3.231955609
60.04439023 8.825265168
70.02874017 3.868109306
72.04439023 3.813760749
84.04439023 2.038416328
103.0389705 1.183081244
108.9550979 4.206552662
112.0393049 0.9067725611
120.9550979 3.02190939
135.9659969 1.414518241
136.9500125 1.004356985
137.981647 1.461149225
148.9500125 1.424842481
156.0655196 1.151208323
175.9609115 1.934679471
177.9765616 4.428951748
179.9922117 4.239329503
180.9762272 0.9400068385
182.0078617 0.9897608168
195.9871263 1.563532125
205.9714762 1.415139662
207.9871263 1.318741076
222.0027763 0.8730465955
237.997691 1.400264217
280.0082556 1.097215576

Name: +ve in-silico MS/MS by CFM-ID for FEDIZIOPYUXKLW-UHFFFAOYSA-N
ID: FEDIZIOPYUXKLW-UHFFFAOYSA-N
Comment: Energy0
Num peaks: 10
43.01784114 1.445306718
60.04439023 1.942175359
172.0604342 1.002517281
177.9765616 1.382148481
195.9871263 0.9768962593
207.9871263 2.976974608
237.997691 1.940873728
256.0082556 4.355068981
280.0082556 9.095737382
298.0188203 55.17440545

Name: +ve in-silico MS/MS by CFM-ID for FEDIZIOPYUXKLW-UHFFFAOYSA-N
ID: FEDIZIOPYUXKLW-UHFFFAOYSA-N
Comment: Energy1
Num peaks: 19
15.02292652 1.14337738
43.01784114 1.429577346
45.0334912 4.841673925
47.04914126 1.152522872
58.02874017 2.353082041
60.04439023 10.79740864
101.0233204 1.19841256
103.0389705 1.712863552
108.9550979 2.247135018
148.0604342 0.9752029114
188.0553488 2.81129747
190.0709989 3.562648937
237.997691 3.381341191
239.9769555 1.792697848
256.0082556 7.846673561
261.997691 1.038692372
280.0082556 9.422538286
281.9875202 3.245204033
298.0188203 19.80810088

Name: +ve in-silico MS/MS by CFM-ID for FEDIZIOPYUXKLW-UHFFFAOYSA-N
ID: FEDIZIOPYUXKLW-UHFFFAOYSA-N
Comment: Energy2
Num peaks: 31
31.01784114 1.70139492
41.00219107 0.8838918281
43.01784114 6.417954744
45.0334912 3.582287751
47.04914126 1.006731132
56.99710569 0.7651041885
58.02874017 2.216212179
59.01275576 3.157693157
60.04439023 8.989088768
70.02874017 3.767912953
72.04439023 3.707332236
84.04439023 1.961504431
103.0389705 1.147198355
108.9550979 4.353367093
114.0549549 1.317632234
120.9550979 2.946875765
135.9659969 1.381818256
136.9500125 0.98020508
137.981647 1.425128658
150.9656626 1.419966008
175.9609115 1.889244307
177.9765616 4.463242021
179.9922117 4.70517841
180.9762272 0.9157396223
182.0078617 1.119440895
195.9871263 1.565617511
205.9714762 0.8781102668
207.9871263 1.848158971
235.9820409 0.7951142671
237.997691 1.090123738
280.0082556 0.9632644017

Name: +ve in-silico MS/MS by CFM-ID for LIWYSRYKAWXJQY-UHFFFAOYSA-N
ID: LIWYSRYKAWXJQY-UHFFFAOYSA-N
Comment: Energy0
Num peaks: 10
43.01784114 1.768614179
60.04439023 1.943226201
177.9765616 1.381004624
193.9714762 1.009359718
207.9871263 2.971866046
235.9820409 1.340172069
237.997691 1.05359361
256.0082556 4.478512173
280.0082556 9.301107561
298.0188203 54.9170818

Name: +ve in-silico MS/MS by CFM-ID for LIWYSRYKAWXJQY-UHFFFAOYSA-N
ID: LIWYSRYKAWXJQY-UHFFFAOYSA-N
Comment: Energy1
Num peaks: 20
15.02292652 1.142819782
43.01784114 1.545655866
45.0334912 1.148542771
47.04914126 1.30641489
58.02874017 2.504044275
60.04439023 10.98908736
70.02874017 0.9821855048
101.0233204 1.210147963
103.0389705 1.701706226
108.9550979 2.257943811
148.0604342 1.071801317
188.0553488 2.936443201
190.0709989 3.520626548
237.997691 2.438640561
239.9769555 1.840610995
256.0082556 8.109440356
261.997691 0.9818871721
280.0082556 12.13652601
281.9875202 3.256244137
298.0188203 19.79328051

Name: +ve in-silico MS/MS by CFM-ID for LIWYSRYKAWXJQY-UHFFFAOYSA-N
ID: LIWYSRYKAWXJQY-UHFFFAOYSA-N
Comment: Energy2
Num peaks: 31
31.01784114 1.573082282
41.00219107 1.562333203
43.01784114 9.359288407
45.0334912 0.9936095536
58.02874017 2.388478853
59.01275576 0.7716594219
60.04439023 9.167187233
61.02840582 2.816433181
70.02874017 4.092157934
72.04439023 3.800211113
84.04439023 1.993709384
103.0389705 1.225202376
108.9550979 4.428787293
114.0549549 1.230702924
120.9550979 3.007062051
135.9659969 1.406148996
136.9500125 1.005491762
137.981647 1.448527128
150.9656626 1.466697061
156.0655196 0.8342121415
175.9609115 1.854082711
177.9765616 4.55003771
178.9605772 0.9548257626
179.9922117 5.003558434
182.0078617 0.976660163
195.9871263 1.24114289
205.9714762 0.8017447764
207.9871263 1.75396115
220.9711419 0.6781466129
237.997691 1.114687207
280.0082556 0.9987427042

Name: +ve in-silico MS/MS by CFM-ID for WSDVHTOMOUBHLW-UHFFFAOYSA-N
ID: WSDVHTOMOUBHLW-UHFFFAOYSA-N
Comment: Energy0
Num peaks: 14
189.0546206 1.812974741
197.0233204 1.820355404
203.0338851 1.672324974
205.0495352 3.822016863
215.0338851 2.121362528
227.0338851 1.70247441
229.0495352 3.724090264
231.0287997 1.431455833
233.0444498 2.310290321
245.0444498 2.625429648
247.0600999 7.655008859
257.0444498 4.802290939
275.0550145 26.6713772
293.0655792 19.02457559

Name: +ve in-silico MS/MS by CFM-ID for WSDVHTOMOUBHLW-UHFFFAOYSA-N
ID: WSDVHTOMOUBHLW-UHFFFAOYSA-N
Comment: Energy1
Num peaks: 31
57.0334912 0.8263970288
105.0334912 1.201467539
131.0491413 1.112290848
133.0284058 0.9312247153
145.0495352 1.046427701
145.0647913 1.872854618
149.0233204 5.541710774
159.0440559 1.74937462
161.0597059 1.179270889
163.0389705 1.307193558
173.0597059 2.277355782
175.0389705 1.045845839
177.0546206 2.04384457
189.0546206 1.035251124
201.0546206 1.042411776
205.0495352 1.06153277
215.0338851 1.483775317
219.0651853 1.889802454
229.0495352 3.928845123
231.0287997 0.7983438526
231.0651853 2.105566275
233.0444498 1.24754686
243.0287997 1.244786545
245.0444498 1.430170899
247.0600999 7.509934751
249.0757499 1.234656738
257.0444498 5.690672681
263.0550145 1.182565873
265.0706646 3.567097283
275.0550145 10.62128376
293.0655792 3.073592399

Name: +ve in-silico MS/MS by CFM-ID for WSDVHTOMOUBHLW-UHFFFAOYSA-N
ID: WSDVHTOMOUBHLW-UHFFFAOYSA-N
Comment: Energy2
Num peaks: 31
39.02292652 1.680483665
41.03857658 3.289158853
105.0334912 1.533272199
129.0334912 1.875064216
131.0491413 1.588631036
137.0597059 1.495620116
145.0284058 1.930055759
145.0647913 4.82819633
147.0440559 1.709169733
149.0233204 3.135657607
159.0440559 5.071722598
161.0597059 3.931377578
163.0389705 1.229473977
171.0440559 4.428795833
173.0233204 1.580954666
173.0597059 4.099450598
175.0389705 2.140578655
175.075356 0.8588753394
177.0546206 2.044081784
187.0389705 4.183740566
189.0546206 4.183653587
201.0546206 0.8460428981
203.0338851 2.025131603
205.0495352 1.594004312
215.0338851 1.432644879
217.0495352 2.760695932
219.0651853 1.333963308
221.0444498 0.8898494274
229.0495352 2.22713949
231.0651853 0.8834087683
275.0550145 0.8933562101

Name: +ve in-silico MS/MS by CFM-ID for DSGLDUXIVKDWLG-UHFFFAOYSA-N
ID: DSGLDUXIVKDWLG-UHFFFAOYSA-N
Comment: Energy0
Num peaks: 14
189.0546206 2.72023469
199.0389705 1.872400572
203.0338851 1.822162789
205.0495352 4.755659967
217.0495352 2.117742644
229.0495352 2.54940771
233.0444498 1.453505534
235.0600999 2.634851486
245.0444498 2.907196547
247.0600999 8.389873618
249.0757499 1.74936016
257.0444498 4.619042397
275.0550145 18.95342245
293.0655792 23.92152621

Name: +ve in-silico MS/MS by CFM-ID for DSGLDUXIVKDWLG-UHFFFAOYSA-N
ID: DSGLDUXIVKDWLG-UHFFFAOYSA-N
Comment: Energy1
Num peaks: 31
57.0334912 0.9951407979
141.0182351 1.055655762
145.0495352 1.370875936
145.0647913 2.232626343
149.0233204 1.181810646
159.0440559 1.225946149
171.0440559 1.056706696
173.0597059 0.8228817278
175.075356 1.460375723
177.0546206 0.8454315431
189.0546206 1.565633853
191.0338851 0.8722354927
203.0338851 0.8811579666
205.0495352 1.375628635
215.0338851 1.702747687
219.0651853 2.464054689
221.0444498 0.9429564686
229.0495352 5.26259909
231.0287997 0.8133479241
231.0651853 2.932650614
233.0444498 1.251794361
237.0393644 1.076572661
245.0444498 1.565756014
247.0600999 8.591097674
249.0757499 1.786707161
257.0444498 7.380652733
261.0393644 0.8909331851
263.0550145 1.300586781
265.0706646 4.770818103
275.0550145 11.6180112
293.0655792 4.464612603

Name: +ve in-silico MS/MS by CFM-ID for DSGLDUXIVKDWLG-UHFFFAOYSA-N
ID: DSGLDUXIVKDWLG-UHFFFAOYSA-N
Comment: Energy2
Num peaks: 31
39.02292652 4.239771268
41.03857658 7.1477394
55.01784114 1.021655889
57.0334912 0.96149154
105.0334912 1.131022484
119.0491413 0.8993974769
129.0334912 1.725052693
131.0491413 1.012369768
137.0597059 1.469482525
145.0284058 1.742497022
145.0647913 5.175113929
147.0440559 1.684347843
149.0233204 1.998107789
159.0440559 5.611633886
161.0597059 3.914534689
163.0389705 1.114616334
171.0440559 1.260482674
173.0597059 3.563079152
175.0389705 1.20145465
177.0546206 1.405199721
187.0389705 1.694254957
189.0546206 7.614914712
191.0702706 1.272932435
201.0546206 1.363950823
203.0338851 2.05813904
205.0495352 1.192615864
207.0651853 1.150255851
215.0338851 1.261516016
217.0495352 2.109758385
219.0651853 3.861964651
229.0495352 2.023862343

Name: +ve in-silico MS/MS by CFM-ID for PUMPPFCKQNLUNH-UHFFFAOYSA-N
ID: PUMPPFCKQNLUNH-UHFFFAOYSA-N
Comment: Energy0
Num peaks: 6
205.0495352 3.74762485
207.0651853 3.254911786
247.0600999 15.75294559
249.0757499 3.005452368
275.0550145 16.27500255
293.0655792 40.61957348

Name: +ve in-silico MS/MS by CFM-ID for PUMPPFCKQNLUNH-UHFFFAOYSA-N
ID: PUMPPFCKQNLUNH-UHFFFAOYSA-N
Comment: Energy1
Num peaks: 18
41.00219107 2.729035388
68.99710569 1.541977897
177.0546206 3.079429845
193.0495352 1.791947915
205.0495352 1.515198246
207.0651853 3.01966313
217.0495352 1.555809606
219.0651853 4.253911592
231.0651853 2.180525539
245.0444498 4.071666588
247.0600999 13.47257448
249.0393644 3.222631087
249.0757499 3.298074196
261.0393644 1.811373671
263.0550145 1.70659507
265.0706646 2.917416099
275.0550145 18.38964354
293.0655792 10.34048554

Name: +ve in-silico MS/MS by CFM-ID for PUMPPFCKQNLUNH-UHFFFAOYSA-N
ID: PUMPPFCKQNLUNH-UHFFFAOYSA-N
Comment: Energy2
Num peaks: 15
15.02292652 1.474326109
41.00219107 1.683563226
68.99710569 2.581725944
71.01275576 3.045078063
135.0440559 9.037528921
153.0546206 1.425526213
165.0546206 1.789804101
175.0389705 17.55794374
177.0546206 7.204017463
179.0702706 1.838948158
191.0338851 13.62651353
201.0546206 4.088232966
205.0495352 11.78985625
207.0651853 2.552973795
215.0338851 1.610246144

Name: +ve in-silico MS/MS by CFM-ID for JJLKSBLWCREHDO-UHFFFAOYSA-N
ID: JJLKSBLWCREHDO-UHFFFAOYSA-N
Comment: Energy0
Num peaks: 6
59.01275576 1.371155463
255.0287997 2.356534588
269.0444498 9.412194939
279.0287997 15.31300883
297.0393644 45.07681478
315.0499291 17.22207848

Name: +ve in-silico MS/MS by CFM-ID for JJLKSBLWCREHDO-UHFFFAOYSA-N
ID: JJLKSBLWCREHDO-UHFFFAOYSA-N
Comment: Energy1
Num peaks: 17
59.01275576 2.879267009
121.0284058 10.34875605
149.0233204 4.789589072
177.0182351 2.333619407
193.0131497 2.047641684
195.0287997 2.349357757
241.0495352 6.534408026
251.0338851 3.168981295
253.0495352 1.866595217
255.0287997 2.602595693
267.0287997 2.220537494
269.0444498 16.65579225
279.0287997 5.609462803
285.0393644 1.510991028
287.0550145 4.235452864
297.0393644 8.653747597
315.0499291 2.969495925

Name: +ve in-silico MS/MS by CFM-ID for JJLKSBLWCREHDO-UHFFFAOYSA-N
ID: JJLKSBLWCREHDO-UHFFFAOYSA-N
Comment: Energy2
Num peaks: 31
15.02292652 1.113046048
25.00727645 3.602878274
39.02292652 1.665427286
41.00219107 1.169018088
43.01784114 2.705257744
53.00219107 1.158810301
55.01784114 2.292562253
59.01275576 3.645520576
61.02840582 1.18477983
68.99710569 1.826711431
73.02840582 1.22849922
93.0334912 0.8913197547
105.0334912 0.9688571555
121.0284058 6.352489672
147.0076704 2.436196846
149.0233204 3.594331404
175.002585 0.9822057099
177.0182351 1.748675515
190.9974996 2.509860543
193.0131497 0.8826855591
211.0389705 2.149979314
225.0182351 1.23389287
237.0182351 0.9560385328
239.0338851 5.810584844
241.0495352 4.093532995
251.0338851 4.117458794
253.0495352 5.814882872
267.0287997 1.770096033
269.0444498 5.045100752
279.0287997 3.109031656
297.0393644 1.98812026

Name: +ve in-silico MS/MS by CFM-ID for HTDCMAQCECAUSN-UHFFFAOYSA-N
ID: HTDCMAQCECAUSN-UHFFFAOYSA-N
Comment: Energy0
Num peaks: 12
203.0338851 5.149596333
215.0338851 2.049186371
229.0495352 3.959957346
231.0287997 1.723442834
231.0651853 1.358593279
233.0444498 2.948870712
245.0444498 3.035072819
247.0600999 9.01277553
249.0757499 1.549800544
257.0444498 4.567496047
275.0550145 20.96630348
293.0655792 23.9602365

Name: +ve in-silico MS/MS by CFM-ID for HTDCMAQCECAUSN-UHFFFAOYSA-N
ID: HTDCMAQCECAUSN-UHFFFAOYSA-N
Comment: Energy1
Num peaks: 31
55.01784114 0.9707689752
105.0334912 1.595212374
127.002585 2.291728207
129.0334912 1.518021567
133.0284058 1.191557519
147.0440559 0.9987506134
149.0233204 7.045762338
151.0389705 0.6972726971
159.0440559 1.298426012
163.0389705 2.775484912
171.0440559 0.6792920535
173.0233204 1.412857505
173.0597059 1.42554066
175.0389705 2.752412945
193.0495352 0.7773658576
203.0338851 0.9663585338
215.0338851 0.8350374883
219.0651853 2.921326764
221.0808353 0.7439403469
229.0495352 4.337803231
231.0651853 2.136656606
233.0444498 0.9182136731
239.0550145 0.8869504991
245.0444498 1.192951108
247.0600999 7.81261424
249.0757499 1.329215508
257.0444498 4.700673973
263.0550145 1.245388566
265.0706646 5.12352714
275.0550145 7.843182737
293.0655792 3.255322709

Name: +ve in-silico MS/MS by CFM-ID for HTDCMAQCECAUSN-UHFFFAOYSA-N
ID: HTDCMAQCECAUSN-UHFFFAOYSA-N
Comment: Energy2
Num peaks: 31
39.02292652 2.273817777
41.00219107 1.270012503
53.00219107 0.9929998604
55.01784114 1.422063904
105.0334912 3.042183991
129.0334912 2.662119244
131.0491413 2.105415542
137.0597059 2.171399193
145.0284058 2.287971886
147.0440559 2.391440131
149.0233204 5.723380724
151.0389705 0.8722590725
159.0440559 3.364027082
163.0389705 0.9723021707
171.0440559 3.122597751
173.0233204 3.3646259
173.0597059 1.141255017
175.0389705 4.187622548
175.075356 0.8407482348
187.0389705 5.427747194
189.0546206 2.012889218
199.0389705 0.9837124547
201.0546206 1.153901674
203.0338851 1.748664622
205.0495352 1.493090099
215.0338851 0.7502973403
217.0495352 3.30020478
219.0651853 1.212464804
229.0495352 3.970037654
231.0651853 2.316475421
275.0550145 1.048064469

Name: +ve in-silico MS/MS by CFM-ID for VLEMVMPBCZFXHD-UHFFFAOYSA-N
ID: VLEMVMPBCZFXHD-UHFFFAOYSA-N
Comment: Energy0
Num peaks: 10
43.01784114 1.421936395
60.04439023 1.90132067
177.9765616 1.358754738
205.9714762 1.987360456
207.9871263 3.587140395
212.0184264 1.156983826
237.997691 1.976801475
256.0082556 4.239133381
280.0082556 8.906420172
298.0188203 53.56031221

Name: +ve in-silico MS/MS by CFM-ID for VLEMVMPBCZFXHD-UHFFFAOYSA-N
ID: VLEMVMPBCZFXHD-UHFFFAOYSA-N
Comment: Energy1
Num peaks: 20
15.02292652 1.141543121
43.01784114 1.476771632
45.0334912 4.841587357
47.04914126 1.150830968
58.02874017 2.654235955
60.04439023 10.50367304
68.99710569 1.333786847
70.02874017 0.9694446202
101.0233204 1.184893844
103.0389705 1.76529136
108.9550979 2.231402601
148.0604342 0.9803426897
188.0553488 2.806074332
190.0709989 3.566017656
237.997691 3.75754903
239.9769555 1.753052284
256.0082556 7.69824163
280.0082556 7.44172112
281.9875202 3.243074487
298.0188203 19.75935941

Name: +ve in-silico MS/MS by CFM-ID for VLEMVMPBCZFXHD-UHFFFAOYSA-N
ID: VLEMVMPBCZFXHD-UHFFFAOYSA-N
Comment: Energy2
Num peaks: 31
29.00219107 0.7660882169
41.00219107 0.9182691349
43.01784114 6.096694887
45.0334912 4.08503451
47.04914126 1.033000647
56.99710569 0.7666990654
58.02874017 3.041691159
59.01275576 3.143802719
60.04439023 7.555953194
70.02874017 3.994243076
72.04439023 3.799494721
73.02840582 1.034841856
84.04439023 2.000667711
103.0389705 1.180348943
108.9550979 3.283509602
120.9550979 2.953190112
135.9659969 1.398416749
136.9500125 0.9953863463
137.981647 1.440334979
156.0655196 1.321733702
165.9765616 3.02069048
175.9609115 1.916065094
177.9765616 4.012755491
179.9922117 4.234803694
180.9762272 0.9200284126
182.0078617 0.9653225282
195.9871263 1.562658207
207.9871263 2.128769892
222.0027763 0.8324100111
237.997691 1.544833799
280.0082556 1.110181069

Name: +ve in-silico MS/MS by CFM-ID for AABNVHKVVLGZCH-UHFFFAOYSA-N
ID: AABNVHKVVLGZCH-UHFFFAOYSA-N
Comment: Energy0
Num peaks: 15
59.01275576 1.679596544
84.99202031 1.975699247
87.00767038 1.749534797
111.0076704 2.501812114
129.0182351 3.449789087
163.0389705 2.578370434
189.0182351 1.826194671
191.0338851 10.24266578
203.0338851 2.04240217
231.0287997 1.791599377
233.0444498 2.968678448
273.0393644 4.094645443
297.0393644 9.466955946
315.0499291 25.09399187
333.0604938 9.824792484

Name: +ve in-silico MS/MS by CFM-ID for AABNVHKVVLGZCH-UHFFFAOYSA-N
ID: AABNVHKVVLGZCH-UHFFFAOYSA-N
Comment: Energy1
Num peaks: 27
55.01784114 1.483562129
59.01275576 1.472037718
68.99710569 1.406541565
111.0076704 1.385975336
123.0076704 1.129577362
137.0233204 5.825582982
141.0182351 0.9714733387
149.0233204 1.140997512
151.002585 0.8776982198
163.0389705 2.957716169
169.0131497 1.414005142
173.0233204 4.827075836
185.0233204 1.003681248
189.0182351 3.293627981
191.0338851 19.17120894
203.0338851 4.876331903
213.0182351 2.201270627
215.0338851 1.225965113
269.0444498 1.336880775
273.0393644 3.12512509
285.0393644 1.246267998
287.0550145 4.103996993
297.0393644 3.737438819
303.0499291 1.007300216
305.0655792 1.309420632
315.0499291 5.663993866
333.0604938 2.002849822

Name: +ve in-silico MS/MS by CFM-ID for AABNVHKVVLGZCH-UHFFFAOYSA-N
ID: AABNVHKVVLGZCH-UHFFFAOYSA-N
Comment: Energy2
Num peaks: 31
25.00727645 1.128586266
41.00219107 3.777270144
53.00219107 4.046477739
55.01784114 1.811803181
65.03857658 1.209781171
67.01784114 1.563863452
68.99710569 4.593494632
71.01275576 3.778627602
77.00219107 1.646784093
84.99202031 2.745628863
87.00767038 1.740628148
92.99710569 1.851192396
95.04914126 2.114462233
96.99202031 0.9096468629
111.0076704 1.729877984
121.0284058 3.553147445
123.0440559 1.312142331
129.0182351 0.9965496973
137.0233204 10.03769748
147.0440559 0.8705087949
149.0233204 3.093798408
161.0233204 1.613351114
163.0389705 4.740351749
173.0233204 2.622315669
177.0182351 1.270625225
185.0233204 1.00994483
189.0182351 2.493483592
191.0338851 3.055386925
215.0338851 0.8737896285
285.0393644 0.9412426938
297.0393644 0.9384374335

Name: +ve in-silico MS/MS by CFM-ID for UVBMXIUUCAWXDR-UHFFFAOYSA-N
ID: UVBMXIUUCAWXDR-UHFFFAOYSA-N
Comment: Energy0
Num peaks: 19
120.9920203 0.9236275266
161.0233204 1.952815879
163.0389705 0.9523147419
169.0131497 1.339369414
177.0182351 1.56384528
195.0287997 1.578709629
245.0444498 0.8579544941
255.0287997 2.051041897
271.0237144 7.029709008
273.0393644 10.32846114
285.0393644 2.471452225
287.0550145 2.1110227
289.034279 2.827806571
291.0499291 2.056635969
297.0393644 7.691092275
303.0499291 2.937422004
305.0655792 1.372251714
315.0499291 16.0457036
333.0604938 14.50238414

Name: +ve in-silico MS/MS by CFM-ID for UVBMXIUUCAWXDR-UHFFFAOYSA-N
ID: UVBMXIUUCAWXDR-UHFFFAOYSA-N
Comment: Energy1
Num peaks: 31
41.00219107 15.62194233
43.01784114 3.960819017
53.00219107 2.684227703
55.01784114 1.542919614
68.99710569 1.165784777
80.99710569 1.384677584
83.01275576 0.7960265186
139.0389705 1.529526695
149.0233204 3.184057899
151.0389705 3.013858625
153.0182351 0.8092732795
153.0546206 0.7632902437
163.0389705 0.883394311
165.0546206 0.8886627199
177.0182351 1.701250187
179.0338851 0.765154007
191.0338851 0.9679272218
245.0444498 1.154196989
269.0444498 1.419616558
271.0237144 2.489597961
271.0600999 0.8575927715
273.0393644 2.788555517
285.0393644 1.754027489
287.0550145 4.093038816
289.034279 1.795034
289.0706646 1.014501613
297.0393644 4.306149856
303.0499291 2.113949849
305.0655792 1.731881454
315.0499291 6.700007169
333.0604938 2.853707759

Name: +ve in-silico MS/MS by CFM-ID for UVBMXIUUCAWXDR-UHFFFAOYSA-N
ID: UVBMXIUUCAWXDR-UHFFFAOYSA-N
Comment: Energy2
Num peaks: 31
25.00727645 3.50530311
39.02292652 1.350466141
41.00219107 1.101502708
41.03857658 1.016843819
49.00727645 1.137011786
53.00219107 5.871949533
55.01784114 7.953617402
65.00219107 1.188445427
67.01784114 1.637026929
68.99710569 1.270906888
77.00219107 2.351722599
79.01784114 1.452747357
80.99710569 2.242627071
83.01275576 1.0747896
92.99710569 1.120292176
95.01275576 1.007887499
101.0233204 1.23502774
105.0334912 1.543617749
107.0127558 1.101450107
108.9920203 1.098171089
111.0076704 1.001965435
117.0334912 1.50284374
120.9920203 1.959528287
121.0284058 2.481131573
123.0440559 0.9550500817
149.0233204 3.107261225
161.0233204 6.228465018
163.0389705 1.848666955
245.0444498 1.35276419
285.0393644 1.707247687
305.0655792 1.113420382

Name: +ve in-silico MS/MS by CFM-ID for JAIWEZWGQZLQQU-UHFFFAOYSA-N
ID: JAIWEZWGQZLQQU-UHFFFAOYSA-N
Comment: Energy0
Num peaks: 21
137.0233204 5.643816656
151.002585 1.083355797
151.0389705 0.9794239669
163.0389705 3.688208643
165.0546206 0.9628650752
169.0131497 2.185617644
193.0131497 2.432513097
195.0287997 0.9928861206
197.0444498 1.342948806
201.0182351 1.463890367
219.0287997 3.096422161
221.0444498 2.273759595
233.0444498 1.173358082
269.0444498 1.193971883
285.0393644 1.296757943
287.0550145 7.729582319
289.0706646 1.549602204
297.0393644 3.938468255
303.0499291 1.661234555
315.0499291 14.47670531
333.0604938 21.75770024

Name: +ve in-silico MS/MS by CFM-ID for JAIWEZWGQZLQQU-UHFFFAOYSA-N
ID: JAIWEZWGQZLQQU-UHFFFAOYSA-N
Comment: Energy1
Num peaks: 31
43.01784114 2.096431698
68.99710569 1.505618951
71.01275576 0.9185499499
99.00767038 1.653814014
111.0076704 12.20797328
113.0233204 2.771335937
123.0076704 1.84555991
123.0440559 0.8798125063
137.0233204 6.723585622
151.0389705 1.018727254
163.0389705 1.777551289
165.0546206 0.9209642753
166.9974996 1.209674108
169.0131497 0.9168559307
175.0389705 1.702458626
183.0287997 1.200173113
187.0389705 1.680156793
199.0389705 1.752064953
219.0287997 1.203843252
229.0495352 1.360063349
231.0651853 1.008619223
247.0600999 2.486086833
269.0444498 1.499808249
285.0393644 1.065543607
287.0550145 4.257955139
289.0706646 2.051140231
297.0393644 1.848382417
303.0499291 2.036843173
305.0655792 1.724279331
315.0499291 4.84271558
333.0604938 2.258310285

Name: +ve in-silico MS/MS by CFM-ID for JAIWEZWGQZLQQU-UHFFFAOYSA-N
ID: JAIWEZWGQZLQQU-UHFFFAOYSA-N
Comment: Energy2
Num peaks: 31
65.03857658 1.5957015
67.01784114 1.412066851
68.99710569 2.367473462
71.01275576 2.908464196
83.01275576 1.382392795
85.02840582 1.575467549
95.01275576 3.029340328
97.02840582 1.450584797
107.0127558 1.725851799
109.0284058 2.247080252
111.0076704 1.145770399
121.0284058 4.070710919
123.0076704 2.450785956
123.0440559 2.204461881
135.0076704 1.665469961
137.0233204 9.427341567
139.0389705 1.059198367
147.0076704 1.942426505
149.0233204 3.680037858
151.0389705 2.071802629
175.002585 1.996226197
175.0389705 2.219952177
177.0182351 1.235252379
187.0389705 4.118808418
193.0131497 1.515759658
199.0389705 1.701730147
287.0550145 1.486810898
289.0706646 1.492110365
303.0499291 1.403320623
305.0655792 1.002878864
315.0499291 1.090494669

Name: +ve in-silico MS/MS by CFM-ID for RWAWMTWPCOVUQJ-UHFFFAOYSA-N
ID: RWAWMTWPCOVUQJ-UHFFFAOYSA-N
Comment: Energy0
Num peaks: 21
59.01275576 0.9356964529
71.01275576 0.8403828072
139.0389705 0.6816226585
141.0182351 0.7820592548
149.0233204 0.8128577485
161.0233204 2.258503276
163.0389705 1.132998062
165.0546206 0.8338300826
169.0131497 1.979497273
177.0182351 1.743248318
195.0287997 1.986901245
261.0393644 0.7777941583
271.0237144 3.981717799
273.0393644 7.051760785
285.0393644 1.970353488
287.0550145 4.99588542
297.0393644 7.354400829
301.034279 0.6944292916
303.0499291 2.044832265
315.0499291 18.7643417
333.0604938 19.03488883

Name: +ve in-silico MS/MS by CFM-ID for RWAWMTWPCOVUQJ-UHFFFAOYSA-N
ID: RWAWMTWPCOVUQJ-UHFFFAOYSA-N
Comment: Energy1
Num peaks: 31
53.00219107 1.223511582
65.00219107 1.298427777
71.01275576 2.023760362
83.01275576 1.069356612
137.0233204 1.015901596
139.0389705 1.671362839
149.0233204 3.48793981
151.0389705 3.162215662
161.0233204 1.585742676
163.0389705 1.336240673
165.0546206 1.056700877
191.0338851 1.700071923
217.0131497 3.420394744
221.0444498 1.451321617
229.0495352 1.658515398
257.0444498 1.196138766
259.0600999 2.365511175
269.0444498 2.037404835
271.0237144 3.699554776
271.0600999 0.9931169998
273.0393644 5.39311889
275.0550145 1.484845189
277.0706646 1.557251747
285.0393644 1.848046857
287.0550145 5.728064611
289.0706646 0.9872376902
297.0393644 3.135157141
303.0499291 1.88724863
305.0655792 1.143177816
315.0499291 5.406929283
333.0604938 2.442584834

Name: +ve in-silico MS/MS by CFM-ID for RWAWMTWPCOVUQJ-UHFFFAOYSA-N
ID: RWAWMTWPCOVUQJ-UHFFFAOYSA-N
Comment: Energy2
Num peaks: 31
25.00727645 2.24105589
39.02292652 3.780194799
41.03857658 1.576497894
49.00727645 1.746713493
65.00219107 2.364894167
67.01784114 2.50204216
68.99710569 1.132785027
71.01275576 1.290413625
77.00219107 1.023225944
83.01275576 1.774132628
85.02840582 0.9811851802
105.0334912 2.047109934
108.9920203 1.349756764
111.0076704 2.248590844
117.0334912 1.961297475
120.9920203 1.001304468
121.0284058 2.775376268
123.0076704 1.446771669
123.0440559 1.068312282
137.0233204 1.463286786
149.0233204 3.451086451
151.0389705 1.821941294
153.0182351 1.33118672
161.0233204 8.685746022
163.0389705 1.107703537
177.0182351 1.17543877
179.0338851 0.9879822736
207.0287997 1.323182687
245.0444498 1.176051995
285.0393644 1.999643892
287.0550145 1.656320708

Name: +ve in-silico MS/MS by CFM-ID for RCCDYOCQCITNBH-UHFFFAOYSA-N
ID: RCCDYOCQCITNBH-UHFFFAOYSA-N
Comment: Energy0
Num peaks: 23
61.02840582 4.18158649
73.02840582 1.534340315
91.0389705 3.395735333
96.96852159 2.211825652
98.98417166 3.093803476
103.0389705 1.689790074
110.9841717 3.643612095
121.0495352 2.875303538
133.0495352 0.9952658695
140.9947363 2.773067774
151.0600999 1.724173574
171.005301 2.457110525
177.0757499 2.258779886
179.0914 1.726404622
181.0706646 1.148820212
193.0706646 1.252290214
195.0863146 5.692559396
201.0158657 2.211729837
231.0264304 1.440305188
257.0420805 1.93824143
261.0369951 1.006169437
275.0526451 14.70921735
293.0632098 16.14463516

Name: +ve in-silico MS/MS by CFM-ID for RCCDYOCQCITNBH-UHFFFAOYSA-N
ID: RCCDYOCQCITNBH-UHFFFAOYSA-N
Comment: Energy1
Num peaks: 25
43.01784114 2.386446244
45.0334912 2.732938333
59.01275576 3.912331176
61.02840582 10.64225673
63.04405588 4.375117364
73.02840582 5.359085574
75.04405588 2.622772176
91.0389705 3.839734287
96.96852159 4.231913886
98.98417166 6.511396714
103.0389705 4.271254468
105.0546206 2.170079109
121.0495352 2.815339966
122.9841717 1.263394233
124.9998217 1.343226669
133.0495352 1.278445083
140.9947363 5.696339389
143.0103864 2.301227154
152.9947363 1.552413603
171.005301 2.254088925
177.0757499 1.765117708
183.005301 1.355706234
195.0863146 1.869009535
201.0158657 1.686000331
275.0526451 2.231858057

Name: +ve in-silico MS/MS by CFM-ID for RCCDYOCQCITNBH-UHFFFAOYSA-N
ID: RCCDYOCQCITNBH-UHFFFAOYSA-N
Comment: Energy2
Num peaks: 24
15.02292652 2.042635807
31.01784114 2.720043625
41.00219107 1.931036024
43.01784114 3.726388115
45.0334912 5.99796535
59.01275576 4.261279346
61.02840582 9.922437136
63.04405588 3.02296236
71.01275576 1.338438304
73.02840582 4.972617382
75.04405588 4.694537771
80.97360697 1.146379246
89.02332044 1.80777768
91.0389705 3.474188986
96.96852159 4.512820211
98.98417166 2.760341805
103.0389705 3.74549656
105.0546206 3.94398713
110.9841717 5.647593745
121.0495352 2.443700175
133.0495352 0.9589202386
135.0651853 0.9938886367
177.0757499 2.019097226
179.0914 2.362695826

Name: +ve in-silico MS/MS by CFM-ID for TZYIZUROKNPYLK-UHFFFAOYSA-N
ID: TZYIZUROKNPYLK-UHFFFAOYSA-N
Comment: Energy0
Num peaks: 6
285.0393644 11.81300492
287.0550145 2.479078551
303.0499291 36.60547499
305.0655792 1.474060547
315.0499291 8.253080953
333.0604938 25.33694266

Name: +ve in-silico MS/MS by CFM-ID for TZYIZUROKNPYLK-UHFFFAOYSA-N
ID: TZYIZUROKNPYLK-UHFFFAOYSA-N
Comment: Energy1
Num peaks: 16
31.01784114 2.875138588
49.02840582 1.641306925
109.0284058 2.218940136
111.0440559 1.244870365
223.0237144 1.039051114
257.0444498 2.928209241
271.0237144 1.285639995
273.0393644 4.900396357
275.0550145 6.692659205
285.0393644 10.88068764
287.0550145 2.90884566
301.034279 1.502153713
303.0499291 17.29953428
305.0655792 3.976278774
315.0499291 8.002012574
333.0604938 11.31705467

Name: +ve in-silico MS/MS by CFM-ID for TZYIZUROKNPYLK-UHFFFAOYSA-N
ID: TZYIZUROKNPYLK-UHFFFAOYSA-N
Comment: Energy2
Num peaks: 31
31.01784114 1.424026678
75.02292652 1.108601718
109.0284058 4.043006517
121.0284058 1.188221363
125.0233204 1.799894402
131.0127558 6.067093292
135.0076704 1.437645363
135.0440559 0.9171261262
137.0233204 1.210479466
141.0182351 1.09566356
151.002585 2.22466085
153.0182351 1.054746117
169.0131497 1.087032896
177.0182351 1.777803209
193.0131497 3.132892678
203.0338851 2.611952743
227.0338851 2.28185361
231.0287997 1.148796337
233.0444498 1.062520519
241.0131497 1.726550063
243.0287997 2.972779501
245.0444498 3.352179399
257.0080643 1.424548839
257.0444498 1.907286688
261.0393644 1.697611498
269.0444498 1.359134022
273.0393644 2.464560659
275.0550145 1.49471422
285.0393644 6.683958597
287.0550145 3.440254079
303.0499291 1.239687962

Name: +ve in-silico MS/MS by CFM-ID for QOOMWNHZHSUCEG-UHFFFAOYSA-N
ID: QOOMWNHZHSUCEG-UHFFFAOYSA-N
Comment: Energy0
Num peaks: 8
121.0284058 3.113299642
123.0440559 2.007144006
131.0127558 11.02906936
133.0284058 6.761633653
135.0440559 4.549596836
305.0655792 2.330957745
315.0499291 8.221935514
333.0604938 43.3662567

Name: +ve in-silico MS/MS by CFM-ID for QOOMWNHZHSUCEG-UHFFFAOYSA-N
ID: QOOMWNHZHSUCEG-UHFFFAOYSA-N
Comment: Energy1
Num peaks: 21
91.01784114 0.9922961698
93.0334912 6.241699322
95.04914126 4.473777952
109.0284058 1.515952388
121.0284058 8.198949949
123.0440559 17.06026119
131.0127558 4.898770409
133.0284058 5.997009831
135.0076704 1.03492784
135.0440559 4.349528904
137.0597059 1.063746445
159.0076704 2.558758139
161.0233204 3.378400918
195.0287997 2.659814345
197.0444498 1.464807215
223.0237144 1.010334524
301.034279 1.429293283
303.0499291 2.409608062
305.0655792 2.56281051
315.0499291 2.745536046
333.0604938 4.938095688

Name: +ve in-silico MS/MS by CFM-ID for QOOMWNHZHSUCEG-UHFFFAOYSA-N
ID: QOOMWNHZHSUCEG-UHFFFAOYSA-N
Comment: Energy2
Num peaks: 31
49.00727645 1.452871975
53.00219107 1.080293874
55.01784114 1.400985184
65.00219107 0.8248218136
65.03857658 1.789534293
75.02292652 7.107407663
77.00219107 1.007092534
77.03857658 1.212090534
79.01784114 4.40383207
80.99710569 1.321391378
81.0334912 1.39334876
89.00219107 0.9524924149
91.01784114 0.9670817609
93.0334912 2.758454832
95.01275576 1.170345144
103.0178411 2.894354123
104.9971057 0.9123132065
105.0334912 1.346186247
107.0127558 3.482796907
109.0284058 6.987476796
121.0284058 5.608346135
123.0440559 1.676146301
131.0127558 8.618939196
133.0284058 2.062720012
135.0076704 3.190393962
135.0440559 1.007887563
137.0233204 2.456929967
142.9974996 0.7968109747
159.0076704 1.3926004
183.0287997 0.959887532
315.0499291 1.053238935

Name: +ve in-silico MS/MS by CFM-ID for QCSHTNCLGXNDIW-UHFFFAOYSA-N
ID: QCSHTNCLGXNDIW-UHFFFAOYSA-N
Comment: Energy0
Num peaks: 6
109.0284058 1.911783109
223.0237144 1.050690064
301.034279 1.643251887
305.0655792 1.52940496
315.0499291 15.68093368
333.0604938 67.16535585

Name: +ve in-silico MS/MS by CFM-ID for QCSHTNCLGXNDIW-UHFFFAOYSA-N
ID: QCSHTNCLGXNDIW-UHFFFAOYSA-N
Comment: Energy1
Num peaks: 18
41.00219107 0.9877193593
55.01784114 1.157760496
109.0284058 2.867693908
111.0440559 1.56283937
129.0182351 0.9316832375
131.0338851 0.9269155963
203.0338851 1.454980736
223.0237144 3.55599133
273.0393644 1.34343447
287.0550145 2.792547616
289.034279 1.875014338
297.0393644 1.042760505
301.034279 2.711435262
303.0499291 4.550127741
305.0655792 5.971899483
315.0499291 17.43289256
317.0291937 1.079078435
333.0604938 27.80081762

Name: +ve in-silico MS/MS by CFM-ID for QCSHTNCLGXNDIW-UHFFFAOYSA-N
ID: QCSHTNCLGXNDIW-UHFFFAOYSA-N
Comment: Energy2
Num peaks: 31
41.00219107 2.433996693
49.00727645 1.053575524
51.02292652 1.818129981
55.01784114 2.406590317
68.99710569 1.102526229
75.02292652 3.025740723
79.01784114 2.270933713
81.0334912 1.415353498
103.0178411 0.9478145285
109.0284058 5.304647509
119.0127558 1.923742537
121.0284058 1.821411457
131.0127558 6.146704883
135.0076704 1.778594403
137.0233204 1.342129643
155.0338851 0.9902172262
159.0076704 2.483326157
161.0233204 3.283859542
171.0287997 1.019068295
175.002585 1.759642023
183.0287997 1.823675935
203.0338851 1.41408829
223.0237144 1.987717868
225.0393644 0.9357137247
227.0338851 1.144991625
273.0393644 1.246372991
287.0550145 2.343384051
289.034279 1.461343854
297.0393644 1.409017734
301.034279 1.064454839
315.0499291 2.196506171

Name: +ve in-silico MS/MS by CFM-ID for YBKCQBNKQPWZPM-UHFFFAOYSA-N
ID: YBKCQBNKQPWZPM-UHFFFAOYSA-N
Comment: Energy0
Num peaks: 6
109.0284058 1.984291448
223.0237144 0.9986280007
305.0655792 1.593673317
315.0499291 14.64412464
317.0291937 1.203487358
333.0604938 67.13880003

Name: +ve in-silico MS/MS by CFM-ID for YBKCQBNKQPWZPM-UHFFFAOYSA-N
ID: YBKCQBNKQPWZPM-UHFFFAOYSA-N
Comment: Energy1
Num peaks: 25
41.00219107 1.058038268
56.99710569 0.7138544324
109.0284058 2.917870911
111.0440559 1.548298552
123.0440559 0.697321646
203.0338851 1.471012006
205.0131497 0.653850183
223.0237144 2.927538505
259.0237144 0.7349556524
261.0393644 1.059132537
263.0550145 0.7403719457
273.0029789 0.6236758438
273.0393644 1.170465765
275.0550145 1.110357822
277.0706646 0.6503738116
285.0393644 0.655708231
287.0550145 1.28500085
289.034279 1.11300865
297.0393644 1.094042738
301.034279 3.417091395
303.0499291 6.321618599
305.0655792 8.437377058
315.0499291 11.43930341
317.0291937 1.120365682
333.0604938 27.16940634

Name: +ve in-silico MS/MS by CFM-ID for YBKCQBNKQPWZPM-UHFFFAOYSA-N
ID: YBKCQBNKQPWZPM-UHFFFAOYSA-N
Comment: Energy2
Num peaks: 31
41.00219107 1.635485208
51.02292652 1.357492026
75.02292652 1.67513178
79.01784114 3.10016696
93.0334912 1.470645687
107.0127558 1.332077242
109.0284058 6.436376947
119.0127558 1.440536841
121.0284058 3.455787477
131.0127558 3.136898138
133.0284058 1.062306629
135.0076704 3.394243848
135.0440559 1.135773423
137.0233204 1.966546283
151.002585 0.9662242573
153.0182351 2.158526651
159.0076704 1.571899932
161.0233204 1.217567411
163.0389705 1.174628703
175.002585 1.174797541
203.0338851 4.391800434
205.0131497 1.005062625
221.0080643 1.072962748
231.0287997 1.789779812
261.0393644 1.128166837
275.0550145 1.405886984
289.034279 1.188229813
297.0393644 2.833198594
301.034279 1.379090891
303.0499291 1.04484156
315.0499291 2.690065059

Name: +ve in-silico MS/MS by CFM-ID for PDJPJSBRHUTKKO-UHFFFAOYSA-N
ID: PDJPJSBRHUTKKO-UHFFFAOYSA-N
Comment: Energy0
Num peaks: 7
109.0284058 24.17313667
111.0440559 4.666436003
137.0233204 3.945205834
139.0389705 4.102632592
165.0182351 4.78346998
315.0499291 6.319276239
333.0604938 34.07765266

Name: +ve in-silico MS/MS by CFM-ID for PDJPJSBRHUTKKO-UHFFFAOYSA-N
ID: PDJPJSBRHUTKKO-UHFFFAOYSA-N
Comment: Energy1
Num peaks: 15
79.01784114 2.824059236
81.0334912 2.5923213
109.0284058 14.99329188
111.0440559 4.165496447
137.0233204 4.384675582
139.0389705 3.770667894
165.0182351 7.328649922
167.0338851 3.679199774
181.0131497 2.593561029
183.0287997 3.802197918
301.034279 2.243332081
303.0499291 3.85494584
305.0655792 4.204661692
315.0499291 6.271302798
333.0604938 14.57618865

Name: +ve in-silico MS/MS by CFM-ID for PDJPJSBRHUTKKO-UHFFFAOYSA-N
ID: PDJPJSBRHUTKKO-UHFFFAOYSA-N
Comment: Energy2
Num peaks: 29
39.02292652 1.753647197
49.00727645 3.070684413
51.02292652 4.298400205
53.00219107 1.832985647
53.03857658 2.906544019
55.01784114 1.486186005
65.00219107 2.668402949
67.01784114 1.957880826
79.01784114 3.974646224
81.0334912 4.112843771
83.01275576 1.838777316
92.99710569 1.192412131
95.01275576 2.478610271
107.0127558 1.722276931
109.0284058 9.471481321
111.0076704 3.546002696
111.0440559 2.92974615
113.0233204 1.10044949
123.0076704 1.653765701
124.9869349 1.21002182
125.0233204 1.855747277
137.0233204 3.883695769
139.0389705 1.102385713
151.002585 3.087653655
153.0182351 4.014042156
165.0182351 4.152396477
167.0338851 3.247188753
178.9974996 1.288566875
181.0131497 2.561965975

Name: +ve in-silico MS/MS by CFM-ID for UDWKLJPVRLSMID-UHFFFAOYSA-N
ID: UDWKLJPVRLSMID-UHFFFAOYSA-N
Comment: Energy0
Num peaks: 6
125.0233204 2.098169555
127.0389705 1.779177646
291.0499291 2.780345848
305.0655792 1.871562049
315.0499291 12.87733016
333.0604938 62.80193238

Name: +ve in-silico MS/MS by CFM-ID for UDWKLJPVRLSMID-UHFFFAOYSA-N
ID: UDWKLJPVRLSMID-UHFFFAOYSA-N
Comment: Energy1
Num peaks: 16
125.0233204 1.197725988
127.0389705 1.194387993
165.0182351 0.9595405716
179.0338851 1.187907392
181.0495352 1.245859105
207.0287997 5.655754431
261.0393644 1.943117433
273.0393644 1.038276303
289.034279 1.492552299
297.0393644 1.001679104
301.034279 3.828685062
303.0499291 4.600254956
305.0655792 6.769638434
315.0499291 14.41674
317.0291937 1.362112889
333.0604938 32.16478215

Name: +ve in-silico MS/MS by CFM-ID for UDWKLJPVRLSMID-UHFFFAOYSA-N
ID: UDWKLJPVRLSMID-UHFFFAOYSA-N
Comment: Energy2
Num peaks: 31
41.00219107 1.639752441
55.01784114 2.076229002
57.0334912 1.35533716
80.99710569 2.471180263
83.01275576 5.295820774
85.02840582 1.383059867
97.02840582 1.361603885
123.0076704 2.306423468
125.0233204 3.916690838
127.0389705 1.249257399
135.0076704 1.55810894
137.0233204 4.016631158
139.0389705 1.373629123
151.002585 5.759369494
153.0182351 2.349237304
155.0338851 1.345537536
165.0182351 2.501500297
167.0338851 2.07983894
177.0182351 3.05550929
179.0338851 1.154784038
191.0338851 2.287376143
193.0131497 1.772540314
207.0287997 1.364362501
219.0287997 2.089149873
247.0237144 1.81677484
259.0237144 1.222782104
261.0393644 1.326659857
271.0237144 1.156031685
273.0393644 1.336189512
303.0499291 1.243454456
315.0499291 2.435278987

Name: +ve in-silico MS/MS by CFM-ID for MCBKAXSHBDEKTM-UHFFFAOYSA-N
ID: MCBKAXSHBDEKTM-UHFFFAOYSA-N
Comment: Energy0
Num peaks: 6
125.0233204 1.870036658
207.0287997 3.828510451
301.034279 1.330230867
305.0655792 1.635364674
315.0499291 14.3996574
333.0604938 61.37415602

Name: +ve in-silico MS/MS by CFM-ID for MCBKAXSHBDEKTM-UHFFFAOYSA-N
ID: MCBKAXSHBDEKTM-UHFFFAOYSA-N
Comment: Energy1
Num peaks: 24
101.0233204 2.553534503
111.0076704 0.9024888649
113.0233204 0.8852261901
115.0389705 0.7759110962
125.0233204 1.168003094
127.0389705 1.277030147
137.0233204 0.828501336
139.0389705 0.9722722935
179.0338851 0.9724472734
205.0131497 0.8529102695
207.0287997 6.946796144
219.0287997 2.295144678
221.0444498 3.739588453
229.0131497 1.018260502
231.0287997 2.85121042
273.0393644 1.047773774
289.034279 0.7885104483
297.0393644 1.365278762
301.034279 3.058009666
303.0499291 2.918518281
305.0655792 4.295868699
315.0499291 13.09887843
317.0291937 1.140608608
333.0604938 24.88818203

Name: +ve in-silico MS/MS by CFM-ID for MCBKAXSHBDEKTM-UHFFFAOYSA-N
ID: MCBKAXSHBDEKTM-UHFFFAOYSA-N
Comment: Energy2
Num peaks: 31
39.02292652 1.108249466
41.00219107 1.041375772
71.01275576 1.073398823
89.00219107 2.558895341
123.0076704 1.462819404
125.0233204 1.16350053
135.0076704 1.385737206
137.0233204 4.381313417
139.0389705 1.33510235
147.0076704 2.801532523
149.0233204 1.305187587
151.002585 6.079568928
153.0182351 3.350418171
155.0338851 1.30925484
165.0182351 1.77672761
167.0338851 1.453251505
175.002585 1.204107548
177.0182351 4.457816438
179.0338851 3.033819088
189.0182351 1.771137835
191.0338851 3.356361781
193.0131497 2.565481364
205.0131497 1.268781483
207.0287997 2.161832682
219.0287997 2.374368452
229.0131497 1.267363867
231.0287997 1.531138166
233.0444498 1.211197001
261.0393644 1.124608157
275.0550145 1.556196911
315.0499291 1.243423602

Name: +ve in-silico MS/MS by CFM-ID for RDUYRQJEFMGBML-UHFFFAOYSA-N
ID: RDUYRQJEFMGBML-UHFFFAOYSA-N
Comment: Energy0
Num peaks: 6
125.0233204 1.942752679
301.034279 1.4392963
303.0499291 1.240345697
305.0655792 1.722745449
315.0499291 15.08784588
333.0604938 65.04957524

Name: +ve in-silico MS/MS by CFM-ID for RDUYRQJEFMGBML-UHFFFAOYSA-N
ID: RDUYRQJEFMGBML-UHFFFAOYSA-N
Comment: Energy1
Num peaks: 20
59.01275576 1.456194862
61.02840582 0.8345186086
115.0389705 0.8570407194
125.0233204 3.487181325
127.0389705 1.805197319
137.0233204 0.8583133662
139.0389705 1.089733858
207.0287997 3.567128152
219.0287997 1.369006305
229.0131497 0.9382420821
231.0287997 1.590222294
233.0444498 2.757995075
273.0393644 1.175855586
297.0393644 1.727402034
301.034279 3.443831572
303.0499291 3.166038702
305.0655792 4.890660098
315.0499291 14.60257021
317.0291937 2.096391333
333.0604938 28.81278465

Name: +ve in-silico MS/MS by CFM-ID for RDUYRQJEFMGBML-UHFFFAOYSA-N
ID: RDUYRQJEFMGBML-UHFFFAOYSA-N
Comment: Energy2
Num peaks: 31
39.02292652 1.390702955
41.00219107 2.281211277
53.00219107 1.716086727
65.00219107 1.69438353
77.00219107 1.695860561
80.99710569 1.32072951
125.0233204 3.491482317
137.0233204 4.852572436
147.0076704 5.40045071
151.002585 2.568229538
153.0182351 1.536840857
165.0182351 2.093679234
167.0338851 1.439750413
175.002585 1.445425231
177.0182351 1.89214097
179.0338851 1.109569516
189.0182351 1.112439322
191.0338851 1.415675831
219.0287997 3.999252434
231.0287997 3.901410958
243.0287997 1.514744862
245.0444498 1.366889132
247.0237144 1.764741871
259.0237144 1.702445222
261.0393644 1.956037875
273.0393644 1.509730208
297.0393644 1.635142786
303.0499291 1.60008878
305.0655792 1.586937009
315.0499291 3.343048497
317.0291937 1.096414417

Name: +ve in-silico MS/MS by CFM-ID for PHNGFPPXDJJADG-UHFFFAOYSA-N
ID: PHNGFPPXDJJADG-UHFFFAOYSA-N
Comment: Energy0
Num peaks: 6
98.98417166 1.8073763
108.0192381 3.535755672
137.0457872 63.73933292
235.0825666 3.260601779
315.0488972 2.506100169
333.0594618 9.159426444

Name: +ve in-silico MS/MS by CFM-ID for PHNGFPPXDJJADG-UHFFFAOYSA-N
ID: PHNGFPPXDJJADG-UHFFFAOYSA-N
Comment: Energy1
Num peaks: 6
96.96852159 2.163567461
98.98417166 3.084896308
108.0192381 7.845085304
109.0508726 1.794595508
137.0457872 73.11585215
235.0825666 1.530960775

Name: +ve in-silico MS/MS by CFM-ID for PHNGFPPXDJJADG-UHFFFAOYSA-N
ID: PHNGFPPXDJJADG-UHFFFAOYSA-N
Comment: Energy2
Num peaks: 6
94.03997355 3.689374219
108.0192381 19.54715089
110.0348882 3.820045865
120.0192381 7.150130492
135.0301371 2.595456379
137.0457872 44.9881186

Name: +ve in-silico MS/MS by CFM-ID for GMSRQSIFNXEGHQ-UHFFFAOYSA-N
ID: GMSRQSIFNXEGHQ-UHFFFAOYSA-N
Comment: Energy0
Num peaks: 6
109.0284058 3.674598925
247.0237144 1.19402282
285.0393644 1.795747267
287.0550145 2.626884721
297.0393644 10.72269272
315.0499291 72.39017681

Name: +ve in-silico MS/MS by CFM-ID for GMSRQSIFNXEGHQ-UHFFFAOYSA-N
ID: GMSRQSIFNXEGHQ-UHFFFAOYSA-N
Comment: Energy1
Num peaks: 13
41.00219107 1.123261777
77.00219107 1.26056464
79.01784114 1.878502758
109.0284058 7.108600935
165.0182351 1.268165477
261.0393644 1.25980194
269.0444498 1.200496202
271.0237144 1.992701557
285.0393644 7.148799015
287.0550145 8.391832879
297.0393644 11.5579103
299.018629 1.164773254
315.0499291 35.25134149

Name: +ve in-silico MS/MS by CFM-ID for GMSRQSIFNXEGHQ-UHFFFAOYSA-N
ID: GMSRQSIFNXEGHQ-UHFFFAOYSA-N
Comment: Energy2
Num peaks: 31
49.00727645 1.207117212
51.02292652 1.414410285
53.00219107 0.9778913997
55.01784114 1.89737865
56.99710569 3.358566425
65.00219107 1.494219276
67.01784114 1.750325688
77.00219107 1.294687493
79.01784114 6.784929901
80.99710569 1.573208215
81.0334912 2.502263187
83.01275576 1.239329964
91.01784114 0.9133404636
93.0334912 2.340433763
95.01275576 2.573604734
97.02840582 0.9691343126
104.9971057 1.155416027
107.0127558 3.944286033
109.0284058 8.151655782
121.0284058 5.749419808
135.0076704 10.10905601
137.0233204 4.814410873
149.0233204 1.363866648
165.0182351 2.61208749
177.0182351 1.560450374
241.0495352 0.9571037787
243.0287997 1.072097424
269.0444498 1.663103536
271.0237144 1.793575403
285.0393644 0.8655146254
297.0393644 2.368205138

Name: +ve in-silico MS/MS by CFM-ID for FAHQCJVYQQNZHL-UHFFFAOYSA-N
ID: FAHQCJVYQQNZHL-UHFFFAOYSA-N
Comment: Energy0
Num peaks: 6
271.0237144 0.7834900746
273.0393644 0.7776534635
285.0393644 1.447504219
287.0550145 2.103978572
297.0393644 11.13042025
315.0499291 78.9045894

Name: +ve in-silico MS/MS by CFM-ID for FAHQCJVYQQNZHL-UHFFFAOYSA-N
ID: FAHQCJVYQQNZHL-UHFFFAOYSA-N
Comment: Energy1
Num peaks: 7
105.0334912 1.897369424
271.0237144 2.411343802
273.0393644 2.257901782
285.0393644 5.214056514
287.0550145 9.866376368
297.0393644 13.52203585
315.0499291 45.35239251

Name: +ve in-silico MS/MS by CFM-ID for FAHQCJVYQQNZHL-UHFFFAOYSA-N
ID: FAHQCJVYQQNZHL-UHFFFAOYSA-N
Comment: Energy2
Num peaks: 31
41.00219107 2.229553584
43.01784114 1.505382492
53.00219107 1.38181035
55.01784114 1.083075139
56.99710569 2.242647547
63.02292652 1.868754225
67.01784114 1.54334271
75.02292652 5.267354513
77.00219107 2.420568999
77.03857658 1.385898473
79.01784114 3.661410217
89.00219107 3.752997824
91.01784114 3.540029774
92.99710569 1.503644072
105.0334912 8.908264452
113.0233204 1.657985404
121.0284058 7.341919506
139.0389705 0.9765496298
149.0233204 1.81143994
155.0338851 1.8412043
165.0182351 1.122392079
167.0338851 1.626731854
215.0338851 1.11522224
225.0182351 0.9781551266
229.0131497 2.686744269
243.0287997 2.648277333
253.0131497 0.8978272802
269.0444498 3.0126426
271.0237144 2.693175269
287.0550145 1.146145263
297.0393644 1.951739333

Name: +ve in-silico MS/MS by CFM-ID for FQWWSYAAFSZLNX-UHFFFAOYSA-N
ID: FQWWSYAAFSZLNX-UHFFFAOYSA-N
Comment: Energy0
Num peaks: 6
15.02292652 0.4167988785
271.0237144 1.159381719
273.0393644 1.240776224
287.0550145 1.855172275
299.018629 0.4010857323
315.0499291 92.9662547

Name: +ve in-silico MS/MS by CFM-ID for FQWWSYAAFSZLNX-UHFFFAOYSA-N
ID: FQWWSYAAFSZLNX-UHFFFAOYSA-N
Comment: Energy1
Num peaks: 6
165.0182351 1.051755239
167.0338851 1.02410642
271.0237144 2.645759734
273.0393644 2.791334339
287.0550145 14.18129156
315.0499291 61.66986998

Name: +ve in-silico MS/MS by CFM-ID for FQWWSYAAFSZLNX-UHFFFAOYSA-N
ID: FQWWSYAAFSZLNX-UHFFFAOYSA-N
Comment: Energy2
Num peaks: 31
15.02292652 1.151487053
39.02292652 2.140843593
41.00219107 2.49981536
49.00727645 1.830275071
55.01784114 0.9548061837
56.99710569 3.735918304
63.02292652 3.41565391
65.00219107 1.949353088
67.01784114 2.310448926
77.00219107 2.762245679
79.01784114 3.313150661
92.99710569 1.479071032
93.0334912 3.492502754
95.01275576 2.521829136
104.9971057 1.279410395
111.0440559 1.29744141
113.0233204 2.300809074
121.0284058 12.75162959
136.9869349 0.8225266407
139.0389705 1.287885427
149.0233204 3.61737122
165.0182351 1.765911779
167.0338851 1.826278898
177.0182351 1.6371894
181.0131497 2.224901567
243.0287997 2.98751802
245.0444498 1.662539038
247.0237144 1.391116446
271.0237144 3.294606513
273.0393644 1.750201322
287.0550145 2.272425655

Name: +ve in-silico MS/MS by CFM-ID for JVEKSKOMNIEJDU-UHFFFAOYSA-N
ID: JVEKSKOMNIEJDU-UHFFFAOYSA-N
Comment: Energy0
Num peaks: 7
109.0284058 3.203436447
155.0338851 2.673033723
167.0338851 2.481529768
183.0287997 4.596691135
305.0655792 2.281752729
315.0499291 10.82430807
333.0604938 54.89154355

Name: +ve in-silico MS/MS by CFM-ID for JVEKSKOMNIEJDU-UHFFFAOYSA-N
ID: JVEKSKOMNIEJDU-UHFFFAOYSA-N
Comment: Energy1
Num peaks: 19
109.0284058 4.003424659
111.0440559 1.776015432
121.0284058 6.023794689
123.0440559 5.057207403
137.0233204 2.134889842
139.0389705 6.881904382
151.0389705 1.349798387
165.0182351 3.08162121
167.0338851 4.19015283
181.0131497 3.551647512
183.0287997 8.359533731
195.0287997 2.409842476
211.0237144 2.005566313
223.0237144 1.453694833
301.034279 1.820688794
303.0499291 4.001041188
305.0655792 6.381391852
315.0499291 6.049194564
333.0604938 10.42403609

Name: +ve in-silico MS/MS by CFM-ID for JVEKSKOMNIEJDU-UHFFFAOYSA-N
ID: JVEKSKOMNIEJDU-UHFFFAOYSA-N
Comment: Energy2
Num peaks: 31
41.00219107 1.011216934
56.99710569 1.983844783
65.03857658 1.377719559
67.01784114 0.9757640861
79.01784114 7.258134821
80.99710569 1.04594466
81.0334912 2.646446768
83.01275576 1.099019038
95.01275576 1.940581262
107.0127558 1.316303216
108.9920203 0.940144164
109.0284058 10.25800932
111.0076704 1.831476315
111.0440559 2.586390344
113.0233204 2.292007885
121.0284058 4.754096349
123.0440559 1.881757649
135.0076704 3.550058564
137.0233204 8.599509141
139.0389705 2.784691255
141.0182351 1.362316535
155.0338851 2.664094635
165.0182351 1.814968806
167.0338851 1.481672892
177.0182351 1.28562037
181.0131497 1.19866973
261.0393644 0.9717897226
287.018629 0.9419965475
289.034279 1.472396508
301.034279 0.9630690034
305.0655792 0.9706264794

Name: +ve in-silico MS/MS by CFM-ID for AQXYDCMLEJESQS-UHFFFAOYSA-N
ID: AQXYDCMLEJESQS-UHFFFAOYSA-N
Comment: Energy0
Num peaks: 10
91.05422664 1.26588925
155.0161269 4.823394795
157.0317769 3.905849395
195.047427 1.52442207
211.0423416 1.490186561
279.0685564 9.545543051
283.0190193 2.96483102
285.0346694 4.4043859
297.0346694 8.532685253
315.0452341 41.7239488

Name: +ve in-silico MS/MS by CFM-ID for AQXYDCMLEJESQS-UHFFFAOYSA-N
ID: AQXYDCMLEJESQS-UHFFFAOYSA-N
Comment: Energy1
Num peaks: 31
49.00727645 1.981221833
51.02292652 1.321836353
53.03857658 1.524152967
60.98395416 2.418022276
62.99960423 0.8650575965
65.01525429 1.29058811
65.03857658 0.8325508161
74.99960423 1.162880123
82.9683041 0.9857655518
84.98395416 5.2706338
86.99960423 1.994374311
89.01525429 2.282757956
91.03090436 1.074318448
91.05422664 5.372837114
102.9945188 0.8286456249
129.0101689 2.496986379
155.0161269 1.886163508
157.0317769 1.120914539
193.0317769 1.824243696
197.0266916 0.8283217776
249.0579917 1.615194402
251.0736418 1.169629083
261.0579917 1.149741137
267.0241047 2.027742819
269.0397548 1.729133422
279.0685564 2.937475444
283.0190193 4.23761617
285.0346694 12.50521075
287.0503195 4.017408177
297.0346694 2.237723006
315.0452341 6.082677816

Name: +ve in-silico MS/MS by CFM-ID for AQXYDCMLEJESQS-UHFFFAOYSA-N
ID: AQXYDCMLEJESQS-UHFFFAOYSA-N
Comment: Energy2
Num peaks: 31
39.02292652 1.025544043
49.00727645 1.598132005
51.02292652 1.715390874
65.03857658 4.850488551
67.05422664 0.9149073005
72.98395416 1.125865845
75.02292652 3.907926599
77.03857658 3.934161603
79.05422664 4.818325674
81.06987671 1.949126263
91.05422664 15.24930909
93.06987671 2.398315876
102.9945188 0.8639747976
123.0440559 0.8884248694
129.0101689 0.665326621
141.0101689 1.239655617
143.025819 1.202289246
155.0161269 7.223461696
157.0317769 4.362274689
169.0317769 1.064627041
179.0161269 1.374239027
181.0317769 1.360606186
193.0317769 2.258675056
195.047427 2.541327696
249.0579917 0.8024128542
251.0736418 0.8115554342
253.0084547 1.308625006
261.0579917 0.8317578043
267.0241047 0.9255989138
269.0397548 1.522653162
299.013934 0.9126094304

Name: +ve in-silico MS/MS by CFM-ID for GKGVVMIGQOEPBW-UHFFFAOYSA-N
ID: GKGVVMIGQOEPBW-UHFFFAOYSA-N
Comment: Energy0
Num peaks: 6
91.05422664 2.997094343
155.0161269 4.380611517
157.0317769 3.883488875
279.0685564 11.77183761
297.0346694 8.923014981
315.0452341 50.043404

Name: +ve in-silico MS/MS by CFM-ID for GKGVVMIGQOEPBW-UHFFFAOYSA-N
ID: GKGVVMIGQOEPBW-UHFFFAOYSA-N
Comment: Energy1
Num peaks: 28
49.00727645 1.847570229
51.02292652 1.85169758
53.03857658 2.410593665
60.98395416 2.286308519
62.99960423 1.114682578
65.03857658 1.576391679
72.98395416 1.094195821
74.99960423 1.620275014
81.06987671 0.687277164
82.9683041 2.10766068
84.98395416 3.772629398
86.99960423 2.380824371
89.01525429 3.869348094
91.05422664 13.5336521
93.06987671 0.8421215438
98.99960423 4.818163286
101.0152543 4.008255244
123.0440559 1.858042873
129.0101689 1.692625881
131.025819 0.7271899293
157.0050835 0.7271775877
159.0207336 4.432363793
161.0363837 0.6745540555
261.0579917 1.076019339
279.0685564 3.892558235
285.0346694 2.350245331
297.0346694 2.525725095
315.0452341 10.57087368

Name: +ve in-silico MS/MS by CFM-ID for GKGVVMIGQOEPBW-UHFFFAOYSA-N
ID: GKGVVMIGQOEPBW-UHFFFAOYSA-N
Comment: Energy2
Num peaks: 24
49.00727645 3.077918077
51.02292652 2.846107515
53.03857658 0.8952602842
58.9683041 2.479156195
60.98395416 1.328047032
63.02292652 1.193131372
65.03857658 6.97961196
67.05422664 1.171786845
72.98395416 1.336296213
75.02292652 5.777623167
77.03857658 3.470896921
79.05422664 4.55475176
81.06987671 2.71106934
82.9683041 1.638601748
91.05422664 20.87405209
93.06987671 3.149765709
98.99960423 4.890775668
115.0309044 0.8219854283
123.0440559 1.010971203
141.0101689 1.251308719
143.025819 1.2921206
155.0161269 3.804611598
157.0317769 3.22819351
261.0579917 0.9345551041

Name: +ve in-silico MS/MS by CFM-ID for YKZJIRQMRCRIJX-UHFFFAOYSA-N
ID: YKZJIRQMRCRIJX-UHFFFAOYSA-N
Comment: Energy0
Num peaks: 9
155.0161269 2.352546989
157.0317769 2.180177507
205.0317769 2.863480406
207.047427 2.171084794
211.0423416 1.489519492
222.9826338 1.84177672
279.0685564 5.323770329
297.0346694 8.370044638
315.0452341 54.01809124

Name: +ve in-silico MS/MS by CFM-ID for YKZJIRQMRCRIJX-UHFFFAOYSA-N
ID: YKZJIRQMRCRIJX-UHFFFAOYSA-N
Comment: Energy1
Num peaks: 31
43.01784114 1.071851822
65.03857658 1.322302127
78.99451885 0.8822546607
81.01016891 0.9030960408
81.06987671 0.9869939021
91.05422664 6.38174726
100.9788688 3.837487275
102.9945188 0.7532564886
105.0101689 1.006112067
118.9894335 0.854823227
123.0440559 1.200608197
135.0207336 1.179171194
155.0161269 1.7412193
157.0317769 0.7598105646
159.0207336 3.224930523
195.047427 0.9089036332
207.0110415 1.05230627
209.0266916 3.596673011
211.0423416 3.05386968
222.9826338 0.9757804857
235.0423416 1.512541965
237.0579917 1.346053146
239.0736418 1.093881136
261.0579917 0.9171994248
265.0529063 1.005880577
279.0685564 6.304216966
285.0346694 1.406305413
289.029584 0.8079468714
297.0346694 5.638292865
299.013934 1.300297424
315.0452341 18.40391371

Name: +ve in-silico MS/MS by CFM-ID for YKZJIRQMRCRIJX-UHFFFAOYSA-N
ID: YKZJIRQMRCRIJX-UHFFFAOYSA-N
Comment: Energy2
Num peaks: 31
49.00727645 4.538241926
51.02292652 8.703924119
53.03857658 3.297578015
63.02292652 0.6832104144
65.03857658 4.022515019
75.02292652 3.807202984
77.03857658 3.037154362
79.05422664 2.957335727
81.06987671 1.32912697
91.05422664 17.31500284
93.06987671 1.755604097
102.9945188 1.572300089
114.9945188 0.9162220892
117.0004768 1.001255059
123.0440559 0.7156760862
129.0101689 0.8181929815
133.0050835 1.021601751
143.025819 0.8989471584
155.0161269 7.177508482
157.0317769 2.352393074
159.0207336 1.213586491
179.0161269 1.816864414
191.0525124 1.291911547
193.0317769 0.8003601848
195.047427 1.047951698
205.0317769 2.19939001
207.047427 0.6535932575
209.0630771 0.6728159074
221.0630771 0.6819588252
261.0579917 0.6643418567
299.013934 0.8486208014

Name: +ve in-silico MS/MS by CFM-ID for XFEILYDDCJYWMQ-UHFFFAOYSA-N
ID: XFEILYDDCJYWMQ-UHFFFAOYSA-N
Comment: Energy0
Num peaks: 10
71.04914126 1.303512573
188.9771545 4.289747117
189.0216062 1.304624522
190.9928046 3.662554538
245.0033693 1.366568889
279.0685564 9.530694691
283.0190193 3.04301367
285.0346694 4.639054634
297.0346694 8.686107012
315.0452341 42.40548548

Name: +ve in-silico MS/MS by CFM-ID for XFEILYDDCJYWMQ-UHFFFAOYSA-N
ID: XFEILYDDCJYWMQ-UHFFFAOYSA-N
Comment: Energy1
Num peaks: 31
39.02292652 2.92982449
41.03857658 2.702309266
49.00727645 1.164406355
51.02292652 5.569084421
53.03857658 1.929653676
55.05422664 3.044820181
57.06987671 1.166550503
69.0334912 0.8759039952
83.01275576 0.8747512432
95.04914126 2.253829435
98.99960423 0.8380302544
125.0152543 5.14650244
125.0597059 1.105950829
188.9771545 1.737973036
189.0216062 0.7265559499
190.9928046 1.034341903
226.9928046 2.046399657
249.0579917 1.508650495
251.0736418 1.112862778
253.0084547 1.822700262
255.0241047 1.421700037
257.0397548 0.9499081611
261.0579917 1.289500632
267.0241047 1.888937476
269.0397548 1.638682024
279.0685564 3.118282124
283.0190193 4.05769305
285.0346694 11.72652693
287.0503195 3.818397804
297.0346694 2.350768211
315.0452341 5.872299091

Name: +ve in-silico MS/MS by CFM-ID for XFEILYDDCJYWMQ-UHFFFAOYSA-N
ID: XFEILYDDCJYWMQ-UHFFFAOYSA-N
Comment: Energy2
Num peaks: 31
39.02292652 2.23735094
49.00727645 1.735744005
63.02292652 0.7116498757
65.03857658 1.448834732
69.0334912 1.633388331
75.02292652 0.7688666028
77.03857658 1.197571451
79.05422664 0.8410822379
91.05422664 0.956829017
98.99960423 3.881320057
101.0152543 1.091804696
107.0491413 0.9709312536
108.9839542 3.514829755
109.0647913 1.225955951
110.9996042 3.328042208
113.0152543 3.521564558
115.0309044 1.420396105
125.0152543 14.55332371
127.0309044 1.625328313
155.0161269 2.128830601
179.0161269 0.7174010489
188.9771545 8.195297648
190.9928046 4.859836522
212.9771545 1.089376743
214.9928046 0.9790018386
229.0084547 0.9083314193
249.0579917 0.8164692454
251.0736418 0.7269214385
253.0084547 1.671582903
267.0241047 1.013427928
269.0397548 1.98524766

Name: +ve in-silico MS/MS by CFM-ID for INIZHCZYDMDIFJ-UHFFFAOYSA-N
ID: INIZHCZYDMDIFJ-UHFFFAOYSA-N
Comment: Energy0
Num peaks: 7
188.9771545 1.96148326
189.0216062 1.828358868
190.9928046 1.92304864
245.0033693 1.639689734
279.0685564 12.16685666
297.0346694 10.36210723
315.0452341 50.67675436

Name: +ve in-silico MS/MS by CFM-ID for INIZHCZYDMDIFJ-UHFFFAOYSA-N
ID: INIZHCZYDMDIFJ-UHFFFAOYSA-N
Comment: Energy1
Num peaks: 31
29.00219107 0.9099637647
43.01784114 0.8345190255
49.00727645 0.8488883857
55.01784114 1.167465567
67.01784114 2.655722369
69.0334912 1.082521482
71.04914126 0.9109827182
85.02840582 1.605213009
98.99960423 1.258292445
101.0597059 0.84645317
125.0152543 5.673963388
125.0597059 3.734117933
188.9771545 1.501831323
189.0216062 0.9785046345
207.0110415 0.8212582233
226.9928046 1.379879421
229.0084547 0.8856288724
240.9720692 1.514366517
242.9877192 5.265511592
245.0033693 4.436644734
255.0685564 1.214826968
261.0579917 1.620697325
265.0529063 1.097496595
269.0033693 0.7637304739
271.0190193 1.310429446
273.0346694 0.9007132822
279.0685564 6.903106579
285.0346694 1.139991094
297.0346694 6.483009418
299.013934 1.261541599
315.0452341 14.49468567

Name: +ve in-silico MS/MS by CFM-ID for INIZHCZYDMDIFJ-UHFFFAOYSA-N
ID: INIZHCZYDMDIFJ-UHFFFAOYSA-N
Comment: Energy2
Num peaks: 31
49.00727645 3.462287779
51.02292652 6.05426717
53.03857658 1.45032952
55.01784114 0.8882549848
67.01784114 0.8452726518
69.0334912 2.273548296
75.02292652 1.066618507
77.03857658 1.826223312
79.05422664 1.196826024
81.0334912 1.042597375
83.04914126 1.038398929
91.05422664 1.587870352
95.04914126 1.030636829
98.99960423 3.865122376
99.04405588 1.084118942
108.9839542 3.943041796
109.0647913 1.410821813
110.9996042 2.999695547
113.0152543 2.225289435
115.0309044 1.034229814
125.0152543 10.29359286
125.0597059 2.156790487
188.9771545 7.67043229
190.9928046 2.196646498
205.0317769 1.215691825
207.047427 1.131391155
212.9771545 2.36029743
225.01354 0.9881711528
229.0084547 1.746645254
238.9928046 1.213131645
299.013934 0.9836742376

Name: +ve in-silico MS/MS by CFM-ID for OTTKRTGYBORQGE-UHFFFAOYSA-N
ID: OTTKRTGYBORQGE-UHFFFAOYSA-N
Comment: Energy0
Num peaks: 6
125.0152543 2.87913279
188.9771545 3.955755376
190.9928046 3.631958771
279.0685564 11.93313002
297.0346694 9.106888873
315.0452341 51.38839276

Name: +ve in-silico MS/MS by CFM-ID for OTTKRTGYBORQGE-UHFFFAOYSA-N
ID: OTTKRTGYBORQGE-UHFFFAOYSA-N
Comment: Energy1
Num peaks: 23
39.02292652 2.963130187
41.03857658 3.428425238
49.00727645 4.9371151
51.02292652 7.668343501
53.03857658 4.747376209
55.05422664 6.95599098
65.03857658 4.16588833
67.05422664 4.17523645
71.08552677 0.8313696292
95.04914126 1.527689548
97.06479133 0.8566164655
98.99960423 0.8283444623
125.0152543 11.35404308
125.0597059 5.146445411
127.075356 0.7747170912
189.0216062 0.7980752037
255.0685564 0.8655272105
261.0579917 1.053530308
265.0529063 0.7846187203
279.0685564 3.820292897
285.0346694 2.015669137
297.0346694 2.129915845
315.0452341 8.585038277

Name: +ve in-silico MS/MS by CFM-ID for OTTKRTGYBORQGE-UHFFFAOYSA-N
ID: OTTKRTGYBORQGE-UHFFFAOYSA-N
Comment: Energy2
Num peaks: 24
39.02292652 3.076813086
49.00727645 5.895620837
51.02292652 4.645689381
53.03857658 1.59228041
55.05422664 3.422617041
65.03857658 6.408005909
67.05422664 1.336392901
71.08552677 1.010689361
77.03857658 1.588804542
91.05422664 2.60501239
98.99960423 4.227327888
101.0152543 1.354727358
107.0491413 1.05872595
108.9839542 4.822865012
109.0647913 1.494152544
110.9996042 2.244079788
113.0152543 3.567140822
115.0309044 2.180208232
125.0152543 15.79404187
127.0309044 1.580981338
153.0004768 0.9451192495
155.0161269 2.793785413
188.9771545 4.15392868
190.9928046 2.515248156

Name: +ve in-silico MS/MS by CFM-ID for WCESUBCNRJGXAZ-UHFFFAOYSA-N
ID: WCESUBCNRJGXAZ-UHFFFAOYSA-N
Comment: Energy0
Num peaks: 10
227.0338851 4.413052782
245.0444498 8.038316329
255.0287997 2.253786842
273.0393644 17.19578865
283.0237144 3.037929109
287.0550145 2.278336899
297.0393644 4.305432107
301.034279 5.723720106
315.0499291 15.12993018
333.0604938 19.20660204

Name: +ve in-silico MS/MS by CFM-ID for WCESUBCNRJGXAZ-UHFFFAOYSA-N
ID: WCESUBCNRJGXAZ-UHFFFAOYSA-N
Comment: Energy1
Num peaks: 15
87.00767038 3.466802416
227.0338851 10.01503297
229.0495352 2.70232843
243.0287997 2.297325359
245.0444498 5.922846277
255.0287997 3.934090825
257.0444498 3.533557555
273.0393644 12.78882905
283.0237144 2.884784207
285.0393644 1.825377287
287.0550145 6.737727667
297.0393644 3.782781636
301.034279 5.062841783
315.0499291 8.976744638
333.0604938 6.419275051

Name: +ve in-silico MS/MS by CFM-ID for WCESUBCNRJGXAZ-UHFFFAOYSA-N
ID: WCESUBCNRJGXAZ-UHFFFAOYSA-N
Comment: Energy2
Num peaks: 28
41.00219107 1.802099669
44.99710569 0.8990662339
59.01275576 2.947073179
65.03857658 0.9913795408
68.99710569 1.064268312
84.99202031 1.59472514
95.04914126 0.9973102342
127.002585 0.8433056515
154.9974996 0.792682794
161.0233204 1.932338969
163.0389705 0.9062773478
169.0131497 1.025417453
178.9974996 0.8907240841
201.0182351 6.668646803
203.0338851 3.582502931
205.0495352 1.069022225
215.0338851 11.83782735
217.0495352 1.196394286
227.0338851 8.338904266
229.0495352 3.000368604
231.0287997 1.840010449
243.0287997 6.679895772
245.0444498 6.074025922
255.0287997 3.644877107
257.0444498 4.062583394
273.0393644 3.879302847
285.0393644 0.9000923433
287.0550145 0.8231243623

Name: +ve in-silico MS/MS by CFM-ID for WUFLYIUGUNEYJW-UHFFFAOYSA-N
ID: WUFLYIUGUNEYJW-UHFFFAOYSA-N
Comment: Energy0
Num peaks: 10
71.01275576 6.944403149
73.02840582 18.60738923
247.0237144 5.331616147
287.0550145 6.248577923
297.0393644 2.824805255
301.034279 2.859197386
303.0499291 2.197728338
305.0655792 1.665077026
315.0499291 13.3030714
333.0604938 21.10082992

Name: +ve in-silico MS/MS by CFM-ID for WUFLYIUGUNEYJW-UHFFFAOYSA-N
ID: WUFLYIUGUNEYJW-UHFFFAOYSA-N
Comment: Energy1
Num peaks: 23
41.00219107 1.523043885
71.01275576 2.034692308
73.02840582 1.623431694
95.04914126 1.466314654
203.0338851 1.516317197
229.0131497 3.738889303
231.0287997 1.98264573
241.0131497 1.221467759
247.0237144 10.32831182
257.0444498 2.3062799
259.0237144 3.052968731
261.0393644 1.365554628
271.0600999 1.269262989
283.0237144 2.491403826
285.0393644 3.241963677
287.0550145 6.439508507
289.0706646 1.729423747
297.0393644 4.770604561
301.034279 3.102283688
303.0499291 3.201560704
305.0655792 2.054440013
315.0499291 13.08985464
333.0604938 7.386065986

Name: +ve in-silico MS/MS by CFM-ID for WUFLYIUGUNEYJW-UHFFFAOYSA-N
ID: WUFLYIUGUNEYJW-UHFFFAOYSA-N
Comment: Energy2
Num peaks: 31
15.02292652 0.8997822209
41.00219107 6.198493835
43.01784114 5.359756223
45.0334912 2.241656527
55.01784114 3.502641464
56.99710569 0.9458299368
71.01275576 3.46474743
73.02840582 5.591978897
77.00219107 1.914425172
77.03857658 0.8693117541
97.02840582 1.799744545
105.0334912 1.984918982
107.0491413 1.07930637
109.0284058 0.9367941906
112.9869349 1.817498339
151.0389705 1.035527997
163.0389705 1.067902951
177.0182351 8.293924473
179.0338851 1.292613728
189.0182351 1.774449145
203.0338851 2.930542784
217.0131497 0.93560288
219.0287997 5.662576146
229.0131497 1.834366414
231.0287997 1.700579754
247.0237144 3.684255456
257.0444498 1.104609449
285.0393644 1.060024268
287.0550145 1.090632272
297.0393644 1.110991698
315.0499291 1.362644417

Name: +ve in-silico MS/MS by CFM-ID for NYWCWALNPMLOHO-UHFFFAOYSA-N
ID: NYWCWALNPMLOHO-UHFFFAOYSA-N
Comment: Energy0
Num peaks: 6
109.0284058 3.62880378
111.0440559 1.051145679
303.0499291 1.558966057
305.0655792 3.210008721
315.0499291 12.12091517
333.0604938 68.4360124

Name: +ve in-silico MS/MS by CFM-ID for NYWCWALNPMLOHO-UHFFFAOYSA-N
ID: NYWCWALNPMLOHO-UHFFFAOYSA-N
Comment: Energy1
Num peaks: 25
41.00219107 1.031012403
77.00219107 0.7413707599
79.01784114 1.654857176
81.0334912 1.032202233
109.0284058 5.830966914
111.0440559 2.427197409
121.0284058 1.037893651
123.0440559 0.9381822556
165.0182351 0.6917546992
183.0287997 0.8156557947
223.0237144 2.144400902
247.0237144 1.302951382
259.0237144 0.8069190142
271.0237144 0.8765550251
273.0029789 0.7121967732
273.0393644 1.179080722
275.018629 0.7752206048
275.0550145 1.022070455
277.0706646 1.075440043
279.0499291 0.6653175124
301.034279 2.357909207
303.0499291 7.867977392
305.0655792 9.266689243
315.0499291 10.22646218
333.0604938 24.15618892

Name: +ve in-silico MS/MS by CFM-ID for NYWCWALNPMLOHO-UHFFFAOYSA-N
ID: NYWCWALNPMLOHO-UHFFFAOYSA-N
Comment: Energy2
Num peaks: 31
51.02292652 0.9910831358
55.01784114 1.096553483
56.99710569 2.242505646
65.03857658 1.756885675
77.00219107 5.903757637
79.01784114 6.045122986
80.99710569 0.8189827173
81.0334912 2.654740227
92.99710569 1.021738755
93.0334912 1.915647627
95.01275576 1.477637151
107.0127558 3.05277043
109.0284058 6.959672104
111.0440559 0.8393245856
120.9920203 1.123109674
121.0284058 6.430745076
123.0440559 1.920156295
135.0076704 4.995429118
137.0233204 3.914295568
143.0702706 1.124136413
163.002585 2.219450799
165.0182351 1.574260131
167.0338851 1.047455355
177.0182351 0.9818430033
219.0287997 1.39403033
247.0237144 1.223372037
249.0393644 0.8704205093
275.0550145 1.090341176
277.0706646 0.9331985905
301.034279 1.084626161
315.0499291 4.22661592

Name: +ve in-silico MS/MS by CFM-ID for CFHQMQHJHSTQPJ-UHFFFAOYSA-N
ID: CFHQMQHJHSTQPJ-UHFFFAOYSA-N
Comment: Energy0
Num peaks: 6
109.0284058 2.932309109
297.0393644 3.482851841
303.0499291 0.7770712078
305.0655792 1.416480805
315.0499291 43.00157478
333.0604938 39.6107691

Name: +ve in-silico MS/MS by CFM-ID for CFHQMQHJHSTQPJ-UHFFFAOYSA-N
ID: CFHQMQHJHSTQPJ-UHFFFAOYSA-N
Comment: Energy1
Num peaks: 15
109.0284058 4.636214239
111.0440559 1.409078694
123.0440559 0.9361006781
205.0131497 0.9210271683
223.0237144 0.8528451867
283.0237144 1.519515202
285.0393644 3.437383207
287.0550145 9.506092714
289.034279 0.8954616126
297.0393644 8.57194729
301.034279 1.157423241
303.0499291 3.153271501
305.0655792 2.728229231
315.0499291 29.67413787
333.0604938 11.17897496

Name: +ve in-silico MS/MS by CFM-ID for CFHQMQHJHSTQPJ-UHFFFAOYSA-N
ID: CFHQMQHJHSTQPJ-UHFFFAOYSA-N
Comment: Energy2
Num peaks: 31
49.00727645 1.186847007
51.02292652 1.69012337
65.03857658 2.485186098
67.01784114 0.9723421128
79.01784114 2.122973713
81.0334912 0.9346886235
91.01784114 0.9951964809
92.99710569 1.045044655
93.0334912 2.312266136
95.01275576 1.062966886
105.0334912 0.9363125616
109.0284058 4.42660987
111.0076704 1.166201736
121.0284058 7.624804047
123.0440559 5.620566598
135.0076704 1.062850728
137.0233204 4.379992518
147.0076704 2.56448103
149.0233204 2.14937298
151.0389705 1.282113111
153.0182351 1.018989838
163.002585 2.47896171
165.0182351 2.881306285
167.0338851 1.31381918
178.9974996 1.139425965
257.0444498 1.56328391
259.0237144 1.484464104
287.018629 1.177443507
287.0550145 2.467790016
297.0393644 4.370940838
315.0499291 1.773382222

Name: +ve in-silico MS/MS by CFM-ID for VEIVSKRMXYHCIC-UHFFFAOYSA-N
ID: VEIVSKRMXYHCIC-UHFFFAOYSA-N
Comment: Energy0
Num peaks: 6
125.0233204 3.581654805
127.0389705 1.686967866
207.0287997 2.616604156
305.0655792 2.966620419
315.0499291 12.28705783
333.0604938 66.12563768

Name: +ve in-silico MS/MS by CFM-ID for VEIVSKRMXYHCIC-UHFFFAOYSA-N
ID: VEIVSKRMXYHCIC-UHFFFAOYSA-N
Comment: Energy1
Num peaks: 25
56.99710569 0.5978841824
61.02840582 0.9711442278
125.0233204 3.511725499
127.0389705 2.792629189
137.0233204 1.145069828
139.0389705 1.108392181
149.0233204 0.8830236118
165.0182351 0.7586147697
167.0338851 1.072911598
189.0182351 1.41900722
205.0131497 0.6171150364
207.0287997 6.203736223
271.0237144 0.7892588429
273.0393644 1.471994188
275.018629 0.745337883
275.0550145 1.305734589
277.0706646 0.9847502327
289.034279 0.7239803239
297.0393644 1.005769009
301.034279 1.588565484
303.0499291 5.623309956
305.0655792 7.572054897
307.0448437 0.7735572511
315.0499291 11.02570937
333.0604938 25.52972456

Name: +ve in-silico MS/MS by CFM-ID for VEIVSKRMXYHCIC-UHFFFAOYSA-N
ID: VEIVSKRMXYHCIC-UHFFFAOYSA-N
Comment: Energy2
Num peaks: 31
49.00727645 1.087651619
53.00219107 1.026613054
55.01784114 0.9843259536
65.00219107 1.068233721
67.01784114 1.123043523
77.00219107 6.433847545
79.01784114 6.269689736
81.0334912 3.963320681
92.99710569 2.119703129
95.01275576 2.302908852
107.0127558 1.406674358
109.0284058 2.308176944
121.0284058 4.078174953
123.0440559 2.594702274
135.0076704 1.360875555
137.0233204 5.923211143
139.0389705 1.567051399
147.0076704 2.102645745
149.0233204 1.94952166
163.002585 2.00229449
165.0182351 1.14083802
179.0338851 1.377084961
189.0182351 0.9791076459
191.0338851 2.914465854
253.0131497 1.149982901
255.0287997 1.068805242
271.0237144 1.036685022
275.0550145 1.004271225
301.034279 1.089048701
305.0655792 1.970722474
315.0499291 2.450094559

Name: +ve in-silico MS/MS by CFM-ID for FRCQXZGWDSXYIQ-UHFFFAOYSA-N
ID: FRCQXZGWDSXYIQ-UHFFFAOYSA-N
Comment: Energy0
Num peaks: 6
125.0233204 3.576295006
127.0389705 1.676255779
207.0287997 2.612500417
305.0655792 2.081326802
315.0499291 13.50652594
333.0604938 66.00373952

Name: +ve in-silico MS/MS by CFM-ID for FRCQXZGWDSXYIQ-UHFFFAOYSA-N
ID: FRCQXZGWDSXYIQ-UHFFFAOYSA-N
Comment: Energy1
Num peaks: 22
41.00219107 0.8391629228
71.01275576 1.22468116
95.01275576 0.9668542137
97.02840582 1.14697699
125.0233204 3.058944627
127.0389705 2.514644169
137.0233204 1.26242839
139.0389705 1.075409025
149.0233204 0.8865774189
167.0338851 1.055483129
189.0182351 1.428386671
207.0287997 6.279310409
261.0393644 1.069516183
287.0550145 0.9802501053
289.034279 1.369005604
297.0393644 1.458898913
301.034279 1.697525811
303.0499291 5.74506316
305.0655792 7.928478701
315.0499291 11.64640275
317.0291937 1.012010367
333.0604938 25.86833617

Name: +ve in-silico MS/MS by CFM-ID for FRCQXZGWDSXYIQ-UHFFFAOYSA-N
ID: FRCQXZGWDSXYIQ-UHFFFAOYSA-N
Comment: Energy2
Num peaks: 31
53.00219107 1.149881447
55.01784114 1.349656238
67.01784114 2.490314851
77.00219107 2.603664939
79.01784114 2.774886525
92.99710569 1.293119243
95.01275576 2.637317272
97.02840582 2.100753807
109.0284058 5.330081614
121.0284058 6.22864777
123.0440559 1.021887825
125.0233204 1.670757641
125.0597059 1.003347037
137.0233204 7.185807288
139.0389705 3.373300099
147.0076704 3.09342049
149.0233204 2.942428955
151.002585 1.137478922
151.0389705 1.576862718
163.002585 3.274668497
165.0182351 1.286094927
177.0182351 1.022534799
179.0338851 1.627674353
189.0182351 1.109055889
191.0338851 2.745091474
207.0287997 1.138800801
231.0287997 1.59331282
233.0444498 1.185590403
291.0499291 0.9744388328
305.0655792 0.989367629
315.0499291 2.121682111

Name: +ve in-silico MS/MS by CFM-ID for AQIXRNSDHJAJKW-UHFFFAOYSA-N
ID: AQIXRNSDHJAJKW-UHFFFAOYSA-N
Comment: Energy0
Num peaks: 6
109.0284058 2.675624129
121.0284058 13.58263806
123.0440559 12.99642934
305.0655792 2.293381566
315.0499291 7.312169106
333.0604938 45.91219663

Name: +ve in-silico MS/MS by CFM-ID for AQIXRNSDHJAJKW-UHFFFAOYSA-N
ID: AQIXRNSDHJAJKW-UHFFFAOYSA-N
Comment: Energy1
Num peaks: 31
41.00219107 1.054339792
67.01784114 0.7276374247
79.01784114 1.008720067
91.01784114 1.019386693
93.0334912 4.175206481
95.04914126 2.721542643
109.0284058 3.568772111
111.0440559 1.523695749
121.0284058 7.184693918
123.0440559 11.61150314
135.0076704 1.069370565
137.0233204 1.730608787
139.0389705 1.183158502
147.0076704 1.613812696
149.0233204 2.32160856
151.0389705 1.646889982
177.0182351 1.944176787
190.9974996 1.323673079
193.0131497 1.316809483
195.0287997 1.273300859
223.0237144 1.536525753
251.0550145 0.6848640863
273.0393644 1.064495925
275.018629 0.9486643214
277.034279 0.6590708786
289.034279 0.7940550999
301.034279 0.9674425422
303.0499291 2.854218887
305.0655792 3.063710523
315.0499291 5.85782513
333.0604938 11.1676171

Name: +ve in-silico MS/MS by CFM-ID for AQIXRNSDHJAJKW-UHFFFAOYSA-N
ID: AQIXRNSDHJAJKW-UHFFFAOYSA-N
Comment: Energy2
Num peaks: 29
41.00219107 2.395403176
43.01784114 1.446013032
49.00727645 1.330965574
51.02292652 0.8956600065
53.00219107 0.9869136522
55.01784114 1.548401758
65.00219107 2.28573944
65.03857658 5.632013235
67.01784114 2.163432873
77.00219107 0.9354169417
79.01784114 3.978988412
80.99710569 0.8502983596
81.0334912 1.952842609
91.01784114 3.854187193
93.0334912 9.402425616
95.01275576 1.849205476
95.04914126 0.7971626764
97.02840582 2.252086215
105.0334912 4.182360473
107.0127558 2.034180275
108.9920203 1.080906248
109.0284058 4.896621187
121.0284058 8.847214793
123.0440559 6.834355315
135.0076704 1.894281745
137.0233204 2.119233173
139.0389705 0.8082208244
147.0076704 1.025140047
315.0499291 2.031596206

Name: +ve in-silico MS/MS by CFM-ID for OEXBGSTWKBPAKB-UHFFFAOYSA-N
ID: OEXBGSTWKBPAKB-UHFFFAOYSA-N
Comment: Energy0
Num peaks: 6
109.0284058 3.443048566
249.0393644 1.073232294
303.0499291 1.043965997
305.0655792 2.349051635
315.0499291 15.21217473
333.0604938 62.34902956

Name: +ve in-silico MS/MS by CFM-ID for OEXBGSTWKBPAKB-UHFFFAOYSA-N
ID: OEXBGSTWKBPAKB-UHFFFAOYSA-N
Comment: Energy1
Num peaks: 29
41.00219107 0.9868507154
55.01784114 1.366788071
57.0334912 0.83916186
77.00219107 0.701612226
79.01784114 1.574038092
81.0334912 0.9754993108
85.02840582 1.29176208
87.04405588 0.9561689284
109.0284058 5.599921896
111.0440559 2.234454016
121.0284058 0.9517515696
123.0440559 0.907303628
165.0182351 0.6741649542
183.0287997 0.7260439649
219.0287997 1.316171205
223.0237144 1.95682406
245.0080643 0.719358887
273.0393644 1.518461391
275.018629 0.9947374273
275.0550145 1.371678144
277.034279 0.8145048178
277.0706646 0.7757983438
287.0550145 1.234548881
297.0393644 1.413273227
301.034279 1.743295823
303.0499291 5.598919221
305.0655792 6.960988758
315.0499291 12.33555932
333.0604938 21.54131164

Name: +ve in-silico MS/MS by CFM-ID for OEXBGSTWKBPAKB-UHFFFAOYSA-N
ID: OEXBGSTWKBPAKB-UHFFFAOYSA-N
Comment: Energy2
Num peaks: 31
49.00727645 0.9649591658
51.02292652 1.164976964
53.00219107 1.076184124
55.01784114 1.852017064
56.99710569 2.029506781
65.03857658 1.004880061
77.00219107 1.916344552
79.01784114 4.537978379
80.99710569 0.8842415514
81.0334912 1.466314243
83.01275576 2.454728371
91.01784114 0.8196147029
93.0334912 1.917122823
95.01275576 1.814950522
99.00767038 0.9663979226
107.0127558 1.922739371
109.0284058 7.826267159
121.0284058 5.666525985
123.0440559 2.654196012
135.0076704 3.340756678
137.0233204 4.567607042
139.0389705 3.055429054
163.002585 1.290268793
165.0182351 2.20507258
167.0338851 0.923113338
177.0182351 3.192157544
219.0287997 2.503088717
245.0080643 0.9693976563
275.0550145 1.144065325
277.034279 1.261248829
315.0499291 2.509051479

Name: +ve in-silico MS/MS by CFM-ID for OCBKVZLHDLATQG-UHFFFAOYSA-N
ID: OCBKVZLHDLATQG-UHFFFAOYSA-N
Comment: Energy0
Num peaks: 6
109.0284058 3.620407868
223.0237144 0.6972688672
303.0499291 1.060517509
305.0655792 2.362199676
315.0499291 15.33690605
333.0604938 69.29889526

Name: +ve in-silico MS/MS by CFM-ID for OCBKVZLHDLATQG-UHFFFAOYSA-N
ID: OCBKVZLHDLATQG-UHFFFAOYSA-N
Comment: Energy1
Num peaks: 21
41.00219107 0.9376327304
77.00219107 0.9932610553
79.01784114 1.539634824
109.0284058 6.009835253
113.0233204 1.219989585
115.0389705 1.178894131
121.0284058 1.048845426
165.0182351 0.9181325006
219.0287997 1.316410211
223.0237144 2.351751768
259.0237144 1.00920389
273.0393644 0.9290598612
287.0550145 1.69021966
289.034279 0.9588884918
297.0393644 1.644432332
301.034279 1.987085436
303.0499291 6.211072366
305.0655792 7.532642726
315.0499291 13.08773569
317.0291937 1.036832043
333.0604938 26.45015475

Name: +ve in-silico MS/MS by CFM-ID for OCBKVZLHDLATQG-UHFFFAOYSA-N
ID: OCBKVZLHDLATQG-UHFFFAOYSA-N
Comment: Energy2
Num peaks: 31
39.02292652 3.192836891
49.00727645 1.350502458
51.02292652 1.552993368
53.00219107 1.523758523
56.99710569 3.147274147
65.00219107 1.368901761
67.01784114 3.545267858
77.00219107 1.015934077
79.01784114 2.693239324
81.0334912 1.45311583
83.01275576 1.8863833
93.0334912 1.278290174
109.0284058 6.061680239
113.0233204 1.632370033
121.0284058 5.454992489
123.0440559 1.773473247
135.0076704 2.907135794
137.0233204 3.343401399
139.0389705 2.828329826
151.0389705 1.822578465
155.0338851 1.871548878
161.0233204 1.488136768
165.0182351 3.574949367
167.0338851 2.875537644
181.0131497 1.12668104
183.0287997 1.169787049
207.0287997 1.238266293
287.0550145 1.486877419
297.0393644 1.623667118
301.034279 1.209509534
315.0499291 2.585276843

Name: +ve in-silico MS/MS by CFM-ID for AQXYJJYBAHZCGU-UHFFFAOYSA-N
ID: AQXYJJYBAHZCGU-UHFFFAOYSA-N
Comment: Energy0
Num peaks: 6
109.0284058 50.48491095
111.0440559 6.896386072
121.0284058 3.371480515
149.0233204 2.761797011
315.0499291 3.600624262
333.0604938 20.38335223

Name: +ve in-silico MS/MS by CFM-ID for AQXYJJYBAHZCGU-UHFFFAOYSA-N
ID: AQXYJJYBAHZCGU-UHFFFAOYSA-N
Comment: Energy1
Num peaks: 11
79.01784114 3.891758748
81.0334912 6.033691296
109.0284058 37.44674739
111.0440559 6.287628841
121.0284058 2.014191259
149.0233204 3.508878833
165.0182351 2.223400426
167.0338851 3.564537371
305.0655792 2.179769084
315.0499291 4.669908711
333.0604938 9.303237255

Name: +ve in-silico MS/MS by CFM-ID for AQXYJJYBAHZCGU-UHFFFAOYSA-N
ID: AQXYJJYBAHZCGU-UHFFFAOYSA-N
Comment: Energy2
Num peaks: 19
39.02292652 2.487539634
49.00727645 5.011659747
51.02292652 6.739166523
53.00219107 1.670124246
53.03857658 4.402018218
67.01784114 2.062011905
77.00219107 7.805902991
79.01784114 9.704525552
81.0334912 5.862880336
83.04914126 1.745280161
92.99710569 2.63055289
95.01275576 3.64723488
97.02840582 1.640913729
109.0284058 7.564066825
111.0440559 2.795719502
121.0284058 3.308094047
147.0076704 4.153531975
149.0233204 4.592299975
151.0389705 2.943072541

Name: +ve in-silico MS/MS by CFM-ID for DTMAEELAZNQEBI-UHFFFAOYSA-N
ID: DTMAEELAZNQEBI-UHFFFAOYSA-N
Comment: Energy0
Num peaks: 6
125.0233204 5.216962471
127.0389705 3.833702495
207.0287997 1.519109878
305.0655792 1.71485762
315.0499291 12.85771729
333.0604938 63.32794488

Name: +ve in-silico MS/MS by CFM-ID for DTMAEELAZNQEBI-UHFFFAOYSA-N
ID: DTMAEELAZNQEBI-UHFFFAOYSA-N
Comment: Energy1
Num peaks: 26
56.99710569 0.9926248425
121.0284058 0.8301030601
125.0233204 3.050612232
127.0389705 2.469442826
137.0233204 0.7031215811
139.0389705 0.7725321486
149.0233204 1.006332128
165.0182351 1.170397691
167.0338851 1.912891892
189.0182351 0.8996280331
207.0287997 3.119204033
209.0444498 0.7297492175
247.0237144 2.261273713
249.0393644 1.85744734
251.0550145 0.6915398025
273.0029789 2.038371581
275.018629 2.338130801
277.034279 1.648602637
289.034279 0.6626806381
297.0393644 1.357040699
301.034279 0.803929217
303.0499291 3.133943885
305.0655792 4.89767026
307.0448437 0.7292579976
315.0499291 11.73334818
333.0604938 28.49225141

Name: +ve in-silico MS/MS by CFM-ID for DTMAEELAZNQEBI-UHFFFAOYSA-N
ID: DTMAEELAZNQEBI-UHFFFAOYSA-N
Comment: Energy2
Num peaks: 31
41.00219107 1.30246634
53.00219107 1.245795692
65.00219107 2.238535979
67.01784114 2.518321014
68.99710569 3.32522517
69.0334912 2.66515689
71.01275576 2.56330272
77.00219107 1.864826799
79.01784114 1.974347805
81.0334912 1.238072687
83.01275576 1.643892084
92.99710569 2.544175518
95.01275576 4.247040136
97.02840582 2.349741689
99.00767038 1.185534556
109.0284058 1.902114216
121.0284058 3.64518707
123.0440559 1.196900304
125.0233204 1.241769431
137.0233204 5.683299611
139.0389705 2.366468958
147.0076704 3.466268389
149.0233204 4.5497425
151.0389705 3.177852097
163.002585 3.314589475
165.0182351 2.728735636
167.0338851 1.448273693
179.0338851 1.191037394
189.0182351 1.957307056
191.0338851 1.366740417
315.0499291 2.073565742

Name: +ve in-silico MS/MS by CFM-ID for RAFWLEOGIQCABH-UHFFFAOYSA-N
ID: RAFWLEOGIQCABH-UHFFFAOYSA-N
Comment: Energy0
Num peaks: 6
125.0233204 3.508338358
127.0389705 1.666265123
207.0287997 2.569710833
305.0655792 2.216507902
315.0499291 12.09095987
333.0604938 64.56034184

Name: +ve in-silico MS/MS by CFM-ID for RAFWLEOGIQCABH-UHFFFAOYSA-N
ID: RAFWLEOGIQCABH-UHFFFAOYSA-N
Comment: Energy1
Num peaks: 31
56.99710569 0.9003208946
111.0076704 0.827139923
123.0076704 1.322900007
125.0233204 3.094686477
127.0389705 2.811921864
137.0233204 1.078144042
139.0389705 1.11604793
149.0233204 0.7805304456
165.0182351 0.706409672
167.0338851 0.9924150453
189.0182351 1.30727472
203.0338851 0.6453274919
207.0287997 5.494647228
217.0131497 3.327830131
219.0287997 1.755325364
221.0444498 3.390950181
231.0287997 0.8102620162
233.0444498 1.377127733
257.0080643 0.6272942837
259.0237144 0.8262216411
261.0393644 0.746996643
263.0550145 0.8474476901
289.034279 0.953769283
291.0499291 0.6950760428
297.0393644 1.136931384
301.034279 0.7371126008
303.0499291 3.112064477
305.0655792 4.563179036
315.0499291 11.23536976
317.0291937 0.8155549722
333.0604938 21.52528813

Name: +ve in-silico MS/MS by CFM-ID for RAFWLEOGIQCABH-UHFFFAOYSA-N
ID: RAFWLEOGIQCABH-UHFFFAOYSA-N
Comment: Energy2
Num peaks: 31
39.02292652 3.373425554
41.00219107 0.9765975916
43.01784114 3.084095201
53.00219107 2.580435019
55.01784114 1.125048282
65.00219107 5.628129799
67.01784114 3.183873756
68.99710569 2.10320961
77.00219107 2.038650607
79.01784114 2.15838026
81.0334912 1.278388088
92.99710569 1.141501872
95.01275576 1.880424533
121.0284058 3.206225955
123.0440559 1.046356493
135.0076704 1.534663803
137.0233204 5.658046232
139.0389705 1.705625019
147.0076704 2.973516936
149.0233204 2.303332744
151.0389705 1.880337745
163.002585 2.841859869
165.0182351 1.221443269
167.0338851 1.190585998
179.0338851 1.543219132
189.0182351 0.9492674259
191.0338851 2.134990663
193.0495352 0.9029156172
289.034279 1.648996005
305.0655792 1.449686916
315.0499291 2.980718448

Name: +ve in-silico MS/MS by CFM-ID for XNXNOEBPELBYBJ-UHFFFAOYSA-N
ID: XNXNOEBPELBYBJ-UHFFFAOYSA-N
Comment: Energy0
Num peaks: 6
127.0389705 1.104015574
207.0287997 0.7523153414
305.0655792 0.9210131027
315.0499291 15.49056839
317.0291937 0.6318856244
333.0604938 73.53297221

Name: +ve in-silico MS/MS by CFM-ID for XNXNOEBPELBYBJ-UHFFFAOYSA-N
ID: XNXNOEBPELBYBJ-UHFFFAOYSA-N
Comment: Energy1
Num peaks: 16
121.0284058 0.8097933518
127.0389705 3.453402654
139.0389705 1.559250576
149.0233204 1.079699873
165.0182351 0.7735750833
167.0338851 1.225431975
207.0287997 2.587466862
217.0131497 3.630091309
219.0287997 1.120543664
257.0444498 0.8561532299
297.0393644 2.356905988
301.034279 0.8387279778
303.0499291 3.40367233
305.0655792 4.979564191
315.0499291 19.8787453
333.0604938 32.11660807

Name: +ve in-silico MS/MS by CFM-ID for XNXNOEBPELBYBJ-UHFFFAOYSA-N
ID: XNXNOEBPELBYBJ-UHFFFAOYSA-N
Comment: Energy2
Num peaks: 31
39.02292652 3.630598728
49.00727645 1.659519761
51.02292652 2.261955362
53.00219107 1.094575082
55.01784114 1.048058181
65.03857658 2.312921163
77.00219107 3.665650147
79.01784114 4.1044924
81.0334912 1.218441652
92.99710569 1.391072814
95.01275576 2.152681035
97.02840582 0.9451867307
107.0491413 0.9612263403
121.0284058 7.449511308
127.0389705 1.091714055
135.0440559 1.752658772
137.0233204 3.717427454
139.0389705 3.336730438
147.0076704 4.184798812
149.0233204 4.284691369
151.0389705 1.005669925
153.0182351 1.435867081
163.002585 2.800449913
165.0182351 1.53285657
217.0495352 1.396656462
229.0131497 1.053539169
231.0287997 2.36700491
277.0706646 1.087631309
297.0393644 1.410988921
305.0655792 1.105602095
315.0499291 1.63873912

Name: +ve in-silico MS/MS by CFM-ID for DWGGTGWTLQATOQ-UHFFFAOYSA-N
ID: DWGGTGWTLQATOQ-UHFFFAOYSA-N
Comment: Energy0
Num peaks: 19
55.05422664 1.249406728
67.05422664 0.8484904539
95.08552677 0.9677979874
97.10117684 0.9653989381
151.1117415 0.8147496611
166.9257664 1.146796814
168.9414164 1.972475219
206.9570665 1.377209239
208.9727166 1.469224207
275.0196667 1.20234402
277.0353168 1.092949147
297.0848538 3.219576762
303.0145814 1.19848172
305.0302314 1.326206093
305.0666169 1.469316304
307.0458815 0.9439282923
315.0509669 7.921690031
317.0302314 2.921834863
333.0615316 48.34730717

Name: +ve in-silico MS/MS by CFM-ID for DWGGTGWTLQATOQ-UHFFFAOYSA-N
ID: DWGGTGWTLQATOQ-UHFFFAOYSA-N
Comment: Energy1
Num peaks: 31
41.03857658 1.063905883
51.02292652 1.387002404
53.03857658 2.395581144
55.05422664 4.112407921
57.06987671 1.267570375
93.06987671 1.418460362
95.08552677 2.702830303
97.10117684 1.316509477
164.9101163 1.130392978
168.9414164 1.059784157
177.1273916 2.137626882
178.9257664 1.060158432
182.9570665 1.396399163
192.9414164 1.292456684
194.9570665 1.424829339
196.9727166 1.090248453
204.9414164 2.551210747
206.9570665 3.921227731
208.9727166 3.630169061
249.0040167 1.263222514
251.0196667 1.154183166
263.0196667 1.66187002
265.0353168 1.306546663
273.0040167 1.178495682
274.9832812 1.644669258
275.0196667 2.365460473
276.9989313 1.480169754
303.0509669 1.566259762
305.0666169 3.248837989
315.0509669 2.738360991
333.0615316 7.4368833

Name: +ve in-silico MS/MS by CFM-ID for DWGGTGWTLQATOQ-UHFFFAOYSA-N
ID: DWGGTGWTLQATOQ-UHFFFAOYSA-N
Comment: Energy2
Num peaks: 31
39.02292652 2.24123215
41.03857658 1.315295022
51.02292652 2.155762636
53.03857658 3.05629844
55.05422664 4.2245941
65.03857658 2.008500622
67.05422664 2.919092884
83.08552677 0.9551976481
89.01525429 0.9462331782
91.05422664 1.497583173
93.06987671 2.586584058
101.0152543 0.8747992501
116.9334386 2.217318889
118.9490886 2.01425224
119.0855268 1.435375187
135.0804414 1.712086017
149.0960915 1.782821156
166.9257664 1.484794259
175.0116889 1.467138811
178.9257664 3.880878977
180.9414164 3.691106321
192.9414164 1.408130775
194.9570665 1.991167534
204.9414164 1.560017871
206.9570665 2.443646568
208.9727166 0.9083551655
246.9883666 1.180645486
288.9989313 0.8773504586
305.0302314 1.100198416
307.0458815 0.9685842073
317.0302314 1.41307208

Name: +ve in-silico MS/MS by CFM-ID for OHHSMCFCKBDNSK-UHFFFAOYSA-N
ID: OHHSMCFCKBDNSK-UHFFFAOYSA-N
Comment: Energy0
Num peaks: 15
91.03090436 0.9929292558
127.0309044 0.9615007589
129.0465544 3.067238308
131.0622045 2.226781618
132.9647387 1.064184311
170.9803888 1.012646891
172.9960388 1.565603854
175.0116889 0.9483110792
275.0196667 1.24107278
277.0353168 0.8749894458
297.0848538 8.106749134
305.0666169 1.389062293
315.0509669 7.634681323
317.0302314 2.154693557
333.0615316 47.41745436

Name: +ve in-silico MS/MS by CFM-ID for OHHSMCFCKBDNSK-UHFFFAOYSA-N
ID: OHHSMCFCKBDNSK-UHFFFAOYSA-N
Comment: Energy1
Num peaks: 31
91.03090436 1.441792287
105.0465544 0.9819654046
117.0465544 1.79316435
127.0309044 1.436175184
128.9334386 1.671623542
129.0465544 2.035312642
130.9490886 1.020042729
131.0622045 2.290722798
132.9647387 1.517235397
133.0778545 1.185878993
169.0778545 0.9256806145
171.0935046 1.015457885
173.1091547 1.03442114
175.0116889 0.9197993799
187.0884192 1.088831923
197.0727692 1.900000932
199.0884192 1.800135291
201.1040693 1.713637484
212.9909535 1.353117269
215.0066035 1.544588055
241.0222536 1.925868658
261.0040167 0.9905498786
263.0196667 0.8836540519
273.0040167 0.845741164
279.0742892 1.02293767
297.0848538 2.61149594
301.0353168 1.161078479
303.0509669 1.736534791
305.0666169 5.272730454
315.0509669 3.823410905
333.0615316 13.22550176

Name: +ve in-silico MS/MS by CFM-ID for OHHSMCFCKBDNSK-UHFFFAOYSA-N
ID: OHHSMCFCKBDNSK-UHFFFAOYSA-N
Comment: Energy2
Num peaks: 31
39.02292652 2.76178159
41.03857658 3.133683638
55.05422664 4.743763569
57.06987671 0.9816353645
65.03857658 1.033107179
67.05422664 0.9509068866
74.99960423 1.145715538
83.08552677 1.086394337
86.99960423 1.01942071
89.01525429 1.984179418
91.05422664 1.174780089
93.06987671 1.30234562
95.08552677 1.487527888
97.10117684 1.24159827
101.0152543 4.15595926
102.9177885 0.9428463417
103.0309044 2.200696006
113.0152543 2.02148886
115.0309044 2.295548293
117.0465544 2.438536706
127.0309044 3.406314024
129.0465544 3.730080696
130.9490886 1.244807632
131.0622045 1.624946082
132.9647387 2.326863834
170.9803888 1.457678208
171.0935046 1.202000088
184.9960388 1.453689969
199.0116889 1.0797027
263.0196667 1.683313978
317.0302314 1.841104162

Name: +ve in-silico MS/MS by CFM-ID for GZQZCFVFJKHJBW-UHFFFAOYSA-N
ID: GZQZCFVFJKHJBW-UHFFFAOYSA-N
Comment: Energy0
Num peaks: 6
125.0233204 3.581595257
207.0287997 2.767528599
301.034279 2.04325206
305.0655792 2.307475156
315.0499291 12.01681768
333.0604938 66.63442852

Name: +ve in-silico MS/MS by CFM-ID for GZQZCFVFJKHJBW-UHFFFAOYSA-N
ID: GZQZCFVFJKHJBW-UHFFFAOYSA-N
Comment: Energy1
Num peaks: 15
61.02840582 1.055108116
125.0233204 3.655907783
127.0389705 3.190771252
207.0287997 8.403061063
273.0393644 1.553797825
275.0550145 1.2064076
289.034279 2.075674463
291.0499291 1.083318401
297.0393644 1.53500554
301.034279 2.892834126
303.0499291 5.24687834
305.0655792 7.09206593
315.0499291 11.56531231
317.0291937 1.067853974
333.0604938 28.73277229

Name: +ve in-silico MS/MS by CFM-ID for GZQZCFVFJKHJBW-UHFFFAOYSA-N
ID: GZQZCFVFJKHJBW-UHFFFAOYSA-N
Comment: Energy2
Num peaks: 31
65.00219107 2.237795191
67.01784114 2.437506762
69.0334912 2.114557923
71.01275576 1.59848882
77.00219107 3.279504853
79.01784114 1.958234907
83.01275576 1.549100611
92.99710569 1.511252904
95.01275576 2.096629768
97.02840582 1.179617483
109.0284058 2.496711611
121.0284058 1.347452347
125.0233204 1.335012497
127.0389705 1.268335473
135.0076704 3.673201671
137.0233204 6.075752148
153.0182351 7.738020747
165.0182351 2.828541134
179.0338851 1.255150871
191.0338851 3.036977797
207.0287997 2.682568623
231.0287997 1.771863153
245.0444498 1.213453712
255.0287997 1.750908115
261.0393644 1.197843084
271.0237144 1.621480641
275.0550145 1.165391656
301.034279 1.42044634
303.0499291 1.568595285
305.0655792 2.086137466
315.0499291 1.773467702

Name: +ve in-silico MS/MS by CFM-ID for ZXJWVHBZWOTFEC-UHFFFAOYSA-N
ID: ZXJWVHBZWOTFEC-UHFFFAOYSA-N
Comment: Energy0
Num peaks: 6
125.0233204 3.641844874
127.0389705 1.693701574
207.0287997 2.781708932
301.034279 1.691902402
315.0499291 13.32171759
333.0604938 66.92269915

Name: +ve in-silico MS/MS by CFM-ID for ZXJWVHBZWOTFEC-UHFFFAOYSA-N
ID: ZXJWVHBZWOTFEC-UHFFFAOYSA-N
Comment: Energy1
Num peaks: 13
71.01275576 1.679290621
125.0233204 3.385273834
127.0389705 2.75504667
207.0287997 8.459553076
261.0393644 1.519166405
287.0550145 1.31477028
289.034279 3.050725056
297.0393644 1.678463211
301.034279 2.825446887
303.0499291 5.343879609
305.0655792 7.585323273
315.0499291 12.21936617
333.0604938 29.17061274

Name: +ve in-silico MS/MS by CFM-ID for ZXJWVHBZWOTFEC-UHFFFAOYSA-N
ID: ZXJWVHBZWOTFEC-UHFFFAOYSA-N
Comment: Energy2
Num peaks: 31
41.00219107 1.004064967
67.01784114 3.000649697
69.0334912 2.62302625
71.01275576 1.952648424
83.01275576 1.853487384
95.01275576 2.028583379
97.02840582 2.502584815
109.0284058 4.271921202
121.0284058 1.382730693
125.0233204 3.064809358
127.0389705 1.592102031
137.0233204 9.387572349
149.0233204 1.146037953
151.002585 1.423760213
153.0182351 8.843066547
165.0182351 3.501700057
179.0338851 1.247844655
191.0338851 3.428011418
207.0287997 3.48730341
231.0287997 1.488029218
233.0444498 1.788466184
259.0600999 1.112245036
261.0393644 2.351854544
263.0550145 1.424189171
285.0393644 1.005805097
287.018629 1.091781854
287.0550145 1.662526166
289.034279 2.150849546
291.0499291 1.535318901
305.0655792 1.376470341
315.0499291 1.763831721

Name: +ve in-silico MS/MS by CFM-ID for KHVZXJXTRWGNBF-UHFFFAOYSA-N
ID: KHVZXJXTRWGNBF-UHFFFAOYSA-N
Comment: Energy0
Num peaks: 6
109.0284058 2.439410806
285.0393644 12.00853924
287.0550145 1.917432708
303.0499291 38.57526294
315.0499291 8.11969299
333.0604938 25.77808143

Name: +ve in-silico MS/MS by CFM-ID for KHVZXJXTRWGNBF-UHFFFAOYSA-N
ID: KHVZXJXTRWGNBF-UHFFFAOYSA-N
Comment: Energy1
Num peaks: 15
31.01784114 2.98822899
49.02840582 1.517121547
109.0284058 4.576081549
111.0440559 1.602183142
257.0444498 1.62284473
271.0237144 1.426208179
273.0393644 5.228475408
275.0550145 5.788940734
285.0393644 8.261027245
287.0550145 3.024737984
301.034279 1.731434414
303.0499291 18.39609595
305.0655792 3.855449751
315.0499291 8.124821579
333.0604938 12.21015632

Name: +ve in-silico MS/MS by CFM-ID for KHVZXJXTRWGNBF-UHFFFAOYSA-N
ID: KHVZXJXTRWGNBF-UHFFFAOYSA-N
Comment: Energy2
Num peaks: 31
31.01784114 1.452199527
51.02292652 1.068098285
67.01784114 0.8801545595
69.0334912 0.9019227619
79.01784114 1.287717961
81.0334912 1.099617559
83.01275576 0.9087356938
93.0334912 1.420072414
109.0284058 5.104446598
111.0440559 1.211742869
121.0284058 6.698260786
123.0440559 3.951637964
131.0127558 1.131540546
133.0284058 1.671236054
135.0076704 1.603771862
137.0233204 4.34913579
139.0389705 1.300396073
153.0182351 3.901832642
227.0338851 2.465173667
243.0287997 1.781810986
245.0444498 3.540226835
257.0444498 2.345762283
269.0444498 2.346533613
271.0237144 1.279855573
273.0393644 2.935751721
275.0550145 1.122253039
285.0393644 7.411403696
287.0550145 2.970796603
301.034279 0.9024623783
303.0499291 1.377959562
305.0655792 1.282472905

Name: +ve in-silico MS/MS by CFM-ID for UOSZHDPGVGBMAI-UHFFFAOYSA-N
ID: UOSZHDPGVGBMAI-UHFFFAOYSA-N
Comment: Energy0
Num peaks: 6
109.0284058 3.579989155
169.0131497 2.185695264
301.034279 1.632483535
305.0655792 1.778900864
315.0499291 11.27095725
333.0604938 66.07286884

Name: +ve in-silico MS/MS by CFM-ID for UOSZHDPGVGBMAI-UHFFFAOYSA-N
ID: UOSZHDPGVGBMAI-UHFFFAOYSA-N
Comment: Energy1
Num peaks: 25
41.00219107 1.012015459
79.01784114 1.778318348
81.0334912 1.256162561
109.0284058 5.882182421
111.0440559 2.200711958
121.0284058 1.971217819
133.0284058 1.000681516
135.0076704 2.368858949
153.0182351 1.634992589
161.0233204 1.66806488
163.0389705 2.108947636
165.0546206 1.797767681
169.0131497 2.277648739
191.0338851 1.147915889
197.0444498 1.689316859
223.0237144 2.194835609
275.018629 0.9978261456
287.0550145 1.687755272
289.034279 1.151509191
301.034279 2.026540071
303.0499291 4.124772321
305.0655792 4.567377754
315.0499291 10.66434622
317.0291937 1.109400193
333.0604938 22.25583858

Name: +ve in-silico MS/MS by CFM-ID for UOSZHDPGVGBMAI-UHFFFAOYSA-N
ID: UOSZHDPGVGBMAI-UHFFFAOYSA-N
Comment: Energy2
Num peaks: 31
41.00219107 2.4261903
43.01784114 1.67045931
49.00727645 1.479355642
51.02292652 2.306742968
53.00219107 1.424184591
53.03857658 1.078248088
71.01275576 1.82194756
79.01784114 5.490739973
80.99710569 1.354588334
81.0334912 2.189549611
83.01275576 1.222874391
107.0127558 3.523078897
109.0284058 9.893981902
111.0440559 1.267627661
121.0284058 2.454852249
133.0284058 1.876722007
135.0076704 5.83659216
137.0233204 4.403631155
151.002585 1.034489055
153.0182351 1.949799859
155.0338851 0.9314136317
161.0233204 1.576277808
163.0389705 2.020251287
169.0131497 3.74388991
261.0393644 1.040073606
287.0550145 1.466477185
289.034279 1.223577974
291.0499291 1.291307239
297.0393644 1.117781727
303.0499291 1.344129968
315.0499291 1.753734531

Name: +ve in-silico MS/MS by CFM-ID for ATMVDGZDNPBELH-UHFFFAOYSA-N
ID: ATMVDGZDNPBELH-UHFFFAOYSA-N
Comment: Energy0
Num peaks: 6
109.0284058 3.238487532
121.0284058 7.562179063
289.034279 1.717597011
305.0655792 2.17641691
315.0499291 12.3076037
333.0604938 56.74719007

Name: +ve in-silico MS/MS by CFM-ID for ATMVDGZDNPBELH-UHFFFAOYSA-N
ID: ATMVDGZDNPBELH-UHFFFAOYSA-N
Comment: Energy1
Num peaks: 28
41.00219107 1.062314156
71.01275576 2.06548416
79.01784114 1.400854224
93.0334912 1.431109497
109.0284058 5.37437199
111.0440559 2.116505158
121.0284058 6.969909005
125.0233204 1.935954167
133.0284058 0.8757068811
135.0076704 1.54738294
151.002585 0.958449836
161.0233204 1.975695839
163.0389705 1.652485677
165.0546206 1.014575379
169.0131497 1.493719132
191.0338851 1.390891638
195.0287997 2.551022115
197.0444498 0.9370876694
223.0237144 1.974742057
261.0393644 0.9514884298
287.0550145 0.8013648491
289.034279 1.337725936
301.034279 1.96679572
303.0499291 4.31660585
305.0655792 4.414545484
315.0499291 8.243706116
317.0291937 0.9234230584
333.0604938 18.75085017

Name: +ve in-silico MS/MS by CFM-ID for ATMVDGZDNPBELH-UHFFFAOYSA-N
ID: ATMVDGZDNPBELH-UHFFFAOYSA-N
Comment: Energy2
Num peaks: 31
41.00219107 2.174846239
49.00727645 1.492064549
51.02292652 1.611270926
53.03857658 0.8884344602
65.03857658 1.526126868
71.01275576 1.738186282
73.02840582 0.988865817
79.01784114 3.752641545
81.0334912 2.683075325
91.01784114 1.045360647
93.0334912 3.170265155
95.01275576 1.088129532
107.0127558 3.121847199
109.0284058 7.593859308
111.0440559 0.925124877
121.0284058 13.94423068
125.0233204 2.415582546
133.0284058 2.74216989
135.0076704 3.384313451
135.0440559 0.7976002957
137.0233204 2.480586031
139.0389705 1.397318501
151.002585 2.171453772
153.0182351 3.428643436
161.0233204 0.8613830599
163.0389705 0.792854905
169.0131497 0.9125918742
261.0393644 1.141159134
287.018629 1.160026325
289.034279 2.052004935
315.0499291 1.879914931

Name: +ve in-silico MS/MS by CFM-ID for RYOLCKBIUUCMSS-UHFFFAOYSA-N
ID: RYOLCKBIUUCMSS-UHFFFAOYSA-N
Comment: Energy0
Num peaks: 6
109.0284058 55.27048975
111.0440559 8.577095078
137.0233204 1.774315462
153.0182351 3.000332548
315.0499291 3.04700732
333.0604938 23.52813962

Name: +ve in-silico MS/MS by CFM-ID for RYOLCKBIUUCMSS-UHFFFAOYSA-N
ID: RYOLCKBIUUCMSS-UHFFFAOYSA-N
Comment: Energy1
Num peaks: 9
79.01784114 4.100908602
81.0334912 6.398038255
109.0284058 41.06085708
111.0440559 7.12364265
137.0233204 2.773590177
153.0182351 3.894662792
305.0655792 2.142169301
315.0499291 3.762553266
333.0604938 10.64907324

Name: +ve in-silico MS/MS by CFM-ID for RYOLCKBIUUCMSS-UHFFFAOYSA-N
ID: RYOLCKBIUUCMSS-UHFFFAOYSA-N
Comment: Energy2
Num peaks: 15
49.00727645 6.506871734
51.02292652 9.12161028
53.00219107 3.382071753
53.03857658 5.985223552
55.01784114 2.743269591
67.01784114 4.52947619
69.0334912 4.376061025
79.01784114 4.068988511
81.0334912 6.115116236
83.01275576 3.499650093
109.0284058 11.70477773
111.0440559 4.641434794
121.0284058 2.303763292
137.0233204 6.140490474
153.0182351 5.517437642

Name: +ve in-silico MS/MS by CFM-ID for NYPUYTCKLQKNBU-UHFFFAOYSA-N
ID: NYPUYTCKLQKNBU-UHFFFAOYSA-N
Comment: Energy0
Num peaks: 6
125.0233204 5.2786428
127.0389705 3.836938587
207.0287997 1.616595028
301.034279 1.483590285
315.0499291 12.53931473
333.0604938 63.42811581

Name: +ve in-silico MS/MS by CFM-ID for NYPUYTCKLQKNBU-UHFFFAOYSA-N
ID: NYPUYTCKLQKNBU-UHFFFAOYSA-N
Comment: Energy1
Num peaks: 16
125.0233204 3.417247815
127.0389705 2.976090421
153.0182351 1.27538803
181.0495352 1.32478368
207.0287997 4.244508871
247.0237144 3.305359644
249.0393644 2.279010205
275.018629 2.165738457
277.034279 1.335552309
289.034279 1.756678199
301.034279 2.229688221
303.0499291 3.188875376
305.0655792 4.677882211
315.0499291 12.37232107
317.0291937 1.351656704
333.0604938 32.11768738

Name: +ve in-silico MS/MS by CFM-ID for NYPUYTCKLQKNBU-UHFFFAOYSA-N
ID: NYPUYTCKLQKNBU-UHFFFAOYSA-N
Comment: Energy2
Num peaks: 31
41.00219107 1.541501373
55.01784114 0.9027619215
65.00219107 3.132545865
67.01784114 4.927937727
68.99710569 4.855155385
69.0334912 3.979973388
71.01275576 4.810349225
80.99710569 1.062995951
83.01275576 2.413474106
85.02840582 1.593114193
95.01275576 1.595758867
96.99202031 0.9855602122
97.02840582 1.211521806
99.00767038 1.636851392
109.0284058 3.120287744
123.0076704 0.7839565002
125.0233204 4.245466156
127.0389705 2.468443472
137.0233204 6.977258691
139.0389705 1.376416681
153.0182351 8.341987163
165.0182351 4.479623861
179.0338851 1.184892779
191.0338851 2.401603231
207.0287997 2.394867142
209.0444498 0.9293366612
301.034279 0.8980635145
303.0499291 1.26238772
305.0655792 1.023269187
315.0499291 1.042214401
317.0291937 0.8618672131

Name: +ve in-silico MS/MS by CFM-ID for ANQMDFRHOSPNTP-UHFFFAOYSA-N
ID: ANQMDFRHOSPNTP-UHFFFAOYSA-N
Comment: Energy0
Num peaks: 6
19.01784114 0.5674984804
127.0389705 1.117408314
207.0287997 0.7912466997
315.0499291 15.57429269
317.0291937 0.5694696114
333.0604938 75.61016572

Name: +ve in-silico MS/MS by CFM-ID for ANQMDFRHOSPNTP-UHFFFAOYSA-N
ID: ANQMDFRHOSPNTP-UHFFFAOYSA-N
Comment: Energy1
Num peaks: 6
127.0389705 4.384166966
207.0287997 3.480563851
289.034279 1.864230379
305.0655792 5.025004514
315.0499291 25.52189377
333.0604938 41.65748013

Name: +ve in-silico MS/MS by CFM-ID for ANQMDFRHOSPNTP-UHFFFAOYSA-N
ID: ANQMDFRHOSPNTP-UHFFFAOYSA-N
Comment: Energy2
Num peaks: 31
25.00727645 1.394729543
39.02292652 3.105879432
49.00727645 1.530819921
51.02292652 2.580583304
67.01784114 1.79688301
69.0334912 2.072602574
71.01275576 1.11194327
81.0334912 1.50285464
83.01275576 2.416741079
85.02840582 1.297167501
109.0284058 1.66585549
111.0440559 1.0805268
127.0389705 1.448295842
137.0233204 7.421916461
153.0182351 11.29938551
207.0287997 1.928791151
215.0338851 2.283253818
217.0495352 2.377440814
231.0287997 4.616295557
233.0444498 0.9723394042
241.0495352 2.233941923
243.0651853 1.875170579
245.0444498 1.438621065
257.0444498 2.056019134
263.0550145 1.628339572
287.0550145 1.0672184
289.034279 2.13494518
291.0499291 1.297677702
297.0393644 1.425847689
305.0655792 1.516689399
315.0499291 3.485106815

Name: +ve in-silico MS/MS by CFM-ID for SNQBHEJKCXRYOD-UHFFFAOYSA-N
ID: SNQBHEJKCXRYOD-UHFFFAOYSA-N
Comment: Energy0
Num peaks: 6
125.0233204 3.535786618
127.0389705 1.673763188
207.0287997 2.739710578
305.0655792 1.570422545
315.0499291 11.77555503
333.0604938 65.38593382

Name: +ve in-silico MS/MS by CFM-ID for SNQBHEJKCXRYOD-UHFFFAOYSA-N
ID: SNQBHEJKCXRYOD-UHFFFAOYSA-N
Comment: Energy1
Num peaks: 19
56.99710569 1.025549444
111.0076704 0.9397396954
123.0076704 1.511215381
125.0233204 3.549523855
127.0389705 3.269641872
153.0182351 0.8353056458
207.0287997 7.882921979
221.0444498 4.358406601
231.0287997 1.165682709
233.0444498 1.442723608
289.034279 2.155772063
291.0499291 1.268700614
297.0393644 1.698798644
301.034279 2.368994684
303.0499291 2.863952386
305.0655792 4.174163626
315.0499291 12.35641579
317.0291937 1.508595435
333.0604938 26.32727919

Name: +ve in-silico MS/MS by CFM-ID for SNQBHEJKCXRYOD-UHFFFAOYSA-N
ID: SNQBHEJKCXRYOD-UHFFFAOYSA-N
Comment: Energy2
Num peaks: 31
39.02292652 0.9779101255
43.01784114 3.986403586
53.00219107 2.847643725
55.01784114 2.115067658
65.00219107 4.424934044
67.01784114 3.536482338
68.99710569 2.04842166
69.0334912 1.574838189
73.02840582 1.466971269
80.99710569 1.106977578
83.01275576 1.244699879
109.0284058 1.435848453
121.0284058 0.9383501782
125.0233204 1.12206166
127.0389705 1.13131902
135.0076704 3.340491248
137.0233204 5.109946045
153.0182351 6.770929259
165.0182351 4.355913792
191.0338851 3.243976488
207.0287997 2.872154575
215.0338851 0.9589672432
231.0287997 2.47157275
261.0393644 1.650614686
287.018629 1.035830279
291.0499291 1.21434531
301.034279 1.204681736
303.0499291 1.55591037
305.0655792 1.358617711
315.0499291 2.245064016
317.0291937 0.9465165996

Name: +ve in-silico MS/MS by CFM-ID for SHMSPOGJYSNYRW-UHFFFAOYSA-N
ID: SHMSPOGJYSNYRW-UHFFFAOYSA-N
Comment: Energy0
Num peaks: 6
96.96852159 5.699980197
253.0971541 3.410822872
290.0576709 10.40080426
315.0529199 3.533853838
316.0369355 26.73179026
333.0634846 42.69918865

Name: +ve in-silico MS/MS by CFM-ID for SHMSPOGJYSNYRW-UHFFFAOYSA-N
ID: SHMSPOGJYSNYRW-UHFFFAOYSA-N
Comment: Energy1
Num peaks: 9
96.96852159 3.500042264
180.0807757 4.032998556
220.0756904 3.682353633
223.0865894 3.294742837
273.0311219 2.801984024
290.0576709 22.83739566
315.0529199 8.026246035
316.0369355 21.54507165
333.0634846 11.51563049

Name: +ve in-silico MS/MS by CFM-ID for SHMSPOGJYSNYRW-UHFFFAOYSA-N
ID: SHMSPOGJYSNYRW-UHFFFAOYSA-N
Comment: Energy2
Num peaks: 19
44.0130901 3.88574509
91.05422664 1.296795977
96.96852159 11.17874938
166.0651257 3.887605863
168.0807757 3.39634619
194.0600403 2.08542656
194.0964258 5.313851908
208.0756904 10.58066125
209.0709393 4.522557405
210.0913404 2.239648042
211.0865894 2.577870598
219.0916748 3.459378903
220.0756904 12.39791754
236.070605 3.104142861
237.1022395 4.098296307
272.0471063 2.065808514
273.0311219 1.231779962
288.0420209 2.265442083
290.0576709 1.449308678

Name: +ve in-silico MS/MS by CFM-ID for QDOHOOPWWFDNJE-UHFFFAOYSA-N
ID: QDOHOOPWWFDNJE-UHFFFAOYSA-N
Comment: Energy0
Num peaks: 6
137.0233204 1.193095751
249.0757499 1.787354312
265.0706646 1.707651014
275.0550145 17.00845961
277.034279 1.087419478
293.0655792 71.62255566

Name: +ve in-silico MS/MS by CFM-ID for QDOHOOPWWFDNJE-UHFFFAOYSA-N
ID: QDOHOOPWWFDNJE-UHFFFAOYSA-N
Comment: Energy1
Num peaks: 10
137.0233204 9.362379816
139.0389705 2.535659729
233.0080643 2.981847747
247.0600999 1.850755131
249.0757499 1.228144519
257.0444498 1.952547141
265.0706646 16.95825042
275.0550145 16.97661422
277.034279 2.061356952
293.0655792 25.02214319

Name: +ve in-silico MS/MS by CFM-ID for QDOHOOPWWFDNJE-UHFFFAOYSA-N
ID: QDOHOOPWWFDNJE-UHFFFAOYSA-N
Comment: Energy2
Num peaks: 31
39.02292652 1.577749399
41.00219107 4.656973626
43.01784114 1.65425336
53.00219107 3.429952894
55.01784114 1.367509478
65.00219107 1.107150723
67.01784114 6.736762562
69.0334912 5.197922409
81.0334912 5.3210678
83.01275576 1.182805936
85.02840582 3.482752878
87.04405588 1.483539879
92.99710569 1.329477363
95.01275576 2.868373369
109.0284058 2.763035362
111.0440559 1.227904796
137.0233204 3.292182766
139.0389705 1.324322609
161.0233204 1.428870489
163.0389705 1.49357768
181.0495352 2.028866349
191.0338851 2.040387839
217.0131497 1.979788437
223.0600999 1.243507377
231.0651853 1.227950383
233.0444498 1.615984076
247.0600999 3.707219898
251.0550145 1.128481734
257.0444498 5.150575743
265.0706646 1.353287411
275.0550145 4.661396504

Name: +ve in-silico MS/MS by CFM-ID for JBMOWNOMQJKRAJ-UHFFFAOYSA-N
ID: JBMOWNOMQJKRAJ-UHFFFAOYSA-N
Comment: Energy0
Num peaks: 6
137.0233204 3.934558375
263.0550145 1.797806525
265.0706646 1.189830318
267.0499291 1.136429845
275.0550145 11.74097454
293.0655792 69.66728802

Name: +ve in-silico MS/MS by CFM-ID for JBMOWNOMQJKRAJ-UHFFFAOYSA-N
ID: JBMOWNOMQJKRAJ-UHFFFAOYSA-N
Comment: Energy1
Num peaks: 17
39.02292652 1.683008156
41.03857658 0.9640316056
56.99710569 1.148759744
59.01275576 1.831453191
137.0233204 9.844326884
139.0389705 1.754179021
237.0757499 0.9947257616
247.0600999 2.480339843
249.0757499 3.402423171
251.018629 0.9561415586
251.0550145 0.9720363195
257.0444498 1.718997768
263.0550145 3.10508563
265.0706646 6.678013052
275.0550145 15.10367279
277.034279 1.512243743
293.0655792 25.98451313

Name: +ve in-silico MS/MS by CFM-ID for JBMOWNOMQJKRAJ-UHFFFAOYSA-N
ID: JBMOWNOMQJKRAJ-UHFFFAOYSA-N
Comment: Energy2
Num peaks: 31
39.02292652 4.692435965
41.00219107 1.082707112
44.99710569 1.200639618
65.00219107 1.207918168
67.01784114 3.648858961
69.0334912 1.295253463
71.01275576 1.502951648
81.0334912 1.871680787
95.01275576 2.835033209
107.0127558 1.14513179
109.0284058 2.425804206
123.0440559 2.494326711
137.0233204 4.433473235
149.0233204 3.438833033
161.0233204 1.119476202
189.0546206 2.966059441
191.0702706 1.513922532
195.0287997 1.154368832
207.0287997 2.620162908
217.0495352 2.746219052
219.0287997 1.517826677
229.0495352 1.960905286
231.0651853 3.477679289
233.0444498 2.337668488
245.0444498 1.116252281
247.0600999 3.029532242
249.0393644 1.579033367
257.0444498 3.783536879
265.0706646 1.166097463
275.0550145 3.379268555
277.034279 1.651478029

Name: +ve in-silico MS/MS by CFM-ID for OINUTPJPQHEARF-UHFFFAOYSA-N
ID: OINUTPJPQHEARF-UHFFFAOYSA-N
Comment: Energy0
Num peaks: 6
231.0287997 0.6350348789
233.0444498 0.718085502
257.0444498 3.124132037
275.0550145 33.38448854
277.034279 0.5772993832
293.0655792 54.74268561

Name: +ve in-silico MS/MS by CFM-ID for OINUTPJPQHEARF-UHFFFAOYSA-N
ID: OINUTPJPQHEARF-UHFFFAOYSA-N
Comment: Energy1
Num peaks: 17
71.01275576 3.564571346
73.02840582 5.856652721
89.02332044 6.645756234
91.0389705 4.292006154
95.01275576 1.417624167
97.02840582 3.007627417
115.0389705 2.06259298
203.0338851 1.212556648
217.0495352 1.133168007
245.0444498 2.348111894
247.0600999 9.518365933
249.0757499 2.002191577
257.0444498 3.405127021
263.0550145 3.689447577
265.0706646 4.782934898
275.0550145 14.1296065
293.0655792 11.68597737

Name: +ve in-silico MS/MS by CFM-ID for OINUTPJPQHEARF-UHFFFAOYSA-N
ID: OINUTPJPQHEARF-UHFFFAOYSA-N
Comment: Energy2
Num peaks: 31
53.00219107 1.020804136
73.02840582 0.9701324186
95.01275576 1.022230528
147.0440559 2.334927177
149.0597059 1.88282871
159.0440559 1.499004413
161.0597059 1.130945569
171.0440559 1.959834911
173.0233204 0.9749454948
173.0597059 2.44926988
187.0389705 1.120300231
189.0182351 1.222881249
189.0546206 2.907979648
191.0338851 3.494302067
199.0389705 1.69102845
201.0182351 2.607129902
201.0546206 2.299436614
203.0338851 4.50341521
205.0495352 2.405114201
215.0338851 5.464472486
221.0808353 1.045272783
229.0495352 1.561920459
231.0287997 3.641008962
231.0651853 5.428061433
233.0444498 1.997183844
247.0237144 1.0044128
247.0600999 6.007953029
249.0393644 2.119528435
257.0444498 6.381795846
275.0550145 3.08271381
277.034279 1.285415619

Name: +ve in-silico MS/MS by CFM-ID for KOPJVXYPMCJTTQ-UHFFFAOYSA-N
ID: KOPJVXYPMCJTTQ-UHFFFAOYSA-N
Comment: Energy0
Num peaks: 6
41.00219107 1.679123815
43.01784114 1.985521874
123.0440559 6.148868496
257.0444498 1.800791891
275.0550145 29.63378949
293.0655792 51.33157873

Name: +ve in-silico MS/MS by CFM-ID for KOPJVXYPMCJTTQ-UHFFFAOYSA-N
ID: KOPJVXYPMCJTTQ-UHFFFAOYSA-N
Comment: Energy1
Num peaks: 12
41.00219107 1.50541718
68.99710569 1.524208861
87.00767038 1.999447128
89.02332044 1.453561118
123.0440559 4.164000624
247.0600999 4.843185058
249.0757499 3.21540783
251.0550145 1.479045954
257.0444498 4.036936687
265.0706646 5.019322368
275.0550145 25.75490541
293.0655792 25.64383442

Name: +ve in-silico MS/MS by CFM-ID for KOPJVXYPMCJTTQ-UHFFFAOYSA-N
ID: KOPJVXYPMCJTTQ-UHFFFAOYSA-N
Comment: Energy2
Num peaks: 25
25.00727645 1.874218921
39.02292652 1.86803622
41.00219107 10.2357909
43.01784114 5.380136922
44.99710569 1.128666653
65.00219107 3.330285978
68.99710569 3.052636373
71.01275576 2.684703665
81.0334912 1.735099988
87.00767038 2.300323235
119.0491413 1.416065202
123.0440559 7.649344122
133.0647913 2.111546674
135.0440559 2.609073872
145.0284058 3.780684189
189.0182351 2.972460447
191.0338851 1.05629704
229.0495352 1.864664985
231.0287997 1.141808411
231.0651853 4.118832318
233.0444498 2.96497575
247.0600999 4.499273667
251.0550145 1.203525307
257.0444498 5.935545562
275.0550145 4.002224394

Name: +ve in-silico MS/MS by CFM-ID for YBLIVWMQQIUYQV-UHFFFAOYSA-N
ID: YBLIVWMQQIUYQV-UHFFFAOYSA-N
Comment: Energy0
Num peaks: 6
155.0338851 1.962786458
301.034279 1.790574368
303.0499291 1.070131106
305.0655792 1.879610143
315.0499291 15.69521065
333.0604938 69.10554745

Name: +ve in-silico MS/MS by CFM-ID for YBLIVWMQQIUYQV-UHFFFAOYSA-N
ID: YBLIVWMQQIUYQV-UHFFFAOYSA-N
Comment: Energy1
Num peaks: 12
153.0182351 1.4012373
155.0338851 1.29656783
201.0182351 1.92558741
289.034279 1.692577288
291.0499291 1.553994233
297.0393644 2.317601899
301.034279 3.583803471
303.0499291 5.633866973
305.0655792 7.859937212
315.0499291 16.25847506
317.0291937 1.452891665
333.0604938 35.58165005

Name: +ve in-silico MS/MS by CFM-ID for YBLIVWMQQIUYQV-UHFFFAOYSA-N
ID: YBLIVWMQQIUYQV-UHFFFAOYSA-N
Comment: Energy2
Num peaks: 31
41.00219107 1.341162887
53.00219107 1.826949316
68.99710569 1.583207213
73.02840582 1.121643354
104.9971057 2.157607093
107.0127558 1.265857442
125.0233204 1.145820228
137.0233204 4.086808672
139.002585 1.226406176
149.0233204 1.623301224
151.0389705 1.511357104
153.0182351 4.005390052
160.9869349 1.081304633
163.0389705 3.761770129
177.0182351 3.648991535
179.0338851 4.010984779
181.0495352 1.85418377
201.0182351 5.238473277
203.0338851 2.39114804
215.0338851 1.054611345
217.0131497 1.120155663
231.0287997 1.447560341
245.0444498 1.159539553
259.0600999 1.763909075
263.0550145 1.227499464
289.034279 1.325616699
291.0499291 1.758167227
297.0393644 2.611040374
305.0655792 1.579477053
315.0499291 2.92235747
317.0291937 1.212432798

Name: +ve in-silico MS/MS by CFM-ID for FTDLGSHLJYOHEJ-UHFFFAOYSA-N
ID: FTDLGSHLJYOHEJ-UHFFFAOYSA-N
Comment: Energy0
Num peaks: 6
155.0338851 1.945783234
301.034279 1.926423083
303.0499291 1.411600628
305.0655792 1.949237075
315.0499291 14.99752303
333.0604938 67.70366458

Name: +ve in-silico MS/MS by CFM-ID for FTDLGSHLJYOHEJ-UHFFFAOYSA-N
ID: FTDLGSHLJYOHEJ-UHFFFAOYSA-N
Comment: Energy1
Num peaks: 13
55.01784114 2.06309812
153.0182351 1.379234264
155.0338851 1.397091671
273.0393644 1.241805212
289.034279 1.56544912
291.0499291 1.400203148
297.0393644 2.318961985
301.034279 4.302649606
303.0499291 5.305089495
305.0655792 7.041515805
315.0499291 15.91348422
317.0291937 1.440842452
333.0604938 35.14392209

Name: +ve in-silico MS/MS by CFM-ID for FTDLGSHLJYOHEJ-UHFFFAOYSA-N
ID: FTDLGSHLJYOHEJ-UHFFFAOYSA-N
Comment: Energy2
Num peaks: 31
45.0334912 1.068065781
68.99710569 1.240198894
95.01275576 1.633948219
109.0284058 1.391650017
119.0127558 5.169107596
121.0284058 2.593390378
123.0076704 1.8222537
137.0233204 3.983182312
139.002585 1.185545589
151.0389705 1.322925617
153.0182351 2.824078158
163.0389705 3.170013302
177.0182351 2.523257466
179.0338851 3.157875085
201.0182351 2.829315795
205.0131497 1.116433887
217.0131497 2.091228251
241.0131497 1.314235176
243.0287997 3.50320537
245.0444498 1.254394985
255.0287997 2.701114954
257.0444498 2.534580631
259.0600999 1.14712791
285.0393644 1.066583631
289.034279 1.390191423
291.0499291 1.848307297
297.0393644 2.048492479
303.0499291 1.374186237
305.0655792 1.476995659
315.0499291 2.537269674
317.0291937 1.067197524

Name: +ve in-silico MS/MS by CFM-ID for MKCHONURDAAYOD-UHFFFAOYSA-N
ID: MKCHONURDAAYOD-UHFFFAOYSA-N
Comment: Energy0
Num peaks: 6
285.0393644 11.79970584
287.0550145 2.50137093
303.0499291 37.32296237
305.0655792 1.686553005
315.0499291 8.839032641
333.0604938 25.5375725

Name: +ve in-silico MS/MS by CFM-ID for MKCHONURDAAYOD-UHFFFAOYSA-N
ID: MKCHONURDAAYOD-UHFFFAOYSA-N
Comment: Energy1
Num peaks: 17
31.01784114 2.970597049
49.02840582 1.69800689
125.0233204 1.05599284
153.0182351 0.9811024667
155.0338851 1.038375327
257.0444498 2.829151649
273.0393644 1.730579723
275.0550145 2.661594865
285.0393644 14.08584656
287.0550145 2.672124208
297.0393644 1.317252942
301.034279 1.682870484
303.0499291 20.57172908
305.0655792 3.215760546
315.0499291 9.055468015
317.0291937 1.081368937
333.0604938 11.9310941

Name: +ve in-silico MS/MS by CFM-ID for MKCHONURDAAYOD-UHFFFAOYSA-N
ID: MKCHONURDAAYOD-UHFFFAOYSA-N
Comment: Energy2
Num peaks: 31
31.01784114 1.71612106
109.0284058 1.453184465
111.0440559 0.8874153188
119.0127558 1.030169277
125.0233204 5.712793143
133.0284058 1.841426517
137.0233204 3.408287831
147.0076704 0.9426115774
149.0233204 1.398485219
151.002585 1.436771002
151.0389705 1.656031154
153.0182351 3.867650271
179.0338851 0.9321406581
201.0182351 1.098227733
217.0495352 1.152909459
227.0338851 4.311989361
229.0495352 1.907691253
243.0287997 1.503334322
245.0444498 1.394751811
255.0287997 1.886000217
257.0444498 3.406660099
259.0237144 1.570329499
261.0393644 1.510744317
269.0444498 2.204784811
271.0237144 1.085918806
273.0393644 3.2531397
275.0550145 1.765541639
285.0393644 11.32292045
287.0550145 4.669585911
301.034279 1.423827049
303.0499291 2.172601796

Name: +ve in-silico MS/MS by CFM-ID for IJZQBWCTMIPFHR-UHFFFAOYSA-N
ID: IJZQBWCTMIPFHR-UHFFFAOYSA-N
Comment: Energy0
Num peaks: 6
161.0233204 5.060786572
163.0389705 2.347420895
169.0131497 2.520358376
305.0655792 2.786960101
315.0499291 13.47899511
333.0604938 57.53575171

Name: +ve in-silico MS/MS by CFM-ID for IJZQBWCTMIPFHR-UHFFFAOYSA-N
ID: IJZQBWCTMIPFHR-UHFFFAOYSA-N
Comment: Energy1
Num peaks: 22
55.01784114 1.135361501
137.0233204 1.140900232
139.0389705 2.459844571
153.0182351 3.949058136
161.0233204 4.169742476
163.0389705 7.337930319
165.0182351 1.518974994
165.0546206 7.266519407
167.0338851 2.333516608
169.0131497 1.372522597
189.0182351 1.394179054
191.0338851 1.874503607
207.0287997 1.56970766
217.0131497 1.429621756
273.0393644 1.142046101
291.0499291 1.114635679
301.034279 2.149153511
303.0499291 3.327951657
305.0655792 4.367401287
315.0499291 10.65872709
317.0291937 1.355738871
333.0604938 17.59524663

Name: +ve in-silico MS/MS by CFM-ID for IJZQBWCTMIPFHR-UHFFFAOYSA-N
ID: IJZQBWCTMIPFHR-UHFFFAOYSA-N
[truncated: 1,060,780 more chars]
