# Supplementary material for: Ion mobility collision cross-section atlas for known and unknown metabolite annotation in untargeted metabolomics
Source: Nat Commun. 2020 Aug 28;11:4334. doi: 10.1038/s41467-020-18171-8 (PMC7455731; doi:10.1038/s41467-020-18171-8)
Supplement: Supplementary file 8 — Supplementary Data 5 [file 41467_2020_18171_MOESM8_ESM.zip › 01_positive_mode/L0682/cfmid_result.txt]

1 0.19178082 HAXPMMQWDNGEAZ-UHFFFAOYSA-N O=CC=C(C=C1Oc2c(C1=O)ccc(c2OC)O)C=C(C(=O)O)O
2 0.18918919 HELCQLXDNMWOQM-UHFFFAOYSA-N OC=CC(=CC(=O)C(=O)O)C=C1Oc2c(C1=O)ccc(c2OC)O
3 0.18666667 AARGFICMQXVOIW-UHFFFAOYSA-N O=CC(=CC=C(C(=O)O)O)C=C1Oc2c(C1=O)ccc(c2OC)O
4 0.17910448 UDZHYIMWKXMZMT-UHFFFAOYSA-N COc1c(O)ccc2c1OC(=CC(=CC(=O)O)C=CC(=O)O)C2=O
5 0.16949153 JOTYCMRVUKRIRC-UHFFFAOYSA-N Cc1cc2C(=O)c3c(O)ccc(O)c3C(=O)c2c(O)c1C(=O)O
6 0.16949153 HEULMVKOOVHXME-UHFFFAOYSA-N COc1cc(O)c2C(=O)c3c(O)cc(cc3C(=O)c2c1)C(=O)O
7 0.16949153 JHVFSCQJMOMSBE-UHFFFAOYSA-N COc1c(O)c2C(=O)c3ccccc3C(=O)c2c(c1C(=O)O)O
8 0.16129032 SGSYAZDAHOVGFS-UHFFFAOYSA-N COc1c(O)ccc2c1OC(=CC1=CC(OC=C1)(O)C(=O)O)C2=O
9 0.14285714 ICFDABKBCUHRLG-UHFFFAOYSA-N COC(C(C(CC(=O)C(=O)O)O)O)C(COP(=O)(O)O)O
10 0.14285714 JYQUZKFBEFGYGI-UHFFFAOYSA-N COC(C(C(COP(=O)(O)O)O)O)C(CC(=O)C(=O)O)O
11 0.13559322 ZQCNJIIYMUFCEH-UHFFFAOYSA-N Oc1ccc(cc1O)c1coc2c(c1=O)c(O)c1c(c2)OCO1
12 0.13559322 FGDVKUZCWKSZMF-UHFFFAOYSA-N Oc1ccc(cc1)c1coc2c(c1=O)c(O)c1c(c2O)OCO1
13 0.13559322 HKVMNIKHGGCIIR-UHFFFAOYSA-N Oc1ccc(cc1)c1c(O)oc2c(c1=O)c(O)c1c(c2)OCO1
14 0.13559322 QPVWXFADDHSQFI-UHFFFAOYSA-N Oc1ccc2c(c1)oc(c(c2=O)c1cc2OCOc2cc1O)O
15 0.13559322 BQVZFUPRTKFIHM-UHFFFAOYSA-N OC1Oc2c(O1)cc(c(c2)O)c1coc2c(c1=O)ccc(c2)O
16 0.13559322 SVAYFYZCTQOTKF-UHFFFAOYSA-N Oc1cc2OC(=C(C(c2c(c1)O)O)C(=O)O)c1ccc(c(c1)O)O
17 0.13559322 YYIHFZGBMOICLI-UHFFFAOYSA-N OC(=O)C1=C(O)C=CC(NC2=C3C=CC(Cl)=CC3=NC=C2)=C1
18 0.13559322 KKTGKKZZMASFQX-UHFFFAOYSA-N O=COc1cc(O)ccc1C(=O)C(=O)c1ccc2c(c1)OCO2
19 0.13559322 QZYZPZAPRHESDA-UHFFFAOYSA-N Cc1cc(O)c2c(oc3cc(O)c4C(=O)OCc4c23)c1C(=O)O
20 0.13559322 UZOHDKGTYVTYDZ-UHFFFAOYSA-N Cc1cc2C(=O)c3cc(O)cc(O)c3C(=O)c2c(O)c1C(=O)O
21 0.13559322 KZGBTYFIKLGTBK-UHFFFAOYSA-N COC(=O)c1cccc2Oc3cc(cc(O)c3C(=O)c12)C(=O)O
22 0.13559322 DDTNCHWMNZLWKO-UHFFFAOYSA-N CC1=C(C(O)=O)C(O)=CC2=C1C(=O)C1=C(C=C(O)C=C1O)C2=O
23 0.13559322 LOXYQFSRQZPEPE-UHFFFAOYSA-N OC(=O)C1=CC(CC2N=NC(=O)C3=CC=CC(Cl)=C23)=CC=C1
24 0.13559322 HVFUYBNYHCZLSY-UHFFFAOYSA-N OC(=O)C1=CC=CC=C1C(=O)C1=CC(C(O)=O)=C(C=C1)C(O)=O
25 0.13559322 ZALAGHDPKVWXRE-UHFFFAOYSA-N CC1=NC2=C(C=CC(=C2)C(O)=O)C(=O)N1C1=CC=CC=C1Cl
26 0.13559322 ZMBVJKLUDSNPCP-UHFFFAOYSA-N OC1=C(O)C=C(C=C1)C1=C(C(=O)OC1=O)C1=CC(O)=C(O)C=C1
27 0.13559322 SDYJPSSRPCAPEX-UHFFFAOYSA-N Cc1c(C(=O)O)c(O)cc2C(=O)c3c(O)ccc(O)c3C(=O)c12
28 0.13559322 CHPREKFGDJCTAO-UHFFFAOYSA-N CC1=NC2=C(C=CC(=C2)C(O)=O)C(=O)N1C1=CC(Cl)=CC=C1
29 0.13559322 HPJFHTNAPDENER-UHFFFAOYSA-N OC(=O)C1=C(NC2=C3C=CC(Cl)=CC3=NC=C2)C=CC(O)=C1
30 0.13559322 LKUVINARIVSHTE-UHFFFAOYSA-N OC(=O)C1=CC(=C(O)C(O)=C1)C1(O)C(=O)C2=CC=CC=C2C1=O
31 0.13559322 RTBVFFUHPJTFCT-UHFFFAOYSA-N Oc1cc(O)c2C(=O)C3=C(Oc2c1)c4c(O)ccc(O)c4CO3
32 0.13559322 PTJSZWUOJVHUMY-UHFFFAOYSA-N COc1c2OCOc2cc3Oc4ccc5OCOc5c4C(=O)c13
33 0.13559322 HOZBZDJZIGVGHQ-UHFFFAOYSA-N COc1c2OCOc2cc3Oc4cc5OCOc5cc4C(=O)c13
34 0.13559322 NDERFENTPKUPFI-UHFFFAOYSA-N COc1c2C(=O)c3ccccc3C(=O)c2c(c(c1C(=O)O)O)O
35 0.13559322 JFFLTRZNRVRSQG-UHFFFAOYSA-N OC(=O)CC1=CC2=C(C=C1)N=C(N2)C(=O)C1=CC=C(Cl)C=C1
36 0.13559322 YIVMJPKJZQMXIH-UHFFFAOYSA-N Cc1ccc2c(c1)C(=O)c1c(C2=O)c(O)c(c(c1O)O)C(=O)O
37 0.13559322 OVJHDPVZIFXRET-UHFFFAOYSA-N Cc1cccc2c1C(=O)c1c(C2=O)c(O)c(c(c1O)O)C(=O)O
38 0.13559322 JJUVQNSICFRMCY-UHFFFAOYSA-N COc1c2C(=O)c3ccccc3C(=O)c2c(c(c1O)C(=O)O)O
39 0.13559322 OGDLYDJZHSHYIR-UHFFFAOYSA-N Cc1ccc2c(c1)C(=O)c1c(C2=O)c(O)c(c(c1O)C(=O)O)O
40 0.13559322 HTQVYHDAYLSNHC-UHFFFAOYSA-N OC1Oc2c(O1)cc(cc2)c1coc2c(c1=O)c(O)cc(c2)O
41 0.13559322 NIGIBMAEAONMIQ-UHFFFAOYSA-N OC1Oc2c(O1)c(O)c1c(c2)occ(c1=O)c1ccc(cc1)O
42 0.13559322 CYJYSSLTKDWFQT-UHFFFAOYSA-N Cc1cccc2c1C(=O)c1c(O)c(C(=O)O)c(c(c1C2=O)O)O
43 0.13559322 UDBWCYLQGNUQLV-UHFFFAOYSA-N O=C1CCC2=C1C(=O)OC13C2(O1)C(=CC1=C3C2C=COC2O1)O
44 0.13559322 GEMHDCJCWRUUDD-INIZCTEOSA-N O[C@H]1Oc2cc(O)ccc2C3=C1Oc4cc(O)cc(O)c4C3=O
45 0.13559322 WBQNGHIOSSPSDW-UHFFFAOYSA-N C12OCOC1=C(O)C1C(=O)C(O)=C(C3C=CC(O)=CC=3)OC=1C=2
46 0.13559322 XEWADAIYMRYYIY-UHFFFAOYSA-N Oc1cc(O)c2c(c1)occ(c2=O)C1=CC2=C(C3C1O3)OCO2
47 0.13559322 OGQPSIOWWYARAZ-UHFFFAOYSA-N OC(=O)C1=CC(C(O)=O)=C(C=C1C(=O)C1=CC=CC=C1)C(O)=O
48 0.13513514 JAIWEZWGQZLQQU-UHFFFAOYSA-N O=CC1=C(OCO1)C=C(C1COc2c(C1=O)ccc(c2)O)C(=O)O
49 0.13114754 JYVZKJRXVWIXFI-UHFFFAOYSA-N Oc1ccc(cc1)C1=C(C(=O)O)C(c2c(O1)c(O)c(O)cc2O)O
50 0.13114754 XPIXGWMRACZSRW-UHFFFAOYSA-N Oc1ccc(cc1)C1=C(C(=O)O)C(c2c(O1)cc(O)c(c2O)O)O
51 0.12903226 GKMJAQMFZKOWMB-UHFFFAOYSA-N OC(=O)C=C1OC(=Cc2ccccc2)C(=O)C1=C1OCOC1=O
52 0.12903226 BYCNLQVYWZZERG-UHFFFAOYSA-N OCC(=CC1=C(C(=O)O)C(=O)c2c(C1=O)cc(O)cc2OC)C=O
53 0.12903226 DNRZYQZDEOCIFY-UHFFFAOYSA-N COC1=CC(=O)C(=CC1=O)c1coc2c(c1=O)ccc(c2O)O
54 0.12903226 CGCPPBXAEGMASM-UHFFFAOYSA-N OC(=O)C(CCCC(F)(F)C(F)(F)C(F)(F)F)C(O)=O
55 0.12698413 UFWOWEGTWUMBCB-UHFFFAOYSA-N COc1ccc(cc1)c1oc(=CC(=O)O)c(=C(C=O)O)c(=O)c1O
56 0.12698413 WCESUBCNRJGXAZ-UHFFFAOYSA-N COC(=O)C(=c1c(=CC(=O)O)occ(c1=O)c1ccc(cc1)O)O
57 0.12698413 WFQWVHCVCPAIJO-UHFFFAOYSA-N COC(=O)C(=c1c(=O)cc(oc1=CC(=O)O)c1ccc(cc1)O)O
58 0.12698413 WCFFYBCYHKYLKR-UHFFFAOYSA-N COC1=CC(=O)C(=CC1=O)C1=COC23C(C1=O)(C=CC(=C3)O)O2
59 0.12658228 RECRXTATLMWKMN-UHFFFAOYSA-N COC(=O)C1=C(C=CC(=O)O)C(=O)C(=Cc2ccc(c(c2)O)O)O1
60 0.125 PHHIVQFYLPEHHT-UHFFFAOYSA-N O=CC(=c1c(=CC(=O)O)occ(c1=O)c1ccc(cc1O)OC)O
61 0.125 SKCSQJGCWHCXHU-LUAWRHEFSA-N OC(=O)CCC(=C(C(=O)C(=O)O)/c1ccccc1)C(=O)O
62 0.12307692 OMVAFOGBYRWRPI-UHFFFAOYSA-N O=CC=C(c1coc2c(c1=O)c(O)c(c(c2)O)OC)C=CC(=O)O
63 0.12307692 CPDXESUWXVUEHM-UHFFFAOYSA-N O=CC1=C(C(=O)C(=Cc2ccccc2)O1)C1=C(OCO1)C(=O)O
64 0.12121212 YJFIGRTXYSHYGP-UHFFFAOYSA-N OC(=O)CC1(O)CC(C)(C(=O)c2c1cccc2)S(=O)(=O)O
65 0.11904762 OUFHQWZUCSIIBP-UHFFFAOYSA-N COC(C(C(C(CC(=O)C(=O)O)O)O)O)COP(=O)(O)O
66 0.11904762 PQVUHNTVLBDIMI-UHFFFAOYSA-N COC(C(C(C(COP(=O)(O)O)O)O)O)CC(=O)C(=O)O
67 0.11764706 CIZVVDONUQITNX-UHFFFAOYSA-N COC(=CC=C(c1coc2c(c1=O)c(O)cc(c2)O)C(=O)O)C=O
68 0.11764706 QYVDVKPNRYHHCN-UHFFFAOYSA-N NC(C(=O)O)CC[Se]CC(C(=O)O)(C(O)C)N
69 0.11428571 GBTKYZLTVVPSCX-UHFFFAOYSA-N OC(=O)CCCCC(C(=O)O)(OP(=O)(O)O)CC(=O)O
70 0.11267606 YTGHEOOKTCLXSS-UHFFFAOYSA-N NC(C(=O)O)C[Se]CCC(C(=O)O)(C(O)C)N
71 0.11111111 SCMYMNCKMVHVLX-UHFFFAOYSA-N OC(=O)CC(C(=O)O)(CCCCC(=O)OP(=O)(O)O)O
72 0.11111111 UVBMXIUUCAWXDR-UHFFFAOYSA-N O=CC=C1C(=CC(=O)O)OCC(C1=O)c1cc2OCOc2cc1O
73 0.11111111 DEPNLZKZYMGJPI-UHFFFAOYSA-N OC(=O)CCCCC(C(C(=O)O)OP(=O)(O)O)C(=O)O
74 0.10958904 XCJYKFNYKFYKJG-UHFFFAOYSA-N OC(=O)CCCCC(C(=O)O)(CC(=O)OP(=O)(O)O)O
75 0.10958904 KPRQBMURSVIMFQ-UHFFFAOYSA-N O=C(OP(=O)(O)O)CCCCC(C(C(=O)O)O)C(=O)O
76 0.10810811 RWAWMTWPCOVUQJ-UHFFFAOYSA-N O=CC1=C(C=CC(=O)O)C(=O)C(CO1)c1cc2OCOc2cc1O
77 0.10169492 XGJXEOFEAZEJHH-UHFFFAOYSA-N Oc1cc(O)c2c(c1)occ(c2=O)c1cc(O)c2c(c1)OCO2
78 0.10169492 GCJLHAJYAKJAOQ-UHFFFAOYSA-N Oc1cc(O)c2c(c1O)occ(c2=O)c1ccc2c(c1)OCO2
79 0.10169492 OPFIZFPHVRDVGL-UHFFFAOYSA-N Oc1cc2occ(c(=O)c2c(c1O)O)c1ccc2c(c1)OCO2
80 0.10169492 XVUHVOJASODCKN-UHFFFAOYSA-N Oc1ccc(cc1)C1Oc2cc(O)c(c(c2C(=O)C1C(=O)O)O)O
81 0.10169492 CROLDYITZMJBHN-UHFFFAOYSA-N Oc1cc(O)c2c(c1)occ(c2=O)C12C=CC3=C(C2O1)OCO3
82 0.10169492 XTAGXYXCZYACHC-UHFFFAOYSA-N C1(O)C=C(O)C2C(=O)C(C3C(=O)C=C(OC)C(=O)C=3)=COC=2C=1
83 0.10169492 JJLKSBLWCREHDO-UHFFFAOYSA-N OC(=O)Cc1cc2C(=O)c3cccc(c3C(=O)c2c(c1O)O)O
84 0.10169492 LYLRPJJEVINQAG-UHFFFAOYSA-N Oc1cc(O)c2c(c1)OC1C(C2=O)(O1)c1ccc2c(c1)OCO2
85 0.10169492 PVARSNXTEKYSIA-UHFFFAOYSA-N OC1=Cc2occ(c(=O)c2C2(C1O2)O)c1ccc2c(c1)OCO2
86 0.10169492 SFWAXKFLSCXUGG-UHFFFAOYSA-N OC1=CC2(O)OC2c2c1c(=O)c(co2)c1ccc2c(c1)OCO2
87 0.10169492 WOLQFWZOEYHATG-UHFFFAOYSA-N C1(O)=CC2OC3C4C=C(O)C(O)=CC=4COC=3C(=O)C=2C(O)=C1
88 0.10169492 KTGIGCXEXRYMMK-UHFFFAOYSA-N C1(O)=CC2OC3C4C=C(O)C(O)=CC=4C(O)OC=3C(=O)C=2C=C1
89 0.10169492 KTGIGCXEXRYMMK-INIZCTEOSA-N OC1OC2=C(Oc3cc(O)ccc3C2=O)c4cc(O)c(O)cc14
90 0.10169492 LKUPOVRPMGQGEU-UHFFFAOYSA-N COc1cc2oc3Oc4cc(O)cc(O)c4C(=O)c3c2cc1O
91 0.10169492 RFQPHWCAHNTCDX-UHFFFAOYSA-N COc1cc(O)cc2OC(=O)c3c(oc4cc(O)c(O)cc34)c12
92 0.10169492 GMSRQSIFNXEGHQ-UHFFFAOYSA-N COC1=c2oc(c3ccc(c(c3)O)O)c(c(=O)c2=C(C#C1)O)O
93 0.10169492 QEXABZVNKOEQRB-UHFFFAOYSA-N COc1c(O)c(C)c(O)c2C(=O)c3c(O)c(O)c(O)cc3C(=O)c12
94 0.10169492 XXSWIKUEZGNXHS-UHFFFAOYSA-N COc1cc(O)c2C(=O)c3c(O)c(cc(OC)c3Oc2c1)C(=O)O
95 0.10169492 XQZZABRKHASOAD-UHFFFAOYSA-N COc1cc2oc3c(C(=O)Oc4cc(O)cc(O)c34)c2cc1O
96 0.10169492 FAHQCJVYQQNZHL-UHFFFAOYSA-N COc1c(O)cc(c2c1oc(C1=CC=C(C#C1)O)c(c2=O)O)O
97 0.10169492 CFHFUHISZSGRFT-UHFFFAOYSA-N COc1c(O)cc2Oc3oc4cc(O)ccc4c3C(=O)c2c1O
98 0.10169492 KACFOMZFGOCSJE-UHFFFAOYSA-N OC1=CC2C(O1)Oc1c2c2oc(=O)c3c(c2c(c1)O)CCC3=O
99 0.10169492 UXLMYKMRAHORDQ-UHFFFAOYSA-N COC1=C(O)C#CC(=C1)c1oc2cc(O)cc(c2c(=O)c1O)O
100 0.10169492 LPUOVEFMUOQBFV-UHFFFAOYSA-N Cc1cc(O)cc2Oc3c(O)c4C(=O)OCc4cc3OC(=O)c12
101 0.10169492 JRLIZSQTTPCCGT-UHFFFAOYSA-N Oc1cc2OC(c3ccc(c(c3)O)O)C(C(=O)c2c(c1)O)C(=O)O
102 0.10169492 XVGAXGQAWCEHHP-UHFFFAOYSA-N COc1c(O)cc2c(c1O)c(=O)c(c(o2)C1=CC=C(C#C1)O)O
103 0.10169492 PTUYGLPQVGWNHY-UHFFFAOYSA-N COC1=C(O)c2c(C#C1)oc(c(c2=O)O)c1ccc(c(c1)O)O
104 0.10169492 PZNYJBBIJVEPAW-UHFFFAOYSA-N COc1c(O)cc2c3c1Oc(c3=O)c(o2)c1ccc(c(c1)O)O
105 0.10169492 NRDFFRHZXZRCHU-UHFFFAOYSA-N COc1ccc(cc1)C(=O)Oc1cc(O)cc(c1C(=O)C(=O)O)O
106 0.10169492 XUFSGVREMRKLBR-UHFFFAOYSA-N Oc1cc(O)c2C(=O)C3=C(Oc2c1)c4ccc(O)c(O)c4CO3
107 0.10169492 ORFBDZFADWWTJA-UHFFFAOYSA-N COC1=CC(=O)C(=CC1=O)c1c(O)oc2c(c1=O)ccc(c2)O
108 0.10169492 YQXOFLFBNFWMIJ-UHFFFAOYSA-N COC1=CC(=O)C(=C(C1=O)O)c1coc2c(c1=O)ccc(c2)O
109 0.10169492 DCIRDZKOJGIIQM-UHFFFAOYSA-N Oc1ccc(cc1)c1coc2c(c1=O)C1(O)OC31C(=C2)OCO3
110 0.10169492 XGTITDAWBWGDIQ-UHFFFAOYSA-N ClC1=CC2=C(C=C1)N(C=O)C(=O)CC(=O)N2C1=CC=CC=C1
111 0.10169492 QKXJGCRTOJRNGR-UHFFFAOYSA-N Oc1cc2OCOc2cc1c1coc2c(c1=O)cc(c(c2)O)O
112 0.10169492 XAAWNKRDRJLMDI-UHFFFAOYSA-N Oc1cc2OCOc2cc1c1coc2c(c1=O)ccc(c2O)O
113 0.10169492 XDDJGVMJFWAHJX-UHFFFAOYSA-N C1=CC=C(C=C1)C2=NC(C(=O)NC3=C2C=C(C=C3)Cl)C(=O)O
114 0.10169492 DBICLLPFWNRHOU-UHFFFAOYSA-N Oc1ccc2c(c1)occ(c2=O)c1cc2OCOc2c(c1O)O
115 0.10169492 CHHXMJLHLYTGEV-UHFFFAOYSA-N Oc1ccc2c(c1)occ(c2=O)c1c(O)cc2c(c1O)OCO2
116 0.10169492 XQDCKJKKMFWXGB-UHFFFAOYSA-N COC1=CC(=C2C(=C1)OC(=O)C3=C2OC4=CC(=C(C=C43)O)O)O
117 0.10169492 BOBNLGWCFNSNQJ-UHFFFAOYSA-N OC1=CC2C3(C(=C1)OC=C(C3=O)c1cc3OCOc3cc1O)O2
118 0.10169492 SWCLZENYOWTAEN-UHFFFAOYSA-N OC1=CC=C2C3(C1O3)OC=C(C2=O)c1cc2OCOc2cc1O
119 0.10169492 VCPDTUKIKNGFIZ-UHFFFAOYSA-N Oc1ccc2c(c1)OC1C(C2=O)(O1)c1cc2OCOc2cc1O
120 0.10169492 GULLWBWELAKSEJ-UHFFFAOYSA-N Oc1ccc2c(c1)occ(c2=O)C12C=C3OCOC3=CC2(O1)O
121 0.10169492 CCOMQLPMWDLOET-UHFFFAOYSA-N Oc1ccc2c(c1)occ(c2=O)C1=C(O)C2C3(C(=C1)OCO3)O2
122 0.10169492 CIQVQXRASYFZHZ-UHFFFAOYSA-N Oc1ccc2c(c1)occ(c2=O)C1=C(O)C=C2C3(C1O3)OCO2
123 0.10169492 NZEPLAGIKUEQDX-UHFFFAOYSA-N O=CC=c1c(=CC(=O)O)occ(c1=O)c1ccc2c(c1)OCO2
124 0.10169492 BPZIMTBFNQWKLX-UHFFFAOYSA-N O=Cc1occ(c(=O)c1C=CC(=O)O)c1ccc2c(c1)OCO2
125 0.10169492 NXHYHGDGBHGHHT-UHFFFAOYSA-N COC1=CC(=O)C(=CC1=O)C12OC1Oc1c(C2=O)ccc(c1)O
126 0.10169492 BODLCPQFILUICL-UHFFFAOYSA-N COc1ccc2c3C(=O)c4c(O)cc(O)cc4Oc3oc2c1O
127 0.10169492 FYPCZAWUUIJHFG-UHFFFAOYSA-N COC1=CC(=O)C(=CC1=O)c1coc2c(c1=O)C=CC1(C2O1)O
128 0.10169492 ZCHRFHWQDULSHZ-UHFFFAOYSA-N OC1OC2C(C1O)c1c(O2)cc(c2c1oc(=O)c1c2CCC1=O)O
129 0.10169492 HMGKMKCGGPSESV-UHFFFAOYSA-N Oc1cccc(C2=COc3cc4OCOc4c(O)c3C2=O)c1O
130 0.10169492 AJONUMUUYOFKBJ-UHFFFAOYSA-N O=c1c(coc2c1c(O)c1c(c2)OCO1)C1=CC2C(C=C1)(O2)O
131 0.10169492 FJDLTTUNCDGIJS-UHFFFAOYSA-N COc1c(O)cc2Oc3oc4c(O)cccc4c3C(=O)c2c1O
132 0.10169492 WTWVWRNFXZXHJW-UHFFFAOYSA-N Oc1c2OCOc2cc2c1c(=O)c(co2)C1=CC=C(C2C1O2)O
133 0.10169492 MJRAFFDCOGBLDY-UHFFFAOYSA-N COC1=C(O)C=C2OC3=C(C2=C1)C(=O)OC1=C3C=C(O)C(O)=C1
134 0.10169492 RETQIXZKAQFTCA-UHFFFAOYSA-N COC1=C(O)C(O)=C2OC3=C(C2=C1)C(=O)OC1=C3C=CC(O)=C1
135 0.10169492 NQTOXRWMVKYVLD-UHFFFAOYSA-N COC1=C(O)C=C2OC3=C(C2=C1)C(=O)OC1=C3C=CC(O)=C1O
136 0.10169492 QUWRQGICUQOHCS-UHFFFAOYSA-N OC1=CC2C(C=C1)(O2)c1coc2c(c1=O)c(O)c1c(c2)OCO1
137 0.10169492 LKEUMCNWOMJDSM-UHFFFAOYSA-N COC1=C(O)C2=C(OC3=C2C(=O)OC2=C3C=CC(O)=C2)C=C1O
138 0.10169492 RYWKLWFSQDUEBE-UHFFFAOYSA-N COC1=C(O)C=C2OC3=C(C2=C1)C(=O)OC1=CC(O)=CC(O)=C31
139 0.10169492 QFYVDPYHPMJXFH-UHFFFAOYSA-N OCc1cc(O)c2c(c1)C(=O)C(=C(C2=O)C(=CC(=O)O)OC)C=O
140 0.10169492 ZURKBSDPLCYELR-UHFFFAOYSA-N Oc1cc(O)c2c(c1)oc(c(c2=O)c1ccc2c(c1)OCO2)O
141 0.10169492 IKUWPJFEZLVXPR-UHFFFAOYSA-N OC(=O)CCC(=O)C1=CC(=CC(=C1)C(F)(F)F)C(F)(F)F
142 0.1 SXLUQIFJHSXDKT-UHFFFAOYSA-N COC(=CC(=O)O)C=CC(=O)c1coc2c(c1=O)c(O)cc(c2)O
143 0.1 BPNSCJIQJCAZFD-UHFFFAOYSA-N Oc1ccc(cc1)OC1=C(C(=O)O)C(c2c(O1)cc(O)cc2O)O
144 0.1 IFULADIDHVYDEX-UHFFFAOYSA-N COc1cc(OC(=O)c2ccc(cc2)O)c(c(c1)O)C(=O)C(=O)O
145 0.1 YPNSHMWNLGUVFY-UHFFFAOYSA-N OC(=O)CN=C(c1cc(Cl)ccc1NC(=O)O)c1ccccc1
146 0.1 PJFALYOYPJLUMH-UHFFFAOYSA-N OCOC1=CC(=O)C(=CC1=O)c1coc2c(c1=O)ccc(c2)O
147 0.098360656 HHRKOQOSADJSRD-UHFFFAOYSA-N COC1=CC(=O)C(=CC1=O)c1coc2c(c1=O)cc(c(c2)O)O
148 0.098360656 MTHQEBSZAYRBOL-UHFFFAOYSA-N COC1=CC(=O)C(=CC1=O)c1coc2c(c1=O)C1OC1C(=C2)O
149 0.098360656 BOKWIFGPDAPWPR-UHFFFAOYSA-N COc1c(oc(=CC(=O)O)c(=C(C=O)O)c1=O)c1ccc(cc1)O
150 0.098360656 CKAXCAGRVMKYSN-UHFFFAOYSA-N O=COc1cc(OC)cc(c1C(=O)C(=O)c1ccc(cc1O)O)O
151 0.096774194 MTZIHXSDDZKMIQ-UHFFFAOYSA-N O=CC=C(c1oc2cc(O)cc(c2c(=O)c1OC)O)C=CC(=O)O
152 0.096774194 YEMKSOAQJHZVBC-UHFFFAOYSA-N COc1ccc(cc1O)c1cc(=O)c(=C(C=O)O)c(=CC(=O)O)o1
153 0.096774194 FIHSSPIREDSWGG-UHFFFAOYSA-N O=CC(=Cc1oc(cc(=O)c1C(=O)O)c1ccc(c(c1)OC)O)O
154 0.096774194 RWNRTQQLBQDIAV-UHFFFAOYSA-N COc1cc(ccc1O)c1cc(=O)c(=C(C=O)O)c(=CC(=O)O)o1
155 0.096774194 JHYYKKBBKAYLSG-UHFFFAOYSA-N O=CC(=c1c(=CC(=O)O)occ(c1=O)c1ccc(c(c1)O)OC)O
156 0.096774194 IPQKKNLEQHEZTA-CYBMUJFWSA-N OC1C(=C(O)Oc2cc3OCOc3cc12)c4ccc(O)c(O)c4O
157 0.096774194 MTDJEXDDXXAVCH-UHFFFAOYSA-N O=CC=C(c1cc(=O)c2c(o1)cc(c(c2O)OC)O)C=CC(=O)O
158 0.095238095 HORLOTRDYMRBCB-UHFFFAOYSA-N COC(=O)C(=Cc1oc(cc(=O)c1C(=O)O)c1ccc(cc1)O)O
159 0.095238095 YAYMXBSYSALZIA-UHFFFAOYSA-N COC(=C1C(=CC(=O)O)C(=O)c2c(C1=O)c(O)cc(c2)CO)C=O
160 0.095238095 UGZUTPNUZPKNKS-UHFFFAOYSA-N OCC(=CC(=O)O)C=C1C(=O)C(=O)c2c(C1=O)cc(cc2OC)O
161 0.095238095 IUSCTJGUIBMUDR-UHFFFAOYSA-N O=CC=C(c1cc(=O)c2c(o1)cc(cc2O)O)C=C(C(=O)O)OC
162 0.095238095 DYOLEEFDGBZNOX-UHFFFAOYSA-N COC(=O)C=CC(=CC(=O)O)c1cc(=O)c2c(o1)cc(cc2O)O
163 0.095238095 WUFLYIUGUNEYJW-UHFFFAOYSA-N COC(=Cc1oc(c2ccc(cc2)O)c(c(=O)c1C(=O)O)O)C=O
164 0.095238095 NQSYBMCOTARJPZ-UHFFFAOYSA-N COc1c(O)ccc2c1OC(=CC1=COC(C=C1)(O)C(=O)O)C2=O
165 0.095238095 XOLWUFMVLWVAAD-UHFFFAOYSA-N COc1cc(O)c2c(c1)occ(c2=O)C(=O)C=CC(=CC(=O)O)O
166 0.095238095 VCHXYSADCJQLIC-UHFFFAOYSA-N COC1=CC(=O)C(=CC1=O)c1coc2c(c1=O)C=CC(C2O)(O)O
167 0.095238095 GUPIFHYYGJAGTE-UHFFFAOYSA-N O=CC1=C(C=CC(=O)O)C2C(CO1)(O)c1c(O2)cc2c(c1)OCO2
168 0.095238095 AAMOOHZFEQISPE-UHFFFAOYSA-N COC1=C(OC(=CC(=CC(=O)O)O)C(=O)C1=O)c1ccc(cc1)O
169 0.09375 KVMKIQJXFWVFHW-UHFFFAOYSA-N O=CC=C1C(=CC(=O)O)OCC2(C1Oc1c2cc2c(c1)OCO2)O
170 0.09375 AELXPVSTDCOYOY-UHFFFAOYSA-N O=CC=C(c1oc2cc(OC)cc(c2c(=O)c1O)O)C=CC(=O)O
171 0.09375 YAXUYBWUPQSIPQ-UHFFFAOYSA-N COC(=O)C=CC(=CC(=O)O)c1coc2c(c1=O)c(O)cc(c2)O
172 0.09375 CGVHDXHNJQDQKA-UHFFFAOYSA-N O=CC(=CC=C(C(=O)O)OC)c1coc2c(c1=O)c(O)cc(c2)O
173 0.09375 BPOZACRDBLIUQV-UHFFFAOYSA-N COC(=CC=C(c1cc(=O)c2c(o1)cc(cc2O)O)C=O)C(=O)O
174 0.092307692 IBKXRWFCDKKHOU-UHFFFAOYSA-N COc1ccc(cc1)C1=C(O)C(=O)C(=O)C(=CC(=CC(=O)O)O)O1
175 0.092307692 STJJIRBWSHFCNX-UHFFFAOYSA-N O=CC(=C(c1coc2c(c1=O)c(O)cc(c2)OC)C=CC(=O)O)O
176 0.092307692 WYCGIMDPFMZIPU-UHFFFAOYSA-N COC1=CC(=O)C(=CC1=O)C1=COC2(C(C1=O)(O)C=CC(=C2)O)O
177 0.092307692 MUESDKVODZMBMX-UHFFFAOYSA-N CS(=O)(=O)C1C=CC(C(Cl)C1=O)(C(O)=O)C1=CCCCC1
178 0.092307692 MZLSIGLSHBMIHT-UHFFFAOYSA-N COC(=CC(=O)O)C=C1OC=C(C(=O)C1=O)c1ccc(cc1O)O
179 0.090909091 ZNYHKKDGNJUZGK-UHFFFAOYSA-N COc1ccc(cc1O)C1=CC(=O)C(=O)C(=CC(=CC(=O)O)O)O1
180 0.090909091 HPNVVROFLREBSW-UHFFFAOYSA-N COC(=C(C=C1OC(=CC(=O)C1=O)c1ccc(cc1)O)O)C(=O)O
181 0.090909091 YJLILLZLHNRIBR-UHFFFAOYSA-N COc1cc(ccc1O)C1=CC(=O)C(=O)C(=CC(=CC(=O)O)O)O1
182 0.090909091 MTMMTPJUFQBFND-UHFFFAOYSA-N COc1ccc(cc1O)C1=COC(=CC(=CC(=O)O)O)C(=O)C1=O
183 0.089552239 ZWQQPXOIVXLTDY-UHFFFAOYSA-N COC1=CC(=O)C(=CC1=O)c1coc2c(c1=O)C(O)C(C(=C2)O)O
184 0.089552239 HKICBWXCFVYXQO-UHFFFAOYSA-N COC(=CC(=O)O)C=C1OC(=C(C(=O)C1=O)O)c1ccc(cc1)O
185 0.086956522 PPQMLHZSIWBAGX-UHFFFAOYSA-N O=CC(=CC=C(c1coc2c(c1=O)c(O)cc(c2)OC)C(=O)O)O
186 0.086956522 LKOYCZFOWGXBGT-UHFFFAOYSA-N OC(=O)CC(C(=O)OP(=O)(O)O)(CCCCC(=O)O)O
187 0.085714286 LFPQPBSQQLAEPD-UHFFFAOYSA-N OC(=O)CCCCC(C(C(=O)OP(=O)(O)O)O)C(=O)O
188 0.085714286 DRZTVCOTKGWWHN-UHFFFAOYSA-N COc1ccc(c(c1)O)C1=COC(=CC(=CC(=O)O)O)C(=O)C1=O
189 0.084507042 QQEUCTDKGSTANT-UHFFFAOYSA-N OC(=O)CCCCC(C(C(=O)O)O)C(=O)OP(=O)(O)O
190 0.078947368 WNCIWRBMPACOSO-UHFFFAOYSA-N CCOC(=O)C(SP(=S)(OCC)OCC)C(C)=O
191 0.076923077 JHNSVANKIODHBN-UHFFFAOYSA-N O=CC=C1C(=O)C(=Cc2ccc(c(c2)O)O)OC1=C(C(=O)O)OC
192 0.06779661 MCBKAXSHBDEKTM-UHFFFAOYSA-N COc1cc2oc(cc(=O)c2c(c1O)O)C1=CC=C(C2(C1O2)O)O
193 0.06779661 RDUYRQJEFMGBML-UHFFFAOYSA-N COc1cc2oc(cc(=O)c2c(c1O)O)C1=CC2C(C(=C1)O)(O2)O
194 0.06779661 FQWWSYAAFSZLNX-UHFFFAOYSA-N COc1c(O)cc(c2c1oc(C1=CC#CC(=C1)O)c(c2=O)O)O
195 0.06779661 GKGVVMIGQOEPBW-UHFFFAOYSA-N ClCC1=CC(C(C=C1)(O)S(=O)(=O)c1ccc(cc1)C)O
196 0.06779661 OTTKRTGYBORQGE-UHFFFAOYSA-N ClCc1ccc(cc1)S(=O)(=O)C1(O)C=CC(=CC1O)C
197 0.06779661 CFHQMQHJHSTQPJ-UHFFFAOYSA-N OCc1c(O)cc2c(c1O)c(=O)c(c(o2)c1ccc(c(c1)O)O)O
198 0.06779661 VEIVSKRMXYHCIC-UHFFFAOYSA-N Oc1c(O)ccc(c1O)c1oc2cc(O)c(c(c2c(=O)c1O)O)C
199 0.06779661 FRCQXZGWDSXYIQ-UHFFFAOYSA-N Oc1cc(O)c(cc1c1oc2cc(O)c(c(c2c(=O)c1O)O)C)O
200 0.06779661 DTMAEELAZNQEBI-UHFFFAOYSA-N OC1=C(O)C2C(C=C1)(O2)c1oc2cc(O)c(c(c2c(=O)c1O)O)C
201 0.06779661 RAFWLEOGIQCABH-UHFFFAOYSA-N OC1=C(O)C2C(C(=C1)c1oc3cc(O)c(c(c3c(=O)c1O)O)C)O2
202 0.06779661 GZQZCFVFJKHJBW-UHFFFAOYSA-N COc1c(oc2c(c1=O)c(O)cc(c2)O)c1ccc(c(c1O)O)O
203 0.06779661 ZXJWVHBZWOTFEC-UHFFFAOYSA-N COc1c(oc2c(c1=O)c(O)cc(c2)O)c1cc(O)c(cc1O)O
204 0.06779661 KHVZXJXTRWGNBF-UHFFFAOYSA-N OCOc1c(oc2c(c1=O)c(O)cc(c2)O)c1ccc(c(c1)O)O
205 0.06779661 RYOLCKBIUUCMSS-UHFFFAOYSA-N COC12OC2(Oc2c(C1=O)c(O)cc(c2)O)c1ccc(c(c1)O)O
206 0.06779661 NYPUYTCKLQKNBU-UHFFFAOYSA-N COc1c(=O)c2c(O)cc(cc2oc1C12C=CC(=C(C2O1)O)O)O
207 0.06779661 SNQBHEJKCXRYOD-UHFFFAOYSA-N COc1c(oc2c(c1=O)c(O)cc(c2)O)C1=CC(=C(C2C1O2)O)O
208 0.06779661 IEMAFNBBMPEXAU-UHFFFAOYSA-N OCOc1c(O)cc(c2c1oc(c1ccc(cc1)O)c(c2=O)O)O
209 0.06779661 LJIABTLQGRDVND-UHFFFAOYSA-N OC(=O)C(C(=O)O)N=C(c1cc(Cl)ccc1N)c1ccccc1
210 0.06779661 MKCHONURDAAYOD-UHFFFAOYSA-N OCOc1cc(cc(c1O)O)c1cc(=O)c2c(o1)cc(cc2O)O
211 0.06779661 IJZQBWCTMIPFHR-UHFFFAOYSA-N COc1cc(cc(c1O)O)C1=CC(=O)C23C(=CC(=CC3(O2)O)O)O1
212 0.06779661 HYKWRLPSYXFAID-UHFFFAOYSA-N COc1cc(cc(c1O)O)C1=CC(=O)C2=C(O)C=C(C3C2(O1)O3)O
213 0.06779661 JXOBRWAWWAUZKW-UHFFFAOYSA-N COc1cc(cc(c1O)O)C12Oc3cc(O)cc(c3C(=O)C2O1)O
214 0.06779661 DULDCQSYKJNAEV-UHFFFAOYSA-N Oc1ccc(cc1)c1coc2c(c1=O)C(=C1C3(C2O3)OCO1)O
215 0.06779661 HOUVQTJWELOQBO-UHFFFAOYSA-N O=Cc1occ(c(=O)c1C(=CC(=O)O)O)c1ccc(c(c1)O)OC
216 0.06779661 USKPLHRGRMWYLC-UHFFFAOYSA-N CCCCN1C(Br)=NC2=C1C(=O)N(C)C(=O)N2C
217 0.06779661 WAHNJHGSBJRPFD-UHFFFAOYSA-N [O-][N+](=O)C1=CC=C2OC3(CC4=CC(Cl)=CC=C4N3)C=CC2=C1
218 0.06779661 FEMUTVSKHVSGSR-UHFFFAOYSA-N O=C(OC(=O)C1=CC2=C(OCO2)C=C1)C1=CC2=C(OCO2)C=C1
219 0.06779661 UKGASGFWPISJGF-UHFFFAOYSA-N COc1cc(O)c2c(c1)OC(=O)C1C2(O)Oc2c1cc(c(c2)O)O
220 0.06779661 XRVIANFNLWLSFQ-UHFFFAOYSA-N Oc1c2OC3C(c2c2c(c1O)c1CCC(=O)c1c(=O)o2)C=CO3
221 0.06779661 PXYHQEZNNPXQPG-UHFFFAOYSA-N COc1c(O)cc2c(c1O)c(=O)c(c(o2)C1=CC#CC(=C1)O)O
222 0.06779661 VAQUPBPZTTZIEE-UHFFFAOYSA-N COc1cc(O)c2c(c1)oc(c(c2=O)O)C12C=C(O)C(=CC2O1)O
223 0.06779661 KZQMPHVJRVRHIL-UHFFFAOYSA-N COC1=C(O)C(O)=C2OC=C(C(=O)C2=C1)C1=CC(O)=C(O)C=C1O
224 0.06779661 AZJJFKJRMNHVOM-UHFFFAOYSA-N COc1cc(O)c2c(c1)oc(c(c2=O)O)C1=CC=C(C2(C1O2)O)O
225 0.06779661 LIEKDDDZZPBQRF-UHFFFAOYSA-N COC1=C(O)C2=C(OC=C(C2=O)C2=CC(O)=C(O)C=C2O)C=C1O
226 0.06779661 GAERSKBIKDPABI-UHFFFAOYSA-N Clc1ccc2c(c1)C(=NC(C(N2)O)(O)C(=O)O)c1ccccc1
227 0.06779661 DFFVKVHUMJALIS-UHFFFAOYSA-N O=Cc1oc(c2ccc(cc2)OC)c(c(=O)c1C(=CC(=O)O)O)O
228 0.06779661 OSDXVGWBTJCHSX-UHFFFAOYSA-N OC1=Cc2occ(c(=O)c2C(C1O)(O)O)c1ccc2c(c1)OCO2
229 0.06779661 KZCOKOCHVBXQLK-UHFFFAOYSA-N OC1=CC2=C(C3C4OC4OC3O2)C2=C1C1=C(C(=O)CC1)C(=O)O2
230 0.06779661 COANRGFWXWMSST-UHFFFAOYSA-N OC1CC(=O)C2=C1C1=C(OC2=O)C2=C(OC3OC=CC23)C=C1O
231 0.06779661 INBOTHUNCQYHDY-UHFFFAOYSA-N OC1=CC(O)(O)C(c2c1c(=O)c(co2)c1ccc2c(c1)OCO2)O
232 0.06779661 CXSIFKJBDSUPIL-UHFFFAOYSA-N COC1=CC(O)(C=CC1=O)C1=C(O)C(=O)C2=C(O)C=C(O)C=C2O1
233 0.06779661 QRCRATGACBBQHE-UHFFFAOYSA-N COc1cc(O)c2c(c1)oc(c(c2=O)O)C1=CC2C(C(=C1)O)(O2)O
234 0.06779661 FEDWSQQUQUIJDG-UHFFFAOYSA-N Oc1cc(O)c2c(c1)occ(c2=O)c1ccc2c(c1O)OCO2
235 0.06779661 SEMTXQYEGMZGMP-UHFFFAOYSA-N COC1=C(O)C(O)=C2C(=O)C=C(OC2=C1)C1=CC(O)=C(O)C(O)=C1
236 0.06779661 ZFSUBUIKDRLPKF-UHFFFAOYSA-N COC1=C(O)C(O)=C2C(=O)C=C(OC2=C1)C1=C(O)C(O)=C(O)C=C1
237 0.06779661 BPXRJOSIUYHHFE-UHFFFAOYSA-N COC1=C(O)C(O)=C2C(=O)C=C(OC2=C1)C1=CC(O)=C(O)C=C1O
238 0.06779661 FMMAFSFULCBCAE-UHFFFAOYSA-N COC1=C(O)C=C(O)C2=C1OC(=CC2=O)C1=CC(O)=C(O)C(O)=C1
239 0.06779661 LXYGYYPSFIAZMH-UHFFFAOYSA-N OC1=CC(O)C2(C(=C1)OC=C(C2=O)c1cc2OCOc2cc1O)O
240 0.06779661 JPCXFGYTQIOKIL-UHFFFAOYSA-N COC1=C(O)C(=O)C(=CC1=O)c1coc2c(c1=O)ccc(c2)O
241 0.06779661 NGIJRTSLNOZYHQ-UHFFFAOYSA-N C1(O)=CC2OC(C3C=C(O)C(O)=C(O)C=3)=C(O)C(=O)C=2C(O)=C1C
242 0.06779661 DDVGNSDGGWHPQZ-UHFFFAOYSA-N C1(O)=CC2OC(C3C=C(O)C(O)=C(O)C=3)=C(O)C(=O)C=2C(OC)=C1
243 0.06779661 BDZXSHDKBKYQKJ-UHFFFAOYSA-N C1(OC)=CC2OC(C3C=C(O)C(O)=C(O)C=3)=C(O)C(=O)C=2C(O)=C1
244 0.06779661 XWTLYULBWZQAAZ-UHFFFAOYSA-N C1(O)=CC2OC(C3C=C(O)C(O)=C(O)C=3)=C(OC)C(=O)C=2C(O)=C1
245 0.06779661 DWHGEWHYZTVRPB-UHFFFAOYSA-N Oc1cc(O)c2c(c1)occ(c2=O)C1=CC23C(C=C1)(O3)OCO2
246 0.06779661 FSCWPSIOVGOGAQ-UHFFFAOYSA-N OC1=CC23C(C(=C1)O)(O3)C(=O)C(=CO2)c1ccc2c(c1)OCO2
247 0.06779661 XXNKOVSTRYAAOS-UHFFFAOYSA-N COc1cc(ccc1O)C12Oc3cc(O)cc(c3C(=O)C2(O1)O)O
248 0.06779661 OQYKWDDWOZDLMZ-UHFFFAOYSA-N OCOc1cc(ccc1O)c1oc2cc(O)cc(c2c(=O)c1O)O
249 0.06779661 XSYBHZFIOPRFDQ-UHFFFAOYSA-N COc1cc(O)c2C(=O)c3c(O)c(O)c(C)c(O)c3C(=O)c2c1O
250 0.06779661 PPCNHJCTWPMMIZ-UHFFFAOYSA-N COc1ccc2C(=O)c3c(O)c(C=O)c(O)cc3C(=O)c2c1O
251 0.06779661 YTLZHCAKHABMBR-UHFFFAOYSA-N COC1=C(Cl)C(=O)C2=C(C=CC(=N2)C2=CC=CC=C2N)C1=O
252 0.06779661 RGDGGDIGSNAEJK-UHFFFAOYSA-N Oc1ccc(cc1)C1=COC23C(C1=O)(O2)C(=C1C(=C3)OCO1)O
253 0.06779661 ZWCDJXJONACMCM-UHFFFAOYSA-N COc1cc(O)c(c(O)c1)c2oc3cc(O)c(O)cc3c2C(=O)O
254 0.06779661 AIBWRMHGMCJIPR-UHFFFAOYSA-N CC(=O)c1c(O)cc(O)c2C(=O)c3c(O)cc(O)cc3C(=O)c12
255 0.06779661 AELKJPQNIIBNPO-UHFFFAOYSA-N COc1cccc2C(=O)c3c(O)c(C=O)c(O)c(O)c3C(=O)c12
256 0.06779661 KOIJKAWJZPBTDR-UHFFFAOYSA-N COc1cc2c3C(=O)c4c(O)cc(O)cc4Oc3oc2cc1O
257 0.06779661 SNPBPVUYTUZRLC-UHFFFAOYSA-N O=Cc1occ(c(=O)c1C(=CC(=O)O)O)c1ccc(cc1O)OC
258 0.06779661 OVWIVSWXKVYPAG-UHFFFAOYSA-N CC(=O)c1c(O)cc2C(=O)c3cc(O)cc(O)c3C(=O)c2c1O
259 0.06779661 LFOGKSXXUQAXKT-UHFFFAOYSA-N Oc1ccc(c(c1)O)c1coc2c(c1=O)c(O)c1c(c2)OCO1
260 0.06779661 XVTOMULEDWRSIS-UHFFFAOYSA-N OC1=CC(C(C=C1)(O)c1coc2c(c1=O)c(O)c1c(c2)OCO1)O
261 0.06779661 RBKCRGHJHOPNKP-UHFFFAOYSA-N COC1=CC(=O)C2(C(C1=O)O2)c1coc2c(c1=O)ccc(c2)O
262 0.06779661 QAYOZQPWIWNPOZ-UHFFFAOYSA-N COc1cc(cc(c1O)O)C1Oc2cc(O)cc(c2C(=O)C1=O)O
263 0.06779661 JVMDDWOEWZQKDV-UHFFFAOYSA-N COC12OC2C(=O)C(=CC1=O)c1coc2c(c1=O)ccc(c2)O
264 0.06779661 CVBNMWXECPZOLM-UHFFFAOYSA-N COc1cc(O)c2C(=O)C(=C(Oc2c1)c3ccc(O)c(O)c3O)O
265 0.06779661 QQIJTHJBRQEJPK-UHFFFAOYSA-N COC1=C(O)C23C(C=C1O)(O2)OC(=CC3=O)Oc1ccc(cc1)O
266 0.06779661 WLSLSHYMTUVYSP-ZANVPECISA-N COC1=C(O)C=C2[C@@H]3[C@@H]1OC(=O)c4cc(O)c(OC)c(OC2=O)c34
267 0.06779661 DPRNKNNQYRIGNB-UHFFFAOYSA-N OC1C=C(C=CC1(O)O)c1coc2c(c1=O)c(O)c1c(c2)OCO1
268 0.06779661 PLLNYJCTAVITLB-UHFFFAOYSA-N Oc1ccc(cc1)c1coc2c(c1=O)C(O)(O)C1(C(=C2)OCO1)O
269 0.06779661 UACOJRFNFKUFAX-UHFFFAOYSA-N ClC1=CC=C(NC(=O)N=C2CC(=O)C3=CC=CC=C3O2)C=C1
270 0.06779661 ZPXAPKIEWIJNHQ-UHFFFAOYSA-N COc1c(oc(c(c1=O)C(=CC(=O)O)O)C=O)c1ccc(cc1)O
271 0.06779661 DONJFCVRQPUXNE-UHFFFAOYSA-N COC1=CC(c2c1cc(OC)cc2)(OS(=O)(=O)O)C(=O)C
272 0.06779661 DPVGHHQLRQXNRU-UHFFFAOYSA-N COc1cc(O)c2c(c1)oc(=O)c(c2O)c1cc(O)c(cc1O)O
273 0.06779661 IZQHCNBBAMXYTQ-INIZCTEOSA-N COC(=O)C12Oc3cccc(O)c3C(=O)C1=C(O)OC=C(C)C2=O
274 0.06779661 BUFVYEMWNFIJPG-UHFFFAOYSA-N O=Cc1oc(cc(=O)c1C(=CC(=O)O)O)c1ccc(c(c1)OC)O
275 0.06779661 BFCYYLDQAQXCML-UHFFFAOYSA-N O=C1OCCc2c1c(=O)oc1c2c(O)cc2c1C1C=COC1O2
276 0.06779661 XTVIWMODTUJCCC-UHFFFAOYSA-N COc1ccc(cc1O)C12Oc3cc(O)cc(c3C(=O)C2(O1)O)O
277 0.06779661 ZAGMSVZKBGTSLA-UHFFFAOYSA-N OCOc1ccc(cc1O)c1oc2cc(O)cc(c2c(=O)c1O)O
278 0.06779661 SITYJJILFBZEKU-UHFFFAOYSA-N Oc1cc(O)c2C(=O)C(=COc2c1)c3cc4OCOc4cc3O
279 0.06779661 KKFIHMPCTYNQNZ-UHFFFAOYSA-N Cc1c2Oc3cc(O)c(O)c(C)c3C(=O)Oc2cc(O)c1C(=O)O
280 0.06779661 VPMWNUOSMAYZHV-UHFFFAOYSA-N COc1cc(O)c2c(c1)oc(c(c2=O)O)c1cc(O)c(cc1O)O
281 0.06779661 PTZMPLLZWXEUGL-UHFFFAOYSA-N OCOc1cc(O)c2c(c1)oc(c(c2=O)O)c1ccc(c(c1)O)O
282 0.06779661 ZODNYAGVMUHWEJ-UHFFFAOYSA-N O=c1[nH]cnc2c1ncn2C1OC2C(C1)OP(=O)(OC2)O
283 0.06779661 HRCDGXXKDYTCRQ-UHFFFAOYSA-N O=C1CCc2c(O1)c(=O)oc1c2c(O)cc2c1C1C=COC1O2
284 0.06779661 XYLAEHHJTNZISW-UHFFFAOYSA-N O=C1COCc2c1c(=O)oc1c2c(O)cc2c1C1C=COC1O2
285 0.06779661 ACNIXSOFFQIVKI-UHFFFAOYSA-N O=C1CCC23C1(O2)C(=O)Oc1c3c(O)cc2c1C1C=COC1O2
286 0.06779661 YFOIMBDRIKUFOU-UHFFFAOYSA-N O=Cc1oc(cc(=O)c1C(=CC(=O)O)O)c1ccc(c(c1)O)OC
287 0.06779661 FXSMYRIXHOZLRP-UHFFFAOYSA-N OCOc1cc(O)cc2c1c(=O)c(c(o2)c1ccc(c(c1)O)O)O
288 0.06779661 WCGYAPKJMFEBID-UHFFFAOYSA-N COc1cc(O)cc2c1c(=O)c(c(o2)c1ccc(c(c1O)O)O)O
289 0.06779661 YGXKOXVVYXLQAL-UHFFFAOYSA-N COc1cc(O)cc2c1c(=O)c(c(o2)c1cc(O)c(cc1O)O)O
290 0.06779661 PYNSBNYTTKCNRE-UHFFFAOYSA-N Oc1cc(cc(c1O)O)c1oc2c(C)c(O)cc(c2c(=O)c1O)O
291 0.06779661 LCNIOHIXJKYVFM-UHFFFAOYSA-N OC(NC1=CC=CC=C1C(F)(F)F)=NC1=CC=CC(Cl)=C1
292 0.06779661 DOKHRKSQQGQIOA-UHFFFAOYSA-N O=C1CCc2c1c(=O)oc1c2C2(O)OC2C2=C1C1C=COC1O2
293 0.06779661 OTXZLCAWXMOOIL-UHFFFAOYSA-N COc1cc(O)cc2c1c(=O)c(c(o2)C12C=C(O)C(=CC2O1)O)O
294 0.06779661 HKNPTCCXADYPOI-UHFFFAOYSA-N COc1cc(O)cc2c1c(=O)c(c(o2)C1=CC=C(C2(C1O2)O)O)O
295 0.06779661 CXNCMIGMFDRFSC-UHFFFAOYSA-N COc1cc(O)cc2c1c(=O)c(c(o2)C1=CC2C(C(=C1)O)(O2)O)O
296 0.06779661 QHIPGFPGPBOWCK-UHFFFAOYSA-N OC1=CC23OC4C(C3(c3c1c1CCC(=O)c1c(=O)o3)O2)C=CO4
297 0.06779661 ULHIUWSBNFUJLU-UHFFFAOYSA-N Oc1ccc(cc1)C12OC1Oc1c(C2=O)c(O)c2c(c1)OCO2
298 0.06779661 ZOKKCCACHYBHRS-UHFFFAOYSA-N CCOC(=O)C(=O)C1=CC(=CC(=C1)C(F)(F)F)C(F)(F)F
299 0.06779661 VPKVKTHYBKCBCI-UHFFFAOYSA-N COC(=O)c1c(O)c2C(=O)c3ccccc3C(=O)c2c(c1O)O
300 0.06779661 WQBAUUYPBWQYKD-UHFFFAOYSA-N OC1Cc2c(C1=O)c(=O)oc1c2c(O)cc2c1C1C=COC1O2
301 0.06779661 VQRGPJGZLLXJJM-UHFFFAOYSA-N OC1=COC2C1c1c(O2)cc(c2c1oc(=O)c1c2CCC1=O)O
302 0.06779661 QDCKHYVSNCONPN-UHFFFAOYSA-N CC1=CC2=C(C(C(C#N)C(=N)O2)C2=CC=CC=C2Cl)C(=O)O1
303 0.06779661 HYLRSLUXNVITSQ-UHFFFAOYSA-N O=C1CCC2=C1C(=O)OC1(C2(O)C(=CC2=C1C1C=COC1O2)O)O
304 0.06779661 IMRXPQHRRUSITG-UHFFFAOYSA-N NC(=O)C1=CC(=C(SC2=NC3=CC=CC=C3N2)C=C1)[N+]([O-])=O
305 0.06779661 OQMLSKSSPKAKJQ-UHFFFAOYSA-N CN1C(=O)C(C(=O)NC2=NN=CS2)C2=CC3=C(C=CO3)C=C12
306 0.06779661 OTGJPMBMFTZQPV-UHFFFAOYSA-N OC1C2=C(C3C(O2)OC=C3)c2c(C1(O)O)c1CCC(=O)c1c(=O)o2
307 0.06779661 ANLAJHPNLDWXHU-UHFFFAOYSA-N CN1C=NC2=C1C(=O)N(CCCCBr)C(=O)N2C
308 0.06779661 KIERZJXDDTWMMZ-UHFFFAOYSA-N COC1=C(F)C=CC(=C1)C(=O)CC(=O)C(F)(F)C(F)(F)F
309 0.06779661 RLUGGKWDBJPDKF-UHFFFAOYSA-N OC(=O)C1=CC=C(C=C1)S(=O)(=O)NCN1N=NC2=CC=CC=C12
310 0.06779661 XIIMGQMTEDEDNC-UHFFFAOYSA-N [O-][N+](=O)C1=CN=C2C=C(OCC3=CC=CC=C3)C=CC2=C1Cl
311 0.06779661 DSVHKQSCPYUFHN-UHFFFAOYSA-N O=C1CCc2c1c(=O)oc1c2c(O)cc2c1C1(O)C=COC1O2
312 0.06779661 SOFQJOQBWNIUNP-UHFFFAOYSA-N CC1=CC(=O)OC2=C1C=CC(=O)C2N=NC1=CC=C(Cl)C=C1
313 0.06779661 TZYIZUROKNPYLK-UHFFFAOYSA-N OCOc1cc2oc(cc(=O)c2c(c1O)O)c1ccc(c(c1)O)O
314 0.06779661 JRVDRDOKUFYSID-UHFFFAOYSA-N [O-][N+](=O)C1=CN=C2C=CC(OCC3=CC=CC=C3)=CC2=C1Cl
315 0.06779661 ZFKNXKOIZWOFAN-UHFFFAOYSA-N COC1=C(C)C=C2C(=C1)C(Cl)=C(C(=O)OC(C)C)S2=O
316 0.06779661 IGSPSMKFVRFYSB-UHFFFAOYSA-N CC(=O)C1=C(O)C(O)=C2C(=O)C3=C(O)C=CC(O)=C3C(=O)C2=C1
317 0.06779661 RCLKOXQUYSGLBT-UHFFFAOYSA-N OS(=O)(=O)C1=NC2=CC=CC=C2N1C1=NC2=CC=CC=C2N1
318 0.06779661 XMVUSAHFCYUAQR-UHFFFAOYSA-N COC1=CC(=CC=C1)N=C1C(Cl)C(=O)C2=C(C=CC=N2)C1=O
319 0.06779661 JJWJSIAJLBEMEN-UHFFFAOYSA-N FC(F)(F)C1(NC(=O)NC2=C1C=C(Cl)C=C2)C#CC1CC1
320 0.06779661 NDQIQDAGFAJVRK-UHFFFAOYSA-N OC(NC1=CC=CC(Cl)=C1)=NC1=CC=CC(=C1)C(F)(F)F
321 0.06779661 DGDUMIJWQJXZHG-UHFFFAOYSA-N OC(NC1=CC=C(C=C1)C(F)(F)F)=NC1=CC=CC(Cl)=C1
322 0.06779661 AVSJXTVPIHQRPY-UHFFFAOYSA-N OC1C(OC2COP(O)(=O)OC12)N1C=NC2=CN=CN=C12
323 0.06779661 UDWKLJPVRLSMID-UHFFFAOYSA-N COc1cc2oc(cc(=O)c2c(c1O)O)C12C=C(O)C(=CC2O1)O
324 0.066666667 INIZHCZYDMDIFJ-UHFFFAOYSA-N ClCc1ccc(cc1)S(=O)(=O)C1=CC(C(C=C1)(C)O)O
325 0.066666667 DAWJQBIBLLWZPV-UHFFFAOYSA-N COC1=CC(O)=C2C(=O)C(=O)C(OC2=C1)C1=CC(O)=C(O)C(O)=C1
326 0.066666667 GULAGLBFXTVQSI-UHFFFAOYSA-N COC(=C(c1c(C=O)oc(cc1=O)c1ccc(cc1)O)O)C(=O)O
327 0.066666667 MQCCJLPAZUCWNL-UHFFFAOYSA-N O=C(CN1C(=O)C2=C(SCCS2)C1=O)N1CCOCC1
328 0.066666667 DMLZEXZZNHDWLB-UHFFFAOYSA-N CCC(OS(O)(=O)=O)C(O)C1=CC2=CC=CC=C2C(=O)O1
329 0.066666667 FTGFURZVTLYXEX-UHFFFAOYSA-N CCOC(=O)C1=C(N)C2=C(S1)SC(C(=O)OCC)=C2N
330 0.066666667 JAAZKZLOZBSSET-UHFFFAOYSA-N COC(=C(c1c(C=O)occ(c1=O)c1ccc(cc1)O)O)C(=O)O
331 0.066666667 XZWPXRHZRYGXOG-UHFFFAOYSA-N CCC(C)C1=CC=C(C2=C1OC(=C2)C(C)=O)S(Cl)(=O)=O
332 0.066666667 PDJPJSBRHUTKKO-UHFFFAOYSA-N COc1cc2OC3(OC3C(=O)c2c(c1O)O)c1ccc(c(c1)O)O
333 0.066666667 MXLDGGSPFAZHTB-UHFFFAOYSA-N Oc1nc(=O)[nH]c2c1N=C(CSc1ccc(cc1)C(=O)O)CN2
334 0.066666667 JVYSHMWTBQPDAB-UHFFFAOYSA-N CCOC(=O)C(=O)C1=C(C=C(C=C1)C(F)(F)F)C(F)(F)F
335 0.066666667 ILROXFQHACCDLA-UHFFFAOYSA-N OC(CCC1=CN=CC=C1)(P(O)(O)=O)P(O)(O)=O
336 0.066666667 ILROXFQHACCDLA-UHFFFAOYSA-N OC(CCC1=CN=CC=C1)(P(O)(O)=O)P(O)(O)=O
337 0.06557377 FIHXIWFFUYRZAS-UHFFFAOYSA-N ClCC=CCOC1=CC=C(OCC=CCCl)C(=O)C=C1
338 0.06557377 ICSYMSZJRRAQKF-UHFFFAOYSA-N O=COc1cc(O)cc(c1C(=O)C(=O)c1ccc(cc1O)OC)O
339 0.06557377 RLICNMXJLDSGBU-UHFFFAOYSA-N O=COc1cc(O)c(c(c1C(=O)C(=O)c1ccc(cc1)O)O)OC
340 0.06557377 QEYNIQVETSITJH-UHFFFAOYSA-N ClC(=CC1C(C1(C)C)C(=O)OCc1cccc(c1)O)Cl
341 0.06557377 AJSKGTJKGASDBU-UHFFFAOYSA-N OC(=O)C1=C(O)C=C(NC(=S)NNC(=O)C2=CC=NC=C2)C=C1
342 0.06557377 CPNQSRFGDPPPBJ-UHFFFAOYSA-N O=CC(=Cc1oc(c2ccc(cc2)O)c(c(=O)c1C(=O)O)OC)O
343 0.06557377 QATFCLCZOLTPRR-UHFFFAOYSA-N COC(=Cc1occ(c(=O)c1C(=O)O)c1ccc(cc1O)O)C=O
344 0.06557377 XLUWISXJAWMJIM-UHFFFAOYSA-N O=CC(=Cc1oc(cc(=O)c1C(=O)O)c1ccc(c(c1)O)OC)O
345 0.06557377 WQPQKNNYJFYNJF-UHFFFAOYSA-N O=CC(C(c1c(O)cc(c2c1oc(=O)c1c2CCC1=O)O)C=O)O
346 0.06557377 RUFZXRDUZKJMSZ-UHFFFAOYSA-N OC1=CC=C2C(C1O)(O)OC=C(C2=O)c1cc2OCOc2cc1O
347 0.064516129 HQAVDPSDESVVEZ-UHFFFAOYSA-N CCC(O)C(OS(O)(=O)=O)C1=CC2=CC=CC=C2C(=O)O1
348 0.064516129 DEWAKZVFCJWGKB-UHFFFAOYSA-N O=C(C(C(=O)O)N)Nc1ccc(cc1C(=O)c1ccccc1)Cl
349 0.064516129 DRYBIXSDYODLGZ-UHFFFAOYSA-N O=CC(=Cc1occ(c(=O)c1C(=O)O)c1ccc(c(c1)O)OC)O
350 0.064516129 YKZJIRQMRCRIJX-UHFFFAOYSA-N ClCC1(O)C=CC(=CC1O)S(=O)(=O)c1ccc(cc1)C
351 0.064516129 ZPHNDDGCNOWZDH-UHFFFAOYSA-N O=CC(=Cc1oc(c2ccc(cc2)OC)c(c(=O)c1C(=O)O)O)O
352 0.063492063 ICZGVYMLCFBERD-UHFFFAOYSA-N CC(C)(C)OOC(=O)CCCCCI
353 0.063492063 AQXYDCMLEJESQS-UHFFFAOYSA-N ClCC1=CC=C(C(C1O)O)S(=O)(=O)c1ccc(cc1)C
354 0.063492063 IDOIHGKYDKVZGB-UHFFFAOYSA-N COC(=O)C(=Cc1occ(c(=O)c1C(=O)O)c1ccc(cc1)O)O
355 0.063492063 JDPQKRZMLVKLGR-UHFFFAOYSA-N O=CC(=Cc1occ(c(=O)c1C(=O)O)c1ccc(cc1O)OC)O
356 0.063492063 LWRAXFXWIOKUAY-UHFFFAOYSA-N CCOP(=S)(OCC)OC1=CC2=CC=CC=C2OC1=O
357 0.063492063 IZIUGRHOMYIOKY-UHFFFAOYSA-N OC(=O)CC1(O)c2ccccc2C(=O)CC1(C)S(=O)(=O)O
358 0.063492063 XFEILYDDCJYWMQ-UHFFFAOYSA-N ClCc1ccc(cc1)S(=O)(=O)C1=CC=C(C(C1O)O)C
359 0.0625 PAWVRINBKQMOQO-UHFFFAOYSA-N CCOC(=O)C1=CC2=Cc3ccoc3C(C2(OC1=O)O)O
360 0.0625 ZHDBXAUTBYRINR-UHFFFAOYSA-N CC1(C)CC(O)C=C(C1)[Se](=O)(=O)C1=CC=CC=C1
361 0.0625 RUZVOEVGTVTAPW-UHFFFAOYSA-N O=Cc1c(O)c(C(=O)CC(C)C)c(c(c1O)C)OS(=O)(=O)O
362 0.061538462 HTDCMAQCECAUSN-UHFFFAOYSA-N OC1OC2(C(C1O)O)C=CC(=O)c1c2ccc(c1)C(=O)O
363 0.061538462 OMHANKLPMFLITQ-UHFFFAOYSA-N O=Cc1c(OS(=O)(=O)O)c(C(=O)CC(C)C)c(c(c1O)C)O
364 0.061538462 KZEPZPOBBPTVCF-UHFFFAOYSA-N CCOC(=O)C(=O)C([Se]C1=CC=CC=C1)C(C)C
365 0.061538462 PLSOHDNBTXDHIS-UHFFFAOYSA-N O=Cc1c(O)c(C(=O)CC(C)C)c(c(c1OS(=O)(=O)O)C)O
366 0.059701493 DSGLDUXIVKDWLG-UHFFFAOYSA-N O=C1C(O)OC2(C1O)CCC(=O)c1c2ccc(c1)C(=O)O
367 0.059701493 WSDVHTOMOUBHLW-UHFFFAOYSA-N OC(=O)c1ccc2c(c1)C(=O)CCC12OC(C(C1=O)O)O
368 0.058823529 AABNVHKVVLGZCH-UHFFFAOYSA-N OC(=O)C=C1OCOC1=CC(=O)C1COc2c(C1=O)ccc(c2)O
369 0.057142857 IULRZTRLJFXJNG-UHFFFAOYSA-N O=CC(COP(=O)(OC1C(O)C(O)C(C(C1O)O)O)O)O
370 0.054794521 OHXZTAONEFVACK-UHFFFAOYSA-N OCC(OC1OC(CO)C(C(C1=O)O)O)COP(=O)(O)O
371 0.054794521 FOCDUESPIAIHPV-UHFFFAOYSA-N OCC(OC1OC(C=O)C(C(C1O)O)O)COP(=O)(O)O
372 0.054794521 OSHLAVVGTZFIIT-UHFFFAOYSA-N CC(=O)SCC(CC(=O)OCC1=CC=CC=C1)C(Cl)=O
373 0.054794521 QQBRVRUZEOXEHT-UHFFFAOYSA-N O=CC(OC1OC(CO)C(C(C1O)O)O)COP(=O)(O)O
374 0.052631579 VBMZOBKQDVCCLS-UHFFFAOYSA-N O=CC1OC(OCC(COP(=O)(O)O)O)C(C(C1O)O)O
375 0.052631579 JZISVBVIGGGOFR-UHFFFAOYSA-N OCC1OC(OCC(COP(=O)(O)O)O)C(C(=O)C1O)O
376 0.052631579 ILGUCVIIMXJLSG-UHFFFAOYSA-N OCC1OC(OCC(COP(=O)(O)O)O)C(=O)C(C1O)O
377 0.051948052 FSAZLDIEIKQKEG-UHFFFAOYSA-N CCOC(=O)CSC1=C(C#N)C(N)=C(S1)C(=O)OCC
378 0.051948052 FNGRJSOIAJAVSX-UHFFFAOYSA-N OCC1OC(OCC(COP(=O)(O)O)O)C(C(C1=O)O)O
379 0.051282051 PDFJPCCUMIGGQW-UHFFFAOYSA-N OCC1OC(OCC(COP(=O)(O)O)O)C(C(=C1O)O)O
380 0.047619048 SRVJOKGLEDRZEL-UHFFFAOYSA-N COC(=O)C(=O)CC(C(C(C(COP(=O)(O)O)O)O)O)O
381 0.033898305 NTSSJRYAMLGBMZ-UHFFFAOYSA-N COc1c(O)c(O)c2C(=O)C=C(Oc2c1O)c3ccc(O)c(O)c3
382 0.033898305 AZXDUXHNBXWISJ-GDBMZVCRSA-N OC1c2cc(O)c(O)cc2COC13Oc4cc(O)cc(O)c4C3=O
383 0.033898305 NXOHVACLBBEGJK-ZETCQYMHSA-N OC(CC(=O)O)Cc1cccc2C(=C(O)C(=O)C(=O)c12)O
384 0.033898305 SKVMWXPNGBYIFW-UHFFFAOYSA-N O=CC(=O)c1c(OC(=O)c2ccc(cc2)O)cc(c(c1O)OC)O
385 0.033898305 IJTGZYSWGOOKGD-UHFFFAOYSA-N COC1=CC2(C(C(=C1)O)(O)C(=O)c1c(O2)ccc(c1)O)O
386 0.033898305 DJFSDBDASCCQLR-UHFFFAOYSA-N ClC1=CCC(C=C1)C(c1ccccc1Cl)(c1cncnc1)O
387 0.033898305 SRBMWVVMCGUYNA-UHFFFAOYSA-N ClC1=CC=C(CC1)C(c1ccccc1Cl)(c1cncnc1)O
388 0.033898305 CUOQNJOFJXGEBH-UHFFFAOYSA-N Clc1ccc(cc1)C(C1=C(Cl)C=CCC1)(c1cncnc1)O
389 0.033898305 XYWKHBMMCAELJQ-UHFFFAOYSA-N Clc1ccc(cc1)C(C1=C(Cl)CCC=C1)(c1cncnc1)O
390 0.033898305 HDLBEQXEKXCLAR-UHFFFAOYSA-N ClC1C=CC=CC1C(c1cncnc1)(c1ccc(cc1)Cl)O
391 0.033898305 DAACCUUWNGQGGY-UHFFFAOYSA-N Clc1ccc(cc1)C(c1ccccc1Cl)(C1=CNCN=C1)O
392 0.033898305 BHNARLLDTDIPQG-UHFFFAOYSA-N Clc1ccc(cc1)C(c1ccccc1Cl)(C1=CN=CNC1)O
393 0.033898305 KZXNKZZLSIRVOP-UHFFFAOYSA-N Clc1ccc(cc1)C(c1ccccc1Cl)(C1CN=CN=C1)O
394 0.033898305 LFCUTNBXCJTWOP-UHFFFAOYSA-N O=C(Nc1cccc(c1)C(F)(F)F)NC1C=C(Cl)C=CC1O
395 0.033898305 QCSHTNCLGXNDIW-UHFFFAOYSA-N COC1=Cc2oc(cc(=O)c2C2(C1(O)O2)O)c1ccc(c(c1)O)O
396 0.033898305 YBKCQBNKQPWZPM-UHFFFAOYSA-N COC12OC1c1oc(cc(=O)c1C(=C2O)O)c1ccc(c(c1)O)O
397 0.033898305 PHNGFPPXDJJADG-UHFFFAOYSA-N OC1CC(OC1COP(=O)(O)O)n1cnc2c1nc[nH]c2=O
398 0.033898305 NYWCWALNPMLOHO-UHFFFAOYSA-N Oc1cc(ccc1O)c1oc2c(O)c(O)c(c(c2c(=O)c1O)O)C
399 0.033898305 AQIXRNSDHJAJKW-UHFFFAOYSA-N OC1=CC23OC(=C(C(=O)C3(C(=C1C)O)O2)O)c1ccc(c(c1)O)O
400 0.033898305 OEXBGSTWKBPAKB-UHFFFAOYSA-N CC1=C(O)c2c(C3C1(O)O3)oc(c(c2=O)O)c1ccc(c(c1)O)O
401 0.033898305 OCBKVZLHDLATQG-UHFFFAOYSA-N OC1=Cc2oc(c3ccc(c(c3)O)O)c(c(=O)c2C2(C1(C)O2)O)O
402 0.033898305 AQXYJJYBAHZCGU-UHFFFAOYSA-N Oc1ccc(cc1O)C12Oc3cc(O)c(c(c3C(=O)C2(O1)O)O)C
403 0.033898305 XNXNOEBPELBYBJ-UHFFFAOYSA-N Oc1cc2oc(C3=CC4(C(C=C3)(O4)O)O)c(c(=O)c2c(c1C)O)O
404 0.033898305 UOSZHDPGVGBMAI-UHFFFAOYSA-N COC1=C(OC2=CC(=CC3(C2(C1=O)O3)O)O)c1ccc(c(c1)O)O
405 0.033898305 ATMVDGZDNPBELH-UHFFFAOYSA-N COC1=C(OC23C(=C(O)C=C(C3O2)O)C1=O)c1ccc(c(c1)O)O
406 0.033898305 ANQMDFRHOSPNTP-UHFFFAOYSA-N COc1c(oc2c(c1=O)c(O)cc(c2)O)C1=CC2(C(C=C1)(O2)O)O
407 0.033898305 SHMSPOGJYSNYRW-UHFFFAOYSA-N NC(=O)N1c2cc(ccc2C=Cc2c1cccc2)OP(=O)(O)O
408 0.033898305 QDOHOOPWWFDNJE-UHFFFAOYSA-N OC1=CC(C2(C(=C1)OC(=O)c1c2cc(cc1O)O)O)(C)O
409 0.033898305 JBMOWNOMQJKRAJ-UHFFFAOYSA-N Oc1cc(O)c2c(c1)C1=C(C)C=C(C(C1(OC2=O)O)O)O
410 0.033898305 YBLIVWMQQIUYQV-UHFFFAOYSA-N COc1c(O)c(cc(c1O)O)c1cc(=O)c2c(o1)cc(cc2O)O
411 0.033898305 FTDLGSHLJYOHEJ-UHFFFAOYSA-N COc1cc(c2cc(=O)c3c(o2)cc(cc3O)O)c(c(c1O)O)O
412 0.033898305 QKSNMTWJKKYTJL-UHFFFAOYSA-N COC1=C(O)C(=CC2(C1O2)c1cc(=O)c2c(o1)cc(cc2O)O)O
413 0.033898305 KSQJWXQTBYGBGS-UHFFFAOYSA-N COC12C=C(C=C(C2(O1)O)O)c1cc(=O)c2c(o1)cc(cc2O)O
414 0.033898305 QVWSAKOWKRBPMB-UHFFFAOYSA-N COC1=C(O)C2(C(C(=C1)c1cc(=O)c3c(o1)cc(cc3O)O)O2)O
415 0.033898305 ZOMHGUYRAAUJEP-UHFFFAOYSA-N COC1=CC2(C(C(=C1)O)(O)C(=O)c1c(O2)c(O)ccc1)O
416 0.033898305 TYAWOPMKLUIREN-UHFFFAOYSA-N COc1cc(O)c(c2c1c(=O)c(O)c(o2)c1ccc(c(c1)O)O)O
417 0.033898305 NNKWBKCCAAXYLS-UHFFFAOYSA-N Oc1c(O)ccc(c1C)c1oc2c(O)c(O)cc(c2c(=O)c1O)O
418 0.033898305 XCRRGXVAUNGPPI-UHFFFAOYSA-N Cc1cc(O)c(cc1c1oc2c(O)c(O)cc(c2c(=O)c1O)O)O
419 0.033898305 KIDNVHSPPRHRTM-UHFFFAOYSA-N Cc1cc(cc(c1O)O)c1oc2c(O)c(O)cc(c2c(=O)c1O)O
420 0.033898305 DDSZVORFHKDJAB-UHFFFAOYSA-N OC1C=c2c(=CC1(O)O)occ(c2=O)c1cc2OCOc2cc1O
421 0.033898305 SVQCCVXZZDWXTK-UHFFFAOYSA-N Oc1ccc2c(c1)occ(c2=O)C1=C(O)C=C2C(C1O)(O)OCO2
422 0.033898305 VKNJHBMOFNZMBY-UHFFFAOYSA-N Oc1ccc2c(c1)occ(c2=O)C1(O)C=C2OCOC2=CC1(O)O
423 0.033898305 HFGFWRSFCIRSKH-UHFFFAOYSA-N COC1=CC2(O)Oc3cc(O)cc(c3C(=O)C2C=C1O)O
424 0.033898305 IYCWVUVIRXEEKC-UHFFFAOYSA-N COc1c(O)c(O)c2c(c1O)c(=O)cc(o2)Oc1ccc(cc1)O
425 0.033898305 VYQPQVREIACHHV-UHFFFAOYSA-N COc1c(O)cc2c(c1O)c(=O)c(c(o2)Oc1ccc(cc1)O)O
426 0.033898305 SEYUTNSCJOSKKM-UHFFFAOYSA-N OCOc1c(O)cc2c(c1O)c(=O)cc(o2)Oc1ccc(cc1)O
427 0.033898305 QVCKGFZTTYKQRA-UHFFFAOYSA-N COc1c(O)cc2c(c1O)c(=O)cc(o2)Oc1ccc(cc1O)O
428 0.033898305 FFAWCFWWBQJYGS-UHFFFAOYSA-N COc1c(O)cc2c(c1O)c(=O)cc(o2)Oc1ccc(c(c1)O)O
429 0.033898305 PLNIRXZNVDWNEZ-UHFFFAOYSA-N COC1=C(O)c2c(=O)cc(oc2C2C1(O)O2)Oc1ccc(cc1)O
430 0.033898305 VRDPHCHSEHHATE-UHFFFAOYSA-N COC12OC2(O)c2c(C=C1O)oc(cc2=O)Oc1ccc(cc1)O
431 0.033898305 DDXIBWWUIFUXGE-UHFFFAOYSA-N COc1c(O)cc2c(c1O)C(=O)C1C(O2)(O1)Oc1ccc(cc1)O
432 0.033898305 WWMBZRMTYKFPNI-UHFFFAOYSA-N COc1c(O)cc2c(c1O)c(=O)cc(o2)OC12C=CC(=CC2O1)O
433 0.033898305 QCVGKCHVNQAXFS-UHFFFAOYSA-N COc1c(O)cc2c(c1O)c(=O)cc(o2)OC1=CC=C(C2C1O2)O
434 0.033898305 WXUHEHKFQRBOHX-UHFFFAOYSA-N COc1c(O)cc2c(c1O)c(=O)cc(o2)OC1=CC2C(C=C1)(O2)O
435 0.033898305 WLZWWKPLDVHCCB-UHFFFAOYSA-N Cc1ccc(cn1)CC(P(=O)(O)O)(P(=O)(O)O)O
436 0.033898305 LHTMJBFAAIKRMP-UHFFFAOYSA-N Cc1cncc(c1)CC(P(=O)(O)O)(P(=O)(O)O)O
437 0.033898305 WYCFPZVMSVPARH-UHFFFAOYSA-N OC(P(=O)(O)O)(P(=O)(O)O)Cc1cnccc1C
438 0.033898305 JEHFIPBZIXSRIJ-UHFFFAOYSA-N COC1=CC(=CC23C1(O2)C(=O)C(=C(O3)c1ccc(c(c1)O)O)O)O
439 0.033898305 DKRQAWFIEOWKKS-UHFFFAOYSA-N COC1=CC2(O)OC2c2c1c(=O)c(c(o2)c1ccc(c(c1)O)O)O
440 0.033898305 FNHDTDQNVWUWLM-UHFFFAOYSA-N COC12OC1C(=Cc1c2c(=O)c(c(o1)c1ccc(c(c1)O)O)O)O
441 0.033898305 NDVZSAORGWPTPF-UHFFFAOYSA-N COc1cc(O)cc2c1C(=O)C1(C(O2)(O1)c1ccc(c(c1)O)O)O
442 0.033898305 AYMJRSPBIKZPHJ-UHFFFAOYSA-N Oc1cc(O)c2c(c1)occ(c2=O)C1=CC2(C(C=C1)(O)OCO2)O
443 0.033898305 WRMCMUVVFPZJGG-UHFFFAOYSA-N Oc1cc(O)c2c(c1)occ(c2=O)C1(O)C=CC2=C(C1O)OCO2
444 0.033898305 STKOHMKNAPIACG-UHFFFAOYSA-N OC1=CC2(C(C(=C1)O)(O)C(=O)C(=CO2)c1ccc2c(c1)OCO2)O
445 0.033898305 UTFFOQOWNXDNGM-UHFFFAOYSA-N OC1C2OP(=O)(O)OCC2OC1n1cnc2c1NCNC2=O
446 0.033898305 LWFFNZRCTMQWCC-UHFFFAOYSA-N OC1C2OP(=O)(O)OCC2OC1N1CNc2c1nc[nH]c2=O
447 0.033898305 ILPAYJOSERWQFF-UHFFFAOYSA-N OC1C2OP(=O)(O)OCC2OC1N1C=NC2C1N=CNC2=O
448 0.033898305 GKTJPQPPABYEGL-UHFFFAOYSA-N OC1=CC2(C(C(=C1)O)(O)C(=c1c(=C2)oc(cc1=O)C)O)O
449 0.033898305 RKINKTFHNIHWJT-UHFFFAOYSA-N OC1=CC2(C(C(=C1)C)(O)C(=O)c1c(O2)cc(cc1O)O)O
450 0.033898305 VTIZQDYZKWQBGT-UHFFFAOYSA-N OCC1OC(C(C1O)OP(=O)(O)O)n1cnc2c1ncnc2
451 0.033898305 CRMLTTUIHUGXAX-UHFFFAOYSA-N COC1=CC2(C(C=C1)(O)Oc1c(C2=O)c(O)cc(c1)O)O
452 0.033898305 LQTZRYWAVXBRBC-UHFFFAOYSA-N COc1c(O)cc2c(c1O)C(=O)C(=O)C(O2)c1ccc(c(c1)O)O
453 0.033898305 PTXJBZPMAYPUFC-UHFFFAOYSA-N OC1=CC(C(C=C1)C(=O)C(=O)c1ccc(cc1O)O)(O)O
454 0.033898305 FMVAWLWXEGAQEJ-UHFFFAOYSA-N COC1=CC23C(C(=C1)O)(O3)C(=O)C(=C(O2)c1ccc(c(c1)O)O)O
455 0.033898305 IBNDWAHZLFXAGS-UHFFFAOYSA-N COC12OC2c2c(C(=C1)O)c(=O)c(c(o2)c1ccc(c(c1)O)O)O
456 0.033898305 HKANMHVYSJQQMO-UHFFFAOYSA-N COC1=Cc2oc(c3ccc(c(c3)O)O)c(c(=O)c2C2(C1O2)O)O
457 0.033898305 BBTKNQRMNVEMQO-UHFFFAOYSA-N COc1cc2OC3(OC3(C(=O)c2c(c1)O)O)c1ccc(c(c1)O)O
458 0.033898305 GNDSANUMWYSMBD-UHFFFAOYSA-N Clc1ccc(c(c1)Cl)C(c1cncnc1)(C1CC=CC=C1)O
459 0.033898305 SNCXXDFQJLAWQB-UHFFFAOYSA-N ClC1=CC=C(C(C1)Cl)C(c1cncnc1)(c1ccccc1)O
460 0.033898305 RMNVBJCJEDRRPW-UHFFFAOYSA-N Clc1ccc(c(c1)Cl)C(c1ccccc1)(C1=CNCN=C1)O
461 0.033898305 UKANKUHRNHKZPP-UHFFFAOYSA-N Clc1ccc(c(c1)Cl)C(c1ccccc1)(C1=CN=CNC1)O
462 0.033898305 DAMJPQQBAZQMDT-UHFFFAOYSA-N Clc1ccc(c(c1)Cl)C(c1ccccc1)(C1CN=CN=C1)O
463 0.033898305 RKBPLFIBQLEBSB-UHFFFAOYSA-N Oc1cc(O)c2c(c1)oc(c(c2=O)O)c1cc(O)c(c(c1C)O)O
464 0.033898305 ZASFHSAGASJGRN-UHFFFAOYSA-N COC1=C(C=C(C2=C1OC(=C(C2=O)O)C3=CC(=C(C=C3)O)O)O)O
465 0.033898305 LNLIJHGLBXDKML-UHFFFAOYSA-N COc1c(O)c(O)c(c2c1oc(c1ccc(cc1)O)c(c2=O)O)O
466 0.033898305 IJINPHPSRSDMLL-UHFFFAOYSA-N COc1c(O)cc(c2c1oc(c1ccc(cc1O)O)c(c2=O)O)O
467 0.033898305 YIQUYQQMCPWZHV-UHFFFAOYSA-N COC1=C(O)C=C(C23C1(OC(=C(C3=O)O)c1ccc(cc1)O)O2)O
468 0.033898305 WIFXUDDVKPQHMA-UHFFFAOYSA-N COC12OC2(O)C=C(c2c1oc(c1ccc(cc1)O)c(c2=O)O)O
469 0.033898305 KSWOBLUOBXAEBG-UHFFFAOYSA-N COC1=C(O)C2OC2(c2c1oc(c1ccc(cc1)O)c(c2=O)O)O
470 0.033898305 IQIRGMFILORZQU-UHFFFAOYSA-N COc1c(O)cc(c2c1OC1(OC1(C2=O)O)c1ccc(cc1)O)O
471 0.033898305 UGZDRIXTYGVDIR-UHFFFAOYSA-N COc1c(O)cc(c2c1oc(c(c2=O)O)C12C=CC(=CC2O1)O)O
472 0.033898305 NRCULRZWMRDRPN-UHFFFAOYSA-N COc1c(O)cc(c2c1oc(C1=CC=C(C3C1O3)O)c(c2=O)O)O
473 0.033898305 HGFAWAWBYKAIII-UHFFFAOYSA-N COc1c(O)cc(c2c1oc(C1=CC3C(C=C1)(O3)O)c(c2=O)O)O
474 0.033898305 CYRXENRUDZVXSQ-UHFFFAOYSA-N COc1cc(O)c(c(c1)O)C(=O)c1cc(O)c(cc1O)O
475 0.033898305 GERMJTUOMAFORB-UHFFFAOYSA-N OC1CC2=CC3(C)CCC2(C(C1Br)(C)C)CC3Cl
476 0.033898305 DFQJVMNFHRFPTR-UHFFFAOYSA-N COc1c(O)ccc(c1O)c1oc2cc(O)cc(c2c(=O)c1O)O
477 0.033898305 MZEKIYDWQXXFQV-UHFFFAOYSA-N COc1cc(ccc1O)C1=C(O)C(=O)C23C(=CC(=CC3(O2)O)O)O1
478 0.033898305 FPUZPUKFMXJUHR-UHFFFAOYSA-N COc1cc(ccc1O)C1=C(O)C(=O)C2=C(C=C(C3C2(O1)O3)O)O
479 0.033898305 AAIOBJGRLZWMCX-UHFFFAOYSA-N COC1=C(O)C=CC2(C1O2)c1oc2cc(O)cc(c2c(=O)c1O)O
480 0.033898305 HVPHJMPVYUDLBY-UHFFFAOYSA-N COC1=C(O)C2C(C(=C1)c1oc3cc(O)cc(c3c(=O)c1O)O)O2
481 0.033898305 SVVDDEWHDWTTES-UHFFFAOYSA-N COC12C=C(C=CC2(O1)O)c1oc2cc(O)cc(c2c(=O)c1O)O
482 0.033898305 BRYWBEDHSOPFCN-UHFFFAOYSA-N Oc1cc(ccc1O)c1oc2c(C)c(O)c(c(c2c(=O)c1O)O)O
483 0.033898305 LWTPYCLRQXHSAW-UHFFFAOYSA-N Oc1c(O)ccc(c1C)c1oc2cc(O)c(c(c2c(=O)c1O)O)O
484 0.033898305 WELVMZHMYVQHFI-UHFFFAOYSA-N Cc1cc(O)c(cc1c1oc2cc(O)c(c(c2c(=O)c1O)O)O)O
485 0.033898305 DJZUUECPXYLSQV-UHFFFAOYSA-N Oc1c(C)cc(cc1O)c1oc2cc(O)c(c(c2c(=O)c1O)O)O
486 0.033898305 ASWJEVKFOSHNQA-UHFFFAOYSA-N Oc1ccc(cc1)c1coc2c(c1=O)C(=C1C(C2O)(O)OCO1)O
487 0.033898305 TVFLDZMUSRCSRG-UHFFFAOYSA-N OC1=CC=C(C(C1O)O)c1coc2c(c1=O)c(O)c1c(c2)OCO1
488 0.033898305 MCWDCZIDTUQRHK-UHFFFAOYSA-N OC1C(O)C(OC1n1cnc2c1ncnc2)COP(=O)(O)O
489 0.033898305 NMIJNMATZTVCFE-UHFFFAOYSA-N OCC1OC(CC1OP(=O)(O)O)n1cnc2c1nc[nH]c2=O
490 0.033898305 UNPBLABHXGEXOX-UHFFFAOYSA-N O=C1N=C(NC1(c1ccccc1)c1ccccc1)OP(=O)(O)O
491 0.033898305 FWXMYWSKJMWWCC-UHFFFAOYSA-N OC1=CC2(O)OC3C(C2(c2c1c1CCC(=O)c1c(=O)o2)O)C=CO3
492 0.033898305 WBSXRLIOSDXXFX-UHFFFAOYSA-N NC(=O)N1c2ccc(cc2C=Cc2c1cccc2)OP(=O)(O)O
493 0.033898305 XNZDUGBCGXYWOS-UHFFFAOYSA-N OC1C2OP(=O)(O)OCC2OC1N1C=NC2C1=NC=NC2O
494 0.033898305 LIHARZOIAGGXMC-UHFFFAOYSA-N OC1C2OP(=O)(O)OCC2OC1N1C=NC2=C(N=CNC12)O
495 0.033898305 WKPYYMMLJONJNV-UHFFFAOYSA-N OC1C2OP(=O)(O)OCC2OC1n1cnc2=C(NCN=c12)O
496 0.033898305 XBHDDWJTJGGIOB-UHFFFAOYSA-N OCC1OC(CC1O)n1cnc2c1ncnc2OP(=O)(O)O
497 0.033898305 RPBVEOKGPZUDBE-UHFFFAOYSA-N COc1ccc(c(c1O)O)c1oc2cc(O)cc(c2c(=O)c1O)O
498 0.033898305 VEDYYGUTBLNCHL-UHFFFAOYSA-N COc1cc(O)c(cc1O)c1oc2cc(O)cc(c2c(=O)c1O)O
499 0.033898305 HUCWEDKUDBBQGC-UHFFFAOYSA-N COc1ccc(cc1O)C1=C(O)C(=O)C23C(O1)(C=C(O)C=C3O)O2
500 0.033898305 KNZHAGYDTQMEMQ-UHFFFAOYSA-N COc1ccc(cc1O)c1oc2C=C(O)C3C(c2c(=O)c1O)(O)O3
501 0.033898305 ZRUNLLXACUNHSW-UHFFFAOYSA-N COc1ccc(cc1O)c1oc2c(c(=O)c1O)C(=CC1(C2O1)O)O
502 0.033898305 RUJJALXXNHDGFJ-UHFFFAOYSA-N COC1=C(O)C2C(C=C1)(O2)c1oc2cc(O)cc(c2c(=O)c1O)O
503 0.033898305 UQQZPKAKGDEOEV-UHFFFAOYSA-N COC1=C(O)C=C(C2C1O2)c1oc2cc(O)cc(c2c(=O)c1O)O
504 0.033898305 JFYUSJGQDJIDBC-UHFFFAOYSA-N COC12C=CC(=CC2(O1)O)c1oc2cc(O)cc(c2c(=O)c1O)O
505 0.033898305 QAMIAMONXQQBCU-UHFFFAOYSA-N COc1cc(O)c(c(c1)O)C(=O)c1c(O)ccc(c1O)O
506 0.033898305 ZDEFOJADJLMBCU-UHFFFAOYSA-N CC1=C2C=CN=CC2=C(C)C2=C1NC1=C2C=C(Cl)C=C1Cl
507 0.033898305 FAZPZNCEAZRGPY-UHFFFAOYSA-N CC(C)(C)C(=O)OC1=CC2=C(C=C1)N=C(S2)S(N)(=O)=O
508 0.033898305 KWVTUQYXSXCJSA-UHFFFAOYSA-N CC1=NC(=CS1)C1=CC=C(C=C1)N(CCCl)CCCl
509 0.033898305 QQCSFJHSHXIVMI-UHFFFAOYSA-N CS(=O)(=O)OCCCC1=NC2=CC=CC=C2N1S(C)(=O)=O
510 0.033898305 GTQCZMZQLQCVNV-UHFFFAOYSA-N O=C1C2=CC=CC=C2C(=O)C2=C1C=C1SC3=CC=CC=C3C1=C2
511 0.033898305 OSBXTOJUJNHUFN-UHFFFAOYSA-N FC(F)(F)C(F)(F)C(F)(F)C1=NN=NN1C1=CC=CC=C1
512 0.033898305 RBOMIUFNHOKNQK-UHFFFAOYSA-N O=C1C(SC2=CC=C3C=CC=CC3=C2)C(=O)C2=CC=CC=C2C1=O
513 0.033898305 NSYPJSPCYBZGJP-UHFFFAOYSA-N COC1=C2OC(=CC(=O)C2=C(OC)C2=C1OC=C2)C(F)(F)F
514 0.033898305 MCWDCZIDTUQRHK-FDDDBJFASA-N C1=C2C(=NC=N1)N(C=N2)[C@H]3[C@@H]([C@@H]([C@H](O3)COP(=O)(O)O)O)O
515 0.033898305 PHNGFPPXDJJADG-RRKCRQDMSA-N C1[C@@H]([C@H](O[C@H]1N2C=NC3=C2NC=NC3=O)COP(=O)(O)O)O
516 0.033898305 JMIFIYIEXODVTO-UHFFFAOYSA-N COC1=C(C=C2C(=C1O)C(=O)C(=C(O2)C3=CC(=C(C=C3)O)O)O)O
517 0.033898305 CFYMYCCYMJIYAB-UHFFFAOYSA-N COC1=CC(=CC(=C1O)O)C2=C(C(=O)C3=C(C=C(C=C3O2)O)O)O
518 0.033898305 GERMJTUOMAFORB-ZCRGAIPPSA-N C[C@@]12CC[C@@]3(C[C@@H]1Cl)C(=C2)C[C@@H]([C@@H](C3(C)C)Br)O
519 0.033898305 AHVKPVAYXFJAFV-UHFFFAOYSA-N COC1=C(O)C=CC(=C1)C1=CC(=O)C2=C(O)C(O)=C(O)C(O)=C2O1
520 0.033898305 LPRXTZCWGQZJRH-UHFFFAOYSA-N COC1=C(O)C=C2OC=C(C(=O)C2=C1)C1(O)C=C(O)C(=O)C=C1O
521 0.033898305 UJNWIZLFWVNEPH-UHFFFAOYSA-N COC1=C(O)C=C2OC=C(C(=O)C2=C1)C1=CC(O)=C(O)C(O)=C1O
522 0.033898305 KDFLUMKOOKUGBG-UHFFFAOYSA-N COC1=C(O)C=C(C(O)=C1O)C1=COC2=C(C=C(O)C(O)=C2)C1=O
523 0.033898305 FMFVVSOLAMFLBA-UHFFFAOYSA-N COC1=C(O)C=C2OC=C(C(=O)C2=C1)C1=C(O)C(O)=C(O)C=C1O
524 0.033898305 MSAWMXAMEUKDIF-UHFFFAOYSA-N CN1C(=O)C(=NOC(=O)C2=CC=C(Cl)C=C2)C2=CC=CC=C12
525 0.033898305 XDZNJKXTMSYVAM-UHFFFAOYSA-N ClC1=CC(=CC=C1)N=NC1SC(=N)N=C1C1=CC=CC=C1
526 0.033898305 CIHCETFKPWLUMJ-UHFFFAOYSA-N ClC1=CC=C(C=C1)N=NC1SC(=N)N=C1C1=CC=CC=C1
527 0.033898305 ZXTMVROSOKFATL-UHFFFAOYSA-N ClC1=CC=CC=C1N=NC1SC(=N)N=C1C1=CC=CC=C1
528 0.033898305 ZPDALSGUMJKPKN-UHFFFAOYSA-N ClC1=CC2=C(NC=C2CC2=CNC3=C2C=C(Cl)C=C3)C=C1
529 0.033898305 QDGPIDTVXHWHSE-UHFFFAOYSA-N CC1=CC=C(C=C1)C1=C(C2=CC=CC=C2)C(Cl)=NC(Cl)=N1
530 0.033898305 JZPRYVUSACDBFA-UHFFFAOYSA-N COC1=C(O)C=C(C=C1O)C1OC2=CC(O)=CC(O)=C2C(=O)C1=O
531 0.033898305 ZRCURVJXQGLLOZ-UHFFFAOYSA-N CS(=O)(=O)C1=CC=C(C=C1)C1=C(C(=O)OC1)C1=CC=C(F)C=C1
532 0.033898305 CWHUBEJZKYFWKQ-UHFFFAOYSA-N COC1=C(O)C(O)=C(C(O)=C1)C1=COC2=C(C=C(O)C(O)=C2)C1=O
533 0.033898305 BBLBWSAJIPPWMT-UHFFFAOYSA-N COC1=C(O)C=C(C(O)=C1)C1=COC2=C(O)C(O)=C(O)C=C2C1=O
534 0.033898305 ZOUBAHRISDTOBN-UHFFFAOYSA-N CN1CC(CO)C=C2C1Cc1c(Br)[nH]c3cccc2c13
535 0.033898305 FQTOUEDRUDBTFN-UHFFFAOYSA-N COC1=C(O)C=C(C(O)=C1)C1=COC2=C(C(O)=C(O)C(O)=C2)C1=O
536 0.033898305 APUSTZNOWHEAEP-UHFFFAOYSA-N COC1=C(O)C=CC(=C1)C1=C(O)C(=O)C2=C(O1)C=C(O)C(O)=C2O
537 0.033898305 XPZUKZOBRNXLND-UHFFFAOYSA-N COC1=CC(=CC(O)=C1O)C1=CC(=O)C2=C(O1)C=C(O)C(O)=C2O
538 0.033898305 RPLYPXVDZXTAOL-UHFFFAOYSA-N OC(=O)C1=CC=CC=C1C(=O)C1=CC2=C(S1)C1=CC=CC=C1C=C2
539 0.033898305 XZCMRRGNLPOCRP-UHFFFAOYSA-N OC(=O)C1=CC=CC=C1C(=O)C1=CC2=C(S1)C=CC1=CC=CC=C21
540 0.033898305 ZHWUVPRVJCKRKZ-UHFFFAOYSA-N OC(=O)C1=CC=CC=C1C(=O)C1=CC2=CC3=CC=CC=C3C=C2S1
541 0.033898305 QBFAWRDCFGNKSP-UHFFFAOYSA-N COC1=C(O)C=CC(=C1)C1=C(O)C(=O)C2=C(O1)C(O)=C(O)C=C2O
542 0.033898305 KSOJFPSYZQDMNS-UHFFFAOYSA-N NNS(=O)(=O)C1=CC=C(NC(=O)C2=CC=NC=C2)C=C1
543 0.033898305 ULCSFLXOAUZACC-UHFFFAOYSA-N NNS(=O)(=O)C1=CC=C(NC(=O)C2=CN=CC=C2)C=C1
544 0.033898305 RIQHFVSUHYHHKG-UHFFFAOYSA-N FC(F)(F)S(=O)(=O)OB(C1=CC=CC=C1)C1=CC=CC=C1
545 0.033898305 APDVUIGQEYFRET-UHFFFAOYSA-N COC1=C(O)C=C(C=C1)C1=C(O)C(=O)C2=C(O1)C(O)=C(O)C=C2O
546 0.033898305 RZOKLOALAAAKHW-UHFFFAOYSA-N COC1=C(O)C=C(C=C1)C1=C(O)C(=O)C2=C(O1)C=C(O)C(O)=C2O
547 0.033898305 STXAKVBORIZJMR-UHFFFAOYSA-N ClC1=CC2=C(C=C1)N(C(=O)NC(=O)C1=CC=CC=C1)C(=O)C2
548 0.033898305 OYLCUBJGWXJMOR-UHFFFAOYSA-N CN(C)CC1=C(C)N(C)C2=C1C1=C(C=CC(Br)=C1)C2=O
549 0.033898305 SUXQGMDQAIFPOV-UHFFFAOYSA-N COC1=C(O)C=C(O)C(=C1)C1=C(O)C(=O)C2=C(O)C=C(O)C=C2O1
550 0.033898305 BCQKWILTFJFWRE-UHFFFAOYSA-N COC1=C(O)C2=C(OC(=CC2=O)C2=CC(O)=C(O)C=C2)C(O)=C1O
551 0.033898305 XNXWWNNKDCMQFM-UHFFFAOYSA-N COC1=C2OC(=CC(=O)C2=C(O)C(O)=C1O)C1=CC(O)=C(O)C=C1
552 0.033898305 BHYYHAKNMOXHES-UHFFFAOYSA-N CC(Br)CCN1C=NC2=C1C(=O)N(C)C(=O)N2C
553 0.033898305 FCFUBOBXMHHDIW-UHFFFAOYSA-N COC1=CC(=CC(O)=C1O)C1=CC(=O)C2=C(O1)C(O)=C(O)C=C2O
554 0.033898305 HKEQVXVLTOSXLQ-UHFFFAOYSA-N C1(O)=CC2OC(C3C=C(O)C(OC)=C(O)C=3)=C(O)C(=O)C=2C(O)=C1
555 0.033898305 UAWJKNSHTBUEBX-UHFFFAOYSA-N CC1N=NC(=O)C(=C1C1=CC=C(Cl)C=C1)C1=C(F)C=CC=C1F
556 0.033898305 BMYUPCGNUPHBOS-UHFFFAOYSA-N Oc1cc(O)c2c(c1)occ(c2=O)C1=CC2=C(C(C1O)O)OCO2
557 0.033898305 IAPYZWUUNHNISV-UHFFFAOYSA-N CNC1=C(Br)C=C(CC2=NC3=CC=CC=C3C2)C=C1
558 0.033898305 QRNXQIFHEBSRHA-UHFFFAOYSA-N NC(CC(N)=O)C1=CC=C(O1)C1=CC(=CC=C1Cl)C(F)(F)F
559 0.033898305 QZAXKZRZMAXPSF-UHFFFAOYSA-N C1(O)=CC2OC(C3C=C(O)C(O)=CC=3)=C(OC)C(=O)C=2C(O)=C1O
560 0.033898305 RDWZPNVINKWTMP-UHFFFAOYSA-N CC(C)(C)C(=O)OC1=CC2=C(SC(=N2)S(N)(=O)=O)C=C1
561 0.033898305 AFVIGTXOPSJUAS-UHFFFAOYSA-N C1(O)=CC2OC(C3C=C(O)C(O)=CC=3)=C(O)C(=O)C=2C(OC)=C1O
562 0.033898305 NJNWJNSULVNMQF-UHFFFAOYSA-N C1(OC)=CC2OC(C3C=C(O)C(O)=CC=3)=C(O)C(=O)C=2C(O)=C1O
563 0.033898305 RIWPMDMBMTUYEB-UHFFFAOYSA-N CC1C=NC(=O)C(=C1Sc1nc(C)cc(C)n1)[N+]([O-])=O
564 0.033898305 XNUKHLCQCQMMGN-UHFFFAOYSA-N OC(=O)C1=CC=C(C=C1)C(=O)C1=CC2=C(SC3=CC=CC=C23)C=C1
565 0.033898305 WLHKPDQFOBROCS-UHFFFAOYSA-N C1(O)=C(O)C2OC(C3C=C(O)C(O)=CC=3)=C(OC)C(=O)C=2C(O)=C1
566 0.033898305 UMZXFBIHFDLFCP-UHFFFAOYSA-N C1(OC)=C(O)C2OC(C3C=C(O)C(O)=CC=3)=C(O)C(=O)C=2C(O)=C1
567 0.033898305 AZXDUXHNBXWISJ-UHFFFAOYSA-N C12C(=O)C3(OCC4C=C(O)C(O)=CC=4C3O)OC=1C=C(O)C=C2O
568 0.033898305 RFRFFCISKHQSNU-UHFFFAOYSA-N CC(C)C1=C(SC2=CC(Cl)=CC(Cl)=C2)N(C)C(C)=N1
569 0.033898305 FRPGFISFRQSZDS-UHFFFAOYSA-N CC1=NC2=C(N1)C=C(SC1=NC3=C(N1)C=C(Cl)C=C3)C=C2
570 0.033898305 RBDOGFBFMZEMBK-UHFFFAOYSA-N CC(C)(CCl)C(SC1=CC=C(Cl)C=C1)N1C=CN=C1
571 0.033898305 RMFHPRCFMMQBLM-UHFFFAOYSA-N NC1=C2C=CC(Cl)=CC2=NC(C=CC2=CC=CC=C2Cl)=C1
572 0.033898305 FGWWWUNZNJEQQX-INIZCTEOSA-N COC(=O)C1(O)C(=O)C(=COC2=C1C(=O)c3c(O)cccc3O2)C
573 0.033898305 QBMHJWIXERTJQL-ZCRGAIPPSA-N CC12CCC3(CC1Cl)C(=CC(O)C(Br)C3(C)C)C2
574 0.033898305 BIMBRUOZIUMAJG-UHFFFAOYSA-N CN1C(NS(=O)(=O)C2=CC=C(C=C2)[N+]([O-])=O)=NC2=CC=CC=C12
575 0.033898305 MOZVYXCDJRKVLA-UHFFFAOYSA-N CC(=O)OC1=CC(=O)c2c(OC(=O)C)ccc(OC(=O)C)c2C1=O
576 0.033898305 INMHQYLZHMWSAJ-UHFFFAOYSA-N COC1=C(OC)C=C(C=C1)N1C(=O)NC2=C(C=CC(Cl)=C2)C1=O
577 0.033898305 QUHROOHGMYKZRU-UHFFFAOYSA-N COc1c(O)cc2C(=O)C(=C(Oc2c1O)c3ccc(O)c(O)c3)O
578 0.033898305 HYWGYRFAZLZDKX-GJZGRUSLSA-N Cc1cc(C)c2CCC(C)(Cl)C(Br)Cc2c1C
579 0.033898305 AIHGXPKGNHATFH-UHFFFAOYSA-N COC1=C(OC)C=C(C#N)C(NC(=O)C2=C(O)C=CC(Cl)=C2)=C1
580 0.033898305 GABIQQGMLHBSMD-UHFFFAOYSA-N ClCC1=C(C2=C(C=CC(Cl)=C2)N1CC#N)C1=CC=CC=C1
581 0.033898305 DLRNXHUHGSQEEZ-UHFFFAOYSA-N CCC1=NC2=C(C(Cl)=CC=C2)C(=O)N1C1=C(C)C=C(Cl)C=C1
582 0.033898305 FOQIAMHLCXUKND-UHFFFAOYSA-N ClC1=CC=C(C=C1)C(C1=CC=C(Cl)C=C1)C1=CN=CN=C1
583 0.033898305 XWYALFBRRWGPHW-UHFFFAOYSA-N CC1N=C(C2=CC=CC=C2Cl)C2=C(C=CC(Cl)=C2)N(C)C1=O
584 0.033898305 YADNTCMCRQXRRP-UHFFFAOYSA-N ClC1=CC=C(C=C1)C(C1=CN=CN=C1)C1=CC=CC=C1Cl
585 0.033898305 FDZWITNVDGBQOL-UHFFFAOYSA-N OC(=NC1=CC=CC2=CC=CC=C12)N1CCCC(Br)C1
586 0.033898305 CFCHRLUZDGKQII-UHFFFAOYSA-N COc1ccc(cc1)C2=C(O)C(=O)c3c(O)c(O)c(O)c(O)c3O2
587 0.033898305 JUGBAJMHADCTKI-UHFFFAOYSA-N COC1=C(Oc2c(O)c(O)c(O)c(O)c2C1=O)c3ccc(O)cc3
588 0.033898305 GERMJTUOMAFORB-JVSQWTDWSA-N CC1(C)C(Br)C(O)CC2=CC3(C)CCC12CC3Cl
589 0.033898305 YHINMWDDTVACOY-UHFFFAOYSA-N OC1=NC(CC2=CC=C(O)C=C2)C(=O)N1C1=C(O)C=CC(Cl)=C1
590 0.033898305 FQIANOQFIMBJHB-UHFFFAOYSA-N CC1=CC(C)=C(C=C1)N1C(C)=NC2=C(C=C(Cl)C=C2Cl)C1=O
591 0.033898305 GFNMCJGABJMVFQ-UHFFFAOYSA-N OC1(N2CCCN=C2C2=CC=CC=C12)C1=CC(Cl)=C(Cl)C=C1
592 0.033898305 FGWWWUNZNJEQQX-MRXNPFEDSA-N COC(=O)[C@]1(O)C(=O)C(=COC2=C1C(=O)c3c(O)cccc3O2)C
593 0.033898305 OLEZSRAOQOUXOE-HVEUFLKGSA-N C[C@]12O[C@H]3[C@H](Oc4cc(O)cc(O)c4C3=O)[C@H]1CC(=O)O2
594 0.033898305 MMKWDXZNOCOTAU-UHFFFAOYSA-N COC1=CC(OC)=C(C=C1Cl)N=C(O)C1=CN=CC=C1
595 0.033898305 ALWSRDVAPSKHSV-UHFFFAOYSA-N OC1(CC2=CC=CC=C2C2=NCCN12)C1=CC(Cl)=C(Cl)C=C1
596 0.033898305 MRYHNERJCXUYSM-UHFFFAOYSA-N OC1(CC2=CC=CC=C2C2=NCCN12)C1=C(Cl)C=C(Cl)C=C1
597 0.033898305 PEKVXUBDORIMOH-JTQLQIEISA-N CC(=O)C[C@H](O)C1=COc2cc(O)cc(C(=O)O)c2C1=O
598 0.033898305 VDFOHPZYWVBCGL-UHFFFAOYSA-N COC(=O)c1cc(O)c(O)c2Oc3cc(OC)cc(O)c3C(=O)c12
599 0.033898305 QNAWHIWHVLJJAZ-UHFFFAOYSA-N CN1C=NC(=C1S(=O)(=O)NC1=CC=CC2=CC=CC=C12)N(=O)=O
600 0.033333333 YDOHYACRQHRUBT-UHFFFAOYSA-N Clc1ccc(c(c1)Cl)C(c1cncnc1)(C1=CC=CCC1)O
601 0.033333333 JVEKSKOMNIEJDU-UHFFFAOYSA-N COc1c(O)cc(c2c1OC(c1ccc(c(c1)O)O)C(=O)C2=O)O
602 0.033333333 XXNLERXBDGNAQL-UHFFFAOYSA-N O=CC(=O)c1c(cc(cc1O)O)OC(=O)c1ccc(c(c1)O)OC
603 0.033333333 FWXAIGCSRISBQF-UHFFFAOYSA-N ClC1=CCC(C(=C1)Cl)C(c1cncnc1)(c1ccccc1)O
604 0.033333333 DETLSZJYZYIKSS-UHFFFAOYSA-N ClC1CC=C(C=C1)C(c1ccccc1Cl)(c1cncnc1)O
605 0.033333333 HHMCHPCOYIDDBR-UHFFFAOYSA-N Oc1ccc2c(c1)occ(c2=O)C1=C(O)C(C2(C(=C1)OCO2)O)O
606 0.033333333 QSGUEFWVOMFIHR-LURJTMIESA-N OC(CC(=O)O)CC1=C(O)C(=O)c2c(O)cccc2C1=O
607 0.033333333 RNVDJCXVJLJYCE-UHFFFAOYSA-N O=COc1cc(O)cc(c1C(=O)C(=O)c1ccc(c(c1)O)OC)O
608 0.033333333 AAQWNCGCNUQGMA-UHFFFAOYSA-N CCOC1(CBr)N2N(C=CC2=NN=C1C)C(C)=O
609 0.033333333 KSDXNGIYASUDMF-UHFFFAOYSA-N CCCC1=NC(=S)N(C(=O)C1)C1=NC=C(C=C1)[N+]([O-])=O
610 0.033333333 JAWPEHWKWCNGMN-UHFFFAOYSA-N Clc1ccc(c(c1)Cl)C(c1cncnc1)(C1=CCCC=C1)O
611 0.032786885 NICKPTPNIMHUHB-DQUBFYRCSA-N [H][C@]1(COP(O)(O)=O)O[C@]([H])(N2C=NC3=NC=NC=C23)[C@]([H])(O)[C@]1([H])O
612 0.032786885 RIFURDCFPFBBNY-UHFFFAOYSA-N CCOC(=O)C(C)(C)OCCCCI
613 0.032786885 BRUCCJIULHOKHP-UHFFFAOYSA-N O=C(Nc1cc(Cl)ccc1O)NC1C=CC=C(C1)C(F)(F)F
614 0.032786885 FQMMTONTMZOVES-UHFFFAOYSA-N OCC1OC(C(C1OP(=O)(O)O)O)n1cnc2c1ncnc2
615 0.032786885 CWIBDNWCEYQMEK-UHFFFAOYSA-N O=CC(=O)c1c(cc(cc1O)O)OC(=O)c1ccc(c(c1)OC)O
616 0.032786885 UDSBAALKVHGVPL-UHFFFAOYSA-N FC(F)(F)C1(OC(CC2=CC=CC=C2)C(=O)O1)C(F)(F)F
617 0.032786885 QOOMWNHZHSUCEG-UHFFFAOYSA-N COC1=CC23OC(=CC(=O)C3(C(=C1O)O)O2)c1ccc(c(c1)O)O
618 0.032786885 OFBRDWNUNIHIIR-UHFFFAOYSA-N ClC1CC=C(C(=C1)Cl)C(c1cncnc1)(c1ccccc1)O
619 0.032786885 HOJMCBMXHWZNKX-UHFFFAOYSA-N CS(=O)(=O)OCCOC1=CC=CC=C1OCC(F)(F)F
620 0.032786885 YMPAILZZZMECHW-UHFFFAOYSA-N NS(=O)(=O)C1=CC(F)=C(C=C1)S(=O)(=O)CCCO
621 0.032258065 RKYMCPUQQKLZEK-UHFFFAOYSA-N CCCS(=O)(=O)C1=C(C=CC=C1OCC(F)F)C(F)(F)F
622 0.032258065 FHSDRLZCOMDRLL-UHFFFAOYSA-N OC1(OC(CC1=O)(C(F)(F)F)C(F)(F)F)C1=CC=CC=C1
623 0.032258065 WPIVGWLZQSTIIN-UHFFFAOYSA-N COC1=CC=C(C=C1)C1OC2=C(O)C(O)=C(O)C(O)=C2C(=O)C1=O
624 0.032258065 HQGMHPOFWIHRFJ-UHFFFAOYSA-N O=C(Nc1cc(Cl)ccc1O)NC1=CC(CC=C1)C(F)(F)F
625 0.032258065 RQVNYTIXCPQRMQ-UHFFFAOYSA-N O=C(Nc1cc(Cl)ccc1O)NC1=CC(=CCC1)C(F)(F)F
626 0.031746032 JICWGESSWHEKDW-ZETCQYMHSA-N OC(CC(=O)O)CC1=CC(=O)c2c(O)c(O)ccc2C1=O
627 0.031746032 WYOWYUFYWZWWCA-RXMQYKEDSA-N CC1CC(=O)C2=C(O1)c3c(OC2)cc(O)c(O)c3C(=O)O
628 0.031746032 SZHNFUZDNHJYMS-UHFFFAOYSA-N CCCCCCCCOC(=O)OCI
629 0.031746032 NLXARTPLXPLIMZ-UHFFFAOYSA-N COC(=O)c1cc(OCCCS(O)(=O)=O)cc(c1)C(=O)OC
630 0.03125 ALPKPCMZVFLRTQ-UHFFFAOYSA-N CCCC1=NC(SC2=NC=C(C=C2)[N+]([O-])=O)=NC(=O)C1
631 0.03125 NWMKFCKQPHUEBT-YYRQZUAOSA-N OC1=COC(=O)C(C1)OC(=O)C=Cc2cc(O)cc(O)c2
632 0.030769231 SFBOJAKJAHUDCU-UHFFFAOYSA-N COC(=C(C=C1OC=C(C(=O)C1=O)c1ccc(cc1)O)O)C(=O)O
633 0.03030303 WARMLRNESQSSRS-UHFFFAOYSA-N CCCCCC(=O)OC1=C(Cl)C=C(C=C1Cl)C(=O)OCC
634 0.029850746 QSMNBYDYMWRZTN-JURCDPSOSA-N CC1(Cl)CC(O)C2(CC1Br)C(=C)CC=CC2(C)C
635 0.029850746 QSMNBYDYMWRZTN-NZBPQXDJSA-N C[C@@]1(C[C@@H]([C@@]2(C[C@@H]1Br)C(=C)CC=CC2(C)C)O)Cl
636 0.029850746 QSMNBYDYMWRZTN-UHFFFAOYSA-N OC1CC(C)(Cl)C(CC21C(=C)CC=CC2(C)C)Br
637 0.029850746 XLULAHUSISUCLP-UHFFFAOYSA-N OCC(COP(=O)(OC1C2OC1(O)C(C(C2O)O)O)O)O
638 0.029850746 BFXIVAVXVMGWII-CNSWMUILSA-N C1C(=O)CC(C)(C)[C@]2(CC[C@@](Cl)(Br)C(C)C2)C=1C
639 0.029850746 AWHQQQNMQNXHBP-UHFFFAOYSA-N CCOP(=S)(OC(C)C)OC1=CC(=O)N(C)N=C1
640 0.029850746 QSMNBYDYMWRZTN-VIRABCJISA-N CC1(Cl)CC(O)C2(CC1Br)C(=C)CC=CC2(C)C
641 0.029411765 YQRPLIYLAILJBX-UHFFFAOYSA-N OCC1OC(CC1O)N1C=C(C2SCCS2)C(=O)NC1=O
642 0.029411765 OHHSMCFCKBDNSK-UHFFFAOYSA-N CC1C=C(Br)C(C2(C1=O)CCC(CC2)(C)Cl)(C)C
643 0.029411765 YSIQVEHYVIFPSR-UHFFFAOYSA-N OCC(=O)COP(=O)(OC1C(O)C(O)C(C(C1O)O)O)O
644 0.029411765 LNLANZSKAMSCGB-UHFFFAOYSA-N OCC(COP(=O)(OC1C2OC(C1O)(C(C2O)O)O)O)O
645 0.028985507 ZPNUWFLOGQMWEM-UHFFFAOYSA-N OCC(COP(=O)(OC1C(O)C(O)C(C(=O)C1O)O)O)O
646 0.028985507 WJJNBUYCHIEKKS-UHFFFAOYSA-N OCC(COP(=O)(OC1C(O)C(O)C(=C(C1O)O)O)O)O
647 0.028985507 GECAZCNCKNSQDA-UHFFFAOYSA-N OCC(COP(=O)(OC1C(O)C2OC1(O)C(C2O)O)O)O
648 0.028985507 KYNLQCDQASBEJG-UHFFFAOYSA-N OCC(COP(=O)(OC1C(O)C(O)C(=O)C(C1O)O)O)O
649 0.028985507 JFXQEBGDIMVJDC-UHFFFAOYSA-N OCC(COP(=O)(OC1C(O)C(O)C(C(C1=O)O)O)O)O
650 0.028985507 IRFIIWHGOIYMIF-UHFFFAOYSA-N OCC(COP(=O)(OC1C(O)C(O)C(C(=C1O)O)O)O)O
651 0.028571429 AOCXQJSHHUIKPB-AEGPPILISA-N CC1=CC(=O)CC(C)(C)C12CCC(C)(Br)C(Cl)C2
652 0.028571429 HUEHBYCLTKTTRM-BPLDGKMQSA-N CC1=CC(=O)CC(C)(C)C12CCC(C)(Cl)C(Br)C2
653 0.028169014 LWMNCQZHEVOUMB-UHFFFAOYSA-N OCC1OC(OCC(=O)COP(=O)(O)O)C(C(C1O)O)O
654 0.027777778 DWGGTGWTLQATOQ-UHFFFAOYSA-N CC1C=CC(C2(C1=O)CCC(C(C2)Br)(C)Cl)(C)C
655 0.02739726 IOVADXHXZYNGPA-UHFFFAOYSA-N OCC(OC1OC(CO)C(C(=O)C1O)O)COP(=O)(O)O
656 0.02739726 YUZJNFNKZBUDCM-UHFFFAOYSA-N CN=C(S)N=NCCSCCN=NC(S)=NC
657 0.027027027 WTVZLLFBSXDJDG-UHFFFAOYSA-N OCC(OC1OC(CO)C(=O)C(C1O)O)COP(=O)(O)O
658 0.026666667 DZYTZFVTJUGWQQ-UHFFFAOYSA-N OCC(OC1OC(CO)C(=C(C1O)O)O)COP(=O)(O)O
659 0.026666667 VICBVUFDSJMOIM-UHFFFAOYSA-N OCC(OC1OC(CO)C(C(=C1O)O)O)COP(=O)(O)O
660 0.026666667 AQRFFVSFNIGQBL-UHFFFAOYSA-N CCOP(=O)(OCC)OC1=CCCOC2=C1C=CC(Cl)=C2
661 0.025316456 YURPDQPKPPKOOI-UHFFFAOYSA-N OCC1OC(OCC(COP(=O)(O)O)O)C(=C(C1O)O)O
662 0.024691358 DRYHEBJYIPWIDT-UHFFFAOYSA-N CCOP(=O)(OCC)SCN1N=C(C)C=CC1=O
663 0.024390244 HZKGRCIKQBHSNA-UHFFFAOYSA-N OC1CC(=C)C2(C(C1Br)(C)C)CCC(=C(C2)Cl)C
664 0.024096386 HZKGRCIKQBHSNA-UMVBOHGHSA-N CC1=C(Cl)CC2(CC1)C(=C)CC(O)C(Br)C2(C)C
665 0.024096386 HZKGRCIKQBHSNA-YDHLFZDLSA-N CC1=C(Cl)CC2(CC1)C(=C)CC(O)C(Br)C2(C)C
666 0.024096386 HZKGRCIKQBHSNA-NFAWXSAZSA-N CC1=C(Cl)C[C@@]2(CC1)C(=C)C[C@@H](O)[C@@H](Br)C2(C)C
667 0.024096386 HZKGRCIKQBHSNA-KCQAQPDRSA-N CC1=C(C[C@]2(CC1)C(=C)C[C@@H]([C@@H](C2(C)C)Br)O)Cl
668 0 JSWCZLPSXXKPEM-UHFFFAOYSA-N COC1=CC([N+]#N)=C(C=C1C)N=NC1=CC=C(C=C1Cl)[N+]([O-])=O
669 0 ZHYPXNABOJKUOX-UHFFFAOYSA-N COc1c2C=C(C(=O)O)C(Oc2c2c(c1OC)occ2)O
670 0 JSWCZLPSXXKPEM-UHFFFAOYSA-N COC1=CC([N+]#N)=C(C=C1C)N=NC1=CC=C(C=C1Cl)[N+]([O-])=O
671 0 IIMHFJOYSGKNFB-UHFFFAOYSA-N ClC1=CC=CC(=C1)C(=O)C1=CC=C(C=C1)C1=CC=CC=C1
672 0 WWHFPJVBJUJTEA-UHFFFAOYSA-N CON\C=N\C1=CC(OCC#C)=C(OCC#C)C(Cl)=C1
673 0 RRUBTTPZXBJXOE-UHFFFAOYSA-N NC1=CC=C(N=NC2=CC=C(C=C2)S(O)(=O)=O)C(N)=C1
674 0 WLNUVFGUVQPYIF-UHFFFAOYSA-N CC(=O)NC1=CC=C(C=C1)S(=O)(=O)NC1=NC=CN=C1
675 0 HHMBLIVHBTZFJR-UHFFFAOYSA-N COC1=C(O)C(O)=C2C(=O)C(C(C)=O)=C(C)C(O)=C2C1=O
676 0 INYHLAYOOFHUNE-UHFFFAOYSA-N ClC1=CC2=C(CCN(CC3=CC=CC=C3Cl)C2)S1
677 0 TZKDKKHSIYNFRY-UHFFFAOYSA-N OS(=O)(=O)NNC1=CC=C(C=C1)N=NC1=CC=CC=C1
678 0 XTSYWNMFJLRCLW-UHFFFAOYSA-N O=P1(C2=CC=CC=C2)C2=CC=CC=C2OC2=CC=CC=C12
679 0 CUVGRCJIOIDICM-UHFFFAOYSA-N COC1(O)C=Cc2c(C1O)c(=O)c1c(o2)cc(cc1O)O
680 0 NEPTWAQYEVHMNF-UHFFFAOYSA-N COC1=Cc2c(C(C1O)O)oc1c(c2=O)c(O)cc(c1)O
681 0 FGIWFCGDPUIBEZ-UHFFFAOYSA-N CCC1=NC(=CC(=N1)OP(=S)(OC)OC)OCC
682 0 ULUIEXJNXPINDR-UHFFFAOYSA-N CCOP(=O)(OCC)OC1=CC(C)=C(Cl)C(C)=C1
683 0 WVBQZATWOPOAER-UHFFFAOYSA-N COc1ccc2c(c1)C(=O)C1(C(O2)(O)C=C(C=C1O)O)O
684 0 QWQBIQMISUFIRN-UHFFFAOYSA-N O=S(=O)(C1=CC2=CC=CC3=C2C1=CC=C3)C1=CC=CC=C1
685 0 VSJZSGXKNZYQPR-UHFFFAOYSA-N FC1=CC=C(C=C1)P(=O)(C1=CC=C(F)C=C1)C1=CC=C(F)C=C1
686 0 SSVFYLKCBKOTEX-UHFFFAOYSA-N COc1ccc2c(c1)c(=O)c1c(o2)C=C(C(C1(O)O)O)O
687 0 HQRBNMAPONQOJI-UHFFFAOYSA-N CCOC(=O)C1=CC=C(NC(=O)NC2=NN=CS2)C=C1
688 0 XMTPXWTWDMYUJY-UHFFFAOYSA-N OC1=CC=CC2=C1C(=O)C(SC1=CC3=CC=CC=C3C=C1)=CC2=O
689 0 DQDZQHMCPDUUPC-UHFFFAOYSA-N COC1=NC(=NC(=C1)[N-]S(=O)(=O)C2=CC=C(C=C2)N)OC.[Na+]
690 0 ZGZWZMZCXRDVGX-UHFFFAOYSA-N OC1CC2=C(O)C3=C(C(O)=C2C(O)C1O)C(=O)C=CC3=O
691 0 ADMWHHYBGDVNRO-UHFFFAOYSA-N CC(=O)C(Cl)C(=O)C1C(C)=NN(C1=O)C1=CC=CC=C1
692 0 VCEPBNDYZZBYQS-UHFFFAOYSA-N ClC1=CC=CC=C1C=CC(=O)C1=CC=CC2=CC=CC=C12
693 0 OVQABVAKPIYHIG-UHFFFAOYSA-N O=S(=O)(NS(=O)(=O)C1=CC=CC=C1)C1=CC=CC=C1
694 0 HWNQACFIPKXGDV-UHFFFAOYSA-N CC1=NC(=CS1)C1=CC=C(C=C1)S(=O)(=O)CC(O)=O
695 0 OVQABVAKPIYHIG-UHFFFAOYSA-N O=S(=O)(NS(=O)(=O)C1=CC=CC=C1)C1=CC=CC=C1
696 0 MKJNFWGCCSLHTD-UHFFFAOYSA-N COC1=CC(OC)=C(O)C2=C1C(=O)C(C(C)=O)C(=O)C2=O
697 0 PQUYHAFBSCVMCF-UHFFFAOYSA-N COC1=C(OC)C2=C(C(O)=C1)C(=O)C(C(C)=O)C(=O)C2=O
698 0 SVGCMFAUEMNOAD-UHFFFAOYSA-N CC(=O)C1=CC=C(S1)C(C)(C)C1=CC=C(S1)C(C)=O
699 0 FQALSYKXWIIZBM-UHFFFAOYSA-N COC1=CC(OC)=C(NC(=O)C2=C(Cl)N=CC=C2)C=C1
700 0 VQEIJJHEAFTVHY-UHFFFAOYSA-N ClC1=C(N2CCOCC2)C(=O)N(C1=O)C1=CC=CC=C1
701 0 UXSHHFPUCBARLA-UHFFFAOYSA-N CCOC(=O)C1=C(NC(=O)NC2=CC=CC=C2)SN=N1
702 0 GYLDAZCRYBOLCY-UHFFFAOYSA-N CN(C)C1=CC=CC2=C(Br)C=CC(N(C)C)=C12
703 0 XOHZJDVTZJWXOY-UHFFFAOYSA-N COc1ccc2c(c1)c(=O)c1c(o2)C(O)C(C=C1O)(O)O
704 0 DMYKUNDPNNRJFU-UHFFFAOYSA-N OC1=CC2(C(C(=C1)O)(O)C(=O)c1c(O2)cc(cc1C)O)O
705 0 ZXDUIUQFWPZFRC-UHFFFAOYSA-N ClC1=CC=CC=C1C=CC(=O)C1=CC2=CC=CC=C2C=C1
706 0 RHTMEARSBMFACG-UHFFFAOYSA-N OC1=Cc2oc3cc(O)cc(c3c(=O)c2C(C1O)(O)O)C
707 0 RMDFXHNYCGZJPT-UHFFFAOYSA-N COC(=O)C1=C(N)C(=CS1)S(=O)(=O)C1=CC=CC=C1
708 0 QBQIFKZYWSTJHN-UHFFFAOYSA-N Oc1cc(C)c2c(c1)oc1c(c2=O)C(=CC(C1O)(O)O)O
709 0 WXEOEECZHYYPAS-UHFFFAOYSA-N ClC1=CC=C(C=CC(=O)C2=CC=CC3=CC=CC=C23)C=C1
710 0 RTSRWKKZGOXSNC-UHFFFAOYSA-N CC1=CC=C(C=C1)S(=O)(=O)CCSC1=CC=CC=C1
711 0 OLBQNZRPTJQQRR-UHFFFAOYSA-N OC1=Cc2oc3cc(O)cc(c3c(=O)c2C(C1O)(C)O)O
712 0 CVXCDLQQGXGGMC-UHFFFAOYSA-N COc1cc(cc(c1)O)Oc1cc(O)c(cc1C(=O)O)O
713 0 UXUPZSJQKUQVSL-UHFFFAOYSA-N Oc1ccc(cc1)C1=COC2(C(C1=O)(O)C(=C1C(=C2)OCO1)O)O
714 0 DOSQXDPMQNFOHS-UHFFFAOYSA-N COC(=O)C1=C(NS(=O)(=O)C2=CC=CC=C2)C=CS1
715 0 GXLSLALMQRHJPY-UHFFFAOYSA-N OC(NS(=O)(=O)C1=CC=CC=C1)C(=O)C1=CC=CS1
716 0 VPXFQXYYNWTVCG-UHFFFAOYSA-N ClC1=C(Cl)C=C(C=C1)C(=O)NCCC1=CNC2=CC=CC=C12
717 0 VYVIEMRRKREZJX-UHFFFAOYSA-N COc1cc2OC3(O)C=C(O)C(=CC3C(=O)c2c(c1)O)O
718 0 YHEZOPIAESEIIK-UHFFFAOYSA-N CN(C)N=CC1=CC=C(O1)C1=CC=C(Cl)C(=C1)C(O)=O
719 0 MQOSXXYPOPICKM-UHFFFAOYSA-N CC1N=NC(N=NCC2=C(Cl)C=CC=C2Cl)=NC1=O
720 0 PNWHAQLXOBZRPB-UHFFFAOYSA-N Oc1cc(O)c2c(c1)oc1c(c2=O)C(=CC(C1O)(O)O)C
721 0 BRKKNJKJMYIDIO-UHFFFAOYSA-N OC1=Cc2cc3oc(C)cc(=O)c3c(c2C(C1O)(O)O)O
722 0 FIPQFGZERUOHKY-UHFFFAOYSA-N CC1=CC(=O)C2(C(=Cc3c(C2(O)O)c(O)cc(c3)O)O1)O
723 0 VVARYUWYIBOSRY-UHFFFAOYSA-N NS(=O)(=O)C1=CC=C(C=C1)N=NC1CC(=N)C=CC1=O
724 0 DRJLSLKYRGSLML-UHFFFAOYSA-N COC1=CC(C=NN2C(=S)N=NC(C)C2=O)C=CC1=O
725 0 VBAKJPZAFRRACE-UHFFFAOYSA-N Cc1cc(=O)c2c(o1)cc1c(c2O)C(=CC(C1O)(O)O)O
726 0 NMUYDVZODDWEDX-UHFFFAOYSA-N CC1=CC(=O)C2=C(O)c3c(C(C2(O1)O)O)cc(cc3O)O
727 0 GGFLQKFUAHQMLI-UHFFFAOYSA-N NC1=C(C(=C(F)C(C#N)=C1C#N)C(F)(F)F)C(F)(F)F
728 0 UQVXHFOYDTZURL-UHFFFAOYSA-N COc1cc(cc(c1O)c1cc(O)cc(c1O)O)C(=O)O
729 0 HPEJZTJRNKLCDE-UHFFFAOYSA-N COc1cc(O)cc(c1O)c1cc(cc(c1O)O)C(=O)O
730 0 XPXSHYDVGZOGJH-UHFFFAOYSA-N Cn1c2cccc(c2[nH]c2c1cccc2)OP(=O)(O)O
731 0 FCPVVSGEWGPHMO-UHFFFAOYSA-N [N-]=[N+]=NC(=O)C1=CC=CC=C1N1C(=O)C2=CC=CC=C2C1=O
732 0 LCICRFUIFZQWDE-UHFFFAOYSA-N BrC1=CC=C(C=C1)C1=CNC(=C1)C1=CC=CC=C1
733 0 JCXOJXALBTZEFE-UHFFFAOYSA-N CN1CCCC1CC1=CNC2=CC=C(Br)C=C12
734 0 XHOPBHZEPAXEKI-UHFFFAOYSA-N CN(CC1=CC=C(Br)C=C1)C1=CC=C(NC(C)=O)C=C1
735 0 MNPIOLHGKBJMKS-UHFFFAOYSA-N COC1=CC2(C(C(=C1)O)C(=O)c1c(O2)c(O)ccc1O)O
736 0 OYSQMIMYLDOZFF-UHFFFAOYSA-N COc1cc2OC3(O)C(=CC=C(C3C(=O)c2c(c1)O)O)O
737 0 IBMLTRJYQAMYIG-UHFFFAOYSA-N CC1=C(C2=C(S1)C1=CC=CC=C1OC2=O)C1=CC=CC=C1
738 0 KHXRKTPEJVREKO-UHFFFAOYSA-N COc1cc(O)c(c(c1)Oc1cc(O)ccc1O)C(=O)O
739 0 PRIZRAATTSDVKR-UHFFFAOYSA-N FC(Br)=C(CCC1=CC=CC=C1)CCC1=CC=CC=C1
740 0 DIDCTXIIGKMBID-UHFFFAOYSA-N O=CC1=C(SC(=C1C=O)C1=CC=CC=C1)C1=CC=CC=C1
741 0 SKOMKOOLWISBRY-UHFFFAOYSA-N O=C1OCC2=C(SC(=C12)C1=CC=CC=C1)C1=CC=CC=C1
742 0 ZIIBSXCDMUVOLI-UHFFFAOYSA-N BrCCNC(=O)NC(C1=CC=CC=C1)C1=CC=CC=C1
743 0 XZVKKHSIJWHYHM-UHFFFAOYSA-N CC1=CC=C(C=C1)C1=CC2=C(S1)C1=CC=CC=C1OC2=O
744 0 MSELTJVXPFLSLY-UHFFFAOYSA-N COC(=O)NN(C(=O)OC)C([N+]([O-])=O)([N+]([O-])=O)[N+]([O-])=O
745 0 QYRVZDSJNOXXNC-UHFFFAOYSA-N CN(C)C1CCC2=C(C1)C1=C(N2)C(Br)=CC=C1
746 0 VFCWUGMXMOTUDR-UHFFFAOYSA-N ClC1=CC(=CC=C(C2=CC=CC=C2)C1=O)C1=CC=CC=C1
747 0 HMWXTWOSOCLQFE-UHFFFAOYSA-N COc1cc(cc(c1)O)Oc1c(O)ccc(c1C(=O)O)O
748 0 ZXHPIPJYBMFSQU-UHFFFAOYSA-N O=C(C1=CC=C(S1)C(=O)C1=CC=CC=C1)C1=CC=CC=C1
749 0 HDPMIXMJAWNGDU-UHFFFAOYSA-N COC(P(=O)(O)O)(P(=O)(O)O)Cc1cccnc1
750 0 QJXUQQNCEHCWJT-UHFFFAOYSA-N ClC1=CC(Cl)=C(COC2=CC=CC=C2CN2C=CN=C2)C=C1
751 0 CBAOOIHDULCEBQ-UHFFFAOYSA-N CN1C(=NS(=O)(=O)C2=CC=CC=C12)N1N=C(C)CC1=O
752 0 JEJLRPWSNRKRMT-UHFFFAOYSA-N C[Si](C)(Cl)CP(C1=CC=CC=C1)C1=CC=CC=C1
753 0 LWXTVNWTDNIOHM-UHFFFAOYSA-N CCOC(=O)CC[As](C)CCC(=O)OCC
754 0 VAZBBCMODPZJAC-UHFFFAOYSA-N COc1cc2OC3(O)C=C(O)C=C(C3C(=O)c2cc1O)O
755 0 WUMYEFZDIBPMBF-UHFFFAOYSA-N COc1cc(ccc1O)Oc1cc(O)cc(c1C(=O)O)O
756 0 WXLGVKVDYNYXJX-UHFFFAOYSA-N COc1cc(Oc2cc(O)cc(c2)O)c(cc1O)C(=O)O
757 0 OIPFJMMWXGUJNZ-UHFFFAOYSA-N ClC1=CC=C(NC(=O)NNC2=NN=C(Cl)C=C2)C=C1
758 0 QFQZPLMCPJWEHX-UHFFFAOYSA-N COc1cc(O)c(cc1O)C(=O)c1c(O)cc(cc1O)O
759 0 IYOHATQKZGDCTE-UHFFFAOYSA-N CCCCCC1=NC(=NC(OC)=N1)C(Cl)(Cl)Cl
760 0 UGJZFWLNPIRHPT-UHFFFAOYSA-N CCCCCCCCSC1=NC(Cl)=CC(Cl)=N1
761 0 SKBMODZRXFFFGA-UHFFFAOYSA-N ONc1nc(CSP(=S)(OC)OC)nc(n1)N
762 0 UKCZXPMHNNJRHG-UHFFFAOYSA-N OC1(C2=CC=CC=C2C2=CC=CC=C12)C1=CC=C(Cl)C=C1
763 0 CJAMDOLAYAHPCE-UHFFFAOYSA-N OCOP(=S)(SCc1nc(N)nc(n1)N)OC
764 0 KLWSHSVAUIHWRZ-UHFFFAOYSA-N COP(=S)(SC(c1nc(N)nc(n1)N)O)OC
765 0 FXLFTVUYVHUZFK-UHFFFAOYSA-N COC1=CC2(O)Oc3cc(O)c(cc3C(=O)C2C(=C1)O)O
766 0 YSKPNYURFSOBLN-CDUCUWFYSA-N COC(=O)C1C(=O)Oc2c3OC(C)Cc3cc(C(=O)O)c12
767 0 HBVNVNWADLEAIA-UHFFFAOYSA-N CC(C)CC(=O)C(C(=O)C1=CC=CC=C1)=C1SCS1
768 0 SQMXUDHEWLJMTA-UHFFFAOYSA-N COC(=O)C1=C(C=C(S1)C1=CC=CC=C1)S(N)(=O)=O
769 0 OTQAIHOEFHAQDM-UHFFFAOYSA-N FC1=CC=C(C=C1)C(Cl)(C1=CC=C(F)C=C1)C1=CC=C(F)C=C1
770 0 CNGDZXAWOIPFFX-UHFFFAOYSA-N COC1=CC=C(C=C1)C(=O)C1=CSC(=C1)S(N)(=O)=O
771 0 ZLOVVVIVTHGPAS-UHFFFAOYSA-N COC1=CC(=C(NCC2=CC=C(Cl)C=C2)C=C1)[N+]([O-])=O
772 0 RLSXPBZFNWIZQR-UHFFFAOYSA-N [Hg](C1C=CC=C1)C1C=CC=C1
773 0 LACWLBBCHSRDEK-UHFFFAOYSA-N O=S(CCCS(=O)C1=CC=CC=C1)C1=CC=CC=C1
774 0 JCXOJXALBTZEFE-UHFFFAOYSA-N CN1CCCC1CC1=CNC2=CC=C(Br)C=C12
775 0 HLEXIAIEDKJFEL-UHFFFAOYSA-N ClC1=CC=C(C=C1)C1=C2C3=CC=CC=C3C=C[N+]2=NC=N1
776 0 OWTKCABHRSIAJY-UHFFFAOYSA-N CN1CCC(CC1)C1=CNC2=C1C=C(Br)C=C2
777 0 OTKDIZOYQXFTDK-UHFFFAOYSA-N BrC1=CC2=C(NC=C2CCN2CCCC2)C=C1
778 0 YIMMJHWPDQFOAQ-UHFFFAOYSA-N COC1=C(OC)C2=C(C=C1)C1=NC(C#N)=C(N=C1C2=O)C#N
779 0 KBTAHHZOOOBEMJ-UHFFFAOYSA-N OCC(C(C(C(C(CO)O)O)O)O)OP(=O)(O)O
780 0 NJIZUWGMNCUKGU-UHFFFAOYSA-N CC(=O)NC1=CC=C(C=C1)S(=O)(=O)NC1=NC=CC=N1
781 0 KAPWHTAANWOKMI-UHFFFAOYSA-N OCC(C(C(C(C(CO)O)OP(=O)(O)O)O)O)O
782 0 UFRRULLZNKUZRN-UHFFFAOYSA-N Nc1ccc(c(c1)O)N=Nc1ccc(cc1)S(=O)(=O)N
783 0 BGMWYLGYKOTLBL-UHFFFAOYSA-N OCC(C(C(C(C(CO)O)O)OP(=O)(O)O)O)O
784 0 OGTRFYMJMMLRBN-UHFFFAOYSA-N COC(=O)NC1=NC=C(OCC2=CC=C(Cl)C=C2)C=C1
785 0 WFZGZLSPSRVJJD-UHFFFAOYSA-N COc1cc2OC3(O)C(=CC=CC3(C(=O)c2c(c1)O)O)O
786 0 HRXZFAYKESVBQZ-UHFFFAOYSA-N COc1cc(O)c2c(c1)oc1c(c2=O)C(O)C(C=C1O)O
787 0 GVWCWLFIWIKBMZ-UHFFFAOYSA-N CN(C)C(=O)NC1=CC=C(SC2=NC(C#N)=C(Cl)C=C2)C=C1
788 0 XANFMYALBCSRHQ-UHFFFAOYSA-N ClC1=CC(Cl)=C(COC2=CC=CC(CN3C=CN=C3)=C2)C=C1
789 0 OMDNPAFFEPBSBO-UHFFFAOYSA-N ClC1=CC(Cl)=C(COC2=CC=C(CN3C=CN=C3)C=C2)C=C1
790 0 IQNNCIUGIWEXCC-UHFFFAOYSA-N COC(=O)c1cc(O)c2C(=O)C(=CC(=O)c2c1OC)OC
791 0 SQBMQTBPIKXHHN-UHFFFAOYSA-N BrCC1=CC2=C(C=C1)N=C(C=C2)C1=CC=CC=C1
792 0 ALROKAKJPVGNST-UHFFFAOYSA-N CN(C)C1CCC2=C(C1)C1=CC(Br)=CC=C1N2
793 0 NNOZALRDICJKSB-UHFFFAOYSA-N CC(C)(C)CN1C=NC=C1C1=CC=C(Br)C=C1
794 0 FBEZGURIIDZGTJ-UHFFFAOYSA-N OC1=CC=C(SCCCSC2=CC=C(O)C=C2)C=C1
795 0 GEDMGLRCOBPLKL-UHFFFAOYSA-N CCOP(=O)(COC1=CC=C(CCl)C=C1)OCC
796 0 SWPWSKUHUUGIPI-UHFFFAOYSA-N COc1cc(O)c2c(c1)oc1c(c2=O)C=CC(C1(O)O)O
797 0 JCXOJXALBTZEFE-UHFFFAOYSA-N CN1CCCC1CC1=CNC2=CC=C(Br)C=C12
798 0 JTJAFFNQUGGOQN-UHFFFAOYSA-N OC1=CC(=CC(=C1C#N)C(F)(F)F)C1=CC=C(Cl)C=C1
799 0 QKNGXYXWCKMHSO-UHFFFAOYSA-N CN(C1=CC=CC=C1)S(=O)(=O)C1=C(SC=C1)C(O)=O
800 0 SKRYGNMPKTVHFS-UHFFFAOYSA-N CN(C1=CC=CC=C1)S(=O)(=O)C1=CSC=C1C(O)=O
801 0 KQAJLKOCQQMQOZ-UHFFFAOYSA-N COC1=Cc2oc3c(O)cccc3c(=O)c2C(C1O)(O)O
802 0 UBDJFUFJFJTNSZ-UHFFFAOYSA-N COC1(O)C=C(O)c2c(C1O)oc1c(c2=O)cccc1O
803 0 XFCKJWLBZMKTCM-UHFFFAOYSA-N CC1=CC2=C(C=C1)N=C(C=C2Br)C1=CC=CC=C1
804 0 TWNVNTBIIRHMQV-UHFFFAOYSA-N CC1=C2N=C(C=C(Br)C2=CC=C1)C1=CC=CC=C1
805 0 KRROCUPDKUFLSH-UHFFFAOYSA-N ClC1=CC=CC=C1CCNC(=S)NC1=NC=CS1
806 0 FRTOQBKWAXWZAM-UHFFFAOYSA-N ClC1=CN=C(NC(=S)NCCC2=CC=CC=C2)S1
807 0 OJBWUSKWFSCYOG-UHFFFAOYSA-N CC(C)(C)OC(=O)N1N=CC2=CC(Br)=CN=C12
808 0 LZNYKCDUTJCDFC-UHFFFAOYSA-N OC1=CC(=CC(=C1)C(F)(F)F)C1=CC(C#N)=C(Cl)C=C1
809 0 TXVUIOCAFLMLMR-UHFFFAOYSA-N CCOC1=CC(Cl)=C(C=C1)C1=CN=C(N)C=C1C(O)=O
810 0 OAOIJGABFCPBFC-UHFFFAOYSA-N CCOC1=CC(Cl)=C(C=C1)C1=CC(C(O)=O)=C(N)N=C1
811 0 SKICTLZCYREIRF-UHFFFAOYSA-N OC1=C(O)C(O)=C2C(COCC3=CC(O)=C(O)C(O)=C23)=C1
812 0 JBIRKHYAMFQXBY-UHFFFAOYSA-N OC1C(O)CC2C3C1OC(=O)C1C3C(=C(C#C1)O)OC2=O
813 0 VORIIBWJNVKTPM-UHFFFAOYSA-N O=CC1=CC=C(C=C1)C1=CC=C(S1)C1=CC=C(C=O)C=C1
814 0 FTQAJWPVRWXHTJ-OGMFBOKVSA-N CC1(Br)CC2OC3CCC(=C)C2(CC1Cl)C3(C)C
815 0 HMPGVRALVWKHOC-UHFFFAOYSA-N COc1cc(O)c2C(=O)C(=C(CC(=O)C)C(=O)c2c1O)O
816 0 ABDRCZBRWYOHQL-CBBWQLFWSA-N CC(=CC1CC(=C)C2(CCC(C)(Cl)C(Br)C2)O1)C
817 0 KOPJVXYPMCJTTQ-UHFFFAOYSA-N OC1=CC(C2(C(=C1)c1c(C)cc(cc1OC2=O)O)O)(O)O
818 0 VEACPUXZZZHPMH-UHFFFAOYSA-N BrCC1=CC=C(C=CC2=CC=CC=C2C#N)C=C1
819 0 QLJYOCWNCCXCBW-UHFFFAOYSA-N CC(=NC1=CC=C(Cl)C=C1N)C1C(=O)OC(C)=CC1=O
820 0 BRTBLZVYDKNGQX-UHFFFAOYSA-N NC1=CC=C(CC(O)(P(O)(O)=O)P(O)(O)=O)C=C1
821 0 OINUTPJPQHEARF-UHFFFAOYSA-N Oc1cc(O)c2c(c1)c1=C(C)C(C(C=c1oc2=O)(O)O)O
822 0 MFMPTRIHMCMVJO-UHFFFAOYSA-N OP(=O)(OC1=CC=CC=C1)N(CC1=CC=CC=C1)N=O
823 0 VILICEIQBBZQTR-UHFFFAOYSA-N OCC(C(C(C(COP(O)(O)O)O)O)O)C(=O)O
824 0 UXDVHLTUWUHLQE-UHFFFAOYSA-N CC(C)(C)OC(=O)N1N=C(Br)C2=C1N=CC=C2
825 0 DTLPRPAHRVYVMI-UHFFFAOYSA-N CCOC(=O)CN1N=C(CBr)C2=C1N=CC=C2
826 0 FJZBGYLZEUIQRA-UHFFFAOYSA-N CC(C)OC1=C(Cl)C=C(Cl)C2=C1N=C(C=C2)C1=CC=CC=N1
827 0 LRYORSJIDYKJNR-QIRZIZBZSA-N CC1(Cl)CC2OC3CCC(=C)C2(CC1Br)C3(C)C
828 0 PHWNDHXZDCXMCU-AWEZNQCLSA-N COC1=CC(=O)c2c(O)cc(OC)c3C(=O)OC[C@@]1(O)c23
829 0 GOJJPOWFPOEYLH-UHFFFAOYSA-N COC1=C(O)C(=O)c2c(O)c(C)c(C(=O)C)c(O)c2C1=O
830 0 FMBQHDSCXQTGQV-UHFFFAOYSA-N CCOC(=O)C1=CN=C(N=C1Cl)C1=CC=CC=C1OC
831 0 KZFQWCPLGAHNAF-UHFFFAOYSA-N CCOC(=O)C1=CN(CC2=CC(=C(Cl)C=C2)C(F)(F)F)C=N1
832 0 RCCDYOCQCITNBH-UHFFFAOYSA-N OCC(C(C(C(C(COP(=O)(O)O)O)O)O)O)O
833 0 OFNLJKRPPUEKPQ-UHFFFAOYSA-N CCOC(=O)C1=C(N(N=C1)C1=CC=C(Cl)C=C1)C(C)=O
834 0 VLEMVMPBCZFXHD-UHFFFAOYSA-N C[Se]C1OC(CO)C(=C(C1NC(=O)C)O)O
835 0 PUMPPFCKQNLUNH-UHFFFAOYSA-N COc1c2C=C(C(=O)O)C(Oc2c(c2c1cco2)OC)O
836 0 LIWYSRYKAWXJQY-UHFFFAOYSA-N C[Se]C1OC(C=O)C(C(C1NC(=O)C)O)O
837 0 FEGKNGXRRSAABC-UHFFFAOYSA-N COP(=O)(CC(C)(C)OC1=CC=C(Cl)C=C1)OC
838 0 YKYQGRFMUVCLRO-UHFFFAOYSA-N ClC1=CC=C(C=C1)C1C2=CC=CC=C2OC2=CC=CC=C12
839 0 ASHCFARNKRMICH-UHFFFAOYSA-N ClC1=CC=C2C(C3=CC=CC=C3)C3=CC=CC=C3OC2=C1
840 0 YDSFXQQKDLMLTC-UHFFFAOYSA-N OCC(O)(CN1C=NC=N1)C1=CC=C(Br)C=C1
841 0 FEDIZIOPYUXKLW-UHFFFAOYSA-N C[Se]C1OC(CO)C(=O)C(C1NC(=O)C)O
842 0 QWBBZUXGVIFHGY-UHFFFAOYSA-N C[Se]C1OC(CO)C(C(=O)C1NC(=O)C)O
843 0 NBNSRCIVMYJOSF-UHFFFAOYSA-N CC(c1cc2c(o1)C(=O)C1=C(C2=O)C(O)C(C=C1O)O)O
844 0 GMLRZCVLSWYYGQ-UHFFFAOYSA-N CC(c1oc2c(c1)C(=O)C1=C(C2=O)C(O)(O)C(C=C1)O)O
845 0 AUHMGACUSABMCM-UHFFFAOYSA-N CC(c1cc2c(o1)C(=O)C1(C(C2=O)(O)C=CC=C1O)O)O
846 0 JJUHAEOZZYVDEC-JTQLQIEISA-N OC(Cc1ccc(O)c(O)c1)C2=CC=C(OC2=O)C(=O)O
847 0 ABDRCZBRWYOHQL-ZQDZILKHSA-N CC(=CC1CC(=C)C2(CCC(C)(Cl)C(Br)C2)O1)C
848 0 QKPSJHZLYPOHEN-UHFFFAOYSA-N COP(=O)(CCN=NC1=CC=C(C=C1[N+]([O-])=O)[N+]([O-])=O)OC
849 0 AJJGZYAOSKHIKN-UHFFFAOYSA-N O=C(NC1=C(O)CCC(=C1)Cl)Nc1cccc(c1)C(F)(F)F
850 0 UDNGZDIRAZELLJ-UHFFFAOYSA-N O=C(NC1=C(O)C=CC(C1)Cl)Nc1cccc(c1)C(F)(F)F
851 0 MORBHZDMGNIESM-UHFFFAOYSA-N CC1=CC(=NC(NS(=O)(=O)C2=CC=C(N)C=C2)=N1)C(F)(F)F
852 0 MOCLDBSINYMPOV-UHFFFAOYSA-N CC(C)CC(=O)C(C(C)=O)=C1SC2=CC=CC=C2S1
853 0 GYUWFSGFDIGPIE-UHFFFAOYSA-N BrCCCN1C(=O)CN(C1=O)C1=CC=CC=N1
854 0 LHWCVOOEYJFUQZ-UHFFFAOYSA-N O=CC1=CC=C(C=C1)P(=O)(OCCC#N)OCCC#N
855 0 SWTNIVWEEFSMCB-UHFFFAOYSA-N CCOC(=O)C1=CC2(O)C(=Cc3c(C2O)cco3)OC1=O
856 0 BGAVMUOONXUSJM-UHFFFAOYSA-N CC(C)COCC(O)COC1=CC=C(Cl)C=C1Cl
857 0 ALQPKGSRVJXQQO-UHFFFAOYSA-N CCCCOCC(O)COC1=CC=C(Cl)C=C1Cl
858 0 IPURXEOOQJIOKC-UHFFFAOYSA-N ClC1=CC=C(C=C1)[Si](CC=C)(CC=C)C1=CC=C(Cl)C=C1
859 0 LGXQUWWEAJELTG-UHFFFAOYSA-N [O-][N+](=O)C1=CN=C(NC(=O)C(=O)NC2=C(C=CC=N2)[N+]([O-])=O)C=C1
860 0 HDONWISMQRNHDA-UHFFFAOYSA-N COC1=C(O)C(=O)c2c(O)c(C(=O)C)c(C)c(O)c2C1=O
861 0 MGLGHRGICZIQHS-UHFFFAOYSA-N ClC(N1CCOCC1)=C1N=C(OC1=O)C1=CC=CC=C1
862 0 VALBVMXUOOAIPQ-UHFFFAOYSA-N OC(=O)CSC1=C2C=CC3=CC=CC4=C3C2=C(C=C1)C=C4
863 0 VEJWFRXBODLMPJ-UHFFFAOYSA-N O=C(C1=CC=CC=C1)P(=O)(OCCC#N)OCCC#N
864 0 AWIQTAVVKXVUKZ-UHFFFAOYSA-N BrC1=CC=C(CC(=S)N2CCCCC2)C=C1
865 0 SKNSPZWCDBJOAX-UHFFFAOYSA-N FC(F)(F)OC1=CC2=C(Cl)C3=CC=CC=C3N=C2C=C1
866 0 MMARNLSECCKAGR-UHFFFAOYSA-N [O-][N+](=O)C1=CC(=C(NNC2=CC=C(F)C=C2)C=C1)[N+]([O-])=O
867 0 MUDDGFRTJUGUAZ-UHFFFAOYSA-N NS(=O)(=O)C1=CC=C(C=C1)N=NN(O)C1=CC=CC=C1
868 0 VWCGCZAITAQBMW-UHFFFAOYSA-N CCOP(=O)(CC(O)C1=CC=C(Cl)C=C1)OCC
869 0 VWCGCZAITAQBMW-UHFFFAOYSA-N CCOP(=O)(CC(O)C1=CC=C(Cl)C=C1)OCC
870 0 CQMOKDREEAAVLF-UHFFFAOYSA-N IC1=NN=NN1C1CCCC2CCCCC12
871 0 UONQEHJIHUUOJK-UHFFFAOYSA-N COc1ccc(Cl)cc1S(=O)(=O)NCCN(C)C
872 0 QWDZRTLCZOOFMS-UHFFFAOYSA-N CCOC(=O)C1=CC=C(C=C1)N1N=C(C)C=C(Cl)C1=O
873 0 QUEFWBUXWDHRBJ-UHFFFAOYSA-N O=C(C1=C(C=CS1)C(=O)C1=CC=CC=C1)C1=CC=CC=C1
874 0 NPIGOVOLHOYFCH-UHFFFAOYSA-N BrCCCCOC1=CC=C(C=C1)N=NC1=CC=CC=C1
875 0 RTYJWDZSWWGYNI-UHFFFAOYSA-N COC(O)=NC1=NCC(N1)C1=CC(Br)=CC=C1
876 0 WKFHCBPNWQSRAN-UHFFFAOYSA-N COC(O)=NC1=NCC(N1)C1=CC=CC=C1Br
877 0 QFGJNWOMRBQZSG-UHFFFAOYSA-N COc1cc(O)c2c(c1)OC1(C(C2=O)(O)C=C(C=C1)O)O
878 0 WUBWLUZYIJQGFU-UHFFFAOYSA-N ClC1=CC=C(C=C1)N1C(=O)C=C(N2CCOCC2)C1=O
879 0 LPBCBDKFQYOTCU-UHFFFAOYSA-N O(P1OC2=C(C=CC=C2)C2=C1C=CC=C2)C1=CC=CC=C1
880 0 YHHAGKFFIBSYDQ-UHFFFAOYSA-N CC(=O)OC1=COC2=C1C=CC(OC(C)=O)=C2OC(C)=O
881 0 AXJVTIXMCNXNFH-UHFFFAOYSA-N CC(=O)NC1=CC=C(F)C=C1C1=CC=C(Cl)C(Cl)=C1
882 0 RKISBDSGRRMMIA-UHFFFAOYSA-N COc1cc(O)c2c(c1)oc1c(c2=O)C=C(C(C1O)O)O
883 0 XKLUARRZMTXZOU-UHFFFAOYSA-N O=C1OC(C2=C1C=CS2)(C1=CC=CC=C1)C1=CC=CC=C1
884 0 HYINSRUFNOPAHT-UHFFFAOYSA-N COc1cc(O)c2c(c1)oc1c(c2=O)C(O)C(C=C1)(O)O
885 0 DFCXWBMWAAGARV-UHFFFAOYSA-N CN1CC(C2=C(C1)SC(Cl)=C2)C1=CC=C(Cl)C=C1
886 0 ZXPPQCQXAUDLBI-UHFFFAOYSA-N COC1(O)C=C(O)c2c(C1O)oc1c(c2=O)cc(cc1)O
887 0 UYZKGGXTOPBWIW-UHFFFAOYSA-N OCCN(CCNCP(O)(O)=O)CP(O)(O)=O
888 0 UHZBAABNQZKFQO-UHFFFAOYSA-N OC1=C2C(=O)C3=CC=CC=C3C(=O)C2=C(SC2=CC=CC=C2)C=C1
889 0 CGYXMYNTQANMNA-UHFFFAOYSA-N COC1=Cc2oc3ccc(cc3c(=O)c2C(C1O)(O)O)O
890 0 ZSENJSDVZBWPKH-UHFFFAOYSA-N ClC1=CC=CC=C1C(=O)C1=CC=C(C=C1)C1=CC=CC=C1
891 0 BPSAPGNMNRFMGE-UHFFFAOYSA-N Oc1ccc(c(c1)N)N=Nc1ccc(cc1)S(=O)(=O)N
892 0 VRIWNXPXVOGHAB-UHFFFAOYSA-N O=C1OC(C2=C1SC=C2)(C1=CC=CC=C1)C1=CC=CC=C1
893 0 NYKYBCORUMFPLS-UHFFFAOYSA-N CC(=O)NNC1=NC(=CN=N1)C1=CC(Cl)=C(Cl)C=C1
894 0 HRBULZPWURVZGD-UHFFFAOYSA-N ClC(Cl)C(=O)NNC1=NC(=CN=N1)C1=CC=CC=C1
895 0 ZSBFNSGKTXJLGM-UHFFFAOYSA-N CCOC(=O)c1cc2=CC3(O)C=COC3(C=c2oc1=O)O
896 0 NBFKWYXOHYDUHN-UHFFFAOYSA-N CCOP(=S)(CC)OC1=C(OC)C(=O)N(C)N=C1
897 0 MOEFUZOTBONCEW-UHFFFAOYSA-N O=S(CC1=CC=CC=C1)CS(=O)CC1=CC=CC=C1
898 0 XWVQPEODIXKZKE-UHFFFAOYSA-N COC1=CC2(C(C(=C1)O)C(=O)c1c(O2)ccc(c1O)O)O
899 0 SRJIYTKQWSTBAE-UHFFFAOYSA-N COc1cc(O)c2c(c1)OC1(C(C2=O)C(=C(C=C1)O)O)O
900 0 RCLROVZCVVCHGT-UHFFFAOYSA-N CCOC(O)=NC1=NC(N=C(O)OCC)=C(C(Cl)=C1)N(=O)=O
901 0 LJPPUWMPZUJBGO-UHFFFAOYSA-N COc1cc(Oc2ccc(c(c2)O)O)c(c(c1)O)C(=O)O
902 0 LNQAIJNNTXGNBP-UHFFFAOYSA-N COc1cc(cc(c1)O)Oc1ccc(c(c1C(=O)O)O)O
903 0 XWFPAKPQJWRKCI-UHFFFAOYSA-N FC1=CC=C(C=C1)C1=CC(=NN2C=NN=C12)C(F)(F)C(F)(F)F
904 0 VKGBTZVAMUOXLB-UHFFFAOYSA-N CC(=O)OC1=C(CC(O)=O)OC2=C1C=CC(OC(C)=O)=C2
905 0 MMOXJIYOWNYEMI-UHFFFAOYSA-N CC1CC2=C(C)C3=C(C=CC(Br)=C3)N2CN1C
906 0 HCAWEHHJTCEEPF-UHFFFAOYSA-N ClC1=C(Cl)C=C(CSCCC2=CC=NC=C2)C=C1
907 0 OVQABVAKPIYHIG-UHFFFAOYSA-N O=S(=O)(NS(=O)(=O)C1=CC=CC=C1)C1=CC=CC=C1
908 0 CAGKKYGOGIIIDP-UHFFFAOYSA-N CN1C=NC(=C1[S+](C)C1=NC=NC2=C1N=CN2)N(=O)=O
909 0 BYKSCLVBTLQLDK-UHFFFAOYSA-N BrC1=CC2=C(NC=C2CC2CCNCC2)C=C1
910 0 UWRVPICZARPAIL-UHFFFAOYSA-N SCCNCCCCCCOc1ccc(Br)cn1
911 0 LPELJASBWDOBRC-UHFFFAOYSA-N O=CC(=O)c1c(OC(=O)C)c(OC)c2c(c1OC)cco2
912 0 OVQABVAKPIYHIG-UHFFFAOYSA-N O=S(=O)(NS(=O)(=O)C1=CC=CC=C1)C1=CC=CC=C1
913 0 HLEXIAIEDKJFEL-UHFFFAOYSA-N ClC1=CC=C(C=C1)C1=C2C3=CC=CC=C3C=C[N+]2=NC=N1
914 0 OVQABVAKPIYHIG-UHFFFAOYSA-N O=S(=O)(NS(=O)(=O)C1=CC=CC=C1)C1=CC=CC=C1
915 0 HTGMODSTGYKJDG-UHFFFAOYSA-N ClC1(C2=CC=CC=C2)C2=CC=CC=C2OC2=CC=CC=C12
916 0 RNKOVIAZTLLEKC-UHFFFAOYSA-N OC(=O)CCC(=O)NC1=CC=C(C=C1)C1=NC(=S)NN1
917 0 JPGCFZOXMCUAHJ-UHFFFAOYSA-N BrC1=CC2=C(N3CCOCC3)C3=C(CCC3)N=C2C=C1
918 0 WEVFVSGDSAWVNW-UHFFFAOYSA-N NC(=O)CSC1=C(N=CN1CC1=CC=CC=C1)[N+]([O-])=O
919 0 RKXMBOOFNVJOOP-UHFFFAOYSA-N CCCCOC1=NN=C(OP(=S)(OC)OC)C=C1
920 0 ZDOMOWKOYWGOOI-UHFFFAOYSA-N CCOC1=NN=C(OP(=S)(OCC)OCC)C=C1
921 0 PJONTZAFHGFEOT-UHFFFAOYSA-N Clc1ccc(CN2CCc3sccc3C2)cc1Cl
922 0 IHHPKBMCYLNWFM-UHFFFAOYSA-N Clc1cccc(Cl)c1CN1CCc2sccc2C1
923 0 QKURMCUXUZLJBT-UHFFFAOYSA-N COC(=O)CN(CC([N+]([O-])=O)([N+]([O-])=O)[N+]([O-])=O)[N+]([O-])=O
924 0 DNOXPEJHDLCARJ-UHFFFAOYSA-N [O-][N+](=O)C1=CC=C(C=C1)N1C(=O)N2CCCCN2C1=S
925 0 GNRRKFJXGYJVOW-UHFFFAOYSA-N ClC1=CC=C(C=C1)N1C(=S)N2CCCCN2C1=S
926 0 KXRMAKUATUZQSO-UHFFFAOYSA-N ClC1=CC=CC(=C1)N1C(=S)N2CCCCN2C1=S
927 0 QIDUETMNCXXNKY-UHFFFAOYSA-N NC1=C(C=C(C=C1C(F)(F)F)C(F)(F)F)C(F)(F)F
