# Supplementary material for: Ion mobility collision cross-section atlas for known and unknown metabolite annotation in untargeted metabolomics
Source: Nat Commun. 2020 Aug 28;11:4334. doi: 10.1038/s41467-020-18171-8 (PMC7455731; doi:10.1038/s41467-020-18171-8)
Supplement: Supplementary file 8 — Supplementary Data 5 [file 41467_2020_18171_MOESM8_ESM.zip › 01_positive_mode/L0684/cfmid_pred_spec.msp]

Name: +ve in-silico MS/MS by CFM-ID for RTWVXIIKUFSDJB-ZETCQYMHSA-N
ID: RTWVXIIKUFSDJB-ZETCQYMHSA-N
Comment: Energy0
Num peaks: 6
137.0233204 0.2947815322
149.0233204 0.1881163539
151.0389705 0.6995974168
153.0546206 0.2371727488
177.0546206 14.46267908
195.0651853 82.75480283

Name: +ve in-silico MS/MS by CFM-ID for RTWVXIIKUFSDJB-ZETCQYMHSA-N
ID: RTWVXIIKUFSDJB-ZETCQYMHSA-N
Comment: Energy1
Num peaks: 9
59.04914126 5.269775516
137.0233204 7.733193772
149.0233204 2.296125149
149.0597059 3.143214772
151.0389705 8.137769377
165.0546206 3.553937887
167.0702706 3.680637608
177.0546206 11.56251514
195.0651853 36.87097005

Name: +ve in-silico MS/MS by CFM-ID for RTWVXIIKUFSDJB-ZETCQYMHSA-N
ID: RTWVXIIKUFSDJB-ZETCQYMHSA-N
Comment: Energy2
Num peaks: 17
39.02292652 2.003415343
41.00219107 3.363205246
43.01784114 1.756340109
53.00219107 3.228133217
65.00219107 3.615393798
67.01784114 9.256070906
81.0334912 2.465262744
123.0440559 6.777198854
133.0284058 6.590885389
135.0440559 7.480067086
137.0233204 2.973728158
147.0440559 2.859734334
149.0233204 2.575779501
149.0597059 6.779258249
151.0389705 3.774510557
177.0546206 12.90093486
195.0651853 2.203182576

Name: +ve in-silico MS/MS by CFM-ID for KSEBMYQBYZTDHS-HWKANZROSA-N
ID: KSEBMYQBYZTDHS-HWKANZROSA-N
Comment: Energy0
Num peaks: 6
59.01275576 1.582572858
135.0440559 9.655440606
149.0597059 9.269188288
159.0440559 3.895513404
177.0546206 26.06828169
195.0651853 37.06378195

Name: +ve in-silico MS/MS by CFM-ID for KSEBMYQBYZTDHS-HWKANZROSA-N
ID: KSEBMYQBYZTDHS-HWKANZROSA-N
Comment: Energy1
Num peaks: 14
71.01275576 1.892811075
117.0334912 1.702022279
119.0491413 3.00426834
121.0647913 3.586745044
123.0440559 1.99626922
135.0440559 16.6022132
145.0284058 1.815134923
147.0440559 2.826184138
149.0597059 18.7087387
159.0440559 3.455910872
165.0546206 1.58629268
167.0702706 1.409004239
177.0546206 11.64264623
195.0651853 10.13014028

Name: +ve in-silico MS/MS by CFM-ID for KSEBMYQBYZTDHS-HWKANZROSA-N
ID: KSEBMYQBYZTDHS-HWKANZROSA-N
Comment: Energy2
Num peaks: 27
25.00727645 3.331217098
39.02292652 2.036485155
49.00727645 5.694517591
51.02292652 4.186470608
53.00219107 1.547147173
59.01275576 2.030623866
63.02292652 1.707381631
65.03857658 4.330812695
68.99710569 0.9693344779
75.02292652 1.65870159
77.00219107 1.160792791
77.03857658 3.269096191
79.01784114 1.593540333
92.99710569 1.381041846
105.0334912 6.43778949
107.0491413 5.570911899
109.0284058 1.365952048
117.0334912 3.408587155
119.0491413 3.686585451
121.0284058 1.06909457
121.0647913 1.52187346
123.0440559 2.142011317
131.0491413 1.865126076
133.0284058 3.138466165
135.0440559 11.19139495
147.0440559 1.413926394
149.0597059 2.956273532

Name: +ve in-silico MS/MS by CFM-ID for BGEBZHIAGXMEMV-UHFFFAOYSA-N
ID: BGEBZHIAGXMEMV-UHFFFAOYSA-N
Comment: Energy0
Num peaks: 6
15.02292652 0.4254498293
175.0389705 0.2953805532
187.0389705 1.384290026
189.0546206 0.2916330853
199.0389705 1.119228409
217.0495352 95.5367226

Name: +ve in-silico MS/MS by CFM-ID for BGEBZHIAGXMEMV-UHFFFAOYSA-N
ID: BGEBZHIAGXMEMV-UHFFFAOYSA-N
Comment: Energy1
Num peaks: 6
171.0440559 3.727781764
173.0597059 4.295899268
175.0389705 2.794811302
187.0389705 3.070139975
189.0546206 26.71704203
217.0495352 46.20007416

Name: +ve in-silico MS/MS by CFM-ID for BGEBZHIAGXMEMV-UHFFFAOYSA-N
ID: BGEBZHIAGXMEMV-UHFFFAOYSA-N
Comment: Energy2
Num peaks: 19
15.02292652 2.040999587
39.02292652 1.933544769
53.00219107 4.440812269
107.0127558 2.596986017
123.0440559 1.826584645
141.0334912 4.698776661
143.0491413 2.219474998
145.0284058 11.77106729
147.0440559 6.715948341
157.0284058 2.97429826
159.0440559 3.749080917
169.0284058 3.09055568
171.0440559 6.662259745
173.0233204 2.633108226
173.0597059 2.481593652
175.0389705 13.02178602
187.0389705 2.782860387
189.0546206 3.35121552
199.0389705 2.564314634

Name: +ve in-silico MS/MS by CFM-ID for QXKHYNVANLEOEG-UHFFFAOYSA-N
ID: QXKHYNVANLEOEG-UHFFFAOYSA-N
Comment: Energy0
Num peaks: 6
15.02292652 0.430455938
163.0389705 0.2902937352
175.0389705 0.3006347948
187.0389705 0.5372234781
199.0389705 0.5710259323
217.0495352 96.87979844

Name: +ve in-silico MS/MS by CFM-ID for QXKHYNVANLEOEG-UHFFFAOYSA-N
ID: QXKHYNVANLEOEG-UHFFFAOYSA-N
Comment: Energy1
Num peaks: 6
161.0597059 2.819104181
175.0389705 2.91798054
187.0389705 3.010571836
189.0546206 28.77894833
191.0338851 3.723470525
217.0495352 47.92899515

Name: +ve in-silico MS/MS by CFM-ID for QXKHYNVANLEOEG-UHFFFAOYSA-N
ID: QXKHYNVANLEOEG-UHFFFAOYSA-N
Comment: Energy2
Num peaks: 19
15.02292652 2.474046915
53.00219107 2.231169932
55.01784114 2.940338084
105.0334912 12.94046767
115.0178411 2.027789581
117.0334912 2.181735629
141.0334912 2.033819485
145.0284058 9.000152086
147.0440559 5.543058777
157.0284058 1.790959324
159.0440559 2.836937157
169.0284058 1.774894034
171.0440559 5.230077815
173.0597059 1.930249984
175.0389705 15.47296048
187.0389705 2.384397051
189.0546206 4.181744824
199.0389705 2.750107382
217.0495352 1.831118889

Name: +ve in-silico MS/MS by CFM-ID for DHLPMLVSBRRUGA-RXMQYKEDSA-N
ID: DHLPMLVSBRRUGA-RXMQYKEDSA-N
Comment: Energy0
Num peaks: 6
59.04914126 3.725530052
149.0597059 2.359716466
151.075356 3.850361559
167.0702706 1.368438743
177.0546206 6.40271888
195.0651853 74.2890971

Name: +ve in-silico MS/MS by CFM-ID for DHLPMLVSBRRUGA-RXMQYKEDSA-N
ID: DHLPMLVSBRRUGA-RXMQYKEDSA-N
Comment: Energy1
Num peaks: 10
123.0440559 4.914128697
137.0233204 4.223172112
149.0233204 6.801871533
149.0597059 4.556414161
151.0389705 6.891924757
151.075356 3.458963576
167.0338851 16.37908925
167.0702706 11.19594802
177.0546206 5.336572732
195.0651853 16.79757829

Name: +ve in-silico MS/MS by CFM-ID for DHLPMLVSBRRUGA-RXMQYKEDSA-N
ID: DHLPMLVSBRRUGA-RXMQYKEDSA-N
Comment: Energy2
Num peaks: 28
25.00727645 1.896953911
39.02292652 8.404570076
41.00219107 2.296998256
41.03857658 5.551784836
44.99710569 1.074858026
57.0334912 2.415489738
63.02292652 2.729787109
67.01784114 1.127310932
81.0334912 6.047973199
81.06987671 1.620849387
105.0334912 5.250686635
107.0491413 4.816719285
109.0647913 1.168988875
121.0647913 2.118829353
123.0440559 7.766758919
123.0804414 2.353972806
131.0491413 1.263673216
133.0284058 1.879956182
133.0647913 2.631637849
135.0440559 2.349305147
147.0440559 1.989549813
149.0233204 1.621012963
149.0597059 3.819385016
151.0389705 3.543519361
151.075356 1.676144281
153.0546206 1.215949566
159.0440559 1.110513917
177.0546206 1.164654158

Name: +ve in-silico MS/MS by CFM-ID for HNVBUXTUHPMTRW-JSXJEZROSA-N
ID: HNVBUXTUHPMTRW-JSXJEZROSA-N
Comment: Energy0
Num peaks: 11
95.04914126 1.440446377
111.0076704 3.301997287
121.0284058 4.64529844
141.0182351 2.337870617
147.0440559 1.61782668
161.0597059 2.790014887
171.0440559 2.170614126
189.0546206 12.583977
199.0389705 5.615794611
217.0495352 17.71368847
235.0600999 26.94607234

Name: +ve in-silico MS/MS by CFM-ID for HNVBUXTUHPMTRW-JSXJEZROSA-N
ID: HNVBUXTUHPMTRW-JSXJEZROSA-N
Comment: Energy1
Num peaks: 21
39.02292652 1.172139494
53.00219107 1.790487812
67.01784114 3.864102919
95.01275576 2.855551764
95.04914126 1.472351928
99.00767038 1.152924643
111.0076704 1.181954392
121.0284058 10.49441407
123.0076704 2.2774911
123.0440559 4.630945513
141.0182351 2.659379388
145.0284058 2.974855222
147.0440559 4.109772089
161.0597059 8.052658607
163.075356 1.825528441
171.0440559 2.980308038
173.0597059 2.574880886
189.0546206 7.655542979
199.0389705 3.901877833
217.0495352 8.218051912
235.0600999 4.224987674

Name: +ve in-silico MS/MS by CFM-ID for HNVBUXTUHPMTRW-JSXJEZROSA-N
ID: HNVBUXTUHPMTRW-JSXJEZROSA-N
Comment: Energy2
Num peaks: 29
39.02292652 7.633639378
41.03857658 1.173763234
49.00727645 2.984881971
51.02292652 2.089984441
53.00219107 7.322805603
65.00219107 6.744488342
65.03857658 1.053954051
67.01784114 11.00958223
69.0334912 1.764377118
72.99202031 1.026024191
77.00219107 3.692505555
92.99710569 3.118987448
95.01275576 4.270840554
95.04914126 1.916511654
96.99202031 1.330319226
97.02840582 2.12796238
99.00767038 1.080265131
105.0334912 2.259501868
111.0076704 2.854271385
113.0233204 1.007653772
121.0284058 3.80032554
123.0076704 1.093019238
123.0440559 1.73982882
136.9869349 1.550814875
143.0491413 1.050039733
147.0440559 1.399989937
161.0597059 1.151739076
171.0440559 1.395647129
189.0546206 1.214585969

Name: +ve in-silico MS/MS by CFM-ID for FHAMKLIXDLEUPK-UHFFFAOYSA-N
ID: FHAMKLIXDLEUPK-UHFFFAOYSA-N
Comment: Energy0
Num peaks: 6
73.02840582 0.2501780194
75.04405588 0.7398780153
121.0284058 0.5535235641
159.0440559 3.450665046
177.0546206 52.37750015
195.0651853 38.5917886

Name: +ve in-silico MS/MS by CFM-ID for FHAMKLIXDLEUPK-UHFFFAOYSA-N
ID: FHAMKLIXDLEUPK-UHFFFAOYSA-N
Comment: Energy1
Num peaks: 12
73.02840582 1.599018974
121.0284058 3.362501906
123.0440559 2.34617381
145.0284058 2.545499517
147.0440559 4.593031336
149.0233204 1.552614796
149.0597059 7.423683364
159.0440559 5.962135324
165.0546206 7.751398034
167.0702706 7.030537218
177.0546206 24.47179271
195.0651853 12.44909565

Name: +ve in-silico MS/MS by CFM-ID for FHAMKLIXDLEUPK-UHFFFAOYSA-N
ID: FHAMKLIXDLEUPK-UHFFFAOYSA-N
Comment: Energy2
Num peaks: 24
39.02292652 3.854884515
41.00219107 3.282878064
41.03857658 3.385462546
43.01784114 2.000106021
45.0334912 1.516068728
53.00219107 2.08858197
55.01784114 3.685345783
57.0334912 3.495984697
80.99710569 4.246900806
83.01275576 2.372569708
93.0334912 1.364937612
95.04914126 1.233225267
105.0334912 1.162336834
117.0334912 3.908627165
119.0491413 3.313831867
121.0284058 2.598354467
121.0647913 3.361889014
133.0284058 2.725894505
135.0440559 2.859735453
145.0284058 2.416770421
147.0440559 3.437134464
149.0597059 7.686736231
159.0440559 7.940977901
177.0546206 6.376161488

Name: +ve in-silico MS/MS by CFM-ID for QURCVMIEKCOAJU-HWKANZROSA-N
ID: QURCVMIEKCOAJU-HWKANZROSA-N
Comment: Energy0
Num peaks: 6
59.01275576 1.725500743
123.0440559 1.54434689
147.0440559 1.423021821
149.0597059 10.25438033
177.0546206 32.83179964
195.0651853 41.93523815

Name: +ve in-silico MS/MS by CFM-ID for QURCVMIEKCOAJU-HWKANZROSA-N
ID: QURCVMIEKCOAJU-HWKANZROSA-N
Comment: Energy1
Num peaks: 14
53.00219107 1.343399766
55.01784114 1.209706696
71.01275576 2.293475116
119.0491413 3.642735216
121.0647913 4.462207539
123.0440559 2.606333073
147.0440559 2.861795125
149.0597059 23.92141026
151.075356 1.584668427
163.0389705 1.408088515
165.0546206 1.844308872
167.0702706 1.717573902
177.0546206 18.29108704
195.0651853 13.16387362

Name: +ve in-silico MS/MS by CFM-ID for QURCVMIEKCOAJU-HWKANZROSA-N
ID: QURCVMIEKCOAJU-HWKANZROSA-N
Comment: Energy2
Num peaks: 31
15.02292652 1.491219005
25.00727645 4.732680106
39.02292652 1.587554036
41.00219107 1.36327423
49.00727645 4.763166001
51.02292652 3.371071371
53.00219107 1.521703166
59.01275576 2.939235916
63.02292652 1.60036235
65.03857658 1.267346545
68.99710569 1.422567317
71.01275576 1.465502127
75.02292652 2.615579266
77.03857658 4.551767036
79.01784114 1.25797637
93.0334912 1.114172507
95.04914126 1.317330371
103.0178411 1.334878917
105.0334912 2.826756756
107.0491413 1.135830857
109.0284058 1.48305446
117.0334912 4.289209285
119.0491413 6.328992694
121.0284058 1.086726995
121.0647913 2.274286111
123.0440559 3.565870622
131.0491413 2.669824799
133.0284058 4.038495725
135.0440559 3.123350797
147.0440559 2.287928572
149.0597059 5.088456054

Name: +ve in-silico MS/MS by CFM-ID for OCNYGKNIVPVPPX-HWKANZROSA-N
ID: OCNYGKNIVPVPPX-HWKANZROSA-N
Comment: Energy0
Num peaks: 6
121.0284058 8.81546624
145.0284058 4.96234792
163.0389705 30.64500605
165.0546206 3.575635588
177.0546206 4.012678074
195.0651853 30.85277601

Name: +ve in-silico MS/MS by CFM-ID for OCNYGKNIVPVPPX-HWKANZROSA-N
ID: OCNYGKNIVPVPPX-HWKANZROSA-N
Comment: Energy1
Num peaks: 14
85.02840582 2.382123729
93.0334912 1.817269544
105.0334912 1.563319479
107.0491413 1.486351071
109.0284058 2.749777326
121.0284058 18.61679165
123.0440559 7.871899213
135.0440559 9.824236689
145.0284058 3.106589007
163.0389705 11.07119365
165.0546206 2.661377387
167.0702706 2.521037278
177.0546206 3.325331794
195.0651853 11.92427249

Name: +ve in-silico MS/MS by CFM-ID for OCNYGKNIVPVPPX-HWKANZROSA-N
ID: OCNYGKNIVPVPPX-HWKANZROSA-N
Comment: Energy2
Num peaks: 27
25.00727645 2.542611919
39.02292652 1.256627212
41.00219107 2.348562116
49.00727645 3.994986075
51.02292652 3.435376063
53.00219107 1.438313984
55.01784114 2.154820068
63.02292652 1.229772267
65.03857658 7.038655402
75.02292652 1.367139538
77.00219107 1.611296268
77.03857658 2.19973622
79.01784114 2.818360723
91.01784114 1.250500212
93.0334912 3.884248404
95.04914126 1.559478167
103.0178411 1.36346908
105.0334912 6.335386749
107.0491413 1.866535025
109.0284058 3.113517582
117.0334912 2.440742817
121.0284058 11.93664115
123.0440559 3.713810047
133.0284058 1.705129836
135.0440559 4.497233506
145.0284058 1.404193619
163.0389705 1.555022593

Name: +ve in-silico MS/MS by CFM-ID for NIQCNGHVCWTJSM-UHFFFAOYSA-N
ID: NIQCNGHVCWTJSM-UHFFFAOYSA-N
Comment: Energy0
Num peaks: 6
15.02292652 0.6538119333
135.0440559 5.859979802
163.0389705 21.19038832
165.0546206 2.276891239
167.0702706 0.6573946926
195.0651853 66.16549232

Name: +ve in-silico MS/MS by CFM-ID for NIQCNGHVCWTJSM-UHFFFAOYSA-N
ID: NIQCNGHVCWTJSM-UHFFFAOYSA-N
Comment: Energy1
Num peaks: 6
105.0334912 3.321104964
133.0284058 3.066802927
135.0440559 18.04545983
137.0597059 1.798175722
163.0389705 24.25089476
195.0651853 41.2083228

Name: +ve in-silico MS/MS by CFM-ID for NIQCNGHVCWTJSM-UHFFFAOYSA-N
ID: NIQCNGHVCWTJSM-UHFFFAOYSA-N
Comment: Energy2
Num peaks: 10
49.00727645 6.767978221
51.02292652 6.557926363
53.03857658 1.59772224
63.02292652 6.907927724
79.05422664 3.440859854
105.0334912 25.60204254
107.0491413 6.793564622
133.0284058 5.456081612
135.0440559 14.03474599
163.0389705 4.038934352

Name: +ve in-silico MS/MS by CFM-ID for XMWHRVNVKDKBRG-UHNVWZDZSA-N
ID: XMWHRVNVKDKBRG-UHNVWZDZSA-N
Comment: Energy0
Num peaks: 14
75.04405588 6.063308755
77.05970595 2.24666216
87.04405588 2.580715959
96.96852159 2.795072993
98.98417166 3.693385981
101.0597059 2.154156861
105.0546206 5.105852189
110.9841717 3.693948136
117.0546206 2.426522873
119.0702706 10.2416585
121.0859207 1.737716015
181.0260365 1.757141447
199.0366012 11.23038328
217.0471658 25.74593948

Name: +ve in-silico MS/MS by CFM-ID for XMWHRVNVKDKBRG-UHNVWZDZSA-N
ID: XMWHRVNVKDKBRG-UHNVWZDZSA-N
Comment: Energy1
Num peaks: 17
43.01784114 2.236141121
45.0334912 2.432977181
57.0334912 6.80730371
59.04914126 7.183467173
75.04405588 6.450172555
77.05970595 5.022224021
87.04405588 2.128817721
96.96852159 6.083289028
98.98417166 9.079853051
101.0597059 4.631760685
105.0546206 1.90034662
119.0702706 5.697977712
124.9998217 3.193075683
140.9947363 7.83694058
143.0103864 5.012393399
199.0366012 2.996838817
217.0471658 1.894805635

Name: +ve in-silico MS/MS by CFM-ID for XMWHRVNVKDKBRG-UHNVWZDZSA-N
ID: XMWHRVNVKDKBRG-UHNVWZDZSA-N
Comment: Energy2
Num peaks: 17
15.02292652 3.022538192
31.01784114 2.533886897
45.0334912 2.330896773
57.0334912 4.459207126
59.04914126 5.260829717
73.02840582 3.464896646
75.04405588 6.593324743
77.05970595 3.178517511
87.04405588 8.833732297
89.05970595 6.998282759
96.96852159 4.855168491
98.98417166 2.387300927
101.0597059 10.48254832
103.075356 5.669628815
105.0546206 2.472437424
110.9841717 5.121353229
119.0702706 3.110060006

Name: +ve in-silico MS/MS by CFM-ID for IEHPLRVWOHZKCS-NSCUHMNNSA-N
ID: IEHPLRVWOHZKCS-NSCUHMNNSA-N
Comment: Energy0
Num peaks: 6
151.0389705 7.346543119
153.0546206 3.600949727
165.0546206 5.657336024
167.0702706 3.885270925
177.0546206 15.38364674
195.0651853 47.82403347

Name: +ve in-silico MS/MS by CFM-ID for IEHPLRVWOHZKCS-NSCUHMNNSA-N
ID: IEHPLRVWOHZKCS-NSCUHMNNSA-N
Comment: Energy1
Num peaks: 20
41.00219107 2.915863344
43.01784114 1.422252893
45.0334912 1.061541309
53.00219107 1.53034176
55.01784114 5.119860012
75.04405588 1.331187827
79.01784114 1.529059769
81.0334912 1.296662147
135.0440559 2.006235052
137.0233204 2.946197993
139.0389705 2.576194734
145.0284058 1.182856727
149.0597059 1.002579848
151.0389705 7.633908763
153.0546206 2.569511126
163.0389705 3.108167041
165.0546206 5.671372637
167.0702706 3.736183368
177.0546206 12.18707512
195.0651853 19.56039852

Name: +ve in-silico MS/MS by CFM-ID for IEHPLRVWOHZKCS-NSCUHMNNSA-N
ID: IEHPLRVWOHZKCS-NSCUHMNNSA-N
Comment: Energy2
Num peaks: 31
25.00727645 2.258156468
39.02292652 1.534600693
41.00219107 2.311802784
43.01784114 2.046834033
49.00727645 1.232265582
51.02292652 1.175651794
53.00219107 2.35102876
55.01784114 3.369940972
65.00219107 1.978963692
77.00219107 1.97784442
79.01784114 7.013347146
81.0334912 4.610765139
95.04914126 3.873554487
105.0334912 3.385276096
107.0491413 2.909829488
109.0284058 1.694834972
111.0440559 1.238653872
121.0284058 5.348866719
123.0440559 3.66010079
125.0597059 1.204417735
133.0284058 2.145638173
135.0440559 3.690196598
137.0233204 3.337808847
137.0597059 1.707801689
139.0389705 1.190969517
147.0440559 2.447019968
149.0233204 1.51624065
151.0389705 4.808901917
153.0546206 1.416495286
163.0389705 1.689768924
165.0546206 1.739999651

Name: +ve in-silico MS/MS by CFM-ID for AKRVBASKTIDYRB-UHFFFAOYSA-N
ID: AKRVBASKTIDYRB-UHFFFAOYSA-N
Comment: Energy0
Num peaks: 6
75.02629764 2.554706355
151.0072935 2.551205525
153.0229436 25.21451842
155.0385936 2.435624561
168.0589947 13.90408968
195.0698938 45.7130801

Name: +ve in-silico MS/MS by CFM-ID for AKRVBASKTIDYRB-UHFFFAOYSA-N
ID: AKRVBASKTIDYRB-UHFFFAOYSA-N
Comment: Energy1
Num peaks: 7
43.05422664 8.112077387
75.02629764 10.24381804
126.0120445 4.972417252
151.0072935 4.692850361
153.0229436 14.5082861
168.0589947 10.68582513
195.0698938 28.96900173

Name: +ve in-silico MS/MS by CFM-ID for AKRVBASKTIDYRB-UHFFFAOYSA-N
ID: AKRVBASKTIDYRB-UHFFFAOYSA-N
Comment: Energy2
Num peaks: 27
15.02292652 1.710585516
41.03857658 4.780051554
42.03382555 1.912061952
43.02907452 3.141639218
43.05422664 3.742444322
53.01342445 2.025299652
58.99499752 5.013645899
67.02907452 1.716896955
69.04472458 1.67926093
75.02629764 11.45108763
82.03997355 1.382528151
94.03997355 7.965793314
96.05562361 2.23331679
101.0419477 1.233999077
111.0011455 1.517654177
121.0508726 1.823692289
123.9963945 1.473012775
126.0120445 2.647416067
128.0276946 1.073431854
138.0120445 4.607778801
141.0480957 2.15896963
151.0072935 4.209162815
151.0324456 2.586290539
153.0229436 3.740481264
155.0385936 1.33451119
166.0433447 1.427322186
168.0589947 1.877226149

Name: +ve in-silico MS/MS by CFM-ID for SLLMHZXMVHNZOR-UHFFFAOYSA-N
ID: SLLMHZXMVHNZOR-UHFFFAOYSA-N
Comment: Energy0
Num peaks: 6
57.0334912 5.610326485
139.0389705 2.058934541
165.0182351 3.342004884
165.0546206 4.663922291
177.0546206 11.09821016
195.0651853 60.18739649

Name: +ve in-silico MS/MS by CFM-ID for SLLMHZXMVHNZOR-UHFFFAOYSA-N
ID: SLLMHZXMVHNZOR-UHFFFAOYSA-N
Comment: Energy1
Num peaks: 11
39.02292652 5.621497875
55.01784114 2.26861577
57.0334912 19.67994196
139.0389705 2.826484394
147.0440559 1.561424936
149.0597059 1.774530402
165.0182351 4.782047034
165.0546206 5.147981205
177.0546206 9.676446924
179.0338851 1.699223432
195.0651853 26.38326578

Name: +ve in-silico MS/MS by CFM-ID for SLLMHZXMVHNZOR-UHFFFAOYSA-N
ID: SLLMHZXMVHNZOR-UHFFFAOYSA-N
Comment: Energy2
Num peaks: 28
25.00727645 1.064889626
27.02292652 1.215119305
29.03857658 2.346274842
39.02292652 7.510671045
41.00219107 2.924586107
49.00727645 2.84229612
51.02292652 0.9854065689
53.00219107 12.57352049
53.03857658 2.145274774
55.01784114 9.996980964
57.0334912 8.334126929
67.01784114 2.240919859
79.01784114 2.625816353
95.04914126 1.143698448
109.0284058 1.255521264
111.0440559 0.9514182188
121.0284058 1.474158329
129.0334912 1.8339674
131.0491413 2.171520818
133.0647913 1.451602997
139.0389705 1.231436577
147.0440559 2.68035515
149.0233204 1.204715821
149.0597059 3.696483475
151.0389705 1.110561202
163.0389705 1.235564163
177.0546206 1.510201291
179.0338851 1.182449081

Name: +ve in-silico MS/MS by CFM-ID for XNJXARQRJIOYLC-UHFFFAOYSA-N
ID: XNJXARQRJIOYLC-UHFFFAOYSA-N
Comment: Energy0
Num peaks: 6
175.0389705 0.5007756252
177.0182351 0.9254362519
187.0389705 0.7930357734
199.0389705 14.64187129
201.0182351 0.2473819735
217.0495352 81.69537617

Name: +ve in-silico MS/MS by CFM-ID for XNJXARQRJIOYLC-UHFFFAOYSA-N
ID: XNJXARQRJIOYLC-UHFFFAOYSA-N
Comment: Energy1
Num peaks: 6
175.0389705 6.391150261
187.0389705 2.235825256
189.0546206 14.96259424
191.0338851 4.820187167
199.0389705 17.79954302
217.0495352 46.20573617

Name: +ve in-silico MS/MS by CFM-ID for XNJXARQRJIOYLC-UHFFFAOYSA-N
ID: XNJXARQRJIOYLC-UHFFFAOYSA-N
Comment: Energy2
Num peaks: 20
39.02292652 3.953261069
41.00219107 2.366438246
49.00727645 2.850762215
65.00219107 8.435883757
107.0127558 3.082518153
109.0284058 2.226043449
131.0127558 1.743794358
135.0076704 1.605442115
147.0076704 7.527553997
147.0440559 1.760153608
149.0233204 3.365865795
157.0284058 5.027036205
171.0440559 6.48470036
173.0233204 5.120808069
175.0389705 1.949975189
177.0182351 3.871490182
181.0284058 2.69253725
187.0389705 3.374417832
189.0546206 1.991122077
199.0389705 11.01549205

Name: +ve in-silico MS/MS by CFM-ID for DLCJNIBLOSKIQW-UHFFFAOYSA-N
ID: DLCJNIBLOSKIQW-UHFFFAOYSA-N
Comment: Energy0
Num peaks: 6
15.02292652 0.4276130056
163.0389705 0.3165731121
175.0389705 0.3101593965
187.0389705 0.78793966
199.0389705 1.129661943
217.0495352 95.82865797

Name: +ve in-silico MS/MS by CFM-ID for DLCJNIBLOSKIQW-UHFFFAOYSA-N
ID: DLCJNIBLOSKIQW-UHFFFAOYSA-N
Comment: Energy1
Num peaks: 6
171.0440559 3.775513369
173.0597059 4.384547919
175.0389705 2.697965365
187.0389705 3.145265786
189.0546206 27.59373332
217.0495352 45.09239903

Name: +ve in-silico MS/MS by CFM-ID for DLCJNIBLOSKIQW-UHFFFAOYSA-N
ID: DLCJNIBLOSKIQW-UHFFFAOYSA-N
Comment: Energy2
Num peaks: 21
15.02292652 2.287223435
39.02292652 1.685051896
53.00219107 2.311500327
55.01784114 1.596572138
95.01275576 9.0105518
119.0127558 5.277593418
121.0284058 2.645285378
141.0334912 2.555536986
143.0491413 1.849099969
145.0284058 5.567087688
147.0440559 8.445306561
157.0284058 2.135521853
159.0440559 2.343367075
163.0389705 1.952398354
169.0284058 1.723753031
171.0440559 7.555571984
173.0597059 3.141930899
175.0389705 11.16550147
187.0389705 1.754700101
189.0546206 2.871536813
199.0389705 3.020353478

Name: +ve in-silico MS/MS by CFM-ID for AJSPSRWWZBBIOR-UHFFFAOYSA-N
ID: AJSPSRWWZBBIOR-UHFFFAOYSA-N
Comment: Energy0
Num peaks: 6
15.02292652 0.4246635194
175.0389705 0.2942832305
187.0389705 1.380541065
189.0546206 0.291090337
199.0389705 1.1162803
217.0495352 95.27823518

Name: +ve in-silico MS/MS by CFM-ID for AJSPSRWWZBBIOR-UHFFFAOYSA-N
ID: AJSPSRWWZBBIOR-UHFFFAOYSA-N
Comment: Energy1
Num peaks: 6
171.0440559 3.567888507
173.0597059 4.126659197
175.0389705 2.636963896
187.0389705 2.943716089
189.0546206 25.74073111
217.0495352 43.87824678

Name: +ve in-silico MS/MS by CFM-ID for AJSPSRWWZBBIOR-UHFFFAOYSA-N
ID: AJSPSRWWZBBIOR-UHFFFAOYSA-N
Comment: Energy2
Num peaks: 22
15.02292652 2.012461574
39.02292652 1.979069884
53.00219107 3.962233887
55.01784114 1.883476349
93.0334912 1.659808867
107.0127558 1.706754086
119.0127558 5.370730195
121.0284058 2.763519501
141.0334912 3.927660325
143.0491413 1.921979577
145.0284058 9.600175542
147.0440559 5.25542734
157.0284058 2.737732738
159.0440559 3.441478556
169.0284058 2.832633717
171.0440559 5.889252884
173.0233204 2.741353279
173.0597059 2.304738685
175.0389705 10.00221577
187.0389705 2.469382972
189.0546206 3.228890394
199.0389705 2.417213649

Name: +ve in-silico MS/MS by CFM-ID for YEUHHUCOSQOCIX-UHFFFAOYSA-N
ID: YEUHHUCOSQOCIX-UHFFFAOYSA-N
Comment: Energy0
Num peaks: 6
51.02292652 0.07584625344
101.0385766 0.1605019731
185.0419477 0.03407956254
207.0262976 0.1121558208
209.0419477 0.3464831091
235.0575978 99.21670553

Name: +ve in-silico MS/MS by CFM-ID for YEUHHUCOSQOCIX-UHFFFAOYSA-N
ID: YEUHHUCOSQOCIX-UHFFFAOYSA-N
Comment: Energy1
Num peaks: 6
51.02292652 0.5371552032
101.0385766 0.7247929993
157.0106476 0.4658323683
207.0262976 1.479567656
209.0419477 3.201046459
235.0575978 93.2961299

Name: +ve in-silico MS/MS by CFM-ID for YEUHHUCOSQOCIX-UHFFFAOYSA-N
ID: YEUHHUCOSQOCIX-UHFFFAOYSA-N
Comment: Energy2
Num peaks: 6
49.00727645 3.322502271
101.0385766 3.459505625
183.0262976 5.323064462
207.0262976 15.50918574
209.0419477 29.45127051
235.0575978 27.02453164

Name: +ve in-silico MS/MS by CFM-ID for MMVQTVRCJUHCSV-UHFFFAOYSA-N
ID: MMVQTVRCJUHCSV-UHFFFAOYSA-N
Comment: Energy0
Num peaks: 6
99.04405588 4.907435113
165.0182351 0.7994942528
203.0338851 1.281215336
217.0495352 20.53842655
219.0287997 0.804045076
235.0600999 64.40641479

Name: +ve in-silico MS/MS by CFM-ID for MMVQTVRCJUHCSV-UHFFFAOYSA-N
ID: MMVQTVRCJUHCSV-UHFFFAOYSA-N
Comment: Energy1
Num peaks: 15
55.01784114 1.893339571
69.0334912 1.479093917
95.01275576 1.676648696
97.02840582 2.363937655
99.04405588 6.584188922
137.0233204 12.25705881
139.0389705 1.914046092
161.0233204 1.978606981
163.0389705 2.462631235
165.0546206 2.462375308
191.0338851 1.788020486
203.0338851 1.496387792
207.0651853 14.10076426
217.0495352 11.48239437
235.0600999 16.50082314

Name: +ve in-silico MS/MS by CFM-ID for MMVQTVRCJUHCSV-UHFFFAOYSA-N
ID: MMVQTVRCJUHCSV-UHFFFAOYSA-N
Comment: Energy2
Num peaks: 31
15.02292652 1.007717784
39.02292652 1.430211829
41.00219107 1.892353868
45.0334912 1.878600755
53.00219107 5.618577139
55.01784114 4.950382035
69.0334912 4.289708813
71.01275576 1.66067176
71.04914126 2.688834008
83.01275576 1.392899149
95.01275576 1.445283408
99.04405588 1.75476439
111.0440559 2.338626766
121.0284058 2.451592195
137.0233204 9.409690874
145.0284058 3.206671382
147.0076704 2.270294934
147.0440559 2.865199138
149.0233204 3.16002242
161.0233204 4.156163202
163.002585 3.439330652
163.0389705 2.317716685
165.0182351 1.792213179
187.0389705 2.13022126
189.0546206 1.468959252
191.0338851 1.859000928
193.0495352 1.237953183
201.0182351 1.327411398
207.0651853 1.463423183
217.0495352 2.854704781
219.0287997 1.079266556

Name: +ve in-silico MS/MS by CFM-ID for YWWHKOHZGJFMIE-UHFFFAOYSA-N
ID: YWWHKOHZGJFMIE-UHFFFAOYSA-N
Comment: Energy0
Num peaks: 6
149.0233204 13.42047542
149.0597059 12.41811073
151.075356 1.724629893
167.0338851 3.355811958
177.0546206 27.95950451
195.0651853 30.38573428

Name: +ve in-silico MS/MS by CFM-ID for YWWHKOHZGJFMIE-UHFFFAOYSA-N
ID: YWWHKOHZGJFMIE-UHFFFAOYSA-N
Comment: Energy1
Num peaks: 9
105.0334912 7.425673047
123.0440559 4.21417524
133.0284058 3.226539469
149.0233204 18.32156845
149.0597059 15.17254657
151.0389705 3.731982962
159.0440559 3.791933873
177.0546206 18.95805812
195.0651853 7.951517888

Name: +ve in-silico MS/MS by CFM-ID for YWWHKOHZGJFMIE-UHFFFAOYSA-N
ID: YWWHKOHZGJFMIE-UHFFFAOYSA-N
Comment: Energy2
Num peaks: 18
29.03857658 1.383302633
49.00727645 4.617954627
51.02292652 6.608764943
63.02292652 2.358188799
77.00219107 1.995033769
79.05422664 7.760954772
89.00219107 1.156302514
95.01275576 1.047961486
105.0334912 25.54587534
107.0491413 5.493400656
123.0440559 2.205046724
133.0284058 3.250229611
135.0440559 2.748354625
149.0233204 8.852860118
149.0597059 2.082342745
151.0389705 1.272057198
167.0338851 1.188997859
177.0546206 1.182087694

Name: +ve in-silico MS/MS by CFM-ID for PZSJOBKRSVRODF-UHFFFAOYSA-N
ID: PZSJOBKRSVRODF-UHFFFAOYSA-N
Comment: Energy0
Num peaks: 6
43.01784114 2.429739046
135.0440559 17.45990088
153.0546206 19.85368674
165.0546206 2.437153831
177.0546206 1.937216623
195.0651853 43.71431522

Name: +ve in-silico MS/MS by CFM-ID for PZSJOBKRSVRODF-UHFFFAOYSA-N
ID: PZSJOBKRSVRODF-UHFFFAOYSA-N
Comment: Energy1
Num peaks: 10
43.01784114 3.200074904
119.0127558 2.592871454
121.0284058 1.516201427
123.0440559 3.094076172
135.0440559 23.61797426
137.0233204 3.16812758
153.0546206 23.36774719
165.0546206 2.774377189
177.0546206 2.007226264
195.0651853 15.43618841

Name: +ve in-silico MS/MS by CFM-ID for PZSJOBKRSVRODF-UHFFFAOYSA-N
ID: PZSJOBKRSVRODF-UHFFFAOYSA-N
Comment: Energy2
Num peaks: 18
15.02292652 1.903635441
41.00219107 1.682205058
43.01784114 5.749930211
51.02292652 1.655778083
55.01784114 1.850428139
61.02840582 1.83292264
79.01784114 7.870711102
81.0334912 8.328156557
97.02840582 2.412944476
105.0334912 3.649924474
107.0491413 4.455782146
109.0284058 3.556985471
121.0284058 4.539953896
123.0440559 5.651799712
125.0597059 1.524551053
135.0440559 13.11520869
137.0233204 8.240143677
153.0546206 2.631902941

Name: +ve in-silico MS/MS by CFM-ID for STSOHAOGZMLWFR-UHFFFAOYSA-N
ID: STSOHAOGZMLWFR-UHFFFAOYSA-N
Comment: Energy0
Num peaks: 6
75.04405588 1.44268316
121.0284058 1.533618191
149.0597059 1.947909897
151.075356 1.776224711
177.0546206 10.25950987
195.0651853 73.11140558

Name: +ve in-silico MS/MS by CFM-ID for STSOHAOGZMLWFR-UHFFFAOYSA-N
ID: STSOHAOGZMLWFR-UHFFFAOYSA-N
Comment: Energy1
Num peaks: 13
121.0284058 24.87801149
123.0440559 3.521877877
139.0389705 2.21684175
149.0233204 2.415366853
149.0597059 2.977048571
151.0389705 2.339091249
163.0389705 2.132974168
165.0182351 1.708623417
165.0546206 7.443701577
167.0338851 6.165671665
167.0702706 8.742943485
177.0546206 5.399570619
195.0651853 11.72581158

Name: +ve in-silico MS/MS by CFM-ID for STSOHAOGZMLWFR-UHFFFAOYSA-N
ID: STSOHAOGZMLWFR-UHFFFAOYSA-N
Comment: Energy2
Num peaks: 31
25.00727645 1.87431624
27.02292652 2.138162203
29.03857658 1.045327852
39.02292652 1.0638962
43.01784114 1.044231382
44.99710569 7.138842056
45.0334912 1.350868728
47.01275576 1.113006641
49.00727645 2.071690894
53.00219107 2.614345243
53.03857658 2.399527118
55.01784114 7.152957976
57.0334912 4.130382876
71.01275576 4.306775689
73.02840582 2.361850944
77.00219107 2.65279471
79.01784114 2.994868975
93.0334912 1.778320387
95.04914126 3.97449531
99.00767038 1.68953738
105.0334912 4.35253517
107.0491413 1.948631468
121.0284058 5.813513262
123.0440559 1.137994382
131.0491413 2.141273443
133.0284058 1.085809267
133.0647913 3.614973845
149.0597059 1.851364056
151.0389705 1.259838582
159.0440559 1.09812067
179.0338851 1.124838452

Name: +ve in-silico MS/MS by CFM-ID for PFWYHTORQZAGCA-UHFFFAOYSA-N
ID: PFWYHTORQZAGCA-UHFFFAOYSA-N
Comment: Energy0
Num peaks: 6
43.01784114 3.893750007
135.0440559 28.72226241
153.0546206 5.678837351
165.0546206 3.841067675
177.0546206 1.999155711
195.0651853 46.68654362

Name: +ve in-silico MS/MS by CFM-ID for PFWYHTORQZAGCA-UHFFFAOYSA-N
ID: PFWYHTORQZAGCA-UHFFFAOYSA-N
Comment: Energy1
Num peaks: 6
43.01784114 2.421575152
107.0491413 12.94282144
123.0440559 2.65982545
135.0440559 50.6261826
153.0546206 7.060442241
195.0651853 11.29945402

Name: +ve in-silico MS/MS by CFM-ID for PFWYHTORQZAGCA-UHFFFAOYSA-N
ID: PFWYHTORQZAGCA-UHFFFAOYSA-N
Comment: Energy2
Num peaks: 12
15.02292652 1.66334365
39.02292652 3.511497282
41.00219107 2.363118564
43.01784114 5.398017081
49.00727645 3.108727337
91.05422664 10.75204119
105.0334912 16.63536083
107.0491413 11.16623502
109.0284058 2.564578282
123.0440559 2.513464475
135.0440559 18.32256747
149.0597059 2.809308106

Name: +ve in-silico MS/MS by CFM-ID for ORFFGRQMMWVHIB-UHFFFAOYSA-N
ID: ORFFGRQMMWVHIB-UHFFFAOYSA-N
Comment: Energy0
Num peaks: 6
137.0597059 3.813524557
151.075356 3.860258332
163.0389705 2.988422616
165.0546206 2.512782666
177.0546206 2.577916599
195.0651853 79.78495052

Name: +ve in-silico MS/MS by CFM-ID for ORFFGRQMMWVHIB-UHFFFAOYSA-N
ID: ORFFGRQMMWVHIB-UHFFFAOYSA-N
Comment: Energy1
Num peaks: 6
137.0597059 12.21726348
163.0389705 5.739974805
165.0546206 6.146147822
167.0702706 18.86047452
177.0546206 6.476602095
195.0651853 34.73611644

Name: +ve in-silico MS/MS by CFM-ID for ORFFGRQMMWVHIB-UHFFFAOYSA-N
ID: ORFFGRQMMWVHIB-UHFFFAOYSA-N
Comment: Energy2
Num peaks: 22
15.02292652 2.525456313
39.02292652 1.701088916
49.00727645 4.980473132
51.02292652 3.533985277
55.01784114 5.411458209
79.01784114 3.34808302
81.0334912 3.519040068
83.04914126 3.84490991
93.0334912 3.382185614
95.04914126 2.238603042
107.0127558 1.933564893
107.0491413 6.904479265
111.0440559 2.315945983
121.0647913 3.234681756
135.0440559 6.970296912
137.0597059 9.56273512
149.0233204 1.822887617
151.0389705 2.617578226
151.075356 3.902688824
163.0389705 1.959645391
165.0546206 1.822108448
179.0338851 2.675988922

Name: +ve in-silico MS/MS by CFM-ID for HYCLWDHZALFLJV-UHFFFAOYSA-N
ID: HYCLWDHZALFLJV-UHFFFAOYSA-N
Comment: Energy0
Num peaks: 6
43.01784114 2.505965717
61.02840582 1.567322202
175.0389705 18.99618034
193.0495352 21.42811129
217.0495352 2.66907949
235.0600999 46.38836692

Name: +ve in-silico MS/MS by CFM-ID for HYCLWDHZALFLJV-UHFFFAOYSA-N
ID: HYCLWDHZALFLJV-UHFFFAOYSA-N
Comment: Energy1
Num peaks: 9
43.01784114 3.195127826
147.0440559 2.378620304
165.0546206 4.399580746
175.0389705 24.99674754
177.0182351 2.488036449
193.0495352 21.84474174
207.0651853 5.5084602
217.0495352 2.678375452
235.0600999 14.25589573

Name: +ve in-silico MS/MS by CFM-ID for HYCLWDHZALFLJV-UHFFFAOYSA-N
ID: HYCLWDHZALFLJV-UHFFFAOYSA-N
Comment: Energy2
Num peaks: 16
15.02292652 1.440592851
25.00727645 1.347076766
41.00219107 1.325894926
43.01784114 5.98117304
119.0127558 5.452686967
121.0284058 9.888014648
123.0440559 3.155302411
131.0491413 5.52301447
147.0440559 5.570074489
149.0597059 2.174600592
151.0389705 7.188924495
163.0389705 1.64130508
165.0546206 2.119519385
175.0389705 15.9269547
177.0182351 8.49165832
193.0495352 3.369751962

Name: +ve in-silico MS/MS by CFM-ID for VZFPHVWLPRCAGD-AATRIKPKSA-N
ID: VZFPHVWLPRCAGD-AATRIKPKSA-N
Comment: Energy0
Num peaks: 6
135.0440559 6.974662209
147.0440559 1.252502027
149.0597059 6.809690498
159.0440559 7.90383377
177.0546206 46.89304688
195.0651853 19.91648213

Name: +ve in-silico MS/MS by CFM-ID for VZFPHVWLPRCAGD-AATRIKPKSA-N
ID: VZFPHVWLPRCAGD-AATRIKPKSA-N
Comment: Energy1
Num peaks: 18
53.00219107 2.446916755
71.01275576 2.344240442
81.0334912 1.258510735
103.0178411 2.735034233
117.0334912 1.314786328
119.0491413 3.19995885
121.0647913 2.98300533
123.0440559 1.816468045
125.0597059 1.511666305
135.0440559 11.38289697
145.0284058 1.291131008
147.0440559 3.271184992
149.0597059 16.76590111
159.0440559 4.209141036
165.0546206 1.772781566
167.0702706 1.553076787
177.0546206 14.40411952
195.0651853 6.940239919

Name: +ve in-silico MS/MS by CFM-ID for VZFPHVWLPRCAGD-AATRIKPKSA-N
ID: VZFPHVWLPRCAGD-AATRIKPKSA-N
Comment: Energy2
Num peaks: 31
25.00727645 4.700528183
39.02292652 2.866740299
41.00219107 2.099205221
49.00727645 2.685292927
51.02292652 2.407066897
53.00219107 1.274355421
55.01784114 1.541884554
63.02292652 5.728808655
65.03857658 3.714240769
67.01784114 1.141472355
68.99710569 1.298066074
71.01275576 1.382521494
73.00727645 3.696200287
75.02292652 1.975228937
77.03857658 2.823031878
79.01784114 3.257872231
81.0334912 1.615880651
101.0021911 1.930713959
103.0178411 1.011632775
105.0334912 4.166653325
107.0491413 3.108722403
109.0284058 1.315599913
117.0334912 2.263880154
119.0491413 3.119208472
121.0647913 1.892798571
123.0440559 1.553846577
131.0491413 1.331246816
133.0284058 2.068584476
135.0440559 7.635159917
147.0440559 1.190311704
149.0597059 2.641780459

Name: +ve in-silico MS/MS by CFM-ID for BQWDCZPSFPXRCB-UHFFFAOYSA-N
ID: BQWDCZPSFPXRCB-UHFFFAOYSA-N
Comment: Energy0
Num peaks: 6
109.0284058 1.274002279
133.0284058 2.626586054
135.0440559 1.507719538
159.0440559 1.039922868
177.0546206 10.36585627
195.0651853 70.81531728

Name: +ve in-silico MS/MS by CFM-ID for BQWDCZPSFPXRCB-UHFFFAOYSA-N
ID: BQWDCZPSFPXRCB-UHFFFAOYSA-N
Comment: Energy1
Num peaks: 26
41.00219107 1.264747751
43.01784114 2.091363033
45.0334912 2.885165843
47.04914126 1.167798534
49.00727645 1.665582684
55.01784114 1.389144102
73.02840582 3.012639415
91.01784114 1.806877375
92.99710569 1.507431862
95.01275576 1.164974166
97.02840582 1.594302462
103.0178411 2.97973326
105.0334912 2.17471701
107.0127558 2.138648585
109.0284058 3.433739531
115.0178411 1.5517886
117.0334912 1.263525954
119.0491413 1.172392576
121.0284058 4.504337583
123.0440559 2.332365045
133.0284058 4.100174697
135.0440559 4.762980576
139.075356 1.272793835
159.0440559 3.80237404
177.0546206 9.030249929
195.0651853 16.04300357

Name: +ve in-silico MS/MS by CFM-ID for BQWDCZPSFPXRCB-UHFFFAOYSA-N
ID: BQWDCZPSFPXRCB-UHFFFAOYSA-N
Comment: Energy2
Num peaks: 31
39.02292652 3.848880985
43.01784114 1.344267298
49.00727645 6.101775511
51.02292652 4.666871667
55.01784114 2.383662601
63.02292652 1.193447468
65.00219107 3.572377938
67.01784114 3.379670972
79.01784114 3.774604577
80.99710569 1.925713037
85.02840582 1.161320794
89.00219107 3.094387927
91.01784114 4.074657286
92.99710569 2.799361498
93.0334912 2.294096577
95.01275576 1.629205089
97.02840582 1.659298118
103.0178411 2.580773096
104.9971057 1.444851072
105.0334912 1.714898221
107.0127558 2.479790041
109.0284058 2.422532516
117.0334912 2.182366642
119.0491413 2.098979651
121.0284058 2.441889812
133.0284058 2.64808362
135.0440559 3.330193285
147.0440559 1.228158187
149.0597059 1.131859991
159.0440559 1.691686618
177.0546206 1.425675659

Name: +ve in-silico MS/MS by CFM-ID for AWGUDSPRBOCEJK-UHFFFAOYSA-N
ID: AWGUDSPRBOCEJK-UHFFFAOYSA-N
Comment: Energy0
Num peaks: 6
175.0389705 5.501628428
189.0546206 10.78466024
191.0702706 0.9995959187
199.0389705 12.66020044
217.0495352 48.23550926
235.0600999 18.87568246

Name: +ve in-silico MS/MS by CFM-ID for AWGUDSPRBOCEJK-UHFFFAOYSA-N
ID: AWGUDSPRBOCEJK-UHFFFAOYSA-N
Comment: Energy1
Num peaks: 6
175.0389705 10.05985572
189.0546206 39.30264163
191.0702706 2.94119536
199.0389705 10.04657336
217.0495352 18.53841586
235.0600999 6.449082879

Name: +ve in-silico MS/MS by CFM-ID for AWGUDSPRBOCEJK-UHFFFAOYSA-N
ID: AWGUDSPRBOCEJK-UHFFFAOYSA-N
Comment: Energy2
Num peaks: 15
39.02292652 1.995562725
41.00219107 2.218662785
65.00219107 5.482299412
123.0440559 2.758676809
133.0284058 5.78682313
147.0440559 7.000289684
149.0233204 12.90851679
151.0389705 1.536371388
173.0597059 6.646806619
175.0389705 11.39047251
177.0182351 5.008154292
189.0546206 8.301325991
191.0338851 2.080082883
199.0389705 4.91680544
217.0495352 2.985198945

Name: +ve in-silico MS/MS by CFM-ID for CFLAHQSWDKNWPW-UHFFFAOYSA-N
ID: CFLAHQSWDKNWPW-UHFFFAOYSA-N
Comment: Energy0
Num peaks: 6
87.00767038 5.10558454
91.05422664 17.45518566
149.0597059 5.820195808
159.0440559 7.185781595
177.0546206 31.66758091
195.0651853 13.70295803

Name: +ve in-silico MS/MS by CFM-ID for CFLAHQSWDKNWPW-UHFFFAOYSA-N
ID: CFLAHQSWDKNWPW-UHFFFAOYSA-N
Comment: Energy1
Num peaks: 8
41.00219107 7.526866767
59.01275576 3.153345047
68.99710569 3.519278642
87.00767038 5.111402788
91.05422664 36.46288546
109.0647913 5.425391573
149.0597059 13.32373206
177.0546206 6.835869811

Name: +ve in-silico MS/MS by CFM-ID for CFLAHQSWDKNWPW-UHFFFAOYSA-N
ID: CFLAHQSWDKNWPW-UHFFFAOYSA-N
Comment: Energy2
Num peaks: 10
41.00219107 14.23122484
43.01784114 7.179523723
49.00727645 2.369303066
51.02292652 2.463576722
59.01275576 7.5496964
61.02840582 2.039251192
63.02292652 3.510519212
65.03857658 4.664606741
75.02292652 3.222351767
91.05422664 33.22974263

Name: +ve in-silico MS/MS by CFM-ID for BQCNSTFWSKOWMA-GORDUTHDSA-N
ID: BQCNSTFWSKOWMA-GORDUTHDSA-N
Comment: Energy0
Num peaks: 6
121.0284058 8.758670839
145.0284058 5.088486292
163.0389705 29.98243277
165.0546206 3.446987369
177.0546206 4.739349257
195.0651853 30.11090092

Name: +ve in-silico MS/MS by CFM-ID for BQCNSTFWSKOWMA-GORDUTHDSA-N
ID: BQCNSTFWSKOWMA-GORDUTHDSA-N
Comment: Energy1
Num peaks: 20
53.00219107 1.525662603
55.01784114 1.550283
85.02840582 3.093142512
93.0334912 1.978193074
105.0334912 1.300439533
107.0491413 1.151758795
109.0284058 2.44226329
111.0440559 1.846482735
121.0284058 16.23050142
123.0440559 6.199417142
135.0440559 8.258158203
145.0284058 3.216586149
147.0440559 0.9363175963
151.0389705 0.9070261141
153.0546206 0.9294863406
163.0389705 9.862248614
165.0546206 2.635088188
167.0702706 2.749312061
177.0546206 3.553185244
195.0651853 10.29298476

Name: +ve in-silico MS/MS by CFM-ID for BQCNSTFWSKOWMA-GORDUTHDSA-N
ID: BQCNSTFWSKOWMA-GORDUTHDSA-N
Comment: Energy2
Num peaks: 29
25.00727645 3.371388719
39.02292652 1.84344197
41.00219107 1.757231886
53.00219107 1.842422673
55.01784114 3.104047177
59.01275576 1.194969199
65.00219107 1.114669891
67.01784114 3.121457124
69.0334912 2.571014537
77.00219107 2.458748032
79.01784114 3.621312244
81.0334912 2.875571645
91.01784114 2.316614151
93.0334912 7.559062091
95.04914126 3.426175917
103.0178411 1.408272346
105.0334912 5.968014412
107.0491413 3.438814972
109.0284058 3.10920154
111.0440559 1.506970706
117.0334912 2.561368311
121.0284058 8.766583474
123.0440559 1.747362682
133.0284058 1.356395468
135.0440559 3.853439938
145.0284058 1.128786266
149.0597059 1.485544754
151.0389705 1.208809362
153.0546206 1.053404071

Name: +ve in-silico MS/MS by CFM-ID for KSEBMYQBYZTDHS-UHFFFAOYSA-N
ID: KSEBMYQBYZTDHS-UHFFFAOYSA-N
Comment: Energy0
Num peaks: 6
135.0440559 7.021316329
147.0440559 1.211112097
149.0597059 6.781396641
159.0440559 7.862342349
177.0546206 46.67306654
195.0651853 19.84004766

Name: +ve in-silico MS/MS by CFM-ID for KSEBMYQBYZTDHS-UHFFFAOYSA-N
ID: KSEBMYQBYZTDHS-UHFFFAOYSA-N
Comment: Energy1
Num peaks: 13
53.00219107 1.460386371
71.01275576 1.762526514
117.0334912 1.517816293
119.0491413 2.637198888
121.0647913 3.172765949
123.0440559 1.882235981
135.0440559 15.09032975
145.0284058 1.429103089
147.0440559 3.071778017
149.0597059 18.93256897
159.0440559 4.927192997
177.0546206 16.67527099
195.0651853 7.926665243

Name: +ve in-silico MS/MS by CFM-ID for KSEBMYQBYZTDHS-UHFFFAOYSA-N
ID: KSEBMYQBYZTDHS-UHFFFAOYSA-N
Comment: Energy2
Num peaks: 28
25.00727645 3.292810348
39.02292652 1.925111064
41.00219107 2.580429855
49.00727645 5.126671478
51.02292652 3.544295167
53.00219107 1.36334787
63.02292652 1.555916779
65.03857658 3.956247684
75.02292652 1.510172514
77.00219107 1.15467172
77.03857658 2.898527993
79.01784114 1.811996198
92.99710569 1.254140827
103.0178411 1.007659383
105.0334912 6.363895824
107.0491413 5.082037084
109.0284058 1.245695499
117.0334912 3.166775802
119.0491413 3.389188869
121.0284058 1.014130229
121.0647913 1.390249077
123.0440559 2.582714897
131.0491413 1.77177973
133.0284058 3.161805105
135.0440559 11.59257267
147.0440559 1.753610177
149.0597059 3.678398614
177.0546206 1.009612428

Name: +ve in-silico MS/MS by CFM-ID for VUPCHIRIDPAYAQ-NSCUHMNNSA-N
ID: VUPCHIRIDPAYAQ-NSCUHMNNSA-N
Comment: Energy0
Num peaks: 6
123.0440559 1.260576312
147.0440559 1.512542669
149.0597059 7.147146304
163.0389705 1.345048645
177.0546206 56.52624366
195.0651853 21.2642517

Name: +ve in-silico MS/MS by CFM-ID for VUPCHIRIDPAYAQ-NSCUHMNNSA-N
ID: VUPCHIRIDPAYAQ-NSCUHMNNSA-N
Comment: Energy1
Num peaks: 15
41.00219107 1.541496244
53.00219107 2.219861605
71.01275576 2.110452258
119.0491413 1.258717954
121.0647913 1.161178545
123.0440559 3.012761746
125.0597059 0.9219762336
135.0440559 1.198011663
147.0440559 2.805987307
149.0597059 23.3263543
151.075356 1.637416661
159.0440559 1.02095949
163.0389705 1.419022532
177.0546206 26.87077642
195.0651853 10.1625499

Name: +ve in-silico MS/MS by CFM-ID for VUPCHIRIDPAYAQ-NSCUHMNNSA-N
ID: VUPCHIRIDPAYAQ-NSCUHMNNSA-N
Comment: Energy2
Num peaks: 31
25.00727645 4.215008885
39.02292652 1.131900663
41.00219107 3.745802394
49.00727645 2.145476717
51.02292652 1.348236258
53.00219107 1.314777855
55.01784114 1.575137528
59.01275576 1.090737417
65.03857658 2.592174407
68.99710569 1.30562298
71.01275576 1.166782998
79.01784114 1.375364551
81.0334912 1.39659045
91.01784114 1.279775758
92.99710569 2.108851218
93.0334912 3.212719352
95.01275576 2.247982279
95.04914126 1.951794625
107.0491413 2.43221445
117.0334912 6.914396343
119.0491413 4.659969235
121.0284058 1.899675429
121.0647913 2.757472762
123.0440559 3.626993617
131.0491413 2.702953135
133.0284058 4.680226456
135.0440559 4.247968397
147.0440559 3.019410679
149.0597059 5.621609478
161.0233204 1.130432139
177.0546206 1.691701411

Name: +ve in-silico MS/MS by CFM-ID for VUPCHIRIDPAYAQ-UHFFFAOYSA-N
ID: VUPCHIRIDPAYAQ-UHFFFAOYSA-N
Comment: Energy0
Num peaks: 6
123.0440559 1.260576312
147.0440559 1.512542669
149.0597059 7.147146304
163.0389705 1.345048645
177.0546206 56.52624366
195.0651853 21.2642517

Name: +ve in-silico MS/MS by CFM-ID for VUPCHIRIDPAYAQ-UHFFFAOYSA-N
ID: VUPCHIRIDPAYAQ-UHFFFAOYSA-N
Comment: Energy1
Num peaks: 15
41.00219107 1.541496244
53.00219107 2.219861605
71.01275576 2.110452258
119.0491413 1.258717954
121.0647913 1.161178545
123.0440559 3.012761746
125.0597059 0.9219762336
135.0440559 1.198011663
147.0440559 2.805987307
149.0597059 23.3263543
151.075356 1.637416661
159.0440559 1.02095949
163.0389705 1.419022532
177.0546206 26.87077642
195.0651853 10.1625499

Name: +ve in-silico MS/MS by CFM-ID for VUPCHIRIDPAYAQ-UHFFFAOYSA-N
ID: VUPCHIRIDPAYAQ-UHFFFAOYSA-N
Comment: Energy2
Num peaks: 31
25.00727645 4.215008885
39.02292652 1.131900663
41.00219107 3.745802394
49.00727645 2.145476717
51.02292652 1.348236258
53.00219107 1.314777855
55.01784114 1.575137528
59.01275576 1.090737417
65.03857658 2.592174407
68.99710569 1.30562298
71.01275576 1.166782998
79.01784114 1.375364551
81.0334912 1.39659045
91.01784114 1.279775758
92.99710569 2.108851218
93.0334912 3.212719352
95.01275576 2.247982279
95.04914126 1.951794625
107.0491413 2.43221445
117.0334912 6.914396343
119.0491413 4.659969235
121.0284058 1.899675429
121.0647913 2.757472762
123.0440559 3.626993617
131.0491413 2.702953135
133.0284058 4.680226456
135.0440559 4.247968397
147.0440559 3.019410679
149.0597059 5.621609478
161.0233204 1.130432139
177.0546206 1.691701411

Name: +ve in-silico MS/MS by CFM-ID for AOPNPZIOVIPWMF-UHFFFAOYSA-N
ID: AOPNPZIOVIPWMF-UHFFFAOYSA-N
Comment: Energy0
Num peaks: 6
107.0491413 2.139817262
121.0647913 14.29000961
149.0597059 12.77539979
159.0440559 6.207711992
177.0546206 25.09988437
195.0651853 23.68798902

Name: +ve in-silico MS/MS by CFM-ID for AOPNPZIOVIPWMF-UHFFFAOYSA-N
ID: AOPNPZIOVIPWMF-UHFFFAOYSA-N
Comment: Energy1
Num peaks: 9
107.0491413 5.68496282
121.0647913 18.7944506
123.0804414 1.922677889
131.0491413 4.452622158
133.0647913 4.13332731
149.0597059 13.70532004
159.0440559 9.234943758
177.0546206 15.24889939
195.0651853 7.313765905

Name: +ve in-silico MS/MS by CFM-ID for AOPNPZIOVIPWMF-UHFFFAOYSA-N
ID: AOPNPZIOVIPWMF-UHFFFAOYSA-N
Comment: Energy2
Num peaks: 22
15.02292652 1.262070585
49.00727645 1.513109583
51.02292652 1.29833233
53.03857658 1.658085112
63.02292652 2.179438963
65.03857658 3.964954357
72.99202031 3.162986706
75.02292652 5.145686411
77.03857658 10.06293395
79.05422664 3.38622262
91.05422664 9.906192171
93.0334912 1.735916965
93.06987671 2.658704521
95.04914126 1.978052852
105.0334912 5.095897359
107.0491413 8.673037387
117.0334912 1.722647373
119.0491413 1.150053741
121.0647913 9.238577282
123.0804414 1.365770543
133.0647913 1.592450637
149.0597059 1.498946364

Name: +ve in-silico MS/MS by CFM-ID for IEPNGHJZYHRSLD-UHFFFAOYSA-N
ID: IEPNGHJZYHRSLD-UHFFFAOYSA-N
Comment: Energy0
Num peaks: 6
147.0440559 3.791634205
175.0389705 6.683104318
189.0546206 6.244167334
199.0389705 9.305194341
217.0495352 38.58839339
235.0600999 16.65355171

Name: +ve in-silico MS/MS by CFM-ID for IEPNGHJZYHRSLD-UHFFFAOYSA-N
ID: IEPNGHJZYHRSLD-UHFFFAOYSA-N
Comment: Energy1
Num peaks: 11
41.00219107 5.028806636
59.01275576 3.210099323
68.99710569 3.725958182
87.00767038 3.713678111
171.0440559 4.132815949
175.0389705 13.1579205
189.0546206 19.6117081
191.0702706 3.238881409
199.0389705 6.256352437
217.0495352 13.00625535
235.0600999 5.108509502

Name: +ve in-silico MS/MS by CFM-ID for IEPNGHJZYHRSLD-UHFFFAOYSA-N
ID: IEPNGHJZYHRSLD-UHFFFAOYSA-N
Comment: Energy2
Num peaks: 20
15.02292652 1.872547884
41.00219107 17.24509861
43.01784114 6.049674351
55.01784114 1.866133727
59.01275576 9.237052633
68.99710569 2.625001427
71.01275576 2.357058813
79.01784114 2.213339442
84.99202031 1.478997
87.00767038 1.535574184
91.01784114 2.922466577
93.0334912 2.322925709
119.0491413 1.943871617
145.0284058 3.270207446
147.0440559 8.453593535
159.0440559 1.920290703
171.0440559 1.808227166
173.0597059 2.440196477
175.0389705 5.889696482
189.0546206 2.629190201

Name: +ve in-silico MS/MS by CFM-ID for QURCVMIEKCOAJU-UHFFFAOYSA-N
ID: QURCVMIEKCOAJU-UHFFFAOYSA-N
Comment: Energy0
Num peaks: 6
59.01275576 1.022207082
123.0440559 1.289662976
147.0440559 1.422882017
149.0597059 7.461772648
177.0546206 57.43814354
195.0651853 21.70180232

Name: +ve in-silico MS/MS by CFM-ID for QURCVMIEKCOAJU-UHFFFAOYSA-N
ID: QURCVMIEKCOAJU-UHFFFAOYSA-N
Comment: Energy1
Num peaks: 12
41.00219107 1.313199744
53.00219107 1.992685058
71.01275576 2.074976123
119.0491413 3.118039687
121.0647913 3.903695576
123.0440559 2.412862283
147.0440559 4.2276847
149.0597059 24.41425714
151.075356 1.303391778
165.0546206 1.547293796
177.0546206 23.93050585
195.0651853 10.0022554

Name: +ve in-silico MS/MS by CFM-ID for QURCVMIEKCOAJU-UHFFFAOYSA-N
ID: QURCVMIEKCOAJU-UHFFFAOYSA-N
Comment: Energy2
Num peaks: 31
15.02292652 1.414436012
25.00727645 4.514781494
39.02292652 1.488404559
41.00219107 3.912316201
49.00727645 4.108179794
51.02292652 2.862069211
53.00219107 1.438229553
55.01784114 1.228362062
59.01275576 1.177777077
63.02292652 1.429263106
65.03857658 1.151646804
68.99710569 1.23814828
71.01275576 1.416347217
75.02292652 2.257850757
77.03857658 3.880157854
79.01784114 1.201365677
93.0334912 1.081699631
95.04914126 1.161380638
103.0178411 1.448674684
105.0334912 3.190467657
109.0284058 1.369921513
117.0334912 3.851552411
119.0491413 5.597359746
121.0647913 2.008320724
123.0440559 4.267041873
131.0491413 2.446950055
133.0284058 4.021936067
135.0440559 2.923272525
147.0440559 2.863056252
149.0597059 6.202148309
177.0546206 1.810535839

Name: +ve in-silico MS/MS by CFM-ID for VVKZBPVFTSRVGZ-TWGQIWQCSA-N
ID: VVKZBPVFTSRVGZ-TWGQIWQCSA-N
Comment: Energy0
Num peaks: 6
107.0491413 3.61579564
121.0647913 5.691466684
123.0804414 6.456597397
149.0597059 16.14944382
177.0546206 27.96033694
195.0651853 27.89876733

Name: +ve in-silico MS/MS by CFM-ID for VVKZBPVFTSRVGZ-TWGQIWQCSA-N
ID: VVKZBPVFTSRVGZ-TWGQIWQCSA-N
Comment: Energy1
Num peaks: 9
87.00767038 1.840292163
107.0491413 5.065567131
121.0647913 17.80221777
123.0804414 2.566535137
131.0491413 2.162345471
147.0440559 1.881231982
149.0597059 21.07009025
177.0546206 18.32981763
195.0651853 10.17336678

Name: +ve in-silico MS/MS by CFM-ID for VVKZBPVFTSRVGZ-TWGQIWQCSA-N
ID: VVKZBPVFTSRVGZ-TWGQIWQCSA-N
Comment: Energy2
Num peaks: 26
15.02292652 1.28902791
39.02292652 0.93827694
41.00219107 1.155747748
49.00727645 1.865429308
51.02292652 1.588198755
56.99710569 1.101340173
63.02292652 3.972503121
65.03857658 2.212433147
75.02292652 1.664011871
77.03857658 3.848922109
79.05422664 2.768787005
91.05422664 5.296017725
93.0334912 2.177686241
95.04914126 1.208962616
103.0178411 1.568294184
105.0334912 6.048577049
107.0491413 14.05304632
117.0334912 4.907553096
119.0491413 2.377685842
121.0647913 7.283175492
123.0804414 1.59519507
131.0491413 3.187595498
133.0284058 2.307437131
147.0440559 2.252140648
149.0597059 3.015846921
177.0546206 1.019896648

Name: +ve in-silico MS/MS by CFM-ID for IKNVEOZIOFMENG-HWKANZROSA-N
ID: IKNVEOZIOFMENG-HWKANZROSA-N
Comment: Energy0
Num peaks: 6
135.0440559 6.794712703
147.0440559 1.318608793
149.0597059 6.479609498
159.0440559 7.919250946
177.0546206 46.27153597
195.0651853 19.5116459

Name: +ve in-silico MS/MS by CFM-ID for IKNVEOZIOFMENG-HWKANZROSA-N
ID: IKNVEOZIOFMENG-HWKANZROSA-N
Comment: Energy1
Num peaks: 15
25.00727645 0.9141935985
41.00219107 0.8640015039
53.00219107 2.81369493
71.01275576 2.478410716
119.0491413 1.465767357
123.0440559 2.343939171
125.0597059 1.961266778
135.0440559 14.58504171
147.0440559 2.171531058
149.0597059 17.85913129
151.075356 1.423556154
159.0440559 5.387012757
163.0389705 1.313461859
177.0546206 16.87341639
195.0651853 7.584548629

Name: +ve in-silico MS/MS by CFM-ID for IKNVEOZIOFMENG-HWKANZROSA-N
ID: IKNVEOZIOFMENG-HWKANZROSA-N
Comment: Energy2
Num peaks: 31
25.00727645 4.774383918
27.02292652 1.060807749
39.02292652 2.258853839
41.00219107 2.238191763
49.00727645 1.477517164
51.02292652 1.42308588
53.00219107 1.564809233
53.03857658 1.008276604
55.01784114 2.119584369
65.03857658 0.9643988882
67.01784114 1.038686035
68.99710569 1.024006816
71.01275576 1.007902228
79.01784114 1.341713872
81.0334912 2.908630858
93.0334912 1.905754487
105.0334912 8.69621559
107.0127558 1.492501449
107.0491413 4.420312964
109.0284058 1.187850408
117.0334912 4.572993428
119.0491413 4.7759674
121.0284058 1.039510179
121.0647913 1.093150104
123.0440559 2.123970978
131.0491413 1.942672101
133.0284058 2.722573849
135.0440559 8.95136769
147.0440559 1.797822512
149.0597059 2.993141209
151.0389705 1.10002399

Name: +ve in-silico MS/MS by CFM-ID for CUHUYVNPCQYRLG-UHFFFAOYSA-N
ID: CUHUYVNPCQYRLG-UHFFFAOYSA-N
Comment: Energy0
Num peaks: 6
107.0491413 1.794708343
135.0440559 1.358092359
149.0597059 1.748232594
163.0389705 2.484008118
177.0546206 39.7924995
195.0651853 42.70881254

Name: +ve in-silico MS/MS by CFM-ID for CUHUYVNPCQYRLG-UHFFFAOYSA-N
ID: CUHUYVNPCQYRLG-UHFFFAOYSA-N
Comment: Energy1
Num peaks: 11
87.00767038 1.935178765
107.0491413 4.170853071
109.0647913 4.48540234
121.0647913 4.96791145
135.0440559 1.719522867
149.0597059 10.60457513
151.075356 1.783925906
159.0440559 2.177400515
163.0389705 2.857789729
177.0546206 26.70860221
195.0651853 18.94097878

Name: +ve in-silico MS/MS by CFM-ID for CUHUYVNPCQYRLG-UHFFFAOYSA-N
ID: CUHUYVNPCQYRLG-UHFFFAOYSA-N
Comment: Energy2
Num peaks: 29
15.02292652 1.186262664
39.02292652 1.393919133
44.99710569 1.274128701
49.00727645 2.392993317
51.02292652 2.189379775
63.02292652 6.961545498
65.03857658 2.816066254
69.0334912 1.11136239
79.01784114 1.93126758
79.05422664 1.911515154
81.0334912 2.003424129
91.01784114 1.634680951
91.05422664 2.505825638
93.0334912 2.883311757
105.0334912 7.349357658
107.0491413 11.58132197
109.0647913 1.764449706
119.0491413 1.272182824
121.0647913 2.171795094
133.0647913 1.524599632
135.0076704 1.944837582
135.0440559 7.471321352
145.0284058 1.624472976
147.0440559 3.261122925
149.0597059 1.527913864
161.0233204 1.225907641
163.0389705 2.130866269
177.0546206 1.610183026
179.0338851 1.818010139

Name: +ve in-silico MS/MS by CFM-ID for VZFPHVWLPRCAGD-UHFFFAOYSA-N
ID: VZFPHVWLPRCAGD-UHFFFAOYSA-N
Comment: Energy0
Num peaks: 6
135.0440559 6.974662209
147.0440559 1.252502027
149.0597059 6.809690498
159.0440559 7.90383377
177.0546206 46.89304688
195.0651853 19.91648213

Name: +ve in-silico MS/MS by CFM-ID for VZFPHVWLPRCAGD-UHFFFAOYSA-N
ID: VZFPHVWLPRCAGD-UHFFFAOYSA-N
Comment: Energy1
Num peaks: 18
53.00219107 2.446916755
71.01275576 2.344240442
81.0334912 1.258510735
103.0178411 2.735034233
117.0334912 1.314786328
119.0491413 3.19995885
121.0647913 2.98300533
123.0440559 1.816468045
125.0597059 1.511666305
135.0440559 11.38289697
145.0284058 1.291131008
147.0440559 3.271184992
149.0597059 16.76590111
159.0440559 4.209141036
165.0546206 1.772781566
167.0702706 1.553076787
177.0546206 14.40411952
195.0651853 6.940239919

Name: +ve in-silico MS/MS by CFM-ID for VZFPHVWLPRCAGD-UHFFFAOYSA-N
ID: VZFPHVWLPRCAGD-UHFFFAOYSA-N
Comment: Energy2
Num peaks: 31
25.00727645 4.700528183
39.02292652 2.866740299
41.00219107 2.099205221
49.00727645 2.685292927
51.02292652 2.407066897
53.00219107 1.274355421
55.01784114 1.541884554
63.02292652 5.728808655
65.03857658 3.714240769
67.01784114 1.141472355
68.99710569 1.298066074
71.01275576 1.382521494
73.00727645 3.696200287
75.02292652 1.975228937
77.03857658 2.823031878
79.01784114 3.257872231
81.0334912 1.615880651
101.0021911 1.930713959
103.0178411 1.011632775
105.0334912 4.166653325
107.0491413 3.108722403
109.0284058 1.315599913
117.0334912 2.263880154
119.0491413 3.119208472
121.0647913 1.892798571
123.0440559 1.553846577
131.0491413 1.331246816
133.0284058 2.068584476
135.0440559 7.635159917
147.0440559 1.190311704
149.0597059 2.641780459

Name: +ve in-silico MS/MS by CFM-ID for YLMGHAIVYBOKKH-UHFFFAOYSA-N
ID: YLMGHAIVYBOKKH-UHFFFAOYSA-N
Comment: Energy0
Num peaks: 6
91.05422664 2.85743393
105.0698767 4.414192576
117.0698767 6.274411181
119.0855268 16.86630331
199.0423416 7.683169417
217.0529063 43.35046475

Name: +ve in-silico MS/MS by CFM-ID for YLMGHAIVYBOKKH-UHFFFAOYSA-N
ID: YLMGHAIVYBOKKH-UHFFFAOYSA-N
Comment: Energy1
Num peaks: 9
39.02292652 3.459394123
41.03857658 4.561136063
80.96409131 1.706514768
91.05422664 2.624369934
115.0542266 2.319531659
117.0698767 4.066172686
119.0855268 58.0964116
199.0423416 1.708960928
217.0529063 1.669996874

Name: +ve in-silico MS/MS by CFM-ID for YLMGHAIVYBOKKH-UHFFFAOYSA-N
ID: YLMGHAIVYBOKKH-UHFFFAOYSA-N
Comment: Energy2
Num peaks: 19
39.02292652 6.788271278
41.03857658 3.983789416
49.00727645 4.470011377
51.02292652 2.934870077
65.03857658 1.780021838
75.02292652 1.567689455
77.03857658 1.665841614
79.05422664 4.143735041
80.96409131 1.565227063
89.03857658 1.959248444
91.05422664 7.434501949
93.06987671 3.865472521
101.0385766 12.55113232
103.0542266 5.566094898
105.0698767 10.09771732
107.0855268 2.927597726
115.0542266 1.642462651
117.0698767 1.677752111
119.0855268 4.283618899

Name: +ve in-silico MS/MS by CFM-ID for IKNVEOZIOFMENG-UHFFFAOYSA-N
ID: IKNVEOZIOFMENG-UHFFFAOYSA-N
Comment: Energy0
Num peaks: 6
135.0440559 6.800667185
147.0440559 1.317649634
149.0597059 6.473554987
159.0440559 7.915657892
177.0546206 46.23056567
195.0651853 19.48153783

Name: +ve in-silico MS/MS by CFM-ID for IKNVEOZIOFMENG-UHFFFAOYSA-N
ID: IKNVEOZIOFMENG-UHFFFAOYSA-N
Comment: Energy1
Num peaks: 15
25.00727645 0.9140138962
41.00219107 0.8631105848
53.00219107 2.811432191
71.01275576 2.477758272
119.0491413 1.465479232
123.0440559 2.342907684
125.0597059 1.960418632
135.0440559 14.614111
147.0440559 2.170292048
149.0597059 17.85346403
151.075356 1.423197433
159.0440559 5.381306001
163.0389705 1.313099688
177.0546206 16.86039297
195.0651853 7.581567145

Name: +ve in-silico MS/MS by CFM-ID for IKNVEOZIOFMENG-UHFFFAOYSA-N
ID: IKNVEOZIOFMENG-UHFFFAOYSA-N
Comment: Energy2
Num peaks: 31
25.00727645 4.776409635
27.02292652 1.061257837
39.02292652 2.272240549
41.00219107 2.239458697
49.00727645 1.492804972
51.02292652 1.435333966
53.00219107 1.573557555
53.03857658 1.045939403
55.01784114 2.132973336
65.03857658 0.9648080717
67.01784114 1.043855156
68.99710569 1.024472106
71.01275576 1.00838191
79.01784114 1.362034138
81.0334912 2.980369049
93.0334912 1.923759402
105.0334912 8.991998849
107.0127558 1.529015843
107.0491413 4.575883724
109.0284058 1.229565719
117.0334912 4.574933697
119.0491413 4.777993788
121.0284058 1.040024663
121.0647913 1.093613915
123.0440559 2.125157423
131.0491413 1.943496355
133.0284058 2.723830726
135.0440559 9.137635898
147.0440559 1.798949711
149.0597059 2.995077294
151.0389705 1.10057991

Name: +ve in-silico MS/MS by CFM-ID for CQGSHLMBMVXGKB-UHFFFAOYSA-N
ID: CQGSHLMBMVXGKB-UHFFFAOYSA-N
Comment: Energy0
Num peaks: 6
15.02292652 0.8773440667
43.01784114 2.297972744
175.0389705 19.94812611
193.0495352 20.79820395
217.0495352 7.568050572
235.0600999 42.93139158

Name: +ve in-silico MS/MS by CFM-ID for CQGSHLMBMVXGKB-UHFFFAOYSA-N
ID: CQGSHLMBMVXGKB-UHFFFAOYSA-N
Comment: Energy1
Num peaks: 8
147.0440559 4.864028199
163.0389705 3.187022181
165.0546206 5.637691706
175.0389705 23.8669069
193.0495352 17.40618662
207.0651853 7.184204107
217.0495352 6.481903873
235.0600999 12.07621587

Name: +ve in-silico MS/MS by CFM-ID for CQGSHLMBMVXGKB-UHFFFAOYSA-N
ID: CQGSHLMBMVXGKB-UHFFFAOYSA-N
Comment: Energy2
Num peaks: 21
15.02292652 1.201555909
25.00727645 1.188048874
41.00219107 1.31366878
43.01784114 3.778002235
65.00219107 3.269412621
77.00219107 2.561959966
123.0440559 1.082017633
131.0127558 3.543233084
133.0284058 11.35453571
135.0440559 1.432677967
147.0440559 13.09730317
149.0233204 1.785043826
149.0597059 2.358979865
151.0389705 3.81902146
157.0284058 1.063314287
163.0389705 2.971210154
165.0546206 4.587083943
175.0389705 15.67999314
177.0182351 1.152277974
191.0338851 1.190075634
193.0495352 2.246301057

Name: +ve in-silico MS/MS by CFM-ID for UWMRMIGAWCOVMG-UHFFFAOYSA-N
ID: UWMRMIGAWCOVMG-UHFFFAOYSA-N
Comment: Energy0
Num peaks: 6
43.01784114 1.72843498
173.0233204 1.571528026
175.0389705 17.01222317
193.0495352 12.30695805
217.0495352 32.00045666
235.0600999 27.0167389

Name: +ve in-silico MS/MS by CFM-ID for UWMRMIGAWCOVMG-UHFFFAOYSA-N
ID: UWMRMIGAWCOVMG-UHFFFAOYSA-N
Comment: Energy1
Num peaks: 8
43.01784114 1.774554569
173.0233204 1.959204588
175.0389705 37.13852938
193.0495352 6.380103276
199.0389705 1.89532156
207.0651853 2.778935655
217.0495352 24.5561157
235.0600999 5.198823661

Name: +ve in-silico MS/MS by CFM-ID for UWMRMIGAWCOVMG-UHFFFAOYSA-N
ID: UWMRMIGAWCOVMG-UHFFFAOYSA-N
Comment: Energy2
Num peaks: 20
41.00219107 1.434138558
43.01784114 2.662332442
51.02292652 1.516532217
53.00219107 1.487466441
131.0491413 2.703567811
133.0284058 4.517548012
147.0076704 1.581801512
147.0440559 5.250018219
149.0233204 2.415211728
149.0597059 1.551318616
151.0389705 3.787337707
157.0284058 3.734701787
163.0389705 2.553478083
165.0546206 4.268009064
173.0233204 3.128595467
175.0389705 30.39375286
189.0546206 1.944809189
193.0495352 1.818395199
199.0389705 1.943009553
217.0495352 2.334431242

Name: +ve in-silico MS/MS by CFM-ID for KEXKBZJUPRCVCM-UHFFFAOYSA-N
ID: KEXKBZJUPRCVCM-UHFFFAOYSA-N
Comment: Energy0
Num peaks: 6
15.02292652 0.8865387572
43.01784114 2.327332394
175.0389705 19.5790634
193.0495352 21.24959039
217.0495352 7.08340436
235.0600999 44.08678024

Name: +ve in-silico MS/MS by CFM-ID for KEXKBZJUPRCVCM-UHFFFAOYSA-N
ID: KEXKBZJUPRCVCM-UHFFFAOYSA-N
Comment: Energy1
Num peaks: 8
147.0440559 3.912919109
165.0546206 5.47750134
175.0389705 24.27195308
193.0495352 18.58721108
205.0495352 3.227439916
207.0651853 7.647189418
217.0495352 5.829935471
235.0600999 11.96704447

Name: +ve in-silico MS/MS by CFM-ID for KEXKBZJUPRCVCM-UHFFFAOYSA-N
ID: KEXKBZJUPRCVCM-UHFFFAOYSA-N
Comment: Energy2
Num peaks: 17
15.02292652 1.229990572
25.00727645 1.367211614
41.00219107 1.497485823
43.01784114 3.660873688
65.00219107 2.291451282
109.0284058 1.63881742
131.0127558 3.553135788
133.0284058 8.674717007
147.0440559 15.67463598
149.0597059 2.460029141
151.0389705 2.447091132
163.0389705 3.90490364
165.0182351 1.574849356
165.0546206 5.134524381
175.0389705 20.60660502
177.0182351 1.470978211
193.0495352 3.026756656

Name: +ve in-silico MS/MS by CFM-ID for VVQZYQKYRJOPQE-UHFFFAOYSA-N
ID: VVQZYQKYRJOPQE-UHFFFAOYSA-N
Comment: Energy0
Num peaks: 6
15.02292652 0.9050763276
43.01784114 2.275570838
175.0389705 18.40805946
193.0495352 20.96829377
217.0495352 8.470023758
235.0600999 44.79591402

Name: +ve in-silico MS/MS by CFM-ID for VVQZYQKYRJOPQE-UHFFFAOYSA-N
ID: VVQZYQKYRJOPQE-UHFFFAOYSA-N
Comment: Energy1
Num peaks: 6
165.0546206 4.715061533
175.0389705 39.33805502
193.0495352 17.45899205
207.0651853 6.979490395
217.0495352 6.196519603
235.0600999 9.891820525

Name: +ve in-silico MS/MS by CFM-ID for VVQZYQKYRJOPQE-UHFFFAOYSA-N
ID: VVQZYQKYRJOPQE-UHFFFAOYSA-N
Comment: Energy2
Num peaks: 13
15.02292652 1.701205207
41.00219107 1.954580375
43.01784114 2.491847707
65.00219107 4.873973353
133.0284058 13.55044597
147.0440559 3.833818645
149.0233204 2.317809431
149.0597059 3.236243236
151.0389705 4.557659283
165.0546206 8.788150704
175.0389705 27.64766947
191.0338851 2.83433751
193.0495352 3.315946988

Name: +ve in-silico MS/MS by CFM-ID for NJBKBNXVUZMYPS-UHFFFAOYSA-N
ID: NJBKBNXVUZMYPS-UHFFFAOYSA-N
Comment: Energy0
Num peaks: 6
59.01275576 8.760168137
159.0440559 14.58498351
175.0389705 1.620731238
177.0546206 24.88100625
217.0495352 7.110225348
235.0600999 33.49226605

Name: +ve in-silico MS/MS by CFM-ID for NJBKBNXVUZMYPS-UHFFFAOYSA-N
ID: NJBKBNXVUZMYPS-UHFFFAOYSA-N
Comment: Energy1
Num peaks: 10
31.01784114 2.014092662
41.00219107 1.670664809
59.01275576 9.776238127
149.0597059 3.488294328
159.0440559 30.41400144
175.0389705 2.078555496
177.0546206 11.22848518
207.0651853 5.179242276
217.0495352 8.011491406
235.0600999 7.691686487

Name: +ve in-silico MS/MS by CFM-ID for NJBKBNXVUZMYPS-UHFFFAOYSA-N
ID: NJBKBNXVUZMYPS-UHFFFAOYSA-N
Comment: Energy2
Num peaks: 12
41.00219107 2.749520507
59.01275576 3.970899531
65.00219107 3.030479361
117.0334912 13.8061391
133.0284058 3.014184116
133.0647913 3.024868892
135.0440559 6.417371717
149.0597059 10.19048684
159.0440559 24.98177946
161.0597059 2.099317732
175.0389705 2.320790065
177.0546206 4.812521039

Name: +ve in-silico MS/MS by CFM-ID for PDDKFNWQAKHTBC-HWKANZROSA-N
ID: PDDKFNWQAKHTBC-HWKANZROSA-N
Comment: Energy0
Num peaks: 6
135.0440559 6.949232034
147.0440559 1.317863519
149.0597059 6.513499386
159.0440559 7.943704728
177.0546206 46.39884123
195.0651853 19.55466796

Name: +ve in-silico MS/MS by CFM-ID for PDDKFNWQAKHTBC-HWKANZROSA-N
ID: PDDKFNWQAKHTBC-HWKANZROSA-N
Comment: Energy1
Num peaks: 16
25.00727645 0.9117732871
53.00219107 2.96933674
67.01784114 0.9821408012
71.01275576 2.496193154
119.0491413 1.418712826
121.0647913 0.8696351176
123.0440559 2.135125531
125.0597059 1.911770784
135.0440559 14.63079341
147.0440559 2.191832065
149.0597059 17.90508503
151.075356 1.342794955
159.0440559 5.392927596
163.0389705 1.247362727
177.0546206 16.82710129
195.0651853 7.526050555

Name: +ve in-silico MS/MS by CFM-ID for PDDKFNWQAKHTBC-HWKANZROSA-N
ID: PDDKFNWQAKHTBC-HWKANZROSA-N
Comment: Energy2
Num peaks: 31
25.00727645 4.644679813
27.02292652 1.020049406
39.02292652 3.228950178
41.00219107 2.161822255
49.00727645 2.301207285
51.02292652 1.561932837
53.00219107 1.69779421
53.03857658 1.000910854
55.01784114 1.873191711
67.01784114 2.264855641
71.01275576 1.149805503
77.00219107 1.306074404
79.01784114 1.280193333
81.0334912 2.114015548
89.00219107 1.06210074
91.01784114 1.281313051
92.99710569 1.166259242
95.04914126 1.022284856
105.0334912 8.442729704
107.0127558 0.9400814384
107.0491413 5.368558411
117.0334912 4.49674947
119.0491413 4.655002821
121.0284058 1.048142748
121.0647913 1.149441146
123.0440559 1.537285015
131.0491413 1.609430401
133.0284058 3.017333722
135.0440559 8.542506505
147.0440559 1.674378016
149.0597059 2.862958211

Name: +ve in-silico MS/MS by CFM-ID for MQQMHXLDHKGYKI-UHFFFAOYSA-N
ID: MQQMHXLDHKGYKI-UHFFFAOYSA-N
Comment: Energy0
Num peaks: 6
171.0440559 0.4068383386
173.0597059 0.3343136342
187.0389705 0.8551150448
189.0546206 0.400100648
199.0389705 5.546876267
217.0495352 91.53686506

Name: +ve in-silico MS/MS by CFM-ID for MQQMHXLDHKGYKI-UHFFFAOYSA-N
ID: MQQMHXLDHKGYKI-UHFFFAOYSA-N
Comment: Energy1
Num peaks: 6
171.0440559 4.72305077
173.0233204 3.715103675
189.0546206 17.36135066
191.0338851 6.670685365
199.0389705 10.93018554
217.0495352 44.32320224

Name: +ve in-silico MS/MS by CFM-ID for MQQMHXLDHKGYKI-UHFFFAOYSA-N
ID: MQQMHXLDHKGYKI-UHFFFAOYSA-N
Comment: Energy2
Num peaks: 18
39.02292652 2.893079379
63.02292652 1.756242393
105.0334912 1.924501401
129.0334912 5.220989735
131.0491413 2.516029317
143.0491413 11.57969115
145.0647913 4.176446265
147.0440559 4.938764388
155.0491413 5.23975843
157.0284058 2.210062648
169.0284058 3.024886109
171.0440559 14.80456673
173.0233204 2.845292049
173.0597059 3.15790759
181.0284058 1.959079524
187.0389705 3.240090406
189.0546206 3.408833741
199.0389705 5.735367619

Name: +ve in-silico MS/MS by CFM-ID for LLMZGLGURUGRAT-AATRIKPKSA-N
ID: LLMZGLGURUGRAT-AATRIKPKSA-N
Comment: Energy0
Num peaks: 6
59.01275576 1.025015118
123.0440559 1.097982073
147.0440559 1.43724744
149.0597059 7.467285642
177.0546206 57.95801868
195.0651853 21.78975585

Name: +ve in-silico MS/MS by CFM-ID for LLMZGLGURUGRAT-AATRIKPKSA-N
ID: LLMZGLGURUGRAT-AATRIKPKSA-N
Comment: Energy1
Num peaks: 16
41.00219107 1.150329551
53.00219107 3.589907381
71.01275576 2.841643574
119.0491413 2.931585132
121.0647913 3.592020665
123.0440559 2.323957673
125.0597059 1.988132199
133.0284058 1.004392794
147.0440559 3.899145039
149.0597059 22.04572635
151.075356 1.256456788
163.0389705 1.135718105
165.0546206 1.588017752
167.0702706 1.137371156
177.0546206 21.32088652
195.0651853 9.194028918

Name: +ve in-silico MS/MS by CFM-ID for LLMZGLGURUGRAT-AATRIKPKSA-N
ID: LLMZGLGURUGRAT-AATRIKPKSA-N
Comment: Energy2
Num peaks: 31
25.00727645 5.865618247
27.02292652 1.207543461
39.02292652 3.210265419
41.00219107 2.775124206
49.00727645 3.076719075
51.02292652 2.07622847
53.00219107 1.931991232
55.01784114 2.06345917
63.02292652 2.371062582
68.99710569 1.821658924
71.01275576 1.965969841
73.00727645 4.184558614
75.02292652 2.379729176
77.03857658 3.418093869
79.01784114 2.490933217
92.99710569 1.587952244
101.0021911 2.621182657
103.0178411 3.112006254
105.0334912 6.247351602
107.0491413 1.514646331
117.0334912 2.580380806
119.0127558 1.269428618
119.0491413 3.226400099
121.0284058 1.995026554
123.0440559 1.639354831
131.0127558 1.380771987
131.0491413 1.132717217
133.0284058 3.846951202
135.0440559 1.741028676
147.0440559 1.613286889
149.0597059 3.22757666

Name: +ve in-silico MS/MS by CFM-ID for FJZHISCDCWNQJR-TWGQIWQCSA-N
ID: FJZHISCDCWNQJR-TWGQIWQCSA-N
Comment: Energy0
Num peaks: 6
107.0491413 3.62910011
121.0647913 5.671690381
123.0804414 6.401452772
149.0597059 16.03919148
177.0546206 27.90265577
195.0651853 27.65555525

Name: +ve in-silico MS/MS by CFM-ID for FJZHISCDCWNQJR-TWGQIWQCSA-N
ID: FJZHISCDCWNQJR-TWGQIWQCSA-N
Comment: Energy1
Num peaks: 10
87.00767038 1.802538679
107.0491413 4.976689519
121.0647913 17.38978197
123.0804414 2.512129767
131.0491413 2.098189223
147.0440559 1.829048055
149.0597059 20.40784856
163.0389705 1.587048063
177.0546206 17.8716046
195.0651853 9.860438673

Name: +ve in-silico MS/MS by CFM-ID for FJZHISCDCWNQJR-TWGQIWQCSA-N
ID: FJZHISCDCWNQJR-TWGQIWQCSA-N
Comment: Energy2
Num peaks: 28
39.02292652 0.8896389478
41.00219107 1.053921474
41.03857658 0.8671716232
49.00727645 2.216911075
51.02292652 1.729395188
53.00219107 2.362570549
56.99710569 1.041630593
63.02292652 7.33794215
65.03857658 4.165753898
79.01784114 1.005511071
79.05422664 2.634286746
81.0334912 0.80930964
91.01784114 1.105980583
91.05422664 5.304495821
93.0334912 2.630143137
95.04914126 1.090600678
105.0334912 3.212177731
107.0491413 13.69059486
117.0334912 4.466815963
119.0491413 2.099570055
121.0647913 7.428397005
123.0804414 1.391301118
131.0491413 2.91817783
133.0284058 1.883304065
147.0440559 2.091485354
149.0597059 2.820158217
177.0546206 0.9618093487
179.0338851 1.354251657

Name: +ve in-silico MS/MS by CFM-ID for QRICSZPYENRNSS-UHFFFAOYSA-N
ID: QRICSZPYENRNSS-UHFFFAOYSA-N
Comment: Energy0
Num peaks: 6
107.0491413 2.135961357
121.0647913 14.33287474
149.0597059 12.69934144
159.0440559 6.20700926
177.0546206 25.02789761
195.0651853 23.51609468

Name: +ve in-silico MS/MS by CFM-ID for QRICSZPYENRNSS-UHFFFAOYSA-N
ID: QRICSZPYENRNSS-UHFFFAOYSA-N
Comment: Energy1
Num peaks: 10
72.99202031 1.43334947
107.0491413 5.611918129
121.0647913 18.69059364
123.0804414 1.894448153
131.0491413 4.349887628
133.0647913 4.062366317
149.0597059 13.3463643
159.0440559 9.064796373
177.0546206 14.93348308
195.0651853 7.141979011

Name: +ve in-silico MS/MS by CFM-ID for QRICSZPYENRNSS-UHFFFAOYSA-N
ID: QRICSZPYENRNSS-UHFFFAOYSA-N
Comment: Energy2
Num peaks: 21
39.02292652 1.230827439
49.00727645 1.160848429
51.02292652 2.525955832
53.00219107 1.320933547
63.02292652 5.593803042
65.03857658 9.79985395
67.05422664 2.768102079
72.99202031 3.019969008
79.05422664 3.779858373
91.05422664 12.05207698
93.0334912 1.321005214
93.06987671 3.462890453
95.04914126 2.382891742
105.0334912 2.427366361
107.0491413 9.264250426
117.0334912 1.661066503
121.0647913 11.35076358
123.0804414 1.354996284
133.0647913 1.489110413
147.0440559 1.137533068
149.0597059 1.418077821

Name: +ve in-silico MS/MS by CFM-ID for JAEJSNFTJMYIEF-UHFFFAOYSA-N
ID: JAEJSNFTJMYIEF-UHFFFAOYSA-N
Comment: Energy0
Num peaks: 6
91.05422664 3.012636974
103.0542266 2.769100557
131.0491413 8.874990737
149.0597059 10.90767507
177.0546206 24.12569902
195.0651853 36.36336234

Name: +ve in-silico MS/MS by CFM-ID for JAEJSNFTJMYIEF-UHFFFAOYSA-N
ID: JAEJSNFTJMYIEF-UHFFFAOYSA-N
Comment: Energy1
Num peaks: 9
71.01275576 3.996577243
91.05422664 15.48606557
103.0542266 8.551992007
117.0182351 3.335942441
131.0491413 14.16161629
133.0647913 3.067030983
149.0597059 7.206144069
177.0546206 15.091934
195.0651853 10.21951205

Name: +ve in-silico MS/MS by CFM-ID for JAEJSNFTJMYIEF-UHFFFAOYSA-N
ID: JAEJSNFTJMYIEF-UHFFFAOYSA-N
Comment: Energy2
Num peaks: 14
49.00727645 1.352502218
71.01275576 11.4515442
73.02840582 1.480564831
79.05422664 2.460576905
91.05422664 7.11275047
99.00767038 2.330288559
103.0542266 22.28553929
105.0698767 2.30821329
131.0491413 19.0058364
133.0647913 2.960433664
149.0597059 2.555320187
169.0495352 1.332802627
177.0546206 2.644643489
179.0338851 1.353452961

Name: +ve in-silico MS/MS by CFM-ID for QHYKVJVPIJCRRT-AVWWOMFMSA-N
ID: QHYKVJVPIJCRRT-AVWWOMFMSA-N
Comment: Energy0
Num peaks: 6
131.0491413 2.515959958
135.0440559 3.161286204
149.0597059 6.24897395
159.0440559 9.340450877
177.0546206 21.12319621
195.0651853 39.31234269

Name: +ve in-silico MS/MS by CFM-ID for QHYKVJVPIJCRRT-AVWWOMFMSA-N
ID: QHYKVJVPIJCRRT-AVWWOMFMSA-N
Comment: Energy1
Num peaks: 26
39.02292652 1.251935326
49.00727645 1.13984394
51.02292652 1.122651194
68.99710569 1.14924991
71.01275576 1.423765675
75.02292652 1.206944331
83.01275576 2.030176923
85.02840582 1.21030775
87.02292652 1.380338653
91.05422664 2.112370372
92.99710569 1.092218244
97.02840582 1.181643778
103.0542266 3.385376276
107.0127558 2.406684986
109.0284058 1.552842558
115.0178411 1.762160148
117.0334912 3.162742129
131.0491413 4.177023877
133.0284058 5.820334324
133.0647913 2.509405291
135.0440559 7.524044625
149.0597059 10.31788197
151.075356 1.07790548
159.0440559 3.8409421
177.0546206 7.767944061
195.0651853 8.632932866

Name: +ve in-silico MS/MS by CFM-ID for QHYKVJVPIJCRRT-AVWWOMFMSA-N
ID: QHYKVJVPIJCRRT-AVWWOMFMSA-N
Comment: Energy2
Num peaks: 28
25.00727645 3.679074369
39.02292652 7.276439573
49.00727645 3.96559593
51.02292652 7.172335866
53.00219107 1.229838752
53.03857658 1.037215186
59.01275576 3.120135495
63.02292652 3.422132988
65.03857658 3.362445965
68.99710569 3.024564706
71.01275576 2.258054544
73.00727645 1.093881804
75.02292652 2.657755854
77.03857658 4.816182057
83.01275576 2.906407087
85.02840582 1.283822012
87.02292652 2.441368594
89.03857658 3.146195319
91.05422664 2.793633166
92.99710569 3.064906965
95.01275576 1.15346616
97.02840582 1.019700238
103.0542266 8.181992099
105.0698767 0.9787605565
115.0178411 1.387218951
133.0284058 1.507533529
135.0440559 1.16974979
149.0597059 0.96161251

Name: +ve in-silico MS/MS by CFM-ID for QHYKVJVPIJCRRT-URDDPPBGSA-N
ID: QHYKVJVPIJCRRT-URDDPPBGSA-N
Comment: Energy0
Num peaks: 6
131.0491413 2.515959958
135.0440559 3.161286204
149.0597059 6.24897395
159.0440559 9.340450877
177.0546206 21.12319621
195.0651853 39.31234269

Name: +ve in-silico MS/MS by CFM-ID for QHYKVJVPIJCRRT-URDDPPBGSA-N
ID: QHYKVJVPIJCRRT-URDDPPBGSA-N
Comment: Energy1
Num peaks: 26
39.02292652 1.251935326
49.00727645 1.13984394
51.02292652 1.122651194
68.99710569 1.14924991
71.01275576 1.423765675
75.02292652 1.206944331
83.01275576 2.030176923
85.02840582 1.21030775
87.02292652 1.380338653
91.05422664 2.112370372
92.99710569 1.092218244
97.02840582 1.181643778
103.0542266 3.385376276
107.0127558 2.406684986
109.0284058 1.552842558
115.0178411 1.762160148
117.0334912 3.162742129
131.0491413 4.177023877
133.0284058 5.820334324
133.0647913 2.509405291
135.0440559 7.524044625
149.0597059 10.31788197
151.075356 1.07790548
159.0440559 3.8409421
177.0546206 7.767944061
195.0651853 8.632932866

Name: +ve in-silico MS/MS by CFM-ID for QHYKVJVPIJCRRT-URDDPPBGSA-N
ID: QHYKVJVPIJCRRT-URDDPPBGSA-N
Comment: Energy2
Num peaks: 28
25.00727645 3.679074369
39.02292652 7.276439573
49.00727645 3.96559593
51.02292652 7.172335866
53.00219107 1.229838752
53.03857658 1.037215186
59.01275576 3.120135495
63.02292652 3.422132988
65.03857658 3.362445965
68.99710569 3.024564706
71.01275576 2.258054544
73.00727645 1.093881804
75.02292652 2.657755854
77.03857658 4.816182057
83.01275576 2.906407087
85.02840582 1.283822012
87.02292652 2.441368594
89.03857658 3.146195319
91.05422664 2.793633166
92.99710569 3.064906965
95.01275576 1.15346616
97.02840582 1.019700238
103.0542266 8.181992099
105.0698767 0.9787605565
115.0178411 1.387218951
133.0284058 1.507533529
135.0440559 1.16974979
149.0597059 0.96161251

Name: +ve in-silico MS/MS by CFM-ID for QHYKVJVPIJCRRT-QEQQUMNJSA-N
ID: QHYKVJVPIJCRRT-QEQQUMNJSA-N
Comment: Energy0
Num peaks: 6
131.0491413 2.515959958
135.0440559 3.161286204
149.0597059 6.24897395
159.0440559 9.340450877
177.0546206 21.12319621
195.0651853 39.31234269

Name: +ve in-silico MS/MS by CFM-ID for QHYKVJVPIJCRRT-QEQQUMNJSA-N
ID: QHYKVJVPIJCRRT-QEQQUMNJSA-N
Comment: Energy1
Num peaks: 26
39.02292652 1.251935326
49.00727645 1.13984394
51.02292652 1.122651194
68.99710569 1.14924991
71.01275576 1.423765675
75.02292652 1.206944331
83.01275576 2.030176923
85.02840582 1.21030775
87.02292652 1.380338653
91.05422664 2.112370372
92.99710569 1.092218244
97.02840582 1.181643778
103.0542266 3.385376276
107.0127558 2.406684986
109.0284058 1.552842558
115.0178411 1.762160148
117.0334912 3.162742129
131.0491413 4.177023877
133.0284058 5.820334324
133.0647913 2.509405291
135.0440559 7.524044625
149.0597059 10.31788197
151.075356 1.07790548
159.0440559 3.8409421
177.0546206 7.767944061
195.0651853 8.632932866

Name: +ve in-silico MS/MS by CFM-ID for QHYKVJVPIJCRRT-QEQQUMNJSA-N
ID: QHYKVJVPIJCRRT-QEQQUMNJSA-N
Comment: Energy2
Num peaks: 28
25.00727645 3.679074369
39.02292652 7.276439573
49.00727645 3.96559593
51.02292652 7.172335866
53.00219107 1.229838752
53.03857658 1.037215186
59.01275576 3.120135495
63.02292652 3.422132988
65.03857658 3.362445965
68.99710569 3.024564706
71.01275576 2.258054544
73.00727645 1.093881804
75.02292652 2.657755854
77.03857658 4.816182057
83.01275576 2.906407087
85.02840582 1.283822012
87.02292652 2.441368594
89.03857658 3.146195319
91.05422664 2.793633166
92.99710569 3.064906965
95.01275576 1.15346616
97.02840582 1.019700238
103.0542266 8.181992099
105.0698767 0.9787605565
115.0178411 1.387218951
133.0284058 1.507533529
135.0440559 1.16974979
149.0597059 0.96161251

Name: +ve in-silico MS/MS by CFM-ID for ICORPYQPLLHFNZ-UHFFFAOYSA-N
ID: ICORPYQPLLHFNZ-UHFFFAOYSA-N
Comment: Energy0
Num peaks: 7
77.02332044 2.887625038
117.0334912 6.204933858
129.0334912 2.45270875
147.0440559 6.079599346
159.0440559 4.49400884
177.0546206 31.87731907
195.0651853 26.10476284

Name: +ve in-silico MS/MS by CFM-ID for ICORPYQPLLHFNZ-UHFFFAOYSA-N
ID: ICORPYQPLLHFNZ-UHFFFAOYSA-N
Comment: Energy1
Num peaks: 27
39.02292652 1.869088845
49.00727645 1.250488366
51.02292652 1.765821021
53.00219107 0.9885055269
59.01275576 1.278024371
63.02292652 1.785357398
65.00219107 0.9984609934
73.00727645 1.896929448
75.02292652 3.636548706
77.00219107 0.9074943227
87.02292652 10.97441803
89.02332044 1.140878267
89.03857658 3.96181999
99.02292652 2.594336193
101.0385766 0.7415453187
107.0338851 0.9437083049
117.0334912 12.09168657
119.0491413 1.138650363
129.0334912 3.802771299
131.0491413 1.262780905
133.0647913 1.66682723
147.0440559 4.94513463
149.0597059 0.8525829112
151.075356 0.9613567255
159.0440559 3.117254039
177.0546206 9.013683251
195.0651853 4.533209027

Name: +ve in-silico MS/MS by CFM-ID for ICORPYQPLLHFNZ-UHFFFAOYSA-N
ID: ICORPYQPLLHFNZ-UHFFFAOYSA-N
Comment: Energy2
Num peaks: 31
29.00219107 2.549414587
39.02292652 4.623035898
47.01275576 1.03527161
49.00727645 4.549440398
51.02292652 4.274735758
53.00219107 2.857640409
55.01784114 0.9636872983
59.01275576 3.754028572
61.02840582 2.631156491
63.02292652 4.203392161
65.00219107 2.789229126
67.01784114 1.508573032
71.01275576 0.9277495385
72.99202031 1.32435603
73.00727645 4.624449859
75.02292652 5.321175139
77.00219107 2.434904242
77.02332044 4.520411213
83.01275576 0.8848352299
87.02292652 7.561103981
89.00219107 1.169698185
89.03857658 1.030612095
95.01275576 0.9425437356
99.02292652 2.137459076
101.0021911 0.8938295528
101.0233204 0.8756744183
101.0385766 1.316253954
117.0334912 1.685092518
129.0334912 1.875590433
131.0491413 0.8865978892
159.0440559 0.8983512654

Name: +ve in-silico MS/MS by CFM-ID for IETDBZQIWIJQJG-UHFFFAOYSA-N
ID: IETDBZQIWIJQJG-UHFFFAOYSA-N
Comment: Energy0
Num peaks: 6
163.0389705 1.159160385
189.0182351 20.94295148
191.0338851 0.8690918335
207.0287997 5.2953648
217.0495352 5.310360085
235.0600999 58.75578145

Name: +ve in-silico MS/MS by CFM-ID for IETDBZQIWIJQJG-UHFFFAOYSA-N
ID: IETDBZQIWIJQJG-UHFFFAOYSA-N
Comment: Energy1
Num peaks: 12
47.04914126 2.74451138
105.0334912 1.690375619
149.0233204 1.974312689
161.0233204 2.343815551
163.0389705 1.75694312
173.0233204 1.764777065
189.0182351 34.42481643
191.0338851 1.674429239
207.0287997 3.854969865
207.0651853 2.348944551
217.0495352 7.070560224
235.0600999 19.69746507

Name: +ve in-silico MS/MS by CFM-ID for IETDBZQIWIJQJG-UHFFFAOYSA-N
ID: IETDBZQIWIJQJG-UHFFFAOYSA-N
Comment: Energy2
Num peaks: 16
53.03857658 2.143114805
67.01784114 1.808192422
69.0334912 1.430749292
77.03857658 2.115693684
79.01784114 1.566902928
91.01784114 1.905708888
93.0334912 7.944773911
95.04914126 2.159206956
105.0334912 11.36756101
107.0491413 4.47229239
117.0334912 3.385832915
119.0491413 1.514989222
121.0284058 26.93607174
123.0440559 6.93043793
145.0284058 3.339328083
189.0182351 1.551295744

Name: +ve in-silico MS/MS by CFM-ID for YCHBTVQJICBXEI-CRCLSJGQSA-N
ID: YCHBTVQJICBXEI-CRCLSJGQSA-N
Comment: Energy0
Num peaks: 11
75.04405588 2.393456561
87.04405588 2.004499817
96.96852159 2.531427293
98.98417166 3.421509523
101.0597059 5.187659899
103.075356 2.8330246
110.9841717 4.067527472
119.0702706 6.932373542
181.0260365 7.604539299
199.0366012 24.8085527
217.0471658 18.41461265

Name: +ve in-silico MS/MS by CFM-ID for YCHBTVQJICBXEI-CRCLSJGQSA-N
ID: YCHBTVQJICBXEI-CRCLSJGQSA-N
Comment: Energy1
Num peaks: 13
43.01784114 3.317677858
45.0334912 18.36000823
47.04914126 17.39663369
87.04405588 1.757309756
96.96852159 4.385101436
98.98417166 6.368808344
99.04405588 1.837582773
101.0597059 5.784631702
103.075356 3.256548049
119.0702706 3.879054965
181.0260365 5.4304452
199.0366012 6.637145579
217.0471658 1.873426606

Name: +ve in-silico MS/MS by CFM-ID for YCHBTVQJICBXEI-CRCLSJGQSA-N
ID: YCHBTVQJICBXEI-CRCLSJGQSA-N
Comment: Energy2
Num peaks: 18
15.02292652 3.258131135
43.01784114 2.537641928
45.0334912 7.010376934
47.04914126 4.635295852
55.01784114 1.995304113
57.0334912 3.359097269
73.02840582 1.938367373
75.04405588 4.014199111
87.04405588 4.326964459
89.05970595 2.535664092
92.97360697 3.180946348
96.96852159 5.12932007
98.98417166 2.959976085
99.04405588 4.614388379
101.0597059 12.93306739
103.075356 7.34546798
110.9841717 5.860453395
119.0702706 2.427565609

Name: +ve in-silico MS/MS by CFM-ID for CWWIIKLXUPZDOG-UHFFFAOYSA-N
ID: CWWIIKLXUPZDOG-UHFFFAOYSA-N
Comment: Energy0
Num peaks: 6
127.035383 0.1137377111
137.019733 0.1173676861
175.035383 0.1612375706
191.0666831 2.652532191
217.0459477 45.04572865
235.0565124 51.05303671

Name: +ve in-silico MS/MS by CFM-ID for CWWIIKLXUPZDOG-UHFFFAOYSA-N
ID: CWWIIKLXUPZDOG-UHFFFAOYSA-N
Comment: Energy1
Num peaks: 6
127.035383 0.4572239168
163.035383 1.328620408
175.035383 0.9672824183
191.0666831 7.360228112
217.0459477 62.41119643
235.0565124 24.24483951

Name: +ve in-silico MS/MS by CFM-ID for CWWIIKLXUPZDOG-UHFFFAOYSA-N
ID: CWWIIKLXUPZDOG-UHFFFAOYSA-N
Comment: Energy2
Num peaks: 10
49.00727645 4.399510684
51.02292652 1.805327731
89.00219107 2.936803412
127.035383 2.3421179
137.019733 4.233709466
151.035383 2.869903286
163.035383 14.01220195
175.035383 14.49728222
191.0666831 6.980208005
217.0459477 27.67488867

Name: +ve in-silico MS/MS by CFM-ID for GSHVAQAKBLEIEY-UHFFFAOYSA-N
ID: GSHVAQAKBLEIEY-UHFFFAOYSA-N
Comment: Energy0
Num peaks: 8
120.9953914 6.874799597
121.0317769 8.976237753
123.047427 8.62040588
136.9903061 5.419283351
139.0059561 3.828696777
159.047427 4.653568296
177.0579917 29.48698768
195.0685564 13.71486453

Name: +ve in-silico MS/MS by CFM-ID for GSHVAQAKBLEIEY-UHFFFAOYSA-N
ID: GSHVAQAKBLEIEY-UHFFFAOYSA-N
Comment: Energy1
Num peaks: 19
27.02292652 1.806365716
43.01784114 1.588321512
43.05422664 1.897469611
55.01784114 3.606611446
55.05422664 2.267390948
57.06987671 19.79787864
59.01275576 5.586060547
61.02840582 1.97481624
73.02840582 10.70860373
93.00047682 2.261640171
120.9953914 5.066514838
121.0317769 4.110143775
123.047427 3.314570435
136.9903061 2.807947267
139.0059561 1.701056034
149.0630771 2.576808859
159.047427 1.537271108
177.0579917 5.614914677
195.0685564 3.164453189

Name: +ve in-silico MS/MS by CFM-ID for GSHVAQAKBLEIEY-UHFFFAOYSA-N
ID: GSHVAQAKBLEIEY-UHFFFAOYSA-N
Comment: Energy2
Num peaks: 28
15.02292652 1.432746799
27.02292652 4.629866849
29.03857658 1.278638806
39.02292652 1.011395269
41.03857658 2.114211525
43.01784114 1.248404828
43.05422664 1.472363766
53.03857658 2.47958549
55.01784114 1.003835537
55.05422664 2.551353457
57.06987671 16.37652328
59.01275576 3.301289063
59.08552677 2.411455368
61.02840582 1.188448063
63.04405588 1.029917851
68.99710569 1.527653733
71.01275576 1.034324026
73.02840582 7.384194542
75.04405588 1.142874925
76.96917669 1.192946377
78.98482676 1.01835309
90.98482676 5.651374288
93.00047682 6.757590696
120.9953914 3.452271425
121.0317769 3.097817703
123.047427 2.420715794
127.0423416 1.166354516
136.9903061 1.414087327

Name: +ve in-silico MS/MS by CFM-ID for VCEFNMHMLWBFNV-UHFFFAOYSA-N
ID: VCEFNMHMLWBFNV-UHFFFAOYSA-N
Comment: Energy0
Num peaks: 6
127.035383 0.1135515273
137.019733 0.1171733147
175.035383 0.1837956672
191.0666831 2.648145677
217.0459477 44.96902965
235.0565124 50.92711803

Name: +ve in-silico MS/MS by CFM-ID for VCEFNMHMLWBFNV-UHFFFAOYSA-N
ID: VCEFNMHMLWBFNV-UHFFFAOYSA-N
Comment: Energy1
Num peaks: 6
163.035383 1.306625059
175.035383 1.277391621
191.0666831 7.261252462
217.0459477 61.85879823
219.0252123 0.666274845
235.0565124 23.93214025

Name: +ve in-silico MS/MS by CFM-ID for VCEFNMHMLWBFNV-UHFFFAOYSA-N
ID: VCEFNMHMLWBFNV-UHFFFAOYSA-N
Comment: Energy2
Num peaks: 9
49.00727645 4.798444591
89.00219107 2.970402882
127.035383 2.317811244
137.019733 4.074493885
151.035383 2.876906214
163.035383 13.5457914
175.035383 16.53579949
191.0666831 6.518512911
217.0459477 27.71081584

Name: +ve in-silico MS/MS by CFM-ID for NPPGNJAWTLSRQG-LURJTMIESA-N
ID: NPPGNJAWTLSRQG-LURJTMIESA-N
Comment: Energy0
Num peaks: 7
75.02629764 3.179218294
187.053575 3.091674384
199.0358168 3.886302583
200.0198324 6.883090015
217.0463815 37.79424696
218.030397 5.476676817
235.0569461 21.56104471

Name: +ve in-silico MS/MS by CFM-ID for NPPGNJAWTLSRQG-LURJTMIESA-N
ID: NPPGNJAWTLSRQG-LURJTMIESA-N
Comment: Energy1
Num peaks: 15
46.99499752 1.869934809
49.01064758 1.684434231
56.04947561 5.171337443
58.06512568 1.664249543
60.08077574 1.297956639
75.02629764 13.04666092
77.04194771 1.480735731
87.02629764 14.6218913
104.0528467 15.19393166
170.0270259 1.433409504
187.053575 6.164004331
217.0463815 2.479369894
218.030397 1.741998495
219.025646 2.748041906
235.0569461 9.795872643

Name: +ve in-silico MS/MS by CFM-ID for NPPGNJAWTLSRQG-LURJTMIESA-N
ID: NPPGNJAWTLSRQG-LURJTMIESA-N
Comment: Energy2
Num peaks: 12
25.00727645 1.701868215
27.02292652 1.568637094
40.01817548 46.51443846
42.03382555 7.575383667
44.04947561 2.041404628
46.06512568 6.806976076
56.97934745 3.05259727
58.99499752 2.48341674
61.01064758 3.365136305
63.02629764 1.73300021
74.00589655 2.743516886
199.0358168 1.537652706

Name: +ve in-silico MS/MS by CFM-ID for RXOHFPCZGPKIRD-UHFFFAOYSA-N
ID: RXOHFPCZGPKIRD-UHFFFAOYSA-N
Comment: Energy0
Num peaks: 6
95.01275576 0.07578877435
129.0698767 0.07182789795
155.0491413 1.884617391
173.0597059 2.216860397
199.0389705 43.97167964
217.0495352 51.55660736

Name: +ve in-silico MS/MS by CFM-ID for RXOHFPCZGPKIRD-UHFFFAOYSA-N
ID: RXOHFPCZGPKIRD-UHFFFAOYSA-N
Comment: Energy1
Num peaks: 6
145.0284058 0.8094302171
147.0440559 0.5565054996
155.0491413 10.6453588
173.0597059 4.535441719
199.0389705 57.30985637
217.0495352 24.96305252

Name: +ve in-silico MS/MS by CFM-ID for RXOHFPCZGPKIRD-UHFFFAOYSA-N
ID: RXOHFPCZGPKIRD-UHFFFAOYSA-N
Comment: Energy2
Num peaks: 6
101.0385766 6.168146192
129.0334912 7.945645988
145.0284058 4.47798445
155.0491413 42.44560836
173.0597059 3.477631083
199.0389705 19.98007463

Name: +ve in-silico MS/MS by CFM-ID for QJTOJIHPAGBWAT-UHFFFAOYSA-N
ID: QJTOJIHPAGBWAT-UHFFFAOYSA-N
Comment: Energy0
Num peaks: 6
129.0698767 0.1278043834
155.0491413 3.279784806
173.0597059 3.732563479
191.0338851 0.0771979363
199.0389705 51.58269284
217.0495352 41.00049743

Name: +ve in-silico MS/MS by CFM-ID for QJTOJIHPAGBWAT-UHFFFAOYSA-N
ID: QJTOJIHPAGBWAT-UHFFFAOYSA-N
Comment: Energy1
Num peaks: 6
145.0284058 0.8848906276
155.0491413 16.35451771
173.0597059 6.702791929
191.0338851 0.5635895164
199.0389705 57.72059362
217.0495352 15.23984313

Name: +ve in-silico MS/MS by CFM-ID for QJTOJIHPAGBWAT-UHFFFAOYSA-N
ID: QJTOJIHPAGBWAT-UHFFFAOYSA-N
Comment: Energy2
Num peaks: 6
113.0385766 2.553125194
129.0698767 5.209067612
155.0491413 51.12153275
157.0284058 2.529861558
173.0597059 5.018221975
199.0389705 18.18484727

Name: +ve in-silico MS/MS by CFM-ID for JTVCHHJMCONHTC-UHFFFAOYSA-N
ID: JTVCHHJMCONHTC-UHFFFAOYSA-N
Comment: Energy0
Num peaks: 6
177.0182351 15.39956775
185.0233204 3.17415425
187.0389705 5.73059181
191.0338851 4.925367417
201.0182351 1.370298988
217.0495352 63.64268971

Name: +ve in-silico MS/MS by CFM-ID for JTVCHHJMCONHTC-UHFFFAOYSA-N
ID: JTVCHHJMCONHTC-UHFFFAOYSA-N
Comment: Energy1
Num peaks: 8
39.02292652 4.644597526
149.0233204 3.748288274
163.0389705 9.715098597
177.0182351 11.09173151
189.0182351 8.44674053
189.0546206 5.154372658
191.0338851 32.93335886
217.0495352 7.239188998

Name: +ve in-silico MS/MS by CFM-ID for JTVCHHJMCONHTC-UHFFFAOYSA-N
ID: JTVCHHJMCONHTC-UHFFFAOYSA-N
Comment: Energy2
Num peaks: 23
39.02292652 5.064016517
41.03857658 1.977573747
53.00219107 2.060288283
55.01784114 2.195880286
119.0127558 1.967313841
121.0284058 3.791082118
133.0284058 7.660831752
135.0076704 3.50130814
135.0440559 4.406612059
145.0284058 4.215765718
147.0440559 3.335585852
149.0233204 12.98497891
159.0076704 1.98645855
163.0389705 6.601945743
169.0284058 1.524955911
171.0440559 1.92169512
173.0233204 2.368943184
175.0389705 1.885494509
177.0182351 1.493337812
185.0233204 1.478828999
187.0389705 1.602669288
189.0182351 2.386572111
191.0338851 3.985211769

Name: +ve in-silico MS/MS by CFM-ID for FAZARMASQCFHAE-UHFFFAOYSA-N
ID: FAZARMASQCFHAE-UHFFFAOYSA-N
Comment: Energy0
Num peaks: 6
135.0440559 4.499204228
147.0440559 1.718839681
149.0597059 6.449122641
159.0440559 10.56050501
177.0546206 46.36014911
195.0651853 19.29057686

Name: +ve in-silico MS/MS by CFM-ID for FAZARMASQCFHAE-UHFFFAOYSA-N
ID: FAZARMASQCFHAE-UHFFFAOYSA-N
Comment: Energy1
Num peaks: 17
55.01784114 1.45729232
59.01275576 1.351688533
73.02840582 1.654678378
105.0334912 1.174789714
119.0491413 1.381254186
121.0284058 2.660603863
123.0440559 1.345901873
131.0491413 2.821054232
133.0284058 1.790355646
133.0647913 1.13913806
135.0440559 8.625437623
147.0440559 2.182113326
149.0597059 16.66913569
151.075356 1.347614442
159.0440559 8.415771387
177.0546206 18.91528536
195.0651853 7.600055648

Name: +ve in-silico MS/MS by CFM-ID for FAZARMASQCFHAE-UHFFFAOYSA-N
ID: FAZARMASQCFHAE-UHFFFAOYSA-N
Comment: Energy2
Num peaks: 31
27.02292652 2.597242673
39.02292652 1.658906446
41.00219107 1.197745685
43.01784114 1.378108025
49.00727645 2.853547608
51.02292652 1.829616013
53.00219107 1.50625636
55.01784114 1.313798296
59.01275576 1.870851836
63.02292652 2.377882239
65.00219107 1.487487811
65.03857658 2.516888999
68.99710569 2.236680432
75.02292652 2.523562115
79.05422664 1.390065086
91.01784114 2.318025117
93.0334912 2.325248498
105.0334912 4.053736279
107.0491413 5.074537841
117.0334912 2.802353963
119.0491413 4.035929298
121.0284058 2.332791939
121.0647913 1.273881663
131.0491413 2.982579005
133.0284058 4.456315643
133.0647913 2.870349019
135.0440559 4.741057852
147.0440559 1.776789535
149.0597059 3.253188199
159.0440559 1.798419217
177.0546206 1.300666284

Name: +ve in-silico MS/MS by CFM-ID for LGSDDPWOJAQIKE-UHFFFAOYSA-N
ID: LGSDDPWOJAQIKE-UHFFFAOYSA-N
Comment: Energy0
Num peaks: 6
85.02840582 1.947300381
123.0440559 1.696405209
179.0338851 1.042901242
203.0338851 1.406448545
217.0495352 19.38384772
235.0600999 66.87237911

Name: +ve in-silico MS/MS by CFM-ID for LGSDDPWOJAQIKE-UHFFFAOYSA-N
ID: LGSDDPWOJAQIKE-UHFFFAOYSA-N
Comment: Energy1
Num peaks: 16
55.01784114 2.026985505
80.99710569 1.594190133
83.01275576 5.05223183
85.02840582 7.209017121
123.0440559 3.584983665
149.0233204 3.975568055
151.0389705 10.12686867
153.0546206 1.320451213
179.0338851 2.203517742
181.0495352 1.557531525
189.0546206 1.727380089
203.0338851 2.328395157
205.0495352 4.018488755
207.0651853 12.45367439
217.0495352 8.746528285
235.0600999 13.14048761

Name: +ve in-silico MS/MS by CFM-ID for LGSDDPWOJAQIKE-UHFFFAOYSA-N
ID: LGSDDPWOJAQIKE-UHFFFAOYSA-N
Comment: Energy2
Num peaks: 31
49.00727645 2.02045045
51.02292652 1.423777417
53.00219107 1.868099051
55.01784114 4.226921888
57.0334912 2.194917031
77.00219107 2.225795374
79.01784114 3.292425619
83.01275576 1.221570126
85.02840582 2.475699556
103.0178411 1.525738683
104.9971057 1.849809229
109.0284058 1.470593565
121.0284058 1.813770309
123.0440559 8.899321436
135.0076704 1.241548433
135.0440559 1.773105253
137.0233204 1.373386146
145.0284058 2.050342396
147.0440559 3.07681111
149.0233204 2.942105688
151.0389705 4.065463986
159.0076704 1.907560214
159.0440559 1.242370041
161.0233204 1.403779795
163.0389705 2.300861753
175.0389705 1.231265756
181.0495352 1.203552759
187.0389705 2.650506251
189.0546206 3.122179243
191.0338851 1.218169699
217.0495352 2.850977983

Name: +ve in-silico MS/MS by CFM-ID for VKLDQCUGHRGDAN-UHFFFAOYSA-N
ID: VKLDQCUGHRGDAN-UHFFFAOYSA-N
Comment: Energy0
Num peaks: 6
163.0389705 4.40489696
165.0546206 5.142419151
167.0702706 1.64691649
169.0495352 0.8166824371
177.0546206 17.31114637
195.0651853 63.55092028

Name: +ve in-silico MS/MS by CFM-ID for VKLDQCUGHRGDAN-UHFFFAOYSA-N
ID: VKLDQCUGHRGDAN-UHFFFAOYSA-N
Comment: Energy1
Num peaks: 6
135.0440559 1.681483864
163.0389705 6.743757755
165.0546206 8.808645229
167.0702706 5.67126084
177.0546206 23.20449446
195.0651853 34.45767714

Name: +ve in-silico MS/MS by CFM-ID for VKLDQCUGHRGDAN-UHFFFAOYSA-N
ID: VKLDQCUGHRGDAN-UHFFFAOYSA-N
Comment: Energy2
Num peaks: 31
41.00219107 1.599078716
45.0334912 0.9640115674
53.00219107 4.751581184
55.01784114 2.437709583
69.0334912 4.252857338
71.04914126 4.868717526
77.00219107 2.623711397
80.99710569 1.390017642
83.01275576 1.889771643
85.02840582 1.518537675
89.00219107 1.141892174
91.01784114 1.525812562
95.01275576 1.434449197
99.04405588 1.2538831
104.9971057 1.294693525
107.0127558 1.862911683
109.0284058 3.180551893
120.9920203 1.301899984
133.0284058 5.442765806
135.0440559 6.985566757
137.0597059 1.096908053
147.0440559 5.026298173
149.0233204 2.36960141
149.0597059 4.665780766
151.0389705 2.801415725
161.0233204 2.402794204
163.0389705 1.653435215
165.0546206 1.801042429
167.0702706 1.260344019
177.0546206 3.400565992
179.0338851 1.092196072

Name: +ve in-silico MS/MS by CFM-ID for JELREGOQGBYVKW-UHFFFAOYSA-N
ID: JELREGOQGBYVKW-UHFFFAOYSA-N
Comment: Energy0
Num peaks: 6
137.0597059 3.484244271
151.075356 3.501413893
163.0389705 4.898295759
165.0546206 2.162429868
177.0546206 4.077907565
195.0651853 72.90572057

Name: +ve in-silico MS/MS by CFM-ID for JELREGOQGBYVKW-UHFFFAOYSA-N
ID: JELREGOQGBYVKW-UHFFFAOYSA-N
Comment: Energy1
Num peaks: 8
135.0440559 5.230582167
137.0597059 9.72030912
151.075356 4.313676088
163.0389705 5.750991213
165.0546206 5.067771052
167.0702706 15.77991129
177.0546206 7.373638726
195.0651853 29.38783509

Name: +ve in-silico MS/MS by CFM-ID for JELREGOQGBYVKW-UHFFFAOYSA-N
ID: JELREGOQGBYVKW-UHFFFAOYSA-N
Comment: Energy2
Num peaks: 30
39.02292652 1.578079821
41.00219107 1.285614284
53.00219107 1.669915183
77.00219107 2.042623305
79.01784114 3.625307546
81.0334912 6.110078477
91.01784114 2.921971963
93.0334912 3.674079103
95.04914126 3.353720348
105.0334912 7.986987183
107.0127558 1.197295124
107.0491413 5.383886698
109.0647913 3.692766794
119.0491413 5.432402748
121.0284058 2.151767671
121.0647913 2.254975283
123.0440559 1.24635824
123.0804414 1.567297299
133.0284058 1.432696347
133.0647913 2.012237712
135.0440559 6.468870128
137.0597059 2.725721976
145.0284058 1.201271668
147.0440559 1.134369293
149.0597059 2.399354879
151.075356 1.514996348
163.0389705 1.350207175
165.0546206 1.140005996
177.0546206 1.120840426
179.0338851 1.102493479

Name: +ve in-silico MS/MS by CFM-ID for AHIQFGJYCGHEEQ-UHFFFAOYSA-N
ID: AHIQFGJYCGHEEQ-UHFFFAOYSA-N
Comment: Energy0
Num peaks: 6
47.04914126 4.208757387
95.04914126 6.257243845
121.0284058 12.76639749
149.0233204 12.27453696
177.0546206 6.212052344
195.0651853 42.52592696

Name: +ve in-silico MS/MS by CFM-ID for AHIQFGJYCGHEEQ-UHFFFAOYSA-N
ID: AHIQFGJYCGHEEQ-UHFFFAOYSA-N
Comment: Energy1
Num peaks: 13
29.03857658 1.179941262
45.0334912 1.03307974
47.04914126 12.21376828
49.00727645 1.412389504
51.02292652 1.452459377
67.05422664 1.300488908
95.04914126 5.060214278
101.0233204 4.057971838
121.0284058 19.35791211
149.0233204 18.23500658
167.0338851 1.649486774
177.0546206 3.923113783
195.0651853 9.223516045

Name: +ve in-silico MS/MS by CFM-ID for AHIQFGJYCGHEEQ-UHFFFAOYSA-N
ID: AHIQFGJYCGHEEQ-UHFFFAOYSA-N
Comment: Energy2
Num peaks: 28
15.02292652 0.8255469908
29.03857658 4.788473561
41.00219107 3.04958206
43.01784114 1.24935814
45.0334912 1.536498166
47.04914126 5.047609141
49.00727645 5.764861361
51.02292652 6.078573935
53.00219107 0.889362582
53.03857658 1.4288424
56.99710569 2.524780763
63.02292652 2.123881763
65.00219107 1.551857167
65.03857658 3.858849908
67.05422664 0.8833399091
72.99202031 1.169374523
77.00219107 3.242388075
79.01784114 1.50445863
89.00219107 1.705114061
91.01784114 1.718418445
93.0334912 4.270390539
95.04914126 3.303249418
105.0334912 3.416972088
107.0491413 1.931924545
109.0647913 0.907837957
121.0284058 12.56012718
123.0440559 0.9292853763
149.0233204 1.783798638

Name: +ve in-silico MS/MS by CFM-ID for NUAKROUEBAHTAU-UHFFFAOYSA-N
ID: NUAKROUEBAHTAU-UHFFFAOYSA-N
Comment: Energy0
Num peaks: 6
137.0597059 3.008506478
151.075356 2.093271844
163.0389705 4.590743116
165.0546206 1.693339151
177.0546206 4.250318658
195.0651853 76.35137024

Name: +ve in-silico MS/MS by CFM-ID for NUAKROUEBAHTAU-UHFFFAOYSA-N
ID: NUAKROUEBAHTAU-UHFFFAOYSA-N
Comment: Energy1
Num peaks: 8
135.0440559 5.681577688
137.0597059 12.12513977
151.075356 6.323510728
163.0389705 4.799909154
165.0546206 4.943243178
167.0702706 14.78282286
177.0546206 6.819802053
195.0651853 26.58043579

Name: +ve in-silico MS/MS by CFM-ID for NUAKROUEBAHTAU-UHFFFAOYSA-N
ID: NUAKROUEBAHTAU-UHFFFAOYSA-N
Comment: Energy2
Num peaks: 31
15.02292652 1.142761325
53.00219107 4.00049564
55.01784114 1.827263619
67.01784114 1.079728562
77.00219107 2.353575146
79.01784114 2.818275173
81.0334912 4.633993068
93.0334912 3.081405114
95.01275576 1.39174042
95.04914126 2.257148259
105.0334912 6.613147292
107.0127558 1.309396684
107.0491413 3.314470931
109.0647913 1.599836293
111.0440559 1.110163027
119.0491413 4.402880588
121.0284058 2.419278278
121.0647913 1.670442075
123.0076704 1.567630294
133.0284058 2.375531579
135.0440559 6.497167337
137.0597059 3.247243039
147.0440559 3.013823908
149.0597059 3.636653993
151.075356 1.482678032
161.0233204 1.76540714
163.0389705 2.193556026
165.0546206 1.638378338
167.0702706 1.418671959
177.0546206 1.895796773
179.0338851 1.135874945

Name: +ve in-silico MS/MS by CFM-ID for VZOFEVHSVUBEPH-UHFFFAOYSA-N
ID: VZOFEVHSVUBEPH-UHFFFAOYSA-N
Comment: Energy0
Num peaks: 6
121.0284058 9.119779752
145.0284058 5.967071756
163.0389705 26.41558736
165.0546206 2.93998384
177.0546206 7.636010265
195.0651853 28.01832378

Name: +ve in-silico MS/MS by CFM-ID for VZOFEVHSVUBEPH-UHFFFAOYSA-N
ID: VZOFEVHSVUBEPH-UHFFFAOYSA-N
Comment: Energy1
Num peaks: 14
41.00219107 2.029301824
73.02840582 4.774226884
75.04405588 1.29000131
95.04914126 2.159565446
101.0233204 2.480316487
105.0334912 1.436597038
117.0334912 1.833148034
121.0284058 20.08566003
135.0440559 9.614435234
145.0284058 4.96216447
147.0440559 1.50975474
163.0389705 10.39550818
177.0546206 6.047519399
195.0651853 11.44566216

Name: +ve in-silico MS/MS by CFM-ID for VZOFEVHSVUBEPH-UHFFFAOYSA-N
ID: VZOFEVHSVUBEPH-UHFFFAOYSA-N
Comment: Energy2
Num peaks: 22
41.00219107 9.72897423
43.01784114 6.332048496
55.01784114 4.093644185
57.0334912 2.227497918
59.01275576 2.670883994
63.02292652 1.882959175
65.03857658 1.962945789
73.02840582 4.516286272
77.00219107 5.495938874
79.01784114 3.27978057
91.01784114 2.480525965
93.0334912 5.429614989
95.04914126 1.742135466
105.0334912 5.96879937
107.0491413 2.520004421
117.0334912 2.235212492
119.0491413 3.537985896
121.0284058 6.06378246
135.0440559 3.361084788
145.0284058 1.903946215
147.0440559 2.305707652
149.0597059 1.305980804

Name: +ve in-silico MS/MS by CFM-ID for VCMUBLHHEMUBDM-UHFFFAOYSA-N
ID: VCMUBLHHEMUBDM-UHFFFAOYSA-N
Comment: Energy0
Num peaks: 6
191.0338851 2.176649107
193.0495352 2.387323735
199.0389705 1.337343838
217.0495352 17.72513039
219.0287997 3.441338022
235.0600999 67.93764457

Name: +ve in-silico MS/MS by CFM-ID for VCMUBLHHEMUBDM-UHFFFAOYSA-N
ID: VCMUBLHHEMUBDM-UHFFFAOYSA-N
Comment: Energy1
Num peaks: 9
43.01784114 2.406247735
189.0546206 4.096323352
191.0702706 3.15597761
193.0495352 4.449665657
203.0338851 2.410897323
205.0495352 2.580968285
207.0651853 13.24676883
217.0495352 17.50444912
235.0600999 32.13038351

Name: +ve in-silico MS/MS by CFM-ID for VCMUBLHHEMUBDM-UHFFFAOYSA-N
ID: VCMUBLHHEMUBDM-UHFFFAOYSA-N
Comment: Energy2
Num peaks: 31
15.02292652 1.499723763
39.02292652 3.438235564
41.00219107 1.325029759
43.01784114 1.49492129
57.0334912 1.413843355
109.0284058 1.058645269
113.0233204 1.146631021
133.0284058 1.641803671
145.0284058 1.847622795
147.0440559 3.152289384
149.0233204 2.22762191
151.0389705 1.979620918
159.0440559 1.106017133
163.0389705 3.004029716
165.0546206 2.011671299
171.0440559 1.591453355
173.0233204 1.421123254
173.0597059 2.103136852
175.0389705 6.917807842
177.0182351 3.534115277
185.0233204 1.749403946
187.0389705 4.335477753
189.0546206 5.30828247
191.0338851 2.444719448
193.0495352 3.565600918
199.0389705 5.682998935
201.0182351 3.494136423
202.9974996 1.225806021
207.0651853 1.383549805
217.0495352 4.589030311
219.0287997 2.512037856

Name: +ve in-silico MS/MS by CFM-ID for STSOHAOGZMLWFR-CDUCUWFYSA-N
ID: STSOHAOGZMLWFR-CDUCUWFYSA-N
Comment: Energy0
Num peaks: 6
75.04405588 1.443018629
121.0284058 1.533561962
149.0597059 1.948775143
151.075356 1.776638367
177.0546206 10.2618935
195.0651853 73.13396961

Name: +ve in-silico MS/MS by CFM-ID for STSOHAOGZMLWFR-CDUCUWFYSA-N
ID: STSOHAOGZMLWFR-CDUCUWFYSA-N
Comment: Energy1
Num peaks: 13
121.0284058 24.4384149
123.0440559 3.523564972
139.0389705 2.217705337
149.0233204 2.416412813
149.0597059 2.978242811
151.0389705 2.340143291
163.0389705 2.134057825
165.0182351 1.709608186
165.0546206 7.447769803
167.0338851 6.169234587
167.0702706 8.747749087
177.0546206 5.402488134
195.0651853 11.73489768

Name: +ve in-silico MS/MS by CFM-ID for STSOHAOGZMLWFR-CDUCUWFYSA-N
ID: STSOHAOGZMLWFR-CDUCUWFYSA-N
Comment: Energy2
Num peaks: 30
25.00727645 1.887566292
27.02292652 2.155815748
29.03857658 1.05434771
39.02292652 1.066772866
44.99710569 7.157816632
45.0334912 1.354533226
47.01275576 1.115975578
49.00727645 1.556209847
53.00219107 2.649735583
53.03857658 1.822741869
55.01784114 7.190749152
57.0334912 4.141401143
71.01275576 4.318316087
73.02840582 2.368278734
77.00219107 3.487814825
79.01784114 4.878904686
93.0334912 1.257090028
95.04914126 4.017109169
99.00767038 1.695221535
105.0334912 4.390432971
107.0491413 1.968397145
121.0284058 5.256288247
123.0440559 1.14133479
131.0491413 2.176881786
133.0284058 1.088692819
133.0647913 3.624574025
149.0597059 1.875515893
151.0389705 1.263468012
159.0440559 1.101036917
179.0338851 1.127919728

Name: +ve in-silico MS/MS by CFM-ID for QRRNDDYBYJDNRC-UHFFFAOYSA-N
ID: QRRNDDYBYJDNRC-UHFFFAOYSA-N
Comment: Energy0
Num peaks: 6
85.02840582 1.947832831
123.0440559 1.687349211
179.0338851 0.8553405777
203.0338851 1.436392738
217.0495352 19.32010055
235.0600999 66.90260725

Name: +ve in-silico MS/MS by CFM-ID for QRRNDDYBYJDNRC-UHFFFAOYSA-N
ID: QRRNDDYBYJDNRC-UHFFFAOYSA-N
Comment: Energy1
Num peaks: 17
55.01784114 2.113028496
80.99710569 1.524783791
83.01275576 4.537772496
85.02840582 7.018329839
123.0440559 3.503710394
149.0233204 4.137224089
151.0389705 9.723094997
153.0546206 1.421234825
175.0389705 1.546111586
179.0338851 1.987937341
181.0495352 1.433605581
189.0546206 1.438397155
203.0338851 2.420370339
205.0495352 4.285947763
207.0651853 12.88508951
217.0495352 8.80976314
235.0600999 12.57815434

Name: +ve in-silico MS/MS by CFM-ID for QRRNDDYBYJDNRC-UHFFFAOYSA-N
ID: QRRNDDYBYJDNRC-UHFFFAOYSA-N
Comment: Energy2
Num peaks: 31
39.02292652 1.669165156
49.00727645 1.879094561
51.02292652 1.307494568
53.00219107 2.594063218
55.01784114 4.431099095
57.0334912 2.254301658
69.0334912 2.031862965
77.00219107 1.641767753
79.01784114 3.973537402
81.0334912 1.436303977
85.02840582 2.326087266
103.0178411 1.4493329
104.9971057 1.339855875
107.0127558 1.424957371
109.0284058 1.954375164
121.0284058 1.866310933
123.0440559 7.336703872
135.0076704 2.389719721
135.0440559 3.501953367
137.0233204 1.168119944
145.0284058 1.551474232
147.0440559 2.560891234
149.0233204 5.480956041
151.0389705 4.222712214
159.0076704 2.005285059
161.0233204 1.283715724
163.0389705 1.654318006
175.0389705 1.375184483
187.0389705 1.953992119
189.0546206 1.786719796
217.0495352 2.528325542

Name: +ve in-silico MS/MS by CFM-ID for OSKUPNSJCCTTLB-GORDUTHDSA-N
ID: OSKUPNSJCCTTLB-GORDUTHDSA-N
Comment: Energy0
Num peaks: 6
135.0440559 9.095854219
149.0597059 8.574431892
159.0440559 3.933146636
163.0389705 1.674993705
177.0546206 24.96054211
195.0651853 35.08627853

Name: +ve in-silico MS/MS by CFM-ID for OSKUPNSJCCTTLB-GORDUTHDSA-N
ID: OSKUPNSJCCTTLB-GORDUTHDSA-N
Comment: Energy1
Num peaks: 20
53.00219107 1.459203905
71.01275576 2.472049189
105.0334912 1.010122941
107.0491413 1.078805425
117.0334912 1.247761963
119.0491413 2.392624777
121.0647913 2.973276817
123.0440559 2.155335388
125.0597059 1.839129449
135.0440559 14.42229614
145.0284058 1.358846087
147.0440559 2.347780882
149.0597059 16.95190619
151.075356 1.328625085
159.0440559 3.53290584
163.0389705 1.523671826
165.0546206 1.601598233
167.0702706 1.501970781
177.0546206 10.58300741
195.0651853 8.738718176

Name: +ve in-silico MS/MS by CFM-ID for OSKUPNSJCCTTLB-GORDUTHDSA-N
ID: OSKUPNSJCCTTLB-GORDUTHDSA-N
Comment: Energy2
Num peaks: 31
25.00727645 4.340226169
39.02292652 3.182663665
49.00727645 1.771708608
51.02292652 1.535582611
53.00219107 1.510642728
55.01784114 1.740134232
59.01275576 1.625841572
67.01784114 1.245810405
77.00219107 1.387793988
79.01784114 1.670178342
81.0334912 2.866395821
83.04914126 1.242685167
92.99710569 1.644828507
93.0334912 2.842511217
95.01275576 2.699555156
95.04914126 1.88844566
103.0178411 1.147013621
105.0334912 9.787205563
107.0491413 5.257675442
109.0284058 2.014367807
117.0334912 4.803585757
119.0491413 5.22896634
121.0284058 1.186596053
121.0647913 2.952535031
123.0440559 1.162858522
131.0491413 1.716480758
133.0284058 1.960374016
135.0440559 6.159850129
147.0440559 1.123158586
149.0597059 1.957698529
151.0389705 1.148414372

Name: +ve in-silico MS/MS by CFM-ID for NNADFONXCWKMRA-RXMQYKEDSA-N
ID: NNADFONXCWKMRA-RXMQYKEDSA-N
Comment: Energy0
Num peaks: 6
59.04914126 3.824040602
149.0597059 2.287262749
151.075356 3.762200496
167.0702706 1.354551217
177.0546206 4.584191299
195.0651853 73.66279254

Name: +ve in-silico MS/MS by CFM-ID for NNADFONXCWKMRA-RXMQYKEDSA-N
ID: NNADFONXCWKMRA-RXMQYKEDSA-N
Comment: Energy1
Num peaks: 14
109.0284058 1.975594725
121.0284058 9.360509075
123.0440559 3.361697059
135.0076704 6.344906945
137.0233204 3.994353131
149.0233204 4.377821375
149.0597059 3.50217873
151.0389705 4.734805691
151.075356 2.847215855
165.0182351 2.227397443
167.0338851 10.76450926
167.0702706 9.442504273
177.0546206 3.925852304
195.0651853 14.08666789

Name: +ve in-silico MS/MS by CFM-ID for NNADFONXCWKMRA-RXMQYKEDSA-N
ID: NNADFONXCWKMRA-RXMQYKEDSA-N
Comment: Energy2
Num peaks: 31
25.00727645 1.783378972
27.02292652 0.9961941966
39.02292652 7.069237093
41.03857658 5.130949067
43.05422664 4.219560033
44.99710569 1.345650315
45.0334912 1.448798563
51.02292652 2.191426945
57.0334912 2.637051626
59.04914126 2.470244744
63.02292652 1.013588294
65.03857658 5.862442919
89.03857658 1.919993242
91.05422664 2.035123632
93.0334912 2.206969311
93.06987671 0.9735646626
95.04914126 2.279517667
105.0334912 1.078692364
107.0491413 1.898101359
109.0284058 2.785986815
119.0491413 0.9500157943
121.0284058 5.932030333
123.0440559 3.784152241
133.0284058 1.278540978
133.0647913 1.943949477
135.0076704 1.387757385
135.0440559 1.937309269
147.0440559 1.031761023
149.0597059 2.112894194
151.0389705 1.714225271
151.075356 1.197432268

Name: +ve in-silico MS/MS by CFM-ID for AIJQFRIMFUSUEZ-RXMQYKEDSA-N
ID: AIJQFRIMFUSUEZ-RXMQYKEDSA-N
Comment: Energy0
Num peaks: 6
135.0440559 20.08464895
151.075356 2.982376047
153.0546206 2.595765433
167.0702706 2.668805446
177.0546206 8.482769516
195.0651853 53.09033964

Name: +ve in-silico MS/MS by CFM-ID for AIJQFRIMFUSUEZ-RXMQYKEDSA-N
ID: AIJQFRIMFUSUEZ-RXMQYKEDSA-N
Comment: Energy1
Num peaks: 10
123.0440559 3.996771749
133.0284058 4.090297836
135.0440559 4.379113862
149.0597059 6.101232948
151.0389705 7.09498079
151.075356 5.405058682
153.0546206 4.307423778
167.0702706 33.51572561
177.0546206 4.312329396
195.0651853 8.414532896

Name: +ve in-silico MS/MS by CFM-ID for AIJQFRIMFUSUEZ-RXMQYKEDSA-N
ID: AIJQFRIMFUSUEZ-RXMQYKEDSA-N
Comment: Energy2
Num peaks: 29
25.00727645 2.966936101
39.02292652 2.61393881
41.00219107 2.462145396
41.03857658 2.259714552
43.01784114 1.333206098
45.0334912 1.17098684
49.00727645 2.376198926
63.02292652 1.493123883
65.00219107 3.434411135
67.01784114 2.357948737
81.0334912 2.410031535
83.01275576 1.343710298
93.0334912 1.455374317
105.0334912 3.87312532
107.0491413 3.437089976
117.0334912 4.012281271
123.0440559 3.941338439
123.0804414 1.12657745
125.0597059 1.345036672
133.0284058 3.935925235
133.0647913 2.01582666
135.0440559 11.90726251
137.0233204 1.822717701
147.0440559 1.634957793
149.0597059 5.195465268
151.0389705 3.880868905
151.075356 1.054509303
153.0546206 1.534983707
167.0702706 1.865663025

Name: +ve in-silico MS/MS by CFM-ID for XVZWWNMZVZWQKU-UHFFFAOYSA-N
ID: XVZWWNMZVZWQKU-UHFFFAOYSA-N
Comment: Energy0
Num peaks: 6
175.0389705 2.078810352
191.0338851 2.512615398
193.0495352 2.204004612
199.0389705 3.652544542
217.0495352 42.92544527
235.0600999 38.36356173

Name: +ve in-silico MS/MS by CFM-ID for XVZWWNMZVZWQKU-UHFFFAOYSA-N
ID: XVZWWNMZVZWQKU-UHFFFAOYSA-N
Comment: Energy1
Num peaks: 8
175.0389705 4.04787406
189.0546206 2.300057474
193.0495352 2.108462977
199.0389705 10.94846321
205.0495352 2.140233414
207.0651853 3.5045121
217.0495352 44.13375526
235.0600999 12.66109201

Name: +ve in-silico MS/MS by CFM-ID for XVZWWNMZVZWQKU-UHFFFAOYSA-N
ID: XVZWWNMZVZWQKU-UHFFFAOYSA-N
Comment: Energy2
Num peaks: 24
39.02292652 1.322884521
41.00219107 0.8236599645
53.00219107 1.868100431
65.00219107 1.437950918
67.01784114 1.784997338
97.02840582 0.8393198046
105.0334912 1.152812081
121.0284058 4.704778222
123.0440559 2.410426844
133.0284058 6.975916831
145.0284058 1.251435906
147.0440559 1.987234472
149.0233204 2.91725464
151.0389705 5.030212921
159.0440559 2.453325375
171.0440559 2.27938947
173.0597059 12.18670708
175.0389705 4.744054568
177.0182351 0.9860225802
187.0389705 1.912400679
189.0546206 4.350998811
199.0389705 7.631652038
201.0182351 4.107464237
217.0495352 5.476562582

Name: +ve in-silico MS/MS by CFM-ID for LFUFYLCRQIQSLU-UHFFFAOYSA-N
ID: LFUFYLCRQIQSLU-UHFFFAOYSA-N
Comment: Energy0
Num peaks: 6
69.0334912 1.353197338
193.0495352 1.042233802
203.0338851 1.4326317
217.0495352 14.00640303
219.0287997 1.124791995
235.0600999 74.70352904

Name: +ve in-silico MS/MS by CFM-ID for LFUFYLCRQIQSLU-UHFFFAOYSA-N
ID: LFUFYLCRQIQSLU-UHFFFAOYSA-N
Comment: Energy1
Num peaks: 14
39.02292652 1.464268818
41.03857658 1.500949847
51.02292652 1.483679621
65.00219107 2.836699181
67.01784114 4.971316878
69.0334912 9.759214037
139.0389705 2.657533742
165.0182351 4.942744289
167.0338851 15.37793023
181.0495352 3.080532359
191.0338851 1.910958535
207.0651853 12.2554231
217.0495352 5.154304471
235.0600999 13.84570191

Name: +ve in-silico MS/MS by CFM-ID for LFUFYLCRQIQSLU-UHFFFAOYSA-N
ID: LFUFYLCRQIQSLU-UHFFFAOYSA-N
Comment: Energy2
Num peaks: 28
25.00727645 2.178898191
27.02292652 1.436075581
39.02292652 6.045318834
41.00219107 1.994153321
41.03857658 3.51229204
49.00727645 2.056342947
51.02292652 2.39427278
53.00219107 10.02370149
55.01784114 3.274337114
65.00219107 3.000161613
67.01784114 3.509901562
68.99710569 2.332442555
69.0334912 5.847339625
121.0284058 1.890620152
137.0233204 1.388856421
139.0389705 5.691492134
149.0233204 2.070449296
161.0233204 2.271513922
163.0389705 1.956273087
165.0182351 1.477141642
165.0546206 1.533982178
167.0338851 1.96372985
175.0389705 1.918297368
187.0389705 1.99268274
191.0338851 2.51577481
201.0182351 1.711125558
217.0495352 2.798562657
219.0287997 1.617570756

Name: +ve in-silico MS/MS by CFM-ID for JJYKJUXBWFATTE-SECBINFHSA-N
ID: JJYKJUXBWFATTE-SECBINFHSA-N
Comment: Energy0
Num peaks: 6
79.05422664 12.34546742
189.052176 0.9929373332
203.0314405 1.776469842
215.051427 4.476552953
217.0470906 12.44358046
235.0576553 64.01656756

Name: +ve in-silico MS/MS by CFM-ID for JJYKJUXBWFATTE-SECBINFHSA-N
ID: JJYKJUXBWFATTE-SECBINFHSA-N
Comment: Energy1
Num peaks: 6
51.02292652 1.239403544
79.05422664 19.68037792
189.052176 1.333304341
215.051427 2.560173026
217.0470906 30.62590118
235.0576553 36.68359098

Name: +ve in-silico MS/MS by CFM-ID for JJYKJUXBWFATTE-SECBINFHSA-N
ID: JJYKJUXBWFATTE-SECBINFHSA-N
Comment: Energy2
Num peaks: 14
39.02292652 1.876992775
49.00727645 5.823776125
51.02292652 4.359830543
53.03857658 1.924428905
63.02292652 4.507937672
79.05422664 41.2534186
127.0001404 2.276427206
139.0001404 1.72166767
159.0416113 4.739432204
169.0459477 2.473132445
185.0408623 2.389610424
187.0365259 1.973507527
203.0314405 3.343498079
215.051427 2.736043588

Name: +ve in-silico MS/MS by CFM-ID for JGHXNKLHSHDHDG-UHFFFAOYSA-N
ID: JGHXNKLHSHDHDG-UHFFFAOYSA-N
Comment: Energy0
Num peaks: 6
149.0233204 20.28629542
165.0546206 4.708114192
167.0338851 5.306168887
167.0702706 1.146414438
177.0546206 1.765473384
195.0651853 56.92112854

Name: +ve in-silico MS/MS by CFM-ID for JGHXNKLHSHDHDG-UHFFFAOYSA-N
ID: JGHXNKLHSHDHDG-UHFFFAOYSA-N
Comment: Energy1
Num peaks: 7
47.04914126 3.104241523
121.0284058 7.389580145
149.0233204 33.9155823
165.0546206 4.899789237
167.0338851 4.488648924
177.0546206 4.600733009
195.0651853 24.10842102

Name: +ve in-silico MS/MS by CFM-ID for JGHXNKLHSHDHDG-UHFFFAOYSA-N
ID: JGHXNKLHSHDHDG-UHFFFAOYSA-N
Comment: Energy2
Num peaks: 24
29.03857658 1.372450339
39.02292652 2.475745432
49.00727645 1.992475202
51.02292652 1.401799817
53.00219107 1.759899221
55.01784114 1.216593784
63.02292652 1.333298134
79.01784114 1.542806293
95.01275576 2.74824995
97.02840582 1.431681742
105.0334912 12.52569628
109.0284058 1.262680322
121.0284058 11.64667673
123.0076704 3.817997012
123.0440559 4.493535608
127.075356 1.1558544
133.0647913 1.108982776
135.0440559 1.850586925
137.0597059 1.115793936
147.0440559 2.914201439
149.0233204 15.18435817
149.0597059 3.80560837
151.0389705 1.563899334
179.0338851 1.123149876

Name: +ve in-silico MS/MS by CFM-ID for ZHUFWQXQHBCVTE-UHFFFAOYSA-N
ID: ZHUFWQXQHBCVTE-UHFFFAOYSA-N
Comment: Energy0
Num peaks: 6
71.01275576 1.784925007
199.0389705 2.015560231
207.0287997 0.7067677419
217.0495352 20.37744558
219.0287997 0.6535781495
235.0600999 68.17732629

Name: +ve in-silico MS/MS by CFM-ID for ZHUFWQXQHBCVTE-UHFFFAOYSA-N
ID: ZHUFWQXQHBCVTE-UHFFFAOYSA-N
Comment: Energy1
Num peaks: 23
29.03857658 1.204090046
68.99710569 2.178966704
71.01275576 8.844125033
73.02840582 1.09159962
135.0440559 1.738162594
137.0597059 1.833385786
151.002585 1.252336328
159.0076704 1.046610092
161.0233204 2.407884863
163.0389705 4.424974922
165.0546206 2.860700133
189.0182351 1.139982895
189.0546206 2.164722253
191.0338851 1.150798977
193.0495352 1.670179501
199.0389705 2.431509954
203.0338851 1.567268183
205.0495352 4.053250754
207.0287997 1.013780862
207.0651853 11.70589022
217.0495352 9.088809258
219.0287997 1.026112459
235.0600999 14.84131848

Name: +ve in-silico MS/MS by CFM-ID for ZHUFWQXQHBCVTE-UHFFFAOYSA-N
ID: ZHUFWQXQHBCVTE-UHFFFAOYSA-N
Comment: Energy2
Num peaks: 31
39.02292652 4.709213517
41.00219107 3.538426563
41.03857658 2.639901814
49.00727645 1.134471648
51.02292652 2.187068792
53.00219107 3.540647712
53.03857658 4.890469115
55.01784114 1.980857152
68.99710569 3.342681133
71.01275576 3.514969135
79.01784114 2.532864376
81.0334912 1.313798927
83.04914126 2.633222641
91.01784114 2.200929092
133.0284058 1.594128614
135.0440559 3.092766743
137.0597059 1.328068128
143.0127558 1.062220847
145.0284058 3.198911689
147.0440559 1.611921734
149.0597059 2.444523291
151.002585 2.099177571
157.0284058 1.181193313
159.0440559 1.526575772
161.0597059 1.421922438
163.0389705 1.303139529
173.0233204 1.445537468
175.0389705 1.847192697
189.0546206 2.137630176
199.0389705 5.261436587
217.0495352 3.114399255

Name: +ve in-silico MS/MS by CFM-ID for FTGVBKACGWMZPN-UHFFFAOYSA-N
ID: FTGVBKACGWMZPN-UHFFFAOYSA-N
Comment: Energy0
Num peaks: 6
169.0284058 0.3617673535
171.0440559 0.7082913545
173.0597059 0.5588401362
189.0546206 1.908237074
199.0389705 3.524444503
217.0495352 91.21565446

Name: +ve in-silico MS/MS by CFM-ID for FTGVBKACGWMZPN-UHFFFAOYSA-N
ID: FTGVBKACGWMZPN-UHFFFAOYSA-N
Comment: Energy1
Num peaks: 6
145.0284058 2.582151661
169.0284058 6.630293857
171.0440559 7.825593429
173.0597059 6.836344853
189.0546206 11.29817171
217.0495352 45.67218113

Name: +ve in-silico MS/MS by CFM-ID for FTGVBKACGWMZPN-UHFFFAOYSA-N
ID: FTGVBKACGWMZPN-UHFFFAOYSA-N
Comment: Energy2
Num peaks: 28
39.02292652 2.462946861
49.00727645 1.980651067
51.02292652 1.294901187
53.00219107 2.043849314
105.0334912 1.551198914
121.0284058 1.965474124
123.0440559 1.252687529
125.0385766 4.479231004
127.0178411 1.602550237
127.0542266 2.949734023
129.0334912 1.227224727
133.0284058 1.597788014
141.0334912 1.467326885
143.0127558 1.156399324
143.0491413 4.930708974
145.0284058 5.982013659
145.0647913 1.411329017
147.0440559 3.691097239
149.0233204 2.620000391
153.0334912 1.515925741
155.0491413 3.918305555
159.0440559 2.515998626
169.0284058 3.550329662
171.0440559 9.989307407
173.0597059 4.172787058
189.0546206 4.263415136
199.0389705 3.558581772
217.0495352 1.672145531

Name: +ve in-silico MS/MS by CFM-ID for ZNVGYHOBTCWGTO-SNVBAGLBSA-N
ID: ZNVGYHOBTCWGTO-SNVBAGLBSA-N
Comment: Energy0
Num peaks: 6
107.0491413 16.1616081
123.0440559 6.912179778
125.0597059 2.224440929
135.0440559 1.932274387
177.0546206 17.82210836
195.0651853 48.57814444

Name: +ve in-silico MS/MS by CFM-ID for ZNVGYHOBTCWGTO-SNVBAGLBSA-N
ID: ZNVGYHOBTCWGTO-SNVBAGLBSA-N
Comment: Energy1
Num peaks: 8
107.0491413 7.04150768
133.0284058 4.118225194
135.0440559 4.58313315
149.0233204 4.23170252
151.0389705 14.01949465
167.0702706 3.270913521
177.0546206 17.91626165
195.0651853 26.72460303

Name: +ve in-silico MS/MS by CFM-ID for ZNVGYHOBTCWGTO-SNVBAGLBSA-N
ID: ZNVGYHOBTCWGTO-SNVBAGLBSA-N
Comment: Energy2
Num peaks: 13
39.02292652 2.693744611
49.00727645 1.832871601
65.00219107 5.822392879
65.03857658 3.423497373
79.05422664 11.04445735
81.0334912 6.435580416
83.04914126 1.868072025
91.01784114 2.543836175
107.0491413 20.27741955
123.0440559 11.64923288
125.0597059 7.592037979
133.0284058 2.042158848
135.0440559 3.087165381

Name: +ve in-silico MS/MS by CFM-ID for VIORJHPCHINTKE-ZETCQYMHSA-N
ID: VIORJHPCHINTKE-ZETCQYMHSA-N
Comment: Energy0
Num peaks: 6
43.05422664 0.4572128328
57.0334912 0.6429147942
59.04914126 0.7694975017
159.0440559 3.296818448
177.0546206 45.59211752
195.0651853 44.67209321

Name: +ve in-silico MS/MS by CFM-ID for VIORJHPCHINTKE-ZETCQYMHSA-N
ID: VIORJHPCHINTKE-ZETCQYMHSA-N
Comment: Energy1
Num peaks: 13
41.03857658 2.003023107
55.01784114 1.580625106
59.04914126 1.981520448
109.0284058 4.530772242
135.0076704 1.874223895
137.0233204 4.138115599
145.0284058 1.83460726
149.0597059 4.554384399
151.0389705 1.895928946
159.0440559 3.932457552
165.0546206 2.231068735
177.0546206 26.302028
195.0651853 24.26447623

Name: +ve in-silico MS/MS by CFM-ID for VIORJHPCHINTKE-ZETCQYMHSA-N
ID: VIORJHPCHINTKE-ZETCQYMHSA-N
Comment: Energy2
Num peaks: 21
27.02292652 4.466230189
39.02292652 8.564102258
41.00219107 1.590943653
41.03857658 7.679335801
43.05422664 8.470347983
45.0334912 1.454505433
53.00219107 1.951347698
55.01784114 4.003921994
57.0334912 2.567401394
65.00219107 4.523955639
67.01784114 1.938834821
109.0284058 1.956326548
121.0284058 1.956341513
123.0440559 5.358935957
131.0127558 3.254633919
135.0076704 1.545613743
135.0440559 3.165239659
149.0233204 3.222815556
149.0597059 3.699135846
159.0440559 3.064463624
177.0546206 5.572512161

Name: +ve in-silico MS/MS by CFM-ID for XLKIJHXPWYIGIM-RXMQYKEDSA-N
ID: XLKIJHXPWYIGIM-RXMQYKEDSA-N
Comment: Energy0
Num peaks: 6
189.0546206 1.865862996
191.0702706 3.252107959
205.0495352 1.462879365
207.0651853 1.759898272
217.0495352 13.73958234
235.0600999 64.61956049

Name: +ve in-silico MS/MS by CFM-ID for XLKIJHXPWYIGIM-RXMQYKEDSA-N
ID: XLKIJHXPWYIGIM-RXMQYKEDSA-N
Comment: Energy1
Num peaks: 18
51.02292652 1.706788746
53.03857658 3.530594479
55.05422664 1.993964431
163.002585 5.745069458
163.0389705 4.029390402
165.0182351 1.646567579
165.0546206 2.647622029
189.0546206 2.228035983
191.0338851 3.626489132
191.0702706 2.740569095
193.0495352 3.407453863
199.0389705 1.425529118
205.0495352 2.865281416
207.0287997 1.433781993
207.0651853 10.29920513
209.0444498 3.822686491
217.0495352 11.54526088
235.0600999 15.40792134

Name: +ve in-silico MS/MS by CFM-ID for XLKIJHXPWYIGIM-RXMQYKEDSA-N
ID: XLKIJHXPWYIGIM-RXMQYKEDSA-N
Comment: Energy2
Num peaks: 31
25.00727645 0.9846329501
39.02292652 1.962722815
41.00219107 1.000335886
43.01784114 1.624029845
49.00727645 3.094211003
51.02292652 7.331739179
53.03857658 4.51468648
55.05422664 2.714969303
77.00219107 2.61958242
95.04914126 1.145479897
103.0178411 2.055178669
117.0334912 1.511328506
121.0284058 4.829656676
137.0233204 1.396587834
137.0597059 1.644820293
145.0284058 1.04878853
147.0440559 3.318809342
149.0233204 2.297077147
149.0597059 3.361464322
161.0233204 0.9852123292
161.0597059 1.623067676
163.0389705 2.361251288
165.0546206 2.283614534
171.0440559 2.188855289
173.0233204 1.144720846
173.0597059 3.501915346
175.0389705 3.196279437
187.0389705 1.055304433
189.0546206 1.65720853
199.0389705 1.041830011
217.0495352 1.340054329

Name: +ve in-silico MS/MS by CFM-ID for MQNNRPUVAMHCCO-FNORWQNLSA-N
ID: MQNNRPUVAMHCCO-FNORWQNLSA-N
Comment: Energy0
Num peaks: 6
133.0284058 4.617526678
135.0440559 7.7794828
149.0597059 14.77214919
159.0440559 4.445816656
177.0546206 24.96800515
195.0651853 33.35262847

Name: +ve in-silico MS/MS by CFM-ID for MQNNRPUVAMHCCO-FNORWQNLSA-N
ID: MQNNRPUVAMHCCO-FNORWQNLSA-N
Comment: Energy1
Num peaks: 14
39.02292652 2.169477032
59.01275576 1.695104366
63.02292652 4.410393097
65.03857658 1.465542618
89.03857658 2.42293308
91.05422664 1.618231502
105.0698767 1.877063745
107.0491413 1.540303745
133.0284058 18.85713604
135.0440559 25.85922344
149.0597059 12.90537949
151.075356 1.459734392
177.0546206 2.25958614
195.0651853 1.489531749

Name: +ve in-silico MS/MS by CFM-ID for MQNNRPUVAMHCCO-FNORWQNLSA-N
ID: MQNNRPUVAMHCCO-FNORWQNLSA-N
Comment: Energy2
Num peaks: 25
39.02292652 12.06001296
41.00219107 1.824586331
41.03857658 3.544628974
49.00727645 1.520891998
59.01275576 4.742564229
63.02292652 3.868273613
65.03857658 1.981524523
69.0334912 1.625313577
79.05422664 3.205403954
81.0334912 2.19922196
83.01275576 1.640098787
85.02840582 1.21833532
89.03857658 4.474623096
91.05422664 2.167056181
93.0334912 1.233541163
103.0542266 1.207136951
105.0698767 2.999655662
109.0284058 2.76410843
117.0334912 4.451119237
123.0440559 3.216912481
133.0284058 6.58152372
133.0647913 1.454756851
135.0440559 3.760024421
149.0597059 5.79846796
151.075356 1.088816769

Name: +ve in-silico MS/MS by CFM-ID for BQWDCZPSFPXRCB-ZYUZMQFOSA-N
ID: BQWDCZPSFPXRCB-ZYUZMQFOSA-N
Comment: Energy0
Num peaks: 6
109.0284058 1.274002279
133.0284058 2.626586054
135.0440559 1.507719538
159.0440559 1.039922868
177.0546206 10.36585627
195.0651853 70.81531728

Name: +ve in-silico MS/MS by CFM-ID for BQWDCZPSFPXRCB-ZYUZMQFOSA-N
ID: BQWDCZPSFPXRCB-ZYUZMQFOSA-N
Comment: Energy1
Num peaks: 26
41.00219107 1.264747751
43.01784114 2.091363033
45.0334912 2.885165843
47.04914126 1.167798534
49.00727645 1.665582684
55.01784114 1.389144102
73.02840582 3.012639415
91.01784114 1.806877375
92.99710569 1.507431862
95.01275576 1.164974166
97.02840582 1.594302462
103.0178411 2.97973326
105.0334912 2.17471701
107.0127558 2.138648585
109.0284058 3.433739531
115.0178411 1.5517886
117.0334912 1.263525954
119.0491413 1.172392576
121.0284058 4.504337583
123.0440559 2.332365045
133.0284058 4.100174697
135.0440559 4.762980576
139.075356 1.272793835
159.0440559 3.80237404
177.0546206 9.030249929
195.0651853 16.04300357

Name: +ve in-silico MS/MS by CFM-ID for BQWDCZPSFPXRCB-ZYUZMQFOSA-N
ID: BQWDCZPSFPXRCB-ZYUZMQFOSA-N
Comment: Energy2
Num peaks: 31
39.02292652 3.848880985
43.01784114 1.344267298
49.00727645 6.101775511
51.02292652 4.666871667
55.01784114 2.383662601
63.02292652 1.193447468
65.00219107 3.572377938
67.01784114 3.379670972
79.01784114 3.774604577
80.99710569 1.925713037
85.02840582 1.161320794
89.00219107 3.094387927
91.01784114 4.074657286
92.99710569 2.799361498
93.0334912 2.294096577
95.01275576 1.629205089
97.02840582 1.659298118
103.0178411 2.580773096
104.9971057 1.444851072
105.0334912 1.714898221
107.0127558 2.479790041
109.0284058 2.422532516
117.0334912 2.182366642
119.0491413 2.098979651
121.0284058 2.441889812
133.0284058 2.64808362
135.0440559 3.330193285
147.0440559 1.228158187
149.0597059 1.131859991
159.0440559 1.691686618
177.0546206 1.425675659

Name: +ve in-silico MS/MS by CFM-ID for DCRGULRFFRBGTR-SNVBAGLBSA-N
ID: DCRGULRFFRBGTR-SNVBAGLBSA-N
Comment: Energy0
Num peaks: 6
105.0334912 12.11279469
107.0491413 6.770946053
123.0440559 6.627059404
125.0597059 2.013751983
177.0546206 16.86371945
195.0651853 47.71765295

Name: +ve in-silico MS/MS by CFM-ID for DCRGULRFFRBGTR-SNVBAGLBSA-N
ID: DCRGULRFFRBGTR-SNVBAGLBSA-N
Comment: Energy1
Num peaks: 11
105.0334912 6.167431298
107.0491413 7.182861552
123.0440559 2.133803116
133.0284058 3.696835923
135.0440559 4.388136539
149.0233204 3.691544542
151.0389705 11.05457876
159.0440559 2.164325162
167.0702706 2.816363339
177.0546206 14.14342434
195.0651853 24.33071329

Name: +ve in-silico MS/MS by CFM-ID for DCRGULRFFRBGTR-SNVBAGLBSA-N
ID: DCRGULRFFRBGTR-SNVBAGLBSA-N
Comment: Energy2
Num peaks: 17
49.00727645 3.378607842
53.03857658 1.932433934
65.03857658 5.666658733
67.05422664 5.263232515
75.02292652 2.340645446
77.00219107 1.898282156
77.03857658 2.516337849
79.05422664 3.141330723
91.01784114 1.668302049
93.0334912 4.824338965
95.04914126 6.570604359
105.0334912 9.533489674
107.0491413 16.16147451
121.0284058 3.168518159
123.0440559 6.094261469
125.0597059 4.235283659
135.0440559 2.191274059

Name: +ve in-silico MS/MS by CFM-ID for FHAMKLIXDLEUPK-JGVFFNPUSA-N
ID: FHAMKLIXDLEUPK-JGVFFNPUSA-N
Comment: Energy0
Num peaks: 6
73.02840582 0.2498238259
75.04405588 0.7384778609
121.0284058 0.5533454063
159.0440559 3.442172485
177.0546206 52.2630601
195.0651853 38.64883592

Name: +ve in-silico MS/MS by CFM-ID for FHAMKLIXDLEUPK-JGVFFNPUSA-N
ID: FHAMKLIXDLEUPK-JGVFFNPUSA-N
Comment: Energy1
Num peaks: 14
45.0334912 1.512793945
73.02840582 1.564624957
121.0284058 3.276295341
123.0440559 2.297058747
145.0284058 2.458854986
147.0440559 4.48625146
149.0233204 1.474696894
149.0597059 7.219847522
151.0389705 1.164731005
159.0440559 5.753666565
165.0546206 7.552414423
167.0702706 6.844015875
177.0546206 23.49083129
195.0651853 12.01690037

Name: +ve in-silico MS/MS by CFM-ID for FHAMKLIXDLEUPK-JGVFFNPUSA-N
ID: FHAMKLIXDLEUPK-JGVFFNPUSA-N
Comment: Energy2
Num peaks: 26
39.02292652 3.670452112
41.00219107 3.263660643
41.03857658 3.535908052
43.01784114 1.466851749
45.0334912 1.483415211
53.00219107 1.997444276
55.01784114 3.435242421
57.0334912 3.405689725
65.03857658 1.081447028
80.99710569 3.712247057
83.01275576 2.109400214
93.0334912 1.239250909
95.04914126 1.259817195
105.0334912 1.154031772
107.0491413 5.001585663
117.0334912 3.440151671
119.0491413 2.935585167
121.0284058 2.367761577
121.0647913 2.96663759
133.0284058 2.538457137
135.0440559 2.71792463
145.0284058 2.257064302
147.0440559 3.211947679
149.0597059 7.176032752
159.0440559 7.395283978
177.0546206 5.975449457

Name: +ve in-silico MS/MS by CFM-ID for KSEBMYQBYZTDHS-HYXAFXHYSA-N
ID: KSEBMYQBYZTDHS-HYXAFXHYSA-N
Comment: Energy0
Num peaks: 6
59.01275576 1.585136937
135.0440559 9.66499224
149.0597059 9.289930553
159.0440559 3.903385009
177.0546206 26.12502646
195.0651853 37.15002088

Name: +ve in-silico MS/MS by CFM-ID for KSEBMYQBYZTDHS-HYXAFXHYSA-N
ID: KSEBMYQBYZTDHS-HYXAFXHYSA-N
Comment: Energy1
Num peaks: 14
71.01275576 1.894478666
117.0334912 1.705866255
119.0491413 3.009817603
121.0647913 3.596233021
123.0440559 1.998989499
135.0440559 16.59152095
145.0284058 1.82008668
147.0440559 2.830247819
149.0597059 18.75078027
159.0440559 3.467566686
165.0546206 1.587751319
167.0702706 1.410281741
177.0546206 11.67055302
195.0651853 10.14280414

Name: +ve in-silico MS/MS by CFM-ID for KSEBMYQBYZTDHS-HYXAFXHYSA-N
ID: KSEBMYQBYZTDHS-HYXAFXHYSA-N
Comment: Energy2
Num peaks: 27
25.00727645 3.41500733
39.02292652 2.090446164
49.00727645 4.743080553
51.02292652 3.511079182
53.00219107 1.585229687
59.01275576 2.084043524
63.02292652 1.76093423
65.03857658 4.411928362
68.99710569 0.9956760227
75.02292652 1.717865049
77.00219107 1.124930136
77.03857658 3.374754721
79.01784114 1.559847143
95.04914126 0.9756606588
105.0334912 6.584375304
107.0491413 5.680250013
109.0284058 1.398204188
117.0334912 3.524765753
119.0491413 3.817139923
121.0284058 1.09817847
121.0647913 1.592060408
123.0440559 2.213616222
131.0491413 1.931004686
133.0284058 3.247792672
135.0440559 11.44038875
147.0440559 1.459244561
149.0597059 3.099190134

Name: +ve in-silico MS/MS by CFM-ID for JJYKJUXBWFATTE-VIFPVBQESA-N
ID: JJYKJUXBWFATTE-VIFPVBQESA-N
Comment: Energy0
Num peaks: 6
79.05422664 12.34546742
189.052176 0.9929373332
203.0314405 1.776469842
215.051427 4.476552953
217.0470906 12.44358046
235.0576553 64.01656756

Name: +ve in-silico MS/MS by CFM-ID for JJYKJUXBWFATTE-VIFPVBQESA-N
ID: JJYKJUXBWFATTE-VIFPVBQESA-N
Comment: Energy1
Num peaks: 6
51.02292652 1.239403544
79.05422664 19.68037792
189.052176 1.333304341
215.051427 2.560173026
217.0470906 30.62590118
235.0576553 36.68359098

Name: +ve in-silico MS/MS by CFM-ID for JJYKJUXBWFATTE-VIFPVBQESA-N
ID: JJYKJUXBWFATTE-VIFPVBQESA-N
Comment: Energy2
Num peaks: 14
39.02292652 1.876992775
49.00727645 5.823776125
51.02292652 4.359830543
53.03857658 1.924428905
63.02292652 4.507937672
79.05422664 41.2534186
127.0001404 2.276427206
139.0001404 1.72166767
159.0416113 4.739432204
169.0459477 2.473132445
185.0408623 2.389610424
187.0365259 1.973507527
203.0314405 3.343498079
215.051427 2.736043588

Name: +ve in-silico MS/MS by CFM-ID for NOQAMNANIGSRAX-NSCUHMNNSA-N
ID: NOQAMNANIGSRAX-NSCUHMNNSA-N
Comment: Energy0
Num peaks: 6
123.0440559 2.507679607
163.0389705 40.54267196
165.0546206 3.695058188
167.0702706 2.008072338
177.0546206 4.784378508
195.0651853 36.32994598

Name: +ve in-silico MS/MS by CFM-ID for NOQAMNANIGSRAX-NSCUHMNNSA-N
ID: NOQAMNANIGSRAX-NSCUHMNNSA-N
Comment: Energy1
Num peaks: 9
85.02840582 3.349983935
111.0440559 1.889934791
123.0440559 11.38088319
135.0440559 13.24437213
163.0389705 22.15979109
165.0546206 1.977360059
167.0702706 1.821454768
177.0546206 5.734990054
195.0651853 19.51944139

Name: +ve in-silico MS/MS by CFM-ID for NOQAMNANIGSRAX-NSCUHMNNSA-N
ID: NOQAMNANIGSRAX-NSCUHMNNSA-N
Comment: Energy2
Num peaks: 25
25.00727645 3.344166595
41.00219107 1.564814997
49.00727645 1.625690311
51.02292652 1.191851125
53.00219107 3.662703243
55.01784114 1.878256937
59.01275576 1.92962112
65.03857658 2.816191904
79.01784114 3.347437455
81.0334912 2.747684947
91.01784114 1.586720248
93.0334912 2.493777328
107.0127558 2.69292662
107.0491413 2.972156797
109.0284058 1.139280205
117.0334912 3.647377749
121.0284058 2.024512829
123.0440559 12.03253999
133.0284058 3.840864624
135.0440559 12.8143839
137.0597059 1.106087575
145.0284058 1.546351166
147.0440559 2.538018763
149.0597059 2.128162156
163.0389705 3.623914838

Name: +ve in-silico MS/MS by CFM-ID for OCNYGKNIVPVPPX-HYXAFXHYSA-N
ID: OCNYGKNIVPVPPX-HYXAFXHYSA-N
Comment: Energy0
Num peaks: 6
121.0284058 8.820418804
145.0284058 4.966234446
163.0389705 30.67579418
165.0546206 3.578909309
177.0546206 4.016330942
195.0651853 30.89223691

Name: +ve in-silico MS/MS by CFM-ID for OCNYGKNIVPVPPX-HYXAFXHYSA-N
ID: OCNYGKNIVPVPPX-HYXAFXHYSA-N
Comment: Energy1
Num peaks: 14
85.02840582 2.40046408
93.0334912 1.82983066
105.0334912 1.573935587
107.0491413 1.499101802
109.0284058 2.385364792
121.0284058 18.76105302
123.0440559 7.950969789
135.0440559 9.908798831
145.0284058 3.129556428
163.0389705 11.17242133
165.0546206 2.682388932
167.0702706 2.541256643
177.0546206 3.351247097
195.0651853 12.05718476

Name: +ve in-silico MS/MS by CFM-ID for OCNYGKNIVPVPPX-HYXAFXHYSA-N
ID: OCNYGKNIVPVPPX-HYXAFXHYSA-N
Comment: Energy2
Num peaks: 28
25.00727645 2.553419533
39.02292652 1.27946795
41.00219107 2.355411267
49.00727645 3.9917949
51.02292652 2.782135473
53.00219107 1.448684894
55.01784114 2.165418824
59.01275576 1.137821016
65.03857658 7.208393949
75.02292652 1.390816992
77.00219107 1.538210357
77.03857658 2.231697648
79.01784114 2.4229928
91.01784114 1.281203909
93.0334912 3.969469607
95.04914126 1.630371064
103.0178411 1.379887512
105.0334912 6.426245136
107.0491413 1.863757555
109.0284058 3.160830985
117.0334912 2.443107098
121.0284058 12.12361083
123.0440559 3.821861372
133.0284058 1.755636811
135.0440559 4.501968682
145.0284058 1.406166372
147.0440559 1.081421446
163.0389705 1.561041059

Name: +ve in-silico MS/MS by CFM-ID for WOZVHXUHUFLZGK-UHFFFAOYSA-N
ID: WOZVHXUHUFLZGK-UHFFFAOYSA-N
Comment: Energy0
Num peaks: 6
15.02292652 0.6539176402
135.0440559 5.858879072
163.0389705 21.18543207
165.0546206 2.274945673
167.0702706 0.6575505808
195.0651853 66.18641744

Name: +ve in-silico MS/MS by CFM-ID for WOZVHXUHUFLZGK-UHFFFAOYSA-N
ID: WOZVHXUHUFLZGK-UHFFFAOYSA-N
Comment: Energy1
Num peaks: 6
105.0334912 3.25148229
133.0284058 3.004426786
135.0440559 17.77108405
137.0597059 1.782555613
163.0389705 23.92462796
195.0651853 40.97602284

Name: +ve in-silico MS/MS by CFM-ID for WOZVHXUHUFLZGK-UHFFFAOYSA-N
ID: WOZVHXUHUFLZGK-UHFFFAOYSA-N
Comment: Energy2
Num peaks: 11
49.00727645 5.253687174
51.02292652 5.698972406
63.02292652 10.60066921
79.01784114 2.856763974
79.05422664 3.56745919
91.01784114 2.953171585
105.0334912 23.31997039
107.0491413 6.13543228
133.0284058 5.128821812
135.0440559 12.79804857
163.0389705 3.858718894

Name: +ve in-silico MS/MS by CFM-ID for XEHFSYYAGCUKEN-UHFFFAOYSA-N
ID: XEHFSYYAGCUKEN-UHFFFAOYSA-N
Comment: Energy0
Num peaks: 6
135.0440559 20.05638059
139.0389705 3.883591321
151.075356 2.961792697
153.0546206 3.623057982
177.0546206 6.945361186
195.0651853 52.53955525

Name: +ve in-silico MS/MS by CFM-ID for XEHFSYYAGCUKEN-UHFFFAOYSA-N
ID: XEHFSYYAGCUKEN-UHFFFAOYSA-N
Comment: Energy1
Num peaks: 13
123.0440559 3.816188327
135.0440559 6.140503233
139.0389705 2.362773029
139.075356 2.137094312
149.0597059 4.187415397
151.0389705 8.681349852
151.075356 5.881336363
153.0546206 9.618833259
163.0389705 1.918187246
165.0546206 2.746396812
167.0702706 20.68444091
177.0546206 4.148423294
195.0651853 9.545693122

Name: +ve in-silico MS/MS by CFM-ID for XEHFSYYAGCUKEN-UHFFFAOYSA-N
ID: XEHFSYYAGCUKEN-UHFFFAOYSA-N
Comment: Energy2
Num peaks: 31
27.02292652 1.598508252
39.02292652 2.348538254
41.00219107 0.9944919333
49.00727645 4.581133817
51.02292652 1.499522548
53.00219107 4.126762149
55.01784114 3.273914974
65.03857658 5.333422307
67.01784114 1.084667986
75.02292652 1.863911708
77.03857658 1.944640961
79.05422664 2.022235106
95.04914126 0.8741713279
97.02840582 1.485788372
105.0334912 5.25158388
107.0491413 4.341006127
109.0284058 2.325640997
111.0440559 2.098320908
119.0491413 1.171002454
121.0284058 3.401406708
123.0440559 3.32263711
125.0597059 1.546484047
135.0440559 11.91546041
137.0233204 1.637203501
139.0389705 1.811009887
147.0440559 1.010851575
149.0597059 1.905872728
151.0389705 2.350110103
151.075356 0.9192165364
153.0546206 1.470787607
179.0338851 0.8701792191

Name: +ve in-silico MS/MS by CFM-ID for BSKQCCPLVNJCQE-UHFFFAOYSA-N
ID: BSKQCCPLVNJCQE-UHFFFAOYSA-N
Comment: Energy0
Num peaks: 6
15.02292652 1.072806581
43.01784114 2.800072903
135.0440559 1.188679988
175.0389705 28.22214169
199.0389705 2.43767006
217.0495352 59.08716132

Name: +ve in-silico MS/MS by CFM-ID for BSKQCCPLVNJCQE-UHFFFAOYSA-N
ID: BSKQCCPLVNJCQE-UHFFFAOYSA-N
Comment: Energy1
Num peaks: 8
43.01784114 3.223059825
121.0284058 8.333437016
129.0334912 5.482232217
147.0440559 7.604117986
163.0389705 11.88275786
175.0389705 19.82386092
189.0546206 13.55541471
217.0495352 10.96119315

Name: +ve in-silico MS/MS by CFM-ID for BSKQCCPLVNJCQE-UHFFFAOYSA-N
ID: BSKQCCPLVNJCQE-UHFFFAOYSA-N
Comment: Energy2
Num peaks: 18
15.02292652 2.445866042
25.00727645 2.615219979
39.02292652 1.738716096
41.00219107 2.697993468
43.01784114 5.330404815
49.00727645 1.206568453
51.02292652 1.399757174
53.00219107 2.80075064
55.01784114 2.427726556
121.0284058 14.86421463
129.0334912 1.741565906
133.0284058 1.212984911
135.0440559 5.449774721
145.0284058 5.312885311
147.0440559 19.17369639
149.0233204 1.659051917
163.0389705 1.050892538
175.0389705 7.028094123

Name: +ve in-silico MS/MS by CFM-ID for UMHYKDRIZFCRLF-UHFFFAOYSA-N
ID: UMHYKDRIZFCRLF-UHFFFAOYSA-N
Comment: Energy0
Num peaks: 6
107.0491413 3.849735647
131.0491413 3.053316579
133.0647913 3.779711237
135.0440559 2.123573513
177.0546206 12.68723744
195.0651853 66.7971093

Name: +ve in-silico MS/MS by CFM-ID for UMHYKDRIZFCRLF-UHFFFAOYSA-N
ID: UMHYKDRIZFCRLF-UHFFFAOYSA-N
Comment: Energy1
Num peaks: 8
107.0491413 5.20311536
121.0647913 4.684754724
131.0491413 4.504920433
133.0647913 5.573257131
147.0440559 3.315857699
149.0597059 30.39350576
177.0546206 11.27418604
195.0651853 15.92937324

Name: +ve in-silico MS/MS by CFM-ID for UMHYKDRIZFCRLF-UHFFFAOYSA-N
ID: UMHYKDRIZFCRLF-UHFFFAOYSA-N
Comment: Energy2
Num peaks: 19
25.00727645 1.568041868
39.02292652 4.930928493
49.00727645 4.295133406
51.02292652 5.050130129
53.03857658 1.451474559
55.01784114 1.52221868
63.02292652 7.769647836
77.00219107 1.533041757
79.01784114 3.469036128
81.0334912 5.719468394
101.0385766 3.751726844
103.0542266 1.69093889
105.0334912 7.375537331
107.0491413 15.5736309
117.0334912 1.608940596
123.0440559 1.476878197
131.0491413 2.565656643
133.0647913 2.618817407
135.0440559 6.388662049

Name: +ve in-silico MS/MS by CFM-ID for YIIXGDYMMKWBPB-ZETCQYMHSA-N
ID: YIIXGDYMMKWBPB-ZETCQYMHSA-N
Comment: Energy0
Num peaks: 6
135.0440559 0.4199288513
137.0233204 0.4039328332
151.0389705 0.5309068316
165.0546206 0.6483303234
177.0546206 54.61583296
195.0651853 39.00561751

Name: +ve in-silico MS/MS by CFM-ID for YIIXGDYMMKWBPB-ZETCQYMHSA-N
ID: YIIXGDYMMKWBPB-ZETCQYMHSA-N
Comment: Energy1
Num peaks: 13
39.02292652 1.860266885
41.03857658 2.35578161
59.04914126 2.337297939
135.0440559 1.980658914
137.0233204 5.075715105
139.0389705 4.051386295
149.0597059 5.611399868
151.0389705 2.129716667
163.0389705 1.858899329
165.0546206 4.023760151
167.0702706 6.763460956
177.0546206 28.88785135
195.0651853 14.27231868

Name: +ve in-silico MS/MS by CFM-ID for YIIXGDYMMKWBPB-ZETCQYMHSA-N
ID: YIIXGDYMMKWBPB-ZETCQYMHSA-N
Comment: Energy2
Num peaks: 22
39.02292652 5.515300293
41.00219107 1.850270593
41.03857658 5.653214953
53.00219107 3.657724189
55.01784114 1.971513583
57.0334912 1.984134225
65.00219107 3.894285784
67.01784114 1.998883344
111.0440559 2.512903562
121.0284058 1.665625754
123.0440559 6.721285021
133.0284058 3.220833087
135.0440559 5.023522668
137.0233204 3.285314447
147.0440559 4.990196941
149.0233204 2.237567869
149.0597059 9.934439868
151.0389705 3.09269365
159.0440559 2.263004451
163.0389705 1.434724781
165.0546206 1.464002203
177.0546206 6.194064137

Name: +ve in-silico MS/MS by CFM-ID for AIRRMJKMFDZHMS-ONEGZZNKSA-N
ID: AIRRMJKMFDZHMS-ONEGZZNKSA-N
Comment: Energy0
Num peaks: 6
43.01784114 2.500219709
151.0389705 2.042319273
163.0389705 3.810909512
165.0546206 5.045350009
177.0546206 21.23539991
195.0651853 47.82129371

Name: +ve in-silico MS/MS by CFM-ID for AIRRMJKMFDZHMS-ONEGZZNKSA-N
ID: AIRRMJKMFDZHMS-ONEGZZNKSA-N
Comment: Energy1
Num peaks: 24
39.02292652 1.124652259
41.00219107 6.702600616
41.03857658 1.51303529
43.01784114 3.317598832
45.0334912 1.48344226
65.00219107 1.492168319
67.01784114 3.906239568
69.0334912 2.951138863
91.01784114 1.989383312
93.0334912 2.379952637
109.0284058 1.403263645
123.0076704 1.283636694
135.0440559 2.660171933
139.0389705 7.22123416
141.0546206 1.873335001
147.0440559 1.289678378
151.0389705 4.494130503
153.0546206 1.697153693
163.0389705 2.063073003
165.0546206 1.985399198
167.0702706 1.663811268
177.0546206 12.77864492
179.0338851 1.182537285
195.0651853 12.1208107

Name: +ve in-silico MS/MS by CFM-ID for AIRRMJKMFDZHMS-ONEGZZNKSA-N
ID: AIRRMJKMFDZHMS-ONEGZZNKSA-N
Comment: Energy2
Num peaks: 31
25.00727645 4.785540226
27.02292652 1.182476929
39.02292652 6.844523056
41.00219107 3.749961953
41.03857658 1.284782035
43.01784114 2.868190082
45.0334912 2.076286643
49.00727645 1.260769519
51.02292652 1.468371665
53.00219107 4.670665484
55.01784114 7.722347541
57.0334912 3.557151423
65.00219107 1.633309384
67.01784114 1.257001549
69.0334912 1.89888437
83.01275576 1.507578899
85.02840582 2.045341305
91.01784114 2.182926737
93.0334912 1.827091706
109.0284058 3.282261791
111.0440559 1.824134161
121.0284058 1.152335302
125.0233204 1.871552417
133.0284058 2.635437171
135.0440559 2.724688365
139.0389705 1.792109291
147.0440559 2.274456019
149.0233204 1.10526409
149.0597059 1.464882067
151.0389705 1.689027845
165.0546206 1.161671926

Name: +ve in-silico MS/MS by CFM-ID for STSOHAOGZMLWFR-ANLVUFKYSA-N
ID: STSOHAOGZMLWFR-ANLVUFKYSA-N
Comment: Energy0
Num peaks: 6
75.04405588 1.443018629
121.0284058 1.533561962
149.0597059 1.948775143
151.075356 1.776638367
177.0546206 10.2618935
195.0651853 73.13396961

Name: +ve in-silico MS/MS by CFM-ID for STSOHAOGZMLWFR-ANLVUFKYSA-N
ID: STSOHAOGZMLWFR-ANLVUFKYSA-N
Comment: Energy1
Num peaks: 13
121.0284058 24.4384149
123.0440559 3.523564972
139.0389705 2.217705337
149.0233204 2.416412813
149.0597059 2.978242811
151.0389705 2.340143291
163.0389705 2.134057825
165.0182351 1.709608186
165.0546206 7.447769803
167.0338851 6.169234587
167.0702706 8.747749087
177.0546206 5.402488134
195.0651853 11.73489768

Name: +ve in-silico MS/MS by CFM-ID for STSOHAOGZMLWFR-ANLVUFKYSA-N
ID: STSOHAOGZMLWFR-ANLVUFKYSA-N
Comment: Energy2
Num peaks: 30
25.00727645 1.887566292
27.02292652 2.155815748
29.03857658 1.05434771
39.02292652 1.066772866
44.99710569 7.157816632
45.0334912 1.354533226
47.01275576 1.115975578
49.00727645 1.556209847
53.00219107 2.649735583
53.03857658 1.822741869
55.01784114 7.190749152
57.0334912 4.141401143
71.01275576 4.318316087
73.02840582 2.368278734
77.00219107 3.487814825
79.01784114 4.878904686
93.0334912 1.257090028
95.04914126 4.017109169
99.00767038 1.695221535
105.0334912 4.390432971
107.0491413 1.968397145
121.0284058 5.256288247
123.0440559 1.14133479
131.0491413 2.176881786
133.0284058 1.088692819
133.0647913 3.624574025
149.0597059 1.875515893
151.0389705 1.263468012
159.0440559 1.101036917
179.0338851 1.127919728

Name: +ve in-silico MS/MS by CFM-ID for UKFAWRZYFYOXEG-UHFFFAOYSA-N
ID: UKFAWRZYFYOXEG-UHFFFAOYSA-N
Comment: Energy0
Num peaks: 6
137.0597059 11.39398944
151.075356 2.08204102
163.0389705 2.871004495
165.0546206 2.358435786
177.0546206 2.482127225
195.0651853 75.1870449

Name: +ve in-silico MS/MS by CFM-ID for UKFAWRZYFYOXEG-UHFFFAOYSA-N
ID: UKFAWRZYFYOXEG-UHFFFAOYSA-N
Comment: Energy1
Num peaks: 6
137.0597059 24.26882156
151.075356 8.748859898
163.0389705 6.092748882
165.0546206 4.937302458
177.0546206 6.961387896
195.0651853 37.38706562

Name: +ve in-silico MS/MS by CFM-ID for UKFAWRZYFYOXEG-UHFFFAOYSA-N
ID: UKFAWRZYFYOXEG-UHFFFAOYSA-N
Comment: Energy2
Num peaks: 18
15.02292652 2.970735403
49.00727645 5.922187894
51.02292652 5.164096733
69.0334912 4.416615501
79.01784114 4.983764467
81.0334912 5.451652293
93.0334912 4.24897779
107.0127558 2.362334077
107.0491413 8.565730197
109.0284058 2.611905764
111.0440559 3.046312383
135.0440559 3.942849934
137.0597059 17.61701125
149.0233204 2.093310446
151.0389705 1.786691539
151.075356 1.944701013
177.0546206 2.11302866
179.0338851 2.390255276

Name: +ve in-silico MS/MS by CFM-ID for COBAEYCUCRUGRP-MLUIRONXSA-N
ID: COBAEYCUCRUGRP-MLUIRONXSA-N
Comment: Energy0
Num peaks: 6
75.04405588 1.760775412
121.0284058 1.486014017
137.0233204 5.894314707
165.0546206 0.7752517387
177.0546206 12.05310408
195.0651853 71.82320276

Name: +ve in-silico MS/MS by CFM-ID for COBAEYCUCRUGRP-MLUIRONXSA-N
ID: COBAEYCUCRUGRP-MLUIRONXSA-N
Comment: Energy1
Num peaks: 17
45.0334912 1.356165132
56.99710569 1.125279673
57.0334912 1.593975663
59.04914126 1.862662111
67.01784114 1.026542934
75.04405588 1.436620161
85.02840582 1.135201367
121.0284058 7.36623708
137.0233204 6.600667894
149.0233204 2.327090504
151.0389705 3.527972565
159.0440559 1.447864193
165.0546206 2.441709018
167.0338851 3.431719341
167.0702706 2.873781653
177.0546206 10.50428856
195.0651853 30.85509533

Name: +ve in-silico MS/MS by CFM-ID for COBAEYCUCRUGRP-MLUIRONXSA-N
ID: COBAEYCUCRUGRP-MLUIRONXSA-N
Comment: Energy2
Num peaks: 31
25.00727645 1.166793307
27.02292652 1.571242213
39.02292652 1.361494713
41.00219107 1.152307424
41.03857658 2.745065282
43.01784114 1.446691472
53.00219107 1.328420711
53.03857658 1.295299284
55.01784114 1.827244053
57.0334912 3.984209705
65.00219107 1.734786879
65.03857658 1.648036846
67.01784114 3.159415114
69.0334912 1.362568656
80.99710569 1.183465762
81.0334912 2.150334157
83.01275576 1.775545298
92.99710569 4.086355225
93.0334912 1.278067197
95.01275576 3.81738323
95.04914126 2.32438468
105.0334912 2.34847956
109.0284058 1.140718049
111.0440559 2.399960666
121.0284058 10.44409303
123.0440559 2.625328156
125.0597059 1.918631183
137.0233204 9.949827009
149.0233204 1.395361233
151.0389705 1.109012151
179.0338851 1.129952357

Name: +ve in-silico MS/MS by CFM-ID for RQSKEMWBCJHQMX-UHFFFAOYSA-N
ID: RQSKEMWBCJHQMX-UHFFFAOYSA-N
Comment: Energy0
Num peaks: 6
139.0389705 5.131510894
149.0597059 2.477429388
151.075356 3.523015796
153.0546206 4.473643217
177.0546206 8.356618572
195.0651853 66.1402583

Name: +ve in-silico MS/MS by CFM-ID for RQSKEMWBCJHQMX-UHFFFAOYSA-N
ID: RQSKEMWBCJHQMX-UHFFFAOYSA-N
Comment: Energy1
Num peaks: 13
123.0440559 4.103053828
139.0389705 2.472362416
139.075356 1.718116303
147.0440559 1.779706375
149.0597059 4.28217651
151.0389705 9.159000183
151.075356 6.394721251
153.0546206 10.93523985
163.0389705 1.798008845
165.0546206 2.907110452
167.0702706 21.23921134
177.0546206 4.477590857
195.0651853 10.35882939

Name: +ve in-silico MS/MS by CFM-ID for RQSKEMWBCJHQMX-UHFFFAOYSA-N
ID: RQSKEMWBCJHQMX-UHFFFAOYSA-N
Comment: Energy2
Num peaks: 31
27.02292652 1.714016815
39.02292652 1.79057066
41.00219107 1.661360958
41.03857658 1.423776263
49.00727645 1.483991061
53.00219107 3.899081705
55.01784114 2.315184085
65.03857658 1.434987343
67.01784114 1.473756728
69.0334912 1.651441371
75.02292652 2.177613137
77.03857658 2.217001499
79.05422664 2.230253787
85.02840582 1.568910494
91.01784114 1.663445234
95.04914126 2.092051061
97.02840582 2.795521481
105.0334912 1.241295047
109.0284058 5.240521004
111.0440559 2.615118651
119.0491413 1.729738707
121.0284058 6.174683384
123.0440559 4.799585257
125.0597059 1.653297882
135.0076704 1.244559871
135.0440559 3.211258581
137.0233204 2.891307841
139.0389705 2.463631893
149.0597059 2.063008606
151.0389705 2.269117544
153.0546206 1.805750651

Name: +ve in-silico MS/MS by CFM-ID for OEVSVHJSZJTZDW-CDUCUWFYSA-N
ID: OEVSVHJSZJTZDW-CDUCUWFYSA-N
Comment: Energy0
Num peaks: 6
131.0491413 1.963756283
133.0647913 1.339495243
149.0597059 1.293688156
159.0440559 1.368125884
177.0546206 28.69753696
195.0651853 56.02922645

Name: +ve in-silico MS/MS by CFM-ID for OEVSVHJSZJTZDW-CDUCUWFYSA-N
ID: OEVSVHJSZJTZDW-CDUCUWFYSA-N
Comment: Energy1
Num peaks: 8
95.04914126 3.847542784
121.0284058 2.485402143
145.0284058 1.550609448
149.0597059 2.585819437
159.0440559 5.335718711
167.0702706 7.436532838
177.0546206 30.46396286
195.0651853 26.63543652

Name: +ve in-silico MS/MS by CFM-ID for OEVSVHJSZJTZDW-CDUCUWFYSA-N
ID: OEVSVHJSZJTZDW-CDUCUWFYSA-N
Comment: Energy2
Num peaks: 24
39.02292652 4.977499172
41.03857658 1.271929676
49.00727645 2.132145323
53.00219107 1.302195027
53.03857658 1.473229125
57.0334912 2.221801942
67.01784114 1.285553218
79.01784114 2.186761489
95.04914126 2.961916266
105.0334912 3.15672151
107.0491413 3.526103202
111.0440559 1.198216534
121.0284058 2.727253346
123.0440559 2.091329888
125.0597059 1.347461053
131.0491413 11.067694
133.0284058 2.047568462
133.0647913 14.72484285
135.0440559 1.983791019
149.0597059 3.821404795
151.0389705 1.146743219
159.0440559 5.897964149
161.0233204 1.570153047
177.0546206 4.535460304

Name: +ve in-silico MS/MS by CFM-ID for TYQPFQRKZPTHKH-UHFFFAOYSA-N
ID: TYQPFQRKZPTHKH-UHFFFAOYSA-N
Comment: Energy0
Num peaks: 6
41.00219107 2.445752372
97.02840582 6.539052548
99.04405588 1.25841306
149.0233204 1.091755762
177.0546206 1.612792053
195.0651853 78.95720397

Name: +ve in-silico MS/MS by CFM-ID for TYQPFQRKZPTHKH-UHFFFAOYSA-N
ID: TYQPFQRKZPTHKH-UHFFFAOYSA-N
Comment: Energy1
Num peaks: 19
53.00219107 11.328555
55.01784114 2.25283423
57.0334912 3.204914467
59.04914126 1.517117277
61.06479133 1.489078161
67.01784114 1.743888656
97.02840582 3.565982754
107.0127558 2.350512555
109.0284058 4.842220039
111.0440559 6.118198507
113.0597059 5.065159253
115.075356 2.174065557
135.0076704 3.478903149
137.0233204 2.710665867
139.0389705 2.820935285
141.0546206 1.266828149
165.0546206 1.575543291
167.0702706 4.405191905
195.0651853 18.87053048

Name: +ve in-silico MS/MS by CFM-ID for TYQPFQRKZPTHKH-UHFFFAOYSA-N
ID: TYQPFQRKZPTHKH-UHFFFAOYSA-N
Comment: Energy2
Num peaks: 18
27.02292652 1.393326952
41.00219107 18.22668268
43.01784114 2.891268123
53.00219107 18.77253592
55.01784114 8.120436377
57.0334912 1.371324234
67.01784114 2.407674981
69.0334912 2.78652775
81.0334912 3.340036424
83.01275576 1.119327496
93.0334912 2.09585885
97.02840582 2.100817437
107.0127558 3.873244106
109.0284058 4.053196007
111.0440559 3.940247844
115.075356 1.214811914
131.0127558 1.196721928
135.0440559 1.665499581

Name: +ve in-silico MS/MS by CFM-ID for MMRYEEUZQALQGT-UHFFFAOYSA-N
ID: MMRYEEUZQALQGT-UHFFFAOYSA-N
Comment: Energy0
Num peaks: 6
57.0334912 1.78411283
165.0182351 3.511351378
165.0546206 5.470783481
167.0702706 1.890005652
177.0546206 10.99390137
195.0651853 64.82789639

Name: +ve in-silico MS/MS by CFM-ID for MMRYEEUZQALQGT-UHFFFAOYSA-N
ID: MMRYEEUZQALQGT-UHFFFAOYSA-N
Comment: Energy1
Num peaks: 11
39.02292652 2.286824283
57.0334912 8.352688691
139.0389705 3.48971521
149.0597059 2.157403783
165.0182351 6.285136685
165.0546206 4.843084894
167.0338851 1.833136988
167.0702706 2.146619037
177.0546206 11.66756574
179.0338851 2.330154739
195.0651853 35.94304315

Name: +ve in-silico MS/MS by CFM-ID for MMRYEEUZQALQGT-UHFFFAOYSA-N
ID: MMRYEEUZQALQGT-UHFFFAOYSA-N
Comment: Energy2
Num peaks: 31
29.03857658 1.548192214
39.02292652 5.354091545
41.00219107 1.142914015
49.00727645 1.476897251
53.00219107 5.298112948
55.01784114 3.888913281
57.0334912 4.330854291
67.01784114 1.822572537
95.01275576 1.366081664
95.04914126 1.923932172
103.0178411 1.5037403
105.0334912 1.965779534
109.0284058 2.163639937
121.0284058 3.421281836
121.0647913 1.497985966
123.0440559 1.148041309
131.0491413 3.509467281
133.0647913 4.073470648
135.0076704 1.364187434
137.0233204 1.342068688
139.0389705 1.567917281
145.0284058 1.531518546
147.0440559 5.454194315
149.0597059 8.326524703
151.0389705 1.761918875
161.0233204 1.196444822
165.0182351 1.24654234
165.0546206 1.550984703
167.0702706 1.067247242
177.0546206 3.032826106
179.0338851 1.145056068

Name: +ve in-silico MS/MS by CFM-ID for RTWVXIIKUFSDJB-SSDOTTSWSA-N
ID: RTWVXIIKUFSDJB-SSDOTTSWSA-N
Comment: Energy0
Num peaks: 6
133.0284058 0.3018040961
135.0440559 0.3492549672
137.0233204 0.2530648721
151.0389705 0.464880268
177.0546206 55.36796239
195.0651853 41.59606485

Name: +ve in-silico MS/MS by CFM-ID for RTWVXIIKUFSDJB-SSDOTTSWSA-N
ID: RTWVXIIKUFSDJB-SSDOTTSWSA-N
Comment: Energy1
Num peaks: 9
59.04914126 3.381737436
135.0440559 3.136611623
137.0233204 6.241224779
149.0597059 4.357573024
151.0389705 5.897802019
165.0546206 2.248315755
167.0702706 2.213775548
177.0546206 35.08592419
195.0651853 19.31217406

Name: +ve in-silico MS/MS by CFM-ID for RTWVXIIKUFSDJB-SSDOTTSWSA-N
ID: RTWVXIIKUFSDJB-SSDOTTSWSA-N
Comment: Energy2
Num peaks: 13
39.02292652 4.867326937
41.00219107 2.8989863
41.03857658 3.02227557
53.00219107 4.958300975
65.00219107 6.56546755
67.01784114 9.697711348
123.0440559 5.53151649
133.0284058 8.684969112
135.0440559 9.885419705
147.0440559 2.369839094
149.0597059 7.088615651
151.0389705 2.486517412
177.0546206 13.14865281

Name: +ve in-silico MS/MS by CFM-ID for OIOGANSTEUPDQT-UHFFFAOYSA-N
ID: OIOGANSTEUPDQT-UHFFFAOYSA-N
Comment: Energy0
Num peaks: 6
99.04405588 4.365168423
109.0284058 1.735129553
179.0338851 0.8194963951
203.0338851 1.317091696
217.0495352 18.56351657
235.0600999 63.7764855

Name: +ve in-silico MS/MS by CFM-ID for OIOGANSTEUPDQT-UHFFFAOYSA-N
ID: OIOGANSTEUPDQT-UHFFFAOYSA-N
Comment: Energy1
Num peaks: 21
55.01784114 1.377690897
57.0334912 0.9488911723
67.01784114 0.9365381638
69.0334912 1.251939628
95.01275576 1.321184462
97.02840582 2.864162941
99.04405588 5.808987404
109.0284058 3.810741413
135.0076704 7.1430972
137.0233204 8.490574971
139.0389705 1.04624556
163.0389705 1.294718538
165.0546206 1.2507887
179.0338851 1.069794071
189.0546206 1.596806077
191.0338851 1.652535161
203.0338851 2.138749588
205.0495352 4.037160035
207.0651853 10.7691964
217.0495352 8.537075618
235.0600999 13.18214449

Name: +ve in-silico MS/MS by CFM-ID for OIOGANSTEUPDQT-UHFFFAOYSA-N
ID: OIOGANSTEUPDQT-UHFFFAOYSA-N
Comment: Energy2
Num peaks: 31
39.02292652 2.216931692
41.00219107 1.176493983
45.0334912 1.306116978
49.00727645 1.265679231
51.02292652 1.374530865
53.00219107 2.044858802
55.01784114 3.002462896
65.00219107 1.281165146
69.0334912 3.226465656
71.01275576 1.630627311
71.04914126 1.75773487
77.00219107 1.993935135
79.01784114 3.028601931
81.0334912 1.874146628
99.04405588 1.684187822
104.9971057 1.273352667
107.0127558 1.831777956
109.0284058 8.951669203
121.0284058 1.321182791
135.0076704 8.187213067
137.0233204 4.122396514
147.0076704 3.190746863
147.0440559 1.2083573
149.0233204 2.840065905
161.0597059 1.585237652
163.0389705 1.465093844
187.0389705 2.097918577
189.0546206 2.22385555
203.0338851 1.230180953
217.0495352 2.07164167
219.0287997 1.089046216

Name: +ve in-silico MS/MS by CFM-ID for OYNVCZYCJBELMQ-YFKPBYRVSA-N
ID: OYNVCZYCJBELMQ-YFKPBYRVSA-N
Comment: Energy0
Num peaks: 6
41.03857658 2.192094957
59.04914126 3.851667134
149.0597059 2.105106032
151.075356 3.472520005
177.0546206 6.188668259
195.0651853 69.50544667

Name: +ve in-silico MS/MS by CFM-ID for OYNVCZYCJBELMQ-YFKPBYRVSA-N
ID: OYNVCZYCJBELMQ-YFKPBYRVSA-N
Comment: Energy1
Num peaks: 16
57.0334912 1.661242733
109.0284058 2.769450064
121.0284058 9.018591861
123.0440559 3.348191436
135.0076704 2.210520327
137.0233204 3.130345922
149.0233204 4.260574415
149.0597059 3.163103018
151.0389705 4.893954397
151.075356 2.467840798
165.0182351 2.1861233
165.0546206 2.71423174
167.0338851 10.53565719
167.0702706 9.279430778
177.0546206 4.747786131
195.0651853 13.81840812

Name: +ve in-silico MS/MS by CFM-ID for OYNVCZYCJBELMQ-YFKPBYRVSA-N
ID: OYNVCZYCJBELMQ-YFKPBYRVSA-N
Comment: Energy2
Num peaks: 31
25.00727645 1.388246495
27.02292652 1.11602308
39.02292652 17.64176435
41.03857658 8.3020483
43.05422664 5.613222802
44.99710569 1.138703727
45.0334912 1.186578108
51.02292652 2.613149774
53.03857658 1.276658669
57.0334912 2.198475698
59.04914126 1.343205975
63.02292652 1.32369269
67.01784114 2.013948639
69.0334912 2.311994943
71.04914126 0.9305423011
77.00219107 2.907732848
79.01784114 1.535842029
93.0334912 1.076317915
95.04914126 3.028192856
105.0334912 2.106168773
107.0491413 1.955038236
109.0284058 3.296782206
111.0440559 1.031409214
121.0284058 3.012393592
123.0440559 1.812810661
123.0804414 1.437211188
125.0597059 0.9637518126
133.0647913 1.813242078
135.0440559 1.14290847
149.0597059 1.343858498
151.0389705 1.294631405

Name: +ve in-silico MS/MS by CFM-ID for DHLPMLVSBRRUGA-YFKPBYRVSA-N
ID: DHLPMLVSBRRUGA-YFKPBYRVSA-N
Comment: Energy0
Num peaks: 6
59.04914126 3.725530052
149.0597059 2.359716466
151.075356 3.850361559
167.0702706 1.368438743
177.0546206 6.40271888
195.0651853 74.2890971

Name: +ve in-silico MS/MS by CFM-ID for DHLPMLVSBRRUGA-YFKPBYRVSA-N
ID: DHLPMLVSBRRUGA-YFKPBYRVSA-N
Comment: Energy1
Num peaks: 10
123.0440559 4.914128697
137.0233204 4.223172112
149.0233204 6.801871533
149.0597059 4.556414161
151.0389705 6.891924757
151.075356 3.458963576
167.0338851 16.37908925
167.0702706 11.19594802
177.0546206 5.336572732
195.0651853 16.79757829

Name: +ve in-silico MS/MS by CFM-ID for DHLPMLVSBRRUGA-YFKPBYRVSA-N
ID: DHLPMLVSBRRUGA-YFKPBYRVSA-N
Comment: Energy2
Num peaks: 28
25.00727645 1.896953911
39.02292652 8.404570076
41.00219107 2.296998256
41.03857658 5.551784836
44.99710569 1.074858026
57.0334912 2.415489738
63.02292652 2.729787109
67.01784114 1.127310932
81.0334912 6.047973199
81.06987671 1.620849387
105.0334912 5.250686635
107.0491413 4.816719285
109.0647913 1.168988875
121.0647913 2.118829353
123.0440559 7.766758919
123.0804414 2.353972806
131.0491413 1.263673216
133.0284058 1.879956182
133.0647913 2.631637849
135.0440559 2.349305147
147.0440559 1.989549813
149.0233204 1.621012963
149.0597059 3.819385016
151.0389705 3.543519361
151.075356 1.676144281
153.0546206 1.215949566
159.0440559 1.110513917
177.0546206 1.164654158

Name: +ve in-silico MS/MS by CFM-ID for WDZMAKLDQJGEFI-SECBINFHSA-N
ID: WDZMAKLDQJGEFI-SECBINFHSA-N
Comment: Energy0
Num peaks: 6
41.00219107 3.23757513
43.01784114 3.342412135
135.0440559 4.243170741
159.0440559 7.73092022
177.0546206 46.81019092
195.0651853 21.54793668

Name: +ve in-silico MS/MS by CFM-ID for WDZMAKLDQJGEFI-SECBINFHSA-N
ID: WDZMAKLDQJGEFI-SECBINFHSA-N
Comment: Energy1
Num peaks: 14
57.0334912 2.238786954
68.99710569 1.644174174
71.01275576 1.661161671
105.0334912 4.384957279
107.0491413 3.436846956
121.0284058 4.374902463
123.0440559 4.39372885
135.0440559 12.06000709
147.0440559 1.876980583
149.0597059 11.56019624
151.075356 2.052273719
159.0440559 5.793099319
177.0546206 17.52986563
195.0651853 7.962056398

Name: +ve in-silico MS/MS by CFM-ID for WDZMAKLDQJGEFI-SECBINFHSA-N
ID: WDZMAKLDQJGEFI-SECBINFHSA-N
Comment: Energy2
Num peaks: 22
15.02292652 1.384723312
25.00727645 4.427061116
27.02292652 5.967280035
39.02292652 2.27356121
41.00219107 2.755207678
41.03857658 3.435645123
43.01784114 3.920295968
53.00219107 4.151488299
55.01784114 3.380519141
57.0334912 7.280018795
59.01275576 3.485593313
68.99710569 10.21553971
71.01275576 2.682490097
75.04405588 3.340615447
79.05422664 1.144546071
91.01784114 1.288616589
105.0334912 3.701323335
107.0491413 4.999695925
119.0491413 2.508941019
135.0440559 5.013385252
147.0440559 1.6197138
149.0597059 1.576696975

Name: +ve in-silico MS/MS by CFM-ID for JQZALCBYHVNZHT-YFKPBYRVSA-N
ID: JQZALCBYHVNZHT-YFKPBYRVSA-N
Comment: Energy0
Num peaks: 6
59.04914126 3.7522909
149.0597059 2.690551292
151.075356 3.676392517
167.0702706 1.565969327
177.0546206 4.577564948
195.0651853 71.88344666

Name: +ve in-silico MS/MS by CFM-ID for JQZALCBYHVNZHT-YFKPBYRVSA-N
ID: JQZALCBYHVNZHT-YFKPBYRVSA-N
Comment: Energy1
Num peaks: 16
109.0284058 5.163468786
121.0284058 9.308296503
123.0440559 8.680604495
125.0597059 1.86652321
135.0076704 4.259663107
137.0233204 2.592253965
149.0233204 3.463948071
149.0597059 4.641377184
151.0389705 3.523241949
151.075356 4.833592327
165.0182351 1.930378979
165.0546206 2.648038401
167.0338851 7.602578904
167.0702706 10.66908365
177.0546206 2.56843429
195.0651853 7.968589406

Name: +ve in-silico MS/MS by CFM-ID for JQZALCBYHVNZHT-YFKPBYRVSA-N
ID: JQZALCBYHVNZHT-YFKPBYRVSA-N
Comment: Energy2
Num peaks: 31
25.00727645 0.9173737369
39.02292652 5.740892013
41.03857658 4.063149579
43.05422664 3.643257053
45.0334912 1.194399235
49.00727645 2.957853572
51.02292652 2.004957363
53.00219107 1.156139469
53.03857658 3.471602515
55.01784114 1.692520967
57.0334912 1.39309838
59.04914126 2.260136927
63.02292652 1.003133005
65.03857658 3.616409228
67.05422664 1.102031555
93.0334912 1.453449544
95.04914126 2.826498352
105.0334912 1.985434644
107.0491413 2.512806161
109.0284058 4.156761093
111.0440559 1.1183342
121.0284058 8.683935662
123.0440559 6.583296037
133.0647913 1.540851111
135.0076704 1.601094692
135.0440559 1.165992891
149.0233204 0.9692890228
149.0597059 2.812997749
151.0389705 1.760348106
177.0546206 0.9342522413
179.0338851 1.193246904

Name: +ve in-silico MS/MS by CFM-ID for IBNFFIKIHHCABM-WEWAHIQMSA-N
ID: IBNFFIKIHHCABM-WEWAHIQMSA-N
Comment: Energy0
Num peaks: 6
85.02840582 1.728017087
109.0284058 2.546497743
149.0233204 3.866587758
159.0440559 5.720954714
177.0546206 30.38885462
195.0651853 41.62785168

Name: +ve in-silico MS/MS by CFM-ID for IBNFFIKIHHCABM-WEWAHIQMSA-N
ID: IBNFFIKIHHCABM-WEWAHIQMSA-N
Comment: Energy1
Num peaks: 27
39.02292652 1.228782568
45.0334912 1.341493688
63.02292652 1.94497039
67.01784114 3.171489106
73.02840582 2.149495173
77.03857658 1.871995665
85.02840582 3.770219345
91.01784114 1.561260798
93.0334912 1.227858042
97.02840582 0.9485109209
105.0334912 1.493888422
109.0284058 4.27964204
111.0440559 0.9920563458
117.0334912 1.984820313
119.0127558 2.036112144
121.0284058 10.5637256
123.0440559 3.713092579
131.0491413 1.201339939
135.0440559 3.930216386
147.0440559 1.574010157
149.0233204 1.183230242
149.0597059 1.961675801
151.075356 1.381548751
159.0440559 4.584631235
167.0702706 2.304520174
177.0546206 9.577546982
195.0651853 8.179136597

Name: +ve in-silico MS/MS by CFM-ID for IBNFFIKIHHCABM-WEWAHIQMSA-N
ID: IBNFFIKIHHCABM-WEWAHIQMSA-N
Comment: Energy2
Num peaks: 31
25.00727645 1.929382771
27.02292652 1.428182667
41.00219107 1.798882501
45.0334912 2.6832467
53.00219107 5.384462616
55.01784114 2.010298138
63.02292652 3.396943618
65.03857658 1.279050527
67.01784114 4.662398905
73.00727645 1.393511261
77.00219107 2.685045097
77.03857658 2.432192504
79.01784114 2.724261634
81.0334912 5.392712396
85.02840582 1.826767953
91.01784114 2.458869935
95.01275576 1.826111286
97.02840582 1.1472352
99.04405588 1.499414936
101.0021911 2.057684019
103.0178411 2.618643767
105.0334912 2.44365845
109.0284058 2.345636452
119.0127558 2.755929289
121.0284058 6.495691392
123.0440559 1.285429803
133.0284058 2.005056584
133.0647913 1.18132436
149.0233204 1.345578179
159.0440559 5.504659675
177.0546206 2.171296686

Name: +ve in-silico MS/MS by CFM-ID for DDRPUCDBTNWIFK-UHFFFAOYSA-N
ID: DDRPUCDBTNWIFK-UHFFFAOYSA-N
Comment: Energy0
Num peaks: 6
107.0491413 22.82076333
109.0647913 4.005017915
135.0440559 10.89446314
163.0389705 15.14493797
165.0546206 2.730925341
195.0651853 36.66774486

Name: +ve in-silico MS/MS by CFM-ID for DDRPUCDBTNWIFK-UHFFFAOYSA-N
ID: DDRPUCDBTNWIFK-UHFFFAOYSA-N
Comment: Energy1
Num peaks: 6
107.0491413 23.19682877
109.0647913 4.36821154
135.0440559 23.46342927
163.0389705 14.18538735
165.0546206 1.784988293
195.0651853 16.06450349

Name: +ve in-silico MS/MS by CFM-ID for DDRPUCDBTNWIFK-UHFFFAOYSA-N
ID: DDRPUCDBTNWIFK-UHFFFAOYSA-N
Comment: Energy2
Num peaks: 16
39.02292652 2.265749712
49.00727645 3.07362169
51.02292652 4.412990629
63.02292652 13.33453721
65.03857658 4.172130354
79.01784114 2.976945069
79.05422664 3.824518669
81.0334912 4.962207433
89.00219107 2.707260479
91.01784114 5.519179112
93.0334912 3.103123385
105.0334912 4.858793098
107.0491413 16.29804299
109.0647913 2.176486652
121.0284058 2.246034698
135.0440559 4.727132113

Name: +ve in-silico MS/MS by CFM-ID for SDGOMJUKDHSPPU-JTQLQIEISA-N
ID: SDGOMJUKDHSPPU-JTQLQIEISA-N
Comment: Energy0
Num peaks: 6
133.0284058 2.102673859
133.0647913 1.214770431
135.0440559 2.513536508
159.0440559 1.486720841
177.0546206 28.80752484
195.0651853 56.99136485

Name: +ve in-silico MS/MS by CFM-ID for SDGOMJUKDHSPPU-JTQLQIEISA-N
ID: SDGOMJUKDHSPPU-JTQLQIEISA-N
Comment: Energy1
Num peaks: 7
107.0491413 4.439685787
133.0284058 5.150357486
135.0440559 5.652316186
151.0389705 8.938205601
151.075356 5.311182042
177.0546206 26.7799316
195.0651853 23.92127572

Name: +ve in-silico MS/MS by CFM-ID for SDGOMJUKDHSPPU-JTQLQIEISA-N
ID: SDGOMJUKDHSPPU-JTQLQIEISA-N
Comment: Energy2
Num peaks: 19
39.02292652 3.230236139
41.03857658 1.38507314
44.99710569 1.339598604
57.0334912 1.400148042
63.02292652 3.53406496
65.03857658 5.008987018
79.05422664 6.532817664
91.01784114 2.556300344
91.05422664 2.325387918
105.0334912 1.406885183
107.0491413 12.7254506
117.0334912 2.485123576
131.0491413 5.230759896
133.0284058 4.753276199
133.0647913 8.647406211
135.0440559 6.592737674
149.0597059 3.334316136
159.0440559 4.544256394
177.0546206 3.473183692

Name: +ve in-silico MS/MS by CFM-ID for RAWBOGKVAAFNEW-OBWSQBJISA-N
ID: RAWBOGKVAAFNEW-OBWSQBJISA-N
Comment: Energy0
Num peaks: 6
15.02292652 0.037326806
19.01784114 0.2698745452
159.0440559 1.255640246
177.0546206 19.36995671
179.0338851 0.1013163321
195.0651853 78.93132988

Name: +ve in-silico MS/MS by CFM-ID for RAWBOGKVAAFNEW-OBWSQBJISA-N
ID: RAWBOGKVAAFNEW-OBWSQBJISA-N
Comment: Energy1
Num peaks: 6
15.02292652 0.1033400075
19.01784114 0.2099992794
159.0440559 2.795053029
177.0546206 32.93446116
179.0338851 0.8967962582
195.0651853 62.97958813

Name: +ve in-silico MS/MS by CFM-ID for RAWBOGKVAAFNEW-OBWSQBJISA-N
ID: RAWBOGKVAAFNEW-OBWSQBJISA-N
Comment: Energy2
Num peaks: 6
15.02292652 0.9110548536
19.01784114 0.3921535255
159.0440559 27.68451755
177.0546206 61.0639756
179.0338851 2.811022316
195.0651853 6.937572911

Name: +ve in-silico MS/MS by CFM-ID for UNBPACVPFRFNDG-UHFFFAOYSA-N
ID: UNBPACVPFRFNDG-UHFFFAOYSA-N
Comment: Energy0
Num peaks: 6
137.0597059 2.999144785
151.075356 2.095449077
163.0389705 4.664962105
165.0546206 1.7095423
177.0546206 4.254297288
195.0651853 76.32697419

Name: +ve in-silico MS/MS by CFM-ID for UNBPACVPFRFNDG-UHFFFAOYSA-N
ID: UNBPACVPFRFNDG-UHFFFAOYSA-N
Comment: Energy1
Num peaks: 8
135.0440559 5.783680049
137.0597059 12.00296309
151.075356 6.148218755
163.0389705 4.830121037
165.0546206 5.583615111
167.0702706 15.25168088
177.0546206 6.545899414
195.0651853 25.54607305

Name: +ve in-silico MS/MS by CFM-ID for UNBPACVPFRFNDG-UHFFFAOYSA-N
ID: UNBPACVPFRFNDG-UHFFFAOYSA-N
Comment: Energy2
Num peaks: 29
65.00219107 1.512292916
67.01784114 1.762181031
69.0334912 2.653053463
71.04914126 1.502683018
77.00219107 5.754527308
79.01784114 2.925432748
81.0334912 3.819056698
91.01784114 1.114832687
93.0334912 2.214386808
95.01275576 1.684333322
95.04914126 2.19351453
105.0334912 8.889398928
107.0491413 4.441781428
109.0284058 1.229874482
109.0647913 1.834148185
119.0491413 3.665625781
121.0284058 2.167274798
121.0647913 1.444550927
133.0284058 2.17676548
135.0440559 7.091120143
137.0597059 3.200452367
147.0440559 2.692420518
149.0597059 3.674654749
151.0389705 2.117554332
151.075356 1.343189062
161.0233204 1.787524092
163.0389705 1.930276613
177.0546206 1.977469997
179.0338851 1.202918563

Name: +ve in-silico MS/MS by CFM-ID for BCUDLMOGCPZQHY-UHFFFAOYSA-N
ID: BCUDLMOGCPZQHY-UHFFFAOYSA-N
Comment: Energy0
Num peaks: 6
123.0440559 8.170541084
151.0389705 5.349619311
153.0546206 1.988930927
159.0440559 4.29723278
177.0546206 26.78782684
195.0651853 41.80423163

Name: +ve in-silico MS/MS by CFM-ID for BCUDLMOGCPZQHY-UHFFFAOYSA-N
ID: BCUDLMOGCPZQHY-UHFFFAOYSA-N
Comment: Energy1
Num peaks: 15
53.00219107 2.030480497
55.01784114 2.291494883
71.01275576 3.815745664
95.04914126 2.156447793
123.0440559 11.26045152
125.0597059 3.233381902
145.0284058 2.726564581
151.0389705 4.93735679
153.0546206 2.236618121
159.0440559 4.633954033
163.0389705 1.685476815
165.0546206 2.185195377
167.0702706 2.076472724
177.0546206 19.26899666
195.0651853 17.12320688

Name: +ve in-silico MS/MS by CFM-ID for BCUDLMOGCPZQHY-UHFFFAOYSA-N
ID: BCUDLMOGCPZQHY-UHFFFAOYSA-N
Comment: Energy2
Num peaks: 23
15.02292652 1.995413559
43.01784114 1.839832875
49.00727645 4.886717131
51.02292652 5.33908659
53.03857658 2.355690539
55.01784114 1.589200009
67.01784114 1.397281103
69.0334912 2.432343536
77.00219107 2.297054056
79.01784114 5.823835912
81.0334912 2.570571027
93.0334912 2.959171722
95.04914126 6.888513697
97.02840582 2.695183576
107.0491413 2.787211129
109.0284058 6.176411562
121.0284058 1.506619948
123.0440559 14.96348229
125.0597059 1.994386327
135.0440559 1.920246951
151.0389705 1.65823213
159.0440559 3.785487841
177.0546206 1.480794616

Name: +ve in-silico MS/MS by CFM-ID for HPIFRXWPEZBFHJ-WPRPVWTQSA-N
ID: HPIFRXWPEZBFHJ-WPRPVWTQSA-N
Comment: Energy0
Num peaks: 6
73.02840582 0.5954068287
135.0440559 0.3727469053
151.0389705 0.4512577683
159.0440559 1.699417793
177.0546206 29.81475992
195.0651853 63.20620978

Name: +ve in-silico MS/MS by CFM-ID for HPIFRXWPEZBFHJ-WPRPVWTQSA-N
ID: HPIFRXWPEZBFHJ-WPRPVWTQSA-N
Comment: Energy1
Num peaks: 15
55.01784114 2.429061508
57.0334912 2.525133072
71.01275576 3.005064188
73.02840582 4.049465895
75.04405588 5.347970859
121.0284058 5.483962392
123.0440559 4.162558839
135.0440559 2.710205295
147.0440559 4.622518956
149.0597059 4.057738152
159.0440559 2.765764662
165.0546206 9.750305314
167.0702706 4.93205418
177.0546206 13.20525623
195.0651853 13.26894876

Name: +ve in-silico MS/MS by CFM-ID for HPIFRXWPEZBFHJ-WPRPVWTQSA-N
ID: HPIFRXWPEZBFHJ-WPRPVWTQSA-N
Comment: Energy2
Num peaks: 29
39.02292652 4.340943722
41.00219107 3.206985112
41.03857658 3.772472453
43.01784114 1.150744554
53.00219107 3.749356984
55.01784114 6.527036119
57.0334912 3.061841066
65.03857658 2.523106152
68.99710569 1.425730007
73.02840582 1.468787989
81.06987671 1.08854522
83.01275576 1.412667677
95.04914126 1.780870813
99.08044139 1.473284188
105.0334912 1.327382576
107.0491413 2.574627289
117.0334912 1.70863396
119.0491413 1.878287226
121.0284058 2.30772067
123.0440559 1.436399717
133.0284058 3.399639764
135.0440559 3.922476271
145.0284058 1.549014531
147.0440559 2.797935223
149.0233204 1.27237005
149.0597059 7.498279865
159.0440559 5.14526374
177.0546206 6.065230539
179.0338851 1.062601938

Name: +ve in-silico MS/MS by CFM-ID for STSOHAOGZMLWFR-MLUIRONXSA-N
ID: STSOHAOGZMLWFR-MLUIRONXSA-N
Comment: Energy0
Num peaks: 6
75.04405588 1.443018629
121.0284058 1.533561962
149.0597059 1.948775143
151.075356 1.776638367
177.0546206 10.2618935
195.0651853 73.13396961

Name: +ve in-silico MS/MS by CFM-ID for STSOHAOGZMLWFR-MLUIRONXSA-N
ID: STSOHAOGZMLWFR-MLUIRONXSA-N
Comment: Energy1
Num peaks: 13
121.0284058 24.4384149
123.0440559 3.523564972
139.0389705 2.217705337
149.0233204 2.416412813
149.0597059 2.978242811
151.0389705 2.340143291
163.0389705 2.134057825
165.0182351 1.709608186
165.0546206 7.447769803
167.0338851 6.169234587
167.0702706 8.747749087
177.0546206 5.402488134
195.0651853 11.73489768

Name: +ve in-silico MS/MS by CFM-ID for STSOHAOGZMLWFR-MLUIRONXSA-N
ID: STSOHAOGZMLWFR-MLUIRONXSA-N
Comment: Energy2
Num peaks: 30
25.00727645 1.887566292
27.02292652 2.155815748
29.03857658 1.05434771
39.02292652 1.066772866
44.99710569 7.157816632
45.0334912 1.354533226
47.01275576 1.115975578
49.00727645 1.556209847
53.00219107 2.649735583
53.03857658 1.822741869
55.01784114 7.190749152
57.0334912 4.141401143
71.01275576 4.318316087
73.02840582 2.368278734
77.00219107 3.487814825
79.01784114 4.878904686
93.0334912 1.257090028
95.04914126 4.017109169
99.00767038 1.695221535
105.0334912 4.390432971
107.0491413 1.968397145
121.0284058 5.256288247
123.0440559 1.14133479
131.0491413 2.176881786
133.0284058 1.088692819
133.0647913 3.624574025
149.0597059 1.875515893
151.0389705 1.263468012
159.0440559 1.101036917
179.0338851 1.127919728

Name: +ve in-silico MS/MS by CFM-ID for TZTWOBUHCLWLNK-UHFFFAOYSA-N
ID: TZTWOBUHCLWLNK-UHFFFAOYSA-N
Comment: Energy0
Num peaks: 6
107.0127558 1.118173859
109.0284058 8.274876599
127.0389705 2.561571221
205.0495352 1.429490889
217.0495352 11.32634425
235.0600999 65.85264896

Name: +ve in-silico MS/MS by CFM-ID for TZTWOBUHCLWLNK-UHFFFAOYSA-N
ID: TZTWOBUHCLWLNK-UHFFFAOYSA-N
Comment: Energy1
Num peaks: 10
67.01784114 2.099841603
69.0334912 2.931427006
95.01275576 3.196368862
107.0127558 4.819799271
109.0284058 31.86015618
127.0389705 4.105515157
179.0702706 2.044926766
205.0495352 2.273345347
217.0495352 7.708566455
235.0600999 19.81280968

Name: +ve in-silico MS/MS by CFM-ID for TZTWOBUHCLWLNK-UHFFFAOYSA-N
ID: TZTWOBUHCLWLNK-UHFFFAOYSA-N
Comment: Energy2
Num peaks: 24
39.02292652 1.311958429
45.0334912 1.020701731
49.00727645 2.487811975
51.02292652 1.108306348
53.00219107 7.517009657
53.03857658 1.515048065
55.01784114 3.173807757
57.0334912 1.651175616
65.00219107 6.264144783
67.01784114 9.590404618
69.0334912 5.742796725
71.04914126 3.604491054
80.99710569 2.942664402
81.0334912 1.297755455
83.01275576 5.030841295
85.02840582 3.127641325
93.0334912 1.717973951
95.01275576 2.45746865
97.02840582 3.802471309
99.04405588 1.484950263
109.0284058 9.461592978
139.0389705 1.437178217
165.0546206 1.535432954
207.0651853 1.180576528

Name: +ve in-silico MS/MS by CFM-ID for FINGOCCQPUZZDR-UHFFFAOYSA-N
ID: FINGOCCQPUZZDR-UHFFFAOYSA-N
Comment: Energy0
Num peaks: 6
135.0440559 6.861666901
137.0597059 1.667838483
163.0389705 21.63142644
165.0546206 5.206849463
177.0546206 1.538532066
195.0651853 54.28901379

Name: +ve in-silico MS/MS by CFM-ID for FINGOCCQPUZZDR-UHFFFAOYSA-N
ID: FINGOCCQPUZZDR-UHFFFAOYSA-N
Comment: Energy1
Num peaks: 8
133.0284058 1.470293569
135.0440559 11.57323875
137.0597059 2.510792148
163.0389705 24.64113249
165.0546206 5.57742565
167.0702706 2.238434945
177.0546206 4.23827057
195.0651853 29.13524901

Name: +ve in-silico MS/MS by CFM-ID for FINGOCCQPUZZDR-UHFFFAOYSA-N
ID: FINGOCCQPUZZDR-UHFFFAOYSA-N
Comment: Energy2
Num peaks: 28
41.00219107 1.45239102
49.00727645 1.965923241
51.02292652 3.11510945
53.00219107 2.652615794
55.01784114 3.605513297
57.0334912 1.11154676
65.00219107 1.667088323
77.00219107 8.943942597
79.01784114 7.869008581
80.99710569 1.082528603
81.0334912 4.148990808
83.01275576 1.266553186
89.00219107 1.877379025
91.01784114 2.427162092
93.0334912 4.073968322
105.0334912 3.23083242
107.0127558 1.578502738
107.0491413 2.983899986
119.0127558 2.540116724
121.0284058 6.042747915
133.0284058 2.277080259
135.0440559 5.58645504
147.0076704 0.9724988868
147.0440559 1.958888804
149.0233204 1.262326059
149.0597059 1.071388094
151.0389705 1.290146799
163.0389705 2.386045656

Name: +ve in-silico MS/MS by CFM-ID for XLVLDYBIPSXVNI-UHFFFAOYSA-N
ID: XLVLDYBIPSXVNI-UHFFFAOYSA-N
Comment: Energy0
Num peaks: 6
107.0491413 1.435515411
203.0338851 1.464821432
207.0651853 0.783089306
217.0495352 10.65476879
219.0287997 0.9070631327
235.0600999 80.37341302

Name: +ve in-silico MS/MS by CFM-ID for XLVLDYBIPSXVNI-UHFFFAOYSA-N
ID: XLVLDYBIPSXVNI-UHFFFAOYSA-N
Comment: Energy1
Num peaks: 11
71.01275576 1.459887364
99.00767038 2.491701394
107.0491413 4.780448826
133.0284058 4.657578021
135.0440559 6.680501506
163.0389705 1.453217445
203.0338851 1.587426264
205.0495352 1.88282589
207.0651853 18.21560597
217.0495352 9.211386746
235.0600999 28.37372039

Name: +ve in-silico MS/MS by CFM-ID for XLVLDYBIPSXVNI-UHFFFAOYSA-N
ID: XLVLDYBIPSXVNI-UHFFFAOYSA-N
Comment: Energy2
Num peaks: 28
15.02292652 1.127535264
39.02292652 1.936936874
45.0334912 1.332283771
55.05422664 1.810126361
65.00219107 1.485904136
65.03857658 2.205032773
71.01275576 2.691269507
79.05422664 5.002746235
89.00219107 1.439029693
91.01784114 1.411070455
91.05422664 2.757281237
93.0334912 1.640025174
105.0334912 1.126794947
107.0491413 11.33049084
109.0647913 1.5811942
119.0491413 1.989575415
133.0284058 12.28201584
135.0440559 6.922706222
161.0233204 1.647734549
161.0597059 2.502734078
163.0389705 1.654947305
187.0389705 2.361527549
189.0546206 1.291010292
191.0338851 2.764602921
201.0182351 1.275873404
207.0651853 1.704275143
217.0495352 3.602666977
219.0287997 2.050473253

Name: +ve in-silico MS/MS by CFM-ID for QCZFQWATVFWNJO-TWGQIWQCSA-N
ID: QCZFQWATVFWNJO-TWGQIWQCSA-N
Comment: Energy0
Num peaks: 6
105.0334912 26.03622858
107.0491413 5.537343544
109.0647913 7.701623638
163.0389705 11.00412055
177.0546206 4.261147674
195.0651853 31.65450378

Name: +ve in-silico MS/MS by CFM-ID for QCZFQWATVFWNJO-TWGQIWQCSA-N
ID: QCZFQWATVFWNJO-TWGQIWQCSA-N
Comment: Energy1
Num peaks: 9
101.0233204 1.764169621
105.0334912 28.12509353
107.0491413 16.44443696
109.0647913 3.121765141
117.0334912 1.4574876
135.0440559 8.611194607
163.0389705 7.589090905
177.0546206 3.096597321
195.0651853 10.58602727

Name: +ve in-silico MS/MS by CFM-ID for QCZFQWATVFWNJO-TWGQIWQCSA-N
ID: QCZFQWATVFWNJO-TWGQIWQCSA-N
Comment: Energy2
Num peaks: 18
29.00219107 1.225744824
49.00727645 1.149563299
51.02292652 0.8897927615
53.03857658 1.165070241
59.01275576 3.48147673
63.02292652 1.241170619
65.03857658 2.545701813
75.02292652 4.545384702
77.03857658 10.53269532
79.01784114 2.411154819
79.05422664 4.915439989
91.05422664 3.196755548
105.0334912 25.47106888
107.0491413 8.078312279
109.0647913 2.365963358
117.0334912 3.906940966
133.0284058 0.9423075266
135.0440559 2.568760398

Name: +ve in-silico MS/MS by CFM-ID for GUCDQYRLEPKXBP-RGOKHQFPSA-N
ID: GUCDQYRLEPKXBP-RGOKHQFPSA-N
Comment: Energy0
Num peaks: 6
41.03857658 0.2651227544
71.01275576 0.2309901484
73.02840582 0.6727135851
159.0440559 0.756822642
177.0546206 17.42788002
195.0651853 77.73074048

Name: +ve in-silico MS/MS by CFM-ID for GUCDQYRLEPKXBP-RGOKHQFPSA-N
ID: GUCDQYRLEPKXBP-RGOKHQFPSA-N
Comment: Energy1
Num peaks: 11
43.01784114 2.142947306
71.01275576 1.604357519
121.0284058 3.722399621
123.0440559 3.400533167
149.0597059 2.144461162
151.0389705 1.739692854
163.0389705 1.6669436
165.0546206 9.506199446
167.0702706 4.977257992
177.0546206 14.76632511
195.0651853 35.09179567

Name: +ve in-silico MS/MS by CFM-ID for GUCDQYRLEPKXBP-RGOKHQFPSA-N
ID: GUCDQYRLEPKXBP-RGOKHQFPSA-N
Comment: Energy2
Num peaks: 31
39.02292652 4.928223844
41.03857658 5.423949194
43.01784114 2.033287261
49.00727645 0.9333229416
51.02292652 1.182737649
53.00219107 1.254911599
55.01784114 2.954517856
57.0334912 2.556733466
65.03857658 4.39704161
71.01275576 1.380036636
73.02840582 1.302623202
77.00219107 1.402023289
79.01784114 1.122599386
81.0334912 1.345489206
81.06987671 1.558859308
95.04914126 3.022460446
97.06479133 1.175280935
99.08044139 2.011161082
105.0334912 1.500173952
107.0491413 5.169278365
121.0284058 5.567278514
123.0440559 1.765443008
125.0233204 1.114804362
133.0284058 2.800797891
135.0440559 3.578492741
145.0284058 1.07274705
149.0597059 4.198750402
151.0389705 1.749275134
153.0546206 1.623687762
159.0440559 5.006757943
177.0546206 4.588881186

Name: +ve in-silico MS/MS by CFM-ID for PYOVYUCEBCOYSM-UHFFFAOYSA-N
ID: PYOVYUCEBCOYSM-UHFFFAOYSA-N
Comment: Energy0
Num peaks: 6
135.0440559 5.558736045
163.0389705 23.06789021
165.0546206 4.204172635
167.0702706 1.204481676
177.0546206 1.644806703
195.0651853 59.02326028

Name: +ve in-silico MS/MS by CFM-ID for PYOVYUCEBCOYSM-UHFFFAOYSA-N
ID: PYOVYUCEBCOYSM-UHFFFAOYSA-N
Comment: Energy1
Num peaks: 6
135.0440559 15.99231967
163.0389705 25.26199168
165.0546206 3.802516444
167.0702706 2.277301564
177.0546206 4.444034953
195.0651853 30.3052515

Name: +ve in-silico MS/MS by CFM-ID for PYOVYUCEBCOYSM-UHFFFAOYSA-N
ID: PYOVYUCEBCOYSM-UHFFFAOYSA-N
Comment: Energy2
Num peaks: 22
15.02292652 1.25624607
49.00727645 2.29017117
51.02292652 3.211959388
77.00219107 3.296717938
79.01784114 7.648515621
81.0334912 3.020419893
89.00219107 1.565758936
91.01784114 2.960588561
93.0334912 5.234543763
105.0334912 6.414004914
107.0127558 2.855363084
107.0491413 4.060588244
109.0284058 3.39868305
119.0127558 1.959471508
121.0284058 5.525601049
133.0284058 3.920761721
135.0440559 10.53856058
147.0076704 1.565179355
147.0440559 2.950234502
149.0233204 1.95653418
149.0597059 1.578539582
163.0389705 3.700917009

Name: +ve in-silico MS/MS by CFM-ID for ASXQQFFJWJUYLO-UHFFFAOYSA-N
ID: ASXQQFFJWJUYLO-UHFFFAOYSA-N
Comment: Energy0
Num peaks: 6
191.0338851 1.285841596
193.0495352 1.000858307
199.0389705 2.681405329
217.0495352 40.57345114
219.0287997 1.779230386
235.0600999 48.71361397

Name: +ve in-silico MS/MS by CFM-ID for ASXQQFFJWJUYLO-UHFFFAOYSA-N
ID: ASXQQFFJWJUYLO-UHFFFAOYSA-N
Comment: Energy1
Num peaks: 6
43.01784114 4.29238909
189.0546206 3.425116861
199.0389705 8.033097568
207.0651853 6.265724577
217.0495352 35.52674184
235.0600999 23.8891297

Name: +ve in-silico MS/MS by CFM-ID for ASXQQFFJWJUYLO-UHFFFAOYSA-N
ID: ASXQQFFJWJUYLO-UHFFFAOYSA-N
Comment: Energy2
Num peaks: 18
25.00727645 2.041503882
39.02292652 3.11937117
41.00219107 4.114788703
43.01784114 3.313367843
57.0334912 2.260458866
123.0440559 1.83253777
147.0440559 4.751152283
149.0233204 3.241166813
149.0597059 2.300719659
171.0440559 6.045458291
173.0233204 1.93972848
173.0597059 7.813043571
175.0389705 3.573875442
189.0546206 8.871455089
191.0338851 1.988724891
199.0389705 13.05575313
201.0182351 3.972404673
217.0495352 6.492145116

Name: +ve in-silico MS/MS by CFM-ID for DZSXZYDBNQVSMU-UHFFFAOYSA-N
ID: DZSXZYDBNQVSMU-UHFFFAOYSA-N
Comment: Energy0
Num peaks: 6
47.04914126 4.320852412
95.04914126 4.677552954
121.0284058 13.04903486
149.0233204 12.57295193
177.0546206 6.393469289
195.0651853 44.02264381

Name: +ve in-silico MS/MS by CFM-ID for DZSXZYDBNQVSMU-UHFFFAOYSA-N
ID: DZSXZYDBNQVSMU-UHFFFAOYSA-N
Comment: Energy1
Num peaks: 9
29.03857658 1.259316721
47.04914126 13.78333275
95.04914126 3.421136007
121.0284058 22.07029029
149.0233204 20.6306407
151.0389705 1.36663645
167.0338851 2.089941441
177.0546206 4.477876208
195.0651853 11.07668783

Name: +ve in-silico MS/MS by CFM-ID for DZSXZYDBNQVSMU-UHFFFAOYSA-N
ID: DZSXZYDBNQVSMU-UHFFFAOYSA-N
Comment: Energy2
Num peaks: 26
15.02292652 0.815719754
29.03857658 4.607098395
41.00219107 1.802718159
43.01784114 0.9173577047
45.0334912 1.23176372
47.04914126 5.07720851
49.00727645 1.220009907
51.02292652 1.589282312
55.01784114 1.205626516
63.02292652 3.277270844
65.03857658 4.452634648
67.01784114 1.599852052
67.05422664 1.393234266
77.00219107 5.211404032
79.01784114 5.05944257
79.05422664 0.7892817449
89.00219107 1.982022571
91.01784114 4.391070034
93.0334912 7.898737736
95.04914126 5.149345259
105.0334912 3.091258416
107.0491413 1.955579195
109.0647913 0.9960330166
121.0284058 12.52710626
123.0440559 0.7790952767
149.0233204 1.643217632

Name: +ve in-silico MS/MS by CFM-ID for GJFXLXKAXXAFPU-VIFPVBQESA-N
ID: GJFXLXKAXXAFPU-VIFPVBQESA-N
Comment: Energy0
Num peaks: 6
121.0284058 2.852677841
133.0284058 1.829597392
159.0440559 6.493594461
163.0389705 4.24803262
177.0546206 26.95585549
195.0651853 40.53268176

Name: +ve in-silico MS/MS by CFM-ID for GJFXLXKAXXAFPU-VIFPVBQESA-N
ID: GJFXLXKAXXAFPU-VIFPVBQESA-N
Comment: Energy1
Num peaks: 22
53.00219107 1.124645363
55.01784114 1.144088713
61.02840582 1.053182532
67.01784114 3.633845711
73.02840582 2.302214976
85.02840582 2.799761841
93.0334912 1.501472409
105.0334912 1.540611882
109.0284058 2.395553183
111.0440559 1.946147442
121.0284058 6.435703585
133.0284058 5.505884168
135.0440559 2.218018953
145.0284058 1.422164796
147.0440559 2.017888695
149.0597059 4.279289984
159.0440559 7.122497445
163.0389705 1.697301271
165.0546206 2.186524182
167.0702706 2.236002506
177.0546206 14.8051797
195.0651853 10.66953157

Name: +ve in-silico MS/MS by CFM-ID for GJFXLXKAXXAFPU-VIFPVBQESA-N
ID: GJFXLXKAXXAFPU-VIFPVBQESA-N
Comment: Energy2
Num peaks: 27
53.00219107 4.730070608
55.01784114 4.038189832
65.00219107 2.557075134
67.01784114 5.084662026
69.0334912 2.937053795
77.00219107 2.294215757
79.01784114 2.227013657
80.99710569 1.522705816
81.0334912 3.970151017
91.01784114 2.008394513
93.0334912 7.592478373
103.0178411 1.33138219
105.0334912 4.464250995
109.0284058 3.836385966
111.0440559 1.830153932
117.0334912 0.9741776284
121.0284058 3.137770988
123.0440559 1.181502912
131.0127558 1.507353121
133.0284058 2.886348976
135.0440559 2.000610003
145.0284058 2.666494426
147.0440559 2.542840363
149.0597059 6.110381455
153.0546206 1.070294228
159.0440559 4.853874025
177.0546206 1.521636204

Name: +ve in-silico MS/MS by CFM-ID for KEENTAGJAUYRBY-UHFFFAOYSA-N
ID: KEENTAGJAUYRBY-UHFFFAOYSA-N
Comment: Energy0
Num peaks: 6
15.02292652 0.4290270854
175.0389705 0.3001409879
187.0389705 0.7931209831
189.0546206 0.2406645653
199.0389705 0.569806502
217.0495352 96.6753921

Name: +ve in-silico MS/MS by CFM-ID for KEENTAGJAUYRBY-UHFFFAOYSA-N
ID: KEENTAGJAUYRBY-UHFFFAOYSA-N
Comment: Energy1
Num peaks: 6
161.0597059 2.694039134
175.0389705 2.64948139
187.0389705 3.247471514
189.0546206 27.99261958
191.0338851 3.860462185
217.0495352 47.5782048

Name: +ve in-silico MS/MS by CFM-ID for KEENTAGJAUYRBY-UHFFFAOYSA-N
ID: KEENTAGJAUYRBY-UHFFFAOYSA-N
Comment: Energy2
Num peaks: 21
15.02292652 2.080786586
25.00727645 1.834238219
53.00219107 3.324390069
55.01784114 3.069865737
91.01784114 1.840752517
105.0334912 7.167210187
117.0334912 2.677530114
119.0491413 1.649088603
121.0284058 1.725059511
123.0440559 1.870083877
141.0334912 2.244250584
145.0284058 9.516667975
147.0440559 5.978039234
159.0440559 3.802841305
163.0389705 1.892621347
169.0284058 1.689022614
171.0440559 4.171603141
175.0389705 15.62683008
187.0389705 2.075906333
189.0546206 4.920646525
199.0389705 2.04340851

Name: +ve in-silico MS/MS by CFM-ID for IEHPLRVWOHZKCS-UHFFFAOYSA-N
ID: IEHPLRVWOHZKCS-UHFFFAOYSA-N
Comment: Energy0
Num peaks: 6
151.0389705 7.346543119
153.0546206 3.600949727
165.0546206 5.657336024
167.0702706 3.885270925
177.0546206 15.38364674
195.0651853 47.82403347

Name: +ve in-silico MS/MS by CFM-ID for IEHPLRVWOHZKCS-UHFFFAOYSA-N
ID: IEHPLRVWOHZKCS-UHFFFAOYSA-N
Comment: Energy1
Num peaks: 20
41.00219107 2.915863344
43.01784114 1.422252893
45.0334912 1.061541309
53.00219107 1.53034176
55.01784114 5.119860012
75.04405588 1.331187827
79.01784114 1.529059769
81.0334912 1.296662147
135.0440559 2.006235052
137.0233204 2.946197993
139.0389705 2.576194734
145.0284058 1.182856727
149.0597059 1.002579848
151.0389705 7.633908763
153.0546206 2.569511126
163.0389705 3.108167041
165.0546206 5.671372637
167.0702706 3.736183368
177.0546206 12.18707512
195.0651853 19.56039852

Name: +ve in-silico MS/MS by CFM-ID for IEHPLRVWOHZKCS-UHFFFAOYSA-N
ID: IEHPLRVWOHZKCS-UHFFFAOYSA-N
Comment: Energy2
Num peaks: 31
25.00727645 2.258156468
39.02292652 1.534600693
41.00219107 2.311802784
43.01784114 2.046834033
49.00727645 1.232265582
51.02292652 1.175651794
53.00219107 2.35102876
55.01784114 3.369940972
65.00219107 1.978963692
77.00219107 1.97784442
79.01784114 7.013347146
81.0334912 4.610765139
95.04914126 3.873554487
105.0334912 3.385276096
107.0491413 2.909829488
109.0284058 1.694834972
111.0440559 1.238653872
121.0284058 5.348866719
123.0440559 3.66010079
125.0597059 1.204417735
133.0284058 2.145638173
135.0440559 3.690196598
137.0233204 3.337808847
137.0597059 1.707801689
139.0389705 1.190969517
147.0440559 2.447019968
149.0233204 1.51624065
151.0389705 4.808901917
153.0546206 1.416495286
163.0389705 1.689768924
165.0546206 1.739999651

Name: +ve in-silico MS/MS by CFM-ID for OCNYGKNIVPVPPX-UHFFFAOYSA-N
ID: OCNYGKNIVPVPPX-UHFFFAOYSA-N
Comment: Energy0
Num peaks: 6
121.0284058 8.820418804
145.0284058 4.966234446
163.0389705 30.67579418
165.0546206 3.578909309
177.0546206 4.016330942
195.0651853 30.89223691

Name: +ve in-silico MS/MS by CFM-ID for OCNYGKNIVPVPPX-UHFFFAOYSA-N
ID: OCNYGKNIVPVPPX-UHFFFAOYSA-N
Comment: Energy1
Num peaks: 14
85.02840582 2.40046408
93.0334912 1.82983066
105.0334912 1.573935587
107.0491413 1.499101802
109.0284058 2.385364792
121.0284058 18.76105302
123.0440559 7.950969789
135.0440559 9.908798831
145.0284058 3.129556428
163.0389705 11.17242133
165.0546206 2.682388932
167.0702706 2.541256643
177.0546206 3.351247097
195.0651853 12.05718476

Name: +ve in-silico MS/MS by CFM-ID for OCNYGKNIVPVPPX-UHFFFAOYSA-N
ID: OCNYGKNIVPVPPX-UHFFFAOYSA-N
Comment: Energy2
Num peaks: 28
25.00727645 2.553419533
39.02292652 1.27946795
41.00219107 2.355411267
49.00727645 3.9917949
51.02292652 2.782135473
53.00219107 1.448684894
55.01784114 2.165418824
59.01275576 1.137821016
65.03857658 7.208393949
75.02292652 1.390816992
77.00219107 1.538210357
77.03857658 2.231697648
79.01784114 2.4229928
91.01784114 1.281203909
93.0334912 3.969469607
95.04914126 1.630371064
103.0178411 1.379887512
105.0334912 6.426245136
107.0491413 1.863757555
109.0284058 3.160830985
117.0334912 2.443107098
121.0284058 12.12361083
123.0440559 3.821861372
133.0284058 1.755636811
135.0440559 4.501968682
145.0284058 1.406166372
147.0440559 1.081421446
163.0389705 1.561041059

Name: +ve in-silico MS/MS by CFM-ID for ZRSSNKQAHFVTPW-UHFFFAOYSA-N
ID: ZRSSNKQAHFVTPW-UHFFFAOYSA-N
Comment: Energy0
Num peaks: 6
15.02292652 0.4264405608
163.0389705 0.3477243118
175.0389705 0.2883751561
187.0389705 0.7901966913
199.0389705 1.109947442
217.0495352 95.86721684

Name: +ve in-silico MS/MS by CFM-ID for ZRSSNKQAHFVTPW-UHFFFAOYSA-N
ID: ZRSSNKQAHFVTPW-UHFFFAOYSA-N
Comment: Energy1
Num peaks: 6
147.0440559 2.352697859
171.0440559 3.940317392
173.0597059 4.730852324
187.0389705 3.380782896
189.0546206 24.64402181
217.0495352 48.60418728

Name: +ve in-silico MS/MS by CFM-ID for ZRSSNKQAHFVTPW-UHFFFAOYSA-N
ID: ZRSSNKQAHFVTPW-UHFFFAOYSA-N
Comment: Energy2
Num peaks: 19
15.02292652 1.503697897
49.00727645 1.467578874
53.00219107 1.908701515
101.0385766 4.390731134
105.0334912 8.223685297
117.0334912 8.397616944
119.0491413 2.323352862
121.0284058 5.492198508
129.0334912 4.781424246
133.0284058 4.269509378
135.0440559 1.477354926
145.0284058 8.751462183
147.0440559 8.411119704
163.0389705 4.004124539
171.0440559 3.575920954
173.0597059 1.504711
175.0389705 7.668778041
189.0546206 1.732261074
199.0389705 1.508071503

Name: +ve in-silico MS/MS by CFM-ID for QOVAQJFUUCNXQE-WPRPVWTQSA-N
ID: QOVAQJFUUCNXQE-WPRPVWTQSA-N
Comment: Energy0
Num peaks: 6
73.02840582 0.4021199781
151.0389705 0.5457499561
159.0440559 2.9119341
167.0702706 0.2715373716
177.0546206 28.67589054
195.0651853 63.24478896

Name: +ve in-silico MS/MS by CFM-ID for QOVAQJFUUCNXQE-WPRPVWTQSA-N
ID: QOVAQJFUUCNXQE-WPRPVWTQSA-N
Comment: Energy1
Num peaks: 16
53.00219107 1.609168686
55.01784114 2.403186917
57.0334912 2.677358824
71.01275576 1.97990353
73.02840582 4.724983062
75.04405588 5.396353392
121.0284058 8.728829524
123.0440559 6.574142541
135.0440559 1.550655255
147.0440559 2.462166768
149.0597059 4.048764511
159.0440559 2.942186251
165.0546206 4.602886647
167.0702706 6.281585941
177.0546206 11.99408894
195.0651853 13.01696532

Name: +ve in-silico MS/MS by CFM-ID for QOVAQJFUUCNXQE-WPRPVWTQSA-N
ID: QOVAQJFUUCNXQE-WPRPVWTQSA-N
Comment: Energy2
Num peaks: 29
39.02292652 2.338731106
41.00219107 5.186872892
41.03857658 1.433515149
43.01784114 1.038851311
53.00219107 2.054331116
55.01784114 4.075063398
57.0334912 2.03829659
65.03857658 2.629372535
73.02840582 1.218814706
83.01275576 1.488337569
93.0334912 1.522348504
95.04914126 2.368582989
99.08044139 1.262900171
105.0334912 2.566417964
107.0491413 1.956872056
117.0334912 1.50354673
119.0491413 1.581466415
121.0284058 4.385925011
123.0440559 3.054335605
133.0284058 2.4896205
135.0440559 2.804034329
145.0284058 2.198663965
147.0440559 3.169620371
149.0233204 1.252615791
149.0597059 7.275294345
153.0546206 0.994210429
159.0440559 8.908918651
177.0546206 5.77217665
179.0338851 1.509941308

Name: +ve in-silico MS/MS by CFM-ID for OFWDPOZCVBLOIH-UHFFFAOYSA-N
ID: OFWDPOZCVBLOIH-UHFFFAOYSA-N
Comment: Energy0
Num peaks: 6
99.04405588 4.953388077
165.0182351 0.7756656595
203.0338851 1.283721257
209.0444498 0.7090740407
217.0495352 20.60115586
235.0600999 64.8653403

Name: +ve in-silico MS/MS by CFM-ID for OFWDPOZCVBLOIH-UHFFFAOYSA-N
ID: OFWDPOZCVBLOIH-UHFFFAOYSA-N
Comment: Energy1
Num peaks: 22
55.01784114 2.858737143
57.0334912 1.162307241
67.01784114 1.087025439
69.0334912 1.238411034
95.01275576 1.437618618
97.02840582 2.971702084
99.04405588 7.090606331
109.0284058 2.268546629
135.0076704 3.324190466
137.0233204 3.363856615
139.0389705 1.215354279
161.0233204 1.137120681
163.0389705 1.189828071
179.0338851 2.490481704
181.0495352 1.869287373
189.0546206 1.040395758
191.0338851 1.316816904
203.0338851 2.05047288
205.0495352 3.379172826
207.0651853 9.080963197
217.0495352 11.73208648
235.0600999 17.50131259

Name: +ve in-silico MS/MS by CFM-ID for OFWDPOZCVBLOIH-UHFFFAOYSA-N
ID: OFWDPOZCVBLOIH-UHFFFAOYSA-N
Comment: Energy2
Num peaks: 31
39.02292652 2.318285368
41.00219107 1.750309408
45.0334912 1.812693329
47.04914126 0.9980222158
53.00219107 4.364816129
55.01784114 6.612741209
57.0334912 1.096394496
69.0334912 5.138885002
71.01275576 2.10443385
71.04914126 2.388153764
85.02840582 1.410010418
92.99710569 1.054439102
99.04405588 2.682138749
109.0284058 5.004211144
121.0284058 1.543244155
135.0076704 5.202522163
137.0233204 3.444725244
145.0284058 1.600834434
147.0076704 4.341185962
147.0440559 1.131249927
149.0233204 2.442287424
151.0389705 4.471474425
159.0076704 1.040591708
163.002585 2.078828899
165.0182351 1.620624927
173.0233204 0.9461355418
187.0389705 2.428534581
189.0546206 2.488348986
191.0338851 0.9601666506
201.0182351 1.930804234
217.0495352 2.797264607

Name: +ve in-silico MS/MS by CFM-ID for PSHGBKDLSXUEFM-RWCMCFKCSA-N
ID: PSHGBKDLSXUEFM-RWCMCFKCSA-N
Comment: Energy0
Num peaks: 6
41.03857658 1.493527548
55.01784114 1.672783574
57.0334912 1.492101385
163.0389705 1.33395228
177.0546206 11.89253428
195.0651853 72.00356779

Name: +ve in-silico MS/MS by CFM-ID for PSHGBKDLSXUEFM-RWCMCFKCSA-N
ID: PSHGBKDLSXUEFM-RWCMCFKCSA-N
Comment: Energy1
Num peaks: 15
25.00727645 2.934483926
27.02292652 2.700984211
41.03857658 10.65648262
43.05422664 2.034953263
81.0334912 2.385456804
83.01275576 1.331637547
83.04914126 1.446889823
153.0182351 3.291149142
155.0338851 2.127957766
163.0389705 3.050731285
165.0546206 1.728138497
167.0338851 1.775439494
167.0702706 3.094116175
177.0546206 11.55872241
195.0651853 30.15333372

Name: +ve in-silico MS/MS by CFM-ID for PSHGBKDLSXUEFM-RWCMCFKCSA-N
ID: PSHGBKDLSXUEFM-RWCMCFKCSA-N
Comment: Energy2
Num peaks: 31
15.02292652 1.4246534
25.00727645 5.5053408
27.02292652 2.525897113
29.00219107 1.063241686
29.03857658 1.421643126
39.02292652 2.687930616
41.00219107 2.1596915
41.03857658 6.576608248
43.01784114 1.704179647
43.05422664 2.146700709
45.0334912 2.68456457
53.00219107 5.742989837
55.01784114 10.48495925
57.0334912 4.341870708
59.04914126 0.9188301631
61.06479133 1.124732691
69.0334912 1.659082337
71.01275576 1.775044985
81.0334912 3.396673661
83.01275576 4.320462019
83.04914126 0.8673191334
85.02840582 2.471375275
93.0334912 0.878375729
109.0284058 1.502503509
111.0440559 1.044269136
123.0076704 0.9366434269
137.0233204 1.345432974
147.0440559 1.858568003
161.0233204 1.267549575
177.0546206 1.679696527
179.0338851 1.09243516

Name: +ve in-silico MS/MS by CFM-ID for QBQVEOIVSWQRDU-UHFFFAOYSA-N
ID: QBQVEOIVSWQRDU-UHFFFAOYSA-N
Comment: Energy0
Num peaks: 6
101.0233204 1.891917924
121.0284058 4.479535957
149.0597059 5.376181044
159.0440559 11.05212679
177.0546206 43.75043978
195.0651853 18.18732809

Name: +ve in-silico MS/MS by CFM-ID for QBQVEOIVSWQRDU-UHFFFAOYSA-N
ID: QBQVEOIVSWQRDU-UHFFFAOYSA-N
Comment: Energy1
Num peaks: 15
41.00219107 2.059917104
55.01784114 4.348020567
59.01275576 2.386988308
73.02840582 1.956450817
83.01275576 3.504570446
101.0233204 3.509196531
117.0334912 1.833426192
121.0284058 19.4561011
123.0440559 1.938136238
131.0491413 2.454146497
135.0440559 7.519815173
149.0597059 10.04890564
159.0440559 5.198470937
177.0546206 10.76648154
195.0651853 4.453509849

Name: +ve in-silico MS/MS by CFM-ID for QBQVEOIVSWQRDU-UHFFFAOYSA-N
ID: QBQVEOIVSWQRDU-UHFFFAOYSA-N
Comment: Energy2
Num peaks: 28
27.02292652 4.357905622
29.03857658 1.086591472
41.00219107 2.087410308
49.00727645 4.172141847
51.02292652 4.07604598
53.00219107 6.840231033
55.01784114 11.41089922
57.0334912 2.910146375
59.01275576 3.615351223
65.00219107 1.298450773
65.03857658 1.160972951
68.99710569 1.193297677
73.02840582 2.481354219
77.00219107 2.836044958
80.99710569 1.109027509
83.01275576 1.619601705
89.00219107 1.293545672
93.0334912 2.970117199
95.04914126 2.113876882
96.99202031 2.526003404
105.0334912 2.742231686
107.0491413 1.434030668
117.0334912 1.307583914
121.0284058 7.482646023
131.0491413 2.258129557
133.0647913 1.666161955
149.0597059 1.678014595
159.0440559 1.160328606

Name: +ve in-silico MS/MS by CFM-ID for CYXPOLJZVSSCOT-ZCFIWIBFSA-N
ID: CYXPOLJZVSSCOT-ZCFIWIBFSA-N
Comment: Energy0
Num peaks: 6
149.0233204 1.987355286
149.0597059 1.769351913
163.0389705 4.985966998
165.0546206 3.62120353
177.0546206 11.64223339
195.0651853 58.68287418

Name: +ve in-silico MS/MS by CFM-ID for CYXPOLJZVSSCOT-ZCFIWIBFSA-N
ID: CYXPOLJZVSSCOT-ZCFIWIBFSA-N
Comment: Energy1
Num peaks: 26
39.02292652 1.995422779
41.00219107 1.530459049
43.01784114 2.270026963
49.00727645 1.452541662
63.02292652 2.086349985
65.00219107 3.683450517
67.01784114 5.945861697
69.0334912 1.421061214
71.04914126 3.522869352
79.01784114 1.216215113
109.0284058 2.398741064
111.0440559 3.656665781
121.0284058 2.251877469
123.0076704 2.859727151
123.0440559 2.02721362
137.0597059 1.24430215
147.0440559 1.647465637
149.0233204 3.281795239
149.0597059 2.30524729
151.0389705 2.558906554
151.075356 3.32321411
165.0546206 1.893458087
167.0702706 2.320495869
177.0546206 8.848655476
179.0338851 2.068735202
195.0651853 12.32585483

Name: +ve in-silico MS/MS by CFM-ID for CYXPOLJZVSSCOT-ZCFIWIBFSA-N
ID: CYXPOLJZVSSCOT-ZCFIWIBFSA-N
Comment: Energy2
Num peaks: 31
25.00727645 2.104104788
27.02292652 1.150238349
39.02292652 6.030018704
41.00219107 1.548220249
41.03857658 1.519940099
43.01784114 1.684501852
44.99710569 1.154783514
45.0334912 1.5728746
49.00727645 2.122052052
51.02292652 1.275305455
53.03857658 1.249005232
55.01784114 5.069840644
55.05422664 1.77855459
57.0334912 1.965379861
65.00219107 16.29114327
67.01784114 3.121962421
68.99710569 1.872656354
69.0334912 2.249482985
91.01784114 1.224754928
92.99710569 3.045898424
95.01275576 1.764033377
97.02840582 2.195511276
109.0284058 3.266633911
119.0491413 1.735805044
121.0284058 1.692430748
135.0440559 2.12419177
149.0233204 1.515523239
159.0440559 1.431897335
167.0702706 1.704741818
177.0546206 1.355964127
179.0338851 1.737920014

Name: +ve in-silico MS/MS by CFM-ID for FYPSLERIHMOYRN-UHFFFAOYSA-N
ID: FYPSLERIHMOYRN-UHFFFAOYSA-N
Comment: Energy0
Num peaks: 6
193.0495352 2.755239784
199.0389705 0.7336361919
207.0651853 0.3731339665
217.0495352 17.96457088
219.0287997 3.727928765
235.0600999 73.4319084

Name: +ve in-silico MS/MS by CFM-ID for FYPSLERIHMOYRN-UHFFFAOYSA-N
ID: FYPSLERIHMOYRN-UHFFFAOYSA-N
Comment: Energy1
Num peaks: 6
193.0495352 7.193180456
199.0389705 3.53957598
207.0651853 5.652620945
217.0495352 20.52103309
219.0287997 3.141687662
235.0600999 45.87964133

Name: +ve in-silico MS/MS by CFM-ID for FYPSLERIHMOYRN-UHFFFAOYSA-N
ID: FYPSLERIHMOYRN-UHFFFAOYSA-N
Comment: Energy2
Num peaks: 16
39.02292652 2.261604362
41.03857658 2.900052262
57.0334912 2.509310385
123.0440559 3.134494655
133.0284058 1.834663573
149.0233204 5.680758213
151.0389705 2.080835355
175.0389705 4.375255444
177.0182351 4.066789182
189.0546206 12.81639793
191.0338851 4.93124166
193.0495352 2.588789934
199.0389705 11.92942262
207.0651853 2.754612637
217.0495352 13.06662278
219.0287997 3.593980854

Name: +ve in-silico MS/MS by CFM-ID for TWFNIHHXHBZIFK-UHFFFAOYSA-N
ID: TWFNIHHXHBZIFK-UHFFFAOYSA-N
Comment: Energy0
Num peaks: 6
15.02292652 0.4174617308
161.0233204 0.365212469
171.0440559 0.3820639112
187.0389705 3.118977167
189.0546206 0.9314250698
217.0495352 93.02264614

Name: +ve in-silico MS/MS by CFM-ID for TWFNIHHXHBZIFK-UHFFFAOYSA-N
ID: TWFNIHHXHBZIFK-UHFFFAOYSA-N
Comment: Energy1
Num peaks: 6
55.01784114 7.336996805
157.0284058 5.783999465
171.0440559 6.203498446
187.0389705 9.299358392
189.0546206 33.78341216
217.0495352 18.357847

Name: +ve in-silico MS/MS by CFM-ID for TWFNIHHXHBZIFK-UHFFFAOYSA-N
ID: TWFNIHHXHBZIFK-UHFFFAOYSA-N
Comment: Energy2
Num peaks: 19
49.00727645 1.465312149
91.01784114 3.514172166
93.0334912 3.039534099
115.0178411 3.018870067
117.0334912 3.25449205
119.0127558 7.52879829
119.0491413 4.407519701
141.0334912 11.30215057
143.0491413 5.035473004
145.0284058 18.43382788
145.0647913 1.583162978
147.0440559 4.631977736
157.0284058 1.516618967
159.0440559 1.825082489
161.0233204 2.302217055
171.0440559 2.646883748
173.0597059 2.256307552
187.0389705 1.68063502
189.0546206 1.614224723

Name: +ve in-silico MS/MS by CFM-ID for YIIXGDYMMKWBPB-SSDOTTSWSA-N
ID: YIIXGDYMMKWBPB-SSDOTTSWSA-N
Comment: Energy0
Num peaks: 6
135.0440559 0.4199288513
137.0233204 0.4039328332
151.0389705 0.5309068316
165.0546206 0.6483303234
177.0546206 54.61583296
195.0651853 39.00561751

Name: +ve in-silico MS/MS by CFM-ID for YIIXGDYMMKWBPB-SSDOTTSWSA-N
ID: YIIXGDYMMKWBPB-SSDOTTSWSA-N
Comment: Energy1
Num peaks: 13
39.02292652 1.860266885
41.03857658 2.35578161
59.04914126 2.337297939
135.0440559 1.980658914
137.0233204 5.075715105
139.0389705 4.051386295
149.0597059 5.611399868
151.0389705 2.129716667
163.0389705 1.858899329
165.0546206 4.023760151
167.0702706 6.763460956
177.0546206 28.88785135
195.0651853 14.27231868

Name: +ve in-silico MS/MS by CFM-ID for YIIXGDYMMKWBPB-SSDOTTSWSA-N
ID: YIIXGDYMMKWBPB-SSDOTTSWSA-N
Comment: Energy2
Num peaks: 22
39.02292652 5.515300293
41.00219107 1.850270593
41.03857658 5.653214953
53.00219107 3.657724189
55.01784114 1.971513583
57.0334912 1.984134225
65.00219107 3.894285784
67.01784114 1.998883344
111.0440559 2.512903562
121.0284058 1.665625754
123.0440559 6.721285021
133.0284058 3.220833087
135.0440559 5.023522668
137.0233204 3.285314447
147.0440559 4.990196941
149.0233204 2.237567869
149.0597059 9.934439868
151.0389705 3.09269365
159.0440559 2.263004451
163.0389705 1.434724781
165.0546206 1.464002203
177.0546206 6.194064137

Name: +ve in-silico MS/MS by CFM-ID for DBVDPKVOHHNTRU-YFKPBYRVSA-N
ID: DBVDPKVOHHNTRU-YFKPBYRVSA-N
Comment: Energy0
Num peaks: 6
39.02292652 1.383674154
59.04914126 2.17944484
137.0233204 1.451014312
153.0182351 10.5311894
177.0546206 12.48313196
195.0651853 63.98930452

Name: +ve in-silico MS/MS by CFM-ID for DBVDPKVOHHNTRU-YFKPBYRVSA-N
ID: DBVDPKVOHHNTRU-YFKPBYRVSA-N
Comment: Energy1
Num peaks: 9
43.05422664 3.346865624
127.0389705 2.723537727
137.0233204 13.73684446
151.0389705 5.850275695
153.0182351 12.57081843
167.0338851 2.72439843
167.0702706 3.91564547
177.0546206 9.937279124
195.0651853 25.73376588

Name: +ve in-silico MS/MS by CFM-ID for DBVDPKVOHHNTRU-YFKPBYRVSA-N
ID: DBVDPKVOHHNTRU-YFKPBYRVSA-N
Comment: Energy2
Num peaks: 21
39.02292652 12.03591976
41.00219107 1.553340311
41.03857658 5.630235238
43.01784114 1.733421058
43.05422664 2.208055212
59.04914126 1.615478434
65.00219107 1.603959161
67.01784114 4.52389547
69.0334912 1.871465565
83.01275576 1.449084188
85.02840582 4.315127435
111.0440559 1.397925057
125.0233204 3.166190019
127.0389705 1.435045457
133.0284058 1.591331117
135.0440559 1.94791187
137.0233204 10.84366878
149.0233204 5.018106604
151.0389705 5.451811479
153.0182351 9.590078943
167.0338851 2.312886953

Name: +ve in-silico MS/MS by CFM-ID for OYNVCZYCJBELMQ-RXMQYKEDSA-N
ID: OYNVCZYCJBELMQ-RXMQYKEDSA-N
Comment: Energy0
Num peaks: 6
41.03857658 2.192094957
59.04914126 3.851667134
149.0597059 2.105106032
151.075356 3.472520005
177.0546206 6.188668259
195.0651853 69.50544667

Name: +ve in-silico MS/MS by CFM-ID for OYNVCZYCJBELMQ-RXMQYKEDSA-N
ID: OYNVCZYCJBELMQ-RXMQYKEDSA-N
Comment: Energy1
Num peaks: 16
57.0334912 1.661242733
109.0284058 2.769450064
121.0284058 9.018591861
123.0440559 3.348191436
135.0076704 2.210520327
137.0233204 3.130345922
149.0233204 4.260574415
149.0597059 3.163103018
151.0389705 4.893954397
151.075356 2.467840798
165.0182351 2.1861233
165.0546206 2.71423174
167.0338851 10.53565719
167.0702706 9.279430778
177.0546206 4.747786131
195.0651853 13.81840812

Name: +ve in-silico MS/MS by CFM-ID for OYNVCZYCJBELMQ-RXMQYKEDSA-N
ID: OYNVCZYCJBELMQ-RXMQYKEDSA-N
Comment: Energy2
Num peaks: 31
25.00727645 1.388246495
27.02292652 1.11602308
39.02292652 17.64176435
41.03857658 8.3020483
43.05422664 5.613222802
44.99710569 1.138703727
45.0334912 1.186578108
51.02292652 2.613149774
53.03857658 1.276658669
57.0334912 2.198475698
59.04914126 1.343205975
63.02292652 1.32369269
67.01784114 2.013948639
69.0334912 2.311994943
71.04914126 0.9305423011
77.00219107 2.907732848
79.01784114 1.535842029
93.0334912 1.076317915
95.04914126 3.028192856
105.0334912 2.106168773
107.0491413 1.955038236
109.0284058 3.296782206
111.0440559 1.031409214
121.0284058 3.012393592
123.0440559 1.812810661
123.0804414 1.437211188
125.0597059 0.9637518126
133.0647913 1.813242078
135.0440559 1.14290847
149.0597059 1.343858498
151.0389705 1.294631405

Name: +ve in-silico MS/MS by CFM-ID for ODHPXVGFARBBSK-UHFFFAOYSA-N
ID: ODHPXVGFARBBSK-UHFFFAOYSA-N
Comment: Energy0
Num peaks: 6
137.0597059 3.616636338
151.075356 3.680231811
163.0389705 8.332891345
165.0546206 3.366045071
177.0546206 2.394618651
195.0651853 74.38928766

Name: +ve in-silico MS/MS by CFM-ID for ODHPXVGFARBBSK-UHFFFAOYSA-N
ID: ODHPXVGFARBBSK-UHFFFAOYSA-N
Comment: Energy1
Num peaks: 6
137.0597059 11.70084842
163.0389705 10.31860492
165.0546206 5.653791507
167.0702706 18.63636607
177.0546206 5.912153485
195.0651853 32.27863961

Name: +ve in-silico MS/MS by CFM-ID for ODHPXVGFARBBSK-UHFFFAOYSA-N
ID: ODHPXVGFARBBSK-UHFFFAOYSA-N
Comment: Energy2
Num peaks: 19
15.02292652 1.70463243
39.02292652 3.010664057
55.01784114 7.939329497
57.0334912 1.879322489
79.01784114 3.94515044
81.0334912 9.538506522
95.04914126 5.102875692
107.0127558 3.588469562
107.0491413 7.21302703
109.0284058 3.749261783
111.0440559 2.064539077
121.0647913 3.171928432
135.0440559 4.782586737
137.0597059 6.398024962
147.0440559 2.18560852
151.0389705 2.847314879
151.075356 3.63130489
163.0389705 5.153208141
179.0338851 3.063146491

Name: +ve in-silico MS/MS by CFM-ID for YINZUJVHTBWVFM-UHFFFAOYSA-N
ID: YINZUJVHTBWVFM-UHFFFAOYSA-N
Comment: Energy0
Num peaks: 6
189.0546206 1.185203591
203.0338851 2.006129392
205.0495352 7.25341101
207.0651853 2.152293879
217.0495352 3.049502856
235.0600999 80.22752361

Name: +ve in-silico MS/MS by CFM-ID for YINZUJVHTBWVFM-UHFFFAOYSA-N
ID: YINZUJVHTBWVFM-UHFFFAOYSA-N
Comment: Energy1
Num peaks: 7
189.0546206 5.367559264
203.0338851 3.671794837
205.0495352 5.00351243
207.0651853 8.082213695
209.0444498 4.63872305
217.0495352 7.90134406
235.0600999 45.93400717

Name: +ve in-silico MS/MS by CFM-ID for YINZUJVHTBWVFM-UHFFFAOYSA-N
ID: YINZUJVHTBWVFM-UHFFFAOYSA-N
Comment: Energy2
Num peaks: 25
39.02292652 1.401159108
79.01784114 2.503471282
107.0491413 1.373305818
119.0491413 1.733361719
123.0440559 2.374752003
133.0284058 2.234549773
135.0440559 2.522349878
145.0647913 6.287743978
151.0389705 2.665958705
159.0440559 5.361252247
161.0597059 8.020190474
163.075356 1.621102938
165.0546206 1.415502258
171.0440559 1.559336658
173.0597059 2.180674309
175.0389705 7.749148134
177.0546206 2.59784883
187.0389705 2.258232938
189.0546206 11.15413875
191.0338851 4.060711015
191.0702706 1.846844182
205.0495352 2.489169922
207.0651853 2.204321362
217.0495352 1.260145813
219.0287997 1.318200315

Name: +ve in-silico MS/MS by CFM-ID for QOVAQJFUUCNXQE-SCZZXKLOSA-N
ID: QOVAQJFUUCNXQE-SCZZXKLOSA-N
Comment: Energy0
Num peaks: 6
73.02840582 0.4021199781
151.0389705 0.5457499561
159.0440559 2.9119341
167.0702706 0.2715373716
177.0546206 28.67589054
195.0651853 63.24478896

Name: +ve in-silico MS/MS by CFM-ID for QOVAQJFUUCNXQE-SCZZXKLOSA-N
ID: QOVAQJFUUCNXQE-SCZZXKLOSA-N
Comment: Energy1
Num peaks: 16
53.00219107 1.609168686
55.01784114 2.403186917
57.0334912 2.677358824
71.01275576 1.97990353
73.02840582 4.724983062
75.04405588 5.396353392
121.0284058 8.728829524
123.0440559 6.574142541
135.0440559 1.550655255
147.0440559 2.462166768
149.0597059 4.048764511
159.0440559 2.942186251
165.0546206 4.602886647
167.0702706 6.281585941
177.0546206 11.99408894
195.0651853 13.01696532

Name: +ve in-silico MS/MS by CFM-ID for QOVAQJFUUCNXQE-SCZZXKLOSA-N
ID: QOVAQJFUUCNXQE-SCZZXKLOSA-N
Comment: Energy2
Num peaks: 29
39.02292652 2.338731106
41.00219107 5.186872892
41.03857658 1.433515149
43.01784114 1.038851311
53.00219107 2.054331116
55.01784114 4.075063398
57.0334912 2.03829659
65.03857658 2.629372535
73.02840582 1.218814706
83.01275576 1.488337569
93.0334912 1.522348504
95.04914126 2.368582989
99.08044139 1.262900171
105.0334912 2.566417964
107.0491413 1.956872056
117.0334912 1.50354673
119.0491413 1.581466415
121.0284058 4.385925011
123.0440559 3.054335605
133.0284058 2.4896205
135.0440559 2.804034329
145.0284058 2.198663965
147.0440559 3.169620371
149.0233204 1.252615791
149.0597059 7.275294345
153.0546206 0.994210429
159.0440559 8.908918651
177.0546206 5.77217665
179.0338851 1.509941308

Name: +ve in-silico MS/MS by CFM-ID for LNEPPGKBSBTFDF-GOZDTHDVSA-N
ID: LNEPPGKBSBTFDF-GOZDTHDVSA-N
Comment: Energy0
Num peaks: 10
41.03857658 3.479161863
63.02292652 9.137261359
65.03857658 14.01849448
67.05422664 3.352828729
133.0284058 3.881959463
135.0440559 5.034833539
149.0597059 5.558758845
159.0440559 2.90962519
177.0546206 14.04525222
195.0651853 19.00500351

Name: +ve in-silico MS/MS by CFM-ID for LNEPPGKBSBTFDF-GOZDTHDVSA-N
ID: LNEPPGKBSBTFDF-GOZDTHDVSA-N
Comment: Energy1
Num peaks: 24
25.00727645 0.8510190202
39.02292652 2.010116172
41.03857658 1.966312293
43.05422664 1.086032755
49.00727645 0.9825116605
51.02292652 1.191357539
53.00219107 1.501239476
63.02292652 6.257260889
65.00219107 1.146303871
65.03857658 36.23716049
67.01784114 0.9982728693
67.05422664 3.585064045
71.01275576 2.0463896
85.02840582 1.363614286
95.01275576 0.9133202977
108.9920203 1.246454941
133.0284058 3.107997555
135.0440559 2.799874586
147.0440559 1.279390813
149.0597059 3.534797475
151.075356 0.9266067477
159.0440559 1.035698644
177.0546206 2.644144281
195.0651853 1.712813341

Name: +ve in-silico MS/MS by CFM-ID for LNEPPGKBSBTFDF-GOZDTHDVSA-N
ID: LNEPPGKBSBTFDF-GOZDTHDVSA-N
Comment: Energy2
Num peaks: 22
25.00727645 3.711176275
39.02292652 8.022320269
41.03857658 6.479160038
43.05422664 1.817826213
49.00727645 3.738295748
51.02292652 5.727878619
53.00219107 0.8357417681
53.03857658 1.772279353
55.05422664 1.004486668
63.02292652 26.57289928
65.00219107 1.448536747
65.03857658 4.622323485
67.01784114 1.587935161
67.05422664 1.589273169
85.02840582 1.086007077
89.03857658 1.732105095
91.05422664 1.229314451
92.99710569 1.60301849
95.01275576 2.330653838
105.0698767 1.477671177
107.0127558 1.1795884
133.0284058 1.248230379

Name: +ve in-silico MS/MS by CFM-ID for FBSAITBEAPNWJG-UHFFFAOYSA-N
ID: FBSAITBEAPNWJG-UHFFFAOYSA-N
Comment: Energy0
Num peaks: 6
43.01784114 2.663413725
109.0284058 1.573069582
135.0440559 18.36579731
153.0546206 21.43485601
177.0546206 2.091619629
195.0651853 48.7882167

Name: +ve in-silico MS/MS by CFM-ID for FBSAITBEAPNWJG-UHFFFAOYSA-N
ID: FBSAITBEAPNWJG-UHFFFAOYSA-N
Comment: Energy1
Num peaks: 6
43.01784114 4.080911734
109.0284058 4.585827643
111.0440559 8.262780186
135.0440559 28.38972975
153.0546206 23.3244327
195.0651853 19.34587964

Name: +ve in-silico MS/MS by CFM-ID for FBSAITBEAPNWJG-UHFFFAOYSA-N
ID: FBSAITBEAPNWJG-UHFFFAOYSA-N
Comment: Energy2
Num peaks: 11
15.02292652 3.648476629
41.00219107 3.71215761
43.01784114 4.969008149
49.00727645 4.40922651
51.02292652 6.071961313
63.02292652 8.875154822
109.0284058 19.83478262
111.0440559 3.432541412
117.0334912 6.69330039
135.0440559 15.77224971
153.0546206 3.04736391

Name: +ve in-silico MS/MS by CFM-ID for XYMQOSYDJCMRBW-UHFFFAOYSA-N
ID: XYMQOSYDJCMRBW-UHFFFAOYSA-N
Comment: Energy0
Num peaks: 6
85.02840582 4.759986931
123.0440559 1.731355875
203.0338851 5.178524232
205.0495352 1.619181883
217.0495352 12.12846736
235.0600999 67.3603693

Name: +ve in-silico MS/MS by CFM-ID for XYMQOSYDJCMRBW-UHFFFAOYSA-N
ID: XYMQOSYDJCMRBW-UHFFFAOYSA-N
Comment: Energy1
Num peaks: 11
85.02840582 7.566853667
123.0440559 4.591370402
149.0233204 7.206833353
151.0389705 11.9559117
165.0546206 3.317997749
175.0389705 2.166003543
203.0338851 4.991984554
205.0495352 2.681911074
207.0651853 11.05540992
217.0495352 7.572007921
235.0600999 19.04665475

Name: +ve in-silico MS/MS by CFM-ID for XYMQOSYDJCMRBW-UHFFFAOYSA-N
ID: XYMQOSYDJCMRBW-UHFFFAOYSA-N
Comment: Energy2
Num peaks: 28
41.00219107 4.937938383
53.00219107 7.783112706
55.01784114 4.69622403
57.0334912 2.952728626
67.01784114 2.235815572
71.01275576 1.230702927
81.0334912 1.447347883
83.01275576 4.634601541
85.02840582 3.293680261
97.02840582 1.226540017
107.0491413 1.478520078
121.0284058 2.971175812
123.0440559 5.59211229
147.0076704 1.562704028
147.0440559 3.086414151
149.0233204 5.527657189
151.0389705 4.300406881
161.0233204 1.408665787
165.0182351 1.631543351
175.0389705 1.786444634
179.0338851 1.593931994
187.0389705 4.5337715
189.0546206 1.765655799
191.0338851 1.272002054
203.0338851 2.233960447
207.0651853 1.443554965
217.0495352 2.197553019
219.0287997 2.295967362

Name: +ve in-silico MS/MS by CFM-ID for FDAOUJHEWGCELW-QMMMGPOBSA-N
ID: FDAOUJHEWGCELW-QMMMGPOBSA-N
Comment: Energy0
Num peaks: 6
131.0491413 2.500571899
133.0647913 1.766328792
151.075356 1.874327766
159.0440559 1.728901807
177.0546206 40.31883822
195.0651853 39.62028465

Name: +ve in-silico MS/MS by CFM-ID for FDAOUJHEWGCELW-QMMMGPOBSA-N
ID: FDAOUJHEWGCELW-QMMMGPOBSA-N
Comment: Energy1
Num peaks: 13
39.02292652 1.960270979
55.01784114 2.643995006
95.04914126 2.201776526
121.0284058 2.524055228
131.0491413 1.873438432
133.0647913 1.99359356
145.0284058 2.142082253
149.0597059 2.735708008
159.0440559 5.271168187
163.0389705 2.069143331
167.0702706 4.508334848
177.0546206 36.1988296
195.0651853 13.94443334

Name: +ve in-silico MS/MS by CFM-ID for FDAOUJHEWGCELW-QMMMGPOBSA-N
ID: FDAOUJHEWGCELW-QMMMGPOBSA-N
Comment: Energy2
Num peaks: 30
25.00727645 1.208265123
27.02292652 1.713371351
31.01784114 1.236754698
39.02292652 4.057009767
41.03857658 1.082711851
45.0334912 1.196592598
53.00219107 2.873363079
55.01784114 4.272400848
57.0334912 1.872406794
65.03857658 1.115691461
67.01784114 1.145876809
79.01784114 2.057862527
95.04914126 2.785971621
105.0334912 2.344903906
107.0127558 1.283288017
107.0491413 5.877545736
109.0647913 1.268699203
117.0334912 1.520033908
119.0491413 3.834302333
121.0284058 3.834974717
123.0440559 2.269523273
131.0491413 6.439006571
133.0284058 1.304622861
133.0647913 9.894318291
135.0440559 2.314579056
147.0440559 1.171468495
149.0597059 2.078873647
151.0389705 1.910317534
159.0440559 3.211337014
177.0546206 2.845511529

Name: +ve in-silico MS/MS by CFM-ID for XGIARGRDHVLYGD-UHFFFAOYSA-N
ID: XGIARGRDHVLYGD-UHFFFAOYSA-N
Comment: Energy0
Num peaks: 6
43.01784114 3.785685023
121.0284058 3.150953733
135.0440559 23.2531294
153.0546206 5.264242226
177.0546206 7.954254927
195.0651853 43.74255238

Name: +ve in-silico MS/MS by CFM-ID for XGIARGRDHVLYGD-UHFFFAOYSA-N
ID: XGIARGRDHVLYGD-UHFFFAOYSA-N
Comment: Energy1
Num peaks: 8
43.01784114 2.685800705
101.0233204 1.947968171
117.0334912 8.247050433
121.0284058 2.786122398
135.0440559 40.21359142
153.0546206 7.606168862
177.0546206 5.479317753
195.0651853 11.85818292

Name: +ve in-silico MS/MS by CFM-ID for XGIARGRDHVLYGD-UHFFFAOYSA-N
ID: XGIARGRDHVLYGD-UHFFFAOYSA-N
Comment: Energy2
Num peaks: 21
15.02292652 2.236552699
25.00727645 1.805960659
41.00219107 3.573973246
43.01784114 5.260591896
55.01784114 1.840794312
57.0334912 1.568825198
59.01275576 1.66131646
63.02292652 3.615736161
65.03857658 3.955060033
73.02840582 1.566153231
77.00219107 6.870198626
79.01784114 3.554763026
89.00219107 1.224725593
91.01784114 2.696100689
93.0334912 6.004314714
95.04914126 3.413131917
105.0334912 6.743541725
107.0491413 5.95667173
117.0334912 5.682498702
121.0284058 4.886545285
135.0440559 6.942770743

Name: +ve in-silico MS/MS by CFM-ID for HPIFRXWPEZBFHJ-PSASIEDQSA-N
ID: HPIFRXWPEZBFHJ-PSASIEDQSA-N
Comment: Energy0
Num peaks: 6
73.02840582 0.5954068287
135.0440559 0.3727469053
151.0389705 0.4512577683
159.0440559 1.699417793
177.0546206 29.81475992
195.0651853 63.20620978

Name: +ve in-silico MS/MS by CFM-ID for HPIFRXWPEZBFHJ-PSASIEDQSA-N
ID: HPIFRXWPEZBFHJ-PSASIEDQSA-N
Comment: Energy1
Num peaks: 15
55.01784114 2.429061508
57.0334912 2.525133072
71.01275576 3.005064188
73.02840582 4.049465895
75.04405588 5.347970859
121.0284058 5.483962392
123.0440559 4.162558839
135.0440559 2.710205295
147.0440559 4.622518956
149.0597059 4.057738152
159.0440559 2.765764662
165.0546206 9.750305314
167.0702706 4.93205418
177.0546206 13.20525623
195.0651853 13.26894876

Name: +ve in-silico MS/MS by CFM-ID for HPIFRXWPEZBFHJ-PSASIEDQSA-N
ID: HPIFRXWPEZBFHJ-PSASIEDQSA-N
Comment: Energy2
Num peaks: 29
39.02292652 4.340943722
41.00219107 3.206985112
41.03857658 3.772472453
43.01784114 1.150744554
53.00219107 3.749356984
55.01784114 6.527036119
57.0334912 3.061841066
65.03857658 2.523106152
68.99710569 1.425730007
73.02840582 1.468787989
81.06987671 1.08854522
83.01275576 1.412667677
95.04914126 1.780870813
99.08044139 1.473284188
105.0334912 1.327382576
107.0491413 2.574627289
117.0334912 1.70863396
119.0491413 1.878287226
121.0284058 2.30772067
123.0440559 1.436399717
133.0284058 3.399639764
135.0440559 3.922476271
145.0284058 1.549014531
147.0440559 2.797935223
149.0233204 1.27237005
149.0597059 7.498279865
159.0440559 5.14526374
177.0546206 6.065230539
179.0338851 1.062601938

Name: +ve in-silico MS/MS by CFM-ID for QWXCQNBXZMDLSL-KQQUZDAGSA-N
ID: QWXCQNBXZMDLSL-KQQUZDAGSA-N
Comment: Energy0
Num peaks: 7
121.0284058 3.239224125
133.0284058 2.652888724
145.0284058 5.024783636
163.0389705 28.59092069
165.0546206 3.270941897
177.0546206 3.057743643
195.0651853 34.95165817

Name: +ve in-silico MS/MS by CFM-ID for QWXCQNBXZMDLSL-KQQUZDAGSA-N
ID: QWXCQNBXZMDLSL-KQQUZDAGSA-N
Comment: Energy1
Num peaks: 16
49.00727645 4.319031828
63.02292652 2.371218499
85.02840582 1.838563545
91.01784114 5.066128406
97.02840582 1.637086439
103.0178411 2.936508374
105.0334912 2.184844953
109.0284058 1.624742926
121.0284058 13.71207304
123.0440559 4.871076869
133.0284058 2.087744597
135.0440559 6.629212079
145.0284058 3.008537172
163.0389705 10.63552463
177.0546206 2.706200933
195.0651853 15.03281763

Name: +ve in-silico MS/MS by CFM-ID for QWXCQNBXZMDLSL-KQQUZDAGSA-N
ID: QWXCQNBXZMDLSL-KQQUZDAGSA-N
Comment: Energy2
Num peaks: 25
25.00727645 4.631898407
39.02292652 1.656116364
41.00219107 1.558352274
49.00727645 13.26728176
51.02292652 1.84034041
53.00219107 1.149427547
55.01784114 2.501832608
59.01275576 2.590092118
63.02292652 6.114329332
67.01784114 1.452099288
73.02840582 1.482283779
75.02292652 7.205893827
79.01784114 1.719217257
83.01275576 1.567457403
85.02840582 1.889449011
89.00219107 2.666125299
91.01784114 9.355404194
93.0334912 1.426990525
97.02840582 1.424751916
103.0178411 6.033870865
105.0334912 2.464312856
121.0284058 2.494534563
133.0284058 1.424593554
135.0440559 1.602712752
147.0440559 1.356014282

Name: +ve in-silico MS/MS by CFM-ID for NNADFONXCWKMRA-YFKPBYRVSA-N
ID: NNADFONXCWKMRA-YFKPBYRVSA-N
Comment: Energy0
Num peaks: 6
59.04914126 3.824040602
149.0597059 2.287262749
151.075356 3.762200496
167.0702706 1.354551217
177.0546206 4.584191299
195.0651853 73.66279254

Name: +ve in-silico MS/MS by CFM-ID for NNADFONXCWKMRA-YFKPBYRVSA-N
ID: NNADFONXCWKMRA-YFKPBYRVSA-N
Comment: Energy1
Num peaks: 14
109.0284058 1.975594725
121.0284058 9.360509075
123.0440559 3.361697059
135.0076704 6.344906945
137.0233204 3.994353131
149.0233204 4.377821375
149.0597059 3.50217873
151.0389705 4.734805691
151.075356 2.847215855
165.0182351 2.227397443
167.0338851 10.76450926
167.0702706 9.442504273
177.0546206 3.925852304
195.0651853 14.08666789

Name: +ve in-silico MS/MS by CFM-ID for NNADFONXCWKMRA-YFKPBYRVSA-N
ID: NNADFONXCWKMRA-YFKPBYRVSA-N
Comment: Energy2
Num peaks: 31
25.00727645 1.783378972
27.02292652 0.9961941966
39.02292652 7.069237093
41.03857658 5.130949067
43.05422664 4.219560033
44.99710569 1.345650315
45.0334912 1.448798563
51.02292652 2.191426945
57.0334912 2.637051626
59.04914126 2.470244744
63.02292652 1.013588294
65.03857658 5.862442919
89.03857658 1.919993242
91.05422664 2.035123632
93.0334912 2.206969311
93.06987671 0.9735646626
95.04914126 2.279517667
105.0334912 1.078692364
107.0491413 1.898101359
109.0284058 2.785986815
119.0491413 0.9500157943
121.0284058 5.932030333
123.0440559 3.784152241
133.0284058 1.278540978
133.0647913 1.943949477
135.0076704 1.387757385
135.0440559 1.937309269
147.0440559 1.031761023
149.0597059 2.112894194
151.0389705 1.714225271
151.075356 1.197432268

Name: +ve in-silico MS/MS by CFM-ID for SQBBOVROCFXYBN-UHFFFAOYSA-N
ID: SQBBOVROCFXYBN-UHFFFAOYSA-N
Comment: Energy0
Num peaks: 6
15.02292652 0.4198831572
161.0233204 0.3674002587
171.0440559 0.384554669
187.0389705 3.143476716
189.0546206 0.9384200766
217.0495352 93.7470322

Name: +ve in-silico MS/MS by CFM-ID for SQBBOVROCFXYBN-UHFFFAOYSA-N
ID: SQBBOVROCFXYBN-UHFFFAOYSA-N
Comment: Energy1
Num peaks: 6
55.01784114 7.336460288
157.0284058 5.770277623
171.0440559 6.232320414
187.0389705 9.35834309
189.0546206 33.9730255
217.0495352 18.58812015

Name: +ve in-silico MS/MS by CFM-ID for SQBBOVROCFXYBN-UHFFFAOYSA-N
ID: SQBBOVROCFXYBN-UHFFFAOYSA-N
Comment: Energy2
Num peaks: 13
93.0334912 5.023095629
105.0334912 1.909235284
117.0334912 5.696238507
119.0491413 5.580782844
141.0334912 12.06241262
143.0491413 5.395357073
145.0284058 28.55901934
147.0440559 5.427572068
159.0440559 1.977263664
161.0233204 1.99825006
171.0440559 2.818978048
173.0597059 2.433462645
187.0389705 1.844280367

Name: +ve in-silico MS/MS by CFM-ID for PGJQPLVEUVHSFQ-UHFFFAOYSA-N
ID: PGJQPLVEUVHSFQ-UHFFFAOYSA-N
Comment: Energy0
Num peaks: 6
43.01784114 2.252246596
121.0284058 1.676139839
135.0440559 16.74983004
153.0546206 18.15541696
163.0389705 12.94069977
195.0651853 37.10810223

Name: +ve in-silico MS/MS by CFM-ID for PGJQPLVEUVHSFQ-UHFFFAOYSA-N
ID: PGJQPLVEUVHSFQ-UHFFFAOYSA-N
Comment: Energy1
Num peaks: 6
105.0334912 4.356052941
121.0284058 5.018271328
135.0440559 36.95161377
153.0546206 17.50540735
163.0389705 8.605942785
195.0651853 9.862599456

Name: +ve in-silico MS/MS by CFM-ID for PGJQPLVEUVHSFQ-UHFFFAOYSA-N
ID: PGJQPLVEUVHSFQ-UHFFFAOYSA-N
Comment: Energy2
Num peaks: 17
15.02292652 1.792683862
41.00219107 1.704412019
43.01784114 3.685040706
49.00727645 3.476475982
51.02292652 3.387454546
63.02292652 9.94474553
79.01784114 3.217373144
95.04914126 6.294654487
105.0334912 5.507087913
107.0491413 1.556492047
109.0284058 3.410161892
117.0334912 3.038461912
121.0284058 13.36228575
123.0440559 2.539427035
125.0597059 1.869169243
135.0440559 13.86171657
153.0546206 1.941627402

Name: +ve in-silico MS/MS by CFM-ID for OSRBGUCAZNZFMF-UHFFFAOYSA-N
ID: OSRBGUCAZNZFMF-UHFFFAOYSA-N
Comment: Energy0
Num peaks: 6
135.0440559 13.3986164
149.0597059 9.904650715
151.075356 3.237697828
153.0546206 14.7851742
177.0546206 13.58642524
195.0651853 33.46867855

Name: +ve in-silico MS/MS by CFM-ID for OSRBGUCAZNZFMF-UHFFFAOYSA-N
ID: OSRBGUCAZNZFMF-UHFFFAOYSA-N
Comment: Energy1
Num peaks: 8
91.05422664 3.728842755
107.0491413 4.458052939
117.0334912 6.977530346
135.0440559 24.4225045
149.0597059 11.992622
153.0546206 11.50925465
177.0546206 12.32129597
195.0651853 7.046632332

Name: +ve in-silico MS/MS by CFM-ID for OSRBGUCAZNZFMF-UHFFFAOYSA-N
ID: OSRBGUCAZNZFMF-UHFFFAOYSA-N
Comment: Energy2
Num peaks: 16
15.02292652 1.61865379
25.00727645 1.55053909
39.02292652 2.940680842
43.01784114 3.768600039
49.00727645 2.72270749
51.02292652 1.54211448
63.02292652 7.745723893
65.03857658 9.824376457
67.05422664 1.664411553
75.02292652 2.753690188
91.05422664 5.443524708
107.0491413 6.256212859
109.0284058 1.648560974
117.0334912 5.108452386
135.0440559 22.44816607
153.0546206 3.276115407

Name: +ve in-silico MS/MS by CFM-ID for ONWPLBKWMAUFGZ-UHFFFAOYSA-N
ID: ONWPLBKWMAUFGZ-UHFFFAOYSA-N
Comment: Energy0
Num peaks: 6
43.01784114 2.243316094
121.0284058 1.716660241
135.0440559 17.69652317
153.0546206 17.85834909
163.0389705 12.75346131
195.0651853 36.1747389

Name: +ve in-silico MS/MS by CFM-ID for ONWPLBKWMAUFGZ-UHFFFAOYSA-N
ID: ONWPLBKWMAUFGZ-UHFFFAOYSA-N
Comment: Energy1
Num peaks: 6
105.0334912 4.387845932
121.0284058 4.997580414
135.0440559 35.17206169
153.0546206 17.48617278
163.0389705 8.774384464
195.0651853 9.939710556

Name: +ve in-silico MS/MS by CFM-ID for ONWPLBKWMAUFGZ-UHFFFAOYSA-N
ID: ONWPLBKWMAUFGZ-UHFFFAOYSA-N
Comment: Energy2
Num peaks: 18
15.02292652 1.838113502
41.00219107 1.993839692
43.01784114 4.575014639
49.00727645 6.951773618
51.02292652 7.800855587
53.03857658 2.711707555
63.02292652 7.109313561
79.01784114 2.105650428
95.04914126 3.316292245
105.0334912 5.518202602
107.0127558 1.87012114
109.0284058 2.333094596
117.0334912 1.557148213
119.0491413 1.565754428
121.0284058 13.39725764
123.0440559 1.770236114
135.0440559 12.34554622
153.0546206 2.018084677

Name: +ve in-silico MS/MS by CFM-ID for HPIFRXWPEZBFHJ-SCZZXKLOSA-N
ID: HPIFRXWPEZBFHJ-SCZZXKLOSA-N
Comment: Energy0
Num peaks: 6
73.02840582 0.5954068287
135.0440559 0.3727469053
151.0389705 0.4512577683
159.0440559 1.699417793
177.0546206 29.81475992
195.0651853 63.20620978

Name: +ve in-silico MS/MS by CFM-ID for HPIFRXWPEZBFHJ-SCZZXKLOSA-N
ID: HPIFRXWPEZBFHJ-SCZZXKLOSA-N
Comment: Energy1
Num peaks: 15
55.01784114 2.429061508
57.0334912 2.525133072
71.01275576 3.005064188
73.02840582 4.049465895
75.04405588 5.347970859
121.0284058 5.483962392
123.0440559 4.162558839
135.0440559 2.710205295
147.0440559 4.622518956
149.0597059 4.057738152
159.0440559 2.765764662
165.0546206 9.750305314
167.0702706 4.93205418
177.0546206 13.20525623
195.0651853 13.26894876

Name: +ve in-silico MS/MS by CFM-ID for HPIFRXWPEZBFHJ-SCZZXKLOSA-N
ID: HPIFRXWPEZBFHJ-SCZZXKLOSA-N
Comment: Energy2
Num peaks: 29
39.02292652 4.340943722
41.00219107 3.206985112
41.03857658 3.772472453
43.01784114 1.150744554
53.00219107 3.749356984
55.01784114 6.527036119
57.0334912 3.061841066
65.03857658 2.523106152
68.99710569 1.425730007
73.02840582 1.468787989
81.06987671 1.08854522
83.01275576 1.412667677
95.04914126 1.780870813
99.08044139 1.473284188
105.0334912 1.327382576
107.0491413 2.574627289
117.0334912 1.70863396
119.0491413 1.878287226
121.0284058 2.30772067
123.0440559 1.436399717
133.0284058 3.399639764
135.0440559 3.922476271
145.0284058 1.549014531
147.0440559 2.797935223
149.0233204 1.27237005
149.0597059 7.498279865
159.0440559 5.14526374
177.0546206 6.065230539
179.0338851 1.062601938

Name: +ve in-silico MS/MS by CFM-ID for JLBYWHRVEFWQPC-UHFFFAOYSA-N
ID: JLBYWHRVEFWQPC-UHFFFAOYSA-N
Comment: Energy0
Num peaks: 6
139.0389705 0.7116164761
163.0389705 2.998949663
165.0546206 6.529856646
167.0702706 1.703473833
179.0338851 1.213502315
195.0651853 82.96767503

Name: +ve in-silico MS/MS by CFM-ID for JLBYWHRVEFWQPC-UHFFFAOYSA-N
ID: JLBYWHRVEFWQPC-UHFFFAOYSA-N
Comment: Energy1
Num peaks: 7
83.01275576 2.180908142
151.0389705 2.442010132
163.0389705 7.048343603
165.0546206 11.2843243
167.0702706 5.661703246
179.0338851 2.83293937
195.0651853 49.78210791

Name: +ve in-silico MS/MS by CFM-ID for JLBYWHRVEFWQPC-UHFFFAOYSA-N
ID: JLBYWHRVEFWQPC-UHFFFAOYSA-N
Comment: Energy2
Num peaks: 22
15.02292652 1.434054554
41.00219107 1.681428162
53.00219107 6.096095427
55.01784114 8.149520009
57.0334912 1.760500398
79.01784114 7.183984712
81.0334912 3.950471004
107.0127558 4.601153514
109.0284058 8.467710657
111.0440559 3.171736582
119.0127558 1.947738239
121.0284058 2.594211958
127.0389705 1.685267795
133.0284058 1.871255904
135.0440559 3.902252334
137.0597059 1.243548585
139.0389705 1.532582375
149.0233204 5.857577368
151.0389705 5.089118538
163.0389705 1.926931488
165.0546206 3.99255372
179.0338851 2.835784336

Name: +ve in-silico MS/MS by CFM-ID for OBCUSTCTKLTMBX-VIFPVBQESA-N
ID: OBCUSTCTKLTMBX-VIFPVBQESA-N
Comment: Energy0
Num peaks: 6
105.0334912 3.070362608
117.0334912 3.865869807
135.0440559 10.68480419
153.0546206 13.63634678
177.0546206 20.9769655
195.0651853 35.61539801

Name: +ve in-silico MS/MS by CFM-ID for OBCUSTCTKLTMBX-VIFPVBQESA-N
ID: OBCUSTCTKLTMBX-VIFPVBQESA-N
Comment: Energy1
Num peaks: 8
43.01784114 3.635497676
105.0334912 8.165685544
107.0491413 3.3983271
135.0440559 7.191911889
149.0597059 23.90745277
153.0546206 10.89453061
177.0546206 15.71921447
195.0651853 9.101821417

Name: +ve in-silico MS/MS by CFM-ID for OBCUSTCTKLTMBX-VIFPVBQESA-N
ID: OBCUSTCTKLTMBX-VIFPVBQESA-N
Comment: Energy2
Num peaks: 14
25.00727645 1.545286096
41.00219107 1.680067829
43.01784114 3.774195294
49.00727645 3.430937014
51.02292652 1.975075189
63.02292652 2.385398488
65.03857658 1.550592535
79.05422664 13.98213932
91.05422664 12.8343427
105.0334912 11.51583392
107.0491413 3.243701266
117.0334912 8.170851421
135.0440559 12.50152797
153.0546206 2.539930781

Name: +ve in-silico MS/MS by CFM-ID for NCVGIWMSTWRQMB-HYYFJVDXSA-N
ID: NCVGIWMSTWRQMB-HYYFJVDXSA-N
Comment: Energy0
Num peaks: 11
75.00767038 1.360399601
105.0334912 0.904966373
117.0334912 1.484203294
119.0491413 3.526834528
131.0491413 3.453382229
147.0440559 1.631835322
149.0597059 11.14269769
159.0440559 8.780541287
163.0389705 1.722149103
177.0546206 25.66274941
195.0651853 20.62289478

Name: +ve in-silico MS/MS by CFM-ID for NCVGIWMSTWRQMB-HYYFJVDXSA-N
ID: NCVGIWMSTWRQMB-HYYFJVDXSA-N
Comment: Energy1
Num peaks: 31
39.02292652 0.8582439119
43.01784114 0.9069007906
49.00727645 1.109755537
53.00219107 1.119168446
55.01784114 1.71156438
65.00219107 0.9633923254
67.01784114 1.451722857
73.00727645 0.9718558284
75.02292652 1.120911244
77.00219107 0.8912117572
79.01784114 1.687591043
87.02292652 1.652500571
89.00219107 2.170152237
89.03857658 0.8922705752
91.01784114 1.515796165
93.0334912 1.370805824
99.00767038 1.085329641
101.0385766 1.997537778
103.0178411 1.607867389
105.0334912 3.640257152
117.0334912 1.377022297
119.0491413 7.295249485
121.0647913 0.8803586133
131.0491413 4.525889129
133.0647913 1.108218984
147.0440559 0.8597026347
149.0597059 8.588275544
151.075356 0.8616114231
159.0440559 6.702225217
177.0546206 9.06412555
195.0651853 4.285543674

Name: +ve in-silico MS/MS by CFM-ID for NCVGIWMSTWRQMB-HYYFJVDXSA-N
ID: NCVGIWMSTWRQMB-HYYFJVDXSA-N
Comment: Energy2
Num peaks: 31
39.02292652 4.238497108
41.03857658 1.506938218
43.01784114 1.926163251
49.00727645 5.112561879
51.02292652 3.930729429
53.00219107 2.854309704
53.03857658 1.407211223
55.01784114 3.725085526
57.0334912 1.623533585
63.02292652 4.110843756
65.00219107 2.497415442
65.03857658 1.465477473
67.01784114 2.611034685
69.0334912 0.8786243367
73.00727645 2.966459086
75.02292652 5.264676261
77.00219107 1.695242889
77.03857658 2.58598596
79.01784114 1.914138403
87.02292652 4.461218682
89.00219107 1.084174474
89.03857658 3.821859052
91.01784114 0.912165508
93.0334912 1.076025408
101.0385766 1.562476653
103.0542266 1.596146485
105.0334912 1.519847359
117.0334912 1.876423716
119.0491413 1.045969203
131.0491413 2.323714089
133.0647913 1.127934341

Name: +ve in-silico MS/MS by CFM-ID for MAEVSPLUELJOMM-HWKANZROSA-N
ID: MAEVSPLUELJOMM-HWKANZROSA-N
Comment: Energy0
Num peaks: 6
121.0284058 8.967859096
145.0284058 5.342410326
163.0389705 31.30342863
165.0546206 3.324552885
177.0546206 4.843859434
195.0651853 31.3541974

Name: +ve in-silico MS/MS by CFM-ID for MAEVSPLUELJOMM-HWKANZROSA-N
ID: MAEVSPLUELJOMM-HWKANZROSA-N
Comment: Energy1
Num peaks: 14
53.00219107 1.840736046
55.01784114 1.147749952
85.02840582 3.454993489
105.0334912 1.172483124
111.0440559 2.277262533
121.0284058 19.20292219
123.0440559 7.508298181
135.0440559 8.638213391
145.0284058 3.891782909
163.0389705 11.64480825
165.0546206 1.937722861
167.0702706 2.260640834
177.0546206 4.034637076
195.0651853 12.08532303

Name: +ve in-silico MS/MS by CFM-ID for MAEVSPLUELJOMM-HWKANZROSA-N
ID: MAEVSPLUELJOMM-HWKANZROSA-N
Comment: Energy2
Num peaks: 29
25.00727645 3.206473989
39.02292652 1.598569623
41.00219107 2.814569766
49.00727645 1.519697032
53.00219107 3.057893069
53.03857658 2.307044742
55.01784114 2.49363857
59.01275576 1.180654906
67.01784114 3.322676308
69.0334912 1.826031025
77.00219107 1.979541907
79.01784114 3.701794854
81.0334912 0.9783876523
91.01784114 1.651040663
93.0334912 4.960883148
95.04914126 1.854636692
105.0334912 7.734525944
107.0491413 1.657946063
117.0334912 3.003608935
119.0491413 0.9167149363
121.0284058 13.45744144
123.0440559 2.941425495
133.0284058 1.627030519
135.0440559 4.420774673
145.0284058 1.758545107
147.0440559 1.365171511
149.0597059 1.254421668
153.0546206 1.027718823
163.0389705 1.140146368

Name: +ve in-silico MS/MS by CFM-ID for BQWDCZPSFPXRCB-FIRGSJFUSA-N
ID: BQWDCZPSFPXRCB-FIRGSJFUSA-N
Comment: Energy0
Num peaks: 6
109.0284058 1.274002279
133.0284058 2.626586054
135.0440559 1.507719538
159.0440559 1.039922868
177.0546206 10.36585627
195.0651853 70.81531728

Name: +ve in-silico MS/MS by CFM-ID for BQWDCZPSFPXRCB-FIRGSJFUSA-N
ID: BQWDCZPSFPXRCB-FIRGSJFUSA-N
Comment: Energy1
Num peaks: 26
41.00219107 1.264747751
43.01784114 2.091363033
45.0334912 2.885165843
47.04914126 1.167798534
49.00727645 1.665582684
55.01784114 1.389144102
73.02840582 3.012639415
91.01784114 1.806877375
92.99710569 1.507431862
95.01275576 1.164974166
97.02840582 1.594302462
103.0178411 2.97973326
105.0334912 2.17471701
107.0127558 2.138648585
109.0284058 3.433739531
115.0178411 1.5517886
117.0334912 1.263525954
119.0491413 1.172392576
121.0284058 4.504337583
123.0440559 2.332365045
133.0284058 4.100174697
135.0440559 4.762980576
139.075356 1.272793835
159.0440559 3.80237404
177.0546206 9.030249929
195.0651853 16.04300357

Name: +ve in-silico MS/MS by CFM-ID for BQWDCZPSFPXRCB-FIRGSJFUSA-N
ID: BQWDCZPSFPXRCB-FIRGSJFUSA-N
Comment: Energy2
Num peaks: 31
39.02292652 3.848880985
43.01784114 1.344267298
49.00727645 6.101775511
51.02292652 4.666871667
55.01784114 2.383662601
63.02292652 1.193447468
65.00219107 3.572377938
67.01784114 3.379670972
79.01784114 3.774604577
80.99710569 1.925713037
85.02840582 1.161320794
89.00219107 3.094387927
91.01784114 4.074657286
92.99710569 2.799361498
93.0334912 2.294096577
95.01275576 1.629205089
97.02840582 1.659298118
103.0178411 2.580773096
104.9971057 1.444851072
105.0334912 1.714898221
107.0127558 2.479790041
109.0284058 2.422532516
117.0334912 2.182366642
119.0491413 2.098979651
121.0284058 2.441889812
133.0284058 2.64808362
135.0440559 3.330193285
147.0440559 1.228158187
149.0597059 1.131859991
159.0440559 1.691686618
177.0546206 1.425675659

Name: +ve in-silico MS/MS by CFM-ID for QJSBDHNFEOLVCI-ZETCQYMHSA-N
ID: QJSBDHNFEOLVCI-ZETCQYMHSA-N
Comment: Energy0
Num peaks: 6
147.0440559 0.9909652904
149.0597059 1.986697884
151.075356 3.575340393
167.0702706 1.590757093
177.0546206 6.011314179
195.0651853 78.57794109

Name: +ve in-silico MS/MS by CFM-ID for QJSBDHNFEOLVCI-ZETCQYMHSA-N
ID: QJSBDHNFEOLVCI-ZETCQYMHSA-N
Comment: Energy1
Num peaks: 15
39.02292652 3.781791392
41.03857658 4.58994133
43.05422664 1.858674047
109.0284058 5.372472998
111.0440559 2.140924139
135.0076704 2.971886381
137.0233204 3.637640728
139.0389705 2.040537411
149.0597059 1.891019115
151.075356 3.08201681
165.0182351 1.711130763
165.0546206 2.328299118
167.0702706 10.1141152
177.0546206 7.471851701
195.0651853 27.90150236

Name: +ve in-silico MS/MS by CFM-ID for QJSBDHNFEOLVCI-ZETCQYMHSA-N
ID: QJSBDHNFEOLVCI-ZETCQYMHSA-N
Comment: Energy2
Num peaks: 22
27.02292652 0.9800404227
39.02292652 24.29406612
41.03857658 9.693990451
43.05422664 15.09569476
51.02292652 2.464821575
53.00219107 1.177453894
53.03857658 1.043797673
55.01784114 1.505892027
59.04914126 1.473992263
63.02292652 1.480201662
67.01784114 2.386822145
71.04914126 0.9016006688
81.0334912 1.295888144
105.0334912 1.024679972
109.0284058 4.772821935
111.0440559 1.18278373
121.0284058 2.085176698
123.0804414 1.269789365
131.0491413 1.556546214
133.0647913 2.260102506
137.0233204 1.255843069
177.0546206 1.086964692

Name: +ve in-silico MS/MS by CFM-ID for JDGOEFZZYBWLFE-UHFFFAOYSA-N
ID: JDGOEFZZYBWLFE-UHFFFAOYSA-N
Comment: Energy0
Num peaks: 6
31.01784114 0.4489001634
173.0597059 4.312891666
187.0389705 1.402812243
189.0546206 1.032822651
199.0389705 0.4852881221
217.0495352 91.10276276

Name: +ve in-silico MS/MS by CFM-ID for JDGOEFZZYBWLFE-UHFFFAOYSA-N
ID: JDGOEFZZYBWLFE-UHFFFAOYSA-N
Comment: Energy1
Num peaks: 6
161.0597059 2.028018562
171.0440559 1.695180846
173.0597059 6.280875957
187.0389705 7.665039645
189.0546206 26.11513998
217.0495352 43.99270116

Name: +ve in-silico MS/MS by CFM-ID for JDGOEFZZYBWLFE-UHFFFAOYSA-N
ID: JDGOEFZZYBWLFE-UHFFFAOYSA-N
Comment: Energy2
Num peaks: 16
39.02292652 2.764732198
53.00219107 2.41335095
65.00219107 2.705991349
107.0491413 2.206950767
117.0334912 2.301179341
131.0491413 14.81089694
145.0284058 3.24897114
145.0647913 11.54255649
157.0284058 4.362232907
159.0440559 1.85109552
161.0597059 2.758020962
171.0440559 4.110186748
173.0233204 1.756637782
173.0597059 16.5064249
187.0389705 3.927750308
189.0546206 4.282404033

Name: +ve in-silico MS/MS by CFM-ID for FBLNSQMYGLIFII-UHFFFAOYSA-N
ID: FBLNSQMYGLIFII-UHFFFAOYSA-N
Comment: Energy0
Num peaks: 6
107.0491413 3.915644715
135.0440559 9.303161338
149.0597059 8.5269198
159.0440559 6.750795635
177.0546206 24.62742233
195.0651853 30.82285734

Name: +ve in-silico MS/MS by CFM-ID for FBLNSQMYGLIFII-UHFFFAOYSA-N
ID: FBLNSQMYGLIFII-UHFFFAOYSA-N
Comment: Energy1
Num peaks: 10
59.01275576 3.606019293
107.0491413 6.295787676
109.0647913 1.878667163
131.0491413 4.793869642
135.0440559 14.85888391
149.0597059 21.68051907
151.075356 4.301320123
159.0440559 4.623850308
177.0546206 10.71130684
195.0651853 7.27446662

Name: +ve in-silico MS/MS by CFM-ID for FBLNSQMYGLIFII-UHFFFAOYSA-N
ID: FBLNSQMYGLIFII-UHFFFAOYSA-N
Comment: Energy2
Num peaks: 22
15.02292652 1.486598845
41.00219107 9.473395583
43.01784114 3.602416437
49.00727645 1.697648504
51.02292652 2.940341295
59.01275576 8.315372781
63.02292652 8.091230715
65.03857658 1.900722382
79.01784114 1.790549066
79.05422664 1.816933774
81.0334912 3.115182538
89.00219107 1.856798143
91.01784114 3.082220205
93.0334912 1.678809387
105.0334912 4.49113413
107.0491413 10.74977334
119.0491413 1.895424511
131.0491413 1.681203919
133.0647913 3.089272435
135.0440559 4.192009385
147.0440559 1.50894135
149.0597059 1.587410136

Name: +ve in-silico MS/MS by CFM-ID for QCZFQWATVFWNJO-RMKNXTFCSA-N
ID: QCZFQWATVFWNJO-RMKNXTFCSA-N
Comment: Energy0
Num peaks: 6
105.0334912 26.03622858
107.0491413 5.537343544
109.0647913 7.701623638
163.0389705 11.00412055
177.0546206 4.261147674
195.0651853 31.65450378

Name: +ve in-silico MS/MS by CFM-ID for QCZFQWATVFWNJO-RMKNXTFCSA-N
ID: QCZFQWATVFWNJO-RMKNXTFCSA-N
Comment: Energy1
Num peaks: 9
101.0233204 1.764169621
105.0334912 28.12509353
107.0491413 16.44443696
109.0647913 3.121765141
117.0334912 1.4574876
135.0440559 8.611194607
163.0389705 7.589090905
177.0546206 3.096597321
195.0651853 10.58602727

Name: +ve in-silico MS/MS by CFM-ID for QCZFQWATVFWNJO-RMKNXTFCSA-N
ID: QCZFQWATVFWNJO-RMKNXTFCSA-N
Comment: Energy2
Num peaks: 18
29.00219107 1.225744824
49.00727645 1.149563299
51.02292652 0.8897927615
53.03857658 1.165070241
59.01275576 3.48147673
63.02292652 1.241170619
65.03857658 2.545701813
75.02292652 4.545384702
77.03857658 10.53269532
79.01784114 2.411154819
79.05422664 4.915439989
91.05422664 3.196755548
105.0334912 25.47106888
107.0491413 8.078312279
109.0647913 2.365963358
117.0334912 3.906940966
133.0284058 0.9423075266
135.0440559 2.568760398

Name: +ve in-silico MS/MS by CFM-ID for SPSQJQKIAFEDOF-UHFFFAOYSA-N
ID: SPSQJQKIAFEDOF-UHFFFAOYSA-N
Comment: Energy0
Num peaks: 6
191.0338851 2.208397894
193.0495352 2.21515007
209.0444498 0.8183277316
217.0495352 16.03777667
219.0287997 3.466720067
235.0600999 69.06747169

Name: +ve in-silico MS/MS by CFM-ID for SPSQJQKIAFEDOF-UHFFFAOYSA-N
ID: SPSQJQKIAFEDOF-UHFFFAOYSA-N
Comment: Energy1
Num peaks: 10
189.0546206 4.953118755
191.0338851 3.464945726
193.0495352 4.109923132
199.0389705 2.405360798
203.0338851 2.331965313
205.0495352 4.760626129
207.0651853 12.97188035
217.0495352 15.46713275
219.0287997 2.066885432
235.0600999 28.26990999

Name: +ve in-silico MS/MS by CFM-ID for SPSQJQKIAFEDOF-UHFFFAOYSA-N
ID: SPSQJQKIAFEDOF-UHFFFAOYSA-N
Comment: Energy2
Num peaks: 31
41.00219107 1.30085363
43.01784114 1.823823137
93.0334912 1.306863472
121.0284058 5.903907912
123.0440559 1.656380034
137.0233204 1.912770656
145.0284058 1.206967656
147.0440559 1.86082157
149.0233204 1.889113273
149.0597059 1.115119848
161.0233204 2.883265685
161.0597059 1.409040312
163.0389705 2.204524929
163.075356 2.163338632
165.0182351 2.147016017
165.0546206 1.271569885
171.0440559 2.933386349
173.0233204 1.225740382
173.0597059 5.540334067
175.0389705 3.68384126
185.0233204 1.209129612
187.0389705 1.634479316
189.0182351 1.462553755
189.0546206 5.789937746
191.0338851 4.612876263
191.0702706 1.195791432
199.0389705 5.826420514
201.0182351 1.813716892
207.0651853 1.129565772
217.0495352 4.211926917
219.0287997 1.820901979

Name: +ve in-silico MS/MS by CFM-ID for BUCANRHPLQVXCB-UHFFFAOYSA-N
ID: BUCANRHPLQVXCB-UHFFFAOYSA-N
Comment: Energy0
Num peaks: 8
135.0440559 4.217012466
159.0440559 36.51219046
161.0597059 7.533421052
163.075356 3.06932564
189.0546206 4.495466318
191.0702706 3.387208633
205.0495352 2.780841925
235.0600999 20.31282341

Name: +ve in-silico MS/MS by CFM-ID for BUCANRHPLQVXCB-UHFFFAOYSA-N
ID: BUCANRHPLQVXCB-UHFFFAOYSA-N
Comment: Energy1
Num peaks: 16
107.0491413 2.65352493
113.0233204 3.241572326
119.0491413 2.538993137
133.0647913 5.656882514
135.0440559 9.397663559
147.0440559 2.175675407
149.0597059 6.579433146
159.0440559 9.799569698
161.0597059 6.712796148
163.075356 13.7110691
189.0546206 2.30683501
191.0702706 2.028080969
205.0495352 2.299324219
207.0651853 3.542448996
217.0495352 2.207421459
235.0600999 6.096861568

Name: +ve in-silico MS/MS by CFM-ID for BUCANRHPLQVXCB-UHFFFAOYSA-N
ID: BUCANRHPLQVXCB-UHFFFAOYSA-N
Comment: Energy2
Num peaks: 31
39.02292652 3.83627364
41.03857658 1.829465049
49.00727645 3.171424421
51.02292652 1.301499526
53.00219107 1.352224355
55.01784114 1.67325358
63.02292652 2.121675561
69.0334912 2.716975178
75.02292652 1.017170348
89.03857658 1.034636087
91.05422664 2.571549957
101.0385766 2.732804174
105.0334912 2.578259187
107.0491413 1.671400989
115.0542266 8.067940541
117.0334912 1.905546606
117.0698767 1.825001004
129.0334912 1.840070663
131.0491413 6.331866631
133.0647913 2.217633462
135.0440559 3.734474356
137.0597059 1.884769827
145.0284058 1.09774761
145.0647913 2.07574238
147.0440559 1.203805276
159.0440559 3.412692526
161.0597059 6.421362274
163.075356 1.310205078
189.0546206 2.388178835
203.0338851 1.041969091
205.0495352 1.613077685

Name: +ve in-silico MS/MS by CFM-ID for ACUGOKQSBBMKIL-SPQRFVMMSA-N
ID: ACUGOKQSBBMKIL-SPQRFVMMSA-N
Comment: Energy0
Num peaks: 10
43.01784114 2.874283972
67.01784114 1.666009411
151.0389705 3.000757383
157.0284058 1.906459081
173.0233204 10.95557675
175.0389705 34.64916476
181.0495352 1.662676763
193.0495352 2.720944081
217.0495352 4.187345245
235.0600999 16.69417583

Name: +ve in-silico MS/MS by CFM-ID for ACUGOKQSBBMKIL-SPQRFVMMSA-N
ID: ACUGOKQSBBMKIL-SPQRFVMMSA-N
Comment: Energy1
Num peaks: 23
25.00727645 1.215782569
39.02292652 1.590341551
43.01784114 1.942005821
55.01784114 1.643885201
65.00219107 3.030910218
67.01784114 7.170294998
107.0127558 2.972234095
109.0284058 2.125733703
115.0178411 2.359565633
129.0334912 1.471382444
131.0491413 2.063380849
133.0284058 3.05743254
147.0440559 2.077328672
149.0233204 2.132580931
151.0389705 1.178727451
157.0284058 4.909456554
163.0389705 2.297971632
173.0233204 2.584128213
175.0389705 24.62736355
193.0495352 2.15835862
207.0651853 1.484504312
217.0495352 4.02379162
235.0600999 2.894376553

Name: +ve in-silico MS/MS by CFM-ID for ACUGOKQSBBMKIL-SPQRFVMMSA-N
ID: ACUGOKQSBBMKIL-SPQRFVMMSA-N
Comment: Energy2
Num peaks: 26
15.02292652 1.292113827
25.00727645 1.734245114
39.02292652 2.81618889
41.00219107 2.025957327
43.01784114 7.538252063
53.00219107 1.323252534
55.01784114 4.556565663
57.0334912 1.343225609
65.00219107 7.783411412
67.01784114 6.312519665
69.0334912 1.560353603
89.00219107 1.273857065
91.01784114 1.803026925
105.0334912 2.411423598
107.0127558 5.659236616
109.0284058 2.05683605
115.0178411 4.10621872
119.0127558 1.831929201
121.0284058 3.778221873
129.0334912 2.36077551
131.0491413 3.316619341
133.0284058 3.309365204
149.0233204 1.523452269
157.0284058 2.698703135
173.0233204 2.844610034
175.0389705 3.415366223

Name: +ve in-silico MS/MS by CFM-ID for OXMQYBQLAILBAF-UHFFFAOYSA-N
ID: OXMQYBQLAILBAF-UHFFFAOYSA-N
Comment: Energy0
Num peaks: 6
137.0597059 3.577069053
149.0597059 1.992088524
151.075356 3.61326678
165.0546206 1.156140243
177.0546206 5.818739164
195.0651853 75.27897632

Name: +ve in-silico MS/MS by CFM-ID for OXMQYBQLAILBAF-UHFFFAOYSA-N
ID: OXMQYBQLAILBAF-UHFFFAOYSA-N
Comment: Energy1
Num peaks: 10
135.0440559 4.178357469
137.0597059 9.037420599
147.0440559 2.414629479
149.0597059 3.430927834
151.075356 4.006980457
163.0389705 1.928872053
165.0546206 5.121428098
167.0702706 16.37486617
177.0546206 7.730277441
195.0651853 27.20045146

Name: +ve in-silico MS/MS by CFM-ID for OXMQYBQLAILBAF-UHFFFAOYSA-N
ID: OXMQYBQLAILBAF-UHFFFAOYSA-N
Comment: Energy2
Num peaks: 31
39.02292652 1.253785575
41.00219107 1.217031586
41.03857658 1.340607475
49.00727645 5.315567385
51.02292652 1.518326505
53.03857658 2.198706166
77.00219107 2.982180265
79.01784114 3.991372335
81.0334912 2.248782381
91.01784114 1.572737966
93.0334912 3.181061272
95.04914126 1.861867346
105.0334912 5.26649562
107.0127558 1.486086556
107.0491413 2.681647146
109.0284058 1.587850129
109.0647913 4.818201588
111.0076704 1.746385415
111.0440559 1.221418316
119.0491413 5.545444244
121.0284058 1.391649275
123.0440559 1.707979383
123.0804414 1.990331501
133.0284058 3.00566993
133.0647913 3.540559821
135.0440559 5.282531269
137.0597059 2.559049208
147.0440559 2.064064692
149.0597059 2.815055928
151.075356 1.388399737
177.0546206 1.520331437

Name: +ve in-silico MS/MS by CFM-ID for AGFJNBHJAVOETC-HWKANZROSA-N
ID: AGFJNBHJAVOETC-HWKANZROSA-N
Comment: Energy0
Num peaks: 6
59.01275576 1.67683625
163.0389705 1.536429511
189.0546206 9.773946634
199.0389705 2.444232381
217.0495352 34.59247693
235.0600999 40.254562

Name: +ve in-silico MS/MS by CFM-ID for AGFJNBHJAVOETC-HWKANZROSA-N
ID: AGFJNBHJAVOETC-HWKANZROSA-N
Comment: Energy1
Num peaks: 13
71.01275576 2.260124911
159.0440559 3.720662195
161.0597059 5.185932335
163.0389705 2.152355326
171.0440559 1.717591902
173.0597059 2.555307892
187.0389705 2.504626175
189.0546206 22.15142129
191.0702706 3.662822921
199.0389705 2.590232442
207.0651853 6.379442227
217.0495352 16.9869153
235.0600999 9.308266231

Name: +ve in-silico MS/MS by CFM-ID for AGFJNBHJAVOETC-HWKANZROSA-N
ID: AGFJNBHJAVOETC-HWKANZROSA-N
Comment: Energy2
Num peaks: 27
15.02292652 1.032111358
25.00727645 3.48772566
49.00727645 1.551992401
51.02292652 1.147024826
53.00219107 1.099630467
59.01275576 2.425936354
68.99710569 2.701330248
71.01275576 1.420659289
101.0385766 10.22525809
103.0542266 1.345257203
105.0334912 1.264795494
117.0334912 10.79411409
119.0491413 2.085967225
135.0440559 2.841132396
145.0284058 2.168904242
145.0647913 1.647051334
147.0440559 6.677894283
157.0284058 2.520687398
159.0440559 3.250584091
161.0233204 1.002511228
163.0389705 6.081269961
171.0440559 3.922618742
173.0233204 2.021268227
173.0597059 1.791124353
175.0389705 1.951145568
187.0389705 1.614574932
189.0546206 2.78279199

Name: +ve in-silico MS/MS by CFM-ID for STSOHAOGZMLWFR-SSDLBLMSSA-N
ID: STSOHAOGZMLWFR-SSDLBLMSSA-N
Comment: Energy0
Num peaks: 6
75.04405588 1.443018629
121.0284058 1.533561962
149.0597059 1.948775143
151.075356 1.776638367
177.0546206 10.2618935
195.0651853 73.13396961

Name: +ve in-silico MS/MS by CFM-ID for STSOHAOGZMLWFR-SSDLBLMSSA-N
ID: STSOHAOGZMLWFR-SSDLBLMSSA-N
Comment: Energy1
Num peaks: 13
121.0284058 24.4384149
123.0440559 3.523564972
139.0389705 2.217705337
149.0233204 2.416412813
149.0597059 2.978242811
151.0389705 2.340143291
163.0389705 2.134057825
165.0182351 1.709608186
165.0546206 7.447769803
167.0338851 6.169234587
167.0702706 8.747749087
177.0546206 5.402488134
195.0651853 11.73489768

Name: +ve in-silico MS/MS by CFM-ID for STSOHAOGZMLWFR-SSDLBLMSSA-N
ID: STSOHAOGZMLWFR-SSDLBLMSSA-N
Comment: Energy2
Num peaks: 30
25.00727645 1.887566292
27.02292652 2.155815748
29.03857658 1.05434771
39.02292652 1.066772866
44.99710569 7.157816632
45.0334912 1.354533226
47.01275576 1.115975578
49.00727645 1.556209847
53.00219107 2.649735583
53.03857658 1.822741869
55.01784114 7.190749152
57.0334912 4.141401143
71.01275576 4.318316087
73.02840582 2.368278734
77.00219107 3.487814825
79.01784114 4.878904686
93.0334912 1.257090028
95.04914126 4.017109169
99.00767038 1.695221535
105.0334912 4.390432971
107.0491413 1.968397145
121.0284058 5.256288247
123.0440559 1.14133479
131.0491413 2.176881786
133.0284058 1.088692819
133.0647913 3.624574025
149.0597059 1.875515893
151.0389705 1.263468012
159.0440559 1.101036917
179.0338851 1.127919728

Name: +ve in-silico MS/MS by CFM-ID for IWQBULDDQSARRE-JGVFFNPUSA-N
ID: IWQBULDDQSARRE-JGVFFNPUSA-N
Comment: Energy0
Num peaks: 6
73.02840582 0.4830375739
75.04405588 0.8851347691
121.0284058 1.102653165
159.0440559 3.154662461
177.0546206 50.94146276
195.0651853 37.47130108

Name: +ve in-silico MS/MS by CFM-ID for IWQBULDDQSARRE-JGVFFNPUSA-N
ID: IWQBULDDQSARRE-JGVFFNPUSA-N
Comment: Energy1
Num peaks: 15
45.0334912 1.716703107
71.01275576 1.23000939
73.02840582 2.786790178
105.0334912 1.283901197
121.0284058 4.854632208
123.0440559 1.992873205
135.0440559 1.294645384
145.0284058 2.849627773
147.0440559 4.536538802
149.0597059 9.76244451
159.0440559 2.753767582
165.0546206 7.137100652
167.0702706 9.411324964
177.0546206 19.43698805
195.0651853 9.605278535

Name: +ve in-silico MS/MS by CFM-ID for IWQBULDDQSARRE-JGVFFNPUSA-N
ID: IWQBULDDQSARRE-JGVFFNPUSA-N
Comment: Energy2
Num peaks: 31
39.02292652 1.646008843
41.00219107 2.737581483
41.03857658 1.030474976
43.01784114 1.727810595
45.0334912 1.562656209
49.00727645 1.240930196
53.00219107 2.310871111
53.03857658 1.527035328
55.01784114 2.55715669
57.0334912 2.667645099
65.03857658 1.066863859
73.02840582 1.00981913
79.01784114 1.418961806
80.99710569 1.791696872
93.0334912 1.301860454
105.0334912 3.185586391
107.0491413 5.115379308
109.0647913 1.167232451
117.0334912 3.521734141
119.0491413 4.47659723
121.0284058 4.042343208
121.0647913 3.684491145
123.0440559 1.282979238
133.0284058 2.172009999
135.0440559 3.500388159
145.0284058 1.690289108
147.0440559 2.696406238
149.0233204 1.039379628
149.0597059 7.075222614
159.0440559 6.021234765
177.0546206 4.550562504

Name: +ve in-silico MS/MS by CFM-ID for SEBRJTCSPHILIQ-UHFFFAOYSA-N
ID: SEBRJTCSPHILIQ-UHFFFAOYSA-N
Comment: Energy0
Num peaks: 6
137.0597059 3.479963861
151.075356 3.504005272
163.0389705 5.00296892
165.0546206 2.183339015
177.0546206 4.071482721
195.0651853 72.98749567

Name: +ve in-silico MS/MS by CFM-ID for SEBRJTCSPHILIQ-UHFFFAOYSA-N
ID: SEBRJTCSPHILIQ-UHFFFAOYSA-N
Comment: Energy1
Num peaks: 8
135.0440559 5.473977421
137.0597059 9.384653034
151.075356 4.21815097
163.0389705 5.405228516
165.0546206 5.752126063
167.0702706 16.80780705
177.0546206 7.119234748
195.0651853 28.02112493

Name: +ve in-silico MS/MS by CFM-ID for SEBRJTCSPHILIQ-UHFFFAOYSA-N
ID: SEBRJTCSPHILIQ-UHFFFAOYSA-N
Comment: Energy2
Num peaks: 29
39.02292652 2.349617523
53.00219107 2.053309647
55.01784114 3.589501162
57.0334912 1.173092838
65.00219107 1.771999982
67.01784114 1.547585336
77.00219107 4.897684429
79.01784114 2.621999792
81.0334912 3.805415895
91.01784114 4.343390185
93.0334912 2.589387971
95.04914126 3.13720813
105.0334912 7.169139013
107.0491413 4.79402865
109.0647913 2.218905515
119.0491413 4.61108322
121.0284058 2.017428601
121.0647913 2.784249169
123.0804414 1.19588618
133.0647913 2.030181587
135.0440559 6.66607086
137.0597059 2.731568843
147.0440559 1.09306163
149.0597059 2.746382843
151.0389705 1.875695407
151.075356 1.513959704
163.0389705 1.209611479
177.0546206 1.13905491
179.0338851 1.34365361

Name: +ve in-silico MS/MS by CFM-ID for NZODXKFWJHKDHQ-UHFFFAOYSA-N
ID: NZODXKFWJHKDHQ-UHFFFAOYSA-N
Comment: Energy0
Num peaks: 6
109.0284058 1.802337851
125.0233204 3.508469092
203.0338851 19.33141113
205.0495352 2.544450486
217.0495352 4.562632504
235.0600999 55.32120673

Name: +ve in-silico MS/MS by CFM-ID for NZODXKFWJHKDHQ-UHFFFAOYSA-N
ID: NZODXKFWJHKDHQ-UHFFFAOYSA-N
Comment: Energy1
Num peaks: 12
55.01784114 2.742731013
73.02840582 14.24907273
125.0233204 5.37270585
145.0284058 1.387092339
175.0389705 7.372012815
177.0546206 1.141851853
203.0338851 15.17651452
205.0495352 3.079540666
207.0651853 3.576171846
217.0495352 6.131778479
219.0287997 1.348134109
235.0600999 18.5244566

Name: +ve in-silico MS/MS by CFM-ID for NZODXKFWJHKDHQ-UHFFFAOYSA-N
ID: NZODXKFWJHKDHQ-UHFFFAOYSA-N
Comment: Energy2
Num peaks: 30
39.02292652 1.029935585
41.00219107 2.265932165
53.00219107 1.33080393
55.01784114 0.807948441
59.01275576 1.453321111
69.0334912 0.8633548853
81.0334912 1.994604228
83.01275576 1.029155732
95.01275576 14.79499519
97.02840582 3.211319069
109.0284058 1.843084974
119.0127558 0.8660378248
121.0284058 2.830743516
123.0440559 2.137850504
125.0233204 3.864966134
131.0127558 4.119349434
133.0284058 2.014802215
135.0440559 6.131218328
137.0233204 1.002207197
145.0284058 6.081059628
147.0440559 2.985189952
149.0233204 2.063051161
151.0389705 1.74253831
153.0546206 1.190655829
173.0233204 0.8165580475
175.0389705 4.278892505
187.0389705 2.92852401
189.0546206 2.013247515
203.0338851 1.303268321
217.0495352 1.710696094

Name: +ve in-silico MS/MS by CFM-ID for UIUICYCXZXXMKB-KBDSZGMXSA-N
ID: UIUICYCXZXXMKB-KBDSZGMXSA-N
Comment: Energy0
Num peaks: 6
55.01784114 2.575831927
67.01784114 1.37309814
139.0389705 3.08482789
151.0389705 2.409853426
177.0546206 13.70670322
195.0651853 64.28789863

Name: +ve in-silico MS/MS by CFM-ID for UIUICYCXZXXMKB-KBDSZGMXSA-N
ID: UIUICYCXZXXMKB-KBDSZGMXSA-N
Comment: Energy1
Num peaks: 18
43.01784114 1.308464606
55.01784114 11.6728159
57.0334912 1.58859566
67.01784114 5.691194479
69.0334912 1.419230265
107.0127558 1.88417772
109.0284058 1.626081727
127.0389705 2.00200072
129.0546206 1.342325745
137.0233204 4.141897319
139.0389705 6.795664818
151.0389705 2.618337905
153.0546206 1.490199918
159.0440559 3.119439941
165.0546206 3.675784954
167.0702706 2.88167576
177.0546206 11.74938832
195.0651853 15.26613907

Name: +ve in-silico MS/MS by CFM-ID for UIUICYCXZXXMKB-KBDSZGMXSA-N
ID: UIUICYCXZXXMKB-KBDSZGMXSA-N
Comment: Energy2
Num peaks: 26
39.02292652 1.655786217
41.00219107 1.196804491
43.01784114 2.609800735
45.0334912 1.14268216
55.01784114 20.16429466
57.0334912 4.973280635
65.00219107 2.981189475
67.01784114 5.038526389
69.0334912 2.677429883
79.01784114 1.081884052
80.99710569 2.155379419
81.0334912 2.098839851
83.01275576 2.098042986
85.02840582 5.355695753
97.02840582 1.613227844
107.0127558 3.36831016
109.0284058 1.911715571
111.0440559 1.431013108
121.0284058 3.925583125
123.0440559 1.364429534
133.0284058 2.620828951
135.0440559 2.73154362
137.0233204 1.723107576
139.0389705 1.982965439
159.0440559 1.206772695
177.0546206 1.306881941

Name: +ve in-silico MS/MS by CFM-ID for MILNPIMDEWUWGB-UHFFFAOYSA-N
ID: MILNPIMDEWUWGB-UHFFFAOYSA-N
Comment: Energy0
Num peaks: 6
123.0440559 7.169521556
137.0233204 2.78235296
149.0597059 3.056494143
151.075356 2.800700049
177.0546206 12.73261894
195.0651853 52.71099172

Name: +ve in-silico MS/MS by CFM-ID for MILNPIMDEWUWGB-UHFFFAOYSA-N
ID: MILNPIMDEWUWGB-UHFFFAOYSA-N
Comment: Energy1
Num peaks: 16
51.02292652 1.199314059
105.0334912 2.327968239
109.0284058 1.709261899
123.0440559 9.797804033
125.0597059 3.250808863
139.0389705 1.141809532
141.0546206 1.796556872
147.0440559 4.70047948
149.0597059 4.541565807
151.075356 4.316390701
159.0440559 2.053871355
165.0546206 1.354750861
167.0702706 6.811113892
177.0546206 12.33781252
179.0338851 1.832786727
195.0651853 21.96044053

Name: +ve in-silico MS/MS by CFM-ID for MILNPIMDEWUWGB-UHFFFAOYSA-N
ID: MILNPIMDEWUWGB-UHFFFAOYSA-N
Comment: Energy2
Num peaks: 27
39.02292652 2.861791416
49.00727645 5.672137545
51.02292652 6.43526004
53.00219107 1.675227095
53.03857658 4.775070733
55.01784114 3.073236191
65.00219107 6.409114464
67.01784114 2.718265751
69.0334912 1.701163214
75.02292652 2.061919263
77.00219107 6.850659603
77.03857658 1.79443337
79.01784114 4.722316287
81.0334912 3.750614344
91.01784114 1.734533081
93.0334912 1.788252897
105.0334912 2.023825829
107.0491413 2.433484204
109.0284058 2.70423066
119.0127558 1.837487294
121.0284058 1.874333263
123.0440559 2.360347569
125.0597059 2.248420854
133.0284058 1.512188278
135.0076704 1.564131124
135.0440559 2.313459326
137.0233204 1.752321625

Name: +ve in-silico MS/MS by CFM-ID for ZIFOYJFOYDCXLH-UHFFFAOYSA-N
ID: ZIFOYJFOYDCXLH-UHFFFAOYSA-N
Comment: Energy0
Num peaks: 7
123.0440559 6.99867806
137.0233204 2.642430753
149.0597059 3.074549685
151.075356 2.564748627
167.0702706 3.022996057
177.0546206 12.28486521
195.0651853 49.95009907

Name: +ve in-silico MS/MS by CFM-ID for ZIFOYJFOYDCXLH-UHFFFAOYSA-N
ID: ZIFOYJFOYDCXLH-UHFFFAOYSA-N
Comment: Energy1
Num peaks: 17
51.02292652 1.155042138
105.0334912 2.057817002
109.0284058 2.651440417
123.0440559 8.736296345
125.0597059 2.941208242
139.0389705 1.047050047
141.0546206 1.618690984
147.0440559 5.024222012
149.0597059 4.89430781
151.075356 4.042735239
159.0440559 1.832415739
163.0389705 1.02145681
165.0546206 2.080317945
167.0702706 8.353465147
177.0546206 11.53486499
179.0338851 1.710325253
195.0651853 20.1481253

Name: +ve in-silico MS/MS by CFM-ID for ZIFOYJFOYDCXLH-UHFFFAOYSA-N
ID: ZIFOYJFOYDCXLH-UHFFFAOYSA-N
Comment: Energy2
Num peaks: 28
39.02292652 2.116913714
41.00219107 1.880018603
49.00727645 6.739717717
51.02292652 8.400645639
53.00219107 3.047579057
53.03857658 7.753617792
55.01784114 4.631535437
55.05422664 1.474357939
65.00219107 4.254831359
67.01784114 2.421462321
69.0334912 1.246355557
71.04914126 1.780829566
75.02292652 1.483504454
77.00219107 6.217639345
77.03857658 1.614755984
79.01784114 4.622659472
81.0334912 3.355050429
93.0334912 1.358415567
105.0334912 1.868350387
107.0491413 1.600010667
109.0284058 2.834739012
119.0127558 1.340656799
123.0440559 1.500045761
125.0597059 1.631698352
135.0076704 1.235576028
135.0440559 1.874151834
137.0233204 1.242305861
149.0597059 1.403383962

Name: +ve in-silico MS/MS by CFM-ID for KAKFDKYFAFMVFT-UHFFFAOYSA-N
ID: KAKFDKYFAFMVFT-UHFFFAOYSA-N
Comment: Energy0
Num peaks: 6
112.0029193 0.4341409273
138.0185694 0.5045731857
154.013484 1.339067592
156.0291341 1.25969686
182.0083986 36.89470659
200.0189633 57.22521202

Name: +ve in-silico MS/MS by CFM-ID for KAKFDKYFAFMVFT-UHFFFAOYSA-N
ID: KAKFDKYFAFMVFT-UHFFFAOYSA-N
Comment: Energy1
Num peaks: 6
127.002585 6.749859543
136.0029193 3.74928373
154.013484 17.57316235
156.0291341 4.00287745
182.0083986 27.10979687
200.0189633 22.99975352

Name: +ve in-silico MS/MS by CFM-ID for KAKFDKYFAFMVFT-UHFFFAOYSA-N
ID: KAKFDKYFAFMVFT-UHFFFAOYSA-N
Comment: Energy2
Num peaks: 12
40.01817548 14.30525946
41.00219107 11.14347003
42.03382555 2.961889407
65.99744004 3.499096334
68.0130901 19.84470885
68.99710569 2.981506375
70.02874017 3.572580236
86.02365479 7.450061984
96.00800472 2.655284512
112.0029193 6.611292959
114.0185694 2.730266519
136.0029193 2.512348319

Name: +ve in-silico MS/MS by CFM-ID for CULOJZLAUBYKGV-UHFFFAOYSA-N
ID: CULOJZLAUBYKGV-UHFFFAOYSA-N
Comment: Energy0
Num peaks: 6
127.997834 0.8714863591
138.0185694 0.3784012687
156.0291341 4.080884125
182.0083986 13.69091513
182.9924142 0.7647514222
200.0189633 77.47215982

Name: +ve in-silico MS/MS by CFM-ID for CULOJZLAUBYKGV-UHFFFAOYSA-N
ID: CULOJZLAUBYKGV-UHFFFAOYSA-N
Comment: Energy1
Num peaks: 7
96.99202031 3.203221495
108.9920203 5.717432888
127.002585 11.72250301
129.0182351 7.693209346
156.0291341 6.117991445
182.0083986 14.14049965
200.0189633 33.28391603

Name: +ve in-silico MS/MS by CFM-ID for CULOJZLAUBYKGV-UHFFFAOYSA-N
ID: CULOJZLAUBYKGV-UHFFFAOYSA-N
Comment: Energy2
Num peaks: 16
26.00252542 5.310345765
40.01817548 6.733519681
41.00219107 3.934258195
44.0130901 13.50885154
53.00219107 2.479369937
65.99744004 13.24756977
68.0130901 4.010994834
68.99710569 2.005890543
84.00800472 3.760284463
86.02365479 4.128526732
88.00291934 8.968809494
112.0029193 2.025808564
114.0185694 1.874128879
127.997834 4.421595487
138.0185694 1.606025901
156.0291341 2.355450959

Name: +ve in-silico MS/MS by CFM-ID for VFIZFZBWALUGBV-UHFFFAOYSA-N
ID: VFIZFZBWALUGBV-UHFFFAOYSA-N
Comment: Energy0
Num peaks: 7
107.0491413 3.161216463
131.0491413 2.235173189
147.0440559 2.397871254
149.0597059 13.98642361
151.075356 4.209959065
177.0546206 17.45291934
195.0651853 38.28550918

Name: +ve in-silico MS/MS by CFM-ID for VFIZFZBWALUGBV-UHFFFAOYSA-N
ID: VFIZFZBWALUGBV-UHFFFAOYSA-N
Comment: Energy1
Num peaks: 15
55.01784114 3.802141501
101.0233204 2.119670123
105.0334912 1.78711067
107.0491413 13.15566448
109.0647913 2.651211289
119.0491413 7.841167902
121.0647913 1.945016928
131.0491413 4.551763202
133.0647913 2.326962848
147.0440559 2.978139475
149.0597059 13.7858404
151.075356 4.460685046
159.0440559 2.074705788
177.0546206 9.964170152
195.0651853 7.007111049

Name: +ve in-silico MS/MS by CFM-ID for VFIZFZBWALUGBV-UHFFFAOYSA-N
ID: VFIZFZBWALUGBV-UHFFFAOYSA-N
Comment: Energy2
Num peaks: 24
41.00219107 2.190048155
53.00219107 1.667384126
55.01784114 9.238319801
57.0334912 1.21373618
65.03857658 1.304469227
75.02292652 1.182263925
77.00219107 0.9742724315
77.03857658 2.423690047
79.01784114 1.1929778
79.05422664 2.752724826
105.0334912 3.913562671
107.0491413 5.123680101
109.0647913 1.358271144
117.0334912 1.086121418
119.0491413 18.83572756
121.0647913 4.434654216
129.0334912 1.597202542
131.0491413 5.29614978
133.0647913 5.176866323
135.0440559 1.203910656
147.0440559 1.409030803
149.0597059 3.575344229
159.0440559 1.832560215
177.0546206 1.501949594

Name: +ve in-silico MS/MS by CFM-ID for XEIWICWLVYFFAX-UHFFFAOYSA-N
ID: XEIWICWLVYFFAX-UHFFFAOYSA-N
Comment: Energy0
Num peaks: 6
43.05422664 1.997063821
107.0855268 2.772969906
117.0698767 3.218867499
119.0855268 6.77945282
199.0423416 1.811884012
217.0529063 67.2207531

Name: +ve in-silico MS/MS by CFM-ID for XEIWICWLVYFFAX-UHFFFAOYSA-N
ID: XEIWICWLVYFFAX-UHFFFAOYSA-N
Comment: Energy1
Num peaks: 14
39.02292652 1.328675131
41.03857658 1.872448829
43.05422664 5.149333134
80.96409131 4.40407568
117.0698767 1.705126816
119.0855268 16.56314878
131.0491413 1.421040416
133.0647913 1.374191436
135.0804414 2.29945688
137.0960915 21.95391304
172.9903061 2.254293381
181.0317769 1.483188491
199.0423416 5.7202809
217.0529063 13.16575014

Name: +ve in-silico MS/MS by CFM-ID for XEIWICWLVYFFAX-UHFFFAOYSA-N
ID: XEIWICWLVYFFAX-UHFFFAOYSA-N
Comment: Energy2
Num peaks: 16
39.02292652 11.02929253
41.03857658 7.917507449
43.05422664 7.835208899
49.00727645 2.560725585
51.02292652 2.85816412
63.02292652 15.33602328
65.03857658 5.991513415
67.05422664 1.657013309
77.03857658 2.736834612
79.05422664 2.967173665
91.05422664 4.418177405
103.0542266 3.161443948
105.0698767 1.892790383
107.0855268 3.418200609
117.0698767 2.959405806
119.0855268 3.713576271

Name: +ve in-silico MS/MS by CFM-ID for BYCOEBWPGYSCPH-UHFFFAOYSA-N
ID: BYCOEBWPGYSCPH-UHFFFAOYSA-N
Comment: Energy0
Num peaks: 6
106.0287402 1.407949087
108.0443902 15.06124409
208.0539094 1.658689261
217.0542437 8.665040921
218.0382593 3.523662087
235.0648084 58.34227053

Name: +ve in-silico MS/MS by CFM-ID for BYCOEBWPGYSCPH-UHFFFAOYSA-N
ID: BYCOEBWPGYSCPH-UHFFFAOYSA-N
Comment: Energy1
Num peaks: 21
26.00252542 6.481716616
78.03382555 1.109275283
80.04947561 3.751331777
81.0334912 1.368014204
106.0287402 1.020481789
108.0443902 28.70117427
123.0552893 1.270491361
128.0276946 2.522229117
137.0709393 4.073861829
151.0865894 3.669352252
188.0276946 1.064737655
190.0433447 1.840321378
191.0273603 1.865212435
193.0430103 4.552277075
204.0226092 1.960701383
206.0382593 1.512529474
207.0698938 1.042347233
208.0539094 1.923750834
217.0542437 3.047415809
218.0382593 1.264283894
235.0648084 6.338174027

Name: +ve in-silico MS/MS by CFM-ID for BYCOEBWPGYSCPH-UHFFFAOYSA-N
ID: BYCOEBWPGYSCPH-UHFFFAOYSA-N
Comment: Energy2
Num peaks: 23
26.00252542 0.8962453876
39.02292652 1.984748649
42.03382555 2.212933483
49.00727645 2.292275801
51.02292652 3.469300245
53.03857658 5.132554162
64.01817548 1.059258988
65.03857658 3.275734817
66.03382555 5.24450976
76.01817548 2.81453973
77.00219107 2.842161686
78.03382555 5.384272475
79.01784114 2.37403437
80.04947561 11.20248785
81.0334912 3.211133106
86.00589655 1.349995066
92.0130901 0.9765445132
92.04947561 1.931884603
96.04439023 1.280992901
106.0287402 4.686443848
108.0443902 13.30059118
128.0276946 2.214527198
140.0276946 1.690399682

Name: +ve in-silico MS/MS by CFM-ID for XTGOIQCERYFZHN-UHFFFAOYSA-N
ID: XTGOIQCERYFZHN-UHFFFAOYSA-N
Comment: Energy0
Num peaks: 6
87.04405588 1.359965322
109.0284058 1.244228913
111.0440559 2.027260339
163.0389705 1.274882225
177.0546206 17.30123084
195.0651853 67.15282234

Name: +ve in-silico MS/MS by CFM-ID for XTGOIQCERYFZHN-UHFFFAOYSA-N
ID: XTGOIQCERYFZHN-UHFFFAOYSA-N
Comment: Energy1
Num peaks: 14
71.01275576 1.991075517
81.0334912 2.221242121
85.02840582 2.194302388
107.0127558 2.024239788
109.0284058 5.454739337
137.0233204 2.02289379
151.0389705 4.623444315
153.0546206 1.989151515
163.0389705 2.480962522
165.0546206 3.598297839
167.0702706 6.024911223
169.0495352 13.89339338
177.0546206 11.44151398
195.0651853 21.01576699

Name: +ve in-silico MS/MS by CFM-ID for XTGOIQCERYFZHN-UHFFFAOYSA-N
ID: XTGOIQCERYFZHN-UHFFFAOYSA-N
Comment: Energy2
Num peaks: 27
25.00727645 1.403061358
39.02292652 2.940758597
41.00219107 6.538061038
41.03857658 6.329312275
43.01784114 2.887457826
45.0334912 1.337110007
53.00219107 2.202141375
55.01784114 6.20896932
57.0334912 3.344796925
59.04914126 1.469055615
67.01784114 1.122687041
69.0334912 2.66425135
71.01275576 1.254752801
81.0334912 4.596938118
83.01275576 3.094202975
85.02840582 4.104537905
87.04405588 1.968379775
95.01275576 2.463666782
109.0284058 4.296062262
111.0076704 1.113885042
111.0440559 2.20272916
137.0233204 3.055155828
147.0440559 1.323575453
151.0389705 7.377499215
153.0182351 2.322465445
161.0233204 1.05087095
177.0546206 2.114176064

Name: +ve in-silico MS/MS by CFM-ID for FBHVRPWZXFRYMV-UHFFFAOYSA-N
ID: FBHVRPWZXFRYMV-UHFFFAOYSA-N
Comment: Energy0
Num peaks: 6
57.0334912 1.017631065
85.02840582 1.583748832
109.0284058 1.771376375
163.0389705 1.344185384
177.0546206 14.55157531
195.0651853 71.60476437

Name: +ve in-silico MS/MS by CFM-ID for FBHVRPWZXFRYMV-UHFFFAOYSA-N
ID: FBHVRPWZXFRYMV-UHFFFAOYSA-N
Comment: Energy1
Num peaks: 14
81.0334912 2.337055238
83.01275576 2.386386635
85.02840582 2.202175141
109.0284058 3.847510312
111.0440559 2.925125295
151.0389705 5.000983605
153.0182351 1.720057421
153.0546206 2.746385744
163.0389705 3.645606391
165.0546206 6.351065095
167.0702706 4.012182956
169.0495352 13.77916314
177.0546206 9.155154404
195.0651853 20.39922339

Name: +ve in-silico MS/MS by CFM-ID for FBHVRPWZXFRYMV-UHFFFAOYSA-N
ID: FBHVRPWZXFRYMV-UHFFFAOYSA-N
Comment: Energy2
Num peaks: 29
25.00727645 1.322442594
39.02292652 2.779617362
41.00219107 4.522181787
41.03857658 6.392243258
43.01784114 3.340229303
45.0334912 1.074406923
53.00219107 4.367481094
55.01784114 4.490654456
57.0334912 2.376805493
59.04914126 1.08219289
67.01784114 1.282092711
69.0334912 1.710041827
71.01275576 2.921286955
81.0334912 3.391457164
83.01275576 6.044788261
85.02840582 4.377066036
95.01275576 2.416139535
97.02840582 1.743858668
105.0334912 1.697934019
107.0127558 1.709590372
109.0284058 3.871758678
111.0076704 1.144562761
111.0440559 1.698339779
123.0440559 1.233514874
137.0233204 2.75508268
147.0440559 1.27139123
151.0389705 5.445775389
153.0182351 2.540861012
177.0546206 2.040605911

Name: +ve in-silico MS/MS by CFM-ID for RNZLHXZUHXKXNF-UHFFFAOYSA-N
ID: RNZLHXZUHXKXNF-UHFFFAOYSA-N
Comment: Energy0
Num peaks: 6
123.0440559 2.811248684
125.0597059 1.500777757
159.0440559 3.188500495
165.0546206 1.908822656
177.0546206 23.26999776
195.0651853 54.04810542

Name: +ve in-silico MS/MS by CFM-ID for RNZLHXZUHXKXNF-UHFFFAOYSA-N
ID: RNZLHXZUHXKXNF-UHFFFAOYSA-N
Comment: Energy1
Num peaks: 21
39.02292652 2.466233803
41.00219107 3.107654837
41.03857658 1.379786661
43.01784114 1.058226518
43.05422664 1.153955019
57.0334912 1.112985534
65.00219107 2.062550906
67.01784114 1.640717934
69.0334912 1.253278673
83.01275576 2.255908395
85.02840582 2.593760353
109.0284058 2.166035937
111.0440559 1.254098321
147.0440559 1.129729518
149.0597059 1.570867421
159.0440559 6.240052682
163.0389705 1.206472342
165.0546206 5.121628037
167.0702706 2.931628079
177.0546206 18.08575057
195.0651853 21.18142887

Name: +ve in-silico MS/MS by CFM-ID for RNZLHXZUHXKXNF-UHFFFAOYSA-N
ID: RNZLHXZUHXKXNF-UHFFFAOYSA-N
Comment: Energy2
Num peaks: 26
39.02292652 6.710239554
41.00219107 5.871071937
41.03857658 6.089751891
43.01784114 1.821548669
45.06987671 1.289698076
49.00727645 2.22877703
51.02292652 4.301793292
53.00219107 1.615683147
53.03857658 1.748840341
55.01784114 1.912709925
57.0334912 1.104706192
63.02292652 1.654546569
65.00219107 9.08295803
65.03857658 2.22622315
67.01784114 4.449300886
67.05422664 1.016974069
69.0334912 5.866107953
83.01275576 4.664040068
105.0334912 1.295963045
107.0491413 1.595628387
109.0647913 2.893980812
121.0284058 2.855057037
123.0440559 2.198164205
149.0597059 1.253383199
159.0440559 3.493595378
177.0546206 1.559365854

Name: +ve in-silico MS/MS by CFM-ID for DDWQMPKRFRLPJH-UHFFFAOYSA-N
ID: DDWQMPKRFRLPJH-UHFFFAOYSA-N
Comment: Energy0
Num peaks: 6
109.0284058 1.548011768
123.0440559 3.398857599
159.0440559 3.243799567
165.0546206 2.184835782
177.0546206 23.24028969
195.0651853 52.92992202

Name: +ve in-silico MS/MS by CFM-ID for DDWQMPKRFRLPJH-UHFFFAOYSA-N
ID: DDWQMPKRFRLPJH-UHFFFAOYSA-N
Comment: Energy1
Num peaks: 20
67.01784114 1.350214484
83.01275576 1.554356954
85.02840582 2.123574395
107.0127558 2.070689009
109.0284058 5.057240716
119.0127558 1.201557977
121.0284058 6.082511132
123.0440559 4.501386508
125.0597059 1.943446783
133.0284058 1.701372378
147.0440559 2.11902216
149.0233204 2.206898466
149.0597059 1.731449391
151.0389705 1.284477157
159.0440559 4.258174152
163.0389705 3.208083952
165.0546206 7.386587075
167.0702706 4.862588378
177.0546206 12.23266929
195.0651853 14.19584987

Name: +ve in-silico MS/MS by CFM-ID for DDWQMPKRFRLPJH-UHFFFAOYSA-N
ID: DDWQMPKRFRLPJH-UHFFFAOYSA-N
Comment: Energy2
Num peaks: 27
39.02292652 6.134186863
49.00727645 7.723056292
51.02292652 3.960691427
53.00219107 2.686914518
53.03857658 2.974197436
65.00219107 5.623302697
65.03857658 3.773807028
67.01784114 3.729028203
69.0334912 4.287633909
79.01784114 1.361434543
83.01275576 3.202499763
93.0334912 1.379897729
95.04914126 1.162650019
105.0334912 3.532557531
107.0127558 2.929204706
107.0491413 2.247193552
109.0284058 3.166298913
109.0647913 2.429833272
119.0491413 1.491462647
121.0284058 2.974591541
123.0440559 2.931333647
133.0284058 1.685443487
149.0597059 1.747131823
153.0546206 1.370127007
159.0440559 3.216968973
163.0389705 1.16614724
177.0546206 1.200802079

Name: +ve in-silico MS/MS by CFM-ID for HYKZKMXMCFOKRG-UHFFFAOYSA-N
ID: HYKZKMXMCFOKRG-UHFFFAOYSA-N
Comment: Energy0
Num peaks: 6
59.04914126 0.9101184631
87.04405588 1.477067105
109.0284058 1.790591021
163.0389705 1.345670761
177.0546206 13.94988963
195.0651853 72.30491214

Name: +ve in-silico MS/MS by CFM-ID for HYKZKMXMCFOKRG-UHFFFAOYSA-N
ID: HYKZKMXMCFOKRG-UHFFFAOYSA-N
Comment: Energy1
Num peaks: 14
81.0334912 2.122430666
85.02840582 2.769378182
107.0127558 2.140315125
109.0284058 5.049353287
135.0440559 1.552948775
151.0389705 6.262081812
153.0182351 1.849673006
153.0546206 2.442093511
163.0389705 2.370507933
165.0546206 2.603937289
167.0702706 7.09387453
169.0495352 14.35818746
177.0546206 10.0525954
195.0651853 20.24489643

Name: +ve in-silico MS/MS by CFM-ID for HYKZKMXMCFOKRG-UHFFFAOYSA-N
ID: HYKZKMXMCFOKRG-UHFFFAOYSA-N
Comment: Energy2
Num peaks: 30
27.02292652 1.798825054
39.02292652 3.143750609
41.00219107 4.316834585
41.03857658 6.530981081
43.01784114 2.230927178
45.0334912 2.694951057
53.00219107 1.793700748
55.01784114 7.38064094
57.0334912 2.956014019
59.04914126 2.154998703
67.01784114 1.694362639
69.0334912 1.624746306
71.01275576 0.9574854019
77.00219107 0.9650148094
81.0334912 3.332470867
83.01275576 3.711284844
85.02840582 2.827007627
87.04405588 2.061845641
95.01275576 2.366990597
105.0334912 1.8269196
107.0127558 1.230588651
107.0491413 1.473725249
109.0284058 4.93730569
111.0076704 1.390122944
111.0440559 1.410881249
137.0233204 3.355944323
147.0440559 1.084175971
151.0389705 4.168194891
153.0182351 2.691787502
177.0546206 1.961501311

Name: +ve in-silico MS/MS by CFM-ID for SWRREYSBXRUFDO-UHFFFAOYSA-N
ID: SWRREYSBXRUFDO-UHFFFAOYSA-N
Comment: Energy0
Num peaks: 6
57.0334912 2.951112559
151.0389705 2.263968181
153.0182351 2.079904796
155.0338851 3.346095096
177.0546206 12.07527564
195.0651853 60.54999238

Name: +ve in-silico MS/MS by CFM-ID for SWRREYSBXRUFDO-UHFFFAOYSA-N
ID: SWRREYSBXRUFDO-UHFFFAOYSA-N
Comment: Energy1
Num peaks: 14
39.02292652 2.009959718
83.01275576 1.598422711
109.0284058 2.044248809
137.0233204 4.250788042
151.0389705 6.707018922
153.0182351 6.849879124
153.0546206 8.47333693
155.0338851 5.381812138
163.0389705 1.480657502
165.0182351 3.252649207
167.0702706 2.403748673
169.0495352 20.75063548
177.0546206 5.955041696
195.0651853 8.953152658

Name: +ve in-silico MS/MS by CFM-ID for SWRREYSBXRUFDO-UHFFFAOYSA-N
ID: SWRREYSBXRUFDO-UHFFFAOYSA-N
Comment: Energy2
Num peaks: 27
25.00727645 1.531260774
39.02292652 5.323900544
41.00219107 3.90901551
41.03857658 5.132172277
43.01784114 1.533612744
53.00219107 5.792326726
53.03857658 1.103966294
55.01784114 6.38807838
57.0334912 3.719154785
59.04914126 2.17871954
69.0334912 2.987396822
71.01275576 1.989987564
80.99710569 1.208422348
81.0334912 7.500032228
83.01275576 4.034030794
83.04914126 3.505874217
85.02840582 3.864618252
95.01275576 2.455453926
97.02840582 0.9314414377
105.0334912 1.37832488
107.0491413 1.545364192
109.0284058 3.833760656
111.0440559 2.467920214
123.0440559 1.318065942
137.0233204 2.187652058
147.0440559 1.30484946
177.0546206 1.726076192

Name: +ve in-silico MS/MS by CFM-ID for DMJPQDCRCUOCOB-UHFFFAOYSA-N
ID: DMJPQDCRCUOCOB-UHFFFAOYSA-N
Comment: Energy0
Num peaks: 6
57.0334912 2.631248108
165.0182351 1.775533233
167.0338851 5.856354178
169.0495352 1.868579187
177.0546206 11.44551777
195.0651853 57.09524861

Name: +ve in-silico MS/MS by CFM-ID for DMJPQDCRCUOCOB-UHFFFAOYSA-N
ID: DMJPQDCRCUOCOB-UHFFFAOYSA-N
Comment: Energy1
Num peaks: 16
81.0334912 2.316379006
83.01275576 1.883715487
85.02840582 1.750687798
109.0284058 3.459152
111.0440559 2.314103413
137.0233204 2.006911102
151.0389705 2.930959059
153.0182351 1.973779915
153.0546206 1.666057771
163.0389705 2.967918834
165.0182351 2.65478443
165.0546206 3.068992708
167.0338851 6.260674368
167.0702706 5.184266364
177.0546206 12.70679152
195.0651853 27.14581656

Name: +ve in-silico MS/MS by CFM-ID for DMJPQDCRCUOCOB-UHFFFAOYSA-N
ID: DMJPQDCRCUOCOB-UHFFFAOYSA-N
Comment: Energy2
Num peaks: 23
39.02292652 12.35159145
41.00219107 2.192537137
41.03857658 2.973965968
53.00219107 4.590306466
55.01784114 4.957615653
57.0334912 2.048297371
67.01784114 1.441498917
69.0334912 1.201251474
81.0334912 2.548964759
83.01275576 6.786119843
83.04914126 1.239981377
85.02840582 5.025621741
97.02840582 1.35855875
107.0127558 3.581510458
109.0284058 4.754413683
111.0076704 3.22326036
111.0440559 3.336401851
113.0233204 1.529596945
137.0233204 3.488539223
139.0389705 1.33583383
151.0389705 6.690549925
153.0182351 2.306886498
167.0338851 1.486750715

Name: +ve in-silico MS/MS by CFM-ID for KACWHKPDPNQSGW-UHFFFAOYSA-N
ID: KACWHKPDPNQSGW-UHFFFAOYSA-N
Comment: Energy0
Num peaks: 12
15.02292652 1.829884839
75.00767038 2.095628502
89.04194771 1.870469834
101.0419477 2.174068787
119.0525124 7.159526377
131.0525124 2.880851811
147.0651853 2.781110815
149.0630771 4.979485382
159.047427 6.742439142
177.0579917 21.93027053
179.0372563 2.015487144
195.0685564 24.78592819

Name: +ve in-silico MS/MS by CFM-ID for KACWHKPDPNQSGW-UHFFFAOYSA-N
ID: KACWHKPDPNQSGW-UHFFFAOYSA-N
Comment: Energy1
Num peaks: 23
41.03857658 4.308202524
43.05422664 2.25269425
45.06987671 1.715497623
46.99499752 1.592955531
49.01064758 1.04983248
71.04914126 1.145521232
73.01064758 1.139407557
75.02629764 3.625904046
87.02629764 2.704559862
89.04194771 10.60622956
91.05759777 3.179266098
101.0419477 3.58442115
101.0597059 1.364460127
119.0525124 4.006781171
129.0546206 2.287533866
131.0525124 5.762387396
131.0702706 1.271522933
133.0681625 1.246483275
147.0651853 2.22553103
149.0630771 4.2750846
159.047427 7.067615676
177.0579917 8.720246302
195.0685564 5.213939056

Name: +ve in-silico MS/MS by CFM-ID for KACWHKPDPNQSGW-UHFFFAOYSA-N
ID: KACWHKPDPNQSGW-UHFFFAOYSA-N
Comment: Energy2
Num peaks: 31
15.02292652 4.201607527
27.02292652 1.219911547
41.03857658 5.481069097
43.05422664 3.238445361
45.06987671 1.193006199
46.99499752 3.660882865
56.99710569 1.545704175
57.0334912 1.81568367
59.01275576 1.498094446
59.04914126 1.73787016
61.01064758 3.212590302
61.02840582 0.9694291361
63.02629764 1.12983617
70.99499752 1.277916688
71.04914126 4.005908896
73.01064758 4.750132658
73.06479133 2.375957404
75.00767038 2.013737503
75.02629764 7.511002856
77.04194771 1.440527031
87.02629764 2.135942639
89.04194771 5.62216246
91.05759777 1.90974986
99.02629764 2.575844319
101.0419477 4.669875705
103.0212123 0.9175942998
103.0575978 2.450312879
105.0368623 1.112518289
117.0368623 1.106090873
119.0525124 1.513981375
131.0525124 1.857835206

Name: +ve in-silico MS/MS by CFM-ID for IKAUDELAQIOXJV-UHFFFAOYSA-N
ID: IKAUDELAQIOXJV-UHFFFAOYSA-N
Comment: Energy0
Num peaks: 6
153.0546206 1.938897818
163.0389705 1.110830985
165.0546206 5.721449348
167.0702706 2.727224155
177.0546206 33.05332361
195.0651853 50.88329915

Name: +ve in-silico MS/MS by CFM-ID for IKAUDELAQIOXJV-UHFFFAOYSA-N
ID: IKAUDELAQIOXJV-UHFFFAOYSA-N
Comment: Energy1
Num peaks: 9
41.00219107 3.378655447
147.0440559 3.475815383
149.0597059 4.20161171
153.0546206 5.203905822
163.0389705 5.362916291
165.0546206 9.088631517
167.0702706 5.646972353
177.0546206 22.2333271
195.0651853 23.91182141

Name: +ve in-silico MS/MS by CFM-ID for IKAUDELAQIOXJV-UHFFFAOYSA-N
ID: IKAUDELAQIOXJV-UHFFFAOYSA-N
Comment: Energy2
Num peaks: 22
15.02292652 1.675740398
55.01784114 2.702145716
65.00219107 8.488374314
67.01784114 3.542897209
79.01784114 6.075641828
81.0334912 2.937438878
91.01784114 5.371869569
93.0334912 3.814673805
95.04914126 4.737318049
105.0334912 4.59201909
107.0491413 3.220212872
109.0284058 1.391508601
121.0284058 3.252814474
123.0440559 2.770261794
135.0440559 3.134717795
137.0233204 2.304363925
147.0440559 2.449148118
151.0389705 3.756867732
153.0546206 1.9752247
161.0233204 2.301020394
165.0546206 4.789647744
177.0546206 5.25751067

Name: +ve in-silico MS/MS by CFM-ID for MNIKICFCVVNLPO-UHFFFAOYSA-N
ID: MNIKICFCVVNLPO-UHFFFAOYSA-N
Comment: Energy0
Num peaks: 6
105.0334912 4.922634121
107.0491413 12.39397941
149.0597059 12.33581409
151.075356 2.472498497
177.0546206 25.50179261
195.0651853 28.58908655

Name: +ve in-silico MS/MS by CFM-ID for MNIKICFCVVNLPO-UHFFFAOYSA-N
ID: MNIKICFCVVNLPO-UHFFFAOYSA-N
Comment: Energy1
Num peaks: 12
59.01275576 2.095101641
91.05422664 1.576642592
105.0334912 2.530643689
107.0491413 10.67526074
121.0647913 3.646983692
133.0647913 2.478827477
147.0440559 2.782613217
149.0597059 11.63757226
151.075356 3.213867614
159.0440559 5.034118654
177.0546206 25.5789938
195.0651853 9.180529928

Name: +ve in-silico MS/MS by CFM-ID for MNIKICFCVVNLPO-UHFFFAOYSA-N
ID: MNIKICFCVVNLPO-UHFFFAOYSA-N
Comment: Energy2
Num peaks: 12
49.00727645 2.08075841
53.03857658 1.743881342
63.02292652 6.596939718
65.03857658 4.111238395
75.02292652 4.444018438
77.03857658 6.191809108
79.05422664 7.55367066
91.05422664 16.85192201
103.0542266 3.846030016
105.0334912 13.01295272
107.0491413 9.647933383
109.0647913 3.980669361

Name: +ve in-silico MS/MS by CFM-ID for DGOFDNSYZJDEMB-UHFFFAOYSA-N
ID: DGOFDNSYZJDEMB-UHFFFAOYSA-N
Comment: Energy0
Num peaks: 6
41.03857658 0.4287491127
137.0233204 0.4833824237
151.0389705 1.384058345
159.0440559 2.01813173
177.0546206 48.65553278
195.0651853 42.06608421

Name: +ve in-silico MS/MS by CFM-ID for DGOFDNSYZJDEMB-UHFFFAOYSA-N
ID: DGOFDNSYZJDEMB-UHFFFAOYSA-N
Comment: Energy1
Num peaks: 11
109.0284058 2.611310888
123.0440559 4.431825576
149.0597059 2.576032433
151.0389705 5.518148542
153.0546206 1.494541399
159.0440559 5.022606036
165.0546206 2.677983819
167.0702706 3.917054428
169.0495352 1.709463618
177.0546206 32.0541519
195.0651853 18.51904218

Name: +ve in-silico MS/MS by CFM-ID for DGOFDNSYZJDEMB-UHFFFAOYSA-N
ID: DGOFDNSYZJDEMB-UHFFFAOYSA-N
Comment: Energy2
Num peaks: 22
39.02292652 3.489067086
41.03857658 4.970894703
53.00219107 1.562233001
59.04914126 1.804872703
63.02292652 2.015957164
65.00219107 1.311037755
67.01784114 3.539663309
79.05422664 8.61505384
105.0334912 2.12095821
107.0491413 5.511350899
123.0440559 3.640781543
125.0597059 1.340215818
131.0491413 4.140490554
133.0284058 4.405651921
133.0647913 7.742885216
135.0440559 2.774154559
137.0233204 1.298669617
147.0440559 1.436589124
149.0597059 5.403738797
151.0389705 1.914972446
159.0440559 7.030079746
177.0546206 4.710612797

Name: +ve in-silico MS/MS by CFM-ID for NHGYXBFBBFHCPM-UHFFFAOYSA-N
ID: NHGYXBFBBFHCPM-UHFFFAOYSA-N
Comment: Energy0
Num peaks: 6
135.0440559 0.3776635389
151.0389705 0.5471389784
159.0440559 6.208740349
177.0546206 49.47633124
179.0338851 0.4279896333
195.0651853 39.54340916

Name: +ve in-silico MS/MS by CFM-ID for NHGYXBFBBFHCPM-UHFFFAOYSA-N
ID: NHGYXBFBBFHCPM-UHFFFAOYSA-N
Comment: Energy1
Num peaks: 11
57.0334912 3.735791755
67.01784114 2.326968487
109.0284058 5.925026154
135.0440559 3.282278311
149.0597059 3.691124926
151.0389705 5.070435763
153.0546206 3.598520007
159.0440559 7.031496571
167.0702706 2.474468876
177.0546206 27.65317057
195.0651853 16.17721573

Name: +ve in-silico MS/MS by CFM-ID for NHGYXBFBBFHCPM-UHFFFAOYSA-N
ID: NHGYXBFBBFHCPM-UHFFFAOYSA-N
Comment: Energy2
Num peaks: 19
41.00219107 3.125246085
41.03857658 1.446553741
43.01784114 2.314527712
57.0334912 1.760609687
67.01784114 6.137827369
68.99710569 1.716179694
107.0491413 3.869081657
111.0440559 1.679626127
131.0491413 2.38079255
133.0284058 3.330818464
133.0647913 4.470274701
135.0440559 4.446370955
137.0233204 1.715226151
147.0440559 2.166506387
149.0597059 4.420679913
151.0389705 2.021315708
159.0440559 23.89793102
161.0233204 1.671084975
177.0546206 8.715044043

Name: +ve in-silico MS/MS by CFM-ID for ARMINBLGHLWANG-UHFFFAOYSA-N
ID: ARMINBLGHLWANG-UHFFFAOYSA-N
Comment: Energy0
Num peaks: 6
147.0440559 2.196421651
149.0597059 4.484811708
151.075356 4.834572564
167.0702706 3.024296766
177.0546206 7.213919843
195.0651853 63.48448917

Name: +ve in-silico MS/MS by CFM-ID for ARMINBLGHLWANG-UHFFFAOYSA-N
ID: ARMINBLGHLWANG-UHFFFAOYSA-N
Comment: Energy1
Num peaks: 15
39.02292652 3.169788207
68.99710569 2.798106428
111.0440559 2.147686082
135.0076704 2.846512617
137.0233204 6.032845113
147.0440559 2.435298863
149.0597059 3.856794642
151.0389705 3.528362416
151.075356 3.419024075
153.0546206 2.64634118
165.0546206 2.144308578
167.0702706 7.017547378
177.0546206 8.375125635
179.0338851 2.285087199
195.0651853 27.41311275

Name: +ve in-silico MS/MS by CFM-ID for ARMINBLGHLWANG-UHFFFAOYSA-N
ID: ARMINBLGHLWANG-UHFFFAOYSA-N
Comment: Energy2
Num peaks: 30
39.02292652 3.991504416
41.00219107 1.727480016
41.03857658 6.116223547
43.01784114 1.603590133
49.00727645 5.610036532
51.02292652 1.116543239
63.02292652 6.8375951
65.03857658 6.830260617
67.01784114 4.876255044
67.05422664 1.797674403
68.99710569 1.198050113
69.0334912 2.035049836
79.05422664 2.735580112
81.0334912 1.930115741
81.06987671 4.483642371
83.04914126 1.71019055
91.01784114 1.614784419
93.0334912 1.221181118
97.06479133 1.086426472
105.0334912 1.726606242
107.0491413 2.593651872
109.0284058 3.855496294
109.0647913 2.023974629
111.0440559 1.794256668
123.0440559 1.296052901
125.0597059 2.673043508
133.0647913 1.448728294
135.0440559 1.099176245
149.0597059 1.925961334
153.0546206 1.205699958

Name: +ve in-silico MS/MS by CFM-ID for MRZGGPOQGRLFNF-UHFFFAOYSA-N
ID: MRZGGPOQGRLFNF-UHFFFAOYSA-N
Comment: Energy0
Num peaks: 6
133.0284058 7.33536935
135.0440559 9.338156648
149.0597059 9.726721687
159.0440559 6.965137577
177.0546206 39.18975864
195.0651853 16.04938914

Name: +ve in-silico MS/MS by CFM-ID for MRZGGPOQGRLFNF-UHFFFAOYSA-N
ID: MRZGGPOQGRLFNF-UHFFFAOYSA-N
Comment: Energy1
Num peaks: 11
103.0178411 2.301762612
109.0284058 2.455757698
119.0491413 2.845790687
121.0647913 5.687652534
133.0284058 12.89817863
135.0440559 12.8795242
147.0440559 2.157863473
149.0597059 22.67868766
159.0440559 3.37019822
177.0546206 10.01497907
195.0651853 4.188517106

Name: +ve in-silico MS/MS by CFM-ID for MRZGGPOQGRLFNF-UHFFFAOYSA-N
ID: MRZGGPOQGRLFNF-UHFFFAOYSA-N
Comment: Energy2
Num peaks: 19
39.02292652 4.856234491
49.00727645 5.720041303
51.02292652 2.332033017
65.03857658 1.436136194
75.02292652 10.07841914
77.03857658 9.467088495
79.05422664 2.370905384
91.01784114 2.095466045
91.05422664 3.30728546
93.06987671 1.323328218
105.0334912 2.365260878
107.0491413 1.739286618
109.0284058 1.827381989
117.0334912 3.08191249
119.0491413 4.601764237
121.0647913 2.827592176
133.0284058 9.507746607
135.0440559 6.726275441
149.0597059 4.508047594

Name: +ve in-silico MS/MS by CFM-ID for DEOQAXQDXRMPMZ-UHFFFAOYSA-N
ID: DEOQAXQDXRMPMZ-UHFFFAOYSA-N
Comment: Energy0
Num peaks: 6
85.02840582 1.92487872
121.0284058 5.594936119
147.0440559 2.363432556
149.0597059 14.11679465
177.0546206 29.2532846
195.0651853 30.42148279

Name: +ve in-silico MS/MS by CFM-ID for DEOQAXQDXRMPMZ-UHFFFAOYSA-N
ID: DEOQAXQDXRMPMZ-UHFFFAOYSA-N
Comment: Energy1
Num peaks: 14
39.02292652 3.196216208
68.99710569 4.190108218
71.01275576 1.619048682
85.02840582 2.948866706
109.0284058 3.139981681
119.0491413 2.878682457
121.0284058 12.09024149
121.0647913 3.501227603
123.0440559 4.892100561
147.0440559 3.187344198
149.0597059 17.12193337
151.075356 1.657094534
177.0546206 14.00100615
195.0651853 5.904861993

Name: +ve in-silico MS/MS by CFM-ID for DEOQAXQDXRMPMZ-UHFFFAOYSA-N
ID: DEOQAXQDXRMPMZ-UHFFFAOYSA-N
Comment: Energy2
Num peaks: 26
25.00727645 1.064001582
27.02292652 1.246454585
39.02292652 7.323761912
41.03857658 2.594646623
49.00727645 4.017214801
51.02292652 4.039404012
55.01784114 1.651958204
65.03857658 4.402935981
68.99710569 1.09792003
89.03857658 2.720821585
91.05422664 4.759694571
93.0334912 1.630671161
93.06987671 1.191165849
105.0334912 1.343292807
107.0491413 1.33464598
109.0284058 5.227754409
117.0334912 1.138475527
119.0491413 5.568333176
121.0284058 7.364301811
121.0647913 2.756800175
123.0440559 3.104729746
131.0491413 3.397944622
133.0284058 2.022350789
147.0440559 2.822872484
149.0597059 5.231878422
177.0546206 1.069809336

Name: +ve in-silico MS/MS by CFM-ID for PUWFIGBIKQTSNX-UHFFFAOYSA-N
ID: PUWFIGBIKQTSNX-UHFFFAOYSA-N
Comment: Energy0
Num peaks: 6
43.01784114 3.900757309
175.0389705 29.08040894
193.0495352 5.534372374
205.0495352 2.79933162
217.0495352 3.132916379
235.0600999 46.46392302

Name: +ve in-silico MS/MS by CFM-ID for PUWFIGBIKQTSNX-UHFFFAOYSA-N
ID: PUWFIGBIKQTSNX-UHFFFAOYSA-N
Comment: Energy1
Num peaks: 7
43.01784114 2.259091415
147.0440559 3.331023651
165.0546206 3.509144476
175.0389705 52.18687009
193.0495352 4.507610718
207.0651853 6.479387047
235.0600999 8.902812357

Name: +ve in-silico MS/MS by CFM-ID for PUWFIGBIKQTSNX-UHFFFAOYSA-N
ID: PUWFIGBIKQTSNX-UHFFFAOYSA-N
Comment: Energy2
Num peaks: 18
15.02292652 2.67516965
25.00727645 1.590760509
41.00219107 2.498161793
43.01784114 6.343421168
53.00219107 2.2623465
55.01784114 1.886895886
57.0334912 1.577985828
73.02840582 1.862344709
107.0127558 4.009952331
121.0284058 3.217467633
131.0127558 4.653556087
145.0284058 3.179295812
147.0440559 16.93690777
161.0233204 1.960219232
163.0389705 3.155852436
175.0389705 20.34791984
177.0546206 1.40748529
189.0546206 1.776256651

Name: +ve in-silico MS/MS by CFM-ID for ZRRPYKAOXYNOBN-UHFFFAOYSA-N
ID: ZRRPYKAOXYNOBN-UHFFFAOYSA-N
Comment: Energy0
Num peaks: 6
171.0440559 7.818458065
187.0389705 7.172389402
189.0546206 7.151009502
199.0389705 12.07628643
217.0495352 33.07904552
235.0600999 13.25096938

Name: +ve in-silico MS/MS by CFM-ID for ZRRPYKAOXYNOBN-UHFFFAOYSA-N
ID: ZRRPYKAOXYNOBN-UHFFFAOYSA-N
Comment: Energy1
Num peaks: 16
53.00219107 1.724426141
68.99710569 2.556693229
71.01275576 2.333039052
105.0334912 2.02787107
129.0334912 3.148377222
143.0491413 7.07875487
149.0233204 6.090224438
169.0284058 2.888062649
171.0440559 8.17465642
173.0597059 3.469870424
175.0389705 2.645727529
187.0389705 8.482765139
189.0546206 8.021451423
199.0389705 7.544582245
217.0495352 11.7177005
235.0600999 3.510767197

Name: +ve in-silico MS/MS by CFM-ID for ZRRPYKAOXYNOBN-UHFFFAOYSA-N
ID: ZRRPYKAOXYNOBN-UHFFFAOYSA-N
Comment: Energy2
Num peaks: 21
25.00727645 3.669086655
39.02292652 13.21625107
41.03857658 1.003838053
49.00727645 1.870622496
51.02292652 2.274505265
53.00219107 2.044319913
59.01275576 1.693000065
65.00219107 2.021446212
67.01784114 2.654387658
71.01275576 1.100553046
83.01275576 1.394135411
85.02840582 3.366118572
105.0334912 5.80777597
129.0334912 10.46189574
143.0491413 9.55883738
149.0233204 3.367233677
169.0284058 3.780526896
171.0440559 5.076263481
173.0597059 2.85121443
187.0389705 1.913980744
199.0389705 1.239205034

Name: +ve in-silico MS/MS by CFM-ID for WKKROIIILTYECR-UHFFFAOYSA-N
ID: WKKROIIILTYECR-UHFFFAOYSA-N
Comment: Energy0
Num peaks: 6
133.0284058 4.736404671
135.0440559 6.749585429
149.0597059 5.099565206
159.0440559 13.46530553
177.0546206 33.74064656
195.0651853 22.75214722

Name: +ve in-silico MS/MS by CFM-ID for WKKROIIILTYECR-UHFFFAOYSA-N
ID: WKKROIIILTYECR-UHFFFAOYSA-N
Comment: Energy1
Num peaks: 15
71.01275576 1.597176087
79.01784114 1.242563066
107.0491413 1.827755707
117.0334912 1.656091704
121.0647913 1.092967861
131.0491413 10.14775496
133.0284058 6.417823422
133.0647913 2.123136192
135.0440559 8.261442196
147.0440559 2.320530217
149.0597059 10.1068739
159.0440559 11.39184699
165.0546206 1.144870016
177.0546206 16.95384299
195.0651853 4.585058922

Name: +ve in-silico MS/MS by CFM-ID for WKKROIIILTYECR-UHFFFAOYSA-N
ID: WKKROIIILTYECR-UHFFFAOYSA-N
Comment: Energy2
Num peaks: 25
25.00727645 3.236452979
41.00219107 1.438244408
49.00727645 2.089265143
51.02292652 1.777513215
53.00219107 2.002569097
59.01275576 1.266567263
68.99710569 1.281924379
79.01784114 4.561089139
91.01784114 2.141198114
93.0334912 1.763742317
95.04914126 1.350512905
103.0178411 1.658374648
105.0334912 8.695968861
107.0491413 3.907301448
117.0334912 5.329529302
119.0491413 3.221344069
121.0647913 2.195996876
131.0491413 10.53567552
133.0284058 6.172552735
133.0647913 3.277733772
135.0440559 4.094217594
147.0440559 1.429950416
149.0597059 3.456186284
159.0440559 2.148507554
177.0546206 1.29158895

Name: +ve in-silico MS/MS by CFM-ID for LJXYLNMLGFQRJG-UHFFFAOYSA-N
ID: LJXYLNMLGFQRJG-UHFFFAOYSA-N
Comment: Energy0
Num peaks: 14
39.02292652 1.689680894
93.0334912 5.42437785
95.04914126 2.892451991
101.0233204 1.629344342
107.0491413 2.808799125
135.0440559 2.399556803
145.0284058 2.700118612
147.0440559 2.049572723
153.0182351 1.362051207
163.0389705 9.411953928
165.0546206 3.234405193
167.0702706 1.294625176
177.0546206 12.3686394
195.0651853 31.60471649

Name: +ve in-silico MS/MS by CFM-ID for LJXYLNMLGFQRJG-UHFFFAOYSA-N
ID: LJXYLNMLGFQRJG-UHFFFAOYSA-N
Comment: Energy1
Num peaks: 31
39.02292652 14.19087031
41.03857658 5.029781952
43.05422664 0.9620242989
53.00219107 2.407518727
67.01784114 1.049121368
77.00219107 2.304318731
79.01784114 1.858380747
81.0334912 1.182078195
83.01275576 1.179575523
89.03857658 0.9664078374
93.0334912 4.695329371
95.04914126 1.969905611
103.0178411 1.158591931
105.0334912 1.146707789
107.0491413 6.566416715
109.0647913 2.005479186
111.0076704 1.024779875
113.0233204 1.94715629
117.0334912 1.083593636
119.0491413 1.379059323
123.0076704 0.9812414458
135.0076704 1.444765602
135.0440559 2.613611926
145.0284058 2.150038246
147.0440559 1.528688889
151.002585 2.586654391
153.0182351 1.743693745
163.0389705 2.36673755
167.0702706 0.9843723038
177.0546206 5.580675373
195.0651853 4.181400829

Name: +ve in-silico MS/MS by CFM-ID for LJXYLNMLGFQRJG-UHFFFAOYSA-N
ID: LJXYLNMLGFQRJG-UHFFFAOYSA-N
Comment: Energy2
Num peaks: 31
39.02292652 9.91795698
41.00219107 2.002995848
41.03857658 7.070040782
51.02292652 1.218093113
53.00219107 6.288861259
55.01784114 1.561808749
59.01275576 4.023285267
61.02840582 0.9249343081
63.02292652 2.259196988
65.00219107 1.345824839
65.03857658 5.804974302
67.01784114 1.405425148
75.02292652 1.354076822
77.00219107 1.460612022
77.03857658 3.382559398
79.01784114 2.199375834
79.05422664 0.94020959
81.0334912 1.221916697
83.01275576 1.129837249
91.05422664 1.242727372
93.0334912 4.389982397
95.01275576 1.154485944
95.04914126 1.436880742
103.0178411 2.836082288
105.0334912 3.422467801
107.0491413 2.325759663
117.0334912 1.030758276
119.0491413 1.668360441
123.0076704 1.004625227
135.0440559 1.036460079
147.0440559 1.378784895

Name: +ve in-silico MS/MS by CFM-ID for HTYRQMMXVNPMAR-UHFFFAOYSA-N
ID: HTYRQMMXVNPMAR-UHFFFAOYSA-N
Comment: Energy0
Num peaks: 9
39.02292652 1.763985733
56.99710569 2.721561782
93.0334912 18.03490656
95.04914126 3.56483415
153.0182351 1.560823546
159.0440559 2.426057564
165.0546206 4.453067877
177.0546206 15.65071555
195.0651853 31.31871403

Name: +ve in-silico MS/MS by CFM-ID for HTYRQMMXVNPMAR-UHFFFAOYSA-N
ID: HTYRQMMXVNPMAR-UHFFFAOYSA-N
Comment: Energy1
Num peaks: 25
39.02292652 13.64895511
41.03857658 4.730265268
53.00219107 1.735202173
55.01784114 2.37974948
63.02292652 1.304875991
65.03857658 1.423281151
77.00219107 3.932287357
79.01784114 4.653511754
81.0334912 3.084935962
83.01275576 1.060699618
83.04914126 1.961643887
93.0334912 5.773468485
95.04914126 3.573705286
97.02840582 1.100957758
113.0233204 2.750242416
115.0389705 1.209123381
137.0233204 1.151686827
137.0597059 2.327837389
151.002585 3.347582054
153.0182351 2.047264038
159.0440559 1.776837147
165.0546206 1.512164366
167.0702706 1.336459428
177.0546206 7.860180321
195.0651853 4.463354658

Name: +ve in-silico MS/MS by CFM-ID for HTYRQMMXVNPMAR-UHFFFAOYSA-N
ID: HTYRQMMXVNPMAR-UHFFFAOYSA-N
Comment: Energy2
Num peaks: 21
29.00219107 1.929891148
39.02292652 10.49799566
41.00219107 2.528505236
41.03857658 7.316800682
51.02292652 1.713016793
53.00219107 4.243728703
55.01784114 1.771587033
56.99710569 7.95583667
57.0334912 1.307701585
59.01275576 1.449788927
63.02292652 4.091754755
65.03857658 9.861882603
77.00219107 2.25209233
79.01784114 2.86440451
93.0334912 8.659393614
95.04914126 2.123131958
97.02840582 1.232525003
105.0334912 3.186996257
107.0491413 3.858211569
109.0647913 1.106163946
121.0647913 1.143223128

Name: +ve in-silico MS/MS by CFM-ID for KZYRFIOGZHPBOL-UHFFFAOYSA-N
ID: KZYRFIOGZHPBOL-UHFFFAOYSA-N
Comment: Energy0
Num peaks: 6
93.00047682 3.937986015
95.01612688 3.763147869
187.0059561 4.654486631
189.0216062 14.48033495
199.0423416 1.706166619
217.0529063 58.85421725

Name: +ve in-silico MS/MS by CFM-ID for KZYRFIOGZHPBOL-UHFFFAOYSA-N
ID: KZYRFIOGZHPBOL-UHFFFAOYSA-N
Comment: Energy1
Num peaks: 12
29.03857658 3.096180491
93.00047682 4.487203273
95.01612688 1.845721252
95.04914126 2.593146354
123.0440559 16.691669
185.0266916 3.315878543
187.0059561 1.493977538
187.0423416 2.418116573
189.0216062 2.887546778
199.0423416 2.200149493
201.0216062 1.785220282
217.0529063 38.35301789

Name: +ve in-silico MS/MS by CFM-ID for KZYRFIOGZHPBOL-UHFFFAOYSA-N
ID: KZYRFIOGZHPBOL-UHFFFAOYSA-N
Comment: Energy2
Num peaks: 31
15.02292652 0.97821908
27.02292652 0.9090503117
29.03857658 2.879627534
49.00727645 2.397023945
51.02292652 7.987947972
53.03857658 2.026423069
79.01784114 1.310736789
81.0334912 1.539619181
88.96917669 2.208776372
93.00047682 4.563907785
93.0334912 2.710378984
95.01612688 2.003741747
95.04914126 3.83231433
97.02840582 1.813085747
99.04405588 1.357109569
109.0284058 1.467357418
111.0440559 1.651366306
114.9848268 2.459776133
117.0004768 2.402072163
123.0440559 7.858068118
125.0597059 1.329448671
129.0004768 1.039650036
131.0161269 1.652780159
141.0004768 1.417762307
143.0161269 1.306273883
156.9953914 1.516713396
157.0317769 2.055436874
159.0110415 2.681226395
171.0110415 1.57315889
172.9903061 1.664176589
173.0266916 1.560422133

Name: +ve in-silico MS/MS by CFM-ID for BGXQWGGCLDCPRL-UHFFFAOYSA-N
ID: BGXQWGGCLDCPRL-UHFFFAOYSA-N
Comment: Energy0
Num peaks: 6
121.0284058 4.042945722
135.0440559 1.902530806
149.0597059 4.861773868
159.0440559 13.55733794
177.0546206 40.82801177
195.0651853 16.38715344

Name: +ve in-silico MS/MS by CFM-ID for BGXQWGGCLDCPRL-UHFFFAOYSA-N
ID: BGXQWGGCLDCPRL-UHFFFAOYSA-N
Comment: Energy1
Num peaks: 28
39.02292652 1.502420847
41.00219107 1.196138822
53.00219107 1.415692136
55.01784114 2.366205242
59.01275576 2.002928444
65.00219107 1.121425838
67.01784114 1.780395899
69.0334912 1.61915885
73.02840582 1.788918082
83.01275576 0.8967875882
93.0334912 2.005318117
95.04914126 1.822086802
101.0233204 0.973292924
107.0491413 1.04657607
117.0334912 1.637621224
121.0284058 14.8138558
121.0647913 0.8457555685
123.0440559 2.202470602
131.0491413 2.707803418
135.0440559 5.87614457
137.0233204 1.387025004
147.0440559 0.8393650376
149.0597059 7.69572978
151.075356 1.125631937
159.0440559 5.785119625
167.0702706 1.550704835
177.0546206 8.912508456
195.0651853 3.247262263

Name: +ve in-silico MS/MS by CFM-ID for BGXQWGGCLDCPRL-UHFFFAOYSA-N
ID: BGXQWGGCLDCPRL-UHFFFAOYSA-N
Comment: Energy2
Num peaks: 31
27.02292652 3.136276813
39.02292652 4.094341442
41.00219107 2.951925549
41.03857658 2.474789487
49.00727645 1.871768443
51.02292652 2.347198107
53.00219107 2.779555809
53.03857658 1.335768302
55.01784114 3.995121967
57.0334912 1.161309609
59.01275576 2.265616562
65.00219107 1.247618722
65.03857658 1.462845153
67.01784114 4.764410682
69.0334912 2.047483079
73.02840582 2.595085226
77.00219107 1.392950855
79.01784114 4.302501349
81.0334912 2.261160832
92.99710569 1.079373143
93.0334912 4.111728463
95.01275576 1.546400856
95.04914126 2.434389483
105.0334912 2.739867925
107.0491413 3.520677859
121.0284058 3.116049717
123.0440559 1.422071183
133.0647913 1.106416691
149.0597059 1.08817726
151.075356 1.346281265
159.0440559 1.50648452

Name: +ve in-silico MS/MS by CFM-ID for INUPXSQSSXKXKO-UHFFFAOYSA-N
ID: INUPXSQSSXKXKO-UHFFFAOYSA-N
Comment: Energy0
Num peaks: 12
141.0334912 4.317835161
143.0491413 1.64161335
145.0647913 2.063381313
157.0284058 6.260663778
159.0440559 21.05931225
161.0597059 7.734907223
163.075356 4.061749119
171.0440559 1.91319992
189.0546206 10.01658333
199.0389705 2.104701423
217.0495352 8.88295873
235.0600999 10.47942707

Name: +ve in-silico MS/MS by CFM-ID for INUPXSQSSXKXKO-UHFFFAOYSA-N
ID: INUPXSQSSXKXKO-UHFFFAOYSA-N
Comment: Energy1
Num peaks: 25
41.00219107 1.43960872
49.00727645 0.9902055712
55.01784114 3.441778424
92.99710569 1.246709428
95.01275576 3.636588523
95.04914126 1.069180559
105.0334912 1.44416831
117.0334912 1.092267119
131.0491413 1.253971902
133.0284058 1.512800888
141.0334912 2.444282847
143.0491413 1.05906713
147.0440559 1.886073934
157.0284058 7.225086846
159.0440559 10.49050373
161.0597059 4.884348353
171.0440559 4.924242985
173.0597059 2.114852869
187.0389705 1.439523415
189.0546206 12.87553133
191.0338851 1.200489575
191.0702706 1.326283165
199.0389705 2.371646059
217.0495352 5.746622766
235.0600999 3.047534966

Name: +ve in-silico MS/MS by CFM-ID for INUPXSQSSXKXKO-UHFFFAOYSA-N
ID: INUPXSQSSXKXKO-UHFFFAOYSA-N
Comment: Energy2
Num peaks: 20
41.00219107 1.630916312
49.00727645 3.071057446
53.00219107 2.667529941
55.01784114 2.642596911
65.00219107 4.954073997
67.01784114 2.483692703
81.0334912 2.25780102
105.0334912 12.26704864
115.0178411 2.476144193
117.0334912 8.503886792
119.0491413 2.770299237
129.0334912 6.158843932
131.0491413 9.78116533
133.0647913 2.244243227
141.0334912 3.563396295
143.0491413 2.146697384
145.0647913 1.790176337
157.0284058 3.0444431
159.0440559 4.765637824
161.0597059 1.669569673

Name: +ve in-silico MS/MS by CFM-ID for MHONQIFVQMWSKI-UHFFFAOYSA-N
ID: MHONQIFVQMWSKI-UHFFFAOYSA-N
Comment: Energy0
Num peaks: 9
123.0076704 1.953285842
141.0182351 1.998428747
149.0233204 1.643598505
171.0440559 7.358199233
175.0389705 1.87928984
189.0546206 9.08547349
199.0389705 11.09683163
217.0495352 32.49532952
235.0600999 14.02271643

Name: +ve in-silico MS/MS by CFM-ID for MHONQIFVQMWSKI-UHFFFAOYSA-N
ID: MHONQIFVQMWSKI-UHFFFAOYSA-N
Comment: Energy1
Num peaks: 26
39.02292652 1.900810792
65.00219107 1.604850457
71.01275576 1.692388082
83.01275576 3.371358544
95.01275576 1.708020008
95.04914126 1.855477752
105.0334912 1.137016802
131.0491413 1.789878321
141.0334912 1.286577793
143.0491413 4.778046628
145.0647913 1.172105404
157.0284058 2.418193273
159.0440559 1.28490544
161.0597059 1.255434904
163.0389705 1.545097976
169.0284058 1.170856208
171.0440559 5.975069114
173.0233204 4.40442127
173.0597059 2.831327899
175.0389705 4.676584934
187.0389705 1.590399957
189.0546206 11.73998475
191.0702706 1.287582264
199.0389705 5.439148186
217.0495352 9.405220505
235.0600999 3.09540478

Name: +ve in-silico MS/MS by CFM-ID for MHONQIFVQMWSKI-UHFFFAOYSA-N
ID: MHONQIFVQMWSKI-UHFFFAOYSA-N
Comment: Energy2
Num peaks: 29
25.00727645 4.769537406
39.02292652 5.505455767
41.00219107 1.076803785
49.00727645 2.616157836
53.00219107 0.978463492
65.00219107 1.30613824
67.01784114 1.497598952
68.99710569 1.4194311
71.01275576 2.067601678
83.01275576 1.512646564
92.99710569 1.480784701
95.01275576 5.082712257
97.02840582 1.773568902
105.0334912 4.352544162
117.0334912 4.041446546
129.0334912 3.639970861
131.0127558 1.057835743
131.0491413 3.659451115
143.0491413 12.07323268
145.0647913 1.337462114
149.0233204 0.9915525563
157.0284058 2.321859376
159.0440559 3.571496195
161.0597059 1.014153221
171.0440559 4.329816609
173.0233204 2.028909872
173.0597059 1.367501915
175.0389705 1.6158061
189.0546206 2.156704279

Name: +ve in-silico MS/MS by CFM-ID for HXBAGHLYAPHQLA-UHFFFAOYSA-N
ID: HXBAGHLYAPHQLA-UHFFFAOYSA-N
Comment: Energy0
Num peaks: 16
65.00219107 1.66432203
67.01784114 1.336884907
107.0127558 1.334569958
109.0284058 2.736680187
125.0233204 2.412873155
159.0440559 1.534228093
165.0182351 1.338641937
171.0440559 1.354486674
187.0389705 2.159474305
189.0546206 8.715153341
191.0702706 1.176072104
199.0389705 4.515825286
205.0495352 2.137578699
207.0651853 1.731988623
217.0495352 24.64602482
235.0600999 22.12747815

Name: +ve in-silico MS/MS by CFM-ID for HXBAGHLYAPHQLA-UHFFFAOYSA-N
ID: HXBAGHLYAPHQLA-UHFFFAOYSA-N
Comment: Energy1
Num peaks: 30
49.00727645 1.632188549
53.00219107 0.9219665581
55.01784114 3.161892628
65.00219107 5.787099375
67.01784114 5.94017234
69.0334912 1.327445821
79.01784114 2.21409492
81.0334912 1.131062786
104.9971057 0.985958109
107.0127558 1.989876711
109.0284058 4.468919196
111.0440559 1.912385843
121.0284058 1.558434599
133.0284058 1.166913608
159.0440559 2.73486609
161.0233204 0.8959616098
161.0597059 1.725245734
165.0182351 0.8110387477
171.0440559 2.069615518
173.0597059 1.234113909
179.0338851 1.147838735
187.0389705 1.819603792
189.0546206 9.345074899
191.0338851 1.213714014
191.0702706 1.523300172
199.0389705 3.939553439
205.0495352 1.761061287
207.0651853 1.282103908
217.0495352 10.46184805
235.0600999 4.24864052

Name: +ve in-silico MS/MS by CFM-ID for HXBAGHLYAPHQLA-UHFFFAOYSA-N
ID: HXBAGHLYAPHQLA-UHFFFAOYSA-N
Comment: Energy2
Num peaks: 31
25.00727645 1.850864686
39.02292652 4.397447571
49.00727645 1.911128171
51.02292652 1.637707547
53.00219107 2.669015198
55.01784114 4.088371747
65.00219107 10.77454473
67.01784114 2.385277328
69.0334912 0.9465573151
77.00219107 0.8180712432
79.01784114 4.037846771
81.0334912 1.639028857
91.01784114 2.384558791
95.01275576 1.399572845
107.0127558 1.222531774
109.0284058 1.19164
121.0284058 4.391795458
131.0127558 1.369634532
131.0491413 0.9525778191
133.0284058 4.70886599
147.0440559 2.031906355
149.0233204 1.131605732
151.0389705 0.9709637129
157.0284058 0.850099713
159.0440559 8.610711243
161.0597059 1.890601156
171.0440559 1.864067551
173.0233204 0.796503847
175.0389705 1.078996491
187.0389705 0.956080636
189.0546206 2.070110068

Name: +ve in-silico MS/MS by CFM-ID for PCJQJAAYIPFVLA-UHFFFAOYSA-N
ID: PCJQJAAYIPFVLA-UHFFFAOYSA-N
Comment: Energy0
Num peaks: 6
39.02292652 5.781019484
141.0334912 3.673994106
143.0491413 8.649997093
189.0546206 5.05365819
217.0495352 15.85383701
235.0600999 45.37949773

Name: +ve in-silico MS/MS by CFM-ID for PCJQJAAYIPFVLA-UHFFFAOYSA-N
ID: PCJQJAAYIPFVLA-UHFFFAOYSA-N
Comment: Energy1
Num peaks: 23
39.02292652 6.45668252
49.00727645 1.705892422
51.02292652 1.645504296
105.0334912 2.424032929
107.0491413 1.738888348
117.0334912 4.207881789
119.0491413 1.691991129
129.0334912 2.120102443
131.0491413 1.519664107
133.0284058 2.182698273
141.0334912 3.126540289
143.0491413 6.48327735
145.0647913 5.039866834
161.0597059 2.34667124
163.0389705 2.383731993
177.0182351 3.083825399
181.0495352 1.278475003
189.0546206 10.83353049
205.0495352 1.429735245
207.0651853 1.375887409
209.0444498 3.112642588
217.0495352 6.000377378
235.0600999 8.007743558

Name: +ve in-silico MS/MS by CFM-ID for PCJQJAAYIPFVLA-UHFFFAOYSA-N
ID: PCJQJAAYIPFVLA-UHFFFAOYSA-N
Comment: Energy2
Num peaks: 28
25.00727645 1.010432706
39.02292652 5.880468304
41.00219107 1.123055952
49.00727645 5.773834305
51.02292652 1.761492903
55.01784114 1.412178862
63.02292652 1.433333068
65.00219107 1.249040258
65.03857658 1.398671789
73.00727645 2.961828405
75.02292652 4.601946702
77.03857658 5.693713193
79.05422664 1.176071377
87.02292652 1.154647143
89.03857658 1.473428602
91.05422664 1.903624165
99.02292652 1.074848021
105.0334912 8.708535011
107.0491413 4.160732815
117.0334912 7.372043108
119.0491413 2.899111499
129.0334912 1.101204417
131.0491413 2.136655769
141.0334912 3.118317287
143.0491413 3.9239142
145.0647913 2.711630123
159.0440559 1.331965395
161.0597059 1.457533583

Name: +ve in-silico MS/MS by CFM-ID for UHVHVAFNYNBFFW-UHFFFAOYSA-N
ID: UHVHVAFNYNBFFW-UHFFFAOYSA-N
Comment: Energy0
Num peaks: 6
129.0334912 4.680245625
141.0334912 2.372555425
143.0491413 4.046311791
189.0546206 4.681985592
217.0495352 21.25638603
235.0600999 48.45200833

Name: +ve in-silico MS/MS by CFM-ID for UHVHVAFNYNBFFW-UHFFFAOYSA-N
ID: UHVHVAFNYNBFFW-UHFFFAOYSA-N
Comment: Energy1
Num peaks: 17
43.05422664 1.365031957
49.00727645 1.507515323
51.02292652 1.488507356
105.0334912 7.096369515
117.0334912 2.793803686
119.0491413 1.747463339
129.0334912 21.75102664
141.0334912 1.153449567
143.0491413 1.319140077
145.0284058 2.39010105
145.0647913 1.293656031
161.0597059 0.8753031563
189.0546206 7.96486507
193.0131497 1.170196579
199.0389705 2.686428816
217.0495352 13.4501148
235.0600999 10.46451876

Name: +ve in-silico MS/MS by CFM-ID for UHVHVAFNYNBFFW-UHFFFAOYSA-N
ID: UHVHVAFNYNBFFW-UHFFFAOYSA-N
Comment: Energy2
Num peaks: 30
25.00727645 1.197931174
39.02292652 2.543745144
41.03857658 1.125504086
44.99710569 1.364721578
49.00727645 7.346171173
51.02292652 5.594950669
53.00219107 3.615112144
53.03857658 1.08468724
65.00219107 2.109255564
65.03857658 1.247115722
67.01784114 1.881981488
77.00219107 4.742941195
79.01784114 1.001099642
89.00219107 1.094849887
91.01784114 1.018725644
93.0334912 2.833838286
95.04914126 2.156990687
99.02292652 2.101609094
105.0334912 5.925223445
115.0178411 0.9830179464
117.0334912 3.258218474
119.0491413 2.463712608
121.0284058 6.321317658
123.0440559 1.306872001
129.0334912 3.287134522
141.0334912 2.200215456
143.0491413 2.566010126
145.0284058 2.729378044
145.0647913 2.521836327
147.0440559 2.725613215

Name: +ve in-silico MS/MS by CFM-ID for RQWIXGIPURPQFZ-UHFFFAOYSA-N
ID: RQWIXGIPURPQFZ-UHFFFAOYSA-N
Comment: Energy0
Num peaks: 14
143.0491413 2.560514736
159.0440559 3.526961874
161.0597059 11.24811475
163.075356 1.784239916
171.0440559 3.433306337
177.0182351 1.696315643
187.0389705 1.744633744
189.0546206 15.06047004
191.0702706 1.209819991
199.0389705 3.205601217
203.0338851 2.790235837
205.0495352 1.249276448
217.0495352 14.4293799
235.0600999 17.05835466

Name: +ve in-silico MS/MS by CFM-ID for RQWIXGIPURPQFZ-UHFFFAOYSA-N
ID: RQWIXGIPURPQFZ-UHFFFAOYSA-N
Comment: Energy1
Num peaks: 27
43.01784114 1.64847633
53.00219107 3.889528363
55.01784114 6.87142724
67.01784114 1.188147604
92.99710569 1.405211576
95.01275576 3.970898819
95.04914126 1.274006751
105.0334912 1.479512421
123.0076704 1.011825055
131.0491413 1.265157027
133.0284058 1.356614117
143.0491413 1.223396329
157.0284058 1.364410242
159.0440559 4.398478385
161.0597059 6.777677016
163.075356 1.091708037
171.0440559 5.643759364
173.0597059 1.418189276
177.0182351 1.666821598
187.0389705 1.582569981
189.0546206 14.49762111
191.0702706 1.42921174
199.0389705 2.84112186
203.0338851 1.435547352
205.0495352 1.138688989
217.0495352 5.648336807
235.0600999 3.381156648

Name: +ve in-silico MS/MS by CFM-ID for RQWIXGIPURPQFZ-UHFFFAOYSA-N
ID: RQWIXGIPURPQFZ-UHFFFAOYSA-N
Comment: Energy2
Num peaks: 22
25.00727645 2.546826466
39.02292652 1.818497683
43.01784114 1.272340973
49.00727645 1.753164931
53.00219107 6.089248069
55.01784114 3.473232222
65.00219107 3.465561454
67.01784114 3.12785549
77.00219107 2.131642356
79.01784114 1.477323132
105.0334912 9.005239802
117.0334912 6.209379621
119.0491413 2.809218298
129.0334912 5.119763829
131.0491413 9.182516368
133.0647913 3.52870548
141.0334912 2.7667148
143.0491413 4.97926702
145.0647913 3.110212409
159.0440559 3.367475944
161.0597059 2.168696096
171.0440559 1.466625891

Name: +ve in-silico MS/MS by CFM-ID for HNVBUXTUHPMTRW-UHFFFAOYSA-N
ID: HNVBUXTUHPMTRW-UHFFFAOYSA-N
Comment: Energy0
Num peaks: 10
95.04914126 1.384175732
111.0076704 2.939423031
121.0284058 4.42649702
141.0182351 2.146632978
161.0597059 2.573070274
171.0440559 2.008024779
189.0546206 11.55533916
199.0389705 6.250366259
217.0495352 24.8021444
235.0600999 22.73794017

Name: +ve in-silico MS/MS by CFM-ID for HNVBUXTUHPMTRW-UHFFFAOYSA-N
ID: HNVBUXTUHPMTRW-UHFFFAOYSA-N
Comment: Energy1
Num peaks: 21
39.02292652 1.134432397
53.00219107 1.781352059
67.01784114 3.786733884
95.01275576 2.823487846
95.04914126 1.544935518
99.00767038 1.164299626
111.0076704 1.141860015
121.0284058 10.22607548
123.0076704 2.790587247
123.0440559 4.058313668
141.0182351 2.5935162
145.0284058 2.917427159
147.0440559 3.469604065
161.0597059 7.814796197
163.075356 1.755076204
171.0440559 2.897827814
173.0597059 2.424122164
189.0546206 7.534674558
199.0389705 5.765713782
217.0495352 8.825968846
235.0600999 3.980033321

Name: +ve in-silico MS/MS by CFM-ID for HNVBUXTUHPMTRW-UHFFFAOYSA-N
ID: HNVBUXTUHPMTRW-UHFFFAOYSA-N
Comment: Energy2
Num peaks: 29
39.02292652 7.277448011
41.03857658 1.079088097
49.00727645 2.965675951
51.02292652 1.963078739
53.00219107 6.965418166
65.00219107 6.68048664
65.03857658 1.019506689
67.01784114 10.503136
69.0334912 1.684652802
72.99202031 0.9749745175
77.00219107 3.229412467
92.99710569 2.975104834
95.01275576 5.125674408
95.04914126 2.78476586
96.99202031 1.294997759
97.02840582 2.032745435
99.00767038 1.070506604
105.0334912 2.256042264
111.0076704 2.777541186
120.9920203 1.191146334
121.0284058 3.960416614
123.0076704 1.180741918
123.0440559 1.641506386
136.9869349 1.497813884
143.0491413 1.029587553
147.0440559 1.172701635
161.0597059 1.307709227
171.0440559 1.36366895
189.0546206 1.559076536

Name: +ve in-silico MS/MS by CFM-ID for FLFFMMIPNQBIGS-UHFFFAOYSA-N
ID: FLFFMMIPNQBIGS-UHFFFAOYSA-N
Comment: Energy0
Num peaks: 6
69.0334912 8.496106258
127.0389705 1.258811214
153.0182351 5.301514115
155.0338851 3.242196109
177.0546206 13.43610773
195.0651853 64.77264249

Name: +ve in-silico MS/MS by CFM-ID for FLFFMMIPNQBIGS-UHFFFAOYSA-N
ID: FLFFMMIPNQBIGS-UHFFFAOYSA-N
Comment: Energy1
Num peaks: 6
41.03857658 3.17702828
69.0334912 24.82490066
153.0182351 7.679675509
155.0338851 5.215326223
177.0546206 13.68392687
195.0651853 32.27221727

Name: +ve in-silico MS/MS by CFM-ID for FLFFMMIPNQBIGS-UHFFFAOYSA-N
ID: FLFFMMIPNQBIGS-UHFFFAOYSA-N
Comment: Energy2
Num peaks: 15
39.02292652 6.865724605
41.00219107 2.471773068
41.03857658 10.68767224
53.00219107 3.275823608
65.03857658 2.506428737
67.05422664 3.550208388
69.0334912 22.62097846
83.01275576 2.760631637
107.0491413 2.139684044
127.0389705 5.827213279
137.0233204 4.424030149
149.0597059 2.798897721
153.0182351 2.049246682
161.0233204 2.846447197
177.0546206 6.122408212

Name: +ve in-silico MS/MS by CFM-ID for XNQCPZDXMQZJDH-UHFFFAOYSA-N
ID: XNQCPZDXMQZJDH-UHFFFAOYSA-N
Comment: Energy0
Num peaks: 6
79.05422664 2.104978824
131.0491413 7.175799834
133.0647913 30.54900679
151.075356 2.630783663
177.0546206 5.954118284
195.0651853 40.69445001

Name: +ve in-silico MS/MS by CFM-ID for XNQCPZDXMQZJDH-UHFFFAOYSA-N
ID: XNQCPZDXMQZJDH-UHFFFAOYSA-N
Comment: Energy1
Num peaks: 9
53.00219107 2.607897469
55.01784114 3.035674265
63.00767038 5.522309596
79.05422664 5.761046233
103.0542266 2.692234698
133.0647913 36.40073893
151.075356 2.721366919
177.0546206 6.667713312
195.0651853 14.64386948

Name: +ve in-silico MS/MS by CFM-ID for XNQCPZDXMQZJDH-UHFFFAOYSA-N
ID: XNQCPZDXMQZJDH-UHFFFAOYSA-N
Comment: Energy2
Num peaks: 14
29.00219107 3.586101044
31.01784114 2.021910527
49.00727645 2.124427585
53.00219107 3.770863742
55.01784114 1.861485786
75.00767038 1.430221833
79.05422664 10.12085842
101.0385766 5.316181533
103.0542266 23.77017893
105.0334912 1.407591456
105.0698767 6.826351266
117.0334912 2.947346897
131.0491413 5.048104408
133.0647913 10.49166622

Name: +ve in-silico MS/MS by CFM-ID for DZFZKKRJTJZVBQ-UHFFFAOYSA-N
ID: DZFZKKRJTJZVBQ-UHFFFAOYSA-N
Comment: Energy0
Num peaks: 6
91.05422664 7.114925667
121.0647913 7.104651255
149.0597059 6.988122084
159.0440559 4.810767916
177.0546206 23.63184073
195.0651853 31.81186879

Name: +ve in-silico MS/MS by CFM-ID for DZFZKKRJTJZVBQ-UHFFFAOYSA-N
ID: DZFZKKRJTJZVBQ-UHFFFAOYSA-N
Comment: Energy1
Num peaks: 12
84.99202031 2.339030004
91.05422664 20.15025919
93.06987671 3.344415748
103.002585 2.596695313
103.0542266 3.06140906
121.0647913 14.77404081
131.0491413 2.216183591
133.0647913 2.944567157
149.0597059 6.821953934
159.0440559 5.806488004
177.0546206 11.13453643
195.0651853 5.536032289

Name: +ve in-silico MS/MS by CFM-ID for DZFZKKRJTJZVBQ-UHFFFAOYSA-N
ID: DZFZKKRJTJZVBQ-UHFFFAOYSA-N
Comment: Energy2
Num peaks: 18
44.99710569 1.911120412
49.00727645 2.328197413
51.02292652 1.760765129
56.99710569 4.541616373
59.01275576 1.865198355
63.02292652 1.989586401
65.03857658 3.082565473
72.99202031 7.108610345
75.02292652 2.3056448
79.05422664 5.459694553
84.99202031 1.402785129
91.05422664 27.18156245
93.06987671 4.273322834
101.0385766 1.991886337
103.0542266 3.522446879
105.0698767 2.476778969
117.0334912 4.556100598
121.0647913 2.561900348

Name: +ve in-silico MS/MS by CFM-ID for QHYKVJVPIJCRRT-UHFFFAOYSA-N
ID: QHYKVJVPIJCRRT-UHFFFAOYSA-N
Comment: Energy0
Num peaks: 6
131.0491413 4.180103992
135.0440559 2.122092907
149.0597059 4.07949653
159.0440559 19.82335145
177.0546206 34.92393048
195.0651853 20.71219181

Name: +ve in-silico MS/MS by CFM-ID for QHYKVJVPIJCRRT-UHFFFAOYSA-N
ID: QHYKVJVPIJCRRT-UHFFFAOYSA-N
Comment: Energy1
Num peaks: 26
39.02292652 1.051329636
49.00727645 1.01843326
51.02292652 1.003071803
68.99710569 1.058020181
71.01275576 1.41273578
75.02292652 1.078386441
83.01275576 1.843521772
85.02840582 1.056836467
87.02292652 1.233311636
91.05422664 1.887370866
92.99710569 1.004342863
97.02840582 1.110230827
103.0542266 3.024782321
107.0127558 2.236502638
109.0284058 1.458844422
115.0178411 1.733962242
117.0334912 2.384648797
119.0127558 0.9286767962
131.0491413 6.486572239
133.0284058 5.167922436
133.0647913 1.477646781
135.0440559 6.791133669
149.0597059 8.931399745
159.0440559 6.746849357
177.0546206 11.41366687
195.0651853 6.891800903

Name: +ve in-silico MS/MS by CFM-ID for QHYKVJVPIJCRRT-UHFFFAOYSA-N
ID: QHYKVJVPIJCRRT-UHFFFAOYSA-N
Comment: Energy2
Num peaks: 31
25.00727645 3.682068692
39.02292652 6.042369403
41.00219107 1.640371757
49.00727645 3.629740014
51.02292652 6.564893386
53.03857658 0.9493709222
59.01275576 2.12688506
63.02292652 3.132304265
65.03857658 3.07767228
67.01784114 1.145701304
68.99710569 2.886757133
71.01275576 2.387477333
73.00727645 1.001238307
75.02292652 2.432664079
77.03857658 4.408287944
83.01275576 2.795666063
85.02840582 1.174380631
87.02292652 2.23460318
89.03857658 2.879736424
91.05422664 2.557033613
92.99710569 2.906739044
95.01275576 1.174126451
97.02840582 1.126034611
103.0542266 7.489039389
115.0178411 1.769108051
117.0334912 1.264288597
131.0491413 2.451973066
133.0284058 1.493887339
133.0647913 1.160974813
135.0440559 1.313879602
149.0597059 1.101476094

Name: +ve in-silico MS/MS by CFM-ID for VWKVJDBBXACVFN-UHFFFAOYSA-N
ID: VWKVJDBBXACVFN-UHFFFAOYSA-N
Comment: Energy0
Num peaks: 6
59.04914126 1.243898256
135.0440559 2.462913783
163.0389705 1.490673836
177.0546206 8.921469296
179.0338851 0.9636242188
195.0651853 76.33457001

Name: +ve in-silico MS/MS by CFM-ID for VWKVJDBBXACVFN-UHFFFAOYSA-N
ID: VWKVJDBBXACVFN-UHFFFAOYSA-N
Comment: Energy1
Num peaks: 16
81.0334912 1.400878578
85.02840582 2.033729273
99.04405588 2.928879986
109.0284058 6.357387844
121.0284058 3.469854267
123.0440559 5.422851603
135.0440559 3.868642828
149.0233204 4.795552413
149.0597059 1.993750067
151.0389705 11.07017143
151.075356 1.710491975
163.0389705 2.320742429
165.0546206 2.587722612
167.0702706 7.854821045
177.0546206 5.611822096
195.0651853 17.53081826

Name: +ve in-silico MS/MS by CFM-ID for VWKVJDBBXACVFN-UHFFFAOYSA-N
ID: VWKVJDBBXACVFN-UHFFFAOYSA-N
Comment: Energy2
Num peaks: 31
27.02292652 2.169082821
41.00219107 2.900771911
43.01784114 3.118559008
49.00727645 2.311405003
51.02292652 1.790558794
53.00219107 1.714810886
53.03857658 1.519757338
55.01784114 6.031360219
57.0334912 2.845251807
59.04914126 1.419016171
65.03857658 3.658003631
67.01784114 1.291738495
69.0334912 1.296833507
71.01275576 2.837870249
75.02292652 1.105755086
77.03857658 1.638778967
81.0334912 2.25004263
99.04405588 1.738999835
103.0178411 2.172589464
105.0334912 3.137465945
107.0491413 2.037908299
109.0284058 9.254504749
121.0284058 5.044761492
123.0440559 3.029081349
131.0127558 1.326856954
133.0284058 3.29177583
135.0440559 2.98461702
149.0233204 2.183758596
149.0597059 1.201624231
151.0389705 1.837685198
153.0546206 1.113936741

Name: +ve in-silico MS/MS by CFM-ID for DYKQOLICLIJPPJ-UHFFFAOYSA-N
ID: DYKQOLICLIJPPJ-UHFFFAOYSA-N
Comment: Energy0
Num peaks: 6
135.0440559 2.409208081
163.0389705 1.425168553
165.0546206 0.6447650962
177.0546206 14.6858815
179.0338851 0.7157803895
195.0651853 74.16855896

Name: +ve in-silico MS/MS by CFM-ID for DYKQOLICLIJPPJ-UHFFFAOYSA-N
ID: DYKQOLICLIJPPJ-UHFFFAOYSA-N
Comment: Energy1
Num peaks: 16
55.01784114 2.476298693
81.0334912 3.15978082
99.04405588 3.972722606
109.0284058 2.616500722
121.0284058 1.853878744
123.0440559 2.414792048
135.0440559 4.087508099
147.0440559 1.844611644
149.0597059 2.965480843
151.0389705 3.246589316
151.075356 2.056377616
163.0389705 3.228798819
165.0546206 6.304203458
167.0702706 9.619394838
177.0546206 9.9966704
195.0651853 21.2618219

Name: +ve in-silico MS/MS by CFM-ID for DYKQOLICLIJPPJ-UHFFFAOYSA-N
ID: DYKQOLICLIJPPJ-UHFFFAOYSA-N
Comment: Energy2
Num peaks: 31
39.02292652 2.345121716
41.00219107 1.539259805
43.01784114 2.888355717
49.00727645 2.230206804
51.02292652 2.171599714
53.00219107 1.660159074
53.03857658 1.306944583
55.01784114 5.668539492
57.0334912 5.818405521
63.02292652 1.347610269
65.03857658 2.474273177
71.01275576 2.507855915
73.02840582 4.430290143
77.03857658 1.558634599
79.01784114 1.856285338
81.0334912 1.878661712
83.04914126 1.751278525
105.0334912 1.216353371
107.0491413 2.08985145
109.0284058 4.13347067
119.0127558 2.076773955
121.0284058 4.26457459
123.0440559 4.476441088
135.0440559 4.673900516
137.0233204 1.289658638
141.0546206 1.116394128
147.0440559 2.182551626
149.0597059 1.899525362
151.0389705 1.099125852
153.0546206 1.255181418
177.0546206 1.627145531

Name: +ve in-silico MS/MS by CFM-ID for RCRWLTDAJXAQQO-UHFFFAOYSA-N
ID: RCRWLTDAJXAQQO-UHFFFAOYSA-N
Comment: Energy0
Num peaks: 6
123.0440559 2.091875061
135.0440559 23.69308126
149.0597059 3.734041988
151.075356 3.562636525
177.0546206 7.381597856
195.0651853 45.13615415

Name: +ve in-silico MS/MS by CFM-ID for RCRWLTDAJXAQQO-UHFFFAOYSA-N
ID: RCRWLTDAJXAQQO-UHFFFAOYSA-N
Comment: Energy1
Num peaks: 18
39.02292652 1.624750607
51.02292652 1.604293263
53.00219107 1.49729017
107.0491413 1.401880388
123.0440559 7.499395738
125.0597059 3.526684811
135.0440559 19.74583545
141.0546206 2.049332865
147.0440559 2.565926241
149.0597059 3.366693954
151.0389705 4.617223417
151.075356 3.998109869
153.0546206 1.672764138
163.0389705 1.675541178
165.0546206 1.982118028
167.0702706 8.107600862
177.0546206 3.843446447
195.0651853 9.833200577

Name: +ve in-silico MS/MS by CFM-ID for RCRWLTDAJXAQQO-UHFFFAOYSA-N
ID: RCRWLTDAJXAQQO-UHFFFAOYSA-N
Comment: Energy2
Num peaks: 31
39.02292652 2.539606101
41.00219107 1.821599284
41.03857658 3.880163801
49.00727645 4.028723624
51.02292652 7.047240781
53.00219107 5.584393399
53.03857658 6.667826628
55.01784114 4.835816571
57.0334912 2.653156742
65.03857658 1.154343669
67.01784114 1.881625244
69.0334912 1.827378547
71.04914126 1.634561054
73.02840582 1.398281569
77.03857658 1.719601495
79.01784114 1.375492539
79.05422664 1.45631934
81.0334912 1.853239041
83.04914126 1.862535356
95.04914126 1.394296044
97.02840582 1.163702644
99.04405588 1.745152594
105.0334912 1.395683507
107.0491413 1.658939352
109.0284058 2.005339431
121.0284058 2.548506044
123.0440559 3.327399667
125.0597059 1.824544715
135.0440559 1.742372022
139.0389705 1.232068396
141.0546206 1.191538819

Name: +ve in-silico MS/MS by CFM-ID for PCOARKOLWNZYRB-UHFFFAOYSA-N
ID: PCOARKOLWNZYRB-UHFFFAOYSA-N
Comment: Energy0
Num peaks: 6
41.03857658 1.671898282
43.05422664 14.08201296
109.0284058 1.703704473
135.0076704 16.82732817
177.0546206 6.845819705
195.0651853 46.3304421

Name: +ve in-silico MS/MS by CFM-ID for PCOARKOLWNZYRB-UHFFFAOYSA-N
ID: PCOARKOLWNZYRB-UHFFFAOYSA-N
Comment: Energy1
Num peaks: 8
41.03857658 2.74829863
43.05422664 41.22515884
77.00219107 2.722093866
107.0127558 3.829001409
109.0284058 1.547420785
135.0076704 16.43127837
177.0546206 4.262972672
195.0651853 8.358413781

Name: +ve in-silico MS/MS by CFM-ID for PCOARKOLWNZYRB-UHFFFAOYSA-N
ID: PCOARKOLWNZYRB-UHFFFAOYSA-N
Comment: Energy2
Num peaks: 18
39.02292652 1.800414221
41.00219107 1.261221763
41.03857658 1.804697299
43.05422664 15.98097139
49.00727645 6.849514554
51.02292652 4.664674963
53.00219107 4.346444775
55.01784114 2.35892022
65.00219107 1.235369959
77.00219107 6.432931827
79.01784114 8.699391657
80.99710569 2.374778392
95.01275576 1.372558776
97.02840582 3.979408525
107.0127558 10.05922548
109.0284058 2.294847166
135.0076704 4.242121725
149.0597059 1.12655015

Name: +ve in-silico MS/MS by CFM-ID for KTRMEUZCXKCANC-UHFFFAOYSA-N
ID: KTRMEUZCXKCANC-UHFFFAOYSA-N
Comment: Energy0
Num peaks: 6
59.01275576 1.430087075
171.0440559 11.14440518
173.0597059 1.006096444
181.0284058 8.076172651
199.0389705 51.83863924
217.0495352 19.19884443

Name: +ve in-silico MS/MS by CFM-ID for KTRMEUZCXKCANC-UHFFFAOYSA-N
ID: KTRMEUZCXKCANC-UHFFFAOYSA-N
Comment: Energy1
Num peaks: 15
41.00219107 2.109537355
53.00219107 1.982865502
59.01275576 2.74236519
67.01784114 3.015376599
95.01275576 2.476878442
105.0334912 8.993925831
113.0233204 2.296472482
119.0491413 6.004264839
129.0334912 2.158168524
143.0491413 2.585039059
171.0440559 22.82418772
181.0284058 2.907159271
189.0546206 7.395479965
199.0389705 9.778974271
217.0495352 3.20703269

Name: +ve in-silico MS/MS by CFM-ID for KTRMEUZCXKCANC-UHFFFAOYSA-N
ID: KTRMEUZCXKCANC-UHFFFAOYSA-N
Comment: Energy2
Num peaks: 18
25.00727645 20.72272534
27.02292652 2.017226036
39.02292652 1.846244655
41.00219107 2.830809342
49.00727645 1.78161277
53.00219107 8.074468645
59.01275576 2.937374788
65.00219107 1.73109448
67.01784114 1.895394085
68.99710569 7.393652054
71.01275576 4.119169894
83.01275576 3.351312362
105.0334912 4.279258125
119.0491413 1.7665148
129.0334912 4.229769531
143.0491413 3.540711309
155.0491413 2.130152679
171.0440559 5.969867024

Name: +ve in-silico MS/MS by CFM-ID for AHLGEYAYLIVBTC-UHFFFAOYSA-N
ID: AHLGEYAYLIVBTC-UHFFFAOYSA-N
Comment: Energy0
Num peaks: 6
59.01275576 4.676149654
135.0440559 9.069770076
159.0440559 4.203694401
165.0546206 4.568389706
177.0546206 23.32516922
195.0651853 37.62234634

Name: +ve in-silico MS/MS by CFM-ID for AHLGEYAYLIVBTC-UHFFFAOYSA-N
ID: AHLGEYAYLIVBTC-UHFFFAOYSA-N
Comment: Energy1
Num peaks: 13
59.01275576 5.282783339
61.02840582 1.395438085
89.02332044 1.57822234
105.0334912 8.473752026
107.0491413 5.85801268
117.0334912 2.698489736
135.0440559 13.77794176
137.0597059 2.700266814
147.0440559 2.213018145
159.0440559 7.933106989
165.0546206 2.898945984
177.0546206 14.6432987
195.0651853 11.7087385

Name: +ve in-silico MS/MS by CFM-ID for AHLGEYAYLIVBTC-UHFFFAOYSA-N
ID: AHLGEYAYLIVBTC-UHFFFAOYSA-N
Comment: Energy2
Num peaks: 20
29.00219107 1.929729394
41.00219107 6.679018561
43.01784114 4.314936229
45.0334912 1.391660784
49.00727645 4.17507467
51.02292652 3.803884198
56.99710569 2.816189058
59.01275576 12.34406394
61.02840582 1.880321432
63.02292652 3.971897232
93.0334912 2.072672218
105.0334912 11.17100316
107.0491413 3.825410565
117.0334912 4.490973803
119.0491413 4.099575466
121.0647913 1.482271659
133.0284058 1.957571788
135.0440559 4.777317674
147.0440559 1.640764567
159.0440559 1.624866885

Name: +ve in-silico MS/MS by CFM-ID for QMMOATURCPLPSK-UHFFFAOYSA-N
ID: QMMOATURCPLPSK-UHFFFAOYSA-N
Comment: Energy0
Num peaks: 6
41.03857658 1.913189225
73.02840582 1.791684631
123.0440559 1.741885936
167.0702706 1.093136803
177.0546206 13.59235612
195.0651853 67.43641016

Name: +ve in-silico MS/MS by CFM-ID for QMMOATURCPLPSK-UHFFFAOYSA-N
ID: QMMOATURCPLPSK-UHFFFAOYSA-N
Comment: Energy1
Num peaks: 20
39.02292652 3.139977244
41.03857658 1.706332268
43.05422664 2.140319393
49.00727645 3.199865813
51.02292652 3.69651021
53.03857658 3.086759485
71.01275576 2.085178094
73.02840582 1.309325476
96.99202031 1.351030093
121.0284058 1.806497305
123.0440559 2.348826344
141.0182351 1.834125248
143.0338851 1.958100095
149.0233204 2.109871911
151.0389705 2.653190866
153.0182351 1.284331856
165.0546206 2.6570271
167.0702706 2.318695193
177.0546206 12.05142545
195.0651853 28.30477486

Name: +ve in-silico MS/MS by CFM-ID for QMMOATURCPLPSK-UHFFFAOYSA-N
ID: QMMOATURCPLPSK-UHFFFAOYSA-N
Comment: Energy2
Num peaks: 31
25.00727645 0.9214801451
39.02292652 7.375813341
41.00219107 3.718184469
41.03857658 10.08036394
43.01784114 2.54862928
43.05422664 1.326034867
49.00727645 4.568052156
51.02292652 5.721877298
53.00219107 2.494756753
53.03857658 1.739770358
55.01784114 4.153712584
57.0334912 1.396443793
63.02292652 2.127910605
65.03857658 1.398186778
68.99710569 1.733212347
71.01275576 3.7975552
73.02840582 3.285697149
80.99710569 1.375116287
95.04914126 1.934669448
105.0334912 2.693507525
107.0491413 1.41774724
121.0284058 1.626960524
123.0440559 1.161949089
149.0233204 0.9150407053
149.0597059 1.626690778
153.0546206 1.56900078
159.0440559 1.338826588
167.0338851 0.9528607846
169.0495352 1.760699804
177.0546206 1.489507208
179.0338851 1.852028514

Name: +ve in-silico MS/MS by CFM-ID for DBWDZCJIXUQIIU-UHFFFAOYSA-N
ID: DBWDZCJIXUQIIU-UHFFFAOYSA-N
Comment: Energy0
Num peaks: 6
105.0334912 0.6049405945
147.0440559 0.8452643595
149.0597059 2.130495865
159.0440559 0.7200600827
177.0546206 19.41807204
195.0651853 68.88539583

Name: +ve in-silico MS/MS by CFM-ID for DBWDZCJIXUQIIU-UHFFFAOYSA-N
ID: DBWDZCJIXUQIIU-UHFFFAOYSA-N
Comment: Energy1
Num peaks: 11
39.02292652 2.589350184
41.03857658 1.842973067
49.00727645 2.252272794
51.02292652 4.704235883
53.03857658 9.223520297
72.99202031 2.202097371
75.00767038 2.935806663
149.0597059 1.75846817
151.075356 1.518069043
177.0546206 16.97618945
195.0651853 34.31012261

Name: +ve in-silico MS/MS by CFM-ID for DBWDZCJIXUQIIU-UHFFFAOYSA-N
ID: DBWDZCJIXUQIIU-UHFFFAOYSA-N
Comment: Energy2
Num peaks: 17
25.00727645 4.018960851
39.02292652 5.456354046
41.00219107 1.970576637
41.03857658 7.945891191
49.00727645 15.48867279
51.02292652 12.3221546
53.00219107 8.313936694
53.03857658 5.503344018
55.01784114 4.128109265
63.02292652 1.495793045
77.03857658 1.304150005
101.0385766 1.364421079
103.0542266 1.507836078
105.0334912 4.304421333
107.0491413 1.502499263
159.0440559 1.598426054
177.0546206 1.875375283

Name: +ve in-silico MS/MS by CFM-ID for SVMNCYVHJVHCFN-UHFFFAOYSA-N
ID: SVMNCYVHJVHCFN-UHFFFAOYSA-N
Comment: Energy0
Num peaks: 6
41.00219107 0.3872377026
117.0334912 0.6156477386
149.0597059 0.7363206003
159.0440559 0.8545147003
177.0546206 20.53289031
195.0651853 72.11287278

Name: +ve in-silico MS/MS by CFM-ID for SVMNCYVHJVHCFN-UHFFFAOYSA-N
ID: SVMNCYVHJVHCFN-UHFFFAOYSA-N
Comment: Energy1
Num peaks: 16
91.05422664 1.857138552
93.06987671 1.721131138
103.002585 1.262754778
105.0334912 1.02119952
117.0334912 2.527190384
119.0491413 4.300266521
147.0440559 1.867514301
149.0597059 7.00981499
151.075356 1.914648993
159.0440559 1.405260128
165.0546206 2.723552817
167.0702706 2.012835188
169.0495352 1.191767643
177.0546206 15.60872558
179.0338851 1.310267185
195.0651853 32.86364336

Name: +ve in-silico MS/MS by CFM-ID for SVMNCYVHJVHCFN-UHFFFAOYSA-N
ID: SVMNCYVHJVHCFN-UHFFFAOYSA-N
Comment: Energy2
Num peaks: 20
39.02292652 1.93834767
41.00219107 4.352472821
43.01784114 2.204883054
49.00727645 3.923291706
51.02292652 2.479141503
63.02292652 4.039564217
65.03857658 2.099775126
75.02292652 3.001932325
79.05422664 2.981538252
91.05422664 14.41045306
101.0385766 3.550215837
103.0542266 6.695845664
105.0334912 2.142645133
107.0491413 3.029444361
117.0334912 8.718609962
119.0491413 3.857636893
121.0647913 3.255729445
149.0597059 1.772108348
159.0440559 2.846185563
177.0546206 2.801473104

Name: +ve in-silico MS/MS by CFM-ID for GBTRXLNFYGXCGJ-UHFFFAOYSA-N
ID: GBTRXLNFYGXCGJ-UHFFFAOYSA-N
Comment: Energy0
Num peaks: 6
135.0440559 13.86067802
149.0597059 4.463443555
151.075356 4.068837425
165.0546206 2.119651914
177.0546206 7.955373045
195.0651853 52.5412297

Name: +ve in-silico MS/MS by CFM-ID for GBTRXLNFYGXCGJ-UHFFFAOYSA-N
ID: GBTRXLNFYGXCGJ-UHFFFAOYSA-N
Comment: Energy1
Num peaks: 14
39.02292652 1.613859677
41.03857658 1.914924385
123.0440559 3.589103112
135.0440559 8.856032088
147.0440559 5.421054983
149.0233204 2.145189391
149.0597059 5.899214686
151.0389705 5.601252691
151.075356 6.294983308
153.0546206 4.253902675
165.0546206 3.826296099
167.0702706 10.14270556
177.0546206 5.714853642
195.0651853 14.85832207

Name: +ve in-silico MS/MS by CFM-ID for GBTRXLNFYGXCGJ-UHFFFAOYSA-N
ID: GBTRXLNFYGXCGJ-UHFFFAOYSA-N
Comment: Energy2
Num peaks: 31
39.02292652 4.438799331
41.00219107 2.837472322
41.03857658 1.068492391
43.01784114 2.139927837
47.01275576 1.476235037
49.00727645 8.042979659
51.02292652 4.268907768
53.00219107 2.504920278
53.03857658 3.268666223
55.01784114 1.378467007
65.03857658 2.185890154
77.03857658 1.959530723
83.01275576 1.597530495
85.02840582 1.244982294
91.05422664 1.405091726
95.01275576 3.743824827
97.02840582 7.003022221
99.04405588 1.869394875
105.0334912 2.173679563
107.0491413 2.350561686
109.0284058 3.080235092
111.0440559 1.180613996
121.0647913 1.324935343
123.0440559 2.140784535
125.0597059 1.075380334
135.0440559 4.453929683
139.0389705 1.040952827
147.0440559 1.619526192
149.0597059 2.035298583
167.0702706 1.011058911
177.0546206 1.547533222

Name: +ve in-silico MS/MS by CFM-ID for PFCKBOGJYJZUQH-UHFFFAOYSA-N
ID: PFCKBOGJYJZUQH-UHFFFAOYSA-N
Comment: Energy0
Num peaks: 6
29.03857658 5.814633531
61.01064758 3.320454749
133.0508726 7.143832276
167.0385936 2.60261526
168.0589947 15.80236912
195.0698938 55.92335415

Name: +ve in-silico MS/MS by CFM-ID for PFCKBOGJYJZUQH-UHFFFAOYSA-N
ID: PFCKBOGJYJZUQH-UHFFFAOYSA-N
Comment: Energy1
Num peaks: 9
29.03857658 9.042229368
57.04472458 1.642275651
59.06037464 2.800725624
61.01064758 13.03944105
133.0508726 6.64040338
165.0229436 2.6671117
167.0385936 3.019817106
168.0589947 12.28347177
195.0698938 29.5048512

Name: +ve in-silico MS/MS by CFM-ID for PFCKBOGJYJZUQH-UHFFFAOYSA-N
ID: PFCKBOGJYJZUQH-UHFFFAOYSA-N
Comment: Energy2
Num peaks: 24
27.02292652 2.806221513
29.03857658 6.391524812
42.03382555 0.9859520928
43.02907452 1.763461818
53.01342445 1.391810402
56.97934745 3.80362488
61.01064758 6.738567999
63.02629764 1.521810131
81.04472458 4.190954859
82.99499752 2.231395862
87.02629764 1.537004521
96.05562361 1.677704268
106.0399735 19.81929347
108.0556236 3.085759701
112.0215466 1.056449829
127.0324456 0.9940467755
133.0508726 11.10486201
135.0665226 1.082976867
137.0167956 1.031782194
138.0120445 1.396548162
139.0324456 1.990011819
141.0480957 1.530616054
152.0276946 1.062430379
168.0589947 1.197527698

Name: +ve in-silico MS/MS by CFM-ID for RTWVXIIKUFSDJB-UHFFFAOYSA-N
ID: RTWVXIIKUFSDJB-UHFFFAOYSA-N
Comment: Energy0
Num peaks: 6
133.0284058 0.3018040961
135.0440559 0.3492549672
137.0233204 0.2530648721
151.0389705 0.464880268
177.0546206 55.36796239
195.0651853 41.59606485

Name: +ve in-silico MS/MS by CFM-ID for RTWVXIIKUFSDJB-UHFFFAOYSA-N
ID: RTWVXIIKUFSDJB-UHFFFAOYSA-N
Comment: Energy1
Num peaks: 9
59.04914126 3.381737436
135.0440559 3.136611623
137.0233204 6.241224779
149.0597059 4.357573024
151.0389705 5.897802019
165.0546206 2.248315755
167.0702706 2.213775548
177.0546206 35.08592419
195.0651853 19.31217406

Name: +ve in-silico MS/MS by CFM-ID for RTWVXIIKUFSDJB-UHFFFAOYSA-N
ID: RTWVXIIKUFSDJB-UHFFFAOYSA-N
Comment: Energy2
Num peaks: 13
39.02292652 4.867326937
41.00219107 2.8989863
41.03857658 3.02227557
53.00219107 4.958300975
65.00219107 6.56546755
67.01784114 9.697711348
123.0440559 5.53151649
133.0284058 8.684969112
135.0440559 9.885419705
147.0440559 2.369839094
149.0597059 7.088615651
151.0389705 2.486517412
177.0546206 13.14865281

Name: +ve in-silico MS/MS by CFM-ID for FPPHVNDEZXJVDA-UHFFFAOYSA-N
ID: FPPHVNDEZXJVDA-UHFFFAOYSA-N
Comment: Energy0
Num peaks: 6
151.0389705 3.951351113
159.0440559 3.493831884
165.0546206 3.770599711
177.0546206 24.14644424
179.0338851 2.678827658
195.0651853 52.83355066

Name: +ve in-silico MS/MS by CFM-ID for FPPHVNDEZXJVDA-UHFFFAOYSA-N
ID: FPPHVNDEZXJVDA-UHFFFAOYSA-N
Comment: Energy1
Num peaks: 9
43.01784114 4.923185709
65.00219107 2.301552849
151.0389705 7.837753766
153.0546206 5.836730484
159.0440559 5.729720008
165.0546206 7.556638096
167.0702706 3.352270235
177.0546206 20.36717211
195.0651853 22.65082686

Name: +ve in-silico MS/MS by CFM-ID for FPPHVNDEZXJVDA-UHFFFAOYSA-N
ID: FPPHVNDEZXJVDA-UHFFFAOYSA-N
Comment: Energy2
Num peaks: 21
41.00219107 3.090475811
43.01784114 3.725566455
65.00219107 7.118733678
67.01784114 2.946202601
89.00219107 2.910647152
92.99710569 1.8413906
107.0127558 2.797819071
123.0440559 4.526085147
133.0284058 5.634652912
135.0440559 6.638381106
137.0233204 2.97704101
147.0440559 3.028600759
149.0233204 4.093935798
149.0597059 4.989805391
151.0389705 4.972771526
153.0546206 2.44566438
159.0440559 6.342707382
161.0233204 3.299714234
165.0546206 2.717310647
177.0546206 3.600598739
179.0338851 1.747920377

Name: +ve in-silico MS/MS by CFM-ID for BHSVJNSVLHUNQR-UHFFFAOYSA-N
ID: BHSVJNSVLHUNQR-UHFFFAOYSA-N
Comment: Energy0
Num peaks: 6
133.0284058 0.4863351765
135.0440559 0.6772030332
151.0389705 0.9328127123
153.0546206 0.4466008116
177.0546206 53.81783484
195.0651853 40.60250014

Name: +ve in-silico MS/MS by CFM-ID for BHSVJNSVLHUNQR-UHFFFAOYSA-N
ID: BHSVJNSVLHUNQR-UHFFFAOYSA-N
Comment: Energy1
Num peaks: 7
111.0440559 3.660705985
135.0440559 3.014289439
149.0597059 2.603800757
151.0389705 2.482263853
153.0546206 1.600249089
177.0546206 43.69849888
195.0651853 23.84241906

Name: +ve in-silico MS/MS by CFM-ID for BHSVJNSVLHUNQR-UHFFFAOYSA-N
ID: BHSVJNSVLHUNQR-UHFFFAOYSA-N
Comment: Energy2
Num peaks: 16
39.02292652 5.190259499
41.00219107 5.154645497
41.03857658 5.712131516
43.01784114 2.470836655
57.0334912 2.378903964
65.00219107 8.741511679
67.01784114 6.150961327
107.0491413 4.870970534
109.0647913 3.426603755
123.0440559 3.452089053
133.0284058 6.406603209
135.0440559 9.958669021
147.0440559 2.086381823
149.0597059 5.232650092
151.0389705 2.451838683
177.0546206 8.048925

Name: +ve in-silico MS/MS by CFM-ID for WBARVOZPCLTRJI-UHFFFAOYSA-N
ID: WBARVOZPCLTRJI-UHFFFAOYSA-N
Comment: Energy0
Num peaks: 12
59.04914126 7.015670241
89.05970595 2.47073351
96.96852159 3.94863683
98.98417166 12.10204137
101.0597059 7.406093152
103.075356 3.233408606
117.0546206 4.049585214
119.0702706 17.15461122
121.0859207 2.961059903
155.0103864 4.260933846
199.0366012 4.17960309
217.0471658 11.4837721

Name: +ve in-silico MS/MS by CFM-ID for WBARVOZPCLTRJI-UHFFFAOYSA-N
ID: WBARVOZPCLTRJI-UHFFFAOYSA-N
Comment: Energy1
Num peaks: 11
43.01784114 4.654365447
45.0334912 8.467455083
57.0334912 2.007549189
61.02840582 22.04522864
63.04405588 19.62729891
96.96852159 3.036977764
98.98417166 7.804511046
136.9998217 3.090277038
139.0154718 2.074543707
155.0103864 3.377188163
199.0366012 3.833818791

Name: +ve in-silico MS/MS by CFM-ID for WBARVOZPCLTRJI-UHFFFAOYSA-N
ID: WBARVOZPCLTRJI-UHFFFAOYSA-N
Comment: Energy2
Num peaks: 9
57.0334912 15.45312127
59.04914126 23.76342078
61.06479133 3.171307607
87.04405588 3.852397583
89.05970595 6.377268122
96.96852159 4.080630081
98.98417166 6.471964534
101.0597059 6.355750333
103.075356 11.05338865

Name: +ve in-silico MS/MS by CFM-ID for QNKZSXFMANARRX-UHFFFAOYSA-N
ID: QNKZSXFMANARRX-UHFFFAOYSA-N
Comment: Energy0
Num peaks: 7
123.0440559 2.485460291
141.0546206 2.393121289
149.0597059 4.492518139
151.075356 4.211519307
167.0702706 2.293825292
177.0546206 9.002305749
195.0651853 56.7871282

Name: +ve in-silico MS/MS by CFM-ID for QNKZSXFMANARRX-UHFFFAOYSA-N
ID: QNKZSXFMANARRX-UHFFFAOYSA-N
Comment: Energy1
Num peaks: 21
39.02292652 1.302767691
49.00727645 1.6201147
53.00219107 1.932922275
53.03857658 1.247591589
55.01784114 2.166283249
85.02840582 3.566286258
99.04405588 2.324745329
109.0284058 2.090843513
123.0440559 8.287746426
125.0597059 3.949369948
141.0546206 2.424553776
147.0440559 2.796044434
149.0597059 3.892026746
151.0389705 5.268147151
151.075356 4.785095424
153.0546206 2.093560715
163.0389705 2.082185658
165.0546206 2.721420313
167.0702706 8.705413345
177.0546206 4.947782281
195.0651853 12.95228447

Name: +ve in-silico MS/MS by CFM-ID for QNKZSXFMANARRX-UHFFFAOYSA-N
ID: QNKZSXFMANARRX-UHFFFAOYSA-N
Comment: Energy2
Num peaks: 31
25.00727645 1.349503288
39.02292652 3.420601304
41.00219107 1.370601999
41.03857658 2.660300365
49.00727645 3.477237954
51.02292652 5.381453256
53.00219107 2.756955071
53.03857658 3.798211632
55.01784114 7.42131316
55.05422664 1.019001747
57.0334912 4.386869521
63.02292652 1.916919024
65.00219107 2.73209287
65.03857658 1.90525781
67.01784114 2.573607281
69.0334912 5.68798954
77.03857658 2.144727049
79.01784114 2.324749785
79.05422664 1.149757432
81.0334912 2.87671581
85.02840582 1.669052588
91.01784114 1.385473448
93.0334912 1.034884878
95.04914126 1.289990982
107.0491413 1.288900788
109.0284058 3.102135258
121.0284058 2.602078371
123.0440559 2.62190178
125.0597059 1.014388212
135.0440559 1.866663878
141.0546206 1.38862642

Name: +ve in-silico MS/MS by CFM-ID for FEZMVOMULLVZCQ-UHFFFAOYSA-N
ID: FEZMVOMULLVZCQ-UHFFFAOYSA-N
Comment: Energy0
Num peaks: 6
137.0233204 1.981780329
141.0546206 3.012480001
149.0597059 4.508882291
151.075356 4.320051853
177.0546206 9.394350295
195.0651853 60.83641267

Name: +ve in-silico MS/MS by CFM-ID for FEZMVOMULLVZCQ-UHFFFAOYSA-N
ID: FEZMVOMULLVZCQ-UHFFFAOYSA-N
Comment: Energy1
Num peaks: 18
39.02292652 2.485669349
55.01784114 1.511442912
69.0334912 1.829012351
85.02840582 5.179102094
99.04405588 3.882516941
109.0284058 1.582189717
123.0440559 5.195146212
125.0597059 3.06232154
147.0440559 3.168653227
149.0597059 4.452994825
151.0389705 6.114744461
151.075356 5.636408438
153.0546206 2.573681748
163.0389705 2.012627371
165.0546206 2.291835024
167.0702706 9.544482303
177.0546206 5.56888759
195.0651853 15.36657096

Name: +ve in-silico MS/MS by CFM-ID for FEZMVOMULLVZCQ-UHFFFAOYSA-N
ID: FEZMVOMULLVZCQ-UHFFFAOYSA-N
Comment: Energy2
Num peaks: 31
25.00727645 1.192529302
39.02292652 2.746201235
41.00219107 2.686802292
43.01784114 1.926346649
49.00727645 1.803181773
51.02292652 1.806426297
53.00219107 2.260498847
53.03857658 2.052778098
55.01784114 4.697964704
57.0334912 1.658448973
65.00219107 1.380029392
65.03857658 2.159807476
67.01784114 1.511675965
69.0334912 5.091312196
71.04914126 4.901358162
75.02292652 1.58836145
77.03857658 2.747293339
79.05422664 2.129541456
81.0334912 1.415763399
83.01275576 1.794954104
85.02840582 2.335219587
87.04405588 3.519554987
91.01784114 1.566781561
93.0334912 1.171257327
107.0491413 1.33246196
109.0284058 3.110703883
121.0284058 3.982043909
123.0440559 2.594897236
135.0076704 1.8434714
137.0233204 1.957950942
141.0546206 1.362523785

Name: +ve in-silico MS/MS by CFM-ID for JRBAVUGJJGUXQP-UHFFFAOYSA-N
ID: JRBAVUGJJGUXQP-UHFFFAOYSA-N
Comment: Energy0
Num peaks: 6
109.0284058 1.593233214
137.0233204 2.923625186
151.0389705 1.52326598
163.0389705 1.383016926
177.0546206 14.07040338
195.0651853 69.9781816

Name: +ve in-silico MS/MS by CFM-ID for JRBAVUGJJGUXQP-UHFFFAOYSA-N
ID: JRBAVUGJJGUXQP-UHFFFAOYSA-N
Comment: Energy1
Num peaks: 15
39.02292652 1.840697363
45.0334912 1.842346847
133.0284058 1.300976459
137.0233204 1.608796912
147.0440559 1.651397168
149.0597059 3.121582477
151.0389705 3.800108793
151.075356 2.28794677
153.0546206 1.456677367
163.0389705 3.6625261
165.0546206 7.191698394
167.0702706 10.46378449
177.0546206 12.65637766
179.0338851 1.330095305
195.0651853 26.63336007

Name: +ve in-silico MS/MS by CFM-ID for JRBAVUGJJGUXQP-UHFFFAOYSA-N
ID: JRBAVUGJJGUXQP-UHFFFAOYSA-N
Comment: Energy2
Num peaks: 31
39.02292652 6.408059612
41.03857658 1.27654918
49.00727645 1.826452621
53.00219107 3.123651141
53.03857658 1.821527784
55.01784114 3.130368839
57.0334912 1.436387685
65.00219107 2.388129137
65.03857658 2.373422501
67.01784114 2.264470963
69.0334912 2.299027705
71.04914126 2.324071435
77.00219107 1.424860914
79.01784114 1.600631367
81.0334912 1.721354471
83.01275576 1.369390679
87.04405588 1.441380467
93.0334912 2.614128072
109.0284058 5.218957825
119.0127558 3.426244489
121.0284058 6.97022476
123.0440559 2.790209371
125.0597059 1.24184997
135.0440559 2.800731031
137.0233204 2.691042285
141.0546206 1.28906823
147.0440559 1.989998838
149.0597059 1.518331605
151.0389705 1.20943412
153.0546206 1.551098131
177.0546206 1.716421143

Name: +ve in-silico MS/MS by CFM-ID for MQQYMMUGHLGOFQ-UHFFFAOYSA-N
ID: MQQYMMUGHLGOFQ-UHFFFAOYSA-N
Comment: Energy0
Num peaks: 19
39.02292652 1.180976081
41.03857658 2.782100037
48.98395416 1.414899939
57.0334912 1.814321596
59.04914126 8.104825094
61.06479133 1.263044498
62.99960423 1.738259591
80.02615332 6.084920846
137.0474406 1.181364403
138.0314562 1.345335861
140.9979036 4.569785851
141.9819192 1.201908517
143.0135536 1.483748164
155.0580053 1.893364613
159.0084683 2.519550554
182.0132193 1.628477991
199.0397684 18.90807599
200.023784 4.30840875
217.0503331 16.93773334

Name: +ve in-silico MS/MS by CFM-ID for MQQYMMUGHLGOFQ-UHFFFAOYSA-N
ID: MQQYMMUGHLGOFQ-UHFFFAOYSA-N
Comment: Energy1
Num peaks: 14
27.02292652 1.227391179
39.02292652 2.960265303
41.03857658 15.80231153
43.05422664 4.109880039
44.04947561 3.227208771
57.0334912 5.922569416
59.04914126 18.75189346
61.06479133 2.237982898
62.99960423 8.046621366
78.01050326 2.950126942
80.02615332 11.1358677
138.0314562 1.321489805
141.9819192 2.114396825
159.0084683 1.348292218

Name: +ve in-silico MS/MS by CFM-ID for MQQYMMUGHLGOFQ-UHFFFAOYSA-N
ID: MQQYMMUGHLGOFQ-UHFFFAOYSA-N
Comment: Energy2
Num peaks: 26
27.02292652 3.151314013
29.03857658 2.139338909
39.02292652 3.932909374
41.03857658 10.60329933
43.05422664 4.277051034
44.04947561 1.959311314
45.0334912 0.7916770774
45.06987671 0.7920682556
47.04914126 0.8369155938
48.98395416 3.372627293
57.0334912 2.077045869
59.04914126 10.4192726
60.98395416 3.186007995
61.06479133 1.08359325
62.99960423 10.21022905
78.01050326 2.95977135
79.0055758 1.073912617
80.02615332 6.592572699
95.00049042 2.453752036
137.0474406 2.404375737
140.9979036 0.8236977452
141.9819192 0.7659302308
143.0135536 0.8893168763
156.9928182 0.8355130428
159.0084683 1.713438655
199.0397684 0.7834562719

Name: +ve in-silico MS/MS by CFM-ID for XRBMKGUDDJPAMH-UHFFFAOYSA-N
ID: XRBMKGUDDJPAMH-UHFFFAOYSA-N
Comment: Energy0
Num peaks: 6
105.0334912 3.340669604
135.0440559 13.53670013
149.0597059 9.485213106
153.0546206 12.57700037
177.0546206 13.39876257
195.0651853 32.66296169

Name: +ve in-silico MS/MS by CFM-ID for XRBMKGUDDJPAMH-UHFFFAOYSA-N
ID: XRBMKGUDDJPAMH-UHFFFAOYSA-N
Comment: Energy1
Num peaks: 8
91.05422664 5.066791591
105.0334912 5.810425226
107.0491413 4.091393098
135.0440559 27.18875574
149.0597059 12.1238747
153.0546206 9.396664293
177.0546206 12.93678546
195.0651853 7.097478786

Name: +ve in-silico MS/MS by CFM-ID for XRBMKGUDDJPAMH-UHFFFAOYSA-N
ID: XRBMKGUDDJPAMH-UHFFFAOYSA-N
Comment: Energy2
Num peaks: 15
15.02292652 1.600717567
25.00727645 1.524044115
41.00219107 1.317006339
43.01784114 3.913751854
49.00727645 2.119509378
51.02292652 2.395700346
63.02292652 7.773018738
65.03857658 10.47783605
67.05422664 1.392536142
91.05422664 7.568584752
105.0334912 14.32286813
107.0491413 4.294899505
121.0284058 1.633217961
135.0440559 17.2013385
153.0546206 2.472966184

Name: +ve in-silico MS/MS by CFM-ID for FYMUQQMPOYILBF-UHFFFAOYSA-N
ID: FYMUQQMPOYILBF-UHFFFAOYSA-N
Comment: Energy0
Num peaks: 6
105.0334912 3.389466145
135.0440559 13.76361312
149.0597059 9.67483658
153.0546206 12.82760044
177.0546206 13.68732338
195.0651853 33.45594072

Name: +ve in-silico MS/MS by CFM-ID for FYMUQQMPOYILBF-UHFFFAOYSA-N
ID: FYMUQQMPOYILBF-UHFFFAOYSA-N
Comment: Energy1
Num peaks: 8
91.05422664 5.006787578
105.0334912 5.783824577
107.0491413 4.130753999
135.0440559 26.9185002
149.0597059 12.23605315
153.0546206 9.332524865
177.0546206 12.82583125
195.0651853 7.034787902

Name: +ve in-silico MS/MS by CFM-ID for FYMUQQMPOYILBF-UHFFFAOYSA-N
ID: FYMUQQMPOYILBF-UHFFFAOYSA-N
Comment: Energy2
Num peaks: 15
15.02292652 1.648041041
25.00727645 1.538560108
39.02292652 1.97656717
43.01784114 4.579609906
49.00727645 2.33312136
51.02292652 1.63337244
63.02292652 3.179866464
65.03857658 11.93761475
91.05422664 7.622547314
105.0334912 14.94513604
107.0491413 4.501140319
109.0284058 2.050841883
121.0284058 1.66530856
135.0440559 18.05626175
153.0546206 2.570536535

Name: +ve in-silico MS/MS by CFM-ID for TYAIGNOSODVIHJ-UHFFFAOYSA-N
ID: TYAIGNOSODVIHJ-UHFFFAOYSA-N
Comment: Energy0
Num peaks: 6
135.0440559 13.43039602
149.0597059 9.917597831
151.075356 3.239596478
153.0546206 14.7909374
177.0546206 13.57797044
195.0651853 33.49605522

Name: +ve in-silico MS/MS by CFM-ID for TYAIGNOSODVIHJ-UHFFFAOYSA-N
ID: TYAIGNOSODVIHJ-UHFFFAOYSA-N
Comment: Energy1
Num peaks: 8
91.05422664 3.763041219
107.0491413 4.486423269
117.0334912 7.050638508
135.0440559 24.69997294
149.0597059 12.06832657
153.0546206 11.57446239
177.0546206 12.34808801
195.0651853 7.078524152

Name: +ve in-silico MS/MS by CFM-ID for TYAIGNOSODVIHJ-UHFFFAOYSA-N
ID: TYAIGNOSODVIHJ-UHFFFAOYSA-N
Comment: Energy2
Num peaks: 17
15.02292652 1.705222618
25.00727645 1.561406195
43.01784114 3.217226464
49.00727645 2.990441108
51.02292652 2.921255473
65.03857658 8.62907638
67.05422664 1.781756994
75.02292652 3.383192163
91.05422664 6.881414251
93.0334912 1.576947844
107.0127558 2.168616664
107.0491413 6.434510436
109.0284058 1.938134626
117.0334912 6.352871781
123.0440559 1.489081812
135.0440559 24.29828834
153.0546206 3.397681599

Name: +ve in-silico MS/MS by CFM-ID for PDIGIJONNOEEAA-UHFFFAOYSA-N
ID: PDIGIJONNOEEAA-UHFFFAOYSA-N
Comment: Energy0
Num peaks: 6
39.02292652 0.2315547292
41.03857658 0.2871405224
95.04914126 0.3799932871
151.0389705 0.2328200156
177.0546206 8.940861084
195.0651853 88.41463426

Name: +ve in-silico MS/MS by CFM-ID for PDIGIJONNOEEAA-UHFFFAOYSA-N
ID: PDIGIJONNOEEAA-UHFFFAOYSA-N
Comment: Energy1
Num peaks: 6
95.04914126 5.799860087
97.06479133 4.203784273
165.0546206 1.691958406
167.0702706 4.134698044
177.0546206 16.15766959
195.0651853 51.8266843

Name: +ve in-silico MS/MS by CFM-ID for PDIGIJONNOEEAA-UHFFFAOYSA-N
ID: PDIGIJONNOEEAA-UHFFFAOYSA-N
Comment: Energy2
Num peaks: 22
25.00727645 1.26960813
39.02292652 9.266851702
41.00219107 2.844257554
41.03857658 10.19496321
43.01784114 1.293084148
45.06987671 1.534849405
49.00727645 2.408070707
51.02292652 2.089847659
53.00219107 3.591164987
55.01784114 1.270924541
65.00219107 2.282895798
65.03857658 2.887116272
133.0284058 2.070852043
135.0440559 1.788692079
147.0440559 1.548563297
149.0597059 3.472105017
151.0389705 2.311774043
159.0440559 9.138498394
161.0233204 1.763660351
177.0546206 13.97419046
179.0338851 1.226820819
195.0651853 1.830046486

Name: +ve in-silico MS/MS by CFM-ID for KBAFYPFFLXMRNS-UHFFFAOYSA-N
ID: KBAFYPFFLXMRNS-UHFFFAOYSA-N
Comment: Energy0
Num peaks: 11
99.00767038 2.299970279
105.0334912 6.388891951
129.0182351 1.889410592
159.0440559 7.4173533
161.0597059 2.435279034
163.075356 1.820411328
187.0389705 1.277879467
189.0546206 12.98806881
199.0389705 2.756831504
217.0495352 15.86919454
235.0600999 26.0232494

Name: +ve in-silico MS/MS by CFM-ID for KBAFYPFFLXMRNS-UHFFFAOYSA-N
ID: KBAFYPFFLXMRNS-UHFFFAOYSA-N
Comment: Energy1
Num peaks: 19
25.00727645 3.429729255
55.01784114 7.249492244
79.05422664 1.791530831
80.99710569 2.398220294
83.01275576 3.7350667
96.99202031 4.473538289
99.00767038 5.396867985
101.0233204 2.820591985
105.0334912 16.46886077
107.0491413 2.735511516
111.0076704 1.366537891
129.0182351 1.378265643
133.0284058 2.698675029
157.0284058 4.126408382
159.0440559 7.784161163
161.0597059 3.81640213
189.0546206 4.125661339
217.0495352 3.141220165
235.0600999 2.195724169

Name: +ve in-silico MS/MS by CFM-ID for KBAFYPFFLXMRNS-UHFFFAOYSA-N
ID: KBAFYPFFLXMRNS-UHFFFAOYSA-N
Comment: Energy2
Num peaks: 21
41.00219107 1.738164068
49.00727645 5.030705459
51.02292652 3.672521251
53.00219107 6.082211859
55.01784114 11.09930363
57.0334912 1.295651385
63.02292652 4.115419754
79.05422664 6.116116384
80.99710569 2.020386028
83.01275576 5.373827421
85.02840582 1.275190275
91.05422664 0.9641439248
96.99202031 1.102178969
99.00767038 3.257588307
101.0233204 1.040415283
105.0334912 20.13313511
107.0491413 1.436387
111.0076704 1.866230098
124.9869349 0.9639760177
159.0440559 0.9357400827
171.0440559 1.274618201

Name: +ve in-silico MS/MS by CFM-ID for RTEVUGRFCGZTRQ-UHFFFAOYSA-N
ID: RTEVUGRFCGZTRQ-UHFFFAOYSA-N
Comment: Energy0
Num peaks: 9
121.0284058 2.625819854
159.0440559 7.606890032
161.0597059 2.626063917
163.075356 1.889429889
171.0440559 1.411631543
189.0546206 13.57015801
199.0389705 3.445937266
217.0495352 19.0024233
235.0600999 28.10651045

Name: +ve in-silico MS/MS by CFM-ID for RTEVUGRFCGZTRQ-UHFFFAOYSA-N
ID: RTEVUGRFCGZTRQ-UHFFFAOYSA-N
Comment: Energy1
Num peaks: 21
39.02292652 1.78009193
67.01784114 2.215061167
95.01275576 1.234789656
95.04914126 1.506866676
96.99202031 2.178130382
99.00767038 2.08692506
121.0284058 9.251157472
123.0440559 1.630739757
141.0182351 1.041906633
141.0334912 3.146898807
143.0491413 1.261249659
145.0284058 1.423418614
147.0440559 2.569799104
159.0440559 15.65027643
161.0597059 7.592181032
163.075356 1.729447779
171.0440559 2.827763181
189.0546206 7.980609897
199.0389705 2.37837124
217.0495352 6.627693228
235.0600999 4.160082758

Name: +ve in-silico MS/MS by CFM-ID for RTEVUGRFCGZTRQ-UHFFFAOYSA-N
ID: RTEVUGRFCGZTRQ-UHFFFAOYSA-N
Comment: Energy2
Num peaks: 31
39.02292652 10.18715442
41.00219107 0.975370696
41.03857658 2.302859226
44.99710569 0.8935090113
53.00219107 2.291420882
55.01784114 2.508568721
63.02292652 1.798288668
65.00219107 3.912083483
65.03857658 1.871564482
67.01784114 10.53578736
69.0334912 1.776492484
79.01784114 1.079547067
93.0334912 3.437818371
95.01275576 2.617259654
95.04914126 1.203976346
96.99202031 0.9068832024
99.00767038 1.252887956
105.0334912 0.8136186228
113.0233204 1.88504427
117.0334912 2.9479734
119.0491413 1.239288391
121.0284058 6.619822486
141.0334912 2.9557757
143.0491413 1.938167085
145.0284058 1.50176273
145.0647913 1.394999454
147.0440559 1.36528947
159.0440559 2.948505593
161.0597059 1.000757515
171.0440559 2.378391721
173.0597059 1.088906011

Name: +ve in-silico MS/MS by CFM-ID for ARUSLBDYMYXHSW-UHFFFAOYSA-N
ID: ARUSLBDYMYXHSW-UHFFFAOYSA-N
Comment: Energy0
Num peaks: 10
72.99202031 4.215744171
105.0334912 16.26913664
115.002585 3.303821206
119.0491413 3.092746064
147.0440559 3.545994669
161.0597059 5.139290814
189.0546206 9.745953442
199.0389705 2.535962437
217.0495352 13.72875877
235.0600999 19.92263418

Name: +ve in-silico MS/MS by CFM-ID for ARUSLBDYMYXHSW-UHFFFAOYSA-N
ID: ARUSLBDYMYXHSW-UHFFFAOYSA-N
Comment: Energy1
Num peaks: 14
41.00219107 4.359436276
72.99202031 3.009723451
96.99202031 2.153541962
105.0334912 36.97247725
112.9869349 2.963290029
115.002585 3.391398605
119.0491413 1.76794122
129.0334912 2.014899227
145.0284058 1.86275368
147.0440559 7.106561813
161.0597059 4.746326633
189.0546206 4.160960321
217.0495352 3.739136156
235.0600999 2.41584454

Name: +ve in-silico MS/MS by CFM-ID for ARUSLBDYMYXHSW-UHFFFAOYSA-N
ID: ARUSLBDYMYXHSW-UHFFFAOYSA-N
Comment: Energy2
Num peaks: 16
39.02292652 1.466300356
41.00219107 9.406484787
43.01784114 3.00266985
49.00727645 7.31974183
51.02292652 5.226189495
63.02292652 5.766864432
68.99710569 1.388863731
79.01784114 1.503122257
79.05422664 2.150604081
83.01275576 4.308806412
87.00767038 1.832342785
101.0385766 2.979275215
105.0334912 24.39782562
119.0491413 3.067039173
143.0491413 5.070942601
145.0284058 1.4800771

Name: +ve in-silico MS/MS by CFM-ID for ANGSNYOQIQICEN-UHFFFAOYSA-N
ID: ANGSNYOQIQICEN-UHFFFAOYSA-N
Comment: Energy0
Num peaks: 9
121.0284058 2.631011605
159.0440559 7.62781559
161.0597059 2.636300742
163.075356 1.898264881
171.0440559 1.382279999
189.0546206 13.6363541
199.0389705 3.45489889
217.0495352 19.08581318
235.0600999 28.29233753

Name: +ve in-silico MS/MS by CFM-ID for ANGSNYOQIQICEN-UHFFFAOYSA-N
ID: ANGSNYOQIQICEN-UHFFFAOYSA-N
Comment: Energy1
Num peaks: 21
39.02292652 1.564166078
67.01784114 2.16249697
95.01275576 1.259415453
95.04914126 1.52931556
96.99202031 2.215799598
99.00767038 2.124702229
121.0284058 9.294064973
123.0440559 1.570357266
141.0182351 1.063580872
141.0334912 3.225646368
143.0491413 1.253360669
145.0284058 1.451064788
147.0440559 2.314105596
159.0440559 16.01157136
161.0597059 7.715327193
163.075356 1.761326476
171.0440559 2.855134538
189.0546206 8.132701278
199.0389705 2.369275735
217.0495352 6.688018969
235.0600999 4.280192372

Name: +ve in-silico MS/MS by CFM-ID for ANGSNYOQIQICEN-UHFFFAOYSA-N
ID: ANGSNYOQIQICEN-UHFFFAOYSA-N
Comment: Energy2
Num peaks: 31
39.02292652 9.169056027
41.00219107 0.9822805968
41.03857658 1.554718474
53.00219107 2.413800618
55.01784114 3.109043248
63.02292652 2.077907276
65.00219107 2.7298599
65.03857658 1.601363826
67.01784114 9.86600244
69.0334912 1.422435667
77.00219107 4.60039454
79.01784114 1.563132275
91.01784114 1.039076088
93.0334912 2.563864669
95.01275576 2.657427492
95.04914126 1.200603331
99.00767038 1.219079602
105.0334912 1.579064049
113.0233204 1.913331454
117.0334912 2.119366575
121.0284058 6.028750152
129.0334912 1.817794106
141.0334912 2.832813852
143.0491413 1.738597104
145.0284058 1.445185448
145.0647913 1.323122939
147.0440559 1.220199182
159.0440559 2.843761447
161.0597059 0.9932314173
171.0440559 2.202488114
173.0597059 0.9368748339

Name: +ve in-silico MS/MS by CFM-ID for MMEWRCYVIQGXPR-UHFFFAOYSA-N
ID: MMEWRCYVIQGXPR-UHFFFAOYSA-N
Comment: Energy0
Num peaks: 10
72.99202031 2.984916138
75.00767038 3.283889632
105.0334912 2.523274499
157.0284058 1.84921461
159.0440559 7.758262519
161.0597059 2.097806806
189.0546206 5.731308931
199.0389705 6.443232291
217.0495352 21.95095459
235.0600999 25.43098161

Name: +ve in-silico MS/MS by CFM-ID for MMEWRCYVIQGXPR-UHFFFAOYSA-N
ID: MMEWRCYVIQGXPR-UHFFFAOYSA-N
Comment: Energy1
Num peaks: 20
55.01784114 1.497612842
79.05422664 1.840962392
83.01275576 1.152632258
105.0334912 10.84352544
107.0491413 2.173792598
115.002585 2.247490943
119.0491413 1.548280332
129.0334912 1.586175061
131.0491413 8.65883862
133.0647913 2.795241054
141.0334912 2.885599254
143.0491413 1.096843112
157.0284058 2.06790367
159.0440559 14.78314057
161.0597059 3.161731916
171.0440559 3.219547313
189.0546206 4.092902853
199.0389705 4.17901032
217.0495352 6.580449082
235.0600999 3.611980862

Name: +ve in-silico MS/MS by CFM-ID for MMEWRCYVIQGXPR-UHFFFAOYSA-N
ID: MMEWRCYVIQGXPR-UHFFFAOYSA-N
Comment: Energy2
Num peaks: 27
29.00219107 2.00750887
44.99710569 1.435089914
49.00727645 3.945077108
51.02292652 2.225298626
53.00219107 7.004837912
55.01784114 7.940287479
56.99710569 2.064014509
59.01275576 0.9513072605
63.02292652 2.094631159
72.99202031 4.924272272
75.00767038 4.172223591
79.05422664 3.314247536
80.99710569 1.019574228
83.01275576 3.527806137
101.0385766 1.926165918
105.0334912 11.24993834
107.0491413 1.397963605
111.0076704 2.527633539
113.0233204 1.160545698
115.0542266 1.115420965
119.0491413 0.9725826344
129.0334912 2.388105655
131.0491413 3.95869205
141.0334912 1.830107916
143.0491413 2.08351486
145.0647913 1.050915354
171.0440559 1.784908703

Name: +ve in-silico MS/MS by CFM-ID for KHAIMDGIJJCRGR-UHFFFAOYSA-N
ID: KHAIMDGIJJCRGR-UHFFFAOYSA-N
Comment: Energy0
Num peaks: 6
189.0546206 2.391249987
191.0702706 2.545636858
193.0495352 1.637223923
203.0338851 1.341313196
217.0495352 9.804725668
235.0600999 72.90790336

Name: +ve in-silico MS/MS by CFM-ID for KHAIMDGIJJCRGR-UHFFFAOYSA-N
ID: KHAIMDGIJJCRGR-UHFFFAOYSA-N
Comment: Energy1
Num peaks: 14
161.0233204 3.93910584
163.0389705 8.908686358
165.0546206 3.219980893
179.0338851 2.073121062
189.0546206 2.07165123
191.0338851 4.607394296
191.0702706 2.724205018
205.0131497 2.134448
205.0495352 2.630027242
207.0287997 4.822364014
207.0651853 12.95748182
217.0495352 6.217747973
219.0287997 3.173240263
235.0600999 20.53485407

Name: +ve in-silico MS/MS by CFM-ID for KHAIMDGIJJCRGR-UHFFFAOYSA-N
ID: KHAIMDGIJJCRGR-UHFFFAOYSA-N
Comment: Energy2
Num peaks: 31
25.00727645 3.975747923
39.02292652 3.854733996
41.00219107 2.021383332
41.03857658 1.895292585
43.01784114 1.842714471
53.00219107 8.483163828
55.01784114 10.01391145
57.0334912 1.297187671
69.0334912 2.507208368
81.0334912 2.021193611
95.01275576 1.195679333
123.0440559 2.284703983
133.0284058 2.001116117
135.0440559 1.172757842
137.0233204 3.412586258
147.0440559 2.147624561
149.0233204 1.460717758
159.0440559 2.140632754
161.0233204 1.792046148
161.0597059 1.688949311
163.0389705 2.987939534
165.0546206 2.42688255
175.0389705 3.34268227
181.0495352 1.23985023
187.0389705 1.525615052
189.0546206 1.684849514
191.0338851 2.950728774
193.0495352 2.2451452
205.0495352 1.243543116
207.0651853 1.272303481
217.0495352 1.539705163

Name: +ve in-silico MS/MS by CFM-ID for PNIOWNMLNDWPJI-UHFFFAOYSA-N
ID: PNIOWNMLNDWPJI-UHFFFAOYSA-N
Comment: Energy0
Num peaks: 11
93.0334912 2.782891957
95.01275576 1.690547699
95.04914126 1.346491985
113.0233204 1.245145904
159.0440559 6.9857597
161.0597059 2.41906039
163.075356 1.709332263
189.0546206 12.04817624
199.0389705 2.113699583
217.0495352 24.63849882
235.0600999 23.62143535

Name: +ve in-silico MS/MS by CFM-ID for PNIOWNMLNDWPJI-UHFFFAOYSA-N
ID: PNIOWNMLNDWPJI-UHFFFAOYSA-N
Comment: Energy1
Num peaks: 21
39.02292652 4.098170282
67.01784114 4.669599671
93.0334912 3.475066654
95.01275576 3.872295982
95.04914126 1.995072563
96.99202031 2.015788872
99.00767038 1.786881582
113.0233204 2.020313989
121.0284058 6.84315218
123.0076704 1.763200001
123.0440559 2.421485485
141.0334912 1.591083507
147.0440559 1.570349995
159.0440559 13.04845886
161.0597059 6.249298216
163.075356 1.579664139
171.0440559 2.043664561
189.0546206 6.209782143
199.0389705 2.079074435
217.0495352 7.04441415
235.0600999 3.645992535

Name: +ve in-silico MS/MS by CFM-ID for PNIOWNMLNDWPJI-UHFFFAOYSA-N
ID: PNIOWNMLNDWPJI-UHFFFAOYSA-N
Comment: Energy2
Num peaks: 20
39.02292652 8.02300308
41.03857658 3.369328221
49.00727645 5.375684765
51.02292652 12.3612393
53.00219107 3.000228292
53.03857658 3.125365068
55.01784114 2.415513245
65.00219107 4.271649121
67.01784114 11.23442263
69.0334912 1.429663921
93.0334912 10.25293777
95.01275576 4.525426274
95.04914126 3.475413844
97.02840582 1.48096388
113.0233204 1.189824996
121.0284058 0.9868777106
125.0233204 1.058390979
136.9869349 1.393790363
159.0440559 1.001581672
171.0440559 0.9584156704

Name: +ve in-silico MS/MS by CFM-ID for CWCPFVYFRVQFTR-UHFFFAOYSA-N
ID: CWCPFVYFRVQFTR-UHFFFAOYSA-N
Comment: Energy0
Num peaks: 16
93.0334912 4.292285067
95.04914126 1.30961629
113.0233204 1.099822137
121.0284058 2.324303954
141.0182351 2.170828817
157.0284058 1.016578731
159.0440559 6.292419375
161.0597059 2.197732586
163.075356 1.668639711
171.0440559 1.181727485
187.0389705 1.301593822
189.0546206 11.25742444
191.0702706 1.202957189
199.0389705 3.496505438
217.0495352 15.95674231
235.0600999 24.17623981

Name: +ve in-silico MS/MS by CFM-ID for CWCPFVYFRVQFTR-UHFFFAOYSA-N
ID: CWCPFVYFRVQFTR-UHFFFAOYSA-N
Comment: Energy1
Num peaks: 31
39.02292652 1.450338118
53.00219107 0.89372841
55.01784114 1.803540178
65.00219107 0.948889349
67.01784114 5.142399071
91.01784114 1.436197728
93.0334912 2.793418388
95.01275576 2.190661812
95.04914126 1.106339713
96.99202031 1.746518399
99.00767038 1.60237994
119.0127558 1.739509833
121.0284058 6.646834517
123.0076704 1.685732304
123.0440559 1.415503564
133.0284058 0.9986664017
141.0182351 2.158263401
141.0334912 1.743168906
143.0127558 1.399241308
143.0491413 1.405657505
147.0440559 1.222605
157.0284058 4.181913841
159.0440559 8.62785729
161.0597059 4.321206389
163.075356 1.13228495
171.0440559 2.055414383
189.0546206 4.542871332
191.0702706 1.060791726
199.0389705 2.249518466
217.0495352 4.710644871
235.0600999 2.655080716

Name: +ve in-silico MS/MS by CFM-ID for CWCPFVYFRVQFTR-UHFFFAOYSA-N
ID: CWCPFVYFRVQFTR-UHFFFAOYSA-N
Comment: Energy2
Num peaks: 31
39.02292652 5.743152618
41.00219107 1.117204818
41.03857658 1.129690814
49.00727645 1.008847111
51.02292652 1.679252304
53.00219107 3.050478357
55.01784114 3.986831406
65.00219107 6.433857583
67.01784114 10.03380219
69.0334912 1.466228916
77.00219107 1.518238961
81.0334912 1.02309205
91.01784114 3.144328297
92.99710569 1.131481351
93.0334912 6.635673289
95.01275576 4.007268386
96.99202031 0.8902570127
97.02840582 0.8939459358
99.00767038 0.9288020869
101.0021911 0.8663731978
105.0334912 1.045451905
107.0127558 1.59552525
113.0233204 1.732304205
117.0334912 1.707170756
119.0127558 2.222119683
121.0284058 2.679093238
136.9869349 0.8225226899
137.0233204 1.826502255
171.0440559 1.16744007
187.0389705 0.9058832453
191.0702706 0.9269719412

Name: +ve in-silico MS/MS by CFM-ID for PZOHZKVSSZHHFS-VURMDHGXSA-N
ID: PZOHZKVSSZHHFS-VURMDHGXSA-N
Comment: Energy0
Num peaks: 9
75.00767038 2.713762889
105.0334912 9.713545165
107.0491413 1.700230965
159.0440559 8.034927746
161.0597059 3.025273126
189.0546206 12.15361257
199.0389705 2.189297495
217.0495352 16.04515919
235.0600999 25.57867825

Name: +ve in-silico MS/MS by CFM-ID for PZOHZKVSSZHHFS-VURMDHGXSA-N
ID: PZOHZKVSSZHHFS-VURMDHGXSA-N
Comment: Energy1
Num peaks: 20
41.00219107 1.443823896
55.01784114 6.11010736
57.0334912 1.489444478
72.99202031 2.297623746
79.05422664 1.813247674
83.01275576 2.862127596
96.99202031 1.442513662
99.00767038 1.782439772
101.0233204 1.465614179
105.0334912 11.90009216
107.0491413 2.458303183
111.0076704 1.211344339
147.0440559 3.286678229
159.0440559 19.78145897
161.0597059 7.369982715
163.075356 1.803806456
171.0440559 1.424451797
189.0546206 4.138006257
217.0495352 4.04411439
235.0600999 2.333014993

Name: +ve in-silico MS/MS by CFM-ID for PZOHZKVSSZHHFS-VURMDHGXSA-N
ID: PZOHZKVSSZHHFS-VURMDHGXSA-N
Comment: Energy2
Num peaks: 24
39.02292652 1.165316456
41.00219107 1.618095764
43.01784114 1.689374086
49.00727645 5.295952969
51.02292652 4.164675273
53.00219107 1.990002696
55.01784114 9.972914164
57.0334912 2.267604715
63.02292652 4.74267857
65.03857658 1.200001625
71.01275576 1.047752807
72.99202031 0.9945628237
75.00767038 1.945221392
79.05422664 5.168781119
80.99710569 1.389698006
83.01275576 8.639152274
85.02840582 2.68859341
96.99202031 1.517602978
99.00767038 1.801611042
101.0233204 1.189206793
103.0542266 1.190516732
105.0334912 14.51966894
107.0491413 2.779532855
111.0076704 1.988865061

Name: +ve in-silico MS/MS by CFM-ID for QAEQIEZOIXCQMJ-UHFFFAOYSA-N
ID: QAEQIEZOIXCQMJ-UHFFFAOYSA-N
Comment: Energy0
Num peaks: 14
93.0334912 3.434913901
113.0233204 1.03966531
121.0284058 2.288433274
157.0284058 1.019671331
159.0440559 6.134169582
161.0597059 2.174467332
163.075356 1.56515111
171.0440559 1.18728138
187.0389705 1.183976186
189.0546206 10.87577769
191.0702706 1.105414935
199.0389705 3.971136625
217.0495352 22.97894399
235.0600999 21.27427738

Name: +ve in-silico MS/MS by CFM-ID for QAEQIEZOIXCQMJ-UHFFFAOYSA-N
ID: QAEQIEZOIXCQMJ-UHFFFAOYSA-N
Comment: Energy1
Num peaks: 27
39.02292652 1.407313704
55.01784114 1.4794339
67.01784114 3.488259335
93.0334912 5.108874604
95.01275576 1.156286487
95.04914126 1.335817203
96.99202031 1.799890311
99.00767038 1.563644999
119.0127558 1.80261485
121.0284058 7.161555067
123.0440559 1.129447576
133.0284058 1.216966934
141.0334912 2.066178313
143.0127558 1.653490194
143.0491413 1.615076604
145.0284058 1.080191787
147.0440559 1.384902904
157.0284058 4.864186383
159.0440559 10.31108363
161.0597059 5.256346787
163.075356 1.334845731
171.0440559 2.541943587
189.0546206 5.497845048
191.0702706 1.134748908
199.0389705 3.568702321
217.0495352 6.357052158
235.0600999 2.987179019

Name: +ve in-silico MS/MS by CFM-ID for QAEQIEZOIXCQMJ-UHFFFAOYSA-N
ID: QAEQIEZOIXCQMJ-UHFFFAOYSA-N
Comment: Energy2
Num peaks: 31
39.02292652 5.624754832
41.00219107 1.022669407
41.03857658 1.217188207
49.00727645 1.113784765
51.02292652 2.13341341
53.00219107 1.974995492
55.01784114 3.649854717
65.00219107 5.724618385
67.01784114 12.8198238
69.0334912 1.527089764
79.01784114 1.676408737
81.0334912 0.8305146129
83.01275576 1.010471054
91.01784114 2.284835457
92.99710569 0.9164819592
93.0334912 10.83228272
95.01275576 2.254409464
95.04914126 0.8538255143
105.0334912 0.9042951787
107.0127558 1.626479838
113.0233204 1.053700475
117.0334912 1.648825573
119.0127558 2.487922414
121.0284058 3.002489319
133.0284058 1.992593112
137.0233204 1.714558871
141.0334912 0.808067599
143.0127558 0.8967428354
147.0440559 0.9221907273
171.0440559 1.286074533
191.0702706 0.9728002122

Name: +ve in-silico MS/MS by CFM-ID for VPRFYLNRJMGPMG-UHFFFAOYSA-N
ID: VPRFYLNRJMGPMG-UHFFFAOYSA-N
Comment: Energy0
Num peaks: 6
105.0334912 2.968008851
143.0491413 12.84543476
145.0647913 5.080385514
199.0389705 2.800508912
217.0495352 15.99758222
235.0600999 40.32147965

Name: +ve in-silico MS/MS by CFM-ID for VPRFYLNRJMGPMG-UHFFFAOYSA-N
ID: VPRFYLNRJMGPMG-UHFFFAOYSA-N
Comment: Energy1
Num peaks: 17
53.00219107 1.443452916
79.05422664 1.843588799
105.0334912 10.6891759
107.0491413 1.962925954
115.002585 5.000249117
119.0491413 2.283142029
125.0385766 1.420987529
129.0182351 1.4994041
129.0334912 2.315561806
131.0491413 13.84441004
143.0491413 7.443287448
145.0647913 6.032444349
157.0131497 1.598581812
189.0546206 2.58140763
199.0389705 4.187507429
217.0495352 9.358337783
235.0600999 7.239731844

Name: +ve in-silico MS/MS by CFM-ID for VPRFYLNRJMGPMG-UHFFFAOYSA-N
ID: VPRFYLNRJMGPMG-UHFFFAOYSA-N
Comment: Energy2
Num peaks: 25
39.02292652 10.80972789
41.03857658 1.262460972
44.99710569 7.078008373
49.00727645 4.628204611
51.02292652 2.851326733
53.00219107 1.889647734
55.01784114 2.354241474
63.02292652 3.156890341
65.00219107 1.411031532
67.01784114 1.234128134
79.05422664 2.939644801
83.01275576 3.264484254
101.0385766 2.812849538
105.0334912 10.27527593
111.0076704 3.072754041
113.0233204 1.32123464
115.002585 1.513453353
119.0491413 1.185699199
125.0385766 3.34021001
127.002585 1.365052512
127.0542266 2.272269675
129.0182351 2.132861821
131.0491413 2.010089374
143.0491413 3.293751577
145.0647913 3.056382025

Name: +ve in-silico MS/MS by CFM-ID for XUKZKOYFRPOIQZ-UHFFFAOYSA-N
ID: XUKZKOYFRPOIQZ-UHFFFAOYSA-N
Comment: Energy0
Num peaks: 6
59.01275576 1.573188794
175.0389705 9.557878547
189.0546206 8.935901394
199.0389705 4.136306408
217.0495352 26.16722533
235.0600999 36.74853641

Name: +ve in-silico MS/MS by CFM-ID for XUKZKOYFRPOIQZ-UHFFFAOYSA-N
ID: XUKZKOYFRPOIQZ-UHFFFAOYSA-N
Comment: Energy1
Num peaks: 13
71.01275576 2.553334088
159.0440559 2.603696109
163.0389705 2.267814643
165.0546206 1.903315561
175.0389705 16.35601517
187.0389705 2.179270711
189.0546206 21.2079214
191.0702706 1.679155757
199.0389705 3.880454593
203.0338851 1.837246115
207.0651853 3.388077526
217.0495352 11.32896646
235.0600999 9.008275729

Name: +ve in-silico MS/MS by CFM-ID for XUKZKOYFRPOIQZ-UHFFFAOYSA-N
ID: XUKZKOYFRPOIQZ-UHFFFAOYSA-N
Comment: Energy2
Num peaks: 31
25.00727645 4.476030828
27.02292652 1.538699244
39.02292652 3.60065568
41.00219107 2.486125431
43.01784114 1.095314021
49.00727645 1.5906973
51.02292652 1.318624423
53.00219107 1.891645793
55.01784114 1.398061389
59.01275576 1.607131524
67.01784114 1.734678648
68.99710569 1.157337579
71.01275576 1.409641512
79.01784114 1.079720702
92.99710569 1.087811852
95.01275576 3.516104914
97.02840582 3.900180742
119.0127558 3.673008207
121.0284058 2.353593167
145.0284058 4.258429227
147.0440559 6.512033629
149.0233204 1.144703816
157.0284058 2.13282612
159.0440559 6.186529956
161.0597059 1.396982756
163.0389705 1.190325754
171.0440559 2.159906747
173.0233204 2.071507411
175.0389705 8.396925351
187.0389705 1.365233782
189.0546206 1.935420784

Name: +ve in-silico MS/MS by CFM-ID for BZPRTVHTVGYSKA-UHFFFAOYSA-N
ID: BZPRTVHTVGYSKA-UHFFFAOYSA-N
Comment: Energy0
Num peaks: 6
191.0338851 3.771872358
193.0495352 2.106399745
203.0338851 8.453898307
205.0495352 2.449912726
217.0495352 23.39953746
235.0600999 49.86691452

Name: +ve in-silico MS/MS by CFM-ID for BZPRTVHTVGYSKA-UHFFFAOYSA-N
ID: BZPRTVHTVGYSKA-UHFFFAOYSA-N
Comment: Energy1
Num peaks: 10
43.01784114 28.91858048
45.0334912 5.925857826
175.0389705 3.679818203
189.0546206 2.771998491
191.0338851 2.934076914
203.0338851 6.431234073
205.0495352 4.178676893
207.0651853 6.478943222
217.0495352 8.428476452
235.0600999 10.89444793

Name: +ve in-silico MS/MS by CFM-ID for BZPRTVHTVGYSKA-UHFFFAOYSA-N
ID: BZPRTVHTVGYSKA-UHFFFAOYSA-N
Comment: Energy2
Num peaks: 31
25.00727645 1.801370545
39.02292652 4.33235922
41.00219107 1.095582903
43.01784114 1.782404524
53.00219107 4.253956269
55.01784114 2.072404255
57.0334912 1.271326147
121.0284058 1.909987539
133.0284058 2.708112459
145.0284058 2.649853849
147.0440559 4.877008006
151.0389705 2.40254393
159.0076704 2.123844423
159.0440559 2.565835175
161.0233204 2.112771284
163.0389705 4.66962879
173.0233204 3.065879912
173.0597059 1.959943798
175.0389705 6.977351198
177.0182351 2.338244556
185.0233204 1.204285828
187.0389705 2.571890417
189.0182351 1.382606924
189.0546206 2.629198718
191.0338851 2.658694074
193.0495352 1.171042526
199.0389705 3.931742183
201.0182351 1.614293391
203.0338851 2.95518791
217.0495352 2.23747469
219.0287997 1.352074171

Name: +ve in-silico MS/MS by CFM-ID for WJHUWUBBCVIVJJ-UHFFFAOYSA-N
ID: WJHUWUBBCVIVJJ-UHFFFAOYSA-N
Comment: Energy0
Num peaks: 11
95.01275576 1.714687351
95.04914126 10.00292462
96.99202031 1.767810179
99.00767038 2.166513855
123.0076704 2.775182413
141.0182351 7.651506682
159.0440559 6.612684508
161.0597059 1.990382429
189.0546206 10.99009068
217.0495352 14.05361712
235.0600999 21.63590692

Name: +ve in-silico MS/MS by CFM-ID for WJHUWUBBCVIVJJ-UHFFFAOYSA-N
ID: WJHUWUBBCVIVJJ-UHFFFAOYSA-N
Comment: Energy1
Num peaks: 17
25.00727645 1.754756366
39.02292652 2.636240496
67.01784114 5.563820255
80.99710569 1.641541328
95.01275576 3.443842906
95.04914126 20.57439435
96.99202031 3.776600495
99.00767038 3.966427663
113.0233204 1.583559974
123.0076704 3.649008413
141.0182351 4.701159265
147.0440559 1.742880465
159.0440559 11.10136707
161.0597059 3.493546601
189.0546206 4.905860718
217.0495352 3.952806326
235.0600999 2.43253213

Name: +ve in-silico MS/MS by CFM-ID for WJHUWUBBCVIVJJ-UHFFFAOYSA-N
ID: WJHUWUBBCVIVJJ-UHFFFAOYSA-N
Comment: Energy2
Num peaks: 21
25.00727645 4.080460869
39.02292652 6.454422127
41.00219107 1.815108452
49.00727645 3.904382429
51.02292652 2.235060261
53.00219107 4.830366465
53.03857658 1.7778054
55.01784114 3.819212717
63.02292652 2.577427985
65.00219107 3.596463236
65.03857658 3.654431985
67.01784114 9.211968041
67.05422664 5.586869566
69.0334912 1.245625224
79.05422664 2.544835118
95.01275576 3.839432275
95.04914126 11.12826324
96.99202031 3.277137038
99.00767038 1.968263933
123.0076704 1.23740745
159.0440559 1.680078232

Name: +ve in-silico MS/MS by CFM-ID for IRLGYLVGOCQTQP-UHFFFAOYSA-N
ID: IRLGYLVGOCQTQP-UHFFFAOYSA-N
Comment: Energy0
Num peaks: 9
63.00767038 4.728164467
105.0334912 2.254152994
143.0491413 2.537197028
155.0491413 5.28711505
171.0440559 9.978969182
173.0597059 29.90899017
191.0702706 2.842662073
217.0495352 7.376973653
235.0600999 16.28176716

Name: +ve in-silico MS/MS by CFM-ID for IRLGYLVGOCQTQP-UHFFFAOYSA-N
ID: IRLGYLVGOCQTQP-UHFFFAOYSA-N
Comment: Energy1
Num peaks: 14
63.00767038 26.02931148
79.05422664 1.577678764
105.0334912 8.028964111
107.0491413 1.600570014
112.9869349 1.991590949
115.002585 2.836770291
129.0334912 1.285655076
131.0491413 4.801898917
143.0491413 6.500032343
145.0647913 1.699423928
155.0491413 4.96332352
173.0597059 12.87873593
217.0495352 3.822423501
235.0600999 3.123999437

Name: +ve in-silico MS/MS by CFM-ID for IRLGYLVGOCQTQP-UHFFFAOYSA-N
ID: IRLGYLVGOCQTQP-UHFFFAOYSA-N
Comment: Energy2
Num peaks: 23
25.00727645 3.087004624
39.02292652 9.235857872
49.00727645 4.022524996
51.02292652 2.196055229
53.00219107 3.086672774
63.00767038 4.393001396
63.02292652 1.660484099
65.00219107 4.271681645
67.01784114 5.675337979
69.0334912 1.553832661
79.05422664 4.146011594
83.01275576 2.922664439
85.02840582 1.969533559
92.99710569 1.232965049
105.0334912 9.011685183
125.0385766 4.084309994
127.0542266 1.422021587
129.0334912 3.826406466
131.0491413 2.279978955
143.0491413 4.928401903
153.0334912 1.254333184
155.0491413 2.108821808
173.0597059 1.798857009

Name: +ve in-silico MS/MS by CFM-ID for CBQPCQSFLCDIHU-UHFFFAOYSA-N
ID: CBQPCQSFLCDIHU-UHFFFAOYSA-N
Comment: Energy0
Num peaks: 6
43.01784114 1.916800237
133.0284058 2.105090958
151.0389705 3.224755465
159.0440559 9.670332885
177.0546206 39.78587634
195.0651853 28.56457711

Name: +ve in-silico MS/MS by CFM-ID for CBQPCQSFLCDIHU-UHFFFAOYSA-N
ID: CBQPCQSFLCDIHU-UHFFFAOYSA-N
Comment: Energy1
Num peaks: 13
43.01784114 6.465750027
45.0334912 3.233643996
121.0284058 5.531460334
123.0440559 3.482655675
133.0284058 4.223666985
135.0440559 1.993904567
147.0440559 3.240480382
149.0597059 2.727742167
151.0389705 3.743920472
159.0440559 12.54019831
165.0546206 2.190116492
177.0546206 20.85593787
195.0651853 10.12590719

Name: +ve in-silico MS/MS by CFM-ID for CBQPCQSFLCDIHU-UHFFFAOYSA-N
ID: CBQPCQSFLCDIHU-UHFFFAOYSA-N
Comment: Energy2
Num peaks: 28
25.00727645 1.946930212
27.02292652 1.629181767
29.00219107 1.672990649
39.02292652 1.383004394
41.00219107 2.522819801
41.03857658 1.426189269
43.01784114 4.706700989
45.0334912 1.669345883
51.02292652 1.988067042
53.00219107 1.752669652
55.01784114 1.364320964
65.00219107 1.487266298
77.00219107 3.386652985
79.01784114 3.084960768
91.01784114 1.299918275
93.0334912 1.575519851
105.0334912 3.645978545
121.0284058 7.595386237
123.0440559 2.105473819
133.0284058 8.42909247
135.0440559 5.963212308
145.0284058 1.40509075
147.0440559 4.760646739
149.0233204 1.663506257
149.0597059 3.417846651
151.0389705 1.678986139
159.0440559 4.734866058
177.0546206 2.232054983

Name: +ve in-silico MS/MS by CFM-ID for LPNJUPPIKAMHJH-UHFFFAOYSA-N
ID: LPNJUPPIKAMHJH-UHFFFAOYSA-N
Comment: Energy0
Num peaks: 6
147.0440559 4.327162016
163.0389705 1.770408638
173.0597059 1.084410732
175.0389705 8.119919399
217.0495352 41.09920636
235.0600999 33.03159393

Name: +ve in-silico MS/MS by CFM-ID for LPNJUPPIKAMHJH-UHFFFAOYSA-N
ID: LPNJUPPIKAMHJH-UHFFFAOYSA-N
Comment: Energy1
Num peaks: 11
147.0440559 8.2885747
163.0389705 3.349107672
173.0597059 2.962395516
175.0389705 7.852726708
189.0546206 5.455419793
191.0338851 3.113260915
191.0702706 2.88699304
193.0495352 3.137072079
207.0651853 5.880033123
217.0495352 25.58460097
235.0600999 13.19233598

Name: +ve in-silico MS/MS by CFM-ID for LPNJUPPIKAMHJH-UHFFFAOYSA-N
ID: LPNJUPPIKAMHJH-UHFFFAOYSA-N
Comment: Energy2
Num peaks: 22
15.02292652 1.28622963
41.00219107 3.186444756
53.00219107 4.047781355
55.01784114 4.183446311
68.99710569 4.88104753
71.01275576 1.431342482
79.01784114 3.633993098
91.01784114 2.630583936
105.0334912 1.358478244
123.0440559 2.603338452
145.0284058 2.506526421
147.0440559 16.79973378
149.0597059 1.367037149
163.0389705 3.277950152
171.0440559 1.897874866
173.0597059 4.94478162
175.0389705 10.08746342
187.0389705 1.718735393
189.0546206 2.668606917
191.0338851 1.541453824
199.0389705 1.781657677
217.0495352 2.597074106

Name: +ve in-silico MS/MS by CFM-ID for GOPZKUARBWMKPW-UHFFFAOYSA-N
ID: GOPZKUARBWMKPW-UHFFFAOYSA-N
Comment: Energy0
Num peaks: 6
73.02840582 0.7323630111
121.0284058 0.3505349386
123.0440559 0.4800711776
159.0440559 3.662286986
177.0546206 51.76705451
195.0651853 38.50887463

Name: +ve in-silico MS/MS by CFM-ID for GOPZKUARBWMKPW-UHFFFAOYSA-N
ID: GOPZKUARBWMKPW-UHFFFAOYSA-N
Comment: Energy1
Num peaks: 12
73.02840582 1.773119713
121.0284058 3.838031184
123.0440559 4.182195173
135.0440559 1.398074676
145.0284058 2.903993075
147.0440559 3.984474404
149.0597059 7.824215114
159.0440559 4.18521126
165.0546206 6.803228527
167.0702706 7.453509329
177.0546206 23.84059815
195.0651853 12.07594258

Name: +ve in-silico MS/MS by CFM-ID for GOPZKUARBWMKPW-UHFFFAOYSA-N
ID: GOPZKUARBWMKPW-UHFFFAOYSA-N
Comment: Energy2
Num peaks: 25
39.02292652 2.886121464
41.00219107 3.393993141
41.03857658 3.503342262
43.01784114 1.542236281
53.00219107 3.717684819
55.01784114 4.569765575
57.0334912 3.651210831
65.03857658 1.064591522
80.99710569 3.132606105
83.01275576 2.00007638
95.04914126 1.391973711
105.0334912 1.42421904
107.0491413 4.688474402
117.0334912 3.299731055
119.0491413 2.712055025
121.0284058 3.418874282
121.0647913 2.734269695
123.0440559 1.500006962
133.0284058 1.968407403
135.0440559 3.123382023
145.0284058 1.802251451
147.0440559 3.057526844
149.0597059 6.337535708
159.0440559 8.49158071
177.0546206 5.536547324

Name: +ve in-silico MS/MS by CFM-ID for SBWGWQJHKBNRDG-UHFFFAOYSA-N
ID: SBWGWQJHKBNRDG-UHFFFAOYSA-N
Comment: Energy0
Num peaks: 8
95.04914126 1.962190663
97.06479133 1.90857977
121.0284058 1.376727506
123.0440559 2.365300162
159.0440559 1.184714823
167.0702706 1.994872346
177.0546206 18.95627041
195.0651853 51.02563125

Name: +ve in-silico MS/MS by CFM-ID for SBWGWQJHKBNRDG-UHFFFAOYSA-N
ID: SBWGWQJHKBNRDG-UHFFFAOYSA-N
Comment: Energy1
Num peaks: 25
39.02292652 2.473090288
41.03857658 1.414027127
43.05422664 1.356132799
67.01784114 1.358326703
68.99710569 1.343459026
71.01275576 1.362151845
73.02840582 1.724282728
95.04914126 1.5341803
97.06479133 2.090780844
121.0284058 1.580589131
123.0440559 1.494927163
125.0233204 1.724011636
127.0389705 1.921676455
137.0233204 1.111734741
149.0597059 1.722461815
151.002585 2.014728484
151.0389705 1.089459896
153.0182351 3.303289504
155.0338851 1.136955277
159.0440559 2.903236877
163.0389705 1.530757022
165.0546206 4.030417268
167.0702706 3.499900244
177.0546206 14.42602817
195.0651853 21.89519026

Name: +ve in-silico MS/MS by CFM-ID for SBWGWQJHKBNRDG-UHFFFAOYSA-N
ID: SBWGWQJHKBNRDG-UHFFFAOYSA-N
Comment: Energy2
Num peaks: 31
39.02292652 6.484273339
41.00219107 4.099516507
41.03857658 1.692566174
43.01784114 2.202224028
49.00727645 1.685338001
51.02292652 1.377813881
53.00219107 4.631328542
53.03857658 3.593314602
55.01784114 5.174225436
57.0334912 2.184769389
63.02292652 1.037820183
65.00219107 2.406249458
65.03857658 1.52096139
67.01784114 8.018700675
69.0334912 4.034651617
71.01275576 1.255203319
79.01784114 2.771598224
80.99710569 1.242755106
83.01275576 1.119594444
83.04914126 0.9735788031
95.04914126 1.727250871
105.0334912 1.693865345
107.0491413 1.973183336
109.0284058 1.183901404
111.0440559 1.879910306
121.0647913 1.785527352
123.0440559 2.407400968
149.0233204 1.074246922
149.0597059 1.478332442
151.0389705 1.069488473
165.0546206 1.142900106

Name: +ve in-silico MS/MS by CFM-ID for DALMXALIRQJUNR-UHFFFAOYSA-N
ID: DALMXALIRQJUNR-UHFFFAOYSA-N
Comment: Energy0
Num peaks: 6
173.0233204 0.5727730688
175.0389705 0.894451105
189.0546206 0.7787540357
191.0338851 0.5530242564
199.0389705 2.09487766
217.0495352 92.04005756

Name: +ve in-silico MS/MS by CFM-ID for DALMXALIRQJUNR-UHFFFAOYSA-N
ID: DALMXALIRQJUNR-UHFFFAOYSA-N
Comment: Energy1
Num peaks: 6
173.0233204 2.646556412
175.0389705 3.442654727
187.0389705 7.599903635
189.0546206 11.97955995
199.0389705 2.570486157
217.0495352 54.57236611

Name: +ve in-silico MS/MS by CFM-ID for DALMXALIRQJUNR-UHFFFAOYSA-N
ID: DALMXALIRQJUNR-UHFFFAOYSA-N
Comment: Energy2
Num peaks: 20
117.0334912 3.871402533
121.0284058 1.95769567
131.0127558 5.065640245
131.0491413 5.344144052
133.0284058 4.458008413
143.0491413 3.938687931
145.0284058 4.125510477
147.0440559 5.195976139
157.0284058 6.059366908
159.0440559 5.7884712
161.0233204 1.921418723
161.0597059 1.84865515
171.0076704 3.187817575
171.0440559 3.937409548
173.0233204 8.312950719
175.0389705 3.273067197
185.0233204 3.260298134
187.0389705 2.257130479
189.0546206 3.614902087
199.0389705 2.887063571

Name: +ve in-silico MS/MS by CFM-ID for DHLPMLVSBRRUGA-UHFFFAOYSA-N
ID: DHLPMLVSBRRUGA-UHFFFAOYSA-N
Comment: Energy0
Num peaks: 6
59.04914126 3.727144415
149.0597059 2.361765666
151.075356 3.855964604
167.0702706 1.371860017
177.0546206 6.40271888
195.0651853 74.2890971

Name: +ve in-silico MS/MS by CFM-ID for DHLPMLVSBRRUGA-UHFFFAOYSA-N
ID: DHLPMLVSBRRUGA-UHFFFAOYSA-N
Comment: Energy1
Num peaks: 10
123.0440559 4.917092233
137.0233204 4.223538869
149.0233204 6.848293426
149.0597059 4.565705418
151.0389705 6.893989889
151.075356 3.46080501
167.0338851 16.37908925
167.0702706 11.22135544
177.0546206 5.336572732
195.0651853 16.79757829

Name: +ve in-silico MS/MS by CFM-ID for DHLPMLVSBRRUGA-UHFFFAOYSA-N
ID: DHLPMLVSBRRUGA-UHFFFAOYSA-N
Comment: Energy2
Num peaks: 28
25.00727645 1.902681339
39.02292652 8.524492604
41.00219107 2.252233672
41.03857658 5.561547966
57.0334912 2.415489738
59.04914126 1.137991547
63.02292652 2.125504193
81.0334912 5.801839997
81.06987671 1.636454746
85.02840582 1.108179864
105.0334912 5.299184896
107.0491413 4.587875729
109.0647913 1.183657141
121.0647913 2.395663517
123.0440559 7.527271981
123.0804414 2.523450552
131.0491413 1.266508315
133.0284058 1.884751618
133.0647913 2.644431053
135.0440559 2.360182862
147.0440559 2.003747399
149.0233204 1.788559948
149.0597059 3.952185909
151.0389705 3.59706674
151.075356 1.691812166
153.0546206 1.215949566
159.0440559 1.110513917
177.0546206 1.164654158

Name: +ve in-silico MS/MS by CFM-ID for HFKZVNLMPRMOOT-UHFFFAOYSA-N
ID: HFKZVNLMPRMOOT-UHFFFAOYSA-N
Comment: Energy0
Num peaks: 6
147.0440559 1.38175791
149.0597059 14.13899732
151.075356 4.675476375
155.0338851 3.893272553
177.0546206 17.80600712
195.0651853 49.31011252

Name: +ve in-silico MS/MS by CFM-ID for HFKZVNLMPRMOOT-UHFFFAOYSA-N
ID: HFKZVNLMPRMOOT-UHFFFAOYSA-N
Comment: Energy1
Num peaks: 13
41.03857658 4.071712207
109.0284058 2.478006936
119.0491413 3.566027651
121.0647913 3.034692686
135.0076704 1.590052802
137.0233204 3.500244041
147.0440559 2.49560694
149.0597059 17.94689558
151.075356 5.500153056
153.0182351 1.952729006
155.0338851 6.351996268
177.0546206 15.47810709
195.0651853 12.46321128

Name: +ve in-silico MS/MS by CFM-ID for HFKZVNLMPRMOOT-UHFFFAOYSA-N
ID: HFKZVNLMPRMOOT-UHFFFAOYSA-N
Comment: Energy2
Num peaks: 24
39.02292652 4.828815073
41.00219107 1.695727096
41.03857658 1.948773989
55.05422664 5.774159278
65.00219107 1.168617033
65.03857658 3.726074144
67.05422664 1.221547543
68.99710569 1.04409771
79.05422664 2.715464281
89.03857658 6.038727771
91.05422664 9.38830948
92.99710569 1.550925349
93.06987671 3.567123069
105.0334912 1.4307824
107.0491413 1.361023415
108.9920203 1.168062551
117.0334912 2.836921614
119.0491413 11.55812683
121.0647913 4.054872085
133.0284058 3.601909445
133.0647913 1.298087509
135.0440559 2.812383063
149.0597059 4.047847769
177.0546206 1.940212487

Name: +ve in-silico MS/MS by CFM-ID for CUVLWTLSCXWHSC-UHFFFAOYSA-N
ID: CUVLWTLSCXWHSC-UHFFFAOYSA-N
Comment: Energy0
Num peaks: 6
107.0491413 4.264443658
123.0440559 1.739091012
135.0440559 7.847159391
163.0389705 2.223638716
177.0546206 40.05592236
195.0651853 32.30495084

Name: +ve in-silico MS/MS by CFM-ID for CUVLWTLSCXWHSC-UHFFFAOYSA-N
ID: CUVLWTLSCXWHSC-UHFFFAOYSA-N
Comment: Energy1
Num peaks: 12
107.0491413 8.372477496
123.0440559 3.755910581
133.0647913 3.06040626
135.0440559 7.791364375
149.0597059 2.872455386
151.0389705 2.305320197
151.075356 3.1335107
153.0546206 3.268324676
163.0389705 3.004357289
167.0702706 3.538324941
177.0546206 26.6046819
195.0651853 14.40739263

Name: +ve in-silico MS/MS by CFM-ID for CUVLWTLSCXWHSC-UHFFFAOYSA-N
ID: CUVLWTLSCXWHSC-UHFFFAOYSA-N
Comment: Energy2
Num peaks: 26
39.02292652 2.106188331
41.00219107 1.981169911
43.01784114 1.343842096
49.00727645 4.526562107
51.02292652 5.358762481
53.00219107 3.233188843
55.01784114 2.343541998
63.02292652 3.731229368
65.03857658 2.195312834
68.99710569 5.933601742
79.01784114 1.750152887
81.0334912 2.53135328
91.01784114 1.031413708
105.0334912 3.341941712
107.0491413 10.62897763
119.0491413 2.005314633
121.0284058 3.008276392
123.0440559 3.133468005
131.0491413 1.586039147
133.0647913 4.127416792
135.0440559 4.898532841
147.0440559 2.759749149
149.0597059 1.962381497
159.0440559 1.282118429
177.0546206 2.120911776
179.0338851 1.153029144

Name: +ve in-silico MS/MS by CFM-ID for XJTWLMWJEIBWBG-UHFFFAOYSA-N
ID: XJTWLMWJEIBWBG-UHFFFAOYSA-N
Comment: Energy0
Num peaks: 6
147.0440559 2.269839826
149.0597059 4.678183895
151.075356 5.023661089
167.0702706 3.084053572
177.0546206 7.45643414
195.0651853 66.62113602

Name: +ve in-silico MS/MS by CFM-ID for XJTWLMWJEIBWBG-UHFFFAOYSA-N
ID: XJTWLMWJEIBWBG-UHFFFAOYSA-N
Comment: Energy1
Num peaks: 16
39.02292652 3.309533062
41.03857658 2.732873092
68.99710569 2.82771369
111.0440559 1.87893983
135.0076704 2.012388889
137.0233204 2.431772227
147.0440559 2.572523322
149.0597059 4.309025516
151.0389705 2.922389762
151.075356 3.807400192
153.0546206 1.830045819
165.0546206 2.260395378
167.0338851 2.471551897
167.0702706 7.468802584
177.0546206 9.004484569
195.0651853 29.53940337

Name: +ve in-silico MS/MS by CFM-ID for XJTWLMWJEIBWBG-UHFFFAOYSA-N
ID: XJTWLMWJEIBWBG-UHFFFAOYSA-N
Comment: Energy2
Num peaks: 31
39.02292652 5.492960783
41.00219107 1.89177414
41.03857658 1.602276632
43.01784114 1.205072584
49.00727645 2.764172611
51.02292652 1.446375
57.0334912 3.348747725
63.02292652 6.072464873
65.03857658 5.575101546
67.01784114 1.581517698
67.05422664 1.295495137
79.05422664 4.028290995
81.0334912 2.602705806
81.06987671 5.624057495
83.01275576 1.388309019
97.06479133 1.342667765
105.0334912 3.156986007
107.0491413 4.263990706
109.0284058 2.83751841
109.0647913 2.961581342
121.0647913 1.52475739
123.0440559 1.588759853
125.0597059 2.044069846
133.0647913 2.013133744
135.0440559 1.196539024
137.0233204 1.200399583
147.0440559 1.184360079
149.0597059 2.750372997
151.0389705 1.861649233
153.0546206 1.2117827
177.0546206 1.326071084

Name: +ve in-silico MS/MS by CFM-ID for HPIFRXWPEZBFHJ-UHFFFAOYSA-N
ID: HPIFRXWPEZBFHJ-UHFFFAOYSA-N
Comment: Energy0
Num peaks: 6
73.02840582 0.5954068287
135.0440559 0.3727469053
151.0389705 0.4512577683
159.0440559 1.699417793
177.0546206 29.81475992
195.0651853 63.20620978

Name: +ve in-silico MS/MS by CFM-ID for HPIFRXWPEZBFHJ-UHFFFAOYSA-N
ID: HPIFRXWPEZBFHJ-UHFFFAOYSA-N
Comment: Energy1
Num peaks: 15
55.01784114 2.429061508
57.0334912 2.525133072
71.01275576 3.005064188
73.02840582 4.049465895
75.04405588 5.347970859
121.0284058 5.480528329
123.0440559 4.162558839
135.0440559 2.710205295
147.0440559 4.622518956
149.0597059 4.057738152
159.0440559 2.765764662
165.0546206 9.750305314
167.0702706 4.93205418
177.0546206 13.20525623
195.0651853 13.26894876

Name: +ve in-silico MS/MS by CFM-ID for HPIFRXWPEZBFHJ-UHFFFAOYSA-N
ID: HPIFRXWPEZBFHJ-UHFFFAOYSA-N
Comment: Energy2
Num peaks: 29
39.02292652 4.340943722
41.00219107 3.206985112
41.03857658 3.870139671
43.01784114 1.150744554
53.00219107 3.749356984
55.01784114 6.527036119
57.0334912 3.061841066
65.03857658 2.550136178
68.99710569 1.425730007
73.02840582 1.468787989
81.06987671 1.08854522
83.01275576 1.412667677
95.04914126 1.78876087
99.08044139 1.473284188
105.0334912 1.327382576
107.0491413 2.574627289
117.0334912 1.70863396
119.0491413 1.878287226
121.0284058 2.241296893
123.0440559 1.436399717
133.0284058 3.399639764
135.0440559 3.922476271
145.0284058 1.549014531
147.0440559 2.797935223
149.0233204 1.27237005
149.0597059 7.498279865
159.0440559 5.14526374
177.0546206 6.065230539
179.0338851 1.062601938

Name: +ve in-silico MS/MS by CFM-ID for POSHLCGALBPPEC-UHFFFAOYSA-N
ID: POSHLCGALBPPEC-UHFFFAOYSA-N
Comment: Energy0
Num peaks: 6
43.05422664 0.4211644866
123.0440559 0.5664161709
151.0389705 0.543466943
159.0440559 4.892876267
177.0546206 48.82419938
195.0651853 38.94434283

Name: +ve in-silico MS/MS by CFM-ID for POSHLCGALBPPEC-UHFFFAOYSA-N
ID: POSHLCGALBPPEC-UHFFFAOYSA-N
Comment: Energy1
Num peaks: 16
59.04914126 2.232872284
109.0284058 3.293669292
121.0284058 1.792117103
123.0440559 4.726730613
135.0440559 1.572283003
137.0233204 2.4775395
145.0284058 1.688493274
147.0440559 2.535349338
149.0597059 7.618246805
151.0389705 2.171670119
153.0546206 1.128522921
159.0440559 5.560017601
165.0546206 4.966151062
167.0702706 5.356414492
177.0546206 20.81680463
195.0651853 13.17200972

Name: +ve in-silico MS/MS by CFM-ID for POSHLCGALBPPEC-UHFFFAOYSA-N
ID: POSHLCGALBPPEC-UHFFFAOYSA-N
Comment: Energy2
Num peaks: 24
39.02292652 4.522977498
41.00219107 1.417845604
41.03857658 2.774422991
43.05422664 4.850807995
53.00219107 3.018261936
55.01784114 4.07231639
57.0334912 2.037628209
65.00219107 3.361476305
67.01784114 3.021713363
69.0334912 1.27091747
95.04914126 2.761863368
111.0440559 5.722250149
121.0284058 3.337381859
123.0440559 4.652470315
131.0127558 2.253116811
133.0284058 2.270235827
135.0440559 3.389017245
145.0284058 2.242556292
147.0440559 2.788591094
149.0233204 1.186405061
149.0597059 7.884448918
151.0389705 2.015846222
159.0440559 4.996832276
177.0546206 4.533048711

Name: +ve in-silico MS/MS by CFM-ID for SVLMXXRJPXHIQN-UHFFFAOYSA-N
ID: SVLMXXRJPXHIQN-UHFFFAOYSA-N
Comment: Energy0
Num peaks: 6
107.0491413 0.3937047989
135.0440559 0.3973638396
159.0440559 1.094020787
165.0546206 0.6516919381
177.0546206 25.44276475
195.0651853 67.57863122

Name: +ve in-silico MS/MS by CFM-ID for SVLMXXRJPXHIQN-UHFFFAOYSA-N
ID: SVLMXXRJPXHIQN-UHFFFAOYSA-N
Comment: Energy1
Num peaks: 15
73.02840582 1.175690747
75.04405588 2.473636976
107.0491413 4.116640447
121.0284058 1.566256256
133.0284058 2.249293569
135.0440559 3.155686039
145.0284058 1.287067549
147.0440559 3.378336005
149.0597059 5.67742842
159.0440559 2.986631097
163.0389705 1.489100889
165.0546206 7.786570038
167.0702706 7.91541601
177.0546206 16.02403222
195.0651853 19.78596558

Name: +ve in-silico MS/MS by CFM-ID for SVLMXXRJPXHIQN-UHFFFAOYSA-N
ID: SVLMXXRJPXHIQN-UHFFFAOYSA-N
Comment: Energy2
Num peaks: 29
39.02292652 1.379869943
41.00219107 3.346010204
43.01784114 1.756323319
53.00219107 1.300787496
55.01784114 2.417899772
57.0334912 2.341760432
63.02292652 1.521528325
65.00219107 1.459594547
65.03857658 2.659697194
73.02840582 1.059619899
79.05422664 4.470055345
80.99710569 2.331299117
83.01275576 2.377257412
91.01784114 1.411859714
91.05422664 1.601504369
105.0334912 1.395924567
107.0491413 4.379999537
117.0334912 3.570668272
119.0491413 4.283774939
121.0284058 1.443699409
121.0647913 2.690239293
125.0233204 1.400304548
133.0284058 5.687317053
135.0440559 3.567431688
145.0284058 1.930858669
147.0440559 4.098881417
149.0597059 5.872866741
159.0440559 3.486901227
177.0546206 5.281816202

Name: +ve in-silico MS/MS by CFM-ID for GIVJVBVUWXYWOC-UHFFFAOYSA-N
ID: GIVJVBVUWXYWOC-UHFFFAOYSA-N
Comment: Energy0
Num peaks: 6
109.0284058 0.7638867907
133.0284058 0.2872232896
151.0389705 0.4458761008
159.0440559 4.808680461
177.0546206 49.80757828
195.0651853 40.06417414

Name: +ve in-silico MS/MS by CFM-ID for GIVJVBVUWXYWOC-UHFFFAOYSA-N
ID: GIVJVBVUWXYWOC-UHFFFAOYSA-N
Comment: Energy1
Num peaks: 16
59.04914126 2.502527191
87.04405588 1.450923068
109.0284058 8.421164235
123.0440559 1.408443822
135.0076704 2.5348673
137.0233204 4.201874914
145.0284058 1.457304781
147.0440559 2.064414716
149.0233204 2.443931044
149.0597059 6.962716279
151.0389705 3.943542875
159.0440559 4.924239044
165.0546206 3.140823428
167.0702706 4.178889737
177.0546206 19.05599312
195.0651853 12.19465112

Name: +ve in-silico MS/MS by CFM-ID for GIVJVBVUWXYWOC-UHFFFAOYSA-N
ID: GIVJVBVUWXYWOC-UHFFFAOYSA-N
Comment: Energy2
Num peaks: 28
39.02292652 1.969289983
41.00219107 1.31542355
43.05422664 2.256787294
49.00727645 4.588253594
51.02292652 2.015355989
53.00219107 2.121922748
55.01784114 1.952680631
65.00219107 2.924707561
65.03857658 2.491857426
67.01784114 3.416953108
69.0334912 1.935065062
77.00219107 1.195017291
109.0284058 1.732798518
117.0334912 3.770718066
119.0491413 3.803432868
121.0284058 1.335801566
121.0647913 3.826736844
123.0440559 2.418931023
131.0127558 2.411912353
133.0284058 6.078564676
135.0076704 1.239117927
135.0440559 3.669301925
145.0284058 1.421916877
147.0440559 2.675605139
149.0233204 1.337813259
149.0597059 5.020864727
159.0440559 5.916716271
177.0546206 5.572781489

Name: +ve in-silico MS/MS by CFM-ID for RPEZHRLCFRPMPI-UHFFFAOYSA-N
ID: RPEZHRLCFRPMPI-UHFFFAOYSA-N
Comment: Energy0
Num peaks: 6
43.01784114 0.2337131349
151.0389705 0.6509354741
153.0546206 0.2549134273
159.0440559 1.044196054
177.0546206 55.33409871
195.0651853 40.24590649

Name: +ve in-silico MS/MS by CFM-ID for RPEZHRLCFRPMPI-UHFFFAOYSA-N
ID: RPEZHRLCFRPMPI-UHFFFAOYSA-N
Comment: Energy1
Num peaks: 6
39.02292652 1.828597161
137.0233204 2.170489992
159.0440559 3.834137635
167.0702706 2.1039053
177.0546206 51.63051956
195.0651853 24.26414928

Name: +ve in-silico MS/MS by CFM-ID for RPEZHRLCFRPMPI-UHFFFAOYSA-N
ID: RPEZHRLCFRPMPI-UHFFFAOYSA-N
Comment: Energy2
Num peaks: 12
39.02292652 16.14917968
41.00219107 5.418630346
41.03857658 14.18586821
43.01784114 2.217135883
53.00219107 2.56289155
65.00219107 3.30556251
67.01784114 5.394951074
133.0284058 3.937193951
135.0440559 3.858075412
151.0389705 5.436800844
159.0440559 7.860547267
177.0546206 10.99990717

Name: +ve in-silico MS/MS by CFM-ID for IFSWCHZXZQJFQR-UHFFFAOYSA-N
ID: IFSWCHZXZQJFQR-UHFFFAOYSA-N
Comment: Energy0
Num peaks: 6
43.01784114 0.3056222516
149.0233204 0.2901958551
151.0389705 0.8345875561
169.0495352 0.3297786274
177.0546206 55.24462324
195.0651853 39.3864555

Name: +ve in-silico MS/MS by CFM-ID for IFSWCHZXZQJFQR-UHFFFAOYSA-N
ID: IFSWCHZXZQJFQR-UHFFFAOYSA-N
Comment: Energy1
Num peaks: 8
41.03857658 1.326907495
65.00219107 2.694814075
67.01784114 2.660720033
69.0334912 2.199415699
109.0284058 2.832894391
123.0440559 1.53557905
177.0546206 47.03838441
195.0651853 20.19151441

Name: +ve in-silico MS/MS by CFM-ID for IFSWCHZXZQJFQR-UHFFFAOYSA-N
ID: IFSWCHZXZQJFQR-UHFFFAOYSA-N
Comment: Energy2
Num peaks: 18
39.02292652 4.034873561
41.00219107 7.862232795
41.03857658 4.156294063
43.01784114 2.676466965
43.05422664 4.31481598
53.00219107 3.971878798
57.0334912 3.443187457
65.00219107 14.14237346
67.01784114 6.823631008
69.0334912 4.406525541
83.01275576 2.221989955
85.02840582 1.617192473
123.0440559 1.751497433
135.0440559 2.977150598
149.0597059 2.033289843
151.0389705 6.594880031
167.0338851 1.350773479
177.0546206 5.798543183

Name: +ve in-silico MS/MS by CFM-ID for PFKJHUKWHGBDNU-UHFFFAOYSA-N
ID: PFKJHUKWHGBDNU-UHFFFAOYSA-N
Comment: Energy0
Num peaks: 6
109.0284058 0.4664313459
149.0233204 0.4099621757
151.0389705 0.6379766891
159.0440559 4.754518381
177.0546206 49.38539374
195.0651853 39.72886999

Name: +ve in-silico MS/MS by CFM-ID for PFKJHUKWHGBDNU-UHFFFAOYSA-N
ID: PFKJHUKWHGBDNU-UHFFFAOYSA-N
Comment: Energy1
Num peaks: 14
68.99710569 1.257342758
83.01275576 1.499317839
109.0284058 4.021945913
111.0440559 2.917866412
135.0076704 2.37888675
137.0233204 2.601910282
149.0233204 1.854579839
149.0597059 1.411112107
151.0389705 1.987427387
159.0440559 7.720828526
165.0546206 1.189575863
167.0702706 1.363546725
177.0546206 31.98799934
195.0651853 18.46374433

Name: +ve in-silico MS/MS by CFM-ID for PFKJHUKWHGBDNU-UHFFFAOYSA-N
ID: PFKJHUKWHGBDNU-UHFFFAOYSA-N
Comment: Energy2
Num peaks: 27
39.02292652 4.237117828
41.00219107 3.089311518
41.03857658 1.506330312
43.05422664 1.697888449
53.00219107 1.342600385
55.01784114 2.105712543
65.00219107 4.92257196
67.01784114 4.967138482
68.99710569 3.694735382
69.0334912 2.630666653
83.01275576 2.467714159
95.04914126 2.294917512
107.0491413 4.558494444
109.0284058 1.605775704
109.0647913 1.805018781
111.0440559 1.554738641
121.0284058 4.561993897
123.0440559 3.253480936
131.0127558 3.079193413
133.0284058 4.859538278
135.0076704 1.458402647
135.0440559 4.270925804
149.0233204 1.575070364
149.0597059 1.784068108
151.0389705 1.907192397
159.0440559 5.152155618
177.0546206 4.633347796

Name: +ve in-silico MS/MS by CFM-ID for BJQVJWCEFMEIBG-UHFFFAOYSA-N
ID: BJQVJWCEFMEIBG-UHFFFAOYSA-N
Comment: Energy0
Num peaks: 6
131.0491413 1.091525853
149.0597059 1.136831906
163.0389705 1.771241866
165.0546206 2.475070156
177.0546206 29.66495241
195.0651853 54.63585233

Name: +ve in-silico MS/MS by CFM-ID for BJQVJWCEFMEIBG-UHFFFAOYSA-N
ID: BJQVJWCEFMEIBG-UHFFFAOYSA-N
Comment: Energy1
Num peaks: 10
107.0491413 2.841982322
133.0284058 2.1522025
135.0440559 3.044620817
137.0597059 3.839558244
149.0597059 3.354156602
151.0389705 6.282178346
165.0546206 2.697022685
167.0702706 8.334961291
177.0546206 28.60771733
195.0651853 20.73768821

Name: +ve in-silico MS/MS by CFM-ID for BJQVJWCEFMEIBG-UHFFFAOYSA-N
ID: BJQVJWCEFMEIBG-UHFFFAOYSA-N
Comment: Energy2
Num peaks: 24
39.02292652 3.152017614
41.00219107 1.712501169
44.99710569 0.8682433955
57.0334912 1.71882048
59.01275576 1.660345469
63.02292652 1.466576798
65.03857658 0.9832921275
68.99710569 1.581038571
91.01784114 1.01317047
93.0334912 1.030560219
105.0334912 1.628017759
107.0491413 4.016384216
117.0334912 2.723625695
119.0491413 3.58111822
121.0284058 1.911638385
131.0491413 8.422126226
133.0284058 7.026747863
133.0647913 11.31005965
135.0440559 5.290403199
145.0284058 2.211796206
147.0440559 4.804710233
149.0597059 5.125359926
159.0440559 2.686177756
177.0546206 4.537775426

Name: +ve in-silico MS/MS by CFM-ID for ZGMVUNWRAMUEBH-UHFFFAOYSA-N
ID: ZGMVUNWRAMUEBH-UHFFFAOYSA-N
Comment: Energy0
Num peaks: 6
109.0284058 0.8525101118
117.0334912 1.219296511
123.0440559 4.231343458
131.0491413 1.139365691
177.0546206 46.51420052
195.0651853 39.72314162

Name: +ve in-silico MS/MS by CFM-ID for ZGMVUNWRAMUEBH-UHFFFAOYSA-N
ID: ZGMVUNWRAMUEBH-UHFFFAOYSA-N
Comment: Energy1
Num peaks: 13
43.01784114 1.26709521
95.04914126 1.335794926
107.0491413 3.376334283
109.0284058 3.229231703
121.0284058 2.308809655
123.0440559 14.44754671
149.0597059 4.200850189
151.0389705 1.693637882
153.0546206 1.44261268
165.0546206 1.513245017
167.0702706 1.908731145
177.0546206 27.5216096
195.0651853 16.91274803
[truncated: 1,436,086 more chars]
