# Supplementary material for: Ion mobility collision cross-section atlas for known and unknown metabolite annotation in untargeted metabolomics
Source: Nat Commun. 2020 Aug 28;11:4334. doi: 10.1038/s41467-020-18171-8 (PMC7455731; doi:10.1038/s41467-020-18171-8)
Supplement: Supplementary file 8 — Supplementary Data 5 [file 41467_2020_18171_MOESM8_ESM.zip › 01_positive_mode/L0684/cfmid_result.txt]

1 0.28571429 YLMGHAIVYBOKKH-UHFFFAOYSA-N OS(=O)(=O)OCCCC1=CC=CC=C1
2 0.26086957 YWYDAFQTAYPNPR-UHFFFAOYSA-N OC(=O)C(=O)C=c1ccccc1=C(C(=O)O)C
3 0.26086957 FJUIJJDGFQWKBE-UHFFFAOYSA-N O=C(C(=Cc1ccccc1C(=O)O)C)C(=O)O
4 0.25 DJIKIGXIPNCNBN-UHFFFAOYSA-N OC(=O)C=c1ccccc1=C(C(=O)C(=O)O)C
5 0.24 BMFDSASCFGTQCJ-UHFFFAOYSA-N CCOP(C)(=O)SC1=CC=CC=C1
6 0.2 XXJZWLKRFPCKLB-UHFFFAOYSA-N CSCCCCC(C(=O)C(=O)O)C(=O)O
7 0.19047619 FFRLLLWITZHGDQ-UHFFFAOYSA-N OC(=O)C1=CC=C(C=C1)C1=C(OC=C1)C=O
8 0.19047619 XEIWICWLVYFFAX-UHFFFAOYSA-N CCCc1ccc(cc1)OS(=O)(=O)O
9 0.19047619 QSIYUGYZFYDQHF-UHFFFAOYSA-N OC(=O)C1=CC=CC(=C1)C1=C(OC=C1)C=O
10 0.19047619 FATQREXGHFMFJS-UHFFFAOYSA-N OC1C=C2C(=O)C(=O)c3c2c(C1O)ccc3
11 0.19047619 XPJQREOQLREXMI-UHFFFAOYSA-N CC(=O)C1=CC=C(C=C1)C1C(=O)C(=O)C1=O
12 0.19047619 CSMSQMLEIIJGSV-UHFFFAOYSA-N O=Cc1ccc2c1cocc2C(OC(=O)C)O
13 0.19047619 JBMFOIJUUCYUGF-UHFFFAOYSA-N FC(F)(F)OC1=CC=CC=C1OCC#C
14 0.19047619 JFQUBYYENDNDAN-UHFFFAOYSA-N O=C1Oc2c(C3C1O3)c(C)cc1c2cco1
15 0.19047619 RUMFISUKGRVHEE-UHFFFAOYSA-N OC(=O)C=c1c(=CC(=O)C(=O)O)cccc1C
16 0.19047619 RYSZILGUYINIMR-UHFFFAOYSA-N O=C(OC(=O)O)CCc1ccccc1
17 0.19047619 IZRSJLTUMAESPG-UHFFFAOYSA-N O=c1oc2c(cc1C)c(O)cc1c2cco1
18 0.19047619 YYULNNQEKRDOBL-UHFFFAOYSA-N O=c1oc2cc3occc3c(c2cc1C)O
19 0.19047619 VFUKMFUVABMOFB-UHFFFAOYSA-N O=C1c2cccc3c2C(C1=O)(O)C(O)C=C3
20 0.19047619 ZBLMDHRGZBRWNO-UHFFFAOYSA-N OC(=O)C1=CC(=O)C=C(O1)C1=CC=CC=C1
21 0.19047619 VAWFFNJAPKXVPH-UHFFFAOYSA-N OC(=O)C1=CC2=C(C=C1)C(=CC=C2)C(O)=O
22 0.19047619 JSKSILUXAHIKNP-UHFFFAOYSA-N OC(=O)C1=CC2=C(C=CC=C2C(O)=O)C=C1
23 0.19047619 MFEFQHDRBJASTP-UHFFFAOYSA-N CC(=O)OC1=CC=CC2=C1C(C(O)=O)=C(C)O2
24 0.18181818 XQAJGEWTYXIQGP-UHFFFAOYSA-N OC(=O)C=c1cc(C)ccc1=CC(=O)C(=O)O
25 0.18181818 LSBBMXPHSZRLLO-UHFFFAOYSA-N OC(=O)C(=O)CC=C(C(O)=O)C1=CC=CC=C1
26 0.18181818 CGMZGKVLEJDEGL-UHFFFAOYSA-N OC(=O)C=c1cccc(c1=CC(=O)C(=O)O)C
27 0.18181818 TUYSBAXYNDUPPR-UHFFFAOYSA-N Cc1ccc(=CC(=O)O)c(=CC(=O)C(=O)O)c1
28 0.17391304 LIJQPTSOBZVAMC-UHFFFAOYSA-N O=C(C(=O)O)C=C(c1ccccc1C(=O)O)C
29 0.17391304 XITHYIPLFZQTCV-UHFFFAOYSA-N OC(=O)CC(=Cc1ccccc1)C(=O)C(=O)O
30 0.16666667 CDAAOJUKOODNDV-UHFFFAOYSA-N OC(=O)C(=O)CC=CC(=O)c1ccccc1O
31 0.16666667 LMYWXSQFFBRDAB-UHFFFAOYSA-N O=C(CC(=O)C(=O)O)C=Cc1ccc(cc1)O
32 0.16666667 ABMHHGRAKIODFS-UHFFFAOYSA-N CC(=O)OC1=CC=C(C=C1)C1CC(=O)OC1=O
33 0.16666667 PVBUZDNFCVGJLB-UHFFFAOYSA-N CCC1(CC)C(=S)NC(=O)NC1=S
34 0.16666667 IROZTMXZRABVJX-UHFFFAOYSA-N CNC(=O)ON=C1SCCSC1(C)C
35 0.16666667 VRBMXCIAUBXVHN-UHFFFAOYSA-N COC(=O)c1ccccc1C=CC(=O)C(=O)O
36 0.16666667 RTEVUGRFCGZTRQ-UHFFFAOYSA-N Oc1cccc(c1)C(=O)C=CC=C(C(=O)O)O
37 0.16666667 ANGSNYOQIQICEN-UHFFFAOYSA-N Oc1ccc(cc1)C(=O)C=CC=C(C(=O)O)O
38 0.16666667 XMEHWEFNGBXBTN-UHFFFAOYSA-N O=C1OC(C=C1O)CC(=O)c1ccccc1O
39 0.16666667 PZOHZKVSSZHHFS-VURMDHGXSA-N O=C(c1ccccc1)C1OC1/C=C(/C(=O)O)\O
40 0.16 TXHWMKUPNWJPHM-UHFFFAOYSA-N ClCCS(=O)CCC1=CC=CC=C1
41 0.16 HNVBUXTUHPMTRW-UHFFFAOYSA-N OC(=O)C(=O)C=CC=C(c1ccccc1O)O
42 0.16 ARUSLBDYMYXHSW-UHFFFAOYSA-N OC(=CC(=O)c1ccccc1)C=C(C(=O)O)O
43 0.16 MMEWRCYVIQGXPR-UHFFFAOYSA-N O=C(c1ccccc1)C=CC(=C(C(=O)O)O)O
44 0.16 MWGXDZHCLRMDFE-UHFFFAOYSA-N OC(=O)C(=CC=CC(=O)c1ccccc1O)O
45 0.16 IPNOVDOIPZJTEJ-UHFFFAOYSA-N COC(=O)C=c1ccccc1=CC(=O)C(=O)O
46 0.15384615 HNVBUXTUHPMTRW-JSXJEZROSA-N C1=CC=C(C(=C1)/C(=C/C=C/C(=O)C(=O)O)/O)O
47 0.15384615 KBAFYPFFLXMRNS-UHFFFAOYSA-N OC(=CC=C(C(=O)O)O)C(=O)c1ccccc1
48 0.15384615 PNIOWNMLNDWPJI-UHFFFAOYSA-N OC(=O)C(=CC=CC(=O)C12C=CC=CC2O1)O
49 0.15384615 WJHUWUBBCVIVJJ-UHFFFAOYSA-N O=C(Oc1ccccc1)C=CC=C(C(=O)O)O
50 0.14814815 KACWHKPDPNQSGW-UHFFFAOYSA-N CSCCCC(C(C(=O)O)O)O
51 0.14814815 XFJQEZWPCBSLHA-UHFFFAOYSA-N O=C1CC=C(C=C1)C(=O)C=CC=C(C(=O)O)O
52 0.14814815 INUPXSQSSXKXKO-UHFFFAOYSA-N O=CC=CC(=C(C(=O)O)O)c1ccccc1O
53 0.13793103 GHFMMRFMDHDOBP-UHFFFAOYSA-N CNC(=O)ON=CC1(C)SCC(C)S1
54 0.13793103 RQWIXGIPURPQFZ-UHFFFAOYSA-N OC=CC=C(c1ccccc1O)C(=O)C(=O)O
55 0.13793103 QAEQIEZOIXCQMJ-UHFFFAOYSA-N OC(=O)C(=CC=CC(=O)C1=CC2C(C=C1)O2)O
56 0.12903226 CWCPFVYFRVQFTR-UHFFFAOYSA-N OC(=CC=CC(=O)C1=CC=CC2C1O2)C(=O)O
57 0.12121212 DRSSAHMPZRLNIN-UHFFFAOYSA-N CSCCCCC(=C(C(=O)O)O)C(=O)O
58 0.11111111 PJFYKHDKQSAJTA-UHFFFAOYSA-N O=C1CSCC(=O)NCCSCCN1
59 0.095238095 SAZBQAXPKIBCAK-UHFFFAOYSA-N COC(=O)CC1=CC2=C(O1)C(=CC=C2)C(O)=O
60 0.095238095 BGEBZHIAGXMEMV-UHFFFAOYSA-N COC1=C2C=CC(=O)OC2=CC3=C1C=CO3
61 0.095238095 QXKHYNVANLEOEG-UHFFFAOYSA-N COC1=C2C(=CC3=C1OC=C3)C=CC(=O)O2
62 0.095238095 RDYLKSGSOIDTRO-UHFFFAOYSA-N COc1cc2occc2c2c1C(O)CC(=O)O2
63 0.095238095 BDLWZZCBHMVFHL-UHFFFAOYSA-N Oc1ccccc1Oc1c(O)ccc(c1O)O
64 0.095238095 XPXGJGNJDBEBMK-UHFFFAOYSA-N Oc1cc(Oc2ccccc2O)c(c(c1)O)O
65 0.095238095 OCNYGKNIVPVPPX-HWKANZROSA-N COC(=O)/C=C/C1=CC(=C(C=C1)O)O
66 0.095238095 WCWKRLKDMQTODF-UHFFFAOYSA-N Oc1c(O)cccc1Oc1c(O)cccc1O
67 0.095238095 FHXOZUQFLXSUIL-UHFFFAOYSA-N NC1=CN(N=C1)C1=NC2=CC=CC=C2S1
68 0.095238095 OSZRRNKCNLPRBO-UHFFFAOYSA-N Oc1ccccc1Oc1ccc(c(c1O)O)O
69 0.095238095 RMGZZGUIMNISKP-UHFFFAOYSA-N Oc1c(cccc1O)Oc1cccc(c1O)O
70 0.095238095 RUCYQICOUFVSBG-UHFFFAOYSA-N Oc1ccc(c(c1)Oc1cccc(c1O)O)O
71 0.095238095 XNJXARQRJIOYLC-UHFFFAOYSA-N CC1=CC(=O)C2=C(O1)C=C3C(=C2O)C=CO3
72 0.095238095 DLCJNIBLOSKIQW-UHFFFAOYSA-N COC1=C2C(=C3C(=C1)C=CC(=O)O3)C=CO2
73 0.095238095 AJSPSRWWZBBIOR-UHFFFAOYSA-N COC1=C2C=CC(=O)OC2=C3C=COC3=C1
74 0.095238095 UDKSTIYQUBPKIY-UHFFFAOYSA-N Oc1ccc(c(c1)O)Oc1cccc(c1O)O
75 0.095238095 MMVQTVRCJUHCSV-UHFFFAOYSA-N CC1=C(C(=O)C2=CC(=CC(=C2C1=O)O)O)OC
76 0.095238095 NNCKXZBUYDBONL-UHFFFAOYSA-N OC1=CC=CC2(C1(O)O2)Oc1ccccc1O
77 0.095238095 JVBSIRFHFSCNJM-UHFFFAOYSA-N OC1=CC2OC2C(=C1O)Oc1ccccc1O
78 0.095238095 CLBMYILGLKPOJG-UHFFFAOYSA-N Oc1cccc(c1O)OC12C=CC=CC2(O1)O
79 0.095238095 VDAYBCNRRIJVFI-UHFFFAOYSA-N OC1=C(C=CC2C1(O)O2)Oc1ccccc1O
80 0.095238095 LKKLGFUIAUQTDS-UHFFFAOYSA-N OC1=C(Oc2cccc(c2O)O)C2C(C=C1)O2
81 0.095238095 HYCLWDHZALFLJV-UHFFFAOYSA-N COC1=C(OC(C)=O)C=C2OC(=O)C=CC2=C1
82 0.095238095 YDKKVXCPZLKXKH-UHFFFAOYSA-N OC1=C(C=CC2C1O2)Oc1cccc(c1O)O
83 0.095238095 LVFFZQQWIZURIO-UHFFFAOYSA-N OC(=O)CC(C(O)=O)C1=CC=CC=C1
84 0.095238095 AWGUDSPRBOCEJK-UHFFFAOYSA-N CC1=CC(=O)C2=C(O1)C=C(O)C=C2CC(O)=O
85 0.095238095 GJJFHYOTFBTGCW-UHFFFAOYSA-N OCC(=Cc1ccc(cc1)O)C(=O)O
86 0.095238095 BQCNSTFWSKOWMA-GORDUTHDSA-N COC(=O)\C=C\C1=CC(O)=CC=C1O
87 0.095238095 ZFRPMGRIBWXJSY-UHFFFAOYSA-N Oc1cc(ccc1N)c1ccc(c(c1)Cl)N
88 0.095238095 BRPIYZNWNNFCAO-UHFFFAOYSA-N O=C1C=C(C=CC1N)c1ccc(c(c1)Cl)N
89 0.095238095 DQINIGQCUVHHOS-UHFFFAOYSA-N NC1=CC=C(CC1=O)c1ccc(c(c1)Cl)N
90 0.095238095 OZEGCCCPLQVTEE-UHFFFAOYSA-N Oc1ccc(cc1)CCC(=O)C(=O)O
91 0.095238095 IEPNGHJZYHRSLD-UHFFFAOYSA-N COC1=C(C=CC2=C1C=CO2)C(=O)CC(O)=O
92 0.095238095 DGWKUBQMIUJGET-UHFFFAOYSA-N CC1CC(=O)C2=C(O)C34C(C=C2O1)(OC=C4)O3
93 0.095238095 HRRDCWDFRIJIQZ-UHFFFAOYSA-N OC(=O)c1cccc2c1c(ccc2)C(=O)O
94 0.095238095 HSUKUPSJYJCLIQ-UHFFFAOYSA-N CC(=CC(=O)c1c(O)cc2c(c1O)cco2)O
95 0.095238095 ICCWBKUXGLCVLX-UHFFFAOYSA-N OC=Cc1c(O)cc2c(c1O)c(=O)cc(o2)C
96 0.095238095 MZLBAWMZLRSOTJ-UHFFFAOYSA-N OC(=O)C=C(Oc1cc(O)c2c(c1)occ2)C
97 0.095238095 CQGSHLMBMVXGKB-UHFFFAOYSA-N CC(=O)OC1=C(O)C=C2C(C)=CC(=O)OC2=C1
98 0.095238095 UWMRMIGAWCOVMG-UHFFFAOYSA-N CC(=O)OC1=CC2=C(C=C1)C(CO)=CC(=O)O2
99 0.095238095 KEXKBZJUPRCVCM-UHFFFAOYSA-N CC(=O)OC1=C(O)C2=C(C=C1)C(C)=CC(=O)O2
100 0.095238095 VVQZYQKYRJOPQE-UHFFFAOYSA-N CC(=O)OC1=CC(O)=C2C(C)=CC(=O)OC2=C1
101 0.095238095 NJBKBNXVUZMYPS-UHFFFAOYSA-N CC1=CC(=O)OC2=C1C=CC(OC(=O)CO)=C2
102 0.095238095 IHMQKJCLRIRBBG-UHFFFAOYSA-N CC(=C)Oc1cc2occc2c(c1C(=O)O)O
103 0.095238095 MQQMHXLDHKGYKI-UHFFFAOYSA-N CC1=CC2=CC3=C(C=CO3)C(O)=C2C(=O)O1
104 0.095238095 VFIYZPBXWRKYDO-UHFFFAOYSA-N OC1C=Cc2c3C1C(=O)OC(=O)c3ccc2
105 0.095238095 IILBVTRATQIPBW-UHFFFAOYSA-N O=C1CC(C)(O)Oc2c1c(O)c1c(c2)occ1
106 0.095238095 HBJJLMMQSKUXNP-UHFFFAOYSA-N CC1=CC(=O)C2C(=Cc3occc3C2(O)O)O1
107 0.095238095 JAEJSNFTJMYIEF-UHFFFAOYSA-N OC(=O)C(CC1=CC=CC=C1)C(O)=O
108 0.095238095 QHYKVJVPIJCRRT-AVWWOMFMSA-N C(/C=C/C=C/C=C\C=C/C(=O)O)(=O)O
109 0.095238095 QHYKVJVPIJCRRT-URDDPPBGSA-N C(/C=C/C=C\C=C/C=C\C(=O)O)(=O)O
110 0.095238095 QHYKVJVPIJCRRT-QEQQUMNJSA-N C(/C=C/C=C/C=C/C=C/C(=O)O)(=O)O
111 0.095238095 PAEQMRPFJQBXIF-UHFFFAOYSA-N C=C1CC(=O)c2c(O1)cc1c(c2O)cco1
112 0.095238095 IETDBZQIWIJQJG-UHFFFAOYSA-N CCOC(=O)C1=CC2=CC=C(O)C=C2OC1=O
113 0.095238095 KSBWHDDGWSYETA-UHFFFAOYSA-N OC(=O)C=CC1=CC=CC(=C1)C(F)(F)F
114 0.095238095 CWWIIKLXUPZDOG-UHFFFAOYSA-N OC(=O)C1=CC=C(C=C1)C1=C(F)C=CC=C1F
115 0.095238095 VCEFNMHMLWBFNV-UHFFFAOYSA-N OC(=O)C1=CC=C(C=C1)C1=CC(F)=CC(F)=C1
116 0.095238095 HZWWIJSYUMVUTJ-UHFFFAOYSA-N CCC(C)(C(Cl)Cl)C1=CC=CC=C1
117 0.095238095 RXOHFPCZGPKIRD-UHFFFAOYSA-N OC(=O)C1=CC2=CC=C(C=C2C=C1)C(O)=O
118 0.095238095 QJTOJIHPAGBWAT-UHFFFAOYSA-N OC(=O)c1ccccc2c(ccc12)C(=O)O
119 0.095238095 JTVCHHJMCONHTC-UHFFFAOYSA-N Oc1c2OC=CCc2cc3C=CC(=O)Oc13
120 0.095238095 KSBWHDDGWSYETA-UHFFFAOYSA-N OC(=O)C=CC1=CC=CC(=C1)C(F)(F)F
121 0.095238095 LGSDDPWOJAQIKE-UHFFFAOYSA-N COc1c(O)ccc2C(=O)C(=C(O)C(=O)c12)C
122 0.095238095 GYXWNOUHZDWTHT-UHFFFAOYSA-N CC1=C(C)C(F)(F)C(F)(F)C(F)=C1F
123 0.095238095 JJYKJUXBWFATTE-UHFFFAOYSA-N COC(C(O)=O)(C1=CC=CC=C1)C(F)(F)F
124 0.095238095 JJYKJUXBWFATTE-UHFFFAOYSA-N COC(C(O)=O)(C1=CC=CC=C1)C(F)(F)F
125 0.095238095 JJYKJUXBWFATTE-UHFFFAOYSA-N COC(C(O)=O)(C1=CC=CC=C1)C(F)(F)F
126 0.095238095 VZOFEVHSVUBEPH-UHFFFAOYSA-N COC(=O)CC(=O)c1ccc(O)cc1
127 0.095238095 VCMUBLHHEMUBDM-UHFFFAOYSA-N COc1cc2C=CC(=O)Oc2c(C(=O)C)c1O
128 0.095238095 ADSQXUOLQPJHNC-UHFFFAOYSA-N CC1C(=O)OC2=C(O)C=C(O)C(C(=O)C=C)=C12
129 0.095238095 QRRNDDYBYJDNRC-UHFFFAOYSA-N COc1ccc2C(=O)C(=C(O)C(=O)c2c1O)C
130 0.095238095 OVPZENZRSOPWMR-UHFFFAOYSA-N FC1=C2C(=O)C3=CC=CC=C3C2=C(F)C=C1
131 0.095238095 JJYKJUXBWFATTE-UHFFFAOYSA-N COC(C(O)=O)(C1=CC=CC=C1)C(F)(F)F
132 0.095238095 KAHWBHSHCLDYPS-UHFFFAOYSA-N O=c1cc(C)c2c(o1)cc1c(c2O)cco1
133 0.095238095 XVZWWNMZVZWQKU-UHFFFAOYSA-N CC(=O)C1=Cc2c(CO)cc(O)cc2OC1=O
134 0.095238095 LFUFYLCRQIQSLU-UHFFFAOYSA-N COc1c(O)cc(O)c2C(=O)C=C(C)C(=O)c12
135 0.095238095 JJYKJUXBWFATTE-SECBINFHSA-N COC(C(=O)O)(c1ccccc1)C(F)(F)F
136 0.095238095 RMTTXYDKCCGDHP-UHFFFAOYSA-N O=c1ccc2c(o1)c(C)c1c(c2O)cco1
137 0.095238095 ZHUFWQXQHBCVTE-UHFFFAOYSA-N CCc1cc(O)c2C(=O)C(=CC(=O)c2c1O)O
138 0.095238095 FTGVBKACGWMZPN-UHFFFAOYSA-N O=C1OC(=CC=C1)c2ccc3OCOc3c2
139 0.095238095 RRERYLRRHVJKKY-UHFFFAOYSA-N O=c1ccc2c(o1)cc1c(c2O)c(co1)C
140 0.095238095 XLKIJHXPWYIGIM-RXMQYKEDSA-N CC1C(=C)OC(=O)c2c(O)cc(O)c(C=O)c12
141 0.095238095 HIWVANODSSOVNU-UHFFFAOYSA-N Oc1ccc(c(c1)C)CC(=O)C(=O)O
142 0.095238095 SYYWDPCVZUHSAM-UHFFFAOYSA-N COC12C=C3OCCC3=C3C2(O1)C=CC(=O)O3
143 0.095238095 VEOGWHFDYPRACH-UHFFFAOYSA-N FC1=CC2=C(C=C1)C1=C(C=C(F)C=C1)C2=O
144 0.095238095 UYQDTWRQKXRAHH-UHFFFAOYSA-N O=Cc1c(C=CC(=O)O)oc2c1cccc2
145 0.095238095 YUUJBJCRWKQXBD-UHFFFAOYSA-N O=CC=c1oc2c(c1=CC(=O)O)cccc2
146 0.095238095 JJYKJUXBWFATTE-VIFPVBQESA-N COC(C(=O)O)(c1ccccc1)C(F)(F)F
147 0.095238095 KSBWHDDGWSYETA-UHFFFAOYSA-N OC(=O)C=CC1=CC=CC(=C1)C(F)(F)F
148 0.095238095 OCNYGKNIVPVPPX-HYXAFXHYSA-N COC(=O)C=C/c1ccc(O)c(O)c1
149 0.095238095 HEMYXNDMAAOTCK-UHFFFAOYSA-N COC(=O)CC1=CC2=C(OCO2)C=C1
150 0.095238095 ATLCZAMRQJORJR-UHFFFAOYSA-N CC(=O)C1C(=O)C(=O)C2=CC=CC=C2C1=O
151 0.095238095 BSKQCCPLVNJCQE-UHFFFAOYSA-N CC(=O)Oc1cccc2C(=O)C=CC(=O)c12
152 0.095238095 UMHYKDRIZFCRLF-UHFFFAOYSA-N COc1ccc2OC(O)(O)C=Cc2c1
153 0.095238095 XPMDGZGDHVXSKC-UHFFFAOYSA-N COC(=O)C1=CC(=O)C2=CC=CC=C2C1=O
154 0.095238095 XXYAOHIZGLTMAM-UHFFFAOYSA-N ClC1=CC=CC(=C1)N=CC1=CC=CC=N1
155 0.095238095 GXAZQRDIOPIGHU-UHFFFAOYSA-N ClC1=CC=CC(=C1)N=CC1=CC=NC=C1
156 0.095238095 FYLYHNXYIWQPDE-UHFFFAOYSA-N OC1=C(C=O)C2=C(C=C1)C(C=O)=C(O)C=C2
157 0.095238095 KSFLERLMFXZVBC-UHFFFAOYSA-N COC1=C(OC)C=C2C(=O)C(=O)CC(=O)C2=C1
158 0.095238095 GSBGSQQUPKJCPO-UHFFFAOYSA-N O=c1oc2c(cc1C)cc1c(c2O)occ1
159 0.095238095 OEVSVHJSZJTZDW-CDUCUWFYSA-N CC(O)C1OC(=O)c2c(O)cccc12
160 0.095238095 GMUKRCCECVRGDL-UHFFFAOYSA-N O=c1cc(C)c2c(o1)c(O)c1c(c2)cco1
161 0.095238095 RKSXTLZNBICHNC-UHFFFAOYSA-N O=c1ccc2c(o1)c(O)c1c(c2C)cco1
162 0.095238095 LPHIQBRIPBSNMZ-UHFFFAOYSA-N CC(=Cc1oc(=O)c2c(c1)cc(cc2O)O)O
163 0.095238095 OIOGANSTEUPDQT-UHFFFAOYSA-N COC1=C(C)C(=O)c2ccc(O)c(O)c2C1=O
164 0.095238095 HASVMLOXXJMWRJ-UHFFFAOYSA-N C\C(O)=N\C1=CC=C(C=C1)C1SC(=N)N=N1
165 0.095238095 FEHDYRBQPSQUOU-UHFFFAOYSA-N OC(=O)CC1(O)C(=CC(=O)c2c1cccc2)O
166 0.095238095 FKTZFNHPDJPMQB-UHFFFAOYSA-N OC(=O)CC1(O)C=C(O)C(=O)c2c1cccc2
167 0.095238095 KSDYBHAAQTUKRC-UHFFFAOYSA-N O=c1ccc2c(o1)c(O)c1c(c2)c(co1)C
168 0.095238095 BOGGJAPRZACIRS-UHFFFAOYSA-N O=CCC1C(=O)C(=O)C2=CC=CC=C2C1=O
169 0.095238095 ZEKAXIFHLIITGV-UHFFFAOYSA-N COC1=CC2=C(C=C1)C(CC(O)=O)=CC(=O)O2
170 0.095238095 ODLUTVBIDGJWAA-UHFFFAOYSA-N [O-][N+](=O)C1=CC=C(C=C1)C(=O)NC1=NNN=N1
171 0.095238095 QJIUWAOZVMFNSQ-UHFFFAOYSA-N O=c1ccc2c(o1)C1(O)C=COC1(C=C2C)O
172 0.095238095 KNKGXUXDFHMPOL-UHFFFAOYSA-N O=c1ccc2c(o1)c1ccoc1C(C2(C)O)O
173 0.095238095 OACLKKJVXRHCSY-UHFFFAOYSA-N O=C1C=CC2(C(O1)(O)c1ccoc1C=C2C)O
174 0.095238095 JXBSZTAHXCCOAI-UHFFFAOYSA-N O=c1oc2c(cc1O)c(C)cc1c2cco1
175 0.095238095 TZTWOBUHCLWLNK-UHFFFAOYSA-N O=Cc1oc(COCc2oc(C=O)cc2)cc1
176 0.095238095 XMZNUAAZKWXOAK-UHFFFAOYSA-N O=c1cc(O)c2c(o1)c1ccoc1cc2C
177 0.095238095 XLVLDYBIPSXVNI-UHFFFAOYSA-N COC1=C(O)C(=O)c2cc(C)cc(O)c2C1=O
178 0.095238095 WZOZPRFRHFGJFG-UHFFFAOYSA-N O=c1ccc2c(o1)c1cc(oc1cc2C)O
179 0.095238095 ZVUBAXGZYKAQBO-UHFFFAOYSA-N O=c1ccc2c(o1)c1c(O)coc1cc2C
180 0.095238095 OSZBYEDQYKIGKN-UHFFFAOYSA-N OCc1cc2occc2c2c1ccc(=O)o2
181 0.095238095 ASXQQFFJWJUYLO-UHFFFAOYSA-N CC(=O)CC1=Cc2cc(O)cc(O)c2C(=O)O1
182 0.095238095 KOHYVQKXYCIRTR-UHFFFAOYSA-N O=C1C=CC23C(O1)(O2)c1ccoc1C=C3C
183 0.095238095 QWKFZDREVWKATJ-UHFFFAOYSA-N O=c1ccc2c(o1)c1ccoc1C1C2(C)O1
184 0.095238095 KEENTAGJAUYRBY-UHFFFAOYSA-N COc1cc2ccoc2c3C=CC(=O)Oc13
185 0.095238095 DAVIXJYDBKUVSU-UHFFFAOYSA-N O=c1ccc2c(o1)C13C=COC3(O1)C=C2C
186 0.095238095 OCNYGKNIVPVPPX-UHFFFAOYSA-N COC(=O)C=Cc1ccc(O)c(O)c1
187 0.095238095 ZRSSNKQAHFVTPW-UHFFFAOYSA-N COc1coc2cc3OC(=O)C=Cc3cc12
188 0.095238095 OFWDPOZCVBLOIH-UHFFFAOYSA-N COC1=C(C)C(=O)c2c(O)ccc(O)c2C1=O
189 0.095238095 BSKOOLSPJASSAW-UHFFFAOYSA-N O=c1ccc2c(o1)c1c(cc2C)OC2C1O2
190 0.095238095 REZWUWBQLPABQQ-UHFFFAOYSA-N OC(=O)C(=O)C1C=CC2=CC=CC=C2C1=O
191 0.095238095 ONDPRBFCHCGLTO-UHFFFAOYSA-N CC1=C(C)N=C2C(=O)N3CCSC3=NC2=N1
192 0.095238095 FYPSLERIHMOYRN-UHFFFAOYSA-N CC(=O)c1c(O)cc2cc(O)cc(O)c2c1O
193 0.095238095 TWFNIHHXHBZIFK-UHFFFAOYSA-N COC1=Cc2ccc3occc3c2OC1=O
194 0.095238095 SGCOMUOACCXIKH-UHFFFAOYSA-N CC1=CC(=O)OC2=C1C=CC(OCC(O)=O)=C2
195 0.095238095 CZQFUKCIRDAQGE-UHFFFAOYSA-N COC(=O)C=Cc1cccc(c1O)O
196 0.095238095 FKUJGZJNDUGCFU-UHFFFAOYSA-N CC1=CC(C(O)=O)=C(C)C=C1C(O)=O
197 0.095238095 YINZUJVHTBWVFM-UHFFFAOYSA-N COc1cc2C=C(C)OC(=O)c2c3OCOc13
198 0.095238095 IFBIRUISGJZSEF-UHFFFAOYSA-N FC1=CC2=C(C3=CC=CC=C3C2=O)C(F)=C1
199 0.095238095 LBIJVLPGGBXNPM-UHFFFAOYSA-N OC(=O)C1=CC=C(C=C1)C1=CC=C(O1)C=O
200 0.095238095 ZNEGZYSCKGSOHI-UHFFFAOYSA-N NNC(=O)CC1=CC=CC2=C1C=C(Cl)C=C2
201 0.095238095 XYMQOSYDJCMRBW-UHFFFAOYSA-N COC1=CC(=O)c2c(O)cc(OC)cc2C1=O
202 0.095238095 FDAOUJHEWGCELW-QMMMGPOBSA-N OCCC1OC(=O)c2c(O)cccc12
203 0.095238095 ZNGITIZOGUCWOQ-UHFFFAOYSA-N CC(=O)CSC1=NNC(=N1)C1=CC=NC=C1
204 0.095238095 JUFHEWBGUFHGPZ-UHFFFAOYSA-N ClC1=CC=C(C=C1)N=CC1=CN=CC=C1
205 0.095238095 YIRBDBVMHBSPRP-UHFFFAOYSA-N CC12OOC1(CO)OC1=CC=CC=C21
206 0.095238095 KXWIBFIOZCRTBZ-UHFFFAOYSA-N CC(=O)OC1=C(C(O)=O)C2=C(OC(C)=C2)C=C1
207 0.095238095 SQBBOVROCFXYBN-UHFFFAOYSA-N COC1=Cc2cc3ccoc3cc2OC1=O
208 0.095238095 KZZNYSRLPYZICX-UHFFFAOYSA-N CC(=O)OC1=C(C=C2OC(C)=CC2=C1)C(O)=O
209 0.095238095 DOAGAFMOYJEXRA-UHFFFAOYSA-N OC1=C(O)C2=C(OC3=CC=CC=C3O2)C=C1
210 0.095238095 SLWIPPZWFZGHEU-UHFFFAOYSA-N OC(=O)CC1=CC=C(CC(O)=O)C=C1
211 0.095238095 HAYPHUYUTZEJQC-UHFFFAOYSA-N COC1=C(C=O)C(O)=CC2=C1C(=O)C=C(C)O2
212 0.095238095 MMEDJBFVJUFIDD-UHFFFAOYSA-N OC(=O)CC1=CC=CC=C1CC(O)=O
213 0.095238095 NQVQWNNGRKPRIW-UHFFFAOYSA-N OC(NC1=CC=C(F)C=C1)=NCCCl
214 0.095238095 MAEVSPLUELJOMM-HWKANZROSA-N COC(=O)C=Cc1ccc(O)cc1O
215 0.095238095 LOQBQVAJOUMEIG-UHFFFAOYSA-N OC(=O)C1=CC=CC=C1C(=O)C1=CC=CO1
216 0.095238095 MPJOOMGQZKTRKS-UHFFFAOYSA-N OS(=O)(=O)CCCOC1=CC=CC=C1
217 0.095238095 JDGOEFZZYBWLFE-UHFFFAOYSA-N Oc1cccc2cc3COC(=O)c3c(O)c12
218 0.095238095 LEWFZZCURAEPRT-UHFFFAOYSA-N OC1C=C2Oc3ccccc3OC2=CC1=O
219 0.095238095 ZGAUEFKJUUJAHM-UHFFFAOYSA-N O=C1C=C2Oc3ccccc3OC2CC1=O
220 0.095238095 SPSQJQKIAFEDOF-UHFFFAOYSA-N CC(=O)C1=COC(=O)c2c(O)cc(O)c(C)c12
221 0.095238095 IFBJMRYEEKIECT-UHFFFAOYSA-N COC1=CC(=O)OC2=C1C=C1C=COC1=C2
222 0.095238095 ZHJJCJKDNFTHKD-UHFFFAOYSA-N CC(C(O)=O)C1=CC=C(C=C1)C(O)=O
223 0.095238095 FIZWMQFEODHNCY-UHFFFAOYSA-N O=c1cc2oc3C=CCCc3oc2cc1=O
224 0.095238095 AGFJNBHJAVOETC-HWKANZROSA-N COc1c(O)oc2ccc(C=CC(=O)O)cc12
225 0.095238095 URINLJMMDZLYSE-UHFFFAOYSA-N NC1=NN2C=C(N=C2S1)C1=CC=CC=C1
226 0.095238095 FGSZZUCBJMLTMN-UHFFFAOYSA-N O=C1C=C2OC3C=CC=CC3OC2=CC1=O
227 0.095238095 XGHUYGNPJQJNPC-UHFFFAOYSA-N OC(=O)C(=O)Cc1ccc(c(c1)C)O
228 0.095238095 NZODXKFWJHKDHQ-UHFFFAOYSA-N COC(=O)c1coc(c1)c2cc(O)ccc2O
229 0.095238095 BTBXRJALGOLQDV-UHFFFAOYSA-N OC(=CC=CC(=O)C1=CC=CC#C1)C(=O)O
230 0.095238095 IWICIGPHUAXFLU-UHFFFAOYSA-N OC(=O)C#CC=CC(=O)c1ccccc1O
231 0.095238095 IQFYFILZYWFLIN-UHFFFAOYSA-N CC1=C(O)C(=O)c2c(C1=O)c(O)cc(c2C)O
232 0.095238095 LVFFZQQWIZURIO-UHFFFAOYSA-N OC(=O)CC(C(O)=O)C1=CC=CC=C1
233 0.095238095 BYCOEBWPGYSCPH-UHFFFAOYSA-N N#CN=C1SCCN1Cc1ccc(nc1)O
234 0.095238095 GFPBYHDMKKZVFS-UHFFFAOYSA-N OCc1ccc(c2c1C(=O)C(=C(C2=O)C)O)O
235 0.095238095 LQEOAHAYPTYJGA-UHFFFAOYSA-N OC1=C(C)C(=O)c2c(C1=O)c(C)cc(c2O)O
236 0.095238095 ITQMTKMUBUVXRD-UHFFFAOYSA-N OCC1=C(O)C(=O)c2c(C1=O)c(O)ccc2C
237 0.095238095 GJTBROPFUHEGAD-UHFFFAOYSA-N CC1=C(O)C(=O)C23C(C1=O)(O2)C(=CC=C3C)O
238 0.095238095 HBYMXZXQIOKVMS-UHFFFAOYSA-N CC1=C(O)C(=O)C2=C(C1=O)C(=CC1C2(C)O1)O
239 0.095238095 VBSYPDUFSJDBGS-UHFFFAOYSA-N OC1=C(C)C(=O)C2=C(C1=O)C(=CC1C2(O)O1)C
240 0.095238095 FVFMQZZAWJNNEH-UHFFFAOYSA-N Cc1ccc(c2c1C(=O)C1(C(C2=O)(O1)C)O)O
241 0.095238095 LVFFZQQWIZURIO-UHFFFAOYSA-N OC(=O)CC(C(O)=O)C1=CC=CC=C1
242 0.095238095 CUDHOGCHOXYXRZ-UHFFFAOYSA-N NC1=CC2=C(C=C1)N=C(N2)C1=CSC=N1
243 0.095238095 FEUDGQAGCZJJIX-UHFFFAOYSA-N OC(=O)C1=C(C)C(=O)c2c(C1O)c(O)ccc2
244 0.095238095 PNYBHCSFDQTDPU-UHFFFAOYSA-N CC(=O)Oc1ccc2c(c1)oc(=O)c(c2C)O
245 0.095238095 BOAMBUPWQQOLFL-UHFFFAOYSA-N FC1=CC2=C(C(=O)C3=CC=CC=C23)C(F)=C1
246 0.095238095 WESUUBVIMOLPAM-UHFFFAOYSA-N Oc1cccc(c1)CCC(=O)C(=O)O
247 0.095238095 ZKCJYRVFKNMKGU-UHFFFAOYSA-N CC(=O)OC1=CC23C(C=C1)(O3)C(=CC(=O)O2)C
248 0.095238095 PUWFIGBIKQTSNX-UHFFFAOYSA-N O=Cc1cc(c2c1cocc2COC(=O)C)O
249 0.095238095 ZRRPYKAOXYNOBN-UHFFFAOYSA-N OC(=CC=CC(=O)c1ccccc1C(=O)O)O
250 0.095238095 KNSQJWMFAHIINK-UHFFFAOYSA-N CC(=O)Oc1ccc2c(c1)OC(=O)C1C2(C)O1
251 0.095238095 WKBUOKFWRRIHDJ-UHFFFAOYSA-N CC(=O)C1=COC2=C1C=C(OCC(O)=O)C=C2
252 0.095238095 VOSQSVNUURNVAJ-UHFFFAOYSA-N CC(=O)OC1=Cc2oc(=O)cc(c2C2C1O2)C
253 0.095238095 KZYRFIOGZHPBOL-UHFFFAOYSA-N COc1ccc(cc1O)S(=O)(=O)CC
254 0.095238095 CJNCQXMSAUJUAL-UHFFFAOYSA-N CC(=O)OC12C=Cc3c(C2O1)oc(=O)cc3C
255 0.095238095 URNNRLLBSQXWBR-UHFFFAOYSA-N CC(C)(C)P(Cl)(=O)C1=CC=CC=C1
256 0.095238095 DZMXAKSUCUWJAU-UHFFFAOYSA-N CSC1=NC(O)=C(N=N1)C1=CC=CC=C1N
257 0.095238095 PCJQJAAYIPFVLA-UHFFFAOYSA-N OC(=O)C1(O)OC=CC=C1c1ccccc1O
258 0.095238095 UHVHVAFNYNBFFW-UHFFFAOYSA-N OC(=O)C1(O)C=CC=C(O1)c1ccccc1O
259 0.095238095 PGWYURWTAUPOEF-UHFFFAOYSA-N OC(=O)C(=O)CCC12C=CC=CC2O1
260 0.095238095 XNQCPZDXMQZJDH-UHFFFAOYSA-N O=CC(c1ccccc1)COC(=O)O
261 0.095238095 FDEGXRULOBKDOK-UHFFFAOYSA-N CCOP(=O)(SC)C1=CC=CC=C1
262 0.095238095 QHYKVJVPIJCRRT-UHFFFAOYSA-N OC(=O)C=CC=CC=CC=CC(=O)O
263 0.095238095 MWEIHQRCXLYWOI-UHFFFAOYSA-N CN1C2=NC3=CC=CC=C3C2=CC=C1Cl
264 0.095238095 HAYIPGIFANTODX-UHFFFAOYSA-N CC1=CC(C)=C(C=C1C(O)=O)C(O)=O
265 0.095238095 VVXLFFIFNVKFBD-UHFFFAOYSA-N FC(F)(F)C(=O)CC(=O)C1=CC=CC=C1
266 0.095238095 VJXKUZRXKITNDH-UHFFFAOYSA-N OC(=O)C(=O)OCCc1ccccc1
267 0.095238095 KTRMEUZCXKCANC-UHFFFAOYSA-N OC(=O)CC1=CC(=O)c2c(C1=O)cccc2
268 0.095238095 AFFAOBKYROOVHB-UHFFFAOYSA-N CSC1=NC=NC2=CC3=C(NC=N3)C=C12
269 0.095238095 KYEZCQRTXMUAQU-UHFFFAOYSA-N OC(=O)CC1(O)C=CC(=O)c2c1cccc2O
270 0.095238095 NGQUJGFLRCRWQQ-UHFFFAOYSA-N OC(=O)CC1(O)C=CC(=O)c2c1c(O)ccc2
271 0.095238095 KHARCSTZAGNHOT-UHFFFAOYSA-N OC(=O)C1=C(C=C2C=CC=CC2=C1)C(O)=O
272 0.095238095 QSPCOYVUYYFWAU-UHFFFAOYSA-N OC(=O)CCC1=CC=C(C=C1)C(O)=O
273 0.095238095 YEHWBDNGRVTIGW-UHFFFAOYSA-N OC(=O)C1C(O)c2c(C1O)cccc2
274 0.095238095 ABMFBCRYHDZLRD-UHFFFAOYSA-N OC(=O)C1=C2C=CC=CC2=C(C=C1)C(O)=O
275 0.095238095 VVXLFFIFNVKFBD-UHFFFAOYSA-N FC(F)(F)C(=O)CC(=O)C1=CC=CC=C1
276 0.095238095 LNBWEHMRUVSLDR-UHFFFAOYSA-N CN1C2=NC(=S)N=NC2C2=CC=CC=C12
277 0.095238095 URCSQWMXVPJRFW-UHFFFAOYSA-N CNC1=NN=NC2=C1SC1=CC=CC=C21
278 0.095238095 RVQOEFBQFQPVHP-UHFFFAOYSA-N ClC1=CC=CC(=C1)N=NC1=CC=CC=C1
279 0.095238095 VEEXBQLWMFMATJ-UHFFFAOYSA-N OC(=O)CCC1=CC=CC=C1C(O)=O
280 0.095238095 XUHWMEBMZCGMMW-UHFFFAOYSA-N ClC1CCCC1C(=O)C1CCCC1Cl
281 0.095238095 SCRLUHFUULUMDB-UHFFFAOYSA-N COP(C)(=S)OC1=CC=CC(C)=C1
282 0.095238095 MIFMYELMVDTZDV-UHFFFAOYSA-N OC=Cc1cc2ccc(=O)oc2c(c1O)OC
283 0.095238095 MLVAOHQHHARPRP-UHFFFAOYSA-N OC(=O)C1CC(C(=O)O)C(=O)c2c1cccc2
284 0.095238095 YSJCMWDCFIDLGJ-UHFFFAOYSA-N OC(=O)C1(CCC(=O)c2c1cccc2)C(=O)O
285 0.095238095 KHAIMDGIJJCRGR-UHFFFAOYSA-N COC1=C2OCCC2=C2C3(C1O3)C=CC(=O)O2
286 0.095238095 VPRFYLNRJMGPMG-UHFFFAOYSA-N O=C(c1ccccc1)C=CC1OC1(O)C(=O)O
287 0.095238095 XUKZKOYFRPOIQZ-UHFFFAOYSA-N COc1cc(C=CC(=O)O)c(c2c1occ2)O
288 0.095238095 BZPRTVHTVGYSKA-UHFFFAOYSA-N OC=Cc1c(O)c(OC)cc2c1oc(=O)cc2
289 0.095238095 BUBNKFXAGSSJCM-UHFFFAOYSA-N CC1=C(Cl)C(Cl)=C(C=C1)C(C)(C)C
290 0.095238095 AVYZXHMRHGAICV-UHFFFAOYSA-N CC1=CC(CC(=O)N1)=NC1=CC(Cl)=CC=C1
291 0.095238095 LPNJUPPIKAMHJH-UHFFFAOYSA-N COc1cc2C(O)CC(=O)Oc2c2c1occ2
292 0.095238095 AKJMTURQIBSDNH-UHFFFAOYSA-N CC1=C(C)N=C2C(=O)N=C3SCCN3C2=N1
293 0.095238095 ICNPOLZLESTHLL-UHFFFAOYSA-N ClC1=CC=CC(=C1)N=CC1=CN=CC=C1
294 0.095238095 DALMXALIRQJUNR-UHFFFAOYSA-N Oc1ccc2c(c1)c1cc(O)c(cc1o2)O
295 0.095238095 ZZIIKPOSXGWMMR-UHFFFAOYSA-N CC1=C(C)C2(F)C(F)(F)C(F)(F)C12F
296 0.095238095 BIBVSZULZHYLJH-UHFFFAOYSA-N ClC1=CC=C(C=C1)N=CC1=CC=NC=C1
297 0.095238095 MNSHMVLSFQTDHW-UHFFFAOYSA-N COC1=C2CCOC2=CC23C1(C=CC(=O)O3)O2
298 0.095238095 GJYHJJDWKROJCY-UHFFFAOYSA-N COc1c(C=CC(=O)O)c(O)cc2c1cco2
299 0.095238095 YGZHHEYAPTYFJY-UHFFFAOYSA-N OC=Cc1c(O)cc2c(c1OC)ccc(=O)o2
300 0.095238095 BJQVJWCEFMEIBG-UHFFFAOYSA-N OC1COC(=O)c2c(C1)cccc2O
301 0.095238095 ZGMVUNWRAMUEBH-UHFFFAOYSA-N OC1CC(=O)Oc2c(C1)cccc2O
302 0.095238095 CAAPTWLVVMSYTI-UHFFFAOYSA-N COC1=C2OC(=O)C=CC2C(c2c1occ2)O
303 0.095238095 NQEYCXZEXKSFLH-UHFFFAOYSA-N COC1=c2oc(=O)ccc2=C(C2C1OC=C2)O
304 0.095238095 CTXCGBODNIEXQI-UHFFFAOYSA-N COC1C2OC(=O)C=CC2=C(c2c1occ2)O
305 0.095238095 TZKPCSYHHLMLFY-UHFFFAOYSA-N COc1c2OC(=O)CCc2c(c2c1occ2)O
306 0.095238095 SUJCIXHIERTCPP-UHFFFAOYSA-N COc1c2OCCc2c(c2c1oc(=O)cc2)O
307 0.095238095 IQGCLAHBIJSVEY-UHFFFAOYSA-N C#CCSC1=NN=NN1C1=CC=CC=C1
308 0.095238095 ILTHDEMGBMZNBW-UHFFFAOYSA-N COc1cc2occc2c(c1C=CC(=O)O)O
309 0.095238095 CMMHBQMNTQXYDX-UHFFFAOYSA-N OC=Cc1c(O)cc(c2c1oc(=O)cc2)OC
310 0.095238095 CIVBTUQFQOLVCE-UHFFFAOYSA-N Oc1c(O)c(C)c2c(c1O)c(=O)c(O)ccc2
311 0.095238095 YHQYKMWGGHNFPJ-UHFFFAOYSA-N Oc1cc2c(C)ccc(c(=O)c2c(c1O)O)O
312 0.095238095 CQNYULAAYAMRKQ-UHFFFAOYSA-N COc1c(O)c(O)cc2c1c(=O)c(O)ccc2
313 0.095238095 OZJOLTKDKZFBFM-UHFFFAOYSA-N Cc1cc(O)c(=O)c2c(c1)cc(O)c(c2O)O
314 0.095238095 KNUORGSKDWVWFH-UHFFFAOYSA-N COc1c(O)cc2c(c1O)c(=O)c(O)ccc2
315 0.095238095 YDKOJTBCJOGAQG-UHFFFAOYSA-N Oc1cc2ccc(c(c(=O)c2c(c1O)O)O)C
316 0.095238095 FLRFDDRKPHXKTM-UHFFFAOYSA-N COc1cccc2c(c1=O)c(O)c(c(c2)O)O
317 0.095238095 AVXUFKREYSJNGT-UHFFFAOYSA-N COc1cc2cccc(c(=O)c2c(c1O)O)O
318 0.095238095 RTKKNEBUQCURDQ-UHFFFAOYSA-N OC(=O)C(=O)CCc1ccccc1O
319 0.095238095 CZTJWYAQTVOOAU-UHFFFAOYSA-N O=Cc1c(O)cc2c1cocc2COC(=O)C
320 0.095238095 IQJVONRQIUTBBM-UHFFFAOYSA-N OC(=O)C1(O)C=CC2C(=CC=CC2)O1
321 0.095238095 VTEGICJJJIOOPV-UHFFFAOYSA-N OC(=O)C1(O)C=CC2=CCCC=C2O1
322 0.095238095 QKFIIVBWBLZYIA-UHFFFAOYSA-N OC(=O)C1(O)CCc2c(O1)cccc2
323 0.095238095 XEBQTIJSTHESFH-UHFFFAOYSA-N O=Cc1ccc2c1c(O)occ2COC(=O)C
324 0.095238095 OVZQUNWPYHGVNI-UHFFFAOYSA-N O=Cc1ccc2c1coc(c2COC(=O)C)O
325 0.095238095 MUODVPYWBIQCFR-UHFFFAOYSA-N CC(=O)OCc1cocc2c1ccc2C(=O)O
326 0.095238095 LYDLXWXIXVBFNC-UHFFFAOYSA-N OCC(=O)OCc1cocc2c1ccc2C=O
327 0.095238095 SXMKZEWEBDKZBR-UHFFFAOYSA-N O=CC12OC1C=C1C2=COC=C1COC(=O)C
328 0.095238095 NZFPYCVYIBTJRV-UHFFFAOYSA-N O=CC1=CC=C2C31OC3OC=C2COC(=O)C
329 0.095238095 UNSKSKFUUKCYCX-UHFFFAOYSA-N O=CC1=CC2C3(C1=COC=C3COC(=O)C)O2
330 0.095238095 QBAFWIZDYKPOPD-UHFFFAOYSA-N O=CC1=CC=C2C1=COC1C2(COC(=O)C)O1
331 0.095238095 VIMVHHNGGHALBB-UHFFFAOYSA-N O=Cc1ccc2c1cocc2OCOC(=O)C
332 0.095238095 QEOGWJCDFAQJFG-UHFFFAOYSA-N O=c1ccc2c(o1)c1ccoc1c(c2O)C
333 0.095238095 WPMJGHNPXNUWFH-UHFFFAOYSA-N O=c1cc(C)c2c(o1)c1ccoc1cc2O
334 0.095238095 HRHZRTMLJVDVBM-UHFFFAOYSA-N O=c1ccc2c(o1)c1c(C)coc1cc2O
335 0.095238095 VJZWFDGCNWVJNP-UHFFFAOYSA-N O=C1C(=O)C2=CC=CC3(C2(C1=CC=C3)O)O
336 0.095238095 OOIFQQJZHCTAAH-UHFFFAOYSA-N OC(C(=Cc1ccccc1)C(=O)O)O
337 0.095238095 GPIQMTPJFXJMFT-UHFFFAOYSA-N COc1c2C(O)CC(=O)Oc2cc2c1cco2
338 0.095238095 IPNLDANGCFDNDE-UHFFFAOYSA-N O=CCC1=C(O)C(=O)c2c(C1=O)cccc2
339 0.095238095 OYSSCEMVGJEQHM-UHFFFAOYSA-N [N-]=[N+]=NC(=O)C1=CC(=CC=C1)C(=O)N=[N+]=[N-]
340 0.095238095 RIXOZEBXQQUHQW-UHFFFAOYSA-N CC(c1cccc(c1)C(=O)O)C(=O)O
341 0.095238095 XBKGWIVVBXZUBM-UHFFFAOYSA-N FC1=CC2=C(C=C1)C1=C(C=CC=C1F)C2=O
342 0.095238095 SIQYOFNSIZEILQ-UHFFFAOYSA-N CC1=CC(=CC(C)=C1C(O)=O)C(O)=O
343 0.095238095 DZVSAHOHDQUFMZ-UHFFFAOYSA-N CC1=CC=C(C=C1)S(=O)(=O)OCCO
344 0.095238095 UFHVTXSPQOHDHD-UHFFFAOYSA-N ClC1=CC=C(C=C1)N=CC1=CC=CC=N1
345 0.095238095 CHOOZASQOCRELT-UHFFFAOYSA-N Cc1ccc(c(c1)C=CC(=O)C(=O)O)C(=O)O
346 0.095238095 SSYJZTQSKVLGRV-UHFFFAOYSA-N O=C(C(=O)O)C=Cc1cccc(c1C(=O)O)C
347 0.095238095 LOJZRYMGKJWULD-UHFFFAOYSA-N COc1c(O)c(C=CC(=O)O)cc2c1occ2
348 0.095238095 RVBULEWBDOMJDY-UHFFFAOYSA-N O=c1ccc2c(o1)c1ccoc1c(c2C)O
349 0.095238095 PMLWBAVOMXVSKT-UHFFFAOYSA-N Cc1cc2cc(O)c3c(c2oc1=O)cco3
350 0.095238095 TTZLGLFORUOMEY-UHFFFAOYSA-N O=c1cc(C)c2c(o1)c1ccoc1c(c2)O
351 0.095238095 JXIPOWBYAQMVGU-UHFFFAOYSA-N O=c1ccc2c(o1)c1c(C)coc1c(c2)O
352 0.095238095 IBZCTOKQSOBERI-UHFFFAOYSA-N COc1c2OC(=O)CC(c2cc2c1occ2)O
353 0.095238095 TZVBQDDCBPJEKD-UHFFFAOYSA-N FC1=CC2=C(C=C1)C1=C(C=CC(F)=C1)C2=O
354 0.095238095 CAZHGIMRCPMECX-UHFFFAOYSA-N N=C1SC(C#N)C(=N)N1C1=CC=CC=C1
355 0.095238095 JMFDBVXPWUZBIE-UHFFFAOYSA-N CCOC1=CC=CC2=C1OC(=O)C(=C2)C(O)=O
356 0.095238095 LVFFZQQWIZURIO-UHFFFAOYSA-N OC(=O)CC(C(O)=O)C1=CC=CC=C1
357 0.095238095 IZLDRXUDBMVNKB-UHFFFAOYSA-N OC(=O)C=C(C1=CC=CC=C1)C(F)(F)F
358 0.095238095 QNFRWSFKMIBEFK-UHFFFAOYSA-N NC1=NC(=CS1)C1=NC2=CC=CC=C2N1
359 0.095238095 DBZMOIHJDVPIDF-UHFFFAOYSA-N CC1=CC=CC2C3=NNC(=S)N=C3N=C12
360 0.095238095 QSPCOYVUYYFWAU-UHFFFAOYSA-N OC(=O)CCC1=CC=C(C=C1)C(O)=O
361 0.095238095 ZZBSVGBZSYQFSD-UHFFFAOYSA-N CCC1=CC2=CC(C#N)=C(Cl)N=C2C=C1
362 0.095238095 SXMZARFPNUVUNV-UHFFFAOYSA-N CC1=C2C=C(C#N)C(Cl)=NC2=C(C)C=C1
363 0.095238095 FDXMSEVSSDFTDV-UHFFFAOYSA-N CC(=O)CSC1=NN=NN1C1=CC=CC=C1
364 0.095238095 QKWRIGZJEGWRJK-UHFFFAOYSA-N CC(=O)C1=C(Cl)N(N=C1C)C1=CC=CC=C1
365 0.095238095 AVSMQYWZSLYNOD-UHFFFAOYSA-N COC1=C(OC)C(=O)C2=C(C=CC=C2O)C1=O
366 0.095238095 UQRXCMSKYISJJV-UHFFFAOYSA-N NNC(=O)C1=C(N=C(N)S1)C1=CC=CC=C1
367 0.095238095 SFHXVEVGKASIEZ-UHFFFAOYSA-N OC(=O)C1=CC=CC(=C1)C1=C(F)C=C(F)C=C1
368 0.095238095 DGHGRAZWNAQANC-UHFFFAOYSA-N OC(=O)C1=CC=C(C=C1)C1=C(F)C=C(F)C=C1
369 0.095238095 IOKDFDKKAQANIA-UHFFFAOYSA-N OC(=O)C1=CC=CC=C1C1=CC=C(O1)C=O
370 0.095238095 WGEVFUNNEITJFQ-UHFFFAOYSA-N OC(=O)CCC1=CC(OC(F)(F)F)=CC=C1
371 0.095238095 FUDJKPCRJNFIIP-UHFFFAOYSA-N CC(=O)C1=C(Cl)C=C(S1)C(C)(C)C
372 0.095238095 NAUVRZPTOJDWNX-UHFFFAOYSA-N CC(=O)C(=O)C1=CC(=CC=C1)C(F)(F)F
373 0.095238095 FAKCECCBNBDCNE-UHFFFAOYSA-N CC(=O)C(=O)C1=CC=C(C=C1)C(F)(F)F
374 0.095238095 MHSWLGGUNFSGJR-UHFFFAOYSA-N CC1=C(C=NN1C1=CC=CC=C1C)C(Cl)=O
375 0.095238095 ZEVSOVZYGFASMB-UHFFFAOYSA-N CC1=CC(=CC=C1)C1=NC(=O)CC(CCl)=N1
376 0.095238095 ORCWNDBOHDDRSM-UHFFFAOYSA-N CCOC(=O)C1=CC(=O)C2=C(O)C=CC=C2O1
377 0.095238095 QVFVPBIDJMYUDX-UHFFFAOYSA-N OC(=O)COC(C1=CC=CC=C1)C(F)(F)F
378 0.095238095 BQGFSTMQCIGZFC-UHFFFAOYSA-N OC(=O)C1=CC=C(O1)C(=O)C1=CC=CC=C1
379 0.095238095 MPJOOMGQZKTRKS-UHFFFAOYSA-N OS(=O)(=O)CCCOC1=CC=CC=C1
380 0.095238095 IUZWIMVGNUDMDH-UHFFFAOYSA-N CC(OC1=CC=C2C=CC(=O)OC2=C1)C(O)=O
381 0.095238095 NAXAMPHRYFVNEU-UHFFFAOYSA-N FC(F)(F)C1=CC=C(C=C1)C(C=O)C=O
382 0.095238095 VKUBQHJCJJQUFE-UHFFFAOYSA-N CC1=C(SC2=CC=CC=C12)C1=NNN=N1
383 0.095238095 DNJHPYCYAWQQGH-UHFFFAOYSA-N CC(OC1=CC(=CC=C1)C(F)(F)F)C(O)=O
384 0.095238095 ZZCGVEYHZSLNKD-UHFFFAOYSA-N CC(OC1=CC=C(C=C1)C(F)(F)F)C(O)=O
385 0.095238095 FHECVOVKWPDTPU-UHFFFAOYSA-N CN1C(SN=C1C1=CC=CC=C1)=NC#N
386 0.095238095 SXOFEMGZZUPVOF-UHFFFAOYSA-N OC(=O)C1=CC=C(O1)C1=CC=CC(C=O)=C1
387 0.095238095 KVQVEJPIQHNLTM-UHFFFAOYSA-N COC1=CC2=C(C=C1)C(=O)C(CC(O)=O)=CO2
388 0.095238095 HARTYHAQHYUUPE-UHFFFAOYSA-N OC1=CC=CC=C1CNC1=NC=C(Cl)C=C1
389 0.095238095 GFSJSDMWCMSHIY-UHFFFAOYSA-N OC(=O)C1=CC=C(O1)C1=CC=C(C=O)C=C1
390 0.095238095 VIGCTKDMUGXOBO-UHFFFAOYSA-N CN1C2=NC3=CC=CC=C3C2N=NC1=S
391 0.095238095 JBEJBNSLKDHEKG-UHFFFAOYSA-N FC(F)(F)C1=CC=CC(=C1)C(C=O)C=O
392 0.095238095 ZHTOYNUOEQRFJI-UHFFFAOYSA-N OC1=CC(=CC(O)=C1)C(=O)OCC#CC#C
393 0.095238095 JPJLOHCYWXTCCN-UHFFFAOYSA-N CC(=O)C1=C(C)OC2=CC(O)=CC(O)=C2C1=O
394 0.095238095 XMYXJXJVTFASAZ-UHFFFAOYSA-N COC(=O)C1=C(O)C2=C(OC(=O)C=C2C)C=C1
395 0.095238095 OOGKDHCQSZAEQI-UHFFFAOYSA-N CC1=C(CC(O)=O)C(=O)OC2=C1C=CC(O)=C2
396 0.095238095 YRNMDWOVAZLMDY-UHFFFAOYSA-N COC(=O)CC1=CC(=O)OC2=C1C=CC(O)=C2
397 0.095238095 SNMUERBNQDOIQB-UHFFFAOYSA-N CCOC(=O)C1=CC(=O)OC2=C1C=CC(O)=C2
398 0.095238095 IYZWQWUIPNVHQY-UHFFFAOYSA-N [O-][N+](=O)C1=C(C=C2N=CC=NC2=C1)N=[N+]=[N-]
399 0.095238095 LJJZOJAGXDNAOK-UHFFFAOYSA-N CC1N=NSC1=C1N=C2C=CC=CC2=N1
400 0.095238095 UOIJIZBXRZREBE-UHFFFAOYSA-N CC(C)NC1=C(C(Cl)=NC=N1)[N+]([O-])=O
401 0.095238095 JAQFNGADDHFSFM-UHFFFAOYSA-N CCCNC1=C(C(Cl)=NC=N1)[N+]([O-])=O
402 0.095238095 ZXGKKAOCGAUUPH-UHFFFAOYSA-N CC1=NN(C(C)=C1C(Cl)=O)C1=CC=CC=C1
403 0.095238095 YZMQXQLOTHZPNG-UHFFFAOYSA-N CC1=NN2C(S1)=NN=C2C1=CC=CC=C1
404 0.095238095 OXPJAFSDHMKHBU-UHFFFAOYSA-N OC(=O)CCC#CC#CCCC(O)=O
405 0.095238095 AWCLLRQTVFHVBY-UHFFFAOYSA-N ClC1=NN=C2C(CCC3=CC=CC=C23)=C1
406 0.095238095 RRPISZJLUXOOCL-UHFFFAOYSA-N OC(=O)CCC1=CC=C(OC(F)(F)F)C=C1
407 0.095238095 DCOKVSBMZDOWOQ-UHFFFAOYSA-N CSC(F)(F)C1(CO1)C1=CC=CC=C1
408 0.095238095 NEXKQCAKGSVZLK-UHFFFAOYSA-N ClC1=CC2=C(C=C1)C(=O)N1CCCCC1=N2
409 0.095238095 MSYFENLTVMXQCH-UHFFFAOYSA-N C1OC2=CC=C3OCOC4=C3C2=C(O1)C=C4
410 0.095238095 FLLRBCSVUAPCKX-UHFFFAOYSA-N CC1=CC(C(O)=O)=C(C=C1C)C(O)=O
411 0.095238095 IYCVJEVBLGIQOU-UHFFFAOYSA-N COC1=CC2=C(C(OC)=C1)C(C=O)=CC(=O)O2
412 0.095238095 IAPCTVOZQKSYBC-UHFFFAOYSA-N CC(C)(C)SC1=C(C1=S)C1=CC=CC=C1
413 0.095238095 FDFWUUMNBWIYCJ-UHFFFAOYSA-N COC1=CC=C(OC)C2=C1C(=O)CC(=O)C2=O
414 0.095238095 HAHSSWKSMRLGHG-UHFFFAOYSA-N COCCOS(=O)(=O)C1=CC=CC=C1
415 0.095238095 KUOQYVZYHVRSMP-UHFFFAOYSA-N ClC(=NC1=CC=CC=C1)C1=CC=NC=C1
416 0.095238095 MQOZGGCYMXWCPG-UHFFFAOYSA-N OCC1OC1C#CC#CC1=CC=CC(=O)O1
417 0.095238095 JMNDJDCLOQRCJV-UHFFFAOYSA-N CC1=CC(C)=C(CCl)C(C)=C1CCl
418 0.095238095 ZTPVDMLBKGVDLV-UHFFFAOYSA-N OC(=O)C1=CC=CC(=C1)C1=C(F)C=CC=C1F
419 0.095238095 YFWPKNXUQKCNSK-UHFFFAOYSA-N CCCCC(Cl)C1=CC=C(Cl)C=C1
420 0.095238095 CHDRADPXNRULGA-UHFFFAOYSA-N OC(=O)C1=CC2=CC=CC=C2C(=C1)C(O)=O
421 0.095238095 CTHPDMCIOJZZTJ-UHFFFAOYSA-N NC1=NC=CN2C(=CN=C12)C1=CSC=C1
422 0.095238095 DVVDXEXZIAKVDO-UHFFFAOYSA-N OC(=O)C1=CC=CC(=C1)C1=CC(F)=CC(F)=C1
423 0.095238095 BMKVTNQQOLRPNT-UHFFFAOYSA-N FC(F)(F)C1OC1C(=O)C1=CC=CC=C1
424 0.095238095 GDPVISFVPDYFPN-UHFFFAOYSA-N NP(N)(=O)NC1=CC=CC=C1[N+]([O-])=O
425 0.095238095 WPUMVKJOWWJPRK-UHFFFAOYSA-N OC(=O)C1=CC2=C(C=C1)C=CC(=C2)C(O)=O
426 0.095238095 VVXLFFIFNVKFBD-UHFFFAOYSA-N FC(F)(F)C(=O)CC(=O)C1=CC=CC=C1
427 0.095238095 VVXLFFIFNVKFBD-UHFFFAOYSA-N FC(F)(F)C(=O)CC(=O)C1=CC=CC=C1
428 0.095238095 CNVVCUIVUHAIAA-UHFFFAOYSA-N ClC1=CC2=C(NC(=C2)C2=CC=CN2)C=C1
429 0.095238095 DNFHMFVTDVWIGG-UHFFFAOYSA-N CC(=O)C1=CC(=CC=C1)C(=O)C(F)(F)F
430 0.095238095 SEWSAELRCXMQGI-UHFFFAOYSA-N [N-]=[N+]=NC(=O)C1=CC=CC=C1C(=O)N=[N+]=[N-]
431 0.095238095 LTLFICSAXLBXHT-UHFFFAOYSA-N CC1=C(C(=O)C2=CC=CC=C2Cl)C(N)=CN1
432 0.095238095 XHOHWIYMOGDPGG-UHFFFAOYSA-N O=C1CCOC2=C1C(=O)OC1=CC=CC=C21
433 0.095238095 PZHBPMBRALTHEQ-UHFFFAOYSA-N COC1=C(CC(O)=O)C2=C(C=CC(=O)O2)C=C1
434 0.095238095 WCHGAGYPWNAJJN-UHFFFAOYSA-N CCN1C=CN=C1C(=O)C1=CC=CC=C1Cl
435 0.095238095 PYCIEBPCLUPZJM-UHFFFAOYSA-N CCN1C=CN=C1C(=O)C1=CC(Cl)=CC=C1
436 0.095238095 XHPOZJATPLRKJA-UHFFFAOYSA-N CCN1C=CN=C1C(=O)C1=CC=C(Cl)C=C1
437 0.095238095 KRJYAFAFVWKQOJ-UHFFFAOYSA-N CC(=O)C1=C(O)C=C2C(OC(C)=C2C(O)=O)=C1
438 0.095238095 OEYQSERABKDSIJ-UHFFFAOYSA-N CC1=C(O)C2=C(C(O)=C1C)C(=O)C(=O)CC2=O
439 0.095238095 SEKYKHQYUSKCPP-UHFFFAOYSA-N CCOC(=O)C1=CC(=O)C2=C(O1)C(O)=CC=C2
440 0.095238095 NUMJEIDLAXIVPL-UHFFFAOYSA-N COC(=O)CC1=CC(C=O)=C(O)C=C1
441 0.095238095 SDAQPEZXKVDACQ-UHFFFAOYSA-N CC1=NC2=CC=CC=C2N2C1N=NC2=S
442 0.095238095 SPEHMZPBVQRULN-UHFFFAOYSA-N CC1=NC2=C(N1)C=C(Cl)C1=CC=CC=C21
443 0.095238095 UMAAVNLDRVRHSA-UHFFFAOYSA-N CC(=O)C1=C(O)C2=C(OC(=O)C=C2C)C=C1O
444 0.095238095 QNRPWPYJWKMEPT-UHFFFAOYSA-N ClC1(Cl)CC11CC1(C1CC1)C1CC1
445 0.095238095 FRYVITLFHRLVKD-UHFFFAOYSA-N OC(=O)C1=CC(C(O)=O)=C2C=CC=CC=C12
446 0.095238095 RDCAEWYIUWMOMM-UHFFFAOYSA-N CC(=O)OC1=CC2=C(C=C1)C(=O)C=CC2=O
447 0.095238095 DHVXSSMVNLIPPN-UHFFFAOYSA-N FC(F)(F)C(=O)C1=CC2=C(OCC2)C=C1
448 0.095238095 LLZYXOXYBQDLIC-UHFFFAOYSA-N [H]C12CC3([H])CC([H])(C1)CC(C2)(C3)S(Cl)(=O)=O
449 0.095238095 UZTQWZWUTLLANF-UHFFFAOYSA-N CC(C)(C)C1=CC=C(C=C1)C(Cl)Cl
450 0.095238095 SAAIVRMBPGKFEN-UHFFFAOYSA-N CC1=C(C)C(CCl)=CC(CCl)=C1C
451 0.095238095 KEVGOYKOTQKEKY-UHFFFAOYSA-N CC(C)(C)OC1=CC=C(SCl)C=C1
452 0.095238095 MYRYPTDWOINKAQ-UHFFFAOYSA-N ClC1=CC2=C(C=C1)N=C1CCCCN1C2=O
453 0.095238095 FCHCYEDIAATYDX-UHFFFAOYSA-N CC(=O)C1=CC=C(C=C1)C(=O)C(F)(F)F
454 0.095238095 CPDSCSPVXKRWMH-UHFFFAOYSA-N CCP(CC)OC1=CC=CC=C1Cl
455 0.095238095 JQVBKXBFLDZQDR-UHFFFAOYSA-N COC1=CC(OC)=C(C=C1)S(C)(=O)=O
456 0.095238095 RWTVCAFOPUIWIV-UHFFFAOYSA-N CC1=CC2=CC(C#N)=C(Cl)N=C2C=C1C
457 0.095238095 KCUNIKPYRZUEHV-UHFFFAOYSA-N OC(=O)C1=CC2=C(C=C1)C(C=O)=C(O)C=C2
458 0.095238095 DABGBTRNBKBSCO-UHFFFAOYSA-N OC(=O)C1=CC2=CC3=C(OCO3)C=C2C=C1
459 0.095238095 VWLYXHMXGKJLCY-UHFFFAOYSA-N ClCC(=O)N1NC2=NCCCN2C1=O
460 0.095238095 HVZGAYRNBIEADW-UHFFFAOYSA-N CS(=O)(=O)CCC1=CC(O)=C(O)C=C1
461 0.095238095 SHCIHWKSJVAFEX-UHFFFAOYSA-N COC(=O)C1=CC2=CC=CC=C2C(=O)C1=O
462 0.095238095 DPXYKMLOJYMEIE-UHFFFAOYSA-N CCC(OC(CC)N=C=S)N=C=S
463 0.095238095 PWGAEHHONPRIHO-UHFFFAOYSA-N OC(=O)CCOC1=CC=CC(=C1)C(F)(F)F
464 0.095238095 BDGGJAUEQDZWRC-UHFFFAOYSA-N FC(F)(F)C1=CC2=C(C=C1)C(=O)CCO2
465 0.095238095 YDHCLRWQANKUKP-UHFFFAOYSA-N FC(F)(F)C1=C2C(=O)CCOC2=CC=C1
466 0.095238095 JCNNDZTXXXHMCS-UHFFFAOYSA-N ClC1(CC2=CC=CC3=CC=CC=C23)N=N1
467 0.095238095 KUCFBDZNZBGIID-UHFFFAOYSA-N CCC1=C(O)C2=C(C(O)=C1O)C(=O)C=CC2=O
468 0.095238095 KXNJWEKEQVTBOI-UHFFFAOYSA-N COC1=CC(OC)=C(C=O)C2=C1C=CC(=O)O2
469 0.095238095 OILVXBTVNHKWGZ-UHFFFAOYSA-N CCOC(=O)OC1=CC(=O)OC2=CC=CC=C12
470 0.095238095 DGLFHCAXYBQVIQ-UHFFFAOYSA-N CC1=CC(Cl)=C(C=C1Cl)C(C)(C)C
471 0.095238095 DNPIEYAAEUIJAP-UHFFFAOYSA-N NNC1=NN=C2C3=C(SC=C3)C=CC2=C1
472 0.095238095 CHQPXZPHDTZKPT-UHFFFAOYSA-N OC(=O)C1=C(C=CC(F)=C1)C1=CC=C(F)C=C1
473 0.095238095 GJFJMACPXQCZMA-UHFFFAOYSA-N CS(=O)(=O)C1=CC=C(OCCO)C=C1
474 0.095238095 FEXGPTBUOWWSRX-UHFFFAOYSA-N COC1=C(C=O)C(OC)=C2C=CC(=O)OC2=C1
475 0.095238095 ZNQYFAQYWMRGMS-UHFFFAOYSA-N ClC(=NC1=CC=CC=C1)C1=CC=CC=N1
476 0.095238095 LVXAEIVACZEAHT-UHFFFAOYSA-N N#CN=C1SC=NN1CC1=CC=CC=C1
477 0.095238095 QGNSLGKROUXJTH-UHFFFAOYSA-N CCOS(=O)(=O)OC1=CC=C(C)C=C1
478 0.095238095 HARGJQXLVFCJCF-UHFFFAOYSA-N O=C1OC(=O)C2=C1C=CC1=C2C(=O)CCC1
479 0.095238095 SWBZOGDBHOFDRZ-UHFFFAOYSA-N COC1=CC(OCC=O)=CC2=C1C=CC(=O)O2
480 0.095238095 QXBSZNSXZXGOPF-UHFFFAOYSA-N ClCCCCC1=CC=C(CCl)C=C1
481 0.095238095 CGPHCFRYRZZRMW-UHFFFAOYSA-N ClCCCCC1=CC(CCl)=CC=C1
482 0.095238095 PHBDLNDEUKOZEQ-UHFFFAOYSA-N COC1=C(O)C2=C(C=CC(=O)C2=O)C(O)=C1C
483 0.095238095 QDKSLOCROCTNPH-UHFFFAOYSA-N ClCC1=NC2=C3C(N1)=CC=CC3=CC=C2
484 0.095238095 YDYPFONHKLFGFK-UHFFFAOYSA-N CCOC1=CC2=C(C=C1)C=C(C(O)=O)C(=O)O2
485 0.095238095 ILBJBKAVDGYVEI-UHFFFAOYSA-N NC1=C(N=C2N=CC=CN12)C1=CC=CS1
486 0.095238095 LGJCNUCQTBMNAA-UHFFFAOYSA-N OC(=O)CCOC1=CC=CC=C1C(F)(F)F
487 0.095238095 GPSMXYFOSPFFEJ-UHFFFAOYSA-N CC1=CC(C)=C2C=C(C#N)C(Cl)=NC2=C1
488 0.095238095 HIBWIMLJOVOQMM-UHFFFAOYSA-N CC1=CC(C)=C2N=C(Cl)C(=CC2=C1)C#N
489 0.095238095 GCDISHIYBYNBRY-UHFFFAOYSA-N CC1=C(C)C2=NC(Cl)=C(C=C2C=C1)C#N
490 0.095238095 WIDWCJZNGUTALW-UHFFFAOYSA-N CCC1=CC2=NC(Cl)=C(C=C2C=C1)C#N
491 0.095238095 XLZCPZRZKGVZIP-UHFFFAOYSA-N CCC1=CC=CC2=CC(C#N)=C(Cl)N=C12
492 0.095238095 POEQOXOSQPCWQD-UHFFFAOYSA-N C(C1=CSC2=CC=CC=C12)C1=NNN=N1
493 0.095238095 LVRNKEBRXQHJIN-UHFFFAOYSA-N CCC1=CC(C(O)=O)=C(C=C1)C(O)=O
494 0.095238095 BVLWJXNKSHBCTF-UHFFFAOYSA-N CC1=CC(NC2=NC=C(S2)C#N)=NC=C1
495 0.095238095 DATMYZYLWFIMSZ-UHFFFAOYSA-N OC(=O)CC1=CC=C(OCC(F)(F)F)C=C1
496 0.095238095 UCYCEWSZAPJTAQ-UHFFFAOYSA-N NP(N)(=O)NC1=CC=C(C=C1)[N+]([O-])=O
497 0.095238095 ATPCYFPDBTVACV-UHFFFAOYSA-N CCC1=C(C#N)C(Cl)=NC2=CC=CC=C12
498 0.095238095 QPNOPMDDTQEIIG-UHFFFAOYSA-N OC1=C(C=O)C=C(C=C1)C1=C(F)C=C(F)C=C1
499 0.095238095 HJGHNYYPROKZGW-UHFFFAOYSA-N CC1=C(C(O)=O)C(C(O)=O)=C(C)C=C1
500 0.095238095 WMXAVUZTTMTGAO-UHFFFAOYSA-N CS(=O)(=O)OC1=CC=C(CCO)C=C1
501 0.095238095 LJXYHASNPBFIMJ-UHFFFAOYSA-N CC1=C(C(O)=O)C(=O)C2=CC=CC=C2C1=O
502 0.095238095 JSNLRBRRBMWYHV-UHFFFAOYSA-N CC1C[Si](F)(F)[Si](F)(F)CC1C
503 0.095238095 ZDLLOKCQICPICD-UHFFFAOYSA-N CCC(=O)NC1=C2C=CC(Cl)=CC2=NC=C1
504 0.095238095 RPCBILYICLLJLN-UHFFFAOYSA-N OC1=C(C=O)C=CC=C1C1=C(F)C=C(F)C=C1
505 0.095238095 XJOGOGMHBNWNPS-UHFFFAOYSA-N OC(=O)C1=C(C=CC(F)=C1)C1=CC=CC=C1F
506 0.095238095 HPWALWHGHCTMBT-UHFFFAOYSA-N OC(=O)CCC1=CC=CC=C1OC(F)(F)F
507 0.095238095 DQIRVWICHOCGCY-UHFFFAOYSA-N COC1=C(C=C(OC(F)(F)F)C=C1)C(C)=O
508 0.095238095 VDZUPTTUUMOUPT-UHFFFAOYSA-N OC(=O)C1=CC=C(C=C1)C1=CC(F)=C(F)C=C1
509 0.095238095 NJAASVGCSYYWPZ-UHFFFAOYSA-N OC1=C(C=O)C2=CC=CC=C2C(C=O)=C1O
510 0.095238095 RICPDJYXHNEBLW-UHFFFAOYSA-N COC1=CC(=CC(OC)=C1)S(C)(=O)=O
511 0.095238095 WHFKHBXZZAXQOD-UHFFFAOYSA-N OC(CC(O)=O)CC1=CC(F)=C(F)C=C1F
512 0.095238095 APEQCNZKOZCYQR-UHFFFAOYSA-N OC(=O)C1=CC(=C(F)C=C1)C1=CC=C(F)C=C1
513 0.095238095 FMRKSLAIPVOBEK-UHFFFAOYSA-N OC(=O)C1=CC=CC=C1C1=CC(F)=CC(F)=C1
514 0.095238095 SIWYNBHENGSUOZ-UHFFFAOYSA-N OC(=O)C1=CC=CC=C1C1=CC(F)=C(F)C=C1
515 0.095238095 AMNVOFVBUORNRG-UHFFFAOYSA-N OC(=O)C1=CC=CC(=C1)C1=CC(F)=C(F)C=C1
516 0.095238095 OQGMJRUOBDTBBF-UHFFFAOYSA-N FC(F)(F)C1=CC=CC2=C1OCCC2=O
517 0.095238095 KRGRFZMNXDXVEP-UHFFFAOYSA-N NC1=NN2C=C(C=CC2=N1)C1=CC=CS1
518 0.095238095 DAXRETVCZVZSNS-UHFFFAOYSA-N COC(=O)C1=C(F)C=CC(B(O)O)=C1F
519 0.095238095 BFCFDVKUMYEPQU-UHFFFAOYSA-N OC(=O)C1=C(C(O)=O)C2=C(CCCC2=O)C=C1
520 0.095238095 LLTMRPLEYJEOIJ-UHFFFAOYSA-N OB(O)C1=CC(=CC(=C1)B(O)O)C(F)(F)F
521 0.095238095 IQLYCMQTKMFFBP-UHFFFAOYSA-N NC1=NC2=C(S1)C=C(N)C1=C2C=NC=C1
522 0.095238095 VSQYGSWBTHACBI-UHFFFAOYSA-N CCC(Cl)(CC)C(=O)C1=CC=CS1
523 0.095238095 VHOLXSVZRFGLNG-UHFFFAOYSA-N OC1=CC2=C(OC3=C(O2)C=C(O)C=C3)C=C1
524 0.095238095 XHNBCZBRRMLAMZ-UHFFFAOYSA-N OC(=O)CCCCC1=C(O)SC(O)=C1
525 0.095238095 ALSZOQWHLNDUBX-UHFFFAOYSA-N CC1=CC(C)=C(O)C(CS(O)(=O)=O)=C1
526 0.095238095 AMTQOWVPOILCTO-UHFFFAOYSA-N CSCOC1=C(C=C(F)C=C1)B(O)O
527 0.095238095 PCHYHHPNTHQPEP-UHFFFAOYSA-N CSCOC1=C(F)C=C(C=C1)B(O)O
528 0.095238095 LWXMOAGDCGSVGP-UHFFFAOYSA-N CSCOC1=C(C=CC(F)=C1)B(O)O
529 0.095238095 JODGQMNUDNXWOR-UHFFFAOYSA-N CSCOC1=C(C=CC=C1F)B(O)O
530 0.095238095 ZYLHEWRIQHQGKP-UHFFFAOYSA-N CSCOC1=CC(B(O)O)=C(F)C=C1
531 0.095238095 BHMBUSXTLCUFIG-UHFFFAOYSA-N CSCOC1=C(B(O)O)C(F)=CC=C1
532 0.095238095 UKPMFGARCZOXDI-UHFFFAOYSA-N COC(=O)CC1=CC=CC=C1C(O)=O
533 0.095238095 JUNMNWJIHYAFLP-UHFFFAOYSA-N OC(=O)C1=C(C=C(F)C=C1)C1=CC=CC=C1F
534 0.095238095 KQPKORFXTCBRLD-UHFFFAOYSA-N OC(=O)C1=C(C=C(F)C=C1)C1=CC(F)=CC=C1
535 0.095238095 CREGBBUQIAARBX-UHFFFAOYSA-N OC(=O)C1=C(C=C(F)C=C1)C1=CC=C(F)C=C1
536 0.095238095 RPZHPQYMSZPIAW-UHFFFAOYSA-N OC(=O)C1=C(C=CC(F)=C1)C1=CC(F)=CC=C1
537 0.095238095 CPXXMRMLDUHHNB-UHFFFAOYSA-N OC(=O)C1=C(C=CC=C1F)C1=CC=CC=C1F
538 0.095238095 KMSMDSKJCBHVOP-UHFFFAOYSA-N OC(=O)C1=C(C=CC=C1F)C1=CC(F)=CC=C1
539 0.095238095 PLPKRWPWZHSYGA-UHFFFAOYSA-N OC(=O)C1=C(C=CC=C1F)C1=CC=C(F)C=C1
540 0.095238095 LDISIDUNBSMZHP-UHFFFAOYSA-N OC(=O)C1=CC=CC(=C1F)C1=CC=C(F)C=C1
541 0.095238095 SKJJIFCEFYJFSU-UHFFFAOYSA-N OC(=O)C1=CC(=C(F)C=C1)C1=CC=CC=C1F
542 0.095238095 LUVPUUPVPKVUQI-UHFFFAOYSA-N OC(=O)C1=CC(=C(F)C=C1)C1=CC(F)=CC=C1
543 0.095238095 OQDFPGCBAJRMTJ-UHFFFAOYSA-N OC(=O)C1=CC(F)=CC(=C1)C1=CC=CC=C1F
544 0.095238095 IMLKBLKBVVRJIG-UHFFFAOYSA-N OC(=O)C1=CC(F)=CC(=C1)C1=CC(F)=CC=C1
545 0.095238095 AOESPRFGWJYJER-UHFFFAOYSA-N OC(=O)C1=CC(F)=CC(=C1)C1=CC=C(F)C=C1
546 0.095238095 DVOWJFDWTATFLL-UHFFFAOYSA-N OC(=O)C1=C(F)C=C(C=C1)C1=CC=CC=C1F
547 0.095238095 OZLFLMRQFLRQRA-UHFFFAOYSA-N OC(=O)C1=C(F)C=C(C=C1)C1=CC(F)=CC=C1
548 0.095238095 VHYXMXAOCUVYFJ-UHFFFAOYSA-N OC(=O)C1=C(F)C=C(C=C1)C1=CC=C(F)C=C1
549 0.095238095 JHYCFVHKUCPYKB-UHFFFAOYSA-N OC(=O)C1=CC(F)=C(C=C1)C1=CC=CC=C1F
550 0.095238095 VGLJBWPKOBYKTL-UHFFFAOYSA-N OC(=O)C1=CC(F)=C(C=C1)C1=CC(F)=CC=C1
551 0.095238095 MQXNAKMJSLMGJT-UHFFFAOYSA-N OC(=O)C1=CC(F)=C(C=C1)C1=CC=C(F)C=C1
552 0.095238095 YHAAEKUKRQEETK-UHFFFAOYSA-N OC(=O)C1=C(F)C=CC(=C1)C1=CC=CC=C1F
553 0.095238095 ZOGPLQJNFXNZKX-UHFFFAOYSA-N OC(=O)C1=C(F)C=CC(=C1)C1=CC(F)=CC=C1
554 0.095238095 QFOLNTPEYOGOJM-UHFFFAOYSA-N OC(=O)C1=C(F)C=CC(=C1)C1=CC=C(F)C=C1
555 0.095238095 SVJBALZZRCDJHL-UHFFFAOYSA-N COC1=C(C=C(CC(O)=O)C=C1)C(F)(F)F
556 0.095238095 QROADCOZBAMFID-UHFFFAOYSA-N COC1=CC(CC(O)=O)=CC(=C1)C(F)(F)F
557 0.095238095 ZHLWLKKEYBOIHC-UHFFFAOYSA-N COC1=CC=CC(=C1CC(O)=O)C(F)(F)F
558 0.095238095 IWSPBVGDBVFERM-UHFFFAOYSA-N FC1=C(N=CC(Cl)=C1)N1CCOCC1
559 0.095238095 WIQXVGIUPPVTHA-UHFFFAOYSA-N COC(=O)C1=C(F)C(F)=CC(=C1)B(O)O
560 0.095238095 KYWAUCUNXWVUNZ-UHFFFAOYSA-N OC(=O)C1=CC=CC=C1C1=C(F)C=CC(F)=C1
561 0.095238095 BSGYKXSOLVCGPW-UHFFFAOYSA-N OC(=O)C1=CC=CC(=C1)C1=C(F)C=CC(F)=C1
562 0.095238095 ZMDNYBINYNDOMD-UHFFFAOYSA-N OC(=O)C1=CC=C(C=C1)C1=C(F)C=CC(F)=C1
563 0.095238095 UFQBUZBFMRHCOC-UHFFFAOYSA-N OC(=O)C1=CC=CC=C1C1=C(F)C=C(F)C=C1
564 0.095238095 JIPLVCNWUTXQTI-UHFFFAOYSA-N OC(=O)C1=CC=CC=C1C1=C(F)C(F)=CC=C1
565 0.095238095 LPDHPSTTZPHSLS-UHFFFAOYSA-N OC(=O)C1=CC=CC(=C1)C1=C(F)C(F)=CC=C1
566 0.095238095 UJTASLZZBMTSIL-UHFFFAOYSA-N OC(=O)C1=CC=C(C=C1)C1=C(F)C(F)=CC=C1
567 0.095238095 IFBNDBMGCGPIJC-UHFFFAOYSA-N OC(=O)C1=CC=CC=C1C1=C(F)C=CC=C1F
568 0.095238095 PVHLWBKMJWLVPG-UHFFFAOYSA-N OC1=C(C=O)C=CC(=C1)C1=C(F)C=C(F)C=C1
569 0.095238095 ALPKTYLIYCRWIA-UHFFFAOYSA-N OC1=C(C=O)C=C(C=C1)C1=CC(F)=C(F)C=C1
570 0.095238095 UGLUZVFDMOPUSK-UHFFFAOYSA-N OC1=C(C=O)C=CC(=C1)C1=CC(F)=C(F)C=C1
571 0.095238095 VLMVEJBYDQFJJT-UHFFFAOYSA-N OC1=C(C=O)C=CC=C1C1=CC(F)=C(F)C=C1
572 0.095238095 YZAVZGLOTCSVJX-UHFFFAOYSA-N OC1=C(C=O)C=C(C=C1)C1=CC(F)=CC(F)=C1
573 0.095238095 DHHZECULNAMTJA-UHFFFAOYSA-N OC1=C(C=O)C=CC(=C1)C1=CC(F)=CC(F)=C1
574 0.095238095 YNYROAFVFVVKDY-UHFFFAOYSA-N OC1=C(C=O)C=CC=C1C1=CC(F)=CC(F)=C1
575 0.095238095 AMOKZVNBUSQOPF-UHFFFAOYSA-N OC1=C(C=O)C=C(C=C1)C1=C(F)C(F)=CC=C1
576 0.095238095 MQJFKCAPJIQXLM-UHFFFAOYSA-N OC1=C(C=O)C=CC(=C1)C1=C(F)C(F)=CC=C1
577 0.095238095 DTWYZZGECZJRRT-UHFFFAOYSA-N OC1=C(C=O)C=CC=C1C1=C(F)C(F)=CC=C1
578 0.095238095 FRNMFGYIEMPVIU-UHFFFAOYSA-N OC1=C(C=O)C=C(C=C1)C1=C(F)C=CC=C1F
579 0.095238095 CZCDSCOHHORIOR-UHFFFAOYSA-N OC1=C(C=O)C=CC(=C1)C1=C(F)C=CC=C1F
580 0.095238095 PVWANLCMPBCLPG-UHFFFAOYSA-N OC1=C(C=O)C=CC=C1C1=C(F)C=CC=C1F
581 0.095238095 WXXMNNBMJQENSQ-UHFFFAOYSA-N OC1=C(C=O)C=C(C=C1)C1=C(F)C=CC(F)=C1
582 0.095238095 HQGKLHNCXQFPSM-UHFFFAOYSA-N OC1=C(C=O)C=CC(=C1)C1=C(F)C=CC(F)=C1
583 0.095238095 WBGOEFXEHRDULZ-UHFFFAOYSA-N OC1=C(C=O)C=CC=C1C1=C(F)C=CC(F)=C1
584 0.095238095 QCOAGIKQNXMJSJ-UHFFFAOYSA-N OCCCCSC1=CC=C(Cl)C=C1
585 0.095238095 WJDQWIRUUMDSKH-UHFFFAOYSA-N CC(CC(F)(F)F)=CC(=O)CC(F)(F)F
586 0.095238095 CRAMILMCKLDURA-UHFFFAOYSA-N CN1C2=C(C=CN=C2)C2=C1C=C(Cl)C=C2
587 0.095238095 ZYQJMZXSIHLCEN-UHFFFAOYSA-N COC(=O)C1=C(C)C=CC(O)=C1C=O
588 0.095238095 FLKSXGWYMFXROD-UHFFFAOYSA-N CC1=CC(=NC(N)=N1)C1=CC=C(S1)C#N
589 0.095238095 DNJHPYCYAWQQGH-UHFFFAOYSA-N CC(OC1=CC(=CC=C1)C(F)(F)F)C(O)=O
590 0.095238095 UCVHPVFHBQVISL-UHFFFAOYSA-N CC(=O)C1=CC=C(COC(O)=O)C=C1
591 0.095238095 BMLIPBSMRNJROU-UHFFFAOYSA-N COC1=CC2=C(C(=O)CC(=O)C2=O)C(OC)=C1
592 0.095238095 NBVWPKBPZNKRDG-UHFFFAOYSA-N ClC1=NC=C2CCC3=CC=CC=C3C2=N1
593 0.095238095 BCDYKHRHTYLGBI-UHFFFAOYSA-N OC(=O)C=CC(=O)C1=CC2=CC=CC=C2O1
594 0.095238095 LHZQIMNHAAOMML-UHFFFAOYSA-N CCN(CC)C=C1SC(=S)NC1=O
595 0.095238095 JCBNDUVTQKECQT-UHFFFAOYSA-N CCOC(=O)C1OC(=O)C2=CC=CC=C2C1=O
596 0.095238095 JOYYZHWCUDYZKJ-UHFFFAOYSA-N FC1=CC2=C(OCCC2=NCl)C=C1
597 0.095238095 SIUVETIISOKNQL-UHFFFAOYSA-N COC1=NOC(CCC(O)=O)=C1[N+]([O-])=O
598 0.095238095 YUCHNBBARLXPCI-UHFFFAOYSA-N NC1=NC2=CC=CC=C2N1C1=NC=CS1
599 0.095238095 NJCYEMDJSJLAGJ-UHFFFAOYSA-N COC1=CC=C2C(=O)OC(=O)C(C(C)=O)C2=C1
600 0.095238095 RDDMYEWARDMSDA-UHFFFAOYSA-N NC1=NC=CN2C(=CN=C12)C1=CC=CS1
601 0.095238095 HDJZQQWWDMNFJW-UHFFFAOYSA-N CC1=NC=C(N1)C#CC1=CC(Cl)=CC=C1
602 0.095238095 QYXOVWVMUZSCBO-UHFFFAOYSA-N OC(=O)C1CC(=O)C2=CC(=CC=C2C1)C(O)=O
603 0.095238095 QHISPATYFAPAKC-UHFFFAOYSA-N CC(=O)OC1=CC(=O)C2=CC=CC=C2C1=O
604 0.095238095 SVYFCXXBORRNPX-UHFFFAOYSA-N COC(=O)CC1=CC(O)=C(C=O)C=C1
605 0.095238095 CRIXQQZQGJHEDL-UHFFFAOYSA-N ClC1=CC=NC(C=CC2=CC=CC=C2)=N1
606 0.095238095 ATTCXCFCKRUYMX-UHFFFAOYSA-N CCOC(=O)C1C(=O)Oc2ccccc2C1=O
607 0.095238095 WWPXWQRCZXPBMK-UHFFFAOYSA-N CCC1=C(CC)C(F)=C(C=C1)S(F)(=O)=O
608 0.095238095 WCYQLPGCWMZATO-UHFFFAOYSA-N CC1=CC2=C(O1)C(O)=C1OC(=O)C=CC1=C2
609 0.095238095 HWNSAKZGECFWFO-UHFFFAOYSA-N OC(=O)C=C1OC(=CC1=O)C1=CC=CC=C1
610 0.095238095 XMOOPHWXADJSEL-UHFFFAOYSA-N OC(=O)C1=CC=C(C(=O)O1)C1=CC=CC=C1
611 0.095238095 KEGXSQIXANZAPJ-UHFFFAOYSA-N CC(=O)OC1=CC=CC2=C1C=CC(=O)C2=O
612 0.095238095 QSIRLDINYZSCOM-UHFFFAOYSA-N CCCC(=O)C(=CC(F)(F)F)C(F)(F)F
613 0.095238095 LOMGXMCLYNVJRY-UHFFFAOYSA-N FC1=CC=C(C=C1)C(=S)C1=CC=CC=C1
614 0.095238095 GDYYIJNDPMFMTB-UHFFFAOYSA-N OC(=O)CC1=CC(CC(O)=O)=CC=C1
615 0.095238095 HIEXDJKQEPFIGS-UHFFFAOYSA-N COC1=C(OC(C)=O)C=C2C=CC(=O)OC2=C1
616 0.095238095 RQAKTNCDTMXFHS-UHFFFAOYSA-N CCN1C(=S)SC(=CN(C)C)C1=O
617 0.095238095 HAWQFNDTDKIEQC-UHFFFAOYSA-N CC1=CC(CCl)=C(C)C(CCl)=C1C
618 0.095238095 BIJXDTCPEBIPCL-UHFFFAOYSA-N OC(=O)C1=CC(=CC(=O)O1)C1=CC=CC=C1
619 0.095238095 VQFNKDPHKQUBGB-UHFFFAOYSA-N O=CC1=CC=C(O1)C=CC1=CC=C(O1)C=O
620 0.095238095 VPFTXNCBUSJOPL-UHFFFAOYSA-N COC1=C(OC)C2=C(C=C1)C(C=O)=CC(=O)O2
621 0.095238095 KYTZHLUVELPASH-UHFFFAOYSA-N OC(=O)C1=C(C(O)=O)C2=CC=CC=C2C=C1
622 0.095238095 GAXIZTPMSPOFRM-UHFFFAOYSA-N COC1=CC2=C(C(=O)C(=O)CC2=O)C(OC)=C1
623 0.095238095 SAQKPLJWLCXNEL-UHFFFAOYSA-N CCOC(Cl)CSC1=CC=CC=C1
624 0.095238095 SZJFEBMXSXBVRD-UHFFFAOYSA-N CC(C)(C)C1=CC=C(C=C1)S(Cl)=O
625 0.095238095 VZEVJKBXYWEBAY-UHFFFAOYSA-N CC1=C(F)C(F)(F)C(C)=C(F)C1(F)F
626 0.095238095 CNYDKKGZMUXRNB-UHFFFAOYSA-N OC(=O)C1=CC(OC1=O)=CC1=CC=CC=C1
627 0.095238095 RVHBKUWNAKYOGX-UHFFFAOYSA-N CSC1=CC=CC2=C1C=NN1C=NN=C21
628 0.095238095 VZXKLMMXIKPQPO-UHFFFAOYSA-N ClC(=NC1=CC=CC=C1)C1=CN=CC=C1
629 0.095238095 HIMXKZJCKBWLJP-UHFFFAOYSA-N [H]C12CC([H])(C3CCCC13)C(Cl)=CC2Cl
630 0.095238095 GVCZSJQIWFVTAV-UHFFFAOYSA-N COC1=C(OC)C2=C(C=C1)C(=O)CC(=O)C2=O
631 0.095238095 AJFLUGNOXLWDKN-UHFFFAOYSA-N CCCC=CCS(=O)(=O)C(F)(F)F
632 0.095238095 LFBYAHNYIWFOQG-UHFFFAOYSA-N OC(=O)C1=C(OC(C=O)=C1)C1=CC=CC=C1
633 0.095238095 MBNBCUCGFKJEKU-UHFFFAOYSA-N OCCOC(=O)C1=CC(=CC=C1)C(F)(F)F
634 0.095238095 UCGOZYSGLLEDSC-UHFFFAOYSA-N CC(C)C1=C(CCl)C=C(CCl)C=C1
635 0.095238095 QCOAGIKQNXMJSJ-UHFFFAOYSA-N OCCCCSC1=CC=C(Cl)C=C1
636 0.095238095 RKIMFICEWCXBCE-UHFFFAOYSA-N CCOC(=O)C1=CC(=O)C2=C(O1)C=C(O)C=C2
637 0.095238095 CFHWMXNXBBXRTF-UHFFFAOYSA-N COC(=O)C1=CC=C(O1)C(=O)C1=CC=C(C)O1
638 0.095238095 FDZSYMPBISNMFZ-UHFFFAOYSA-N CC1=NC(C)=C(N1CCO)C(S)=S
639 0.095238095 BFNHZKVRTGLYBE-UHFFFAOYSA-N CCC1=NC=C(N1CCO)C(S)=S
640 0.095238095 BGHUMCOIHBVHRR-UHFFFAOYSA-N CNCC(=O)C1=NC2=CC=CC=C2C(Cl)=C1
641 0.095238095 CANSVHIUOSLUFO-UHFFFAOYSA-N COC1=C(C=CC(CC(O)=O)=C1)C(F)(F)F
642 0.090909091 ZVKBCOYYUAQBRP-UHFFFAOYSA-N OC(c1ccccc1)CC(=O)C(=O)O
643 0.090909091 XWBGNPINCCWKEQ-UHFFFAOYSA-N OC1=CC=C(SCCCCCl)C=C1
644 0.090909091 PGAWYUFSPHZMLP-UHFFFAOYSA-N Cc1ccc(c(c1)C(=O)O)C=CC(=O)C(=O)O
645 0.090909091 HMAWONVKQVYXGO-UHFFFAOYSA-N CCOC(=O)C1=CC=C(O1)C(=O)C1=CC=CO1
646 0.090909091 NPPGNJAWTLSRQG-LURJTMIESA-N [H][C@](N)(CCSC)C(O)(O)C1=NC=CS1
647 0.090909091 SKLZXNDXYBQVOE-UHFFFAOYSA-N COC(CO)(COP(O)(O)=O)OC
648 0.090909091 BHOMEGVDWHEJTQ-UHFFFAOYSA-N CC1=CC(C(=O)CC(=O)C(F)(F)F)=C(C)O1
649 0.090909091 JUFLOKBWHMAKPO-UHFFFAOYSA-N O=C(C1COC(=O)C1)C1=CC=C2OCOC2=C1
650 0.090909091 SKLZXNDXYBQVOE-UHFFFAOYSA-N COC(CO)(COP(O)(O)=O)OC
651 0.090909091 RGQPNVGJQCGRCZ-UHFFFAOYSA-N CCN(CC)C(=S)SC1=NC=CO1
652 0.090909091 LPOCJNUBBCMEGA-UHFFFAOYSA-N CCOS(=O)(=O)C1=CC=C(OC)C=C1
653 0.090909091 QWXCQNBXZMDLSL-KQQUZDAGSA-N COC(=O)C=CC#CC=CC(=O)OC
654 0.090909091 LGJPTPRSERYYHI-UHFFFAOYSA-N CC(Cl)S(=O)CC1=CC=C(C)C=C1
655 0.090909091 GGPKMZSBKLYUCJ-UHFFFAOYSA-N CC(=O)OC1=CC=C(C=C1)C(=O)C=CC(O)=O
656 0.090909091 LLEYANVBVMPFPY-UHFFFAOYSA-N CCCOP(O)(=S)C1=CC=CC=C1
657 0.090909091 VFIZFZBWALUGBV-UHFFFAOYSA-N O=CC(C(=O)O)Cc1ccc(cc1)O
658 0.090909091 CTQSJGNYAOXQJB-UHFFFAOYSA-N OC(CC(=O)OC1=CC=CC=C1)C(F)(F)F
659 0.090909091 MDYRVNBBVYEGJT-UHFFFAOYSA-N CCCC(OS(=O)C(F)(F)F)C=C
660 0.090909091 WBJMXNSWMHXFOX-UHFFFAOYSA-N O=C(C(=O)O)C=Cc1c(C)cccc1C(=O)O
661 0.086956522 AKTUINDWRSSVIL-UHFFFAOYSA-N CC(C(=O)C1=CC=C(C)O1)C(=O)C(F)(F)F
662 0.086956522 BUCANRHPLQVXCB-UHFFFAOYSA-N OC1=C(Cc2ccc3OCOc3c2)COC1=O
663 0.086956522 VHRNDLJLFFNECD-UHFFFAOYSA-N CCOC(=O)CC(=O)C(F)(F)C(F)F
664 0.086956522 ZJYNURGSMOFDQA-UHFFFAOYSA-N COC(=O)CC1=CC(F)=C(OC(F)F)C=C1
665 0.086956522 XPFYMFGCLGJYGB-UHFFFAOYSA-N OC(=O)C(=O)CCC1=CC2C(C=C1)O2
666 0.086956522 PIOCCSUFXAKTCG-UHFFFAOYSA-N OC(=O)C(=O)CCC1=CC=CC2C1O2
667 0.086956522 JQRJBBZMYWCAOE-UHFFFAOYSA-N CCSC(F)(F)C(=O)C1=CC=CC=C1
668 0.086956522 QBFYQMMKZRQMBH-UHFFFAOYSA-N OC(C1=CC=C2OCCOC2=C1)C(F)(F)F
669 0.083333333 MRUKWMJGIUVPDT-UHFFFAOYSA-N OCCCN(P(=O)(O)N)CCCl
670 0.083333333 MEBHFEVVYCZYPM-UHFFFAOYSA-N COC1=CC=C(SCCCCl)C=C1
671 0.083333333 SLVNMAMRCBFHGS-UHFFFAOYSA-N CSC(C)=C1C(=O)OC(C)(C)OC1=O
672 0.083333333 MHONQIFVQMWSKI-UHFFFAOYSA-N OC(=O)C=CC=C(c1ccccc1O)C(=O)O
673 0.083333333 OIGHFYRGHBTKEJ-UHFFFAOYSA-N OC1CC=CC=C1C=CC(=O)C(=O)O
674 0.083333333 IRLGYLVGOCQTQP-UHFFFAOYSA-N OC(=O)OC(=CC=CC(=O)c1ccccc1)O
675 0.083333333 NRJFLBRIYZHDDZ-UHFFFAOYSA-N COC(=O)C(=O)C=c1ccccc1=CC(=O)O
676 0.083333333 IWXNBCLGKBFRGN-UHFFFAOYSA-N CC1=CC=C(C=C1)S(=O)CC(O)C(F)F
677 0.083333333 OSTIIRQAHQIHNO-UHFFFAOYSA-N C1CSC(SC1)=CC=CC1=CC=CC=C1
678 0.08 BRRDYVDAJREXSQ-UHFFFAOYSA-N NC(N)=NCCSP(O)(O)=O
679 0.08 KXJLGCBCRCSXQF-UHFFFAOYSA-N CC[Si](OC(C)=O)(OC(C)=O)OC(C)=O
680 0.08 YCYABKSXPHKNSW-UHFFFAOYSA-N CC(=O)C1=CC=C(OCC(O)CO)S1
681 0.08 QGUGMGAQLFWXGU-UHFFFAOYSA-N COC(=O)C(=O)C=Cc1ccccc1C(=O)O
682 0.08 ACUGOKQSBBMKIL-SPQRFVMMSA-N CC(=O)OCC(=C/1OC(=O)C=C1)C#CC2CO2
683 0.08 PYJFUETUIUXECA-UHFFFAOYSA-N CC(C)C1(O)C=CC(C)(C=C1)C(Cl)Cl
684 0.076923077 QAKFNWFNDUALKO-UHFFFAOYSA-N CN(C)NC(=S)SC(C(C)=O)C(C)=O
685 0.076923077 KTUWMYWEGNCRPG-UHFFFAOYSA-N OC1=CCCC=C1C=CC(=O)C(=O)O
686 0.076923077 USKXXOJMSLETHT-UHFFFAOYSA-N O=C1NNC(=O)C(C1)(O)C(C(=O)O)C(O)O
687 0.076923077 KGVCUKMEODFHPP-UHFFFAOYSA-N OC(=O)CC1(O)C(=O)NNC(C1C(=O)O)O
688 0.076923077 NCVGIWMSTWRQMB-HYYFJVDXSA-N OCC#CC#CC=CCC(O)C(=O)O
689 0.076923077 YCHBTVQJICBXEI-CRCLSJGQSA-N [H][C@](O)(CCO)[C@]([H])(O)COP(O)(O)=O
690 0.076923077 MUSPGUQGRMXUTG-UHFFFAOYSA-N CCP(=O)(CCCl)C1=CC=CC=C1
691 0.074074074 WBARVOZPCLTRJI-UHFFFAOYSA-N OCC(C(OP(=O)(O)O)(CO)C)O
692 0.074074074 YPXGTKHZRCDZTL-UHFFFAOYSA-N CC(C(C(COP(=O)(O)O)O)O)O
693 0.071428571 CGTAGFVGGTVOFZ-UHFFFAOYSA-N O=CC=C(C=CC(=O)O)C=CC(=O)C
694 0.071428571 YXUORMZERKMPNH-UHFFFAOYSA-N CC(C)=CCCC(C)=CC(=O)C(Cl)Cl
695 0.068965517 XIRKXQIOPDWGMW-UHFFFAOYSA-N OCC1OC(C(O)C1O)N1OC(=O)NC1=O
696 0.068965517 IIWXUTXDSCJEPT-UHFFFAOYSA-N COC(C(CO)O)COP(=O)(O)O
697 0.068965517 LJXYLNMLGFQRJG-UHFFFAOYSA-N C=CC=C(C=CC(=O)C(=O)OC)C=O
698 0.068965517 XMWHRVNVKDKBRG-UHFFFAOYSA-N OCC(C(COP(=O)(O)O)O)(O)C
699 0.068965517 SIIGGFCBVDNNNU-UHFFFAOYSA-N CCOC(=O)C1=C(CCCC1)S(O)(=O)=O
700 0.068965517 XMWHRVNVKDKBRG-UHNVWZDZSA-N C[C@](CO)([C@@H](COP(=O)(O)O)O)O
701 0.068965517 WAWLGNIKKYSHGW-UHFFFAOYSA-N COCC(C(COP(=O)(O)O)O)O
702 0.068965517 ZOHIGVZUBNDMNL-UHFFFAOYSA-N COC(C(COP(=O)(O)O)O)CO
703 0.066666667 XYISWCMJECLGBF-UHFFFAOYSA-N CC(=O)CSC(=S)N1CCOCC1N
704 0.066666667 YIQHBEWUMZJMGM-UHFFFAOYSA-N OCCCNP(=O)(NCCCl)O
705 0.066666667 CHXDHLVBWHTLQK-AATRIKPKSA-N OC1=CC=CCC1/C=C/C(=O)C(=O)O
706 0.064516129 HXBAGHLYAPHQLA-UHFFFAOYSA-N OC(=O)C(=CC=CC=O)c1cccc(c1O)O
707 0.064516129 IENAIEGJJHKDSL-UHFFFAOYSA-N O=CCSC(=O)C1C(O)CCCC1=O
708 0.064516129 IFMSYQBCNUPRIB-UHFFFAOYSA-N O=CCSC(=O)CC(CCCC(=O)O)O
709 0.064516129 KKWLYPXWRPUZGJ-UHFFFAOYSA-N CCOC(=O)C(CC(O)=O)C(=O)SCC
710 0.0625 VMKSKBVNNLLDDX-UHFFFAOYSA-N NC(=O)CCSC(=S)N1CCOCC1
711 0.058823529 HJNRJBCSMRTZRT-UHFFFAOYSA-N CSCCCC=C(C(C(=O)O)O)C(=O)O
712 0.058823529 NBUBESTUHKHYNB-UHFFFAOYSA-N O=CCSC(=O)C=CCCCC(=O)O
713 0.058823529 MQQYMMUGHLGOFQ-UHFFFAOYSA-N OCCCOP(=O)(NCCCl)N
714 0.057142857 IMPBSWAAWOBBHX-UHFFFAOYSA-N C[Se]C(C)(C)C1CCCCC1=O
715 0 SNLAAGHHNZECPE-UHFFFAOYSA-N COC(=O)C1COC2=CC=CC=C2O1
716 0 SNLAAGHHNZECPE-UHFFFAOYSA-N COC(=O)C1COC2=CC=CC=C2O1
717 0 FHAMKLIXDLEUPK-UHFFFAOYSA-N C1C(C2=C(C(=CC=C2)O)C(=O)C1O)O
718 0 TVJPCDPSAWVMHA-UHFFFAOYSA-N COC(=O)COC1=CC=C(C=O)C=C1
719 0 QURCVMIEKCOAJU-HWKANZROSA-N COC1=C(C=C(C=C1)/C=C/C(=O)O)O
720 0 NIQCNGHVCWTJSM-UHFFFAOYSA-N COC(=O)C1=CC=CC=C1C(=O)OC
721 0 PGSHQANDAMACEF-UHFFFAOYSA-N N#CC1=C(N=C(N1)C1=CC=CC=C1)C#N
722 0 IEHPLRVWOHZKCS-NSCUHMNNSA-N COC1=CC(=CC(=C1O)O)/C=C/C=O
723 0 AKRVBASKTIDYRB-UHFFFAOYSA-N CC(C)SC1=NC=NC2=C1NC=N2
724 0 SLLMHZXMVHNZOR-UHFFFAOYSA-N CCC(=O)C1=CC2=C(C=C1O)OCO2
725 0 YEUHHUCOSQOCIX-UHFFFAOYSA-N C1=CC=C2C(=C1)C=CC3=C2SC4=CC=CC=C34
726 0 YWWHKOHZGJFMIE-UHFFFAOYSA-N CCOC(=O)C1=CC=CC=C1C(O)=O
727 0 ZPTMWVDSVJOEEB-UHFFFAOYSA-N CC1=C(OC2=C1C(=O)CCC2)C(O)=O
728 0 BNTVYPPAVREZHM-UHFFFAOYSA-N CCC1=CC2=C(NN)N=CN=C2S1
729 0 PZSJOBKRSVRODF-UHFFFAOYSA-N COC1=C(OC(C)=O)C=CC(C=O)=C1
730 0 STSOHAOGZMLWFR-UHFFFAOYSA-N CC1OC(=O)C2=C(C=CC=C2O)C1O
731 0 PFWYHTORQZAGCA-UHFFFAOYSA-N CC(=O)OCC1=CC2=C(OCO2)C=C1
732 0 AYMQCLGUHSIDFY-UHFFFAOYSA-N COC(=O)COC1=CC=CC(C=O)=C1
733 0 AGTPQNQZGKKUJT-UHFFFAOYSA-N CNC(=O)C1=C(NC2=CC=CC=C2)SN=N1
734 0 ORFFGRQMMWVHIB-UHFFFAOYSA-N COC1=C(OC)C2=C(COC2=O)C=C1
735 0 SCAUOTJMDXPTOZ-UHFFFAOYSA-N CC1=NN(CC2=CC=CC=C2)C(Cl)=C1C=O
736 0 VZFPHVWLPRCAGD-AATRIKPKSA-N COC1=CC=CC(\C=C\C(O)=O)=C1O
737 0 BQWDCZPSFPXRCB-UHFFFAOYSA-N OCC1OC1C#CC#CC1OC1CO
738 0 YFISYXOGMSGFRE-UHFFFAOYSA-N COC1=C(OC)C=C(C=C1)C(=O)C(F)(F)F
739 0 GSSSCZAOXFZADM-UHFFFAOYSA-N COCC1=CC(Cl)=NC(=N1)C1=CC=CC=C1
740 0 CFLAHQSWDKNWPW-UHFFFAOYSA-N OC(=O)CC(=O)OCC1=CC=CC=C1
741 0 UHVYCNOOAXDXHZ-UHFFFAOYSA-N CC(OC1=CC=CC=C1C=O)C(O)=O
742 0 XBBMROOTCQXGMR-UHFFFAOYSA-N CC(=O)OC1=CC(O)=C(C=C1)C(C)=O
743 0 MQSSBVLREFSMDP-UHFFFAOYSA-N OC(=O)C1=CC2=C(OCCCO2)C=C1
744 0 KSEBMYQBYZTDHS-UHFFFAOYSA-N COC1=C(O)C=CC(C=CC(O)=O)=C1
745 0 VUPCHIRIDPAYAQ-NSCUHMNNSA-N [H]\C(=C(\[H])C1=CC(O)=CC(OC)=C1)C(O)=O
746 0 VUPCHIRIDPAYAQ-UHFFFAOYSA-N COC1=CC(C=CC(O)=O)=CC(O)=C1
747 0 AOPNPZIOVIPWMF-UHFFFAOYSA-N COC1=CC=C(CC(=O)C(O)=O)C=C1
748 0 QURCVMIEKCOAJU-UHFFFAOYSA-N COC1=C(O)C=C(C=CC(O)=O)C=C1
749 0 VVKZBPVFTSRVGZ-TWGQIWQCSA-N [H]\C(=C(\O)C(O)=O)C1=CC=C(OC)C=C1
750 0 DVXVRGGVIMNANI-UHFFFAOYSA-N CC1=C(OC2=NC=C(N)C=C2)C=CC(Cl)=C1
751 0 NWUYDQMZDDYERT-UHFFFAOYSA-N CC1=C(OC2=C(N)C=CC=N2)C=CC(Cl)=C1
752 0 IKNVEOZIOFMENG-HWKANZROSA-N [H]\C(=C(\[H])C1=C(O)C=C(OC)C=C1)C(O)=O
753 0 GQZDTCFUDGMSOS-UHFFFAOYSA-N CC(=O)C1=CC=CC=C1OCC(O)=O
754 0 CUHUYVNPCQYRLG-UHFFFAOYSA-N COC1=CC=C(C=C1)C1OC1C(O)=O
755 0 VZFPHVWLPRCAGD-UHFFFAOYSA-N COC1=CC=CC(C=CC(O)=O)=C1O
756 0 IKNVEOZIOFMENG-UHFFFAOYSA-N COC1=CC(O)=C(C=CC(O)=O)C=C1
757 0 SNLAAGHHNZECPE-UHFFFAOYSA-N COC(=O)C1COC2=CC=CC=C2O1
758 0 SVTPATAPZYXEIF-UHFFFAOYSA-N CCOC(=O)OC1=CC=C(C=O)C=C1
759 0 VQCXREJZJFLYAV-UHFFFAOYSA-N CCOC1=CC2=C(OCO2)C=C1C=O
760 0 RNEYXABXOHUZGF-UHFFFAOYSA-N NS(=O)(=O)C1=NC=C2NC=NC2=N1
761 0 PDDKFNWQAKHTBC-HWKANZROSA-N [H]C(=C([H])C1=C(OC)C=C(O)C=C1)C(O)=O
762 0 LLMZGLGURUGRAT-AATRIKPKSA-N [H]\C(=C(\[H])C1=C(OC)C(O)=CC=C1)C(O)=O
763 0 PXJTZLRCBFFFLR-UHFFFAOYSA-N COC1=CC=CC=C1NC(S)=S
764 0 FJZHISCDCWNQJR-TWGQIWQCSA-N [H]\C(=C(\O)C(O)=O)C1=CC(OC)=CC=C1
765 0 SRPYDDUAFWZUND-UHFFFAOYSA-N CC(=O)CC(=O)OC1=CC=C(O)C=C1
766 0 ABFJCCZUMNBAAI-UHFFFAOYSA-N COC1=C2COC(=O)C2=C(OC)C=C1
767 0 QRICSZPYENRNSS-UHFFFAOYSA-N COC1=CC=CC(CC(=O)C(O)=O)=C1
768 0 ICORPYQPLLHFNZ-UHFFFAOYSA-N C(C#CC#CC#CC)(O)C(C(O)O)O
769 0 LHVJUPHCLWIPLZ-UHFFFAOYSA-N CC(=O)OC1=CC=CC(C(O)=O)=C1C
770 0 GYUXWAIDEGEMEE-UHFFFAOYSA-N COC(=O)C1=CC2=C(OCCO2)C=C1
771 0 CVQLNKUSCWRJCW-UHFFFAOYSA-N CC1=NC(N)=NC(=S)C1CCC#N
772 0 PTYZPLBPKRFLRC-UHFFFAOYSA-N CCCN1C=NC2=C1NC=NC2=S
773 0 ZVPGTXJXZIXWGR-UHFFFAOYSA-N COC1=C(OC(C)=O)C=C(C=O)C=C1
774 0 SLMOFSKRLCGLIX-UHFFFAOYSA-N COC1=CC(OC)=C(C=C1)C(=O)C(F)(F)F
775 0 KLAJWJOCOHSJQD-UHFFFAOYSA-N NC1=CC=C(OC2=CC(N)=C(Cl)C=C2)C=C1
776 0 GSHVAQAKBLEIEY-UHFFFAOYSA-N CCCCS(=O)(=O)CCC(O)=O
777 0 GOJBUVQDOFHBLF-UHFFFAOYSA-N CCOP(=O)(CC1=CC=CS1)OCC
778 0 FAZARMASQCFHAE-UHFFFAOYSA-N OC(=O)CCc1cccc(O)c1C=O
779 0 VKLDQCUGHRGDAN-UHFFFAOYSA-N COc1c(C)c(O)cc(C=O)c1C=O
780 0 JELREGOQGBYVKW-UHFFFAOYSA-N COc1cc2COC(=O)c2c(O)c1C
781 0 AHIQFGJYCGHEEQ-UHFFFAOYSA-N CCOC(=O)C(=O)c1ccccc1O
782 0 OZCBRUAHGPOZBQ-UHFFFAOYSA-N CC(C)(C)[Se]C(C)(C)C
783 0 FHUCEIUGQFHJJW-UHFFFAOYSA-N OCC(=O)C1=CC2=C(OCCO2)C=C1
784 0 PBEHOGACXXHTFO-UHFFFAOYSA-N CC1OC2=CC=CC=C2OC1C(O)=O
785 0 SDCWUCAYRRYQTN-UHFFFAOYSA-N CCOC1=C(C=C(C=O)C=C1)C(O)=O
786 0 NUAKROUEBAHTAU-UHFFFAOYSA-N COc1cc2C(=O)OCc2c(O)c1C
787 0 STSOHAOGZMLWFR-CDUCUWFYSA-N CC1OC(=O)c2c(O)cccc2C1O
788 0 BRNZMMUFVVXGGN-UHFFFAOYSA-N COC(=O)COC1=CC=CC=C1C=O
789 0 IKGVILAOZDBXSV-UHFFFAOYSA-N NC(N)=NC(=S)NC1=CC=CC=C1
790 0 OSKUPNSJCCTTLB-GORDUTHDSA-N COc1ccc(O)c(C=CC(=O)O)c1
791 0 PCTGSUQZDBBLHN-UHFFFAOYSA-N NS(=O)(=O)C1=NC=NC2=C1NC=N2
792 0 NNADFONXCWKMRA-RXMQYKEDSA-N CC1Cc2ccc(O)c(O)c2C(=O)O1
793 0 AIJQFRIMFUSUEZ-RXMQYKEDSA-N CC1OC(=O)Cc2cc(O)cc(O)c12
794 0 PBXTYMJIZLACST-UHFFFAOYSA-N CNC(=S)NN=C1C2C=CC=CC2=NC1=O
795 0 HSBJHGNIHBWGJG-UHFFFAOYSA-N CC(=O)C(CC(O)=O)=CC1=CC=CO1
796 0 JGHXNKLHSHDHDG-UHFFFAOYSA-N CCOC(=O)c1ccc2OCOc2c1
797 0 ZNVGYHOBTCWGTO-SNVBAGLBSA-N Cc1cc(O)cc2OC(C)(O)C(=O)c12
798 0 VIORJHPCHINTKE-ZETCQYMHSA-N OC1CCC(=O)c2c(O)ccc(O)c12
799 0 MQNNRPUVAMHCCO-FNORWQNLSA-N CC(=C/C(=O)O)C1=CC=C(C)C(=O)O1
800 0 BQWDCZPSFPXRCB-ZYUZMQFOSA-N OCC1OC1C#CC#CC2OC2CO
801 0 DCRGULRFFRBGTR-SNVBAGLBSA-N Cc1ccc(O)c2OC(C)(O)C(=O)c12
802 0 NXWYNQYIDYLFSI-UHFFFAOYSA-N CCCCCCCC=C(Cl)Cl
803 0 KAMBUYABGSQMFF-UHFFFAOYSA-N COC1=CC2=C(OCCO2)C=C1C=O
804 0 FHAMKLIXDLEUPK-JGVFFNPUSA-N OC1CC(O)c2cccc(O)c2C1=O
805 0 HOPNITFHNCUXTG-UHFFFAOYSA-N CCOC(=O)C1=CC(=CC=C1)C(O)=O
806 0 DLMONAQGOXNQGP-UHFFFAOYSA-N CC(=O)OCC1=CC=C(C=C1)C(O)=O
807 0 KSEBMYQBYZTDHS-HYXAFXHYSA-N COc1cc(C=C/C(=O)O)ccc1O
808 0 NOQAMNANIGSRAX-NSCUHMNNSA-N COC(=O)C=Cc1cc(O)cc(O)c1
809 0 DJSIZJKPKTXMII-UHFFFAOYSA-N COC(=O)C1=CC(C)=CC(=C1)C(O)=O
810 0 WOZVHXUHUFLZGK-UHFFFAOYSA-N COC(=O)c1ccc(cc1)C(=O)OC
811 0 XEHFSYYAGCUKEN-UHFFFAOYSA-N COc1cc2CCC(=O)Oc2cc1O
812 0 AOUPVSSZWOJQAC-UHFFFAOYSA-N NC(=S)N=NCC1=CC=CC=C1N
813 0 BGVOHJQYXPDZQY-UHFFFAOYSA-N CC1=CC=NC(CN=NC(N)=S)=C1
814 0 UGXCAWLZSLSVKX-UHFFFAOYSA-N CN(N=CC1=CC=CC=N1)C(N)=S
815 0 COFAOIWBTJSSPD-UHFFFAOYSA-N OC(CC(=O)C1=CC=CC=C1)C(O)=O
816 0 YIIXGDYMMKWBPB-ZETCQYMHSA-N OC1CCC(=O)c2c(O)cc(O)cc12
817 0 AIRRMJKMFDZHMS-ONEGZZNKSA-N COC1=CC(=O)OC(=C1C)C=CC=O
818 0 VAICZUCQOUOECB-UHFFFAOYSA-N FC(F)(F)C(=O)OC1CCCC=C1
819 0 WHWZWWOANBQXMT-UHFFFAOYSA-N NC1=CC(COC2=CN=CC=C2)=C(Cl)C=C1
820 0 CPJIYMFUGSWLHE-UHFFFAOYSA-N C1CCC(CC1)=C1SC2=CC=CC=C2S1
821 0 MMOTWJGMUVIYAQ-UHFFFAOYSA-N CC(=O)OC1=CC(C(C)=O)=C(O)C=C1
822 0 FHXFIGNXAAISEC-UHFFFAOYSA-N NC1=C(OCC2=CC(Cl)=CC=C2)C=CC=N1
823 0 STSOHAOGZMLWFR-ANLVUFKYSA-N CC1OC(=O)c2c(O)cccc2C1O
824 0 ROMCSXIFYLATJV-UHFFFAOYSA-N CC(=O)SCSC1=CC=CC=N1
825 0 UKFAWRZYFYOXEG-UHFFFAOYSA-N COc1cc2COC(=O)c2cc1OC
826 0 COBAEYCUCRUGRP-MLUIRONXSA-N CC1Oc2cccc(O)c2C(=O)C1O
827 0 XVYWAQAFWQZGBI-UHFFFAOYSA-N FC1=C(F)C=C(OC2=CC=C(C=O)C=C2)C=C1
828 0 RQSKEMWBCJHQMX-UHFFFAOYSA-N COc1cc2OC(=O)CCc2cc1O
829 0 KCBBJVDPDKULDQ-UHFFFAOYSA-N COC(=O)C1=CC(OC)=C(C=O)C=C1
830 0 PWDFDEHWTMGSCO-UHFFFAOYSA-N COC(=O)C1=C(OC)C=CC(=C1)C(F)(F)F
831 0 TYQPFQRKZPTHKH-UHFFFAOYSA-N OC1=C(C(=O)CC1)C2=C(O)CCC2=O
832 0 MMRYEEUZQALQGT-UHFFFAOYSA-N CCC(=O)c1cc(O)c2OCOc2c1
833 0 TXZVCDJZNRCDKW-UHFFFAOYSA-N COC(=O)C1=CC=C(CC(O)=O)C=C1
834 0 CNRMXICSYWVJRD-UHFFFAOYSA-N COC(=O)C1=C(OC)C=CC(C=O)=C1
835 0 HJDIGWDDZDGKNM-UHFFFAOYSA-N N#CCC(=C(C#N)C#N)C1=CC=CS1
836 0 ATXQTOYMZRUNJQ-UHFFFAOYSA-N COC1=CC=C(COC(=O)C=O)C=C1
837 0 TZHLRBCSJJHPSC-UHFFFAOYSA-N CCCCCCOS(=O)(=O)C(F)(F)F
838 0 RTWVXIIKUFSDJB-SSDOTTSWSA-N OC1CC(=O)c2c(O)cc(O)cc2C1
839 0 OYNVCZYCJBELMQ-YFKPBYRVSA-N CC1Cc2c(O)ccc(O)c2C(=O)O1
840 0 MRSQWCMSKMAOCK-UHFFFAOYSA-N CC(=O)OC1=CC=CC(C(C)=O)=C1O
841 0 DHLPMLVSBRRUGA-YFKPBYRVSA-N CC1Cc2cc(O)cc(O)c2C(=O)O1
842 0 WDZMAKLDQJGEFI-SECBINFHSA-N OC(=O)CC1OCc2c(O)cccc12
843 0 GCOZFWFNEBPOJF-UHFFFAOYSA-N CC1(C)OC(=O)C2=C(O)C=CC=C2O1
844 0 COEUIMNMEJZFLM-UHFFFAOYSA-N CCOP(=O)(CC1=CSC=C1)OCC
845 0 BKDNKFGDTSYPHA-UHFFFAOYSA-N S1C=CC2=CC3=C(C=C12)C1=CC=CC=C1C=C3
846 0 JQZALCBYHVNZHT-YFKPBYRVSA-N CC1Cc2cc(O)c(O)cc2C(=O)O1
847 0 IBNFFIKIHHCABM-WEWAHIQMSA-N CC(O)C(=O)C=CC1=CC=CC(=O)O1
848 0 DDRPUCDBTNWIFK-UHFFFAOYSA-N COC(=O)C(=O)c1ccc(OC)cc1
849 0 RVBGIIWJLAXZGT-UHFFFAOYSA-N COC1=C(OC)C(=C(C=O)C=C1)C(F)(F)F
850 0 SDGOMJUKDHSPPU-JTQLQIEISA-N CC1(O)Cc2cccc(O)c2C(=O)O1
851 0 RAWBOGKVAAFNEW-OBWSQBJISA-N CC1OC(=O)C=C/C(=O)C=CC2OC12
852 0 PLMKDFJTYYKOEL-UHFFFAOYSA-N COC1=C2C(=O)OC(O)C2=CC(C)=C1
853 0 WSAWHAMVRCMYSN-UHFFFAOYSA-N CC(=O)OC1=C(O)C=CC(=C1)C(C)=O
854 0 XZUMOEVHCZXMTR-UHFFFAOYSA-N S1C2=CC=CC=C2C2=C1C=CC1=CC=CC=C21
855 0 UNBPACVPFRFNDG-UHFFFAOYSA-N COc1c(C)c(O)cc2C(=O)OCc12
856 0 UWMISBRPSJFHIR-UHFFFAOYSA-N S1C2=C(C=CC=C2)C2=C1C=C1C=CC=CC1=C2
857 0 BCUDLMOGCPZQHY-UHFFFAOYSA-N COc1cc(ccc1O)C(=O)C(=O)C
858 0 HPIFRXWPEZBFHJ-WPRPVWTQSA-N OC1CC(=O)c2c(O)cccc2C1O
859 0 OEPFJOJFTVSOOI-UHFFFAOYSA-N OC(=O)C1CCC2=CC(O)=CC=C2O1
860 0 STSOHAOGZMLWFR-MLUIRONXSA-N CC1OC(=O)c2c(O)cccc2C1O
861 0 ZUJPFGJZTCKZGG-UHFFFAOYSA-N COC(=O)C1=COC2=C1C(=O)CCC2
862 0 FINGOCCQPUZZDR-UHFFFAOYSA-N COC(=O)c1c(OC)cccc1C=O
863 0 SWHVYCNGAUOSPQ-UHFFFAOYSA-N CCOC(=O)C(=O)OC1=CC=CC=C1
864 0 UGTJBWORQZARFE-UHFFFAOYSA-N COC(=O)C1=CC=C(OCC=O)C=C1
865 0 QCZFQWATVFWNJO-TWGQIWQCSA-N COC(=O)C(=Cc1ccc(O)cc1)O
866 0 GUCDQYRLEPKXBP-RGOKHQFPSA-N O[C@@H]1[C@@H]2O[C@@H]2[C@H](O)c3cccc(O)c13
867 0 PYOVYUCEBCOYSM-UHFFFAOYSA-N COC(=O)c1cccc(OC)c1C=O
868 0 DZSXZYDBNQVSMU-UHFFFAOYSA-N CCOC(=O)C(=O)c1ccc(O)cc1
869 0 GJFXLXKAXXAFPU-VIFPVBQESA-N OC[C@@H](O)C#Cc1cc(O)ccc1O
870 0 TZDGYVVRMVERKO-UHFFFAOYSA-N COC1=CC(SCC(F)F)=C(OC)C=C1
871 0 IEHPLRVWOHZKCS-UHFFFAOYSA-N COc1cc(C=CC=O)cc(O)c1O
872 0 UZJTXJPBVRSHIJ-UHFFFAOYSA-N COC1=CC=C(C=C1)C(=O)OCC(F)(F)F
873 0 QOVAQJFUUCNXQE-WPRPVWTQSA-N O[C@H]1CC(=O)c2cccc(O)c2[C@H]1O
874 0 KTMMEWQJKQBEAK-UHFFFAOYSA-N CN1C(=O)N(C)C(=O)C(C#N)=C1Cl
875 0 ZJXIONUUCMIROS-UHFFFAOYSA-N CN1N=C(C)C(C(=O)C2=CC=CC=C2)=C1Cl
876 0 YDUCOFCLDIAGSO-UHFFFAOYSA-N CCOC1CS(=O)(=O)CC1(C)O
877 0 NIQOCLIJMOIYPG-UHFFFAOYSA-N CCCCCCC[Se]C
878 0 PSHGBKDLSXUEFM-RWCMCFKCSA-N COC1=CC(=O)[C@]2(O[C@H]2C1=O)C=C/C
879 0 QBQVEOIVSWQRDU-UHFFFAOYSA-N OC(=O)CCC(=O)c1ccccc1O
880 0 KUYBLUSJQIDYOJ-UHFFFAOYSA-N CC1=C(C)C2=C(N1)C=C(C)N=C2Cl
881 0 YBFLWMCQKWITCP-UHFFFAOYSA-N CSC1=NC2=C(C=CC=N2)N(C)N1
882 0 CYXPOLJZVSSCOT-ZCFIWIBFSA-N CC1OC=C2C(=O)OCCC2=C1C=O
883 0 YIIXGDYMMKWBPB-SSDOTTSWSA-N OC1CCC(=O)c2c(O)cc(O)cc12
884 0 ZQLCFXAEZZGEIB-UHFFFAOYSA-N CC(=O)OCCC1=CC(=O)C=CC1=O
885 0 DBVDPKVOHHNTRU-YFKPBYRVSA-N CC1CC(=O)c2c(O)cc(O)cc2O1
886 0 OYNVCZYCJBELMQ-RXMQYKEDSA-N CC1Cc2c(O)ccc(O)c2C(=O)O1
887 0 ODHPXVGFARBBSK-UHFFFAOYSA-N COc1cc2COC(=O)c2c(OC)c1
888 0 QOVAQJFUUCNXQE-SCZZXKLOSA-N OC1CC(=O)c2cccc(O)c2C1O
889 0 FPYAQSSSRQZXMS-UHFFFAOYSA-N COC(=O)C1=CC(C(C)=O)=C(O)C=C1
890 0 LNEPPGKBSBTFDF-GOZDTHDVSA-N CCC=C1/OC(=O)C(=C1)C=CC(=O)O
891 0 FBSAITBEAPNWJG-UHFFFAOYSA-N CC(=O)Oc1ccccc1OC(=O)C
892 0 UVHGJHUQKRANFF-UHFFFAOYSA-N CC(C)(CO)NC(=O)C(Cl)Cl
893 0 QYLHNJGBGFUYTH-UHFFFAOYSA-N CC1=CC=C(C=C1)N=NC1NC(=S)NC1=O
894 0 XGIARGRDHVLYGD-UHFFFAOYSA-N CC(=O)OCC(=O)c1ccc(O)cc1
895 0 HPIFRXWPEZBFHJ-PSASIEDQSA-N OC1CC(=O)c2c(O)cccc2C1O
896 0 NNADFONXCWKMRA-YFKPBYRVSA-N CC1Cc2ccc(O)c(O)c2C(=O)O1
897 0 PGJQPLVEUVHSFQ-UHFFFAOYSA-N COC(=O)c1ccc(OC(=O)C)cc1
898 0 OSRBGUCAZNZFMF-UHFFFAOYSA-N CC(=O)Oc1cccc(C)c1C(=O)O
899 0 QKUBKYWIBHFWCE-UHFFFAOYSA-N C[Si]1(C)O[Si](C)(C)O[Si](C)(O1)C=C
900 0 XPJOAXDRPDNXHY-UHFFFAOYSA-N CNC(=O)NC1=NN=C(S1)C1=CC=CC=C1
901 0 WAULAQAPARJWJJ-UHFFFAOYSA-N CCCC[Se]CCCC
902 0 PXJTZLRCBFFFLR-UHFFFAOYSA-N COC1=CC=CC=C1NC(S)=S
903 0 RCJLRLJUQFPODR-UHFFFAOYSA-N COC1(OC)OC2=CC=CC=C2C1=O
904 0 ONWPLBKWMAUFGZ-UHFFFAOYSA-N COC(=O)c1ccccc1OC(=O)C
905 0 YHBIHFLYEDXSHC-UHFFFAOYSA-N CSC(SC)=CC(=C)O[Si](C)(C)C
906 0 HPIFRXWPEZBFHJ-SCZZXKLOSA-N OC1CC(=O)c2c(O)cccc2C1O
907 0 ZXIMTZPOPPEWHU-UHFFFAOYSA-N COC1=C(OC)C2=C(C=C1)C(=O)OC2
908 0 JLBYWHRVEFWQPC-UHFFFAOYSA-N COc1cc(C=O)cc(C=O)c1OC
909 0 LMCPOAPJLUJYQL-UHFFFAOYSA-N COC1=C(OCC(F)(F)F)C=C(C=O)C=C1
910 0 GGHUPYLTAYIGHK-UHFFFAOYSA-N CC(OC(=O)C1=CC=CC=C1)C(O)=O
911 0 OBCUSTCTKLTMBX-VIFPVBQESA-N CC(=O)OC(C(=O)O)c1ccccc1
912 0 RJNSDUNRYYQVLO-UHFFFAOYSA-N NC1=NN=C(CNC(=O)C2=CC=CC=C2)S1
913 0 MYWUYUYOFKXSKL-UHFFFAOYSA-N CSC1=NC(=O)C(=NN1N)C1=CC=CC=C1
914 0 ORYKXUISTREODT-UHFFFAOYSA-N CC1=NN(C(C)=C1)C1=CC=C(C=C1)C(Cl)=O
915 0 BQWDCZPSFPXRCB-FIRGSJFUSA-N OCC1OC1C#CC#CC2OC2CO
916 0 QJSBDHNFEOLVCI-ZETCQYMHSA-N CCC1OC(=O)c2c(O)ccc(O)c12
917 0 FBLNSQMYGLIFII-UHFFFAOYSA-N COc1ccc(cc1)C(=O)CC(=O)O
918 0 QCZFQWATVFWNJO-RMKNXTFCSA-N COC(=O)C(=C/c1ccc(O)cc1)O
919 0 VXBNUCLNXHDOKN-UHFFFAOYSA-N COC1=C2OCOC2=C(C=C1)C(C)=O
920 0 YETPZTCSSANWOG-UHFFFAOYSA-N C(OC1=CC=C2OCOC2=C1)C1CO1
921 0 OXMQYBQLAILBAF-UHFFFAOYSA-N Cc1c(O)c(C)c2COC(=O)c2c1O
922 0 IWQBULDDQSARRE-JGVFFNPUSA-N OC1CC(O)c2c(O)cccc2C1=O
923 0 SEBRJTCSPHILIQ-UHFFFAOYSA-N COc1c(C)c(O)cc2COC(=O)c12
924 0 LBWSPPAVWSPIPM-UHFFFAOYSA-N CC1=CC(C=O)=C(OCC(O)=O)C=C1
925 0 UIUICYCXZXXMKB-KBDSZGMXSA-N OC1C=CC(O)C2(OC12)C#CC3CO3
926 0 MBXKRWAOCRPAKW-UHFFFAOYSA-N COC(=O)CC(O)(OC)C(F)(F)C(F)F
927 0 MILNPIMDEWUWGB-UHFFFAOYSA-N C=C1C(=O)OC2C1=CC(=O)C(C2)(C)O
928 0 ZIFOYJFOYDCXLH-UHFFFAOYSA-N O=C1OC2=C(C1=C)CC(=O)C(C2)(C)O
929 0 LJQYJIZHXPFEBQ-UHFFFAOYSA-N NC1=CC(OCC#C)=C(Cl)C=C1F
930 0 RKKSTTMFPNCPIP-UHFFFAOYSA-N CC(=O)C1=C(O)C(O)=C2OCCC2=C1
931 0 AZBWXJIEXMGFGN-UHFFFAOYSA-N COC1=CC(OC(C)=O)=C(C=O)C=C1
932 0 ATVFLHHFBWGFDZ-UHFFFAOYSA-N COC(=O)C1=C(O)C=C(C=C1)C(C)=O
933 0 KAKFDKYFAFMVFT-UHFFFAOYSA-N OC(=O)C1=CC(=O)C2C(N1)(O2)C(=O)O
934 0 CULOJZLAUBYKGV-UHFFFAOYSA-N OC(=O)Oc1cc(=O)cc([nH]1)C(=O)O
935 0 XTGOIQCERYFZHN-UHFFFAOYSA-N COC1=CC(O)c2c(C1=O)oc(c2)C
936 0 NZJSLPXUSJMKET-UHFFFAOYSA-N CC1=NN(CC2=CC=CC=C2)C(=C1)C(Cl)=O
937 0 ATONKFKPSRYLPX-UHFFFAOYSA-N CCOC1(C)CS(=O)(=O)CC1O
938 0 GUZQJVSUUGVXOU-UHFFFAOYSA-N COC1=CC=C(OC(C)=O)C=CC1=O
939 0 UQRKGCSMCLAZOI-UHFFFAOYSA-N N1C=NC2=C1C=C1C(=C2)C2=CN=CN=C12
940 0 CURNMJFJXPJHAF-UHFFFAOYSA-N CSC1=NN(C(=O)C2=CC=CC=C2)C(N)=N1
941 0 HMBCIACSLAPKEX-UHFFFAOYSA-N COC1=CC(C=O)=C(OC)C(C=O)=C1
942 0 FBHVRPWZXFRYMV-UHFFFAOYSA-N COC1=CC(=O)c2c(C1O)oc(c2)C
943 0 RNZLHXZUHXKXNF-UHFFFAOYSA-N O=CC1C(=O)CC2=CC=CC(C12O)O
944 0 MTTBKSNWOOMSGC-UHFFFAOYSA-N Clc1ccc(cc1)C1CNC=NC1
945 0 XVBCLDIWVJJXTI-UHFFFAOYSA-N COC(=O)COC(=O)C1=CC=CC=C1
946 0 DDWQMPKRFRLPJH-UHFFFAOYSA-N O=CC1C(=O)CC2=CC(C(C=C12)O)O
947 0 OUHDXFMPKFUEMV-UHFFFAOYSA-N FC(F)(F)C12CCC(CC1)(O2)C(F)(F)F
948 0 HYKZKMXMCFOKRG-UHFFFAOYSA-N COC1CC(=O)c2c(C1=O)oc(c2)C
949 0 ZRQKNWAUCDFVPV-UHFFFAOYSA-N ClC1=NN(CCC1)C1=CC=CC=C1
950 0 SWRREYSBXRUFDO-UHFFFAOYSA-N COC1=CC(=O)C2C(C1=O)OC(=C2)C
951 0 DMJPQDCRCUOCOB-UHFFFAOYSA-N COC1=CC(=O)C2=C(C1=O)OC(C2)C
952 0 IKAUDELAQIOXJV-UHFFFAOYSA-N OC#Cc1cc(OC)c(c(c1)OC)O
953 0 MNIKICFCVVNLPO-UHFFFAOYSA-N OC(=O)C1Cc2ccccc2OC1O
954 0 DGOFDNSYZJDEMB-UHFFFAOYSA-N OC1C=C(O)c2c(C1)cc(oc2=O)C
955 0 NHGYXBFBBFHCPM-UHFFFAOYSA-N OC1=Cc2c(C(C1)O)c(=O)oc(c2)C
956 0 ARMINBLGHLWANG-UHFFFAOYSA-N CC1=CC2C=C(O)C=C(C2C(=O)O1)O
957 0 MRZGGPOQGRLFNF-UHFFFAOYSA-N OC(=O)C=C(c1ccc(c(c1)O)O)C
958 0 DLKYIRGQBBRWPL-UHFFFAOYSA-N NC1=CC=C(C=C1)C(C#N)=C(C#N)C#N
959 0 IWZLRSCQMWQETK-UHFFFAOYSA-N OCC(=O)COC(=O)C1=CC=CC=C1
960 0 DEOQAXQDXRMPMZ-UHFFFAOYSA-N OC(=O)C(=Cc1ccc(c(c1)O)O)C
961 0 ANSYJUXVOQCBME-UHFFFAOYSA-N CCOC1=CC(Cl)=NN=C1C1=CC=CC=C1
962 0 WKKROIIILTYECR-UHFFFAOYSA-N OCc1ccc(c(c1)O)C=CC(=O)O
963 0 HDPSONAKHMNQPA-UHFFFAOYSA-N OC(=O)C1=CC(=C(O)C(O)=C1)[N+]([O-])=O
964 0 HTYRQMMXVNPMAR-UHFFFAOYSA-N C=CC=C(C=C(C(=O)C=O)OC)C=O
965 0 SOZNEWYNLUEBPT-UHFFFAOYSA-N CN(C)C=C(C#N)C(=O)C1=CC=CC=C1Cl
966 0 UGQJHOLJTUPBGU-UHFFFAOYSA-N CN(C)C=C(C#N)C(=O)C1=CC(Cl)=CC=C1
967 0 JUIAUWYANSTSIP-UHFFFAOYSA-N CN(C)C(=O)C1=NC2=CC=CC=C2C(Cl)=C1
968 0 BGXQWGGCLDCPRL-UHFFFAOYSA-N OC(=O)CCC(=O)C1=CC=CC(=O)C1
969 0 FLFFMMIPNQBIGS-UHFFFAOYSA-N Oc1cc(O)c(c(c1)O)C(=O)C(=C)C
970 0 BUTUODUHDBOYTP-UHFFFAOYSA-N CC(=O)OC1=CC=CC(CC(O)=O)=C1
971 0 DZFZKKRJTJZVBQ-UHFFFAOYSA-N OC(C(=O)C(=O)O)Cc1ccccc1
972 0 ODHQRQWYEZKBRJ-UHFFFAOYSA-N COC(C)(C)C#CC(=O)C(F)(F)F
973 0 HJZXNSXKMBRTJZ-UHFFFAOYSA-N CS(=O)(=O)OCC1CCOCC1
974 0 YDFLGIXUFCIELL-UHFFFAOYSA-N FC(F)(F)C(=O)C1CCCCC1=O
975 0 VWKVJDBBXACVFN-UHFFFAOYSA-N COC1Cc2ccc(=O)oc2C=C1O
976 0 WXHFXYXDADBXDG-UHFFFAOYSA-N COC1=C(CCC1)C(=O)C(F)(F)F
977 0 ZPKXULSJPDNOJY-UHFFFAOYSA-N COC(=O)C1=C2OCCOC2=CC=C1
978 0 DBDYYRJBRKKKGY-UHFFFAOYSA-N COC1=CC=C(C=C1)C1=NC(C)=CC(Cl)=N1
979 0 FTBMIDYCWVURBF-UHFFFAOYSA-N CC1=NC(Cl)=CN(CC2=CC=CC=C2)C1=O
980 0 DYKQOLICLIJPPJ-UHFFFAOYSA-N COC1=Cc2ccc(=O)oc2CC1O
981 0 OQTJVAMKSMDBSR-UHFFFAOYSA-N C=CCOC1=C(OCC=C)C(=O)C1=O
982 0 RCRWLTDAJXAQQO-UHFFFAOYSA-N COC1=CC2C=CC(=O)OC2C=C1O
983 0 PCOARKOLWNZYRB-UHFFFAOYSA-N CCCOC(=O)C1=CC(=C(C#C1)O)O
984 0 NNADFONXCWKMRA-UHFFFAOYSA-N CC1CC2=CC=C(O)C(O)=C2C(=O)O1
985 0 JBAFEQBORGEZAL-UHFFFAOYSA-N SCCSCC1=CC=CC2=CC=CC=C12
986 0 QIFZRCCSMZIONK-UHFFFAOYSA-N OC1=C2C(C(=O)CC1)C(=O)CCC2=O
987 0 LWDUHWCHRIDWQA-UHFFFAOYSA-N CC1CC(O)(CC1C)S(O)(=O)=O
988 0 AHLGEYAYLIVBTC-UHFFFAOYSA-N O=CC(C(c1ccccc1C=O)O)O
989 0 QMMOATURCPLPSK-UHFFFAOYSA-N OC1=CC(O)C2(C(=C1O)C=CC=C2)O
990 0 DBWDZCJIXUQIIU-UHFFFAOYSA-N OC1=CC=C2C(C1(O)O)(O)C=CC=C2
991 0 SVMNCYVHJVHCFN-UHFFFAOYSA-N OC1C=c2ccccc2=C(C1(O)O)O
992 0 GBTRXLNFYGXCGJ-UHFFFAOYSA-N O=C1CCC2=CC3C(C=C2O1)OCO3
993 0 XYSWGMAFEZNBCV-UHFFFAOYSA-N CSCCC1=C2NC=NC2=NC=N1
994 0 PFCKBOGJYJZUQH-UHFFFAOYSA-N CCSc1ncnc2c1n(C)cn2
995 0 RTWVXIIKUFSDJB-UHFFFAOYSA-N OC1CC(=O)c2c(C1)cc(cc2O)O
996 0 FPPHVNDEZXJVDA-UHFFFAOYSA-N O=CCc1cc(O)cc(c1C(=O)C)O
997 0 BHSVJNSVLHUNQR-UHFFFAOYSA-N OC1CC(=O)C2C(=C1)C=C(C=C2O)O
998 0 QNKZSXFMANARRX-UHFFFAOYSA-N COC1=C(O)CC2C(=C1)OC(=O)C=C2
999 0 XCAPJQSICQSUJP-UHFFFAOYSA-N NC1=CC(Cl)=C(OCC2=CC=CC=N2)C=C1
1000 0 FEZMVOMULLVZCQ-UHFFFAOYSA-N COC1=C(O)C=C2C(C1)OC(=O)C=C2
1001 0 JRBAVUGJJGUXQP-UHFFFAOYSA-N COC1C=c2oc(=O)ccc2=CC1O
1002 0 XRBMKGUDDJPAMH-UHFFFAOYSA-N CC(=O)Oc1c(C)cccc1C(=O)O
1003 0 FYMUQQMPOYILBF-UHFFFAOYSA-N CC(=O)Oc1ccc(cc1C(=O)O)C
1004 0 TYAIGNOSODVIHJ-UHFFFAOYSA-N CC(=O)Oc1cc(C)ccc1C(=O)O
1005 0 AZDHETRMCZUOPG-UHFFFAOYSA-N OC(=O)CCOC1=CC=CC=C1C=O
1006 0 PDIGIJONNOEEAA-UHFFFAOYSA-N Oc1cccc2c1C1(O)OC2CC1O
1007 0 GBDGTVBVLHZGFE-UHFFFAOYSA-N OB(O)C1=CC(SCC=C)=CC=C1
1008 0 CBQPCQSFLCDIHU-UHFFFAOYSA-N O=CCC(c1cccc(c1C=O)O)O
1009 0 GQDRBQIYYNXADN-UHFFFAOYSA-N CCOC(=O)C1=CC(OC(F)(F)F)=CC=C1
1010 0 WOSHIDWVHGCQCA-UHFFFAOYSA-N CC1=CC=CC=C1OC(=O)CC(O)=O
1011 0 GOPZKUARBWMKPW-UHFFFAOYSA-N OC1CC(=O)C(c2c1cccc2O)O
1012 0 HUDAKRNJXBCEOW-UHFFFAOYSA-N COC(=O)C1=C(OC)C=C(C=O)C=C1
1013 0 YCCSWLJUVZBEAS-UHFFFAOYSA-N CC(=O)C1=CC=CC=C1C(O)C(O)=O
1014 0 KDSHSYUJJSWWNU-UHFFFAOYSA-N CCC(=O)OC1=CC=CC(=C1)C(O)=O
1015 0 SBWGWQJHKBNRDG-UHFFFAOYSA-N OC1CC(=C2C(C1=O)C(=CC=C2)O)O
1016 0 XYAVQXSVVRVAKJ-UHFFFAOYSA-N OC(=O)C1=CC(OCC2CO2)=CC=C1
1017 0 LQRUKKGYJWLGBA-UHFFFAOYSA-N OC(=O)C1=CC=C(OCC2CO2)C=C1
1018 0 MPKVZUPMXLVGOO-UHFFFAOYSA-N OC1=CC=C(C=C1)C(=O)OCC1CO1
1019 0 DHLPMLVSBRRUGA-UHFFFAOYSA-N CC1OC(=O)c2c(C1)cc(cc2O)O
1020 0 HLEJKVKNXZDSCH-UHFFFAOYSA-N NC1=NC=C(OCC2=CC=C(Cl)C=C2)C=C1
1021 0 BVIZNOPRWIHONX-UHFFFAOYSA-N OCCOC1=CC(C=O)=CC(C=O)=C1
1022 0 ZFGVLYWWBSRAFN-UHFFFAOYSA-N OC(=O)CCOC(=O)C1=CC=CC=C1
1023 0 YYAMHTYUYPKOGT-UHFFFAOYSA-N CC1=C(NCCC#N)C=CC(Cl)=C1
1024 0 HFKZVNLMPRMOOT-UHFFFAOYSA-N CC(=C)c1ccc(c(c1O)O)C(=O)O
1025 0 CUVLWTLSCXWHSC-UHFFFAOYSA-N COc1ccc2c(c1)OC(=O)CC2O
1026 0 IINIEAQVVBOXES-UHFFFAOYSA-N CC(=O)NN1C(N=NC1=S)C1=CC=CC=C1
1027 0 XJTWLMWJEIBWBG-UHFFFAOYSA-N CC1OC(=O)C2C(=C1)C=C(C=C2O)O
1028 0 RTKWUKZLDHRJIY-UHFFFAOYSA-N CC1=NC2=CC=CC=C2C(NC(=O)CCl)=C1
1029 0 HDTZCVJNZSQFOH-UHFFFAOYSA-N CC1=C(C)C2=C(NC(CCl)=N2)C=C1
1030 0 FLYZXCACBSFFHE-UHFFFAOYSA-N COC(=O)C1=C(C)C=CC(=C1)C(O)=O
1031 0 TYQKHCZKVCIXAJ-UHFFFAOYSA-N CCOC(=O)C1=C2OCOC2=CC=C1
1032 0 HPIFRXWPEZBFHJ-UHFFFAOYSA-N OC1CC(=O)c2c(C1O)cccc2O
1033 0 PZLXKMAGJWRRHM-UHFFFAOYSA-N C[Si](C)(C)O[Si](C)(C)CS
1034 0 IJQHYEFNLXHUGV-UHFFFAOYSA-N CO[Si](COC(C)=O)(OC)OC
1035 0 SZCRYZIJVIJPQT-UHFFFAOYSA-N CC(=O)OC1=C(C)C=CC(=C1)C(O)=O
1036 0 LEQKWPMUVFBBAL-UHFFFAOYSA-N COC(=O)C1=CC(O)=C(C=C1)C(C)=O
1037 0 FAWZPILQQANJKM-UHFFFAOYSA-N COC1=CC=C2OC(CC2=C1)C(O)=O
1038 0 VNGOYPQMJFJDLV-UHFFFAOYSA-N COC(=O)C1=CC(=CC=C1)C(=O)OC
1039 0 GIGUPILPMPYHOR-UHFFFAOYSA-N CC1(CCCS1)SC1(C)CCCS1
1040 0 POSHLCGALBPPEC-UHFFFAOYSA-N OC1CC(=O)c2c(C1)c(O)ccc2O
1041 0 XGXRWHAYNFAHBM-UHFFFAOYSA-N OC(=O)CC1COC2=CC(O)=CC=C12
1042 0 SVLMXXRJPXHIQN-UHFFFAOYSA-N OC1Cc2cccc(c2C(=O)C1O)O
1043 0 GIVJVBVUWXYWOC-UHFFFAOYSA-N OC1CC(=O)c2c(C1)ccc(c2O)O
1044 0 RPEZHRLCFRPMPI-UHFFFAOYSA-N OC1CC(=O)C23C(=CC=CC3(O2)O)C1
1045 0 UDBVGKNTIBHHBA-UHFFFAOYSA-N OC(C(O)=O)C1=CC=C2OCCC2=C1
1046 0 IFSWCHZXZQJFQR-UHFFFAOYSA-N OC1CC(=O)C2=C(O)C=CC3C2(C1)O3
1047 0 PFKJHUKWHGBDNU-UHFFFAOYSA-N OC1CC(=O)C2=C(O)C3C(C=C2C1)O3
1048 0 ZLCKTWDFXUKDRL-UHFFFAOYSA-N CC(C)CC(N(Cl)Cl)C(O)=O
1049 0 NMMCWBNSXLZINQ-UHFFFAOYSA-N ON(CCS(O)(=O)=O)CC(O)=O
1050 0 WWGXYIMFGRRQBF-UHFFFAOYSA-N CSCC1OC(C(C1O)O)OC
1051 0 IEELSTRTOWLWGE-UHFFFAOYSA-N NC1=C2C(NC=NS2(=O)=O)=NC=N1
1052 0 VDXWVKUSGCEVES-UHFFFAOYSA-N ClCCCC1=NC2=CC=CC=C2N1
1053 0 CCDBUCXBPBMKJY-UHFFFAOYSA-N ClC1=CC=C(CNCCC#N)C=C1
1054 0 IRGHRMVBHYHQTO-UHFFFAOYSA-N CC1=CN=CC(OC2=CC=CC(CCl)=C2)=N1
1055 0 SIBSXPKNEXNSKN-UHFFFAOYSA-N CC1=CN=CC(OC2=CC=C(CCl)C=C2)=N1
1056 0 NXWJTGJBSMOZDM-UHFFFAOYSA-N CSCC1OC(C(C1O)OC)O
1057 0 LITFLNMIVNYRQP-UHFFFAOYSA-N CSCC1OC(C(C1OC)O)O
1058 0 YOSLDMVBPIVEPQ-UHFFFAOYSA-N ClCCCCCCCC(Cl)=C
1059 0 WNPHBUNGBICJTR-UHFFFAOYSA-N Nc1ccc(cc1)Oc1ccc(c(c1)Cl)N
1060 0 IQJONCSBFGWAGB-UHFFFAOYSA-N COC(=O)C1=C(OC)C=C(C=C1)C(F)(F)F
1061 0 HGQHCRUTWYIBEX-UHFFFAOYSA-N O=CCC1=C(C)C(=O)C=C(C1=O)OC
1062 0 NWNHKNMYFAOKRF-UHFFFAOYSA-N COC1=CC(N)=CC=C1N=NC1=NC=CS1
1063 0 ZILDQISFENLCBW-AATRIKPKSA-N OC(=O)C(/C=C/c1ccccc1O)O
1064 0 FYHLZGLZXYOLPA-UHFFFAOYSA-N ClC1=CC=CC=C1CNCCC#N
1065 0 RDTZWOOKIBKFCJ-UHFFFAOYSA-N CC1=C(C(O)=O)C2=C(CCCC2=O)O1
1066 0 KDURBYCBKMGVMN-UHFFFAOYSA-N OC(=O)C1(O)C=CC2=CC=CCC2O1
1067 0 LXAFYWSSSCNICM-UHFFFAOYSA-N OC(=O)C=Cc1cc(O)c(cc1C)O
1068 0 FSQAIFLDEFVDPV-UHFFFAOYSA-N OC(=O)C=Cc1cc(C)c(c(c1)O)O
1069 0 NEMQWQFAHYLQBT-UHFFFAOYSA-N OC(=O)C=Cc1ccc(c(c1C)O)O
1070 0 GLBBWDZEMFWXGO-UHFFFAOYSA-N CC(C)N1C=CC2=C1C(Cl)=NC=C2
1071 0 BVQNAFCXKKEMQX-UHFFFAOYSA-N CN(C)C=C(C#N)C(=O)C1=CC=C(Cl)C=C1
1072 0 IDYVUQXJHRWQCH-UHFFFAOYSA-N O=Cc1cc(C(=O)C)c(cc1OC)O
1073 0 KITXWTWPWIZQIV-UHFFFAOYSA-N O=Cc1cc(cc(c1OC)O)C(=O)C
1074 0 UCFCNBVUZPUTRX-UHFFFAOYSA-N O=Cc1c(OC)ccc(c1O)C(=O)C
1075 0 ZNEFBGJJNFZLIY-UHFFFAOYSA-N FC1(F)OC2=C(O1)C=C(C=C2)C1=CC=CC=C1
1076 0 IMYRUVNUHJAKPM-UHFFFAOYSA-N CC(N=O)C1=NSC(NC2=CC=CC=C2)=N1
1077 0 JEMKEPWPXVVQQH-UHFFFAOYSA-N OCC(=O)c1ccc(c(c1)C=O)OC
1078 0 GJDAMLVEFRMIHZ-UHFFFAOYSA-N COc1ccc(cc1C(=O)O)C(=O)C
1079 0 VQMGXOHQAWHSFV-UHFFFAOYSA-N CSP1(=O)N(C)CCCN1C
1080 0 YJRYVVHBRIIKMF-UHFFFAOYSA-N COP1(=S)N(C)CCCN1C
1081 0 LOHWNGWVZUNDOK-UHFFFAOYSA-N COC1=CC=CC(=C1)C1=NC(C)=CC(Cl)=N1
1082 0 QQSUAMUBZNQYGE-UHFFFAOYSA-N COC1=CC=C(C=C1OC)C(=O)C=O
1083 0 CZPGJURIQGAOOK-UHFFFAOYSA-N OCOc1ccc(cc1C=O)C(=O)C
1084 0 YJICCYSISQLQPX-UHFFFAOYSA-N O=CC1=C(OC)C2C(C(=C1)C(=O)C)O2
1085 0 BXNLOLAOKIBDTM-UHFFFAOYSA-N O=CC12C=C(C=CC2(O1)OC)C(=O)C
1086 0 DUPDJONYRNIZRW-UHFFFAOYSA-N CC1=[N+](CCO)C2=CC=CC=C2S1
1087 0 HPYXLLSEUVHMOG-UHFFFAOYSA-N O=CC1=C(OC)C=CC2(C1O2)C(=O)C
1088 0 RRNAQJPPQIBUNR-UHFFFAOYSA-N C1=CN2C(=C1)N=C1C=CC3=NC=NC3=C21
1089 0 BUTBOJLBDLSYLP-UHFFFAOYSA-N C1=NC2=CC3=C4N(C=N3)C=CC=C4C2=N1
1090 0 RNJBDBPDNHKMFC-UHFFFAOYSA-N FC(F)(F)C(=O)C1=COCCCC1
1091 0 UJAMAHOJKPSLFN-UHFFFAOYSA-N O=Cc1cc(ccc1OC)OC(=O)C
1092 0 BJVAXAOQSMZZDT-UHFFFAOYSA-N O=CC(c1ccccc1)(CC(=O)O)O
1093 0 XEWJGNWDHKPMKN-UHFFFAOYSA-N OC(C(=O)c1ccccc1)CC(=O)O
1094 0 SOMQUAAIPDGAKK-UHFFFAOYSA-N CNC(C(=O)O)COS(=O)(=O)O
1095 0 WDASXGHCGZNTHV-UHFFFAOYSA-N COC(=O)C(COS(=O)(=O)O)N
1096 0 OVPFFMSXVZIHEG-UHFFFAOYSA-N CCOC(=S)SC1=CC=CC=N1
1097 0 MULCPFJSRTWFGO-UHFFFAOYSA-N CC1=CC(=CC2=C1OCCO2)C(O)=O
1098 0 AIRRMJKMFDZHMS-UHFFFAOYSA-N Cc1c(C=CC=O)oc(=O)cc1OC
1099 0 MIXWCOPBSGQAFN-UHFFFAOYSA-N OC(C(C(=O)O)N)CS(=O)(=O)O
1100 0 AERIOQKREXKEIF-UHFFFAOYSA-N OC(=O)C(CC(S(=O)(=O)O)O)N
1101 0 OHFPYOGOSRWQOQ-UHFFFAOYSA-N OC(=O)C(COCS(=O)(=O)O)N
1102 0 KPEWCTXCRWQCON-UHFFFAOYSA-N OC(=O)c1cc(=O)c(c(o1)C(=O)N)O
1103 0 RBLNVSMXYWEUID-UHFFFAOYSA-N NC(=O)c1cc(=O)c(c(o1)C(=O)O)O
1104 0 JMWLJLIBSBBDSD-UHFFFAOYSA-N [O-][N+](=O)C1=CN2CC=NC(Cl)C2=C1
1105 0 QOQLCAHIVWOAAD-UHFFFAOYSA-N ONC(C(=O)O)CCS(=O)(=O)O
1106 0 VNWHVTUCXGRFIT-UHFFFAOYSA-N COC(=O)C1=C(C=C(OC)C=C1)C(F)(F)F
1107 0 STSOHAOGZMLWFR-SSDLBLMSSA-N CC1OC(=O)c2c(O)cccc2C1O
1108 0 MUJWMDWLMHJLDS-UHFFFAOYSA-N OC(=O)C(C(=O)c1ccc(cc1)O)C
1109 0 RFIVODDCFKVRBD-UHFFFAOYSA-N OC(=O)C=C(c1ccc(cc1O)O)C
1110 0 JXVAHYGKPUVKJT-UHFFFAOYSA-N O=C1Oc2cc(O)ccc2C(C1)(C)O
1111 0 PYSHHPAUUNIVEG-UHFFFAOYSA-N CC1=CC(O)c2c(O1)cc(cc2O)O
1112 0 VKIPYJMQONMLIM-UHFFFAOYSA-N O=CC1CC2=CC=CC(C2(C1=O)O)O
1113 0 ZKGFINBCTGJXHX-UHFFFAOYSA-N O=CC1CC2(C(=CC=CC2O)C1=O)O
1114 0 HDTRSZHCTGGONV-UHFFFAOYSA-N O=CC1CC2=CC(C(C=C2C1=O)O)O
1115 0 BKYQSQJNTAIXPU-UHFFFAOYSA-N OC1=Cc2c(C(C1)O)c(=O)cc(o2)C
1116 0 PASULWKIRYMTJT-UHFFFAOYSA-N OC1C=C(O)c2c(C1)oc(cc2=O)C
1117 0 HNTMMGBVDIJTAA-UHFFFAOYSA-N CC1=CC(=O)C2C(O1)C=C(O)C=C2O
1118 0 DBVDPKVOHHNTRU-UHFFFAOYSA-N CC1CC(=O)c2c(O1)cc(cc2O)O
1119 0 SUCCFVIDDHJCNY-UHFFFAOYSA-N COC(=O)C(=O)Cc1ccc(cc1)O
1120 0 SCVOOPFUBUHDSR-UHFFFAOYSA-N OC1C2OC2c2c(C1O)cc(cc2)O
1121 0 BWNIWJIUJINSIH-UHFFFAOYSA-N OC1C2OC2c2c(C1O)ccc(c2)O
1122 0 MTYVEGVILWMLFJ-UHFFFAOYSA-N OC1C2OC2c2c(C1O)cccc2O
1123 0 GVCLYSSPEUVOCY-UHFFFAOYSA-N OC1C2OC2c2c(C1O)c(O)ccc2
1124 0 XXBGYJRWZNFZTO-UHFFFAOYSA-N OC1C(O)C2=CC3OC3C=C2C2C1O2
1125 0 FMWLNRKIRMTZBY-UHFFFAOYSA-N OC1C(O)C2=CC=CC3C2(C2C1O2)O3
1126 0 NABDFOMDODWPNY-UHFFFAOYSA-N OC1C2OC2C2=CC=CC3C2(C1O)O3
1127 0 VIORJHPCHINTKE-UHFFFAOYSA-N O=C1CCC(c2c1c(O)ccc2O)O
1128 0 UTMRJOOXXXJRGO-UHFFFAOYSA-N OC1C=CC(=C2C1C(=O)CCC2=O)O
1129 0 HUEXJRWCKKVWTH-UHFFFAOYSA-N CC(=O)SCCNC(=O)C1CSCN1
1130 0 VOQOXAXECKYNFG-UHFFFAOYSA-N OC1=C2C(=O)CCC(=O)C2=C(CC1)O
1131 0 BRWFJXFQHJLJFW-UHFFFAOYSA-N OC(=O)C1C(O)OCc2c1cccc2
1132 0 PAQMVBNWRSOWJV-UHFFFAOYSA-N C=CCSC1=NCNc2c1[nH]cn2
1133 0 MELAUFWSFLCGEL-UHFFFAOYSA-N C=CCSC1NC=Nc2c1[nH]cn2
1134 0 MIFKQRRDTIJPLX-UHFFFAOYSA-N C=CCSC1=NC=NC2C1NC=N2
1135 0 KDWTWMCZGNDUKD-UHFFFAOYSA-N C=CCSc1ncnc2c1NCN2
1136 0 FFJXJFMYZLYOAR-UHFFFAOYSA-N OC(=O)C=Cc1cc(C)cc(c1O)O
1137 0 QOVFTHLKIIDSNX-UHFFFAOYSA-N OC(=O)C=Cc1c(C)ccc(c1O)O
1138 0 PENVXFNVYKCWBA-UHFFFAOYSA-N OC(=O)C=C(c1cccc(c1O)O)C
1139 0 KQWVLEMRISSOSD-UHFFFAOYSA-N OC(=O)C(=Cc1cccc(c1O)O)C
1140 0 HSFQBARECXAVPP-UHFFFAOYSA-N Cc1ccc(c(c1O)O)C=CC(=O)O
1141 0 LLMZGLGURUGRAT-UHFFFAOYSA-N COc1c(cccc1O)C=CC(=O)O
1142 0 SSZPLWKWPFPRLF-UHFFFAOYSA-N CCSCC1OC(C(C1O)O)O
1143 0 UVIMMQDAYSCJKA-UHFFFAOYSA-N OC(=O)C=CC1CC2=C(C=C1)OCO2
1144 0 LLMORUIIEBRGJH-UHFFFAOYSA-N OC(=O)C=CC1=CC2=C(CC1)OCO2
1145 0 ACJZUBOZZOWBII-UHFFFAOYSA-N OC(=O)C=CC1=CC2C(C=C1)OCO2
1146 0 UIYJGLLTSVRSBM-UHFFFAOYSA-N OC(=O)CCc1ccc2c(c1)OCO2
1147 0 KIWCYPHEZNDGBS-UHFFFAOYSA-N OC(=O)C(=Cc1ccc(c(c1)C)O)O
1148 0 MGRTWIWECHRHDA-UHFFFAOYSA-N Oc1ccc(c(c1)C)C=C(C(=O)O)O
1149 0 VVKZBPVFTSRVGZ-UHFFFAOYSA-N COc1ccc(cc1)C=C(C(=O)O)O
1150 0 QHFQXTANUUIMTG-UHFFFAOYSA-N Oc1ccc(cc1)C(=C(C(=O)O)O)C
1151 0 QCZFQWATVFWNJO-UHFFFAOYSA-N COC(=O)C(=Cc1ccc(cc1)O)O
1152 0 HUSAJBFJIABSAO-UHFFFAOYSA-N COC(=Cc1ccc(cc1)O)C(=O)O
1153 0 ZGRVYDNCRXOVQH-UHFFFAOYSA-N OS(=O)CC(C(=O)O)(C(O)O)N
1154 0 WXFDZBFNWUYMHF-UHFFFAOYSA-N COC1=CC2(CC=C1O)C=CC(=O)O2
1155 0 PCMHLXAYTIJSCV-UHFFFAOYSA-N O=C(C(=O)O)CCOc1ccccc1
1156 0 WSLKBSIXZCTCJG-UHFFFAOYSA-N O=C(C(=O)O)COCc1ccccc1
1157 0 ZCLIXCWETVENIV-UHFFFAOYSA-N OCC(C(=O)O)(CS(=O)(=O)O)N
1158 0 ZGQBKPYXJXMEMG-UHFFFAOYSA-N COC=Cc1cc2OCOc2cc1O
1159 0 AFHOYJUQGIFRDD-UHFFFAOYSA-N COC1=CCC2(C=C1O)OC(=O)C=C2
1160 0 QEBWHUMYPYHTOV-UHFFFAOYSA-N O=C1CCC2(O1)CCC12C=CC(=O)O1
1161 0 HKECNWXGOZPPLG-UHFFFAOYSA-N O=C(N(c1cnns1)C)Nc1ccccc1
1162 0 ZFODIMWFQJDACW-UHFFFAOYSA-N NC(=N)C1(CC1)C1=CC=C(Cl)C=C1
1163 0 OSKUPNSJCCTTLB-UHFFFAOYSA-N COC1=CC(C=CC(O)=O)=C(O)C=C1
1164 0 WBRWUZKQKYQPAM-UHFFFAOYSA-N COC1=CC=CC(O)=C1C=CC(O)=O
1165 0 GIQXLBILFSQJRG-UHFFFAOYSA-N O=C(N(c1ccccc1)C)Nc1cnns1
1166 0 MQSIKTJCAWZPRP-UHFFFAOYSA-N CCOC(=O)C(=O)C=CC1=CC=CO1
1167 0 AYGGXIICBGOISY-UHFFFAOYSA-N CCOC(=O)C=CC(=O)C1=CC=CO1
1168 0 PPPUYPNDVJPGOL-UHFFFAOYSA-N CCOC(=O)C(=O)C=CC1=COC=C1
1169 0 RPOZCTAHYSTBLD-UHFFFAOYSA-N O=C(Nc1ccccc1C)Nc1cnns1
1170 0 NUKBJRZXHSFACD-UHFFFAOYSA-N ClC1=NC=NC(COCC2=CC=CC=C2)=C1
1171 0 VPQCEUKQHPEXHP-UHFFFAOYSA-N O=C(Nc1cnns1)Nc1cccc(c1)C
1172 0 ULHNRIINZRNXJA-UHFFFAOYSA-N O=C(Nc1cnns1)Nc1ccc(cc1)C
1173 0 MOCXDOZCWMKGRG-UHFFFAOYSA-N CCOC(=O)C(F)(F)OC1=CC=C(F)C=C1
1174 0 LLFKKTOTNOKIGH-UHFFFAOYSA-N OC1=CC=C(C2(C1=CC=CC2O)O)O
1175 0 VJQKSFKWBFQEJS-UHFFFAOYSA-N OC1C=c2c(O)ccc(c2=CC1O)O
1176 0 DHOMHNXWWGFVMX-UHFFFAOYSA-N NS(=O)(=O)C1=NC2=NNN=C2C=C1
1177 0 JXPVEUYRAUIGPK-UHFFFAOYSA-N COC1=CC(Cl)=NC(=N1)C1=CC=C(C)C=C1
1178 0 XSAIWENVZRPYQI-UHFFFAOYSA-N OC1=Cc2c(C(C1)O)c(O)cc(c2)O
1179 0 IPTARUUTZWATJU-UHFFFAOYSA-N CSC1=NC(C)=C2N=CN(C)C2=N1
1180 0 WZJLDHAGRXKBKY-UHFFFAOYSA-N OC1C=C(O)c2c(C1)cc(cc2O)O
1181 0 KYAHGJONLXJHRX-UHFFFAOYSA-N OC1=CC2C=C(O)C=C(C2C(=C1)O)O
1182 0 BYYFEADAQZCIGM-UHFFFAOYSA-N OC(=O)C1CCOC2=CC=CC=C2O1
1183 0 FHJMCLSDUMVGBX-UHFFFAOYSA-N CCC(C)C(N(Cl)Cl)C(O)=O
1184 0 TUNMZSNZOAANRM-UHFFFAOYSA-N CSC(=O)Sc1ccccc1N
1185 0 HHDVSXSXVDBILC-UHFFFAOYSA-N CN(C)C1=CC=C(C=C(C#N)C(Cl)=O)C=C1
1186 0 LQDFCQGWEHQWQN-UHFFFAOYSA-N NC(=S)N=C(N)NC1=CC=CC=C1
1187 0 QKRNGBURTLCWBQ-UHFFFAOYSA-N NCCc1c[nH]c2c1cccc2Cl
1188 0 YZJVXNDWVYMZAA-UHFFFAOYSA-N FC(F)(F)COC(=O)OCC1=CC=CC=C1
1189 0 CHIQFEKFEXKAOA-UHFFFAOYSA-N COC(C(=O)C(=O)O)c1ccccc1
1190 0 XLSMGNNWSRNTIQ-UHFFFAOYSA-N COC(=O)C1=C(O)C=CC(=C1)C(C)=O
1191 0 NYQZYMLOGXSYOB-UHFFFAOYSA-N COC(=O)C(=O)C(c1ccccc1)O
1192 0 AZKLSRFFDFHMKP-UHFFFAOYSA-N COC(=O)C=COC1=CC=C(O)C=C1
1193 0 JGFDOPYZLUAZRK-UHFFFAOYSA-N OC(=O)C(=O)C(c1ccccc1C)O
1194 0 ZKXYCYATKLONAP-UHFFFAOYSA-N COP(N1C=CC=C1)N1C=CC=C1
1195 0 ZREPUWYMDZSTSC-UHFFFAOYSA-N CCOC(=S)SC1=CC=NC=C1
1196 0 HPGKXPBPFIZLMW-UHFFFAOYSA-N C1=NC=C2C1=NN1C3=CC=CC=C3N=C21
1197 0 RDEJUTRLBBPIPZ-UHFFFAOYSA-N C1=CN2C(=C1)N=C1C=C3C=NN=C3C=C21
1198 0 UOXXCQFAWJHSGE-UHFFFAOYSA-N CC1COC2=CC(=CC=C2O1)C(O)=O
1199 0 BGCLGSZRGMFETD-UHFFFAOYSA-N Cc1cccc(c1)C(C(=O)C(=O)O)O
1200 0 LILRCGVZIKWGQJ-UHFFFAOYSA-N ClC1=CC=C(C=C1)C1=NOC2=C1CNCC2
1201 0 BSDGKRRMKPVWSD-UHFFFAOYSA-N CCOC(=S)SC1=CN=CC=C1
1202 0 WXGZTCCHEZPQPS-UHFFFAOYSA-N OC(C(=O)C(=O)O)c1ccc(cc1)C
1203 0 OXYUCHWARHPPSJ-UHFFFAOYSA-N C=Cc1c(ccc(c1OC)O)C(=O)O
1204 0 GXGDXFRDPYBOEK-UHFFFAOYSA-N CC1=CC(C(O)=O)=C2OCCOC2=C1
1205 0 BVRNERFWPQRVJB-UHFFFAOYSA-N OC(=O)CC1=CC2=C(OCCO2)C=C1
1206 0 LZAVVXYESLVJMB-UHFFFAOYSA-N CC(C)N1C=CC2=CC(Cl)=NC=C12
1207 0 CDKLUBVUOSOJCA-UHFFFAOYSA-N OC12CC(=O)C(C2=CC=CC1O)C=O
1208 0 JYRBYTSTESKRFA-UHFFFAOYSA-N O=CCC(=O)c1ccc(cc1OC)O
1209 0 ANECUDXVENBPRU-UHFFFAOYSA-N NC1=C(C=C(C#N)C(F)=C1F)[N+]([O-])=O
1210 0 YWQUGOPHOBRANF-UHFFFAOYSA-N OC1OC=C2C(=CCOC2=O)C1C=C
1211 0 ZNMCVZJSQBXCDE-UHFFFAOYSA-N CC1=NC2=C(C=CC=C2NC(=O)CCl)C=C1
1212 0 NOQAMNANIGSRAX-UHFFFAOYSA-N COC(=O)C=CC1=CC(O)=CC(O)=C1
1213 0 JZMMQZDAEZUIKJ-UHFFFAOYSA-N OC1=CC2(O)C(O)C=CC=C2C=C1O
1214 0 LQFDKCKFNMFTGS-UHFFFAOYSA-N OC1C=c2cc(O)c(cc2=CC1O)O
1215 0 IDACJDBDHFFVPN-UHFFFAOYSA-N NC1=CC(COC2=CC=CC=N2)=C(Cl)C=C1
1216 0 XCAPJQSICQSUJP-UHFFFAOYSA-N NC1=CC(Cl)=C(OCC2=CC=CC=N2)C=C1
1217 0 DQQNHSLDGYGXNJ-UHFFFAOYSA-N COc1cc(C=CC=O)c(cc1O)O
1218 0 PSAWXVQQAQZSOK-UHFFFAOYSA-N COc1c(O)c(C=CC=O)ccc1O
1219 0 RUNCMSYOUQZVRA-UHFFFAOYSA-N CCOC1=NC(=CN=C1)C1=CC=CC=C1Cl
1220 0 KCBTYJZHQLTBSW-UHFFFAOYSA-N CCOC1=NC(=CN=C1)C1=CC=C(Cl)C=C1
1221 0 GWLHXBPKAJWYIY-UHFFFAOYSA-N NC1=CC(OCC2=CC=CC=C2)=NC(Cl)=C1
1222 0 RJCIHSLIRSUREQ-UHFFFAOYSA-N OCOc1cc(C=CC=O)ccc1O
1223 0 QGALQIRLGFCEFR-UHFFFAOYSA-N O=CC=C(c1ccc(c(c1)OC)O)O
1224 0 LQJYVUMJMSBXBG-UHFFFAOYSA-N O=CC(=Cc1ccc(c(c1)OC)O)O
1225 0 SGRXVFZFAHODSI-NSCUHMNNSA-N COC1=CC2(OC2C=C1O)/C=C/C=O
1226 0 HJWJEWJBEWMMGC-UHFFFAOYSA-N CC1=C(Cl)C=C(C=C1)C1=CC=C(O1)C(N)=N
1227 0 CIFAGCJYXLKFBM-UHFFFAOYSA-O CNC(CC[P+](=O)CO)C(O)=O
1228 0 HXOULTKIMDKZDW-UHFFFAOYSA-N O=CC=CC1=CC2C(C(=C1)OC)(O2)O
1229 0 BQVDHMHDORVDCN-UHFFFAOYSA-N FC(F)(F)C(=O)OC1CCC=CC1
1230 0 BKFGTNCBZPLGHN-UHFFFAOYSA-N COC12OC1C(=CC=C2O)C=CC=O
1231 0 QKDCELCDMWTBSW-UHFFFAOYSA-N CC(OC(=O)C=O)OC1=CC=CC=C1
1232 0 KMXZEXUYXUMHEQ-UHFFFAOYSA-N CC(=O)C1=CC=C(OCC(O)=O)C=C1
1233 0 PFJCQSQXKYHFSF-UHFFFAOYSA-N O=CC1OC1c1ccc(c(c1)OC)O
1234 0 MAKOKPOJWCZTQD-UHFFFAOYSA-N COC1=C2OCOC2=CC(CC=O)=C1
1235 0 YTCUYKLBVUWDPQ-UHFFFAOYSA-N CC(=O)NC1N=NC(=S)N1C1=CC=CC=C1
1236 0 NBXRGKNQFAKVDW-UHFFFAOYSA-N OC(=O)c1cc(=O)c(c([nH]1)C(=O)O)O
1237 0 JTCQHKLPDZBYKO-UHFFFAOYSA-N CC(=O)C1=C2OCCOC2=C(O)C=C1
1238 0 LQAPEHLFSFBSHT-UHFFFAOYSA-N C[N+](C)=CSC(=O)C1=CC=CC=C1
1239 0 RXPWZNPYOQKKFN-UHFFFAOYSA-N C[S+](C)CC1=CC=C(C[S+](C)C)S1
1240 0 BNLUVMLJJNTHSU-UHFFFAOYSA-N CCCSC1=NC=NC2=C1NC=N2
1241 0 MDLKHAVFIDFTBO-UHFFFAOYSA-N CCC(=O)OC1=CC=CC=C1C(O)=O
1242 0 HQPOZKHJMBWEGN-UHFFFAOYSA-N COC(C=CC1=CC=CO1)=CC(O)=O
1243 0 YNEVSVWXLNFQMQ-UHFFFAOYSA-N COC1=C(OC)C=C2C(=O)C(O)C2=C1
1244 0 OUTRVDITBJVZMJ-UHFFFAOYSA-N OCC(=O)CC1=CC=C2OCOC2=C1
1245 0 NDHISNMUYAMLPD-UHFFFAOYSA-N COC1=CC=C(OC(C)=O)C(=O)C=C1
1246 0 XRJUVKFVUBGLMG-UHFFFAOYSA-N S1C=CC2=C1C=CC1=C2C2=CC=CC=C2C=C1
1247 0 UKFNRPAEPZWYCG-UHFFFAOYSA-N N#CC(C=CC=CC=C(C#N)C#N)C#N
1248 0 OSUPKOPTTZGDHT-UHFFFAOYSA-N COC(N(C)[N+]([O-])=O)N(C)[N+]([O-])=O
1249 0 XUXFXVMZIJMUIO-UHFFFAOYSA-N OC(=O)C1=C2OCCCOC2=CC=C1
1250 0 RXHIWAAJRVSYDV-UHFFFAOYSA-N COC1=C(O)C=CC(=C1)C(=O)CC=O
1251 0 GAOLLAZIGCFQFX-UHFFFAOYSA-N CN(C)C1=C2C=CC(Cl)=NC2=C(C=O)C=C1
1252 0 MLPLZAMGYMIKDU-UHFFFAOYSA-N COC1=CC(=CC2=C1OCO2)C(C)=O
1253 0 XXTGTFZAFDFYSQ-UHFFFAOYSA-N CC1CC2=CC(C(O)=O)=C(O)C=C2O1
1254 0 HMYXNHOVRLWKII-UHFFFAOYSA-N CN1C(=O)C(N=NC(N)=S)C2=C1C=CC=C2
1255 0 PZIDPLPCKTWJOD-UHFFFAOYSA-N CCCOC(=O)NCC(Cl)Cl
1256 0 BVDPJWZETZTHDY-UHFFFAOYSA-N CN(C)C(=O)C(=CC1=CC=C(Cl)C=C1)C#N
1257 0 ADFVYWCDAKWKPH-UHFFFAOYSA-N CCOC(=O)C1=CC=C(C=C1)C(O)=O
1258 0 BFXGAKPCSVGKJI-UHFFFAOYSA-N CC1=CC=C(CN=NC(N)=S)N=C1
1259 0 XEBVLIGPNNLVIR-UHFFFAOYSA-N CC(=O)C1CC(=O)OC1c1ccco1
1260 0 WTCXEFRFVUGSIS-UHFFFAOYSA-N CC(C)N1C=NC2=C1NC=NC2=S
1261 0 UGSAVTSXHXRENH-UHFFFAOYSA-N OC(=O)C1=CC(C(O)=O)=C(N1)C(O)=O
1262 0 UIHVAXRVVJJTHU-UHFFFAOYSA-N OC(=O)CN(CCCl)CCCl
1263 0 UQRZMVLNVQEHFI-UHFFFAOYSA-N CCOC(=O)CCCS(C)(=O)=O
1264 0 JJUWMZRVHKAZTR-UHFFFAOYSA-N CC1=NOC(C=CC2=CC=CC=C2Cl)=C1N
1265 0 GVKNAPAXGKQWTC-UHFFFAOYSA-N CC1=NOC(C=CC2=CC=C(Cl)C=C2)=C1N
1266 0 OBCUSTCTKLTMBX-UHFFFAOYSA-N CC(=O)OC(C(O)=O)C1=CC=CC=C1
1267 0 OQDMOHRZTMPTKT-UHFFFAOYSA-N CCN1C=NC2=C1N=CN=C2SC
1268 0 FECSNJZNSHCPAP-UHFFFAOYSA-N CC(Cl)C1CCC(Cl)C1(C)C
1269 0 CGKDHJPGFCSXQP-UHFFFAOYSA-N CC(=O)NC1=CC2=C(Cl)C=C(C)N=C2C=C1
1270 0 QWLIHEBDXGUKQO-UHFFFAOYSA-O NC(CC1=CC=C(O)C(O)=C1)[P+](O)=O
1271 0 JDDJJFBCPKHYNT-UHFFFAOYSA-N COC1=CC(=O)OC(C1)C1=CC=CO1
1272 0 VBWPVXSBEVLJLM-UHFFFAOYSA-N NC(=O)N=[N+]([O-])C1=CC(Cl)=CC=C1
1273 0 GEYCQLIOGQPPFM-UHFFFAOYSA-N CC(=O)C1=CC(C(C)=O)=C(O)C=C1O
1274 0 AONRSNZGOMBWPX-UHFFFAOYSA-N CC(=O)C1=C(O)C(C(C)=O)=C(O)C=C1
1275 0 DMJNONNIEFCAML-UHFFFAOYSA-N CCCSC1=NC=NC2=C1C=NN2
1276 0 ZYDCENGYZQQPSK-UHFFFAOYSA-N OC(=O)CCC1=C2OCOC2=CC=C1
1277 0 QKDLXQWEBIYZSS-UHFFFAOYSA-N OC(=O)CCC(=O)C1=CC=C(O)C=C1
1278 0 AKGDLPUHBUOUNH-UHFFFAOYSA-N CC(C)=CC(=O)CC(=O)C(F)(F)F
1279 0 YDFLGIXUFCIELL-UHFFFAOYSA-N FC(F)(F)C(=O)C1CCCCC1=O
1280 0 WYAKNOROQVZSDA-UHFFFAOYSA-N S1C=CC2=C1C=CC1=C2C=CC2=CC=CC=C12
1281 0 KCRUQGYATNXWIJ-UHFFFAOYSA-N NNC(=O)C(C#N)C(=S)NC1=CC=CC=C1
1282 0 XISIEQIDFFXZCP-UHFFFAOYSA-N OC(=O)CCC(=O)OC1=CC=CC=C1
1283 0 VDZJGFDUSYCVJA-UHFFFAOYSA-N CC(=O)C1=CC(OCC(O)=O)=CC=C1
1284 0 QOOSFVFWJXNCTP-UHFFFAOYSA-N S1C=CC2=CC3=CC4=CC=CC=C4C=C3C=C12
1285 0 XRERBLZFZMBKRU-UHFFFAOYSA-N COC1=CC=CC(C=O)=C1OC(C)=O
1286 0 RQAZEXCQPQDPRT-UHFFFAOYSA-N C[Si](C)(C)C#CSC(=O)C1=CC=CC=C1
1287 0 KGOFTIUHQZDGGE-UHFFFAOYSA-N CN(C)C1=NC=NC=C1SCC#N
1288 0 PAYSBLPSJQBEJR-UHFFFAOYSA-N S1C=CC2=C1C=CC1=CC3=CC=CC=C3C=C21
1289 0 NMWGLCVKRMOELQ-UHFFFAOYSA-N S1C=CC2=C1C1=CC3=CC=CC=C3C=C1C=C2
1290 0 YRLIIXCIJVXYTL-UHFFFAOYSA-N CCOC1(CS(=O)(=O)C1)OCC
1291 0 DTFKTPJZELVNIF-UHFFFAOYSA-N CCCCC(=C)P(Cl)(=O)CC
1292 0 ZGRVQZLCWAVMNB-UHFFFAOYSA-N C[N+]1=CC=CC2=C1C=C(C=C2[N+]([O-])=O)[N+]([O-])=O
1293 0 FUFXKHSSVJCLQB-UHFFFAOYSA-N CCCC[Se]C(C)(C)C
1294 0 UNLOVTKVVHNHED-UHFFFAOYSA-N CC1=CC2=C(C=C1C)N=C(CCl)N2
1295 0 RBRZHQLWTDIFSE-UHFFFAOYSA-N OC(=O)CCC(=O)C1=CC(O)=CC=C1
1296 0 AJNKRQSECUQOPV-UHFFFAOYSA-N COC1=CC(C=O)=C(OC(C)=O)C=C1
1297 0 WOANOAGQWVVXQR-UHFFFAOYSA-N CCOC(=O)C1=CC(C=O)=C(O)C=C1
1298 0 MNPYETDBTVUTDQ-UHFFFAOYSA-N CCC(=O)OC1=CC=C(C=C1)C(O)=O
1299 0 NUMBMDPGVDUGTR-UHFFFAOYSA-N CC(C(CCl)=CCl)C(C)(C)C
1300 0 GUENZKCOKFMXOO-UHFFFAOYSA-N COC(=O)OC1=CC=CC=CCC1=O
1301 0 JTJCKXNWSOHJCR-UHFFFAOYSA-N CCCSC1=NC=CC2=NNN=C12
1302 0 ULDKJANEMUWLHC-UHFFFAOYSA-N CCOC(=O)C1OC2=CC=CC=C2O1
1303 0 OHAQFCWMSQFYQY-UHFFFAOYSA-N CC1=CC2=C(C=C1)N=C(C#N)C(=N2)C#N
1304 0 OBSOLCHVBPKLLC-UHFFFAOYSA-N CC(=O)OOC(=O)C1=CC=C(C)C=C1
1305 0 XBGZZDHALNZOLW-UHFFFAOYSA-N NCCC1=CNC2=C1C(Cl)=CC=C2
1306 0 SMMIPPXLXJYXGL-UHFFFAOYSA-N CC(C)C(Br)C=[N+]1CCOCC1
1307 0 QJSBDHNFEOLVCI-UHFFFAOYSA-N CCC1OC(=O)C2=C(O)C=CC(O)=C12
1308 0 QFUWGGCXUFNDLA-UHFFFAOYSA-N OC1COC(=O)C1OC1=CC=CC=C1
1309 0 ABKHUUJYQMAZRZ-UHFFFAOYSA-N CCOC1=C(OC=O)C=CC(C=O)=C1
1310 0 UKZMLWHOVADUEG-UHFFFAOYSA-N CNC1=CN=C(NC(=O)C2=CC=NC=C2)S1
1311 0 MNWRAQBEFAWHLP-UHFFFAOYSA-N CNC1=CN=C(NC(=O)C2=CN=CC=C2)S1
1312 0 QRWSIQRDMDGEEO-UHFFFAOYSA-N CNC1=CN=C(NC(=O)C2=CC=CC=N2)S1
1313 0 GCRJLCRIYWGVRQ-UHFFFAOYSA-N CC(=O)COC1=CC=C(C=C1)C(O)=O
1314 0 OEBGRKPWVZYNKN-UHFFFAOYSA-N C#CC(C#CC#N)=C(C#CC#N)C#CC#N
1315 0 IBLWXWNVAFCXCW-UHFFFAOYSA-N OC(=O)C1=C(C(O)=O)C(=CN1)C(O)=O
1316 0 QGOORCKDATVXJQ-UHFFFAOYSA-N CS(=O)(=O)C1=NN2N=NN=C2C=C1
1317 0 WBNMLRBTZYYUJB-UHFFFAOYSA-N CC(C)C(O)C1CCOS1(=O)=O
1318 0 VBFWXDZLUPVMIO-UHFFFAOYSA-N NC1=CC=CC=C1OC1=C(N)C=C(Cl)C=C1
1319 0 SQKPHXQLRCSXLM-UHFFFAOYSA-N COC(=O)C=COC1=CC=CC(O)=C1
1320 0 VNGOYPQMJFJDLV-UHFFFAOYSA-N COC(=O)C1=CC(=CC=C1)C(=O)OC
1321 0 XEBVLIGPNNLVIR-UHFFFAOYSA-N CC(=O)C1CC(=O)OC1c1ccco1
1322 0 HGZNIXAZZPJABB-UHFFFAOYSA-N CC1=CC2=CC(Cl)=C(CN)C=C2N1
1323 0 BCQUWJXVBOGPCJ-UHFFFAOYSA-N COC(=O)N(CCCl)CCCl
1324 0 SYWVJRSBQCVFHO-UHFFFAOYSA-N COC1=C(OC)C=C(C=O)C(C=O)=C1
1325 0 UGISCYWZMNGZNT-UHFFFAOYSA-N COC1=CC2(CCC(=O)O2)C=CC1=O
1326 0 NCBJPMUVPYNQGI-UHFFFAOYSA-N OC(=O)CCCCCN(Cl)Cl
1327 0 HSVYJXNGLITLFC-UHFFFAOYSA-N COC(=O)C1=C(CC#N)NC(Cl)=N1
1328 0 GAFJAHXSMPRMJQ-UHFFFAOYSA-N CC(C)C1=NC2=C(N1)C=C(Cl)C=C2
1329 0 VOTJKUYGGHHMQP-UHFFFAOYSA-N CC1CC(C(=O)C2=COC=C2)C(=O)O1
1330 0 BSTKTZDZFWWUER-UHFFFAOYSA-N OC(C1CCCCC1)S(O)(=O)=O
1331 0 COFAOIWBTJSSPD-UHFFFAOYSA-N OC(CC(=O)C1=CC=CC=C1)C(O)=O
1332 0 IUQUVNKVWSWQIM-UHFFFAOYSA-N CN(C)NC(=O)N(CCCl)N=O
1333 0 AKOGNYJNGMLDOA-UHFFFAOYSA-N CC(=O)OC1=CC=C(OC(C)=O)C=C1
1334 0 OMORBSHREBRXKO-UHFFFAOYSA-N CCOC(=O)OC1=CC=CC(C=O)=C1
1335 0 STOUHHBZBQBYHH-UHFFFAOYSA-N CC(=O)OC1=CC(OC(C)=O)=CC=C1
1336 0 ZFEJSMPGTOXUOK-UHFFFAOYSA-N CC1=C(C)C(=O)C2=C(OCCO2)C1=O
1337 0 WQWNVPGJVKVZDH-UHFFFAOYSA-N CCOC1=CC(C=O)=CC(C=O)=C1O
1338 0 OIQBPASRUVCUAN-UHFFFAOYSA-N CC(OC1=CC=C(C=O)C=C1)C(O)=O
1339 0 MNANQFINLWEMEJ-UHFFFAOYSA-N O=C(CCC(=O)OCC#C)OCC#C
1340 0 DUPDJONYRNIZRW-UHFFFAOYSA-N CC1=[N+](CCO)C2=CC=CC=C2S1
1341 0 YAHLIKGCOJJVJE-UHFFFAOYSA-N CCSCC1=NC=NC2=NC=NC12
1342 0 WOUUWYXDNDKIGX-UHFFFAOYSA-N CCN1C(C)=NC2=CC(Cl)=CC=C12
1343 0 QBEXKAYEWVNSHI-UHFFFAOYSA-N CCCC1(C)C(C)(C)C1(Cl)Cl
1344 0 UZKKDEAYCFAVIV-UHFFFAOYSA-N C=CCOC(=O)C#CC(=O)OCC=C
1345 0 FKUZLXFBRZGUQP-UHFFFAOYSA-N CCCCC1C(CC)C1(Cl)Cl
1346 0 MBXBXUOEYXJICR-UHFFFAOYSA-N CCCCCC1(C)CC1(Cl)Cl
1347 0 HRIHIVUMLMAKQL-UHFFFAOYSA-N CCOC(=O)CCS(=O)OCC
1348 0 IWQBULDDQSARRE-UHFFFAOYSA-N OC1CC(O)C2=C(C=CC=C2O)C1=O
1349 0 AIBADANELMLFSJ-UHFFFAOYSA-N CC(C)CC1C(C)(C)C1(Cl)Cl
1350 0 FVQKQPVVCKOWLM-UHFFFAOYSA-N NCCC1=CNC2=C1C=C(Cl)C=C2
1351 0 NMNOERWGRHTHSQ-UHFFFAOYSA-N CC(=O)OCC1=CC(=O)C(C)=CC1=O
1352 0 LWXUSVIZJFTNRN-UHFFFAOYSA-N COC12OOC1(C)OC1=CC=CC=C21
1353 0 ZDCAKKLRZDIXSV-UHFFFAOYSA-N CCCCCCC1CC1(Cl)Cl
1354 0 GWQQDXPAGHRSLY-UHFFFAOYSA-N CC(N=NC(S)=N)C1=CC=CN=C1
1355 0 DVHFWKCHUQZGSF-UHFFFAOYSA-N OC(=O)C1=CC(=C(O)C=C1O)N(=O)=O
1356 0 FZEAPWWARQEGQZ-UHFFFAOYSA-N CC(C)C1C(C(C)C)C1(Cl)Cl
1357 0 NIJBXYUWZDYDCT-UHFFFAOYSA-N O=C1OC(=O)C2C1C1CCC2C2OC12
1358 0 LFKAUQAAELSUAM-UHFFFAOYSA-N CC(C)(C)C1C(C)(C)C1(Cl)Cl
1359 0 QCHBYGOKEGHDGS-UHFFFAOYSA-N CCC(CC)C1(C)CC1(Cl)Cl
1360 0 UWSLRLXBDMTSFR-UHFFFAOYSA-N CN(C)C(C#N)C1=CC=C(Cl)C=C1
1361 0 FBEHXFQFBLYAOC-UHFFFAOYSA-N CN=C(O)NNC(O)=NCCCl
1362 0 KEYHDMNGLWYBMJ-UHFFFAOYSA-N COC1=CC(=CC(OC)=C1)C(=O)C=O
1363 0 HVDXWEZIEYUOMI-UHFFFAOYSA-N S1C=CC2=C1C1=C(C=C2)C=CC2=CC=CC=C12
1364 0 YTVAJTNJIBCXMX-UHFFFAOYSA-N CCC(CC)C1C(C)C1(Cl)Cl
1365 0 UPEJNVPFFQIBSS-UHFFFAOYSA-N CCCCCC1C(C)C1(Cl)Cl
1366 0 PUDWJHJHVOOWEE-UHFFFAOYSA-N S1C=CC2=C1C=C1C=CC3=CC=CC=C3C1=C2
1367 0 QRAPKMOTXWJWOZ-UHFFFAOYSA-N OCC1COC2=CC=CC=C2C(=O)O1
1368 0 QSBPOCJPVNFEFU-UHFFFAOYSA-N NC1=C(SCC2=CC=CC=C2)N=NC(O)=N1
1369 0 OGOOBRWCZLKZSV-UHFFFAOYSA-N S1C=CC2=C1C1=CC=CC=C1C1=CC=CC=C21
1370 0 PBAFFKDGFHOMBF-UHFFFAOYSA-N CC(=O)OCC1=CC=CC=C1C(O)=O
1371 0 QVHJKRQXHIMCTL-UHFFFAOYSA-N COC(=O)C1=CC(OC(C)=O)=CC=C1
1372 0 UIHVAXRVVJJTHU-UHFFFAOYSA-N OC(=O)CN(CCCl)CCCl
1373 0 BSBVVLYNTXIZSP-UHFFFAOYSA-N COC1=CC=C(COC(=O)C(F)(F)F)C=C1
1374 0 QPEWXCPZBIEGIP-UHFFFAOYSA-N NC1=CN=C(OCC2=CC=C(Cl)C=C2)C=C1
1375 0 VKRLFWZYZOPSHP-UHFFFAOYSA-N C1COC(O1)C1=CC2=C(OCO2)C=C1
1376 0 SDGOMJUKDHSPPU-UHFFFAOYSA-N CC1(O)CC2=C(C(O)=CC=C2)C(=O)O1
1377 0 WCTJRKVPYCQVQM-UHFFFAOYSA-N CC(=O)OC1=CC=C(CC(O)=O)C=C1
1378 0 LFASSSGQIDKFOU-UHFFFAOYSA-N NCCC1=CNC2=C1C=CC(Cl)=C2
1379 0 MUMUKRNKRCYTQB-UHFFFAOYSA-N CC1=NN=C(NC(=O)C2=CC=C(N)C=C2)S1
1380 0 WKKNTWOZLCCKIR-UHFFFAOYSA-N CC1CC2=C(C(=O)O1)C(=O)C=C(C)O2
1381 0 IOHAMVOYZGHDOF-UHFFFAOYSA-N ClC1=CC=C(C=C1)C1N2CCCN12
1382 0 DQVWXLRNCXQVKH-UHFFFAOYSA-N CC(=O)OC(=O)C(O)C1=CC=CC=C1
1383 0 FIFJDKRFLKCTPZ-UHFFFAOYSA-N NN=C(S)N=NCC1=CC=CC=C1
1384 0 FVQKQPVVCKOWLM-UHFFFAOYSA-N NCCC1=CNC2=C1C=C(Cl)C=C2
1385 0 MCPICTRPQGUUJE-UHFFFAOYSA-N COC1=CC(C=O)=CC2=C1OCCO2
1386 0 FVQKQPVVCKOWLM-UHFFFAOYSA-N NCCC1=CNC2=C1C=C(Cl)C=C2
1387 0 BDXWTIVCFJPDDL-UHFFFAOYSA-N NC1=NC(=C(C#N)C#N)C2=CC=CC=C12
1388 0 LXQJNUVFRZIYBH-UHFFFAOYSA-N COC1=CC2=C(C(=O)CO2)C(OC)=C1
1389 0 XEOWEKPMJACSSM-UHFFFAOYSA-N OC(C1CO1)C1=CC2=C(OCO2)C=C1
1390 0 OTRJLHGHUSIRSP-UHFFFAOYSA-N N#CC1(C#N)C2CC(C=C2)C1(C#N)C#N
1391 0 VNGOYPQMJFJDLV-UHFFFAOYSA-N COC(=O)C1=CC(=CC=C1)C(=O)OC
1392 0 COFAOIWBTJSSPD-UHFFFAOYSA-N OC(CC(=O)C1=CC=CC=C1)C(O)=O
1393 0 MTFLVFOGHZHNPU-UHFFFAOYSA-N NC(=O)OC1COC2C(COC12)O[N+]([O-])=O
1394 0 OWKKPGWYPKWENH-UHFFFAOYSA-N CN=C(S)N=NCC1=CC=CC=N1
1395 0 KCALXSSZRDBSIF-UHFFFAOYSA-N CC1=CC=CC(CN=NC(S)=N)=N1
1396 0 VAGTZEFOLGPNIR-UHFFFAOYSA-N CSC(=O)N1CCN(CC1)C(=O)SC
1397 0 YSIIHTHHMPYKFP-UHFFFAOYSA-N COC1=CC(C=O)=C(OC)C=C1C=O
1398 0 RTWVXIIKUFSDJB-ZETCQYMHSA-N C1[C@@H](CC(=O)C2=C(C=C(C=C21)O)O)O
1399 0 KSEBMYQBYZTDHS-HWKANZROSA-N COC1=C(C=CC(=C1)/C=C/C(=O)O)O
1400 0 PEBMREZULUGGAP-UHFFFAOYSA-N CC1=C(O)C2=C(CSSC2)C=N1
1401 0 GGKZQSNCAIFSGT-UHFFFAOYSA-N CC12OC(C)(C=C1)C1C2C(=O)OC1=O
1402 0 DHLPMLVSBRRUGA-RXMQYKEDSA-N C[C@@H]1CC2=CC(=CC(=C2C(=O)O1)O)O
1403 0 XCPHMZDSAZSTRR-UHFFFAOYSA-N OC(CC1CCCC1)S(O)(=O)=O
1404 0 BTLWCWRYAWSLNK-UHFFFAOYSA-N CSC1=NN2C(=N1)N=C(C)C=C2C
1405 0 CQLQBEQLDPCGHF-UHFFFAOYSA-N CC1=C(C)C2=C(NN)N=CN=C2S1
1406 0 CYXPOLJZVSSCOT-UHFFFAOYSA-N CC1OC=C2C(=O)OCCC2=C1C=O
1407 0 KBBSSMZKVMEGDK-UHFFFAOYSA-N CC1(CC(O)=O)OC2=CC=CC=C2O1
1408 0 KICYRZIVKKYRFS-UHFFFAOYSA-N OC1=CC(O)=C(C(O)=C1)C1=CC(O)=CC(O)=C1
1409 0 WFSRZTXJXDKZLC-UHFFFAOYSA-N CC(=O)NC1=CC2=C(C=C1)C(C)=CC(Cl)=N2
1410 0 QBGSYEUMUSQXPP-UHFFFAOYSA-N CC1=C(O)C(C=O)=C(C=O)C(O)=C1C
1411 0 NMPVNCCANBILIA-UHFFFAOYSA-N CCSCC(O)C(O)C(O)C=O
1412 0 DBQWEEGQUDRLDF-UHFFFAOYSA-N COC1=CC=C(C=C1)N=NC(C#N)C(N)=S
1413 0 PWIAKUGDTDBTRX-UHFFFAOYSA-N CC1=NN=C(NC(=O)NC2=CC=CC=C2)S1
1414 0 FYSWUOGCANSBCW-UHFFFAOYSA-N S1C=CC2=C1C1=C(C=C2)C2=CC=CC=C2C=C1
