# Supplementary material for: Ion mobility collision cross-section atlas for known and unknown metabolite annotation in untargeted metabolomics
Source: Nat Commun. 2020 Aug 28;11:4334. doi: 10.1038/s41467-020-18171-8 (PMC7455731; doi:10.1038/s41467-020-18171-8)
Supplement: Supplementary file 8 — Supplementary Data 5 [file 41467_2020_18171_MOESM8_ESM.zip › 01_positive_mode/L0689/cfmid_pred_spec.msp]

Name: +ve in-silico MS/MS by CFM-ID for IWEIJEPIYMAGTH-UHFFFAOYSA-N
ID: IWEIJEPIYMAGTH-UHFFFAOYSA-N
Comment: Energy0
Num peaks: 6
271.0600999 1.428021795
283.0600999 2.872618055
375.0863146 1.629306591
535.1023586 25.90706466
537.0816232 1.443055767
553.1129233 54.36714902

Name: +ve in-silico MS/MS by CFM-ID for IWEIJEPIYMAGTH-UHFFFAOYSA-N
ID: IWEIJEPIYMAGTH-UHFFFAOYSA-N
Comment: Energy1
Num peaks: 19
95.04914126 1.404819252
227.0338851 0.8981716773
281.0444498 0.7457927315
283.0600999 10.71279941
293.0444498 1.236871378
375.0863146 2.221138135
417.0604938 0.6854624094
459.0710585 2.6130452
485.0867085 0.9679284037
495.0710585 0.7074451437
507.107444 0.8404384846
509.0867085 3.141492746
511.1023586 2.433925458
523.1023586 1.337470376
525.0816232 0.8628856683
525.1180087 6.673844158
535.1023586 22.46384751
537.0816232 1.72371236
553.1129233 18.62045366

Name: +ve in-silico MS/MS by CFM-ID for IWEIJEPIYMAGTH-UHFFFAOYSA-N
ID: IWEIJEPIYMAGTH-UHFFFAOYSA-N
Comment: Energy2
Num peaks: 31
63.02292652 1.661069813
69.0334912 0.9510669925
77.00219107 3.51988612
105.0334912 1.422942507
117.0334912 1.57485933
119.0491413 1.07198558
121.0284058 1.238405813
137.0233204 2.168349814
153.0182351 1.930894922
227.0338851 0.9119944045
265.0495352 1.274576075
281.0444498 1.349996368
293.0444498 1.279065832
329.0444498 1.430067271
331.0600999 1.178293383
345.0757499 1.339497049
375.0863146 1.111309098
399.0863146 1.166993139
401.1019647 0.9844030475
407.0761439 1.619217203
417.0604938 2.255302674
481.0917939 1.879366717
489.0604938 4.457064494
491.0761439 3.879072429
507.107444 4.611378948
509.0867085 3.634659163
511.1023586 1.763807389
525.1180087 1.723916911
527.0972732 0.9880153514
535.1023586 4.106912645
537.0816232 2.379866913

Name: +ve in-silico MS/MS by CFM-ID for OXUUJYOSVPMNKP-ZANJDRPYSA-N
ID: OXUUJYOSVPMNKP-ZANJDRPYSA-N
Comment: Energy0
Num peaks: 16
102.0549549 1.233183764
130.0498695 3.655650713
148.0604342 2.06931521
216.9508746 13.8928417
303.1186774 1.270718942
317.050923 0.9114058502
345.0458376 0.932328345
346.0298532 1.104059528
363.0564023 3.420764242
389.0356669 1.252976926
444.077866 1.414081381
472.0727806 6.091085681
490.0833453 7.680545044
500.0676953 5.890064056
518.0782599 23.23356254
536.0888246 6.535418785

Name: +ve in-silico MS/MS by CFM-ID for OXUUJYOSVPMNKP-ZANJDRPYSA-N
ID: OXUUJYOSVPMNKP-ZANJDRPYSA-N
Comment: Energy1
Num peaks: 29
85.02840582 1.258769412
100.0393049 2.29191787
102.0549549 3.68438205
113.0233204 0.8796149164
128.0342195 0.9132099711
130.0498695 3.22787311
130.086255 0.9481124393
131.0338851 1.238528651
148.0604342 2.875559562
173.0556832 0.9920396698
174.0396988 1.676105375
191.0662479 1.304042873
216.9508746 20.11464626
257.1131981 3.821723829
285.1081127 2.186857016
300.0243739 1.158728638
303.1186774 1.290137875
315.0352729 1.920065434
317.050923 2.409330479
345.0458376 1.08925851
346.0298532 1.089445971
363.0564023 3.438502181
389.0356669 1.822583677
406.062216 1.48905333
444.077866 3.556208525
472.0727806 3.967501769
490.0833453 5.16738817
500.0676953 1.363586361
518.0782599 3.237770189

Name: +ve in-silico MS/MS by CFM-ID for OXUUJYOSVPMNKP-ZANJDRPYSA-N
ID: OXUUJYOSVPMNKP-ZANJDRPYSA-N
Comment: Energy2
Num peaks: 31
59.01275576 0.9094000345
65.03857658 0.9679878942
68.99710569 0.5924562793
71.01275576 0.5842011264
73.02840582 0.5510145107
74.02365479 1.32374825
75.02292652 2.592007682
85.02840582 1.117113641
88.03930485 2.03487537
100.0393049 5.451473403
102.0549549 6.429473221
116.070605 0.8893693478
128.0342195 1.255991551
130.0498695 1.702758538
130.086255 2.924910764
143.0451185 1.70219198
148.0604342 1.124730754
188.9195745 1.361781759
190.9352245 1.411091939
200.9195745 0.685320986
216.9508746 30.34580968
231.9617736 0.5655135457
257.1131981 2.190286005
300.0243739 0.5690584649
315.0352729 3.070536452
317.050923 2.253626659
345.0458376 0.514416526
358.0410866 0.6398069118
363.0564023 0.9273269258
444.077866 1.661496079
472.0727806 0.9311874054

Name: +ve in-silico MS/MS by CFM-ID for BPGLEKWVMGGLRJ-UHFFFAOYSA-N
ID: BPGLEKWVMGGLRJ-UHFFFAOYSA-N
Comment: Energy0
Num peaks: 6
107.0491413 1.594584368
283.0600999 4.625943298
521.0867085 3.292071919
523.1023586 1.267093272
535.1023586 23.22721501
553.1129233 49.10188015

Name: +ve in-silico MS/MS by CFM-ID for BPGLEKWVMGGLRJ-UHFFFAOYSA-N
ID: BPGLEKWVMGGLRJ-UHFFFAOYSA-N
Comment: Energy1
Num peaks: 19
95.04914126 1.508880767
107.0491413 3.191023392
109.0647913 1.428498867
271.0600999 0.9373984584
283.0600999 3.829972772
417.0604938 0.8586612198
445.0554084 2.646239057
459.0710585 2.402048148
495.0710585 0.9491885476
509.0867085 1.884925246
511.1023586 2.145294656
517.0917939 2.838260138
521.0867085 4.089251721
523.1023586 3.731556723
525.0816232 0.8499451967
525.1180087 7.473891929
535.1023586 19.79999992
537.0816232 1.498846277
553.1129233 18.19265358

Name: +ve in-silico MS/MS by CFM-ID for BPGLEKWVMGGLRJ-UHFFFAOYSA-N
ID: BPGLEKWVMGGLRJ-UHFFFAOYSA-N
Comment: Energy2
Num peaks: 31
63.02292652 4.31322795
77.00219107 2.814450184
77.03857658 1.292009709
105.0334912 2.232348946
107.0491413 3.412754916
119.0491413 1.241479849
121.0284058 0.9498429956
135.0440559 1.317818951
271.0600999 0.8952106557
281.0444498 1.450539435
389.0655792 1.088966709
393.0604938 1.056078142
405.0604938 2.022991958
407.0761439 1.056078142
417.0604938 2.089432332
421.0554084 1.380962198
435.0710585 1.380962198
445.0554084 0.9283794429
457.0554084 0.903793622
491.0761439 0.8920784485
493.0917939 1.708997201
497.0867085 0.8637893446
507.0710585 1.158987883
507.107444 0.9364805363
511.1023586 1.711421618
517.0917939 5.844206169
521.0867085 1.847515528
523.1023586 3.440174956
525.1180087 3.696431452
535.1023586 5.093739128
537.0816232 2.650308105

Name: +ve in-silico MS/MS by CFM-ID for OIFVLHZEBAXHPM-UHFFFAOYSA-N
ID: OIFVLHZEBAXHPM-UHFFFAOYSA-N
Comment: Energy0
Num peaks: 6
283.0600999 4.59168744
517.0917939 2.41086388
521.0867085 3.40458387
525.1180087 1.48142326
535.1023586 21.66593557
553.1129233 49.49809608

Name: +ve in-silico MS/MS by CFM-ID for OIFVLHZEBAXHPM-UHFFFAOYSA-N
ID: OIFVLHZEBAXHPM-UHFFFAOYSA-N
Comment: Energy1
Num peaks: 27
95.04914126 1.237549904
227.0338851 1.703097065
229.0495352 1.024653586
231.0651853 1.121675499
271.0600999 1.57712243
283.0600999 1.3349686
295.0600999 1.162081928
297.0757499 0.7947228905
307.0600999 1.287458215
323.0550145 0.7410685386
373.0706646 0.8680274135
375.0863146 1.537330755
459.0710585 1.783256703
495.0710585 1.061424927
499.1023586 0.9690339813
505.0917939 0.9965410396
507.0710585 0.6692367813
507.107444 1.46543969
509.0867085 2.741871395
511.1023586 2.457338821
517.0917939 3.610749706
521.0867085 4.118936568
523.1023586 5.156227408
525.1180087 8.545146238
535.1023586 15.28307347
537.0816232 1.494541966
553.1129233 15.33004658

Name: +ve in-silico MS/MS by CFM-ID for OIFVLHZEBAXHPM-UHFFFAOYSA-N
ID: OIFVLHZEBAXHPM-UHFFFAOYSA-N
Comment: Energy2
Num peaks: 31
57.0334912 1.07345346
77.00219107 2.465174806
77.03857658 1.244126853
105.0334912 2.604772089
119.0491413 1.161083778
121.0284058 0.914087976
229.0495352 0.9536490564
281.0444498 2.288808359
295.0600999 1.274131097
307.0600999 1.172922215
345.0757499 2.625425712
347.0914 1.532982023
357.0757499 1.649121721
369.0757499 1.61363652
373.0706646 0.9090091542
389.0655792 1.048235958
407.0761439 1.016201653
431.0761439 0.8993844293
435.0710585 1.328818401
441.0604938 0.9553685802
493.0917939 2.17948992
505.0917939 1.002953409
507.107444 4.849368853
509.0867085 2.461390746
511.1023586 2.542783753
517.0917939 3.988493993
521.0867085 1.84101415
523.1023586 2.900320097
525.1180087 2.524959959
535.1023586 3.5495589
537.0816232 1.796348779

Name: +ve in-silico MS/MS by CFM-ID for KRVFDTUQXBBXQN-UHFFFAOYSA-N
ID: KRVFDTUQXBBXQN-UHFFFAOYSA-N
Comment: Energy0
Num peaks: 6
283.0600999 4.74711423
517.0917939 2.702732338
521.0867085 3.540268347
525.1180087 1.901183672
535.1023586 21.86369645
553.1129233 50.53052478

Name: +ve in-silico MS/MS by CFM-ID for KRVFDTUQXBBXQN-UHFFFAOYSA-N
ID: KRVFDTUQXBBXQN-UHFFFAOYSA-N
Comment: Energy1
Num peaks: 16
95.04914126 1.400847761
283.0600999 3.738850556
417.0604938 1.063472535
441.0604938 1.181755161
459.0710585 4.251553079
495.0710585 1.049055939
507.0710585 1.276744618
509.0867085 2.747001745
511.1023586 3.190154639
517.0917939 5.303795695
521.0867085 4.411580144
523.1023586 4.759382843
525.1180087 8.671824699
535.1023586 17.64566869
537.0816232 1.354309146
553.1129233 18.54039446

Name: +ve in-silico MS/MS by CFM-ID for KRVFDTUQXBBXQN-UHFFFAOYSA-N
ID: KRVFDTUQXBBXQN-UHFFFAOYSA-N
Comment: Energy2
Num peaks: 31
57.0334912 1.229255566
63.02292652 3.522433929
77.00219107 2.242157519
77.03857658 1.423695084
105.0334912 4.449327794
121.0284058 1.048394472
147.0440559 1.018769237
271.0600999 0.9884203882
389.0655792 2.402261325
391.0812292 1.799143958
407.0761439 2.332074939
417.0604938 1.111970096
431.0397584 1.309522639
431.0761439 2.775293827
433.0554084 1.043041874
435.0710585 3.049497195
441.0604938 2.625878182
457.0554084 1.995794034
459.0710585 1.546178482
493.0917939 2.376543615
505.0917939 1.448665572
507.0710585 1.82306732
507.107444 1.9909803
509.0867085 0.9995533048
511.1023586 1.897413652
517.0917939 8.880969771
521.0867085 2.186106775
523.1023586 4.95129343
525.1180087 3.263818957
535.1023586 4.258629393
537.0816232 2.957219445

Name: +ve in-silico MS/MS by CFM-ID for RBTRUVNXLDXHBJ-UHFFFAOYSA-N
ID: RBTRUVNXLDXHBJ-UHFFFAOYSA-N
Comment: Energy0
Num peaks: 6
107.0491413 1.590023416
283.0600999 4.546558601
375.0863146 1.497149881
521.0867085 3.199094686
535.1023586 23.25424134
553.1129233 49.19675743

Name: +ve in-silico MS/MS by CFM-ID for RBTRUVNXLDXHBJ-UHFFFAOYSA-N
ID: RBTRUVNXLDXHBJ-UHFFFAOYSA-N
Comment: Energy1
Num peaks: 27
107.0491413 2.298195634
109.0647913 1.314961147
227.0338851 1.679967447
229.0495352 0.7331383793
239.0338851 0.6850123221
271.0600999 1.625257188
283.0600999 1.439264533
295.0600999 1.204538263
297.0757499 0.8177919446
307.0600999 1.330655589
373.0706646 0.8949877149
375.0863146 1.813943753
445.0554084 2.091555494
495.0710585 1.011223711
499.1023586 0.6654982261
505.0917939 0.8777449947
507.107444 1.54016895
509.0867085 2.215601352
511.1023586 1.601634625
517.0917939 1.982679151
521.0867085 3.787919171
523.1023586 4.469707697
525.0816232 0.7825394099
525.1180087 8.101610473
535.1023586 17.49977621
537.0816232 1.685350084
553.1129233 16.00892734

Name: +ve in-silico MS/MS by CFM-ID for RBTRUVNXLDXHBJ-UHFFFAOYSA-N
ID: RBTRUVNXLDXHBJ-UHFFFAOYSA-N
Comment: Energy2
Num peaks: 31
63.02292652 2.433740953
107.0491413 2.684468691
135.0440559 1.143544776
137.0233204 1.116178059
153.0182351 1.698987716
201.0546206 0.9638118836
239.0338851 1.183591907
281.0444498 1.200439203
295.0600999 1.350582263
307.0600999 1.225451254
331.0600999 0.997411738
341.0444498 0.9781745196
345.0757499 1.826352258
357.0757499 1.783993856
369.0757499 1.521918453
405.0604938 1.709946105
417.0604938 1.423821486
421.0554084 1.379915252
489.0604938 0.9835980401
491.0761439 1.811827054
493.0917939 1.141592533
495.0710585 1.103758455
507.107444 3.816097126
509.0867085 2.525410484
511.1023586 2.636607188
517.0917939 2.761069464
521.0867085 1.242908873
523.1023586 1.973278133
525.1180087 2.731961441
535.1023586 3.357106656
537.0816232 1.838078004

Name: +ve in-silico MS/MS by CFM-ID for VFGDLHHMZWLHQG-UHFFFAOYSA-N
ID: VFGDLHHMZWLHQG-UHFFFAOYSA-N
Comment: Energy0
Num peaks: 6
283.0600999 4.55361834
517.0917939 2.408055625
521.0867085 3.398590103
525.1180087 1.481087503
535.1023586 21.62709378
553.1129233 49.37493105

Name: +ve in-silico MS/MS by CFM-ID for VFGDLHHMZWLHQG-UHFFFAOYSA-N
ID: VFGDLHHMZWLHQG-UHFFFAOYSA-N
Comment: Energy1
Num peaks: 29
95.04914126 1.22118537
215.0338851 0.6837868832
227.0338851 1.97190303
229.0495352 0.8500056767
231.0651853 0.7583388525
239.0338851 0.6581565691
271.0600999 1.554807402
283.0600999 1.332823754
295.0600999 1.162229568
297.0757499 0.7840156674
307.0600999 1.281833412
373.0706646 0.8965515801
375.0863146 1.515424601
459.0710585 1.757930353
495.0710585 1.398612857
497.0867085 0.6521852035
499.1023586 1.115465493
505.0917939 1.016499048
507.0710585 0.6604697584
507.107444 1.450922918
509.0867085 2.706330414
511.1023586 2.291395358
517.0917939 3.577079726
521.0867085 4.063444036
523.1023586 5.129957935
525.1180087 8.431606623
535.1023586 15.07167161
537.0816232 1.474814429
553.1129233 15.01754897

Name: +ve in-silico MS/MS by CFM-ID for VFGDLHHMZWLHQG-UHFFFAOYSA-N
ID: VFGDLHHMZWLHQG-UHFFFAOYSA-N
Comment: Energy2
Num peaks: 31
77.00219107 2.46831103
77.03857658 1.234158904
105.0334912 2.394782821
119.0491413 1.156944983
121.0284058 0.9066500765
215.0338851 1.072700632
281.0444498 2.821140319
295.0600999 1.290814368
307.0600999 1.170965863
345.0757499 1.968846707
347.0914 1.520699764
357.0757499 1.635908951
369.0757499 1.600708057
373.0706646 1.568916279
389.0655792 1.039760497
407.0761439 1.007907556
431.0761439 0.8921273454
435.0710585 1.31797277
441.0604938 0.947624744
457.0554084 0.8625691456
493.0917939 2.162027837
505.0917939 1.030625382
507.107444 4.830816848
509.0867085 2.441319199
511.1023586 2.179724647
517.0917939 4.025096802
521.0867085 1.825661436
523.1023586 2.88020735
525.1180087 3.292022802
535.1023586 3.536232081
537.0816232 1.781550412

Name: +ve in-silico MS/MS by CFM-ID for JOXJXCNVYDRXDT-UHFFFAOYSA-N
ID: JOXJXCNVYDRXDT-UHFFFAOYSA-N
Comment: Energy0
Num peaks: 6
283.0600999 2.72099922
361.0706646 1.578951245
517.0917939 2.640196378
521.0867085 3.393409956
535.1023586 21.41130756
553.1129233 49.42015782

Name: +ve in-silico MS/MS by CFM-ID for JOXJXCNVYDRXDT-UHFFFAOYSA-N
ID: JOXJXCNVYDRXDT-UHFFFAOYSA-N
Comment: Energy1
Num peaks: 25
95.04914126 1.132330975
191.0338851 2.252805132
241.0495352 1.614694198
253.0495352 0.8321731238
255.0651853 1.058981991
281.0444498 1.119582524
283.0600999 7.2028931
293.0444498 1.194238114
361.0706646 1.662205131
363.0863146 1.179987458
459.0710585 1.469232825
495.0710585 1.770227555
497.0867085 1.000343703
499.1023586 1.643684472
505.0917939 0.9317957914
507.107444 0.8952394643
509.0867085 2.518264613
511.1023586 1.991464307
517.0917939 4.036225016
521.0867085 3.750384439
523.1023586 4.717971081
525.1180087 7.838623497
535.1023586 13.47629249
537.0816232 1.702558937
553.1129233 13.29648118

Name: +ve in-silico MS/MS by CFM-ID for JOXJXCNVYDRXDT-UHFFFAOYSA-N
ID: JOXJXCNVYDRXDT-UHFFFAOYSA-N
Comment: Energy2
Num peaks: 31
77.00219107 2.406267497
77.03857658 1.160954823
105.0334912 2.003666775
139.0389705 0.9532112423
149.0233204 1.539186662
191.0338851 1.313967095
241.0495352 1.233950803
281.0444498 1.414647023
283.0600999 0.8896977364
293.0444498 1.100921953
331.0600999 0.9957508314
333.0757499 1.45177177
345.0757499 1.273997546
361.0706646 0.906424748
383.0550145 2.541886413
389.0655792 1.68791548
407.0761439 0.9470715288
431.0761439 1.569645223
435.0710585 1.238421597
493.0917939 1.372023502
497.0867085 1.489968383
507.0710585 1.040567355
507.107444 2.303412594
509.0867085 2.323267297
511.1023586 1.633856999
517.0917939 5.793918471
521.0867085 1.520547322
523.1023586 2.705068811
525.1180087 3.400542784
535.1023586 3.80625676
537.0816232 1.553503054

Name: +ve in-silico MS/MS by CFM-ID for PRQWQWSKFNQAOG-UHFFFAOYSA-N
ID: PRQWQWSKFNQAOG-UHFFFAOYSA-N
Comment: Energy0
Num peaks: 6
271.0600999 2.215178361
283.0600999 2.742903769
375.0863146 3.322790711
535.1023586 25.06786611
537.0816232 1.07403302
553.1129233 56.20440893

Name: +ve in-silico MS/MS by CFM-ID for PRQWQWSKFNQAOG-UHFFFAOYSA-N
ID: PRQWQWSKFNQAOG-UHFFFAOYSA-N
Comment: Energy1
Num peaks: 10
271.0600999 3.39102127
283.0600999 8.110864275
375.0863146 5.531497758
509.0867085 1.98858502
511.1023586 1.668067009
525.0816232 1.065855223
525.1180087 6.642889506
535.1023586 26.02184225
537.0816232 1.507824926
553.1129233 24.81247758

Name: +ve in-silico MS/MS by CFM-ID for PRQWQWSKFNQAOG-UHFFFAOYSA-N
ID: PRQWQWSKFNQAOG-UHFFFAOYSA-N
Comment: Energy2
Num peaks: 31
63.02292652 1.916253182
81.0334912 0.9805986997
83.01275576 1.039407275
131.0491413 1.270844313
137.0233204 3.860999607
153.0182351 7.850295066
191.0338851 1.165965144
201.0182351 1.105989982
211.0389705 1.28744709
213.0546206 1.00132168
215.0338851 1.915653346
223.0389705 2.944267914
227.0338851 4.80928549
229.0495352 2.418843005
239.0338851 4.579090242
241.0495352 1.824353538
243.0651853 2.549249561
255.0651853 1.874626229
257.0444498 1.144065745
271.0600999 3.03164385
283.0600999 3.725440646
349.0706646 1.616963749
375.0863146 2.351026967
399.0863146 1.680504429
507.107444 1.919627125
509.0867085 1.161013435
511.1023586 1.421988403
523.1023586 1.077524392
525.1180087 1.604239273
535.1023586 6.469135965
537.0816232 2.694876216

Name: +ve in-silico MS/MS by CFM-ID for NQJGJBLOXXIGHL-UHFFFAOYSA-N
ID: NQJGJBLOXXIGHL-UHFFFAOYSA-N
Comment: Energy0
Num peaks: 6
107.0491413 1.556517227
283.0600999 4.352823137
375.0863146 5.95820004
521.0867085 3.062113451
535.1023586 22.23412393
553.1129233 46.25785054

Name: +ve in-silico MS/MS by CFM-ID for NQJGJBLOXXIGHL-UHFFFAOYSA-N
ID: NQJGJBLOXXIGHL-UHFFFAOYSA-N
Comment: Energy1
Num peaks: 28
107.0491413 2.171502716
109.0647913 1.179389566
227.0338851 1.431271949
229.0495352 0.6577127623
231.0651853 0.6127984676
271.0600999 1.445346406
283.0600999 1.284815984
295.0600999 1.011028707
297.0757499 0.7637759141
343.0600999 1.212320227
345.0757499 1.342242364
347.0914 0.8506103916
357.0757499 0.7542491372
373.0706646 3.060142468
375.0863146 6.151373376
445.0554084 1.861496141
495.0710585 0.7645767616
505.0917939 0.7183574264
507.107444 1.597134359
509.0867085 1.9621232
511.1023586 1.253312556
517.0917939 1.686062834
521.0867085 3.228884883
523.1023586 4.725195404
525.1180087 8.714300314
535.1023586 15.50035238
537.0816232 1.076717366
553.1129233 13.50608574

Name: +ve in-silico MS/MS by CFM-ID for NQJGJBLOXXIGHL-UHFFFAOYSA-N
ID: NQJGJBLOXXIGHL-UHFFFAOYSA-N
Comment: Energy2
Num peaks: 31
63.02292652 1.877393219
107.0491413 2.626740894
135.0440559 1.116793794
137.0233204 1.095435605
153.0182351 1.223811571
201.0546206 1.171150912
239.0338851 1.085678508
281.0444498 1.499288656
295.0600999 1.12027655
329.0444498 1.764874033
343.0600999 2.472806555
345.0757499 2.178857126
357.0757499 2.689654844
369.0757499 1.486780718
373.0706646 1.707651959
399.0863146 1.061931659
405.0604938 1.643710101
417.0604938 1.263050044
421.0554084 1.347447518
443.0761439 1.068541501
491.0761439 1.527233531
493.0917939 1.105849574
495.0710585 1.035786188
507.107444 3.695195567
509.0867085 2.372225827
511.1023586 1.868503153
517.0917939 2.417027156
523.1023586 1.960606417
525.1180087 2.668887158
535.1023586 3.280508321
537.0816232 1.300385799

Name: +ve in-silico MS/MS by CFM-ID for RQQNNAIDBBODGX-UHFFFAOYSA-N
ID: RQQNNAIDBBODGX-UHFFFAOYSA-N
Comment: Energy0
Num peaks: 6
283.0600999 2.711730566
361.0706646 1.574489114
517.0917939 2.37431372
521.0867085 3.389815264
535.1023586 21.52803568
553.1129233 49.34619402

Name: +ve in-silico MS/MS by CFM-ID for RQQNNAIDBBODGX-UHFFFAOYSA-N
ID: RQQNNAIDBBODGX-UHFFFAOYSA-N
Comment: Energy1
Num peaks: 23
191.0338851 2.21969743
241.0495352 1.592030492
255.0651853 1.045430452
281.0444498 1.126091854
283.0600999 7.002996454
293.0444498 1.189929145
361.0706646 1.624464899
431.0761439 1.086509445
459.0710585 4.748634728
495.0710585 1.779205615
497.0867085 0.9841657464
499.1023586 1.617102152
505.0917939 0.9306479238
507.107444 1.095083899
509.0867085 2.674373636
511.1023586 2.02851585
517.0917939 3.305927171
521.0867085 3.688025143
523.1023586 4.635634429
525.1180087 7.293568491
535.1023586 13.65034836
537.0816232 1.724135446
553.1129233 12.95835479

Name: +ve in-silico MS/MS by CFM-ID for RQQNNAIDBBODGX-UHFFFAOYSA-N
ID: RQQNNAIDBBODGX-UHFFFAOYSA-N
Comment: Energy2
Num peaks: 31
77.00219107 2.266721333
105.0334912 1.441977451
121.0284058 2.128643787
149.0233204 1.511502459
153.0182351 1.370871352
191.0338851 1.238246145
231.0440559 3.055580758
241.0495352 1.320012019
281.0444498 2.003853579
293.0444498 1.336667213
295.0600999 1.282738
331.0600999 2.515902237
333.0757499 1.300550756
345.0757499 1.192525488
369.0757499 1.275190696
383.0550145 2.230221848
429.0604938 0.938058181
431.0761439 2.737052845
459.0710585 1.079065994
493.0917939 1.34747057
495.0710585 1.084741636
497.0867085 1.462843457
507.107444 3.47800643
509.0867085 2.120331768
511.1023586 1.688619644
517.0917939 4.153212342
521.0867085 1.492176355
523.1023586 2.655462184
525.1180087 2.108045497
535.1023586 3.732146493
537.0816232 1.500686475

Name: +ve in-silico MS/MS by CFM-ID for KVDUUTNSRUOXAB-UHFFFAOYSA-N
ID: KVDUUTNSRUOXAB-UHFFFAOYSA-N
Comment: Energy0
Num peaks: 6
107.0491413 1.662979866
271.0600999 2.804855544
283.0600999 2.288526624
521.0867085 3.230519578
535.1023586 22.76938968
553.1129233 52.24187217

Name: +ve in-silico MS/MS by CFM-ID for KVDUUTNSRUOXAB-UHFFFAOYSA-N
ID: KVDUUTNSRUOXAB-UHFFFAOYSA-N
Comment: Energy1
Num peaks: 15
107.0491413 2.97182824
109.0647913 1.659092049
227.0338851 0.9117579348
229.0495352 0.8196437371
271.0600999 4.413943729
283.0600999 2.680270626
375.0863146 2.516085113
445.0554084 3.136922156
509.0867085 1.143305313
521.0867085 4.359184278
525.0816232 1.260315416
525.1180087 7.58076264
535.1023586 22.59397702
537.0816232 1.201222507
553.1129233 22.84561628

Name: +ve in-silico MS/MS by CFM-ID for KVDUUTNSRUOXAB-UHFFFAOYSA-N
ID: KVDUUTNSRUOXAB-UHFFFAOYSA-N
Comment: Energy2
Num peaks: 31
41.00219107 1.311599521
63.02292652 3.253551652
83.01275576 1.078576332
107.0491413 3.896955699
131.0491413 1.254075014
135.0440559 1.227521794
137.0233204 1.628552275
153.0182351 2.489172249
159.0440559 1.660758488
175.0389705 1.089243209
201.0546206 2.724517281
227.0338851 1.891574054
229.0495352 3.330131864
239.0338851 4.547688069
241.0495352 2.093857864
243.0651853 3.301173747
255.0651853 2.041349898
271.0600999 2.992466466
283.0600999 2.336857057
361.0706646 1.000219357
377.0655792 0.9741987342
393.0604938 1.418599595
405.0604938 1.441097101
421.0554084 1.224797236
507.107444 1.295546872
509.0867085 1.009261028
523.1023586 1.214925598
525.1180087 1.084062384
527.0972732 1.01331464
535.1023586 6.179482366
537.0816232 1.685799739

Name: +ve in-silico MS/MS by CFM-ID for SASNZXBTKFSBGM-UHFFFAOYSA-N
ID: SASNZXBTKFSBGM-UHFFFAOYSA-N
Comment: Energy0
Num peaks: 6
271.0600999 2.573037388
283.0600999 2.321700566
375.0863146 1.60834189
521.0867085 1.320830788
535.1023586 24.09965619
553.1129233 53.74470924

Name: +ve in-silico MS/MS by CFM-ID for SASNZXBTKFSBGM-UHFFFAOYSA-N
ID: SASNZXBTKFSBGM-UHFFFAOYSA-N
Comment: Energy1
Num peaks: 17
95.04914126 1.540607588
215.0338851 0.977106313
241.0495352 0.9004109311
269.0444498 1.015026676
271.0600999 6.312431434
283.0600999 2.450454271
375.0863146 2.49868951
459.0710585 2.837038904
509.0867085 1.741458474
511.1023586 2.257515704
521.0867085 2.542115014
523.1023586 1.969785191
525.0816232 0.9454302585
525.1180087 7.236934245
535.1023586 22.9833094
537.0816232 1.235719501
553.1129233 21.41004889

Name: +ve in-silico MS/MS by CFM-ID for SASNZXBTKFSBGM-UHFFFAOYSA-N
ID: SASNZXBTKFSBGM-UHFFFAOYSA-N
Comment: Energy2
Num peaks: 31
41.00219107 1.689435934
55.01784114 1.348939833
63.02292652 1.549012123
77.00219107 4.316136278
79.01784114 1.770959911
83.01275576 1.016927731
105.0334912 1.108766188
117.0334912 1.730342383
119.0491413 1.972281337
121.0284058 1.759682651
135.0440559 1.391790336
137.0233204 1.585154401
145.0284058 1.582485835
153.0182351 2.257334079
161.0233204 3.115989231
165.0182351 1.2304133
215.0338851 1.486544661
227.0338851 2.819473851
229.0495352 3.470909296
239.0338851 1.269275861
241.0495352 2.00238101
243.0651853 2.555601398
253.0495352 1.44638777
255.0651853 4.064669965
271.0600999 5.116758579
283.0600999 1.518523809
479.0761439 4.303484797
481.0917939 1.151379562
495.0710585 1.200135744
507.107444 1.582082399
535.1023586 2.790979308

Name: +ve in-silico MS/MS by CFM-ID for DXLYPCUOSGSZGY-UHFFFAOYSA-N
ID: DXLYPCUOSGSZGY-UHFFFAOYSA-N
Comment: Energy0
Num peaks: 6
271.0600999 2.223373942
283.0600999 2.779819213
375.0863146 3.33199315
535.1023586 25.12166716
537.0816232 1.076424155
553.1129233 56.37965586

Name: +ve in-silico MS/MS by CFM-ID for DXLYPCUOSGSZGY-UHFFFAOYSA-N
ID: DXLYPCUOSGSZGY-UHFFFAOYSA-N
Comment: Energy1
Num peaks: 10
271.0600999 3.330200461
283.0600999 8.340150486
375.0863146 5.590449574
509.0867085 2.17327461
511.1023586 1.664721591
525.0816232 1.0888011
525.1180087 6.62926124
535.1023586 25.99193699
537.0816232 1.504800884
553.1129233 24.73781434

Name: +ve in-silico MS/MS by CFM-ID for DXLYPCUOSGSZGY-UHFFFAOYSA-N
ID: DXLYPCUOSGSZGY-UHFFFAOYSA-N
Comment: Energy2
Num peaks: 31
63.02292652 2.008915197
79.01784114 1.102969412
81.0334912 2.041541456
83.01275576 1.057130646
131.0491413 1.30548113
137.0233204 3.916402903
153.0182351 8.012259159
191.0338851 0.9313315401
201.0182351 1.227089098
211.0389705 1.306350875
213.0546206 1.01606084
223.0389705 2.974899495
227.0338851 5.707656657
229.0495352 3.494523827
239.0338851 1.723971899
241.0495352 1.538954533
243.0651853 2.573429298
255.0651853 1.914179411
271.0600999 3.281091166
283.0600999 3.894454795
331.0600999 0.960296862
349.0706646 1.352915254
375.0863146 2.429315641
399.0863146 1.696653007
507.107444 1.943849639
509.0867085 1.245689195
511.1023586 1.43581059
523.1023586 1.087998277
525.1180087 1.620426201
535.1023586 6.549805248
537.0816232 2.721071284

Name: +ve in-silico MS/MS by CFM-ID for BHDFZQCYNSVSLW-DGPALRBDSA-N
ID: BHDFZQCYNSVSLW-DGPALRBDSA-N
Comment: Energy0
Num peaks: 14
123.0440559 1.581633857
153.0182351 6.734049108
271.0600999 3.277268888
299.0550145 3.622969394
415.0812292 3.350495407
417.0968793 1.719525041
419.1125294 2.096470253
435.107444 2.132517687
447.0710585 1.175702341
465.0816232 1.211286069
535.1023586 1.469512494
543.1285734 1.734248014
553.1129233 16.57954457
571.123488 33.90539666

Name: +ve in-silico MS/MS by CFM-ID for BHDFZQCYNSVSLW-DGPALRBDSA-N
ID: BHDFZQCYNSVSLW-DGPALRBDSA-N
Comment: Energy1
Num peaks: 31
41.00219107 0.8078308301
105.0334912 3.255401752
107.0491413 1.774727902
121.0284058 1.365062346
123.0440559 3.223994403
137.0233204 2.289834892
153.0182351 8.480640579
229.0495352 0.7627509623
231.0651853 0.8890372677
271.0600999 1.687324649
299.0550145 1.816578225
311.0550145 4.648379404
313.0706646 4.131606308
315.0863146 0.7963788286
339.0499291 1.137268427
341.0655792 1.126444643
419.1125294 1.09264618
447.0710585 1.514603521
449.0867085 1.075347861
459.0710585 0.6578717924
461.0867085 1.212013068
465.0816232 1.48877551
477.0816232 1.304365711
527.0972732 1.572552977
529.1129233 1.264828478
535.1023586 1.328516654
539.0972732 1.722625364
541.1129233 4.062199646
543.1285734 6.162993151
553.1129233 8.952677654
571.123488 6.313935034

Name: +ve in-silico MS/MS by CFM-ID for BHDFZQCYNSVSLW-DGPALRBDSA-N
ID: BHDFZQCYNSVSLW-DGPALRBDSA-N
Comment: Energy2
Num peaks: 31
69.0334912 0.8869145113
79.05422664 0.8492282249
85.02840582 0.7806707128
95.04914126 0.9224081015
105.0334912 6.159376845
107.0491413 3.182634286
117.0334912 0.9932237996
121.0284058 2.905896572
123.0440559 4.445263568
137.0233204 3.224265725
139.0389705 1.149007203
141.0546206 1.221463916
153.0182351 4.747539866
189.0182351 1.146272627
281.0444498 0.7169367163
295.0600999 0.9582395975
297.0757499 0.9212329728
299.0550145 1.007082533
311.0550145 3.801693004
313.0706646 2.963365609
343.0600999 1.197082511
397.0706646 1.293956408
399.0863146 0.9361810786
413.0655792 0.716560328
525.0816232 0.8105378838
527.0972732 1.028624418
529.1129233 0.9565428435
539.0972732 0.8262402773
541.1129233 1.436410344
543.1285734 2.465341719
553.1129233 4.666222659

Name: +ve in-silico MS/MS by CFM-ID for CWDHFSUXDBJDID-UHFFFAOYSA-N
ID: CWDHFSUXDBJDID-UHFFFAOYSA-N
Comment: Energy0
Num peaks: 6
107.0491413 1.439595148
283.0600999 4.875551625
523.1023586 1.239626557
535.1023586 25.24202732
537.0816232 1.28551642
553.1129233 53.08128297

Name: +ve in-silico MS/MS by CFM-ID for CWDHFSUXDBJDID-UHFFFAOYSA-N
ID: CWDHFSUXDBJDID-UHFFFAOYSA-N
Comment: Energy1
Num peaks: 14
95.04914126 1.763390869
107.0491413 1.679776915
271.0600999 1.149563694
283.0600999 4.494979261
417.0604938 1.039281676
459.0710585 3.376366152
509.0867085 2.286971078
511.1023586 2.621528416
523.1023586 1.986546413
525.0816232 1.002319423
525.1180087 7.825923137
535.1023586 25.8911878
537.0816232 1.530443631
553.1129233 23.39019181

Name: +ve in-silico MS/MS by CFM-ID for CWDHFSUXDBJDID-UHFFFAOYSA-N
ID: CWDHFSUXDBJDID-UHFFFAOYSA-N
Comment: Energy2
Num peaks: 31
63.02292652 4.335800415
77.00219107 2.592077872
81.0334912 0.9273204223
93.0334912 0.8579249441
105.0334912 1.442940917
107.0491413 1.264274608
117.0334912 1.337296189
119.0491413 0.84047592
121.0284058 1.255672588
135.0440559 1.677175472
137.0233204 1.72984793
153.0182351 1.871760997
265.0495352 0.9333631488
281.0444498 1.84387742
391.0812292 1.078167741
407.0761439 1.712571733
417.0604938 3.550308089
459.0710585 1.005865403
489.0604938 1.427844193
491.0761439 5.159351573
493.0917939 1.032988516
497.0867085 1.143074953
507.0710585 1.0108897
507.107444 6.166432329
509.0867085 3.625979827
511.1023586 1.474943726
523.1023586 1.302042624
525.1180087 2.252261431
527.0972732 1.00184802
535.1023586 4.975836731
537.0816232 1.983856054

Name: +ve in-silico MS/MS by CFM-ID for TXGMSHTWMBVGQZ-UHFFFAOYSA-N
ID: TXGMSHTWMBVGQZ-UHFFFAOYSA-N
Comment: Energy0
Num peaks: 6
283.0600999 4.746353808
517.0917939 2.589938784
521.0867085 3.539701621
525.1180087 1.900876435
535.1023586 21.96917438
553.1129233 50.51911214

Name: +ve in-silico MS/MS by CFM-ID for TXGMSHTWMBVGQZ-UHFFFAOYSA-N
ID: TXGMSHTWMBVGQZ-UHFFFAOYSA-N
Comment: Energy1
Num peaks: 15
95.04914126 1.407253343
283.0600999 3.756038865
417.0604938 1.06828769
459.0710585 4.538239276
495.0710585 1.053805819
507.0710585 1.401906298
509.0867085 2.729217922
511.1023586 3.164642426
517.0917939 4.969612646
521.0867085 4.431870801
523.1023586 4.780932217
525.1180087 8.711323792
535.1023586 18.04567805
537.0816232 1.422727847
553.1129233 18.66956567

Name: +ve in-silico MS/MS by CFM-ID for TXGMSHTWMBVGQZ-UHFFFAOYSA-N
ID: TXGMSHTWMBVGQZ-UHFFFAOYSA-N
Comment: Energy2
Num peaks: 31
57.0334912 1.220903709
63.02292652 3.498633955
77.00219107 2.190162068
77.03857658 1.414075626
105.0334912 4.995198153
121.0284058 1.041184503
147.0440559 0.9691406303
271.0600999 0.9815992083
281.0444498 1.039869833
389.0655792 2.385859744
391.0812292 1.7867279
407.0761439 2.315981075
417.0604938 1.104296288
431.0397584 1.300485503
431.0761439 3.051765424
433.0554084 1.035843746
435.0710585 3.028452335
441.0604938 2.103121608
457.0554084 1.982020876
459.0710585 1.744519154
493.0917939 2.360486061
505.0917939 1.36474098
507.0710585 2.028180768
507.107444 1.943456534
511.1023586 1.727785481
517.0917939 8.203183374
521.0867085 2.170677061
523.1023586 4.9171241
525.1180087 3.240655027
535.1023586 4.456161018
537.0816232 2.90665168

Name: +ve in-silico MS/MS by CFM-ID for ZBOKFHZIWKIWRZ-UHFFFAOYSA-N
ID: ZBOKFHZIWKIWRZ-UHFFFAOYSA-N
Comment: Energy0
Num peaks: 6
271.0600999 1.428919358
283.0600999 2.874947107
375.0863146 1.630332382
535.1023586 25.92023847
537.0816232 1.438282779
553.1129233 54.41504875

Name: +ve in-silico MS/MS by CFM-ID for ZBOKFHZIWKIWRZ-UHFFFAOYSA-N
ID: ZBOKFHZIWKIWRZ-UHFFFAOYSA-N
Comment: Energy1
Num peaks: 20
95.04914126 1.408154874
227.0338851 1.20622533
271.0600999 0.6638812352
281.0444498 0.7423593641
283.0600999 10.69928561
293.0444498 1.240788525
375.0863146 2.226483224
417.0604938 0.6869910025
459.0710585 2.66305208
485.0867085 0.9702041268
495.0710585 0.7092302251
507.107444 0.8408327854
509.0867085 2.730248034
511.1023586 2.256724735
523.1023586 1.340865527
525.0816232 0.8649144225
525.1180087 6.577650012
535.1023586 22.47898151
537.0816232 1.614904391
553.1129233 18.68776418

Name: +ve in-silico MS/MS by CFM-ID for ZBOKFHZIWKIWRZ-UHFFFAOYSA-N
ID: ZBOKFHZIWKIWRZ-UHFFFAOYSA-N
Comment: Energy2
Num peaks: 31
63.02292652 1.662835223
77.00219107 3.186697657
105.0334912 1.424498931
117.0334912 1.576545379
119.0491413 1.060514044
121.0284058 1.239749771
137.0233204 2.126774032
153.0182351 1.902859789
215.0338851 0.9585068384
227.0338851 1.158380605
265.0495352 1.275930713
281.0444498 1.281401933
293.0444498 1.567580983
329.0444498 1.431587168
331.0600999 1.179545691
345.0757499 1.340920686
375.0863146 1.1126018
399.0863146 1.168245701
401.1019647 0.9854757218
407.0761439 1.619086249
417.0604938 2.257717292
481.0917939 1.74301449
489.0604938 4.382896124
491.0761439 3.855526216
507.107444 4.531578382
509.0867085 3.224346202
511.1023586 1.455775853
525.1180087 1.69474473
527.0972732 0.9890919619
535.1023586 4.042981425
537.0816232 2.195150207

Name: +ve in-silico MS/MS by CFM-ID for TYUMAYSMJLPFAN-UHFFFAOYSA-N
ID: TYUMAYSMJLPFAN-UHFFFAOYSA-N
Comment: Energy0
Num peaks: 6
283.0600999 2.712858231
361.0706646 1.577675765
517.0917939 2.522094734
521.0867085 3.391221634
535.1023586 21.47964718
553.1129233 49.37512852

Name: +ve in-silico MS/MS by CFM-ID for TYUMAYSMJLPFAN-UHFFFAOYSA-N
ID: TYUMAYSMJLPFAN-UHFFFAOYSA-N
Comment: Energy1
Num peaks: 25
95.04914126 1.13110305
191.0338851 2.30113998
241.0495352 1.613060193
253.0495352 0.8314671194
255.0651853 1.058083565
281.0444498 1.14115842
283.0600999 7.115808248
293.0444498 1.193485299
361.0706646 1.659922826
363.0863146 1.178719102
459.0710585 1.611049478
495.0710585 1.768324756
497.0867085 0.9992684445
499.1023586 1.641917693
505.0917939 0.9372422504
507.107444 1.048703737
509.0867085 2.514673228
511.1023586 1.957147318
517.0917939 3.716255315
521.0867085 3.746238679
523.1023586 4.712494788
525.1180087 7.829699027
535.1023586 13.59467149
537.0816232 1.75075333
553.1129233 13.27392965

Name: +ve in-silico MS/MS by CFM-ID for TYUMAYSMJLPFAN-UHFFFAOYSA-N
ID: TYUMAYSMJLPFAN-UHFFFAOYSA-N
Comment: Energy2
Num peaks: 31
77.00219107 2.601083155
77.03857658 1.151562411
105.0334912 1.987297088
139.0389705 0.9453656384
149.0233204 1.526670421
191.0338851 1.703783672
241.0495352 1.223924905
281.0444498 2.023907231
293.0444498 1.277025298
331.0600999 0.9876949605
333.0757499 1.440026577
345.0757499 1.250757402
361.0706646 0.8770364719
373.0706646 0.8556923579
383.0550145 2.576028381
389.0655792 1.674091711
407.0761439 0.9392755968
431.0761439 1.551678649
435.0710585 1.228227382
493.0917939 1.360923492
497.0867085 1.477703531
507.0710585 1.208579434
507.107444 3.12972795
509.0867085 2.397220983
511.1023586 1.493441737
517.0917939 4.971520545
521.0867085 1.507716
523.1023586 2.682636995
525.1180087 3.371988106
535.1023586 3.683815644
537.0816232 1.516106833

Name: +ve in-silico MS/MS by CFM-ID for YEMFTKDEHYFESW-UHFFFAOYSA-N
ID: YEMFTKDEHYFESW-UHFFFAOYSA-N
Comment: Energy0
Num peaks: 6
267.0651853 3.623745042
361.0706646 1.649165351
521.0867085 3.418038649
523.1023586 1.264437915
535.1023586 21.49565881
553.1129233 52.03778719

Name: +ve in-silico MS/MS by CFM-ID for YEMFTKDEHYFESW-UHFFFAOYSA-N
ID: YEMFTKDEHYFESW-UHFFFAOYSA-N
Comment: Energy1
Num peaks: 19
95.04914126 1.357379025
191.0338851 2.767748022
251.0702706 0.9703303282
267.0651853 12.89320419
287.0550145 2.209576879
361.0706646 2.369407817
363.0863146 1.412208971
459.0710585 2.148010972
497.0867085 0.929366695
499.1023586 1.53548378
509.0867085 1.209681331
511.1023586 1.638713067
521.0867085 3.941006263
523.1023586 1.732464513
525.0816232 0.8319008579
525.1180087 6.853385955
535.1023586 16.26843909
537.0816232 1.473318795
553.1129233 17.60063715

Name: +ve in-silico MS/MS by CFM-ID for YEMFTKDEHYFESW-UHFFFAOYSA-N
ID: YEMFTKDEHYFESW-UHFFFAOYSA-N
Comment: Energy2
Num peaks: 31
55.01784114 1.083080768
63.02292652 2.998973719
77.00219107 2.731173817
101.0385766 1.698825089
105.0334912 1.664585738
119.0491413 0.8621667789
121.0284058 0.9442809614
139.0389705 2.272447129
145.0284058 1.051108835
149.0233204 1.982267236
165.0182351 1.096038279
191.0338851 1.603657485
227.0338851 1.484236085
239.0338851 1.003790854
241.0495352 1.92015475
243.0651853 0.9487181554
251.0702706 4.33573937
267.0651853 12.21401557
269.0444498 1.516068668
283.0600999 1.01029486
285.0757499 0.9906402507
361.0706646 1.229725342
417.0604938 0.8867732623
493.0917939 0.9348444432
497.0867085 1.56963711
509.0867085 0.9055306817
511.1023586 1.017585709
521.0867085 1.194545965
523.1023586 2.486629331
535.1023586 1.913969296
537.0816232 1.185381266

Name: +ve in-silico MS/MS by CFM-ID for PTKBMDRXKOIHCA-UHFFFAOYSA-N
ID: PTKBMDRXKOIHCA-UHFFFAOYSA-N
Comment: Energy0
Num peaks: 6
271.0600999 2.892153509
283.0600999 2.365065869
375.0863146 1.638093394
521.0867085 1.340287004
535.1023586 23.71669212
553.1129233 54.74966343

Name: +ve in-silico MS/MS by CFM-ID for PTKBMDRXKOIHCA-UHFFFAOYSA-N
ID: PTKBMDRXKOIHCA-UHFFFAOYSA-N
Comment: Energy1
Num peaks: 16
95.04914126 1.596324881
227.0338851 1.207733349
271.0600999 4.558221523
283.0600999 2.562480255
375.0863146 2.606357313
417.0604938 0.732809231
459.0710585 3.06118375
509.0867085 1.824316701
511.1023586 2.1900072
521.0867085 2.704911529
523.1023586 1.715842327
525.0816232 0.9905231945
525.1180087 7.546057946
535.1023586 23.10780978
537.0816232 1.295564347
553.1129233 22.97592614

Name: +ve in-silico MS/MS by CFM-ID for PTKBMDRXKOIHCA-UHFFFAOYSA-N
ID: PTKBMDRXKOIHCA-UHFFFAOYSA-N
Comment: Energy2
Num peaks: 31
55.01784114 1.670689076
63.02292652 2.607916109
77.00219107 3.698625887
79.01784114 1.48109618
105.0334912 1.068202811
117.0334912 1.689392519
119.0491413 2.277158488
121.0284058 0.9315118342
135.0440559 0.9221662517
137.0233204 1.500186627
153.0182351 2.9569849
161.0233204 0.9622524614
165.0182351 1.30796211
211.0389705 1.515817713
215.0338851 2.525535265
223.0389705 1.54482786
227.0338851 2.125677744
229.0495352 2.989317369
239.0338851 1.18402018
241.0495352 2.926255485
243.0651853 3.229344746
253.0495352 2.843606971
255.0651853 3.97476966
271.0600999 4.758343581
283.0600999 1.942603398
507.107444 2.637035846
509.0867085 1.461197305
523.1023586 0.9523389266
525.1180087 1.133219576
535.1023586 4.018493116
537.0816232 1.313731313

Name: +ve in-silico MS/MS by CFM-ID for VQBWKCUMPIMBDA-UHFFFAOYSA-N
ID: VQBWKCUMPIMBDA-UHFFFAOYSA-N
Comment: Energy0
Num peaks: 6
283.0600999 4.704730885
517.0917939 2.585782784
521.0867085 3.531654087
525.1180087 1.898894127
535.1023586 21.91735435
553.1129233 50.35710913

Name: +ve in-silico MS/MS by CFM-ID for VQBWKCUMPIMBDA-UHFFFAOYSA-N
ID: VQBWKCUMPIMBDA-UHFFFAOYSA-N
Comment: Energy1
Num peaks: 17
95.04914126 1.378396334
271.0600999 0.9339440485
283.0600999 3.679285204
417.0604938 1.04659352
459.0710585 4.441055719
495.0710585 1.432232382
499.1023586 1.082259683
507.0710585 1.373437194
509.0867085 2.672002398
511.1023586 2.949332247
517.0917939 4.891801836
521.0867085 4.340466776
523.1023586 4.683843805
525.1180087 8.539268124
535.1023586 17.65050989
537.0816232 1.393835911
553.1129233 18.08951186

Name: +ve in-silico MS/MS by CFM-ID for VQBWKCUMPIMBDA-UHFFFAOYSA-N
ID: VQBWKCUMPIMBDA-UHFFFAOYSA-N
Comment: Energy2
Num peaks: 31
63.02292652 3.455926176
77.00219107 2.169855928
77.03857658 1.396814023
105.0334912 4.933866214
121.0284058 1.028250907
147.0440559 0.9572632383
215.0338851 1.385028789
271.0600999 0.9693638349
281.0444498 1.676557511
389.0655792 2.356433794
391.0812292 1.764456812
407.0761439 2.287112987
417.0604938 1.090531528
431.0397584 1.284275296
431.0761439 3.014311819
433.0554084 1.022932229
435.0710585 2.990703481
441.0604938 2.07744883
457.0554084 1.957315512
459.0710585 1.721646272
493.0917939 2.331671638
505.0917939 1.348081605
507.0710585 2.002900033
507.107444 1.919732786
511.1023586 1.3176105
517.0917939 8.103047221
521.0867085 2.143011738
523.1023586 4.855833454
525.1180087 4.091523277
535.1023586 4.396662533
537.0816232 2.870421039

Name: +ve in-silico MS/MS by CFM-ID for VKKJWCGEOAXSBO-JDXGNMNLSA-N
ID: VKKJWCGEOAXSBO-JDXGNMNLSA-N
Comment: Energy0
Num peaks: 14
123.0440559 1.586965717
153.0182351 6.766595155
271.0600999 3.289484747
299.0550145 3.640937426
415.0812292 3.364932626
417.0968793 1.725894954
419.1125294 2.104359628
435.107444 2.140776825
447.0710585 1.222032535
465.0816232 1.180752253
535.1023586 1.297447407
543.1285734 1.738671039
553.1129233 16.79094951
571.123488 34.08526645

Name: +ve in-silico MS/MS by CFM-ID for VKKJWCGEOAXSBO-JDXGNMNLSA-N
ID: VKKJWCGEOAXSBO-JDXGNMNLSA-N
Comment: Energy1
Num peaks: 31
41.00219107 0.773741496
55.01784114 1.046062781
105.0334912 3.246019799
107.0491413 1.768976265
121.0284058 1.36443622
123.0440559 3.200170512
137.0233204 2.279471844
153.0182351 8.454125544
229.0495352 0.7602206061
231.0651853 0.8860298454
271.0600999 1.656055523
299.0550145 1.721538397
311.0550145 4.541303344
313.0706646 3.972522649
315.0863146 0.7933778075
339.0499291 1.06964119
341.0655792 1.106080773
419.1125294 1.088291076
447.0710585 1.609235493
449.0867085 1.071584678
461.0867085 1.214046662
465.0816232 1.431013402
477.0816232 1.299243225
525.0816232 0.7806913868
527.0972732 1.75174354
529.1129233 1.31650609
539.0972732 1.716712168
541.1129233 3.468010616
543.1285734 5.631500145
553.1129233 9.011319982
571.123488 6.277871231

Name: +ve in-silico MS/MS by CFM-ID for VKKJWCGEOAXSBO-JDXGNMNLSA-N
ID: VKKJWCGEOAXSBO-JDXGNMNLSA-N
Comment: Energy2
Num peaks: 31
69.0334912 0.8184767717
79.01784114 0.7482436778
79.05422664 0.8426084887
85.02840582 0.7745853826
95.04914126 0.8562894666
105.0334912 6.048828219
107.0491413 3.157726798
117.0334912 0.967518477
121.0284058 2.928671019
123.0440559 4.395379078
137.0233204 2.968114933
139.0389705 1.140033252
141.0546206 1.211917224
153.0182351 4.632665162
189.0182351 1.144213477
295.0600999 1.789977781
297.0757499 0.8981032962
299.0550145 0.9931941576
311.0550145 3.522855875
313.0706646 2.903636104
343.0600999 1.181263382
397.0706646 1.257725534
399.0863146 0.8966545458
447.0710585 0.8299182
525.0816232 0.8238927505
527.0972732 0.9358329209
529.1129233 0.8800978774
539.0972732 0.8197432773
541.1129233 1.273862287
543.1285734 2.326378796
553.1129233 4.62620722

Name: +ve in-silico MS/MS by CFM-ID for KPZZVJIBEBNPBQ-QFYYESIMSA-N
ID: KPZZVJIBEBNPBQ-QFYYESIMSA-N
Comment: Energy0
Num peaks: 13
43.01784114 1.743639617
59.04914126 2.217763625
191.0702706 1.224188501
453.0968793 1.277543233
469.0917939 1.580077996
471.107444 10.12796537
485.1230941 0.9833623264
487.1387441 1.576194199
489.1180087 12.30534746
495.107444 1.945795341
499.1023586 2.01988965
513.1180087 15.42729428
531.1285734 27.90407299

Name: +ve in-silico MS/MS by CFM-ID for KPZZVJIBEBNPBQ-QFYYESIMSA-N
ID: KPZZVJIBEBNPBQ-QFYYESIMSA-N
Comment: Energy1
Num peaks: 31
121.0284058 7.004455135
189.0546206 1.115795737
191.0702706 1.382085983
269.0444498 1.177123286
351.0863146 1.611726795
369.0968793 1.242765182
383.0761439 1.136057097
407.0761439 1.741403764
409.0917939 1.982513963
411.107444 2.035677414
431.0761439 1.03497878
443.0761439 2.527238639
443.1125294 1.463537952
445.0917939 2.387490001
453.0968793 1.794976942
457.0917939 2.790358305
459.107444 1.559076988
461.0867085 1.407306505
461.1230941 1.808777505
469.0917939 1.084232152
471.0710585 1.460338289
471.107444 5.756583745
485.0867085 1.55627204
487.1023586 1.697049322
489.1180087 3.401244074
499.1023586 1.251402895
501.1180087 1.305821118
503.0972732 1.904796237
503.1336587 4.698003077
513.1180087 5.311682791
531.1285734 2.136133866

Name: +ve in-silico MS/MS by CFM-ID for KPZZVJIBEBNPBQ-QFYYESIMSA-N
ID: KPZZVJIBEBNPBQ-QFYYESIMSA-N
Comment: Energy2
Num peaks: 31
39.02292652 2.130071331
41.03857658 1.484165434
43.01784114 1.588883943
43.05422664 1.434822129
45.0334912 1.216910734
59.04914126 2.183379544
83.01275576 1.120843685
85.02840582 1.181653202
121.0284058 1.392134594
145.0647913 3.305906035
147.0804414 1.605527811
189.0546206 2.819497107
199.0389705 2.238757782
387.0863146 1.118567047
417.0968793 1.378179909
427.1176147 1.385771427
439.0812292 1.821877963
441.0968793 1.744273601
443.1125294 1.711837236
445.0917939 1.330617866
445.1281794 1.503710318
457.0917939 2.694465998
471.107444 2.327433242
483.107444 1.154396173
485.0867085 1.215403182
487.1023586 1.173046431
495.107444 1.45454754
501.1180087 1.514909907
503.1336587 2.034658399
513.1180087 4.194669668
515.0972732 1.536974719

Name: +ve in-silico MS/MS by CFM-ID for BHDFZQCYNSVSLW-JDXGNMNLSA-N
ID: BHDFZQCYNSVSLW-JDXGNMNLSA-N
Comment: Energy0
Num peaks: 14
123.0440559 1.581633857
153.0182351 6.734049108
271.0600999 3.277268888
299.0550145 3.622969394
415.0812292 3.350495407
417.0968793 1.719525041
419.1125294 2.096470253
435.107444 2.132517687
447.0710585 1.175702341
465.0816232 1.211286069
535.1023586 1.469512494
543.1285734 1.734248014
553.1129233 16.57954457
571.123488 33.90539666

Name: +ve in-silico MS/MS by CFM-ID for BHDFZQCYNSVSLW-JDXGNMNLSA-N
ID: BHDFZQCYNSVSLW-JDXGNMNLSA-N
Comment: Energy1
Num peaks: 31
41.00219107 0.8078308301
105.0334912 3.255401752
107.0491413 1.774727902
121.0284058 1.365062346
123.0440559 3.223994403
137.0233204 2.289834892
153.0182351 8.480640579
229.0495352 0.7627509623
231.0651853 0.8890372677
271.0600999 1.687324649
299.0550145 1.816578225
311.0550145 4.648379404
313.0706646 4.131606308
315.0863146 0.7963788286
339.0499291 1.137268427
341.0655792 1.126444643
419.1125294 1.09264618
447.0710585 1.514603521
449.0867085 1.075347861
459.0710585 0.6578717924
461.0867085 1.212013068
465.0816232 1.48877551
477.0816232 1.304365711
527.0972732 1.572552977
529.1129233 1.264828478
535.1023586 1.328516654
539.0972732 1.722625364
541.1129233 4.062199646
543.1285734 6.162993151
553.1129233 8.952677654
571.123488 6.313935034

Name: +ve in-silico MS/MS by CFM-ID for BHDFZQCYNSVSLW-JDXGNMNLSA-N
ID: BHDFZQCYNSVSLW-JDXGNMNLSA-N
Comment: Energy2
Num peaks: 31
69.0334912 0.8869145113
79.05422664 0.8492282249
85.02840582 0.7806707128
95.04914126 0.9224081015
105.0334912 6.159376845
107.0491413 3.182634286
117.0334912 0.9932237996
121.0284058 2.905896572
123.0440559 4.445263568
137.0233204 3.224265725
139.0389705 1.149007203
141.0546206 1.221463916
153.0182351 4.747539866
189.0182351 1.146272627
281.0444498 0.7169367163
295.0600999 0.9582395975
297.0757499 0.9212329728
299.0550145 1.007082533
311.0550145 3.801693004
313.0706646 2.963365609
343.0600999 1.197082511
397.0706646 1.293956408
399.0863146 0.9361810786
413.0655792 0.716560328
525.0816232 0.8105378838
527.0972732 1.028624418
529.1129233 0.9565428435
539.0972732 0.8262402773
541.1129233 1.436410344
543.1285734 2.465341719
553.1129233 4.666222659

Name: +ve in-silico MS/MS by CFM-ID for OIWIWMCGGDNPGQ-UHFFFAOYSA-N
ID: OIWIWMCGGDNPGQ-UHFFFAOYSA-N
Comment: Energy0
Num peaks: 6
283.0600999 4.550114617
517.0917939 2.406682876
521.0867085 3.401220251
525.1180087 1.506329076
535.1023586 21.648267
553.1129233 49.42896975

Name: +ve in-silico MS/MS by CFM-ID for OIWIWMCGGDNPGQ-UHFFFAOYSA-N
ID: OIWIWMCGGDNPGQ-UHFFFAOYSA-N
Comment: Energy1
Num peaks: 24
227.0338851 1.655100038
243.0651853 0.8871340478
271.0600999 1.516973699
283.0600999 1.295462179
295.0600999 1.154567376
307.0600999 1.269638193
373.0706646 0.8373699533
375.0863146 1.478289464
431.0761439 1.317151083
459.0710585 5.132026066
495.0710585 1.910115663
497.0867085 1.056578504
499.1023586 1.736084983
505.0917939 0.995566829
507.107444 1.43965648
509.0867085 2.867795657
511.1023586 2.211913651
517.0917939 3.491679186
521.0867085 3.969263322
523.1023586 5.005117443
525.1180087 7.871807392
535.1023586 14.75352782
537.0816232 1.852033477
553.1129233 14.4910449

Name: +ve in-silico MS/MS by CFM-ID for OIWIWMCGGDNPGQ-UHFFFAOYSA-N
ID: OIWIWMCGGDNPGQ-UHFFFAOYSA-N
Comment: Energy2
Num peaks: 31
57.0334912 1.001206891
77.00219107 2.316823627
105.0334912 1.775905687
121.0284058 2.255445997
149.0233204 1.139054778
153.0182351 1.230135416
231.0440559 1.369893888
281.0444498 1.053340342
295.0600999 1.58035735
307.0600999 1.436688898
309.0393644 1.065731137
345.0757499 3.220978907
347.0914 1.504793371
357.0757499 1.614711555
369.0757499 1.314578079
429.0604938 0.9447172702
431.0761439 2.386903131
459.0710585 1.175471685
493.0917939 2.139413206
495.0710585 1.16330028
497.0867085 1.568784813
505.0917939 0.9824739882
507.107444 4.750850513
509.0867085 2.644326633
511.1023586 2.435468656
517.0917939 3.885972227
521.0867085 1.805793051
523.1023586 2.849283109
525.1180087 2.267486307
535.1023586 3.647920714
537.0816232 1.793852883

Name: +ve in-silico MS/MS by CFM-ID for SDPPCCUCGYUNNC-UHFFFAOYSA-N
ID: SDPPCCUCGYUNNC-UHFFFAOYSA-N
Comment: Energy0
Num peaks: 6
107.0491413 1.632425778
283.0600999 4.626422473
517.0917939 2.641149642
521.0867085 3.286493937
535.1023586 21.24852567
553.1129233 48.98415699

Name: +ve in-silico MS/MS by CFM-ID for SDPPCCUCGYUNNC-UHFFFAOYSA-N
ID: SDPPCCUCGYUNNC-UHFFFAOYSA-N
Comment: Energy1
Num peaks: 19
95.04914126 1.506096885
107.0491413 3.293831083
109.0647913 1.42588086
271.0600999 0.935684447
283.0600999 3.780675191
417.0604938 0.8571388358
445.0554084 2.64135163
459.0710585 2.397434612
495.0710585 0.9474529783
509.0867085 2.029591134
511.1023586 2.141356192
517.0917939 5.150545805
521.0867085 4.081708287
523.1023586 3.724733658
525.0816232 0.8483910916
525.1180087 7.460180724
535.1023586 17.34845985
537.0816232 1.656733281
553.1129233 18.14145686

Name: +ve in-silico MS/MS by CFM-ID for SDPPCCUCGYUNNC-UHFFFAOYSA-N
ID: SDPPCCUCGYUNNC-UHFFFAOYSA-N
Comment: Energy2
Num peaks: 31
63.02292652 4.319752986
77.00219107 2.614203606
77.03857658 1.293964256
105.0334912 2.235763338
107.0491413 3.826414077
119.0491413 1.04181736
121.0284058 0.9513033972
135.0440559 1.319850686
271.0600999 0.8965914658
281.0444498 1.044687858
389.0655792 1.090629922
393.0604938 1.057707081
405.0604938 1.714539007
407.0761439 1.057707081
417.0604938 2.092618674
421.0554084 1.383092251
429.0604938 0.9070370437
435.0710585 1.383092251
445.0554084 0.92986663
457.0554084 0.9051876708
493.0917939 1.711582566
497.0867085 0.8651216892
505.0917939 0.9686842344
507.0710585 1.160794202
511.1023586 1.71408095
517.0917939 7.781837067
521.0867085 1.850415876
523.1023586 3.445481225
525.1180087 3.702180363
535.1023586 4.954013468
537.0816232 2.838361113

Name: +ve in-silico MS/MS by CFM-ID for JLHZOLWNLOEMKU-UHFFFAOYSA-N
ID: JLHZOLWNLOEMKU-UHFFFAOYSA-N
Comment: Energy0
Num peaks: 6
107.0491413 1.752182843
271.0600999 2.607880304
283.0600999 2.339438522
521.0867085 3.284569872
535.1023586 22.14716415
553.1129233 53.44496331

Name: +ve in-silico MS/MS by CFM-ID for JLHZOLWNLOEMKU-UHFFFAOYSA-N
ID: JLHZOLWNLOEMKU-UHFFFAOYSA-N
Comment: Energy1
Num peaks: 19
107.0491413 3.137808327
109.0647913 1.648919074
227.0338851 0.8840133181
241.0495352 0.804273416
271.0600999 4.247520969
283.0600999 2.613821179
375.0863146 2.522635468
403.0448437 0.7125638516
445.0554084 3.104895559
495.0710585 0.7883302059
511.1023586 0.8712141645
521.0867085 4.341975299
523.0659731 0.8132727099
525.0816232 1.252605787
525.1180087 7.076575799
527.0972732 0.6947910756
535.1023586 21.15777444
537.0816232 1.141414135
553.1129233 22.63466487

Name: +ve in-silico MS/MS by CFM-ID for JLHZOLWNLOEMKU-UHFFFAOYSA-N
ID: JLHZOLWNLOEMKU-UHFFFAOYSA-N
Comment: Energy2
Num peaks: 31
39.02292652 1.104550913
63.02292652 3.71434131
107.0491413 3.133676811
119.0491413 0.9810637814
131.0491413 1.143559166
133.0647913 0.8441420052
137.0233204 1.567008846
153.0182351 2.860710977
227.0338851 2.846039062
229.0495352 2.25437658
239.0338851 5.189767474
241.0495352 3.194395496
243.0651853 3.506574396
255.0651853 1.87893705
257.0444498 0.8930466583
269.0444498 1.148776682
271.0600999 2.570610511
283.0600999 2.824221132
331.0600999 0.9409105892
393.0604938 1.249468041
405.0604938 1.802111363
421.0554084 1.345773449
429.0604938 0.9226226661
495.0710585 0.8819303121
505.0917939 0.9853291408
507.107444 1.073030074
523.1023586 1.334926765
525.1180087 1.096037463
527.0972732 1.113402201
535.1023586 6.340462992
537.0816232 1.923135581

Name: +ve in-silico MS/MS by CFM-ID for BITALAJTVXTKFL-UHFFFAOYSA-N
ID: BITALAJTVXTKFL-UHFFFAOYSA-N
Comment: Energy0
Num peaks: 6
107.0491413 1.595464676
283.0600999 4.624563995
521.0867085 3.291092481
523.1023586 1.266716577
535.1023586 23.35794644
553.1129233 49.0812049

Name: +ve in-silico MS/MS by CFM-ID for BITALAJTVXTKFL-UHFFFAOYSA-N
ID: BITALAJTVXTKFL-UHFFFAOYSA-N
Comment: Energy1
Num peaks: 18
95.04914126 1.509582788
107.0491413 3.216677635
109.0647913 1.429159052
271.0600999 0.9378306811
283.0600999 3.831755921
445.0554084 2.647471538
459.0710585 2.827528639
495.0710585 0.9496262065
507.0710585 0.9504089415
509.0867085 2.210837055
511.1023586 2.106901232
517.0917939 2.358061045
521.0867085 4.091153973
523.1023586 3.733277297
525.1180087 7.469106643
535.1023586 20.26762643
537.0816232 1.560813143
553.1129233 18.20557001

Name: +ve in-silico MS/MS by CFM-ID for BITALAJTVXTKFL-UHFFFAOYSA-N
ID: BITALAJTVXTKFL-UHFFFAOYSA-N
Comment: Energy2
Num peaks: 31
63.02292652 4.297971367
77.00219107 2.819016775
77.03857658 1.287439662
105.0334912 2.224365989
107.0491413 3.54791319
119.0491413 1.249348368
121.0284058 0.9464286187
135.0440559 1.313068879
201.0546206 0.9611077471
271.0600999 0.8919824127
281.0444498 1.556422066
389.0655792 1.085078037
393.0604938 1.052269791
405.0604938 2.049718325
407.0761439 1.052269791
417.0604938 2.081982452
421.0554084 1.375982273
435.0710585 1.375982273
445.0554084 0.924903136
457.0554084 0.9005344277
493.0917939 1.702952202
507.0710585 1.352584844
507.107444 0.9652452927
509.0867085 1.143357173
511.1023586 1.563152445
517.0917939 4.772280697
521.0867085 1.840735291
523.1023586 3.427769249
525.1180087 2.898500134
535.1023586 6.013499411
537.0816232 2.613344519

Name: +ve in-silico MS/MS by CFM-ID for PMCJZCZORABGEL-UHFFFAOYSA-N
ID: PMCJZCZORABGEL-UHFFFAOYSA-N
Comment: Energy0
Num peaks: 6
267.0651853 3.605992421
361.0706646 1.663473393
375.0863146 1.503082353
521.0867085 3.324906739
535.1023586 21.93127895
553.1129233 51.190594

Name: +ve in-silico MS/MS by CFM-ID for PMCJZCZORABGEL-UHFFFAOYSA-N
ID: PMCJZCZORABGEL-UHFFFAOYSA-N
Comment: Energy1
Num peaks: 24
149.0233204 0.6240848301
191.0338851 2.768994894
241.0495352 1.554309376
251.0702706 0.8911015455
267.0651853 12.34042318
287.0550145 1.740731049
307.0600999 1.303641601
361.0706646 2.128832644
363.0863146 1.076452384
375.0863146 1.560183825
493.0917939 0.6542393316
497.0867085 0.9540105848
499.1023586 1.54509441
505.0917939 1.007350766
507.107444 1.441190695
509.0867085 1.056543203
511.1023586 1.186529032
521.0867085 3.593514417
523.1023586 2.312562676
525.0816232 0.6684886356
525.1180087 6.187637407
535.1023586 15.71917515
537.0816232 1.488389052
553.1129233 16.76294476

Name: +ve in-silico MS/MS by CFM-ID for PMCJZCZORABGEL-UHFFFAOYSA-N
ID: PMCJZCZORABGEL-UHFFFAOYSA-N
Comment: Energy2
Num peaks: 31
39.02292652 1.380832664
51.02292652 1.025708304
63.02292652 3.491409573
101.0385766 1.800330517
103.0542266 0.9017629074
137.0233204 1.404283469
139.0389705 2.373962811
149.0233204 1.940205737
153.0182351 1.100437227
165.0182351 1.15497511
191.0338851 2.676104941
211.0389705 1.359667078
213.0546206 1.279489029
227.0338851 2.045912421
229.0495352 1.096562155
239.0338851 1.269966014
241.0495352 2.223498348
243.0651853 0.9524961616
251.0702706 3.829747957
267.0651853 11.19617806
283.0600999 1.32689594
345.0757499 1.784517447
361.0706646 2.134894505
497.0867085 1.703678648
507.107444 1.199743871
509.0867085 0.89745443
511.1023586 1.201384608
523.1023586 0.9481446286
525.1180087 0.9046959788
535.1023586 2.719594631
537.0816232 1.329214279

Name: +ve in-silico MS/MS by CFM-ID for NMYBUDCEWHYJGV-UHFFFAOYSA-N
ID: NMYBUDCEWHYJGV-UHFFFAOYSA-N
Comment: Energy0
Num peaks: 6
283.0600999 2.823549605
375.0863146 1.493628255
517.0917939 3.257135396
535.1023586 23.21245567
537.0816232 1.598943887
553.1129233 52.05041298

Name: +ve in-silico MS/MS by CFM-ID for NMYBUDCEWHYJGV-UHFFFAOYSA-N
ID: NMYBUDCEWHYJGV-UHFFFAOYSA-N
Comment: Energy1
Num peaks: 23
95.04914126 1.200515543
239.0338851 2.318401921
241.0495352 1.34057276
243.0651853 0.6430675069
255.0651853 1.17199382
281.0444498 0.9211128942
283.0600999 7.744584612
305.0444498 1.159315292
307.0600999 1.683246436
373.0706646 0.8493639642
375.0863146 1.527057715
459.0710585 1.725981322
507.0710585 0.7513934955
507.107444 1.362680841
509.0867085 2.419306947
511.1023586 2.486619571
517.0917939 5.770565339
521.0867085 0.9813558274
523.1023586 4.874606099
525.1180087 8.593011635
535.1023586 14.65580331
537.0816232 1.442152641
553.1129233 14.62537481

Name: +ve in-silico MS/MS by CFM-ID for NMYBUDCEWHYJGV-UHFFFAOYSA-N
ID: NMYBUDCEWHYJGV-UHFFFAOYSA-N
Comment: Energy2
Num peaks: 31
63.02292652 0.8045512716
77.00219107 4.057915921
87.02292652 1.252608387
105.0334912 1.044228699
121.0284058 0.9107289879
137.0233204 0.9816442834
239.0338851 1.083892041
281.0444498 2.648519656
305.0444498 3.489159406
307.0600999 2.194623831
345.0757499 1.92905892
347.0914 2.034084834
355.0600999 1.20163863
357.0757499 5.048078153
389.0655792 1.869989063
397.0706646 1.058387159
401.0655792 0.8341564249
407.0761439 1.012455953
431.0761439 0.8961072188
435.0710585 1.323920401
441.0604938 0.9518714888
457.0554084 0.8664616716
507.107444 3.026528592
509.0867085 2.045801859
511.1023586 2.341638667
517.0917939 6.168536224
523.1023586 2.041144105
525.1180087 3.318102099
527.0972732 0.8643033826
535.1023586 2.291539236
537.0816232 1.952493238

Name: +ve in-silico MS/MS by CFM-ID for RRMWXOFFORFLNF-UHFFFAOYSA-N
ID: RRMWXOFFORFLNF-UHFFFAOYSA-N
Comment: Energy0
Num peaks: 6
283.0600999 4.329571378
517.0917939 3.275392527
525.1180087 1.509996831
535.1023586 22.43150423
537.0816232 1.484760167
553.1129233 49.79700788

Name: +ve in-silico MS/MS by CFM-ID for RRMWXOFFORFLNF-UHFFFAOYSA-N
ID: RRMWXOFFORFLNF-UHFFFAOYSA-N
Comment: Energy1
Num peaks: 31
95.04914126 1.203459479
107.0491413 0.5917819606
227.0338851 1.688331403
229.0495352 0.6446294431
239.0338851 0.8667685774
271.0600999 1.530662617
281.0444498 0.9333988431
283.0600999 1.173743106
295.0600999 1.177418182
297.0757499 0.8746582266
307.0600999 1.268923833
373.0706646 0.8423386065
375.0863146 1.569572235
459.0710585 1.484358696
493.0554084 0.6462397733
495.0710585 1.131349767
499.1023586 0.8243074226
505.0917939 0.6668824237
507.0710585 1.412164838
507.107444 0.7673382104
509.0867085 2.411907066
511.1023586 2.258343013
517.0917939 5.999231013
521.0867085 1.376459065
523.1023586 4.937423612
525.0816232 0.7580929757
525.1180087 8.814071554
527.0972732 0.8089296831
535.1023586 14.66910474
537.0816232 1.363179004
553.1129233 14.68105622

Name: +ve in-silico MS/MS by CFM-ID for RRMWXOFFORFLNF-UHFFFAOYSA-N
ID: RRMWXOFFORFLNF-UHFFFAOYSA-N
Comment: Energy2
Num peaks: 31
77.00219107 2.791399674
77.03857658 1.063785976
83.01275576 0.8176852132
105.0334912 2.13227175
235.0389705 2.452161521
281.0444498 1.900939087
295.0600999 1.195363207
303.0287997 0.7990534494
305.0444498 2.471019427
307.0600999 1.4412997
347.0914 1.202879969
355.0600999 1.196237857
357.0757499 4.654844664
371.0550145 1.07660925
373.0706646 1.149794888
387.0499291 0.8981782164
389.0655792 0.8950895818
407.0761439 0.866524587
435.0710585 1.133095791
441.0604938 0.8954659587
495.0710585 1.071546476
507.0710585 1.680097077
507.107444 0.8019174329
509.0867085 1.916308665
511.1023586 1.872563309
517.0917939 6.302465076
521.0867085 1.362131308
523.1023586 1.744435949
525.1180087 3.818701309
535.1023586 2.943488513
537.0816232 1.63061708

Name: +ve in-silico MS/MS by CFM-ID for RUMQAROVHJQRSZ-UHFFFAOYSA-N
ID: RUMQAROVHJQRSZ-UHFFFAOYSA-N
Comment: Energy0
Num peaks: 6
283.0600999 2.525594029
375.0863146 1.444452926
517.0917939 3.097499283
535.1023586 23.11695814
537.0816232 1.417090656
553.1129233 51.49100156

Name: +ve in-silico MS/MS by CFM-ID for RUMQAROVHJQRSZ-UHFFFAOYSA-N
ID: RUMQAROVHJQRSZ-UHFFFAOYSA-N
Comment: Energy1
Num peaks: 26
39.02292652 1.093996289
95.04914126 1.194155143
105.0334912 0.7369173204
241.0495352 1.340120494
243.0651853 0.6745751131
253.0495352 0.8357383345
255.0651853 0.7139820848
265.0495352 1.783591853
281.0444498 3.74199024
283.0600999 6.383562115
293.0444498 1.291797713
373.0706646 0.8054917418
375.0863146 1.408643939
459.0710585 1.544074095
495.0710585 0.6813850893
507.0710585 0.7474497206
507.107444 1.539003751
509.0867085 2.075252518
511.1023586 2.085721454
517.0917939 5.059611924
521.0867085 1.179639439
523.1023586 4.636136522
525.1180087 8.344565753
535.1023586 14.45107179
537.0816232 1.468596615
553.1129233 14.50527429

Name: +ve in-silico MS/MS by CFM-ID for RUMQAROVHJQRSZ-UHFFFAOYSA-N
ID: RUMQAROVHJQRSZ-UHFFFAOYSA-N
Comment: Energy2
Num peaks: 31
63.02292652 1.207473213
77.00219107 3.652692541
105.0334912 1.674741308
117.0334912 0.9252426452
121.0284058 1.005839605
137.0233204 1.510259172
241.0495352 1.179278558
265.0495352 1.188787773
281.0444498 2.945924285
293.0444498 1.816801616
295.0600999 0.9972446423
345.0757499 2.411879605
347.0914 1.519142605
355.0600999 1.090500795
357.0757499 3.326596398
373.0706646 0.9835421589
389.0655792 2.063050934
397.0706646 1.783305936
401.0655792 0.921565083
407.0761439 1.118548064
431.0761439 0.9154201215
435.0710585 1.462649903
507.107444 4.487703428
509.0867085 1.45223257
511.1023586 1.981403919
517.0917939 6.420060225
521.0867085 1.26847391
523.1023586 1.17751423
525.1180087 3.619301547
535.1023586 2.706821904
537.0816232 1.826437712

Name: +ve in-silico MS/MS by CFM-ID for CATQRTQQGITVJI-UHFFFAOYSA-N
ID: CATQRTQQGITVJI-UHFFFAOYSA-N
Comment: Energy0
Num peaks: 6
283.0600999 4.265327416
375.0863146 1.416743621
517.0917939 3.124701442
525.1180087 1.492228319
535.1023586 22.21780663
553.1129233 48.98390499

Name: +ve in-silico MS/MS by CFM-ID for CATQRTQQGITVJI-UHFFFAOYSA-N
ID: CATQRTQQGITVJI-UHFFFAOYSA-N
Comment: Energy1
Num peaks: 31
227.0338851 1.687099512
229.0495352 0.6280799293
239.0338851 0.6660520792
271.0600999 1.488248985
281.0444498 1.100892952
283.0600999 1.139821454
295.0600999 1.151013674
297.0757499 0.8522032046
307.0600999 1.239155477
373.0706646 0.8199599504
375.0863146 1.499990804
431.0761439 0.6947254673
441.0604938 1.233582482
459.0710585 4.057853937
493.0554084 0.6296489177
495.0710585 0.7042982086
499.1023586 0.6438451121
505.0917939 0.6534165629
507.0710585 1.18541221
507.107444 0.7565374826
509.0867085 2.271692386
511.1023586 2.273082052
517.0917939 5.583320068
521.0867085 1.341121356
523.1023586 4.800860412
525.0816232 0.8095442821
525.1180087 8.575788548
527.0972732 0.828110355
535.1023586 14.45197755
537.0816232 1.25614642
553.1129233 14.09415478

Name: +ve in-silico MS/MS by CFM-ID for CATQRTQQGITVJI-UHFFFAOYSA-N
ID: CATQRTQQGITVJI-UHFFFAOYSA-N
Comment: Energy2
Num peaks: 31
77.00219107 2.759338526
77.03857658 0.9075859575
83.01275576 1.335665905
105.0334912 2.563891233
121.0284058 1.207880854
129.0334912 8.433675324
153.0182351 1.369968224
281.0444498 3.006092771
295.0600999 1.132373684
305.0444498 0.9093270417
307.0600999 1.365206977
345.0757499 0.9096991397
355.0600999 0.9946942298
357.0757499 4.151712581
393.0604938 0.8203140101
405.0604938 0.8480573436
421.0554084 1.072669335
427.0448437 1.011493282
429.0604938 0.9639546975
431.0761439 0.9809662413
441.0604938 1.816958385
495.0710585 0.976642163
507.0710585 0.9793481129
509.0867085 1.472848074
511.1023586 1.848176247
517.0917939 5.34812157
521.0867085 1.289490699
523.1023586 1.650808758
525.1180087 3.612686365
535.1023586 2.826771586
537.0816232 1.302853035

Name: +ve in-silico MS/MS by CFM-ID for QADQBWAUGJFPNM-UHFFFAOYSA-N
ID: QADQBWAUGJFPNM-UHFFFAOYSA-N
Comment: Energy0
Num peaks: 6
283.0600999 4.55836393
517.0917939 2.408702337
521.0867085 3.402124625
525.1180087 1.445642154
535.1023586 21.64602099
553.1129233 49.44755373

Name: +ve in-silico MS/MS by CFM-ID for QADQBWAUGJFPNM-UHFFFAOYSA-N
ID: QADQBWAUGJFPNM-UHFFFAOYSA-N
Comment: Energy1
Num peaks: 28
95.04914126 1.251221047
107.0491413 0.6157358052
227.0338851 1.633521798
229.0495352 0.6699637556
239.0338851 0.657270709
243.0651853 0.6067673066
271.0600999 1.595782537
283.0600999 1.366267959
295.0600999 1.173178412
297.0757499 0.803670267
307.0600999 1.300310951
373.0706646 0.877549779
375.0863146 1.555650718
459.0710585 1.804435998
495.0710585 0.7329869653
499.1023586 0.6305008843
505.0917939 1.004641462
507.0710585 0.6765598573
507.107444 1.477415087
509.0867085 3.102171419
511.1023586 2.626574071
517.0917939 3.638824862
521.0867085 4.165308291
523.1023586 5.108539614
525.1180087 8.516688415
535.1023586 15.45867246
537.0816232 1.511022175
553.1129233 15.59245272

Name: +ve in-silico MS/MS by CFM-ID for QADQBWAUGJFPNM-UHFFFAOYSA-N
ID: QADQBWAUGJFPNM-UHFFFAOYSA-N
Comment: Energy2
Num peaks: 31
77.00219107 2.447133073
77.03857658 1.235640397
105.0334912 2.397684535
119.0491413 1.158349973
121.0284058 0.9077554225
281.0444498 3.333335076
295.0600999 1.265401968
307.0600999 1.164848894
345.0757499 2.607517119
347.0914 1.522525223
357.0757499 1.627729666
369.0757499 1.602629558
373.0706646 0.9019772571
389.0655792 1.041020089
397.0706646 0.8586790375
407.0761439 1.009140116
431.0761439 0.893205882
435.0710585 1.319584505
441.0604938 0.9487755855
457.0554084 0.8636239727
493.0917939 2.164623151
505.0917939 0.9731355235
507.107444 4.798308964
509.0867085 2.588617567
511.1023586 2.47016131
517.0917939 3.904895654
521.0867085 1.827942628
523.1023586 2.828725474
525.1180087 2.678034391
535.1023586 3.507436499
537.0816232 1.783749414

Name: +ve in-silico MS/MS by CFM-ID for XPYLGHLHJLTKBC-UHFFFAOYSA-N
ID: XPYLGHLHJLTKBC-UHFFFAOYSA-N
Comment: Energy0
Num peaks: 6
283.0600999 2.886753837
375.0863146 1.520334555
517.0917939 3.294922066
535.1023586 23.62967224
537.0816232 1.626950816
553.1129233 53.33854988

Name: +ve in-silico MS/MS by CFM-ID for XPYLGHLHJLTKBC-UHFFFAOYSA-N
ID: XPYLGHLHJLTKBC-UHFFFAOYSA-N
Comment: Energy1
Num peaks: 20
95.04914126 1.248095798
255.0651853 1.268778569
281.0444498 1.05743982
283.0600999 8.297027044
293.0444498 1.10988964
375.0863146 1.591926451
459.0710585 1.799592672
485.0867085 0.9555477872
505.0917939 0.9714375719
507.0710585 1.006481885
507.107444 1.672592151
509.0867085 2.6309231
511.1023586 2.584507616
517.0917939 5.938807194
521.0867085 1.208579714
523.1023586 5.448291835
525.1180087 8.969432189
535.1023586 15.28608785
537.0816232 1.498753678
553.1129233 15.53235932

Name: +ve in-silico MS/MS by CFM-ID for XPYLGHLHJLTKBC-UHFFFAOYSA-N
ID: XPYLGHLHJLTKBC-UHFFFAOYSA-N
Comment: Energy2
Num peaks: 31
63.02292652 1.680518004
77.00219107 3.096163358
105.0334912 1.176324231
117.0334912 0.9397376856
121.0284058 1.025173774
137.0233204 1.498745577
281.0444498 3.145296514
293.0444498 1.275785664
295.0600999 1.016448724
345.0757499 3.030073523
347.0914 2.334750219
355.0600999 2.157927781
357.0757499 4.710268038
373.0706646 1.227532409
389.0655792 2.102246961
391.0812292 0.879579197
397.0706646 2.321277966
401.0655792 0.9393401756
407.0761439 1.140122553
425.0655792 0.8807496371
431.0761439 1.007654387
435.0710585 1.490861408
507.0710585 0.9559548538
507.107444 4.050896825
509.0867085 1.679951
511.1023586 2.638560296
517.0917939 6.674487622
523.1023586 1.26171209
525.1180087 3.715491496
535.1023586 2.49489294
537.0816232 2.198694737

Name: +ve in-silico MS/MS by CFM-ID for QUXFJUGJPRPXSV-UHFFFAOYSA-N
ID: QUXFJUGJPRPXSV-UHFFFAOYSA-N
Comment: Energy0
Num peaks: 6
107.0491413 1.612824273
283.0600999 4.652355903
517.0917939 3.097929634
535.1023586 22.77732182
537.0816232 1.686949917
553.1129233 50.44985076

Name: +ve in-silico MS/MS by CFM-ID for QUXFJUGJPRPXSV-UHFFFAOYSA-N
ID: QUXFJUGJPRPXSV-UHFFFAOYSA-N
Comment: Energy1
Num peaks: 26
107.0491413 2.124259008
109.0647913 1.161581725
227.0338851 1.651780465
229.0495352 0.7196686671
239.0338851 0.6948710076
283.0600999 1.375963181
295.0600999 1.238878206
297.0757499 0.8220710295
307.0600999 1.321129864
373.0706646 0.8427430037
375.0863146 1.569772048
445.0554084 2.044215
469.0554084 0.6886191215
499.1023586 0.6294833968
505.0917939 0.9537272156
507.0710585 0.7820776504
507.107444 1.668566742
509.0867085 3.590817079
511.1023586 3.394306575
517.0917939 5.494824259
521.0867085 1.233467536
523.1023586 4.74634207
525.1180087 8.900701485
535.1023586 15.30549559
537.0816232 1.763539586
553.1129233 15.55324438

Name: +ve in-silico MS/MS by CFM-ID for QUXFJUGJPRPXSV-UHFFFAOYSA-N
ID: QUXFJUGJPRPXSV-UHFFFAOYSA-N
Comment: Energy2
Num peaks: 31
39.02292652 0.8669975316
79.05422664 1.565344596
91.01784114 3.933366104
91.05422664 1.219019316
107.0491413 3.915874867
119.0491413 1.212618871
131.0491413 0.85345883
137.0233204 1.340255316
153.0182351 1.146768816
157.0284058 1.00298578
201.0546206 0.9770948224
295.0600999 1.822928554
307.0600999 1.427353148
345.0757499 2.825193749
347.0914 1.487386352
357.0757499 3.057104623
373.0706646 1.044268179
377.0655792 0.9940367695
397.0706646 2.005950082
417.0604938 1.339169675
421.0554084 1.399239346
507.0710585 1.238827783
507.107444 4.675518349
509.0867085 2.678057088
511.1023586 2.847595479
517.0917939 6.492555239
521.0867085 1.213481504
523.1023586 1.156815161
525.1180087 2.726888212
535.1023586 2.664595948
537.0816232 2.247350836

Name: +ve in-silico MS/MS by CFM-ID for MLDUNCFXVCKWMN-UHFFFAOYSA-N
ID: MLDUNCFXVCKWMN-UHFFFAOYSA-N
Comment: Energy0
Num peaks: 6
191.0338851 1.631202553
283.0600999 2.576755051
517.0917939 3.066813755
525.1180087 1.488978022
535.1023586 22.96445388
553.1129233 50.61590735

Name: +ve in-silico MS/MS by CFM-ID for MLDUNCFXVCKWMN-UHFFFAOYSA-N
ID: MLDUNCFXVCKWMN-UHFFFAOYSA-N
Comment: Energy1
Num peaks: 25
95.04914126 1.123708043
191.0338851 6.69599924
241.0495352 1.49996096
251.0338851 0.6504073075
253.0495352 0.8323098506
255.0651853 0.7164401557
265.0495352 1.456928849
281.0444498 3.390474535
283.0600999 6.137784713
293.0444498 1.165866754
361.0706646 1.009912688
459.0710585 1.433503283
507.0710585 0.7037526057
507.107444 0.8357187115
509.0867085 2.474463161
511.1023586 2.147692261
517.0917939 4.85700846
521.0867085 1.110685391
523.1023586 4.503889546
525.0816232 0.776316681
525.1180087 8.030210588
527.0972732 0.7941207127
535.1023586 13.71688485
537.0816232 1.223567507
553.1129233 13.19374209

Name: +ve in-silico MS/MS by CFM-ID for MLDUNCFXVCKWMN-UHFFFAOYSA-N
ID: MLDUNCFXVCKWMN-UHFFFAOYSA-N
Comment: Energy2
Num peaks: 31
63.02292652 1.378786994
77.00219107 2.415922404
83.01275576 1.145712073
105.0334912 1.021441556
153.0182351 1.476407615
161.0233204 1.088950181
163.0389705 1.162602538
165.0182351 1.61669354
175.0389705 3.153233924
191.0338851 9.252337076
241.0495352 1.177864041
281.0444498 1.491874645
293.0444498 1.300286664
333.0757499 1.463679117
345.0757499 1.01224419
355.0600999 0.9836476661
373.0706646 1.585649813
387.0499291 1.098826841
389.0655792 2.848982692
391.0812292 1.112910408
397.0706646 1.246565001
435.0710585 1.268127167
507.107444 1.972051017
509.0867085 1.251214537
511.1023586 1.577980543
517.0917939 5.178717284
521.0867085 1.099775293
523.1023586 1.94801893
525.1180087 3.28844485
535.1023586 2.674709391
537.0816232 1.615795055

Name: +ve in-silico MS/MS by CFM-ID for SEVQDUCFMOPOCD-UHFFFAOYSA-N
ID: SEVQDUCFMOPOCD-UHFFFAOYSA-N
Comment: Energy0
Num peaks: 7
107.0491413 1.548440963
283.0600999 4.150727686
517.0917939 3.066741904
525.1180087 1.46496056
535.1023586 21.73661157
537.0816232 1.585371867
553.1129233 47.74124777

Name: +ve in-silico MS/MS by CFM-ID for SEVQDUCFMOPOCD-UHFFFAOYSA-N
ID: SEVQDUCFMOPOCD-UHFFFAOYSA-N
Comment: Energy1
Num peaks: 31
105.0334912 0.8197910884
107.0491413 1.922194169
109.0647913 1.146576058
227.0338851 1.652473878
229.0495352 0.6144413965
239.0338851 0.6546483525
271.0600999 1.453372558
281.0444498 0.7220379042
283.0600999 0.9134011423
295.0600999 1.129159335
297.0757499 0.8336979143
307.0600999 1.21455399
373.0706646 0.8021513505
375.0863146 1.466180787
445.0554084 1.876761454
493.0554084 1.158604898
495.0710585 1.447201772
497.0867085 1.219728361
499.1023586 1.108674534
505.0917939 0.6422291736
507.0710585 1.060019039
507.107444 0.8519607411
509.0867085 2.480168043
511.1023586 2.375610975
517.0917939 5.36842786
521.0867085 1.311999381
523.1023586 4.688559767
525.1180087 8.379714244
535.1023586 14.11876525
537.0816232 1.57324355
553.1129233 13.61566378

Name: +ve in-silico MS/MS by CFM-ID for SEVQDUCFMOPOCD-UHFFFAOYSA-N
ID: SEVQDUCFMOPOCD-UHFFFAOYSA-N
Comment: Energy2
Num peaks: 31
49.00727645 0.8330525631
75.02292652 0.973883116
79.05422664 1.177891443
105.0334912 1.954271579
107.0491413 1.834068015
119.0491413 0.8810951431
129.0334912 8.784999666
153.0182351 1.138819467
227.0338851 0.8079835976
295.0600999 1.179211508
305.0444498 1.483963249
307.0600999 1.421786582
341.0444498 0.7914131927
355.0600999 1.113361949
357.0757499 4.008295151
379.0600999 0.7812751386
393.0604938 0.8546695408
405.0604938 0.8773782675
417.0604938 1.156332552
421.0554084 1.117593746
493.0554084 1.047795146
507.0710585 0.9506485473
507.107444 0.9535147556
509.0867085 2.536834779
511.1023586 1.97516051
517.0917939 5.291907923
521.0867085 1.343495796
523.1023586 1.720410222
525.1180087 3.765824753
535.1023586 3.396267746
537.0816232 1.671932197

Name: +ve in-silico MS/MS by CFM-ID for GEOOTVDRBFLMAE-UHFFFAOYSA-N
ID: GEOOTVDRBFLMAE-UHFFFAOYSA-N
Comment: Energy0
Num peaks: 6
283.0600999 2.413440495
361.0706646 1.538380557
517.0917939 3.172537339
525.1180087 1.506657346
535.1023586 22.55913967
553.1129233 49.64276366

Name: +ve in-silico MS/MS by CFM-ID for GEOOTVDRBFLMAE-UHFFFAOYSA-N
ID: GEOOTVDRBFLMAE-UHFFFAOYSA-N
Comment: Energy1
Num peaks: 30
95.04914126 1.108923898
191.0338851 2.154194548
239.0338851 2.027694425
241.0495352 1.164916554
243.0651853 0.5944499068
253.0495352 0.8445307752
255.0651853 0.6759735379
265.0495352 1.479942258
281.0444498 2.942161312
283.0600999 5.170352306
293.0444498 1.24478531
361.0706646 1.62384822
363.0863146 1.158899104
459.0710585 1.440031664
495.0710585 0.9744427871
499.1023586 0.8809874022
505.0917939 0.5979924131
507.0710585 1.131372317
507.107444 0.6989971922
509.0867085 2.033004389
511.1023586 2.050383468
517.0917939 5.356307289
521.0867085 1.269312117
523.1023586 4.480781906
525.0816232 0.7661979002
525.1180087 8.02786792
527.0972732 0.783769868
535.1023586 13.58141777
537.0816232 1.30626023
553.1129233 12.92297402

Name: +ve in-silico MS/MS by CFM-ID for GEOOTVDRBFLMAE-UHFFFAOYSA-N
ID: GEOOTVDRBFLMAE-UHFFFAOYSA-N
Comment: Energy2
Num peaks: 31
77.00219107 2.037678341
77.03857658 1.064689608
105.0334912 1.684209048
121.0284058 2.878907983
123.0440559 0.9952650238
149.0233204 1.274370732
151.0389705 1.013206386
173.0233204 1.136358982
189.0182351 0.9544750675
191.0338851 1.09876507
239.0338851 0.9839096067
241.0495352 1.036016749
281.0444498 1.18362795
293.0444498 2.279077738
333.0757499 1.992338847
345.0757499 1.158399302
383.0550145 1.163974819
387.0499291 2.051819467
389.0655792 1.088970201
411.0499291 0.9813845072
431.0761439 1.438218579
435.0710585 1.134073872
507.0710585 1.576025996
509.0867085 1.779167166
511.1023586 1.757108962
517.0917939 8.14229641
521.0867085 1.363307091
523.1023586 1.743494336
525.1180087 3.815429567
535.1023586 3.412085127
537.0816232 1.609436609

Name: +ve in-silico MS/MS by CFM-ID for RGVVGSVXWQGKBF-UHFFFAOYSA-N
ID: RGVVGSVXWQGKBF-UHFFFAOYSA-N
Comment: Energy0
Num peaks: 6
283.0600999 2.542342493
361.0706646 1.594308941
517.0917939 3.280128973
525.1180087 1.509386483
535.1023586 22.52781733
553.1129233 49.93754824

Name: +ve in-silico MS/MS by CFM-ID for RGVVGSVXWQGKBF-UHFFFAOYSA-N
ID: RGVVGSVXWQGKBF-UHFFFAOYSA-N
Comment: Energy1
Num peaks: 30
95.04914126 1.094887717
191.0338851 1.803093414
239.0338851 1.975916382
241.0495352 1.187448666
253.0495352 0.8111949185
255.0651853 0.6678376792
265.0495352 1.46213002
281.0444498 3.318189392
283.0600999 5.888550781
293.0444498 1.212149764
361.0706646 1.686299142
363.0863146 1.144366252
459.0710585 1.419947133
493.0554084 0.6566655129
495.0710585 0.9931285842
499.1023586 0.7506089706
505.0917939 0.5920493472
507.0710585 1.247860751
507.107444 0.6551174149
509.0867085 2.102229721
511.1023586 2.055813027
517.0917939 5.520810885
521.0867085 1.253394661
523.1023586 4.420111275
525.0816232 0.6903145265
525.1180087 7.83370192
527.0972732 0.7366061012
535.1023586 13.20143084
537.0816232 1.241301923
553.1129233 12.66738401

Name: +ve in-silico MS/MS by CFM-ID for RGVVGSVXWQGKBF-UHFFFAOYSA-N
ID: RGVVGSVXWQGKBF-UHFFFAOYSA-N
Comment: Energy2
Num peaks: 31
77.00219107 2.066674617
77.03857658 1.051745761
105.0334912 1.663532671
121.0284058 2.164064798
123.0440559 0.9829718065
149.0233204 1.138374107
151.0389705 0.9275362318
173.0233204 1.452448135
189.0182351 0.9419835916
239.0338851 0.9284888885
241.0495352 1.066668228
281.0444498 1.357444671
293.0444498 2.214695714
297.0757499 0.874893165
333.0757499 1.968117205
345.0757499 1.144316189
361.0706646 1.011475471
383.0550145 1.14912913
387.0499291 1.663801541
389.0655792 1.075519566
431.0761439 1.420564476
435.0710585 1.120066129
507.0710585 1.713983676
509.0867085 1.783158231
511.1023586 1.850932089
517.0917939 8.07250968
521.0867085 1.346467928
523.1023586 1.721813987
525.1180087 3.75902986
535.1023586 3.752895732
537.0816232 1.611866335

Name: +ve in-silico MS/MS by CFM-ID for QERMSEIQMHYQCQ-UHFFFAOYSA-N
ID: QERMSEIQMHYQCQ-UHFFFAOYSA-N
Comment: Energy0
Num peaks: 6
283.0600999 2.705800609
517.0917939 2.510016848
521.0867085 3.384025884
535.1023586 21.40102344
537.0816232 1.586521548
553.1129233 49.22712079

Name: +ve in-silico MS/MS by CFM-ID for QERMSEIQMHYQCQ-UHFFFAOYSA-N
ID: QERMSEIQMHYQCQ-UHFFFAOYSA-N
Comment: Energy1
Num peaks: 25
95.04914126 1.154646635
191.0338851 2.405434749
241.0495352 1.598203145
243.0651853 0.6527511931
253.0495352 0.8522475652
255.0651853 1.1049854
281.0444498 1.164339894
283.0600999 7.400542287
293.0444498 1.218921284
361.0706646 1.70019853
363.0863146 0.9634169897
459.0710585 1.651865566
495.0710585 0.6378537044
505.0917939 0.9531837314
507.0710585 0.624808824
507.107444 1.087177049
509.0867085 3.018995414
511.1023586 2.392355838
517.0917939 3.773458326
521.0867085 3.836179279
523.1023586 4.730844392
525.1180087 7.920331339
535.1023586 13.92128428
537.0816232 1.528887071
553.1129233 13.76545486

Name: +ve in-silico MS/MS by CFM-ID for QERMSEIQMHYQCQ-UHFFFAOYSA-N
ID: QERMSEIQMHYQCQ-UHFFFAOYSA-N
Comment: Energy2
Num peaks: 31
55.01784114 1.308383007
77.00219107 2.630279767
77.03857658 1.170992819
105.0334912 1.807437519
123.0440559 1.326698054
139.0389705 1.058459391
149.0233204 1.027225575
151.0389705 1.011650091
191.0338851 1.827581401
241.0495352 1.201952837
281.0444498 2.058139253
293.0444498 1.298730106
295.0600999 1.113881112
331.0600999 1.00436042
333.0757499 1.464324265
341.0444498 0.9693138524
345.0757499 1.235350636
383.0550145 2.620655148
389.0655792 1.702692452
431.0761439 1.578142902
435.0710585 1.249319665
493.0917939 1.383886467
507.107444 3.330403967
509.0867085 2.364585816
511.1023586 1.739926017
517.0917939 4.965071537
521.0867085 1.534270153
523.1023586 2.680502446
525.1180087 3.606738341
535.1023586 3.727445506
537.0816232 1.678479891

Name: +ve in-silico MS/MS by CFM-ID for IAYKSMBVDWAEAN-UHFFFAOYSA-N
ID: IAYKSMBVDWAEAN-UHFFFAOYSA-N
Comment: Energy0
Num peaks: 27
73.02840582 0.4302359914
96.96852159 2.651473865
98.98417166 8.224895592
103.0389705 0.5619325661
105.0334912 0.4777595322
139.0389705 0.5865645764
163.0600999 2.155887637
188.9947363 0.8887602787
200.9947363 1.378677365
203.0103864 8.631819678
205.0260365 0.8260892955
217.0260365 0.6468837616
269.0808353 0.5607864904
271.0964854 1.844537967
287.0914 0.7170649353
345.1180087 0.4603560342
351.0628159 6.058765466
353.0420805 0.8060803481
353.078466 0.9140482319
359.1336587 0.899705662
369.0733806 16.94875334
431.1336587 0.6469086267
433.1493088 2.145165715
451.1598735 0.791267492
499.0999893 0.577021513
513.1156393 8.563928975
531.126204 10.77868157

Name: +ve in-silico MS/MS by CFM-ID for IAYKSMBVDWAEAN-UHFFFAOYSA-N
ID: IAYKSMBVDWAEAN-UHFFFAOYSA-N
Comment: Energy1
Num peaks: 31
43.01784114 0.6432397053
96.96852159 1.070143812
98.98417166 1.686076101
105.0334912 4.231214639
107.0491413 0.5707387483
139.0389705 0.7644853394
145.0495352 1.794727184
153.0546206 1.222185267
163.0600999 2.534028078
181.0859207 0.8014864711
184.9998217 1.193550496
187.0154718 1.338920383
188.9947363 0.7840303054
197.0808353 3.039671937
200.9947363 4.047337375
203.0103864 19.64613816
217.0260365 1.242643659
229.0260365 0.6265534635
259.0964854 0.9609400966
269.0808353 0.8307599175
271.0964854 4.784623895
273.1121354 2.350188667
339.0628159 0.6191251151
351.0628159 2.946975235
353.0420805 1.352629489
353.078466 1.004947268
359.1336587 0.6099541889
369.0733806 12.87838313
433.1493088 0.8987806945
513.1156393 2.098058254
531.126204 0.737153831

Name: +ve in-silico MS/MS by CFM-ID for IAYKSMBVDWAEAN-UHFFFAOYSA-N
ID: IAYKSMBVDWAEAN-UHFFFAOYSA-N
Comment: Energy2
Num peaks: 31
43.01784114 1.295471753
87.00767038 1.002436738
96.96852159 1.686123467
98.98417166 1.717593393
101.0385766 0.776685625
103.0389705 0.7526325086
103.0542266 1.02280878
105.0334912 3.11265745
107.0491413 0.881890954
139.0389705 2.401772236
145.0495352 1.17015193
147.0651853 0.9962305196
163.0600999 1.351243798
181.0859207 2.744930591
187.0154718 0.791817575
196.9998217 1.077694069
197.0808353 1.52985567
200.9947363 1.128891123
203.0103864 4.794791974
205.0260365 1.403272183
207.0416865 0.8803218094
255.1015708 1.864945918
269.0808353 2.295952362
271.0964854 9.911525756
273.1121354 1.649295057
287.0914 2.467276769
289.1070501 0.7554296492
351.0628159 1.31166357
353.0420805 0.9353776023
369.0733806 3.059949742
513.1156393 1.080247096

Name: +ve in-silico MS/MS by CFM-ID for MXGYFINJEYCCCU-UHFFFAOYSA-N
ID: MXGYFINJEYCCCU-UHFFFAOYSA-N
Comment: Energy0
Num peaks: 23
96.96852159 3.494112268
98.98417166 9.460396307
121.0284058 1.528758482
123.0440559 9.197160367
125.0597059 0.8984641704
137.0597059 0.6386961074
163.0600999 2.132359222
219.005301 0.5738019032
255.1015708 0.6434861913
269.0808353 0.7972906113
271.0964854 2.641190413
287.0914 0.7339843694
351.0628159 5.935710649
353.0420805 0.7511780507
353.078466 0.8716327875
369.0733806 16.15508765
417.1543942 0.6182407134
431.1336587 0.7273221563
433.1493088 2.344843547
451.1598735 0.8236048611
499.0999893 0.5736658815
513.1156393 8.309540081
531.126204 10.6783028

Name: +ve in-silico MS/MS by CFM-ID for MXGYFINJEYCCCU-UHFFFAOYSA-N
ID: MXGYFINJEYCCCU-UHFFFAOYSA-N
Comment: Energy1
Num peaks: 27
43.01784114 0.7005595805
95.04914126 1.185118989
96.96852159 0.6452670674
98.98417166 0.9990940537
105.0334912 2.073804027
107.0491413 1.067319018
121.0284058 5.764446076
123.0440559 26.44433248
127.075356 0.500415063
137.0597059 1.621344744
145.0495352 1.943131961
149.0597059 0.5068151372
163.0600999 2.463265778
219.005301 0.8509680272
233.0209511 1.365411511
259.0964854 1.230280135
271.0964854 2.033647064
273.1121354 0.9875689807
277.0471658 0.5637640826
339.0628159 1.161704021
341.078466 1.123973337
351.0628159 4.531273582
353.0420805 1.558031735
353.078466 1.06253896
369.0733806 14.80847939
513.1156393 2.329026473
531.126204 0.8641036416

Name: +ve in-silico MS/MS by CFM-ID for MXGYFINJEYCCCU-UHFFFAOYSA-N
ID: MXGYFINJEYCCCU-UHFFFAOYSA-N
Comment: Energy2
Num peaks: 31
43.01784114 1.180418904
80.97360697 0.7869614905
87.00767038 0.9136803745
96.96852159 4.522451029
98.98417166 6.205017471
103.0389705 0.6857656701
105.0334912 1.484572815
107.0491413 1.656428111
117.0334912 1.005312982
119.0491413 0.9585748387
121.0284058 1.645986217
121.0647913 0.8179692502
123.0440559 4.572940614
125.0597059 1.082387925
145.0495352 1.06654596
147.0651853 0.9080236581
163.0600999 1.546260571
219.005301 2.084824641
251.0702706 0.6666705485
255.1015708 2.233697116
261.0522512 1.273109169
269.0808353 3.089516109
271.0964854 12.78469794
273.1121354 2.07989055
287.0914 2.192538453
351.0628159 1.340245806
353.0420805 0.6510346457
369.0733806 2.426245534
417.1543942 0.8434901068
469.0894246 0.6439796267
513.1156393 0.7711238764

Name: +ve in-silico MS/MS by CFM-ID for WSUAUWCHDSFTAO-UHFFFAOYSA-N
ID: WSUAUWCHDSFTAO-UHFFFAOYSA-N
Comment: Energy0
Num peaks: 19
96.96852159 2.687771902
98.98417166 7.902262878
121.0284058 1.472136421
123.0440559 8.91806002
125.0597059 0.9362613333
147.0651853 0.8004788604
243.0264304 0.7902889695
269.0808353 0.8369031301
271.0964854 6.348586845
273.0757499 0.8219461048
283.0812292 1.037596164
289.1070501 16.95453111
415.1387441 2.08641149
417.1543942 1.693196266
431.1336587 3.158226826
433.1493088 11.60821317
435.1649589 1.9172485
513.1156393 3.251966028
531.126204 6.798259049

Name: +ve in-silico MS/MS by CFM-ID for WSUAUWCHDSFTAO-UHFFFAOYSA-N
ID: WSUAUWCHDSFTAO-UHFFFAOYSA-N
Comment: Energy1
Num peaks: 27
43.01784114 0.6466337318
75.04405588 0.5492090728
80.97360697 0.6775933868
95.04914126 1.142229557
96.96852159 1.718000153
98.98417166 3.812850306
105.0334912 2.024181829
107.0491413 1.068981095
121.0284058 5.803950836
123.0440559 27.16026495
127.075356 0.6226746495
137.0597059 1.649728644
139.0389705 0.6745848246
153.0546206 1.379190248
169.0495352 0.5608537311
225.0158657 1.0179793
243.0264304 1.784112949
259.0964854 0.8804388052
261.1121354 1.14646247
271.0964854 3.606105112
273.0757499 1.653829601
289.1070501 15.9562931
417.1180087 0.5942475139
419.1336587 0.7083191642
503.1312894 0.7171997941
513.1156393 1.783437739
531.126204 0.7987877166

Name: +ve in-silico MS/MS by CFM-ID for WSUAUWCHDSFTAO-UHFFFAOYSA-N
ID: WSUAUWCHDSFTAO-UHFFFAOYSA-N
Comment: Energy2
Num peaks: 31
43.01784114 1.303142718
80.97360697 1.002128534
96.96852159 1.97477337
98.98417166 2.813032935
105.0334912 1.12821948
107.0491413 1.255445508
117.0334912 3.173337275
119.0491413 0.9567371119
121.0284058 3.051913111
121.0647913 1.264135511
123.0440559 12.19375284
125.0597059 3.069254729
127.075356 0.8914508278
137.0597059 0.7952010937
139.0389705 1.31432704
143.0338851 0.7599666566
147.0651853 4.101962053
163.0600999 1.521715418
271.0964854 4.545460799
273.0757499 1.006049969
273.1121354 0.8363142039
281.0655792 1.064747872
283.0812292 2.695764753
289.1070501 8.079544236
323.1125294 0.7016323182
389.1230941 0.8146861766
391.1387441 0.6987084237
415.1387441 0.9725861805
417.1543942 2.049680145
455.0737745 0.7212426407
513.1156393 0.8736097665

Name: +ve in-silico MS/MS by CFM-ID for HRXNPTYXLZZYOX-UHFFFAOYSA-N
ID: HRXNPTYXLZZYOX-UHFFFAOYSA-N
Comment: Energy0
Num peaks: 23
96.96852159 3.062628653
98.98417166 6.029768186
105.0334912 0.5247210324
121.0284058 1.635339945
123.0440559 10.0268129
125.0597059 1.077798857
137.0597059 0.6695372264
183.005301 0.6554216857
243.0264304 1.600196573
261.0369951 0.5395722894
269.0808353 0.885564537
271.0964854 7.075638558
273.0757499 1.022295121
273.1121354 0.7153252564
289.1070501 20.29499506
415.1387441 0.5951168348
417.1543942 0.633731929
431.1336587 0.6186954834
433.1493088 3.006066071
451.1598735 0.7723700599
499.0999893 0.5734295395
513.1156393 7.700796101
531.126204 10.51631538

Name: +ve in-silico MS/MS by CFM-ID for HRXNPTYXLZZYOX-UHFFFAOYSA-N
ID: HRXNPTYXLZZYOX-UHFFFAOYSA-N
Comment: Energy1
Num peaks: 25
43.01784114 0.6666101597
95.04914126 1.198536881
96.96852159 0.8994641706
98.98417166 0.8361716329
105.0334912 2.109471279
107.0491413 1.115405552
121.0284058 6.028001366
123.0440559 28.35212078
137.0597059 1.698683506
139.0389705 0.6640986508
153.0546206 1.436479682
169.0495352 0.5841507292
225.0158657 1.821968986
243.0264304 2.100895069
257.0808353 0.5639513313
259.0964854 0.9170108739
261.1121354 1.194084751
271.0964854 4.054496873
273.0757499 1.722527129
287.0914 0.5499853679
289.1070501 16.71522287
501.1156393 1.215917744
503.1312894 1.060549408
513.1156393 2.101407791
531.126204 0.8665267966

Name: +ve in-silico MS/MS by CFM-ID for HRXNPTYXLZZYOX-UHFFFAOYSA-N
ID: HRXNPTYXLZZYOX-UHFFFAOYSA-N
Comment: Energy2
Num peaks: 31
43.01784114 1.040155255
80.97360697 1.132579394
95.04914126 0.6539165381
96.96852159 2.834827629
98.98417166 3.703395999
105.0334912 1.37201399
107.0491413 1.5267381
109.0647913 0.6312186485
117.0334912 1.872479306
119.0491413 0.9668205147
121.0284058 2.160624841
121.0647913 1.456832317
123.0440559 9.393542147
125.0597059 2.783562723
127.075356 0.5945153254
137.0597059 0.6586641025
139.0389705 1.803210237
143.0338851 0.5712461895
147.0651853 3.259153585
168.989651 0.6685871973
177.0546206 0.8006283157
181.0859207 1.066224992
201.0158657 0.6523018965
245.0808353 0.7635553306
271.0964854 2.634864306
273.0757499 1.223317919
283.0812292 0.9021750252
289.1070501 14.79912732
389.1230941 0.6326132961
417.1543942 1.325988239
513.1156393 0.805071735

Name: +ve in-silico MS/MS by CFM-ID for UVUKUQBTVGOMNE-UHFFFAOYSA-N
ID: UVUKUQBTVGOMNE-UHFFFAOYSA-N
Comment: Energy0
Num peaks: 23
43.01784114 0.7581647372
96.96852159 3.080127348
98.98417166 6.085726605
121.0284058 1.639114882
123.0440559 10.04715575
125.0597059 1.079390078
137.0597059 0.6701959171
183.005301 0.5589848139
243.0264304 1.579695443
261.0369951 0.540147393
269.0808353 0.8864876548
271.0964854 7.082703529
273.0757499 1.023132117
273.1121354 0.7165848337
289.1070501 20.29260472
415.1387441 0.5912711078
417.1543942 0.6508164428
431.1336587 0.6193930219
433.1493088 3.038558448
451.1598735 0.7732678417
499.0999893 0.5688097412
513.1156393 7.681652547
531.126204 10.53354274

Name: +ve in-silico MS/MS by CFM-ID for UVUKUQBTVGOMNE-UHFFFAOYSA-N
ID: UVUKUQBTVGOMNE-UHFFFAOYSA-N
Comment: Energy1
Num peaks: 24
43.01784114 0.6066782263
95.04914126 1.213346828
96.96852159 0.9227192376
98.98417166 0.8772095402
105.0334912 2.135899433
107.0491413 1.129812877
121.0284058 6.106178521
123.0440559 28.7173694
137.0597059 1.720680743
139.0389705 0.672299484
153.0546206 1.454218508
169.0495352 0.5913643001
225.0158657 1.843709632
243.0264304 2.130657091
257.0808353 0.5709154635
259.0964854 0.928334874
261.1121354 1.208830286
271.0964854 4.108028829
273.0757499 1.743798303
289.1070501 16.94994108
501.1156393 0.7209679042
503.1312894 0.9030499288
513.1156393 2.134123482
531.126204 0.8880600991

Name: +ve in-silico MS/MS by CFM-ID for UVUKUQBTVGOMNE-UHFFFAOYSA-N
ID: UVUKUQBTVGOMNE-UHFFFAOYSA-N
Comment: Energy2
Num peaks: 31
41.00219107 0.9937903742
43.01784114 1.51202167
45.0334912 0.6034245096
73.02840582 0.7333718683
80.97360697 1.122133154
95.04914126 0.6478821772
96.96852159 2.95931936
98.98417166 3.485114013
105.0334912 1.359353194
107.0491413 1.512649214
109.0647913 0.6253909268
117.0334912 1.987638595
119.0491413 0.957894
121.0284058 2.142636323
121.0647913 1.443380189
123.0440559 9.777296583
125.0597059 2.76005746
127.075356 0.5890193499
137.0597059 0.6525739038
139.0389705 1.786580055
147.0651853 3.097476807
177.0546206 0.7932444876
181.0859207 1.056391687
245.0808353 0.7565134096
271.0964854 2.590683143
273.0757499 1.212035818
283.0812292 0.90478391
289.1070501 14.24570307
361.1281794 0.6674701594
417.1543942 1.361068792
513.1156393 0.7957619262

Name: +ve in-silico MS/MS by CFM-ID for KOGPIRHUMNDMSD-UHFFFAOYSA-N
ID: KOGPIRHUMNDMSD-UHFFFAOYSA-N
Comment: Energy0
Num peaks: 24
96.96852159 1.59347916
98.98417166 2.225655298
105.0334912 0.5391601469
110.9841717 1.599679466
121.0284058 1.712326983
123.0440559 10.41316933
125.0597059 1.127555771
137.0597059 0.6909777977
139.0389705 0.6350164294
183.005301 0.7142929247
243.0264304 1.655784456
261.0369951 0.5575418249
269.0808353 0.9143958442
271.0964854 7.20839257
273.0757499 1.025087536
273.1121354 0.7536254892
289.1070501 21.49180805
415.1387441 0.6367035958
417.1543942 0.6517179148
431.1336587 1.16412859
433.1493088 4.408533307
435.1649589 0.8821210501
513.1156393 6.752190294
531.126204 11.05813019

Name: +ve in-silico MS/MS by CFM-ID for KOGPIRHUMNDMSD-UHFFFAOYSA-N
ID: KOGPIRHUMNDMSD-UHFFFAOYSA-N
Comment: Energy1
Num peaks: 25
80.97360697 0.5431747763
95.04914126 1.083072793
96.96852159 2.459535465
98.98417166 3.73527063
105.0334912 1.888895583
107.0491413 0.97800885
121.0284058 5.618217967
123.0440559 25.93638674
137.0597059 1.487142238
139.0389705 0.7838121058
147.0651853 0.8333772569
153.0546206 1.261134122
169.0495352 0.5196585399
243.0264304 1.500027764
259.0964854 1.277291633
261.1121354 2.144809028
271.0964854 3.687566983
273.0757499 1.471753212
287.0914 0.5314180765
289.1070501 17.66027782
433.1493088 1.554543609
501.1156393 0.6349363814
503.1312894 0.7828754781
513.1156393 1.314575469
531.126204 0.702104928

Name: +ve in-silico MS/MS by CFM-ID for KOGPIRHUMNDMSD-UHFFFAOYSA-N
ID: KOGPIRHUMNDMSD-UHFFFAOYSA-N
Comment: Energy2
Num peaks: 31
57.0334912 0.9407775583
95.04914126 0.7625746041
96.96852159 2.110500636
98.98417166 1.575900588
105.0334912 1.600044533
107.0491413 1.769223879
109.0647913 0.7327329387
110.9841717 1.263273646
117.0334912 2.090374891
119.0491413 1.122466652
121.0284058 2.68281463
121.0647913 1.297270528
123.0440559 10.38089528
125.0597059 3.13257284
127.075356 0.6933590549
137.0597059 0.7687190767
139.0389705 2.394241178
143.0338851 1.346536749
145.0495352 0.8116399986
147.0651853 2.968545929
167.0702706 0.6403776214
177.0546206 0.9369467092
181.0859207 1.232879586
195.0651853 0.6313920259
197.0808353 0.6235066015
245.0808353 0.8935615194
271.0964854 2.261734705
273.0757499 1.355640393
283.0812292 0.6480649222
289.1070501 13.61427435
513.1156393 0.9257705859

Name: +ve in-silico MS/MS by CFM-ID for VBURUBJIHGMUKA-UHFFFAOYSA-N
ID: VBURUBJIHGMUKA-UHFFFAOYSA-N
Comment: Energy0
Num peaks: 6
283.0600999 4.295758218
517.0917939 3.261813376
525.1180087 1.500999739
535.1023586 22.29411112
537.0816232 1.476068526
553.1129233 49.38496604

Name: +ve in-silico MS/MS by CFM-ID for VBURUBJIHGMUKA-UHFFFAOYSA-N
ID: VBURUBJIHGMUKA-UHFFFAOYSA-N
Comment: Energy1
Num peaks: 31
95.04914126 1.202597383
227.0338851 1.68720215
229.0495352 0.644172054
239.0338851 0.7537418563
271.0600999 1.529489053
281.0444498 0.9691401471
283.0600999 1.198597826
295.0600999 1.176690083
297.0757499 0.8740376233
307.0600999 1.268102325
373.0706646 0.8417409352
375.0863146 1.568377113
459.0710585 1.48316368
493.0554084 0.6457812416
495.0710585 1.096631131
497.0867085 0.6025423807
499.1023586 0.9546766816
505.0917939 0.6665118449
507.0710585 1.411162822
507.107444 0.7669118095
509.0867085 2.410193973
511.1023586 2.256735425
517.0917939 5.99589731
521.0867085 1.375482415
523.1023586 4.933645077
525.0816232 0.8302857305
525.1180087 8.807480774
527.0972732 0.8493274874
535.1023586 14.65756241
537.0816232 1.362211777
553.1129233 14.66474456

Name: +ve in-silico MS/MS by CFM-ID for VBURUBJIHGMUKA-UHFFFAOYSA-N
ID: VBURUBJIHGMUKA-UHFFFAOYSA-N
Comment: Energy2
Num peaks: 31
77.00219107 2.836297009
77.03857658 1.059371801
105.0334912 1.826759623
235.0389705 2.514317563
281.0444498 1.710164737
283.0600999 1.060752671
295.0600999 1.190386104
303.0287997 0.7957377807
305.0444498 2.208598023
307.0600999 1.435286673
347.0914 1.197888624
355.0600999 1.191274073
357.0757499 4.635529407
371.0550145 1.341929343
373.0706646 1.144947009
387.0499291 0.9280567884
389.0655792 0.8913461462
407.0761439 0.8628710606
435.0710585 1.128318321
441.0604938 0.8917162368
495.0710585 0.9527768952
507.0710585 1.672976997
507.107444 0.7985898801
509.0867085 1.908180548
511.1023586 1.864631725
517.0917939 6.276313026
521.0867085 1.356388156
523.1023586 1.737031165
525.1180087 3.80240383
535.1023586 2.930193876
537.0816232 1.623741911

Name: +ve in-silico MS/MS by CFM-ID for OVTRCAPHNCCPMQ-UHFFFAOYSA-N
ID: OVTRCAPHNCCPMQ-UHFFFAOYSA-N
Comment: Energy0
Num peaks: 6
283.0600999 4.571396473
517.0917939 2.44087439
521.0867085 3.41183124
525.1180087 1.449902536
535.1023586 21.6737756
553.1129233 49.64710591

Name: +ve in-silico MS/MS by CFM-ID for OVTRCAPHNCCPMQ-UHFFFAOYSA-N
ID: OVTRCAPHNCCPMQ-UHFFFAOYSA-N
Comment: Energy1
Num peaks: 28
95.04914126 1.255191687
107.0491413 0.6177281542
227.0338851 1.736547996
229.0495352 0.6720694058
239.0338851 0.6588798273
243.0651853 0.6084153089
271.0600999 1.601205184
283.0600999 1.370690613
295.0600999 1.212796726
297.0757499 0.8062693481
307.0600999 1.304040557
373.0706646 0.8802756966
375.0863146 1.560974816
459.0710585 1.810590906
495.0710585 0.6430832716
499.1023586 0.6324825054
505.0917939 1.005385492
507.0710585 0.6786865975
507.107444 1.53665569
509.0867085 3.111830063
511.1023586 2.634853451
517.0917939 3.745023706
521.0867085 4.178778591
523.1023586 5.125973806
525.1180087 8.545167717
535.1023586 15.2775333
537.0816232 1.515808605
553.1129233 15.66889249

Name: +ve in-silico MS/MS by CFM-ID for OVTRCAPHNCCPMQ-UHFFFAOYSA-N
ID: OVTRCAPHNCCPMQ-UHFFFAOYSA-N
Comment: Energy2
Num peaks: 31
77.00219107 2.558478126
77.03857658 1.279805063
105.0334912 2.688440655
119.0491413 0.9005893093
121.0284058 0.9407255163
137.0233204 1.326694543
281.0444498 2.316227573
295.0600999 1.532087299
307.0600999 1.20687445
345.0757499 2.700715855
347.0914 1.576943821
357.0757499 1.687296825
369.0757499 1.718750537
373.0706646 0.9358270982
389.0655792 1.078582306
397.0706646 0.9209197586
407.0761439 1.045908813
431.0761439 0.9253664361
435.0710585 1.367664451
441.0604938 0.9830978736
493.0917939 2.241991824
505.0917939 1.012322688
507.107444 5.138558188
509.0867085 2.682852951
511.1023586 2.560600888
517.0917939 4.503814561
521.0867085 1.896045765
523.1023586 2.932654408
525.1180087 2.77877786
535.1023586 2.86870572
537.0816232 1.849370216

Name: +ve in-silico MS/MS by CFM-ID for AXTIMVDESFDKNY-UHFFFAOYSA-N
ID: AXTIMVDESFDKNY-UHFFFAOYSA-N
Comment: Energy0
Num peaks: 6
283.0600999 4.27731217
375.0863146 1.417293509
517.0917939 3.235838841
525.1180087 1.492804359
535.1023586 22.14192528
553.1129233 49.01022396

Name: +ve in-silico MS/MS by CFM-ID for AXTIMVDESFDKNY-UHFFFAOYSA-N
ID: AXTIMVDESFDKNY-UHFFFAOYSA-N
Comment: Energy1
Num peaks: 31
227.0338851 1.685814167
229.0495352 0.6275732634
239.0338851 0.7380555983
271.0600999 1.486952087
281.0444498 1.122034787
283.0600999 1.165410354
295.0600999 1.150203331
297.0757499 0.8515157405
307.0600999 1.238242671
373.0706646 0.8192983664
375.0863146 1.498686534
431.0761439 0.6665325917
441.0604938 1.430891992
459.0710585 3.927070117
493.0554084 0.6291409861
495.0710585 0.7037616433
499.1023586 0.6433237818
505.0917939 0.6530024254
507.0710585 1.324272695
507.107444 0.7495712508
509.0867085 2.527297464
511.1023586 2.304631328
517.0917939 5.854370705
521.0867085 1.340039486
523.1023586 4.796684546
525.0816232 0.8088912306
525.1180087 8.568499642
527.0972732 0.8274423264
535.1023586 14.23283355
537.0816232 1.203197514
553.1129233 14.0762946

Name: +ve in-silico MS/MS by CFM-ID for AXTIMVDESFDKNY-UHFFFAOYSA-N
ID: AXTIMVDESFDKNY-UHFFFAOYSA-N
Comment: Energy2
Num peaks: 31
77.00219107 2.334690252
77.03857658 0.9105941054
83.01275576 1.340103385
105.0334912 2.572422585
121.0284058 1.211915681
129.0334912 8.46180073
153.0182351 1.296481255
281.0444498 2.919353425
283.0600999 0.9162763227
295.0600999 1.136139124
305.0444498 0.9124130995
307.0600999 1.369755265
345.0757499 0.9127142917
355.0600999 0.9979910936
357.0757499 3.884741379
421.0554084 1.076279327
427.0448437 1.026027857
429.0604938 0.9788181002
431.0761439 1.016174533
441.0604938 1.815876831
467.0761439 0.930354102
495.0710585 1.067392357
507.0710585 1.134058715
509.0867085 1.749541184
511.1023586 1.965507826
517.0917939 5.623009772
521.0867085 1.293830388
523.1023586 1.656400388
525.1180087 3.624986822
535.1023586 2.819958195
537.0816232 1.328674575

Name: +ve in-silico MS/MS by CFM-ID for JNWVHSDUICSNRH-UHFFFAOYSA-N
ID: JNWVHSDUICSNRH-UHFFFAOYSA-N
Comment: Energy0
Num peaks: 6
107.0491413 1.663291422
283.0600999 4.661059707
517.0917939 3.086767655
535.1023586 22.74007907
537.0816232 1.694182146
553.1129233 50.45361163

Name: +ve in-silico MS/MS by CFM-ID for JNWVHSDUICSNRH-UHFFFAOYSA-N
ID: JNWVHSDUICSNRH-UHFFFAOYSA-N
Comment: Energy1
Num peaks: 27
107.0491413 2.220961016
109.0647913 1.16111199
227.0338851 1.651161594
229.0495352 0.7193852974
239.0338851 0.6946578504
283.0600999 1.359664388
295.0600999 1.238037061
297.0757499 0.8217399187
307.0600999 1.320659494
373.0706646 0.842408458
375.0863146 1.569101164
445.0554084 2.043370827
469.0554084 0.6883893283
495.0710585 0.5611749177
499.1023586 0.6292355376
505.0917939 0.9534344608
507.0710585 0.6757177072
507.107444 1.663319951
509.0867085 3.590427681
511.1023586 3.42851239
517.0917939 5.456433227
521.0867085 1.232981858
523.1023586 4.744279374
525.1180087 8.715100101
535.1023586 15.24880842
537.0816232 1.707512799
553.1129233 15.54369744

Name: +ve in-silico MS/MS by CFM-ID for JNWVHSDUICSNRH-UHFFFAOYSA-N
ID: JNWVHSDUICSNRH-UHFFFAOYSA-N
Comment: Energy2
Num peaks: 31
39.02292652 0.8737188311
79.05422664 1.577457164
91.01784114 3.901095758
91.05422664 1.228452034
107.0491413 4.446521065
119.0491413 1.222199064
131.0491413 0.853011083
137.0233204 1.378723932
153.0182351 1.124856812
157.0284058 0.9993555894
281.0444498 0.9416337488
295.0600999 1.682482006
307.0600999 1.431768177
345.0757499 2.847054974
347.0914 1.498895682
357.0757499 3.049301614
373.0706646 1.052568074
377.0655792 1.00185614
397.0706646 1.980815627
417.0604938 1.349587714
421.0554084 1.410282806
507.0710585 1.045854142
507.107444 4.664681571
509.0867085 2.592368545
511.1023586 3.0157817
517.0917939 6.339075424
521.0867085 1.223058875
523.1023586 1.166241423
525.1180087 2.724815452
535.1023586 2.642604443
537.0816232 2.293177416

Name: +ve in-silico MS/MS by CFM-ID for NDEBLKIUVBXSEI-UHFFFAOYSA-N
ID: NDEBLKIUVBXSEI-UHFFFAOYSA-N
Comment: Energy0
Num peaks: 6
283.0600999 2.82336362
375.0863146 1.49291011
517.0917939 3.368597605
535.1023586 23.1167313
537.0816232 1.606141152
553.1129233 52.0455975

Name: +ve in-silico MS/MS by CFM-ID for NDEBLKIUVBXSEI-UHFFFAOYSA-N
ID: NDEBLKIUVBXSEI-UHFFFAOYSA-N
Comment: Energy1
Num peaks: 23
95.04914126 1.199343588
239.0338851 2.321140756
241.0495352 1.339297802
243.0651853 0.6424457016
255.0651853 1.171105995
281.0444498 0.9031978273
283.0600999 7.73676134
305.0444498 1.158324556
307.0600999 1.681813299
373.0706646 0.8783579725
375.0863146 1.522471647
459.0710585 1.551505935
507.0710585 0.6487663117
507.107444 1.282081279
509.0867085 2.576966198
511.1023586 2.518382163
517.0917939 6.043755319
521.0867085 0.9803640946
523.1023586 4.869508292
525.1180087 8.584203536
535.1023586 14.45482227
537.0816232 1.3875918
553.1129233 14.60322478

Name: +ve in-silico MS/MS by CFM-ID for NDEBLKIUVBXSEI-UHFFFAOYSA-N
ID: NDEBLKIUVBXSEI-UHFFFAOYSA-N
Comment: Energy2
Num peaks: 31
77.00219107 3.657867622
87.02292652 1.237853379
105.0334912 1.046605747
121.0284058 0.9127898624
137.0233204 0.9838610737
239.0338851 1.562131989
281.0444498 2.481735123
305.0444498 3.479676987
307.0600999 2.199536986
345.0757499 1.536786798
347.0914 1.753813451
355.0600999 1.190071154
357.0757499 4.85245956
373.0706646 1.576634463
389.0655792 1.874176692
397.0706646 1.025798743
401.0655792 0.8360498391
407.0761439 1.014754081
431.0761439 0.8313981839
435.0710585 1.326925508
441.0604938 1.226361339
457.0554084 0.8684284141
507.107444 2.836410015
509.0867085 2.252956332
511.1023586 2.483968002
517.0917939 6.456970009
523.1023586 2.045813566
525.1180087 3.325826014
527.0972732 0.866265226
535.1023586 2.283703644
537.0816232 1.983354262

Name: +ve in-silico MS/MS by CFM-ID for YSPDVKJHBPRFKC-UHFFFAOYSA-N
ID: YSPDVKJHBPRFKC-UHFFFAOYSA-N
Comment: Energy0
Num peaks: 7
107.0491413 1.597610304
283.0600999 4.153348837
517.0917939 3.162735776
525.1180087 1.465881716
535.1023586 21.62654663
537.0816232 1.593225378
553.1129233 47.78312417

Name: +ve in-silico MS/MS by CFM-ID for YSPDVKJHBPRFKC-UHFFFAOYSA-N
ID: YSPDVKJHBPRFKC-UHFFFAOYSA-N
Comment: Energy1
Num peaks: 31
105.0334912 0.782453293
107.0491413 2.007342733
109.0647913 1.146736441
227.0338851 1.652690203
229.0495352 0.614526536
239.0338851 0.7256397983
271.0600999 1.453590058
281.0444498 0.7482750002
283.0600999 0.9135351592
295.0600999 1.129296031
297.0757499 0.8338134349
307.0600999 1.214707764
373.0706646 0.8022625217
375.0863146 1.431174695
445.0554084 1.883489843
493.0554084 1.158765799
495.0710585 1.610992075
497.0867085 1.219897371
499.1023586 1.108828156
505.0917939 0.6422992684
507.0710585 1.162009425
507.107444 0.724732041
509.0867085 2.635085878
511.1023586 2.408630054
517.0917939 5.607751603
521.0867085 1.312181177
523.1023586 4.689260124
525.1180087 8.380937409
535.1023586 13.94210323
537.0816232 1.522605658
553.1129233 13.61863604

Name: +ve in-silico MS/MS by CFM-ID for YSPDVKJHBPRFKC-UHFFFAOYSA-N
ID: YSPDVKJHBPRFKC-UHFFFAOYSA-N
Comment: Energy2
Num peaks: 31
49.00727645 0.8357524015
75.02292652 0.9770393718
79.05422664 1.181708869
105.0334912 1.584195327
107.0491413 2.130277329
119.0491413 0.884003499
129.0334912 8.924306674
227.0338851 0.8106300598
295.0600999 1.183046192
305.0444498 1.571001198
307.0600999 1.426419228
341.0444498 0.8135998624
347.0914 0.9254553374
355.0600999 1.133080736
357.0757499 3.847812525
379.0600999 0.8409418352
393.0604938 0.857483766
405.0604938 0.9008766534
417.0604938 1.291379292
421.0554084 1.121273719
493.0554084 1.051282286
495.0710585 0.9574798695
507.0710585 0.8388927599
509.0867085 2.717019014
511.1023586 2.097448802
517.0917939 5.611810188
521.0867085 1.347919611
523.1023586 1.726113211
525.1180087 3.778375383
535.1023586 3.431231014
537.0816232 1.699770536

Name: +ve in-silico MS/MS by CFM-ID for MIDXDLLOOVUSAL-UHFFFAOYSA-N
ID: MIDXDLLOOVUSAL-UHFFFAOYSA-N
Comment: Energy0
Num peaks: 6
283.0600999 2.52552829
375.0863146 1.44441559
517.0917939 3.097444393
535.1023586 23.11698631
537.0816232 1.424301828
553.1129233 51.48917666

Name: +ve in-silico MS/MS by CFM-ID for MIDXDLLOOVUSAL-UHFFFAOYSA-N
ID: MIDXDLLOOVUSAL-UHFFFAOYSA-N
Comment: Energy1
Num peaks: 26
39.02292652 1.093869613
95.04914126 1.193995348
105.0334912 0.7368344736
241.0495352 1.339945955
243.0651853 0.6744867016
251.0338851 0.6542941897
253.0495352 0.8356515077
255.0651853 0.7139079076
265.0495352 1.783406551
281.0444498 3.741512004
283.0600999 6.382632618
293.0444498 1.291641556
373.0706646 0.8144634477
375.0863146 1.408437912
459.0710585 1.543845267
495.0710585 0.6812921068
507.107444 1.538893142
509.0867085 2.07597854
511.1023586 2.11946716
517.0917939 5.05908627
521.0867085 1.179483085
523.1023586 4.635463614
525.1180087 8.251027974
535.1023586 14.44973513
537.0816232 1.415470428
553.1129233 14.50226047

Name: +ve in-silico MS/MS by CFM-ID for MIDXDLLOOVUSAL-UHFFFAOYSA-N
ID: MIDXDLLOOVUSAL-UHFFFAOYSA-N
Comment: Energy2
Num peaks: 31
63.02292652 1.212686216
77.00219107 3.689172329
105.0334912 1.682091124
119.0491413 1.130419859
121.0284058 1.010257316
137.0233204 1.487724688
241.0495352 1.184401991
265.0495352 1.193920106
281.0444498 2.958706263
293.0444498 1.807464712
295.0600999 1.597972287
345.0757499 2.23546254
347.0914 1.525701173
355.0600999 1.052218706
357.0757499 3.340958254
373.0706646 1.216050456
389.0655792 2.072008407
397.0706646 1.685422048
401.0655792 0.925626362
407.0761439 1.123477435
431.0761439 0.9194059728
435.0710585 1.469095709
507.107444 4.589579273
509.0867085 1.347366596
511.1023586 2.14186323
517.0917939 6.447777438
521.0867085 1.274063994
523.1023586 1.182885912
525.1180087 2.794871094
535.1023586 2.778952795
537.0816232 1.863747541

Name: +ve in-silico MS/MS by CFM-ID for XOXYWALLJCOYCW-UHFFFAOYSA-N
ID: XOXYWALLJCOYCW-UHFFFAOYSA-N
Comment: Energy0
Num peaks: 6
283.0600999 2.886561217
375.0863146 1.519605552
517.0917939 3.40639543
535.1023586 23.52812226
537.0816232 1.6342726
553.1129233 53.33355454

Name: +ve in-silico MS/MS by CFM-ID for XOXYWALLJCOYCW-UHFFFAOYSA-N
ID: XOXYWALLJCOYCW-UHFFFAOYSA-N
Comment: Energy1
Num peaks: 21
95.04914126 1.246834164
255.0651853 1.267788096
281.0444498 1.038865212
283.0600999 8.28840878
293.0444498 1.108850264
373.0706646 0.8711325848
375.0863146 1.58712178
459.0710585 1.619703245
485.0867085 0.9546695647
505.0917939 0.9706792181
507.0710585 0.8995777786
507.107444 1.639054083
509.0867085 2.793215204
511.1023586 2.617426518
517.0917939 6.200916228
521.0867085 1.207364471
523.1023586 5.442500848
525.1180087 8.864407395
535.1023586 15.05369591
537.0816232 1.442002045
553.1129233 15.50811808

Name: +ve in-silico MS/MS by CFM-ID for XOXYWALLJCOYCW-UHFFFAOYSA-N
ID: XOXYWALLJCOYCW-UHFFFAOYSA-N
Comment: Energy2
Num peaks: 31
63.02292652 1.684725541
77.00219107 3.044138119
105.0334912 1.179341217
117.0334912 0.9240820046
121.0284058 1.027785719
137.0233204 1.524201661
281.0444498 2.959111766
293.0444498 1.279013558
295.0600999 1.424589172
345.0757499 3.037659963
347.0914 2.020534443
355.0600999 2.069919329
357.0757499 4.488665117
373.0706646 1.242268341
389.0655792 2.107540856
391.0812292 0.881827906
397.0706646 2.222468497
401.0655792 0.9417416679
407.0761439 1.14303736
425.0655792 0.895018919
431.0761439 0.9352179684
435.0710585 1.494672905
441.0604938 0.9208447961
507.107444 4.039113492
509.0867085 1.9115574
511.1023586 2.799648874
517.0917939 7.085071053
523.1023586 1.265044145
525.1180087 2.870089325
535.1023586 2.502316958
537.0816232 2.234086131

Name: +ve in-silico MS/MS by CFM-ID for FXOCCKDOKUDPBH-UHFFFAOYSA-N
ID: FXOCCKDOKUDPBH-UHFFFAOYSA-N
Comment: Energy0
Num peaks: 6
107.0491413 1.626911022
283.0600999 4.549346261
517.0917939 2.484042122
521.0867085 3.195223982
535.1023586 21.25447712
553.1129233 49.11261959

Name: +ve in-silico MS/MS by CFM-ID for FXOCCKDOKUDPBH-UHFFFAOYSA-N
ID: FXOCCKDOKUDPBH-UHFFFAOYSA-N
Comment: Energy1
Num peaks: 28
107.0491413 2.376788025
109.0647913 1.312377197
227.0338851 1.676833552
229.0495352 0.7317009986
239.0338851 0.6839674388
271.0600999 1.621812244
283.0600999 1.420270443
295.0600999 1.202480169
297.0757499 0.8161421274
307.0600999 1.328277852
373.0706646 0.8850215759
375.0863146 1.5848359
445.0554084 2.087258189
495.0710585 1.009241121
497.0867085 0.6187414154
499.1023586 0.6641934597
505.0917939 1.022958549
507.107444 1.322106476
509.0867085 2.212418595
511.1023586 1.634669705
517.0917939 3.897279119
521.0867085 3.780219353
523.1023586 4.460090541
525.0816232 0.7810051743
525.1180087 8.092533522
535.1023586 15.47571405
537.0816232 1.773611703
553.1129233 15.96012616

Name: +ve in-silico MS/MS by CFM-ID for FXOCCKDOKUDPBH-UHFFFAOYSA-N
ID: FXOCCKDOKUDPBH-UHFFFAOYSA-N
Comment: Energy2
Num peaks: 31
63.02292652 2.449407171
107.0491413 2.94080388
131.0491413 0.9819543775
135.0440559 1.151006143
137.0233204 0.9338722557
153.0182351 1.489946869
239.0338851 1.191210799
281.0444498 0.976976583
295.0600999 1.359315226
307.0600999 1.233414325
331.0600999 0.9308987717
341.0444498 0.9198085731
345.0757499 1.575499426
357.0757499 2.406753977
369.0757499 1.303699333
405.0604938 1.266286843
417.0604938 1.43303171
421.0554084 1.38897269
491.0761439 1.60412484
493.0917939 1.148941071
495.0710585 1.111003265
505.0917939 0.8886012002
507.107444 3.0514293
509.0867085 2.436715854
511.1023586 2.797306402
517.0917939 4.038766636
521.0867085 1.251365564
523.1023586 1.986394394
525.1180087 3.542131636
535.1023586 4.240403277
537.0816232 2.06267492

Name: +ve in-silico MS/MS by CFM-ID for FDLKKBGPPCYLFQ-UHFFFAOYSA-N
ID: FDLKKBGPPCYLFQ-UHFFFAOYSA-N
Comment: Energy0
Num peaks: 6
191.0338851 1.631306255
283.0600999 2.576689327
517.0917939 3.068455214
525.1180087 1.488940023
535.1023586 22.96992748
553.1129233 50.61412878

Name: +ve in-silico MS/MS by CFM-ID for FDLKKBGPPCYLFQ-UHFFFAOYSA-N
ID: FDLKKBGPPCYLFQ-UHFFFAOYSA-N
Comment: Energy1
Num peaks: 25
95.04914126 1.123565704
191.0338851 6.699915298
241.0495352 1.499781705
243.0651853 0.6355332475
251.0338851 0.6503428621
253.0495352 0.8322273815
255.0651853 0.7163691675
265.0495352 1.45678449
281.0444498 3.390060974
283.0600999 6.136945543
293.0444498 1.165312653
361.0706646 1.004292258
459.0710585 1.433301899
507.107444 0.7376419491
509.0867085 2.475094064
511.1023586 2.179456492
517.0917939 4.892971514
521.0867085 1.110546019
523.1023586 4.503277372
525.0816232 0.7762192665
525.1180087 8.029143514
527.0972732 0.7940210641
535.1023586 13.77212678
537.0816232 1.173576118
553.1129233 13.19112762

Name: +ve in-silico MS/MS by CFM-ID for FDLKKBGPPCYLFQ-UHFFFAOYSA-N
ID: FDLKKBGPPCYLFQ-UHFFFAOYSA-N
Comment: Energy2
Num peaks: 31
63.02292652 1.383959011
77.00219107 2.391762885
83.01275576 1.262103271
105.0334912 1.025351539
137.0233204 0.9705765882
153.0182351 1.489607579
161.0233204 1.093092982
163.0389705 1.167029666
165.0182351 1.622757976
175.0389705 3.165062132
191.0338851 9.397046616
241.0495352 1.182303472
281.0444498 1.497512604
293.0444498 1.113493557
333.0757499 1.469169576
345.0757499 1.016041255
373.0706646 1.591650467
387.0499291 1.103002914
389.0655792 2.933972399
391.0812292 1.117160614
397.0706646 1.194276713
435.0710585 1.272970147
507.107444 1.651365199
509.0867085 1.159600512
511.1023586 1.715465456
517.0917939 5.370006374
521.0867085 1.103975337
523.1023586 1.955515241
525.1180087 3.301293931
535.1023586 2.743973389
537.0816232 1.647320265

Name: +ve in-silico MS/MS by CFM-ID for YVPIMHRGUOIIFT-UHFFFAOYSA-N
ID: YVPIMHRGUOIIFT-UHFFFAOYSA-N
Comment: Energy0
Num peaks: 6
283.0600999 2.526588441
361.0706646 1.535404209
517.0917939 3.169010948
525.1180087 1.503694115
535.1023586 22.51629355
553.1129233 49.50706606

Name: +ve in-silico MS/MS by CFM-ID for YVPIMHRGUOIIFT-UHFFFAOYSA-N
ID: YVPIMHRGUOIIFT-UHFFFAOYSA-N
Comment: Energy1
Num peaks: 29
95.04914126 1.093314088
191.0338851 2.124058764
239.0338851 2.001648498
241.0495352 1.148727231
253.0495352 0.8351942715
255.0651853 0.6685004776
265.0495352 1.463581118
281.0444498 3.338832093
283.0600999 5.885879541
293.0444498 1.240393279
361.0706646 1.600300356
363.0863146 1.142736806
459.0710585 1.417697239
495.0710585 0.9608529626
499.1023586 0.86870093
505.0917939 0.5913814541
507.0710585 1.246072633
507.107444 0.6914228112
509.0867085 2.099233257
511.1023586 2.052876485
517.0917939 5.298797666
521.0867085 1.251609971
523.1023586 4.413313246
525.0816232 0.7555123113
525.1180087 7.909782652
527.0972732 0.772839216
535.1023586 13.37458175
537.0816232 1.239534452
553.1129233 12.63881988

Name: +ve in-silico MS/MS by CFM-ID for YVPIMHRGUOIIFT-UHFFFAOYSA-N
ID: YVPIMHRGUOIIFT-UHFFFAOYSA-N
Comment: Energy2
Num peaks: 31
77.00219107 1.975806096
77.03857658 1.052416646
105.0334912 1.664604216
121.0284058 2.716744825
123.0440559 0.9836088527
149.0233204 1.259604482
151.0389705 1.001414776
173.0233204 1.123259868
189.0182351 0.9433357451
191.0338851 1.10694521
239.0338851 0.972413861
241.0495352 1.024023039
281.0444498 1.420889999
293.0444498 1.817797665
333.0757499 1.969372624
345.0757499 1.169309035
383.0550145 1.097126451
387.0499291 1.73635528
389.0655792 1.07621659
411.0499291 0.9890918677
431.0761439 1.421479394
435.0710585 1.120792024
507.0710585 1.715099414
509.0867085 1.784321171
511.1023586 1.852137126
517.0917939 8.122151742
521.0867085 1.347340549
523.1023586 1.722937397
525.1180087 3.770200186
535.1023586 3.385280061
537.0816232 1.612910957

Name: +ve in-silico MS/MS by CFM-ID for KIOIJFHMLAXNDS-UHFFFAOYSA-N
ID: KIOIJFHMLAXNDS-UHFFFAOYSA-N
Comment: Energy0
Num peaks: 6
283.0600999 2.426539566
361.0706646 1.59612623
517.0917939 3.283610091
525.1180087 1.514858567
535.1023586 22.55754461
553.1129233 50.01870569

Name: +ve in-silico MS/MS by CFM-ID for KIOIJFHMLAXNDS-UHFFFAOYSA-N
ID: KIOIJFHMLAXNDS-UHFFFAOYSA-N
Comment: Energy1
Num peaks: 30
95.04914126 1.106514999
191.0338851 1.82301091
239.0338851 2.023443544
241.0495352 0.9783093844
253.0495352 0.8427646222
255.0651853 0.6733930531
265.0495352 1.474292675
281.0444498 2.93604666
283.0600999 5.151474431
293.0444498 1.253958404
361.0706646 1.70453464
363.0863146 1.156405119
459.0710585 1.436582665
493.0554084 0.6635737112
495.0710585 1.003576413
499.1023586 0.758505465
505.0917939 0.5969742797
507.0710585 1.393224902
507.107444 0.6875512501
509.0867085 2.22011295
511.1023586 2.109062598
517.0917939 5.568457326
521.0867085 1.266580519
523.1023586 4.470365148
525.0816232 0.6975767163
525.1180087 8.009639247
527.0972732 0.7443552838
535.1023586 13.35752062
537.0816232 1.205272011
553.1129233 12.87900654

Name: +ve in-silico MS/MS by CFM-ID for KIOIJFHMLAXNDS-UHFFFAOYSA-N
ID: KIOIJFHMLAXNDS-UHFFFAOYSA-N
Comment: Energy2
Num peaks: 31
77.00219107 2.054017157
77.03857658 1.0648312
105.0334912 1.684435252
121.0284058 2.111875473
123.0440559 0.9953995241
149.0233204 1.152619587
151.0389705 0.9391972414
173.0233204 1.470518968
189.0182351 0.9538510217
191.0338851 0.900522133
239.0338851 0.9834489226
281.0444498 1.183785996
293.0444498 1.839395593
333.0757499 1.992603805
345.0757499 1.183102479
361.0706646 1.024579892
383.0550145 1.110743083
387.0499291 1.505939392
389.0655792 1.089117365
427.0448437 1.013406596
431.0761439 1.438411718
435.0710585 1.134227131
507.0710585 1.895261964
509.0867085 1.832284666
511.1023586 1.991535631
517.0917939 8.247528223
521.0867085 1.363491329
523.1023586 1.74373156
525.1180087 3.81595154
535.1023586 3.818502667
537.0816232 1.654836231

Name: +ve in-silico MS/MS by CFM-ID for YHDNEUQAKFFXGK-UHFFFAOYSA-N
ID: YHDNEUQAKFFXGK-UHFFFAOYSA-N
Comment: Energy0
Num peaks: 6
283.0600999 2.708067104
517.0917939 2.630284522
521.0867085 3.386853503
535.1023586 21.34465219
537.0816232 1.594870995
553.1129233 49.28527049

Name: +ve in-silico MS/MS by CFM-ID for YHDNEUQAKFFXGK-UHFFFAOYSA-N
ID: YHDNEUQAKFFXGK-UHFFFAOYSA-N
Comment: Energy1
Num peaks: 25
95.04914126 1.156103559
191.0338851 2.39659029
241.0495352 1.600092511
243.0651853 0.6535579967
253.0495352 0.8530857373
255.0651853 1.106072135
281.0444498 1.142542116
283.0600999 7.41021548
293.0444498 1.223403597
361.0706646 1.702407365
363.0863146 1.207732779
459.0710585 1.487311864
495.0710585 0.6386509525
499.1023586 0.5830084926
505.0917939 0.9482104718
507.107444 0.9315156272
509.0867085 3.023665132
511.1023586 2.428316929
517.0917939 4.103585746
521.0867085 3.841111127
523.1023586 4.737242108
525.1180087 7.930822496
535.1023586 13.81054269
537.0816232 1.479544175
553.1129233 13.79254439

Name: +ve in-silico MS/MS by CFM-ID for YHDNEUQAKFFXGK-UHFFFAOYSA-N
ID: YHDNEUQAKFFXGK-UHFFFAOYSA-N
Comment: Energy2
Num peaks: 31
55.01784114 1.320955505
77.00219107 2.592049377
77.03857658 1.18215431
105.0334912 1.824859987
123.0440559 1.339531112
139.0389705 1.068711587
149.0233204 1.037094608
151.0389705 1.021407308
191.0338851 1.811626209
241.0495352 1.2134618
281.0444498 1.440569862
293.0444498 1.367454058
331.0600999 1.01393363
333.0757499 1.478281689
345.0757499 1.275357264
361.0706646 0.9016850948
383.0550145 2.540405209
389.0655792 1.719127003
407.0761439 0.9646756509
431.0761439 1.506814843
435.0710585 1.261441321
493.0917939 1.397077186
507.107444 2.512462914
509.0867085 2.291935083
511.1023586 1.887239551
517.0917939 5.786413796
521.0867085 1.549540491
523.1023586 2.70671122
525.1180087 3.642289377
535.1023586 3.852850041
537.0816232 1.72006731

Name: +ve in-silico MS/MS by CFM-ID for JHHXXPQPGPSYPU-UHFFFAOYSA-N
ID: JHHXXPQPGPSYPU-UHFFFAOYSA-N
Comment: Energy0
Num peaks: 14
91.05422664 6.783360708
183.0804414 1.257424991
197.0960915 3.503084994
209.0960915 1.992028435
237.0910061 1.906677464
293.0325648 4.733969598
295.0482149 1.277216498
321.0274794 2.545699076
335.0431295 1.89262349
423.0744296 3.933818331
433.1645649 2.206951038
499.1057297 3.370327554
513.1213798 7.599748655
531.1319445 38.22267054

Name: +ve in-silico MS/MS by CFM-ID for JHHXXPQPGPSYPU-UHFFFAOYSA-N
ID: JHHXXPQPGPSYPU-UHFFFAOYSA-N
Comment: Energy1
Num peaks: 31
80.96409131 2.846753619
91.05422664 14.27625703
183.0804414 1.72691178
197.0960915 3.904517025
209.0960915 2.20651981
213.0757499 0.7473283315
237.0910061 4.746152731
239.0550145 0.9927981025
241.0706646 3.494538172
267.0863146 0.7495434196
305.0325648 0.8405143512
321.0274794 3.768050684
343.1176147 1.778055367
345.0274794 0.6971762791
347.0431295 1.036051057
405.0638649 0.7489417858
419.1489149 1.290307553
421.0587795 0.7996202989
423.0744296 1.984229211
433.1645649 4.128377368
435.1438295 3.184475317
447.1108151 0.9194670044
447.1438295 0.6726079279
449.1594796 1.295983698
451.1751296 6.841664296
487.1057297 1.244342064
499.1057297 1.463261678
501.1213798 0.8214405435
513.1213798 4.612133791
515.1006444 0.7641714961
531.1319445 5.415701846

Name: +ve in-silico MS/MS by CFM-ID for JHHXXPQPGPSYPU-UHFFFAOYSA-N
ID: JHHXXPQPGPSYPU-UHFFFAOYSA-N
Comment: Energy2
Num peaks: 31
49.00727645 0.7786909989
51.02292652 0.8436525686
55.01784114 1.842476705
63.02292652 1.839981724
65.03857658 1.806665869
75.02292652 1.304626836
77.03857658 0.9386368568
79.05422664 1.195489155
85.02840582 1.623157672
87.04405588 1.036176523
91.05422664 30.32777119
93.06987671 1.522531967
101.0385766 2.601348427
103.0542266 1.759279431
183.0804414 0.7609456617
197.0808353 1.124347843
197.0960915 1.637750409
206.9957854 0.7053454404
209.0960915 0.8294472186
225.0757499 0.8593812775
263.0220001 1.054576201
279.0169147 1.341795499
291.0169147 0.8817405603
293.0325648 3.497244106
317.0325648 0.8719172382
321.0274794 1.311005095
345.0274794 0.7874256403
357.0427356 1.165664443
407.079515 0.9039401442
445.0951651 0.8029350803
501.1213798 1.923545967

Name: +ve in-silico MS/MS by CFM-ID for NBLCCQCDJXZHCQ-PMTWGWNCSA-N
ID: NBLCCQCDJXZHCQ-PMTWGWNCSA-N
Comment: Energy0
Num peaks: 18
415.1322193 3.131413646
417.1478693 5.920786075
437.0657966 3.76514275
477.0607112 1.927953728
479.0763613 7.508936755
481.0920113 2.301207469
495.0712759 6.851046018
497.0869259 9.45981699
499.102576 2.188607415
507.0712759 4.765777809
509.0869259 3.182137133
511.102576 5.697879729
525.0818406 5.713603013
527.0974906 5.071788546
529.1131407 2.226176699
535.102576 2.719228539
553.1131407 5.710115135
571.1237054 3.406485595

Name: +ve in-silico MS/MS by CFM-ID for NBLCCQCDJXZHCQ-PMTWGWNCSA-N
ID: NBLCCQCDJXZHCQ-PMTWGWNCSA-N
Comment: Energy1
Num peaks: 31
59.01275576 4.957181477
61.02840582 1.238921401
82.96198314 1.474686842
355.1110899 1.998010626
359.14239 2.473183755
361.1580401 1.669623905
369.12674 1.166317865
373.1580401 1.510097251
397.1216546 1.398412435
399.1373046 2.413462815
401.1529547 1.858507127
403.1686048 2.329937688
415.1322193 2.500933838
417.1478693 4.269306373
431.1635194 1.178348371
435.0501465 1.751974751
437.0657966 2.448088498
439.0814466 2.356157431
441.0970967 1.253665094
453.0970967 1.949439084
479.0763613 2.662401894
481.0920113 1.26409645
483.1076614 2.034224883
493.0920113 2.130133728
497.0869259 2.871983857
501.1182261 1.155949798
509.0869259 1.592087592
511.102576 6.133584908
525.1182261 2.142748597
553.1131407 2.961954854
571.1237054 1.277607205

Name: +ve in-silico MS/MS by CFM-ID for NBLCCQCDJXZHCQ-PMTWGWNCSA-N
ID: NBLCCQCDJXZHCQ-PMTWGWNCSA-N
Comment: Energy2
Num peaks: 6
59.01275576 2.793493615
413.1165692 5.577280093
415.1322193 38.72484963
417.1478693 24.1631459
419.1635194 3.473577122
477.0607112 5.275787663

Name: +ve in-silico MS/MS by CFM-ID for HQMXIPALRKRVDF-UHFFFAOYSA-N
ID: HQMXIPALRKRVDF-UHFFFAOYSA-N
Comment: Energy0
Num peaks: 6
283.0600999 4.480180063
459.0710585 1.611129544
517.0917939 3.369861657
525.1180087 1.863437576
535.1023586 23.07169307
553.1129233 51.21222073

Name: +ve in-silico MS/MS by CFM-ID for HQMXIPALRKRVDF-UHFFFAOYSA-N
ID: HQMXIPALRKRVDF-UHFFFAOYSA-N
Comment: Energy1
Num peaks: 18
95.04914126 1.377434986
271.0600999 0.9332990352
281.0444498 1.350559764
283.0600999 3.205025931
417.0604938 1.045870708
441.0604938 1.499710784
459.0710585 4.000951402
495.0710585 1.336395891
507.0710585 2.051611395
509.0867085 2.815722701
511.1023586 2.947283415
517.0917939 7.185755678
521.0867085 1.026655938
523.1023586 4.448984502
525.1180087 8.887414387
535.1023586 17.41417481
537.0816232 1.107724756
553.1129233 18.07027062

Name: +ve in-silico MS/MS by CFM-ID for HQMXIPALRKRVDF-UHFFFAOYSA-N
ID: HQMXIPALRKRVDF-UHFFFAOYSA-N
Comment: Energy2
Num peaks: 31
63.02292652 3.065635851
77.00219107 3.432971418
77.03857658 1.23906673
105.0334912 3.868953681
281.0444498 1.220766731
297.0757499 0.9527543192
359.0550145 1.41053308
371.0550145 1.451390354
387.0499291 2.699749163
389.0655792 2.08786665
391.0812292 1.561457008
407.0761439 2.023981872
411.0499291 0.9528610313
415.0448437 0.9401134103
417.0604938 0.9650664641
431.0397584 1.136520117
435.0710585 2.646624659
441.0604938 3.793202108
455.0397584 0.9970719509
457.0554084 1.732127419
459.0710585 1.555679665
495.0710585 1.201843544
507.0710585 2.357543027
509.0867085 1.206447143
511.1023586 1.163001003
517.0917939 10.45311952
521.0867085 1.546825494
523.1023586 3.068169867
525.1180087 3.625094016
535.1023586 3.812476743
537.0816232 1.554534202

Name: +ve in-silico MS/MS by CFM-ID for XVSYYGNTETZSSU-UHFFFAOYSA-N
ID: XVSYYGNTETZSSU-UHFFFAOYSA-N
Comment: Energy0
Num peaks: 6
283.0600999 4.401610064
459.0710585 2.156496764
517.0917939 3.199083165
525.1180087 1.896283166
535.1023586 22.71218357
553.1129233 49.86411266

Name: +ve in-silico MS/MS by CFM-ID for XVSYYGNTETZSSU-UHFFFAOYSA-N
ID: XVSYYGNTETZSSU-UHFFFAOYSA-N
Comment: Energy1
Num peaks: 19
95.04914126 1.312240763
271.0600999 0.8895449317
281.0444498 1.287285512
283.0600999 3.050487532
441.0604938 2.412071874
459.0710585 6.876284421
495.0710585 0.8392278226
507.0710585 1.743183722
509.0867085 2.599911356
511.1023586 2.925134309
517.0917939 6.566938976
521.0867085 0.9785251582
523.1023586 4.240411129
525.0816232 0.9052265904
525.1180087 8.675768679
527.0972732 0.9259870396
535.1023586 16.7581616
537.0816232 0.9752434529
553.1129233 16.77819089

Name: +ve in-silico MS/MS by CFM-ID for XVSYYGNTETZSSU-UHFFFAOYSA-N
ID: XVSYYGNTETZSSU-UHFFFAOYSA-N
Comment: Energy2
Num peaks: 31
77.00219107 4.376266107
77.03857658 1.111508058
83.01275576 0.8053472918
105.0334912 4.279406845
121.0284058 1.85951102
129.0334912 6.964756743
145.0284058 0.9401141836
265.0495352 0.8035156517
281.0444498 0.8243450245
297.0757499 0.8530183921
365.0291937 0.931253075
393.0604938 0.90605402
405.0604938 1.400267105
407.0761439 1.136801511
421.0554084 1.184785766
429.0604938 1.435473179
431.0761439 1.316537145
433.0554084 0.7813393225
435.0710585 1.184785766
441.0604938 2.973565783
457.0554084 1.377431539
459.0710585 0.9522259545
495.0710585 1.47017173
507.0710585 2.019169213
511.1023586 1.689747161
517.0917939 9.023912013
521.0867085 1.384901196
523.1023586 2.746988677
525.1180087 5.990332994
535.1023586 3.79433724
537.0816232 1.12582827

Name: +ve in-silico MS/MS by CFM-ID for UJSXKXGFRAHOSR-UHFFFAOYSA-N
ID: UJSXKXGFRAHOSR-UHFFFAOYSA-N
Comment: Energy0
Num peaks: 6
283.0600999 4.706431722
517.0917939 2.58565575
521.0867085 3.532928512
525.1180087 1.862056725
535.1023586 21.92259949
553.1129233 50.38275715

Name: +ve in-silico MS/MS by CFM-ID for UJSXKXGFRAHOSR-UHFFFAOYSA-N
ID: UJSXKXGFRAHOSR-UHFFFAOYSA-N
Comment: Energy1
Num peaks: 15
95.04914126 1.415511234
271.0600999 0.9588422606
283.0600999 3.779226212
417.0604938 1.074494878
459.0710585 4.566068214
507.0710585 1.410051947
509.0867085 3.119178013
511.1023586 3.343888068
517.0917939 4.992332292
521.0867085 4.458029843
523.1023586 4.685707867
525.1180087 8.617589872
535.1023586 18.15988673
537.0816232 1.430994477
553.1129233 18.83643369

Name: +ve in-silico MS/MS by CFM-ID for UJSXKXGFRAHOSR-UHFFFAOYSA-N
ID: UJSXKXGFRAHOSR-UHFFFAOYSA-N
Comment: Energy2
Num peaks: 31
63.02292652 3.448724346
77.00219107 2.163029561
77.03857658 1.393903192
105.0334912 4.355609773
119.0491413 0.9133514836
121.0284058 1.026070455
147.0440559 0.9526531159
271.0600999 0.9673011951
281.0444498 2.114832981
389.0655792 2.351472419
391.0812292 1.760702351
407.0761439 2.282246403
417.0604938 1.088211064
431.0761439 3.007996491
433.0554084 1.020755605
435.0710585 2.984339777
441.0604938 2.073119619
457.0554084 1.953150681
459.0710585 1.717793051
493.0917939 2.32681265
505.0917939 1.340747373
507.0710585 1.998638206
507.107444 1.913652678
509.0867085 1.042203881
511.1023586 1.640136164
517.0917939 8.07420229
521.0867085 2.138349368
523.1023586 4.787513766
525.1180087 3.383706595
535.1023586 4.383551527
537.0816232 2.864313275

Name: +ve in-silico MS/MS by CFM-ID for KOKPRLZPBUSEIM-UHFFFAOYSA-N
ID: KOKPRLZPBUSEIM-UHFFFAOYSA-N
Comment: Energy0
Num peaks: 6
107.0491413 1.609682716
283.0600999 4.743111334
517.0917939 3.240699187
525.1180087 1.705952653
535.1023586 22.85283613
553.1129233 50.49565224

Name: +ve in-silico MS/MS by CFM-ID for KOKPRLZPBUSEIM-UHFFFAOYSA-N
ID: KOKPRLZPBUSEIM-UHFFFAOYSA-N
Comment: Energy1
Num peaks: 18
95.04914126 1.46824248
107.0491413 2.309961372
109.0647913 1.253466445
283.0600999 3.625973511
417.0604938 0.8342445319
445.0554084 2.539888822
459.0710585 2.290049021
469.0554084 0.7331448443
507.0710585 1.455972917
509.0867085 3.83760786
511.1023586 4.016656447
517.0917939 6.75898982
521.0867085 0.7938756856
523.1023586 3.650436298
525.1180087 8.139661578
535.1023586 17.37913517
537.0816232 1.57834726
553.1129233 17.44910109

Name: +ve in-silico MS/MS by CFM-ID for KOKPRLZPBUSEIM-UHFFFAOYSA-N
ID: KOKPRLZPBUSEIM-UHFFFAOYSA-N
Comment: Energy2
Num peaks: 31
39.02292652 1.77607148
63.02292652 1.769136423
65.03857658 1.284306726
77.00219107 2.35544691
79.05422664 1.594115813
91.01784114 2.070449935
91.05422664 1.61008401
105.0334912 1.374733884
107.0491413 3.604303248
119.0491413 2.013994375
121.0284058 0.9803599067
201.0546206 0.9951205547
377.0655792 1.048424681
389.0655792 2.0113705
393.0604938 1.090120056
407.0761439 1.090120056
417.0604938 1.791516227
421.0554084 1.425476514
431.0761439 1.12019887
435.0710585 1.425476514
505.0917939 1.164101433
507.0710585 2.114243343
507.107444 3.52183631
509.0867085 2.558250363
511.1023586 1.797461341
517.0917939 11.39196241
521.0867085 1.188869487
523.1023586 1.46283355
525.1180087 2.942736462
535.1023586 4.362370796
537.0816232 2.119365345

Name: +ve in-silico MS/MS by CFM-ID for AMPBTYCRXRNRNR-UHFFFAOYSA-N
ID: AMPBTYCRXRNRNR-UHFFFAOYSA-N
Comment: Energy0
Num peaks: 6
107.0491413 1.561010014
283.0600999 4.284264522
517.0917939 3.131307701
525.1180087 1.851408214
535.1023586 22.08556054
553.1129233 48.2007727

Name: +ve in-silico MS/MS by CFM-ID for AMPBTYCRXRNRNR-UHFFFAOYSA-N
ID: AMPBTYCRXRNRNR-UHFFFAOYSA-N
Comment: Energy1
Num peaks: 23
95.04914126 1.36486079
105.0334912 1.398028747
107.0491413 2.683419753
109.0647913 1.251387054
271.0600999 0.848681341
281.0444498 1.228239893
283.0600999 2.877283346
445.0554084 2.395861655
459.0710585 1.954128192
493.0554084 1.031090905
495.0710585 1.620760381
497.0867085 1.252497941
499.1023586 1.04099927
507.0710585 1.556223537
509.0867085 2.760561225
511.1023586 2.922165369
517.0917939 6.254555648
521.0867085 0.9335740262
523.1023586 4.045616669
525.1180087 8.277224381
535.1023586 16.03144781
537.0816232 1.30598475
553.1129233 15.59564653

Name: +ve in-silico MS/MS by CFM-ID for AMPBTYCRXRNRNR-UHFFFAOYSA-N
ID: AMPBTYCRXRNRNR-UHFFFAOYSA-N
Comment: Energy2
Num peaks: 31
49.00727645 0.8529866486
75.02292652 1.503318355
77.00219107 1.571829869
77.03857658 1.767213296
79.05422664 1.381102923
91.05422664 1.182248129
105.0334912 3.615569618
107.0491413 1.870894745
119.0491413 1.54732797
129.0334912 7.105464575
135.0440559 0.9425593049
265.0495352 0.8485533535
387.0499291 0.9034429866
389.0655792 0.9156432343
393.0604938 0.8865889376
405.0604938 1.361842889
407.0761439 0.8865889376
417.0604938 2.068469972
421.0554084 1.15933259
435.0710585 1.15933259
441.0604938 1.045386758
445.0554084 0.9954557866
507.0710585 1.557409954
509.0867085 1.724336932
511.1023586 1.149467395
517.0917939 8.208163322
521.0867085 1.355148868
523.1023586 2.687974138
525.1180087 5.861640529
535.1023586 3.856959284
537.0816232 1.427902327

Name: +ve in-silico MS/MS by CFM-ID for RTSQLJBCTSUKPK-UHFFFAOYSA-N
ID: RTSQLJBCTSUKPK-UHFFFAOYSA-N
Comment: Energy0
Num peaks: 21
73.02840582 0.6236471524
96.96852159 1.863408583
98.98417166 0.7826413606
110.9841717 1.250318342
133.0495352 2.203713688
145.0495352 0.5811857752
163.0600999 10.2338265
175.0237144 1.029549241
181.0706646 13.79003056
241.0107803 0.7039388798
305.0867085 0.6922163618
321.0816232 1.015428938
323.0972732 3.533186857
401.0479537 2.180114208
403.0636038 12.33487335
405.0792538 1.445827029
419.0585184 1.974931023
421.0741684 9.473942597
491.0796477 0.571041327
535.1058625 8.914797099
553.1164272 4.806859734

Name: +ve in-silico MS/MS by CFM-ID for RTSQLJBCTSUKPK-UHFFFAOYSA-N
ID: RTSQLJBCTSUKPK-UHFFFAOYSA-N
Comment: Energy1
Num peaks: 25
43.01784114 1.103346323
73.02840582 0.7837513616
96.96852159 1.656433018
98.98417166 0.8490227012
115.0389705 0.7393521394
119.0338851 0.693391631
133.0495352 3.260327826
145.0495352 1.149751785
161.0444498 0.7092938802
163.0600999 24.47708793
165.0757499 1.257188251
179.0550145 0.6747973464
181.0706646 22.65460544
213.0158657 1.985888419
231.0264304 1.010836191
241.0107803 0.7730606582
303.0710585 0.8588940267
305.0867085 1.321561381
321.0816232 0.9779428982
323.0972732 2.688486429
373.0530391 0.7608450999
403.0636038 4.323796346
421.0741684 1.781467577
523.1058625 0.8320223012
535.1058625 3.101808252

Name: +ve in-silico MS/MS by CFM-ID for RTSQLJBCTSUKPK-UHFFFAOYSA-N
ID: RTSQLJBCTSUKPK-UHFFFAOYSA-N
Comment: Energy2
Num peaks: 31
43.01784114 2.020097259
45.0334912 0.8270469134
59.01275576 0.8941159152
71.01275576 1.264564379
73.02840582 2.45039359
75.04405588 1.023662042
89.02332044 0.9746150728
91.0389705 1.233347676
96.96852159 2.189354073
103.0389705 0.9369057495
110.9841717 2.796500774
117.0546206 1.202709268
119.0338851 1.932823677
121.0495352 1.100715818
124.9998217 0.7131452951
133.0495352 0.8696241519
145.0495352 1.329881473
161.0444498 1.577532805
163.0600999 8.06744904
175.0237144 1.118875733
179.0550145 0.7724175964
181.0706646 18.09855074
241.0107803 2.397355467
243.0264304 0.9773508923
303.0710585 1.119274649
323.0972732 2.102906113
347.037389 0.8556251131
403.0636038 2.677565377
491.0796477 0.9840731499
495.1109479 1.003723853
535.1058625 1.146475139

Name: +ve in-silico MS/MS by CFM-ID for NNYSGZOSTKAHLE-UHFFFAOYSA-N
ID: NNYSGZOSTKAHLE-UHFFFAOYSA-N
Comment: Energy0
Num peaks: 22
73.02840582 0.6228562623
96.96852159 1.856531375
98.98417166 0.7797033763
110.9841717 1.246231474
133.0495352 2.201494884
145.0495352 0.5806906537
163.0600999 10.22107043
175.0237144 1.027582694
181.0706646 13.76076776
241.0107803 0.7019924308
243.0264304 0.5502907692
305.0867085 0.6916266516
321.0816232 1.013269903
323.0972732 3.524883024
401.0479537 2.178241226
403.0636038 12.26672342
405.0792538 1.444587191
419.0585184 1.972693631
421.0741684 9.43452137
505.0952978 0.5595729835
535.1058625 8.903933573
553.1164272 4.79867314

Name: +ve in-silico MS/MS by CFM-ID for NNYSGZOSTKAHLE-UHFFFAOYSA-N
ID: NNYSGZOSTKAHLE-UHFFFAOYSA-N
Comment: Energy1
Num peaks: 25
43.01784114 1.102302334
73.02840582 0.7828101616
96.96852159 1.653916365
98.98417166 0.8471057557
115.0389705 0.7387945151
119.0338851 0.6928601808
133.0495352 3.257698065
145.0495352 1.148884635
161.0444498 0.7087497557
163.0600999 24.45802562
165.0757499 1.256222347
179.0550145 0.6738997876
181.0706646 22.62387098
213.0158657 1.984295119
231.0264304 1.009924226
241.0107803 0.7719270958
303.0710585 0.8582462431
305.0867085 1.32056465
321.0816232 0.9765086174
323.0972732 2.683633136
373.0530391 0.7600199218
403.0636038 4.308469933
421.0741684 1.776716911
523.1058625 0.8313500423
535.1058625 3.09870178

Name: +ve in-silico MS/MS by CFM-ID for NNYSGZOSTKAHLE-UHFFFAOYSA-N
ID: NNYSGZOSTKAHLE-UHFFFAOYSA-N
Comment: Energy2
Num peaks: 31
43.01784114 2.013614452
45.0334912 0.8245955027
59.01275576 0.8914657898
71.01275576 1.260819856
73.02840582 2.442941659
75.04405588 1.020630604
89.02332044 0.9717206822
91.0389705 1.229695194
96.96852159 2.180561185
103.0389705 0.9341305413
110.9841717 2.785558513
117.0546206 1.199148844
119.0338851 1.927097064
121.0495352 1.097454534
124.9998217 0.7103888784
133.0495352 0.8670271905
145.0495352 1.325944576
161.0444498 1.572859639
163.0600999 8.041609914
175.0237144 1.113775461
179.0550145 0.7691741603
181.0706646 18.03281421
241.0107803 2.388797185
243.0264304 0.9744447209
303.0710585 1.115961219
323.0972732 2.090521439
347.037389 0.8530921748
403.0636038 2.663741518
491.0796477 0.8215958916
495.1109479 1.000743781
535.1058625 1.143024734

Name: +ve in-silico MS/MS by CFM-ID for KTPDKGPEXDOAHA-UHFFFAOYSA-N
ID: KTPDKGPEXDOAHA-UHFFFAOYSA-N
Comment: Energy0
Num peaks: 23
73.02840582 0.6308982542
96.96852159 1.936930951
98.98417166 0.7077986714
110.9841717 1.293640452
133.0495352 2.222232294
145.0495352 0.5849379717
163.0600999 10.34423524
175.0237144 1.04936704
181.0706646 14.16613572
241.0107803 0.7237083112
305.0867085 0.7093874091
321.0816232 1.118645496
323.0972732 3.591714729
325.1129233 0.6087831713
401.0479537 1.709448131
403.0636038 10.31360228
405.0792538 1.507499329
419.0585184 1.973030596
421.0741684 9.840609053
491.0796477 0.6396203335
517.0952978 1.185396243
535.1058625 8.674606964
553.1164272 4.875550244

Name: +ve in-silico MS/MS by CFM-ID for KTPDKGPEXDOAHA-UHFFFAOYSA-N
ID: KTPDKGPEXDOAHA-UHFFFAOYSA-N
Comment: Energy1
Num peaks: 26
43.01784114 1.096995557
73.02840582 0.780184878
96.96852159 1.650802859
98.98417166 0.7887832205
115.0389705 0.7343645708
133.0495352 3.221351228
145.0495352 1.108546419
161.0444498 0.6979247096
163.0600999 24.13621303
165.0757499 1.170001089
179.0550145 0.6668955194
181.0706646 22.31158665
213.0158657 1.971642566
231.0264304 0.9891437618
241.0107803 0.7241061482
303.0710585 0.8439934473
305.0867085 1.58614151
321.0816232 0.984044729
323.0972732 2.558190963
355.0424744 0.7200635943
373.0530391 0.7142825379
403.0636038 3.762971776
421.0741684 1.733914692
517.0952978 1.989750054
523.1058625 0.6679115697
535.1058625 2.656142299

Name: +ve in-silico MS/MS by CFM-ID for KTPDKGPEXDOAHA-UHFFFAOYSA-N
ID: KTPDKGPEXDOAHA-UHFFFAOYSA-N
Comment: Energy2
Num peaks: 31
43.01784114 2.018091212
45.0334912 0.8263465308
59.01275576 0.8933587587
71.01275576 1.263494549
73.02840582 2.448205177
75.04405588 1.022795944
89.02332044 0.9737881249
91.0389705 1.232304142
96.96852159 2.190876072
103.0389705 0.9361128572
110.9841717 2.798022999
117.0546206 1.201692036
119.0338851 1.925454464
121.0495352 1.099784051
124.9998217 0.7121579945
133.0495352 0.8691564419
145.0495352 1.332935505
161.0444498 1.577500319
163.0600999 8.062830525
175.0237144 1.121317524
179.0550145 0.773577373
181.0706646 18.31338646
241.0107803 2.397364495
243.0264304 0.977295909
303.0710585 1.059916834
323.0972732 2.106412696
347.037389 0.8549014396
403.0636038 2.464494621
491.0796477 1.028565692
495.1109479 0.8812569951
535.1058625 0.9765945085

Name: +ve in-silico MS/MS by CFM-ID for QFMPZXZMXFABFX-UHFFFAOYSA-N
ID: QFMPZXZMXFABFX-UHFFFAOYSA-N
Comment: Energy0
Num peaks: 21
96.96852159 1.856122745
98.98417166 0.7794370827
110.9841717 1.246965947
131.0338851 0.6921048134
133.0495352 2.094469193
143.0338851 0.5763191561
161.0444498 9.93449023
179.0550145 14.33829469
243.0264304 1.093019439
305.0867085 0.6990018685
321.0816232 0.9203662273
323.0972732 3.54665494
401.0479537 2.167316371
403.0636038 12.23030069
405.0792538 1.478493875
419.0585184 1.98638475
421.0741684 9.450643653
491.0796477 0.6635973082
505.0952978 0.5630162103
535.1058625 8.979136316
553.1164272 4.848823719

Name: +ve in-silico MS/MS by CFM-ID for QFMPZXZMXFABFX-UHFFFAOYSA-N
ID: QFMPZXZMXFABFX-UHFFFAOYSA-N
Comment: Energy1
Num peaks: 26
43.01784114 1.109375762
45.0334912 0.6525570806
71.01275576 0.7201777408
96.96852159 1.64985476
98.98417166 0.8439403757
115.0389705 0.7379592012
133.0495352 3.180856395
143.0338851 0.8334221278
159.0287997 0.688564952
161.0444498 23.43195489
163.0600999 1.277762704
175.0237144 0.6014531674
177.0393644 0.6725984611
179.0550145 24.29818639
213.0158657 1.981908647
229.0107803 0.607815038
231.0264304 1.008558537
243.0264304 0.9253994447
305.0867085 1.320672049
323.0972732 2.676850713
375.0686891 0.7441140381
403.0636038 4.290516891
421.0741684 1.76892526
523.1058625 0.8303431337
535.1058625 3.099952376
553.1164272 0.5881643426

Name: +ve in-silico MS/MS by CFM-ID for QFMPZXZMXFABFX-UHFFFAOYSA-N
ID: QFMPZXZMXFABFX-UHFFFAOYSA-N
Comment: Energy2
Num peaks: 31
41.00219107 0.8529907876
43.01784114 1.53031368
45.0334912 0.8209878528
59.01275576 0.8879318671
71.01275576 1.298840249
73.02840582 1.880992986
75.04405588 0.8278247122
87.00767038 1.063878536
89.02332044 1.287250843
96.96852159 2.207935465
110.9841717 2.820482931
117.0182351 0.9867441463
117.0546206 1.214005589
119.0338851 1.293089092
143.0338851 0.8045926797
145.0495352 0.9942785984
147.0651853 0.8264934533
159.0287997 1.602295167
161.0444498 7.279652022
177.0393644 0.7987601969
179.0550145 20.41772862
241.0107803 0.798203631
243.0264304 2.873153439
245.0420805 0.9766467929
323.0972732 2.122403164
349.0530391 1.396159295
401.0479537 0.9675679042
403.0636038 2.418216454
491.0796477 1.200695209
495.1109479 0.8903139015
535.1058625 1.157847483

Name: +ve in-silico MS/MS by CFM-ID for VUQYBMPRSIIYFO-UHFFFAOYSA-N
ID: VUQYBMPRSIIYFO-UHFFFAOYSA-N
Comment: Energy0
Num peaks: 21
96.96852159 1.882886598
98.98417166 0.7909490805
110.9841717 1.262036212
131.0338851 0.6968259
133.0495352 2.0931466
161.0444498 9.717666317
163.0600999 0.6600426238
179.0550145 14.72570291
243.0264304 1.093972052
305.0867085 0.6034928366
321.0816232 0.9211411261
323.0972732 3.643908322
325.1129233 0.5713790112
401.0479537 1.620766049
403.0636038 11.78519475
405.0792538 1.727343422
419.0585184 2.08500801
421.0741684 9.59140773
491.0796477 0.6604867185
535.1058625 9.263379325
553.1164272 4.837491585

Name: +ve in-silico MS/MS by CFM-ID for VUQYBMPRSIIYFO-UHFFFAOYSA-N
ID: VUQYBMPRSIIYFO-UHFFFAOYSA-N
Comment: Energy1
Num peaks: 26
41.00219107 1.333670001
43.01784114 0.8612899697
71.01275576 0.9514578865
96.96852159 1.695188497
98.98417166 0.8819973841
115.0389705 0.7448227098
119.0338851 0.8413729027
121.0495352 0.7022242115
133.0495352 3.242375871
143.0338851 0.6501078521
159.0287997 0.6147668087
161.0444498 18.92773959
163.0600999 1.56240969
177.0393644 0.7728200113
179.0550145 27.89541837
213.0158657 2.001527122
229.0107803 0.6147291151
231.0264304 1.019794992
243.0264304 0.944236687
305.0867085 0.99804995
323.0972732 2.89388664
375.0686891 0.7533177519
403.0636038 3.706107782
421.0741684 1.89679346
523.1058625 1.047516492
535.1058625 2.669829134

Name: +ve in-silico MS/MS by CFM-ID for VUQYBMPRSIIYFO-UHFFFAOYSA-N
ID: VUQYBMPRSIIYFO-UHFFFAOYSA-N
Comment: Energy2
Num peaks: 31
41.00219107 1.709940777
43.01784114 0.9572355715
56.99710569 1.144106225
71.01275576 1.340204343
73.02840582 2.028541638
75.04405588 0.8422133036
87.00767038 1.383295577
89.02332044 1.148847694
96.96852159 2.241793248
101.0233204 0.8211252943
110.9841717 2.863004546
117.0182351 1.473213244
117.0546206 1.229417663
119.0338851 1.170101115
131.0338851 0.739319647
145.0495352 0.9750078649
147.0651853 0.8472246006
159.0287997 1.485813984
161.0444498 6.840422709
177.0393644 0.9569165898
179.0550145 21.336137
241.0107803 0.8086483869
243.0264304 2.9103142
245.0420805 0.9890649844
323.0972732 2.176350816
349.0530391 1.413883852
401.0479537 0.742661353
403.0636038 2.169461793
491.0796477 1.227211115
495.1109479 0.9016506086
535.1058625 0.9948611751

Name: +ve in-silico MS/MS by CFM-ID for XOEJPQGJMIQDRB-UHFFFAOYSA-N
ID: XOEJPQGJMIQDRB-UHFFFAOYSA-N
Comment: Energy0
Num peaks: 23
73.02840582 0.6545753574
96.96852159 1.939033902
98.98417166 0.7080436069
110.9841717 1.295836224
131.0338851 0.7372928288
133.0495352 2.125641726
161.0444498 8.165348642
163.0600999 0.6979790867
179.0550145 15.75386499
243.0264304 1.121345125
305.0867085 0.7170077191
321.0816232 0.9447260093
323.0972732 3.615999567
325.1129233 0.6114054028
401.0479537 1.74485932
403.0636038 10.37472071
405.0792538 1.556080499
419.0585184 1.987044292
421.0741684 9.870623449
491.0796477 0.6193376732
517.0952978 1.198918601
535.1058625 8.746437642
553.1164272 4.927492195

Name: +ve in-silico MS/MS by CFM-ID for XOEJPQGJMIQDRB-UHFFFAOYSA-N
ID: XOEJPQGJMIQDRB-UHFFFAOYSA-N
Comment: Energy1
Num peaks: 27
43.01784114 1.167590896
45.0334912 0.6911600808
73.02840582 0.8494601608
96.96852159 1.646880382
98.98417166 0.7861316086
115.0389705 0.7332727797
117.0182351 0.6485254659
133.0495352 3.172194792
143.0338851 0.8940534717
159.0287997 0.7102636914
161.0444498 20.68071495
163.0600999 1.86367028
175.0237144 0.5991361668
179.0550145 24.64218651
213.0158657 1.968525653
229.0107803 0.60310744
231.0264304 1.00090591
243.0264304 0.9242947298
305.0867085 1.585601039
323.0972732 2.551757592
375.0686891 0.7378538909
403.0636038 3.811399863
405.0792538 0.6453056434
421.0741684 1.727022845
517.0952978 2.013783013
523.1058625 0.66684827
535.1058625 2.705595169

Name: +ve in-silico MS/MS by CFM-ID for XOEJPQGJMIQDRB-UHFFFAOYSA-N
ID: XOEJPQGJMIQDRB-UHFFFAOYSA-N
Comment: Energy2
Num peaks: 31
41.00219107 0.849105899
43.01784114 1.523702837
45.0334912 0.8164719099
59.01275576 0.8831873988
71.01275576 1.608471394
73.02840582 2.434241057
75.04405588 1.021345646
89.02332044 0.9567040753
91.0389705 1.110304312
96.96852159 2.222287945
103.0389705 0.9668880233
110.9841717 2.837246276
117.0182351 1.220170385
117.0546206 1.21499544
119.0338851 1.07570124
121.0495352 1.054370851
145.0495352 0.9346434227
147.0651853 0.8313111652
159.0287997 1.513325705
161.0444498 6.380111636
177.0393644 0.8377789043
179.0550145 20.59579696
241.0107803 0.8011314051
243.0264304 2.880384562
245.0420805 0.9774443447
323.0972732 2.153667718
347.037389 0.8643656771
401.0479537 0.8885617571
403.0636038 2.307377135
491.0796477 1.033708826
535.1058625 0.9873437935

Name: +ve in-silico MS/MS by CFM-ID for UGMWDQDQXVZEEO-UHFFFAOYSA-N
ID: UGMWDQDQXVZEEO-UHFFFAOYSA-N
Comment: Energy0
Num peaks: 21
73.02840582 0.6371092855
96.96852159 1.841103141
98.98417166 0.7736466483
110.9841717 1.175129897
131.0338851 2.186266039
163.0600999 10.3541406
175.0237144 0.8592210448
181.0706646 14.09655419
243.0264304 0.8260065859
307.1023586 0.6898973469
323.0972732 0.9286814861
325.1129233 3.507118281
403.0636038 2.189695242
405.0792538 12.99777195
407.0949039 1.386990041
419.0585184 0.6185332485
421.0741684 1.998916961
423.0898185 9.232557539
517.0952978 0.9497584622
535.1058625 7.993355946
553.1164272 4.894843801

Name: +ve in-silico MS/MS by CFM-ID for UGMWDQDQXVZEEO-UHFFFAOYSA-N
ID: UGMWDQDQXVZEEO-UHFFFAOYSA-N
Comment: Energy1
Num peaks: 24
43.01784114 1.107711631
73.02840582 0.7848897451
96.96852159 1.349725261
98.98417166 0.7306973222
113.0233204 1.391824657
119.0338851 1.02024263
131.0338851 2.534589051
145.0495352 0.8833099326
161.0444498 0.6838791289
163.0600999 24.27985299
165.0757499 1.347841811
179.0550145 0.6792099211
181.0706646 24.08236617
211.0002156 1.798899261
229.0107803 1.063899051
243.0264304 0.7761516675
307.1023586 1.23455848
325.1129233 2.690930726
355.0424744 0.7472873387
373.0530391 0.7216742321
405.0792538 4.437304855
423.0898185 1.75563241
517.0952978 1.759954501
535.1058625 2.675702989

Name: +ve in-silico MS/MS by CFM-ID for UGMWDQDQXVZEEO-UHFFFAOYSA-N
ID: UGMWDQDQXVZEEO-UHFFFAOYSA-N
Comment: Energy2
Num peaks: 31
43.01784114 2.004663858
45.0334912 0.8198129985
57.0334912 0.6391468565
59.01275576 0.9635299889
71.01275576 2.081127987
73.02840582 3.035790803
75.04405588 0.9017351545
89.02332044 0.9660740555
91.0389705 1.22256944
96.96852159 2.0233616
103.0389705 0.7887568919
110.9841717 2.310343446
115.0389705 0.7579708607
119.0338851 1.916466667
121.0495352 1.084862526
124.9998217 0.7098110832
131.0338851 0.7590667781
145.0495352 0.9291305682
147.0651853 1.443481088
161.0444498 1.352760259
163.0600999 8.233968593
179.0550145 0.8007655885
181.0706646 21.51434261
241.0107803 0.7382102421
243.0264304 3.049386604
325.1129233 2.016984743
349.0530391 0.8481505626
403.0636038 0.9335063686
405.0792538 2.895506645
491.0796477 1.178181971
535.1058625 0.9635987964

Name: +ve in-silico MS/MS by CFM-ID for SPRYQNAZVSZSQP-UHFFFAOYSA-N
ID: SPRYQNAZVSZSQP-UHFFFAOYSA-N
Comment: Energy0
Num peaks: 21
96.96852159 1.779069143
98.98417166 0.7480574551
110.9841717 1.171975289
131.0338851 2.047714937
163.0600999 10.26826015
175.0237144 0.8586386489
181.0706646 14.2274316
241.0107803 0.5790440926
243.0264304 0.8199482883
307.1023586 0.6839503494
323.0972732 0.9189911387
325.1129233 3.564172158
403.0636038 2.195306664
405.0792538 12.92949974
407.0949039 1.393386134
419.0585184 0.6118547188
421.0741684 1.97601281
423.0898185 9.472696828
493.0952978 0.5812644638
535.1058625 8.583867331
553.1164272 4.810819243

Name: +ve in-silico MS/MS by CFM-ID for SPRYQNAZVSZSQP-UHFFFAOYSA-N
ID: SPRYQNAZVSZSQP-UHFFFAOYSA-N
Comment: Energy1
Num peaks: 23
43.01784114 1.112024507
73.02840582 0.7329223489
96.96852159 1.360374367
98.98417166 0.7355727079
113.0233204 0.7449049881
119.0338851 1.024172616
131.0338851 3.122262138
145.0495352 0.9008570617
161.0444498 0.6918169212
163.0600999 24.5349724
165.0757499 1.432833453
179.0550145 0.681994697
181.0706646 24.43869344
211.0002156 2.002618824
229.0107803 1.025338768
243.0264304 0.8302163436
307.1023586 1.239155771
325.1129233 2.726204753
373.0530391 0.7684589031
405.0792538 4.527034282
423.0898185 1.794148583
523.1058625 0.8390817438
535.1058625 2.742266664

Name: +ve in-silico MS/MS by CFM-ID for SPRYQNAZVSZSQP-UHFFFAOYSA-N
ID: SPRYQNAZVSZSQP-UHFFFAOYSA-N
Comment: Energy2
Num peaks: 31
43.01784114 2.100264298
45.0334912 0.816759271
57.0334912 0.6367690502
59.01275576 1.092429381
71.01275576 1.403547932
73.02840582 2.629503437
89.02332044 0.8703221999
91.0389705 1.088667839
96.96852159 1.988745638
103.0389705 0.7858219683
110.9841717 2.300971054
115.0389705 0.8331966961
119.0338851 2.029976252
121.0495352 1.080823151
124.9998217 0.7071703862
145.0495352 0.9254113389
147.0651853 1.437543267
157.0131497 0.7675097146
161.0444498 1.347893327
163.0600999 8.205228498
179.0550145 0.7977732545
181.0706646 21.53544164
241.0107803 0.7339375732
243.0264304 3.034829628
325.1129233 2.11107038
349.0530391 0.8449952037
363.0686891 0.6338125266
403.0636038 0.93159496
405.0792538 2.888070761
491.0796477 0.9748879137
535.1058625 0.9624771385

Name: +ve in-silico MS/MS by CFM-ID for JZBVBQISIOVGFY-UHFFFAOYSA-N
ID: JZBVBQISIOVGFY-UHFFFAOYSA-N
Comment: Energy0
Num peaks: 22
96.96852159 1.840471751
98.98417166 0.7733813331
110.9841717 1.174726897
129.0182351 0.5761430161
131.0338851 2.203483003
163.0600999 10.35037882
175.0237144 0.8588694708
181.0706646 14.10723643
241.0107803 0.5818931735
243.0264304 0.8257048567
307.1023586 0.6896607528
323.0972732 0.9282954076
325.1129233 3.507118205
403.0636038 2.188939333
405.0792538 12.99327408
407.0949039 1.386514386
419.0585184 0.6182671039
421.0741684 1.998003863
423.0898185 9.045980245
517.0952978 0.9384185307
535.1058625 7.998061409
553.1164272 4.891487091

Name: +ve in-silico MS/MS by CFM-ID for JZBVBQISIOVGFY-UHFFFAOYSA-N
ID: JZBVBQISIOVGFY-UHFFFAOYSA-N
Comment: Energy1
Num peaks: 23
43.01784114 1.111361645
73.02840582 0.8255705313
96.96852159 1.348529114
98.98417166 0.7300497669
113.0233204 1.391285788
119.0338851 1.019307874
131.0338851 2.532916655
145.0495352 0.8825271297
163.0600999 24.25824212
165.0757499 1.346644572
181.0706646 24.18552495
211.0002156 1.797191875
229.0107803 1.062778992
243.0264304 0.7754603098
307.1023586 1.233464395
325.1129233 2.709776566
355.0424744 0.746625081
373.0530391 0.7208167136
405.0792538 4.43322535
423.0898185 1.779756315
517.0952978 1.843011352
523.1058625 0.8349521502
535.1058625 2.704238103

Name: +ve in-silico MS/MS by CFM-ID for JZBVBQISIOVGFY-UHFFFAOYSA-N
ID: JZBVBQISIOVGFY-UHFFFAOYSA-N
Comment: Energy2
Num peaks: 31
43.01784114 2.056621068
45.0334912 0.8240575283
56.99710569 0.814219125
71.01275576 2.020748698
73.02840582 2.60592223
87.00767038 0.6485244133
89.02332044 1.151337995
91.0389705 1.092057798
96.96852159 2.0338243
103.0389705 0.743894713
110.9841717 2.322290116
115.0389705 0.6838997996
119.0338851 1.926384941
121.0495352 1.090477036
124.9998217 0.7134814805
131.0338851 0.795052603
145.0495352 0.9339350555
147.0651853 1.450945256
161.0444498 1.359760743
163.0600999 8.276584058
179.0550145 0.8049249028
181.0706646 21.34707762
241.0107803 0.7420497834
243.0264304 3.065162408
325.1129233 2.022735975
349.0530391 0.8525363063
403.0636038 0.9383385954
405.0792538 2.910486767
491.0796477 0.8738059933
495.1109479 0.8897509547
535.1058625 0.9248866083

Name: +ve in-silico MS/MS by CFM-ID for WVTFOLMCPWSYHX-UHFFFAOYSA-N
ID: WVTFOLMCPWSYHX-UHFFFAOYSA-N
Comment: Energy0
Num peaks: 23
73.02840582 0.6332250643
96.96852159 1.860118381
98.98417166 0.7811145019
110.9841717 1.249655148
131.0338851 0.761077424
133.0495352 2.224466246
143.0338851 0.5749810189
161.0444498 9.394292007
179.0550145 14.3570104
243.0264304 1.095785514
305.0867085 0.7406696385
321.0816232 0.9227876902
323.0972732 3.535600163
325.1129233 0.5506395604
401.0479537 1.938361557
403.0636038 11.82951276
405.0792538 1.594152552
419.0585184 1.992148743
421.0741684 9.479565615
491.0796477 0.6148608417
507.1109479 0.5644647936
535.1058625 8.87693772
553.1164272 4.869976379

Name: +ve in-silico MS/MS by CFM-ID for WVTFOLMCPWSYHX-UHFFFAOYSA-N
ID: WVTFOLMCPWSYHX-UHFFFAOYSA-N
Comment: Energy1
Num peaks: 27
43.01784114 1.105091237
45.0334912 0.6492719147
73.02840582 0.8115375861
96.96852159 1.658766096
98.98417166 0.8473800596
115.0389705 0.7429544051
117.0182351 0.5753801916
133.0495352 3.277219217
143.0338851 0.7986178429
159.0287997 0.6933139864
161.0444498 23.10115434
163.0600999 1.376734648
177.0393644 0.6771649271
179.0550145 24.27594401
213.0158657 1.996184644
229.0107803 0.6128447432
231.0264304 1.016732946
243.0264304 0.9307680492
305.0867085 1.321736875
321.0816232 0.570002533
323.0972732 2.695291633
375.0686891 0.765442306
403.0636038 4.280737216
405.0792538 0.5220543923
421.0741684 1.77987816
535.1058625 2.628861271
553.1164272 0.5961537937

Name: +ve in-silico MS/MS by CFM-ID for WVTFOLMCPWSYHX-UHFFFAOYSA-N
ID: WVTFOLMCPWSYHX-UHFFFAOYSA-N
Comment: Energy2
Num peaks: 31
41.00219107 0.8388447175
43.01784114 1.501368393
45.0334912 0.8049627839
59.01275576 0.8710334894
71.01275576 1.598110513
73.02840582 2.397307989
75.04405588 1.013269368
89.02332044 0.7588874159
96.96852159 2.210371744
103.0389705 0.9271852711
110.9841717 2.823310519
117.0182351 1.455214019
117.0546206 1.214094855
119.0338851 1.053544275
133.0495352 0.8496351414
143.0338851 0.8020576691
145.0495352 0.9937379412
147.0651853 0.8252367992
159.0287997 1.601888608
161.0444498 7.053787446
177.0393644 0.7988944426
179.0550145 20.40675453
241.0107803 0.7989301835
243.0264304 2.874798337
245.0420805 0.9767187171
323.0972732 2.128347429
347.037389 0.863724988
401.0479537 0.9038988076
403.0636038 2.452490503
491.0796477 1.032938233
535.1058625 0.9863151389

Name: +ve in-silico MS/MS by CFM-ID for CREGENXGQHPBDW-UHFFFAOYSA-N
ID: CREGENXGQHPBDW-UHFFFAOYSA-N
Comment: Energy0
Num peaks: 16
96.96852159 8.023807348
98.98417166 2.654775988
133.0495352 1.922705695
163.0600999 8.613416172
181.0706646 9.264797337
213.0158657 3.420127835
231.0264304 2.948829289
323.0972732 1.850276395
339.0921878 1.485674095
341.1078379 5.617252237
419.0585184 3.12021985
421.0741684 11.69506541
423.0898185 2.239497907
439.0847331 5.12564872
553.1164272 8.986813693
571.1269919 3.174934763

Name: +ve in-silico MS/MS by CFM-ID for CREGENXGQHPBDW-UHFFFAOYSA-N
ID: CREGENXGQHPBDW-UHFFFAOYSA-N
Comment: Energy1
Num peaks: 22
43.01784114 1.001117337
73.02840582 0.6772921494
80.97360697 0.7350620344
96.96852159 1.390167063
115.0389705 0.6995550962
133.0495352 3.415212653
163.0600999 23.52675908
165.0757499 1.200652553
179.0550145 0.7888525758
181.0706646 21.35807017
213.0158657 2.531533283
231.0264304 1.682917355
259.021345 0.7083846235
293.0867085 1.129861211
311.0972732 1.452220752
323.0972732 2.480852471
341.1078379 2.785728227
421.0741684 4.974891867
439.0847331 1.609489523
535.1058625 0.9782475922
541.1164272 0.7842135148
553.1164272 4.418379334

Name: +ve in-silico MS/MS by CFM-ID for CREGENXGQHPBDW-UHFFFAOYSA-N
ID: CREGENXGQHPBDW-UHFFFAOYSA-N
Comment: Energy2
Num peaks: 31
43.01784114 1.479084701
59.01275576 0.8993316001
71.01275576 1.271933873
73.02840582 2.125374009
75.04405588 1.029628138
89.02332044 1.112986266
91.0389705 1.136686344
96.96852159 10.92361445
98.98417166 2.538000855
103.0389705 1.028583968
117.0546206 1.209716427
119.0338851 1.375012648
121.0495352 1.107134296
126.9790863 1.465293015
133.0495352 1.468720078
161.0444498 1.689852562
163.0600999 9.322375828
179.0550145 0.9634284421
181.0706646 10.22009228
213.0158657 1.397025134
231.0264304 1.098535164
259.021345 2.245103052
261.0369951 0.943238933
323.0972732 0.9575850613
365.0479537 0.8606101097
419.0585184 1.226442532
421.0741684 2.548087434
509.0902124 1.310328841
511.1058625 0.9659924096
513.1215126 0.8871590607
553.1164272 2.07265374

Name: +ve in-silico MS/MS by CFM-ID for HVGCJQCTLZWQSG-UHFFFAOYSA-N
ID: HVGCJQCTLZWQSG-UHFFFAOYSA-N
Comment: Energy0
Num peaks: 18
96.96852159 1.595796855
110.9841717 1.059259399
133.0495352 1.990220702
177.0393644 0.6567334019
179.0550145 11.43594275
197.0655792 11.54796841
243.0264304 0.915035985
323.0972732 0.8524093352
325.1129233 0.6545555796
339.0921878 0.7114596549
341.1078379 3.21504442
419.0585184 3.153562789
421.0741684 15.6776327
423.0898185 2.116294435
437.0690831 1.852710441
439.0847331 8.397155659
553.1164272 10.32363131
571.1269919 4.327768141

Name: +ve in-silico MS/MS by CFM-ID for HVGCJQCTLZWQSG-UHFFFAOYSA-N
ID: HVGCJQCTLZWQSG-UHFFFAOYSA-N
Comment: Energy1
Num peaks: 25
59.01275576 1.300188558
61.02840582 0.8413715099
89.02332044 0.7481594293
96.96852159 1.337088836
98.98417166 0.657345881
115.0389705 0.7278738746
121.0495352 0.6689051479
133.0495352 3.158742292
149.0444498 1.149630247
151.0600999 0.8447686214
177.0393644 0.7363206115
179.0550145 23.88164183
181.0706646 1.393638345
195.0499291 0.7215520462
197.0655792 23.04934723
213.0158657 1.953120648
231.0264304 1.096278009
243.0264304 0.7947057146
323.0972732 1.098903668
341.1078379 2.712713114
375.0686891 0.8587846376
421.0741684 4.903947455
439.0847331 1.793326518
541.1164272 0.8181979869
553.1164272 3.178234433

Name: +ve in-silico MS/MS by CFM-ID for HVGCJQCTLZWQSG-UHFFFAOYSA-N
ID: HVGCJQCTLZWQSG-UHFFFAOYSA-N
Comment: Energy2
Num peaks: 31
41.00219107 0.9810810829
59.01275576 2.204885671
61.02840582 0.8252730639
71.01275576 1.268754309
73.02840582 1.596229393
75.04405588 1.07292824
89.02332044 1.190406488
91.0389705 0.8836687577
96.96852159 2.143696255
110.9841717 2.480124725
117.0546206 1.086117449
119.0338851 0.8722926266
124.9998217 0.7572172318
135.0287997 2.030139968
137.0444498 1.322574262
147.0651853 0.8471161389
163.0600999 0.787717666
177.0393644 1.340482436
179.0550145 8.765919818
195.0499291 0.978320536
197.0655792 19.02033524
243.0264304 2.548242434
245.0420805 1.017469111
341.1078379 2.32282824
349.0530391 0.899703058
421.0741684 2.771383666
483.1109479 0.7690872292
509.0902124 1.262592327
511.1058625 1.122352743
513.1215126 0.9275825853
553.1164272 1.027411768

Name: +ve in-silico MS/MS by CFM-ID for WBYGXPQQQIGTHD-UHFFFAOYSA-N
ID: WBYGXPQQQIGTHD-UHFFFAOYSA-N
Comment: Energy0
Num peaks: 19
96.96852159 1.792207992
98.98417166 0.7535820373
110.9841717 1.180630605
149.0444498 2.006424784
163.0600999 10.36776546
181.0706646 14.06710499
259.021345 0.6864653159
307.1023586 0.6835108339
323.0972732 0.927219848
325.1129233 3.58425907
403.0636038 2.120141778
405.0792538 12.95133819
407.0949039 1.395066493
421.0741684 2.075397672
423.0898185 9.979595603
493.0952978 0.8466824642
523.1058625 0.7943193049
553.1164272 9.385304148
571.1269919 4.882139721

Name: +ve in-silico MS/MS by CFM-ID for WBYGXPQQQIGTHD-UHFFFAOYSA-N
ID: WBYGXPQQQIGTHD-UHFFFAOYSA-N
Comment: Energy1
Num peaks: 23
43.01784114 1.201005405
45.0334912 0.6538917512
73.02840582 0.7144909291
96.96852159 1.365173396
98.98417166 0.7381676074
131.0338851 1.182669202
145.0495352 0.8987748912
149.0444498 2.709640409
161.0444498 0.7865795622
163.0600999 24.5914225
165.0757499 1.419656696
179.0550145 0.6836894058
181.0706646 24.73873349
229.0107803 2.010139391
243.0264304 0.7714799977
247.021345 1.024734503
307.1023586 1.231986277
325.1129233 2.729278051
391.0636038 0.7573681106
405.0792538 4.515013083
423.0898185 2.025088173
541.1164272 0.8422553088
553.1164272 2.990558723

Name: +ve in-silico MS/MS by CFM-ID for WBYGXPQQQIGTHD-UHFFFAOYSA-N
ID: WBYGXPQQQIGTHD-UHFFFAOYSA-N
Comment: Energy2
Num peaks: 31
43.01784114 1.985645728
45.0334912 0.8681733367
47.01275576 0.8926376642
73.02840582 0.7625152901
87.00767038 0.9007357978
89.02332044 2.040483513
91.0389705 1.68207892
96.96852159 2.113769678
103.0389705 0.7836664538
110.9841717 2.445623387
119.0338851 1.569705201
121.0495352 1.148830429
124.9998217 0.7516272019
133.0495352 1.785624409
145.0495352 0.9630183579
147.0651853 1.483654521
149.0444498 0.7839829248
161.0444498 1.536011168
163.0600999 8.85574402
179.0550145 0.8294701449
181.0706646 18.29373415
241.0107803 0.7217372691
243.0264304 2.516445643
245.0420805 1.008427918
325.1129233 2.240846809
349.0530391 1.107588158
363.0686891 0.8470880881
405.0792538 2.71249108
423.0898185 1.109893818
509.0902124 1.614520709
553.1164272 0.8357727704

Name: +ve in-silico MS/MS by CFM-ID for DCCMGQCCTYYSSP-UHFFFAOYSA-N
ID: DCCMGQCCTYYSSP-UHFFFAOYSA-N
Comment: Energy0
Num peaks: 24
73.02840582 0.6261024062
96.96852159 1.869157544
98.98417166 0.7851398129
110.9841717 1.25328231
133.0495352 2.199229468
145.0495352 0.5806186274
152.9947363 0.6091741667
163.0600999 10.22235079
175.0237144 1.029416809
181.0706646 13.7183724
241.0107803 0.7049327464
243.0264304 0.5496551431
305.0867085 0.6729481174
321.0816232 1.015259688
323.0972732 3.54272624
401.0479537 2.176328419
403.0636038 11.7781012
405.0792538 1.443320986
419.0585184 1.970409608
421.0741684 9.498395491
491.0796477 0.5757359999
505.0952978 0.5589982324
535.1058625 8.202174998
553.1164272 4.790319553

Name: +ve in-silico MS/MS by CFM-ID for DCCMGQCCTYYSSP-UHFFFAOYSA-N
ID: DCCMGQCCTYYSSP-UHFFFAOYSA-N
Comment: Energy1
Num peaks: 26
43.01784114 1.103655226
45.0334912 0.6461612379
73.02840582 0.7877562029
96.96852159 1.658837915
98.98417166 0.8514817797
115.0389705 0.7393190874
121.0495352 0.6374395622
133.0495352 3.260171945
145.0495352 1.152707251
161.0444498 0.709687795
163.0600999 24.48285413
165.0757499 1.257162022
179.0550145 0.6772712458
181.0706646 22.48212483
213.0158657 1.985793975
231.0264304 1.01078213
241.0107803 0.7741009049
303.0710585 0.8588556306
305.0867085 1.22715015
321.0816232 0.9790773469
323.0972732 2.70922843
373.0530391 0.7609319418
403.0636038 4.155120299
421.0741684 1.787109731
523.1058625 0.8319824525
535.1058625 2.508836684

Name: +ve in-silico MS/MS by CFM-ID for DCCMGQCCTYYSSP-UHFFFAOYSA-N
ID: DCCMGQCCTYYSSP-UHFFFAOYSA-N
Comment: Energy2
Num peaks: 31
43.01784114 2.030420607
45.0334912 0.8312150477
59.01275576 0.8986219229
71.01275576 1.270931141
73.02840582 2.566562151
75.04405588 1.028816359
89.02332044 0.9795364817
91.0389705 1.135790105
96.96852159 2.201051656
103.0389705 0.9416244116
110.9841717 2.811357569
117.0546206 1.208762997
119.0338851 1.936793685
121.0495352 1.106260962
133.0495352 0.8740400294
145.0495352 1.337910576
152.9947363 0.7977746869
161.0444498 1.586015724
163.0600999 8.110593704
175.0237144 1.126680309
179.0550145 0.7774682243
181.0706646 17.58245995
241.0107803 2.409856706
243.0264304 0.9822923821
303.0710585 1.124908418
323.0972732 2.115601902
347.037389 0.8599318255
403.0636038 2.440042337
491.0796477 0.9605788109
495.1109479 1.008790937
535.1058625 0.9766607613

Name: +ve in-silico MS/MS by CFM-ID for KEXCWAFQBMEOQW-UHFFFAOYSA-N
ID: KEXCWAFQBMEOQW-UHFFFAOYSA-N
Comment: Energy0
Num peaks: 26
73.02840582 0.6360192736
96.96852159 1.992369474
98.98417166 0.8377985694
110.9841717 1.326269344
133.0495352 2.235952499
145.0495352 0.5935957079
163.0600999 10.44456123
175.0237144 1.066821492
181.0706646 14.22951158
213.0158657 0.5721239749
219.0499291 0.6842824874
241.0107803 0.7450210652
243.0264304 0.5621921816
305.0867085 0.5792245532
321.0816232 1.146693441
323.0972732 3.769377837
325.1129233 0.6205688677
401.0479537 1.571018613
403.0636038 9.592608097
405.0792538 0.989365993
419.0585184 2.007303632
421.0741684 10.15022971
491.0796477 0.7577872185
505.0952978 0.5682705838
535.1058625 7.651834195
553.1164272 4.92570163

Name: +ve in-silico MS/MS by CFM-ID for KEXCWAFQBMEOQW-UHFFFAOYSA-N
ID: KEXCWAFQBMEOQW-UHFFFAOYSA-N
Comment: Energy1
Num peaks: 27
43.01784114 1.109307706
45.0334912 0.6487549758
73.02840582 0.7896126267
96.96852159 1.673814595
98.98417166 0.863400499
115.0389705 0.7421765781
119.0338851 0.6960836911
133.0495352 3.284569883
145.0495352 1.183478
161.0444498 0.8053131043
163.0600999 24.55508671
165.0757499 1.240949824
179.0550145 0.6878710439
181.0706646 22.4407172
213.0158657 2.089701375
219.0499291 0.7245472848
221.0655792 0.6519382673
231.0264304 1.025020795
241.0107803 0.8145115719
305.0867085 0.9812547816
321.0816232 1.257851428
323.0972732 2.775147708
373.0530391 0.7937169869
403.0636038 3.657600225
421.0741684 1.802422229
523.1058625 0.6755258238
535.1058625 2.406875505

Name: +ve in-silico MS/MS by CFM-ID for KEXCWAFQBMEOQW-UHFFFAOYSA-N
ID: KEXCWAFQBMEOQW-UHFFFAOYSA-N
Comment: Energy2
Num peaks: 31
43.01784114 2.021453707
45.0334912 0.8274634541
59.01275576 0.8945662212
71.01275576 1.265200641
73.02840582 2.451758136
75.04405588 1.024177139
89.02332044 0.9751068874
91.0389705 1.2339683
96.96852159 2.192033755
103.0389705 0.9373773083
110.9841717 2.799726214
117.0546206 1.203314248
119.0338851 1.933796734
121.0495352 1.10126997
133.0495352 0.8709104523
145.0495352 1.345535129
161.0444498 1.682191591
163.0600999 8.057749583
175.0237144 1.136908142
179.0550145 0.7821545939
181.0706646 18.58513819
241.0107803 2.408508153
243.0264304 0.9802334932
303.0710585 0.8853670202
321.0816232 0.8102631828
323.0972732 2.088857198
347.037389 0.856055505
403.0636038 2.148017239
491.0796477 1.055096273
495.1109479 1.00050813
535.1058625 1.221279955

Name: +ve in-silico MS/MS by CFM-ID for KOLVCLAGNVXHPE-UHFFFAOYSA-N
ID: KOLVCLAGNVXHPE-UHFFFAOYSA-N
Comment: Energy0
Num peaks: 24
73.02840582 0.6639424658
96.96852159 1.976618015
98.98417166 0.8309628143
110.9841717 1.31804505
131.0338851 0.6643134344
133.0495352 2.479642308
161.0444498 7.952069105
179.0550145 16.37018891
213.0158657 0.5747124025
243.0264304 1.133008706
305.0867085 0.5837819308
315.0475598 0.5393276995
321.0816232 0.9547781939
323.0972732 3.773338217
325.1129233 0.6193610968
375.0686891 1.328500547
401.0479537 1.605463014
403.0636038 10.20970649
405.0792538 1.05797083
419.0585184 2.018313971
421.0741684 10.08157565
491.0796477 0.6699194894
535.1058625 7.962260031
553.1164272 4.966286498

Name: +ve in-silico MS/MS by CFM-ID for KOLVCLAGNVXHPE-UHFFFAOYSA-N
ID: KOLVCLAGNVXHPE-UHFFFAOYSA-N
Comment: Energy1
Num peaks: 28
41.00219107 0.5620607238
43.01784114 1.194078677
45.0334912 0.7067543157
73.02840582 0.8756613128
96.96852159 1.688215818
98.98417166 0.87011342
115.0389705 0.7489067516
117.0182351 0.688319218
133.0495352 3.836341673
143.0338851 0.5574396385
159.0287997 0.6375348272
161.0444498 20.91714502
163.0600999 0.877306369
175.0237144 0.6133080135
177.0393644 0.7819956805
179.0550145 26.09517002
213.0158657 2.110720254
229.0107803 0.619158669
231.0264304 1.026991845
243.0264304 0.9454226095
305.0867085 0.9912089898
321.0816232 0.5832367778
323.0972732 2.803996325
375.0686891 0.8216689103
403.0636038 3.962596369
421.0741684 1.822100268
535.1058625 2.597455042
553.1164272 0.6062315784

Name: +ve in-silico MS/MS by CFM-ID for KOLVCLAGNVXHPE-UHFFFAOYSA-N
ID: KOLVCLAGNVXHPE-UHFFFAOYSA-N
Comment: Energy2
Num peaks: 31
41.00219107 0.869546878
43.01784114 1.566636685
45.0334912 0.8393199482
59.01275576 0.9281772222
71.01275576 1.665128963
73.02840582 2.536619155
75.04405588 0.8717956468
89.02332044 0.9394431839
96.96852159 2.226232851
103.0389705 1.002518833
110.9841717 2.842351027
117.0182351 1.177169311
117.0546206 1.217451863
119.0338851 1.216185451
131.0338851 0.8641446535
133.0495352 1.205336004
145.0495352 0.9419989988
147.0651853 0.8447243341
159.0287997 1.523829552
161.0444498 6.161277655
177.0393644 0.9457024448
179.0550145 21.08915919
241.0107803 0.8040062416
243.0264304 2.888904806
245.0420805 0.9794235658
323.0972732 2.14104616
347.037389 0.8661132125
401.0479537 0.8522207861
403.0636038 2.246088964
491.0796477 1.146681094
535.1058625 1.239820759

Name: +ve in-silico MS/MS by CFM-ID for IOYUPFGUXHBWGE-UHFFFAOYSA-N
ID: IOYUPFGUXHBWGE-UHFFFAOYSA-N
Comment: Energy0
Num peaks: 23
71.01275576 0.7831650628
73.02840582 0.6693259804
96.96852159 1.874517663
98.98417166 0.7875880053
110.9841717 1.197438575
131.0338851 2.375859454
133.0495352 0.6163115696
163.0600999 10.49769425
175.0237144 0.8724941161
181.0706646 13.80355444
243.0264304 0.8400180647
307.1023586 0.6988104092
323.0972732 0.9432597625
325.1129233 3.461814774
403.0636038 2.231609264
405.0792538 13.1916808
407.0949039 1.414927265
419.0585184 0.6285865471
421.0741684 2.033429295
423.0898185 9.043560669
491.0796477 0.6441152217
535.1058625 6.873865441
553.1164272 5.022137729

Name: +ve in-silico MS/MS by CFM-ID for IOYUPFGUXHBWGE-UHFFFAOYSA-N
ID: IOYUPFGUXHBWGE-UHFFFAOYSA-N
Comment: Energy1
Num peaks: 23
43.01784114 1.13312455
73.02840582 0.7988696616
96.96852159 1.513188876
98.98417166 0.7980637112
119.0338851 1.043654292
131.0338851 3.847751799
145.0495352 0.9221053644
161.0444498 0.7984134244
163.0600999 24.94357112
165.0757499 1.437572788
179.0550145 0.6958240344
181.0706646 23.58137755
211.0002156 1.903784754
226.9951303 0.6780015338
229.0107803 1.111584954
243.0264304 0.8623647369
307.1023586 1.261939957
325.1129233 2.585492544
373.0530391 0.8014179618
405.0792538 4.602207709
423.0898185 1.572163594
523.1058625 0.6707094194
535.1058625 2.488397606

Name: +ve in-silico MS/MS by CFM-ID for IOYUPFGUXHBWGE-UHFFFAOYSA-N
ID: IOYUPFGUXHBWGE-UHFFFAOYSA-N
Comment: Energy2
Num peaks: 31
43.01784114 2.012156874
45.0334912 0.822878243
59.01275576 0.9491330923
71.01275576 1.862885787
73.02840582 3.175055633
89.02332044 1.047050211
91.0389705 1.227136549
96.96852159 2.036765956
103.0389705 0.7917028611
110.9841717 2.31818783
119.0338851 1.923629287
121.0495352 1.088917122
123.0651853 0.6338937683
124.9998217 0.7124617148
131.0338851 0.7422922214
145.0495352 0.9262805586
147.0651853 1.435210337
157.0131497 0.6347865902
161.0444498 1.455915471
163.0600999 8.232387261
179.0550145 0.8037692796
181.0706646 21.11999242
241.0107803 0.7048263457
243.0264304 2.983601525
325.1129233 1.919684365
349.0530391 0.8513177923
363.0686891 0.6385549627
403.0636038 0.9229831279
405.0792538 2.876406715
491.0796477 1.099515547
535.1058625 1.207888416

Name: +ve in-silico MS/MS by CFM-ID for WUWVQFWCMQRVNP-UHFFFAOYSA-N
ID: WUWVQFWCMQRVNP-UHFFFAOYSA-N
Comment: Energy0
Num peaks: 23
71.01275576 0.5939135716
96.96852159 1.878297978
98.98417166 0.7891763238
110.9841717 1.199853433
131.0338851 2.285084004
163.0600999 10.52014043
175.0237144 0.8830368022
181.0706646 13.87202582
241.0107803 0.6003541967
243.0264304 0.8464654383
307.1023586 0.700219691
323.0972732 0.9455708215
325.1129233 3.498831823
403.0636038 2.236139792
405.0792538 13.21852862
407.0949039 1.41778073
419.0585184 0.6301809329
421.0741684 2.038906476
423.0898185 8.859642412
491.0796477 0.7330745722
493.0952978 0.653603358
535.1058625 6.859048035
553.1164272 5.042414313

Name: +ve in-silico MS/MS by CFM-ID for WUWVQFWCMQRVNP-UHFFFAOYSA-N
ID: WUWVQFWCMQRVNP-UHFFFAOYSA-N
Comment: Energy1
Num peaks: 23
43.01784114 1.139416993
73.02840582 0.8407285126
96.96852159 1.513580662
98.98417166 0.7982703412
113.0233204 0.7635049833
119.0338851 1.043935484
131.0338851 3.359209738
145.0495352 0.9278448894
161.0444498 0.7986234651
163.0600999 24.950058
165.0757499 1.43794584
179.0550145 0.6960226911
181.0706646 23.56471052
211.0002156 2.001954456
229.0107803 1.11752727
243.0264304 0.8823268367
307.1023586 1.262266691
325.1129233 2.579412267
373.0530391 0.8183501604
405.0792538 4.60344424
423.0898185 1.576281746
523.1058625 0.8558768934
535.1058625 2.479993135

Name: +ve in-silico MS/MS by CFM-ID for WUWVQFWCMQRVNP-UHFFFAOYSA-N
ID: WUWVQFWCMQRVNP-UHFFFAOYSA-N
Comment: Energy2
Num peaks: 31
43.01784114 2.269604194
45.0334912 0.8173284517
59.01275576 0.9809733018
71.01275576 1.545372046
73.02840582 2.514999646
89.02332044 1.141934952
91.0389705 1.218867528
96.96852159 2.023046334
103.0389705 0.8127517162
110.9841717 2.302572555
115.0389705 0.8456945978
119.0338851 2.031390245
121.0495352 1.081576046
124.9998217 0.7076625845
131.0338851 0.8339834762
145.0495352 0.9268641668
147.0651853 1.440292041
157.0131497 0.7680439097
161.0444498 1.446101408
163.0600999 8.176884716
179.0550145 0.7983309867
181.0706646 20.91091024
241.0107803 0.7390772989
243.0264304 3.04681944
325.1129233 2.46745102
349.0530391 0.8455833296
403.0636038 0.9167592985
405.0792538 2.857021427
491.0796477 0.9647188594
495.1109479 0.7900234061
535.1058625 1.156019283

Name: +ve in-silico MS/MS by CFM-ID for DBEUXKLXLFKAPE-UHFFFAOYSA-N
ID: DBEUXKLXLFKAPE-UHFFFAOYSA-N
Comment: Energy0
Num peaks: 6
283.0600999 4.454316335
459.0710585 1.611549942
517.0917939 3.369569121
525.1180087 1.863911506
535.1023586 23.09166807
553.1129233 51.23040536

Name: +ve in-silico MS/MS by CFM-ID for DBEUXKLXLFKAPE-UHFFFAOYSA-N
ID: DBEUXKLXLFKAPE-UHFFFAOYSA-N
Comment: Energy1
Num peaks: 18
95.04914126 1.380563665
271.0600999 0.9353981931
281.0444498 1.228395679
283.0600999 2.93321483
417.0604938 1.048223059
441.0604938 1.502307875
459.0710585 4.010726293
495.0710585 1.339401687
507.0710585 2.22075977
509.0867085 2.823224812
511.1023586 2.993235689
517.0917939 7.124326764
521.0867085 1.028965072
523.1023586 4.458991071
525.1180087 8.907515084
535.1023586 17.38405997
537.0816232 1.049099396
553.1129233 18.13291039

Name: +ve in-silico MS/MS by CFM-ID for DBEUXKLXLFKAPE-UHFFFAOYSA-N
ID: DBEUXKLXLFKAPE-UHFFFAOYSA-N
Comment: Energy2
Num peaks: 31
39.02292652 0.9655742079
63.02292652 3.124470724
77.00219107 3.40125334
77.03857658 1.262846571
105.0334912 4.408626999
345.0393644 1.367843775
359.0550145 1.029131873
371.0550145 1.473519419
387.0499291 2.213639577
389.0655792 1.585791889
391.0812292 1.591997656
407.0761439 2.063569077
411.0499291 0.9673891172
415.0448437 0.9587001442
417.0604938 0.9839422676
431.0397584 1.158749394
435.0710585 2.698390179
441.0604938 3.866000241
455.0397584 1.138703812
457.0554084 1.766006222
459.0710585 1.587500691
495.0710585 1.225350487
507.0710585 2.593397159
509.0867085 1.128425368
511.1023586 1.325499821
517.0917939 10.63923007
521.0867085 1.577079964
523.1023586 3.128180419
525.1180087 3.697123603
535.1023586 3.967074617
537.0816232 1.611812149

Name: +ve in-silico MS/MS by CFM-ID for OURUWJBXBUGAAS-UHFFFAOYSA-N
ID: OURUWJBXBUGAAS-UHFFFAOYSA-N
Comment: Energy0
Num peaks: 6
283.0600999 4.718728679
517.0917939 2.59119856
521.0867085 3.542142512
525.1180087 1.866958491
535.1023586 21.9848927
553.1129233 50.56827025

Name: +ve in-silico MS/MS by CFM-ID for OURUWJBXBUGAAS-UHFFFAOYSA-N
ID: OURUWJBXBUGAAS-UHFFFAOYSA-N
Comment: Energy1
Num peaks: 14
95.04914126 1.420968151
283.0600999 3.793922526
417.0604938 1.078596438
459.0710585 4.584462346
507.0710585 1.415434395
509.0867085 3.131428629
511.1023586 3.356720517
517.0917939 5.006389922
521.0867085 4.475316626
523.1023586 4.703594141
525.1180087 8.650680115
535.1023586 18.23370116
537.0816232 1.436456866
553.1129233 18.9469138

Name: +ve in-silico MS/MS by CFM-ID for OURUWJBXBUGAAS-UHFFFAOYSA-N
ID: OURUWJBXBUGAAS-UHFFFAOYSA-N
Comment: Energy2
Num peaks: 31
63.02292652 3.57479932
77.00219107 2.245689975
77.03857658 1.444860094
105.0334912 5.104599795
119.0491413 0.9473918261
121.0284058 1.064264104
147.0440559 0.9903257474
281.0444498 1.34318579
295.0600999 0.898104326
389.0655792 2.438356713
391.0812292 1.826474573
407.0761439 2.367501254
417.0604938 1.128861921
431.0761439 3.118572772
433.0554084 1.058886618
435.0710585 3.0958218
441.0604938 2.148906628
457.0554084 2.02611194
459.0710585 1.785407592
493.0917939 2.411873912
505.0917939 1.394451432
507.0710585 2.073298682
507.107444 1.98576564
509.0867085 1.083195218
511.1023586 1.702541846
517.0917939 8.381766919
521.0867085 2.220087241
523.1023586 4.966354567
525.1180087 3.512861681
535.1023586 4.562584037
537.0816232 2.971311627

Name: +ve in-silico MS/MS by CFM-ID for VTLVOGFIGKGXEE-UHFFFAOYSA-N
ID: VTLVOGFIGKGXEE-UHFFFAOYSA-N
Comment: Energy0
Num peaks: 6
283.0600999 4.423734426
459.0710585 1.602140979
517.0917939 3.357054396
525.1180087 1.853303717
535.1023586 22.94213836
553.1129233 50.82369326

Name: +ve in-silico MS/MS by CFM-ID for VTLVOGFIGKGXEE-UHFFFAOYSA-N
ID: VTLVOGFIGKGXEE-UHFFFAOYSA-N
Comment: Energy1
Num peaks: 18
95.04914126 1.382218813
281.0444498 1.22055774
283.0600999 2.919219959
417.0604938 1.049467486
441.0604938 1.503680937
459.0710585 4.015898181
495.0710585 1.302062459
507.0710585 2.058666945
509.0867085 2.825426066
511.1023586 2.957478676
517.0917939 7.20477838
521.0867085 1.030186636
523.1023586 4.464284685
525.1180087 8.918148752
527.0972732 0.9748747548
535.1023586 17.48022196
537.0816232 1.111534253
553.1129233 18.16607136

Name: +ve in-silico MS/MS by CFM-ID for VTLVOGFIGKGXEE-UHFFFAOYSA-N
ID: VTLVOGFIGKGXEE-UHFFFAOYSA-N
Comment: Energy2
Num peaks: 31
63.02292652 3.087450905
77.00219107 3.443650334
77.03857658 1.247883924
105.0334912 3.896647424
121.0284058 0.9168919115
297.0757499 0.9596623452
359.0550145 1.396536276
371.0550145 1.461718442
387.0499291 2.685764199
389.0655792 2.10286162
391.0812292 1.572778484
407.0761439 2.038656924
411.0499291 0.9596415869
415.0448437 1.492567021
417.0604938 0.9720637603
431.0397584 1.144760552
435.0710585 2.665814236
441.0604938 3.82019452
455.0397584 1.004545662
457.0554084 1.744686355
459.0710585 1.567469774
495.0710585 1.075589674
507.0710585 2.374636592
509.0867085 1.215421687
511.1023586 1.171603799
517.0917939 10.52750388
521.0867085 1.558040883
523.1023586 3.090415893
525.1180087 3.651790666
535.1023586 3.842148981
537.0816232 1.565805484

Name: +ve in-silico MS/MS by CFM-ID for CPAUXVZFCFAWGI-UHFFFAOYSA-N
ID: CPAUXVZFCFAWGI-UHFFFAOYSA-N
Comment: Energy0
Num peaks: 6
283.0600999 4.400796589
459.0710585 2.155158403
517.0917939 3.197877199
525.1180087 1.895300946
535.1023586 22.69980802
553.1129233 49.82758034

Name: +ve in-silico MS/MS by CFM-ID for CPAUXVZFCFAWGI-UHFFFAOYSA-N
ID: CPAUXVZFCFAWGI-UHFFFAOYSA-N
Comment: Energy1
Num peaks: 19
95.04914126 1.306605157
271.0600999 0.8857615252
281.0444498 1.281818916
283.0600999 3.063992166
441.0604938 2.401657465
459.0710585 6.840092611
495.0710585 0.8356582483
507.0710585 1.891572604
509.0867085 2.701558024
511.1023586 2.949892964
517.0917939 6.477019226
521.0867085 0.9743633016
523.1023586 4.222375841
525.0816232 0.9013764868
525.1180087 8.638868958
527.0972732 0.9220486377
535.1023586 16.59719224
537.0816232 0.9132218701
553.1129233 16.66770431

Name: +ve in-silico MS/MS by CFM-ID for CPAUXVZFCFAWGI-UHFFFAOYSA-N
ID: CPAUXVZFCFAWGI-UHFFFAOYSA-N
Comment: Energy2
Num peaks: 31
77.00219107 4.283738331
77.03857658 1.110241154
83.01275576 0.8044293523
105.0334912 4.274508406
121.0284058 1.857378479
129.0334912 5.797600052
145.0284058 0.939037531
271.0600999 0.7671488375
281.0444498 0.8233902934
283.0600999 1.018238605
365.0291937 0.9178061384
393.0604938 0.9050038827
405.0604938 1.398653873
407.0761439 1.135483932
421.0554084 1.183412572
429.0604938 1.422026959
431.0761439 1.289026993
433.0554084 0.7666138261
435.0710585 1.183412572
441.0604938 2.890204025
457.0554084 1.375819919
459.0710585 0.9325192766
495.0710585 1.468441709
507.0710585 2.183257063
511.1023586 1.809960476
517.0917939 9.116670081
521.0867085 1.383296064
523.1023586 2.743804855
525.1180087 5.983390061
535.1023586 3.811371144
537.0816232 1.148094126

Name: +ve in-silico MS/MS by CFM-ID for SYQHUUAJUNPTOS-UHFFFAOYSA-N
ID: SYQHUUAJUNPTOS-UHFFFAOYSA-N
Comment: Energy0
Num peaks: 6
283.0600999 4.709861237
517.0917939 2.699283479
521.0867085 3.535498221
525.1180087 1.863423776
535.1023586 21.82976962
553.1129233 50.43448114

Name: +ve in-silico MS/MS by CFM-ID for SYQHUUAJUNPTOS-UHFFFAOYSA-N
ID: SYQHUUAJUNPTOS-UHFFFAOYSA-N
Comment: Energy1
Num peaks: 15
95.04914126 1.417071993
283.0600999 3.783429518
417.0604938 1.075668004
441.0604938 1.192150635
459.0710585 4.303891728
507.0710585 1.291385804
509.0867085 3.153440034
511.1023586 3.387871358
517.0917939 5.344850585
521.0867085 4.462974073
523.1023586 4.690823685
525.1180087 8.627054229
535.1023586 17.85515126
537.0816232 1.36983981
553.1129233 18.86801548

Name: +ve in-silico MS/MS by CFM-ID for SYQHUUAJUNPTOS-UHFFFAOYSA-N
ID: SYQHUUAJUNPTOS-UHFFFAOYSA-N
Comment: Energy2
Num peaks: 31
63.02292652 3.482858442
77.00219107 2.19831848
77.03857658 1.407699489
105.0334912 4.3990063
121.0284058 1.036406412
147.0440559 0.9779245991
271.0600999 0.977078945
281.0444498 1.307919882
389.0655792 2.374989439
391.0812292 1.77850002
407.0761439 2.305315985
417.0604938 1.099211005
431.0397584 1.294496768
431.0761439 2.743925187
433.0554084 1.031073687
435.0710585 3.014506315
441.0604938 2.596375738
457.0554084 1.972893672
459.0710585 1.527333503
493.0917939 2.349842512
505.0917939 1.381445781
507.0710585 1.802148878
507.107444 1.945198611
509.0867085 1.152346077
511.1023586 1.812619161
517.0917939 8.646551543
521.0867085 2.160454608
523.1023586 4.835907288
525.1180087 3.418636615
535.1023586 4.171227338
537.0816232 2.923287389

Name: +ve in-silico MS/MS by CFM-ID for AAQXBMCCSLQMFQ-UHFFFAOYSA-N
ID: AAQXBMCCSLQMFQ-UHFFFAOYSA-N
Comment: Energy0
Num peaks: 6
107.0491413 1.608272682
283.0600999 4.741885339
517.0917939 3.352810976
525.1180087 1.701612835
535.1023586 22.74420683
553.1129233 50.47723626

Name: +ve in-silico MS/MS by CFM-ID for AAQXBMCCSLQMFQ-UHFFFAOYSA-N
ID: AAQXBMCCSLQMFQ-UHFFFAOYSA-N
Comment: Energy1
Num peaks: 19
95.04914126 1.466400442
107.0491413 2.292114255
109.0647913 1.251865223
283.0600999 3.621391608
417.0604938 0.8334989652
445.0554084 2.540879008
459.0710585 2.042967876
469.0554084 0.7323759472
507.0710585 1.340049187
507.107444 0.7076176884
509.0867085 4.009813369
511.1023586 4.049838677
517.0917939 7.051581708
521.0867085 0.792888578
523.1023586 3.645699733
525.1180087 7.928745448
535.1023586 17.07112323
537.0816232 1.516846345
553.1129233 17.41559286

Name: +ve in-silico MS/MS by CFM-ID for AAQXBMCCSLQMFQ-UHFFFAOYSA-N
ID: AAQXBMCCSLQMFQ-UHFFFAOYSA-N
Comment: Energy2
Num peaks: 31
39.02292652 1.777863978
63.02292652 1.770920249
65.03857658 1.285601696
77.00219107 2.441168935
79.05422664 1.595723165
91.01784114 1.804556069
91.05422664 1.611707463
105.0334912 1.376146477
107.0491413 3.456310219
119.0491413 2.01606739
121.0284058 0.9813650544
201.0546206 1.347169489
389.0655792 1.376797813
393.0604938 1.091241423
407.0761439 1.091241423
417.0604938 1.942794717
421.0554084 1.42694285
431.0761439 0.9719032006
435.0710585 1.42694285
441.0604938 1.119474069
505.0917939 1.1652752
507.0710585 1.91127198
507.107444 3.535515434
509.0867085 3.414784681
511.1023586 1.946653154
517.0917939 11.82841939
521.0867085 1.190092433
523.1023586 1.464375822
525.1180087 2.108133248
535.1023586 4.112290572
537.0816232 2.149966709

Name: +ve in-silico MS/MS by CFM-ID for GEGYXUYYXIYTCM-UHFFFAOYSA-N
ID: GEGYXUYYXIYTCM-UHFFFAOYSA-N
Comment: Energy0
Num peaks: 6
283.0600999 4.409030987
459.0710585 2.08942171
517.0917939 3.310772343
525.1180087 1.895012403
535.1023586 22.59758061
553.1129233 49.81684947

Name: +ve in-silico MS/MS by CFM-ID for GEGYXUYYXIYTCM-UHFFFAOYSA-N
ID: GEGYXUYYXIYTCM-UHFFFAOYSA-N
Comment: Energy1
Num peaks: 18
95.04914126 1.309381022
271.0600999 0.8876250975
281.0444498 1.346770057
283.0600999 3.026651773
441.0604938 2.94507248
459.0710585 6.397290544
507.0710585 1.85669165
509.0867085 2.877540727
511.1023586 2.956099306
517.0917939 6.889321941
521.0867085 0.9764132849
523.1023586 4.231259386
525.0816232 0.9032729117
525.1180087 8.657044456
527.0972732 0.9239885552
535.1023586 16.48388534
537.0816232 1.053514745
553.1129233 16.722101

Name: +ve in-silico MS/MS by CFM-ID for GEGYXUYYXIYTCM-UHFFFAOYSA-N
ID: GEGYXUYYXIYTCM-UHFFFAOYSA-N
Comment: Energy2
Num peaks: 31
77.00219107 3.869999191
77.03857658 1.112910537
83.01275576 0.8063634631
105.0334912 4.284829536
121.0284058 1.861871806
129.0334912 6.7448596
283.0600999 0.8955116591
297.0757499 0.8541129042
365.0291937 0.8994011106
393.0604938 0.9072165823
405.0604938 1.292823816
407.0761439 1.138260146
411.0499291 0.7763640737
421.0554084 1.18630597
429.0604938 1.405845919
431.0761439 1.248885769
435.0710585 1.18630597
441.0604938 3.600287666
457.0554084 1.379215734
459.0710585 0.9043907857
467.0761439 0.9800915458
495.0710585 1.295209818
507.0710585 1.900410344
509.0867085 1.000172618
511.1023586 1.81438576
517.0917939 9.082174767
521.0867085 1.386678169
523.1023586 2.750513352
525.1180087 5.998019219
535.1023586 3.518476932
537.0816232 1.393588772

Name: +ve in-silico MS/MS by CFM-ID for CCFPAJKHEOBUQA-UHFFFAOYSA-N
ID: CCFPAJKHEOBUQA-UHFFFAOYSA-N
Comment: Energy0
Num peaks: 6
107.0491413 1.560421514
283.0600999 4.282606265
517.0917939 3.130434187
525.1180087 1.850707198
535.1023586 22.09303755
553.1129233 48.17488247

Name: +ve in-silico MS/MS by CFM-ID for CCFPAJKHEOBUQA-UHFFFAOYSA-N
ID: CCFPAJKHEOBUQA-UHFFFAOYSA-N
Comment: Energy1
Num peaks: 23
95.04914126 1.361029461
105.0334912 1.417249233
107.0491413 2.672932715
109.0647913 1.247871462
271.0600999 0.8463199123
281.0444498 1.2248276
283.0600999 2.868825776
445.0554084 2.389130825
459.0710585 1.948263418
493.0554084 1.028213827
495.0710585 1.616143376
497.0867085 1.249012905
499.1023586 1.038102723
507.0710585 1.700693196
509.0867085 2.753817985
511.1023586 2.949535133
517.0917939 6.180592058
521.0867085 0.9309763863
523.1023586 4.034359869
525.1180087 8.254193268
535.1023586 15.92444678
537.0816232 1.247054233
553.1129233 15.52804813

Name: +ve in-silico MS/MS by CFM-ID for CCFPAJKHEOBUQA-UHFFFAOYSA-N
ID: CCFPAJKHEOBUQA-UHFFFAOYSA-N
Comment: Energy2
Num peaks: 31
39.02292652 1.16750103
49.00727645 0.8539771086
75.02292652 1.505063959
77.00219107 1.57367877
77.03857658 1.769265325
79.05422664 1.382706614
91.05422664 1.183620916
105.0334912 4.020882507
107.0491413 1.898469477
119.0491413 1.549157141
129.0334912 6.324687298
135.0440559 0.9436745282
265.0495352 0.8495386657
387.0499291 0.812728909
393.0604938 0.8876354508
405.0604938 1.363441194
407.0761439 0.8876354508
417.0604938 2.070885663
421.0554084 1.160701045
435.0710585 1.160701045
441.0604938 1.046600627
445.0554084 0.9966566972
507.0710585 1.722490429
509.0867085 1.63843666
511.1023586 1.270672666
517.0917939 8.294626176
521.0867085 1.356748461
523.1023586 2.691146972
525.1180087 5.868559501
535.1023586 3.944829438
537.0816232 1.452706154

Name: +ve in-silico MS/MS by CFM-ID for IVGWNDXMBOYLMZ-UHFFFAOYSA-N
ID: IVGWNDXMBOYLMZ-UHFFFAOYSA-N
Comment: Energy0
Num peaks: 6
107.0491413 1.659620814
283.0600999 4.750959371
517.0917939 3.228673744
525.1180087 1.704824231
535.1023586 22.8113274
553.1129233 50.48560017

Name: +ve in-silico MS/MS by CFM-ID for IVGWNDXMBOYLMZ-UHFFFAOYSA-N
ID: IVGWNDXMBOYLMZ-UHFFFAOYSA-N
Comment: Energy1
Num peaks: 19
95.04914126 1.46736317
107.0491413 2.416305186
109.0647913 1.252702085
283.0600999 3.582660966
417.0604938 0.8337640671
445.0554084 2.538361193
459.0710585 2.288614079
469.0554084 0.7327778336
507.0710585 1.340921113
507.107444 0.7111131528
509.0867085 3.838668679
511.1023586 4.052522579
517.0917939 6.708356669
521.0867085 0.7934044846
523.1023586 3.648175237
525.1180087 7.989296221
535.1023586 17.31020807
537.0816232 1.517833307
553.1129233 17.43310357

Name: +ve in-silico MS/MS by CFM-ID for IVGWNDXMBOYLMZ-UHFFFAOYSA-N
ID: IVGWNDXMBOYLMZ-UHFFFAOYSA-N
Comment: Energy2
Num peaks: 31
39.02292652 1.787588728
63.02292652 1.780597892
65.03857658 1.292627193
77.00219107 2.314891718
79.05422664 1.6044434
91.01784114 2.02804837
91.05422664 1.620515048
105.0334912 1.383811034
107.0491413 4.27180612
119.0491413 2.027315432
121.0284058 0.9868187841
135.0440559 0.8977042221
377.0655792 1.055327592
389.0655792 1.384382884
393.0604938 1.097325861
407.0761439 1.097325861
417.0604938 1.803239276
421.0554084 1.434899059
431.0761439 1.127504374
435.0710585 1.434899059
505.0917939 1.171643143
507.0710585 1.921928664
507.107444 3.458534928
509.0867085 3.106681909
511.1023586 1.957669469
517.0917939 11.0976563
521.0867085 1.196728035
523.1023586 1.472745343
525.1180087 3.154538755
535.1023586 4.315847141
537.0816232 2.161954284

Name: +ve in-silico MS/MS by CFM-ID for DIOPPSFSGGNCOQ-UHFFFAOYSA-N
ID: DIOPPSFSGGNCOQ-UHFFFAOYSA-N
Comment: Energy0
Num peaks: 6
107.0491413 1.610714778
283.0600999 4.296175742
517.0917939 3.223491742
525.1180087 1.852128411
535.1023586 21.93704167
553.1129233 48.22737435

Name: +ve in-silico MS/MS by CFM-ID for DIOPPSFSGGNCOQ-UHFFFAOYSA-N
ID: DIOPPSFSGGNCOQ-UHFFFAOYSA-N
Comment: Energy1
Num peaks: 23
95.04914126 1.36497529
105.0334912 1.35345508
107.0491413 2.788102773
109.0647913 1.251492118
271.0600999 0.8487519116
281.0444498 1.288151474
283.0600999 2.861642936
445.0554084 2.396062807
459.0710585 1.954303481
493.0554084 1.031176887
495.0710585 1.508716572
497.0867085 1.25260209
499.1023586 1.041085833
507.0710585 1.668116597
509.0867085 2.926233197
511.1023586 2.95805514
517.0917939 6.456975164
521.0867085 0.9336516559
523.1023586 4.045953075
525.1180087 8.277912659
535.1023586 15.67123628
537.0816232 1.250637789
553.1129233 15.59766795

Name: +ve in-silico MS/MS by CFM-ID for DIOPPSFSGGNCOQ-UHFFFAOYSA-N
ID: DIOPPSFSGGNCOQ-UHFFFAOYSA-N
Comment: Energy2
Num peaks: 31
75.02292652 1.510447875
77.00219107 1.309476054
77.03857658 1.775594343
79.05422664 1.387652833
91.05422664 1.035124885
105.0334912 3.116221703
107.0491413 2.673789707
119.0491413 1.554799275
129.0334912 7.139450278
135.0440559 0.9471144828
283.0600999 0.8693520969
387.0499291 0.9079800789
389.0655792 0.9200209937
393.0604938 0.8908634305
405.0604938 1.247585732
407.0761439 0.8908634305
417.0604938 2.078336511
421.0554084 1.164922056
429.0604938 1.101258019
435.0710585 1.164922056
441.0604938 1.050344528
445.0554084 1.000361289
507.0710585 1.445704516
509.0867085 1.911072501
511.1023586 1.275359704
517.0917939 8.127041777
521.0867085 1.36168242
523.1023586 2.700933612
525.1180087 5.889901135
535.1023586 3.719445709
537.0816232 1.457989073

Name: +ve in-silico MS/MS by CFM-ID for RMVGEJDAUBDSDK-UHFFFAOYSA-N
ID: RMVGEJDAUBDSDK-UHFFFAOYSA-N
Comment: Energy0
Num peaks: 19
123.0440559 1.39481769
153.0182351 2.772414491
183.0651853 1.005580277
271.0600999 1.651532319
299.0550145 3.20328064
311.0550145 1.772334408
313.0706646 1.185117179
377.0655792 1.45160957
405.0604938 2.325860602
415.0812292 1.533744044
417.0968793 1.702456613
419.1125294 1.104117447
435.107444 12.20842251
465.0816232 1.371095151
539.0972732 1.046692626
541.1129233 1.221076473
543.1285734 1.612155819
553.1129233 13.74206302
571.123488 27.74291798

Name: +ve in-silico MS/MS by CFM-ID for RMVGEJDAUBDSDK-UHFFFAOYSA-N
ID: RMVGEJDAUBDSDK-UHFFFAOYSA-N
Comment: Energy1
Num peaks: 31
105.0334912 1.214829212
121.0284058 0.8754941745
123.0440559 2.796355078
137.0233204 1.121713376
137.0597059 2.936160137
151.0389705 1.307851494
153.0182351 12.22781329
153.0546206 2.948464127
271.0600999 2.839506737
299.018629 1.150636222
299.0550145 3.058268463
311.0550145 3.702706369
313.0706646 1.436519273
339.0499291 0.920352252
361.0706646 0.917817463
387.0499291 2.036957371
389.0655792 1.56084589
403.0448437 1.42775032
405.0604938 2.256571241
435.0710585 1.119980856
447.0710585 1.738613787
461.0867085 1.0670474
463.0659731 0.9903868303
465.0816232 3.228278988
477.0816232 1.180572601
527.0972732 0.9180430107
539.0972732 1.351030125
541.1129233 2.778622088
543.1285734 3.84751785
553.1129233 5.787518218
571.123488 3.173657347

Name: +ve in-silico MS/MS by CFM-ID for RMVGEJDAUBDSDK-UHFFFAOYSA-N
ID: RMVGEJDAUBDSDK-UHFFFAOYSA-N
Comment: Energy2
Num peaks: 31
79.01784114 0.8828551242
95.04914126 0.8025031905
105.0334912 3.679467357
107.0491413 0.8385644835
109.0647913 0.7010123448
121.0284058 2.218148193
123.0440559 3.172011142
137.0233204 1.487245375
137.0597059 2.931650402
147.0076704 2.461801319
151.0389705 4.873412465
153.0182351 2.076425281
153.0546206 1.672864327
163.0389705 0.8276476414
183.0651853 0.8044338283
225.0546206 3.224255333
235.0389705 1.228909416
241.0495352 4.127925909
251.0338851 1.368797487
253.0495352 2.6423277
267.0287997 0.8872798906
269.0444498 1.364272462
299.0550145 0.75067887
311.0550145 10.47759932
313.0706646 2.6092686
315.0863146 1.067146521
339.0499291 2.039604752
443.0761439 0.664284999
541.1129233 0.7677197216
543.1285734 1.573732157
553.1129233 2.901615096

Name: +ve in-silico MS/MS by CFM-ID for GXNSXLFCTIXFRC-UHFFFAOYSA-N
ID: GXNSXLFCTIXFRC-UHFFFAOYSA-N
Comment: Energy0
Num peaks: 16
123.0440559 1.459028326
183.0651853 1.231621218
317.0655792 3.674347409
377.0655792 1.96538412
387.0499291 0.9770476205
389.0655792 1.07180745
405.0604938 3.198107212
433.0917939 3.359281591
435.107444 1.928438815
465.0816232 1.328588022
535.1023586 1.004544881
539.0972732 1.304901559
541.1129233 1.569721788
543.1285734 1.922990895
553.1129233 17.37327185
571.123488 37.36425127

Name: +ve in-silico MS/MS by CFM-ID for GXNSXLFCTIXFRC-UHFFFAOYSA-N
ID: GXNSXLFCTIXFRC-UHFFFAOYSA-N
Comment: Energy1
Num peaks: 31
41.00219107 0.9233972394
105.0334912 1.821971806
107.0491413 1.061392504
123.0440559 1.744926888
125.0597059 1.187212751
137.0597059 3.990235128
151.0389705 1.448971759
153.0546206 3.451181617
165.0182351 1.383174616
317.0655792 1.265299244
327.0499291 1.455439158
329.0655792 2.71990894
331.0812292 2.260411161
357.0604938 1.027977387
359.0761439 1.292286927
361.0706646 1.140244454
387.0499291 2.704564153
389.0655792 2.487181032
403.0448437 1.634160391
405.0604938 3.863666839
435.0710585 1.514949545
447.0710585 1.359118667
465.0816232 1.287552001
477.0816232 1.610938965
527.0972732 1.136411951
529.1129233 1.197515274
539.0972732 1.840562274
541.1129233 3.695673297
543.1285734 7.182551009
553.1129233 7.508947929
571.123488 4.774619011

Name: +ve in-silico MS/MS by CFM-ID for GXNSXLFCTIXFRC-UHFFFAOYSA-N
ID: GXNSXLFCTIXFRC-UHFFFAOYSA-N
Comment: Energy2
Num peaks: 31
79.01784114 0.8406108639
79.05422664 0.9970293769
95.04914126 0.9935699825
105.0334912 3.342966015
107.0491413 1.964127626
121.0284058 3.400305102
123.0440559 5.29258077
137.0233204 4.371255038
137.0597059 3.103389168
139.0389705 1.082393936
149.0233204 1.769237134
151.0389705 4.560398315
153.0546206 1.297061764
163.002585 1.79475292
163.0389705 0.8559096585
165.0182351 3.280462579
183.0651853 1.040408791
241.0495352 1.711635895
251.0338851 2.158254544
267.0287997 2.617560094
299.018629 0.8549570699
317.0655792 0.9465309979
327.0499291 1.346526716
329.0655792 1.324936911
345.0757499 0.7823223486
361.0706646 2.05190656
387.0499291 0.8907425438
539.0972732 0.9871516738
541.1129233 1.404609578
543.1285734 2.340455327
553.1129233 3.181058701

Name: +ve in-silico MS/MS by CFM-ID for DJSZJCYRVCKJGZ-UHFFFAOYSA-N
ID: DJSZJCYRVCKJGZ-UHFFFAOYSA-N
Comment: Energy0
Num peaks: 16
123.0440559 1.832121199
153.0546206 0.9738567787
183.0651853 1.202525172
317.0655792 3.616849205
377.0655792 1.962382039
389.0655792 1.064363309
405.0604938 3.159506475
433.0917939 3.331507054
435.107444 1.913004628
465.0816232 1.296831601
535.1023586 0.9980512098
539.0972732 1.271796436
541.1129233 1.539563292
543.1285734 1.866249895
553.1129233 17.22538276
571.123488 36.93466412

Name: +ve in-silico MS/MS by CFM-ID for DJSZJCYRVCKJGZ-UHFFFAOYSA-N
ID: DJSZJCYRVCKJGZ-UHFFFAOYSA-N
Comment: Energy1
Num peaks: 31
105.0334912 1.979799924
107.0491413 1.035299855
121.0284058 1.16376008
123.0440559 3.347060178
125.0597059 1.262252071
137.0597059 3.940471989
151.0389705 1.431380899
153.0546206 3.516080285
165.0182351 1.344499545
167.0702706 0.8711849754
317.0655792 1.191254162
327.0499291 1.475208354
329.0655792 2.785230869
331.0812292 2.239216597
359.0761439 1.020925965
361.0706646 1.130077948
387.0499291 2.67925286
389.0655792 2.462684899
403.0448437 1.584684609
405.0604938 3.82254726
435.0710585 1.433366759
447.0710585 1.661377678
449.0867085 1.422617164
465.0816232 1.179859169
477.0816232 1.459853152
527.0972732 1.102407131
539.0972732 1.699080943
541.1129233 3.306919594
543.1285734 6.273020899
553.1129233 7.422659475
571.123488 4.704824308

Name: +ve in-silico MS/MS by CFM-ID for DJSZJCYRVCKJGZ-UHFFFAOYSA-N
ID: DJSZJCYRVCKJGZ-UHFFFAOYSA-N
Comment: Energy2
Num peaks: 31
79.01784114 1.008179551
79.05422664 0.7380523234
95.04914126 0.9234631535
105.0334912 3.711111832
107.0491413 2.182827346
121.0284058 4.052753648
123.0440559 6.540599266
137.0233204 4.440594928
137.0597059 3.017475614
139.0389705 1.079997438
149.0233204 1.752377856
151.0389705 4.465682512
153.0546206 1.492409781
163.002585 1.723834312
163.0389705 0.8477026895
165.0182351 2.825066979
241.0495352 1.704508757
251.0338851 2.137688271
267.0287997 2.386091886
299.018629 0.7386279991
327.0499291 1.66485587
329.0655792 1.941594197
345.0757499 0.7748675029
361.0706646 2.034875416
387.0499291 0.8213919109
447.0710585 1.315002604
451.1023586 0.995298458
539.0972732 0.8127449608
541.1129233 1.260807945
543.1285734 2.04970619
553.1129233 3.15068896

Name: +ve in-silico MS/MS by CFM-ID for GCDAOXDBQRCPTK-UHFFFAOYSA-N
ID: GCDAOXDBQRCPTK-UHFFFAOYSA-N
Comment: Energy0
Num peaks: 13
123.0440559 1.307634547
153.0182351 6.884280332
183.0651853 1.106162555
317.0655792 3.5441365
405.0604938 3.267076811
415.0812292 3.438514875
417.0968793 1.844834682
419.1125294 2.290659087
435.107444 2.29767371
541.1129233 1.22067694
543.1285734 1.139702288
553.1129233 16.30271221
571.123488 35.63977628

Name: +ve in-silico MS/MS by CFM-ID for GCDAOXDBQRCPTK-UHFFFAOYSA-N
ID: GCDAOXDBQRCPTK-UHFFFAOYSA-N
Comment: Energy1
Num peaks: 31
93.0334912 1.038810948
105.0334912 2.497810457
123.0440559 1.67678248
125.0597059 1.181775968
137.0233204 2.201696755
137.0597059 4.175055827
151.0389705 1.424981828
153.0182351 8.150738073
153.0546206 3.614833576
165.0182351 1.258298658
167.0702706 0.9499464833
317.0655792 1.059022122
327.0499291 1.572138751
329.0655792 2.43611605
331.0812292 2.471946264
357.0604938 0.8415374412
389.0655792 2.415275145
405.0604938 4.202261738
419.0761439 0.9458517417
419.1125294 1.164837079
435.0710585 1.294336638
445.0917939 0.7183671085
447.0710585 0.9847777858
461.0867085 1.33383527
467.0972732 1.033201407
535.1023586 0.7126952777
539.0972732 1.532199865
541.1129233 3.277786821
543.1285734 5.585137661
553.1129233 8.16986754
571.123488 5.41128851

Name: +ve in-silico MS/MS by CFM-ID for GCDAOXDBQRCPTK-UHFFFAOYSA-N
ID: GCDAOXDBQRCPTK-UHFFFAOYSA-N
Comment: Energy2
Num peaks: 31
69.0334912 0.7777718443
83.01275576 1.104046707
91.05422664 1.410285386
93.06987671 0.9348254526
101.0385766 1.569124529
105.0334912 3.734301963
107.0491413 1.419960688
121.0284058 1.802933223
123.0440559 3.802545147
137.0233204 4.878787415
137.0597059 2.978457107
139.0389705 1.639371747
149.0233204 1.330094367
151.0389705 5.10468671
153.0182351 5.387236685
153.0546206 1.03578016
163.002585 1.57686239
163.0389705 1.276207923
165.0182351 2.449120231
225.0546206 1.38901156
237.0546206 1.092964677
241.0495352 1.062870675
251.0338851 1.34811342
253.0495352 3.33571293
269.0444498 1.327661205
327.0499291 1.591054851
407.0761439 0.796325626
467.0972732 1.239578275
541.1129233 0.9704354626
543.1285734 1.135928195
553.1129233 4.088443401

Name: +ve in-silico MS/MS by CFM-ID for PUBRYMRUFVWUQQ-UHFFFAOYSA-N
ID: PUBRYMRUFVWUQQ-UHFFFAOYSA-N
Comment: Energy0
Num peaks: 6
271.0600999 2.622431876
283.0600999 2.135204683
375.0863146 1.519080356
517.0917939 2.590582233
535.1023586 21.42384434
553.1129233 53.34035985

Name: +ve in-silico MS/MS by CFM-ID for PUBRYMRUFVWUQQ-UHFFFAOYSA-N
ID: PUBRYMRUFVWUQQ-UHFFFAOYSA-N
Comment: Energy1
Num peaks: 19
95.04914126 1.491696725
227.0338851 0.7707708342
271.0600999 4.263950918
281.0444498 0.801060251
283.0600999 2.157895826
373.0706646 1.092974711
375.0863146 2.0904255
459.0710585 2.359801161
507.0710585 0.8052333976
509.0867085 1.853520589
511.1023586 2.300948281
517.0917939 4.95190352
523.1023586 4.619201287
525.0816232 1.115492452
525.1180087 8.766065399
527.0972732 0.9818294704
535.1023586 18.07481852
537.0816232 1.479628178
553.1129233 20.39379211

Name: +ve in-silico MS/MS by CFM-ID for PUBRYMRUFVWUQQ-UHFFFAOYSA-N
ID: PUBRYMRUFVWUQQ-UHFFFAOYSA-N
Comment: Energy2
Num peaks: 31
63.02292652 3.210641027
65.03857658 1.58763225
77.00219107 3.852439757
79.01784114 1.033571422
101.0385766 2.529109379
105.0334912 1.416872697
117.0334912 1.100535417
119.0491413 1.502446414
121.0284058 1.81277933
137.0233204 1.281928462
153.0182351 1.875118999
165.0182351 0.8865831816
189.0182351 1.079839731
229.0495352 3.110706014
239.0338851 1.797314293
241.0495352 1.841070295
243.0651853 3.256804735
253.0495352 1.034391711
255.0651853 2.839903388
265.0495352 2.729649664
271.0600999 4.235939397
281.0444498 1.866932987
283.0600999 0.9604912483
357.0757499 2.25025029
389.0655792 1.091698757
509.0867085 1.063455164
517.0917939 4.239355305
523.1023586 1.630985638
525.1180087 1.455114678
535.1023586 3.388467314
537.0816232 1.475527619

Name: +ve in-silico MS/MS by CFM-ID for OZNKXVNYYSLNRI-UHFFFAOYSA-N
ID: OZNKXVNYYSLNRI-UHFFFAOYSA-N
Comment: Energy0
Num peaks: 6
271.0600999 2.909393719
283.0600999 2.370839756
375.0863146 1.63779807
521.0867085 1.338973543
535.1023586 23.7052147
553.1129233 54.75040212

Name: +ve in-silico MS/MS by CFM-ID for OZNKXVNYYSLNRI-UHFFFAOYSA-N
ID: OZNKXVNYYSLNRI-UHFFFAOYSA-N
Comment: Energy1
Num peaks: 15
95.04914126 1.594937329
227.0338851 1.032750373
271.0600999 4.659495034
283.0600999 2.589209628
375.0863146 2.599835275
459.0710585 3.048292462
509.0867085 1.822755889
511.1023586 2.363310467
521.0867085 2.51423393
523.1023586 1.714285005
525.0816232 0.9896733048
525.1180087 8.609102482
535.1023586 23.06248749
537.0816232 1.294448235
553.1129233 22.94615231

Name: +ve in-silico MS/MS by CFM-ID for OZNKXVNYYSLNRI-UHFFFAOYSA-N
ID: OZNKXVNYYSLNRI-UHFFFAOYSA-N
Comment: Energy2
Num peaks: 31
55.01784114 1.66673571
63.02292652 2.569503937
77.00219107 3.843064237
79.01784114 1.533161402
105.0334912 1.081530226
117.0334912 1.741027384
119.0491413 2.367185904
135.0440559 0.9772557699
137.0233204 1.83423817
153.0182351 2.937368233
161.0233204 1.018013695
165.0182351 1.423142517
213.0546206 1.500428633
223.0389705 1.558995194
227.0338851 2.467480929
229.0495352 1.503977745
239.0338851 1.422526713
241.0495352 2.444609582
243.0651853 4.446860357
253.0495352 3.201554909
255.0651853 4.28288589
271.0600999 4.803206127
283.0600999 2.14913628
407.0761439 1.309122493
505.0917939 0.9717964213
507.107444 2.676891945
509.0867085 1.479181467
523.1023586 0.9644205435
525.1180087 1.107780705
535.1023586 4.079082491
537.0816232 1.330266394

Name: +ve in-silico MS/MS by CFM-ID for KCZYGDRBDRHCFG-UHFFFAOYSA-N
ID: KCZYGDRBDRHCFG-UHFFFAOYSA-N
Comment: Energy0
Num peaks: 6
271.0600999 2.606569353
283.0600999 2.143486033
459.0710585 1.582918276
517.0917939 2.474493097
535.1023586 21.40995546
553.1129233 52.9001398

Name: +ve in-silico MS/MS by CFM-ID for KCZYGDRBDRHCFG-UHFFFAOYSA-N
ID: KCZYGDRBDRHCFG-UHFFFAOYSA-N
Comment: Energy1
Num peaks: 18
227.0338851 0.8236857497
241.0495352 0.779782761
255.0651853 0.7949400339
271.0600999 3.978177361
283.0600999 2.100092371
373.0706646 1.048022375
375.0863146 2.004442073
459.0710585 7.29234217
509.0867085 2.074208399
511.1023586 2.177019748
517.0917939 4.490313704
523.1023586 4.325826768
525.0816232 1.229035325
525.1180087 8.28280573
527.0972732 1.098239377
535.1023586 17.40036392
537.0816232 1.249343764
553.1129233 19.12986049

Name: +ve in-silico MS/MS by CFM-ID for KCZYGDRBDRHCFG-UHFFFAOYSA-N
ID: KCZYGDRBDRHCFG-UHFFFAOYSA-N
Comment: Energy2
Num peaks: 31
63.02292652 2.147472898
65.03857658 1.047778074
77.00219107 3.261132984
77.03857658 0.9466813633
79.01784114 1.132809316
83.01275576 1.794742259
101.0385766 2.343383745
105.0334912 2.815943398
121.0284058 1.475251563
129.0334912 7.180126994
153.0182351 1.779849366
227.0338851 1.447744624
229.0495352 2.033203461
239.0338851 1.485508583
241.0495352 3.23447594
243.0651853 3.142927755
253.0495352 1.025752617
255.0651853 2.576506495
265.0495352 1.896162175
271.0600999 3.581099586
283.0600999 0.9342272433
405.0604938 0.9661698422
421.0554084 1.044327377
433.0554084 0.9322164345
459.0710585 1.146763184
511.1023586 1.052866214
517.0917939 3.393997951
523.1023586 1.480512127
525.1180087 1.355925557
535.1023586 4.848893404
537.0816232 1.155881476

Name: +ve in-silico MS/MS by CFM-ID for BSENPOFJWSBERV-UHFFFAOYSA-N
ID: BSENPOFJWSBERV-UHFFFAOYSA-N
Comment: Energy0
Num peaks: 6
107.0491413 1.851295538
283.0600999 2.431185802
375.0863146 1.662860964
535.1023586 24.75158699
537.0816232 1.393033515
553.1129233 55.98838772

Name: +ve in-silico MS/MS by CFM-ID for BSENPOFJWSBERV-UHFFFAOYSA-N
ID: BSENPOFJWSBERV-UHFFFAOYSA-N
Comment: Energy1
Num peaks: 17
107.0491413 3.171348436
109.0647913 1.499702207
227.0338851 0.9382556013
241.0495352 0.8078470192
283.0600999 2.855319578
375.0863146 2.60279657
403.0448437 0.8070169531
445.0554084 3.118338604
507.107444 0.8194120258
509.0867085 1.466856679
511.1023586 3.494210466
523.1023586 1.397775207
525.0816232 0.9849838388
525.1180087 8.459174015
535.1023586 23.5904704
537.0816232 1.560359974
553.1129233 22.78204578

Name: +ve in-silico MS/MS by CFM-ID for BSENPOFJWSBERV-UHFFFAOYSA-N
ID: BSENPOFJWSBERV-UHFFFAOYSA-N
Comment: Energy2
Num peaks: 31
39.02292652 1.668680946
63.02292652 1.978875242
65.00219107 1.226127201
65.03857658 0.8881604151
79.05422664 3.093127324
91.01784114 4.848409
91.05422664 1.574884661
107.0491413 6.608912455
131.0491413 1.369361911
153.0182351 1.341943688
157.0284058 1.51801039
215.0702706 1.559195742
223.0389705 1.443471848
227.0338851 1.393597221
229.0495352 1.089597191
239.0338851 1.745757011
241.0495352 3.243779419
243.0651853 1.180204622
255.0651853 5.194413762
269.0444498 1.079920391
283.0600999 4.107040126
347.0914 1.078458725
377.0655792 0.9244851817
393.0604938 1.075855485
399.0863146 1.052437949
403.0448437 2.282739114
507.107444 3.600298017
511.1023586 1.61886988
525.1180087 0.931071242
535.1023586 3.668941724
537.0816232 2.060495287

Name: +ve in-silico MS/MS by CFM-ID for RSGWCYJTDFWYKA-UHFFFAOYSA-N
ID: RSGWCYJTDFWYKA-UHFFFAOYSA-N
Comment: Energy0
Num peaks: 6
267.0651853 3.762222692
375.0863146 1.610997873
525.0816232 1.831571846
527.0972732 2.16871828
535.1023586 23.96772194
553.1129233 54.00547176

Name: +ve in-silico MS/MS by CFM-ID for RSGWCYJTDFWYKA-UHFFFAOYSA-N
ID: RSGWCYJTDFWYKA-UHFFFAOYSA-N
Comment: Energy1
Num peaks: 14
227.0338851 1.566229757
241.0495352 1.104158855
251.0702706 1.31050896
267.0651853 15.16665386
375.0863146 2.279500013
459.0710585 2.652107701
509.0867085 1.521815242
511.1023586 2.246997314
525.0816232 1.046810929
525.1180087 7.815833387
527.0972732 1.233765139
535.1023586 20.5702917
537.0816232 1.276039371
553.1129233 20.85061421

Name: +ve in-silico MS/MS by CFM-ID for RSGWCYJTDFWYKA-UHFFFAOYSA-N
ID: RSGWCYJTDFWYKA-UHFFFAOYSA-N
Comment: Energy2
Num peaks: 31
39.02292652 2.123817879
41.00219107 1.14374761
63.02292652 1.429125399
65.03857658 1.836858806
75.02292652 1.223981802
77.00219107 2.647132137
77.03857658 1.078572446
91.05422664 1.916839645
105.0334912 2.095046703
115.0542266 2.711492365
117.0334912 1.143119188
211.0389705 0.9579849415
225.0182351 0.8518970799
225.0546206 0.816232901
227.0338851 3.206020328
229.0495352 1.915480787
237.0546206 0.9446059743
241.0495352 4.698287114
251.0338851 1.966344543
251.0702706 5.227279515
255.0287997 1.030140882
255.0651853 1.167527459
257.0444498 0.8749581127
265.0495352 1.24408722
267.0651853 19.48661032
281.0444498 1.140448965
345.0757499 0.8877951241
507.107444 1.657130728
511.1023586 0.9722840675
535.1023586 2.480759671
537.0816232 1.641537284

Name: +ve in-silico MS/MS by CFM-ID for FJQRQRAADOBADK-UHFFFAOYSA-N
ID: FJQRQRAADOBADK-UHFFFAOYSA-N
Comment: Energy0
Num peaks: 6
107.0491413 1.682508694
271.0600999 2.546899629
283.0600999 2.093077947
517.0917939 2.333598319
535.1023586 20.88597079
553.1129233 51.32571906

Name: +ve in-silico MS/MS by CFM-ID for FJQRQRAADOBADK-UHFFFAOYSA-N
ID: FJQRQRAADOBADK-UHFFFAOYSA-N
Comment: Energy1
Num peaks: 23
105.0334912 1.066165663
107.0491413 2.48790866
109.0647913 1.384847111
227.0338851 0.7904878355
255.0651853 0.8176301106
271.0600999 3.775545143
283.0600999 2.006195158
373.0706646 1.015334653
375.0863146 1.958487051
445.0554084 2.76174827
495.0710585 1.52257516
497.0867085 1.169214378
499.1023586 0.8951929752
509.0867085 1.878121347
511.1023586 2.283014236
517.0917939 3.85305962
523.1023586 4.189848363
525.0816232 0.9302270218
525.1180087 8.042969675
527.0972732 0.8194063311
535.1023586 17.02523561
537.0816232 1.283148733
553.1129233 18.21876211

Name: +ve in-silico MS/MS by CFM-ID for FJQRQRAADOBADK-UHFFFAOYSA-N
ID: FJQRQRAADOBADK-UHFFFAOYSA-N
Comment: Energy2
Num peaks: 31
63.02292652 2.196070477
65.03857658 1.23467868
75.02292652 0.9651770037
77.00219107 0.9044211699
79.01784114 1.135763517
79.05422664 1.126741455
101.0385766 2.561933444
105.0334912 2.414446601
107.0491413 1.638901217
119.0491413 1.10286822
129.0334912 7.451349288
153.0182351 1.774668584
227.0338851 1.624731482
229.0495352 2.483528484
239.0338851 1.653776693
241.0495352 3.250773769
243.0651853 3.159303759
253.0495352 1.024856008
255.0651853 2.8312118
265.0495352 2.191044822
271.0600999 3.379195154
283.0600999 0.9424975336
393.0604938 1.152014487
405.0604938 0.9509572433
421.0554084 1.068321633
445.0554084 0.9339377643
517.0917939 3.204222017
523.1023586 1.514537975
525.1180087 1.39451742
535.1023586 4.554641185
537.0816232 1.000348147

Name: +ve in-silico MS/MS by CFM-ID for COKIJNSERPMGIP-UHFFFAOYSA-N
ID: COKIJNSERPMGIP-UHFFFAOYSA-N
Comment: Energy0
Num peaks: 6
267.0651853 3.843273861
375.0863146 1.647316322
525.1180087 1.070490418
535.1023586 24.4954418
537.0816232 1.686574552
553.1129233 55.70767714

Name: +ve in-silico MS/MS by CFM-ID for COKIJNSERPMGIP-UHFFFAOYSA-N
ID: COKIJNSERPMGIP-UHFFFAOYSA-N
Comment: Energy1
Num peaks: 13
241.0495352 1.128352889
251.0702706 1.306975475
267.0651853 15.28319369
283.0600999 0.8760362206
375.0863146 2.286986946
459.0710585 2.664712625
509.0867085 1.553632455
511.1023586 2.488091825
523.1023586 0.8969942339
525.1180087 7.876360633
535.1023586 20.65092534
537.0816232 2.010910924
553.1129233 21.01876291

Name: +ve in-silico MS/MS by CFM-ID for COKIJNSERPMGIP-UHFFFAOYSA-N
ID: COKIJNSERPMGIP-UHFFFAOYSA-N
Comment: Energy2
Num peaks: 31
39.02292652 0.8202817202
41.00219107 0.9467887559
49.00727645 1.128247124
63.02292652 1.283247023
65.03857658 1.492886092
75.02292652 2.059601572
77.00219107 2.552948925
87.02292652 1.069299122
91.05422664 2.208600943
115.0542266 2.385186265
117.0334912 2.109135183
225.0546206 0.7667263454
227.0338851 2.341396094
229.0495352 1.003609515
239.0338851 2.233861044
241.0495352 2.707498784
243.0651853 1.20645985
251.0702706 5.91093359
255.0287997 1.047286198
255.0651853 1.088517818
257.0444498 0.9367323062
267.0651853 19.41634773
283.0600999 0.8246952754
345.0757499 0.9569775897
375.0863146 0.7777498652
507.107444 2.562515251
511.1023586 1.265547119
517.0917939 0.780028589
525.1180087 1.20773793
535.1023586 2.761671342
537.0816232 2.551013369

Name: +ve in-silico MS/MS by CFM-ID for ORWGHIJQENBQLL-UHFFFAOYSA-N
ID: ORWGHIJQENBQLL-UHFFFAOYSA-N
Comment: Energy0
Num peaks: 6
191.0338851 1.737579179
267.0651853 3.803190342
361.0706646 1.48526009
535.1023586 24.00076819
537.0816232 1.154600601
553.1129233 55.0263071

Name: +ve in-silico MS/MS by CFM-ID for ORWGHIJQENBQLL-UHFFFAOYSA-N
ID: ORWGHIJQENBQLL-UHFFFAOYSA-N
Comment: Energy1
Num peaks: 14
191.0338851 8.343960818
251.0702706 1.094586052
267.0651853 14.13268307
361.0706646 1.46355906
459.0710585 2.378863389
509.0867085 1.442950105
511.1023586 2.19247593
523.1023586 1.167576576
525.0816232 1.234610767
525.1180087 7.476773488
527.0972732 1.103221471
535.1023586 18.2456485
537.0816232 1.099739829
553.1129233 19.26305465

Name: +ve in-silico MS/MS by CFM-ID for ORWGHIJQENBQLL-UHFFFAOYSA-N
ID: ORWGHIJQENBQLL-UHFFFAOYSA-N
Comment: Energy2
Num peaks: 31
39.02292652 1.166215012
41.00219107 1.045181892
63.02292652 3.289715155
77.00219107 2.450203458
83.01275576 0.893461109
105.0334912 2.610312929
115.0542266 1.962197852
137.0233204 1.573952428
153.0182351 1.512159843
161.0233204 1.962954272
163.0389705 1.696570009
165.0182351 1.858511745
175.0389705 3.530537028
191.0338851 9.508609035
227.0338851 1.50372995
229.0495352 2.098118366
241.0495352 2.321534838
251.0338851 1.101029382
251.0702706 3.812286398
253.0495352 1.097022576
255.0651853 0.8372746522
265.0495352 1.049331482
267.0651853 14.04283707
281.0444498 0.8827815022
507.107444 0.9700743892
511.1023586 1.249300095
525.0816232 0.8479261099
525.1180087 0.8781465581
527.0972732 1.142391222
535.1023586 1.860989412
537.0816232 1.556003687

Name: +ve in-silico MS/MS by CFM-ID for XSAFMYBNSQDFSA-UHFFFAOYSA-N
ID: XSAFMYBNSQDFSA-UHFFFAOYSA-N
Comment: Energy0
Num peaks: 6
267.0651853 3.526920858
361.0706646 1.584595041
525.1180087 1.160141948
535.1023586 22.81550579
537.0816232 1.142550052
553.1129233 51.89245219

Name: +ve in-silico MS/MS by CFM-ID for XSAFMYBNSQDFSA-UHFFFAOYSA-N
ID: XSAFMYBNSQDFSA-UHFFFAOYSA-N
Comment: Energy1
Num peaks: 24
95.04914126 1.277215955
191.0338851 2.513295505
241.0495352 0.7355919676
249.0546206 0.6890751105
251.0702706 0.8201421498
265.0495352 2.373434198
267.0651853 10.8386741
283.0600999 0.5531448588
287.0550145 2.082840549
361.0706646 2.100288806
363.0863146 1.332987807
459.0710585 1.884362953
499.1023586 0.6058666816
507.0710585 0.6910067054
509.0867085 1.57069682
511.1023586 1.860448503
517.0917939 1.528990803
523.1023586 3.865527344
525.0816232 1.098940331
525.1180087 7.40583652
527.0972732 0.9819893054
535.1023586 16.3008106
537.0816232 1.103434068
553.1129233 16.09471923

Name: +ve in-silico MS/MS by CFM-ID for XSAFMYBNSQDFSA-UHFFFAOYSA-N
ID: XSAFMYBNSQDFSA-UHFFFAOYSA-N
Comment: Energy2
Num peaks: 31
63.02292652 2.624481522
77.00219107 2.216120555
101.0385766 1.679286079
105.0334912 0.9446280652
121.0284058 2.642035418
139.0389705 1.339215969
149.0233204 1.34535673
163.002585 1.191108291
173.0233204 1.199308532
189.0182351 1.311396753
191.0338851 1.193918563
199.0389705 1.001248347
215.0338851 1.445787894
227.0338851 1.458814467
241.0495352 2.038341918
249.0546206 1.832696778
251.0702706 2.619486145
265.0495352 2.845852705
267.0651853 8.615417712
269.0444498 1.414786809
285.0757499 1.459809512
361.0706646 0.9410649545
389.0655792 1.84524191
431.0761439 0.9193791545
511.1023586 1.340813705
517.0917939 2.07321823
523.1023586 1.698396996
525.1180087 1.705988212
527.0972732 0.936248104
535.1023586 4.080228812
537.0816232 1.411667394

Name: +ve in-silico MS/MS by CFM-ID for LOHUHFXVKQCTLT-UHFFFAOYSA-N
ID: LOHUHFXVKQCTLT-UHFFFAOYSA-N
Comment: Energy0
Num peaks: 6
267.0651853 3.32443332
361.0706646 1.643495106
517.0917939 2.354646679
535.1023586 21.05151475
537.0816232 1.33378865
553.1129233 52.18900916

Name: +ve in-silico MS/MS by CFM-ID for LOHUHFXVKQCTLT-UHFFFAOYSA-N
ID: LOHUHFXVKQCTLT-UHFFFAOYSA-N
Comment: Energy1
Num peaks: 24
95.04914126 1.273499354
191.0338851 2.120705967
241.0495352 0.7028798014
249.0546206 2.262859955
251.0702706 0.6254052143
265.0495352 2.341878543
267.0651853 9.379315226
287.0550145 2.076699916
361.0706646 2.210378173
363.0863146 1.329146188
441.0604938 0.6088905741
459.0710585 1.685670575
495.0710585 0.6243269283
507.0710585 0.8409082
509.0867085 1.733739803
511.1023586 1.891330317
517.0917939 3.365895646
523.1023586 3.854325886
525.0816232 1.018796761
525.1180087 7.384208484
527.0972732 0.9357956598
535.1023586 14.7217049
537.0816232 1.19207411
553.1129233 16.02264448

Name: +ve in-silico MS/MS by CFM-ID for LOHUHFXVKQCTLT-UHFFFAOYSA-N
ID: LOHUHFXVKQCTLT-UHFFFAOYSA-N
Comment: Energy2
Num peaks: 31
63.02292652 2.550839542
77.00219107 2.269251854
101.0385766 1.622657464
105.0334912 0.9454109881
121.0284058 2.85239231
139.0389705 1.140053769
149.0233204 1.346456271
163.002585 0.8855978158
173.0233204 1.55303447
189.0182351 1.244209964
191.0338851 0.904787095
215.0338851 1.446971835
227.0338851 1.313110855
241.0495352 1.710053264
243.0651853 0.8583523626
249.0546206 3.196394758
251.0702706 2.226406156
265.0495352 2.68012979
267.0651853 7.345322109
269.0444498 1.355699363
285.0757499 1.460996015
361.0706646 1.301093473
389.0655792 1.846757649
431.0761439 0.9201391661
507.0710585 1.057753417
511.1023586 1.465706893
517.0917939 3.648762921
523.1023586 1.699801444
525.1180087 1.707426246
535.1023586 3.949178943
537.0816232 1.596188366

Name: +ve in-silico MS/MS by CFM-ID for RMWYIVZNFANIQJ-UHFFFAOYSA-N
ID: RMWYIVZNFANIQJ-UHFFFAOYSA-N
Comment: Energy0
Num peaks: 6
267.0651853 3.622528362
361.0706646 1.646766143
521.0867085 3.411537124
523.1023586 1.262581288
535.1023586 21.46747204
553.1129233 51.93012065

Name: +ve in-silico MS/MS by CFM-ID for RMWYIVZNFANIQJ-UHFFFAOYSA-N
ID: RMWYIVZNFANIQJ-UHFFFAOYSA-N
Comment: Energy1
Num peaks: 17
95.04914126 1.384033159
191.0338851 2.900861982
251.0702706 0.9854552882
267.0651853 13.55297782
287.0550145 2.259440339
361.0706646 2.421592511
363.0863146 1.443344558
459.0710585 2.198200715
509.0867085 1.017976459
511.1023586 2.140759652
521.0867085 4.02673571
523.1023586 1.770660914
525.0816232 0.8502421389
525.1180087 7.015596347
535.1023586 16.66785225
537.0816232 1.191241572
553.1129233 18.20244014

Name: +ve in-silico MS/MS by CFM-ID for RMWYIVZNFANIQJ-UHFFFAOYSA-N
ID: RMWYIVZNFANIQJ-UHFFFAOYSA-N
Comment: Energy2
Num peaks: 31
39.02292652 1.284080107
55.01784114 1.825100017
63.02292652 3.135288996
77.00219107 2.724925632
101.0385766 1.797605578
103.0542266 0.949281514
105.0334912 1.680295201
117.0334912 0.9403112021
119.0491413 1.161242957
121.0284058 0.9532067955
139.0389705 2.520842435
145.0284058 1.117413364
149.0233204 1.41914433
165.0182351 0.9276329055
191.0338851 2.188459986
227.0338851 1.498276491
239.0338851 1.031637501
241.0495352 2.002185948
243.0651853 0.9576810814
251.0702706 4.096139259
267.0651853 13.03598525
269.0444498 1.53016844
285.0757499 0.9998534224
345.0757499 0.8775019057
361.0706646 1.241740112
511.1023586 1.271938534
521.0867085 1.151194216
523.1023586 2.510209658
525.1180087 1.043378751
535.1023586 1.945484452
537.0816232 1.347711182

Name: +ve in-silico MS/MS by CFM-ID for YPDSUYXOOSMFTF-UHFFFAOYSA-N
ID: YPDSUYXOOSMFTF-UHFFFAOYSA-N
Comment: Energy0
Num peaks: 6
265.0607686 2.213062506
467.1138668 2.435413338
485.1244314 11.5320137
495.1087814 2.771267997
513.1193461 24.66902914
531.1299107 48.72417475

Name: +ve in-silico MS/MS by CFM-ID for YPDSUYXOOSMFTF-UHFFFAOYSA-N
ID: YPDSUYXOOSMFTF-UHFFFAOYSA-N
Comment: Energy1
Num peaks: 10
128.0494756 16.34649748
265.0607686 2.70282781
344.0665822 2.575228088
439.1189521 3.518229095
467.1138668 4.094489728
485.1244314 22.20603271
495.1087814 2.351640797
503.1349961 2.75820277
513.1193461 11.02143803
531.1299107 12.55610283

Name: +ve in-silico MS/MS by CFM-ID for YPDSUYXOOSMFTF-UHFFFAOYSA-N
ID: YPDSUYXOOSMFTF-UHFFFAOYSA-N
Comment: Energy2
Num peaks: 27
78.03382555 1.04471325
101.0385766 3.109270311
102.0338255 0.9863489994
128.0494756 28.87127588
130.0651257 4.018404096
181.0760247 1.149428896
213.0658539 0.9749175239
223.0502039 1.386687879
225.0658539 1.018092504
237.0658539 1.589302663
239.081504 0.7980056873
243.0552893 4.27921022
245.0709393 2.393801892
249.0658539 1.837719163
265.0607686 1.443807728
277.0607686 2.247770178
279.0764186 0.9809284263
287.0451185 1.36619134
439.1189521 6.90492841
443.1138668 0.8254888532
457.1295168 3.789256576
467.1138668 2.06385049
469.1295168 1.584442457
475.1400815 1.299240953
485.1244314 1.823401839
503.1349961 0.891120478
515.0986106 1.460574999

Name: +ve in-silico MS/MS by CFM-ID for OXUUJYOSVPMNKP-UHFFFAOYSA-N
ID: OXUUJYOSVPMNKP-UHFFFAOYSA-N
Comment: Energy0
Num peaks: 16
102.0549549 1.233183764
130.0498695 3.655650713
148.0604342 2.06931521
216.9508746 13.8928417
303.1186774 1.270718942
317.050923 0.9114058502
345.0458376 0.932328345
346.0298532 1.104059528
363.0564023 3.420764242
389.0356669 1.252976926
444.077866 1.414081381
472.0727806 6.091085681
490.0833453 7.680545044
500.0676953 5.890064056
518.0782599 23.23356254
536.0888246 6.535418785

Name: +ve in-silico MS/MS by CFM-ID for OXUUJYOSVPMNKP-UHFFFAOYSA-N
ID: OXUUJYOSVPMNKP-UHFFFAOYSA-N
Comment: Energy1
Num peaks: 29
85.02840582 1.258769412
100.0393049 2.29191787
102.0549549 3.68438205
113.0233204 0.8796149164
128.0342195 0.9132099711
130.0498695 3.22787311
130.086255 0.9481124393
131.0338851 1.238528651
148.0604342 2.875559562
173.0556832 0.9920396698
174.0396988 1.676105375
191.0662479 1.304042873
216.9508746 20.11464626
257.1131981 3.821723829
285.1081127 2.186857016
300.0243739 1.158728638
303.1186774 1.290137875
315.0352729 1.920065434
317.050923 2.409330479
345.0458376 1.08925851
346.0298532 1.089445971
363.0564023 3.438502181
389.0356669 1.822583677
406.062216 1.48905333
444.077866 3.556208525
472.0727806 3.967501769
490.0833453 5.16738817
500.0676953 1.363586361
518.0782599 3.237770189

Name: +ve in-silico MS/MS by CFM-ID for OXUUJYOSVPMNKP-UHFFFAOYSA-N
ID: OXUUJYOSVPMNKP-UHFFFAOYSA-N
Comment: Energy2
Num peaks: 31
59.01275576 0.9094000345
65.03857658 0.9679878942
68.99710569 0.5924562793
71.01275576 0.5842011264
73.02840582 0.5510145107
74.02365479 1.32374825
75.02292652 2.592007682
85.02840582 1.117113641
88.03930485 2.03487537
100.0393049 5.451473403
102.0549549 6.429473221
116.070605 0.8893693478
128.0342195 1.255991551
130.0498695 1.702758538
130.086255 2.924910764
143.0451185 1.70219198
148.0604342 1.124730754
188.9195745 1.361781759
190.9352245 1.411091939
200.9195745 0.685320986
216.9508746 30.34580968
231.9617736 0.5655135457
257.1131981 2.190286005
300.0243739 0.5690584649
315.0352729 3.070536452
317.050923 2.253626659
345.0458376 0.514416526
358.0410866 0.6398069118
363.0564023 0.9273269258
444.077866 1.661496079
472.0727806 0.9311874054

Name: +ve in-silico MS/MS by CFM-ID for OXUUJYOSVPMNKP-UHFFFAOYSA-N
ID: OXUUJYOSVPMNKP-UHFFFAOYSA-N
Comment: Energy0
Num peaks: 16
102.0549549 1.233183764
130.0498695 3.655650713
148.0604342 2.06931521
216.9508746 13.8928417
303.1186774 1.270718942
317.050923 0.9114058502
345.0458376 0.932328345
346.0298532 1.104059528
363.0564023 3.420764242
389.0356669 1.252976926
444.077866 1.414081381
472.0727806 6.091085681
490.0833453 7.680545044
500.0676953 5.890064056
518.0782599 23.23356254
536.0888246 6.535418785

Name: +ve in-silico MS/MS by CFM-ID for OXUUJYOSVPMNKP-UHFFFAOYSA-N
ID: OXUUJYOSVPMNKP-UHFFFAOYSA-N
Comment: Energy1
Num peaks: 29
85.02840582 1.258769412
100.0393049 2.29191787
102.0549549 3.68438205
113.0233204 0.8796149164
128.0342195 0.9132099711
130.0498695 3.22787311
130.086255 0.9481124393
131.0338851 1.238528651
148.0604342 2.875559562
173.0556832 0.9920396698
174.0396988 1.676105375
191.0662479 1.304042873
216.9508746 20.11464626
257.1131981 3.821723829
285.1081127 2.186857016
300.0243739 1.158728638
303.1186774 1.290137875
315.0352729 1.920065434
317.050923 2.409330479
345.0458376 1.08925851
346.0298532 1.089445971
363.0564023 3.438502181
389.0356669 1.822583677
406.062216 1.48905333
444.077866 3.556208525
472.0727806 3.967501769
490.0833453 5.16738817
500.0676953 1.363586361
518.0782599 3.237770189

Name: +ve in-silico MS/MS by CFM-ID for OXUUJYOSVPMNKP-UHFFFAOYSA-N
ID: OXUUJYOSVPMNKP-UHFFFAOYSA-N
Comment: Energy2
Num peaks: 31
59.01275576 0.9094000345
65.03857658 0.9679878942
68.99710569 0.5924562793
71.01275576 0.5842011264
73.02840582 0.5510145107
74.02365479 1.32374825
75.02292652 2.592007682
85.02840582 1.117113641
88.03930485 2.03487537
100.0393049 5.451473403
102.0549549 6.429473221
116.070605 0.8893693478
128.0342195 1.255991551
130.0498695 1.702758538
130.086255 2.924910764
143.0451185 1.70219198
148.0604342 1.124730754
188.9195745 1.361781759
190.9352245 1.411091939
200.9195745 0.685320986
216.9508746 30.34580968
231.9617736 0.5655135457
257.1131981 2.190286005
300.0243739 0.5690584649
315.0352729 3.070536452
317.050923 2.253626659
345.0458376 0.514416526
358.0410866 0.6398069118
363.0564023 0.9273269258
444.077866 1.661496079
472.0727806 0.9311874054

Name: +ve in-silico MS/MS by CFM-ID for XGCUOTVFQNLWKC-UHFFFAOYSA-N
ID: XGCUOTVFQNLWKC-UHFFFAOYSA-N
Comment: Energy0
Num peaks: 8
79.05422664 3.833442889
168.0574535 3.718339378
174.1044036 1.678246819
195.0683525 6.502866364
197.0840025 5.816693157
335.0533103 2.724501767
453.0830862 5.736336187
531.1300364 50.15462645

Name: +ve in-silico MS/MS by CFM-ID for XGCUOTVFQNLWKC-UHFFFAOYSA-N
ID: XGCUOTVFQNLWKC-UHFFFAOYSA-N
Comment: Energy1
Num peaks: 11
140.9922342 17.98272296
143.0078843 11.35818679
154.0418034 4.415412307
168.0574535 3.499153265
195.0683525 1.218849845
197.0840025 1.863388188
299.0766326 1.962028393
333.0376602 3.094227291
335.0533103 31.3314344
337.0689603 1.91188629
531.1300364 1.978776957

Name: +ve in-silico MS/MS by CFM-ID for XGCUOTVFQNLWKC-UHFFFAOYSA-N
ID: XGCUOTVFQNLWKC-UHFFFAOYSA-N
Comment: Energy2
Num peaks: 24
42.03382555 1.991245426
52.01817548 1.956627933
56.04947561 5.111868358
79.05422664 5.041181565
85.07602471 2.189191172
118.0651257 1.56154528
140.0261533 7.805678284
152.0261533 3.840830128
154.0418034 14.45931356
159.0916748 2.160377652
166.0418034 2.918151778
167.0370524 2.14817089
168.0574535 3.118466075
169.0527024 1.755588123
172.0887536 2.11060184
174.1044036 2.11060184
178.0418034 1.427711611
195.0683525 8.567635947
197.0840025 2.185837023
199.0996526 1.752495593
201.1153027 2.02968611
378.0955094 2.105704708
501.0830862 1.403771676
505.1143863 1.460750912

Name: +ve in-silico MS/MS by CFM-ID for GZHISBDJNBXQAF-UHFFFAOYSA-N
ID: GZHISBDJNBXQAF-UHFFFAOYSA-N
Comment: Energy0
Num peaks: 9
223.0787271 6.636560232
240.1052762 3.041162246
286.0184811 4.093159892
314.0133957 13.83154394
407.14239 7.068103251
493.0902661 1.529539208
521.0851808 10.56961618
535.1008308 1.534954088
553.1113955 31.78050283

Name: +ve in-silico MS/MS by CFM-ID for GZHISBDJNBXQAF-UHFFFAOYSA-N
ID: GZHISBDJNBXQAF-UHFFFAOYSA-N
Comment: Energy1
Num peaks: 31
43.05422664 0.8787680216
55.05422664 1.607659635
57.06987671 1.220281051
83.08552677 1.22796238
85.10117684 1.151090802
139.0575978 1.044036301
181.0681625 2.203046339
191.0525124 1.265925484
193.0681625 0.9543512664
195.0838125 0.8395918659
207.047427 0.894098701
208.0790615 1.231576099
211.0787271 1.207126997
213.0943772 1.313553381
223.0787271 7.032316031
240.1052762 3.340023627
278.036718 1.499603133
286.0184811 8.011217458
288.0341312 1.705802971
314.0133957 14.86677451
331.0399448 1.796345762
407.14239 0.8522664707
483.0331452 1.178634965
497.0487952 1.021785046
511.0644453 1.891284772
517.1347178 0.9150167247
521.0851808 4.454099089
535.1008308 2.051327506
536.0848464 1.188271754
537.0800954 1.244004658
553.1113955 8.472014183

Name: +ve in-silico MS/MS by CFM-ID for GZHISBDJNBXQAF-UHFFFAOYSA-N
ID: GZHISBDJNBXQAF-UHFFFAOYSA-N
Comment: Energy2
Num peaks: 31
41.03857658 1.465483372
43.05422664 0.7241429511
55.05422664 1.201373654
57.06987671 0.9064961668
83.08552677 1.134065736
84.98395416 0.7070847671
109.1011768 0.6371296907
115.0542266 1.418941602
139.0575978 0.6817928512
141.0334912 1.032194655
142.0651257 2.67723759
163.0575978 10.39878689
165.0732478 0.6691016663
168.0443902 10.73003294
170.0600403 0.7597083219
178.0684968 1.685878133
193.0681625 0.7560237146
219.047427 1.021944669
223.0787271 1.204026889
260.002831 0.7857085313
278.036718 3.492593518
286.0184811 13.76208227
287.9977457 0.6380908919
288.0341312 0.6678655986
311.9977457 4.146700562
314.0133957 10.128504
347.1212606 1.893656902
457.1135884 1.15136874
497.0487952 1.032270472
509.0487952 0.6265899676
537.0800954 0.8863393616

Name: +ve in-silico MS/MS by CFM-ID for ADQTZWZDPZWFPP-UHFFFAOYSA-N
ID: ADQTZWZDPZWFPP-UHFFFAOYSA-N
Comment: Energy0
Num peaks: 6
167.0855268 2.261463349
177.0698767 0.3215507386
249.0732478 0.8991825716
331.0609689 0.8965635574
519.1235692 1.181446241
553.1112902 90.30662882

Name: +ve in-silico MS/MS by CFM-ID for ADQTZWZDPZWFPP-UHFFFAOYSA-N
ID: ADQTZWZDPZWFPP-UHFFFAOYSA-N
Comment: Energy1
Num peaks: 6
193.1011768 2.500179325
273.0732478 3.529759981
275.0888979 6.439507542
519.1235692 2.325924398
525.0799901 1.8765234
553.1112902 65.62576814

Name: +ve in-silico MS/MS by CFM-ID for ADQTZWZDPZWFPP-UHFFFAOYSA-N
ID: ADQTZWZDPZWFPP-UHFFFAOYSA-N
Comment: Energy2
Num peaks: 25
49.00727645 5.725044922
51.02292652 2.829306511
63.02292652 2.094762692
91.05422664 1.170267158
101.0385766 1.446134975
109.0106476 2.533091368
127.0542266 1.845000263
133.0106476 1.178861503
139.0542266 2.980707217
141.0698767 2.083270681
151.0542266 4.917472693
167.0855268 12.45904879
177.0698767 2.60590707
191.0855268 4.274244702
215.0855268 3.23343824
249.0732478 5.012948682
259.0575978 2.500053232
273.0732478 2.995235583
297.0732478 4.41347955
307.0575978 1.343977164
331.0609689 3.939045608
341.0453188 1.169190603
519.1235692 2.635433059
525.0799901 2.471041705
527.0956402 3.097740665

Name: +ve in-silico MS/MS by CFM-ID for IEQRCJAXGHZSJC-UHFFFAOYSA-N
ID: IEQRCJAXGHZSJC-UHFFFAOYSA-N
Comment: Energy0
Num peaks: 15
79.05422664 1.656630649
91.05422664 3.458688463
111.0262976 2.636671401
369.0597017 1.317865817
398.0386319 1.60465726
434.0208737 1.525665259
443.0964811 10.38348571
475.0685521 1.58240305
479.0787229 3.351140101
507.0736375 9.306069314
508.0576531 11.77343986
510.0733032 1.519153049
525.0842022 2.607958196
535.1049377 1.133556038
553.1155023 27.04105033

Name: +ve in-silico MS/MS by CFM-ID for IEQRCJAXGHZSJC-UHFFFAOYSA-N
ID: IEQRCJAXGHZSJC-UHFFFAOYSA-N
Comment: Energy1
Num peaks: 31
47.04914126 1.384748588
58.06512568 4.196450684
79.05422664 0.7790919435
91.05422664 11.39380344
111.0262976 12.52076577
115.0575978 1.325813089
117.0732478 1.231578825
369.0597017 0.5957535845
398.0386319 1.04459691
401.0317727 0.7406260447
427.9950529 0.5684424753
429.0808311 1.185904477
430.0107029 0.9720718276
434.0208737 1.824917357
436.0365237 0.6185580477
443.0964811 2.044205653
462.0157883 2.005744887
464.0314384 1.796052117
473.0529021 0.8030674236
475.0685521 2.608775236
479.0787229 2.728406199
482.0420031 1.247987461
489.0630728 0.7976772729
507.0736375 6.762254049
508.0576531 7.046592734
509.0529021 0.6008468366
525.0842022 1.074019951
527.0998523 0.7282465579
535.1049377 1.016825805
537.0842022 1.074084676
553.1155023 5.09491241

Name: +ve in-silico MS/MS by CFM-ID for IEQRCJAXGHZSJC-UHFFFAOYSA-N
ID: IEQRCJAXGHZSJC-UHFFFAOYSA-N
Comment: Energy2
Num peaks: 31
58.06512568 3.280517502
60.08077574 0.7848200337
63.02292652 1.073724689
65.03857658 3.914578748
67.05422664 1.518308981
75.02292652 1.175415503
79.05422664 1.215982664
91.05422664 9.283318148
111.0262976 7.417988174
115.0575978 0.7416938998
117.0732478 0.8504653104
355.0440517 0.8001763697
369.0597017 11.81028907
371.0753518 1.299813624
373.0910018 0.6771343765
395.0389663 1.44498293
397.0546163 1.438471423
398.0386319 0.7670832844
399.1525608 1.147415173
401.0317727 4.036989389
434.0208737 5.478176382
436.0365237 1.07411848
449.0681582 1.755465148
462.0157883 0.8657356253
463.0474228 1.319429948
464.0314384 0.6730622599
479.0787229 1.377617216
507.0736375 0.6901794843
511.1049377 0.9616410648
527.0998523 0.9408760987
537.0842022 1.010483592

Name: +ve in-silico MS/MS by CFM-ID for RPYGVSKKQJIXSA-UHFFFAOYSA-N
ID: RPYGVSKKQJIXSA-UHFFFAOYSA-N
Comment: Energy0
Num peaks: 8
147.0440559 2.156105197
191.0338851 4.983563115
321.0757499 11.12779285
323.0914 1.741070159
509.1230941 2.241509445
521.0867085 2.47704648
535.1023586 8.862071344
553.1129233 46.93228375

Name: +ve in-silico MS/MS by CFM-ID for RPYGVSKKQJIXSA-UHFFFAOYSA-N
ID: RPYGVSKKQJIXSA-UHFFFAOYSA-N
Comment: Energy1
Num peaks: 22
163.0389705 1.526101424
175.0389705 2.134335257
189.0182351 4.624803807
191.0338851 12.32009444
219.0287997 1.760714964
231.0287997 2.766940059
319.0600999 1.424161245
321.0757499 6.688173283
323.0914 1.114787257
333.0757499 3.92391437
335.0914 2.470142948
361.0706646 1.20830338
363.0863146 1.85202803
475.0659731 2.079858645
507.107444 2.236699221
509.1230941 1.666722127
521.0867085 1.753347587
523.1023586 1.832403704
525.1180087 8.82930357
535.1023586 6.100185161
537.0816232 1.839324132
553.1129233 10.65170368

Name: +ve in-silico MS/MS by CFM-ID for RPYGVSKKQJIXSA-UHFFFAOYSA-N
ID: RPYGVSKKQJIXSA-UHFFFAOYSA-N
Comment: Energy2
Num peaks: 31
55.01784114 1.593924996
91.01784114 1.876617018
91.05422664 3.8824444
93.0334912 2.219900334
101.0385766 3.582942808
103.0542266 4.417194334
105.0334912 1.907610233
107.0127558 0.8883661595
117.0698767 1.087873862
123.0440559 1.222267872
129.0334912 1.083503754
147.0440559 4.997469054
149.0233204 1.479607346
161.0233204 2.779327052
163.0389705 2.798554883
175.0389705 3.327525842
189.0182351 7.30369445
191.0338851 7.833598412
275.0702706 1.561002793
277.0859207 2.3175366
289.0495352 1.333759591
291.0651853 1.505688624
291.1015708 1.245899064
293.0808353 1.13307704
321.0757499 1.519109874
333.0757499 7.021856552
335.0914 1.382027724
475.0659731 0.9477456357
523.1023586 1.580912279
535.1023586 1.327756038
537.0816232 1.317787649

Name: +ve in-silico MS/MS by CFM-ID for XOASFCKGZAZBPU-UHFFFAOYSA-N
ID: XOASFCKGZAZBPU-UHFFFAOYSA-N
Comment: Energy0
Num peaks: 6
363.120198 0.6863095268
483.1235692 1.493052818
507.1235692 1.567445362
519.1235692 2.324356764
537.0799901 1.269905141
553.1112902 87.8547183

Name: +ve in-silico MS/MS by CFM-ID for XOASFCKGZAZBPU-UHFFFAOYSA-N
ID: XOASFCKGZAZBPU-UHFFFAOYSA-N
Comment: Energy1
Num peaks: 6
483.1235692 3.250471009
509.1392192 4.69192178
525.0799901 4.390248507
527.0956402 6.259484887
537.0799901 3.362785903
553.1112902 60.20552286

Name: +ve in-silico MS/MS by CFM-ID for XOASFCKGZAZBPU-UHFFFAOYSA-N
ID: XOASFCKGZAZBPU-UHFFFAOYSA-N
Comment: Energy2
Num peaks: 13
425.1358481 5.681190945
437.1358481 6.720074825
439.1514982 2.130500454
449.1358481 2.989876523
461.1358481 12.16775083
463.1514982 15.85973635
473.1358481 3.763216372
475.1514982 3.82822281
483.1235692 4.008886019
507.1235692 10.19038046
525.0799901 3.484901373
527.0956402 4.102158953
537.0799901 5.370198475

Name: +ve in-silico MS/MS by CFM-ID for HHIPRMXVMBFACM-UHFFFAOYSA-N
ID: HHIPRMXVMBFACM-UHFFFAOYSA-N
Comment: Energy0
Num peaks: 15
139.0614373 1.670960131
155.0563519 1.51744828
163.0600999 2.480918483
174.9615045 2.413840721
189.9724035 25.01668936
191.9880536 3.826916417
217.9673181 0.9173980259
232.9782172 1.191449935
299.0986106 1.361797448
301.1142607 6.600155807
319.1248254 10.48772963
356.0214789 3.505312104
374.0320436 2.027037103
518.0743024 7.493737945
536.084867 9.974457938

Name: +ve in-silico MS/MS by CFM-ID for HHIPRMXVMBFACM-UHFFFAOYSA-N
ID: HHIPRMXVMBFACM-UHFFFAOYSA-N
Comment: Energy1
Num peaks: 20
43.01784114 0.7514516847
49.00727645 2.376600378
51.02292652 1.957370974
139.0614373 2.412269932
145.0495352 1.25667003
155.0563519 10.96234712
157.0720019 4.969041799
163.0600999 3.869523862
174.9615045 3.355062534
189.9724035 13.78295015
191.9880536 1.301326892
217.9673181 1.760504792
260.0877116 0.7770277564
287.0986106 1.325882646
301.1142607 15.40783165
303.0935252 2.498970949
319.1248254 8.181902185
374.0320436 1.75664171
424.0768892 0.7272549161
518.0743024 1.212931537

Name: +ve in-silico MS/MS by CFM-ID for HHIPRMXVMBFACM-UHFFFAOYSA-N
ID: HHIPRMXVMBFACM-UHFFFAOYSA-N
Comment: Energy2
Num peaks: 31
41.00219107 0.8172798741
43.01784114 2.481114275
43.02907452 1.899248656
45.0334912 1.358073895
58.02874017 0.7564347184
60.04439023 0.8662684682
89.02332044 0.7310742987
100.0505382 2.209047095
103.0389705 0.8953338273
113.0152543 0.8287526961
115.0502039 0.7338231434
115.0614373 2.386982924
139.0614373 5.697156107
141.0770873 1.052256698
145.0495352 0.8098455117
147.0651853 1.166733477
153.0407018 0.8570231753
155.0563519 5.227571424
163.0600999 2.148086302
185.0669166 0.9022447688
189.9724035 10.08569622
229.0931313 0.865905285
275.0000152 0.9305972102
277.1030273 1.024041549
299.0986106 2.134601695
301.1142607 5.175734224
302.0982763 0.973772485
319.1248254 0.8426536749
338.0553659 0.9135736264
474.0480876 0.8337766132
518.0743024 1.236474943

Name: +ve in-silico MS/MS by CFM-ID for UVKBGNICLQJBCF-UHFFFAOYSA-N
ID: UVKBGNICLQJBCF-UHFFFAOYSA-N
Comment: Energy0
Num peaks: 6
182.0003325 2.274654429
209.0112315 3.251310545
321.1094501 3.481095739
484.1283269 4.241873421
513.1184905 2.024338247
531.1290552 75.17959562

Name: +ve in-silico MS/MS by CFM-ID for UVKBGNICLQJBCF-UHFFFAOYSA-N
ID: UVKBGNICLQJBCF-UHFFFAOYSA-N
Comment: Energy1
Num peaks: 18
162.0105033 1.371514975
182.0003325 1.398801814
191.0006668 1.087139003
193.0163169 1.739011549
209.0112315 5.780088491
211.0268816 1.535072146
294.098551 2.241944311
321.1094501 8.498196981
323.1251001 1.619231335
394.0813768 1.082159209
408.0970268 2.010565592
415.1068632 1.029007795
458.1126769 1.236439067
460.1283269 3.897894605
484.1283269 9.30948971
488.1232416 1.314800476
513.1184905 18.07551095
531.1290552 16.90813382

Name: +ve in-silico MS/MS by CFM-ID for UVKBGNICLQJBCF-UHFFFAOYSA-N
ID: UVKBGNICLQJBCF-UHFFFAOYSA-N
Comment: Energy2
Num peaks: 31
34.9683041 1.034305532
40.01817548 1.308718588
58.9683041 1.450965517
84.98395416 1.075374591
91.05422664 1.028863475
110.9996042 1.919009906
118.0651257 1.368460211
124.0393049 2.026670107
165.0407018 0.9582171952
166.0054179 0.9338835168
173.0345538 0.7750720022
175.0502039 0.7611548084
182.0003325 23.90367591
209.0112315 3.672463123
211.0268816 0.8507428269
221.0821727 2.674455928
223.0978228 3.132020291
250.1087218 1.897868788
264.0879864 1.650872317
296.0697495 1.113930088
298.0853995 0.8126328707
307.0938 1.742701064
321.1094501 1.894109253
386.1166996 0.8113973569
397.1407502 1.609203812
415.1068632 3.287677881
417.0861278 3.070540212
433.1174279 1.644240164
458.1126769 1.105555866
460.0919414 0.768947842
460.1283269 1.06285571

Name: +ve in-silico MS/MS by CFM-ID for KPZZVJIBEBNPBQ-UHFFFAOYSA-N
ID: KPZZVJIBEBNPBQ-UHFFFAOYSA-N
Comment: Energy0
Num peaks: 13
43.01784114 1.743639617
59.04914126 2.217763625
191.0702706 1.224188501
453.0968793 1.277543233
469.0917939 1.580077996
471.107444 10.12796537
485.1230941 0.9833623264
487.1387441 1.576194199
489.1180087 12.30534746
495.107444 1.945795341
499.1023586 2.01988965
513.1180087 15.42729428
531.1285734 27.90407299

Name: +ve in-silico MS/MS by CFM-ID for KPZZVJIBEBNPBQ-UHFFFAOYSA-N
ID: KPZZVJIBEBNPBQ-UHFFFAOYSA-N
Comment: Energy1
Num peaks: 31
121.0284058 7.004455135
189.0546206 1.115795737
191.0702706 1.382085983
269.0444498 1.179472788
351.0863146 1.611726795
369.0968793 1.242765182
383.0761439 1.136057097
407.0761439 1.741403764
409.0917939 1.982513963
411.107444 2.035677414
431.0761439 1.03497878
443.0761439 2.527238639
443.1125294 1.463537952
445.0917939 2.387490001
453.0968793 1.794976942
457.0917939 2.790358305
459.107444 1.559076988
461.0867085 1.407306505
461.1230941 1.808777505
469.0917939 1.084232152
471.0710585 1.460338289
471.107444 5.756583745
485.0867085 1.55627204
487.1023586 1.697049322
489.1180087 3.401244074
499.1023586 1.251402895
501.1180087 1.305821118
503.0972732 1.904796237
503.1336587 4.698003077
513.1180087 5.311682791
531.1285734 2.136133866

Name: +ve in-silico MS/MS by CFM-ID for KPZZVJIBEBNPBQ-UHFFFAOYSA-N
ID: KPZZVJIBEBNPBQ-UHFFFAOYSA-N
Comment: Energy2
Num peaks: 31
39.02292652 2.130071331
41.03857658 1.484165434
43.01784114 1.588883943
43.05422664 1.428837042
45.0334912 1.216910734
59.04914126 2.183379544
83.01275576 1.120843685
85.02840582 1.181653202
121.0284058 1.392134594
145.0647913 3.305906035
147.0804414 1.605527811
189.0546206 2.819497107
199.0389705 2.238757782
387.0863146 1.118567047
417.0968793 1.378179909
427.1176147 1.385771427
439.0812292 1.821877963
441.0968793 1.744273601
443.1125294 1.711837236
445.0917939 1.330617866
445.1281794 1.503710318
457.0917939 2.694465998
471.107444 2.327433242
483.107444 1.154396173
485.0867085 1.215403182
487.1023586 1.173046431
495.107444 1.45454754
501.1180087 1.514909907
503.1336587 2.034658399
513.1180087 4.194669668
515.0972732 1.536974719

Name: +ve in-silico MS/MS by CFM-ID for CDSFCRILLYASNQ-UHFFFAOYSA-N
ID: CDSFCRILLYASNQ-UHFFFAOYSA-N
Comment: Energy0
Num peaks: 18
78.98482676 0.8040585696
91.05422664 18.53110735
93.06987671 0.7651960063
96.99539144 0.8960102408
108.9953914 1.810801322
120.9953914 1.271342314
349.0410213 0.7999541379
417.1002504 0.849257878
421.0621507 1.182559731
421.1315506 1.784009288
423.0778007 8.987434404
425.0934508 0.9116813378
435.1472006 0.9376628735
469.0985362 0.8817776065
499.1091009 1.827166761
513.1247509 2.022535474
515.1040155 2.838804395
531.1353156 33.34237789

Name: +ve in-silico MS/MS by CFM-ID for CDSFCRILLYASNQ-UHFFFAOYSA-N
ID: CDSFCRILLYASNQ-UHFFFAOYSA-N
Comment: Energy1
Num peaks: 31
33.0334912 0.9506449156
90.98482676 1.318496271
91.05422664 13.98283785
94.97974138 2.956115267
96.99539144 2.54676126
108.9953914 2.490018459
111.0110415 1.001747576
118.9797414 1.4209865
120.9953914 2.945099276
123.0110415 1.290355068
135.0110415 0.7853212613
228.9835064 0.7500292479
329.1053358 2.244767545
345.1002504 1.409276299
349.0410213 0.830830823
357.1696503 2.217060536
359.1853004 0.8560137147
391.1209859 0.7203442277
405.0672361 2.171429337
417.1366359 2.175807165
421.0621507 1.522430876
423.0778007 2.817046083
431.1159005 0.8523423855
433.1315506 1.138294851
435.1472006 7.914387026
453.1577653 2.751282244
495.1141862 2.354257447
499.1091009 1.083981087
513.1247509 3.847810275
515.1040155 2.149896453
531.1353156 3.967339675

Name: +ve in-silico MS/MS by CFM-ID for CDSFCRILLYASNQ-UHFFFAOYSA-N
ID: CDSFCRILLYASNQ-UHFFFAOYSA-N
Comment: Energy2
Num peaks: 30
29.00219107 1.084967795
49.00727645 0.6738975268
51.02292652 0.7789800484
63.02292652 1.027151952
65.03857658 1.879102988
75.02292652 1.482214094
91.05422664 41.69760055
93.06987671 0.8005819868
94.97974138 0.6928197648
96.99539144 1.701459211
97.10117684 0.7643210067
99.1168269 0.7643210067
102.9848268 0.7386630989
108.9953914 1.258419929
109.0647913 1.32709357
118.9797414 1.510862295
120.9953914 3.697740047
123.0110415 1.543352187
125.0266916 0.849621597
193.0859207 4.741277884
239.1066561 3.007013661
269.1172208 0.963011717
289.0046358 0.5465852951
313.0740357 1.480902688
315.0896857 1.975565769
365.0359359 0.6241577124
367.051586 0.8958948854
421.0621507 0.5619053207
427.1091009 0.6316594114
501.1247509 0.6402486309
