# Supplementary material for: Ion mobility collision cross-section atlas for known and unknown metabolite annotation in untargeted metabolomics
Source: Nat Commun. 2020 Aug 28;11:4334. doi: 10.1038/s41467-020-18171-8 (PMC7455731; doi:10.1038/s41467-020-18171-8)
Supplement: Supplementary file 8 — Supplementary Data 5 [file 41467_2020_18171_MOESM8_ESM.zip › 01_positive_mode/L0689/cfmid_result.txt]

1 0.44444444 RMWYIVZNFANIQJ-UHFFFAOYSA-N COc1cc(O)cc2c1c(=O)cc(o2)c1ccc(cc1)Oc1c(O)cc2c(c1O)c(=O)cc(o2)c1ccc(cc1)O
2 0.44444444 BPGLEKWVMGGLRJ-UHFFFAOYSA-N COc1ccc(cc1)C2=CC(=O)c3c(O)cc(O)c(c3O2)c4c(O)cc5OC(=CC(=O)c5c4O)c6ccc(O)cc6
3 0.44444444 OIFVLHZEBAXHPM-UHFFFAOYSA-N COc1cc(O)c2C(=O)C=C(Oc2c1c3cc(ccc3O)C4=CC(=O)c5c(O)cc(O)cc5O4)c6ccc(O)cc6
4 0.44444444 KRVFDTUQXBBXQN-UHFFFAOYSA-N COc1cc(O)c2C(=O)C=C(Oc2c1c3c(O)cc4OC(=CC(=O)c4c3O)c5ccc(O)cc5)c6ccc(O)cc6
5 0.44444444 RBTRUVNXLDXHBJ-UHFFFAOYSA-N COc1ccc(cc1)C2=CC(=O)c3c(O)cc(O)c(c3O2)c4cc(ccc4O)C5=CC(=O)c6c(O)cc(O)cc6O5
6 0.44444444 VFGDLHHMZWLHQG-UHFFFAOYSA-N COc1cc2OC(=CC(=O)c2c(O)c1c3cc(ccc3O)C4=CC(=O)c5c(O)cc(O)cc5O4)c6ccc(O)cc6
7 0.44444444 JOXJXCNVYDRXDT-UHFFFAOYSA-N COc1cc(O)c2C(=O)C=C(Oc2c1)c3ccc(O)c(c3)c4c(O)cc5OC(=CC(=O)c5c4O)c6ccc(O)cc6
8 0.44444444 QADQBWAUGJFPNM-UHFFFAOYSA-N COc1cc(O)c(c2c1c(=O)cc(o2)c1ccc(cc1)O)c1cc(ccc1O)c1cc(=O)c2c(o1)cc(cc2O)O
9 0.44444444 NQJGJBLOXXIGHL-UHFFFAOYSA-N COc1ccc(cc1)C2=CC(=O)c3c(O)cc(O)c(c3O2)c4cc(ccc4O)C5=COc6cc(O)cc(O)c6C5=O
10 0.44444444 RQQNNAIDBBODGX-UHFFFAOYSA-N COc1cc(O)c2C(=O)C=C(Oc2c1)c3ccc(O)c(c3)C4=C(Oc5cc(O)cc(O)c5C4=O)c6ccc(O)cc6
11 0.44444444 KVDUUTNSRUOXAB-UHFFFAOYSA-N COc1ccc(cc1)C2=CC(=O)c3c(O)cc(O)c(Oc4ccc(cc4)C5=CC(=O)c6c(O)cc(O)cc6O5)c3O2
12 0.44444444 SASNZXBTKFSBGM-UHFFFAOYSA-N COc1cc(O)c2C(=O)C=C(Oc2c1Oc3ccc(cc3)C4=CC(=O)c5c(O)cc(O)cc5O4)c6ccc(O)cc6
13 0.44444444 OZNKXVNYYSLNRI-UHFFFAOYSA-N COc1c(Oc2ccc(cc2)c2cc(=O)c3c(o2)cc(cc3O)O)c(O)cc2c1c(=O)cc(o2)c1ccc(cc1)O
14 0.44444444 SYQHUUAJUNPTOS-UHFFFAOYSA-N COc1cc(O)c(c2c1c(=O)cc(o2)c1ccc(cc1)O)c1c(O)cc2c(c1O)c(=O)cc(o2)c1ccc(cc1)O
15 0.44444444 OURUWJBXBUGAAS-UHFFFAOYSA-N COc1c2c(=O)cc(oc2cc(c1c1c(O)cc(c2c1oc(cc2=O)c1ccc(cc1)O)O)O)c1ccc(cc1)O
16 0.44444444 TXGMSHTWMBVGQZ-UHFFFAOYSA-N COc1cc(O)c2C(=O)C=C(Oc2c1c3c(O)cc(O)c4C(=O)C=C(Oc34)c5ccc(O)cc5)c6ccc(O)cc6
17 0.44444444 OVTRCAPHNCCPMQ-UHFFFAOYSA-N COc1c(c(O)cc2c1c(=O)cc(o2)c1ccc(cc1)O)c1cc(ccc1O)c1cc(=O)c2c(o1)cc(cc2O)O
18 0.44444444 TYUMAYSMJLPFAN-UHFFFAOYSA-N COc1cc(O)c2C(=O)C=C(Oc2c1)c3ccc(O)c(c3)c4c(O)cc(O)c5C(=O)C=C(Oc45)c6ccc(O)cc6
19 0.44444444 YEMFTKDEHYFESW-UHFFFAOYSA-N COc1cc(O)c2C(=O)C=C(Oc2c1)c3ccc(Oc4c(O)cc5OC(=CC(=O)c5c4O)c6ccc(O)cc6)cc3
20 0.44444444 PTKBMDRXKOIHCA-UHFFFAOYSA-N COc1cc2OC(=CC(=O)c2c(O)c1Oc3ccc(cc3)C4=CC(=O)c5c(O)cc(O)cc5O4)c6ccc(O)cc6
21 0.44444444 VQBWKCUMPIMBDA-UHFFFAOYSA-N COc1cc2OC(=CC(=O)c2c(O)c1c3c(O)cc(O)c4C(=O)C=C(Oc34)c5ccc(O)cc5)c6ccc(O)cc6
22 0.44444444 UJSXKXGFRAHOSR-UHFFFAOYSA-N COc1cc(O)c(c2c1c(=O)cc(o2)c1ccc(cc1)O)c1c(O)cc(c2c1oc(cc2=O)c1ccc(cc1)O)O
23 0.44444444 YHDNEUQAKFFXGK-UHFFFAOYSA-N COc1cc(O)cc2c1c(=O)cc(o2)c1ccc(c(c1)c1c(O)cc2c(c1O)c(=O)cc(o2)c1ccc(cc1)O)O
24 0.44444444 QERMSEIQMHYQCQ-UHFFFAOYSA-N COc1cc(O)cc2c1c(=O)cc(o2)c1ccc(c(c1)c1c(O)cc(c2c1oc(cc2=O)c1ccc(cc1)O)O)O
25 0.44444444 OIWIWMCGGDNPGQ-UHFFFAOYSA-N COc1cc(O)c2C(=O)C(=C(Oc2c1)c3ccc(O)cc3)c4cc(ccc4O)C5=CC(=O)c6c(O)cc(O)cc6O5
26 0.44444444 SDPPCCUCGYUNNC-UHFFFAOYSA-N COc1ccc(cc1)C2=CC(=O)c3c(O)c(c(O)cc3O2)c4c(O)cc(O)c5C(=O)C=C(Oc45)c6ccc(O)cc6
27 0.44444444 JLHZOLWNLOEMKU-UHFFFAOYSA-N COc1ccc(cc1)C2=CC(=O)c3c(O)c(Oc4ccc(cc4)C5=CC(=O)c6c(O)cc(O)cc6O5)c(O)cc3O2
28 0.44444444 BITALAJTVXTKFL-UHFFFAOYSA-N COc1ccc(cc1)C2=CC(=O)c3c(O)cc(O)c(c3O2)c4c(O)cc(O)c5C(=O)C=C(Oc45)c6ccc(O)cc6
29 0.44444444 PMCJZCZORABGEL-UHFFFAOYSA-N COc1cc(O)c2C(=O)C=C(Oc2c1)c3ccc(Oc4cc(ccc4O)C5=CC(=O)c6c(O)cc(O)cc6O5)cc3
30 0.44444444 FXOCCKDOKUDPBH-UHFFFAOYSA-N COc1ccc(cc1)c1cc(=O)c2c(o1)cc(c(c2O)c1cc(ccc1O)c1cc(=O)c2c(o1)cc(cc2O)O)O
31 0.36363636 RPYGVSKKQJIXSA-UHFFFAOYSA-N COc1c2C(=O)C(C(C3C(=O)Oc4cc5occc5c(OC)c4C3=O)c3ccccc3)C(=O)Oc2cc2occc12
32 0.33333333 GZHISBDJNBXQAF-UHFFFAOYSA-N COC(=O)C1=C(NC(=O)C2=C(C)C(=NC3=CC=CC=C23)C2=C(Cl)C=C(Cl)C=C2)SC2=C1CCCCCC2
33 0.22222222 IWEIJEPIYMAGTH-UHFFFAOYSA-N COC1=C(C=C(C=C1)C1=CC(=O)C2=C(O)C=C(O)C=C2O1)C1=C2OC(=CC(=O)C2=C(O)C=C1O)C1=CC=C(O)C=C1
34 0.22222222 RSGWCYJTDFWYKA-UHFFFAOYSA-N Oc1ccc(cc1)c1cc(=O)c2c(o1)cc(c(c2O)Oc1ccc(cc1C)c1cc(=O)c2c(o1)cc(cc2O)O)O
35 0.22222222 PRQWQWSKFNQAOG-UHFFFAOYSA-N COc1ccc(cc1Oc2ccc(cc2)C3=CC(=O)c4c(O)cc(O)cc4O3)C5=CC(=O)c6c(O)cc(O)cc6O5
36 0.22222222 DXLYPCUOSGSZGY-UHFFFAOYSA-N COc1cc(ccc1Oc2ccc(cc2)C3=CC(=O)c4c(O)cc(O)cc4O3)C5=CC(=O)c6c(O)cc(O)cc6O5
37 0.22222222 FJQRQRAADOBADK-UHFFFAOYSA-N Oc1cc(O)c2c(c1)oc(cc2=O)c1ccc(cc1)Oc1c(O)cc2c(c1O)c(=O)cc(o2)c1ccc(c(c1)C)O
38 0.22222222 CWDHFSUXDBJDID-UHFFFAOYSA-N COc1ccc(cc1)C2=C(C(=O)c3c(O)cc(O)cc3O2)c4c(O)cc5OC(=CC(=O)c5c4O)c6ccc(O)cc6
39 0.22222222 ZBOKFHZIWKIWRZ-UHFFFAOYSA-N COc1ccc(cc1c2c(O)cc3OC(=CC(=O)c3c2O)c4ccc(O)cc4)C5=CC(=O)c6c(O)cc(O)cc6O5
40 0.22222222 COKIJNSERPMGIP-UHFFFAOYSA-N Oc1ccc(cc1)c1cc(=O)c2c(o1)cc(c(c2O)Oc1ccc(c(c1)C)c1cc(=O)c2c(o1)cc(cc2O)O)O
41 0.22222222 ORWGHIJQENBQLL-UHFFFAOYSA-N Oc1ccc(cc1)c1cc(=O)c2c(o1)cc(c(c2O)Oc1ccc(cc1)c1oc2cc(O)cc(c2c(=O)c1C)O)O
42 0.22222222 LOHUHFXVKQCTLT-UHFFFAOYSA-N Oc1ccc(cc1)c1cc(=O)c2c(o1)cc(c(c2O)Oc1ccc(cc1)c1cc(=O)c2c(o1)cc(c(c2O)C)O)O
43 0.22222222 NMYBUDCEWHYJGV-UHFFFAOYSA-N Oc1ccc(cc1)c1cc(=O)c2c(o1)c(c(cc2O)O)c1c(O)ccc(c1C)c1cc(=O)c2c(o1)cc(cc2O)O
44 0.22222222 RRMWXOFFORFLNF-UHFFFAOYSA-N Oc1ccc(cc1)c1cc(=O)c2c(o1)c(c1cc(ccc1O)c1cc(=O)c3c(o1)cc(cc3O)O)c(c(c2O)C)O
45 0.22222222 RUMQAROVHJQRSZ-UHFFFAOYSA-N Oc1ccc(cc1)c1cc(=O)c2c(o1)c(c(cc2O)O)c1cc(cc(c1O)C)c1cc(=O)c2c(o1)cc(cc2O)O
46 0.22222222 CATQRTQQGITVJI-UHFFFAOYSA-N Oc1ccc(cc1)c1oc2c(c(O)cc(c2c(=O)c1C)O)c1cc(ccc1O)c1cc(=O)c2c(o1)cc(cc2O)O
47 0.22222222 XPYLGHLHJLTKBC-UHFFFAOYSA-N Oc1ccc(cc1)c1cc(=O)c2c(o1)c(c(cc2O)O)c1cc(c(cc1O)C)c1cc(=O)c2c(o1)cc(cc2O)O
48 0.22222222 QUXFJUGJPRPXSV-UHFFFAOYSA-N Oc1ccc(c(c1)C)c1cc(=O)c2c(o1)c(c(cc2O)O)c1cc(ccc1O)c1cc(=O)c2c(o1)cc(cc2O)O
49 0.22222222 MLDUNCFXVCKWMN-UHFFFAOYSA-N Oc1ccc(cc1)c1cc(=O)c2c(o1)c(c(cc2O)O)c1cc(ccc1O)c1oc2cc(O)cc(c2c(=O)c1C)O
50 0.22222222 ADQTZWZDPZWFPP-UHFFFAOYSA-N S1C(=CC=C1C1=CC=C(S1)C1=CC=C(C=C1)C1=CC=CC=C1)C1=CC=C(S1)C1=CC=C(C=C1)C1=CC=CC=C1
51 0.22222222 GEOOTVDRBFLMAE-UHFFFAOYSA-N Oc1ccc(cc1)c1cc(=O)c2c(o1)c(c(cc2O)O)c1cc(ccc1O)c1cc(=O)c2c(o1)c(C)c(cc2O)O
52 0.22222222 RGVVGSVXWQGKBF-UHFFFAOYSA-N Oc1ccc(cc1)c1cc(=O)c2c(o1)c(c(cc2O)O)c1cc(ccc1O)c1cc(=O)c2c(o1)cc(c(c2O)C)O
53 0.22222222 XOASFCKGZAZBPU-UHFFFAOYSA-N S1C=CC=C1C1=C(C2=CC=CS2)C(C2=CC=CC=C2)=C(C2=CC=CC=C2)C(C2=CC=CS2)=C1C1=CC=CC=C1
54 0.22222222 VBURUBJIHGMUKA-UHFFFAOYSA-N Oc1ccc(cc1)c1cc(=O)c2c(o1)c(C)c(c(c2O)c1cc(ccc1O)c1cc(=O)c2c(o1)cc(cc2O)O)O
55 0.22222222 AXTIMVDESFDKNY-UHFFFAOYSA-N Oc1ccc(cc1)c1oc2cc(O)c(c(c2c(=O)c1C)O)c1cc(ccc1O)c1cc(=O)c2c(o1)cc(cc2O)O
56 0.22222222 JNWVHSDUICSNRH-UHFFFAOYSA-N Oc1ccc(c(c1)C)c1cc(=O)c2c(o1)cc(c(c2O)c1cc(ccc1O)c1cc(=O)c2c(o1)cc(cc2O)O)O
57 0.22222222 NDEBLKIUVBXSEI-UHFFFAOYSA-N Oc1ccc(cc1)c1cc(=O)c2c(o1)cc(c(c2O)c1c(O)ccc(c1C)c1cc(=O)c2c(o1)cc(cc2O)O)O
58 0.22222222 MIDXDLLOOVUSAL-UHFFFAOYSA-N Oc1ccc(cc1)c1cc(=O)c2c(o1)cc(c(c2O)c1cc(cc(c1O)C)c1cc(=O)c2c(o1)cc(cc2O)O)O
59 0.22222222 XOXYWALLJCOYCW-UHFFFAOYSA-N Oc1ccc(cc1)c1cc(=O)c2c(o1)cc(c(c2O)c1cc(c(cc1O)C)c1cc(=O)c2c(o1)cc(cc2O)O)O
60 0.22222222 FDLKKBGPPCYLFQ-UHFFFAOYSA-N Oc1ccc(cc1)c1cc(=O)c2c(o1)cc(c(c2O)c1cc(ccc1O)c1oc2cc(O)cc(c2c(=O)c1C)O)O
61 0.22222222 YVPIMHRGUOIIFT-UHFFFAOYSA-N Oc1ccc(cc1)c1cc(=O)c2c(o1)cc(c(c2O)c1cc(ccc1O)c1cc(=O)c2c(o1)c(C)c(cc2O)O)O
62 0.22222222 KIOIJFHMLAXNDS-UHFFFAOYSA-N Oc1ccc(cc1)c1cc(=O)c2c(o1)cc(c(c2O)c1cc(ccc1O)c1cc(=O)c2c(o1)cc(c(c2O)C)O)O
63 0.22222222 XSAFMYBNSQDFSA-UHFFFAOYSA-N Oc1ccc(cc1)c1cc(=O)c2c(o1)cc(c(c2O)Oc1ccc(cc1)c1cc(=O)c2c(o1)c(C)c(cc2O)O)O
64 0.22222222 HQMXIPALRKRVDF-UHFFFAOYSA-N Oc1ccc(cc1)c1cc(=O)c2c(o1)c(c(cc2O)O)c1c(O)c(C)c(c2c1oc(cc2=O)c1ccc(cc1)O)O
65 0.22222222 XVSYYGNTETZSSU-UHFFFAOYSA-N Oc1ccc(cc1)c1cc(=O)c2c(o1)c(c(cc2O)O)c1c(O)cc(c2c1oc(c1ccc(cc1)O)c(c2=O)C)O
66 0.22222222 KOKPRLZPBUSEIM-UHFFFAOYSA-N Oc1ccc(cc1)c1cc(=O)c2c(o1)c(c(cc2O)O)c1c(O)cc(c2c1oc(cc2=O)c1ccc(cc1C)O)O
67 0.22222222 AMPBTYCRXRNRNR-UHFFFAOYSA-N Oc1ccc(cc1)c1cc(=O)c2c(o1)c(c(cc2O)O)c1c(O)cc(c2c1oc(cc2=O)c1ccc(c(c1)C)O)O
68 0.22222222 DBEUXKLXLFKAPE-UHFFFAOYSA-N Oc1ccc(cc1)c1cc(=O)c2c(o1)cc(c(c2O)c1c(O)c(C)c(c2c1oc(cc2=O)c1ccc(cc1)O)O)O
69 0.22222222 VTLVOGFIGKGXEE-UHFFFAOYSA-N Oc1ccc(cc1)c1cc(=O)c2c(o1)c(C)c(c(c2O)c1c(O)cc(c2c1oc(cc2=O)c1ccc(cc1)O)O)O
70 0.22222222 CPAUXVZFCFAWGI-UHFFFAOYSA-N Oc1ccc(cc1)c1cc(=O)c2c(o1)cc(c(c2O)c1c(O)cc(c2c1oc(c1ccc(cc1)O)c(c2=O)C)O)O
71 0.22222222 AAQXBMCCSLQMFQ-UHFFFAOYSA-N Oc1ccc(cc1)c1cc(=O)c2c(o1)cc(c(c2O)c1c(O)cc(c2c1oc(cc2=O)c1ccc(cc1C)O)O)O
72 0.22222222 GEGYXUYYXIYTCM-UHFFFAOYSA-N Oc1ccc(cc1)c1cc(=O)c2c(o1)c(c(cc2O)O)c1c(O)cc2c(c1O)c(=O)c(c(o2)c1ccc(cc1)O)C
73 0.22222222 CCFPAJKHEOBUQA-UHFFFAOYSA-N Oc1ccc(cc1)c1cc(=O)c2c(o1)cc(c(c2O)c1c(O)cc(c2c1oc(cc2=O)c1ccc(c(c1)C)O)O)O
74 0.22222222 IVGWNDXMBOYLMZ-UHFFFAOYSA-N Oc1ccc(cc1)c1cc(=O)c2c(o1)c(c(cc2O)O)c1c(O)cc2c(c1O)c(=O)cc(o2)c1ccc(cc1C)O
75 0.22222222 DIOPPSFSGGNCOQ-UHFFFAOYSA-N Oc1ccc(cc1)c1cc(=O)c2c(o1)c(c(cc2O)O)c1c(O)cc2c(c1O)c(=O)cc(o2)c1ccc(c(c1)C)O
76 0.22222222 PUBRYMRUFVWUQQ-UHFFFAOYSA-N Oc1ccc(cc1)c1cc(=O)c2c(o1)c(C)c(c(c2O)Oc1ccc(cc1)c1cc(=O)c2c(o1)cc(cc2O)O)O
77 0.22222222 KCZYGDRBDRHCFG-UHFFFAOYSA-N Oc1ccc(cc1)c1oc2cc(O)c(c(c2c(=O)c1C)O)Oc1ccc(cc1)c1cc(=O)c2c(o1)cc(cc2O)O
78 0.22222222 BSENPOFJWSBERV-UHFFFAOYSA-N Oc1ccc(c(c1)C)c1cc(=O)c2c(o1)cc(c(c2O)Oc1ccc(cc1)c1cc(=O)c2c(o1)cc(cc2O)O)O
79 0.2 SEVQDUCFMOPOCD-UHFFFAOYSA-N Oc1cc(O)c2c(c1)oc(cc2=O)c1ccc(c(c1)c1c(O)cc(c2c1oc(cc2=O)c1ccc(c(c1)C)O)O)O
80 0.2 YSPDVKJHBPRFKC-UHFFFAOYSA-N Oc1cc(O)c2c(c1)oc(cc2=O)c1ccc(c(c1)c1c(O)cc2c(c1O)c(=O)cc(o2)c1ccc(c(c1)C)O)O
81 0.125 GCDAOXDBQRCPTK-UHFFFAOYSA-N COc1ccc(cc1O)C1Oc2c(C(=O)C1O)c(O)cc(c2C1C(Oc2c(C1=O)c(O)cc(c2)O)C1=CC#CC=C1)O
82 0.11764706 BHDFZQCYNSVSLW-DGPALRBDSA-N COc1ccc(cc1O)C2=CC(=O)c3c(O)cc(O)c(C4C(Oc5cc(O)cc(O)c5C4=O)c6ccc(O)cc6)c3O2
83 0.11764706 VKKJWCGEOAXSBO-JDXGNMNLSA-N COc1cc(ccc1O)C2=CC(=O)c3c(O)cc(O)c(C4C(Oc5cc(O)cc(O)c5C4=O)c6ccc(O)cc6)c3O2
84 0.11764706 BHDFZQCYNSVSLW-JDXGNMNLSA-N COc1ccc(cc1O)C2=CC(=O)c3c(O)cc(O)c(C4C(Oc5cc(O)cc(O)c5C4=O)c6ccc(O)cc6)c3O2
85 0.11111111 IEQRCJAXGHZSJC-UHFFFAOYSA-N CCOC(=O)c1c(CSc2ccccc2)n(-c2ccc(C)cc2)c2cc(Br)c(O)c(CN(C)C)c12
86 0.10526316 DJSZJCYRVCKJGZ-UHFFFAOYSA-N COc1ccc(cc1O)C1Oc2c(c(O)cc(c2C(=O)C1O)O)C1C(OC2=C(C1=O)C(=CC#C2)O)c1ccc(cc1)O
87 0.10526316 CREGENXGQHPBDW-UHFFFAOYSA-N OCC1OC(O)C(C(C1O)OC1OC(C(OP(=O)(OC2OCC(C(C2O)O)O)O)O)C(C(C1O)O)O)O
88 0.10526316 GXNSXLFCTIXFRC-UHFFFAOYSA-N COc1ccc(cc1O)C1Oc2c(c(O)cc(c2C(=O)C1O)O)C1C(OC2=C(C1=O)C#CC(=C2)O)c1ccc(cc1)O
89 0.095238095 NBLCCQCDJXZHCQ-PMTWGWNCSA-N C/C/1=C\C(O)C(O)(/C=C/C=Cc2nc(C(NC(=O)CC3(CC1)S(=O)SC(=O)C3(C)O)C)sc2)CC(=O)O
90 0.095238095 HVGCJQCTLZWQSG-UHFFFAOYSA-N OC1C(COP(=O)(OC2OCC(C(C2O)O)O)O)OC(C(C1O)O)OC1C(O)C(O)OC(C1O)C(O)O
91 0.090909091 WBYGXPQQQIGTHD-UHFFFAOYSA-N OCC1OC(O)C(C(C1O)OC1OC(COP(=O)(OC2OC(O)C(C(C2O)O)O)O)C(C(C1O)O)O)O
92 0.090909091 RMVGEJDAUBDSDK-UHFFFAOYSA-N COc1ccc(cc1O)C1OC2=C(C#CC(=C2C(=O)C1O)O)C1C(Oc2c(C1=O)c(O)cc(c2)O)c1ccc(cc1)O
93 0.090909091 WSUAUWCHDSFTAO-UHFFFAOYSA-N OCC1OC(Oc2cc(cc(c2OC)O)C2CCc3c(O2)cc(cc3)O)C(C(C1O)O)OP(=O)(O)O
94 0.083333333 VUQYBMPRSIIYFO-UHFFFAOYSA-N O=CC1OC(O)C(C(C1O)OC1OC(COP(=O)(OC2OCC(C(C2O)O)O)O)C(C(C1O)O)O)O
95 0.083333333 UGMWDQDQXVZEEO-UHFFFAOYSA-N OCC1OC(O)C(C(C1O)OC1OC(COP(=O)(OC2OCC(C(C2=O)O)O)O)C(C(C1O)O)O)O
96 0.083333333 SPRYQNAZVSZSQP-UHFFFAOYSA-N OCC1OC(O)C(C(C1O)OC1OC(COP(=O)(OC2OCC(C(=O)C2O)O)O)C(C(C1O)O)O)O
97 0.083333333 RTSQLJBCTSUKPK-UHFFFAOYSA-N OCC1OC(O)C(C(C1O)OC1OC(COP(=O)(OC2OCC(C(C2O)O)O)O)C(=O)C(C1O)O)O
98 0.083333333 QFMPZXZMXFABFX-UHFFFAOYSA-N OCC1OC(O)C(C(C1=O)OC1OC(COP(=O)(OC2OCC(C(C2O)O)O)O)C(C(C1O)O)O)O
99 0.08 JZBVBQISIOVGFY-UHFFFAOYSA-N OCC1OC(O)C(C(C1O)OC1OC(COP(=O)(OC2OCC(=O)C(C2O)O)O)C(C(C1O)O)O)O
100 0.08 NNYSGZOSTKAHLE-UHFFFAOYSA-N OCC1OC(O)C(C(C1O)OC1OC(COP(=O)(OC2OCC(C(C2O)O)O)O)C(C(=O)C1O)O)O
101 0.076923077 WUWVQFWCMQRVNP-UHFFFAOYSA-N OCC1OC(O)C(C(C1O)OC1OC(COP(=O)(OC2OCC(=C(C2O)O)O)O)C(C(C1O)O)O)O
102 0.076923077 XOEJPQGJMIQDRB-UHFFFAOYSA-N OCC1OC(O)C(=O)C(C1O)OC1OC(COP(=O)(OC2OCC(C(C2O)O)O)O)C(C(C1O)O)O
103 0.076923077 KTPDKGPEXDOAHA-UHFFFAOYSA-N OCC1OC(O)C(C(C1O)OC1OC(COP(=O)(OC2OCC(C(C2O)O)O)O)C(C(C1=O)O)O)O
104 0.076923077 UVUKUQBTVGOMNE-UHFFFAOYSA-N OCC1OC(Oc2cc(cc(c2OC)O)C2CCc3c(O2)cc(cc3)O)C(C(C1OP(=O)(O)O)O)O
105 0.076923077 WVTFOLMCPWSYHX-UHFFFAOYSA-N OCC1OC(=O)C(C(C1O)OC1OC(COP(=O)(OC2OCC(C(C2O)O)O)O)C(C(C1O)O)O)O
106 0.076923077 HRXNPTYXLZZYOX-UHFFFAOYSA-N OCC1OC(Oc2cc(cc(c2OC)O)C2CCc3c(O2)cc(cc3)O)C(C(C1O)OP(=O)(O)O)O
107 0.076923077 MXGYFINJEYCCCU-UHFFFAOYSA-N OCC1OC(Oc2cc(cc(c2OC)OP(=O)(O)O)C2CCc3c(O2)cc(cc3)O)C(C(C1O)O)O
108 0.076923077 IOYUPFGUXHBWGE-UHFFFAOYSA-N OCC1OC(O)C(C(C1O)OC1OC(COP(=O)(OC2OCC(C(=C2O)O)O)O)C(C(C1O)O)O)O
109 0.074074074 KOGPIRHUMNDMSD-UHFFFAOYSA-N COc1c(OC2OC(COP(=O)(O)O)C(C(C2O)O)O)cc(cc1O)C1CCc2c(O1)cc(cc2)O
110 0.074074074 DCCMGQCCTYYSSP-UHFFFAOYSA-N OCC1OC(O)C(C(C1O)OC1OC(COP(=O)(OC2OCC(C(C2O)O)O)O)C(=C(C1O)O)O)O
111 0.074074074 KOLVCLAGNVXHPE-UHFFFAOYSA-N OCC1OC(=C(C(C1O)OC1OC(COP(=O)(OC2OCC(C(C2O)O)O)O)C(C(C1O)O)O)O)O
112 0.068965517 KEXCWAFQBMEOQW-UHFFFAOYSA-N OCC1OC(O)C(C(C1O)OC1OC(COP(=O)(OC2OCC(C(C2O)O)O)O)C(C(=C1O)O)O)O
113 0 KPZZVJIBEBNPBQ-QFYYESIMSA-N COc1c2C(Cc3cc4CC(C)OC(=O)c4c(O)c3c2c(O)c5C(=O)c6cccc(O)c6C(=O)c15)OC(=O)C
114 0 IAYKSMBVDWAEAN-UHFFFAOYSA-N OCC1OC(Oc2cc(cc(c2OC)O)C2CCc3c(O2)cc(cc3)OP(=O)(O)O)C(C(C1O)O)O
115 0 JHHXXPQPGPSYPU-UHFFFAOYSA-N COc1c(OC)c(C(=O)C=Cc2ccc(cc2)OCc2ccccc2)c(c(c1OC)OC)OS(=O)(=O)O
116 0 YPDSUYXOOSMFTF-UHFFFAOYSA-N OC(=O)C1Cc2c(C3=CC(=C4C=c5n(C4=O)c(cc4c5[nH]c5c4cccc5)C(=O)O)C(=O)N13)[nH]c1c2cccc1
117 0 OXUUJYOSVPMNKP-UHFFFAOYSA-N OC(=O)CCC(NC(=O)NC(CCCCNCc1ccc(I)cc1)C(O)=O)C(O)=O
118 0 XGCUOTVFQNLWKC-UHFFFAOYSA-N ClC1=CC=CC(=C1)N1CCN(CC1)P(=S)(N1CCN(CC1)C1=CC(Cl)=CC=C1)C1=CC=CC=C1
119 0 OXUUJYOSVPMNKP-ZANJDRPYSA-N OC(=O)CC[C@H](NC(=O)N[C@@H](CCCCNCC1=CC=C([123I])C=C1)C(O)=O)C(O)=O
120 0 OXUUJYOSVPMNKP-UHFFFAOYSA-N OC(=O)CCC(NC(=O)NC(CCCCNCc1ccc(I)cc1)C(O)=O)C(O)=O
121 0 HHIPRMXVMBFACM-UHFFFAOYSA-N COC1=NC(COC2OC(CO)C(O)C(O)C2O)=N\C(N1)=N/C(/O)=N/S(=O)(=O)C1=CC=CC=C1Cl
122 0 UVKBGNICLQJBCF-UHFFFAOYSA-N [H]C(=NN=C([H])C1=C(N(C)C2=NC3=C(N12)C(O)=NC(=O)N3C)C1=CC=CC=C1)C(Cl)=C([H])C1=CC=C(C=C1)N(=O)=O
123 0 KPZZVJIBEBNPBQ-UHFFFAOYSA-N COC1=C2C(CC3=C(C(O)=C4C(=O)OC(C)CC4=C3)C2=C(O)C2=C1C(=O)C1=C(C=CC=C1O)C2=O)OC(C)=O
124 0 CDSFCRILLYASNQ-UHFFFAOYSA-N COC1OC(COS(C)(=O)=O)C(OS(C)(=O)=O)C(OCC2=CC=CC=C2)C1OCC1=CC=CC=C1
