# Supplementary material for: Ion mobility collision cross-section atlas for known and unknown metabolite annotation in untargeted metabolomics
Source: Nat Commun. 2020 Aug 28;11:4334. doi: 10.1038/s41467-020-18171-8 (PMC7455731; doi:10.1038/s41467-020-18171-8)
Supplement: Supplementary file 8 — Supplementary Data 5 [file 41467_2020_18171_MOESM8_ESM.zip › 01_positive_mode/L0692/cfmid_pred_spec.msp]

Name: +ve in-silico MS/MS by CFM-ID for AIFCFBUSLAEIBR-UHFFFAOYSA-N
ID: AIFCFBUSLAEIBR-UHFFFAOYSA-N
Comment: Energy0
Num peaks: 6
297.0757499 2.499353199
375.0863146 1.581095604
535.1023586 6.365897857
537.1180087 2.060158734
549.1180087 22.02163187
567.1285734 49.03956062

Name: +ve in-silico MS/MS by CFM-ID for AIFCFBUSLAEIBR-UHFFFAOYSA-N
ID: AIFCFBUSLAEIBR-UHFFFAOYSA-N
Comment: Energy1
Num peaks: 23
95.04914126 1.241475964
191.0338851 2.760400467
241.0495352 0.7958886596
281.0444498 0.7956272805
283.0600999 1.397890481
293.0444498 1.108195818
297.0757499 7.309848038
375.0863146 2.151234647
377.1019647 1.292673503
473.0867085 2.07991004
499.1023586 0.8541839983
509.0867085 1.094782418
511.1023586 1.051905058
513.1180087 1.678652874
519.107444 0.9576624665
523.1023586 2.626494074
525.1180087 1.581281237
535.1023586 6.63768809
537.1180087 2.048598005
539.1336587 6.021018716
549.1180087 17.31775413
551.0972732 2.038383555
567.1285734 15.3428779

Name: +ve in-silico MS/MS by CFM-ID for AIFCFBUSLAEIBR-UHFFFAOYSA-N
ID: AIFCFBUSLAEIBR-UHFFFAOYSA-N
Comment: Energy2
Num peaks: 31
77.00219107 3.183454092
105.0334912 1.150925657
121.0284058 1.003181678
139.0389705 1.613831845
149.0233204 2.136637295
151.0389705 1.130373991
191.0338851 1.823779065
241.0495352 1.205698524
281.0444498 2.857924118
283.0600999 0.9509774183
293.0444498 1.236093532
345.0757499 1.201756885
359.0914 3.763308558
375.0863146 1.460428811
403.0812292 1.482429706
421.0917939 1.115582364
431.0761439 0.9417843483
449.0867085 1.458771858
505.0917939 1.229323205
507.107444 1.604805237
511.1023586 1.782235466
519.107444 1.873734894
521.1230941 1.216771574
523.1023586 1.607204843
525.1180087 1.104860129
533.0867085 1.079913373
535.1023586 1.811174568
537.1180087 4.089273274
539.1336587 2.549165226
549.1180087 4.298755156
551.0972732 1.890951077

Name: +ve in-silico MS/MS by CFM-ID for LQRHGTVFFPMWCG-UHFFFAOYSA-N
ID: LQRHGTVFFPMWCG-UHFFFAOYSA-N
Comment: Energy0
Num peaks: 17
95.04914126 1.69265109
121.0284058 0.9411774402
123.0440559 1.760200018
167.0702706 1.318419662
253.0495352 2.487299912
255.0651853 1.243685939
387.0499291 0.9356390426
389.0655792 3.321035969
391.0812292 5.527467316
393.0968793 3.489532898
397.1281794 0.8952751971
405.0604938 0.9227652186
407.0761439 3.354562414
409.0917939 10.36995036
517.1493088 0.9852686029
527.1336587 12.20329286
545.1442234 28.85273858

Name: +ve in-silico MS/MS by CFM-ID for LQRHGTVFFPMWCG-UHFFFAOYSA-N
ID: LQRHGTVFFPMWCG-UHFFFAOYSA-N
Comment: Energy1
Num peaks: 31
95.04914126 3.372793037
105.0334912 2.268072252
107.0491413 1.545203172
121.0284058 4.051207342
123.0440559 3.560443689
167.0702706 0.7473829839
253.0495352 1.323833406
255.0651853 1.296386874
257.0808353 1.052621445
377.0655792 1.119791416
379.0812292 1.901257794
381.0968793 0.7299151496
387.0499291 0.7202934832
389.0655792 3.626369794
391.0812292 4.813457289
393.0968793 2.396749968
403.0448437 1.209024635
405.0604938 1.421967299
407.0761439 3.994866106
409.0917939 17.87671207
411.107444 0.6849817117
421.0917939 0.9213511174
439.1023586 0.9865718945
451.1023586 0.671939108
499.1023586 0.7345803866
501.1180087 1.245872749
503.1336587 1.182542412
515.1336587 1.529995933
517.1493088 2.030181545
527.1336587 5.99960925
545.1442234 4.138503867

Name: +ve in-silico MS/MS by CFM-ID for LQRHGTVFFPMWCG-UHFFFAOYSA-N
ID: LQRHGTVFFPMWCG-UHFFFAOYSA-N
Comment: Energy2
Num peaks: 31
63.02292652 1.271349542
77.00219107 2.439524596
79.01784114 1.003730646
79.05422664 1.837908792
95.04914126 16.59322201
97.06479133 0.7661933113
105.0334912 11.34133572
107.0491413 2.442393957
109.0647913 0.958248449
111.0440559 0.9991736346
111.0804414 0.9394060705
115.075356 0.7793990912
121.0284058 5.075005868
123.0440559 1.065809091
129.0334912 0.8803823283
131.0491413 1.001544821
135.0804414 0.8169410499
253.0495352 0.8058954059
269.0444498 0.7863244001
335.0550145 1.252056768
371.0550145 2.499104686
373.0706646 0.8832761466
375.0863146 1.157951135
377.1019647 1.304228518
387.0499291 1.469889566
389.0655792 1.361324853
391.0812292 0.8045358581
401.0655792 0.7895385372
499.1023586 1.146305628
517.1493088 1.318739874
527.1336587 3.882231532

Name: +ve in-silico MS/MS by CFM-ID for HUOOMAOYXQFIDQ-UHFFFAOYSA-N
ID: HUOOMAOYXQFIDQ-UHFFFAOYSA-N
Comment: Energy0
Num peaks: 6
107.0491413 1.689922109
283.0600999 2.965275787
535.1023586 6.286776588
537.1180087 1.602855482
549.1180087 21.95958607
567.1285734 50.4309668

Name: +ve in-silico MS/MS by CFM-ID for HUOOMAOYXQFIDQ-UHFFFAOYSA-N
ID: HUOOMAOYXQFIDQ-UHFFFAOYSA-N
Comment: Energy1
Num peaks: 22
107.0491413 2.616021555
109.0647913 1.348018173
227.0338851 0.9719572852
267.0651853 1.070232788
283.0600999 9.365534565
285.0757499 1.734475906
297.0757499 1.604825173
307.0600999 1.136821863
389.1019647 1.955000807
459.0710585 2.489890974
499.1023586 0.8640966773
509.0867085 1.24954384
519.107444 0.9659208405
523.1023586 2.012331479
525.1180087 0.9925417739
535.1023586 6.779829312
537.1180087 0.8300816341
539.0972732 1.024504795
539.1336587 5.263372538
549.1180087 17.4027973
551.0972732 1.688543698
567.1285734 16.63684786

Name: +ve in-silico MS/MS by CFM-ID for HUOOMAOYXQFIDQ-UHFFFAOYSA-N
ID: HUOOMAOYXQFIDQ-UHFFFAOYSA-N
Comment: Energy2
Num peaks: 31
63.02292652 3.048860977
107.0491413 4.2569517
137.0233204 1.967715296
153.0182351 2.183206
201.0546206 1.133106069
227.0338851 1.298312263
267.0651853 1.838104426
281.0444498 1.315507173
283.0600999 1.879268709
295.0600999 1.629397926
307.0600999 1.309789892
345.0757499 1.515900127
373.0706646 1.155184672
407.0761439 1.769971919
417.0604938 0.974542357
419.0761439 2.086118983
435.0710585 1.263207378
443.0761439 0.9620627188
491.0761439 1.816852668
505.0917939 1.003873813
509.0867085 1.224677431
511.1023586 1.176949973
519.107444 3.383480008
521.0867085 1.839174286
521.1230941 1.691190744
525.1180087 0.9655484325
535.1023586 1.404231274
539.1336587 1.893905518
541.1129233 1.345924466
549.1180087 6.320451899
551.0972732 1.671868668

Name: +ve in-silico MS/MS by CFM-ID for HDQMHAJOIVYOIP-NAVBLJQLSA-N
ID: HDQMHAJOIVYOIP-NAVBLJQLSA-N
Comment: Energy0
Num peaks: 17
96.96852159 1.07542884
98.98417166 1.459572315
110.9841717 1.098592231
161.0444498 0.7297788149
163.0600999 13.12091723
181.0706646 13.26576395
243.0264304 1.031298077
323.0972732 0.7420662428
325.1129233 14.36100084
343.123488 9.12235545
405.0792538 0.7393398349
469.155182 0.9932594753
471.1708321 0.8571450578
487.1657467 2.32654821
549.1215126 0.7525572404
567.1320772 12.62273361
585.1426419 6.019845716

Name: +ve in-silico MS/MS by CFM-ID for HDQMHAJOIVYOIP-NAVBLJQLSA-N
ID: HDQMHAJOIVYOIP-NAVBLJQLSA-N
Comment: Energy1
Num peaks: 12
43.01784114 1.080353985
96.96852159 1.830141798
98.98417166 2.652294233
163.0600999 21.48947585
165.0757499 1.40927561
181.0706646 15.3912341
243.0264304 1.00504216
325.1129233 21.44164417
327.1285734 1.330809311
343.123488 9.140985007
469.155182 1.095812825
567.1320772 2.191786447

Name: +ve in-silico MS/MS by CFM-ID for HDQMHAJOIVYOIP-NAVBLJQLSA-N
ID: HDQMHAJOIVYOIP-NAVBLJQLSA-N
Comment: Energy2
Num peaks: 31
43.01784114 1.772418964
45.0334912 1.05366159
73.02840582 1.129466408
91.0389705 0.9050349796
96.96852159 1.369328707
98.98417166 0.98767949
103.0389705 0.6804739659
110.9841717 0.7941814449
119.0338851 2.038571294
121.0495352 1.36219334
123.0651853 0.6529317564
133.0495352 0.7029175728
143.0338851 0.6156378269
145.0495352 0.8747477682
147.0651853 2.543762901
161.0444498 1.781280226
163.0600999 13.78663744
165.0757499 1.137667723
179.0550145 1.18098175
181.0706646 13.48350087
193.0706646 0.9895736624
227.0315158 0.6373662852
269.0867085 1.464307854
281.0867085 0.7329480651
283.1023586 0.6322900763
309.1180087 0.6407206938
325.1129233 8.458058814
343.123488 5.79394723
513.1215126 0.987199326
523.1058625 0.82651301
567.1320772 1.393080352

Name: +ve in-silico MS/MS by CFM-ID for XLXOFHHXAZAIHM-UHFFFAOYSA-N
ID: XLXOFHHXAZAIHM-UHFFFAOYSA-N
Comment: Energy0
Num peaks: 6
107.0491413 1.749410335
271.0600999 2.5057694
297.0757499 2.202100918
535.1023586 4.350253838
549.1180087 21.1137261
567.1285734 52.32489544

Name: +ve in-silico MS/MS by CFM-ID for XLXOFHHXAZAIHM-UHFFFAOYSA-N
ID: XLXOFHHXAZAIHM-UHFFFAOYSA-N
Comment: Energy1
Num peaks: 20
107.0491413 3.202493223
109.0647913 1.625805862
227.0338851 0.8133096998
229.0495352 0.7094758159
255.0651853 0.8222529525
271.0600999 3.785438847
297.0757499 2.334481932
389.1019647 2.486485073
417.0604938 0.7029592192
459.0710585 2.987734629
509.0867085 0.7619365886
519.107444 0.9133532481
535.1023586 6.52198689
537.0816232 0.8018995942
537.1180087 1.209479612
539.0972732 1.23508887
539.1336587 5.719374523
549.1180087 20.01561789
551.0972732 1.489977903
567.1285734 22.15723919

Name: +ve in-silico MS/MS by CFM-ID for XLXOFHHXAZAIHM-UHFFFAOYSA-N
ID: XLXOFHHXAZAIHM-UHFFFAOYSA-N
Comment: Energy2
Num peaks: 31
63.02292652 3.081626441
69.0334912 0.8750289898
83.01275576 0.9309523062
107.0491413 4.807616768
133.0647913 1.095440202
135.0440559 1.450147813
137.0233204 1.277081363
153.0182351 3.038285432
165.0182351 0.9620148857
191.0338851 1.356972642
229.0495352 4.214948024
239.0338851 1.096049567
241.0495352 2.567849719
243.0651853 3.636077777
253.0495352 2.54709125
255.0651853 3.329126733
267.0651853 1.597489079
271.0600999 5.332794674
297.0757499 1.006322494
391.0812292 1.017765215
419.0761439 1.109154253
443.0761439 0.8575685093
511.1023586 1.138954825
519.107444 1.25457401
521.1230941 1.137600535
535.1023586 1.238934216
537.1180087 0.9519628038
539.1336587 0.9645940405
541.1129233 1.053137159
549.1180087 5.034212621
551.0972732 2.975899814

Name: +ve in-silico MS/MS by CFM-ID for CSNMBHGRIJRLJQ-UHFFFAOYSA-N
ID: CSNMBHGRIJRLJQ-UHFFFAOYSA-N
Comment: Energy0
Num peaks: 6
85.02840582 3.422028104
283.0600999 6.069144005
535.1023586 3.420943268
537.1180087 1.38758227
549.1180087 29.69010541
567.1285734 39.28499058

Name: +ve in-silico MS/MS by CFM-ID for CSNMBHGRIJRLJQ-UHFFFAOYSA-N
ID: CSNMBHGRIJRLJQ-UHFFFAOYSA-N
Comment: Energy1
Num peaks: 24
85.02840582 4.176508773
107.0491413 1.641948679
133.0284058 2.153106737
135.0440559 9.062956926
137.0597059 1.375670544
283.0600999 3.390057453
405.0968793 2.130486167
431.0761439 4.472495947
433.0917939 5.038373325
453.0968793 1.356781018
455.1125294 2.399670503
481.0917939 3.367396487
483.107444 3.097397622
497.1230941 1.204968051
511.1387441 0.9983456815
521.1230941 1.040322761
523.1023586 1.572711835
525.1180087 1.062308499
535.1023586 2.470386802
537.1180087 3.302562435
539.1336587 10.35399381
541.1129233 1.024374537
549.1180087 9.53093048
567.1285734 4.474876075

Name: +ve in-silico MS/MS by CFM-ID for CSNMBHGRIJRLJQ-UHFFFAOYSA-N
ID: CSNMBHGRIJRLJQ-UHFFFAOYSA-N
Comment: Energy2
Num peaks: 31
41.00219107 1.916007838
53.00219107 3.155610687
55.01784114 2.604965215
57.0334912 1.160631876
79.05422664 1.463715562
83.01275576 1.48903781
85.02840582 5.072966763
107.0491413 2.629540731
133.0284058 1.856337856
135.0440559 4.162157168
215.0338851 1.157992383
283.0600999 1.644836814
403.0812292 1.579860439
431.0761439 1.029865093
453.0968793 2.043136233
455.1125294 2.169966449
467.1125294 1.200457002
479.1125294 1.386929706
481.0917939 1.434489742
483.107444 1.561068295
495.107444 1.037593788
519.107444 1.990402983
521.0867085 1.181212423
521.1230941 1.571157211
523.1023586 3.449353225
531.107444 1.590732028
535.1023586 1.712564506
537.1180087 3.14754386
539.1336587 1.64260415
549.1180087 2.969079634
551.0972732 3.797446339

Name: +ve in-silico MS/MS by CFM-ID for WTZSLZBEQHGTRK-HZPDHXFCSA-N
ID: WTZSLZBEQHGTRK-HZPDHXFCSA-N
Comment: Energy0
Num peaks: 6
501.1180087 2.78569073
509.1230941 3.45038762
513.1180087 3.935409931
527.1336587 14.95825291
529.1129233 3.331735481
545.1442234 61.54288443

Name: +ve in-silico MS/MS by CFM-ID for WTZSLZBEQHGTRK-HZPDHXFCSA-N
ID: WTZSLZBEQHGTRK-HZPDHXFCSA-N
Comment: Energy1
Num peaks: 14
57.0334912 1.889089033
113.0597059 2.214988221
433.0917939 2.557491301
487.1023586 2.542152886
495.107444 2.123660618
501.1180087 4.612363753
503.1336587 3.235212965
509.1230941 4.847561733
513.1180087 6.475945368
515.1336587 3.435943019
517.1493088 8.212826925
527.1336587 12.10986268
529.1129233 2.110097626
545.1442234 25.18429554

Name: +ve in-silico MS/MS by CFM-ID for WTZSLZBEQHGTRK-HZPDHXFCSA-N
ID: WTZSLZBEQHGTRK-HZPDHXFCSA-N
Comment: Energy2
Num peaks: 23
93.0334912 2.186962007
401.0655792 1.740283522
453.0968793 2.67530799
455.1125294 2.232880368
457.0917939 3.720858247
469.0917939 4.475847969
471.107444 1.519930352
475.1387441 2.060302817
483.107444 6.92504807
485.0867085 4.136156105
487.1023586 2.418814708
489.1180087 1.573199023
495.107444 3.698192699
497.1230941 3.635054493
499.1023586 5.589006914
501.1180087 2.800452187
509.1230941 9.326141935
511.1023586 7.375118364
513.1180087 1.793880915
515.1336587 2.762504309
517.1493088 1.744167692
527.1336587 2.462969916
529.1129233 3.340641114

Name: +ve in-silico MS/MS by CFM-ID for AULXDIRHWKUVNR-VEAWFHDZSA-N
ID: AULXDIRHWKUVNR-VEAWFHDZSA-N
Comment: Energy0
Num peaks: 12
105.0334912 1.522699493
137.0233204 3.757876598
389.1019647 1.955666158
407.1125294 3.179855025
415.0812292 2.897204176
417.0968793 7.513245962
431.0761439 1.734046814
433.0917939 1.477558414
435.107444 9.179162297
509.1230941 5.804570702
527.1336587 24.26516211
545.1442234 17.03977867

Name: +ve in-silico MS/MS by CFM-ID for AULXDIRHWKUVNR-VEAWFHDZSA-N
ID: AULXDIRHWKUVNR-VEAWFHDZSA-N
Comment: Energy1
Num peaks: 30
105.0334912 2.351302417
107.0491413 2.656441369
109.0284058 1.106931232
121.0284058 0.7874955444
137.0233204 13.97809899
211.0389705 0.9614415105
213.0546206 0.9410787137
215.0702706 0.8779145123
257.0808353 1.488323268
295.0600999 1.479628894
297.0757499 2.060067786
299.0914 0.8828372798
301.0706646 0.8085543199
323.0550145 0.7403139147
325.0706646 2.084968485
389.1019647 1.067480177
403.0812292 1.258597432
405.0968793 0.7939872053
407.1125294 4.374191978
409.1281794 0.8946134963
415.0812292 1.068208329
417.0968793 9.037493745
433.0917939 1.279628642
435.107444 7.782177036
499.1387441 0.8444973107
509.1230941 4.205568748
515.1336587 2.668669794
517.1493088 3.318637783
527.1336587 5.899530943
545.1442234 2.322926228

Name: +ve in-silico MS/MS by CFM-ID for AULXDIRHWKUVNR-VEAWFHDZSA-N
ID: AULXDIRHWKUVNR-VEAWFHDZSA-N
Comment: Energy2
Num peaks: 30
67.01784114 0.9755059407
77.03857658 1.046151972
92.99710569 0.7384809244
105.0334912 5.993354446
107.0491413 1.422244874
109.0284058 1.217978902
109.0647913 0.7852978966
111.0804414 0.7095177112
121.0284058 1.176493726
137.0233204 17.66511105
139.0389705 1.025829725
213.0546206 0.7476078529
295.0600999 6.57262472
297.0757499 4.73014731
299.0914 2.148456334
321.0393644 0.9002733766
323.0550145 9.827142368
325.0706646 3.525660459
387.0863146 0.826625344
389.1019647 0.8709672892
407.1125294 0.8170333073
409.1281794 1.161741675
413.0655792 0.828708192
415.0812292 2.951784657
417.0968793 3.606597648
435.107444 0.8419532285
509.1230941 2.9394819
515.1336587 0.8758536245
517.1493088 1.927038298
527.1336587 1.453075379

Name: +ve in-silico MS/MS by CFM-ID for WTZSLZBEQHGTRK-HOTGVXAUSA-N
ID: WTZSLZBEQHGTRK-HOTGVXAUSA-N
Comment: Energy0
Num peaks: 6
501.1180087 2.78569073
509.1230941 3.45038762
513.1180087 3.935409931
527.1336587 14.95825291
529.1129233 3.331735481
545.1442234 61.54288443

Name: +ve in-silico MS/MS by CFM-ID for WTZSLZBEQHGTRK-HOTGVXAUSA-N
ID: WTZSLZBEQHGTRK-HOTGVXAUSA-N
Comment: Energy1
Num peaks: 14
57.0334912 1.889089033
113.0597059 2.214988221
433.0917939 2.557491301
487.1023586 2.542152886
495.107444 2.123660618
501.1180087 4.612363753
503.1336587 3.235212965
509.1230941 4.847561733
513.1180087 6.475945368
515.1336587 3.435943019
517.1493088 8.212826925
527.1336587 12.10986268
529.1129233 2.110097626
545.1442234 25.18429554

Name: +ve in-silico MS/MS by CFM-ID for WTZSLZBEQHGTRK-HOTGVXAUSA-N
ID: WTZSLZBEQHGTRK-HOTGVXAUSA-N
Comment: Energy2
Num peaks: 23
93.0334912 2.186962007
401.0655792 1.740283522
453.0968793 2.67530799
455.1125294 2.232880368
457.0917939 3.720858247
469.0917939 4.475847969
471.107444 1.519930352
475.1387441 2.060302817
483.107444 6.92504807
485.0867085 4.136156105
487.1023586 2.418814708
489.1180087 1.573199023
495.107444 3.698192699
497.1230941 3.635054493
499.1023586 5.589006914
501.1180087 2.800452187
509.1230941 9.326141935
511.1023586 7.375118364
513.1180087 1.793880915
515.1336587 2.762504309
517.1493088 1.744167692
527.1336587 2.462969916
529.1129233 3.340641114

Name: +ve in-silico MS/MS by CFM-ID for JZMWHHMZNWQPMP-UHFFFAOYSA-N
ID: JZMWHHMZNWQPMP-UHFFFAOYSA-N
Comment: Energy0
Num peaks: 6
107.0491413 1.67376337
283.0600999 4.896784761
535.1023586 6.097843915
537.1180087 1.513201346
549.1180087 21.51531408
567.1285734 48.43722986

Name: +ve in-silico MS/MS by CFM-ID for JZMWHHMZNWQPMP-UHFFFAOYSA-N
ID: JZMWHHMZNWQPMP-UHFFFAOYSA-N
Comment: Energy1
Num peaks: 17
107.0491413 2.961099329
109.0647913 1.483469781
283.0600999 8.006865016
285.0757499 1.119261017
389.1019647 2.223569093
459.0710585 2.761158889
509.0867085 1.496738163
511.1023586 0.9791224428
519.107444 1.178274682
523.1023586 1.022954191
525.1180087 1.092033766
535.1023586 7.694930086
537.1180087 0.8996367111
539.1336587 5.769287758
549.1180087 19.5244434
551.0972732 2.716692544
567.1285734 19.27645427

Name: +ve in-silico MS/MS by CFM-ID for JZMWHHMZNWQPMP-UHFFFAOYSA-N
ID: JZMWHHMZNWQPMP-UHFFFAOYSA-N
Comment: Energy2
Num peaks: 31
63.02292652 3.117639054
81.0334912 1.439537385
107.0491413 7.176118969
131.0491413 1.203869339
137.0233204 1.991249889
153.0182351 3.910814875
201.0546206 1.12614634
267.0651853 2.469017249
283.0600999 3.157790628
307.0600999 1.034875455
345.0757499 1.253392329
359.0914 1.018257361
363.0863146 1.303941078
389.1019647 1.087299553
407.0761439 1.524148787
415.1176147 0.8830344863
417.0604938 2.22739572
419.0761439 2.091206556
443.0761439 0.9932953384
491.0761439 1.015136046
505.0917939 1.246361979
507.0710585 0.9572272317
509.0867085 1.685715874
511.1023586 2.224237038
519.107444 4.762518641
521.1230941 1.717281545
525.1180087 0.9595082546
535.1023586 1.590602647
539.1336587 1.864617496
549.1180087 3.380398858
551.0972732 3.516946834

Name: +ve in-silico MS/MS by CFM-ID for RQNRYYWTFBTIPV-UHFFFAOYSA-N
ID: RQNRYYWTFBTIPV-UHFFFAOYSA-N
Comment: Energy0
Num peaks: 6
283.0600999 5.74676582
535.1023586 3.586872178
537.1180087 1.490982789
539.1336587 1.202063693
549.1180087 12.24075821
567.1285734 64.01707647

Name: +ve in-silico MS/MS by CFM-ID for RQNRYYWTFBTIPV-UHFFFAOYSA-N
ID: RQNRYYWTFBTIPV-UHFFFAOYSA-N
Comment: Energy1
Num peaks: 16
95.04914126 1.977174069
215.0338851 1.285492507
283.0600999 5.237091611
285.0757499 1.334821628
473.0867085 3.324284608
509.0867085 1.350893144
513.1180087 1.225344204
517.0917939 1.364572252
523.1023586 2.035121375
525.1180087 1.920617969
531.107444 1.913121313
535.1023586 4.683043918
537.1180087 3.512783807
539.1336587 6.002876588
549.1180087 12.55422448
567.1285734 30.98111691

Name: +ve in-silico MS/MS by CFM-ID for RQNRYYWTFBTIPV-UHFFFAOYSA-N
ID: RQNRYYWTFBTIPV-UHFFFAOYSA-N
Comment: Energy2
Num peaks: 31
75.02292652 1.016216054
77.00219107 2.467802825
77.03857658 2.239742217
105.0334912 3.901159486
107.0491413 0.993452784
117.0334912 1.171984442
119.0491413 1.49633562
121.0284058 1.66629349
215.0338851 2.88786125
281.0444498 1.317314916
283.0600999 0.987062912
285.0757499 1.574151448
403.0812292 1.901044754
405.0968793 1.432652089
421.0917939 1.857023179
445.0554084 1.042768332
449.0867085 2.428304031
455.0761439 2.684088741
471.0710585 1.589243861
473.0867085 2.223562642
517.0917939 3.661310282
519.107444 2.136910347
521.0867085 1.451702178
523.1023586 1.241362239
531.107444 3.99312144
533.0867085 1.954794053
535.1023586 2.592513472
537.1180087 5.070319658
539.1336587 6.117504833
549.1180087 5.338991525
551.0972732 1.508374698

Name: +ve in-silico MS/MS by CFM-ID for LQRHGTVFFPMWCG-TXZJYACMSA-N
ID: LQRHGTVFFPMWCG-TXZJYACMSA-N
Comment: Energy0
Num peaks: 17
95.04914126 1.692774888
121.0284058 0.9412574776
123.0440559 1.757246779
167.0702706 1.318419662
253.0495352 2.487299912
255.0651853 1.243685939
387.0499291 0.9356390426
389.0655792 3.321035969
391.0812292 5.529964247
393.0968793 3.489532898
397.1281794 0.8952751971
405.0604938 0.9227652186
407.0761439 3.354562414
409.0917939 10.36995036
517.1493088 0.9852686029
527.1336587 12.20329286
545.1442234 28.85273858

Name: +ve in-silico MS/MS by CFM-ID for LQRHGTVFFPMWCG-TXZJYACMSA-N
ID: LQRHGTVFFPMWCG-TXZJYACMSA-N
Comment: Energy1
Num peaks: 31
95.04914126 3.372895839
105.0334912 2.268157528
107.0491413 1.545203172
121.0284058 4.051237898
123.0440559 3.558540533
167.0702706 0.7473829839
253.0495352 1.323833406
255.0651853 1.296386874
257.0808353 1.052621445
377.0655792 1.119791416
379.0812292 1.901257794
381.0968793 0.7299151496
387.0499291 0.7202934832
389.0655792 3.626369794
391.0812292 4.814549516
393.0968793 2.396749968
403.0448437 1.209024635
405.0604938 1.421967299
407.0761439 3.994866106
409.0917939 17.87671207
411.107444 0.6849817117
421.0917939 0.9213511174
439.1023586 0.9865718945
451.1023586 0.671939108
499.1023586 0.7345803866
501.1180087 1.245872749
503.1336587 1.182542412
515.1336587 1.529995933
517.1493088 2.030181545
527.1336587 5.99960925
545.1442234 4.138503867

Name: +ve in-silico MS/MS by CFM-ID for LQRHGTVFFPMWCG-TXZJYACMSA-N
ID: LQRHGTVFFPMWCG-TXZJYACMSA-N
Comment: Energy2
Num peaks: 31
63.02292652 1.271349542
77.00219107 2.445040349
79.01784114 1.003730646
79.05422664 1.837908792
95.04914126 16.67898159
97.06479133 0.7661933113
105.0334912 11.36071812
107.0491413 2.442393957
109.0647913 0.958248449
111.0440559 0.9991736346
111.0804414 0.9394060705
115.075356 0.7793990912
121.0284058 5.091750489
123.0440559 0.8981281293
129.0334912 0.8803823283
131.0491413 1.001544821
135.0804414 0.8169410499
253.0495352 0.8058954059
269.0444498 0.7950926925
335.0550145 1.256249403
371.0550145 2.499104686
373.0706646 0.8941012025
375.0863146 1.157951135
377.1019647 1.304228518
387.0499291 1.469889566
389.0655792 1.361324853
391.0812292 0.8121635227
401.0655792 0.7895385372
499.1023586 1.146305628
517.1493088 1.318739874
527.1336587 3.882231532

Name: +ve in-silico MS/MS by CFM-ID for FNIVYNJSEINUKE-UHFFFAOYSA-N
ID: FNIVYNJSEINUKE-UHFFFAOYSA-N
Comment: Energy0
Num peaks: 6
283.0600999 7.259073318
285.0757499 1.899638318
535.1023586 6.190088882
537.1180087 1.828774418
549.1180087 21.11568708
567.1285734 47.33173418

Name: +ve in-silico MS/MS by CFM-ID for FNIVYNJSEINUKE-UHFFFAOYSA-N
ID: FNIVYNJSEINUKE-UHFFFAOYSA-N
Comment: Energy1
Num peaks: 23
95.04914126 1.25521005
227.0338851 1.215933819
267.0651853 0.893884705
283.0600999 10.36545036
285.0757499 2.308635697
295.0600999 0.7340073732
297.0757499 1.460740041
307.0600999 1.095274556
389.1019647 1.798655681
473.0867085 2.028513203
499.1023586 0.8657915981
513.1180087 1.024544422
519.107444 1.252832199
521.1230941 0.7550152752
523.1023586 2.514467533
525.1180087 1.838750414
535.1023586 6.661984376
537.1180087 1.573306904
539.0972732 0.7718330807
539.1336587 5.770767497
549.1180087 16.79135885
551.0972732 1.624199314
567.1285734 15.66924624

Name: +ve in-silico MS/MS by CFM-ID for FNIVYNJSEINUKE-UHFFFAOYSA-N
ID: FNIVYNJSEINUKE-UHFFFAOYSA-N
Comment: Energy2
Num peaks: 31
63.02292652 1.671843973
77.00219107 3.287918389
105.0334912 1.234538897
121.0284058 1.07555801
137.0233204 1.956606488
153.0182351 1.887656503
215.0338851 1.621197966
227.0338851 1.439508015
255.0651853 1.250671955
267.0651853 2.141588342
281.0444498 0.9504607235
283.0600999 2.029818284
295.0600999 1.567782193
307.0600999 1.260087948
337.0706646 1.068119501
359.0914 1.864414745
431.0761439 1.009334261
449.0867085 1.564396202
495.107444 1.110699448
503.0761439 2.270957464
505.0917939 2.91456754
507.107444 1.465361232
519.107444 3.660754402
521.0867085 2.108630669
521.1230941 3.921100052
523.1023586 1.684681515
525.1180087 1.234935447
535.1023586 1.305826237
539.1336587 1.573430921
549.1180087 2.8839194
551.0972732 1.730845616

Name: +ve in-silico MS/MS by CFM-ID for BZXCDBSZDXKQKS-UHFFFAOYSA-N
ID: BZXCDBSZDXKQKS-UHFFFAOYSA-N
Comment: Energy0
Num peaks: 6
107.0491413 1.717759248
271.0600999 2.495646345
297.0757499 2.165649186
535.1023586 4.28136235
549.1180087 21.51433737
567.1285734 51.26431036

Name: +ve in-silico MS/MS by CFM-ID for BZXCDBSZDXKQKS-UHFFFAOYSA-N
ID: BZXCDBSZDXKQKS-UHFFFAOYSA-N
Comment: Energy1
Num peaks: 20
107.0491413 3.030257249
109.0647913 1.558162985
229.0495352 1.490085919
255.0651853 0.9933703289
271.0600999 3.61465046
283.0600999 0.9894506536
285.0757499 2.501622822
297.0757499 2.227847036
389.1019647 2.370387021
459.0710585 2.791503046
509.0867085 0.9256839702
519.107444 0.8933282369
525.1180087 0.7946732553
535.1023586 6.079538635
537.1180087 1.159047793
539.0972732 1.183820152
539.1336587 5.580280721
549.1180087 20.02583999
551.0972732 1.426149306
567.1285734 20.77520085

Name: +ve in-silico MS/MS by CFM-ID for BZXCDBSZDXKQKS-UHFFFAOYSA-N
ID: BZXCDBSZDXKQKS-UHFFFAOYSA-N
Comment: Energy2
Num peaks: 31
55.01784114 1.472969202
63.02292652 2.65175615
79.01784114 0.930321482
83.01275576 0.9603119116
107.0491413 5.559546154
133.0647913 0.8911972716
135.0440559 1.29026565
137.0233204 1.465303685
153.0182351 1.892335738
159.0440559 1.190955998
165.0182351 0.8644357649
175.0389705 1.102552849
191.0338851 1.217329881
229.0495352 2.423109815
239.0338851 0.8813111614
241.0495352 2.26073715
243.0651853 3.826196907
253.0495352 1.58739968
255.0651853 1.994986235
267.0651853 1.431188279
271.0600999 6.205465593
297.0757499 0.884248303
391.0812292 0.8824581936
495.107444 0.9354985971
509.0867085 1.648096456
519.107444 0.9115178668
535.1023586 1.295108903
539.1336587 0.8869866671
541.1129233 0.9469998584
549.1180087 5.433295981
551.0972732 1.871038514

Name: +ve in-silico MS/MS by CFM-ID for DBTOGCSZILHERQ-UHFFFAOYSA-N
ID: DBTOGCSZILHERQ-UHFFFAOYSA-N
Comment: Energy0
Num peaks: 6
283.0600999 8.85992496
285.0757499 1.752540837
535.1023586 5.575359033
537.1180087 1.954017047
549.1180087 19.70398036
567.1285734 44.04888711

Name: +ve in-silico MS/MS by CFM-ID for DBTOGCSZILHERQ-UHFFFAOYSA-N
ID: DBTOGCSZILHERQ-UHFFFAOYSA-N
Comment: Energy1
Num peaks: 24
95.04914126 1.359787459
107.0491413 2.976793288
109.0647913 1.288233983
215.0338851 0.852828892
283.0600999 6.74992695
285.0757499 1.691108786
459.0710585 1.999481287
473.0867085 2.641826725
509.0867085 1.4221964
511.1023586 0.7953065459
513.1180087 0.9963838267
517.0917939 1.198147732
519.107444 0.8583598236
521.0867085 0.7561590061
523.1023586 1.909897464
525.1180087 1.65611578
531.107444 1.050962608
535.1023586 6.095815521
537.1180087 3.575795868
539.0972732 0.7666695932
539.1336587 6.518164633
549.1180087 16.34284977
551.0972732 1.361900273
567.1285734 15.50615195

Name: +ve in-silico MS/MS by CFM-ID for DBTOGCSZILHERQ-UHFFFAOYSA-N
ID: DBTOGCSZILHERQ-UHFFFAOYSA-N
Comment: Energy2
Num peaks: 31
63.02292652 1.16981017
77.00219107 1.431853016
77.03857658 1.560185386
105.0334912 2.615226186
107.0491413 2.826648537
135.0440559 1.151969875
215.0338851 1.343138804
283.0600999 0.9830758754
285.0757499 1.56500478
297.0757499 1.072322584
389.0655792 1.166819204
403.0812292 0.9530421852
407.0761439 0.9231164365
419.0761439 1.261372403
421.0917939 0.9231164365
431.0761439 1.660424173
435.0710585 1.207097138
449.0867085 1.207097138
473.0867085 2.64049265
517.0917939 2.897779622
519.107444 1.829365275
521.0867085 1.562897856
523.1023586 1.937392183
525.1180087 1.231323562
531.107444 1.827263503
533.0867085 1.884795985
535.1023586 2.816337193
537.1180087 4.128121943
539.1336587 4.61753743
549.1180087 5.060240399
551.0972732 1.533739735

Name: +ve in-silico MS/MS by CFM-ID for XJHTVPQTZGBBRZ-UHFFFAOYSA-N
ID: XJHTVPQTZGBBRZ-UHFFFAOYSA-N
Comment: Energy0
Num peaks: 6
107.0491413 1.63591924
283.0600999 5.663399852
535.1023586 5.983829258
537.1180087 1.637134244
549.1180087 20.8517107
567.1285734 46.6624097

Name: +ve in-silico MS/MS by CFM-ID for XJHTVPQTZGBBRZ-UHFFFAOYSA-N
ID: XJHTVPQTZGBBRZ-UHFFFAOYSA-N
Comment: Energy1
Num peaks: 16
107.0491413 3.031221169
109.0647913 1.514599804
283.0600999 7.127357571
389.1019647 2.267616673
459.0710585 2.833098411
509.0867085 1.182539529
511.1023586 1.087378067
523.1023586 1.323992044
525.1180087 1.132959557
535.1023586 8.021193853
537.1180087 1.095191613
539.0972732 1.150799039
539.1336587 5.892462166
549.1180087 20.07141986
551.0972732 2.722969442
567.1285734 19.89751017

Name: +ve in-silico MS/MS by CFM-ID for XJHTVPQTZGBBRZ-UHFFFAOYSA-N
ID: XJHTVPQTZGBBRZ-UHFFFAOYSA-N
Comment: Energy2
Num peaks: 31
63.02292652 3.14065338
107.0491413 8.619217975
131.0491413 1.027633519
137.0233204 1.64554317
153.0182351 3.071089767
201.0546206 1.065975752
239.0338851 1.135939886
283.0600999 1.939752017
297.0757499 1.287407123
307.0600999 1.638157293
345.0757499 1.186687748
359.0914 0.9640664829
407.0761439 2.131187945
415.0812292 0.9632166278
419.0761439 2.034266595
435.0710585 1.528756605
443.0761439 1.018289363
491.0761439 1.271613532
507.0710585 1.273162015
509.0867085 1.021233426
511.1023586 2.073479259
519.107444 2.174995738
521.1230941 1.702314829
523.1023586 0.9833002685
525.1180087 1.485537495
535.1023586 2.106756445
537.1180087 3.032870222
539.1336587 1.760541716
541.1129233 1.264790125
549.1180087 3.971709272
551.0972732 3.47166977

Name: +ve in-silico MS/MS by CFM-ID for XQLAAGXBBHMPDD-LXRBGTOHSA-N
ID: XQLAAGXBBHMPDD-LXRBGTOHSA-N
Comment: Energy0
Num peaks: 10
135.0440559 1.397529726
181.0495352 3.387837476
393.0968793 0.9157220221
481.1281794 7.480069287
483.1438295 1.545830024
499.1387441 3.65434279
501.1543942 1.3499473
509.1230941 17.25900429
527.1336587 28.30354191
545.1442234 15.49697448

Name: +ve in-silico MS/MS by CFM-ID for XQLAAGXBBHMPDD-LXRBGTOHSA-N
ID: XQLAAGXBBHMPDD-LXRBGTOHSA-N
Comment: Energy1
Num peaks: 31
121.0284058 5.496512747
135.0440559 3.076849714
151.0389705 1.090027515
163.0389705 1.144084378
165.0546206 0.7674419772
181.0495352 4.047844525
273.0757499 0.7211934746
365.1019647 0.7643989524
375.0863146 2.232201374
379.1176147 1.063654669
393.0968793 1.027162892
403.0812292 1.684241569
405.0968793 1.544110589
407.1125294 1.885466038
421.0917939 0.8734447826
423.107444 1.434303037
425.1230941 2.007024475
439.0812292 0.7579576088
441.0968793 0.804699853
471.1438295 0.7211454392
479.1125294 0.7273670796
481.1281794 6.303222653
483.1438295 2.6336187
497.1230941 0.9070705586
499.1387441 4.936643245
501.1543942 0.8919826831
509.1230941 11.53431175
515.1336587 1.304472092
517.1493088 3.02527171
527.1336587 7.303218997
545.1442234 1.964806247

Name: +ve in-silico MS/MS by CFM-ID for XQLAAGXBBHMPDD-LXRBGTOHSA-N
ID: XQLAAGXBBHMPDD-LXRBGTOHSA-N
Comment: Energy2
Num peaks: 31
93.0334912 1.27097145
121.0284058 2.163343797
133.0284058 0.8147277182
135.0440559 7.55250545
137.0597059 0.785262943
151.0389705 1.554291159
163.0389705 1.036837691
165.0546206 1.900845875
179.0338851 1.757154376
181.0495352 5.135978478
345.0757499 1.897404945
373.0706646 1.03064643
375.0863146 3.066399952
379.1176147 0.9911380686
403.0812292 0.8319658373
407.1125294 0.7944809907
421.0917939 1.134101255
437.1019647 1.126202691
439.0812292 1.539530257
441.0968793 0.9217117197
453.0968793 0.9055437942
471.107444 1.362522804
481.1281794 5.181695972
483.1438295 1.018564084
499.1023586 1.153042598
499.1387441 2.26610121
501.1180087 0.7880961184
509.1230941 6.280887549
513.1180087 1.020678217
515.1336587 1.152409402
527.1336587 1.031328412

Name: +ve in-silico MS/MS by CFM-ID for CMYFTPKBPRIMRP-UHFFFAOYSA-N
ID: CMYFTPKBPRIMRP-UHFFFAOYSA-N
Comment: Energy0
Num peaks: 6
107.0491413 1.317744978
283.0600999 5.258853237
535.1023586 3.109666603
537.1180087 1.180703727
549.1180087 20.22003564
567.1285734 57.77479365

Name: +ve in-silico MS/MS by CFM-ID for CMYFTPKBPRIMRP-UHFFFAOYSA-N
ID: CMYFTPKBPRIMRP-UHFFFAOYSA-N
Comment: Energy1
Num peaks: 13
107.0491413 2.506128448
133.0284058 7.072082464
135.0440559 15.18398199
137.0597059 2.173893573
283.0600999 2.132762911
405.0968793 3.795684484
431.0761439 7.165850558
433.0917939 7.126702326
535.1023586 1.735153116
537.1180087 2.774818755
539.1336587 10.49434485
549.1180087 8.261440832
567.1285734 9.979004582

Name: +ve in-silico MS/MS by CFM-ID for CMYFTPKBPRIMRP-UHFFFAOYSA-N
ID: CMYFTPKBPRIMRP-UHFFFAOYSA-N
Comment: Energy2
Num peaks: 31
39.02292652 1.048640296
49.00727645 0.9982281254
67.05422664 2.828855013
79.05422664 2.794338954
107.0491413 4.379130565
119.0491413 1.574088547
133.0284058 4.427077917
135.0440559 8.748377798
215.0338851 2.210691277
229.0495352 1.404435501
269.0444498 1.537776249
281.0444498 0.8783223838
295.0600999 0.82223779
321.0393644 0.9085043495
377.1019647 1.841066686
389.1019647 0.8767725809
401.0655792 2.891159164
403.0812292 3.01872242
405.0968793 2.460121338
407.1125294 1.03450396
415.0812292 1.11210557
431.0761439 1.881118354
517.0917939 3.01977078
519.107444 3.406134959
521.1230941 2.068915271
531.107444 3.614739334
535.1023586 1.35550213
537.1180087 3.629668282
539.1336587 2.01808238
549.1180087 4.582543099
551.0972732 4.496179067

Name: +ve in-silico MS/MS by CFM-ID for BJWGCWHLADXFNM-RRDZNQRYSA-N
ID: BJWGCWHLADXFNM-RRDZNQRYSA-N
Comment: Energy0
Num peaks: 15
69.0334912 1.895648414
83.04914126 1.090946426
93.0334912 1.961448857
109.0284058 1.720374402
111.0440559 13.84292398
273.0757499 1.264214229
307.0600999 1.569438637
399.0863146 1.281225562
415.0812292 1.663544339
417.0968793 9.163566186
419.1125294 1.39394629
435.107444 6.383286808
475.1023586 1.902997447
527.1336587 8.514880171
545.1442234 27.3035464

Name: +ve in-silico MS/MS by CFM-ID for BJWGCWHLADXFNM-RRDZNQRYSA-N
ID: BJWGCWHLADXFNM-RRDZNQRYSA-N
Comment: Energy1
Num peaks: 31
41.00219107 0.9647955563
53.00219107 1.426377763
55.01784114 0.9704804449
57.0334912 1.306964677
67.01784114 7.136895823
69.0334912 13.92218452
71.04914126 4.626429549
73.06479133 0.9902823843
83.04914126 2.766118893
93.0334912 2.397983508
105.0334912 1.000104283
107.0491413 1.515284817
109.0647913 0.9064215401
111.0440559 8.186471009
269.0444498 1.214544763
271.0600999 1.128069288
273.0757499 1.415778757
307.0600999 1.809493964
323.0550145 1.636360142
325.0706646 0.986704761
365.0655792 1.889466861
399.0863146 1.037579081
417.0968793 2.743773242
435.107444 3.323826502
473.0867085 2.141085436
487.1023586 2.001363824
489.1180087 1.208511395
501.1180087 1.006056374
517.1493088 1.250777019
527.1336587 5.295241002
545.1442234 1.855094021

Name: +ve in-silico MS/MS by CFM-ID for BJWGCWHLADXFNM-RRDZNQRYSA-N
ID: BJWGCWHLADXFNM-RRDZNQRYSA-N
Comment: Energy2
Num peaks: 31
41.00219107 2.198808734
53.00219107 2.343661197
55.01784114 1.22276489
56.99710569 1.222310208
57.0334912 0.7227631069
67.01784114 2.177823716
69.0334912 2.267917788
75.02292652 1.127096518
77.03857658 2.646187035
81.0334912 1.104407253
83.04914126 5.038718044
93.0334912 0.8681367173
95.04914126 0.8469045875
105.0334912 1.796025265
107.0491413 3.035393107
111.0440559 7.549365361
111.0804414 1.226021007
117.0334912 3.454033191
119.0491413 0.8618359415
135.0440559 0.7744397277
147.0076704 1.360566397
241.0495352 1.184810935
307.0600999 8.653255729
309.0757499 1.002142051
321.0393644 0.7945100266
323.0550145 7.317839741
365.0655792 1.876943984
417.0968793 1.262032102
487.1023586 1.087555211
517.1493088 1.268063508
527.1336587 1.343072019

Name: +ve in-silico MS/MS by CFM-ID for UNTRFMRARREQQF-UHFFFAOYSA-N
ID: UNTRFMRARREQQF-UHFFFAOYSA-N
Comment: Energy0
Num peaks: 6
107.0491413 1.669770584
283.0600999 4.897315703
535.1023586 5.755361056
537.1180087 1.736325513
549.1180087 21.12482796
567.1285734 48.53760278

Name: +ve in-silico MS/MS by CFM-ID for UNTRFMRARREQQF-UHFFFAOYSA-N
ID: UNTRFMRARREQQF-UHFFFAOYSA-N
Comment: Energy1
Num peaks: 21
107.0491413 2.939230065
109.0647913 1.460643751
283.0600999 4.072140542
285.0757499 0.9584430517
417.0604938 1.074047518
435.0710585 0.8450860752
441.0604938 0.9179289239
459.0710585 4.598434659
509.0867085 1.36940874
517.0917939 1.281615693
519.107444 0.9209470634
523.1023586 1.411171245
525.1180087 1.04481919
531.107444 1.134281846
535.1023586 6.409408368
537.1180087 3.061815698
539.0972732 1.109896492
539.1336587 6.15628877
549.1180087 18.73179066
551.0972732 1.818685259
567.1285734 18.824394

Name: +ve in-silico MS/MS by CFM-ID for UNTRFMRARREQQF-UHFFFAOYSA-N
ID: UNTRFMRARREQQF-UHFFFAOYSA-N
Comment: Energy2
Num peaks: 31
63.02292652 1.345499019
107.0491413 6.690273161
297.0757499 1.857403453
389.0655792 1.881617891
391.0812292 1.642469877
393.0968793 1.214067547
407.0761439 2.128991858
415.0448437 1.65833489
419.0761439 2.377426666
431.0397584 1.195486041
435.0710585 2.78393914
441.0604938 1.370615605
443.0761439 1.884229349
457.0554084 1.821995158
459.0710585 1.162582049
461.0867085 1.245729611
507.0710585 2.059480119
509.0867085 1.252680833
511.1023586 1.55051295
517.0917939 1.984989969
519.107444 2.012291865
521.0867085 1.740097419
523.1023586 2.968980067
525.1180087 1.922175993
531.107444 2.06282927
533.0867085 2.167865535
535.1023586 1.641520229
537.1180087 3.707836475
539.1336587 3.636030127
549.1180087 6.656119891
551.0972732 1.958841028

Name: +ve in-silico MS/MS by CFM-ID for NAWDYKAGCCLQCR-UHFFFAOYSA-N
ID: NAWDYKAGCCLQCR-UHFFFAOYSA-N
Comment: Energy0
Num peaks: 6
283.0600999 7.193238052
285.0757499 1.894964104
535.1023586 6.174721357
537.1180087 1.945689753
549.1180087 21.06796151
567.1285734 47.07061776

Name: +ve in-silico MS/MS by CFM-ID for NAWDYKAGCCLQCR-UHFFFAOYSA-N
ID: NAWDYKAGCCLQCR-UHFFFAOYSA-N
Comment: Energy1
Num peaks: 21
227.0338851 0.8981172407
267.0651853 1.095750739
283.0600999 10.13149773
285.0757499 2.244168176
297.0757499 1.392032244
307.0600999 1.073579781
389.1019647 1.735940592
473.0867085 5.110316294
499.1023586 0.8366785906
509.0867085 0.9778691157
511.1023586 1.048163551
513.1180087 1.644251032
519.107444 1.15912099
523.1023586 2.498466518
525.1180087 1.658408725
535.1023586 6.458079583
537.1180087 1.661887772
539.1336587 5.561204352
549.1180087 16.38803106
551.0972732 1.985725491
567.1285734 14.8543504

Name: +ve in-silico MS/MS by CFM-ID for NAWDYKAGCCLQCR-UHFFFAOYSA-N
ID: NAWDYKAGCCLQCR-UHFFFAOYSA-N
Comment: Energy2
Num peaks: 31
77.00219107 2.808947737
105.0334912 1.889456322
121.0284058 3.904134077
137.0233204 1.75889664
153.0182351 2.002713431
167.0338851 1.397958663
191.0338851 2.023475439
227.0338851 1.188562012
267.0651853 3.573830493
281.0444498 0.884662125
283.0600999 1.818811473
295.0600999 1.458525465
307.0600999 1.384244289
359.0914 3.039046029
373.0706646 0.8824715114
399.0863146 1.144658238
429.0604938 0.8878455164
443.0761439 2.279330397
473.0867085 1.066007725
505.0917939 3.320742109
507.107444 1.559131805
511.1023586 1.902218829
519.107444 2.272359916
521.1230941 1.921522758
523.1023586 1.253146442
525.1180087 1.350379772
535.1023586 1.776070377
537.1180087 1.980274132
539.1336587 1.673323303
549.1180087 3.518494038
551.0972732 1.639762978

Name: +ve in-silico MS/MS by CFM-ID for KYZJWTLDLMBSLN-ORFGVGETSA-N
ID: KYZJWTLDLMBSLN-ORFGVGETSA-N
Comment: Energy0
Num peaks: 10
96.96852159 4.252432796
98.98417166 29.29771785
163.0600999 2.683617643
243.0264304 6.425479928
261.0369951 8.608922443
405.0792538 8.018172619
423.0898185 5.004945416
487.1657467 1.846986662
567.1320772 9.569506611
585.1426419 4.299988914

Name: +ve in-silico MS/MS by CFM-ID for KYZJWTLDLMBSLN-ORFGVGETSA-N
ID: KYZJWTLDLMBSLN-ORFGVGETSA-N
Comment: Energy1
Num peaks: 11
96.96852159 1.981898242
98.98417166 15.79274878
145.0495352 1.369318399
163.0600999 4.908345247
165.0757499 1.35090047
243.0264304 14.82724728
261.0369951 18.04581803
325.1129233 1.583820586
405.0792538 13.317301
423.0898185 4.962932398
567.1320772 3.090522621

Name: +ve in-silico MS/MS by CFM-ID for KYZJWTLDLMBSLN-ORFGVGETSA-N
ID: KYZJWTLDLMBSLN-ORFGVGETSA-N
Comment: Energy2
Num peaks: 31
41.00219107 0.613195942
43.01784114 1.178260975
59.01275576 1.176831224
80.97360697 1.823697627
87.00767038 0.8219428742
91.0389705 0.5898358422
96.96852159 5.442502314
98.98417166 14.48370123
101.0233204 0.5499405379
103.0389705 1.004182549
121.0495352 0.9970089506
145.0495352 0.8400955851
147.0651853 1.277017535
161.0444498 1.757720665
163.0600999 7.798740534
165.0757499 0.9343363321
168.989651 0.5742645333
179.0550145 1.278823263
184.9845656 0.6630126631
199.0002156 0.9131504429
237.0968793 1.117340391
243.0264304 3.554885339
261.0369951 10.17044959
283.1023586 1.061858726
325.1129233 2.845000501
405.0792538 3.953191162
423.0898185 0.6876026858
511.1058625 0.6861041817
513.1215126 0.7296575774
523.1058625 0.8350166361
567.1320772 2.047385561

Name: +ve in-silico MS/MS by CFM-ID for DMWMFGGVFPVPJJ-UHFFFAOYSA-N
ID: DMWMFGGVFPVPJJ-UHFFFAOYSA-N
Comment: Energy0
Num peaks: 6
283.0600999 8.808045284
531.107444 1.92813756
535.1023586 5.277978303
537.1180087 1.954236026
549.1180087 18.32602212
567.1285734 44.05594462

Name: +ve in-silico MS/MS by CFM-ID for DMWMFGGVFPVPJJ-UHFFFAOYSA-N
ID: DMWMFGGVFPVPJJ-UHFFFAOYSA-N
Comment: Energy1
Num peaks: 23
95.04914126 1.37627861
107.0491413 2.96341533
109.0647913 1.30375434
283.0600999 6.740001717
285.0757499 1.711436529
431.0761439 0.7465525807
459.0710585 1.780117652
473.0867085 2.238500857
509.0867085 1.302089063
511.1023586 0.7927533405
513.1180087 0.8425056693
517.0917939 1.948826398
519.107444 0.7106647789
523.1023586 1.93394385
525.1180087 1.850121653
531.107444 3.043081236
535.1023586 5.432812948
537.1180087 3.618778236
539.0972732 0.7758852409
539.1336587 6.591007981
549.1180087 15.08088198
551.0972732 1.439863171
567.1285734 15.79757097

Name: +ve in-silico MS/MS by CFM-ID for DMWMFGGVFPVPJJ-UHFFFAOYSA-N
ID: DMWMFGGVFPVPJJ-UHFFFAOYSA-N
Comment: Energy2
Num peaks: 31
63.02292652 1.181107345
77.00219107 1.231780908
77.03857658 1.575252522
105.0334912 2.64066645
107.0491413 2.758923051
135.0440559 1.163283226
285.0757499 1.580380714
297.0757499 1.599884853
389.0655792 1.178165701
403.0812292 0.9623241801
419.0761439 1.280644732
431.0761439 1.43786008
435.0710585 1.218956684
441.0604938 1.258203098
449.0867085 1.218956684
455.0761439 1.369784125
473.0867085 1.296650964
507.0710585 1.214776638
511.1023586 1.097097394
517.0917939 3.736988739
519.107444 1.66775494
521.0867085 1.40300827
523.1023586 1.864186493
525.1180087 1.685859882
531.107444 4.403279232
533.0867085 1.995199205
535.1023586 2.033268403
537.1180087 4.168680113
539.1336587 3.932652125
549.1180087 4.234561456
551.0972732 1.643335172

Name: +ve in-silico MS/MS by CFM-ID for CGZKSPLDUIRCIO-RPCRKUJJSA-N
ID: CGZKSPLDUIRCIO-RPCRKUJJSA-N
Comment: Energy0
Num peaks: 6
399.1128041 3.359622702
437.0920687 3.11083795
451.1077188 3.663651607
527.1390189 11.04246638
528.1230345 2.978686135
545.1495836 58.2572437

Name: +ve in-silico MS/MS by CFM-ID for CGZKSPLDUIRCIO-RPCRKUJJSA-N
ID: CGZKSPLDUIRCIO-RPCRKUJJSA-N
Comment: Energy1
Num peaks: 18
105.0334912 7.2979679
107.0491413 1.530235444
117.0334912 2.957934794
119.0491413 3.723994463
121.0647913 3.481509133
272.070605 4.234182396
274.086255 1.620284488
397.0971541 2.825538465
399.1128041 2.095733183
437.0920687 5.67263225
439.1077188 1.949912605
449.0920687 2.237126431
451.1077188 8.679650696
515.1390189 1.953883199
517.154669 3.934838035
527.1390189 6.996689899
528.1230345 3.626831215
545.1495836 15.39141785

Name: +ve in-silico MS/MS by CFM-ID for CGZKSPLDUIRCIO-RPCRKUJJSA-N
ID: CGZKSPLDUIRCIO-RPCRKUJJSA-N
Comment: Energy2
Num peaks: 28
49.00727645 1.040180204
75.02292652 3.545877601
77.03857658 4.714327262
79.05422664 4.363081813
87.02292652 1.280503696
89.03857658 2.785974403
91.05422664 1.96541363
101.0385766 1.286336225
103.0542266 1.791337837
105.0334912 7.414048067
107.0491413 6.087226231
117.0334912 12.48318878
119.0491413 1.708315042
128.0494756 1.120682303
140.0494756 1.112645271
169.0284058 0.9755976368
204.0807757 1.524749362
232.0756904 1.642817185
244.0756904 1.35485844
256.0756904 1.489225633
294.0549549 1.135247006
369.1022395 3.353494459
371.1178895 1.799041474
397.0971541 6.215230422
399.1128041 2.371998005
410.0811697 0.9512822717
515.1390189 2.672172841
517.154669 2.36954949

Name: +ve in-silico MS/MS by CFM-ID for FBQCJMPPQFHRNZ-UHFFFAOYSA-N
ID: FBQCJMPPQFHRNZ-UHFFFAOYSA-N
Comment: Energy0
Num peaks: 6
121.0284058 18.7190844
427.0812292 2.374140305
429.0968793 14.39276602
447.107444 3.085897328
549.1180087 4.170652114
567.1285734 45.10228743

Name: +ve in-silico MS/MS by CFM-ID for FBQCJMPPQFHRNZ-UHFFFAOYSA-N
ID: FBQCJMPPQFHRNZ-UHFFFAOYSA-N
Comment: Energy1
Num peaks: 11
121.0284058 33.32449682
401.1019647 3.474381086
427.0812292 1.546955178
429.0968793 11.1693583
447.107444 2.869512887
523.1023586 1.832487553
525.1180087 1.839208033
537.1180087 3.389869216
539.1336587 4.129039575
549.1180087 3.968228454
567.1285734 12.63896649

Name: +ve in-silico MS/MS by CFM-ID for FBQCJMPPQFHRNZ-UHFFFAOYSA-N
ID: FBQCJMPPQFHRNZ-UHFFFAOYSA-N
Comment: Energy2
Num peaks: 19
63.02292652 2.221601374
65.03857658 1.258732003
67.01784114 1.736384796
77.00219107 4.936955819
79.01784114 5.176141383
89.00219107 2.710516732
91.01784114 4.020567625
93.0334912 9.397582633
95.04914126 1.500401059
105.0334912 2.005400554
107.0491413 1.560203368
121.0284058 28.70912984
127.075356 1.218570982
307.0600999 1.927160061
309.0757499 4.491606309
325.0706646 1.552176682
401.1019647 2.193524685
537.1180087 2.022821405
539.1336587 1.82251388

Name: +ve in-silico MS/MS by CFM-ID for LMLKHGZNEVLYPX-HZPDHXFCSA-N
ID: LMLKHGZNEVLYPX-HZPDHXFCSA-N
Comment: Energy0
Num peaks: 6
501.1180087 2.870120452
509.1230941 3.42315785
513.1180087 2.34101292
527.1336587 15.01962803
529.1129233 3.232271024
545.1442234 64.5309288

Name: +ve in-silico MS/MS by CFM-ID for LMLKHGZNEVLYPX-HZPDHXFCSA-N
ID: LMLKHGZNEVLYPX-HZPDHXFCSA-N
Comment: Energy1
Num peaks: 13
57.0334912 2.088995777
113.0597059 2.131318224
433.0917939 2.774183796
495.107444 2.335774172
501.1180087 5.145565114
503.1336587 2.742700661
509.1230941 3.790665266
513.1180087 5.855482154
515.1336587 5.760279417
517.1493088 10.64337454
527.1336587 11.13262988
529.1129233 1.913919895
545.1442234 23.86429489

Name: +ve in-silico MS/MS by CFM-ID for LMLKHGZNEVLYPX-HZPDHXFCSA-N
ID: LMLKHGZNEVLYPX-HZPDHXFCSA-N
Comment: Energy2
Num peaks: 23
93.0334912 2.295769282
429.0968793 3.490362495
431.0761439 1.916659334
453.0968793 6.691517266
455.1125294 4.370457489
457.0917939 2.118434537
459.107444 1.744504912
469.0917939 1.45952425
471.107444 2.303397233
473.1230941 1.369805554
475.1387441 2.351419385
483.107444 4.006579597
485.0867085 2.776926204
487.1023586 2.490004957
495.107444 4.113171338
499.1023586 2.681915155
501.1180087 3.876983915
509.1230941 10.33372027
511.1023586 7.268716339
513.1180087 2.186842778
515.1336587 4.506643458
527.1336587 2.771695816
529.1129233 3.14689492

Name: +ve in-silico MS/MS by CFM-ID for SZFRDPZPBKDWAY-QNKXWGSNSA-N
ID: SZFRDPZPBKDWAY-QNKXWGSNSA-N
Comment: Energy0
Num peaks: 6
507.107444 4.068456209
525.1180087 8.075390785
543.1285734 10.52013443
549.1180087 13.58200428
567.1285734 32.02143223
585.139138 18.42821666

Name: +ve in-silico MS/MS by CFM-ID for SZFRDPZPBKDWAY-QNKXWGSNSA-N
ID: SZFRDPZPBKDWAY-QNKXWGSNSA-N
Comment: Energy1
Num peaks: 25
107.0491413 1.076679758
133.0284058 3.115830834
135.0440559 6.68353848
387.0499291 1.246217
391.0812292 2.640272785
409.0917939 2.03839769
423.107444 1.047984945
429.0604938 2.957758488
431.0761439 3.064906363
433.0917939 2.348483617
447.0710585 1.679836615
449.0867085 2.976032302
451.1023586 3.704354885
497.1230941 2.052963285
507.107444 5.014451017
515.1336587 1.916983411
525.1180087 5.604171072
535.1023586 1.283836108
539.1336587 3.140243912
543.1285734 4.202911092
549.1180087 7.815359676
555.1285734 1.409397266
557.1442234 5.344984424
567.1285734 6.463348288
585.139138 1.974707621

Name: +ve in-silico MS/MS by CFM-ID for SZFRDPZPBKDWAY-QNKXWGSNSA-N
ID: SZFRDPZPBKDWAY-QNKXWGSNSA-N
Comment: Energy2
Num peaks: 31
43.01784114 1.361065976
79.05422664 0.9712979041
107.0491413 2.013560656
119.0491413 1.11020198
133.0284058 1.702934868
135.0440559 4.773430776
377.0655792 2.669738517
381.0968793 1.309302357
391.0812292 1.224260275
401.0655792 2.403982041
403.0812292 1.039836832
409.0917939 1.941126073
419.0761439 1.345274225
429.0604938 1.004492388
431.0761439 1.826641383
433.0917939 1.627118793
447.0710585 2.340847459
497.1230941 1.175852562
505.0917939 2.785423215
507.107444 5.140817324
513.1180087 2.062313244
515.1336587 1.68821132
521.0867085 1.118909887
523.1023586 1.751640101
525.1180087 10.70769098
539.1336587 2.013292348
543.1285734 1.23395743
549.1180087 11.290919
551.0972732 1.234421448
557.1442234 0.9244029417
567.1285734 1.916590369

Name: +ve in-silico MS/MS by CFM-ID for IPHVFOFIADOHOD-NXEZZACHSA-N
ID: IPHVFOFIADOHOD-NXEZZACHSA-N
Comment: Energy0
Num peaks: 6
495.107444 2.634246154
497.1230941 2.774567006
509.1230941 20.73602712
513.1180087 2.335201451
527.1336587 37.42492499
545.1442234 18.06972455

Name: +ve in-silico MS/MS by CFM-ID for IPHVFOFIADOHOD-NXEZZACHSA-N
ID: IPHVFOFIADOHOD-NXEZZACHSA-N
Comment: Energy1
Num peaks: 10
483.107444 4.885775182
495.107444 4.21060968
497.1230941 4.722713909
499.1387441 6.544889813
501.1180087 3.582201805
509.1230941 20.75919444
511.1023586 2.908867819
513.1180087 2.972372558
527.1336587 21.570963
545.1442234 7.864007956

Name: +ve in-silico MS/MS by CFM-ID for IPHVFOFIADOHOD-NXEZZACHSA-N
ID: IPHVFOFIADOHOD-NXEZZACHSA-N
Comment: Energy2
Num peaks: 18
451.0812292 1.77535668
453.0968793 3.400238593
455.1125294 2.401667817
467.0761439 3.181501974
471.107444 2.074941493
479.1125294 2.210865689
481.0917939 7.113230646
481.1281794 4.02774799
483.107444 7.455273074
483.1438295 1.657928768
485.1230941 1.550381138
495.107444 6.374013272
497.1230941 11.01804063
499.1387441 3.990735093
509.1230941 8.764350421
511.1023586 10.50283645
527.1336587 2.18216833
529.1129233 1.490799497

Name: +ve in-silico MS/MS by CFM-ID for BJHQTGSKKZLDSE-UHFFFAOYSA-N
ID: BJHQTGSKKZLDSE-UHFFFAOYSA-N
Comment: Energy0
Num peaks: 6
283.0600999 4.135753937
531.107444 1.942935157
535.1023586 4.8310625
537.1180087 1.853405979
549.1180087 31.53634812
567.1285734 40.9156207

Name: +ve in-silico MS/MS by CFM-ID for BJHQTGSKKZLDSE-UHFFFAOYSA-N
ID: BJHQTGSKKZLDSE-UHFFFAOYSA-N
Comment: Energy1
Num peaks: 15
107.0491413 1.740187379
133.0284058 6.156017918
135.0440559 11.579599
137.0597059 1.667764716
283.0600999 1.685477629
403.0812292 1.677259949
405.0968793 4.989274432
431.0761439 8.634254166
433.0917939 8.430635332
511.1387441 1.467324474
535.1023586 2.085068952
537.1180087 3.41097526
539.1336587 11.9096917
549.1180087 9.968466682
567.1285734 4.611818356

Name: +ve in-silico MS/MS by CFM-ID for BJHQTGSKKZLDSE-UHFFFAOYSA-N
ID: BJHQTGSKKZLDSE-UHFFFAOYSA-N
Comment: Energy2
Num peaks: 31
79.05422664 1.553949307
107.0491413 3.086931635
119.0491413 1.544487888
133.0284058 3.906082862
135.0440559 8.28693188
215.0338851 1.229379196
269.0444498 0.9363143641
281.0444498 1.188819899
283.0600999 1.151380696
295.0600999 0.9756947179
377.1019647 2.047657315
389.1019647 1.721618335
401.0655792 2.782741367
403.0812292 3.380297645
405.0968793 2.688148599
407.1125294 1.13251788
415.0812292 1.224531944
431.0761439 1.891938823
505.0917939 0.9774753727
517.0917939 3.358626701
519.107444 3.792672745
521.0867085 1.255487968
521.1230941 2.298422781
523.1023586 4.634608164
525.1180087 0.972427263
531.107444 3.93646669
535.1023586 1.410349697
537.1180087 3.934153615
539.1336587 2.106890861
549.1180087 3.669795705
551.0972732 4.922168863

Name: +ve in-silico MS/MS by CFM-ID for RVOYIHAAPJNILN-UHFFFAOYSA-N
ID: RVOYIHAAPJNILN-UHFFFAOYSA-N
Comment: Energy0
Num peaks: 6
283.0600999 5.755158857
535.1023586 3.591956816
537.1180087 1.493025858
539.1336587 1.201024379
549.1180087 12.25824421
567.1285734 64.13855647

Name: +ve in-silico MS/MS by CFM-ID for RVOYIHAAPJNILN-UHFFFAOYSA-N
ID: RVOYIHAAPJNILN-UHFFFAOYSA-N
Comment: Energy1
Num peaks: 15
95.04914126 2.015579445
107.0491413 1.00147988
283.0600999 5.321990487
285.0757499 1.360482453
473.0867085 3.391308283
509.0867085 1.09823662
517.0917939 1.38382393
523.1023586 2.074329546
525.1180087 2.177302086
531.107444 1.940112038
535.1023586 4.780052581
537.1180087 3.580314125
539.1336587 6.110455502
549.1180087 12.81266308
567.1285734 31.86145991

Name: +ve in-silico MS/MS by CFM-ID for RVOYIHAAPJNILN-UHFFFAOYSA-N
ID: RVOYIHAAPJNILN-UHFFFAOYSA-N
Comment: Energy2
Num peaks: 31
55.01784114 1.265395909
57.0334912 1.736066435
77.00219107 2.474968035
77.03857658 2.256400206
105.0334912 3.930728571
117.0334912 1.1808552
119.0491413 1.336569656
121.0284058 1.679035468
229.0495352 1.198866362
281.0444498 1.28680507
285.0757499 1.586253543
403.0812292 1.915418926
405.0968793 1.443666334
421.0917939 1.871299994
445.0554084 1.050785147
449.0867085 2.44697286
455.0761439 2.704051538
471.0710585 1.601461986
473.0867085 2.241329926
517.0917939 3.688541122
519.107444 2.152803527
521.0867085 1.462862881
523.1023586 1.251287947
525.1180087 1.587900575
531.107444 4.022820112
533.0867085 1.969332752
535.1023586 2.613362101
537.1180087 5.109300334
539.1336587 4.722966945
549.1180087 5.38231082
551.0972732 1.520460881

Name: +ve in-silico MS/MS by CFM-ID for HOJPOMAFUOUHBD-UHFFFAOYSA-N
ID: HOJPOMAFUOUHBD-UHFFFAOYSA-N
Comment: Energy0
Num peaks: 6
271.0600999 2.203108229
297.0757499 2.452501799
375.0863146 1.682083204
535.1023586 4.304771356
549.1180087 21.57035637
567.1285734 51.37496588

Name: +ve in-silico MS/MS by CFM-ID for HOJPOMAFUOUHBD-UHFFFAOYSA-N
ID: HOJPOMAFUOUHBD-UHFFFAOYSA-N
Comment: Energy1
Num peaks: 22
151.0389705 0.9275297833
191.0338851 3.300473425
241.0495352 0.7935025023
271.0600999 2.685398201
285.0757499 1.065000059
297.0757499 5.761162254
375.0863146 2.816135759
377.1019647 1.368887243
389.1019647 2.232983989
509.0867085 0.9595506037
511.1023586 0.9751743137
513.1180087 1.361186497
519.107444 0.846912631
523.1023586 1.696384584
525.1180087 0.7552445542
535.1023586 5.940809424
537.1180087 1.077432903
539.0972732 0.8979672719
539.1336587 5.092262092
549.1180087 18.96672833
551.0972732 1.998228514
567.1285734 19.22098789

Name: +ve in-silico MS/MS by CFM-ID for HOJPOMAFUOUHBD-UHFFFAOYSA-N
ID: HOJPOMAFUOUHBD-UHFFFAOYSA-N
Comment: Energy2
Num peaks: 31
63.02292652 1.458924039
107.0491413 2.528668612
123.0440559 1.052615928
137.0233204 1.918054937
139.0389705 1.560835825
149.0233204 2.162929972
151.0389705 1.397358722
153.0182351 3.388978477
167.0338851 1.176000178
175.0389705 1.082487468
191.0338851 3.464237179
229.0495352 1.726819272
239.0338851 1.293207882
241.0495352 1.725626014
243.0651853 3.265701632
253.0495352 1.33004598
255.0651853 1.098021731
267.0651853 1.911954694
271.0600999 3.751912119
359.0914 3.242280143
375.0863146 2.683415429
403.0812292 1.382851481
511.1023586 1.788347412
519.107444 1.389332017
521.1230941 1.381713153
523.1023586 1.107351822
535.1023586 2.186066463
539.1336587 1.075047434
541.1129233 1.088265695
549.1180087 2.577768876
551.0972732 2.406860315

Name: +ve in-silico MS/MS by CFM-ID for PLXDBCZXJKILBK-UHFFFAOYSA-N
ID: PLXDBCZXJKILBK-UHFFFAOYSA-N
Comment: Energy0
Num peaks: 6
267.0651853 3.637579018
283.0600999 2.395448497
535.1023586 4.37686634
537.1180087 1.703356848
549.1180087 20.22133152
567.1285734 49.97355654

Name: +ve in-silico MS/MS by CFM-ID for PLXDBCZXJKILBK-UHFFFAOYSA-N
ID: PLXDBCZXJKILBK-UHFFFAOYSA-N
Comment: Energy1
Num peaks: 18
95.04914126 1.31583889
191.0338851 2.723140949
241.0495352 1.109009695
267.0651853 12.74493751
283.0600999 2.678121051
301.0706646 1.931736779
375.0863146 2.286478495
377.1019647 1.331350355
473.0867085 2.188682801
513.1180087 1.488518186
523.1023586 1.153569673
525.1180087 1.419858704
535.1023586 5.489872539
537.1180087 2.203712821
539.1336587 6.093582139
549.1180087 15.55373292
551.0972732 1.699709293
567.1285734 16.77495257

Name: +ve in-silico MS/MS by CFM-ID for PLXDBCZXJKILBK-UHFFFAOYSA-N
ID: PLXDBCZXJKILBK-UHFFFAOYSA-N
Comment: Energy2
Num peaks: 31
55.01784114 1.7473439
63.02292652 2.94432948
77.00219107 2.08113309
105.0334912 0.9735490314
119.0491413 1.14216789
121.0284058 1.437890323
135.0440559 1.090650088
139.0389705 1.935896125
145.0284058 0.9242182738
149.0233204 1.510980519
165.0182351 1.532138674
191.0338851 1.940132551
211.0389705 0.9820817466
215.0338851 2.175052781
227.0338851 1.0777593
229.0495352 2.208895943
239.0702706 1.258088967
241.0495352 2.691654546
243.0651853 1.077519778
251.0702706 1.846236533
253.0495352 1.125560845
255.0651853 2.423590692
267.0651853 12.19289504
283.0600999 5.720395172
285.0757499 1.152475096
511.1023586 0.9318650271
535.1023586 1.193394399
537.1180087 1.881591366
539.1336587 2.343133227
549.1180087 2.453581423
551.0972732 1.952983923

Name: +ve in-silico MS/MS by CFM-ID for LQRHGTVFFPMWCG-LQBIBLAPSA-N
ID: LQRHGTVFFPMWCG-LQBIBLAPSA-N
Comment: Energy0
Num peaks: 17
95.04914126 1.692774888
121.0284058 0.9412574776
123.0440559 1.757246779
167.0702706 1.318419662
253.0495352 2.487299912
255.0651853 1.243685939
387.0499291 0.9356390426
389.0655792 3.321035969
391.0812292 5.529964247
393.0968793 3.489532898
397.1281794 0.8952751971
405.0604938 0.9227652186
407.0761439 3.354562414
409.0917939 10.36995036
517.1493088 0.9852686029
527.1336587 12.20329286
545.1442234 28.85273858

Name: +ve in-silico MS/MS by CFM-ID for LQRHGTVFFPMWCG-LQBIBLAPSA-N
ID: LQRHGTVFFPMWCG-LQBIBLAPSA-N
Comment: Energy1
Num peaks: 31
95.04914126 3.372895839
105.0334912 2.268157528
107.0491413 1.545203172
121.0284058 4.051237898
123.0440559 3.558540533
167.0702706 0.7473829839
253.0495352 1.323833406
255.0651853 1.296386874
257.0808353 1.052621445
377.0655792 1.119791416
379.0812292 1.901257794
381.0968793 0.7299151496
387.0499291 0.7202934832
389.0655792 3.626369794
391.0812292 4.814549516
393.0968793 2.396749968
403.0448437 1.209024635
405.0604938 1.421967299
407.0761439 3.994866106
409.0917939 17.87671207
411.107444 0.6849817117
421.0917939 0.9213511174
439.1023586 0.9865718945
451.1023586 0.671939108
499.1023586 0.7345803866
501.1180087 1.245872749
503.1336587 1.182542412
515.1336587 1.529995933
517.1493088 2.030181545
527.1336587 5.99960925
545.1442234 4.138503867

Name: +ve in-silico MS/MS by CFM-ID for LQRHGTVFFPMWCG-LQBIBLAPSA-N
ID: LQRHGTVFFPMWCG-LQBIBLAPSA-N
Comment: Energy2
Num peaks: 31
63.02292652 1.271349542
77.00219107 2.445040349
79.01784114 1.003730646
79.05422664 1.837908792
95.04914126 16.67898159
97.06479133 0.7661933113
105.0334912 11.36071812
107.0491413 2.442393957
109.0647913 0.958248449
111.0440559 0.9991736346
111.0804414 0.9394060705
115.075356 0.7793990912
121.0284058 5.091750489
123.0440559 0.8981281293
129.0334912 0.8803823283
131.0491413 1.001544821
135.0804414 0.8169410499
253.0495352 0.8058954059
269.0444498 0.7950926925
335.0550145 1.256249403
371.0550145 2.499104686
373.0706646 0.8941012025
375.0863146 1.157951135
377.1019647 1.304228518
387.0499291 1.469889566
389.0655792 1.361324853
391.0812292 0.8121635227
401.0655792 0.7895385372
499.1023586 1.146305628
517.1493088 1.318739874
527.1336587 3.882231532

Name: +ve in-silico MS/MS by CFM-ID for JPWWBJLDWCIZJM-UHFFFAOYSA-N
ID: JPWWBJLDWCIZJM-UHFFFAOYSA-N
Comment: Energy0
Num peaks: 6
297.0757499 2.500037449
375.0863146 1.581517853
535.1023586 6.371946514
537.1180087 2.060713961
549.1180087 22.02764627
567.1285734 49.05828343

Name: +ve in-silico MS/MS by CFM-ID for JPWWBJLDWCIZJM-UHFFFAOYSA-N
ID: JPWWBJLDWCIZJM-UHFFFAOYSA-N
Comment: Energy1
Num peaks: 24
95.04914126 1.246177768
191.0338851 2.770524912
241.0495352 0.7987618262
281.0444498 0.7983928426
283.0600999 1.4031828
293.0444498 1.112194932
297.0757499 7.338699187
375.0863146 2.159315093
377.1019647 1.297525161
473.0867085 2.088042706
499.1023586 0.8573899189
509.0867085 1.099018705
511.1023586 1.055947671
513.1180087 1.684953188
519.107444 0.9604655212
523.1023586 2.285608632
525.1180087 1.514861347
535.1023586 6.665348069
537.1180087 2.056286796
539.0972732 0.764343179
539.1336587 5.899567796
549.1180087 17.38496902
551.0972732 1.99107211
567.1285734 15.4328258

Name: +ve in-silico MS/MS by CFM-ID for JPWWBJLDWCIZJM-UHFFFAOYSA-N
ID: JPWWBJLDWCIZJM-UHFFFAOYSA-N
Comment: Energy2
Num peaks: 31
77.00219107 3.250208574
105.0334912 1.156061359
121.0284058 1.00762906
139.0389705 1.297028063
149.0233204 1.840655553
151.0389705 1.135370752
167.0338851 1.070769033
191.0338851 1.831993202
241.0495352 1.210978682
281.0444498 2.870421674
283.0600999 0.955215681
293.0444498 1.241531639
345.0757499 1.206994119
359.0914 3.779708984
375.0863146 1.467096946
403.0812292 1.488965642
421.0917939 1.120544757
449.0867085 1.465260845
505.0917939 1.281291276
507.107444 1.714529034
511.1023586 1.790256279
519.107444 1.881900595
521.1230941 1.222074241
523.1023586 1.367551792
525.1180087 0.9635208567
533.0867085 1.084619615
535.1023586 1.89262544
537.1180087 4.107463398
539.1336587 1.922185843
549.1180087 4.319052088
551.0972732 1.928754675

Name: +ve in-silico MS/MS by CFM-ID for DRYAIORIKWDUCC-AHFZSLFQSA-N
ID: DRYAIORIKWDUCC-AHFZSLFQSA-N
Comment: Energy0
Num peaks: 8
271.0600999 1.966335976
393.0968793 3.267403565
419.0761439 2.007319435
421.0917939 4.107459598
487.1023586 1.70699294
489.1180087 5.240808718
527.1336587 13.66704868
545.1442234 48.86383651

Name: +ve in-silico MS/MS by CFM-ID for DRYAIORIKWDUCC-AHFZSLFQSA-N
ID: DRYAIORIKWDUCC-AHFZSLFQSA-N
Comment: Energy1
Num peaks: 31
55.01784114 1.640129207
123.0440559 1.186517605
125.0597059 2.634890211
139.0389705 0.8419794951
149.0233204 0.9486340261
151.0389705 2.921420782
153.0546206 1.084456713
167.0338851 3.06669729
169.0495352 6.044092514
271.0600999 3.848481429
273.0757499 1.098652462
285.0757499 0.7491361982
287.0914 0.7622023334
377.1019647 0.6248213879
393.0968793 1.442981719
401.0655792 2.120442605
403.0812292 4.478622054
405.0968793 2.677487521
419.0761439 2.003630104
421.0917939 4.707819055
459.107444 0.8092770108
485.0867085 1.703965197
487.1023586 3.064851538
489.1180087 2.198241563
491.1336587 1.280823126
509.1230941 1.705941815
513.1180087 0.7137633721
515.1336587 2.538026209
517.1493088 3.831169022
527.1336587 7.275088423
545.1442234 10.51386529

Name: +ve in-silico MS/MS by CFM-ID for DRYAIORIKWDUCC-AHFZSLFQSA-N
ID: DRYAIORIKWDUCC-AHFZSLFQSA-N
Comment: Energy2
Num peaks: 31
55.01784114 1.110601133
67.01784114 1.585062042
80.99710569 1.040056874
111.0076704 0.8513503532
113.0233204 1.277604949
121.0284058 1.469879535
147.0076704 0.9182872717
149.0233204 1.394942055
151.0389705 1.616778024
165.0182351 1.663052454
167.0338851 1.59565562
243.0651853 0.9860330102
253.0495352 2.164128838
255.0651853 1.868458664
269.0444498 5.353700539
271.0600999 4.987403763
279.0287997 0.8198098639
281.0444498 0.8265061795
295.0237144 5.632695812
297.0393644 9.991550613
299.0550145 4.667816063
301.0706646 0.8539773356
339.0863146 1.050078284
365.0655792 5.335651696
367.0812292 4.969318797
401.0655792 2.217729582
403.0812292 2.385134931
405.0968793 3.504124138
485.0867085 0.9859153592
493.1493088 0.9629696626
527.1336587 2.056331922

Name: +ve in-silico MS/MS by CFM-ID for LQRHGTVFFPMWCG-JXCVSLFXSA-N
ID: LQRHGTVFFPMWCG-JXCVSLFXSA-N
Comment: Energy0
Num peaks: 17
95.04914126 1.692774888
121.0284058 0.9412574776
123.0440559 1.757246779
167.0702706 1.318419662
253.0495352 2.487299912
255.0651853 1.243685939
387.0499291 0.9356390426
389.0655792 3.321035969
391.0812292 5.529964247
393.0968793 3.489532898
397.1281794 0.8952751971
405.0604938 0.9227652186
407.0761439 3.354562414
409.0917939 10.36995036
517.1493088 0.9852686029
527.1336587 12.20329286
545.1442234 28.85273858

Name: +ve in-silico MS/MS by CFM-ID for LQRHGTVFFPMWCG-JXCVSLFXSA-N
ID: LQRHGTVFFPMWCG-JXCVSLFXSA-N
Comment: Energy1
Num peaks: 31
95.04914126 3.372895839
105.0334912 2.268157528
107.0491413 1.545203172
121.0284058 4.051237898
123.0440559 3.558540533
167.0702706 0.7473829839
253.0495352 1.323833406
255.0651853 1.296386874
257.0808353 1.052621445
377.0655792 1.119791416
379.0812292 1.901257794
381.0968793 0.7299151496
387.0499291 0.7202934832
389.0655792 3.626369794
391.0812292 4.814549516
393.0968793 2.396749968
403.0448437 1.209024635
405.0604938 1.421967299
407.0761439 3.994866106
409.0917939 17.87671207
411.107444 0.6849817117
421.0917939 0.9213511174
439.1023586 0.9865718945
451.1023586 0.671939108
499.1023586 0.7345803866
501.1180087 1.245872749
503.1336587 1.182542412
515.1336587 1.529995933
517.1493088 2.030181545
527.1336587 5.99960925
545.1442234 4.138503867

Name: +ve in-silico MS/MS by CFM-ID for LQRHGTVFFPMWCG-JXCVSLFXSA-N
ID: LQRHGTVFFPMWCG-JXCVSLFXSA-N
Comment: Energy2
Num peaks: 31
63.02292652 1.271349542
77.00219107 2.445040349
79.01784114 1.003730646
79.05422664 1.837908792
95.04914126 16.67898159
97.06479133 0.7661933113
105.0334912 11.36071812
107.0491413 2.442393957
109.0647913 0.958248449
111.0440559 0.9991736346
111.0804414 0.9394060705
115.075356 0.7793990912
121.0284058 5.091750489
123.0440559 0.8981281293
129.0334912 0.8803823283
131.0491413 1.001544821
135.0804414 0.8169410499
253.0495352 0.8058954059
269.0444498 0.7950926925
335.0550145 1.256249403
371.0550145 2.499104686
373.0706646 0.8941012025
375.0863146 1.157951135
377.1019647 1.304228518
387.0499291 1.469889566
389.0655792 1.361324853
391.0812292 0.8121635227
401.0655792 0.7895385372
499.1023586 1.146305628
517.1493088 1.318739874
527.1336587 3.882231532

Name: +ve in-silico MS/MS by CFM-ID for UNCYGAPGGIHSCE-IYVVUXFOSA-N
ID: UNCYGAPGGIHSCE-IYVVUXFOSA-N
Comment: Energy0
Num peaks: 29
105.0334912 4.029926221
107.0491413 0.983311458
109.0647913 0.9281585001
129.0334912 0.8208496433
145.0284058 0.9611946708
145.0495352 1.411446895
147.0440559 5.830015146
161.0444498 0.8120922905
163.0600999 8.239062363
165.0546206 0.6774140137
165.0757499 0.6213342696
181.0706646 2.048263504
215.0105628 0.6593292095
217.0262129 1.864870955
219.041863 3.949884038
221.057513 1.481428344
235.0367776 0.5805491843
347.0680777 0.7086693974
347.1125294 0.6264944097
363.0841217 1.492437846
365.0786424 7.941333422
365.0997718 0.7635335531
367.0942925 1.09926485
381.0946864 3.120494735
383.0892071 10.81646379
509.1209011 1.156383114
515.1314658 0.9262328859
527.1314658 9.108083288
545.1420305 6.687423745

Name: +ve in-silico MS/MS by CFM-ID for UNCYGAPGGIHSCE-IYVVUXFOSA-N
ID: UNCYGAPGGIHSCE-IYVVUXFOSA-N
Comment: Energy1
Num peaks: 31
43.01784114 0.7285657336
105.0334912 6.681881168
107.0491413 2.567413514
119.0491413 3.122264786
129.0334912 1.647377662
145.0284058 0.9297801236
145.0495352 3.466223003
147.0440559 8.80708582
163.0600999 6.737998924
173.0363837 0.6742459033
181.0706646 1.412705753
203.0469483 1.646648006
217.0262129 0.8297053411
219.041863 4.133177914
221.057513 1.745362532
235.0367776 1.201676279
237.0524276 1.05253097
329.1019647 0.6374460243
335.0680777 0.639730359
337.0837278 1.188586985
347.0680777 0.98642559
347.1125294 1.020056657
363.0841217 1.114169726
365.0786424 7.872812387
367.0942925 0.6418169169
381.0946864 2.155486277
383.0892071 5.804237605
515.1314658 0.8153479742
517.1471159 1.067723547
527.1314658 3.240625693
545.1420305 0.8128871757

Name: +ve in-silico MS/MS by CFM-ID for UNCYGAPGGIHSCE-IYVVUXFOSA-N
ID: UNCYGAPGGIHSCE-IYVVUXFOSA-N
Comment: Energy2
Num peaks: 31
43.01784114 1.391334826
77.03857658 1.371374155
79.05422664 0.8205028301
87.00767038 0.8448919839
91.05422664 0.8278982409
103.0389705 0.9560161704
105.0334912 5.036743056
107.0491413 1.349710471
117.0334912 0.8142171991
119.0491413 1.719948646
143.0338851 0.9773322186
145.0495352 1.557742999
147.0440559 1.856322866
147.0651853 2.111008823
163.0600999 2.186181781
165.0546206 0.7416130625
201.0312983 1.542390123
203.0469483 2.431821613
215.0105628 1.301846838
217.0262129 2.371772791
219.041863 9.679901017
221.057513 2.942888053
235.0367776 0.8159134492
363.0841217 0.8079365101
365.0786424 3.544655119
365.0997718 0.9726517719
383.0892071 1.177741752
469.089601 0.7725781068
515.1314658 0.7433537473
517.1471159 0.7810452644
527.1314658 2.215560217

Name: +ve in-silico MS/MS by CFM-ID for CGPVRBMMGYBFAC-UHFFFAOYSA-N
ID: CGPVRBMMGYBFAC-UHFFFAOYSA-N
Comment: Energy0
Num peaks: 6
107.0491413 6.533300418
283.0600999 6.892911823
285.0757499 1.759761716
535.1023586 5.736233736
549.1180087 19.53171151
567.1285734 44.12639755

Name: +ve in-silico MS/MS by CFM-ID for CGPVRBMMGYBFAC-UHFFFAOYSA-N
ID: CGPVRBMMGYBFAC-UHFFFAOYSA-N
Comment: Energy1
Num peaks: 22
107.0491413 10.05461482
109.0647913 2.340231285
227.0338851 0.8840461251
267.0651853 0.83715156
283.0600999 9.508508056
285.0757499 2.11715002
297.0757499 1.342189443
307.0600999 1.030577989
389.1019647 1.657506831
459.0710585 0.9269045066
499.1023586 0.786728863
509.0867085 0.9709036553
519.107444 0.826546803
523.1023586 2.160917689
525.1180087 0.8966909933
535.1023586 6.139818263
537.1180087 0.9686863882
539.0972732 0.9731842934
539.1336587 6.232153916
549.1180087 14.35844454
551.0972732 1.502108176
567.1285734 14.1985594

Name: +ve in-silico MS/MS by CFM-ID for CGPVRBMMGYBFAC-UHFFFAOYSA-N
ID: CGPVRBMMGYBFAC-UHFFFAOYSA-N
Comment: Energy2
Num peaks: 31
49.00727645 1.043910945
51.02292652 1.199014349
63.02292652 4.03823288
65.03857658 1.373337363
107.0491413 9.305071958
137.0233204 1.905961654
153.0182351 1.89677555
201.0546206 1.091740827
227.0338851 1.610829074
239.0338851 1.438186518
267.0651853 1.928051318
281.0444498 0.9590570104
283.0600999 2.183193106
295.0600999 1.569731989
307.0600999 1.261660534
345.0757499 1.477777858
407.0761439 1.197867525
419.0761439 1.082854867
435.0710585 1.215974465
491.0761439 1.981572782
505.0917939 1.983531541
511.1023586 1.132407735
519.107444 2.982171324
521.0867085 1.771737938
521.1230941 1.476231006
523.1023586 1.431834421
535.1023586 1.501871188
539.1336587 1.740598669
541.1129233 0.9754675903
549.1180087 2.584102517
551.0972732 1.55354559

Name: +ve in-silico MS/MS by CFM-ID for SBVCRXPCFLLKHO-UHFFFAOYSA-N
ID: SBVCRXPCFLLKHO-UHFFFAOYSA-N
Comment: Energy0
Num peaks: 8
297.0757499 2.319229116
361.0706646 1.540317404
531.107444 2.26556059
535.1023586 2.937077099
539.1336587 1.504879077
549.1180087 21.14735428
551.0972732 1.459261559
567.1285734 47.51192454

Name: +ve in-silico MS/MS by CFM-ID for SBVCRXPCFLLKHO-UHFFFAOYSA-N
ID: SBVCRXPCFLLKHO-UHFFFAOYSA-N
Comment: Energy1
Num peaks: 31
95.04914126 1.060572367
205.0495352 2.01255622
253.0495352 1.778136856
255.0651853 1.07914289
267.0651853 1.062519832
279.0651853 1.109091512
281.0444498 1.244423679
283.0600999 0.7600244101
293.0444498 0.7148731022
295.0600999 2.393250219
297.0757499 5.106814179
361.0706646 1.616065499
363.0863146 1.092017649
473.0867085 1.373835435
507.0710585 1.014080414
509.0867085 1.628208934
513.1180087 1.229240567
517.0917939 1.085987301
519.107444 0.8892753107
521.0867085 1.022486189
523.1023586 2.085578918
525.1180087 1.758359025
531.107444 3.175118887
535.1023586 2.989054228
537.1180087 4.449724409
539.0972732 0.7219797017
539.1336587 7.543729005
541.1129233 0.7385375702
549.1180087 13.00434999
551.0972732 1.662587444
567.1285734 11.75927681

Name: +ve in-silico MS/MS by CFM-ID for SBVCRXPCFLLKHO-UHFFFAOYSA-N
ID: SBVCRXPCFLLKHO-UHFFFAOYSA-N
Comment: Energy2
Num peaks: 31
77.00219107 1.648705381
77.03857658 1.020245776
105.0334912 1.509692159
121.0284058 1.016967182
135.0440559 1.26362993
165.0546206 1.022295006
181.0495352 1.015908225
281.0444498 1.374970574
293.0444498 1.12866268
333.0757499 1.787716361
345.0757499 1.031619676
361.0706646 0.9568126894
373.0706646 2.76912558
383.0550145 1.095814478
429.0604938 0.9341087594
431.0761439 0.8888313528
445.0917939 0.9891048728
449.0867085 1.015908225
455.0761439 1.721778378
509.0867085 1.323633964
511.1023586 1.294755984
517.0917939 1.000167137
521.0867085 1.459119497
523.1023586 1.279412698
525.1180087 1.944526988
531.107444 3.285494289
535.1023586 1.597168388
537.1180087 2.506560534
539.1336587 3.811816513
549.1180087 5.501435167
551.0972732 2.206032304

Name: +ve in-silico MS/MS by CFM-ID for DYLMNCRRGPXGBV-HZPDHXFCSA-N
ID: DYLMNCRRGPXGBV-HZPDHXFCSA-N
Comment: Energy0
Num peaks: 6
501.1180087 2.918166194
509.1230941 4.497133236
513.1180087 2.264788866
527.1336587 16.18529093
529.1129233 3.014249935
545.1442234 60.46415611

Name: +ve in-silico MS/MS by CFM-ID for DYLMNCRRGPXGBV-HZPDHXFCSA-N
ID: DYLMNCRRGPXGBV-HZPDHXFCSA-N
Comment: Energy1
Num peaks: 12
57.0334912 4.530306661
113.0597059 3.250150777
431.0761439 2.451451261
501.1180087 4.914147676
503.1336587 4.124876279
509.1230941 4.982090719
513.1180087 4.780302552
515.1336587 3.424365064
517.1493088 7.3055596
527.1336587 12.98771867
529.1129233 1.976753498
545.1442234 25.71046475

Name: +ve in-silico MS/MS by CFM-ID for DYLMNCRRGPXGBV-HZPDHXFCSA-N
ID: DYLMNCRRGPXGBV-HZPDHXFCSA-N
Comment: Energy2
Num peaks: 31
39.02292652 2.223080372
41.03857658 2.720029318
93.0334912 2.27026157
97.06479133 1.57878226
371.0550145 1.330833347
385.0706646 1.70590646
401.0655792 1.578943827
403.0812292 1.10984406
431.0761439 1.500817969
433.0917939 1.322988206
439.0812292 4.299999005
441.0968793 3.764538915
453.0968793 2.422842875
455.1125294 2.034980433
457.0917939 2.919278048
459.107444 2.769186017
469.0917939 1.231866741
483.107444 3.668805305
487.1023586 1.167253406
495.107444 2.023614413
499.1023586 2.490883726
499.1387441 1.614683254
501.1180087 3.436250469
503.1336587 1.231795858
509.1230941 6.32842119
511.1023586 7.315378557
513.1180087 3.425511153
515.1336587 3.88916558
517.1493088 1.40548294
527.1336587 3.149382801
529.1129233 2.129403607

Name: +ve in-silico MS/MS by CFM-ID for SVIMIMQAVRQGEK-UHFFFAOYSA-N
ID: SVIMIMQAVRQGEK-UHFFFAOYSA-N
Comment: Energy0
Num peaks: 7
283.0600999 4.550012431
531.107444 1.868789521
535.1023586 5.538675622
537.1180087 2.106094417
539.1336587 1.515233732
549.1180087 19.17996869
567.1285734 46.38805987

Name: +ve in-silico MS/MS by CFM-ID for SVIMIMQAVRQGEK-UHFFFAOYSA-N
ID: SVIMIMQAVRQGEK-UHFFFAOYSA-N
Comment: Energy1
Num peaks: 30
95.04914126 1.152002886
191.0338851 2.328112244
231.0651853 0.7569108243
241.0495352 1.116070333
245.0808353 0.6171992423
253.0495352 0.663504784
283.0600999 1.678279397
295.0600999 1.214509212
297.0757499 1.046525728
307.0600999 1.207225541
337.0706646 0.6403020879
373.0706646 0.8045218508
375.0863146 1.550259169
377.1019647 1.200305068
473.0867085 1.52504048
509.0867085 2.19768274
511.1023586 1.094839363
513.1180087 1.992837115
517.0917939 2.029872302
519.107444 1.289700412
521.1230941 0.884717928
523.1023586 2.596456485
525.1180087 1.927901908
531.107444 2.175066009
535.1023586 5.335665365
537.1180087 5.164321019
539.1336587 7.681477715
549.1180087 13.17246417
551.0972732 1.896850702
567.1285734 13.65923109

Name: +ve in-silico MS/MS by CFM-ID for SVIMIMQAVRQGEK-UHFFFAOYSA-N
ID: SVIMIMQAVRQGEK-UHFFFAOYSA-N
Comment: Energy2
Num peaks: 31
57.0334912 1.509967692
77.00219107 1.707846074
105.0334912 1.293473709
149.0233204 1.427038968
191.0338851 1.218718939
281.0444498 1.577581269
295.0600999 1.293871
297.0757499 1.532716466
345.0757499 1.367612973
347.0914 1.541327111
357.0757499 1.518825605
359.0914 1.983946471
369.0757499 1.338766774
373.0706646 1.151932739
397.0706646 1.477872716
403.0812292 1.547893961
445.0917939 1.243524966
449.0867085 1.135202593
507.107444 1.235536363
511.1023586 1.599615836
517.0917939 1.692716423
519.107444 1.459278866
521.1230941 1.57540227
523.1023586 2.009552367
525.1180087 2.087664915
531.107444 2.517566197
535.1023586 1.673609904
537.1180087 3.861115203
539.1336587 2.419496954
549.1180087 3.029929182
551.0972732 2.470701962

Name: +ve in-silico MS/MS by CFM-ID for FLMZYFXSYJILAJ-UHFFFAOYSA-N
ID: FLMZYFXSYJILAJ-UHFFFAOYSA-N
Comment: Energy0
Num peaks: 6
283.0600999 6.896645057
285.0757499 1.8337077
535.1023586 5.924465325
537.1180087 1.691023357
549.1180087 20.12094587
567.1285734 45.01935053

Name: +ve in-silico MS/MS by CFM-ID for FLMZYFXSYJILAJ-UHFFFAOYSA-N
ID: FLMZYFXSYJILAJ-UHFFFAOYSA-N
Comment: Energy1
Num peaks: 26
107.0491413 1.284906512
191.0338851 2.242947088
241.0495352 1.608005384
253.0495352 0.8696063162
255.0651853 1.249942558
283.0600999 7.667839173
285.0757499 1.734399761
297.0757499 0.8926515538
307.0600999 1.168161071
375.0863146 1.734333923
377.1019647 1.164031987
431.0761439 1.054558224
459.0710585 4.693431508
509.0867085 0.9252439795
511.1023586 1.15767919
513.1180087 1.642693407
519.107444 1.387423418
521.1230941 1.294404296
523.1023586 1.823329842
525.1180087 1.09726492
535.1023586 5.980899899
537.1180087 2.958080131
539.1336587 6.792420107
549.1180087 13.43967893
551.0972732 1.602815946
567.1285734 13.01360066

Name: +ve in-silico MS/MS by CFM-ID for FLMZYFXSYJILAJ-UHFFFAOYSA-N
ID: FLMZYFXSYJILAJ-UHFFFAOYSA-N
Comment: Energy2
Num peaks: 31
57.0334912 0.8754297152
107.0491413 1.370867345
135.0440559 2.423182673
139.0389705 0.9928987337
149.0233204 1.602463499
153.0182351 2.101283926
165.0182351 0.9340189519
191.0338851 1.306665137
241.0495352 1.051329472
267.0651853 0.8809288227
281.0444498 1.654785255
283.0600999 0.8959363289
295.0600999 0.9600754574
307.0600999 1.039495302
345.0757499 1.12017706
359.0914 1.32044081
375.0863146 0.8479294076
431.0761439 2.38048714
443.0761439 6.317394781
507.107444 2.167026922
511.1023586 2.182042892
519.107444 1.532028866
521.1230941 2.672268434
523.1023586 3.889468731
525.1180087 1.35840295
533.0867085 0.9572090856
535.1023586 1.752287441
537.1180087 2.1117846
539.1336587 2.502971618
549.1180087 2.549265661
551.0972732 1.678012887

Name: +ve in-silico MS/MS by CFM-ID for LQRHGTVFFPMWCG-VCFSXNJSSA-N
ID: LQRHGTVFFPMWCG-VCFSXNJSSA-N
Comment: Energy0
Num peaks: 17
95.04914126 1.692774888
121.0284058 0.9412574776
123.0440559 1.757246779
167.0702706 1.318419662
253.0495352 2.487299912
255.0651853 1.243685939
387.0499291 0.9356390426
389.0655792 3.321035969
391.0812292 5.529964247
393.0968793 3.489532898
397.1281794 0.8952751971
405.0604938 0.9227652186
407.0761439 3.354562414
409.0917939 10.36995036
517.1493088 0.9852686029
527.1336587 12.20329286
545.1442234 28.85273858

Name: +ve in-silico MS/MS by CFM-ID for LQRHGTVFFPMWCG-VCFSXNJSSA-N
ID: LQRHGTVFFPMWCG-VCFSXNJSSA-N
Comment: Energy1
Num peaks: 31
95.04914126 3.372895839
105.0334912 2.268157528
107.0491413 1.545203172
121.0284058 4.051237898
123.0440559 3.558540533
167.0702706 0.7473829839
253.0495352 1.323833406
255.0651853 1.296386874
257.0808353 1.052621445
377.0655792 1.119791416
379.0812292 1.901257794
381.0968793 0.7299151496
387.0499291 0.7202934832
389.0655792 3.626369794
391.0812292 4.814549516
393.0968793 2.396749968
403.0448437 1.209024635
405.0604938 1.421967299
407.0761439 3.994866106
409.0917939 17.87671207
411.107444 0.6849817117
421.0917939 0.9213511174
439.1023586 0.9865718945
451.1023586 0.671939108
499.1023586 0.7345803866
501.1180087 1.245872749
503.1336587 1.182542412
515.1336587 1.529995933
517.1493088 2.030181545
527.1336587 5.99960925
545.1442234 4.138503867

Name: +ve in-silico MS/MS by CFM-ID for LQRHGTVFFPMWCG-VCFSXNJSSA-N
ID: LQRHGTVFFPMWCG-VCFSXNJSSA-N
Comment: Energy2
Num peaks: 31
63.02292652 1.271349542
77.00219107 2.445040349
79.01784114 1.003730646
79.05422664 1.837908792
95.04914126 16.67898159
97.06479133 0.7661933113
105.0334912 11.36071812
107.0491413 2.442393957
109.0647913 0.958248449
111.0440559 0.9991736346
111.0804414 0.9394060705
115.075356 0.7793990912
121.0284058 5.091750489
123.0440559 0.8981281293
129.0334912 0.8803823283
131.0491413 1.001544821
135.0804414 0.8169410499
253.0495352 0.8058954059
269.0444498 0.7950926925
335.0550145 1.256249403
371.0550145 2.499104686
373.0706646 0.8941012025
375.0863146 1.157951135
377.1019647 1.304228518
387.0499291 1.469889566
389.0655792 1.361324853
391.0812292 0.8121635227
401.0655792 0.7895385372
499.1023586 1.146305628
517.1493088 1.318739874
527.1336587 3.882231532

Name: +ve in-silico MS/MS by CFM-ID for HUKJNRKSWUNQME-UHFFFAOYSA-N
ID: HUKJNRKSWUNQME-UHFFFAOYSA-N
Comment: Energy0
Num peaks: 6
107.0491413 1.334124879
283.0600999 2.149899147
535.1023586 3.161988597
537.1180087 1.219053983
549.1180087 20.94693986
567.1285734 60.07425377

Name: +ve in-silico MS/MS by CFM-ID for HUKJNRKSWUNQME-UHFFFAOYSA-N
ID: HUKJNRKSWUNQME-UHFFFAOYSA-N
Comment: Energy1
Num peaks: 13
107.0491413 2.479024403
133.0284058 6.81987253
135.0440559 14.89162759
137.0597059 2.143709272
283.0600999 3.109986806
405.0968793 3.840225782
431.0761439 7.05704243
433.0917939 7.282262942
535.1023586 1.689781907
537.1180087 2.74965096
539.1336587 10.07483781
549.1180087 8.114280191
567.1285734 9.774792791

Name: +ve in-silico MS/MS by CFM-ID for HUKJNRKSWUNQME-UHFFFAOYSA-N
ID: HUKJNRKSWUNQME-UHFFFAOYSA-N
Comment: Energy2
Num peaks: 31
79.05422664 2.799502376
107.0491413 4.043987247
119.0491413 1.490158152
133.0284058 4.290675927
135.0440559 8.385668919
163.0389705 1.090223229
253.0495352 1.538749428
281.0444498 1.261761654
281.0808353 1.037859271
285.0757499 1.160543409
377.1019647 1.844468636
401.0655792 2.650020976
403.0812292 3.075071259
405.0968793 2.491343066
407.1125294 1.03648329
415.0812292 1.121269968
431.0761439 1.793035421
505.0917939 1.760961324
511.1023586 1.205917757
517.0917939 2.319332992
519.107444 3.413835566
521.0867085 1.149025833
521.1230941 2.070431059
523.1023586 4.434634617
525.1180087 1.17177158
531.107444 3.527640178
535.1023586 1.087514064
537.1180087 3.644266895
539.1336587 2.085190598
549.1180087 3.509953976
551.0972732 4.504781664

Name: +ve in-silico MS/MS by CFM-ID for FHQKRPOCCFXEMC-GJXVZKDGSA-N
ID: FHQKRPOCCFXEMC-GJXVZKDGSA-N
Comment: Energy0
Num peaks: 6
107.0491413 0.86488825
255.0651853 1.386537967
257.0808353 0.4959678403
509.1230941 26.8801523
527.1336587 43.24885152
545.1442234 18.91201141

Name: +ve in-silico MS/MS by CFM-ID for FHQKRPOCCFXEMC-GJXVZKDGSA-N
ID: FHQKRPOCCFXEMC-GJXVZKDGSA-N
Comment: Energy1
Num peaks: 23
107.0491413 1.820865074
133.0284058 3.106837059
135.0440559 5.298153547
253.0495352 1.149224462
255.0651853 1.227186846
257.0808353 1.427105493
273.0757499 1.188054926
389.0655792 1.670703326
391.0812292 1.320355351
393.0968793 1.870722425
409.0917939 1.444984994
411.107444 1.8834419
469.0917939 1.049299592
473.1230941 1.242235772
495.107444 1.660548998
497.1230941 1.610503573
499.1387441 5.648560054
501.1180087 1.149013524
509.1230941 18.87376523
515.1336587 1.985836634
517.1493088 5.039402875
527.1336587 14.8138501
545.1442234 4.497119779

Name: +ve in-silico MS/MS by CFM-ID for FHQKRPOCCFXEMC-GJXVZKDGSA-N
ID: FHQKRPOCCFXEMC-GJXVZKDGSA-N
Comment: Energy2
Num peaks: 31
41.00219107 2.677405594
68.99710569 0.7616338822
79.05422664 1.722028064
107.0491413 3.443490775
133.0284058 3.670640846
135.0440559 2.368641035
201.0546206 3.256542189
227.0338851 1.361017135
239.0702706 1.685960029
253.0495352 3.129283333
255.0651853 3.864961573
257.0808353 2.487449773
269.0444498 4.080939709
281.0444498 0.9029769569
337.0706646 1.865267631
389.0655792 0.7901754855
391.0812292 1.904048708
455.1125294 1.273135584
473.1230941 1.227051964
481.0917939 0.8576716709
483.107444 0.9830775505
495.107444 0.752788694
497.1230941 0.9794791354
499.1023586 1.103203088
499.1387441 3.894163094
501.1180087 1.160261232
503.1336587 0.7657703397
509.1230941 16.90657917
511.1023586 1.653944451
517.1493088 0.8337998791
527.1336587 3.134855511

Name: +ve in-silico MS/MS by CFM-ID for IXPJORZGWMFSHR-UHFFFAOYSA-N
ID: IXPJORZGWMFSHR-UHFFFAOYSA-N
Comment: Energy0
Num peaks: 6
283.0600999 5.784760083
531.107444 1.852382318
535.1023586 4.579273163
537.1180087 1.711172315
549.1180087 29.38399704
567.1285734 37.07709583

Name: +ve in-silico MS/MS by CFM-ID for IXPJORZGWMFSHR-UHFFFAOYSA-N
ID: IXPJORZGWMFSHR-UHFFFAOYSA-N
Comment: Energy1
Num peaks: 30
65.00219107 1.239509052
67.01784114 2.484599455
69.0334912 4.842008555
107.0491413 1.281972515
133.0284058 3.887814881
135.0440559 7.785378211
137.0597059 1.028012682
283.0600999 1.833872978
365.0655792 1.171886041
405.0968793 1.967106906
431.0761439 3.421596289
433.0917939 3.201127515
469.0917939 1.343703379
471.107444 2.296899008
495.107444 1.067291521
497.0867085 3.567464243
499.1023586 4.055804062
511.1023586 1.971665615
511.1387441 1.747532825
513.1180087 1.957732482
517.0917939 0.8383005274
521.1230941 1.216724647
531.107444 0.887915222
535.1023586 2.268535874
537.1180087 2.367093285
539.1336587 9.111434558
541.1129233 1.016859607
549.1180087 6.764529747
551.0972732 1.170083312
567.1285734 2.923098743

Name: +ve in-silico MS/MS by CFM-ID for IXPJORZGWMFSHR-UHFFFAOYSA-N
ID: IXPJORZGWMFSHR-UHFFFAOYSA-N
Comment: Energy2
Num peaks: 31
39.02292652 2.472022325
53.00219107 2.619756576
55.01784114 1.088528273
65.00219107 1.073879888
67.01784114 1.282591668
69.0334912 1.437174921
79.05422664 1.319308027
107.0491413 1.97267236
133.0284058 2.249199342
135.0440559 3.058043288
215.0338851 1.636916433
283.0600999 0.9673421326
401.0655792 1.241979584
403.0812292 1.355429761
405.0968793 1.186267476
431.0761439 0.9979764157
467.0761439 1.008661508
469.0917939 5.518198736
471.107444 2.386314721
495.107444 1.069326374
511.1023586 1.436135502
517.0917939 3.665348647
519.107444 3.070013582
521.1230941 1.567197665
523.1023586 1.307495335
531.107444 4.254753075
535.1023586 1.546159479
537.1180087 3.161874248
539.1336587 2.932988606
549.1180087 3.857780673
551.0972732 4.460880905

Name: +ve in-silico MS/MS by CFM-ID for OXYDHUNPMSPUCC-MWLCHTKSSA-N
ID: OXYDHUNPMSPUCC-MWLCHTKSSA-N
Comment: Energy0
Num peaks: 10
53.03857658 4.493261464
55.05422664 2.374384808
57.06987671 2.974124618
271.0600999 1.714124181
461.0867085 2.879813481
471.0710585 1.208206074
487.0659731 1.192852399
489.0816232 6.747301675
527.1336587 10.59529925
545.1442234 46.81116691

Name: +ve in-silico MS/MS by CFM-ID for OXYDHUNPMSPUCC-MWLCHTKSSA-N
ID: OXYDHUNPMSPUCC-MWLCHTKSSA-N
Comment: Energy1
Num peaks: 26
53.03857658 1.170802058
55.01784114 1.189540482
55.05422664 1.820656903
57.0334912 1.021331291
57.06987671 3.609434642
83.04914126 2.326285586
85.06479133 1.818616977
99.04405588 2.096109006
101.0597059 5.683363401
269.0444498 2.36897463
271.0600999 3.413210058
273.0757499 1.077758226
275.0914 1.450389028
443.0761439 1.175988262
453.0604938 1.939696766
461.0867085 1.744749302
469.0554084 1.181639015
471.0710585 5.64891349
473.0867085 3.674695833
487.0659731 2.306163624
489.0816232 6.7469177
501.1180087 2.345231962
515.1336587 1.546168605
517.1493088 4.596165735
527.1336587 7.180919224
545.1442234 11.06904475

Name: +ve in-silico MS/MS by CFM-ID for OXYDHUNPMSPUCC-MWLCHTKSSA-N
ID: OXYDHUNPMSPUCC-MWLCHTKSSA-N
Comment: Energy2
Num peaks: 31
25.00727645 0.8962757516
41.03857658 1.628424397
51.02292652 6.474276895
53.03857658 16.02882823
55.01784114 1.52300955
55.05422664 2.681065432
57.0334912 0.9505990321
57.06987671 2.619943143
71.04914126 1.266301433
79.01784114 0.9926974482
81.0334912 1.459644894
83.04914126 1.46868893
85.06479133 1.646227067
387.0499291 1.385673634
389.0655792 0.918384124
391.0448437 1.031825585
399.0499291 2.685886794
429.0968793 0.989445918
441.0604938 2.291375999
443.0761439 4.156762156
445.0917939 2.375405821
459.0710585 1.987650524
461.0867085 0.8763998625
469.0554084 1.771773194
471.0710585 3.377653623
473.0867085 2.742182995
475.1023586 1.958225914
495.1285734 1.436174447
517.1129233 0.8872122878
527.1336587 3.667289071
529.1129233 0.8129480885

Name: +ve in-silico MS/MS by CFM-ID for LQRHGTVFFPMWCG-TWEJZXOZSA-N
ID: LQRHGTVFFPMWCG-TWEJZXOZSA-N
Comment: Energy0
Num peaks: 17
95.04914126 1.692774888
121.0284058 0.9412574776
123.0440559 1.757246779
167.0702706 1.318419662
253.0495352 2.487299912
255.0651853 1.243685939
387.0499291 0.9356390426
389.0655792 3.321035969
391.0812292 5.529964247
393.0968793 3.489532898
397.1281794 0.8952751971
405.0604938 0.9227652186
407.0761439 3.354562414
409.0917939 10.36995036
517.1493088 0.9852686029
527.1336587 12.20329286
545.1442234 28.85273858

Name: +ve in-silico MS/MS by CFM-ID for LQRHGTVFFPMWCG-TWEJZXOZSA-N
ID: LQRHGTVFFPMWCG-TWEJZXOZSA-N
Comment: Energy1
Num peaks: 31
95.04914126 3.372895839
105.0334912 2.268157528
107.0491413 1.545203172
121.0284058 4.051237898
123.0440559 3.558540533
167.0702706 0.7473829839
253.0495352 1.323833406
255.0651853 1.296386874
257.0808353 1.052621445
377.0655792 1.119791416
379.0812292 1.901257794
381.0968793 0.7299151496
387.0499291 0.7202934832
389.0655792 3.626369794
391.0812292 4.814549516
393.0968793 2.396749968
403.0448437 1.209024635
405.0604938 1.421967299
407.0761439 3.994866106
409.0917939 17.87671207
411.107444 0.6849817117
421.0917939 0.9213511174
439.1023586 0.9865718945
451.1023586 0.671939108
499.1023586 0.7345803866
501.1180087 1.245872749
503.1336587 1.182542412
515.1336587 1.529995933
517.1493088 2.030181545
527.1336587 5.99960925
545.1442234 4.138503867

Name: +ve in-silico MS/MS by CFM-ID for LQRHGTVFFPMWCG-TWEJZXOZSA-N
ID: LQRHGTVFFPMWCG-TWEJZXOZSA-N
Comment: Energy2
Num peaks: 31
63.02292652 1.271349542
77.00219107 2.445040349
79.01784114 1.003730646
79.05422664 1.837908792
95.04914126 16.67898159
97.06479133 0.7661933113
105.0334912 11.36071812
107.0491413 2.442393957
109.0647913 0.958248449
111.0440559 0.9991736346
111.0804414 0.9394060705
115.075356 0.7793990912
121.0284058 5.091750489
123.0440559 0.8981281293
129.0334912 0.8803823283
131.0491413 1.001544821
135.0804414 0.8169410499
253.0495352 0.8058954059
269.0444498 0.7950926925
335.0550145 1.256249403
371.0550145 2.499104686
373.0706646 0.8941012025
375.0863146 1.157951135
377.1019647 1.304228518
387.0499291 1.469889566
389.0655792 1.361324853
391.0812292 0.8121635227
401.0655792 0.7895385372
499.1023586 1.146305628
517.1493088 1.318739874
527.1336587 3.882231532

Name: +ve in-silico MS/MS by CFM-ID for LQRHGTVFFPMWCG-BDHPMLJSSA-N
ID: LQRHGTVFFPMWCG-BDHPMLJSSA-N
Comment: Energy0
Num peaks: 17
95.04914126 1.692774888
121.0284058 0.9412574776
123.0440559 1.757246779
167.0702706 1.318419662
253.0495352 2.487299912
255.0651853 1.243685939
387.0499291 0.9356390426
389.0655792 3.321035969
391.0812292 5.529964247
393.0968793 3.489532898
397.1281794 0.8952751971
405.0604938 0.9227652186
407.0761439 3.354562414
409.0917939 10.36995036
517.1493088 0.9852686029
527.1336587 12.20329286
545.1442234 28.85273858

Name: +ve in-silico MS/MS by CFM-ID for LQRHGTVFFPMWCG-BDHPMLJSSA-N
ID: LQRHGTVFFPMWCG-BDHPMLJSSA-N
Comment: Energy1
Num peaks: 31
95.04914126 3.372895839
105.0334912 2.268157528
107.0491413 1.545203172
121.0284058 4.051237898
123.0440559 3.558540533
167.0702706 0.7473829839
253.0495352 1.323833406
255.0651853 1.296386874
257.0808353 1.052621445
377.0655792 1.119791416
379.0812292 1.901257794
381.0968793 0.7299151496
387.0499291 0.7202934832
389.0655792 3.626369794
391.0812292 4.814549516
393.0968793 2.396749968
403.0448437 1.209024635
405.0604938 1.421967299
407.0761439 3.994866106
409.0917939 17.87671207
411.107444 0.6849817117
421.0917939 0.9213511174
439.1023586 0.9865718945
451.1023586 0.671939108
499.1023586 0.7345803866
501.1180087 1.245872749
503.1336587 1.182542412
515.1336587 1.529995933
517.1493088 2.030181545
527.1336587 5.99960925
545.1442234 4.138503867

Name: +ve in-silico MS/MS by CFM-ID for LQRHGTVFFPMWCG-BDHPMLJSSA-N
ID: LQRHGTVFFPMWCG-BDHPMLJSSA-N
Comment: Energy2
Num peaks: 31
63.02292652 1.271349542
77.00219107 2.445040349
79.01784114 1.003730646
79.05422664 1.837908792
95.04914126 16.67898159
97.06479133 0.7661933113
105.0334912 11.36071812
107.0491413 2.442393957
109.0647913 0.958248449
111.0440559 0.9991736346
111.0804414 0.9394060705
115.075356 0.7793990912
121.0284058 5.091750489
123.0440559 0.8981281293
129.0334912 0.8803823283
131.0491413 1.001544821
135.0804414 0.8169410499
253.0495352 0.8058954059
269.0444498 0.7950926925
335.0550145 1.256249403
371.0550145 2.499104686
373.0706646 0.8941012025
375.0863146 1.157951135
377.1019647 1.304228518
387.0499291 1.469889566
389.0655792 1.361324853
391.0812292 0.8121635227
401.0655792 0.7895385372
499.1023586 1.146305628
517.1493088 1.318739874
527.1336587 3.882231532

Name: +ve in-silico MS/MS by CFM-ID for UNCYGAPGGIHSCE-WLBQHSACSA-N
ID: UNCYGAPGGIHSCE-WLBQHSACSA-N
Comment: Energy0
Num peaks: 29
105.0334912 4.029926221
107.0491413 0.983311458
109.0647913 0.9281585001
129.0334912 0.8208496433
145.0284058 0.9611946708
145.0495352 1.411446895
147.0440559 5.830015146
161.0444498 0.8120922905
163.0600999 8.239062363
165.0546206 0.6774140137
165.0757499 0.6213342696
181.0706646 2.048263504
215.0105628 0.6593292095
217.0262129 1.864870955
219.041863 3.949884038
221.057513 1.481428344
235.0367776 0.5805491843
347.0680777 0.7086693974
347.1125294 0.6264944097
363.0841217 1.492437846
365.0786424 7.941333422
365.0997718 0.7635335531
367.0942925 1.09926485
381.0946864 3.120494735
383.0892071 10.81646379
509.1209011 1.156383114
515.1314658 0.9262328859
527.1314658 9.108083288
545.1420305 6.687423745

Name: +ve in-silico MS/MS by CFM-ID for UNCYGAPGGIHSCE-WLBQHSACSA-N
ID: UNCYGAPGGIHSCE-WLBQHSACSA-N
Comment: Energy1
Num peaks: 31
43.01784114 0.7285657336
105.0334912 6.681881168
107.0491413 2.567413514
119.0491413 3.122264786
129.0334912 1.647377662
145.0284058 0.9297801236
145.0495352 3.466223003
147.0440559 8.80708582
163.0600999 6.737998924
173.0363837 0.6742459033
181.0706646 1.412705753
203.0469483 1.646648006
217.0262129 0.8297053411
219.041863 4.133177914
221.057513 1.745362532
235.0367776 1.201676279
237.0524276 1.05253097
329.1019647 0.6374460243
335.0680777 0.639730359
337.0837278 1.188586985
347.0680777 0.98642559
347.1125294 1.020056657
363.0841217 1.114169726
365.0786424 7.872812387
367.0942925 0.6418169169
381.0946864 2.155486277
383.0892071 5.804237605
515.1314658 0.8153479742
517.1471159 1.067723547
527.1314658 3.240625693
545.1420305 0.8128871757

Name: +ve in-silico MS/MS by CFM-ID for UNCYGAPGGIHSCE-WLBQHSACSA-N
ID: UNCYGAPGGIHSCE-WLBQHSACSA-N
Comment: Energy2
Num peaks: 31
43.01784114 1.391334826
77.03857658 1.371374155
79.05422664 0.8205028301
87.00767038 0.8448919839
91.05422664 0.8278982409
103.0389705 0.9560161704
105.0334912 5.036743056
107.0491413 1.349710471
117.0334912 0.8142171991
119.0491413 1.719948646
143.0338851 0.9773322186
145.0495352 1.557742999
147.0440559 1.856322866
147.0651853 2.111008823
163.0600999 2.186181781
165.0546206 0.7416130625
201.0312983 1.542390123
203.0469483 2.431821613
215.0105628 1.301846838
217.0262129 2.371772791
219.041863 9.679901017
221.057513 2.942888053
235.0367776 0.8159134492
363.0841217 0.8079365101
365.0786424 3.544655119
365.0997718 0.9726517719
383.0892071 1.177741752
469.089601 0.7725781068
515.1314658 0.7433537473
517.1471159 0.7810452644
527.1314658 2.215560217

Name: +ve in-silico MS/MS by CFM-ID for GZTVUTQZSAZUIY-UHFFFAOYSA-N
ID: GZTVUTQZSAZUIY-UHFFFAOYSA-N
Comment: Energy0
Num peaks: 7
107.0491413 1.517503945
283.0600999 6.806972426
285.0757499 1.807006106
535.1023586 5.434648464
537.1180087 1.692614875
549.1180087 19.59496263
567.1285734 43.84565059

Name: +ve in-silico MS/MS by CFM-ID for GZTVUTQZSAZUIY-UHFFFAOYSA-N
ID: GZTVUTQZSAZUIY-UHFFFAOYSA-N
Comment: Energy1
Num peaks: 31
107.0491413 2.016353966
109.0647913 1.093722466
191.0338851 2.168054626
241.0495352 1.487808678
243.0651853 0.7649680472
245.0808353 0.8205859174
253.0495352 0.7676273941
255.0651853 1.199969424
283.0600999 7.486126238
285.0757499 1.649364367
295.0600999 1.098461138
297.0757499 1.005602483
307.0600999 1.087153443
373.0706646 0.7408867595
375.0863146 1.643615337
377.1019647 1.105364797
459.0710585 1.529937233
509.0867085 1.957174704
511.1023586 1.09933218
513.1180087 1.55990169
517.0917939 1.111853481
519.107444 1.24298231
523.1023586 1.711188594
525.1180087 0.9756071294
531.107444 0.8033379339
535.1023586 5.037312513
537.1180087 3.913249034
539.1336587 6.30645401
549.1180087 13.06948332
551.0972732 1.89426511
567.1285734 11.98891862

Name: +ve in-silico MS/MS by CFM-ID for GZTVUTQZSAZUIY-UHFFFAOYSA-N
ID: GZTVUTQZSAZUIY-UHFFFAOYSA-N
Comment: Energy2
Num peaks: 31
63.02292652 1.064338869
107.0491413 2.265841208
135.0440559 1.116805653
149.0233204 1.378996412
191.0338851 1.189184292
267.0651853 1.043968093
269.0444498 1.315766967
295.0600999 1.362391356
297.0757499 1.504524215
341.0444498 0.9940756716
345.0757499 1.393601834
357.0757499 1.805375037
359.0914 1.013253908
369.0757499 1.312792521
373.0706646 1.11272289
397.0706646 1.721068214
435.0710585 1.09656221
443.0761439 1.016968352
507.107444 1.429917681
509.0867085 1.104111666
511.1023586 1.854856116
517.0917939 0.9702742675
519.107444 1.413044806
521.0867085 1.030048032
523.1023586 2.443180241
525.1180087 1.488773376
535.1023586 1.273523053
537.1180087 2.895490095
539.1336587 2.098828885
549.1180087 4.975156002
551.0972732 2.446935653

Name: +ve in-silico MS/MS by CFM-ID for XJCNROQMIZQKRX-UHFFFAOYSA-N
ID: XJCNROQMIZQKRX-UHFFFAOYSA-N
Comment: Energy0
Num peaks: 6
107.0491413 1.477400887
297.0757499 4.392886866
535.1023586 6.248603085
537.1180087 2.030722669
549.1180087 21.43424573
567.1285734 47.65462725

Name: +ve in-silico MS/MS by CFM-ID for XJCNROQMIZQKRX-UHFFFAOYSA-N
ID: XJCNROQMIZQKRX-UHFFFAOYSA-N
Comment: Energy1
Num peaks: 17
95.04914126 1.496530671
107.0491413 1.729607718
297.0757499 3.219961297
431.0761439 1.345609182
443.0761439 1.558630179
459.0710585 6.490339883
473.0867085 2.587211299
511.1023586 1.336473116
513.1180087 1.833074748
523.1023586 1.597197329
525.1180087 1.671962335
535.1023586 7.621142689
537.1180087 2.554908907
539.1336587 6.76289946
549.1180087 18.67720793
551.0972732 1.914982219
567.1285734 17.92835888

Name: +ve in-silico MS/MS by CFM-ID for XJCNROQMIZQKRX-UHFFFAOYSA-N
ID: XJCNROQMIZQKRX-UHFFFAOYSA-N
Comment: Energy2
Num peaks: 31
57.0334912 0.9621276495
63.02292652 2.427970737
77.00219107 3.12593999
95.04914126 1.03939439
105.0334912 1.539621962
107.0491413 2.249936687
119.0491413 1.064452398
121.0284058 0.9683996131
135.0440559 3.266631251
149.0233204 1.075940456
295.0600999 0.98864068
337.034279 1.304900853
341.0291937 1.51350686
367.0448437 0.9982864194
421.0917939 1.076777429
429.0604938 0.9659902826
431.0761439 2.900876574
443.0761439 9.33244836
459.0710585 1.431728331
505.0917939 1.342134571
507.107444 1.80603771
511.1023586 2.394060018
519.107444 1.8301309
521.1230941 1.011576321
523.1023586 1.708313077
533.0867085 1.043082868
535.1023586 1.901358099
537.1180087 4.19294156
539.1336587 2.279627113
549.1180087 2.7176538
551.0972732 1.784135117

Name: +ve in-silico MS/MS by CFM-ID for LQRHGTVFFPMWCG-LSBOWGMISA-N
ID: LQRHGTVFFPMWCG-LSBOWGMISA-N
Comment: Energy0
Num peaks: 17
95.04914126 1.692774888
121.0284058 0.9412574776
123.0440559 1.757246779
167.0702706 1.318419662
253.0495352 2.487299912
255.0651853 1.243685939
387.0499291 0.9356390426
389.0655792 3.321035969
391.0812292 5.529964247
393.0968793 3.489532898
397.1281794 0.8952751971
405.0604938 0.9227652186
407.0761439 3.354562414
409.0917939 10.36995036
517.1493088 0.9852686029
527.1336587 12.20329286
545.1442234 28.85273858

Name: +ve in-silico MS/MS by CFM-ID for LQRHGTVFFPMWCG-LSBOWGMISA-N
ID: LQRHGTVFFPMWCG-LSBOWGMISA-N
Comment: Energy1
Num peaks: 31
95.04914126 3.372895839
105.0334912 2.268157528
107.0491413 1.545203172
121.0284058 4.051237898
123.0440559 3.558540533
167.0702706 0.7473829839
253.0495352 1.323833406
255.0651853 1.296386874
257.0808353 1.052621445
377.0655792 1.119791416
379.0812292 1.901257794
381.0968793 0.7299151496
387.0499291 0.7202934832
389.0655792 3.626369794
391.0812292 4.814549516
393.0968793 2.396749968
403.0448437 1.209024635
405.0604938 1.421967299
407.0761439 3.994866106
409.0917939 17.87671207
411.107444 0.6849817117
421.0917939 0.9213511174
439.1023586 0.9865718945
451.1023586 0.671939108
499.1023586 0.7345803866
501.1180087 1.245872749
503.1336587 1.182542412
515.1336587 1.529995933
517.1493088 2.030181545
527.1336587 5.99960925
545.1442234 4.138503867

Name: +ve in-silico MS/MS by CFM-ID for LQRHGTVFFPMWCG-LSBOWGMISA-N
ID: LQRHGTVFFPMWCG-LSBOWGMISA-N
Comment: Energy2
Num peaks: 31
63.02292652 1.271349542
77.00219107 2.445040349
79.01784114 1.003730646
79.05422664 1.837908792
95.04914126 16.67898159
97.06479133 0.7661933113
105.0334912 11.36071812
107.0491413 2.442393957
109.0647913 0.958248449
111.0440559 0.9991736346
111.0804414 0.9394060705
115.075356 0.7793990912
121.0284058 5.091750489
123.0440559 0.8981281293
129.0334912 0.8803823283
131.0491413 1.001544821
135.0804414 0.8169410499
253.0495352 0.8058954059
269.0444498 0.7950926925
335.0550145 1.256249403
371.0550145 2.499104686
373.0706646 0.8941012025
375.0863146 1.157951135
377.1019647 1.304228518
387.0499291 1.469889566
389.0655792 1.361324853
391.0812292 0.8121635227
401.0655792 0.7895385372
499.1023586 1.146305628
517.1493088 1.318739874
527.1336587 3.882231532

Name: +ve in-silico MS/MS by CFM-ID for XMFLYCKXVTYBRA-UHFFFAOYSA-N
ID: XMFLYCKXVTYBRA-UHFFFAOYSA-N
Comment: Energy0
Num peaks: 6
107.0491413 1.913596654
283.0600999 5.694328167
285.0757499 1.130539154
535.1023586 3.697354825
549.1180087 12.92685509
567.1285734 63.05271108

Name: +ve in-silico MS/MS by CFM-ID for XMFLYCKXVTYBRA-UHFFFAOYSA-N
ID: XMFLYCKXVTYBRA-UHFFFAOYSA-N
Comment: Energy1
Num peaks: 14
107.0491413 3.888174337
109.0647913 2.115763543
121.0647913 1.016379396
283.0600999 5.580445438
285.0757499 1.387096897
459.0710585 3.973648319
509.0867085 0.9909313919
523.1023586 1.020294486
535.1023586 5.543357111
537.1180087 2.215590716
539.1336587 4.454812957
549.1180087 14.38421994
551.0972732 1.282444818
567.1285734 32.78059236

Name: +ve in-silico MS/MS by CFM-ID for XMFLYCKXVTYBRA-UHFFFAOYSA-N
ID: XMFLYCKXVTYBRA-UHFFFAOYSA-N
Comment: Energy2
Num peaks: 31
63.02292652 2.269274402
105.0334912 1.283930998
107.0491413 8.524151147
133.0647913 1.299676599
135.0440559 1.963641411
281.0444498 1.29164305
285.0757499 1.542468513
389.0655792 2.278095917
391.0812292 1.40381711
393.0968793 1.037662133
407.0761439 1.819646886
415.0448437 1.625143531
419.0761439 2.013580223
435.0710585 2.379429573
443.0761439 1.571250237
457.0554084 1.557257161
459.0710585 1.337872366
461.0867085 1.064723663
507.0710585 1.760235283
509.0867085 1.070664864
511.1023586 1.325221631
519.107444 1.678040984
521.0867085 1.65830008
523.1023586 2.627737409
525.1180087 1.520059213
533.0867085 1.739551748
535.1023586 2.105669665
537.1180087 3.169083561
539.1336587 3.107710758
549.1180087 6.683349447
551.0972732 1.605599421

Name: +ve in-silico MS/MS by CFM-ID for LQRHGTVFFPMWCG-IVJIMCHNSA-N
ID: LQRHGTVFFPMWCG-IVJIMCHNSA-N
Comment: Energy0
Num peaks: 17
95.04914126 1.692774888
121.0284058 0.9412574776
123.0440559 1.757246779
167.0702706 1.318419662
253.0495352 2.487299912
255.0651853 1.243685939
387.0499291 0.9356390426
389.0655792 3.321035969
391.0812292 5.529964247
393.0968793 3.489532898
397.1281794 0.8952751971
405.0604938 0.9227652186
407.0761439 3.354562414
409.0917939 10.36995036
517.1493088 0.9852686029
527.1336587 12.20329286
545.1442234 28.85273858

Name: +ve in-silico MS/MS by CFM-ID for LQRHGTVFFPMWCG-IVJIMCHNSA-N
ID: LQRHGTVFFPMWCG-IVJIMCHNSA-N
Comment: Energy1
Num peaks: 31
95.04914126 3.372895839
105.0334912 2.268157528
107.0491413 1.545203172
121.0284058 4.051237898
123.0440559 3.558540533
167.0702706 0.7473829839
253.0495352 1.323833406
255.0651853 1.296386874
257.0808353 1.052621445
377.0655792 1.119791416
379.0812292 1.901257794
381.0968793 0.7299151496
387.0499291 0.7202934832
389.0655792 3.626369794
391.0812292 4.814549516
393.0968793 2.396749968
403.0448437 1.209024635
405.0604938 1.421967299
407.0761439 3.994866106
409.0917939 17.87671207
411.107444 0.6849817117
421.0917939 0.9213511174
439.1023586 0.9865718945
451.1023586 0.671939108
499.1023586 0.7345803866
501.1180087 1.245872749
503.1336587 1.182542412
515.1336587 1.529995933
517.1493088 2.030181545
527.1336587 5.99960925
545.1442234 4.138503867

Name: +ve in-silico MS/MS by CFM-ID for LQRHGTVFFPMWCG-IVJIMCHNSA-N
ID: LQRHGTVFFPMWCG-IVJIMCHNSA-N
Comment: Energy2
Num peaks: 31
63.02292652 1.271349542
77.00219107 2.445040349
79.01784114 1.003730646
79.05422664 1.837908792
95.04914126 16.67898159
97.06479133 0.7661933113
105.0334912 11.36071812
107.0491413 2.442393957
109.0647913 0.958248449
111.0440559 0.9991736346
111.0804414 0.9394060705
115.075356 0.7793990912
121.0284058 5.091750489
123.0440559 0.8981281293
129.0334912 0.8803823283
131.0491413 1.001544821
135.0804414 0.8169410499
253.0495352 0.8058954059
269.0444498 0.7950926925
335.0550145 1.256249403
371.0550145 2.499104686
373.0706646 0.8941012025
375.0863146 1.157951135
377.1019647 1.304228518
387.0499291 1.469889566
389.0655792 1.361324853
391.0812292 0.8121635227
401.0655792 0.7895385372
499.1023586 1.146305628
517.1493088 1.318739874
527.1336587 3.882231532

Name: +ve in-silico MS/MS by CFM-ID for FYHHLMRXXMJAPQ-AMCZOZDPSA-N
ID: FYHHLMRXXMJAPQ-AMCZOZDPSA-N
Comment: Energy0
Num peaks: 17
95.04914126 1.707335732
123.0440559 1.755472081
167.0702706 1.322237009
253.0495352 2.49382721
255.0651853 1.247270465
387.0499291 0.9373285399
389.0655792 3.37291367
391.0812292 5.652317598
393.0968793 3.584574119
395.1125294 0.9242708282
397.1281794 0.8977993238
405.0604938 0.9253550575
407.0761439 3.364237947
409.0917939 10.39083292
517.1493088 0.9881950552
527.1336587 12.23945426
545.1442234 28.97237869

Name: +ve in-silico MS/MS by CFM-ID for FYHHLMRXXMJAPQ-AMCZOZDPSA-N
ID: FYHHLMRXXMJAPQ-AMCZOZDPSA-N
Comment: Energy1
Num peaks: 31
95.04914126 3.40566354
105.0334912 2.280999502
107.0491413 1.572453109
111.0440559 0.6657819928
121.0284058 3.996613139
123.0440559 3.552071864
167.0702706 0.7620575022
253.0495352 1.364390411
255.0651853 1.323368761
257.0808353 1.074529807
377.0655792 1.139210528
379.0812292 1.932519313
381.0968793 0.7343757622
387.0499291 0.7216059103
389.0655792 3.627812904
391.0812292 4.812467564
393.0968793 2.383786807
403.0448437 1.231641047
405.0604938 1.448863931
407.0761439 4.07501271
409.0917939 18.03465861
411.107444 0.6979206424
421.0917939 0.9376783888
439.1023586 1.006898577
451.1023586 0.6860923779
501.1180087 1.108740139
503.1336587 1.078222475
515.1336587 1.559087842
517.1493088 2.068910365
527.1336587 6.123089597
545.1442234 4.271499331

Name: +ve in-silico MS/MS by CFM-ID for FYHHLMRXXMJAPQ-AMCZOZDPSA-N
ID: FYHHLMRXXMJAPQ-AMCZOZDPSA-N
Comment: Energy2
Num peaks: 31
63.02292652 1.289440879
77.00219107 2.230195248
79.01784114 1.009000679
79.05422664 1.786878464
95.04914126 18.30114909
97.06479133 0.776890681
105.0334912 10.33446773
107.0491413 2.324646486
111.0440559 1.012704449
111.0804414 0.95285767
115.075356 0.7906590524
121.0284058 1.969987895
123.0440559 0.7489518571
129.0334912 0.8929101915
131.0491413 1.01579683
135.0804414 0.828566142
211.0389705 0.8293754971
253.0495352 0.7947913515
333.0393644 3.444754885
335.0550145 1.067131396
371.0550145 2.497637797
373.0706646 0.9648358421
375.0863146 1.342885631
377.1019647 1.655414795
387.0499291 1.088000055
389.0655792 1.367459202
391.0812292 0.8599078481
401.0655792 0.8007736909
499.1023586 0.975353352
517.1493088 1.337806452
527.1336587 3.938623686

Name: +ve in-silico MS/MS by CFM-ID for AZTWJSLPBADTFR-UHFFFAOYSA-N
ID: AZTWJSLPBADTFR-UHFFFAOYSA-N
Comment: Energy0
Num peaks: 6
107.0491413 1.680144923
283.0600999 2.950278921
535.1023586 6.290475436
537.1180087 1.603233585
549.1180087 22.04011937
567.1285734 50.44739853

Name: +ve in-silico MS/MS by CFM-ID for AZTWJSLPBADTFR-UHFFFAOYSA-N
ID: AZTWJSLPBADTFR-UHFFFAOYSA-N
Comment: Energy1
Num peaks: 23
107.0491413 2.582146619
109.0647913 1.350393033
227.0338851 0.9631231467
267.0651853 1.05715144
283.0600999 9.20452415
285.0757499 1.737738208
295.0600999 0.7623500839
297.0757499 1.572365891
307.0600999 1.138751451
389.1019647 1.958563387
459.0710585 2.52187581
499.1023586 0.8656155181
509.0867085 1.251838119
519.107444 0.9639986245
523.1023586 1.647083123
525.1180087 0.8224499723
535.1023586 6.804804319
537.1180087 0.8315979666
539.0972732 1.026305589
539.1336587 5.114718528
549.1180087 17.59579056
551.0972732 1.593446287
567.1285734 16.68221282

Name: +ve in-silico MS/MS by CFM-ID for AZTWJSLPBADTFR-UHFFFAOYSA-N
ID: AZTWJSLPBADTFR-UHFFFAOYSA-N
Comment: Energy2
Num peaks: 31
63.02292652 2.79565106
81.0334912 0.9629207108
107.0491413 3.509009829
137.0233204 1.970064318
153.0182351 2.220478508
201.0546206 0.9515274147
227.0338851 1.329116086
281.0444498 1.328330982
283.0600999 1.696622603
295.0600999 1.63133782
307.0600999 1.311354912
345.0757499 1.517691578
373.0706646 0.9862583826
391.0812292 1.318955646
407.0761439 1.811372366
417.0604938 0.9757101136
419.0761439 2.064120267
435.0710585 1.264744269
443.0761439 0.9371211403
491.0761439 1.885433908
505.0917939 1.447790268
509.0867085 1.226170896
511.1023586 1.178399972
519.107444 3.3317766
521.0867085 1.841398223
521.1230941 1.667590068
535.1023586 1.448185668
539.1336587 1.870954479
541.1129233 1.347551502
549.1180087 7.919998361
551.0972732 1.673936212

Name: +ve in-silico MS/MS by CFM-ID for OVCFMRWVQJAWDY-UHFFFAOYSA-N
ID: OVCFMRWVQJAWDY-UHFFFAOYSA-N
Comment: Energy0
Num peaks: 6
283.0600999 7.287782322
285.0757499 1.902308926
535.1023586 6.198656666
537.1180087 1.831370569
549.1180087 21.08722866
567.1285734 47.42457101

Name: +ve in-silico MS/MS by CFM-ID for OVCFMRWVQJAWDY-UHFFFAOYSA-N
ID: OVCFMRWVQJAWDY-UHFFFAOYSA-N
Comment: Energy1
Num peaks: 22
95.04914126 1.262388685
227.0338851 0.9323324932
231.0651853 0.8662135379
267.0651853 0.9146369798
283.0600999 10.58254092
285.0757499 2.322209289
297.0757499 1.423536838
307.0600999 1.211118623
389.1019647 1.793022776
473.0867085 2.040605496
499.1023586 0.8706954596
509.0867085 1.019851698
513.1180087 0.8639372478
519.107444 1.26405546
523.1023586 2.528873295
525.1180087 1.987333798
535.1023586 6.700573232
537.1180087 1.582849909
539.1336587 5.846091553
549.1180087 16.81011946
551.0972732 1.633591882
567.1285734 15.80770195

Name: +ve in-silico MS/MS by CFM-ID for OVCFMRWVQJAWDY-UHFFFAOYSA-N
ID: OVCFMRWVQJAWDY-UHFFFAOYSA-N
Comment: Energy2
Num peaks: 31
57.0334912 1.272814622
63.02292652 1.687805036
77.00219107 3.290631318
105.0334912 1.246627997
117.0334912 1.158534905
121.0284058 1.086017075
137.0233204 1.99920074
153.0182351 1.917919792
227.0338851 1.289691389
229.0495352 1.129965853
255.0651853 1.187615652
267.0651853 2.772787739
283.0600999 2.438510948
295.0600999 1.582857796
307.0600999 1.49926081
359.0914 2.057618614
373.0706646 0.95715874
431.0761439 1.019091605
449.0867085 1.226358875
503.0761439 2.333838157
505.0917939 2.675299201
507.107444 1.479351008
519.107444 3.801106072
521.0867085 2.128958471
521.1230941 3.788547527
523.1023586 1.701186785
525.1180087 1.657304173
535.1023586 1.319866993
539.1336587 1.474692911
549.1180087 2.7821107
551.0972732 1.748317466

Name: +ve in-silico MS/MS by CFM-ID for OXYDHUNPMSPUCC-KOLCDFICSA-N
ID: OXYDHUNPMSPUCC-KOLCDFICSA-N
Comment: Energy0
Num peaks: 10
53.03857658 4.493261464
55.05422664 2.374384808
57.06987671 2.974124618
271.0600999 1.714124181
461.0867085 2.879813481
471.0710585 1.208206074
487.0659731 1.192852399
489.0816232 6.747301675
527.1336587 10.59529925
545.1442234 46.81116691

Name: +ve in-silico MS/MS by CFM-ID for OXYDHUNPMSPUCC-KOLCDFICSA-N
ID: OXYDHUNPMSPUCC-KOLCDFICSA-N
Comment: Energy1
Num peaks: 26
53.03857658 1.170802058
55.01784114 1.189540482
55.05422664 1.820656903
57.0334912 1.021331291
57.06987671 3.609434642
83.04914126 2.326285586
85.06479133 1.818616977
99.04405588 2.096109006
101.0597059 5.683363401
269.0444498 2.36897463
271.0600999 3.413210058
273.0757499 1.077758226
275.0914 1.450389028
443.0761439 1.175988262
453.0604938 1.939696766
461.0867085 1.744749302
469.0554084 1.181639015
471.0710585 5.64891349
473.0867085 3.674695833
487.0659731 2.306163624
489.0816232 6.7469177
501.1180087 2.345231962
515.1336587 1.546168605
517.1493088 4.596165735
527.1336587 7.180919224
545.1442234 11.06904475

Name: +ve in-silico MS/MS by CFM-ID for OXYDHUNPMSPUCC-KOLCDFICSA-N
ID: OXYDHUNPMSPUCC-KOLCDFICSA-N
Comment: Energy2
Num peaks: 31
25.00727645 0.8962757516
41.03857658 1.628424397
51.02292652 6.474276895
53.03857658 16.02882823
55.01784114 1.52300955
55.05422664 2.681065432
57.0334912 0.9505990321
57.06987671 2.619943143
71.04914126 1.266301433
79.01784114 0.9926974482
81.0334912 1.459644894
83.04914126 1.46868893
85.06479133 1.646227067
387.0499291 1.385673634
389.0655792 0.918384124
391.0448437 1.031825585
399.0499291 2.685886794
429.0968793 0.989445918
441.0604938 2.291375999
443.0761439 4.156762156
445.0917939 2.375405821
459.0710585 1.987650524
461.0867085 0.8763998625
469.0554084 1.771773194
471.0710585 3.377653623
473.0867085 2.742182995
475.1023586 1.958225914
495.1285734 1.436174447
517.1129233 0.8872122878
527.1336587 3.667289071
529.1129233 0.8129480885

Name: +ve in-silico MS/MS by CFM-ID for OGUIDHBUHCAPIO-GBBISGONSA-N
ID: OGUIDHBUHCAPIO-GBBISGONSA-N
Comment: Energy0
Num peaks: 29
96.96852159 1.517444925
98.98417166 2.055903334
103.0389705 0.5772351521
110.9841717 1.568363863
161.0444498 0.5175808084
163.0600999 5.828056561
181.0706646 2.619317107
243.0264304 0.8018357133
273.0369951 0.5513975224
307.1023586 0.7819424517
309.1180087 1.349335582
323.0972732 1.115560181
325.1129233 2.559269403
375.0686891 0.5620824566
387.0686891 1.035887601
389.0843392 0.7320613494
405.0792538 15.83419582
407.0949039 0.8864447182
423.0898185 10.64928137
469.155182 0.7922321568
471.1708321 1.03030378
485.1500966 0.7601465705
487.1657467 2.719288475
489.1813968 0.5380643853
507.1109479 0.5282234267
523.1058625 0.655165713
537.1215126 0.770751057
567.1320772 12.79607648
585.1426419 8.180697271

Name: +ve in-silico MS/MS by CFM-ID for OGUIDHBUHCAPIO-GBBISGONSA-N
ID: OGUIDHBUHCAPIO-GBBISGONSA-N
Comment: Energy1
Num peaks: 26
43.01784114 0.6616205055
96.96852159 3.352971171
98.98417166 4.880624572
145.0495352 2.51479802
161.0444498 0.7381047985
163.0600999 7.852855957
181.0706646 8.569174405
243.0264304 2.468146885
245.0420805 1.112339001
259.021345 0.8250409591
261.0369951 0.7934248044
287.0526451 1.312161086
307.1023586 0.620292415
309.1180087 1.497261092
323.0972732 1.600592144
325.1129233 6.463277473
327.1285734 2.504669796
387.0686891 0.7348727885
405.0792538 15.10955688
407.0949039 1.071927482
423.0898185 9.62620254
469.155182 0.8873990693
471.1708321 0.6400116021
487.1657467 1.231289764
567.1320772 2.461810783
585.1426419 0.6997768915

Name: +ve in-silico MS/MS by CFM-ID for OGUIDHBUHCAPIO-GBBISGONSA-N
ID: OGUIDHBUHCAPIO-GBBISGONSA-N
Comment: Energy2
Num peaks: 31
43.01784114 1.714840889
57.0334912 1.134749608
59.01275576 0.8190543559
87.00767038 0.9725230104
96.96852159 1.997025671
98.98417166 1.438241355
101.0233204 0.9230368258
103.0389705 1.362456941
110.9841717 1.377451314
145.0495352 1.759616324
147.0651853 0.7682319878
161.0444498 1.094606554
163.0600999 3.973628839
181.0706646 1.32348004
243.0264304 2.411473809
245.0420805 0.7244233598
259.021345 1.499221028
273.0369951 2.509948429
287.0526451 1.483937201
309.1180087 1.820845648
311.0972732 2.326497694
323.0972732 2.362968773
325.1129233 10.35575583
327.1285734 1.728146878
363.0686891 2.877369902
405.0792538 5.243360914
423.0898185 1.798472612
471.1708321 0.7806509482
493.0952978 1.073473184
523.1058625 0.8153038068
567.1320772 1.381819138

Name: +ve in-silico MS/MS by CFM-ID for QPFBVCAQCZYOIT-UHFFFAOYSA-N
ID: QPFBVCAQCZYOIT-UHFFFAOYSA-N
Comment: Energy0
Num peaks: 6
283.0600999 4.874973307
535.1023586 5.855984017
537.1180087 2.450823496
539.1336587 1.973569383
549.1180087 19.9528921
567.1285734 48.63499965

Name: +ve in-silico MS/MS by CFM-ID for QPFBVCAQCZYOIT-UHFFFAOYSA-N
ID: QPFBVCAQCZYOIT-UHFFFAOYSA-N
Comment: Energy1
Num peaks: 19
95.04914126 1.330143113
215.0338851 0.9504293805
283.0600999 3.717331927
431.0761439 1.010305935
473.0867085 4.407483531
509.0867085 1.605559231
511.1023586 0.9169177011
513.1180087 1.412934795
517.0917939 2.029375742
521.0867085 1.212915824
523.1023586 2.746857596
525.1180087 2.733198429
531.107444 2.845171428
535.1023586 6.139959191
537.1180087 4.745193256
539.1336587 8.103164119
549.1180087 16.50309052
551.0972732 1.269809869
567.1285734 17.13045652

Name: +ve in-silico MS/MS by CFM-ID for QPFBVCAQCZYOIT-UHFFFAOYSA-N
ID: QPFBVCAQCZYOIT-UHFFFAOYSA-N
Comment: Energy2
Num peaks: 31
55.01784114 0.9075659878
57.0334912 1.097015375
77.00219107 1.425955295
77.03857658 1.319473146
105.0334912 4.121585424
121.0284058 0.9703696688
215.0338851 1.699425662
285.0757499 0.9146198313
297.0757499 1.224728231
403.0812292 2.224681948
405.0968793 1.664810604
421.0917939 2.157950213
431.0761439 1.028944681
445.0554084 1.211746934
447.0710585 0.9651629957
449.0867085 2.821806028
455.0761439 3.162491638
471.0710585 1.846777772
473.0867085 2.540435212
517.0917939 4.31388984
519.107444 2.517786017
521.0867085 1.686947724
523.1023586 1.417834687
525.1180087 1.445949281
531.107444 4.704841897
533.0867085 2.303209932
535.1023586 2.953354024
537.1180087 5.891955206
539.1336587 6.265849502
549.1180087 6.057299658
551.0972732 1.721158654

Name: +ve in-silico MS/MS by CFM-ID for KNAPHRIACIMBNT-STXXVOARSA-N
ID: KNAPHRIACIMBNT-STXXVOARSA-N
Comment: Energy0
Num peaks: 7
95.04914126 5.24500043
97.06479133 2.732758145
99.08044139 2.734437725
139.0389705 2.085456448
253.0495352 2.180247115
527.1336587 3.874831381
545.1442234 61.44705975

Name: +ve in-silico MS/MS by CFM-ID for KNAPHRIACIMBNT-STXXVOARSA-N
ID: KNAPHRIACIMBNT-STXXVOARSA-N
Comment: Energy1
Num peaks: 24
65.03857658 1.472774319
95.04914126 4.784441671
97.06479133 2.127001198
99.08044139 2.00556102
109.0284058 2.656850355
111.0440559 2.693278992
121.0284058 6.168796944
123.0440559 3.791762815
137.0233204 3.75774831
139.0389705 5.934826657
255.0651853 1.371617729
257.0808353 1.174091672
271.0600999 1.16066983
273.0757499 1.029093496
407.1125294 0.8483838499
421.0917939 0.9853690337
423.107444 2.965317904
433.0917939 1.290801017
435.107444 4.036267533
513.1180087 1.125344072
515.1336587 4.868554804
517.1493088 5.596600565
527.1336587 2.877378476
545.1442234 15.84653292

Name: +ve in-silico MS/MS by CFM-ID for KNAPHRIACIMBNT-STXXVOARSA-N
ID: KNAPHRIACIMBNT-STXXVOARSA-N
Comment: Energy2
Num peaks: 31
49.00727645 1.171132284
51.02292652 1.099746766
65.03857658 7.879998294
79.01784114 3.090634067
81.0334912 4.089597196
81.06987671 1.198922964
95.04914126 4.566008524
97.06479133 1.839319442
99.08044139 2.014826482
107.0491413 2.566187124
109.0284058 2.750885906
111.0440559 2.413205331
115.075356 1.310033826
119.0491413 1.057209048
121.0284058 9.442860638
123.0440559 4.318862551
125.0597059 1.189472618
135.0076704 1.272142144
137.0233204 1.423818057
145.0859207 0.9747797292
259.0964854 1.678890868
261.1121354 1.146040523
269.0444498 0.9786934734
271.0600999 1.20602068
273.0757499 1.951322216
275.0914 1.883175496
285.0393644 1.202647694
289.0706646 1.500045945
483.107444 1.103590801
485.1230941 1.097272634
527.1336587 3.67626857

Name: +ve in-silico MS/MS by CFM-ID for BTJCOEJZFMHRCZ-UHFFFAOYSA-N
ID: BTJCOEJZFMHRCZ-UHFFFAOYSA-N
Comment: Energy0
Num peaks: 6
297.0757499 5.161738879
535.1023586 6.024931786
537.1180087 1.90714697
549.1180087 20.78940407
551.0972732 1.700031488
567.1285734 45.24719471

Name: +ve in-silico MS/MS by CFM-ID for BTJCOEJZFMHRCZ-UHFFFAOYSA-N
ID: BTJCOEJZFMHRCZ-UHFFFAOYSA-N
Comment: Energy1
Num peaks: 17
95.04914126 1.365247357
191.0338851 2.978352189
297.0757499 5.42793604
375.0863146 2.383052783
377.1019647 1.420325635
473.0867085 2.345731332
511.1023586 1.550938509
513.1180087 1.993580008
519.107444 1.378992585
523.1023586 2.040928679
525.1180087 1.919747362
535.1023586 7.552373253
537.1180087 1.913596837
539.1336587 6.335396962
549.1180087 19.17063618
551.0972732 3.021445499
567.1285734 17.75699077

Name: +ve in-silico MS/MS by CFM-ID for BTJCOEJZFMHRCZ-UHFFFAOYSA-N
ID: BTJCOEJZFMHRCZ-UHFFFAOYSA-N
Comment: Energy2
Num peaks: 31
39.02292652 0.9144380378
77.00219107 3.140302009
105.0334912 1.084301627
119.0491413 0.9114515303
121.0284058 0.9454646469
139.0389705 1.320039917
149.0233204 1.932273591
151.0389705 1.008558505
175.0389705 0.9110052155
191.0338851 2.75213128
283.0600999 1.13764352
293.0444498 1.125375772
345.0757499 1.209798207
359.0914 4.701532599
375.0863146 1.559578106
387.0863146 1.19122424
403.0812292 0.9601286878
421.0917939 1.051194605
449.0867085 1.374576325
505.0917939 0.923185466
507.107444 2.122894858
511.1023586 2.670403498
519.107444 2.82230439
521.1230941 1.314467107
523.1023586 2.911740077
525.1180087 1.103669259
535.1023586 2.133356182
537.1180087 3.055127947
539.1336587 2.049916895
549.1180087 4.248823874
551.0972732 2.547571349

Name: +ve in-silico MS/MS by CFM-ID for SQGLUEWZRKIEGS-UHFFFAOYSA-N
ID: SQGLUEWZRKIEGS-UHFFFAOYSA-N
Comment: Energy0
Num peaks: 6
107.0491413 1.643605997
297.0757499 4.274893856
535.1023586 5.545873599
537.1180087 1.775258497
549.1180087 21.18106375
567.1285734 46.9566029

Name: +ve in-silico MS/MS by CFM-ID for SQGLUEWZRKIEGS-UHFFFAOYSA-N
ID: SQGLUEWZRKIEGS-UHFFFAOYSA-N
Comment: Energy1
Num peaks: 31
107.0491413 2.407972901
109.0647913 1.249615064
227.0338851 1.6580227
229.0495352 0.6967857158
239.0338851 0.6280332456
243.0651853 0.7103939101
271.0600999 1.538323389
297.0757499 1.085341389
309.0757499 1.12653923
311.0914 0.8787084035
321.0757499 1.228418112
387.0863146 0.8462391247
389.1019647 1.79067612
459.0710585 1.739222808
507.107444 0.6472761933
509.0867085 1.378641234
511.1023586 0.8349297944
513.1180087 0.9699876066
517.0917939 1.235483141
519.107444 1.505772829
521.1230941 1.348197444
523.1023586 2.195777136
525.1180087 1.419145582
531.107444 0.9394559952
535.1023586 5.671733345
537.1180087 4.340591678
539.0972732 0.7437371965
539.1336587 7.278854308
549.1180087 15.65939869
551.0972732 1.59045793
567.1285734 14.78763507

Name: +ve in-silico MS/MS by CFM-ID for SQGLUEWZRKIEGS-UHFFFAOYSA-N
ID: SQGLUEWZRKIEGS-UHFFFAOYSA-N
Comment: Energy2
Num peaks: 31
63.02292652 1.190666324
105.0334912 0.9864720588
107.0491413 5.382556605
135.0440559 1.019136122
153.0182351 0.967413462
281.0444498 1.505800446
309.0757499 1.133599923
355.0600999 0.905469077
357.0757499 2.85539631
361.1070501 0.9453037698
373.0706646 1.400585958
383.0914 1.731686756
387.0863146 1.24710694
389.0655792 1.187767582
407.0761439 0.9398622638
419.0761439 1.029895901
435.0710585 1.228994527
443.0761439 0.9022517476
507.107444 1.103149878
509.0867085 1.161350282
511.1023586 1.095350881
519.107444 2.020105237
521.1230941 3.480679787
523.1023586 2.667705216
525.1180087 2.526224758
531.107444 1.092515655
535.1023586 1.190527887
537.1180087 2.546196886
539.1336587 2.371279768
549.1180087 3.45680176
551.0972732 1.368493946

Name: +ve in-silico MS/MS by CFM-ID for HBPUTHYPXZHPNV-HZXVKSMZSA-N
ID: HBPUTHYPXZHPNV-HZXVKSMZSA-N
Comment: Energy0
Num peaks: 15
121.0284058 3.559490646
123.0440559 3.869788624
137.0233204 3.65102988
139.0389705 1.942469781
141.0546206 4.320207445
271.0600999 2.777676442
389.0655792 2.957800537
391.0812292 4.823048602
393.0968793 3.20389132
395.1125294 2.065405266
407.0761439 2.916809229
409.0917939 8.643139678
517.1493088 1.326385321
527.1336587 10.42853864
545.1442234 24.43945785

Name: +ve in-silico MS/MS by CFM-ID for HBPUTHYPXZHPNV-HZXVKSMZSA-N
ID: HBPUTHYPXZHPNV-HZXVKSMZSA-N
Comment: Energy1
Num peaks: 31
41.00219107 1.32775865
95.04914126 1.192260278
105.0334912 2.128507299
107.0491413 1.185148396
121.0284058 4.329614466
123.0440559 3.047897461
137.0233204 1.181742715
139.0389705 1.93213747
149.0233204 1.459021165
165.0182351 2.385512046
167.0338851 4.621671688
241.0495352 0.8303512242
243.0651853 2.084215379
257.0444498 1.393378027
259.0600999 3.885437377
271.0600999 4.834272939
379.0812292 1.432973844
389.0655792 2.858003719
391.0812292 2.754031504
393.0968793 2.336678408
395.1125294 2.625045017
405.0604938 1.186524975
405.0968793 0.945466587
407.0761439 2.810457866
409.0917939 10.11436358
421.0917939 1.047569111
451.1023586 1.310702842
515.1336587 1.579285241
517.1493088 2.267827204
527.1336587 4.886016295
545.1442234 2.84785862

Name: +ve in-silico MS/MS by CFM-ID for HBPUTHYPXZHPNV-HZXVKSMZSA-N
ID: HBPUTHYPXZHPNV-HZXVKSMZSA-N
Comment: Energy2
Num peaks: 31
51.02292652 0.8941115252
67.01784114 1.251240885
77.00219107 1.152015164
79.01784114 1.206975067
79.05422664 0.8067085197
81.0334912 0.8429136687
93.0334912 3.326075302
95.04914126 0.9965223608
105.0334912 5.891101178
107.0491413 0.9105400578
109.0647913 1.35617694
111.0440559 1.045875373
121.0284058 11.27486232
123.0440559 10.27499124
125.0597059 1.45584241
127.075356 1.33946834
129.0334912 0.7106015411
131.0491413 0.9504722148
137.0233204 11.63310274
139.0389705 2.201242073
141.0546206 0.7908446246
225.0546206 1.108536202
227.0702706 1.762358248
243.0651853 0.7059684103
271.0600999 0.8831821104
389.0655792 0.7308168939
421.0917939 0.7887019297
499.1023586 0.7085676903
515.1336587 0.9106632193
517.1493088 1.858243046
527.1336587 4.310166749

Name: +ve in-silico MS/MS by CFM-ID for IZDMKUNPJQBPIQ-UHFFFAOYSA-N
ID: IZDMKUNPJQBPIQ-UHFFFAOYSA-N
Comment: Energy0
Num peaks: 13
89.02332044 1.940204522
91.0389705 2.253949828
96.96852159 2.357323056
98.98417166 4.550357456
161.0444498 1.781816977
163.0600999 6.127090194
179.0550145 2.18831622
243.0264304 15.91313159
261.0369951 34.18531214
325.1129233 3.923505746
343.123488 1.962947108
405.0792538 1.464719187
567.1320772 2.430591885

Name: +ve in-silico MS/MS by CFM-ID for IZDMKUNPJQBPIQ-UHFFFAOYSA-N
ID: IZDMKUNPJQBPIQ-UHFFFAOYSA-N
Comment: Energy1
Num peaks: 11
163.0600999 5.789365163
165.0757499 3.44065551
179.0550145 15.66601044
181.0706646 7.356972019
243.0264304 14.78751205
261.0369951 10.55066331
325.1129233 11.78787496
343.123488 4.001237024
405.0792538 4.232006428
423.0898185 2.036869571
567.1320772 1.944986849

Name: +ve in-silico MS/MS by CFM-ID for IZDMKUNPJQBPIQ-UHFFFAOYSA-N
ID: IZDMKUNPJQBPIQ-UHFFFAOYSA-N
Comment: Energy2
Num peaks: 22
41.00219107 1.117219437
43.01784114 0.9366097773
47.04914126 1.192287095
71.01275576 0.9455805436
73.02840582 1.172921169
80.97360697 1.048225378
87.00767038 3.530925127
89.02332044 4.865111798
91.0389705 3.596516362
93.05462057 5.68384298
96.96852159 3.572734995
98.98417166 4.556267232
161.0444498 5.670279653
163.0600999 20.07508107
165.0757499 4.595130654
179.0550145 2.513306048
184.9845656 1.03270127
187.0002156 1.496636976
201.0158657 0.9866945603
243.0264304 4.144966114
261.0369951 6.699235058
325.1129233 1.49166038

Name: +ve in-silico MS/MS by CFM-ID for GTDIPUPTVUOCGM-UHFFFAOYSA-N
ID: GTDIPUPTVUOCGM-UHFFFAOYSA-N
Comment: Energy0
Num peaks: 13
91.0389705 1.789494995
96.96852159 4.132248017
98.98417166 7.853427544
110.9841717 4.423405309
161.0444498 1.548915853
163.0600999 6.826053676
179.0550145 2.010018247
243.0264304 12.22115541
261.0369951 30.52778313
325.1129233 3.789004359
343.123488 1.881240933
405.0792538 1.302738083
567.1320772 2.484382211

Name: +ve in-silico MS/MS by CFM-ID for GTDIPUPTVUOCGM-UHFFFAOYSA-N
ID: GTDIPUPTVUOCGM-UHFFFAOYSA-N
Comment: Energy1
Num peaks: 13
96.96852159 1.631529842
98.98417166 2.804824621
163.0600999 6.060851179
165.0757499 3.398991665
179.0550145 14.8478554
181.0706646 6.947540671
243.0264304 11.96716063
261.0369951 10.02947289
325.1129233 11.66182571
343.123488 3.960076901
405.0792538 3.936999062
423.0898185 1.841342879
567.1320772 2.014823382

Name: +ve in-silico MS/MS by CFM-ID for GTDIPUPTVUOCGM-UHFFFAOYSA-N
ID: GTDIPUPTVUOCGM-UHFFFAOYSA-N
Comment: Energy2
Num peaks: 22
15.02292652 3.605521592
41.00219107 1.174084697
43.01784114 0.9642614448
47.04914126 1.23168751
73.02840582 1.090896085
87.00767038 1.995870633
89.02332044 2.746026102
91.0389705 2.601629235
93.05462057 3.829523042
96.96852159 7.866875112
98.98417166 7.823033283
110.9841717 8.683797257
112.9998217 5.112352577
115.0154718 0.8230320345
145.0495352 0.8919585463
161.0444498 2.958297509
163.0600999 10.86951067
165.0757499 2.502011101
179.0550145 2.138201556
243.0264304 4.51718284
261.0369951 5.999485725
567.1320772 1.006994919

Name: +ve in-silico MS/MS by CFM-ID for FFWXTYPKZXGXLL-UHFFFAOYSA-N
ID: FFWXTYPKZXGXLL-UHFFFAOYSA-N
Comment: Energy0
Num peaks: 14
96.96852159 2.22655383
98.98417166 4.266734424
161.0444498 1.68501967
163.0600999 5.832672635
168.989651 2.717958634
171.005301 4.198972328
173.0209511 1.485749233
179.0550145 2.137821576
243.0264304 14.52428459
261.0369951 31.83944699
325.1129233 3.867083574
343.123488 1.909874182
405.0792538 1.441618895
567.1320772 2.403472882

Name: +ve in-silico MS/MS by CFM-ID for FFWXTYPKZXGXLL-UHFFFAOYSA-N
ID: FFWXTYPKZXGXLL-UHFFFAOYSA-N
Comment: Energy1
Num peaks: 10
163.0600999 5.784274062
165.0757499 3.435914637
179.0550145 15.6349857
181.0706646 7.346878862
243.0264304 15.17982475
261.0369951 10.69104627
325.1129233 11.74496289
343.123488 4.009210606
405.0792538 4.217012349
423.0898185 2.029395765

Name: +ve in-silico MS/MS by CFM-ID for FFWXTYPKZXGXLL-UHFFFAOYSA-N
ID: FFWXTYPKZXGXLL-UHFFFAOYSA-N
Comment: Energy2
Num peaks: 24
41.00219107 1.339890217
43.01784114 1.108397079
47.04914126 1.21803728
59.01275576 1.356017714
63.04405588 1.581917796
73.02840582 1.317642769
80.97360697 1.017458822
96.96852159 3.511635051
98.98417166 4.370073205
103.002585 1.232515149
105.0182351 1.078782087
107.0338851 1.967526658
145.0495352 0.905536219
161.0444498 5.003260855
163.0600999 17.60267891
165.0757499 4.230701327
168.989651 5.13667924
171.005301 5.12408672
173.0209511 7.465313175
179.0550145 2.365673585
243.0264304 3.459917657
261.0369951 6.081283449
325.1129233 1.356058301
567.1320772 0.9069005878

Name: +ve in-silico MS/MS by CFM-ID for BFAGTDMMYHQDEX-UHFFFAOYSA-N
ID: BFAGTDMMYHQDEX-UHFFFAOYSA-N
Comment: Energy0
Num peaks: 16
96.96852159 1.230976121
98.98417166 1.63905157
110.9841717 1.294625619
161.0444498 4.384584796
163.0600999 7.295771171
165.0757499 2.188811263
168.989651 1.263186469
171.005301 2.008568262
179.0550145 2.141710944
183.005301 1.270449209
243.0264304 11.88838062
261.0369951 34.43083159
325.1129233 4.031202717
343.123488 1.949994728
405.0792538 1.361069869
567.1320772 2.564657662

Name: +ve in-silico MS/MS by CFM-ID for BFAGTDMMYHQDEX-UHFFFAOYSA-N
ID: BFAGTDMMYHQDEX-UHFFFAOYSA-N
Comment: Energy1
Num peaks: 14
96.96852159 2.338876136
98.98417166 3.434977964
161.0444498 1.897606153
163.0600999 8.696844169
165.0757499 4.540715158
179.0550145 14.19938319
181.0706646 6.590635127
243.0264304 7.157592534
261.0369951 9.360820587
325.1129233 12.51293499
343.123488 4.396313623
405.0792538 2.761464918
423.0898185 1.841778147
567.1320772 1.888311545

Name: +ve in-silico MS/MS by CFM-ID for BFAGTDMMYHQDEX-UHFFFAOYSA-N
ID: BFAGTDMMYHQDEX-UHFFFAOYSA-N
Comment: Energy2
Num peaks: 26
73.02840582 1.421002101
87.00767038 0.9504590638
96.96852159 2.598096819
98.98417166 2.077941587
110.9841717 2.979838414
112.9998217 1.016452487
122.9841717 1.223579707
124.9998217 0.8503892854
127.0154718 1.39248114
143.0103864 0.9570091135
145.0495352 1.106014778
147.0287997 2.7178113
149.0444498 3.545476647
152.9947363 0.9852692817
161.0444498 6.264244497
163.0600999 15.37726793
165.0757499 4.966163215
168.989651 3.336152237
171.005301 3.485085956
173.0209511 5.300752464
179.0550145 2.464176358
183.005301 0.9008983075
243.0264304 4.726236205
261.0369951 7.413489732
325.1129233 1.200507992
567.1320772 1.087885093

Name: +ve in-silico MS/MS by CFM-ID for JXDLOFYWDQMVHW-UHFFFAOYSA-N
ID: JXDLOFYWDQMVHW-UHFFFAOYSA-N
Comment: Energy0
Num peaks: 9
89.02332044 1.583803451
91.0389705 2.50016493
98.98417166 1.6081493
163.0600999 21.41498583
181.0706646 41.96797918
243.0264304 1.744979873
405.0792538 4.65138499
423.0898185 2.974425793
567.1320772 2.447485307

Name: +ve in-silico MS/MS by CFM-ID for JXDLOFYWDQMVHW-UHFFFAOYSA-N
ID: JXDLOFYWDQMVHW-UHFFFAOYSA-N
Comment: Energy1
Num peaks: 8
163.0600999 19.01567294
181.0706646 12.02904659
243.0264304 4.43433263
245.0420805 2.426889025
259.021345 13.21949098
261.0369951 10.79747786
405.0792538 14.21676924
423.0898185 5.416440744

Name: +ve in-silico MS/MS by CFM-ID for JXDLOFYWDQMVHW-UHFFFAOYSA-N
ID: JXDLOFYWDQMVHW-UHFFFAOYSA-N
Comment: Energy2
Num peaks: 23
31.01784114 1.008000192
43.01784114 2.101500438
45.0334912 1.627022753
47.04914126 3.036899074
63.04405588 1.691704776
73.02840582 2.286043608
75.04405588 1.180083076
77.05970595 1.025644382
80.97360697 1.010097279
87.00767038 1.637675169
89.02332044 7.293013011
91.0389705 7.328824622
93.05462057 10.93939619
103.0389705 1.586460777
105.0546206 1.444410065
123.0651853 0.9836475879
161.0444498 0.920251059
163.0600999 12.79076282
181.0706646 13.89598562
243.0264304 2.785743902
259.021345 1.17162809
325.1129233 1.914992552
567.1320772 0.9214922112

Name: +ve in-silico MS/MS by CFM-ID for OMHAXJQHOMGCKE-UHFFFAOYSA-N
ID: OMHAXJQHOMGCKE-UHFFFAOYSA-N
Comment: Energy0
Num peaks: 9
89.02332044 1.573368006
91.0389705 2.483098044
98.98417166 1.59853667
163.0600999 21.31585802
181.0706646 41.69717016
243.0264304 1.732487907
405.0792538 4.611944516
423.0898185 2.945693793
567.1320772 2.433724276

Name: +ve in-silico MS/MS by CFM-ID for OMHAXJQHOMGCKE-UHFFFAOYSA-N
ID: OMHAXJQHOMGCKE-UHFFFAOYSA-N
Comment: Energy1
Num peaks: 8
163.0600999 19.02414349
181.0706646 11.97804581
243.0264304 4.442968794
245.0420805 2.434900187
259.021345 13.39313893
261.0369951 10.70757981
405.0792538 14.23796407
423.0898185 5.422426821

Name: +ve in-silico MS/MS by CFM-ID for OMHAXJQHOMGCKE-UHFFFAOYSA-N
ID: OMHAXJQHOMGCKE-UHFFFAOYSA-N
Comment: Energy2
Num peaks: 24
31.01784114 1.001419963
43.01784114 2.355885302
45.0334912 1.715865038
47.04914126 2.820006495
59.01275576 1.093291142
63.04405588 1.692656795
73.02840582 2.250056938
75.04405588 1.172381966
77.05970595 1.018950659
80.97360697 1.003505963
87.00767038 1.655684634
89.02332044 7.2734159
91.0389705 7.313389179
93.05462057 10.94196274
103.0389705 1.576107573
105.0546206 1.43498376
123.0651853 0.9772289618
163.0600999 12.69884604
181.0706646 13.00740474
243.0264304 2.755539911
259.021345 1.1230646
309.1180087 0.9564597699
325.1129233 1.870456585
567.1320772 0.9154555306

Name: +ve in-silico MS/MS by CFM-ID for NEGDXAIDWWXKBU-UHFFFAOYSA-N
ID: NEGDXAIDWWXKBU-UHFFFAOYSA-N
Comment: Energy0
Num peaks: 8
103.0389705 1.617260185
163.0600999 22.60040675
181.0706646 43.87838442
243.0264304 1.768629779
259.021345 1.457517825
405.0792538 4.235037459
423.0898185 2.952649078
567.1320772 2.519995414

Name: +ve in-silico MS/MS by CFM-ID for NEGDXAIDWWXKBU-UHFFFAOYSA-N
ID: NEGDXAIDWWXKBU-UHFFFAOYSA-N
Comment: Energy1
Num peaks: 12
98.98417166 2.173739439
145.0495352 2.108963446
163.0600999 17.03102112
181.0706646 11.77298525
243.0264304 4.02561443
245.0420805 2.254772489
259.021345 12.23610945
261.0369951 9.993951397
325.1129233 3.403110629
327.1285734 2.239219649
405.0792538 9.668272644
423.0898185 4.907350522

Name: +ve in-silico MS/MS by CFM-ID for NEGDXAIDWWXKBU-UHFFFAOYSA-N
ID: NEGDXAIDWWXKBU-UHFFFAOYSA-N
Comment: Energy2
Num peaks: 23
43.01784114 2.876782194
45.0334912 2.179877709
47.04914126 3.821960762
63.04405588 2.210988269
73.02840582 3.081160063
75.04405588 1.386679193
77.05970595 1.324663438
87.00767038 1.726600983
89.02332044 1.809860792
91.0389705 1.671006115
93.05462057 13.85400708
103.0389705 2.084400213
105.0546206 1.881480734
107.0702706 1.102888463
121.0495352 1.176533013
123.0651853 1.30778894
149.0444498 1.048201051
163.0600999 16.61353919
181.0706646 12.14477943
243.0264304 3.402861106
259.021345 1.341267893
325.1129233 1.386709453
567.1320772 1.065858546

Name: +ve in-silico MS/MS by CFM-ID for GJSYMZOOLFHXLF-UHFFFAOYSA-N
ID: GJSYMZOOLFHXLF-UHFFFAOYSA-N
Comment: Energy0
Num peaks: 11
89.02332044 1.461997275
91.0389705 2.307404081
98.98417166 2.764438841
163.0600999 20.80816996
179.0550145 1.898409591
181.0706646 41.89829239
325.1129233 3.173177805
343.123488 1.365178704
405.0792538 1.712969507
423.0898185 1.372355661
567.1320772 2.169151219

Name: +ve in-silico MS/MS by CFM-ID for GJSYMZOOLFHXLF-UHFFFAOYSA-N
ID: GJSYMZOOLFHXLF-UHFFFAOYSA-N
Comment: Energy1
Num peaks: 10
98.98417166 2.518240379
163.0600999 20.451063
165.0757499 2.86303057
179.0550145 13.05555029
181.0706646 22.80482662
243.0264304 2.123489895
325.1129233 4.720594759
343.123488 2.260732759
405.0792538 7.860916377
423.0898185 3.17762438

Name: +ve in-silico MS/MS by CFM-ID for GJSYMZOOLFHXLF-UHFFFAOYSA-N
ID: GJSYMZOOLFHXLF-UHFFFAOYSA-N
Comment: Energy2
Num peaks: 19
43.01784114 1.919655414
45.0334912 1.489486419
47.04914126 2.780033733
63.04405588 1.548716794
73.02840582 2.053805265
75.04405588 1.06332554
89.02332044 6.701842851
91.0389705 6.738787819
93.05462057 10.14748711
98.98417166 1.340723442
103.0389705 1.403332409
105.0546206 1.322313359
147.0651853 1.79793564
161.0444498 1.026491582
163.0600999 13.71290516
179.0550145 1.877406194
181.0706646 20.33138526
309.1180087 2.010243908
325.1129233 1.707029158

Name: +ve in-silico MS/MS by CFM-ID for LVZPEPXAPVCNAR-UHFFFAOYSA-N
ID: LVZPEPXAPVCNAR-UHFFFAOYSA-N
Comment: Energy0
Num peaks: 10
89.02332044 1.57242723
91.0389705 2.481613858
98.98417166 1.551985131
163.0600999 22.19685057
179.0550145 2.109043628
181.0706646 41.83309604
325.1129233 1.829522783
405.0792538 2.906565028
423.0898185 1.620921278
567.1320772 2.434102067

Name: +ve in-silico MS/MS by CFM-ID for LVZPEPXAPVCNAR-UHFFFAOYSA-N
ID: LVZPEPXAPVCNAR-UHFFFAOYSA-N
Comment: Energy1
Num peaks: 9
163.0600999 20.80169841
165.0757499 2.928880048
179.0550145 13.35716394
181.0706646 22.6785521
243.0264304 2.25104363
325.1129233 4.408853213
343.123488 2.360076707
405.0792538 9.396563683
423.0898185 3.238316038

Name: +ve in-silico MS/MS by CFM-ID for LVZPEPXAPVCNAR-UHFFFAOYSA-N
ID: LVZPEPXAPVCNAR-UHFFFAOYSA-N
Comment: Energy2
Num peaks: 21
31.01784114 0.991567209
43.01784114 2.06527588
45.0334912 1.600505815
47.04914126 2.987402902
63.04405588 1.664134288
73.02840582 2.21997867
75.04405588 1.160850826
77.05970595 1.008927928
80.97360697 0.9936365468
87.00767038 1.074958596
89.02332044 7.201879294
91.0389705 7.241458594
93.05462057 10.8863032
103.0389705 1.507892085
105.0546206 1.420869431
147.0651853 1.239574324
161.0444498 1.199883306
163.0600999 15.36067612
179.0550145 1.768556894
181.0706646 15.62229243
325.1129233 1.049006091

Name: +ve in-silico MS/MS by CFM-ID for HNRAHTXJBISMRO-UHFFFAOYSA-N
ID: HNRAHTXJBISMRO-UHFFFAOYSA-N
Comment: Energy0
Num peaks: 10
89.02332044 1.57154697
91.0389705 2.480225142
98.98417166 1.551067954
163.0600999 22.18425601
179.0550145 2.107357311
181.0706646 41.79340183
325.1129233 1.828303186
405.0792538 2.903318894
423.0898185 1.619189341
567.1320772 2.431499969

Name: +ve in-silico MS/MS by CFM-ID for HNRAHTXJBISMRO-UHFFFAOYSA-N
ID: HNRAHTXJBISMRO-UHFFFAOYSA-N
Comment: Energy1
Num peaks: 9
163.0600999 20.89782002
165.0757499 2.942333384
179.0550145 13.41406217
181.0706646 22.52936145
243.0264304 2.261527739
325.1129233 4.429836308
343.123488 2.385423352
405.0792538 9.450254632
423.0898185 3.257730029

Name: +ve in-silico MS/MS by CFM-ID for HNRAHTXJBISMRO-UHFFFAOYSA-N
ID: HNRAHTXJBISMRO-UHFFFAOYSA-N
Comment: Energy2
Num peaks: 21
43.01784114 2.010318486
45.0334912 1.616781122
47.04914126 2.994201746
59.01275576 1.04853569
63.04405588 1.667921401
73.02840582 2.224732124
75.04405588 1.163492589
77.05970595 1.011224117
80.97360697 0.9958976135
87.00767038 1.07740518
89.02332044 7.218268205
91.0389705 7.257937763
93.05462057 10.91107673
103.0389705 1.511323514
105.0546206 1.424102998
147.0651853 1.362907688
161.0444498 1.201920813
163.0600999 15.39431936
179.0550145 1.757487328
181.0706646 15.35620935
325.1129233 1.045497368

Name: +ve in-silico MS/MS by CFM-ID for YVPPFBLDRGRDPA-UHFFFAOYSA-N
ID: YVPPFBLDRGRDPA-UHFFFAOYSA-N
Comment: Energy0
Num peaks: 10
89.02332044 1.578814417
91.0389705 2.49706705
163.0600999 22.35397928
179.0550145 2.110588019
181.0706646 41.94386181
325.1129233 1.926734401
343.123488 1.381980483
405.0792538 2.715775388
423.0898185 1.63018298
567.1320772 2.519771393

Name: +ve in-silico MS/MS by CFM-ID for YVPPFBLDRGRDPA-UHFFFAOYSA-N
ID: YVPPFBLDRGRDPA-UHFFFAOYSA-N
Comment: Energy1
Num peaks: 11
98.98417166 2.127245896
163.0600999 19.7197545
165.0757499 2.774010399
179.0550145 12.504536
181.0706646 21.76000995
325.1129233 6.008969896
327.1285734 1.971470173
343.123488 2.5561076
405.0792538 6.556806737
423.0898185 2.972122053
567.1320772 1.884637214

Name: +ve in-silico MS/MS by CFM-ID for YVPPFBLDRGRDPA-UHFFFAOYSA-N
ID: YVPPFBLDRGRDPA-UHFFFAOYSA-N
Comment: Energy2
Num peaks: 21
31.01784114 1.033815784
43.01784114 2.343691984
45.0334912 1.668679342
47.04914126 3.086586773
63.04405588 1.735016389
73.02840582 2.50894686
75.04405588 1.210295802
77.05970595 1.051905016
87.00767038 1.051443302
89.02332044 7.39821034
91.0389705 7.446138485
93.05462057 11.17137175
103.0389705 1.572116879
105.0546206 1.481391043
123.0651853 1.008828844
147.0651853 1.249837426
161.0444498 1.300300199
163.0600999 16.2622981
179.0550145 1.943753222
181.0706646 13.40207705
567.1320772 1.064135311

Name: +ve in-silico MS/MS by CFM-ID for XMNJBECRZSEJPU-UHFFFAOYSA-N
ID: XMNJBECRZSEJPU-UHFFFAOYSA-N
Comment: Energy0
Num peaks: 18
96.96852159 1.158473263
98.98417166 1.555121998
103.0389705 0.6655251603
110.9841717 1.196205991
145.0495352 0.8355940851
161.0444498 0.8437897757
163.0600999 14.02376699
181.0706646 14.47455718
323.0972732 0.7276305261
325.1129233 1.91039486
405.0792538 12.15445859
407.0949039 0.7780782592
423.0898185 7.775667162
471.1708321 0.837747868
487.1657467 2.078199494
549.1215126 0.7882405964
567.1320772 12.44634026
585.1426419 6.154484074

Name: +ve in-silico MS/MS by CFM-ID for XMNJBECRZSEJPU-UHFFFAOYSA-N
ID: XMNJBECRZSEJPU-UHFFFAOYSA-N
Comment: Energy1
Num peaks: 15
43.01784114 0.9076106359
96.96852159 2.161385896
98.98417166 2.89641321
145.0495352 1.893692678
163.0600999 21.33836566
181.0706646 22.17575554
243.0264304 1.638080142
323.0972732 0.831061244
325.1129233 3.583250537
327.1285734 1.453141111
405.0792538 11.74073786
407.0949039 1.178859649
423.0898185 5.431057196
469.155182 0.8184227088
567.1320772 2.111876667

Name: +ve in-silico MS/MS by CFM-ID for XMNJBECRZSEJPU-UHFFFAOYSA-N
ID: XMNJBECRZSEJPU-UHFFFAOYSA-N
Comment: Energy2
Num peaks: 31
43.01784114 1.591334165
87.00767038 0.7101759238
89.02332044 0.998802088
91.0389705 0.7538491637
96.96852159 1.498220382
98.98417166 0.8944456167
103.0389705 1.600874153
105.0182351 1.100227505
110.9841717 0.9961753256
119.0338851 1.400964776
121.0495352 1.048175135
145.0495352 1.578221853
147.0651853 1.285283575
161.0444498 1.952416477
163.0600999 9.908724341
177.0393644 0.7209767969
179.0550145 0.6648919744
181.0706646 14.28786178
243.0264304 3.056479084
245.0420805 0.9605986738
259.021345 0.6632120359
309.1180087 1.229767107
311.0972732 1.506696362
317.0632098 1.047803894
323.0972732 1.526450464
325.1129233 6.603349992
327.1285734 1.262620364
405.0792538 4.04824754
423.0898185 1.087287886
523.1058625 1.407363899
567.1320772 1.475520327

Name: +ve in-silico MS/MS by CFM-ID for ZMGLRQJWFJNHHJ-UHFFFAOYSA-N
ID: ZMGLRQJWFJNHHJ-UHFFFAOYSA-N
Comment: Energy0
Num peaks: 15
96.96852159 2.225212017
98.98417166 4.515318695
145.0495352 0.8227501232
161.0444498 0.8191068343
163.0600999 13.47117449
181.0706646 14.19191715
325.1129233 1.262460434
405.0792538 12.59821365
407.0949039 0.825613038
423.0898185 7.667309487
471.1708321 0.9787585238
487.1657467 1.378507881
549.1215126 1.102482458
567.1320772 12.61030779
585.1426419 5.951228237

Name: +ve in-silico MS/MS by CFM-ID for ZMGLRQJWFJNHHJ-UHFFFAOYSA-N
ID: ZMGLRQJWFJNHHJ-UHFFFAOYSA-N
Comment: Energy1
Num peaks: 12
43.01784114 1.094756621
145.0495352 2.05866935
161.0444498 0.8665041984
163.0600999 22.72534857
165.0757499 0.7942638267
181.0706646 23.03454361
243.0264304 1.877402839
245.0420805 0.7493557477
405.0792538 16.35824534
407.0949039 1.685254639
423.0898185 6.219502905
567.1320772 2.611560974

Name: +ve in-silico MS/MS by CFM-ID for ZMGLRQJWFJNHHJ-UHFFFAOYSA-N
ID: ZMGLRQJWFJNHHJ-UHFFFAOYSA-N
Comment: Energy2
Num peaks: 31
43.01784114 1.407679089
55.01784114 0.6740747983
57.0334912 1.577991246
73.02840582 0.6912457324
80.97360697 0.8578810325
87.00767038 0.7111740111
89.02332044 0.9541825335
96.96852159 2.314081799
98.98417166 3.12792377
103.0389705 1.501947569
105.0182351 0.9869451203
119.0338851 1.519236942
121.0495352 1.00173013
145.0495352 1.509557494
147.0651853 1.165492797
161.0444498 1.742465426
163.0600999 8.69355217
177.0393644 0.6221997659
181.0706646 14.0118876
201.0158657 0.9004987083
243.0264304 2.584793046
305.0867085 0.638951457
309.1180087 2.276088006
323.0972732 1.397860371
325.1129233 8.623335179
327.1285734 1.283774438
405.0792538 3.478273603
423.0898185 1.205778406
471.1708321 1.628451822
523.1058625 1.139593604
567.1320772 1.334906969

Name: +ve in-silico MS/MS by CFM-ID for GDHHOZHLOAQDJM-UHFFFAOYSA-N
ID: GDHHOZHLOAQDJM-UHFFFAOYSA-N
Comment: Energy0
Num peaks: 14
96.96852159 2.179735381
98.98417166 6.522632648
163.0600999 11.79284235
181.0706646 11.18087578
309.1180087 1.857990648
325.1129233 6.477670527
405.0792538 6.874759442
423.0898185 5.290213177
469.155182 3.092771207
471.1708321 4.197993781
485.1500966 1.572457158
487.1657467 6.24949391
567.1320772 8.627346457
585.1426419 4.25524329

Name: +ve in-silico MS/MS by CFM-ID for GDHHOZHLOAQDJM-UHFFFAOYSA-N
ID: GDHHOZHLOAQDJM-UHFFFAOYSA-N
Comment: Energy1
Num peaks: 15
43.01784114 1.010060819
96.96852159 1.45735092
98.98417166 3.266796702
145.0495352 2.012729123
161.0444498 0.6763874625
163.0600999 22.18796486
179.0550145 0.7683545765
181.0706646 21.68349488
243.0264304 1.741761263
311.0972732 0.6907032825
325.1129233 1.076412169
405.0792538 13.70748177
407.0949039 1.212868244
423.0898185 5.636121977
567.1320772 3.224030864

Name: +ve in-silico MS/MS by CFM-ID for GDHHOZHLOAQDJM-UHFFFAOYSA-N
ID: GDHHOZHLOAQDJM-UHFFFAOYSA-N
Comment: Energy2
Num peaks: 31
43.01784114 0.9502472837
80.97360697 0.807653686
87.00767038 0.6891202181
89.02332044 0.8702124013
96.96852159 1.848853052
98.98417166 2.855951223
103.0389705 1.478357649
105.0182351 0.785648675
119.0338851 1.306567628
121.0495352 0.6277045767
145.0495352 1.608024456
147.0651853 0.9981582398
161.0444498 1.281274059
163.0600999 10.60355484
179.0550145 0.5178892741
181.0706646 7.434748408
187.0237144 1.664546172
205.034279 0.9479292003
243.0264304 1.488823907
305.0867085 0.5339903531
307.1023586 0.7250885147
309.1180087 4.013478677
323.0972732 3.190619451
325.1129233 17.40072611
327.1285734 2.539322513
405.0792538 2.084071193
423.0898185 0.6710109675
469.155182 0.9603529021
471.1708321 2.774144292
523.1058625 0.9755978185
567.1320772 1.777380849

Name: +ve in-silico MS/MS by CFM-ID for SPXIJFFOFZZROD-UHFFFAOYSA-N
ID: SPXIJFFOFZZROD-UHFFFAOYSA-N
Comment: Energy0
Num peaks: 22
96.96852159 1.382966786
98.98417166 1.856767238
110.9841717 1.3698527
145.0495352 0.6358651973
161.0444498 1.408054716
163.0600999 3.793912365
165.0757499 0.6207866581
243.0264304 9.628945691
261.0369951 12.9090959
323.0972732 0.7825257114
325.1129233 2.685818169
403.0636038 0.6684302335
405.0792538 11.24398978
407.0949039 0.6887470294
423.0898185 7.396344543
471.1708321 0.7998849778
487.1657467 1.884942668
507.1109479 0.6108755539
537.1215126 0.646786886
549.1215126 0.7861998783
567.1320772 12.40096324
585.1426419 6.122657981

Name: +ve in-silico MS/MS by CFM-ID for SPXIJFFOFZZROD-UHFFFAOYSA-N
ID: SPXIJFFOFZZROD-UHFFFAOYSA-N
Comment: Energy1
Num peaks: 18
96.96852159 3.430330686
98.98417166 4.76494301
145.0495352 1.480215971
161.0444498 2.311623246
163.0600999 7.790699597
165.0757499 2.943421579
243.0264304 10.29806225
259.021345 0.7007601234
261.0369951 19.45495883
307.1023586 0.7282731592
323.0972732 0.8461105554
325.1129233 3.898388645
327.1285734 1.256227109
405.0792538 11.32231583
407.0949039 1.171912796
423.0898185 5.36366452
469.155182 0.6642844527
567.1320772 2.121208298

Name: +ve in-silico MS/MS by CFM-ID for SPXIJFFOFZZROD-UHFFFAOYSA-N
ID: SPXIJFFOFZZROD-UHFFFAOYSA-N
Comment: Energy2
Num peaks: 31
43.01784114 0.9516881813
57.0334912 0.7273220441
87.00767038 0.7136926937
89.02332044 0.7375154022
96.96852159 2.384273913
98.98417166 1.526961413
105.0182351 0.7440223897
110.9841717 1.858547633
145.0495352 1.292305556
147.0287997 0.9167362728
147.0651853 2.049119305
149.0444498 1.7542311
161.0444498 3.980888422
163.0600999 10.53346918
165.0757499 2.54552388
179.0550145 0.9669674042
199.0002156 0.7999116801
227.0315158 0.6197109862
243.0264304 3.877196944
261.0369951 10.61831268
309.1180087 0.6307080901
311.0972732 1.285827016
317.0632098 0.6906232779
323.0972732 1.294288791
325.1129233 5.583179508
327.1285734 1.052031109
405.0792538 4.083421194
423.0898185 1.086678677
495.1109479 0.6183857753
523.1058625 1.321924528
567.1320772 1.483486101

Name: +ve in-silico MS/MS by CFM-ID for QZUNKGCLGBRGMP-UHFFFAOYSA-N
ID: QZUNKGCLGBRGMP-UHFFFAOYSA-N
Comment: Energy0
Num peaks: 19
96.96852159 2.622447699
98.98417166 5.310712172
161.0444498 0.7659313171
163.0600999 3.128981409
235.0812292 0.8331864345
237.0968793 0.7220010498
243.0264304 10.24933004
261.0369951 12.33057658
325.1129233 2.127704196
397.1340527 0.7020112736
405.0792538 11.78467133
407.0949039 0.7305358666
423.0898185 7.070484676
471.1708321 0.9602590374
487.1657467 1.290153757
507.1109479 0.6451726231
549.1215126 1.098766967
567.1320772 12.20946151
585.1426419 5.878626666

Name: +ve in-silico MS/MS by CFM-ID for QZUNKGCLGBRGMP-UHFFFAOYSA-N
ID: QZUNKGCLGBRGMP-UHFFFAOYSA-N
Comment: Energy1
Num peaks: 15
43.01784114 1.058885359
96.96852159 1.224827505
98.98417166 1.15614264
145.0495352 1.496997985
163.0600999 3.20969367
165.0757499 1.501687089
181.0706646 1.074949421
243.0264304 19.7892829
245.0420805 0.9368548486
261.0369951 21.98745634
325.1129233 1.082664329
405.0792538 16.17126428
407.0949039 1.61977866
423.0898185 6.091542444
567.1320772 2.337977042

Name: +ve in-silico MS/MS by CFM-ID for QZUNKGCLGBRGMP-UHFFFAOYSA-N
ID: QZUNKGCLGBRGMP-UHFFFAOYSA-N
Comment: Energy2
Num peaks: 31
43.01784114 0.8323212001
80.97360697 0.8514943676
87.00767038 0.948093563
89.02332044 1.667699585
96.96852159 3.51046389
98.98417166 4.384991907
103.0389705 0.7287893857
119.0338851 1.041544727
145.0495352 1.21239342
147.0651853 1.831857154
161.0444498 3.261031563
163.0600999 11.85620081
165.0757499 2.066834914
179.0550145 0.9488784289
184.9845656 1.113115715
193.0706646 1.74273356
201.0158657 1.867642243
235.0812292 0.8514345576
237.0968793 2.438304547
243.0264304 2.862044378
261.0369951 7.514065678
309.1180087 0.8785897188
323.0972732 1.169519321
325.1129233 7.508437704
327.1285734 1.037565494
363.0686891 1.796049674
405.0792538 3.527153673
423.0898185 0.7897877523
471.1708321 1.466289369
523.1058625 0.6880991346
567.1320772 1.064854126

Name: +ve in-silico MS/MS by CFM-ID for OEJMXPRJJUCQFE-UHFFFAOYSA-N
ID: OEJMXPRJJUCQFE-UHFFFAOYSA-N
Comment: Energy0
Num peaks: 18
96.96852159 2.435495456
98.98417166 7.414465114
147.0651853 1.467889448
161.0444498 1.882548983
163.0600999 8.216722187
243.0264304 4.415208881
261.0369951 8.241287834
309.1180087 1.240678119
323.0972732 1.379669272
325.1129233 6.606146754
405.0792538 6.387754974
423.0898185 4.873247378
469.155182 2.583582106
471.1708321 4.128407698
485.1500966 1.500472226
487.1657467 5.509611271
567.1320772 8.673875505
585.1426419 4.251647473

Name: +ve in-silico MS/MS by CFM-ID for OEJMXPRJJUCQFE-UHFFFAOYSA-N
ID: OEJMXPRJJUCQFE-UHFFFAOYSA-N
Comment: Energy1
Num peaks: 17
43.01784114 0.9568117641
80.97360697 0.7488297961
96.96852159 2.385250177
98.98417166 5.36698399
145.0495352 1.453514584
161.0444498 0.8900703589
163.0600999 3.932082698
165.0757499 1.836966308
181.0706646 1.169371365
231.0264304 0.8000097488
243.0264304 14.62814922
261.0369951 20.95448968
325.1129233 1.663255435
405.0792538 13.55093918
407.0949039 1.231485389
423.0898185 5.507222152
567.1320772 3.269895883

Name: +ve in-silico MS/MS by CFM-ID for OEJMXPRJJUCQFE-UHFFFAOYSA-N
ID: OEJMXPRJJUCQFE-UHFFFAOYSA-N
Comment: Energy2
Num peaks: 31
80.97360697 0.8345821363
87.00767038 0.7665480693
89.02332044 1.151605525
96.96852159 2.433811397
98.98417166 3.856663255
103.0389705 0.840617604
105.0546206 0.5096102214
119.0338851 0.7675865553
121.0495352 0.8872191263
145.0495352 1.313002846
147.0651853 2.798098128
161.0444498 4.491540502
163.0600999 17.81025438
165.0757499 2.725119322
179.0550145 0.8104086807
235.0812292 0.5748765594
237.0968793 0.7533189418
243.0264304 1.720162395
261.0369951 4.415340679
283.1023586 0.74737713
307.1023586 0.6014089733
309.1180087 1.769617695
323.0972732 2.395624423
325.1129233 13.8348736
327.1285734 1.761983553
405.0792538 2.224353541
441.1238819 0.5044936065
469.155182 0.6367711891
471.1708321 2.336396113
523.1058625 0.6006573388
567.1320772 1.823331487

Name: +ve in-silico MS/MS by CFM-ID for UNVNMCSLNLIKGS-UHFFFAOYSA-N
ID: UNVNMCSLNLIKGS-UHFFFAOYSA-N
Comment: Energy0
Num peaks: 11
96.96852159 4.229004948
98.98417166 29.11379635
163.0600999 2.360866989
243.0264304 6.392506772
261.0369951 8.545425136
325.1129233 1.623984942
405.0792538 7.955914284
423.0898185 4.960458197
487.1657467 1.836996135
567.1320772 9.511171528
585.1426419 4.261097516

Name: +ve in-silico MS/MS by CFM-ID for UNVNMCSLNLIKGS-UHFFFAOYSA-N
ID: UNVNMCSLNLIKGS-UHFFFAOYSA-N
Comment: Energy1
Num peaks: 12
96.96852159 1.96173391
98.98417166 15.63268458
145.0495352 1.35711681
163.0600999 3.786949232
165.0757499 1.807191697
243.0264304 14.68629205
261.0369951 17.83172403
325.1129233 1.771275407
405.0792538 13.15495784
407.0949039 1.291616439
423.0898185 4.893294422
567.1320772 3.05366865

Name: +ve in-silico MS/MS by CFM-ID for UNVNMCSLNLIKGS-UHFFFAOYSA-N
ID: UNVNMCSLNLIKGS-UHFFFAOYSA-N
Comment: Energy2
Num peaks: 31
43.01784114 0.8602523359
57.0334912 0.7079051722
59.01275576 1.340146448
80.97360697 1.825814319
87.00767038 0.7970146178
89.02332044 0.6233068065
91.0389705 0.5786751952
96.96852159 5.445534362
98.98417166 14.24491657
103.0389705 0.9870929693
105.0546206 0.6711707129
121.0495352 0.9981667574
145.0495352 0.810858109
147.0651853 1.522934707
161.0444498 2.490106636
163.0600999 6.234152031
165.0757499 1.379940042
179.0550145 1.27937634
184.9845656 0.6633680151
199.0002156 0.9142106536
233.0655792 0.5971746578
237.0968793 1.470510559
243.0264304 3.555946341
253.0917939 0.7043774867
261.0369951 9.533538601
283.1023586 0.918028497
325.1129233 2.873566265
405.0792538 3.947803787
423.0898185 0.6880947224
523.1058625 0.9050522882
567.1320772 2.049788069

Name: +ve in-silico MS/MS by CFM-ID for AQVSDMRIRNZSSL-UHFFFAOYSA-N
ID: AQVSDMRIRNZSSL-UHFFFAOYSA-N
Comment: Energy0
Num peaks: 13
96.96852159 2.022684228
98.98417166 5.899212447
163.0600999 11.3899591
181.0706646 13.34005114
325.1129233 10.84074227
343.123488 7.052508204
467.139532 1.326138956
469.155182 3.440028064
471.1708321 4.338619209
485.1500966 1.789009663
487.1657467 6.643381004
567.1320772 8.587284144
585.1426419 4.211928629

Name: +ve in-silico MS/MS by CFM-ID for AQVSDMRIRNZSSL-UHFFFAOYSA-N
ID: AQVSDMRIRNZSSL-UHFFFAOYSA-N
Comment: Energy1
Num peaks: 12
43.01784114 1.018502975
96.96852159 1.266159667
98.98417166 2.797870261
163.0600999 22.32303992
165.0757499 1.297233792
179.0550145 0.7913737634
181.0706646 23.31807978
243.0264304 1.27744451
325.1129233 15.82197643
327.1285734 1.31698791
343.123488 6.066649923
567.1320772 3.209633038

Name: +ve in-silico MS/MS by CFM-ID for AQVSDMRIRNZSSL-UHFFFAOYSA-N
ID: AQVSDMRIRNZSSL-UHFFFAOYSA-N
Comment: Energy2
Num peaks: 31
43.01784114 1.260495086
45.0334912 0.5290483758
73.02840582 0.5753936833
80.97360697 0.8193544434
96.96852159 1.620400786
98.98417166 2.367169993
103.0389705 0.9222311531
105.0182351 0.8822951886
105.0546206 0.6377309104
119.0338851 1.314437492
121.0495352 0.597382464
143.0338851 0.4745915688
145.0495352 1.121423439
147.0651853 3.187571364
161.0444498 1.150276539
163.0600999 11.81872169
165.0757499 0.8753186261
177.0393644 0.6093070849
179.0550145 1.365203008
181.0706646 24.53419227
219.0863146 0.6480336362
237.0968793 0.5547128266
307.1023586 0.5879148545
309.1180087 2.272183298
325.1129233 5.921889705
343.123488 3.288891682
467.139532 0.7003658684
469.155182 1.351625487
471.1708321 3.637467318
523.1058625 0.9186439608
567.1320772 1.750138839

Name: +ve in-silico MS/MS by CFM-ID for IIKCGIWGIINSHP-UHFFFAOYSA-N
ID: IIKCGIWGIINSHP-UHFFFAOYSA-N
Comment: Energy0
Num peaks: 15
96.96852159 2.07746005
98.98417166 4.227328611
161.0444498 0.7167626647
163.0600999 12.98267802
181.0706646 14.59633565
243.0264304 1.016565356
323.0972732 0.7108998585
325.1129233 12.98207574
343.123488 8.318313646
405.0792538 0.7418521843
471.1708321 1.001107723
487.1657467 1.591758936
549.1215126 1.05814269
567.1320772 12.58248912
585.1426419 5.902855402

Name: +ve in-silico MS/MS by CFM-ID for IIKCGIWGIINSHP-UHFFFAOYSA-N
ID: IIKCGIWGIINSHP-UHFFFAOYSA-N
Comment: Energy1
Num peaks: 11
43.01784114 1.082644479
163.0600999 22.90593844
165.0757499 1.507259457
181.0706646 23.9897827
225.0158657 1.284989771
243.0264304 1.435874022
325.1129233 16.34574217
327.1285734 1.446036976
343.123488 6.698615351
555.1320772 0.9514304583
567.1320772 2.637139282

Name: +ve in-silico MS/MS by CFM-ID for IIKCGIWGIINSHP-UHFFFAOYSA-N
ID: IIKCGIWGIINSHP-UHFFFAOYSA-N
Comment: Energy2
Num peaks: 31
43.01784114 1.785662906
45.0334912 0.6131191552
47.04914126 0.5102034158
55.01784114 0.6077497377
73.02840582 0.6434036752
75.04405588 0.5043947471
80.97360697 0.8786317463
96.96852159 2.188848879
98.98417166 2.739007314
103.0389705 1.092442065
105.0182351 1.023443731
105.0546206 0.7410444063
119.0338851 1.36330514
121.0495352 0.8046028096
145.0495352 0.9282720217
147.0651853 3.069024916
161.0444498 1.631611545
163.0600999 12.13877393
165.0757499 0.7872459677
179.0550145 0.7134319255
181.0706646 19.32450621
201.0158657 0.5131987459
237.0968793 0.6468458598
309.1180087 0.9059685455
315.0475598 0.5339062657
325.1129233 5.758490977
343.123488 7.778863345
443.139532 0.8726644145
471.1708321 1.932190045
523.1058625 0.9348676965
567.1320772 1.31375895

Name: +ve in-silico MS/MS by CFM-ID for FNDQQIYSADSMFV-UHFFFAOYSA-N
ID: FNDQQIYSADSMFV-UHFFFAOYSA-N
Comment: Energy0
Num peaks: 14
96.96852159 2.078423594
98.98417166 4.022797147
161.0444498 0.7194902915
163.0600999 13.03449541
181.0706646 14.73085195
243.0264304 1.006391909
325.1129233 13.03389104
343.123488 8.384107814
405.0792538 0.7454708964
471.1708321 1.024251362
487.1657467 1.631930248
549.1215126 1.104860439
567.1320772 12.73259394
585.1426419 5.944010092

Name: +ve in-silico MS/MS by CFM-ID for FNDQQIYSADSMFV-UHFFFAOYSA-N
ID: FNDQQIYSADSMFV-UHFFFAOYSA-N
Comment: Energy1
Num peaks: 11
43.01784114 1.103190543
163.0600999 23.02725825
165.0757499 1.51522523
179.0550145 0.7300574055
181.0706646 24.06029766
225.0158657 1.291785756
243.0264304 1.444518561
325.1129233 16.43244979
327.1285734 1.453679734
343.123488 6.750723777
567.1320772 2.658885845

Name: +ve in-silico MS/MS by CFM-ID for FNDQQIYSADSMFV-UHFFFAOYSA-N
ID: FNDQQIYSADSMFV-UHFFFAOYSA-N
Comment: Energy2
Num peaks: 31
43.01784114 1.246707688
45.0334912 0.6533792313
47.04914126 0.6436457731
73.02840582 1.488012491
80.97360697 0.8893569224
89.02332044 0.707177842
96.96852159 2.011672565
98.98417166 2.797781551
103.0389705 0.9329228653
105.0182351 1.035945834
105.0546206 0.7500894052
119.0338851 1.379945295
121.0495352 0.8144235862
145.0495352 0.9205834108
147.0651853 3.039045471
161.0444498 1.651537365
163.0600999 12.2931235
165.0757499 0.7968746516
177.0393644 0.5039929845
179.0550145 0.7221768385
181.0706646 19.97249526
237.0968793 0.6547410953
267.0710585 0.499200945
309.1180087 0.921628958
315.0475598 0.5404405716
325.1129233 5.834964439
343.123488 7.060724253
469.155182 0.4984416433
471.1708321 2.021461086
523.1058625 1.100365625
567.1320772 1.329944968

Name: +ve in-silico MS/MS by CFM-ID for FIGITEOARGYOKS-UHFFFAOYSA-N
ID: FIGITEOARGYOKS-UHFFFAOYSA-N
Comment: Energy0
Num peaks: 18
96.96852159 1.078611075
98.98417166 1.463884277
110.9841717 1.101878565
161.0444498 0.7272305591
163.0600999 13.23588342
181.0706646 14.84444476
243.0264304 1.055699098
323.0972732 0.9042407115
325.1129233 13.25542627
343.123488 8.477119507
405.0792538 0.7235443584
469.155182 0.7888416071
471.1708321 0.8671631965
485.1500966 0.7176419325
487.1657467 2.372399449
549.1215126 0.7699975543
567.1320772 12.10253386
585.1426419 6.049750486

Name: +ve in-silico MS/MS by CFM-ID for FIGITEOARGYOKS-UHFFFAOYSA-N
ID: FIGITEOARGYOKS-UHFFFAOYSA-N
Comment: Energy1
Num peaks: 13
43.01784114 0.9603002129
96.96852159 1.835220968
98.98417166 2.659660659
163.0600999 21.09489108
165.0757499 1.332859844
179.0550145 0.8501298734
181.0706646 23.44341748
243.0264304 1.108647752
325.1129233 15.09496009
327.1285734 1.318425445
343.123488 7.521085751
469.155182 1.031068863
567.1320772 2.038285236

Name: +ve in-silico MS/MS by CFM-ID for FIGITEOARGYOKS-UHFFFAOYSA-N
ID: FIGITEOARGYOKS-UHFFFAOYSA-N
Comment: Energy2
Num peaks: 31
43.01784114 1.337695823
45.0334912 0.7469169881
57.0334912 0.9451032024
73.02840582 0.5649544385
96.96852159 1.41143028
98.98417166 1.018046152
103.0389705 1.010115794
105.0182351 1.128946592
105.0546206 0.8150099667
110.9841717 0.8186665387
119.0338851 1.629312488
121.0495352 0.8875708561
133.0495352 0.7402399523
143.0338851 0.634519597
145.0495352 1.149812952
147.0651853 2.608857678
161.0444498 1.781010103
163.0600999 13.17353181
165.0757499 0.8747725252
177.0393644 0.5441251768
179.0550145 1.424323672
181.0706646 19.25530239
219.0863146 0.5609611066
227.0315158 0.6569144728
237.0968793 0.7081042073
309.1180087 0.6056823646
325.1129233 6.241287532
343.123488 5.632554662
471.1708321 0.588994049
523.1058625 1.281854385
567.1320772 1.433036763

Name: +ve in-silico MS/MS by CFM-ID for YIAAGWUVSXRSJM-UHFFFAOYSA-N
ID: YIAAGWUVSXRSJM-UHFFFAOYSA-N
Comment: Energy0
Num peaks: 16
96.96852159 2.297241684
98.98417166 0.9717685313
110.9841717 1.418649639
145.0495352 0.9422985216
161.0444498 1.968741727
163.0600999 7.853407919
165.0757499 1.204966247
241.0107803 1.252623883
243.0264304 10.43433047
259.021345 3.841839585
261.0369951 16.18110053
325.1129233 1.281957478
405.0792538 9.99230571
423.0898185 6.940126887
567.1320772 8.444528198
585.1426419 5.224117733

Name: +ve in-silico MS/MS by CFM-ID for YIAAGWUVSXRSJM-UHFFFAOYSA-N
ID: YIAAGWUVSXRSJM-UHFFFAOYSA-N
Comment: Energy1
Num peaks: 17
43.01784114 0.8719552608
96.96852159 1.221678053
98.98417166 0.9713149177
145.0495352 3.511745757
147.0651853 0.997652431
161.0444498 2.841470373
163.0600999 12.94771081
165.0757499 2.248452981
243.0264304 7.968949093
245.0420805 0.919087075
259.021345 4.011252932
261.0369951 9.711613511
287.0526451 0.8120640214
405.0792538 18.51940376
407.0949039 1.734480954
423.0898185 8.627301757
567.1320772 2.625967721

Name: +ve in-silico MS/MS by CFM-ID for YIAAGWUVSXRSJM-UHFFFAOYSA-N
ID: YIAAGWUVSXRSJM-UHFFFAOYSA-N
Comment: Energy2
Num peaks: 31
41.00219107 1.329024086
43.01784114 1.975731522
45.0334912 1.287611155
56.99710569 0.9245326759
59.01275576 1.762713543
73.02840582 1.149695246
87.00767038 1.071231217
89.02332044 1.111437868
96.96852159 2.063422904
101.0233204 1.246766761
103.0389705 2.138801164
110.9841717 2.282278817
133.0495352 0.8911217224
143.0338851 0.9537772383
145.0495352 2.318941227
147.0651853 3.058932864
161.0444498 3.528138585
163.0600999 11.83806657
165.0757499 2.49236078
243.0264304 2.260773307
259.021345 2.660816511
261.0369951 3.980171694
273.0369951 1.896568651
361.0530391 1.398236739
363.0686891 2.711637111
405.0792538 4.391996816
407.0949039 0.9131719252
423.0898185 1.485804138
493.0952978 1.161267771
523.1058625 1.276758744
567.1320772 1.021988199

Name: +ve in-silico MS/MS by CFM-ID for YWFIPZWFHPZCLU-UHFFFAOYSA-N
ID: YWFIPZWFHPZCLU-UHFFFAOYSA-N
Comment: Energy0
Num peaks: 14
96.96852159 2.100756982
98.98417166 4.274257867
161.0444498 0.723995307
163.0600999 12.92406907
181.0706646 14.74767239
243.0264304 1.034834236
325.1129233 13.04662604
343.123488 8.462081633
405.0792538 0.7514586858
471.1708321 1.010340927
487.1657467 1.583519358
549.1215126 1.067901928
567.1320772 12.79434631
585.1426419 6.012241452

Name: +ve in-silico MS/MS by CFM-ID for YWFIPZWFHPZCLU-UHFFFAOYSA-N
ID: YWFIPZWFHPZCLU-UHFFFAOYSA-N
Comment: Energy1
Num peaks: 10
43.01784114 1.154492805
163.0600999 23.23293366
165.0757499 1.529176505
181.0706646 24.45831995
225.0158657 1.305400735
243.0264304 1.4610344
325.1129233 16.72080759
327.1285734 1.465987118
343.123488 6.852336967
567.1320772 2.68891963

Name: +ve in-silico MS/MS by CFM-ID for YWFIPZWFHPZCLU-UHFFFAOYSA-N
ID: YWFIPZWFHPZCLU-UHFFFAOYSA-N
Comment: Energy2
Num peaks: 31
43.01784114 1.829572948
45.0334912 0.8729554509
59.01275576 0.6653009994
73.02840582 0.8404469437
80.97360697 0.8258160049
89.05970595 0.5138148817
91.0389705 0.8244143768
96.96852159 2.15367961
98.98417166 2.697057034
103.0389705 0.6712809415
119.0338851 1.30922462
121.0495352 1.114326463
123.0651853 0.5875292334
145.0495352 0.7495112426
147.0651853 3.054619951
161.0444498 1.59666323
163.0600999 11.43862698
165.0757499 0.7564045089
179.0550145 0.6814563337
181.0706646 19.44759917
193.0706646 0.8498053898
269.0867085 1.291343615
283.1023586 0.5836970922
309.1180087 0.8865733011
325.1129233 5.511041541
343.123488 7.641105207
443.139532 0.8539334234
471.1708321 1.890825145
513.1215126 0.9207401889
523.1058625 0.5298506858
567.1320772 1.285852198

Name: +ve in-silico MS/MS by CFM-ID for BXNJCQVBHRRLSU-UHFFFAOYSA-N
ID: BXNJCQVBHRRLSU-UHFFFAOYSA-N
Comment: Energy0
Num peaks: 14
96.96852159 2.089253952
98.98417166 4.043731356
161.0444498 0.7229236376
163.0600999 12.90962427
181.0706646 14.77531091
243.0264304 1.012092246
325.1129233 13.03201539
343.123488 8.448982941
405.0792538 0.7500330442
471.1708321 1.028719348
487.1657467 1.612759238
549.1215126 1.109680058
567.1320772 12.82139003
585.1426419 5.99598109

Name: +ve in-silico MS/MS by CFM-ID for BXNJCQVBHRRLSU-UHFFFAOYSA-N
ID: BXNJCQVBHRRLSU-UHFFFAOYSA-N
Comment: Energy1
Num peaks: 10
43.01784114 1.191854528
163.0600999 23.29025377
165.0757499 1.532940532
181.0706646 24.45322399
225.0158657 1.305904385
243.0264304 1.462523446
325.1129233 16.76212539
327.1285734 1.469595869
343.123488 6.877577872
567.1320772 2.699856297

Name: +ve in-silico MS/MS by CFM-ID for BXNJCQVBHRRLSU-UHFFFAOYSA-N
ID: BXNJCQVBHRRLSU-UHFFFAOYSA-N
Comment: Energy2
Num peaks: 31
43.01784114 1.52601478
45.0334912 0.8766739755
59.01275576 0.6009719857
73.02840582 1.787307821
80.97360697 0.8704818472
87.00767038 0.5570375387
89.02332044 0.5836285087
91.0389705 0.8279243729
96.96852159 1.952983111
98.98417166 2.716151885
103.0389705 0.6741377025
119.0338851 1.314800503
121.0495352 1.119071806
123.0651853 0.5900311016
145.0495352 0.719181706
147.0651853 2.945120443
161.0444498 1.603461701
163.0600999 11.49326464
165.0757499 0.7596300751
179.0550145 0.6843686367
181.0706646 20.15410387
193.0706646 0.8534218948
269.0867085 1.296839168
283.1023586 0.5861811238
309.1180087 0.8948147667
325.1129233 5.540453266
343.123488 6.61461984
471.1708321 1.962647999
513.1215126 0.9150205155
523.1058625 0.6816739454
567.1320772 1.290932054

Name: +ve in-silico MS/MS by CFM-ID for ZQFAIMAUJZKIFB-UHFFFAOYSA-N
ID: ZQFAIMAUJZKIFB-UHFFFAOYSA-N
Comment: Energy0
Num peaks: 12
96.96852159 2.044029524
98.98417166 5.96133996
163.0600999 11.30512604
181.0706646 13.59478619
325.1129233 10.99465058
343.123488 7.209280825
469.155182 3.662677398
471.1708321 4.377705581
485.1500966 1.829185596
487.1657467 6.938379669
567.1320772 8.691377561
585.1426419 4.28816052

Name: +ve in-silico MS/MS by CFM-ID for ZQFAIMAUJZKIFB-UHFFFAOYSA-N
ID: ZQFAIMAUJZKIFB-UHFFFAOYSA-N
Comment: Energy1
Num peaks: 10
96.96852159 1.286415631
98.98417166 2.842606287
163.0600999 22.72530912
165.0757499 1.318731679
181.0706646 23.84937743
243.0264304 1.299645509
325.1129233 16.20854758
327.1285734 1.33769541
343.123488 6.227057916
567.1320772 3.271361793

Name: +ve in-silico MS/MS by CFM-ID for ZQFAIMAUJZKIFB-UHFFFAOYSA-N
ID: ZQFAIMAUJZKIFB-UHFFFAOYSA-N
Comment: Energy2
Num peaks: 31
43.01784114 1.596914102
45.0334912 0.7567444585
59.01275576 0.5772384487
73.02840582 0.7295967735
80.97360697 0.8088872504
96.96852159 1.599651522
98.98417166 2.336850091
103.0389705 0.8507001807
119.0338851 1.580137118
121.0495352 1.097248771
123.0651853 0.5101601308
145.0495352 0.7410340828
147.0651853 3.169307414
161.0444498 1.13557461
163.0600999 11.30689292
165.0757499 0.8739321328
179.0550145 1.363756439
181.0706646 24.54828144
269.0867085 0.7458036524
307.1023586 0.6022290313
309.1180087 2.017389966
325.1129233 5.843431469
343.123488 3.36237433
467.139532 0.7215297979
469.155182 1.434341298
471.1708321 3.591001676
509.0902124 1.090157311
511.1058625 0.909200166
513.1215126 0.9576135642
523.1058625 0.5739663862
567.1320772 1.7276093

Name: +ve in-silico MS/MS by CFM-ID for HDQMHAJOIVYOIP-UHFFFAOYSA-N
ID: HDQMHAJOIVYOIP-UHFFFAOYSA-N
Comment: Energy0
Num peaks: 17
96.96852159 1.084222383
98.98417166 1.471487589
110.9841717 1.107673791
161.0444498 0.7352480513
163.0600999 13.11468464
181.0706646 14.90063547
243.0264304 1.040451853
323.0972732 0.7476196523
325.1129233 13.39702105
343.123488 8.552651908
405.0792538 0.7464935957
469.155182 1.000063647
471.1708321 0.8630167986
487.1657467 2.349328412
549.1215126 0.7577125184
567.1320772 12.21521199
585.1426419 6.102604272

Name: +ve in-silico MS/MS by CFM-ID for HDQMHAJOIVYOIP-UHFFFAOYSA-N
ID: HDQMHAJOIVYOIP-UHFFFAOYSA-N
Comment: Energy1
Num peaks: 12
43.01784114 1.01936343
96.96852159 1.854400085
98.98417166 2.687476781
163.0600999 21.3343229
165.0757499 1.379566803
181.0706646 23.82523698
243.0264304 1.019844498
325.1129233 15.39819374
327.1285734 1.347622304
343.123488 7.68093693
469.155182 1.109634788
567.1320772 2.074504462

Name: +ve in-silico MS/MS by CFM-ID for HDQMHAJOIVYOIP-UHFFFAOYSA-N
ID: HDQMHAJOIVYOIP-UHFFFAOYSA-N
Comment: Energy2
Num peaks: 31
43.01784114 1.583912451
45.0334912 0.8263048755
59.01275576 0.6537249902
73.02840582 1.163617501
91.0389705 0.8954305644
96.96852159 1.370267326
98.98417166 0.9883564895
103.0389705 0.6752192556
110.9841717 0.794727276
119.0338851 1.543484134
121.0495352 1.214276647
123.0651853 0.6393040825
133.0495352 0.6921312412
143.0338851 0.6160588102
145.0495352 0.8753459352
147.0651853 2.545502368
161.0444498 1.782498966
163.0600999 12.47720467
165.0757499 0.8705192855
179.0550145 1.161193519
181.0706646 19.17287899
193.0706646 0.9231779828
227.0315158 0.6378021269
269.0867085 1.401698443
283.1023586 0.6327224467
309.1180087 0.6411588292
325.1129233 6.09853482
343.123488 5.632226161
513.1215126 0.9878762976
523.1058625 0.8270797911
567.1320772 1.391854668

Name: +ve in-silico MS/MS by CFM-ID for BBLNTAOLFQFQMZ-UHFFFAOYSA-N
ID: BBLNTAOLFQFQMZ-UHFFFAOYSA-N
Comment: Energy0
Num peaks: 10
96.96852159 4.306340862
98.98417166 29.69949881
163.0600999 2.403503706
243.0264304 6.526468081
261.0369951 8.738029991
405.0792538 8.191450743
423.0898185 5.098753267
487.1657467 1.866145976
567.1320772 9.681518423
585.1426419 4.374905362

Name: +ve in-silico MS/MS by CFM-ID for BBLNTAOLFQFQMZ-UHFFFAOYSA-N
ID: BBLNTAOLFQFQMZ-UHFFFAOYSA-N
Comment: Energy1
Num peaks: 10
96.96852159 1.995429083
98.98417166 15.90079152
163.0600999 3.836414014
165.0757499 1.826643399
243.0264304 15.0208679
261.0369951 18.25471667
325.1129233 1.791303011
405.0792538 13.50608767
423.0898185 4.991444103
567.1320772 3.083509626

Name: +ve in-silico MS/MS by CFM-ID for BBLNTAOLFQFQMZ-UHFFFAOYSA-N
ID: BBLNTAOLFQFQMZ-UHFFFAOYSA-N
Comment: Energy2
Num peaks: 31
43.01784114 1.443896062
56.99710569 1.142993558
59.01275576 1.167766279
63.04405588 0.6204391494
80.97360697 1.801889435
87.00767038 0.8346152053
89.02332044 0.9229915949
91.0389705 0.88781308
96.96852159 5.387915336
98.98417166 14.86331931
103.0389705 1.452769051
145.0495352 0.8838385379
147.0651853 1.501900172
161.0444498 2.437150171
163.0600999 6.120930495
165.0757499 1.352362909
168.989651 0.6161836313
179.0550145 1.242259182
193.0706646 1.81189826
199.0002156 1.001921532
243.0264304 3.426694307
261.0369951 9.599885546
281.0867085 0.5904636488
283.1023586 2.62167482
325.1129233 2.784257108
349.0530391 1.335443663
405.0792538 3.752720582
423.0898185 0.6732929646
511.1058625 0.6882891619
513.1215126 1.224997038
567.1320772 2.022904463

Name: +ve in-silico MS/MS by CFM-ID for RMZQGKRVLTVYLA-UHFFFAOYSA-N
ID: RMZQGKRVLTVYLA-UHFFFAOYSA-N
Comment: Energy0
Num peaks: 14
96.96852159 2.239857706
98.98417166 4.543141484
161.0444498 0.8088894876
163.0600999 13.39469315
181.0706646 14.324431
325.1129233 1.293444346
405.0792538 12.80178917
407.0949039 0.8375850202
423.0898185 7.758104675
471.1708321 1.007842557
487.1657467 1.407319996
549.1215126 1.110516528
567.1320772 12.75537141
585.1426419 6.00502396

Name: +ve in-silico MS/MS by CFM-ID for RMZQGKRVLTVYLA-UHFFFAOYSA-N
ID: RMZQGKRVLTVYLA-UHFFFAOYSA-N
Comment: Energy1
Num peaks: 11
43.01784114 1.078793673
73.02840582 0.8235294588
145.0495352 2.104421385
163.0600999 22.97107741
179.0550145 0.8070907533
181.0706646 23.41719097
243.0264304 1.90910785
405.0792538 16.71281821
407.0949039 1.718143818
423.0898185 6.332715466
567.1320772 2.655960152

Name: +ve in-silico MS/MS by CFM-ID for RMZQGKRVLTVYLA-UHFFFAOYSA-N
ID: RMZQGKRVLTVYLA-UHFFFAOYSA-N
Comment: Energy2
Num peaks: 31
41.00219107 0.8571894521
43.01784114 2.266362134
45.0334912 0.9155592433
80.97360697 0.7845216782
87.00767038 1.022444724
89.02332044 0.8303859603
91.0389705 0.7831759589
96.96852159 2.117125988
98.98417166 2.825769286
103.0389705 1.21460677
119.0338851 1.310100317
121.0495352 1.124564004
145.0495352 1.315078903
147.0651853 1.06583616
161.0444498 1.485807406
163.0600999 8.148852077
173.0444498 0.9193244154
181.0706646 15.37781983
243.0264304 1.964859016
249.0604938 0.8860086398
251.0761439 2.170903204
309.1180087 1.207627921
323.0972732 1.286172728
325.1129233 7.987059888
327.1285734 1.190200342
349.0530391 0.7392720422
363.0686891 0.9776484098
405.0792538 3.210630675
423.0898185 1.099696157
471.1708321 1.568573246
567.1320772 1.2195215

Name: +ve in-silico MS/MS by CFM-ID for JQDLFKGCIXNXMT-UHFFFAOYSA-N
ID: JQDLFKGCIXNXMT-UHFFFAOYSA-N
Comment: Energy0
Num peaks: 14
96.96852159 2.197713098
98.98417166 6.575981423
163.0600999 11.51538047
181.0706646 11.29144298
309.1180087 2.133477727
325.1129233 6.515570663
405.0792538 6.957138525
423.0898185 5.360220163
469.155182 2.897122508
471.1708321 4.167977438
485.1500966 1.696118265
487.1657467 6.254426267
567.1320772 8.702279657
585.1426419 4.310313537

Name: +ve in-silico MS/MS by CFM-ID for JQDLFKGCIXNXMT-UHFFFAOYSA-N
ID: JQDLFKGCIXNXMT-UHFFFAOYSA-N
Comment: Energy1
Num peaks: 12
43.01784114 1.103450369
96.96852159 1.49077172
98.98417166 3.348819686
145.0495352 2.049655465
163.0600999 22.58302469
181.0706646 22.33150958
243.0264304 1.780050364
325.1129233 1.109493599
405.0792538 14.12782318
407.0949039 1.235776895
423.0898185 5.807158649
567.1320772 3.301053219

Name: +ve in-silico MS/MS by CFM-ID for JQDLFKGCIXNXMT-UHFFFAOYSA-N
ID: JQDLFKGCIXNXMT-UHFFFAOYSA-N
Comment: Energy2
Num peaks: 31
43.01784114 1.259700586
80.97360697 0.7787972027
87.00767038 0.923313012
96.96852159 1.780438631
98.98417166 2.750094036
103.0389705 1.367014147
119.0338851 1.371630347
121.0495352 1.018336115
133.0131497 0.8887544294
145.0495352 1.187574677
147.0651853 0.9624974058
161.0444498 1.235447513
163.0600999 9.345225243
173.0444498 0.8301907914
181.0706646 7.40498362
187.0237144 0.9294484487
191.0550145 0.7388722375
205.034279 0.6979926636
243.0264304 1.433735699
307.1023586 1.027530765
309.1180087 3.947481641
323.0972732 3.096553894
325.1129233 16.75576018
327.1285734 2.473742641
405.0792538 2.002033198
469.155182 0.8372456184
471.1708321 2.533448664
511.1058625 0.9015739628
513.1215126 0.9495812784
523.1058625 0.7322038103
567.1320772 1.713394022

Name: +ve in-silico MS/MS by CFM-ID for KOKYYMZWWGHERP-UHFFFAOYSA-N
ID: KOKYYMZWWGHERP-UHFFFAOYSA-N
Comment: Energy0
Num peaks: 17
96.96852159 2.650921018
98.98417166 5.180691348
161.0444498 0.7985164898
163.0600999 3.112224421
243.0264304 10.35808195
245.0420805 0.5957365819
261.0369951 12.62767945
325.1129233 2.219941441
405.0792538 12.24972513
407.0949039 0.7457111659
423.0898185 7.237465713
471.1708321 0.9783647919
487.1657467 1.339886758
537.1215126 0.6391074558
549.1215126 1.110212476
567.1320772 12.44507033
585.1426419 6.001736143

Name: +ve in-silico MS/MS by CFM-ID for KOKYYMZWWGHERP-UHFFFAOYSA-N
ID: KOKYYMZWWGHERP-UHFFFAOYSA-N
Comment: Energy1
Num peaks: 14
43.01784114 1.078586454
96.96852159 1.236280596
98.98417166 1.153189424
145.0495352 1.503428872
163.0600999 3.21249843
165.0757499 1.463972113
181.0706646 1.109126445
243.0264304 20.14244382
261.0369951 22.19577944
325.1129233 1.093976887
405.0792538 16.36917578
407.0949039 1.638641634
423.0898185 6.116568981
567.1320772 2.354295083

Name: +ve in-silico MS/MS by CFM-ID for KOKYYMZWWGHERP-UHFFFAOYSA-N
ID: KOKYYMZWWGHERP-UHFFFAOYSA-N
Comment: Energy2
Num peaks: 31
43.01784114 1.645689288
45.0334912 0.9987816417
56.99710569 0.8715422146
73.02840582 1.303618287
80.97360697 0.788351428
87.00767038 1.320434772
89.02332044 1.529796398
96.96852159 2.807037095
98.98417166 3.644620453
145.0495352 1.169425305
147.0651853 1.178412419
161.0444498 3.110922752
163.0600999 11.21259757
165.0757499 1.936023309
168.989651 0.9649896868
171.005301 1.140961103
179.0550145 0.8501752801
193.0706646 3.935501014
199.0002156 1.179632606
243.0264304 2.504641303
261.0369951 6.284097097
269.0867085 5.943285525
309.1180087 0.8122637186
323.0972732 1.018495977
325.1129233 6.273193327
327.1285734 0.9467465067
405.0792538 3.137262739
471.1708321 1.407123338
509.0902124 1.176200167
523.1058625 0.80719612
567.1320772 0.9857308679

Name: +ve in-silico MS/MS by CFM-ID for USTCJGZVNQTJJG-UHFFFAOYSA-N
ID: USTCJGZVNQTJJG-UHFFFAOYSA-N
Comment: Energy0
Num peaks: 17
96.96852159 2.461131733
98.98417166 7.479908009
147.0651853 1.728006007
161.0444498 1.87845318
163.0600999 8.159529369
243.0264304 4.42646438
261.0369951 8.366720202
323.0972732 1.371013477
325.1129233 6.561949007
405.0792538 6.489204383
423.0898185 4.957567174
469.155182 2.302792077
471.1708321 4.105943536
485.1500966 1.466754918
487.1657467 5.517477083
567.1320772 8.760416419
585.1426419 4.314969943

Name: +ve in-silico MS/MS by CFM-ID for USTCJGZVNQTJJG-UHFFFAOYSA-N
ID: USTCJGZVNQTJJG-UHFFFAOYSA-N
Comment: Energy1
Num peaks: 16
43.01784114 1.062064414
96.96852159 2.417496416
98.98417166 5.443265209
145.0495352 1.470861158
161.0444498 0.9017001915
163.0600999 3.948756865
165.0757499 1.852656478
181.0706646 1.189465064
231.0264304 0.8102447244
243.0264304 14.96014878
261.0369951 21.25382856
325.1129233 1.659980807
405.0792538 13.70398613
407.0949039 1.236639434
423.0898185 5.559126546
567.1320772 3.287216872

Name: +ve in-silico MS/MS by CFM-ID for USTCJGZVNQTJJG-UHFFFAOYSA-N
ID: USTCJGZVNQTJJG-UHFFFAOYSA-N
Comment: Energy2
Num peaks: 30
43.01784114 0.8168495758
47.01275576 0.7121895219
80.97360697 0.804190638
87.00767038 0.9403954352
89.02332044 0.8054348032
91.0389705 0.9006917344
96.96852159 2.320726522
98.98417166 3.661460035
103.0389705 0.9525241004
119.0338851 0.817240408
145.0495352 1.441454823
147.0651853 2.754544762
161.0444498 4.30213426
163.0600999 16.73838465
165.0757499 2.621478574
179.0550145 0.7733215554
193.0706646 3.697321782
243.0264304 1.625988077
261.0369951 4.116516183
283.1023586 1.695295588
309.1180087 1.70376429
323.0972732 2.253700594
325.1129233 12.96088596
327.1285734 1.676005509
405.0792538 2.080441637
471.1708321 2.154718356
509.0902124 1.101042441
511.1058625 0.9240130721
513.1215126 0.973215233
567.1320772 1.75655584

Name: +ve in-silico MS/MS by CFM-ID for OHGTZMLQOHDZAL-UHFFFAOYSA-N
ID: OHGTZMLQOHDZAL-UHFFFAOYSA-N
Comment: Energy0
Num peaks: 18
96.96852159 1.172173195
98.98417166 1.589796102
110.9841717 1.202919838
145.0495352 0.7990420477
161.0444498 0.8483133815
163.0600999 13.73426918
181.0706646 14.50552111
323.0972732 0.7304632293
325.1129233 1.918902384
405.0792538 12.23733457
407.0949039 0.774605387
423.0898185 7.801164189
469.155182 0.8389778365
471.1708321 0.8174558699
487.1657467 2.093107038
549.1215126 0.7440338673
567.1320772 12.37862723
585.1426419 6.213870012

Name: +ve in-silico MS/MS by CFM-ID for OHGTZMLQOHDZAL-UHFFFAOYSA-N
ID: OHGTZMLQOHDZAL-UHFFFAOYSA-N
Comment: Energy1
Num peaks: 15
43.01784114 1.07866501
96.96852159 2.147777823
98.98417166 3.119239894
145.0495352 1.908116133
163.0600999 21.44094035
181.0706646 22.17450591
243.0264304 1.63777895
323.0972732 0.8280461559
325.1129233 3.580098508
327.1285734 1.452919074
405.0792538 11.69565423
407.0949039 1.173313788
423.0898185 5.414496333
469.155182 0.8682391769
567.1320772 2.107314947

Name: +ve in-silico MS/MS by CFM-ID for OHGTZMLQOHDZAL-UHFFFAOYSA-N
ID: OHGTZMLQOHDZAL-UHFFFAOYSA-N
Comment: Energy2
Num peaks: 31
43.01784114 1.847384357
45.0334912 0.9076442011
73.02840582 1.005919653
87.00767038 1.052114161
89.02332044 1.2166122
91.0389705 1.212617031
96.96852159 1.494592033
98.98417166 1.077365641
103.0389705 1.27581583
110.9841717 0.9334284092
119.0338851 1.606456299
121.0495352 1.357870304
145.0495352 1.354784126
147.0651853 1.234951604
161.0444498 1.87012826
163.0600999 8.734568136
181.0706646 14.76871641
243.0264304 2.906510306
273.0369951 0.8380476554
309.1180087 1.21937619
311.0972732 1.421371154
323.0972732 1.430846427
325.1129233 6.267312551
327.1285734 1.190028739
349.0530391 1.329089229
363.0686891 0.9797555845
405.0792538 3.749805589
409.1105539 0.8065158377
423.0898185 1.032190685
523.1058625 0.839892063
567.1320772 1.41621413

Name: +ve in-silico MS/MS by CFM-ID for PFSOWBVUPOTSHC-UHFFFAOYSA-N
ID: PFSOWBVUPOTSHC-UHFFFAOYSA-N
Comment: Energy0
Num peaks: 22
96.96852159 1.393660022
98.98417166 1.887381627
110.9841717 1.444570494
145.0495352 0.6098249316
161.0444498 1.414724799
163.0600999 3.833935317
165.0757499 0.6207319476
243.0264304 9.486538874
261.0369951 12.91715297
323.0972732 0.7901941168
325.1129233 2.721307764
403.0636038 0.6568576362
405.0792538 11.29596676
407.0949039 0.6858927187
423.0898185 7.455871593
469.155182 0.7274426597
471.1708321 0.7330866717
487.1657467 1.903314931
537.1215126 0.6517018059
549.1215126 0.7432313001
567.1320772 12.35903387
585.1426419 6.200471809

Name: +ve in-silico MS/MS by CFM-ID for PFSOWBVUPOTSHC-UHFFFAOYSA-N
ID: PFSOWBVUPOTSHC-UHFFFAOYSA-N
Comment: Energy1
Num peaks: 17
96.96852159 3.437713167
98.98417166 5.017998912
145.0495352 1.486311074
161.0444498 2.328609665
163.0600999 7.877881656
165.0757499 2.948958425
243.0264304 10.37623446
261.0369951 19.55815966
307.1023586 0.7313746096
323.0972732 0.8517551719
325.1129233 3.941404258
327.1285734 1.276996483
405.0792538 11.38098932
407.0949039 1.169933499
423.0898185 5.386659473
469.155182 0.7159845172
567.1320772 2.125415725

Name: +ve in-silico MS/MS by CFM-ID for PFSOWBVUPOTSHC-UHFFFAOYSA-N
ID: PFSOWBVUPOTSHC-UHFFFAOYSA-N
Comment: Energy2
Num peaks: 31
43.01784114 1.457485392
87.00767038 0.8680860191
96.96852159 2.305896087
98.98417166 1.657367464
110.9841717 1.923108415
122.9841717 0.6062490481
145.0495352 1.221216861
147.0287997 0.8438194854
147.0651853 1.92447437
149.0444498 1.646922564
161.0444498 3.757599323
163.0600999 10.10075336
165.0757499 2.312850771
179.0550145 0.9087668783
193.0706646 1.812525552
199.0002156 1.371789509
201.0158657 0.6556814827
243.0264304 3.584335609
261.0369951 10.43651399
269.0867085 2.330132993
311.0972732 1.207588569
323.0972732 1.205521197
325.1129233 5.311217329
327.1285734 0.9918604607
363.0686891 0.6457910593
405.0792538 3.774011467
423.0898185 1.031480182
511.1058625 0.6782007761
513.1215126 0.7212524693
523.1058625 0.9448993772
567.1320772 1.42411033

Name: +ve in-silico MS/MS by CFM-ID for BYMBVQFLIJODED-UHFFFAOYSA-N
ID: BYMBVQFLIJODED-UHFFFAOYSA-N
Comment: Energy0
Num peaks: 15
98.98417166 5.691570505
163.0600999 11.79922077
181.0706646 9.502148119
243.0264304 2.097108857
259.021345 3.792649959
309.1180087 2.035348274
323.0972732 2.277596483
325.1129233 9.39486158
327.1285734 1.920161622
405.0792538 9.666302977
423.0898185 7.422530034
471.1708321 2.214935039
487.1657467 3.755537297
567.1320772 6.083371205
585.1426419 2.959295996

Name: +ve in-silico MS/MS by CFM-ID for BYMBVQFLIJODED-UHFFFAOYSA-N
ID: BYMBVQFLIJODED-UHFFFAOYSA-N
Comment: Energy1
Num peaks: 13
96.96852159 1.548017774
98.98417166 3.476579329
145.0495352 2.572807106
163.0600999 14.19350002
181.0706646 9.531762055
243.0264304 3.147386092
245.0420805 1.380440821
259.021345 9.075195653
261.0369951 5.917547196
405.0792538 17.22248237
407.0949039 2.224887831
423.0898185 7.284396366
567.1320772 3.369967349

Name: +ve in-silico MS/MS by CFM-ID for BYMBVQFLIJODED-UHFFFAOYSA-N
ID: BYMBVQFLIJODED-UHFFFAOYSA-N
Comment: Energy2
Num peaks: 31
43.01784114 0.5958750503
47.01275576 3.725433898
80.97360697 0.8252787628
87.00767038 0.6829030997
89.02332044 0.6302196069
96.96852159 1.972043658
98.98417166 2.954039468
103.0389705 1.034210901
119.0338851 0.6192071425
121.0495352 0.5792653403
145.0495352 0.7971579151
147.0651853 1.059513362
161.0444498 0.7344877484
163.0600999 5.833472325
165.0757499 0.6187594333
181.0706646 2.790515673
243.0264304 2.821244674
245.0420805 0.7001809807
259.021345 5.409100431
261.0369951 1.416001756
309.1180087 3.732839781
321.0816232 0.5905922448
323.0972732 3.948590835
325.1129233 20.76907873
327.1285734 4.340076672
405.0792538 2.844109954
407.0949039 0.9305415133
471.1708321 1.960370479
509.0902124 0.8166034004
523.1058625 0.7640050801
567.1320772 2.059758233

Name: +ve in-silico MS/MS by CFM-ID for CIVHNODLIPIFGZ-UHFFFAOYSA-N
ID: CIVHNODLIPIFGZ-UHFFFAOYSA-N
Comment: Energy0
Num peaks: 14
96.96852159 1.868166079
98.98417166 3.783595578
163.0600999 13.17196649
181.0706646 10.8458622
243.0264304 3.015160744
259.021345 4.858402183
261.0369951 1.15713411
325.1129233 1.707686373
403.0636038 1.023276657
405.0792538 16.47868276
407.0949039 1.495786812
423.0898185 9.597165545
567.1320772 8.000660418
585.1426419 3.894255121

Name: +ve in-silico MS/MS by CFM-ID for CIVHNODLIPIFGZ-UHFFFAOYSA-N
ID: CIVHNODLIPIFGZ-UHFFFAOYSA-N
Comment: Energy1
Num peaks: 11
145.0495352 2.656264237
163.0600999 14.57191352
181.0706646 9.952669579
243.0264304 3.277684824
245.0420805 1.426078591
259.021345 9.21043533
261.0369951 6.040728353
405.0792538 20.63528064
407.0949039 2.71433725
423.0898185 7.562739547
567.1320772 3.361217712

Name: +ve in-silico MS/MS by CFM-ID for CIVHNODLIPIFGZ-UHFFFAOYSA-N
ID: CIVHNODLIPIFGZ-UHFFFAOYSA-N
Comment: Energy2
Num peaks: 31
47.01275576 0.6949610024
57.0334912 1.016334108
80.97360697 0.8754360122
87.00767038 0.7963262158
89.02332044 0.7348925417
96.96852159 2.468381164
98.98417166 3.294257921
103.0389705 1.206139216
119.0338851 0.8581069232
145.0495352 0.92955757
147.0651853 1.235487533
161.0444498 0.9212305303
163.0600999 5.637147176
181.0706646 3.975537629
187.0002156 1.274893723
201.0158657 0.918924276
243.0264304 4.706063098
245.0420805 1.121388686
259.021345 7.846773312
261.0369951 2.018329036
309.1180087 2.55640907
323.0972732 1.824329174
325.1129233 10.51865575
327.1285734 2.320029036
351.0686891 0.7729539563
405.0792538 4.524517142
471.1708321 1.157348437
493.0952978 0.7588588744
509.0902124 0.9526078946
523.1058625 0.8912493758
567.1320772 2.152076381

Name: +ve in-silico MS/MS by CFM-ID for HLLAHCXTLUYSQV-UHFFFAOYSA-N
ID: HLLAHCXTLUYSQV-UHFFFAOYSA-N
Comment: Energy0
Num peaks: 16
96.96852159 0.9657784937
98.98417166 1.364143271
110.9841717 0.9991721339
163.0600999 13.3584864
181.0706646 11.00335337
243.0264304 3.121252096
259.021345 4.945347093
261.0369951 1.178298393
323.0972732 1.024776491
325.1129233 2.478555685
405.0792538 15.46326985
407.0949039 1.353526317
423.0898185 9.81293791
487.1657467 1.141086066
567.1320772 8.12310188
585.1426419 3.987104315

Name: +ve in-silico MS/MS by CFM-ID for HLLAHCXTLUYSQV-UHFFFAOYSA-N
ID: HLLAHCXTLUYSQV-UHFFFAOYSA-N
Comment: Energy1
Num peaks: 14
96.96852159 2.273004733
98.98417166 3.199843091
145.0495352 2.436413899
163.0600999 13.80837724
181.0706646 9.605394467
243.0264304 2.918404471
259.021345 8.424011149
261.0369951 5.519954873
325.1129233 4.438944557
327.1285734 2.153061514
405.0792538 14.63357476
407.0949039 1.908121835
423.0898185 6.722384277
567.1320772 3.075177905

Name: +ve in-silico MS/MS by CFM-ID for HLLAHCXTLUYSQV-UHFFFAOYSA-N
ID: HLLAHCXTLUYSQV-UHFFFAOYSA-N
Comment: Energy2
Num peaks: 31
43.01784114 1.272347319
47.01275576 0.7630727675
59.01275576 0.7707391868
87.00767038 0.895345768
91.0389705 0.8698433218
96.96852159 1.562751217
98.98417166 1.00250563
103.0389705 1.332499271
110.9841717 1.061783763
121.0495352 0.728437251
145.0495352 1.045143837
147.0651853 1.356575244
161.0444498 1.040469375
163.0600999 6.202387594
181.0706646 3.750217251
241.0107803 0.8705347738
243.0264304 6.032509134
245.0420805 1.600510529
259.021345 9.787366608
261.0369951 2.528062763
309.1180087 1.652697407
311.0972732 2.159820226
323.0972732 1.901374997
325.1129233 8.255597508
327.1285734 2.131504389
405.0792538 4.719517432
451.0847331 0.6994673087
493.0952978 0.8334589342
509.0902124 1.046254564
523.1058625 1.131574328
567.1320772 2.644542282

Name: +ve in-silico MS/MS by CFM-ID for UKTBLDWURUWGIG-UHFFFAOYSA-N
ID: UKTBLDWURUWGIG-UHFFFAOYSA-N
Comment: Energy0
Num peaks: 14
96.96852159 1.742290317
98.98417166 3.531951439
161.0444498 1.682357966
163.0600999 15.80289609
165.0757499 1.390397293
179.0550145 2.780914483
181.0706646 12.03365045
325.1129233 7.097450173
343.123488 6.106453741
405.0792538 10.12769061
407.0949039 1.114790951
423.0898185 5.24115989
567.1320772 7.7819214
585.1426419 3.712132206

Name: +ve in-silico MS/MS by CFM-ID for UKTBLDWURUWGIG-UHFFFAOYSA-N
ID: UKTBLDWURUWGIG-UHFFFAOYSA-N
Comment: Energy1
Num peaks: 13
145.0495352 2.593949422
163.0600999 15.75756978
165.0757499 1.956086599
179.0550145 6.146107634
181.0706646 16.11995806
243.0264304 1.920474899
325.1129233 13.85755082
327.1285734 1.33253458
343.123488 7.770775135
405.0792538 6.918008151
407.0949039 1.242061509
423.0898185 2.25815512
567.1320772 3.203866224

Name: +ve in-silico MS/MS by CFM-ID for UKTBLDWURUWGIG-UHFFFAOYSA-N
ID: UKTBLDWURUWGIG-UHFFFAOYSA-N
Comment: Energy2
Num peaks: 31
43.01784114 1.113687663
45.0334912 0.6859863149
73.02840582 1.883953316
80.97360697 0.8133583772
87.00767038 0.9890387889
89.02332044 0.887087488
96.96852159 2.110061532
98.98417166 2.789660283
103.0389705 1.38657106
119.0338851 0.7972379405
143.0338851 0.821818204
145.0495352 1.172885303
147.0651853 3.451904715
159.0287997 0.6630117738
161.0444498 1.506533717
163.0600999 10.98904064
165.0757499 1.572398269
177.0393644 0.9287844798
179.0550145 4.875454251
181.0706646 8.118240657
253.0917939 0.6625876846
309.1180087 1.608646016
323.0972732 1.211827516
325.1129233 9.189231878
327.1285734 1.761027818
343.123488 4.277698013
405.0792538 1.794048066
413.1289673 0.7845904439
471.1708321 1.207927993
523.1058625 0.7952317811
567.1320772 1.998521462

Name: +ve in-silico MS/MS by CFM-ID for HFWOTLJTWVRHND-UHFFFAOYSA-N
ID: HFWOTLJTWVRHND-UHFFFAOYSA-N
Comment: Energy0
Num peaks: 16
96.96852159 1.772310831
98.98417166 5.325695232
163.0600999 14.1226168
179.0550145 2.172655997
181.0706646 11.38866213
309.1180087 1.855266721
323.0972732 1.70996495
325.1129233 11.18316632
327.1285734 1.795555953
343.123488 5.414082557
405.0792538 5.871164296
423.0898185 4.079513494
471.1708321 2.180430641
487.1657467 3.772796274
567.1320772 5.93923054
585.1426419 2.854165826

Name: +ve in-silico MS/MS by CFM-ID for HFWOTLJTWVRHND-UHFFFAOYSA-N
ID: HFWOTLJTWVRHND-UHFFFAOYSA-N
Comment: Energy1
Num peaks: 14
96.96852159 1.354413377
98.98417166 3.047009096
145.0495352 2.532853175
163.0600999 15.43934898
165.0757499 1.929762063
179.0550145 5.71000803
181.0706646 15.60143875
243.0264304 1.760677471
325.1129233 13.81883125
327.1285734 1.549669141
343.123488 7.152333995
405.0792538 5.692840292
423.0898185 2.18071597
567.1320772 3.187216496

Name: +ve in-silico MS/MS by CFM-ID for HFWOTLJTWVRHND-UHFFFAOYSA-N
ID: HFWOTLJTWVRHND-UHFFFAOYSA-N
Comment: Energy2
Num peaks: 31
43.01784114 0.8485505597
73.02840582 0.5813161344
80.97360697 0.7803610799
87.00767038 0.6457367779
89.02332044 0.5959205318
96.96852159 1.720925549
98.98417166 2.549136119
103.0389705 1.210065178
119.0338851 0.7173276649
143.0338851 0.8295403886
145.0495352 1.077355612
147.0651853 3.642086547
161.0444498 1.198191447
163.0600999 10.95496996
165.0757499 1.813406962
177.0393644 0.6991174953
179.0550145 3.422271697
181.0706646 10.18513213
209.0655792 2.198556888
253.0917939 0.5781860756
307.1023586 0.5777621956
309.1180087 3.098295086
323.0972732 2.403637237
325.1129233 14.65603159
327.1285734 3.50411193
343.123488 2.073575967
405.0792538 1.076798793
471.1708321 2.081208222
509.0902124 0.7720608916
523.1058625 0.6808591282
567.1320772 1.946805378

Name: +ve in-silico MS/MS by CFM-ID for VXWLLVQWFQOGON-UHFFFAOYSA-N
ID: VXWLLVQWFQOGON-UHFFFAOYSA-N
Comment: Energy0
Num peaks: 14
96.96852159 1.753897043
98.98417166 3.573922696
161.0444498 1.688472397
163.0600999 15.83220777
165.0757499 1.392507603
179.0550145 2.815560083
181.0706646 12.06722079
325.1129233 7.117333563
343.123488 6.141439172
405.0792538 10.08863211
407.0949039 1.116922119
423.0898185 5.286913954
567.1320772 7.798028466
585.1426419 3.722793362

Name: +ve in-silico MS/MS by CFM-ID for VXWLLVQWFQOGON-UHFFFAOYSA-N
ID: VXWLLVQWFQOGON-UHFFFAOYSA-N
Comment: Energy1
Num peaks: 13
145.0495352 2.588145226
163.0600999 15.72370638
165.0757499 1.951666383
179.0550145 6.191085149
181.0706646 16.10949425
243.0264304 1.923357546
325.1129233 13.82765065
327.1285734 1.330483904
343.123488 7.749729845
405.0792538 6.830384966
407.0949039 1.237629433
423.0898185 2.263604856
567.1320772 3.193787271

Name: +ve in-silico MS/MS by CFM-ID for VXWLLVQWFQOGON-UHFFFAOYSA-N
ID: VXWLLVQWFQOGON-UHFFFAOYSA-N
Comment: Energy2
Num peaks: 31
43.01784114 1.10295154
47.01275576 0.646690137
80.97360697 0.8146250216
87.00767038 0.7410146868
89.02332044 0.8095902746
96.96852159 2.323463499
98.98417166 3.056340081
103.0389705 1.388731686
119.0338851 0.7984798925
121.0495352 0.6285930936
143.0338851 0.8804305169
145.0495352 1.207636604
147.0651853 3.408050958
159.0287997 0.6640442047
161.0444498 1.511491954
163.0600999 11.02052613
165.0757499 1.57485182
177.0393644 0.9430964371
179.0550145 4.931626572
181.0706646 8.288395668
253.0917939 0.6636209547
309.1180087 1.619395626
323.0972732 1.233655711
325.1129233 9.280227277
327.1285734 1.785090799
343.123488 6.131674345
405.0792538 1.793603038
443.139532 0.8423325136
471.1708321 1.174640469
523.1058625 0.6495694746
567.1320772 2.001872732

Name: +ve in-silico MS/MS by CFM-ID for ADRIPTBVGODHNK-UHFFFAOYSA-N
ID: ADRIPTBVGODHNK-UHFFFAOYSA-N
Comment: Energy0
Num peaks: 17
98.98417166 1.285821564
145.0495352 1.165377114
161.0444498 1.697200578
163.0600999 15.97730394
165.0757499 1.405094026
177.0393644 0.9982923328
179.0550145 2.848508345
181.0706646 12.13680736
323.0972732 1.134329588
325.1129233 7.705675817
343.123488 6.089000075
405.0792538 9.444065095
407.0949039 0.9970734586
423.0898185 5.293471993
487.1657467 1.140897369
567.1320772 7.832753776
585.1426419 3.762717009

Name: +ve in-silico MS/MS by CFM-ID for ADRIPTBVGODHNK-UHFFFAOYSA-N
ID: ADRIPTBVGODHNK-UHFFFAOYSA-N
Comment: Energy1
Num peaks: 14
96.96852159 1.937539757
98.98417166 2.940376316
145.0495352 2.622187792
163.0600999 14.54940698
165.0757499 1.746483173
179.0550145 5.590442884
181.0706646 15.20179103
243.0264304 1.449998078
325.1129233 14.08192828
327.1285734 2.141079457
343.123488 8.140457527
405.0792538 4.905535462
423.0898185 1.984901676
567.1320772 2.895162248

Name: +ve in-silico MS/MS by CFM-ID for ADRIPTBVGODHNK-UHFFFAOYSA-N
ID: ADRIPTBVGODHNK-UHFFFAOYSA-N
Comment: Energy2
Num peaks: 31
43.01784114 1.00002009
47.01275576 0.696721015
57.0334912 0.7060069861
73.02840582 0.7189783153
87.00767038 0.7983429393
89.02332044 0.7367536823
96.96852159 1.467758062
98.98417166 1.113279427
103.0389705 1.496249621
110.9841717 0.9315271466
119.0338851 0.8602810635
133.0495352 0.7590532992
143.0338851 1.054019114
145.0495352 1.428949989
147.0651853 3.12931449
159.0287997 0.7572832415
161.0444498 1.717879362
163.0600999 12.37945605
165.0757499 1.831050694
177.0393644 1.089049401
179.0550145 5.862498764
181.0706646 8.061585324
253.0917939 0.7150420719
311.0972732 1.037570764
323.0972732 1.321612202
325.1129233 8.69013057
327.1285734 1.612436995
343.123488 3.344608355
405.0792538 1.773839706
523.1058625 0.9476031675
567.1320772 2.412417963

Name: +ve in-silico MS/MS by CFM-ID for DGILUNPZTDAVNO-UHFFFAOYSA-N
ID: DGILUNPZTDAVNO-UHFFFAOYSA-N
Comment: Energy0
Num peaks: 17
96.96852159 2.074209796
98.98417166 5.986013788
147.0651853 2.164879256
161.0444498 2.672210895
163.0600999 9.868059033
165.0757499 2.245635302
179.0550145 4.157959179
243.0264304 4.674330611
261.0369951 6.939222508
325.1129233 13.85153026
343.123488 5.480228257
405.0792538 3.232703895
423.0898185 2.940788273
471.1708321 2.190926089
487.1657467 3.650667921
567.1320772 5.969519946
585.1426419 2.864645898

Name: +ve in-silico MS/MS by CFM-ID for DGILUNPZTDAVNO-UHFFFAOYSA-N
ID: DGILUNPZTDAVNO-UHFFFAOYSA-N
Comment: Energy1
Num peaks: 16
96.96852159 2.078953329
98.98417166 4.486948571
145.0495352 1.521418147
163.0600999 4.111692486
165.0757499 2.574908377
179.0550145 8.784652743
181.0706646 6.044819021
243.0264304 10.27331696
261.0369951 8.985914113
307.1023586 1.59631023
325.1129233 8.015974189
327.1285734 1.509487106
343.123488 2.493330087
405.0792538 10.47278837
423.0898185 4.664928948
567.1320772 3.224801101

Name: +ve in-silico MS/MS by CFM-ID for DGILUNPZTDAVNO-UHFFFAOYSA-N
ID: DGILUNPZTDAVNO-UHFFFAOYSA-N
Comment: Energy2
Num peaks: 27
47.01275576 0.9358880562
80.97360697 0.7864157345
87.00767038 0.7786775752
96.96852159 2.121154882
98.98417166 3.07234403
103.0389705 0.8754553367
145.0495352 1.506139039
147.0651853 4.682105849
161.0444498 3.736807162
163.0600999 14.86131547
165.0757499 3.910051644
177.0393644 0.683393981
179.0550145 7.143528957
181.0706646 1.851704814
209.0655792 3.724632941
243.0264304 1.25357716
261.0369951 1.369687671
309.1180087 1.21693544
323.0972732 2.064421543
325.1129233 13.91503282
327.1285734 2.038474949
343.123488 0.7741369894
405.0792538 1.485649005
471.1708321 1.853333943
509.0902124 0.7780643237
523.1058625 0.6861533887
567.1320772 1.96232558

Name: +ve in-silico MS/MS by CFM-ID for MGDVDIMZLRMPGN-UHFFFAOYSA-N
ID: MGDVDIMZLRMPGN-UHFFFAOYSA-N
Comment: Energy0
Num peaks: 17
96.96852159 2.130016209
98.98417166 4.114935252
161.0444498 1.495566802
163.0600999 4.461023022
165.0757499 1.159532744
179.0550145 5.145731909
181.0706646 1.409224137
243.0264304 10.57839589
261.0369951 9.260578453
323.0972732 1.152887729
325.1129233 12.2910341
327.1285734 1.119562659
343.123488 5.97284356
405.0792538 5.279736391
423.0898185 3.724510812
567.1320772 7.720094428
585.1426419 3.716866618

Name: +ve in-silico MS/MS by CFM-ID for MGDVDIMZLRMPGN-UHFFFAOYSA-N
ID: MGDVDIMZLRMPGN-UHFFFAOYSA-N
Comment: Energy1
Num peaks: 15
145.0495352 1.492451012
163.0600999 3.727801724
165.0757499 2.382302197
179.0550145 9.028484141
181.0706646 6.153355647
225.0158657 2.35536272
243.0264304 12.78275618
261.0369951 9.0615026
307.1023586 1.637928787
325.1129233 7.602825558
343.123488 2.646860702
405.0792538 12.52723135
407.0949039 1.43158134
423.0898185 4.81796463
567.1320772 3.198179226

Name: +ve in-silico MS/MS by CFM-ID for MGDVDIMZLRMPGN-UHFFFAOYSA-N
ID: MGDVDIMZLRMPGN-UHFFFAOYSA-N
Comment: Energy2
Num peaks: 31
73.02840582 1.154780165
80.97360697 0.8165645912
87.00767038 1.198522293
89.02332044 0.8497770566
96.96852159 2.628013259
98.98417166 3.680822777
103.0389705 0.9111320381
145.0495352 1.551805072
147.0651853 4.186894073
161.0444498 3.078400523
163.0600999 10.37529972
165.0757499 3.057573189
168.989651 0.7641775431
171.005301 0.8468748707
177.0393644 0.9071365535
179.0550145 8.93637895
181.0706646 2.138820334
243.0264304 1.986193066
253.0917939 0.7491532272
261.0369951 1.892204378
269.0867085 2.379471314
309.1180087 0.7268753753
323.0972732 1.127646377
325.1129233 8.143303108
327.1285734 1.210364268
343.123488 1.273292427
405.0792538 2.262960422
407.0949039 0.7861789443
471.1708321 1.096902825
523.1058625 0.7983743875
567.1320772 2.005770979

Name: +ve in-silico MS/MS by CFM-ID for FPSLXEULAWTHQQ-UHFFFAOYSA-N
ID: FPSLXEULAWTHQQ-UHFFFAOYSA-N
Comment: Energy0
Num peaks: 17
96.96852159 2.140630497
98.98417166 4.141705493
161.0444498 1.494933034
163.0600999 4.463946722
165.0757499 1.160002775
179.0550145 5.14886892
181.0706646 1.409509453
243.0264304 10.61408552
261.0369951 9.21209803
323.0972732 1.145188059
325.1129233 12.28182415
327.1285734 1.110602344
343.123488 5.994061767
405.0792538 5.263884589
423.0898185 3.73042098
567.1320772 7.717611536
585.1426419 3.729262086

Name: +ve in-silico MS/MS by CFM-ID for FPSLXEULAWTHQQ-UHFFFAOYSA-N
ID: FPSLXEULAWTHQQ-UHFFFAOYSA-N
Comment: Energy1
Num peaks: 15
145.0495352 1.49218747
163.0600999 3.731594381
165.0757499 2.379822327
179.0550145 9.001966694
181.0706646 6.122505467
225.0158657 2.360746118
243.0264304 12.56311882
261.0369951 8.956522018
307.1023586 1.637532764
325.1129233 7.594397824
343.123488 2.644199192
405.0792538 12.44467269
407.0949039 1.423499818
423.0898185 4.804146612
567.1320772 3.193818366

Name: +ve in-silico MS/MS by CFM-ID for FPSLXEULAWTHQQ-UHFFFAOYSA-N
ID: FPSLXEULAWTHQQ-UHFFFAOYSA-N
Comment: Energy2
Num peaks: 31
43.01784114 0.6812529048
80.97360697 0.8196260895
87.00767038 0.7687682665
89.02332044 0.7337138644
96.96852159 2.880931977
98.98417166 3.683502891
103.0389705 1.123542362
145.0495352 1.604296878
147.0651853 4.379387649
161.0444498 3.119515917
163.0600999 10.54966364
165.0757499 3.085498913
177.0393644 0.9215163067
179.0550145 9.008084541
181.0706646 2.161772928
199.0002156 0.6250806874
201.0158657 0.8581851697
243.0264304 2.055979076
261.0369951 1.914237464
309.1180087 0.7296003985
323.0972732 1.133436578
325.1129233 8.180788984
327.1285734 1.213526535
343.123488 1.643613417
349.0530391 2.671773505
405.0792538 2.279534924
407.0949039 0.7882198119
443.139532 0.8475166729
471.1708321 1.070795139
523.1058625 0.6535672684
567.1320772 2.013300056

Name: +ve in-silico MS/MS by CFM-ID for CELQPYDCXLSEMK-UHFFFAOYSA-N
ID: CELQPYDCXLSEMK-UHFFFAOYSA-N
Comment: Energy0
Num peaks: 19
96.96852159 1.100725962
98.98417166 1.490524306
110.9841717 1.141689183
161.0444498 2.110858698
163.0600999 5.177187151
165.0757499 1.477623445
179.0550145 4.994079602
181.0706646 1.321048414
243.0264304 9.503803143
261.0369951 9.354199712
307.1023586 1.101161282
323.0972732 1.209482012
325.1129233 12.74602738
327.1285734 1.240078612
343.123488 6.004422404
405.0792538 4.859753473
423.0898185 3.796792403
567.1320772 7.806950719
585.1426419 3.770639058

Name: +ve in-silico MS/MS by CFM-ID for CELQPYDCXLSEMK-UHFFFAOYSA-N
ID: CELQPYDCXLSEMK-UHFFFAOYSA-N
Comment: Energy1
Num peaks: 18
96.96852159 2.835529109
98.98417166 4.133777755
145.0495352 1.826213449
147.0651853 1.143043683
161.0444498 1.584560018
163.0600999 5.566291939
165.0757499 3.171327214
179.0550145 8.184495735
181.0706646 5.330511002
243.0264304 7.391887149
261.0369951 8.002346095
307.1023586 1.500167231
325.1129233 9.718560442
327.1285734 2.219999534
343.123488 2.617366924
405.0792538 8.687038782
423.0898185 4.28441151
567.1320772 2.925377751

Name: +ve in-silico MS/MS by CFM-ID for CELQPYDCXLSEMK-UHFFFAOYSA-N
ID: CELQPYDCXLSEMK-UHFFFAOYSA-N
Comment: Energy2
Num peaks: 31
43.01784114 0.5748303852
57.0334912 0.712926477
87.00767038 1.01010701
96.96852159 1.94639484
98.98417166 1.40010975
103.0389705 0.9208633218
110.9841717 1.50961643
143.0338851 0.7520180156
145.0495352 1.770968142
147.0651853 4.109336837
149.0444498 1.114545788
161.0444498 3.509122401
163.0600999 10.15991728
165.0757499 3.221437285
177.0393644 1.129167949
179.0550145 10.03902145
181.0706646 2.437770237
209.0655792 0.7327166339
235.0812292 0.6448990175
243.0264304 2.364837545
259.021345 0.7591440456
261.0369951 2.356573087
309.1180087 0.5876015762
311.0972732 1.104486677
323.0972732 1.067910218
325.1129233 7.062049335
327.1285734 1.242262242
343.123488 1.010223011
405.0792538 2.27215039
523.1058625 0.9569165096
567.1320772 2.436738473

Name: +ve in-silico MS/MS by CFM-ID for XYBMCLLNIZVNNE-UHFFFAOYSA-N
ID: XYBMCLLNIZVNNE-UHFFFAOYSA-N
Comment: Energy0
Num peaks: 28
96.96852159 2.746816396
98.98417166 5.990525149
103.0389705 0.5509474945
161.0444498 0.583104402
163.0600999 2.476225757
193.0706646 0.5368328108
233.0655792 0.4716132934
235.0812292 0.7295749294
243.0264304 3.248089539
261.0369951 2.277995517
265.0917939 0.5067050092
323.0972732 0.5914429706
325.1129233 2.86876097
341.1078379 0.4980576056
387.0686891 0.6259710504
403.0636038 0.8593512989
405.0792538 14.29200298
407.0949039 0.9386709968
423.0898185 9.227308155
469.155182 0.5083942868
471.1708321 1.235001501
487.1657467 1.787227299
505.1763114 0.6903668187
507.1109479 0.5483377331
537.1215126 0.7413248067
549.1215126 1.677416268
567.1320772 15.17728559
585.1426419 7.674826662

Name: +ve in-silico MS/MS by CFM-ID for XYBMCLLNIZVNNE-UHFFFAOYSA-N
ID: XYBMCLLNIZVNNE-UHFFFAOYSA-N
Comment: Energy1
Num peaks: 23
43.01784114 1.141737673
45.0334912 0.8958532078
96.96852159 1.374583484
98.98417166 1.330431432
145.0495352 1.810712631
161.0444498 0.8416946222
163.0600999 3.863559772
165.0757499 1.621911515
179.0550145 0.8154218388
181.0706646 1.157947701
207.0863146 1.292049269
225.0158657 0.7933116067
243.0264304 10.3965886
259.021345 0.8920994793
261.0369951 12.28677445
307.1023586 0.9123896756
325.1129233 1.548467873
405.0792538 20.62800732
407.0949039 2.043724352
423.0898185 9.62981501
549.1215126 1.339285108
555.1320772 0.9211272295
567.1320772 3.190095939

Name: +ve in-silico MS/MS by CFM-ID for XYBMCLLNIZVNNE-UHFFFAOYSA-N
ID: XYBMCLLNIZVNNE-UHFFFAOYSA-N
Comment: Energy2
Num peaks: 31
43.01784114 0.8077018041
57.0334912 0.7020489636
80.97360697 0.9492248133
87.00767038 0.9532324213
89.02332044 1.980366076
96.96852159 3.431426199
98.98417166 4.671803138
103.0389705 0.702723592
145.0495352 1.219818705
147.0651853 2.316507336
161.0444498 1.492759437
163.0600999 4.496639137
179.0550145 1.087364464
193.0706646 2.044326286
207.0863146 1.167662671
237.0968793 1.127585724
243.0264304 1.094535641
253.0917939 1.390682298
281.0867085 0.7097806163
283.1023586 3.57790849
309.1180087 1.440268035
323.0972732 1.989927745
325.1129233 11.23702819
327.1285734 1.568239406
341.1078379 0.8823181746
363.0686891 3.594008885
405.0792538 4.059573892
407.0949039 0.937743005
423.0898185 1.267969089
471.1708321 2.058768734
567.1320772 1.169999836

Name: +ve in-silico MS/MS by CFM-ID for JGIFRULPRSYZQH-UHFFFAOYSA-N
ID: JGIFRULPRSYZQH-UHFFFAOYSA-N
Comment: Energy0
Num peaks: 28
96.96852159 2.725688182
98.98417166 5.769529356
103.0389705 0.5332397186
161.0444498 0.5829285492
163.0600999 2.491777175
193.0706646 0.5347858555
235.0812292 0.6640111294
243.0264304 3.265676123
261.0369951 2.260732618
265.0917939 0.504645618
323.0972732 0.5959056889
325.1129233 2.883266225
387.0686891 0.5916659395
403.0636038 0.874080304
405.0792538 14.23308784
407.0949039 0.9482507335
423.0898185 9.180007339
469.155182 0.5230042254
471.1708321 1.166057456
487.1657467 1.806111815
495.1109479 0.6114171592
505.1763114 0.6874691437
507.1109479 0.6974997126
523.1058625 0.6118915425
537.1215126 0.7385033894
549.1215126 1.694793138
567.1320772 15.21931296
585.1426419 7.626869671

Name: +ve in-silico MS/MS by CFM-ID for JGIFRULPRSYZQH-UHFFFAOYSA-N
ID: JGIFRULPRSYZQH-UHFFFAOYSA-N
Comment: Energy1
Num peaks: 21
43.01784114 1.177487481
45.0334912 0.904941559
96.96852159 1.394374854
98.98417166 1.33542347
145.0495352 1.822926719
161.0444498 0.8536228571
163.0600999 3.899541394
165.0757499 1.634824411
179.0550145 0.8258502827
181.0706646 1.188289333
207.0863146 1.127065839
225.0158657 0.8007655463
243.0264304 10.70743803
261.0369951 12.56737204
307.1023586 0.9184331971
325.1129233 1.564389486
405.0792538 21.02484399
407.0949039 2.063668949
423.0898185 9.774029589
549.1215126 1.351033456
567.1320772 3.222857033

Name: +ve in-silico MS/MS by CFM-ID for JGIFRULPRSYZQH-UHFFFAOYSA-N
ID: JGIFRULPRSYZQH-UHFFFAOYSA-N
Comment: Energy2
Num peaks: 31
43.01784114 0.9800590945
59.01275576 1.096892817
80.97360697 0.924692072
87.00767038 1.272531904
91.0389705 0.9283160375
96.96852159 2.679408403
98.98417166 3.980011994
133.0495352 0.7519671527
145.0495352 1.206997699
147.0651853 2.322226308
161.0444498 1.448169378
163.0600999 4.705804928
179.0550145 1.04120558
193.0706646 1.962903492
207.0863146 3.159406624
223.0812292 3.465210272
243.0264304 1.03170768
253.0917939 0.8352691867
309.1180087 1.358300732
323.0972732 1.917463853
325.1129233 10.87037332
327.1285734 1.516471176
333.0581244 4.818740998
341.1078379 0.8552195147
363.0686891 2.412267401
405.0792538 3.928643102
407.0949039 0.9237556789
423.0898185 1.231311777
471.1708321 1.960954074
523.1058625 1.112631987
567.1320772 1.140257899

Name: +ve in-silico MS/MS by CFM-ID for STEQHAZGJGUXEQ-UHFFFAOYSA-N
ID: STEQHAZGJGUXEQ-UHFFFAOYSA-N
Comment: Energy0
Num peaks: 21
96.96852159 2.589670269
98.98417166 8.076325247
145.0495352 0.9562328025
147.0651853 1.051897218
163.0600999 3.577758154
243.0264304 1.381453123
261.0369951 1.491161649
309.1180087 1.786545115
323.0972732 1.909722517
325.1129233 8.56809561
327.1285734 0.9915782351
405.0792538 7.707970037
423.0898185 6.381567803
467.139532 1.283058035
469.155182 3.270919913
471.1708321 4.457315292
485.1500966 1.865366515
487.1657467 7.311665903
489.1813968 1.094677439
567.1320772 8.923695796
585.1426419 5.343004647

Name: +ve in-silico MS/MS by CFM-ID for STEQHAZGJGUXEQ-UHFFFAOYSA-N
ID: STEQHAZGJGUXEQ-UHFFFAOYSA-N
Comment: Energy1
Num peaks: 24
43.01784114 0.8582063858
45.0334912 0.8959079125
80.97360697 0.7756042284
96.96852159 2.713585016
98.98417166 6.119208115
145.0495352 1.833360089
161.0444498 0.9632326625
163.0600999 4.077741708
165.0757499 1.839358499
179.0550145 0.7888873997
181.0706646 1.142095433
207.0863146 1.25083878
243.0264304 7.437231652
259.021345 0.81758528
261.0369951 11.99465843
307.1023586 0.8960855535
325.1129233 2.44801789
393.0792538 1.212971888
405.0792538 17.07013988
407.0949039 1.668499483
423.0898185 9.117313993
549.1215126 0.8534111597
555.1320772 0.6877786066
567.1320772 2.815588962

Name: +ve in-silico MS/MS by CFM-ID for STEQHAZGJGUXEQ-UHFFFAOYSA-N
ID: STEQHAZGJGUXEQ-UHFFFAOYSA-N
Comment: Energy2
Num peaks: 31
80.97360697 0.9267200312
89.02332044 0.851303044
96.96852159 2.259599123
98.98417166 3.484366477
145.0495352 1.403174406
147.0651853 3.148742908
161.0444498 1.515930376
163.0600999 5.969386801
165.0757499 0.9763212412
179.0550145 0.9252251971
193.0706646 1.752803295
207.0863146 1.020211152
237.0968793 0.8321788845
243.0264304 0.7116494288
253.0917939 1.169564117
281.0867085 0.6449504172
283.1023586 4.035289494
307.1023586 0.7257680131
309.1180087 2.921071946
323.0972732 3.736837328
325.1129233 19.88330972
327.1285734 2.831785516
341.1078379 0.776494107
405.0792538 2.874769612
423.0898185 0.892713166
447.1708321 0.7093304715
467.139532 0.6483267962
469.155182 1.038511415
471.1708321 3.113274774
523.1058625 0.6959652944
567.1320772 1.03169993

Name: +ve in-silico MS/MS by CFM-ID for XLJWIQQCRNPKOZ-UHFFFAOYSA-N
ID: XLJWIQQCRNPKOZ-UHFFFAOYSA-N
Comment: Energy0
Num peaks: 16
96.96852159 4.514066656
98.98417166 30.4190421
163.0600999 1.838315486
243.0264304 1.984219519
261.0369951 1.561735627
325.1129233 2.162861128
341.1078379 0.6186504355
403.0636038 0.5806219017
405.0792538 9.637054129
407.0949039 0.61285588
423.0898185 6.567259264
487.1657467 2.354609904
505.1763114 1.009488789
549.1215126 1.073278024
567.1320772 10.28136744
585.1426419 5.352079385

Name: +ve in-silico MS/MS by CFM-ID for XLJWIQQCRNPKOZ-UHFFFAOYSA-N
ID: XLJWIQQCRNPKOZ-UHFFFAOYSA-N
Comment: Energy1
Num peaks: 17
43.01784114 1.002694727
80.97360697 0.8993626127
96.96852159 2.15006322
98.98417166 17.22668193
145.0495352 1.618321927
163.0600999 3.748048537
165.0757499 1.753269267
181.0706646 0.9633736488
207.0863146 1.334396863
243.0264304 7.198548792
261.0369951 9.688579433
325.1129233 2.651677013
405.0792538 16.77904902
407.0949039 1.48230614
423.0898185 8.014558846
549.1215126 0.9563898061
567.1320772 2.585330016

Name: +ve in-silico MS/MS by CFM-ID for XLJWIQQCRNPKOZ-UHFFFAOYSA-N
ID: XLJWIQQCRNPKOZ-UHFFFAOYSA-N
Comment: Energy2
Num peaks: 31
43.01784114 1.338845593
57.0334912 0.7759660227
80.97360697 2.007581135
87.00767038 0.7071758579
96.96852159 5.143383833
98.98417166 13.84269113
145.0495352 0.825491688
147.0651853 1.446074451
161.0444498 1.424980398
163.0600999 2.87975591
165.0757499 0.7658853172
179.0550145 1.310242039
191.0550145 0.7053687015
193.0706646 2.419366
207.0863146 1.673489238
223.0812292 3.93042666
237.0968793 0.9850861938
243.0264304 1.524557854
253.0917939 1.537158663
261.0369951 0.9703388689
283.1023586 1.780743812
325.1129233 4.751665675
331.0424744 0.7409159963
341.1078379 0.9706442553
363.0686891 1.902613982
405.0792538 5.122879401
407.0949039 1.021624356
423.0898185 1.757173009
493.0952978 0.8410500188
523.1058625 0.9438965375
567.1320772 1.084818356

Name: +ve in-silico MS/MS by CFM-ID for YLRBQWAZXOJFMS-UHFFFAOYSA-N
ID: YLRBQWAZXOJFMS-UHFFFAOYSA-N
Comment: Energy0
Num peaks: 24
96.96852159 2.761483649
98.98417166 5.90848941
103.0389705 0.5643383456
163.0600999 5.593017049
181.0706646 2.608113529
235.0812292 0.7993925508
243.0264304 0.6759141527
325.1129233 1.685995638
345.0581244 0.5565465459
387.0686891 0.757004306
403.0636038 0.9005260051
405.0792538 15.68524403
407.0949039 1.089780053
423.0898185 9.900817943
469.155182 0.6087339222
471.1708321 1.231855477
487.1657467 1.847778527
505.1763114 0.7010439128
507.1109479 0.5142905652
523.1058625 0.6442473041
537.1215126 0.5445239886
549.1215126 1.680983893
567.1320772 15.37933438
585.1426419 7.852166063

Name: +ve in-silico MS/MS by CFM-ID for YLRBQWAZXOJFMS-UHFFFAOYSA-N
ID: YLRBQWAZXOJFMS-UHFFFAOYSA-N
Comment: Energy1
Num peaks: 21
43.01784114 1.175975203
45.0334912 0.9536555029
96.96852159 0.9970691713
98.98417166 0.9783254552
145.0495352 2.199236221
161.0444498 0.9178712662
163.0600999 13.75508782
181.0706646 12.84209099
243.0264304 2.5170998
245.0420805 0.9754720784
259.021345 0.8219537383
261.0369951 0.7741519612
287.0526451 1.304202886
387.0686891 0.9427408288
405.0792538 21.59619691
407.0949039 2.072279202
423.0898185 9.865209019
549.1215126 1.337380395
555.1320772 0.7104181698
567.1320772 3.189443652
585.1426419 0.7135674348

Name: +ve in-silico MS/MS by CFM-ID for YLRBQWAZXOJFMS-UHFFFAOYSA-N
ID: YLRBQWAZXOJFMS-UHFFFAOYSA-N
Comment: Energy2
Num peaks: 31
43.01784114 1.255980694
57.0334912 1.358995331
80.97360697 1.002148584
87.00767038 0.9253787029
96.96852159 2.897279067
98.98417166 3.909284714
101.0233204 0.7673419598
103.0389705 1.46109987
145.0495352 1.142743751
161.0444498 0.9193694578
163.0600999 3.64184633
181.0706646 1.076582868
201.0158657 1.015019377
243.0264304 1.815695088
251.0761439 1.038610841
259.021345 1.193308505
273.0369951 2.010354042
287.0526451 1.253722041
309.1180087 2.099629234
323.0972732 2.205802796
325.1129233 12.13962929
327.1285734 1.704114731
333.0581244 1.382031234
349.0530391 0.9234335575
363.0686891 2.459966347
405.0792538 4.526413112
407.0949039 1.000512895
423.0898185 1.346347149
471.1708321 2.021979145
493.0952978 0.9583081873
567.1320772 1.2332017

Name: +ve in-silico MS/MS by CFM-ID for CPKWTHGTSOTKJN-UHFFFAOYSA-N
ID: CPKWTHGTSOTKJN-UHFFFAOYSA-N
Comment: Energy0
Num peaks: 18
96.96852159 2.523723603
98.98417166 7.800527971
163.0600999 4.81362183
181.0706646 2.077888165
309.1180087 2.402088224
323.0972732 1.808137729
325.1129233 8.062614988
327.1285734 0.9844639215
405.0792538 8.560009342
423.0898185 6.738920536
467.139532 1.356553787
469.155182 3.439897782
471.1708321 4.514941549
485.1500966 1.970518349
487.1657467 7.60359334
489.1813968 1.113501054
567.1320772 8.988223523
585.1426419 5.388282824

Name: +ve in-silico MS/MS by CFM-ID for CPKWTHGTSOTKJN-UHFFFAOYSA-N
ID: CPKWTHGTSOTKJN-UHFFFAOYSA-N
Comment: Energy1
Num peaks: 23
43.01784114 1.109835816
45.0334912 0.9121199684
80.97360697 0.7718333119
96.96852159 1.919212162
98.98417166 4.423282578
145.0495352 2.108981298
161.0444498 0.8769979969
163.0600999 12.93066176
181.0706646 12.16301354
243.0264304 2.415706884
245.0420805 0.7897773226
259.021345 0.7739408625
261.0369951 0.7368563069
287.0526451 1.245893211
311.0972732 1.125619447
313.1129233 1.745075708
325.1129233 1.602253383
327.1285734 0.7422967493
405.0792538 17.52248758
407.0949039 1.650275603
423.0898185 9.211253383
549.1215126 0.8262991275
567.1320772 2.777914852

Name: +ve in-silico MS/MS by CFM-ID for CPKWTHGTSOTKJN-UHFFFAOYSA-N
ID: CPKWTHGTSOTKJN-UHFFFAOYSA-N
Comment: Energy2
Num peaks: 31
43.01784114 1.027068254
59.01275576 1.214427196
80.97360697 0.9209013685
96.96852159 2.088698624
98.98417166 3.254426877
101.0233204 0.7863520698
103.0389705 1.103087964
145.0495352 1.117436013
147.0287997 0.7852749092
161.0444498 0.7587995492
163.0600999 6.532951107
193.0706646 0.6998128786
205.034279 0.8251551205
243.0264304 1.056947182
273.0369951 1.340117814
287.0526451 1.014835669
307.1023586 0.7430575546
309.1180087 4.430975653
323.0972732 3.513969931
325.1129233 20.11551752
327.1285734 2.838653128
333.0581244 0.7829961162
339.1285734 1.623735042
363.0686891 1.160688049
405.0792538 2.88232171
423.0898185 0.8916028663
469.155182 1.047818425
471.1708321 3.10642419
493.0952978 0.8057883561
523.1058625 1.044401777
567.1320772 1.024034677

Name: +ve in-silico MS/MS by CFM-ID for GTGQVMOINKNHOP-UHFFFAOYSA-N
ID: GTGQVMOINKNHOP-UHFFFAOYSA-N
Comment: Energy0
Num peaks: 28
96.96852159 1.41653239
98.98417166 2.000957757
103.0389705 0.5591551335
110.9841717 1.466277822
163.0600999 5.030423192
181.0706646 1.315987864
243.0264304 0.8209004239
307.1023586 0.532879957
309.1180087 0.6692263465
315.0475598 0.7050800124
323.0972732 1.093078367
325.1129233 2.635563171
403.0636038 0.7062424464
405.0792538 15.79162581
407.0949039 1.055580385
423.0898185 10.54351005
469.155182 1.393540362
471.1708321 1.454747607
485.1500966 0.8445447985
487.1657467 2.861719502
489.1813968 0.5329226303
507.1109479 0.5399845407
523.1058625 0.7057460292
525.1215126 0.5533953622
537.1215126 0.786793229
549.1215126 0.7013253471
567.1320772 15.32529815
585.1426419 8.460779056

Name: +ve in-silico MS/MS by CFM-ID for GTGQVMOINKNHOP-UHFFFAOYSA-N
ID: GTGQVMOINKNHOP-UHFFFAOYSA-N
Comment: Energy1
Num peaks: 23
96.96852159 3.177875419
98.98417166 4.597069062
145.0495352 2.589584129
161.0444498 0.9364622561
163.0600999 7.489595192
181.0706646 8.922391832
243.0264304 2.576611687
245.0420805 0.9844986363
259.021345 0.837141651
261.0369951 0.7869234224
287.0526451 1.328015065
323.0972732 1.582268187
325.1129233 6.399429702
327.1285734 2.564932778
405.0792538 16.25671316
407.0949039 1.4708013
423.0898185 10.06360307
469.155182 1.147864812
471.1708321 0.8610977104
487.1657467 1.233768021
555.1320772 0.7374850825
567.1320772 2.850475565
585.1426419 0.7420162681

Name: +ve in-silico MS/MS by CFM-ID for GTGQVMOINKNHOP-UHFFFAOYSA-N
ID: GTGQVMOINKNHOP-UHFFFAOYSA-N
Comment: Energy2
Num peaks: 31
43.01784114 1.554689779
59.01275576 0.79204924
87.00767038 0.968005656
96.96852159 1.758657291
98.98417166 1.292262261
101.0233204 0.9187493339
103.0389705 1.319360816
110.9841717 1.229251509
145.0495352 1.751442933
161.0444498 1.053206166
163.0600999 3.538023005
181.0706646 1.383738528
219.0863146 1.042187939
243.0264304 2.510593212
259.021345 1.490031839
273.0369951 2.494756114
287.0526451 1.475951267
309.1180087 1.699006115
311.0972732 2.313545195
323.0972732 2.346481062
325.1129233 10.3534802
327.1285734 1.816294789
361.0530391 0.7747506936
363.0686891 2.981175091
405.0792538 5.419153052
407.0949039 1.035066189
423.0898185 1.886408475
471.1708321 0.9898704334
493.0952978 1.068469956
523.1058625 0.9967789516
567.1320772 1.379437376

Name: +ve in-silico MS/MS by CFM-ID for AAUZWYNRHQFGBG-UHFFFAOYSA-N
ID: AAUZWYNRHQFGBG-UHFFFAOYSA-N
Comment: Energy0
Num peaks: 23
96.96852159 2.448497525
98.98417166 5.035018122
163.0600999 4.839465691
181.0706646 2.714653463
183.005301 0.6514034436
243.0264304 1.203308433
307.1023586 0.7369571234
315.0475598 0.6712939461
323.0972732 1.268404454
325.1129233 16.56895417
327.1285734 0.6907585457
343.123488 11.09837998
405.0792538 0.9536271006
469.155182 0.7272496353
471.1708321 1.267051067
485.1500966 0.5515585361
487.1657467 2.071866551
505.1763114 0.7943185255
523.1058625 0.5449428868
537.1215126 0.7463802892
549.1215126 1.52931186
567.1320772 15.33063492
585.1426419 7.760998564

Name: +ve in-silico MS/MS by CFM-ID for AAUZWYNRHQFGBG-UHFFFAOYSA-N
ID: AAUZWYNRHQFGBG-UHFFFAOYSA-N
Comment: Energy1
Num peaks: 20
43.01784114 1.148999951
45.0334912 0.9573485535
96.96852159 0.7933594652
98.98417166 0.7465796216
145.0495352 0.7924706034
161.0444498 0.6582665131
163.0600999 13.93373255
165.0757499 1.196416113
179.0550145 1.199116968
181.0706646 13.32004634
207.0863146 1.337775413
225.0158657 1.638528048
243.0264304 1.717170841
325.1129233 21.7973169
327.1285734 1.735042526
343.123488 10.87441238
549.1215126 1.140834344
555.1320772 1.16492981
567.1320772 3.21359557
585.1426419 0.700822114

Name: +ve in-silico MS/MS by CFM-ID for AAUZWYNRHQFGBG-UHFFFAOYSA-N
ID: AAUZWYNRHQFGBG-UHFFFAOYSA-N
Comment: Energy2
Num peaks: 31
43.01784114 1.378470495
57.0334912 0.705640362
80.97360697 0.996752605
96.96852159 2.440942038
98.98417166 3.085823833
103.0389705 1.20562289
145.0495352 0.9300692884
147.0651853 2.90020289
163.0600999 6.692854622
165.0757499 0.7320725331
177.0757499 0.6246696325
179.0550145 0.8300513118
181.0706646 2.597714636
193.0706646 2.629281672
207.0863146 1.428438393
237.0968793 0.658122432
251.0761439 0.7031872775
253.0917939 1.109845546
267.0710585 0.6066380147
281.0867085 0.9696302545
283.1023586 2.075886648
309.1180087 1.350116898
323.0972732 1.037896458
325.1129233 8.284301328
339.1285734 0.9300250286
343.123488 12.46695234
443.139532 0.9737708852
471.1708321 2.399121295
493.0952978 0.6958728628
523.1058625 1.001747226
567.1320772 1.199729061

Name: +ve in-silico MS/MS by CFM-ID for USROKPMCCWJQIN-UHFFFAOYSA-N
ID: USROKPMCCWJQIN-UHFFFAOYSA-N
Comment: Energy0
Num peaks: 23
96.96852159 2.452386676
98.98417166 5.032719644
163.0600999 4.849603284
181.0706646 2.712704801
193.0706646 0.5351284606
243.0264304 1.19101172
261.0369951 0.5326626317
307.1023586 0.7401349363
315.0475598 0.6749218766
323.0972732 1.260934564
325.1129233 16.81309994
327.1285734 0.6883891303
343.123488 11.15231965
405.0792538 0.9377986452
469.155182 0.8307759014
471.1708321 1.264688798
485.1500966 0.5546818133
487.1657467 2.12983665
505.1763114 0.7987788802
537.1215126 0.5434358085
549.1215126 1.640647534
567.1320772 15.2796611
585.1426419 7.828074858

Name: +ve in-silico MS/MS by CFM-ID for USROKPMCCWJQIN-UHFFFAOYSA-N
ID: USROKPMCCWJQIN-UHFFFAOYSA-N
Comment: Energy1
Num peaks: 20
43.01784114 1.180627862
45.0334912 1.023168898
96.96852159 0.7955153173
98.98417166 0.7761668226
145.0495352 0.7963442778
161.0444498 0.6616933478
163.0600999 14.00989556
165.0757499 1.198449404
179.0550145 1.207133793
181.0706646 13.37770809
207.0863146 1.346360282
225.0158657 1.648364778
243.0264304 1.72947118
325.1129233 21.90342017
327.1285734 1.70444366
343.123488 10.94896218
549.1215126 1.320815757
555.1320772 0.7200670213
567.1320772 3.219253089
585.1426419 0.7098457068

Name: +ve in-silico MS/MS by CFM-ID for USROKPMCCWJQIN-UHFFFAOYSA-N
ID: USROKPMCCWJQIN-UHFFFAOYSA-N
Comment: Energy2
Num peaks: 31
43.01784114 1.007064951
59.01275576 0.6754986073
73.02840582 1.04214286
80.97360697 1.010195109
96.96852159 2.236403232
98.98417166 3.50152472
103.0389705 0.9189678733
145.0495352 0.8306658153
147.0651853 2.825198242
163.0600999 6.936051909
165.0757499 0.7353344821
177.0757499 0.6330934057
179.0550145 0.8412496914
181.0706646 2.537062038
193.0706646 2.66473797
207.0863146 1.447701121
237.0968793 0.6669973217
251.0761439 0.7126844233
253.0917939 1.1248296
281.0867085 0.9827107856
283.1023586 2.103880322
309.1180087 1.15303741
323.0972732 1.050097434
325.1129233 8.479816394
339.1285734 0.9666590733
343.123488 12.31835739
413.1289673 0.920722014
469.155182 0.6672410152
471.1708321 2.455559884
523.1058625 1.187451123
567.1320772 1.213751249

Name: +ve in-silico MS/MS by CFM-ID for KTVZBQZSMYJLJL-UHFFFAOYSA-N
ID: KTVZBQZSMYJLJL-UHFFFAOYSA-N
Comment: Energy0
Num peaks: 20
96.96852159 2.323634296
98.98417166 6.948128896
163.0600999 4.310751482
181.0706646 2.468206839
243.0264304 0.6650659496
307.1023586 0.6881817241
309.1180087 0.6302444851
323.0972732 0.8053155692
325.1129233 13.96408806
327.1285734 0.7090624126
343.123488 9.516542467
467.139532 1.662050515
469.155182 3.974056931
471.1708321 4.524738217
485.1500966 2.440948125
487.1657467 8.568392048
489.1813968 1.180237275
505.1763114 0.6243287319
567.1320772 8.814423467
585.1426419 5.329951462

Name: +ve in-silico MS/MS by CFM-ID for KTVZBQZSMYJLJL-UHFFFAOYSA-N
ID: KTVZBQZSMYJLJL-UHFFFAOYSA-N
Comment: Energy1
Num peaks: 23
43.01784114 1.051728398
45.0334912 0.9191115582
80.97360697 0.6108291719
96.96852159 1.534345495
98.98417166 3.451931937
145.0495352 0.8219468475
161.0444498 0.6288441672
163.0600999 13.26732414
165.0757499 1.164055755
179.0550145 1.138591383
181.0706646 12.730979
207.0863146 1.285502288
225.0158657 0.9158645617
243.0264304 1.57533802
325.1129233 21.05847811
327.1285734 1.739484826
343.123488 10.21388299
405.0792538 0.610865805
473.1500966 0.625454385
475.1657467 0.9268803654
549.1215126 0.6849138263
567.1320772 2.705619333
585.1426419 0.6465706602

Name: +ve in-silico MS/MS by CFM-ID for KTVZBQZSMYJLJL-UHFFFAOYSA-N
ID: KTVZBQZSMYJLJL-UHFFFAOYSA-N
Comment: Energy2
Num peaks: 31
43.01784114 1.171487433
80.97360697 0.9156535924
96.96852159 1.793845928
98.98417166 2.590801945
103.0389705 0.9354019994
105.0182351 0.6238166841
145.0495352 1.210586226
147.0651853 3.346482842
163.0600999 8.985652418
165.0757499 0.7024649984
177.0757499 0.5966413397
181.0706646 4.70248078
191.0550145 0.6249762103
193.0706646 1.578246005
207.0863146 1.222617919
219.0863146 0.7667235531
253.0917939 1.087934147
281.0867085 0.7364116954
283.1023586 1.250222581
309.1180087 1.724928298
325.1129233 10.2617434
327.1285734 1.492192381
339.1285734 3.139928992
343.123488 6.674597797
353.1442234 0.6231274263
467.139532 1.174624035
469.155182 1.712959011
471.1708321 4.515535327
493.0952978 0.6720957272
523.1058625 0.9814353462
567.1320772 1.007142094

Name: +ve in-silico MS/MS by CFM-ID for BLSZZGHDLCGTOT-UHFFFAOYSA-N
ID: BLSZZGHDLCGTOT-UHFFFAOYSA-N
Comment: Energy0
Num peaks: 26
96.96852159 1.278020129
98.98417166 1.734030748
110.9841717 1.308091081
163.0600999 5.078025682
181.0706646 2.781097776
183.005301 0.5806063292
193.0706646 0.5421080132
243.0264304 1.271104791
261.0369951 0.5405479022
307.1023586 0.8336298878
315.0475598 0.6240680398
323.0972732 1.314115485
325.1129233 17.26190358
327.1285734 0.7111699633
343.123488 11.47856869
405.0792538 0.9826284937
469.155182 1.41474923
471.1708321 1.282258943
485.1500966 1.024219498
487.1657467 2.963087289
505.1763114 0.5421913274
523.1058625 0.5993414726
537.1215126 0.7614101229
549.1215126 0.6879347288
567.1320772 14.67206839
585.1426419 8.018999442

Name: +ve in-silico MS/MS by CFM-ID for BLSZZGHDLCGTOT-UHFFFAOYSA-N
ID: BLSZZGHDLCGTOT-UHFFFAOYSA-N
Comment: Energy1
Num peaks: 21
43.01784114 1.005557557
45.0334912 0.8780734296
57.0334912 0.6477009661
96.96852159 2.214843164
98.98417166 3.210311923
145.0495352 1.059544056
147.0651853 0.752231334
163.0600999 12.86604444
165.0757499 1.175516462
179.0550145 1.084889673
181.0706646 13.11994222
207.0863146 1.215232848
243.0264304 1.369281962
325.1129233 19.98425944
327.1285734 1.68217709
343.123488 12.04504753
469.155182 1.2318059
471.1708321 0.6132844426
487.1657467 1.212392688
555.1320772 0.644723071
567.1320772 2.354451258

Name: +ve in-silico MS/MS by CFM-ID for BLSZZGHDLCGTOT-UHFFFAOYSA-N
ID: BLSZZGHDLCGTOT-UHFFFAOYSA-N
Comment: Energy2
Num peaks: 31
43.01784114 1.207282452
57.0334912 0.9673016334
96.96852159 1.601094588
98.98417166 1.154845112
103.0389705 0.8275597715
110.9841717 0.9290193265
143.0338851 0.7195461384
145.0495352 1.511377478
147.0651853 2.502300494
163.0600999 7.473154246
165.0757499 0.9993964602
177.0757499 0.6938063848
179.0550145 0.9233313393
181.0706646 3.255316253
193.0706646 2.950942369
207.0863146 1.596017874
223.0812292 0.7646218469
237.0968793 0.7331962607
251.0761439 0.8392830109
253.0917939 1.168663411
281.0867085 1.095518215
283.1023586 2.714726291
309.1180087 0.953501173
323.0972732 1.231537705
325.1129233 9.139817962
343.123488 10.28564614
469.155182 0.7490190777
471.1708321 0.9436678609
493.0952978 0.7414221085
523.1058625 0.8650739535
567.1320772 1.331062111

Name: +ve in-silico MS/MS by CFM-ID for RMTVFJQTOCVCDU-UHFFFAOYSA-N
ID: RMTVFJQTOCVCDU-UHFFFAOYSA-N
Comment: Energy0
Num peaks: 30
96.96852159 3.213744424
98.98417166 7.146838939
103.0389705 0.5986278604
145.0495352 0.9433293275
161.0444498 0.6731710877
163.0600999 6.177590143
181.0706646 1.156320556
193.0706646 0.578192389
205.0706646 0.6867421103
325.1129233 0.6668628358
345.0581244 0.6408110762
387.0686891 0.9534721915
405.0792538 6.432043837
407.0949039 0.5924733892
423.0898185 2.252961738
435.0898185 0.5177827716
469.155182 1.152969831
471.1708321 1.587534911
477.1003832 0.5813480623
485.1500966 0.8144542247
487.1657467 3.463153973
495.1109479 0.4803265685
505.1763114 0.6718899914
507.1109479 0.8968259055
523.1058625 0.8989973818
525.1215126 0.8081157145
537.1215126 0.9495473031
549.1215126 1.696141609
567.1320772 21.75106782
585.1426419 11.46109069

Name: +ve in-silico MS/MS by CFM-ID for RMTVFJQTOCVCDU-UHFFFAOYSA-N
ID: RMTVFJQTOCVCDU-UHFFFAOYSA-N
Comment: Energy1
Num peaks: 27
41.00219107 0.604344235
43.01784114 1.317608146
45.0334912 1.569316458
80.97360697 0.7725127786
96.96852159 1.465763703
98.98417166 1.504841743
145.0495352 4.492424445
161.0444498 1.057685533
163.0600999 11.58328496
165.0757499 0.7344781186
181.0706646 9.209937629
227.0315158 0.5854883084
243.0264304 1.865435974
245.0420805 1.02022424
387.0686891 2.176761165
405.0792538 15.00927199
407.0949039 1.459420318
421.0741684 0.7563899472
423.0898185 7.063459909
447.0898185 0.9259045488
449.1054686 0.6219630279
477.1003832 0.6133043346
487.1657467 0.5961818686
549.1215126 1.730618544
555.1320772 1.166009381
567.1320772 8.747331354
585.1426419 1.711202501

Name: +ve in-silico MS/MS by CFM-ID for RMTVFJQTOCVCDU-UHFFFAOYSA-N
ID: RMTVFJQTOCVCDU-UHFFFAOYSA-N
Comment: Energy2
Num peaks: 31
43.01784114 1.409152625
45.0334912 2.317187128
59.01275576 1.23166414
80.97360697 1.196360673
87.00767038 0.7907850698
89.02332044 0.844144812
96.96852159 2.738913249
98.98417166 3.752200427
103.0389705 1.013263719
145.0495352 1.340245601
147.0651853 1.113168426
161.0444498 0.856321992
163.0600999 5.710126938
171.005301 1.293833622
181.0706646 1.527594181
253.0917939 0.7972355279
307.1023586 0.8194881936
309.1180087 3.879306264
325.1129233 5.76475413
327.1285734 0.8341931674
339.1285734 2.167084252
405.0792538 1.099171995
469.155182 1.244118471
471.1708321 3.404397453
479.1160332 1.090762406
493.0952978 1.096348804
495.1109479 1.148010977
523.1058625 1.80558789
525.1215126 2.029725529
527.1371626 0.7973560822
567.1320772 3.023486854

Name: +ve in-silico MS/MS by CFM-ID for VUNQDJYMGMXKJE-UHFFFAOYSA-N
ID: VUNQDJYMGMXKJE-UHFFFAOYSA-N
Comment: Energy0
Num peaks: 29
96.96852159 3.22570292
98.98417166 7.278039339
103.0389705 0.5981254788
145.0495352 0.8968899544
161.0444498 0.6724144814
163.0600999 6.184268545
181.0706646 1.161615983
193.0706646 0.5970919831
235.0812292 0.4960426283
325.1129233 0.6587544977
345.0581244 0.969420538
387.0686891 0.9517691704
405.0792538 6.446152207
407.0949039 0.5901686314
423.0898185 2.260607299
435.0898185 0.517171476
469.155182 1.151185866
471.1708321 1.581373013
477.1003832 0.5806940369
485.1500966 0.8134948595
487.1657467 3.428383457
505.1763114 0.6709698438
507.1109479 0.8958169628
523.1058625 0.8328263901
525.1215126 0.7631753864
537.1215126 0.948479048
549.1215126 1.712440139
567.1320772 21.77643289
585.1426419 11.44051401

Name: +ve in-silico MS/MS by CFM-ID for VUNQDJYMGMXKJE-UHFFFAOYSA-N
ID: VUNQDJYMGMXKJE-UHFFFAOYSA-N
Comment: Energy1
Num peaks: 28
41.00219107 0.6281689589
43.01784114 1.102884797
45.0334912 1.938974032
80.97360697 0.7592009831
96.96852159 1.444623784
98.98417166 1.482642298
145.0495352 4.168862225
161.0444498 1.039445515
163.0600999 11.54112532
165.0757499 0.7225128914
181.0706646 9.043770039
227.0315158 0.5766071631
243.0264304 1.833985125
245.0420805 1.004883396
387.0686891 2.14236339
405.0792538 14.69636049
407.0949039 1.431028107
421.0741684 0.7422607424
423.0898185 6.901169636
447.0898185 0.9097986333
449.1054686 0.6111441114
477.1003832 0.6026360343
487.1657467 0.5857027195
549.1215126 1.701416565
555.1320772 1.866385116
557.1477273 0.6663639407
567.1320772 8.56869209
585.1426419 1.658173899

Name: +ve in-silico MS/MS by CFM-ID for VUNQDJYMGMXKJE-UHFFFAOYSA-N
ID: VUNQDJYMGMXKJE-UHFFFAOYSA-N
Comment: Energy2
Num peaks: 31
43.01784114 1.395055921
45.0334912 1.631836172
80.97360697 1.204551561
96.96852159 3.344750446
98.98417166 4.524201794
103.0389705 1.074640616
145.0495352 1.161370844
147.0651853 1.120789006
161.0444498 0.8622021514
163.0600999 4.592053054
181.0706646 1.770055082
251.0761439 0.7455651697
307.1023586 0.8284710515
309.1180087 3.9422588
325.1129233 5.756040081
327.1285734 0.8294315598
333.0581244 1.219782079
339.1285734 2.157293771
349.0530391 1.053721763
363.0686891 0.7967947071
405.0792538 1.127806833
443.139532 1.152307105
447.0898185 0.7782003901
469.155182 1.226549589
471.1708321 3.373358325
479.1160332 1.098236392
493.0952978 1.103880612
495.1109479 1.155897699
523.1058625 1.494277296
525.1215126 1.838411885
567.1320772 3.045465162

Name: +ve in-silico MS/MS by CFM-ID for YEMFNQIYDFCEEB-UHFFFAOYSA-N
ID: YEMFNQIYDFCEEB-UHFFFAOYSA-N
Comment: Energy0
Num peaks: 24
96.96852159 2.799761818
98.98417166 9.008866834
103.0389705 0.7764811892
163.0600999 5.045792906
181.0706646 0.7808421983
307.1023586 1.32137694
309.1180087 1.89858837
323.0972732 0.6451388491
325.1129233 3.00377557
339.1285734 0.8088076276
405.0792538 3.008324005
423.0898185 1.52212456
467.139532 1.686321983
469.155182 4.130304119
471.1708321 7.222080019
485.1500966 3.034778664
487.1657467 11.33108738
489.1813968 1.538573104
505.1763114 0.5748830071
507.1109479 0.6771349011
523.1058625 0.6968558844
537.1215126 0.7169413988
567.1320772 10.69809813
585.1426419 7.263595112

Name: +ve in-silico MS/MS by CFM-ID for YEMFNQIYDFCEEB-UHFFFAOYSA-N
ID: YEMFNQIYDFCEEB-UHFFFAOYSA-N
Comment: Energy1
Num peaks: 31
41.00219107 0.5871502433
43.01784114 1.116472466
45.0334912 1.688783063
80.97360697 0.9447632191
96.96852159 2.449122933
98.98417166 6.499586953
145.0495352 3.839549047
161.0444498 0.9695425457
163.0600999 10.62966446
181.0706646 8.099994506
243.0264304 1.70943119
245.0420805 0.7253288129
309.1180087 0.6194520857
311.0972732 0.7256634347
325.1129233 1.283030531
327.1285734 0.663276052
387.0686891 1.207353846
405.0792538 10.62818272
407.0949039 0.8670140301
421.0741684 0.6688997118
423.0898185 7.003263162
447.0898185 0.7142701729
469.155182 0.5789106617
471.1344466 0.8269945189
471.1708321 0.9547519821
473.1500966 0.9755005631
487.1657467 1.033338253
549.1215126 0.7812160178
555.1320772 0.8072531022
567.1320772 7.637555551
585.1426419 1.461287032

Name: +ve in-silico MS/MS by CFM-ID for YEMFNQIYDFCEEB-UHFFFAOYSA-N
ID: YEMFNQIYDFCEEB-UHFFFAOYSA-N
Comment: Energy2
Num peaks: 31
43.01784114 1.850942482
45.0334912 1.052101679
59.01275576 1.549724599
80.97360697 1.056081979
96.96852159 1.938909969
98.98417166 3.168570475
103.0389705 1.118202316
145.0495352 0.9401153166
147.0287997 0.8378459464
161.0444498 0.7125960752
163.0600999 7.816250614
165.0757499 0.9180122921
181.0706646 1.062422857
193.0706646 1.449401391
307.1023586 1.499512716
309.1180087 5.586627908
323.0972732 1.00935649
325.1129233 7.629408804
327.1285734 1.199032925
339.1285734 4.038832567
351.1285734 0.8584092664
427.1446173 1.2610832
467.139532 1.011066165
469.155182 1.61093279
471.1708321 6.459723567
487.1657467 0.8283373769
493.0952978 0.9122669578
495.1109479 0.7474041519
523.1058625 1.318196739
525.1215126 1.413765134
567.1320772 1.159945279

Name: +ve in-silico MS/MS by CFM-ID for DNBFMKWNUGWTHS-UHFFFAOYSA-N
ID: DNBFMKWNUGWTHS-UHFFFAOYSA-N
Comment: Energy0
Num peaks: 27
96.96852159 2.725717867
98.98417166 8.633041214
103.0389705 0.509471961
145.0495352 0.4839177576
147.0651853 0.9148398982
163.0600999 4.395079739
177.0757499 0.8831437965
181.0706646 2.557231036
243.0264304 1.0555343
309.1180087 1.012979671
325.1129233 4.511530907
339.1285734 0.8239694824
343.123488 1.791935749
405.0792538 0.8144830758
467.139532 1.774803653
469.155182 4.192622907
471.1708321 7.035362077
485.1500966 3.179718683
487.1657467 11.26089194
489.1813968 1.49995682
505.1763114 0.5571958651
507.1109479 0.6589113591
523.1058625 0.6776956218
525.1215126 0.5382891852
537.1215126 0.6976465557
567.1320772 10.31844145
585.1426419 6.943438438

Name: +ve in-silico MS/MS by CFM-ID for DNBFMKWNUGWTHS-UHFFFAOYSA-N
ID: DNBFMKWNUGWTHS-UHFFFAOYSA-N
Comment: Energy1
Num peaks: 31
43.01784114 1.285108867
45.0334912 1.804013783
80.97360697 0.7957363885
96.96852159 1.966090703
98.98417166 4.927637232
145.0495352 1.279483558
147.0651853 0.8068963716
161.0444498 0.6434016883
163.0600999 14.82137101
165.0757499 1.231273967
179.0550145 0.6796796201
181.0706646 13.3548448
225.0158657 1.28644235
243.0264304 3.038780195
307.1023586 0.6955876991
325.1129233 9.887780275
327.1285734 0.7542623278
343.123488 5.322197216
387.0686891 0.7058746613
405.0792538 1.127119106
423.0898185 0.7173592364
447.0898185 0.5893163463
469.155182 0.5135237317
471.1344466 0.68454312
471.1708321 0.7956952726
473.1500966 0.807468712
487.1657467 0.853164202
549.1215126 0.6247510501
555.1320772 0.6682022003
567.1320772 6.121299486
585.1426419 1.036218952

Name: +ve in-silico MS/MS by CFM-ID for DNBFMKWNUGWTHS-UHFFFAOYSA-N
ID: DNBFMKWNUGWTHS-UHFFFAOYSA-N
Comment: Energy2
Num peaks: 31
43.01784114 1.534360288
80.97360697 1.040058392
96.96852159 1.946233169
98.98417166 2.99066439
103.0389705 1.009161208
145.0495352 0.8537134858
147.0651853 2.991676859
163.0600999 8.026729488
165.0757499 0.9817600597
175.0600999 0.8506972218
177.0757499 4.794684282
181.0706646 5.149649957
189.0757499 1.147439694
191.0550145 0.8884549378
191.0914 0.6462884073
267.0710585 0.7492588979
309.1180087 3.174467251
325.1129233 5.932041442
327.1285734 0.8002401732
339.1285734 4.07173696
351.1285734 0.8499602583
427.1446173 1.406196296
467.139532 1.028908299
469.155182 1.62131117
471.1708321 6.3856841
487.1657467 0.8242454783
493.0952978 0.895428966
495.1109479 0.7336090837
523.1058625 1.293827587
525.1215126 1.387670836
567.1320772 1.138288124

Name: +ve in-silico MS/MS by CFM-ID for ITBRHMIWEHSTEO-UHFFFAOYSA-N
ID: ITBRHMIWEHSTEO-UHFFFAOYSA-N
Comment: Energy0
Num peaks: 31
73.02840582 0.5054138152
96.96852159 3.059657429
98.98417166 6.944442174
145.0495352 0.6589979474
147.0651853 0.5032340925
163.0600999 5.053027384
181.0706646 2.873099608
183.005301 0.667161743
243.0264304 2.172583249
273.0369951 0.5149868021
307.1023586 0.7491182982
315.0475598 0.5600777544
325.1129233 5.093713315
343.123488 2.147754875
345.0581244 0.8640129242
405.0792538 1.48284813
423.0898185 0.6050933884
467.139532 0.6247921985
469.155182 1.162072045
471.1708321 1.551663327
477.1003832 0.5600777544
485.1500966 0.6818392061
487.1657467 3.403674783
505.1763114 0.6249467552
507.1109479 0.8640129242
523.1058625 0.802518245
525.1215126 0.7360804993
537.1215126 0.9148053562
549.1215126 1.667377216
567.1320772 21.0185855
585.1426419 10.79761143

Name: +ve in-silico MS/MS by CFM-ID for ITBRHMIWEHSTEO-UHFFFAOYSA-N
ID: ITBRHMIWEHSTEO-UHFFFAOYSA-N
Comment: Energy1
Num peaks: 27
43.01784114 1.343372582
45.0334912 2.12686333
80.97360697 0.6247090053
96.96852159 1.097147962
98.98417166 1.132909482
145.0495352 1.331952629
147.0651853 0.7590679018
161.0444498 0.8482108624
163.0600999 15.92923168
165.0757499 1.17688389
179.0550145 0.69767486
181.0706646 13.99697131
225.0158657 2.164101988
243.0264304 3.625394964
307.1023586 0.8292176398
325.1129233 10.46463072
327.1285734 0.6535047618
343.123488 5.985437515
387.0686891 1.006895496
405.0792538 1.348760764
423.0898185 0.8154244954
447.0898185 0.7414503159
549.1215126 1.451350579
555.1320772 1.5210309
557.1477273 0.543060559
567.1320772 6.940524714
585.1426419 1.145024578

Name: +ve in-silico MS/MS by CFM-ID for ITBRHMIWEHSTEO-UHFFFAOYSA-N
ID: ITBRHMIWEHSTEO-UHFFFAOYSA-N
Comment: Energy2
Num peaks: 31
43.01784114 1.473891711
45.0334912 0.7988576453
80.97360697 1.196605675
96.96852159 2.844830191
98.98417166 4.527156511
103.0389705 0.8411562276
145.0495352 0.8894334658
147.0651853 2.987057414
163.0600999 5.561203318
175.0600999 0.7280642565
177.0757499 3.536319756
181.0706646 3.712671128
201.0158657 0.6620606173
309.1180087 2.146175588
325.1129233 4.114335434
339.1285734 2.060392108
343.123488 1.545570486
413.1289673 1.073434604
443.139532 1.125795309
447.0898185 0.7602958841
467.139532 1.267326881
469.155182 1.149651747
471.1708321 3.292940829
479.1160332 1.073032697
487.1657467 0.7237129294
493.0952978 0.9693331766
495.1109479 1.996255792
523.1058625 1.459833532
525.1215126 1.796114481
527.1371626 0.6595779637
567.1320772 2.976271725

Name: +ve in-silico MS/MS by CFM-ID for FIOFPVGTEXINGM-UHFFFAOYSA-N
ID: FIOFPVGTEXINGM-UHFFFAOYSA-N
Comment: Energy0
Num peaks: 31
96.96852159 3.146788009
98.98417166 7.070734687
103.0389705 0.5541807741
145.0495352 0.7102054887
161.0444498 0.5253199523
163.0600999 3.374216944
193.0706646 0.674040225
243.0264304 4.116557382
261.0369951 2.343264524
265.0917939 0.8512631858
307.1023586 0.5473433609
325.1129233 2.564254374
355.123488 0.5273090101
367.123488 0.5867174879
387.0686891 0.6455043351
405.0792538 4.27722272
423.0898185 1.763079461
469.155182 1.070281694
471.1708321 1.510467495
485.1500966 0.7088164762
487.1657467 3.254503133
493.0952978 0.5472700846
495.1109479 0.9787844518
505.1763114 0.6530782522
507.1109479 0.8512631858
523.1058625 0.8610200009
525.1215126 0.6976348771
537.1215126 0.9013061033
549.1215126 1.619944499
567.1320772 20.50563375
585.1426419 10.54304665

Name: +ve in-silico MS/MS by CFM-ID for FIOFPVGTEXINGM-UHFFFAOYSA-N
ID: FIOFPVGTEXINGM-UHFFFAOYSA-N
Comment: Energy1
Num peaks: 26
41.00219107 0.7110047715
43.01784114 1.233942087
45.0334912 2.253337159
96.96852159 1.645745824
98.98417166 1.651910471
145.0495352 2.63101012
147.0651853 0.776452639
163.0600999 5.869948355
165.0757499 1.19856299
179.0550145 0.8158778698
181.0706646 1.157476813
207.0863146 0.8336206612
225.0158657 1.002401707
243.0264304 13.64824383
245.0420805 0.802108791
261.0369951 12.84580551
307.1023586 1.190398358
325.1129233 2.296992523
387.0686891 0.7821105706
405.0792538 10.15549015
407.0949039 1.114388501
423.0898185 5.250521513
549.1215126 1.415362589
555.1320772 0.9524013924
567.1320772 6.882176762
585.1426419 1.187111045

Name: +ve in-silico MS/MS by CFM-ID for FIOFPVGTEXINGM-UHFFFAOYSA-N
ID: FIOFPVGTEXINGM-UHFFFAOYSA-N
Comment: Energy2
Num peaks: 31
43.01784114 1.186468452
45.0334912 2.399129619
59.01275576 1.44427284
61.02840582 1.707054157
80.97360697 1.089939323
87.00767038 1.090191449
91.0389705 0.9070772649
96.96852159 2.681871153
98.98417166 4.674782453
133.0495352 0.8581089233
145.0495352 1.402684869
147.0651853 2.984072611
161.0444498 1.10363219
163.0600999 7.210168922
177.0757499 0.8160506663
193.0706646 1.166641473
207.0863146 1.29930182
223.0812292 1.49009062
243.0264304 0.8745073731
307.1023586 0.9216281774
309.1180087 1.911167306
323.0972732 0.8390660878
325.1129233 5.33165409
397.1340527 1.369172697
469.155182 1.231644959
471.1708321 3.152256658
479.1160332 2.091068053
487.1657467 0.8153255923
495.1109479 1.214372988
523.1058625 1.49378507
567.1320772 2.784509617

Name: +ve in-silico MS/MS by CFM-ID for HJLVRXUPAHCIDF-UHFFFAOYSA-N
ID: HJLVRXUPAHCIDF-UHFFFAOYSA-N
Comment: Energy0
Num peaks: 31
43.01784114 0.7876847549
96.96852159 3.062129382
98.98417166 6.840166513
145.0495352 0.7023860678
147.0651853 0.5006014436
163.0600999 5.015792222
181.0706646 2.889442206
183.005301 0.581818479
243.0264304 2.142193736
273.0369951 0.5154408858
307.1023586 0.7496269999
315.0475598 0.4903955009
325.1129233 5.080443431
343.123488 2.170448527
345.0581244 0.8647448576
405.0792538 1.597411566
423.0898185 0.5057892866
435.0898185 0.4983660461
469.155182 1.168539191
471.1708321 1.568179742
477.1003832 0.5605522145
485.1500966 0.8662396963
487.1657467 3.440050983
505.1763114 0.6255971239
507.1109479 0.8647448576
523.1058625 0.7592890963
525.1215126 0.7215934156
537.1215126 0.9155803176
549.1215126 1.690024699
567.1320772 21.05700729
585.1426419 10.81228101

Name: +ve in-silico MS/MS by CFM-ID for HJLVRXUPAHCIDF-UHFFFAOYSA-N
ID: HJLVRXUPAHCIDF-UHFFFAOYSA-N
Comment: Energy1
Num peaks: 26
43.01784114 1.213394716
45.0334912 1.879680577
80.97360697 0.6351674877
96.96852159 1.111622134
98.98417166 1.152081285
145.0495352 1.566154922
147.0651853 0.7702202036
161.0444498 0.8618232901
163.0600999 15.80044666
165.0757499 1.444339553
179.0550145 0.7094275787
181.0706646 14.27438166
225.0158657 2.191072045
243.0264304 3.68327062
307.1023586 0.8419737098
325.1129233 10.41350532
327.1285734 0.9129306458
343.123488 6.13849177
387.0686891 1.02238483
405.0792538 1.891947868
447.0898185 0.7539757224
449.1054686 0.5064723182
549.1215126 1.484759095
555.1320772 0.9494961077
567.1320772 6.959324745
585.1426419 1.180523962

Name: +ve in-silico MS/MS by CFM-ID for HJLVRXUPAHCIDF-UHFFFAOYSA-N
ID: HJLVRXUPAHCIDF-UHFFFAOYSA-N
Comment: Energy2
Num peaks: 31
41.00219107 1.261167105
43.01784114 1.896264028
45.0334912 1.183032788
73.02840582 0.8052903686
80.97360697 1.187226898
96.96852159 2.987852402
98.98417166 3.767655696
145.0495352 1.03706759
147.0651853 2.867739744
163.0600999 5.528016964
175.0600999 0.7344135569
177.0757499 3.535620901
181.0706646 4.515986775
309.1180087 2.138347957
325.1129233 4.011668738
339.1285734 2.071260246
343.123488 1.847032913
411.1133172 1.134386893
413.1289673 1.041999881
415.1446173 1.157311171
447.0898185 0.7543170713
469.155182 1.172040437
471.1708321 3.319479349
479.1160332 1.064615814
487.1657467 0.720711578
493.0952978 0.7654357223
495.1109479 0.7981318648
523.1058625 1.64312856
525.1215126 1.865461995
527.1371626 0.7781945093
567.1320772 2.951461856

Name: +ve in-silico MS/MS by CFM-ID for OYRGYFBBQCSLCJ-UHFFFAOYSA-N
ID: OYRGYFBBQCSLCJ-UHFFFAOYSA-N
Comment: Energy0
Num peaks: 31
96.96852159 1.623146227
98.98417166 2.406823266
110.9841717 1.630259851
145.0495352 0.8239972
147.0651853 0.6000106569
163.0600999 5.127255414
181.0706646 2.983552126
183.005301 0.7263178822
243.0264304 2.238823798
273.0369951 0.549043067
307.1023586 0.8905468942
315.0475598 0.4922250609
325.1129233 5.13259151
343.123488 2.247054777
345.0581244 0.7967736008
405.0792538 1.927152281
435.0898185 0.5527764233
469.155182 2.009081886
471.1708321 1.704505395
477.1003832 0.5776248807
485.1500966 1.623480161
487.1657467 4.220092767
489.1813968 0.723999485
505.1763114 0.9266418421
507.1109479 0.8910822798
523.1058625 0.9119981343
525.1215126 0.8334299234
537.1215126 0.9434660288
549.1215126 0.7555160991
567.1320772 20.78294421
585.1426419 11.34410106

Name: +ve in-silico MS/MS by CFM-ID for OYRGYFBBQCSLCJ-UHFFFAOYSA-N
ID: OYRGYFBBQCSLCJ-UHFFFAOYSA-N
Comment: Energy1
Num peaks: 31
43.01784114 0.5040893004
45.0334912 1.117059871
57.0334912 0.4373170444
80.97360697 0.6162360054
96.96852159 2.816103701
98.98417166 4.596334427
145.0495352 1.566042016
147.0651853 1.602291038
161.0444498 0.5944766022
163.0600999 13.88776348
165.0757499 1.213695497
179.0550145 0.6071965953
181.0706646 13.63421603
225.0158657 0.4406998328
243.0264304 2.619827066
287.0526451 0.4343939214
307.1023586 0.9168495053
309.1180087 0.827967034
325.1129233 9.28838493
327.1285734 0.7575618685
343.123488 6.600782666
405.0792538 1.646752008
449.1054686 0.4343939214
469.155182 1.542991904
471.1708321 0.8920619497
485.1500966 0.6880569586
487.1657467 2.062509904
549.1215126 0.4328598247
555.1320772 0.8143689651
567.1320772 5.466265897
585.1426419 0.8911834671

Name: +ve in-silico MS/MS by CFM-ID for OYRGYFBBQCSLCJ-UHFFFAOYSA-N
ID: OYRGYFBBQCSLCJ-UHFFFAOYSA-N
Comment: Energy2
Num peaks: 31
57.0334912 0.9511472779
96.96852159 2.008016958
98.98417166 1.628034801
103.0389705 0.8277739411
110.9841717 1.123090298
145.0495352 1.174439655
147.0651853 3.235654711
163.0600999 5.242207962
175.0600999 0.9129114123
177.0757499 3.024039856
181.0706646 3.424819002
193.0706646 1.187797831
257.0420805 0.7762893675
309.1180087 1.480897438
325.1129233 2.7953893
339.1285734 1.510054023
343.123488 2.231886301
351.1285734 0.7674503042
389.0843392 0.9130963637
405.0792538 0.9934463261
457.155182 0.8545588137
469.155182 1.199769417
471.1708321 1.376908627
477.1003832 0.7566415459
479.1160332 1.236166602
493.0952978 1.079090522
495.1109479 1.068712256
523.1058625 2.036882009
525.1215126 2.243567628
527.1371626 0.7601476456
567.1320772 3.802017189

Name: +ve in-silico MS/MS by CFM-ID for WSTIOWBOSCBGET-UHFFFAOYSA-N
ID: WSTIOWBOSCBGET-UHFFFAOYSA-N
Comment: Energy0
Num peaks: 31
96.96852159 3.179788905
98.98417166 7.138505215
103.0389705 0.5745080664
145.0495352 0.7092835485
161.0444498 0.525690166
163.0600999 3.353845225
193.0706646 0.6761143688
235.0812292 0.5340791141
243.0264304 4.137684207
261.0369951 2.370760797
265.0917939 0.8540607324
307.1023586 0.5482307885
325.1129233 2.540687217
355.123488 0.5290967485
387.0686891 0.6513462972
397.1340527 0.6221164541
405.0792538 4.337125787
423.0898185 1.774079692
443.139532 0.5966595824
469.155182 1.076660349
471.1708321 1.511161686
485.1500966 0.711304406
487.1657467 3.244680283
505.1763114 0.6556599851
507.1109479 0.9242334641
523.1058625 0.6769478287
525.1215126 0.7068899003
537.1215126 0.6339084348
549.1215126 1.650906707
567.1320772 20.63430525
585.1426419 10.59874573

Name: +ve in-silico MS/MS by CFM-ID for WSTIOWBOSCBGET-UHFFFAOYSA-N
ID: WSTIOWBOSCBGET-UHFFFAOYSA-N
Comment: Energy1
Num peaks: 28
41.00219107 0.7520185103
43.01784114 1.119629835
45.0334912 2.010663805
80.97360697 0.6207877065
96.96852159 1.627767015
98.98417166 1.634266073
145.0495352 2.60135856
147.0651853 0.7752453458
161.0444498 0.6935416139
163.0600999 5.78145575
165.0757499 1.18427219
179.0550145 0.7980944359
181.0706646 1.128121656
225.0158657 1.037606156
243.0264304 13.3468429
245.0420805 0.7893764089
261.0369951 12.54566391
307.1023586 1.176320419
325.1129233 2.260238139
367.123488 0.7462175051
387.0686891 0.7784656745
405.0792538 9.994955867
407.0949039 1.097867732
423.0898185 5.157448499
549.1215126 1.400689963
555.1320772 1.198829731
567.1320772 6.777008365
585.1426419 1.158483136

Name: +ve in-silico MS/MS by CFM-ID for WSTIOWBOSCBGET-UHFFFAOYSA-N
ID: WSTIOWBOSCBGET-UHFFFAOYSA-N
Comment: Energy2
Num peaks: 31
43.01784114 0.9814322562
45.0334912 1.221977594
80.97360697 1.119371885
89.02332044 1.921469974
96.96852159 3.917831036
98.98417166 4.589900965
121.0495352 0.8953989578
145.0495352 1.448657187
147.0651853 3.137652377
161.0444498 1.125813811
163.0600999 7.049246743
177.0757499 0.8375023933
193.0706646 1.199948597
201.0158657 1.174153106
243.0264304 0.9239508803
283.1023586 0.890520724
307.1023586 0.9276894262
309.1180087 1.934908006
323.0972732 0.8484546939
325.1129233 5.098034681
363.0686891 1.210468105
397.1340527 0.8274644176
399.1497027 1.471039867
413.1289673 0.9122351955
415.1446173 1.065473563
469.155182 1.227923599
471.1708321 3.189265381
487.1657467 0.8345002859
509.1265979 1.055634444
523.1058625 1.079210703
567.1320772 2.861247658

Name: +ve in-silico MS/MS by CFM-ID for OLDBNHPLDLKNBP-UHFFFAOYSA-N
ID: OLDBNHPLDLKNBP-UHFFFAOYSA-N
Comment: Energy0
Num peaks: 18
96.96852159 5.03409881
98.98417166 33.2489445
103.0389705 0.63340488
163.0600999 2.186525783
243.0264304 2.323880841
261.0369951 1.572092959
265.0917939 0.6600667115
325.1129233 1.76247808
405.0792538 2.71453609
423.0898185 1.195024577
427.1446173 0.6600667115
485.1500966 0.7260613155
487.1657467 3.400168612
505.1763114 1.374304493
523.1058625 0.6755785057
549.1215126 0.687939492
567.1320772 14.27723182
585.1426419 6.963595791

Name: +ve in-silico MS/MS by CFM-ID for OLDBNHPLDLKNBP-UHFFFAOYSA-N
ID: OLDBNHPLDLKNBP-UHFFFAOYSA-N
Comment: Energy1
Num peaks: 23
43.01784114 0.9796829364
45.0334912 2.012289729
80.97360697 1.175885603
96.96852159 2.455963813
98.98417166 19.78440246
145.0495352 2.391876233
161.0444498 0.6186298094
163.0600999 5.109006081
165.0757499 1.429671614
181.0706646 0.7299109501
207.0863146 0.6750030473
243.0264304 8.56238257
261.0369951 9.249011268
307.1023586 1.152276415
325.1129233 2.664626983
405.0792538 7.41182701
407.0949039 0.7395412526
423.0898185 4.134376812
487.1657467 1.023088981
549.1215126 0.7025411776
555.1320772 0.628591525
567.1320772 5.955221618
585.1426419 0.9080031862

Name: +ve in-silico MS/MS by CFM-ID for OLDBNHPLDLKNBP-UHFFFAOYSA-N
ID: OLDBNHPLDLKNBP-UHFFFAOYSA-N
Comment: Energy2
Num peaks: 31
43.01784114 1.718862237
45.0334912 1.928630074
61.02840582 1.565049381
80.97360697 2.385116098
91.0389705 0.7532721573
96.96852159 5.417469607
98.98417166 15.64751948
145.0495352 1.207814337
147.0651853 1.634823339
163.0600999 3.846792073
177.0757499 1.173471493
179.0550145 0.9941460036
193.0706646 1.371015871
205.0706646 0.9546950868
223.0812292 1.555705663
243.0264304 1.236717586
309.1180087 0.9465857155
325.1129233 2.546795762
339.1285734 0.7314414759
369.139138 0.8245640943
399.1497027 0.8412957058
405.0792538 0.9745534942
413.1289673 0.8481861283
443.139532 0.9986958747
471.1708321 1.163434758
485.1500966 1.002028488
493.0952978 1.155388048
495.1109479 0.9480224068
523.1058625 1.365312461
525.1215126 0.8799060172
567.1320772 3.352281327

Name: +ve in-silico MS/MS by CFM-ID for YAUFYRXVBAJBOM-UHFFFAOYSA-N
ID: YAUFYRXVBAJBOM-UHFFFAOYSA-N
Comment: Energy0
Num peaks: 26
96.96852159 2.818535772
98.98417166 8.946269089
103.0389705 0.7414971972
145.0495352 1.394788639
147.0651853 1.243082378
161.0444498 0.7999358055
163.0600999 4.732318043
193.0706646 0.6016509948
243.0264304 1.632824597
261.0369951 1.490441013
265.0917939 0.8031718355
307.1023586 1.264997212
309.1180087 1.093395858
323.0972732 0.7099579301
325.1129233 3.951150481
405.0792538 2.085954134
423.0898185 1.153898926
427.1446173 0.5778275812
467.139532 1.65558854
469.155182 3.698517845
471.1708321 6.965453678
485.1500966 2.707605845
487.1657467 10.30555566
489.1813968 1.437824022
567.1320772 10.36200176
585.1426419 6.929930718

Name: +ve in-silico MS/MS by CFM-ID for YAUFYRXVBAJBOM-UHFFFAOYSA-N
ID: YAUFYRXVBAJBOM-UHFFFAOYSA-N
Comment: Energy1
Num peaks: 31
41.00219107 0.7222416817
43.01784114 1.139188813
45.0334912 2.026800007
80.97360697 0.7777609835
96.96852159 2.968905178
98.98417166 7.257939936
145.0495352 2.578893948
147.0651853 0.7966365036
161.0444498 0.8420417762
163.0600999 6.173921645
165.0757499 1.298314074
179.0550145 0.6147191161
181.0706646 1.10965912
203.0550145 0.5016478855
207.0863146 0.5337680717
243.0264304 9.040841768
259.021345 0.4754930963
261.0369951 12.26095958
307.1023586 1.20398128
323.0972732 0.5424385427
325.1129233 2.503276795
367.123488 0.7401729097
405.0792538 7.827226519
407.0949039 0.5909659045
423.0898185 4.93517038
471.1708321 0.7806733852
487.1657467 0.7597350409
549.1215126 0.6643996271
555.1320772 0.8464308904
567.1320772 6.198551928
585.1426419 1.04267176

Name: +ve in-silico MS/MS by CFM-ID for YAUFYRXVBAJBOM-UHFFFAOYSA-N
ID: YAUFYRXVBAJBOM-UHFFFAOYSA-N
Comment: Energy2
Num peaks: 31
43.01784114 1.513932195
45.0334912 1.026616526
80.97360697 1.054024649
89.02332044 0.7912659951
96.96852159 2.117389583
98.98417166 3.334867295
121.0495352 0.8387905385
145.0495352 1.809206209
147.0651853 3.949187677
161.0444498 1.178199875
163.0600999 8.737681316
165.0757499 1.350283076
193.0706646 1.592881316
283.1023586 0.8246714467
307.1023586 1.383743528
309.1180087 3.031452399
323.0972732 0.9276907363
325.1129233 6.99372822
327.1285734 1.186653811
367.123488 1.220382256
399.1497027 1.499275906
413.1289673 0.9850885551
415.1446173 1.567833013
443.139532 0.8305561073
447.1708321 0.7989254866
467.139532 1.036726096
469.155182 1.483902011
471.1708321 6.159315456
487.1657467 0.807045286
523.1058625 0.9753938562
567.1320772 1.162493636

Name: +ve in-silico MS/MS by CFM-ID for ZJMNBLTWYRIUTD-UHFFFAOYSA-N
ID: ZJMNBLTWYRIUTD-UHFFFAOYSA-N
Comment: Energy0
Num peaks: 16
96.96852159 1.8610834
110.9841717 1.19882555
145.0495352 0.9514709496
161.0444498 0.9937816655
163.0600999 12.58672422
181.0706646 14.17260821
243.0264304 0.9904525659
323.0972732 0.9552940693
325.1129233 3.618608295
403.0636038 2.17017408
405.0792538 13.69036877
407.0949039 1.466640788
421.0741684 2.062044137
423.0898185 9.627515572
567.1320772 8.712176751
585.1426419 5.128293577

Name: +ve in-silico MS/MS by CFM-ID for ZJMNBLTWYRIUTD-UHFFFAOYSA-N
ID: ZJMNBLTWYRIUTD-UHFFFAOYSA-N
Comment: Energy1
Num peaks: 18
43.01784114 1.19473347
73.02840582 0.7195999711
96.96852159 1.289493922
145.0495352 2.416147878
161.0444498 0.902477098
163.0600999 27.07119829
165.0757499 1.531251778
181.0706646 24.65057423
243.0264304 2.850377558
261.0369951 1.120291859
307.1023586 1.248393892
325.1129233 2.808918895
387.0686891 0.9122037906
405.0792538 5.265989478
423.0898185 1.997681568
549.1215126 0.8500463519
555.1320772 0.8457902304
567.1320772 2.957707817

Name: +ve in-silico MS/MS by CFM-ID for ZJMNBLTWYRIUTD-UHFFFAOYSA-N
ID: ZJMNBLTWYRIUTD-UHFFFAOYSA-N
Comment: Energy2
Num peaks: 31
43.01784114 1.982626313
45.0334912 0.8552864737
73.02840582 0.879667985
87.00767038 1.146639485
89.02332044 1.389952241
91.0389705 1.146730397
96.96852159 2.081598485
103.0389705 1.274654929
110.9841717 2.396609377
119.0338851 1.849642083
121.0495352 1.832322639
123.0651853 1.035012142
145.0495352 1.682432087
147.0651853 3.277128882
161.0444498 1.755781917
163.0600999 9.114730412
179.0550145 0.8344300738
181.0706646 19.38962386
241.0107803 0.7799857506
243.0264304 2.659011932
245.0420805 1.041066587
325.1129233 2.323342869
349.0530391 0.8848024887
363.0686891 0.8700280569
405.0792538 2.723784707
423.0898185 0.77525595
493.0952978 0.9580536184
513.1215126 0.7602631125
523.1058625 1.119352017
527.1371626 0.7458504296
567.1320772 0.9776987934

Name: +ve in-silico MS/MS by CFM-ID for GBKCIYSOSHNYIV-UHFFFAOYSA-N
ID: GBKCIYSOSHNYIV-UHFFFAOYSA-N
Comment: Energy0
Num peaks: 31
31.01784114 0.7158419271
73.02840582 0.844779259
85.02840582 0.8389477573
89.02332044 0.8492072761
91.0389705 1.27722304
96.96852159 2.734872713
98.98417166 5.563441931
110.9841717 0.8602135604
112.9998217 0.7585406633
163.0600999 3.936971121
181.0706646 2.677644058
243.0264304 2.46082284
261.0369951 1.932634092
315.0475598 0.8358183273
325.1129233 3.46150705
333.0581244 0.9323127283
343.123488 1.992409001
345.0581244 0.8325834108
405.0792538 2.628405844
423.0898185 1.430952239
477.1003832 1.044928922
485.1500966 0.6573653446
487.1657467 2.013782327
489.1003832 1.049216847
493.0952978 1.219077402
495.1109479 2.057403861
505.1763114 1.063672563
507.1109479 1.071381487
509.1265979 0.6639268382
567.1320772 12.02410633
585.1426419 8.772812594

Name: +ve in-silico MS/MS by CFM-ID for GBKCIYSOSHNYIV-UHFFFAOYSA-N
ID: GBKCIYSOSHNYIV-UHFFFAOYSA-N
Comment: Energy1
Num peaks: 15
43.01784114 1.1203177
45.0334912 3.466778487
73.02840582 1.04454381
75.04405588 2.739265795
105.0546206 1.492821903
163.0600999 18.57342627
165.0757499 1.920377365
179.0550145 1.78516231
181.0706646 26.5199014
225.0158657 1.107182939
243.0264304 1.927091392
325.1129233 9.110177633
327.1285734 1.121832453
343.123488 6.826720319
567.1320772 2.047177908

Name: +ve in-silico MS/MS by CFM-ID for GBKCIYSOSHNYIV-UHFFFAOYSA-N
ID: GBKCIYSOSHNYIV-UHFFFAOYSA-N
Comment: Energy2
Num peaks: 31
31.01784114 1.015452912
41.00219107 1.215919771
43.01784114 0.7920650943
45.0334912 2.162679844
71.01275576 1.429059039
73.02840582 2.248544327
75.04405588 1.923134228
80.97360697 0.7672934898
87.00767038 0.8732432439
89.02332044 1.883690351
91.0389705 2.617786738
93.05462057 1.571239945
96.96852159 2.553018106
98.98417166 3.419187763
145.0495352 0.9134365021
147.0651853 1.960677532
161.0444498 2.011697789
163.0600999 10.00001851
165.0757499 2.410095654
177.0757499 1.627789666
181.0706646 3.367834776
235.0812292 1.307458093
243.0264304 1.123438223
261.0369951 3.086513101
309.1180087 1.419937015
325.1129233 6.725867691
327.1285734 1.134728553
397.1340527 1.861912513
405.0792538 0.9591822333
423.0898185 0.799979585
567.1320772 0.7664190632

Name: +ve in-silico MS/MS by CFM-ID for OVYZBYPZHISHQK-UHFFFAOYSA-N
ID: OVYZBYPZHISHQK-UHFFFAOYSA-N
Comment: Energy0
Num peaks: 31
15.02292652 0.6421339942
31.01784114 0.7434629615
73.02840582 0.8761249047
85.02840582 0.672713211
91.0389705 1.16296506
96.96852159 4.618763675
98.98417166 9.131968911
103.0389705 0.6854534014
110.9841717 8.093301388
112.9998217 1.984758221
163.0600999 3.426899333
181.0706646 2.245918188
243.0264304 2.065708205
261.0369951 1.544016331
315.0475598 0.8222625408
325.1129233 2.957831797
333.0581244 0.8058405464
343.123488 1.675969278
345.0581244 0.7183360043
405.0792538 1.776428917
423.0898185 1.194010554
477.1003832 0.9002293249
485.1500966 0.7172231698
487.1657467 2.587816438
493.0952978 0.998436712
495.1109479 1.565328703
505.1763114 0.6123245621
507.1109479 1.170437302
509.1265979 0.6377552466
567.1320772 9.852522049
585.1426419 6.901962367

Name: +ve in-silico MS/MS by CFM-ID for OVYZBYPZHISHQK-UHFFFAOYSA-N
ID: OVYZBYPZHISHQK-UHFFFAOYSA-N
Comment: Energy1
Num peaks: 16
43.01784114 1.220413533
45.0334912 3.30713666
73.02840582 1.097026964
75.04405588 2.696919315
96.96852159 1.200777649
98.98417166 2.068167142
105.0546206 1.515389908
163.0600999 17.71852534
165.0757499 1.816597218
179.0550145 1.714645632
181.0706646 25.83330037
243.0264304 1.773033056
325.1129233 8.696985061
327.1285734 0.8499786971
343.123488 6.295754183
567.1320772 2.197921727

Name: +ve in-silico MS/MS by CFM-ID for OVYZBYPZHISHQK-UHFFFAOYSA-N
ID: OVYZBYPZHISHQK-UHFFFAOYSA-N
Comment: Energy2
Num peaks: 31
15.02292652 6.375298669
31.01784114 2.013520087
41.00219107 1.133036063
43.01784114 0.9404132442
45.0334912 1.871496284
55.01784114 0.5949701485
71.01275576 1.208655424
73.02840582 1.640030297
75.04405588 1.473079792
80.97360697 1.387480251
87.00767038 0.7734461932
89.02332044 0.8934926316
91.0389705 2.287065343
93.05462057 0.8711685191
94.98925704 1.21518647
96.96852159 6.628916424
98.98417166 5.447680643
110.9841717 10.45373215
112.9998217 4.894546314
145.0495352 0.7511143086
147.0651853 1.322088809
161.0444498 1.133456827
163.0600999 6.160910343
165.0757499 1.544752121
181.0706646 2.124466923
227.0315158 0.6930437621
243.0264304 1.082928361
261.0369951 1.650892738
325.1129233 2.913498781
343.123488 0.6063797721
567.1320772 0.9173668896

Name: +ve in-silico MS/MS by CFM-ID for BUEVAZJBYQMSKV-UHFFFAOYSA-N
ID: BUEVAZJBYQMSKV-UHFFFAOYSA-N
Comment: Energy0
Num peaks: 31
31.01784114 0.7246585866
71.01275576 0.635158457
73.02840582 1.255947789
85.02840582 0.7343245262
89.02332044 0.642817716
91.0389705 1.414737542
96.96852159 2.828552456
98.98417166 5.612906011
103.0389705 0.6207744574
110.9841717 0.8920496592
112.9998217 0.7906784355
161.0444498 0.6855320197
163.0600999 5.74876287
181.0706646 2.950400504
235.0812292 0.7652104601
251.0761439 0.7974828159
253.0917939 0.7632925643
325.1129233 0.6382070374
405.0792538 5.512360235
423.0898185 3.141468185
477.1003832 1.065209701
485.1500966 0.6904969361
487.1657467 2.114796314
489.1003832 1.082745168
493.0952978 1.244146289
495.1109479 2.058842248
505.1763114 1.039515988
507.1109479 1.094082734
509.1265979 0.6768128377
567.1320772 12.29960734
585.1426419 9.04561106

Name: +ve in-silico MS/MS by CFM-ID for BUEVAZJBYQMSKV-UHFFFAOYSA-N
ID: BUEVAZJBYQMSKV-UHFFFAOYSA-N
Comment: Energy1
Num peaks: 22
41.00219107 1.042756215
43.01784114 1.036229462
45.0334912 3.136198614
75.04405588 1.610338769
96.96852159 1.139030912
98.98417166 1.051308218
145.0495352 2.301473621
161.0444498 1.131443842
163.0600999 6.930207651
165.0757499 0.9715727359
179.0550145 1.060956069
181.0706646 22.01649774
243.0264304 2.495650275
245.0420805 1.644991335
261.0369951 1.25467798
287.0526451 1.274558507
317.0632098 1.051617061
405.0792538 13.70925195
407.0949039 1.774661103
423.0898185 10.00442524
567.1320772 3.27895897
585.1426419 0.9845454191

Name: +ve in-silico MS/MS by CFM-ID for BUEVAZJBYQMSKV-UHFFFAOYSA-N
ID: BUEVAZJBYQMSKV-UHFFFAOYSA-N
Comment: Energy2
Num peaks: 31
31.01784114 1.033208942
41.00219107 1.222267024
43.01784114 1.175297867
45.0334912 3.49031965
71.01275576 1.415604188
73.02840582 3.226780145
75.04405588 2.247541707
80.97360697 0.7632691636
87.00767038 1.017843903
89.02332044 2.02885311
91.0389705 2.840837134
93.05462057 2.035514463
96.96852159 2.420552129
98.98417166 3.108460624
145.0495352 0.7504417647
161.0444498 0.9817032717
163.0600999 5.088024868
177.0393644 0.7412808072
181.0706646 7.649941916
187.0002156 1.488084419
243.0264304 2.124157301
251.0761439 0.822716867
287.0526451 0.7012730026
307.1023586 0.8032336085
309.1180087 3.342392664
325.1129233 5.885146537
327.1285734 1.155826008
397.1340527 1.931894988
405.0792538 1.889927129
423.0898185 1.176479546
567.1320772 0.7710469822

Name: +ve in-silico MS/MS by CFM-ID for DSUKDCRBNLPRKC-UHFFFAOYSA-N
ID: DSUKDCRBNLPRKC-UHFFFAOYSA-N
Comment: Energy0
Num peaks: 31
15.02292652 0.6509064564
31.01784114 0.7410073415
71.01275576 0.559882851
73.02840582 0.9490084951
85.02840582 0.6554646649
91.0389705 1.218054474
96.96852159 4.670249
98.98417166 9.006673959
103.0389705 0.6284360214
110.9841717 7.869895984
112.9998217 1.982746542
161.0444498 0.5908368726
163.0600999 4.918515757
181.0706646 2.327451422
235.0812292 0.8670764657
253.0917939 0.7427285242
265.0917939 0.7303399545
325.1129233 0.7595585138
405.0792538 4.193776754
409.1340527 0.5565321726
423.0898185 2.476414161
477.1003832 0.9154196804
485.1500966 0.7413722676
487.1657467 2.690643461
493.0952978 1.016429893
495.1109479 1.593737615
505.1763114 0.6940242901
507.1109479 1.190718467
509.1265979 0.6483053724
567.1320772 10.05810306
585.1426419 7.091831723

Name: +ve in-silico MS/MS by CFM-ID for DSUKDCRBNLPRKC-UHFFFAOYSA-N
ID: DSUKDCRBNLPRKC-UHFFFAOYSA-N
Comment: Energy1
Num peaks: 25
41.00219107 0.9617360736
43.01784114 0.9885790627
45.0334912 2.785318088
71.01275576 1.24787435
75.04405588 2.563666931
96.96852159 2.176981025
98.98417166 3.576982928
105.0546206 1.123988253
110.9841717 1.233639399
145.0495352 2.165737926
161.0444498 1.055312933
163.0600999 6.304355875
165.0757499 0.9121518565
179.0550145 0.9477293646
181.0706646 19.48353122
243.0264304 2.280743617
245.0420805 1.525156185
261.0369951 1.13016249
287.0526451 1.026745026
317.0632098 0.9525168406
325.1129233 1.122657421
405.0792538 11.17829319
407.0949039 1.143362137
423.0898185 8.853084761
567.1320772 3.39700536

Name: +ve in-silico MS/MS by CFM-ID for DSUKDCRBNLPRKC-UHFFFAOYSA-N
ID: DSUKDCRBNLPRKC-UHFFFAOYSA-N
Comment: Energy2
Num peaks: 31
15.02292652 6.344790578
31.01784114 2.017586014
41.00219107 1.113437809
43.01784114 1.087786954
45.0334912 3.03395969
57.0334912 0.6509017732
71.01275576 1.290981557
73.02840582 2.138951939
75.04405588 2.191463704
80.97360697 1.378899458
87.00767038 1.103548058
89.02332044 1.36896789
91.0389705 2.792141954
93.05462057 1.871090519
94.98925704 1.206200683
96.96852159 5.888767812
98.98417166 4.385095453
110.9841717 6.525941961
112.9998217 2.86355781
145.0495352 0.6847479825
161.0444498 0.8948728734
163.0600999 3.679098214
177.0393644 0.676160055
181.0706646 6.799241516
243.0264304 2.000819863
259.021345 0.6838344425
309.1180087 1.044619386
325.1129233 2.58414441
405.0792538 1.509445107
423.0898185 0.8120750314
567.1320772 0.9214787284

Name: +ve in-silico MS/MS by CFM-ID for YUDPRKGWSUBWKQ-UHFFFAOYSA-N
ID: YUDPRKGWSUBWKQ-UHFFFAOYSA-N
Comment: Energy0
Num peaks: 31
31.01784114 0.6823809051
71.01275576 0.7682166963
73.02840582 1.329713724
89.02332044 0.6757490704
91.0389705 1.450784036
96.96852159 2.823971782
98.98417166 5.415307899
103.0389705 0.6229505246
145.0495352 0.868488652
163.0600999 3.872086773
181.0706646 2.351314248
235.0812292 1.264527384
243.0264304 2.78845243
251.0761439 0.621261836
253.0917939 1.128938571
261.0369951 2.026429674
265.0917939 0.8169025025
325.1129233 3.016860396
343.123488 1.874975251
397.1340527 0.700132064
405.0792538 2.616777416
409.1340527 0.7881984752
413.1289673 1.888653281
415.1446173 2.452054393
417.1602674 0.7402383082
423.0898185 1.492486685
487.1657467 1.946643556
505.1763114 0.9611185703
507.1109479 0.8057276451
567.1320772 12.17931586
585.1426419 8.507875734

Name: +ve in-silico MS/MS by CFM-ID for YUDPRKGWSUBWKQ-UHFFFAOYSA-N
ID: YUDPRKGWSUBWKQ-UHFFFAOYSA-N
Comment: Energy1
Num peaks: 19
41.00219107 1.242005597
43.01784114 1.173997296
45.0334912 3.74373497
71.01275576 2.014809778
75.04405588 2.463280514
96.96852159 1.352392667
98.98417166 1.25396183
163.0600999 4.579910011
165.0757499 1.579441488
179.0550145 1.132824983
181.0706646 1.875065802
207.0863146 1.124215801
243.0264304 15.78353313
259.021345 1.585515529
261.0369951 22.88948442
405.0792538 8.39894772
407.0949039 1.295855647
423.0898185 5.894313387
567.1320772 1.703501773

Name: +ve in-silico MS/MS by CFM-ID for YUDPRKGWSUBWKQ-UHFFFAOYSA-N
ID: YUDPRKGWSUBWKQ-UHFFFAOYSA-N
Comment: Energy2
Num peaks: 31
41.00219107 0.7698817497
43.01784114 0.983138634
45.0334912 3.384443069
71.01275576 0.9779637819
73.02840582 3.449168041
75.04405588 2.024138963
87.00767038 0.7984241972
89.02332044 2.285767988
91.0389705 3.261207483
93.05462057 2.703686563
96.96852159 2.75357162
98.98417166 3.060459131
145.0495352 1.432741273
147.0651853 3.682797146
161.0444498 1.542084391
163.0600999 6.527078442
165.0757499 1.357173018
179.0550145 2.380243427
181.0706646 7.253852103
193.0706646 1.033673112
207.0863146 1.064726376
235.0812292 1.952747227
243.0264304 1.124125444
253.0917939 0.8595094429
261.0369951 0.7854643455
307.1023586 0.7473410252
309.1180087 1.650388052
325.1129233 3.180826186
343.123488 3.934531279
405.0792538 0.8653810938
471.1708321 0.8623579574

Name: +ve in-silico MS/MS by CFM-ID for FLIBFDHIWGLGQK-UHFFFAOYSA-N
ID: FLIBFDHIWGLGQK-UHFFFAOYSA-N
Comment: Energy0
Num peaks: 31
73.02840582 0.9020656833
89.02332044 0.6023004465
91.0389705 1.062142969
96.96852159 3.372861618
98.98417166 24.40820591
103.0389705 0.6988438855
145.0495352 1.283888815
163.0600999 3.181817195
181.0706646 2.028394638
235.0812292 0.908157166
243.0264304 1.281233529
253.0917939 0.8536638675
261.0369951 0.9093886147
265.0917939 0.628154516
307.1023586 0.8112429326
325.1129233 2.827957367
343.123488 1.548606671
383.1184026 0.6026576943
397.1340527 0.7307366291
405.0792538 1.243474759
413.1289673 1.460105322
415.1446173 1.851499457
423.0898185 0.7579377053
427.1446173 0.9200980784
471.1708321 0.5867191196
485.1500966 0.9732734614
487.1657467 4.562860176
489.1813968 0.5872961567
505.1763114 2.59790676
567.1320772 6.521263243
585.1426419 4.899104967

Name: +ve in-silico MS/MS by CFM-ID for FLIBFDHIWGLGQK-UHFFFAOYSA-N
ID: FLIBFDHIWGLGQK-UHFFFAOYSA-N
Comment: Energy1
Num peaks: 11
45.0334912 1.947502665
75.04405588 1.530222315
80.97360697 1.836410741
96.96852159 7.215582482
98.98417166 45.26664011
163.0600999 2.967064928
243.0264304 3.650457005
261.0369951 9.312646391
405.0792538 3.135092665
423.0898185 2.716534868
567.1320772 1.739809387

Name: +ve in-silico MS/MS by CFM-ID for FLIBFDHIWGLGQK-UHFFFAOYSA-N
ID: FLIBFDHIWGLGQK-UHFFFAOYSA-N
Comment: Energy2
Num peaks: 31
41.00219107 0.9159266558
43.01784114 1.201550483
45.0334912 3.085627061
61.02840582 0.8837064989
71.01275576 0.8405004528
73.02840582 2.820740301
75.04405588 1.905206894
80.97360697 1.30293602
87.00767038 0.9842223678
89.02332044 2.59148917
91.0389705 2.906687255
93.05462057 2.545457352
96.96852159 1.685621893
98.98417166 6.867591538
145.0495352 1.786048827
147.0651853 2.844912542
161.0444498 1.369257643
163.0600999 6.417899525
165.0757499 1.279065541
179.0550145 2.261948584
181.0706646 9.570155328
193.0706646 1.003489966
207.0863146 0.9883718003
235.0812292 1.825894631
253.0917939 0.8393955257
307.1023586 1.061948196
309.1180087 2.000854974
325.1129233 2.965234184
343.123488 5.423295955
417.1602674 0.8035968338
567.1320772 1.019001402

Name: +ve in-silico MS/MS by CFM-ID for PNGXTDIWWIZKHY-UHFFFAOYSA-N
ID: PNGXTDIWWIZKHY-UHFFFAOYSA-N
Comment: Energy0
Num peaks: 31
31.01784114 0.651303613
71.01275576 0.6348722988
73.02840582 1.119080949
91.0389705 1.262794101
96.96852159 4.733193452
98.98417166 8.870163058
103.0389705 0.6883651819
110.9841717 3.468396115
112.9998217 0.7748650981
145.0495352 1.011847162
163.0600999 3.526018346
181.0706646 2.192936312
235.0812292 1.059912481
243.0264304 2.078379399
253.0917939 0.9723512127
261.0369951 1.581992903
265.0917939 0.774875506
325.1129233 2.779685259
343.123488 1.681448567
397.1340527 0.9205473744
405.0792538 2.094982234
409.1340527 0.6927180821
413.1289673 1.156123657
415.1446173 1.865549977
423.0898185 1.184767641
427.1446173 1.075605509
485.1500966 0.6991263034
487.1657467 2.763939706
505.1763114 0.6978356541
567.1320772 10.64466668
585.1426419 7.156284594

Name: +ve in-silico MS/MS by CFM-ID for PNGXTDIWWIZKHY-UHFFFAOYSA-N
ID: PNGXTDIWWIZKHY-UHFFFAOYSA-N
Comment: Energy1
Num peaks: 21
41.00219107 1.164361319
43.01784114 1.124450485
45.0334912 3.530185155
71.01275576 2.732656553
75.04405588 3.087070959
96.96852159 2.699181605
98.98417166 4.503856378
105.0546206 1.415232431
110.9841717 1.118267722
145.0495352 1.065225913
163.0600999 4.955403104
165.0757499 1.692023805
181.0706646 1.115820965
207.0863146 1.070510811
243.0264304 10.82352312
259.021345 1.444250296
261.0369951 21.42860721
325.1129233 1.191291493
405.0792538 6.637750085
423.0898185 5.442089114
567.1320772 1.904491359

Name: +ve in-silico MS/MS by CFM-ID for PNGXTDIWWIZKHY-UHFFFAOYSA-N
ID: PNGXTDIWWIZKHY-UHFFFAOYSA-N
Comment: Energy2
Num peaks: 31
15.02292652 3.150321062
31.01784114 1.165719151
41.00219107 0.7991308333
43.01784114 1.031896711
45.0334912 3.257907915
73.02840582 2.164749184
75.04405588 2.147120051
80.97360697 1.328839687
89.02332044 2.284821099
91.0389705 3.163603528
93.05462057 2.788386214
96.96852159 4.963644086
98.98417166 4.544080939
105.0546206 0.8101164613
110.9841717 2.870556572
112.9998217 1.421978745
145.0495352 1.107471446
147.0651853 1.89667157
161.0444498 1.403564562
163.0600999 5.984881206
165.0757499 1.250637271
179.0550145 1.843642839
181.0706646 7.087600076
193.0706646 1.069590774
207.0863146 0.8466985078
243.0264304 1.047688078
253.0917939 1.103284968
261.0369951 0.861482967
309.1180087 0.8389908444
325.1129233 2.416450865
343.123488 2.839373676

Name: +ve in-silico MS/MS by CFM-ID for BDADNYQDSMCSGY-UHFFFAOYSA-N
ID: BDADNYQDSMCSGY-UHFFFAOYSA-N
Comment: Energy0
Num peaks: 31
73.02840582 0.8870972146
91.0389705 1.160617958
96.96852159 2.551529798
98.98417166 5.668205378
145.0495352 0.8475759896
163.0600999 3.782139914
181.0706646 2.339531372
235.0812292 0.8963184199
243.0264304 2.449970812
253.0917939 0.8231712848
261.0369951 1.835147851
265.0917939 0.7544676325
325.1129233 2.992684741
343.123488 1.761598017
383.1184026 0.7819819708
385.1340527 0.6895018744
397.1340527 0.7126069768
405.0792538 2.356533835
423.0898185 1.291493452
475.0847331 0.7200722395
477.1003832 0.8959400361
479.1160332 0.7243255376
487.1657467 1.901902344
493.0952978 2.184888228
495.1109479 3.600360683
497.1265979 1.084258861
505.1763114 0.8857504235
507.1109479 1.030185749
509.1265979 0.6695038322
567.1320772 11.02409245
585.1426419 7.478372793

Name: +ve in-silico MS/MS by CFM-ID for BDADNYQDSMCSGY-UHFFFAOYSA-N
ID: BDADNYQDSMCSGY-UHFFFAOYSA-N
Comment: Energy1
Num peaks: 18
41.00219107 1.098018757
43.01784114 1.202907333
45.0334912 3.180097718
75.04405588 1.627340847
96.96852159 1.385528457
98.98417166 1.305127972
145.0495352 1.101889212
163.0600999 4.653123985
165.0757499 1.600530727
179.0550145 1.175492252
181.0706646 1.952825247
243.0264304 16.78488678
259.021345 1.592723381
261.0369951 23.98825946
405.0792538 8.672240214
407.0949039 1.204488746
423.0898185 5.87952408
567.1320772 1.754527761

Name: +ve in-silico MS/MS by CFM-ID for BDADNYQDSMCSGY-UHFFFAOYSA-N
ID: BDADNYQDSMCSGY-UHFFFAOYSA-N
Comment: Energy2
Num peaks: 31
31.01784114 1.718600343
41.00219107 0.9532196356
43.01784114 1.143707743
45.0334912 2.87727143
61.02840582 0.8841497852
73.02840582 0.8724744308
75.04405588 1.552088468
87.00767038 0.9381023535
89.02332044 1.974911396
91.0389705 3.148937439
93.05462057 2.535961466
96.96852159 2.178879583
98.98417166 3.434380941
145.0495352 1.38329106
147.0651853 3.45865036
152.9947363 2.090891171
161.0444498 1.439411882
163.0600999 6.92092957
165.0757499 1.35509572
179.0550145 2.088279792
181.0706646 9.059232151
193.0706646 1.003294492
243.0264304 1.011228595
261.0369951 0.8001952588
307.1023586 0.7691177161
309.1180087 1.784701672
315.0475598 1.798248222
325.1129233 3.5343146
343.123488 4.148154861
397.1340527 1.4573567
405.0792538 0.8115368382

Name: +ve in-silico MS/MS by CFM-ID for XUWZERIMJUDFDF-UHFFFAOYSA-N
ID: XUWZERIMJUDFDF-UHFFFAOYSA-N
Comment: Energy0
Num peaks: 31
31.01784114 0.7083918488
73.02840582 1.140680731
85.02840582 0.7205158239
89.02332044 0.7466490156
91.0389705 1.300451348
96.96852159 2.733632721
98.98417166 5.513905856
103.0389705 0.6052760147
161.0444498 0.6699500735
163.0600999 5.688373559
181.0706646 2.892919592
267.0710585 0.5570250415
315.0475598 0.9504158485
325.1129233 0.6505129923
331.0424744 1.166573099
333.0581244 2.032701693
345.0581244 0.6607895825
405.0792538 5.11642384
423.0898185 3.053799477
477.1003832 1.040128878
485.1500966 0.6800864961
487.1657467 2.121769795
489.1003832 0.9293562801
493.0952978 1.276178054
495.1109479 2.007860564
497.1265979 0.6091917386
505.1763114 1.014827741
507.1109479 1.066015341
509.1265979 0.6608769863
567.1320772 12.20022686
585.1426419 8.708610947

Name: +ve in-silico MS/MS by CFM-ID for XUWZERIMJUDFDF-UHFFFAOYSA-N
ID: XUWZERIMJUDFDF-UHFFFAOYSA-N
Comment: Energy1
Num peaks: 21
41.00219107 0.9592990541
43.01784114 1.033363377
45.0334912 2.316120176
96.96852159 1.158574969
98.98417166 1.067426944
145.0495352 2.329084465
161.0444498 1.147894728
163.0600999 7.051630343
165.0757499 0.9839548657
179.0550145 1.096468497
181.0706646 22.52329279
243.0264304 2.544628262
245.0420805 1.66756446
261.0369951 1.291543578
287.0526451 1.306167701
317.0632098 1.156900456
405.0792538 14.08431251
407.0949039 1.862750045
423.0898185 10.29427018
567.1320772 3.361041873
585.1426419 1.008310362

Name: +ve in-silico MS/MS by CFM-ID for XUWZERIMJUDFDF-UHFFFAOYSA-N
ID: XUWZERIMJUDFDF-UHFFFAOYSA-N
Comment: Energy2
Num peaks: 31
31.01784114 0.9878749047
41.00219107 1.180169528
43.01784114 1.132586115
45.0334912 3.673253031
61.02840582 0.8751329105
71.01275576 1.345441178
73.02840582 2.315806895
75.04405588 1.56934031
87.00767038 1.152213345
89.02332044 1.877641289
91.0389705 2.436343959
93.05462057 1.946970476
96.96852159 2.179267808
98.98417166 3.21604021
107.0338851 1.22583027
152.9947363 1.728852987
161.0444498 0.9386665264
163.0600999 6.062188646
181.0706646 7.445200961
235.0812292 1.200563534
243.0264304 1.958776342
309.1180087 2.832165837
317.0632098 0.8969772792
325.1129233 6.218328366
327.1285734 0.9751212369
331.0424744 0.8786625692
333.0581244 1.366884878
335.0737745 1.052359998
397.1340527 0.82764853
405.0792538 1.718029335
423.0898185 1.138114197

Name: +ve in-silico MS/MS by CFM-ID for DJYGMQNXPFYVIV-UHFFFAOYSA-N
ID: DJYGMQNXPFYVIV-UHFFFAOYSA-N
Comment: Energy0
Num peaks: 31
31.01784114 0.6998529511
85.02840582 0.6550817445
96.96852159 2.754749204
98.98417166 5.441857568
152.9947363 0.747837716
163.0600999 3.851612704
168.989651 1.225327434
171.005301 1.837155778
181.0706646 2.624454671
243.0264304 2.299865467
261.0369951 1.803435322
315.0475598 0.9931007249
325.1129233 3.39893279
331.0424744 0.5963728879
333.0581244 0.910008843
343.123488 1.960178374
345.0581244 0.813505096
405.0792538 2.564107115
423.0898185 1.378769996
477.1003832 1.020746461
485.1500966 0.6473369892
487.1657467 2.009459644
489.1003832 0.8811217347
493.0952978 1.251319609
495.1109479 1.968515068
497.1265979 0.5840813774
505.1763114 1.039056324
507.1109479 1.044373762
509.1265979 0.6485617885
567.1320772 11.8377444
585.1426419 8.450804317

Name: +ve in-silico MS/MS by CFM-ID for DJYGMQNXPFYVIV-UHFFFAOYSA-N
ID: DJYGMQNXPFYVIV-UHFFFAOYSA-N
Comment: Energy1
Num peaks: 14
43.01784114 1.190408837
45.0334912 3.380758216
75.04405588 2.676734125
105.0546206 1.505336457
163.0600999 18.730606
165.0757499 1.937396674
179.0550145 1.803079731
181.0706646 26.78381397
225.0158657 1.116925065
243.0264304 1.947742685
325.1129233 9.193058449
327.1285734 1.129503613
343.123488 6.935541823
567.1320772 2.074991148

Name: +ve in-silico MS/MS by CFM-ID for DJYGMQNXPFYVIV-UHFFFAOYSA-N
ID: DJYGMQNXPFYVIV-UHFFFAOYSA-N
Comment: Energy2
Num peaks: 31
31.01784114 0.9949875825
41.00219107 1.732700287
43.01784114 1.204308478
45.0334912 2.515153841
71.01275576 1.127974509
73.02840582 3.054042603
75.04405588 1.168585847
91.0389705 2.078496979
96.96852159 3.202904917
98.98417166 3.639411118
107.0338851 1.176801157
110.9841717 0.8084067828
145.0495352 0.8735515511
147.0651853 0.8579554704
155.0103864 0.9248744831
161.0444498 1.806237147
163.0600999 9.163563062
165.0757499 2.289343621
168.989651 1.447586471
171.005301 1.583309373
173.0209511 2.107400128
177.0757499 1.577718922
181.0706646 2.624952474
235.0812292 1.257955733
243.0264304 0.9563007462
261.0369951 2.885845634
269.0867085 1.160621061
309.1180087 1.357935859
325.1129233 6.453266566
327.1285734 0.941358215
405.0792538 0.8711979809

Name: +ve in-silico MS/MS by CFM-ID for AJZOGTMZCXCVKQ-UHFFFAOYSA-N
ID: AJZOGTMZCXCVKQ-UHFFFAOYSA-N
Comment: Energy0
Num peaks: 31
31.01784114 0.7701038372
85.02840582 0.8267649475
96.96852159 1.4541211
98.98417166 2.101645255
110.9841717 1.468992204
145.0495352 0.7917668926
152.9947363 0.856972233
161.0444498 0.7857629106
163.0600999 4.023643244
171.005301 1.033844508
181.0706646 2.826287947
183.005301 0.7424766513
243.0264304 2.481836964
261.0369951 2.136658911
315.0475598 0.855458029
325.1129233 3.583717828
333.0581244 0.9698801336
343.123488 2.144750452
345.0581244 0.8669746718
405.0792538 2.606404507
423.0898185 1.546329774
477.1003832 1.088539174
485.1500966 1.25719799
487.1657467 3.149356216
489.1813968 1.009563843
493.0952978 1.182702551
495.1109479 2.065635876
505.1763114 0.7404105315
507.1109479 1.044093211
567.1320772 11.55681719
585.1426419 9.362449984

Name: +ve in-silico MS/MS by CFM-ID for AJZOGTMZCXCVKQ-UHFFFAOYSA-N
ID: AJZOGTMZCXCVKQ-UHFFFAOYSA-N
Comment: Energy1
Num peaks: 16
45.0334912 2.919466769
75.04405588 2.359384661
96.96852159 1.854003824
98.98417166 2.929950391
105.0546206 1.365268174
161.0444498 0.8488557349
163.0600999 17.23162935
165.0757499 1.903403738
179.0550145 1.626137372
181.0706646 25.99976415
207.0863146 0.8591252991
243.0264304 1.242118791
325.1129233 8.365482566
327.1285734 1.138053364
343.123488 7.966903125
567.1320772 1.554133145

Name: +ve in-silico MS/MS by CFM-ID for AJZOGTMZCXCVKQ-UHFFFAOYSA-N
ID: AJZOGTMZCXCVKQ-UHFFFAOYSA-N
Comment: Energy2
Num peaks: 31
31.01784114 1.407117547
45.0334912 1.552801129
57.0334912 0.9231667959
71.01275576 0.8894836958
73.02840582 4.093346245
91.0389705 1.899926952
96.96852159 1.536585136
98.98417166 1.71411305
110.9841717 1.088999452
145.0495352 1.452642247
147.0651853 1.66464053
161.0444498 3.090739299
163.0600999 8.452480041
165.0757499 2.823812438
168.989651 0.8395334316
171.005301 0.8132926819
173.0209511 1.620034023
177.0757499 1.027700095
181.0706646 3.567206557
189.0757499 1.011477374
227.0315158 0.8310010507
235.0812292 1.322025797
243.0264304 1.209483633
261.0369951 5.495686649
325.1129233 4.937357047
327.1285734 1.103044804
343.123488 1.370446629
397.1340527 1.325977359
405.0792538 0.8522009136
423.0898185 1.37861612
567.1320772 0.8676546054

Name: +ve in-silico MS/MS by CFM-ID for IFPPCBLPMFOMNN-UHFFFAOYSA-N
ID: IFPPCBLPMFOMNN-UHFFFAOYSA-N
Comment: Energy0
Num peaks: 25
109.0284058 1.137454012
121.0284058 3.00551679
139.0389705 1.459895472
183.0651853 1.164887589
251.0338851 0.8058041095
253.0495352 1.817403109
255.0651853 1.492982159
273.0757499 0.9339828289
371.0550145 0.8176043704
373.0706646 2.923077739
375.0863146 4.887296391
377.1019647 3.2050703
379.1176147 0.9147378336
381.1332648 0.8052945891
389.0655792 0.9904715001
391.0812292 3.323189964
393.0968793 9.4392009
395.1125294 1.220614545
411.107444 1.271873627
423.107444 1.511086911
435.107444 0.9149733389
515.1336587 0.8182634462
517.1493088 2.029306239
527.1336587 9.307227155
545.1442234 24.13386062

Name: +ve in-silico MS/MS by CFM-ID for IFPPCBLPMFOMNN-UHFFFAOYSA-N
ID: IFPPCBLPMFOMNN-UHFFFAOYSA-N
Comment: Energy1
Num peaks: 31
109.0284058 1.495597117
121.0284058 5.207697268
123.0440559 2.93785872
125.0597059 1.249695635
137.0233204 1.411019465
139.0389705 2.364046772
243.0651853 0.941000402
255.0651853 1.572672474
259.0600999 1.14560389
271.0600999 3.576176325
273.0757499 1.613443844
283.0600999 0.7869311218
363.0863146 1.227904405
365.1019647 0.8949764415
373.0706646 2.388711371
375.0863146 2.071815236
377.1019647 1.266334863
387.0499291 0.8602205893
389.0655792 1.291981701
391.0812292 3.080735522
393.0968793 9.087920656
395.1125294 2.009455657
397.1281794 0.8725928736
405.0968793 2.100164381
423.107444 3.900128148
433.0917939 1.122990324
435.107444 2.332490534
515.1336587 3.460009909
517.1493088 4.110895813
527.1336587 3.545823828
545.1442234 2.306283741

Name: +ve in-silico MS/MS by CFM-ID for IFPPCBLPMFOMNN-UHFFFAOYSA-N
ID: IFPPCBLPMFOMNN-UHFFFAOYSA-N
Comment: Energy2
Num peaks: 31
65.03857658 1.662480245
93.0334912 1.2261683
105.0334912 1.600412202
107.0491413 1.598278064
109.0284058 0.8183599763
109.0647913 0.8702662322
121.0284058 11.38559523
123.0440559 2.242556671
131.0127558 1.073915457
135.0440559 1.160168311
147.0440559 0.8337833596
225.0546206 0.9628454507
227.0702706 1.069890378
239.0338851 1.518923325
241.0495352 1.067413935
243.0651853 3.206408785
251.0338851 3.371681783
253.0495352 5.344577295
255.0651853 5.478372516
257.0808353 1.474922618
259.0600999 1.010683602
259.0964854 1.156918613
269.0444498 0.7959879615
317.0444498 1.408627346
389.0655792 0.8084199484
393.0968793 0.7879929434
395.1125294 1.076541937
405.0968793 1.318125485
485.1230941 1.103388261
517.1493088 1.476478513
527.1336587 3.01725899

Name: +ve in-silico MS/MS by CFM-ID for QLUXMRUVBFGCIU-UHFFFAOYSA-N
ID: QLUXMRUVBFGCIU-UHFFFAOYSA-N
Comment: Energy0
Num peaks: 25
109.0284058 1.151347833
121.0284058 3.062130759
139.0389705 1.476668948
183.0651853 1.178607571
251.0338851 0.7972468007
253.0495352 1.841145594
255.0651853 1.510121376
273.0757499 0.8416668497
371.0550145 0.8269117724
373.0706646 2.932723745
375.0863146 4.931780005
377.1019647 3.262425239
379.1176147 0.9232561271
381.1332648 0.8037689693
383.1489149 0.8037689693
389.0655792 0.9979331441
391.0812292 3.373077897
393.0968793 9.592538766
395.1125294 1.23460945
411.107444 1.28765172
423.107444 1.530301675
435.107444 0.9091099938
517.1493088 1.874282548
527.1336587 8.550573263
545.1442234 24.54781596

Name: +ve in-silico MS/MS by CFM-ID for QLUXMRUVBFGCIU-UHFFFAOYSA-N
ID: QLUXMRUVBFGCIU-UHFFFAOYSA-N
Comment: Energy1
Num peaks: 31
109.0284058 1.529200804
121.0284058 5.541877694
123.0440559 3.31584517
125.0597059 1.739497592
137.0233204 1.442357809
139.0389705 2.424877873
243.0651853 0.956553777
255.0651853 1.506078148
259.0600999 1.166175964
271.0600999 3.383720423
273.0757499 1.387933439
283.0600999 0.861950934
363.0863146 1.255696487
373.0706646 2.199404271
375.0863146 1.982770677
377.1019647 1.276877357
387.0499291 0.8823073988
389.0655792 1.243031001
391.0812292 3.122319525
393.0968793 9.189921283
395.1125294 2.05778745
397.1281794 0.8949591333
405.0968793 2.139065337
417.0968793 0.9357640018
423.107444 4.022098103
433.0917939 0.9126520767
435.107444 2.456297671
515.1336587 3.21306444
517.1493088 3.703692836
527.1336587 3.148299685
545.1442234 2.411643441

Name: +ve in-silico MS/MS by CFM-ID for QLUXMRUVBFGCIU-UHFFFAOYSA-N
ID: QLUXMRUVBFGCIU-UHFFFAOYSA-N
Comment: Energy2
Num peaks: 31
65.03857658 1.688325065
93.0334912 1.028822259
105.0334912 1.625292115
107.0491413 1.6231248
109.0284058 0.822700698
109.0647913 0.8837953396
121.0284058 13.11768513
123.0440559 2.821704426
131.0127558 1.109395714
147.0440559 0.8451503064
149.0597059 1.09544336
227.0702706 1.097108938
239.0338851 1.411718357
241.0495352 1.073224631
243.0651853 3.286783661
251.0338851 2.854579957
253.0495352 5.19536829
255.0651853 5.434067761
257.0808353 1.497885325
259.0600999 1.026415463
259.0964854 1.175013192
269.0444498 0.8051267948
317.0444498 1.068904113
385.0706646 1.040728492
393.0968793 0.7993730714
395.1125294 1.093444525
405.0968793 1.335852528
483.107444 0.8703945403
485.1230941 1.120645608
517.1493088 1.144845022
527.1336587 2.562347031

Name: +ve in-silico MS/MS by CFM-ID for BIFXVOPRKKHAKR-UHFFFAOYSA-N
ID: BIFXVOPRKKHAKR-UHFFFAOYSA-N
Comment: Energy0
Num peaks: 22
43.01784114 1.182415468
61.02840582 0.8296158669
96.96852159 4.100603334
98.98417166 11.29359039
427.1387441 0.9848094786
445.1493088 0.8072963971
485.1442234 1.277906617
487.1598735 3.116829467
489.1755235 0.803660305
505.1704382 1.394605772
507.1050746 1.097473531
523.0999893 3.055688912
525.1156393 12.53317568
537.1156393 0.9950790624
539.1312894 2.060069528
541.1469395 2.069287004
543.126204 6.629504818
553.1105539 2.26927452
555.126204 0.8602374715
557.1418541 1.599413678
567.126204 7.368581141
585.1367687 14.20375852

Name: +ve in-silico MS/MS by CFM-ID for BIFXVOPRKKHAKR-UHFFFAOYSA-N
ID: BIFXVOPRKKHAKR-UHFFFAOYSA-N
Comment: Energy1
Num peaks: 31
43.01784114 1.002388746
80.97360697 0.8580526289
96.96852159 1.175790279
98.98417166 1.75289177
409.1046807 1.152068657
463.0788599 0.9379893297
465.09451 1.751398618
467.11016 1.604346768
469.1258101 0.9697344493
473.1442234 0.9726406939
475.1598735 0.9130219828
481.1258101 1.912743469
487.1598735 1.171342001
497.1207247 4.461020415
499.1363748 1.090871214
507.1050746 1.75886284
511.0999893 0.8592607859
515.1312894 1.288720319
523.0999893 2.727349972
525.1156393 9.023711645
537.1156393 3.254255067
539.0949039 1.02130288
539.1312894 2.800457588
541.1105539 0.85683423
541.1469395 2.003568733
543.126204 4.387595252
553.1105539 2.202531799
555.126204 1.608972004
557.1418541 4.015213158
567.126204 5.303236568
585.1367687 2.220397586

Name: +ve in-silico MS/MS by CFM-ID for BIFXVOPRKKHAKR-UHFFFAOYSA-N
ID: BIFXVOPRKKHAKR-UHFFFAOYSA-N
Comment: Energy2
Num peaks: 31
39.02292652 1.00525645
43.01784114 1.536476122
61.02840582 1.501684181
78.95795691 0.6814565166
80.97360697 2.104191366
96.96852159 7.495886425
98.98417166 10.41211938
161.0597059 0.7598952598
365.1230941 0.803028401
371.1125294 0.8223835797
371.1489149 0.8837631029
375.107444 0.891801868
379.1387441 1.265118079
425.1230941 3.284756734
427.1387441 8.550501062
429.1543942 4.16628116
443.1336587 2.229396262
443.1700442 3.008067324
445.1493088 4.31336465
457.1493088 0.9135178704
465.09451 0.7224049226
469.1493088 0.7024532871
471.1649589 1.280841605
481.0894246 0.9667990658
481.1258101 0.8941889521
483.1050746 0.8667655187
485.1207247 1.321624127
553.1105539 0.6842195101
555.126204 1.019378255
567.126204 2.157759738
569.1054686 0.6879447965

Name: +ve in-silico MS/MS by CFM-ID for VUWKKJKBOPRGGC-UHFFFAOYSA-N
ID: VUWKKJKBOPRGGC-UHFFFAOYSA-N
Comment: Energy0
Num peaks: 21
43.01784114 1.150905435
61.02840582 0.7475773946
96.96852159 4.441429612
98.98417166 8.840948117
469.1493088 1.847296598
471.1649589 0.8209495465
487.1598735 3.369480994
505.1704382 1.296717136
507.1050746 2.800280304
523.0999893 3.046839611
525.1156393 12.49262965
537.1156393 0.966733293
539.1312894 1.958026587
541.1469395 2.003424404
543.126204 6.203510459
549.1156393 1.06196902
553.1105539 2.08081996
555.126204 0.8720110159
557.1418541 1.568975972
567.126204 9.08357944
585.1367687 13.70378976

Name: +ve in-silico MS/MS by CFM-ID for VUWKKJKBOPRGGC-UHFFFAOYSA-N
ID: VUWKKJKBOPRGGC-UHFFFAOYSA-N
Comment: Energy1
Num peaks: 31
43.01784114 0.9891367611
80.97360697 0.8992038548
96.96852159 2.523583514
98.98417166 2.360411524
409.1046807 1.090344887
447.0839453 0.9898584971
449.0995953 1.419786708
463.0788599 0.917076881
465.09451 1.213967301
467.11016 1.333105443
469.1258101 1.068351501
481.1258101 1.939600796
497.1207247 4.426909723
499.1363748 1.041868362
507.1050746 2.868089321
515.1312894 1.274835286
519.1050746 1.273338893
521.1207247 1.524011919
523.0999893 2.799727969
525.1156393 10.88219128
537.1156393 2.282030416
539.0949039 1.03547772
539.1312894 2.724087206
541.1469395 2.097372962
543.126204 4.055426565
549.1156393 1.785956423
553.1105539 1.872981556
555.126204 1.983873669
557.1418541 4.387010545
567.126204 5.594061824
585.1367687 2.263781616

Name: +ve in-silico MS/MS by CFM-ID for VUWKKJKBOPRGGC-UHFFFAOYSA-N
ID: VUWKKJKBOPRGGC-UHFFFAOYSA-N
Comment: Energy2
Num peaks: 31
39.02292652 0.790521889
43.01784114 1.40768214
61.02840582 1.51277975
80.97360697 1.820078822
96.96852159 6.478162033
98.98417166 8.835651142
110.9841717 0.8886880282
161.0597059 1.07454074
363.107444 0.7376698253
365.1230941 1.404257333
371.1125294 0.7725987579
371.1489149 0.8760314814
379.1387441 1.76126699
387.1438295 1.466896137
403.1387441 0.73391507
425.1230941 1.958068298
427.1387441 10.86343182
429.1543942 4.923714552
441.1543942 0.7482592323
443.1336587 1.523106301
443.1700442 3.04535434
445.1493088 4.768052614
457.1493088 0.942739056
467.1336587 0.9347212439
469.1493088 1.600444958
471.1649589 2.497011683
481.0894246 0.7569472257
487.1598735 1.13623509
523.0999893 1.016328509
555.126204 0.9346089835
567.126204 0.8609176925

Name: +ve in-silico MS/MS by CFM-ID for XEDQNYJTKJEBRE-UHFFFAOYSA-N
ID: XEDQNYJTKJEBRE-UHFFFAOYSA-N
Comment: Energy0
Num peaks: 25
96.96852159 2.892751597
98.98417166 6.383991584
103.0389705 0.5672469409
145.0495352 0.6635997623
147.0651853 0.5462503401
161.0444498 0.8295242146
163.0600999 3.833863327
241.0107803 0.5869012633
243.0264304 11.86574899
245.0420805 0.6453192303
261.0369951 13.11004235
265.0917939 0.7051326515
325.1129233 1.599761912
397.1340527 0.8211283024
405.0792538 3.390186152
423.0898185 1.320600946
469.155182 0.5550121949
471.1708321 1.24301072
487.1657467 1.759613905
505.1763114 0.6957729443
507.1109479 0.5524946684
523.1058625 0.6174383416
549.1215126 1.590464086
567.1320772 15.55012611
585.1426419 7.764495155

Name: +ve in-silico MS/MS by CFM-ID for XEDQNYJTKJEBRE-UHFFFAOYSA-N
ID: XEDQNYJTKJEBRE-UHFFFAOYSA-N
Comment: Energy1
Num peaks: 19
43.01784114 1.126945076
45.0334912 1.23423585
96.96852159 1.36163814
98.98417166 1.352137914
145.0495352 2.068644373
163.0600999 3.998345373
165.0757499 1.031382476
179.0550145 0.8760345148
181.0706646 1.138031718
243.0264304 24.56867416
245.0420805 1.588941909
261.0369951 22.0008532
307.1023586 1.075248602
325.1129233 1.267685363
405.0792538 7.09269836
423.0898185 2.939673044
549.1215126 1.209109597
555.1320772 0.9294811823
567.1320772 3.269938714

Name: +ve in-silico MS/MS by CFM-ID for XEDQNYJTKJEBRE-UHFFFAOYSA-N
ID: XEDQNYJTKJEBRE-UHFFFAOYSA-N
Comment: Energy2
Num peaks: 31
43.01784114 0.8948925268
45.0334912 1.05788275
57.0334912 1.547791303
80.97360697 0.992752617
87.00767038 0.6498095016
89.02332044 2.023719028
96.96852159 3.465920594
98.98417166 4.414194112
119.0338851 1.158397884
145.0495352 1.530532944
147.0651853 2.485628406
161.0444498 3.247314266
163.0600999 14.57823084
165.0757499 2.13587949
179.0550145 0.9646123716
184.9845656 0.9070757625
185.0209511 0.5859778413
193.0706646 0.8598169459
199.0002156 0.6710498847
201.0158657 3.740740675
227.0315158 0.6237932253
235.0812292 0.6104349739
243.0264304 3.035737274
261.0369951 5.472105482
307.1023586 0.7647957177
309.1180087 1.295147966
323.0972732 0.6844184826
325.1129233 2.29707003
471.1708321 2.04619826
523.1058625 0.9915711425
567.1320772 1.225286898

Name: +ve in-silico MS/MS by CFM-ID for UHDOJOQQFVYRSK-UHFFFAOYSA-N
ID: UHDOJOQQFVYRSK-UHFFFAOYSA-N
Comment: Energy0
Num peaks: 26
96.96852159 1.532812394
98.98417166 2.069921795
110.9841717 1.51247858
145.0495352 0.8944852799
147.0651853 0.6790253825
161.0444498 1.651774063
163.0600999 4.955809863
165.0757499 0.7181266491
243.0264304 11.67416295
245.0420805 0.575997864
261.0369951 13.76825135
265.0917939 0.7247942816
307.1023586 0.5700942972
325.1129233 1.779070369
405.0792538 3.233543594
423.0898185 1.39550575
469.155182 1.357291449
471.1708321 1.442096722
477.1003832 0.6452931724
485.1500966 0.7922519785
487.1657467 2.684514526
507.1109479 0.7247942816
537.1215126 0.7674025149
549.1215126 0.7237648363
567.1320772 15.26350432
585.1426419 8.122613554

Name: +ve in-silico MS/MS by CFM-ID for UHDOJOQQFVYRSK-UHFFFAOYSA-N
ID: UHDOJOQQFVYRSK-UHFFFAOYSA-N
Comment: Energy1
Num peaks: 22
45.0334912 1.044943735
80.97360697 0.7595036702
96.96852159 3.753647733
98.98417166 5.364265691
145.0495352 1.97824405
161.0444498 2.735769423
163.0600999 10.77532887
165.0757499 3.042946282
243.0264304 12.82186857
245.0420805 0.8933419266
259.021345 0.6748757509
261.0369951 18.98160593
307.1023586 1.024926381
323.0972732 0.6754007374
325.1129233 2.587281943
405.0792538 4.653804268
423.0898185 2.539874123
469.155182 0.9566058391
471.1708321 0.7778966685
487.1657467 0.992287636
555.1320772 0.6513148472
567.1320772 2.486902313

Name: +ve in-silico MS/MS by CFM-ID for UHDOJOQQFVYRSK-UHFFFAOYSA-N
ID: UHDOJOQQFVYRSK-UHFFFAOYSA-N
Comment: Energy2
Num peaks: 31
43.01784114 1.033057462
45.0334912 1.564213102
96.96852159 2.317216082
98.98417166 1.589357972
110.9841717 1.654194101
133.0495352 0.5926414649
145.0495352 1.642040722
147.0287997 1.032851099
147.0651853 2.863186371
149.0444498 2.746433057
161.0444498 3.79306328
163.0600999 14.34084809
165.0757499 2.387201667
175.0600999 0.6088186802
177.0757499 0.6551902726
179.0550145 0.7381000501
199.0002156 0.9034227249
201.0158657 1.483153434
243.0264304 4.431587114
261.0369951 7.834727851
307.1023586 0.9404797838
309.1180087 1.119661776
323.0972732 0.7780487289
325.1129233 1.867396935
381.139138 0.6567732283
471.1708321 1.015729948
493.0952978 0.8496664773
495.1109479 0.9535405644
523.1058625 1.173731841
525.1215126 0.7903823289
567.1320772 1.40065124

Name: +ve in-silico MS/MS by CFM-ID for RMCCUGJKJOWPRA-UHFFFAOYSA-N
ID: RMCCUGJKJOWPRA-UHFFFAOYSA-N
Comment: Energy0
Num peaks: 20
96.96852159 2.634477968
98.98417166 8.347971631
145.0495352 0.9449762319
147.0651853 1.989072385
161.0444498 2.134684983
163.0600999 10.2320525
165.0757499 1.117902134
243.0264304 5.167664721
261.0369951 8.777538437
307.1023586 0.9560691868
325.1129233 2.840168123
405.0792538 1.683531291
467.139532 1.305334713
469.155182 3.299346004
471.1708321 4.554569574
485.1500966 1.881457244
487.1657467 7.361659077
489.1813968 1.10463537
567.1320772 9.185756646
585.1426419 5.406024893

Name: +ve in-silico MS/MS by CFM-ID for RMCCUGJKJOWPRA-UHFFFAOYSA-N
ID: RMCCUGJKJOWPRA-UHFFFAOYSA-N
Comment: Energy1
Num peaks: 22
43.01784114 1.062508518
45.0334912 1.012914088
80.97360697 0.9306858753
96.96852159 2.62105304
98.98417166 6.164169829
145.0495352 1.998939921
149.0444498 0.7613313768
161.0444498 0.7570467816
163.0600999 4.985500202
165.0757499 1.594793052
179.0550145 0.8375422597
181.0706646 1.104842881
231.0264304 1.182267327
243.0264304 18.09955409
245.0420805 1.210552459
261.0369951 20.83943109
307.1023586 1.139987772
325.1129233 1.591616161
405.0792538 5.729814368
423.0898185 2.799166785
549.1215126 0.9098543697
567.1320772 2.858678975

Name: +ve in-silico MS/MS by CFM-ID for RMCCUGJKJOWPRA-UHFFFAOYSA-N
ID: RMCCUGJKJOWPRA-UHFFFAOYSA-N
Comment: Energy2
Num peaks: 31
43.01784114 0.6645589836
45.0334912 0.9060743412
59.01275576 0.6499809063
80.97360697 0.9647266867
89.02332044 0.9958106383
91.0389705 0.5705148168
96.96852159 2.367244841
98.98417166 3.82230936
119.0338851 0.8590734907
121.0495352 1.650944804
145.0495352 1.640371836
147.0651853 4.469538422
159.0287997 0.631383518
161.0444498 4.244962239
163.0600999 23.83889327
165.0757499 3.459127956
179.0550145 0.8353333359
243.0264304 1.880222248
261.0369951 3.295959132
307.1023586 1.271403743
309.1180087 2.172006185
323.0972732 0.8013706463
325.1129233 4.421811874
327.1285734 0.5823866804
397.1340527 0.5387103904
441.1238819 0.5703067655
467.139532 0.6857302977
469.155182 1.082437119
471.1708321 3.271415624
523.1058625 0.8557119972
567.1320772 1.07710954

Name: +ve in-silico MS/MS by CFM-ID for YTVMTZWWVHOEDZ-UHFFFAOYSA-N
ID: YTVMTZWWVHOEDZ-UHFFFAOYSA-N
Comment: Energy0
Num peaks: 13
96.96852159 4.649763621
98.98417166 31.23821881
163.0600999 2.850979717
243.0264304 7.531007238
261.0369951 9.13805005
325.1129233 1.177945023
405.0792538 2.192252172
423.0898185 0.9495936022
487.1657467 2.371273008
505.1763114 1.018655099
549.1215126 1.113326798
567.1320772 10.56014119
585.1426419 5.415881966

Name: +ve in-silico MS/MS by CFM-ID for YTVMTZWWVHOEDZ-UHFFFAOYSA-N
ID: YTVMTZWWVHOEDZ-UHFFFAOYSA-N
Comment: Energy1
Num peaks: 16
43.01784114 0.9758890873
45.0334912 0.9823678745
80.97360697 1.148835452
96.96852159 2.20387946
98.98417166 17.36650409
145.0495352 1.852239017
163.0600999 4.866113651
165.0757499 1.539864865
243.0264304 18.15230752
245.0420805 1.054111225
261.0369951 17.65643576
325.1129233 1.441880236
405.0792538 5.65122053
423.0898185 2.423389629
549.1215126 1.002114665
567.1320772 2.61941374

Name: +ve in-silico MS/MS by CFM-ID for YTVMTZWWVHOEDZ-UHFFFAOYSA-N
ID: YTVMTZWWVHOEDZ-UHFFFAOYSA-N
Comment: Energy2
Num peaks: 31
43.01784114 1.355528108
45.0334912 1.408722508
59.01275576 1.364914326
75.04405588 0.6509064323
80.97360697 2.129199729
89.02332044 0.6132473866
96.96852159 5.711651956
98.98417166 14.24363365
105.0546206 0.7737618435
119.0338851 0.6294364559
121.0495352 2.375474443
145.0495352 1.138738902
147.0651853 1.793756183
161.0444498 1.785860387
163.0600999 8.162649458
165.0757499 1.071905254
168.989651 0.741887625
179.0550145 1.195524019
199.0002156 1.047184552
243.0264304 4.313761116
261.0369951 7.139020479
307.1023586 0.6704845528
309.1180087 0.7026792358
325.1129233 0.7271259401
397.1340527 0.6763301685
405.0792538 0.6774583726
415.1446173 0.6380568805
493.0952978 0.62512033
523.1058625 1.267106159
525.1215126 0.8356108077
567.1320772 1.1470485

Name: +ve in-silico MS/MS by CFM-ID for UXTSANXJRZTHGB-UHFFFAOYSA-N
ID: UXTSANXJRZTHGB-UHFFFAOYSA-N
Comment: Energy0
Num peaks: 17
96.96852159 2.343286391
98.98417166 7.149546041
163.0600999 13.89865048
181.0706646 12.56667673
307.1023586 1.070426257
309.1180087 1.393159971
325.1129233 2.048082645
405.0792538 2.285699829
423.0898185 1.346312883
467.139532 1.581822198
469.155182 3.979781845
471.1708321 4.612810424
485.1500966 2.313079825
487.1657467 8.379949019
489.1813968 1.18401729
567.1320772 9.093812289
585.1426419 5.411258827

Name: +ve in-silico MS/MS by CFM-ID for UXTSANXJRZTHGB-UHFFFAOYSA-N
ID: UXTSANXJRZTHGB-UHFFFAOYSA-N
Comment: Energy1
Num peaks: 19
43.01784114 1.125057602
45.0334912 1.048246571
96.96852159 1.524766104
98.98417166 3.694366747
145.0495352 2.504856226
161.0444498 1.106539717
163.0600999 27.92593667
165.0757499 1.297951165
179.0550145 0.6639486658
181.0706646 22.45086224
243.0264304 1.057972284
387.0686891 0.9125568212
405.0792538 6.400307419
423.0898185 2.997431794
473.1500966 0.6351741929
475.1657467 0.941284452
549.1215126 0.7929387925
567.1320772 2.825218562
585.1426419 0.6653908405

Name: +ve in-silico MS/MS by CFM-ID for UXTSANXJRZTHGB-UHFFFAOYSA-N
ID: UXTSANXJRZTHGB-UHFFFAOYSA-N
Comment: Energy2
Num peaks: 31
43.01784114 1.510248296
45.0334912 1.184793931
73.02840582 0.7892736345
80.97360697 0.9437719047
89.02332044 0.6920211082
96.96852159 1.739272255
98.98417166 2.782365559
103.0389705 1.041374111
105.0182351 0.8659862194
119.0338851 1.105724117
121.0495352 1.167230306
145.0495352 1.310298014
147.0651853 1.120708476
149.0444498 1.036009388
161.0444498 1.600723615
163.0600999 13.37901393
165.0757499 1.098768611
181.0706646 9.079803931
187.0237144 1.264170778
193.0706646 0.9812017924
305.0867085 0.7962551651
307.1023586 1.715464963
309.1180087 5.520887558
325.1129233 5.722328969
327.1285734 0.8283927389
381.139138 0.7952268353
467.139532 1.182369904
469.155182 1.845176203
471.1708321 4.837784254
523.1058625 1.222753317
567.1320772 1.045707228

Name: +ve in-silico MS/MS by CFM-ID for FQIYTZRNLYOWSE-UHFFFAOYSA-N
ID: FQIYTZRNLYOWSE-UHFFFAOYSA-N
Comment: Energy0
Num peaks: 18
96.96852159 2.45737831
98.98417166 5.437664492
145.0495352 1.133753537
161.0444498 1.244450343
163.0600999 16.03787638
165.0757499 0.6816705986
181.0706646 15.46237677
345.0581244 0.7716676048
405.0792538 4.524844868
423.0898185 1.903093541
469.155182 0.6928560473
471.1708321 1.289926043
477.1003832 0.7860696703
487.1657467 2.03366066
505.1763114 0.8041199654
549.1215126 1.596939727
567.1320772 15.75595127
585.1426419 7.908599027

Name: +ve in-silico MS/MS by CFM-ID for FQIYTZRNLYOWSE-UHFFFAOYSA-N
ID: FQIYTZRNLYOWSE-UHFFFAOYSA-N
Comment: Energy1
Num peaks: 15
43.01784114 1.216142072
45.0334912 1.272122499
145.0495352 2.576045787
161.0444498 1.159321309
163.0600999 28.95831959
165.0757499 1.317742548
181.0706646 23.78964168
243.0264304 1.091258807
387.0686891 1.224895435
405.0792538 8.106235059
407.0949039 0.8528119581
423.0898185 3.197512904
549.1215126 1.198684617
555.1320772 1.185804644
567.1320772 3.2934487

Name: +ve in-silico MS/MS by CFM-ID for FQIYTZRNLYOWSE-UHFFFAOYSA-N
ID: FQIYTZRNLYOWSE-UHFFFAOYSA-N
Comment: Energy2
Num peaks: 31
43.01784114 1.697783516
45.0334912 1.41903285
59.01275576 0.8099527411
75.04405588 1.087993248
80.97360697 1.02942727
89.02332044 0.7962311542
96.96852159 2.352791542
98.98417166 3.738808462
103.0389705 0.9833559125
105.0182351 1.023093527
105.0546206 0.9090201239
119.0338851 1.431639546
121.0495352 1.886944193
133.0495352 0.8345392993
135.0651853 0.8739628987
145.0495352 1.139463196
147.0651853 1.323807295
161.0444498 1.958673058
163.0600999 10.3790373
181.0706646 16.47722768
305.0867085 0.8068176228
307.1023586 0.7548925325
309.1180087 3.329683853
325.1129233 2.287848548
363.0686891 0.6993951257
407.0949039 1.121480068
443.139532 1.011449957
471.1708321 2.579612882
495.1109479 0.6359623418
523.1058625 0.7784322746
567.1320772 1.252007996

Name: +ve in-silico MS/MS by CFM-ID for VYDUSCYQSJAHAD-UHFFFAOYSA-N
ID: VYDUSCYQSJAHAD-UHFFFAOYSA-N
Comment: Energy0
Num peaks: 18
96.96852159 2.449912858
98.98417166 5.331069789
103.0389705 0.6333646512
145.0495352 1.134288404
161.0444498 1.245107965
163.0600999 16.06743725
165.0757499 0.6820524333
181.0706646 15.45630403
405.0792538 4.48783035
423.0898185 1.886808922
469.155182 0.7689825903
471.1708321 1.301477438
477.1003832 0.786521948
487.1657467 2.049767502
505.1763114 0.8046142914
549.1215126 1.600342909
567.1320772 15.77447468
585.1426419 7.916062811

Name: +ve in-silico MS/MS by CFM-ID for VYDUSCYQSJAHAD-UHFFFAOYSA-N
ID: VYDUSCYQSJAHAD-UHFFFAOYSA-N
Comment: Energy1
Num peaks: 15
43.01784114 1.316256265
45.0334912 1.106033416
98.98417166 0.8391166895
145.0495352 2.600944408
161.0444498 1.170912265
163.0600999 29.28464484
165.0757499 1.330606211
181.0706646 24.00983382
243.0264304 1.099911073
387.0686891 1.237094764
405.0792538 8.149844551
407.0949039 0.8628043529
423.0898185 3.228893374
549.1215126 1.21283211
567.1320772 3.339909497

Name: +ve in-silico MS/MS by CFM-ID for VYDUSCYQSJAHAD-UHFFFAOYSA-N
ID: VYDUSCYQSJAHAD-UHFFFAOYSA-N
Comment: Energy2
Num peaks: 31
43.01784114 1.724567188
45.0334912 2.073046846
59.01275576 0.8058086713
61.02840582 0.7025368845
80.97360697 1.024163035
89.02332044 1.022579324
96.96852159 2.12278141
98.98417166 3.220342719
103.0389705 0.9783207322
105.0182351 1.01785649
105.0546206 0.9043695079
119.0338851 1.424314773
121.0495352 1.877292373
133.0495352 0.8302684893
135.0651853 0.8694913315
145.0495352 1.133636767
147.0651853 1.317038258
161.0444498 1.948646459
163.0600999 11.03256073
171.005301 1.328158566
181.0706646 15.96297207
305.0867085 0.8098809405
307.1023586 0.7547401734
309.1180087 3.327252722
325.1129233 2.261462424
407.0949039 1.112609745
469.155182 0.6692613033
471.1708321 2.613257745
523.1058625 1.057135459
525.1215126 0.7508827215
567.1320772 1.24403848

Name: +ve in-silico MS/MS by CFM-ID for HCZMKIPTHJQVMS-UHFFFAOYSA-N
ID: HCZMKIPTHJQVMS-UHFFFAOYSA-N
Comment: Energy0
Num peaks: 18
96.96852159 2.3376312
98.98417166 7.03641284
147.0651853 0.86756825
161.0444498 0.6724670431
163.0600999 12.7822937
181.0706646 14.1733539
243.0264304 0.81067347
309.1180087 0.7461772712
325.1129233 3.270666851
343.123488 1.433630802
467.139532 1.561834538
469.155182 3.770690899
471.1708321 4.598807982
485.1500966 2.265880892
487.1657467 8.281133768
489.1813968 1.158089956
567.1320772 9.109347263
585.1426419 5.370405653

Name: +ve in-silico MS/MS by CFM-ID for HCZMKIPTHJQVMS-UHFFFAOYSA-N
ID: HCZMKIPTHJQVMS-UHFFFAOYSA-N
Comment: Energy1
Num peaks: 18
43.01784114 1.167864942
45.0334912 1.100833088
96.96852159 1.553392873
98.98417166 3.59622222
145.0495352 0.793881512
161.0444498 0.8005430775
163.0600999 26.81141736
165.0757499 1.794682506
181.0706646 20.36138041
225.0158657 0.9621804975
243.0264304 2.272566821
325.1129233 9.79364873
327.1285734 0.635343666
343.123488 3.70528037
405.0792538 0.8344355709
549.1215126 0.7827993949
567.1320772 2.791599282
585.1426419 0.6544201777

Name: +ve in-silico MS/MS by CFM-ID for HCZMKIPTHJQVMS-UHFFFAOYSA-N
ID: HCZMKIPTHJQVMS-UHFFFAOYSA-N
Comment: Energy2
Num peaks: 31
43.01784114 1.134197309
45.0334912 0.5463991289
59.01275576 0.5436241
80.97360697 0.9343958351
96.96852159 1.766190171
98.98417166 2.679512368
103.0389705 1.034406697
105.0182351 0.8551460658
119.0338851 1.116712644
121.0495352 1.12656311
145.0495352 1.102019082
147.0651853 3.173194043
161.0444498 1.300577336
163.0600999 11.5706548
165.0757499 0.8289864858
177.0393644 0.6723058599
177.0757499 3.089554727
179.0550145 0.9899883084
181.0706646 22.24979964
189.0757499 0.6986645195
191.0550145 0.5419082236
307.1023586 0.6767813461
309.1180087 3.839421887
325.1129233 2.852174554
381.139138 0.7144752804
467.139532 0.8432025856
469.155182 1.376846785
471.1708321 3.737093177
495.1109479 0.5313903605
523.1058625 1.207421642
567.1320772 1.033106108

Name: +ve in-silico MS/MS by CFM-ID for SKMPTJYLWKSQLT-UHFFFAOYSA-N
ID: SKMPTJYLWKSQLT-UHFFFAOYSA-N
Comment: Energy0
Num peaks: 21
96.96852159 2.461096207
98.98417166 5.320387068
145.0495352 0.9409385636
161.0444498 0.9638727138
163.0600999 14.45962528
165.0757499 0.5887270458
181.0706646 15.71207574
183.005301 0.6532136231
243.0264304 1.660047812
325.1129233 3.577348794
343.123488 1.555824665
345.0581244 0.7068399289
405.0792538 1.030651614
469.155182 0.792761309
471.1708321 1.280592457
477.1003832 0.7791925299
487.1657467 2.075717846
505.1763114 0.7966064806
549.1215126 1.575255301
567.1320772 15.59577191
585.1426419 7.795386239

Name: +ve in-silico MS/MS by CFM-ID for SKMPTJYLWKSQLT-UHFFFAOYSA-N
ID: SKMPTJYLWKSQLT-UHFFFAOYSA-N
Comment: Energy1
Num peaks: 17
43.01784114 1.237845526
45.0334912 1.191314235
96.96852159 0.8050042096
98.98417166 0.8149748884
145.0495352 0.8724454671
161.0444498 0.8385305355
163.0600999 27.42105976
165.0757499 1.799724368
181.0706646 24.65110589
225.0158657 1.724648084
243.0264304 2.610839283
325.1129233 7.035980102
343.123488 3.312296336
387.0686891 0.7995343982
405.0792538 0.8751183698
549.1215126 1.187021476
567.1320772 3.270885891

Name: +ve in-silico MS/MS by CFM-ID for SKMPTJYLWKSQLT-UHFFFAOYSA-N
ID: SKMPTJYLWKSQLT-UHFFFAOYSA-N
Comment: Energy2
Num peaks: 31
43.01784114 1.980542357
45.0334912 0.7788859324
73.02840582 0.591881635
80.97360697 1.01173777
96.96852159 2.376021287
98.98417166 3.370875845
103.0389705 0.762613845
105.0182351 1.018915276
105.0546206 0.7409299808
119.0338851 1.666258001
121.0495352 1.704161502
133.0495352 0.6071321118
135.0651853 0.6914625926
145.0495352 0.9759363773
147.0651853 2.96961585
161.0444498 1.582169545
163.0600999 11.28926189
177.0393644 0.5639628943
177.0757499 2.16942927
179.0550145 0.6238665564
181.0706646 20.37390702
201.0158657 0.5812922771
309.1180087 3.124221349
315.0475598 0.5764414014
325.1129233 1.548015625
343.123488 0.6504443217
469.155182 0.638843749
471.1708321 2.461106391
477.1003832 0.6047473643
523.1058625 0.7606989745
567.1320772 1.222567468

Name: +ve in-silico MS/MS by CFM-ID for KNSSSUKYTDCCQN-UHFFFAOYSA-N
ID: KNSSSUKYTDCCQN-UHFFFAOYSA-N
Comment: Energy0
Num peaks: 20
96.96852159 2.47379266
98.98417166 5.293930772
145.0495352 0.946886356
161.0444498 0.9715515634
163.0600999 14.51787067
165.0757499 0.5955266771
181.0706646 15.62674897
243.0264304 1.65397486
325.1129233 3.80222041
343.123488 1.668026973
345.0581244 0.7131291522
405.0792538 1.041050883
469.155182 0.8397569564
471.1708321 1.308993005
477.1003832 0.7861255222
487.1657467 2.160827206
505.1763114 0.8041810084
549.1215126 1.599681473
567.1320772 15.79305636
585.1426419 7.909520608

Name: +ve in-silico MS/MS by CFM-ID for KNSSSUKYTDCCQN-UHFFFAOYSA-N
ID: KNSSSUKYTDCCQN-UHFFFAOYSA-N
Comment: Energy1
Num peaks: 17
43.01784114 1.343057908
45.0334912 1.173008338
96.96852159 0.8073796298
98.98417166 0.8196197897
145.0495352 0.8782031487
161.0444498 0.8441730716
163.0600999 27.88846852
165.0757499 1.815722305
181.0706646 19.91986186
225.0158657 1.735338537
243.0264304 2.629528171
325.1129233 10.36579381
343.123488 4.103633886
387.0686891 0.8048213885
405.0792538 0.8828648687
549.1215126 1.198866597
567.1320772 3.303950039

Name: +ve in-silico MS/MS by CFM-ID for KNSSSUKYTDCCQN-UHFFFAOYSA-N
ID: KNSSSUKYTDCCQN-UHFFFAOYSA-N
Comment: Energy2
Num peaks: 31
43.01784114 1.332177782
45.0334912 0.8026107094
47.04914126 0.6417909473
59.01275576 0.6646077609
73.02840582 1.291314547
80.97360697 1.036632398
89.02332044 0.6836628725
96.96852159 2.202889487
98.98417166 3.778166166
103.0389705 0.6649154686
105.0182351 1.024505095
105.0546206 0.7499279098
119.0338851 1.281408239
121.0495352 1.679730043
135.0651853 0.7014529079
145.0495352 0.980689653
147.0651853 2.988559562
161.0444498 1.621124965
163.0600999 10.98137047
177.0757499 2.295082401
179.0550145 0.673059733
181.0706646 20.31621136
309.1180087 2.51238432
325.1129233 1.969574768
343.123488 0.7089982855
407.0949039 0.7612608698
469.155182 0.7085827444
471.1708321 2.642742221
477.1003832 0.6196723743
523.1058625 0.956152565
567.1320772 1.252515186

Name: +ve in-silico MS/MS by CFM-ID for BALYIHFXJQEONY-UHFFFAOYSA-N
ID: BALYIHFXJQEONY-UHFFFAOYSA-N
Comment: Energy0
Num peaks: 24
96.96852159 1.288280414
98.98417166 1.778999426
110.9841717 1.318889965
145.0495352 1.06376255
161.0444498 1.00294738
163.0600999 15.08800482
165.0757499 0.6235864618
181.0706646 15.78974029
183.005301 0.5839845331
243.0264304 1.627260712
307.1023586 0.6565930149
325.1129233 3.899467516
343.123488 1.687604375
345.0581244 0.7231451798
405.0792538 1.080980116
469.155182 1.447075686
471.1708321 1.329664583
477.1003832 0.7971667969
485.1500966 1.030376289
487.1657467 2.958141829
537.1215126 0.5553259612
549.1215126 0.7320741365
567.1320772 15.10097483
585.1426419 8.092378988

Name: +ve in-silico MS/MS by CFM-ID for BALYIHFXJQEONY-UHFFFAOYSA-N
ID: BALYIHFXJQEONY-UHFFFAOYSA-N
Comment: Energy1
Num peaks: 19
43.01784114 1.142752932
45.0334912 0.9712960152
96.96852159 2.231492799
98.98417166 3.395900756
145.0495352 1.076044396
147.0651853 1.087433756
161.0444498 0.7565483866
163.0600999 25.19217921
165.0757499 1.707138659
181.0706646 19.834153
243.0264304 1.864069025
307.1023586 0.7999401384
325.1129233 9.485885634
327.1285734 0.6535308302
343.123488 4.393265925
405.0792538 0.7197777487
469.155182 1.244169857
487.1657467 1.213425665
567.1320772 2.404953773

Name: +ve in-silico MS/MS by CFM-ID for BALYIHFXJQEONY-UHFFFAOYSA-N
ID: BALYIHFXJQEONY-UHFFFAOYSA-N
Comment: Energy2
Num peaks: 31
43.01784114 1.42641806
45.0334912 0.8396715228
57.0334912 1.123509748
59.01275576 0.996188865
89.02332044 0.7281935945
96.96852159 1.525337954
98.98417166 1.255666541
103.0389705 0.7132071167
105.0182351 0.8379963222
105.0546206 0.8207520986
110.9841717 0.8105498572
119.0338851 1.402466276
121.0495352 1.838365981
133.0495352 0.8612047319
135.0651853 0.7676990531
145.0495352 1.237304959
147.0651853 3.146746458
161.0444498 1.830391155
163.0600999 12.46568165
177.0757499 1.497156882
181.0706646 17.45455238
243.0264304 0.699230088
307.1023586 0.8374370535
309.1180087 1.320421355
325.1129233 1.784308233
389.0843392 0.7858273752
469.155182 0.7821767809
471.1708321 1.024268481
523.1058625 1.156059468
525.1215126 0.7784666403
567.1320772 1.372511102

Name: +ve in-silico MS/MS by CFM-ID for BFZUTORZOMAULC-UHFFFAOYSA-N
ID: BFZUTORZOMAULC-UHFFFAOYSA-N
Comment: Energy0
Num peaks: 25
43.01784114 1.787058187
74.00589655 0.9267776886
76.02154661 1.938860273
96.96852159 3.521163407
98.98417166 7.176079864
112.0393049 0.7025495777
118.0321113 6.326209153
146.0270259 4.819653215
163.0600999 6.989557661
181.0706646 3.521014003
324.1289077 0.8000190619
387.0621643 0.9504762641
404.0952382 1.425063773
405.072729 0.7262769489
405.0792538 0.9615202631
422.1058029 2.132869367
427.1380925 0.9441650269
469.1486572 3.167708321
487.1592219 1.137463976
491.1272666 0.7363631122
507.104423 1.865045533
525.1149877 4.692322759
533.1378313 3.090413419
549.1149877 7.212161057
567.1255524 12.90225276

Name: +ve in-silico MS/MS by CFM-ID for BFZUTORZOMAULC-UHFFFAOYSA-N
ID: BFZUTORZOMAULC-UHFFFAOYSA-N
Comment: Energy1
Num peaks: 22
43.01784114 1.153643981
46.99499752 0.7901236632
58.99499752 1.326258569
60.04439023 0.8252497148
76.02154661 14.24823835
84.04439023 1.337091952
96.96852159 0.9592275223
98.98417166 0.962906527
104.0164612 1.046315245
118.0321113 11.3712948
146.0270259 2.189317378
163.0600999 3.541873229
181.0706646 25.284065
242.0424148 1.422590163
387.0621643 1.20945795
404.0952382 3.91985826
422.1058029 1.924329817
507.104423 2.232292365
508.0884386 0.7942541872
525.1149877 1.18078977
549.1149877 2.033943654
567.1255524 0.9633691545

Name: +ve in-silico MS/MS by CFM-ID for BFZUTORZOMAULC-UHFFFAOYSA-N
ID: BFZUTORZOMAULC-UHFFFAOYSA-N
Comment: Energy2
Num peaks: 31
41.00219107 1.318602631
43.01784114 3.419402921
45.0334912 1.404419203
47.04914126 0.5508810863
60.04439023 0.8953961448
74.00589655 0.8147799453
76.02154661 6.731926283
80.97360697 1.544961357
84.04439023 0.8757082854
96.96852159 3.475136613
98.98417166 4.548210454
104.0164612 1.598682023
112.0393049 0.5426591319
118.0321113 10.28297703
145.0495352 1.023275212
146.0270259 2.053279738
147.0651853 0.8341247359
161.0444498 0.5713266551
163.0600999 4.052099698
181.0706646 3.378589409
242.0424148 0.8087725218
291.1009191 1.477878783
309.1180087 0.8848762757
324.1289077 9.323283229
340.1238223 0.5727449049
391.0934644 0.5794872968
404.0952382 1.055474688
405.072729 0.6876210189
427.1380925 2.114393373
453.1537425 1.5139897
549.1149877 1.191124225

Name: +ve in-silico MS/MS by CFM-ID for HSPYREKBGCPQFV-UHFFFAOYSA-N
ID: HSPYREKBGCPQFV-UHFFFAOYSA-N
Comment: Energy0
Num peaks: 27
43.01784114 1.799866736
74.00589655 0.9719644051
76.02154661 2.004032093
96.96852159 1.187493779
98.98417166 2.034135865
112.0393049 0.7234180229
118.0321113 6.815745304
146.0270259 5.015245037
163.0600999 7.212348464
181.0706646 3.411936132
324.1289077 1.215568367
387.0621643 0.9952818159
404.0952382 1.528903122
405.0792538 0.9995950335
422.1058029 2.259567107
427.1380925 1.359413508
435.1609361 0.7509044303
467.1330071 1.03075589
469.1486572 4.7948121
471.1643072 0.8086225527
487.1592219 1.183405669
491.1272666 0.7480346736
507.104423 1.969786271
525.1149877 4.950651112
533.1378313 3.146734242
549.1149877 7.622996295
567.1255524 13.6801305

Name: +ve in-silico MS/MS by CFM-ID for HSPYREKBGCPQFV-UHFFFAOYSA-N
ID: HSPYREKBGCPQFV-UHFFFAOYSA-N
Comment: Energy1
Num peaks: 24
43.01784114 1.123618446
46.99499752 0.7656462441
58.99499752 1.278414754
60.04439023 0.7672870977
74.00589655 0.6372032618
76.02154661 13.80459014
84.04439023 1.268352457
104.0164612 1.014309835
118.0321113 11.51435394
146.0270259 2.140989514
163.0600999 3.439694906
181.0706646 24.91346077
242.0424148 1.357908695
324.1289077 1.28714184
387.0621643 1.146613735
404.0952382 3.64170115
422.1058029 1.842103713
457.1486572 0.6347640443
469.1486572 0.7166208577
507.104423 2.116463557
508.0884386 0.7463531893
525.1149877 1.132367604
549.1149877 1.861637203
567.1255524 0.9053341514

Name: +ve in-silico MS/MS by CFM-ID for HSPYREKBGCPQFV-UHFFFAOYSA-N
ID: HSPYREKBGCPQFV-UHFFFAOYSA-N
Comment: Energy2
Num peaks: 31
41.00219107 1.450316583
43.01784114 4.202132945
45.0334912 0.7218640137
60.04439023 0.9223733973
74.00589655 0.9441812346
76.02154661 7.301578035
80.97360697 1.430806779
84.04439023 0.9648606037
96.96852159 1.440510386
104.0164612 1.758261624
112.0393049 0.5968270819
118.0321113 13.43745228
119.0273603 0.5956557064
145.0495352 1.125418007
146.0270259 2.159611032
147.0651853 0.9173866297
161.0444498 0.6286466754
163.0600999 4.0068599
173.0379249 1.071111397
181.0706646 2.261550065
238.0921283 1.633575872
242.0424148 0.8515542504
258.0373294 0.7330914301
291.1009191 1.359976757
309.1180087 0.7698981415
324.1289077 8.218999209
340.1238223 0.6299160011
404.0952382 1.425832517
427.1380925 1.937219984
453.1537425 1.464554737
549.1149877 1.31691314

Name: +ve in-silico MS/MS by CFM-ID for QDFDLQUZWHPRFX-UHFFFAOYSA-N
ID: QDFDLQUZWHPRFX-UHFFFAOYSA-N
Comment: Energy0
Num peaks: 27
43.01784114 1.865439294
74.00589655 0.9546942895
76.02154661 1.990620291
96.96852159 1.814742636
98.98417166 2.647903492
110.9841717 1.932497353
118.0321113 6.681521951
146.0270259 5.053454863
163.0600999 7.252214574
181.0706646 3.400456158
324.1289077 1.30267986
387.0621643 1.002227786
404.0952382 1.220787185
405.0792538 1.057563428
422.1058029 2.362615633
427.1380925 1.113036548
435.1609361 0.9239698163
467.1330071 1.345167773
469.1486572 4.792607474
471.1643072 1.092775087
487.1592219 0.8070951575
491.1272666 0.7720872674
507.104423 1.506886656
525.1149877 4.888169674
533.1378313 3.275367184
549.1149877 5.993935149
567.1255524 13.61497058

Name: +ve in-silico MS/MS by CFM-ID for QDFDLQUZWHPRFX-UHFFFAOYSA-N
ID: QDFDLQUZWHPRFX-UHFFFAOYSA-N
Comment: Energy1
Num peaks: 24
43.01784114 1.040675926
46.99499752 0.7013262064
58.99499752 1.16729053
60.04439023 0.7004331634
76.02154661 12.65601742
84.04439023 1.16050361
96.96852159 2.445881297
98.98417166 4.103588841
104.0164612 0.9300866067
118.0321113 11.34839994
146.0270259 2.141406096
163.0600999 3.135365832
181.0706646 23.44102336
242.0424148 1.183831672
324.1289077 2.508008954
387.0621643 0.9813922839
404.0952382 2.246379819
422.1058029 1.665990991
427.1380925 1.156787021
469.1486572 1.428267434
507.104423 1.008534774
525.1149877 0.9889591657
549.1149877 1.272045167
567.1255524 0.7612273987

Name: +ve in-silico MS/MS by CFM-ID for QDFDLQUZWHPRFX-UHFFFAOYSA-N
ID: QDFDLQUZWHPRFX-UHFFFAOYSA-N
Comment: Energy2
Num peaks: 31
15.02292652 0.9871978902
41.00219107 1.489793054
43.01784114 4.160332981
57.0334912 1.437835237
60.04439023 0.9475425387
74.00589655 0.9879157624
76.02154661 7.505030132
84.04439023 1.110877145
96.96852159 2.565087392
98.98417166 2.029954641
104.0164612 1.806085882
110.9841717 1.566036322
112.0393049 0.6130606231
118.0321113 11.34356571
145.0495352 1.156029084
146.0270259 1.990658948
147.0651853 0.9423393071
161.0444498 0.6458351268
163.0600999 3.779631628
181.0706646 3.217153863
242.0424148 1.611748352
258.0373294 0.753031326
291.1009191 0.9949337817
309.1180087 0.7467398073
310.1132576 2.186179265
324.1289077 8.034093311
404.0952382 1.447589177
427.1380925 1.701384149
505.0887729 1.021767484
507.104423 0.6378660974
549.1149877 1.318770932

Name: +ve in-silico MS/MS by CFM-ID for NZJBNEBQHKEQAE-UHFFFAOYSA-N
ID: NZJBNEBQHKEQAE-UHFFFAOYSA-N
Comment: Energy0
Num peaks: 26
43.01784114 1.757357113
74.00589655 0.8791300617
76.02154661 1.900204045
96.96852159 3.713116646
98.98417166 7.561578648
112.0393049 0.6969716424
118.0321113 6.463527463
146.0270259 4.753370171
147.0651853 0.6819772598
243.0264304 5.639529828
261.0369951 2.353857883
307.0958337 1.115145948
324.1289077 0.7274550367
404.0952382 1.663333713
405.0792538 0.9442895021
422.1058029 2.058646887
427.1380925 0.7497246639
469.1486572 2.989065689
487.1592219 1.112023733
491.1272666 0.7097186306
507.104423 2.358291732
515.1272666 0.6391141391
525.1149877 4.508540621
533.1378313 3.042497709
549.1149877 8.837626341
567.1255524 12.69818963

Name: +ve in-silico MS/MS by CFM-ID for NZJBNEBQHKEQAE-UHFFFAOYSA-N
ID: NZJBNEBQHKEQAE-UHFFFAOYSA-N
Comment: Energy1
Num peaks: 24
43.01784114 1.152014361
46.99499752 0.7853684549
58.99499752 1.318379883
60.04439023 0.8200879629
76.02154661 14.15821383
80.97360697 0.9617816633
84.04439023 1.311126624
96.96852159 1.636531572
98.98417166 1.600495742
104.0164612 1.040099573
118.0321113 11.35707661
146.0270259 2.173126159
162.0760843 1.680753509
181.0706646 0.8123242886
243.0264304 8.460444549
261.0369951 16.02149086
307.0958337 1.27048318
404.0952382 4.098748598
422.1058029 1.864654245
507.104423 2.538767449
508.0884386 0.7877603303
525.1149877 1.138067478
549.1149877 2.22802226
567.1255524 0.9519572946

Name: +ve in-silico MS/MS by CFM-ID for NZJBNEBQHKEQAE-UHFFFAOYSA-N
ID: NZJBNEBQHKEQAE-UHFFFAOYSA-N
Comment: Energy2
Num peaks: 31
41.00219107 0.7746810795
43.01784114 3.039053796
60.04439023 0.8996534962
74.00589655 0.8092167921
76.02154661 6.761315884
80.97360697 1.549694
84.04439023 0.8752940127
96.96852159 4.008005663
98.98417166 5.375073389
104.0164612 1.606262952
118.0321113 9.666486718
143.0338851 1.258136741
145.0495352 1.173809832
146.0270259 1.959619638
147.0651853 4.313831553
159.0287997 0.5696553195
162.0760843 2.933949737
163.0600999 2.914194735
241.0107803 0.5740484857
243.0264304 1.239848766
261.0369951 0.6069523832
307.0958337 1.477866422
309.1180087 0.8890723475
324.1289077 7.988324616
404.0952382 1.317819788
427.1380925 1.757729688
453.1537425 1.73266278
475.0782083 0.5758332834
505.0887729 0.9993097199
507.104423 0.782980067
549.1149877 1.219668482

Name: +ve in-silico MS/MS by CFM-ID for BOQIFOVWMIMLTA-UHFFFAOYSA-N
ID: BOQIFOVWMIMLTA-UHFFFAOYSA-N
Comment: Energy0
Num peaks: 26
43.01784114 1.718897048
74.00589655 0.8772725634
76.02154661 1.896189137
96.96852159 3.676549261
98.98417166 7.593900071
112.0393049 0.6954990234
118.0321113 6.482908839
146.0270259 4.688577963
147.0651853 0.7421728447
243.0264304 5.532233408
261.0369951 2.348412228
307.0958337 1.109067503
324.1289077 0.7038861767
404.0952382 1.665025467
405.0792538 0.9416840655
422.1058029 2.052427473
427.1380925 0.7254153542
469.1486572 2.889285634
487.1592219 1.108849549
491.1272666 0.7082190787
507.104423 2.357326795
515.1272666 0.6423772173
525.1149877 4.493997682
533.1378313 3.033214961
549.1149877 8.830131159
567.1255524 12.64458676

Name: +ve in-silico MS/MS by CFM-ID for BOQIFOVWMIMLTA-UHFFFAOYSA-N
ID: BOQIFOVWMIMLTA-UHFFFAOYSA-N
Comment: Energy1
Num peaks: 24
43.01784114 1.151534472
46.99499752 0.7848096884
58.99499752 1.317454009
60.04439023 0.8194815762
76.02154661 14.14827078
80.97360697 0.96107453
84.04439023 1.310205843
96.96852159 1.590940856
98.98417166 1.571474959
104.0164612 1.03936913
118.0321113 11.30518645
146.0270259 2.161427428
162.0760843 1.679573146
181.0706646 0.811753808
243.0264304 8.489259438
261.0369951 16.01025316
307.0958337 1.269047448
404.0952382 4.097287753
422.1058029 1.86301384
507.104423 2.537494005
508.0884386 0.7869985895
525.1149877 1.136913429
549.1149877 2.226579135
567.1255524 0.9506206794

Name: +ve in-silico MS/MS by CFM-ID for BOQIFOVWMIMLTA-UHFFFAOYSA-N
ID: BOQIFOVWMIMLTA-UHFFFAOYSA-N
Comment: Energy2
Num peaks: 31
41.00219107 0.5461035429
43.01784114 2.999369244
60.04439023 0.879403614
74.00589655 0.7910501651
76.02154661 6.609526765
80.97360697 1.514899462
84.04439023 0.8556439758
96.96852159 3.729173398
98.98417166 4.941089838
104.0164612 1.570202925
118.0321113 11.62158377
143.0338851 1.577067426
145.0495352 1.606997182
146.0270259 1.64054254
147.0651853 3.666288204
159.0287997 0.5423585457
162.0760843 2.868083616
163.0600999 2.746223896
241.0107803 0.5611026814
243.0264304 1.220440534
261.0369951 0.5958668075
307.0958337 1.365521625
309.1180087 0.8691129919
324.1289077 7.436623851
404.0952382 1.314498035
427.1380925 1.624186395
453.1537425 1.562402544
475.0782083 0.6486425866
505.0887729 1.098162067
507.104423 0.7715288931
549.1149877 1.192396866

Name: +ve in-silico MS/MS by CFM-ID for NSRBNBNKRJOXDF-UHFFFAOYSA-N
ID: NSRBNBNKRJOXDF-UHFFFAOYSA-N
Comment: Energy0
Num peaks: 25
43.01784114 1.780008803
74.00589655 0.9389693991
76.02154661 1.964365876
96.96852159 3.948966443
98.98417166 7.7993106
112.0393049 0.7117915795
118.0321113 6.432746275
146.0270259 4.896913598
147.0651853 0.7305970268
243.0264304 5.890564592
261.0369951 2.423168539
307.0958337 1.151281799
324.1289077 0.7699160716
404.0952382 1.587669119
405.0792538 0.9806097357
422.1058029 2.182693605
427.1380925 0.7162553114
469.1486572 3.111443522
487.1592219 1.14416205
491.1272666 0.7313453078
507.104423 2.116313208
525.1149877 4.778750933
533.1378313 3.086181865
549.1149877 7.131867967
567.1255524 13.24394241

Name: +ve in-silico MS/MS by CFM-ID for NSRBNBNKRJOXDF-UHFFFAOYSA-N
ID: NSRBNBNKRJOXDF-UHFFFAOYSA-N
Comment: Energy1
Num peaks: 24
43.01784114 1.156594981
46.99499752 0.7948267544
58.99499752 1.334049708
60.04439023 0.7977583328
76.02154661 14.33193998
80.97360697 0.9737561944
84.04439023 1.322470104
96.96852159 1.698444185
98.98417166 1.636274154
104.0164612 1.05246185
118.0321113 11.18552085
146.0270259 2.204062679
162.0760843 1.672819359
181.0706646 0.8219793049
243.0264304 8.281147361
261.0369951 16.33381278
307.0958337 1.29254347
404.0952382 4.048390391
422.1058029 1.93354525
507.104423 2.411291308
508.0884386 0.8006967542
525.1149877 1.187810759
549.1149877 2.014735839
567.1255524 0.9747210723

Name: +ve in-silico MS/MS by CFM-ID for NSRBNBNKRJOXDF-UHFFFAOYSA-N
ID: NSRBNBNKRJOXDF-UHFFFAOYSA-N
Comment: Energy2
Num peaks: 31
41.00219107 0.5839718783
43.01784114 2.928943342
60.04439023 0.8777163506
74.00589655 0.8528544336
76.02154661 7.046507723
80.97360697 1.61446399
84.04439023 0.896117114
96.96852159 4.286730456
98.98417166 5.668636028
104.0164612 1.673388083
112.0393049 0.5680174742
118.0321113 8.777351198
143.0338851 1.419710918
145.0495352 1.296784025
146.0270259 2.072553637
147.0651853 4.73817082
159.0287997 0.5954574755
162.0760843 3.132394169
163.0600999 3.080916576
241.0107803 0.5981540523
243.0264304 0.9933659086
261.0369951 0.6239758947
307.0958337 1.574903364
309.1180087 0.9262263502
324.1289077 8.516173969
404.0952382 1.196453747
427.1380925 1.60704186
453.1537425 1.661554212
505.0887729 0.8752237659
507.104423 0.7831907585
549.1149877 1.234414892

Name: +ve in-silico MS/MS by CFM-ID for IWOWNSJTEZZPSU-UHFFFAOYSA-N
ID: IWOWNSJTEZZPSU-UHFFFAOYSA-N
Comment: Energy0
Num peaks: 6
135.0440559 0.3891188786
391.0812292 0.4565045344
409.0917939 0.4925023357
509.1230941 32.56499788
527.1336587 38.55896706
545.1442234 22.99848567

Name: +ve in-silico MS/MS by CFM-ID for IWOWNSJTEZZPSU-UHFFFAOYSA-N
ID: IWOWNSJTEZZPSU-UHFFFAOYSA-N
Comment: Energy1
Num peaks: 15
133.0284058 3.190169911
135.0440559 3.973089327
137.0597059 2.674602725
363.0863146 1.496571098
381.0968793 1.531905578
389.0655792 3.41569785
391.0812292 2.203507656
393.0968793 2.167681102
495.107444 1.891512841
499.1387441 4.181366103
509.1230941 23.74631376
515.1336587 2.638543755
517.1493088 2.075473764
527.1336587 17.70307673
545.1442234 8.071757589

Name: +ve in-silico MS/MS by CFM-ID for IWOWNSJTEZZPSU-UHFFFAOYSA-N
ID: IWOWNSJTEZZPSU-UHFFFAOYSA-N
Comment: Energy2
Num peaks: 27
39.02292652 1.288175076
55.05422664 1.689121819
79.05422664 0.9544718296
107.0491413 1.462214409
119.0491413 1.482685081
121.0647913 0.9874568563
133.0284058 1.604964735
135.0440559 3.302065966
335.0550145 2.509606499
359.0550145 2.31693533
361.0706646 2.591909583
363.0863146 2.563046518
365.1019647 1.487770763
377.0655792 1.351319764
385.1281794 0.9111954185
389.0655792 4.290511983
391.0812292 5.311368398
393.0968793 1.860151541
417.0604938 1.786830379
481.0917939 0.8387412236
483.107444 0.8871100475
497.1230941 0.9978709433
499.1387441 5.293962648
509.1230941 25.95630596
511.1023586 2.163520766
515.1336587 0.8675887239
527.1336587 3.705262588

Name: +ve in-silico MS/MS by CFM-ID for DJKDKSQAMIBACD-UHFFFAOYSA-N
ID: DJKDKSQAMIBACD-UHFFFAOYSA-N
Comment: Energy0
Num peaks: 6
107.0491413 0.9182876401
381.0968793 0.5748587342
509.1230941 21.19789115
517.1493088 0.5145128802
527.1336587 36.9314337
545.1442234 34.85315326

Name: +ve in-silico MS/MS by CFM-ID for DJKDKSQAMIBACD-UHFFFAOYSA-N
ID: DJKDKSQAMIBACD-UHFFFAOYSA-N
Comment: Energy1
Num peaks: 18
107.0491413 1.591865923
133.0284058 2.064081309
135.0440559 8.287348746
137.0597059 6.035030276
389.0655792 3.764439392
391.0812292 4.151386834
393.0968793 3.413389481
407.0761439 1.562019586
409.0917939 4.20728738
411.107444 2.906591697
495.107444 1.808442382
497.1230941 1.77362556
499.1387441 5.097913991
509.1230941 11.58650482
515.1336587 2.063397641
517.1493088 5.004247592
527.1336587 9.790607843
545.1442234 6.414189239

Name: +ve in-silico MS/MS by CFM-ID for DJKDKSQAMIBACD-UHFFFAOYSA-N
ID: DJKDKSQAMIBACD-UHFFFAOYSA-N
Comment: Energy2
Num peaks: 30
39.02292652 0.8700092989
67.05422664 1.149949554
79.05422664 2.446214737
107.0491413 2.596299026
109.0647913 0.8513539164
119.0491413 2.941606801
133.0284058 3.26600637
135.0440559 2.600548907
137.0597059 3.877520418
141.0910061 0.9575706168
335.0550145 2.564851535
359.0550145 2.498944495
361.0706646 2.132016462
363.0863146 2.940081334
365.1019647 1.502206905
377.0655792 1.306894111
385.1281794 0.8362674994
389.0655792 3.315583499
391.0812292 3.602989466
393.0968793 3.394672526
407.0761439 2.003555919
417.0604938 0.9410611258
495.107444 0.9203284968
497.1230941 1.067826628
499.1387441 4.563153833
509.1230941 18.57880449
511.1023586 1.489626245
515.1336587 0.9236409423
517.1493088 0.9207119493
527.1336587 2.982409959

Name: +ve in-silico MS/MS by CFM-ID for YVHJYBIVABZTQA-UHFFFAOYSA-N
ID: YVHJYBIVABZTQA-UHFFFAOYSA-N
Comment: Energy0
Num peaks: 22
95.04914126 0.7055803413
121.0284058 0.8157740744
123.0440559 1.718643931
151.0389705 0.6989233806
167.0702706 1.131538495
271.0600999 1.569956616
285.0757499 1.029484614
387.0499291 0.7891975805
389.0655792 3.141643726
391.0812292 5.508864125
393.0968793 4.82174102
395.1125294 2.588600464
397.1281794 1.171629615
405.0604938 0.8747268072
407.0761439 2.876124836
409.0917939 8.648517472
411.107444 3.872886117
421.0917939 0.7306435558
439.1023586 1.206378308
517.1493088 1.119691554
527.1336587 12.52842437
545.1442234 22.85279266

Name: +ve in-silico MS/MS by CFM-ID for YVHJYBIVABZTQA-UHFFFAOYSA-N
ID: YVHJYBIVABZTQA-UHFFFAOYSA-N
Comment: Energy1
Num peaks: 31
105.0334912 1.289728065
107.0491413 1.303771395
121.0284058 3.138982992
123.0440559 4.020101126
151.0389705 1.503735534
243.0651853 1.203439824
257.0444498 1.868065811
259.0600999 4.184349982
271.0600999 1.37229643
285.0757499 1.148175119
287.0550145 1.279539805
287.0914 1.036919512
301.034279 2.309153401
303.0499291 6.96915149
373.0706646 1.182780846
381.0968793 1.540649489
389.0655792 1.692642164
391.0812292 2.148965544
393.0968793 2.161946576
395.1125294 2.037715034
407.0761439 1.701402764
409.0917939 4.967145659
411.107444 1.252613364
419.0761439 1.465952039
421.0917939 3.013430148
437.0867085 1.930063902
439.1023586 5.505781863
515.1336587 1.575477443
517.1493088 2.150685857
527.1336587 3.263033031
545.1442234 1.358024586

Name: +ve in-silico MS/MS by CFM-ID for YVHJYBIVABZTQA-UHFFFAOYSA-N
ID: YVHJYBIVABZTQA-UHFFFAOYSA-N
Comment: Energy2
Num peaks: 31
77.00219107 0.9794781436
79.05422664 0.7240779462
95.04914126 0.9223296157
105.0334912 3.308731585
107.0491413 2.766376276
121.0284058 4.084038251
123.0440559 1.905390702
131.0491413 0.849258022
135.0440559 4.031505754
161.0233204 0.9021934979
229.0495352 0.766293055
241.0495352 9.291189005
243.0651853 9.034555113
245.0808353 1.300893843
255.0287997 0.9516824271
257.0444498 2.213229164
259.0600999 2.424199234
269.0444498 1.692143594
283.0600999 2.135990072
285.0393644 2.385323152
285.0757499 1.666808809
287.0550145 2.800249162
291.0287997 0.8730387525
371.0550145 1.319207138
373.0706646 0.7779937756
377.1019647 0.9923323239
421.0917939 2.275532586
423.107444 1.155946502
515.1336587 0.875515722
517.1493088 1.226533075
527.1336587 3.567185025

Name: +ve in-silico MS/MS by CFM-ID for MQRCTXADKCHKCP-UHFFFAOYSA-N
ID: MQRCTXADKCHKCP-UHFFFAOYSA-N
Comment: Energy0
Num peaks: 18
121.0284058 0.9982867676
123.0440559 1.998477641
165.0546206 1.179647159
273.0757499 1.67624353
275.0550145 0.9156001481
283.0600999 1.136739855
389.0655792 1.580096195
391.0812292 3.473676551
393.0968793 4.621184145
395.1125294 2.741453687
397.1281794 0.8722075894
407.0761439 1.513793818
409.0917939 6.014864816
411.107444 12.19424871
439.1023586 1.244184448
517.1493088 1.22067046
527.1336587 11.86434706
545.1442234 24.95146654

Name: +ve in-silico MS/MS by CFM-ID for MQRCTXADKCHKCP-UHFFFAOYSA-N
ID: MQRCTXADKCHKCP-UHFFFAOYSA-N
Comment: Energy1
Num peaks: 31
105.0334912 1.363049441
107.0491413 1.081687451
121.0284058 3.941652183
123.0440559 6.748765007
135.0440559 1.126950377
241.0495352 2.039392793
243.0651853 3.067462492
259.0600999 1.592588003
283.0600999 1.242438538
285.0393644 1.273920221
287.0550145 2.554434534
289.0706646 3.507551575
305.0655792 1.812774896
333.0604938 1.414064715
365.1019647 1.5980296
381.0968793 1.112955399
389.0655792 2.118672326
391.0812292 2.974545296
393.0968793 3.275952562
395.1125294 2.069120707
397.1281794 1.118461275
409.0917939 1.533305374
411.107444 2.983509745
419.0761439 1.212337282
421.0917939 2.139291643
437.0867085 2.5386589
439.1023586 5.383604625
515.1336587 2.470707646
517.1493088 2.605682893
527.1336587 3.118633801
545.1442234 1.250072996

Name: +ve in-silico MS/MS by CFM-ID for MQRCTXADKCHKCP-UHFFFAOYSA-N
ID: MQRCTXADKCHKCP-UHFFFAOYSA-N
Comment: Energy2
Num peaks: 31
77.00219107 1.469065764
105.0334912 3.40204009
107.0491413 2.09695495
121.0284058 4.46347178
123.0440559 2.317239733
135.0440559 2.140887558
149.0233204 2.416496521
151.0389705 1.28311311
229.0495352 1.016476385
241.0495352 5.282177426
243.0651853 7.562184976
245.0808353 1.106643785
255.0287997 4.816650988
257.0444498 3.38541576
259.0600999 5.971948137
269.0444498 0.9724274687
275.0550145 1.4652987
281.0444498 1.677008121
283.0600999 1.00301835
285.0393644 1.832792544
287.0550145 1.360321654
289.0706646 1.893648774
303.0499291 0.8907482799
305.0655792 0.8767227845
397.1281794 1.101608346
407.0761439 0.9149292411
419.0761439 1.273699101
421.0917939 1.228002557
423.107444 0.9853772592
517.1493088 1.082335944
527.1336587 3.098191221

Name: +ve in-silico MS/MS by CFM-ID for BXWYRYJGSXCKFY-UHFFFAOYSA-N
ID: BXWYRYJGSXCKFY-UHFFFAOYSA-N
Comment: Energy0
Num peaks: 17
111.0440559 2.12947688
121.0284058 0.9462679001
123.0440559 1.606882842
167.0702706 1.299900799
271.0600999 2.579461923
273.0757499 1.43650721
389.0655792 3.384477616
391.0812292 5.429845773
393.0968793 3.374769681
395.1125294 0.8507804628
405.0604938 0.9213636313
407.0761439 3.326620109
409.0917939 10.1827618
417.0968793 0.9305423855
419.1125294 2.006461619
527.1336587 11.36723157
545.1442234 28.27386055

Name: +ve in-silico MS/MS by CFM-ID for BXWYRYJGSXCKFY-UHFFFAOYSA-N
ID: BXWYRYJGSXCKFY-UHFFFAOYSA-N
Comment: Energy1
Num peaks: 30
95.04914126 1.43630872
105.0334912 2.327054496
107.0491413 1.522702748
111.0440559 2.576649393
121.0284058 4.051368809
123.0440559 2.956254738
137.0233204 0.7975294154
167.0702706 0.7532269128
253.0495352 1.724608943
255.0651853 1.313800641
257.0808353 1.101776046
289.0706646 1.665173986
379.0812292 1.924574695
381.0968793 0.7790695682
389.0655792 3.975060346
391.0812292 5.12642869
393.0968793 2.327415238
405.0604938 1.553349024
407.0761439 4.225695639
409.0917939 18.7580267
411.107444 0.7432054253
421.0917939 0.8668851773
435.107444 0.7863882968
439.1023586 0.9181885051
501.1180087 1.064560823
503.1336587 0.8478590515
515.1336587 1.683662987
517.1493088 2.110991989
527.1336587 5.94640011
545.1442234 4.191309472

Name: +ve in-silico MS/MS by CFM-ID for BXWYRYJGSXCKFY-UHFFFAOYSA-N
ID: BXWYRYJGSXCKFY-UHFFFAOYSA-N
Comment: Energy2
Num peaks: 31
41.00219107 0.8766533547
67.01784114 0.8588965936
77.03857658 0.9198677906
79.05422664 1.067271529
92.99710569 2.762449085
105.0334912 7.166150766
107.0491413 1.791030139
111.0440559 4.668112582
121.0284058 4.213334464
129.0334912 1.025698178
131.0491413 1.142622903
265.0495352 4.235064545
267.0651853 1.472256758
269.0808353 0.8447710961
279.0287997 2.683880595
279.0651853 1.200930426
281.0444498 1.743522012
283.0600999 0.8609106503
373.0706646 3.421177376
375.0863146 2.140045999
377.1019647 1.839487323
389.0655792 2.942042943
391.0812292 1.871460591
401.0655792 1.318502614
405.0968793 1.108614326
421.0917939 1.181132667
499.1023586 0.9428760021
509.1230941 1.258820255
515.1336587 0.9229408539
517.1493088 1.340296579
527.1336587 2.986672985

Name: +ve in-silico MS/MS by CFM-ID for PQTNKXPTQCQXLX-UHFFFAOYSA-N
ID: PQTNKXPTQCQXLX-UHFFFAOYSA-N
Comment: Energy0
Num peaks: 20
95.04914126 1.080048161
123.0440559 1.607949499
167.0702706 1.300321368
255.0651853 2.466977409
257.0808353 0.7719182889
273.0757499 0.893870691
389.0655792 3.323498994
391.0812292 5.339887288
393.0968793 3.418431585
395.1125294 0.9130457511
397.1281794 0.8592840757
405.0604938 0.9230031949
407.0761439 3.340053888
409.0917939 10.10002882
417.0968793 0.869185512
419.1125294 2.025598407
515.1336587 0.8285566092
517.1493088 1.396077621
527.1336587 10.67317664
545.1442234 28.28697879

Name: +ve in-silico MS/MS by CFM-ID for PQTNKXPTQCQXLX-UHFFFAOYSA-N
ID: PQTNKXPTQCQXLX-UHFFFAOYSA-N
Comment: Energy1
Num peaks: 31
95.04914126 2.478859939
105.0334912 1.656424205
107.0491413 1.515446943
111.0440559 0.7740409853
121.0284058 1.485254516
123.0440559 2.9469623
135.0076704 1.119834015
137.0233204 2.266810981
167.0702706 0.7499060034
253.0495352 0.7841776881
271.0600999 0.7766848629
273.0757499 3.855644236
377.0655792 1.071599125
379.0812292 2.199155391
381.0968793 1.129003727
389.0655792 3.539833801
391.0812292 4.179681064
393.0968793 2.358321078
403.0448437 1.221838706
405.0604938 1.547500303
407.0761439 4.385558708
409.0917939 16.88029744
411.107444 0.7400861754
421.0917939 0.9627443015
439.1023586 1.02509039
501.1180087 1.091907345
503.1336587 1.061852998
515.1336587 2.518790922
517.1493088 2.49994536
527.1336587 5.45386328
545.1442234 4.161276026

Name: +ve in-silico MS/MS by CFM-ID for PQTNKXPTQCQXLX-UHFFFAOYSA-N
ID: PQTNKXPTQCQXLX-UHFFFAOYSA-N
Comment: Energy2
Num peaks: 31
63.02292652 1.485788564
77.00219107 2.024942472
79.05422664 1.04643698
95.04914126 5.067829415
105.0334912 1.748663772
107.0491413 1.609873586
121.0284058 2.66238698
129.0334912 1.256990442
131.0491413 1.065683789
135.0076704 0.98392063
137.0233204 3.229879628
139.0389705 0.9779283876
189.0546206 1.320803959
255.0651853 1.043168255
265.0495352 4.295754482
267.0651853 1.3698818
269.0808353 1.093444812
333.0757499 3.675462801
335.0550145 1.624704636
335.0914 1.676772196
347.0550145 2.02695047
375.0863146 1.264327884
377.1019647 1.560592458
389.0655792 1.8945343
391.0812292 0.9918919298
401.0655792 1.20952046
405.0968793 1.033297149
421.0917939 1.162484425
499.1023586 0.9906928531
517.1493088 1.094518673
527.1336587 4.772203596

Name: +ve in-silico MS/MS by CFM-ID for BLPGSKWGXAMCBR-UHFFFAOYSA-N
ID: BLPGSKWGXAMCBR-UHFFFAOYSA-N
Comment: Energy0
Num peaks: 20
109.0284058 6.665084511
111.0440559 1.643062494
121.0284058 0.9644093825
123.0440559 1.490706045
167.0702706 1.195462275
269.0444498 0.9589368847
271.0600999 2.355514139
273.0757499 1.340691823
387.0499291 0.8392803832
389.0655792 2.837624338
391.0812292 4.754220118
393.0968793 3.026640054
395.1125294 0.8152803044
405.0604938 0.8129702174
407.0761439 2.999443753
409.0917939 8.954608845
419.1125294 1.907147567
517.1493088 1.384652668
527.1336587 10.17702582
545.1442234 25.05851388

Name: +ve in-silico MS/MS by CFM-ID for BLPGSKWGXAMCBR-UHFFFAOYSA-N
ID: BLPGSKWGXAMCBR-UHFFFAOYSA-N
Comment: Energy1
Num peaks: 31
95.04914126 1.296533592
105.0334912 2.154670203
107.0491413 1.409799046
109.0284058 5.336925024
111.0440559 2.504808588
121.0284058 4.022477995
123.0440559 2.873199832
167.0702706 0.6766587349
253.0495352 1.565520821
255.0651853 1.172868113
257.0808353 1.052163402
287.0550145 0.6784598889
289.0706646 1.01224863
377.0655792 0.8535777953
379.0812292 2.048215983
381.0968793 0.9647789905
389.0655792 2.774943451
391.0812292 3.760922178
393.0968793 1.947205349
403.0448437 1.09459662
405.0604938 1.265767548
407.0761439 3.684419437
409.0917939 14.38518998
411.107444 0.6710445693
421.0917939 0.8374788966
439.1023586 0.8763700479
501.1180087 0.7702324929
515.1336587 2.465097473
517.1493088 3.017174169
527.1336587 5.348823592
545.1442234 3.516618837

Name: +ve in-silico MS/MS by CFM-ID for BLPGSKWGXAMCBR-UHFFFAOYSA-N
ID: BLPGSKWGXAMCBR-UHFFFAOYSA-N
Comment: Energy2
Num peaks: 31
49.00727645 1.093328756
51.02292652 1.383695677
53.03857658 1.04187643
79.01784114 1.201315532
79.05422664 0.9478021808
81.0334912 0.9938524806
105.0334912 5.892710254
107.0491413 1.758216369
109.0284058 15.30885236
111.0440559 3.228737213
115.075356 0.9885802229
121.0284058 3.169540855
129.0334912 0.8279541852
131.0491413 0.9390461721
133.0284058 0.9900159886
135.0440559 0.819260396
135.0804414 0.7673399892
265.0495352 1.750760689
267.0651853 0.7578264136
269.0444498 2.661959737
331.0600999 1.78178859
333.0757499 0.9834073685
371.0550145 0.905704513
387.0499291 0.8829628951
389.0655792 0.8510285244
391.0812292 0.7159284827
401.0655792 0.8666246665
405.0968793 0.9046075639
515.1336587 0.740840587
517.1493088 1.544103664
527.1336587 5.053662579

Name: +ve in-silico MS/MS by CFM-ID for RVUBNEVRGCDJNO-UHFFFAOYSA-N
ID: RVUBNEVRGCDJNO-UHFFFAOYSA-N
Comment: Energy0
Num peaks: 23
95.04914126 1.033241222
121.0284058 0.9818605747
123.0440559 1.55881402
141.0182351 0.8336571227
167.0702706 1.251148612
269.0444498 1.009353103
271.0600999 2.473577787
273.0757499 1.401797358
387.0499291 0.8770354848
389.0655792 3.049134498
391.0812292 5.043717684
393.0968793 3.253503721
395.1125294 0.8819179323
397.1281794 0.8658098679
401.1019647 0.8276027735
403.1176147 1.930116841
405.0604938 0.8733657209
407.0761439 3.201866094
409.0917939 9.627554998
515.1336587 0.8380511715
517.1493088 1.475360105
527.1336587 10.2564142
545.1442234 26.76228507

Name: +ve in-silico MS/MS by CFM-ID for RVUBNEVRGCDJNO-UHFFFAOYSA-N
ID: RVUBNEVRGCDJNO-UHFFFAOYSA-N
Comment: Energy1
Num peaks: 31
95.04914126 2.244490852
105.0334912 2.19712299
107.0491413 1.430997255
121.0284058 3.912772506
123.0440559 2.912093232
125.0233204 2.135693524
141.0182351 1.011490016
253.0495352 1.589123694
255.0651853 1.192153813
257.0808353 1.069464331
267.0651853 0.8541834208
285.0757499 1.389271498
289.0706646 1.446557041
377.0655792 0.9838746887
379.0812292 2.003660412
381.0968793 0.8929613405
389.0655792 2.979924803
391.0812292 3.654838426
393.0968793 1.999676822
403.0448437 1.115921101
405.0604938 1.357643957
407.0761439 3.974299167
409.0917939 15.02959173
421.0917939 0.8897978393
439.1023586 0.9360425202
501.1180087 1.00470989
503.1336587 1.047949056
515.1336587 2.402339612
517.1493088 2.748395096
527.1336587 4.94086901
545.1442234 3.607008038

Name: +ve in-silico MS/MS by CFM-ID for RVUBNEVRGCDJNO-UHFFFAOYSA-N
ID: RVUBNEVRGCDJNO-UHFFFAOYSA-N
Comment: Energy2
Num peaks: 31
63.02292652 0.9826031999
77.00219107 1.941704783
79.05422664 0.9665983196
95.04914126 3.89559858
105.0334912 6.214166834
107.0491413 1.83281963
111.0804414 0.8935214128
121.0284058 4.040987315
129.0334912 1.577459488
131.0491413 1.229507065
147.0076704 0.8991499436
249.0546206 4.0241354
251.0702706 1.49040861
253.0859207 0.9614441071
269.0444498 2.762039312
279.0651853 1.044305678
333.0757499 2.126217419
335.0550145 1.050995372
335.0914 1.396606117
351.0863146 1.023274581
371.0550145 1.541133919
377.1019647 0.9850358834
389.0655792 1.060331156
397.1281794 1.786415076
401.0655792 1.479118652
405.0968793 0.9511107334
421.0917939 1.073330476
499.1023586 1.042842193
515.1336587 1.377677939
517.1493088 1.68963431
527.1336587 4.401867294

Name: +ve in-silico MS/MS by CFM-ID for BHILOQWEZUZZTB-UHFFFAOYSA-N
ID: BHILOQWEZUZZTB-UHFFFAOYSA-N
Comment: Energy0
Num peaks: 23
95.04914126 1.030927268
121.0284058 0.9898727543
123.0440559 1.568058885
141.0182351 0.8387086526
167.0702706 1.258701361
253.0495352 0.8155711454
269.0444498 1.023664323
271.0600999 2.456672586
273.0757499 1.410080354
387.0499291 0.8820165223
389.0655792 3.05235598
391.0812292 5.072996919
393.0968793 3.286883603
395.1125294 0.9052587529
397.1281794 0.8655657266
401.1019647 0.8325852437
403.1176147 1.941941372
405.0604938 0.8878702829
407.0761439 3.240072523
409.0917939 9.712006554
517.1493088 1.23589257
527.1336587 10.03248909
545.1442234 26.99526511

Name: +ve in-silico MS/MS by CFM-ID for BHILOQWEZUZZTB-UHFFFAOYSA-N
ID: BHILOQWEZUZZTB-UHFFFAOYSA-N
Comment: Energy1
Num peaks: 31
95.04914126 2.174486078
105.0334912 2.210875562
107.0491413 1.419516366
121.0284058 3.896839437
123.0440559 2.88642194
125.0233204 2.812928439
135.0076704 0.7605591533
141.0182351 1.002047518
253.0495352 1.575517661
255.0651853 1.181032262
257.0808353 1.059487345
285.0757499 1.046638986
289.0706646 0.8988849908
377.0655792 0.9753511927
379.0812292 1.947858386
381.0968793 1.041540022
389.0655792 2.803876389
391.0812292 3.616126574
393.0968793 2.002656669
403.0448437 1.114518269
405.0604938 1.406132858
407.0761439 4.084818343
409.0917939 14.85494833
421.0917939 0.8826991568
439.1023586 0.92745955
501.1180087 1.09533049
503.1336587 1.032421282
515.1336587 2.546019615
517.1493088 2.734723464
527.1336587 4.836379011
545.1442234 3.554805106

Name: +ve in-silico MS/MS by CFM-ID for BHILOQWEZUZZTB-UHFFFAOYSA-N
ID: BHILOQWEZUZZTB-UHFFFAOYSA-N
Comment: Energy2
Num peaks: 31
63.02292652 0.9036036108
77.00219107 1.494957782
79.05422664 0.9719080257
95.04914126 3.335086035
105.0334912 6.477108232
107.0491413 1.822291934
121.0284058 3.456155345
129.0334912 1.236561275
131.0491413 0.9869648816
135.0804414 0.8135607435
147.0076704 1.487438073
249.0546206 3.65612246
251.0702706 1.393078058
253.0859207 0.9482861686
269.0444498 4.00057719
279.0651853 1.050042246
331.0600999 4.376973523
333.0757499 2.08673075
347.0550145 1.187286489
351.0863146 1.239869631
371.0550145 1.127738366
389.0655792 0.9124117533
401.0655792 1.487243728
405.0968793 0.9563353633
421.0917939 1.079257333
487.1387441 1.064016409
499.1023586 1.254647976
503.1336587 1.344346419
515.1336587 1.324216911
517.1493088 1.514090158
527.1336587 4.237074896

Name: +ve in-silico MS/MS by CFM-ID for HQAQDTPMYBGXQY-UHFFFAOYSA-N
ID: HQAQDTPMYBGXQY-UHFFFAOYSA-N
Comment: Energy0
Num peaks: 16
95.04914126 1.170718295
123.0440559 1.05878715
153.0546206 1.196878661
255.0651853 3.073691378
269.0444498 1.168436537
273.0757499 1.140580436
289.0706646 1.095777569
363.0863146 1.398244359
365.1019647 1.058583912
409.0917939 3.538719105
417.0968793 1.266915142
419.1125294 3.011428831
515.1336587 1.191609807
517.1493088 1.541682882
527.1336587 14.12815768
545.1442234 43.88573759

Name: +ve in-silico MS/MS by CFM-ID for HQAQDTPMYBGXQY-UHFFFAOYSA-N
ID: HQAQDTPMYBGXQY-UHFFFAOYSA-N
Comment: Energy1
Num peaks: 31
95.04914126 2.339983537
105.0334912 5.550144279
107.0491413 4.048853
121.0284058 1.684566733
123.0440559 3.458310404
137.0233204 1.196014765
137.0597059 0.9991906698
167.0702706 0.8822645307
269.0444498 2.007736874
271.0600999 1.708092246
273.0757499 3.96918808
289.0706646 0.928017865
363.0863146 5.945944657
365.1019647 1.4963657
367.1176147 0.8851368295
369.1332648 0.8851368295
389.0655792 1.615303723
391.0812292 2.929697305
393.0968793 1.780014966
407.0761439 1.337862081
409.0917939 4.613309345
423.107444 0.9174035334
439.1023586 1.356918051
451.1023586 1.433415162
501.1180087 1.504164588
503.1336587 1.433660243
513.1180087 0.999126929
515.1336587 4.627476365
517.1493088 3.289698014
527.1336587 6.708987744
545.1442234 5.654287156

Name: +ve in-silico MS/MS by CFM-ID for HQAQDTPMYBGXQY-UHFFFAOYSA-N
ID: HQAQDTPMYBGXQY-UHFFFAOYSA-N
Comment: Energy2
Num peaks: 31
63.02292652 1.756776311
77.00219107 1.527772777
77.03857658 2.037727385
79.01784114 1.514645487
79.05422664 1.686993441
91.05422664 0.9113337799
93.0334912 0.92718045
95.04914126 8.238781587
105.0334912 6.275785569
107.0491413 2.442706128
109.0647913 0.9352554723
111.0804414 0.9344659223
121.0284058 5.873746473
123.0440559 1.494159661
133.0284058 0.8771087214
135.0440559 1.02262963
137.0233204 1.72572152
281.0444498 0.9842685165
295.0600999 3.285018248
347.0914 1.921863267
363.0863146 1.31227149
375.0863146 0.8835405781
379.0812292 1.003774162
389.0655792 1.919460132
391.0812292 2.600608255
393.0968793 1.376263459
409.0917939 1.100779846
499.1023586 1.105090699
515.1336587 1.221439608
517.1493088 1.587974855
527.1336587 4.272534458

Name: +ve in-silico MS/MS by CFM-ID for YBQSFBSJPWDNRM-UHFFFAOYSA-N
ID: YBQSFBSJPWDNRM-UHFFFAOYSA-N
Comment: Energy0
Num peaks: 19
95.04914126 1.61409129
111.0440559 0.9533217319
139.0389705 1.601033821
183.0651853 1.249280032
255.0651853 2.396944169
269.0444498 0.8286071904
373.0706646 3.32005358
375.0863146 5.354635895
377.1019647 3.36116434
379.1176147 0.8579310514
381.1332648 0.8290058195
389.0655792 0.9087680338
391.0812292 3.301963958
393.0968793 10.13831053
417.0968793 1.323063778
419.1125294 1.975212246
435.107444 1.223966777
527.1336587 11.75161088
545.1442234 27.65305701

Name: +ve in-silico MS/MS by CFM-ID for YBQSFBSJPWDNRM-UHFFFAOYSA-N
ID: YBQSFBSJPWDNRM-UHFFFAOYSA-N
Comment: Energy1
Num peaks: 30
95.04914126 2.351516064
105.0334912 0.7145129674
111.0440559 1.108910016
121.0284058 4.577762214
123.0440559 1.439790626
137.0233204 1.914636683
139.0389705 2.977088407
255.0651853 0.7129543159
269.0444498 1.704947984
271.0600999 1.289108555
273.0757499 2.743799211
363.0863146 1.963359795
365.1019647 0.7569250037
373.0706646 3.725879315
375.0863146 4.808958922
377.1019647 2.346340762
389.0655792 1.527971372
391.0812292 4.411259286
393.0968793 18.75183078
395.1125294 0.7306399939
405.0968793 0.8528674623
417.0968793 0.9677368169
423.107444 0.9007862756
435.107444 1.533222268
501.1180087 0.9167344301
503.1336587 0.8335242331
515.1336587 1.564158774
517.1493088 2.130332661
527.1336587 6.160591065
545.1442234 4.070793552

Name: +ve in-silico MS/MS by CFM-ID for YBQSFBSJPWDNRM-UHFFFAOYSA-N
ID: YBQSFBSJPWDNRM-UHFFFAOYSA-N
Comment: Energy2
Num peaks: 31
63.02292652 1.760526149
65.03857658 0.902871299
77.00219107 3.482048809
95.04914126 6.531337083
105.0334912 5.987609911
107.0491413 1.282618502
121.0284058 5.525614562
123.0440559 1.28716873
137.0233204 0.9716159933
139.0389705 0.9295665352
145.0284058 0.9485750115
147.0440559 1.064401803
249.0546206 3.977724793
251.0702706 1.431237921
295.0600999 1.140129966
331.0600999 1.639607772
345.0757499 1.296269214
357.0757499 0.9644088252
359.0914 1.775876337
361.1070501 1.538769207
373.0706646 3.127673955
375.0863146 2.726514217
377.1019647 1.064844533
385.0706646 1.161628632
389.1019647 1.029733405
393.0968793 1.206829212
405.0968793 1.113621022
417.0968793 1.117225462
499.1023586 1.189307203
517.1493088 1.133678349
527.1336587 4.774038721

Name: +ve in-silico MS/MS by CFM-ID for WZRCVFLUMNNFLB-UHFFFAOYSA-N
ID: WZRCVFLUMNNFLB-UHFFFAOYSA-N
Comment: Energy0
Num peaks: 21
95.04914126 1.598660266
109.0284058 1.083049708
111.0440559 0.9402928171
139.0389705 1.589335077
183.0651853 1.256299783
255.0651853 2.361221219
273.0757499 0.8200533244
373.0706646 3.295772864
375.0863146 5.29650343
377.1019647 3.361264674
379.1176147 0.8858503106
381.1332648 0.8290828006
383.1489149 0.8279521605
389.0655792 0.9017487019
391.0812292 3.275497246
393.0968793 9.922603435
417.0968793 0.8116955894
419.1125294 2.001611667
517.1493088 1.403278393
527.1336587 10.80285564
545.1442234 27.33586065

Name: +ve in-silico MS/MS by CFM-ID for WZRCVFLUMNNFLB-UHFFFAOYSA-N
ID: WZRCVFLUMNNFLB-UHFFFAOYSA-N
Comment: Energy1
Num peaks: 31
95.04914126 2.269113711
109.0284058 1.159257171
111.0440559 1.67431849
121.0284058 4.839382009
123.0440559 1.342401286
137.0233204 1.795793028
139.0389705 2.860259313
253.0495352 1.01018459
269.0444498 0.991244062
271.0600999 0.992557085
273.0757499 2.725623092
363.0863146 1.900922985
365.1019647 0.7228637123
373.0706646 3.572099859
375.0863146 4.568386164
377.1019647 2.275303229
389.0655792 1.450783827
391.0812292 3.949092199
393.0968793 16.71868018
395.1125294 0.6937372869
397.1281794 0.799353761
405.0968793 0.9055809533
423.107444 0.955178827
435.107444 0.8753483758
501.1180087 0.7338760608
503.1336587 0.6727158068
513.1180087 0.6598958621
515.1336587 2.604370109
517.1493088 2.972970068
527.1336587 5.336296831
545.1442234 3.724189534

Name: +ve in-silico MS/MS by CFM-ID for WZRCVFLUMNNFLB-UHFFFAOYSA-N
ID: WZRCVFLUMNNFLB-UHFFFAOYSA-N
Comment: Energy2
Num peaks: 31
63.02292652 1.712577613
65.03857658 1.610672104
77.00219107 3.516853267
79.01784114 0.9029347269
95.04914126 6.706490454
105.0334912 4.193468816
107.0491413 1.971568905
109.0284058 1.098261986
111.0440559 1.002715976
121.0284058 5.711623874
123.0440559 1.268305801
139.0389705 0.8950425933
145.0284058 0.9197899912
147.0440559 1.033330419
249.0546206 4.290491076
251.0702706 1.186985587
279.0287997 0.9277336104
295.0600999 1.353056493
331.0600999 1.697778928
345.0757499 1.343421517
357.0757499 0.9594762473
359.0914 1.727509733
361.1070501 1.228174505
373.0706646 3.220375183
375.0863146 1.873206097
377.1019647 0.8659411468
385.0706646 1.124199976
389.1019647 0.9992003994
405.0968793 1.140271116
517.1493088 1.112485417
527.1336587 4.936776819

Name: +ve in-silico MS/MS by CFM-ID for ZXGYMXTWXPCOIJ-UHFFFAOYSA-N
ID: ZXGYMXTWXPCOIJ-UHFFFAOYSA-N
Comment: Energy0
Num peaks: 22
109.0284058 3.839520089
111.0440559 2.351394307
121.0284058 0.8396118958
123.0440559 1.541270761
167.0702706 1.236773371
253.0495352 0.8017250593
271.0600999 0.9996664295
273.0757499 0.9226232793
387.0499291 0.866196107
389.0655792 2.984847593
391.0812292 5.062555449
393.0968793 3.249800423
395.1125294 0.8577055712
397.1281794 0.821981694
405.0604938 0.854897817
407.0761439 3.12187562
409.0917939 9.476459357
501.1180087 0.8343947147
503.1336587 1.02361847
517.1493088 1.221083898
527.1336587 11.0963831
545.1442234 26.32008656

Name: +ve in-silico MS/MS by CFM-ID for ZXGYMXTWXPCOIJ-UHFFFAOYSA-N
ID: ZXGYMXTWXPCOIJ-UHFFFAOYSA-N
Comment: Energy1
Num peaks: 31
95.04914126 1.375597577
105.0334912 2.287216177
107.0491413 1.475173875
109.0284058 2.823359311
111.0440559 2.776719314
121.0284058 4.028456494
123.0440559 3.028136005
167.0702706 0.708601603
253.0495352 1.63718154
255.0651853 1.23152625
257.0808353 1.031705199
287.0550145 0.8099072027
289.0706646 0.9870709236
377.0655792 0.9414497205
379.0812292 1.55605171
389.0655792 3.175632042
391.0812292 4.139003096
393.0968793 2.221849085
403.0448437 1.150473075
405.0604938 1.395947959
407.0761439 3.878262517
409.0917939 16.78681476
411.107444 0.701211402
421.0917939 0.9148199106
439.1023586 0.966414399
501.1180087 0.8862358309
503.1336587 0.8946575672
515.1336587 1.23537937
517.1493088 1.694023099
527.1336587 5.165417842
545.1442234 3.793493064

Name: +ve in-silico MS/MS by CFM-ID for ZXGYMXTWXPCOIJ-UHFFFAOYSA-N
ID: ZXGYMXTWXPCOIJ-UHFFFAOYSA-N
Comment: Energy2
Num peaks: 31
67.01784114 4.45761015
69.0334912 0.839147354
79.05422664 0.9051587619
95.04914126 0.7938037915
105.0334912 5.776229357
107.0491413 1.642072462
109.0284058 8.787019361
111.0440559 6.823973362
111.0804414 0.8364138593
113.0597059 0.9415833276
115.075356 0.9218784011
121.0284058 2.425867086
129.0334912 0.8052029783
131.0491413 0.9070295672
133.0284058 0.7730653684
269.0444498 1.506542459
271.0600999 0.9089042006
279.0287997 3.811871948
279.0651853 1.080444879
281.0444498 1.928216792
283.0600999 1.152919345
371.0550145 0.8899696948
377.1019647 0.8636270085
405.0968793 0.8761349945
419.1125294 1.302792666
421.0917939 1.004774264
499.1023586 1.295266768
501.1180087 1.049847601
503.1336587 1.128922523
517.1493088 1.507516648
527.1336587 4.605065216

Name: +ve in-silico MS/MS by CFM-ID for HECHONUJXWOANS-UHFFFAOYSA-N
ID: HECHONUJXWOANS-UHFFFAOYSA-N
Comment: Energy0
Num peaks: 14
95.04914126 1.177539897
123.0440559 0.6928557767
255.0651853 4.045297053
257.0808353 1.503217683
391.0812292 1.139457179
405.0604938 0.9656602583
407.0761439 3.654468847
409.0917939 6.863218211
419.1125294 0.9962073231
509.1230941 1.217247576
515.1336587 1.013406633
517.1493088 1.416695063
527.1336587 15.38068003
545.1442234 40.31952085

Name: +ve in-silico MS/MS by CFM-ID for HECHONUJXWOANS-UHFFFAOYSA-N
ID: HECHONUJXWOANS-UHFFFAOYSA-N
Comment: Energy1
Num peaks: 31
95.04914126 1.622099474
105.0334912 1.52284451
107.0491413 1.088929044
117.0334912 0.7244108156
121.0284058 0.871154584
123.0440559 0.9860493106
129.0334912 0.6981259438
133.0284058 0.774224367
135.0440559 1.338063413
137.0233204 3.672406968
139.0389705 2.993224066
189.0546206 0.7331998343
253.0495352 0.8640647791
255.0651853 24.42249649
257.0808353 2.465603211
259.0964854 1.641951034
261.1121354 2.498282184
269.0444498 0.8875515512
271.0600999 0.7869362525
379.0812292 0.7337802055
389.0655792 0.7891922834
391.0812292 1.204464905
405.0604938 1.15682673
407.0761439 3.07964066
409.0917939 4.951055643
501.1180087 1.388105893
503.1336587 1.25628656
515.1336587 1.31809798
517.1493088 1.490163259
527.1336587 4.395358037
545.1442234 4.289622493

Name: +ve in-silico MS/MS by CFM-ID for HECHONUJXWOANS-UHFFFAOYSA-N
ID: HECHONUJXWOANS-UHFFFAOYSA-N
Comment: Energy2
Num peaks: 31
39.02292652 2.250286961
41.00219107 3.16261908
43.01784114 2.258775139
63.02292652 2.422166028
77.00219107 1.183968639
79.05422664 1.521553845
81.0334912 0.9456499792
95.04914126 2.978741821
105.0334912 3.365230932
107.0491413 2.760627185
111.0440559 0.9855951412
121.0284058 1.7876762
123.0440559 1.185711483
129.0334912 2.970958535
131.0491413 2.364447623
133.0284058 1.065162231
135.0440559 2.745702476
149.0597059 0.9786851247
163.0389705 1.286012579
189.0546206 1.085421839
201.0546206 0.9180842662
233.0808353 0.9088074902
255.0651853 4.928668974
391.0812292 0.8786614055
421.0917939 0.8972943031
499.1023586 1.522475774
499.1387441 1.300719206
503.1336587 0.8936715838
509.1230941 2.703442475
517.1493088 0.8965452635
527.1336587 2.580704214

Name: +ve in-silico MS/MS by CFM-ID for UKKNLNPTIDZPAQ-UHFFFAOYSA-N
ID: UKKNLNPTIDZPAQ-UHFFFAOYSA-N
Comment: Energy0
Num peaks: 22
109.0284058 5.286182581
111.0440559 2.016917904
121.0284058 0.9722047201
123.0440559 1.492574135
167.0702706 1.196969156
269.0444498 0.9556214448
271.0600999 2.447662326
273.0757499 1.342346179
387.0499291 0.8396609357
389.0655792 2.814286218
391.0812292 4.758481439
393.0968793 3.043094383
395.1125294 0.8311727469
397.1281794 0.8108395473
405.0604938 0.8214626945
407.0761439 3.008919171
409.0917939 8.999692793
417.0968793 0.8604654515
419.1125294 1.909563601
517.1493088 0.941735895
527.1336587 10.25646687
545.1442234 25.1042873

Name: +ve in-silico MS/MS by CFM-ID for UKKNLNPTIDZPAQ-UHFFFAOYSA-N
ID: UKKNLNPTIDZPAQ-UHFFFAOYSA-N
Comment: Energy1
Num peaks: 31
83.01275576 0.8445555381
85.02840582 0.8978757327
95.04914126 1.206486422
105.0334912 2.012132302
107.0491413 1.312243122
109.0284058 2.597260999
111.0440559 2.503196416
121.0284058 3.719942551
123.0440559 2.657514178
253.0495352 1.455219534
255.0651853 1.083205009
257.0808353 0.9717278992
289.0706646 0.9749324054
313.0706646 1.203334548
325.0706646 0.9323961413
377.0655792 0.7836534556
379.0812292 1.339908988
389.0655792 2.456060673
391.0812292 3.504283624
393.0968793 1.777351966
403.0448437 1.024300167
405.0604938 1.235697668
407.0761439 3.357751959
409.0917939 12.80651535
421.0917939 0.8196493273
439.1023586 0.8518865458
443.0761439 2.023643223
515.1336587 1.0271113
517.1493088 1.485167935
527.1336587 5.524932121
545.1442234 3.105008823

Name: +ve in-silico MS/MS by CFM-ID for UKKNLNPTIDZPAQ-UHFFFAOYSA-N
ID: UKKNLNPTIDZPAQ-UHFFFAOYSA-N
Comment: Energy2
Num peaks: 31
39.02292652 1.204253103
43.01784114 0.780962006
79.05422664 0.8912831833
83.01275576 0.802920462
92.99710569 1.1475441
105.0334912 5.612009979
107.0491413 1.65875339
109.0284058 6.998063918
111.0440559 1.863080199
111.0804414 0.8235225064
121.0284058 3.168759638
129.0334912 0.8010572391
131.0491413 0.8989104495
265.0495352 1.380893325
269.0444498 2.161442765
279.0287997 1.541545552
281.0444498 1.617553755
283.0600999 1.135557611
295.0600999 4.476174314
297.0757499 4.03989997
335.0550145 0.8335636057
371.0550145 1.238867749
377.1019647 0.8298409789
387.0499291 0.9447697546
401.0655792 1.346677551
405.0968793 0.8696171054
421.0917939 0.9892976995
499.1023586 0.7850270704
501.1180087 0.7583916264
517.1493088 1.244970386
527.1336587 4.510839724

Name: +ve in-silico MS/MS by CFM-ID for BEBJNFHDYMCZAY-UHFFFAOYSA-N
ID: BEBJNFHDYMCZAY-UHFFFAOYSA-N
Comment: Energy0
Num peaks: 18
95.04914126 1.041613718
121.0284058 0.9267166715
123.0440559 1.639435396
167.0702706 1.301759578
253.0495352 2.460318612
255.0651853 1.228041389
271.0600999 1.053444281
273.0757499 0.9701632352
389.0655792 3.28660904
391.0812292 5.556180307
393.0968793 3.531346817
403.1176147 2.118131068
405.0604938 0.9243377367
407.0761439 3.453008062
409.0917939 10.09760536
517.1493088 1.304565016
527.1336587 11.15877756
545.1442234 28.33184893

Name: +ve in-silico MS/MS by CFM-ID for BEBJNFHDYMCZAY-UHFFFAOYSA-N
ID: BEBJNFHDYMCZAY-UHFFFAOYSA-N
Comment: Energy1
Num peaks: 31
95.04914126 1.57513331
105.0334912 1.705867531
107.0491413 1.328127944
121.0284058 2.322560356
123.0440559 2.728643829
149.0597059 0.9452603368
249.0546206 1.94242291
251.0702706 1.430613377
253.0495352 0.913702419
265.0495352 6.837812869
267.0651853 5.441106333
269.0808353 2.336723741
279.0651853 0.8956471377
281.0444498 2.076000385
283.0600999 2.777582802
379.0812292 1.17138757
383.0914 5.371842646
385.1070501 3.450533912
389.0655792 1.596169272
391.0812292 1.57160401
393.0968793 0.906308643
399.0863146 2.242017508
401.1019647 6.203784156
403.1176147 4.339487818
405.0604938 0.9924452496
407.0761439 2.005640267
409.0917939 6.318327008
515.1336587 1.258073615
517.1493088 1.379346604
527.1336587 2.529098057
545.1442234 1.909648641

Name: +ve in-silico MS/MS by CFM-ID for BEBJNFHDYMCZAY-UHFFFAOYSA-N
ID: BEBJNFHDYMCZAY-UHFFFAOYSA-N
Comment: Energy2
Num peaks: 31
41.00219107 1.708836761
63.02292652 1.050872704
68.99710569 1.001054439
77.00219107 2.486281519
79.05422664 1.047413425
83.01275576 2.780691729
95.04914126 3.634074221
105.0334912 11.4715871
107.0491413 1.843456455
121.0284058 3.504476637
129.0334912 1.826325149
131.0491413 1.281374448
249.0546206 3.958901647
251.0702706 1.8528587
253.0859207 1.304011524
265.0495352 0.9729095076
267.0651853 1.119384088
279.0651853 1.235253269
347.0550145 1.412053993
375.0863146 0.9441102856
377.1019647 1.033509973
385.1070501 0.9143842158
389.0655792 2.275946064
391.0812292 1.596082135
401.0655792 1.196137407
499.1023586 1.225173147
501.1180087 0.9259488993
503.1336587 1.199774572
515.1336587 1.230140509
517.1493088 1.322463768
527.1336587 2.934205343

Name: +ve in-silico MS/MS by CFM-ID for VIMJYUNBKKYXGL-UHFFFAOYSA-N
ID: VIMJYUNBKKYXGL-UHFFFAOYSA-N
Comment: Energy0
Num peaks: 18
95.04914126 1.100639965
123.0440559 1.473513854
255.0651853 1.970546752
389.0655792 3.187764065
391.0812292 4.686558565
393.0968793 2.105624768
395.1125294 0.7696292882
397.1281794 0.8523667934
405.0604938 0.8515583577
407.0761439 2.880242322
409.0917939 5.821423258
417.0968793 0.9860832877
419.1125294 2.519863517
509.1230941 1.28427952
515.1336587 0.8874744023
517.1493088 1.122578471
527.1336587 14.65565178
545.1442234 33.60567211

Name: +ve in-silico MS/MS by CFM-ID for VIMJYUNBKKYXGL-UHFFFAOYSA-N
ID: VIMJYUNBKKYXGL-UHFFFAOYSA-N
Comment: Energy1
Num peaks: 31
95.04914126 2.636858209
105.0334912 1.37402362
107.0491413 0.8116406874
111.0440559 0.7695752518
121.0284058 0.887671101
123.0440559 1.215332722
137.0233204 0.7374538218
189.0546206 1.779573986
191.0702706 0.7548953699
269.0444498 1.068900935
271.0600999 1.297297376
273.0757499 2.606443017
353.0655792 1.271441433
379.0812292 1.026620627
389.0655792 4.103535561
391.0812292 3.649287426
393.0968793 1.561711806
397.1281794 0.7539011523
405.0604938 1.616139079
407.0761439 4.042490874
409.0917939 9.730110324
435.107444 0.7547543406
451.1023586 1.04332839
499.1387441 0.7313845613
501.1180087 1.928513687
503.1336587 1.819178929
509.1230941 1.745019076
515.1336587 2.270100556
517.1493088 2.23388769
527.1336587 9.583579126
545.1442234 7.516287566

Name: +ve in-silico MS/MS by CFM-ID for VIMJYUNBKKYXGL-UHFFFAOYSA-N
ID: VIMJYUNBKKYXGL-UHFFFAOYSA-N
Comment: Energy2
Num peaks: 31
39.02292652 2.448213773
53.00219107 2.360176729
63.02292652 1.716903192
77.00219107 2.160608137
95.04914126 3.390054996
105.0334912 2.023944818
107.0491413 1.167966881
121.0284058 2.980642746
129.0334912 1.367551693
131.0491413 1.117580307
137.0233204 1.211439019
189.0546206 0.9065710384
191.0702706 1.785814149
211.0389705 1.2675415
255.0651853 0.909864264
265.0495352 1.843036145
267.0651853 1.003307665
273.0757499 0.9107818115
321.0757499 0.8820918639
333.0757499 4.151925607
335.0914 2.308540192
347.0550145 1.754803
373.0706646 1.047453225
389.0655792 2.453365315
391.0812292 1.017729811
397.1281794 1.483017604
499.1023586 0.9120365141
499.1387441 0.9562910272
509.1230941 3.235765982
515.1336587 1.097408685
527.1336587 3.491568821

Name: +ve in-silico MS/MS by CFM-ID for RZQWNBITGIONJU-UHFFFAOYSA-N
ID: RZQWNBITGIONJU-UHFFFAOYSA-N
Comment: Energy0
Num peaks: 20
95.04914126 0.7818099001
111.0440559 1.706405001
121.0284058 0.9332680852
123.0440559 1.574737157
167.0702706 1.273327206
253.0495352 0.8248027308
271.0600999 2.492095307
273.0757499 1.407656289
389.0655792 3.299906147
391.0812292 5.350704311
393.0968793 3.357871519
395.1125294 0.8735171008
397.1281794 0.8321591118
405.0604938 0.9003593183
407.0761439 3.265483502
409.0917939 9.884028225
417.0968793 0.8422335257
419.1125294 1.964842538
527.1336587 11.68674627
545.1442234 27.4476857

Name: +ve in-silico MS/MS by CFM-ID for RZQWNBITGIONJU-UHFFFAOYSA-N
ID: RZQWNBITGIONJU-UHFFFAOYSA-N
Comment: Energy1
Num peaks: 31
95.01275576 0.9945126281
95.04914126 1.364052946
105.0334912 2.171788488
107.0491413 1.446630362
111.0440559 2.715655176
121.0284058 3.791665658
123.0440559 2.804474251
137.0233204 0.7346666798
167.0702706 0.7135808923
253.0495352 1.648339908
255.0651853 1.240687825
257.0808353 1.039503603
289.0706646 1.609812621
379.0812292 1.596877881
389.0655792 3.509550148
391.0812292 5.395166733
393.0968793 2.494466507
405.0604938 1.387931984
407.0761439 4.009792297
409.0917939 16.73452229
411.107444 0.7059056315
421.0917939 0.9206184132
435.107444 0.7037577549
439.1023586 0.9734786663
501.1180087 0.7467484507
503.1336587 0.6845154288
509.1230941 0.7210770277
515.1336587 1.160920099
517.1493088 1.289630811
527.1336587 6.546464207
545.1442234 3.837254879

Name: +ve in-silico MS/MS by CFM-ID for RZQWNBITGIONJU-UHFFFAOYSA-N
ID: RZQWNBITGIONJU-UHFFFAOYSA-N
Comment: Energy2
Num peaks: 31
25.00727645 0.9024102663
79.05422664 0.9976298991
83.01275576 2.58800453
93.0334912 1.743861261
105.0334912 5.969049877
107.0491413 1.594765185
111.0440559 4.753010932
113.0597059 0.7848701618
115.075356 1.041031597
121.0284058 3.398091018
129.0334912 0.9109883719
131.0491413 1.016294271
133.0284058 0.7965829977
265.0495352 2.91844736
267.0651853 1.019897966
279.0287997 0.788205845
279.0651853 1.077831968
295.0600999 3.710300613
297.0757499 3.973894982
331.0600999 2.078817156
333.0757499 1.765609355
371.0550145 0.9574207537
373.0706646 1.160574321
375.0863146 1.505432385
377.1019647 1.579950617
389.0655792 2.544953781
391.0812292 1.320958909
401.0655792 1.012946234
405.0968793 0.9854796324
421.0917939 1.107973654
527.1336587 3.549567079

Name: +ve in-silico MS/MS by CFM-ID for NJHRHMJEARYVPW-UHFFFAOYSA-N
ID: NJHRHMJEARYVPW-UHFFFAOYSA-N
Comment: Energy0
Num peaks: 18
95.04914126 1.066003494
121.0284058 0.905256329
123.0440559 1.589170159
167.0702706 1.285256862
271.0600999 2.694171801
273.0757499 1.43397785
389.0655792 3.327081245
391.0812292 5.45507621
393.0968793 3.441387572
395.1125294 0.886543983
397.1281794 0.8794535815
403.1176147 1.574757031
405.0604938 0.9117443247
407.0761439 3.306787081
409.0917939 9.901793934
517.1493088 1.131433462
527.1336587 12.67438869
545.1442234 27.8179189

Name: +ve in-silico MS/MS by CFM-ID for NJHRHMJEARYVPW-UHFFFAOYSA-N
ID: NJHRHMJEARYVPW-UHFFFAOYSA-N
Comment: Energy1
Num peaks: 31
75.04405588 0.6290335638
95.04914126 2.409036676
105.0334912 2.229746191
107.0491413 1.494352109
121.0284058 3.827672554
123.0440559 2.882018408
137.0233204 0.6250175339
167.0702706 0.7338266869
253.0495352 1.700031957
255.0651853 1.277987288
257.0808353 1.071264325
289.0706646 1.719225815
379.0812292 1.951787473
381.0968793 0.7020248275
389.0655792 3.600066423
391.0812292 4.950584164
393.0968793 2.274687769
405.0604938 1.513011637
407.0761439 4.179252851
409.0917939 16.88228755
411.107444 0.724970106
419.1125294 0.7323881309
421.0917939 0.9441349711
423.107444 0.6592967408
439.1023586 1.00222809
501.1180087 1.148355512
503.1336587 1.098014739
515.1336587 1.827484318
517.1493088 1.733301594
527.1336587 6.273872624
545.1442234 4.016824165

Name: +ve in-silico MS/MS by CFM-ID for NJHRHMJEARYVPW-UHFFFAOYSA-N
ID: NJHRHMJEARYVPW-UHFFFAOYSA-N
Comment: Energy2
Num peaks: 31
41.00219107 3.183260815
63.02292652 0.9144678433
77.00219107 2.227768342
79.05422664 0.9835934977
95.04914126 5.175796531
99.00767038 0.9967036603
105.0334912 5.833306999
107.0491413 1.789493491
121.0284058 2.70365365
129.0334912 1.488344536
129.0546206 0.8976792291
131.0491413 1.02208938
249.0546206 2.3762356
291.0651853 2.455086669
293.0808353 1.727669185
319.0600999 1.070484237
333.0757499 3.038279395
335.0914 1.786787354
347.0550145 1.019247017
373.0706646 1.531516561
375.0863146 1.078498694
377.1019647 1.843099962
389.0655792 2.150124194
391.0812292 1.193450079
401.0655792 1.044832443
405.0968793 0.9956250156
421.0917939 1.092302205
499.1023586 0.9306559375
515.1336587 1.181999206
517.1493088 1.181047127
527.1336587 4.036425104

Name: +ve in-silico MS/MS by CFM-ID for OERDALJCUNBAFP-UHFFFAOYSA-N
ID: OERDALJCUNBAFP-UHFFFAOYSA-N
Comment: Energy0
Num peaks: 12
95.04914126 1.223282132
105.0334912 1.374792763
107.0491413 1.214833931
123.0440559 1.182316149
255.0651853 2.419213843
409.0917939 2.54775674
417.0968793 1.213542992
419.1125294 2.927682086
509.1230941 1.631299579
517.1493088 1.451759536
527.1336587 17.88011806
545.1442234 45.61837867

Name: +ve in-silico MS/MS by CFM-ID for OERDALJCUNBAFP-UHFFFAOYSA-N
ID: OERDALJCUNBAFP-UHFFFAOYSA-N
Comment: Energy1
Num peaks: 31
95.04914126 1.987494753
105.0334912 13.59081516
107.0491413 5.870983137
109.0647913 3.016982983
111.0440559 0.7390250109
111.0804414 1.862410877
117.0334912 0.8265968864
129.0334912 3.651252829
131.0491413 3.95377232
133.0647913 1.466449269
147.0440559 1.894020429
149.0597059 1.515782888
151.075356 0.8843218889
229.0495352 0.9926240923
245.0444498 0.9522690235
247.0600999 1.756703009
249.0757499 1.191608625
271.0600999 1.104140333
273.0757499 2.272390269
377.0655792 0.9855480295
435.107444 0.7247924533
451.1023586 0.9974121161
499.1023586 0.8997290056
499.1387441 0.7110515822
501.1180087 1.791153729
503.1336587 1.746962009
509.1230941 1.698651472
515.1336587 1.923630249
517.1493088 2.007814184
527.1336587 7.013069816
545.1442234 7.030439856

Name: +ve in-silico MS/MS by CFM-ID for OERDALJCUNBAFP-UHFFFAOYSA-N
ID: OERDALJCUNBAFP-UHFFFAOYSA-N
Comment: Energy2
Num peaks: 31
63.02292652 3.015559712
65.00219107 0.719186131
65.03857658 1.9076025
75.02292652 1.356719249
77.00219107 0.7550294162
77.03857658 3.054452826
79.01784114 1.935583029
79.05422664 5.163317882
91.05422664 1.823543509
93.0334912 0.9255428894
95.04914126 4.426449394
105.0334912 7.093573316
107.0491413 6.488955464
109.0647913 1.188821485
111.0440559 0.8074227562
121.0284058 1.667317703
123.0440559 1.617690229
129.0334912 2.335033207
131.0491413 1.361349902
133.0284058 0.9997735244
133.0647913 1.108067891
135.0440559 0.7884576562
295.0600999 2.461397009
297.0757499 0.8999003353
451.1023586 0.7273498516
499.1023586 1.065015771
499.1387441 0.7612761412
501.1180087 0.8890753595
503.1336587 1.168016174
509.1230941 3.890914924
527.1336587 3.517524199

Name: +ve in-silico MS/MS by CFM-ID for PQSIYJDTLPRZPI-UHFFFAOYSA-N
ID: PQSIYJDTLPRZPI-UHFFFAOYSA-N
Comment: Energy0
Num peaks: 17
95.04914126 1.078319682
121.0284058 0.9533098941
123.0440559 1.61002976
167.0702706 1.302502904
271.0600999 2.674093315
273.0757499 1.452828338
389.0655792 3.383698054
391.0812292 5.536849479
393.0968793 3.507921643
395.1125294 0.8973661329
403.1176147 1.595908336
405.0604938 0.9239188127
407.0761439 3.352550251
409.0917939 10.11063123
517.1493088 1.050284256
527.1336587 12.89171495
545.1442234 28.35504571

Name: +ve in-silico MS/MS by CFM-ID for PQSIYJDTLPRZPI-UHFFFAOYSA-N
ID: PQSIYJDTLPRZPI-UHFFFAOYSA-N
Comment: Energy1
Num peaks: 31
95.04914126 2.33284524
99.00767038 1.186864589
105.0334912 2.164738109
107.0491413 1.465522552
121.0284058 3.75318158
123.0440559 2.80194825
167.0702706 0.7129217143
253.0495352 1.646862905
255.0651853 1.239474707
257.0808353 1.038470925
289.0706646 1.604915557
307.0600999 0.6842833985
309.0757499 0.7883672154
379.0812292 1.899747538
381.0968793 0.6823429227
389.0655792 3.381119004
391.0812292 4.88017123
393.0968793 2.136402768
405.0604938 1.473646056
407.0761439 4.18827961
409.0917939 16.34463911
411.107444 0.7052843161
419.1125294 0.7125009124
421.0917939 0.9198511229
439.1023586 0.9725433239
501.1180087 1.040561425
503.1336587 1.011920355
515.1336587 1.78379704
517.1493088 1.431004758
527.1336587 6.239658297
545.1442234 3.831452328

Name: +ve in-silico MS/MS by CFM-ID for PQSIYJDTLPRZPI-UHFFFAOYSA-N
ID: PQSIYJDTLPRZPI-UHFFFAOYSA-N
Comment: Energy2
Num peaks: 31
63.02292652 1.477768474
77.00219107 2.462401579
79.05422664 1.040788452
95.04914126 5.158072982
105.0334912 6.232967907
107.0491413 1.857516166
121.0284058 3.921668452
129.0334912 1.384405117
131.0491413 1.081522831
131.0702706 0.9503810219
249.0546206 2.732921401
251.0702706 0.8354646743
277.1070501 0.7829268304
291.0651853 2.656848417
293.0808353 2.17469258
331.0600999 2.468314003
333.0757499 1.169812573
347.0550145 1.212891813
361.0706646 0.8854521077
371.0550145 0.834631511
373.0706646 1.857718199
375.0863146 1.364736223
377.1019647 2.125539063
389.0655792 2.341243344
391.0812292 1.422058397
401.0655792 1.122868253
405.0968793 1.05351959
421.0917939 1.156174342
499.1023586 0.9852937578
499.1387441 0.8230963393
527.1336587 4.239927135

Name: +ve in-silico MS/MS by CFM-ID for YTJMGLSTYZRTMG-UHFFFAOYSA-N
ID: YTJMGLSTYZRTMG-UHFFFAOYSA-N
Comment: Energy0
Num peaks: 24
95.04914126 1.462935064
109.0284058 2.573409945
111.0440559 2.048115589
183.0651853 1.084909009
255.0651853 2.154391316
273.0757499 0.7132180733
373.0706646 3.405273805
375.0863146 4.79768412
377.1019647 3.152344518
379.1176147 0.8255758949
381.1332648 0.7954654677
383.1489149 0.7954654677
389.0655792 0.8656220179
391.0812292 5.514699872
393.0968793 8.784258196
395.1125294 0.93666263
397.1281794 0.8858938792
417.0968793 1.11463883
419.1125294 2.042254582
501.1180087 0.7728586456
503.1336587 0.8813956077
517.1493088 1.035656848
527.1336587 10.59280971
545.1442234 23.46148012

Name: +ve in-silico MS/MS by CFM-ID for YTJMGLSTYZRTMG-UHFFFAOYSA-N
ID: YTJMGLSTYZRTMG-UHFFFAOYSA-N
Comment: Energy1
Num peaks: 31
95.04914126 2.325210572
109.0284058 0.8999324386
111.0440559 1.20229721
121.0284058 4.343288068
123.0440559 0.8239135935
137.0233204 1.330878584
139.0389705 1.632007979
253.0495352 1.083719056
269.0444498 0.8436781262
271.0600999 0.8710494668
273.0757499 2.37265002
363.0863146 1.893150064
365.1019647 1.17660925
373.0706646 3.831042646
375.0863146 5.207821102
377.1019647 2.365027689
379.1176147 0.7880382549
389.0655792 1.680258829
389.1019647 0.8121581281
391.0812292 4.626431537
393.0968793 19.8642902
395.1125294 0.7150308055
397.1281794 1.170572643
405.0968793 0.8850052232
407.1125294 0.9917344555
435.107444 0.8929929375
501.1180087 0.8346785303
515.1336587 0.8461677183
517.1493088 1.372136804
527.1336587 5.959022587
545.1442234 3.42091105

Name: +ve in-silico MS/MS by CFM-ID for YTJMGLSTYZRTMG-UHFFFAOYSA-N
ID: YTJMGLSTYZRTMG-UHFFFAOYSA-N
Comment: Energy2
Num peaks: 31
41.00219107 1.053956887
63.02292652 0.9749820187
67.01784114 3.74038775
77.00219107 3.417145985
95.04914126 9.139043247
105.0334912 2.279730965
109.0284058 1.120350331
111.0440559 1.11085334
121.0284058 3.034184013
147.0440559 0.9604479036
249.0546206 1.965873955
255.0651853 1.11415604
269.0808353 1.418091129
331.0600999 1.207766474
359.0914 1.058738379
361.1070501 0.9830466018
373.0706646 3.054244773
375.0863146 2.365165344
377.1019647 2.443650505
379.0812292 1.019432526
385.0706646 1.057637898
391.0812292 1.92214012
393.0968793 1.007099202
401.0655792 1.267327959
403.0812292 1.985395734
405.0968793 2.276506699
415.0812292 0.9029324565
417.0968793 1.209941095
419.1125294 1.474252979
499.1023586 1.081266841
527.1336587 3.784511667

Name: +ve in-silico MS/MS by CFM-ID for CQBSPVXPEDSMEB-UHFFFAOYSA-N
ID: CQBSPVXPEDSMEB-UHFFFAOYSA-N
Comment: Energy0
Num peaks: 25
95.04914126 1.482704331
109.0284058 1.864360758
111.0440559 1.03490928
139.0389705 1.543009294
183.0651853 1.140478776
255.0651853 2.245209562
269.0444498 0.7196990987
273.0757499 0.7833482173
289.0706646 0.6943523813
373.0706646 3.119736807
375.0863146 5.012248479
377.1019647 3.194977871
379.1176147 0.8508020338
381.1332648 0.8262654605
383.1489149 0.8262654605
389.0655792 0.8579889923
391.0812292 3.105397316
393.0968793 9.45357311
415.0812292 0.6836595259
417.0968793 1.235058547
419.1125294 2.219900613
435.107444 1.156566439
517.1493088 0.8587871327
527.1336587 10.29633354
545.1442234 25.35970419

Name: +ve in-silico MS/MS by CFM-ID for CQBSPVXPEDSMEB-UHFFFAOYSA-N
ID: CQBSPVXPEDSMEB-UHFFFAOYSA-N
Comment: Energy1
Num peaks: 31
83.01275576 0.7834727353
85.02840582 0.8409472637
95.04914126 1.940211371
109.0284058 0.9379912003
111.0440559 1.301801679
119.0127558 0.9987987331
121.0284058 4.243134453
123.0440559 1.224839568
137.0233204 1.489691706
139.0389705 2.580034048
173.0233204 0.7737172853
253.0495352 0.9624476659
269.0444498 0.8601824681
271.0600999 0.8667568119
273.0757499 2.418867605
363.0863146 1.686927104
373.0706646 3.448957752
375.0863146 4.183362849
377.1019647 2.122389135
389.0655792 1.362610504
391.0812292 3.502816934
393.0968793 15.92510966
405.0968793 0.806970851
417.0968793 0.887840162
423.107444 0.8368353696
435.107444 1.303747548
443.0761439 2.013928032
515.1336587 1.010404076
517.1493088 1.354287968
527.1336587 5.39914693
545.1442234 3.017617775

Name: +ve in-silico MS/MS by CFM-ID for CQBSPVXPEDSMEB-UHFFFAOYSA-N
ID: CQBSPVXPEDSMEB-UHFFFAOYSA-N
Comment: Energy2
Num peaks: 31
63.02292652 1.05552074
65.03857658 0.7673109503
67.01784114 1.31808869
77.00219107 4.072419087
79.01784114 1.47103176
81.0334912 0.9463127066
95.04914126 6.708380261
105.0334912 3.207669157
107.0491413 0.944299729
119.0127558 1.291062025
121.0284058 2.899909174
139.0389705 0.9917079152
249.0546206 2.474832454
279.0287997 0.7478536701
331.0600999 1.364786749
345.0757499 0.9285347953
357.0757499 0.8029037348
359.0914 1.146195824
361.1070501 1.064251501
373.0706646 6.684951794
375.0863146 3.47052416
377.1019647 2.031661718
385.0706646 0.8516025713
389.1019647 0.7777955113
393.0968793 1.221282368
405.0968793 0.9088845166
415.0812292 1.238811533
417.0968793 0.9723868339
419.1125294 1.545245083
503.1336587 0.8727337429
527.1336587 4.135942742

Name: +ve in-silico MS/MS by CFM-ID for AMXPKJZHZBJFEK-UHFFFAOYSA-N
ID: AMXPKJZHZBJFEK-UHFFFAOYSA-N
Comment: Energy0
Num peaks: 20
95.04914126 1.589227959
111.0440559 0.9100547929
139.0389705 1.587363809
183.0651853 1.270028762
255.0651853 2.361588434
269.0444498 0.8181236889
273.0757499 0.811138028
289.0706646 0.7310911317
373.0706646 3.326253553
375.0863146 5.311767586
377.1019647 3.329779749
379.1176147 0.8604034943
381.1332648 0.8292831203
389.0655792 0.9019625546
391.0812292 3.275048876
393.0968793 10.09566658
417.0968793 0.8631752139
419.1125294 2.002107212
527.1336587 11.93685266
545.1442234 27.34551124

Name: +ve in-silico MS/MS by CFM-ID for AMXPKJZHZBJFEK-UHFFFAOYSA-N
ID: AMXPKJZHZBJFEK-UHFFFAOYSA-N
Comment: Energy1
Num peaks: 31
85.02840582 0.821179086
95.01275576 0.8700268656
95.04914126 2.165295798
99.04405588 0.6710739918
111.0440559 1.706341112
121.0284058 4.423490954
123.0440559 1.317627414
137.0233204 1.801854761
139.0389705 2.706872475
183.0651853 0.6940503852
269.0444498 1.501369106
271.0600999 1.204780374
273.0757499 2.658309451
363.0863146 1.884051447
365.1019647 0.7169317711
373.0706646 3.653427381
375.0863146 4.59050073
377.1019647 2.197180409
389.0655792 1.437697201
391.0812292 3.997381401
393.0968793 18.00292593
395.1125294 0.6874806313
405.0968793 0.8978406311
423.107444 0.94578492
435.107444 0.8667688967
501.1180087 0.727257403
503.1336587 0.6666487391
515.1336587 1.130618664
517.1493088 1.22272076
527.1336587 6.534468324
545.1442234 3.666530096

Name: +ve in-silico MS/MS by CFM-ID for AMXPKJZHZBJFEK-UHFFFAOYSA-N
ID: AMXPKJZHZBJFEK-UHFFFAOYSA-N
Comment: Energy2
Num peaks: 31
25.00727645 1.686535366
63.02292652 1.146850305
65.03857658 1.118185603
67.01784114 1.171818867
77.00219107 3.382315853
79.01784114 0.916074195
95.04914126 5.333386785
105.0334912 3.939651585
107.0491413 0.8235416256
115.075356 0.7776329377
121.0284058 3.8930987
139.0389705 0.7651282323
145.0284058 0.8511902767
147.0440559 1.042204724
249.0546206 4.056267586
251.0702706 1.367388287
279.0287997 0.8938643303
295.0600999 1.211418881
331.0600999 1.633717983
345.0757499 1.292218593
357.0757499 0.9405398565
359.0914 1.656762254
361.1070501 1.177876524
373.0706646 5.801899069
375.0863146 3.079491934
377.1019647 1.589478873
385.0706646 1.149280492
389.1019647 0.9888320188
393.0968793 1.32688879
405.0968793 1.093325638
527.1336587 4.510433924

Name: +ve in-silico MS/MS by CFM-ID for XESLYKJBDXIWEP-UHFFFAOYSA-N
ID: XESLYKJBDXIWEP-UHFFFAOYSA-N
Comment: Energy0
Num peaks: 10
123.0440559 1.802191441
253.0495352 1.347939093
373.0706646 1.188007682
391.0812292 6.562819115
393.0968793 3.730088652
407.0761439 3.927407711
409.0917939 10.8206982
509.1230941 1.840690384
527.1336587 17.6470004
545.1442234 31.2793425

Name: +ve in-silico MS/MS by CFM-ID for XESLYKJBDXIWEP-UHFFFAOYSA-N
ID: XESLYKJBDXIWEP-UHFFFAOYSA-N
Comment: Energy1
Num peaks: 27
95.04914126 2.47744162
105.0334912 2.325237226
107.0491413 1.710369001
121.0284058 2.958348823
123.0440559 3.493355515
253.0495352 1.56822837
255.0651853 0.8610048298
257.0808353 0.7857699884
377.1019647 0.6824190678
381.0968793 1.074735215
389.0655792 1.48796587
391.0812292 7.327424077
393.0968793 3.038676881
407.0761439 5.690955588
409.0917939 20.07329539
411.107444 0.8238678455
421.0917939 0.9564982219
423.107444 0.7583745778
439.1023586 1.030994546
451.1023586 0.695686317
501.1180087 1.391368563
503.1336587 1.320642368
509.1230941 1.613033105
515.1336587 1.817346952
517.1493088 1.824746244
527.1336587 7.444600647
545.1442234 4.993876166

Name: +ve in-silico MS/MS by CFM-ID for XESLYKJBDXIWEP-UHFFFAOYSA-N
ID: XESLYKJBDXIWEP-UHFFFAOYSA-N
Comment: Energy2
Num peaks: 31
63.02292652 1.855961486
77.00219107 1.995105336
77.03857658 1.036424486
79.01784114 0.9035373193
79.05422664 1.181274432
95.04914126 4.156203591
105.0334912 10.83401773
107.0491413 2.323170211
121.0284058 3.462772825
129.0334912 1.214848029
131.0491413 1.346580284
265.0495352 2.141011655
267.0651853 0.7791018965
273.0757499 2.493292306
277.1070501 1.068692382
363.0863146 1.691013777
373.0706646 2.523502294
375.0863146 3.695662523
377.1019647 6.0087055
391.0812292 3.649010951
393.0968793 1.060780147
399.0863146 0.8438662739
403.0812292 0.8479030089
405.0968793 1.309124458
421.0917939 1.381366492
499.1023586 0.9072636511
499.1387441 1.045900942
503.1336587 0.9292316272
509.1230941 1.080388355
515.1336587 0.8623977169
527.1336587 2.241668875

Name: +ve in-silico MS/MS by CFM-ID for HLALCYYDGJHPLQ-UHFFFAOYSA-N
ID: HLALCYYDGJHPLQ-UHFFFAOYSA-N
Comment: Energy0
Num peaks: 6
109.0647913 1.211982123
381.0968793 0.7961232464
509.1230941 19.8827732
517.1493088 1.089643255
527.1336587 32.81884201
545.1442234 30.68233946

Name: +ve in-silico MS/MS by CFM-ID for HLALCYYDGJHPLQ-UHFFFAOYSA-N
ID: HLALCYYDGJHPLQ-UHFFFAOYSA-N
Comment: Energy1
Num peaks: 31
41.03857658 0.9615270002
55.05422664 1.05074427
65.00219107 1.178254337
81.0334912 1.145821649
133.0284058 1.555121167
135.0440559 3.681663129
137.0597059 3.60581639
139.075356 0.8847325137
141.0910061 0.7182274986
143.1066561 0.7182274986
387.0499291 1.86374983
389.0655792 2.926299715
391.0812292 1.990154252
405.0604938 0.9946730696
407.0761439 1.600959895
409.0917939 1.551626703
441.0604938 1.072857071
457.0554084 1.711706097
459.0710585 0.9403670116
471.0710585 1.778140862
475.1023586 0.8356778776
483.0710585 0.7979736128
495.107444 1.672971913
497.1230941 0.981142716
499.1387441 2.826138026
501.0816232 0.7555179194
509.1230941 13.89326513
515.1336587 1.122887086
517.1493088 2.738203962
527.1336587 11.37084657
545.1442234 7.501758656

Name: +ve in-silico MS/MS by CFM-ID for HLALCYYDGJHPLQ-UHFFFAOYSA-N
ID: HLALCYYDGJHPLQ-UHFFFAOYSA-N
Comment: Energy2
Num peaks: 31
39.02292652 2.713537427
41.03857658 1.562010047
55.05422664 1.531018141
65.00219107 1.034647718
65.03857658 1.881114139
107.0491413 1.798192325
111.0804414 1.070942616
113.0960915 1.20647479
115.1117415 1.068924679
133.0284058 2.655844134
135.0440559 1.545310054
137.0597059 3.201625256
335.0550145 2.390365711
359.0550145 3.159264966
361.0706646 2.929748915
363.0863146 2.953580009
365.1019647 1.20221188
377.0655792 1.966709476
385.1281794 1.068924679
387.0499291 0.9116546288
389.0655792 1.413729498
391.0812292 2.305751179
405.0604938 1.726548565
409.0917939 1.058189776
441.0604938 1.345182957
445.0917939 1.044550262
471.0710585 0.9469466293
483.0710585 1.149922692
499.1387441 2.703331386
509.1230941 10.11849655
527.1336587 1.307439614

Name: +ve in-silico MS/MS by CFM-ID for SDSWAEIAWLPYRI-UHFFFAOYSA-N
ID: SDSWAEIAWLPYRI-UHFFFAOYSA-N
Comment: Energy0
Num peaks: 6
55.05422664 0.6734680576
109.0647913 0.709053636
381.0968793 0.6389064369
509.1230941 31.47719781
527.1336587 34.83212434
545.1442234 19.31905969

Name: +ve in-silico MS/MS by CFM-ID for SDSWAEIAWLPYRI-UHFFFAOYSA-N
ID: SDSWAEIAWLPYRI-UHFFFAOYSA-N
Comment: Energy1
Num peaks: 30
39.02292652 0.7452870037
55.05422664 1.366915176
57.06987671 0.8421962517
117.0334912 0.8944720095
119.0491413 1.056561524
133.0284058 1.689388314
135.0440559 2.59751066
137.0597059 1.951760254
139.075356 0.6910687724
387.0499291 1.461777521
389.0655792 2.966455159
391.0812292 1.832293188
405.0604938 0.7024829553
407.0761439 1.204639936
409.0917939 1.12433621
441.0604938 3.031750977
443.0761439 1.161970196
445.0917939 1.004106834
457.0554084 3.795466634
459.0710585 2.888473897
461.0867085 0.8012306229
495.107444 1.959112567
497.1230941 0.950555795
499.1387441 2.468573479
503.1336587 0.6818839083
509.1230941 20.27311838
515.1336587 0.7879430737
517.1493088 1.952468586
527.1336587 12.32481112
545.1442234 4.96694898

Name: +ve in-silico MS/MS by CFM-ID for SDSWAEIAWLPYRI-UHFFFAOYSA-N
ID: SDSWAEIAWLPYRI-UHFFFAOYSA-N
Comment: Energy2
Num peaks: 31
39.02292652 2.937486011
41.00219107 1.267201367
51.02292652 1.538141508
55.05422664 2.008890048
57.06987671 0.9655210655
65.03857658 0.9496066081
91.05422664 1.962972039
93.06987671 1.060155199
107.0491413 1.724284547
119.0491413 2.838069756
133.0284058 2.884026236
135.0440559 1.602674953
137.0597059 2.072986293
335.0550145 2.322021201
359.0550145 2.863453572
361.0706646 2.835180964
363.0863146 2.806962714
365.1019647 1.226726314
377.0655792 1.964193068
385.1281794 0.9712703413
389.0655792 1.565516754
391.0812292 2.430180562
405.0604938 1.535486305
409.0917939 1.120893757
441.0604938 1.229287204
443.0761439 1.074445801
445.0917939 1.018008415
499.1387441 1.91838882
503.0972732 1.278933364
509.1230941 12.46319289
527.1336587 1.323257288

Name: +ve in-silico MS/MS by CFM-ID for PTQYIEZACVYIHT-UHFFFAOYSA-N
ID: PTQYIEZACVYIHT-UHFFFAOYSA-N
Comment: Energy0
Num peaks: 6
107.0491413 0.7126733387
135.0440559 0.4166633923
383.1125294 0.3638656648
509.1230941 34.18010071
527.1336587 38.65848121
545.1442234 21.75252962

Name: +ve in-silico MS/MS by CFM-ID for PTQYIEZACVYIHT-UHFFFAOYSA-N
ID: PTQYIEZACVYIHT-UHFFFAOYSA-N
Comment: Energy1
Num peaks: 13
133.0284058 4.021156518
135.0440559 9.219741213
389.0655792 4.691753289
391.0812292 3.190643973
393.0968793 4.948920535
409.0917939 2.169811288
411.107444 3.46498401
495.107444 1.815937986
499.1387441 5.210801024
509.1230941 19.64960923
517.1493088 5.115653651
527.1336587 12.20269946
545.1442234 4.983039563

Name: +ve in-silico MS/MS by CFM-ID for PTQYIEZACVYIHT-UHFFFAOYSA-N
ID: PTQYIEZACVYIHT-UHFFFAOYSA-N
Comment: Energy2
Num peaks: 24
79.05422664 2.279460909
107.0491413 2.922758396
119.0491413 1.017171885
133.0284058 2.686040362
135.0440559 4.837437265
361.0706646 5.009244021
363.0863146 2.349702355
365.1019647 3.105588681
367.1176147 0.9684439547
389.0655792 3.974641992
391.0812292 3.844119614
393.0968793 3.816899533
407.0761439 2.051320702
417.0604938 0.9775011053
497.1230941 1.142454693
499.1023586 0.8576792029
499.1387441 5.125386338
509.1230941 25.36726421
511.1023586 0.9937353787
513.1180087 0.99590929
515.1336587 1.029270931
517.1493088 0.9371899667
527.1336587 3.063663706
529.1129233 1.344840101

Name: +ve in-silico MS/MS by CFM-ID for NFOUTIHWVIULRM-UHFFFAOYSA-N
ID: NFOUTIHWVIULRM-UHFFFAOYSA-N
Comment: Energy0
Num peaks: 6
109.0647913 1.202475088
381.0968793 0.782285636
509.1230941 19.56825912
517.1493088 1.069294506
527.1336587 32.15346278
545.1442234 29.96993945

Name: +ve in-silico MS/MS by CFM-ID for NFOUTIHWVIULRM-UHFFFAOYSA-N
ID: NFOUTIHWVIULRM-UHFFFAOYSA-N
Comment: Energy1
Num peaks: 31
43.05422664 0.6846931692
55.05422664 2.843388425
57.06987671 2.097525983
59.08552677 1.1903092
67.01784114 1.025060223
133.0284058 1.465703894
135.0440559 3.467520571
137.0597059 3.257566857
139.075356 0.8307777453
387.0499291 1.767316642
389.0655792 2.773133177
391.0812292 1.908123279
405.0604938 0.9215976065
407.0761439 1.489898804
409.0917939 1.451371485
461.0867085 1.021444545
473.0867085 0.7847146706
481.0917939 0.7543669352
483.0710585 1.688326165
483.107444 0.7979616174
495.107444 1.58363271
497.1230941 0.9308659735
499.1387441 3.162433969
501.0816232 1.907865477
503.1336587 0.9737860134
509.1230941 13.19293425
513.1180087 0.6905843915
515.1336587 1.298323342
517.1493088 2.785779096
527.1336587 10.4519175
545.1442234 6.761125226

Name: +ve in-silico MS/MS by CFM-ID for NFOUTIHWVIULRM-UHFFFAOYSA-N
ID: NFOUTIHWVIULRM-UHFFFAOYSA-N
Comment: Energy2
Num peaks: 31
39.02292652 2.575273489
41.00219107 2.279375206
41.03857658 2.218490427
43.01784114 1.159384532
47.04914126 1.086329936
55.05422664 2.032910986
57.06987671 1.42453291
65.03857658 3.057157852
81.06987671 1.320683004
107.0491413 1.454592256
109.0647913 1.113433301
113.0960915 1.088558919
133.0284058 2.330687859
135.0440559 1.332324332
137.0597059 2.687247071
335.0550145 2.222220918
359.0550145 2.843849589
361.0706646 2.632831281
363.0863146 2.666165453
365.1019647 1.068332991
389.0655792 1.251204973
391.0812292 2.243716752
405.0604938 1.586647897
441.0604938 1.03920994
483.0710585 2.149765035
483.107444 0.9976558774
485.0867085 1.175500571
487.1023586 1.242499785
499.1387441 2.186132424
509.1230941 9.331906937
527.1336587 1.16727182

Name: +ve in-silico MS/MS by CFM-ID for IYUOLRRTRVECJC-UHFFFAOYSA-N
ID: IYUOLRRTRVECJC-UHFFFAOYSA-N
Comment: Energy0
Num peaks: 21
95.04914126 0.6910648206
121.0284058 0.784996317
123.0440559 1.756856568
167.0702706 1.1191067
255.0287997 0.9462214279
271.0600999 1.463916382
373.0706646 1.718795366
387.0499291 0.7804760039
389.0655792 3.659295839
391.0812292 10.99829633
393.0968793 4.888046967
395.1125294 2.532816197
397.1281794 0.9723817483
405.0604938 0.951584169
407.0761439 2.975193184
409.0917939 8.403544526
411.107444 0.9591843326
439.1023586 1.217685287
517.1493088 1.282433151
527.1336587 9.96430126
545.1442234 22.47209362

Name: +ve in-silico MS/MS by CFM-ID for IYUOLRRTRVECJC-UHFFFAOYSA-N
ID: IYUOLRRTRVECJC-UHFFFAOYSA-N
Comment: Energy1
Num peaks: 31
105.0334912 1.438965124
107.0491413 1.406058606
121.0284058 2.400220393
123.0440559 3.446057486
229.0495352 1.10129623
241.0495352 1.301554768
243.0651853 1.929480032
255.0287997 2.979043513
257.0444498 1.929518597
259.0600999 3.572263647
271.0600999 1.51665736
281.0444498 1.317783323
287.0550145 1.200245074
301.034279 2.106566943
303.0499291 6.572157235
373.0706646 1.217783403
377.1019647 3.006428832
389.0655792 3.166416342
391.0812292 2.877503106
393.0968793 3.041355858
395.1125294 2.765103098
407.0761439 1.447449322
409.0917939 4.161916175
419.0761439 1.185230996
421.0917939 2.46637612
437.0867085 1.838547838
439.1023586 5.150533202
515.1336587 1.312119279
517.1493088 1.504949983
527.1336587 2.768123533
545.1442234 1.167560234

Name: +ve in-silico MS/MS by CFM-ID for IYUOLRRTRVECJC-UHFFFAOYSA-N
ID: IYUOLRRTRVECJC-UHFFFAOYSA-N
Comment: Energy2
Num peaks: 31
77.00219107 1.105462974
105.0334912 3.961076481
107.0491413 2.782369228
121.0284058 3.750247442
123.0440559 1.30412008
131.0491413 0.8027166964
135.0440559 4.64436114
161.0233204 0.9011863551
229.0495352 0.9339770943
241.0495352 10.42158861
243.0651853 10.49544404
255.0287997 1.284991937
257.0444498 2.479273403
259.0600999 2.590201627
269.0444498 2.004787451
271.0600999 0.7857910042
281.0444498 1.606255313
283.0600999 0.8352493075
285.0393644 1.989122557
285.0757499 1.102683717
287.0550145 2.539674646
291.0287997 0.7873267385
371.0550145 1.144220941
373.0706646 1.467335127
377.1019647 1.512835184
389.0655792 0.6714936533
421.0917939 2.001237896
423.107444 1.075982131
515.1336587 0.8118313896
517.1493088 1.450489058
527.1336587 3.599329009

Name: +ve in-silico MS/MS by CFM-ID for QHTROMIRTXZTDZ-UHFFFAOYSA-N
ID: QHTROMIRTXZTDZ-UHFFFAOYSA-N
Comment: Energy0
Num peaks: 21
95.04914126 0.7620894583
121.0284058 0.8368226322
123.0440559 1.581347087
151.0389705 0.7731979853
167.0702706 1.169707476
271.0600999 1.635327357
285.0757499 1.054140984
387.0499291 0.8215515441
389.0655792 3.098272098
391.0812292 5.605312566
393.0968793 5.071952989
395.1125294 2.799828503
397.1281794 1.231902268
405.0604938 0.8896174
407.0761439 3.16745961
409.0917939 9.151673762
411.107444 3.954246253
419.1125294 0.7345855488
517.1493088 1.41142645
527.1336587 10.43593393
545.1442234 24.27910327

Name: +ve in-silico MS/MS by CFM-ID for QHTROMIRTXZTDZ-UHFFFAOYSA-N
ID: QHTROMIRTXZTDZ-UHFFFAOYSA-N
Comment: Energy1
Num peaks: 31
95.04914126 1.155561396
105.0334912 1.269160028
107.0491413 1.585835605
121.0284058 3.536778959
123.0440559 3.728121131
151.0389705 2.169766687
241.0495352 1.012503435
243.0651853 1.505211785
255.0287997 1.541741664
257.0444498 2.976759963
259.0600999 6.032933698
271.0600999 1.962022129
275.0550145 1.399960365
285.0757499 1.167129923
287.0914 1.158886792
373.0706646 1.518919043
379.0812292 1.06021741
389.0655792 2.055798261
391.0812292 2.685119785
393.0968793 2.991939249
395.1125294 2.774243842
407.0761439 2.210047881
409.0917939 7.48765445
411.107444 1.332914936
421.0917939 1.472477982
435.0710585 1.226740957
439.1023586 1.178401917
515.1336587 1.821667089
517.1493088 2.637589504
527.1336587 3.812127074
545.1442234 2.106996354

Name: +ve in-silico MS/MS by CFM-ID for QHTROMIRTXZTDZ-UHFFFAOYSA-N
ID: QHTROMIRTXZTDZ-UHFFFAOYSA-N
Comment: Energy2
Num peaks: 31
95.04914126 0.9693010774
105.0334912 2.65319789
107.0491413 4.806730961
121.0284058 3.742500913
123.0440559 2.09193689
131.0491413 0.8766817523
135.0440559 3.824679271
137.0597059 0.8252750293
149.0233204 0.8231532442
161.0233204 1.099069751
229.0495352 0.8379317505
241.0495352 9.141408781
243.0651853 9.597878992
245.0808353 1.386996322
257.0444498 2.389651855
259.0600999 2.559920177
269.0444498 2.30747148
283.0600999 2.12187115
285.0393644 1.390217136
285.0757499 1.687566256
287.0550145 0.7810213345
289.0706646 1.128159967
291.0287997 0.8488150231
371.0550145 1.174012228
419.1125294 0.9314472071
421.0917939 1.290467122
423.107444 0.8568096235
425.1230941 0.8222126829
515.1336587 0.9094437517
517.1493088 1.969460416
527.1336587 4.026338715

Name: +ve in-silico MS/MS by CFM-ID for BFRSAIIARQYCKX-UHFFFAOYSA-N
ID: BFRSAIIARQYCKX-UHFFFAOYSA-N
Comment: Energy0
Num peaks: 17
121.0284058 1.293345211
123.0440559 2.079564119
165.0546206 1.284230421
273.0757499 1.742048289
283.0600999 1.38129617
389.0655792 2.13851007
391.0812292 8.444353763
393.0968793 5.829747072
395.1125294 2.581346752
405.0604938 1.016825638
407.0761439 1.633595127
409.0917939 6.990108242
411.107444 1.790609676
439.1023586 1.476989285
517.1493088 1.45111533
527.1336587 9.667812321
545.1442234 29.96040134

Name: +ve in-silico MS/MS by CFM-ID for BFRSAIIARQYCKX-UHFFFAOYSA-N
ID: BFRSAIIARQYCKX-UHFFFAOYSA-N
Comment: Energy1
Num peaks: 31
105.0334912 1.790609658
107.0491413 1.286559389
121.0284058 5.44922003
123.0440559 8.70323242
133.0284058 1.014312582
167.0338851 1.07066528
243.0651853 1.132755263
273.0757499 1.099653523
281.0444498 1.490205816
283.0600999 2.008884146
285.0757499 1.520364351
287.0550145 1.028807009
311.0550145 1.026123369
313.0706646 1.199931364
333.0604938 1.854358135
389.0655792 2.155231196
391.0812292 2.816676942
393.0968793 3.586937804
397.1281794 1.06035471
407.0761439 1.526885513
409.0917939 1.611890562
419.0761439 2.042452178
421.0917939 2.843491689
437.0867085 3.646525106
439.1023586 8.118110581
451.1023586 1.157698175
513.1180087 0.9927463893
515.1336587 2.563817432
517.1493088 2.02968322
527.1336587 3.587716971
545.1442234 1.845800059

Name: +ve in-silico MS/MS by CFM-ID for BFRSAIIARQYCKX-UHFFFAOYSA-N
ID: BFRSAIIARQYCKX-UHFFFAOYSA-N
Comment: Energy2
Num peaks: 31
77.00219107 1.462739818
95.04914126 0.7681144326
105.0334912 2.988472549
107.0491413 1.69408992
121.0284058 4.822046505
123.0440559 1.978901786
135.0440559 5.056188388
137.0233204 0.6848425195
149.0233204 0.7924964785
229.0495352 1.926426244
241.0495352 8.321781903
243.0651853 11.58052622
255.0287997 2.811703397
257.0444498 4.267579138
259.0600999 4.959838047
269.0444498 1.251695316
271.0600999 0.7080892873
281.0444498 1.712919285
283.0600999 1.024851879
285.0393644 1.883896015
287.0550145 1.74612195
289.0706646 1.622540083
335.0550145 0.7746953222
373.0706646 1.014635706
377.1019647 1.338750583
419.0761439 1.206838725
[truncated: 276,438 more chars]
