# Supplementary material for: Ion mobility collision cross-section atlas for known and unknown metabolite annotation in untargeted metabolomics
Source: Nat Commun. 2020 Aug 28;11:4334. doi: 10.1038/s41467-020-18171-8 (PMC7455731; doi:10.1038/s41467-020-18171-8)
Supplement: Supplementary file 8 — Supplementary Data 5 [file 41467_2020_18171_MOESM8_ESM.zip › 01_positive_mode/L0692/cfmid_result.txt]

1 0.25 AIFCFBUSLAEIBR-UHFFFAOYSA-N COC1=C(C=C(C=C1)C2=CC(=O)C3=C(C=C(C=C3O2)OC)O)C4=C(C=C(C5=C4OC(=CC5=O)C6=CC=C(C=C6)O)O)O
2 0.25 FLMZYFXSYJILAJ-UHFFFAOYSA-N COc1ccc(cc1)C2=C(C(=O)c3c(O)cc(O)cc3O2)c4cc(ccc4O)C5=CC(=O)c6c(O)cc(OC)cc6O5
3 0.25 HUOOMAOYXQFIDQ-UHFFFAOYSA-N COC1=CC=C(C=C1)C1=CC(=O)C2=C(O)C=C(O)C(=C2O1)C1=C(OC)C=CC(=C1)C1=CC(=O)C2=C(O)C=C(O)C=C2O1
4 0.25 HUKJNRKSWUNQME-UHFFFAOYSA-N COc1cc(O)c2C(=O)c3c(O)cc(C)cc3C(=O)c2c1c4c(OC)cc(O)c5C(=O)c6c(O)cc(C)cc6C(=O)c45
5 0.25 XLXOFHHXAZAIHM-UHFFFAOYSA-N COc1ccc(cc1)C2=CC(=O)c3c(O)c(Oc4ccc(cc4)C5=CC(=O)c6c(O)cc(O)cc6O5)c(OC)cc3O2
6 0.25 CSNMBHGRIJRLJQ-UHFFFAOYSA-N COC1=CC(=O)c2c(O)c3c(O)cc(C)cc3c(c2C1=O)c4c(O)c5C(=O)c6c(O)cc(C)cc6C(=O)c5cc4OC
7 0.25 XJCNROQMIZQKRX-UHFFFAOYSA-N COc1ccc(cc1)C2=C(C(=O)c3c(O)cc(OC)cc3O2)c4c(O)cc5OC(=CC(=O)c5c4O)c6ccc(O)cc6
8 0.25 XMFLYCKXVTYBRA-UHFFFAOYSA-N COc1ccc(cc1)C2=CC(=O)c3c(O)cc(O)c(c3O2)c4c(O)cc(O)c5C(=O)C=C(Oc45)c6ccc(OC)cc6
9 0.25 SQGLUEWZRKIEGS-UHFFFAOYSA-N COc1ccc(cc1)C2=CC(=O)c3c(O)cc(OC)c(c3O2)c4cc(ccc4O)C5=CC(=O)c6c(O)cc(O)cc6O5
10 0.25 JZMWHHMZNWQPMP-UHFFFAOYSA-N COc1ccc(cc1)C2=CC(=O)c3c(O)cc(O)c(c3O2)c4cc(OC)cc(c4)C5=CC(=O)c6c(O)cc(O)cc6O5
11 0.25 RQNRYYWTFBTIPV-UHFFFAOYSA-N COc1cc2OC(=CC(=O)c2c(O)c1c3c(O)c4C(=O)C=C(Oc4cc3OC)c5ccc(O)cc5)c6ccc(O)cc6
12 0.25 AZTWJSLPBADTFR-UHFFFAOYSA-N COc1ccc(cc1)C2=CC(=O)c3c(O)c(c(O)cc3O2)c4cc(ccc4OC)C5=CC(=O)c6c(O)cc(O)cc6O5
13 0.25 FNIVYNJSEINUKE-UHFFFAOYSA-N COc1ccc(cc1c2c(O)c3C(=O)C=C(Oc3cc2OC)c4ccc(O)cc4)C5=CC(=O)c6c(O)cc(O)cc6O5
14 0.25 BZXCDBSZDXKQKS-UHFFFAOYSA-N COc1ccc(cc1)C2=CC(=O)c3c(O)cc(OC)c(Oc4ccc(cc4)C5=CC(=O)c6c(O)cc(O)cc6O5)c3O2
15 0.25 DBTOGCSZILHERQ-UHFFFAOYSA-N COc1ccc(cc1)C2=CC(=O)c3c(O)cc(O)c(c3O2)c4c(O)c5C(=O)C=C(Oc5cc4OC)c6ccc(O)cc6
16 0.25 XJHTVPQTZGBBRZ-UHFFFAOYSA-N COc1ccc(cc1)C2=CC(=O)c3c(O)cc(O)c(c3O2)c4cc(OC)ccc4C5=CC(=O)c6c(O)cc(O)cc6O5
17 0.25 OVCFMRWVQJAWDY-UHFFFAOYSA-N COc1ccc(cc1c2c(OC)cc(O)c3C(=O)C=C(Oc23)c4ccc(O)cc4)C5=CC(=O)c6c(O)cc(O)cc6O5
18 0.25 CMYFTPKBPRIMRP-UHFFFAOYSA-N COc1cc2C(=O)c3cc(C)cc(O)c3C(=O)c2c(O)c1c4c(O)c5C(=O)c6c(O)cc(C)cc6C(=O)c5cc4OC
19 0.25 QPFBVCAQCZYOIT-UHFFFAOYSA-N COc1cc2OC(=CC(=O)c2c(O)c1c3c(OC)cc(O)c4C(=O)C=C(Oc34)c5ccc(O)cc5)c6ccc(O)cc6
20 0.25 UNTRFMRARREQQF-UHFFFAOYSA-N COc1ccc(cc1)C2=CC(=O)c3c(O)c(c(O)cc3O2)c4c(O)cc(O)c5C(=O)C=C(Oc45)c6ccc(OC)cc6
21 0.25 NAWDYKAGCCLQCR-UHFFFAOYSA-N COc1cc(O)c2C(=O)C(=C(Oc2c1)c3ccc(O)cc3)c4cc(ccc4OC)C5=CC(=O)c6c(O)cc(O)cc6O5
22 0.25 BTJCOEJZFMHRCZ-UHFFFAOYSA-N COc1ccc(C2=CC(=O)c3c(O)cc(OC)cc3O2)c(c1)c4c(O)cc(O)c5C(=O)C=C(Oc45)c6ccc(O)cc6
23 0.25 DMWMFGGVFPVPJJ-UHFFFAOYSA-N COc1ccc(cc1)C2=CC(=O)c3c(O)c(c(O)cc3O2)c4c(OC)cc(O)c5C(=O)C=C(Oc45)c6ccc(O)cc6
24 0.25 MTSRLLADFTYMEG-UHFFFAOYSA-N OC(=O)CC1(O)c2c(O)c(c(cc2C(=O)c2c1c(O)ccc2)C)c1c(C)cc2c(c1O)C(=O)c1c(C2=O)cccc1O
25 0.25 FBQCJMPPQFHRNZ-UHFFFAOYSA-N Oc1ccc(cc1)C(=O)Oc2c(O)c(c(OC(=O)c3ccc(O)cc3)c(O)c2c4ccc(O)cc4)c5ccc(O)cc5
26 0.25 IWOWNSJTEZZPSU-UHFFFAOYSA-N Cc1cc(O)c2c(c1)C(O)C13C(=C(O)C4C(C3C3C(C1C(=C1C43C(=O)c3c(C1=O)c(O)cc(c3)C)O)O)O)C2=O
27 0.25 SZFRDPZPBKDWAY-QNKXWGSNSA-N CC(=O)OC1C2C3C(O)C4C(=C5C(=O)c6c(O)cc(C)cc6C(=O)C35C1C(=C7C(=O)c8c(O)cc(C)cc8C(=O)C247)O)O
28 0.25 GAFMZZYRUXCJPY-UHFFFAOYSA-N C(SC1=CC(SCC2=CC=CC=C2)=C(SCC2=CC=CC=C2)C=C1SCC1=CC=CC=C1)C1=CC=CC=C1
29 0.25 BJHQTGSKKZLDSE-UHFFFAOYSA-N COc1cc(O)c2C(=O)c3c(O)cc(C)cc3C(=O)c2c1c4c(O)c5C(=O)c6c(O)cc(C)cc6C(=O)c5cc4OC
30 0.25 RVOYIHAAPJNILN-UHFFFAOYSA-N COc1cc(O)c2C(=O)C=C(Oc2c1c3c(OC)cc(O)c4C(=O)C=C(Oc34)c5ccc(O)cc5)c6ccc(O)cc6
31 0.25 HOJPOMAFUOUHBD-UHFFFAOYSA-N COc1cc(O)c2C(=O)C=C(Oc2c1)c3ccc(OC)c(Oc4ccc(cc4)C5=CC(=O)c6c(O)cc(O)cc6O5)c3
32 0.25 PLXDBCZXJKILBK-UHFFFAOYSA-N COc1cc(O)c2C(=O)C=C(Oc2c1)c3ccc(Oc4c(O)c5C(=O)C=C(Oc5cc4OC)c6ccc(O)cc6)cc3
33 0.25 ITHVVMHVEJHMMA-UHFFFAOYSA-N OC(=O)CC1(O)c2cc(C)c(c(c2C(=O)c2c1cccc2O)O)c1c(C)cc2c(c1O)C(=O)c1c(C2=O)cccc1O
34 0.25 JPWWBJLDWCIZJM-UHFFFAOYSA-N COc1cc(O)c2C(=O)C=C(Oc2c1)c3ccc(OC)c(c3)c4c(O)cc5OC(=CC(=O)c5c4O)c6ccc(O)cc6
35 0.25 PTQYIEZACVYIHT-UHFFFAOYSA-N Cc1cc(O)c2c(c1)C(=O)C13C(C2=O)C(O)C2C(C3C3C(C1C(=C1C23C(=O)c2c(C1=O)c(O)cc(c2)C)O)O)O
36 0.25 SMXMNKAABSUFCR-UHFFFAOYSA-N [O-][N+](=O)C1=CC=C(NC2=C3C(=O)C4=CC=CC=C4C(=O)C3=C(NC3=CC=C(C=C3)[N+]([O-])=O)C(=C2)C(=O)C2=CC=CC=C2)C=C1
37 0.25 IXPJORZGWMFSHR-UHFFFAOYSA-N COc1cc(O)c2c(O)c3C(=O)C=C(C)C(=O)c3c(c4c(O)c5C(=O)c6c(O)cc(C)cc6C(=O)c5cc4OC)c2c1
38 0.25 CGPVRBMMGYBFAC-UHFFFAOYSA-N COc1ccc(cc1)C2=COc3c(C2=O)c(O)cc(O)c3c4cc(ccc4OC)C5=CC(=O)c6c(O)cc(O)cc6O5
39 0.22222222 QQSLIJWAQBNGIY-UHFFFAOYSA-N OCC1OC(C(C1O)O)(CO)OC1OC(COC2OC(CO)C(C(C2O)O)O)C(C(C1O)OP(=O)(O)O)O
40 0.22222222 JBDFDCNOPJPWJQ-UHFFFAOYSA-N OCC1OC(C(C1O)O)(CO)OC1OC(COC2OC(CO)C(C(C2O)O)O)C(C(C1O)O)OP(=O)(O)O
41 0.22222222 GZTVUTQZSAZUIY-UHFFFAOYSA-N COc1ccc(cc1)C2=CC(=O)c3c(O)cc(O)c(c3O2)c4cc(ccc4O)C5=CC(=O)c6c(O)cc(OC)cc6O5
42 0.22222222 SVIMIMQAVRQGEK-UHFFFAOYSA-N COc1cc(O)c2C(=O)C=C(Oc2c1)c3ccc(O)c(c3)c4c(OC)cc(O)c5C(=O)C=C(Oc45)c6ccc(O)cc6
43 0.2 SBVCRXPCFLLKHO-UHFFFAOYSA-N COc1cc2OC(=CC(=O)c2c(O)c1C)c3ccc(O)c(c3)c4c(O)cc(O)c5C(=O)C=C(Oc45)c6ccc(O)cc6
44 0.2 NEGDXAIDWWXKBU-UHFFFAOYSA-N OCC1OC(C(C1O)O)(CO)OC1OC(COP(=O)(O)O)C(C(C1OC1OC(CO)C(C(C1O)O)O)O)O
45 0.2 FHILMSZXUXDBPA-UHFFFAOYSA-N COc1ccc(cc1c1c(O)cc(c2c1OC(O)(CC2=O)c1ccc(cc1)O)O)c1cc(=O)c2c(o1)cc(cc2O)OC
46 0.18181818 NUTHXCVZMYYRFR-UHFFFAOYSA-N OCC1OC(OC2C(O)C(OC2(COP(=O)(O)O)OC2OC(CO)C(C(C2O)O)O)CO)C(C(C1O)O)O
47 0.18181818 NHSSHGQAVUUVRY-UHFFFAOYSA-N OCC1OC(C(C1O)OC1OC(CO)C(C(C1O)O)O)(CO)OC1OC(CO)C(C(C1O)O)OP(=O)(O)O
48 0.18181818 UPTOUZGIAQUISD-UHFFFAOYSA-N OCC1OC(C(C1O)OC1OC(CO)C(C(C1O)O)O)(CO)OC1OC(COP(=O)(O)O)C(C(C1O)O)O
49 0.18181818 TYYAOTGDIYCSMH-UHFFFAOYSA-N OCC1OC(C(C1O)O)(CO)OC1OC(COC2OC(COP(=O)(O)O)C(C(C2O)O)O)C(C(C1O)O)O
50 0.18181818 PBCOSTLQGRWDTK-UHFFFAOYSA-N COc1ccc(cc1c1c(O)cc(c2c1oc(cc2=O)c1ccc(cc1)O)O)C1(O)CC(=O)c2c(O1)cc(cc2O)OC
51 0.18181818 ZAJICYYCMATRPL-UHFFFAOYSA-N OCC1OC(OCC2OC(OC3(CO)OC(C(C3O)O)CO)C(C(C2O)O)O)C(C(C1O)OP(=O)(O)O)O
52 0.18181818 CWVNSPHJZSVAEK-UHFFFAOYSA-N OCC1OC(C(C1O)OC1OC(CO)C(C(C1O)O)O)(CO)OC1OC(CO)C(C(C1O)OP(=O)(O)O)O
53 0.18181818 JXDLOFYWDQMVHW-UHFFFAOYSA-N OCC1OC(OC2(CO)OC(C(C2O)O)CO)C(C(C1O)OP(=O)(O)O)OC1OC(CO)C(C(C1O)O)O
54 0.18181818 OMHAXJQHOMGCKE-UHFFFAOYSA-N OCC1OC(OC2(CO)OC(C(C2O)O)CO)C(C(C1OP(=O)(O)O)O)OC1OC(CO)C(C(C1O)O)O
55 0.16666667 HNRAHTXJBISMRO-UHFFFAOYSA-N OCC1OC(OC2(CO)OC(C(C2O)O)CO)C(C(C1O)O)OC1OC(CO)C(C(C1O)O)OP(=O)(O)O
56 0.16666667 YVPPFBLDRGRDPA-UHFFFAOYSA-N OCC1OC(OC2(CO)OC(C(C2O)O)CO)C(C(C1O)O)OC1OC(COP(=O)(O)O)C(C(C1O)O)O
57 0.16666667 GFVALWNHVUXYLK-UHFFFAOYSA-N OCC1OC(OCC2OC(OC3(CO)OC(C(C3O)O)CO)C(C(C2O)O)O)C(C(C1OP(=O)(O)O)O)O
58 0.16666667 XQLAAGXBBHMPDD-LXRBGTOHSA-N Cc1cc(O)c(C(=O)O)c(c1)C(O)C23Cc4cc(O)c5C(=O)c6c(O)cccc6C(=O)c5c4C2C=CC(O)C3O
59 0.16666667 ASNXZMDWRICRPA-UHFFFAOYSA-N OCC1OC(C(C1O)O)(CO)OC1OC(COC2OC(CO)C(C(C2OP(=O)(O)O)O)O)C(C(C1O)O)O
60 0.16666667 KYZJWTLDLMBSLN-ORFGVGETSA-N OCC1OC(OC2C(O)C(CO)OC(OC3C(O)C(O)C(OP(=O)(O)O)OC3CO)C2O)C(O)C(O)C1O
61 0.16666667 KQAGYGNTCJXHMI-UHFFFAOYSA-N OCC1OC(C(C1O)O)(COC1(CO)OC(C(C1O)O)CO)OC1OC(CO)C(C(C1O)OP(=O)(O)O)O
62 0.16666667 BBLNTAOLFQFQMZ-UHFFFAOYSA-N OCC1OC(OC2C(O)C(CO)OC(C2O)OP(=O)(O)O)C(C(C1O)OC1OC(CO)C(C(C1O)O)O)O
63 0.16666667 VXIQTCMJAKYMII-UHFFFAOYSA-N OCC1OC(C(C1O)OC1OC(CO)C(C(C1O)OP(=O)(O)O)O)(CO)OC1OC(CO)C(C(C1O)O)O
64 0.16666667 HQDRJHSEDQPCLA-UHFFFAOYSA-N OCC1OC(OC2C(O)C(OC2(CO)OC2OC(CO)C(C(C2OP(=O)(O)O)O)O)CO)C(C(C1O)O)O
65 0.16666667 MZVLBPCJVROBLB-UHFFFAOYSA-N COc1cc(cc(c1)O)OC(=CC(=O)O)c1ccc(c(c1)c1c(O)cc(c2c1oc(cc2=O)c1ccc(cc1)O)O)OC
66 0.16666667 KYZJWTLDLMBSLN-UHFFFAOYSA-N OCC1OC(OP(=O)(O)O)C(C(C1OC1OC(CO)C(C(C1O)OC1OC(CO)C(C(C1O)O)O)O)O)O
67 0.16666667 ZMKSYNVELZUDKE-UHFFFAOYSA-N COc1ccc(cc1c1c(O)cc(c2c1oc(cc2=O)c1ccc(cc1)O)O)C(=CC(=O)c1c(O)cc(cc1O)OC)O
68 0.16666667 GVLRVGMSJKAPQI-UHFFFAOYSA-N COc1cc(O)c2c(c1)oc(cc2=O)c1ccc(c(c1)c1c(O)cc(c(c1O)C(=O)C=C(c1ccc(cc1)O)O)O)OC
69 0.16666667 SGRLWZJSOORRTI-UHFFFAOYSA-N OCC1OC(C(C1O)OC1OC(CO)C(C(C1O)O)OP(=O)(O)O)(CO)OC1OC(CO)C(C(C1O)O)O
70 0.16666667 SGAKALBOJVYASQ-UHFFFAOYSA-N OCC1OC(OC2C(O)C(OC2(CO)OC2OC(CO)C(C(C2O)O)O)COP(=O)(O)O)C(C(C1O)O)O
71 0.16666667 KEIOTTTYYIUGKC-UHFFFAOYSA-N OCC1OC(C(C1O)O)(COC1(CO)OC(C(C1O)O)CO)OC1OC(CO)C(C(C1O)O)OP(=O)(O)O
72 0.16666667 UPVWYWSHIVNPGJ-UHFFFAOYSA-N OCC1OC(C(C1O)O)(CO)OC1OC(COC2OC(CO)C(C(C2O)O)O)C(C(C1OP(=O)(O)O)O)O
73 0.16666667 LVZPEPXAPVCNAR-UHFFFAOYSA-N OCC1OC(OC2(CO)OC(C(C2O)O)CO)C(C(C1O)O)OC1OC(CO)C(C(C1O)OP(=O)(O)O)O
74 0.15384615 PXVZZXYHQDUIFU-UHFFFAOYSA-N OCC1OC(OC2C(OP(=O)(O)O)C(OC2(CO)OC2OC(CO)C(C(C2O)O)O)CO)C(C(C1O)O)O
75 0.15384615 UYXXQMYYHLSTHI-UHFFFAOYSA-N OCC1OC(OC2(CO)OC(C(C2OC2OC(CO)C(C(C2OP(=O)(O)O)O)O)O)CO)C(C(C1O)O)O
76 0.15384615 PHRGMYKVWWDAMT-UHFFFAOYSA-N OCC1OC(C(C1O)OC1OC(COP(=O)(O)O)C(C(C1O)O)O)(CO)OC1OC(CO)C(C(C1O)O)O
77 0.15384615 XXWLCWBOPNFPQE-UHFFFAOYSA-N OCC1OC(OCC2OC(OP(=O)(O)O)C(C(C2OC2OC(CO)C(C(C2O)O)O)O)O)C(C(C1O)O)O
78 0.15384615 MDHDZQXOOQMHOC-UHFFFAOYSA-N OCC1OC(OC2C(O)C(O)C(C(C2O)O)O)C(C(C1OP(=O)(OC1C(O)C(O)C(C(C1O)O)O)O)O)O
79 0.15384615 UNVNMCSLNLIKGS-UHFFFAOYSA-N OCC1OC(OC2C(CO)OC(C(C2O)O)OP(=O)(O)O)C(C(C1OC1OC(CO)C(C(C1O)O)O)O)O
80 0.15384615 XIVPNHQPDOINTH-UHFFFAOYSA-N OCC1OC(C(C1O)O)(COC1(CO)OC(C(C1O)O)CO)OC1OC(COP(=O)(O)O)C(C(C1O)O)O
81 0.15384615 BZZKVTLAQUOKQK-UHFFFAOYSA-N COC1OC(COC(=O)C2=CC=CC=C2)C(OS(C)(=O)=O)C(OC(=O)C2=CC=CC=C2)C1OC(=O)C1=CC=CC=C1
82 0.15384615 XUWGTTYYIAOJOS-UHFFFAOYSA-N COc1ccc(cc1c1c(O)cc(c(c1OC(=C)c1ccc(cc1)O)C(=O)O)O)c1cc(=O)c2c(o1)cc(cc2O)OC
83 0.15384615 GJSYMZOOLFHXLF-UHFFFAOYSA-N OCC1OC(OC2(CO)OC(C(C2O)O)CO)C(C(C1O)O)OC1OC(CO)C(C(C1OP(=O)(O)O)O)O
84 0.15384615 RGCODYNHHWTHOI-UHFFFAOYSA-N COc1ccc(cc1c1c(O)cc(c2c1oc(cc2=O)c1ccc(cc1)O)O)C(=C)Oc1cc(OC)cc(c1C(=O)O)O
85 0.14285714 WNSNCHWXNLLLMO-UHFFFAOYSA-N OCC1OC(OC2(CO)OC(C(C2O)O)COC2OC(CO)C(C(C2O)O)O)C(C(C1OP(=O)(O)O)O)O
86 0.14285714 UIFVHOOUCHRJRE-UHFFFAOYSA-N OCC1OC(C(C1O)O)(COC1(CO)OC(C(C1O)O)CO)OC1OC(CO)C(C(C1OP(=O)(O)O)O)O
87 0.14285714 PBSUHLVCGAJJFG-UHFFFAOYSA-N OCC1OC(C(C1O)OP(=O)(O)O)(COC1(CO)OC(C(C1O)O)CO)OC1OC(CO)C(C(C1O)O)O
88 0.14285714 ZQFAIMAUJZKIFB-UHFFFAOYSA-N OCC1OC(OC2C(O)C(O)OC(C2O)CO)C(C(C1O)OC1OC(CO)C(C(C1OP(=O)(O)O)O)O)O
89 0.14285714 HTEBZAOZBNNYEV-UHFFFAOYSA-N OCC1OC(OC2(CO)OC(C(C2O)O)COC2OC(CO)C(C(C2O)O)O)C(C(C1O)OP(=O)(O)O)O
90 0.14285714 NBRACFVCTGMEDG-UHFFFAOYSA-N OCC1OC(C(C1O)OP(=O)(O)O)(CO)OC1OC(COC2OC(CO)C(C(C2O)O)O)C(C(C1O)O)O
91 0.14285714 ZJYDUWIWOYRGIE-UHFFFAOYSA-N OCC1OC(C(C1OP(=O)(O)O)O)(CO)OC1OC(COC2OC(CO)C(C(C2O)O)O)C(C(C1O)O)O
92 0.14285714 AQASSZXWOYUQNP-UHFFFAOYSA-N OCC1OC(C(C1O)O)(COP(=O)(O)O)OC1OC(COC2OC(CO)C(C(C2O)O)O)C(C(C1O)O)O
93 0.14285714 PTIRMFDDYKHJTG-UHFFFAOYSA-N COc1cc(O)c2c(c1)oc(cc2=O)c1ccc(c(c1)c1c(O)cc(cc1OC(=CC(=O)O)c1ccc(cc1)O)O)OC
94 0.14285714 RZBQCIJHFYPFRU-UHFFFAOYSA-N OCC1OC(OCC2OC(C(C2O)O)(CO)OC2OC(COP(=O)(O)O)C(C(C2O)O)O)C(C(C1O)O)O
95 0.13333333 XJEBDKNFILWCFJ-UHFFFAOYSA-N OCC1OC(C(C1O)O)(COC1(COP(=O)(O)O)OC(C(C1O)O)CO)OC1OC(CO)C(C(C1O)O)O
96 0.13333333 YTVMTZWWVHOEDZ-UHFFFAOYSA-N OCC1OC(OP(=O)(O)O)C(C(C1OC1OC(COC2OC(CO)C(C(C2O)O)O)C(C(C1O)O)O)O)O
97 0.13333333 VQTWLLHFQJHGMM-UHFFFAOYSA-N COC1=CC2(C(C(=C1)O)C(=O)C=C(O2)c1ccc(c(c1)c1c(O)cc(c2c1oc(cc2=O)c1ccc(cc1)O)O)OC)O
98 0.13333333 YERLFNQEDGAQJA-UHFFFAOYSA-N OCC1OC(OCC2OC(C(C2O)OP(=O)(O)O)(CO)OC2OC(CO)C(C(C2O)O)O)C(C(C1O)O)O
99 0.13333333 AQVSDMRIRNZSSL-UHFFFAOYSA-N OCC1OC(OC2C(CO)OC(C(C2O)O)O)C(C(C1OC1OC(CO)C(C(C1OP(=O)(O)O)O)O)O)O
100 0.13333333 NFGFZENLFGQKPL-UHFFFAOYSA-N OCC1OC(OCC2OC(C(C2O)O)(CO)OC2OC(CO)C(C(C2OP(=O)(O)O)O)O)C(C(C1O)O)O
101 0.13333333 IZDMKUNPJQBPIQ-UHFFFAOYSA-N OCC1OC(OC2(CO)OC(C(C2OP(=O)(O)O)O)CO)C(C(C1O)O)OC1OC(CO)C(C(C1O)O)O
102 0.13333333 GTDIPUPTVUOCGM-UHFFFAOYSA-N OCC1OC(OC2(COP(=O)(O)O)OC(C(C2O)O)CO)C(C(C1O)O)OC1OC(CO)C(C(C1O)O)O
103 0.13333333 LEOKBQAKZWIGRO-UHFFFAOYSA-N COc1ccc(cc1C1=C(O)C=C(C2C1(O)OC(=CC2=O)c1ccc(cc1)O)O)c1cc(=O)c2c(o1)cc(cc2O)OC
104 0.13333333 XZNKVUZYSIZMMU-UHFFFAOYSA-N OCC1OC(OCC2OC(C(C2O)O)(COP(=O)(O)O)OC2OC(CO)C(C(C2O)O)O)C(C(C1O)O)O
105 0.125 BXNJCQVBHRRLSU-UHFFFAOYSA-N OCC1OC(OC2C(O)C(O)OC(C2O)CO)C(C(C1O)OC1OC(CO)C(C(C1O)O)OP(=O)(O)O)O
106 0.125 VXWLLVQWFQOGON-UHFFFAOYSA-N OCC1OC(OC2OC(CO)C(C(C2O)O)O)C(C(C1OC1OC(CO)C(C(C1O)OP(=O)(O)O)O)O)O
107 0.125 UKTBLDWURUWGIG-UHFFFAOYSA-N OCC1OC(OC2OC(CO)C(C(C2O)O)O)C(C(C1OC1OC(CO)C(C(C1O)O)OP(=O)(O)O)O)O
108 0.125 CIVHNODLIPIFGZ-UHFFFAOYSA-N OCC1OC(OC2OC(CO)C(C(C2O)O)O)C(C(C1OC1OC(CO)C(C(C1O)O)O)OP(=O)(O)O)O
109 0.125 JQDLFKGCIXNXMT-UHFFFAOYSA-N OCC1OC(OC2C(O)C(O)OC(C2O)CO)C(C(C1O)OC1OC(CO)C(C(C1O)O)O)OP(=O)(O)O
110 0.125 ZNPSUHPAMZSOGB-UHFFFAOYSA-N OCC1OC(OC2(CO)OC(C(C2O)O)COC2OC(CO)C(C(C2OP(=O)(O)O)O)O)C(C(C1O)O)O
111 0.125 FNDQQIYSADSMFV-UHFFFAOYSA-N OCC1OC(OC2C(CO)OC(C(C2O)O)O)C(C(C1OC1OC(CO)C(C(C1O)O)OP(=O)(O)O)O)O
112 0.125 RMZQGKRVLTVYLA-UHFFFAOYSA-N OCC1OC(OC2C(O)C(O)OC(C2O)CO)C(C(C1OP(=O)(O)O)OC1OC(CO)C(C(C1O)O)O)O
113 0.125 XHADGIIREAYDFL-UHFFFAOYSA-N OCC1OC(C(C1O)O)(COC1(CO)OC(C(C1OP(=O)(O)O)O)CO)OC1OC(CO)C(C(C1O)O)O
114 0.125 FFWXTYPKZXGXLL-UHFFFAOYSA-N OCC1OC(OC2(CO)OC(C(C2O)OP(=O)(O)O)CO)C(C(C1O)O)OC1OC(CO)C(C(C1O)O)O
115 0.125 GDHHOZHLOAQDJM-UHFFFAOYSA-N OCC1OC(OC2C(CO)OC(C(C2O)O)O)C(C(C1OC1OC(CO)C(C(C1O)O)O)O)OP(=O)(O)O
116 0.125 YWFIPZWFHPZCLU-UHFFFAOYSA-N OCC1OC(OC2C(O)C(O)OC(C2O)CO)C(C(C1O)OC1OC(CO)C(C(C1O)OP(=O)(O)O)O)O
117 0.125 CAQSYWUCFNRTGW-UHFFFAOYSA-N OCC1OC(OCC2OC(C(C2OP(=O)(O)O)O)(CO)OC2OC(CO)C(C(C2O)O)O)C(C(C1O)O)O
118 0.11764706 ZMGLRQJWFJNHHJ-UHFFFAOYSA-N OCC1OC(OC2C(CO)OC(C(C2O)O)O)C(C(C1OC1OC(CO)C(C(C1O)O)O)OP(=O)(O)O)O
119 0.11764706 RRBZUUUVOKHTLH-UHFFFAOYSA-N OC(COCCC(F)(F)C(F)(F)C(F)(F)C(F)(F)C(F)(F)C(F)(F)F)CN1CCN=C1C1=CC=CC=C1
120 0.11764706 BYMBVQFLIJODED-UHFFFAOYSA-N OCC1OC(OC2OC(CO)C(C(C2O)O)O)C(C(C1OC1OC(CO)C(C(C1O)O)O)O)OP(=O)(O)O
121 0.11764706 QJVMIXZGLMTKKK-UHFFFAOYSA-N OC1C(O)CC(OC1C)c1ccc2c(c1O)C(=O)C1=C(C2=O)C2(O)C(=O)CC(CC2(CC1O)OP(=O)(O)O)(C)O
122 0.11764706 SPVOYFMFMPXANY-UHFFFAOYSA-N OCC1OC(OCC2OC(OC3(CO)OC(C(C3O)O)COP(=O)(O)O)C(C(C2O)O)O)C(C(C1O)O)O
123 0.11764706 IIKCGIWGIINSHP-UHFFFAOYSA-N OCC1OC(OC2C(CO)OC(C(C2O)O)O)C(C(C1OC1OC(CO)C(C(C1O)OP(=O)(O)O)O)O)O
124 0.11764706 KUKVSCILCYQQGS-UHFFFAOYSA-N OCC1OC(OCC2OC(C(C2O)O)(CO)OC2OC(CO)C(C(C2O)O)O)C(C(C1O)OP(=O)(O)O)O
125 0.11111111 PYQXVNYRXCANHU-UHFFFAOYSA-N OCC1OC(OCC2OC(C(C2O)O)(CO)OC2OC(CO)C(C(C2O)O)O)C(C(C1OP(=O)(O)O)O)O
126 0.11111111 CLQILIXEBIVWIM-UHFFFAOYSA-N OC1C(O)CC(OC1C)c1ccc2c(c1OP(=O)(O)O)C(=O)C1=C(C2=O)C2(O)C(=O)CC(CC2(CC1O)O)(C)O
127 0.11111111 BFAGTDMMYHQDEX-UHFFFAOYSA-N OCC1OC(OC2(CO)OC(C(C2O)O)COP(=O)(O)O)C(C(C1O)O)OC1OC(CO)C(C(C1O)O)O
128 0.11111111 XLJWIQQCRNPKOZ-UHFFFAOYSA-N OCC1OC(OCC2OC(OP(=O)(O)O)C(C(C2O)O)O)C(C(C1OC1OC(CO)C(C(C1O)O)O)O)O
129 0.11111111 HLLAHCXTLUYSQV-UHFFFAOYSA-N OCC1OC(OC2OC(COP(=O)(O)O)C(C(C2O)O)OC2OC(CO)C(C(C2O)O)O)C(C(C1O)O)O
130 0.11111111 YIAAGWUVSXRSJM-UHFFFAOYSA-N OCC1OC(OP(=O)(OCC2OC(O)C(C(C2O)O)O)O)C(C(C1O)O)OC1OC(CO)C(C(C1O)O)O
131 0.11111111 VRLYBBPAMQXQFB-UHFFFAOYSA-N OC1C(O)CC(OC1C)c1ccc2c(c1O)C(=O)C1=C(C2=O)C2(OP(=O)(O)O)C(=O)CC(CC2(CC1O)O)(C)O
132 0.11111111 HFWOTLJTWVRHND-UHFFFAOYSA-N OCC1OC(OC2OC(CO)C(C(C2O)O)O)C(C(C1OC1OC(CO)C(C(C1OP(=O)(O)O)O)O)O)O
133 0.11111111 ZJMNBLTWYRIUTD-UHFFFAOYSA-N OCC1OC(O)C(C(C1O)OC1OC(COP(=O)(OC2OC(CO)C(C(C2O)O)O)O)C(C(C1O)O)O)O
134 0.11111111 RDZULQORHHTSJZ-UHFFFAOYSA-N OCC1OC(C(C1OP(=O)(O)O)O)(COC1(CO)OC(C(C1O)O)CO)OC1OC(CO)C(C(C1O)O)O
135 0.10526316 MGDVDIMZLRMPGN-UHFFFAOYSA-N OCC1OC(OC2OC(CO)C(C(C2O)O)OP(=O)(O)O)C(C(C1OC1OC(CO)C(C(C1O)O)O)O)O
136 0.10526316 ATJBQVXKRAUHQK-UHFFFAOYSA-N OCC1OC(OCC2OC(O)C(C(C2OC2OC(CO)C(C(C2O)O)O)O)OP(=O)(O)O)C(C(C1O)O)O
137 0.10526316 HDQMHAJOIVYOIP-UHFFFAOYSA-N OCC1OC(OC2C(O)C(O)OC(C2O)CO)C(C(C1O)OC1OC(COP(=O)(O)O)C(C(C1O)O)O)O
138 0.10526316 HDQMHAJOIVYOIP-NAVBLJQLSA-N [H][C@]1(O)O[C@]([H])(CO)[C@@]([H])(O)[C@]([H])(O[C@@]2([H])O[C@]([H])(CO)[C@@]([H])(O)[C@]([H])(O[C@@]3([H])O[C@]([H])(COP(O)(O)=O)[C@@]([H])(O)[C@]([H])(O)[C@]3([H])O)[C@]2([H])O)[C@]1([H])O
139 0.10526316 RWZJDSJGBRIRRC-UHFFFAOYSA-N OC1CC(OC(C1OP(=O)(O)O)C)c1ccc2c(c1O)C(=O)C1=C(C2=O)C2(O)C(=O)CC(CC2(CC1O)O)(C)O
140 0.10526316 KOKYYMZWWGHERP-UHFFFAOYSA-N OCC1OC(OC2C(O)C(O)OC(C2OP(=O)(O)O)CO)C(C(C1O)OC1OC(CO)C(C(C1O)O)O)O
141 0.10526316 UXTSANXJRZTHGB-UHFFFAOYSA-N OCC1OC(O)C(C(C1OC1OC(COC2OC(CO)C(C(C2O)O)O)C(C(C1OP(=O)(O)O)O)O)O)O
142 0.10526316 FPSLXEULAWTHQQ-UHFFFAOYSA-N OCC1OC(OC2OC(CO)C(C(C2O)OP(=O)(O)O)O)C(C(C1OC1OC(CO)C(C(C1O)O)O)O)O
143 0.10526316 ADRIPTBVGODHNK-UHFFFAOYSA-N OCC1OC(OC2OC(CO)C(C(C2O)O)O)C(C(C1OC1OC(COP(=O)(O)O)C(C(C1O)O)O)O)O
144 0.10526316 USTCJGZVNQTJJG-UHFFFAOYSA-N OCC1OC(OC2C(OP(=O)(O)O)C(O)OC(C2O)CO)C(C(C1O)OC1OC(CO)C(C(C1O)O)O)O
145 0.10526316 DGILUNPZTDAVNO-UHFFFAOYSA-N OCC1OC(OC2OC(CO)C(C(C2OP(=O)(O)O)O)O)C(C(C1OC1OC(CO)C(C(C1O)O)O)O)O
146 0.10526316 QVGGIQWAPWYGIB-UHFFFAOYSA-N OCC1OC(C(C1O)O)(COC1(CO)OC(C(C1O)OP(=O)(O)O)CO)OC1OC(CO)C(C(C1O)O)O
147 0.1 OLDBNHPLDLKNBP-UHFFFAOYSA-N OCC1OC(OCC2OC(OCC3OC(OP(=O)(O)O)C(C(C3O)O)O)C(C(C2O)O)O)C(C(C1O)O)O
148 0.1 OEJMXPRJJUCQFE-UHFFFAOYSA-N OCC1OC(OC2C(CO)OC(C(C2O)OP(=O)(O)O)O)C(C(C1OC1OC(CO)C(C(C1O)O)O)O)O
149 0.1 CPKWTHGTSOTKJN-UHFFFAOYSA-N OCC1OC(OCC2OC(O)C(C(C2O)O)O)C(C(C1OC1OC(CO)C(C(C1O)O)O)O)OP(=O)(O)O
150 0.1 VYDUSCYQSJAHAD-UHFFFAOYSA-N OCC1OC(O)C(C(C1OC1OC(COC2OC(CO)C(C(C2O)O)O)C(C(C1O)O)OP(=O)(O)O)O)O
151 0.1 ZCAWOUYHJXXSDB-UHFFFAOYSA-N OCC1OC(OC2(COC3(CO)OC(C(C3O)O)COP(=O)(O)O)OC(C(C2O)O)CO)C(C(C1O)O)O
152 0.1 FQIYTZRNLYOWSE-UHFFFAOYSA-N OCC1OC(O)C(C(C1OC1OC(COC2OC(CO)C(C(C2O)O)O)C(C(C1O)OP(=O)(O)O)O)O)O
153 0.1 OHGTZMLQOHDZAL-UHFFFAOYSA-N OCC1OC(O)C(C(C1O)OC1OC(COP(=O)(O)O)C(C(C1O)OC1OC(CO)C(C(C1O)O)O)O)O
154 0.1 HCZMKIPTHJQVMS-UHFFFAOYSA-N OCC1OC(O)C(C(C1OC1OC(COC2OC(CO)C(C(C2OP(=O)(O)O)O)O)C(C(C1O)O)O)O)O
155 0.1 CVAVINZWFACQOT-UHFFFAOYSA-N OCC1OC(OC2(CO)OC(C(C2O)O)COC2OC(COP(=O)(O)O)C(C(C2O)O)O)C(C(C1O)O)O
156 0.1 FIGITEOARGYOKS-UHFFFAOYSA-N OCC1OC(OC2C(CO)OC(C(C2O)O)O)C(C(C1OC1OC(COP(=O)(O)O)C(C(C1O)O)O)O)O
157 0.1 XMNJBECRZSEJPU-UHFFFAOYSA-N OCC1OC(O)C(C(C1OC1OC(COP(=O)(O)O)C(C(C1O)O)OC1OC(CO)C(C(C1O)O)O)O)O
158 0.1 OFHPQJIPVZSJIY-UHFFFAOYSA-N OCC1OC(C(C1O)O)(CO)OCC1(OC2OC(CO)C(C(C2O)O)O)OC(C(C1O)O)COP(=O)(O)O
159 0.095238095 CELQPYDCXLSEMK-UHFFFAOYSA-N OCC1OC(OC2OC(COP(=O)(O)O)C(C(C2O)O)O)C(C(C1OC1OC(CO)C(C(C1O)O)O)O)O
160 0.095238095 BNSNTZQIUCRHHM-UHFFFAOYSA-N OCC1OC(OCC2OC(O)C(C(C2OC2OC(CO)C(C(C2OP(=O)(O)O)O)O)O)O)C(C(C1O)O)O
161 0.095238095 QZUNKGCLGBRGMP-UHFFFAOYSA-N OCC1OC(OC2C(CO)OC(C(C2OP(=O)(O)O)O)O)C(C(C1OC1OC(CO)C(C(C1O)O)O)O)O
162 0.090909091 KTVZBQZSMYJLJL-UHFFFAOYSA-N OCC1OC(OCC2OC(O)C(C(C2O)O)O)C(C(C1OC1OC(CO)C(C(C1OP(=O)(O)O)O)O)O)O
163 0.090909091 NLOHKHHDVPURIH-UHFFFAOYSA-N OC1CC(OC(C1O)C)c1ccc2c(c1O)C(=O)C1=C(C2=O)C2(O)C(=O)CC(CC2(CC1O)O)(C)OP(=O)(O)O
164 0.090909091 HFLUIKJLAYMHHP-UHFFFAOYSA-N OCC1OC(OC2C(COC3OC(CO)C(C(C3OP(=O)(O)O)O)O)OC(C(C2O)O)O)C(C(C1O)O)O
165 0.090909091 DATWLNWZWYPIAA-UHFFFAOYSA-N OCC1OC(OCC2OC(O)C(C(C2OC2OC(CO)C(C(C2O)O)O)OP(=O)(O)O)O)C(C(C1O)O)O
166 0.090909091 KNSSSUKYTDCCQN-UHFFFAOYSA-N OCC1OC(O)C(C(C1OC1OC(COC2OC(CO)C(C(C2O)O)OP(=O)(O)O)C(C(C1O)O)O)O)O
167 0.090909091 RMCCUGJKJOWPRA-UHFFFAOYSA-N OCC1OC(O)C(C(C1OC1OC(COC2OC(CO)C(C(C2O)O)O)C(C(C1O)O)O)O)OP(=O)(O)O
168 0.086956522 VUWKKJKBOPRGGC-UHFFFAOYSA-N COC(=O)C12OCC34C2C(OC(=O)C)C(=O)OC4CC2C(C3C(C1OP(=O)(O)O)O)(C)C=C1OC(=O)C=C1C2C
169 0.086956522 SKMPTJYLWKSQLT-UHFFFAOYSA-N OCC1OC(OCC2OC(OC3C(CO)OC(C(C3O)O)O)C(C(C2O)O)O)C(C(C1O)OP(=O)(O)O)O
170 0.086956522 JFSUZEHCBDZPCC-UHFFFAOYSA-N OC1CC(OC(C1OP(=O)(O)O)C)c1ccc2c(c1O)C(=O)C1=C(C2=O)C2(O)C(=O)CC(CC2(C=C1)O)(C)O
171 0.086956522 STEQHAZGJGUXEQ-UHFFFAOYSA-N OCC1OC(OCC2OC(O)C(C(C2O)O)OP(=O)(O)O)C(C(C1OC1OC(CO)C(C(C1O)O)O)O)O
172 0.086956522 XSPMREZDRXFISU-UHFFFAOYSA-N OC1C(C)OC(CC1OP(=O)(O)O)c1ccc2c(c1O)C(=O)C1=C(C2=O)C2(O)C(=O)CC(CC2(CC1O)O)(C)O
173 0.083333333 PFSOWBVUPOTSHC-UHFFFAOYSA-N OCC1OC(OC2C(O)C(O)OC(C2O)COP(=O)(O)O)C(C(C1O)OC1OC(CO)C(C(C1O)O)O)O
174 0.083333333 YXJAPJWKPVQQIW-UHFFFAOYSA-N OC1C(O)CC(OC1C)c1ccc2c(c1OP(=O)(O)O)C(=O)C1=C(C2=O)C2(O)C(=O)CC(CC2(C=C1)O)(C)O
175 0.083333333 NTHPWPSCVPWSGT-UHFFFAOYSA-N OC1C(O)CC(OC1C)c1ccc2c(c1O)C(=O)C1=C(C2=O)C2(O)C(=O)CC(CC2(C=C1)OP(=O)(O)O)(C)O
176 0.083333333 UGUAUTLORNJQLW-UHFFFAOYSA-N OC1C(O)CC(OC1C)c1ccc2c(c1O)C(=O)C1=C(C2=O)C2(O)C(=O)CC(CC2(CC1OP(=O)(O)O)O)(C)O
177 0.083333333 SPXIJFFOFZZROD-UHFFFAOYSA-N OCC1OC(OC2C(COP(=O)(O)O)OC(C(C2O)O)O)C(C(C1OC1OC(CO)C(C(C1O)O)O)O)O
178 0.083333333 NLABNNKXUUOIQP-UHFFFAOYSA-N OCC1OC(OC2C(COC3OC(CO)C(C(C3O)O)O)OC(C(C2O)O)O)C(C(C1O)OP(=O)(O)O)O
179 0.083333333 BIFXVOPRKKHAKR-UHFFFAOYSA-N COC(=O)C12OCC34C2C(OC(=O)C)C(=O)OC4CC2C(C3C(C1O)OP(=O)(O)O)(C)C=C1OC(=O)C=C1C2C
180 0.08 USROKPMCCWJQIN-UHFFFAOYSA-N OCC1OC(OCC2OC(O)C(C(C2O)O)O)C(C(C1OC1OC(CO)C(C(C1O)O)OP(=O)(O)O)O)O
181 0.08 AAUZWYNRHQFGBG-UHFFFAOYSA-N OCC1OC(OCC2OC(O)C(C(C2O)O)O)C(C(C1OC1OC(CO)C(C(C1O)OP(=O)(O)O)O)O)O
182 0.08 FVOPIYIYRQHYBK-UHFFFAOYSA-N OCC1OC(OC2C(COC3OC(CO)C(C(C3O)O)O)OC(C(C2O)O)O)C(C(C1OP(=O)(O)O)O)O
183 0.076923077 YLRBQWAZXOJFMS-UHFFFAOYSA-N OCC1OC(OCC2OC(O)C(C(C2O)O)O)C(C(C1OC1OC(CO)C(C(C1O)O)O)OP(=O)(O)O)O
184 0.076923077 YEMFNQIYDFCEEB-UHFFFAOYSA-N OCC1OC(OCC2OC(OCC3OC(O)C(C(C3O)O)O)C(C(C2O)O)OP(=O)(O)O)C(C(C1O)O)O
185 0.076923077 SIKPXDBVFPLZKP-UHFFFAOYSA-N OC1C(O)CC(OC1C)c1ccc2c(c1O)C(=O)C1=C(C2=O)C2(OP(=O)(O)O)C(=O)CC(CC2(C=C1)O)(C)O
186 0.076923077 BALYIHFXJQEONY-UHFFFAOYSA-N OCC1OC(O)C(C(C1OC1OC(COC2OC(COP(=O)(O)O)C(C(C2O)O)O)C(C(C1O)O)O)O)O
187 0.076923077 FTZRDEIGDYQBHU-UHFFFAOYSA-N OCC1OC(OCC2OC(O)C(C(C2OC2OC(CO)C(C(C2O)O)O)O)O)C(C(C1O)OP(=O)(O)O)O
188 0.074074074 HNTFTCSKFIOALI-UHFFFAOYSA-N OCC1OC(OCC2OC(O)C(C(C2OC2OC(CO)C(C(C2O)O)O)O)O)C(C(C1OP(=O)(O)O)O)O
189 0.074074074 BFZUTORZOMAULC-UHFFFAOYSA-N SCC(C(=O)NC1C(OC(C(C1O)OP(=O)(O)O)CO)OC1C(O)C(O)C(C(C1O)O)O)NC(=O)C
190 0.074074074 XEDQNYJTKJEBRE-UHFFFAOYSA-N OCC1OC(O)C(C(C1OC1OC(COC2OC(CO)C(C(C2O)O)O)C(C(C1O)O)O)OP(=O)(O)O)O
191 0.074074074 NSRBNBNKRJOXDF-UHFFFAOYSA-N SCC(C(=O)NC1C(OC(C(C1O)O)CO)OC1C(O)C(O)C(C(C1O)O)OP(=O)(O)O)NC(=O)C
192 0.071428571 VAGAKBYCPQAHEG-UHFFFAOYSA-N OC1C(C)OC(CC1OP(=O)(O)O)c1ccc2c(c1O)C(=O)C1=C(C2=O)C2(O)C(=O)CC(CC2(C=C1)O)(C)O
193 0.071428571 BLSZZGHDLCGTOT-UHFFFAOYSA-N OCC1OC(OCC2OC(O)C(C(C2O)O)O)C(C(C1OC1OC(COP(=O)(O)O)C(C(C1O)O)O)O)O
194 0.071428571 BOQIFOVWMIMLTA-UHFFFAOYSA-N SCC(C(=O)NC1C(OC(C(C1O)O)CO)OC1C(O)C(O)C(C(C1OP(=O)(O)O)O)O)NC(=O)C
195 0.071428571 NZJBNEBQHKEQAE-UHFFFAOYSA-N SCC(C(=O)NC1C(OC(C(C1O)O)CO)OC1C(O)C(O)C(C(C1O)OP(=O)(O)O)O)NC(=O)C
196 0.071428571 UHDOJOQQFVYRSK-UHFFFAOYSA-N OCC1OC(OCC2OC(OC3C(COP(=O)(O)O)OC(C(C3O)O)O)C(C(C2O)O)O)C(C(C1O)O)O
197 0.071428571 FQCGMRGXHBSLEP-UHFFFAOYSA-N OCC1OC(OCC2OC(O)C(C(C2OC2OC(COP(=O)(O)O)C(C(C2O)O)O)O)O)C(C(C1O)O)O
198 0.071428571 NFJMBIUBYIHCIT-UHFFFAOYSA-N CC(C)(CCC(=O)OOC(=O)C1=CC(Cl)=CC=C1)N=NC(C)(C)CCC(=O)OOC(=O)C1=CC=CC(Cl)=C1
199 0.071428571 YAUFYRXVBAJBOM-UHFFFAOYSA-N OCC1OC(OCC2OC(OCC3OC(O)C(C(C3O)O)OP(=O)(O)O)C(C(C2O)O)O)C(C(C1O)O)O
200 0.068965517 DNBFMKWNUGWTHS-UHFFFAOYSA-N OCC1OC(OCC2OC(OCC3OC(O)C(C(C3O)O)O)C(C(C2O)O)O)C(C(C1O)O)OP(=O)(O)O
201 0.068965517 IHBZMNBYJWTXEA-UHFFFAOYSA-N OC1CC(OC(C1O)C)c1ccc2c(c1O)C(=O)C1=C(C2=O)C2(O)C(=O)CC(CC2(C=C1)O)(C)OP(=O)(O)O
202 0.068965517 QDFDLQUZWHPRFX-UHFFFAOYSA-N SCC(C(=O)NC1C(OC(C(C1O)O)COP(=O)(O)O)OC1C(O)C(O)C(C(C1O)O)O)NC(=O)C
203 0.068965517 HSPYREKBGCPQFV-UHFFFAOYSA-N SCC(C(=O)NC1C(OC(C(C1OP(=O)(O)O)O)CO)OC1C(O)C(O)C(C(C1O)O)O)NC(=O)C
204 0.066666667 JGIFRULPRSYZQH-UHFFFAOYSA-N OCC1OC(OCC2OC(O)C(C(C2OP(=O)(O)O)O)O)C(C(C1OC1OC(CO)C(C(C1O)O)O)O)O
205 0.066666667 NHQYUDHARQDLJL-UHFFFAOYSA-N OCC1OC(OC2C(COC3OC(COP(=O)(O)O)C(C(C3O)O)O)OC(C(C2O)O)O)C(C(C1O)O)O
206 0.066666667 GTGQVMOINKNHOP-UHFFFAOYSA-N OCC1OC(OC2C(COP(=O)(O)O)OC(C(C2O)O)OCC2OC(O)C(C(C2O)O)O)C(C(C1O)O)O
207 0.066666667 JXAKUSYHORFDHQ-UHFFFAOYSA-N CC1=CC=C(C=C1)S(=O)(=O)OC1OC(COC(=O)C=CC2=CC=CC=C2)C(OC(=O)C=CC2=CC=CC=C2)C1(F)F
208 0.066666667 XYBMCLLNIZVNNE-UHFFFAOYSA-N OCC1OC(OCC2OC(O)C(C(C2O)OP(=O)(O)O)O)C(C(C1OC1OC(CO)C(C(C1O)O)O)O)O
209 0.064516129 OGUIDHBUHCAPIO-GBBISGONSA-N OCC1OC(OC2C(O)C(O)C(COP(=O)(O)O)OC2OCC3OC(O)C(O)C(O)C3O)C(O)C(O)C1O
210 0.064516129 VUNQDJYMGMXKJE-UHFFFAOYSA-N OCC1OC(OCC2OC(OCC3OC(O)C(C(C3O)O)O)C(C(C2O)OP(=O)(O)O)O)C(C(C1O)O)O
211 0.0625 RMTVFJQTOCVCDU-UHFFFAOYSA-N OCC1OC(OCC2OC(OCC3OC(O)C(C(C3O)O)O)C(C(C2OP(=O)(O)O)O)O)C(C(C1O)O)O
212 0.060606061 DJYGMQNXPFYVIV-UHFFFAOYSA-N OCC1OC(C(C1OP(=O)(O)O)O)(CO)OCC1OC(C(C1O)O)(CO)OCC1OC(C(C1O)O)(O)CO
213 0.060606061 BDADNYQDSMCSGY-UHFFFAOYSA-N OCC1OC(C(C1O)O)(CO)OCC1OC(C(C1O)O)(CO)OCC1OC(C(C1OP(=O)(O)O)O)(O)CO
214 0.060606061 AJZOGTMZCXCVKQ-UHFFFAOYSA-N OCC1(OCC2OC(C(C2O)O)(O)CO)OC(C(C1O)O)COC1(CO)OC(C(C1O)O)COP(=O)(O)O
215 0.060606061 FLIBFDHIWGLGQK-UHFFFAOYSA-N OCC1OC(C(C1O)O)(CO)OCC1OC(C(C1O)O)(CO)OCC1OC(C(C1O)O)(CO)OP(=O)(O)O
216 0.060606061 ITBRHMIWEHSTEO-UHFFFAOYSA-N OCC1OC(OCC2OC(OCC3OC(O)C(C(C3O)O)O)C(C(C2O)O)O)C(C(C1O)OP(=O)(O)O)O
217 0.060606061 FIOFPVGTEXINGM-UHFFFAOYSA-N OCC1OC(OCC2OC(OCC3OC(O)C(C(C3OP(=O)(O)O)O)O)C(C(C2O)O)O)C(C(C1O)O)O
218 0.060606061 HJLVRXUPAHCIDF-UHFFFAOYSA-N OCC1OC(OCC2OC(OCC3OC(O)C(C(C3O)O)O)C(C(C2O)O)O)C(C(C1OP(=O)(O)O)O)O
219 0.060606061 OYRGYFBBQCSLCJ-UHFFFAOYSA-N OC1C(O)C(COC2OC(COP(=O)(O)O)C(C(C2O)O)O)OC(C1O)OCC1OC(O)C(C(C1O)O)O
220 0.060606061 PNGXTDIWWIZKHY-UHFFFAOYSA-N OCC1OC(C(C1O)O)(CO)OCC1OC(C(C1O)O)(CO)OCC1OC(C(C1O)O)(O)COP(=O)(O)O
221 0.060606061 YUDPRKGWSUBWKQ-UHFFFAOYSA-N OCC1OC(C(C1O)O)(CO)OCC1OC(C(C1O)O)(CO)OCC1OC(C(C1O)OP(=O)(O)O)(O)CO
222 0.060606061 DSUKDCRBNLPRKC-UHFFFAOYSA-N OCC1OC(C(C1O)O)(CO)OCC1OC(C(C1O)O)(OCC1OC(C(C1O)O)(O)CO)COP(=O)(O)O
223 0.060606061 BUEVAZJBYQMSKV-UHFFFAOYSA-N OCC1OC(C(C1O)O)(CO)OCC1OC(C(C1O)OP(=O)(O)O)(CO)OCC1OC(C(C1O)O)(O)CO
224 0.060606061 WSTIOWBOSCBGET-UHFFFAOYSA-N OCC1OC(OCC2OC(OCC3OC(O)C(C(C3O)OP(=O)(O)O)O)C(C(C2O)O)O)C(C(C1O)O)O
225 0.060606061 GBKCIYSOSHNYIV-UHFFFAOYSA-N OCC1OC(C(C1O)OP(=O)(O)O)(CO)OCC1OC(C(C1O)O)(CO)OCC1OC(C(C1O)O)(O)CO
226 0.060606061 XUWZERIMJUDFDF-UHFFFAOYSA-N OCC1OC(C(C1O)O)(CO)OCC1OC(C(C1OP(=O)(O)O)O)(CO)OCC1OC(C(C1O)O)(O)CO
227 0.060606061 OVYZBYPZHISHQK-UHFFFAOYSA-N OCC1OC(C(C1O)O)(OCC1OC(C(C1O)O)(CO)OCC1OC(C(C1O)O)(O)CO)COP(=O)(O)O
228 0 OPZOUJKXPYIOGS-UHFFFAOYSA-N OCC1OC(Oc2cc(O)cc3c2CCC(O3)c2ccc(c(c2)OC)OC)C(C(C1OP(=O)(O)O)O)O
229 0 IWRYBFBJUUAXLY-UHFFFAOYSA-N COc1ccc(cc1OC)C1CCc2c(O1)cc(cc2OC1OC(COP(=O)(O)O)C(C(C1O)O)O)O
230 0 LQRHGTVFFPMWCG-BDHPMLJSSA-N OC1Cc2c(O)cc3OC4(Oc5cc(O)cc(O)c5C(C4O)c3c2OC1c6ccc(O)cc6)c7ccc(O)cc7
231 0 UNCYGAPGGIHSCE-WLBQHSACSA-N OCC1OC(OC2OC=CC3C(O)C(Cl)C(O)(COC(=O)C=Cc4ccc(O)cc4)C23)C(O)C(O)C1O
232 0 LQRHGTVFFPMWCG-LSBOWGMISA-N OC1Cc2c(O)cc3OC4(Oc5cc(O)cc(O)c5C(C4O)c3c2OC1c6ccc(O)cc6)c7ccc(O)cc7
233 0 LQRHGTVFFPMWCG-IVJIMCHNSA-N OC1Cc2c(O)cc3OC4(Oc5cc(O)cc(O)c5C(C4O)c3c2OC1c6ccc(O)cc6)c7ccc(O)cc7
234 0 FYHHLMRXXMJAPQ-AMCZOZDPSA-N OC1Cc2c(O)c3C4C(O)C(Oc5cc(O)cc(O)c45)(Oc3cc2OC1c6ccc(O)cc6)c7ccc(O)cc7
235 0 OXYDHUNPMSPUCC-KOLCDFICSA-N CC1Oc2cc3c(c(O)cc(O)c3c(O)c2C(=O)C1C)c4c(O)cc(O)c5c(O)c6C(=O)C(=C(C)Oc6cc45)C
236 0 KNAPHRIACIMBNT-STXXVOARSA-N Oc1ccc2C3OC4C(OC3C(Oc2c1)c5ccc(O)c(O)c5)c6ccc(O)cc6OC4c7ccc(O)c(O)c7
237 0 HBPUTHYPXZHPNV-HZXVKSMZSA-N OC1Cc2c(O)cc(O)c(c2OC1c3ccc(O)cc3)C4(Oc5cc(O)cc(O)c5C=C4O)c6ccc(O)cc6
238 0 IFPPCBLPMFOMNN-UHFFFAOYSA-N OC1=CC(=C(C#C1)CC1Oc2c(C1c1ccc(c(c1)O)O)c(O)c1c(c2)OC(C(C1)O)c1ccc(c(c1)O)O)O
239 0 KWFHAUMSMNVXDR-UHFFFAOYSA-N Oc1cc(O)c2c(c1)C(=O)c1c(C2=O)c(O)c2c(c1O)c1c(C(C2=O)O)cc(c(c1O)C(=O)NC(C(=O)O)C)C
240 0 ITSQSOLOKLGFTJ-UHFFFAOYSA-N Oc1cc(O)c2c(c1)C(=O)c1c(C2=O)c(O)c2c(c1O)c1c(C(=O)C2O)cc(c(c1O)C(=O)NC(C(=O)O)C)C
241 0 IXOLFRJGCXHLMK-UHFFFAOYSA-N Oc1cc(O)c2c(c1)C(=O)c1c(C2=O)c(O)c2c(c1O)c1c(O)c(C(=O)NC(C(=O)O)C)c(cc1c(c2O)O)C
242 0 RTMPUOWDYVUMFY-UHFFFAOYSA-N Oc1cc(O)c2c(c1)C(=O)c1c(C2=O)c(O)c2c(c1O)c1c(C(C2O)O)cc(c(c1O)C(=O)NC(=C)C(=O)O)C
243 0 QLUXMRUVBFGCIU-UHFFFAOYSA-N OC1=CC#CC(=C1CC1Oc2c(C1c1ccc(c(c1)O)O)c(O)c1c(c2)OC(C(C1)O)c1ccc(c(c1)O)O)O
244 0 DJKDKSQAMIBACD-UHFFFAOYSA-N Cc1cc(O)c2c(c1)C(=O)C13C(=C(O)C4C(C3C3C(C1C(=C1C43C(=O)c3c(C1=O)c(O)cc(c3)C)O)O)O)C2O
245 0 YVHJYBIVABZTQA-UHFFFAOYSA-N Oc1ccc(cc1)C1Oc2c(CC1O)c(O)cc(c2C1C(=O)C(Oc2c1c(O)cc(c2)O)c1ccc(cc1)O)O
246 0 MQRCTXADKCHKCP-UHFFFAOYSA-N Oc1ccc(cc1)C1Oc2c(CC1=O)c(O)cc(c2C1C(O)C(Oc2c1c(O)cc(c2)O)c1ccc(cc1)O)O
247 0 BXWYRYJGSXCKFY-UHFFFAOYSA-N Oc1ccc(cc1)C1Oc2c(CC1O)c(O)cc1c2C2CC(O1)(Oc1c2c(O)cc(c1)O)c1ccc(cc1O)O
248 0 PQTNKXPTQCQXLX-UHFFFAOYSA-N Oc1ccc(cc1)C1Oc2c3c(OC4(CC3c3c(O)cc(cc3O4)O)c3ccc(cc3)O)c(c(c2CC1O)O)O
249 0 BLPGSKWGXAMCBR-UHFFFAOYSA-N Oc1cc(O)c2c(c1)OC1(CC2c2c(O1)cc(c1c2OC(c2ccc(cc2)O)C(C1)O)O)c1ccc(c(c1)O)O
250 0 RVUBNEVRGCDJNO-UHFFFAOYSA-N Oc1ccc(cc1)C1Oc2c(CC1O)c(O)cc1c2C2CC(O1)(Oc1c2c(O)cc(c1O)O)c1ccc(cc1)O
251 0 BHILOQWEZUZZTB-UHFFFAOYSA-N Oc1ccc(cc1)C1Oc2c(CC1O)c(O)cc1c2C2CC(O1)(Oc1c2c(O)c(c(c1)O)O)c1ccc(cc1)O
252 0 HQAQDTPMYBGXQY-UHFFFAOYSA-N Oc1ccc(cc1)C1Oc2c3c(cc(c2C(C1O)O)O)OC1(CC3c2c(O)cc(cc2O1)O)c1ccc(cc1)O
253 0 YBQSFBSJPWDNRM-UHFFFAOYSA-N Oc1ccc(cc1)C12Oc3cc(O)cc(c3C(C2)c2c(O1)cc(O)c1c2OC(C(C1)O)c1ccc(cc1O)O)O
254 0 KNIQGZLCTMPRNS-UHFFFAOYSA-N COc1c(OC)cc(c(c1OC)C=CC(=O)c1c(OC)c(OC)c(c(c1OP(=O)(O)O)OC)OC)OC
255 0 WZRCVFLUMNNFLB-UHFFFAOYSA-N Oc1cc(O)c2c(c1)OC1(CC2c2c(O1)cc(c1c2OC(C(C1)O)c1ccc(c(c1)O)O)O)c1ccc(cc1)O
256 0 ZXGYMXTWXPCOIJ-UHFFFAOYSA-N OC1=CC2C(C=C1)(O2)C12Oc3cc(O)c4c(c3C(C2)c2c(O1)cc(O)cc2O)OC(C(C4)O)c1ccc(cc1)O
257 0 HECHONUJXWOANS-UHFFFAOYSA-N Oc1ccc(cc1)C1OC2=C(CC1O)C(=CC13C2(O1)C1CC(O3)(Oc2c1c(O)cc(c2)O)c1ccc(cc1)O)O
258 0 UKKNLNPTIDZPAQ-UHFFFAOYSA-N Oc1cc(O)c2c(c1)OC1(CC2c2c(O1)cc(c1c2OC(c2ccc(cc2)O)C(C1)O)O)C1=CC=C(C2C1O2)O
259 0 BEBJNFHDYMCZAY-UHFFFAOYSA-N Oc1ccc(cc1)C1Oc2c(CC1O)c(O)cc1c2C2CC(O1)(OC13C2(O1)C(=CC(=C3)O)O)c1ccc(cc1)O
260 0 VIMJYUNBKKYXGL-UHFFFAOYSA-N Oc1ccc(cc1)C1OC2=C(CC1O)C1(C(C3=C2C2CC(O3)(Oc3c2c(O)cc(c3)O)c2ccc(cc2)O)O1)O
261 0 RZQWNBITGIONJU-UHFFFAOYSA-N Oc1cc(O)c2c(c1)OC1(CC2c2c(O1)cc(c1c2OC(c2ccc(cc2)O)C(C1)O)O)C1=CC2C(C=C1)(O2)O
262 0 NJHRHMJEARYVPW-UHFFFAOYSA-N Oc1ccc(cc1)C1Oc2c(CC1O)c(O)cc1c2C2CC(O1)(OC1=C2C(=CC2(C1O2)O)O)c1ccc(cc1)O
263 0 OERDALJCUNBAFP-UHFFFAOYSA-N Oc1ccc(cc1)C1OC23OC3(CC1O)C(=CC1=C2C2CC(O1)(Oc1c2c(O)cc(c1)O)c1ccc(cc1)O)O
264 0 PQSIYJDTLPRZPI-UHFFFAOYSA-N Oc1ccc(cc1)C1Oc2c(CC1O)c(O)cc1c2C2CC(O1)(OC1=C2C2(O)OC2C(=C1)O)c1ccc(cc1)O
265 0 YTJMGLSTYZRTMG-UHFFFAOYSA-N OC1=CC2C(C=C1)(O2)C1Oc2c(CC1O)c(O)cc1c2C2CC(O1)(Oc1c2c(O)cc(c1)O)c1ccc(cc1)O
266 0 RNFHQFQIHHXVPK-UHFFFAOYSA-N CC1OC(C)c2c3C1OC1(O)CC(=O)c4c5c1c3c1c(c2O)C(=O)CC2(c1c5c1c(c4O)C(C)OC(=C1O2)C)O
267 0 XBQUINFAGODOQY-UHFFFAOYSA-N CC1OC(C)c2c3C1OC1(O)CC(=O)c4c5c1c3c1c(c2O)C(=O)CC2(c1c5c1c(c4O)C(=C)OC(C1O2)C)O
268 0 CQBSPVXPEDSMEB-UHFFFAOYSA-N Oc1cc(O)c2c(c1)OC1(CC2c2c(O1)cc(c1c2OC(C(C1)O)C1=CC=C(C2C1O2)O)O)c1ccc(cc1)O
269 0 AMXPKJZHZBJFEK-UHFFFAOYSA-N Oc1cc(O)c2c(c1)OC1(CC2c2c(O1)cc(c1c2OC(C2=CC3C(C=C2)(O3)O)C(C1)O)O)c1ccc(cc1)O
270 0 XESLYKJBDXIWEP-UHFFFAOYSA-N Oc1ccc(cc1)C1Oc2c(CC1O)c(O)cc1c2C2(O)CC(O1)(Oc1c2c(O)cc(c1)O)c1ccc(cc1)O
271 0 HLALCYYDGJHPLQ-UHFFFAOYSA-N CC1=CC(=C2C(C1)C(=O)C13C(=C(O)C4C(C3C3C(C1C(=C1C43C(=O)c3c(C1=O)c(O)cc(c3)C)O)O)O)C2=O)O
272 0 SDSWAEIAWLPYRI-UHFFFAOYSA-N CC1=CC(O)C2C(=C1)C(=O)C13C(=C(O)C4C(C3C3C(C1C(=C1C43C(=O)c3c(C1=O)c(O)cc(c3)C)O)O)O)C2=O
273 0 LQRHGTVFFPMWCG-UHFFFAOYSA-N OC1CC2=C(OC1C1=CC=C(O)C=C1)C1=C(OC3(OC4=C(C1C3O)C(O)=CC(O)=C4)C1=CC=C(O)C=C1)C=C2O
274 0 NFOUTIHWVIULRM-UHFFFAOYSA-N CC1CC(=C2C(=C1)C(=O)C13C(=C(O)C4C(C3C3C(C1C(=C1C43C(=O)c3c(C1=O)c(O)cc(c3)C)O)O)O)C2=O)O
275 0 IYUOLRRTRVECJC-UHFFFAOYSA-N Oc1ccc(cc1)C1Oc2c(CC1O)c(O)cc(c2C1=C(O)C(Oc2c1c(O)cc(c2)O)c1ccc(cc1)O)O
276 0 QHTROMIRTXZTDZ-UHFFFAOYSA-N Oc1ccc(cc1)C1Oc2c(CC1O)c(O)cc(c2C1c2c(O)cc(cc2OC(=C1O)c1ccc(cc1)O)O)O
277 0 BFRSAIIARQYCKX-UHFFFAOYSA-N Oc1ccc(cc1)C1Oc2c(C=C1O)c(O)cc(c2C1C(O)C(Oc2c1c(O)cc(c2)O)c1ccc(cc1)O)O
278 0 SJSZSHJFIUKSSV-UHFFFAOYSA-N Oc1ccc(cc1)C1Oc2cc(O)cc(c2C(C1O)c1c(O)cc(c2c1OC(=C(C2)O)c1ccc(cc1)O)O)O
279 0 WTZSLZBEQHGTRK-HZPDHXFCSA-N COC1=C2C(C(C(=O)C)C3=C(OC)C(=O)c4c(O)cc(OC)c5c4c3c2c6c(C1=O)c(O)cc(OC)c56)C(=O)C
280 0 AULXDIRHWKUVNR-VEAWFHDZSA-N OC1C(C(C(c2ccc(O)cc2)c3cc(O)c(O)cc13)C(=O)c4ccc(O)cc4O)C(=O)c5ccc(O)cc5O
281 0 WTZSLZBEQHGTRK-HOTGVXAUSA-N COC1=C2C(C(C(=O)C)C3=C(OC)C(=O)c4c(O)cc(OC)c5c4c3c2c6c(C1=O)c(O)cc(OC)c56)C(=O)C
282 0 LQRHGTVFFPMWCG-TXZJYACMSA-N OC1Cc2c(O)cc3OC4(Oc5cc(O)cc(O)c5C(C4O)c3c2OC1c6ccc(O)cc6)c7ccc(O)cc7
283 0 BJWGCWHLADXFNM-RRDZNQRYSA-N CC1OC1C=C/C(=O)OC2=C(C(=O)C(=C(C2=O)c3ccc(O)cc3)OC(=O)C=C/C4OC4C)c5ccc(O)cc5
284 0 CGZKSPLDUIRCIO-RPCRKUJJSA-N Oc1ccc(C=C/2C(=O)C(=C3C2=Nc4ccccc34)C5=C6C(=Nc7ccccc67)C(=C/c8ccc(O)cc8)C5=O)cc1
285 0 YPLMUCKDIIUEKA-UHFFFAOYSA-N Oc1ccc(cc1)C1Oc2cc(cc3OC1C(c23)c1c(O)cc(c2c1OC(C(C2)O)c1ccc(c(c1)O)O)O)O
286 0 IOOJJGFFVLHCKK-UHFFFAOYSA-N Oc1ccc(cc1)C1Oc2cc(O)cc(c2C(C1O)c1c(O)cc2c3c1OC(C(C3)O2)c1ccc(c(c1)O)O)O
287 0 OWASVDIVZDSKDE-UHFFFAOYSA-N Oc1ccc(cc1)C1OC2=C(C(C1O)c1c(O)cc(c3c1OC(C(C3)O)c1ccc(c(c1)O)O)O)C(=CC#C2)O
288 0 NYSJZIDEKOROIM-UHFFFAOYSA-N Oc1cc(O)c2c(c1)OC(C(C2c1c(O)cc(c2c1OC(C(C2)O)c1ccc(c(c1)O)O)O)O)C1=CC#CC=C1
289 0 KIKIMYFAXLFLEA-UHFFFAOYSA-N Oc1ccc(cc1)C1Oc2cc(O)cc(c2C(C1O)C1=C(O)C#CC2=C1OC(C(C2)O)c1ccc(c(c1)O)O)O
290 0 DYOLCTAQVRKIRW-UHFFFAOYSA-N O=CCC12Oc3c(C2(O)Oc2c(C1=O)c(O)c(c(c2)O)C1=CC2(CC(C1)c1ccc(cc1O2)O)C)ccc(c3)O
291 0 LQDYJGUNMKHJFT-UHFFFAOYSA-N Oc1ccc(cc1)C1Oc2cc(O)cc(c2C(C1C1C(Oc2c(C1=O)c(O)cc(c2)O)c1ccc(cc1)O)O)O
292 0 XTAQCCAUIKDLJM-UHFFFAOYSA-N Oc1ccc(cc1)C1Oc2cc(O)ccc2C(C1=O)c1c(O)cc2c(c1O)CC(C(O2)c1ccc(c(c1)O)O)O
293 0 YKHVYBSAUOLQLA-UHFFFAOYSA-N Oc1ccc(cc1)C1Oc2cc(O)ccc2C(C1O)c1c(O)cc2c(c1O)CC(=O)C(O2)c1ccc(c(c1)O)O
294 0 QJJYVGKYFDVCIY-UHFFFAOYSA-N Oc1ccc(cc1)C1OC2C=C(O)C=C(C2C(=O)C1C1C(Oc2c(C1=O)c(O)cc(c2)O)c1ccc(cc1)O)O
295 0 WJSWMHJESLFRHZ-UHFFFAOYSA-N Oc1ccc(cc1)C1OC2=C(C(=O)C1C1C(Oc3c(C1=O)c(O)cc(c3)O)c1ccc(cc1)O)C(CC(=C2)O)O
296 0 RMPPTCKJLRPVTA-UHFFFAOYSA-N Oc1ccc(cc1)C1OC2=C(C(=O)C1C1C(Oc3c(C1=O)c(O)cc(c3)O)c1ccc(cc1)O)C(=CC(C2)O)O
297 0 CFCAJSZLHMTRPM-UHFFFAOYSA-N OC1=CC=C(CC1)C1Oc2cc(O)cc(c2C(=O)C1C1C(Oc2c(C1=O)c(O)cc(c2)O)c1ccc(cc1)O)O
298 0 FOUMEOOOYANEQC-UHFFFAOYSA-N OC1CC=C(C=C1)C1Oc2cc(O)cc(c2C(=O)C1C1C(Oc2c(C1=O)c(O)cc(c2)O)c1ccc(cc1)O)O
299 0 UUIZHMQOLGCZGE-UHFFFAOYSA-N OC1=CCC(C=C1)C1Oc2cc(O)cc(c2C(=O)C1C1C(Oc2c(C1=O)c(O)cc(c2)O)c1ccc(cc1)O)O
300 0 RECGMRPHTOMTHR-UHFFFAOYSA-N Oc1ccc(cc1)C1Oc2cc(O)ccc2C(=C1O)c1c(O)cc2c(c1O)CC(C(O2)c1ccc(c(c1)O)O)O
301 0 UBIBWHVHLWDHKL-UHFFFAOYSA-N Oc1ccc2c(c1)OC(=C(C2c1c(O)cc2c(c1O)CC(C(O2)c1ccc(c(c1)O)O)O)O)c1ccc(cc1)O
302 0 RHMXPLGRRZMGES-UHFFFAOYSA-N Oc1ccc(cc1)C1Oc2cc(O)ccc2C(C1O)c1c(O)cc2c(c1O)C=C(C(O2)c1ccc(c(c1)O)O)O
303 0 UFLDTMUPXPRCIU-UHFFFAOYSA-N Oc1ccc2c(c1)OC(C(C2c1c(O)cc2c(c1O)CC(=C(O2)c1ccc(c(c1)O)O)O)O)c1ccc(cc1)O
304 0 ILAOWSOJPHUDLO-UHFFFAOYSA-N Oc1ccc(cc1)C1OC2=C(C(C1O)c1c(O)cc(c3c1OC(C(C3)O)c1ccc(c(c1)O)O)O)C#CC(=C2)O
305 0 ZTOKDIVJVCAKKU-UHFFFAOYSA-N OC1Cc2c(O)cc3c(c2OC1c1ccc(c(c1)O)O)C(C(O3)CC1=C(O)C=C(C#C1)O)c1ccc(c(c1)O)O
306 0 ZXGZZPKOZBLSET-UHFFFAOYSA-N OC1=CC#CC(=C1CC1Oc2c(C1c1ccc(c(c1)O)O)c1OC(C(Cc1c(c2)O)O)c1ccc(c(c1)O)O)O
307 0 IUPNWDIKSZQIRN-UHFFFAOYSA-N O=c1[nH]c(=O)c2c(n1)n(CC(C(C(COP(=O)(OC(C(=O)O)C)O)O)O)O)c1c(c2)C=CC(C1O)(O)O
308 0 WJTNQLULZBPDOB-UHFFFAOYSA-N O=c1[nH]c(=O)c2c(n1)n(CC(C(C(COP(=O)(OC(C(=O)O)C)O)O)O)O)c1c(c2)C(O)C(C(=C1)O)O
309 0 OVVGVFNROWPKBO-UHFFFAOYSA-N O=C1NC(=O)C2=CC3(C(N(C2=N1)CC(C(C(COP(=O)(OC(C(=O)O)C)O)O)O)O)(O)C=C(C=C3)O)O
310 0 LMLKHGZNEVLYPX-HZPDHXFCSA-N COC1=C2C(C(C(=O)C)C3=C(OC)C(=O)c4c(O)c(OC)cc5c6cc(OC)c(O)c(C1=O)c6c2c3c45)C(=O)C
311 0 IPHVFOFIADOHOD-NXEZZACHSA-N COC1=CC(=O)c2c(O)c(OC)c3c(C(C)O)c(C(C)O)c4c5OCOc5c6C(=O)C=C(OC)c7c1c2c3c4c67
312 0 LQRHGTVFFPMWCG-LQBIBLAPSA-N OC1Cc2c(O)cc3OC4(Oc5cc(O)cc(O)c5C(C4O)c3c2OC1c6ccc(O)cc6)c7ccc(O)cc7
313 0 DRYAIORIKWDUCC-AHFZSLFQSA-N Cc1cc2O[C@@]3(C)[C@@H](O)C=CC(=C3C(=O)c2c(O)c1c4c(C)cc5O[C@@]6(C)C(=O)C=CC(=C6C(=O)c5c4O)O)O
314 0 LQRHGTVFFPMWCG-JXCVSLFXSA-N OC1Cc2c(O)cc3OC4(Oc5cc(O)cc(O)c5C(C4O)c3c2OC1c6ccc(O)cc6)c7ccc(O)cc7
315 0 UNCYGAPGGIHSCE-IYVVUXFOSA-N OCC1OC(OC2OC=CC3C(O)C(Cl)C(O)(COC(=O)C=C/c4ccc(O)cc4)C23)C(O)C(O)C1O
316 0 DYLMNCRRGPXGBV-HZPDHXFCSA-N COc1c(O)c2C(=O)C=C3C(C(C(=O)C)C4=CC(=O)c5c(O)c(OC)c(OC)c6c(c1OC)c2c3c4c56)C(=O)C
317 0 LQRHGTVFFPMWCG-VCFSXNJSSA-N OC1Cc2c(O)cc3OC4(Oc5cc(O)cc(O)c5C(C4O)c3c2OC1c6ccc(O)cc6)c7ccc(O)cc7
318 0 FSZFXRCDOWDSHN-UHFFFAOYSA-N COC1=CC(=CC=C1N=NN(C)CCS(O)(=O)=O)C1=CC(OC)=C(C=C1)N=NN(C)CCS(O)(=O)=O
319 0 IRVZFACCNZRHSJ-UHFFFAOYSA-N C[Si]1(O[Si](C)(O[Si](C)(O[Si](C)(O1)C1=CC=CC=C1)C1=CC=CC=C1)C1=CC=CC=C1)C1=CC=CC=C1
320 0 ICNLYGHLROEXCO-UHFFFAOYSA-N COC(=O)C1=C(C)N=C(S1)N1C(C(C(=O)C2=C(C)N=C3C=CC=CN23)C(=O)C1=O)C1=CC=CC(OCC=C)=C1
321 0 QHDMAYJOHXWWSN-UHFFFAOYSA-N COC1=CC(=CC=C1C1=CC=C(C=C1OC)N(C)N=NCCS(O)(=O)=O)N(C)N=NCCS(O)(=O)=O
322 0 FHQKRPOCCFXEMC-GJXVZKDGSA-N Cc1cc(O)c2C(=O)C3=C(O)CC(O)C4C5C(O)CC(=O)c6c(O)c7c(O)cc(C)cc7c(OC34C(=O)c2c1)c56
323 0 OXYDHUNPMSPUCC-MWLCHTKSSA-N CC1Oc2cc3c(c(O)cc(O)c3c(O)c2C(=O)C1C)c4c(O)cc(O)c5c(O)c6C(=O)C(=C(C)Oc6cc45)C
324 0 LQRHGTVFFPMWCG-TWEJZXOZSA-N OC1Cc2c(O)cc3OC4(Oc5cc(O)cc(O)c5C(C4O)c3c2OC1c6ccc(O)cc6)c7ccc(O)cc7
325 0 IRWUGERPMXKHOH-UHFFFAOYSA-N OCC1OC(Oc2cc(cc3c2CCC(O3)c2ccc(c(c2)OC)OC)OP(=O)(O)O)C(C(C1O)O)O
326 0 FSZFXRCDOWDSHN-UHFFFAOYSA-N COC1=CC(=CC=C1N=NN(C)CCS(O)(=O)=O)C1=CC(OC)=C(C=C1)N=NN(C)CCS(O)(=O)=O
327 0 FHOKDNVEAXDTTR-UHFFFAOYSA-N OCC1OC(Oc2cc(O)cc3c2CCC(O3)c2ccc(c(c2)OC)OC)C(C(C1O)O)OP(=O)(O)O
328 0 OXYDHUNPMSPUCC-UHFFFAOYSA-N CC1OC2=C(C(=O)C1C)C(O)=C1C(O)=CC(O)=C(C1=C2)C1=C(O)C=C(O)C2=C(O)C3=C(OC(C)=C(C)C3=O)C=C12
329 0 DDJITWPWSWYGIU-UHFFFAOYSA-N COC1=C(OC)C(OC)=C2NC(=CC2=C1)C(=O)N1CC(Br)CC2=C3C=C(C)NC3=C(OC(=O)N(C)C)C=C12
330 0 AYCZJIWOCKJAGR-UHFFFAOYSA-N O=C1C(C=C2C=CC(=O)C=C2)C2=NC3=C(C=CC=C3)C2=C1C1=C2C3=C(C=CC=C3)N=C2C(C=C2C=CC(=O)C=C2)C1=O
331 0 WTZSLZBEQHGTRK-UHFFFAOYSA-N COC1=C2C3=C(OC)C=C(O)C4=C3C3=C5C(C(C(C(C)=O)C3=C(OC)C4=O)C(C)=O)=C(OC)C(=O)C(C(O)=C1)=C25
332 0 SZZYDCRDFVLXCA-UHFFFAOYSA-N CC1=CC(O)=C2C(=O)C3C(=O)CC(O)C4C5C(O)CC(=O)C6=C(O)C7=C(C=C(C)C=C7O)C(OC34C(=O)C2=C1)=C56
333 0 ACRIIPYRBAPXCY-UHFFFAOYSA-N OCC1OC(Oc2cc(O)cc3c2CCC(O3)c2ccc(c(c2)OC)OC)C(C(C1O)OP(=O)(O)O)O
334 0 VDMIXURZCFZVBO-UHFFFAOYSA-N CC1=CC=CC=C1CN1C2=NCCN2C(=O)C2=C1CCN(C2)S(=O)(=O)C1=CC(=C(Cl)C=C1)S(N)(=O)=O
335 0 FYHHLMRXXMJAPQ-UHFFFAOYSA-N OC1CC2=C(O)C3=C(OC4(OC5=CC(O)=CC(O)=C5C3C4O)C3=CC=C(O)C=C3)C=C2OC1C1=CC=C(O)C=C1
