# Supplementary material for: Ion mobility collision cross-section atlas for known and unknown metabolite annotation in untargeted metabolomics
Source: Nat Commun. 2020 Aug 28;11:4334. doi: 10.1038/s41467-020-18171-8 (PMC7455731; doi:10.1038/s41467-020-18171-8)
Supplement: Supplementary file 8 — Supplementary Data 5 [file 41467_2020_18171_MOESM8_ESM.zip › 01_positive_mode/L0697/cfmid_pred_spec.msp]

Name: +ve in-silico MS/MS by CFM-ID for YOVXRIACERVBAG-LJBIEAABSA-N
ID: YOVXRIACERVBAG-LJBIEAABSA-N
Comment: Energy0
Num peaks: 9
105.0334912 4.935608975
111.0076704 3.372642496
131.0491413 1.725081159
145.0647913 3.043962157
155.0491413 2.180503232
173.0597059 13.58799768
183.0440559 5.673095374
201.0546206 18.18722936
219.0651853 28.93742516

Name: +ve in-silico MS/MS by CFM-ID for YOVXRIACERVBAG-LJBIEAABSA-N
ID: YOVXRIACERVBAG-LJBIEAABSA-N
Comment: Energy1
Num peaks: 17
39.02292652 1.275019499
53.00219107 1.932957508
67.01784114 2.17737557
79.05422664 2.129913478
95.01275576 1.492069124
105.0334912 12.66673223
107.0491413 5.546239538
129.0334912 3.620683538
131.0491413 5.143971407
145.0647913 9.844678245
147.0804414 2.401925422
155.0491413 3.252747784
157.0647913 2.70194824
173.0597059 8.83795014
183.0440559 4.012722071
201.0546206 9.156548854
219.0651853 4.986927328

Name: +ve in-silico MS/MS by CFM-ID for YOVXRIACERVBAG-LJBIEAABSA-N
ID: YOVXRIACERVBAG-LJBIEAABSA-N
Comment: Energy2
Num peaks: 23
39.02292652 11.46450762
41.03857658 1.736801911
49.00727645 4.624803663
51.02292652 2.386098551
53.00219107 7.418645828
63.02292652 2.765353427
65.00219107 4.149495883
65.03857658 1.178448429
67.01784114 10.78029262
69.0334912 1.10900575
79.05422664 4.114559676
92.99710569 2.205302733
95.01275576 2.734470639
97.02840582 1.733021492
105.0334912 7.144923368
107.0491413 3.407013313
111.0076704 1.942551499
119.0491413 1.134476821
129.0334912 1.640251746
131.0491413 2.625393671
145.0647913 1.592523945
155.0491413 1.375657942
157.0647913 1.141698064

Name: +ve in-silico MS/MS by CFM-ID for HXVZGASCDAGAPS-UHFFFAOYSA-N
ID: HXVZGASCDAGAPS-UHFFFAOYSA-N
Comment: Energy0
Num peaks: 6
15.02292652 0.9103394243
43.01784114 2.288506262
159.0440559 18.26033063
177.0546206 21.15864345
201.0546206 7.398015841
219.0651853 45.17446583

Name: +ve in-silico MS/MS by CFM-ID for HXVZGASCDAGAPS-UHFFFAOYSA-N
ID: HXVZGASCDAGAPS-UHFFFAOYSA-N
Comment: Energy1
Num peaks: 6
149.0597059 4.854493644
159.0440559 39.77832188
177.0546206 18.08445658
191.0702706 6.615581956
201.0546206 5.563303009
219.0651853 10.16248313

Name: +ve in-silico MS/MS by CFM-ID for HXVZGASCDAGAPS-UHFFFAOYSA-N
ID: HXVZGASCDAGAPS-UHFFFAOYSA-N
Comment: Energy2
Num peaks: 15
15.02292652 1.690200066
41.00219107 1.956738989
43.01784114 2.332362729
49.00727645 2.688045219
65.00219107 5.353207411
117.0334912 10.7281035
133.0284058 5.021375188
133.0647913 3.015581222
135.0440559 4.733526736
141.0334912 1.613707953
149.0597059 9.649880877
151.0389705 2.20692054
159.0440559 25.28739002
175.0389705 2.121936061
177.0546206 3.19887275

Name: +ve in-silico MS/MS by CFM-ID for ZHDLAGPONFNQMZ-UHFFFAOYSA-N
ID: ZHDLAGPONFNQMZ-UHFFFAOYSA-N
Comment: Energy0
Num peaks: 6
149.0597059 1.337001183
151.075356 13.74786487
153.0910061 4.645639853
155.0338851 3.868299677
179.0702706 16.46777648
197.0808353 48.89206253

Name: +ve in-silico MS/MS by CFM-ID for ZHDLAGPONFNQMZ-UHFFFAOYSA-N
ID: ZHDLAGPONFNQMZ-UHFFFAOYSA-N
Comment: Energy1
Num peaks: 17
43.05422664 3.683491837
109.0284058 2.352491679
111.0440559 4.221461342
121.0647913 3.090562713
123.0804414 2.513307178
135.0076704 1.291616385
137.0233204 3.258366201
139.0389705 2.106000237
147.0440559 1.26025114
149.0597059 2.462265718
151.075356 15.05097121
153.0182351 1.901879765
153.0910061 5.348862919
155.0338851 6.178253673
161.0597059 2.089431376
179.0702706 12.13690982
197.0808353 12.00484267

Name: +ve in-silico MS/MS by CFM-ID for ZHDLAGPONFNQMZ-UHFFFAOYSA-N
ID: ZHDLAGPONFNQMZ-UHFFFAOYSA-N
Comment: Energy2
Num peaks: 31
39.02292652 1.519218397
41.00219107 1.499073861
41.03857658 3.030470129
43.05422664 1.452566564
49.00727645 0.8966928608
55.05422664 5.617430876
57.06987671 4.520838931
59.01275576 1.004459329
65.00219107 1.176815113
65.03857658 3.329719123
67.05422664 2.416702747
68.99710569 1.211409841
69.06987671 1.073111584
79.05422664 2.11499562
81.06987671 2.237503436
89.03857658 3.502116127
91.05422664 3.872328775
92.99710569 0.8970151731
93.06987671 7.181073023
95.08552677 2.494516845
107.0491413 1.100534446
109.0647913 1.054437237
117.0334912 1.683781024
119.0491413 2.141047257
121.0647913 8.932656985
123.0804414 3.085598243
133.0647913 4.019702686
135.0440559 2.439608946
137.0597059 1.425091365
151.075356 2.316332055
179.0702706 1.148295502

Name: +ve in-silico MS/MS by CFM-ID for WJCNZQLZVWNLKY-UHFFFAOYSA-N
ID: WJCNZQLZVWNLKY-UHFFFAOYSA-N
Comment: Energy0
Num peaks: 6
129.0447246 0.4103358513
131.0603746 0.0961596706
175.0324456 0.05421263801
176.0276946 0.06178273616
186.0120445 0.1794331454
202.0433447 98.94743218

Name: +ve in-silico MS/MS by CFM-ID for WJCNZQLZVWNLKY-UHFFFAOYSA-N
ID: WJCNZQLZVWNLKY-UHFFFAOYSA-N
Comment: Energy1
Num peaks: 6
131.0603746 2.676854184
141.0447246 3.049448774
173.0167956 1.896556652
175.0324456 2.576673616
176.0276946 1.019409366
202.0433447 84.61729342

Name: +ve in-silico MS/MS by CFM-ID for WJCNZQLZVWNLKY-UHFFFAOYSA-N
ID: WJCNZQLZVWNLKY-UHFFFAOYSA-N
Comment: Energy2
Num peaks: 7
49.00727645 4.572720163
51.02292652 5.134854316
129.0447246 44.28982092
131.0603746 9.135083992
141.0447246 4.985501685
156.0556236 9.553604275
202.0433447 3.94689594

Name: +ve in-silico MS/MS by CFM-ID for BNEBXEZRBLYBCZ-UHFFFAOYSA-N
ID: BNEBXEZRBLYBCZ-UHFFFAOYSA-N
Comment: Energy0
Num peaks: 6
71.04914126 8.371321807
127.0389705 1.248411109
153.0182351 4.676477274
155.0338851 2.513275041
179.0702706 12.96073961
197.0808353 64.10408679

Name: +ve in-silico MS/MS by CFM-ID for BNEBXEZRBLYBCZ-UHFFFAOYSA-N
ID: BNEBXEZRBLYBCZ-UHFFFAOYSA-N
Comment: Energy1
Num peaks: 6
43.05422664 3.641861555
71.04914126 21.51101728
153.0182351 11.74125219
155.0338851 3.677901091
179.0702706 10.75408076
197.0808353 30.28942866

Name: +ve in-silico MS/MS by CFM-ID for BNEBXEZRBLYBCZ-UHFFFAOYSA-N
ID: BNEBXEZRBLYBCZ-UHFFFAOYSA-N
Comment: Energy2
Num peaks: 21
41.00219107 2.940441592
41.03857658 6.567890764
43.05422664 9.403591604
53.00219107 1.892698789
55.01784114 8.109787966
65.03857658 1.265112693
67.05422664 1.777413102
69.0334912 6.126008645
69.06987671 2.193293109
71.04914126 12.61685575
83.01275576 3.366043985
85.02840582 1.43717273
109.0647913 1.388240607
111.0440559 1.644529894
127.0389705 5.000669166
137.0233204 2.211429703
139.0389705 1.771076053
153.0182351 2.346747774
161.0597059 2.858993714
163.0389705 2.40938311
179.0702706 3.434637659

Name: +ve in-silico MS/MS by CFM-ID for XEAZDMSYJLCYDK-UHFFFAOYSA-N
ID: XEAZDMSYJLCYDK-UHFFFAOYSA-N
Comment: Energy0
Num peaks: 6
109.0284058 3.585824933
187.0389705 0.9761849632
189.0546206 1.948927201
191.0702706 4.551917594
201.0546206 1.940465743
219.0651853 80.85611776

Name: +ve in-silico MS/MS by CFM-ID for XEAZDMSYJLCYDK-UHFFFAOYSA-N
ID: XEAZDMSYJLCYDK-UHFFFAOYSA-N
Comment: Energy1
Num peaks: 18
51.02292652 2.359707623
65.03857658 1.600591138
81.0334912 2.108456212
109.0284058 9.97948088
111.0440559 1.565171115
137.0233204 1.875867296
149.0233204 1.430720523
153.0546206 2.071084554
159.0440559 1.673994246
161.0597059 1.46817383
163.075356 1.725748733
175.0389705 1.189987102
187.0389705 2.659239823
189.0546206 7.388425018
191.0702706 6.073002562
201.0546206 1.784645402
203.0338851 1.284901205
219.0651853 32.60998763

Name: +ve in-silico MS/MS by CFM-ID for XEAZDMSYJLCYDK-UHFFFAOYSA-N
ID: XEAZDMSYJLCYDK-UHFFFAOYSA-N
Comment: Energy2
Num peaks: 19
39.02292652 3.329214894
41.03857658 1.162961216
49.00727645 10.47731856
51.02292652 17.22200831
53.03857658 8.885499783
63.02292652 1.524998937
65.03857658 3.280604037
67.01784114 1.269200557
77.00219107 1.633495578
79.01784114 4.590822647
81.0334912 6.932031754
95.04914126 1.815650251
109.0284058 6.165382146
111.0440559 3.883533677
157.0284058 2.412827198
159.0440559 1.475032756
173.0597059 1.383430051
201.0546206 2.063181513
203.0338851 1.329464504

Name: +ve in-silico MS/MS by CFM-ID for FOBNRKTURPWTQX-UHFFFAOYSA-N
ID: FOBNRKTURPWTQX-UHFFFAOYSA-N
Comment: Energy0
Num peaks: 6
15.02292652 0.4021076402
205.0495352 4.756543053
207.0651853 1.809969985
219.0651853 1.027282199
221.0444498 1.356357303
237.0757499 88.5649791

Name: +ve in-silico MS/MS by CFM-ID for FOBNRKTURPWTQX-UHFFFAOYSA-N
ID: FOBNRKTURPWTQX-UHFFFAOYSA-N
Comment: Energy1
Num peaks: 7
191.0702706 3.530221227
193.0495352 5.283843695
193.0859207 3.998461133
205.0495352 8.31607663
207.0651853 4.1618907
209.0808353 15.75617021
237.0757499 40.6579168

Name: +ve in-silico MS/MS by CFM-ID for FOBNRKTURPWTQX-UHFFFAOYSA-N
ID: FOBNRKTURPWTQX-UHFFFAOYSA-N
Comment: Energy2
Num peaks: 31
53.00219107 1.899020585
55.01784114 3.428225956
85.02840582 1.631023698
103.0178411 1.455458063
105.0334912 2.736444246
107.0491413 2.479746819
111.0440559 2.130077715
119.0127558 4.743071211
121.0284058 4.884412078
123.0440559 2.076068878
127.0389705 4.724765274
133.0284058 2.033347459
135.0440559 1.47634338
141.0546206 1.303308703
149.0233204 2.711663354
151.0389705 5.46486028
153.0546206 1.445802181
161.0597059 1.772631445
165.0546206 3.22913706
175.0389705 2.648620979
177.0182351 1.231250022
177.0546206 2.695301923
191.0338851 5.88020661
191.0702706 1.308660518
193.0495352 1.856532764
195.0651853 2.248562417
203.0338851 1.362224671
205.0131497 1.204941322
205.0495352 2.322167651
207.0651853 1.233702396
221.0444498 2.412418624

Name: +ve in-silico MS/MS by CFM-ID for XXDAFMSOQNYLBY-LURJTMIESA-N
ID: XXDAFMSOQNYLBY-LURJTMIESA-N
Comment: Energy0
Num peaks: 6
41.03857658 0.7970650771
191.0338851 0.9409983485
193.0495352 1.317491431
201.0546206 3.665441499
219.0651853 64.82009705
237.0757499 22.37792901

Name: +ve in-silico MS/MS by CFM-ID for XXDAFMSOQNYLBY-LURJTMIESA-N
ID: XXDAFMSOQNYLBY-LURJTMIESA-N
Comment: Energy1
Num peaks: 9
39.02292652 2.224343048
41.03857658 2.671090005
191.0702706 5.746449491
193.0495352 2.517207967
201.0546206 8.246732368
203.0338851 1.641005336
209.0808353 2.957908665
219.0651853 41.98734149
237.0757499 12.35385869

Name: +ve in-silico MS/MS by CFM-ID for XXDAFMSOQNYLBY-LURJTMIESA-N
ID: XXDAFMSOQNYLBY-LURJTMIESA-N
Comment: Energy2
Num peaks: 19
25.00727645 1.672759934
39.02292652 2.196664704
41.03857658 5.549725366
43.01784114 1.662792595
45.0334912 1.704556768
109.0284058 1.657781378
133.0284058 3.599332157
147.0440559 2.979705036
171.0440559 3.088456366
173.0597059 6.431114869
175.0389705 3.174906312
175.075356 11.03280952
177.0546206 2.188925113
179.0338851 2.313854384
189.0546206 2.476293926
191.0702706 7.618173478
201.0546206 12.62695994
203.0338851 3.68266075
219.0651853 4.924206362

Name: +ve in-silico MS/MS by CFM-ID for SJBCQYINLQWMKL-UHFFFAOYSA-N
ID: SJBCQYINLQWMKL-UHFFFAOYSA-N
Comment: Energy0
Num peaks: 6
85.02840582 1.863011579
105.0334912 0.8930482138
107.0491413 1.701228683
183.0440559 1.659639352
201.0546206 16.80038882
219.0651853 68.2945708

Name: +ve in-silico MS/MS by CFM-ID for SJBCQYINLQWMKL-UHFFFAOYSA-N
ID: SJBCQYINLQWMKL-UHFFFAOYSA-N
Comment: Energy1
Num peaks: 19
55.01784114 2.041994999
80.99710569 1.870415868
83.01275576 6.056739848
85.02840582 3.823663471
105.0334912 2.734914812
107.0491413 2.872151212
133.0284058 3.658871313
135.0440559 7.700881252
137.0597059 2.349504928
159.0076704 1.487446336
161.0233204 1.808162196
161.0597059 1.506497446
163.0389705 2.481114212
173.0597059 1.550546142
187.0389705 1.502924843
189.0546206 3.810303821
191.0702706 15.3265011
201.0546206 6.711778541
219.0651853 10.82958225

Name: +ve in-silico MS/MS by CFM-ID for SJBCQYINLQWMKL-UHFFFAOYSA-N
ID: SJBCQYINLQWMKL-UHFFFAOYSA-N
Comment: Energy2
Num peaks: 31
39.02292652 1.236602216
49.00727645 1.850679191
53.00219107 3.671273999
53.03857658 1.621127184
55.01784114 4.184312716
57.0334912 1.69711955
67.05422664 1.337022013
69.0334912 1.659879831
77.03857658 0.9861036657
79.05422664 2.513876106
83.01275576 2.569013371
85.02840582 3.270027299
91.01784114 1.201682301
91.05422664 1.074289048
105.0334912 11.94239519
107.0491413 5.345219009
119.0491413 3.827713245
133.0284058 5.254512819
135.0076704 1.186656202
135.0440559 2.728584259
137.0597059 1.127646184
145.0284058 2.268906782
147.0440559 2.168812062
159.0076704 1.044030013
161.0233204 1.69522853
173.0597059 1.250052181
183.0440559 3.018541996
187.0389705 1.154366692
189.0546206 1.116114575
201.0546206 2.047243333
203.0338851 2.070456672

Name: +ve in-silico MS/MS by CFM-ID for OJOBTAOGJIWAGB-UHFFFAOYSA-N
ID: OJOBTAOGJIWAGB-UHFFFAOYSA-N
Comment: Energy0
Num peaks: 6
153.0546206 3.496939259
155.0702706 2.196236771
165.0546206 1.351441343
179.0702706 11.66850286
181.0495352 3.648845875
197.0808353 74.04071878

Name: +ve in-silico MS/MS by CFM-ID for OJOBTAOGJIWAGB-UHFFFAOYSA-N
ID: OJOBTAOGJIWAGB-UHFFFAOYSA-N
Comment: Energy1
Num peaks: 11
55.01784114 3.870669899
123.0440559 2.358424981
137.0597059 2.135902812
153.0546206 4.586919907
155.0702706 3.323892992
165.0546206 6.119013679
167.0702706 7.712064368
169.0859207 5.46382929
179.0702706 9.182437975
181.0495352 2.121712341
197.0808353 34.78198801

Name: +ve in-silico MS/MS by CFM-ID for OJOBTAOGJIWAGB-UHFFFAOYSA-N
ID: OJOBTAOGJIWAGB-UHFFFAOYSA-N
Comment: Energy2
Num peaks: 27
15.02292652 1.376782548
55.01784114 1.736687514
67.01784114 2.394071207
79.01784114 1.602642371
81.0334912 2.55369759
93.0334912 3.929423125
95.04914126 2.312974697
105.0334912 4.578133382
107.0491413 3.387042615
109.0284058 2.164564173
109.0647913 3.145347558
121.0284058 1.417580535
123.0440559 5.581301448
125.0597059 1.99527244
137.0233204 2.300375116
137.0597059 1.891510662
139.0389705 2.660542773
147.0440559 1.258173258
149.0233204 2.140616362
149.0597059 3.604447877
151.0389705 3.531867548
151.075356 2.165069676
153.0546206 7.934043562
163.0389705 1.625741651
165.0182351 2.301360078
179.0702706 6.111545835
181.0495352 4.777533313

Name: +ve in-silico MS/MS by CFM-ID for AZRTXUQINTVMDW-UHFFFAOYSA-N
ID: AZRTXUQINTVMDW-UHFFFAOYSA-N
Comment: Energy0
Num peaks: 6
153.0546206 2.242291879
155.0702706 2.450473811
165.0546206 3.645798318
179.0702706 12.49796671
181.0495352 3.885326549
197.0808353 71.06652623

Name: +ve in-silico MS/MS by CFM-ID for AZRTXUQINTVMDW-UHFFFAOYSA-N
ID: AZRTXUQINTVMDW-UHFFFAOYSA-N
Comment: Energy1
Num peaks: 6
43.01784114 3.036660069
155.0702706 5.148293048
165.0546206 6.086724016
179.0702706 15.83065413
181.0495352 3.701854838
197.0808353 51.82965374

Name: +ve in-silico MS/MS by CFM-ID for AZRTXUQINTVMDW-UHFFFAOYSA-N
ID: AZRTXUQINTVMDW-UHFFFAOYSA-N
Comment: Energy2
Num peaks: 25
25.00727645 1.89585105
55.01784114 2.927760891
67.01784114 2.373861791
79.01784114 5.101564085
81.0334912 4.256894657
83.04914126 1.654287951
97.02840582 6.149703394
99.04405588 2.816278319
121.0284058 1.604293193
123.0440559 3.52707736
135.0440559 1.975810713
137.0597059 1.803515481
139.0389705 1.970342156
147.0440559 2.778907273
149.0233204 2.753895082
149.0597059 6.104808005
151.0389705 4.864324073
151.075356 3.367846235
153.0546206 2.728680146
161.0597059 2.480500587
163.0389705 1.965314512
165.0182351 1.997963468
165.0546206 2.717328652
179.0702706 5.817193797
181.0495352 4.96971253

Name: +ve in-silico MS/MS by CFM-ID for FBUBVLUPUDBFME-UHFFFAOYSA-N
ID: FBUBVLUPUDBFME-UHFFFAOYSA-N
Comment: Energy0
Num peaks: 6
153.0546206 2.404525883
155.0702706 2.419753593
165.0546206 6.851985083
179.0702706 11.4563534
181.0495352 3.939448743
197.0808353 65.42595775

Name: +ve in-silico MS/MS by CFM-ID for FBUBVLUPUDBFME-UHFFFAOYSA-N
ID: FBUBVLUPUDBFME-UHFFFAOYSA-N
Comment: Energy1
Num peaks: 9
43.01784114 2.620312475
143.0702706 2.489866965
147.0440559 1.911697455
153.0546206 2.33568147
155.0702706 4.084150167
165.0546206 10.15873571
179.0702706 12.38119521
181.0495352 4.414577307
197.0808353 40.59463799

Name: +ve in-silico MS/MS by CFM-ID for FBUBVLUPUDBFME-UHFFFAOYSA-N
ID: FBUBVLUPUDBFME-UHFFFAOYSA-N
Comment: Energy2
Num peaks: 27
39.02292652 2.154247893
55.01784114 2.980112586
57.0334912 4.358424118
67.01784114 1.932068158
79.01784114 1.929171591
81.0334912 4.110192101
83.01275576 1.814479424
97.02840582 2.439594409
99.04405588 1.907426789
111.0440559 3.266538247
121.0284058 3.064921868
123.0440559 6.413680675
125.0597059 1.768280592
135.0440559 3.605002822
137.0597059 2.491556108
139.0389705 2.208220676
147.0440559 3.066920275
149.0233204 2.646064652
149.0597059 5.618091379
151.0389705 5.448242073
151.075356 2.690564496
153.0546206 2.218214019
163.0389705 2.274859919
165.0182351 1.980854799
165.0546206 2.882071887
179.0702706 2.28652263
181.0495352 3.299262305

Name: +ve in-silico MS/MS by CFM-ID for VHFVKMTVMIZMIK-UHFFFAOYSA-N
ID: VHFVKMTVMIZMIK-UHFFFAOYSA-N
Comment: Energy0
Num peaks: 6
44.04947561 0.678960308
58.06512568 1.373932858
161.1073248 0.9559346553
168.0574535 1.060501965
180.0574535 0.7313502348
197.0840025 89.17873988

Name: +ve in-silico MS/MS by CFM-ID for VHFVKMTVMIZMIK-UHFFFAOYSA-N
ID: VHFVKMTVMIZMIK-UHFFFAOYSA-N
Comment: Energy1
Num peaks: 6
44.04947561 2.586982789
58.06512568 4.568223855
152.0261533 2.833987026
154.0418034 17.44011143
168.0574535 1.941805183
197.0840025 51.96890802

Name: +ve in-silico MS/MS by CFM-ID for VHFVKMTVMIZMIK-UHFFFAOYSA-N
ID: VHFVKMTVMIZMIK-UHFFFAOYSA-N
Comment: Energy2
Num peaks: 26
25.00727645 1.33847725
27.02292652 1.768077496
28.01817548 1.54639387
30.03382555 1.975362227
40.01817548 1.269375676
42.03382555 5.599928723
44.04947561 7.357576414
52.01817548 2.022009863
56.04947561 5.208950561
58.06512568 4.106423574
84.98395416 4.51885555
85.07602471 1.202149061
101.0152543 1.515707999
104.0494756 1.669695084
113.0152543 2.161262004
118.0651257 2.622266788
128.0261533 1.790194234
138.0105033 3.433701818
140.0261533 7.381591192
142.0418034 1.594711935
152.0261533 4.57712158
154.0418034 9.488366512
156.0574535 1.907186471
161.1073248 1.644027979
180.0574535 1.364463117
181.0527024 2.042088619

Name: +ve in-silico MS/MS by CFM-ID for NPNAJGCZQBQWQZ-NSCUHMNNSA-N
ID: NPNAJGCZQBQWQZ-NSCUHMNNSA-N
Comment: Energy0
Num peaks: 6
45.0334912 1.942105451
151.0389705 5.942508961
153.0546206 3.044182924
165.0546206 3.834491135
179.0702706 35.32650151
197.0808353 33.10800015

Name: +ve in-silico MS/MS by CFM-ID for NPNAJGCZQBQWQZ-NSCUHMNNSA-N
ID: NPNAJGCZQBQWQZ-NSCUHMNNSA-N
Comment: Energy1
Num peaks: 20
39.02292652 2.946424105
41.00219107 2.878111712
43.01784114 1.99324301
45.0334912 1.121357156
55.01784114 1.274520814
57.0334912 2.206395367
75.04405588 0.898752263
137.0233204 2.450336211
139.0389705 2.699893026
147.0440559 1.612609265
149.0597059 2.992465143
151.0389705 5.486517147
151.075356 3.238326976
153.0546206 2.574291941
161.0597059 0.974486554
165.0546206 3.290405571
167.0702706 2.330122573
169.0859207 1.476515404
179.0702706 26.55258631
197.0808353 11.06323961

Name: +ve in-silico MS/MS by CFM-ID for NPNAJGCZQBQWQZ-NSCUHMNNSA-N
ID: NPNAJGCZQBQWQZ-NSCUHMNNSA-N
Comment: Energy2
Num peaks: 31
25.00727645 2.033815325
27.02292652 1.591480121
39.02292652 3.493734335
41.00219107 1.547069378
41.03857658 1.60061769
43.01784114 1.38849993
45.0334912 1.671566177
51.02292652 1.492248801
53.00219107 1.425845403
79.01784114 2.735388719
81.0334912 5.342699664
95.04914126 3.717376612
107.0491413 3.687417493
109.0284058 1.590089613
109.0647913 1.462576466
121.0284058 2.521448202
121.0647913 2.110484794
123.0440559 3.724762799
123.0804414 1.786621408
135.0440559 1.625785155
137.0233204 3.830026598
137.0597059 1.464020541
139.0389705 3.811378587
147.0440559 2.707610073
149.0597059 2.691461207
151.0389705 4.108916848
151.075356 2.783251197
153.0546206 1.963337135
161.0597059 1.794016589
163.0389705 2.091396949
179.0702706 2.409980536

Name: +ve in-silico MS/MS by CFM-ID for STUSTWKEFDQFFZ-UHFFFAOYSA-N
ID: STUSTWKEFDQFFZ-UHFFFAOYSA-N
Comment: Energy0
Num peaks: 6
15.02292652 0.9298505837
46.06512568 0.8608495379
125.0152543 9.482397348
152.0261533 1.360791933
161.1073248 0.8892727997
197.0840025 81.75302666

Name: +ve in-silico MS/MS by CFM-ID for STUSTWKEFDQFFZ-UHFFFAOYSA-N
ID: STUSTWKEFDQFFZ-UHFFFAOYSA-N
Comment: Energy1
Num peaks: 6
46.06512568 3.991996929
58.06512568 4.906827359
125.0152543 12.63932034
140.0261533 3.945571902
152.0261533 30.76706476
197.0840025 28.42661887

Name: +ve in-silico MS/MS by CFM-ID for STUSTWKEFDQFFZ-UHFFFAOYSA-N
ID: STUSTWKEFDQFFZ-UHFFFAOYSA-N
Comment: Energy2
Num peaks: 17
15.02292652 3.270880488
58.06512568 2.156462382
63.02292652 2.732708478
65.03857658 4.834280246
82.9683041 1.811486302
84.98395416 2.263034342
91.05422664 2.043625074
98.99960423 5.113998305
104.0494756 1.934363028
108.9839542 10.36410149
110.9996042 1.526751612
113.0152543 1.685403912
125.0152543 32.71530682
127.0309044 1.561509187
140.0261533 3.298928328
161.1073248 2.022900671
181.0527024 2.138237025

Name: +ve in-silico MS/MS by CFM-ID for DHZBEENLJMYSHQ-XCVPVQRUSA-N
ID: DHZBEENLJMYSHQ-XCVPVQRUSA-N
Comment: Energy0
Num peaks: 6
123.0804414 4.211520936
125.0960915 4.835997399
151.075356 4.17668154
153.0910061 3.8598744
179.0702706 2.497575828
197.0808353 68.6350921

Name: +ve in-silico MS/MS by CFM-ID for DHZBEENLJMYSHQ-XCVPVQRUSA-N
ID: DHZBEENLJMYSHQ-XCVPVQRUSA-N
Comment: Energy1
Num peaks: 7
123.0804414 2.613328965
125.0960915 2.153238946
149.0597059 5.44756226
151.075356 4.82271005
153.0910061 7.506729527
179.0702706 7.099272599
197.0808353 52.02975878

Name: +ve in-silico MS/MS by CFM-ID for DHZBEENLJMYSHQ-XCVPVQRUSA-N
ID: DHZBEENLJMYSHQ-XCVPVQRUSA-N
Comment: Energy2
Num peaks: 10
51.02292652 17.52079712
53.03857658 17.89954873
55.05422664 26.43875016
57.06987671 3.412586087
79.01784114 2.470078497
81.0334912 2.366457975
83.04914126 3.135997769
95.04914126 2.413879418
123.0804414 2.979836348
125.0960915 2.166411774

Name: +ve in-silico MS/MS by CFM-ID for QIUOVIRIFZOCLL-UHFFFAOYSA-N
ID: QIUOVIRIFZOCLL-UHFFFAOYSA-N
Comment: Energy0
Num peaks: 6
43.01784114 4.048295332
159.0440559 29.40933072
177.0546206 5.527616914
189.0546206 2.818460086
201.0546206 1.971738581
219.0651853 47.21915218

Name: +ve in-silico MS/MS by CFM-ID for QIUOVIRIFZOCLL-UHFFFAOYSA-N
ID: QIUOVIRIFZOCLL-UHFFFAOYSA-N
Comment: Energy1
Num peaks: 6
43.01784114 2.429064958
131.0491413 3.867313395
159.0440559 58.61410087
177.0546206 7.039824904
189.0546206 2.831343592
219.0651853 10.5358352

Name: +ve in-silico MS/MS by CFM-ID for QIUOVIRIFZOCLL-UHFFFAOYSA-N
ID: QIUOVIRIFZOCLL-UHFFFAOYSA-N
Comment: Energy2
Num peaks: 11
15.02292652 3.287170847
25.00727645 1.659603345
41.00219107 2.403784078
43.01784114 7.165099325
57.0334912 1.677592956
115.0178411 6.264531387
129.0334912 4.120153786
131.0491413 22.90264625
145.0284058 2.790921506
147.0440559 2.796070333
159.0440559 25.95084972

Name: +ve in-silico MS/MS by CFM-ID for MHYITDUVXNMMNZ-UHFFFAOYSA-N
ID: MHYITDUVXNMMNZ-UHFFFAOYSA-N
Comment: Energy0
Num peaks: 16
15.02292652 1.416357906
89.04194771 1.613912995
131.0525124 2.866602907
145.0681625 1.278940975
159.047427 2.95565045
173.0630771 5.22596659
175.0423416 3.685513317
175.0787271 2.312889597
177.0579917 10.98396969
189.0579917 1.222115486
189.0757499 1.607523385
191.0736418 10.42859241
193.0892918 1.311163423
201.0579917 4.347651292
219.0685564 13.71319096
237.0791211 15.32429488

Name: +ve in-silico MS/MS by CFM-ID for MHYITDUVXNMMNZ-UHFFFAOYSA-N
ID: MHYITDUVXNMMNZ-UHFFFAOYSA-N
Comment: Energy1
Num peaks: 25
41.03857658 1.04441537
43.01784114 2.011519204
55.05422664 2.904401522
57.06987671 1.482160724
59.01275576 15.83636934
59.08552677 1.571893757
61.02840582 6.249497289
87.02629764 1.162606169
89.04194771 3.140771741
101.0419477 1.140432656
103.0575978 10.72156778
105.0732478 2.853158431
129.0546206 1.910260652
131.0525124 3.199720952
143.0702706 1.548576198
145.0681625 2.666836103
159.047427 2.832244756
173.0630771 2.912473788
175.0423416 1.198918237
175.0787271 1.635411629
177.0579917 3.86519554
191.0736418 4.218751584
201.0579917 1.022750316
219.0685564 2.155159765
237.0791211 1.13708689

Name: +ve in-silico MS/MS by CFM-ID for MHYITDUVXNMMNZ-UHFFFAOYSA-N
ID: MHYITDUVXNMMNZ-UHFFFAOYSA-N
Comment: Energy2
Num peaks: 31
15.02292652 4.752299092
27.02292652 1.255317129
39.02292652 1.960753721
41.00219107 1.685009055
41.03857658 9.000272719
43.01784114 1.060042449
43.05422664 2.884399209
46.99499752 3.289631442
55.05422664 2.726310545
59.01275576 2.795261289
61.01064758 2.240687615
68.97934745 1.007815323
70.99499752 1.534323079
73.01064758 2.420566885
75.02629764 1.77890939
85.01064758 2.249710784
87.00767038 1.526602267
87.02629764 2.852051562
89.04194771 3.774431324
99.02629764 1.698857823
101.0233204 2.486987125
101.0419477 1.317513164
103.0575978 2.881690852
115.0389705 1.609766394
129.0546206 2.56763083
131.0525124 2.326126431
143.0702706 2.971259126
145.0681625 2.805503313
173.0630771 2.426621037
175.0423416 1.656268017
175.0787271 1.064413023

Name: +ve in-silico MS/MS by CFM-ID for ZIZLDVKLMYVMNX-UHFFFAOYSA-N
ID: ZIZLDVKLMYVMNX-UHFFFAOYSA-N
Comment: Energy0
Num peaks: 17
15.02292652 1.446287287
75.00767038 2.646927899
103.0575978 1.603054106
143.0525124 2.266306774
143.0702706 1.174836132
145.0681625 3.33444602
161.0630771 4.62667523
173.0630771 5.407982138
175.0787271 1.555292088
189.0579917 1.316141923
189.0757499 1.907882789
191.0736418 15.05803152
193.0892918 1.677940668
201.0579917 3.752211326
219.0685564 13.20224638
221.0478209 1.430757763
237.0791211 17.87557107

Name: +ve in-silico MS/MS by CFM-ID for ZIZLDVKLMYVMNX-UHFFFAOYSA-N
ID: ZIZLDVKLMYVMNX-UHFFFAOYSA-N
Comment: Energy1
Num peaks: 31
46.99499752 0.9713838578
55.05422664 1.22949378
56.99710569 1.518137263
59.01275576 1.300038376
75.00767038 4.344281493
89.04194771 2.088496408
101.0233204 1.012261847
101.0419477 1.1007228
103.0575978 4.415742654
113.0597059 1.722815822
115.0575978 2.663948251
115.075356 0.8407478144
117.0732478 0.8880890337
143.0525124 2.716093959
143.0702706 3.138736712
145.0681625 6.659077671
145.0859207 0.8846828887
147.0838125 1.218931896
147.1015708 1.212496357
161.0630771 3.365861818
163.0787271 1.2808435
171.0651853 1.20988806
173.0630771 6.574016066
175.0787271 2.917731685
189.0579917 0.9310880022
189.0757499 1.011958793
191.0736418 9.887426558
193.0892918 1.620074033
201.0579917 1.809851343
219.0685564 3.876085687
237.0791211 2.159227387

Name: +ve in-silico MS/MS by CFM-ID for ZIZLDVKLMYVMNX-UHFFFAOYSA-N
ID: ZIZLDVKLMYVMNX-UHFFFAOYSA-N
Comment: Energy2
Num peaks: 31
15.02292652 2.945543688
41.03857658 3.26543076
43.05422664 1.557807667
46.99499752 2.403276633
55.05422664 3.136997336
56.99710569 1.293375319
59.01275576 1.842510799
61.01064758 1.964403534
71.01275576 1.21788206
73.02840582 1.934630653
75.00767038 1.420272521
75.02629764 2.449491337
85.01064758 1.377000533
85.02840582 1.174931687
87.02629764 1.663468527
89.04194771 3.001967134
99.02629764 2.595862021
99.04405588 1.098357828
101.0233204 1.584667223
101.0419477 2.174423768
101.0597059 1.139705832
103.0575978 2.05214716
113.0597059 2.599439526
115.0575978 8.07365841
115.075356 2.208608052
117.0732478 2.015898389
143.0702706 1.243852925
145.0317769 1.10740756
145.0681625 4.792028207
147.047427 1.538885682
173.0630771 2.095980146

Name: +ve in-silico MS/MS by CFM-ID for GFSTVWDPRTWASK-XSSZXYGBSA-N
ID: GFSTVWDPRTWASK-XSSZXYGBSA-N
Comment: Energy0
Num peaks: 8
123.0440559 3.535188374
125.0597059 6.651388821
139.0389705 2.6127953
151.075356 2.834167162
153.0910061 2.538127718
169.0859207 2.966945412
179.0702706 11.70497316
197.0808353 47.61932659

Name: +ve in-silico MS/MS by CFM-ID for GFSTVWDPRTWASK-XSSZXYGBSA-N
ID: GFSTVWDPRTWASK-XSSZXYGBSA-N
Comment: Energy1
Num peaks: 23
49.00727645 2.486837934
51.02292652 1.038236684
53.03857658 1.10440891
57.0334912 1.02505286
69.0334912 1.017028524
87.04405588 3.129243771
101.0597059 1.273708085
107.0491413 1.683723013
109.0284058 2.220468813
111.0440559 1.986223391
123.0440559 6.081723801
125.0597059 6.774172529
127.075356 2.157597755
143.0702706 1.654571997
149.0597059 3.872821902
151.075356 3.531488667
153.0910061 3.287163964
161.0597059 1.35881781
167.0702706 1.642316515
169.0859207 6.651398531
179.0702706 9.162474623
181.0495352 1.590634742
197.0808353 15.58316427

Name: +ve in-silico MS/MS by CFM-ID for GFSTVWDPRTWASK-XSSZXYGBSA-N
ID: GFSTVWDPRTWASK-XSSZXYGBSA-N
Comment: Energy2
Num peaks: 29
39.02292652 1.848033017
41.00219107 1.61087162
41.03857658 2.158745218
49.00727645 11.73345264
51.02292652 7.102659784
53.00219107 3.447022522
53.03857658 7.280679607
55.01784114 1.273559024
55.05422664 3.438189419
57.0334912 2.06843734
65.00219107 1.586507682
65.03857658 1.26982024
67.01784114 2.785940543
69.0334912 2.845062534
77.00219107 4.353940867
77.03857658 1.279565685
79.01784114 2.203602353
79.05422664 1.608901085
81.0334912 2.289006215
81.06987671 0.9979333276
83.04914126 2.613629472
95.01275576 2.243176128
107.0491413 1.179698161
109.0284058 2.862197472
109.0647913 1.705778234
111.0440559 2.067873069
121.0284058 1.786246476
123.0440559 1.724021337
127.075356 1.148107077

Name: +ve in-silico MS/MS by CFM-ID for BYYMILHAKOURNM-UHFFFAOYSA-N
ID: BYYMILHAKOURNM-UHFFFAOYSA-N
Comment: Energy0
Num peaks: 6
53.03857658 4.674611984
84.08077574 13.56610454
110.0600403 10.35417615
154.0054179 1.590995878
185.047617 5.541852655
237.0789172 53.93278386

Name: +ve in-silico MS/MS by CFM-ID for BYYMILHAKOURNM-UHFFFAOYSA-N
ID: BYYMILHAKOURNM-UHFFFAOYSA-N
Comment: Energy1
Num peaks: 9
53.03857658 12.55743315
68.04947561 4.281764781
82.06512568 4.150859385
84.08077574 23.69906003
110.0600403 13.96666401
128.0261533 3.713097555
154.0054179 7.142869314
185.047617 3.340809857
237.0789172 7.994748769

Name: +ve in-silico MS/MS by CFM-ID for BYYMILHAKOURNM-UHFFFAOYSA-N
ID: BYYMILHAKOURNM-UHFFFAOYSA-N
Comment: Energy2
Num peaks: 10
25.00727645 2.339774888
51.02292652 6.656318565
53.03857658 34.37821779
55.05422664 2.511897847
56.04947561 2.183822763
68.04947561 14.65240502
82.06512568 2.578810191
84.08077574 3.204709733
128.0261533 8.539928866
154.0054179 3.155369015

Name: +ve in-silico MS/MS by CFM-ID for BLBGRTHACSTGEL-UHFFFAOYSA-N
ID: BLBGRTHACSTGEL-UHFFFAOYSA-N
Comment: Energy0
Num peaks: 6
173.0597059 15.91149376
175.075356 5.32455356
183.0440559 0.653919321
191.0702706 0.3624549511
201.0546206 20.87101328
219.0651853 55.22804452

Name: +ve in-silico MS/MS by CFM-ID for BLBGRTHACSTGEL-UHFFFAOYSA-N
ID: BLBGRTHACSTGEL-UHFFFAOYSA-N
Comment: Energy1
Num peaks: 6
145.0647913 3.81224281
157.0284058 3.847903257
173.0597059 24.67932693
175.075356 8.572045398
201.0546206 23.35534658
219.0651853 18.48469565

Name: +ve in-silico MS/MS by CFM-ID for BLBGRTHACSTGEL-UHFFFAOYSA-N
ID: BLBGRTHACSTGEL-UHFFFAOYSA-N
Comment: Energy2
Num peaks: 16
103.0542266 1.913551352
107.0491413 2.525731207
117.0334912 2.032715503
129.0334912 2.134029064
131.0491413 17.17782809
133.0647913 2.746187317
141.0334912 2.980178488
145.0647913 5.948948599
157.0284058 6.929753021
157.0647913 4.866895695
159.0440559 8.486885801
173.0597059 9.760093926
175.075356 1.833199041
183.0440559 4.401597979
191.0702706 1.731407395
201.0546206 5.254082036

Name: +ve in-silico MS/MS by CFM-ID for WUAXWQRULBZETB-UHFFFAOYSA-N
ID: WUAXWQRULBZETB-UHFFFAOYSA-N
Comment: Energy0
Num peaks: 6
137.0597059 5.547032747
151.075356 10.90733339
153.0910061 0.9850202535
161.0597059 7.755204652
179.0702706 47.08157322
197.0808353 19.75474911

Name: +ve in-silico MS/MS by CFM-ID for WUAXWQRULBZETB-UHFFFAOYSA-N
ID: WUAXWQRULBZETB-UHFFFAOYSA-N
Comment: Energy1
Num peaks: 8
121.0647913 2.885749478
135.0440559 1.730474943
137.0597059 9.440432634
151.075356 33.92859791
153.0910061 2.794013979
161.0597059 5.560921813
179.0702706 17.34093808
197.0808353 6.912773493

Name: +ve in-silico MS/MS by CFM-ID for WUAXWQRULBZETB-UHFFFAOYSA-N
ID: WUAXWQRULBZETB-UHFFFAOYSA-N
Comment: Energy2
Num peaks: 29
15.02292652 2.233457349
25.00727645 1.905502493
39.02292652 1.577490104
49.00727645 3.288138852
51.02292652 3.126157161
53.03857658 1.174312719
59.01275576 1.306676608
65.03857658 1.848450532
79.01784114 1.827812333
81.0334912 1.239132222
93.0334912 5.100560034
95.04914126 2.113357734
105.0334912 1.580661759
107.0491413 6.317407421
109.0284058 1.297095633
109.0647913 1.406958299
121.0284058 1.103043802
121.0647913 6.236896631
123.0440559 1.486582609
123.0804414 1.346793491
135.0440559 6.201127842
137.0597059 11.35089202
147.0440559 1.326094408
149.0597059 1.782250776
151.075356 6.387261284
161.0597059 1.251166876
163.0389705 1.629099647
179.0702706 1.647848875
181.0495352 1.318289108

Name: +ve in-silico MS/MS by CFM-ID for UMNMVZFOKSPTJN-UHFFFAOYSA-N
ID: UMNMVZFOKSPTJN-UHFFFAOYSA-N
Comment: Energy0
Num peaks: 6
159.0440559 2.370033811
175.0389705 2.102379137
177.0546206 2.150549774
201.0546206 18.38870767
203.0338851 3.375008327
219.0651853 66.84447424

Name: +ve in-silico MS/MS by CFM-ID for UMNMVZFOKSPTJN-UHFFFAOYSA-N
ID: UMNMVZFOKSPTJN-UHFFFAOYSA-N
Comment: Energy1
Num peaks: 8
159.0440559 5.741898746
175.0389705 3.961382098
175.075356 2.795378578
177.0546206 4.211073623
183.0440559 2.528625079
191.0702706 16.64599482
201.0546206 17.08489202
219.0651853 28.17386008

Name: +ve in-silico MS/MS by CFM-ID for UMNMVZFOKSPTJN-UHFFFAOYSA-N
ID: UMNMVZFOKSPTJN-UHFFFAOYSA-N
Comment: Energy2
Num peaks: 24
39.02292652 2.731114559
41.00219107 2.975388191
43.01784114 1.636768409
49.00727645 1.651200141
65.00219107 5.183803905
91.01784114 1.977229147
107.0127558 1.514777541
109.0284058 1.381048226
117.0334912 2.480847684
133.0284058 2.853751303
141.0334912 5.667344757
143.0127558 1.355473753
151.0389705 2.123358878
157.0647913 1.946186693
159.0440559 10.22583637
161.0233204 1.552540058
163.075356 1.421628975
173.0597059 5.722893439
175.0389705 7.305687299
183.0440559 5.925612984
185.0233204 3.574200383
191.0702706 3.256147424
201.0546206 4.577039799
203.0338851 2.158316

Name: +ve in-silico MS/MS by CFM-ID for IAJBQAYHSQIQRE-UHFFFAOYSA-N
ID: IAJBQAYHSQIQRE-UHFFFAOYSA-N
Comment: Energy0
Num peaks: 6
139.0389705 0.751574061
165.0546206 7.27078179
167.0702706 4.072035343
169.0859207 0.9134556375
181.0495352 1.252586311
197.0808353 82.48974358

Name: +ve in-silico MS/MS by CFM-ID for IAJBQAYHSQIQRE-UHFFFAOYSA-N
ID: IAJBQAYHSQIQRE-UHFFFAOYSA-N
Comment: Energy1
Num peaks: 7
139.0389705 4.597602127
143.0702706 2.317115099
153.0546206 4.160127007
165.0546206 12.97003578
167.0702706 5.446199153
169.0859207 3.035974623
197.0808353 47.74036426

Name: +ve in-silico MS/MS by CFM-ID for IAJBQAYHSQIQRE-UHFFFAOYSA-N
ID: IAJBQAYHSQIQRE-UHFFFAOYSA-N
Comment: Energy2
Num peaks: 25
53.00219107 1.873620094
55.01784114 6.087255884
57.0334912 5.069072902
69.0334912 1.89749598
83.01275576 1.820760317
85.02840582 2.743391724
99.04405588 1.827652408
109.0284058 6.339887012
111.0440559 7.91368173
113.0597059 1.729264454
119.0127558 1.557811614
121.0284058 2.857770557
123.0440559 4.381914766
125.0233204 1.73063623
127.0389705 1.791735373
135.0440559 3.458165686
137.0233204 1.594311937
137.0597059 2.841457064
149.0233204 2.31896842
151.0389705 7.076043145
153.0546206 3.961341029
165.0182351 1.916625081
165.0546206 3.166119184
167.0702706 2.335385037
181.0495352 2.92044947

Name: +ve in-silico MS/MS by CFM-ID for FYDVPEVHFUBOJG-UHFFFAOYSA-N
ID: FYDVPEVHFUBOJG-UHFFFAOYSA-N
Comment: Energy0
Num peaks: 6
135.0440559 8.762857631
161.0597059 7.052037246
165.0546206 3.369751978
167.0702706 3.622696637
179.0702706 21.11444862
197.0808353 38.98837842

Name: +ve in-silico MS/MS by CFM-ID for FYDVPEVHFUBOJG-UHFFFAOYSA-N
ID: FYDVPEVHFUBOJG-UHFFFAOYSA-N
Comment: Energy1
Num peaks: 11
61.02840582 4.173120897
107.0491413 2.96977055
123.0440559 2.347825354
135.0440559 8.744167947
137.0597059 3.681691774
149.0597059 2.524664365
151.075356 3.994101019
161.0597059 14.8222664
167.0702706 2.989880653
179.0702706 18.94617283
197.0808353 14.83658732

Name: +ve in-silico MS/MS by CFM-ID for FYDVPEVHFUBOJG-UHFFFAOYSA-N
ID: FYDVPEVHFUBOJG-UHFFFAOYSA-N
Comment: Energy2
Num peaks: 27
39.02292652 2.453093973
41.00219107 1.599667049
43.01784114 2.235716927
49.00727645 1.196656444
51.02292652 1.578006079
57.0334912 1.439695474
61.02840582 1.617992271
65.03857658 0.9868819509
67.01784114 1.271819281
69.0334912 1.026642545
91.05422664 7.297170317
93.06987671 1.067647192
105.0334912 6.684161935
107.0491413 5.90097212
109.0647913 2.04145176
119.0491413 1.173116904
123.0440559 1.972462256
131.0491413 1.37126005
133.0647913 3.977566474
135.0440559 6.986771593
135.0804414 1.526901772
137.0597059 3.68513693
147.0440559 3.98830045
149.0597059 6.00696219
151.075356 3.380835357
161.0597059 6.808055579
179.0702706 1.64837176

Name: +ve in-silico MS/MS by CFM-ID for UQBPCDWQJZVCPU-ARJAWSKDSA-N
ID: UQBPCDWQJZVCPU-ARJAWSKDSA-N
Comment: Energy0
Num peaks: 6
195.0651853 3.753393636
205.0495352 4.522103401
207.0651853 9.426369354
209.0808353 3.142758877
219.0651853 15.45316993
237.0757499 50.22761314

Name: +ve in-silico MS/MS by CFM-ID for UQBPCDWQJZVCPU-ARJAWSKDSA-N
ID: UQBPCDWQJZVCPU-ARJAWSKDSA-N
Comment: Energy1
Num peaks: 13
41.00219107 3.31599914
55.01784114 8.229398891
181.0495352 2.785138132
183.0651853 2.552621329
189.0546206 2.066813649
191.0702706 1.803437366
193.0495352 2.843602499
195.0651853 3.1948279
205.0495352 4.24435694
207.0651853 6.554338808
209.0808353 2.390713985
219.0651853 15.95241737
237.0757499 24.60454897

Name: +ve in-silico MS/MS by CFM-ID for UQBPCDWQJZVCPU-ARJAWSKDSA-N
ID: UQBPCDWQJZVCPU-ARJAWSKDSA-N
Comment: Energy2
Num peaks: 31
25.00727645 2.714955799
39.02292652 2.20077325
41.00219107 2.186878737
43.01784114 1.802499838
53.00219107 3.085764091
55.01784114 5.133711057
65.00219107 2.580807318
77.00219107 1.157892028
79.01784114 2.072601525
95.01275576 1.759035847
101.0021911 1.294892645
103.0178411 2.427599993
105.0334912 1.239014481
119.0127558 2.170948838
121.0284058 1.828196785
137.0597059 1.166049417
151.0389705 1.496368623
159.0440559 1.908305278
161.0597059 4.434504449
165.0546206 2.419749282
167.0702706 1.383891928
175.0389705 3.881278509
177.0546206 5.799391581
189.0546206 2.679528834
191.0338851 3.270157684
191.0702706 3.20444008
193.0495352 3.717382019
205.0495352 1.627479263
207.0651853 1.752065901
209.0808353 1.162899704
219.0651853 1.12674252

Name: +ve in-silico MS/MS by CFM-ID for KDBWUCIHUALFON-UHFFFAOYSA-N
ID: KDBWUCIHUALFON-UHFFFAOYSA-N
Comment: Energy0
Num peaks: 6
85.02840582 4.588745587
107.0491413 1.792060587
187.0389705 1.428271783
201.0546206 9.795816388
203.0338851 0.8741371079
219.0651853 75.15787281

Name: +ve in-silico MS/MS by CFM-ID for KDBWUCIHUALFON-UHFFFAOYSA-N
ID: KDBWUCIHUALFON-UHFFFAOYSA-N
Comment: Energy1
Num peaks: 10
107.0491413 5.166263993
133.0284058 4.68945192
135.0440559 13.39484246
159.0440559 1.99524073
175.0389705 2.045586449
187.0389705 1.90171539
189.0546206 1.497336986
191.0702706 16.22609367
201.0546206 8.078320634
219.0651853 25.27748904

Name: +ve in-silico MS/MS by CFM-ID for KDBWUCIHUALFON-UHFFFAOYSA-N
ID: KDBWUCIHUALFON-UHFFFAOYSA-N
Comment: Energy2
Num peaks: 28
15.02292652 1.007255382
39.02292652 1.608537709
41.00219107 4.205578911
53.00219107 6.622935856
55.01784114 4.160166731
55.05422664 1.493117979
57.0334912 2.633051056
65.00219107 1.395088433
65.03857658 1.760207518
79.05422664 4.008824934
83.01275576 1.826290278
85.02840582 2.961324706
89.00219107 1.214859892
91.01784114 1.217381912
91.05422664 2.134740857
93.0334912 1.691522213
107.0491413 7.881268816
117.0334912 1.788727575
119.0491413 6.921314717
133.0284058 6.499688851
135.0440559 6.832409899
159.0440559 1.038869744
161.0233204 1.062673995
171.0440559 1.831460846
175.0389705 1.606789695
191.0702706 1.36102955
201.0546206 2.012778857
203.0338851 2.187074625

Name: +ve in-silico MS/MS by CFM-ID for QVMUHZHZYCDMAI-UHFFFAOYSA-N
ID: QVMUHZHZYCDMAI-UHFFFAOYSA-N
Comment: Energy0
Num peaks: 8
55.01784114 2.143603782
57.0334912 1.924507107
179.0338851 2.889005908
193.0495352 4.574333424
205.0495352 1.729187698
207.0651853 2.30152556
219.0651853 18.89559464
237.0757499 46.48918695

Name: +ve in-silico MS/MS by CFM-ID for QVMUHZHZYCDMAI-UHFFFAOYSA-N
ID: QVMUHZHZYCDMAI-UHFFFAOYSA-N
Comment: Energy1
Num peaks: 17
93.0334912 2.466442029
165.0182351 5.883551091
167.0338851 1.31252856
179.0338851 5.569670762
191.0338851 1.688912565
193.0495352 2.305478778
195.0287997 4.322489935
195.0651853 1.938816397
197.0444498 5.0513588
201.0546206 2.65128588
205.0495352 2.169305029
207.0651853 2.865670817
209.0808353 3.875541316
211.0600999 1.854401505
219.0651853 17.15340799
221.0444498 3.174531973
237.0757499 15.76414072

Name: +ve in-silico MS/MS by CFM-ID for QVMUHZHZYCDMAI-UHFFFAOYSA-N
ID: QVMUHZHZYCDMAI-UHFFFAOYSA-N
Comment: Energy2
Num peaks: 31
27.02292652 1.580017274
41.00219107 1.767056712
43.01784114 1.554926797
51.02292652 4.446111028
53.03857658 1.104172898
55.01784114 1.984470643
65.00219107 4.162060532
67.01784114 2.161483765
69.0334912 1.239043933
89.00219107 2.166386454
91.01784114 1.668476881
92.99710569 4.311211818
93.0334912 5.35456708
95.01275576 3.110602523
95.04914126 1.43286753
97.02840582 1.11592342
107.0127558 3.951202549
107.0491413 1.616905379
119.0127558 1.650656856
121.0284058 3.423030451
133.0284058 2.312225991
135.0440559 1.982231524
145.0284058 1.642472759
147.0440559 5.043877296
149.0597059 2.051518314
161.0233204 1.851527223
175.0389705 1.344703178
193.0495352 1.618180176
195.0651853 1.198189501
207.0651853 1.40909521
221.0444498 1.221750926

Name: +ve in-silico MS/MS by CFM-ID for VSBHYRPUJHEOBE-UHFFFAOYSA-N
ID: VSBHYRPUJHEOBE-UHFFFAOYSA-N
Comment: Energy0
Num peaks: 6
43.05422664 3.422452809
71.04914126 16.35972987
109.0284058 13.97043727
127.0389705 4.505512817
179.0702706 6.394395968
197.0808353 44.31672878

Name: +ve in-silico MS/MS by CFM-ID for VSBHYRPUJHEOBE-UHFFFAOYSA-N
ID: VSBHYRPUJHEOBE-UHFFFAOYSA-N
Comment: Energy1
Num peaks: 12
39.02292652 3.815462376
41.03857658 2.154606195
43.05422664 19.44489625
45.06987671 2.189130206
55.01784114 1.744125292
71.04914126 21.52659775
81.0334912 1.756636408
109.0284058 7.43616304
127.0389705 4.319215626
169.0859207 2.426429835
179.0702706 4.588274059
197.0808353 10.25660296

Name: +ve in-silico MS/MS by CFM-ID for VSBHYRPUJHEOBE-UHFFFAOYSA-N
ID: VSBHYRPUJHEOBE-UHFFFAOYSA-N
Comment: Energy2
Num peaks: 13
27.02292652 2.006344459
41.00219107 2.381234432
41.03857658 10.15250272
43.05422664 13.50731245
53.00219107 2.096964345
55.01784114 8.758425721
65.00219107 6.126853565
67.01784114 5.585391134
68.99710569 2.427193141
69.0334912 5.338928129
71.04914126 14.17703007
93.0334912 2.647551576
109.0284058 6.603539274

Name: +ve in-silico MS/MS by CFM-ID for WTHYSOXPCHPBOG-ONEGZZNKSA-N
ID: WTHYSOXPCHPBOG-ONEGZZNKSA-N
Comment: Energy0
Num peaks: 6
195.0651853 3.59439936
205.0495352 4.741583645
207.0651853 9.274180075
209.0808353 3.241602933
219.0651853 14.81961174
237.0757499 47.6108243

Name: +ve in-silico MS/MS by CFM-ID for WTHYSOXPCHPBOG-ONEGZZNKSA-N
ID: WTHYSOXPCHPBOG-ONEGZZNKSA-N
Comment: Energy1
Num peaks: 13
41.00219107 3.380589903
53.00219107 1.749725555
55.01784114 8.63868607
181.0495352 3.45520127
183.0651853 3.204471144
193.0495352 1.579336271
195.0651853 3.376492635
205.0495352 4.78348986
207.0651853 5.393501869
209.0808353 2.373233073
219.0651853 16.29227022
221.0444498 1.795542813
237.0757499 25.45231011

Name: +ve in-silico MS/MS by CFM-ID for WTHYSOXPCHPBOG-ONEGZZNKSA-N
ID: WTHYSOXPCHPBOG-ONEGZZNKSA-N
Comment: Energy2
Num peaks: 29
25.00727645 2.168999664
39.02292652 1.727888364
41.00219107 1.988646036
43.01784114 1.601709943
53.00219107 2.964289473
55.01784114 4.928280286
65.00219107 3.384369507
69.0334912 1.47754625
79.01784114 1.189282338
133.0284058 2.637562161
135.0440559 3.224698914
137.0597059 4.053932009
145.0284058 1.560943802
149.0597059 1.842981835
151.075356 1.865545422
159.0440559 4.657048596
161.0597059 9.090233194
163.075356 1.665099385
165.0546206 1.977909124
175.0389705 3.760519171
175.075356 1.787806305
177.0546206 5.445432177
181.0495352 1.130272034
189.0546206 3.198079158
191.0338851 1.525135091
191.0702706 2.974681102
193.0495352 2.965322259
205.0495352 2.015835967
207.0651853 1.368432374

Name: +ve in-silico MS/MS by CFM-ID for RHBGITBPARBDPH-HSFFGMMNSA-N
ID: RHBGITBPARBDPH-HSFFGMMNSA-N
Comment: Energy0
Num peaks: 6
159.0440559 3.14658343
171.0440559 2.63231449
173.0597059 6.504736366
183.0440559 7.63063013
201.0546206 44.90069033
219.0651853 19.71832737

Name: +ve in-silico MS/MS by CFM-ID for RHBGITBPARBDPH-HSFFGMMNSA-N
ID: RHBGITBPARBDPH-HSFFGMMNSA-N
Comment: Energy1
Num peaks: 16
51.02292652 1.457929411
65.00219107 1.32726878
79.01784114 1.207842016
83.01275576 2.170848762
97.02840582 1.391356028
135.0440559 3.896398429
145.0647913 3.715294805
147.0440559 1.563503747
159.0440559 13.90264533
171.0440559 2.235645925
173.0597059 17.58471537
175.075356 1.314072242
183.0440559 4.489175342
189.0546206 1.296110841
201.0546206 15.47178491
219.0651853 7.175943438

Name: +ve in-silico MS/MS by CFM-ID for RHBGITBPARBDPH-HSFFGMMNSA-N
ID: RHBGITBPARBDPH-HSFFGMMNSA-N
Comment: Energy2
Num peaks: 31
25.00727645 3.412831234
39.02292652 4.300774353
41.00219107 1.599153088
49.00727645 3.910456328
51.02292652 4.397079652
63.02292652 2.800911659
65.00219107 1.666929281
68.99710569 1.308037836
71.01275576 1.264090535
73.00727645 2.139425494
77.03857658 1.006057802
83.01275576 1.391317113
89.03857658 1.522179949
92.99710569 1.578165665
99.02292652 1.101933043
101.0385766 3.07682102
105.0334912 1.104085143
115.0542266 3.067675551
117.0334912 1.716934927
125.0385766 2.001673618
127.0542266 6.044455736
129.0334912 1.577769154
131.0491413 4.00982853
135.0440559 1.746412085
143.0491413 4.814692
145.0284058 1.025963254
147.0440559 1.399825564
155.0491413 1.925857878
159.0440559 3.054144357
171.0440559 3.023351121
173.0597059 3.702544936

Name: +ve in-silico MS/MS by CFM-ID for IVEUNBPJQOKPGL-UHFFFAOYSA-N
ID: IVEUNBPJQOKPGL-UHFFFAOYSA-N
Comment: Energy0
Num peaks: 10
69.0334912 1.623588674
95.01275576 5.226481746
123.0440559 1.690638812
129.0546206 1.70696176
149.0597059 2.006653014
151.075356 11.19496546
153.0910061 1.429157667
161.0597059 3.083247213
179.0702706 26.26266982
197.0808353 26.76534114

Name: +ve in-silico MS/MS by CFM-ID for IVEUNBPJQOKPGL-UHFFFAOYSA-N
ID: IVEUNBPJQOKPGL-UHFFFAOYSA-N
Comment: Energy1
Num peaks: 29
39.02292652 1.862882978
41.03857658 2.572450268
53.00219107 1.308154755
55.01784114 2.155201935
55.05422664 1.061340045
57.0334912 0.8530789982
69.0334912 2.992128861
81.0334912 1.711054606
83.04914126 4.069540788
87.04405588 1.879702573
95.01275576 17.44724592
97.02840582 1.644187937
101.0597059 1.812252965
105.0334912 0.8098531393
109.0284058 2.660608509
111.0440559 3.571777147
121.0284058 1.190870354
121.0647913 1.929874101
123.0440559 2.762559152
125.0597059 1.486190952
129.0546206 2.967989737
133.0647913 0.9212342594
149.0597059 1.054259621
151.075356 6.439668016
161.0597059 1.883872245
165.0546206 1.012975
169.0859207 1.442402109
179.0702706 6.411649623
197.0808353 2.748293715

Name: +ve in-silico MS/MS by CFM-ID for IVEUNBPJQOKPGL-UHFFFAOYSA-N
ID: IVEUNBPJQOKPGL-UHFFFAOYSA-N
Comment: Energy2
Num peaks: 27
27.02292652 1.444368377
39.02292652 2.20075469
41.00219107 2.325869642
41.03857658 6.566896277
53.00219107 2.631759805
53.03857658 1.614476391
55.01784114 1.492733786
55.05422664 6.988296638
57.0334912 1.111651911
57.06987671 2.058335862
67.01784114 1.709919265
69.0334912 5.607489194
77.00219107 1.255644911
81.0334912 2.897218662
83.04914126 4.966276649
85.06479133 1.123120126
91.01784114 1.290368177
93.0334912 1.220122523
95.01275576 18.24741876
95.04914126 2.742830036
97.02840582 1.387118286
105.0334912 1.904197493
107.0491413 1.154244139
109.0284058 2.13680522
121.0647913 1.989764416
135.0804414 1.119641501
151.075356 1.059917049

Name: +ve in-silico MS/MS by CFM-ID for SRUQARLMFOLRDN-UHFFFAOYSA-N
ID: SRUQARLMFOLRDN-UHFFFAOYSA-N
Comment: Energy0
Num peaks: 6
43.05422664 2.068541688
71.04914126 4.980877979
125.0233204 6.038739541
153.0182351 6.459360639
179.0702706 11.15778371
197.0808353 53.49874036

Name: +ve in-silico MS/MS by CFM-ID for SRUQARLMFOLRDN-UHFFFAOYSA-N
ID: SRUQARLMFOLRDN-UHFFFAOYSA-N
Comment: Energy1
Num peaks: 15
29.03857658 2.113798306
43.05422664 5.835298144
53.03857658 3.212000626
71.04914126 10.16590019
123.0076704 1.25188827
125.0233204 7.156243029
127.0389705 1.687919387
135.0076704 1.404220561
137.0233204 2.096686821
153.0182351 23.86742362
155.0338851 2.127198474
167.0702706 2.044321698
169.0859207 1.975754646
179.0702706 4.09611858
197.0808353 11.47759137

Name: +ve in-silico MS/MS by CFM-ID for SRUQARLMFOLRDN-UHFFFAOYSA-N
ID: SRUQARLMFOLRDN-UHFFFAOYSA-N
Comment: Energy2
Num peaks: 31
25.00727645 1.567842241
27.02292652 1.453685407
29.03857658 1.22664058
39.02292652 2.17681411
41.00219107 1.642584093
41.03857658 2.555136841
43.01784114 1.08876139
43.05422664 9.172411699
51.02292652 1.756365558
53.00219107 2.599122381
53.03857658 2.028526898
55.01784114 2.183406673
55.05422664 1.193206995
65.00219107 1.074460361
67.01784114 9.007730922
68.99710569 1.041588762
69.0334912 3.818943299
71.04914126 2.237762772
83.01275576 1.018353536
93.0334912 0.8716712344
95.01275576 1.612921245
97.02840582 5.736640659
108.9920203 1.040033202
109.0284058 1.48903983
111.0076704 1.169576264
123.0076704 1.566095765
125.0233204 6.026892249
135.0076704 2.776368933
137.0233204 3.028973242
139.0389705 1.084551835
153.0182351 3.137799155

Name: +ve in-silico MS/MS by CFM-ID for GEDLJGYFEOYKEG-UHFFFAOYSA-N
ID: GEDLJGYFEOYKEG-UHFFFAOYSA-N
Comment: Energy0
Num peaks: 6
121.0647913 13.94392256
133.0647913 2.48686519
151.075356 12.94110393
161.0597059 3.996972622
179.0702706 26.69766295
197.0808353 22.4939584

Name: +ve in-silico MS/MS by CFM-ID for GEDLJGYFEOYKEG-UHFFFAOYSA-N
ID: GEDLJGYFEOYKEG-UHFFFAOYSA-N
Comment: Energy1
Num peaks: 12
71.01275576 1.593677748
89.02332044 1.316932006
107.0491413 6.004089823
109.0647913 2.058068326
121.0647913 19.67885603
123.0804414 2.720089749
133.0647913 5.25634798
149.0597059 1.303665152
151.075356 14.58009383
161.0597059 3.80654932
179.0702706 14.77875047
197.0808353 7.43761182

Name: +ve in-silico MS/MS by CFM-ID for GEDLJGYFEOYKEG-UHFFFAOYSA-N
ID: GEDLJGYFEOYKEG-UHFFFAOYSA-N
Comment: Energy2
Num peaks: 23
15.02292652 1.145163803
29.00219107 1.108864237
39.02292652 1.566952503
49.00727645 1.396446078
51.02292652 1.575995471
53.03857658 1.520581252
63.02292652 2.579828196
65.03857658 5.671105898
75.00767038 1.569521673
75.02292652 4.545164166
77.03857658 9.148071436
79.05422664 3.690693469
91.05422664 8.405009783
93.0334912 1.094301828
93.06987671 3.081767293
95.04914126 2.062148702
105.0334912 4.040392421
107.0491413 8.473604399
109.0647913 1.962644724
121.0647913 8.773634554
123.0804414 1.950131849
133.0647913 3.663882519
151.075356 1.048886731

Name: +ve in-silico MS/MS by CFM-ID for MIEKOFWWHVOKQX-UHFFFAOYSA-N
ID: MIEKOFWWHVOKQX-UHFFFAOYSA-N
Comment: Energy0
Num peaks: 6
73.02840582 3.499462633
107.0491413 3.567764408
125.0597059 9.226334441
151.075356 4.151622149
179.0702706 30.2057625
197.0808353 33.31620875

Name: +ve in-silico MS/MS by CFM-ID for MIEKOFWWHVOKQX-UHFFFAOYSA-N
ID: MIEKOFWWHVOKQX-UHFFFAOYSA-N
Comment: Energy1
Num peaks: 12
27.02292652 3.661858468
55.01784114 2.064922077
57.0334912 2.919080126
73.02840582 5.350292509
95.04914126 2.005184118
107.0491413 10.76775423
109.0284058 2.575743129
123.0440559 2.375980044
125.0597059 22.3973158
151.075356 10.90155044
179.0702706 9.933876012
197.0808353 6.880853202

Name: +ve in-silico MS/MS by CFM-ID for MIEKOFWWHVOKQX-UHFFFAOYSA-N
ID: MIEKOFWWHVOKQX-UHFFFAOYSA-N
Comment: Energy2
Num peaks: 19
27.02292652 7.798815479
39.02292652 1.736857658
51.02292652 1.528661898
55.01784114 1.455307078
57.0334912 1.492047608
63.02292652 3.966240813
65.03857658 2.069293318
67.01784114 1.39704154
69.0334912 1.756970813
73.02840582 3.19083172
79.01784114 4.695234973
81.0334912 10.20654762
95.04914126 3.903088814
97.06479133 3.857304212
107.0491413 13.31368653
109.0284058 9.138174874
109.0647913 1.592018144
119.0491413 1.590584747
125.0597059 5.420194993

Name: +ve in-silico MS/MS by CFM-ID for MONKQYHCNQSQHL-UHFFFAOYSA-N
ID: MONKQYHCNQSQHL-UHFFFAOYSA-N
Comment: Energy0
Num peaks: 7
175.0389705 1.972041029
177.0546206 4.483439178
191.0702706 8.189247245
195.0287997 2.423764014
201.0546206 10.28181859
219.0651853 38.6195566
237.0757499 15.39530873

Name: +ve in-silico MS/MS by CFM-ID for MONKQYHCNQSQHL-UHFFFAOYSA-N
ID: MONKQYHCNQSQHL-UHFFFAOYSA-N
Comment: Energy1
Num peaks: 22
43.05422664 1.246884024
107.0491413 2.044960897
133.0284058 4.537080963
135.0440559 1.993360925
149.0233204 2.337523196
149.0597059 3.377906602
151.0389705 2.712631095
159.0076704 1.363668084
161.0233204 1.381416357
173.0597059 3.987878025
175.0389705 3.800197535
177.0182351 2.729475535
177.0546206 5.568674224
179.0338851 2.459241244
189.0546206 1.314167954
191.0702706 15.73893003
193.0495352 1.899910282
193.0859207 1.798042473
195.0287997 1.623890827
201.0546206 5.032873565
219.0651853 10.01821914
237.0757499 3.925127901

Name: +ve in-silico MS/MS by CFM-ID for MONKQYHCNQSQHL-UHFFFAOYSA-N
ID: MONKQYHCNQSQHL-UHFFFAOYSA-N
Comment: Energy2
Num peaks: 27
39.02292652 11.61312137
41.00219107 1.066788023
41.03857658 3.390672085
43.05422664 1.339532903
59.04914126 1.203454403
65.00219107 1.938356377
67.01784114 2.776431442
107.0491413 1.894638901
123.0440559 3.059907914
125.0233204 1.066431896
133.0284058 4.250901258
135.0440559 2.372785434
137.0233204 1.284548218
147.0440559 1.083710871
149.0233204 12.49580204
151.0389705 3.590930809
159.0440559 1.518083672
167.0338851 2.050496037
175.002585 1.170445492
175.0389705 2.636844313
177.0182351 5.501944079
177.0546206 1.913838043
179.0338851 4.095694892
191.0338851 2.827376564
193.0131497 1.207846463
193.0495352 2.369448719
195.0287997 1.029222209

Name: +ve in-silico MS/MS by CFM-ID for CVTPSMRXSUPVPJ-UHFFFAOYSA-N
ID: CVTPSMRXSUPVPJ-UHFFFAOYSA-N
Comment: Energy0
Num peaks: 6
43.05422664 2.096090187
71.04914126 1.985885101
125.0233204 5.660362591
153.0182351 6.436860464
179.0702706 13.43934588
197.0808353 55.45826293

Name: +ve in-silico MS/MS by CFM-ID for CVTPSMRXSUPVPJ-UHFFFAOYSA-N
ID: CVTPSMRXSUPVPJ-UHFFFAOYSA-N
Comment: Energy1
Num peaks: 14
29.03857658 2.092084337
43.05422664 6.054705736
53.03857658 2.091963291
71.04914126 6.784813454
111.0076704 1.432710793
125.0233204 4.627416084
127.0389705 1.801785019
137.0233204 3.474327212
153.0182351 27.70973718
153.0546206 1.448501023
155.0338851 2.471442929
155.0702706 1.810652061
179.0702706 6.320902783
197.0808353 12.12308128

Name: +ve in-silico MS/MS by CFM-ID for CVTPSMRXSUPVPJ-UHFFFAOYSA-N
ID: CVTPSMRXSUPVPJ-UHFFFAOYSA-N
Comment: Energy2
Num peaks: 24
39.02292652 2.882818829
41.00219107 3.94608515
41.03857658 3.247704976
43.05422664 8.486512903
51.02292652 1.046090199
57.0334912 1.740600582
65.00219107 1.026175948
67.01784114 2.997819095
81.0334912 6.356607185
83.01275576 4.440159774
83.04914126 1.671877243
85.02840582 8.868197405
107.0127558 4.210132522
108.9920203 1.747009482
109.0284058 5.464487807
111.0076704 2.276658385
111.0440559 2.912688646
113.0597059 1.034519755
125.0233204 5.312632931
135.0076704 2.512099573
137.0233204 2.970296022
139.0389705 1.670166971
153.0182351 2.370169941
161.0597059 1.066796429

Name: +ve in-silico MS/MS by CFM-ID for DQCFPKHWBJEWFV-UHFFFAOYSA-N
ID: DQCFPKHWBJEWFV-UHFFFAOYSA-N
Comment: Energy0
Num peaks: 6
107.0491413 11.19053724
109.0647913 2.535962512
133.0647913 6.747686794
151.075356 21.61161768
179.0702706 15.41453216
197.0808353 25.6204077

Name: +ve in-silico MS/MS by CFM-ID for DQCFPKHWBJEWFV-UHFFFAOYSA-N
ID: DQCFPKHWBJEWFV-UHFFFAOYSA-N
Comment: Energy1
Num peaks: 10
57.0334912 2.394016686
65.03857658 1.824732973
103.0389705 1.796256265
107.0491413 30.06759027
109.0647913 5.381980062
133.0647913 7.01057002
151.075356 11.59797811
161.0597059 2.86588014
179.0702706 11.60757323
197.0808353 6.198583765

Name: +ve in-silico MS/MS by CFM-ID for DQCFPKHWBJEWFV-UHFFFAOYSA-N
ID: DQCFPKHWBJEWFV-UHFFFAOYSA-N
Comment: Energy2
Num peaks: 17
43.01784114 2.998323103
57.0334912 3.300265577
63.02292652 2.918010526
65.03857658 6.654648196
67.01784114 1.474689848
69.0334912 1.675280915
71.01275576 1.82628103
79.05422664 12.30346435
91.05422664 2.243583266
107.0491413 12.8128927
109.0647913 5.145761769
121.0647913 2.424140058
123.0804414 2.297908911
131.0491413 3.641748041
133.0647913 11.40958035
135.0804414 3.271294327
151.075356 3.890688886

Name: +ve in-silico MS/MS by CFM-ID for GIIOASILGOFVPI-UHFFFAOYSA-N
ID: GIIOASILGOFVPI-UHFFFAOYSA-N
Comment: Energy0
Num peaks: 6
109.0284058 2.328950757
123.0440559 3.592165913
149.0597059 2.350716094
151.075356 14.33921466
179.0702706 27.6525056
197.0808353 31.69022464

Name: +ve in-silico MS/MS by CFM-ID for GIIOASILGOFVPI-UHFFFAOYSA-N
ID: GIIOASILGOFVPI-UHFFFAOYSA-N
Comment: Energy1
Num peaks: 21
39.02292652 1.750800808
41.03857658 3.078921723
53.00219107 1.463003058
55.01784114 1.426462783
69.0334912 1.980438454
87.04405588 2.670792236
95.04914126 1.636704183
109.0284058 4.328360884
111.0440559 1.095019195
121.0284058 1.576228101
121.0647913 2.988827264
123.0440559 5.736418433
123.0804414 3.584837171
125.0597059 1.492282031
149.0597059 2.99864496
151.075356 17.28326714
153.0910061 1.812376593
161.0597059 2.02788805
167.0702706 1.336874198
179.0702706 13.41967473
197.0808353 6.723069168

Name: +ve in-silico MS/MS by CFM-ID for GIIOASILGOFVPI-UHFFFAOYSA-N
ID: GIIOASILGOFVPI-UHFFFAOYSA-N
Comment: Energy2
Num peaks: 29
27.02292652 1.925450235
39.02292652 2.695105001
41.03857658 6.9545133
43.05422664 2.137487524
49.00727645 1.622916338
51.02292652 3.615822699
53.03857658 3.308275894
65.03857658 4.127953567
67.05422664 2.063462205
79.05422664 1.988912469
89.03857658 2.429010946
91.05422664 2.874837431
93.0334912 1.972544646
93.06987671 3.839741452
95.04914126 2.019418925
107.0491413 1.358028939
109.0284058 7.122798078
111.0440559 1.64577275
119.0491413 1.144470807
121.0284058 2.471356597
121.0647913 4.674637819
123.0440559 2.850783094
123.0804414 2.211109043
125.0597059 1.667803669
131.0491413 1.033054332
133.0647913 2.948350238
135.0440559 1.907756628
149.0597059 1.791784357
151.075356 3.845977446

Name: +ve in-silico MS/MS by CFM-ID for BOLQJTPHPSDZHR-UHFFFAOYSA-N
ID: BOLQJTPHPSDZHR-UHFFFAOYSA-N
Comment: Energy0
Num peaks: 6
137.0597059 4.644402961
149.0597059 1.202208918
151.075356 6.787186917
161.0597059 7.788520806
179.0702706 46.74433917
197.0808353 20.1996232

Name: +ve in-silico MS/MS by CFM-ID for BOLQJTPHPSDZHR-UHFFFAOYSA-N
ID: BOLQJTPHPSDZHR-UHFFFAOYSA-N
Comment: Energy1
Num peaks: 18
55.01784114 1.572852498
59.01275576 1.401964075
73.02840582 1.720905411
107.0491413 1.509009143
109.0647913 1.489436086
119.0491413 1.472027142
121.0647913 2.406985875
123.0440559 2.086933136
123.0804414 3.110685066
135.0440559 1.962649448
137.0597059 7.461841874
147.0440559 1.68907171
149.0597059 2.996639219
151.075356 18.71007619
161.0597059 4.858204454
167.0702706 1.322458874
179.0702706 16.67738338
197.0808353 8.06591932

Name: +ve in-silico MS/MS by CFM-ID for BOLQJTPHPSDZHR-UHFFFAOYSA-N
ID: BOLQJTPHPSDZHR-UHFFFAOYSA-N
Comment: Energy2
Num peaks: 31
15.02292652 1.776756677
27.02292652 2.612254861
39.02292652 3.068231626
41.00219107 1.167835187
43.01784114 1.307825868
49.00727645 3.438788967
51.02292652 3.485418155
53.00219107 1.200656517
53.03857658 1.906643622
59.01275576 1.882180102
65.03857658 5.100113842
68.99710569 1.669524646
75.02292652 1.733587796
77.00219107 1.42175573
79.01784114 1.192734439
79.05422664 1.860444605
93.0334912 1.469323723
95.04914126 1.383809119
105.0334912 4.825999716
107.0491413 5.358864332
109.0647913 2.208095806
119.0491413 2.230290065
121.0284058 2.56951998
121.0647913 2.130497576
123.0440559 2.697958877
123.0804414 1.046561091
133.0647913 1.486041029
135.0440559 5.402912819
137.0597059 5.731359081
149.0597059 1.286367942
151.075356 2.799270359

Name: +ve in-silico MS/MS by CFM-ID for SFIFXVLZVMNCHU-UHFFFAOYSA-N
ID: SFIFXVLZVMNCHU-UHFFFAOYSA-N
Comment: Energy0
Num peaks: 6
137.0597059 4.738122416
151.075356 6.558190007
161.0597059 7.896860309
165.0546206 1.312930179
179.0702706 46.61567785
197.0808353 19.96225999

Name: +ve in-silico MS/MS by CFM-ID for SFIFXVLZVMNCHU-UHFFFAOYSA-N
ID: SFIFXVLZVMNCHU-UHFFFAOYSA-N
Comment: Energy1
Num peaks: 17
41.00219107 1.073774039
53.00219107 0.9120192695
55.01784114 1.596482929
59.01275576 1.429805655
73.02840582 1.758695214
121.0647913 1.503346797
123.0440559 2.580615752
123.0804414 0.9186039896
125.0597059 1.131032531
137.0597059 10.11328012
149.0597059 2.332314571
151.075356 19.2782015
153.0910061 1.467045291
161.0597059 6.096362189
165.0546206 1.32546969
179.0702706 18.84919862
197.0808353 8.327612121

Name: +ve in-silico MS/MS by CFM-ID for SFIFXVLZVMNCHU-UHFFFAOYSA-N
ID: SFIFXVLZVMNCHU-UHFFFAOYSA-N
Comment: Energy2
Num peaks: 31
15.02292652 1.347711678
27.02292652 2.767419913
39.02292652 2.516682692
41.00219107 1.405855682
43.01784114 1.529831208
49.00727645 0.9800127692
55.01784114 1.351460844
57.0334912 1.10193197
59.01275576 1.999614895
65.03857658 1.353234868
67.01784114 1.126495167
67.05422664 1.061720388
68.99710569 1.931876516
81.0334912 2.304141046
95.04914126 4.341978988
97.02840582 1.134423392
107.0491413 6.324403888
109.0647913 2.367453837
119.0491413 4.696148863
121.0284058 1.012849007
121.0647913 4.849468478
123.0440559 3.984500018
123.0804414 1.313581223
125.0597059 1.263584436
133.0647913 2.163572147
135.0440559 2.953839517
137.0597059 8.59260533
149.0597059 1.890014773
151.075356 3.332592708
179.0702706 1.007033945
181.0495352 0.9876698984

Name: +ve in-silico MS/MS by CFM-ID for UQBPCDWQJZVCPU-UHFFFAOYSA-N
ID: UQBPCDWQJZVCPU-UHFFFAOYSA-N
Comment: Energy0
Num peaks: 6
195.0651853 3.753393636
205.0495352 4.522103401
207.0651853 9.426369354
209.0808353 3.142758877
219.0651853 15.45316993
237.0757499 50.22761314

Name: +ve in-silico MS/MS by CFM-ID for UQBPCDWQJZVCPU-UHFFFAOYSA-N
ID: UQBPCDWQJZVCPU-UHFFFAOYSA-N
Comment: Energy1
Num peaks: 13
41.00219107 3.31599914
55.01784114 8.229398891
181.0495352 2.785138132
183.0651853 2.552621329
189.0546206 2.066813649
191.0702706 1.803437366
193.0495352 2.843602499
195.0651853 3.1948279
205.0495352 4.24435694
207.0651853 6.554338808
209.0808353 2.390713985
219.0651853 15.95241737
237.0757499 24.60454897

Name: +ve in-silico MS/MS by CFM-ID for UQBPCDWQJZVCPU-UHFFFAOYSA-N
ID: UQBPCDWQJZVCPU-UHFFFAOYSA-N
Comment: Energy2
Num peaks: 31
25.00727645 2.714955799
39.02292652 2.20077325
41.00219107 2.186878737
43.01784114 1.802499838
53.00219107 3.085764091
55.01784114 5.133711057
65.00219107 2.580807318
77.00219107 1.157892028
79.01784114 2.072601525
95.01275576 1.759035847
101.0021911 1.294892645
103.0178411 2.427599993
105.0334912 1.239014481
119.0127558 2.170948838
121.0284058 1.828196785
137.0597059 1.166049417
151.0389705 1.496368623
159.0440559 1.908305278
161.0597059 4.434504449
165.0546206 2.419749282
167.0702706 1.383891928
175.0389705 3.881278509
177.0546206 5.799391581
189.0546206 2.679528834
191.0338851 3.270157684
191.0702706 3.20444008
193.0495352 3.717382019
205.0495352 1.627479263
207.0651853 1.752065901
209.0808353 1.162899704
219.0651853 1.12674252

Name: +ve in-silico MS/MS by CFM-ID for UAJYWJPFOHIZKE-UHFFFAOYSA-N
ID: UAJYWJPFOHIZKE-UHFFFAOYSA-N
Comment: Energy0
Num peaks: 6
123.0440559 4.710432404
149.0597059 2.006277942
151.075356 14.19351255
153.0910061 1.891038263
179.0702706 32.02750023
197.0808353 34.8159629

Name: +ve in-silico MS/MS by CFM-ID for UAJYWJPFOHIZKE-UHFFFAOYSA-N
ID: UAJYWJPFOHIZKE-UHFFFAOYSA-N
Comment: Energy1
Num peaks: 14
53.00219107 1.290525546
55.01784114 1.972158453
93.0334912 2.10536133
95.04914126 1.811545018
119.0491413 1.667399676
121.0647913 2.891510953
123.0440559 8.039030237
123.0804414 3.47316187
125.0597059 2.910575227
149.0597059 4.00112448
151.075356 20.36244104
153.0910061 2.352770206
179.0702706 19.58876241
197.0808353 8.818196017

Name: +ve in-silico MS/MS by CFM-ID for UAJYWJPFOHIZKE-UHFFFAOYSA-N
ID: UAJYWJPFOHIZKE-UHFFFAOYSA-N
Comment: Energy2
Num peaks: 29
15.02292652 1.227304767
39.02292652 2.329759779
49.00727645 4.394322682
51.02292652 4.153764831
53.03857658 2.698143101
65.03857658 2.870790166
75.02292652 2.472848254
77.03857658 1.430143726
79.01784114 1.551656004
79.05422664 3.105692576
81.0334912 1.122251982
93.0334912 1.602680349
95.04914126 1.830815682
105.0334912 1.341953383
107.0491413 3.900196196
109.0284058 3.096486476
109.0647913 1.250585514
119.0491413 4.128069264
121.0647913 4.576761957
123.0440559 3.966972731
123.0804414 1.461941472
125.0597059 2.890761873
133.0647913 2.213115
135.0440559 3.782903292
137.0597059 3.448795018
149.0597059 2.997151049
151.075356 5.892228577
163.0389705 2.322317528
179.0702706 2.559498223

Name: +ve in-silico MS/MS by CFM-ID for CJBZBOQPGGQIOM-UHFFFAOYSA-N
ID: CJBZBOQPGGQIOM-UHFFFAOYSA-N
Comment: Energy0
Num peaks: 6
123.0440559 4.737794364
149.0597059 2.002176571
151.075356 14.06975453
153.0910061 1.889852112
179.0702706 31.99747094
197.0808353 34.77468058

Name: +ve in-silico MS/MS by CFM-ID for CJBZBOQPGGQIOM-UHFFFAOYSA-N
ID: CJBZBOQPGGQIOM-UHFFFAOYSA-N
Comment: Energy1
Num peaks: 14
55.01784114 1.902731164
95.04914126 1.793431799
119.0491413 1.644886582
121.0647913 3.078663139
123.0440559 8.023477374
123.0804414 3.416040352
125.0597059 2.831052737
147.0440559 1.92592571
149.0597059 3.95554924
151.075356 20.10787928
153.0910061 2.360983136
167.0702706 1.353016678
179.0702706 19.07006677
197.0808353 8.825487349

Name: +ve in-silico MS/MS by CFM-ID for CJBZBOQPGGQIOM-UHFFFAOYSA-N
ID: CJBZBOQPGGQIOM-UHFFFAOYSA-N
Comment: Energy2
Num peaks: 28
15.02292652 1.161516075
39.02292652 2.176294996
49.00727645 4.751106885
51.02292652 5.771063931
53.03857658 3.318951189
65.03857658 2.801328412
75.02292652 2.147564261
77.03857658 1.295920895
79.01784114 1.737061497
79.05422664 2.899984135
81.0334912 1.433734345
95.04914126 1.619547038
105.0334912 1.2362367
107.0491413 3.18712397
109.0284058 3.117336719
109.0647913 1.177534516
119.0491413 3.850489427
121.0647913 4.04814029
123.0440559 4.317077113
123.0804414 1.25796977
125.0597059 2.528733007
133.0647913 2.052175573
135.0440559 6.811959906
137.0597059 3.369398688
149.0597059 2.856575948
151.075356 5.361958551
163.0389705 2.194958684
179.0702706 2.445227776

Name: +ve in-silico MS/MS by CFM-ID for ZVIJTQFTLXXGJA-UHFFFAOYSA-N
ID: ZVIJTQFTLXXGJA-UHFFFAOYSA-N
Comment: Energy0
Num peaks: 6
137.0597059 4.727473692
149.0597059 1.219700968
151.075356 6.875135248
161.0597059 7.894863933
179.0702706 47.34999052
197.0808353 20.44033838

Name: +ve in-silico MS/MS by CFM-ID for ZVIJTQFTLXXGJA-UHFFFAOYSA-N
ID: ZVIJTQFTLXXGJA-UHFFFAOYSA-N
Comment: Energy1
Num peaks: 16
55.01784114 1.610355405
59.01275576 1.423044739
73.02840582 1.749510003
109.0647913 1.719352775
119.0491413 1.524689859
121.0647913 2.557508156
123.0440559 1.99631044
123.0804414 3.186171639
137.0597059 8.625118532
147.0440559 1.754374981
149.0597059 3.137688977
151.075356 19.36961841
161.0597059 5.022423288
167.0702706 1.456626463
179.0702706 17.17072728
197.0808353 8.263824721

Name: +ve in-silico MS/MS by CFM-ID for ZVIJTQFTLXXGJA-UHFFFAOYSA-N
ID: ZVIJTQFTLXXGJA-UHFFFAOYSA-N
Comment: Energy2
Num peaks: 31
15.02292652 2.033585586
27.02292652 2.930601721
39.02292652 2.96942044
41.00219107 1.348349727
43.01784114 1.513879202
49.00727645 2.83401334
51.02292652 3.016471966
53.00219107 0.9551351921
53.03857658 1.211022386
59.01275576 2.123798826
65.03857658 4.407220334
67.05422664 1.000127082
68.99710569 2.012615334
75.02292652 2.018672394
77.03857658 1.157381821
79.05422664 2.390906635
93.0334912 2.278939202
95.04914126 1.566385987
107.0491413 3.217792259
109.0647913 2.575150677
119.0491413 2.99819224
121.0284058 3.003385838
121.0647913 3.283877377
123.0440559 2.630237866
123.0804414 1.221903363
133.0647913 1.695552115
135.0440559 2.531183449
137.0597059 7.070535691
149.0597059 1.587384842
151.075356 3.625956848
179.0702706 1.021810522

Name: +ve in-silico MS/MS by CFM-ID for CGWRDLSMEFSEDN-UHFFFAOYSA-N
ID: CGWRDLSMEFSEDN-UHFFFAOYSA-N
Comment: Energy0
Num peaks: 6
57.0334912 1.351453505
137.0597059 4.518364122
151.075356 6.424848142
161.0597059 7.538303991
179.0702706 44.92048915
197.0808353 19.50578666

Name: +ve in-silico MS/MS by CFM-ID for CGWRDLSMEFSEDN-UHFFFAOYSA-N
ID: CGWRDLSMEFSEDN-UHFFFAOYSA-N
Comment: Energy1
Num peaks: 22
27.02292652 0.9964548817
41.00219107 0.9186170392
53.00219107 1.204881263
55.01784114 3.276224622
59.01275576 1.369151855
68.99710569 0.8781798511
71.01275576 0.9516517637
73.02840582 3.361479191
121.0647913 1.165501713
123.0440559 1.308982789
123.0804414 0.8142876333
125.0597059 1.201062093
135.0440559 2.010276411
137.0597059 8.739160636
147.0440559 0.9132902365
149.0597059 2.187856221
151.075356 17.15124312
153.0910061 1.377796639
161.0597059 5.218961449
165.0546206 1.160557387
179.0702706 16.54931769
197.0808353 7.558488907

Name: +ve in-silico MS/MS by CFM-ID for CGWRDLSMEFSEDN-UHFFFAOYSA-N
ID: CGWRDLSMEFSEDN-UHFFFAOYSA-N
Comment: Energy2
Num peaks: 31
15.02292652 1.335840202
25.00727645 1.288139682
27.02292652 5.781321018
29.03857658 1.102255005
39.02292652 1.2476766
49.00727645 1.317678962
51.02292652 1.424692958
53.00219107 1.900791336
53.03857658 2.435680924
55.01784114 1.835586933
57.0334912 2.082150785
59.01275576 1.814940968
65.03857658 1.091322899
68.99710569 4.24388317
71.01275576 1.240884916
73.02840582 1.352221038
81.0334912 1.588206813
93.0334912 2.011932107
95.04914126 1.843894457
105.0334912 6.194500865
107.0491413 5.569990722
109.0647913 2.208424949
119.0491413 3.460671651
121.0284058 1.983718064
121.0647913 3.16139506
123.0440559 2.224312043
133.0647913 1.933395199
135.0440559 3.838202229
137.0597059 4.651679091
149.0597059 1.66387283
151.075356 2.560954627

Name: +ve in-silico MS/MS by CFM-ID for FFPAFDDLAGTGPQ-UHFFFAOYSA-N
ID: FFPAFDDLAGTGPQ-UHFFFAOYSA-N
Comment: Energy0
Num peaks: 6
137.0597059 5.468566815
151.075356 11.11684653
161.0597059 7.896368225
165.0546206 1.341430375
179.0702706 47.61577231
197.0808353 19.76698583

Name: +ve in-silico MS/MS by CFM-ID for FFPAFDDLAGTGPQ-UHFFFAOYSA-N
ID: FFPAFDDLAGTGPQ-UHFFFAOYSA-N
Comment: Energy1
Num peaks: 6
137.0597059 9.392045508
151.075356 37.24478892
153.0910061 3.384819341
161.0597059 6.150324261
179.0702706 18.76390111
197.0808353 7.200442251

Name: +ve in-silico MS/MS by CFM-ID for FFPAFDDLAGTGPQ-UHFFFAOYSA-N
ID: FFPAFDDLAGTGPQ-UHFFFAOYSA-N
Comment: Energy2
Num peaks: 23
15.02292652 2.586626412
25.00727645 1.394046408
39.02292652 2.964345745
43.01784114 1.301833496
57.0334912 1.708920666
59.01275576 1.887947623
79.01784114 2.779379409
81.0334912 5.806941783
95.04914126 6.99016988
97.06479133 1.528929644
107.0491413 4.902390243
109.0284058 1.305021867
109.0647913 1.563288342
121.0647913 8.852258266
123.0440559 2.396469118
123.0804414 2.288359605
137.0597059 11.68307474
147.0440559 1.721589452
149.0597059 1.931037076
151.075356 9.45398178
161.0597059 1.632570006
163.0389705 1.522320674
179.0702706 2.10327912

Name: +ve in-silico MS/MS by CFM-ID for IJHBKSOZRYYPAN-UHFFFAOYSA-N
ID: IJHBKSOZRYYPAN-UHFFFAOYSA-N
Comment: Energy0
Num peaks: 6
133.0647913 2.091845565
135.0440559 2.49077491
137.0597059 8.269946548
161.0597059 18.6050366
179.0702706 41.2281095
197.0808353 12.83778527

Name: +ve in-silico MS/MS by CFM-ID for IJHBKSOZRYYPAN-UHFFFAOYSA-N
ID: IJHBKSOZRYYPAN-UHFFFAOYSA-N
Comment: Energy1
Num peaks: 11
59.01275576 1.706057906
107.0491413 5.524380787
109.0647913 4.193517565
133.0647913 7.282239104
135.0440559 2.208326141
135.0804414 2.047900405
137.0597059 11.85861225
151.075356 5.788200473
161.0597059 13.65579139
179.0702706 20.76221557
197.0808353 6.059275425

Name: +ve in-silico MS/MS by CFM-ID for IJHBKSOZRYYPAN-UHFFFAOYSA-N
ID: IJHBKSOZRYYPAN-UHFFFAOYSA-N
Comment: Energy2
Num peaks: 30
15.02292652 1.912526164
39.02292652 1.853370871
41.00219107 1.856928062
41.03857658 1.650191365
43.01784114 2.950909225
51.02292652 2.550485949
59.01275576 4.443925166
63.02292652 3.726270251
65.03857658 1.497508849
71.01275576 1.009992319
79.01784114 3.872695718
81.0334912 4.797679986
83.04914126 1.440831315
93.0334912 2.54660867
105.0334912 3.788482583
107.0491413 9.066204363
109.0647913 2.319549822
119.0127558 1.054733801
119.0491413 1.096428905
121.0284058 2.416053135
123.0440559 1.605432514
133.0647913 6.342854536
135.0440559 4.363833433
135.0804414 1.882232215
137.0597059 3.100732405
147.0440559 1.622857126
149.0597059 1.643731123
161.0597059 1.743361436
163.0389705 1.014300101
179.0702706 1.358320968

Name: +ve in-silico MS/MS by CFM-ID for NYKBGDTVNFDPRC-UHFFFAOYSA-N
ID: NYKBGDTVNFDPRC-UHFFFAOYSA-N
Comment: Energy0
Num peaks: 6
121.0647913 13.97497093
133.0647913 2.471616839
151.075356 12.82980569
161.0597059 3.974017514
179.0702706 26.5086394
197.0808353 22.29935994

Name: +ve in-silico MS/MS by CFM-ID for NYKBGDTVNFDPRC-UHFFFAOYSA-N
ID: NYKBGDTVNFDPRC-UHFFFAOYSA-N
Comment: Energy1
Num peaks: 14
71.01275576 1.564474577
75.00767038 1.171350903
89.02332044 1.29008752
107.0491413 5.880088493
109.0647913 2.013121294
121.0647913 19.47751928
123.0804414 2.661170354
133.0647913 5.12323654
135.0804414 1.183438221
149.0597059 1.285719428
151.075356 14.06560654
161.0597059 3.732249963
179.0702706 14.42567128
197.0808353 7.217429532

Name: +ve in-silico MS/MS by CFM-ID for NYKBGDTVNFDPRC-UHFFFAOYSA-N
ID: NYKBGDTVNFDPRC-UHFFFAOYSA-N
Comment: Energy2
Num peaks: 23
29.00219107 1.049065954
39.02292652 1.729896906
49.00727645 1.016385153
51.02292652 2.348304451
55.01784114 0.945577584
56.99710569 0.9569623003
63.02292652 5.500824722
65.03857658 11.34374479
67.05422664 2.529587368
75.00767038 1.480970558
79.05422664 4.030956387
81.0334912 0.954738937
91.05422664 10.11903486
93.06987671 3.77137352
95.04914126 2.662686048
105.0334912 1.661413364
107.0491413 8.583153124
109.0647913 1.92516187
121.0647913 10.51086571
123.0804414 1.853838395
133.0647913 3.401336621
149.0597059 0.9231185097
151.075356 0.9196903466

Name: +ve in-silico MS/MS by CFM-ID for DKPMXVGGVLMLID-UHFFFAOYSA-N
ID: DKPMXVGGVLMLID-UHFFFAOYSA-N
Comment: Energy0
Num peaks: 6
73.02840582 2.40654909
149.0597059 1.988116776
151.075356 13.46406877
165.0546206 1.850607201
179.0702706 30.85712218
197.0808353 33.55539739

Name: +ve in-silico MS/MS by CFM-ID for DKPMXVGGVLMLID-UHFFFAOYSA-N
ID: DKPMXVGGVLMLID-UHFFFAOYSA-N
Comment: Energy1
Num peaks: 18
27.02292652 0.9685576732
53.00219107 3.221294504
55.01784114 4.609183564
57.0334912 2.472800393
68.99710569 1.670628209
71.01275576 1.277124256
73.02840582 2.561646522
75.04405588 1.097707915
95.04914126 0.8874638097
121.0647913 1.721999225
123.0440559 7.368421092
125.0597059 5.433900422
149.0597059 2.574052219
151.075356 16.82936779
153.0910061 2.717352217
165.0546206 1.191139263
179.0702706 16.54722327
197.0808353 7.597700505

Name: +ve in-silico MS/MS by CFM-ID for DKPMXVGGVLMLID-UHFFFAOYSA-N
ID: DKPMXVGGVLMLID-UHFFFAOYSA-N
Comment: Energy2
Num peaks: 31
27.02292652 5.052486537
29.03857658 1.447097015
39.02292652 2.414988529
41.03857658 1.084259509
51.02292652 2.571142915
53.00219107 1.405986442
55.01784114 1.614958187
57.0334912 3.816253802
65.03857658 1.3556741
67.05422664 1.069283509
68.99710569 1.045194319
69.0334912 1.048312635
81.0334912 1.754500408
85.02840582 1.08209983
95.04914126 2.807528622
105.0334912 1.22361024
107.0491413 2.289105226
119.0491413 6.423430295
121.0647913 5.396075272
123.0440559 1.806528562
123.0804414 1.353777352
125.0597059 2.033879577
133.0647913 2.508826352
135.0440559 6.046511643
137.0597059 3.360767941
147.0440559 1.2492655
149.0597059 2.979035089
151.075356 4.391404327
153.0546206 1.08846548
163.0389705 1.781099129
179.0702706 2.027350457

Name: +ve in-silico MS/MS by CFM-ID for UIZJAJLWHZFNRX-UHFFFAOYSA-N
ID: UIZJAJLWHZFNRX-UHFFFAOYSA-N
Comment: Energy0
Num peaks: 6
57.0334912 1.209622515
137.0597059 4.534067272
151.075356 6.741632145
161.0597059 7.546867654
179.0702706 45.67306972
197.0808353 19.97998868

Name: +ve in-silico MS/MS by CFM-ID for UIZJAJLWHZFNRX-UHFFFAOYSA-N
ID: UIZJAJLWHZFNRX-UHFFFAOYSA-N
Comment: Energy1
Num peaks: 24
53.00219107 1.085282388
55.01784114 3.102047455
59.01275576 1.31845207
73.02840582 3.293861974
81.0334912 1.049937224
105.0334912 1.024080647
107.0491413 1.397360787
109.0647913 1.341784953
119.0491413 1.341133985
121.0647913 2.062841583
123.0440559 0.9464761016
123.0804414 2.79545237
135.0440559 1.757841515
137.0597059 6.851387836
147.0440559 1.506754664
149.0597059 2.691168189
151.075356 16.6836467
153.0910061 1.129748073
161.0597059 4.217297687
165.0546206 0.9499381654
167.0702706 1.245184031
169.0859207 0.9763463232
179.0702706 14.75530773
197.0808353 7.296927614

Name: +ve in-silico MS/MS by CFM-ID for UIZJAJLWHZFNRX-UHFFFAOYSA-N
ID: UIZJAJLWHZFNRX-UHFFFAOYSA-N
Comment: Energy2
Num peaks: 31
15.02292652 1.421106245
25.00727645 1.253977668
27.02292652 5.885229397
39.02292652 3.757741665
41.03857658 1.607653152
49.00727645 1.548266365
51.02292652 2.664942125
53.00219107 1.694472805
53.03857658 1.132872455
55.01784114 1.712363312
57.0334912 1.777551017
59.01275576 1.699734537
63.02292652 2.281407139
65.03857658 2.895715883
68.99710569 4.010235425
71.01275576 1.182637595
73.02840582 1.560720915
75.02292652 1.630141726
79.01784114 2.905637611
79.05422664 1.954899725
81.0334912 1.488784734
105.0334912 3.90739134
107.0491413 4.037528889
109.0647913 1.811294589
119.0491413 2.134270022
121.0284058 2.014809412
121.0647913 2.058285604
133.0647913 1.555880927
135.0440559 4.128386115
137.0597059 4.787192464
151.075356 2.467384451

Name: +ve in-silico MS/MS by CFM-ID for LGJQWYRIGTWZCD-UHFFFAOYSA-N
ID: LGJQWYRIGTWZCD-UHFFFAOYSA-N
Comment: Energy0
Num peaks: 6
165.0546206 3.257057509
167.0702706 1.340623901
171.0651853 1.828531351
179.0702706 1.148171426
181.0495352 1.863643072
197.0808353 84.56239089

Name: +ve in-silico MS/MS by CFM-ID for LGJQWYRIGTWZCD-UHFFFAOYSA-N
ID: LGJQWYRIGTWZCD-UHFFFAOYSA-N
Comment: Energy1
Num peaks: 15
27.02292652 2.102766889
39.02292652 1.236910319
41.03857658 1.353582299
51.02292652 1.867399401
55.01784114 2.070777999
95.04914126 1.336168039
123.0440559 1.627367073
137.0597059 2.458667788
165.0546206 7.831241454
167.0702706 6.546923972
169.0495352 1.901902227
169.0859207 6.637780388
171.0651853 3.793954904
181.0495352 3.980053751
197.0808353 35.53103943

Name: +ve in-silico MS/MS by CFM-ID for LGJQWYRIGTWZCD-UHFFFAOYSA-N
ID: LGJQWYRIGTWZCD-UHFFFAOYSA-N
Comment: Energy2
Num peaks: 30
25.00727645 1.356391995
39.02292652 3.323145393
41.03857658 2.682908764
49.00727645 9.125722016
51.02292652 9.660534915
53.03857658 5.054831746
55.01784114 1.06698795
63.02292652 1.410439254
65.00219107 1.088944194
65.03857658 2.319304241
67.01784114 2.686775891
71.01275576 1.340168718
73.02840582 0.9119896787
79.01784114 1.282213427
81.0334912 2.702822349
91.01784114 1.431492477
93.0334912 7.615312851
95.04914126 4.059461937
97.06479133 1.022751342
107.0491413 1.467321587
111.0440559 1.257358368
121.0284058 2.779082944
123.0440559 3.350910967
125.0597059 2.166695847
137.0597059 1.206663773
151.0389705 2.687930676
153.0546206 1.864342433
165.0546206 1.071638211
179.0702706 1.248157182
181.0495352 1.398445755

Name: +ve in-silico MS/MS by CFM-ID for WTHYSOXPCHPBOG-UHFFFAOYSA-N
ID: WTHYSOXPCHPBOG-UHFFFAOYSA-N
Comment: Energy0
Num peaks: 6
195.0651853 3.59439936
205.0495352 4.741583645
207.0651853 9.274180075
209.0808353 3.241602933
219.0651853 14.81961174
237.0757499 47.6108243

Name: +ve in-silico MS/MS by CFM-ID for WTHYSOXPCHPBOG-UHFFFAOYSA-N
ID: WTHYSOXPCHPBOG-UHFFFAOYSA-N
Comment: Energy1
Num peaks: 13
41.00219107 3.380589903
53.00219107 1.749725555
55.01784114 8.63868607
181.0495352 3.45520127
183.0651853 3.204471144
193.0495352 1.579336271
195.0651853 3.376492635
205.0495352 4.78348986
207.0651853 5.393501869
209.0808353 2.373233073
219.0651853 16.29227022
221.0444498 1.795542813
237.0757499 25.45231011

Name: +ve in-silico MS/MS by CFM-ID for WTHYSOXPCHPBOG-UHFFFAOYSA-N
ID: WTHYSOXPCHPBOG-UHFFFAOYSA-N
Comment: Energy2
Num peaks: 29
25.00727645 2.168999664
39.02292652 1.727888364
41.00219107 1.988646036
43.01784114 1.601709943
53.00219107 2.964289473
55.01784114 4.928280286
65.00219107 3.384369507
69.0334912 1.47754625
79.01784114 1.189282338
133.0284058 2.637562161
135.0440559 3.224698914
137.0597059 4.053932009
145.0284058 1.560943802
149.0597059 1.842981835
151.075356 1.865545422
159.0440559 4.657048596
161.0597059 9.090233194
163.075356 1.665099385
165.0546206 1.977909124
175.0389705 3.760519171
175.075356 1.787806305
177.0546206 5.445432177
181.0495352 1.130272034
189.0546206 3.198079158
191.0338851 1.525135091
191.0702706 2.974681102
193.0495352 2.965322259
205.0495352 2.015835967
207.0651853 1.368432374

Name: +ve in-silico MS/MS by CFM-ID for XMBIPIXMXHNYNB-UHFFFAOYSA-N
ID: XMBIPIXMXHNYNB-UHFFFAOYSA-N
Comment: Energy0
Num peaks: 6
133.0647913 2.105475578
135.0440559 2.513892689
137.0597059 8.331084807
161.0597059 18.73542422
179.0702706 41.51705608
197.0808353 12.93319214

Name: +ve in-silico MS/MS by CFM-ID for XMBIPIXMXHNYNB-UHFFFAOYSA-N
ID: XMBIPIXMXHNYNB-UHFFFAOYSA-N
Comment: Energy1
Num peaks: 10
107.0491413 5.612879796
109.0647913 4.259217198
133.0647913 7.42558453
135.0440559 2.255718998
135.0804414 2.081647962
137.0597059 12.08556643
151.075356 5.9048983
161.0597059 13.95871683
179.0702706 21.22292672
197.0808353 6.195149618

Name: +ve in-silico MS/MS by CFM-ID for XMBIPIXMXHNYNB-UHFFFAOYSA-N
ID: XMBIPIXMXHNYNB-UHFFFAOYSA-N
Comment: Energy2
Num peaks: 27
15.02292652 2.074855595
41.00219107 1.887074434
43.01784114 3.172198806
51.02292652 1.565337294
59.01275576 4.494158647
63.02292652 3.887457263
65.03857658 1.523545338
69.0334912 1.148891479
79.01784114 1.577682668
81.0334912 2.978590106
91.01784114 3.671899861
93.0334912 5.048539267
105.0334912 4.550759167
107.0491413 10.32617075
109.0647913 2.589652351
119.0491413 1.173623815
121.0284058 2.020870395
133.0284058 1.122088961
133.0647913 7.070047228
135.0440559 4.985435423
135.0804414 2.067128076
137.0597059 3.50426774
147.0440559 1.754915376
149.0597059 1.78478779
161.0597059 1.946687315
163.0389705 1.099609282
179.0702706 1.51579896

Name: +ve in-silico MS/MS by CFM-ID for DPKFDMMBMONGGQ-UHFFFAOYSA-N
ID: DPKFDMMBMONGGQ-UHFFFAOYSA-N
Comment: Energy0
Num peaks: 6
57.0334912 1.229582802
137.0597059 4.668912777
151.075356 6.831998637
161.0597059 7.679890769
179.0702706 46.37515914
197.0808353 20.22164165

Name: +ve in-silico MS/MS by CFM-ID for DPKFDMMBMONGGQ-UHFFFAOYSA-N
ID: DPKFDMMBMONGGQ-UHFFFAOYSA-N
Comment: Energy1
Num peaks: 18
53.00219107 1.182679023
55.01784114 3.140655246
59.01275576 1.368242726
73.02840582 3.433865894
109.0647913 1.765644972
119.0491413 1.475836853
121.0647913 2.6000708
123.0440559 1.145979864
123.0804414 3.041955739
137.0597059 7.955121266
147.0440559 1.599788114
149.0597059 2.986742506
151.075356 18.15173947
153.0910061 1.11525357
161.0597059 4.607565232
167.0702706 1.486090151
179.0702706 15.91384958
197.0808353 7.752485967

Name: +ve in-silico MS/MS by CFM-ID for DPKFDMMBMONGGQ-UHFFFAOYSA-N
ID: DPKFDMMBMONGGQ-UHFFFAOYSA-N
Comment: Energy2
Num peaks: 31
15.02292652 1.589457181
25.00727645 1.421798467
27.02292652 6.340356422
39.02292652 4.125226083
41.03857658 1.625762336
49.00727645 2.128141498
51.02292652 2.460733365
53.00219107 2.132478585
53.03857658 1.480736798
55.01784114 1.919552368
57.0334912 2.026168802
59.01275576 1.836219821
63.02292652 1.839761292
65.00219107 1.335228163
65.03857658 2.116149141
68.99710569 4.327480208
71.01275576 1.282936471
73.02840582 1.867367159
75.02292652 1.753829998
79.05422664 1.863429997
107.0491413 2.705279385
109.0647913 2.586964162
119.0491413 2.718885302
121.0284058 2.369068603
121.0647913 2.748098661
123.0440559 1.953843397
133.0647913 1.701213989
135.0440559 1.922537351
137.0597059 5.418404533
149.0597059 1.247176186
151.075356 2.802545066

Name: +ve in-silico MS/MS by CFM-ID for CHWVDGYLKPLBES-UHFFFAOYSA-N
ID: CHWVDGYLKPLBES-UHFFFAOYSA-N
Comment: Energy0
Num peaks: 6
95.01275576 1.363846511
107.0491413 1.767098341
171.0440559 0.6361199322
173.0597059 3.178232573
201.0546206 42.09676877
219.0651853 46.02795741

Name: +ve in-silico MS/MS by CFM-ID for CHWVDGYLKPLBES-UHFFFAOYSA-N
ID: CHWVDGYLKPLBES-UHFFFAOYSA-N
Comment: Energy1
Num peaks: 6
145.0647913 2.559521054
147.0804414 1.890385406
173.0597059 24.04506311
175.075356 1.9862893
201.0546206 31.82332988
219.0651853 19.24884449

Name: +ve in-silico MS/MS by CFM-ID for CHWVDGYLKPLBES-UHFFFAOYSA-N
ID: CHWVDGYLKPLBES-UHFFFAOYSA-N
Comment: Energy2
Num peaks: 31
39.02292652 5.549590385
41.00219107 1.181126832
44.99710569 0.8210152093
49.00727645 2.812782008
51.02292652 3.475736441
53.00219107 3.811135779
63.02292652 1.764014075
67.01784114 1.194046616
79.01784114 2.199281523
81.0334912 1.074264488
83.01275576 1.550877618
85.02840582 0.8582128063
91.01784114 1.318490628
93.0334912 1.119099212
95.01275576 7.909623774
105.0334912 2.118175695
107.0491413 4.019289747
113.0233204 1.179027372
115.0178411 1.087976134
119.0491413 1.708221181
129.0334912 3.888511793
131.0491413 6.703802801
135.0440559 1.282835894
145.0647913 2.792385329
149.0597059 2.726977433
157.0647913 1.145357662
159.0440559 1.861157354
171.0440559 2.118852773
173.0597059 3.21398513
175.075356 0.9029724213
201.0546206 1.456449766

Name: +ve in-silico MS/MS by CFM-ID for RDRDHXDYMGUCKE-KXBBGWRGSA-N
ID: RDRDHXDYMGUCKE-KXBBGWRGSA-N
Comment: Energy0
Num peaks: 8
105.0334912 2.584806344
143.0491413 7.187121572
145.0647913 2.533441545
147.0804414 1.754849703
173.0597059 12.75958161
183.0440559 2.965363748
201.0546206 26.93454691
219.0651853 24.49751348

Name: +ve in-silico MS/MS by CFM-ID for RDRDHXDYMGUCKE-KXBBGWRGSA-N
ID: RDRDHXDYMGUCKE-KXBBGWRGSA-N
Comment: Energy1
Num peaks: 18
39.02292652 1.658596995
67.01784114 2.078879248
79.05422664 1.891380324
96.99202031 2.245480937
99.00767038 2.003408059
105.0334912 10.25818676
107.0491413 1.667776298
125.0385766 3.294087434
129.0334912 1.673206789
131.0491413 2.336049883
143.0491413 16.37900853
145.0647913 7.752904086
147.0804414 1.805053308
155.0491413 2.655159435
173.0597059 8.396633876
183.0440559 2.449459367
201.0546206 8.472268208
219.0651853 4.237565072

Name: +ve in-silico MS/MS by CFM-ID for RDRDHXDYMGUCKE-KXBBGWRGSA-N
ID: RDRDHXDYMGUCKE-KXBBGWRGSA-N
Comment: Energy2
Num peaks: 25
39.02292652 10.83289541
41.03857658 1.773391957
49.00727645 4.456800423
51.02292652 2.44501496
53.00219107 2.702934956
55.01784114 2.699243367
63.02292652 2.49498823
65.00219107 3.014168977
67.01784114 9.881991241
69.0334912 1.580622043
79.05422664 4.280724673
95.01275576 3.141136595
96.99202031 1.188606855
99.00767038 1.338158617
105.0334912 9.565040162
107.0491413 1.25374364
113.0233204 1.345580526
125.0385766 3.368454082
127.0542266 1.589252738
129.0334912 2.778804324
129.0698767 1.25605262
131.0491413 1.67123717
143.0491413 2.855123266
155.0491413 1.945395808
157.0647913 1.260920664

Name: +ve in-silico MS/MS by CFM-ID for RDRDHXDYMGUCKE-VCABWLAWSA-N
ID: RDRDHXDYMGUCKE-VCABWLAWSA-N
Comment: Energy0
Num peaks: 8
105.0334912 2.584806344
143.0491413 7.187121572
145.0647913 2.533441545
147.0804414 1.754849703
173.0597059 12.75958161
183.0440559 2.965363748
201.0546206 26.93454691
219.0651853 24.49751348

Name: +ve in-silico MS/MS by CFM-ID for RDRDHXDYMGUCKE-VCABWLAWSA-N
ID: RDRDHXDYMGUCKE-VCABWLAWSA-N
Comment: Energy1
Num peaks: 18
39.02292652 1.658596995
67.01784114 2.078879248
79.05422664 1.891380324
96.99202031 2.245480937
99.00767038 2.003408059
105.0334912 10.25818676
107.0491413 1.667776298
125.0385766 3.294087434
129.0334912 1.673206789
131.0491413 2.336049883
143.0491413 16.37900853
145.0647913 7.752904086
147.0804414 1.805053308
155.0491413 2.655159435
173.0597059 8.396633876
183.0440559 2.449459367
201.0546206 8.472268208
219.0651853 4.237565072

Name: +ve in-silico MS/MS by CFM-ID for RDRDHXDYMGUCKE-VCABWLAWSA-N
ID: RDRDHXDYMGUCKE-VCABWLAWSA-N
Comment: Energy2
Num peaks: 25
39.02292652 10.83289541
41.03857658 1.773391957
49.00727645 4.456800423
51.02292652 2.44501496
53.00219107 2.702934956
55.01784114 2.699243367
63.02292652 2.49498823
65.00219107 3.014168977
67.01784114 9.881991241
69.0334912 1.580622043
79.05422664 4.280724673
95.01275576 3.141136595
96.99202031 1.188606855
99.00767038 1.338158617
105.0334912 9.565040162
107.0491413 1.25374364
113.0233204 1.345580526
125.0385766 3.368454082
127.0542266 1.589252738
129.0334912 2.778804324
129.0698767 1.25605262
131.0491413 1.67123717
143.0491413 2.855123266
155.0491413 1.945395808
157.0647913 1.260920664

Name: +ve in-silico MS/MS by CFM-ID for SRVJKTDHMYAMHA-WUXMJOGZSA-N
ID: SRVJKTDHMYAMHA-WUXMJOGZSA-N
Comment: Energy0
Num peaks: 11
59.99024648 4.88517185
87.99639448 3.597603354
90.01204455 11.53246128
146.0600403 4.910230022
159.0552893 5.387085398
161.0709393 9.154516771
178.0433447 2.550686982
178.0974884 5.31277984
193.0542437 12.14017523
195.0698938 2.20473742
237.0804585 18.99454578

Name: +ve in-silico MS/MS by CFM-ID for SRVJKTDHMYAMHA-WUXMJOGZSA-N
ID: SRVJKTDHMYAMHA-WUXMJOGZSA-N
Comment: Energy1
Num peaks: 15
59.99024648 3.119246787
104.0494756 7.202432337
119.0603746 3.60757518
134.0712737 7.504254739
146.0600403 12.69760198
148.0756904 5.265535807
161.0709393 6.094233023
176.0276946 1.979148449
178.0433447 7.086071067
178.0974884 6.444155872
193.0542437 9.145733354
195.0698938 2.417327141
219.0698938 1.748488198
220.0539094 3.364040705
237.0804585 3.670611048

Name: +ve in-silico MS/MS by CFM-ID for SRVJKTDHMYAMHA-WUXMJOGZSA-N
ID: SRVJKTDHMYAMHA-WUXMJOGZSA-N
Comment: Energy2
Num peaks: 23
15.02292652 2.539587989
41.00219107 2.445385209
56.02432348 2.652139436
59.99024648 10.50006045
72.98549545 3.150035676
87.99639448 2.97614142
90.01204455 4.069502349
90.03382555 2.131359757
91.05422664 1.666071558
92.04947561 1.227954818
104.0494756 11.14148763
106.0651257 1.255933659
119.0603746 10.12402187
130.0651257 1.455418076
134.0600403 2.792293128
134.0712737 1.508451865
141.0447246 1.484980148
143.0603746 2.129500984
144.0556236 2.141652214
159.0552893 4.6958532
161.0709393 3.955589726
178.0433447 2.660544407
193.0542437 1.585729342

Name: +ve in-silico MS/MS by CFM-ID for ZGYSDRFXXJOWGZ-UHFFFAOYSA-N
ID: ZGYSDRFXXJOWGZ-UHFFFAOYSA-N
Comment: Energy0
Num peaks: 6
137.0597059 6.809146325
139.075356 1.689595048
165.0546206 21.92827732
167.0702706 2.841667187
179.0702706 2.930749728
197.0808353 55.78107529

Name: +ve in-silico MS/MS by CFM-ID for ZGYSDRFXXJOWGZ-UHFFFAOYSA-N
ID: ZGYSDRFXXJOWGZ-UHFFFAOYSA-N
Comment: Energy1
Num peaks: 9
121.0284058 1.706798069
137.0597059 11.58465583
139.075356 2.437669803
165.0546206 23.67725409
167.0702706 1.649743869
169.0859207 2.260161429
179.0702706 5.836300343
181.0495352 1.697959199
197.0808353 29.59598908

Name: +ve in-silico MS/MS by CFM-ID for ZGYSDRFXXJOWGZ-UHFFFAOYSA-N
ID: ZGYSDRFXXJOWGZ-UHFFFAOYSA-N
Comment: Energy2
Num peaks: 25
39.02292652 5.646614396
41.03857658 1.105939931
55.01784114 6.9412033
57.0334912 1.970631393
63.02292652 1.160759853
65.00219107 2.601043025
67.01784114 1.374166532
81.0334912 8.796794601
83.04914126 4.158153688
95.04914126 2.148905736
107.0491413 5.097225869
109.0647913 1.551571983
121.0647913 1.129596686
123.0440559 6.809790744
133.0284058 1.993494819
135.0440559 3.234860521
137.0597059 7.681342164
139.075356 1.436998894
147.0440559 1.23010902
149.0233204 2.47152618
149.0597059 3.28310352
151.0389705 2.475336632
151.075356 1.513836356
153.0546206 1.310951511
165.0546206 3.326936819

Name: +ve in-silico MS/MS by CFM-ID for RAYQKHLZHPFYEJ-UHFFFAOYSA-N
ID: RAYQKHLZHPFYEJ-UHFFFAOYSA-N
Comment: Energy0
Num peaks: 6
15.02292652 0.4085653588
205.0495352 4.740200733
207.0651853 1.593868948
219.0651853 0.5145481484
221.0444498 1.370566643
237.0757499 89.30387078

Name: +ve in-silico MS/MS by CFM-ID for RAYQKHLZHPFYEJ-UHFFFAOYSA-N
ID: RAYQKHLZHPFYEJ-UHFFFAOYSA-N
Comment: Energy1
Num peaks: 8
149.0233204 2.603607784
193.0495352 2.23239984
193.0859207 2.223939305
205.0495352 7.818494973
207.0651853 4.145624057
209.0808353 16.00654644
221.0444498 2.277356106
237.0757499 44.27900888

Name: +ve in-silico MS/MS by CFM-ID for RAYQKHLZHPFYEJ-UHFFFAOYSA-N
ID: RAYQKHLZHPFYEJ-UHFFFAOYSA-N
Comment: Energy2
Num peaks: 31
15.02292652 1.756480571
55.01784114 3.607513979
79.01784114 1.564349411
85.02840582 1.719529609
105.0334912 1.385656927
107.0491413 1.078501592
109.0284058 2.053302568
111.0440559 2.565858722
119.0127558 3.357766303
121.0284058 3.278346983
123.0440559 1.314460012
125.0597059 2.170479464
135.0440559 1.533922544
149.0233204 1.79685458
151.0389705 3.451885996
153.0546206 1.152463124
161.0597059 2.291232168
165.0546206 5.084039326
167.0702706 1.885436684
175.0389705 3.377247434
177.0546206 3.801230966
183.0651853 1.348894811
191.0338851 8.185880406
191.0702706 2.562090387
193.0495352 2.673375504
195.0651853 3.570254517
205.0131497 2.074848967
205.0495352 3.579763564
207.0651853 1.596217008
209.0808353 1.36533299
221.0444498 3.852764338

Name: +ve in-silico MS/MS by CFM-ID for BFJSWNQQNCSJSO-UHFFFAOYSA-N
ID: BFJSWNQQNCSJSO-UHFFFAOYSA-N
Comment: Energy0
Num peaks: 6
71.01275576 1.749048615
119.0491413 0.8768550145
121.0647913 1.650363028
191.0702706 0.7682195066
201.0546206 20.30914076
219.0651853 67.57776731

Name: +ve in-silico MS/MS by CFM-ID for BFJSWNQQNCSJSO-UHFFFAOYSA-N
ID: BFJSWNQQNCSJSO-UHFFFAOYSA-N
Comment: Energy1
Num peaks: 15
68.99710569 2.998835006
71.01275576 8.233871222
119.0491413 3.106867108
121.0647913 2.986712883
145.0284058 2.6658892
147.0440559 7.700747642
149.0597059 3.766379399
161.0597059 1.78517241
163.075356 1.730278228
173.0597059 2.366193825
189.0546206 3.974570093
191.0702706 15.36411749
193.0495352 1.402739176
201.0546206 9.794377011
219.0651853 13.12512681

Name: +ve in-silico MS/MS by CFM-ID for BFJSWNQQNCSJSO-UHFFFAOYSA-N
ID: BFJSWNQQNCSJSO-UHFFFAOYSA-N
Comment: Energy2
Num peaks: 31
41.00219107 4.051256986
43.01784114 1.24399026
51.02292652 2.149875563
53.00219107 4.437582968
53.03857658 1.679914368
55.01784114 2.312801645
65.03857658 0.9083048516
67.05422664 1.278833363
68.99710569 3.276885331
71.01275576 3.609244028
75.02292652 2.569568197
89.03857658 1.259192942
91.05422664 1.19623781
93.06987671 1.728196736
103.0542266 1.237063764
119.0491413 8.93031593
121.0647913 3.889729298
133.0647913 5.506375356
143.0491413 2.234411658
145.0284058 2.658647804
145.0647913 3.428083185
147.0440559 5.229290324
149.0597059 1.186732804
159.0440559 1.40474872
161.0597059 1.38368776
163.075356 1.012010074
171.0440559 1.287663625
173.0597059 2.888618362
183.0440559 1.551169194
201.0546206 3.670435874
203.0338851 1.322811842

Name: +ve in-silico MS/MS by CFM-ID for HKKIPBZGPPCEMB-YFKPBYRVSA-N
ID: HKKIPBZGPPCEMB-YFKPBYRVSA-N
Comment: Energy0
Num peaks: 6
165.0546206 2.844170589
167.0702706 1.93580829
169.0859207 1.365182548
179.0702706 1.283856476
181.0495352 1.676207959
197.0808353 86.224924

Name: +ve in-silico MS/MS by CFM-ID for HKKIPBZGPPCEMB-YFKPBYRVSA-N
ID: HKKIPBZGPPCEMB-YFKPBYRVSA-N
Comment: Energy1
Num peaks: 12
139.0389705 2.217142609
141.0546206 2.262611219
151.0389705 5.977813584
153.0546206 8.331825268
165.0546206 3.252402263
167.0702706 3.945121979
169.0495352 6.419556537
169.0859207 2.997245665
171.0651853 2.776121092
179.0702706 3.093302813
181.0495352 4.857469681
197.0808353 34.40666916

Name: +ve in-silico MS/MS by CFM-ID for HKKIPBZGPPCEMB-YFKPBYRVSA-N
ID: HKKIPBZGPPCEMB-YFKPBYRVSA-N
Comment: Energy2
Num peaks: 28
45.0334912 1.25346543
57.0334912 4.666290767
59.04914126 2.472808727
65.00219107 2.278648441
79.01784114 1.670761104
81.0334912 8.245226643
83.04914126 1.300764339
95.04914126 3.669968813
105.0334912 4.041080837
107.0491413 8.503118407
109.0647913 3.75781859
121.0284058 3.272301889
123.0440559 4.504808709
125.0597059 3.004595361
135.0440559 3.753610673
137.0233204 1.807719658
137.0597059 2.586931315
139.0389705 1.814049567
149.0597059 1.346248313
151.0389705 3.103904125
153.0546206 3.005334843
163.0389705 1.980576832
165.0182351 1.342948345
165.0546206 1.625871224
167.0702706 1.156498035
169.0859207 1.421562428
179.0702706 1.253724343
181.0495352 1.880871105

Name: +ve in-silico MS/MS by CFM-ID for HVISIXHIKFRIHH-UHFFFAOYSA-N
ID: HVISIXHIKFRIHH-UHFFFAOYSA-N
Comment: Energy0
Num peaks: 6
137.0597059 8.738051446
139.075356 2.031471705
165.0546206 10.87313194
167.0702706 2.113430143
179.0702706 16.49265848
197.0808353 49.7154529

Name: +ve in-silico MS/MS by CFM-ID for HVISIXHIKFRIHH-UHFFFAOYSA-N
ID: HVISIXHIKFRIHH-UHFFFAOYSA-N
Comment: Energy1
Num peaks: 12
59.01275576 3.684804858
137.0597059 8.592215338
139.075356 2.316835896
149.0597059 1.188133559
151.0389705 1.082858735
153.0546206 2.112436453
161.0597059 3.556766386
165.0546206 11.71342338
167.0702706 2.882935826
179.0702706 17.69599536
181.0495352 1.520556811
197.0808353 24.56755676

Name: +ve in-silico MS/MS by CFM-ID for HVISIXHIKFRIHH-UHFFFAOYSA-N
ID: HVISIXHIKFRIHH-UHFFFAOYSA-N
Comment: Energy2
Num peaks: 26
15.02292652 1.691360198
49.00727645 2.661675019
51.02292652 3.782882836
53.03857658 2.453851334
55.01784114 1.166392765
59.01275576 1.246677683
69.0334912 1.358074299
79.01784114 2.351426715
81.0334912 3.394617016
93.0334912 6.817154954
95.04914126 2.761847019
107.0491413 8.888874515
109.0647913 1.831465079
111.0440559 3.228059013
121.0284058 1.371918736
123.0440559 8.778071041
125.0597059 1.192699174
135.0440559 1.66201249
137.0597059 11.47701592
139.075356 1.64184007
149.0597059 1.832820702
151.0389705 2.235537661
151.075356 1.381811151
161.0597059 1.586681321
165.0546206 1.826907779
179.0702706 1.590366639

Name: +ve in-silico MS/MS by CFM-ID for UNANDJIJRBQOOF-UHFFFAOYSA-N
ID: UNANDJIJRBQOOF-UHFFFAOYSA-N
Comment: Energy0
Num peaks: 6
47.01275576 0.9086143176
123.0440559 1.304325104
165.0546206 2.488061418
167.0702706 6.81951118
169.0859207 1.567651578
197.0808353 81.75455741

Name: +ve in-silico MS/MS by CFM-ID for UNANDJIJRBQOOF-UHFFFAOYSA-N
ID: UNANDJIJRBQOOF-UHFFFAOYSA-N
Comment: Energy1
Num peaks: 6
123.0440559 3.504651597
151.075356 2.052423238
165.0546206 7.147375097
167.0702706 10.54876818
181.0495352 2.453195356
197.0808353 62.02269651

Name: +ve in-silico MS/MS by CFM-ID for UNANDJIJRBQOOF-UHFFFAOYSA-N
ID: UNANDJIJRBQOOF-UHFFFAOYSA-N
Comment: Energy2
Num peaks: 23
15.02292652 1.611538055
39.02292652 2.583628622
49.00727645 4.192617539
51.02292652 4.168640903
55.01784114 1.855619436
63.02292652 2.262419948
79.05422664 3.438953608
95.01275576 2.561275542
95.04914126 3.534870568
97.02840582 1.292484709
111.0440559 1.690702416
121.0647913 3.139574726
123.0440559 12.25370717
125.0597059 1.710386516
135.0440559 8.228699794
137.0597059 5.951549746
139.075356 3.444089566
151.0389705 1.359370996
151.075356 5.928933848
153.0546206 1.655055855
165.0546206 2.405759546
167.0702706 3.541384078
169.0859207 2.361837733

Name: +ve in-silico MS/MS by CFM-ID for DFWGSIJBMOBCST-ONEGZZNKSA-N
ID: DFWGSIJBMOBCST-ONEGZZNKSA-N
Comment: Energy0
Num peaks: 6
41.03857658 2.023847118
147.0440559 0.9500383291
161.0597059 3.505053631
165.0546206 2.286091907
179.0702706 40.6342825
197.0808353 39.93847109

Name: +ve in-silico MS/MS by CFM-ID for DFWGSIJBMOBCST-ONEGZZNKSA-N
ID: DFWGSIJBMOBCST-ONEGZZNKSA-N
Comment: Energy1
Num peaks: 28
25.00727645 1.17895286
27.02292652 1.07494295
41.03857658 0.9346036087
49.00727645 2.421764148
51.02292652 2.094539098
53.03857658 4.127317175
55.05422664 4.134646329
57.06987671 0.8433457327
75.02292652 1.624012817
77.03857658 1.701584586
79.05422664 0.9625984385
81.06987671 2.834814896
109.0284058 1.310018195
119.0491413 1.645041119
125.0233204 0.9845553613
135.0440559 1.47388507
137.0597059 1.903958319
139.0389705 2.266645399
147.0440559 1.22711824
149.0597059 1.40858718
153.0182351 0.9796021927
155.0338851 5.850697904
161.0597059 3.685413255
163.0389705 0.8437994272
165.0546206 1.316809217
179.0702706 22.30723059
181.0495352 1.021288269
197.0808353 8.578055278

Name: +ve in-silico MS/MS by CFM-ID for DFWGSIJBMOBCST-ONEGZZNKSA-N
ID: DFWGSIJBMOBCST-ONEGZZNKSA-N
Comment: Energy2
Num peaks: 31
25.00727645 2.559003814
27.02292652 1.225283063
39.02292652 4.6908467
41.00219107 1.00746583
41.03857658 11.3787324
43.05422664 2.222768047
45.0334912 3.267349419
49.00727645 4.64078396
51.02292652 1.55572919
53.00219107 1.769781424
53.03857658 2.888988053
55.01784114 3.242062582
55.05422664 1.160340833
57.0334912 4.849601764
59.04914126 1.07517651
61.06479133 1.537770475
65.00219107 1.549596761
69.0334912 1.42591096
75.02292652 1.087864067
85.02840582 1.538654231
107.0127558 0.896077908
111.0440559 0.9548722888
119.0127558 0.9697731516
123.0076704 1.638478828
125.0233204 2.077141685
139.0389705 2.863690335
147.0440559 2.010978817
149.0597059 2.389401684
161.0597059 1.935025613
163.0389705 2.562461194
179.0702706 1.849964881

Name: +ve in-silico MS/MS by CFM-ID for AVDWIYGWRDQSPX-UTCXXODYSA-N
ID: AVDWIYGWRDQSPX-UTCXXODYSA-N
Comment: Energy0
Num peaks: 18
60.98395416 1.027916282
62.99960423 2.908348035
71.04914126 1.167545031
73.06479133 2.51976956
85.06479133 1.230348453
99.08044139 1.152138675
113.0960915 2.82523099
115.1117415 1.372118237
136.991932 1.081999644
163.0075821 2.183270245
165.0232321 2.096578057
169.0778545 2.197885768
173.0727692 2.248730559
175.0884192 2.122643962
201.1040693 11.40479854
205.0545323 9.400132644
207.0701823 2.490077438
237.080747 31.0718226

Name: +ve in-silico MS/MS by CFM-ID for AVDWIYGWRDQSPX-UTCXXODYSA-N
ID: AVDWIYGWRDQSPX-UTCXXODYSA-N
Comment: Energy1
Num peaks: 31
41.03857658 1.560513569
55.05422664 1.342251113
58.9683041 2.424291759
60.98395416 1.132373092
62.99960423 1.079149659
65.01525429 1.14272591
67.05422664 1.12830914
69.0334912 2.241543966
69.06987671 1.189080005
71.04914126 1.110482629
85.06479133 3.321062675
99.08044139 3.039318901
101.0152543 2.466021202
111.0804414 1.197810591
113.0960915 1.775697405
115.0309044 2.135205833
127.0309044 1.919204289
134.9762819 1.429936551
136.991932 2.893561264
151.0075821 2.412217801
155.0622045 1.413356063
163.0075821 5.103573903
165.0232321 2.083292608
165.1273916 1.861669648
167.0388822 1.176110195
169.0778545 3.990413319
171.0935046 1.639287779
187.0884192 1.31781734
201.1040693 6.211237277
205.0545323 5.500724371
237.080747 9.66928912

Name: +ve in-silico MS/MS by CFM-ID for AVDWIYGWRDQSPX-UTCXXODYSA-N
ID: AVDWIYGWRDQSPX-UTCXXODYSA-N
Comment: Energy2
Num peaks: 31
39.02292652 2.372392874
41.03857658 5.062245511
53.03857658 3.016491956
55.05422664 1.727979456
58.9683041 1.376038543
60.98395416 2.491902053
62.99960423 3.098623774
67.05422664 4.522222347
69.06987671 2.177911316
71.04914126 1.626497147
72.98395416 1.21285605
73.06479133 1.235132603
74.99960423 2.228944734
81.06987671 1.479355095
83.08552677 1.616027064
84.98395416 1.344244066
85.06479133 2.781598717
86.99960423 3.232679401
89.01525429 3.465115566
97.06479133 1.211431466
99.08044139 1.873621541
101.0152543 3.196295682
103.0309044 1.723119063
113.0960915 3.134429252
115.0309044 1.574782025
120.9606319 1.135372741
129.0465544 2.243085241
136.991932 1.21944527
139.1117415 1.538032497
143.0622045 2.554973158
155.0622045 1.860827406

Name: +ve in-silico MS/MS by CFM-ID for YXCORZFYRFZUOV-VIFPVBQESA-N
ID: YXCORZFYRFZUOV-VIFPVBQESA-N
Comment: Energy0
Num peaks: 6
163.0389705 5.555340659
173.0597059 2.553960267
175.0389705 1.674081694
189.0546206 1.522338316
201.0546206 14.81809261
219.0651853 64.63485562

Name: +ve in-silico MS/MS by CFM-ID for YXCORZFYRFZUOV-VIFPVBQESA-N
ID: YXCORZFYRFZUOV-VIFPVBQESA-N
Comment: Energy1
Num peaks: 11
55.01784114 2.041620793
147.0440559 4.743874034
151.0389705 3.927020009
161.0233204 2.438879206
163.0389705 3.88214481
175.0389705 9.930360574
177.0546206 19.29304887
189.0546206 7.848046651
191.0702706 4.357147323
201.0546206 11.18780684
219.0651853 11.48027005

Name: +ve in-silico MS/MS by CFM-ID for YXCORZFYRFZUOV-VIFPVBQESA-N
ID: YXCORZFYRFZUOV-VIFPVBQESA-N
Comment: Energy2
Num peaks: 22
25.00727645 1.48714102
39.02292652 2.953426541
53.00219107 3.512857601
55.01784114 4.347078766
91.01784114 2.6566297
93.0334912 2.316771098
105.0334912 13.4655471
135.0440559 1.644405839
141.0334912 2.127065024
143.0491413 1.458893293
145.0284058 6.930599654
145.0647913 1.360162023
147.0440559 6.037050159
149.0597059 2.022857751
157.0284058 1.596466005
159.0440559 3.477497242
161.0233204 3.266099089
163.0389705 2.384063217
171.0440559 2.02212185
173.0597059 2.177601555
175.0389705 11.97891123
201.0546206 1.506117505

Name: +ve in-silico MS/MS by CFM-ID for UUQHKWMIDYRWHH-UHFFFAOYSA-N
ID: UUQHKWMIDYRWHH-UHFFFAOYSA-N
Comment: Energy0
Num peaks: 6
137.0597059 6.79725769
139.075356 1.806497503
165.0546206 18.64647329
167.0702706 2.206408164
179.0702706 4.074329386
197.0808353 56.94938474

Name: +ve in-silico MS/MS by CFM-ID for UUQHKWMIDYRWHH-UHFFFAOYSA-N
ID: UUQHKWMIDYRWHH-UHFFFAOYSA-N
Comment: Energy1
Num peaks: 12
107.0491413 1.300508974
119.0491413 1.178077125
125.0597059 1.258163273
135.0440559 1.390142211
137.0597059 10.88151671
139.075356 2.502008357
147.0440559 3.114671884
165.0546206 18.51876358
167.0702706 2.769563439
169.0859207 2.250210922
179.0702706 6.820330931
197.0808353 29.0269436

Name: +ve in-silico MS/MS by CFM-ID for UUQHKWMIDYRWHH-UHFFFAOYSA-N
ID: UUQHKWMIDYRWHH-UHFFFAOYSA-N
Comment: Energy2
Num peaks: 26
39.02292652 7.604376997
41.03857658 1.644651953
53.00219107 1.544708306
55.01784114 1.65804912
65.00219107 2.631048264
67.01784114 1.859455808
81.0334912 4.169147809
91.01784114 3.663781071
93.0334912 9.672855713
95.04914126 3.878759648
97.02840582 1.798966675
97.06479133 1.671958152
107.0127558 1.111504579
107.0491413 6.907858253
109.0284058 1.549126898
109.0647913 3.372400824
119.0491413 5.57824078
121.0284058 2.382064514
123.0440559 1.990448835
135.0440559 1.599640081
137.0597059 4.412040661
139.075356 1.451689499
147.0440559 2.487077165
149.0597059 2.367995803
151.075356 1.317117859
165.0546206 2.036069975

Name: +ve in-silico MS/MS by CFM-ID for XLXVNKPXOIYLLE-UHFFFAOYSA-N
ID: XLXVNKPXOIYLLE-UHFFFAOYSA-N
Comment: Energy0
Num peaks: 6
137.0597059 9.803514055
139.075356 1.726082906
165.0546206 23.01629732
167.0702706 3.026474475
169.0859207 0.7054452738
197.0808353 57.78730808

Name: +ve in-silico MS/MS by CFM-ID for XLXVNKPXOIYLLE-UHFFFAOYSA-N
ID: XLXVNKPXOIYLLE-UHFFFAOYSA-N
Comment: Energy1
Num peaks: 6
113.0233204 2.19335744
135.0440559 1.970110713
137.0597059 6.022068649
165.0546206 31.65930054
167.0702706 2.455072321
197.0808353 39.57405667

Name: +ve in-silico MS/MS by CFM-ID for XLXVNKPXOIYLLE-UHFFFAOYSA-N
ID: XLXVNKPXOIYLLE-UHFFFAOYSA-N
Comment: Energy2
Num peaks: 16
15.02292652 1.703492325
51.02292652 6.155190034
55.01784114 3.601004156
79.01784114 8.440416437
81.0334912 9.105828429
83.04914126 4.012049123
107.0491413 8.077574845
109.0284058 2.225303051
109.0647913 2.746897774
123.0440559 7.647935664
135.0440559 5.344758679
137.0597059 8.630952737
139.075356 2.155266117
149.0233204 2.004372553
151.0389705 3.939422331
165.0546206 4.657374928

Name: +ve in-silico MS/MS by CFM-ID for NOYQJVWDVBANHI-UHFFFAOYSA-N
ID: NOYQJVWDVBANHI-UHFFFAOYSA-N
Comment: Energy0
Num peaks: 6
53.03857658 3.209014957
55.05422664 2.253161985
139.0389705 1.270272488
165.0546206 1.446451135
179.0702706 7.52340546
197.0808353 72.6382187

Name: +ve in-silico MS/MS by CFM-ID for NOYQJVWDVBANHI-UHFFFAOYSA-N
ID: NOYQJVWDVBANHI-UHFFFAOYSA-N
Comment: Energy1
Num peaks: 12
49.00727645 1.810695759
51.02292652 3.496576648
53.03857658 6.923022808
55.05422664 5.018105023
81.0334912 3.423027051
83.04914126 1.746186612
85.02840582 1.863467435
165.0546206 2.924891259
167.0702706 1.681883544
169.0859207 3.38903475
179.0702706 8.33250128
197.0808353 39.82310623

Name: +ve in-silico MS/MS by CFM-ID for NOYQJVWDVBANHI-UHFFFAOYSA-N
ID: NOYQJVWDVBANHI-UHFFFAOYSA-N
Comment: Energy2
Num peaks: 15
25.00727645 4.229802297
27.02292652 2.719273699
39.02292652 3.423332336
49.00727645 4.321600383
51.02292652 18.85169983
53.03857658 22.51470191
55.01784114 1.323355256
55.05422664 6.022814632
57.06987671 1.948794428
79.01784114 2.118230115
81.0334912 5.81570718
83.04914126 1.374332278
85.02840582 3.534952084
87.04405588 1.387266497
111.0440559 1.364324537

Name: +ve in-silico MS/MS by CFM-ID for ZSTVBYDGILIBAM-UHFFFAOYSA-N
ID: ZSTVBYDGILIBAM-UHFFFAOYSA-N
Comment: Energy0
Num peaks: 6
205.0495352 5.691429637
207.0651853 1.473521496
209.0808353 0.4996057748
219.0651853 8.638689383
221.0444498 1.218607356
237.0757499 78.35653356

Name: +ve in-silico MS/MS by CFM-ID for ZSTVBYDGILIBAM-UHFFFAOYSA-N
ID: ZSTVBYDGILIBAM-UHFFFAOYSA-N
Comment: Energy1
Num peaks: 7
43.01784114 1.713607837
193.0495352 2.125159203
205.0495352 9.151762815
209.0808353 5.630123711
219.0651853 12.00664122
221.0444498 2.494743971
237.0757499 48.13719344

Name: +ve in-silico MS/MS by CFM-ID for ZSTVBYDGILIBAM-UHFFFAOYSA-N
ID: ZSTVBYDGILIBAM-UHFFFAOYSA-N
Comment: Energy2
Num peaks: 31
15.02292652 1.293835062
39.02292652 1.241725738
44.99710569 1.356291097
53.00219107 1.345895636
55.01784114 1.921982264
57.0334912 2.632796973
65.00219107 1.84546177
67.01784114 1.801484079
135.0076704 1.143030176
137.0233204 1.303659219
137.0597059 4.040502711
149.0233204 1.338904743
151.0389705 3.40288877
153.0546206 7.526218497
161.0233204 2.160873953
161.0597059 1.1981084
163.0389705 2.28777121
165.0546206 4.028998076
175.0389705 3.447907272
177.0182351 1.444054968
187.0389705 1.749542065
189.0182351 1.224350232
189.0546206 4.491251305
191.0338851 4.081631544
191.0702706 1.628731128
193.0495352 1.949374516
195.0651853 1.514971565
205.0131497 1.349660956
205.0495352 3.228062373
219.0651853 2.135172748
221.0444498 2.784506308

Name: +ve in-silico MS/MS by CFM-ID for KDWIVNVANGCLCA-AOOOYVTPSA-N
ID: KDWIVNVANGCLCA-AOOOYVTPSA-N
Comment: Energy0
Num peaks: 6
57.06987671 3.663532135
103.0575978 3.849015802
105.0732478 11.05437151
195.0330399 7.457945355
203.092269 4.725810419
237.0799901 56.97064869

Name: +ve in-silico MS/MS by CFM-ID for KDWIVNVANGCLCA-AOOOYVTPSA-N
ID: KDWIVNVANGCLCA-AOOOYVTPSA-N
Comment: Energy1
Num peaks: 10
69.06987671 12.46212812
71.08552677 4.467207182
103.0575978 14.10669811
105.0732478 2.49330767
133.0140187 2.804816359
171.120198 5.288484036
173.1358481 15.75867829
179.0017398 3.135690405
203.092269 2.554026655
237.0799901 19.31006538

Name: +ve in-silico MS/MS by CFM-ID for KDWIVNVANGCLCA-AOOOYVTPSA-N
ID: KDWIVNVANGCLCA-AOOOYVTPSA-N
Comment: Energy2
Num peaks: 10
41.03857658 3.280800816
57.06987671 20.07740421
59.08552677 6.88406933
61.01064758 2.431167794
69.06987671 8.508826609
71.08552677 19.06415191
89.04194771 2.475987467
101.0419477 3.602865503
103.0575978 5.341170849
105.0732478 9.933306681

Name: +ve in-silico MS/MS by CFM-ID for DNZSCKMZMWYBGM-ZCFIWIBFSA-N
ID: DNZSCKMZMWYBGM-ZCFIWIBFSA-N
Comment: Energy0
Num peaks: 6
59.04914126 3.112488705
177.0546206 4.239391397
193.0859207 2.619420882
205.0495352 15.44964502
219.0651853 4.890631718
237.0757499 50.23780412

Name: +ve in-silico MS/MS by CFM-ID for DNZSCKMZMWYBGM-ZCFIWIBFSA-N
ID: DNZSCKMZMWYBGM-ZCFIWIBFSA-N
Comment: Energy1
Num peaks: 18
59.04914126 1.622268493
147.0076704 1.677423185
151.0389705 2.898252788
165.0546206 3.02981839
177.0182351 6.30164306
177.0546206 5.992995211
179.0338851 4.473479365
187.0389705 1.362377264
189.0546206 1.556650734
191.0338851 4.094439599
191.0702706 2.508404922
193.0495352 4.283012968
193.0859207 2.046960813
205.0495352 6.578677669
209.0444498 10.55225796
209.0808353 5.985887354
219.0651853 4.891159732
237.0757499 10.43059602

Name: +ve in-silico MS/MS by CFM-ID for DNZSCKMZMWYBGM-ZCFIWIBFSA-N
ID: DNZSCKMZMWYBGM-ZCFIWIBFSA-N
Comment: Energy2
Num peaks: 31
39.02292652 4.919154527
41.03857658 3.108336545
43.05422664 2.39454915
44.99710569 0.9140486541
45.0334912 1.058629392
57.0334912 1.773647763
59.04914126 2.200692113
85.02840582 0.9948480067
107.0491413 4.584270741
109.0284058 3.593816374
131.0491413 6.269415445
133.0284058 5.442196553
133.0647913 7.168086117
135.0440559 2.617006742
135.0804414 0.9255525299
137.0597059 1.286750348
147.0076704 1.236064025
149.0597059 1.296000729
151.0389705 1.88200455
159.0440559 4.443520694
161.0233204 1.86604788
161.0597059 7.96001598
163.075356 0.9091217315
165.0546206 0.9948314605
175.0389705 0.9654130125
177.0546206 2.298317157
187.0389705 1.143446132
189.0546206 2.008071721
193.0495352 1.227994915
205.0495352 0.870157124
221.0444498 1.196322331

Name: +ve in-silico MS/MS by CFM-ID for BMRVNZZVDSVOQG-UHFFFAOYSA-N
ID: BMRVNZZVDSVOQG-UHFFFAOYSA-N
Comment: Energy0
Num peaks: 6
149.0597059 1.588626171
151.075356 13.91159311
153.0910061 4.620862144
165.0546206 2.273114763
179.0702706 16.53546496
197.0808353 49.27762508

Name: +ve in-silico MS/MS by CFM-ID for BMRVNZZVDSVOQG-UHFFFAOYSA-N
ID: BMRVNZZVDSVOQG-UHFFFAOYSA-N
Comment: Energy1
Num peaks: 10
121.0647913 2.221663178
123.0804414 1.509495921
135.0440559 2.037999101
149.0597059 3.570561733
151.075356 22.47359239
153.0910061 8.266667196
161.0597059 3.340254612
165.0546206 1.955362178
179.0702706 18.03024992
197.0808353 16.6179058

Name: +ve in-silico MS/MS by CFM-ID for BMRVNZZVDSVOQG-UHFFFAOYSA-N
ID: BMRVNZZVDSVOQG-UHFFFAOYSA-N
Comment: Energy2
Num peaks: 31
39.02292652 9.280350068
41.03857658 1.248143063
51.02292652 0.9512604812
67.01784114 1.848835166
75.02292652 1.793023128
77.03857658 1.692533065
79.01784114 1.51883201
79.05422664 3.175756822
81.0334912 2.391714294
83.01275576 4.152337107
83.04914126 0.991225493
85.02840582 2.13133876
91.01784114 1.694644081
95.04914126 3.549243828
97.06479133 1.289287435
105.0334912 2.183985166
107.0491413 5.229087943
109.0284058 1.411601937
109.0647913 1.659865587
119.0491413 5.334684513
121.0284058 0.945985029
121.0647913 3.637919753
123.0804414 1.147866089
133.0647913 3.125011716
135.0440559 4.027942646
137.0597059 1.303502243
147.0440559 0.9854870216
149.0597059 1.612223288
151.075356 1.531185752
163.0389705 1.550410816
181.0495352 1.522780559

Name: +ve in-silico MS/MS by CFM-ID for AXLQMGBJLXYPHW-UHFFFAOYSA-N
ID: AXLQMGBJLXYPHW-UHFFFAOYSA-N
Comment: Energy0
Num peaks: 6
205.0495352 10.4337147
207.0651853 2.905343089
209.0808353 0.8386402956
219.0651853 7.804063127
221.0444498 1.411481595
237.0757499 72.48672585

Name: +ve in-silico MS/MS by CFM-ID for AXLQMGBJLXYPHW-UHFFFAOYSA-N
ID: AXLQMGBJLXYPHW-UHFFFAOYSA-N
Comment: Energy1
Num peaks: 8
149.0597059 3.587773002
193.0495352 9.566255459
193.0859207 4.626379736
205.0495352 12.81320745
207.0651853 2.575748465
209.0808353 14.20356755
219.0651853 6.788101849
237.0757499 26.63330677

Name: +ve in-silico MS/MS by CFM-ID for AXLQMGBJLXYPHW-UHFFFAOYSA-N
ID: AXLQMGBJLXYPHW-UHFFFAOYSA-N
Comment: Energy2
Num peaks: 27
39.02292652 1.175201338
55.01784114 1.142643515
65.00219107 2.949124421
71.01275576 1.127148682
79.01784114 1.529412895
79.05422664 2.498767316
81.0334912 3.308492144
83.04914126 1.137434008
107.0491413 5.068782904
109.0284058 1.896660336
119.0491413 1.043111227
121.0647913 1.331364249
123.0440559 8.850672978
135.0440559 10.96190764
137.0597059 3.925609391
139.075356 1.056659553
149.0233204 1.456892003
149.0597059 7.294257274
151.0389705 5.382534295
165.0546206 8.096527472
175.0389705 1.28817889
189.0546206 1.828079442
191.0338851 1.270174805
191.0702706 1.278512762
193.0495352 1.366836365
205.0495352 1.19884463
221.0444498 1.091795429

Name: +ve in-silico MS/MS by CFM-ID for MXIXIYXASNOPJX-UHFFFAOYSA-N
ID: MXIXIYXASNOPJX-UHFFFAOYSA-N
Comment: Energy0
Num peaks: 6
15.02292652 0.3939759547
165.0546206 1.533639793
167.0702706 0.6386717994
179.0702706 12.27259966
181.0495352 0.6703208903
197.0808353 82.03325025

Name: +ve in-silico MS/MS by CFM-ID for MXIXIYXASNOPJX-UHFFFAOYSA-N
ID: MXIXIYXASNOPJX-UHFFFAOYSA-N
Comment: Energy1
Num peaks: 16
55.01784114 2.167012383
59.04914126 1.675040693
83.01275576 2.941553297
85.02840582 2.267973712
89.05970595 1.260480628
97.02840582 1.421757223
107.0127558 3.642831694
111.0440559 1.210631651
113.0597059 1.536100593
133.0284058 1.273563876
139.0389705 3.285712827
143.0702706 3.169986983
153.0546206 4.630637844
165.0546206 2.983806574
179.0702706 8.963078933
197.0808353 37.9199714

Name: +ve in-silico MS/MS by CFM-ID for MXIXIYXASNOPJX-UHFFFAOYSA-N
ID: MXIXIYXASNOPJX-UHFFFAOYSA-N
Comment: Energy2
Num peaks: 25
15.02292652 3.052576063
53.00219107 2.595894615
53.03857658 1.764638559
55.01784114 6.803099849
57.0334912 3.279970274
69.0334912 2.11043754
83.01275576 2.17664989
85.02840582 2.164156162
121.0284058 1.976427244
123.0440559 2.002377214
125.0597059 2.259690285
133.0284058 2.768798156
135.0440559 3.792517256
137.0233204 1.512431776
149.0233204 1.656647393
149.0597059 6.740804382
151.0389705 4.171318875
151.075356 4.562275356
163.0389705 3.218321639
165.0182351 1.219472563
165.0546206 2.667780856
167.0702706 1.455140125
179.0702706 8.338965476
181.0495352 5.896049274
197.0808353 2.073859106

Name: +ve in-silico MS/MS by CFM-ID for QHQVOSUMKVHHMB-UHFFFAOYSA-N
ID: QHQVOSUMKVHHMB-UHFFFAOYSA-N
Comment: Energy0
Num peaks: 6
205.0495352 5.728518636
207.0651853 1.674317255
209.0808353 0.3758908262
219.0651853 9.093427538
221.0444498 1.508255421
237.0757499 78.33786506

Name: +ve in-silico MS/MS by CFM-ID for QHQVOSUMKVHHMB-UHFFFAOYSA-N
ID: QHQVOSUMKVHHMB-UHFFFAOYSA-N
Comment: Energy1
Num peaks: 9
43.01784114 1.551217692
87.04405588 1.513403846
193.0495352 1.839017226
193.0859207 2.116773353
205.0495352 8.873992903
209.0808353 8.461123031
219.0651853 11.56177531
221.0444498 2.062778075
237.0757499 42.22720839

Name: +ve in-silico MS/MS by CFM-ID for QHQVOSUMKVHHMB-UHFFFAOYSA-N
ID: QHQVOSUMKVHHMB-UHFFFAOYSA-N
Comment: Energy2
Num peaks: 31
53.00219107 1.461534337
55.01784114 1.332244247
57.0334912 2.57315514
65.03857658 1.255799737
79.01784114 1.675974886
109.0284058 1.342743547
121.0284058 1.216799618
123.0440559 1.820222911
133.0284058 1.869778814
137.0597059 4.470167238
149.0233204 2.127009882
149.0597059 1.005767451
151.0389705 4.408950785
153.0546206 7.513061375
161.0233204 1.858013053
161.0597059 1.310711769
163.0389705 2.170846773
165.0546206 2.998869671
173.0233204 1.139484036
175.0389705 3.094123847
177.0182351 1.676729062
187.0389705 1.282422741
189.0546206 3.44318378
191.0338851 3.3973164
191.0702706 0.983631527
193.0495352 1.312547299
195.0651853 1.30549074
205.0131497 0.9842048358
205.0495352 2.354343554
219.0651853 1.569655036
221.0444498 2.445221065

Name: +ve in-silico MS/MS by CFM-ID for NDYIQSCPWYVZEJ-UHFFFAOYSA-N
ID: NDYIQSCPWYVZEJ-UHFFFAOYSA-N
Comment: Energy0
Num peaks: 6
187.0389705 0.9919462897
201.0546206 3.639928418
205.0495352 2.39205476
207.0651853 0.771403161
219.0651853 44.50470125
237.0757499 41.29872643

Name: +ve in-silico MS/MS by CFM-ID for NDYIQSCPWYVZEJ-UHFFFAOYSA-N
ID: NDYIQSCPWYVZEJ-UHFFFAOYSA-N
Comment: Energy1
Num peaks: 9
177.0546206 1.909542418
187.0389705 2.021808468
189.0546206 2.285724332
191.0702706 2.340089081
193.0495352 2.526032905
201.0546206 10.40359802
205.0495352 2.224195971
219.0651853 42.90717218
237.0757499 14.42501166

Name: +ve in-silico MS/MS by CFM-ID for NDYIQSCPWYVZEJ-UHFFFAOYSA-N
ID: NDYIQSCPWYVZEJ-UHFFFAOYSA-N
Comment: Energy2
Num peaks: 31
25.00727645 1.066744584
57.0334912 1.617739784
65.00219107 2.59596288
67.01784114 1.72163379
79.01784114 1.312369446
81.0334912 0.9902858319
83.01275576 1.049531366
107.0127558 1.848138367
109.0284058 2.567181902
121.0284058 3.783533759
123.0440559 1.185887224
133.0284058 1.580461551
135.0440559 2.634948847
137.0233204 3.049384176
149.0233204 1.848920029
151.0389705 3.825842555
161.0233204 1.301124837
163.0389705 3.323842441
165.0182351 1.652484431
175.0389705 1.875292276
177.0182351 3.180332292
177.0546206 2.189228228
179.0338851 6.762546597
187.0389705 2.70748038
189.0546206 4.00957681
191.0338851 1.310302662
191.0702706 2.178244009
193.0495352 3.195353581
201.0546206 3.603221382
203.0338851 2.690104347
219.0651853 2.766930035

Name: +ve in-silico MS/MS by CFM-ID for UQBPCDWQJZVCPU-ONEGZZNKSA-N
ID: UQBPCDWQJZVCPU-ONEGZZNKSA-N
Comment: Energy0
Num peaks: 6
195.0651853 3.753393636
205.0495352 4.522103401
207.0651853 9.426369354
209.0808353 3.142758877
219.0651853 15.45316993
237.0757499 50.22761314

Name: +ve in-silico MS/MS by CFM-ID for UQBPCDWQJZVCPU-ONEGZZNKSA-N
ID: UQBPCDWQJZVCPU-ONEGZZNKSA-N
Comment: Energy1
Num peaks: 13
41.00219107 3.31599914
55.01784114 8.229398891
181.0495352 2.785138132
183.0651853 2.552621329
189.0546206 2.066813649
191.0702706 1.803437366
193.0495352 2.843007983
195.0651853 3.1948279
205.0495352 4.24435694
207.0651853 6.554338808
209.0808353 2.390713985
219.0651853 15.95241737
237.0757499 24.60454897

Name: +ve in-silico MS/MS by CFM-ID for UQBPCDWQJZVCPU-ONEGZZNKSA-N
ID: UQBPCDWQJZVCPU-ONEGZZNKSA-N
Comment: Energy2
Num peaks: 31
25.00727645 2.714955799
39.02292652 2.20077325
41.00219107 2.186878737
43.01784114 1.802499838
53.00219107 3.077002187
55.01784114 5.133711057
65.00219107 2.580807318
77.00219107 1.157892028
79.01784114 2.062920346
91.01784114 1.271574959
95.01275576 1.583968834
101.0021911 1.17968139
103.0178411 2.424504503
119.0127558 2.026862983
121.0284058 1.594930375
137.0597059 1.166049417
147.0076704 1.135723384
151.0389705 1.492053339
159.0440559 1.908305278
161.0597059 4.434504449
165.0546206 2.419749282
167.0702706 1.383891928
175.0389705 3.881278509
177.0546206 5.799391581
189.0546206 2.679528834
191.0338851 3.270157684
191.0702706 3.20444008
193.0495352 3.712102927
205.0495352 1.627479263
207.0651853 1.752065901
209.0808353 1.162899704

Name: +ve in-silico MS/MS by CFM-ID for KWOZIUZLSBCGJQ-UHFFFAOYSA-N
ID: KWOZIUZLSBCGJQ-UHFFFAOYSA-N
Comment: Energy0
Num peaks: 6
137.0597059 1.24614484
165.0546206 1.203975511
177.0546206 1.44930131
187.0389705 3.770431576
201.0546206 21.54614987
219.0651853 63.31039794

Name: +ve in-silico MS/MS by CFM-ID for KWOZIUZLSBCGJQ-UHFFFAOYSA-N
ID: KWOZIUZLSBCGJQ-UHFFFAOYSA-N
Comment: Energy1
Num peaks: 11
53.00219107 3.991458688
55.01784114 3.912053089
135.0440559 4.149839219
137.0597059 2.913761099
163.0389705 8.745010301
165.0546206 15.09320266
177.0546206 3.256750883
187.0389705 3.358821325
191.0702706 17.31416716
201.0546206 8.72171697
219.0651853 10.58966456

Name: +ve in-silico MS/MS by CFM-ID for KWOZIUZLSBCGJQ-UHFFFAOYSA-N
ID: KWOZIUZLSBCGJQ-UHFFFAOYSA-N
Comment: Energy2
Num peaks: 31
39.02292652 3.719862334
41.00219107 1.433508103
53.00219107 3.178721192
55.01784114 2.538919699
77.00219107 0.8825513273
91.01784114 1.051993285
105.0334912 2.212709252
107.0491413 1.458081333
121.0284058 1.593666886
123.0440559 2.449909793
133.0284058 4.192980222
135.0440559 13.91714424
137.0597059 3.888570793
147.0440559 2.064234178
149.0233204 2.11745798
149.0597059 3.904147646
151.0389705 1.4504247
155.0127558 0.9074077796
157.0284058 1.005285034
159.0076704 0.9639518222
159.0440559 4.36268542
163.0389705 1.941466177
165.0546206 1.518348867
171.0440559 4.134783632
173.0597059 2.33397822
177.0546206 2.053251401
185.0233204 1.0100979
187.0389705 1.334639273
191.0702706 1.852759909
201.0546206 2.943573008
203.0338851 1.154996035

Name: +ve in-silico MS/MS by CFM-ID for RZZNYUWDWOBFAR-UHFFFAOYSA-N
ID: RZZNYUWDWOBFAR-UHFFFAOYSA-N
Comment: Energy0
Num peaks: 6
137.0597059 9.286465492
139.075356 1.707763253
165.0546206 18.15437605
167.0702706 2.236804774
179.0702706 3.947104707
197.0808353 54.60257393

Name: +ve in-silico MS/MS by CFM-ID for RZZNYUWDWOBFAR-UHFFFAOYSA-N
ID: RZZNYUWDWOBFAR-UHFFFAOYSA-N
Comment: Energy1
Num peaks: 11
51.02292652 1.090753846
53.03857658 1.883989126
55.05422664 1.994612014
95.04914126 1.681902236
137.0597059 4.521090594
147.0440559 3.609274309
165.0546206 20.79943845
167.0702706 1.830187768
179.0702706 7.751247686
181.0495352 1.422220156
197.0808353 33.8457843

Name: +ve in-silico MS/MS by CFM-ID for RZZNYUWDWOBFAR-UHFFFAOYSA-N
ID: RZZNYUWDWOBFAR-UHFFFAOYSA-N
Comment: Energy2
Num peaks: 25
39.02292652 1.591247391
51.02292652 8.171139317
53.03857658 4.693782262
65.03857658 1.425061227
67.05422664 2.742271808
69.06987671 1.71945352
93.0334912 3.089442133
95.04914126 5.352117931
107.0127558 1.356916943
107.0491413 2.702370266
109.0284058 2.67533318
109.0647913 5.632458261
119.0491413 7.485268159
121.0284058 3.470091563
121.0647913 2.330256092
123.0440559 2.944819067
135.0440559 2.092686862
137.0597059 4.961054663
139.075356 1.807292553
147.0440559 3.627317099
149.0233204 1.398928315
149.0597059 3.353685553
151.075356 1.948094058
165.0546206 2.60724483
167.0702706 1.440079924

Name: +ve in-silico MS/MS by CFM-ID for GVPQIONLQYKART-UHFFFAOYSA-N
ID: GVPQIONLQYKART-UHFFFAOYSA-N
Comment: Energy0
Num peaks: 6
177.0546206 1.614293613
205.0495352 2.913547834
207.0651853 0.8968458385
219.0651853 8.848766401
221.0444498 1.33372206
237.0757499 80.09650996

Name: +ve in-silico MS/MS by CFM-ID for GVPQIONLQYKART-UHFFFAOYSA-N
ID: GVPQIONLQYKART-UHFFFAOYSA-N
Comment: Energy1
Num peaks: 8
167.0338851 2.434745121
177.0546206 5.106494824
193.0495352 2.279801381
205.0495352 3.750658942
207.0651853 2.76230351
209.0808353 19.24150168
219.0651853 9.400860939
237.0757499 35.36137581

Name: +ve in-silico MS/MS by CFM-ID for GVPQIONLQYKART-UHFFFAOYSA-N
ID: GVPQIONLQYKART-UHFFFAOYSA-N
Comment: Energy2
Num peaks: 31
39.02292652 1.12998414
49.00727645 1.772247593
53.00219107 2.310403562
55.01784114 3.051354527
65.00219107 2.775558232
77.00219107 7.92930496
85.02840582 1.208851324
93.0334912 1.457506789
121.0284058 3.396918323
123.0440559 3.007711119
133.0284058 2.767331082
135.0440559 2.254134267
137.0597059 1.837496922
139.075356 1.316479112
147.0440559 1.355788558
149.0233204 3.255705494
149.0597059 1.901579086
151.0389705 2.659948535
165.0546206 1.845087506
169.0495352 2.100200222
175.0389705 1.11570696
177.0546206 5.945510912
179.0702706 1.856383524
189.0546206 2.278195763
191.0338851 3.42217495
193.0495352 4.506602842
205.0495352 1.743534155
207.0651853 1.145299107
209.0808353 2.606541042
219.0651853 1.468932034
221.0444498 2.103150932

Name: +ve in-silico MS/MS by CFM-ID for MONKQYHCNQSQHL-LURJTMIESA-N
ID: MONKQYHCNQSQHL-LURJTMIESA-N
Comment: Energy0
Num peaks: 9
151.0389705 1.803607918
167.0338851 1.923887183
175.0389705 2.035183268
177.0546206 5.806001105
191.0702706 11.07711671
195.0287997 4.263014407
201.0546206 6.454864999
219.0651853 21.96107358
237.0757499 26.40009433

Name: +ve in-silico MS/MS by CFM-ID for MONKQYHCNQSQHL-LURJTMIESA-N
ID: MONKQYHCNQSQHL-LURJTMIESA-N
Comment: Energy1
Num peaks: 22
43.05422664 1.288540174
69.0334912 1.263835288
107.0491413 2.24024241
133.0284058 4.491705249
135.0440559 1.626410829
149.0233204 2.65197628
149.0597059 3.68420281
151.0389705 3.129778184
173.0597059 4.321194698
175.0389705 3.306863221
175.075356 1.24780475
177.0182351 2.917559425
177.0546206 4.850064755
179.0338851 2.982661712
189.0546206 1.423365584
191.0702706 17.0493355
193.0495352 1.769331509
193.0859207 2.000160037
195.0287997 1.962261313
201.0546206 3.67796328
219.0651853 7.53923649
237.0757499 4.641316661

Name: +ve in-silico MS/MS by CFM-ID for MONKQYHCNQSQHL-LURJTMIESA-N
ID: MONKQYHCNQSQHL-LURJTMIESA-N
Comment: Energy2
Num peaks: 27
39.02292652 11.91679418
41.00219107 1.086914113
41.03857658 3.49981227
43.05422664 1.314618886
59.04914126 1.079137996
65.00219107 1.987554855
67.01784114 2.79801472
107.0491413 2.170410901
123.0440559 4.45209549
125.0233204 1.410472735
133.0284058 3.021214849
135.0440559 2.445440426
137.0233204 1.304259821
147.0440559 1.138350401
149.0233204 11.42616047
151.0389705 4.186230372
159.0440559 1.571737695
165.0546206 1.160951265
167.0338851 3.340496801
175.0389705 2.110618217
177.0182351 3.873748227
177.0546206 1.727693397
179.0338851 4.366412818
191.0338851 2.150387585
193.0131497 1.56560162
193.0495352 2.549222606
195.0287997 1.20512388

Name: +ve in-silico MS/MS by CFM-ID for VLOUFSKXRCPIQR-VIFPVBQESA-N
ID: VLOUFSKXRCPIQR-VIFPVBQESA-N
Comment: Energy0
Num peaks: 6
47.04914126 4.363081947
95.04914126 3.902881958
123.0440559 12.53175142
151.0389705 12.17284455
179.0702706 6.7869672
197.0808353 44.27449624

Name: +ve in-silico MS/MS by CFM-ID for VLOUFSKXRCPIQR-VIFPVBQESA-N
ID: VLOUFSKXRCPIQR-VIFPVBQESA-N
Comment: Energy1
Num peaks: 11
29.03857658 1.21396528
47.04914126 13.33450568
95.04914126 8.942290386
105.0334912 2.823481966
123.0440559 18.78007104
133.0284058 1.595162716
151.0389705 17.34084999
153.0546206 1.297921134
169.0495352 1.725047728
179.0702706 3.392638155
197.0808353 10.40009836

Name: +ve in-silico MS/MS by CFM-ID for VLOUFSKXRCPIQR-VIFPVBQESA-N
ID: VLOUFSKXRCPIQR-VIFPVBQESA-N
Comment: Energy2
Num peaks: 23
29.03857658 4.837888208
41.00219107 1.899850915
45.0334912 1.285387959
47.04914126 5.706691277
55.01784114 1.089661024
63.02292652 1.461924431
65.03857658 1.800952007
77.00219107 1.653716185
79.01784114 4.765550367
81.0334912 3.802805438
91.01784114 2.240114285
93.0334912 6.198341665
95.04914126 10.99440665
97.06479133 0.9602808598
105.0334912 9.620229826
107.0491413 3.00572503
109.0647913 1.269494393
111.0804414 0.9145490744
121.0284058 2.663771931
123.0440559 10.21820288
133.0284058 1.428896317
135.0440559 1.069450875
151.0389705 1.531697767

Name: +ve in-silico MS/MS by CFM-ID for BABJXHCBFYMVBG-RNJXMRFFSA-N
ID: BABJXHCBFYMVBG-RNJXMRFFSA-N
Comment: Energy0
Num peaks: 11
51.02292652 1.712706185
97.02840582 2.243643582
121.0284058 8.807642253
123.0440559 15.51689497
125.0597059 6.741032262
127.0389705 1.712488735
129.0546206 2.858095201
151.075356 4.275689046
153.0910061 3.268975732
179.0702706 3.454984495
197.0808353 30.7805944

Name: +ve in-silico MS/MS by CFM-ID for BABJXHCBFYMVBG-RNJXMRFFSA-N
ID: BABJXHCBFYMVBG-RNJXMRFFSA-N
Comment: Energy1
Num peaks: 20
41.03857658 1.311205074
51.02292652 15.91150921
53.03857658 4.319880367
55.05422664 4.604193695
65.03857658 3.493376972
67.05422664 1.921527217
69.06987671 1.495087575
79.05422664 4.716733768
83.08552677 1.574448613
97.02840582 1.762360017
121.0284058 3.729571079
123.0440559 11.40701983
125.0597059 2.878221149
127.075356 8.283603981
149.0597059 1.951649714
151.075356 1.995946102
153.0910061 1.953637985
169.0859207 1.966213378
179.0702706 2.224457322
197.0808353 2.986077988

Name: +ve in-silico MS/MS by CFM-ID for BABJXHCBFYMVBG-RNJXMRFFSA-N
ID: BABJXHCBFYMVBG-RNJXMRFFSA-N
Comment: Energy2
Num peaks: 30
27.02292652 0.8445231409
39.02292652 7.680459096
41.03857658 6.176467795
49.00727645 1.527924801
51.02292652 9.064925081
53.00219107 6.875542318
53.03857658 6.631265266
55.01784114 3.155370624
55.05422664 1.741515367
65.03857658 3.704274493
67.01784114 1.732271728
67.05422664 2.364873429
69.0334912 2.181106114
71.04914126 1.186151271
77.03857658 0.9305202285
79.05422664 1.540898096
81.0334912 1.145615366
81.06987671 1.34630965
91.05422664 1.438390073
93.06987671 1.39094359
95.01275576 2.02994022
95.08552677 1.450801764
97.02840582 4.353312209
109.0284058 1.590424421
111.0440559 1.485976445
113.0597059 1.297826144
121.0284058 2.148852082
123.0440559 0.8760061613
169.0859207 0.7829510915
179.0702706 1.617904132

Name: +ve in-silico MS/MS by CFM-ID for AJAVKSFVAFPKQM-UHFFFAOYSA-N
ID: AJAVKSFVAFPKQM-UHFFFAOYSA-N
Comment: Energy0
Num peaks: 6
71.04914126 0.8431558274
99.04405588 2.883766409
165.0546206 1.503913675
167.0702706 0.7464941726
179.0702706 8.110821118
197.0808353 79.59471941

Name: +ve in-silico MS/MS by CFM-ID for AJAVKSFVAFPKQM-UHFFFAOYSA-N
ID: AJAVKSFVAFPKQM-UHFFFAOYSA-N
Comment: Energy1
Num peaks: 10
69.0334912 2.797267109
79.01784114 2.472400267
97.02840582 9.666512786
99.04405588 8.20800983
101.0597059 2.42038913
165.0546206 3.33939241
167.0702706 1.883851872
169.0859207 3.407363281
179.0702706 6.986405211
197.0808353 39.73991034

Name: +ve in-silico MS/MS by CFM-ID for AJAVKSFVAFPKQM-UHFFFAOYSA-N
ID: AJAVKSFVAFPKQM-UHFFFAOYSA-N
Comment: Energy2
Num peaks: 25
15.02292652 1.281808296
39.02292652 3.922291995
41.00219107 1.733268549
41.03857658 2.475888207
45.0334912 3.73609699
47.04914126 2.195804094
53.00219107 1.724678952
55.01784114 5.733990476
57.0334912 2.023447915
59.04914126 2.897534476
69.0334912 14.34488561
71.01275576 2.215912219
71.04914126 8.88846374
73.02840582 1.87190306
77.05970595 1.304411024
83.01275576 1.269634535
93.0334912 0.9516557915
95.01275576 1.152473095
97.02840582 3.537028464
99.04405588 7.834130627
111.0440559 1.147267158
125.0233204 1.063230747
127.0389705 3.934811063
151.0389705 2.340374046
181.0495352 1.07160103

Name: +ve in-silico MS/MS by CFM-ID for RHBGITBPARBDPH-TZFCGSKZSA-N
ID: RHBGITBPARBDPH-TZFCGSKZSA-N
Comment: Energy0
Num peaks: 6
159.0440559 3.150009052
171.0440559 2.635614627
173.0597059 6.515068046
183.0440559 7.641918022
201.0546206 44.96843554
219.0651853 19.74895357

Name: +ve in-silico MS/MS by CFM-ID for RHBGITBPARBDPH-TZFCGSKZSA-N
ID: RHBGITBPARBDPH-TZFCGSKZSA-N
Comment: Energy1
Num peaks: 16
51.02292652 1.460091208
65.00219107 1.328674656
79.01784114 1.209438329
83.01275576 2.173717321
97.02840582 1.393204103
135.0440559 3.901207073
145.0647913 3.722081265
147.0440559 1.56530534
159.0440559 13.91948862
171.0440559 2.239790072
173.0597059 17.61652221
175.075356 1.315710947
183.0440559 4.496071424
189.0546206 1.297910338
201.0546206 15.49787693
219.0651853 7.189613488

Name: +ve in-silico MS/MS by CFM-ID for RHBGITBPARBDPH-TZFCGSKZSA-N
ID: RHBGITBPARBDPH-TZFCGSKZSA-N
Comment: Energy2
Num peaks: 31
25.00727645 3.473367859
39.02292652 4.377061267
41.00219107 1.631963726
49.00727645 3.771465975
51.02292652 4.494658707
63.02292652 2.856132112
65.00219107 1.702399031
68.99710569 1.142576398
71.01275576 1.288122366
73.00727645 1.715639107
83.01275576 1.418505602
89.03857658 1.549180299
92.99710569 1.607007955
99.02292652 1.149615966
101.0385766 3.147736797
103.0542266 1.025879509
105.0334912 1.125595027
115.0542266 3.122089822
117.0334912 1.757591883
125.0385766 2.073818618
127.0542266 6.219578973
129.0334912 1.60647045
131.0491413 4.080954662
135.0440559 1.784536212
143.0491413 4.95368429
145.0284058 1.053926973
147.0440559 1.444021474
155.0491413 1.980065057
159.0440559 3.121349322
171.0440559 3.098673566
173.0597059 3.804953452

Name: +ve in-silico MS/MS by CFM-ID for WIQMWNKYSYJIQG-UHFFFAOYSA-N
ID: WIQMWNKYSYJIQG-UHFFFAOYSA-N
Comment: Energy0
Num peaks: 6
99.04405588 4.920011296
149.0233204 0.9078149898
187.0389705 1.433285067
193.0495352 0.8505894659
201.0546206 9.676444736
219.0651853 75.01606703

Name: +ve in-silico MS/MS by CFM-ID for WIQMWNKYSYJIQG-UHFFFAOYSA-N
ID: WIQMWNKYSYJIQG-UHFFFAOYSA-N
Comment: Energy1
Num peaks: 16
55.01784114 1.937171953
67.01784114 1.470651397
69.0334912 1.913864408
95.01275576 1.770167573
97.02840582 4.031647134
99.04405588 7.133169052
121.0284058 12.20864186
123.0440559 1.685164612
147.0440559 1.703974233
165.0546206 1.380263208
175.0389705 1.79840965
187.0389705 1.52142686
189.0546206 2.554186651
191.0702706 13.10304203
201.0546206 5.947988746
219.0651853 20.04383442

Name: +ve in-silico MS/MS by CFM-ID for WIQMWNKYSYJIQG-UHFFFAOYSA-N
ID: WIQMWNKYSYJIQG-UHFFFAOYSA-N
Comment: Energy2
Num peaks: 31
15.02292652 0.9887050903
39.02292652 3.43550017
41.00219107 1.769507764
41.03857658 2.332918037
45.0334912 2.039025415
53.00219107 3.907709398
55.01784114 5.306176814
65.00219107 1.350253627
65.03857658 1.810842247
67.01784114 1.183425857
69.0334912 4.833555286
71.01275576 2.263181392
71.04914126 2.538079593
77.00219107 2.132286638
79.01784114 1.840291777
93.0334912 3.295740415
95.04914126 2.140022331
99.04405588 2.660105183
121.0284058 10.63054817
133.0284058 1.572207807
145.0284058 1.427667209
147.0076704 2.545326157
147.0440559 1.527630838
149.0233204 2.222307044
171.0440559 1.444717984
173.0597059 1.133970878
175.0389705 1.791347926
185.0233204 0.9083785689
191.0702706 1.058361104
201.0546206 1.50029425
203.0338851 1.605301492

Name: +ve in-silico MS/MS by CFM-ID for GSWMCOGLHDMELC-UHFFFAOYSA-N
ID: GSWMCOGLHDMELC-UHFFFAOYSA-N
Comment: Energy0
Num peaks: 6
171.0440559 0.4006252069
173.0597059 19.60728592
175.075356 2.738806688
189.0546206 0.7530904699
201.0546206 19.52377477
219.0651853 54.38842016

Name: +ve in-silico MS/MS by CFM-ID for GSWMCOGLHDMELC-UHFFFAOYSA-N
ID: GSWMCOGLHDMELC-UHFFFAOYSA-N
Comment: Energy1
Num peaks: 6
145.0647913 3.13161212
173.0597059 35.04230961
175.075356 5.159259808
191.0702706 1.978081546
201.0546206 24.51089075
219.0651853 18.50033827

Name: +ve in-silico MS/MS by CFM-ID for GSWMCOGLHDMELC-UHFFFAOYSA-N
ID: GSWMCOGLHDMELC-UHFFFAOYSA-N
Comment: Energy2
Num peaks: 20
15.02292652 1.349597764
39.02292652 2.411490235
41.03857658 1.665052825
53.00219107 1.379736254
65.00219107 1.732446373
79.01784114 2.258955288
117.0334912 8.425536154
119.0491413 2.79585839
121.0647913 2.536195217
131.0491413 8.683566942
145.0284058 1.32004322
145.0647913 12.52629556
147.0440559 2.449990268
147.0804414 1.775369652
157.0647913 3.733384882
159.0440559 2.782056124
171.0440559 4.457481682
173.0597059 13.474636
175.075356 1.88074509
201.0546206 3.00953011

Name: +ve in-silico MS/MS by CFM-ID for PRGZBQOFSHAQEK-UHFFFAOYSA-N
ID: PRGZBQOFSHAQEK-UHFFFAOYSA-N
Comment: Energy0
Num peaks: 6
197.0444498 0.8136895562
205.0495352 1.345986677
207.0651853 0.5276025984
219.0651853 13.44363327
221.0444498 1.181357672
237.0757499 77.12842382

Name: +ve in-silico MS/MS by CFM-ID for PRGZBQOFSHAQEK-UHFFFAOYSA-N
ID: PRGZBQOFSHAQEK-UHFFFAOYSA-N
Comment: Energy1
Num peaks: 9
193.0495352 3.347584323
195.0651853 4.363454157
205.0495352 2.470857841
207.0651853 3.513873985
209.0808353 5.682450128
211.0600999 2.798400663
219.0651853 14.0287208
221.0444498 2.169492066
237.0757499 42.60482843

Name: +ve in-silico MS/MS by CFM-ID for PRGZBQOFSHAQEK-UHFFFAOYSA-N
ID: PRGZBQOFSHAQEK-UHFFFAOYSA-N
Comment: Energy2
Num peaks: 31
39.02292652 1.513446075
49.00727645 2.0691991
53.03857658 1.983082783
65.00219107 4.023795473
67.01784114 2.79412291
69.0334912 1.451562263
77.00219107 1.863167007
83.01275576 2.605635504
109.0284058 3.131464378
121.0284058 1.317029338
127.0389705 1.644907366
137.0233204 2.226410298
141.0182351 1.164026672
145.0284058 1.168170677
147.0440559 1.318874176
151.0389705 4.329671057
153.0546206 1.273340085
163.0389705 1.541649986
165.0182351 2.280653705
167.0338851 1.665169639
169.0495352 1.555700954
179.0338851 5.623032496
181.0131497 1.303876188
189.0546206 1.54294903
193.0495352 2.613539236
195.0287997 1.388403791
201.0546206 1.552380974
207.0651853 1.186750415
209.0808353 1.308542881
219.0651853 2.154120428
221.0444498 2.455172205

Name: +ve in-silico MS/MS by CFM-ID for DZDKPIKBVMNBEA-ZJUUUORDSA-N
ID: DZDKPIKBVMNBEA-ZJUUUORDSA-N
Comment: Energy0
Num peaks: 6
123.0440559 2.208616609
135.0440559 2.675447482
151.0389705 1.675810127
165.0546206 2.007869202
179.0702706 11.8571634
197.0808353 65.70207807

Name: +ve in-silico MS/MS by CFM-ID for DZDKPIKBVMNBEA-ZJUUUORDSA-N
ID: DZDKPIKBVMNBEA-ZJUUUORDSA-N
Comment: Energy1
Num peaks: 19
45.0334912 2.021111341
55.01784114 1.867876907
73.02840582 1.766307763
123.0440559 3.633324315
125.0597059 2.615258044
135.0440559 7.327512237
137.0597059 7.476653188
139.075356 1.192179725
141.0910061 1.536809907
149.0597059 1.794682457
151.0389705 1.653135334
151.075356 2.828898308
153.0546206 3.674757089
161.0597059 2.360366211
165.0546206 2.353141544
167.0702706 2.561437642
169.0859207 2.05970165
179.0702706 13.3205912
197.0808353 18.57756465

Name: +ve in-silico MS/MS by CFM-ID for DZDKPIKBVMNBEA-ZJUUUORDSA-N
ID: DZDKPIKBVMNBEA-ZJUUUORDSA-N
Comment: Energy2
Num peaks: 31
15.02292652 1.202339101
49.00727645 1.262131281
51.02292652 1.252363892
55.01784114 1.552085175
57.0334912 0.9283500949
65.03857658 1.739108333
79.01784114 5.609847954
81.0334912 3.063951991
93.0334912 1.077538388
95.04914126 1.556142051
105.0334912 2.027998991
107.0491413 3.629174021
109.0284058 4.322484054
109.0647913 1.241485343
111.0440559 1.019139498
121.0284058 2.856180334
123.0440559 11.89019008
125.0597059 1.843197249
135.0440559 4.70764825
137.0597059 7.334814229
139.0389705 2.766789967
147.0440559 1.124224441
149.0597059 1.593660568
151.0389705 4.118683126
151.075356 1.362716548
153.0546206 2.457810958
155.0702706 1.033548895
161.0597059 1.243233875
163.0389705 1.307953224
179.0702706 1.962757041
181.0495352 0.9253731674

Name: +ve in-silico MS/MS by CFM-ID for BEFGZSRQCOTMHP-YAEJEKNGSA-N
ID: BEFGZSRQCOTMHP-YAEJEKNGSA-N
Comment: Energy0
Num peaks: 14
60.98395416 1.111738705
62.99960423 3.22279286
113.0960915 3.505848746
115.1117415 1.723616872
136.991932 2.231885298
169.0778545 1.577980159
173.0727692 2.821272538
175.0884192 2.654907285
177.1040693 1.007946787
197.0494469 1.000617847
201.1040693 13.57609626
205.0545323 6.084156003
207.0701823 2.17452677
237.080747 38.11530989

Name: +ve in-silico MS/MS by CFM-ID for BEFGZSRQCOTMHP-YAEJEKNGSA-N
ID: BEFGZSRQCOTMHP-YAEJEKNGSA-N
Comment: Energy1
Num peaks: 26
41.03857658 1.361498294
43.05422664 1.708846069
55.05422664 2.142350768
58.9683041 2.809503933
60.98395416 1.279461075
62.99960423 1.20924689
65.01525429 1.455752015
85.06479133 6.59585242
87.08044139 1.625399747
98.99960423 1.530265712
99.08044139 3.042914681
101.0152543 4.742655666
103.0309044 1.145605646
111.0804414 1.80191097
113.0960915 3.034964628
115.0309044 1.004638664
134.9762819 2.383786419
136.991932 5.458433042
165.1273916 2.651861581
169.0778545 2.544676522
171.0935046 1.363165336
187.0884192 1.838336967
201.1040693 9.008034148
205.0545323 3.503511116
221.0494469 1.312192672
237.080747 14.21977916

Name: +ve in-silico MS/MS by CFM-ID for BEFGZSRQCOTMHP-YAEJEKNGSA-N
ID: BEFGZSRQCOTMHP-YAEJEKNGSA-N
Comment: Energy2
Num peaks: 31
27.02292652 1.13899831
39.02292652 2.12547713
41.03857658 1.711000902
55.05422664 2.046919972
57.06987671 1.716191675
58.9683041 1.382286973
60.98395416 3.023183305
62.99960423 3.175631517
72.98395416 3.123097223
74.99960423 5.050930212
81.06987671 2.02739036
83.08552677 1.771143088
84.98395416 1.803909514
85.06479133 5.039697158
86.99960423 2.985693262
87.08044139 1.265268232
89.01525429 3.005630217
97.06479133 1.583065188
98.99960423 1.87143867
99.08044139 3.059198315
101.0152543 3.914099022
103.0309044 2.092300094
111.0804414 1.850679124
113.0152543 1.20264568
113.0960915 5.622211424
115.0309044 1.973170689
120.9606319 1.279795586
136.991932 1.41042308
137.0960915 1.25832412
139.1117415 2.092903861
143.0622045 1.678167927

Name: +ve in-silico MS/MS by CFM-ID for KRNKUWDSVXPOOG-SNVBAGLBSA-N
ID: KRNKUWDSVXPOOG-SNVBAGLBSA-N
Comment: Energy0
Num peaks: 6
125.0419477 2.385266716
139.0575978 2.293718739
149.0419477 2.288611383
153.0732478 1.67970723
221.0453188 5.811245396
237.076619 71.3257117

Name: +ve in-silico MS/MS by CFM-ID for KRNKUWDSVXPOOG-SNVBAGLBSA-N
ID: KRNKUWDSVXPOOG-SNVBAGLBSA-N
Comment: Energy1
Num peaks: 15
51.02292652 1.917939023
65.03857658 2.993758935
97.01064758 1.945178899
109.0106476 2.110342556
111.0262976 2.085472447
121.0106476 1.864150311
123.0262976 3.58414149
125.0419477 6.695074543
137.0419477 3.196985152
139.0575978 6.758824336
175.0575978 9.650612396
177.0732478 2.390941571
179.0888979 4.822932974
221.0453188 3.019043798
237.076619 27.7529759

Name: +ve in-silico MS/MS by CFM-ID for KRNKUWDSVXPOOG-SNVBAGLBSA-N
ID: KRNKUWDSVXPOOG-SNVBAGLBSA-N
Comment: Energy2
Num peaks: 22
25.00727645 1.610327744
39.02292652 6.579508562
41.03857658 2.360951431
49.00727645 5.248791853
51.02292652 1.48043157
53.03857658 2.815969464
65.03857658 2.170662298
67.05422664 2.641622228
97.01064758 1.608166982
109.0106476 12.36549262
111.0262976 3.777193527
113.0419477 1.532277636
121.0106476 3.439110542
123.0262976 3.075831433
133.0106476 2.690853134
135.0262976 3.819480955
137.0419477 5.145881159
149.0419477 2.005630756
151.0575978 2.147087411
161.0419477 2.226617004
205.0140187 8.60712866
221.0453188 3.154601166

Name: +ve in-silico MS/MS by CFM-ID for FUNJTUFBEHVWPN-UHFFFAOYSA-N
ID: FUNJTUFBEHVWPN-UHFFFAOYSA-N
Comment: Energy0
Num peaks: 6
95.04914126 1.194454862
117.0334912 0.6418051177
125.0233204 4.398750989
189.0546206 1.210181014
201.0546206 11.62498526
219.0651853 74.58410946

Name: +ve in-silico MS/MS by CFM-ID for FUNJTUFBEHVWPN-UHFFFAOYSA-N
ID: FUNJTUFBEHVWPN-UHFFFAOYSA-N
Comment: Energy1
Num peaks: 18
41.00219107 2.21160249
43.01784114 3.493288007
49.00727645 2.101247786
51.02292652 1.92256932
95.04914126 1.094463278
105.0334912 6.053934901
117.0334912 5.023504233
119.0491413 1.1129557
121.0647913 1.703925925
125.0233204 7.288346583
159.0440559 4.355852833
165.0546206 1.555372408
173.0597059 1.444798947
189.0546206 1.962787046
191.0702706 2.083381282
201.0546206 9.382668002
203.0338851 1.327523805
219.0651853 26.81405119

Name: +ve in-silico MS/MS by CFM-ID for FUNJTUFBEHVWPN-UHFFFAOYSA-N
ID: FUNJTUFBEHVWPN-UHFFFAOYSA-N
Comment: Energy2
Num peaks: 31
25.00727645 1.123310574
39.02292652 1.147942348
41.00219107 1.050436697
49.00727645 5.099208944
51.02292652 3.141620168
55.01784114 1.59857913
57.0334912 2.915078538
63.02292652 1.198651913
65.03857658 0.9531533214
68.99710569 9.324293306
71.01275576 1.364622236
73.00727645 1.023141325
77.00219107 3.318833381
81.0334912 1.895403635
97.02840582 2.44485866
105.0334912 4.587723675
107.0127558 5.558619766
117.0334912 2.271213843
119.0491413 2.292301142
121.0284058 1.409406297
125.0233204 7.797530866
135.0440559 3.761083032
143.0491413 1.029031345
163.0389705 1.278658177
171.0440559 0.9695372272
173.0597059 1.727216179
175.0389705 1.107938243
183.0440559 1.769388823
189.0546206 1.949408879
191.0702706 1.000675624
201.0546206 2.486938022

Name: +ve in-silico MS/MS by CFM-ID for BIGQPYZPEWAPBG-UHFFFAOYSA-N
ID: BIGQPYZPEWAPBG-UHFFFAOYSA-N
Comment: Energy0
Num peaks: 6
111.0440559 0.9718921556
137.0597059 5.404385948
165.0546206 22.33197326
167.0702706 3.116366471
181.0495352 0.9882581633
197.0808353 60.30723759

Name: +ve in-silico MS/MS by CFM-ID for BIGQPYZPEWAPBG-UHFFFAOYSA-N
ID: BIGQPYZPEWAPBG-UHFFFAOYSA-N
Comment: Energy1
Num peaks: 6
135.0440559 2.16103047
137.0597059 16.22511533
153.0546206 2.255053525
165.0546206 26.02914804
167.0702706 2.575396916
197.0808353 31.96847055

Name: +ve in-silico MS/MS by CFM-ID for BIGQPYZPEWAPBG-UHFFFAOYSA-N
ID: BIGQPYZPEWAPBG-UHFFFAOYSA-N
Comment: Energy2
Num peaks: 20
15.02292652 1.76682937
49.00727645 1.728267622
51.02292652 2.898223135
69.0334912 3.029252852
79.01784114 2.900160972
81.0334912 5.663820239
83.04914126 1.895572239
93.0334912 6.688687516
107.0491413 5.933301587
109.0284058 4.62145458
109.0647913 1.623383861
111.0440559 3.983337852
121.0284058 1.927526379
123.0440559 6.649007559
135.0440559 4.433231281
137.0597059 12.51213142
139.0389705 2.490761897
149.0233204 1.787054194
151.0389705 4.398355288
165.0546206 3.928808771

Name: +ve in-silico MS/MS by CFM-ID for SXCIHQFSGVEIHK-HUGTUPKYSA-N
ID: SXCIHQFSGVEIHK-HUGTUPKYSA-N
Comment: Energy0
Num peaks: 10
43.01784114 1.981579744
53.03857658 1.83750247
61.02840582 1.368594387
119.0491413 1.17653816
135.0440559 3.035221975
137.0597059 20.48554065
151.075356 1.213708287
155.0702706 14.50609422
179.0702706 5.508443635
197.0808353 29.35205974

Name: +ve in-silico MS/MS by CFM-ID for SXCIHQFSGVEIHK-HUGTUPKYSA-N
ID: SXCIHQFSGVEIHK-HUGTUPKYSA-N
Comment: Energy1
Num peaks: 31
25.00727645 0.8495979248
39.02292652 2.165990715
41.03857658 4.522689643
43.01784114 2.047880468
43.05422664 2.682036259
49.00727645 0.8456596349
51.02292652 4.7468478
53.00219107 0.8612961415
53.03857658 10.28916617
55.01784114 0.7899386692
55.05422664 2.682061392
57.06987671 0.8096284435
61.02840582 1.032726949
63.02292652 0.8972956719
65.03857658 3.389224201
67.05422664 0.9696267838
77.03857658 1.290775926
81.0334912 1.97053382
85.06479133 1.012829924
97.02840582 2.471989575
109.0647913 0.9999180003
121.0284058 0.7979341321
123.0440559 1.371609924
125.0597059 2.004956153
127.075356 1.882828762
137.0597059 8.259261227
155.0338851 1.498887597
155.0702706 6.652184287
169.0859207 2.785440002
179.0702706 3.059066197
197.0808353 4.670121175

Name: +ve in-silico MS/MS by CFM-ID for SXCIHQFSGVEIHK-HUGTUPKYSA-N
ID: SXCIHQFSGVEIHK-HUGTUPKYSA-N
Comment: Energy2
Num peaks: 27
15.02292652 0.8835832899
25.00727645 2.885529769
27.02292652 0.7277910121
39.02292652 6.272513219
41.00219107 0.7741618191
41.03857658 4.906866399
43.01784114 4.444679025
43.05422664 1.125659247
49.00727645 1.591482681
51.02292652 10.01750221
53.00219107 1.970090973
53.03857658 15.41678813
55.01784114 1.647349217
55.05422664 11.00280967
57.06987671 1.966654615
65.00219107 1.270123898
67.01784114 1.806995341
67.05422664 0.7627044575
69.0334912 0.7422043622
71.04914126 1.623182502
83.04914126 0.8776982838
93.06987671 1.184545114
97.02840582 1.500990323
111.0440559 1.012001915
113.0233204 0.8400301057
119.0491413 0.945767995
137.0597059 1.848895361

Name: +ve in-silico MS/MS by CFM-ID for VHWIAVGCDWNKCX-UHFFFAOYSA-N
ID: VHWIAVGCDWNKCX-UHFFFAOYSA-N
Comment: Energy0
Num peaks: 9
55.05422664 5.112442766
83.04914126 4.12878926
153.0182351 3.586160129
181.0131497 2.328641226
191.0702706 11.46343627
193.0859207 1.641183009
201.0546206 2.530845114
219.0651853 16.36033822
237.0757499 33.53554139

Name: +ve in-silico MS/MS by CFM-ID for VHWIAVGCDWNKCX-UHFFFAOYSA-N
ID: VHWIAVGCDWNKCX-UHFFFAOYSA-N
Comment: Energy1
Num peaks: 21
39.02292652 4.646086569
41.03857658 3.423135747
55.05422664 6.235262251
57.06987671 1.402045151
65.03857658 2.203252568
83.04914126 10.14007985
135.0076704 4.852520124
137.0233204 1.372376355
149.0233204 1.419016089
153.0182351 1.785299153
163.002585 1.755916276
163.075356 1.648413566
173.0597059 1.844165546
181.0131497 4.932110411
189.0546206 1.409364492
191.0702706 11.13906192
193.0131497 1.455768437
193.0859207 1.791263864
201.0546206 2.085109926
219.0651853 9.243516189
237.0757499 6.511969864

Name: +ve in-silico MS/MS by CFM-ID for VHWIAVGCDWNKCX-UHFFFAOYSA-N
ID: VHWIAVGCDWNKCX-UHFFFAOYSA-N
Comment: Energy2
Num peaks: 19
39.02292652 5.026124303
41.03857658 2.15306802
55.05422664 27.93833561
57.06987671 3.904395596
65.03857658 1.654311679
67.01784114 1.76474529
67.05422664 1.031103017
81.0334912 3.238930843
83.04914126 3.136271065
109.0284058 4.270030051
123.0076704 1.46588997
125.0233204 2.450554269
133.0647913 2.067907889
135.0076704 12.22139851
137.0233204 2.407384439
153.0182351 1.617990815
161.0597059 1.645054397
175.0389705 1.378149654
175.075356 1.182497405

Name: +ve in-silico MS/MS by CFM-ID for JEKBRNFNERTREA-UHFFFAOYSA-N
ID: JEKBRNFNERTREA-UHFFFAOYSA-N
Comment: Energy0
Num peaks: 6
15.02292652 1.05934781
41.00219107 0.7162578254
43.01784114 2.803310399
177.0546206 28.21686387
201.0546206 4.388039358
219.0651853 58.74604501

Name: +ve in-silico MS/MS by CFM-ID for JEKBRNFNERTREA-UHFFFAOYSA-N
ID: JEKBRNFNERTREA-UHFFFAOYSA-N
Comment: Energy1
Num peaks: 6
147.0440559 5.165799956
149.0597059 6.253017231
177.0546206 34.09453364
191.0702706 5.859441733
201.0546206 4.493710143
219.0651853 24.43931846

Name: +ve in-silico MS/MS by CFM-ID for JEKBRNFNERTREA-UHFFFAOYSA-N
ID: JEKBRNFNERTREA-UHFFFAOYSA-N
Comment: Energy2
Num peaks: 20
15.02292652 1.861237363
25.00727645 2.164863714
39.02292652 1.658660626
41.00219107 4.181129649
43.01784114 5.553989622
49.00727645 3.50922507
51.02292652 3.966491445
105.0334912 2.84299007
117.0334912 2.728153778
119.0491413 4.812553824
121.0647913 1.494704907
133.0284058 1.527014428
145.0284058 3.933949925
147.0440559 8.329151781
149.0597059 7.267741925
159.0440559 11.02082617
161.0233204 2.115863917
175.0389705 2.694393594
177.0546206 7.699146894
201.0546206 1.442658322

Name: +ve in-silico MS/MS by CFM-ID for QVMUHZHZYCDMAI-RYUDHWBXSA-N
ID: QVMUHZHZYCDMAI-RYUDHWBXSA-N
Comment: Energy0
Num peaks: 8
55.01784114 2.143603782
57.0334912 1.924507107
179.0338851 2.889005908
193.0495352 4.574333424
205.0495352 1.729187698
207.0651853 2.30152556
219.0651853 18.89559464
237.0757499 46.48918695

Name: +ve in-silico MS/MS by CFM-ID for QVMUHZHZYCDMAI-RYUDHWBXSA-N
ID: QVMUHZHZYCDMAI-RYUDHWBXSA-N
Comment: Energy1
Num peaks: 17
93.0334912 2.466442029
165.0182351 5.883551091
167.0338851 1.31252856
179.0338851 5.569670762
191.0338851 1.688912565
193.0495352 2.305478778
195.0287997 4.322489935
195.0651853 1.938816397
197.0444498 5.0513588
201.0546206 2.65128588
205.0495352 2.169305029
207.0651853 2.865670817
209.0808353 3.875541316
211.0600999 1.854401505
219.0651853 17.15340799
221.0444498 3.174531973
237.0757499 15.76414072

Name: +ve in-silico MS/MS by CFM-ID for QVMUHZHZYCDMAI-RYUDHWBXSA-N
ID: QVMUHZHZYCDMAI-RYUDHWBXSA-N
Comment: Energy2
Num peaks: 31
27.02292652 1.580017274
41.00219107 1.767056712
43.01784114 1.554926797
51.02292652 4.446111028
53.03857658 1.104172898
55.01784114 1.984470643
65.00219107 4.162060532
67.01784114 2.161483765
69.0334912 1.239043933
89.00219107 2.166386454
91.01784114 1.668476881
92.99710569 4.311211818
93.0334912 5.35456708
95.01275576 3.110602523
95.04914126 1.43286753
97.02840582 1.11592342
107.0127558 3.951202549
107.0491413 1.616905379
119.0127558 1.650656856
121.0284058 3.423030451
133.0284058 2.312225991
135.0440559 1.982231524
145.0284058 1.642472759
147.0440559 5.043877296
149.0597059 2.051518314
161.0233204 1.851527223
175.0389705 1.344703178
193.0495352 1.618180176
195.0651853 1.198189501
207.0651853 1.40909521
221.0444498 1.221750926

Name: +ve in-silico MS/MS by CFM-ID for GHPSCBAZRWEYJT-UHFFFAOYSA-N
ID: GHPSCBAZRWEYJT-UHFFFAOYSA-N
Comment: Energy0
Num peaks: 6
109.0284058 2.381470955
111.0440559 1.148622577
191.0702706 2.434496572
201.0546206 4.678843209
203.0338851 0.873487805
219.0651853 82.23879964

Name: +ve in-silico MS/MS by CFM-ID for GHPSCBAZRWEYJT-UHFFFAOYSA-N
ID: GHPSCBAZRWEYJT-UHFFFAOYSA-N
Comment: Energy1
Num peaks: 16
109.0284058 5.437590758
111.0440559 2.240342887
121.0284058 1.497072192
123.0440559 1.484480345
133.0284058 1.774216554
135.0440559 2.386537761
159.0440559 1.379605321
161.0597059 1.472997467
173.0597059 2.208959572
175.0389705 2.352385702
177.0546206 1.351542743
187.0389705 2.260913846
189.0546206 7.433034828
191.0702706 8.453837893
201.0546206 3.98189602
219.0651853 34.35427914

Name: +ve in-silico MS/MS by CFM-ID for GHPSCBAZRWEYJT-UHFFFAOYSA-N
ID: GHPSCBAZRWEYJT-UHFFFAOYSA-N
Comment: Energy2
Num peaks: 31
39.02292652 1.351215319
49.00727645 4.989722575
51.02292652 3.429852731
65.03857658 1.604469152
75.02292652 2.365689013
77.00219107 2.431228399
79.01784114 1.590134888
81.0334912 1.628303813
93.0334912 2.20095315
105.0334912 1.544880633
109.0284058 2.985563452
121.0284058 6.063752427
123.0440559 1.923569551
131.0127558 1.958827436
133.0284058 6.143028447
135.0440559 1.192219244
143.0491413 1.702489911
145.0284058 1.589818452
145.0647913 1.413252919
147.0440559 1.833985391
149.0597059 1.6918336
159.0440559 3.665449865
161.0597059 1.701329705
169.0284058 2.073785777
171.0440559 2.275654831
173.0233204 1.370841087
173.0597059 7.180397422
175.0389705 2.545589828
177.0546206 2.064849997
191.0702706 1.535465854
201.0546206 2.716257097

Name: +ve in-silico MS/MS by CFM-ID for ISQQPILYSRJHBC-GGWOSOGESA-N
ID: ISQQPILYSRJHBC-GGWOSOGESA-N
Comment: Energy0
Num peaks: 9
85.02840582 1.197323375
175.0389705 2.383822694
177.0546206 3.841046131
189.0546206 1.363164156
191.0702706 7.091913642
201.0546206 6.041287929
205.0495352 1.489730064
219.0651853 25.15978753
237.0757499 31.62202481

Name: +ve in-silico MS/MS by CFM-ID for ISQQPILYSRJHBC-GGWOSOGESA-N
ID: ISQQPILYSRJHBC-GGWOSOGESA-N
Comment: Energy1
Num peaks: 31
39.02292652 2.414012363
41.03857658 1.067487377
63.02292652 0.9551961379
65.00219107 1.382911947
67.01784114 0.8166218217
83.01275576 2.723797522
85.02840582 0.9735068371
91.05422664 0.8241033936
93.06987671 1.323439992
107.0127558 1.186027411
109.0284058 1.649979629
111.0440559 1.264540417
113.0597059 0.9835010456
133.0284058 0.8230659901
135.0440559 1.097035312
139.0389705 5.906408364
141.0546206 1.276364275
151.0389705 1.663076381
159.0440559 1.043500317
165.0546206 1.013196227
173.0597059 1.302823372
175.0389705 5.655752204
175.075356 1.210854036
177.0546206 9.601704858
189.0546206 1.274249117
191.0702706 8.636065955
193.0859207 1.351196819
201.0546206 2.686526152
205.0495352 0.8011076658
219.0651853 7.145635146
237.0757499 4.865225148

Name: +ve in-silico MS/MS by CFM-ID for ISQQPILYSRJHBC-GGWOSOGESA-N
ID: ISQQPILYSRJHBC-GGWOSOGESA-N
Comment: Energy2
Num peaks: 31
25.00727645 3.195576861
39.02292652 10.13897325
41.03857658 1.218893714
45.0334912 1.167153844
49.00727645 3.198302381
51.02292652 9.034666332
53.00219107 1.781548099
53.03857658 1.907147841
55.01784114 1.249777467
57.0334912 2.580798369
59.01275576 0.924045559
63.02292652 2.05982186
69.0334912 1.573296558
75.02292652 1.199837971
77.03857658 0.8763564174
83.01275576 2.470005209
85.02840582 2.121001298
92.99710569 2.655198472
109.0284058 1.495568342
121.0284058 1.366423689
125.0233204 0.8481703431
133.0284058 1.917115107
135.0440559 1.896115078
139.0389705 1.925249731
145.0284058 0.9395524137
147.0440559 2.593146441
153.0546206 1.242603455
159.0440559 3.369560863
175.0389705 2.443957616
175.075356 1.74850189
177.0546206 1.669482834

Name: +ve in-silico MS/MS by CFM-ID for FKPQJOGPSWNIAR-UHFFFAOYSA-N
ID: FKPQJOGPSWNIAR-UHFFFAOYSA-N
Comment: Energy0
Num peaks: 6
45.0334912 5.519169374
175.0389705 5.15939403
177.0546206 2.81202622
193.0495352 10.51682036
219.0651853 8.842028707
237.0757499 56.13276263

Name: +ve in-silico MS/MS by CFM-ID for FKPQJOGPSWNIAR-UHFFFAOYSA-N
ID: FKPQJOGPSWNIAR-UHFFFAOYSA-N
Comment: Energy1
Num peaks: 15
43.01784114 1.268883938
45.0334912 18.28748685
163.0389705 1.500768445
165.0546206 2.514073686
175.0389705 6.886549084
177.0546206 3.837847947
191.0702706 1.894808413
193.0495352 8.400891092
193.0859207 1.657490025
205.0495352 1.73794293
207.0651853 1.280031088
209.0808353 6.085546348
219.0651853 9.536248899
221.0444498 1.484299335
237.0757499 14.77716058

Name: +ve in-silico MS/MS by CFM-ID for FKPQJOGPSWNIAR-UHFFFAOYSA-N
ID: FKPQJOGPSWNIAR-UHFFFAOYSA-N
Comment: Energy2
Num peaks: 25
15.02292652 1.397957376
27.02292652 1.518012952
45.0334912 7.848500927
47.04914126 0.9125128635
55.01784114 1.020831724
109.0284058 1.376007675
119.0127558 2.439872302
121.0284058 5.453204782
123.0440559 2.962996406
131.0491413 2.35844153
133.0284058 1.046608747
135.0440559 3.591618486
147.0440559 3.589733116
149.0597059 2.648208469
151.0389705 5.658867725
161.0597059 0.8232195359
163.0389705 1.913815738
165.0546206 2.504587854
173.0233204 0.8692818279
175.0389705 11.49905771
177.0182351 8.278364391
177.0546206 3.849031457
189.0546206 0.8755860486
191.0338851 1.617399794
193.0495352 4.317775673

Name: +ve in-silico MS/MS by CFM-ID for NXCPMSUBVRGTSE-UHFFFAOYSA-N
ID: NXCPMSUBVRGTSE-UHFFFAOYSA-N
Comment: Energy0
Num peaks: 6
123.0440559 4.164674416
151.0389705 10.33223355
153.0546206 1.557242012
161.0597059 3.337172425
179.0702706 35.38238561
197.0808353 29.96843329

Name: +ve in-silico MS/MS by CFM-ID for NXCPMSUBVRGTSE-UHFFFAOYSA-N
ID: NXCPMSUBVRGTSE-UHFFFAOYSA-N
Comment: Energy1
Num peaks: 15
45.0334912 2.641752779
55.01784114 2.224913872
73.02840582 2.737294674
121.0284058 2.03873616
123.0440559 8.496455997
125.0597059 1.993779183
147.0440559 2.182418431
149.0597059 2.62512774
151.0389705 14.22541127
151.075356 4.209650956
153.0546206 2.188002637
161.0597059 5.033675206
165.0546206 2.191195403
179.0702706 19.76050442
197.0808353 8.286842043

Name: +ve in-silico MS/MS by CFM-ID for NXCPMSUBVRGTSE-UHFFFAOYSA-N
ID: NXCPMSUBVRGTSE-UHFFFAOYSA-N
Comment: Energy2
Num peaks: 31
15.02292652 1.456846263
31.01784114 1.165102535
41.00219107 1.556405653
43.01784114 1.203279205
45.0334912 3.021018025
49.00727645 1.420219134
51.02292652 2.931611194
53.00219107 1.612932201
55.01784114 1.508705232
57.0334912 1.243332174
69.0334912 1.274174572
79.01784114 3.944684733
81.0334912 1.297147428
93.0334912 1.270772322
95.04914126 2.361962711
97.02840582 2.157567363
107.0491413 1.582925112
109.0284058 3.495954372
121.0284058 3.158376191
123.0440559 15.3535864
125.0597059 1.7573348
135.0076704 1.632347959
135.0440559 2.623952486
137.0233204 1.76778153
137.0597059 1.808052466
147.0440559 1.537071267
149.0597059 1.827652912
151.0389705 4.474798271
153.0546206 1.151613232
161.0597059 2.226632814
179.0702706 1.688029523

Name: +ve in-silico MS/MS by CFM-ID for OIABYBLXUPXVPR-UHFFFAOYSA-N
ID: OIABYBLXUPXVPR-UHFFFAOYSA-N
Comment: Energy0
Num peaks: 6
57.0334912 2.546503603
139.0389705 6.74507829
141.0546206 2.224635043
167.0338851 3.412815126
179.0702706 13.50262264
197.0808353 61.22290642

Name: +ve in-silico MS/MS by CFM-ID for OIABYBLXUPXVPR-UHFFFAOYSA-N
ID: OIABYBLXUPXVPR-UHFFFAOYSA-N
Comment: Energy1
Num peaks: 11
29.03857658 1.457787969
39.02292652 3.385490015
57.0334912 13.0130264
139.0389705 3.379077422
141.0546206 2.764498863
161.0597059 1.850172566
167.0338851 5.893917401
167.0702706 1.521146524
169.0495352 2.070086494
179.0702706 12.94196791
197.0808353 33.09150925

Name: +ve in-silico MS/MS by CFM-ID for OIABYBLXUPXVPR-UHFFFAOYSA-N
ID: OIABYBLXUPXVPR-UHFFFAOYSA-N
Comment: Energy2
Num peaks: 30
29.03857658 1.392715792
39.02292652 3.269423308
41.00219107 2.321140129
41.03857658 2.076513254
53.00219107 5.514846707
53.03857658 1.331341612
55.01784114 2.988329878
57.0334912 3.694784993
67.01784114 1.393675531
69.0334912 2.725683878
83.01275576 3.322566526
85.02840582 1.322526695
95.01275576 3.334785882
97.02840582 4.628615404
99.04405588 1.587021807
109.0284058 1.937115561
111.0440559 3.25331593
121.0284058 9.73155887
123.0440559 4.316656304
137.0233204 1.346035242
139.0389705 5.263169023
141.0546206 2.392946005
145.0859207 1.423936329
149.0233204 1.225773635
151.0389705 1.286881471
153.0546206 1.591535048
161.0597059 1.169385123
163.0389705 1.500903872
179.0702706 1.755596756
181.0495352 1.2599887

Name: +ve in-silico MS/MS by CFM-ID for NZGSNQJCTOMELT-UHFFFAOYSA-N
ID: NZGSNQJCTOMELT-UHFFFAOYSA-N
Comment: Energy0
Num peaks: 6
149.0597059 1.348939375
151.075356 14.43919491
153.0910061 4.987040009
171.0651853 1.272418356
179.0702706 18.42129812
197.0808353 51.38193345

Name: +ve in-silico MS/MS by CFM-ID for NZGSNQJCTOMELT-UHFFFAOYSA-N
ID: NZGSNQJCTOMELT-UHFFFAOYSA-N
Comment: Energy1
Num peaks: 10
121.0647913 1.514271028
123.0804414 1.786381169
133.0647913 2.175659715
135.0440559 2.172537703
149.0597059 3.184311648
151.075356 22.47770819
153.0910061 8.284133356
161.0597059 4.256348947
179.0702706 18.24359735
197.0808353 16.54562448

Name: +ve in-silico MS/MS by CFM-ID for NZGSNQJCTOMELT-UHFFFAOYSA-N
ID: NZGSNQJCTOMELT-UHFFFAOYSA-N
Comment: Energy2
Num peaks: 30
39.02292652 1.193157386
49.00727645 1.657143287
51.02292652 8.130678833
53.03857658 13.9481507
55.01784114 1.068672031
55.05422664 3.972336802
57.0334912 1.212397155
65.03857658 2.643572292
67.01784114 1.737181034
67.05422664 1.29988722
79.01784114 1.250365209
83.01275576 3.084730826
89.03857658 1.424248624
95.04914126 1.839014722
107.0491413 3.751669335
109.0647913 1.409968427
111.0440559 1.863411348
119.0127558 1.082482498
121.0284058 1.064804524
121.0647913 5.121085149
123.0440559 1.688961357
123.0804414 1.846679766
133.0647913 5.90476347
135.0440559 3.669702359
135.0804414 1.060618308
151.075356 2.343757252
161.0597059 1.147952948
167.0338851 1.013766415
171.0651853 1.149016403
179.0702706 1.546788574

Name: +ve in-silico MS/MS by CFM-ID for SDKXGAICTNHFCN-JVJUTJAJSA-N
ID: SDKXGAICTNHFCN-JVJUTJAJSA-N
Comment: Energy0
Num peaks: 6
75.04405588 1.563774941
163.0389705 1.27408782
177.0182351 1.351090015
179.0338851 4.564291659
219.0651853 11.32577426
237.0757499 60.2478792

Name: +ve in-silico MS/MS by CFM-ID for SDKXGAICTNHFCN-JVJUTJAJSA-N
ID: SDKXGAICTNHFCN-JVJUTJAJSA-N
Comment: Energy1
Num peaks: 31
25.00727645 1.237981234
27.02292652 1.69928325
41.03857658 1.874416875
43.05422664 1.250553647
49.00727645 3.332113872
51.02292652 1.343402303
53.03857658 1.659782309
55.05422664 6.088969955
57.0334912 0.9600437558
59.04914126 1.068753768
85.02840582 1.206487406
133.0284058 3.504061866
135.0440559 1.902985454
149.0233204 1.63612028
161.0233204 3.500944477
163.002585 0.8563938471
163.0389705 3.594362739
169.0495352 1.382452073
177.0182351 2.155498621
179.0338851 2.725343369
193.0495352 1.416043657
195.0287997 3.310581397
197.0444498 0.8920302547
201.0546206 1.23394128
207.0287997 1.030496915
207.0651853 1.409413975
209.0444498 1.785711122
209.0808353 2.425468757
219.0651853 7.767779081
221.0444498 1.23293176
237.0757499 13.87162965

Name: +ve in-silico MS/MS by CFM-ID for SDKXGAICTNHFCN-JVJUTJAJSA-N
ID: SDKXGAICTNHFCN-JVJUTJAJSA-N
Comment: Energy2
Num peaks: 31
39.02292652 2.34510567
41.00219107 1.774033662
41.03857658 2.915286685
43.01784114 1.420469534
49.00727645 7.956376154
51.02292652 3.332113017
53.03857658 2.990969044
55.05422664 2.081305314
56.99710569 1.065127342
57.0334912 1.532529328
63.02292652 1.818671702
80.99710569 1.37605098
83.01275576 2.996965971
85.02840582 3.376800507
87.02292652 1.48104505
89.03857658 1.234983965
91.01784114 1.731204116
91.05422664 1.020237684
93.0334912 2.669905243
95.04914126 1.49244455
99.00767038 0.9105106167
105.0334912 1.244076099
107.0127558 2.153724026
107.0491413 2.802294949
109.0284058 8.599596211
111.0440559 2.549214442
133.0284058 1.700060391
149.0233204 1.817383852
161.0233204 1.47914816
163.0389705 1.530786919
219.0651853 1.042211882

Name: +ve in-silico MS/MS by CFM-ID for HAJLUZBQGIPNOH-UHFFFAOYSA-N
ID: HAJLUZBQGIPNOH-UHFFFAOYSA-N
Comment: Energy0
Num peaks: 6
153.0546206 2.124892971
155.0702706 2.518129133
161.0597059 2.234932867
179.0702706 20.47430472
181.0495352 3.691621881
197.0808353 61.39784197

Name: +ve in-silico MS/MS by CFM-ID for HAJLUZBQGIPNOH-UHFFFAOYSA-N
ID: HAJLUZBQGIPNOH-UHFFFAOYSA-N
Comment: Energy1
Num peaks: 15
43.01784114 2.092411426
68.99710569 1.227542315
69.0334912 1.870342705
71.04914126 2.903871862
83.01275576 1.338022171
113.0597059 2.300279229
125.0233204 3.020380922
127.0389705 1.242866148
153.0546206 1.924790024
155.0702706 3.937329192
161.0597059 3.641791643
169.0859207 2.129467853
179.0702706 19.38139813
181.0495352 2.045170392
197.0808353 30.98633405

Name: +ve in-silico MS/MS by CFM-ID for HAJLUZBQGIPNOH-UHFFFAOYSA-N
ID: HAJLUZBQGIPNOH-UHFFFAOYSA-N
Comment: Energy2
Num peaks: 27
39.02292652 9.872179445
41.00219107 3.583625438
41.03857658 8.696595984
43.05422664 1.455576008
57.0334912 3.366988603
65.00219107 1.910760506
67.01784114 2.085219166
68.99710569 1.427081677
69.0334912 4.56602793
71.04914126 2.57022444
81.0334912 3.219295186
83.01275576 4.423241984
83.04914126 2.476265287
85.06479133 2.070051326
93.0334912 2.090344464
95.04914126 1.664796636
107.0127558 1.715621246
107.0491413 2.531519238
109.0284058 4.096817352
109.0647913 1.918364365
111.0440559 2.917500401
111.0804414 2.174932716
113.0597059 1.716280773
161.0597059 2.62062027
163.0389705 2.362603742
179.0702706 2.263210677
181.0495352 1.519602413

Name: +ve in-silico MS/MS by CFM-ID for NLZQGBCUKNUDED-SDQBBNPISA-N
ID: NLZQGBCUKNUDED-SDQBBNPISA-N
Comment: Energy0
Num peaks: 6
57.0334912 2.797259859
109.0284058 3.508146096
121.0284058 22.76586642
173.0233204 4.460341568
201.0546206 6.242348013
219.0651853 43.10537111

Name: +ve in-silico MS/MS by CFM-ID for NLZQGBCUKNUDED-SDQBBNPISA-N
ID: NLZQGBCUKNUDED-SDQBBNPISA-N
Comment: Energy1
Num peaks: 20
39.02292652 3.105562516
41.03857658 1.867220237
97.02840582 1.459290256
109.0284058 6.283337405
121.0284058 17.76559269
133.0284058 1.775191095
135.0440559 1.55607292
147.0440559 1.182439393
149.0597059 1.137056216
151.0389705 1.023955535
157.0284058 1.528491312
159.0440559 1.767374174
173.0233204 2.065207141
175.0389705 2.51253523
177.0546206 3.351568371
187.0389705 2.620274945
189.0546206 3.839023605
191.0702706 5.631042994
201.0546206 4.99904645
219.0651853 15.08547438

Name: +ve in-silico MS/MS by CFM-ID for NLZQGBCUKNUDED-SDQBBNPISA-N
ID: NLZQGBCUKNUDED-SDQBBNPISA-N
Comment: Energy2
Num peaks: 24
39.02292652 5.717395983
41.00219107 1.87056778
41.03857658 4.016537908
49.00727645 5.838422294
51.02292652 2.919386735
53.03857658 1.975901628
65.00219107 5.831545726
65.03857658 5.771265554
67.01784114 2.684308199
69.0334912 1.712567511
75.02292652 3.693914384
77.00219107 1.258994646
79.01784114 2.607543957
91.01784114 1.872776586
93.0334912 2.872297658
109.0284058 2.58293328
117.0334912 1.377089998
121.0284058 13.35480506
123.0440559 1.218711311
131.0127558 3.215032061
133.0284058 2.519385697
135.0440559 1.598485374
155.0127558 1.993585795
159.0440559 1.543862669

Name: +ve in-silico MS/MS by CFM-ID for WFHGECVQFSCFBB-UHFFFAOYSA-N
ID: WFHGECVQFSCFBB-UHFFFAOYSA-N
Comment: Energy0
Num peaks: 6
175.0389705 3.239549112
177.0546206 2.278785789
183.0440559 2.302710095
201.0546206 20.4491859
203.0338851 3.767578103
219.0651853 64.94937378

Name: +ve in-silico MS/MS by CFM-ID for WFHGECVQFSCFBB-UHFFFAOYSA-N
ID: WFHGECVQFSCFBB-UHFFFAOYSA-N
Comment: Energy1
Num peaks: 6
175.0389705 5.503237734
177.0546206 9.462086711
191.0702706 3.994765012
201.0546206 22.25785513
203.0338851 4.078092785
219.0651853 36.98919592

Name: +ve in-silico MS/MS by CFM-ID for WFHGECVQFSCFBB-UHFFFAOYSA-N
ID: WFHGECVQFSCFBB-UHFFFAOYSA-N
Comment: Energy2
Num peaks: 21
39.02292652 2.067896832
49.00727645 1.881259756
65.00219107 4.590536497
67.01784114 1.965977411
107.0491413 1.651182057
109.0284058 1.642320375
117.0334912 1.585608477
133.0284058 3.441877505
135.0440559 3.064024494
147.0440559 1.524326753
151.0389705 3.719318667
159.0076704 3.280088187
159.0440559 6.832217787
161.0233204 8.832757784
163.002585 3.713862083
173.0597059 1.958423713
175.0389705 6.540136228
179.0338851 1.782149133
183.0440559 11.65376233
201.0546206 5.64272941
203.0338851 3.472487141

Name: +ve in-silico MS/MS by CFM-ID for MXRJZFNJVFPSQN-WEEIZJNSSA-N
ID: MXRJZFNJVFPSQN-WEEIZJNSSA-N
Comment: Energy0
Num peaks: 6
17.03857658 0.1186410547
19.01784114 0.2772835997
161.0597059 1.46780744
179.0702706 19.56866169
181.0495352 0.2844131198
197.0808353 78.12725296

Name: +ve in-silico MS/MS by CFM-ID for MXRJZFNJVFPSQN-WEEIZJNSSA-N
ID: MXRJZFNJVFPSQN-WEEIZJNSSA-N
Comment: Energy1
Num peaks: 6
19.01784114 0.189512238
161.0597059 7.141054193
163.0389705 0.2717376064
179.0702706 41.179615
181.0495352 0.8379881895
197.0808353 50.33554113

Name: +ve in-silico MS/MS by CFM-ID for MXRJZFNJVFPSQN-WEEIZJNSSA-N
ID: MXRJZFNJVFPSQN-WEEIZJNSSA-N
Comment: Energy2
Num peaks: 6
15.02292652 1.95670262
161.0597059 30.50758493
163.0389705 9.04749007
179.0702706 47.63933098
181.0495352 3.567375611
197.0808353 6.036124935

Name: +ve in-silico MS/MS by CFM-ID for CEZITUXGGUVZCK-HLQBBKRNSA-N
ID: CEZITUXGGUVZCK-HLQBBKRNSA-N
Comment: Energy0
Num peaks: 26
53.00219107 5.652513055
85.02840582 0.8268604403
111.0440559 0.9595739787
113.0597059 0.8179995187
119.0491413 1.75531771
119.0855268 0.814643578
123.0076704 1.617273482
125.0597059 0.8121847146
145.0647913 1.492237861
147.0076704 1.349381002
147.0804414 1.51863152
149.0233204 1.401440949
159.0440559 0.8255346408
161.0233204 2.077394702
161.0597059 1.060078892
163.0389705 6.025027801
163.075356 2.622024794
165.0546206 1.029211717
165.0910061 5.174282633
173.0597059 1.794858663
175.075356 0.85924541
189.0546206 2.570093153
191.0702706 9.528509215
193.0859207 3.975423693
219.0651853 6.561113929
237.0757499 16.94623601

Name: +ve in-silico MS/MS by CFM-ID for CEZITUXGGUVZCK-HLQBBKRNSA-N
ID: CEZITUXGGUVZCK-HLQBBKRNSA-N
Comment: Energy1
Num peaks: 31
39.02292652 1.103068959
51.02292652 1.106327186
53.00219107 2.722721151
53.03857658 1.521339159
57.0334912 1.510452021
77.00219107 2.410587221
77.03857658 1.586900085
79.01784114 1.34884048
79.05422664 1.723276434
109.0284058 1.419505868
115.0542266 1.701309664
119.0491413 2.722582055
119.0855268 1.128058394
123.0076704 2.118704732
125.0233204 1.476614996
125.0597059 1.32716085
137.0233204 1.178749161
145.0284058 1.025988771
147.0076704 3.840411095
147.0804414 1.52399783
149.0233204 4.245949366
149.0597059 1.817217043
151.0389705 1.570496046
163.0389705 2.008712384
167.0702706 2.101980008
189.0546206 2.038531479
191.0702706 4.053978281
193.0859207 2.197851567
201.0546206 1.069448083
219.0651853 3.230657104
237.0757499 2.012936165

Name: +ve in-silico MS/MS by CFM-ID for CEZITUXGGUVZCK-HLQBBKRNSA-N
ID: CEZITUXGGUVZCK-HLQBBKRNSA-N
Comment: Energy2
Num peaks: 31
39.02292652 3.261043782
41.03857658 1.592779304
49.00727645 2.959512397
51.02292652 3.440522117
53.00219107 4.003555959
53.03857658 4.326494572
63.02292652 2.610352717
65.00219107 1.409752351
65.03857658 3.719199573
67.05422664 2.044636356
75.02292652 6.314181126
77.00219107 1.247058936
77.03857658 4.620564747
79.05422664 4.917212899
83.01275576 1.411808477
85.02840582 1.404953912
91.05422664 3.104042663
95.01275576 1.215394591
97.02840582 0.9082484524
99.04405588 1.57165243
103.0178411 1.254670011
109.0284058 0.8997166607
111.0440559 1.14637354
115.0542266 2.436020506
117.0698767 1.346370886
119.0491413 2.273984244
119.0855268 3.154757272
121.0284058 1.158457764
147.0804414 2.22112153
175.075356 1.170052201
189.0546206 1.030689491

Name: +ve in-silico MS/MS by CFM-ID for GIIOASILGOFVPI-LURJTMIESA-N
ID: GIIOASILGOFVPI-LURJTMIESA-N
Comment: Energy0
Num peaks: 6
109.0284058 2.481157582
123.0440559 4.175435399
149.0597059 2.676079874
151.075356 16.86045663
179.0702706 14.38149968
197.0808353 41.48137011

Name: +ve in-silico MS/MS by CFM-ID for GIIOASILGOFVPI-LURJTMIESA-N
ID: GIIOASILGOFVPI-LURJTMIESA-N
Comment: Energy1
Num peaks: 22
39.02292652 1.931349168
41.03857658 3.483240054
68.99710569 1.142252635
69.0334912 1.092902519
71.04914126 1.06828427
73.02840582 1.133813492
87.04405588 3.164812126
95.04914126 1.808385541
109.0284058 4.475579927
121.0284058 1.708533723
121.0647913 3.47235394
123.0440559 6.364843956
123.0804414 4.139819999
125.0597059 1.625943155
149.0597059 2.991072805
151.075356 17.08705146
153.0910061 2.177202765
161.0597059 1.53926978
167.0702706 1.591365686
169.0859207 1.437404811
179.0702706 8.826900311
197.0808353 8.697834728

Name: +ve in-silico MS/MS by CFM-ID for GIIOASILGOFVPI-LURJTMIESA-N
ID: GIIOASILGOFVPI-LURJTMIESA-N
Comment: Energy2
Num peaks: 28
27.02292652 1.777866888
39.02292652 2.730515548
41.03857658 7.516152295
43.05422664 2.311895163
49.00727645 1.790295356
51.02292652 3.645269287
53.03857658 3.463655925
63.02292652 1.4264769
65.03857658 4.255160053
67.05422664 2.392782339
79.05422664 2.109919482
89.03857658 2.617127938
91.05422664 3.187473617
93.0334912 2.20382935
93.06987671 4.249441563
95.04914126 2.157891623
107.0491413 1.405654444
109.0284058 6.903980876
111.0440559 1.523285486
121.0284058 2.553544837
121.0647913 4.64347812
123.0440559 2.778284666
123.0804414 2.316336406
125.0597059 1.503679608
133.0647913 3.192309128
135.0440559 2.070749929
149.0597059 1.383517845
151.075356 2.826287203

Name: +ve in-silico MS/MS by CFM-ID for KVULUBRLURDGGV-KOLCDFICSA-N
ID: KVULUBRLURDGGV-KOLCDFICSA-N
Comment: Energy0
Num peaks: 6
135.0440559 1.230774557
193.0495352 0.8655729985
201.0546206 3.708357164
205.0495352 1.061683539
219.0651853 25.51175305
237.0757499 59.4842921

Name: +ve in-silico MS/MS by CFM-ID for KVULUBRLURDGGV-KOLCDFICSA-N
ID: KVULUBRLURDGGV-KOLCDFICSA-N
Comment: Energy1
Num peaks: 19
55.01784114 2.022383166
57.0334912 2.066110227
71.01275576 2.433134732
73.02840582 3.737119715
75.04405588 4.520750451
135.0440559 2.341382541
161.0233204 3.230549779
163.0389705 5.374525338
165.0546206 3.313631403
177.0546206 2.453674593
189.0546206 3.705552976
191.0338851 1.76644982
191.0702706 3.182878136
193.0495352 2.762716842
201.0546206 4.496517238
207.0651853 8.774262945
209.0808353 4.402959565
219.0651853 9.994898365
237.0757499 10.40984068

Name: +ve in-silico MS/MS by CFM-ID for KVULUBRLURDGGV-KOLCDFICSA-N
ID: KVULUBRLURDGGV-KOLCDFICSA-N
Comment: Energy2
Num peaks: 31
39.02292652 1.411183275
41.00219107 2.485823446
43.01784114 1.203644758
53.00219107 2.241724495
55.01784114 4.968138478
57.0334912 1.82852979
59.04914126 1.426188435
73.02840582 1.447917385
91.01784114 1.163907492
93.0334912 1.079151703
121.0284058 1.566642442
123.0440559 1.771259453
135.0440559 3.044037877
145.0284058 1.186099872
147.0076704 1.604030556
147.0440559 1.557940866
157.0284058 2.00856118
159.0440559 1.313730315
161.0233204 1.597538484
163.0389705 2.130235209
165.0546206 1.250258807
175.0389705 4.597199967
177.0546206 1.246933708
187.0389705 2.659267235
189.0546206 5.205532387
191.0338851 1.221684733
191.0702706 3.850285133
201.0546206 7.625762636
203.0338851 2.96944854
205.0495352 1.050316243
219.0651853 3.572650084

Name: +ve in-silico MS/MS by CFM-ID for JGEPRYZMIMUBHD-UHFFFAOYSA-N
ID: JGEPRYZMIMUBHD-UHFFFAOYSA-N
Comment: Energy0
Num peaks: 6
153.0546206 2.308792215
155.0702706 2.330898147
165.0546206 3.339347383
179.0702706 13.17880374
181.0495352 3.908182149
197.0808353 66.97379511

Name: +ve in-silico MS/MS by CFM-ID for JGEPRYZMIMUBHD-UHFFFAOYSA-N
ID: JGEPRYZMIMUBHD-UHFFFAOYSA-N
Comment: Energy1
Num peaks: 9
43.01784114 2.703071096
153.0546206 2.653557591
155.0702706 4.250116529
161.0597059 1.665566983
165.0546206 5.289248919
167.0702706 1.604858768
179.0702706 15.34597081
181.0495352 3.267816993
197.0808353 43.86196362

Name: +ve in-silico MS/MS by CFM-ID for JGEPRYZMIMUBHD-UHFFFAOYSA-N
ID: JGEPRYZMIMUBHD-UHFFFAOYSA-N
Comment: Energy2
Num peaks: 31
39.02292652 2.673782445
41.00219107 2.129103405
43.01784114 2.172816417
67.01784114 1.878255524
77.00219107 1.262205558
79.01784114 2.025104119
81.0334912 1.860180549
83.01275576 2.09659881
95.01275576 1.48306014
95.04914126 1.265214242
97.02840582 3.223757571
99.04405588 2.356440154
107.0127558 2.08558885
109.0284058 1.587611929
111.0440559 1.876610348
121.0284058 1.377777466
123.0440559 1.998124071
135.0440559 3.354195714
137.0597059 1.853778679
147.0440559 3.098198116
149.0233204 1.443880721
149.0597059 4.420415764
151.0389705 2.181177677
151.075356 3.211572298
153.0546206 3.152907736
161.0597059 1.878470855
163.0389705 4.930886548
165.0182351 1.447762468
165.0546206 1.760275453
179.0702706 3.513074257
181.0495352 2.908355609

Name: +ve in-silico MS/MS by CFM-ID for KNROPFRZGGYSJO-JTQLQIEISA-N
ID: KNROPFRZGGYSJO-JTQLQIEISA-N
Comment: Energy0
Num peaks: 6
123.0440559 2.920545962
153.0546206 5.469193026
155.0702706 2.071576732
161.0597059 2.956456364
179.0702706 29.3856991
197.0808353 45.86291755

Name: +ve in-silico MS/MS by CFM-ID for KNROPFRZGGYSJO-JTQLQIEISA-N
ID: KNROPFRZGGYSJO-JTQLQIEISA-N
Comment: Energy1
Num peaks: 16
43.01784114 1.623973246
55.01784114 1.972024214
73.02840582 2.021374193
95.04914126 2.277319631
123.0440559 8.505216038
125.0597059 5.714425554
147.0440559 2.877504494
149.0597059 1.614364394
153.0546206 4.762454026
155.0702706 2.222257103
161.0597059 4.761340523
165.0546206 1.667397114
167.0702706 2.234020626
169.0859207 2.009412467
179.0702706 18.74172192
197.0808353 17.49353294

Name: +ve in-silico MS/MS by CFM-ID for KNROPFRZGGYSJO-JTQLQIEISA-N
ID: KNROPFRZGGYSJO-JTQLQIEISA-N
Comment: Energy2
Num peaks: 28
15.02292652 1.517224742
43.01784114 2.902978251
49.00727645 3.875441921
51.02292652 3.578036849
53.03857658 1.352627466
55.01784114 1.65220203
57.0334912 1.357277599
79.01784114 3.742172877
81.0334912 2.287403806
93.0334912 2.979043642
95.04914126 3.913251014
105.0334912 1.47682986
107.0491413 2.830347099
109.0284058 4.625013835
109.0647913 1.529580906
121.0284058 2.03414978
123.0440559 11.89067731
125.0597059 3.010898662
135.0440559 4.553508542
137.0597059 2.409966183
147.0440559 1.369601813
149.0597059 2.389753439
151.075356 1.570615249
153.0546206 2.335496202
161.0597059 3.661513839
163.0389705 1.5533233
179.0702706 2.614907888
181.0495352 1.454032345

Name: +ve in-silico MS/MS by CFM-ID for JPCDNRZQWAURND-UHFFFAOYSA-N
ID: JPCDNRZQWAURND-UHFFFAOYSA-N
Comment: Energy0
Num peaks: 6
15.02292652 0.3804544139
205.0495352 12.38222836
207.0651853 3.50502469
209.0808353 0.8348600129
221.0444498 1.209354802
237.0757499 78.08136612

Name: +ve in-silico MS/MS by CFM-ID for JPCDNRZQWAURND-UHFFFAOYSA-N
ID: JPCDNRZQWAURND-UHFFFAOYSA-N
Comment: Energy1
Num peaks: 9
55.01784114 7.6482204
177.0546206 5.720661798
191.0702706 3.181012683
193.0495352 3.259078692
193.0859207 2.763348044
205.0495352 9.879058641
207.0651853 7.334868842
209.0808353 24.53703645
237.0757499 16.16724383

Name: +ve in-silico MS/MS by CFM-ID for JPCDNRZQWAURND-UHFFFAOYSA-N
ID: JPCDNRZQWAURND-UHFFFAOYSA-N
Comment: Energy2
Num peaks: 23
15.02292652 1.440291392
79.01784114 1.363351651
81.0334912 1.15430738
93.0334912 5.031273277
95.04914126 4.387768854
119.0127558 1.530121959
121.0284058 1.760379658
123.0440559 1.403290417
135.0440559 7.602682205
137.0597059 4.094021456
149.0233204 1.278334712
151.0389705 6.305678425
153.0546206 2.989332637
161.0597059 9.932684813
163.075356 2.018779715
165.0546206 7.308305584
175.0389705 3.802892156
177.0546206 4.19030948
191.0338851 5.760851002
191.0702706 1.382530991
193.0495352 1.462884822
205.0495352 2.863872561
221.0444498 1.614203067

Name: +ve in-silico MS/MS by CFM-ID for VUVVHFGFMVGSQC-UHFFFAOYSA-N
ID: VUVVHFGFMVGSQC-UHFFFAOYSA-N
Comment: Energy0
Num peaks: 6
201.0546206 1.633315045
205.0495352 4.310949711
207.0651853 1.103664459
219.0651853 23.84043609
221.0444498 0.7301011595
237.0757499 60.77513102

Name: +ve in-silico MS/MS by CFM-ID for VUVVHFGFMVGSQC-UHFFFAOYSA-N
ID: VUVVHFGFMVGSQC-UHFFFAOYSA-N
Comment: Energy1
Num peaks: 13
175.0389705 1.795895461
177.0546206 3.578931158
179.0338851 2.105723612
179.0702706 4.68638794
183.0651853 1.372754764
187.0389705 1.244105187
201.0546206 4.7580528
205.0495352 8.07510724
207.0651853 2.259667759
209.0808353 2.083864427
219.0651853 21.36329168
221.0444498 1.438072435
237.0757499 25.98850017

Name: +ve in-silico MS/MS by CFM-ID for VUVVHFGFMVGSQC-UHFFFAOYSA-N
ID: VUVVHFGFMVGSQC-UHFFFAOYSA-N
Comment: Energy2
Num peaks: 31
39.02292652 1.274770451
53.00219107 2.786303964
55.01784114 4.245184117
57.0334912 1.595275612
69.0334912 0.9800076469
83.01275576 1.653172798
97.02840582 3.696169934
123.0440559 3.323637102
135.0076704 1.318022689
137.0233204 1.93054703
139.0389705 11.15134224
149.0233204 2.11469084
151.0389705 2.145276293
153.0546206 1.043264174
161.0233204 2.376983043
163.0389705 5.405775762
165.0182351 2.078333229
165.0546206 1.648686856
167.0338851 1.707528022
175.0389705 3.173831007
177.0182351 1.390230301
177.0546206 4.077336316
179.0338851 3.691165948
181.0495352 0.9338449499
189.0546206 1.599633923
191.0338851 2.226563355
193.0495352 1.63022439
195.0651853 1.113647657
201.0546206 1.301281693
205.0495352 1.187462419
219.0651853 0.996636185

Name: +ve in-silico MS/MS by CFM-ID for CKDSCAKQBRZWHH-UHFFFAOYSA-N
ID: CKDSCAKQBRZWHH-UHFFFAOYSA-N
Comment: Energy0
Num peaks: 6
123.0440559 2.11108596
149.0597059 1.907589693
161.0597059 8.387386895
167.0702706 3.55243562
179.0702706 31.72051084
197.0808353 44.04702507

Name: +ve in-silico MS/MS by CFM-ID for CKDSCAKQBRZWHH-UHFFFAOYSA-N
ID: CKDSCAKQBRZWHH-UHFFFAOYSA-N
Comment: Energy1
Num peaks: 7
123.0440559 4.983191677
149.0597059 3.50603694
151.075356 5.769343828
161.0597059 17.42839727
167.0702706 3.528419541
179.0702706 30.02635541
197.0808353 17.08768647

Name: +ve in-silico MS/MS by CFM-ID for CKDSCAKQBRZWHH-UHFFFAOYSA-N
ID: CKDSCAKQBRZWHH-UHFFFAOYSA-N
Comment: Energy2
Num peaks: 22
39.02292652 1.647254783
49.00727645 1.49700884
55.01784114 1.976956577
57.0334912 1.9163429
69.0334912 1.635079025
79.01784114 1.551123647
81.0334912 2.409705587
83.04914126 1.880064539
93.0334912 1.655999423
105.0334912 1.97522661
109.0284058 1.302312453
111.0440559 1.327804692
123.0440559 4.712993692
127.075356 1.57574021
131.0491413 4.80348489
133.0647913 9.201846938
135.0804414 3.313294604
147.0440559 4.634538901
149.0597059 13.16478847
151.075356 7.095117285
161.0597059 7.114947056
179.0702706 3.907539004

Name: +ve in-silico MS/MS by CFM-ID for FAMKZZUKJPKMBR-UHFFFAOYSA-N
ID: FAMKZZUKJPKMBR-UHFFFAOYSA-N
Comment: Energy0
Num peaks: 6
189.0546206 1.307167672
203.0338851 0.597956853
205.0495352 5.702516485
207.0651853 1.345475644
219.0651853 45.12280934
237.0757499 42.41333293

Name: +ve in-silico MS/MS by CFM-ID for FAMKZZUKJPKMBR-UHFFFAOYSA-N
ID: FAMKZZUKJPKMBR-UHFFFAOYSA-N
Comment: Energy1
Num peaks: 8
165.0546206 2.123092842
189.0546206 5.448260561
191.0702706 6.184993264
193.0495352 2.128736396
205.0495352 5.381818429
209.0808353 4.967659608
219.0651853 41.68938185
237.0757499 12.19069534

Name: +ve in-silico MS/MS by CFM-ID for FAMKZZUKJPKMBR-UHFFFAOYSA-N
ID: FAMKZZUKJPKMBR-UHFFFAOYSA-N
Comment: Energy2
Num peaks: 27
39.02292652 1.646438295
45.0334912 1.408799266
53.00219107 1.390146185
55.01784114 4.955326535
57.0334912 4.365056771
107.0127558 1.677410351
119.0127558 1.851702632
121.0284058 1.12464796
123.0440559 2.020994721
137.0233204 1.331936101
139.0389705 1.655200749
149.0233204 2.173123167
151.0389705 3.515304848
161.0597059 2.40757791
163.0389705 4.605933155
165.0546206 4.169775389
175.0389705 1.555849852
175.075356 4.112430421
179.0338851 1.11631339
189.0546206 9.691617997
191.0338851 1.64350371
191.0702706 6.284930633
193.0495352 1.639477845
195.0651853 1.400918017
203.0338851 6.382916575
205.0495352 1.828701524
219.0651853 4.248052995

Name: +ve in-silico MS/MS by CFM-ID for ZCYFTOPOEYDXAI-RSPCLVICSA-N
ID: ZCYFTOPOEYDXAI-RSPCLVICSA-N
Comment: Energy0
Num peaks: 9
79.05422664 1.746624542
105.0334912 2.276428112
107.0491413 1.971395548
109.0647913 18.02397748
111.0804414 3.423345906
149.0597059 4.247203896
151.075356 4.064240275
179.0702706 10.44736656
197.0808353 35.05075028

Name: +ve in-silico MS/MS by CFM-ID for ZCYFTOPOEYDXAI-RSPCLVICSA-N
ID: ZCYFTOPOEYDXAI-RSPCLVICSA-N
Comment: Energy1
Num peaks: 31
39.02292652 0.8816366759
49.00727645 1.044434026
51.02292652 2.535585557
53.03857658 3.360696092
55.05422664 1.311204942
59.08552677 0.9260137645
77.03857658 1.580646434
79.05422664 4.693065081
81.06987671 2.586024019
83.08552677 1.09812917
91.05422664 1.588086989
105.0334912 1.048290036
107.0491413 2.004310061
109.0647913 3.292274158
111.0804414 1.110907664
121.0647913 1.004671322
123.0076704 1.589203195
123.0804414 1.38267666
135.0804414 1.538216615
139.002585 1.498449955
141.0182351 1.559667793
143.0338851 1.967768222
149.0597059 3.468427798
151.075356 4.70557138
153.0910061 2.886562935
161.0597059 1.188916983
167.0702706 1.623999015
169.0859207 0.8989894565
171.0651853 1.484332292
179.0702706 11.05908097
197.0808353 13.8810629

Name: +ve in-silico MS/MS by CFM-ID for ZCYFTOPOEYDXAI-RSPCLVICSA-N
ID: ZCYFTOPOEYDXAI-RSPCLVICSA-N
Comment: Energy2
Num peaks: 31
39.02292652 5.726803339
41.03857658 1.52192857
43.05422664 1.074710423
44.99710569 0.8625715156
49.00727645 2.930873375
51.02292652 5.503546965
53.00219107 1.999508783
53.03857658 6.143361304
55.01784114 3.070801797
55.05422664 2.487375701
57.0334912 1.675299454
57.06987671 1.223036223
59.08552677 1.248561312
63.02292652 1.379393698
65.03857658 1.58481498
69.0334912 1.227129631
77.03857658 3.99395872
79.05422664 12.50497135
81.06987671 3.547164964
83.08552677 0.9956348519
87.00767038 1.130971727
91.05422664 1.142727205
93.06987671 1.539534279
107.0491413 0.920204637
109.0647913 2.497917568
111.0804414 1.056209614
127.0389705 0.9505443998
135.0804414 1.409375928
171.0651853 1.020173193
179.0702706 1.317838835
181.0495352 1.387728754

Name: +ve in-silico MS/MS by CFM-ID for XMTVIMLHAWZAAB-UHFFFAOYSA-N
ID: XMTVIMLHAWZAAB-UHFFFAOYSA-N
Comment: Energy0
Num peaks: 6
71.04914126 1.338152598
99.04405588 2.479489899
151.0389705 4.816727758
169.0495352 7.28917637
179.0702706 6.133964793
197.0808353 66.05608693

Name: +ve in-silico MS/MS by CFM-ID for XMTVIMLHAWZAAB-UHFFFAOYSA-N
ID: XMTVIMLHAWZAAB-UHFFFAOYSA-N
Comment: Energy1
Num peaks: 18
47.04914126 1.266302895
53.00219107 1.584294672
79.01784114 2.493720403
81.0334912 1.104469321
95.01275576 1.467315489
97.02840582 7.477669077
99.04405588 6.010992091
101.0597059 1.915379223
125.0233204 1.260095798
133.0284058 1.309690368
141.0182351 1.668660553
151.0389705 7.092762495
153.0546206 1.867286161
167.0702706 1.155415915
169.0495352 8.856982816
169.0859207 2.146020415
179.0702706 4.661282328
197.0808353 26.99393157

Name: +ve in-silico MS/MS by CFM-ID for XMTVIMLHAWZAAB-UHFFFAOYSA-N
ID: XMTVIMLHAWZAAB-UHFFFAOYSA-N
Comment: Energy2
Num peaks: 30
25.00727645 3.045790184
29.03857658 2.079667453
41.00219107 3.761313574
47.04914126 1.266965568
53.00219107 6.717307679
55.01784114 3.36678647
57.0334912 3.012737751
65.00219107 2.201211846
67.01784114 5.997097183
69.0334912 1.656421869
71.01275576 1.410703671
71.04914126 2.128017602
80.99710569 6.927196335
81.0334912 1.140591463
83.01275576 1.882387504
95.01275576 1.517657956
97.02840582 1.727800098
99.04405588 5.478006367
109.0284058 1.746863483
111.0076704 0.9877300731
125.0233204 4.127756072
127.0389705 1.904569562
133.0284058 1.330146123
135.0440559 3.095867974
141.0182351 1.366524503
151.0389705 3.828830529
153.0546206 2.157608905
155.0702706 2.202382779
169.0495352 1.024656227
171.0651853 1.732959889

Name: +ve in-silico MS/MS by CFM-ID for RJAZNJSRZXVBIX-UHFFFAOYSA-N
ID: RJAZNJSRZXVBIX-UHFFFAOYSA-N
Comment: Energy0
Num peaks: 6
29.03857658 0.8090163409
47.04914126 0.7696676075
173.0233204 20.71153742
191.0338851 5.30677021
201.0546206 8.168055518
219.0651853 57.87542204

Name: +ve in-silico MS/MS by CFM-ID for RJAZNJSRZXVBIX-UHFFFAOYSA-N
ID: RJAZNJSRZXVBIX-UHFFFAOYSA-N
Comment: Energy1
Num peaks: 9
47.04914126 2.511733787
147.0440559 1.531587016
173.0233204 33.69199466
173.0597059 2.205644161
175.075356 2.136090227
191.0338851 3.651476512
191.0702706 8.870344249
201.0546206 8.545817389
219.0651853 17.49765234

Name: +ve in-silico MS/MS by CFM-ID for RJAZNJSRZXVBIX-UHFFFAOYSA-N
ID: RJAZNJSRZXVBIX-UHFFFAOYSA-N
Comment: Energy2
Num peaks: 22
29.03857658 1.486896503
49.00727645 7.827923912
51.02292652 3.007407247
53.00219107 0.9982361915
91.05422664 1.821620176
95.04914126 1.314424317
101.0385766 4.352116137
103.0542266 1.493182876
117.0334912 4.841864116
119.0491413 1.256423617
123.0076704 1.288298513
129.0334912 1.698677711
131.0491413 1.509787985
133.0647913 1.040181715
147.0076704 4.911550531
147.0440559 4.395552952
157.0284058 1.990837173
159.0440559 3.919830488
173.0233204 26.15418415
173.0597059 1.563064172
175.0389705 2.075277058
203.0338851 1.094989847

Name: +ve in-silico MS/MS by CFM-ID for OPHQOIGEOHXOGX-UHFFFAOYSA-N
ID: OPHQOIGEOHXOGX-UHFFFAOYSA-N
Comment: Energy0
Num peaks: 6
139.0389705 0.651504234
165.0546206 3.064665213
167.0702706 4.824860494
169.0859207 1.037374181
181.0495352 1.096409929
197.0808353 87.23359461

Name: +ve in-silico MS/MS by CFM-ID for OPHQOIGEOHXOGX-UHFFFAOYSA-N
ID: OPHQOIGEOHXOGX-UHFFFAOYSA-N
Comment: Energy1
Num peaks: 9
55.01784114 3.600688418
109.0284058 1.954967144
151.0389705 3.434608415
153.0546206 7.318957687
165.0546206 5.701553632
167.0702706 7.431782534
169.0859207 2.751504034
181.0495352 2.30249685
197.0808353 46.79956068

Name: +ve in-silico MS/MS by CFM-ID for OPHQOIGEOHXOGX-UHFFFAOYSA-N
ID: OPHQOIGEOHXOGX-UHFFFAOYSA-N
Comment: Energy2
Num peaks: 19
15.02292652 1.916104811
53.00219107 3.428005001
55.01784114 4.1994847
79.01784114 6.951246401
81.0334912 6.942857118
83.04914126 2.050825902
109.0284058 6.612330954
111.0440559 8.012331996
121.0284058 2.289920782
123.0440559 2.863704562
135.0440559 2.597423994
137.0233204 1.579408033
137.0597059 5.990225021
151.0389705 6.084075098
153.0546206 5.407755103
165.0182351 1.418666603
165.0546206 3.217159642
167.0702706 5.725098374
181.0495352 4.130631921

Name: +ve in-silico MS/MS by CFM-ID for GQUMFAIRIDQSOA-WHFVKQHSSA-N
ID: GQUMFAIRIDQSOA-WHFVKQHSSA-N
Comment: Energy0
Num peaks: 11
85.02840582 1.402060154
97.02840582 1.616607951
121.0284058 2.090000767
125.0597059 1.650675379
139.0389705 2.018403268
141.0546206 5.364369865
143.0702706 5.661053538
165.0546206 2.722148671
169.0495352 1.398416491
179.0702706 11.15205833
197.0808353 45.78243739

Name: +ve in-silico MS/MS by CFM-ID for GQUMFAIRIDQSOA-WHFVKQHSSA-N
ID: GQUMFAIRIDQSOA-WHFVKQHSSA-N
Comment: Energy1
Num peaks: 21
55.01784114 1.554858212
67.01784114 1.996026845
69.0334912 1.556446325
71.04914126 2.504167622
99.04405588 1.453846974
121.0284058 3.894363523
123.0440559 3.387744591
125.0597059 4.022603228
127.075356 3.338770067
141.0546206 1.418545276
143.0702706 2.610597203
151.0389705 1.932372571
153.0546206 2.958739828
155.0702706 2.07543114
165.0546206 3.401894838
167.0702706 2.846894051
169.0495352 1.475848113
169.0859207 5.920722967
171.0651853 1.759075941
179.0702706 10.50626966
197.0808353 20.52176961

Name: +ve in-silico MS/MS by CFM-ID for GQUMFAIRIDQSOA-WHFVKQHSSA-N
ID: GQUMFAIRIDQSOA-WHFVKQHSSA-N
Comment: Energy2
Num peaks: 22
41.00219107 4.214096099
43.01784114 2.023846792
45.0334912 1.788533553
51.02292652 8.097189108
53.00219107 3.578836924
53.03857658 2.981204118
55.01784114 5.53386848
55.05422664 2.734844651
57.0334912 2.077091111
67.01784114 12.33701671
68.99710569 12.11638783
69.0334912 1.961512408
71.01275576 4.06164039
73.02840582 3.134302444
81.0334912 1.066341141
83.04914126 1.152863543
85.02840582 1.312533691
97.02840582 2.710767824
111.0440559 2.606926247
111.0804414 1.264629665
121.0284058 1.34834586
125.0597059 2.68250332

Name: +ve in-silico MS/MS by CFM-ID for RJXJHEYXZURDJH-UHFFFAOYSA-N
ID: RJXJHEYXZURDJH-UHFFFAOYSA-N
Comment: Energy0
Num peaks: 6
151.075356 1.309704294
165.0546206 3.91890774
167.0702706 7.958013527
169.0859207 2.35290837
181.0495352 1.084910353
197.0808353 78.4242462

Name: +ve in-silico MS/MS by CFM-ID for RJXJHEYXZURDJH-UHFFFAOYSA-N
ID: RJXJHEYXZURDJH-UHFFFAOYSA-N
Comment: Energy1
Num peaks: 6
125.0597059 2.755186217
151.075356 1.558751905
165.0546206 8.495536266
167.0702706 4.267725876
181.0495352 4.012914405
197.0808353 66.62003085

Name: +ve in-silico MS/MS by CFM-ID for RJXJHEYXZURDJH-UHFFFAOYSA-N
ID: RJXJHEYXZURDJH-UHFFFAOYSA-N
Comment: Energy2
Num peaks: 17
55.01784114 5.346392036
57.0334912 1.681370343
69.0334912 2.803982641
95.04914126 4.632793847
97.06479133 5.037596802
107.0491413 1.596655011
109.0647913 3.134613161
121.0647913 6.098195066
135.0440559 7.940646552
137.0597059 16.1185233
151.0389705 4.768367797
151.075356 5.756772937
153.0546206 7.273151199
153.0910061 1.862335274
165.0546206 1.880797167
167.0702706 2.951036472
181.0495352 1.660700521

Name: +ve in-silico MS/MS by CFM-ID for YMKWNRDVGOVSHY-MAUMQABQSA-N
ID: YMKWNRDVGOVSHY-MAUMQABQSA-N
Comment: Energy0
Num peaks: 7
119.0491413 2.602716845
135.0440559 1.557768178
137.0597059 9.286820704
153.0910061 1.485926891
161.0597059 2.559801768
179.0702706 24.0516725
197.0808353 39.24040239

Name: +ve in-silico MS/MS by CFM-ID for YMKWNRDVGOVSHY-MAUMQABQSA-N
ID: YMKWNRDVGOVSHY-MAUMQABQSA-N
Comment: Energy1
Num peaks: 28
41.00219107 1.112557074
51.02292652 2.307065656
53.00219107 1.682228487
55.01784114 1.081141989
55.05422664 1.394291059
67.01784114 0.9430833817
69.0334912 2.917908164
73.06479133 0.9916973429
105.0334912 2.009622046
107.0491413 4.408386611
109.0284058 0.9656108873
111.0440559 1.780919517
119.0491413 2.365907386
123.0440559 1.489740836
125.0597059 2.17615294
127.0389705 1.278972669
127.075356 1.298722522
133.0647913 1.115345452
135.0804414 1.099576389
137.0597059 5.384571407
139.0389705 1.101413411
149.0597059 1.324670633
151.075356 2.824229206
153.0910061 2.016329474
161.0597059 3.506362724
169.0859207 6.909343437
179.0702706 13.04551725
197.0808353 11.62779588

Name: +ve in-silico MS/MS by CFM-ID for YMKWNRDVGOVSHY-MAUMQABQSA-N
ID: YMKWNRDVGOVSHY-MAUMQABQSA-N
Comment: Energy2
Num peaks: 31
25.00727645 1.500217234
39.02292652 6.132458072
41.00219107 1.225219485
41.03857658 6.133105606
51.02292652 1.675690127
53.00219107 2.87724859
55.01784114 3.599031721
57.0334912 1.028673015
63.02292652 6.640445981
65.03857658 5.544971296
67.01784114 2.07406714
67.05422664 6.991532547
69.0334912 2.959207697
79.01784114 0.8851952984
80.99710569 0.960961668
81.0334912 1.786962921
83.04914126 2.848978494
93.0334912 0.9179837422
109.0647913 1.070081111
111.0440559 1.151348308
119.0127558 1.552835684
121.0284058 1.080760598
125.0597059 1.51285573
131.0491413 0.8971957344
133.0647913 1.176901638
135.0804414 2.245200993
139.0389705 0.945309631
161.0597059 3.69968273
163.0389705 1.001009503
179.0702706 1.892428554
181.0495352 0.8922540195

Name: +ve in-silico MS/MS by CFM-ID for FOXRXAILTBHLQA-UHFFFAOYSA-N
ID: FOXRXAILTBHLQA-UHFFFAOYSA-N
Comment: Energy0
Num peaks: 6
175.0389705 2.241655681
177.0546206 2.174534778
183.0440559 5.376954589
201.0546206 34.11927399
203.0338851 3.14506702
219.0651853 49.47038643

Name: +ve in-silico MS/MS by CFM-ID for FOXRXAILTBHLQA-UHFFFAOYSA-N
ID: FOXRXAILTBHLQA-UHFFFAOYSA-N
Comment: Energy1
Num peaks: 6
175.0389705 3.945391282
177.0546206 5.284941853
183.0440559 9.315908028
201.0546206 36.48212756
203.0338851 2.687321475
219.0651853 29.51242018

Name: +ve in-silico MS/MS by CFM-ID for FOXRXAILTBHLQA-UHFFFAOYSA-N
ID: FOXRXAILTBHLQA-UHFFFAOYSA-N
Comment: Energy2
Num peaks: 17
41.00219107 3.510212194
43.01784114 5.05643194
49.00727645 3.221241319
129.0334912 4.225921497
131.0491413 3.562786802
133.0284058 2.043938755
143.0127558 2.109201413
147.0440559 5.109814145
149.0597059 2.267483764
157.0284058 4.153366434
159.0440559 6.011583388
161.0233204 2.48819445
175.0389705 3.798095465
183.0440559 16.73667471
185.0233204 5.971897226
201.0546206 7.286494044
203.0338851 2.496228925

Name: +ve in-silico MS/MS by CFM-ID for MSFXSDYNQKVMTJ-UHFFFAOYSA-N
ID: MSFXSDYNQKVMTJ-UHFFFAOYSA-N
Comment: Energy0
Num peaks: 6
15.02292652 0.3980208133
205.0495352 7.660385457
207.0651853 2.25812864
219.0651853 0.4938949461
221.0444498 1.317244956
237.0757499 85.82596277

Name: +ve in-silico MS/MS by CFM-ID for MSFXSDYNQKVMTJ-UHFFFAOYSA-N
ID: MSFXSDYNQKVMTJ-UHFFFAOYSA-N
Comment: Energy1
Num peaks: 7
193.0495352 5.322001313
193.0859207 2.159695869
205.0495352 11.12903786
207.0651853 3.961501066
209.0808353 15.53509216
221.0444498 2.09731995
237.0757499 40.90943925

Name: +ve in-silico MS/MS by CFM-ID for MSFXSDYNQKVMTJ-UHFFFAOYSA-N
ID: MSFXSDYNQKVMTJ-UHFFFAOYSA-N
Comment: Energy2
Num peaks: 30
15.02292652 1.435083386
39.02292652 1.091969996
53.00219107 1.852976217
55.01784114 5.942080856
57.0334912 1.494356001
85.02840582 1.104836917
111.0440559 1.283354864
119.0127558 2.378719433
121.0284058 3.827561891
123.0440559 2.720592382
125.0597059 1.932383649
151.0389705 4.888642618
161.0597059 3.134665986
163.0389705 1.298943638
165.0182351 2.127326462
165.0546206 5.742062737
167.0338851 1.017008255
167.0702706 2.095968903
175.0389705 4.750609344
177.0546206 3.858742626
191.0338851 6.775409773
191.0702706 1.78505414
193.0495352 2.686217511
195.0651853 3.173481617
203.0338851 1.402387623
205.0131497 1.212349496
205.0495352 3.984835332
207.0651853 1.48604801
209.0808353 1.427925285
221.0444498 2.524916032

Name: +ve in-silico MS/MS by CFM-ID for FGJGLFPNIZXRLV-UHFFFAOYSA-N
ID: FGJGLFPNIZXRLV-UHFFFAOYSA-N
Comment: Energy0
Num peaks: 6
43.01784114 4.254062258
109.0284058 2.42208808
137.0597059 15.51409085
155.0702706 5.401076046
179.0702706 3.164815195
197.0808353 50.85470729

Name: +ve in-silico MS/MS by CFM-ID for FGJGLFPNIZXRLV-UHFFFAOYSA-N
ID: FGJGLFPNIZXRLV-UHFFFAOYSA-N
Comment: Energy1
Num peaks: 17
43.01784114 2.633568739
61.02840582 3.012713108
73.02840582 1.513691359
87.04405588 2.214581971
107.0491413 3.236072332
109.0284058 3.71806778
109.0647913 7.149294934
111.0440559 2.093653122
123.0440559 1.568857846
125.0597059 1.631427789
135.0440559 2.897315827
137.0597059 30.65514811
155.0702706 4.634003083
167.0702706 1.788633828
169.0859207 1.586459427
179.0702706 1.638885196
197.0808353 9.49214165

Name: +ve in-silico MS/MS by CFM-ID for FGJGLFPNIZXRLV-UHFFFAOYSA-N
ID: FGJGLFPNIZXRLV-UHFFFAOYSA-N
Comment: Energy2
Num peaks: 29
15.02292652 1.599621825
25.00727645 1.844311461
39.02292652 2.412652785
41.00219107 2.013123877
43.01784114 6.09169896
45.0334912 1.160268998
49.00727645 4.819614077
51.02292652 4.233161436
53.03857658 2.195094147
65.03857658 4.496620358
67.05422664 1.923099288
75.02292652 2.932733609
77.03857658 1.685383363
79.01784114 1.449008414
79.05422664 3.135884424
81.0334912 1.379602504
93.0334912 4.280866638
95.04914126 2.938508944
105.0334912 2.555923231
107.0491413 3.519658524
109.0284058 2.530005256
109.0647913 2.466714603
111.0440559 1.795940203
119.0491413 2.537444635
121.0284058 2.238216217
123.0440559 3.228356212
125.0597059 1.576757858
135.0440559 1.222645839
137.0597059 6.635957552

Name: +ve in-silico MS/MS by CFM-ID for APBQCQCZDOLYQU-HZGVNTEJSA-N
ID: APBQCQCZDOLYQU-HZGVNTEJSA-N
Comment: Energy0
Num peaks: 7
55.01784114 1.934633946
119.0491413 1.697264219
137.0597059 1.690027361
153.0910061 1.389754579
161.0597059 2.420825875
179.0702706 26.30407905
197.0808353 44.59515345

Name: +ve in-silico MS/MS by CFM-ID for APBQCQCZDOLYQU-HZGVNTEJSA-N
ID: APBQCQCZDOLYQU-HZGVNTEJSA-N
Comment: Energy1
Num peaks: 27
55.01784114 1.513393424
57.0334912 0.9660395936
81.0334912 1.151421454
85.02840582 3.272616387
85.06479133 1.101506651
93.0334912 1.211763864
105.0334912 1.946177841
109.0647913 1.914294789
111.0440559 3.445078063
117.0334912 1.311797683
119.0491413 4.054590523
121.0284058 1.123801305
123.0440559 2.316314409
125.0597059 2.631833365
127.075356 1.235307036
131.0491413 1.200094577
133.0647913 1.073106859
135.0440559 2.370482911
137.0597059 1.882019757
149.0597059 2.434741539
151.0389705 1.40248923
151.075356 1.616771048
153.0910061 2.348147494
161.0597059 2.877050745
169.0859207 3.267412241
179.0702706 13.186211
197.0808353 17.51212459

Name: +ve in-silico MS/MS by CFM-ID for APBQCQCZDOLYQU-HZGVNTEJSA-N
ID: APBQCQCZDOLYQU-HZGVNTEJSA-N
Comment: Energy2
Num peaks: 31
25.00727645 1.531496016
27.02292652 2.255211406
39.02292652 4.333197097
41.00219107 1.499425435
41.03857658 4.942554192
45.0334912 1.13941381
49.00727645 1.842805649
53.00219107 11.6323208
55.01784114 3.989678429
57.0334912 2.606868887
63.02292652 3.77153109
65.03857658 2.041832664
67.05422664 1.237273372
69.0334912 1.444680685
79.01784114 1.230096755
81.0334912 2.938779207
83.04914126 2.317916724
85.02840582 3.560924695
87.04405588 0.9492028484
91.01784114 2.38166942
93.0334912 5.089127767
95.01275576 1.074715888
95.04914126 3.689849303
107.0491413 1.013107619
109.0647913 1.549608733
111.0440559 2.180824296
117.0334912 1.196623857
119.0491413 1.219740138
135.0804414 1.080738886
161.0597059 2.124330832
179.0702706 1.070564403

Name: +ve in-silico MS/MS by CFM-ID for UIIMGHCYYQVNIS-UHFFFAOYSA-N
ID: UIIMGHCYYQVNIS-UHFFFAOYSA-N
Comment: Energy0
Num peaks: 6
175.0389705 4.94505358
177.0546206 2.213523797
187.0389705 2.860387326
189.0546206 4.811473208
201.0546206 22.38189325
219.0651853 53.65450857

Name: +ve in-silico MS/MS by CFM-ID for UIIMGHCYYQVNIS-UHFFFAOYSA-N
ID: UIIMGHCYYQVNIS-UHFFFAOYSA-N
Comment: Energy1
Num peaks: 9
41.00219107 3.535728515
43.01784114 28.34121567
45.0334912 5.6704126
175.0389705 2.580632843
187.0389705 2.319748237
189.0546206 5.484005284
191.0702706 6.092687144
201.0546206 13.9495233
219.0651853 12.41930573

Name: +ve in-silico MS/MS by CFM-ID for UIIMGHCYYQVNIS-UHFFFAOYSA-N
ID: UIIMGHCYYQVNIS-UHFFFAOYSA-N
Comment: Energy2
Num peaks: 31
25.00727645 1.39606204
27.02292652 1.215552726
39.02292652 2.098388639
41.00219107 2.607520909
43.01784114 3.359087474
45.0334912 1.576972039
53.00219107 1.240661953
57.0334912 1.578685736
67.01784114 2.080088516
89.00219107 1.823733089
117.0334912 1.330761983
119.0127558 3.256051663
121.0284058 5.707998894
131.0491413 1.969405481
133.0284058 2.342169734
135.0440559 2.601808114
143.0491413 2.016069259
145.0284058 1.995743589
145.0647913 1.763589392
147.0440559 4.466876435
149.0597059 2.310430222
159.0440559 4.048490822
169.0284058 1.594367986
171.0440559 3.49933634
173.0233204 1.158210482
173.0597059 2.584767898
175.0389705 3.36555058
177.0546206 1.990659701
185.0233204 1.303496937
189.0546206 1.519427585
201.0546206 1.561930708

Name: +ve in-silico MS/MS by CFM-ID for XPXHSUOIQNJEQI-GJMOJQLCSA-N
ID: XPXHSUOIQNJEQI-GJMOJQLCSA-N
Comment: Energy0
Num peaks: 8
109.0284058 9.63541056
151.075356 1.440941557
153.0546206 2.277262969
165.0546206 3.944498658
167.0702706 3.2221407
179.0702706 9.856536699
181.0495352 1.619430667
197.0808353 48.76791388

Name: +ve in-silico MS/MS by CFM-ID for XPXHSUOIQNJEQI-GJMOJQLCSA-N
ID: XPXHSUOIQNJEQI-GJMOJQLCSA-N
Comment: Energy1
Num peaks: 25
39.02292652 1.485962841
65.03857658 1.828718212
67.01784114 1.220853226
69.0334912 1.988979087
85.02840582 1.069247256
87.04405588 3.283413154
97.02840582 1.998856496
109.0284058 10.90888202
111.0440559 3.369546572
123.0440559 4.6427066
125.0597059 2.385311172
127.0389705 1.146014058
149.0597059 1.345931802
151.0389705 3.022151004
151.075356 1.712091816
153.0546206 3.134643137
153.0910061 2.987099299
161.0597059 1.133446669
165.0546206 0.9799265613
167.0702706 1.942728805
169.0495352 1.425786279
169.0859207 2.241042273
179.0702706 9.919267217
181.0495352 2.016794339
197.0808353 13.53255548

Name: +ve in-silico MS/MS by CFM-ID for XPXHSUOIQNJEQI-GJMOJQLCSA-N
ID: XPXHSUOIQNJEQI-GJMOJQLCSA-N
Comment: Energy2
Num peaks: 27
25.00727645 1.973811639
29.03857658 1.203745507
39.02292652 10.12572915
41.00219107 1.383848476
41.03857658 7.262776412
43.05422664 2.787519788
51.02292652 4.810947597
53.03857658 2.325147641
55.01784114 1.838038779
55.05422664 1.749247202
57.0334912 0.9121461823
57.06987671 1.633252687
59.04914126 1.167417358
65.00219107 8.303787538
65.03857658 1.607151129
67.01784114 13.75525854
69.0334912 2.003362903
75.08044139 1.727656218
79.01784114 1.689867662
81.0334912 1.147933467
92.99710569 0.7950070868
95.04914126 0.7988954193
109.0284058 4.104630737
111.0440559 1.404438973
137.0597059 1.016892211
167.0702706 1.957960059
169.0859207 0.9437284793

Name: +ve in-silico MS/MS by CFM-ID for MXTVGTRIMXFLSV-UHFFFAOYSA-N
ID: MXTVGTRIMXFLSV-UHFFFAOYSA-N
Comment: Energy0
Num peaks: 6
43.05422664 4.137047544
69.0334912 2.07602258
71.04914126 20.12965774
127.0389705 4.898289286
179.0702706 3.256677661
197.0808353 60.17188587

Name: +ve in-silico MS/MS by CFM-ID for MXTVGTRIMXFLSV-UHFFFAOYSA-N
ID: MXTVGTRIMXFLSV-UHFFFAOYSA-N
Comment: Energy1
Num peaks: 6
39.02292652 4.699492557
43.05422664 24.48966907
71.04914126 27.35499285
127.0389705 6.596977606
179.0702706 4.208602454
197.0808353 16.51674055

Name: +ve in-silico MS/MS by CFM-ID for MXTVGTRIMXFLSV-UHFFFAOYSA-N
ID: MXTVGTRIMXFLSV-UHFFFAOYSA-N
Comment: Energy2
Num peaks: 8
39.02292652 2.300040039
41.03857658 14.4062348
43.05422664 19.66758988
55.01784114 11.88560254
69.0334912 3.983818437
71.04914126 18.07290065
111.0440559 2.492928003
127.0389705 8.800888317

Name: +ve in-silico MS/MS by CFM-ID for DHPGRNIALDCANN-SECBINFHSA-N
ID: DHPGRNIALDCANN-SECBINFHSA-N
Comment: Energy0
Num peaks: 6
103.0389705 1.987096731
133.0647913 3.3362347
151.075356 4.563358914
161.0597059 15.94504118
179.0702706 36.00543859
197.0808353 23.08894937

Name: +ve in-silico MS/MS by CFM-ID for DHPGRNIALDCANN-SECBINFHSA-N
ID: DHPGRNIALDCANN-SECBINFHSA-N
Comment: Energy1
Num peaks: 20
43.01784114 1.609172852
55.01784114 1.491406027
57.0334912 1.99755978
59.01275576 3.680152476
61.02840582 2.367064441
73.02840582 1.862948388
85.02840582 2.697778498
95.04914126 2.501667047
103.0389705 1.797796496
105.0334912 3.078428785
117.0334912 1.632114939
119.0491413 5.223824133
123.0440559 3.147685681
133.0647913 7.902849167
135.0440559 1.504909119
137.0597059 4.595583864
151.075356 8.68595042
161.0597059 8.641414823
179.0702706 11.34074048
197.0808353 4.821042423

Name: +ve in-silico MS/MS by CFM-ID for DHPGRNIALDCANN-SECBINFHSA-N
ID: DHPGRNIALDCANN-SECBINFHSA-N
Comment: Energy2
Num peaks: 31
25.00727645 0.9355694807
27.02292652 4.116784735
41.00219107 2.500746231
43.01784114 1.813214654
49.00727645 2.810447831
51.02292652 2.136427249
53.00219107 1.43403402
55.01784114 4.190652534
57.0334912 6.900981233
59.01275576 2.43345765
59.04914126 1.29346876
61.02840582 1.097940835
68.99710569 3.524793862
71.01275576 1.533826198
73.02840582 2.721779025
77.00219107 2.689448663
80.99710569 0.9676568614
83.01275576 2.054251309
85.02840582 2.44838751
95.04914126 1.608769814
105.0334912 5.366600247
107.0491413 1.716579471
117.0334912 2.103293977
119.0491413 2.641020323
121.0284058 1.318853442
123.0440559 2.336264447
131.0491413 1.985621641
133.0647913 7.297219841
135.0804414 1.997981298
151.075356 2.361763215
161.0597059 1.368579541

Name: +ve in-silico MS/MS by CFM-ID for MWAYRGBWOVHDDZ-UHFFFAOYSA-N
ID: MWAYRGBWOVHDDZ-UHFFFAOYSA-N
Comment: Energy0
Num peaks: 6
123.0440559 5.472304396
151.0389705 19.24349978
165.0546206 1.27626909
169.0495352 4.869085322
179.0702706 2.170183131
197.0808353 55.21669891

Name: +ve in-silico MS/MS by CFM-ID for MWAYRGBWOVHDDZ-UHFFFAOYSA-N
ID: MWAYRGBWOVHDDZ-UHFFFAOYSA-N
Comment: Energy1
Num peaks: 14
47.04914126 2.807239875
55.01784114 1.954295661
95.04914126 1.789796278
119.0127558 1.405139184
121.0284058 2.568369531
123.0440559 14.73945938
151.0389705 24.31248659
153.0546206 1.309563096
165.0546206 1.919671186
167.0702706 2.23732114
169.0495352 2.863783282
169.0859207 1.920196645
179.0702706 2.927273751
197.0808353 17.94132681

Name: +ve in-silico MS/MS by CFM-ID for MWAYRGBWOVHDDZ-UHFFFAOYSA-N
ID: MWAYRGBWOVHDDZ-UHFFFAOYSA-N
Comment: Energy2
Num peaks: 28
15.02292652 1.301809067
29.03857658 1.13850186
45.0334912 1.444681619
49.00727645 2.253834429
51.02292652 3.82247751
53.03857658 1.12749081
55.01784114 1.496224564
67.01784114 1.302896405
69.0334912 1.456790061
79.01784114 7.389924693
81.0334912 2.586934538
85.06479133 1.269660495
93.0334912 2.190263817
95.01275576 1.010777949
95.04914126 4.007742211
97.02840582 3.683997253
107.0127558 1.791424053
109.0284058 5.499989139
111.0440559 1.189169808
121.0284058 4.143931484
123.0440559 14.73206903
125.0597059 0.9992211153
135.0076704 2.476206765
135.0440559 2.218187711
137.0233204 1.67028524
137.0597059 1.384847941
139.0389705 1.35645146
151.0389705 5.988434814

Name: +ve in-silico MS/MS by CFM-ID for YMKWNRDVGOVSHY-RBXMUDONSA-N
ID: YMKWNRDVGOVSHY-RBXMUDONSA-N
Comment: Energy0
Num peaks: 7
119.0491413 2.602716845
135.0440559 1.557768178
137.0597059 9.286820704
153.0910061 1.485926891
161.0597059 2.559801768
179.0702706 24.0516725
197.0808353 39.24040239

Name: +ve in-silico MS/MS by CFM-ID for YMKWNRDVGOVSHY-RBXMUDONSA-N
ID: YMKWNRDVGOVSHY-RBXMUDONSA-N
Comment: Energy1
Num peaks: 28
41.00219107 1.112557074
51.02292652 2.307065656
53.00219107 1.682228487
55.01784114 1.081141989
55.05422664 1.394291059
67.01784114 0.9430833817
69.0334912 2.917908164
73.06479133 0.9916973429
105.0334912 2.009622046
107.0491413 4.408386611
109.0284058 0.9656108873
111.0440559 1.780919517
119.0491413 2.365907386
123.0440559 1.489740836
125.0597059 2.17615294
127.0389705 1.278972669
127.075356 1.298722522
133.0647913 1.115345452
135.0804414 1.099576389
137.0597059 5.384571407
139.0389705 1.101413411
149.0597059 1.324670633
151.075356 2.824229206
153.0910061 2.016329474
161.0597059 3.506362724
169.0859207 6.909343437
179.0702706 13.04551725
197.0808353 11.62779588

Name: +ve in-silico MS/MS by CFM-ID for YMKWNRDVGOVSHY-RBXMUDONSA-N
ID: YMKWNRDVGOVSHY-RBXMUDONSA-N
Comment: Energy2
Num peaks: 31
25.00727645 1.500217234
39.02292652 6.132458072
41.00219107 1.225219485
41.03857658 6.133105606
51.02292652 1.675690127
53.00219107 2.87724859
55.01784114 3.599031721
57.0334912 1.028673015
63.02292652 6.640445981
65.03857658 5.544971296
67.01784114 2.07406714
67.05422664 6.991532547
69.0334912 2.959207697
79.01784114 0.8851952984
80.99710569 0.960961668
81.0334912 1.786962921
83.04914126 2.848978494
93.0334912 0.9179837422
109.0647913 1.070081111
111.0440559 1.151348308
119.0127558 1.552835684
121.0284058 1.080760598
125.0597059 1.51285573
131.0491413 0.8971957344
133.0647913 1.176901638
135.0804414 2.245200993
139.0389705 0.945309631
161.0597059 3.69968273
163.0389705 1.001009503
179.0702706 1.892428554
181.0495352 0.8922540195

Name: +ve in-silico MS/MS by CFM-ID for SMRVTYDWDLHYOW-UHFFFAOYSA-N
ID: SMRVTYDWDLHYOW-UHFFFAOYSA-N
Comment: Energy0
Num peaks: 6
135.0440559 2.221466318
151.0389705 2.936613393
153.0546206 2.571620545
161.0597059 4.330908386
179.0702706 40.58833133
197.0808353 35.52297728

Name: +ve in-silico MS/MS by CFM-ID for SMRVTYDWDLHYOW-UHFFFAOYSA-N
ID: SMRVTYDWDLHYOW-UHFFFAOYSA-N
Comment: Energy1
Num peaks: 10
135.0440559 2.498921103
137.0597059 3.268824851
151.0389705 3.126339658
151.075356 1.99473202
153.0546206 2.426540763
155.0702706 2.260818525
161.0597059 11.27393924
165.0546206 2.524613357
179.0702706 35.99350132
197.0808353 14.85775018

Name: +ve in-silico MS/MS by CFM-ID for SMRVTYDWDLHYOW-UHFFFAOYSA-N
ID: SMRVTYDWDLHYOW-UHFFFAOYSA-N
Comment: Energy2
Num peaks: 23
25.00727645 1.288025667
41.00219107 2.155984682
43.01784114 2.605707134
49.00727645 2.713981569
67.01784114 2.844523097
69.0334912 1.407574617
91.01784114 5.306165587
109.0284058 1.712679272
123.0440559 3.467298393
133.0284058 5.202102449
135.0440559 8.085330947
137.0233204 1.417075657
137.0597059 4.144547403
147.0440559 1.451747644
149.0233204 1.853818674
149.0597059 3.353651043
151.0389705 3.245432417
151.075356 4.29508192
153.0546206 1.800426373
161.0597059 9.897775736
163.0389705 4.8997116
165.0546206 1.581189994
179.0702706 5.388035197

Name: +ve in-silico MS/MS by CFM-ID for HBAYLNVMQQHPOR-UHFFFAOYSA-N
ID: HBAYLNVMQQHPOR-UHFFFAOYSA-N
Comment: Energy0
Num peaks: 6
83.01275576 0.9788288764
85.02840582 4.957355412
107.0491413 1.813964276
187.0389705 1.378755751
201.0546206 12.89736327
219.0651853 71.54101373

Name: +ve in-silico MS/MS by CFM-ID for HBAYLNVMQQHPOR-UHFFFAOYSA-N
ID: HBAYLNVMQQHPOR-UHFFFAOYSA-N
Comment: Energy1
Num peaks: 11
83.01275576 1.812229496
85.02840582 7.55356651
107.0491413 4.839246506
133.0284058 7.404082896
135.0440559 11.87444371
149.0597059 3.282772762
159.0440559 1.87472573
189.0546206 2.454747704
191.0702706 12.95662202
201.0546206 8.042415402
219.0651853 19.71179508

Name: +ve in-silico MS/MS by CFM-ID for HBAYLNVMQQHPOR-UHFFFAOYSA-N
ID: HBAYLNVMQQHPOR-UHFFFAOYSA-N
Comment: Energy2
Num peaks: 27
15.02292652 1.112981472
39.02292652 1.468614901
41.00219107 4.194210367
53.00219107 9.032414
55.01784114 5.352196098
55.05422664 1.65891766
57.0334912 3.03325119
65.00219107 1.153636586
65.03857658 1.922933095
79.05422664 3.959904276
83.01275576 2.568067053
85.02840582 2.387053165
91.05422664 1.962797935
93.0334912 1.487931106
107.0491413 8.141662531
131.0491413 4.528373236
133.0284058 6.192145118
135.0440559 5.407825467
147.0440559 1.090302703
159.0440559 1.339175703
161.0233204 1.016002862
171.0440559 1.956628039
173.0597059 1.398848264
175.0389705 1.085960966
191.0702706 1.322135751
201.0546206 3.468477764
203.0338851 2.10535818

Name: +ve in-silico MS/MS by CFM-ID for PJCFJNHVNWMRPD-UHFFFAOYSA-N
ID: PJCFJNHVNWMRPD-UHFFFAOYSA-N
Comment: Energy0
Num peaks: 6
197.0444498 0.8328335278
205.0495352 2.862803521
207.0651853 1.002049738
219.0651853 12.72576187
221.0444498 1.346068187
237.0757499 76.99468028

Name: +ve in-silico MS/MS by CFM-ID for PJCFJNHVNWMRPD-UHFFFAOYSA-N
ID: PJCFJNHVNWMRPD-UHFFFAOYSA-N
Comment: Energy1
Num peaks: 7
195.0651853 5.364334543
205.0495352 6.055200283
209.0808353 4.039711242
211.0600999 2.434689121
219.0651853 14.90389534
221.0444498 2.811784072
237.0757499 46.72867349

Name: +ve in-silico MS/MS by CFM-ID for PJCFJNHVNWMRPD-UHFFFAOYSA-N
ID: PJCFJNHVNWMRPD-UHFFFAOYSA-N
Comment: Energy2
Num peaks: 31
39.02292652 2.359518835
41.03857658 1.236978842
55.01784114 1.513157103
57.0334912 1.14988044
65.00219107 4.628607105
67.01784114 2.663967256
83.01275576 2.071549589
107.0127558 2.277871687
109.0284058 2.707094995
123.0440559 1.199559014
127.0389705 1.882296126
133.0284058 2.390868818
137.0233204 3.540200356
139.0389705 1.159887217
141.0182351 2.184839629
149.0597059 1.197664267
153.0546206 2.052711256
163.0389705 1.806237058
165.0182351 4.229206593
167.0338851 1.756755259
169.0495352 1.709681903
175.0389705 1.969117923
179.0338851 3.25189024
181.0131497 2.126735819
189.0546206 2.96680906
191.0338851 2.628537115
193.0495352 2.25963685
195.0287997 1.605479698
205.0495352 1.350029167
219.0651853 2.349662347
221.0444498 2.202125376

Name: +ve in-silico MS/MS by CFM-ID for DBEOTDOPQCLETM-UHFFFAOYSA-N
ID: DBEOTDOPQCLETM-UHFFFAOYSA-N
Comment: Energy0
Num peaks: 6
179.0702706 3.177398578
193.0859207 3.107939852
205.0495352 6.931356795
207.0651853 3.428720333
219.0651853 9.907593236
237.0757499 63.04456928

Name: +ve in-silico MS/MS by CFM-ID for DBEOTDOPQCLETM-UHFFFAOYSA-N
ID: DBEOTDOPQCLETM-UHFFFAOYSA-N
Comment: Energy1
Num peaks: 7
179.0702706 9.193887107
193.0859207 3.921966778
205.0495352 8.617219946
207.0651853 5.738736715
209.0808353 14.46659273
219.0651853 13.47446389
237.0757499 24.83741601

Name: +ve in-silico MS/MS by CFM-ID for DBEOTDOPQCLETM-UHFFFAOYSA-N
ID: DBEOTDOPQCLETM-UHFFFAOYSA-N
Comment: Energy2
Num peaks: 31
39.02292652 1.241445419
49.00727645 3.891827519
51.02292652 1.393356354
55.01784114 2.755738159
65.00219107 2.93841436
67.01784114 4.220328714
93.0334912 1.865182131
95.04914126 6.762530145
105.0334912 1.521636925
107.0491413 1.313187369
109.0647913 1.174669471
121.0284058 1.945023557
123.0440559 2.163549516
125.0233204 1.763710334
149.0233204 1.72455312
149.0597059 3.208181543
151.0389705 1.551849092
153.0546206 1.270855469
161.0597059 5.553286151
163.0389705 2.064723386
163.075356 1.985595673
165.0546206 1.535244614
175.0389705 2.159307889
177.0546206 3.328683783
179.0702706 1.828926526
189.0546206 2.702935187
191.0338851 1.842145233
191.0702706 1.438412457
193.0495352 1.070928496
205.0495352 1.226360368
219.0651853 1.540372498

Name: +ve in-silico MS/MS by CFM-ID for SQNDTDKTNPRRBT-LURJTMIESA-N
ID: SQNDTDKTNPRRBT-LURJTMIESA-N
Comment: Energy0
Num peaks: 6
111.0440559 1.362023657
137.0233204 13.72338562
139.0389705 1.205503214
161.0597059 6.039317638
179.0702706 50.32586148
197.0808353 16.91306081

Name: +ve in-silico MS/MS by CFM-ID for SQNDTDKTNPRRBT-LURJTMIESA-N
ID: SQNDTDKTNPRRBT-LURJTMIESA-N
Comment: Energy1
Num peaks: 6
69.0334912 4.87042029
137.0233204 46.99666506
139.0389705 3.256265608
161.0597059 5.687220332
179.0702706 16.90951847
197.0808353 4.724400902

Name: +ve in-silico MS/MS by CFM-ID for SQNDTDKTNPRRBT-LURJTMIESA-N
ID: SQNDTDKTNPRRBT-LURJTMIESA-N
Comment: Energy2
Num peaks: 17
39.02292652 3.521388044
41.03857658 7.718239226
43.05422664 3.452775072
59.04914126 1.414993636
65.00219107 5.405712879
67.01784114 7.04567101
69.0334912 4.124928296
92.99710569 4.362781969
95.01275576 4.064743187
107.0127558 2.03566552
109.0284058 2.722910551
111.0440559 3.01523308
121.0284058 4.646758818
137.0233204 20.81759269
139.0389705 1.69408636
161.0597059 3.497157823
179.0702706 1.725259697

Name: +ve in-silico MS/MS by CFM-ID for APLYZQFPAKNURV-UHFFFAOYSA-N
ID: APLYZQFPAKNURV-UHFFFAOYSA-N
Comment: Energy0
Num peaks: 9
43.01784114 2.036469049
57.0334912 4.006048356
177.0546206 11.25754423
179.0338851 4.194871691
195.0651853 15.32801666
207.0287997 1.945806659
207.0651853 2.808896262
219.0651853 7.398911645
237.0757499 32.80987214

Name: +ve in-silico MS/MS by CFM-ID for APLYZQFPAKNURV-UHFFFAOYSA-N
ID: APLYZQFPAKNURV-UHFFFAOYSA-N
Comment: Energy1
Num peaks: 17
39.02292652 2.991382201
43.01784114 2.19908062
57.0334912 10.71406775
147.0440559 1.302746001
149.0233204 1.375758294
149.0597059 4.27237127
151.0389705 1.782526378
159.0440559 3.570131425
165.0546206 3.613581598
175.0389705 2.165946653
177.0546206 18.1149324
179.0338851 2.169874095
195.0651853 12.01251121
207.0287997 1.703522412
207.0651853 1.470193677
219.0651853 4.490987433
237.0757499 7.335812689

Name: +ve in-silico MS/MS by CFM-ID for APLYZQFPAKNURV-UHFFFAOYSA-N
ID: APLYZQFPAKNURV-UHFFFAOYSA-N
Comment: Energy2
Num peaks: 31
15.02292652 0.9419486251
25.00727645 0.9494865121
29.03857658 1.279898889
39.02292652 3.942647598
41.00219107 2.347065419
43.01784114 2.598963001
49.00727645 1.847803113
53.00219107 6.734140317
53.03857658 1.373821348
55.01784114 5.405149271
57.0334912 6.76731909
79.01784114 1.866694978
85.02840582 1.572323654
95.01275576 2.300257118
103.0178411 2.022194389
123.0440559 1.447236317
129.0334912 1.376455751
131.0491413 2.737161519
135.0440559 1.850718434
139.0389705 1.427092914
147.0440559 4.801183698
149.0597059 2.191872944
151.0389705 1.845746402
159.0440559 1.35999642
161.0233204 1.898926255
163.0389705 2.246781148
165.0182351 2.147501065
165.0546206 3.065416959
177.0546206 4.416962945
179.0338851 3.344147239
191.0702706 1.36377806

Name: +ve in-silico MS/MS by CFM-ID for CAXOIULERYZINL-UHFFFAOYSA-N
ID: CAXOIULERYZINL-UHFFFAOYSA-N
Comment: Energy0
Num peaks: 6
171.0440559 0.4087789179
173.0597059 15.66898159
175.075356 5.0899841
189.0546206 0.7720348443
201.0546206 19.5599111
219.0651853 54.97280458

Name: +ve in-silico MS/MS by CFM-ID for CAXOIULERYZINL-UHFFFAOYSA-N
ID: CAXOIULERYZINL-UHFFFAOYSA-N
Comment: Energy1
Num peaks: 6
145.0647913 5.766788761
171.0440559 1.355824727
173.0597059 26.04437087
175.075356 8.307512952
201.0546206 24.92351243
219.0651853 19.40798524

Name: +ve in-silico MS/MS by CFM-ID for CAXOIULERYZINL-UHFFFAOYSA-N
ID: CAXOIULERYZINL-UHFFFAOYSA-N
Comment: Energy2
Num peaks: 28
15.02292652 1.447781429
25.00727645 1.645818885
39.02292652 1.741149741
41.00219107 2.17581742
49.00727645 3.580580171
51.02292652 4.060841769
55.01784114 4.403671406
59.01275576 1.519478313
68.99710569 2.276700207
79.05422664 1.957149019
101.0385766 1.298627598
105.0334912 2.216053223
107.0491413 1.863454431
117.0334912 3.285726657
119.0491413 2.591902699
129.0334912 4.636583486
131.0491413 1.464783737
133.0647913 1.527550635
145.0647913 6.92137021
147.0440559 2.36817953
157.0647913 2.88491306
159.0440559 4.077973295
171.0440559 5.160389975
173.0597059 5.266001758
175.0389705 2.691162543
185.0233204 1.969958636
201.0546206 3.597325036
203.0338851 2.01242227

Name: +ve in-silico MS/MS by CFM-ID for GVGQCCXRDGHGTD-UHFFFAOYSA-N
ID: GVGQCCXRDGHGTD-UHFFFAOYSA-N
Comment: Energy0
Num peaks: 6
171.0440559 0.4014430393
173.0597059 19.68017138
175.075356 2.740311098
189.0546206 0.7852921306
201.0546206 19.58658714
219.0651853 54.60034456

Name: +ve in-silico MS/MS by CFM-ID for GVGQCCXRDGHGTD-UHFFFAOYSA-N
ID: GVGQCCXRDGHGTD-UHFFFAOYSA-N
Comment: Energy1
Num peaks: 6
145.0647913 3.151239563
173.0597059 36.01098961
175.075356 5.118158727
191.0702706 1.585841837
201.0546206 24.4517811
219.0651853 18.38560683

Name: +ve in-silico MS/MS by CFM-ID for GVGQCCXRDGHGTD-UHFFFAOYSA-N
ID: GVGQCCXRDGHGTD-UHFFFAOYSA-N
Comment: Energy2
Num peaks: 18
15.02292652 1.40077601
39.02292652 4.117376751
53.00219107 2.984062459
55.01784114 1.460644426
65.00219107 1.694969722
79.01784114 2.397027187
117.0334912 7.890270347
119.0491413 4.978402339
131.0491413 5.459427708
145.0647913 10.97792799
147.0440559 1.799805922
149.0597059 1.502659761
157.0647913 4.445958803
159.0440559 4.105400045
171.0440559 4.083538186
173.0597059 15.85827496
175.075356 1.903356916
201.0546206 3.412862261

Name: +ve in-silico MS/MS by CFM-ID for RZFRDPQVYPLNIF-XVNBXDOJSA-N
ID: RZFRDPQVYPLNIF-XVNBXDOJSA-N
Comment: Energy0
Num peaks: 6
151.0389705 5.409007286
153.0546206 5.341128072
161.0597059 3.371692364
165.0546206 3.708002086
179.0702706 35.79503421
197.0808353 31.56047545

Name: +ve in-silico MS/MS by CFM-ID for RZFRDPQVYPLNIF-XVNBXDOJSA-N
ID: RZFRDPQVYPLNIF-XVNBXDOJSA-N
Comment: Energy1
Num peaks: 26
41.00219107 4.813799443
43.01784114 9.247789953
45.0334912 4.3171096
47.04914126 3.308804688
51.02292652 1.725334898
53.03857658 1.515603853
55.05422664 1.373925942
65.03857658 1.381896584
75.02292652 1.376044803
77.03857658 1.738466779
81.0334912 1.856777129
81.06987671 2.061499815
83.04914126 1.851827702
95.04914126 1.085099939
119.0491413 1.276366636
125.0233204 2.022426466
135.0440559 2.116357162
137.0597059 1.583808109
139.0389705 1.266458913
149.0597059 1.113056477
151.0389705 5.859992016
153.0546206 1.450919242
161.0597059 2.802307248
165.0546206 1.954341379
179.0702706 14.8085294
197.0808353 6.144834172

Name: +ve in-silico MS/MS by CFM-ID for RZFRDPQVYPLNIF-XVNBXDOJSA-N
ID: RZFRDPQVYPLNIF-XVNBXDOJSA-N
Comment: Energy2
Num peaks: 31
39.02292652 4.143327747
41.03857658 1.238996605
43.01784114 1.119550678
45.0334912 1.964969959
49.00727645 2.649931989
51.02292652 4.441855632
53.03857658 7.377742181
55.01784114 1.186767912
55.05422664 2.608512993
57.0334912 1.114840778
65.03857658 1.914034518
67.01784114 1.31779425
69.0334912 1.240728294
75.02292652 1.529493045
79.05422664 1.080429942
81.0334912 2.302837887
83.04914126 2.205440611
93.0334912 2.796717698
95.01275576 1.620344639
97.02840582 1.688758917
113.0597059 1.580282987
121.0284058 2.806259093
123.0440559 3.302271039
125.0233204 1.158075841
135.0440559 2.755569763
147.0440559 2.934506004
149.0597059 3.223336632
151.0389705 2.000368193
161.0597059 2.599284474
163.0389705 2.150890079
179.0702706 2.189275856

Name: +ve in-silico MS/MS by CFM-ID for YIRAEUKOPKEBHB-WKEGUHRASA-N
ID: YIRAEUKOPKEBHB-WKEGUHRASA-N
Comment: Energy0
Num peaks: 6
151.0389705 5.142369888
153.0546206 2.332666682
161.0597059 2.867724543
167.0702706 3.626766638
179.0702706 25.784318
197.0808353 47.25115893

Name: +ve in-silico MS/MS by CFM-ID for YIRAEUKOPKEBHB-WKEGUHRASA-N
ID: YIRAEUKOPKEBHB-WKEGUHRASA-N
Comment: Energy1
Num peaks: 10
75.04405588 2.624307032
123.0440559 9.746637827
149.0597059 2.029057222
151.0389705 4.690940478
151.075356 5.445480798
153.0546206 2.092569543
161.0597059 4.363050922
167.0702706 3.952911009
179.0702706 23.91876131
197.0808353 22.94817234

Name: +ve in-silico MS/MS by CFM-ID for YIRAEUKOPKEBHB-WKEGUHRASA-N
ID: YIRAEUKOPKEBHB-WKEGUHRASA-N
Comment: Energy2
Num peaks: 25
45.0334912 1.107157813
51.02292652 1.124753508
67.01784114 1.609273385
79.01784114 1.211405947
81.0334912 1.413454906
83.04914126 1.580931353
93.0334912 2.640422708
105.0334912 5.95646233
107.0491413 1.700511119
109.0284058 1.238755489
111.0440559 1.193722824
121.0284058 2.201688138
123.0440559 5.352080626
127.075356 1.198319372
131.0491413 4.123059746
133.0647913 8.186139214
135.0440559 1.800000213
135.0804414 3.457816712
147.0440559 2.007243132
149.0597059 9.803830647
151.0389705 3.139983017
151.075356 5.991823245
161.0597059 7.476998907
163.0389705 1.248755176
179.0702706 3.537892197

Name: +ve in-silico MS/MS by CFM-ID for HXBBWWNXODCSPT-UHFFFAOYSA-N
ID: HXBBWWNXODCSPT-UHFFFAOYSA-N
Comment: Energy0
Num peaks: 6
149.0233204 0.3040699598
151.0389705 0.1916963542
191.0702706 0.4222342195
201.0546206 2.150638091
203.0338851 0.2706083852
219.0651853 94.98867779

Name: +ve in-silico MS/MS by CFM-ID for HXBBWWNXODCSPT-UHFFFAOYSA-N
ID: HXBBWWNXODCSPT-UHFFFAOYSA-N
Comment: Energy1
Num peaks: 6
67.01784114 0.9574365574
121.0284058 1.450396205
189.0546206 2.48728801
191.0702706 3.149737327
201.0546206 3.375160706
219.0651853 76.27679338

Name: +ve in-silico MS/MS by CFM-ID for HXBBWWNXODCSPT-UHFFFAOYSA-N
ID: HXBBWWNXODCSPT-UHFFFAOYSA-N
Comment: Energy2
Num peaks: 17
39.02292652 6.016030856
41.03857658 4.848680927
53.00219107 1.923557293
65.00219107 8.005902984
93.0334912 3.493816441
105.0334912 3.836157488
121.0284058 18.11381149
123.0440559 6.459913251
127.075356 2.886994784
149.0233204 3.185850465
169.0284058 1.531367564
171.0440559 1.530803818
173.0233204 1.539830766
173.0597059 6.216855362
191.0702706 2.381581109
201.0546206 4.760963539
219.0651853 3.294191166

Name: +ve in-silico MS/MS by CFM-ID for APBQCQCZDOLYQU-MUWHJKNJSA-N
ID: APBQCQCZDOLYQU-MUWHJKNJSA-N
Comment: Energy0
Num peaks: 7
55.01784114 1.934633946
119.0491413 1.697264219
137.0597059 1.690027361
153.0910061 1.389754579
161.0597059 2.420825875
179.0702706 26.30407905
197.0808353 44.59515345

Name: +ve in-silico MS/MS by CFM-ID for APBQCQCZDOLYQU-MUWHJKNJSA-N
ID: APBQCQCZDOLYQU-MUWHJKNJSA-N
Comment: Energy1
Num peaks: 27
55.01784114 1.513393424
57.0334912 0.9660395936
81.0334912 1.151421454
85.02840582 3.272616387
85.06479133 1.101506651
93.0334912 1.211763864
105.0334912 1.946177841
109.0647913 1.914294789
111.0440559 3.445078063
117.0334912 1.311797683
119.0491413 4.054590523
121.0284058 1.123801305
123.0440559 2.316314409
125.0597059 2.631833365
127.075356 1.235307036
131.0491413 1.200094577
133.0647913 1.073106859
135.0440559 2.370482911
137.0597059 1.882019757
149.0597059 2.434741539
151.0389705 1.40248923
151.075356 1.616771048
153.0910061 2.348147494
161.0597059 2.877050745
169.0859207 3.267412241
179.0702706 13.186211
197.0808353 17.51212459

Name: +ve in-silico MS/MS by CFM-ID for APBQCQCZDOLYQU-MUWHJKNJSA-N
ID: APBQCQCZDOLYQU-MUWHJKNJSA-N
Comment: Energy2
Num peaks: 31
25.00727645 1.531496016
27.02292652 2.255211406
39.02292652 4.333197097
41.00219107 1.499425435
41.03857658 4.942554192
45.0334912 1.13941381
49.00727645 1.842805649
53.00219107 11.6323208
55.01784114 3.989678429
57.0334912 2.606868887
63.02292652 3.77153109
65.03857658 2.041832664
67.05422664 1.237273372
69.0334912 1.444680685
79.01784114 1.230096755
81.0334912 2.938779207
83.04914126 2.317916724
85.02840582 3.560924695
87.04405588 0.9492028484
91.01784114 2.38166942
93.0334912 5.089127767
95.01275576 1.074715888
95.04914126 3.689849303
107.0491413 1.013107619
109.0647913 1.549608733
111.0440559 2.180824296
117.0334912 1.196623857
119.0491413 1.219740138
135.0804414 1.080738886
161.0597059 2.124330832
179.0702706 1.070564403

Name: +ve in-silico MS/MS by CFM-ID for LBYKODYNFRCBIR-UHFFFAOYSA-N
ID: LBYKODYNFRCBIR-UHFFFAOYSA-N
Comment: Energy0
Num peaks: 6
151.0389705 4.532696542
151.075356 15.70213861
153.0910061 2.195847104
169.0495352 4.994700421
179.0702706 14.10157834
197.0808353 44.00688816

Name: +ve in-silico MS/MS by CFM-ID for LBYKODYNFRCBIR-UHFFFAOYSA-N
ID: LBYKODYNFRCBIR-UHFFFAOYSA-N
Comment: Energy1
Num peaks: 15
107.0491413 2.931280518
123.0440559 2.598647433
125.0597059 5.67203772
135.0440559 1.575641801
143.0702706 1.251389449
149.0597059 2.56417041
151.0389705 6.587444308
151.075356 19.19228819
153.0546206 2.062844573
153.0910061 3.327750018
161.0597059 1.680662949
169.0495352 4.187657784
179.0702706 12.97818753
181.0495352 0.9894300357
197.0808353 12.47312752

Name: +ve in-silico MS/MS by CFM-ID for LBYKODYNFRCBIR-UHFFFAOYSA-N
ID: LBYKODYNFRCBIR-UHFFFAOYSA-N
Comment: Energy2
Num peaks: 23
29.03857658 2.001509328
51.02292652 2.144605632
55.01784114 2.149994923
79.01784114 4.002163465
81.0334912 8.210892211
93.0334912 2.70664707
95.01275576 3.093365301
95.04914126 2.559879049
97.02840582 3.445223229
99.04405588 1.613440073
107.0491413 9.685755295
109.0284058 1.128476474
109.0647913 1.884075018
119.0491413 2.417129625
123.0440559 10.45847905
125.0597059 4.044784484
135.0440559 3.664378225
137.0597059 1.864692169
151.0389705 5.721951144
151.075356 1.276052594
153.0182351 2.558127333
153.0546206 2.246004974
169.0495352 1.170407724

Name: +ve in-silico MS/MS by CFM-ID for OPRRKXOAGMZJPR-LURJTMIESA-N
ID: OPRRKXOAGMZJPR-LURJTMIESA-N
Comment: Energy0
Num peaks: 6
133.0647913 14.02752289
135.0804414 2.35679411
151.075356 4.083101347
161.0597059 10.03184218
179.0702706 42.27462207
197.0808353 17.19591177

Name: +ve in-silico MS/MS by CFM-ID for OPRRKXOAGMZJPR-LURJTMIESA-N
ID: OPRRKXOAGMZJPR-LURJTMIESA-N
Comment: Energy1
Num peaks: 8
131.0491413 1.871394212
133.0647913 19.40452823
135.0804414 5.526750164
151.075356 6.329633333
153.0910061 2.227446156
161.0597059 14.94900955
179.0702706 23.11141524
197.0808353 6.952637229

Name: +ve in-silico MS/MS by CFM-ID for OPRRKXOAGMZJPR-LURJTMIESA-N
ID: OPRRKXOAGMZJPR-LURJTMIESA-N
Comment: Energy2
Num peaks: 22
39.02292652 3.231371863
41.03857658 3.007223522
51.02292652 2.464655623
63.02292652 2.795916856
65.03857658 1.841193881
67.01784114 1.348096095
89.03857658 4.744657066
91.05422664 2.996341231
93.06987671 2.092453924
119.0491413 1.308668843
121.0284058 2.483367926
121.0647913 1.433067421
131.0491413 1.650522257
133.0284058 1.388203651
133.0647913 21.97993957
135.0440559 4.251029985
135.0804414 3.475053225
151.0389705 1.630184727
151.075356 1.726957865
161.0597059 6.787225449
163.0389705 3.373128237
179.0702706 4.287181814

Name: +ve in-silico MS/MS by CFM-ID for ASVJAFPGCOHSTC-UHFFFAOYSA-N
ID: ASVJAFPGCOHSTC-UHFFFAOYSA-N
Comment: Energy0
Num peaks: 6
189.0546206 0.5160821438
205.0495352 4.252896466
207.0651853 1.438851471
219.0651853 17.9542696
221.0444498 0.8248701902
237.0757499 71.01329103

Name: +ve in-silico MS/MS by CFM-ID for ASVJAFPGCOHSTC-UHFFFAOYSA-N
ID: ASVJAFPGCOHSTC-UHFFFAOYSA-N
Comment: Energy1
Num peaks: 9
177.0546206 2.347800542
189.0546206 2.610114041
191.0702706 2.41253793
193.0495352 1.62063342
205.0495352 8.996691282
207.0651853 2.660800738
209.0808353 6.190352893
219.0651853 22.52205283
237.0757499 31.32578362

Name: +ve in-silico MS/MS by CFM-ID for ASVJAFPGCOHSTC-UHFFFAOYSA-N
ID: ASVJAFPGCOHSTC-UHFFFAOYSA-N
Comment: Energy2
Num peaks: 31
15.02292652 1.048008149
49.00727645 1.066017916
51.02292652 1.567968166
55.01784114 1.331666996
107.0491413 1.024568909
123.0076704 1.81040315
123.0440559 1.833207116
135.0440559 3.799368964
137.0597059 5.118162422
149.0233204 5.521268173
151.0389705 1.336927629
151.075356 2.721070197
161.0597059 4.058515526
163.0389705 3.238076073
165.0546206 1.069580004
175.0389705 2.509989884
175.075356 1.719044978
177.0546206 5.832072187
179.0338851 1.882925233
187.0389705 1.143159897
189.0546206 5.043857026
191.0338851 4.473869657
191.0702706 3.804601372
193.0495352 1.896079685
201.0546206 2.259302687
203.0338851 3.06334834
205.0495352 2.474482947
207.0651853 1.096109827
209.0808353 1.460670647
219.0651853 2.431494471
221.0444498 1.930682228

Name: +ve in-silico MS/MS by CFM-ID for FIUFNZNVZDLYHQ-QBBOHKLWSA-N
ID: FIUFNZNVZDLYHQ-QBBOHKLWSA-N
Comment: Energy0
Num peaks: 9
83.04914126 1.492812185
111.0440559 2.211053006
129.0546206 8.555245951
151.075356 2.921289336
167.0338851 2.223718706
169.0495352 2.192091273
169.0859207 1.556032437
179.0702706 11.2353035
197.0808353 48.36288176

Name: +ve in-silico MS/MS by CFM-ID for FIUFNZNVZDLYHQ-QBBOHKLWSA-N
ID: FIUFNZNVZDLYHQ-QBBOHKLWSA-N
Comment: Energy1
Num peaks: 31
25.00727645 3.347645945
27.02292652 3.822432236
29.03857658 0.8688182481
39.02292652 5.650237167
41.03857658 4.725944563
49.00727645 4.145058565
51.02292652 1.500528079
53.00219107 0.8474828407
53.03857658 2.366166949
55.05422664 1.556791393
57.0334912 0.8185017221
57.06987671 1.236487254
65.03857658 2.62090607
68.99710569 1.175949069
71.01275576 1.391919325
77.03857658 1.283839011
79.05422664 4.04027402
81.0334912 0.8992187663
81.06987671 1.950971646
83.04914126 1.358371274
95.01275576 1.148576489
113.0597059 0.7868399932
129.0546206 2.645822097
135.0804414 0.7427469608
151.075356 6.146073656
153.0910061 1.455604287
161.0597059 1.219609305
167.0338851 1.343448751
169.0859207 2.184719876
179.0702706 7.725116743
197.0808353 8.395006039

Name: +ve in-silico MS/MS by CFM-ID for FIUFNZNVZDLYHQ-QBBOHKLWSA-N
ID: FIUFNZNVZDLYHQ-QBBOHKLWSA-N
Comment: Energy2
Num peaks: 16
25.00727645 3.66914893
27.02292652 1.123069333
39.02292652 16.28946392
41.03857658 17.05299073
49.00727645 10.58978507
51.02292652 7.951217253
53.03857658 6.920023948
55.05422664 2.18452616
67.05422664 2.863430845
69.0334912 1.128829929
79.05422664 1.716686557
83.04914126 3.736119324
111.0440559 1.251574056
113.0597059 1.390698201
129.0546206 1.391212213
135.0804414 1.058275216

Name: +ve in-silico MS/MS by CFM-ID for CRBZVDLXAIFERF-UHFFFAOYSA-N
ID: CRBZVDLXAIFERF-UHFFFAOYSA-N
Comment: Energy0
Num peaks: 6
15.02292652 0.3871819541
165.0546206 8.904169246
167.0702706 3.148215535
169.0859207 0.4678978946
181.0495352 0.8633056546
197.0808353 84.23910854

Name: +ve in-silico MS/MS by CFM-ID for CRBZVDLXAIFERF-UHFFFAOYSA-N
ID: CRBZVDLXAIFERF-UHFFFAOYSA-N
Comment: Energy1
Num peaks: 7
83.01275576 2.137232238
139.0389705 3.37044739
143.0702706 3.768595894
165.0546206 13.80285014
167.0702706 3.461103775
169.0859207 1.839804441
197.0808353 52.16103241

Name: +ve in-silico MS/MS by CFM-ID for CRBZVDLXAIFERF-UHFFFAOYSA-N
ID: CRBZVDLXAIFERF-UHFFFAOYSA-N
Comment: Energy2
Num peaks: 19
45.0334912 2.317405899
55.01784114 2.751099872
57.0334912 5.213989441
79.01784114 5.797027111
81.0334912 12.94106585
83.04914126 6.129765324
99.04405588 2.499216489
109.0284058 3.423887415
111.0440559 2.780432291
113.0597059 1.847689619
123.0440559 2.486519113
135.0440559 5.404478783
137.0597059 1.926706789
149.0233204 4.442476063
151.0389705 7.512953356
153.0546206 2.894339643
165.0546206 4.661492803
167.0702706 3.429231717
181.0495352 2.714537668

Name: +ve in-silico MS/MS by CFM-ID for HYYOYXZONPVMGZ-UHFFFAOYSA-N
ID: HYYOYXZONPVMGZ-UHFFFAOYSA-N
Comment: Energy0
Num peaks: 6
43.01784114 2.493616322
61.02840582 1.553883443
159.0440559 18.00938117
177.0546206 23.03436619
201.0546206 3.68612319
219.0651853 45.85737843

Name: +ve in-silico MS/MS by CFM-ID for HYYOYXZONPVMGZ-UHFFFAOYSA-N
ID: HYYOYXZONPVMGZ-UHFFFAOYSA-N
Comment: Energy1
Num peaks: 9
43.01784114 3.171645846
131.0491413 4.607780825
147.0440559 4.844749698
149.0597059 4.676263359
159.0440559 21.5881407
177.0546206 22.51618235
191.0702706 3.476997483
201.0546206 3.091697355
219.0651853 15.08255274

Name: +ve in-silico MS/MS by CFM-ID for HYYOYXZONPVMGZ-UHFFFAOYSA-N
ID: HYYOYXZONPVMGZ-UHFFFAOYSA-N
Comment: Energy2
Num peaks: 21
15.02292652 1.830529204
25.00727645 1.437646111
41.00219107 1.365286635
43.01784114 5.381941454
49.00727645 3.214717909
51.02292652 3.283438441
55.01784114 1.690260391
61.02840582 1.203256356
105.0334912 2.90826525
107.0491413 2.207307472
119.0491413 2.59319729
129.0334912 5.593045581
131.0491413 13.20268726
133.0284058 1.908111303
145.0284058 1.983329855
147.0440559 7.310619743
149.0597059 1.905305592
159.0440559 14.7769372
161.0233204 1.294423151
177.0546206 4.112131145
201.0546206 1.229492149

Name: +ve in-silico MS/MS by CFM-ID for OLSBSHYYMNUCIK-UHFFFAOYSA-N
ID: OLSBSHYYMNUCIK-UHFFFAOYSA-N
Comment: Energy0
Num peaks: 10
43.01784114 3.351329459
73.02840582 2.823046216
109.0284058 9.472166423
111.0440559 1.836349096
119.0491413 1.650285628
137.0597059 10.72954376
155.0702706 4.293726733
161.0597059 1.373416101
179.0702706 13.46171167
197.0808353 31.69116892

Name: +ve in-silico MS/MS by CFM-ID for OLSBSHYYMNUCIK-UHFFFAOYSA-N
ID: OLSBSHYYMNUCIK-UHFFFAOYSA-N
Comment: Energy1
Num peaks: 18
43.01784114 1.892281845
53.00219107 1.503589082
55.01784114 2.273071204
61.02840582 2.280146713
67.01784114 1.372281853
73.02840582 2.576470821
77.00219107 1.286330939
79.01784114 1.383653557
81.0334912 2.567869785
87.04405588 2.401467954
109.0284058 14.50355406
111.0440559 2.910961751
119.0491413 6.588050357
135.0440559 1.663874086
137.0597059 21.77893406
155.0702706 3.302110533
179.0702706 4.774727312
197.0808353 5.368342521

Name: +ve in-silico MS/MS by CFM-ID for OLSBSHYYMNUCIK-UHFFFAOYSA-N
ID: OLSBSHYYMNUCIK-UHFFFAOYSA-N
Comment: Energy2
Num peaks: 29
15.02292652 1.324122442
25.00727645 2.954658306
31.01784114 1.09183372
41.00219107 2.558986773
43.01784114 5.199524689
45.0334912 1.36018801
49.00727645 1.987348183
51.02292652 1.54331407
53.00219107 2.090786692
55.01784114 4.167194489
57.0334912 1.232273346
63.02292652 2.873241821
65.03857658 1.905514183
67.01784114 2.530729437
69.0334912 1.490144085
73.02840582 4.234732988
77.00219107 9.102966723
79.01784114 4.706154726
81.0334912 7.086805774
83.04914126 1.875371593
85.06479133 1.627221569
95.04914126 1.754452564
105.0334912 1.900048262
107.0491413 1.320266002
109.0284058 3.427285103
109.0647913 1.182256776
111.0440559 1.428332775
119.0491413 3.802258362
137.0597059 2.907132265

Name: +ve in-silico MS/MS by CFM-ID for IVEUNBPJQOKPGL-ZETCQYMHSA-N
ID: IVEUNBPJQOKPGL-ZETCQYMHSA-N
Comment: Energy0
Num peaks: 10
95.01275576 5.690675329
101.0597059 1.473920948
123.0440559 1.914415188
129.0546206 1.993585658
149.0597059 2.281286451
151.075356 13.05869205
153.0910061 1.702205137
161.0597059 2.750278424
179.0702706 15.49444808
197.0808353 34.18525712

Name: +ve in-silico MS/MS by CFM-ID for IVEUNBPJQOKPGL-ZETCQYMHSA-N
ID: IVEUNBPJQOKPGL-ZETCQYMHSA-N
Comment: Energy1
Num peaks: 30
39.02292652 1.986112062
41.03857658 2.729977557
53.00219107 1.183628554
55.01784114 2.212998338
55.05422664 1.121585438
69.0334912 2.180250789
81.0334912 1.693668685
83.04914126 4.143364257
87.04405588 2.032500659
93.0334912 0.9227967529
95.01275576 18.08909474
95.04914126 0.9415577638
97.02840582 1.698307322
101.0597059 1.91259779
109.0284058 2.326005618
111.0440559 2.768027328
121.0284058 1.212244459
121.0647913 2.286936765
123.0440559 2.833655378
125.0597059 1.320613052
129.0546206 3.262199618
133.0647913 0.9949640382
143.0702706 0.9492644119
149.0597059 1.204357557
151.075356 6.530279746
161.0597059 1.262337667
165.0546206 1.145978438
169.0859207 1.794384734
179.0702706 4.37115456
197.0808353 3.209212354

Name: +ve in-silico MS/MS by CFM-ID for IVEUNBPJQOKPGL-ZETCQYMHSA-N
ID: IVEUNBPJQOKPGL-ZETCQYMHSA-N
Comment: Energy2
Num peaks: 26
27.02292652 1.362246309
39.02292652 2.3121083
41.00219107 2.451237492
41.03857658 6.836208163
43.05422664 1.088361665
53.00219107 2.713322032
53.03857658 1.699805676
55.01784114 1.716156354
55.05422664 7.35760336
57.0334912 1.070241328
57.06987671 2.162174295
67.01784114 1.804371122
69.0334912 5.188345234
77.00219107 1.323627047
81.0334912 2.861647105
83.04914126 4.916880399
91.01784114 1.360230273
93.0334912 1.282536576
95.01275576 18.25880373
95.04914126 2.917226167
97.02840582 1.3779716
105.0334912 2.003945653
107.0491413 1.213236203
109.0284058 1.890137683
121.0647913 2.107432376
135.0804414 1.159158369

Name: +ve in-silico MS/MS by CFM-ID for SDKXGAICTNHFCN-DCJAWTJCSA-N
ID: SDKXGAICTNHFCN-DCJAWTJCSA-N
Comment: Energy0
Num peaks: 6
75.04405588 1.563774941
163.0389705 1.27408782
177.0182351 1.351090015
179.0338851 4.564291659
219.0651853 11.32577426
237.0757499 60.2478792

Name: +ve in-silico MS/MS by CFM-ID for SDKXGAICTNHFCN-DCJAWTJCSA-N
ID: SDKXGAICTNHFCN-DCJAWTJCSA-N
Comment: Energy1
Num peaks: 31
25.00727645 1.237981234
27.02292652 1.69928325
41.03857658 1.874416875
43.05422664 1.250553647
49.00727645 3.332113872
51.02292652 1.343402303
53.03857658 1.659782309
55.05422664 6.088969955
57.0334912 0.9600437558
59.04914126 1.068753768
85.02840582 1.206487406
133.0284058 3.504061866
135.0440559 1.902985454
149.0233204 1.63612028
161.0233204 3.500944477
163.002585 0.8563938471
163.0389705 3.594362739
169.0495352 1.382452073
177.0182351 2.155498621
179.0338851 2.725343369
193.0495352 1.416043657
195.0287997 3.310581397
197.0444498 0.8920302547
201.0546206 1.23394128
207.0287997 1.030496915
207.0651853 1.409413975
209.0444498 1.785711122
209.0808353 2.425468757
219.0651853 7.767779081
221.0444498 1.23293176
237.0757499 13.87162965

Name: +ve in-silico MS/MS by CFM-ID for SDKXGAICTNHFCN-DCJAWTJCSA-N
ID: SDKXGAICTNHFCN-DCJAWTJCSA-N
Comment: Energy2
Num peaks: 31
39.02292652 2.34510567
41.00219107 1.774033662
41.03857658 2.915286685
43.01784114 1.420469534
49.00727645 7.956376154
51.02292652 3.332113017
53.03857658 2.990969044
55.05422664 2.081305314
56.99710569 1.065127342
57.0334912 1.532529328
63.02292652 1.818671702
80.99710569 1.37605098
83.01275576 2.996965971
85.02840582 3.376800507
87.02292652 1.48104505
89.03857658 1.234983965
91.01784114 1.731204116
91.05422664 1.020237684
93.0334912 2.669905243
95.04914126 1.49244455
99.00767038 0.9105106167
105.0334912 1.244076099
107.0127558 2.153724026
107.0491413 2.802294949
109.0284058 8.599596211
111.0440559 2.549214442
133.0284058 1.700060391
149.0233204 1.817383852
161.0233204 1.47914816
163.0389705 1.530786919
219.0651853 1.042211882

Name: +ve in-silico MS/MS by CFM-ID for VTSHCKFPQXOAPJ-UHFFFAOYSA-N
ID: VTSHCKFPQXOAPJ-UHFFFAOYSA-N
Comment: Energy0
Num peaks: 6
153.0546206 2.38991982
155.0702706 2.353232736
169.0859207 1.739210496
179.0702706 12.6471807
181.0495352 3.602352287
197.0808353 68.35523993

Name: +ve in-silico MS/MS by CFM-ID for VTSHCKFPQXOAPJ-UHFFFAOYSA-N
ID: VTSHCKFPQXOAPJ-UHFFFAOYSA-N
Comment: Energy1
Num peaks: 12
43.01784114 2.455186973
97.02840582 2.246470004
127.0389705 2.229097517
147.0440559 1.553933103
153.0546206 2.14794053
155.0702706 3.175174968
165.0546206 3.667720052
167.0702706 4.868471104
169.0859207 4.216854015
179.0702706 12.04871541
181.0495352 2.824396574
197.0808353 39.51628301

Name: +ve in-silico MS/MS by CFM-ID for VTSHCKFPQXOAPJ-UHFFFAOYSA-N
ID: VTSHCKFPQXOAPJ-UHFFFAOYSA-N
Comment: Energy2
Num peaks: 31
15.02292652 1.36929759
39.02292652 7.453590035
41.03857658 3.473840749
55.01784114 1.190249138
57.0334912 2.012820028
65.00219107 1.836503086
67.01784114 2.516535036
69.0334912 3.992492782
79.01784114 2.535714879
81.0334912 1.437814518
83.01275576 1.180202214
97.02840582 5.745777155
99.04405588 2.407940866
105.0334912 3.141619649
107.0491413 1.796344144
109.0647913 1.867102919
123.0440559 3.051914249
125.0597059 1.704408259
135.0440559 2.298188537
137.0597059 2.667242714
139.0389705 1.620366043
149.0597059 3.077104643
151.0389705 1.757392235
151.075356 2.325533347
153.0546206 2.900760993
161.0597059 1.849076125
163.0389705 3.645388039
165.0182351 1.205592656
169.0859207 1.15869095
179.0702706 3.694167805
181.0495352 3.343263617

Name: +ve in-silico MS/MS by CFM-ID for AATQUCDHLNOSHA-UHFFFAOYSA-N
ID: AATQUCDHLNOSHA-UHFFFAOYSA-N
Comment: Energy0
Num peaks: 6
173.0597059 1.041307928
177.0546206 2.326046001
189.0546206 6.621343413
191.0702706 2.05570057
201.0546206 10.77472719
219.0651853 69.35316104

Name: +ve in-silico MS/MS by CFM-ID for AATQUCDHLNOSHA-UHFFFAOYSA-N
ID: AATQUCDHLNOSHA-UHFFFAOYSA-N
Comment: Energy1
Num peaks: 9
55.01784114 4.439332053
69.0334912 4.840559381
151.0389705 6.934782209
165.0546206 9.326192959
177.0546206 4.792907002
189.0546206 4.310751231
191.0702706 23.9071075
201.0546206 6.037434752
219.0651853 16.28525655

Name: +ve in-silico MS/MS by CFM-ID for AATQUCDHLNOSHA-UHFFFAOYSA-N
ID: AATQUCDHLNOSHA-UHFFFAOYSA-N
Comment: Energy2
Num peaks: 25
15.02292652 1.448784827
49.00727645 4.004860471
51.02292652 2.325973218
55.01784114 1.458800347
67.01784114 1.41704587
93.0334912 2.455706706
105.0334912 2.208530955
117.0334912 6.163601698
119.0491413 3.730171811
131.0491413 2.14096988
133.0647913 1.536703815
135.0440559 3.316807321
145.0647913 3.37217772
147.0440559 5.720297906
149.0597059 1.977313571
151.0389705 1.746932504
157.0647913 3.320782627
159.0440559 4.318133149
161.0597059 6.111822437
173.0597059 8.705803784
175.0389705 4.383871533
177.0546206 1.753965183
189.0546206 2.936243372
191.0702706 1.88453249
201.0546206 1.821132216

Name: +ve in-silico MS/MS by CFM-ID for CXGTZEJDCYHXKR-UHFFFAOYSA-N
ID: CXGTZEJDCYHXKR-UHFFFAOYSA-N
Comment: Energy0
Num peaks: 6
15.02292652 0.9281977894
43.01784114 2.429294987
159.0440559 17.40892384
177.0546206 22.35851724
201.0546206 2.751091524
219.0651853 48.72365462

Name: +ve in-silico MS/MS by CFM-ID for CXGTZEJDCYHXKR-UHFFFAOYSA-N
ID: CXGTZEJDCYHXKR-UHFFFAOYSA-N
Comment: Energy1
Num peaks: 8
43.01784114 2.682929996
131.0491413 2.42957386
149.0597059 3.333410054
159.0440559 36.64109125
177.0546206 18.75002241
191.0702706 4.107801181
201.0546206 2.240561248
219.0651853 11.19761156

Name: +ve in-silico MS/MS by CFM-ID for CXGTZEJDCYHXKR-UHFFFAOYSA-N
ID: CXGTZEJDCYHXKR-UHFFFAOYSA-N
Comment: Energy2
Num peaks: 24
15.02292652 1.184054432
25.00727645 1.467769657
43.01784114 4.289535968
49.00727645 1.865345442
63.02292652 1.603245999
77.00219107 3.50357435
93.0334912 1.202206389
105.0334912 2.113149533
107.0491413 1.946719758
115.0542266 6.00802382
119.0127558 2.741446664
121.0284058 2.268615733
123.0440559 1.206327648
129.0334912 1.461987923
131.0491413 3.529671939
133.0284058 5.01785169
133.0647913 2.235876705
135.0440559 7.235366519
143.0127558 2.052907046
147.0440559 1.642820526
149.0597059 3.111747963
159.0440559 18.7369063
173.0597059 1.206619961
177.0546206 3.338296863

Name: +ve in-silico MS/MS by CFM-ID for BUNGCZLFHHXKBX-UHFFFAOYSA-N
ID: BUNGCZLFHHXKBX-UHFFFAOYSA-N
Comment: Energy0
Num peaks: 6
187.0389705 1.507164635
189.0546206 1.019976064
191.0338851 0.8766881566
201.0546206 8.386899275
203.0338851 0.8202091356
219.0651853 83.27949742

Name: +ve in-silico MS/MS by CFM-ID for BUNGCZLFHHXKBX-UHFFFAOYSA-N
ID: BUNGCZLFHHXKBX-UHFFFAOYSA-N
Comment: Energy1
Num peaks: 8
163.0389705 6.047063135
175.0389705 8.903729035
191.0338851 24.20911314
191.0702706 8.573029248
193.0495352 3.748708401
201.0546206 4.879095707
203.0338851 6.150319976
219.0651853 18.99395134

Name: +ve in-silico MS/MS by CFM-ID for BUNGCZLFHHXKBX-UHFFFAOYSA-N
ID: BUNGCZLFHHXKBX-UHFFFAOYSA-N
Comment: Energy2
Num peaks: 30
15.02292652 1.533417787
39.02292652 1.892724947
55.01784114 2.578133683
105.0334912 4.602415846
107.0491413 3.624877779
115.0178411 1.200204734
119.0127558 1.241996499
131.0491413 1.415329913
133.0284058 2.168112627
135.0440559 1.988319927
143.0491413 2.24749378
145.0284058 2.486570843
145.0647913 1.58662777
147.0440559 6.684545806
149.0597059 2.924586445
159.0440559 4.418850194
161.0233204 2.296346755
161.0597059 1.774225673
165.0546206 1.565795481
169.0284058 1.497959137
171.0440559 2.356131852
173.0597059 4.342016661
175.0389705 6.052297839
177.0546206 5.359586213
185.0233204 1.886269329
187.0389705 1.76475277
189.0546206 2.442153749
191.0702706 1.785198494
201.0546206 2.883212197
203.0338851 1.80489801

Name: +ve in-silico MS/MS by CFM-ID for IQHYTBNIALJDPE-UHFFFAOYSA-N
ID: IQHYTBNIALJDPE-UHFFFAOYSA-N
Comment: Energy0
Num peaks: 6
187.0389705 4.36772187
189.0546206 2.15657888
191.0702706 0.5641817191
201.0546206 8.602215307
203.0338851 0.7883641016
219.0651853 79.87336268

Name: +ve in-silico MS/MS by CFM-ID for IQHYTBNIALJDPE-UHFFFAOYSA-N
ID: IQHYTBNIALJDPE-UHFFFAOYSA-N
Comment: Energy1
Num peaks: 9
175.0389705 6.303292992
175.075356 2.47309956
187.0389705 4.654914335
189.0546206 3.048063329
191.0338851 12.97800905
191.0702706 11.18765443
201.0546206 7.336218097
203.0338851 7.411841189
219.0651853 24.62700087

Name: +ve in-silico MS/MS by CFM-ID for IQHYTBNIALJDPE-UHFFFAOYSA-N
ID: IQHYTBNIALJDPE-UHFFFAOYSA-N
Comment: Energy2
Num peaks: 29
15.02292652 1.404026531
39.02292652 2.650039835
53.00219107 2.266981383
55.01784114 1.391252823
93.0334912 1.366418027
107.0127558 1.986806305
119.0127558 1.44184409
121.0284058 1.398364658
131.0491413 1.73654383
135.0440559 1.537343045
141.0334912 1.272880153
143.0491413 4.304035558
145.0284058 4.23987365
145.0647913 2.590158328
147.0440559 6.738784805
149.0597059 3.803057608
159.0440559 6.323516854
161.0233204 1.925929872
161.0597059 1.888224391
169.0284058 2.813407859
171.0440559 2.452645996
173.0233204 1.523215546
173.0597059 4.668576852
175.0389705 5.022542818
177.0546206 4.225788019
187.0389705 2.802651635
189.0546206 2.264888603
191.0702706 1.488503452
201.0546206 2.740664289

Name: +ve in-silico MS/MS by CFM-ID for KVULUBRLURDGGV-ONGXEEELSA-N
ID: KVULUBRLURDGGV-ONGXEEELSA-N
Comment: Energy0
Num peaks: 6
135.0440559 1.230774557
193.0495352 0.8655729985
201.0546206 3.708357164
205.0495352 1.061683539
219.0651853 25.51175305
237.0757499 59.4842921

Name: +ve in-silico MS/MS by CFM-ID for KVULUBRLURDGGV-ONGXEEELSA-N
ID: KVULUBRLURDGGV-ONGXEEELSA-N
Comment: Energy1
Num peaks: 19
55.01784114 2.022383166
57.0334912 2.066110227
71.01275576 2.433134732
73.02840582 3.737119715
75.04405588 4.520750451
135.0440559 2.341382541
161.0233204 3.230549779
163.0389705 5.374525338
165.0546206 3.313631403
177.0546206 2.453674593
189.0546206 3.705552976
191.0338851 1.76644982
191.0702706 3.182878136
193.0495352 2.762716842
201.0546206 4.496517238
207.0651853 8.774262945
209.0808353 4.402959565
219.0651853 9.994898365
237.0757499 10.40984068

Name: +ve in-silico MS/MS by CFM-ID for KVULUBRLURDGGV-ONGXEEELSA-N
ID: KVULUBRLURDGGV-ONGXEEELSA-N
Comment: Energy2
Num peaks: 31
39.02292652 1.411183275
41.00219107 2.485823446
43.01784114 1.203644758
53.00219107 2.241724495
55.01784114 4.968138478
57.0334912 1.82852979
59.04914126 1.426188435
73.02840582 1.447917385
91.01784114 1.163907492
93.0334912 1.079151703
121.0284058 1.566642442
123.0440559 1.771259453
135.0440559 3.044037877
145.0284058 1.186099872
147.0076704 1.604030556
147.0440559 1.557940866
157.0284058 2.00856118
159.0440559 1.313730315
161.0233204 1.597538484
163.0389705 2.130235209
165.0546206 1.250258807
175.0389705 4.597199967
177.0546206 1.246933708
187.0389705 2.659267235
189.0546206 5.205532387
191.0338851 1.221684733
191.0702706 3.850285133
201.0546206 7.625762636
203.0338851 2.96944854
205.0495352 1.050316243
219.0651853 3.572650084

Name: +ve in-silico MS/MS by CFM-ID for WSFWBZJRQNTKQQ-SNAWJCMRSA-N
ID: WSFWBZJRQNTKQQ-SNAWJCMRSA-N
Comment: Energy0
Num peaks: 15
59.01275576 1.164790572
71.01275576 0.9836163155
107.0127558 0.7229977229
119.0491413 1.205029371
125.0597059 0.7771381202
135.0440559 6.16965767
137.0597059 7.947133414
139.075356 0.762421312
149.0597059 1.02011503
151.075356 5.979937549
153.0182351 1.045336774
155.0702706 1.722184193
161.0597059 4.691621019
179.0702706 19.91297705
197.0808353 25.97873449

Name: +ve in-silico MS/MS by CFM-ID for WSFWBZJRQNTKQQ-SNAWJCMRSA-N
ID: WSFWBZJRQNTKQQ-SNAWJCMRSA-N
Comment: Energy1
Num peaks: 31
25.00727645 1.153939595
29.03857658 1.203540645
39.02292652 1.062835107
43.05422664 1.07828141
51.02292652 2.5211103
53.00219107 1.521626242
57.06987671 1.81602633
65.00219107 1.227044768
67.01784114 2.805999937
69.0334912 2.547652443
71.01275576 2.53325151
83.01275576 1.335899484
85.02840582 3.423729832
87.04405588 2.030314963
93.06987671 1.064107649
95.08552677 1.017770761
107.0127558 2.495609361
109.0284058 2.17075948
119.0491413 2.173032257
121.0284058 1.050356309
127.0389705 1.443979391
135.0076704 1.337757032
135.0440559 4.858885997
137.0597059 6.257506658
151.075356 6.80719296
153.0182351 2.51965196
153.0910061 1.169408296
161.0597059 1.792892786
169.0859207 0.9791697075
179.0702706 5.008563343
197.0808353 3.731427663

Name: +ve in-silico MS/MS by CFM-ID for WSFWBZJRQNTKQQ-SNAWJCMRSA-N
ID: WSFWBZJRQNTKQQ-SNAWJCMRSA-N
Comment: Energy2
Num peaks: 31
25.00727645 4.439055101
27.02292652 1.239473697
39.02292652 3.910200468
41.00219107 1.350070128
41.03857658 2.322186181
43.05422664 2.037413901
51.02292652 12.38577603
53.03857658 4.216855494
55.05422664 1.49485101
57.06987671 1.996998171
65.00219107 1.471831805
67.01784114 8.034221052
68.99710569 1.285581183
69.0334912 2.328681454
71.01275576 1.269255568
71.04914126 1.211178307
77.03857658 2.838464701
79.05422664 1.805052047
83.01275576 2.177361725
83.04914126 0.9494246405
85.02840582 0.858599458
93.06987671 1.687842946
95.01275576 2.113393287
97.02840582 1.603639085
107.0127558 5.536194089
109.0284058 2.531616988
113.0597059 0.7167262432
117.0334912 0.7246585586
119.0491413 1.075360933
135.0440559 1.21007937
137.0597059 0.8458486433

Name: +ve in-silico MS/MS by CFM-ID for XEJHQUMKTGNSBW-UHFFFAOYSA-N
ID: XEJHQUMKTGNSBW-UHFFFAOYSA-N
Comment: Energy0
Num peaks: 6
187.0389705 1.004352877
201.0546206 1.643408661
205.0495352 2.617869234
207.0651853 0.9369206777
219.0651853 43.18566026
237.0757499 44.77874591

Name: +ve in-silico MS/MS by CFM-ID for XEJHQUMKTGNSBW-UHFFFAOYSA-N
ID: XEJHQUMKTGNSBW-UHFFFAOYSA-N
Comment: Energy1
Num peaks: 9
177.0546206 3.363968311
191.0702706 5.915700693
193.0495352 2.863793442
201.0546206 5.667220096
205.0495352 2.688798811
207.0651853 2.706021654
209.0808353 3.790644708
219.0651853 41.10310312
237.0757499 13.66724298

Name: +ve in-silico MS/MS by CFM-ID for XEJHQUMKTGNSBW-UHFFFAOYSA-N
ID: XEJHQUMKTGNSBW-UHFFFAOYSA-N
Comment: Energy2
Num peaks: 31
55.01784114 2.525609775
67.01784114 1.364364027
83.01275576 1.262303296
91.01784114 1.409179158
107.0127558 2.56179244
121.0284058 1.157148483
123.0440559 3.333974023
133.0284058 1.899689341
135.0440559 2.208438264
137.0233204 1.614629464
147.0440559 1.049349297
149.0233204 2.235982592
149.0597059 2.189153745
151.0389705 1.530882928
161.0597059 3.098628642
163.075356 1.018325194
173.0233204 1.259819097
173.0597059 3.191961747
175.075356 6.68286612
177.0546206 5.581460215
187.0389705 2.964843641
189.0546206 3.865936997
191.0338851 1.198050002
191.0702706 5.751545578
193.0495352 2.089361494
201.0546206 5.167048844
203.0338851 2.105053357
205.0495352 1.505567223
207.0651853 1.423337837
219.0651853 3.245611085
221.0444498 1.286287883

Name: +ve in-silico MS/MS by CFM-ID for XUGWTWPHVIUPKC-UWVGGRQHSA-N
ID: XUGWTWPHVIUPKC-UWVGGRQHSA-N
Comment: Energy0
Num peaks: 6
89.02332044 3.792418301
107.0491413 2.636366002
109.0647913 2.06112443
149.0597059 3.376392479
179.0702706 12.65486865
197.0808353 61.50558184

Name: +ve in-silico MS/MS by CFM-ID for XUGWTWPHVIUPKC-UWVGGRQHSA-N
ID: XUGWTWPHVIUPKC-UWVGGRQHSA-N
Comment: Energy1
Num peaks: 15
59.01275576 1.875153687
65.03857658 1.905074098
79.05422664 3.019082137
81.06987671 1.924955567
89.02332044 2.852900821
107.0491413 13.2086694
109.0647913 10.15163415
133.0647913 1.7934052
135.0804414 2.317928686
149.0597059 2.491987896
151.075356 3.555459526
167.0702706 7.649334408
169.0859207 1.739600346
179.0702706 12.43909826
197.0808353 13.48148172

Name: +ve in-silico MS/MS by CFM-ID for XUGWTWPHVIUPKC-UWVGGRQHSA-N
ID: XUGWTWPHVIUPKC-UWVGGRQHSA-N
Comment: Energy2
Num peaks: 31
39.02292652 0.9255030585
41.00219107 2.106252763
43.01784114 1.960497388
45.0334912 1.385865675
49.00727645 1.803170357
51.02292652 1.50520926
55.05422664 0.8373015278
59.01275576 0.8692186628
65.03857658 2.775627684
67.05422664 1.241524079
68.99710569 4.0635267
71.01275576 7.926658269
79.05422664 1.663392664
84.99202031 2.472555818
87.00767038 0.8544231818
89.02332044 2.829434149
91.01784114 0.9436435894
91.05422664 1.083099695
107.0491413 3.460359479
109.0647913 1.83570189
119.0491413 2.434275391
121.0647913 1.791182113
123.0804414 1.499834345
131.0491413 3.666971603
133.0647913 6.794222061
135.0804414 6.873867525
149.0597059 2.788257301
151.075356 2.662858576
161.0597059 2.287125175
163.0389705 1.365145259
179.0702706 3.334212289

Name: +ve in-silico MS/MS by CFM-ID for CBRPTHQFXQJGOV-UHFFFAOYSA-N
ID: CBRPTHQFXQJGOV-UHFFFAOYSA-N
Comment: Energy0
Num peaks: 6
201.0546206 0.8305766768
205.0495352 1.142894155
209.0444498 1.92488364
211.0600999 2.028224747
219.0651853 19.95751681
237.0757499 67.27600413

Name: +ve in-silico MS/MS by CFM-ID for CBRPTHQFXQJGOV-UHFFFAOYSA-N
ID: CBRPTHQFXQJGOV-UHFFFAOYSA-N
Comment: Energy1
Num peaks: 9
177.0546206 2.036804208
191.0702706 3.378675952
201.0546206 3.507611152
205.0495352 5.224481664
207.0651853 4.05730356
209.0808353 7.55006637
211.0600999 1.495443279
219.0651853 23.21185169
237.0757499 30.97510576

Name: +ve in-silico MS/MS by CFM-ID for CBRPTHQFXQJGOV-UHFFFAOYSA-N
ID: CBRPTHQFXQJGOV-UHFFFAOYSA-N
Comment: Energy2
Num peaks: 31
43.01784114 1.104031445
53.03857658 1.361004041
67.01784114 1.7154179
91.01784114 1.529868322
95.04914126 2.247267516
97.02840582 1.763257423
105.0334912 1.639362973
107.0491413 1.527879816
109.0284058 1.162624505
121.0284058 10.17090427
123.0440559 1.570780845
137.0233204 2.791014612
147.0440559 1.181313772
149.0597059 2.561408727
151.075356 1.448199825
161.0597059 4.683776711
167.0338851 1.802321989
173.0597059 1.96828226
175.0389705 1.347615013
175.075356 3.217556755
177.0546206 2.692891622
187.0389705 1.263434609
189.0546206 1.755212764
191.0338851 1.174782909
191.0702706 3.597379906
193.0495352 2.374826265
201.0546206 3.279104018
205.0495352 1.466266498
207.0651853 1.271067109
209.0808353 1.39161792
219.0651853 1.925443467

Name: +ve in-silico MS/MS by CFM-ID for WFDOCQCQSHVYKH-ZETCQYMHSA-N
ID: WFDOCQCQSHVYKH-ZETCQYMHSA-N
Comment: Energy0
Num peaks: 6
193.0495352 1.816638882
193.0859207 3.092098939
195.0651853 1.944531553
219.0651853 14.94986975
221.0444498 2.963270981
237.0757499 62.82868524

Name: +ve in-silico MS/MS by CFM-ID for WFDOCQCQSHVYKH-ZETCQYMHSA-N
ID: WFDOCQCQSHVYKH-ZETCQYMHSA-N
Comment: Energy1
Num peaks: 20
43.01784114 1.528003562
57.0334912 9.457574063
67.01784114 1.784868055
69.0334912 2.035775982
71.04914126 1.58951695
121.0284058 3.629236731
149.0233204 1.945172262
177.0546206 1.437923997
179.0702706 1.628172592
189.0546206 1.427680992
191.0702706 3.166349016
193.0495352 2.124296628
193.0859207 2.541720581
195.0651853 2.744751214
201.0546206 1.842785026
207.0651853 4.324164768
209.0808353 10.62648631
219.0651853 9.703056419
221.0444498 1.408728954
237.0757499 15.96621624

Name: +ve in-silico MS/MS by CFM-ID for WFDOCQCQSHVYKH-ZETCQYMHSA-N
ID: WFDOCQCQSHVYKH-ZETCQYMHSA-N
Comment: Energy2
Num peaks: 31
39.02292652 4.831199421
41.00219107 1.433400558
41.03857658 5.509921989
43.01784114 1.115532519
51.02292652 2.237137082
53.03857658 2.978321003
57.0334912 2.087505507
67.01784114 6.699366484
69.0334912 1.225617234
71.04914126 1.182026539
91.01784114 1.647697457
121.0284058 11.4054812
123.0440559 2.333916795
147.0440559 1.108860842
149.0233204 2.166134808
149.0597059 1.257099737
151.075356 0.8761038573
161.0597059 1.318168414
163.075356 2.063166438
165.0910061 2.193412784
173.0597059 3.102147881
175.0389705 1.501882729
175.075356 4.503152425
177.0546206 3.056932457
189.0546206 1.067688519
191.0702706 2.41474634
193.0859207 1.027214521
201.0546206 2.198298326
203.0338851 1.137982597
219.0651853 1.578642167
221.0444498 1.158593175

Name: +ve in-silico MS/MS by CFM-ID for FXRKFUSFSMFKID-UHFFFAOYSA-N
ID: FXRKFUSFSMFKID-UHFFFAOYSA-N
Comment: Energy0
Num peaks: 6
151.075356 13.81648434
153.0910061 3.140105001
165.0546206 2.885567772
167.0702706 0.7397244995
179.0702706 18.59161357
197.0808353 56.41668642

Name: +ve in-silico MS/MS by CFM-ID for FXRKFUSFSMFKID-UHFFFAOYSA-N
ID: FXRKFUSFSMFKID-UHFFFAOYSA-N
Comment: Energy1
Num peaks: 6
147.0440559 1.528212636
151.075356 15.05459132
153.0910061 5.860868903
165.0546206 3.459517033
179.0702706 29.94541247
197.0808353 27.15263599

Name: +ve in-silico MS/MS by CFM-ID for FXRKFUSFSMFKID-UHFFFAOYSA-N
ID: FXRKFUSFSMFKID-UHFFFAOYSA-N
Comment: Energy2
Num peaks: 21
15.02292652 1.996514808
39.02292652 3.801547603
41.03857658 1.923028894
55.01784114 2.435025368
65.03857658 7.051011056
67.05422664 3.06859922
81.0334912 1.802620447
95.04914126 10.69983328
97.06479133 2.362495236
121.0647913 5.700532784
135.0440559 2.458923821
137.0597059 6.685850301
147.0440559 3.105615505
149.0597059 4.107538899
151.0389705 4.147251718
151.075356 6.136192268
153.0910061 1.705514893
163.0389705 1.930887671
165.0546206 3.051662118
179.0702706 2.295046829
181.0495352 3.65066443

Name: +ve in-silico MS/MS by CFM-ID for ZEGDFCCYTFPECB-UHFFFAOYSA-N
ID: ZEGDFCCYTFPECB-UHFFFAOYSA-N
Comment: Energy0
Num peaks: 6
15.02292652 0.4210041025
71.01275576 0.8058376944
187.0389705 1.639315712
189.0546206 0.499166987
203.0338851 0.4813509816
219.0651853 93.69199343

Name: +ve in-silico MS/MS by CFM-ID for ZEGDFCCYTFPECB-UHFFFAOYSA-N
ID: ZEGDFCCYTFPECB-UHFFFAOYSA-N
Comment: Energy1
Num peaks: 6
85.02840582 2.023913209
87.04405588 2.655244291
105.0334912 5.964936998
187.0389705 2.732065377
191.0702706 13.66330695
219.0651853 57.58559406

Name: +ve in-silico MS/MS by CFM-ID for ZEGDFCCYTFPECB-UHFFFAOYSA-N
ID: ZEGDFCCYTFPECB-UHFFFAOYSA-N
Comment: Energy2
Num peaks: 17
15.02292652 2.47360475
39.02292652 2.726293507
41.00219107 4.438591525
49.00727645 7.437700881
51.02292652 6.773666017
53.03857658 1.779706601
63.02292652 3.371797897
71.01275576 6.462272254
79.05422664 10.85852547
83.01275576 1.621280959
85.02840582 2.465497615
105.0334912 15.32806841
131.0491413 1.510332724
133.0284058 5.641345819
149.0597059 2.299795278
187.0389705 2.377736052
203.0338851 2.868698767

Name: +ve in-silico MS/MS by CFM-ID for GHSYWBBAFXWZIP-UHFFFAOYSA-N
ID: GHSYWBBAFXWZIP-UHFFFAOYSA-N
Comment: Energy0
Num peaks: 6
173.0597059 12.94956342
175.075356 4.361361981
183.0440559 3.142802876
201.0546206 21.22559062
203.0338851 2.729181262
219.0651853 46.77098358

Name: +ve in-silico MS/MS by CFM-ID for GHSYWBBAFXWZIP-UHFFFAOYSA-N
ID: GHSYWBBAFXWZIP-UHFFFAOYSA-N
Comment: Energy1
Num peaks: 9
143.0491413 2.667496039
155.0491413 4.077005551
173.0597059 20.78563437
175.0389705 2.739269499
175.075356 7.615106284
183.0440559 4.114775185
193.0495352 4.309706384
201.0546206 19.97296065
219.0651853 13.75070814

Name: +ve in-silico MS/MS by CFM-ID for GHSYWBBAFXWZIP-UHFFFAOYSA-N
ID: GHSYWBBAFXWZIP-UHFFFAOYSA-N
Comment: Energy2
Num peaks: 19
105.0334912 1.532343773
117.0334912 1.60222065
119.0491413 1.617181632
129.0334912 4.411606923
131.0491413 5.744647347
133.0284058 1.383718623
143.0491413 13.74299277
145.0284058 1.718485314
145.0647913 2.68469279
147.0440559 4.216634636
155.0491413 2.860985672
157.0647913 3.967900658
159.0440559 5.763636959
171.0440559 2.629196394
173.0597059 6.907034983
175.0389705 6.235386321
183.0440559 6.245913589
201.0546206 4.130036172
203.0338851 3.446429654

Name: +ve in-silico MS/MS by CFM-ID for OGPPYEWGUGMXAG-NSCUHMNNSA-N
ID: OGPPYEWGUGMXAG-NSCUHMNNSA-N
Comment: Energy0
Num peaks: 6
59.01275576 1.723960276
171.0440559 1.910775656
173.0597059 10.05699265
187.0389705 1.868080674
201.0546206 32.28947864
219.0651853 41.88205948

Name: +ve in-silico MS/MS by CFM-ID for OGPPYEWGUGMXAG-NSCUHMNNSA-N
ID: OGPPYEWGUGMXAG-NSCUHMNNSA-N
Comment: Energy1
Num peaks: 14
53.00219107 1.752782129
71.01275576 3.289474814
143.0491413 1.45521138
147.0440559 3.661168495
149.0597059 2.598971932
171.0440559 2.998171413
173.0597059 26.38390754
175.0389705 1.40632641
175.075356 1.773431452
187.0389705 1.608735024
191.0702706 2.853169541
201.0546206 17.51877713
203.0338851 1.564473669
219.0651853 12.19371021

Name: +ve in-silico MS/MS by CFM-ID for OGPPYEWGUGMXAG-NSCUHMNNSA-N
ID: OGPPYEWGUGMXAG-NSCUHMNNSA-N
Comment: Energy2
Num peaks: 28
25.00727645 6.748662
27.02292652 1.31260446
39.02292652 6.345252189
53.00219107 1.777270294
55.01784114 1.732995626
59.01275576 2.384145303
65.00219107 1.184163189
67.01784114 2.723972805
68.99710569 2.033549428
71.01275576 1.366770737
85.02840582 1.448674243
91.01784114 1.397596556
92.99710569 1.126396826
93.0334912 1.327215406
95.01275576 1.320775589
115.0178411 2.151309013
117.0334912 3.603276684
119.0491413 1.276483283
129.0334912 5.151468239
131.0491413 2.402674006
141.0334912 7.233805937
143.0491413 4.45174311
145.0647913 3.798967932
147.0440559 3.287214558
157.0284058 3.036588314
159.0440559 3.823089186
171.0440559 2.944962046
173.0597059 3.577099856

Name: +ve in-silico MS/MS by CFM-ID for MVZRYONJHYTQGJ-SSDOTTSWSA-N
ID: MVZRYONJHYTQGJ-SSDOTTSWSA-N
Comment: Energy0
Num peaks: 6
39.02292652 0.5775132808
57.0334912 0.5214929083
175.0389705 0.275256138
179.0338851 0.1695856987
201.0546206 56.00013837
219.0651853 40.32558484

Name: +ve in-silico MS/MS by CFM-ID for MVZRYONJHYTQGJ-SSDOTTSWSA-N
ID: MVZRYONJHYTQGJ-SSDOTTSWSA-N
Comment: Energy1
Num peaks: 6
39.02292652 6.314109237
57.0334912 1.615886891
175.0389705 3.216022589
191.0702706 2.290470477
201.0546206 48.19089107
219.0651853 22.95196413

Name: +ve in-silico MS/MS by CFM-ID for MVZRYONJHYTQGJ-SSDOTTSWSA-N
ID: MVZRYONJHYTQGJ-SSDOTTSWSA-N
Comment: Energy2
Num peaks: 19
25.00727645 1.057257184
27.02292652 1.935207912
39.02292652 19.03882948
41.03857658 2.59699178
53.00219107 3.667976169
55.01784114 5.209412703
57.0334912 1.648690873
81.0334912 1.92742057
95.04914126 1.075737011
107.0127558 8.089327087
121.0284058 6.230489485
123.0076704 3.583083151
137.0233204 2.150527638
157.0284058 3.307636909
159.0440559 2.890178243
173.0597059 3.493580947
175.0389705 2.071348353
185.0233204 1.084416861
201.0546206 9.286821397

Name: +ve in-silico MS/MS by CFM-ID for PDFUCDWETSQSSU-SECBINFHSA-N
ID: PDFUCDWETSQSSU-SECBINFHSA-N
Comment: Energy0
Num peaks: 7
107.0491413 18.1696249
109.0647913 2.468065173
137.0597059 2.739691095
147.0440559 2.439534128
165.0546206 10.2162734
179.0702706 12.24873355
197.0808353 33.35215246

Name: +ve in-silico MS/MS by CFM-ID for PDFUCDWETSQSSU-SECBINFHSA-N
ID: PDFUCDWETSQSSU-SECBINFHSA-N
Comment: Energy1
Num peaks: 16
79.05422664 1.273581738
89.02332044 1.405669007
95.04914126 1.874931096
103.0389705 1.79514472
105.0334912 1.513093028
107.0491413 24.52628809
109.0647913 3.10258759
119.0491413 4.324840904
137.0597059 7.841167406
147.0440559 3.200531504
149.0597059 1.484898181
161.0597059 1.532578878
165.0546206 6.627871106
167.0702706 1.367233194
179.0702706 6.90475772
197.0808353 11.40044972

Name: +ve in-silico MS/MS by CFM-ID for PDFUCDWETSQSSU-SECBINFHSA-N
ID: PDFUCDWETSQSSU-SECBINFHSA-N
Comment: Energy2
Num peaks: 20
29.00219107 1.759005249
39.02292652 1.194830405
49.00727645 1.156172735
53.03857658 1.344326392
59.01275576 3.418864212
65.03857658 5.124056358
75.02292652 5.099304843
77.03857658 9.927753693
79.01784114 1.697273825
79.05422664 13.72831634
81.0334912 1.342700451
91.05422664 2.152605685
95.04914126 1.661179967
105.0334912 6.068077496
107.0491413 14.20974184
109.0647913 4.005510877
117.0334912 1.01293223
119.0491413 3.778205221
137.0597059 1.31294826
149.0597059 0.9930057812

Name: +ve in-silico MS/MS by CFM-ID for NKMFHJHDLUZSOF-UHFFFAOYSA-N
ID: NKMFHJHDLUZSOF-UHFFFAOYSA-N
Comment: Energy0
Num peaks: 6
107.0491413 0.9905659011
135.0440559 0.8536405088
187.0389705 2.836769757
189.0546206 0.8121151924
201.0546206 50.47148912
219.0651853 36.8246335

Name: +ve in-silico MS/MS by CFM-ID for NKMFHJHDLUZSOF-UHFFFAOYSA-N
ID: NKMFHJHDLUZSOF-UHFFFAOYSA-N
Comment: Energy1
Num peaks: 14
67.01784114 2.21422877
80.99710569 1.752005566
83.01275576 2.802886168
85.02840582 5.163658668
107.0491413 2.136241955
135.0440559 14.28620485
137.0597059 1.870455901
149.0597059 5.491428189
173.0597059 2.919271757
187.0389705 2.4028528
189.0546206 1.617020236
191.0702706 4.528723571
201.0546206 26.95011023
219.0651853 6.55649794

Name: +ve in-silico MS/MS by CFM-ID for NKMFHJHDLUZSOF-UHFFFAOYSA-N
ID: NKMFHJHDLUZSOF-UHFFFAOYSA-N
Comment: Energy2
Num peaks: 31
25.00727645 1.175012972
39.02292652 2.133999899
41.00219107 6.902669818
41.03857658 1.345477433
43.01784114 1.623388022
51.02292652 1.860484033
53.00219107 4.939940907
55.01784114 2.568316518
57.0334912 1.179087824
65.00219107 3.283888875
65.03857658 1.47289768
67.01784114 1.970505213
68.99710569 1.234912511
79.01784114 1.710667956
95.01275576 1.598197748
105.0334912 1.74662968
107.0491413 5.317972925
121.0284058 1.282585284
131.0491413 1.733816906
135.0440559 3.002623447
145.0284058 3.390177067
147.0440559 1.594979276
149.0597059 1.799296011
159.0440559 3.604299693
171.0440559 6.14796746
173.0597059 4.546671751
175.0389705 1.22873146
187.0389705 1.416552864
189.0546206 1.459510632
201.0546206 5.042648074
203.0338851 1.163989542

Name: +ve in-silico MS/MS by CFM-ID for SBMBZNDXQINZKP-UHFFFAOYSA-N
ID: SBMBZNDXQINZKP-UHFFFAOYSA-N
Comment: Energy0
Num peaks: 6
99.04405588 4.222974388
175.0389705 1.07288423
183.0440559 1.519406575
191.0338851 7.490337601
201.0546206 16.48120209
219.0651853 59.93279042

Name: +ve in-silico MS/MS by CFM-ID for SBMBZNDXQINZKP-UHFFFAOYSA-N
ID: SBMBZNDXQINZKP-UHFFFAOYSA-N
Comment: Energy1
Num peaks: 19
53.00219107 2.905566512
95.01275576 1.940858996
97.02840582 3.016124331
99.04405588 4.499348237
121.0284058 10.47600637
123.0440559 1.391388716
125.0597059 0.9100590048
135.0440559 3.327576601
145.0284058 3.747370387
163.0389705 3.162117078
175.0389705 1.518867316
177.0546206 1.548311865
183.0440559 1.538112579
187.0389705 1.125904729
189.0546206 2.803263685
191.0338851 5.378542615
191.0702706 9.462314303
201.0546206 7.996409983
219.0651853 14.03347585

Name: +ve in-silico MS/MS by CFM-ID for SBMBZNDXQINZKP-UHFFFAOYSA-N
ID: SBMBZNDXQINZKP-UHFFFAOYSA-N
Comment: Energy2
Num peaks: 31
29.03857658 1.518169375
39.02292652 1.109912521
41.00219107 2.942034779
53.00219107 6.07412915
55.01784114 3.248904574
57.0334912 2.302989701
65.00219107 3.482194453
65.03857658 1.256058402
71.01275576 2.894613595
79.01784114 1.27541701
80.99710569 3.800356335
83.01275576 1.273583366
92.99710569 1.317144577
93.0334912 1.445916126
95.04914126 1.557086211
105.0334912 1.256805442
117.0334912 1.721302045
121.0284058 5.721611814
135.0440559 2.498253829
145.0284058 2.261909575
147.0076704 1.991623553
147.0440559 3.787157608
149.0233204 1.549137566
159.0440559 1.396427727
161.0233204 1.798176212
163.0389705 2.759544009
175.0389705 4.19855255
183.0440559 2.203233983
191.0338851 2.165410805
201.0546206 1.308821293
203.0338851 1.500864607

Name: +ve in-silico MS/MS by CFM-ID for QVMUHZHZYCDMAI-NWDGAFQWSA-N
ID: QVMUHZHZYCDMAI-NWDGAFQWSA-N
Comment: Energy0
Num peaks: 8
55.01784114 2.143603782
57.0334912 1.924507107
179.0338851 2.889005908
193.0495352 4.574333424
205.0495352 1.729187698
207.0651853 2.30152556
219.0651853 18.89559464
237.0757499 46.48918695

Name: +ve in-silico MS/MS by CFM-ID for QVMUHZHZYCDMAI-NWDGAFQWSA-N
ID: QVMUHZHZYCDMAI-NWDGAFQWSA-N
Comment: Energy1
Num peaks: 17
93.0334912 2.466442029
165.0182351 5.883551091
167.0338851 1.31252856
179.0338851 5.569670762
191.0338851 1.688912565
193.0495352 2.305478778
195.0287997 4.322489935
195.0651853 1.938816397
197.0444498 5.0513588
201.0546206 2.65128588
205.0495352 2.169305029
207.0651853 2.865670817
209.0808353 3.875541316
211.0600999 1.854401505
219.0651853 17.15340799
221.0444498 3.174531973
237.0757499 15.76414072

Name: +ve in-silico MS/MS by CFM-ID for QVMUHZHZYCDMAI-NWDGAFQWSA-N
ID: QVMUHZHZYCDMAI-NWDGAFQWSA-N
Comment: Energy2
Num peaks: 31
27.02292652 1.580017274
41.00219107 1.767056712
43.01784114 1.554926797
51.02292652 4.446111028
53.03857658 1.104172898
55.01784114 1.984470643
65.00219107 4.162060532
67.01784114 2.161483765
69.0334912 1.239043933
89.00219107 2.166386454
91.01784114 1.668476881
92.99710569 4.311211818
93.0334912 5.35456708
95.01275576 3.110602523
95.04914126 1.43286753
97.02840582 1.11592342
107.0127558 3.951202549
107.0491413 1.616905379
119.0127558 1.650656856
121.0284058 3.423030451
133.0284058 2.312225991
135.0440559 1.982231524
145.0284058 1.642472759
147.0440559 5.043877296
149.0597059 2.051518314
161.0233204 1.851527223
175.0389705 1.344703178
193.0495352 1.618180176
195.0651853 1.198189501
207.0651853 1.40909521
221.0444498 1.221750926

Name: +ve in-silico MS/MS by CFM-ID for RHBGITBPARBDPH-ZPUQHVIOSA-N
ID: RHBGITBPARBDPH-ZPUQHVIOSA-N
Comment: Energy0
Num peaks: 6
159.0440559 3.150009052
171.0440559 2.635614627
173.0597059 6.515068046
183.0440559 7.641918022
201.0546206 44.96843554
219.0651853 19.74895357

Name: +ve in-silico MS/MS by CFM-ID for RHBGITBPARBDPH-ZPUQHVIOSA-N
ID: RHBGITBPARBDPH-ZPUQHVIOSA-N
Comment: Energy1
Num peaks: 16
51.02292652 1.460091208
65.00219107 1.328674656
79.01784114 1.209438329
83.01275576 2.173717321
97.02840582 1.393204103
135.0440559 3.901207073
145.0647913 3.722081265
147.0440559 1.56530534
159.0440559 13.91948862
171.0440559 2.239790072
173.0597059 17.61652221
175.075356 1.315710947
183.0440559 4.496071424
189.0546206 1.297910338
201.0546206 15.49787693
219.0651853 7.189613488

Name: +ve in-silico MS/MS by CFM-ID for RHBGITBPARBDPH-ZPUQHVIOSA-N
ID: RHBGITBPARBDPH-ZPUQHVIOSA-N
Comment: Energy2
Num peaks: 31
25.00727645 3.473367859
39.02292652 4.377061267
41.00219107 1.631963726
49.00727645 3.771465975
51.02292652 4.494658707
63.02292652 2.856132112
65.00219107 1.702399031
68.99710569 1.142576398
71.01275576 1.288122366
73.00727645 1.715639107
83.01275576 1.418505602
89.03857658 1.549180299
92.99710569 1.607007955
99.02292652 1.149615966
101.0385766 3.147736797
103.0542266 1.025879509
105.0334912 1.125595027
115.0542266 3.122089822
117.0334912 1.757591883
125.0385766 2.073818618
127.0542266 6.219578973
129.0334912 1.60647045
131.0491413 4.080954662
135.0440559 1.784536212
143.0491413 4.95368429
145.0284058 1.053926973
147.0440559 1.444021474
155.0491413 1.980065057
159.0440559 3.121349322
171.0440559 3.098673566
173.0597059 3.804953452

Name: +ve in-silico MS/MS by CFM-ID for FCEZROMVIIYUGV-LBPRGKRZSA-N
ID: FCEZROMVIIYUGV-LBPRGKRZSA-N
Comment: Energy0
Num peaks: 6
75.04405588 3.617550628
189.0546206 1.928672881
191.0702706 13.03411996
201.0546206 4.207823228
219.0651853 25.13085091
237.0757499 36.52782455

Name: +ve in-silico MS/MS by CFM-ID for FCEZROMVIIYUGV-LBPRGKRZSA-N
ID: FCEZROMVIIYUGV-LBPRGKRZSA-N
Comment: Energy1
Num peaks: 9
145.0284058 2.346413233
173.0597059 5.323682392
175.075356 4.065412764
189.0546206 2.53437181
191.0702706 20.03202834
193.0859207 2.156690647
201.0546206 10.64103169
219.0651853 24.09426098
237.0757499 10.76310022

Name: +ve in-silico MS/MS by CFM-ID for FCEZROMVIIYUGV-LBPRGKRZSA-N
ID: FCEZROMVIIYUGV-LBPRGKRZSA-N
Comment: Energy2
Num peaks: 22
53.00219107 2.33350711
55.01784114 2.045638177
57.0334912 6.173769352
71.01275576 2.637747684
75.04405588 1.486975645
77.00219107 1.822778121
79.01784114 1.515365731
97.02840582 1.369685027
105.0334912 20.66204103
107.0491413 4.816209193
119.0127558 1.748454644
119.0491413 1.332209313
121.0284058 2.433261657
123.0440559 4.272347113
133.0284058 10.23851821
145.0284058 2.265318636
149.0233204 3.651085708
151.0389705 2.902521448
159.0440559 1.725222778
173.0597059 1.903576505
175.075356 1.924696549
201.0546206 1.994853764

Name: +ve in-silico MS/MS by CFM-ID for FJUACDARCVZYOJ-VIFPVBQESA-N
ID: FJUACDARCVZYOJ-VIFPVBQESA-N
Comment: Energy0
Num peaks: 6
107.0491413 5.189789032
147.0440559 1.804797282
151.075356 3.005541797
165.0546206 4.398370795
179.0702706 22.89951703
197.0808353 46.25725152

Name: +ve in-silico MS/MS by CFM-ID for FJUACDARCVZYOJ-VIFPVBQESA-N
ID: FJUACDARCVZYOJ-VIFPVBQESA-N
Comment: Energy1
Num peaks: 16
95.04914126 2.372121881
103.0389705 1.846144904
107.0491413 9.605544886
109.0647913 1.947175139
119.0491413 3.781492797
121.0647913 3.592002845
123.0804414 1.27733613
147.0440559 2.502378928
149.0597059 2.362767335
151.075356 14.14778854
161.0597059 3.853850987
165.0546206 3.370829876
167.0702706 1.289766056
169.0859207 1.235546973
179.0702706 14.52607238
197.0808353 13.49206908

Name: +ve in-silico MS/MS by CFM-ID for FJUACDARCVZYOJ-VIFPVBQESA-N
ID: FJUACDARCVZYOJ-VIFPVBQESA-N
Comment: Energy2
Num peaks: 28
44.99710569 1.276606736
45.0334912 2.067947194
49.00727645 1.312001562
51.02292652 1.901619239
57.0334912 1.810219857
59.01275576 1.835244449
63.02292652 2.145502167
65.03857658 3.703095849
71.01275576 1.754321864
73.02840582 1.956945683
75.02292652 2.563340648
77.03857658 6.610153509
79.01784114 1.122558337
79.05422664 7.085461532
81.06987671 0.8438944422
89.02332044 1.811975699
91.05422664 2.325831143
95.04914126 2.663393892
105.0334912 4.725091133
107.0491413 8.971656083
109.0647913 2.794788141
119.0491413 7.666312654
121.0647913 3.913084828
123.0804414 1.466315475
133.0647913 1.152581632
137.0597059 1.594057087
149.0597059 1.396002949
151.075356 1.642597295

Name: +ve in-silico MS/MS by CFM-ID for CCIMZPYSIJENDN-UHFFFAOYSA-N
ID: CCIMZPYSIJENDN-UHFFFAOYSA-N
Comment: Energy0
Num peaks: 6
165.0546206 3.037257943
167.0702706 1.513074172
169.0859207 0.8812365113
179.0702706 1.819024785
181.0495352 1.761658054
197.0808353 86.78434854

Name: +ve in-silico MS/MS by CFM-ID for CCIMZPYSIJENDN-UHFFFAOYSA-N
ID: CCIMZPYSIJENDN-UHFFFAOYSA-N
Comment: Energy1
Num peaks: 8
151.0389705 4.067837415
153.0546206 7.987092799
165.0546206 4.369580199
167.0702706 9.740456247
169.0859207 8.896902033
179.0702706 3.718863529
181.0495352 3.802211827
197.0808353 38.70680757

Name: +ve in-silico MS/MS by CFM-ID for CCIMZPYSIJENDN-UHFFFAOYSA-N
ID: CCIMZPYSIJENDN-UHFFFAOYSA-N
Comment: Energy2
Num peaks: 31
39.02292652 2.220064501
49.00727645 6.289397192
51.02292652 1.830588677
53.00219107 3.112857505
53.03857658 1.507299066
55.01784114 3.261018351
65.03857658 1.34137694
67.01784114 2.249297058
69.0334912 2.825890532
79.01784114 3.1981293
81.0334912 1.940941238
91.01784114 3.534849583
93.0334912 4.382175346
95.04914126 2.71238674
107.0127558 1.186090566
107.0491413 1.467520139
109.0284058 1.673038556
109.0647913 1.262220563
121.0284058 4.167529074
123.0440559 5.470058395
125.0597059 1.798067177
135.0440559 3.299315791
137.0597059 1.47077632
149.0597059 1.637252818
151.0389705 2.82686551
153.0546206 3.295445034
163.0389705 1.327073962
165.0182351 1.304322809
165.0546206 2.668801194
167.0702706 1.828003492
181.0495352 2.11179816

Name: +ve in-silico MS/MS by CFM-ID for BJEGKHYURPSVIM-UHFFFAOYSA-N
ID: BJEGKHYURPSVIM-UHFFFAOYSA-N
Comment: Energy0
Num peaks: 7
43.01784114 2.262121122
135.0440559 2.859401321
177.0546206 14.28485945
181.0495352 2.64356241
195.0651853 17.23033098
219.0651853 6.475111782
237.0757499 35.91572927

Name: +ve in-silico MS/MS by CFM-ID for BJEGKHYURPSVIM-UHFFFAOYSA-N
ID: BJEGKHYURPSVIM-UHFFFAOYSA-N
Comment: Energy1
Num peaks: 18
43.01784114 2.791248028
123.0440559 2.368702925
133.0647913 1.618334772
135.0440559 2.523498802
149.0597059 3.460059609
151.075356 1.887879637
153.0546206 4.140991242
165.0546206 2.354456091
167.0702706 5.766256023
175.0389705 1.521312188
177.0546206 9.674279471
191.0702706 2.521456008
193.0495352 5.660103937
193.0859207 2.972728196
195.0651853 12.36143681
209.0808353 9.706481477
219.0651853 3.851566394
237.0757499 5.47371435

Name: +ve in-silico MS/MS by CFM-ID for BJEGKHYURPSVIM-UHFFFAOYSA-N
ID: BJEGKHYURPSVIM-UHFFFAOYSA-N
Comment: Energy2
Num peaks: 28
15.02292652 1.089679298
25.00727645 1.084865582
41.00219107 1.078218556
43.01784114 5.628577786
53.00219107 3.347936245
55.01784114 2.756787815
61.02840582 1.744903837
97.02840582 1.291220975
121.0284058 2.936604196
123.0440559 4.609387206
131.0491413 2.583580407
133.0647913 3.732996612
135.0440559 11.47218957
139.0389705 3.340481168
147.0440559 2.71036216
149.0597059 2.610425319
151.0389705 4.016204001
151.075356 2.740744008
153.0546206 2.892780059
159.0440559 1.717882573
163.0389705 2.789689353
165.0546206 1.099918112
167.0702706 1.065239207
175.0389705 1.287199519
177.0546206 4.68273906
179.0338851 3.651878913
193.0495352 1.372154542
195.0651853 1.355418014

Name: +ve in-silico MS/MS by CFM-ID for OBSWMSHOSJMLMV-UHFFFAOYSA-N
ID: OBSWMSHOSJMLMV-UHFFFAOYSA-N
Comment: Energy0
Num peaks: 6
123.0440559 1.654727998
175.0389705 1.183310162
177.0546206 1.659523866
187.0389705 1.41218495
201.0546206 12.02447838
219.0651853 73.46794002

Name: +ve in-silico MS/MS by CFM-ID for OBSWMSHOSJMLMV-UHFFFAOYSA-N
ID: OBSWMSHOSJMLMV-UHFFFAOYSA-N
Comment: Energy1
Num peaks: 13
39.02292652 1.52468434
65.00219107 2.829713675
67.01784114 3.530107237
69.0334912 10.04284741
123.0440559 3.162849703
149.0233204 4.174248668
151.0389705 16.20374204
165.0546206 2.565034303
175.0389705 1.985718041
189.0546206 1.865093939
191.0702706 19.7541426
201.0546206 3.41419191
219.0651853 10.17226461

Name: +ve in-silico MS/MS by CFM-ID for OBSWMSHOSJMLMV-UHFFFAOYSA-N
ID: OBSWMSHOSJMLMV-UHFFFAOYSA-N
Comment: Energy2
Num peaks: 31
25.00727645 1.53553921
39.02292652 4.448572331
41.00219107 1.618257257
41.03857658 3.060888245
49.00727645 2.13806052
51.02292652 2.972440933
53.00219107 4.529959062
55.01784114 3.058344315
65.00219107 1.413257552
67.01784114 2.150081099
69.0334912 6.954018392
77.00219107 1.159780419
79.01784114 2.76772211
103.0178411 1.46230642
109.0284058 1.157474932
119.0491413 1.34836372
121.0284058 1.933448107
123.0440559 10.67719781
129.0334912 1.00068417
131.0491413 2.213354858
145.0284058 2.803384926
147.0440559 2.291734222
149.0233204 1.53712444
151.0389705 2.760369707
159.0440559 2.078603507
171.0440559 1.487081116
173.0597059 1.494501456
175.0389705 2.627999454
191.0702706 1.496303183
201.0546206 1.917259284
203.0338851 1.063538145

Name: +ve in-silico MS/MS by CFM-ID for BEWNMGCMEFDYFZ-MNOVXSKESA-N
ID: BEWNMGCMEFDYFZ-MNOVXSKESA-N
Comment: Energy0
Num peaks: 14
85.02840582 1.22322073
103.0178411 1.19890258
133.0284058 1.25013316
139.0178411 1.028277651
141.0334912 3.818989523
157.0284058 1.158719375
159.0440559 2.703876287
173.0597059 1.057872993
175.075356 1.139423935
183.0440559 2.412223693
187.0389705 2.777748329
189.0546206 1.402113285
201.0546206 24.74885025
219.0651853 34.47937673

Name: +ve in-silico MS/MS by CFM-ID for BEWNMGCMEFDYFZ-MNOVXSKESA-N
ID: BEWNMGCMEFDYFZ-MNOVXSKESA-N
Comment: Energy1
Num peaks: 31
39.02292652 0.9597184731
41.03857658 1.578519961
49.00727645 1.107273383
53.00219107 1.154668221
55.01784114 1.714247446
67.01784114 1.439004425
73.00727645 1.396898207
77.00219107 0.9702962638
79.01784114 1.664439047
85.02840582 7.11261785
87.02292652 1.952010754
87.04405588 0.9974579082
89.00219107 1.759870454
91.01784114 2.935011489
101.0021911 1.866501078
103.0178411 10.58101296
105.0334912 2.367910483
115.0178411 1.334408379
115.0389705 1.280794426
127.0178411 1.405200562
131.0491413 1.101296654
133.0284058 1.642004599
141.0334912 3.669600266
157.0284058 2.183778738
159.0440559 1.292888231
171.0440559 1.181615664
175.075356 1.017534231
183.0440559 1.391120879
191.0702706 1.670755104
201.0546206 6.873134787
219.0651853 5.817431224

Name: +ve in-silico MS/MS by CFM-ID for BEWNMGCMEFDYFZ-MNOVXSKESA-N
ID: BEWNMGCMEFDYFZ-MNOVXSKESA-N
Comment: Energy2
Num peaks: 31
25.00727645 0.9731382496
39.02292652 2.913048425
41.03857658 4.887647965
43.05422664 0.8508355939
49.00727645 5.893507006
51.02292652 0.874585827
53.00219107 5.005558944
55.01784114 3.717172801
57.0334912 1.387467142
63.02292652 1.058424908
65.00219107 2.848139621
67.01784114 2.710578872
69.0334912 1.382694232
73.00727645 3.599513388
75.02292652 1.491539353
77.00219107 2.271255442
79.01784114 1.38437093
85.02840582 9.59003111
87.02292652 0.8502032964
87.04405588 1.427572007
89.00219107 4.244514535
91.01784114 2.026013365
101.0021911 3.072976176
103.0178411 3.28076438
115.0178411 1.956169291
117.0334912 0.8907247398
129.0334912 1.177966909
131.0491413 0.9116614881
139.0178411 1.148796357
141.0334912 1.006623412
201.0546206 0.8376473559

Name: +ve in-silico MS/MS by CFM-ID for JVGNLGZSGXKVJP-UHFFFAOYSA-N
ID: JVGNLGZSGXKVJP-UHFFFAOYSA-N
Comment: Energy0
Num peaks: 6
201.0546206 1.976560665
205.0495352 1.396900883
209.0444498 0.616294042
211.0600999 0.6419359314
219.0651853 26.15317535
237.0757499 62.70113398

Name: +ve in-silico MS/MS by CFM-ID for JVGNLGZSGXKVJP-UHFFFAOYSA-N
ID: JVGNLGZSGXKVJP-UHFFFAOYSA-N
Comment: Energy1
Num peaks: 12
161.0597059 1.188055696
175.0389705 1.660543702
177.0546206 3.738374443
179.0338851 1.235195814
179.0702706 5.119551432
201.0546206 6.175367546
205.0495352 3.774688346
207.0651853 2.142390716
209.0808353 2.542906838
211.0600999 1.207082856
219.0651853 24.39713336
237.0757499 27.69998926

Name: +ve in-silico MS/MS by CFM-ID for JVGNLGZSGXKVJP-UHFFFAOYSA-N
ID: JVGNLGZSGXKVJP-UHFFFAOYSA-N
Comment: Energy2
Num peaks: 31
41.00219107 2.802750848
43.01784114 1.00054402
53.00219107 1.226318873
83.01275576 1.055537883
93.0334912 1.459004606
107.0127558 3.639248802
109.0284058 3.720925029
111.0440559 1.34613024
123.0076704 1.213520179
133.0284058 2.112317754
135.0076704 1.493660163
135.0440559 2.603198751
149.0233204 0.9402389414
151.0389705 2.498439938
153.0546206 2.388133755
161.0233204 2.94665255
163.0389705 4.510124438
165.0546206 4.093004786
167.0702706 1.398302863
173.0233204 2.484916378
175.002585 2.17403407
175.0389705 6.215334817
177.0182351 4.299872809
177.0546206 8.868606762
179.0338851 3.538644461
181.0495352 1.419817672
187.0389705 1.136506994
191.0338851 2.765529147
191.0702706 1.365525108
193.0495352 2.465935607
195.0651853 1.306035866

Name: +ve in-silico MS/MS by CFM-ID for GKZUZJQGBXWUKR-WDEREUQCSA-N
ID: GKZUZJQGBXWUKR-WDEREUQCSA-N
Comment: Energy0
Num peaks: 17
101.0233204 0.8755600282
103.0178411 1.019450954
111.0229265 0.7236578176
127.0178411 0.9555767661
129.0334912 1.412783953
131.0491413 0.923317488
141.0334912 0.7311934778
147.0440559 1.308130514
155.0491413 0.8157510867
173.0597059 0.7412857099
175.0389705 0.9251715045
177.0546206 0.6963855206
183.0440559 2.981596868
187.0389705 3.19049002
189.0546206 1.478701882
201.0546206 26.93987208
219.0651853 34.39716026

Name: +ve in-silico MS/MS by CFM-ID for GKZUZJQGBXWUKR-WDEREUQCSA-N
ID: GKZUZJQGBXWUKR-WDEREUQCSA-N
Comment: Energy1
Num peaks: 31
49.00727645 1.457380397
53.00219107 1.139310808
55.01784114 1.535091981
67.01784114 1.475853222
73.00727645 1.61652564
77.00219107 0.970096957
79.01784114 1.554795661
87.02292652 1.062799428
91.01784114 1.305758824
97.00727645 0.9331775577
99.02292652 2.038420955
101.0021911 1.942821007
101.0233204 1.616161833
101.0385766 1.676920628
103.0178411 4.872870306
115.0178411 1.131873013
115.0389705 1.365118903
115.0542266 1.345195915
117.0334912 4.286135063
127.0178411 3.985311802
129.0334912 3.305123349
131.0491413 1.581501569
141.0334912 1.690592786
157.0284058 1.210968103
159.0440559 1.245396075
183.0440559 1.891604943
187.0389705 1.48560292
189.0546206 1.979932255
191.0702706 1.864839347
201.0546206 8.311233437
219.0651853 6.626550812

Name: +ve in-silico MS/MS by CFM-ID for GKZUZJQGBXWUKR-WDEREUQCSA-N
ID: GKZUZJQGBXWUKR-WDEREUQCSA-N
Comment: Energy2
Num peaks: 31
39.02292652 3.103300488
41.00219107 1.330452022
41.03857658 0.9817338319
49.00727645 6.875302692
51.02292652 2.758099795
53.00219107 4.153203467
55.01784114 3.634436012
63.02292652 2.775098225
65.00219107 1.976291356
67.01784114 1.621512201
68.99710569 1.510956281
71.01275576 0.9312572686
73.00727645 6.440721845
75.02292652 2.819985963
77.00219107 2.625056737
79.01784114 2.0041174
87.02292652 3.946077033
89.00219107 1.836281684
89.03857658 1.945784421
91.01784114 1.317674532
97.00727645 2.146868357
99.02292652 5.844023059
101.0021911 1.360288589
101.0385766 3.064996543
103.0178411 1.13515406
111.0229265 0.9030013978
113.0385766 1.609918738
115.0542266 1.34807063
127.0178411 1.945007237
129.0334912 1.744944383
131.0491413 1.343637554

Name: +ve in-silico MS/MS by CFM-ID for QTMILHTUDCGNJF-UHFFFAOYSA-N
ID: QTMILHTUDCGNJF-UHFFFAOYSA-N
Comment: Energy0
Num peaks: 7
47.04914126 2.911889487
109.0284058 4.095584633
123.0440559 5.054120795
151.0389705 15.52738273
169.0495352 3.595732127
179.0702706 6.783451885
197.0808353 43.28098762

Name: +ve in-silico MS/MS by CFM-ID for QTMILHTUDCGNJF-UHFFFAOYSA-N
ID: QTMILHTUDCGNJF-UHFFFAOYSA-N
Comment: Energy1
Num peaks: 23
41.00219107 2.381710615
43.01784114 1.436929583
47.04914126 9.074143812
61.02840582 0.9555172059
79.01784114 1.129507603
81.0334912 1.682540835
87.04405588 3.238169575
93.0334912 1.080659117
95.04914126 1.593296215
109.0284058 6.625117664
111.0440559 2.928902077
121.0284058 0.9378977352
123.0440559 11.36882101
133.0284058 4.164391959
135.0440559 1.114807282
141.0546206 1.266498815
151.0389705 13.14486006
153.0546206 1.164394526
167.0702706 1.608942625
169.0495352 1.433660528
169.0859207 1.65330617
179.0702706 2.862151265
197.0808353 7.622644181

Name: +ve in-silico MS/MS by CFM-ID for QTMILHTUDCGNJF-UHFFFAOYSA-N
ID: QTMILHTUDCGNJF-UHFFFAOYSA-N
Comment: Energy2
Num peaks: 31
25.00727645 3.68519598
29.03857658 1.836161151
39.02292652 1.084641756
41.00219107 1.411563963
43.01784114 1.712121879
47.04914126 2.512253384
55.01784114 1.209898437
59.01275576 2.32988748
61.02840582 1.110907279
67.01784114 4.021466659
69.0334912 2.614566807
71.04914126 1.449609815
79.01784114 2.035252033
81.0334912 2.398865468
83.01275576 1.095930581
91.01784114 2.223254484
93.0334912 9.14264782
95.01275576 0.9788314489
95.04914126 9.08345355
105.0334912 2.200750491
107.0491413 1.373276841
109.0284058 2.535972494
111.0440559 1.820854584
113.0597059 0.9592313646
121.0284058 1.955584001
123.0440559 6.878990446
133.0284058 1.288563383
135.0440559 1.308437741
151.0389705 1.643543982
153.0546206 1.541980657
155.0702706 1.269960042

Name: +ve in-silico MS/MS by CFM-ID for DNFIKAMZHXYRGX-UHFFFAOYSA-N
ID: DNFIKAMZHXYRGX-UHFFFAOYSA-N
Comment: Energy0
Num peaks: 6
153.0546206 1.86294014
155.0702706 1.93295714
169.0859207 2.087050873
179.0702706 15.23735328
181.0495352 3.214932168
197.0808353 61.3139143

Name: +ve in-silico MS/MS by CFM-ID for DNFIKAMZHXYRGX-UHFFFAOYSA-N
ID: DNFIKAMZHXYRGX-UHFFFAOYSA-N
Comment: Energy1
Num peaks: 24
43.01784114 1.674869153
43.05422664 1.0709738
55.05422664 2.537519306
65.03857658 3.082364673
67.05422664 3.318766155
71.04914126 1.135287677
83.01275576 1.718948967
83.04914126 3.480271549
105.0698767 1.28965651
107.0855268 1.628794787
121.0647913 2.466086915
123.0804414 1.918146856
125.0960915 5.177261055
149.0597059 3.30227404
151.075356 5.90140258
153.0546206 1.485934815
153.0910061 3.540656928
155.0702706 1.973875842
165.0546206 1.056685515
167.0702706 2.338816416
169.0859207 6.775419172
179.0702706 7.7053197
181.0495352 1.239961731
197.0808353 14.8380989

Name: +ve in-silico MS/MS by CFM-ID for DNFIKAMZHXYRGX-UHFFFAOYSA-N
ID: DNFIKAMZHXYRGX-UHFFFAOYSA-N
Comment: Energy2
Num peaks: 31
39.02292652 1.905590499
41.03857658 2.086141351
43.01784114 1.394370165
43.05422664 2.27932036
49.00727645 2.042720804
51.02292652 1.237722979
55.05422664 8.666989007
65.00219107 1.93940535
65.03857658 7.530188539
67.01784114 5.210748205
67.05422664 3.02384346
69.0334912 3.237945877
71.04914126 3.878093258
83.01275576 2.192151891
85.02840582 1.028115772
97.02840582 4.795167261
99.04405588 1.158727775
109.0284058 1.083821127
109.0647913 1.17591374
121.0647913 1.281928354
123.0804414 1.902518853
133.0647913 1.658346811
135.0440559 1.381122075
135.0804414 2.248392709
137.0597059 2.197468005
139.0389705 0.9974961023
149.0597059 1.19129971
151.075356 2.241384282
161.0597059 2.262734799
163.0389705 2.218422406
179.0702706 1.678066261

Name: +ve in-silico MS/MS by CFM-ID for IHKNVZISLLDMOR-UHFFFAOYSA-N
ID: IHKNVZISLLDMOR-UHFFFAOYSA-N
Comment: Energy0
Num peaks: 7
43.01784114 2.026154212
159.0440559 3.729480782
177.0546206 11.5622699
191.0702706 5.816799955
195.0651853 9.772612255
219.0651853 22.37394602
237.0757499 25.46964073

Name: +ve in-silico MS/MS by CFM-ID for IHKNVZISLLDMOR-UHFFFAOYSA-N
ID: IHKNVZISLLDMOR-UHFFFAOYSA-N
Comment: Energy1
Num peaks: 17
43.01784114 2.776839516
61.02840582 1.16692403
71.01275576 2.030502337
131.0491413 3.729421977
135.0440559 1.22580994
147.0440559 4.043565294
149.0597059 3.794253241
159.0440559 3.776250687
165.0546206 2.051917859
175.0389705 1.81820068
177.0546206 11.23840378
179.0338851 1.304592538
189.0546206 1.370332658
191.0702706 13.08679638
195.0651853 8.738435163
219.0651853 11.35484262
237.0757499 6.613027281

Name: +ve in-silico MS/MS by CFM-ID for IHKNVZISLLDMOR-UHFFFAOYSA-N
ID: IHKNVZISLLDMOR-UHFFFAOYSA-N
Comment: Energy2
Num peaks: 25
25.00727645 3.115355556
41.00219107 1.241219359
43.01784114 4.585742882
49.00727645 1.222665825
59.01275576 1.839458507
61.02840582 1.49951145
68.99710569 1.66369301
71.01275576 1.888962527
77.03857658 1.161977031
107.0491413 1.390476271
119.0127558 1.281868002
121.0284058 1.036269426
123.0440559 4.422296561
131.0491413 13.97382219
133.0284058 1.011276895
133.0647913 2.54135604
135.0440559 3.321109729
147.0440559 11.20167846
149.0597059 6.388000286
159.0440559 2.467783777
163.0389705 1.918215216
175.0389705 2.102476801
177.0546206 4.783508321
179.0338851 3.039949968
195.0651853 1.016394331

Name: +ve in-silico MS/MS by CFM-ID for LAHGBLQPLUTTJL-UHFFFAOYSA-N
ID: LAHGBLQPLUTTJL-UHFFFAOYSA-N
Comment: Energy0
Num peaks: 6
107.0491413 2.381774162
135.0440559 0.8999202363
159.0440559 1.192462593
191.0702706 1.166630552
201.0546206 20.06676674
219.0651853 65.93686443

Name: +ve in-silico MS/MS by CFM-ID for LAHGBLQPLUTTJL-UHFFFAOYSA-N
ID: LAHGBLQPLUTTJL-UHFFFAOYSA-N
Comment: Energy1
Num peaks: 16
55.01784114 2.073242868
80.99710569 1.474475326
83.01275576 4.187495429
85.02840582 4.392266701
107.0491413 3.951682922
133.0284058 6.754133319
135.0440559 11.14594669
137.0597059 1.97637229
161.0597059 1.399411149
163.0389705 2.318850683
165.0546206 1.654531804
173.0597059 2.147460829
189.0546206 3.781659762
191.0702706 15.06871448
201.0546206 8.066864241
219.0651853 10.71595919

Name: +ve in-silico MS/MS by CFM-ID for LAHGBLQPLUTTJL-UHFFFAOYSA-N
ID: LAHGBLQPLUTTJL-UHFFFAOYSA-N
Comment: Energy2
Num peaks: 31
39.02292652 2.65190408
41.00219107 0.9567202945
41.03857658 1.26646237
53.00219107 3.101110392
55.01784114 2.506643709
57.0334912 0.9102524329
65.03857658 1.008527069
79.05422664 3.460878551
81.0334912 1.25333512
83.01275576 1.2470453
91.01784114 0.9324906448
91.05422664 1.337759749
93.0334912 1.07433848
107.0491413 19.12162246
109.0647913 1.955171536
117.0334912 0.9195020431
119.0491413 2.528310384
133.0284058 6.148421607
133.0647913 0.8755781524
135.0440559 7.035165801
143.0491413 2.060945217
145.0647913 2.260194817
147.0440559 1.599434357
149.0597059 0.8570572655
159.0440559 2.383750784
161.0233204 1.184704269
163.075356 0.94252002
173.0597059 3.020356569
191.0702706 0.8556550013
201.0546206 3.035644104
203.0338851 1.220384093

Name: +ve in-silico MS/MS by CFM-ID for BAEKTSLMMYCEGZ-QMMMGPOBSA-N
ID: BAEKTSLMMYCEGZ-QMMMGPOBSA-N
Comment: Energy0
Num peaks: 10
85.02840582 2.415668939
113.0233204 3.409981463
123.0440559 3.24089891
149.0233204 1.864118053
151.0389705 10.93967492
179.0702706 2.497171768
191.0702706 2.404106545
193.0859207 2.312729786
219.0651853 11.66927057
237.0757499 39.79249604

Name: +ve in-silico MS/MS by CFM-ID for BAEKTSLMMYCEGZ-QMMMGPOBSA-N
ID: BAEKTSLMMYCEGZ-QMMMGPOBSA-N
Comment: Energy1
Num peaks: 18
69.0334912 1.973280254
85.02840582 2.443889028
113.0233204 8.417371163
119.0127558 1.935374651
121.0284058 3.842513968
123.0440559 8.959268425
135.0440559 1.673070277
149.0233204 3.737237218
151.0389705 23.22740798
153.0546206 1.861871028
179.0702706 1.722983779
191.0702706 1.897270167
193.0859207 1.993376403
205.0495352 1.622055752
207.0651853 1.965366503
209.0808353 3.43318112
219.0651853 3.522168523
237.0757499 6.385074805

Name: +ve in-silico MS/MS by CFM-ID for BAEKTSLMMYCEGZ-QMMMGPOBSA-N
ID: BAEKTSLMMYCEGZ-QMMMGPOBSA-N
Comment: Energy2
Num peaks: 31
15.02292652 1.402022282
27.02292652 1.566834569
39.02292652 0.9204549779
41.00219107 4.974413929
41.03857658 1.406166082
43.01784114 1.660126267
45.0334912 1.832736178
47.04914126 1.873973609
51.02292652 1.187344492
53.00219107 1.301288351
55.01784114 1.642146062
69.0334912 3.895690021
79.01784114 3.801597573
85.02840582 3.175153305
95.01275576 1.9103808
95.04914126 0.8657212167
97.02840582 3.551750898
107.0127558 0.8989256564
109.0284058 1.90022075
111.0076704 0.8648533199
113.0233204 1.996695312
121.0284058 4.420866543
123.0440559 13.38370452
125.0597059 0.889900924
135.0076704 1.760076084
135.0440559 2.178104564
137.0233204 1.647334212
149.0233204 2.03527586
151.0389705 4.079051361
159.0440559 1.394590402
161.0597059 1.993569969

Name: +ve in-silico MS/MS by CFM-ID for MZKLYRIYTTVIOO-ZCFIWIBFSA-N
ID: MZKLYRIYTTVIOO-ZCFIWIBFSA-N
Comment: Energy0
Num peaks: 6
133.0647913 7.577623114
149.0597059 1.668314445
151.075356 10.12357056
161.0597059 5.984798222
179.0702706 34.57516946
197.0808353 30.71774691

Name: +ve in-silico MS/MS by CFM-ID for MZKLYRIYTTVIOO-ZCFIWIBFSA-N
ID: MZKLYRIYTTVIOO-ZCFIWIBFSA-N
Comment: Energy1
Num peaks: 13
41.03857658 5.330438398
55.01784114 3.407276791
57.0334912 2.913232775
59.04914126 6.491667483
121.0284058 2.05373839
133.0647913 11.98116289
135.0804414 3.236185108
139.0389705 4.726509391
149.0597059 1.811056552
151.075356 8.583490839
161.0597059 8.589107206
179.0702706 17.34571667
197.0808353 5.100171699

Name: +ve in-silico MS/MS by CFM-ID for MZKLYRIYTTVIOO-ZCFIWIBFSA-N
ID: MZKLYRIYTTVIOO-ZCFIWIBFSA-N
Comment: Energy2
Num peaks: 24
39.02292652 1.424823318
41.03857658 1.155852497
51.02292652 1.470926269
55.01784114 1.089645467
57.0334912 0.9555257803
83.04914126 0.9922267219
105.0334912 2.894959628
107.0491413 2.186132757
109.0647913 1.918654685
119.0491413 5.462389118
121.0284058 0.95851383
121.0647913 7.175765784
123.0804414 3.445197057
125.0597059 1.196521932
133.0284058 1.020694334
133.0647913 22.64594582
135.0440559 3.142835315
135.0804414 5.683588264
137.0597059 1.147534373
149.0597059 2.307758906
151.075356 4.605405119
161.0597059 3.214592828
163.0389705 1.517938788
179.0702706 2.633225151

Name: +ve in-silico MS/MS by CFM-ID for QIBMVRYNEXOCCF-UHFFFAOYSA-N
ID: QIBMVRYNEXOCCF-UHFFFAOYSA-N
Comment: Energy0
Num peaks: 6
125.0233204 0.6994436895
151.075356 18.60605919
153.0910061 2.541324278
165.0546206 2.709739652
179.0702706 17.35733543
197.0808353 52.17499192

Name: +ve in-silico MS/MS by CFM-ID for QIBMVRYNEXOCCF-UHFFFAOYSA-N
ID: QIBMVRYNEXOCCF-UHFFFAOYSA-N
Comment: Energy1
Num peaks: 6
121.0647913 2.008154741
151.075356 32.825032
153.0910061 5.323333078
165.0546206 2.501482151
179.0702706 21.58084018
197.0808353 17.73356354

Name: +ve in-silico MS/MS by CFM-ID for QIBMVRYNEXOCCF-UHFFFAOYSA-N
ID: QIBMVRYNEXOCCF-UHFFFAOYSA-N
Comment: Energy2
Num peaks: 23
15.02292652 1.382260567
57.0334912 1.599280432
68.99710569 2.968069926
71.01275576 1.579336379
79.01784114 8.458029252
81.0334912 14.07709403
83.04914126 3.652199304
95.01275576 2.599036125
95.04914126 4.635225935
105.0334912 1.617330868
107.0491413 3.398207435
109.0284058 1.314691514
111.0440559 1.454880889
119.0127558 1.54670734
121.0284058 1.730683081
121.0647913 6.275209625
123.0440559 1.232092479
123.0804414 1.520287118
135.0440559 5.911144016
137.0597059 3.771277093
147.0440559 1.199713773
149.0597059 1.796182966
151.075356 6.423461997

Name: +ve in-silico MS/MS by CFM-ID for NLZQGBCUKNUDED-UHFFFAOYSA-N
ID: NLZQGBCUKNUDED-UHFFFAOYSA-N
Comment: Energy0
Num peaks: 6
57.0334912 2.797259859
109.0284058 3.508146096
121.0284058 22.76586642
173.0233204 4.460341568
201.0546206 6.242348013
219.0651853 43.10537111

Name: +ve in-silico MS/MS by CFM-ID for NLZQGBCUKNUDED-UHFFFAOYSA-N
ID: NLZQGBCUKNUDED-UHFFFAOYSA-N
Comment: Energy1
Num peaks: 20
39.02292652 3.105562516
41.03857658 1.867220237
97.02840582 1.459290256
109.0284058 6.283337405
121.0284058 17.76559269
133.0284058 1.775191095
135.0440559 1.55607292
147.0440559 1.182439393
149.0597059 1.137056216
151.0389705 1.023955535
157.0284058 1.528491312
159.0440559 1.767374174
173.0233204 2.065207141
175.0389705 2.51253523
177.0546206 3.351568371
187.0389705 2.620274945
189.0546206 3.839023605
191.0702706 5.631042994
201.0546206 4.99904645
219.0651853 15.08547438

Name: +ve in-silico MS/MS by CFM-ID for NLZQGBCUKNUDED-UHFFFAOYSA-N
ID: NLZQGBCUKNUDED-UHFFFAOYSA-N
Comment: Energy2
Num peaks: 24
39.02292652 5.717395983
41.00219107 1.87056778
41.03857658 4.016537908
49.00727645 5.838422294
51.02292652 2.919386735
53.03857658 1.975901628
65.00219107 5.831545726
65.03857658 5.771265554
67.01784114 2.684308199
69.0334912 1.712567511
75.02292652 3.693914384
77.00219107 1.258994646
79.01784114 2.607543957
91.01784114 1.872776586
93.0334912 2.872297658
109.0284058 2.58293328
117.0334912 1.377089998
121.0284058 13.35480506
123.0440559 1.218711311
131.0127558 3.215032061
133.0284058 2.519385697
135.0440559 1.598485374
155.0127558 1.993585795
159.0440559 1.543862669

Name: +ve in-silico MS/MS by CFM-ID for CEXBYIGHXBMJGT-UHFFFAOYSA-N
ID: CEXBYIGHXBMJGT-UHFFFAOYSA-N
Comment: Energy0
Num peaks: 6
135.0440559 1.975384226
161.0597059 3.126586742
165.0546206 2.217814063
179.0702706 40.23023215
181.0495352 2.114236266
197.0808353 39.22529795

Name: +ve in-silico MS/MS by CFM-ID for CEXBYIGHXBMJGT-UHFFFAOYSA-N
ID: CEXBYIGHXBMJGT-UHFFFAOYSA-N
Comment: Energy1
Num peaks: 9
135.0440559 2.570627766
137.0597059 3.254292915
147.0440559 1.958467297
149.0597059 2.070681631
161.0597059 9.536223618
163.0389705 2.349036
165.0546206 2.488880638
179.0702706 41.50043606
197.0808353 14.79054123

Name: +ve in-silico MS/MS by CFM-ID for CEXBYIGHXBMJGT-UHFFFAOYSA-N
ID: CEXBYIGHXBMJGT-UHFFFAOYSA-N
Comment: Energy2
Num peaks: 29
15.02292652 1.111802287
41.00219107 1.472734405
43.01784114 2.316020239
49.00727645 1.523205437
55.01784114 1.905627549
57.0334912 2.039672653
67.01784114 2.516961905
69.0334912 1.239247049
85.02840582 1.424954866
95.04914126 1.13067604
107.0127558 1.314267393
109.0284058 1.993713158
111.0440559 1.262691108
121.0284058 2.698520396
123.0440559 2.382588691
135.0440559 6.216623166
137.0233204 1.128133824
137.0597059 3.557604584
139.0389705 1.543980411
147.0440559 5.94838216
149.0233204 1.072006905
149.0597059 6.757242809
151.0389705 1.982002647
151.075356 2.691892556
161.0597059 5.321912391
163.0389705 9.466588174
165.0546206 1.539763709
179.0702706 5.717216018
181.0495352 1.763895512

Name: +ve in-silico MS/MS by CFM-ID for ODVDEPJSFWJDGU-UHFFFAOYSA-N
ID: ODVDEPJSFWJDGU-UHFFFAOYSA-N
Comment: Energy0
Num peaks: 6
57.06987671 2.434217098
85.02840582 1.798799807
113.0597059 1.748022052
155.0338851 4.22259582
179.0702706 7.377474682
197.0808353 67.96447567

Name: +ve in-silico MS/MS by CFM-ID for ODVDEPJSFWJDGU-UHFFFAOYSA-N
ID: ODVDEPJSFWJDGU-UHFFFAOYSA-N
Comment: Energy1
Num peaks: 16
39.02292652 1.222303542
41.03857658 1.582081666
43.05422664 7.349389195
55.01784114 1.673794363
55.05422664 4.855079694
57.06987671 4.204534354
59.08552677 3.939465805
83.01275576 3.170292001
85.02840582 2.893753399
111.0440559 2.956562478
113.0597059 2.756131882
155.0338851 4.092881342
167.0702706 1.655968699
169.0859207 2.901033316
179.0702706 6.267871594
197.0808353 28.84107905

Name: +ve in-silico MS/MS by CFM-ID for ODVDEPJSFWJDGU-UHFFFAOYSA-N
ID: ODVDEPJSFWJDGU-UHFFFAOYSA-N
Comment: Energy2
Num peaks: 16
39.02292652 5.589459448
41.03857658 8.069238817
43.05422664 2.782570773
53.00219107 5.528294781
55.01784114 6.203857045
55.05422664 10.37154055
57.0334912 3.284968316
57.06987671 19.81590453
65.00219107 1.789747468
81.0334912 5.702216722
83.01275576 1.960675924
83.04914126 2.812995811
85.02840582 1.834248024
85.06479133 1.64729746
95.04914126 1.595872619
111.0440559 1.632647907

Name: +ve in-silico MS/MS by CFM-ID for QTMDDUQIVXCXGA-UHFFFAOYSA-N
ID: QTMDDUQIVXCXGA-UHFFFAOYSA-N
Comment: Energy0
Num peaks: 6
57.06987671 2.73740793
73.06479133 13.04259723
181.0131497 5.183167958
191.0702706 13.16758268
219.0651853 18.63302273
237.0757499 32.76697222

Name: +ve in-silico MS/MS by CFM-ID for QTMDDUQIVXCXGA-UHFFFAOYSA-N
ID: QTMDDUQIVXCXGA-UHFFFAOYSA-N
Comment: Energy1
Num peaks: 15
55.05422664 2.36356898
57.06987671 4.43091931
73.06479133 2.07224264
83.04914126 2.467674237
135.0076704 3.463859943
153.0182351 1.841487496
163.002585 2.048366257
163.075356 3.227374325
178.9974996 2.31751876
181.0131497 5.529031178
191.0702706 18.5633814
193.0859207 2.882554046
209.0808353 2.564456971
219.0651853 16.88820767
237.0757499 10.00548308

Name: +ve in-silico MS/MS by CFM-ID for QTMDDUQIVXCXGA-UHFFFAOYSA-N
ID: QTMDDUQIVXCXGA-UHFFFAOYSA-N
Comment: Energy2
Num peaks: 18
39.02292652 2.685391947
41.03857658 1.425928896
55.05422664 24.91083152
57.0334912 5.250145071
57.06987671 5.899806141
59.08552677 1.99044894
73.06479133 9.948597859
81.0334912 3.000152886
109.0284058 1.818863033
123.0076704 1.495097449
125.0233204 2.203197607
135.0076704 7.879331693
137.0233204 1.876405747
149.0233204 2.653238732
153.0182351 2.189051766
175.075356 1.550840896
177.0182351 1.193569923
179.0338851 2.681278432

Name: +ve in-silico MS/MS by CFM-ID for DYBXROSRNWLPIK-RMKNXTFCSA-N
ID: DYBXROSRNWLPIK-RMKNXTFCSA-N
Comment: Energy0
Num peaks: 6
145.0284058 2.036356967
177.0546206 5.975422056
205.0495352 23.18985918
207.0651853 8.387989277
209.0808353 1.96155815
237.0757499 47.59725474

Name: +ve in-silico MS/MS by CFM-ID for DYBXROSRNWLPIK-RMKNXTFCSA-N
ID: DYBXROSRNWLPIK-RMKNXTFCSA-N
Comment: Energy1
Num peaks: 8
123.0440559 10.24603634
149.0597059 2.05388146
175.0389705 2.197554675
177.0546206 11.85654693
179.0702706 2.52852051
205.0495352 19.38063284
207.0651853 6.812660834
237.0757499 26.67598716

Name: +ve in-silico MS/MS by CFM-ID for DYBXROSRNWLPIK-RMKNXTFCSA-N
ID: DYBXROSRNWLPIK-RMKNXTFCSA-N
Comment: Energy2
Num peaks: 15
45.0334912 3.000350504
109.0284058 2.120183094
123.0440559 2.143091926
131.0491413 5.125771107
133.0647913 2.137712477
135.0440559 2.095094812
145.0284058 21.13910939
147.0440559 10.26033883
149.0597059 5.133394157
161.0233204 2.970901758
161.0597059 3.428289587
175.0389705 5.838033533
177.0546206 10.39472686
191.0702706 2.424073377
205.0495352 3.22178442

Name: +ve in-silico MS/MS by CFM-ID for SDKXGAICTNHFCN-USOFOCCVSA-N
ID: SDKXGAICTNHFCN-USOFOCCVSA-N
Comment: Energy0
Num peaks: 6
75.04405588 1.563774941
163.0389705 1.27408782
177.0182351 1.351090015
179.0338851 4.564291659
219.0651853 11.32577426
237.0757499 60.2478792

Name: +ve in-silico MS/MS by CFM-ID for SDKXGAICTNHFCN-USOFOCCVSA-N
ID: SDKXGAICTNHFCN-USOFOCCVSA-N
Comment: Energy1
Num peaks: 31
25.00727645 1.237981234
27.02292652 1.69928325
41.03857658 1.874416875
43.05422664 1.250553647
49.00727645 3.332113872
51.02292652 1.343402303
53.03857658 1.659782309
55.05422664 6.088969955
57.0334912 0.9600437558
59.04914126 1.068753768
85.02840582 1.206487406
133.0284058 3.504061866
135.0440559 1.902985454
149.0233204 1.63612028
161.0233204 3.500944477
163.002585 0.8563938471
163.0389705 3.594362739
169.0495352 1.382452073
177.0182351 2.155498621
179.0338851 2.725343369
193.0495352 1.416043657
195.0287997 3.310581397
197.0444498 0.8920302547
201.0546206 1.23394128
207.0287997 1.030496915
207.0651853 1.409413975
209.0444498 1.785711122
209.0808353 2.425468757
219.0651853 7.767779081
221.0444498 1.23293176
237.0757499 13.87162965

Name: +ve in-silico MS/MS by CFM-ID for SDKXGAICTNHFCN-USOFOCCVSA-N
ID: SDKXGAICTNHFCN-USOFOCCVSA-N
Comment: Energy2
Num peaks: 31
39.02292652 2.34510567
41.00219107 1.774033662
41.03857658 2.915286685
43.01784114 1.420469534
49.00727645 7.956376154
51.02292652 3.332113017
53.03857658 2.990969044
55.05422664 2.081305314
56.99710569 1.065127342
57.0334912 1.532529328
63.02292652 1.818671702
80.99710569 1.37605098
83.01275576 2.996965971
85.02840582 3.376800507
87.02292652 1.48104505
89.03857658 1.234983965
91.01784114 1.731204116
91.05422664 1.020237684
93.0334912 2.669905243
95.04914126 1.49244455
99.00767038 0.9105106167
105.0334912 1.244076099
107.0127558 2.153724026
107.0491413 2.802294949
109.0284058 8.599596211
111.0440559 2.549214442
133.0284058 1.700060391
149.0233204 1.817383852
161.0233204 1.47914816
163.0389705 1.530786919
219.0651853 1.042211882

Name: +ve in-silico MS/MS by CFM-ID for SGQDPZUGBQAVHM-UHFFFAOYSA-N
ID: SGQDPZUGBQAVHM-UHFFFAOYSA-N
Comment: Energy0
Num peaks: 6
69.0334912 0.981780938
123.0440559 1.382291804
187.0389705 1.303198726
191.0702706 1.220234779
201.0546206 21.59956321
219.0651853 65.74647284

Name: +ve in-silico MS/MS by CFM-ID for SGQDPZUGBQAVHM-UHFFFAOYSA-N
ID: SGQDPZUGBQAVHM-UHFFFAOYSA-N
Comment: Energy1
Num peaks: 15
39.02292652 1.910929477
41.03857658 1.50332439
51.02292652 1.256448773
65.00219107 2.84085277
67.01784114 5.666974177
69.0334912 9.199253688
123.0440559 2.762536649
149.0233204 3.473853128
151.0389705 6.994015034
165.0546206 6.333774733
173.0597059 1.300964331
189.0546206 3.207630919
191.0702706 15.15961434
201.0546206 7.593781154
219.0651853 10.96137748

Name: +ve in-silico MS/MS by CFM-ID for SGQDPZUGBQAVHM-UHFFFAOYSA-N
ID: SGQDPZUGBQAVHM-UHFFFAOYSA-N
Comment: Energy2
Num peaks: 30
25.00727645 1.812681705
39.02292652 6.610934771
41.00219107 2.191329763
41.03857658 3.186152213
49.00727645 2.608000114
51.02292652 2.640915164
53.00219107 2.671412612
53.03857658 2.386482008
55.01784114 1.260813806
65.00219107 3.676243082
67.01784114 3.95436461
69.0334912 3.701053172
79.01784114 1.444472523
119.0491413 1.37994262
121.0284058 1.027518418
123.0440559 8.531135546
131.0491413 2.800737294
135.0440559 2.080976215
145.0284058 2.476763953
147.0440559 2.322961707
149.0233204 1.140113305
149.0597059 1.058910486
151.0389705 1.879646639
159.0440559 3.801473404
165.0546206 1.060110379
171.0440559 2.865439874
173.0597059 3.213225817
175.0389705 2.479793914
191.0702706 1.509080238
201.0546206 3.187433492

Name: +ve in-silico MS/MS by CFM-ID for VFFGIPFZEMUIIP-FIFLTTCUSA-N
ID: VFFGIPFZEMUIIP-FIFLTTCUSA-N
Comment: Energy0
Num peaks: 8
145.0284058 3.183396224
157.0284058 2.576898383
159.0440559 1.88529392
169.0284058 4.866347911
187.0389705 27.87459845
189.0546206 3.23358805
201.0546206 3.013956826
219.0651853 34.29327833

Name: +ve in-silico MS/MS by CFM-ID for VFFGIPFZEMUIIP-FIFLTTCUSA-N
ID: VFFGIPFZEMUIIP-FIFLTTCUSA-N
Comment: Energy1
Num peaks: 21
49.00727645 1.132427439
73.00727645 4.010806456
83.01275576 1.11726243
85.02840582 1.70705114
87.02292652 2.150710663
97.02840582 1.619756881
109.0284058 1.611864878
115.0178411 4.616468049
121.0284058 1.475770428
127.0178411 2.684216523
129.0334912 2.030847451
133.0284058 1.499450109
145.0284058 12.61429252
147.0440559 4.465452957
157.0284058 1.889304013
159.0440559 5.992348712
169.0284058 2.677346902
171.0440559 1.153374776
187.0389705 9.574292106
201.0546206 2.516375409
219.0651853 13.65783153

Name: +ve in-silico MS/MS by CFM-ID for VFFGIPFZEMUIIP-FIFLTTCUSA-N
ID: VFFGIPFZEMUIIP-FIFLTTCUSA-N
Comment: Energy2
Num peaks: 31
25.00727645 3.521239491
39.02292652 1.391221569
41.00219107 1.306605869
49.00727645 8.556233139
55.01784114 2.146529337
59.01275576 1.753833036
63.02292652 1.10557208
67.01784114 1.229446512
73.00727645 10.63898522
73.02840582 1.23179644
75.02292652 1.482150789
79.01784114 1.462809879
83.01275576 1.488336678
85.02840582 1.499939017
87.02292652 4.459529227
97.02840582 1.612060502
99.02292652 6.509521822
103.0178411 1.308698397
107.0127558 1.075901171
109.0284058 1.250205476
113.0021911 1.712868264
115.0178411 6.730740825
117.0334912 1.140734613
121.0284058 0.9662862528
127.0178411 4.944918387
129.0334912 2.1027877
145.0284058 1.939102866
157.0284058 1.181256929
159.0440559 1.205759437
171.0440559 1.275609812
173.0597059 1.181938298

Name: +ve in-silico MS/MS by CFM-ID for OXOYFOKGDOZNLQ-JTQLQIEISA-N
ID: OXOYFOKGDOZNLQ-JTQLQIEISA-N
Comment: Energy0
Num peaks: 6
57.0334912 3.952562166
59.04914126 3.13191595
139.0389705 1.927870983
165.0546206 4.404341915
179.0702706 1.784880562
197.0808353 76.74505898

Name: +ve in-silico MS/MS by CFM-ID for OXOYFOKGDOZNLQ-JTQLQIEISA-N
ID: OXOYFOKGDOZNLQ-JTQLQIEISA-N
Comment: Energy1
Num peaks: 14
43.01784114 1.523830053
57.0334912 1.547690764
71.04914126 2.123268638
95.04914126 2.595644339
109.0284058 1.808395102
111.0440559 2.189608104
113.0597059 1.817189986
129.0546206 2.029797931
139.0389705 5.107992209
141.0546206 1.843032012
165.0546206 6.477963566
179.0702706 4.926874811
181.0495352 3.364965686
197.0808353 43.10870066

Name: +ve in-silico MS/MS by CFM-ID for OXOYFOKGDOZNLQ-JTQLQIEISA-N
ID: OXOYFOKGDOZNLQ-JTQLQIEISA-N
Comment: Energy2
Num peaks: 16
39.02292652 1.496075043
41.00219107 1.770703968
43.01784114 3.923374339
53.00219107 1.640563086
55.01784114 10.46618694
57.0334912 20.56947402
59.04914126 13.42804079
71.04914126 3.027392198
83.01275576 2.189095208
85.02840582 1.858791669
95.04914126 1.515946724
109.0284058 6.634240076
111.0440559 2.130636056
125.0233204 6.256891266
139.0389705 2.383318384
141.0546206 1.849586475

Name: +ve in-silico MS/MS by CFM-ID for IAOGCOUDTZVSLT-UHFFFAOYSA-N
ID: IAOGCOUDTZVSLT-UHFFFAOYSA-N
Comment: Energy0
Num peaks: 6
71.01275576 1.724883505
121.0647913 1.618632133
159.0440559 1.224284045
183.0440559 1.75392913
201.0546206 18.43930169
219.0651853 65.97737793

Name: +ve in-silico MS/MS by CFM-ID for IAOGCOUDTZVSLT-UHFFFAOYSA-N
ID: IAOGCOUDTZVSLT-UHFFFAOYSA-N
Comment: Energy1
Num peaks: 22
29.03857658 1.033641452
68.99710569 2.712200357
71.01275576 8.037411516
73.02840582 1.192849848
117.0334912 1.76255153
119.0491413 2.565176448
121.0647913 2.758954396
145.0284058 2.813318884
147.0440559 6.501826812
149.0597059 3.197991735
159.0440559 1.068796641
161.0597059 1.511888891
163.075356 1.384935859
173.0233204 0.9929551767
173.0597059 2.297555447
177.0546206 1.338311767
183.0440559 1.675053736
187.0389705 1.378581977
189.0546206 3.82431412
191.0702706 13.66990975
201.0546206 7.061992345
219.0651853 11.66176733

Name: +ve in-silico MS/MS by CFM-ID for IAOGCOUDTZVSLT-UHFFFAOYSA-N
ID: IAOGCOUDTZVSLT-UHFFFAOYSA-N
Comment: Energy2
Num peaks: 31
41.00219107 3.704235938
51.02292652 1.658743455
53.00219107 2.73074713
53.03857658 1.119595466
55.01784114 1.477877103
63.02292652 1.650448926
67.05422664 1.118439742
68.99710569 2.71960588
71.01275576 2.841522375
75.02292652 4.102590649
89.03857658 1.868231978
93.06987671 1.673450072
117.0334912 7.528699661
119.0491413 6.398881993
121.0647913 2.94113875
129.0334912 2.098929085
131.0491413 1.473770289
133.0647913 2.33595049
141.0334912 1.863027026
143.0127558 1.599893509
143.0491413 2.007889704
145.0284058 2.38071231
145.0647913 2.38746093
147.0440559 3.606548284
159.0440559 2.474065352
173.0597059 2.364246145
183.0440559 3.607326587
187.0389705 1.282963994
189.0546206 1.32116897
201.0546206 2.063249589
203.0338851 1.101411303

Name: +ve in-silico MS/MS by CFM-ID for TWMGVZBLCUGXKW-UHFFFAOYSA-N
ID: TWMGVZBLCUGXKW-UHFFFAOYSA-N
Comment: Energy0
Num peaks: 6
15.02292652 0.3971225498
183.0651853 0.8185001104
205.0495352 7.650519326
207.0651853 2.262159077
221.0444498 1.321531817
237.0757499 85.64585528

Name: +ve in-silico MS/MS by CFM-ID for TWMGVZBLCUGXKW-UHFFFAOYSA-N
ID: TWMGVZBLCUGXKW-UHFFFAOYSA-N
Comment: Energy1
Num peaks: 6
193.0495352 6.094145409
205.0495352 12.96284434
209.0444498 3.501591029
209.0808353 3.934984449
211.0600999 6.524334817
237.0757499 49.62025606

Name: +ve in-silico MS/MS by CFM-ID for TWMGVZBLCUGXKW-UHFFFAOYSA-N
ID: TWMGVZBLCUGXKW-UHFFFAOYSA-N
Comment: Energy2
Num peaks: 25
41.00219107 4.699647055
43.01784114 1.632322315
53.00219107 2.073200797
55.01784114 4.124082638
68.99710569 12.94594997
71.01275576 1.69722803
85.02840582 2.676465681
119.0127558 2.830483844
121.0284058 3.950089714
137.0233204 1.793033817
151.0389705 5.396639427
153.0546206 2.516518764
165.0182351 1.961370982
167.0338851 1.757611899
167.0702706 1.417641365
175.0389705 4.590765936
179.0338851 2.205018659
181.0495352 1.57205022
191.0338851 7.483961602
191.0702706 1.409052029
193.0495352 1.461639574
195.0287997 1.315968918
205.0495352 3.828349353
207.0651853 2.343103622
221.0444498 2.473096133

Name: +ve in-silico MS/MS by CFM-ID for RFZZKBWDDKMWNM-BMOCKJADSA-N
ID: RFZZKBWDDKMWNM-BMOCKJADSA-N
Comment: Energy0
Num peaks: 6
148.0604342 2.409325889
176.0553488 1.865908665
187.0349477 1.669288139
191.0662479 3.81813246
201.0505978 14.89724914
219.0611625 57.9565393

Name: +ve in-silico MS/MS by CFM-ID for RFZZKBWDDKMWNM-BMOCKJADSA-N
ID: RFZZKBWDDKMWNM-BMOCKJADSA-N
Comment: Energy1
Num peaks: 26
41.00219107 1.745827995
43.01784114 3.400232505
45.0334912 2.524160913
53.00219107 1.973038534
55.01784114 7.579518587
57.0334912 1.770527395
58.02874017 1.089126948
59.04914126 2.194950317
68.99710569 1.048278569
71.01275576 2.087297459
73.02840582 8.356632526
75.04405588 2.384213856
77.05970595 2.055622429
115.0138184 1.013391383
127.0138184 5.317250171
129.0294684 2.454257464
130.0498695 3.739447316
148.0604342 7.633577768
157.0243831 2.503574458
159.0400331 1.579548942
163.0713333 1.104564594
176.0553488 1.053702355
183.0400331 1.507530703
191.0662479 1.744064002
201.0505978 6.805048524
219.0611625 5.586756949

Name: +ve in-silico MS/MS by CFM-ID for RFZZKBWDDKMWNM-BMOCKJADSA-N
ID: RFZZKBWDDKMWNM-BMOCKJADSA-N
Comment: Energy2
Num peaks: 29
29.00219107 1.692912803
31.01784114 2.793557579
41.00219107 2.275601189
43.01784114 3.824842482
44.0130901 11.89114136
45.0334912 2.755998855
46.02874017 8.906999966
47.04914126 0.7756863334
56.99710569 0.8050484518
59.01275576 3.467067885
61.02840582 1.990272302
68.99710569 1.129763502
71.01275576 4.783702496
73.02840582 4.615252122
75.04405588 7.103654908
84.99202031 1.556608781
85.02840582 0.9967145642
87.01890376 4.245838028
88.03930485 0.8135052405
89.02332044 2.371904655
89.03455382 2.982319514
91.0389705 1.159437426
93.05462057 1.123117756
124.9981683 0.8934043762
129.0294684 0.8581655579
143.008733 1.572814761
159.0400331 1.274531033
189.0505978 0.8542063831
201.0505978 0.8168210447

Name: +ve in-silico MS/MS by CFM-ID for RKYZCZCZRFHTAV-LORJBHLZSA-N
ID: RKYZCZCZRFHTAV-LORJBHLZSA-N
Comment: Energy0
Num peaks: 6
15.02292652 0.03720963032
19.01784114 0.240829431
161.0597059 3.259688526
179.0702706 28.83481318
181.0495352 0.09041221208
197.0808353 67.53704702

Name: +ve in-silico MS/MS by CFM-ID for RKYZCZCZRFHTAV-LORJBHLZSA-N
ID: RKYZCZCZRFHTAV-LORJBHLZSA-N
Comment: Energy1
Num peaks: 6
15.02292652 0.08498926335
19.01784114 0.1728035287
161.0597059 12.20163503
179.0702706 38.89225516
181.0495352 0.7379528082
197.0808353 47.91036421

Name: +ve in-silico MS/MS by CFM-ID for RKYZCZCZRFHTAV-LORJBHLZSA-N
ID: RKYZCZCZRFHTAV-LORJBHLZSA-N
Comment: Energy2
Num peaks: 6
15.02292652 0.9380999697
19.01784114 0.2166793266
161.0597059 51.4423126
179.0702706 43.33159848
181.0495352 1.553193795
197.0808353 2.518115826

Name: +ve in-silico MS/MS by CFM-ID for PHDJRAQPEZPUAN-LBPRGKRZSA-N
ID: PHDJRAQPEZPUAN-LBPRGKRZSA-N
Comment: Energy0
Num peaks: 7
149.0233204 5.8457768
173.0597059 3.388417747
191.0702706 9.708166691
201.0546206 7.881279521
205.0495352 2.033663066
219.0651853 24.49160587
237.0757499 27.53621778

Name: +ve in-silico MS/MS by CFM-ID for PHDJRAQPEZPUAN-LBPRGKRZSA-N
ID: PHDJRAQPEZPUAN-LBPRGKRZSA-N
Comment: Energy1
Num peaks: 23
69.0334912 1.306115039
87.04405588 3.767316493
99.04405588 2.041477341
105.0334912 1.932644093
117.0334912 3.191411588
119.0491413 1.257952808
121.0284058 2.039293415
133.0284058 2.131617425
143.0127558 2.201861763
145.0284058 2.175505876
149.0233204 7.604688562
159.0440559 1.084386272
161.0233204 5.725632238
161.0597059 1.170808022
163.0389705 2.496006434
163.075356 1.195653426
173.0597059 2.960981069
175.075356 2.014460581
189.0546206 1.859973401
191.0702706 9.275983057
201.0546206 8.364944064
219.0651853 10.04189581
237.0757499 4.162431109

Name: +ve in-silico MS/MS by CFM-ID for PHDJRAQPEZPUAN-LBPRGKRZSA-N
ID: PHDJRAQPEZPUAN-LBPRGKRZSA-N
Comment: Energy2
Num peaks: 28
57.0334912 1.557188674
67.01784114 1.440802255
69.0334912 3.986918334
79.01784114 1.469740478
81.0334912 1.364359921
87.04405588 1.227086832
93.0334912 1.071506957
97.02840582 1.32689073
103.0178411 1.035216245
105.0334912 14.02984284
117.0334912 1.864710647
119.0127558 2.98488144
121.0284058 8.822310589
123.0440559 1.756775866
133.0284058 3.111914518
147.0440559 1.168010152
149.0233204 4.000635472
159.0440559 4.267401584
161.0233204 1.109305644
161.0597059 3.474407722
171.0440559 1.018261119
173.0597059 4.452000923
175.075356 2.839519306
187.0389705 1.338487078
189.0546206 1.512855153
191.0702706 3.4467999
201.0546206 3.46258774
219.0651853 0.9948196635

Name: +ve in-silico MS/MS by CFM-ID for CRMAPJSLKLVFBT-UHFFFAOYSA-N
ID: CRMAPJSLKLVFBT-UHFFFAOYSA-N
Comment: Energy0
Num peaks: 6
159.0440559 7.165188562
161.0597059 1.899339723
187.0389705 20.45529311
189.0546206 2.237081277
201.0546206 4.647611695
219.0651853 59.52209389

Name: +ve in-silico MS/MS by CFM-ID for CRMAPJSLKLVFBT-UHFFFAOYSA-N
ID: CRMAPJSLKLVFBT-UHFFFAOYSA-N
Comment: Energy1
Num peaks: 7
129.0334912 3.866453357
159.0440559 13.73934706
187.0389705 18.40205157
189.0546206 4.079231781
191.0702706 4.951131001
201.0546206 7.547105182
219.0651853 28.0352817

Name: +ve in-silico MS/MS by CFM-ID for CRMAPJSLKLVFBT-UHFFFAOYSA-N
ID: CRMAPJSLKLVFBT-UHFFFAOYSA-N
Comment: Energy2
Num peaks: 19
41.00219107 1.254680326
49.00727645 3.650634934
51.02292652 3.892073487
55.01784114 1.999458293
83.01275576 1.771250516
103.0542266 1.103119021
105.0334912 2.207172918
107.0491413 2.908266843
119.0491413 3.830129842
129.0334912 11.6083486
131.0491413 11.51184801
145.0284058 2.979443382
157.0284058 1.348490155
159.0440559 14.29305881
161.0597059 2.158195431
171.0440559 5.530677943
173.0597059 2.314625147
187.0389705 4.113081233
201.0546206 1.971652887

Name: +ve in-silico MS/MS by CFM-ID for BABJXHCBFYMVBG-XLPZGREQSA-N
ID: BABJXHCBFYMVBG-XLPZGREQSA-N
Comment: Energy0
Num peaks: 11
51.02292652 1.712706185
97.02840582 2.243643582
121.0284058 8.807642253
123.0440559 15.51689497
125.0597059 6.741032262
127.0389705 1.712488735
129.0546206 2.858095201
151.075356 4.275689046
153.0910061 3.268975732
179.0702706 3.454984495
197.0808353 30.7805944

Name: +ve in-silico MS/MS by CFM-ID for BABJXHCBFYMVBG-XLPZGREQSA-N
ID: BABJXHCBFYMVBG-XLPZGREQSA-N
Comment: Energy1
Num peaks: 20
41.03857658 1.311205074
51.02292652 15.91150921
53.03857658 4.319880367
55.05422664 4.604193695
65.03857658 3.493376972
67.05422664 1.921527217
69.06987671 1.495087575
79.05422664 4.716733768
83.08552677 1.574448613
97.02840582 1.762360017
121.0284058 3.729571079
123.0440559 11.40701983
125.0597059 2.878221149
127.075356 8.283603981
149.0597059 1.951649714
151.075356 1.995946102
153.0910061 1.953637985
169.0859207 1.966213378
179.0702706 2.224457322
197.0808353 2.986077988

Name: +ve in-silico MS/MS by CFM-ID for BABJXHCBFYMVBG-XLPZGREQSA-N
ID: BABJXHCBFYMVBG-XLPZGREQSA-N
Comment: Energy2
Num peaks: 30
27.02292652 0.8445231409
39.02292652 7.680459096
41.03857658 6.176467795
49.00727645 1.527924801
51.02292652 9.064925081
53.00219107 6.875542318
53.03857658 6.631265266
55.01784114 3.155370624
55.05422664 1.741515367
65.03857658 3.704274493
67.01784114 1.732271728
67.05422664 2.364873429
69.0334912 2.181106114
71.04914126 1.186151271
77.03857658 0.9305202285
79.05422664 1.540898096
81.0334912 1.145615366
81.06987671 1.34630965
91.05422664 1.438390073
93.06987671 1.39094359
95.01275576 2.02994022
95.08552677 1.450801764
97.02840582 4.353312209
109.0284058 1.590424421
111.0440559 1.485976445
113.0597059 1.297826144
121.0284058 2.148852082
123.0440559 0.8760061613
169.0859207 0.7829510915
179.0702706 1.617904132

Name: +ve in-silico MS/MS by CFM-ID for FYDVPEVHFUBOJG-MRVPVSSYSA-N
ID: FYDVPEVHFUBOJG-MRVPVSSYSA-N
Comment: Energy0
Num peaks: 6
135.0440559 8.776163088
161.0597059 7.062496373
165.0546206 3.37527308
167.0702706 3.628547813
179.0702706 21.15501475
197.0808353 39.07356992

Name: +ve in-silico MS/MS by CFM-ID for FYDVPEVHFUBOJG-MRVPVSSYSA-N
ID: FYDVPEVHFUBOJG-MRVPVSSYSA-N
Comment: Energy1
Num peaks: 11
61.02840582 4.180649984
107.0491413 2.974261117
123.0440559 2.351946392
135.0440559 8.760312834
137.0597059 3.689521259
149.0597059 2.528646423
151.075356 4.0006246
161.0597059 14.84475897
167.0702706 2.995929597
179.0702706 18.98989136
197.0808353 14.87725265

Name: +ve in-silico MS/MS by CFM-ID for FYDVPEVHFUBOJG-MRVPVSSYSA-N
ID: FYDVPEVHFUBOJG-MRVPVSSYSA-N
Comment: Energy2
Num peaks: 26
39.02292652 1.747524148
41.00219107 1.630452552
43.01784114 2.275105623
49.00727645 1.217588866
51.02292652 1.606489373
57.0334912 1.46604708
61.02840582 1.642634768
65.03857658 1.005481224
67.01784114 1.294420087
91.05422664 7.419931486
93.06987671 1.091595072
105.0334912 6.808284994
107.0491413 6.002172841
109.0647913 2.087242582
119.0491413 1.190157819
123.0440559 2.005350361
131.0491413 1.40063214
133.0647913 4.056527067
135.0440559 7.112749823
135.0804414 1.556168269
137.0597059 3.776387425
147.0440559 4.077629791
149.0597059 6.124475953
151.075356 3.442059518
161.0597059 6.954334719
179.0702706 1.689903935

Name: +ve in-silico MS/MS by CFM-ID for BALZUVMCNFVPTL-QWDXOWAMSA-N
ID: BALZUVMCNFVPTL-QWDXOWAMSA-N
Comment: Energy0
Num peaks: 10
59.01275576 1.999642223
133.0647913 1.797548473
135.0440559 1.460005385
137.0597059 1.957175965
151.075356 3.979318484
153.0546206 1.207323029
155.0702706 1.531415426
161.0597059 16.58956075
179.0702706 28.62624175
197.0808353 21.23917891

Name: +ve in-silico MS/MS by CFM-ID for BALZUVMCNFVPTL-QWDXOWAMSA-N
ID: BALZUVMCNFVPTL-QWDXOWAMSA-N
Comment: Energy1
Num peaks: 31
41.00219107 0.9773872238
53.00219107 1.872172253
55.01784114 1.08325195
59.01275576 2.70941034
61.02840582 0.8936264023
65.03857658 1.642842356
67.01784114 1.028889312
69.0334912 0.9747785087
71.01275576 1.671742595
79.05422664 1.380904561
80.99710569 0.9843946593
81.0334912 1.4957345
83.04914126 2.150897434
95.04914126 1.029192687
97.06479133 1.929514182
99.00767038 2.122583525
107.0491413 1.397852639
117.0334912 1.872820477
119.0127558 0.8457062487
119.0491413 7.177880965
121.0284058 1.393312113
133.0647913 4.936505157
135.0440559 5.175055677
135.0804414 1.802416909
137.0233204 1.362077195
137.0597059 8.876628805
139.0389705 1.388752905
151.075356 4.387233258
161.0597059 5.606750885
179.0702706 7.334022853
197.0808353 2.861873425

Name: +ve in-silico MS/MS by CFM-ID for BALZUVMCNFVPTL-QWDXOWAMSA-N
ID: BALZUVMCNFVPTL-QWDXOWAMSA-N
Comment: Energy2
Num peaks: 31
25.00727645 4.558802216
39.02292652 4.181089571
41.00219107 1.606205293
41.03857658 1.507360197
49.00727645 1.381402387
51.02292652 2.393853248
53.00219107 5.164069815
53.03857658 3.229588258
55.01784114 1.532083062
59.01275576 3.244029838
63.02292652 1.208397888
65.03857658 1.925912079
67.01784114 3.01512098
68.99710569 1.678097974
69.0334912 2.43243698
71.01275576 4.887160958
79.05422664 2.477464128
81.0334912 4.510573015
81.06987671 1.17266437
83.04914126 1.618425409
91.01784114 1.244240851
93.0334912 2.02187424
95.04914126 1.961140136
97.06479133 2.533733332
99.00767038 1.154479472
107.0491413 4.348108301
119.0491413 1.620391279
133.0647913 1.851067898
135.0440559 1.257657916
135.0804414 2.5409522
161.0597059 1.951321922

Name: +ve in-silico MS/MS by CFM-ID for YGLWXHTXSWRORB-UHFFFAOYSA-N
ID: YGLWXHTXSWRORB-UHFFFAOYSA-N
Comment: Energy0
Num peaks: 6
109.0284058 7.142084117
111.0440559 10.4870944
189.0546206 1.79867065
191.0702706 1.610251745
201.0546206 11.56231323
219.0651853 58.72196696

Name: +ve in-silico MS/MS by CFM-ID for YGLWXHTXSWRORB-UHFFFAOYSA-N
ID: YGLWXHTXSWRORB-UHFFFAOYSA-N
Comment: Energy1
Num peaks: 14
51.02292652 1.105299752
81.0334912 1.384376387
93.0334912 2.298972575
95.01275576 2.495756386
107.0127558 3.128754193
109.0284058 23.3409963
111.0440559 11.08449592
137.0233204 1.119329417
161.0597059 1.399659223
163.075356 1.767796006
189.0546206 4.122278977
191.0702706 2.545805265
201.0546206 8.894487366
219.0651853 16.09834863

Name: +ve in-silico MS/MS by CFM-ID for YGLWXHTXSWRORB-UHFFFAOYSA-N
ID: YGLWXHTXSWRORB-UHFFFAOYSA-N
Comment: Energy2
Num peaks: 18
49.00727645 11.60697274
51.02292652 10.553395
53.00219107 5.579353137
53.03857658 7.114134643
55.01784114 2.593485805
55.05422664 2.15103989
57.0334912 1.40047027
65.00219107 3.131567605
65.03857658 1.737073882
67.01784114 9.348377762
69.0334912 3.177832964
81.0334912 2.803612354
83.04914126 2.094301582
93.0334912 2.035330353
95.04914126 2.511346768
109.0284058 3.590349457
111.0440559 6.916581662
123.0440559 1.727988424

Name: +ve in-silico MS/MS by CFM-ID for PUXPJSPPOVUGLT-UHFFFAOYSA-N
ID: PUXPJSPPOVUGLT-UHFFFAOYSA-N
Comment: Energy0
Num peaks: 6
149.0597059 1.346092205
151.075356 14.3788816
153.0910061 5.022594462
161.0597059 1.177740717
179.0702706 18.31497704
197.0808353 51.24277222

Name: +ve in-silico MS/MS by CFM-ID for PUXPJSPPOVUGLT-UHFFFAOYSA-N
ID: PUXPJSPPOVUGLT-UHFFFAOYSA-N
Comment: Energy1
Num peaks: 12
53.03857658 1.132311506
121.0284058 1.069778817
121.0647913 1.412597568
123.0804414 1.011525072
133.0647913 1.504172101
135.0440559 2.171122441
149.0597059 3.108162392
151.075356 22.63973079
153.0910061 9.015366029
161.0597059 4.095424047
179.0702706 17.566266
197.0808353 15.95830713

Name: +ve in-silico MS/MS by CFM-ID for PUXPJSPPOVUGLT-UHFFFAOYSA-N
ID: PUXPJSPPOVUGLT-UHFFFAOYSA-N
Comment: Energy2
Num peaks: 31
39.02292652 3.978242825
41.03857658 2.018274708
49.00727645 2.185681055
51.02292652 7.270358715
53.00219107 2.201315268
53.03857658 8.742621446
55.01784114 2.240623987
55.05422664 1.780247415
57.0334912 2.067269803
65.03857658 2.568507069
67.05422664 1.336992727
79.01784114 1.775451619
81.0334912 1.243946448
89.03857658 1.497133011
91.01784114 2.11050886
95.04914126 1.610763748
97.02840582 2.90140063
105.0334912 1.342539132
107.0491413 3.861657155
109.0647913 1.415354109
111.0440559 1.868114082
119.0127558 1.758024809
121.0284058 2.22828312
121.0647913 4.644694177
123.0440559 1.009495888
123.0804414 1.32674647
133.0647913 5.403302376
135.0440559 2.425372904
151.075356 2.250573134
161.0597059 1.087872852
179.0702706 1.435269658

Name: +ve in-silico MS/MS by CFM-ID for BBZDYQUXRFATHZ-UHFFFAOYSA-N
ID: BBZDYQUXRFATHZ-UHFFFAOYSA-N
Comment: Energy0
Num peaks: 6
137.0597059 3.537988682
151.075356 14.89795166
161.0597059 3.59327662
165.0546206 3.318007139
179.0702706 24.85142845
197.0808353 35.305398

Name: +ve in-silico MS/MS by CFM-ID for BBZDYQUXRFATHZ-UHFFFAOYSA-N
ID: BBZDYQUXRFATHZ-UHFFFAOYSA-N
Comment: Energy1
Num peaks: 16
43.01784114 2.083468005
59.01275576 4.053022205
61.02840582 1.275177958
79.01784114 1.471797866
81.0334912 2.586167242
121.0647913 3.715405414
123.0076704 2.115215843
123.0804414 1.32025769
137.0597059 7.027506116
147.0440559 1.432030572
151.075356 30.12724674
153.0910061 2.777851739
161.0597059 2.610964755
165.0546206 2.25241304
179.0702706 8.89000341
197.0808353 7.165384538

Name: +ve in-silico MS/MS by CFM-ID for BBZDYQUXRFATHZ-UHFFFAOYSA-N
ID: BBZDYQUXRFATHZ-UHFFFAOYSA-N
Comment: Energy2
Num peaks: 31
15.02292652 2.158256457
25.00727645 2.927257227
39.02292652 2.267905616
41.00219107 3.207523877
43.01784114 3.23629677
55.01784114 1.777327336
59.01275576 4.462534816
61.02840582 1.711086766
68.99710569 1.189826939
69.0334912 1.31431381
81.0334912 4.100787965
83.01275576 2.204988062
83.04914126 2.554009748
93.0334912 1.691662
95.04914126 2.329173405
97.02840582 1.328390305
105.0334912 2.596070937
107.0491413 5.669227091
109.0647913 1.879047872
111.0440559 1.178376141
121.0647913 7.033798216
123.0440559 1.727387278
123.0804414 1.810487564
135.0440559 4.130299956
137.0597059 3.217251788
147.0440559 1.601130918
149.0597059 1.442982493
151.0389705 1.590791895
151.075356 3.544285785
165.0546206 1.367899985
181.0495352 1.166107487

Name: +ve in-silico MS/MS by CFM-ID for JGHNBEMKZNMLRW-UHFFFAOYSA-N
ID: JGHNBEMKZNMLRW-UHFFFAOYSA-N
Comment: Energy0
Num peaks: 6
15.02292652 0.4102222131
183.0651853 0.762973478
205.0495352 4.750176786
207.0651853 1.584002022
221.0444498 1.374937282
237.0757499 89.5813975

Name: +ve in-silico MS/MS by CFM-ID for JGHNBEMKZNMLRW-UHFFFAOYSA-N
ID: JGHNBEMKZNMLRW-UHFFFAOYSA-N
Comment: Energy1
Num peaks: 7
149.0233204 3.050558728
205.0495352 9.039551231
207.0651853 2.536977555
209.0444498 3.781378536
211.0600999 6.837763006
221.0444498 2.619699165
237.0757499 54.02855904

Name: +ve in-silico MS/MS by CFM-ID for JGHNBEMKZNMLRW-UHFFFAOYSA-N
ID: JGHNBEMKZNMLRW-UHFFFAOYSA-N
Comment: Energy2
Num peaks: 28
15.02292652 2.142318906
41.00219107 1.503537252
43.01784114 1.641685426
53.00219107 1.164760875
55.01784114 3.97809575
68.99710569 2.252424457
71.01275576 1.171721571
85.02840582 2.1190768
97.02840582 1.553186907
119.0127558 4.548444967
121.0284058 3.576689776
137.0233204 1.363460579
149.0233204 2.51203724
151.0389705 5.050629418
153.0546206 2.002407842
167.0338851 1.233527264
175.0389705 5.176760332
179.0338851 2.420141773
181.0495352 1.137098482
183.0651853 1.349649392
191.0338851 10.90301013
191.0702706 1.790255377
193.0495352 2.021218401
195.0287997 2.229774656
205.0131497 2.705745453
205.0495352 4.858218862
207.0651853 2.567887374
221.0444498 5.273269285

Name: +ve in-silico MS/MS by CFM-ID for NSFOTVGLNZUKLK-UHFFFAOYSA-N
ID: NSFOTVGLNZUKLK-UHFFFAOYSA-N
Comment: Energy0
Num peaks: 6
43.05422664 2.292249668
71.04914126 2.520688815
127.0389705 2.212321409
153.0182351 7.469118659
179.0702706 12.92803117
197.0808353 63.04748397

Name: +ve in-silico MS/MS by CFM-ID for NSFOTVGLNZUKLK-UHFFFAOYSA-N
ID: NSFOTVGLNZUKLK-UHFFFAOYSA-N
Comment: Energy1
Num peaks: 8
29.03857658 2.465219314
43.05422664 6.902948929
71.04914126 6.928499262
137.0233204 3.253841055
153.0182351 37.5691594
155.0338851 3.077435049
179.0702706 6.134594778
197.0808353 15.98350914

Name: +ve in-silico MS/MS by CFM-ID for NSFOTVGLNZUKLK-UHFFFAOYSA-N
ID: NSFOTVGLNZUKLK-UHFFFAOYSA-N
Comment: Energy2
Num peaks: 24
25.00727645 1.342024168
27.02292652 1.570885519
29.03857658 1.521572393
39.02292652 1.989754658
41.00219107 3.591642281
41.03857658 3.125204456
43.01784114 1.268734846
43.05422664 12.84078037
51.02292652 1.582830685
53.03857658 1.444764835
67.01784114 2.235268788
67.05422664 1.059905049
71.04914126 1.12767774
83.01275576 3.809051594
85.02840582 4.581942693
108.9920203 2.008629836
111.0076704 2.481033253
111.0440559 1.078897611
125.0233204 4.899213973
127.0389705 4.57214235
137.0233204 5.960703027
139.0389705 2.202596211
153.0182351 12.97477696
179.0702706 1.336472346

Name: +ve in-silico MS/MS by CFM-ID for XSCMXPPEMQECFJ-UHFFFAOYSA-N
ID: XSCMXPPEMQECFJ-UHFFFAOYSA-N
Comment: Energy0
Num peaks: 6
205.0495352 3.088864544
207.0651853 1.12448733
209.0808353 0.5492548363
219.0651853 4.098762448
221.0444498 1.321022989
237.0757499 86.33794404

Name: +ve in-silico MS/MS by CFM-ID for XSCMXPPEMQECFJ-UHFFFAOYSA-N
ID: XSCMXPPEMQECFJ-UHFFFAOYSA-N
Comment: Energy1
Num peaks: 8
191.0702706 3.16165438
193.0495352 4.556197404
205.0495352 5.716720216
209.0808353 8.553670304
211.0600999 4.507461573
219.0651853 8.52240287
221.0444498 2.896771497
237.0757499 44.42279393

Name: +ve in-silico MS/MS by CFM-ID for XSCMXPPEMQECFJ-UHFFFAOYSA-N
ID: XSCMXPPEMQECFJ-UHFFFAOYSA-N
Comment: Energy2
Num peaks: 31
39.02292652 1.942564321
79.01784114 1.385333373
107.0127558 1.527445419
109.0284058 2.609154175
119.0491413 1.729561376
121.0284058 1.636902546
121.0647913 1.355329279
123.0440559 4.092424725
137.0233204 2.366769195
137.0597059 1.839635031
147.0440559 2.002089212
149.0233204 1.855956468
149.0597059 2.783863513
151.0389705 2.617427473
153.0546206 2.316076972
161.0597059 5.083248207
163.0389705 1.808310408
163.075356 1.687390843
167.0702706 1.361731971
175.0389705 2.835902493
177.0546206 4.928632168
189.0546206 1.953574855
191.0338851 2.271262105
191.0702706 3.974429595
193.0495352 2.241816314
193.0859207 1.365507864
203.0338851 2.183289715
205.0495352 1.434558457
209.0808353 2.107230952
219.0651853 1.781737019
221.0444498 2.360435647

Name: +ve in-silico MS/MS by CFM-ID for FRBJDEWCBGUODU-UHFFFAOYSA-N
ID: FRBJDEWCBGUODU-UHFFFAOYSA-N
Comment: Energy0
Num peaks: 6
151.075356 14.35903105
153.0910061 4.642255549
165.0546206 5.228447285
167.0702706 1.346703942
179.0702706 16.30158353
197.0808353 49.60763167

Name: +ve in-silico MS/MS by CFM-ID for FRBJDEWCBGUODU-UHFFFAOYSA-N
ID: FRBJDEWCBGUODU-UHFFFAOYSA-N
Comment: Energy1
Num peaks: 7
135.0440559 2.736273192
147.0440559 2.246360876
151.075356 24.61293302
153.0910061 9.475805863
165.0546206 4.789560012
179.0702706 19.91315144
197.0808353 16.96122339

Name: +ve in-silico MS/MS by CFM-ID for FRBJDEWCBGUODU-UHFFFAOYSA-N
ID: FRBJDEWCBGUODU-UHFFFAOYSA-N
Comment: Energy2
Num peaks: 31
39.02292652 5.445492388
41.03857658 1.069640296
51.02292652 1.09189592
55.01784114 3.995241427
57.0334912 1.179068532
63.02292652 1.237791822
65.03857658 2.655124338
67.05422664 1.825393745
79.01784114 2.966341376
81.0334912 2.196121348
83.01275576 3.188435738
83.04914126 1.553097776
95.04914126 7.393196924
97.06479133 2.025365736
105.0334912 2.016141615
107.0491413 1.208551911
109.0284058 1.643947837
111.0440559 3.251251575
121.0284058 1.358408348
121.0647913 4.057628601
123.0440559 1.140038337
135.0440559 2.472218793
137.0597059 4.294131625
141.0546206 1.362999677
147.0440559 3.005032707
149.0597059 3.421858878
151.0389705 3.983307264
151.075356 2.721433609
163.0389705 2.03331231
165.0546206 2.718873548
181.0495352 2.335807577

Name: +ve in-silico MS/MS by CFM-ID for IHIJFZWLGPEYPJ-UHFFFAOYSA-N
ID: IHIJFZWLGPEYPJ-UHFFFAOYSA-N
Comment: Energy0
Num peaks: 6
137.0597059 6.795926499
139.0389705 0.9185771817
139.075356 1.657008142
165.0546206 24.60841683
167.0702706 3.590330085
197.0808353 54.66918308

Name: +ve in-silico MS/MS by CFM-ID for IHIJFZWLGPEYPJ-UHFFFAOYSA-N
ID: IHIJFZWLGPEYPJ-UHFFFAOYSA-N
Comment: Energy1
Num peaks: 7
135.0440559 3.136457306
137.0597059 12.03111754
139.0389705 1.552995645
139.075356 2.500689114
165.0546206 28.68666294
167.0702706 2.405035892
197.0808353 30.78515348

Name: +ve in-silico MS/MS by CFM-ID for IHIJFZWLGPEYPJ-UHFFFAOYSA-N
ID: IHIJFZWLGPEYPJ-UHFFFAOYSA-N
Comment: Energy2
Num peaks: 22
51.02292652 2.477998394
55.01784114 4.578194285
69.0334912 1.811536974
79.01784114 2.317685975
81.0334912 8.596971331
83.01275576 1.82258797
83.04914126 4.151365289
93.0334912 1.982625045
95.04914126 2.117871457
107.0127558 1.939024791
107.0491413 4.960077123
109.0284058 7.463607527
111.0440559 2.614053635
121.0284058 2.316127353
123.0440559 4.938154993
135.0440559 6.205308943
137.0597059 4.885240478
139.0389705 2.409600699
149.0233204 2.22498955
151.0389705 5.128084187
153.0546206 2.454409734
165.0546206 3.237204987

Name: +ve in-silico MS/MS by CFM-ID for DNZSCKMZMWYBGM-LURJTMIESA-N
ID: DNZSCKMZMWYBGM-LURJTMIESA-N
Comment: Energy0
Num peaks: 6
59.04914126 3.112488705
177.0546206 4.239391397
193.0859207 2.619420882
205.0495352 15.44964502
219.0651853 4.890631718
237.0757499 50.23780412

Name: +ve in-silico MS/MS by CFM-ID for DNZSCKMZMWYBGM-LURJTMIESA-N
ID: DNZSCKMZMWYBGM-LURJTMIESA-N
Comment: Energy1
Num peaks: 18
59.04914126 1.622268493
147.0076704 1.677423185
151.0389705 2.898252788
165.0546206 3.02981839
177.0182351 6.30164306
177.0546206 5.992995211
179.0338851 4.473479365
187.0389705 1.362377264
189.0546206 1.556650734
191.0338851 4.094439599
191.0702706 2.508404922
193.0495352 4.283012968
193.0859207 2.046960813
205.0495352 6.578677669
209.0444498 10.55225796
209.0808353 5.985887354
219.0651853 4.891159732
237.0757499 10.43059602

Name: +ve in-silico MS/MS by CFM-ID for DNZSCKMZMWYBGM-LURJTMIESA-N
ID: DNZSCKMZMWYBGM-LURJTMIESA-N
Comment: Energy2
Num peaks: 31
39.02292652 4.919154527
41.03857658 3.108336545
43.05422664 2.39454915
44.99710569 0.9140486541
45.0334912 1.058629392
57.0334912 1.773647763
59.04914126 2.200692113
85.02840582 0.9948480067
107.0491413 4.584270741
109.0284058 3.593816374
131.0491413 6.269415445
133.0284058 5.442196553
133.0647913 7.168086117
135.0440559 2.617006742
135.0804414 0.9255525299
137.0597059 1.286750348
147.0076704 1.236064025
149.0597059 1.296000729
151.0389705 1.88200455
159.0440559 4.443520694
161.0233204 1.86604788
161.0597059 7.96001598
163.075356 0.9091217315
165.0546206 0.9948314605
175.0389705 0.9654130125
177.0546206 2.298317157
187.0389705 1.143446132
189.0546206 2.008071721
193.0495352 1.227994915
205.0495352 0.870157124
221.0444498 1.196322331

Name: +ve in-silico MS/MS by CFM-ID for BGWXCNUGXLABMC-GKVHRYEBSA-N
ID: BGWXCNUGXLABMC-GKVHRYEBSA-N
Comment: Energy0
Num peaks: 6
151.0389705 0.1308976549
153.0546206 0.2434805811
161.0597059 0.5402125001
179.0702706 17.58486948
181.0495352 0.3993853855
197.0808353 80.29692388

Name: +ve in-silico MS/MS by CFM-ID for BGWXCNUGXLABMC-GKVHRYEBSA-N
ID: BGWXCNUGXLABMC-GKVHRYEBSA-N
Comment: Energy1
Num peaks: 6
161.0597059 2.716517343
165.0546206 2.338985935
167.0702706 2.843691269
169.0859207 5.970198882
179.0702706 26.71060889
197.0808353 48.27607501

Name: +ve in-silico MS/MS by CFM-ID for BGWXCNUGXLABMC-GKVHRYEBSA-N
ID: BGWXCNUGXLABMC-GKVHRYEBSA-N
Comment: Energy2
Num peaks: 6
151.0389705 7.556136013
153.0546206 14.8914794
161.0597059 15.12532988
163.0389705 6.771145894
179.0702706 31.21889633
197.0808353 4.676288438

Name: +ve in-silico MS/MS by CFM-ID for LWIPTFGZKUVFKC-UHFFFAOYSA-N
ID: LWIPTFGZKUVFKC-UHFFFAOYSA-N
Comment: Energy0
Num peaks: 6
153.0546206 2.153893726
155.0702706 2.403139503
165.0546206 3.404885329
179.0702706 12.87463422
181.0495352 3.678477144
197.0808353 65.8828429

Name: +ve in-silico MS/MS by CFM-ID for LWIPTFGZKUVFKC-UHFFFAOYSA-N
ID: LWIPTFGZKUVFKC-UHFFFAOYSA-N
Comment: Energy1
Num peaks: 10
43.01784114 2.689056751
139.0389705 1.692321149
153.0546206 2.267171665
155.0702706 4.117616114
161.0597059 1.643753107
165.0546206 5.386293401
167.0702706 1.592414795
179.0702706 15.1780187
181.0495352 3.14359512
197.0808353 43.3969827

Name: +ve in-silico MS/MS by CFM-ID for LWIPTFGZKUVFKC-UHFFFAOYSA-N
ID: LWIPTFGZKUVFKC-UHFFFAOYSA-N
Comment: Energy2
Num peaks: 31
39.02292652 2.051871809
41.00219107 1.403173031
41.03857658 1.259000037
43.01784114 1.219115123
55.01784114 3.032055446
57.0334912 5.235704633
69.0334912 1.660182899
81.0334912 2.529460517
83.01275576 4.909372457
85.02840582 2.539911682
107.0127558 1.36964524
109.0284058 4.105144101
111.0440559 3.325094214
113.0597059 1.332417517
121.0284058 4.686994215
123.0440559 2.19879141
125.0597059 1.632610423
135.0440559 1.5432462
137.0597059 1.664031757
139.0389705 1.846391145
147.0440559 3.020085444
149.0233204 1.192173767
149.0597059 4.352219245
151.0389705 2.035995644
151.075356 2.187797738
153.0546206 2.461491409
161.0597059 1.448342537
163.0389705 5.025588795
165.0546206 1.383555076
179.0702706 2.699856968
181.0495352 2.338766229

Name: +ve in-silico MS/MS by CFM-ID for YXUIOVUOFQKWDM-UHFFFAOYSA-N
ID: YXUIOVUOFQKWDM-UHFFFAOYSA-N
Comment: Energy0
Num peaks: 6
111.0440559 0.8498884948
137.0597059 5.499123724
165.0546206 23.97074515
167.0702706 3.135714082
181.0495352 0.8856927246
197.0808353 61.20583114

Name: +ve in-silico MS/MS by CFM-ID for YXUIOVUOFQKWDM-UHFFFAOYSA-N
ID: YXUIOVUOFQKWDM-UHFFFAOYSA-N
Comment: Energy1
Num peaks: 6
135.0440559 1.876645207
137.0597059 17.34815813
165.0546206 29.33237206
167.0702706 2.229995491
181.0495352 2.422044605
197.0808353 35.5112297

Name: +ve in-silico MS/MS by CFM-ID for YXUIOVUOFQKWDM-UHFFFAOYSA-N
ID: YXUIOVUOFQKWDM-UHFFFAOYSA-N
Comment: Energy2
Num peaks: 13
57.0334912 2.832273693
79.01784114 3.465672971
81.0334912 11.60959098
83.04914126 3.022165406
107.0491413 9.498730751
109.0284058 7.144891246
109.0647913 3.117157346
111.0440559 3.924868096
123.0440559 5.576412694
135.0440559 6.495189867
137.0597059 15.51953448
151.0389705 3.957262542
165.0546206 5.986235201

Name: +ve in-silico MS/MS by CFM-ID for XDYVXNBHXJGNGT-UHFFFAOYSA-N
ID: XDYVXNBHXJGNGT-UHFFFAOYSA-N
Comment: Energy0
Num peaks: 6
69.0334912 1.383878397
175.0389705 0.6405737306
177.0546206 0.6382858009
201.0546206 13.66424617
203.0338851 0.636700713
219.0651853 77.93778793

Name: +ve in-silico MS/MS by CFM-ID for XDYVXNBHXJGNGT-UHFFFAOYSA-N
ID: XDYVXNBHXJGNGT-UHFFFAOYSA-N
Comment: Energy1
Num peaks: 15
39.02292652 1.459525559
41.03857658 1.477207963
65.00219107 2.780980144
67.01784114 4.57541272
69.0334912 9.530569042
121.0284058 2.878941552
123.0440559 2.992987126
135.0440559 1.774281398
149.0233204 7.196023068
151.0389705 13.78410184
163.0389705 3.564243728
165.0546206 2.641220638
191.0702706 8.567106148
201.0546206 4.386319004
219.0651853 13.78259966

Name: +ve in-silico MS/MS by CFM-ID for XDYVXNBHXJGNGT-UHFFFAOYSA-N
ID: XDYVXNBHXJGNGT-UHFFFAOYSA-N
Comment: Energy2
Num peaks: 20
25.00727645 3.039047377
27.02292652 1.701642426
39.02292652 7.558622184
41.00219107 2.946150962
41.03857658 3.912108876
49.00727645 2.575463325
51.02292652 2.991091867
53.00219107 9.959251495
55.01784114 3.118983212
65.00219107 3.652229772
67.01784114 3.374511762
69.0334912 4.688073616
121.0284058 12.55716015
123.0440559 6.20866852
135.0440559 2.216616338
149.0233204 2.233412704
151.0389705 2.270446972
173.0597059 1.704732315
175.0389705 1.791517851
201.0546206 3.173112307

Name: +ve in-silico MS/MS by CFM-ID for KWAXFAWILHCOED-UHFFFAOYSA-N
ID: KWAXFAWILHCOED-UHFFFAOYSA-N
Comment: Energy0
Num peaks: 6
33.0334912 1.668800103
205.0495352 11.23982788
207.0651853 2.382177569
209.0808353 0.8961404588
219.0651853 12.14534556
237.0757499 64.671374

Name: +ve in-silico MS/MS by CFM-ID for KWAXFAWILHCOED-UHFFFAOYSA-N
ID: KWAXFAWILHCOED-UHFFFAOYSA-N
Comment: Energy1
Num peaks: 12
33.0334912 2.376645714
135.0440559 1.491342626
163.0389705 4.345077881
165.0546206 2.649453736
177.0546206 1.940190728
179.0338851 2.654544975
179.0702706 2.915523197
205.0495352 13.4223765
207.0651853 1.876442276
209.0808353 2.33094352
219.0651853 12.27968658
237.0757499 32.030696

Name: +ve in-silico MS/MS by CFM-ID for KWAXFAWILHCOED-UHFFFAOYSA-N
ID: KWAXFAWILHCOED-UHFFFAOYSA-N
Comment: Energy2
Num peaks: 31
53.00219107 1.383439945
57.0334912 1.487458589
93.0334912 2.520395124
105.0334912 1.339176097
107.0127558 1.152084554
109.0284058 1.612123255
125.0233204 5.208596222
133.0284058 1.47576292
135.0440559 3.499818375
147.0076704 1.34043361
149.0233204 7.527300412
151.0389705 3.090174076
153.0546206 1.994844919
163.0389705 5.12733885
165.0182351 1.599089065
165.0546206 5.188721555
173.0233204 0.9941592116
175.0389705 2.207844826
177.0546206 1.245910115
179.0338851 1.132163788
181.0495352 1.583965458
187.0389705 1.053773911
189.0546206 5.222178515
191.0338851 2.328948708
191.0702706 3.017968596
193.0495352 1.712363172
203.0338851 1.793633638
205.0495352 2.078884813
207.0651853 1.190956129
219.0651853 1.613217931
221.0444498 1.107986085

Name: +ve in-silico MS/MS by CFM-ID for XADGCRVOLDLTQY-LURJTMIESA-N
ID: XADGCRVOLDLTQY-LURJTMIESA-N
Comment: Energy0
Num peaks: 6
123.0440559 8.254638467
151.0389705 5.343767012
153.0546206 2.103845791
161.0597059 2.996726617
179.0702706 27.01115468
197.0808353 42.26114104

Name: +ve in-silico MS/MS by CFM-ID for XADGCRVOLDLTQY-LURJTMIESA-N
ID: XADGCRVOLDLTQY-LURJTMIESA-N
Comment: Energy1
Num peaks: 16
45.0334912 2.2749184
55.01784114 2.558879955
73.02840582 4.826598403
95.04914126 2.387751351
123.0440559 11.48937137
125.0597059 3.112947903
149.0597059 1.746242262
151.0389705 4.276066728
151.075356 2.700571884
153.0546206 2.945368151
161.0597059 4.025122632
165.0546206 1.940378735
167.0702706 2.383991912
169.0859207 1.896704753
179.0702706 15.15372457
197.0808353 17.98198866

Name: +ve in-silico MS/MS by CFM-ID for XADGCRVOLDLTQY-LURJTMIESA-N
ID: XADGCRVOLDLTQY-LURJTMIESA-N
Comment: Energy2
Num peaks: 25
15.02292652 1.770210863
45.0334912 2.112139979
49.00727645 5.052206204
51.02292652 6.189683314
53.00219107 1.154851339
53.03857658 2.405068745
55.01784114 1.723790032
69.0334912 2.457896323
77.00219107 2.016996294
79.01784114 5.841251479
81.0334912 2.183359561
93.0334912 3.105353504
95.04914126 6.746996409
97.02840582 2.468102384
107.0491413 2.440914938
109.0284058 5.301423021
123.0440559 14.21105523
125.0597059 2.268944462
135.0440559 1.189507583
137.0597059 1.213393179
147.0440559 1.285062751
149.0597059 1.510140599
151.0389705 1.409146932
161.0597059 2.641117449
179.0702706 1.451338981

Name: +ve in-silico MS/MS by CFM-ID for JBAPJLZADXXFDW-ZCFIWIBFSA-N
ID: JBAPJLZADXXFDW-ZCFIWIBFSA-N
Comment: Energy0
Num peaks: 6
59.04914126 3.512991446
191.0702706 2.705841738
193.0859207 3.613982743
207.0651853 5.905608259
219.0651853 3.05137595
237.0757499 64.85988595

Name: +ve in-silico MS/MS by CFM-ID for JBAPJLZADXXFDW-ZCFIWIBFSA-N
ID: JBAPJLZADXXFDW-ZCFIWIBFSA-N
Comment: Energy1
Num peaks: 13
59.04914126 1.984736173
151.0389705 2.02258161
165.0546206 4.691095021
179.0338851 5.576757697
191.0338851 6.332579696
191.0702706 4.178170955
193.0495352 5.467007321
193.0859207 3.42871775
207.0651853 2.442152936
209.0444498 15.74673369
209.0808353 9.070454996
219.0651853 4.191945458
237.0757499 16.03960603

Name: +ve in-silico MS/MS by CFM-ID for JBAPJLZADXXFDW-ZCFIWIBFSA-N
ID: JBAPJLZADXXFDW-ZCFIWIBFSA-N
Comment: Energy2
Num peaks: 31
25.00727645 1.333792694
39.02292652 6.734733044
41.03857658 4.14934868
43.05422664 2.57837023
44.99710569 1.167302646
45.0334912 1.270585998
57.0334912 2.290334454
59.04914126 2.320943777
95.04914126 1.411295277
119.0491413 1.174928567
121.0647913 2.998475268
135.0440559 5.352150285
137.0597059 2.869975682
145.0647913 4.456003457
147.0804414 3.34997219
151.0389705 2.75460809
159.0440559 1.446196917
161.0597059 4.306034294
163.075356 6.050544764
165.0546206 3.343904722
165.0910061 0.955391398
175.0389705 2.055713199
177.0546206 2.705436549
179.0338851 0.9268757045
179.0702706 1.101071817
189.0546206 2.145019947
191.0702706 3.188956835
193.0495352 2.589840866
193.0859207 1.017785061
195.0287997 0.9313644339
219.0651853 1.109814308

Name: +ve in-silico MS/MS by CFM-ID for YTPUQMXLGHNLPS-GFCCVEGCSA-N
ID: YTPUQMXLGHNLPS-GFCCVEGCSA-N
Comment: Energy0
Num peaks: 7
109.0284058 8.015207132
163.0389705 6.311719347
187.0389705 4.400152614
205.0495352 27.19599822
207.0651853 2.994068118
219.0651853 3.434387266
237.0757499 27.85417776

Name: +ve in-silico MS/MS by CFM-ID for YTPUQMXLGHNLPS-GFCCVEGCSA-N
ID: YTPUQMXLGHNLPS-GFCCVEGCSA-N
Comment: Energy1
Num peaks: 16
41.00219107 2.446226563
73.02840582 4.13095096
75.04405588 3.867054129
109.0284058 3.240299022
133.0284058 1.586778493
135.0076704 5.725383275
135.0440559 3.509620892
137.0233204 15.75626457
161.0233204 3.971298385
163.0389705 16.57415494
165.0546206 2.477746945
177.0546206 3.388648379
205.0495352 4.789214413
209.0808353 2.683254867
219.0651853 1.564573858
237.0757499 5.636876791

Name: +ve in-silico MS/MS by CFM-ID for YTPUQMXLGHNLPS-GFCCVEGCSA-N
ID: YTPUQMXLGHNLPS-GFCCVEGCSA-N
Comment: Energy2
Num peaks: 25
29.00219107 1.035446767
39.02292652 2.677054949
41.03857658 2.642812766
43.01784114 1.186975306
49.00727645 1.535272274
51.02292652 1.375311213
53.03857658 2.32615675
59.01275576 3.359157019
65.00219107 1.187376005
67.01784114 3.776775691
69.0334912 9.079281885
71.04914126 2.617091135
77.00219107 3.82026927
79.01784114 3.508060131
81.0334912 5.061353297
85.06479133 0.8394982175
97.02840582 2.160120821
99.04405588 0.9269718192
109.0284058 11.65627662
111.0440559 2.958041886
121.0284058 4.266476474
123.0440559 0.846251333
135.0076704 3.35783955
137.0233204 6.530245003
139.0389705 1.926285668

Name: +ve in-silico MS/MS by CFM-ID for PUJRAIAIDSMJAV-ONEGZZNKSA-N
ID: PUJRAIAIDSMJAV-ONEGZZNKSA-N
Comment: Energy0
Num peaks: 6
195.0651853 3.738389402
205.0495352 4.510075298
207.0651853 9.405365998
209.0808353 3.13045552
219.0651853 15.37169357
237.0757499 50.04148274

Name: +ve in-silico MS/MS by CFM-ID for PUJRAIAIDSMJAV-ONEGZZNKSA-N
ID: PUJRAIAIDSMJAV-ONEGZZNKSA-N
Comment: Energy1
Num peaks: 13
41.00219107 3.304282921
55.01784114 8.505236183
181.0495352 2.915063361
183.0651853 2.602182404
189.0546206 1.80207528
191.0702706 1.82553794
193.0495352 1.960843722
195.0651853 3.253723284
205.0495352 4.363251598
207.0651853 6.973468595
209.0808353 2.380200284
219.0651853 15.82041168
237.0757499 24.4574262

Name: +ve in-silico MS/MS by CFM-ID for PUJRAIAIDSMJAV-ONEGZZNKSA-N
ID: PUJRAIAIDSMJAV-ONEGZZNKSA-N
Comment: Energy2
Num peaks: 31
25.00727645 2.725561243
39.02292652 2.247739162
41.00219107 2.284659674
43.01784114 1.807844344
53.00219107 2.426768745
55.01784114 5.154806132
65.00219107 2.600300551
77.00219107 2.263781557
79.01784114 2.159707856
135.0440559 3.185915404
137.0597059 1.775806909
151.0389705 1.083174184
153.0546206 1.202642054
159.0440559 2.336165137
161.0597059 5.703407988
165.0546206 3.034450335
167.0702706 1.577289567
175.0389705 3.29160741
175.075356 1.142220809
177.0546206 6.418081555
179.0338851 1.195615068
181.0495352 1.548469914
189.0546206 3.155170643
191.0338851 2.777229883
191.0702706 3.368879621
193.0495352 3.742076931
195.0651853 1.216493815
205.0495352 1.613804404
207.0651853 1.921213462
209.0808353 1.160994308
219.0651853 1.156669497

Name: +ve in-silico MS/MS by CFM-ID for UQSRXQMIXSZGLA-UHFFFAOYSA-N
ID: UQSRXQMIXSZGLA-UHFFFAOYSA-N
Comment: Energy0
Num peaks: 6
123.0440559 6.934722869
125.0597059 1.859659509
151.0389705 19.25747846
169.0495352 4.748006389
179.0702706 4.183392005
197.0808353 54.01458341

Name: +ve in-silico MS/MS by CFM-ID for UQSRXQMIXSZGLA-UHFFFAOYSA-N
ID: UQSRXQMIXSZGLA-UHFFFAOYSA-N
Comment: Energy1
Num peaks: 11
47.04914126 2.676817197
109.0284058 1.368403513
123.0440559 10.64342987
125.0597059 2.255441244
133.0284058 1.945593837
151.0389705 31.09637711
153.0546206 1.662108959
169.0495352 3.128026815
169.0859207 1.344942307
179.0702706 4.776451326
197.0808353 19.28414787

Name: +ve in-silico MS/MS by CFM-ID for UQSRXQMIXSZGLA-UHFFFAOYSA-N
ID: UQSRXQMIXSZGLA-UHFFFAOYSA-N
Comment: Energy2
Num peaks: 21
29.03857658 1.201921944
39.02292652 5.209878009
41.00219107 1.921693185
43.01784114 1.160272692
55.05422664 1.702290746
65.00219107 2.645804009
67.01784114 1.674802404
81.0334912 15.09011247
83.04914126 4.148033545
97.06479133 1.502393731
107.0127558 2.410116278
107.0491413 2.130956969
109.0284058 5.31016148
109.0647913 1.30596961
123.0440559 12.31758445
125.0597059 2.540455909
133.0284058 4.285617741
135.0440559 3.490458804
137.0597059 1.721682815
151.0389705 7.196165718
153.0546206 1.625039397

Name: +ve in-silico MS/MS by CFM-ID for SDKXGAICTNHFCN-HOESVWFNSA-N
ID: SDKXGAICTNHFCN-HOESVWFNSA-N
Comment: Energy0
Num peaks: 6
75.04405588 1.563774941
163.0389705 1.27408782
177.0182351 1.351090015
179.0338851 4.564291659
219.0651853 11.32577426
237.0757499 60.2478792

Name: +ve in-silico MS/MS by CFM-ID for SDKXGAICTNHFCN-HOESVWFNSA-N
ID: SDKXGAICTNHFCN-HOESVWFNSA-N
Comment: Energy1
Num peaks: 31
25.00727645 1.237981234
27.02292652 1.69928325
41.03857658 1.874416875
43.05422664 1.250553647
49.00727645 3.332113872
51.02292652 1.343402303
53.03857658 1.659782309
55.05422664 6.088969955
57.0334912 0.9600437558
59.04914126 1.068753768
85.02840582 1.206487406
133.0284058 3.504061866
135.0440559 1.902985454
149.0233204 1.63612028
161.0233204 3.500944477
163.002585 0.8563938471
163.0389705 3.594362739
169.0495352 1.382452073
177.0182351 2.155498621
179.0338851 2.725343369
193.0495352 1.416043657
195.0287997 3.310581397
197.0444498 0.8920302547
201.0546206 1.23394128
207.0287997 1.030496915
207.0651853 1.409413975
209.0444498 1.785711122
209.0808353 2.425468757
219.0651853 7.767779081
221.0444498 1.23293176
237.0757499 13.87162965

Name: +ve in-silico MS/MS by CFM-ID for SDKXGAICTNHFCN-HOESVWFNSA-N
ID: SDKXGAICTNHFCN-HOESVWFNSA-N
Comment: Energy2
Num peaks: 31
39.02292652 2.34510567
41.00219107 1.774033662
41.03857658 2.915286685
43.01784114 1.420469534
49.00727645 7.956376154
51.02292652 3.332113017
53.03857658 2.990969044
55.05422664 2.081305314
56.99710569 1.065127342
57.0334912 1.532529328
63.02292652 1.818671702
80.99710569 1.37605098
83.01275576 2.996965971
85.02840582 3.376800507
87.02292652 1.48104505
89.03857658 1.234983965
91.01784114 1.731204116
91.05422664 1.020237684
93.0334912 2.669905243
95.04914126 1.49244455
99.00767038 0.9105106167
105.0334912 1.244076099
107.0127558 2.153724026
107.0491413 2.802294949
109.0284058 8.599596211
111.0440559 2.549214442
133.0284058 1.700060391
149.0233204 1.817383852
161.0233204 1.47914816
163.0389705 1.530786919
219.0651853 1.042211882

Name: +ve in-silico MS/MS by CFM-ID for GNSDZRFLVQYRQW-VIFPVBQESA-N
ID: GNSDZRFLVQYRQW-VIFPVBQESA-N
Comment: Energy0
Num peaks: 6
59.04914126 1.185157658
121.0284058 1.053415412
201.0546206 0.9696134124
205.0495352 1.441041702
219.0651853 13.01472342
237.0757499 71.94151515

Name: +ve in-silico MS/MS by CFM-ID for GNSDZRFLVQYRQW-VIFPVBQESA-N
ID: GNSDZRFLVQYRQW-VIFPVBQESA-N
Comment: Energy1
Num peaks: 20
57.0334912 1.225255349
85.02840582 1.515266741
87.04405588 2.791430789
113.0233204 1.395752754
115.0389705 2.132291973
121.0284058 2.653768754
123.0440559 2.449868539
135.0440559 2.465557285
137.0597059 2.154241342
149.0233204 1.600018018
151.0389705 1.180765276
163.0389705 1.913916949
191.0338851 1.631923907
193.0495352 5.042039372
201.0546206 2.263612688
205.0495352 2.783609317
207.0651853 3.728583778
209.0808353 8.691148132
219.0651853 10.51249622
237.0757499 22.559906

Name: +ve in-silico MS/MS by CFM-ID for GNSDZRFLVQYRQW-VIFPVBQESA-N
ID: GNSDZRFLVQYRQW-VIFPVBQESA-N
Comment: Energy2
Num peaks: 31
27.02292652 2.356002136
45.0334912 2.375620298
49.00727645 4.455835222
55.01784114 2.954961305
57.0334912 3.246648125
59.04914126 1.127472055
93.0334912 2.974418146
95.04914126 1.565793536
105.0334912 1.387879522
107.0491413 1.799845774
109.0647913 1.121405462
119.0491413 1.412243663
121.0284058 7.066902095
123.0440559 1.699877115
135.0440559 6.744481314
137.0597059 2.702054186
145.0284058 1.757629137
147.0440559 3.863343141
149.0233204 1.763036269
149.0597059 5.257731923
151.075356 1.130012498
161.0233204 1.291561911
161.0597059 1.065412308
163.0389705 2.868067778
191.0702706 1.137820407
193.0495352 1.530119713
201.0546206 2.219692134
207.0651853 1.158801312
209.0808353 1.375880493
219.0651853 1.836547549
221.0444498 1.157822532

Name: +ve in-silico MS/MS by CFM-ID for ZYJDYPZRRJTBMY-UHFFFAOYSA-N
ID: ZYJDYPZRRJTBMY-UHFFFAOYSA-N
Comment: Energy0
Num peaks: 6
205.0495352 3.719968696
207.0651853 2.694335964
211.0600999 1.019843692
219.0651853 3.654789061
221.0444498 1.413850328
237.0757499 84.49843871

Name: +ve in-silico MS/MS by CFM-ID for ZYJDYPZRRJTBMY-UHFFFAOYSA-N
ID: ZYJDYPZRRJTBMY-UHFFFAOYSA-N
Comment: Energy1
Num peaks: 6
193.0859207 3.763184035
205.0495352 7.741894541
207.0651853 4.079395193
209.0808353 14.5472107
219.0651853 7.954906734
237.0757499 43.5346911

Name: +ve in-silico MS/MS by CFM-ID for ZYJDYPZRRJTBMY-UHFFFAOYSA-N
ID: ZYJDYPZRRJTBMY-UHFFFAOYSA-N
Comment: Energy2
Num peaks: 31
15.02292652 1.134676465
53.00219107 1.23495231
55.01784114 2.937969524
77.00219107 2.14789379
107.0127558 1.542763828
109.0284058 3.739044844
111.0440559 1.516101659
121.0284058 2.679892712
123.0440559 4.449099594
137.0233204 1.921265509
137.0597059 1.962409333
139.0389705 3.392573512
147.0440559 1.262827794
153.0546206 2.247918973
161.0233204 1.480745046
163.0389705 2.941913766
165.0546206 2.998516745
175.0389705 2.140733686
177.0546206 3.719934633
179.0338851 1.089780227
179.0702706 2.340137452
189.0546206 4.478748856
191.0338851 4.580910368
191.0702706 2.844301275
193.0495352 3.462641731
205.0131497 1.082135501
205.0495352 2.555793362
207.0651853 2.549230613
209.0808353 1.464557952
219.0651853 2.815995853
221.0444498 3.256149514

Name: +ve in-silico MS/MS by CFM-ID for XADGCRVOLDLTQY-ZCFIWIBFSA-N
ID: XADGCRVOLDLTQY-ZCFIWIBFSA-N
Comment: Energy0
Num peaks: 6
123.0440559 8.254638467
151.0389705 5.343767012
153.0546206 2.103845791
161.0597059 2.996726617
179.0702706 27.01115468
197.0808353 42.26114104

Name: +ve in-silico MS/MS by CFM-ID for XADGCRVOLDLTQY-ZCFIWIBFSA-N
ID: XADGCRVOLDLTQY-ZCFIWIBFSA-N
Comment: Energy1
Num peaks: 16
45.0334912 2.2749184
55.01784114 2.558879955
73.02840582 4.826598403
95.04914126 2.387751351
123.0440559 11.48937137
125.0597059 3.112947903
149.0597059 1.746242262
151.0389705 4.276066728
151.075356 2.700571884
153.0546206 2.945368151
161.0597059 4.025122632
165.0546206 1.940378735
167.0702706 2.383991912
169.0859207 1.896704753
179.0702706 15.15372457
197.0808353 17.98198866

Name: +ve in-silico MS/MS by CFM-ID for XADGCRVOLDLTQY-ZCFIWIBFSA-N
ID: XADGCRVOLDLTQY-ZCFIWIBFSA-N
Comment: Energy2
Num peaks: 25
15.02292652 1.770210863
45.0334912 2.112139979
49.00727645 5.052206204
51.02292652 6.189683314
53.00219107 1.154851339
53.03857658 2.405068745
55.01784114 1.723790032
69.0334912 2.457896323
77.00219107 2.016996294
79.01784114 5.841251479
81.0334912 2.183359561
93.0334912 3.105353504
95.04914126 6.746996409
97.02840582 2.468102384
107.0491413 2.440914938
109.0284058 5.301423021
123.0440559 14.21105523
125.0597059 2.268944462
135.0440559 1.189507583
137.0597059 1.213393179
147.0440559 1.285062751
149.0597059 1.510140599
151.0389705 1.409146932
161.0597059 2.641117449
179.0702706 1.451338981

Name: +ve in-silico MS/MS by CFM-ID for PFVPJOAAHSOENR-UHFFFAOYSA-N
ID: PFVPJOAAHSOENR-UHFFFAOYSA-N
Comment: Energy0
Num peaks: 6
137.0597059 6.7444627
139.075356 1.659630522
165.0546206 21.5700094
167.0702706 2.809931173
179.0702706 2.908742057
197.0808353 55.12972445

Name: +ve in-silico MS/MS by CFM-ID for PFVPJOAAHSOENR-UHFFFAOYSA-N
ID: PFVPJOAAHSOENR-UHFFFAOYSA-N
Comment: Energy1
Num peaks: 10
123.0440559 1.214418544
125.0597059 1.351662393
135.0440559 1.415405924
137.0597059 11.01123951
139.075356 2.276293389
165.0546206 24.09899935
167.0702706 1.8011065
179.0702706 5.96415881
181.0495352 1.827249365
197.0808353 30.1348326

Name: +ve in-silico MS/MS by CFM-ID for PFVPJOAAHSOENR-UHFFFAOYSA-N
ID: PFVPJOAAHSOENR-UHFFFAOYSA-N
Comment: Energy2
Num peaks: 30
39.02292652 4.644450745
55.01784114 1.301885455
63.02292652 1.014329967
65.03857658 1.959970806
67.01784114 1.082273782
67.05422664 1.417944117
79.01784114 3.110244801
81.0334912 3.91663204
83.04914126 1.781130902
95.04914126 7.405127266
97.02840582 2.946571011
97.06479133 1.961166879
107.0491413 5.007272488
109.0284058 2.062621453
109.0647913 1.509938439
121.0284058 1.53511235
121.0647913 1.564399503
123.0440559 7.746502413
125.0233204 1.095511827
133.0284058 1.890353101
135.0440559 3.535585385
137.0597059 5.862545241
139.075356 1.228705599
147.0440559 1.043544838
149.0233204 2.156624333
149.0597059 3.3695741
151.0389705 2.688694097
151.075356 1.571524969
165.0546206 3.199695055
181.0495352 1.033447156

Name: +ve in-silico MS/MS by CFM-ID for QLKPURFCPUCWNN-UHFFFAOYSA-N
ID: QLKPURFCPUCWNN-UHFFFAOYSA-N
Comment: Energy0
Num peaks: 6
43.01784114 2.416110173
177.0546206 14.75089369
195.0651853 19.73725849
205.0495352 2.840962259
219.0651853 3.493013326
237.0757499 43.31425284

Name: +ve in-silico MS/MS by CFM-ID for QLKPURFCPUCWNN-UHFFFAOYSA-N
ID: QLKPURFCPUCWNN-UHFFFAOYSA-N
Comment: Energy1
Num peaks: 13
43.01784114 2.666429513
137.0597059 3.71643845
147.0440559 2.433906059
149.0597059 4.546967359
151.075356 2.142744965
167.0702706 3.017260023
177.0546206 27.0949761
179.0702706 4.247289981
193.0859207 2.296574298
195.0651853 11.80692611
209.0808353 4.486033226
219.0651853 3.710406846
237.0757499 8.58201982

Name: +ve in-silico MS/MS by CFM-ID for QLKPURFCPUCWNN-UHFFFAOYSA-N
ID: QLKPURFCPUCWNN-UHFFFAOYSA-N
Comment: Energy2
Num peaks: 26
15.02292652 1.195743747
25.00727645 1.38386697
43.01784114 4.313057845
79.01784114 1.110948709
81.0334912 1.542761849
97.02840582 1.096803534
107.0127558 1.611280398
109.0284058 3.217582272
121.0284058 1.70518752
123.0440559 1.901106979
133.0284058 2.857847256
135.0440559 2.244992853
137.0597059 6.047991166
139.0389705 1.535456258
147.0440559 4.384372064
149.0597059 4.892701109
151.0389705 2.99958861
151.075356 3.524785724
161.0233204 3.902491185
163.0389705 6.039854162
165.0546206 1.736149132
167.0702706 1.531345514
177.0546206 10.12376781
179.0338851 6.236471348
195.0651853 1.890306933
219.0651853 1.077055449

Name: +ve in-silico MS/MS by CFM-ID for NTQWHTYMMAGERW-UHFFFAOYSA-N
ID: NTQWHTYMMAGERW-UHFFFAOYSA-N
Comment: Energy0
Num peaks: 6
123.0440559 4.073990458
151.0389705 10.46404221
153.0546206 1.798187973
161.0597059 3.355644466
179.0702706 35.29583377
197.0808353 29.71398813

Name: +ve in-silico MS/MS by CFM-ID for NTQWHTYMMAGERW-UHFFFAOYSA-N
ID: NTQWHTYMMAGERW-UHFFFAOYSA-N
Comment: Energy1
Num peaks: 14
45.0334912 2.596187339
73.02840582 2.726886227
123.0440559 8.893390359
125.0597059 1.859854273
147.0440559 2.391339998
149.0597059 2.88913255
151.0389705 15.60546845
151.075356 4.304490418
153.0546206 1.980789062
161.0597059 5.256157894
165.0546206 2.021323933
167.0702706 1.988516684
179.0702706 19.81131712
197.0808353 8.239752823

Name: +ve in-silico MS/MS by CFM-ID for NTQWHTYMMAGERW-UHFFFAOYSA-N
ID: NTQWHTYMMAGERW-UHFFFAOYSA-N
Comment: Energy2
Num peaks: 31
15.02292652 1.389017211
41.00219107 1.528992917
45.0334912 2.680292161
49.00727645 1.276801576
51.02292652 2.570408883
53.00219107 2.460583764
55.01784114 1.8415811
57.0334912 1.273555254
77.00219107 1.274070986
79.01784114 3.736258049
81.0334912 1.292885446
93.0334912 1.244577034
95.04914126 2.610070878
97.02840582 1.734951238
107.0127558 1.561137216
107.0491413 1.587209113
109.0284058 2.932100303
121.0284058 2.484468612
123.0440559 14.68797987
125.0233204 1.29077194
125.0597059 1.402346173
135.0076704 1.642294637
135.0440559 1.377282089
137.0233204 1.985260257
137.0597059 1.974302775
147.0440559 1.832353512
149.0597059 2.048878726
151.0389705 4.806355388
153.0546206 1.874633396
161.0597059 2.254332173
179.0702706 1.670800154

Name: +ve in-silico MS/MS by CFM-ID for NOTLGQNWOZIQKT-UHFFFAOYSA-N
ID: NOTLGQNWOZIQKT-UHFFFAOYSA-N
Comment: Energy0
Num peaks: 6
205.0495352 10.05562288
207.0651853 2.963929432
209.0808353 0.8784955553
219.0651853 7.627946165
221.0444498 1.199355568
237.0757499 70.62828929

Name: +ve in-silico MS/MS by CFM-ID for NOTLGQNWOZIQKT-UHFFFAOYSA-N
ID: NOTLGQNWOZIQKT-UHFFFAOYSA-N
Comment: Energy1
Num peaks: 12
105.0334912 3.114927903
149.0597059 2.737679824
165.0546206 1.705291472
177.0546206 3.690242248
191.0702706 3.645885814
193.0495352 8.800004472
193.0859207 3.387081498
205.0495352 9.595636235
207.0651853 5.99996522
209.0808353 11.49742343
219.0651853 5.483779819
237.0757499 20.92811452

Name: +ve in-silico MS/MS by CFM-ID for NOTLGQNWOZIQKT-UHFFFAOYSA-N
ID: NOTLGQNWOZIQKT-UHFFFAOYSA-N
Comment: Energy2
Num peaks: 30
45.0334912 0.8373210523
55.01784114 0.787792163
75.02292652 0.8669869854
77.00219107 1.108774632
77.03857658 1.185917328
79.01784114 3.410252669
79.05422664 1.586564036
81.0334912 1.481806665
105.0334912 7.342506192
107.0127558 0.8069980362
107.0491413 2.761729996
109.0284058 0.9148851183
121.0284058 6.068873179
123.0440559 5.079585191
133.0284058 5.382624801
135.0440559 9.829352851
137.0597059 6.274137624
139.075356 0.9623888373
149.0233204 1.568406552
149.0597059 4.271872009
151.0389705 2.711385462
161.0597059 1.774167147
163.0389705 2.14561699
165.0546206 4.704944226
175.0389705 0.6918776726
177.0546206 1.47972992
189.0546206 1.088576122
191.0338851 0.8059258494
191.0702706 1.228291639
193.0495352 1.520293279

Name: +ve in-silico MS/MS by CFM-ID for ZJGBSBNSGINTNE-UHFFFAOYSA-N
ID: ZJGBSBNSGINTNE-UHFFFAOYSA-N
Comment: Energy0
Num peaks: 6
71.04914126 0.7089632855
121.0284058 0.6375958225
145.0284058 0.7144243099
183.0440559 5.204905388
201.0546206 47.20164978
219.0651853 37.73339014

Name: +ve in-silico MS/MS by CFM-ID for ZJGBSBNSGINTNE-UHFFFAOYSA-N
ID: ZJGBSBNSGINTNE-UHFFFAOYSA-N
Comment: Energy1
Num peaks: 18
69.0334912 1.140208825
79.01784114 2.291511338
81.0334912 3.556139343
95.01275576 2.769560675
97.02840582 3.328358413
99.04405588 3.951258794
121.0284058 12.42675528
123.0440559 2.162621064
145.0284058 3.246495279
147.0440559 2.14721698
161.0233204 1.890372128
171.0440559 1.223967228
173.0597059 5.323068595
183.0440559 5.158194532
189.0546206 1.748647122
191.0702706 5.246067122
201.0546206 17.63251174
219.0651853 5.195131775

Name: +ve in-silico MS/MS by CFM-ID for ZJGBSBNSGINTNE-UHFFFAOYSA-N
ID: ZJGBSBNSGINTNE-UHFFFAOYSA-N
Comment: Energy2
Num peaks: 31
25.00727645 1.141830185
39.02292652 2.966033844
41.00219107 1.686190761
49.00727645 4.727550614
51.02292652 1.938384835
53.00219107 2.992619045
53.03857658 3.770985244
55.01784114 1.173954795
55.05422664 2.327167275
65.00219107 1.062212369
67.01784114 2.961728298
69.0334912 2.769289645
79.01784114 2.588528088
81.0334912 3.28308755
93.0334912 1.008882593
95.01275576 3.366852739
97.02840582 1.318165956
103.0178411 1.078247976
105.0334912 1.053344928
121.0284058 7.935828737
145.0284058 3.432170305
147.0440559 1.709016584
149.0597059 1.109050648
157.0284058 1.634111365
161.0233204 1.204335595
171.0440559 1.493093115
173.0597059 3.887190716
183.0440559 6.537199064
187.0389705 1.035592138
201.0546206 3.307371962
203.0338851 1.238312778

Name: +ve in-silico MS/MS by CFM-ID for RHBGITBPARBDPH-CCAGOZQPSA-N
ID: RHBGITBPARBDPH-CCAGOZQPSA-N
Comment: Energy0
Num peaks: 6
159.0440559 3.150009052
171.0440559 2.635614627
173.0597059 6.515068046
183.0440559 7.641918022
201.0546206 44.96843554
219.0651853 19.74895357

Name: +ve in-silico MS/MS by CFM-ID for RHBGITBPARBDPH-CCAGOZQPSA-N
ID: RHBGITBPARBDPH-CCAGOZQPSA-N
Comment: Energy1
Num peaks: 16
51.02292652 1.460091208
65.00219107 1.328674656
79.01784114 1.209438329
83.01275576 2.173717321
97.02840582 1.393204103
135.0440559 3.901207073
145.0647913 3.722081265
147.0440559 1.56530534
159.0440559 13.91948862
171.0440559 2.239790072
173.0597059 17.61652221
175.075356 1.315710947
183.0440559 4.496071424
189.0546206 1.297910338
201.0546206 15.49787693
219.0651853 7.189613488

Name: +ve in-silico MS/MS by CFM-ID for RHBGITBPARBDPH-CCAGOZQPSA-N
ID: RHBGITBPARBDPH-CCAGOZQPSA-N
Comment: Energy2
Num peaks: 31
25.00727645 3.473367859
39.02292652 4.377061267
41.00219107 1.631963726
49.00727645 3.771465975
51.02292652 4.494658707
63.02292652 2.856132112
65.00219107 1.702399031
68.99710569 1.142576398
71.01275576 1.288122366
73.00727645 1.715639107
83.01275576 1.418505602
89.03857658 1.549180299
92.99710569 1.607007955
99.02292652 1.149615966
101.0385766 3.147736797
103.0542266 1.025879509
105.0334912 1.125595027
115.0542266 3.122089822
117.0334912 1.757591883
125.0385766 2.073818618
127.0542266 6.219578973
129.0334912 1.60647045
131.0491413 4.080954662
135.0440559 1.784536212
143.0491413 4.95368429
145.0284058 1.053926973
147.0440559 1.444021474
155.0491413 1.980065057
159.0440559 3.121349322
171.0440559 3.098673566
173.0597059 3.804953452

Name: +ve in-silico MS/MS by CFM-ID for BEBGSFZOQXPJCT-UHFFFAOYSA-N
ID: BEBGSFZOQXPJCT-UHFFFAOYSA-N
Comment: Energy0
Num peaks: 6
85.02840582 1.806482766
105.0334912 1.072281607
107.0491413 1.702683267
183.0440559 1.53863513
201.0546206 18.53659623
219.0651853 65.38509858

Name: +ve in-silico MS/MS by CFM-ID for BEBGSFZOQXPJCT-UHFFFAOYSA-N
ID: BEBGSFZOQXPJCT-UHFFFAOYSA-N
Comment: Energy1
Num peaks: 19
55.01784114 2.353273137
80.99710569 1.383465343
83.01275576 5.28110303
85.02840582 6.510737748
105.0334912 3.10110325
107.0491413 2.838579651
133.0284058 7.703448628
135.0440559 8.589167299
137.0597059 1.67610531
161.0233204 2.002474781
163.0389705 1.735423873
163.075356 1.201319748
173.0597059 1.811775959
183.0440559 1.23479274
189.0546206 3.37079986
191.0702706 11.95982896
193.0495352 1.25268059
201.0546206 6.803467963
219.0651853 10.38225734

Name: +ve in-silico MS/MS by CFM-ID for BEBGSFZOQXPJCT-UHFFFAOYSA-N
ID: BEBGSFZOQXPJCT-UHFFFAOYSA-N
Comment: Energy2
Num peaks: 30
39.02292652 1.44381608
49.00727645 1.544119227
53.00219107 3.547774898
53.03857658 1.337251659
55.01784114 5.045471582
57.0334912 1.129826037
77.03857658 0.92964187
79.05422664 2.380486149
83.01275576 2.438943483
85.02840582 2.984877227
91.05422664 1.092120314
105.0334912 16.93389937
107.0491413 6.959386027
119.0491413 3.132039912
133.0284058 5.849722574
135.0076704 1.114423138
135.0440559 2.587681381
143.0491413 1.297559736
145.0284058 1.865217755
145.0647913 1.432649258
157.0284058 0.8848615367
159.0440559 1.127405053
161.0233204 0.8803466662
173.0597059 2.01658071
183.0440559 2.923721028
185.0233204 1.38025899
187.0389705 0.8986201902
189.0546206 1.194510492
201.0546206 2.194806947
203.0338851 1.537671569

Name: +ve in-silico MS/MS by CFM-ID for DBRDKWNUFUAJKH-UHFFFAOYSA-N
ID: DBRDKWNUFUAJKH-UHFFFAOYSA-N
Comment: Energy0
Num peaks: 6
135.0440559 4.31769493
151.0389705 2.516673542
177.0546206 21.76134611
195.0651853 24.32015648
219.0651853 7.40816715
237.0757499 26.01519298

Name: +ve in-silico MS/MS by CFM-ID for DBRDKWNUFUAJKH-UHFFFAOYSA-N
ID: DBRDKWNUFUAJKH-UHFFFAOYSA-N
Comment: Energy1
Num peaks: 7
135.0440559 8.836969336
151.0389705 5.417859524
153.0546206 9.074873414
177.0546206 24.01244784
195.0651853 21.31053474
219.0651853 5.528236344
237.0757499 7.34150683

Name: +ve in-silico MS/MS by CFM-ID for DBRDKWNUFUAJKH-UHFFFAOYSA-N
ID: DBRDKWNUFUAJKH-UHFFFAOYSA-N
Comment: Energy2
Num peaks: 10
43.01784114 2.995442702
93.0334912 2.868442647
135.0440559 30.62073077
149.0233204 3.661564987
151.0389705 15.24748954
153.0546206 2.506474831
159.0440559 6.24298746
177.0546206 10.39588869
179.0338851 4.198641198
195.0651853 1.729545995

Name: +ve in-silico MS/MS by CFM-ID for SOTZISCFLMRIMN-UHFFFAOYSA-N
ID: SOTZISCFLMRIMN-UHFFFAOYSA-N
Comment: Energy0
Num peaks: 6
133.0647913 9.028084797
139.0389705 2.042764955
151.075356 8.935183372
161.0597059 7.127566054
179.0702706 37.19471031
197.0808353 29.02539553

Name: +ve in-silico MS/MS by CFM-ID for SOTZISCFLMRIMN-UHFFFAOYSA-N
ID: SOTZISCFLMRIMN-UHFFFAOYSA-N
Comment: Energy1
Num peaks: 7
121.0284058 3.646166753
133.0647913 14.3632435
139.0389705 7.730045681
151.075356 14.99199901
161.0597059 11.62653723
179.0702706 20.63009086
197.0808353 9.003936198

Name: +ve in-silico MS/MS by CFM-ID for SOTZISCFLMRIMN-UHFFFAOYSA-N
ID: SOTZISCFLMRIMN-UHFFFAOYSA-N
Comment: Energy2
Num peaks: 18
39.02292652 2.894811582
41.03857658 1.425137031
57.0334912 3.855623264
59.04914126 1.634236144
105.0334912 2.014883417
107.0491413 2.03126154
109.0647913 2.413067631
121.0647913 2.521712871
123.0804414 2.078265531
125.0597059 1.887189462
133.0647913 26.23244216
135.0440559 4.960256447
135.0804414 7.464379758
137.0597059 1.775401076
151.075356 7.000290164
161.0597059 4.805682064
163.0389705 2.550350286
179.0702706 3.797693154

Name: +ve in-silico MS/MS by CFM-ID for NOJVXIYSKYICFF-PSASIEDQSA-N
ID: NOJVXIYSKYICFF-PSASIEDQSA-N
Comment: Energy0
Num peaks: 10
133.0647913 2.06682888
135.0804414 2.633096131
139.075356 1.519013795
149.0597059 2.664690947
151.075356 2.282526441
161.0597059 3.562793439
165.0546206 1.575595837
167.0702706 1.554995355
179.0702706 33.03210142
197.0808353 29.64394531

Name: +ve in-silico MS/MS by CFM-ID for NOJVXIYSKYICFF-PSASIEDQSA-N
ID: NOJVXIYSKYICFF-PSASIEDQSA-N
Comment: Energy1
Num peaks: 31
79.01784114 1.67800035
81.0334912 1.854286077
83.04914126 1.431600161
93.0334912 1.473441806
95.01275576 1.199426192
95.04914126 2.126037065
97.02840582 1.313039273
99.04405588 1.251809152
109.0284058 1.472677427
111.0440559 2.400683452
113.0597059 3.669567241
117.0334912 1.410618573
121.0284058 1.106788912
123.0440559 1.498400559
125.0597059 1.459137133
131.0491413 2.513074299
133.0647913 2.22661031
135.0804414 1.721905301
137.0597059 1.217481156
139.0389705 1.462974369
139.075356 1.111711425
147.0440559 1.544967019
149.0597059 2.617331237
151.075356 3.239499457
153.0546206 1.221401353
153.0910061 2.640165572
161.0597059 4.433544708
167.0702706 1.420429539
169.0859207 2.184547283
179.0702706 11.66802416
197.0808353 7.014948662

Name: +ve in-silico MS/MS by CFM-ID for NOJVXIYSKYICFF-PSASIEDQSA-N
ID: NOJVXIYSKYICFF-PSASIEDQSA-N
Comment: Energy2
Num peaks: 31
39.02292652 3.469458295
41.03857658 3.432301879
51.02292652 3.12937892
53.00219107 2.316817557
53.03857658 3.83550854
55.05422664 3.577229476
65.00219107 1.171654129
67.01784114 3.786984712
69.0334912 3.252829997
71.04914126 1.537172213
79.01784114 2.256039603
81.0334912 3.297117366
83.04914126 2.846792474
91.01784114 1.783974727
93.0334912 2.738672138
95.04914126 2.301971353
109.0284058 1.322717497
109.0647913 1.499258471
111.0440559 1.63816808
117.0334912 1.905469969
119.0491413 3.013810397
121.0284058 2.063243343
121.0647913 4.698618897
123.0440559 1.221468053
135.0440559 1.830287551
135.0804414 1.465969675
137.0597059 1.34075293
149.0597059 2.362386761
151.075356 1.083479237
161.0597059 1.515306043
165.0546206 1.038185975

Name: +ve in-silico MS/MS by CFM-ID for RFKMWWMZUHXFBA-UHFFFAOYSA-N
ID: RFKMWWMZUHXFBA-UHFFFAOYSA-N
Comment: Energy0
Num peaks: 6
153.0546206 2.248677293
155.0702706 2.334941899
165.0546206 3.405762028
179.0702706 13.14685048
181.0495352 3.744029986
197.0808353 67.0742478

Name: +ve in-silico MS/MS by CFM-ID for RFKMWWMZUHXFBA-UHFFFAOYSA-N
ID: RFKMWWMZUHXFBA-UHFFFAOYSA-N
Comment: Energy1
Num peaks: 10
43.01784114 2.602484953
151.0389705 1.584827274
153.0546206 2.860474752
155.0702706 4.441016097
161.0597059 1.652191963
165.0546206 5.397205947
167.0702706 1.588677869
179.0702706 15.13123933
181.0495352 3.142567293
197.0808353 43.01543694

Name: +ve in-silico MS/MS by CFM-ID for RFKMWWMZUHXFBA-UHFFFAOYSA-N
ID: RFKMWWMZUHXFBA-UHFFFAOYSA-N
Comment: Energy2
Num peaks: 31
25.00727645 1.32625259
39.02292652 1.38211422
53.00219107 2.918949689
55.01784114 6.920606004
57.0334912 3.08878756
67.01784114 1.767065958
69.0334912 1.343387848
77.00219107 1.472121202
79.01784114 2.89157222
81.0334912 4.947993138
83.01275576 1.388204873
95.04914126 1.749970599
97.02840582 3.284598613
99.04405588 1.665844023
107.0127558 1.546725916
109.0284058 4.041876665
111.0440559 1.565516149
121.0284058 3.266203492
123.0440559 2.623428837
135.0440559 2.03685569
139.0389705 1.205332666
147.0440559 2.872067782
149.0597059 3.995301097
151.0389705 1.45604677
151.075356 2.337488194
153.0546206 1.678275652
161.0597059 1.724562506
163.0389705 5.535929332
165.0546206 1.582367914
179.0702706 3.032314851
181.0495352 2.456684278

Name: +ve in-silico MS/MS by CFM-ID for CSQGINGXEBQJPA-UHFFFAOYSA-N
ID: CSQGINGXEBQJPA-UHFFFAOYSA-N
Comment: Energy0
Num peaks: 6
123.0440559 2.42282899
137.0597059 6.239572018
161.0597059 5.554142095
165.0546206 6.31036451
179.0702706 26.99659164
197.0808353 36.39198023

Name: +ve in-silico MS/MS by CFM-ID for CSQGINGXEBQJPA-UHFFFAOYSA-N
ID: CSQGINGXEBQJPA-UHFFFAOYSA-N
Comment: Energy1
Num peaks: 19
55.01784114 1.423473001
59.01275576 4.20193511
73.02840582 2.062374617
95.04914126 1.222184653
107.0491413 1.284550358
109.0647913 1.469906927
123.0440559 5.202432227
125.0597059 1.496490271
135.0440559 1.217877939
137.0597059 7.164140345
147.0440559 2.938278802
149.0597059 3.105150967
151.075356 2.266372082
161.0597059 7.320008393
165.0546206 3.967627041
167.0702706 2.452823189
169.0859207 1.896955338
179.0702706 17.18490373
197.0808353 13.18392966

Name: +ve in-silico MS/MS by CFM-ID for CSQGINGXEBQJPA-UHFFFAOYSA-N
ID: CSQGINGXEBQJPA-UHFFFAOYSA-N
Comment: Energy2
Num peaks: 29
31.01784114 1.176282737
39.02292652 1.416750463
41.00219107 2.354267941
43.01784114 1.417697429
45.0334912 1.303459155
49.00727645 2.232106074
51.02292652 3.495469841
53.00219107 1.452713774
56.99710569 1.595989202
59.01275576 3.72835548
65.03857658 4.609347638
67.05422664 1.202471347
79.01784114 1.877453947
81.0334912 1.201190217
93.0334912 3.076327063
95.04914126 2.879345219
105.0334912 4.691568525
107.0491413 6.872723652
109.0284058 1.945118215
109.0647913 3.561785368
121.0284058 2.950843959
121.0647913 1.452582304
123.0440559 7.058100062
135.0440559 3.563878959
137.0597059 6.11776497
147.0440559 1.327561094
149.0597059 2.210921946
151.075356 1.341925637
161.0597059 2.10617423

Name: +ve in-silico MS/MS by CFM-ID for RIVVNGIVVYEIRS-UHFFFAOYSA-N
ID: RIVVNGIVVYEIRS-UHFFFAOYSA-N
Comment: Energy0
Num peaks: 6
43.05422664 1.722557429
149.0597059 1.296063979
151.075356 14.20255492
153.0910061 4.886428037
179.0702706 17.64349066
197.0808353 49.74989014

Name: +ve in-silico MS/MS by CFM-ID for RIVVNGIVVYEIRS-UHFFFAOYSA-N
ID: RIVVNGIVVYEIRS-UHFFFAOYSA-N
Comment: Energy1
Num peaks: 13
39.02292652 1.375497077
41.03857658 1.914095089
43.05422664 5.070828073
121.0647913 1.360009321
123.0804414 0.9644435005
133.0647913 1.454063966
135.0440559 1.700341681
149.0597059 2.821599535
151.075356 21.57639559
153.0910061 8.155427436
161.0597059 3.633734237
179.0702706 15.80579651
197.0808353 14.65703484

Name: +ve in-silico MS/MS by CFM-ID for RIVVNGIVVYEIRS-UHFFFAOYSA-N
ID: RIVVNGIVVYEIRS-UHFFFAOYSA-N
Comment: Energy2
Num peaks: 30
39.02292652 6.216119131
41.00219107 1.325506054
41.03857658 4.957615892
43.05422664 5.841552447
51.02292652 3.149633384
53.03857658 1.735786663
63.02292652 2.185377379
65.03857658 3.555191609
67.01784114 2.172994961
67.05422664 4.064852783
79.05422664 2.401199255
81.06987671 1.117523436
89.03857658 4.973024468
91.01784114 1.117692047
95.04914126 0.9854076287
105.0334912 2.873374296
107.0491413 3.760111444
109.0647913 2.510762599
121.0647913 5.200081976
123.0804414 1.242281953
133.0284058 0.9939045704
133.0647913 5.138080982
135.0440559 2.075056081
137.0233204 2.225925277
151.0389705 1.895498306
151.075356 2.275923987
153.0546206 1.238703726
161.0597059 0.9846929129
179.0702706 1.2584255
181.0495352 0.9917048282

Name: +ve in-silico MS/MS by CFM-ID for OKGKZFLGYKJTSS-UHFFFAOYSA-N
ID: OKGKZFLGYKJTSS-UHFFFAOYSA-N
Comment: Energy0
Num peaks: 6
205.0495352 10.27646987
207.0651853 3.114780789
209.0808353 1.012329629
219.0651853 7.177020881
221.0444498 1.114447225
237.0757499 72.29288302

Name: +ve in-silico MS/MS by CFM-ID for OKGKZFLGYKJTSS-UHFFFAOYSA-N
ID: OKGKZFLGYKJTSS-UHFFFAOYSA-N
Comment: Energy1
Num peaks: 12
105.0334912 2.138323531
149.0597059 1.741302069
165.0546206 1.719407767
177.0546206 3.25429272
191.0702706 2.226035
193.0495352 9.901355448
193.0859207 2.360734993
205.0495352 11.11720404
207.0651853 5.339254818
209.0808353 10.86375727
219.0651853 5.186135142
237.0757499 24.77885025

Name: +ve in-silico MS/MS by CFM-ID for OKGKZFLGYKJTSS-UHFFFAOYSA-N
ID: OKGKZFLGYKJTSS-UHFFFAOYSA-N
Comment: Energy2
Num peaks: 30
39.02292652 0.7127441957
44.99710569 0.8430285618
45.0334912 0.8459315184
49.00727645 2.003224205
55.01784114 0.8510893349
57.0334912 0.8404765188
71.01275576 0.9782915777
79.01784114 1.797670699
79.05422664 0.7493380631
81.0334912 1.463464834
105.0334912 12.38390596
107.0491413 4.556280575
109.0647913 1.732498961
121.0284058 6.764379817
123.0440559 3.686632687
133.0284058 4.248072611
135.0440559 8.880886104
137.0597059 3.115488415
149.0233204 1.834106339
149.0597059 3.604386972
151.0389705 3.57597277
161.0597059 1.726743658
163.0389705 2.147027032
165.0546206 5.506082158
175.0389705 0.8416990766
189.0546206 1.180983766
191.0338851 1.05460843
191.0702706 1.123524101
205.0495352 0.9318041055
221.0444498 0.6972346034

Name: +ve in-silico MS/MS by CFM-ID for DHZBEENLJMYSHQ-YUMGAWCOSA-N
ID: DHZBEENLJMYSHQ-YUMGAWCOSA-N
Comment: Energy0
Num peaks: 6
123.0804414 4.210304492
125.0960915 4.834563186
151.075356 4.175428417
153.0910061 3.858721989
179.0702706 2.496859663
197.0808353 68.60828878

Name: +ve in-silico MS/MS by CFM-ID for DHZBEENLJMYSHQ-YUMGAWCOSA-N
ID: DHZBEENLJMYSHQ-YUMGAWCOSA-N
Comment: Energy1
Num peaks: 7
123.0804414 2.598399494
125.0960915 2.138745763
149.0597059 5.410543626
151.075356 4.789408979
153.0910061 7.454150686
179.0702706 7.052191327
197.0808353 51.5534378

Name: +ve in-silico MS/MS by CFM-ID for DHZBEENLJMYSHQ-YUMGAWCOSA-N
ID: DHZBEENLJMYSHQ-YUMGAWCOSA-N
Comment: Energy2
Num peaks: 10
51.02292652 17.44670609
53.03857658 17.82385606
55.05422664 26.32694736
57.06987671 3.398155122
79.01784114 2.459633158
81.0334912 2.356450822
83.04914126 3.122736426
95.04914126 2.403671731
123.0804414 2.963090325
125.0960915 2.152973688

Name: +ve in-silico MS/MS by CFM-ID for IHKNVZISLLDMOR-GQCTYLIASA-N
ID: IHKNVZISLLDMOR-GQCTYLIASA-N
Comment: Energy0
Num peaks: 7
43.01784114 2.026154212
159.0440559 3.729480782
177.0546206 11.5622699
191.0702706 5.816799955
195.0651853 9.772612255
219.0651853 22.37394602
237.0757499 25.46964073

Name: +ve in-silico MS/MS by CFM-ID for IHKNVZISLLDMOR-GQCTYLIASA-N
ID: IHKNVZISLLDMOR-GQCTYLIASA-N
Comment: Energy1
Num peaks: 17
43.01784114 2.776839516
61.02840582 1.16692403
71.01275576 2.030502337
131.0491413 3.729421977
135.0440559 1.22580994
147.0440559 4.043565294
149.0597059 3.794253241
159.0440559 3.776250687
165.0546206 2.051917859
175.0389705 1.81820068
177.0546206 11.23840378
179.0338851 1.304592538
189.0546206 1.370332658
191.0702706 13.08679638
195.0651853 8.738435163
219.0651853 11.35484262
237.0757499 6.613027281

Name: +ve in-silico MS/MS by CFM-ID for IHKNVZISLLDMOR-GQCTYLIASA-N
ID: IHKNVZISLLDMOR-GQCTYLIASA-N
Comment: Energy2
Num peaks: 25
25.00727645 3.115355556
41.00219107 1.241219359
43.01784114 4.585742882
49.00727645 1.222665825
59.01275576 1.839458507
61.02840582 1.49951145
68.99710569 1.66369301
71.01275576 1.888962527
77.03857658 1.161977031
107.0491413 1.390476271
119.0127558 1.281868002
121.0284058 1.036269426
123.0440559 4.422296561
131.0491413 13.97382219
133.0284058 1.011276895
133.0647913 2.54135604
135.0440559 3.321109729
147.0440559 11.20167846
149.0597059 6.388000286
159.0440559 2.467783777
163.0389705 1.918215216
175.0389705 2.102476801
177.0546206 4.783508321
179.0338851 3.039949968
195.0651853 1.016394331

Name: +ve in-silico MS/MS by CFM-ID for PRPBPUNVOHTNDA-UHFFFAOYSA-N
ID: PRPBPUNVOHTNDA-UHFFFAOYSA-N
Comment: Energy0
Num peaks: 6
125.0597059 0.8797313159
151.075356 18.40745186
153.0910061 2.430004678
165.0546206 1.853083214
179.0702706 17.25097565
197.0808353 51.72583808

Name: +ve in-silico MS/MS by CFM-ID for PRPBPUNVOHTNDA-UHFFFAOYSA-N
ID: PRPBPUNVOHTNDA-UHFFFAOYSA-N
Comment: Energy1
Num peaks: 7
121.0647913 2.574294639
137.0597059 1.476122908
151.075356 31.64384856
153.0910061 4.515412195
165.0546206 2.607774085
179.0702706 20.56571825
197.0808353 17.11056259

Name: +ve in-silico MS/MS by CFM-ID for PRPBPUNVOHTNDA-UHFFFAOYSA-N
ID: PRPBPUNVOHTNDA-UHFFFAOYSA-N
Comment: Energy2
Num peaks: 29
15.02292652 1.469671781
39.02292652 2.42003091
51.02292652 2.3440637
55.01784114 1.205771209
65.03857658 2.156278316
67.05422664 1.222748635
69.0334912 1.284509722
79.01784114 1.576801496
83.01275576 1.177347208
93.0334912 1.317649874
95.04914126 6.837877307
97.06479133 1.523541289
105.0334912 1.970175797
107.0491413 4.497215314
109.0284058 1.295495091
109.0647913 1.701333075
111.0440559 3.85874243
121.0647913 7.892244711
123.0440559 1.579483104
123.0804414 1.744139046
125.0597059 2.395446961
135.0440559 6.858735386
137.0597059 7.222159935
147.0440559 1.310677632
149.0597059 2.038855905
151.0389705 1.389689745
151.075356 7.430878755
163.0389705 1.258361285
181.0495352 1.569497683

Name: +ve in-silico MS/MS by CFM-ID for VEUJKFCQTBOEQL-UHFFFAOYSA-N
ID: VEUJKFCQTBOEQL-UHFFFAOYSA-N
Comment: Energy0
Num peaks: 6
165.0546206 0.6653774492
189.0546206 0.9418688166
205.0495352 4.791612436
207.0651853 1.4371093
219.0651853 43.13847352
237.0757499 43.92117025

Name: +ve in-silico MS/MS by CFM-ID for VEUJKFCQTBOEQL-UHFFFAOYSA-N
ID: VEUJKFCQTBOEQL-UHFFFAOYSA-N
Comment: Energy1
Num peaks: 6
151.075356 4.917587923
167.0702706 3.423739704
189.0546206 4.371876221
205.0495352 5.717619
219.0651853 49.40653537
237.0757499 15.14565117

Name: +ve in-silico MS/MS by CFM-ID for VEUJKFCQTBOEQL-UHFFFAOYSA-N
ID: VEUJKFCQTBOEQL-UHFFFAOYSA-N
Comment: Energy2
Num peaks: 15
55.01784114 2.666036537
95.04914126 3.602906572
109.0284058 11.47856196
111.0440559 7.448831943
125.0233204 1.371319436
135.0440559 12.33350973
137.0597059 7.195176799
151.0389705 5.156103927
151.075356 1.450593802
153.0546206 3.290142564
165.0546206 14.69553849
167.0702706 2.3933443
189.0546206 2.96151013
191.0702706 1.414902703
219.0651853 2.900796285

Name: +ve in-silico MS/MS by CFM-ID for GEDLJGYFEOYKEG-SECBINFHSA-N
ID: GEDLJGYFEOYKEG-SECBINFHSA-N
Comment: Energy0
Num peaks: 6
121.0647913 15.22485979
133.0647913 2.290671466
151.075356 14.06311322
161.0597059 5.115817133
179.0702706 18.92206727
197.0808353 26.63154112

Name: +ve in-silico MS/MS by CFM-ID for GEDLJGYFEOYKEG-SECBINFHSA-N
ID: GEDLJGYFEOYKEG-SECBINFHSA-N
Comment: Energy1
Num peaks: 12
71.01275576 1.339990738
89.02332044 1.313548309
107.0491413 5.906057951
109.0647913 2.025984928
121.0647913 20.17042362
123.0804414 2.752566297
133.0647913 5.262374508
151.075356 14.91741317
153.0910061 1.222278208
161.0597059 6.234074459
179.0702706 11.14246199
197.0808353 8.07402133

Name: +ve in-silico MS/MS by CFM-ID for GEDLJGYFEOYKEG-SECBINFHSA-N
ID: GEDLJGYFEOYKEG-SECBINFHSA-N
Comment: Energy2
Num peaks: 22
15.02292652 1.188671133
39.02292652 1.626190107
49.00727645 1.449237799
51.02292652 1.635574938
53.03857658 1.578065821
56.99710569 1.442435652
63.02292652 2.677356895
65.03857658 5.885498307
75.00767038 1.378466495
75.02292652 4.716060167
77.03857658 9.49136537
79.05422664 3.828511215
91.05422664 8.723433871
93.0334912 1.135797428
93.06987671 3.198564057
95.04914126 2.140106871
105.0334912 4.189272516
107.0491413 8.462344087
109.0647913 1.88638848
121.0647913 8.229585344
123.0804414 1.71918141
133.0647913 3.710930124

Name: +ve in-silico MS/MS by CFM-ID for MWZHKQTXZWMJQO-ONEGZZNKSA-N
ID: MWZHKQTXZWMJQO-ONEGZZNKSA-N
Comment: Energy0
Num peaks: 6
165.0546206 2.242022051
205.0495352 35.400637
207.0651853 6.226174034
209.0808353 2.544490086
219.0651853 3.525834236
237.0757499 32.10866282

Name: +ve in-silico MS/MS by CFM-ID for MWZHKQTXZWMJQO-ONEGZZNKSA-N
ID: MWZHKQTXZWMJQO-ONEGZZNKSA-N
Comment: Energy1
Num peaks: 14
55.01784114 1.397953917
73.02840582 1.480758641
85.02840582 3.120453934
151.0389705 3.151465604
159.0440559 1.18299829
165.0546206 10.45694477
175.0389705 2.137009441
177.0546206 11.1195878
189.0546206 1.687004372
205.0495352 19.12270169
207.0651853 3.183932534
219.0651853 4.342607884
221.0444498 1.246484187
237.0757499 17.36005114

Name: +ve in-silico MS/MS by CFM-ID for MWZHKQTXZWMJQO-ONEGZZNKSA-N
ID: MWZHKQTXZWMJQO-ONEGZZNKSA-N
Comment: Energy2
Num peaks: 30
25.00727645 2.731244988
41.00219107 2.527602963
53.00219107 1.058838811
55.01784114 2.141540272
59.01275576 1.581027549
79.01784114 2.133680282
85.02840582 0.9860437216
107.0491413 1.885582671
109.0284058 1.11916031
121.0647913 2.023148609
123.0440559 1.215769047
131.0491413 6.555857953
135.0440559 5.233483855
137.0597059 3.515409667
145.0284058 1.987793095
147.0440559 4.995052391
149.0597059 0.9524267114
151.0389705 3.312276957
159.0440559 6.252771779
161.0233204 1.418394846
161.0597059 1.558284403
163.0389705 1.040946671
165.0546206 3.207247981
175.0389705 6.285299407
177.0546206 4.979533413
189.0546206 2.38935296
191.0702706 2.804390154
193.0495352 2.155319799
205.0495352 1.415561144
207.0651853 0.9325552698

Name: +ve in-silico MS/MS by CFM-ID for RJTWNFGVXRAFBF-UHFFFAOYSA-N
ID: RJTWNFGVXRAFBF-UHFFFAOYSA-N
Comment: Energy0
Num peaks: 6
163.0389705 5.589965565
173.0597059 2.4203379
175.075356 3.456942953
177.0546206 4.315495158
201.0546206 7.507699926
219.0651853 64.08394494

Name: +ve in-silico MS/MS by CFM-ID for RJTWNFGVXRAFBF-UHFFFAOYSA-N
ID: RJTWNFGVXRAFBF-UHFFFAOYSA-N
Comment: Energy1
Num peaks: 13
55.01784114 1.798467746
147.0440559 4.14316631
149.0597059 2.518313307
163.0389705 3.685968662
163.075356 2.361292636
173.0597059 3.953760715
175.0389705 9.572075577
175.075356 5.808517573
177.0546206 10.31002411
189.0546206 2.309092368
191.0702706 21.3763719
201.0546206 4.189406433
219.0651853 9.521737595

Name: +ve in-silico MS/MS by CFM-ID for RJTWNFGVXRAFBF-UHFFFAOYSA-N
ID: RJTWNFGVXRAFBF-UHFFFAOYSA-N
Comment: Energy2
Num peaks: 31
15.02292652 1.177441663
27.02292652 1.059685086
39.02292652 3.11034828
41.00219107 1.352827108
49.00727645 3.943074433
53.00219107 3.917604708
55.01784114 2.160263216
79.01784114 4.235288395
81.0334912 1.696227144
91.01784114 2.750836776
95.01275576 4.45998358
105.0334912 3.722785421
107.0491413 1.692098763
119.0127558 0.9185914639
119.0491413 1.282486312
121.0284058 1.419670537
123.0440559 1.029306333
131.0491413 1.133249762
135.0440559 2.48817057
143.0491413 1.733507458
145.0284058 2.618013871
145.0647913 3.083599664
147.0440559 11.16557967
149.0597059 4.53050937
159.0440559 2.474777319
161.0233204 1.809932351
163.0389705 2.537343851
173.0597059 1.955762985
175.0389705 2.582250846
175.075356 1.109865811
177.0546206 1.668146009

Name: +ve in-silico MS/MS by CFM-ID for FVHNZASUTQARDR-UHFFFAOYSA-N
ID: FVHNZASUTQARDR-UHFFFAOYSA-N
Comment: Energy0
Num peaks: 6
39.02292652 1.378920441
41.03857658 10.77606541
159.0440559 2.232795005
179.0338851 6.007419712
201.0546206 8.842856445
219.0651853 65.19464468

Name: +ve in-silico MS/MS by CFM-ID for FVHNZASUTQARDR-UHFFFAOYSA-N
ID: FVHNZASUTQARDR-UHFFFAOYSA-N
Comment: Energy1
Num peaks: 8
39.02292652 4.560312971
41.03857658 37.02878195
159.0440559 3.218374885
175.0389705 2.140154266
179.0338851 8.423992134
191.0702706 5.782563388
201.0546206 5.763228098
219.0651853 13.89657109

Name: +ve in-silico MS/MS by CFM-ID for FVHNZASUTQARDR-UHFFFAOYSA-N
ID: FVHNZASUTQARDR-UHFFFAOYSA-N
Comment: Energy2
Num peaks: 22
15.02292652 1.597520238
25.00727645 3.414093326
39.02292652 6.38581333
41.03857658 23.88508004
53.00219107 1.234235284
67.01784114 1.587365643
103.0178411 1.965753354
105.0334912 3.391099571
117.0334912 3.54506066
119.0127558 1.436457579
121.0284058 4.125408137
133.0284058 4.120431539
135.0440559 1.981688837
137.0233204 6.530996919
145.0284058 1.386769786
147.0440559 2.341530109
151.0389705 1.466496999
159.0440559 3.265911233
161.0233204 1.590246054
177.0546206 1.17017306
179.0338851 2.723545184
203.0338851 1.525894146

Name: +ve in-silico MS/MS by CFM-ID for OMXXTPLHUKBYKI-UHFFFAOYSA-N
ID: OMXXTPLHUKBYKI-UHFFFAOYSA-N
Comment: Energy0
Num peaks: 6
85.02840582 1.919105182
107.0491413 1.66878784
187.0389705 3.891371435
189.0546206 1.086035509
201.0546206 18.26782698
219.0651853 65.35548829

Name: +ve in-silico MS/MS by CFM-ID for OMXXTPLHUKBYKI-UHFFFAOYSA-N
ID: OMXXTPLHUKBYKI-UHFFFAOYSA-N
Comment: Energy1
Num peaks: 15
55.01784114 2.50084472
80.99710569 1.708625032
83.01275576 5.276679967
85.02840582 7.563664396
107.0491413 3.565358118
135.0440559 10.75128615
137.0597059 1.595562696
161.0233204 1.256122175
163.0389705 2.624112944
165.0546206 1.754841887
187.0389705 3.41086365
189.0546206 3.079896758
191.0702706 11.9335799
201.0546206 9.73274885
219.0651853 13.9131178

Name: +ve in-silico MS/MS by CFM-ID for OMXXTPLHUKBYKI-UHFFFAOYSA-N
ID: OMXXTPLHUKBYKI-UHFFFAOYSA-N
Comment: Energy2
Num peaks: 31
39.02292652 2.494074479
41.03857658 1.134070537
49.00727645 1.835398021
51.02292652 3.183726594
53.00219107 3.418892033
55.01784114 4.910006583
57.0334912 2.657953713
63.02292652 1.33212133
77.00219107 1.414409071
79.01784114 2.036769957
83.01275576 1.890254582
85.02840582 2.252562687
93.0334912 1.318962206
105.0334912 2.062336996
107.0491413 9.049555596
121.0284058 1.996546272
129.0334912 1.270062404
133.0284058 1.634788699
135.0440559 4.944366878
145.0284058 1.559841878
145.0647913 1.246386215
147.0440559 2.648143584
159.0440559 1.287994834
161.0233204 1.196354182
163.0389705 1.320021625
171.0440559 4.490356323
173.0597059 2.252818686
175.0389705 1.462817702
187.0389705 1.392393476
201.0546206 2.915991116
203.0338851 1.414311055

Name: +ve in-silico MS/MS by CFM-ID for VNPAXPBNMQPWKD-UHFFFAOYSA-N
ID: VNPAXPBNMQPWKD-UHFFFAOYSA-N
Comment: Energy0
Num peaks: 6
187.0389705 0.9865905831
201.0546206 4.073287491
205.0495352 2.404713175
207.0651853 0.7757385148
219.0651853 44.04287881
237.0757499 41.5002999

Name: +ve in-silico MS/MS by CFM-ID for VNPAXPBNMQPWKD-UHFFFAOYSA-N
ID: VNPAXPBNMQPWKD-UHFFFAOYSA-N
Comment: Energy1
Num peaks: 9
163.0389705 1.283990094
187.0389705 2.047756041
189.0546206 1.985868369
191.0702706 2.200249418
201.0546206 11.88199748
205.0495352 2.313811137
207.0651853 1.283974734
219.0651853 42.84482121
237.0757499 15.113227

Name: +ve in-silico MS/MS by CFM-ID for VNPAXPBNMQPWKD-UHFFFAOYSA-N
ID: VNPAXPBNMQPWKD-UHFFFAOYSA-N
Comment: Energy2
Num peaks: 31
25.00727645 1.004940119
43.01784114 1.759778486
49.00727645 2.529020067
67.01784114 2.171660709
95.01275576 1.669385578
97.02840582 6.037599154
107.0127558 2.062502041
121.0284058 2.565701913
123.0440559 2.285129692
133.0284058 1.008268383
135.0440559 2.039408315
137.0233204 1.196246054
139.0389705 3.226254503
149.0233204 2.750991323
151.0389705 4.212235752
163.0389705 5.446484912
165.0182351 1.11336713
165.0546206 1.71676961
167.0338851 2.738550176
167.0702706 1.170716901
175.0389705 1.775568609
177.0546206 2.038743994
187.0389705 2.339778588
189.0546206 3.062856071
191.0338851 1.382548661
191.0702706 1.575806103
193.0495352 1.280289702
201.0546206 4.260246532
203.0338851 2.303678373
205.0495352 1.166553822
219.0651853 2.293032636

Name: +ve in-silico MS/MS by CFM-ID for KWYCWCMBROGBDP-UHFFFAOYSA-N
ID: KWYCWCMBROGBDP-UHFFFAOYSA-N
Comment: Energy0
Num peaks: 6
71.04914126 0.7897911621
99.04405588 1.647986984
165.0546206 1.556322012
171.0651853 1.001670804
179.0702706 2.99052731
197.0808353 84.26444235

Name: +ve in-silico MS/MS by CFM-ID for KWYCWCMBROGBDP-UHFFFAOYSA-N
ID: KWYCWCMBROGBDP-UHFFFAOYSA-N
Comment: Energy1
Num peaks: 11
55.01784114 2.219524169
57.0334912 1.38076366
69.0334912 2.0474667
97.02840582 1.442432146
99.04405588 3.271669025
123.0440559 1.462048609
141.0546206 1.964216106
165.0546206 3.936337762
169.0859207 10.51067461
179.0702706 6.595988175
197.0808353 46.32417068

Name: +ve in-silico MS/MS by CFM-ID for KWYCWCMBROGBDP-UHFFFAOYSA-N
ID: KWYCWCMBROGBDP-UHFFFAOYSA-N
Comment: Energy2
Num peaks: 25
39.02292652 4.379893694
41.00219107 2.591261002
41.03857658 2.00018687
45.0334912 4.469095243
47.04914126 1.560104438
53.00219107 3.067781308
55.01784114 5.4969613
57.0334912 1.774405954
69.0334912 13.06781158
71.01275576 3.212857835
71.04914126 7.956258986
73.02840582 1.395994413
81.0334912 1.447443723
93.0334912 2.529178013
95.01275576 1.459112481
95.04914126 2.308550648
97.02840582 3.940902552
99.04405588 6.408931094
111.0440559 1.418033537
123.0440559 2.488660501
125.0233204 1.26581033
125.0597059 1.539263823
127.0389705 1.520410848
151.0389705 1.335354491
181.0495352 2.463866675

Name: +ve in-silico MS/MS by CFM-ID for XPXHSUOIQNJEQI-CSMHCCOUSA-N
ID: XPXHSUOIQNJEQI-CSMHCCOUSA-N
Comment: Energy0
Num peaks: 8
109.0284058 9.63541056
151.075356 1.440941557
153.0546206 2.277262969
165.0546206 3.944498658
167.0702706 3.2221407
179.0702706 9.856536699
181.0495352 1.619430667
197.0808353 48.76791388

Name: +ve in-silico MS/MS by CFM-ID for XPXHSUOIQNJEQI-CSMHCCOUSA-N
ID: XPXHSUOIQNJEQI-CSMHCCOUSA-N
Comment: Energy1
Num peaks: 25
39.02292652 1.485962841
65.03857658 1.828718212
67.01784114 1.220853226
69.0334912 1.988979087
85.02840582 1.069247256
87.04405588 3.283413154
97.02840582 1.998856496
109.0284058 10.90888202
111.0440559 3.369546572
123.0440559 4.6427066
125.0597059 2.385311172
127.0389705 1.146014058
149.0597059 1.345931802
151.0389705 3.022151004
151.075356 1.712091816
153.0546206 3.134643137
153.0910061 2.987099299
161.0597059 1.133446669
165.0546206 0.9799265613
167.0702706 1.942728805
169.0495352 1.425786279
169.0859207 2.241042273
179.0702706 9.919267217
181.0495352 2.016794339
197.0808353 13.53255548

Name: +ve in-silico MS/MS by CFM-ID for XPXHSUOIQNJEQI-CSMHCCOUSA-N
ID: XPXHSUOIQNJEQI-CSMHCCOUSA-N
Comment: Energy2
Num peaks: 27
25.00727645 1.973811639
29.03857658 1.203745507
39.02292652 10.12572915
41.00219107 1.383848476
41.03857658 7.262776412
43.05422664 2.787519788
51.02292652 4.810947597
53.03857658 2.325147641
55.01784114 1.838038779
55.05422664 1.749247202
57.0334912 0.9121461823
57.06987671 1.633252687
59.04914126 1.167417358
65.00219107 8.303787538
65.03857658 1.607151129
67.01784114 13.75525854
69.0334912 2.003362903
75.08044139 1.727656218
79.01784114 1.689867662
81.0334912 1.147933467
92.99710569 0.7950070868
95.04914126 0.7988954193
109.0284058 4.104630737
111.0440559 1.404438973
137.0597059 1.016892211
167.0702706 1.957960059
169.0859207 0.9437284793

Name: +ve in-silico MS/MS by CFM-ID for GIMGGNBXMNVHHR-UHFFFAOYSA-N
ID: GIMGGNBXMNVHHR-UHFFFAOYSA-N
Comment: Energy0
Num peaks: 6
151.0389705 0.3763481119
153.0546206 2.293525482
155.0702706 2.505836222
179.0702706 14.32742841
181.0495352 3.382200887
197.0808353 73.14752693

Name: +ve in-silico MS/MS by CFM-ID for GIMGGNBXMNVHHR-UHFFFAOYSA-N
ID: GIMGGNBXMNVHHR-UHFFFAOYSA-N
Comment: Energy1
Num peaks: 6
43.01784114 3.012501907
153.0546206 2.15806183
155.0702706 5.039247117
179.0702706 18.35196538
181.0495352 2.660402242
197.0808353 52.90195646

Name: +ve in-silico MS/MS by CFM-ID for GIMGGNBXMNVHHR-UHFFFAOYSA-N
ID: GIMGGNBXMNVHHR-UHFFFAOYSA-N
Comment: Energy2
Num peaks: 27
39.02292652 3.613685752
41.03857658 3.474264412
43.01784114 1.046035771
53.00219107 4.627547013
55.01784114 5.896624618
57.0334912 5.935600453
65.00219107 1.754726964
67.01784114 1.141287
83.01275576 3.817522252
85.02840582 1.478645036
91.01784114 1.150338026
95.04914126 1.801279208
109.0284058 4.269274593
111.0440559 4.790431053
113.0597059 0.8963337024
121.0284058 3.02371735
123.0440559 1.12721061
125.0597059 1.133012095
135.0440559 1.265153687
137.0597059 1.212919014
139.0389705 1.020430472
151.075356 1.274172123
153.0546206 2.68999211
161.0597059 4.74576092
163.0389705 7.572466353
179.0702706 6.738682117
181.0495352 3.155776419

Name: +ve in-silico MS/MS by CFM-ID for AFRVIZIPSOUEBO-UHFFFAOYSA-N
ID: AFRVIZIPSOUEBO-UHFFFAOYSA-N
Comment: Energy0
Num peaks: 6
137.0597059 6.627306447
139.075356 1.773862518
165.0546206 18.49046071
167.0702706 2.194418809
179.0702706 4.059901074
197.0808353 56.43294515

Name: +ve in-silico MS/MS by CFM-ID for AFRVIZIPSOUEBO-UHFFFAOYSA-N
ID: AFRVIZIPSOUEBO-UHFFFAOYSA-N
Comment: Energy1
Num peaks: 12
107.0491413 1.384043753
119.0491413 1.423760285
125.0597059 1.053332289
135.0440559 1.376323711
137.0597059 10.08576908
139.075356 2.251468958
147.0440559 3.169498388
165.0546206 18.54019324
167.0702706 2.764547626
169.0859207 2.304457735
179.0702706 7.04550894
197.0808353 29.29621969

Name: +ve in-silico MS/MS by CFM-ID for AFRVIZIPSOUEBO-UHFFFAOYSA-N
ID: AFRVIZIPSOUEBO-UHFFFAOYSA-N
Comment: Energy2
Num peaks: 27
39.02292652 3.758418478
49.00727645 1.61525523
51.02292652 2.739724091
53.00219107 1.73832858
53.03857658 2.130481011
55.01784114 1.762961114
69.0334912 2.131437406
77.00219107 3.114909152
79.01784114 3.188915767
81.0334912 3.148948572
93.0334912 10.25911674
95.04914126 4.02478493
[truncated: 2,063,689 more chars]
