# Supplementary material for: Ion mobility collision cross-section atlas for known and unknown metabolite annotation in untargeted metabolomics
Source: Nat Commun. 2020 Aug 28;11:4334. doi: 10.1038/s41467-020-18171-8 (PMC7455731; doi:10.1038/s41467-020-18171-8)
Supplement: Supplementary file 8 — Supplementary Data 5 [file 41467_2020_18171_MOESM8_ESM.zip › 01_positive_mode/L0697/cfmid_result.txt]

1 0.30769231 CNLWICAPVKYJDJ-UHFFFAOYSA-N CCOC(=O)C1=CC(F)=C(F)C(C)=C1F
2 0.30769231 OQSZIODIIDFQRB-UHFFFAOYSA-N CCOC(=O)C1=C(C=O)C2=CC=CC=C2O1
3 0.30769231 SSRNVBDWXPUQQL-UHFFFAOYSA-N CCOC(=O)C(F)(F)C1=CC(F)=CC=C1
4 0.30769231 NIEIIMWTZHORRK-UHFFFAOYSA-N CCOC(=O)CC1=C(F)C(F)=CC(F)=C1
5 0.30769231 HOQDNAXKTUGERX-UHFFFAOYSA-N CCOC(=O)C#CC1=CC2=C(OCO2)C=C1
6 0.27586207 WUCLVJOTLXBEQV-UHFFFAOYSA-N CSCCCC(C(C(=O)OC)O)C(=O)O
7 0.26666667 QOJXQRSCNVLGPK-UHFFFAOYSA-N CCOC(=O)C(F)(OCC)C(F)(F)F
8 0.20689655 IDDNRKMYRPDOGW-UHFFFAOYSA-N CSCCCC(C(=O)O)(CC(=O)OC)O
9 0.2 CPCMUZCGINMUOI-UHFFFAOYSA-N CSCCCC(C(C(=O)O)OC)C(=O)O
10 0.18181818 BXFJCIRGSSPNSB-UHFFFAOYSA-N CSCCCCC1C(=O)OC(=O)C1O
11 0.17391304 UGXDNWJOOPHBRB-UHFFFAOYSA-N CSCCCC(C(=O)OC)(CC(=O)O)O
12 0.15384615 CMMCIJBGFQYEMA-UHFFFAOYSA-N FC1=C(F)C=C(C=C1)C1=CC=CC(C=O)=C1
13 0.15384615 VCHDOPHXVCAIDX-UHFFFAOYSA-N CC(SC1=NCNc2c1[nH]cn2)C
14 0.15384615 MNGFXGGGFPNLDO-UHFFFAOYSA-N OC(=O)C1=C(C)C(=O)c2c(C1O)cccc2
15 0.15384615 FKHVUWRLXRMJLF-UHFFFAOYSA-N S1C=C(C=C1C1=CC=CC=C1)C1=CC=CC=C1
16 0.15384615 ZTBYCTDKWKFFHP-UHFFFAOYSA-N OCC1=C(CO)C(=O)C2=CC=CC=C2C1=O
17 0.15384615 BLTUQSGOHUNJDE-CMPLNLGQSA-N CC1(OC1c2cccc3occc23)C(=O)O
18 0.15384615 HWKZNRABKQDKTC-UHFFFAOYSA-N S1C(=CC=C1C1=CC=CC=C1)C1=CC=CC=C1
19 0.15384615 HWLHKQKJEIYGEG-UHFFFAOYSA-N OC(=O)CCC1(NC(=O)NC1O)C(=O)O
20 0.15384615 UXIFKRUZOYCESE-UHFFFAOYSA-N OCc1ccc2c(c1)OC(C=C2C)(O)C(=O)O
21 0.15384615 KACNINQVHUIZRH-UHFFFAOYSA-N CCOC1=C(C=O)C=C(C=C1)C(F)(F)F
22 0.15384615 XDDFMBJBQGJWBZ-UHFFFAOYSA-N C1=CC=C(N=C1)C1=NN=C2C=CC=CN12
23 0.15384615 CJVFJZNWXDFXHF-UHFFFAOYSA-N CCOC(=O)C1=CC(=O)C2=CC=CC=C2O1
24 0.15384615 IUJCKZLNEJLXBC-UHFFFAOYSA-N CCC1=CC2=C(OC(=CC2=O)C(O)=O)C=C1
25 0.15384615 NLZQGBCUKNUDED-UHFFFAOYSA-N CC1=CC(=O)C(=Cc2ccc(O)c(O)c2)O1
26 0.15384615 DHVKNRWEPOEMBS-UHFFFAOYSA-N N1C2=C(SC3=C1C=CN=C3)C=NC=C2
27 0.15384615 NLZQGBCUKNUDED-SDQBBNPISA-N CC1=CC(=O)C(=Cc2ccc(O)c(O)c2)O1
28 0.15384615 OLYAHKLYZWEDBM-UHFFFAOYSA-N COCC(=O)C1=CC=CC=C1C(F)(F)F
29 0.15384615 LZEGUDFMCKJMPX-UHFFFAOYSA-N O=C1OCCOCCOC(=O)C2=C1C=CC=C2
30 0.15384615 JEKVARRIYKFDHJ-UHFFFAOYSA-N NC1=NSC2=NC3=CC=CC=C3C=C12
31 0.15384615 DYBXROSRNWLPIK-RMKNXTFCSA-N COC=C(C(=O)OC)/c1ccc2OCOc2c1
32 0.15384615 ZJGBSBNSGINTNE-UHFFFAOYSA-N CC1=C(CO)C(=O)c2c(O)cccc2C1=O
33 0.15384615 FTXURMGEZHXOAP-UHFFFAOYSA-N COC1=C(COC1=O)C(=O)C1=CC=CC=C1
34 0.15384615 XKHPEMKBJGUYCM-UHFFFAOYSA-N CCOC(=O)C1=CC2=CC=CC=C2OC1=O
35 0.15384615 UIWXUNQMNBYBPE-UHFFFAOYSA-N CCCCC1SSC(CCCC)S1
36 0.15384615 BNLYDLPBIVZGTD-UHFFFAOYSA-N OC1C=CC2(C(C1O)(O)C=CC=C2)O
37 0.15384615 JCUWEGUQXYHHLE-UHFFFAOYSA-N COC(=O)C1=C(C(=O)OC)C(C=O)=CC=CC1
38 0.15384615 PRFSQHDANLAEFC-UHFFFAOYSA-N COC(=O)C1=CC=CCC(C=O)=C1C(=O)OC
39 0.15384615 OXNLJXLUWXBPMX-UHFFFAOYSA-N O=C1C(=O)C(OCCC#C)=C1OCCC#C
40 0.15384615 RJAZNJSRZXVBIX-UHFFFAOYSA-N CCOC(=O)C1=CC(=O)Oc2ccccc12
41 0.15384615 GNDHXHLGYBJDRD-UHFFFAOYSA-N FC1=CC=CC=C1C(=O)C1=CC=CC=C1F
42 0.15384615 FQEARRSVYWPYFN-UHFFFAOYSA-N S1C=C(C(=C1)C1=CC=CC=C1)C1=CC=CC=C1
43 0.15384615 MHNBTKIAHHECCQ-UHFFFAOYSA-N CCOC(=O)C1=CC(=CC=C1)C(F)(F)F
44 0.15384615 BQLMZZVRHPZRBQ-UHFFFAOYSA-N CCOC(=O)C1=CC=CC=C1C(F)(F)F
45 0.15384615 QNJPEQNOGUXIAJ-UHFFFAOYSA-N OC12C=CC=CC2(O)Oc2c(O1)cccc2
46 0.15384615 NQUHFEPXFFBAOY-UHFFFAOYSA-N Oc1ccc2c(c1)C1(O)C=CC=CC1(O2)O
47 0.15384615 FXBJOHQUINOXNY-UHFFFAOYSA-N OC1c2c(C=CC1(O)O)oc1c2cccc1
48 0.15384615 CJIRCNNNHJLWHH-UHFFFAOYSA-N CSCCCC(C(C(=O)O)O)C(=O)OC
49 0.15384615 OWNYWMVWDRJUED-UHFFFAOYSA-N CC(C)(C)C1SSC(S1)C(C)(C)C
50 0.15384615 PVCYZWDBTRWGCB-UHFFFAOYSA-N CCOC(=O)C1C(=O)C2=CC=CC=C2C1=O
51 0.15384615 JULPYSSLWYDUIT-UHFFFAOYSA-N CCOC(=O)C1=C2C=CC=CC=C2OC1=O
52 0.15384615 NJZKWMXLDGCTGY-UHFFFAOYSA-N C1=NN2C(=N1)N=CC=C2C1=CC=CC=C1
53 0.15384615 HLBHTMRGDXPSBL-UHFFFAOYSA-N S=C1N=NC2C=CC3=CC=CC=C3N12
54 0.15384615 ZQDADDSPMCHZPX-UHFFFAOYSA-N CCOC(=O)C1=CC=C(C=C1)C(F)(F)F
55 0.15384615 FYJDSWBEPMIWEC-UHFFFAOYSA-N CC(C)SC1=CC=C(C=C1)B(O)O
56 0.15384615 PVCYZWDBTRWGCB-UHFFFAOYSA-N CCOC(=O)C1C(=O)C2=CC=CC=C2C1=O
57 0.15384615 GENKQMMVXFFZPC-UHFFFAOYSA-N NC(N)=NC1=NC(=CS1)C1=CC=CC=C1
58 0.15384615 RYSMOIQYZVHBMB-UHFFFAOYSA-N [N-]=[N+]=NC1=CC2=C(C=C1)C(=O)C1=CC=CC=C1N2
59 0.15384615 WDXVCXWXZAMAKA-UHFFFAOYSA-N COCC(=O)C1=CC=C(C=C1)C(F)(F)F
60 0.15384615 OCYMHGCFMQVUMZ-UHFFFAOYSA-N CCCSC1=C(C#N)C(N)=NN1C
61 0.15384615 MAQOXROSRCOBHR-UHFFFAOYSA-N CCCSC1=CC=C(C=C1)B(O)O
62 0.15384615 OHHZNOFWWFOIIF-UHFFFAOYSA-N O1C(=C[N+]2=CC=CC=C12)C1=CC=CC=C1
63 0.15384615 XNJAINQKRZAMIG-UHFFFAOYSA-N NC1=NC2=C(S1)C1=CC=CC=C1N=C2
64 0.15384615 BFSRWMSEMMAWFL-UHFFFAOYSA-N O=C1C([N+]#N)C(=O)C2=CC=CC=C2C1=O
65 0.15384615 KNXWHCQUDXRLJP-UHFFFAOYSA-N CC(C)(C)C(=S)C1=CC=C(F)C=C1
66 0.15384615 SQUWLGUFXIWVOH-UHFFFAOYSA-N ClN1C2=CC=CC=C2C2=CC=CC=C12
67 0.15384615 BCNSMNREEIIXTB-UHFFFAOYSA-N CCOC(=O)C1=CC2=CC=CC=C2C(=O)O1
68 0.15384615 CFPZRONYLRQBAU-UHFFFAOYSA-N FC1=C(F)C=C(C=C1)C1=CC=C(C=O)C=C1
69 0.15384615 IHXBXGHGYCSRAP-UHFFFAOYSA-N C=COC(=O)C1=CC=C(C=C1)C(=O)OC=C
70 0.15384615 QAYNDFKXOSVCGF-UHFFFAOYSA-N NC1=NC2=CC=CC=C2C2=C1N=CS2
71 0.15384615 GNTKJQPXWWKXKK-UHFFFAOYSA-N C1=CC=C(C=C1)C1=CC2=NN=NN2C=C1
72 0.15384615 QNZWYNXWWQSXHK-UHFFFAOYSA-N N#CNC1=NC(=CS1)C1=CC=CC=C1
73 0.15384615 TYEQDWKWEXCQBX-UHFFFAOYSA-N CCCSC1=CC=CC(=C1)B(O)O
74 0.15384615 FPZRYFWJEWNUOY-UHFFFAOYSA-N CCOC1=C(C=O)C=CC(=C1)C(F)(F)F
75 0.14285714 XCNPMRBJLBTLER-UHFFFAOYSA-N COC1=CC(=C2C3(C1O3)C(=C(OC2=O)C)C)O
76 0.14285714 UVNMVNLHMIHFFI-UHFFFAOYSA-N CCOC(=O)N1N=C(Cl)C=CC1NN
77 0.14285714 PSYUHBUMECBOKF-UHFFFAOYSA-N CCOC(=O)CSCCOC(=O)C=C
78 0.13333333 VFFGIPFZEMUIIP-FIFLTTCUSA-N COC(=O)C=CC#CC#CC=CC(=O)OC
79 0.13333333 UMSCEBMQKDMQLP-UHFFFAOYSA-N CCOC(=O)CC(S)=CC(=O)OCC
80 0.125 IEEJGSQDLONZCN-UHFFFAOYSA-N COC(=O)OC1=CC=C(C=C1)C(=C)OC(C)=O
81 0.125 UGSBCTHYWAADNY-UHFFFAOYSA-N CCOC(=O)CC(=O)C1=CC2=C(OCO2)C=C1
82 0.125 JMPSVNKVOKUGKR-UHFFFAOYSA-N OC1=CC=C(CC2=CC(=O)CC(=O)O2)C=C1
83 0.11764706 INGOFOISCVHBQV-UHFFFAOYSA-N OC(=O)CC(=C(C(=O)O)C)c1ccc(cc1)O
84 0.11764706 LEKFMVOQXIGYRN-UHFFFAOYSA-N O=CC=C(c1ccc(cc1)O)C=CC(=O)O
85 0.11111111 LKSPKRMAUSYFOB-UHFFFAOYSA-N COC(=O)C=C(c1ccc(cc1)O)CC(=O)O
86 0.11111111 FLJZDIUFLOEELO-UHFFFAOYSA-N CSCCCC(C(=O)O)(CC(=O)O)OC
87 0.11111111 BABJXHCBFYMVBG-XLPZGREQSA-N CC1C(COC1=O)C2OC(=O)C(=C2)C
88 0.11111111 YVFQXCOIOUFHMB-UHFFFAOYSA-N CC=CC(=O)OC1=C(C)OC(C)C1=O
89 0.11111111 BABJXHCBFYMVBG-RNJXMRFFSA-N CC1C(COC1=O)C2OC(=O)C(=C2)C
90 0.11111111 VONDJWAFIRRFCC-UHFFFAOYSA-N CCOC1=CC=C(C=C1)C(=O)CC(=O)C(O)=O
91 0.1 BQADRVAUZHYEOC-UHFFFAOYSA-N C#CCOS(=O)OC1CCCCC1O
92 0.095238095 FQACUYHSGADIKX-UHFFFAOYSA-N CCC(=O)C1C(=O)OC(CC)=CC1=O
93 0.090909091 BJOAAEYXNRRVLC-UHFFFAOYSA-N NC(C(=O)O)CN=C(C1OC1C(=O)O)O
94 0.086956522 MIENBPMGDQBKHU-UHFFFAOYSA-N CSCCCCC1(O)CC(=O)OC1=O
95 0.086956522 MHYITDUVXNMMNZ-UHFFFAOYSA-N CSCCCCC(CC(=O)O)(C(=O)O)O
96 0.086956522 MXYUXXGYRYHJSY-UHFFFAOYSA-N CC=CC(=CC=O)C=C(C(=O)O)OC
97 0.086956522 QSYQSORGJBJALM-UHFFFAOYSA-N COC(=O)C(C)C(=O)C(C)SC(C)=O
98 0.086956522 ASHFGYZWPDOQRB-UHFFFAOYSA-N OC(=O)C=C(C(=NCC(C(=O)O)N)O)O
99 0.086956522 MKXYEEUWXHMDKY-UHFFFAOYSA-N COC(=O)CSCCOC(=O)C(C)=C
100 0.086956522 HNWKONSYPTUIKH-UHFFFAOYSA-N COC(C(=CC#CC#CC#CC)C(=O)O)O
101 0.083333333 WBCLMTRDBGHSOL-UHFFFAOYSA-N CSCCCCC(C(=O)O)(C#CO)O
102 0.083333333 GKZUZJQGBXWUKR-WDEREUQCSA-N OCC#CC#CC#CC[C@H]1OC(=O)C[C@@H]1O
103 0.083333333 FKWQDQZELMSAOI-UHFFFAOYSA-N C=CCC(=CC=O)C=C(C(=O)O)OC
104 0.08 NPSQEVDKWGNIQB-UHFFFAOYSA-N CCSCC(=CC(=O)OC)C(=O)OC
105 0.074074074 XLIUCDGLVHITGQ-UHFFFAOYSA-N OC(=NCC(C(=O)O)N)C=C(C(=O)O)O
106 0.074074074 IBHBIXUGCKUMTB-UHFFFAOYSA-N O=C(C1C=CC=CC1O)C=CC=C(C(=O)O)O
107 0 ZGYSDRFXXJOWGZ-UHFFFAOYSA-N COC(=O)c1c(C)cc(O)cc1OC
108 0 RAYQKHLZHPFYEJ-UHFFFAOYSA-N COc1cc2C=CC(=O)Oc2c(OC)c1OC
109 0 BFJSWNQQNCSJSO-UHFFFAOYSA-N Cc1cc2C(=O)C(=CC(=O)c2c(O)c1C)O
110 0 HKKIPBZGPPCEMB-YFKPBYRVSA-N COc1cc2COC(C)c2c(O)c1O
111 0 HVISIXHIKFRIHH-UHFFFAOYSA-N COc1ccc(cc1OC)C(=O)CO
112 0 UNANDJIJRBQOOF-UHFFFAOYSA-N COC(OC)c1ccc2OCOc2c1
113 0 DFWGSIJBMOBCST-ONEGZZNKSA-N COC1=CC(=O)OC(=C1CO)C=CC
114 0 AVDWIYGWRDQSPX-UTCXXODYSA-N COCC(=CCCC(=CCCl)CCl)C
115 0 YXCORZFYRFZUOV-VIFPVBQESA-N COc1c2OC(O)C=Cc2cc3ccoc13
116 0 UUQHKWMIDYRWHH-UHFFFAOYSA-N COC(=O)c1c(C)cc(O)c(C)c1O
117 0 XLXVNKPXOIYLLE-UHFFFAOYSA-N COC(=O)c1c(OC)cccc1OC
118 0 NOYQJVWDVBANHI-UHFFFAOYSA-N COC1=C(OC)C(=O)C(=C(C)C1=O)C
119 0 ZSTVBYDGILIBAM-UHFFFAOYSA-N COC1=CC(=O)Oc2c(OC)c(O)cc(C)c12
120 0 KDWIVNVANGCLCA-AOOOYVTPSA-N CC(C)CC1SSC(CC(C)C)S1
121 0 DNZSCKMZMWYBGM-ZCFIWIBFSA-N COC(=O)c1ccc(O)c2C(=O)OC(C)Cc12
122 0 BMRVNZZVDSVOQG-UHFFFAOYSA-N COc1cc(C)c(C(=O)O)c(O)c1C
123 0 AXLQMGBJLXYPHW-UHFFFAOYSA-N COC1=C(OC)c2c(C)cc(O)cc2OC1=O
124 0 MXIXIYXASNOPJX-UHFFFAOYSA-N COC1=CC(=C(C)C(=O)C=C1OC)O
125 0 QHQVOSUMKVHHMB-UHFFFAOYSA-N COC1=CC(=O)Oc2cc(O)c(OC)c(C)c12
126 0 NDYIQSCPWYVZEJ-UHFFFAOYSA-N COc1cc2OC(=CC(=O)c2c(O)c1CO)C
127 0 UQBPCDWQJZVCPU-ONEGZZNKSA-N COc1c(OC)c(C=CC=O)cc2OCOc12
128 0 KWOZIUZLSBCGJQ-UHFFFAOYSA-N COc1cc(O)c2C(=O)C=CC(=O)c2c1C
129 0 RZZNYUWDWOBFAR-UHFFFAOYSA-N COC(=O)c1c(O)cc(C)c(C)c1O
130 0 GVPQIONLQYKART-UHFFFAOYSA-N COc1c(O)cc2C(=CC(=O)Oc2c1OC)C
131 0 MONKQYHCNQSQHL-LURJTMIESA-N CC1CC(=O)c2c(CC(=O)O)cc(O)cc2O1
132 0 VLOUFSKXRCPIQR-VIFPVBQESA-N CCOC(=O)C(O)c1ccc(O)cc1
133 0 AJAVKSFVAFPKQM-UHFFFAOYSA-N COC1=C(C)C(=O)C(=C(C)C1=O)OC
134 0 RHBGITBPARBDPH-TZFCGSKZSA-N OC(=O)C=C/C=C/c1ccc2OCOc2c1
135 0 WIQMWNKYSYJIQG-UHFFFAOYSA-N COC1=C(C)C(=O)c2cccc(O)c2C1=O
136 0 GSWMCOGLHDMELC-UHFFFAOYSA-N COc1cccc2cc(cc(O)c12)C(=O)O
137 0 PRGZBQOFSHAQEK-UHFFFAOYSA-N COc1c(O)c(C)c2OC(=CC(=O)c2c1O)C
138 0 DZDKPIKBVMNBEA-ZJUUUORDSA-N COc1cc(ccc1O)C2OC2CO
139 0 BEFGZSRQCOTMHP-YAEJEKNGSA-N COC(CCC(=CCCl)CCl)C(=C)C
140 0 KRNKUWDSVXPOOG-SNVBAGLBSA-N CC(c1ccc(C)s1)c2cc(C)c(C)s2
141 0 FUNJTUFBEHVWPN-UHFFFAOYSA-N COC1=CC(=O)OC(=C1)c2ccccc2O
142 0 BIGQPYZPEWAPBG-UHFFFAOYSA-N COC(=O)c1ccc(OC)c(OC)c1
143 0 SXCIHQFSGVEIHK-HUGTUPKYSA-N CC=CC1OC(=O)C=CC1OC(=O)C
144 0 VHWIAVGCDWNKCX-UHFFFAOYSA-N CC(=CC(=O)c1cc(cc(O)c1O)C(=O)O)C
145 0 JEKBRNFNERTREA-UHFFFAOYSA-N CC(=O)Oc1c(O)cc(O)c2ccccc12
146 0 QVMUHZHZYCDMAI-RYUDHWBXSA-N CC1=CC2=C(C=O)C(=O)C(C)(O)C(O)C2=CO1
147 0 GHPSCBAZRWEYJT-UHFFFAOYSA-N Oc1ccc(c(O)c1)c2ccc(O)c(O)c2
148 0 ISQQPILYSRJHBC-GGWOSOGESA-N COC1=CC(=O)OC(=C1C)C=CC=CC(=O)O
149 0 FKPQJOGPSWNIAR-UHFFFAOYSA-N COc1cc2C=CC(=O)Oc2cc1OCCO
150 0 NXCPMSUBVRGTSE-UHFFFAOYSA-N COc1cc(ccc1O)C(=O)CCO
151 0 OIABYBLXUPXVPR-UHFFFAOYSA-N CCC(=O)c1c(O)cc(O)c(C)c1O
152 0 NZGSNQJCTOMELT-UHFFFAOYSA-N Cc1c(C)c(C(=O)O)c(O)c(C)c1O
153 0 SDKXGAICTNHFCN-JVJUTJAJSA-N CC=C/C1=CC2=C(C(=O)O1)C(=O)C(O)C(C)O2
154 0 HAJLUZBQGIPNOH-UHFFFAOYSA-N CC(=O)C1=C(O)C(C)(C)C(=CC1=O)O
155 0 WFHGECVQFSCFBB-UHFFFAOYSA-N CC(=O)c1cc(O)cc2OC(=CC(=O)c12)C
156 0 MXRJZFNJVFPSQN-WEEIZJNSSA-N CC1CC2OC2C=CC(=O)CC(=O)O1
157 0 CEZITUXGGUVZCK-HLQBBKRNSA-N CCC(=C/C=C/C1=C(C)C(=O)OC1=O)C(=O)O
158 0 GIIOASILGOFVPI-LURJTMIESA-N CC(Cc1ccc(O)c(O)c1)C(=O)O
159 0 KVULUBRLURDGGV-KOLCDFICSA-N OC1CC(=O)c2c(O)c3COCc3cc2C1O
160 0 JGEPRYZMIMUBHD-UHFFFAOYSA-N COc1c(C)c(O)cc(O)c1C(=O)C
161 0 KNROPFRZGGYSJO-JTQLQIEISA-N COc1cc(ccc1O)C(O)C(=O)C
162 0 JPCDNRZQWAURND-UHFFFAOYSA-N COC1=Cc2ccc(OC)c(OC)c2OC1=O
163 0 VUVVHFGFMVGSQC-UHFFFAOYSA-N COc1cc(O)c2C(=O)C(=C(CO)Oc2c1)C
164 0 CKDSCAKQBRZWHH-UHFFFAOYSA-N OCC(CO)c1ccc2OCOc2c1
165 0 FAMKZZUKJPKMBR-UHFFFAOYSA-N COc1cc(OC)c2C=CC(=O)Oc2c1CO
166 0 ZCYFTOPOEYDXAI-RSPCLVICSA-N CC1=CCC2C1C(O)OC(=O)/C/2=CO
167 0 XMTVIMLHAWZAAB-UHFFFAOYSA-N CCOC1=CC(=O)C(=CC1=O)OCC
168 0 OPHQOIGEOHXOGX-UHFFFAOYSA-N COc1cc(C=O)cc(OC)c1OC
169 0 GQUMFAIRIDQSOA-WHFVKQHSSA-N CC1OC(CC1=O)C2(C)OC=CC2=O
170 0 RJXJHEYXZURDJH-UHFFFAOYSA-N COc1cc(C)c(OC)c2OCOc12
171 0 YMKWNRDVGOVSHY-MAUMQABQSA-N CC(O)C1OC2C=CC(=O)OC2C=C1
172 0 FOXRXAILTBHLQA-UHFFFAOYSA-N CC(=O)c1oc2cc(O)c(cc2c1)C(=O)C
173 0 MSFXSDYNQKVMTJ-UHFFFAOYSA-N COc1cc(OC)c2C=CC(=O)Oc2c1OC
174 0 FGJGLFPNIZXRLV-UHFFFAOYSA-N CC(=O)OCCc1ccc(O)c(O)c1
175 0 APBQCQCZDOLYQU-HZGVNTEJSA-N CC(O)c1oc(cc1)C2CCC(=O)O2
176 0 UIIMGHCYYQVNIS-UHFFFAOYSA-N COc1ccc2C=CC(=O)Oc2c1CC=O
177 0 XPXHSUOIQNJEQI-GJMOJQLCSA-N CC1OC=C2C(CCOC2=O)C1C=O
178 0 MXTVGTRIMXFLSV-UHFFFAOYSA-N CC(C)C(=O)Oc1cc(O)cc(O)c1
179 0 DHPGRNIALDCANN-SECBINFHSA-N OC(CCC(=O)O)c1ccccc1O
180 0 MWAYRGBWOVHDDZ-UHFFFAOYSA-N CCOC(=O)c1ccc(O)c(OC)c1
181 0 YMKWNRDVGOVSHY-RBXMUDONSA-N CC(O)C1OC2C=CC(=O)OC2C=C1
182 0 SMRVTYDWDLHYOW-UHFFFAOYSA-N CC(=O)c1c(O)cc(O)cc1CCO
183 0 HBAYLNVMQQHPOR-UHFFFAOYSA-N COC1=CC(=O)c2c(O)cc(C)cc2C1=O
184 0 PJCFJNHVNWMRPD-UHFFFAOYSA-N COc1cc2OC(=CC(=O)c2c(O)c1OC)C
185 0 DBEOTDOPQCLETM-UHFFFAOYSA-N COc1c(C)c2COC(=O)c2c(OC)c1C=O
186 0 SQNDTDKTNPRRBT-LURJTMIESA-N CC(O)CC(=O)c1c(O)cccc1O
187 0 APLYZQFPAKNURV-UHFFFAOYSA-N CCC(=O)c1cc2OCOc2cc1OC(=O)C
188 0 CAXOIULERYZINL-UHFFFAOYSA-N COc1cc(C(=O)O)c(O)c2ccccc12
189 0 GVGQCCXRDGHGTD-UHFFFAOYSA-N COc1cc(cc2cccc(O)c12)C(=O)O
190 0 RZFRDPQVYPLNIF-XVNBXDOJSA-N COC1=CC(=O)OC(=C1)C(=CCO)C
191 0 YIRAEUKOPKEBHB-WKEGUHRASA-N CC(O)C(O)c1ccc2OCOc2c1
192 0 HXBBWWNXODCSPT-UHFFFAOYSA-N Oc1cccc(O)c1c2c(O)cccc2O
193 0 APBQCQCZDOLYQU-MUWHJKNJSA-N CC(O)c1oc(cc1)C2CCC(=O)O2
194 0 LBYKODYNFRCBIR-UHFFFAOYSA-N CCOc1ccc(cc1OC)C(=O)O
195 0 OPRRKXOAGMZJPR-LURJTMIESA-N CC(O)Cc1cccc(O)c1C(=O)O
196 0 ASVJAFPGCOHSTC-UHFFFAOYSA-N COc1cc2C=C(CO)OC(=O)c2cc1OC
197 0 FIUFNZNVZDLYHQ-QBBOHKLWSA-N CC=C1/C=C(C)C(C)(OC1=O)C(=O)O
198 0 CRBZVDLXAIFERF-UHFFFAOYSA-N COc1cc(OC)c(C=O)c(OC)c1
199 0 HYYOYXZONPVMGZ-UHFFFAOYSA-N CC(=O)Oc1cc(O)c2ccccc2c1O
200 0 OLSBSHYYMNUCIK-UHFFFAOYSA-N CC(=O)OCCC1(O)C=CC(=O)C=C1
201 0 IVEUNBPJQOKPGL-ZETCQYMHSA-N CC(CCC(=O)c1cocc1)C(=O)O
202 0 SDKXGAICTNHFCN-DCJAWTJCSA-N CC=CC1=CC2=C(C(=O)O1)C(=O)C(O)C(C)O2
203 0 VTSHCKFPQXOAPJ-UHFFFAOYSA-N COc1c(O)c(C)cc(O)c1C(=O)C
204 0 AATQUCDHLNOSHA-UHFFFAOYSA-N COc1cc2C=CC(=O)Cc2c3OCOc13
205 0 CXGTZEJDCYHXKR-UHFFFAOYSA-N CC(=O)Oc1ccc2C=CC(=O)Oc2c1C
206 0 BUNGCZLFHHXKBX-UHFFFAOYSA-N COc1c2OCCc2cc3C=CC(=O)Oc13
207 0 IQHYTBNIALJDPE-UHFFFAOYSA-N COc1c2CCOc2cc3OC(=O)C=Cc13
208 0 KVULUBRLURDGGV-ONGXEEELSA-N O[C@H]1CC(=O)c2c(O)c3COCc3cc2[C@@H]1O
209 0 WSFWBZJRQNTKQQ-SNAWJCMRSA-N CCCC1=C(C=CC(=O)O)C(=O)CO1
210 0 XEJHQUMKTGNSBW-UHFFFAOYSA-N COc1cc(O)cc2C(=C(C)OC(=O)c12)CO
211 0 XUGWTWPHVIUPKC-UWVGGRQHSA-N Cc1ccc(c(O)c1)[C@]2(CO)O[C@@H]2O
212 0 CBRPTHQFXQJGOV-UHFFFAOYSA-N CC1=C(CO)OC(=O)c2c(O)cc(O)c(C)c12
213 0 WFDOCQCQSHVYKH-ZETCQYMHSA-N CC(=O)[C@@H]1COC(=O)c2c(O)cc(O)c(C)c12
214 0 FXRKFUSFSMFKID-UHFFFAOYSA-N COc1cc(C)cc(OC)c1C(=O)O
215 0 ZEGDFCCYTFPECB-UHFFFAOYSA-N COC1=C(OC)C(=O)c2ccccc2C1=O
216 0 GHSYWBBAFXWZIP-UHFFFAOYSA-N CC(=O)c1cc(C(=O)O)c2occ(C)c2c1
217 0 OGPPYEWGUGMXAG-NSCUHMNNSA-N COc1cc2ccoc2cc1C=CC(=O)O
218 0 MVZRYONJHYTQGJ-SSDOTTSWSA-N O[C@@H]1CCC2=C1C(=O)c3c(O)cccc3O2
219 0 PDFUCDWETSQSSU-SECBINFHSA-N COC(=O)[C@H](O)Cc1ccc(O)cc1
220 0 NKMFHJHDLUZSOF-UHFFFAOYSA-N COc1cccc2C(=O)C(=CC(=O)c12)CO
221 0 SBMBZNDXQINZKP-UHFFFAOYSA-N CCOC1=CC(=O)c2c(O)cccc2C1=O
222 0 QVMUHZHZYCDMAI-NWDGAFQWSA-N CC1=CC2=C(C=O)C(=O)[C@@](C)(O)[C@@H](O)C2=CO1
223 0 RHBGITBPARBDPH-ZPUQHVIOSA-N OC(=O)C=CC=Cc1ccc2OCOc2c1
224 0 FCEZROMVIIYUGV-LBPRGKRZSA-N C[C@](O)(CO)c1oc2ccc(cc2c1)C(=O)O
225 0 FJUACDARCVZYOJ-VIFPVBQESA-N CO[C@@H](Cc1ccc(O)cc1)C(=O)O
226 0 CCIMZPYSIJENDN-UHFFFAOYSA-N COc1c(O)c(C)c2COCc2c1O
227 0 BJEGKHYURPSVIM-UHFFFAOYSA-N COc1cc2CCC(=O)Oc2cc1OC(=O)C
228 0 OBSWMSHOSJMLMV-UHFFFAOYSA-N COc1c(O)ccc2C(=O)C=C(C)C(=O)c12
229 0 BEWNMGCMEFDYFZ-MNOVXSKESA-N OCC#CC#CC#C[C@@H](O)[C@@H]1CCC(=O)O1
230 0 JVGNLGZSGXKVJP-UHFFFAOYSA-N Cc1c(O)c(C)c2OC(=CC(=O)c2c1O)CO
231 0 QTMILHTUDCGNJF-UHFFFAOYSA-N CCOC(=O)Cc1cc(O)ccc1O
232 0 DNFIKAMZHXYRGX-UHFFFAOYSA-N CC(C)C1=CC(=C(O)C(=O)O1)C(=O)C
233 0 IHKNVZISLLDMOR-UHFFFAOYSA-N COc1cc(C=CC(=O)O)ccc1OC(=O)C
234 0 LAHGBLQPLUTTJL-UHFFFAOYSA-N CC1=C(O)C(=O)c2cc(O)cc(C)c2C1=O
235 0 BAEKTSLMMYCEGZ-QMMMGPOBSA-N COc1cc(ccc1O)C(=O)[C@@H]2COC(=O)C2
236 0 MZKLYRIYTTVIOO-ZCFIWIBFSA-N C[C@H](CO)c1ccc(cc1O)C(=O)O
237 0 QIBMVRYNEXOCCF-UHFFFAOYSA-N COc1cc(cc(OC)c1C)C(=O)O
238 0 CEXBYIGHXBMJGT-UHFFFAOYSA-N COc1cc(O)c(cc1CO)C(=O)C
239 0 ODVDEPJSFWJDGU-UHFFFAOYSA-N CC(C)C1=C(O)C(=O)C(=C(O)C1=O)C
240 0 QTMDDUQIVXCXGA-UHFFFAOYSA-N CC1(C)CC(=O)c2cc(cc(O)c2O1)C(=O)O
241 0 SDKXGAICTNHFCN-USOFOCCVSA-N CC=CC1=CC2=C(C(=O)O1)C(=O)C(O)C(C)O2
242 0 SGQDPZUGBQAVHM-UHFFFAOYSA-N COc1c(O)ccc2C(=O)C(=CC(=O)c12)C
243 0 OXOYFOKGDOZNLQ-JTQLQIEISA-N COC1=CC(=O)OC(=C1C)C2(C)CO2
244 0 IAOGCOUDTZVSLT-UHFFFAOYSA-N CCc1ccc2C(=O)C(=CC(=O)c2c1O)O
245 0 TWMGVZBLCUGXKW-UHFFFAOYSA-N COc1cc(OC)c2C(=O)C=COc2c1OC
246 0 RFZZKBWDDKMWNM-BMOCKJADSA-N OCC1OC2(NC(=O)NC2=O)C(O)C1O
247 0 RKYZCZCZRFHTAV-LORJBHLZSA-N CC1OC(=O)C=C/C(=O)C=CCC1O
248 0 PHDJRAQPEZPUAN-LBPRGKRZSA-N CC(O)(CO)C#Cc1cc(ccc1O)C(=O)O
249 0 CRMAPJSLKLVFBT-UHFFFAOYSA-N COC(=O)c1cc(O)c2ccccc2c1O
250 0 FYDVPEVHFUBOJG-MRVPVSSYSA-N OCC(O)Cc1ccc2OCOc2c1
251 0 BALZUVMCNFVPTL-QWDXOWAMSA-N CC(=O)C=CCCC(=O)C=CC(=O)O
252 0 YGLWXHTXSWRORB-UHFFFAOYSA-N Oc1ccccc1OCc2oc(C=O)cc2
253 0 PUXPJSPPOVUGLT-UHFFFAOYSA-N CCc1cc(O)c(C)c(O)c1C(=O)O
254 0 BBZDYQUXRFATHZ-UHFFFAOYSA-N COc1ccc(OC)c(CC(=O)O)c1
255 0 JGHNBEMKZNMLRW-UHFFFAOYSA-N COc1cc2C(=O)C=COc2c(OC)c1OC
256 0 NSFOTVGLNZUKLK-UHFFFAOYSA-N CCCC(=O)c1c(O)cc(O)cc1O
257 0 XSCMXPPEMQECFJ-UHFFFAOYSA-N COc1cc2C=C(C)OC(=O)c2c(O)c1OC
258 0 FRBJDEWCBGUODU-UHFFFAOYSA-N COc1cc(C)c(C(=O)O)c(OC)c1
259 0 IHIJFZWLGPEYPJ-UHFFFAOYSA-N COC(=O)c1ccc(OC)cc1OC
260 0 DNZSCKMZMWYBGM-LURJTMIESA-N COC(=O)c1ccc(O)c2C(=O)OC(C)Cc12
261 0 BGWXCNUGXLABMC-GKVHRYEBSA-N CC12OC3OC(=O)C1C(CC2O)C3=C
262 0 LWIPTFGZKUVFKC-UHFFFAOYSA-N COc1cc(O)c(C(=O)C)c(O)c1C
263 0 YXUIOVUOFQKWDM-UHFFFAOYSA-N COC(=O)c1cc(OC)cc(OC)c1
264 0 XDYVXNBHXJGNGT-UHFFFAOYSA-N CC1=CC(=O)c2c(O)cc(C)c(O)c2C1=O
265 0 KWAXFAWILHCOED-UHFFFAOYSA-N COC1=CC(=O)c2c(O)c(C)c(OC)cc2O1
266 0 XADGCRVOLDLTQY-LURJTMIESA-N COc1cc(ccc1O)C(=O)C(C)O
267 0 JBAPJLZADXXFDW-ZCFIWIBFSA-N COc1cc2CC(C)OC(=O)c2c3OCOc13
268 0 YTPUQMXLGHNLPS-GFCCVEGCSA-N COC(=O)CC1(C)Oc2c(O)cccc2C1=O
269 0 PUJRAIAIDSMJAV-ONEGZZNKSA-N COc1cc(C=CC=O)c2OCOc2c1OC
270 0 UQSRXQMIXSZGLA-UHFFFAOYSA-N CCOC(=O)c1c(C)cc(O)cc1O
271 0 SDKXGAICTNHFCN-HOESVWFNSA-N CC=CC1=CC2=C(C(=O)O1)C(=O)C(O)C(C)O2
272 0 GNSDZRFLVQYRQW-VIFPVBQESA-N COC1Cc2c(C)c(O)cc(O)c2C(=O)C1=O
273 0 ZYJDYPZRRJTBMY-UHFFFAOYSA-N COc1c(O)cc2C(=COC(=O)c2c1OC)C
274 0 XADGCRVOLDLTQY-ZCFIWIBFSA-N COc1cc(ccc1O)C(=O)C(C)O
275 0 PFVPJOAAHSOENR-UHFFFAOYSA-N COC(=O)c1c(C)cc(OC)cc1O
276 0 QLKPURFCPUCWNN-UHFFFAOYSA-N COc1cc2C(=O)OCc2c(OC(=O)C)c1C
277 0 NTQWHTYMMAGERW-UHFFFAOYSA-N COc1ccc(cc1O)C(=O)CCO
278 0 NOTLGQNWOZIQKT-UHFFFAOYSA-N COC1=C(OC)c2c(C)c(O)ccc2OC1=O
279 0 RHBGITBPARBDPH-CCAGOZQPSA-N OC(=O)C=C/C=Cc1ccc2OCOc2c1
280 0 BEBGSFZOQXPJCT-UHFFFAOYSA-N CC1=C(O)C(=O)c2c(C)ccc(O)c2C1=O
281 0 DBRDKWNUFUAJKH-UHFFFAOYSA-N CC(=O)Oc1ccc(cc1OC(=O)C)C(=O)C
282 0 SOTZISCFLMRIMN-UHFFFAOYSA-N CC(C)(O)c1ccc(cc1O)C(=O)O
283 0 NOJVXIYSKYICFF-PSASIEDQSA-N OC1C=C(CCC12CCOC2=O)C=O
284 0 RFKMWWMZUHXFBA-UHFFFAOYSA-N COc1cc(O)c(C)c(O)c1C(=O)C
285 0 CSQGINGXEBQJPA-UHFFFAOYSA-N COc1cc(CC(=O)CO)ccc1O
286 0 RIVVNGIVVYEIRS-UHFFFAOYSA-N CCCc1cc(O)cc(O)c1C(=O)O
287 0 OKGKZFLGYKJTSS-UHFFFAOYSA-N COC1=C(OC)c2c(C)ccc(O)c2OC1=O
288 0 DHZBEENLJMYSHQ-YUMGAWCOSA-N CC12C3CCC(O3)C1(C)C(=O)OC2=O
289 0 IHKNVZISLLDMOR-GQCTYLIASA-N COc1cc(C=CC(=O)O)ccc1OC(=O)C
290 0 PRPBPUNVOHTNDA-UHFFFAOYSA-N COc1cc(C)c(cc1OC)C(=O)O
291 0 VEUJKFCQTBOEQL-UHFFFAOYSA-N COc1cc(OC)c2OC(=O)C(=Cc2c1)CO
292 0 GEDLJGYFEOYKEG-SECBINFHSA-N COc1ccc(CC(O)C(=O)O)cc1
293 0 MWZHKQTXZWMJQO-ONEGZZNKSA-N COC(=O)C=Cc1cc(OC)c2OCOc2c1
294 0 RJTWNFGVXRAFBF-UHFFFAOYSA-N COc1cc2CCC(=O)Oc2c3ccoc13
295 0 FVHNZASUTQARDR-UHFFFAOYSA-N Oc1cc(OCC=C)c2C=CC(=O)Oc2c1
296 0 OMXXTPLHUKBYKI-UHFFFAOYSA-N COc1cccc2C(=O)C(=C(O)C(=O)c12)C
297 0 VNPAXPBNMQPWKD-UHFFFAOYSA-N COc1cc(O)c2C(=O)C(=C(C)Oc2c1)CO
298 0 KWYCWCMBROGBDP-UHFFFAOYSA-N COC1=C(C)C(=O)C(=C(OC)C1=O)C
299 0 XPXHSUOIQNJEQI-CSMHCCOUSA-N CC1OC=C2C(CCOC2=O)C1C=O
300 0 GIMGGNBXMNVHHR-UHFFFAOYSA-N CC(=O)c1c(O)c(C)c(O)c(C)c1O
301 0 AFRVIZIPSOUEBO-UHFFFAOYSA-N COC(=O)c1cc(C)c(O)c(C)c1O
302 0 HEYUNNVBQQMDPI-UHFFFAOYSA-N CCOC(=O)c1c(O)cc(C)cc1O
303 0 BAGKGWDSYOMLNZ-UHFFFAOYSA-N COc1cc2OC=CC(=O)c2c(OC)c1OC
304 0 ORWCVNGFNATXCY-UHFFFAOYSA-N COc1cc(O)c2C(=O)C=C(C)Oc2c1OC
305 0 KGZDKFWCIPZMRK-LBPRGKRZSA-N COC1C2=C(Cc3ccoc13)C=CC(=O)O2
306 0 WVFRSEBQKWXPNT-UHFFFAOYSA-N CC(=O)Oc1ccc(OC(=O)C)c(c1)C(=O)C
307 0 LTZSTGONUVZIKC-LZNMYJGWSA-N CC1OC(=O)C=C/C(O)C=CC2OC12
308 0 PCTPJULDTWCNKF-UHFFFAOYSA-N CCOC(=O)CC1(O)C=CC(=O)C=C1
309 0 GFSTVWDPRTWASK-UHFFFAOYSA-N O=C1OC2C(C1=C)CC(=O)C(C2)(C)O
310 0 KKZCUCBWAWCYOF-UHFFFAOYSA-N O=CCC1C(CC(=O)C)OC(=O)C1=C
311 0 NJROQRWBBPKPFA-UHFFFAOYSA-N Oc1cccc(c1)c1cc(O)cc(c1O)O
312 0 CGJSSLALFDZEQR-UHFFFAOYSA-N CNC(=S)NCC=Cc1c[nH]cn1
313 0 ABZQBTDOMGWNDZ-UHFFFAOYSA-N OC(=O)CC(=CC(=O)O)c1ccc(cc1C)O
314 0 YBQBYPFDLWPUKL-UHFFFAOYSA-N OC(=O)CC(=CC(=O)O)c1ccc(c(c1)C)O
315 0 MRBVUJRRYOZQGC-UHFFFAOYSA-N COc1ccc(cc1)C(=CC(=O)O)CC(=O)O
316 0 QVZVRYBZOHSMKG-UHFFFAOYSA-N COC(=O)CC(=CC(=O)O)c1ccc(cc1)O
317 0 QZWFBNRMCXSVGF-UHFFFAOYSA-N ONC(C(=O)O)CN=C(C=CC(=O)O)O
318 0 HBAKFDGYROBYSH-UHFFFAOYSA-N OC1OC=C2C(C1C=C)CCOC2=O
319 0 QCXCSHWEKZCXIB-UHFFFAOYSA-N OCC(C(=O)O)Cc1ccc(cc1)O
320 0 BZLQLMXVLGSYRZ-UHFFFAOYSA-N OC1C=CC2=C(C1O)Oc1c(O2)cccc1
321 0 IYMGVVSBFUUUDL-UHFFFAOYSA-N OC1C=CC=C2C1(O)Oc1ccccc1O2
322 0 FBEKOBJVJOTLOW-UHFFFAOYSA-N OC1C=C2Oc3ccccc3OC2=CC1O
323 0 QORWLYWNVYXDCC-UHFFFAOYSA-N OC(=NCC(=O)C(=O)O)C=CC(=O)O
324 0 STTFXNVMKNBCIK-UHFFFAOYSA-N O=CCOCCNCSC(=S)N(C)C
325 0 DIRBPYAPFGQGJJ-UHFFFAOYSA-N OC1OCCN(C1)CSC(=S)N(C)C
326 0 FUCLGDKBCFGDAV-UHFFFAOYSA-N S=C(N(C)C)SCN1CCOCC1O
327 0 HHYINHYMOYAFNE-UHFFFAOYSA-N OC(N1CCOCC1)SC(=S)N(C)C
328 0 AONPJJMKGLIBLO-UHFFFAOYSA-N OCN(C(=S)SCN1CCOCC1)C
329 0 DUOWNWXYXVZQCE-UHFFFAOYSA-N S=C(N(C)C)SCN1COCOCC1
330 0 WJSMHGVBAAXBLW-UHFFFAOYSA-N CN(C(=S)S(=O)CN1CCOCC1)C
331 0 MEABYIWYPUJDKM-UHFFFAOYSA-N OCCN(CSC(=S)N(C)C)CC=O
332 0 XIIRUKYIKAFBEZ-UHFFFAOYSA-N CON=C(c1nsc(n1)N)C(=O)N
333 0 BWMJPSZBRSDUEE-UHFFFAOYSA-N CC(C(C(COP(O)(O)O)O)O)O
334 0 ALULKYDQKWHDBU-UHFFFAOYSA-N O=C1CCC2(O1)OC(=O)c1c2c(C)ccc1
335 0 MHZUDVFZPNSYCH-UHFFFAOYSA-N Cc1cccc2c1C(=O)OC12CCC(=O)O1
336 0 HBOQQWUCOQLEMB-UHFFFAOYSA-N O=C1CCC2(O1)OC(=O)c1c2cc(C)cc1
337 0 HFNCMUIRZJHZEQ-UHFFFAOYSA-N O=C1CCC2(O1)OC(=O)c1c2ccc(c1)C
338 0 BWUQPDDMBZRSKR-UHFFFAOYSA-N OC(Cc1ccc(cc1)O)CC(=O)O
339 0 GTANWABUXQHUIM-UHFFFAOYSA-N OC(=O)C=C(C(=O)N)CC(=O)C(=O)O
340 0 RWSDZMPLMCXMQS-UHFFFAOYSA-N NC(=O)C=C(C(=O)O)CC(=O)C(=O)O
341 0 ZRLWFWVOFNIPQA-UHFFFAOYSA-N OC(=O)C=C(C(=O)O)CC(=O)C(=O)N
342 0 DNRBCQHZHJFLGT-UHFFFAOYSA-N O=CC(c1ccc(c(c1)OC)OC)O
343 0 RRGZHRHSUUIXJE-UHFFFAOYSA-N OCC=Cc1cc(OC)c(cc1O)O
344 0 JIMZRRZHRIUNBD-UHFFFAOYSA-N OCC=Cc1ccc(c(c1O)OC)O
345 0 HFTFGBVEPCHDQZ-UHFFFAOYSA-N OCC=Cc1ccc(c(c1)OCO)O
346 0 HWRMCJHWIBRBQL-UHFFFAOYSA-N OCC=C(c1ccc(c(c1)OC)O)O
347 0 MPELRIDFNTVQAU-UHFFFAOYSA-N OCC(=Cc1ccc(c(c1)OC)O)O
348 0 DRCMWVWTOXMZDN-UHFFFAOYSA-N COc1cc(C=CC(O)O)ccc1O
349 0 UBTYAIOSUVGQLB-UHFFFAOYSA-N OCC=CC12C=C(OC)C(=CC2O1)O
350 0 ADRWRHTVRWXIKW-UHFFFAOYSA-N OCC=CC1=CC2C(C(=C1)OC)(O2)O
351 0 RIJZPSWDLULTHJ-UHFFFAOYSA-N OCC=CC1=CC=C(C2(C1O2)OC)O
352 0 DZDKPIKBVMNBEA-UHFFFAOYSA-N OCC1OC1c1ccc(c(c1)OC)O
353 0 UODAIDFZNNVYAN-UHFFFAOYSA-N OC=C(c1ccc(c(c1)OC)OC)O
354 0 OLCNQERJJQNTKM-UHFFFAOYSA-N OC(=O)C=C(C(=O)O)NC(=C)C(=O)O
355 0 FMMBNAWIQDOBMC-UHFFFAOYSA-N CCOc1ccc2c(c1)OC(C(=C2)C(=O)O)O
356 0 QCRNCCIQUTVWLT-UHFFFAOYSA-N Clc1ccc(cc1)CNc1ccccn1
357 0 BXLBXNXMTSNCBO-UHFFFAOYSA-N O=C1C=C(NC(C1)(O)C(=O)O)C(=O)O
358 0 PUHYESQRXFHHNL-UHFFFAOYSA-N OC(=O)C1=CC(=O)C(C(N1)C(=O)O)O
359 0 DUQWUMWYBGYJFS-UHFFFAOYSA-N CC(C(=O)c1ccc(c(c1O)O)O)C
360 0 CJSBGEKYQQNHEA-UHFFFAOYSA-N CC(C(=O)c1cc(O)c(c(c1)O)O)C
361 0 NMCZDSJSEJNVKK-UHFFFAOYSA-N CC(C(=O)c1cc(O)c(cc1O)O)C
362 0 GYIUEJPXLZPIGV-UHFFFAOYSA-N OCC(C(=O)c1ccc(c(c1)O)O)C
363 0 UUYUQEPNOWJBOA-UHFFFAOYSA-N CC(C(=O)C12OC2C=C(C(=C1)O)O)C
364 0 DSAKYEQFWIMGPC-UHFFFAOYSA-N CC(C(=O)C1=CC=C(C2(C1O2)O)O)C
365 0 KMPWCLBTJHSENU-UHFFFAOYSA-N CC(C(=O)C1=CC2C(C(=C1)O)(O2)O)C
366 0 NVLJMTHTEJRNGU-UHFFFAOYSA-N O=C(C(C)C)Oc1ccc(c(c1)O)O
367 0 UYGBNZUGEZDSPT-UHFFFAOYSA-N O=C(C(O)(C)C)c1ccc(c(c1)O)O
368 0 HBKSECPKQIPCBM-UHFFFAOYSA-N O=CCC(c1ccc(c(c1)O)OC)O
369 0 FNGUGGAPNPBSAF-UHFFFAOYSA-N OC(=O)C1=CC(C(C(=O)O1)N)C(=O)O
370 0 IVSVDJAVBFWDFK-UHFFFAOYSA-N O=C1OC(=CC(C1)(N)C(=O)O)C(=O)O
371 0 RPUHUAYTFFMYMF-UHFFFAOYSA-N O=C1OC(C(=O)O)C(C(=C1)C(=O)O)N
372 0 XRWHKXZTDFVMJX-UHFFFAOYSA-N O=C1C=C(CC(O1)(N)C(=O)O)C(=O)O
373 0 OPCKUGZCLGJKSN-UHFFFAOYSA-N OC(Cc1cccc(c1)O)CC(=O)O
374 0 OPRRKXOAGMZJPR-UHFFFAOYSA-N CC(Cc1cccc(c1C(=O)O)O)O
375 0 LLCMJGHWYRWEMY-UHFFFAOYSA-N O=CC(=CC(=O)C#CC(=C)C)C=CC(=O)O
376 0 NIFZMIXPCLXHQJ-UHFFFAOYSA-N COC1=CC=C(C(C1O)O)C=CC=O
377 0 VVTPGRPOKUWBLK-UHFFFAOYSA-N O=CC=CC1(O)C=CC(=CC1O)OC
378 0 LJYBVRYKLHFNSE-UHFFFAOYSA-N OCC(c1ccccc1)COC(=O)O
379 0 TXZXSSOQNVXXMT-UHFFFAOYSA-N O=C1OC2C(=C1C)CCC(C2=O)(C)O
380 0 SRGIXSWZEKQABE-UHFFFAOYSA-N OC(=C)OC1CCC=CC(=C1)C(=O)O
381 0 XEQHHPMBNGSVKY-UHFFFAOYSA-N OC1=CC(CCC=C1)OC(=C)C(=O)O
382 0 ZSEUFEOBCSQNNE-UHFFFAOYSA-N O=C1OC2=C(O)C(CCC2=C1C)(C)O
383 0 VAHKTINBHVNTLS-UHFFFAOYSA-N O=C1OC2C(=C1C)C=CC(C2O)(C)O
384 0 DIQYJJJEABZPSJ-UHFFFAOYSA-N OCc1cc(O)c(cc1C)C=CC(=O)C(=O)O
385 0 PCTZITBKNBJRAB-UHFFFAOYSA-N OCc1cc(C)c(c(c1)O)C=CC(=O)C(=O)O
386 0 HYGDTFLSZMNDKV-UHFFFAOYSA-N OCc1ccc(c(c1C)O)C=CC(=O)C(=O)O
387 0 OQFZKYKUXOUCAO-UHFFFAOYSA-N OCc1ccc(c(c1)O)C(=CC(=O)C(=O)O)C
388 0 KHJBIQFFXXLWKY-UHFFFAOYSA-N OCc1ccc(c(c1)O)C=C(C(=O)C(=O)O)C
389 0 JHWLCWFYAITZPO-UHFFFAOYSA-N COc1cc(CO)ccc1C=CC(=O)C(=O)O
390 0 ZZCDMZYUVFKRBR-UHFFFAOYSA-N COCc1ccc(c(c1)O)C=CC(=O)C(=O)O
391 0 XPNFSTUBYOVEQK-UHFFFAOYSA-N COC(=O)C(=O)C=Cc1ccc(cc1O)CO
392 0 GQSXCZNCVIWEBI-UHFFFAOYSA-N OC=CC=CC(=O)c1ccccc1C(=O)O
393 0 REUXRDLVRXAOIU-UHFFFAOYSA-N OCC1=CCC2C1C(O)OC=C2C=O
394 0 RKLLIAVGQQXRBM-UHFFFAOYSA-N CC(Oc1ccccc1OC(=O)O)C
395 0 LLINZDRVITVTIH-UHFFFAOYSA-N OC(=O)CCC(C(=O)O)(C(O)O)NC(=O)N
396 0 ZKLXCAHKMXAXTP-UHFFFAOYSA-N NC(=O)NC(C(=O)O)CC(C(=O)O)C(O)O
397 0 VOFLVSFYWDCNOM-UHFFFAOYSA-N OC1C=C(O)C(=C(C1O)c1ccccc1O)O
398 0 GSMYMGQJYVTFMO-UHFFFAOYSA-N OC1C=CC(=C(C1O)c1cccc(c1O)O)O
399 0 RJOFQZCONBCWRL-UHFFFAOYSA-N OC1C=CC(=C(C1(O)O)O)c1ccccc1O
400 0 PZTVYEYQZLQLJS-UHFFFAOYSA-N OC1C=CC(=C(C1O)O)c1cccc(c1O)O
401 0 KKSZETKYAISPJI-UHFFFAOYSA-N OC(=O)CCC(=O)c1cc(C)ccc1C(=O)O
402 0 FZFTWFXTSFAIIM-UHFFFAOYSA-N OC(=O)CCC(=O)c1ccc(cc1C(=O)O)C
403 0 NDEQTVZRXAXAQU-UHFFFAOYSA-N OC(=O)CCC(=O)c1cccc(c1C(=O)O)C
404 0 CSIZWJADPNPDNK-UHFFFAOYSA-N OC(=O)CCC(=O)c1c(C)cccc1C(=O)O
405 0 BRXGXEKPJFYDOK-UHFFFAOYSA-N COC(=O)CCC(=O)c1ccccc1C(=O)O
406 0 RQQOHKJGXGAAHC-UHFFFAOYSA-N COC(=O)c1ccccc1C(=O)CCC(=O)O
407 0 BQZOAXZLOCOWMI-UHFFFAOYSA-N Oc1ccccc1c1c(O)ccc(c1O)O
408 0 XPKKXIOISRTFFM-UHFFFAOYSA-N Oc1c(O)cccc1c1c(O)cccc1O
409 0 QYMVLUIVBANVAF-UHFFFAOYSA-N Oc1cc(O)c(c(c1)c1ccccc1O)O
410 0 AIEZFWSIZQLXEG-UHFFFAOYSA-N Oc1c(O)cccc1c1cccc(c1O)O
411 0 LYBWLITYLDZMEY-UHFFFAOYSA-N Oc1ccc(c(c1)c1cccc(c1O)O)O
412 0 UPRCTEPWSUTLBI-UHFFFAOYSA-N Oc1c(O)ccc(c1O)c1ccccc1O
413 0 ICMQNPUWZFJIFD-UHFFFAOYSA-N Oc1ccc(c(c1)O)c1cccc(c1O)O
414 0 YVJQUYOCHMLYEB-UHFFFAOYSA-N OC1=CC=CC2(C1(O)O2)c1ccccc1O
415 0 DNTLKNVTSWEGSL-UHFFFAOYSA-N Oc1cccc(c1O)C12C=CC=CC2(O1)O
416 0 WYTCZPYCVOCQQL-UHFFFAOYSA-N OC1=CC2OC2C(=C1O)c1ccccc1O
417 0 YNDADEGALHUBIK-UHFFFAOYSA-N OC1=C(C2C(C=C1)O2)c1cccc(c1O)O
418 0 CONJIPUTMMMAJA-UHFFFAOYSA-N OC1=C(C=CC2C1(O)O2)c1ccccc1O
419 0 CJSVFCBLKDKXAZ-UHFFFAOYSA-N OC1=C(C=CC2C1O2)c1cccc(c1O)O
420 0 CRIUOMMBWCCBCQ-UHFFFAOYSA-N COC1OC(CO)C(C(C1F)O)O
421 0 WSDFWTJQVDCLOE-UHFFFAOYSA-N OCC1OC(O)C(C(C1O)OC)F
422 0 VTVAXEMDBYTVPR-UHFFFAOYSA-N COC1C(CO)OC(C(C1O)F)O
423 0 WPLLCLMAIYZBAI-UHFFFAOYSA-N COCC1OC(O)C(C(C1O)O)F
424 0 OCKONTHIRAKVQC-UHFFFAOYSA-N O=CC=CC=C(c1ccccc1O)C(=O)O
425 0 XWFUFFTVUDXPNE-UHFFFAOYSA-N OC(=O)C=CC=CC(=O)c1ccccc1O
426 0 HUNFGTPLBHZEQC-UHFFFAOYSA-N CC=CC1=CC(O)C2(C(=C1)OCO2)O
427 0 HAXVTJAQCVOAER-UHFFFAOYSA-N CC=CC1=CC=C2C(C1O)(O)OCO2
428 0 AGXTXXBPMCNLKD-UHFFFAOYSA-N CC=CC1(O)C=C2OCOC2=CC1O
429 0 DHZBEENLJMYSHQ-UHFFFAOYSA-N O=C1OC(=O)C2(C1(C)C1CCC2O1)C
430 0 UJWFCKFVECNETK-UHFFFAOYSA-N OC(=O)C(=O)CCCC(=O)c1ccccc1O
431 0 PRVFYDWYZBVWRO-UHFFFAOYSA-N OC(C(=O)c1ccccc1)CCC(=O)C(=O)O
432 0 XZGHBSUUCGDMEG-UHFFFAOYSA-N Oc1cccc(c1)C(=O)CCCC(=O)C(=O)O
433 0 BGWJWWSPUAAPFC-UHFFFAOYSA-N OC(CC(=O)C(=O)O)CC(=O)c1ccccc1
434 0 NGLHCWACRUDXGT-UHFFFAOYSA-N Oc1ccc(cc1)C(=O)CCCC(=O)C(=O)O
435 0 CRHVIQHXXSXPMZ-UHFFFAOYSA-N OC(C(=O)C(=O)O)CCC(=O)c1ccccc1
436 0 PCXORMDNHPQLDV-UHFFFAOYSA-N OC(=O)C(=O)CCCC(=O)C12C=CC=CC2O1
437 0 QNNXEGFYEVEBIP-UHFFFAOYSA-N OC(=O)C(=O)CCCC(=O)C1=CC=CC2C1O2
438 0 POJPEGOLWDFHHZ-UHFFFAOYSA-N OC(=O)C(=O)CCCC(=O)C1=CC2C(C=C1)O2
439 0 YWYCBOXOSXMWFC-UHFFFAOYSA-N O=C(Oc1ccccc1)CCCC(=O)C(=O)O
440 0 UTZKXUIHPBDLGJ-UHFFFAOYSA-N O=C(c1ccccc1)OCCCC(=O)C(=O)O
441 0 OGZQODSLVZTVAY-UHFFFAOYSA-N O=C(c1ccccc1)COCCC(=O)C(=O)O
442 0 QLJKSNYWEDWXBX-UHFFFAOYSA-N OC(=O)C(=O)COCCC(=O)c1ccccc1
443 0 WSOGOYYVZLABIN-UHFFFAOYSA-N OC(=O)C(=O)OCCCC(=O)c1ccccc1
444 0 WVFISQUVVKGLIB-UHFFFAOYSA-N O=C(OC(=O)O)CCCC(=O)c1ccccc1
445 0 IOAPTXXNGUSVFD-UHFFFAOYSA-N O=C1C=C(OC(C1)(N)C(=O)O)C(=O)O
446 0 AVHULBRTDFSHKY-UHFFFAOYSA-N OC(=O)C1=CC(=O)C(C(O1)C(=O)O)N
447 0 HDXRMRSUMQUOSK-UHFFFAOYSA-N O=C(c1ccccc1)C=CCC(=O)C(=O)O
448 0 QPGAZPBFRAAJBD-UHFFFAOYSA-N O=C(c1ccccc1)CC=CC(=O)C(=O)O
449 0 WPHZVIWZJWPDSH-UHFFFAOYSA-N OC(=O)C=C(C1=CC=CC(C1O)O)C
450 0 GJRXXEMVKKTMCH-UHFFFAOYSA-N OC(=O)C=CC1=C(C)C=CC(C1O)O
451 0 MHFNTNOBKTXQRQ-UHFFFAOYSA-N OC1C=CC=C(C1O)C=C(C(=O)O)C
452 0 ZBFSCTBJJOIJCH-UHFFFAOYSA-N OC(=O)C=CC1=CC(=CC(C1O)O)C
453 0 YCOIBVOCKZPLPW-UHFFFAOYSA-N CC1=CC=C(C(C1O)O)C=CC(=O)O
454 0 GXJGUMODUKHYPP-UHFFFAOYSA-N COC(=O)C=CC1=CC=CC(C1O)O
455 0 PQKRYTHZUXPQJK-UHFFFAOYSA-N COC1C(O)C=CC=C1C=CC(=O)O
456 0 ZRQMFHAOQONCJP-UHFFFAOYSA-N COC1C=CC=C(C1O)C=CC(=O)O
457 0 PECFOBLQJLLGOZ-UHFFFAOYSA-N OC(=O)CC(c1ccc(cc1)O)(O)C
458 0 MJTNGUBBFFHIQF-UHFFFAOYSA-N OC1CC(O)c2c(C1)cc(cc2O)O
459 0 JBBXQVMOIRUIAL-UHFFFAOYSA-N O=CC=CC(=O)C(=CC(=O)C(C)C)O
460 0 FMPMBHHJRPWIPZ-UHFFFAOYSA-N O=CC(=CC=CC(=O)C(=O)O)C(C)C
461 0 OPCLYCHDTHXYEE-UHFFFAOYSA-N O=CC=C(C(C)C)C=C(C(=O)C=O)O
462 0 REMHTADRAKKVFP-UHFFFAOYSA-N OC1C=CC2=CC=CC(C2(C1O)O)O
463 0 KEJSFEMBFYJWKA-UHFFFAOYSA-N OC1C=C2C(=CC1O)C=CC(C2O)O
464 0 YMIZQQDNDQWCSM-UHFFFAOYSA-N OC(C(C(=O)O)Cc1ccccc1)O
465 0 JGCVUOAZLHPNJM-UHFFFAOYSA-N OC1CC2=C(C(=O)C1)C(=CC(C2)O)O
466 0 MEAOOYKZITYRJK-UHFFFAOYSA-N OC1CC(=O)C2=C(C1)C=C(CC2O)O
467 0 BQSYCIRPLWNKRM-UHFFFAOYSA-N OC1CC2C=C(O)C=C(C2C(=O)C1)O
468 0 ZJJMCLGMHMSDKN-UHFFFAOYSA-N OCC(c1ccccc1)(CC(=O)O)O
469 0 CXMRDTYDEINMSY-UHFFFAOYSA-N COc1cc(C=CC(=O)CC(=O)O)ccc1O
470 0 BOORRODXIRDJFF-UHFFFAOYSA-N OC1CC(O)c2c(C1O)c(O)ccc2
471 0 MNYMGEMFEJLBOI-UHFFFAOYSA-N COC1=C2OC=CC2C2C(=C1)C=CC(=O)O2
472 0 NIUMOVFARUFOPN-UHFFFAOYSA-N COC1C=c2ccc(=O)oc2=C2C1OC=C2
473 0 KUHPIRXSUVZJKG-UHFFFAOYSA-N COc1cc2ccc(=O)oc2c2c1OCC2
474 0 IPCKCFSWWSAODU-UHFFFAOYSA-N OC1CC(O)C(=O)C2=C1C=CCC2O
475 0 WDHZSEZNNSCYTC-UHFFFAOYSA-N OC1=CCCC2=C1C(=O)C(CC2O)O
476 0 OEVOWKTYDNOIKY-UHFFFAOYSA-N OC1=CC=CC2C1C(=O)C(CC2O)O
477 0 RDRDHXDYMGUCKE-UHFFFAOYSA-N O=C(c1ccccc1)C=CC=C(C(=O)O)O
478 0 AHYBMEBEZQURNK-XFFZJAGNSA-N OC(/C=C(/C(=O)O)\O)CC(=O)c1ccccc1
479 0 RUFIXTXIPMUNCY-VOTSOKGWSA-N OC(C(C(=O)O)O)/C=C/C(=O)c1ccccc1
480 0 ZUZXOZFFCYBDPN-UHFFFAOYSA-N O=C1OC(C=C1O)CC(=O)c1ccccc1
481 0 RJLNASZJVBKLKP-UHFFFAOYSA-N CC1CC2=C(C(=O)O1)C(=CC(C2)O)O
482 0 GXBMMFZKDIIMPI-UHFFFAOYSA-N CC1OC(=O)C2=C(C1)C=C(CC2O)O
483 0 GYBZZXCRTUMORN-UHFFFAOYSA-N CC1CC2C=C(O)C=C(C2C(=O)O1)O
484 0 UDMUFRKTDXHSEI-UHFFFAOYSA-N CC(C1C2C=C(C(=C1O)O)C(=O)O2)C
485 0 UUYSCNGPNOYZMC-UHFFFAOYSA-N COC(=O)C(Oc1ccc(cc1)O)C
486 0 FJUACDARCVZYOJ-UHFFFAOYSA-N COC(C(=O)O)Cc1ccc(cc1)O
487 0 PDFUCDWETSQSSU-UHFFFAOYSA-N COC(=O)C(Cc1ccc(cc1)O)O
488 0 YARYRQKCRQMHOZ-UHFFFAOYSA-N OC(=O)C(Cc1ccc(cc1C)O)O
489 0 CGWDXTQGZBUWQK-UHFFFAOYSA-N OC(=O)C(Cc1ccc(c(c1)C)O)O
490 0 FKJGMABJLZQBIV-UHFFFAOYSA-N FCc1cn(c2c1c(O)nc(=N)[nH]2)C
491 0 JZDNFNOBADINKH-UHFFFAOYSA-N FCc1c[nH]c2c1c(O)nc(=N)n2C
492 0 MMXXFUNRPGKPQK-UHFFFAOYSA-N COc1nc(=N)[nH]c2c1c(CF)c[nH]2
493 0 XCBSMXBGVCCJNV-UHFFFAOYSA-N OC1CC(=O)C2C(=CC=CC2(O)O)C1
494 0 OBPOBHCSQCOFLP-UHFFFAOYSA-N O=CCc1c(O)c2C(=O)OCc2c(c1OC)C
495 0 BMGIZSMSXDJMND-SNAWJCMRSA-N O=CC(C(/C=C/c1cccc(c1C=O)O)O)O
496 0 GXWSAMGGBSNKGV-UHFFFAOYSA-N COc1cc(C=CC(=CC(=O)O)O)ccc1O
497 0 GEEKHFPYDLGUBN-UHFFFAOYSA-N CC(=O)C=CC1=CC(C(C=C1)(O)O)O
498 0 PMFXOGQTZGFOJV-UHFFFAOYSA-N CC(=O)C=CC1=CC=C(C(C1O)O)O
499 0 DVVMZEUOLUBWMC-UHFFFAOYSA-N CC(=O)C=CC1(O)C=CC(=CC1O)O
500 0 IBTMTXYGSOFNMI-VMPITWQZSA-N O=CCC(C(=O)O)/N=C(/C(=O)O)\C=O
501 0 QDXFFGSJKJFSRQ-UHFFFAOYSA-N OC(=O)CC1(O)C(=O)C=Cc2c1cccc2
502 0 QRFWULASYBIALH-UHFFFAOYSA-N OC(=O)CC1(O)C=Cc2c(C1=O)cccc2
503 0 YQJCTEGXNCRKHK-UHFFFAOYSA-N COc1cc(O)c2c(c1)c(CO)c(oc2=O)C
504 0 UFFICQOLEGCSAT-UHFFFAOYSA-N CCC(=O)C(c1ccc(c(c1)O)O)O
505 0 UWICGUCETYSCFD-OJKREEDWSA-N OC(=O)C(=C/C=C/C(c1ccccc1O)O)O
506 0 CPGWNVHIQKOAHT-UHFFFAOYSA-N O=CC(=CC(=O)C=Cc1ccc(cc1)O)O
507 0 FEWKYYZBKCZOBJ-UHFFFAOYSA-N O=CC(=C(C(=CC(=O)O)O)N)C(=O)O
508 0 AXNSIXHFLNQALP-UHFFFAOYSA-N CCC(c1cc2OCOc2cc1O)O
509 0 DUZZIYDXGZRUHU-UHFFFAOYSA-N CCC(=O)C1=CC2OCOC2C=C1O
510 0 YLUDZNGGGURKPZ-UHFFFAOYSA-N CCC(=O)C1CC2=C(C=C1O)OCO2
511 0 QMSIJUDHHKDMOS-UHFFFAOYSA-N CCC(=O)C1=CC2=C(CC1O)OCO2
512 0 SBLGIPRYDLVIKE-UHFFFAOYSA-N OC(CC(=O)O)OCc1ccccc1
513 0 QUUFGSNLUKRBRI-UHFFFAOYSA-N O=C1NC(=O)C(N1)CC(C(=O)O)C(O)O
514 0 USTRINPFMINYLU-UHFFFAOYSA-N CCOCOc1ccc(cc1)C(=O)O
515 0 SFCKVBGFRPIPCS-UHFFFAOYSA-N OC(=O)COC1=CC2(C(=CC=CC2O)C=C1)O
516 0 QDQBWXBSPFPUKM-UHFFFAOYSA-N OC(=O)COC1=CC2=CC=CC(C2(C=C1)O)O
517 0 ULRKPECRCHMRCK-UHFFFAOYSA-N OC(=O)COc1ccc2=CC(C(C=c2c1)O)O
518 0 RJQMLXWZVOGASW-UHFFFAOYSA-N OC(=O)COc1ccc2c(c1)cc(cc2)O
519 0 VTKLOBJSPNLFHC-UHFFFAOYSA-N OC(=O)COc1ccc2c(c1)ccc(c2)O
520 0 YNYBFKAWSBYIFQ-UHFFFAOYSA-N OC(=O)COc1ccc2c(c1)cccc2O
521 0 ZDEUITGTAREACQ-UHFFFAOYSA-N OC(=O)COc1ccc2c(c1)c(O)ccc2
522 0 SDDZDLLVPSVNAR-UHFFFAOYSA-N OC(=O)COc1cc(O)c2c(c1)cccc2
523 0 OOGCFMROXXUWPZ-UHFFFAOYSA-N OC(=O)COc1cc2ccccc2cc1O
524 0 LXSWIXILIIQGNV-UHFFFAOYSA-N OC(=O)COc1ccc2c(c1O)cccc2
525 0 LQUFGTSUUUPACA-UHFFFAOYSA-N OC(=O)C(Oc1ccc2c(c1)cccc2)O
526 0 OSRSREQMMYLNGQ-UHFFFAOYSA-N OC(=O)COc1ccc2=CC3C(C=c2c1)O3
527 0 BPTCHCQXXLRKNX-UHFFFAOYSA-N OC(=O)COC1=CC2=CC=CC3C2(C=C1)O3
528 0 BCOIRSAKEAFKMC-UHFFFAOYSA-N OC(=O)COC1=CC23C(=CC=CC3O2)C=C1
529 0 XWFTVZQBJJRRFP-UHFFFAOYSA-N OC(=O)COC1=Cc2ccccc2C2C1O2
530 0 PKWXUGMYZIDRHT-UHFFFAOYSA-N OC(=O)COC12C=Cc3c(C2O1)cccc3
531 0 RHFWVYAWSXBRSX-UHFFFAOYSA-N OC(=O)OCOc1ccc2c(c1)cccc2
532 0 ZGUTYTOIIKBTCI-UHFFFAOYSA-N Oc1c(O)ccc2c1c(C(=O)O)c(cc2)C
533 0 LCHYGEYVRYFTOO-UHFFFAOYSA-N Cc1cc2ccc(c(c2c(c1)C(=O)O)O)O
534 0 AFMXGSVEGFNBIQ-UHFFFAOYSA-N OC(=O)c1ccc(c2c1c(O)c(O)cc2)C
535 0 HLVOHUQHKHYUNN-UHFFFAOYSA-N OC(=O)c1cccc2c1c(O)c(O)cc2C
536 0 LCSQVCZCJGYWOD-UHFFFAOYSA-N OC(=O)c1cccc2c1c(O)c(c(c2)C)O
537 0 BSDUXWVSLYDYMW-UHFFFAOYSA-N COC(=O)c1cccc2c1c(O)c(cc2)O
538 0 ZJFNSMYEPJVGOX-UHFFFAOYSA-N COc1c(O)ccc2c1c(ccc2)C(=O)O
539 0 TYEPAPXGGNIKSZ-UHFFFAOYSA-N COc1ccc2c(c1O)c(ccc2)C(=O)O
540 0 PNSTWFPECSWNLG-UHFFFAOYSA-N O=CC1=C(OC)C=CC(C1O)C(=O)C
541 0 MZSSDAIMGTWVLP-UHFFFAOYSA-N O=CC1C=C(C=CC1(O)OC)C(=O)C
542 0 UZZAPFKOQKOLIV-UHFFFAOYSA-N COC1=C(C(=O)O)C(c2c1cc(OC)cc2)O
543 0 GZVDVOLJXDLIPV-UHFFFAOYSA-N OC(=O)C(=CC=CC(=O)O)c1ccccc1
544 0 XJUCWVBMUPZTCM-UHFFFAOYSA-N O=CC=CC(=C(C(=O)O)O)c1ccccc1
545 0 AYRLUUYYFPMWMC-UHFFFAOYSA-N OC(=O)C1(O)C=CC=C(O1)c1ccccc1
546 0 OCNQNGRSAFWDKS-UHFFFAOYSA-N OC=CC=C(C(=O)C(=O)O)c1ccccc1
547 0 YOVXRIACERVBAG-UHFFFAOYSA-N OC(=CC=CC(=O)C(=O)O)c1ccccc1
548 0 AMCMPYSRJBOXBL-UHFFFAOYSA-N Oc1ccc(cc1)OC(C(=O)O)(C)C
549 0 WKSPJIXIJPSIEK-UHFFFAOYSA-N O=C1CC=C(C=C1)OC(C(=O)O)(C)C
550 0 FAYUORCJPBEDIT-UHFFFAOYSA-N C=CCC1=CC(O)C2(C(=C1)OCO2)O
551 0 QGAVGVBGWZJWDB-UHFFFAOYSA-N OC1C(=CC=C2C1(O)OCO2)CC=C
552 0 NQXUOCPEOJYCAZ-UHFFFAOYSA-N C=CCC1(O)C=C2OCOC2=CC1O
553 0 FCSWQJNCPXGDBV-UHFFFAOYSA-N OC(=O)C1=CC(N)C(=C(O1)C(=O)O)O
554 0 OKNGBTFAFRVBTO-UHFFFAOYSA-N OC(=O)C1CC1C1=CC=CC(C1O)O
555 0 ZZBMJLLPLYSSPW-UHFFFAOYSA-N OC(=O)C1CC1C1=CC(C(C=C1)O)O
556 0 WBJKRGINEOCGRR-UHFFFAOYSA-N OC(=O)C1CC1C1(O)C=CC=CC1O
557 0 MIRPXKKVNYHHPJ-UHFFFAOYSA-N COc1c2OC(=O)CCc2cc2c1occ2
558 0 LFJPPVLOHGGZCG-UHFFFAOYSA-N COC1=C2OC(=O)C=CC2Cc2c1occ2
559 0 MLPWURQFYPFBAI-UHFFFAOYSA-N COC1C2OC(=O)C=CC2=Cc2c1occ2
560 0 DBRGHJOWIFIJMQ-UHFFFAOYSA-N COC1=c2oc(=O)ccc2=CC2C1OC=C2
561 0 RXKQQVXLFOTMJG-UHFFFAOYSA-N O=CCSC(=O)C1C(O)CCCC1O
562 0 QJQNEWSPJZATDM-UHFFFAOYSA-N COC1=C2C=CC(=O)OC2C2C(=C1)OC=C2
563 0 CVOMTZBBMGQMDW-UHFFFAOYSA-N COC1=c2ccc(=O)oc2=C2C(C1)OC=C2
564 0 KDEGNAMCDPIWLY-UHFFFAOYSA-N COc1cc2OCCc2c2c1ccc(=O)o2
565 0 SNJZHEBXIBCPCF-UHFFFAOYSA-N COc1cc2occc2c2c1CCC(=O)O2
566 0 YBZYTBORDITPRV-UHFFFAOYSA-N OC(=O)CC1(O)C=CC(=O)c2c1cccc2
567 0 OTLDZCMVOGKTKS-UHFFFAOYSA-N O=CC=C(C=C(C(=O)O)C#CC(=C)C)C=O
568 0 OVKVDHXEDVLCNX-UHFFFAOYSA-N COc1cc(O)c2c(c1O)c(C)c(oc2=O)C
569 0 OZRLEBGYMCQUQA-UHFFFAOYSA-N COc1cc2c(C)c(C)oc(=O)c2c(c1O)O
570 0 DGJRMHDLEKHWPB-UHFFFAOYSA-N COc1cc(O)c2c(c1)c(C)c(oc2=O)CO
571 0 GUOOEAMOIRFTOA-UHFFFAOYSA-N OCOc1cc(O)c2c(c1)c(C)c(oc2=O)C
572 0 REKSJUBYFBBMMU-UHFFFAOYSA-N COC1=CC2(C3(C(=C1)C(=C(C)OC3=O)C)O2)O
573 0 AUHNCJWGZQZVPP-UHFFFAOYSA-N COc1cc(O)c2c(c1)C1(C)OC1(OC2=O)C
574 0 BYVBYCLMZVFOFP-UHFFFAOYSA-N COC12OC2C(=c2c(=C1)c(C)c(C)oc2=O)O
575 0 HSSBWJHHSNUBOY-UHFFFAOYSA-N COc1cc(CC(=O)O)cc(c1O)C
576 0 DQILXULRBUZJCT-UHFFFAOYSA-N COc1c(O)ccc(c1C)CC(=O)O
577 0 BNNZVSAJHKHPTA-UHFFFAOYSA-N COc1cc(CC(=O)O)c(cc1O)C
578 0 JJJSFAGPWHEUBT-UHFFFAOYSA-N COC(=O)Cc1ccc(c(c1)OC)O
579 0 UWNYOVBLSJFRCQ-UHFFFAOYSA-N OC(=O)C(C(c1ccc(cc1)O)O)C
580 0 NDGDJZANLNXQBX-UHFFFAOYSA-N COc1ccc(c(c1)C(C=O)O)OC
581 0 QPVKGHLRLBAUIM-UHFFFAOYSA-N Nc1ccc(cc1)c1ccc(c(c1)Cl)N
582 0 NPNAJGCZQBQWQZ-UHFFFAOYSA-N OCC=Cc1cc(O)c(c(c1)OC)O
583 0 BQIPJDISNSRGDP-UHFFFAOYSA-N O=CC=C(C(=C(C(=O)O)N)C(=O)O)O
584 0 CIPDEJIWAPGPIG-UHFFFAOYSA-N O=CC(=CC(=C(C(=O)O)N)C(=O)O)O
585 0 SMDVEHRLRAWJGS-UHFFFAOYSA-N OC(=O)C=CC(=C(C(=O)O)N)C(=O)O
586 0 RLMHCYAYDYKNLO-UHFFFAOYSA-N O=CC=CC1(OC1(N)C(=O)O)C(=O)O
587 0 DBGYBSKWVFRGFQ-UHFFFAOYSA-N O=CC1OC1C(=C(C(=O)O)N)C(=O)O
588 0 FKFGBNVMIHGAAS-UHFFFAOYSA-N O=CC=CC(=C(C(=O)O)N)OC(=O)O
589 0 BMKAKBDZDNEQOR-UHFFFAOYSA-N O=CC=CC(=C(OC(=O)O)N)C(=O)O
590 0 RXHKTXWXFSRCQJ-UHFFFAOYSA-N O=CC=CC(=C(C(=O)O)NO)C(=O)O
591 0 BYYGIKKVHGWCRC-UHFFFAOYSA-N COC(=O)C1=CC=CCC1C(=O)OC
592 0 NMPKUNZHZOGLJB-UHFFFAOYSA-N COC(=O)C1=CCCC=C1C(=O)OC
593 0 JOGPBNHZOZHIRD-UHFFFAOYSA-N O=CCSC(=O)CCCCCC(=O)O
594 0 YWXGDPOZQYWOCZ-UHFFFAOYSA-N O=CC(=O)c1ccc(cc1C(=O)C(=O)C)C
595 0 OVXROBTXWSPEQX-UHFFFAOYSA-N COC(=O)C=CC1(O)C=CC=CC1O
596 0 WTYAWFZDXRDXEC-UHFFFAOYSA-N CC1=CC(O)c2c(O1)cc1c(c2O)cco1
597 0 IJOIALGMXFYLSH-UHFFFAOYSA-N OC(C(c1c(C)onc1O)(C(=O)O)N)O
598 0 PAFVPBZCWBOPBW-UHFFFAOYSA-N O=C(C(=O)O)NCCC(C(=O)O)(C(O)O)N
599 0 QDYNEBLEPDQGCY-UHFFFAOYSA-N CC1=CC(=O)C2C(=Cc3occc3C2O)O1
600 0 DVDMYADNIQKNDU-UHFFFAOYSA-N CC1=CC(=O)C2=C(c3c(CC2O1)occ3)O
601 0 KEYKXBAXHPMLGG-UHFFFAOYSA-N CC1CC(=O)c2c(O1)cc1c(c2O)cco1
602 0 GLQRJAYJZOEMBM-UHFFFAOYSA-N Cc1cc(=O)c2c(o1)cc1c(c2O)CCO1
603 0 JFAZRGWWAAXQIG-UHFFFAOYSA-N CC(OC(=O)c1ccc(cc1O)O)C
604 0 LGFUKKJQWVKLJZ-UHFFFAOYSA-N CC(OC(=O)c1ccc(c(c1)O)O)C
605 0 UZAWKCIZDTWSPX-UHFFFAOYSA-N OCC(OC(=O)c1ccc(cc1)O)C
606 0 GMVXSYLHTBFJAL-UHFFFAOYSA-N CC(OC(=O)C1=CC=C(C2C1O2)O)C
607 0 MZBUTAONRJUNMH-UHFFFAOYSA-N CC(OC(=O)C1=CC2C(C=C1)(O2)O)C
608 0 CWMQCJWVVICRIE-UHFFFAOYSA-N CC(OC(=O)C12C=CC(=CC2O1)O)C
609 0 HYYDNVCNWADHHG-UHFFFAOYSA-N CC(OC(=O)Oc1ccc(cc1)O)C
610 0 AMEUZBBYUDTLNC-UHFFFAOYSA-N OC(=O)CCc1cc(C)cc(c1O)O
611 0 IWHFNWJMNLMKSO-UHFFFAOYSA-N OC(=O)CCc1c(C)ccc(c1O)O
612 0 KNMXKRHFQAZHRI-UHFFFAOYSA-N COC(=O)CCc1cccc(c1O)O
613 0 ADFZNPFPQHOCBO-UHFFFAOYSA-N Cc1ccc(c(c1O)O)CCC(=O)O
614 0 UHXCEKPXENYKCN-UHFFFAOYSA-N C=CCC(=CC(=O)OC)C=CC(=O)O
615 0 RFGXOKYDEYQCDG-UHFFFAOYSA-N OC1C=Cc2c(C1O)oc1c2cc(cc1)O
616 0 SKSXGEAKPQDUDN-UHFFFAOYSA-N OC1=Cc2c(C(C1O)O)oc1c2cccc1
617 0 KVMWHBBUCNNCJM-UHFFFAOYSA-N OC(=O)CCc1cc(O)c(cc1C)O
618 0 YZLNRSUOCJCPJN-UHFFFAOYSA-N OC(=O)CCc1ccc(c(c1C)O)O
619 0 LQABFIPVISDNAV-UHFFFAOYSA-N OC(=O)CCc1cc(C)c(c(c1)O)O
620 0 MNPLWDVSJPSARY-UHFFFAOYSA-N OCc1cc2OC(O)(C=Cc2cc1C)C(=O)O
621 0 UFCMTWVWEMPNBE-UHFFFAOYSA-N OCc1cc2OC(O)(C=Cc2c(c1)C)C(=O)O
622 0 UBFVGHWDEHXTTD-UHFFFAOYSA-N OCc1ccc2c(c1C)OC(C=C2)(O)C(=O)O
623 0 FBWXYGVSAGZYMD-UHFFFAOYSA-N OCc1ccc2c(c1)OC(C(=C2)C)(O)C(=O)O
624 0 ZCDQXOGLJOFUFS-UHFFFAOYSA-N COCc1ccc2c(c1)OC(C=C2)(O)C(=O)O
625 0 NDTHJNWOPPBENN-UHFFFAOYSA-N COC1(C=Cc2c(O1)cc(cc2)CO)C(=O)O
626 0 JRSKOAICNBYGJH-UHFFFAOYSA-N COC(=O)C1(O)Oc2cc(CO)ccc2C=C1
627 0 YRSSFXIBVODPKR-UHFFFAOYSA-N OC1C(O)C(O)C(c2c1cccc2)O
628 0 ICAYQZYVGZHSHJ-UHFFFAOYSA-N OC1C(O)C=CC2=C1C(O)C(C=C2)O
629 0 ZEEQVQGJDLBYSE-UHFFFAOYSA-N OC1C(O)C=CC2=C1C=CC(C2O)O
630 0 LMUFCRDUIKTKCV-UHFFFAOYSA-N COc1cc(OC)c2c(c1O)oc(=O)cc2C
631 0 PLEWUVMNNBTCBU-UHFFFAOYSA-N COc1c(O)c2oc(=O)ccc2c(c1C)OC
632 0 NHPYHBGXCMLCPH-UHFFFAOYSA-N COc1cc(OC)c(c2c1cc(C)c(=O)o2)O
633 0 SKBCJQGBARMABI-UHFFFAOYSA-N O=CCOC(=O)C=Cc1ccc(c(c1)OC)O
634 0 KRMCSWZHAPJTTA-UHFFFAOYSA-N O=CC(=O)OCC=Cc1ccc(c(c1)OC)O
635 0 ZIPKGOLFQKNGCA-UHFFFAOYSA-N NC/C(=N/C(C(=O)O)(C(O)O)CC(=O)O)/O
636 0 PCKSZXWSSCPGMW-UHFFFAOYSA-N NC/C(=N/C(C(C(=O)O)C(O)O)C(=O)O)/O
637 0 XXDAFMSOQNYLBY-UHFFFAOYSA-N CC(Cc1oc(=O)c2c(c1)cc(cc2O)O)O
638 0 GFHCCAJFUDEHSO-UHFFFAOYSA-N CC(Cc1cc2C=C(O)C#Cc2c(=O)o1)O
639 0 LJWRGMXCMDSBHP-UHFFFAOYSA-N CC(Cc1oc(=O)c2c(c1)C#CC=C2O)O
640 0 NRBLWWINQRHBME-UHFFFAOYSA-N CSCCCCC(=CC(=O)O)C(=O)O
641 0 XPPXPQSINXAEEW-UHFFFAOYSA-N CSCCCCC(C(=O)C(O)O)C(=O)O
642 0 UBWOPKMIOKZADH-UHFFFAOYSA-N COC1CC(=CC(=C1O)O)C=CC=O
643 0 ILKRAECJLSFVDF-UHFFFAOYSA-N O=CCCc1cc(O)c(c(c1)OC)O
644 0 SCNKCXZKZHWBJT-UHFFFAOYSA-N O=CC=CC1=CC(O)C(C(=C1)OC)O
645 0 HWBNCLMBFYUGDX-UHFFFAOYSA-N O=CC=CC1CC(=C(C(=C1)OC)O)O
646 0 ZHPDSXMYCDHWDZ-UHFFFAOYSA-N O=CC=CC1=CC(C(C=C1)(O)OC)O
647 0 GLKDSLJFNPLFBI-UHFFFAOYSA-N OC(=O)C=Cc1c(C)cc2c(c1O)cco2
648 0 VJHZNWLKLLVOMU-UHFFFAOYSA-N OC=Cc1c(O)cc(c2c1oc(=O)cc2)C
649 0 UYAMYUGXRZEACU-UHFFFAOYSA-N O=C1CC(O)c2c(O1)c1ccoc1cc2C
650 0 GKOBNGXLRDHSAA-UHFFFAOYSA-N Cc1ccc2c(c1)c(O)cc(c2O)C(=O)O
651 0 VWEBRKFXMXBGTL-UHFFFAOYSA-N Cc1ccc2c(c1)c(O)c(cc2O)C(=O)O
652 0 RWWYCTOHJVFAHQ-UHFFFAOYSA-N OC(=O)c1cc(O)c2c(c1O)c(C)ccc2
653 0 AYRFANQSHUUUIH-UHFFFAOYSA-N OC(=O)c1cc(O)c2c(c1O)cccc2C
654 0 KDLHMHBNLIIICK-UHFFFAOYSA-N OC(=O)c1c(C)c(O)c2c(c1O)cccc2
655 0 IPGVXFUPSUUPAF-UHFFFAOYSA-N COc1c(cc(c2c1cccc2)O)C(=O)O
656 0 OHHZMWCHWSNXPY-UHFFFAOYSA-N COc1c(O)c2oc(=O)ccc2c(c1OC)C
657 0 CYGSYZWOOVVCQU-UHFFFAOYSA-N COc1c(OC)cc2c(c1O)oc(=O)cc2C
658 0 YKUPRXHZDBKDEL-UHFFFAOYSA-N COc1cc2cc(C)c(=O)oc2c(c1OC)O
659 0 MJSKXFJKVNPEOZ-UHFFFAOYSA-N COC1CC(=CC=C1O)C=CC(=O)O
660 0 RPSTZALOIUNWDE-UHFFFAOYSA-N COC1=CC(=CCC1O)C=CC(=O)O
661 0 BATACXNUEFGJQZ-HWKANZROSA-N COC1=CC(/C=C/C(=O)O)CC=C1O
662 0 DOCRMIHJJKAEMM-UHFFFAOYSA-N CC=CC(=CC(=O)OC)C=CC(=O)O
663 0 VXHGLACKBXDJFR-UHFFFAOYSA-N OC(=O)C(=CC=CC(=O)C1=CC=CCC1O)O
664 0 SPDQHZZCZTYLMM-UHFFFAOYSA-N O=C(C1CC=CC=C1O)C=CC=C(C(=O)O)O
665 0 LABAMAQGGBIVNH-UHFFFAOYSA-N OC(=O)C(=CCCC(=O)c1ccccc1O)O
666 0 AFWSKEJVVYREMN-UHFFFAOYSA-N OC(=O)C(=CC=CC(=O)C1=CCCC=C1O)O
667 0 WWOQREKWYKCVSS-UHFFFAOYSA-N OC(=O)C(CC=CC(=O)c1ccccc1O)O
668 0 TVRDBZBCFLFRPP-UHFFFAOYSA-N OC(=O)C=C(C(=O)N)C=C(C(=O)O)O
669 0 YVJOERRYRABEDO-UHFFFAOYSA-N NC(=O)C=C(C(=O)O)C=C(C(=O)O)O
670 0 SESMGSNKVUTQMU-UHFFFAOYSA-N OC(=O)C=C(C(=O)O)C=C(C(=O)N)O
671 0 IBTHMBXCZFJCII-UHFFFAOYSA-N O=CC=C(C(=O)C=CC(=O)C(C)C)O
672 0 OBHGZAUUABMLHM-UHFFFAOYSA-N O=CC(=CC=C(C(=O)C=O)O)C(C)C
673 0 QDJBQWNJGCEGMF-UHFFFAOYSA-N O=CC=C(C(C)C)C=CC(=O)C(=O)O
674 0 UQNJJXVZRLCSSR-UHFFFAOYSA-N Cc1ccc(c(c1)C(=O)C(=C(C(=O)O)O)C)O
675 0 XCKNQEVGWQVHEZ-UHFFFAOYSA-N OC=C(C(=O)c1c(O)ccc(c1C(=O)O)C)C
676 0 PVXRADCWBCKEOB-UHFFFAOYSA-N Oc1ccc(c(c1)C(=O)C(=C(C(=O)O)C)O)C
677 0 FRGFKGBWHWYCGX-UHFFFAOYSA-N CC=C(C(=O)c1c(C)ccc(c1C(=O)O)O)O
678 0 VSJFGUSKQZEGCU-UHFFFAOYSA-N Cc1ccc(c2c1C(=O)C(O)C(C2=O)(C)O)O
679 0 IAMITECEVBYWBG-UHFFFAOYSA-N OC1=C(C)C(=O)C2(C(C1=O)C(=CC=C2O)C)O
680 0 JGHPGPSJESVHQM-UHFFFAOYSA-N Cc1ccc(c2c1C(=O)C(C(C2=O)C)(O)O)O
681 0 FQZGQNDPXSWXKM-UHFFFAOYSA-N CC1=C(O)C(=O)C2(C(C1=O)C(=CC=C2C)O)O
682 0 KUKMLIPFHQNZAL-UHFFFAOYSA-N CC1C(=O)C(=O)c2c(C1=O)c(O)ccc2C
683 0 PMMPTMTWZIIMMU-UHFFFAOYSA-N OC1C(=C)C(=O)c2c(C1=O)c(C)ccc2O
684 0 YBRCIABQUBVUMJ-UHFFFAOYSA-N OC(=O)c1cc2c(O)ccc(c2cc1C)O
685 0 CSTHIVSINWKMTF-UHFFFAOYSA-N OC(=O)c1cc(C)c2c(c1)c(O)ccc2O
686 0 NZIGSWLUXBFACA-UHFFFAOYSA-N OC(=O)c1ccc2c(c1C)c(O)ccc2O
687 0 HGGWGCZQKYJLEN-UHFFFAOYSA-N OC(=O)c1ccc2c(c1)c(O)cc(c2O)C
688 0 SCSMKOJMKAYSOK-UHFFFAOYSA-N OC(=O)c1ccc2c(c1)c(O)c(cc2O)C
689 0 SQTLIVKTYBJXQB-UHFFFAOYSA-N COC(=O)c1ccc2c(c1)c(O)ccc2O
690 0 RCUYAPOWCQBIFC-UHFFFAOYSA-N COc1ccc(c2c1cc(cc2)C(=O)O)O
691 0 FLTGHGQNQREFSR-UHFFFAOYSA-N COc1ccc(c2c1ccc(c2)C(=O)O)O
692 0 HFVGYDUBMWKUHW-UHFFFAOYSA-N OC(=O)C=C(c1ccc(cc1O)OC(=O)C)C
693 0 KCYBTRXZQYTQJM-UHFFFAOYSA-N CC(=O)Oc1ccc2c(c1)OC(=O)CC2(C)O
694 0 DRFQOKYMYKNGPZ-UHFFFAOYSA-N CC(=O)Oc1ccc2c(c1)OC(=O)CC2=C
695 0 HKFDXTRIVBQVRO-UHFFFAOYSA-N COC1=CC=C(CC1O)C=CC(=O)O
696 0 YRQJJCWNINXPKD-UHFFFAOYSA-N COC1CC=C(C=C1O)C=CC(=O)O
697 0 MLERMLVRHWKMHN-HWKANZROSA-N COC1=CCC(C=C1O)/C=C/C(=O)O
698 0 SLJVLWSGUNWBSN-UHFFFAOYSA-N COC=Cc1c(cc2c(c1C)OCO2)C(=O)O
699 0 QWXSFTWALKLOFC-UHFFFAOYSA-N COC=Cc1cc2OCOc2c(c1C(=O)O)C
700 0 WWEDHGDBDVABTR-UHFFFAOYSA-N CC(=COC)c1cc2OCOc2cc1C(=O)O
701 0 LRDRJLLDVOTWSQ-UHFFFAOYSA-N COC=Cc1cc2OCOc2cc1C(=O)OC
702 0 XEKWVOVAZNEIPR-UHFFFAOYSA-N OC(Oc1ccc(cc1)C)CC(=O)O
703 0 CUIURUHDVOZLEH-UHFFFAOYSA-N CC1=C(O)C(=O)c2c(C1=O)c(C)ccc2O
704 0 XLIYBJTYCNIEBM-UHFFFAOYSA-N CC1=C(O)C(=O)c2c(C1=O)ccc(c2O)C
705 0 XMBCDTXQMIRVBG-UHFFFAOYSA-N Cc1cc(O)c2c(c1)C(=O)C(=C(C2=O)O)C
706 0 WEXGRKMLTVFDGK-UHFFFAOYSA-N Cc1cccc(c1O)C(CC(=O)O)O
707 0 UKZQLSZWPGWGHU-UHFFFAOYSA-N C1=CC=C2C(C1)Sc1c2ccc2c1cccc2
708 0 LNHXSFUYPWTREV-UHFFFAOYSA-N C1=CC=C2C(C1)c1ccc3c(c1S2)cccc3
709 0 SMZVCNZZWUIEMY-UHFFFAOYSA-N c1ccc2c(c1)c1sc3=CCCC=c3c1cc2
710 0 QPJHBZMNWBLHES-UHFFFAOYSA-N c1ccc2c(c1)SC1=c3ccccc3=CCC21
711 0 ZUDNKHQMPSZTIT-UHFFFAOYSA-N C1=CC2C(=c3sc4c(c3=CC2)cccc4)C=C1
712 0 RNPCHMNFYRUWKN-UHFFFAOYSA-N C1=Cc2c(CC1)c1sc3c(c1cc2)cccc3
713 0 ADGKDZODNJNCEP-UHFFFAOYSA-N C1=CC2C(=CC=C3C2Sc2c3cccc2)C=C1
714 0 LIZYPBLGCJSMFO-UHFFFAOYSA-N C1C=Cc2c(C1)ccc1c2sc2c1cccc2
715 0 RXRNVLXNPSLAJU-UHFFFAOYSA-N OC(C1(CCC(=O)c2c1cccc2)C(=O)O)O
716 0 QQNNPKAHEPBNRW-UHFFFAOYSA-N OC(=O)C1CC(C(=O)O)C(c2c1cccc2)O
717 0 BJVNIOLIIHDOST-UHFFFAOYSA-N OC(=O)C=C(C=C(C(=O)O)C(=O)N)O
718 0 CZCSKJNTADZHPI-UHFFFAOYSA-N O=CC(=C(C(=CC(=O)O)C(=O)O)N)O
719 0 NTULQOXXTCSEHM-UHFFFAOYSA-N COC(=O)CCc1ccc(c(c1)O)O
720 0 ZGWWERCGIAUFGI-UHFFFAOYSA-N COC(=O)C=CC1=CC(=C(CC1)O)O
721 0 AKTVSQQUYWWCFG-UHFFFAOYSA-N COC(=O)C=CC1CC(=C(C=C1)O)O
722 0 KIYSLEPECJQPCP-UHFFFAOYSA-N COC(=O)C=CC1=CC(C(C=C1)O)O
723 0 LGZWZBBETOCAEB-UHFFFAOYSA-N CC(SC1=NC=NC2C1NC=N2)C
724 0 DYCGRPBLKRCMHN-UHFFFAOYSA-N CC(SC1NC=Nc2c1[nH]cn2)C
725 0 ZPYXPVDOULGFCT-UHFFFAOYSA-N CC(Sc1ncnc2c1NCN2)C
726 0 JSJPWLXXRMVFFD-UHFFFAOYSA-N CCCC=C1OC(=O)C(=O)C1=CC=CC(=O)O
727 0 XUZAGGQWYYEEDO-UHFFFAOYSA-N CCCC=C1OC(=O)C(=C1C=CC=O)C(=O)O
728 0 YRORPZRGWIJTGV-UHFFFAOYSA-N CC1C(=O)OC2C1=CC(=O)C(C2)(C)O
729 0 ZQVOOPLBZAUCFG-UHFFFAOYSA-N CC1=C2CC(=O)C(CC2OC1=O)(C)O
730 0 QFOLXNVQGPURLH-UHFFFAOYSA-N COC1C2C=COC2=Cc2c1ccc(=O)o2
731 0 LILDZPWSRRMDTQ-UHFFFAOYSA-N COc1c2CCC(=O)Oc2cc2c1cco2
732 0 SMQQMSGFZYTJTI-UHFFFAOYSA-N COC1=C2C=COC2Cc2c1ccc(=O)o2
733 0 DYQATEUFRDHWBV-UHFFFAOYSA-N OC(=O)c1c(C)cc2c(c1O)c(O)ccc2
734 0 WHTPLDIKFBVGLF-UHFFFAOYSA-N OC(=O)C1C(C)C(O)c2c(C1=O)c(O)ccc2
735 0 FZPCWRNMSIAVIJ-UHFFFAOYSA-N CC1CC(=O)c2c(C1(O)C(=O)O)cccc2O
736 0 MRBRMGANQZXBBB-UHFFFAOYSA-N COc1c(O)c(OC)c(c2c1oc(=O)cc2)C
737 0 RGYOQZJREFXNCL-UHFFFAOYSA-N COc1c(O)c(OC)cc2c1oc(=O)cc2C
738 0 LLWUPMNDVYOQNJ-UHFFFAOYSA-N COc1cc2cc(C)c(=O)oc2c(c1O)OC
739 0 QHBMOEGJCRPRPP-UHFFFAOYSA-N O=CC(c1cc(OC)c(c(c1)C)O)O
740 0 SPHQCPARNHGCGC-UHFFFAOYSA-N O=CC(c1ccc(c(c1C)OC)O)O
741 0 SBTPNRSVWAMFEG-UHFFFAOYSA-N O=CC(c1cc(OC)c(cc1C)O)O
742 0 KNROPFRZGGYSJO-UHFFFAOYSA-N COc1cc(ccc1O)C(C(=O)C)O
743 0 ZEBNMPPMNQUGJV-UHFFFAOYSA-N COC(c1ccc(c(c1)OC)O)C=O
744 0 WALVAYMXBXMIAJ-UHFFFAOYSA-N O=CC1C(O)C=C2C1=COC=C2COC(=O)C
745 0 GSIYSHRIBPRJLY-UHFFFAOYSA-N OC(=O)CC(C(=O)C(=O)O)Cc1ccccc1
746 0 BVRUJIDTYLLQBI-UHFFFAOYSA-N O=CC1C=CC(=C(C1)OC)OC(=O)C
747 0 GNNPWKRLXRUNSN-UHFFFAOYSA-N COC1=C(CCC(=C1)C=O)OC(=O)C
748 0 YNWCIQDBLUXNOL-UHFFFAOYSA-N COC1C=C(C=O)C=CC1OC(=O)C
749 0 XSLCJVWNAYMBLQ-UHFFFAOYSA-N COc1cc(CO)ccc1OC(=O)C
750 0 KHZSLAIEYNRNQS-UHFFFAOYSA-N COC(=O)c1ccc(c(c1C)OC)O
751 0 SCLNFTWJJBUQRE-UHFFFAOYSA-N COC(=O)c1cc(OC)c(c(c1)C)O
752 0 SBCUSASPONJTPO-UHFFFAOYSA-N COC(=O)c1cc(OC)c(cc1C)O
753 0 UCRZKTDRWMVGHL-UHFFFAOYSA-N O=Cc1cc(OC)c(c(c1C)OC)O
754 0 ULKIVNGMBPJKRW-UHFFFAOYSA-N CCc1c(ccc(c1OC)O)C(=O)O
755 0 PWFOWGYUSCLTOL-UHFFFAOYSA-N CCC1=C(OC)C(C2C=C1C(=O)O2)O
756 0 SUFIPLVYYQGGIW-UHFFFAOYSA-N O=CC(=CC(=CC(=O)O)c1ccccc1)O
757 0 BIRHEEGNIWLUPF-UHFFFAOYSA-N O=CC(=CC(=CC(=O)O)O)c1ccccc1
758 0 KBDRWDARENCVBV-UHFFFAOYSA-N CCC(=O)C1=CC=CC(C1C(=O)O)O
759 0 KHOUXPPIPQEVHH-UHFFFAOYSA-N OC(=O)CCC(=O)C1=CC=CC(C1)O
760 0 RHBGITBPARBDPH-UHFFFAOYSA-N OC(=O)C=CC=Cc1ccc2c(c1)OCO2
761 0 VRNMABAMYHBGOH-UHFFFAOYSA-N OC(=O)C1=CC=C(C(=O)C1O)C(C)C
762 0 CBRFWFBAKFMDQB-UHFFFAOYSA-N CC(C1=CC=C(C(=O)C1O)C(=O)O)C
763 0 VLBOABZDCYSHMF-UHFFFAOYSA-N OC1OC=C(C2C1C(=CC2)C)C(=O)O
764 0 PCPZDCLMCFGSFM-UHFFFAOYSA-N OC1C=CC2(C(=CC=CC2O)C1O)O
765 0 QVQJLTKQOAZOIV-UHFFFAOYSA-N OC(=O)C1(O)OC=CC=C1c1ccccc1
766 0 AHICXDXVYGCMBS-UHFFFAOYSA-N OC1C=Cc2c(C1O)c1cc(O)ccc1o2
767 0 KYMJFFKSZQFHFA-UHFFFAOYSA-N Oc1ccc(cc1)c1ccc(c(c1O)O)O
768 0 DACQJZYBXMRKAB-UHFFFAOYSA-N CC(=C)C1=CC=C(C(C1O)O)C(=O)O
769 0 AOJUQPOBMGVQDB-UHFFFAOYSA-N COC1=CC(c2c1cc(OC)cc2)(O)C(=O)O
770 0 UZOGKLSPRNZKCE-UHFFFAOYSA-N OC(=O)C(Oc1ccc(cc1C)O)C
771 0 XINMYHXRCAKLSR-UHFFFAOYSA-N OC(=O)C(OC1=CCC(=O)C=C1C)C
772 0 KGBHTMDZTICIFR-UHFFFAOYSA-N O=CCC(c1ccc(c(c1)OC)O)O
773 0 KHPULZOTKNFRPB-UHFFFAOYSA-N NC(=O)CC(=CC(=O)C(=O)O)C(=O)O
774 0 FBQOWMLERCVFFE-UHFFFAOYSA-N OC(=O)CC(=CC(=O)C(=O)O)C(=O)N
775 0 DYJWEJGZRFIMPN-UHFFFAOYSA-N OC(=O)CC(=CC(=O)C(=O)N)C(=O)O
776 0 OXDYNOOURGCFQH-UHFFFAOYSA-N O=CCc1c(O)c(OC)cc(c1C)O
777 0 GGGOPNAWPCPLJL-UHFFFAOYSA-N O/C(=N\C(C(C(=O)O)N)O)/C=CC(=O)O
778 0 QEXPXVOWMDLLOL-UHFFFAOYSA-N CC(=O)NC1=CC=C(CN=NC(N)=S)C=C1
779 0 DFDGRKNOFOJBAJ-UHFFFAOYSA-N CC1(OC(=CC1=O)C(O)=O)C1=CC=CC=C1
780 0 RXBAGQLTKLRHQK-UHFFFAOYSA-N OC(=O)COC1=CC=CC2=C1C=C(O)C=C2
781 0 KIBCSYBEMXURBL-UHFFFAOYSA-N CC(=O)NCCSSCCNC(C)=O
782 0 CQNRWHAESGRECM-UHFFFAOYSA-N CCN\C(=N/C)c1ccc(Cl)cc1
783 0 HDUGFAKIPMIYBW-UHFFFAOYSA-N CN(C)Cc1ncc(o1)-c1ccc(Cl)cc1
784 0 KRKWHPYSWPRTLL-UHFFFAOYSA-N CCNCC1=NC=C(O1)C1=CC=CC=C1Cl
785 0 SNUVNZXOVZYQSB-UHFFFAOYSA-N CCNCc1ncc(o1)-c1ccc(Cl)cc1
786 0 WEUBIWJPIRTWDF-UHFFFAOYSA-N NC1=CC=CC=C1NC1=CC=C(Cl)C=C1
787 0 ZONGDUDXLAFXHI-UHFFFAOYSA-N NSC1=NC2=CC=CC=C2C=C1C#N
788 0 YJUTUEFBQMQKMU-UHFFFAOYSA-N ClCCN(N=O)C(=O)NN1CCOCC1
789 0 GPKDQHVWYJHJEA-UHFFFAOYSA-N OC(=O)CC1=CC=C(C=C1)C1=CC(=O)OC1
790 0 BSXSJYBBILQLAS-UHFFFAOYSA-N COC(=O)COC1=CC=C(OC)C=C1
791 0 OBMBZFOXAKONKQ-UHFFFAOYSA-N OCCCOC(=O)C1=CC=CC=C1O
792 0 GZIBHKMXDFJXQY-UHFFFAOYSA-N COCCOC(=O)C1=CC=C(O)C=C1
793 0 FRHMSTHFVFIPCO-UHFFFAOYSA-N FC1=CC(F)=C(C=C1)C(=O)C1=CC=CC=C1
794 0 HSCUAAMDKDZZKG-UHFFFAOYSA-N FC1=CC(C(=O)C2=CC=CC=C2)=C(F)C=C1
795 0 ZJTYHSBOZAQQGF-UHFFFAOYSA-N FC1=C(F)C=C(C=C1)C(=O)C1=CC=CC=C1
796 0 UZULEJNWMHZSGY-UHFFFAOYSA-N COC1=CC=CC(CC(O)=O)=C1OC
797 0 VTVSBTRQHFFZAM-UHFFFAOYSA-N CC(C)OC1=C(Cl)C=C(F)C(NN)=C1
798 0 OIEBTEWPPOJOGI-UHFFFAOYSA-N CCC(=O)C1=CC=C(OC(F)(F)F)C=C1
799 0 NVVSBLWWYCKZOU-UHFFFAOYSA-N CC(=O)C1=C(O)C2=C(OC3(CC3)C2=O)C=C1
800 0 PTSUDYIKPHIWSI-UHFFFAOYSA-N CC(=O)C1=C(O)C=C2OC3(CC3)C(=O)C2=C1
801 0 NUHWDRNFGDYOBG-UHFFFAOYSA-N CC(=O)C1=C(O)C=C(OCCO)C=C1
802 0 BCEPNLMYVYJIHU-UHFFFAOYSA-N COC1=C(OC)C(O)=C(C=C1)C(C)=O
803 0 LSLAWZWDIMPMDT-UHFFFAOYSA-N CCOC1=CC2=C(C(=O)OC2=O)C(OCC)=C1
804 0 YZYLMMBZCXTXLW-UHFFFAOYSA-N COC1=CC=CC2=C1OC(=O)C(=C2)C(C)=O
805 0 YGFYTUACVRNBRK-UHFFFAOYSA-N ClC1=CC2=C(OC(=N2)N2CCCCC2)C=C1
806 0 ULWZFKSDBAAHEI-UHFFFAOYSA-N N1C2=CN=CN=C2N=C1C1=CC=CC=C1
807 0 IQRPFEOJKBFMEM-UHFFFAOYSA-N CC1=CC(OCC2=CN=CN2)=CC(C)=C1Cl
808 0 UKBBJABLUBELSL-UHFFFAOYSA-N COC1=C(OCC(O)=O)C=CC(C)=C1
809 0 OXWKGNTUTLLMEW-UHFFFAOYSA-N N#CC(C#N)=C(C#N)C1=CNC2=CC=CC=C12
810 0 BVRYXSIGNDFPSN-UHFFFAOYSA-N CCOC1=CC=CC(OCC(O)=O)=C1
811 0 FEPWFRWBKRUING-UHFFFAOYSA-N ClC1=CC2=C(C=C1)N=C1CCCCC1=N2
812 0 KFUVJFWTFJUUSA-UHFFFAOYSA-N CCCC(=O)C1=CC(O)=C(O)C(O)=C1
813 0 IJNCWCFCIOPZPE-UHFFFAOYSA-N CC(=O)OC1=CC2=C(OC(=O)C=C2C)C=C1
814 0 CRTSXMRWYCIOHJ-UHFFFAOYSA-N CSC1=C2N=CN(C3CCCO3)C2=NC=N1
815 0 KDURBVWVKPMAQB-UHFFFAOYSA-N OC(=O)C1=CCCC2C1CCOC2=O
816 0 NOCISPHYYOGDFS-UHFFFAOYSA-N [H]C12CCC([H])(C1)C(C#N)(C#N)C2(C#N)C#N
817 0 LMCVNOIQTHODCA-UHFFFAOYSA-N COC1=CC=CC(=O)C1(O)CC(C)=O
818 0 PWZDJIUQHUGFRJ-UHFFFAOYSA-N ClC1=C(C=CC=C1)N1CCNCC1
819 0 USTNPGQRYKXZDL-UHFFFAOYSA-N COC(=O)C(C(=O)C(=O)OC)C1=CC=CC=C1
820 0 ABMKIAACQGXLOD-UHFFFAOYSA-N CC1(C2CC2)C(C#N)(C#N)C1(C#N)C#N
821 0 PMDSRTODXQURLY-UHFFFAOYSA-N N#CC1(C#N)C(C2=CC=CC=C2)C1(C#N)C#N
822 0 LKEGCXYQDMPMDD-UHFFFAOYSA-N NC1=C(NC2=CC=CC=C2)C=CC(Cl)=C1
823 0 QVHHCDSVUXLADY-UHFFFAOYSA-N [H]C12CC3([H])C(C1C(O)=O)C(=O)OC3(C)C2
824 0 FMPOSZITAILTAE-UHFFFAOYSA-N OC(=O)C1C=CC(C(O)=O)C2=CC=CC=C12
825 0 SGTCAUQLJIKBMM-UHFFFAOYSA-N COC1=CC=C(OCCC(O)=O)C=C1
826 0 UUZCTKYYDFEULY-UHFFFAOYSA-N S(C1=CC=CC=C1)C1=CC=CC2=CC=CC=C12
827 0 APWYHOPXAIRDIZ-UHFFFAOYSA-N S(C1=CC=CC=C1)C1=CC2=CC=CC=C2C=C1
828 0 WTOMYBNSWGVPAH-UHFFFAOYSA-N COC(=O)C(O)C1=CC=CC(OC)=C1
829 0 JVSSILFTPGXXLY-UHFFFAOYSA-N OC(=O)C1C2CCC3C(C12)C3C(O)=O
830 0 MHUKENDPGXRGIQ-UHFFFAOYSA-N [H]C12C=CC([H])(C3C1CC3=O)C1C2C(=O)OC1=O
831 0 GBSOFIMKLOZOHN-UHFFFAOYSA-N CCOC(=O)OC1=CC=C(OC)C=C1
832 0 YZGFGXBZXHCJPU-UHFFFAOYSA-N [H]C12CC([H])(C=C1)C(CC(O)=O)(C2)C(O)=O
833 0 REXARJRMGFUATC-UHFFFAOYSA-N CC12CCC(C)(O1)C1C2C(=O)OC1=O
834 0 RSKKVNLCWKPWEI-UHFFFAOYSA-N COC(=O)C(=O)CC(=O)C1=CC=C(OC)C=C1
835 0 JLGNHOJUQFHYEZ-UHFFFAOYSA-N CO[Si](CCC(F)(F)F)(OC)OC
836 0 XWBVTGFPQXBNOZ-UHFFFAOYSA-N CC(C)CC(=O)CC(=O)C(F)(F)F
837 0 VZLUGGCFYPMLMI-UHFFFAOYSA-N OC1=CC(=CC(O)=C1)C1=CC(O)=CC(O)=C1
838 0 HMTXHRCFOCTHPD-UHFFFAOYSA-N C1COC2(O1)C=CC1(OCCO1)C=C2
839 0 XTCYBBUYBQFNEI-UHFFFAOYSA-N C1=CC=C(C=C1)C1=NN2C=CC=NC2=N1
840 0 WKNZWARSFASIOI-UHFFFAOYSA-N C1=CC=C(C=C1)C1=NN=C2N=CC=CN12
841 0 JKYZKPUMZGESBM-UHFFFAOYSA-N CCN=C(Cl)N(C)C1=CC=CC=C1
842 0 WGZJRUNKEPAQHO-UHFFFAOYSA-N COC(=O)C1=C(C)OC2=CC=CC=C2C1=O
843 0 HXULXWJWZVUESP-UHFFFAOYSA-N COC1=C2C(=O)C=CC(=O)C2=C(OC)C=C1
844 0 MOEJZBJKXAKOBH-UHFFFAOYSA-N N1N=C2N=CC=NC2=C1C1=CC=CC=C1
845 0 CJPZVNVWVHMBRW-UHFFFAOYSA-N CC1=CC(=O)C2=CC=CC(CC(O)=O)=C2O1
846 0 GOBYXOBWGFFCJI-UHFFFAOYSA-N O=C1CC2(CCCCC2)OC(=O)C1=O
847 0 AGDPEXUBUXVEBO-UHFFFAOYSA-N CC1=CC(=O)OC2=CC(OC(O)CO)=CC=C12
848 0 QUHFFYTTZGTUQQ-UHFFFAOYSA-N CNC(=O)CCSSCCC(=O)NC
849 0 RYJOZHHVNWUBAY-UHFFFAOYSA-N OC(=O)C(=O)C1CCC2=CC=CC=C2C1=O
850 0 DGLACCYWYOEWBS-UHFFFAOYSA-N COCCOC(=O)C1=CC=CC=C1O
851 0 JPRROYHZESYOIE-UHFFFAOYSA-N COC1=C(O)C=CC(=C1)C1OCCO1
852 0 UUZWFDOUJUUCEY-UHFFFAOYSA-N ClC1=CC=C(NNC2=CC=CC=C2)C=C1
853 0 ZFXFMGARFHRTTO-UHFFFAOYSA-N COC1=CC(OC)=C(CC(O)=O)C=C1
854 0 MZQTVOLNWAPPBT-UHFFFAOYSA-N CCOC1=CC=CC=C1OCC(O)=O
855 0 QAVOEPJGKZAZIG-UHFFFAOYSA-N COC1=CC(OC(C)C(O)=O)=CC=C1
856 0 JAGQEBFPJYEGCS-UHFFFAOYSA-N CC(OC1=CC=C(CO)C=C1)C(O)=O
857 0 RUDHSKFULPGCLM-UHFFFAOYSA-N N1C2=CC=CC=C2N=C1C1=NC=CN=C1
858 0 XWVJBINAYRXJDK-UHFFFAOYSA-N ClC1=CC=C(C=C1)C(=O)CC1=NCCCN1
859 0 HHGZNPKIYQLFMA-UHFFFAOYSA-N CCCCP1(=O)CC(C)=C(Cl)C=C1
860 0 NLBFMECAIAFASS-UHFFFAOYSA-N S1C=CN2C=C(N=C12)C1=CC=NC=C1
861 0 MCVPFDOUKZBWJF-UHFFFAOYSA-N OCCCNC1=C2C=CC(Cl)=CC2=NC=C1
862 0 RSKKVNLCWKPWEI-UHFFFAOYSA-N COC(=O)C(=O)CC(=O)C1=CC=C(OC)C=C1
863 0 WXTIUSAQMSOLIH-UHFFFAOYSA-N COC1=C(O)C(OC)=C2C(C)=CC(=O)OC2=C1
864 0 JJCXYLBDGWBBBP-UHFFFAOYSA-N COCOC1=C(C=O)C=CC(OC)=C1
865 0 DYWXBQNBFKMWCC-UHFFFAOYSA-N CCCN=C1SSC(=O)N1CCC
866 0 OFDKFNZHXJWFNS-UHFFFAOYSA-N CCOC(=O)OC1=C(OC)C=CC=C1
867 0 ZHOYGDJJZRTPRS-UHFFFAOYSA-N OCCOC(=O)COC1=CC=CC=C1
868 0 OJVQNVMHJWSOSY-UHFFFAOYSA-N [H]C12CC([H])(C=C1)C(C)(C2C(O)=O)C(O)=O
869 0 UCTUXUGXIFRVGX-UHFFFAOYSA-N COC1=C(OC)C(OC)=C(C=O)C=C1
870 0 JTVIPBOMPKCQDS-UHFFFAOYSA-N ClC1=CC=CC=C1C(=O)N=NC1CCCC1
871 0 NUFYXGFJQNRDET-UHFFFAOYSA-N CC1=NC2=C(N=N1)C1=CC=CC=C1N=C2
872 0 MJNDVDVTLSBDLB-UHFFFAOYSA-N FC(F)(F)C(=O)OC1CCCCC1
873 0 ZHUXSAKDWNNBCQ-UHFFFAOYSA-N FC1=CC=C(C=C1)C(=O)C1=CC(F)=CC=C1
874 0 ZPOLOEWJWXZUSP-UHFFFAOYSA-N C=CCOC(=O)C=CC(=O)OCC=C
875 0 QVXSHYZATYQYGE-UHFFFAOYSA-N CCOC1=C(O)C=CC(CC(O)=O)=C1
876 0 BSICYDQQORWGMR-UHFFFAOYSA-N SCCC(=O)NCCNC(=O)CCS
877 0 RYQOCMLDBOZFRD-UHFFFAOYSA-N CN(C)C(C)=NC1=CC(Cl)=CC=C1
878 0 WXMWLNAPEHYULF-UHFFFAOYSA-N FC1=CC=C(NC(=O)CCCl)C=C1
879 0 AAVQBJDAXLIBIO-UHFFFAOYSA-N COC1=CC2=C(OC(=O)C(=C2)C(C)=O)C=C1
880 0 YXAIDEIOAVTHKF-UHFFFAOYSA-N CN(CCC#C)C(=O)NC1=CC=C(Cl)C=C1
881 0 VFBYWNSASHHPPA-UHFFFAOYSA-N COC(=O)C1=CC=C(OCCO)C=C1
882 0 MRJHDJDCKDZZOC-UHFFFAOYSA-N CC(C)(C)P(Cl)(=O)C(C)(C)C
883 0 YOVXRIACERVBAG-LJBIEAABSA-N C1=CC=C(C=C1)/C(=C/C=C\C(=O)C(=O)O)/O
884 0 DNWPQNFWKAPPML-UHFFFAOYSA-N C[Si](C)(C)OC(=O)CS[Si](C)(C)C
885 0 OYAAGWGNCWJAHJ-UHFFFAOYSA-N C[Si](C)(C)SCC1=CC=CC=C1
886 0 JQKSSRRXELCGQS-UHFFFAOYSA-N FC(F)(F)C(=O)OCCC1=CC=CC=C1
887 0 PNRLNUIMFIMZLI-UHFFFAOYSA-N FC1=CC(=CC(F)=C1)C(=O)C1=CC=CC=C1
888 0 BWQOPMJTQPWHOZ-UHFFFAOYSA-N FC1=CC=CC(C(=O)C2=CC=CC=C2)=C1F
889 0 ZETKYIRJBLHNKN-UHFFFAOYSA-N COC1=CC2=C(C=CC=C2OC)C(=O)C1=O
890 0 USPABKMXXHGWFI-UHFFFAOYSA-N COC1=CC2=C(C(OC)=CC=C2)C(=O)C1=O
891 0 HSFHQJDXOFHWNQ-UHFFFAOYSA-N CC(O)COC(=O)C1=CC=C(O)C=C1
892 0 RBLSIARVNJXYSY-UHFFFAOYSA-N CC1=CC=CC(C)=C1OC(=O)C(F)(F)F
893 0 UBJLBNGSWJBOGI-UHFFFAOYSA-N FC1=CC=CC(=C1)C(=O)C1=CC(F)=CC=C1
894 0 JOYWBXVJXOHMNB-UHFFFAOYSA-N COC1=CC=CC=C1OCOC(C)=O
895 0 VUOXPQXFKCXXFF-UHFFFAOYSA-N ClCC(=O)NCCC1=CNC2=CC=CC=C12
896 0 FMBVOMQOZSWXLP-UHFFFAOYSA-N COC1=CC=C(C=C1)C(=O)CC(=O)CC(O)=O
897 0 CFGDTWRKBRQUFB-UHFFFAOYSA-N OC1=CC(O)=C(C=C1)C1=C(O)C=C(O)C=C1
898 0 CRRVWPUSJUNVFP-UHFFFAOYSA-N COC1=CC(OC(C)=O)=C(OC)C=C1
899 0 IMVVIEDQKQSPCS-UHFFFAOYSA-N CCCCC(=O)CC(=O)C(F)(F)F
900 0 HFQXJEUTSLSDEC-UHFFFAOYSA-N CN(N)C1=C(C=C(Cl)C=C1)[N+]([O-])=O
901 0 HXVZGASCDAGAPS-UHFFFAOYSA-N CC1=CC(=O)OC2=C1C=CC(=C2)OC(=O)C
902 0 ZHDLAGPONFNQMZ-UHFFFAOYSA-N CC(C)C1=C(C(=C(C=C1)C(=O)O)O)O
903 0 IFIGQTZWMXLWRC-UHFFFAOYSA-N OC(=O)CCCC(=O)C1=CC2=C(OCO2)C=C1
904 0 HARCAHUBAQTFJP-UHFFFAOYSA-N COC1=CC(OC)=C(OC(C)=O)C=C1
905 0 LHDSILFDQOEEGI-UHFFFAOYSA-N COC(=O)C1=C(CC=CC1)C(=O)OC
906 0 UHZPDIVBTDXFBG-UHFFFAOYSA-N COC1=CC2=C(C=C1)C(OC)=CC(=O)C2=O
907 0 LAXLKUWCCCBCIU-UHFFFAOYSA-N CC1=CC(C=CC1=C(C#N)C#N)=C(C#N)C#N
908 0 MDKISTZNRFJSFI-UHFFFAOYSA-N CSC1=NC=C(C=N1)N=CN(C)C
909 0 RVJARMIOWGBRIS-UHFFFAOYSA-N CC1=CC2=NC=CN=C2C2=NC=CN=C12
910 0 UDAQUPSJOGVPIX-UHFFFAOYSA-N COC1=CC2=CC(C(O)=O)=C(O)C=C2C=C1
911 0 FBDSXHWBGHODGZ-UHFFFAOYSA-N CCC1=CC(=O)C2=C(O)C=CC(O)=C2C1=O
912 0 VZDBXQOEWSTLFJ-UHFFFAOYSA-N CC1=C(C)C=C(OC(=O)C(F)(F)F)C=C1
913 0 OBTYUWXAAGEFLO-UHFFFAOYSA-N CC1=NC(=CC=C1)C1=CC=CC(CCl)=N1
914 0 XALCXORBYJTCRY-UHFFFAOYSA-N COCOC1=C(OC)C=CC(C=O)=C1
915 0 KHUZRBIZTBWIIR-UHFFFAOYSA-N COC(=O)COC1=CC=C(CO)C=C1
916 0 KEQHBVWVKYHDCS-UHFFFAOYSA-N COC1=C(OC)C=C(C(C)=O)C(O)=C1
917 0 JYBNISLZUQBVIK-UHFFFAOYSA-N NC1=NC=C(C#N)C(=N1)C1=CC=CC=C1
918 0 YQBGDNLIMVVOMR-UHFFFAOYSA-N CC1=C(NC(=O)CCl)C=C(F)C=C1
919 0 WPWKJUVXEMKOHS-UHFFFAOYSA-N OCC1=CC=C(OCCC(O)=O)C=C1
920 0 FOUODUVGPUPSNW-UHFFFAOYSA-N CC1=NC2=C(C(N)=C(S2)C(=O)NN)C(C)=C1
921 0 ORRZRIJZZBGLAU-UHFFFAOYSA-N C=CCN1C(N=NC1=S)C1=CC=NC=C1
922 0 QPCXEGHLFLPDSP-UHFFFAOYSA-N COC1=C(OC)C2=C(C=C1)C(C)=C(O2)C(O)=O
923 0 QDBUPCRFBKADGV-UHFFFAOYSA-N C=CCN1C(N=NC1=S)C1=CN=CC=C1
924 0 KRXUBZPHAPGHPE-UHFFFAOYSA-N OC(=O)C=CC1=CC(C=CC(O)=O)=CC=C1
925 0 TXQJIMNDEHCONN-UHFFFAOYSA-N COC1=CC=CC=C1OCCC(O)=O
926 0 YFXKUZRPWHNNES-UHFFFAOYSA-N CCOC(=O)COC1=CC=CC=C1O
927 0 NEAHTABRXFKZGG-UHFFFAOYSA-N N1C2=C(C=CN=C2)N=C1C1=CC=NC=C1
928 0 UZGCURYNPQLSMU-UHFFFAOYSA-N CC1=NC(=C(C#N)C#N)C(C#N)=C(C)C1
929 0 FQKCFGHHLWMSSS-UHFFFAOYSA-N C1=NC2=NC=NC=C2N1C1=CC=CC=C1
930 0 YIEDNMJZHYMYCY-UHFFFAOYSA-N COC1=CC=C(CC2N=NC(=S)N2N)C=C1
931 0 BJYABIWEHPPBMS-UHFFFAOYSA-N NC1=NC=NC(C2=CC=CC=C2)=C1C#N
932 0 YEBLYHKPTQJGEC-UHFFFAOYSA-N COC1=CC=C(C=C1)C1=CC=C(O1)C(O)=O
933 0 WJCNZQLZVWNLKY-UHFFFAOYSA-N C1=CC=C2C(=C1)NC(=N2)C3=CSC=N3
934 0 ONPUMCQMSIPXEV-UHFFFAOYSA-N O=C1C(=COC2=CC=CC=C12)C1OCCO1
935 0 PLBFCUMAHSRYNM-UHFFFAOYSA-N ClC1=NC(=O)N2CCC3=C(CCCC3)C2=C1
936 0 AURSQVBYAKAFDC-UHFFFAOYSA-N NC1=C(N2CCCC2)C(Cl)=CC=C1
937 0 PUPSLKVJMLPHCE-UHFFFAOYSA-N CC1=C(NC(=O)CCl)C=CC=C1F
938 0 ZQSAMWXOYNJGII-UHFFFAOYSA-N CCO[Si](OCC)(OC(C)=O)OC(C)=O
939 0 QEXPXVOWMDLLOL-UHFFFAOYSA-N CC(=O)NC1=CC=C(CN=NC(N)=S)C=C1
940 0 BEZNEPQDECMJAN-UHFFFAOYSA-N OCC1=CC=C(O1)C1=CC=C(C=C1)C(O)=O
941 0 BNEBXEZRBLYBCZ-UHFFFAOYSA-N CC(C)C(=O)C1=C(C=C(C=C1O)O)O
942 0 JZCAAAHWCAATEC-UHFFFAOYSA-N S1C=CC=C1C1=CN2C=CC=NC2=N1
943 0 CYUACCRSZOJABF-UHFFFAOYSA-N C=CCNC(=S)NNC(=O)C1=CC=NC=C1
944 0 KKMZKOIZTSRIEM-UHFFFAOYSA-N NC1=NC(=CS1)C1=CC=C(C=C1)C#N
945 0 HJRFKKRMCGZIOA-UHFFFAOYSA-N COC1=CC2=C(C=C1)C=C(C(C)=O)C(=O)O2
946 0 QTIMQTTZBLVHIH-UHFFFAOYSA-N CC(=C)C(=O)OCC(C)([N+]([O-])=O)[N+]([O-])=O
947 0 KNOOZPRRCORIDE-UHFFFAOYSA-N FC1=CC=C(CNC(=O)CCl)C=C1
948 0 KMMODUZPTOWVLF-UHFFFAOYSA-N CC1=C(F)C=C(NC(=O)CCl)C=C1
949 0 ZJWKFUBDXPALAF-UHFFFAOYSA-N C=CC(=O)OCC=CCOC(=O)C=C
950 0 NIKWMBWOVZIHDI-UHFFFAOYSA-N ClC1=CC=CC(NCC2=CC=CC=C2)=N1
951 0 IBKBFGVIPJJEPB-UHFFFAOYSA-N CC1=CC(F)=C(NC(=O)CCl)C=C1
952 0 ZVHBUEYSUVEOKE-UHFFFAOYSA-N OC(C1CO1)(C1=CC=CC=C1)C(F)(F)F
953 0 GMEBDKGPPKAPEM-UHFFFAOYSA-N COC(=O)CC1=CC(=CC=C1)C(F)(F)F
954 0 HAKNESVFKIESDD-UHFFFAOYSA-N FC1=CC=C(CSC2=CC=CC=C2)C=C1
955 0 XNSPZXUZFHJCLX-UHFFFAOYSA-N N#CCC1=CC=C(C=C1)C1=CSN=N1
956 0 MHZBBNQZFMXSHA-UHFFFAOYSA-N CC(N=NC(N)=S)C(=O)NC1=CC=CC=C1
957 0 BVPKYBMUQDZTJH-UHFFFAOYSA-N CC(C)(C)C(=O)CC(=O)C(F)(F)F
958 0 LOQQFCPPDBFFSO-UHFFFAOYSA-N ClC1=CC2=C(C=C1)C1=CC=CC=C1N2
959 0 XEAZDMSYJLCYDK-UHFFFAOYSA-N C1=CC=C(C(=C1)O)OC2=CC=CC(=C2O)O
960 0 JNUHPVIPVHFTRW-UHFFFAOYSA-N FC1=CC(F)=C(C=C1)C1=CC=CC(C=O)=C1
961 0 VXWNQBQQPCHIMW-UHFFFAOYSA-N FC1=CC(F)=C(C=C1)C1=CC=C(C=O)C=C1
962 0 PQUJCDXKEIHDCF-UHFFFAOYSA-N CC1=CC(C)=C2OC(=CC(=O)C2=C1)C(O)=O
963 0 FOBNRKTURPWTQX-UHFFFAOYSA-N COC1=C(C(=C2C=CC(=O)OC2=C1)OC)OC
964 0 LMDXEMFSAHAGGP-UHFFFAOYSA-N OC(=O)CCC(=O)C1=CC2=C(OCCO2)C=C1
965 0 ZHCREKCZMKTIPQ-UHFFFAOYSA-N CCOC(=O)C(=O)C1=CC2=C(OCCO2)C=C1
966 0 DYAKYYSMROBYNG-UHFFFAOYSA-N CCOC(=O)C(F)(F)[Si](C)(C)C
967 0 WXOOQBPXUNZARD-UHFFFAOYSA-N COC1=CC(C)=C(C=C1)C(=O)C(F)(F)F
968 0 AKAPOSLZQKGWGT-UHFFFAOYSA-N COC(=O)C1=C(OC)C=CC(OC)=C1
969 0 KIJIBKVYISSOOB-UHFFFAOYSA-N OC(C(O)=O)C1=C(O)C=CC2=CC=CC=C12
970 0 XXDAFMSOQNYLBY-LURJTMIESA-N C[C@@H](CC1=CC2=CC(=CC(=C2C(=O)O1)O)O)O
971 0 VUBARAGILBSAKW-UHFFFAOYSA-N COC1=C(O)C(C(C)=O)=C(OC)C=C1
972 0 RSUCOEPTFURXML-UHFFFAOYSA-N COC1=CC(=C(C=C1)C(C)=O)C(F)(F)F
973 0 ABUSWLOUSQWWLA-UHFFFAOYSA-N COC1=C(C=C(C=C1)C(C)=O)C(F)(F)F
974 0 GLAOJNMWLIFKCG-UHFFFAOYSA-N S=C=NC1=CC=C(C=C1)N1C=CC=N1
975 0 YLTJJMIWCCJIHI-UHFFFAOYSA-N OC(=O)CCC1=CC(=CC=C1)C(F)(F)F
976 0 SJBCQYINLQWMKL-UHFFFAOYSA-N CC1=C2C(=C(C=C1)O)C(=C(C(=O)C2=O)C)O
977 0 HOXCVEVERBYNCV-UHFFFAOYSA-N C=CCN1C(N=NC1=S)C1=CC=CC=N1
978 0 YLMHLXFFVYFSNR-UHFFFAOYSA-N COC1=CC=C(CC(=O)C(F)(F)F)C=C1
979 0 RCSSZBOUAGQERK-UHFFFAOYSA-N CC(C)(C)OC(=O)C(=C)C(F)(F)F
980 0 ANVPJIVTLVQUNV-UHFFFAOYSA-N CCCCP(Cl)(=O)CCCC
981 0 RIIFZAPFLSKUTL-UHFFFAOYSA-N COC1=CC=CC(=C1)C1=CC=C(O1)C(O)=O
982 0 RZFOAVRHEGQZRV-UHFFFAOYSA-N S1C=CC(=C1C1=CC=CC=C1)C1=CC=CC=C1
983 0 DMSAIFTWQMXOBE-UHFFFAOYSA-N CCOC1=C(OC)C=CC(=C1)C(O)=O
984 0 CSGRBQHJJOBWPO-UHFFFAOYSA-N NN(CCC#N)C1=NC2=CC=CC=C2S1
985 0 RUGDBESIUZOJPC-UHFFFAOYSA-N OC(=O)C=CC(=O)OCCOC1=CC=CC=C1
986 0 OJOBTAOGJIWAGB-UHFFFAOYSA-N CC(=O)C1=CC(=C(C(=C1)OC)O)OC
987 0 VGXGYHPTBPXION-UHFFFAOYSA-N COC1=C(OCCO)C=CC(C=O)=C1
988 0 YCSMATSKHPALAR-UHFFFAOYSA-N NC(C1=CC=NC=C1)C1=CC=C(Cl)C=C1
989 0 HDGWAMGCLWKLSG-UHFFFAOYSA-N CC(=O)C1C(OC(=O)C1=O)C1=CC=CC=C1
990 0 NEHKVFMFTNUABB-UHFFFAOYSA-N C=CCNC(=S)N1N=NC2=CC=CC=C12
991 0 PBKPPRWPZLSEAY-UHFFFAOYSA-N COC1=CC=C(C=C1)C1=CN=C(C#N)C(=N1)C#N
992 0 NXEZFWIYWQILFE-UHFFFAOYSA-N FC1=CC=CC(NC(=O)CCCl)=C1
993 0 OEIUMLSCWINLBB-UHFFFAOYSA-N OC(=O)CCC1=CC=C(C=C1)C(F)(F)F
994 0 AZRTXUQINTVMDW-UHFFFAOYSA-N CC(=O)C1=C(C=C(C=C1OC)O)OC
995 0 DTOPJIXIDQXANP-UHFFFAOYSA-N COCC1=C(OC)C=CC(=C1)C(O)=O
996 0 YMGIXPPZZVJWFT-UHFFFAOYSA-N S=C1N=CNC2=C1N=CN2C1CCCCO1
997 0 PAGMDUGVIOXELP-UHFFFAOYSA-N COC(=O)CC(=O)C1=CC=C(C=C1)C(=O)OC
998 0 GGMDMXNKTIDKES-UHFFFAOYSA-N CC1=C(N=[N+]=[N-])C(=O)C(C)=C(N=[N+]=[N-])C1=O
999 0 FBUBVLUPUDBFME-UHFFFAOYSA-N CC(=O)C1=C(C=C(C=C1OC)OC)O
1000 0 OHMZFZHWICZJNJ-UHFFFAOYSA-N COC(=O)C1=CC=C(CC1)C(=O)OC
1001 0 BHMIQFRBADXBEX-UHFFFAOYSA-N CCSC1=CC=C(NC(C)=O)S1
1002 0 VRKDKRBNQBEDQV-UHFFFAOYSA-N CC1=CC(=CC=C1)C1=NC(C)=CC(Cl)=N1
1003 0 WGOCBWOFSIVDSP-UHFFFAOYSA-N FC1=CC=CC=C1NC(=O)CCCl
1004 0 CXHFKXRCTVOEJB-UHFFFAOYSA-N CC1=C(C)CC(C(O)=O)=C(C1)C(O)=O
1005 0 UNVWTRJAQMGBKQ-UHFFFAOYSA-N N1C=C(C=N1)C1=NC2=CC=CC=C2N=C1
1006 0 NLGIEISQJFZTIS-UHFFFAOYSA-N NC1=CC=C(NC2=CC=C(Cl)C=C2)C=C1
1007 0 CIJOMYINGDFPDP-UHFFFAOYSA-N CC1=CC(NC(=O)CCl)=C(F)C=C1
1008 0 JAZQODDDVRQQGL-UHFFFAOYSA-N CC1=CC=CC=C1OCC(O)C(O)=O
1009 0 OCVWVNNAUUPJJH-UHFFFAOYSA-N COC(=O)C(F)C(OC)(OC)OC
1010 0 SHWLFKFVZSPCFR-UHFFFAOYSA-N NC(=S)C1=C(N)N(N=C1)C1=CC=CC=C1
1011 0 RQDOXXBRLVPOOD-UHFFFAOYSA-N NC1=NC=C(N=C1C#N)C1=CC=CC=C1
1012 0 FKSHOQTWUWCWTG-UHFFFAOYSA-N CC(=O)OC1=CC(OC(C)=O)=C(C=C1)C(C)=O
1013 0 LDDFNYQKLVMBTD-UHFFFAOYSA-N NC(=S)SCCC(=O)N1CCCC1
1014 0 NJBZWOFTQWSFOI-UHFFFAOYSA-N CC1CCC(O1)N1C=NC2=C1NC=NC2=S
1015 0 JKTUZDBNDYMNLO-UHFFFAOYSA-N COC1=CC(OCCC(O)=O)=CC=C1
1016 0 GADHUKQASVRNQF-UHFFFAOYSA-N CCOC(=O)CC1=C(O)C=C(O)C=C1
1017 0 IWMKVZSEKTWVJA-UHFFFAOYSA-N COC(=O)C=CC=CC=CC(=O)OC
1018 0 IBRABNUUJKNXOB-UHFFFAOYSA-N CCCC(=O)OC1=C(C)OC=CC1=O
1019 0 JZDAPLLTAVOOGR-UHFFFAOYSA-N OC1=CC(O)=C2C3=C(CCC3)C(=O)OC2=C1
1020 0 ZUAWOFHXVSGUAR-UHFFFAOYSA-N CC(C)(C)C(Cl)(Cl)C(C)(C)C
1021 0 DFXAPFLDYOBSDI-UHFFFAOYSA-N OC1=C(O)C2=C(C=C1)C1=C(CCC1)C(=O)O2
1022 0 DVICONVWTLZVAP-UHFFFAOYSA-N CC(N=O)C(=NNC(N)=S)C1=CC=CC=C1
1023 0 IWWWUHHRDUWBLP-UHFFFAOYSA-N CC(=O)C1=C(C)C(=O)C2=C(O)C=CC=C2O1
1024 0 IWGDOFQMEIIRHW-UHFFFAOYSA-N CCNC(=S)NN=CC1C=CC=N1
1025 0 ZYRWJVKYFMVBHB-UHFFFAOYSA-N CC(=O)OCCOC1=CC=CC(O)=C1
1026 0 AYAFDQIOLUUJHW-UHFFFAOYSA-N CC(=O)C1=C(O)C=C2OC(=O)C=C(C)C2=C1
1027 0 CLJPXFKAMUGLIG-UHFFFAOYSA-N O=C(C=CC1=CC=CO1)C1C(=O)CCC1=O
1028 0 BIUFHGPQWNNXBA-UHFFFAOYSA-N NC1=C(C#N)C(=CN=N1)C1=CC=CC=C1
1029 0 POSFLIPNSOQIAT-UHFFFAOYSA-N CN(C)C(C)=NC1=CC=C(Cl)C=C1
1030 0 YBICPDGCVIUHNA-UHFFFAOYSA-N COCCOC1=CC=C(C=C1)C(O)=O
1031 0 RTXTZTPZRBJVAN-UHFFFAOYSA-N CC1=CC2=C(C=C1C)C(=O)C=C(O2)C(O)=O
1032 0 BGUVQMLTPOSSPH-UHFFFAOYSA-N NC(C1=CC=C(Cl)C=C1)C1=CN=CC=C1
1033 0 ASSLJVOYLPMDES-UHFFFAOYSA-N CCOC(=O)C=CC1=CC=C(CO)O1
1034 0 PIKBAWQOCMEUCC-UHFFFAOYSA-N CC1=NC(=N)SC1N=NC1=CC=CC=C1
1035 0 LRLCLQPPZAVYDY-UHFFFAOYSA-N COC1=C(C)C(OC)=C(O)C(C=O)=C1
1036 0 WAFILGDUKMRLJZ-UHFFFAOYSA-N NC(NO)=NN=CC1=CC(F)=CC=C1
1037 0 IXDRYSIPXMREGK-UHFFFAOYSA-N COC(=O)C(O)C(O)C1=CC=CC=C1
1038 0 YLCILCNDLBSOIO-UHFFFAOYSA-N C=CC(=O)OC1=CC(OC(=O)C=C)=CC=C1
1039 0 FPJNPSGNLVIBBS-UHFFFAOYSA-N COC1=C(C=C(C=C1)C(F)(F)F)C(C)=O
1040 0 FBTLLOGYEKBETB-UHFFFAOYSA-N ClC1=NC=C(CN2CCCC2)C=C1
1041 0 LDRUKBXKOFTVNA-UHFFFAOYSA-N OCC(O)COC1=CC=C2C=CC(=O)OC2=C1
1042 0 YZAROGYWBITELL-UHFFFAOYSA-N OC(C(=O)CC1=CC=CC=C1)C(F)(F)F
1043 0 VHFVKMTVMIZMIK-UHFFFAOYSA-N C1CN(CCN1)C2=CC(=CC=C2)Cl
1044 0 NSEBBFDHPSOJLT-UHFFFAOYSA-N COC1=CC(C=O)=C(OC)C(OC)=C1
1045 0 SHXBVUNQQKGHPO-UHFFFAOYSA-N COC1=CC=CC(OC)=C(OC)C1=O
1046 0 WETUBLUTTTWPAW-UHFFFAOYSA-N COCOC1=CC=CC(O)=C1C(C)=O
1047 0 SVVOLGNZRGLPIU-UHFFFAOYSA-N CN1CCCC1C1=CC=C(Cl)N=C1
1048 0 FYCNZNZCJCWVPK-UHFFFAOYSA-N COCOC1=C(C)C2=C(OCO2)C=C1
1049 0 ZVZWBIRHZJCANZ-UHFFFAOYSA-N COC(=O)C(C)OC1=CC=CC(O)=C1
1050 0 WCAWAXJNAMQTCH-UHFFFAOYSA-N NC1=C(N)C=C(C=C1)C1=CC=C(Cl)C=C1
1051 0 TXERJEKFMCQUFL-UHFFFAOYSA-N CCNC1=C(C=CC(Cl)=N1)[N+]([O-])=O
1052 0 LHOWRYQIMFIXLH-UHFFFAOYSA-N CC1(C)OC(=O)C2(CC2C=C)C(=O)O1
1053 0 XUQLAUDPJQVGNN-UHFFFAOYSA-N OCCOC1=CC=CC=C1OCC(F)(F)F
1054 0 XNXTXCKLOBWPQA-UHFFFAOYSA-N COC1=CC=C(COCC(O)=O)C=C1
1055 0 UOTWLIQIOIIOSS-UHFFFAOYSA-N C1=CC=C(N=C1)C1=C2C=CC=CN2N=N1
1056 0 GHFLJPFGOBABDY-UHFFFAOYSA-N CCOC(=O)C1=C(C)OC(C)=CC1=O
1057 0 GJSBNMZJDAQQPN-UHFFFAOYSA-N CC1=C2C(O)OC(=O)C2(C)CCC1=O
1058 0 QYKJWBGZUCBSKG-UHFFFAOYSA-N OC(C1CCCCC1=O)C(F)(F)F
1059 0 QKKQKNBSVKMOPK-UHFFFAOYSA-N COC1=CC=C(C=C1)C(=O)OCCO
1060 0 YLQROMILHQCUBD-UHFFFAOYSA-N CCOC(=O)C(=O)C1=CC=C(OC(C)=O)C=C1
1061 0 YSUAOLAZLYEBAK-UHFFFAOYSA-N [N-]=[N+]=NC1=CC=CC=C1C1=CC=CC=N1
1062 0 NPNAJGCZQBQWQZ-NSCUHMNNSA-N COC1=CC(=CC(=C1O)O)/C=C/CO
1063 0 LYSUHDDCSREYHC-UHFFFAOYSA-N OC(COCC1=CC=CC=C1)C(O)=O
1064 0 TYGWPKPHYIKRRA-UHFFFAOYSA-N CC(=O)C1=C(C)OC2=CC=CC(O)=C2C1=O
1065 0 RZFZJRHNYWERKM-UHFFFAOYSA-N N=C1OC2=CC=CC=C2C(C(C#N)C#N)C1C#N
1066 0 FLNHFWSNSDPSEK-UHFFFAOYSA-N CC1=CCC(OC1)C1=CC(=O)OC1O
1067 0 YAUKGDKPHTTWIQ-UHFFFAOYSA-N O=C(OC1OCC(=O)C=C1)C1=CC=CC=C1
1068 0 MVGNSLRLKOUKHV-UHFFFAOYSA-N CC1=CC=C(S[Si](C)(C)C)C=C1
1069 0 MFFIPVCGDAAMPW-UHFFFAOYSA-N COC(=O)C1=C(C(C1)C=C)C(=O)OC
1070 0 DTHIVWRAATUFFK-UHFFFAOYSA-N COCOC1=CC=CC(OC)=C1C=O
1071 0 WPZGHSDYTMBTQJ-UHFFFAOYSA-N COC(=O)C1=CC2=C(OCC(=O)C=C2)C=C1
1072 0 POGRUZKQEAYHPM-UHFFFAOYSA-N COC1=C(OC)C=C2C(=O)C=CC(=O)C2=C1
1073 0 CYYCWWDFSBYNQW-UHFFFAOYSA-N COC(=O)C1=C(OC(C)=O)C=CC(=C1)C(C)=O
1074 0 DCCUWDBZWCZMFU-UHFFFAOYSA-N FC1=CC(=CC(F)=C1)C1=CC=CC(C=O)=C1
1075 0 ZOSAKMSHSYGBSX-UHFFFAOYSA-N CC1=CC=C(NC2=C(Cl)N=CC=C2)C=C1
1076 0 QSELHKIYIMPZOM-UHFFFAOYSA-N CCOC(=O)COC1=CC=CC(O)=C1
1077 0 DZNAGEGGLIKCAG-UHFFFAOYSA-N FC(F)(F)C(=O)COCC1=CC=CC=C1
1078 0 STUSTWKEFDQFFZ-UHFFFAOYSA-N CC1=C(C=CC(=C1)Cl)N=CN(C)C
1079 0 DHZBEENLJMYSHQ-XCVPVQRUSA-N C[C@@]12[C@H]3CC[C@@H]([C@@]1(C(=O)OC2=O)C)O3
1080 0 ZPMLSCOIBKNXNK-UHFFFAOYSA-N CC1=NC2=C(S1)C1=NC(N)=NC=C1CC2
1081 0 BDIXKUKUFWHLIO-UHFFFAOYSA-N C1=NN(C2=NC=NC=C12)C1=CC=CC=C1
1082 0 FJTVDEATKNGOFK-UHFFFAOYSA-N CCCC(=O)C1=C(O)C(O)=C(O)C=C1
1083 0 KKOQMGVTGKBJBL-UHFFFAOYSA-N FC1=CC(=CC(F)=C1)C1=CC=C(C=O)C=C1
1084 0 ZURJLTPYBBWOQK-UHFFFAOYSA-N COC(=O)OCC1=CC=C(OC)C=C1
1085 0 WSMHWPOBGUNBJR-UHFFFAOYSA-N COCOC1=C(C=O)C=C(OC)C=C1
1086 0 UWGPDEVAKDSWAA-UHFFFAOYSA-N FC(F)=C(F)OCCOC1=CC=CC=C1
1087 0 ABNSGBJKJSNTAV-UHFFFAOYSA-N CNC1=C(C(Cl)=NC(C)=C1)[N+]([O-])=O
1088 0 XKMPMXJZFPRETR-UHFFFAOYSA-N OC1C2OC(OC2COC1=O)C1=CC=CC=C1
1089 0 JLTBCXJPWXTLEJ-UHFFFAOYSA-N CC1(C)CC1C(=O)OCC(F)(F)F
1090 0 PNRCENGTZYOIQK-UHFFFAOYSA-N COC1=C(OC)C(O)=C(C=O)C(C)=C1
1091 0 LNNFYJVOFFKGRE-UHFFFAOYSA-N C1=NN=C2C=C(C=NN12)C1=CC=CC=C1
1092 0 HRFAULWZGJAWAV-UHFFFAOYSA-N COC1=CC2=C(C=C1)C(=CC(=O)O2)C(C)=O
1093 0 QIUOVIRIFZOCLL-UHFFFAOYSA-N CC(=O)OCC1=COC=C2C1=CC=C2C=O
1094 0 KVFDJBFPVMQYFO-UHFFFAOYSA-N COCOC1=CC(O)=C(C=C1)C(C)=O
1095 0 ARAZFUMSUAUJRS-UHFFFAOYSA-N COC(=O)C1=C(O)C=C2C(O)=CC=CC2=C1
1096 0 JALGKQXWNASESS-UHFFFAOYSA-O OC1=CC2=CC=CC=[N+]2C2=CC=CC=C12
1097 0 DZDIAMXTUFIYLY-UHFFFAOYSA-N CC(=O)C(OC(=O)C1=CC=C(O)C=C1)C(C)=O
1098 0 OUEJXYZKZCQELU-UHFFFAOYSA-N COC1=C(OC)C(C)=C(C=C1)C(O)=O
1099 0 OQCFQKMFRXSPPP-UHFFFAOYSA-N CC1(C)COB(OC1)C1=CC=CS1
1100 0 WYGJTQGGQYPSQV-UHFFFAOYSA-N CC(=O)C(C(C)=O)=C(C(C)=O)C(C)=O
1101 0 ZIZLDVKLMYVMNX-UHFFFAOYSA-N CSCCCCC(C(C(=O)O)O)C(=O)O
1102 0 UGRLFORRTNLCTA-UHFFFAOYSA-N O=C1CCC(=O)OCCC#CCCO1
1103 0 GFSTVWDPRTWASK-XSSZXYGBSA-N C[C@@]1(C[C@@H]2[C@H](CC1=O)C(=C)C(=O)O2)O
1104 0 LXUTXZRWQVCTTR-UHFFFAOYSA-N COC(=O)C1=CC(=C(C)C=C1)C(F)(F)F
1105 0 ZVDHADHQPMXOIE-UHFFFAOYSA-N S1C=CN=C1N1C=NC2=CC=CC=C12
1106 0 UBYWYGVADKPGNR-UHFFFAOYSA-N COCOC1=CC=CC=C1C(=O)OC
1107 0 IQYAENYGVDUBAP-UHFFFAOYSA-N FC(F)(F)C1CC[C-](C[CH-]1)C(F)(F)F
1108 0 SYOVMUHPOYRFAL-UHFFFAOYSA-N CN1CCCC1C1=CN=CC=C1Cl
1109 0 HSHJZVKHINDCIM-UHFFFAOYSA-N CC(=O)OCC(=O)C1=CC2=CC=CC=C2O1
1110 0 LSFYJPAJPKSCOA-UHFFFAOYSA-N COC(=O)C1=CC(Cl)=C(N)N=C1N
1111 0 AGDUPZONPGNRJL-UHFFFAOYSA-N COC(=O)CCC1=C(O)C=C(O)C=C1
1112 0 HFWQRTPCSSBZAW-UHFFFAOYSA-N CC(=O)C1=CC=C(C=C1)C(O)C(F)(F)F
1113 0 BYYMILHAKOURNM-UHFFFAOYSA-N CC(C#C)N(C)C(=O)NC1=CC=C(C=C1)Cl
1114 0 ZYXZKBLUVWGOEP-UHFFFAOYSA-N COC1=CC=CC2=C1C(=O)C(OC)=CC2=O
1115 0 BTGQBOQBPYWDEC-UHFFFAOYSA-N OC(=O)C1C(=C)C(=O)OC11CCCC1
1116 0 BLBGRTHACSTGEL-UHFFFAOYSA-N CC1=C2C=CC(=C(C2=CC(=C1)O)C(=O)O)O
1117 0 BNFCEIMRFKQNND-UHFFFAOYSA-N CCOC(=O)C1=NC(Cl)=NC=C1N
1118 0 CEKHHZHWADUZJK-UHFFFAOYSA-N N1N=NC(=N1)C1=CC2=CC=CC=C2C=C1
1119 0 SDZNCKAJCPXOQG-UHFFFAOYSA-N OCC1=CC(C(O)=O)=C(O1)C1=CC=CC=C1
1120 0 ZMRRFTBHNKIGLZ-UHFFFAOYSA-N CC(Cl)(CCl)CC(=O)C1CCCCC1
1121 0 CFRPNBZRLGBIFL-UHFFFAOYSA-N OC(=O)C12CCC1(CC=CC2)C(O)=O
1122 0 UVHQRJNRTCHUDU-UHFFFAOYSA-N COC1=C(O)C2=C(OC(C)=C(OC)C2=O)C=C1
1123 0 ARORFGUGXKCBPV-UHFFFAOYSA-N COC1=C2OC(C)=C(OC)C(=O)C2=C(O)C=C1
1124 0 WXNISKFTJGYTJO-UHFFFAOYSA-N CSC1=NC(=NC(N)=N1)C1=CC=CC=C1
1125 0 VSTYUOWGYJWOFF-UHFFFAOYSA-N CC(O)CSC1=NN=NN1C1=CC=CC=C1
1126 0 XVJMQYYOLGKTLV-UHFFFAOYSA-N NC(=S)N1N=C(C=C1N)C1=CC=CC=C1
1127 0 YFZSGZXUZYGURJ-UHFFFAOYSA-N CC(=O)OC1=C(OC2=CC=CC=C12)C(C)=O
1128 0 DONUCMWXGCHUCJ-UHFFFAOYSA-N CC1=C(C)C(=O)C2=C(C=C(O)C=C2O)C1=O
1129 0 QNZBFBYKELWCQG-UHFFFAOYSA-N CCCOC(=S)NC1=CSC=C1
1130 0 AIPSMDBGWXRUDN-UHFFFAOYSA-N CCCOC(=S)NC1=CC=CS1
1131 0 HJINDWDCTJNKAT-UHFFFAOYSA-N O1C(=CC2=CC=CC=[N+]12)C1=CC=CC=C1
1132 0 UNCZULCNPWXOHJ-UHFFFAOYSA-N COC(=O)C1=C(C)OC(=O)C2=CC=CC=C12
1133 0 OLCHLABPJHPNJN-UHFFFAOYSA-N [H]C12C=CC([H])(C1=C=C)C(C#N)(C#N)C2(C#N)C#N
1134 0 VLCGOOAWDQSVFA-UHFFFAOYSA-N COC(=O)CC1=CC(CO)=C(O)C=C1
1135 0 PYBAAGWYIHNIBZ-UHFFFAOYSA-N COC1=C(OC)C(C(C)=O)=C(O)C=C1
1136 0 WTAHIERDSNGTGY-UHFFFAOYSA-N CC1=CN2C(=O)C(CCCl)=C(C)N=C2C=C1
1137 0 DAPWYLSZLFPGBE-UHFFFAOYSA-N N=C1NC(=O)C(C#N)=C(C1C#N)C1=CC=CC=C1
1138 0 RMTJGYMSXVRJEA-UHFFFAOYSA-N COC1=CC=C(C=C1)C1=CC(=O)OC(=O)C1
1139 0 ZWMXTYYIAAZEFT-UHFFFAOYSA-N NC1=CN=C(NC2=CCC=NC2=S)C=C1
1140 0 RWEIIRLOUVGJMY-UHFFFAOYSA-N N#CC1(C#N)C2(CCCC2)C1(C#N)C#N
1141 0 RKYBQSMXIAGHIG-UHFFFAOYSA-N CC(C)(OO)C1=CC=C(C=C1)C(O)=O
1142 0 JCJHIQYGYVUQEQ-UHFFFAOYSA-N COC1=CC(=CC(OC)=C1OC)C#CC(O)=O
1143 0 DJWWJQIYHOGNLM-UHFFFAOYSA-N CCOC1=CC(=O)C(=O)C=C1OCC
1144 0 QIRRQTRPEKOKHS-UHFFFAOYSA-N CSC1=NN=C(N=N1)C1=CC=C(C)C=C1
1145 0 PNWAEQIVTAUEFM-UHFFFAOYSA-N CC[Si](F)(F)CC(C)C(=O)OC
1146 0 RVVGDNAFFFNPJA-UHFFFAOYSA-N COC1=CC=CC2=C1C(=O)C=C(OC)C2=O
1147 0 ZODSBHXWPSQSDH-UHFFFAOYSA-N COC1=C(C)C=CC(C(O)=O)=C1OC
1148 0 RKCRMVILALALDZ-UHFFFAOYSA-N FC(F)(F)C1=CC=CC=C1OCC1CO1
1149 0 RQPJDUCOSFPZGE-UHFFFAOYSA-N S=C1N=NCN2C1=CC1=CC=CC=C21
1150 0 YWAPENYRSFWYLE-UHFFFAOYSA-N COC(=O)COC1=CC=CC(OC)=C1
1151 0 KCQDIOQETYWJRX-UHFFFAOYSA-N COC1=C(C)C=C(C=C1)C(=O)C(F)(F)F
1152 0 JGOGDWNXPIVNSJ-UHFFFAOYSA-N CCOC1=CC=C(C=C1)C(=O)C(F)(F)F
1153 0 FUQJAVLYFBDGBH-UHFFFAOYSA-N COC1=CC(C)=C2C(=O)CC(=O)C(=O)C2=C1
1154 0 VZTXMHZTVPXSSO-UHFFFAOYSA-N C1=NN=C2C=CC(=NN12)C1=CC=CC=C1
1155 0 JFYMESHFUIIOOE-UHFFFAOYSA-N COC1=CC=CC2=C1C=CC(C(O)=O)=C2O
1156 0 SGPGFQIAMZPTRN-UHFFFAOYSA-N NC1=NC(=NC=C1C#N)C1=CC=CC=C1
1157 0 FXOFOEJDGAODFQ-UHFFFAOYSA-N CSC1=C(N)N=NC(=N1)C1=CC=CC=C1
1158 0 HOQZPIGVSPTRIJ-UHFFFAOYSA-N FC1=CN(CCC#N)C(=O)N(CCC#N)C1=O
1159 0 ZTPQCVQGNPAEMU-UHFFFAOYSA-N COC(=O)C1=CC=CC=C1OC1CCOC1=O
1160 0 PNZIMKOKTLDCBE-UHFFFAOYSA-N COC1=CC(C(O)=O)=C(OC)C=C1C
1161 0 ORGLXBZTBJACHJ-UHFFFAOYSA-N CC(=O)C1=C(C)OC2=CCC(=O)C(=O)C=C12
1162 0 BKABFOAXNKEUQZ-UHFFFAOYSA-N CC(=O)C1=CC=C(O1)C1OCCCO1
1163 0 KOWNVTTYRATABG-UHFFFAOYSA-N CCCOC1=CC=CC(C(O)=O)=C1O
1164 0 WUAXWQRULBZETB-UHFFFAOYSA-N COC1=CC=C(CC(O)=O)C=C1OC
1165 0 NFUVUXRXOOLKFW-UHFFFAOYSA-N COC1=CC(C)=CC(C(O)=O)=C1OC
1166 0 KGKSJJKOSONHJU-UHFFFAOYSA-N COC1=CC=C(C=C1)C1=CC(=CO1)C(O)=O
1167 0 RLRATICWCVZWBU-UHFFFAOYSA-N CC1=CC=C(O1)C(C)(O)C1=CC=C(O1)C(O)=O
1168 0 NFRZXYNZUHBFBX-UHFFFAOYSA-N CCC1=NC(Cl)=NC2=C1CCCC2
1169 0 WBECENLFMMEPHT-UHFFFAOYSA-N [H]C12CCC([H])(N=N1)C2=CC1=CC=C(Cl)C=C1
1170 0 GOQOYDXVNYLDQS-UHFFFAOYSA-N CC[Si](F)(F)CCCCC(O)=O
1171 0 TXCCUMZVBIKPIX-UHFFFAOYSA-N COC1=CC(=CC(OC)=C1OCC#C)C(O)=O
1172 0 WJUQCUDJEMMLKX-UHFFFAOYSA-N CC1=CC(=NC(CCl)=N1)C1=CC=CC=C1
1173 0 WKWMORVWBGCCBW-UHFFFAOYSA-N CC1=NC(CCl)=CC(=N1)C1=CC=CC=C1
1174 0 XHWSWAIAFFQVHH-UHFFFAOYSA-N CCC1=CC(=NC(Cl)=N1)C1=CC=CC=C1
1175 0 YSDUICFZVHELKA-UHFFFAOYSA-N CCC1=CC(Cl)=NC(=N1)C1=CC=CC=C1
1176 0 ZLYJBGCVSHVORX-UHFFFAOYSA-N O=C(OC1CCCCO1)C1=CC=CO1
1177 0 OARJBFURGPHATK-UHFFFAOYSA-N CC(=O)OC1=C(C)OC2=CC=CC=C2C1=O
1178 0 NAKFGPLEOGNDFJ-UHFFFAOYSA-N CCCCCSC#CSC1=CC=CC=C1
1179 0 UOWHURBHDFJNNB-UHFFFAOYSA-N [H]C12CC(=O)CC(COC(C)=O)(O1)C=C2
1180 0 AOIYMPAVLXMPKR-UHFFFAOYSA-N CC1CCCCC1C(=O)CC(Cl)CCl
1181 0 YVDSNOQGYVWHFM-UHFFFAOYSA-N O=P(CC#N)(CC#N)CC1=CC=CC=C1
1182 0 ITELEHPAHNZQCC-UHFFFAOYSA-N C[Si](C)(C)C(=C=C)S(=O)C1=CC=CC=C1
1183 0 PBQNKBWWOXOAOE-UHFFFAOYSA-N CCOC(=O)COC1=CC=C(O)C=C1
1184 0 CQWKDIOAKUEFIC-UHFFFAOYSA-N CN(C)C=NCC1=CC=C(Cl)C=C1
1185 0 VIVKQBYHRRUKDL-UHFFFAOYSA-N C1=NN=C2C=NC(=CN12)C1=CC=CC=C1
1186 0 VPNPQFLUJNSFOE-UHFFFAOYSA-N C1=NN=C2N1C=CN=C2C1=CC=CC=C1
1187 0 PLBALMGHAAAUBM-UHFFFAOYSA-N C[Si](C)(C)CC(=C)C1=CC=CS1
1188 0 OSPUWTVGLFWWEW-UHFFFAOYSA-N CC1(O)CC2=C(O1)C1=CC=CC=C1OC2=O
1189 0 QQMYGZGKCGZMNN-UHFFFAOYSA-N CCCCCCCC(C)(Cl)Cl
1190 0 KHUJICZSNNTXLQ-UHFFFAOYSA-N COC(=O)C1=C(C)C2=CC=CC=C2C(=O)O1
1191 0 BEOKYXOUIWZLHO-UHFFFAOYSA-N N1C(=NC2=NC=CN=C12)C1=CC=CC=C1
1192 0 FNYPZVPTWQZWQI-UHFFFAOYSA-N [H]C12CC([H])(C=C1)N1C(C2)=NC(C#N)=C1C#N
1193 0 DXRKYJZAZZFQDA-UHFFFAOYSA-N NC1=C(C=NN1C1=CC=CC=C1F)C(=O)NO
1194 0 RDRBOQKAPYPONT-UHFFFAOYSA-N NC1=C(C=NN1C1=CC(F)=CC=C1)C(=O)NO
1195 0 ADTSVZDFCWFXBF-UHFFFAOYSA-N NC1=C(C=NN1C1=CC=C(F)C=C1)C(=O)NO
1196 0 KFWWVYQOQMCRBK-UHFFFAOYSA-N C1CCCC2(CC1)SC1=CC=CC=C1S2
1197 0 ILSZJTPYPAIAQQ-UHFFFAOYSA-N NC1=CC(OCC=C)=C(Cl)C=C1F
1198 0 QVBSOUJOOBUOEA-UHFFFAOYSA-N CC1COC(C)=NN=C1C1=CC=C(Cl)C=C1
1199 0 AYHSRSLMDCLHKM-UHFFFAOYSA-N CC(=O)OC1=CC2=C(C=CC(=O)O2)C=C1C
1200 0 QSNXUQKSJRYZFV-UHFFFAOYSA-N CC(C)NC1=NC(=CN=C1)C(N)=S
1201 0 CTFHHWLMGKVPJA-UHFFFAOYSA-N O=C1SC2(CCCCC2)NC1=S
1202 0 SNCVBCGWXBKVHP-UHFFFAOYSA-N COC1=CC=C(C=C1)C1=C(C)C(=O)C(=O)O1
1203 0 KJCLYEKALSMWHT-UHFFFAOYSA-N CC(=O)C1=CC(C(C)=O)=C(O)C(C(C)=O)=C1O
1204 0 LRIXKEQGKQFQAO-UHFFFAOYSA-N COCCOC1=CC=CC=C1C(O)=O
1205 0 HUJRZMNAFUQIJP-UHFFFAOYSA-N COC1(OC)C=C(C)C(=O)C=CC1=O
1206 0 WZOAEQMKLXICPO-UHFFFAOYSA-N S1C=CN2C=C(N=C12)C1=CC=CC=N1
1207 0 MRFYTTHVEHXHTL-UHFFFAOYSA-N S1C=CN2C=C(N=C12)C1=CN=CC=C1
1208 0 SBBICTPSZHFZML-UHFFFAOYSA-N ClCCCC(=O)NC1=CC=CC=C1CC#N
1209 0 BAIKDNPMAOUGID-UHFFFAOYSA-N CCOC1=C(C=CC(OC)=C1)C(O)=O
1210 0 DOHWCRBMBSDEEP-UHFFFAOYSA-N C1=NN=C2C=CC=C(N12)C1=CC=CC=N1
1211 0 CLBXEYRNTUCNFO-UHFFFAOYSA-N [H]C12CC[N+](CCBr)(CC1)CC2
1212 0 HODWBVZIFCFZDO-UHFFFAOYSA-N CC1=CC=C(OCC2N=NC(=S)N2N)C=C1
1213 0 JOBHEGVWWCJZPO-UHFFFAOYSA-N COC(=O)C1=CC=CC=C1OCCO
1214 0 CJMWFGSSEGRSHR-UHFFFAOYSA-N OC(=O)C1CCCC(C1)C(F)(F)F
1215 0 UMNMVZFOKSPTJN-UHFFFAOYSA-N CC(=O)C1=C(O)C2=C(OC(=O)C=C2C)C=C1
1216 0 OSBMBMWDFRMICE-UHFFFAOYSA-N ClC1=NN=C(C=C1)C1CCCCC1
1217 0 KEPINQKIQUMGNT-UHFFFAOYSA-N CCOC1=CC(=O)C=C(OCC)C1=O
1218 0 MWFSZKBZMKUUFM-UHFFFAOYSA-N CN(C)C=NC1=C(C)C=CC=C1Cl
1219 0 IAJBQAYHSQIQRE-UHFFFAOYSA-N COC1=CC(OC)=C(OC)C=C1C=O
1220 0 GFQVATBXHRRRBD-UHFFFAOYSA-N COC1=C2C(=O)C=CC(=O)C2=C(CO)C=C1
1221 0 SEAJVGAVXIEQBV-UHFFFAOYSA-N COC1=C(OC)C=C2OCCOC2=C1
1222 0 FURLWOUNRBSWCT-UHFFFAOYSA-N CCCCCCC[Se]CC1CO1
1223 0 LRCQKAQXJNAXGK-UHFFFAOYSA-N COC1=CC(CCO)=CC2=C1OCO2
1224 0 ZQBJRHDDYOLMII-UHFFFAOYSA-N N#CC1=C(NC2=CC=CC=C2)N=NC=C1
1225 0 SXPFIFUYWIGWNK-UHFFFAOYSA-N COCC1=C(C=O)C(OC)=C(O)C=C1
1226 0 CLUZQDGCQMFOCE-UHFFFAOYSA-N CC1OC(=O)C=C1OC(=O)C1=CC=CC=C1
1227 0 SAWALGNBNOPQEB-UHFFFAOYSA-N CCCCCCCC(Cl)CCl
1228 0 NZJNXYZWTJEZCB-UHFFFAOYSA-N COC(=O)C1=C(O)C(C)=C(OC)C=C1
1229 0 OTYBDEHZHXKGBO-UHFFFAOYSA-N COC1=C(C(C)=O)C2=C(C=CC(=O)O2)C=C1
1230 0 KCPJANYHEXNDGJ-UHFFFAOYSA-N COC1=CC2=C(C=C1)C=CC(C(O)=O)=C2O
1231 0 AGHAHUKOERNMBX-UHFFFAOYSA-N OC1=CC=C(CCC(=O)C(F)(F)F)C=C1
1232 0 GXVXGSYZAHKUHX-UHFFFAOYSA-N COCC1=CC=C(C=C1)C(=O)C(F)(F)F
1233 0 LFGYKNVJPGEVMJ-UHFFFAOYSA-N CC(=O)COC1=CC=CC(=C1)C(F)(F)F
1234 0 AAFXQFIGKBLKMC-UHFFFAOYSA-N OC(=O)C=CC1=CC=C(C=CC(O)=O)C=C1
1235 0 UCFPYNYOEBBXAF-UHFFFAOYSA-N NC1=NC2=C(S1)C1=C(C=CN=C1)C=C2
1236 0 NFNKWOXAOFFVSN-UHFFFAOYSA-N CCC1=CC(Cl)=NN=C1C1=CC=CC=C1
1237 0 LRIDPYRXKNNUKT-UHFFFAOYSA-N COC(=O)C1=C(CC2=COC=C2C1)C(=O)OC
1238 0 QDEZKSHTCXVADU-UHFFFAOYSA-N COC(OC)C1=CC(=CC=C1)C(O)=O
1239 0 DMNKBYPCWUZSPG-UHFFFAOYSA-N N1C2=CC=CC=C2SC2=C1C=CN=N2
1240 0 BQSKGNHSFVZDGZ-UHFFFAOYSA-N CC(=O)OC1=CC=CC(OC(C)=O)=C1C(C)=O
1241 0 XSLHQJJTBVYMJX-UHFFFAOYSA-N CS(=O)(=O)OC1CCC2(CC1)OCCO2
1242 0 CIAFGDINQLNVQF-UHFFFAOYSA-N COC1=C2OC(=O)C(C(C)=O)=C2C=CC=C1
1243 0 YLINQANVCXANIZ-UHFFFAOYSA-N CC1=CC2C(C=C1)C(OC2(C#N)C#N)(C#N)C#N
1244 0 NFAJGEBLQZWGAF-UHFFFAOYSA-N CCOC(=O)CC1=CC(O)=C(O)C=C1
1245 0 QQEVWZMTFIRWPZ-UHFFFAOYSA-N COC1=C(OC)C(=C(CO)C=C1)C(F)(F)F
1246 0 WAQBVPWBRHLGPC-UHFFFAOYSA-N CC(=O)COC1=CC2=CC=CC=C2OC1=O
1247 0 RUVOGSNRSFNCQS-UHFFFAOYSA-N C=CCNC1=NN=C(S1)C1=CC=CC=N1
1248 0 FYDVPEVHFUBOJG-UHFFFAOYSA-N OCC(O)CC1=CC2=C(OCO2)C=C1
1249 0 NHCXYIWILZRCIS-UHFFFAOYSA-N COC(=O)C1=CC=CC=C1C(=O)OCC1CO1
1250 0 NWBLJLLUIKZBNJ-UHFFFAOYSA-N COC(=O)C1=COC2=C(C=C(C)C=C2)C1=O
1251 0 VAIWGPWYFSQIRD-UHFFFAOYSA-N ClCC1NC2=CC=CC3=C2C(N1)=CC=C3
1252 0 QJLPMQHRISPJEE-UHFFFAOYSA-N COC1=C(OC)C2=C(CCC2=O)C(=C1)C(O)=O
1253 0 GTFYWVNLSAJVBI-UHFFFAOYSA-N O=C1C=C(C(=O)C2=CC=CC=C12)[N+]1=CC=CC=C1
1254 0 OMLBYAICXYTGDX-UHFFFAOYSA-N OC(=O)CCNC1=NN=C(Cl)C=C1
1255 0 XWPBJAICNVHWQJ-UHFFFAOYSA-N COC(=O)C1=CC(=O)OC2=C1C=C(C)C=C2
1256 0 UQBPCDWQJZVCPU-ARJAWSKDSA-N COC1=C(OC)C(\C=C/C=O)=CC2=C1OCO2
1257 0 CYBZGFGFRVMYRU-UHFFFAOYSA-N CC12CCCC(CO1)(O2)C(F)(F)F
1258 0 JEQDYTGXUGUTFA-UHFFFAOYSA-N NC1=NN=C(C=C1C#N)C1=CC=CC=C1
1259 0 HZMFUMLFHICVSP-UHFFFAOYSA-N COC(=O)C1=CC(OC)=CC(CO)=C1
1260 0 YTQFOPPEYLNRJT-UHFFFAOYSA-N N1C=NC2=NC=NC(=C12)C1=CC=CC=C1
1261 0 KDBWUCIHUALFON-UHFFFAOYSA-N COC1=CC(=O)C2=C(C(O)=CC(C)=C2)C1=O
1262 0 DCBPAZQCHKARFB-UHFFFAOYSA-N CCOC(=O)C1=CC(O)=C(OC)C=C1
1263 0 VFSFTDFBHSFDEE-UHFFFAOYSA-N OC(=O)C1(CCCCC1)C(F)(F)F
1264 0 HHGPWLAMFCJBAM-UHFFFAOYSA-N C1CN=C(NC2=CC3=C(C=C2)N=CS3)N1
1265 0 UBHQPRAAGGFDID-UHFFFAOYSA-N OC(=O)C1=CC=C(OCCOC(=O)C=C)C=C1
1266 0 WUZZQAJCQNAQMI-UHFFFAOYSA-N CC1=CC=C(C=C1)C1=NC(=S)C(N)N=N1
1267 0 YJZFVZPCLUEQNW-UHFFFAOYSA-N CNC(=S)C1=NC(=NN1)C1=CC=CC=C1
1268 0 WYNRDIZMGBMWNK-UHFFFAOYSA-N COC(=O)OC1=CC2=CC=CC=C2C(O)=C1
1269 0 NWRXASFMSMTEHT-UHFFFAOYSA-N CCOC(=O)C1=C(Cl)N=C(C)N=N1
1270 0 OVYWIKNNDSFNHR-UHFFFAOYSA-N CCOC1=CC(=CC(O)=C1)C(=O)OC
1271 0 VKISOVDSKHKFQB-UHFFFAOYSA-N OC(=O)CCCCC1=CC=CC(=O)O1
1272 0 DDWMKGXNRFLYJY-UHFFFAOYSA-N COC1=C2COC(O)C2=C(OC)C=C1
1273 0 QVMUHZHZYCDMAI-UHFFFAOYSA-N CC1=CC2=C(C=O)C(=O)C(C)(O)C(O)C2=CO1
1274 0 VSBHYRPUJHEOBE-UHFFFAOYSA-N CC(C)C(=O)OC1=C(C)OC=CC1=O
1275 0 ZUIHUWQLICIWDI-UHFFFAOYSA-N COC(=O)C1=CC=C(O1)C1=CC(O)=CC=C1
1276 0 XOVDAXFGBGURQF-UHFFFAOYSA-N FC1=CC=CC=C1CNC(=O)CCl
1277 0 BYVJCTHTXAPDGO-UHFFFAOYSA-N CC1=C(F)C=CC(NC(=O)CCl)=C1
1278 0 PSARYDCLDHQFMT-UHFFFAOYSA-N CC1=C(NC(=O)CCl)C=CC(F)=C1
1279 0 WTHYSOXPCHPBOG-ONEGZZNKSA-N COC1=C2OCOC2=C(OC)C(\C=C\C=O)=C1
1280 0 RHBGITBPARBDPH-HSFFGMMNSA-N OC(=O)\C=C\C=C/C1=CC2=C(OCO2)C=C1
1281 0 CGOKVZGKVILMFG-UHFFFAOYSA-N CCOC(=O)CC(=O)CC1=CC=CO1
1282 0 KFJGSNVBDYRBAD-UHFFFAOYSA-N COC(=O)C1=C(C)C(=CC=C1)C(F)(F)F
1283 0 AZTMLAAAPWXHMV-UHFFFAOYSA-N ClC1=C(C=CC(OC2CCNCC2)=C1)C#N
1284 0 HLBZWYXLQJQBKU-UHFFFAOYSA-N C1CN(CCO1)SSN1CCOCC1
1285 0 OJRWEJCQVCHJLN-UHFFFAOYSA-N CCOC1=CC(OC)=C(C=C1)C(O)=O
1286 0 VIKQQGJMQDNWCH-UHFFFAOYSA-N CC1=CC=CC(C)=C1N(CC#N)C(=O)CCl
1287 0 BFRZAOBUTPYLEH-UHFFFAOYSA-N CC(C)(C)OCCOS(C)(=O)=O
1288 0 DKUPMKWSJITPFC-UHFFFAOYSA-N COC1=CC=C(OC(F)(F)F)C=C1C(C)O
1289 0 ZHNQSWZJBIOOHW-UHFFFAOYSA-N FC1=CC=CC(=C1)N1CC(CN=[N+]=[N-])OC1=O
1290 0 SMWUXDKMGPJVAZ-UHFFFAOYSA-N CCCCCCC(Cl)CCCl
1291 0 NJFQOVLUIOWIOI-UHFFFAOYSA-N CCCCOC(=O)C(=C)C(F)(F)F
1292 0 OYGKBAXNYOSBTN-UHFFFAOYSA-N CNC1=C(C=CC(F)=C1)C(=O)CCl
1293 0 VCSMYUJUHWCWGO-UHFFFAOYSA-N OCCN1N=NN=C1SCC1=CC=CC=C1
1294 0 RFZZKBWDDKMWNM-UHFFFAOYSA-N OCC1OC2(NC(=O)NC2=O)C(O)C1O
1295 0 FZRLBTIPZJXREW-UHFFFAOYSA-N CCOC(=O)C1=CN=C(Cl)N=C1N
1296 0 IXEUBGBRQYTUMI-UHFFFAOYSA-N OC(=O)C1CC(=O)C(CC=C)C(=O)C1
1297 0 IISTUNXUCFSTNC-UHFFFAOYSA-N CCN(CC)C1=NSC(N)=C1C#N
1298 0 HVNVUOJFVTVAKO-UHFFFAOYSA-N CC1=CC=C(CNC2=NCC(=N)C(=O)N2)S1
1299 0 ZNBZSLIBRLXUDX-UHFFFAOYSA-N CC(=O)C1CC(=O)C(CC1=O)C(C)=O
1300 0 WTZRQYJHRXQWTK-UHFFFAOYSA-N N1C2=CC=CC=C2N=C1C1=NC=CC=N1
1301 0 CPWBWUGSSFRASR-UHFFFAOYSA-N C1=CC=C(N=C1)N1N=NC2=CC=CC=C12
1302 0 AXLDRNOVDUIWJR-UHFFFAOYSA-N OCCOC1=CC=C(CC(O)=O)C=C1
1303 0 BHELNTOOHWIXQW-UHFFFAOYSA-N CC(C)C(\N)=N/C1=CC=C(Cl)C=C1
1304 0 IVEUNBPJQOKPGL-UHFFFAOYSA-N CC(CCC(=O)C1=COC=C1)C(O)=O
1305 0 AUYJJTVZTXEPIK-UHFFFAOYSA-N CCOC(=O)C1=CC=CC=C1OCO
1306 0 JAWTZBKJCXMTDW-UHFFFAOYSA-N CC(=O)COC1=CC=C(C=C1)C(F)(F)F
1307 0 ZRKPLBYMYLSCBD-UHFFFAOYSA-N CC1=CC(CC(O)=O)=CC(=C1)C(F)(F)F
1308 0 RCGRYBXKRSOSSL-UHFFFAOYSA-N CCOC1(C)OC2=CC=CC(O)=C2O1
1309 0 JNFVGCZVSKJALZ-UHFFFAOYSA-N OCC(=O)OCCOC1=CC=CC=C1
1310 0 MWOSTEZYQQBIDW-UHFFFAOYSA-N S1C=NC(=C1)N1C=C2C=CC=CC2=N1
1311 0 WOPJTXXDWHNDIC-UHFFFAOYSA-N NC1=C(N)C=C(SC2=NC=CN=C2)C=C1
1312 0 JJJJNVALSVLODQ-UHFFFAOYSA-N O=C1CCC(=O)C1C1=CC=C2OCOC2=C1
1313 0 UWASAZOYIXOYQN-UHFFFAOYSA-N O=C1COC(COC2=CC=CC=C2)=CC1=O
1314 0 XFORZWBCSDBOGL-UHFFFAOYSA-N NS(=O)(=O)C1=CC=CC=C1B(O)O
1315 0 KDWIVNVANGCLCA-UHFFFAOYSA-N CC(C)CC1SSC(CC(C)C)S1
1316 0 IOVWDJRWMXSWMV-UHFFFAOYSA-N CCOC(=O)C1=C(C)OC2=CC(O)=C(O)C=C12
1317 0 WRMLOOFXWYUWNA-UHFFFAOYSA-N CC1=NC=C(CS)C(CS)=C1O
1318 0 ACKGOKDVGZOMIW-UHFFFAOYSA-N OC1=C(F)C=C(CC2=CC(F)=C(O)C=C2)C=C1
1319 0 KHKZPUDQLZYPFB-UHFFFAOYSA-N NCC1=CC(=CN=C1)C1=CC=C(Cl)C=C1
1320 0 PHYRSPFFFIPRNC-UHFFFAOYSA-N OC1=CC=CC=C1C(=O)OCCOC(=O)C=C
1321 0 AKSXQPCIAOIJGP-UHFFFAOYSA-N NS(=O)(=O)C1=CC=C(C=C1)B(O)O
1322 0 ZDBKQHIFUZABMJ-UHFFFAOYSA-N COCCOC1=CC=CC(=C1)C(O)=O
1323 0 SRUQARLMFOLRDN-UHFFFAOYSA-N CCCC(=O)C1=CC(O)=C(O)C=C1O
1324 0 GEDLJGYFEOYKEG-UHFFFAOYSA-N COC1=CC=C(CC(O)C(O)=O)C=C1
1325 0 CPRYJJAHLIUHEW-UHFFFAOYSA-N CCC1=NN=C(C2=CC=CS2)C(=O)N1NC
1326 0 SRMUEGNSSDMXPN-UHFFFAOYSA-N COC1=CC=CC(OC)=C1C(O)C#CC(O)=O
1327 0 UDCLVTUEVDSFES-UHFFFAOYSA-N FC1=CC=CC(F)=C1C1=CC=CC(C=O)=C1
1328 0 PFHTYDZPRYLZHX-UHFFFAOYSA-N OC1=CC(=C(O)C=C1)C1=C(O)C=CC(O)=C1
1329 0 ABGKVGRVDQNGDH-UHFFFAOYSA-N CC(=O)OCC(=O)C1=CC=CC=C1OC(C)=O
1330 0 GSHIVNGJILVEFP-UHFFFAOYSA-N CC(=O)CC1=CC=C2OC(COC2=C1)C(O)=O
1331 0 YWVRILIISWHRDP-UHFFFAOYSA-N COC(=O)CC1=CC=CC=C1C(F)(F)F
1332 0 SCGBULDXHWGNBC-UHFFFAOYSA-N COC1=CC=CC(C)=C1OCC(O)=O
1333 0 RDISUFMSKNNQLX-UHFFFAOYSA-N CCNC(=S)NNC1=CC=CC=N1
1334 0 JDFNLGAISOXLHH-UHFFFAOYSA-N CC(C)(Cl)CCCC(C)(C)Cl
1335 0 MKWKLYFKRYJIKT-UHFFFAOYSA-N COC(=O)COC1=C(C)C=C(O)C=C1
1336 0 UDAQUPSJOGVPIX-UHFFFAOYSA-N COC1=CC2=CC(C(O)=O)=C(O)C=C2C=C1
1337 0 WLCOMXPSNAFACP-UHFFFAOYSA-N NC1=NC(SCC(O)=O)=NC(N)=N1
1338 0 YAMYGQRUEXYQIE-UHFFFAOYSA-N N1N=CC=C1C1=NC2=CC=CC=C2S1
1339 0 GPGZXKBRTANYCD-UHFFFAOYSA-N ClC1=C(C=CC(OC2CCCNC2)=C1)C#N
1340 0 SWIPKSSCQAHMAY-UHFFFAOYSA-N ClC1=C(C=CC=N1)C(=O)CCCCCC#N
1341 0 ZZQJGWYNTSMOMY-UHFFFAOYSA-N COC1=C(C=C(C)C=C1)C(=O)C(F)(F)F
1342 0 ZDZLVZWUKCNACS-UHFFFAOYSA-N COC1=CC=CC=C1CC(=O)C(F)(F)F
1343 0 CFXRVYZFEKPHSO-UHFFFAOYSA-N COC1=CC=CC(CC(=O)C(F)(F)F)=C1
1344 0 AXYTYLNUTUVQTH-UHFFFAOYSA-N ClC1=C2C=CC=NC2=NC2=C1CCCC2
1345 0 AYUISFJYNKIHDD-UHFFFAOYSA-N CCOC(=O)C1(CCC1)C(F)(F)F
1346 0 CTUITKMAAHFDLH-UHFFFAOYSA-N OCC1=CC(F)=C(OC2=CC=C(F)C=C2)C=C1
1347 0 GYOFXQNABVOHIB-UHFFFAOYSA-N FC(F)(F)C1=CC=C(OCC2CO2)C=C1
1348 0 BMHGKKHBROMCAS-UHFFFAOYSA-N NC1=NC2=C(S1)C=CC1=C2C=CC=N1
1349 0 GNGDTFXLBUESIF-UHFFFAOYSA-N OC1=CC=C(OC2=CC(O)=C(O)C=C2)C=C1
1350 0 PMNJSWJJYWZLHU-UHFFFAOYSA-N NS(=O)(=O)C1=CC=CC(=C1)B(O)O
1351 0 YGXNPQDXWDCWET-UHFFFAOYSA-N CS(=O)(=O)C1=CN=CC(=C1)B(O)O
1352 0 MIEKOFWWHVOKQX-UHFFFAOYSA-N COC1=CC=C(OC(C)C(O)=O)C=C1
1353 0 PSVGHGHVBRZNKQ-UHFFFAOYSA-N NC1=NC(=CC(NCCO)=N1)C1=CC=CS1
1354 0 WSUSDIQGWFYTHW-UHFFFAOYSA-N CC(=O)C1=C(O)C(C=O)=C(OCC=C)C=C1O
1355 0 WFDOCQCQSHVYKH-UHFFFAOYSA-N CC(=O)C1COC(=O)C2=C(O)C=C(O)C(C)=C12
1356 0 KNYGQSDOVYXSRO-UHFFFAOYSA-N CC1CC(NN1)C1=CC=C(Cl)C=C1
1357 0 ZSMBNIJMCBUHON-UHFFFAOYSA-N C1=CN2C=C(C=NC2=N1)C1=CC=CC=N1
1358 0 CTHOUJQSKWEKMV-UHFFFAOYSA-N CCOC(=O)C(C)(C)C(F)=C(F)F
1359 0 QFIRBPLXONJDOT-UHFFFAOYSA-N NC1=NC2=C(S1)C1=C(C=C2)N=CC=C1
1360 0 GTFXOAKAAXOPDP-UHFFFAOYSA-N NC1=NC2=C(S1)C1=C(C=C2)C=NC=C1
1361 0 LEMODTUYEXHTIB-UHFFFAOYSA-N C1N2C=NC3=C2C(=CC=C3)N2C=NC=C12
1362 0 MONKQYHCNQSQHL-UHFFFAOYSA-N CC1CC(=O)C2=C(O1)C=C(O)C=C2CC(O)=O
1363 0 AJYIDNCLMYJPRM-UHFFFAOYSA-N OCCC1=CC=C(C=C1)C(=O)C(F)(F)F
1364 0 LVFDWASWHKBSJF-UHFFFAOYSA-N COC1=C(C=CC(C)=C1)C(=O)C(F)(F)F
1365 0 KGKZKBVQWUZBCK-UHFFFAOYSA-N CCCCN1N=NN(C(=O)CCl)C1=O
1366 0 ZNFXKNGUYQVJOI-UHFFFAOYSA-N CNC(=O)N1C=C(C(Cl)=O)C(C)=N1
1367 0 ZWQIVJIJIGBNMI-UHFFFAOYSA-N CC1(O)C(O)N(CC(O)=O)C(=O)NC1=O
1368 0 CVTPSMRXSUPVPJ-UHFFFAOYSA-N CCCC(=O)C1=C(O)C=C(C)OC1=O
1369 0 QVEGBFBXTRGKKJ-UHFFFAOYSA-N CCC1=C(OC2=CC=CC=C2C1=O)C(O)=O
1370 0 DWOHRDSIZYWIKC-UHFFFAOYSA-N COC(=O)C1=C(C)C=CC2=C1C=CC(=O)O2
1371 0 WWIQMSXJINIKCV-UHFFFAOYSA-N S=C1C=C2C=CC=CC2=C2N=NCN12
1372 0 HQHWUHHFXZQWTR-UHFFFAOYSA-N FC(F)(F)OC1=CC=CC=C1OCC=C
1373 0 VJNDGPGOEXUBQA-UHFFFAOYSA-N COC(=O)C1=CN=C(Cl)C=C1NN
1374 0 JUHZQALPQSXQCG-UHFFFAOYSA-N [H]C12CCC([H])(C1)N(C2)C(=O)C1=C(Cl)N=CC=C1
1375 0 DQCFPKHWBJEWFV-UHFFFAOYSA-N CC(O)(CC1=CC(O)=CC=C1)C(O)=O
1376 0 GDCOLUWREQNZSM-UHFFFAOYSA-N CC1=C(C=C(CC(O)=O)C=C1)C(F)(F)F
1377 0 GJOHDBAVUZMQPO-UHFFFAOYSA-N CC(=O)C(O)(C1=CC=CC=C1)C(F)(F)F
1378 0 BZNGGWJYUIIMAN-UHFFFAOYSA-N C=CCOC(=O)C(=C)C(=O)OCC=C
1379 0 WQBKBHAIWAXLPZ-UHFFFAOYSA-N COC1=CC(OC)=C(C=C1C)C(O)=O
1380 0 XDBJPIMUEMEJLT-UHFFFAOYSA-N CN(C)CC1=CC(Cl)=C2C=CC=NC2=C1O
1381 0 XWBVTGFPQXBNOZ-UHFFFAOYSA-N CC(C)CC(=O)CC(=O)C(F)(F)F
1382 0 BLAJCELIWHRVRY-UHFFFAOYSA-N CC1CC2=CC=C3C(=O)COC3=C2C(=O)O1
1383 0 SJUKXIIPHVWLHX-UHFFFAOYSA-N ClC1=CC=C2CCN3C(CNCC3=O)C2=C1
1384 0 OBWIRUCBMIYFBP-UHFFFAOYSA-N CS(=O)(=O)C1=NC=C(C=C1)B(O)O
1385 0 HWFCCPYJDWCIPA-UHFFFAOYSA-N ClC1=NC=CC(=C1)N1CCCCC1
1386 0 OUYIIIOPHPHYGZ-UHFFFAOYSA-N COC1=CC=CC(=C1F)C1=CC(F)=C(O)C=C1
1387 0 PPZCCRPMHFRIND-UHFFFAOYSA-N COC1=CC=CC(=C1F)C1=CC(O)=C(F)C=C1
1388 0 WZIZBUDVEFMWRG-UHFFFAOYSA-N COC1=CC=CC(=C1F)C1=C(F)C=C(O)C=C1
1389 0 WLMLWTCAHKEQTM-UHFFFAOYSA-N COC1=CC=CC(=C1F)C1=CC(O)=CC(F)=C1
1390 0 OTSIFXXTMRMTBU-UHFFFAOYSA-N COC1=CC(F)=C(C=C1)C1=CC(F)=C(O)C=C1
1391 0 GWWAMYMIUSHZGO-UHFFFAOYSA-N COC1=CC(F)=C(C=C1)C1=CC(O)=C(F)C=C1
1392 0 MGFGVLIKXCYOBN-UHFFFAOYSA-N COC1=CC(F)=C(C=C1)C1=C(F)C=C(O)C=C1
1393 0 QRMJYEXFVXQSIH-UHFFFAOYSA-N COC1=CC(F)=C(C=C1)C1=CC(O)=CC(F)=C1
1394 0 FUMKHBPPLDBBGB-UHFFFAOYSA-N COC1=CC(=C(F)C=C1)C1=CC(F)=C(O)C=C1
1395 0 WCLIFMXAJSLWIQ-UHFFFAOYSA-N COC1=CC(=C(F)C=C1)C1=CC(O)=C(F)C=C1
1396 0 PHTBLKSDHNYRKD-UHFFFAOYSA-N COC1=CC(=C(F)C=C1)C1=C(F)C=C(O)C=C1
1397 0 NRHLCXSTRSVMIM-UHFFFAOYSA-N COC1=CC(=C(F)C=C1)C1=CC(O)=CC(F)=C1
1398 0 VIIQTYYGJBCOTO-UHFFFAOYSA-N COC1=C(F)C=C(C=C1)C1=CC(F)=C(O)C=C1
1399 0 XBCRNUZWQPHVAQ-UHFFFAOYSA-N COC1=C(F)C=C(C=C1)C1=CC(O)=C(F)C=C1
1400 0 NYLJLAFQCDZANZ-UHFFFAOYSA-N COC1=C(F)C=C(C=C1)C1=C(F)C=C(O)C=C1
1401 0 CFLYUVAKJOWDIL-UHFFFAOYSA-N COC1=C(F)C=C(C=C1)C1=CC(O)=CC(F)=C1
1402 0 HZIURXACVHIOKK-UHFFFAOYSA-N COC1=C(F)C=CC(=C1)C1=CC(F)=C(O)C=C1
1403 0 NMMZYSCMULEDOV-UHFFFAOYSA-N COC1=C(F)C=CC(=C1)C1=CC(O)=C(F)C=C1
1404 0 SCCCEGCSVXWHSG-UHFFFAOYSA-N COC1=C(F)C=CC(=C1)C1=C(F)C=C(O)C=C1
1405 0 BUXWVCZLQLPPRZ-UHFFFAOYSA-N COC1=C(F)C=CC(=C1)C1=CC(O)=CC(F)=C1
1406 0 XIKBYMVGVFDGAK-UHFFFAOYSA-N COC1=C(C=C(F)C=C1)C1=CC(F)=C(O)C=C1
1407 0 ATLWABPLCUGMDM-UHFFFAOYSA-N COC1=C(C=C(F)C=C1)C1=CC(O)=C(F)C=C1
1408 0 CJPCZBCCBCTLEW-UHFFFAOYSA-N COC1=C(C=C(F)C=C1)C1=C(F)C=C(O)C=C1
1409 0 SHRAIJLVUJZHFN-UHFFFAOYSA-N COC1=C(C=C(F)C=C1)C1=CC(O)=CC(F)=C1
1410 0 STSRXUFEPASTDQ-UHFFFAOYSA-N COC1=C(O)C=CC(=C1)C1=C(F)C=C(F)C=C1
1411 0 LNETWTWEGXGXSD-UHFFFAOYSA-N COC1=C(O)C=C(C=C1)C1=C(F)C=C(F)C=C1
1412 0 RQNVOBXDKDKCKX-UHFFFAOYSA-N COC1=CC(=CC(O)=C1)C1=C(F)C=C(F)C=C1
1413 0 KTIJMFZIHCJHQL-UHFFFAOYSA-N COC1=C(O)C=CC(=C1)C1=CC(F)=C(F)C=C1
1414 0 YLXDIUMSSIBJTD-UHFFFAOYSA-N COC1=C(O)C=C(C=C1)C1=CC(F)=C(F)C=C1
1415 0 ZXEVXURKSLIKMI-UHFFFAOYSA-N COC1=CC(=CC(O)=C1)C1=CC(F)=C(F)C=C1
1416 0 LMEVWUWNGXZPKY-UHFFFAOYSA-N COC1=C(O)C=CC(=C1)C1=CC(F)=CC(F)=C1
1417 0 UHKZFPQFVGNWIE-UHFFFAOYSA-N COC1=C(O)C=C(C=C1)C1=CC(F)=CC(F)=C1
1418 0 SMKLYINMOWSNND-UHFFFAOYSA-N COC1=CC(=CC(O)=C1)C1=CC(F)=CC(F)=C1
1419 0 KRJYBBJRBAPZLY-UHFFFAOYSA-N COC1=C(O)C=CC(=C1)C1=C(F)C(F)=CC=C1
1420 0 LXQUAOCEOVNBRX-UHFFFAOYSA-N COC1=C(O)C=C(C=C1)C1=C(F)C(F)=CC=C1
1421 0 VINMWPVKWQUMQU-UHFFFAOYSA-N COC1=CC(=CC(O)=C1)C1=C(F)C(F)=CC=C1
1422 0 MMAMCIVGXZBPGM-UHFFFAOYSA-N COC1=C(O)C=CC(=C1)C1=C(F)C=CC=C1F
1423 0 PDYAVTZNRWYVHS-UHFFFAOYSA-N COC1=C(O)C=C(C=C1)C1=C(F)C=CC=C1F
1424 0 KQJXJSRCTGTJOG-UHFFFAOYSA-N COC1=CC(=CC(O)=C1)C1=C(F)C=CC=C1F
1425 0 DYJLWYXKLOCRNB-UHFFFAOYSA-N COC1=C(O)C=CC(=C1)C1=C(F)C=CC(F)=C1
1426 0 DVJXCUVLDFABFA-UHFFFAOYSA-N COC1=C(O)C=C(C=C1)C1=C(F)C=CC(F)=C1
1427 0 MDQZXEMKIBEYKX-UHFFFAOYSA-N COC1=CC(=CC(O)=C1)C1=C(F)C=CC(F)=C1
1428 0 QPRKHYWEEGDPST-UHFFFAOYSA-N COC1=C(C=CC(=C1)C(O)=O)C1=CC=CO1
1429 0 FDQCBGQAZKWUJM-UHFFFAOYSA-N COC1=C(C=CC=C1C(O)=O)C1=CC=CO1
1430 0 PDDBJZDKUGMWQI-UHFFFAOYSA-N COC1=CC(C(O)=O)=C(C=C1)C1=CC=CO1
1431 0 KCJCINSCMOVOGN-UHFFFAOYSA-N COC1=CC(=CC(=C1)C(O)=O)C1=CC=CO1
1432 0 RZHGFJHDEJEYBZ-UHFFFAOYSA-N COC1=C(C=CC(=C1)C1=CC=CO1)C(O)=O
1433 0 VIQKTJYFEPBJDG-UHFFFAOYSA-N CC1=CC=C(C=C1)C1=CC=C(S1)B(O)O
1434 0 NDYWSSIIZZRHSO-UHFFFAOYSA-N NNCC1=C(C=C(Cl)C=C1)[N+]([O-])=O
1435 0 LLXRWHJLXPPDKM-UHFFFAOYSA-N NNCC1=CC(=C(Cl)C=C1)[N+]([O-])=O
1436 0 YLUGLGAXDFMPSN-UHFFFAOYSA-N CC1=CC(=NC=C1)C1=NC(Cl)=CC(C)=C1
1437 0 GIIOASILGOFVPI-UHFFFAOYSA-N CC(CC1=CC(O)=C(O)C=C1)C(O)=O
1438 0 CRJUGHWLKDPTPD-UHFFFAOYSA-N ClC1=CC=CC=C1CNC1=CC=CC=N1
1439 0 KYSVRWIOJOGBBS-UHFFFAOYSA-N ClC1=CC=CC=C1CNC1=CN=CC=C1
1440 0 QTFOJQLOKXIEDF-UHFFFAOYSA-N ClC1=CC=CC=C1CNC1=CC=NC=C1
1441 0 BOHUUPWFZTVKCR-UHFFFAOYSA-N ClC1=CC=CC(CNC2=CC=CC=N2)=C1
1442 0 RLSARHLOBJXQJD-UHFFFAOYSA-N ClC1=CC=CC(CNC2=CC=NC=C2)=C1
1443 0 CEVNNSXVYGVQBQ-UHFFFAOYSA-N ClC1=CC=C(CNC2=CN=CC=C2)C=C1
1444 0 BINUQEOWJQKEDT-UHFFFAOYSA-N FC1=CC=CC(=C1F)C1=CC=CC(C=O)=C1
1445 0 ZDUDMSFCYIXWBI-UHFFFAOYSA-N FC1=CC=CC(=C1F)C1=CC=C(C=O)C=C1
1446 0 PHCGCSLINHWDAB-UHFFFAOYSA-N NC1=NC=CC(=N1)C1=CC=C(C=C1)C#N
1447 0 HHNGRQZAEWHPRV-UHFFFAOYSA-N ClC1=C(C=NC=C1)C(=O)CCCCCC#N
1448 0 VGHQIYVIUIHYBL-UHFFFAOYSA-N CC1=C(C=C(S1)C1=CC=CC=C1)B(O)O
1449 0 CHKVECBPDZRARH-UHFFFAOYSA-N NC(N)=NC(=O)Nc1ccc(F)cc1
1450 0 KDWIVNVANGCLCA-UHFFFAOYSA-N CC(C)CC1SSC(CC(C)C)S1
1451 0 KDWIVNVANGCLCA-UHFFFAOYSA-N CC(C)CC1SSC(CC(C)C)S1
1452 0 YDIDZZHVRPZREY-UHFFFAOYSA-N FC(F)(F)OC1=CC=CC(OCC=C)=C1
1453 0 LYRYVZJEYZQBGZ-UHFFFAOYSA-N N1C2=CC=CC=C2SC2=C1N=NC=C2
1454 0 ASGOQGCARSGDJN-UHFFFAOYSA-N OCC1=C(O)C(=CC2=CC=CC=C12)C(O)=O
1455 0 CSKKEXULYPAABX-UHFFFAOYSA-N COC1=CC=CC=C1OC(CO)C=O
1456 0 ZUCDVJARLQWQLD-UHFFFAOYSA-N CC(=C)C(=O)OCC1=CC(C(O)=O)=C(O)C=C1
1457 0 BGLKHHDBVSDBSW-UHFFFAOYSA-N CC1=CSC(N=NCC2=CN=CC=C2)=N1
1458 0 BOLQJTPHPSDZHR-UHFFFAOYSA-N COC1=C(O)C=CC(CCC(O)=O)=C1
1459 0 PCDFRJWOZQDKDK-UHFFFAOYSA-N CC1(C)CCOC1(C(F)(F)F)C(F)(F)F
1460 0 YTRUENSQLUYFNO-UHFFFAOYSA-N COC1=CC=CC=C1C1=CC(=O)CC(=O)O1
1461 0 XHVIJVUXGRHHTH-UHFFFAOYSA-N COC1=CC(OCC(O)=O)=CC(C)=C1
1462 0 HACSOPAIMQVSTM-UHFFFAOYSA-N COC1=CC(=CC(O)=C1OC)C(C)=O
1463 0 NDJBDUAZXZABHL-UHFFFAOYSA-N CC1=C(Cl)C=C(C=C1)C1=CN=C(N)C=C1
1464 0 STCJCUAGLRIXBW-UHFFFAOYSA-N CC1=CC(Cl)=C(C=C1)C1=CN=C(N)C=C1
1465 0 INUKKRZHZROZDA-UHFFFAOYSA-N COC(=O)CCC(=O)C=CC=CC=O
1466 0 UHTKTJKJDJOOKE-UHFFFAOYSA-N CC1=CC(=NC=C1)C1=NC=CC(CCl)=C1
1467 0 ZFJTWXCDDXBKMC-UHFFFAOYSA-N CC(=O)C1(O)C=C(C)C=CC1C(O)=O
1468 0 IEEMQUDHZKXEPT-UHFFFAOYSA-N CC(=O)OCCOC1=CC=CC=C1O
1469 0 LHJNPGJSDAVCHR-UHFFFAOYSA-N N1C2=CC=CC=C2SC2=CN=CN=C12
1470 0 XEJWDGPEVWDSLU-UHFFFAOYSA-N CN1N=CC(Cl)C(=NC(C)=O)C1=O
1471 0 NGDZPGIARMPAAO-UHFFFAOYSA-N CCOC(=O)C1=C(Cl)C(N)=NC=N1
1472 0 SQDHRGOORALEHW-UHFFFAOYSA-N N1N=C2N=CC=CC2=C1C1=CC=CC=N1
1473 0 SCOSZCWSRTXCQS-UHFFFAOYSA-N COC(=O)CC1=C(OC)C=C(O)C=C1
1474 0 DCAJCYYLQJNZBU-UHFFFAOYSA-N [H]C12CC3COC(C1OC(=O)C=C)C3([H])O2
1475 0 SLDBDKBNMNGEOG-UHFFFAOYSA-N CCNC1=CC(Cl)=NC=C1[N+]([O-])=O
1476 0 FWPKHJFXSIJJBU-UHFFFAOYSA-N CC1(C)OC(=O)C(=C2CCC2)C(=O)O1
1477 0 IUOIPWXATRMLOW-UHFFFAOYSA-N ClCCCCN1C=NC2=CC=CC=C2C1=O
1478 0 SFIFXVLZVMNCHU-UHFFFAOYSA-N COC1=CC(CCC(O)=O)=CC(O)=C1
1479 0 LFHYUORJDCHLPQ-UHFFFAOYSA-N CCCOC(=O)C1=CC(O)=CC(O)=C1
1480 0 MFGIVPTZAMUOSU-UHFFFAOYSA-N ClC1=CC=CC2=C1C=NN2C1CCCCO1
1481 0 FHDPZBQJOQFZJA-UHFFFAOYSA-N COCOC(=O)C1=CC=CC=C1OC
1482 0 RPVKEBWBRYVXHB-UHFFFAOYSA-N O=C1COC(=O)C(COCC2=CC=CC=C2)O1
1483 0 VYUKVNHHHPMLSP-UHFFFAOYSA-N S1C=C(C=CC2=CC=CC=C2)C2=CC=CC=C12
1484 0 BJDHYYHAHHJPRT-UHFFFAOYSA-N COC1=CC=C(OC(=O)C(C)O)C=C1
1485 0 FXKGZVKZPIQYSN-UHFFFAOYSA-N NNC(=O)N=NCC1=CC=C(F)C=C1
1486 0 WJDKIMJAIVVOSI-UHFFFAOYSA-N NNC(=O)N=NCC1=CC=CC(F)=C1
1487 0 HLESKASGBKOMNF-UHFFFAOYSA-N NNC(=O)N=NCC1=CC=CC=C1F
1488 0 ONPCOUSOOPCZNI-UHFFFAOYSA-N OC(COC1=CC=CC=C1)CC(O)=O
1489 0 TVZGGQKWAATQPX-UHFFFAOYSA-N CC(=O)NC1=C(CCl)C=CC(F)=C1
1490 0 VRDAUTTUDRCLJD-UHFFFAOYSA-N ClC1=CC=CC(NN2CCCC2)=C1
1491 0 UOQDIMYVQSHALM-UHFFFAOYSA-N C[Si](C)(C)CSC1=CC=CC=C1
1492 0 JVBFVDDXQUVCQN-UHFFFAOYSA-N COC1=CC(C(C)=O)=C(O)C(OC)=C1
1493 0 XXKJZCVCXYTHGX-UHFFFAOYSA-N CC1=CC(=C(Cl)C=C1)C1=CN=C(N)C=C1
1494 0 UQBPCDWQJZVCPU-UHFFFAOYSA-N COC1=C(OC)C(C=CC=O)=CC2=C1OCO2
1495 0 UZLFBJSNRRZAFJ-UHFFFAOYSA-N CCC(=O)C1=C(CC)OC(=O)CC1=O
1496 0 QIKLRTRPNPKIDU-UHFFFAOYSA-N CC1=C(C=CC(CC(O)=O)=C1)C(F)(F)F
1497 0 JJHINZWDUKGUIS-UHFFFAOYSA-N CC1(C)CC(=O)C(C(=O)C(F)(F)F)C(=O)C1
1498 0 BMWZMIYVCCCQQD-UHFFFAOYSA-N NCC1=CC(=CN=C1)C1=CC=CC=C1Cl
1499 0 QBGDXWUBBXQAOW-UHFFFAOYSA-N NCC1=CC(=CN=C1)C1=CC(Cl)=CC=C1
1500 0 FDARFHBCDVTBDW-UHFFFAOYSA-N NC1=NC(=CN=C1)C1=CC=C(C=C1)C#N
1501 0 YYGRWJQSYZTWQW-UHFFFAOYSA-N CON(C)C(=O)C1=CN=C(Cl)C=N1
1502 0 FKOACGYKFYTUKV-UHFFFAOYSA-N CC(=O)C1=CC=C(C=C1)C(=O)C=CC(O)=O
1503 0 MTZXGAUBYLLEJL-UHFFFAOYSA-N S1C=CC(C=CC2=CC3=CC=CC=C3C=C2)=C1
1504 0 ZTZFOIDHWBFBOV-UHFFFAOYSA-N S1C=CC=C1C=CC1=CC=CC2=CC=CC=C12
1505 0 MXZHWPXCMIHFNG-UHFFFAOYSA-N S1C=CC=C1C=CC1=CC2=CC=CC=C2C=C1
1506 0 BBIAWXTWJCQNCN-UHFFFAOYSA-N CC1=CC=C(C=C1)C(=O)OCC(F)(F)F
1507 0 VFMGAGZILFXNSQ-UHFFFAOYSA-N S1C=CC(C=CC2=CC=CC3=CC=CC=C23)=C1
1508 0 UAJYWJPFOHIZKE-UHFFFAOYSA-N COC1=C(O)C=C(C=C1)C(C)C(O)=O
1509 0 SCBZLYHZFYCHRW-UHFFFAOYSA-N ClC1=CC=C(C=C1)C(=C)CN1C=CN=C1
1510 0 DYNWGXISRNPKCE-UHFFFAOYSA-N CC(=O)CC1C(=O)OC2=CC=CC=C2C1=O
1511 0 DNKLUJZYQBEHMX-UHFFFAOYSA-N COC1=C(C=C)C(OC)=C(O)C(O)=C1
1512 0 CJBZBOQPGGQIOM-UHFFFAOYSA-N COC1=C(O)C=CC(=C1)C(C)C(O)=O
1513 0 GGMOHCXFIPEJJU-UHFFFAOYSA-N CC(=O)OC(OC(C)=O)C1=CC=CC=C1C=O
1514 0 NAEWHUSOELGTLV-UHFFFAOYSA-N CC(=C[Si](C)(C)C)C1=CC=CS1
1515 0 IJUFSMARYKRYAZ-UHFFFAOYSA-N COC1=CC(=O)C2=C(C=C(O)C=C2C)C1=O
1516 0 LBMNDHAWVHRSHY-UHFFFAOYSA-N COC(=O)C(Cl)=C1CC1[Si](C)(C)C
1517 0 XEZFBUKAAJANIO-UHFFFAOYSA-N O=C(OC1COC=CC1=O)C1=CC=CC=C1
1518 0 XDGBCOSLBYUXOX-UHFFFAOYSA-N OOC1OCC(CO1)C1=CC=CC=C1
1519 0 ZVIJTQFTLXXGJA-UHFFFAOYSA-N COC1=C(O)C=C(CCC(O)=O)C=C1
1520 0 ZMYNMUOKWHPKJO-UHFFFAOYSA-N NC1=C(SC2=C1C=CC=N2)C1=NCCN1
1521 0 WWHPVVGQGGFCLE-UHFFFAOYSA-N CC(C)(Cl)C(Cl)=CCCC(C)(O)C=C
1522 0 JBAITADHMBPOQQ-UHFFFAOYSA-N N1C2=CC=CC=C2N=C1C1=NC=CS1
1523 0 NLFGAIKFZYJHKS-UHFFFAOYSA-N COC(=O)C=CC1=CC=C(O1)C=CC(=O)OC
1524 0 USXJJQQSKUVYAK-UHFFFAOYSA-N CC1=CC(CC(O)CO)=CC(=O)C1=O
1525 0 UKAWIIKNTRMING-UHFFFAOYSA-N O=C(OCC1=CC=CO1)C=CC1=CC=CO1
1526 0 WQIJPCQWLCNBLS-UHFFFAOYSA-N COC(=O)CCC1=CC2=C(OCO2)C=C1C=O
1527 0 MWSUWARLPYXCFX-UHFFFAOYSA-N O=C1CC2CC(=O)OC2(O1)C1=CC=CC=C1
1528 0 REQNLGQKYOOWKC-UHFFFAOYSA-N COC1=C(O)C=C2C=COC(CCC(O)=O)=C12
1529 0 AFOFKLMNLRMHOZ-UHFFFAOYSA-N CCOC(=O)C=C(CO)C1=CC=CO1
1530 0 IKEOKRLRLFGKAO-UHFFFAOYSA-N CC1=NN=C(Cl)CC1=CC1=CC=CC=C1
1531 0 BBEYDBNODWVXNY-UHFFFAOYSA-N COC1=CC=C(C=C2COC(=O)C2=O)C=C1
1532 0 HCZZEOKDVUBSLA-UHFFFAOYSA-N CC(=O)OC1=CC=CC2=C1C(C)=CC(=O)O2
1533 0 UBTUHJIHFKMTCP-UHFFFAOYSA-N O=C(CC1=CC=CC=C1)C1C(=O)COC1=O
1534 0 IZPOMJSQRISPQV-UHFFFAOYSA-N CC(=O)OC1=CC=CC(CO)=C1CO
1535 0 XADPDVMQMMJJHT-UHFFFAOYSA-N CC1=CCC2C(C1)C2(C(O)=O)C(O)=O
1536 0 CGWRDLSMEFSEDN-UHFFFAOYSA-N COC1=CC(O)=C(CCC(O)=O)C=C1
1537 0 XEVCBNMUCXGONA-UHFFFAOYSA-N OC12CC(=O)CC1(O)C1=CC=CC=C1C2=O
1538 0 LATHZOXPKQCLAT-UHFFFAOYSA-N OC(C1=CC=CC(=N1)C#N)C1=CC=CC(=N1)C#N
1539 0 DGDOHNYZHZKNLE-UHFFFAOYSA-N FC(F)(F)C1=CC=CC=C1C1OCCO1
1540 0 GECSGLBGQWWWNA-UHFFFAOYSA-N CC(=O)C1C(=O)OC2=C(C)C=CC=C2C1=O
1541 0 UROBNMJMFCALKU-UHFFFAOYSA-N CC(=O)C([N+]#N)C(=O)N1CCCC1=O
1542 0 FWXPFXAWKOKLFM-UHFFFAOYSA-N CCN1C=CC=C1C(C#N)=C(C#N)C#N
1543 0 HJEQJIDVXOREFQ-UHFFFAOYSA-N CCOC1=CC=C(CN2NN=NC2=S)C=C1
1544 0 QYRLGPHDNLLYBG-UHFFFAOYSA-N C[Si](C)(C)O[SiH2]C1=CC=CC=C1
1545 0 KERHMTIRNPYKOD-UHFFFAOYSA-N CC(N=NC(N)=S)C1=CC=CC(=N1)C(C)=O
1546 0 SNGBAWKRRGSXNV-UHFFFAOYSA-N CCCCC[Se]C=CCC=C
1547 0 IWUJKAWQHGINPP-UHFFFAOYSA-N [N-]=[N+]=C(C1=CC=NC=C1)C1=CC=NC=C1
1548 0 REFYVIOPQFMGSV-UHFFFAOYSA-N CN1C=CC=C1C=NC1=CC=C(Cl)C=C1
1549 0 FFPAFDDLAGTGPQ-UHFFFAOYSA-N COC1=CC(OC)=CC(CC(O)=O)=C1
1550 0 YXLIYSGIOSMNSQ-UHFFFAOYSA-N NC1=CC=C(C=C1)C(C#N)C(C#N)C#N
1551 0 IONJPFYIUBPWQZ-UHFFFAOYSA-N N1C2=C(SC3=C1C=CC=N3)C=NC=C2
1552 0 HNIHLZLGLOLUBZ-UHFFFAOYSA-N CC(=O)C1C(=O)OC2=CC(C)=CC=C2C1=O
1553 0 YSTHIIGYQMBPBX-UHFFFAOYSA-N CC(C)(C)C1C(=O)C(=O)CC(=O)C1=O
1554 0 GIFYJTGRJBMJFO-UHFFFAOYSA-N CCCC(OC)=CC(=O)C(F)(F)F
1555 0 XWIOGTNNVXEZMM-UHFFFAOYSA-N FC(F)(OC1=CC=CC=C1)OC1=CC=CC=C1
1556 0 XQCKVTICFRGLKM-UHFFFAOYSA-N O=CCCOC1=CC2=C(C=CC(=O)O2)C=C1
1557 0 QOFIZWLKXMXGAN-UHFFFAOYSA-N [H]C12COC3([H])C4OC1C1COC4C3([H])OC21[H]
1558 0 GHFMOSDKKCCJIV-UHFFFAOYSA-N N1C2=CC=CC=C2SC2=NC=NC=C12
1559 0 BJRQLPHXUXSNQV-UHFFFAOYSA-N [H]C12COC3([H])C4OC1C1OCC4C3([H])OC21[H]
1560 0 MXGDSMIDTNTQIE-UHFFFAOYSA-N OC(C1=CC(=CO1)C(O)=O)C1=CC=CC=C1
1561 0 ZFCWBUREONENKJ-UHFFFAOYSA-N CC(C)C(=O)C1C(=O)CC(=O)CC1=O
1562 0 KSUCMAKJDSJAQP-UHFFFAOYSA-N S(C=CC#CC1=CC=CC=C1)C1=CC=CC=C1
1563 0 WUYSFSWCVBMUDG-UHFFFAOYSA-N S1C(C=CC2=CC=CC=C2)=CC2=CC=CC=C12
1564 0 NHLIKKZCPWXSMK-UHFFFAOYSA-N CCOC(=O)C1=C(C)C=C(C)OC1=O
1565 0 MUFUSMCPWMZMON-UHFFFAOYSA-N COC1=C(OC)C=C2C(CO)=CC(=O)OC2=C1
1566 0 BRMPGYOYCZHMEO-UHFFFAOYSA-N CCCN=CC1=C(Cl)N=CC(C)=C1
1567 0 YYAIGFYUBSWPGX-UHFFFAOYSA-O OC1=C[N+](=CC=C1)C1=NC=C(C=C1)[N+]([O-])=O
1568 0 OOHUMBUTEDIRIB-UHFFFAOYSA-N OC(=O)CCC(=CC1=CC(O)=CC=C1)C(O)=O
1569 0 GPFXZYJEMILRAU-UHFFFAOYSA-N OC1=C(OCC=C)C=C2OC(=O)C=CC2=C1
1570 0 XWNTWYOMOXIDAV-UHFFFAOYSA-N C[Si](C)(C)N1C=NC2=C1C=C(C=N2)[N+]([O-])=O
1571 0 CATMPYNWLIAGHH-UHFFFAOYSA-N C\N=C\NC1=C(C)C=C(Cl)C(C)=C1
1572 0 MGLIMPUPAKQITQ-UHFFFAOYSA-N COC(=O)C1=C(OC)C(OC)=CC=C1
1573 0 FEJPFUUENACMAI-UHFFFAOYSA-N OC1=CC(=C(O)C=C1)C1=CC(O)=C(O)C=C1
1574 0 QSTOVNYOKVIWCA-UHFFFAOYSA-N COC1=CC=C(C=C1)C(=O)C(O)CO
1575 0 INRQTFVTRNREFY-UHFFFAOYSA-N S1C=CC=C1C=CC1=C2C=CC=CC=C2C=C1
1576 0 VLNBIKFXSILIOC-UHFFFAOYSA-N OC(=O)C1OC1C(=O)OCCC1=CC=CC=C1
1577 0 UKTVQDFDJWQOOD-UHFFFAOYSA-N C1CN=C(NC2=CC=CC3=C2NN=C3)S1
1578 0 ZAXFZPMCHOQZAE-UHFFFAOYSA-N COC1=C(OC(C)=O)C=C(CO)C=C1
1579 0 HADFZBZVCVQPDP-UHFFFAOYSA-N COCCOCCC[Si](O)(O)O
1580 0 IJHBKSOZRYYPAN-UHFFFAOYSA-N COC1=CC=CC(=C1)C(O)CC(O)=O
1581 0 NYKBGDTVNFDPRC-UHFFFAOYSA-N COC1=CC=CC(CC(O)C(O)=O)=C1
1582 0 UOQDIMYVQSHALM-UHFFFAOYSA-N C[Si](C)(C)CSC1=CC=CC=C1
1583 0 IJZLJXUFHVCGMR-UHFFFAOYSA-N CSC1=CC=C(C=C1)[Si](C)(C)C
1584 0 QENKSFRQXANPAD-UHFFFAOYSA-N CCOC1=CC(=CC(OC)=C1)C(O)=O
1585 0 QFDVMOCQOGCDKA-UHFFFAOYSA-N CCOC(=O)C1=C(O)C=CC(OC)=C1
1586 0 WLXOBIWMQSPLIE-UHFFFAOYSA-N CCCC=C(F)C(=C(F)F)C(F)(F)F
1587 0 PAAWFKYOFPVKOF-UHFFFAOYSA-N CCOC(=O)C(CC=C)([N+]([O-])=O)[N+]([O-])=O
1588 0 DKPMXVGGVLMLID-UHFFFAOYSA-N COC1=CC(O)=C(C=C1)C(C)C(O)=O
1589 0 HETWDQBTBSJPRW-UHFFFAOYSA-N CCCCC1=CC2=C(C=C1)N=C(N2)C(Cl)=O
1590 0 UIZJAJLWHZFNRX-UHFFFAOYSA-N COC1=CC=CC(CCC(O)=O)=C1O
1591 0 LGJQWYRIGTWZCD-UHFFFAOYSA-N COC1=C(O)C(OC)=C(O)C(C=C)=C1
1592 0 NKSBJLGBYNNCDQ-UHFFFAOYSA-N CC(=O)OC1CC(=O)C(CC=C)C1=O
1593 0 QVFJLPNCGZHRFI-UHFFFAOYSA-N CC(C#N)N(CC1=CC=CC=C1)C(=O)CCl
1594 0 NNFIJPRRDZZORF-UHFFFAOYSA-N OC(=O)CCOC1=CC2=C(OCCC2=O)C=C1
1595 0 VFCYSRNRSPMCFI-UHFFFAOYSA-N OC(=O)CCOC1=CC2=C(C=C1)C(=O)CCO2
1596 0 ZWIHZNBWGGRYDT-UHFFFAOYSA-N OC(=O)CCOC1=CC=CC2=C1OCCC2=O
1597 0 NXIDSEDSKRALOW-UHFFFAOYSA-N CN(C)B(Cl)C1=CC=C(Cl)C=C1
1598 0 XSOUIEOIAJWSRU-UHFFFAOYSA-N OC(=O)C(=CC1=CC=C(C=C)C=C1)C(O)=O
1599 0 VLHNLWRHUSZUIU-UHFFFAOYSA-N OCC(O)COC1=CC(=CC=C1)C(F)(F)F
1600 0 VLHNLWRHUSZUIU-UHFFFAOYSA-N OCC(O)COC1=CC(=CC=C1)C(F)(F)F
1601 0 WTHYSOXPCHPBOG-UHFFFAOYSA-N COC1=C2OCOC2=C(OC)C(C=CC=O)=C1
1602 0 XMBIPIXMXHNYNB-UHFFFAOYSA-N COC1=CC=C(C=C1)C(O)CC(O)=O
1603 0 ATUJNYCVZLLGBG-UHFFFAOYSA-N COC1=C(C)C(OC)=C(C=O)C(O)=C1
1604 0 RCGRYBXKRSOSSL-UHFFFAOYSA-N CCOC1(C)OC2=CC=CC(O)=C2O1
1605 0 FORKKBHNJQTETN-UHFFFAOYSA-N CCC1(OC)OC2=C(O1)C(O)=CC=C2
1606 0 IOTIDWUXEBRJBL-UHFFFAOYSA-N ClC1=CC2=NC=CC(N3CCC3)=C2C=C1
1607 0 AQXKDEROWSBMCL-UHFFFAOYSA-N COC1=CC(OCC(F)(F)F)=CC(OC)=C1
1608 0 DAWIMWXIVUDJIH-UHFFFAOYSA-N CC1=C2C(C=C(O)C(C)=C2O)=C(CC(O)=O)O1
1609 0 JJGRQPBWMITPMT-UHFFFAOYSA-N OC(=O)CC1=CCCCC1=CC(O)=O
1610 0 FSFBDJWOVFCQNZ-UHFFFAOYSA-N CC(=O)NC1=NC(=C(C#N)C#N)C2=CC=CC=C12
1611 0 ORLUQOOCAQVVIG-UHFFFAOYSA-N O=C(OC1=CCOCC1=O)C1=CC=CC=C1
1612 0 ZZCPOJOWPJAZPA-UHFFFAOYSA-N CC1(SCCCS1)C=CC1=CC=CC=C1
1613 0 AWRRDCYRMKDXOC-UHFFFAOYSA-N COC(=O)C(=NOCC(N)=O)C(=O)OC
1614 0 SPPFRBSLTSJYEZ-UHFFFAOYSA-N COC1=CC=C(C=C1)C1=COC(=O)CC1=O
1615 0 SLARPGWXYLFWMO-UHFFFAOYSA-N CCCC(Br)C=[N+]1CCCC1
1616 0 ZKTNZNLSDZMKNV-UHFFFAOYSA-N CC(C)C(Br)C=[N+]1CCCC1
1617 0 HDNYHQAPZFRETJ-UHFFFAOYSA-N CCC(Br)C=[N+]1CCCCC1
1618 0 WKOZCZAJXFRYAR-UHFFFAOYSA-N CC(OC(=O)C1=CC=CC=C1C(O)=O)C(C)=O
1619 0 KXRIUQDEFOVNDO-UHFFFAOYSA-N CCC1OC(=O)C2=C(O)C=CC(OC(C)=O)=C12
1620 0 MUDHAYYXXCDYTC-UHFFFAOYSA-N CC(=O)NC(NC(C)=O)(C(O)=O)C(O)=O
1621 0 FQNHTXPISZXIHM-UHFFFAOYSA-N SC(C#N)C(=NC1=CC=CC=C1)C#N
1622 0 YCVWUFJPTHKKPC-UHFFFAOYSA-N [H]C12CC(CC1=O)(CC(=O)C2)C(=O)OC
1623 0 JNTFYVDIEJMPSL-UHFFFAOYSA-N CC(=O)C1=CC(=O)OC(C)(C1)C(C)=O
1624 0 DPKFDMMBMONGGQ-UHFFFAOYSA-N COC1=C(CCC(O)=O)C=CC=C1O
1625 0 HNPZSLFLZKXYNI-UHFFFAOYSA-N NCCCSSCCNC(=O)C#C
1626 0 GRBYLOJVOBHIMI-UHFFFAOYSA-N OCC1OC2=C(OC1CO)C=CC=C2
1627 0 CHLSTKCIJPVJTH-UHFFFAOYSA-N CC1=CC=CC=C1NC1=C(Cl)N=CC=C1
1628 0 OQNFYFONNMFOPH-UHFFFAOYSA-N COCCNC(=S)C(=S)NCCOC
1629 0 WQSJTSNGSFMBSG-UHFFFAOYSA-N OC1=CC=CC=C1C(=O)OCC1=CC=CO1
1630 0 BHBUWFRTHIPZRE-UHFFFAOYSA-N OCCCOCCCSC(F)(F)F
1631 0 IUDWGHRBQRGLDJ-UHFFFAOYSA-N [H]C12CCC(C(O)=O)(C(=O)C1=O)C2(C)C
1632 0 WZOMQVFUPMLOGT-UHFFFAOYSA-N CC(=O)C1=C(O)C=CC2=C1OC(=O)C=C2C
1633 0 MBZDZQALVBJRJG-UHFFFAOYSA-N CNC1=C(C=C(Cl)C=N1)C1=CC=CC=C1
1634 0 CNZOZYYYSWLNPP-UHFFFAOYSA-N COC1=CC=C(C2C(=O)C(=O)C2=O)C(C)=C1
1635 0 MAFQXXXUUASKSH-UHFFFAOYSA-N CCCCOC(=O)C=CC(F)(F)F
1636 0 PSJOKJLYYQYIKV-UHFFFAOYSA-N COC1=CC=CC=C1C(=O)OCCO
1637 0 ONJORYDJBQWGHL-UHFFFAOYSA-N COC(=O)C1=CC(=O)OC11CCCC1
1638 0 SQQSYGNETBGCCI-UHFFFAOYSA-N CC(C)C1C(=O)C(=O)C(C)C(=O)C1=O
1639 0 WLRINEQXCDPNNT-UHFFFAOYSA-N CC(C)OC1=NC2=C(C=C(N)C=C2)C(Cl)=C1
1640 0 WRWZJCTVCCDYBR-UHFFFAOYSA-N CC(CC(N)=O)SC1=CC=CS1
1641 0 XNUZWIXOUNSBLL-UHFFFAOYSA-N OCC(CO)OC(=O)C1=CC=CC=C1
1642 0 MNMPFGUBNKZLGY-UHFFFAOYSA-N CCOC(=S)C(=CSCC)C#N
1643 0 QSYMBHXUAJBSQB-UHFFFAOYSA-N COC(=O)C1=CC=C(OCC=C)C(=C1)C(O)=O
1644 0 OCDLIZZAIDPSCK-UHFFFAOYSA-N COC(=O)C1=CC(=CC=C1OCC=C)C(O)=O
1645 0 KKVDXBNYWTZCMI-UHFFFAOYSA-N CCOC1=C(O)C=C2C(=O)C=CC(=O)C2=C1
1646 0 CRDDUNBUEBPABM-UHFFFAOYSA-N CCCC(Cl)C=CC(=O)C(Cl)CCC
1647 0 UNGXMTYKICNNSC-UHFFFAOYSA-N COC1=CC=CC=C1C=C(CC(O)=O)C(O)=O
1648 0 GXTWQYDHJUTROW-UHFFFAOYSA-N CCCOC(=O)C1=C(O)C=CC=C1O
1649 0 MPLIVRIKMPKPJX-UHFFFAOYSA-N CC1=CC=C(NC2=CN=C(Cl)C=C2)C=C1
1650 0 KUAJPDMFKIEQSG-UHFFFAOYSA-N CCCC1=NC(Cl)=NC2=C1C=CC(OC)=C2
1651 0 CABSFELLEWZIAK-UHFFFAOYSA-N ClC1=CC2=C(NC3=CC=CC=C23)C=C1
1652 0 TXXXXWIIICDXQJ-UHFFFAOYSA-N CC1=CC(Cl)=NN=C1CC1=CC=CC=C1
1653 0 IBWSSLACEJZDPW-UHFFFAOYSA-N CC#CC(=O)OCC=CCOC(C)=O
1654 0 ZWICQGTYLYPEDA-UHFFFAOYSA-N ClC1=CC(CC#N)=CC2=CC=CC=C12
1655 0 VHCHPNCLERABHA-UHFFFAOYSA-N CCOC(=O)C1=NC=C(Cl)N=C1N
1656 0 JAMMFVLHQOLNOP-UHFFFAOYSA-N CC(C)C1=CC(C(O)=O)=C(O)C=C1O
1657 0 JMGRNJZUQCEJDB-UHFFFAOYSA-N ClCCCCCCCCCCl
1658 0 JYZKYCYHXBQTCY-UHFFFAOYSA-N COC(=O)C1C2CC(C=C2)C1C(O)=O
1659 0 CQKXMCFHRBEEAO-UHFFFAOYSA-N CC(=O)OC1=C(OC(C)=O)C2=C(CCO2)C=C1
1660 0 VLOUFSKXRCPIQR-UHFFFAOYSA-N CCOC(=O)C(O)C1=CC=C(O)C=C1
1661 0 OLPGHBILOFNQNR-UHFFFAOYSA-N COC(=O)OC1=CC=C(C)C=C1OC
1662 0 STRLWEBIMKGIRV-UHFFFAOYSA-N CC1=CC(=O)OC2=CC3=C(OCCO3)C=C12
1663 0 MXRJZFNJVFPSQN-UHFFFAOYSA-N CC1CC2OC2C=CC(=O)CC(=O)O1
1664 0 NDXWYVRAUFPPEJ-UHFFFAOYSA-N OC(CCC1=CC=C(O)C=C1)C(O)=O
1665 0 CIIHIFFNYMLOAV-UHFFFAOYSA-N COC1=CC=CC(OC)=C1OC(C)=O
1666 0 YTDVNFDGHHHPEE-UHFFFAOYSA-N OC(=O)CCC1=CC=CC=C1C(F)(F)F
1667 0 UUZPIQBTLJIZDK-UHFFFAOYSA-N OCCON(CCCl)CCCl
1668 0 IQLVZHVZDSDASJ-UHFFFAOYSA-N OC(=O)CNC(=O)NC1=NC=NC2=C1NC=N2
1669 0 OTOVNNDSINVUBR-UHFFFAOYSA-N ClC1=CC=C(C=C1)C1CNCCN1
1670 0 KPSLIMYRDNBEGK-UHFFFAOYSA-N OC(=O)C1=CC=C(COC2=CC=CC=C2)O1
1671 0 ACNBOAQRPFNDAP-UHFFFAOYSA-N CC(OC1=CC=CC=C1)C1=NN=C(S)N1N
1672 0 OWFFCDUVEQIDNU-UHFFFAOYSA-N CCCC12COP(=S)(OC1)OC2CC
1673 0 XSANFBSYZNAWSA-UHFFFAOYSA-N CC(=O)OC1=CC2=C(C=C1)C1(C)OOC1(C)O2
1674 0 OHYSXRQLTVCSOQ-UHFFFAOYSA-N CC(=O)OC1=CC2=C(OC3(C)OOC23C)C=C1
1675 0 XOZXSVNFAFZRLK-UHFFFAOYSA-N CC(=O)OCC12OOC1(C)C1=CC=CC=C1O2
1676 0 VGVJHBAJIFZPJX-UHFFFAOYSA-N CC12CCC3(C)OC(=O)C1C3C(=O)O2
1677 0 XUNGQQADFYZFRJ-UHFFFAOYSA-N ClC1=CC=C(CN=C2CC=NC=C2)C=C1
1678 0 KSONSJOFGBLYDL-UHFFFAOYSA-N CC1SC(=NC(=N)C2=CC=CC=C2)N=N1
1679 0 VQCBYCIFFNDHIQ-UHFFFAOYSA-N CC1C=CCC(C#N)(C#N)C1(C#N)C#N
1680 0 FBPWNVQUVXSXKS-UHFFFAOYSA-N CCOC(=O)C1=C(C)OC(=O)C=C1C
1681 0 GVQSSTGJCFQQCH-UHFFFAOYSA-N FC1=CC=C(C=C1)C(=O)NCCCl
1682 0 JREMKKRMKDHRQU-UHFFFAOYSA-N OC(=NCCCl)C1=CC(F)=CC=C1
1683 0 CHWVDGYLKPLBES-UHFFFAOYSA-N COC1=C(C=CC=C1)C1=CC=C(O1)C(O)=O
1684 0 LKFIWRPOVFNPKR-UHFFFAOYSA-N FC1=CC=C(C=C1)C(=O)C1=CC=CC=C1F
1685 0 ZBWORIXQRDHVRT-UHFFFAOYSA-N CC1(C)OC2OC(C3CS3)C(O)C2O1
1686 0 RDRDHXDYMGUCKE-KXBBGWRGSA-N OC(=O)C(\O)=C\C=C\C(=O)C1=CC=CC=C1
1687 0 JKOGEZFQRFHRGT-UHFFFAOYSA-N CC1=C(O)C(=CC=C1)C(=O)OCCO
1688 0 LSQARZALBDFYQZ-UHFFFAOYSA-N FC1=CC=C(C=C1)C(=O)C1=CC=C(F)C=C1
1689 0 XADGCRVOLDLTQY-UHFFFAOYSA-N COC1=C(O)C=CC(=C1)C(=O)C(C)O
1690 0 QODJHYBESCIPOG-UHFFFAOYSA-N CC(=O)OC1=CC(=CC(OC(C)=O)=C1)C(C)=O
1691 0 OVDDVEHYLXWBCQ-UHFFFAOYSA-N ClC1=CC=C(NCC2=CC=CC=N2)C=C1
1692 0 AXIUGULHBQFQIU-UHFFFAOYSA-N CC1CC2=C(C(=O)CC(C)O2)C(=O)O1
1693 0 JBAITADHMBPOQQ-UHFFFAOYSA-N N1C2=CC=CC=C2N=C1C1=NC=CS1
1694 0 FUBZERMWPMTSEB-UHFFFAOYSA-N OC(=O)C1C2CCC(C=C2)C1C(O)=O
1695 0 NXDRLFVJWTVJRV-UHFFFAOYSA-N CC1=NCCC2=C3C1C=CC(Cl)=C3N=C2
1696 0 MZEFNGQKJROKHS-UHFFFAOYSA-N OC1=C(O)C=C(C=C1)C1=CC(O)=C(O)C=C1
1697 0 RDRDHXDYMGUCKE-VCABWLAWSA-N OC(=O)C(\O)=C/C=C/C(=O)C1=CC=CC=C1
1698 0 SRVJKTDHMYAMHA-WUXMJOGZSA-N [H]\C(=N/NC(S)=N)C1=CC=C(C=C1)N=C(C)O
1699 0 WRMLOOFXWYUWNA-UHFFFAOYSA-N CC1=NC=C(CS)C(CS)=C1O
1700 0 XQIBVFWBYJDHQQ-UHFFFAOYSA-N CCC(C)C(=O)CC(=O)C(F)(F)F
1701 0 YBUDMLBUDBGODD-UHFFFAOYSA-N ClC1=CC=C(C=C1)C(C#N)N1CCOCC1
1702 0 FKKPQIICTJVDHP-UHFFFAOYSA-N C=CCSC1=NC(=NN1)C1=CC=NC=C1
1703 0 LCXLBLMRJRRPQJ-UHFFFAOYSA-N O=C1OC2=C(C=C1)C=CC(OCC1CO1)=C2
1704 0 XVQIVQIHTLUPHO-UHFFFAOYSA-N CC(O)CNC(=S)C(=S)NCC(C)O
1705 0 UNEIHNMKASENIG-UHFFFAOYSA-N ClC1=CC=C(C=C1)N1CCNCC1
1706 0 CQERDQMXNQIBKD-UHFFFAOYSA-N CCCOC(=O)C1=C(O)C=CC(O)=C1
1707 0 PWZDJIUQHUGFRJ-UHFFFAOYSA-N ClC1=C(C=CC=C1)N1CCNCC1
1708 0 PPYRVSLEUYGNGT-UHFFFAOYSA-N CCC(=O)C1C(=O)OC2=CC=CC=C2C1=O
1709 0 MIHVYISIUZTFER-UHFFFAOYSA-N CCCCCCCOS(O)(=O)=O
1710 0 VDQLZKYCWITDPF-UHFFFAOYSA-N CC1=CC2=C(C=C1)C(CC(O)=O)=CC(=O)O2
1711 0 QYJGMAIQZRWXSD-UHFFFAOYSA-N CC12CC(C=C1)C(C2C(O)=O)C(O)=O
1712 0 PGYKOSXDWWGTOB-UHFFFAOYSA-N COC1OC(CO)C(F)C(O)C1O
1713 0 ZVMXFJARTBNQOY-UHFFFAOYSA-N CN\C(CC1=CC=C(Cl)C=C1)=N/C
1714 0 VLDCWIBFTGSVQT-UHFFFAOYSA-N COC(C)(O)C1=C(C=CC=C1)C(O)=O
1715 0 HDQXEDYPJZYWPY-UHFFFAOYSA-N CC(O)C(O)(O)C(=O)C1=CC=CC=C1
1716 0 XRVXSYWJPAAOBC-UHFFFAOYSA-N ClC1=CC=CC(=C1)C1CNCCN1
1717 0 XSWYZUCUVCAOMP-UHFFFAOYSA-N COC(=O)C1C(=C)C(=O)C2(C)OC12C
1718 0 AAFXQFIGKBLKMC-UHFFFAOYSA-N OC(=O)C=CC1=CC=C(C=CC(O)=O)C=C1
1719 0 FBTKIMWGAQACHU-UHFFFAOYSA-N CCCCCCCCC(Cl)Cl
1720 0 BLJBSKGNLZKWHG-UHFFFAOYSA-N CN(C)N=C(C)C1=CC=C(Cl)C=C1
1721 0 UNEIHNMKASENIG-UHFFFAOYSA-N ClC1=CC=C(C=C1)N1CCNCC1
1722 0 TUXBVLXGIDGWBF-UHFFFAOYSA-N CC1=CC2=NC(C)=C(CCCl)C(=O)N2C=C1
1723 0 MBAXWTVHCRPVFW-UHFFFAOYSA-N COC(=N)CCSSCCC(=N)OC
1724 0 MWDWRKMVOHRBHW-UHFFFAOYSA-N NC1=C(C=CC(Cl)=C1)N1CCCC1
1725 0 FUSJIKIVYFVQHX-UHFFFAOYSA-N COC1=CC=CC=C1OC(=O)C(C)O
1726 0 JGYUUARPAOCCFC-UHFFFAOYSA-N CC(=O)OC(C1=CC=CC=C1)C12OC1OCO2
1727 0 YIRAEUKOPKEBHB-UHFFFAOYSA-N CC(O)C(O)C1=CC2=C(OCO2)C=C1
1728 0 HKEZILUHOKDPOY-UHFFFAOYSA-N COC1=C(OC)C=C2C(=O)CC(C(O)=O)C2=C1
1729 0 HNPMEKZRDNZDNF-UHFFFAOYSA-N COC1=CC=CC=C1OC(=O)C1=CC=CO1
1730 0 UKXJGTYFCAUBIQ-UHFFFAOYSA-N OCC(CO)OC1=CC=CC=C1C=O
1731 0 CXJBONSVVXITSS-UHFFFAOYSA-N OCC(CO)OC1=CC=C(C=O)C=C1
1732 0 MPTIWTVBGAPQLV-UHFFFAOYSA-N COC(=O)C1ON=C(C(=O)OC)C1=O
1733 0 VYPSCVFMEKLKGG-UHFFFAOYSA-N C1=CC=C2N(N=NC2=C1)C1=CC=NC=C1
1734 0 JMMVHMOAIMOMOF-UHFFFAOYSA-N C=CC(=O)OC1=CC=C(OC(=O)C=C)C=C1
1735 0 YRPYUECFYIYBGG-UHFFFAOYSA-N NC1=C(NC2=CC=CC=C2)C=C(Cl)C=C1
1736 0 HOAPSQMFSMCEOX-UHFFFAOYSA-N CCOC(=O)CC1=CC(C)=CC(=O)O1
1737 0 HDKVEBPCOVXPRD-UHFFFAOYSA-N CCOC1OOC(O)C2=CC=CC=C12
1738 0 ZCJNRTCJZVFRRH-UHFFFAOYSA-N C[N+]1=CC=CC2=C1C(=O)C1=CC=CC=C21
1739 0 CEGJMSLTYGORDN-UHFFFAOYSA-N CC(O)COC(=O)C1=CC=CC=C1O
1740 0 KONDLVQKCUJIEN-UHFFFAOYSA-N COC(=O)C1=C(C2CCC1C2)C(O)=O
1741 0 OPYAFQUFAKCNPN-UHFFFAOYSA-N COC1=CC=CC=C1OC(C)C(O)=O
1742 0 RZTZNRMQRRYBAC-UHFFFAOYSA-N CN1CCNC1C1=CC=C(Cl)C=C1
1743 0 ZMUTWNYECYKYQF-UHFFFAOYSA-N CC(CC(O)=O)C1=C(O)C(O)=CC=C1
1744 0 QLNYZPSEJLQQSX-UHFFFAOYSA-N COC(C(F)C=O)C(O)C(O)CO
1745 0 ZCMOCXGFGLUTHV-UHFFFAOYSA-N CC(C)(O)C1CCC2(C)C(C1)C2(Cl)Cl
1746 0 UYGKCTFMRDCXJL-UHFFFAOYSA-N CC(=O)OCC(=O)C1=CC=C(OC(C)=O)C=C1
1747 0 GEUAWNMVARSYHO-UHFFFAOYSA-N COC1=C(O)C(C(C)=O)=C(OC)C2=C1OC=C2
1748 0 SVNROXUQMHLOTA-UHFFFAOYSA-N COC(=O)C(=CC1=CC=C(O)C=C1)C(=O)OC
1749 0 NSVKLONIKJVUPZ-UHFFFAOYSA-N CCOC1=CC=C(OCC(O)=O)C=C1
1750 0 XKNAUWCCPDILRI-UHFFFAOYSA-N CC1=NN(C(OCCCl)=C1)C1=CC=CC=C1
1751 0 LCECMIAATYVQDB-UHFFFAOYSA-N NC1=C2C=CC=C(Cl)C2=NC2=C1CCC2
1752 0 QWQRYWWOQOUPQQ-UHFFFAOYSA-N COCOC1=C(OC)C=C(C=O)C=C1
1753 0 PSFPQJSCHOSMAE-UHFFFAOYSA-N CCOC(=O)C(=O)CC(=O)c1ccccc1O
1754 0 APHLYZNGFCQHCT-UHFFFAOYSA-N COC1=C(OC)C(C=O)=C(OC)C=C1
1755 0 ZPOLOEWJWXZUSP-UHFFFAOYSA-N C=CCOC(=O)C=CC(=O)OCC=C
1756 0 SGTSFZMOEFGUPQ-UHFFFAOYSA-N FC1=CC=CC(=C1)C(=O)C1=CC=CC=C1F
1757 0 KTRGJHDNHIPMEY-UHFFFAOYSA-N FC1=CC=CC(F)=C1C(=O)C1=CC=CC=C1
