# Supplementary material for: Ion mobility collision cross-section atlas for known and unknown metabolite annotation in untargeted metabolomics
Source: Nat Commun. 2020 Aug 28;11:4334. doi: 10.1038/s41467-020-18171-8 (PMC7455731; doi:10.1038/s41467-020-18171-8)
Supplement: Supplementary file 8 — Supplementary Data 5 [file 41467_2020_18171_MOESM8_ESM.zip › 01_positive_mode/L0698/cfmid_pred_spec.msp]

Name: +ve in-silico MS/MS by CFM-ID for TYPRWJJYCBNAQC-UHFFFAOYSA-N
ID: TYPRWJJYCBNAQC-UHFFFAOYSA-N
Comment: Energy0
Num peaks: 6
160.0393049 0.7693972906
176.0342195 23.72456681
178.0498695 1.080970773
186.0185694 2.031534073
204.0291341 17.19915216
222.0396988 53.86372072

Name: +ve in-silico MS/MS by CFM-ID for TYPRWJJYCBNAQC-UHFFFAOYSA-N
ID: TYPRWJJYCBNAQC-UHFFFAOYSA-N
Comment: Energy1
Num peaks: 6
146.0236548 2.836574533
148.0393049 9.729558769
160.0393049 2.249045616
176.0342195 43.13893215
204.0291341 9.179138599
222.0396988 13.8222264

Name: +ve in-silico MS/MS by CFM-ID for TYPRWJJYCBNAQC-UHFFFAOYSA-N
ID: TYPRWJJYCBNAQC-UHFFFAOYSA-N
Comment: Energy2
Num peaks: 26
40.01817548 1.727679231
55.01784114 0.9345506004
68.0130901 0.9730199947
86.02365479 1.547987014
93.0334912 0.9445382642
106.0287402 1.137965017
109.0284058 1.649483342
118.0287402 5.44423484
120.0443902 1.814361105
122.0236548 0.9729279793
124.0393049 2.202484482
131.0127558 1.263180659
133.0284058 1.570796119
134.0236548 5.429098685
135.0076704 1.514403049
146.0236548 8.620517098
148.0393049 10.91014554
150.0185694 2.125741243
152.0342195 1.028279576
159.0076704 1.973596017
160.0393049 9.114844961
161.0233204 0.9476055607
162.0185694 1.329026186
176.0342195 10.09501795
186.0185694 1.940350546
204.0291341 3.399892494

Name: +ve in-silico MS/MS by CFM-ID for HZZVJAQRINQKSD-PBFISZAISA-N
ID: HZZVJAQRINQKSD-PBFISZAISA-N
Comment: Energy0
Num peaks: 6
45.0334912 2.331899383
140.0342195 1.868708638
158.0447842 3.104768785
164.0342195 5.08005105
182.0447842 39.67031549
200.0553488 32.74563029

Name: +ve in-silico MS/MS by CFM-ID for HZZVJAQRINQKSD-PBFISZAISA-N
ID: HZZVJAQRINQKSD-PBFISZAISA-N
Comment: Energy1
Num peaks: 6
136.0393049 12.70885569
154.0498695 12.11028501
164.0342195 8.038169811
172.0604342 2.216302929
182.0447842 33.50270954
200.0553488 12.07193149

Name: +ve in-silico MS/MS by CFM-ID for HZZVJAQRINQKSD-PBFISZAISA-N
ID: HZZVJAQRINQKSD-PBFISZAISA-N
Comment: Energy2
Num peaks: 19
27.02292652 1.262384219
41.00219107 2.283823636
42.03382555 2.764126923
43.01784114 6.805510591
44.04947561 1.273521777
45.0334912 2.13029442
53.00219107 17.0754225
54.03382555 5.158801022
55.01784114 9.699752942
68.99710569 6.926466027
69.0334912 3.072289258
70.02874017 2.980853147
71.01275576 6.821033303
72.04439023 2.603432168
86.02365479 1.819697178
95.01275576 2.175637892
97.02840582 2.204253664
113.0233204 1.546426409
122.0236548 1.530852765

Name: +ve in-silico MS/MS by CFM-ID for HZZVJAQRINQKSD-INJCQMSSSA-N
ID: HZZVJAQRINQKSD-INJCQMSSSA-N
Comment: Energy0
Num peaks: 6
45.0334912 2.331899383
140.0342195 1.868708638
158.0447842 3.104768785
164.0342195 5.08005105
182.0447842 39.67031549
200.0553488 32.74563029

Name: +ve in-silico MS/MS by CFM-ID for HZZVJAQRINQKSD-INJCQMSSSA-N
ID: HZZVJAQRINQKSD-INJCQMSSSA-N
Comment: Energy1
Num peaks: 6
136.0393049 12.70885569
154.0498695 12.11028501
164.0342195 8.038169811
172.0604342 2.216302929
182.0447842 33.50270954
200.0553488 12.07193149

Name: +ve in-silico MS/MS by CFM-ID for HZZVJAQRINQKSD-INJCQMSSSA-N
ID: HZZVJAQRINQKSD-INJCQMSSSA-N
Comment: Energy2
Num peaks: 19
27.02292652 1.262384219
41.00219107 2.283823636
42.03382555 2.764126923
43.01784114 6.805510591
44.04947561 1.273521777
45.0334912 2.13029442
53.00219107 17.0754225
54.03382555 5.158801022
55.01784114 9.699752942
68.99710569 6.926466027
69.0334912 3.072289258
70.02874017 2.980853147
71.01275576 6.821033303
72.04439023 2.603432168
86.02365479 1.819697178
95.01275576 2.175637892
97.02840582 2.204253664
113.0233204 1.546426409
122.0236548 1.530852765

Name: +ve in-silico MS/MS by CFM-ID for WYKYKTKDBLFHCY-UHFFFAOYSA-N
ID: WYKYKTKDBLFHCY-UHFFFAOYSA-N
Comment: Energy0
Num peaks: 6
73.97920313 1.696825041
75.9948532 1.293119725
193.0163169 4.434032787
194.0479514 0.9758786296
195.031967 4.197439663
222.042866 83.03785609

Name: +ve in-silico MS/MS by CFM-ID for WYKYKTKDBLFHCY-UHFFFAOYSA-N
ID: WYKYKTKDBLFHCY-UHFFFAOYSA-N
Comment: Energy1
Num peaks: 6
51.02292652 1.526266612
73.97920313 2.828652892
75.9948532 10.73906831
119.0603746 1.728825158
194.0479514 7.741963366
222.042866 61.63793602

Name: +ve in-silico MS/MS by CFM-ID for WYKYKTKDBLFHCY-UHFFFAOYSA-N
ID: WYKYKTKDBLFHCY-UHFFFAOYSA-N
Comment: Energy2
Num peaks: 6
26.00252542 1.89761595
58.9683041 24.23737953
73.97920313 41.07709299
75.9948532 6.956646495
119.0603746 3.023418406
177.0214023 4.043255943

Name: +ve in-silico MS/MS by CFM-ID for YQRNMJJRACVBMW-UHFFFAOYSA-N
ID: YQRNMJJRACVBMW-UHFFFAOYSA-N
Comment: Energy0
Num peaks: 6
152.0342195 0.5137353115
174.0185694 1.106242045
176.0342195 15.87503519
178.0498695 1.468838057
204.0291341 20.98819884
222.0396988 56.91375951

Name: +ve in-silico MS/MS by CFM-ID for YQRNMJJRACVBMW-UHFFFAOYSA-N
ID: YQRNMJJRACVBMW-UHFFFAOYSA-N
Comment: Energy1
Num peaks: 11
43.01784114 1.736287655
53.00219107 2.87851269
55.01784114 4.247556369
148.0393049 3.056550687
152.0342195 2.242178729
168.0291341 2.703232443
176.0342195 22.24007685
178.0498695 5.842479934
194.0447842 6.796513231
204.0291341 18.08782654
222.0396988 11.84479641

Name: +ve in-silico MS/MS by CFM-ID for YQRNMJJRACVBMW-UHFFFAOYSA-N
ID: YQRNMJJRACVBMW-UHFFFAOYSA-N
Comment: Energy2
Num peaks: 21
25.00727645 1.720772785
41.00219107 2.135448987
43.01784114 1.780526683
53.00219107 3.517968669
55.01784114 1.751328141
71.01275576 2.326543492
108.0443902 3.102636077
122.0236548 1.708714622
124.0393049 4.809721704
134.0236548 8.475059136
146.0236548 5.025671291
148.0393049 5.802996081
150.0185694 2.054885584
152.0342195 6.786236013
160.0393049 4.962330522
162.0185694 1.929409967
168.0291341 2.531201926
174.0185694 3.993617461
176.0342195 9.93997623
186.0185694 2.034701555
204.0291341 4.237348515

Name: +ve in-silico MS/MS by CFM-ID for MXVUEJUCBIAFCN-UHFFFAOYSA-N
ID: MXVUEJUCBIAFCN-UHFFFAOYSA-N
Comment: Energy0
Num peaks: 26
42.03382555 2.398182439
55.01784114 0.9408075084
74.00589655 0.8716263819
74.02365479 1.149576767
76.02154661 1.436340137
78.03719668 0.8662022731
83.01275576 1.092190751
88.03930485 6.403432849
101.0233204 5.216517662
104.0164612 0.9331582008
115.9800757 1.066465377
120.0113759 2.269758112
122.0270259 2.376644064
130.0321113 2.30347824
147.0110415 1.659173583
148.042676 1.146981379
158.0270259 3.965801249
159.0110415 1.432680995
160.042676 1.14399506
176.0375906 12.34490977
178.0532407 1.067002363
186.0219405 3.816783481
187.0059561 1.63631856
204.0325052 12.12279177
205.0165208 3.785750227
222.0430699 7.350069885

Name: +ve in-silico MS/MS by CFM-ID for MXVUEJUCBIAFCN-UHFFFAOYSA-N
ID: MXVUEJUCBIAFCN-UHFFFAOYSA-N
Comment: Energy1
Num peaks: 31
42.03382555 2.656481216
55.01784114 2.275058302
56.97934745 0.9653767716
58.99499752 1.058116743
61.01064758 2.290423465
71.99024648 1.495870526
74.00589655 3.540106076
74.02365479 2.249535541
76.02154661 3.562614187
83.01275576 2.908403067
86.98991214 2.230188276
88.03930485 3.636274193
89.0055622 1.914875754
99.00767038 1.172638908
101.0233204 4.353387797
104.0164612 2.936677708
105.0004768 1.130056795
114.9848268 1.813940865
117.0004768 3.250938505
117.9957258 1.433315762
120.0113759 5.171244023
122.0270259 5.063071479
130.0321113 1.629726696
132.9953914 2.451203581
135.0110415 2.404943644
148.042676 1.350016966
158.0270259 2.557911849
160.042676 1.237474065
176.0375906 3.75054476
186.0219405 1.75896934
204.0325052 2.338815562

Name: +ve in-silico MS/MS by CFM-ID for MXVUEJUCBIAFCN-UHFFFAOYSA-N
ID: MXVUEJUCBIAFCN-UHFFFAOYSA-N
Comment: Energy2
Num peaks: 31
42.03382555 10.10763316
44.04947561 1.350070086
44.97934745 1.488269135
55.01784114 3.367292553
56.97934745 0.7358423854
58.99499752 2.375394018
61.01064758 3.373679117
69.97459642 0.8801682205
70.99499752 2.634560391
71.99024648 0.7776423203
73.01064758 4.977240122
74.00589655 9.497265696
75.02629764 3.484326148
76.02154661 3.944292484
77.04194771 0.8801973744
78.03719668 1.263933073
83.01275576 0.812147351
86.98991214 1.339372378
88.02154661 1.123218595
88.03930485 4.042958695
89.0055622 0.7609303899
101.0055622 2.320509573
101.0233204 3.287072793
102.0371967 5.314248395
104.0528467 1.143639074
115.9800757 1.470055123
120.0113759 0.9802633759
130.0321113 2.656692698
131.0161269 1.15301623
132.9953914 0.8529348317
158.0270259 0.6912057981

Name: +ve in-silico MS/MS by CFM-ID for XZTCUENJMGJQGJ-UHFFFAOYSA-N
ID: XZTCUENJMGJQGJ-UHFFFAOYSA-N
Comment: Energy0
Num peaks: 8
108.0443902 7.202756136
125.0233204 9.088552386
136.0393049 7.705178119
137.0233204 3.518564261
154.0498695 19.64092594
182.0447842 18.65257372
183.0287997 4.635163412
200.0553488 12.86589158

Name: +ve in-silico MS/MS by CFM-ID for XZTCUENJMGJQGJ-UHFFFAOYSA-N
ID: XZTCUENJMGJQGJ-UHFFFAOYSA-N
Comment: Energy1
Num peaks: 12
42.03382555 1.595295376
108.0443902 16.83583973
110.0600403 2.541344414
125.0233204 8.422983269
136.0393049 11.29916142
137.0233204 8.086909692
138.0549549 2.171117991
154.0498695 18.74555355
156.0655196 1.484207177
165.0182351 2.074994604
182.0447842 6.268584821
200.0553488 1.836515091

Name: +ve in-silico MS/MS by CFM-ID for XZTCUENJMGJQGJ-UHFFFAOYSA-N
ID: XZTCUENJMGJQGJ-UHFFFAOYSA-N
Comment: Energy2
Num peaks: 20
25.00727645 2.163050748
39.02292652 1.547623182
42.03382555 1.617304021
52.01817548 2.366790309
53.00219107 9.052819101
54.03382555 6.413359631
55.01784114 3.949933513
81.0334912 8.839557044
83.01275576 2.278863761
95.01275576 3.887074406
96.00800472 3.199062217
96.04439023 1.291932693
97.02840582 4.010705511
108.0443902 4.475899877
109.0284058 5.909232212
112.0393049 1.274352997
124.0393049 1.22177218
125.0233204 12.3823509
127.0389705 1.276589402
136.0393049 3.079463628

Name: +ve in-silico MS/MS by CFM-ID for AQTYXAPIHMXAAV-UHFFFAOYSA-N
ID: AQTYXAPIHMXAAV-UHFFFAOYSA-N
Comment: Energy0
Num peaks: 6
80.96409131 1.371538865
95.04914126 2.31726281
107.0491413 3.828994832
172.9903061 1.3677042
187.0059561 12.5794917
205.0165208 70.4116621

Name: +ve in-silico MS/MS by CFM-ID for AQTYXAPIHMXAAV-UHFFFAOYSA-N
ID: AQTYXAPIHMXAAV-UHFFFAOYSA-N
Comment: Energy1
Num peaks: 7
80.96409131 5.250470797
107.0491413 11.76338442
109.0284058 2.902746039
123.0440559 3.390155645
125.0597059 22.63812393
187.0059561 20.85161998
205.0165208 14.3168131

Name: +ve in-silico MS/MS by CFM-ID for AQTYXAPIHMXAAV-UHFFFAOYSA-N
ID: AQTYXAPIHMXAAV-UHFFFAOYSA-N
Comment: Energy2
Num peaks: 15
39.02292652 7.958617001
49.00727645 10.20368633
51.02292652 15.91454442
53.03857658 8.867912442
55.01784114 1.637982564
55.05422664 2.85687517
63.02292652 10.49239913
65.03857658 7.291282866
79.01784114 2.194057949
79.05422664 1.220016332
80.96409131 2.72836588
81.0334912 1.209821874
95.04914126 2.150118445
98.974656 2.135030825
107.0491413 4.348294463

Name: +ve in-silico MS/MS by CFM-ID for BSGZBTVJZSNKKJ-UHFFFAOYSA-N
ID: BSGZBTVJZSNKKJ-UHFFFAOYSA-N
Comment: Energy0
Num peaks: 6
59.01275576 4.816619172
74.02365479 9.53408516
165.0182351 3.503864767
194.0447842 11.77513872
222.0396988 13.96387739
240.0502635 36.96192155

Name: +ve in-silico MS/MS by CFM-ID for BSGZBTVJZSNKKJ-UHFFFAOYSA-N
ID: BSGZBTVJZSNKKJ-UHFFFAOYSA-N
Comment: Energy1
Num peaks: 11
28.01817548 5.589813714
56.0130901 3.009266651
59.01275576 7.273897388
74.02365479 12.37589332
165.0182351 14.36736894
166.0498695 3.493113252
167.0338851 3.958153087
194.0447842 15.00874402
196.0604342 1.637538865
222.0396988 8.184515051
240.0502635 6.510583876

Name: +ve in-silico MS/MS by CFM-ID for BSGZBTVJZSNKKJ-UHFFFAOYSA-N
ID: BSGZBTVJZSNKKJ-UHFFFAOYSA-N
Comment: Energy2
Num peaks: 22
28.01817548 6.917750942
30.03382555 1.131563063
41.00219107 1.778332874
56.0130901 10.60777551
58.02874017 1.556232962
59.01275576 4.72558425
72.00800472 1.248943609
74.02365479 12.71122436
111.0076704 1.038062242
113.0233204 0.9850356613
121.0284058 5.195743216
123.0076704 1.252842975
137.0233204 5.637121459
139.0389705 3.186545642
148.0393049 2.711728064
149.0233204 6.004663522
164.0342195 1.661652685
165.0182351 3.188802015
167.0338851 3.087804288
176.0342195 2.694064653
192.0291341 1.236148685
194.0447842 1.928079012

Name: +ve in-silico MS/MS by CFM-ID for VXAPSUDMBNWYNC-UHFFFAOYSA-N
ID: VXAPSUDMBNWYNC-UHFFFAOYSA-N
Comment: Energy0
Num peaks: 6
59.02988619 2.861052584
76.05643528 11.39920154
125.0055622 16.12013689
140.0164612 2.988431098
154.0321113 4.086834553
200.054721 44.97807115

Name: +ve in-silico MS/MS by CFM-ID for VXAPSUDMBNWYNC-UHFFFAOYSA-N
ID: VXAPSUDMBNWYNC-UHFFFAOYSA-N
Comment: Energy1
Num peaks: 11
45.01423612 2.487378627
58.0458706 10.44454195
59.02988619 14.70475181
76.05643528 8.521661578
97.01064758 6.772133848
106.9949975 3.933156328
125.0055622 14.81366277
154.0321113 8.211256972
156.0477614 2.954113573
182.0441563 4.099979401
200.054721 4.400977948

Name: +ve in-silico MS/MS by CFM-ID for VXAPSUDMBNWYNC-UHFFFAOYSA-N
ID: VXAPSUDMBNWYNC-UHFFFAOYSA-N
Comment: Energy2
Num peaks: 26
30.03382555 1.274294369
39.02292652 4.114189713
41.00219107 1.518688805
43.01784114 0.8140609518
49.00727645 2.149585894
51.02292652 9.148041824
53.00219107 1.4296947
53.03857658 6.885855675
58.0458706 1.560509631
59.02988619 14.18264967
63.02292652 1.140719349
65.03857658 0.8253903852
70.02874017 1.281796736
74.04078522 0.9631312666
76.05643528 4.872514747
79.01784114 1.672456136
81.0334912 1.442700097
85.01064758 2.478909671
94.02874017 1.300721469
96.04439023 1.393736816
97.01064758 11.66068247
99.02629764 0.9297557814
106.9949975 1.988831998
122.9899121 1.149996436
125.0055622 3.086090399
140.0164612 1.302099144

Name: +ve in-silico MS/MS by CFM-ID for WJFKNYWRSNBZNX-UHFFFAOYSA-N
ID: WJFKNYWRSNBZNX-UHFFFAOYSA-N
Comment: Energy0
Num peaks: 6
39.02292652 0.05763076373
51.02292652 0.03445269897
160.0215466 0.01396514642
174.0371967 0.04997219381
184.0215466 0.1112654858
200.0528467 99.72009202

Name: +ve in-silico MS/MS by CFM-ID for WJFKNYWRSNBZNX-UHFFFAOYSA-N
ID: WJFKNYWRSNBZNX-UHFFFAOYSA-N
Comment: Energy1
Num peaks: 6
51.02292652 0.08547713549
160.0215466 0.04680379304
172.0215466 0.5397691012
174.0371967 1.192702005
184.0215466 0.3015835044
200.0528467 97.67816315

Name: +ve in-silico MS/MS by CFM-ID for WJFKNYWRSNBZNX-UHFFFAOYSA-N
ID: WJFKNYWRSNBZNX-UHFFFAOYSA-N
Comment: Energy2
Num peaks: 6
49.00727645 5.285580367
51.02292652 6.90928892
157.0106476 2.193182835
174.0371967 6.459305459
184.0215466 29.10958811
200.0528467 42.01752558

Name: +ve in-silico MS/MS by CFM-ID for XZTCUENJMGJQGJ-LURJTMIESA-N
ID: XZTCUENJMGJQGJ-LURJTMIESA-N
Comment: Energy0
Num peaks: 8
108.0443902 7.976222589
125.0233204 10.8584042
136.0393049 5.44873987
137.0233204 3.371067493
154.0498695 23.0612437
182.0447842 7.62220951
183.0287997 5.198391319
200.0553488 17.43204508

Name: +ve in-silico MS/MS by CFM-ID for XZTCUENJMGJQGJ-LURJTMIESA-N
ID: XZTCUENJMGJQGJ-LURJTMIESA-N
Comment: Energy1
Num peaks: 12
42.03382555 1.728062076
108.0443902 18.30976337
110.0600403 2.749857354
124.0393049 1.527741741
125.0233204 9.11726712
136.0393049 8.819272086
137.0233204 8.56130192
138.0549549 3.317125308
154.0498695 20.41351207
156.0655196 1.83237718
182.0447842 2.813849458
200.0553488 2.229245655

Name: +ve in-silico MS/MS by CFM-ID for XZTCUENJMGJQGJ-LURJTMIESA-N
ID: XZTCUENJMGJQGJ-LURJTMIESA-N
Comment: Energy2
Num peaks: 19
25.00727645 2.304333266
39.02292652 1.648708234
42.03382555 1.720314896
52.01817548 2.522521532
53.00219107 9.65311187
54.03382555 6.845526479
55.01784114 4.21014649
81.0334912 9.426140245
83.01275576 2.441332741
95.01275576 4.049824222
96.00800472 3.026425678
96.04439023 1.376316984
97.02840582 4.276931884
108.0443902 4.77250163
109.0284058 5.435333298
112.0393049 1.368863882
124.0393049 1.299762563
125.0233204 12.8705603
127.0389705 1.291179316

Name: +ve in-silico MS/MS by CFM-ID for CQNMQTYIULLBAS-UHFFFAOYSA-N
ID: CQNMQTYIULLBAS-UHFFFAOYSA-N
Comment: Energy0
Num peaks: 6
167.0338851 1.877137407
177.0182351 10.98673493
192.0291341 2.261224668
194.0447842 38.22398745
204.0291341 3.494671754
222.0396988 37.78569269

Name: +ve in-silico MS/MS by CFM-ID for CQNMQTYIULLBAS-UHFFFAOYSA-N
ID: CQNMQTYIULLBAS-UHFFFAOYSA-N
Comment: Energy1
Num peaks: 10
29.00219107 2.613322521
46.02874017 5.803817681
149.0233204 3.144203857
164.0342195 6.163961022
166.0498695 8.017690217
177.0182351 8.925083127
192.0291341 4.035173831
194.0447842 25.10756338
204.0291341 4.120188375
222.0396988 12.97659439

Name: +ve in-silico MS/MS by CFM-ID for CQNMQTYIULLBAS-UHFFFAOYSA-N
ID: CQNMQTYIULLBAS-UHFFFAOYSA-N
Comment: Energy2
Num peaks: 31
29.00219107 3.54307841
46.02874017 0.9397717511
65.03857658 3.310775805
81.0334912 0.9906081713
91.01784114 1.138174208
93.0334912 2.818084295
105.0334912 1.029996358
109.0284058 1.08954326
121.0284058 8.665266959
123.0440559 7.352294057
131.0127558 2.518375283
133.0284058 5.973989967
135.0076704 2.225018625
136.0393049 3.054387047
137.0233204 3.739626972
139.0389705 1.710479379
148.0393049 2.356102555
149.0233204 2.247496914
150.0185694 1.669717449
150.0549549 1.216935705
152.0342195 0.9888566391
159.0076704 1.977854672
162.0185694 1.52452769
164.0342195 2.441067178
166.0498695 1.233451689
167.0338851 3.592908644
175.997834 0.9761462715
176.0342195 3.593602918
177.0182351 3.221040601
194.0447842 1.354462413
204.0291341 1.660065468

Name: +ve in-silico MS/MS by CFM-ID for JMCQSLSABBLTGP-YFKPBYRVSA-N
ID: JMCQSLSABBLTGP-YFKPBYRVSA-N
Comment: Energy0
Num peaks: 8
75.04405588 2.327078771
92.07060498 2.997714934
94.97974138 2.237838793
108.9953914 5.553161392
118.086255 5.977211469
138.0219405 3.758282628
182.0481553 12.24429962
200.05872 45.10258919

Name: +ve in-silico MS/MS by CFM-ID for JMCQSLSABBLTGP-YFKPBYRVSA-N
ID: JMCQSLSABBLTGP-YFKPBYRVSA-N
Comment: Energy1
Num peaks: 18
44.04947561 1.536188059
57.0334912 5.051967476
74.0600403 1.877280634
75.04405588 4.577598949
90.98482676 2.2090975
94.97974138 1.57556708
96.99539144 1.686109209
100.0756904 2.966210824
102.0913404 1.964169998
104.070605 1.659730668
108.9953914 13.77902534
118.086255 5.044257208
126.0219405 2.102870942
138.0219405 4.708848226
140.0375906 2.055694614
164.0375906 7.630265605
182.0481553 11.13551037
200.05872 9.325529361

Name: +ve in-silico MS/MS by CFM-ID for JMCQSLSABBLTGP-YFKPBYRVSA-N
ID: JMCQSLSABBLTGP-YFKPBYRVSA-N
Comment: Energy2
Num peaks: 17
15.02292652 1.401714707
27.02292652 1.282130574
29.03857658 2.929311034
42.03382555 3.397573595
44.04947561 11.79596313
56.04947561 7.402904688
57.0334912 5.421336675
58.06512568 18.18428738
60.08077574 1.083762097
74.0600403 4.612803552
75.04405588 2.87328523
94.97974138 2.716055585
96.99539144 1.067782394
100.0756904 2.078010753
102.0913404 5.080802722
108.9953914 8.176999559
164.0375906 1.277812255

Name: +ve in-silico MS/MS by CFM-ID for VIQLDTHCJGLTLT-FPLPWBNLSA-N
ID: VIQLDTHCJGLTLT-FPLPWBNLSA-N
Comment: Energy0
Num peaks: 6
15.02292652 1.852906477
49.01064758 1.981869276
117.0334912 3.051558657
119.0491413 8.601627671
134.0600403 21.41197844
240.0511325 47.76420508

Name: +ve in-silico MS/MS by CFM-ID for VIQLDTHCJGLTLT-FPLPWBNLSA-N
ID: VIQLDTHCJGLTLT-FPLPWBNLSA-N
Comment: Energy1
Num peaks: 15
15.02292652 1.746063372
46.99499752 1.117214766
49.01064758 1.143927438
105.0334912 2.634751069
106.9983686 3.028797226
107.0491413 0.9197772894
117.0334912 14.41196731
119.0491413 11.05870755
119.9936176 0.9405026139
122.0092677 3.014821254
134.0600403 26.59693104
146.0092677 0.935703978
192.0477614 2.954850849
224.0198324 1.547212054
240.0511325 8.325282004

Name: +ve in-silico MS/MS by CFM-ID for VIQLDTHCJGLTLT-FPLPWBNLSA-N
ID: VIQLDTHCJGLTLT-FPLPWBNLSA-N
Comment: Energy2
Num peaks: 24
15.02292652 1.305709833
28.01817548 0.9996936314
40.01817548 1.447292402
49.00727645 2.177056699
51.02292652 1.36477085
65.03857658 1.516258121
75.02292652 2.996170093
77.03857658 5.338671648
79.01784114 1.272918891
87.02292652 3.312553335
89.03857658 4.996058088
91.05422664 7.463134467
92.04947561 1.120932286
101.0385766 2.777238865
102.0338255 1.056245334
103.0542266 1.184224235
104.0494756 2.075343707
105.0334912 10.40663328
106.0651257 4.072993475
107.0491413 2.873946755
116.0494756 3.048504011
117.0334912 7.347059796
119.0491413 5.696770961
134.0600403 4.786547048

Name: +ve in-silico MS/MS by CFM-ID for SKSWIIXKACKGED-UHFFFAOYSA-N
ID: SKSWIIXKACKGED-UHFFFAOYSA-N
Comment: Energy0
Num peaks: 6
137.0233204 3.114571186
154.0498695 12.36880133
165.0182351 1.524278015
182.0447842 16.09247963
183.0287997 7.681745068
200.0553488 49.01820342

Name: +ve in-silico MS/MS by CFM-ID for SKSWIIXKACKGED-UHFFFAOYSA-N
ID: SKSWIIXKACKGED-UHFFFAOYSA-N
Comment: Energy1
Num peaks: 11
124.0393049 2.879632831
137.0233204 5.510393978
152.0342195 2.461237401
154.0498695 20.71288313
156.0655196 6.221834319
164.0342195 2.613573113
165.0182351 2.263751105
170.0447842 2.77507292
182.0447842 15.98554096
183.0287997 3.358871679
200.0553488 15.43969785

Name: +ve in-silico MS/MS by CFM-ID for SKSWIIXKACKGED-UHFFFAOYSA-N
ID: SKSWIIXKACKGED-UHFFFAOYSA-N
Comment: Energy2
Num peaks: 31
52.01817548 1.494289898
53.99744004 1.083278728
55.01784114 2.206859643
56.0130901 1.147979501
57.0334912 1.473461424
68.99710569 3.303555706
69.0334912 1.22015611
71.01275576 3.535601387
80.0130901 2.052788459
82.02874017 4.478253842
84.00800472 2.403648183
86.02365479 1.201940672
94.02874017 4.732318391
96.04439023 6.365252515
97.02840582 1.406582957
98.02365479 1.837726084
98.0600403 1.346744768
108.0080047 2.009093991
110.0236548 6.872137794
112.0393049 1.769182228
120.0080047 1.643231169
122.0236548 1.049000128
124.0393049 4.094110119
125.0233204 2.350262979
126.0185694 1.345357519
126.0549549 2.432503768
137.0233204 4.906995694
138.0185694 3.87663141
140.0342195 2.332142893
152.0342195 1.449641733
154.0498695 1.788841097

Name: +ve in-silico MS/MS by CFM-ID for VIQLDTHCJGLTLT-BQYQJAHWSA-N
ID: VIQLDTHCJGLTLT-BQYQJAHWSA-N
Comment: Energy0
Num peaks: 6
15.02292652 1.852906477
49.01064758 1.981869276
117.0334912 3.051558657
119.0491413 8.601627671
134.0600403 21.41197844
240.0511325 47.76420508

Name: +ve in-silico MS/MS by CFM-ID for VIQLDTHCJGLTLT-BQYQJAHWSA-N
ID: VIQLDTHCJGLTLT-BQYQJAHWSA-N
Comment: Energy1
Num peaks: 15
15.02292652 1.746063372
46.99499752 1.117214766
49.01064758 1.143927438
105.0334912 2.634751069
106.9983686 3.028797226
107.0491413 0.9197772894
117.0334912 14.41196731
119.0491413 11.05870755
119.9936176 0.9405026139
122.0092677 3.014821254
134.0600403 26.59693104
146.0092677 0.935703978
192.0477614 2.954850849
224.0198324 1.547212054
240.0511325 8.325282004

Name: +ve in-silico MS/MS by CFM-ID for VIQLDTHCJGLTLT-BQYQJAHWSA-N
ID: VIQLDTHCJGLTLT-BQYQJAHWSA-N
Comment: Energy2
Num peaks: 24
15.02292652 1.305709833
28.01817548 0.9996936314
40.01817548 1.447292402
49.00727645 2.177056699
51.02292652 1.36477085
65.03857658 1.516258121
75.02292652 2.996170093
77.03857658 5.338671648
79.01784114 1.272918891
87.02292652 3.312553335
89.03857658 4.996058088
91.05422664 7.463134467
92.04947561 1.120932286
101.0385766 2.777238865
102.0338255 1.056245334
103.0542266 1.184224235
104.0494756 2.075343707
105.0334912 10.40663328
106.0651257 4.072993475
107.0491413 2.873946755
116.0494756 3.048504011
117.0334912 7.347059796
119.0491413 5.696770961
134.0600403 4.786547048

Name: +ve in-silico MS/MS by CFM-ID for KBSCVLPRDJYPKG-UHFFFAOYSA-N
ID: KBSCVLPRDJYPKG-UHFFFAOYSA-N
Comment: Energy0
Num peaks: 6
160.0393049 0.734066525
176.0342195 20.36058405
178.0498695 0.908821875
186.0185694 2.447454757
204.0291341 32.28767004
222.0396988 42.33740419

Name: +ve in-silico MS/MS by CFM-ID for KBSCVLPRDJYPKG-UHFFFAOYSA-N
ID: KBSCVLPRDJYPKG-UHFFFAOYSA-N
Comment: Energy1
Num peaks: 6
148.0393049 5.461339902
160.0393049 2.208397098
176.0342195 46.12522091
186.0185694 3.141101408
204.0291341 16.2140324
222.0396988 12.03340845

Name: +ve in-silico MS/MS by CFM-ID for KBSCVLPRDJYPKG-UHFFFAOYSA-N
ID: KBSCVLPRDJYPKG-UHFFFAOYSA-N
Comment: Energy2
Num peaks: 22
40.01817548 1.971024463
42.03382555 1.036106081
55.01784114 1.083597643
65.99744004 2.299349215
68.0130901 2.852756177
121.0284058 1.208658254
122.0236548 1.699660869
124.0393049 1.089089129
131.0127558 1.42455745
133.0284058 1.686460751
134.0236548 4.26382234
135.0076704 1.712202032
146.0236548 7.45560529
148.0393049 8.13923204
150.0185694 2.25415185
159.0076704 2.425316475
160.0393049 10.39534321
161.0233204 0.9437589861
162.0185694 1.71590051
176.0342195 15.31549909
186.0185694 3.641842543
204.0291341 5.814466178

Name: +ve in-silico MS/MS by CFM-ID for MFPOUGIMRVHORC-QYNIQEEDSA-N
ID: MFPOUGIMRVHORC-QYNIQEEDSA-N
Comment: Energy0
Num peaks: 6
140.0342195 3.29972249
151.002585 2.190459416
168.0291341 14.23769038
182.0447842 9.323072516
183.0287997 7.770815207
200.0553488 48.22694355

Name: +ve in-silico MS/MS by CFM-ID for MFPOUGIMRVHORC-QYNIQEEDSA-N
ID: MFPOUGIMRVHORC-QYNIQEEDSA-N
Comment: Energy1
Num peaks: 20
96.00800472 1.415154994
98.02365479 3.508054608
100.0393049 1.874105449
123.0076704 2.139698368
124.0393049 1.57494847
126.0185694 2.409466972
128.0342195 1.993092023
140.0342195 5.140556926
142.0498695 2.815552727
150.0185694 3.122428066
151.002585 2.194697879
152.0342195 1.418850368
164.0342195 1.457776955
165.0182351 2.657512479
168.0291341 11.35925592
170.0447842 2.531829296
172.0604342 1.537176133
182.0447842 9.825368705
183.0287997 3.949304772
200.0553488 18.27444834

Name: +ve in-silico MS/MS by CFM-ID for MFPOUGIMRVHORC-QYNIQEEDSA-N
ID: MFPOUGIMRVHORC-QYNIQEEDSA-N
Comment: Energy2
Num peaks: 31
28.01817548 1.186015189
40.01817548 3.489806817
42.03382555 2.535832401
43.01784114 5.799604477
53.99744004 3.411342963
55.01784114 2.269055851
65.99744004 2.117905042
68.0130901 3.756766586
68.99710569 1.094142702
70.02874017 3.87760879
72.04439023 1.102412487
73.02840582 4.537786875
80.0130901 1.283850306
82.02874017 1.1419098
83.01275576 1.899506602
84.04439023 1.532748953
96.00800472 4.659263012
98.02365479 5.208045168
99.00767038 1.717108488
100.0393049 1.405348744
101.0233204 1.039003206
123.0076704 4.112332362
124.0393049 2.000472415
126.0185694 3.074786829
128.0342195 1.100249945
140.0342195 1.245355619
150.0185694 2.623147807
151.002585 1.698883602
152.0342195 3.585554934
154.0498695 1.672348094
168.0291341 1.476496485

Name: +ve in-silico MS/MS by CFM-ID for CMEBXVIUEVCAFK-UHFFFAOYSA-N
ID: CMEBXVIUEVCAFK-UHFFFAOYSA-N
Comment: Energy0
Num peaks: 6
95.04914126 1.8424056
105.0334912 1.763061963
107.0491413 3.871270043
177.0216062 3.297770318
187.0059561 2.962131866
205.0165208 74.47493829

Name: +ve in-silico MS/MS by CFM-ID for CMEBXVIUEVCAFK-UHFFFAOYSA-N
ID: CMEBXVIUEVCAFK-UHFFFAOYSA-N
Comment: Energy1
Num peaks: 12
79.05422664 1.712166985
80.96409131 5.115786046
95.04914126 3.823979429
97.06479133 3.197020561
107.0491413 10.6632769
110.974656 1.739212842
121.0284058 1.7790215
123.0440559 2.601398385
125.0597059 22.67970917
177.0216062 2.118411209
187.0059561 8.775748249
205.0165208 16.10433604

Name: +ve in-silico MS/MS by CFM-ID for CMEBXVIUEVCAFK-UHFFFAOYSA-N
ID: CMEBXVIUEVCAFK-UHFFFAOYSA-N
Comment: Energy2
Num peaks: 17
39.02292652 4.499115181
41.03857658 1.965291001
49.00727645 5.234497773
51.02292652 6.980946954
53.03857658 4.800568628
65.03857658 21.35718597
67.05422664 7.404716089
69.06987671 2.438365685
75.02292652 3.640447456
77.03857658 3.608499669
79.01784114 1.834155487
79.05422664 5.380405334
80.96409131 1.811977601
95.04914126 2.785940924
98.974656 1.87646519
105.0334912 1.771656478
107.0491413 3.163831124

Name: +ve in-silico MS/MS by CFM-ID for NCOMUGOPQPRVSE-UHFFFAOYSA-N
ID: NCOMUGOPQPRVSE-UHFFFAOYSA-N
Comment: Energy0
Num peaks: 6
95.04914126 1.823479656
107.0491413 3.990238208
175.0059561 1.441087978
177.0216062 3.597680414
187.0059561 3.094045088
205.0165208 77.11536828

Name: +ve in-silico MS/MS by CFM-ID for NCOMUGOPQPRVSE-UHFFFAOYSA-N
ID: NCOMUGOPQPRVSE-UHFFFAOYSA-N
Comment: Energy1
Num peaks: 10
79.05422664 2.037945772
80.96409131 4.904469856
95.04914126 4.023683517
97.06479133 3.314606421
107.0491413 11.29237845
123.0440559 2.967011952
125.0597059 23.60334321
177.0216062 2.364527809
187.0059561 9.588111495
205.0165208 16.97789516

Name: +ve in-silico MS/MS by CFM-ID for NCOMUGOPQPRVSE-UHFFFAOYSA-N
ID: NCOMUGOPQPRVSE-UHFFFAOYSA-N
Comment: Energy2
Num peaks: 18
39.02292652 3.79169807
49.00727645 9.19071072
51.02292652 9.518651659
53.03857658 4.949108866
55.05422664 1.914714451
63.02292652 1.293945491
65.03857658 18.00937443
67.05422664 6.835246512
69.06987671 2.955958926
75.02292652 1.285923834
77.03857658 1.804604729
79.05422664 8.526242102
80.96409131 1.354330615
91.01784114 1.087843545
95.04914126 2.065308897
107.0491413 3.955702102
110.974656 1.33056934
177.0216062 1.07791694

Name: +ve in-silico MS/MS by CFM-ID for KPFNSNUQLMJKQE-UHFFFAOYSA-N
ID: KPFNSNUQLMJKQE-UHFFFAOYSA-N
Comment: Energy0
Num peaks: 9
30.03382555 3.743033234
40.01817548 3.535632856
44.04947561 17.62675303
76.02154661 7.354395012
78.03719668 6.040369915
123.0240694 4.694534241
182.0434249 4.545779682
183.0274405 7.538721834
200.0539896 26.19429997

Name: +ve in-silico MS/MS by CFM-ID for KPFNSNUQLMJKQE-UHFFFAOYSA-N
ID: KPFNSNUQLMJKQE-UHFFFAOYSA-N
Comment: Energy1
Num peaks: 9
44.04947561 23.62366885
78.03719668 1.900504819
123.0240694 27.63820375
125.0397195 2.43233179
157.0117905 3.592964381
171.0274405 2.073569445
182.0434249 4.11448956
183.0274405 6.98049957
200.0539896 9.266968093

Name: +ve in-silico MS/MS by CFM-ID for KPFNSNUQLMJKQE-UHFFFAOYSA-N
ID: KPFNSNUQLMJKQE-UHFFFAOYSA-N
Comment: Energy2
Num peaks: 13
27.02292652 5.920552081
28.01817548 1.898230181
30.03382555 2.311360965
40.01817548 13.46346797
42.03382555 3.563895393
44.04947561 24.24579659
58.99499752 7.906464148
61.01064758 4.559836759
69.97459642 2.124267206
71.99024648 6.264186213
76.02154661 3.359606344
97.04480483 1.915470981
123.0240694 3.565259796

Name: +ve in-silico MS/MS by CFM-ID for CWIMAMHHJBUANT-UHFFFAOYSA-N
ID: CWIMAMHHJBUANT-UHFFFAOYSA-N
Comment: Energy0
Num peaks: 8
47.04914126 1.789577284
94.97974138 1.607047021
105.0334912 1.915138252
123.0440559 1.981104644
130.9797414 1.807466747
187.0059561 39.6375661
188.9852207 1.558365212
205.0165208 30.24537949

Name: +ve in-silico MS/MS by CFM-ID for CWIMAMHHJBUANT-UHFFFAOYSA-N
ID: CWIMAMHHJBUANT-UHFFFAOYSA-N
Comment: Energy1
Num peaks: 24
49.00727645 1.203092417
53.00219107 3.266600359
55.01784114 3.066697867
57.0334912 1.874555405
65.00219107 5.988465938
67.01784114 1.563856254
69.0334912 2.155447761
79.01784114 3.716221247
81.0334912 1.734870477
83.01275576 3.94519817
83.04914126 1.344637063
95.01275576 0.9907744658
97.02840582 2.371821523
105.0334912 6.401030609
107.0491413 3.009545211
120.9953914 1.176194806
121.0284058 4.137837605
123.0440559 5.932128804
130.9797414 1.00831747
156.9953914 1.042358637
158.974656 1.47532858
160.9903061 1.593413331
187.0059561 14.03392182
205.0165208 7.664324295

Name: +ve in-silico MS/MS by CFM-ID for CWIMAMHHJBUANT-UHFFFAOYSA-N
ID: CWIMAMHHJBUANT-UHFFFAOYSA-N
Comment: Energy2
Num peaks: 27
25.00727645 4.367626579
27.02292652 1.003887134
29.03857658 0.9492163802
39.02292652 3.929990809
41.00219107 4.766256022
43.01784114 3.684882415
47.04914126 4.822023996
49.00727645 4.729879402
51.02292652 8.787211091
53.03857658 1.520900877
55.05422664 0.9883539862
65.00219107 2.316293526
67.01784114 6.033113574
69.0334912 4.665459959
73.06479133 0.9508737499
79.01784114 3.357513136
81.0334912 4.130028607
91.01784114 1.400236881
93.0334912 3.127158404
94.97974138 2.405215862
97.02840582 2.013000802
104.9640913 2.4012119
105.0334912 2.204359268
106.9797414 0.9548462167
107.0491413 2.207474541
130.9797414 1.500669775
160.9903061 1.016352948

Name: +ve in-silico MS/MS by CFM-ID for QJGARKNEXJYBNU-UHFFFAOYSA-N
ID: QJGARKNEXJYBNU-UHFFFAOYSA-N
Comment: Energy0
Num peaks: 6
137.0233204 7.219006021
154.0498695 11.13551478
155.0338851 2.764702983
182.0447842 8.943199162
183.0287997 24.1255049
200.0553488 30.79135757

Name: +ve in-silico MS/MS by CFM-ID for QJGARKNEXJYBNU-UHFFFAOYSA-N
ID: QJGARKNEXJYBNU-UHFFFAOYSA-N
Comment: Energy1
Num peaks: 10
109.0284058 5.481423928
137.0233204 14.41952415
139.0389705 4.872087615
154.0498695 4.747608327
155.0338851 5.767161177
157.0495352 2.727443436
165.0182351 8.558515155
182.0447842 7.031993478
183.0287997 22.00345431
200.0553488 5.149237329

Name: +ve in-silico MS/MS by CFM-ID for QJGARKNEXJYBNU-UHFFFAOYSA-N
ID: QJGARKNEXJYBNU-UHFFFAOYSA-N
Comment: Energy2
Num peaks: 31
40.01817548 1.034519287
41.00219107 1.932079734
43.01784114 1.011247233
49.00727645 2.482795441
51.02292652 13.04686223
53.03857658 2.66803969
55.01784114 2.393318805
58.02874017 2.0069206
65.00219107 0.9420830584
66.03382555 1.185854712
67.01784114 3.879290268
68.0130901 3.102740609
71.01275576 1.057571364
79.01784114 2.751617634
81.0334912 2.542928161
83.04914126 1.109711573
84.04439023 2.22760706
85.02840582 1.422839526
94.02874017 5.578187284
96.04439023 1.531889375
98.02365479 1.383796061
99.00767038 1.300505196
100.0756904 1.130305635
109.0284058 3.815334632
110.0236548 1.05263209
137.0233204 2.822227638
138.0549549 1.116231062
139.0389705 1.318925068
155.0338851 1.455805059
165.0182351 1.171102466
183.0287997 0.9780443557

Name: +ve in-silico MS/MS by CFM-ID for GONWSTJDIYTKKB-UHFFFAOYSA-N
ID: GONWSTJDIYTKKB-UHFFFAOYSA-N
Comment: Energy0
Num peaks: 6
137.0233204 4.980164504
154.0498695 11.06028076
165.0182351 3.98895739
182.0447842 26.73059418
183.0287997 14.82367271
200.0553488 28.36120578

Name: +ve in-silico MS/MS by CFM-ID for GONWSTJDIYTKKB-UHFFFAOYSA-N
ID: GONWSTJDIYTKKB-UHFFFAOYSA-N
Comment: Energy1
Num peaks: 9
109.0284058 1.866850332
137.0233204 13.44832363
139.0389705 4.147023332
154.0498695 10.52925476
164.0342195 1.97305317
165.0182351 12.11462416
182.0447842 15.91173203
183.0287997 14.63404068
200.0553488 5.672182245

Name: +ve in-silico MS/MS by CFM-ID for GONWSTJDIYTKKB-UHFFFAOYSA-N
ID: GONWSTJDIYTKKB-UHFFFAOYSA-N
Comment: Energy2
Num peaks: 31
25.00727645 1.695655712
39.02292652 4.326819089
41.00219107 4.30156834
43.01784114 1.009629084
49.00727645 3.56383541
51.02292652 7.016717869
53.00219107 2.668266586
53.03857658 2.279650803
55.01784114 4.744784689
57.0334912 1.844436634
59.01275576 1.381279967
65.00219107 1.061120261
67.01784114 5.828294531
68.99710569 3.007202641
79.01784114 1.547563902
80.99710569 1.622462007
81.0334912 1.386543926
83.01275576 1.394305262
85.02840582 2.522818588
95.01275576 2.465355241
98.02365479 1.902788607
100.0393049 1.01618318
109.0284058 3.447472422
128.0342195 1.002543325
137.0233204 5.013402078
138.0549549 1.915751913
139.0389705 1.476139456
140.0342195 1.474031178
154.0498695 3.440844032
165.0182351 1.343752808
182.0447842 2.2505133

Name: +ve in-silico MS/MS by CFM-ID for ZEJSFJATSVWYJB-UHFFFAOYSA-N
ID: ZEJSFJATSVWYJB-UHFFFAOYSA-N
Comment: Energy0
Num peaks: 6
59.01275576 8.530585489
159.0068148 15.36837462
161.0224649 1.712301726
169.0356164 0.936859883
187.0017295 17.25229682
205.0122942 49.04830333

Name: +ve in-silico MS/MS by CFM-ID for ZEJSFJATSVWYJB-UHFFFAOYSA-N
ID: ZEJSFJATSVWYJB-UHFFFAOYSA-N
Comment: Energy1
Num peaks: 14
55.02907452 2.084898706
59.01275576 15.9857108
101.0345538 2.692069505
104.9850168 2.498820626
116.0010012 2.528680086
116.0454529 8.586095872
131.0119002 5.137224736
144.0403675 2.650738568
159.0068148 15.49187809
162.0064805 2.525724356
175.0017295 2.565171137
177.0173795 2.876520703
187.0017295 8.520918425
205.0122942 6.864371327

Name: +ve in-silico MS/MS by CFM-ID for ZEJSFJATSVWYJB-UHFFFAOYSA-N
ID: ZEJSFJATSVWYJB-UHFFFAOYSA-N
Comment: Energy2
Num peaks: 25
26.00252542 2.554264755
34.9683041 2.927556959
41.00219107 1.548263633
44.0130901 3.342423701
55.02907452 4.886293312
59.01275576 7.143334867
61.97920313 11.25817641
63.9948532 8.627962379
66.01050326 2.798605632
69.00833907 1.846560701
70.03997355 1.735175338
83.02398914 3.221828207
88.99010216 1.02438294
98.03488817 1.559131539
99.01890376 1.153298842
101.0345538 2.010536178
104.9850168 7.963014072
107.0006668 1.657136889
116.0010012 3.953070341
116.0454529 1.275728012
123.0301371 1.748363204
140.9962502 1.429337881
143.9959158 2.576086265
159.0068148 1.486298609
159.9908304 1.167851034

Name: +ve in-silico MS/MS by CFM-ID for BKFZABWNDLAJIJ-UHFFFAOYSA-N
ID: BKFZABWNDLAJIJ-UHFFFAOYSA-N
Comment: Energy0
Num peaks: 6
94.97974138 3.030683579
159.0110415 2.398743169
172.9903061 2.589913339
177.0216062 6.170240414
187.0059561 37.30134936
205.0165208 36.19022374

Name: +ve in-silico MS/MS by CFM-ID for BKFZABWNDLAJIJ-UHFFFAOYSA-N
ID: BKFZABWNDLAJIJ-UHFFFAOYSA-N
Comment: Energy1
Num peaks: 8
93.0334912 2.384047942
107.0491413 5.794119742
121.0284058 4.850245756
123.0440559 8.477299118
125.0597059 1.891341577
168.9953914 2.730731142
187.0059561 40.612434
205.0165208 13.59696703

Name: +ve in-silico MS/MS by CFM-ID for BKFZABWNDLAJIJ-UHFFFAOYSA-N
ID: BKFZABWNDLAJIJ-UHFFFAOYSA-N
Comment: Energy2
Num peaks: 20
25.00727645 1.355790354
39.02292652 2.2762653
41.00219107 1.325729663
49.00727645 2.548531508
51.02292652 2.829973775
55.01784114 1.422834781
65.00219107 6.344171063
69.0334912 1.638648968
76.96917669 1.410387649
81.0334912 1.262221471
93.0334912 11.32104649
94.97974138 10.34476375
95.04914126 8.204943764
99.0110415 3.415713671
105.0334912 1.618514281
107.0491413 3.257144399
118.9797414 1.480655444
142.9797414 4.65533532
144.9953914 3.776961328
159.0110415 9.542130961

Name: +ve in-silico MS/MS by CFM-ID for ZQUNDRICFWZKHZ-UHFFFAOYSA-N
ID: ZQUNDRICFWZKHZ-UHFFFAOYSA-N
Comment: Energy0
Num peaks: 6
105.0334912 1.996212556
107.0491413 0.9697491114
123.0440559 2.960804719
125.0597059 0.8207142321
187.0059561 42.30100442
205.0165208 43.50824791

Name: +ve in-silico MS/MS by CFM-ID for ZQUNDRICFWZKHZ-UHFFFAOYSA-N
ID: ZQUNDRICFWZKHZ-UHFFFAOYSA-N
Comment: Energy1
Num peaks: 6
105.0334912 11.01483663
107.0491413 6.294061821
121.0284058 6.547451815
123.0440559 9.33457761
187.0059561 36.40896963
205.0165208 12.8812008

Name: +ve in-silico MS/MS by CFM-ID for ZQUNDRICFWZKHZ-UHFFFAOYSA-N
ID: ZQUNDRICFWZKHZ-UHFFFAOYSA-N
Comment: Energy2
Num peaks: 26
25.00727645 2.505733197
29.03857658 4.111556328
41.00219107 6.719194624
43.01784114 2.633866166
47.04914126 3.389093778
49.00727645 2.968185426
51.02292652 5.944067801
53.03857658 1.653379414
55.01784114 2.312915769
65.00219107 2.08721086
67.01784114 2.783412604
69.0334912 2.437710348
79.01784114 2.123951243
81.0334912 2.07448024
91.01784114 1.098048149
92.99710569 1.363266604
93.0334912 6.795270003
95.01275576 1.137886157
95.04914126 1.620502706
97.02840582 1.984138415
105.0334912 8.219681001
107.0127558 2.855859637
107.0491413 6.941367697
123.0440559 1.607164432
130.9797414 1.203318987
159.0110415 1.854006883

Name: +ve in-silico MS/MS by CFM-ID for FBEQXOOPOLRFQM-UHFFFAOYSA-N
ID: FBEQXOOPOLRFQM-UHFFFAOYSA-N
Comment: Energy0
Num peaks: 6
105.0334912 1.265662749
123.0440559 3.077206076
156.9953914 15.51331012
159.0110415 2.142015143
187.0059561 35.4628667
205.0165208 38.08252191

Name: +ve in-silico MS/MS by CFM-ID for FBEQXOOPOLRFQM-UHFFFAOYSA-N
ID: FBEQXOOPOLRFQM-UHFFFAOYSA-N
Comment: Energy1
Num peaks: 7
105.0334912 5.486038899
107.0491413 4.271566667
123.0440559 9.803916224
156.9953914 23.49932197
159.0110415 4.036196568
187.0059561 24.29174296
205.0165208 9.515757331

Name: +ve in-silico MS/MS by CFM-ID for FBEQXOOPOLRFQM-UHFFFAOYSA-N
ID: FBEQXOOPOLRFQM-UHFFFAOYSA-N
Comment: Energy2
Num peaks: 12
49.00727645 5.046282664
51.02292652 12.17705849
53.03857658 2.244468753
63.02292652 32.63348314
65.03857658 3.597798673
79.05422664 4.86401899
81.0334912 1.3731468
93.0334912 4.483797231
105.0334912 4.486353252
107.0491413 5.393161493
123.0440559 2.61299791
156.9953914 1.523945085

Name: +ve in-silico MS/MS by CFM-ID for UUAPTBJHMFHIOU-UHFFFAOYSA-N
ID: UUAPTBJHMFHIOU-UHFFFAOYSA-N
Comment: Energy0
Num peaks: 6
158.974656 0.6310233691
160.9903061 0.8033827796
172.9903061 1.533096154
175.0059561 0.6667907042
187.0059561 43.82590833
205.0165208 45.33212655

Name: +ve in-silico MS/MS by CFM-ID for UUAPTBJHMFHIOU-UHFFFAOYSA-N
ID: UUAPTBJHMFHIOU-UHFFFAOYSA-N
Comment: Energy1
Num peaks: 14
39.02292652 2.47926828
49.00727645 1.903624865
51.02292652 1.583775439
53.03857658 2.948575254
55.01784114 1.948717025
69.0334912 1.410811894
81.0334912 1.917354449
105.0334912 3.077241813
107.0491413 2.158089527
123.0440559 2.236502428
168.9953914 4.968427694
172.9903061 1.557467037
187.0059561 39.05475628
205.0165208 12.97873759

Name: +ve in-silico MS/MS by CFM-ID for UUAPTBJHMFHIOU-UHFFFAOYSA-N
ID: UUAPTBJHMFHIOU-UHFFFAOYSA-N
Comment: Energy2
Num peaks: 14
39.02292652 4.855267763
41.00219107 2.135275375
49.00727645 9.157260972
51.02292652 18.21253429
53.03857658 12.95293427
55.01784114 1.490877204
65.00219107 10.45339955
65.03857658 4.213489056
67.01784114 2.543878141
67.05422664 1.829113919
81.0334912 4.654526639
107.0491413 1.892757777
118.9797414 3.516155302
120.9953914 2.17947269

Name: +ve in-silico MS/MS by CFM-ID for RVSUNAUSSZJMOQ-UHFFFAOYSA-N
ID: RVSUNAUSSZJMOQ-UHFFFAOYSA-N
Comment: Energy0
Num peaks: 6
94.97974138 4.837002874
105.0334912 1.65414247
123.0440559 1.688587969
160.9903061 1.792420576
187.0059561 36.26283557
205.0165208 37.46905744

Name: +ve in-silico MS/MS by CFM-ID for RVSUNAUSSZJMOQ-UHFFFAOYSA-N
ID: RVSUNAUSSZJMOQ-UHFFFAOYSA-N
Comment: Energy1
Num peaks: 13
39.02292652 2.036110647
55.01784114 2.032080927
69.0334912 1.298069285
105.0334912 8.402550016
107.0491413 5.219844
119.0127558 1.968473163
121.0284058 4.325412234
123.0440559 5.197463456
125.0597059 1.761973685
168.9953914 2.111156289
175.0059561 1.387175395
187.0059561 32.69588297
205.0165208 11.79029242

Name: +ve in-silico MS/MS by CFM-ID for RVSUNAUSSZJMOQ-UHFFFAOYSA-N
ID: RVSUNAUSSZJMOQ-UHFFFAOYSA-N
Comment: Energy2
Num peaks: 21
25.00727645 13.15709358
27.02292652 1.604595911
39.02292652 8.908865348
51.02292652 1.60002735
53.03857658 2.48988874
55.01784114 2.197429988
65.00219107 6.568384665
67.01784114 1.634291338
76.96917669 1.84206182
77.00219107 1.662782538
79.01784114 2.147103984
81.0334912 4.896844304
94.97974138 12.03801352
99.0110415 4.501066856
104.9640913 6.164492602
106.9797414 1.973262599
107.0491413 1.283935879
118.9797414 1.697501335
120.9953914 1.441604463
142.9797414 1.680029798
144.9953914 1.567917825

Name: +ve in-silico MS/MS by CFM-ID for UKVJIAQHRSRKNK-UHFFFAOYSA-N
ID: UKVJIAQHRSRKNK-UHFFFAOYSA-N
Comment: Energy0
Num peaks: 6
94.97974138 2.031512594
97.02840582 1.524268436
123.0440559 4.922807829
176.9852207 1.256782679
187.0059561 11.57736059
205.0165208 65.24873475

Name: +ve in-silico MS/MS by CFM-ID for UKVJIAQHRSRKNK-UHFFFAOYSA-N
ID: UKVJIAQHRSRKNK-UHFFFAOYSA-N
Comment: Energy1
Num peaks: 10
83.01275576 6.276056836
97.02840582 3.402479102
99.04405588 1.956121799
105.0334912 1.576752978
107.0491413 3.761504985
121.0284058 8.01715825
123.0440559 17.56758184
125.0597059 2.123468906
187.0059561 17.94294566
205.0165208 18.0560381

Name: +ve in-silico MS/MS by CFM-ID for UKVJIAQHRSRKNK-UHFFFAOYSA-N
ID: UKVJIAQHRSRKNK-UHFFFAOYSA-N
Comment: Energy2
Num peaks: 25
25.00727645 3.892027472
39.02292652 4.56082006
41.00219107 2.903103421
49.00727645 3.293601913
51.02292652 8.604271818
53.03857658 2.832639123
67.01784114 6.745240556
69.0334912 4.191247504
71.04914126 1.209265453
79.01784114 1.46794298
80.99710569 1.348298412
81.0334912 6.055968939
83.04914126 1.34141787
93.0334912 2.169431894
94.97974138 2.904683311
95.01275576 1.467311367
97.02840582 9.812677929
99.0110415 1.669372741
99.04405588 2.468465232
104.9640913 5.54381842
106.9797414 1.013231239
107.0491413 1.63427191
111.0110415 1.277274623
123.0440559 1.07150751
130.9797414 1.078661009

Name: +ve in-silico MS/MS by CFM-ID for PBUUBFFAQYTSST-UHFFFAOYSA-N
ID: PBUUBFFAQYTSST-UHFFFAOYSA-N
Comment: Energy0
Num peaks: 6
123.0440559 2.576066489
156.9953914 14.43783625
159.0110415 1.185810515
175.0059561 38.57671304
187.0059561 4.317739592
205.0165208 27.54670792

Name: +ve in-silico MS/MS by CFM-ID for PBUUBFFAQYTSST-UHFFFAOYSA-N
ID: PBUUBFFAQYTSST-UHFFFAOYSA-N
Comment: Energy1
Num peaks: 8
31.01784114 2.702988162
95.04914126 6.943570639
121.0284058 5.589866174
123.0440559 8.652981859
156.9953914 25.47967013
175.0059561 18.92951338
187.0059561 4.02154736
205.0165208 9.888031549

Name: +ve in-silico MS/MS by CFM-ID for PBUUBFFAQYTSST-UHFFFAOYSA-N
ID: PBUUBFFAQYTSST-UHFFFAOYSA-N
Comment: Energy2
Num peaks: 16
39.02292652 5.734733657
49.00727645 1.397600625
51.02292652 3.477657067
53.00219107 2.71768727
55.01784114 2.843572334
63.02292652 14.19217289
65.03857658 5.630840306
69.0334912 2.886326774
77.00219107 1.893026354
79.01784114 15.66923089
79.05422664 1.502120799
81.0334912 8.913169293
95.04914126 4.820765848
107.0491413 1.412847107
130.9797414 3.151208307
156.9953914 4.091691803

Name: +ve in-silico MS/MS by CFM-ID for TZVUCGJSHGKWCJ-UHFFFAOYSA-N
ID: TZVUCGJSHGKWCJ-UHFFFAOYSA-N
Comment: Energy0
Num peaks: 6
95.04914126 1.816433042
107.0491413 3.963885763
175.0059561 1.455312396
177.0216062 3.650299116
187.0059561 3.069550222
205.0165208 76.47553357

Name: +ve in-silico MS/MS by CFM-ID for TZVUCGJSHGKWCJ-UHFFFAOYSA-N
ID: TZVUCGJSHGKWCJ-UHFFFAOYSA-N
Comment: Energy1
Num peaks: 10
80.96409131 4.921845027
95.04914126 4.082519298
97.06479133 3.33911635
107.0491413 11.32693636
121.0284058 1.852112784
123.0440559 3.003831944
125.0597059 23.70213346
177.0216062 2.470662628
187.0059561 9.67038161
205.0165208 17.05325407

Name: +ve in-silico MS/MS by CFM-ID for TZVUCGJSHGKWCJ-UHFFFAOYSA-N
ID: TZVUCGJSHGKWCJ-UHFFFAOYSA-N
Comment: Energy2
Num peaks: 17
39.02292652 8.727209508
41.03857658 3.246304415
49.00727645 5.358421703
51.02292652 4.917155307
53.03857658 3.07715828
63.02292652 11.09213722
65.00219107 2.553358482
65.03857658 16.72671805
67.01784114 1.187116489
67.05422664 5.697593359
69.06987671 2.39662221
77.03857658 1.570738307
79.05422664 6.200440931
80.96409131 1.148589044
95.04914126 1.673568362
107.0491413 3.295692291
110.974656 1.172259721

Name: +ve in-silico MS/MS by CFM-ID for HFDKYCXWNHNKAF-UHFFFAOYSA-N
ID: HFDKYCXWNHNKAF-UHFFFAOYSA-N
Comment: Energy0
Num peaks: 6
95.04914126 1.811758019
105.0334912 1.753272997
107.0491413 3.841761406
177.0216062 3.34970576
187.0059561 2.944122762
205.0165208 73.94120383

Name: +ve in-silico MS/MS by CFM-ID for HFDKYCXWNHNKAF-UHFFFAOYSA-N
ID: HFDKYCXWNHNKAF-UHFFFAOYSA-N
Comment: Energy1
Num peaks: 12
79.05422664 1.712860923
80.96409131 5.123427072
95.04914126 3.79632144
97.06479133 3.222763645
107.0491413 10.70490988
110.974656 1.743864395
121.0284058 1.773228152
123.0440559 2.596904693
125.0597059 22.83300086
177.0216062 2.115433097
187.0059561 8.719861835
205.0165208 16.1703672

Name: +ve in-silico MS/MS by CFM-ID for HFDKYCXWNHNKAF-UHFFFAOYSA-N
ID: HFDKYCXWNHNKAF-UHFFFAOYSA-N
Comment: Energy2
Num peaks: 18
39.02292652 7.641797479
41.03857658 2.822799985
49.00727645 5.917314439
51.02292652 5.323582545
53.03857658 3.229064088
63.02292652 10.78072
65.03857658 15.18408933
67.05422664 5.649864338
69.06987671 1.962635033
75.02292652 3.630389129
77.03857658 3.015307561
79.05422664 4.817140263
80.96409131 1.626347283
91.05422664 1.363594856
95.04914126 1.837882005
98.974656 1.743703725
105.0334912 1.29099405
107.0491413 2.619007662

Name: +ve in-silico MS/MS by CFM-ID for WEQMYSOQCTYWCD-UHFFFAOYSA-N
ID: WEQMYSOQCTYWCD-UHFFFAOYSA-N
Comment: Energy0
Num peaks: 6
136.0393049 4.62814474
152.0342195 5.1350838
154.0498695 9.31242961
164.0342195 6.651239545
182.0447842 34.31039301
200.0553488 31.55757302

Name: +ve in-silico MS/MS by CFM-ID for WEQMYSOQCTYWCD-UHFFFAOYSA-N
ID: WEQMYSOQCTYWCD-UHFFFAOYSA-N
Comment: Energy1
Num peaks: 8
106.0287402 5.12451501
136.0393049 10.02786662
138.0549549 6.174944803
152.0342195 7.545479522
154.0498695 12.12181542
164.0342195 11.30010855
182.0447842 23.97790699
200.0553488 7.393119436

Name: +ve in-silico MS/MS by CFM-ID for WEQMYSOQCTYWCD-UHFFFAOYSA-N
ID: WEQMYSOQCTYWCD-UHFFFAOYSA-N
Comment: Energy2
Num peaks: 24
42.03382555 1.115859422
53.00219107 1.564366356
54.03382555 2.272939182
55.01784114 1.601232561
66.03382555 1.423173646
67.01784114 1.794318167
68.99710569 2.024848117
82.02874017 3.227156149
89.99744004 1.135138834
94.02874017 0.8921727811
97.02840582 0.8025465002
106.0287402 14.75799671
108.0443902 3.609099864
110.0236548 1.183173558
113.0233204 1.961198225
134.0236548 2.008994259
136.0393049 17.55308494
138.0549549 5.596968088
141.0182351 1.604150267
152.0342195 1.486520526
154.0498695 3.050296727
164.0342195 5.393366104
166.013484 1.029970718
182.0447842 3.697626043

Name: +ve in-silico MS/MS by CFM-ID for XILVIDNZXBVMFI-UHFFFAOYSA-N
ID: XILVIDNZXBVMFI-UHFFFAOYSA-N
Comment: Energy0
Num peaks: 6
136.0393049 3.968040914
154.0498695 3.505672337
164.0342195 7.16044412
172.0240487 1.198189376
182.0447842 40.56295055
200.0553488 33.95758372

Name: +ve in-silico MS/MS by CFM-ID for XILVIDNZXBVMFI-UHFFFAOYSA-N
ID: XILVIDNZXBVMFI-UHFFFAOYSA-N
Comment: Energy1
Num peaks: 6
136.0393049 13.33979167
138.0549549 8.229109732
154.0498695 6.967589259
164.0342195 15.10327984
182.0447842 30.55032283
200.0553488 8.512105075

Name: +ve in-silico MS/MS by CFM-ID for XILVIDNZXBVMFI-UHFFFAOYSA-N
ID: XILVIDNZXBVMFI-UHFFFAOYSA-N
Comment: Energy2
Num peaks: 31
40.01817548 2.231098004
41.00219107 2.580766942
42.03382555 7.151697594
43.01784114 0.89961598
44.0130901 0.9001576956
53.00219107 1.96953016
55.01784114 1.655608192
59.01275576 2.16954702
65.99744004 1.450565175
68.0130901 1.455327476
70.02874017 1.806716818
79.01784114 1.051862817
84.99202031 0.9477409668
96.99202031 0.9822905979
98.02365479 0.8984038148
99.00767038 2.413745068
101.0233204 1.613989049
111.0440559 1.117558996
122.0236548 1.310010911
124.0393049 1.36310907
126.0185694 2.520178531
128.0342195 2.440210106
136.0393049 10.07309161
137.0233204 2.308048537
138.0549549 1.187192631
139.0389705 2.416246089
152.0342195 1.113224864
154.0498695 3.564811162
164.0342195 8.342451817
166.013484 1.272979078
182.0447842 5.140509312

Name: +ve in-silico MS/MS by CFM-ID for AGKVMIOZYNENQB-UHFFFAOYSA-N
ID: AGKVMIOZYNENQB-UHFFFAOYSA-N
Comment: Energy0
Num peaks: 6
136.0393049 7.147836883
138.0549549 0.9676090139
154.0498695 6.0557127
164.0342195 14.43246375
182.0447842 41.34697495
200.0553488 24.57002082

Name: +ve in-silico MS/MS by CFM-ID for AGKVMIOZYNENQB-UHFFFAOYSA-N
ID: AGKVMIOZYNENQB-UHFFFAOYSA-N
Comment: Energy1
Num peaks: 6
136.0393049 12.29999132
138.0549549 5.598428594
154.0498695 6.530111604
164.0342195 26.26377852
182.0447842 25.45402669
200.0553488 5.097425647

Name: +ve in-silico MS/MS by CFM-ID for AGKVMIOZYNENQB-UHFFFAOYSA-N
ID: AGKVMIOZYNENQB-UHFFFAOYSA-N
Comment: Energy2
Num peaks: 27
53.00219107 1.131130014
58.02874017 1.955895322
68.0130901 1.445473637
68.99710569 2.774792433
71.01275576 1.927787712
80.0130901 2.422070561
82.02874017 4.824218716
86.02365479 1.225734533
96.00800472 1.33227476
97.02840582 1.22392329
98.02365479 1.149428691
105.9923547 1.163327857
108.0080047 3.941100578
110.0236548 7.344827833
112.0393049 3.132458903
114.0549549 1.304836086
124.0029193 1.272572287
126.0185694 2.947927936
128.0342195 1.30119876
134.0236548 2.135238205
136.0393049 16.45821324
138.0185694 1.752391745
138.0549549 3.764446703
140.0342195 1.668440496
154.0498695 1.802304922
164.0342195 7.134675006
182.0447842 2.529514718

Name: +ve in-silico MS/MS by CFM-ID for VZKONLRWCYGDIS-UHFFFAOYSA-N
ID: VZKONLRWCYGDIS-UHFFFAOYSA-N
Comment: Energy0
Num peaks: 6
154.0498695 4.23313047
164.0342195 2.950649613
174.0396988 0.7637410521
182.0447842 26.20712732
183.0287997 0.9884639547
200.0553488 56.83633264

Name: +ve in-silico MS/MS by CFM-ID for VZKONLRWCYGDIS-UHFFFAOYSA-N
ID: VZKONLRWCYGDIS-UHFFFAOYSA-N
Comment: Energy1
Num peaks: 9
42.03382555 3.634142285
52.01817548 3.913078812
54.03382555 8.925884639
56.04947561 3.614732131
154.0498695 7.570010763
156.0655196 3.793461448
164.0342195 10.57503534
182.0447842 26.16903558
200.0553488 13.70130845

Name: +ve in-silico MS/MS by CFM-ID for VZKONLRWCYGDIS-UHFFFAOYSA-N
ID: VZKONLRWCYGDIS-UHFFFAOYSA-N
Comment: Energy2
Num peaks: 22
15.02292652 2.186894655
25.00727645 3.371508948
26.00252542 2.21671982
27.02292652 3.820312817
40.01817548 13.16218464
42.03382555 15.52184473
44.04947561 6.504815389
46.06512568 4.926048526
52.01817548 1.815224317
53.00219107 1.066567339
54.03382555 1.814710099
68.99710569 2.79289449
95.01275576 1.144480857
97.02840582 1.496787813
110.0236548 1.41558564
112.0393049 2.000916843
136.0393049 1.023331967
138.0549549 2.195696086
141.0182351 1.092832828
155.0338851 1.683795528
164.0342195 5.087290416
182.0447842 3.91441236

Name: +ve in-silico MS/MS by CFM-ID for QTNIYMXUNKUBAG-UHFFFAOYSA-N
ID: QTNIYMXUNKUBAG-UHFFFAOYSA-N
Comment: Energy0
Num peaks: 6
164.0342195 4.029058164
170.0083986 1.250150856
172.0240487 2.125764662
174.0396988 0.9886035582
182.0447842 42.38902898
200.0553488 38.7180701

Name: +ve in-silico MS/MS by CFM-ID for QTNIYMXUNKUBAG-UHFFFAOYSA-N
ID: QTNIYMXUNKUBAG-UHFFFAOYSA-N
Comment: Energy1
Num peaks: 6
136.0393049 3.02726468
138.0549549 1.911243161
154.0498695 2.503201461
164.0342195 19.121274
182.0447842 45.76114448
200.0553488 13.95737669

Name: +ve in-silico MS/MS by CFM-ID for QTNIYMXUNKUBAG-UHFFFAOYSA-N
ID: QTNIYMXUNKUBAG-UHFFFAOYSA-N
Comment: Energy2
Num peaks: 23
25.00727645 1.246968746
27.02292652 2.87439695
39.02292652 1.331133315
40.01817548 8.473700887
42.03382555 17.47935098
44.04947561 3.17365723
46.06512568 1.644769745
53.00219107 3.714900057
55.01784114 6.212832776
57.0334912 2.690918667
79.01784114 0.9875463169
81.0334912 2.754950438
105.9923547 1.130717994
108.0080047 1.01054356
124.0029193 1.992047411
126.0185694 5.572211603
128.0342195 5.709701933
130.0498695 1.537730903
136.0393049 1.122697894
154.0498695 0.8623934318
164.0342195 4.371790065
166.013484 1.028159965
182.0447842 3.910158274

Name: +ve in-silico MS/MS by CFM-ID for PRPODFCVEUJOCR-UHFFFAOYSA-N
ID: PRPODFCVEUJOCR-UHFFFAOYSA-N
Comment: Energy0
Num peaks: 6
140.0342195 1.655105299
154.0498695 2.540802227
158.0447842 4.670046093
164.0342195 3.80746044
182.0447842 22.93386424
200.0553488 49.97051511

Name: +ve in-silico MS/MS by CFM-ID for PRPODFCVEUJOCR-UHFFFAOYSA-N
ID: PRPODFCVEUJOCR-UHFFFAOYSA-N
Comment: Energy1
Num peaks: 10
45.0334912 1.877554792
55.01784114 3.127648794
136.0393049 5.800357625
138.0549549 3.026197925
154.0498695 20.36871164
164.0342195 3.689836061
170.0447842 2.478452407
172.0604342 3.703517732
182.0447842 18.24019909
200.0553488 19.42475453

Name: +ve in-silico MS/MS by CFM-ID for PRPODFCVEUJOCR-UHFFFAOYSA-N
ID: PRPODFCVEUJOCR-UHFFFAOYSA-N
Comment: Energy2
Num peaks: 21
25.00727645 1.30260733
27.02292652 1.567869084
29.00219107 3.313914461
41.00219107 3.205396959
42.03382555 3.960582928
43.01784114 7.712488173
44.04947561 1.856033222
45.0334912 1.628003287
53.00219107 10.51700337
54.03382555 7.579001192
55.01784114 6.936502229
59.01275576 2.040318137
68.99710569 6.148917763
69.0334912 2.633295085
70.02874017 3.164962736
71.01275576 6.206905554
72.04439023 4.602520381
73.02840582 2.599294211
85.02840582 1.291435512
110.0236548 1.579390928
113.0233204 1.333304409

Name: +ve in-silico MS/MS by CFM-ID for PVLIQNAGLRVGAV-UHFFFAOYSA-N
ID: PVLIQNAGLRVGAV-UHFFFAOYSA-N
Comment: Energy0
Num peaks: 20
73.02840582 1.78669592
148.0029193 1.174130313
163.997834 3.458005919
166.013484 5.446551844
168.0291341 2.543470177
177.0182351 1.289933471
178.013484 1.083127125
192.0291341 1.360594044
194.0083986 1.296128682
194.0447842 4.084349309
195.0287997 1.215245988
196.0240487 3.747476183
198.0396988 2.309437092
204.0291341 3.069313232
205.0131497 3.031778588
210.0396988 1.877356589
213.0393644 3.053316914
222.0396988 13.35467381
223.0237144 6.773881808
240.0502635 18.84425912

Name: +ve in-silico MS/MS by CFM-ID for PVLIQNAGLRVGAV-UHFFFAOYSA-N
ID: PVLIQNAGLRVGAV-UHFFFAOYSA-N
Comment: Energy1
Num peaks: 27
41.00219107 20.87620608
43.01784114 5.956403364
45.0334912 3.37998735
85.02840582 1.753108774
95.01275576 1.634922629
121.0284058 1.526035932
148.0029193 1.070481729
151.0389705 1.232968568
152.0342195 1.100827974
165.0182351 1.162465975
166.013484 1.302019781
167.0338851 1.497555082
169.0495352 1.665089339
176.0342195 1.62425341
177.0182351 1.785647927
178.0498695 1.461845367
185.0444498 1.108433106
192.0291341 1.471836067
194.0447842 5.05658198
196.0240487 2.068135937
196.0604342 1.689756265
204.0291341 2.638847706
205.0131497 2.799490562
212.0553488 1.22523243
222.0396988 7.538103018
223.0237144 2.070213865
240.0502635 3.916301971

Name: +ve in-silico MS/MS by CFM-ID for PVLIQNAGLRVGAV-UHFFFAOYSA-N
ID: PVLIQNAGLRVGAV-UHFFFAOYSA-N
Comment: Energy2
Num peaks: 31
27.02292652 1.150431052
41.00219107 2.265517492
43.01784114 1.551850518
53.00219107 0.9832866514
53.99744004 7.609965825
55.01784114 0.9578721757
56.0130901 4.470691638
58.02874017 3.755157088
85.02840582 3.093308371
108.9920203 1.112032502
111.0076704 1.523678911
121.0284058 4.229726192
126.0185694 1.257442579
129.0182351 1.839341792
135.0076704 1.823389183
137.0233204 1.471834569
138.0185694 2.68723422
139.0389705 1.103374866
141.0182351 1.824842132
148.0029193 0.9497624721
150.0185694 2.184385102
152.0342195 2.845587616
155.0338851 1.118015213
163.997834 1.059864574
164.0342195 4.694386379
165.0182351 1.896041231
167.0338851 1.670703148
176.0342195 1.451920392
178.0498695 1.485708757
185.0444498 1.19527628
194.0447842 1.33106682

Name: +ve in-silico MS/MS by CFM-ID for LRNQEMZXLVNFOL-UHFFFAOYSA-N
ID: LRNQEMZXLVNFOL-UHFFFAOYSA-N
Comment: Energy0
Num peaks: 6
72.99202031 8.055635936
132.0443902 5.456276499
150.0549549 2.120067471
176.0342195 11.9814384
204.0291341 44.0093251
222.0396988 16.29945872

Name: +ve in-silico MS/MS by CFM-ID for LRNQEMZXLVNFOL-UHFFFAOYSA-N
ID: LRNQEMZXLVNFOL-UHFFFAOYSA-N
Comment: Energy1
Num peaks: 11
72.99202031 8.428550943
104.0494756 10.20765946
132.0443902 9.182881554
136.0029193 3.434172707
150.0549549 2.015725666
158.0236548 2.388333018
160.0393049 1.419091375
176.0342195 23.47796005
178.0498695 2.086320684
204.0291341 13.11426281
222.0396988 4.537096311

Name: +ve in-silico MS/MS by CFM-ID for LRNQEMZXLVNFOL-UHFFFAOYSA-N
ID: LRNQEMZXLVNFOL-UHFFFAOYSA-N
Comment: Energy2
Num peaks: 31
25.00727645 2.015029309
29.00219107 1.223994019
39.02292652 1.255652608
40.01817548 1.273390317
44.99710569 2.435719849
49.00727645 2.446256422
51.02292652 3.95437377
53.03857658 1.430023772
54.03382555 2.124043309
57.0334912 0.8011144486
63.02292652 1.485597483
64.01817548 1.266834885
66.03382555 1.811754913
68.99710569 4.051566474
71.01275576 1.894015318
72.99202031 15.08263534
73.02840582 1.114583121
75.04405588 0.851116581
77.03857658 1.924482707
80.04947561 1.318995019
95.01275576 1.242604674
97.02840582 1.224814778
98.02365479 1.734515959
104.0494756 9.148109326
106.0651257 0.9723634924
121.0284058 1.952662104
123.0440559 1.393490825
124.0029193 2.100773983
132.0443902 5.637067852
150.0549549 0.7660760911
176.0342195 0.9246060942

Name: +ve in-silico MS/MS by CFM-ID for VFWSFQAVQGQOST-UHFFFAOYSA-N
ID: VFWSFQAVQGQOST-UHFFFAOYSA-N
Comment: Energy0
Num peaks: 9
137.0233204 4.739018804
138.0185694 5.574178698
140.0342195 4.790459331
154.0498695 4.62479813
164.0342195 5.492616914
165.0182351 10.76984443
182.0447842 10.48438526
183.0287997 18.09051066
200.0553488 15.45004812

Name: +ve in-silico MS/MS by CFM-ID for VFWSFQAVQGQOST-UHFFFAOYSA-N
ID: VFWSFQAVQGQOST-UHFFFAOYSA-N
Comment: Energy1
Num peaks: 19
92.0130901 3.367257768
94.02874017 3.505209519
108.0443902 2.718267219
109.0284058 2.984265921
120.9920203 2.725499076
122.0236548 2.898349209
136.0393049 2.726170015
137.0233204 11.1568813
138.0185694 4.251879302
138.0549549 2.895772129
139.0389705 3.805031833
140.0342195 3.863174585
154.0498695 5.169715663
155.0338851 3.061518687
164.0342195 2.475711773
165.0182351 6.553624757
182.0447842 3.744246254
183.0287997 10.76840049
200.0553488 2.291570856

Name: +ve in-silico MS/MS by CFM-ID for VFWSFQAVQGQOST-UHFFFAOYSA-N
ID: VFWSFQAVQGQOST-UHFFFAOYSA-N
Comment: Energy2
Num peaks: 19
68.0130901 4.916075657
68.99710569 4.293075321
70.02874017 3.148502964
71.01275576 1.716251596
83.01275576 5.147189222
92.0130901 5.030314436
92.99710569 1.834238844
94.02874017 9.314867488
95.01275576 3.442991742
96.04439023 6.338097452
97.02840582 4.613514963
108.0443902 4.291463539
109.0284058 6.626070995
120.0080047 5.99736237
122.0236548 3.421575824
123.0076704 1.527038658
137.0233204 2.577255306
138.0185694 4.085752036
140.0342195 2.058967949

Name: +ve in-silico MS/MS by CFM-ID for UTGCJDBLVDZZFG-UHFFFAOYSA-N
ID: UTGCJDBLVDZZFG-UHFFFAOYSA-N
Comment: Energy0
Num peaks: 9
136.0393049 4.432275816
137.0233204 5.053581618
140.0342195 1.833358939
154.0498695 5.541996036
164.0342195 13.65639984
165.0182351 10.44576079
182.0447842 22.67589524
183.0287997 9.406765348
200.0553488 8.353879173

Name: +ve in-silico MS/MS by CFM-ID for UTGCJDBLVDZZFG-UHFFFAOYSA-N
ID: UTGCJDBLVDZZFG-UHFFFAOYSA-N
Comment: Energy1
Num peaks: 20
92.99710569 1.538628427
95.01275576 2.179102689
108.0443902 3.388886087
109.0284058 4.421296509
120.9920203 1.919219098
122.0236548 1.621070297
123.0076704 3.10697186
135.0076704 1.665751553
136.0393049 5.667503164
137.0233204 11.89806956
138.0549549 2.917776687
139.0389705 3.963531666
141.0182351 1.768015085
154.0498695 7.383211831
155.0338851 2.2740962
164.0342195 4.567928533
165.0182351 8.120962227
182.0447842 5.867216982
183.0287997 5.442592867
200.0553488 1.567100142

Name: +ve in-silico MS/MS by CFM-ID for UTGCJDBLVDZZFG-UHFFFAOYSA-N
ID: UTGCJDBLVDZZFG-UHFFFAOYSA-N
Comment: Energy2
Num peaks: 22
25.00727645 2.226573184
68.0130901 1.473366057
68.99710569 2.915773527
71.01275576 2.214496809
82.02874017 4.579677567
92.0130901 3.419110024
92.99710569 3.335429464
94.02874017 10.33279411
95.01275576 8.139851689
97.02840582 3.204891422
108.0443902 9.557240641
109.0284058 7.756544874
110.0600403 1.696162333
111.0440559 1.897645936
120.0080047 2.155460754
120.9920203 3.047839003
122.0236548 2.140123424
123.0076704 1.86613806
136.0393049 2.670749624
137.0233204 2.525815475
138.0549549 2.024844824
139.002585 1.871861954

Name: +ve in-silico MS/MS by CFM-ID for RERYBLJBDZSCJS-UHFFFAOYSA-N
ID: RERYBLJBDZSCJS-UHFFFAOYSA-N
Comment: Energy0
Num peaks: 9
136.0393049 4.469057738
137.0233204 5.127934577
138.0185694 3.422714834
154.0498695 5.271615191
164.0342195 13.63281509
165.0182351 10.66356258
182.0447842 21.80600988
183.0287997 9.153099411
200.0553488 7.659079974

Name: +ve in-silico MS/MS by CFM-ID for RERYBLJBDZSCJS-UHFFFAOYSA-N
ID: RERYBLJBDZSCJS-UHFFFAOYSA-N
Comment: Energy1
Num peaks: 19
108.0443902 3.213703353
109.0284058 4.777060361
120.0080047 1.720874875
120.9920203 2.066638374
122.0236548 2.358345057
123.0076704 1.651752311
135.0076704 1.779892735
136.0393049 5.476641166
137.0233204 12.3550582
138.0185694 3.140813923
138.0549549 2.737133187
139.0389705 4.154917089
140.0342195 2.684001058
154.0498695 6.668195604
155.0338851 2.458070563
164.0342195 4.373807879
165.0182351 8.684602511
182.0447842 5.419825581
183.0287997 5.387417724

Name: +ve in-silico MS/MS by CFM-ID for RERYBLJBDZSCJS-UHFFFAOYSA-N
ID: RERYBLJBDZSCJS-UHFFFAOYSA-N
Comment: Energy2
Num peaks: 22
25.00727645 1.891439463
68.0130901 2.911683536
68.99710569 3.444018999
71.01275576 2.444126266
82.02874017 3.993960236
92.0130901 1.860837703
92.99710569 3.167273086
94.02874017 4.963303391
95.01275576 8.120643795
96.04439023 4.556869182
97.02840582 4.26668909
108.0443902 8.713129785
109.0284058 7.610524666
111.0440559 1.843325638
120.0080047 5.373018192
120.9920203 1.758780575
122.0236548 2.974329296
123.0076704 1.560879319
136.0393049 2.683809291
137.0233204 2.663737501
138.0185694 2.842239051
138.0549549 1.73087584

Name: +ve in-silico MS/MS by CFM-ID for JKRJLRFVSJNWJT-UHFFFAOYSA-N
ID: JKRJLRFVSJNWJT-UHFFFAOYSA-N
Comment: Energy0
Num peaks: 6
192.0291341 0.8559216863
194.0447842 23.17168631
196.0604342 1.073175752
204.0291341 0.9760146593
222.0396988 14.07674315
240.0502635 53.33403057

Name: +ve in-silico MS/MS by CFM-ID for JKRJLRFVSJNWJT-UHFFFAOYSA-N
ID: JKRJLRFVSJNWJT-UHFFFAOYSA-N
Comment: Energy1
Num peaks: 18
53.00219107 0.8472116221
56.99710569 0.929618637
59.01275576 2.214262164
68.0130901 1.101431402
110.0236548 0.9236199661
153.0182351 0.8725804406
164.0342195 0.8930515726
166.0498695 1.552919858
167.0338851 1.776554557
169.0495352 3.478188959
176.0342195 2.882929884
192.0291341 0.8971732518
194.0447842 37.44568192
196.0604342 1.454811312
204.0291341 1.949625328
212.0553488 1.034766407
222.0396988 8.724292853
240.0502635 11.15265822

Name: +ve in-silico MS/MS by CFM-ID for JKRJLRFVSJNWJT-UHFFFAOYSA-N
ID: JKRJLRFVSJNWJT-UHFFFAOYSA-N
Comment: Energy2
Num peaks: 31
25.00727645 1.43758352
39.02292652 2.127280105
41.00219107 2.651177113
43.01784114 1.155278695
53.00219107 4.834422399
53.99744004 2.320009109
55.01784114 2.890875422
56.99710569 1.261538682
57.0334912 1.604648783
59.01275576 2.228078277
65.00219107 1.671609437
67.01784114 1.228965503
68.0130901 2.244684008
72.00800472 1.831683426
80.0130901 1.918025813
80.99710569 1.228277377
83.01275576 1.895823005
110.0236548 2.99478479
122.0236548 1.154190322
125.0233204 2.045388165
134.0236548 1.165093035
138.0185694 6.551190284
140.0342195 1.90504733
152.0342195 2.312796925
164.0342195 2.050198891
168.0291341 4.212462869
176.0342195 2.442556501
178.0498695 2.693795314
194.0447842 3.648973805
204.0291341 1.242623616
222.0396988 1.887147387

Name: +ve in-silico MS/MS by CFM-ID for VSIBDTDVAABXJI-UHFFFAOYSA-N
ID: VSIBDTDVAABXJI-UHFFFAOYSA-N
Comment: Energy0
Num peaks: 6
71.01275576 1.225917283
73.02840582 2.938432398
194.0447842 22.45028074
196.0604342 0.9920943205
222.0396988 15.5112083
240.0502635 50.25831366

Name: +ve in-silico MS/MS by CFM-ID for VSIBDTDVAABXJI-UHFFFAOYSA-N
ID: VSIBDTDVAABXJI-UHFFFAOYSA-N
Comment: Energy1
Num peaks: 11
71.01275576 1.890611543
150.0185694 1.755311409
152.0342195 1.475209115
167.0338851 1.634346702
169.0495352 2.626307086
176.0342195 2.360649573
194.0447842 41.52397527
196.0604342 1.385669015
204.0291341 2.381329937
222.0396988 11.87618224
240.0502635 11.51763204

Name: +ve in-silico MS/MS by CFM-ID for VSIBDTDVAABXJI-UHFFFAOYSA-N
ID: VSIBDTDVAABXJI-UHFFFAOYSA-N
Comment: Energy2
Num peaks: 27
40.01817548 7.750980124
41.00219107 2.302689553
42.03382555 2.531678693
43.01784114 3.539831412
53.00219107 6.590794062
55.01784114 6.166278396
65.00219107 0.8754315135
67.01784114 0.8523513048
68.0130901 2.693338855
68.99710569 3.928387783
70.02874017 1.068078414
71.01275576 7.675505292
72.00800472 2.185214322
73.02840582 4.04047417
83.01275576 0.9897514643
86.02365479 2.25442896
88.03930485 1.026677994
122.0236548 2.38610193
124.0393049 1.025032479
150.0185694 2.735471016
152.0342195 2.113512292
166.0498695 0.8525885141
176.0342195 3.851386632
178.0498695 2.437982789
194.0447842 4.725449349
204.0291341 1.79542445
222.0396988 1.992515302

Name: +ve in-silico MS/MS by CFM-ID for BKGBQZJKWVUBMR-UHFFFAOYSA-N
ID: BKGBQZJKWVUBMR-UHFFFAOYSA-N
Comment: Energy0
Num peaks: 6
176.0342195 3.677890526
194.0447842 17.86765084
196.0604342 0.7362490479
204.0291341 4.035331832
222.0396988 29.74921931
240.0502635 41.46318094

Name: +ve in-silico MS/MS by CFM-ID for BKGBQZJKWVUBMR-UHFFFAOYSA-N
ID: BKGBQZJKWVUBMR-UHFFFAOYSA-N
Comment: Energy1
Num peaks: 8
148.0393049 2.855452175
164.0342195 2.238530526
169.0495352 2.067939303
176.0342195 11.39016739
194.0447842 35.5097629
204.0291341 3.92836084
222.0396988 12.93324805
240.0502635 9.101758831

Name: +ve in-silico MS/MS by CFM-ID for BKGBQZJKWVUBMR-UHFFFAOYSA-N
ID: BKGBQZJKWVUBMR-UHFFFAOYSA-N
Comment: Energy2
Num peaks: 18
106.0287402 1.741477244
124.0393049 1.748598806
127.0389705 1.821924249
134.0236548 4.265645305
149.0233204 2.166141049
150.0185694 2.955920654
151.0389705 1.853317446
152.0342195 5.061892659
153.0182351 1.862802782
164.0342195 5.612015463
166.0498695 4.03951358
176.0342195 19.69461402
178.0498695 6.756793556
179.0338851 1.302964397
180.0291341 1.231174083
194.0447842 8.732861149
204.0291341 5.517169065
222.0396988 4.265525604

Name: +ve in-silico MS/MS by CFM-ID for RRFZFFHWBADLRT-UHFFFAOYSA-N
ID: RRFZFFHWBADLRT-UHFFFAOYSA-N
Comment: Energy0
Num peaks: 6
176.0342195 21.52002535
178.0498695 1.00396528
186.0185694 0.43515233
204.0291341 29.18416463
205.0131497 0.2713350447
222.0396988 45.86348752

Name: +ve in-silico MS/MS by CFM-ID for RRFZFFHWBADLRT-UHFFFAOYSA-N
ID: RRFZFFHWBADLRT-UHFFFAOYSA-N
Comment: Energy1
Num peaks: 6
146.0236548 3.583129154
148.0393049 9.649530523
151.0389705 3.069714224
176.0342195 43.27455988
204.0291341 13.16384788
222.0396988 12.14521683

Name: +ve in-silico MS/MS by CFM-ID for RRFZFFHWBADLRT-UHFFFAOYSA-N
ID: RRFZFFHWBADLRT-UHFFFAOYSA-N
Comment: Energy2
Num peaks: 23
53.00219107 1.264731595
68.0130901 1.33347541
94.02874017 1.086450897
109.0284058 1.630507686
118.0287402 4.301487743
120.0443902 1.906515267
122.0236548 1.199686105
131.0127558 1.243370916
134.0236548 5.636321411
135.0076704 3.697457185
146.0236548 11.37930747
148.0393049 7.856193287
149.0233204 1.533427777
150.0185694 2.398143192
159.0076704 1.727769111
160.0393049 2.603278777
161.0233204 2.034565094
162.0185694 1.943876389
174.0185694 1.625423494
176.0342195 17.21563736
178.0498695 1.247536085
186.0185694 1.844099127
204.0291341 4.274972691

Name: +ve in-silico MS/MS by CFM-ID for LRNMFEUNTJOIAA-UHFFFAOYSA-N
ID: LRNMFEUNTJOIAA-UHFFFAOYSA-N
Comment: Energy0
Num peaks: 6
109.0284058 0.4186118318
176.0342195 21.44115461
178.0498695 0.9996063486
186.0185694 0.4331755396
204.0291341 29.02589098
222.0396988 45.59191122

Name: +ve in-silico MS/MS by CFM-ID for LRNMFEUNTJOIAA-UHFFFAOYSA-N
ID: LRNMFEUNTJOIAA-UHFFFAOYSA-N
Comment: Energy1
Num peaks: 6
146.0236548 3.634767356
148.0393049 10.6790251
151.0389705 3.016323641
176.0342195 42.97615967
204.0291341 13.14573218
222.0396988 12.27360439

Name: +ve in-silico MS/MS by CFM-ID for LRNMFEUNTJOIAA-UHFFFAOYSA-N
ID: LRNMFEUNTJOIAA-UHFFFAOYSA-N
Comment: Energy2
Num peaks: 18
94.02874017 1.766917172
109.0284058 2.165337292
120.0443902 1.16589053
124.0393049 1.820230958
134.0236548 4.574421611
135.0076704 2.484682252
146.0236548 21.46905328
148.0393049 15.26540775
149.0233204 1.090302048
150.0185694 1.647817455
160.0393049 1.887859321
161.0233204 1.673798392
164.0342195 1.990382931
174.0185694 2.10302389
176.0342195 14.16464793
186.0185694 1.195951982
194.0447842 1.384101401
204.0291341 3.068498904

Name: +ve in-silico MS/MS by CFM-ID for HNOHVLVDBDKZDL-UHFFFAOYSA-N
ID: HNOHVLVDBDKZDL-UHFFFAOYSA-N
Comment: Energy0
Num peaks: 6
176.0342195 8.853804321
178.0498695 0.6831374844
186.0185694 0.7239393373
194.0447842 0.5193563391
204.0291341 14.16738477
222.0396988 73.31276821

Name: +ve in-silico MS/MS by CFM-ID for HNOHVLVDBDKZDL-UHFFFAOYSA-N
ID: HNOHVLVDBDKZDL-UHFFFAOYSA-N
Comment: Energy1
Num peaks: 6
148.0393049 5.41282702
151.0389705 4.27717915
176.0342195 41.65639005
178.0498695 3.200294841
204.0291341 9.106233427
222.0396988 18.63662358

Name: +ve in-silico MS/MS by CFM-ID for HNOHVLVDBDKZDL-UHFFFAOYSA-N
ID: HNOHVLVDBDKZDL-UHFFFAOYSA-N
Comment: Energy2
Num peaks: 27
41.00219107 1.541042127
53.99744004 0.8869563429
65.03857658 1.02845189
95.04914126 0.9897221425
106.0287402 2.059027918
108.0443902 2.479581388
120.0443902 1.759818543
121.0284058 4.932731775
123.0440559 1.307078872
134.0236548 5.687618125
136.0393049 2.426754917
146.0236548 11.99626063
148.0393049 6.66741113
149.0233204 1.465115409
160.0393049 1.807142908
162.0185694 2.36217302
164.0342195 3.705338956
166.013484 1.258978853
166.0498695 0.9207071809
174.0185694 0.8549678839
176.0342195 10.31473028
178.013484 1.751380849
186.0185694 1.623436327
192.0291341 1.800207282
194.0447842 3.689170187
204.0291341 4.127235518
222.0396988 0.9525780479

Name: +ve in-silico MS/MS by CFM-ID for ZKCQJSHRHKDRLX-UHFFFAOYSA-N
ID: ZKCQJSHRHKDRLX-UHFFFAOYSA-N
Comment: Energy0
Num peaks: 6
176.0342195 24.97092594
178.0498695 1.191992115
194.0447842 0.9550128881
204.0291341 11.90104641
205.0131497 0.5090852403
222.0396988 57.62258568

Name: +ve in-silico MS/MS by CFM-ID for ZKCQJSHRHKDRLX-UHFFFAOYSA-N
ID: ZKCQJSHRHKDRLX-UHFFFAOYSA-N
Comment: Energy1
Num peaks: 6
149.0233204 1.615611183
151.0389705 1.79770842
176.0342195 57.54506405
178.0498695 2.297382358
204.0291341 9.481525729
222.0396988 16.06594948

Name: +ve in-silico MS/MS by CFM-ID for ZKCQJSHRHKDRLX-UHFFFAOYSA-N
ID: ZKCQJSHRHKDRLX-UHFFFAOYSA-N
Comment: Energy2
Num peaks: 19
40.01817548 19.10211652
41.00219107 2.511266954
42.03382555 5.790077678
53.00219107 8.280608007
55.01784114 1.306724705
68.0130901 6.38824645
68.99710569 1.368377527
71.01275576 1.253201301
72.00800472 1.902842505
80.99710569 1.368282104
86.02365479 2.792489441
96.00800472 1.890242267
98.02365479 2.202297339
134.0236548 4.015235486
146.0236548 1.394622889
148.0393049 3.651461642
160.0393049 2.702286216
176.0342195 9.657541706
204.0291341 3.091558898

Name: +ve in-silico MS/MS by CFM-ID for INDVZRPABIWJDB-UHFFFAOYSA-N
ID: INDVZRPABIWJDB-UHFFFAOYSA-N
Comment: Energy0
Num peaks: 6
176.0342195 25.19150736
178.0498695 1.20687312
180.0291341 0.6544144738
194.0447842 0.574111577
204.0291341 11.52082603
222.0396988 58.46933635

Name: +ve in-silico MS/MS by CFM-ID for INDVZRPABIWJDB-UHFFFAOYSA-N
ID: INDVZRPABIWJDB-UHFFFAOYSA-N
Comment: Energy1
Num peaks: 6
148.0393049 2.007361919
151.0389705 4.652752118
176.0342195 56.07368274
178.0498695 2.271248263
204.0291341 7.627660222
222.0396988 15.70190385

Name: +ve in-silico MS/MS by CFM-ID for INDVZRPABIWJDB-UHFFFAOYSA-N
ID: INDVZRPABIWJDB-UHFFFAOYSA-N
Comment: Energy2
Num peaks: 20
40.01817548 4.041407156
41.00219107 1.524437157
53.00219107 4.525842125
55.01784114 12.15941225
68.0130901 3.384693118
72.00800472 2.672617645
80.0130901 3.057047837
109.0284058 1.427225552
110.0236548 1.432737378
134.0236548 12.21585632
146.0236548 2.563388415
148.0393049 1.297409421
150.0185694 5.965055749
160.0393049 2.991581289
162.0185694 1.757983273
176.0342195 11.51351558
178.013484 2.661645452
178.0498695 1.417617385
180.0291341 1.84980629
204.0291341 2.443298468

Name: +ve in-silico MS/MS by CFM-ID for BNFSKOGISRTCQX-UHFFFAOYSA-N
ID: BNFSKOGISRTCQX-UHFFFAOYSA-N
Comment: Energy0
Num peaks: 6
176.0342195 8.886488839
178.0498695 0.6816863574
186.0185694 0.4372224821
194.0447842 0.3270137101
204.0291341 15.26769344
222.0396988 73.13299641

Name: +ve in-silico MS/MS by CFM-ID for BNFSKOGISRTCQX-UHFFFAOYSA-N
ID: BNFSKOGISRTCQX-UHFFFAOYSA-N
Comment: Energy1
Num peaks: 6
148.0393049 2.295917845
176.0342195 49.51553189
178.0498695 3.848261848
186.0185694 1.621314269
204.0291341 14.50503582
222.0396988 20.66240529

Name: +ve in-silico MS/MS by CFM-ID for BNFSKOGISRTCQX-UHFFFAOYSA-N
ID: BNFSKOGISRTCQX-UHFFFAOYSA-N
Comment: Energy2
Num peaks: 20
41.00219107 1.27388126
49.00727645 2.401288213
63.02292652 5.668347659
65.03857658 4.100137174
67.01784114 1.349942948
76.01817548 2.215675807
77.00219107 1.971716023
78.03382555 4.483107858
79.01784114 3.946773606
81.0334912 5.603932237
108.0443902 7.830901717
146.0236548 6.577737295
148.0393049 3.849942967
160.0393049 2.981217309
174.0185694 2.035794995
176.0342195 10.92615555
186.0185694 2.682730303
194.0447842 1.749194855
204.0291341 7.563900876
222.0396988 1.455732616

Name: +ve in-silico MS/MS by CFM-ID for FVMQFZFVMLJZSV-UHFFFAOYSA-N
ID: FVMQFZFVMLJZSV-UHFFFAOYSA-N
Comment: Energy0
Num peaks: 6
19.01784114 0.2850886783
176.0342195 21.59362069
178.0498695 0.9774188427
186.0185694 1.298566672
204.0291341 29.52631242
222.0396988 45.81361517

Name: +ve in-silico MS/MS by CFM-ID for FVMQFZFVMLJZSV-UHFFFAOYSA-N
ID: FVMQFZFVMLJZSV-UHFFFAOYSA-N
Comment: Energy1
Num peaks: 6
151.0389705 3.449766854
176.0342195 55.0785731
178.0498695 1.8598826
186.0185694 1.954800578
204.0291341 19.50102705
222.0396988 13.46311183

Name: +ve in-silico MS/MS by CFM-ID for FVMQFZFVMLJZSV-UHFFFAOYSA-N
ID: FVMQFZFVMLJZSV-UHFFFAOYSA-N
Comment: Energy2
Num peaks: 11
106.0287402 3.976815557
124.0393049 3.9882474
134.0236548 2.42783233
146.0236548 10.27281458
148.0393049 11.93932016
150.0185694 2.632225378
160.0393049 6.669511252
162.0185694 2.735139929
176.0342195 26.89458732
186.0185694 3.284924422
204.0291341 6.994161434

Name: +ve in-silico MS/MS by CFM-ID for HVWXSYHOYWAHOY-UHFFFAOYSA-N
ID: HVWXSYHOYWAHOY-UHFFFAOYSA-N
Comment: Energy0
Num peaks: 9
105.0334912 3.106849594
151.0389705 8.028727265
169.0495352 3.248054543
177.0182351 4.175201537
194.0447842 7.683380531
205.0131497 3.015218304
222.0396988 10.911136
223.0237144 14.87185611
240.0502635 25.80318566

Name: +ve in-silico MS/MS by CFM-ID for HVWXSYHOYWAHOY-UHFFFAOYSA-N
ID: HVWXSYHOYWAHOY-UHFFFAOYSA-N
Comment: Energy1
Num peaks: 15
44.0130901 5.097849238
72.00800472 5.943322301
105.0334912 9.094799
121.0284058 2.039323219
123.0440559 2.871377635
133.0284058 2.833367578
151.0389705 13.06832269
169.0495352 2.507269953
177.0182351 6.477761452
194.0447842 6.835042326
196.0604342 2.072734508
205.0131497 3.372803946
222.0396988 7.687767601
223.0237144 7.312096693
240.0502635 4.506475319

Name: +ve in-silico MS/MS by CFM-ID for HVWXSYHOYWAHOY-UHFFFAOYSA-N
ID: HVWXSYHOYWAHOY-UHFFFAOYSA-N
Comment: Energy2
Num peaks: 21
27.02292652 0.7586940827
44.0130901 2.81004145
53.99744004 1.40980623
67.01784114 0.8335026395
72.00800472 7.169735579
77.00219107 2.157909624
79.01784114 5.780243166
81.0334912 3.081237096
83.04914126 1.21272355
95.01275576 1.052130088
105.0334912 9.968056095
108.9920203 0.842282378
109.0284058 0.9640084516
111.0076704 0.7752176271
121.0284058 15.16451875
123.0440559 4.202347607
139.0389705 2.227938753
141.0546206 0.9300210979
149.0233204 1.415185873
151.0389705 15.17131974
169.0495352 2.606425508

Name: +ve in-silico MS/MS by CFM-ID for SHJZVIHRPSCKMI-UHFFFAOYSA-N
ID: SHJZVIHRPSCKMI-UHFFFAOYSA-N
Comment: Energy0
Num peaks: 6
137.0233204 2.507432303
154.0498695 5.154835004
165.0182351 1.501898743
182.0447842 18.31216661
183.0287997 7.933408732
200.0553488 53.59107834

Name: +ve in-silico MS/MS by CFM-ID for SHJZVIHRPSCKMI-UHFFFAOYSA-N
ID: SHJZVIHRPSCKMI-UHFFFAOYSA-N
Comment: Energy1
Num peaks: 13
124.0393049 1.908867493
126.0549549 2.162211092
137.0233204 4.491217373
150.0185694 2.657988241
152.0342195 2.189325009
154.0498695 13.93921246
156.0655196 9.87001039
164.0342195 3.500992704
165.0182351 2.099056979
168.0291341 1.723518266
182.0447842 17.10703052
183.0287997 3.263308898
200.0553488 16.11378897

Name: +ve in-silico MS/MS by CFM-ID for SHJZVIHRPSCKMI-UHFFFAOYSA-N
ID: SHJZVIHRPSCKMI-UHFFFAOYSA-N
Comment: Energy2
Num peaks: 31
28.01817548 1.583795006
40.01817548 2.398535485
41.00219107 1.836158852
45.0334912 1.189084851
53.99744004 3.387250071
55.01784114 3.936996265
56.0130901 2.068977816
57.0334912 2.10869433
58.02874017 1.45856442
65.99744004 1.09242371
68.0130901 1.60220509
71.01275576 2.192315323
77.99744004 2.431079908
80.0130901 2.517521548
82.02874017 6.321123739
83.01275576 1.609278628
84.00800472 2.916025934
84.99202031 1.014984921
85.02840582 1.428418592
97.02840582 1.209654512
98.02365479 1.32690008
108.0080047 1.325047789
110.0236548 4.676940607
112.0393049 2.078389069
113.0233204 1.23320787
126.0185694 1.072757034
136.0393049 1.542506654
137.0233204 4.139191457
140.0342195 1.166189145
152.0342195 1.545590128
182.0447842 1.146519577

Name: +ve in-silico MS/MS by CFM-ID for QIIRHLWCUVABGJ-UHFFFAOYSA-N
ID: QIIRHLWCUVABGJ-UHFFFAOYSA-N
Comment: Energy0
Num peaks: 6
152.0342195 14.75234277
154.0498695 7.95242924
170.0447842 27.42801199
182.0447842 8.988573274
183.0287997 3.895468452
200.0553488 20.61681352

Name: +ve in-silico MS/MS by CFM-ID for QIIRHLWCUVABGJ-UHFFFAOYSA-N
ID: QIIRHLWCUVABGJ-UHFFFAOYSA-N
Comment: Energy1
Num peaks: 11
108.0443902 3.780706781
124.0393049 4.246402758
126.0549549 5.37326606
134.0236548 4.745562843
136.0393049 3.180320598
152.0342195 20.0745693
154.0498695 10.08805677
156.0655196 2.582498285
170.0447842 10.59564988
182.0447842 8.86881827
200.0553488 6.617749411

Name: +ve in-silico MS/MS by CFM-ID for QIIRHLWCUVABGJ-UHFFFAOYSA-N
ID: QIIRHLWCUVABGJ-UHFFFAOYSA-N
Comment: Energy2
Num peaks: 31
31.01784114 1.577403499
53.99744004 1.305161924
56.0130901 1.183658417
59.01275576 0.8388414041
68.99710569 1.106058319
77.99744004 2.417059292
80.0130901 2.136824625
82.02874017 3.025503407
93.99235466 2.206615549
94.02874017 1.275927
95.01275576 0.7970632444
98.02365479 0.8390809845
108.0080047 1.183256772
108.0443902 4.387266669
110.0236548 1.434560836
113.0233204 1.041229685
124.0029193 0.8530791852
124.0393049 12.44138881
126.0185694 0.8106964571
126.0549549 3.028449357
128.0342195 1.074041377
134.0236548 1.855500799
136.0393049 3.513916933
137.0233204 1.858210397
140.0342195 0.7927153903
142.0498695 1.34012113
150.0185694 1.250438251
152.0342195 17.99487396
154.0498695 2.719551048
168.0291341 0.9165712636
170.0447842 2.830434343

Name: +ve in-silico MS/MS by CFM-ID for RSHHWEDNZVSVAG-UHFFFAOYSA-N
ID: RSHHWEDNZVSVAG-UHFFFAOYSA-N
Comment: Energy0
Num peaks: 6
144.0291341 0.5436460759
168.0291341 1.209021426
170.0447842 0.5393629914
182.0447842 14.27211025
183.0287997 13.40808854
200.0553488 63.03266264

Name: +ve in-silico MS/MS by CFM-ID for RSHHWEDNZVSVAG-UHFFFAOYSA-N
ID: RSHHWEDNZVSVAG-UHFFFAOYSA-N
Comment: Energy1
Num peaks: 15
55.01784114 2.135106601
68.0130901 1.019358555
70.02874017 1.193896402
112.0393049 1.031192066
114.0185694 1.145721284
137.0233204 1.353942162
154.0498695 4.826886452
156.0291341 1.648845649
156.0655196 3.177070499
164.0342195 1.948173758
168.0291341 2.318689136
170.0447842 1.263132139
182.0447842 25.04174671
183.0287997 5.039879288
200.0553488 27.2116097

Name: +ve in-silico MS/MS by CFM-ID for RSHHWEDNZVSVAG-UHFFFAOYSA-N
ID: RSHHWEDNZVSVAG-UHFFFAOYSA-N
Comment: Energy2
Num peaks: 31
28.01817548 2.638902658
29.00219107 1.242895493
41.00219107 2.417920182
43.01784114 1.093463866
45.0334912 1.849061989
53.00219107 1.845787089
53.99744004 3.49741674
55.01784114 8.214420895
56.0130901 4.888951835
57.0334912 4.59824581
58.02874017 3.3863223
69.0334912 1.553189991
71.01275576 1.229265041
77.99744004 1.574167487
80.0130901 1.352406718
82.02874017 6.748082833
83.01275576 1.636650709
84.04439023 1.174750239
85.02840582 1.540344597
87.00767038 5.820820066
87.04405588 1.37039327
97.02840582 1.422609833
100.0393049 1.0920366
110.0236548 1.812535217
112.0393049 1.584392699
127.002585 3.683911043
129.0182351 1.083890737
137.0233204 2.112807616
144.0291341 1.199882484
152.0342195 1.354175543
183.0287997 1.48793276

Name: +ve in-silico MS/MS by CFM-ID for HAWOGGFEXNHPJE-UHFFFAOYSA-N
ID: HAWOGGFEXNHPJE-UHFFFAOYSA-N
Comment: Energy0
Num peaks: 6
152.0342195 1.049221195
154.0498695 13.94602197
156.0655196 1.183842111
182.0447842 18.65154143
183.0287997 10.05024674
200.0553488 50.09902753

Name: +ve in-silico MS/MS by CFM-ID for HAWOGGFEXNHPJE-UHFFFAOYSA-N
ID: HAWOGGFEXNHPJE-UHFFFAOYSA-N
Comment: Energy1
Num peaks: 14
52.01817548 1.088461851
59.01275576 1.05285258
71.01275576 1.29912342
99.00767038 1.148992363
102.0549549 1.693466931
113.0233204 1.131002489
136.0393049 1.026687651
139.0389705 1.667741699
152.0342195 1.715366669
154.0498695 22.80958254
156.0655196 7.013628183
182.0447842 18.92578073
183.0287997 4.906572618
200.0553488 14.70169943

Name: +ve in-silico MS/MS by CFM-ID for HAWOGGFEXNHPJE-UHFFFAOYSA-N
ID: HAWOGGFEXNHPJE-UHFFFAOYSA-N
Comment: Energy2
Num peaks: 31
15.02292652 1.498756805
40.01817548 1.980143594
41.00219107 1.84740851
52.01817548 3.309660438
53.99744004 2.720716978
54.03382555 2.165587429
56.0130901 3.790638434
68.99710569 5.484337467
71.01275576 2.751886792
73.02840582 1.237115833
82.02874017 1.171666621
96.00800472 1.172703104
97.02840582 3.633587428
98.02365479 1.309758978
99.04405588 1.383675488
113.0233204 2.699791661
122.0236548 3.551895118
124.0029193 1.621907702
124.0393049 2.089639686
125.0233204 1.218088856
127.0389705 1.100893626
136.0393049 3.007751316
138.0549549 1.024188516
139.0389705 4.564877778
140.0342195 3.789090099
141.0182351 1.209814206
152.0342195 2.096891948
154.0498695 5.070856051
166.013484 1.415239718
182.0447842 1.649763178
183.0287997 2.017791187

Name: +ve in-silico MS/MS by CFM-ID for XPZOWNZFWIEYBI-UHFFFAOYSA-N
ID: XPZOWNZFWIEYBI-UHFFFAOYSA-N
Comment: Energy0
Num peaks: 6
154.0498695 4.907971403
156.0655196 0.7279938761
170.0447842 0.8888207944
182.0447842 21.91651542
183.0287997 2.046638915
200.0553488 66.21773906

Name: +ve in-silico MS/MS by CFM-ID for XPZOWNZFWIEYBI-UHFFFAOYSA-N
ID: XPZOWNZFWIEYBI-UHFFFAOYSA-N
Comment: Energy1
Num peaks: 9
59.01275576 3.596031954
86.02365479 8.52780852
95.01275576 3.567932727
113.0233204 6.599941901
154.0498695 8.635788946
156.0655196 5.842037868
164.0342195 2.933896189
182.0447842 24.39504511
200.0553488 16.55538934

Name: +ve in-silico MS/MS by CFM-ID for XPZOWNZFWIEYBI-UHFFFAOYSA-N
ID: XPZOWNZFWIEYBI-UHFFFAOYSA-N
Comment: Energy2
Num peaks: 23
15.02292652 2.31628991
25.00727645 5.293203142
27.02292652 1.70142319
41.00219107 1.503371035
55.01784114 6.243106409
57.0334912 9.82511937
68.99710569 6.416425687
71.01275576 5.416562507
72.00800472 1.393273793
74.02365479 2.181441209
95.01275576 1.501074341
96.00800472 3.905539326
98.02365479 6.881602795
100.0393049 2.478080127
110.0236548 1.149397767
112.0393049 1.254970236
126.0185694 1.580381913
128.0342195 5.207320768
144.0291341 2.441037978
152.0342195 4.051597285
154.0498695 3.191523574
170.0447842 1.208608492
182.0447842 3.274205468

Name: +ve in-silico MS/MS by CFM-ID for ZWHICHDDPDRHGR-UHFFFAOYSA-N
ID: ZWHICHDDPDRHGR-UHFFFAOYSA-N
Comment: Energy0
Num peaks: 6
136.0393049 6.339454379
138.0549549 29.49488079
154.0498695 2.961603135
156.0655196 10.40106775
183.0287997 4.145801209
200.0553488 32.2268823

Name: +ve in-silico MS/MS by CFM-ID for ZWHICHDDPDRHGR-UHFFFAOYSA-N
ID: ZWHICHDDPDRHGR-UHFFFAOYSA-N
Comment: Energy1
Num peaks: 12
81.0334912 2.007838058
108.0443902 3.180650776
110.0600403 2.507188418
111.0440559 1.928375661
136.0393049 4.094069753
138.0549549 47.19934868
154.0498695 1.290547893
156.0655196 6.343567889
168.0291341 1.800031353
182.0447842 1.446930529
183.0287997 1.489070885
200.0553488 7.751084892

Name: +ve in-silico MS/MS by CFM-ID for ZWHICHDDPDRHGR-UHFFFAOYSA-N
ID: ZWHICHDDPDRHGR-UHFFFAOYSA-N
Comment: Energy2
Num peaks: 31
40.01817548 3.705213327
50.00252542 2.435705391
52.01817548 1.531370357
53.99744004 5.961647236
54.03382555 4.993706916
56.0130901 3.145164674
57.0334912 1.106214703
58.02874017 2.917384182
81.0334912 2.813675646
82.02874017 2.261590784
83.01275576 1.270901142
83.04914126 1.524685481
87.04405588 1.206943411
94.02874017 2.069168021
96.04439023 1.469932774
97.02840582 1.116890258
108.0443902 4.592806863
109.0284058 2.030105819
110.0236548 1.224906329
110.0600403 1.708496287
111.0440559 2.015295021
112.0393049 2.082801437
124.0393049 5.619731236
126.0549549 1.481145951
127.0389705 1.410544397
136.0393049 2.905567539
138.0549549 5.333498837
139.0389705 1.684949584
140.0342195 5.670307185
154.0498695 1.772589977
156.0655196 1.59081783

Name: +ve in-silico MS/MS by CFM-ID for JXHQRFQDVVZGJF-UHFFFAOYSA-N
ID: JXHQRFQDVVZGJF-UHFFFAOYSA-N
Comment: Energy0
Num peaks: 6
152.0342195 1.39205915
154.0498695 14.53351931
167.0338851 2.225297379
168.0291341 2.545255906
182.0447842 18.75983501
200.0553488 52.65060774

Name: +ve in-silico MS/MS by CFM-ID for JXHQRFQDVVZGJF-UHFFFAOYSA-N
ID: JXHQRFQDVVZGJF-UHFFFAOYSA-N
Comment: Energy1
Num peaks: 10
136.0393049 2.39713109
138.0549549 2.973108949
152.0342195 2.211757784
154.0498695 22.47683509
156.0655196 6.010245713
164.0342195 2.70880392
167.0338851 3.414996411
168.0291341 2.027500117
182.0447842 21.28791255
200.0553488 15.87852242

Name: +ve in-silico MS/MS by CFM-ID for JXHQRFQDVVZGJF-UHFFFAOYSA-N
ID: JXHQRFQDVVZGJF-UHFFFAOYSA-N
Comment: Energy2
Num peaks: 31
15.02292652 1.24820532
55.01784114 1.503425867
57.0334912 1.180742086
68.0130901 1.23632298
68.99710569 1.468487353
69.99235466 0.9771068399
70.02874017 1.941236155
74.02365479 0.9804051038
97.02840582 0.9987833264
98.02365479 4.855407983
108.0080047 4.087686105
109.0284058 1.191748605
110.0236548 3.529795155
112.0393049 2.833384834
122.0236548 9.734590916
124.0029193 1.151244545
124.0393049 6.775738399
126.0185694 2.696237306
126.0549549 2.419464472
128.0342195 1.270580004
136.0393049 4.087974762
138.0185694 4.984178394
138.0549549 1.319642812
140.0342195 3.904228865
150.0185694 0.9389020098
152.0342195 3.284874732
154.0498695 5.161550723
166.013484 0.8771481454
168.0291341 1.02406309
182.0447842 1.736119634
184.0240487 1.276065003

Name: +ve in-silico MS/MS by CFM-ID for DWZDDRDTSFOUQK-UHFFFAOYSA-N
ID: DWZDDRDTSFOUQK-UHFFFAOYSA-N
Comment: Energy0
Num peaks: 6
44.99710569 5.766997344
152.0342195 3.81860399
176.0317749 3.865920962
178.0474249 38.43490267
204.0266895 8.66927778
222.0372542 30.74866108

Name: +ve in-silico MS/MS by CFM-ID for DWZDDRDTSFOUQK-UHFFFAOYSA-N
ID: DWZDDRDTSFOUQK-UHFFFAOYSA-N
Comment: Energy1
Num peaks: 6
44.99710569 1.297319198
108.0443902 6.167317985
176.0317749 6.249650916
178.0474249 31.78567205
204.0266895 28.96641735
222.0372542 16.30801341

Name: +ve in-silico MS/MS by CFM-ID for DWZDDRDTSFOUQK-UHFFFAOYSA-N
ID: DWZDDRDTSFOUQK-UHFFFAOYSA-N
Comment: Energy2
Num peaks: 8
44.99710569 10.96182378
68.99466108 2.635179588
78.03382555 4.194505171
80.04947561 4.73979985
108.0443902 51.14937963
134.0236548 3.080520461
158.0411967 2.027231685
178.0474249 2.171477668

Name: +ve in-silico MS/MS by CFM-ID for HCRWRKREPNJMJW-UHFFFAOYSA-N
ID: HCRWRKREPNJMJW-UHFFFAOYSA-N
Comment: Energy0
Num peaks: 9
61.02840582 2.785343966
83.01031114 2.463203224
87.04405588 12.55347854
89.05970595 2.336214987
96.00556011 4.558828702
98.02121018 1.862527285
114.0161248 1.964466233
126.0161248 5.5470413
200.0529042 46.15355344

Name: +ve in-silico MS/MS by CFM-ID for HCRWRKREPNJMJW-UHFFFAOYSA-N
ID: HCRWRKREPNJMJW-UHFFFAOYSA-N
Comment: Energy1
Num peaks: 14
73.02840582 2.813473249
83.01031114 2.987370075
85.02596121 4.997843275
85.02840582 3.492014587
87.04405588 10.94603525
89.05970595 1.472350575
96.00556011 11.92450949
98.02121018 5.409890942
103.0389705 3.555715944
112.0004747 3.037999401
114.0161248 2.6096632
126.0161248 6.446852493
130.0498695 4.968080223
200.0529042 15.80760299

Name: +ve in-silico MS/MS by CFM-ID for HCRWRKREPNJMJW-UHFFFAOYSA-N
ID: HCRWRKREPNJMJW-UHFFFAOYSA-N
Comment: Energy2
Num peaks: 21
15.02292652 3.677181939
26.00252542 4.493728477
29.00219107 1.478603948
41.00219107 2.426480264
43.01784114 2.966553936
45.0334912 4.035904291
55.01784114 2.023419104
56.99710569 2.012577133
57.0334912 4.509335931
59.01275576 1.91377227
61.02840582 4.945182509
63.04405588 1.464959614
68.99466108 4.728807611
73.02840582 2.102683587
78.01498192 2.093418795
83.01031114 2.906841761
87.04405588 3.260441201
89.05970595 1.510482253
96.00556011 18.80537895
98.02121018 7.80568441
126.0161248 1.651763651

Name: +ve in-silico MS/MS by CFM-ID for FZNKXOQGQPDTAJ-UHFFFAOYSA-N
ID: FZNKXOQGQPDTAJ-UHFFFAOYSA-N
Comment: Energy0
Num peaks: 16
43.01784114 1.281765601
108.0443902 2.414581714
112.0393049 1.175495345
124.0393049 1.783733025
125.0233204 1.59393501
136.0393049 9.835243931
138.0185694 4.01313373
138.0549549 4.075028979
140.0342195 3.276139952
152.0342195 2.009074807
154.0498695 16.99618997
156.0291341 1.948083866
156.0655196 1.220571993
164.0342195 5.764683227
182.0447842 12.24932957
200.0553488 11.48375822

Name: +ve in-silico MS/MS by CFM-ID for FZNKXOQGQPDTAJ-UHFFFAOYSA-N
ID: FZNKXOQGQPDTAJ-UHFFFAOYSA-N
Comment: Energy1
Num peaks: 21
71.01275576 1.245932847
79.01784114 1.155168332
92.0130901 1.932608667
96.04439023 2.705131668
106.0287402 1.785413953
107.0127558 1.078457303
108.0443902 9.648196134
110.0600403 2.528092026
112.0393049 1.566484367
124.0393049 1.464281333
125.0233204 1.748808194
127.0389705 1.096792474
136.0393049 14.94152995
137.0233204 3.533058711
138.0185694 2.234800688
138.0549549 5.689356194
140.0342195 1.729570873
154.0498695 18.18696211
164.0342195 1.737755179
182.0447842 3.114673254
200.0553488 1.545741108

Name: +ve in-silico MS/MS by CFM-ID for FZNKXOQGQPDTAJ-UHFFFAOYSA-N
ID: FZNKXOQGQPDTAJ-UHFFFAOYSA-N
Comment: Energy2
Num peaks: 27
25.00727645 2.465573269
41.00219107 1.210588861
43.01784114 2.06950161
53.00219107 1.538015434
59.01275576 1.519324599
65.00219107 4.160132393
67.01784114 7.715456001
71.01275576 1.483660458
79.01784114 6.880190125
81.0334912 1.28656153
82.02874017 3.041816317
83.01275576 2.202618637
92.0130901 1.235092146
94.02874017 1.613734108
95.01275576 1.866852599
96.00800472 4.448779388
96.04439023 2.810179845
98.02365479 3.72280728
108.0443902 8.975227664
109.0284058 1.251531576
110.0236548 1.752231035
112.0393049 5.147123645
122.0236548 1.85249566
124.0393049 5.969835764
138.0185694 2.219371393
138.0549549 1.478779069
140.0342195 1.179017431

Name: +ve in-silico MS/MS by CFM-ID for MEKUZHVUXGPPGH-UHFFFAOYSA-N
ID: MEKUZHVUXGPPGH-UHFFFAOYSA-N
Comment: Energy0
Num peaks: 6
154.0498695 6.960864156
155.0338851 5.523303167
164.0342195 1.51509341
172.0604342 17.39749458
182.0447842 16.59038981
200.0553488 39.68231548

Name: +ve in-silico MS/MS by CFM-ID for MEKUZHVUXGPPGH-UHFFFAOYSA-N
ID: MEKUZHVUXGPPGH-UHFFFAOYSA-N
Comment: Energy1
Num peaks: 22
29.00219107 2.930909031
46.02874017 4.848690873
109.0284058 2.092020278
111.0440559 0.9541950586
112.0029193 1.372096484
114.0185694 1.441896895
125.0233204 0.7913093463
126.0549549 3.595242577
127.0389705 1.147128073
128.0342195 1.015582988
137.0233204 0.9428905806
138.0549549 0.9675759251
139.0389705 0.7943619912
152.0342195 1.050407907
154.0498695 11.58665561
155.0338851 4.320760664
156.0655196 2.392605823
164.0342195 4.562272367
170.0447842 1.365062886
172.0604342 10.90750628
182.0447842 12.92553719
200.0553488 8.250771973

Name: +ve in-silico MS/MS by CFM-ID for MEKUZHVUXGPPGH-UHFFFAOYSA-N
ID: MEKUZHVUXGPPGH-UHFFFAOYSA-N
Comment: Energy2
Num peaks: 31
25.00727645 1.589723355
29.00219107 4.424534643
39.02292652 6.118066196
41.00219107 1.778626826
41.03857658 2.409594028
46.02874017 2.090063425
53.00219107 1.848012665
55.01784114 3.693083962
57.0334912 1.819264256
59.01275576 2.234282085
65.00219107 2.099196669
67.01784114 2.406749267
68.99710569 1.334709022
69.0334912 1.403244423
71.01275576 0.9709663278
80.99710569 1.303499865
83.01275576 2.26777393
85.02840582 1.794561133
95.01275576 0.9853256909
99.00767038 1.475950126
109.0284058 8.45413748
111.0440559 1.465271336
126.0549549 1.15800689
136.0393049 0.9927223441
137.0233204 1.595912981
139.0389705 2.663987892
152.0342195 1.053363082
154.0498695 5.359591795
155.0338851 3.071544266
164.0342195 1.73901192
182.0447842 1.119688043

Name: +ve in-silico MS/MS by CFM-ID for FWTXUOVLPKUKSI-UHFFFAOYSA-N
ID: FWTXUOVLPKUKSI-UHFFFAOYSA-N
Comment: Energy0
Num peaks: 6
124.0393049 2.093841241
154.0498695 9.285814906
155.0338851 2.67840757
172.0604342 30.70538237
182.0447842 11.09148066
200.0553488 32.98531824

Name: +ve in-silico MS/MS by CFM-ID for FWTXUOVLPKUKSI-UHFFFAOYSA-N
ID: FWTXUOVLPKUKSI-UHFFFAOYSA-N
Comment: Energy1
Num peaks: 22
29.00219107 2.221383739
46.02874017 1.617413401
51.02292652 1.448731507
54.03382555 2.268313835
56.0130901 1.589108549
68.04947561 1.867239515
80.0130901 2.492345788
82.02874017 1.07363554
92.0130901 1.318759195
94.02874017 2.703853722
96.04439023 2.191540185
109.0284058 1.740294307
124.0393049 2.049630867
126.0549549 3.859719869
154.0498695 12.0824331
155.0338851 2.441082791
156.0655196 1.912491329
164.0342195 3.796676029
170.0447842 1.005745699
172.0604342 11.26052348
182.0447842 11.11508933
200.0553488 8.637811938

Name: +ve in-silico MS/MS by CFM-ID for FWTXUOVLPKUKSI-UHFFFAOYSA-N
ID: FWTXUOVLPKUKSI-UHFFFAOYSA-N
Comment: Energy2
Num peaks: 31
29.00219107 4.439160166
39.02292652 3.239562569
40.01817548 1.02201236
41.00219107 1.433457186
41.03857658 1.417733813
42.03382555 2.063904985
46.02874017 2.325354622
49.00727645 4.297104119
51.02292652 8.343382455
52.01817548 2.152707416
53.03857658 1.603202223
54.03382555 3.137164364
55.01784114 0.9761784137
56.0130901 3.15794281
64.01817548 1.434326145
65.00219107 1.288512688
66.03382555 1.526398701
68.04947561 4.608556511
72.08077574 1.24448084
79.01784114 2.048221198
81.0334912 6.560648804
83.04914126 1.358761367
92.0130901 0.9378350295
94.02874017 2.558776948
96.04439023 1.436232457
98.0600403 2.941006251
109.0284058 1.682603762
124.0393049 1.009013328
126.0549549 1.066520802
154.0498695 7.435086497
155.0338851 1.243984944

Name: +ve in-silico MS/MS by CFM-ID for XAWHGAKWFRVDBC-UHFFFAOYSA-N
ID: XAWHGAKWFRVDBC-UHFFFAOYSA-N
Comment: Energy0
Num peaks: 7
124.0393049 2.820778433
126.0549549 2.505311689
154.0498695 14.21094499
155.0338851 4.902631826
172.0604342 20.14988746
182.0447842 12.65138496
200.0553488 24.43519206

Name: +ve in-silico MS/MS by CFM-ID for XAWHGAKWFRVDBC-UHFFFAOYSA-N
ID: XAWHGAKWFRVDBC-UHFFFAOYSA-N
Comment: Energy1
Num peaks: 16
29.00219107 1.853655348
46.02874017 1.602280935
98.02365479 1.372377399
109.0284058 5.333784713
124.0393049 2.770292127
126.0549549 7.015575162
136.0393049 1.487982766
152.0342195 1.83128981
154.0498695 16.30860094
155.0338851 5.239777479
156.0655196 2.340243813
164.0342195 4.325614236
170.0447842 2.849219369
172.0604342 9.631643229
182.0447842 10.00745203
200.0553488 6.74681346

Name: +ve in-silico MS/MS by CFM-ID for XAWHGAKWFRVDBC-UHFFFAOYSA-N
ID: XAWHGAKWFRVDBC-UHFFFAOYSA-N
Comment: Energy2
Num peaks: 31
25.00727645 0.9000571831
29.00219107 3.00199305
41.00219107 0.8223881687
42.03382555 2.121258372
46.02874017 1.086401273
53.00219107 2.558628661
55.01784114 6.096779453
56.0130901 1.10917787
57.0334912 1.623708017
59.01275576 0.9760889465
67.01784114 1.179044985
68.0130901 1.601057338
68.99710569 2.404788614
80.99710569 0.9911610477
83.01275576 1.203076065
85.02840582 5.280539434
95.01275576 1.261165198
96.00800472 1.016067678
98.02365479 2.15323227
99.00767038 1.112446545
100.0393049 1.054270674
109.0284058 12.38208887
111.0440559 1.675785277
124.0393049 4.795076882
126.0549549 3.824797881
136.0393049 1.642448148
137.0233204 0.8687263188
138.0549549 0.8343798623
154.0498695 6.358256544
155.0338851 2.26106598
168.0291341 1.020629316

Name: +ve in-silico MS/MS by CFM-ID for VFIFHEUUWFZNPZ-UHFFFAOYSA-N
ID: VFIFHEUUWFZNPZ-UHFFFAOYSA-N
Comment: Energy0
Num peaks: 6
47.01275576 1.741176786
75.00767038 11.19456062
126.0549549 15.60306795
152.0342195 1.437941312
182.0447842 5.274116969
200.0553488 59.76522226

Name: +ve in-silico MS/MS by CFM-ID for VFIFHEUUWFZNPZ-UHFFFAOYSA-N
ID: VFIFHEUUWFZNPZ-UHFFFAOYSA-N
Comment: Energy1
Num peaks: 6
75.00767038 17.55117699
108.0443902 6.149499937
126.0549549 14.11894045
152.0342195 5.181632483
182.0447842 13.10392058
200.0553488 24.51595543

Name: +ve in-silico MS/MS by CFM-ID for VFIFHEUUWFZNPZ-UHFFFAOYSA-N
ID: VFIFHEUUWFZNPZ-UHFFFAOYSA-N
Comment: Energy2
Num peaks: 15
47.01275576 2.968953686
51.02292652 1.977184884
56.99710569 2.764765136
70.02874017 2.065957451
75.00767038 5.941802252
80.0130901 2.035054679
82.02874017 1.574923166
84.04439023 2.747281795
94.02874017 1.940935101
96.04439023 10.6334488
98.0600403 1.393451555
108.0443902 22.25533717
110.0236548 2.510333366
124.0393049 3.578639401
126.0549549 16.60513114

Name: +ve in-silico MS/MS by CFM-ID for GBHCRQPCBVJSCG-UHFFFAOYSA-N
ID: GBHCRQPCBVJSCG-UHFFFAOYSA-N
Comment: Energy0
Num peaks: 6
128.0342195 1.874763984
190.0110394 20.45969896
192.0266895 2.220254234
202.0310259 2.59134509
204.0266895 4.726835184
222.0372542 59.19532481

Name: +ve in-silico MS/MS by CFM-ID for GBHCRQPCBVJSCG-UHFFFAOYSA-N
ID: GBHCRQPCBVJSCG-UHFFFAOYSA-N
Comment: Energy1
Num peaks: 10
95.01275576 2.007696921
122.0212102 1.411326413
125.0233204 1.933248423
127.0389705 1.802061127
152.0342195 6.362758804
164.0317749 4.10540483
190.0110394 20.96554896
202.0310259 1.962799862
204.0266895 10.02025975
222.0372542 30.36805489

Name: +ve in-silico MS/MS by CFM-ID for GBHCRQPCBVJSCG-UHFFFAOYSA-N
ID: GBHCRQPCBVJSCG-UHFFFAOYSA-N
Comment: Energy2
Num peaks: 31
26.00252542 1.563519578
28.01817548 1.754050322
29.00219107 3.014197411
44.0130901 5.470835003
46.02874017 6.489535378
48.04439023 1.40616126
67.01784114 0.9398405277
68.99466108 3.190196891
92.99466108 1.172182631
107.0127558 0.9482857219
110.0212102 0.9250813586
116.9946611 0.9802758343
119.0103111 1.798002001
120.0055601 2.971208662
122.0212102 1.396191689
122.0236548 0.966482741
134.0212102 2.467429703
136.0004747 6.563435758
144.0255466 1.681702389
144.9895757 1.287363265
147.0052258 2.959805811
162.0161248 2.747177212
164.0317749 1.823110949
170.0048112 1.68567814
172.0204612 1.381923264
174.0161248 7.05269966
176.0317749 2.727464773
190.0110394 7.44356582
192.0266895 1.027513161
194.0423395 0.9863747285
204.0266895 2.342827772

Name: +ve in-silico MS/MS by CFM-ID for ICVPZCDNZBYEMM-UHFFFAOYSA-N
ID: ICVPZCDNZBYEMM-UHFFFAOYSA-N
Comment: Energy0
Num peaks: 10
113.0233204 11.77009476
124.0393049 1.571475618
136.0393049 5.075605396
138.0549549 1.558528417
152.0342195 2.659512034
154.0498695 10.82440315
164.0342195 4.40140189
170.0447842 2.931924207
182.0447842 23.45126044
200.0553488 16.95689838

Name: +ve in-silico MS/MS by CFM-ID for ICVPZCDNZBYEMM-UHFFFAOYSA-N
ID: ICVPZCDNZBYEMM-UHFFFAOYSA-N
Comment: Energy1
Num peaks: 20
53.00219107 2.39921028
55.01784114 5.780981162
56.99710569 6.770493289
57.0334912 1.585350437
59.01275576 1.859399483
71.01275576 1.260221185
83.01275576 1.943625863
96.04439023 1.964788205
110.0236548 1.585988706
112.0393049 1.371709316
113.0233204 11.95097058
124.0393049 2.996249151
126.0549549 3.18928372
128.0342195 5.360687304
136.0393049 9.853336025
138.0549549 2.866879555
154.0498695 7.174273904
164.0342195 2.487919259
182.0447842 6.504173517
200.0553488 1.532677276

Name: +ve in-silico MS/MS by CFM-ID for ICVPZCDNZBYEMM-UHFFFAOYSA-N
ID: ICVPZCDNZBYEMM-UHFFFAOYSA-N
Comment: Energy2
Num peaks: 21
27.02292652 1.615683857
53.00219107 2.831465869
54.03382555 3.753404556
55.01784114 11.7352457
56.99710569 2.307534366
57.0334912 13.52214885
71.01275576 1.380957273
73.02840582 1.53872096
80.99710569 2.934152727
83.01275576 4.639295739
96.04439023 5.338670139
98.02365479 2.17262484
98.0600403 1.604730433
100.0393049 2.100265787
110.0236548 1.920150681
113.0233204 5.922691542
122.0236548 1.197425776
124.0393049 5.309696528
126.0549549 3.926487122
136.0393049 2.982253964
138.0549549 1.349216749

Name: +ve in-silico MS/MS by CFM-ID for YPGRPOKKBRPUFS-UHFFFAOYSA-N
ID: YPGRPOKKBRPUFS-UHFFFAOYSA-N
Comment: Energy0
Num peaks: 6
80.96409131 0.9967114815
91.05422664 0.6736985596
105.0334912 2.374842577
107.0491413 5.250749461
187.0059561 41.36365187
205.0165208 42.09792488

Name: +ve in-silico MS/MS by CFM-ID for YPGRPOKKBRPUFS-UHFFFAOYSA-N
ID: YPGRPOKKBRPUFS-UHFFFAOYSA-N
Comment: Energy1
Num peaks: 6
80.96409131 4.139819433
91.05422664 2.07146098
107.0491413 36.28803998
125.0597059 8.094991949
187.0059561 23.51266616
205.0165208 7.750204208

Name: +ve in-silico MS/MS by CFM-ID for YPGRPOKKBRPUFS-UHFFFAOYSA-N
ID: YPGRPOKKBRPUFS-UHFFFAOYSA-N
Comment: Energy2
Num peaks: 15
39.02292652 2.940985561
41.03857658 1.149404809
49.00727645 10.36490256
51.02292652 9.63277664
53.03857658 2.544182078
57.06987671 2.712622195
63.02292652 10.09234901
65.03857658 3.95903921
75.02292652 7.980860447
77.03857658 9.166607344
91.01784114 1.794096203
91.05422664 6.00791811
105.0334912 3.410453098
107.0491413 5.997827506
187.0059561 2.580836218

Name: +ve in-silico MS/MS by CFM-ID for OJDROGHOADOKDY-UHFFFAOYSA-N
ID: OJDROGHOADOKDY-UHFFFAOYSA-N
Comment: Energy0
Num peaks: 6
44.99710569 2.073249224
75.00767038 5.526200739
108.0443902 18.20090426
126.0549549 37.31123555
182.0447842 1.964468566
200.0553488 26.04390584

Name: +ve in-silico MS/MS by CFM-ID for OJDROGHOADOKDY-UHFFFAOYSA-N
ID: OJDROGHOADOKDY-UHFFFAOYSA-N
Comment: Energy1
Num peaks: 6
95.04914126 2.111657531
108.0443902 48.18886418
124.0393049 2.155987161
126.0549549 22.99852487
182.0447842 3.135019957
200.0553488 3.950307437

Name: +ve in-silico MS/MS by CFM-ID for OJDROGHOADOKDY-UHFFFAOYSA-N
ID: OJDROGHOADOKDY-UHFFFAOYSA-N
Comment: Energy2
Num peaks: 13
51.02292652 1.462832736
80.0130901 4.318245095
82.02874017 1.862121866
84.04439023 2.504896436
94.02874017 1.428053613
96.04439023 1.425841317
98.0600403 6.010006631
108.0443902 39.45907364
110.0236548 2.827989756
110.0600403 1.784344918
122.0236548 2.14418782
124.0393049 2.992141396
126.0549549 12.86238631

Name: +ve in-silico MS/MS by CFM-ID for CPUDHTZCJNGMHQ-UHFFFAOYSA-N
ID: CPUDHTZCJNGMHQ-UHFFFAOYSA-N
Comment: Energy0
Num peaks: 7
108.0443902 5.288885147
124.0393049 14.4733288
138.0549549 4.987856031
152.0342195 6.195413774
156.0655196 31.72349517
170.0447842 12.05893952
200.0553488 9.323599956

Name: +ve in-silico MS/MS by CFM-ID for CPUDHTZCJNGMHQ-UHFFFAOYSA-N
ID: CPUDHTZCJNGMHQ-UHFFFAOYSA-N
Comment: Energy1
Num peaks: 7
108.0443902 21.55226582
124.0393049 7.126300984
126.0549549 4.136872517
152.0342195 28.98707076
156.0655196 5.379540315
170.0447842 9.340466373
200.0553488 6.645044178

Name: +ve in-silico MS/MS by CFM-ID for CPUDHTZCJNGMHQ-UHFFFAOYSA-N
ID: CPUDHTZCJNGMHQ-UHFFFAOYSA-N
Comment: Energy2
Num peaks: 6
44.99710569 2.765040081
108.0443902 21.49775939
122.0236548 3.395025197
124.0393049 38.7209094
126.0549549 8.589134647
138.0549549 6.873925784

Name: +ve in-silico MS/MS by CFM-ID for VOKXVCQTZHGEBD-UHFFFAOYSA-N
ID: VOKXVCQTZHGEBD-UHFFFAOYSA-N
Comment: Energy0
Num peaks: 6
109.0284058 1.707575432
111.0440559 2.132846278
170.0447842 2.583965686
172.0604342 6.083277297
182.0447842 10.29521242
200.0553488 61.62306141

Name: +ve in-silico MS/MS by CFM-ID for VOKXVCQTZHGEBD-UHFFFAOYSA-N
ID: VOKXVCQTZHGEBD-UHFFFAOYSA-N
Comment: Energy1
Num peaks: 14
109.0284058 5.290641495
111.0440559 2.099057502
125.0233204 1.83561044
126.0549549 2.7913025
142.0498695 6.254454316
144.0655196 3.024338125
152.0342195 2.217331202
154.0498695 3.66799664
155.0338851 1.300361477
168.0291341 2.963446325
170.0447842 8.272523637
172.0604342 10.36159782
182.0447842 10.57439843
200.0553488 20.59184774

Name: +ve in-silico MS/MS by CFM-ID for VOKXVCQTZHGEBD-UHFFFAOYSA-N
ID: VOKXVCQTZHGEBD-UHFFFAOYSA-N
Comment: Energy2
Num peaks: 31
26.00252542 0.9866405126
28.01817548 1.200340427
39.02292652 3.449402136
41.00219107 1.456562337
43.01784114 1.45854885
44.0130901 5.894378535
46.02874017 1.500271846
49.00727645 3.610906136
51.02292652 2.14366638
53.00219107 3.197177386
55.01784114 5.052333608
56.0130901 1.144320497
67.01784114 2.555251513
68.0130901 1.346141778
69.0334912 1.27150109
79.01784114 1.998939216
80.0130901 1.271776218
81.0334912 2.180632933
82.02874017 1.363038627
98.02365479 1.102469955
109.0284058 2.789592751
111.0440559 1.781143548
124.0393049 2.690649184
126.0549549 6.661750486
127.0389705 2.318811482
140.0342195 1.817321687
142.0498695 4.119607725
144.0655196 1.095416901
154.0498695 1.657126135
164.0342195 1.468806634
182.0447842 1.75916482

Name: +ve in-silico MS/MS by CFM-ID for GPPXUSRZVFXTKC-UHFFFAOYSA-N
ID: GPPXUSRZVFXTKC-UHFFFAOYSA-N
Comment: Energy0
Num peaks: 6
111.0440559 2.085776427
126.0549549 1.864482099
170.0447842 2.095729994
172.0604342 5.888617436
182.0447842 9.656595577
200.0553488 59.31698599

Name: +ve in-silico MS/MS by CFM-ID for GPPXUSRZVFXTKC-UHFFFAOYSA-N
ID: GPPXUSRZVFXTKC-UHFFFAOYSA-N
Comment: Energy1
Num peaks: 20
109.0284058 3.657758656
111.0440559 1.462386734
124.0029193 2.510615233
124.0393049 1.22219124
126.0185694 1.792889154
126.0549549 3.971572534
138.0185694 1.12400379
139.997834 1.355235211
140.0342195 2.080743335
142.013484 2.522492439
142.0498695 5.646708046
144.0291341 1.386641585
144.0655196 2.272127825
152.0342195 2.954766605
154.0498695 3.127489274
168.0291341 2.909133298
170.0447842 7.811528956
172.0604342 7.299272686
182.0447842 10.39010168
200.0553488 15.1162992

Name: +ve in-silico MS/MS by CFM-ID for GPPXUSRZVFXTKC-UHFFFAOYSA-N
ID: GPPXUSRZVFXTKC-UHFFFAOYSA-N
Comment: Energy2
Num peaks: 31
28.01817548 1.404079845
39.02292652 1.845055378
40.01817548 1.026091054
41.00219107 0.9688121841
44.0130901 6.080026141
46.02874017 2.636695623
49.00727645 4.321807671
51.02292652 4.386537519
53.00219107 3.527334473
55.01784114 4.386016968
56.0130901 1.499009305
57.0334912 1.050381469
67.01784114 1.149466879
68.0130901 1.620199342
70.02874017 1.170909701
71.01275576 1.295654515
79.01784114 1.049514102
94.02874017 1.041416489
96.00800472 1.914001063
98.02365479 1.763633456
109.0284058 2.107201264
111.0440559 1.024533811
116.0342195 1.153654306
124.0393049 2.378421065
125.0233204 1.159151364
126.0549549 6.721840903
127.0389705 2.203934667
140.0342195 1.861532736
142.0498695 3.239278476
154.0498695 1.288674569
182.0447842 1.107092225

Name: +ve in-silico MS/MS by CFM-ID for RHDCZNACLMPRKX-UHFFFAOYSA-N
ID: RHDCZNACLMPRKX-UHFFFAOYSA-N
Comment: Energy0
Num peaks: 6
109.0284058 2.36545377
144.0655196 9.36882791
170.0447842 3.316235434
172.0604342 21.00237597
182.0447842 2.45811455
200.0553488 50.02841871

Name: +ve in-silico MS/MS by CFM-ID for RHDCZNACLMPRKX-UHFFFAOYSA-N
ID: RHDCZNACLMPRKX-UHFFFAOYSA-N
Comment: Energy1
Num peaks: 8
126.0549549 3.885123618
144.0655196 5.241199731
152.0342195 3.335612152
154.0498695 4.587634221
170.0447842 5.5181149
172.0604342 12.42394119
182.0447842 9.810427608
200.0553488 38.47388212

Name: +ve in-silico MS/MS by CFM-ID for RHDCZNACLMPRKX-UHFFFAOYSA-N
ID: RHDCZNACLMPRKX-UHFFFAOYSA-N
Comment: Energy2
Num peaks: 22
28.01817548 1.237070729
39.02292652 5.417228713
41.03857658 4.997020073
44.0130901 2.853688837
47.01275576 3.284386779
49.00727645 3.446330249
51.02292652 7.23435434
53.00219107 1.763683117
53.03857658 4.474008604
55.05422664 1.260364505
56.99710569 4.947900539
57.0334912 1.699935249
67.01784114 1.218697484
72.00800472 1.414427719
74.02365479 1.153933945
109.0284058 3.429067779
111.0440559 2.960491313
126.0549549 6.39627193
127.0389705 1.861403451
144.0655196 16.80512485
154.0498695 1.626543621
172.0604342 1.186949719

Name: +ve in-silico MS/MS by CFM-ID for JXBCDIBYBONYAY-UHFFFAOYSA-N
ID: JXBCDIBYBONYAY-UHFFFAOYSA-N
Comment: Energy0
Num peaks: 12
43.01784114 3.064493231
68.99710569 2.049956993
87.00767038 8.266097879
110.0236548 2.731897757
136.0393049 4.608905651
140.0342195 7.384655003
141.0182351 4.449705677
154.0498695 3.591226953
158.0447842 9.526065792
164.0342195 3.25871151
182.0447842 18.12732537
200.0553488 14.6960087

Name: +ve in-silico MS/MS by CFM-ID for JXBCDIBYBONYAY-UHFFFAOYSA-N
ID: JXBCDIBYBONYAY-UHFFFAOYSA-N
Comment: Energy1
Num peaks: 17
41.00219107 9.477295232
43.01784114 2.232107658
53.00219107 2.209764278
55.01784114 3.609819908
58.02874017 2.353010692
70.02874017 2.403699094
72.04439023 3.164139129
84.99202031 11.15349097
87.00767038 5.29087511
94.02874017 4.03580191
110.0236548 5.337087956
112.0393049 6.039474538
136.0393049 2.314437722
140.0342195 9.585268038
141.0182351 5.435451061
158.0447842 2.669764558
182.0447842 2.731581165

Name: +ve in-silico MS/MS by CFM-ID for JXBCDIBYBONYAY-UHFFFAOYSA-N
ID: JXBCDIBYBONYAY-UHFFFAOYSA-N
Comment: Energy2
Num peaks: 22
15.02292652 1.629505223
25.00727645 2.105405291
41.00219107 6.250313271
43.01784114 9.191610749
53.00219107 5.594443824
55.01784114 2.05931035
58.02874017 3.428017058
68.99710569 1.794711923
70.02874017 1.632728365
84.99202031 2.788105121
87.00767038 4.603542941
95.01275576 1.344419178
96.04439023 1.892537324
97.02840582 2.668422472
110.0236548 3.466778244
111.0076704 2.693268426
112.0393049 1.992743625
123.0076704 3.254755737
136.0393049 3.016340518
139.002585 4.257296125
140.0342195 11.43471398
141.0182351 3.813055265

Name: +ve in-silico MS/MS by CFM-ID for SSJBHBLRGHQSAD-UHFFFAOYSA-N
ID: SSJBHBLRGHQSAD-UHFFFAOYSA-N
Comment: Energy0
Num peaks: 11
43.01784114 3.016018899
71.01275576 2.710369457
110.0236548 3.74624571
112.0393049 3.034125874
140.0342195 4.840361507
141.0182351 10.96628717
154.0498695 9.857634856
158.0447842 11.41597995
164.0342195 2.916370863
182.0447842 11.45424058
200.0553488 17.45175772

Name: +ve in-silico MS/MS by CFM-ID for SSJBHBLRGHQSAD-UHFFFAOYSA-N
ID: SSJBHBLRGHQSAD-UHFFFAOYSA-N
Comment: Energy1
Num peaks: 16
68.99710569 3.594381377
71.01275576 3.615328007
73.02840582 1.563920846
86.02365479 6.273445469
95.01275576 7.099651281
108.0443902 1.811568901
110.0236548 5.241731874
112.0393049 10.26603097
130.0498695 2.61481792
138.0549549 1.65170764
140.0342195 8.582740923
141.0182351 11.57049751
154.0498695 3.811132896
158.0447842 6.803441371
164.0342195 1.822116192
182.0447842 3.807593337

Name: +ve in-silico MS/MS by CFM-ID for SSJBHBLRGHQSAD-UHFFFAOYSA-N
ID: SSJBHBLRGHQSAD-UHFFFAOYSA-N
Comment: Energy2
Num peaks: 8
25.00727645 3.940067221
43.01784114 3.170270687
95.01275576 45.58060144
97.02840582 7.936530583
108.0443902 7.183293794
110.0236548 4.126157471
112.0393049 3.444166828
141.0182351 5.698654771

Name: +ve in-silico MS/MS by CFM-ID for LJOQQPVSDPLNII-UHFFFAOYSA-N
ID: LJOQQPVSDPLNII-UHFFFAOYSA-N
Comment: Energy0
Num peaks: 9
108.0443902 2.136556953
113.0233204 3.471520348
136.0393049 9.611767715
141.0182351 4.333917203
154.0498695 8.141295121
159.0287997 7.603263489
164.0342195 6.692549414
182.0447842 22.57600337
200.0553488 17.23891407

Name: +ve in-silico MS/MS by CFM-ID for LJOQQPVSDPLNII-UHFFFAOYSA-N
ID: LJOQQPVSDPLNII-UHFFFAOYSA-N
Comment: Energy1
Num peaks: 19
43.01784114 6.941267851
45.0334912 1.982289485
68.99710569 7.565593815
71.01275576 8.419653591
73.02840582 5.248514344
84.99202031 3.597117292
89.02332044 6.795356644
92.0130901 2.901455223
94.02874017 2.791514962
108.0443902 2.509325847
110.0236548 5.192746639
112.0393049 4.80147538
113.0233204 3.853359753
136.0393049 4.952520679
138.0549549 2.615226879
141.0182351 3.295450302
154.0498695 2.4106121
164.0342195 2.230857824
182.0447842 3.594639151

Name: +ve in-silico MS/MS by CFM-ID for LJOQQPVSDPLNII-UHFFFAOYSA-N
ID: LJOQQPVSDPLNII-UHFFFAOYSA-N
Comment: Energy2
Num peaks: 15
25.00727645 2.56071407
43.01784114 1.929127357
68.99710569 3.027097367
71.01275576 4.060003812
73.02840582 1.992028246
101.0233204 1.888482447
108.0443902 5.302685765
111.0076704 2.916328536
113.0233204 31.10046264
115.0389705 4.227562074
129.0182351 1.336181067
136.0393049 7.902306003
138.0549549 1.666392466
141.0182351 9.381301961
159.0287997 1.973928232

Name: +ve in-silico MS/MS by CFM-ID for RZPUSNOCTJKQDM-UHFFFAOYSA-N
ID: RZPUSNOCTJKQDM-UHFFFAOYSA-N
Comment: Energy0
Num peaks: 13
43.01784114 3.16421154
71.01275576 1.628891288
110.0236548 2.736712244
123.0076704 2.69571635
128.070605 1.462753295
136.0393049 2.633392592
140.0342195 6.202052487
141.0182351 9.6991886
154.0498695 3.244813102
156.0655196 2.296232947
158.0447842 12.72051347
182.0447842 15.2735024
200.0553488 17.22653414

Name: +ve in-silico MS/MS by CFM-ID for RZPUSNOCTJKQDM-UHFFFAOYSA-N
ID: RZPUSNOCTJKQDM-UHFFFAOYSA-N
Comment: Energy1
Num peaks: 14
43.01784114 2.030013218
86.0600403 0.8353507321
95.01275576 0.9122835058
97.02840582 1.15605182
110.0236548 0.8839595494
114.0549549 1.750229296
123.0076704 11.30780913
136.0393049 0.8366319471
140.0342195 24.73800843
141.0182351 14.14450533
158.0447842 10.55788162
164.0342195 1.834853028
182.0447842 6.629694109
200.0553488 2.698486068

Name: +ve in-silico MS/MS by CFM-ID for RZPUSNOCTJKQDM-UHFFFAOYSA-N
ID: RZPUSNOCTJKQDM-UHFFFAOYSA-N
Comment: Energy2
Num peaks: 24
41.00219107 1.356739707
42.03382555 1.327085943
43.01784114 7.036012451
53.00219107 4.755713633
55.01784114 3.9289195
60.04439023 1.66196481
65.00219107 5.407437034
67.01784114 5.032737292
68.99710569 1.843499927
69.0334912 7.257110471
70.02874017 1.04133704
71.01275576 2.770998864
72.04439023 0.9361687779
82.02874017 1.290557402
83.01275576 1.168612962
86.0600403 1.72067002
95.01275576 4.530145359
97.02840582 7.00701757
106.0287402 1.611540903
108.0443902 1.076039742
110.0600403 2.06070919
123.0076704 9.004414141
140.0342195 2.452181315
141.0182351 3.908804059

Name: +ve in-silico MS/MS by CFM-ID for CZMNFLWMSYDFDE-UHFFFAOYSA-N
ID: CZMNFLWMSYDFDE-UHFFFAOYSA-N
Comment: Energy0
Num peaks: 10
43.01784114 3.457956198
95.01275576 3.016722465
110.0236548 4.432423108
140.0342195 3.756582703
141.0182351 11.30389531
154.0498695 6.678098731
156.0655196 2.855700075
158.0447842 14.45080529
182.0447842 9.298813124
200.0553488 21.20474943

Name: +ve in-silico MS/MS by CFM-ID for CZMNFLWMSYDFDE-UHFFFAOYSA-N
ID: CZMNFLWMSYDFDE-UHFFFAOYSA-N
Comment: Energy1
Num peaks: 12
43.01784114 2.082882201
95.01275576 9.502074717
110.0236548 8.480636123
112.0393049 7.138863327
114.0549549 2.274171337
123.0076704 2.839718059
140.0342195 7.534195755
141.0182351 17.21162214
154.0498695 3.033137724
158.0447842 12.75232193
182.0447842 5.875458014
200.0553488 2.894864549

Name: +ve in-silico MS/MS by CFM-ID for CZMNFLWMSYDFDE-UHFFFAOYSA-N
ID: CZMNFLWMSYDFDE-UHFFFAOYSA-N
Comment: Energy2
Num peaks: 20
25.00727645 2.049017558
27.02292652 2.455186665
41.00219107 1.610489907
42.03382555 1.514638195
43.01784114 5.918608458
53.00219107 2.284366715
59.01275576 1.310779329
68.99710569 3.199163041
71.01275576 3.212781329
82.02874017 1.199667728
83.01275576 5.657751027
95.01275576 25.57305755
96.04439023 3.452971833
97.02840582 6.208493642
100.0393049 1.443253464
110.0236548 1.543919368
110.0600403 1.133953675
123.0076704 4.290315929
140.0342195 1.19801244
141.0182351 5.173395509

Name: +ve in-silico MS/MS by CFM-ID for ISKSXXYVFJCILW-UHFFFAOYSA-N
ID: ISKSXXYVFJCILW-UHFFFAOYSA-N
Comment: Energy0
Num peaks: 9
86.02365479 2.878006371
99.00767038 2.470227836
137.0233204 2.359645196
154.0498695 3.575926224
164.0342195 6.260178802
165.0182351 14.00559283
182.0447842 17.08355301
183.0287997 16.44881803
200.0553488 16.20561276

Name: +ve in-silico MS/MS by CFM-ID for ISKSXXYVFJCILW-UHFFFAOYSA-N
ID: ISKSXXYVFJCILW-UHFFFAOYSA-N
Comment: Energy1
Num peaks: 22
53.00219107 3.927501269
55.01784114 1.191945756
68.0130901 2.187225057
68.99710569 5.55654055
71.01275576 3.302813566
80.99710569 2.889590155
84.00800472 1.494777341
86.02365479 6.123861425
95.01275576 1.693574302
96.99202031 1.432583792
99.00767038 7.537179266
123.0076704 1.371424759
136.0393049 1.610257538
137.0233204 5.589734993
139.0389705 1.897000527
141.0182351 2.102978278
154.0498695 3.126386098
164.0342195 3.448432761
165.0182351 9.199218426
182.0447842 5.191295988
183.0287997 7.298301783
200.0553488 2.126258045

Name: +ve in-silico MS/MS by CFM-ID for ISKSXXYVFJCILW-UHFFFAOYSA-N
ID: ISKSXXYVFJCILW-UHFFFAOYSA-N
Comment: Energy2
Num peaks: 24
25.00727645 4.876754858
41.00219107 4.533993302
43.01784114 2.945505396
53.00219107 11.21677716
55.01784114 2.43658363
58.02874017 2.491052969
67.01784114 5.953043239
68.0130901 3.476247612
68.99710569 3.283889467
69.0334912 1.997310533
70.02874017 1.350588492
71.01275576 5.258636643
82.02874017 3.552358069
84.00800472 3.705609284
84.04439023 1.462815559
86.02365479 5.098939994
95.01275576 4.494267543
97.02840582 1.803160057
99.00767038 1.986189921
100.0393049 1.957399746
109.0284058 1.380391047
136.0393049 1.371790974
138.0549549 1.925418748
164.0342195 1.912202668

Name: +ve in-silico MS/MS by CFM-ID for QUOAUGXXWWREHN-UHFFFAOYSA-N
ID: QUOAUGXXWWREHN-UHFFFAOYSA-N
Comment: Energy0
Num peaks: 12
59.01275576 1.869702244
87.00767038 2.228406086
98.02365479 2.692454164
136.0393049 1.605473878
137.0233204 4.141953787
154.0498695 3.267353518
155.0338851 2.138432358
164.0342195 6.581871285
165.0182351 11.52281978
182.0447842 14.61638243
183.0287997 15.5756863
200.0553488 14.50223818

Name: +ve in-silico MS/MS by CFM-ID for QUOAUGXXWWREHN-UHFFFAOYSA-N
ID: QUOAUGXXWWREHN-UHFFFAOYSA-N
Comment: Energy1
Num peaks: 25
41.00219107 3.985252345
53.00219107 2.632958428
59.01275576 2.054406314
61.02840582 1.294663678
68.99710569 2.432724728
70.02874017 1.38375773
80.99710569 4.688006731
83.01275576 1.361979427
87.00767038 5.777515872
96.00800472 1.280536143
98.02365479 4.729401783
109.0284058 2.845220674
123.0076704 1.893978555
136.0393049 4.579220013
137.0233204 8.809348409
138.0549549 1.76966825
139.0389705 2.459164368
140.0342195 1.400705215
154.0498695 3.606755601
155.0338851 1.6597691
164.0342195 3.035247219
165.0182351 5.769999192
182.0447842 3.879991587
183.0287997 6.11537206
200.0553488 1.716475672

Name: +ve in-silico MS/MS by CFM-ID for QUOAUGXXWWREHN-UHFFFAOYSA-N
ID: QUOAUGXXWWREHN-UHFFFAOYSA-N
Comment: Energy2
Num peaks: 26
41.00219107 13.67547985
43.01784114 4.186487315
53.00219107 6.735153108
55.01784114 2.096969368
57.0334912 1.401600638
59.01275576 5.340127178
61.02840582 1.438899235
67.01784114 2.525123973
68.0130901 3.450352291
68.99710569 2.025539531
69.0334912 1.245632728
70.02874017 7.495276378
83.01275576 4.675379702
85.02840582 1.579600089
87.00767038 3.038835272
94.02874017 1.915928328
95.01275576 1.368187484
96.00800472 1.752706304
96.04439023 1.307431723
98.02365479 2.135433296
101.0233204 1.403120344
109.0284058 3.268964771
137.0233204 1.332177174
138.0549549 1.997051566
139.0389705 1.281023209
164.0342195 1.679416693

Name: +ve in-silico MS/MS by CFM-ID for MJYQHNSLVOULSP-UHFFFAOYSA-N
ID: MJYQHNSLVOULSP-UHFFFAOYSA-N
Comment: Energy0
Num peaks: 6
115.0389705 1.687109708
154.0498695 11.16009919
156.0655196 2.200152394
164.0342195 2.327706909
182.0447842 19.60864808
200.0553488 45.9990524

Name: +ve in-silico MS/MS by CFM-ID for MJYQHNSLVOULSP-UHFFFAOYSA-N
ID: MJYQHNSLVOULSP-UHFFFAOYSA-N
Comment: Energy1
Num peaks: 15
42.03382555 4.333127949
54.03382555 1.845025824
59.01275576 1.238067509
86.02365479 1.20347072
124.0393049 1.178079786
136.0393049 3.658695589
138.0549549 2.462737824
152.0342195 2.267362254
154.0498695 10.09063998
156.0655196 2.929684175
164.0342195 7.808730382
170.0447842 1.684709532
172.0604342 1.239417875
182.0447842 22.71632793
200.0553488 16.16931247

Name: +ve in-silico MS/MS by CFM-ID for MJYQHNSLVOULSP-UHFFFAOYSA-N
ID: MJYQHNSLVOULSP-UHFFFAOYSA-N
Comment: Energy2
Num peaks: 31
25.00727645 0.8776274527
26.00252542 1.224073158
27.02292652 2.767168956
28.01817548 1.74593051
40.01817548 1.346318343
41.00219107 2.402986073
42.03382555 1.738716574
44.04947561 1.044420335
52.01817548 7.155225575
53.00219107 2.146645685
54.03382555 10.58071866
55.01784114 2.73540988
56.04947561 2.064212162
59.01275576 9.214913443
67.01784114 1.724586897
69.0334912 5.28093468
71.01275576 1.377468239
71.04914126 2.0607258
82.02874017 1.607891297
87.00767038 1.346252027
95.01275576 2.638685566
96.04439023 0.8897929808
97.02840582 1.732916947
99.04405588 1.026987404
113.0233204 5.456648529
115.0389705 1.179382285
124.0393049 1.152638476
136.0393049 2.10048201
138.0549549 1.653928222
164.0342195 1.597304989
182.0447842 0.9914492131

Name: +ve in-silico MS/MS by CFM-ID for FGXZGIHXZCSYFI-UHFFFAOYSA-N
ID: FGXZGIHXZCSYFI-UHFFFAOYSA-N
Comment: Energy0
Num peaks: 6
152.0342195 1.678101814
154.0498695 15.46198003
156.0655196 2.776297696
164.0342195 1.898585009
182.0447842 16.65671991
200.0553488 48.01150129

Name: +ve in-silico MS/MS by CFM-ID for FGXZGIHXZCSYFI-UHFFFAOYSA-N
ID: FGXZGIHXZCSYFI-UHFFFAOYSA-N
Comment: Energy1
Num peaks: 17
42.03382555 4.426802304
52.01817548 1.830933136
54.03382555 4.446190996
55.01784114 2.628305732
57.0334912 1.496683978
124.0393049 1.47114609
134.0236548 0.9174244855
136.0393049 3.22113535
138.0549549 2.391776204
152.0342195 1.417733889
154.0498695 13.04845945
156.0655196 4.543504929
164.0342195 4.88337713
170.0447842 0.9596204325
172.0604342 1.253104889
182.0447842 16.73586648
200.0553488 14.51998624

Name: +ve in-silico MS/MS by CFM-ID for FGXZGIHXZCSYFI-UHFFFAOYSA-N
ID: FGXZGIHXZCSYFI-UHFFFAOYSA-N
Comment: Energy2
Num peaks: 31
25.00727645 1.288037528
27.02292652 1.45899443
39.02292652 1.33807956
40.01817548 2.658739836
41.00219107 4.277861622
42.03382555 3.351046827
43.01784114 1.354147653
52.01817548 3.095472574
53.00219107 4.13508407
54.03382555 4.142021998
55.01784114 9.205694513
57.0334912 2.170384475
68.0130901 1.085993915
70.02874017 3.769753768
76.01817548 1.801428772
82.02874017 1.780176335
83.01275576 2.160514012
85.02840582 1.567975469
92.0130901 5.516435661
94.02874017 1.276067027
96.04439023 1.253280699
108.0443902 1.083977818
113.0233204 1.304391921
122.0236548 1.066940307
124.0393049 1.91659966
126.0549549 0.8512505506
129.0182351 0.9858557268
136.0393049 3.310889982
138.0549549 1.616553348
164.0342195 1.762245306
182.0447842 1.516782341

Name: +ve in-silico MS/MS by CFM-ID for NSPMIWDARPIUCM-UHFFFAOYSA-N
ID: NSPMIWDARPIUCM-UHFFFAOYSA-N
Comment: Energy0
Num peaks: 14
88.03930485 1.792289326
134.0447842 2.67868776
146.0270259 4.104207094
148.042676 12.329587
150.058326 2.276073627
176.0375906 6.783696525
177.0216062 3.001555131
178.0532407 2.528961159
192.0325052 2.04634818
194.0481553 20.61122968
196.0638053 2.621966709
222.0430699 6.440764598
223.0270855 3.287043267
240.0536346 11.18505531

Name: +ve in-silico MS/MS by CFM-ID for NSPMIWDARPIUCM-UHFFFAOYSA-N
ID: NSPMIWDARPIUCM-UHFFFAOYSA-N
Comment: Energy1
Num peaks: 17
73.01064758 4.151767707
88.03930485 2.352693512
119.0161269 1.942405393
120.0291341 3.484559486
134.0447842 1.676632759
146.0270259 5.008168365
146.0447842 1.632529409
148.042676 20.17352183
150.058326 2.570393687
174.0219405 2.445837612
176.0375906 3.861685907
177.0216062 5.663971265
178.0532407 2.344281995
194.0481553 14.72221934
196.0638053 2.062991856
222.0430699 3.048311793
240.0536346 3.329226582

Name: +ve in-silico MS/MS by CFM-ID for NSPMIWDARPIUCM-UHFFFAOYSA-N
ID: NSPMIWDARPIUCM-UHFFFAOYSA-N
Comment: Energy2
Num peaks: 18
61.01064758 5.029457713
70.99499752 1.587353363
73.01064758 10.17311893
75.02629764 3.347818449
86.98991214 2.504827624
88.03930485 9.35140461
90.05495492 1.627195506
90.98482676 1.501738125
134.0447842 3.201795467
146.0270259 2.010698745
146.0447842 1.460749085
148.042676 26.27881996
148.0604342 1.866833195
150.058326 2.007417169
176.0012051 1.474786709
178.0168552 4.428516968
180.0325052 1.324846426
194.0481553 1.266806617

Name: +ve in-silico MS/MS by CFM-ID for HFBQYHBYGOWJBX-UHFFFAOYSA-N
ID: HFBQYHBYGOWJBX-UHFFFAOYSA-N
Comment: Energy0
Num peaks: 14
119.0161269 2.230198256
146.0270259 3.865862056
148.042676 9.941625201
150.058326 1.997167982
165.0216062 6.076616614
176.0375906 4.600148919
177.0216062 2.906943006
178.0532407 2.217858
194.0481553 19.84132407
196.0638053 2.662610644
205.0165208 1.995489415
222.0430699 5.736670769
223.0270855 3.746826457
240.0536346 13.71473705

Name: +ve in-silico MS/MS by CFM-ID for HFBQYHBYGOWJBX-UHFFFAOYSA-N
ID: HFBQYHBYGOWJBX-UHFFFAOYSA-N
Comment: Energy1
Num peaks: 12
42.03382555 2.13560065
119.0161269 3.826474117
146.0270259 4.558727228
148.042676 28.22460699
150.058326 2.708758228
165.0216062 3.267312384
176.0375906 3.748763711
177.0216062 6.851943468
178.0532407 2.551436946
194.0481553 17.99130299
222.0430699 2.276043602
240.0536346 2.637264523

Name: +ve in-silico MS/MS by CFM-ID for HFBQYHBYGOWJBX-UHFFFAOYSA-N
ID: HFBQYHBYGOWJBX-UHFFFAOYSA-N
Comment: Energy2
Num peaks: 12
42.03382555 2.062588364
105.0004768 2.62767075
117.0004768 2.966389098
119.0161269 34.73266259
121.0317769 5.539932651
146.0270259 6.816948534
147.0110415 4.752775941
148.042676 10.1624797
148.9903061 2.362839344
149.0266916 3.478453942
151.0059561 2.146265125
178.0168552 2.42442111

Name: +ve in-silico MS/MS by CFM-ID for JJOWAPBLHQVHKO-UHFFFAOYSA-N
ID: JJOWAPBLHQVHKO-UHFFFAOYSA-N
Comment: Energy0
Num peaks: 6
170.0447842 6.964957786
194.0447842 12.12753738
204.0291341 5.594761288
222.0396988 23.18519613
223.0237144 5.643324575
240.0502635 29.79159256

Name: +ve in-silico MS/MS by CFM-ID for JJOWAPBLHQVHKO-UHFFFAOYSA-N
ID: JJOWAPBLHQVHKO-UHFFFAOYSA-N
Comment: Energy1
Num peaks: 18
25.00727645 3.10346325
53.00219107 1.918469704
55.01784114 1.802425085
71.01275576 5.990491808
124.0393049 4.541242386
126.0549549 1.898524584
148.0393049 2.70217577
152.0342195 5.096055896
153.0182351 1.807926706
166.0498695 2.59138826
170.0447842 10.09634852
176.0342195 2.027609791
178.0498695 3.721076374
194.0447842 13.35922199
196.0604342 2.216654427
204.0291341 3.410984397
222.0396988 10.45940195
240.0502635 4.718736734

Name: +ve in-silico MS/MS by CFM-ID for JJOWAPBLHQVHKO-UHFFFAOYSA-N
ID: JJOWAPBLHQVHKO-UHFFFAOYSA-N
Comment: Energy2
Num peaks: 26
25.00727645 8.472531028
27.02292652 1.044972983
53.00219107 1.766109863
55.01784114 1.043465652
64.01817548 1.744307619
66.03382555 1.722213828
71.01275576 4.535101504
80.99710569 0.9269941379
92.0130901 0.9852685518
94.02874017 1.358566974
108.0080047 5.502747183
110.0236548 3.116596657
112.0393049 3.072382235
114.0549549 1.322768757
124.0393049 7.869015192
126.0549549 2.194882489
138.0185694 1.337004441
140.0342195 2.49913137
142.0498695 1.042177632
148.0393049 6.748827913
150.0549549 1.080351646
152.0342195 11.77023521
153.0182351 3.208299096
170.0447842 3.741034989
178.0498695 1.177178303
194.0447842 1.410328306

Name: +ve in-silico MS/MS by CFM-ID for PPBKBANWEDRNHJ-UHFFFAOYSA-N
ID: PPBKBANWEDRNHJ-UHFFFAOYSA-N
Comment: Energy0
Num peaks: 7
152.0342195 4.675571883
170.0447842 6.664882382
194.0447842 10.09942571
204.0291341 5.48741924
222.0396988 22.47556823
223.0237144 6.48026737
240.0502635 27.99675

Name: +ve in-silico MS/MS by CFM-ID for PPBKBANWEDRNHJ-UHFFFAOYSA-N
ID: PPBKBANWEDRNHJ-UHFFFAOYSA-N
Comment: Energy1
Num peaks: 14
25.00727645 2.773423451
71.01275576 4.960208607
124.0393049 5.126463285
134.0236548 3.365611789
148.0393049 2.373527023
152.0342195 17.38266401
170.0447842 9.220562663
176.0342195 4.021491907
178.0498695 3.260844594
194.0447842 10.47580774
196.0604342 1.937270211
204.0291341 3.153812206
222.0396988 8.888672179
240.0502635 3.768468601

Name: +ve in-silico MS/MS by CFM-ID for PPBKBANWEDRNHJ-UHFFFAOYSA-N
ID: PPBKBANWEDRNHJ-UHFFFAOYSA-N
Comment: Energy2
Num peaks: 27
25.00727645 7.621797027
27.02292652 0.9400463629
41.00219107 1.045523506
53.00219107 1.427884929
55.01784114 0.9058422246
68.99710569 0.8657808078
71.01275576 3.418175631
77.99744004 1.515093228
82.02874017 1.197296476
93.99235466 2.475959188
108.0443902 2.357946214
111.0076704 1.371411335
124.0393049 10.53288312
126.0549549 2.422020688
134.0236548 1.678075489
140.0342195 1.966760243
148.0393049 6.41710733
150.0549549 0.8774347474
152.0342195 20.74632479
164.0342195 1.096320294
168.0291341 0.9651446909
170.0447842 3.621318433
176.0342195 0.9546585809
177.0182351 1.445597207
178.0498695 0.9948632967
179.0338851 0.9894381835
194.0447842 0.9881529095

Name: +ve in-silico MS/MS by CFM-ID for CIOGHMAQESRDJX-UHFFFAOYSA-N
ID: CIOGHMAQESRDJX-UHFFFAOYSA-N
Comment: Energy0
Num peaks: 6
170.0447842 7.437072874
194.0447842 6.814988109
204.0291341 6.017121347
222.0396988 25.1002771
223.0237144 5.935983548
240.0502635 31.81278976

Name: +ve in-silico MS/MS by CFM-ID for CIOGHMAQESRDJX-UHFFFAOYSA-N
ID: CIOGHMAQESRDJX-UHFFFAOYSA-N
Comment: Energy1
Num peaks: 16
25.00727645 3.15756794
53.00219107 1.9705976
71.01275576 5.860434687
124.0393049 3.934088137
126.0549549 2.898306277
148.0393049 3.380640669
152.0342195 6.543196889
153.0182351 2.026722405
170.0447842 11.22820038
176.0342195 2.33775416
178.0498695 3.811960496
194.0447842 11.16651484
196.0604342 3.390793069
204.0291341 3.88905463
222.0396988 11.13370398
240.0502635 4.884700515

Name: +ve in-silico MS/MS by CFM-ID for CIOGHMAQESRDJX-UHFFFAOYSA-N
ID: CIOGHMAQESRDJX-UHFFFAOYSA-N
Comment: Energy2
Num peaks: 31
25.00727645 8.103431499
27.02292652 1.094604273
53.00219107 1.525246966
68.99710569 0.9978086502
71.01275576 7.808867748
73.02840582 0.9937897174
77.99744004 9.984062138
80.0130901 2.099872675
80.99710569 2.159395578
82.02874017 1.136394616
84.00800472 1.634773994
84.04439023 1.682688356
104.0130901 2.16431338
104.9971057 0.9305012391
107.0127558 1.695669846
108.0080047 1.652071892
109.0284058 1.08672073
110.0236548 1.927949482
124.0393049 0.977269513
128.0342195 1.117373114
138.0185694 0.960362576
140.0342195 2.022548334
142.0498695 1.424376793
148.0393049 1.487263109
150.0185694 1.018695538
152.0342195 11.74738893
153.0182351 3.425621952
170.0447842 3.5752692
177.0182351 0.8849695944
178.0498695 1.041762823
194.0447842 0.871555255

Name: +ve in-silico MS/MS by CFM-ID for IWSPKNCQSLJLTM-UHFFFAOYSA-N
ID: IWSPKNCQSLJLTM-UHFFFAOYSA-N
Comment: Energy0
Num peaks: 6
71.01275576 5.774884345
152.0342195 5.837821816
170.0447842 28.68772119
194.0447842 4.986167926
222.0396988 22.32320395
240.0502635 23.46022513

Name: +ve in-silico MS/MS by CFM-ID for IWSPKNCQSLJLTM-UHFFFAOYSA-N
ID: IWSPKNCQSLJLTM-UHFFFAOYSA-N
Comment: Energy1
Num peaks: 11
25.00727645 6.196963242
53.00219107 4.680866205
71.01275576 12.01993119
152.0342195 4.379310975
170.0447842 8.405061488
176.0342195 3.777138998
178.0498695 5.021694308
194.0447842 12.38245506
196.0604342 2.572896137
222.0396988 16.80531419
240.0502635 5.688738855

Name: +ve in-silico MS/MS by CFM-ID for IWSPKNCQSLJLTM-UHFFFAOYSA-N
ID: IWSPKNCQSLJLTM-UHFFFAOYSA-N
Comment: Energy2
Num peaks: 9
25.00727645 6.343981812
71.01275576 2.494606503
96.00800472 10.76307988
98.02365479 4.844048498
100.0393049 2.281621781
126.0549549 1.973839147
148.0393049 2.669291914
152.0342195 39.15509047
170.0447842 11.13876101

Name: +ve in-silico MS/MS by CFM-ID for UHLNNAQEQJUZHG-UHFFFAOYSA-N
ID: UHLNNAQEQJUZHG-UHFFFAOYSA-N
Comment: Energy0
Num peaks: 8
71.01275576 3.137603353
152.0342195 2.681961342
170.0447842 6.270189449
194.0447842 9.426542897
204.0291341 5.534579833
222.0396988 21.57686365
223.0237144 4.443455065
240.0502635 28.35279304

Name: +ve in-silico MS/MS by CFM-ID for UHLNNAQEQJUZHG-UHFFFAOYSA-N
ID: UHLNNAQEQJUZHG-UHFFFAOYSA-N
Comment: Energy1
Num peaks: 18
25.00727645 2.904289797
53.00219107 1.756979509
71.01275576 5.26224495
122.0236548 2.778386141
124.0393049 3.621595853
126.0549549 1.868004992
148.0393049 2.437342903
152.0342195 9.560759669
153.0182351 1.78016732
170.0447842 9.004676668
176.0342195 4.213764552
177.0182351 2.727947396
178.0498695 3.314155969
194.0447842 10.23650673
196.0604342 2.127090825
204.0291341 4.024234027
222.0396988 9.390315515
240.0502635 4.09791181

Name: +ve in-silico MS/MS by CFM-ID for UHLNNAQEQJUZHG-UHFFFAOYSA-N
ID: UHLNNAQEQJUZHG-UHFFFAOYSA-N
Comment: Energy2
Num peaks: 24
25.00727645 6.844398612
27.02292652 0.8769377037
41.00219107 1.969325804
53.00219107 1.26066168
55.01784114 0.8778345924
59.01275576 0.8654323747
67.01784114 1.541765061
68.99710569 1.634378244
71.01275576 9.101039677
80.0130901 1.902224354
82.02874017 2.971760266
96.00800472 3.731531805
98.02365479 3.659908228
100.0393049 2.767932097
111.0076704 1.736255439
122.0236548 14.3643038
124.0393049 5.49560037
126.0185694 1.27064485
126.0549549 1.031311014
148.0393049 4.469308869
152.0342195 6.916955061
153.0182351 1.810813609
170.0447842 2.04078519
177.0182351 1.499361427

Name: +ve in-silico MS/MS by CFM-ID for YWWSIBKNZHEQKR-UHFFFAOYSA-N
ID: YWWSIBKNZHEQKR-UHFFFAOYSA-N
Comment: Energy0
Num peaks: 6
152.0342195 5.130752895
170.0447842 8.756692733
194.0447842 3.844127755
222.0396988 23.33817485
223.0237144 8.453216872
240.0502635 34.33163538

Name: +ve in-silico MS/MS by CFM-ID for YWWSIBKNZHEQKR-UHFFFAOYSA-N
ID: YWWSIBKNZHEQKR-UHFFFAOYSA-N
Comment: Energy1
Num peaks: 19
25.00727645 2.983441735
53.00219107 1.896429972
55.01784114 1.723947819
71.01275576 4.273206837
99.00767038 1.496307699
114.0185694 3.259807421
134.0236548 3.131895027
152.0342195 18.54100493
168.0291341 1.131775331
170.0447842 11.48570268
176.0342195 2.220342815
177.0182351 1.709697038
178.0498695 1.826148283
194.0447842 6.996807491
196.0604342 1.337053899
204.0291341 2.417613848
222.0396988 8.627271478
223.0237144 1.327236666
240.0502635 4.360814926

Name: +ve in-silico MS/MS by CFM-ID for YWWSIBKNZHEQKR-UHFFFAOYSA-N
ID: YWWSIBKNZHEQKR-UHFFFAOYSA-N
Comment: Energy2
Num peaks: 31
25.00727645 7.548804992
27.02292652 1.023266335
40.01817548 1.709666639
41.00219107 0.963052886
50.00252542 1.10739956
52.01817548 2.466911374
53.00219107 1.940907047
55.01784114 1.290080513
56.0130901 1.263907316
64.01817548 1.064721477
65.00219107 1.197246928
66.03382555 1.071296121
68.0130901 1.340249348
71.01275576 4.777769209
77.99744004 2.203459841
80.0130901 1.275891876
82.02874017 1.92522644
84.04439023 2.214730117
101.0233204 1.36459917
104.0130901 1.507371312
111.0076704 2.056563856
113.0233204 1.34823842
122.0236548 1.854299489
124.0029193 1.136896672
126.0185694 1.494671369
128.0342195 1.47475405
134.0236548 1.588134908
152.0342195 19.93901339
170.0447842 4.729725768
177.0182351 2.096694372
178.0498695 0.9840172347

Name: +ve in-silico MS/MS by CFM-ID for ZPMMQOGZYFMKPY-UHFFFAOYSA-N
ID: ZPMMQOGZYFMKPY-UHFFFAOYSA-N
Comment: Energy0
Num peaks: 6
44.99710569 4.165278309
136.0393049 6.951725568
154.0498695 21.39627251
194.0447842 7.739171948
222.0396988 22.68400548
240.0502635 22.46261574

Name: +ve in-silico MS/MS by CFM-ID for ZPMMQOGZYFMKPY-UHFFFAOYSA-N
ID: ZPMMQOGZYFMKPY-UHFFFAOYSA-N
Comment: Energy1
Num peaks: 6
108.0443902 8.219543927
110.0600403 2.506180479
124.0393049 2.615209267
126.0549549 1.61977505
136.0393049 43.47807237
154.0498695 30.68380128

Name: +ve in-silico MS/MS by CFM-ID for ZPMMQOGZYFMKPY-UHFFFAOYSA-N
ID: ZPMMQOGZYFMKPY-UHFFFAOYSA-N
Comment: Energy2
Num peaks: 19
29.00219107 2.194659625
43.01784114 3.324793019
44.99710569 7.332682736
47.01275576 2.385431409
59.01275576 1.118274987
65.00219107 2.559805409
67.01784114 1.267641623
68.99710569 4.246174077
71.01275576 2.220276012
87.00767038 5.569445582
89.02332044 1.005326439
95.01275576 1.522863556
108.0080047 1.566209575
108.0443902 11.18334847
110.0600403 3.929107366
126.0549549 1.804211518
134.0236548 1.225798543
136.0393049 20.65966039
154.0498695 5.138157115

Name: +ve in-silico MS/MS by CFM-ID for IBYSUZFWDNBMMA-UHFFFAOYSA-N
ID: IBYSUZFWDNBMMA-UHFFFAOYSA-N
Comment: Energy0
Num peaks: 9
63.00767038 25.35775204
87.00767038 3.385163866
154.0498695 10.77775903
176.0342195 4.178726949
178.0498695 11.07224691
194.0447842 5.447253244
222.0396988 4.782847372
223.0237144 3.440269826
240.0502635 12.73871322

Name: +ve in-silico MS/MS by CFM-ID for IBYSUZFWDNBMMA-UHFFFAOYSA-N
ID: IBYSUZFWDNBMMA-UHFFFAOYSA-N
Comment: Energy1
Num peaks: 9
63.00767038 30.3250386
87.00767038 9.558670325
108.0443902 5.815944931
136.0393049 7.197148319
154.0498695 11.86493857
178.0498695 4.480397774
194.0447842 5.325137149
222.0396988 4.143762501
240.0502635 3.072295612

Name: +ve in-silico MS/MS by CFM-ID for IBYSUZFWDNBMMA-UHFFFAOYSA-N
ID: IBYSUZFWDNBMMA-UHFFFAOYSA-N
Comment: Energy2
Num peaks: 26
15.02292652 0.8424751948
19.01784114 1.300566068
41.00219107 4.993936795
43.01784114 4.658834269
44.99710569 0.8836486992
63.00767038 13.46486821
65.00219107 1.053640089
84.99202031 0.9561729317
87.00767038 3.239494928
89.00219107 2.895994271
91.01784114 1.132134212
95.01275576 1.310327696
108.0080047 1.393630096
108.0443902 6.272354124
110.0600403 1.805366102
120.0080047 1.518702421
132.0443902 11.70271959
134.0600403 1.518074317
136.0393049 8.116830999
150.0549549 1.297621941
154.0498695 3.325943101
160.0393049 1.128843778
161.0233204 1.545117815
176.0342195 1.233949915
178.0498695 1.917658659
179.0338851 0.9902806357

Name: +ve in-silico MS/MS by CFM-ID for DSSLKANMVRWNLJ-UHFFFAOYSA-N
ID: DSSLKANMVRWNLJ-UHFFFAOYSA-N
Comment: Energy0
Num peaks: 7
152.0342195 3.235483462
170.0447842 5.610780996
178.0498695 23.44225713
194.0447842 4.419980054
196.0604342 7.339723516
222.0396988 13.49581084
240.0502635 23.0486297

Name: +ve in-silico MS/MS by CFM-ID for DSSLKANMVRWNLJ-UHFFFAOYSA-N
ID: DSSLKANMVRWNLJ-UHFFFAOYSA-N
Comment: Energy1
Num peaks: 15
25.00727645 2.329348876
53.00219107 1.452254282
55.01784114 1.463810762
71.01275576 6.103172607
108.0443902 14.08066691
124.0393049 1.945166732
126.0549549 4.408116488
132.0443902 2.983288216
152.0342195 11.58100711
170.0447842 5.857604731
178.0498695 15.47217389
194.0447842 5.201977016
196.0604342 1.857474412
222.0396988 3.816678444
240.0502635 2.636038739

Name: +ve in-silico MS/MS by CFM-ID for DSSLKANMVRWNLJ-UHFFFAOYSA-N
ID: DSSLKANMVRWNLJ-UHFFFAOYSA-N
Comment: Energy2
Num peaks: 10
25.00727645 5.43049237
71.01275576 7.746966308
108.0443902 30.42328721
124.0393049 15.10497147
126.0549549 4.681126354
132.0443902 5.486544454
148.0393049 5.28311817
150.0549549 2.080461577
152.0342195 2.216931912
178.0498695 2.614110428

Name: +ve in-silico MS/MS by CFM-ID for KLFKARAHONJTQU-UHFFFAOYSA-N
ID: KLFKARAHONJTQU-UHFFFAOYSA-N
Comment: Energy0
Num peaks: 6
152.0342195 4.707933612
170.0447842 6.556987621
194.0447842 10.84491705
204.0291341 5.547212069
222.0396988 23.35400986
240.0502635 30.50515506

Name: +ve in-silico MS/MS by CFM-ID for KLFKARAHONJTQU-UHFFFAOYSA-N
ID: KLFKARAHONJTQU-UHFFFAOYSA-N
Comment: Energy1
Num peaks: 14
25.00727645 2.77149839
71.01275576 5.096012442
122.0236548 2.463322996
124.0393049 3.469656442
134.0236548 3.819282924
148.0393049 2.463662442
152.0342195 18.81814505
170.0447842 7.884742239
176.0342195 4.223277067
178.0498695 3.684136939
194.0447842 10.19857121
204.0291341 3.154511168
222.0396988 9.163260843
240.0502635 3.763238953

Name: +ve in-silico MS/MS by CFM-ID for KLFKARAHONJTQU-UHFFFAOYSA-N
ID: KLFKARAHONJTQU-UHFFFAOYSA-N
Comment: Energy2
Num peaks: 16
25.00727645 7.982970692
27.02292652 1.199836091
53.00219107 1.496039681
71.01275576 4.069222385
77.99744004 1.451563347
108.0443902 3.627682483
122.0236548 21.57656688
124.0393049 6.070268852
126.0549549 1.60518991
134.0236548 2.619827957
148.0393049 6.335878739
150.0549549 0.9418093753
152.0342195 16.52186536
170.0447842 2.879313419
176.0342195 0.8919870269
178.0498695 1.207277563

Name: +ve in-silico MS/MS by CFM-ID for LKNMWQGFFMGQKW-UHFFFAOYSA-N
ID: LKNMWQGFFMGQKW-UHFFFAOYSA-N
Comment: Energy0
Num peaks: 23
27.02292652 2.289584873
42.03382555 1.891844901
44.04947561 3.316873871
44.99710569 2.339561245
55.01784114 3.662375157
73.02840582 9.01757662
75.04405588 2.844578363
76.02154661 3.025656111
78.03719668 1.673005949
84.00800472 1.45000939
88.03930485 4.29659267
101.0233204 1.664622253
120.0113759 1.930910364
122.0270259 1.430128232
130.0321113 1.861458235
132.0477614 1.438569686
160.042676 4.158521219
161.0266916 1.860708232
176.0375906 2.544681741
178.0532407 14.94245531
186.0219405 1.462108942
204.0325052 5.120038873
222.0430699 6.491696383

Name: +ve in-silico MS/MS by CFM-ID for LKNMWQGFFMGQKW-UHFFFAOYSA-N
ID: LKNMWQGFFMGQKW-UHFFFAOYSA-N
Comment: Energy1
Num peaks: 25
27.02292652 3.248962089
42.03382555 1.387268233
44.04947561 7.647578448
55.01784114 6.864481389
57.0334912 2.077744008
68.99710569 1.468470772
73.02840582 5.572489607
74.02365479 1.081516288
75.04405588 2.171548075
76.02154661 1.313961179
83.01275576 1.461711162
85.02840582 1.05964517
88.03930485 4.208297588
101.0233204 6.259455574
130.0321113 2.67621039
132.0477614 4.75706131
135.0110415 0.981351199
158.0270259 1.754269542
160.042676 4.163149204
161.0266916 2.947666958
176.0375906 2.701163796
178.0532407 6.182779567
186.0219405 1.94474953
204.0325052 5.061477239
222.0430699 1.791507317

Name: +ve in-silico MS/MS by CFM-ID for LKNMWQGFFMGQKW-UHFFFAOYSA-N
ID: LKNMWQGFFMGQKW-UHFFFAOYSA-N
Comment: Energy2
Num peaks: 22
27.02292652 8.994553951
29.03857658 1.5446318
40.01817548 3.308289833
42.03382555 6.524534373
44.04947561 14.41396911
44.99710569 4.465175691
55.01784114 3.074424806
57.0334912 1.705643406
65.99744004 1.656932384
68.99710569 1.325896651
73.02840582 5.95140004
74.00589655 2.962282228
75.04405588 2.847876481
76.02154661 8.62541872
77.05970595 1.178375067
78.03719668 2.170679547
84.00800472 1.951894803
86.98991214 1.291728717
130.0321113 2.138523288
132.0477614 1.096663085
160.042676 1.471013747
161.0266916 1.31649338

Name: +ve in-silico MS/MS by CFM-ID for UZFWVCKRRINCIC-UHFFFAOYSA-N
ID: UZFWVCKRRINCIC-UHFFFAOYSA-N
Comment: Energy0
Num peaks: 6
136.0393049 4.786433589
154.0498695 19.62504047
165.0182351 5.576550292
182.0447842 15.57888153
183.0287997 13.7896656
200.0553488 26.33432061

Name: +ve in-silico MS/MS by CFM-ID for UZFWVCKRRINCIC-UHFFFAOYSA-N
ID: UZFWVCKRRINCIC-UHFFFAOYSA-N
Comment: Energy1
Num peaks: 13
82.02874017 7.37957668
84.04439023 1.754429235
110.0600403 4.023019286
136.0393049 10.00782236
138.0549549 6.291408444
139.0389705 2.599527097
154.0498695 20.3969164
156.0655196 5.249593273
164.0342195 3.601415739
165.0182351 3.990654956
182.0447842 7.881494692
183.0287997 3.540977961
200.0553488 4.085443705

Name: +ve in-silico MS/MS by CFM-ID for UZFWVCKRRINCIC-UHFFFAOYSA-N
ID: UZFWVCKRRINCIC-UHFFFAOYSA-N
Comment: Energy2
Num peaks: 31
40.01817548 1.550506445
41.00219107 2.868138892
42.03382555 2.724807845
44.04947561 1.069485765
50.00252542 1.306903326
53.00219107 1.815461206
64.01817548 1.258176082
65.99744004 2.715720878
67.01784114 4.068731583
68.99710569 4.737786161
70.02874017 2.730693041
71.01275576 2.280923126
82.02874017 2.548509975
83.01275576 1.088851994
84.04439023 2.940299365
85.02840582 1.441242874
86.02365479 1.32965269
92.0130901 1.78431778
94.02874017 1.641762903
96.04439023 1.175558792
110.0600403 2.369989688
111.0076704 3.103779882
112.0393049 1.767291965
124.0393049 1.259552058
136.0393049 3.141652656
138.0549549 3.630152803
139.0389705 4.054988334
154.0498695 2.65405374
164.0342195 1.369098436
165.0182351 2.413708985
183.0287997 1.187757976

Name: +ve in-silico MS/MS by CFM-ID for ZWVLIPDYCNPPOC-UHFFFAOYSA-N
ID: ZWVLIPDYCNPPOC-UHFFFAOYSA-N
Comment: Energy0
Num peaks: 6
136.0393049 6.420941434
154.0498695 16.37491101
164.0342195 4.711922983
182.0447842 24.63362064
183.0287997 4.729893712
200.0553488 23.95608536

Name: +ve in-silico MS/MS by CFM-ID for ZWVLIPDYCNPPOC-UHFFFAOYSA-N
ID: ZWVLIPDYCNPPOC-UHFFFAOYSA-N
Comment: Energy1
Num peaks: 24
53.00219107 0.8215130685
55.01784114 0.7543344308
68.99710569 1.561596861
82.02874017 5.464873671
84.04439023 1.388208315
85.02840582 0.8734796945
86.02365479 0.9240800161
108.0443902 9.137567955
110.0600403 2.104302143
111.0076704 0.8748717077
112.0393049 0.977841253
124.0393049 1.095697837
126.0549549 2.797101442
134.0236548 1.913829151
136.0393049 7.830164399
138.0549549 4.385537547
152.0342195 1.369660539
154.0498695 13.74021357
156.0655196 3.475517084
164.0342195 4.189729728
165.0182351 2.082952417
182.0447842 8.915341458
183.0287997 1.004927985
200.0553488 3.019592059

Name: +ve in-silico MS/MS by CFM-ID for ZWVLIPDYCNPPOC-UHFFFAOYSA-N
ID: ZWVLIPDYCNPPOC-UHFFFAOYSA-N
Comment: Energy2
Num peaks: 31
25.00727645 1.313974408
26.00252542 3.143738182
28.01817548 0.9187611894
53.00219107 1.178976231
53.99744004 5.114154714
67.01784114 1.116164894
68.99710569 3.138107221
70.02874017 0.8663910113
71.01275576 2.098210839
80.0130901 13.5833484
82.02874017 1.043403927
84.04439023 1.475275437
86.02365479 0.8822407649
95.01275576 1.992361794
96.00800472 0.9120104666
98.02365479 2.785368811
100.0393049 1.617233535
108.0443902 8.896546597
110.0236548 1.981413854
112.0393049 2.400534258
124.0393049 1.90539306
136.0393049 5.563619107
138.0185694 1.147650024
138.0549549 2.175291974
139.0389705 1.195743834
140.0342195 1.747581381
141.0182351 1.114566075
154.0498695 1.804615475
164.0342195 1.391404402
165.0182351 1.113415292
182.0447842 0.9381792409

Name: +ve in-silico MS/MS by CFM-ID for SGESVOJRHXFQGS-UHFFFAOYSA-N
ID: SGESVOJRHXFQGS-UHFFFAOYSA-N
Comment: Energy0
Num peaks: 6
156.0655196 2.580178139
164.0342195 6.300996332
165.0182351 6.595299381
182.0447842 34.19898807
183.0287997 15.68839658
200.0553488 27.54815972

Name: +ve in-silico MS/MS by CFM-ID for SGESVOJRHXFQGS-UHFFFAOYSA-N
ID: SGESVOJRHXFQGS-UHFFFAOYSA-N
Comment: Energy1
Num peaks: 8
138.0549549 8.869218766
139.0389705 3.452040182
156.0655196 3.444896613
164.0342195 13.56598961
165.0182351 8.382880626
182.0447842 29.75338625
183.0287997 6.927431892
200.0553488 7.687704076

Name: +ve in-silico MS/MS by CFM-ID for SGESVOJRHXFQGS-UHFFFAOYSA-N
ID: SGESVOJRHXFQGS-UHFFFAOYSA-N
Comment: Energy2
Num peaks: 26
39.02292652 5.509401776
41.00219107 1.04547256
41.03857658 1.372933081
59.01275576 1.378797042
65.00219107 1.327902101
67.01784114 1.863050142
68.0130901 3.237983237
68.99710569 5.000089747
69.0334912 1.023886952
83.01275576 7.79253516
84.04439023 3.191751132
85.02840582 4.253527354
95.01275576 2.678513023
96.99202031 2.238325473
109.0284058 5.312745676
110.0236548 1.183559122
111.0076704 2.615465934
111.0440559 1.924612723
128.0342195 1.272537502
137.0233204 2.408657265
138.0549549 6.80479438
139.0389705 6.735212735
155.0338851 2.247703998
164.0342195 2.988113709
165.0182351 2.422752131
182.0447842 2.184354617

Name: +ve in-silico MS/MS by CFM-ID for UHUBKVLYGYOEMI-UHFFFAOYSA-N
ID: UHUBKVLYGYOEMI-UHFFFAOYSA-N
Comment: Energy0
Num peaks: 6
108.0443902 3.313486024
154.0498695 12.45594678
164.0342195 12.69874177
182.0447842 33.52217866
183.0287997 3.624782152
200.0553488 17.63471426

Name: +ve in-silico MS/MS by CFM-ID for UHUBKVLYGYOEMI-UHFFFAOYSA-N
ID: UHUBKVLYGYOEMI-UHFFFAOYSA-N
Comment: Energy1
Num peaks: 10
108.0443902 6.819182686
110.0236548 4.081884732
110.0600403 1.655995941
136.0393049 4.547343409
138.0549549 8.5213061
152.0342195 1.518336774
154.0498695 11.97743427
164.0342195 18.47502296
182.0447842 19.42012805
200.0553488 3.3417466

Name: +ve in-silico MS/MS by CFM-ID for UHUBKVLYGYOEMI-UHFFFAOYSA-N
ID: UHUBKVLYGYOEMI-UHFFFAOYSA-N
Comment: Energy2
Num peaks: 31
41.00219107 1.070541184
50.00252542 1.088059778
54.03382555 1.06135354
66.03382555 1.143681323
68.99710569 5.070720388
71.01275576 1.272925821
80.0130901 2.969109092
82.02874017 1.44600684
84.04439023 2.685149506
95.01275576 1.150132656
98.02365479 1.050422022
108.0080047 2.177877404
108.0443902 17.37723781
110.0236548 6.481964717
110.0600403 1.757083787
111.0076704 1.371468668
112.0393049 1.356932063
124.0029193 1.04770177
124.0393049 1.100487398
125.0233204 3.240865249
128.0342195 0.9932425714
136.0393049 1.10977509
138.0549549 4.920428161
139.0389705 1.760206937
141.0182351 0.9364441717
153.0182351 2.449368252
154.0498695 1.291777657
155.0338851 1.070782016
164.0342195 1.890720119
165.0182351 0.969683691
182.0447842 0.9643078001

Name: +ve in-silico MS/MS by CFM-ID for DISFJICKPSQCIZ-UHFFFAOYSA-N
ID: DISFJICKPSQCIZ-UHFFFAOYSA-N
Comment: Energy0
Num peaks: 6
103.002585 1.186828877
105.0334912 6.896695206
176.0342195 13.4864989
178.0498695 1.110367565
204.0291341 9.151070387
222.0396988 61.68796441

Name: +ve in-silico MS/MS by CFM-ID for DISFJICKPSQCIZ-UHFFFAOYSA-N
ID: DISFJICKPSQCIZ-UHFFFAOYSA-N
Comment: Energy1
Num peaks: 6
105.0334912 25.42502226
160.0393049 3.204092729
176.0342195 21.70482731
194.0447842 3.204127889
204.0291341 5.664510074
222.0396988 22.57541654

Name: +ve in-silico MS/MS by CFM-ID for DISFJICKPSQCIZ-UHFFFAOYSA-N
ID: DISFJICKPSQCIZ-UHFFFAOYSA-N
Comment: Energy2
Num peaks: 19
39.02292652 4.132279067
49.00727645 5.85975523
51.02292652 5.677321691
59.01275576 2.797607469
63.02292652 13.3099088
72.00800472 1.38017541
79.01784114 2.155538301
84.99202031 1.911874399
89.00219107 1.963939936
96.00800472 1.094422958
100.0029193 1.061504887
103.002585 5.037819715
105.0334912 24.02967428
122.0236548 1.071289832
134.0236548 1.664838575
139.997834 1.396180652
163.997834 2.817190971
166.013484 1.16585535
176.0342195 2.162572315

Name: +ve in-silico MS/MS by CFM-ID for PYXFNKDVWRLNIM-UHFFFAOYSA-N
ID: PYXFNKDVWRLNIM-UHFFFAOYSA-N
Comment: Energy0
Num peaks: 6
111.0440559 4.313885815
154.0498695 15.02454233
156.0655196 1.945471336
167.0338851 2.975343869
182.0447842 11.57218281
200.0553488 57.81381077

Name: +ve in-silico MS/MS by CFM-ID for PYXFNKDVWRLNIM-UHFFFAOYSA-N
ID: PYXFNKDVWRLNIM-UHFFFAOYSA-N
Comment: Energy1
Num peaks: 6
111.0440559 26.51342123
123.0440559 5.314729469
136.0393049 4.437060246
154.0498695 32.29595675
182.0447842 5.136090139
200.0553488 8.693434358

Name: +ve in-silico MS/MS by CFM-ID for PYXFNKDVWRLNIM-UHFFFAOYSA-N
ID: PYXFNKDVWRLNIM-UHFFFAOYSA-N
Comment: Energy2
Num peaks: 25
39.02292652 4.336264292
53.00219107 2.569747245
65.00219107 1.088646305
67.01784114 6.118687663
69.0334912 1.316456358
81.0334912 8.672716814
83.04914126 2.603428269
93.99235466 1.21091372
95.01275576 1.726123443
95.04914126 1.722234231
98.02365479 1.232367983
111.0440559 16.87657046
112.0029193 3.236079992
112.0393049 1.466242098
113.0597059 1.252940754
114.0185694 2.817480554
123.0440559 1.612551847
128.0342195 1.438925001
136.0393049 7.255624993
138.0549549 1.711614897
152.0342195 1.699225634
154.0498695 4.198164341
164.0342195 1.157034125
182.0447842 2.523744823
184.0240487 1.129033911

Name: +ve in-silico MS/MS by CFM-ID for FNANMEKJHOBOLE-UHFFFAOYSA-N
ID: FNANMEKJHOBOLE-UHFFFAOYSA-N
Comment: Energy0
Num peaks: 6
72.99202031 15.77231803
150.0549549 5.988743127
176.0342195 6.914657314
192.0291341 7.154922151
204.0291341 5.855652424
222.0396988 42.98076487

Name: +ve in-silico MS/MS by CFM-ID for FNANMEKJHOBOLE-UHFFFAOYSA-N
ID: FNANMEKJHOBOLE-UHFFFAOYSA-N
Comment: Energy1
Num peaks: 9
56.99710569 2.787473426
72.99202031 17.57252577
120.0443902 2.650611714
133.0284058 15.36249727
150.0549549 8.222545105
176.0342195 11.29737618
192.0291341 3.862407012
204.0291341 5.899241261
222.0396988 14.11755177

Name: +ve in-silico MS/MS by CFM-ID for FNANMEKJHOBOLE-UHFFFAOYSA-N
ID: FNANMEKJHOBOLE-UHFFFAOYSA-N
Comment: Energy2
Num peaks: 12
29.00219107 3.996892062
44.99710569 4.576283289
49.00727645 2.484657787
56.99710569 8.407901952
72.99202031 15.62241378
94.06512568 3.077646799
105.0334912 6.533285333
120.0443902 9.012174378
132.0443902 3.01070837
133.0284058 20.04443861
148.0393049 2.112499242
150.0549549 2.569676571

Name: +ve in-silico MS/MS by CFM-ID for ICOCWYWVYCMCRE-UHFFFAOYSA-N
ID: ICOCWYWVYCMCRE-UHFFFAOYSA-N
Comment: Energy0
Num peaks: 6
29.00219107 1.871451916
167.0338851 2.222958264
192.0291341 2.342657183
194.0447842 43.36955859
204.0291341 4.626098697
222.0396988 41.24979812

Name: +ve in-silico MS/MS by CFM-ID for ICOCWYWVYCMCRE-UHFFFAOYSA-N
ID: ICOCWYWVYCMCRE-UHFFFAOYSA-N
Comment: Energy1
Num peaks: 10
29.00219107 2.773049243
123.0440559 4.382510421
139.0389705 3.615797122
164.0342195 3.092807281
166.0498695 3.076332017
176.0342195 6.646506979
192.0291341 3.057038511
194.0447842 27.7408931
204.0291341 7.156796445
222.0396988 19.43333095

Name: +ve in-silico MS/MS by CFM-ID for ICOCWYWVYCMCRE-UHFFFAOYSA-N
ID: ICOCWYWVYCMCRE-UHFFFAOYSA-N
Comment: Energy2
Num peaks: 26
29.00219107 4.128865431
56.0130901 1.703969733
67.01784114 1.952059051
69.0334912 1.115897999
79.01784114 1.251106455
93.0334912 2.305370994
95.04914126 1.047864645
105.0334912 2.359929963
109.0284058 1.747239565
109.9872693 1.907240291
121.0284058 9.698864417
123.0440559 7.233794472
137.0233204 11.22680664
139.0389705 2.287850458
148.0393049 1.419948194
150.0549549 1.662224464
152.0342195 1.268442722
161.0233204 1.768388661
163.002585 1.695420238
164.0342195 4.253803637
165.0182351 1.503386891
166.0498695 1.628537438
167.0338851 4.583965318
176.0342195 6.721936404
194.0447842 2.009560433
204.0291341 2.059796544

Name: +ve in-silico MS/MS by CFM-ID for QCYBTABUGXSTIP-UHFFFAOYSA-N
ID: QCYBTABUGXSTIP-UHFFFAOYSA-N
Comment: Energy0
Num peaks: 6
110.9664134 1.785587726
156.9871489 1.786253617
172.9820635 7.438962397
186.9977135 13.24643747
188.9769781 12.55870985
205.0082782 48.07189078

Name: +ve in-silico MS/MS by CFM-ID for QCYBTABUGXSTIP-UHFFFAOYSA-N
ID: QCYBTABUGXSTIP-UHFFFAOYSA-N
Comment: Energy1
Num peaks: 9
15.02292652 4.005582309
65.03857658 4.18912445
79.05422664 4.427632926
95.04914126 6.029548019
110.9664134 7.672369782
172.9820635 7.515242929
186.9977135 8.778406727
188.9769781 21.31778849
205.0082782 17.28255801

Name: +ve in-silico MS/MS by CFM-ID for QCYBTABUGXSTIP-UHFFFAOYSA-N
ID: QCYBTABUGXSTIP-UHFFFAOYSA-N
Comment: Energy2
Num peaks: 16
15.02292652 4.491644772
19.01784114 4.048539229
49.00727645 10.69930892
51.02292652 6.493985219
53.03857658 4.875799585
63.02292652 4.805140545
65.03857658 3.336060809
67.05422664 2.875449914
79.05422664 11.35517997
94.93511329 2.080020083
95.04914126 5.236000652
110.9664134 2.257837314
156.9871489 5.214672435
172.9820635 3.493128204
186.9977135 2.460762116
188.9769781 7.006859431

Name: +ve in-silico MS/MS by CFM-ID for YOUGHPHFYULRKQ-UHFFFAOYSA-N
ID: YOUGHPHFYULRKQ-UHFFFAOYSA-N
Comment: Energy0
Num peaks: 6
94.97974138 2.408864764
123.0440559 2.772263494
159.0110415 13.08157958
161.0266916 1.813070712
187.0059561 31.06537324
205.0165208 33.23210073

Name: +ve in-silico MS/MS by CFM-ID for YOUGHPHFYULRKQ-UHFFFAOYSA-N
ID: YOUGHPHFYULRKQ-UHFFFAOYSA-N
Comment: Energy1
Num peaks: 22
39.02292652 1.947174845
49.00727645 1.573380606
51.02292652 5.578273991
53.03857658 1.237946315
65.03857658 1.827642632
67.01784114 1.293089879
79.01784114 1.897790173
79.05422664 2.75738312
81.0334912 2.010684842
85.02840582 1.203161539
93.0334912 1.347243329
95.01275576 3.404464083
97.02840582 1.271049894
99.04405588 1.755262901
105.0334912 3.807815465
107.0491413 2.987238035
123.0440559 7.079594253
156.9953914 1.338928657
159.0110415 11.45785898
161.0266916 2.1365973
187.0059561 15.90248345
205.0165208 6.458431138

Name: +ve in-silico MS/MS by CFM-ID for YOUGHPHFYULRKQ-UHFFFAOYSA-N
ID: YOUGHPHFYULRKQ-UHFFFAOYSA-N
Comment: Energy2
Num peaks: 23
25.00727645 4.610071424
27.02292652 3.619240834
39.02292652 4.676047249
41.03857658 1.556913923
49.00727645 2.454307514
51.02292652 13.35379916
53.03857658 8.678605159
55.05422664 1.581163609
63.02292652 2.206484858
65.03857658 10.80659033
67.05422664 1.100557995
79.05422664 2.343586933
93.0334912 1.569955153
94.97974138 5.419641326
96.99539144 1.298001076
104.9640913 6.329527682
105.0334912 0.9807567066
106.9797414 1.393507504
107.0127558 1.129218469
107.0491413 1.755021738
130.9797414 1.710223763
132.9953914 1.055704876
144.9953914 0.90859712

Name: +ve in-silico MS/MS by CFM-ID for IPPDHQABWWLGNA-UHFFFAOYSA-N
ID: IPPDHQABWWLGNA-UHFFFAOYSA-N
Comment: Energy0
Num peaks: 6
105.0334912 1.935698737
123.0440559 4.486828292
159.0110415 12.71043536
161.0266916 1.743267324
187.0059561 29.60079766
205.0165208 32.00917883

Name: +ve in-silico MS/MS by CFM-ID for IPPDHQABWWLGNA-UHFFFAOYSA-N
ID: IPPDHQABWWLGNA-UHFFFAOYSA-N
Comment: Energy1
Num peaks: 19
49.00727645 1.829529667
51.02292652 6.162079692
53.03857658 3.506145426
65.03857658 2.106373152
79.01784114 2.320668041
79.05422664 2.784067205
81.0334912 3.783620696
93.0334912 2.081242847
95.01275576 2.64995465
97.02840582 2.39767335
99.04405588 1.631809659
105.0334912 4.70124041
107.0491413 2.565260255
111.0440559 3.264992688
123.0440559 7.478170414
159.0110415 10.81604736
161.0266916 1.802533053
187.0059561 13.57317214
205.0165208 5.590592464

Name: +ve in-silico MS/MS by CFM-ID for IPPDHQABWWLGNA-UHFFFAOYSA-N
ID: IPPDHQABWWLGNA-UHFFFAOYSA-N
Comment: Energy2
Num peaks: 22
25.00727645 7.702251324
27.02292652 3.003518869
39.02292652 6.844292858
49.00727645 5.606247964
51.02292652 9.35929347
53.03857658 8.383894057
55.05422664 1.323361724
63.02292652 2.345260099
65.03857658 6.487362428
79.05422664 4.574385458
83.01275576 1.147778842
91.01784114 1.319163407
93.0334912 1.588269155
94.97974138 3.540611117
95.01275576 1.691242454
97.02840582 2.203002959
104.9640913 3.277917282
105.0334912 2.227754821
106.9797414 1.649771607
107.0491413 2.222701758
130.9797414 2.115562669
132.9953914 1.765571877

Name: +ve in-silico MS/MS by CFM-ID for APKHBJDWUVFIGD-UHFFFAOYSA-N
ID: APKHBJDWUVFIGD-UHFFFAOYSA-N
Comment: Energy0
Num peaks: 6
94.97974138 2.450555364
123.0440559 2.826024242
159.0110415 13.43252846
161.0266916 1.843856237
187.0059561 31.71393159
205.0165208 34.00300436

Name: +ve in-silico MS/MS by CFM-ID for APKHBJDWUVFIGD-UHFFFAOYSA-N
ID: APKHBJDWUVFIGD-UHFFFAOYSA-N
Comment: Energy1
Num peaks: 23
39.02292652 3.463472244
49.00727645 1.855019067
51.02292652 2.44365737
53.03857658 2.066256783
65.00219107 2.264206028
65.03857658 1.84707972
79.01784114 2.494609307
79.05422664 2.800410184
81.0334912 1.236726785
83.01275576 3.706245738
83.04914126 1.230895325
93.0334912 1.189475277
95.01275576 2.046371339
97.02840582 2.500126873
105.0334912 3.510293745
107.0491413 2.629200288
123.0440559 6.820641078
130.9797414 1.133993288
156.9953914 1.321295634
159.0110415 11.08458767
161.0266916 2.048274818
187.0059561 14.35514911
205.0165208 6.168612119

Name: +ve in-silico MS/MS by CFM-ID for APKHBJDWUVFIGD-UHFFFAOYSA-N
ID: APKHBJDWUVFIGD-UHFFFAOYSA-N
Comment: Energy2
Num peaks: 20
25.00727645 4.001363509
39.02292652 4.240955322
49.00727645 4.890916351
51.02292652 13.03894047
53.03857658 13.23757504
63.02292652 2.740344961
65.03857658 11.59527282
79.01784114 1.350975903
79.05422664 3.176796505
81.0334912 1.761263451
93.0334912 1.827658557
94.97974138 5.325321245
96.99539144 1.272899533
97.02840582 2.181857172
104.9640913 2.861194164
106.9797414 1.346924585
107.0491413 1.567541098
130.9797414 1.512283656
132.9953914 1.386831816
144.9953914 1.460408456

Name: +ve in-silico MS/MS by CFM-ID for RBNRRIVARMKHFO-UHFFFAOYSA-N
ID: RBNRRIVARMKHFO-UHFFFAOYSA-N
Comment: Energy0
Num peaks: 14
98.02365479 1.09927583
109.0284058 1.738848144
112.0393049 1.266395997
124.0393049 4.465601317
126.0549549 1.353675342
137.0233204 4.626512099
152.0342195 1.062355749
154.0498695 7.578939073
155.0338851 3.271908362
164.0342195 2.339535638
165.0182351 8.835266917
182.0447842 10.26643355
183.0287997 17.52992266
200.0553488 14.76659057

Name: +ve in-silico MS/MS by CFM-ID for RBNRRIVARMKHFO-UHFFFAOYSA-N
ID: RBNRRIVARMKHFO-UHFFFAOYSA-N
Comment: Energy1
Num peaks: 31
25.00727645 1.204041235
41.00219107 1.383457433
55.01784114 2.228295422
58.02874017 1.773234823
60.04439023 2.407054325
80.99710569 1.617955871
81.0334912 3.344006806
83.01275576 1.13968005
95.01275576 2.199756357
96.00800472 2.05939184
96.99202031 2.68186485
98.02365479 1.882791665
99.00767038 4.074080483
101.0233204 1.322906793
104.9971057 1.20267681
106.0287402 1.121881433
107.0127558 2.211132538
109.0284058 5.703485607
112.0393049 1.130933528
122.0236548 1.964058464
124.0393049 4.63681255
126.0549549 1.963254129
137.0233204 5.589311482
139.0389705 1.759078051
154.0498695 2.583437086
155.0338851 2.731314134
164.0342195 1.655694872
165.0182351 5.287840465
182.0447842 2.862119671
183.0287997 5.234475024
200.0553488 1.40669705

Name: +ve in-silico MS/MS by CFM-ID for RBNRRIVARMKHFO-UHFFFAOYSA-N
ID: RBNRRIVARMKHFO-UHFFFAOYSA-N
Comment: Energy2
Num peaks: 31
41.00219107 2.457487179
53.00219107 3.893484066
55.01784114 6.442732917
65.00219107 1.81618354
67.01784114 1.243631219
69.0334912 1.974317261
79.01784114 1.11088365
81.0334912 7.599787613
82.02874017 3.869701729
84.04439023 2.093203879
94.02874017 1.3025784
95.01275576 2.362582323
96.00800472 1.88054168
96.04439023 2.078811449
96.99202031 1.824916999
98.02365479 1.538230535
99.00767038 1.559970163
107.0127558 1.219543765
108.0443902 1.914986838
109.0284058 5.400668628
110.0600403 1.705707395
111.0440559 1.125195212
112.0393049 1.828271306
122.0236548 1.113622116
124.0393049 5.042025022
125.0233204 2.237104506
126.0549549 1.173278611
136.0393049 2.170827462
137.0233204 1.764043517
138.0549549 1.506291441
139.0389705 1.250548455

Name: +ve in-silico MS/MS by CFM-ID for PMTUOOWTUPKFNM-UHFFFAOYSA-N
ID: PMTUOOWTUPKFNM-UHFFFAOYSA-N
Comment: Energy0
Num peaks: 14
99.00767038 0.9654569222
109.0284058 1.185286629
113.0233204 1.130710544
137.0233204 4.982193891
139.0389705 1.379650122
140.0342195 1.670141672
152.0342195 1.190342072
154.0498695 7.072711801
155.0338851 3.875286673
164.0342195 4.262543319
165.0182351 8.527342779
182.0447842 14.88514389
183.0287997 12.42728343
200.0553488 17.27293584

Name: +ve in-silico MS/MS by CFM-ID for PMTUOOWTUPKFNM-UHFFFAOYSA-N
ID: PMTUOOWTUPKFNM-UHFFFAOYSA-N
Comment: Energy1
Num peaks: 31
53.00219107 1.091746802
55.01784114 1.593578377
59.01275576 1.580191557
80.99710569 2.154139001
81.0334912 2.291464336
83.01275576 1.739921248
95.01275576 1.905142231
96.00800472 2.963178029
96.99202031 2.414941203
98.02365479 5.085723351
99.00767038 1.651141186
100.0393049 1.452898158
109.0284058 2.235817568
113.0233204 1.528566714
120.9920203 1.989090441
122.0236548 1.823355704
123.0076704 4.013549712
124.0393049 1.193593132
125.0233204 2.3343297
136.0393049 1.928225877
137.0233204 6.674197168
138.0185694 2.911359996
138.0549549 1.465002173
139.0389705 1.675508321
140.0342195 2.445426133
154.0498695 6.34647553
164.0342195 2.087585049
165.0182351 3.916588591
182.0447842 3.625041971
183.0287997 4.019590326
200.0553488 1.797164812

Name: +ve in-silico MS/MS by CFM-ID for PMTUOOWTUPKFNM-UHFFFAOYSA-N
ID: PMTUOOWTUPKFNM-UHFFFAOYSA-N
Comment: Energy2
Num peaks: 31
41.00219107 2.4090409
43.01784114 1.929745063
44.0130901 2.514859849
53.00219107 4.092347661
55.01784114 6.919295135
59.01275576 2.647233551
61.02840582 1.344329745
68.0130901 1.551990992
69.0334912 2.238652662
79.01784114 1.147907506
81.0334912 4.285000651
83.01275576 4.269435756
85.02840582 2.032601599
86.02365479 1.688401517
95.01275576 2.34102947
96.00800472 2.842613046
96.99202031 1.455569578
98.02365479 2.262044888
100.0393049 1.22431273
109.0284058 5.561083906
111.0440559 1.799911434
113.0233204 2.148514787
122.0236548 1.621928719
124.0393049 6.028771959
125.0233204 1.60258292
126.0549549 1.917970572
136.0393049 2.418248957
137.0233204 2.054119683
138.0549549 2.098302796
139.0389705 1.202455935
154.0498695 1.17495872

Name: +ve in-silico MS/MS by CFM-ID for PSYWAEWXHMWFRQ-UHFFFAOYSA-N
ID: PSYWAEWXHMWFRQ-UHFFFAOYSA-N
Comment: Energy0
Num peaks: 6
56.0130901 1.765128239
165.0182351 1.810773359
173.0444498 3.569318587
182.0447842 21.81166083
183.0287997 4.270324951
200.0553488 48.5877138

Name: +ve in-silico MS/MS by CFM-ID for PSYWAEWXHMWFRQ-UHFFFAOYSA-N
ID: PSYWAEWXHMWFRQ-UHFFFAOYSA-N
Comment: Energy1
Num peaks: 28
26.00252542 1.456624649
41.00219107 0.6850788736
52.01817548 0.8227352949
53.00219107 0.7351216543
55.01784114 1.101493618
56.0130901 5.299407726
68.0130901 0.7673129625
70.02874017 0.6145416618
77.99744004 0.6189968064
80.0130901 1.178773855
82.02874017 1.291217046
93.99235466 0.6690501008
99.00767038 1.133434581
119.0338851 0.6297369839
127.0389705 0.7925766755
143.0338851 1.664832681
145.0495352 1.008846831
151.002585 0.6599850071
154.0498695 0.5844098347
155.0338851 3.091351933
164.0342195 2.197562683
165.0182351 6.356214727
169.0131497 3.358898402
171.0287997 0.7109468785
173.0444498 8.047562979
182.0447842 12.7381669
183.0287997 10.74388583
200.0553488 11.3048039

Name: +ve in-silico MS/MS by CFM-ID for PSYWAEWXHMWFRQ-UHFFFAOYSA-N
ID: PSYWAEWXHMWFRQ-UHFFFAOYSA-N
Comment: Energy2
Num peaks: 31
25.00727645 0.9175336326
26.00252542 5.324050385
39.02292652 2.508270828
40.01817548 1.342821926
41.00219107 3.080611435
43.01784114 1.809869559
52.01817548 2.01985584
53.00219107 4.022845791
53.99744004 1.695305728
55.01784114 4.425208134
56.0130901 6.241155642
65.00219107 1.362073088
67.01784114 2.143876674
68.0130901 0.9370568598
69.0334912 2.255670003
74.00252542 1.526489525
77.99744004 6.369811021
78.03382555 3.020273738
80.0130901 5.187650999
82.02874017 3.049600353
83.01275576 0.8724426076
93.99235466 0.8777577125
94.02874017 1.811197915
104.0130901 1.370508741
106.0287402 1.144906305
108.0443902 1.172025088
110.0236548 1.115485131
125.0233204 0.8665725995
127.0389705 2.355152394
155.0338851 1.206686363
182.0447842 1.121043686

Name: +ve in-silico MS/MS by CFM-ID for RGNIPLNHJAINBO-UHFFFAOYSA-N
ID: RGNIPLNHJAINBO-UHFFFAOYSA-N
Comment: Energy0
Num peaks: 6
73.02840582 1.372102185
143.0338851 2.510411791
173.0444498 0.9110634253
182.0447842 12.7339561
183.0287997 5.754468433
200.0553488 64.46910549

Name: +ve in-silico MS/MS by CFM-ID for RGNIPLNHJAINBO-UHFFFAOYSA-N
ID: RGNIPLNHJAINBO-UHFFFAOYSA-N
Comment: Energy1
Num peaks: 19
26.00252542 3.646079449
41.00219107 1.620525303
43.01784114 1.449871848
56.0130901 8.257323463
58.02874017 1.604403129
71.01275576 1.443805425
96.99202031 1.122148863
99.00767038 2.546459012
125.0233204 1.50659239
143.0338851 4.233092888
145.0495352 3.175651083
155.0338851 1.288569455
156.0291341 1.002776166
165.0182351 3.72356796
169.0131497 3.233852868
173.0444498 4.917485044
182.0447842 8.053079525
183.0287997 14.15784441
200.0553488 13.83769651

Name: +ve in-silico MS/MS by CFM-ID for RGNIPLNHJAINBO-UHFFFAOYSA-N
ID: RGNIPLNHJAINBO-UHFFFAOYSA-N
Comment: Energy2
Num peaks: 31
26.00252542 3.483796635
40.01817548 1.105003112
41.00219107 5.884327558
43.01784114 5.177920354
45.0334912 1.631596147
53.00219107 2.208390851
55.01784114 3.569368114
56.0130901 3.734087988
57.0334912 1.234391002
68.0130901 1.055805126
68.99710569 3.686665972
69.0334912 1.089896719
70.02874017 1.22878314
71.01275576 6.469681104
71.04914126 1.224704835
73.02840582 4.82843967
77.99744004 1.145608955
85.02840582 3.466534021
92.99710569 1.71096637
95.01275576 1.251315363
99.04405588 1.368764581
101.0233204 1.090394663
110.0236548 1.070510554
125.0233204 4.491942774
127.0389705 2.6260015
141.0182351 1.027303965
143.0338851 2.167616686
156.0291341 1.153515321
158.0447842 1.072836958
164.0342195 1.101336567
182.0447842 1.536406327

Name: +ve in-silico MS/MS by CFM-ID for RTVSZMGIKXMLSK-UHFFFAOYSA-N
ID: RTVSZMGIKXMLSK-UHFFFAOYSA-N
Comment: Energy0
Num peaks: 6
154.0498695 1.583814673
165.0182351 1.960055757
173.0444498 3.784003496
182.0447842 23.75128508
183.0287997 4.600532579
200.0553488 53.18675228

Name: +ve in-silico MS/MS by CFM-ID for RTVSZMGIKXMLSK-UHFFFAOYSA-N
ID: RTVSZMGIKXMLSK-UHFFFAOYSA-N
Comment: Energy1
Num peaks: 16
26.00252542 0.9466095262
72.99202031 1.425965286
75.00767038 1.986307014
80.0130901 0.9749689391
82.02874017 1.877243405
127.0389705 1.130642635
143.0338851 2.094638724
145.0495352 1.807196981
155.0338851 3.658152942
164.0342195 2.56791707
165.0182351 7.693108183
169.0131497 3.881802979
173.0444498 9.126619166
182.0447842 15.02265227
183.0287997 12.87465854
200.0553488 13.78959744

Name: +ve in-silico MS/MS by CFM-ID for RTVSZMGIKXMLSK-UHFFFAOYSA-N
ID: RTVSZMGIKXMLSK-UHFFFAOYSA-N
Comment: Energy2
Num peaks: 31
25.00727645 0.8383631262
26.00252542 3.092406937
39.02292652 3.75309113
41.00219107 7.086054304
43.01784114 2.488220949
45.0334912 1.186916651
50.00252542 1.545506768
53.00219107 4.068122923
55.01784114 2.26215592
64.01817548 1.291440889
66.03382555 1.061493951
67.01784114 1.516495041
69.0334912 3.824665446
77.99744004 5.577038272
80.0130901 4.723615948
92.0130901 2.267218536
94.02874017 3.544822609
96.04439023 3.432629613
97.02840582 2.329377556
98.0600403 0.9316988174
106.0287402 0.8695696938
108.0443902 1.478374005
122.0236548 1.370723825
125.0233204 2.415186446
127.0389705 3.966385914
143.0338851 2.632955296
155.0338851 3.203586336
164.0342195 2.611876841
165.0182351 1.624936307
173.0444498 1.218254783
182.0447842 1.761477931

Name: +ve in-silico MS/MS by CFM-ID for QSFWMNSKVNVXHB-UHFFFAOYSA-N
ID: QSFWMNSKVNVXHB-UHFFFAOYSA-N
Comment: Energy0
Num peaks: 6
79.05422664 1.186072549
95.04914126 3.978622054
154.0498695 1.574595931
172.0604342 4.006778457
182.0447842 43.09688768
200.0553488 36.31773487

Name: +ve in-silico MS/MS by CFM-ID for QSFWMNSKVNVXHB-UHFFFAOYSA-N
ID: QSFWMNSKVNVXHB-UHFFFAOYSA-N
Comment: Energy1
Num peaks: 12
79.05422664 3.140940912
95.04914126 7.017947605
111.0440559 6.611178549
126.0549549 1.786408554
142.0498695 1.750809795
152.0342195 4.070653425
154.013484 2.109975521
154.0498695 3.000002317
170.0447842 2.789933571
172.0604342 3.137105556
182.0447842 29.34640875
200.0553488 16.70880841

Name: +ve in-silico MS/MS by CFM-ID for QSFWMNSKVNVXHB-UHFFFAOYSA-N
ID: QSFWMNSKVNVXHB-UHFFFAOYSA-N
Comment: Energy2
Num peaks: 21
39.02292652 26.98231035
41.00219107 1.339000562
41.03857658 2.039651506
43.05422664 2.110869229
49.00727645 1.696307002
51.02292652 2.572997952
55.01784114 1.232112727
63.02292652 1.387124593
65.03857658 2.302323464
67.01784114 1.939783991
69.0334912 1.637375201
79.05422664 11.55836708
95.04914126 3.408535212
98.02365479 4.221171616
124.0393049 2.288305487
126.0549549 5.315573144
136.0393049 1.273782823
142.013484 1.326188454
142.0498695 2.288172471
154.0498695 1.681238816
182.0447842 1.854953679

Name: +ve in-silico MS/MS by CFM-ID for LLWXESQALSOEOW-UHFFFAOYSA-N
ID: LLWXESQALSOEOW-UHFFFAOYSA-N
Comment: Energy0
Num peaks: 6
95.04914126 4.039547015
142.0498695 1.380049667
170.0447842 1.801468435
172.0604342 6.843083653
182.0447842 11.10056765
200.0553488 62.38595999

Name: +ve in-silico MS/MS by CFM-ID for LLWXESQALSOEOW-UHFFFAOYSA-N
ID: LLWXESQALSOEOW-UHFFFAOYSA-N
Comment: Energy1
Num peaks: 12
95.04914126 5.176588355
111.0440559 3.079614844
126.0549549 2.93188559
142.0498695 2.934899556
152.0342195 5.196898415
154.0498695 3.979071641
156.0291341 2.202966463
168.0291341 2.618816427
170.0447842 4.354807341
172.0604342 5.530662265
182.0447842 11.85423139
200.0553488 30.25835074

Name: +ve in-silico MS/MS by CFM-ID for LLWXESQALSOEOW-UHFFFAOYSA-N
ID: LLWXESQALSOEOW-UHFFFAOYSA-N
Comment: Energy2
Num peaks: 28
39.02292652 14.43730922
41.00219107 0.938082388
41.03857658 10.66030587
43.05422664 2.858659302
49.00727645 1.745361689
51.02292652 2.700618008
53.00219107 1.779557425
53.03857658 2.016991967
55.01784114 1.705647657
60.00800472 1.436056736
65.03857658 1.837213681
67.01784114 1.187236206
67.05422664 2.056684126
69.0334912 0.9474496451
72.04439023 2.333056437
79.05422664 6.330284205
84.00800472 1.133420778
95.04914126 3.23249099
98.02365479 1.412443766
100.0393049 1.392010169
111.0440559 2.074348099
124.0393049 2.217740288
126.0549549 6.730019409
140.0342195 0.9958224265
142.013484 0.9531653809
142.0498695 2.420734478
154.0498695 1.50386342
182.0447842 1.357988187

Name: +ve in-silico MS/MS by CFM-ID for VIHVMFHOHOGGDG-UHFFFAOYSA-N
ID: VIHVMFHOHOGGDG-UHFFFAOYSA-N
Comment: Energy0
Num peaks: 6
95.04914126 6.450407862
142.0498695 1.542472138
170.0447842 2.070571435
172.0604342 8.132576115
182.0447842 3.153254124
200.0553488 67.63906443

Name: +ve in-silico MS/MS by CFM-ID for VIHVMFHOHOGGDG-UHFFFAOYSA-N
ID: VIHVMFHOHOGGDG-UHFFFAOYSA-N
Comment: Energy1
Num peaks: 10
95.04914126 5.446607227
111.0440559 10.50571081
126.0549549 3.306145289
142.0498695 3.244434868
152.0342195 5.349927738
154.0498695 3.986771316
170.0447842 4.301167362
172.0604342 5.07126449
182.0447842 7.845149849
200.0553488 32.82862567

Name: +ve in-silico MS/MS by CFM-ID for VIHVMFHOHOGGDG-UHFFFAOYSA-N
ID: VIHVMFHOHOGGDG-UHFFFAOYSA-N
Comment: Energy2
Num peaks: 20
39.02292652 5.220665368
41.03857658 14.67211458
43.05422664 5.500295915
49.00727645 2.087232449
51.02292652 2.457828497
53.00219107 1.628672864
53.03857658 2.915947572
55.01784114 1.568237047
63.02292652 1.462627193
65.03857658 2.830634636
67.01784114 3.43434688
67.05422664 4.994161886
69.0334912 2.860224918
79.05422664 3.110696305
95.04914126 5.681704421
124.0393049 3.607944233
126.0549549 10.20785508
140.0342195 1.246778021
142.0498695 3.328632097
154.0498695 1.407460476

Name: +ve in-silico MS/MS by CFM-ID for JNJPZYSNQMOENS-UHFFFAOYSA-N
ID: JNJPZYSNQMOENS-UHFFFAOYSA-N
Comment: Energy0
Num peaks: 6
148.0393049 2.226035781
176.0342195 5.330524278
194.0447842 15.98827154
204.0291341 6.693456535
222.0396988 28.78171679
240.0502635 28.93540586

Name: +ve in-silico MS/MS by CFM-ID for JNJPZYSNQMOENS-UHFFFAOYSA-N
ID: JNJPZYSNQMOENS-UHFFFAOYSA-N
Comment: Energy1
Num peaks: 14
121.0284058 1.896853192
123.0440559 1.55521195
148.0393049 7.409072229
150.0549549 1.555927682
165.0182351 2.334293344
167.0338851 3.934237822
168.0291341 1.796677773
176.0342195 10.71362506
178.0498695 5.376231134
194.0447842 19.300636
196.0604342 1.986148515
204.0291341 5.689828092
222.0396988 11.49830179
240.0502635 5.265692173

Name: +ve in-silico MS/MS by CFM-ID for JNJPZYSNQMOENS-UHFFFAOYSA-N
ID: JNJPZYSNQMOENS-UHFFFAOYSA-N
Comment: Energy2
Num peaks: 31
41.00219107 1.951453559
55.01784114 1.273656133
59.01275576 1.187147169
70.02874017 1.213157215
78.03382555 2.486341534
96.00800472 1.249878739
106.0287402 2.597259563
108.9920203 6.863305287
111.0076704 1.564236778
115.0389705 0.9175198566
121.0284058 1.003799749
122.0236548 3.450631965
129.0182351 1.033704615
136.0393049 2.050426583
139.002585 0.9502223128
140.0342195 1.969176633
147.0076704 1.005447625
148.0393049 6.994630544
149.0233204 1.000408185
150.0185694 1.332968388
151.0389705 2.033129727
152.0342195 7.021073494
153.0182351 2.084959327
162.0185694 3.616842022
166.0498695 0.9546004491
167.0338851 1.04215112
176.0342195 5.120510425
178.0498695 3.245008824
180.0291341 3.46129988
194.0447842 1.724146089
204.0291341 1.646293972

Name: +ve in-silico MS/MS by CFM-ID for DQGVWBABTTWMEF-UHFFFAOYSA-N
ID: DQGVWBABTTWMEF-UHFFFAOYSA-N
Comment: Energy0
Num peaks: 6
176.0342195 4.353253175
178.0498695 1.731806856
194.0447842 14.62636296
204.0291341 7.240966006
222.0396988 30.75899533
240.0502635 30.55157093

Name: +ve in-silico MS/MS by CFM-ID for DQGVWBABTTWMEF-UHFFFAOYSA-N
ID: DQGVWBABTTWMEF-UHFFFAOYSA-N
Comment: Energy1
Num peaks: 13
121.0284058 2.01081789
148.0393049 4.189395046
151.0389705 1.592516599
165.0182351 3.210001112
167.0338851 4.449850641
168.0291341 1.944730896
176.0342195 11.0096142
178.0498695 5.717201268
194.0447842 19.92073096
196.0604342 2.461906368
204.0291341 6.438961134
222.0396988 12.72886299
240.0502635 5.716387825

Name: +ve in-silico MS/MS by CFM-ID for DQGVWBABTTWMEF-UHFFFAOYSA-N
ID: DQGVWBABTTWMEF-UHFFFAOYSA-N
Comment: Energy2
Num peaks: 31
39.02292652 1.221970115
41.00219107 1.621365371
50.00252542 1.28595276
59.01275576 1.253322046
65.00219107 1.595504363
66.03382555 1.797831961
78.03382555 7.92301015
80.04947561 1.091687226
92.0130901 2.635395462
94.02874017 1.604738347
95.01275576 2.180369184
99.00767038 1.413283207
106.0287402 7.72968173
121.0284058 2.114796078
122.0236548 1.482369065
134.0236548 1.225977737
136.0393049 3.191797455
148.0393049 3.495356868
149.0233204 1.644812489
150.0185694 1.069460665
151.0389705 2.008823236
152.0342195 3.658899824
153.0182351 2.719020687
162.0185694 4.465807067
165.0182351 1.60274453
167.0338851 1.222893899
176.0342195 4.800604388
178.0498695 2.366940307
180.0291341 3.319951317
194.0447842 1.236224233
204.0291341 1.431019946

Name: +ve in-silico MS/MS by CFM-ID for GALOXKMMCBJGAR-UHFFFAOYSA-N
ID: GALOXKMMCBJGAR-UHFFFAOYSA-N
Comment: Energy0
Num peaks: 6
174.0185694 2.456724511
176.0342195 3.453100624
192.0291341 26.74290214
194.0447842 1.910108332
222.0396988 16.89998264
240.0502635 37.26368191

Name: +ve in-silico MS/MS by CFM-ID for GALOXKMMCBJGAR-UHFFFAOYSA-N
ID: GALOXKMMCBJGAR-UHFFFAOYSA-N
Comment: Energy1
Num peaks: 11
121.0284058 7.773853941
136.0393049 3.147350869
174.0185694 3.115584179
176.0342195 11.41004204
178.0498695 3.926120376
192.0291341 16.38761747
194.0447842 3.332145044
196.0604342 3.730293883
204.0291341 3.397472741
222.0396988 14.73823008
240.0502635 9.389573931

Name: +ve in-silico MS/MS by CFM-ID for GALOXKMMCBJGAR-UHFFFAOYSA-N
ID: GALOXKMMCBJGAR-UHFFFAOYSA-N
Comment: Energy2
Num peaks: 31
49.00727645 2.385802768
53.00219107 1.088230397
55.01784114 1.636280273
65.00219107 2.359271775
65.03857658 3.302408343
66.03382555 2.116559042
67.01784114 1.674584868
69.0334912 2.824773971
70.02874017 1.130669623
91.01784114 2.636801484
93.0334912 3.707704376
94.02874017 1.85046763
105.0334912 2.184513437
108.0443902 4.716708287
121.0284058 3.767813386
122.0236548 11.13101979
124.0393049 3.716153067
136.0393049 3.98031423
148.0393049 1.361366721
150.0185694 1.908292415
152.0342195 1.509676302
164.0342195 1.51310731
166.0498695 1.163467118
168.0291341 1.003848216
170.0447842 1.394093569
176.0342195 4.901727542
178.0498695 1.760190472
182.0447842 0.9984054877
192.0291341 1.73957781
194.0447842 1.721300367
222.0396988 1.223960246

Name: +ve in-silico MS/MS by CFM-ID for XDDORLQDDNNWGV-UHFFFAOYSA-N
ID: XDDORLQDDNNWGV-UHFFFAOYSA-N
Comment: Energy0
Num peaks: 6
95.04914126 1.587309702
105.0334912 2.321713105
107.0491413 5.124672993
172.9903061 1.427553821
187.0059561 40.46312772
205.0165208 40.85103777

Name: +ve in-silico MS/MS by CFM-ID for XDDORLQDDNNWGV-UHFFFAOYSA-N
ID: XDDORLQDDNNWGV-UHFFFAOYSA-N
Comment: Energy1
Num peaks: 6
80.96409131 4.2378168
91.05422664 2.141818558
107.0491413 37.31323239
125.0597059 8.293637146
187.0059561 24.32863286
205.0165208 7.991035891

Name: +ve in-silico MS/MS by CFM-ID for XDDORLQDDNNWGV-UHFFFAOYSA-N
ID: XDDORLQDDNNWGV-UHFFFAOYSA-N
Comment: Energy2
Num peaks: 12
49.00727645 3.258213107
51.02292652 3.844304203
63.02292652 16.69807221
65.03857658 6.783658154
75.02292652 8.431625145
77.03857658 16.55823767
91.01784114 2.245022776
91.05422664 7.284598049
95.04914126 3.251376261
105.0334912 3.142055214
107.0491413 5.979191273
187.0059561 3.155013745

Name: +ve in-silico MS/MS by CFM-ID for HNIWWMUJSANIND-UHFFFAOYSA-N
ID: HNIWWMUJSANIND-UHFFFAOYSA-N
Comment: Energy0
Num peaks: 10
30.03382555 3.658413957
40.01817548 3.45299368
44.04947561 17.04555808
76.02154661 7.268667607
78.03719668 5.780647725
104.0164612 2.783873657
123.0240694 4.485153644
182.0434249 4.330087344
183.0274405 6.91905363
200.0539896 24.55436993

Name: +ve in-silico MS/MS by CFM-ID for HNIWWMUJSANIND-UHFFFAOYSA-N
ID: HNIWWMUJSANIND-UHFFFAOYSA-N
Comment: Energy1
Num peaks: 10
44.04947561 22.92035036
76.02154661 1.744775891
78.03719668 1.84234787
123.0240694 26.86486451
125.0397195 2.304199583
157.0117905 3.50116553
171.0274405 2.072008666
182.0434249 3.978796286
183.0274405 6.737383015
200.0539896 8.832519362

Name: +ve in-silico MS/MS by CFM-ID for HNIWWMUJSANIND-UHFFFAOYSA-N
ID: HNIWWMUJSANIND-UHFFFAOYSA-N
Comment: Energy2
Num peaks: 13
27.02292652 5.253328962
28.01817548 1.696772115
30.03382555 2.335566597
40.01817548 15.5025136
42.03382555 3.814898659
44.04947561 24.03412537
58.99499752 6.894903321
61.01064758 3.535851902
69.97459642 2.421931605
71.99024648 6.673479499
76.02154661 4.055301238
84.97426207 1.828916239
123.0240694 2.985277258

Name: +ve in-silico MS/MS by CFM-ID for MVYZKTZYKOKLNZ-UHFFFAOYSA-N
ID: MVYZKTZYKOKLNZ-UHFFFAOYSA-N
Comment: Energy0
Num peaks: 6
125.0233204 6.714025243
137.0233204 2.514283676
154.0498695 41.80589077
156.0655196 2.768917267
182.0447842 6.148335288
200.0553488 25.27123115

Name: +ve in-silico MS/MS by CFM-ID for MVYZKTZYKOKLNZ-UHFFFAOYSA-N
ID: MVYZKTZYKOKLNZ-UHFFFAOYSA-N
Comment: Energy1
Num peaks: 10
74.02365479 4.250715047
124.0393049 3.705136159
125.0233204 7.078737114
126.0549549 6.447706539
127.0389705 3.147682447
136.0393049 3.238357042
137.0233204 9.222621116
154.0498695 38.98265142
156.0655196 1.735166891
200.0553488 2.720256197

Name: +ve in-silico MS/MS by CFM-ID for MVYZKTZYKOKLNZ-UHFFFAOYSA-N
ID: MVYZKTZYKOKLNZ-UHFFFAOYSA-N
Comment: Energy2
Num peaks: 28
25.00727645 1.204249201
28.01817548 1.169698486
41.00219107 1.21260527
43.01784114 0.9502354875
50.00252542 1.11675697
52.01817548 1.164557191
53.00219107 2.374183497
54.03382555 1.878459195
55.01784114 1.062747385
67.01784114 3.756409853
69.0334912 1.519602658
82.02874017 2.057057951
83.01275576 2.185973326
92.99710569 1.813257933
95.01275576 7.059124054
96.00800472 1.176547817
97.02840582 11.27599111
98.02365479 2.015180203
109.0284058 1.949829482
112.0393049 1.668488139
122.0236548 1.540386064
124.0393049 10.72447524
125.0233204 3.265848529
126.0549549 5.988260087
127.0389705 1.489211741
136.0393049 4.55274486
137.0233204 2.198177714
154.0498695 2.479497953

Name: +ve in-silico MS/MS by CFM-ID for QQNNBCKCTFTQHF-UHFFFAOYSA-N
ID: QQNNBCKCTFTQHF-UHFFFAOYSA-N
Comment: Energy0
Num peaks: 6
125.0233204 4.749854561
137.0233204 2.672561324
154.0498695 40.49692434
156.0655196 2.586082262
182.0447842 15.20819241
200.0553488 22.71260128

Name: +ve in-silico MS/MS by CFM-ID for QQNNBCKCTFTQHF-UHFFFAOYSA-N
ID: QQNNBCKCTFTQHF-UHFFFAOYSA-N
Comment: Energy1
Num peaks: 7
125.0233204 6.701330731
126.0549549 3.164778575
127.0389705 3.881552391
137.0233204 11.57691255
154.0498695 48.82628608
182.0447842 4.581731289
200.0553488 3.096656487

Name: +ve in-silico MS/MS by CFM-ID for QQNNBCKCTFTQHF-UHFFFAOYSA-N
ID: QQNNBCKCTFTQHF-UHFFFAOYSA-N
Comment: Energy2
Num peaks: 25
39.02292652 2.239656136
53.00219107 1.331895782
54.03382555 1.010573808
65.00219107 3.410084135
66.03382555 3.868978758
67.01784114 4.401467942
69.0334912 2.626125359
82.02874017 2.726904759
94.02874017 1.320022493
95.01275576 3.551806009
96.00800472 1.206905318
96.04439023 2.545639243
97.02840582 6.842359614
98.02365479 1.37080621
109.0284058 1.318117212
124.0393049 5.760811631
125.0233204 10.53281281
126.0549549 3.034338377
127.0389705 3.664199248
136.0393049 4.183249941
137.0233204 4.915768682
139.0389705 1.14962171
152.0342195 1.184927105
154.0498695 5.007729707
182.0447842 1.20468149

Name: +ve in-silico MS/MS by CFM-ID for XAIJGPDOQWRTDQ-UHFFFAOYSA-N
ID: XAIJGPDOQWRTDQ-UHFFFAOYSA-N
Comment: Energy0
Num peaks: 6
74.02365479 2.240231388
154.0498695 25.04974303
156.0655196 2.552033351
182.0447842 9.849559518
183.0287997 3.946389567
200.0553488 45.50945709

Name: +ve in-silico MS/MS by CFM-ID for XAIJGPDOQWRTDQ-UHFFFAOYSA-N
ID: XAIJGPDOQWRTDQ-UHFFFAOYSA-N
Comment: Energy1
Num peaks: 10
28.01817548 1.593923343
68.99710569 2.301719135
74.02365479 4.670616065
125.0233204 4.213286516
127.0389705 1.478193771
136.0393049 6.212120183
154.0498695 44.68867797
156.0655196 3.860571811
182.0447842 3.753016628
200.0553488 7.306488445

Name: +ve in-silico MS/MS by CFM-ID for XAIJGPDOQWRTDQ-UHFFFAOYSA-N
ID: XAIJGPDOQWRTDQ-UHFFFAOYSA-N
Comment: Energy2
Num peaks: 31
28.01817548 6.22104285
41.00219107 5.383065203
43.01784114 4.197761964
44.99710569 1.14593371
53.00219107 2.144119709
56.0130901 1.136998452
57.0334912 1.429437471
59.01275576 1.786616581
68.99710569 3.044412974
71.01275576 1.199182355
74.02365479 3.976587408
76.03930485 1.459720622
80.99710569 2.985650849
82.02874017 1.36341143
83.01275576 7.930020352
85.02840582 2.603180101
109.0284058 1.12936701
110.0236548 2.348340631
112.0393049 4.405210631
124.0393049 1.517709207
125.0233204 1.85182379
127.0389705 1.439282974
136.0393049 5.266936994
138.0185694 1.202758266
140.0342195 2.247204736
141.0182351 1.063505094
154.013484 2.125223906
154.0498695 2.318728855
156.0291341 1.329568255
158.0447842 1.84533511
182.0447842 1.830325449

Name: +ve in-silico MS/MS by CFM-ID for IEFHLNIBOOTWTK-UHFFFAOYSA-N
ID: IEFHLNIBOOTWTK-UHFFFAOYSA-N
Comment: Energy0
Num peaks: 6
136.0393049 2.786282472
154.0498695 40.57740853
156.0655196 2.505571334
182.0447842 16.96938721
183.0287997 2.901216541
200.0553488 23.19683199

Name: +ve in-silico MS/MS by CFM-ID for IEFHLNIBOOTWTK-UHFFFAOYSA-N
ID: IEFHLNIBOOTWTK-UHFFFAOYSA-N
Comment: Energy1
Num peaks: 6
74.02365479 2.347827636
127.0389705 7.210544782
136.0393049 9.865279547
154.0498695 56.19798797
182.0447842 5.197992584
200.0553488 2.992171827

Name: +ve in-silico MS/MS by CFM-ID for IEFHLNIBOOTWTK-UHFFFAOYSA-N
ID: IEFHLNIBOOTWTK-UHFFFAOYSA-N
Comment: Energy2
Num peaks: 28
25.00727645 1.639885441
28.01817548 1.720092455
41.00219107 6.276925113
43.01784114 5.739394993
50.00252542 2.576368054
52.01817548 2.31878745
54.03382555 5.732653342
82.02874017 2.323208071
83.01275576 2.484149852
96.00800472 2.173362934
96.04439023 1.360186479
98.02365479 3.663082263
99.00767038 0.9079675039
100.0393049 0.947609362
108.0080047 1.912738416
109.0284058 1.363485397
110.0236548 3.776893992
112.0393049 7.271278747
114.0549549 1.882879546
124.0393049 0.9238922541
127.0389705 1.147532897
136.0393049 9.610841289
138.0549549 2.259594182
139.0389705 1.352710311
140.0342195 1.769611285
154.0498695 4.644112931
164.0342195 1.072482112
182.0447842 1.762320113

Name: +ve in-silico MS/MS by CFM-ID for IWIMYYZPXMSGBN-UHFFFAOYSA-N
ID: IWIMYYZPXMSGBN-UHFFFAOYSA-N
Comment: Energy0
Num peaks: 6
136.0393049 3.837233312
154.0498695 41.08037252
156.0655196 2.598829528
182.0447842 17.43669936
183.0287997 2.973785511
200.0553488 23.63218698

Name: +ve in-silico MS/MS by CFM-ID for IWIMYYZPXMSGBN-UHFFFAOYSA-N
ID: IWIMYYZPXMSGBN-UHFFFAOYSA-N
Comment: Energy1
Num peaks: 6
127.0389705 5.081124242
136.0393049 5.671000974
154.0498695 64.31367625
156.0655196 2.182050713
182.0447842 6.199091991
200.0553488 3.345926291

Name: +ve in-silico MS/MS by CFM-ID for IWIMYYZPXMSGBN-UHFFFAOYSA-N
ID: IWIMYYZPXMSGBN-UHFFFAOYSA-N
Comment: Energy2
Num peaks: 23
39.02292652 1.928768069
41.00219107 1.378967019
50.00252542 3.967845857
52.01817548 4.280357154
54.03382555 8.352922524
66.03382555 10.48110986
68.04947561 4.717147745
70.06512568 1.255143047
80.0130901 1.440535705
82.02874017 3.122348825
83.01275576 1.479087286
96.00800472 2.793327741
96.04439023 2.211507605
98.02365479 3.877589625
100.0393049 1.022686927
109.0284058 4.07493704
127.0389705 3.102094389
136.0393049 8.934850543
138.0549549 2.624508843
139.0389705 1.383726577
154.0498695 4.431678625
164.0342195 1.282055685
182.0447842 1.857236193

Name: +ve in-silico MS/MS by CFM-ID for FNVYRJYQVNVEBY-UHFFFAOYSA-N
ID: FNVYRJYQVNVEBY-UHFFFAOYSA-N
Comment: Energy0
Num peaks: 13
15.02292652 1.444640152
44.99710569 4.591519616
75.02629764 1.174185094
146.0270259 1.177022288
148.042676 9.495568025
150.058326 5.514082678
179.0372563 4.062167211
192.0502635 2.117778618
194.0481553 12.78560836
196.0638053 16.517502
222.0430699 2.064141752
224.0223345 1.541298026
240.0536346 18.47548047

Name: +ve in-silico MS/MS by CFM-ID for FNVYRJYQVNVEBY-UHFFFAOYSA-N
ID: FNVYRJYQVNVEBY-UHFFFAOYSA-N
Comment: Energy1
Num peaks: 22
46.99499752 1.298267147
62.02365479 2.428932413
75.02629764 9.955715732
77.04194771 1.761316757
120.0291341 1.989350973
133.0317769 1.555730154
146.0270259 2.115254676
146.0447842 2.275668522
148.042676 6.901921041
148.0604342 4.176546323
150.058326 5.834461456
150.0760843 1.265781152
174.0219405 1.931406753
176.0375906 2.333581095
178.0532407 2.973326269
179.0372563 2.638484099
180.0325052 2.802257751
192.0502635 2.559072317
194.0481553 6.67572224
196.0638053 8.010673364
222.0430699 2.997611766
240.0536346 5.698992314

Name: +ve in-silico MS/MS by CFM-ID for FNVYRJYQVNVEBY-UHFFFAOYSA-N
ID: FNVYRJYQVNVEBY-UHFFFAOYSA-N
Comment: Energy2
Num peaks: 20
15.02292652 2.763749726
44.99710569 7.941537032
46.99499752 2.283877684
61.01064758 6.563379219
75.02629764 2.882087086
77.04194771 1.249046777
120.0291341 3.33993879
131.0161269 1.915512702
131.0338851 1.345050042
133.0317769 6.269709807
134.0447842 3.843252999
146.0270259 1.673868622
146.0447842 2.08310049
148.042676 18.9124179
148.0604342 4.378010873
150.058326 5.294825598
178.0532407 1.22027881
179.0372563 1.354639237
180.0325052 4.449787527
196.0638053 1.289217368

Name: +ve in-silico MS/MS by CFM-ID for UMSPKEXDHUSDHA-UHFFFAOYSA-N
ID: UMSPKEXDHUSDHA-UHFFFAOYSA-N
Comment: Energy0
Num peaks: 8
148.0393049 7.400914712
165.0182351 2.613538219
176.0342195 8.994547861
178.0498695 2.490500171
194.0447842 26.30432969
204.0291341 2.650721624
222.0396988 16.76671396
240.0502635 14.23070802

Name: +ve in-silico MS/MS by CFM-ID for UMSPKEXDHUSDHA-UHFFFAOYSA-N
ID: UMSPKEXDHUSDHA-UHFFFAOYSA-N
Comment: Energy1
Num peaks: 15
74.02365479 2.660268024
98.02365479 1.895741971
112.0393049 1.902314454
146.0236548 1.41302971
148.0393049 18.57650807
150.0549549 3.760500072
166.0498695 1.77867819
176.0342195 13.27401579
177.0182351 4.071493195
178.0498695 3.823607501
194.0447842 17.63475106
196.0604342 2.102706247
204.0291341 1.625397267
222.0396988 4.319113106
240.0502635 1.359597114

Name: +ve in-silico MS/MS by CFM-ID for UMSPKEXDHUSDHA-UHFFFAOYSA-N
ID: UMSPKEXDHUSDHA-UHFFFAOYSA-N
Comment: Energy2
Num peaks: 31
39.02292652 0.8668937499
53.00219107 1.256907349
55.01784114 1.250086937
68.99710569 2.894143309
83.01275576 4.886397326
85.02840582 0.9664499882
95.01275576 1.997079771
96.00800472 1.633282823
98.02365479 10.17328001
109.0284058 2.841117455
110.0236548 1.40526668
112.0393049 2.81038734
121.0284058 2.020975178
124.0393049 4.571522683
126.0185694 0.9135053413
136.0029193 1.655475537
138.0185694 0.937880447
138.0549549 2.453519603
140.0342195 2.240870457
147.0076704 0.986851615
148.0393049 8.261133426
149.0233204 1.576845821
151.0389705 0.8693292901
152.0342195 2.258510595
154.013484 1.62819948
166.0498695 2.616575157
176.0342195 5.663977529
177.0182351 1.483236509
178.0498695 3.208050513
194.0447842 0.8795682951
222.0396988 0.9721190731

Name: +ve in-silico MS/MS by CFM-ID for KWRXZWRPRQRLQP-UHFFFAOYSA-N
ID: KWRXZWRPRQRLQP-UHFFFAOYSA-N
Comment: Energy0
Num peaks: 6
95.04914126 1.833924991
105.0334912 2.257819259
107.0491413 5.0754789
172.9903061 1.414702249
187.0059561 40.4594587
205.0165208 40.32400771

Name: +ve in-silico MS/MS by CFM-ID for KWRXZWRPRQRLQP-UHFFFAOYSA-N
ID: KWRXZWRPRQRLQP-UHFFFAOYSA-N
Comment: Energy1
Num peaks: 6
80.96409131 3.237683793
91.05422664 2.15363985
107.0491413 37.0470403
125.0597059 8.045627143
187.0059561 23.99966346
205.0165208 7.703772339

Name: +ve in-silico MS/MS by CFM-ID for KWRXZWRPRQRLQP-UHFFFAOYSA-N
ID: KWRXZWRPRQRLQP-UHFFFAOYSA-N
Comment: Energy2
Num peaks: 13
39.02292652 4.871406047
41.03857658 3.425596848
49.00727645 4.098431937
51.02292652 5.501876819
53.00219107 2.038087
63.02292652 18.6675934
65.03857658 13.54286218
67.05422664 4.130458104
79.01784114 2.51926147
91.05422664 10.01423538
105.0334912 2.536982996
107.0491413 6.127779926
187.0059561 4.290473427

Name: +ve in-silico MS/MS by CFM-ID for FTQMBLSLJCZOMV-UHFFFAOYSA-N
ID: FTQMBLSLJCZOMV-UHFFFAOYSA-N
Comment: Energy0
Num peaks: 11
85.02840582 1.752994491
114.0185694 1.645726974
136.0393049 2.985186573
137.0233204 7.748192906
139.0389705 1.69651809
154.0498695 8.649680494
164.0342195 3.827497574
165.0182351 4.707855269
182.0447842 19.84141269
183.0287997 11.82310184
200.0553488 16.77423745

Name: +ve in-silico MS/MS by CFM-ID for FTQMBLSLJCZOMV-UHFFFAOYSA-N
ID: FTQMBLSLJCZOMV-UHFFFAOYSA-N
Comment: Energy1
Num peaks: 22
39.02292652 2.116870659
68.99710569 2.784870648
85.02840582 3.669020076
97.02840582 3.295263822
108.0080047 1.646508864
108.0443902 2.904041787
109.0284058 4.410130254
111.0076704 1.317731764
114.0185694 2.063099862
126.0185694 3.451846548
135.0076704 1.654216642
136.0393049 3.476436936
137.0233204 13.13521387
138.0549549 2.644945914
139.0389705 3.686186238
154.0498695 4.761559617
156.0655196 1.291628424
164.0342195 2.832097417
165.0182351 6.084138429
182.0447842 5.997588979
183.0287997 5.539892687
200.0553488 1.72363326

Name: +ve in-silico MS/MS by CFM-ID for FTQMBLSLJCZOMV-UHFFFAOYSA-N
ID: FTQMBLSLJCZOMV-UHFFFAOYSA-N
Comment: Energy2
Num peaks: 23
39.02292652 9.337117815
41.03857658 2.027112584
55.01784114 1.502124002
68.0130901 6.236318514
68.99710569 2.002830156
82.02874017 1.355105174
85.02840582 1.853576686
102.0185694 1.690394245
108.0080047 1.833992709
108.0443902 16.35071793
109.0284058 5.882039631
110.0600403 1.446678176
111.0076704 1.231946516
114.0185694 3.439720443
126.0185694 2.175120303
128.0342195 1.096646612
136.0393049 5.07502846
137.0233204 6.477309229
138.0185694 1.185008567
138.0549549 2.795710143
139.0389705 1.514240271
152.0342195 1.155917749
154.0498695 2.460799289

Name: +ve in-silico MS/MS by CFM-ID for HRNNTLKVQBBWGI-UHFFFAOYSA-N
ID: HRNNTLKVQBBWGI-UHFFFAOYSA-N
Comment: Energy0
Num peaks: 13
74.02365479 3.018960504
107.0127558 1.844488498
108.0443902 2.988750536
110.0236548 2.357412682
125.0233204 2.074479289
127.0389705 1.858480556
136.0393049 11.19487003
138.0549549 4.526086098
142.013484 1.911158219
154.0498695 18.13560011
164.0342195 5.504253236
182.0447842 13.06592561
200.0553488 12.25904438

Name: +ve in-silico MS/MS by CFM-ID for HRNNTLKVQBBWGI-UHFFFAOYSA-N
ID: HRNNTLKVQBBWGI-UHFFFAOYSA-N
Comment: Energy1
Num peaks: 15
28.01817548 4.282430645
72.00800472 4.117365299
74.02365479 3.778099388
81.0334912 1.860507905
98.02365479 1.70880079
107.0127558 3.731458385
108.0443902 5.909550825
110.0600403 1.618148867
125.0233204 3.665977886
136.0393049 21.52270601
137.0233204 3.291279985
138.0549549 5.534670966
154.0498695 14.80806685
164.0342195 1.666384796
182.0447842 2.877559336

Name: +ve in-silico MS/MS by CFM-ID for HRNNTLKVQBBWGI-UHFFFAOYSA-N
ID: HRNNTLKVQBBWGI-UHFFFAOYSA-N
Comment: Energy2
Num peaks: 22
28.01817548 1.321624857
39.02292652 1.99824933
49.00727645 2.737665739
51.02292652 5.092897682
67.01784114 2.905227146
68.99710569 3.342452234
69.0334912 1.863111062
71.01275576 2.503020645
81.0334912 9.94807218
83.01275576 3.355493624
84.00800472 1.970291419
96.00800472 1.451444815
98.02365479 4.144216693
107.0127558 7.650179079
108.0443902 11.40097247
109.0284058 4.666154552
110.0236548 4.387414563
110.0600403 1.620898201
111.0440559 2.421323689
125.0233204 1.484392258
136.0393049 2.622058713
138.0549549 2.379770447

Name: +ve in-silico MS/MS by CFM-ID for FQSYXZCMYLOUFD-UHFFFAOYSA-N
ID: FQSYXZCMYLOUFD-UHFFFAOYSA-N
Comment: Energy0
Num peaks: 11
43.01784114 3.099246399
71.01275576 3.338098292
89.02332044 7.66257693
136.0393049 3.069228606
140.0342195 8.01895179
141.0182351 4.870240164
154.0498695 2.390383272
158.0447842 10.22579313
164.0342195 3.272819191
182.0447842 19.47499818
200.0553488 15.4872292

Name: +ve in-silico MS/MS by CFM-ID for FQSYXZCMYLOUFD-UHFFFAOYSA-N
ID: FQSYXZCMYLOUFD-UHFFFAOYSA-N
Comment: Energy1
Num peaks: 17
43.01784114 2.002225115
53.00219107 6.656176712
55.01784114 3.104491969
58.02874017 2.426508083
70.02874017 7.315890627
87.00767038 2.475619178
108.0080047 2.416700992
110.0236548 6.579147469
112.0393049 5.167709627
114.0549549 1.944036961
123.0076704 2.365180407
136.0393049 2.006628314
140.0342195 14.90601819
141.0182351 10.60026156
158.0447842 4.358307563
164.0342195 1.647597007
182.0447842 4.346295268

Name: +ve in-silico MS/MS by CFM-ID for FQSYXZCMYLOUFD-UHFFFAOYSA-N
ID: FQSYXZCMYLOUFD-UHFFFAOYSA-N
Comment: Energy2
Num peaks: 23
15.02292652 1.562489886
25.00727645 2.081292854
41.00219107 3.300992971
43.01784114 8.081038501
53.00219107 2.781026181
58.02874017 2.418773747
68.99710569 1.815463249
71.01275576 7.53894731
73.02840582 1.442953607
84.99202031 4.532177995
87.00767038 2.578037278
89.02332044 3.378437422
95.01275576 2.00254688
97.02840582 2.391236331
110.0236548 2.21391552
111.0076704 2.010124801
112.0393049 1.736321215
113.0233204 2.081064692
123.0076704 3.546936726
136.0393049 4.596808188
139.002585 5.156498995
140.0342195 9.847577827
141.0182351 4.016761199

Name: +ve in-silico MS/MS by CFM-ID for KDIVKGOXYRUJRY-UHFFFAOYSA-N
ID: KDIVKGOXYRUJRY-UHFFFAOYSA-N
Comment: Energy0
Num peaks: 6
158.0236548 1.694195788
176.0342195 21.25939518
178.0498695 1.989211424
186.0185694 3.156057198
204.0291341 20.38760387
222.0396988 45.51598757

Name: +ve in-silico MS/MS by CFM-ID for KDIVKGOXYRUJRY-UHFFFAOYSA-N
ID: KDIVKGOXYRUJRY-UHFFFAOYSA-N
Comment: Energy1
Num peaks: 8
84.99202031 5.334941337
132.0443902 5.143262192
158.0236548 10.90729169
160.0393049 6.748883435
176.0342195 36.83171146
178.0498695 5.728831671
204.0291341 7.235758471
222.0396988 5.411612846

Name: +ve in-silico MS/MS by CFM-ID for KDIVKGOXYRUJRY-UHFFFAOYSA-N
ID: KDIVKGOXYRUJRY-UHFFFAOYSA-N
Comment: Energy2
Num peaks: 23
29.00219107 2.491105998
41.00219107 3.034137488
49.00727645 4.294344039
51.02292652 9.311758709
53.03857658 1.130873888
63.02292652 3.280695209
65.03857658 2.285169872
84.99202031 3.311575623
92.0130901 1.172747603
105.0334912 3.206668231
124.0029193 1.310075728
132.0443902 7.213532212
148.0029193 1.593658777
148.0393049 2.958296137
150.0185694 1.924150502
158.0236548 3.682245338
160.0029193 3.398873456
160.0393049 5.133591066
162.0185694 1.270815402
176.0342195 12.87757401
178.0498695 2.342110948
186.0185694 1.102174552
204.0291341 1.815469764

Name: +ve in-silico MS/MS by CFM-ID for NERJZNVYSSJHJW-UHFFFAOYSA-N
ID: NERJZNVYSSJHJW-UHFFFAOYSA-N
Comment: Energy0
Num peaks: 11
55.01784114 2.135258894
73.02840582 1.240834346
113.0233204 14.68802822
122.0236548 1.485716173
136.0393049 2.001686966
152.0342195 1.261808771
154.0498695 14.14368063
164.0342195 2.947626715
168.0291341 4.298846167
182.0447842 13.90434068
200.0553488 22.16750101

Name: +ve in-silico MS/MS by CFM-ID for NERJZNVYSSJHJW-UHFFFAOYSA-N
ID: NERJZNVYSSJHJW-UHFFFAOYSA-N
Comment: Energy1
Num peaks: 23
27.02292652 1.333716376
53.00219107 7.830227986
55.01784114 2.311420686
57.0334912 1.369036005
59.01275576 7.386530061
61.02840582 1.479114672
71.01275576 1.40454398
83.01275576 1.245397289
94.02874017 2.848196015
95.01275576 1.243786823
96.04439023 1.119914964
111.0076704 1.55900233
113.0233204 15.58931195
122.0236548 1.968524039
124.0393049 1.916026178
128.0342195 7.402578292
136.0393049 4.067544335
138.0549549 1.649326854
142.0498695 1.811771045
154.0498695 8.988824601
164.0342195 1.210459198
182.0447842 3.185532744
200.0553488 1.90715513

Name: +ve in-silico MS/MS by CFM-ID for NERJZNVYSSJHJW-UHFFFAOYSA-N
ID: NERJZNVYSSJHJW-UHFFFAOYSA-N
Comment: Energy2
Num peaks: 24
27.02292652 1.743445975
41.00219107 1.521310264
43.01784114 1.135747047
53.00219107 12.3742892
54.03382555 4.051039638
55.01784114 16.43598285
57.0334912 2.369731593
59.01275576 1.789393232
68.99710569 1.938946453
71.01275576 1.039909001
73.02840582 1.438039402
80.99710569 1.58923226
83.01275576 3.942873778
85.02840582 1.532899206
94.02874017 6.142989001
96.04439023 2.315995127
98.02365479 2.053735836
100.0393049 1.291635224
110.0236548 1.187992078
113.0233204 6.449329553
122.0236548 3.242737752
124.0393049 2.402616088
136.0393049 1.44934486
138.0549549 1.117211663

Name: +ve in-silico MS/MS by CFM-ID for OZCQPJUNLILPKB-UHFFFAOYSA-N
ID: OZCQPJUNLILPKB-UHFFFAOYSA-N
Comment: Energy0
Num peaks: 6
59.01275576 2.545274757
158.0236548 6.476253558
176.0342195 11.28006168
186.0185694 5.817559436
204.0291341 46.35616345
222.0396988 17.49446554

Name: +ve in-silico MS/MS by CFM-ID for OZCQPJUNLILPKB-UHFFFAOYSA-N
ID: OZCQPJUNLILPKB-UHFFFAOYSA-N
Comment: Energy1
Num peaks: 12
41.00219107 1.879038636
68.99710569 4.425461774
81.0334912 2.91592078
96.99202031 2.065543692
115.002585 1.601446133
130.0287402 3.645839299
158.0236548 12.25859965
160.0393049 2.107356029
176.0342195 23.16431672
186.0185694 3.074631668
204.0291341 17.25716374
222.0396988 6.451207077

Name: +ve in-silico MS/MS by CFM-ID for OZCQPJUNLILPKB-UHFFFAOYSA-N
ID: OZCQPJUNLILPKB-UHFFFAOYSA-N
Comment: Energy2
Num peaks: 26
39.02292652 1.944415923
40.01817548 0.988279601
41.00219107 6.646522122
51.02292652 1.317128697
53.00219107 1.007853282
53.03857658 1.284777808
54.03382555 1.541823025
59.01275576 3.420251642
68.99710569 8.203740234
71.01275576 1.927659186
108.0080047 2.004329486
108.0443902 1.785611863
110.0236548 1.486208904
115.002585 5.394966489
120.0080047 1.139616562
122.0236548 6.567188962
124.0029193 1.734193988
124.0393049 1.757616104
130.0287402 11.91197113
132.0443902 2.70509201
134.0236548 3.439294826
150.0185694 2.198640285
152.0342195 0.9791950513
158.0236548 5.253290586
160.0393049 1.4323089
176.0342195 2.643569187

Name: +ve in-silico MS/MS by CFM-ID for GNYHBYZRPZALJV-UHFFFAOYSA-N
ID: GNYHBYZRPZALJV-UHFFFAOYSA-N
Comment: Energy0
Num peaks: 6
154.0498695 12.75499719
164.0342195 2.631691518
165.0182351 4.434664977
182.0447842 29.03927916
183.0287997 6.469321858
200.0553488 30.47327219

Name: +ve in-silico MS/MS by CFM-ID for GNYHBYZRPZALJV-UHFFFAOYSA-N
ID: GNYHBYZRPZALJV-UHFFFAOYSA-N
Comment: Energy1
Num peaks: 24
55.01784114 1.343870941
68.99710569 1.026069078
71.01275576 1.857456112
72.04439023 0.8179201699
80.0130901 1.177620388
83.01275576 1.498121361
84.04439023 0.926584958
98.02365479 0.9620934373
100.0393049 1.774529492
112.0393049 0.7570603189
126.0549549 1.237926147
128.0342195 0.7410560064
136.0393049 3.606028721
138.0549549 2.522599392
139.0389705 1.412230662
152.0342195 1.324695838
154.0498695 18.13566943
156.0655196 6.904101733
164.0342195 4.976097962
165.0182351 3.656513672
172.0604342 0.9138019117
182.0447842 15.10639317
183.0287997 2.070732184
200.0553488 5.590702569

Name: +ve in-silico MS/MS by CFM-ID for GNYHBYZRPZALJV-UHFFFAOYSA-N
ID: GNYHBYZRPZALJV-UHFFFAOYSA-N
Comment: Energy2
Num peaks: 31
26.00252542 0.9470781014
41.00219107 2.273755741
43.01784114 0.9709144449
52.01817548 3.925686865
53.00219107 2.278088491
53.99744004 9.199768908
54.03382555 9.761981442
55.01784114 1.744282267
56.04947561 1.800125431
68.99710569 1.483184034
70.02874017 1.61942247
71.01275576 4.040495204
80.0130901 1.62627948
82.02874017 1.219231805
84.04439023 4.983438767
85.02840582 2.900533894
95.01275576 0.9338685205
96.00800472 3.414569423
96.04439023 4.753057302
100.0393049 1.726412057
102.0549549 0.8302903082
108.0080047 0.9771617896
112.0393049 2.008243908
113.0233204 1.471033744
114.0549549 0.8761030783
124.0393049 1.289345526
126.0549549 0.9064719361
130.0498695 0.8723030434
154.0498695 1.045454284
164.0342195 0.9923012157
182.0447842 0.882513255

Name: +ve in-silico MS/MS by CFM-ID for HNSPVINMHXVKSU-UHFFFAOYSA-N
ID: HNSPVINMHXVKSU-UHFFFAOYSA-N
Comment: Energy0
Num peaks: 6
154.0498695 12.41877817
164.0342195 3.019356535
165.0182351 1.595414469
182.0447842 20.34858107
183.0287997 7.666871555
200.0553488 42.73314628

Name: +ve in-silico MS/MS by CFM-ID for HNSPVINMHXVKSU-UHFFFAOYSA-N
ID: HNSPVINMHXVKSU-UHFFFAOYSA-N
Comment: Energy1
Num peaks: 26
60.04439023 0.87228017
68.99710569 1.011787805
71.01275576 1.86249877
82.02874017 1.148882948
96.00800472 1.518224892
98.02365479 1.355980801
100.0393049 1.629451872
111.0076704 1.049627116
124.0029193 2.431611787
124.0393049 1.135729813
128.0342195 1.29370911
136.0393049 2.236623976
138.0549549 2.489426898
139.0389705 0.9659761517
152.0342195 1.967084227
153.0182351 1.643644439
154.0498695 14.7473371
156.0655196 4.347841143
164.0342195 4.757937216
165.0182351 1.621849357
168.0291341 1.063425094
170.0447842 3.130248263
172.0604342 1.684673182
182.0447842 13.31420877
183.0287997 2.546040004
200.0553488 8.502297756

Name: +ve in-silico MS/MS by CFM-ID for HNSPVINMHXVKSU-UHFFFAOYSA-N
ID: HNSPVINMHXVKSU-UHFFFAOYSA-N
Comment: Energy2
Num peaks: 31
25.00727645 1.052606612
41.00219107 2.197421914
43.01784114 0.9052495046
50.00252542 1.572115537
52.01817548 4.71199327
53.00219107 4.474644559
54.03382555 8.401266265
55.01784114 1.60967439
56.04947561 4.716294838
67.01784114 1.597856525
68.99710569 6.871419416
69.0334912 1.268682863
71.01275576 6.106150845
80.0130901 1.81561976
82.02874017 3.136207737
84.04439023 4.260028663
85.02840582 1.384670183
86.0600403 1.297442128
95.01275576 0.966346667
96.00800472 2.458427648
96.04439023 1.761560929
98.02365479 3.863420541
100.0393049 2.870595267
111.0076704 1.436960184
112.0393049 1.207227382
113.0233204 0.822599197
114.0549549 0.9729488023
124.0393049 1.478706106
136.0393049 1.039373395
138.0549549 0.7717731903
154.0498695 1.229771307

Name: +ve in-silico MS/MS by CFM-ID for QULQEXYXYHFFOI-UHFFFAOYSA-N
ID: QULQEXYXYHFFOI-UHFFFAOYSA-N
Comment: Energy0
Num peaks: 6
156.0655196 1.715312214
165.0182351 4.371954949
172.0604342 0.9173220404
182.0447842 33.6118032
183.0287997 20.2232197
200.0553488 32.26205294

Name: +ve in-silico MS/MS by CFM-ID for QULQEXYXYHFFOI-UHFFFAOYSA-N
ID: QULQEXYXYHFFOI-UHFFFAOYSA-N
Comment: Energy1
Num peaks: 11
71.01275576 1.733654015
86.02365479 3.174521984
138.0549549 1.804974369
139.0389705 2.143569146
154.0498695 1.772380981
156.0655196 2.732988049
164.0342195 4.359604614
165.0182351 8.573961007
182.0447842 32.72712704
183.0287997 11.00360397
200.0553488 10.01161599

Name: +ve in-silico MS/MS by CFM-ID for QULQEXYXYHFFOI-UHFFFAOYSA-N
ID: QULQEXYXYHFFOI-UHFFFAOYSA-N
Comment: Energy2
Num peaks: 29
39.02292652 10.52500318
41.00219107 2.277511394
41.03857658 3.325674705
43.01784114 2.322711486
53.00219107 2.745307602
65.00219107 1.223112703
67.01784114 3.647191609
68.99710569 3.178483838
69.0334912 2.185078333
70.02874017 1.267034929
71.01275576 1.789993633
82.02874017 1.101070074
85.02840582 9.346656389
87.04405588 1.189142878
95.01275576 2.382584504
97.02840582 2.819704717
109.0284058 1.341527198
111.0076704 2.747683871
113.0233204 1.252341043
124.0393049 1.413912501
126.0549549 1.664419239
138.0549549 1.589342021
139.0389705 5.048167426
154.0498695 2.138224484
155.0338851 1.440562569
164.0342195 2.630082971
165.0182351 3.033274236
182.0447842 3.201372942
183.0287997 1.182477442

Name: +ve in-silico MS/MS by CFM-ID for FIGGJELDOUGMAU-UHFFFAOYSA-N
ID: FIGGJELDOUGMAU-UHFFFAOYSA-N
Comment: Energy0
Num peaks: 6
136.0393049 9.572472268
154.0498695 7.948823775
164.0342195 7.312498998
182.0447842 38.85623921
183.0287997 3.130484727
200.0553488 24.74623619

Name: +ve in-silico MS/MS by CFM-ID for FIGGJELDOUGMAU-UHFFFAOYSA-N
ID: FIGGJELDOUGMAU-UHFFFAOYSA-N
Comment: Energy1
Num peaks: 8
126.0549549 1.2375506
136.0393049 18.18456447
138.0549549 5.139699765
152.0342195 1.592243954
154.0498695 8.727046644
164.0342195 13.76630289
182.0447842 26.26749777
200.0553488 5.513298023

Name: +ve in-silico MS/MS by CFM-ID for FIGGJELDOUGMAU-UHFFFAOYSA-N
ID: FIGGJELDOUGMAU-UHFFFAOYSA-N
Comment: Energy2
Num peaks: 31
39.02292652 4.505189757
41.00219107 1.305887811
41.03857658 1.370822772
42.03382555 1.36255633
44.04947561 1.251550931
53.00219107 3.463534852
53.99744004 1.593045796
56.0130901 1.38025623
58.02874017 4.68778607
60.04439023 0.9731766116
62.0600403 1.86788591
67.01784114 2.579278695
68.99710569 1.442307689
69.0334912 1.401315917
95.01275576 2.603020338
96.04439023 3.340181289
97.02840582 2.784851582
99.04405588 1.224912269
111.0076704 1.930107782
113.0233204 1.042975502
123.0076704 0.9652409249
124.0393049 2.190892941
125.0233204 2.327128102
126.0549549 1.691958737
127.0389705 1.053156394
136.0393049 11.41096444
138.0549549 3.95429921
153.0182351 1.003824568
154.0498695 2.319689071
164.0342195 1.665046989
182.0447842 1.641395809

Name: +ve in-silico MS/MS by CFM-ID for QWXRFSLNBLOVSR-UHFFFAOYSA-N
ID: QWXRFSLNBLOVSR-UHFFFAOYSA-N
Comment: Energy0
Num peaks: 6
85.02840582 0.6968947455
154.0498695 50.56667807
156.0655196 3.82868669
182.0447842 3.407901854
183.0287997 3.612609872
200.0553488 30.98466478

Name: +ve in-silico MS/MS by CFM-ID for QWXRFSLNBLOVSR-UHFFFAOYSA-N
ID: QWXRFSLNBLOVSR-UHFFFAOYSA-N
Comment: Energy1
Num peaks: 10
41.00219107 1.34351892
65.99744004 1.984448458
70.02874017 1.450714441
85.02840582 3.869656247
112.0393049 2.422484836
126.0549549 3.057269935
154.0498695 52.32697328
156.0655196 3.690439532
182.0447842 4.547248552
200.0553488 5.440652533

Name: +ve in-silico MS/MS by CFM-ID for QWXRFSLNBLOVSR-UHFFFAOYSA-N
ID: QWXRFSLNBLOVSR-UHFFFAOYSA-N
Comment: Energy2
Num peaks: 24
41.00219107 4.517643822
43.01784114 1.107291258
53.00219107 5.067538932
56.04947561 5.509059875
57.0334912 2.416883371
58.06512568 1.776973217
65.00219107 4.919322232
67.01784114 7.401751906
68.99710569 5.652110584
71.01275576 3.658052189
82.02874017 1.623629218
83.01275576 2.978412631
84.04439023 4.918552266
85.02840582 9.262641083
86.0600403 3.457203373
102.0549549 1.229129049
109.0284058 3.210049785
110.0236548 1.055063133
111.0440559 1.584122341
112.0393049 2.140093561
124.0393049 2.318857548
126.0549549 1.729973255
138.0549549 0.9813482115
154.0498695 2.057219978

Name: +ve in-silico MS/MS by CFM-ID for DZUKLAZBNHDRCG-UHFFFAOYSA-N
ID: DZUKLAZBNHDRCG-UHFFFAOYSA-N
Comment: Energy0
Num peaks: 6
104.0342195 2.11047662
109.0284058 2.540833272
137.0233204 16.79905814
194.0447842 7.231701519
222.0396988 12.8708483
240.0502635 42.97437965

Name: +ve in-silico MS/MS by CFM-ID for DZUKLAZBNHDRCG-UHFFFAOYSA-N
ID: DZUKLAZBNHDRCG-UHFFFAOYSA-N
Comment: Energy1
Num peaks: 15
41.00219107 3.185220559
58.02874017 5.251277039
87.00767038 2.207708558
109.0284058 5.504635506
137.0233204 27.5783215
164.0342195 2.163658944
166.0498695 2.609052272
176.0342195 1.694722079
178.0498695 1.858672245
194.0447842 14.5376138
196.0604342 1.993609326
210.0396988 2.630462
212.0553488 1.805665842
222.0396988 3.352490026
240.0502635 4.600898901

Name: +ve in-silico MS/MS by CFM-ID for DZUKLAZBNHDRCG-UHFFFAOYSA-N
ID: DZUKLAZBNHDRCG-UHFFFAOYSA-N
Comment: Energy2
Num peaks: 22
29.00219107 1.201270564
39.02292652 2.840800591
41.00219107 2.760310088
49.00727645 1.584700972
51.02292652 3.064162588
53.03857658 1.735114251
56.0130901 1.940350298
65.00219107 2.033226801
67.01784114 2.397094111
69.0334912 1.01164337
77.00219107 7.948913868
79.01784114 9.380638656
81.0334912 9.246917057
84.00800472 1.556813545
87.00767038 1.507742447
95.01275576 1.672980342
104.9971057 1.298335758
107.0127558 3.529475712
109.0284058 9.24302125
121.0284058 2.579188201
135.0076704 1.549499969
137.0233204 10.17360852

Name: +ve in-silico MS/MS by CFM-ID for KACTXBNOAPCBDS-UHFFFAOYSA-N
ID: KACTXBNOAPCBDS-UHFFFAOYSA-N
Comment: Energy0
Num peaks: 6
104.0342195 2.210489208
109.0284058 2.580340263
137.0233204 17.29905158
194.0447842 7.50479679
222.0396988 10.94110563
240.0502635 44.57182507

Name: +ve in-silico MS/MS by CFM-ID for KACTXBNOAPCBDS-UHFFFAOYSA-N
ID: KACTXBNOAPCBDS-UHFFFAOYSA-N
Comment: Energy1
Num peaks: 14
41.00219107 3.383626627
58.02874017 5.362551211
87.00767038 2.362963367
109.0284058 5.603618094
137.0233204 28.26434816
164.0342195 3.818299071
166.0498695 2.725155801
194.0447842 14.83413597
196.0604342 2.029326507
208.0240487 1.680771008
210.0396988 1.564255941
212.0553488 1.447986846
222.0396988 2.828990992
240.0502635 4.804399576

Name: +ve in-silico MS/MS by CFM-ID for KACTXBNOAPCBDS-UHFFFAOYSA-N
ID: KACTXBNOAPCBDS-UHFFFAOYSA-N
Comment: Energy2
Num peaks: 22
39.02292652 2.793434529
41.00219107 2.795512712
49.00727645 1.558339845
51.02292652 2.995933709
53.03857658 1.706251035
56.0130901 1.942293364
65.00219107 2.004616023
67.01784114 2.250239853
77.00219107 7.816685559
79.01784114 9.143721128
81.0334912 9.18890981
84.00800472 1.52972413
86.02365479 1.376763821
87.00767038 1.517021119
95.01275576 1.644984882
104.9971057 1.276738249
107.0127558 3.470763716
109.0284058 9.095741126
121.0284058 2.613193335
135.0076704 1.530288188
137.0233204 10.32589057
176.0342195 2.299991694

Name: +ve in-silico MS/MS by CFM-ID for HALOCWUYOWKZJK-UHFFFAOYSA-N
ID: HALOCWUYOWKZJK-UHFFFAOYSA-N
Comment: Energy0
Num peaks: 6
123.0440559 8.534464673
125.0597059 3.344897444
151.0059561 1.499237382
177.0216062 2.880306685
187.0059561 3.612124474
205.0165208 69.57095864

Name: +ve in-silico MS/MS by CFM-ID for HALOCWUYOWKZJK-UHFFFAOYSA-N
ID: HALOCWUYOWKZJK-UHFFFAOYSA-N
Comment: Energy1
Num peaks: 8
93.0334912 3.496668324
95.04914126 5.370064705
121.0284058 11.0856261
123.0440559 24.5132546
125.0597059 4.325302815
175.0059561 2.320444125
187.0059561 2.348130754
205.0165208 28.05740809

Name: +ve in-silico MS/MS by CFM-ID for HALOCWUYOWKZJK-UHFFFAOYSA-N
ID: HALOCWUYOWKZJK-UHFFFAOYSA-N
Comment: Energy2
Num peaks: 25
25.00727645 1.118256893
39.02292652 2.701817284
51.02292652 1.007128826
53.00219107 1.155477622
55.01784114 2.182667745
63.02292652 6.453011948
65.00219107 6.222431663
65.03857658 6.046179753
67.01784114 5.040421203
67.05422664 3.705343812
69.0334912 5.797204565
91.01784114 2.129679948
93.0334912 9.098405578
94.97974138 1.595572423
95.04914126 8.165314689
104.9640913 1.254165727
105.0334912 1.188121134
107.0491413 2.274494233
109.0284058 1.435245592
118.9797414 2.466065251
123.0440559 2.354169137
125.0597059 1.060347332
130.9797414 1.227604428
142.9797414 2.225083108
144.9590059 2.815364347

Name: +ve in-silico MS/MS by CFM-ID for OONIGKQAWJVYDA-UHFFFAOYSA-N
ID: OONIGKQAWJVYDA-UHFFFAOYSA-N
Comment: Energy0
Num peaks: 6
123.0440559 8.471050429
125.0597059 3.322026249
136.9903061 1.444953301
177.0216062 2.80268679
187.0059561 3.598081267
205.0165208 69.11361224

Name: +ve in-silico MS/MS by CFM-ID for OONIGKQAWJVYDA-UHFFFAOYSA-N
ID: OONIGKQAWJVYDA-UHFFFAOYSA-N
Comment: Energy1
Num peaks: 8
93.0334912 3.520274542
95.04914126 5.368453618
121.0284058 10.95339509
123.0440559 24.51028062
125.0597059 4.294566966
175.0059561 2.368612054
187.0059561 2.364068077
205.0165208 27.89411639

Name: +ve in-silico MS/MS by CFM-ID for OONIGKQAWJVYDA-UHFFFAOYSA-N
ID: OONIGKQAWJVYDA-UHFFFAOYSA-N
Comment: Energy2
Num peaks: 21
25.00727645 3.211076826
39.02292652 8.3327326
41.03857658 3.853376662
45.06987671 3.803148045
53.00219107 6.413248703
55.01784114 4.586936256
65.03857658 4.918917335
67.05422664 4.467970497
81.0334912 2.567860135
91.01784114 3.166867331
93.0334912 10.06935667
94.97974138 1.582663087
95.04914126 9.625526622
104.9640913 1.558722195
105.0334912 1.380837107
107.0491413 2.259156398
109.0284058 1.69394444
118.9797414 1.602726427
123.0440559 2.938372009
125.0597059 1.294613083
130.9797414 1.541939382

Name: +ve in-silico MS/MS by CFM-ID for YWBRNJGFFKNOQX-UHFFFAOYSA-N
ID: YWBRNJGFFKNOQX-UHFFFAOYSA-N
Comment: Energy0
Num peaks: 6
121.0284058 1.199078952
123.0440559 5.548163113
125.0597059 1.483634819
177.0216062 3.249186371
187.0059561 3.966891676
205.0165208 76.62024851

Name: +ve in-silico MS/MS by CFM-ID for YWBRNJGFFKNOQX-UHFFFAOYSA-N
ID: YWBRNJGFFKNOQX-UHFFFAOYSA-N
Comment: Energy1
Num peaks: 7
93.0334912 3.266988746
95.04914126 5.230583057
121.0284058 10.93474318
123.0440559 23.07825958
125.0597059 3.555297528
175.0059561 3.037516974
205.0165208 31.10480564

Name: +ve in-silico MS/MS by CFM-ID for YWBRNJGFFKNOQX-UHFFFAOYSA-N
ID: YWBRNJGFFKNOQX-UHFFFAOYSA-N
Comment: Energy2
Num peaks: 28
39.02292652 5.960680518
41.00219107 2.301650889
41.03857658 2.544975346
43.01784114 1.049152909
45.06987671 2.824493757
49.00727645 0.9977518258
51.02292652 1.847769502
53.00219107 2.53995918
55.01784114 4.083662166
59.04914126 1.439630438
63.02292652 3.975392209
65.03857658 6.899926911
67.01784114 1.097419712
67.05422664 3.246582556
69.0334912 2.726611668
79.01784114 1.685194072
81.0334912 1.509474258
93.0334912 9.668641365
95.04914126 9.868691812
97.02840582 2.12941204
104.9640913 1.577233903
105.0334912 0.9295960426
106.9797414 1.037414245
107.0491413 1.990643368
111.0440559 1.418262348
121.0284058 0.9751072404
123.0440559 2.48293654
144.9953914 1.457945684

Name: +ve in-silico MS/MS by CFM-ID for QDRCGSIKAHSALR-UHFFFAOYSA-N
ID: QDRCGSIKAHSALR-UHFFFAOYSA-N
Comment: Energy0
Num peaks: 6
123.0440559 5.60876713
125.0597059 1.447600612
151.0059561 1.569689041
172.9903061 1.626467519
187.0059561 3.19800209
205.0165208 76.94954727

Name: +ve in-silico MS/MS by CFM-ID for QDRCGSIKAHSALR-UHFFFAOYSA-N
ID: QDRCGSIKAHSALR-UHFFFAOYSA-N
Comment: Energy1
Num peaks: 7
95.04914126 5.283545356
123.0440559 25.74276945
125.0597059 3.7727271
172.9903061 3.899511186
175.0059561 4.640831342
177.0216062 4.031488639
205.0165208 35.12409753

Name: +ve in-silico MS/MS by CFM-ID for QDRCGSIKAHSALR-UHFFFAOYSA-N
ID: QDRCGSIKAHSALR-UHFFFAOYSA-N
Comment: Energy2
Num peaks: 22
25.00727645 1.763698677
39.02292652 1.213060905
45.0334912 1.881260096
49.00727645 3.316125125
51.02292652 6.810255184
53.03857658 2.515234867
55.01784114 9.093446867
57.0334912 5.92459282
67.01784114 1.946050751
69.0334912 2.768403125
77.00219107 4.468947515
79.01784114 14.16786702
81.0334912 5.366416011
93.0334912 1.51712723
95.01275576 1.208199026
95.04914126 2.630501745
104.9640913 1.416095973
107.0491413 2.005882636
109.0284058 3.600806519
118.9797414 1.54468702
123.0440559 3.387362149
130.9797414 1.975486522

Name: +ve in-silico MS/MS by CFM-ID for PFXZMBNHLUZPPW-UHFFFAOYSA-N
ID: PFXZMBNHLUZPPW-UHFFFAOYSA-N
Comment: Energy0
Num peaks: 6
123.0440559 5.578618734
160.9903061 1.825069446
172.9903061 1.452817516
177.0216062 1.561144197
187.0059561 3.166485465
205.0165208 76.36378993

Name: +ve in-silico MS/MS by CFM-ID for PFXZMBNHLUZPPW-UHFFFAOYSA-N
ID: PFXZMBNHLUZPPW-UHFFFAOYSA-N
Comment: Energy1
Num peaks: 6
93.0334912 2.886203786
95.04914126 4.853746502
123.0440559 27.21702415
125.0597059 3.932498555
172.9903061 3.108589645
205.0165208 38.18916289

Name: +ve in-silico MS/MS by CFM-ID for PFXZMBNHLUZPPW-UHFFFAOYSA-N
ID: PFXZMBNHLUZPPW-UHFFFAOYSA-N
Comment: Energy2
Num peaks: 26
15.02292652 1.152440989
39.02292652 1.540784016
41.00219107 1.914341343
49.00727645 3.883786238
51.02292652 7.558539045
53.00219107 2.460889728
53.03857658 3.116364612
55.01784114 2.48418136
67.01784114 2.07771817
69.0334912 3.942383348
71.01275576 1.23181813
79.01784114 3.097117951
81.0334912 4.458182013
93.0334912 5.91194957
95.01275576 1.881867007
95.04914126 6.921062172
97.02840582 2.263133248
104.9640913 3.970766157
106.9797414 1.987109035
109.0284058 3.278332599
111.0440559 1.840902795
123.0440559 4.329474212
130.9797414 4.805934907
144.9953914 2.414274452
158.974656 1.16712598
160.9903061 1.224793539

Name: +ve in-silico MS/MS by CFM-ID for XUDTZUPGYQZYJQ-UHFFFAOYSA-N
ID: XUDTZUPGYQZYJQ-UHFFFAOYSA-N
Comment: Energy0
Num peaks: 6
80.96409131 1.248511102
140.070605 1.766319052
142.086255 4.03122068
160.0968197 1.204678796
222.0430699 6.357314813
240.0536346 79.02983149

Name: +ve in-silico MS/MS by CFM-ID for XUDTZUPGYQZYJQ-UHFFFAOYSA-N
ID: XUDTZUPGYQZYJQ-UHFFFAOYSA-N
Comment: Energy1
Num peaks: 9
80.96409131 4.758708206
140.070605 1.35314908
142.086255 18.48944121
154.0498695 1.395682125
158.0811697 2.447673049
160.0968197 21.87174784
204.0325052 3.873432783
222.0430699 11.26514925
240.0536346 14.89954574

Name: +ve in-silico MS/MS by CFM-ID for XUDTZUPGYQZYJQ-UHFFFAOYSA-N
ID: XUDTZUPGYQZYJQ-UHFFFAOYSA-N
Comment: Energy2
Num peaks: 31
39.02292652 3.519506068
41.03857658 1.84585566
51.02292652 0.7951626625
53.03857658 1.610332936
55.05422664 1.272417096
57.06987671 1.404473605
80.96409131 2.410466137
82.02874017 1.005427476
82.06512568 1.160138411
84.04439023 11.24472896
86.0600403 3.341960986
88.07569036 0.9533451303
94.02874017 0.9882487252
96.04439023 0.7517504139
96.95900593 0.9775178871
98.0600403 4.349001062
98.974656 3.45718122
100.0756904 1.817807276
110.0600403 1.147351759
110.974656 0.9239870538
112.0756904 3.086352421
122.0600403 4.311307749
124.0756904 3.400550752
126.0913404 4.067666571
138.0549549 0.7476152315
140.070605 1.907983483
142.086255 5.232013787
144.1019051 0.9816968178
204.0325052 1.231969695
222.0430699 1.824216517
224.0223345 1.122797771

Name: +ve in-silico MS/MS by CFM-ID for YFNRIOWIVPQRHV-UHFFFAOYSA-N
ID: YFNRIOWIVPQRHV-UHFFFAOYSA-N
Comment: Energy0
Num peaks: 6
80.96409131 1.152973006
110.974656 0.8778888869
142.086255 2.528085332
160.0968197 0.9932906152
222.0430699 17.68255646
240.0536346 68.98700728

Name: +ve in-silico MS/MS by CFM-ID for YFNRIOWIVPQRHV-UHFFFAOYSA-N
ID: YFNRIOWIVPQRHV-UHFFFAOYSA-N
Comment: Energy1
Num peaks: 7
80.96409131 4.673478673
124.0756904 3.150027728
142.086255 20.5224961
160.0968197 17.88817966
204.0325052 6.483326771
222.0430699 13.67593144
240.0536346 14.4332076

Name: +ve in-silico MS/MS by CFM-ID for YFNRIOWIVPQRHV-UHFFFAOYSA-N
ID: YFNRIOWIVPQRHV-UHFFFAOYSA-N
Comment: Energy2
Num peaks: 31
39.02292652 2.914439127
41.03857658 1.425610227
53.00219107 1.027396819
53.03857658 0.9247740688
55.01784114 1.476613473
55.05422664 1.24885656
57.0334912 0.9853392662
59.04914126 0.945776131
69.0334912 0.9836300412
80.96409131 1.783858534
82.06512568 1.521053964
84.04439023 6.934381354
86.0600403 2.04890763
94.97974138 1.129505332
96.04439023 0.8350041845
98.0600403 4.942350028
98.974656 2.401903628
100.0756904 2.276936779
110.0600403 1.347344884
110.974656 3.952271126
112.0756904 7.600828332
112.9903061 1.142515779
115.0059561 1.270610694
117.0216062 1.162018162
122.0600403 4.30877532
124.0756904 7.898590649
126.0913404 4.538694133
130.086255 1.219931037
142.086255 3.389631307
204.0325052 1.492561105
222.0430699 1.805023962

Name: +ve in-silico MS/MS by CFM-ID for TWZUZWZDVSBWBU-UHFFFAOYSA-N
ID: TWZUZWZDVSBWBU-UHFFFAOYSA-N
Comment: Energy0
Num peaks: 6
80.96409131 1.18953632
107.0491413 7.782307488
125.0597059 1.273278227
187.0059561 4.231678093
188.9852207 1.469332761
205.0165208 79.94120397

Name: +ve in-silico MS/MS by CFM-ID for TWZUZWZDVSBWBU-UHFFFAOYSA-N
ID: TWZUZWZDVSBWBU-UHFFFAOYSA-N
Comment: Energy1
Num peaks: 6
80.96409131 4.729312618
107.0491413 19.59921472
123.0440559 3.311779433
125.0597059 29.71309328
187.0059561 10.13220109
205.0165208 16.75953739

Name: +ve in-silico MS/MS by CFM-ID for TWZUZWZDVSBWBU-UHFFFAOYSA-N
ID: TWZUZWZDVSBWBU-UHFFFAOYSA-N
Comment: Energy2
Num peaks: 17
39.02292652 6.307057477
49.00727645 2.962454734
55.05422664 6.125328176
57.06987671 1.706930981
63.02292652 3.387291512
65.00219107 1.867922207
65.03857658 9.585932873
67.01784114 1.907352679
79.05422664 19.08956134
80.96409131 1.708352421
81.0334912 2.062417654
91.01784114 1.816043775
91.05422664 4.130749337
107.0491413 12.09049131
109.0647913 2.03434609
187.0059561 2.427934795
188.9852207 1.760218207

Name: +ve in-silico MS/MS by CFM-ID for IEGHZXBAZSQFJE-UHFFFAOYSA-N
ID: IEGHZXBAZSQFJE-UHFFFAOYSA-N
Comment: Energy0
Num peaks: 6
176.0342195 3.378570642
178.0498695 0.9910517498
194.0447842 16.74197931
204.0291341 6.344047301
222.0396988 31.05324652
240.0502635 38.0019135

Name: +ve in-silico MS/MS by CFM-ID for IEGHZXBAZSQFJE-UHFFFAOYSA-N
ID: IEGHZXBAZSQFJE-UHFFFAOYSA-N
Comment: Energy1
Num peaks: 9
148.0393049 2.849108456
167.0338851 3.122827254
169.0495352 2.730571471
176.0342195 10.1212352
178.0498695 3.247058104
194.0447842 31.95738404
204.0291341 5.440259896
222.0396988 12.90515583
240.0502635 8.0726554

Name: +ve in-silico MS/MS by CFM-ID for IEGHZXBAZSQFJE-UHFFFAOYSA-N
ID: IEGHZXBAZSQFJE-UHFFFAOYSA-N
Comment: Energy2
Num peaks: 25
96.00800472 1.00210207
97.02840582 1.432694893
98.02365479 0.7302273278
118.0287402 1.78729271
122.0236548 7.457273231
124.0393049 3.209999354
127.0389705 0.9048210936
134.0236548 3.620768961
148.0393049 0.8748122957
149.0233204 1.452904834
150.0185694 5.170284005
151.0389705 2.524269357
152.0342195 7.154498404
153.0182351 1.686433474
162.0185694 1.445259086
166.013484 1.060161999
166.0498695 1.146386516
168.0291341 1.978308891
176.0342195 14.19892999
177.0182351 1.35702562
178.0498695 6.754766196
179.0338851 0.8370516013
194.0447842 4.989995994
204.0291341 4.695370108
222.0396988 3.022600498

Name: +ve in-silico MS/MS by CFM-ID for ZOMNBMZANFQJER-UHFFFAOYSA-N
ID: ZOMNBMZANFQJER-UHFFFAOYSA-N
Comment: Energy0
Num peaks: 6
112.0029193 0.5846130532
114.0185694 0.5093691801
196.0604342 1.40326928
212.0553488 0.7756586577
222.0396988 16.76420601
240.0502635 75.16229466

Name: +ve in-silico MS/MS by CFM-ID for ZOMNBMZANFQJER-UHFFFAOYSA-N
ID: ZOMNBMZANFQJER-UHFFFAOYSA-N
Comment: Energy1
Num peaks: 13
55.01784114 1.447405588
68.0130901 3.036082015
114.0185694 3.505152457
149.0233204 1.371760492
167.0338851 9.814222614
169.0495352 4.722662291
178.0498695 1.443950648
194.0447842 1.40004925
196.0604342 2.731451883
204.0291341 2.62332185
212.0553488 2.30273965
222.0396988 19.68434342
240.0502635 26.12803603

Name: +ve in-silico MS/MS by CFM-ID for ZOMNBMZANFQJER-UHFFFAOYSA-N
ID: ZOMNBMZANFQJER-UHFFFAOYSA-N
Comment: Energy2
Num peaks: 15
40.01817548 11.60550441
41.00219107 13.83348023
42.03382555 2.295111966
43.01784114 2.680461411
53.00219107 1.508396608
65.99744004 3.426403003
68.0130901 21.32026797
68.99710569 2.18044035
70.02874017 3.200442186
86.02365479 6.638093375
96.00800472 1.469663007
98.02365479 1.801576834
112.0029193 5.455353381
114.0185694 1.643017567
152.0342195 1.861687079

Name: +ve in-silico MS/MS by CFM-ID for OGFDYUBEXUNCNC-UHFFFAOYSA-N
ID: OGFDYUBEXUNCNC-UHFFFAOYSA-N
Comment: Energy0
Num peaks: 6
176.0342195 25.35655889
178.0498695 1.202085151
186.0185694 0.3514799297
204.0291341 13.29830927
206.0083986 0.206822879
222.0396988 58.76662251

Name: +ve in-silico MS/MS by CFM-ID for OGFDYUBEXUNCNC-UHFFFAOYSA-N
ID: OGFDYUBEXUNCNC-UHFFFAOYSA-N
Comment: Energy1
Num peaks: 6
148.0393049 4.440962375
176.0342195 57.37257522
178.0498695 1.885668439
194.0447842 2.369157447
204.0291341 9.75318224
222.0396988 15.86112603

Name: +ve in-silico MS/MS by CFM-ID for OGFDYUBEXUNCNC-UHFFFAOYSA-N
ID: OGFDYUBEXUNCNC-UHFFFAOYSA-N
Comment: Energy2
Num peaks: 17
40.01817548 2.918356158
106.0287402 1.642592526
108.0443902 1.596803117
124.0393049 5.355016988
133.0284058 2.950715809
134.0236548 5.347191355
146.0236548 2.967936784
148.0393049 16.93707258
150.0185694 3.847710596
150.0549549 1.4044417
151.0389705 1.459646341
152.0342195 1.416941098
160.0393049 3.391362019
162.0185694 2.622601603
176.0342195 20.82293522
194.0447842 1.974181512
204.0291341 3.50151618

Name: +ve in-silico MS/MS by CFM-ID for FMHDFPCWZFUXON-UHFFFAOYSA-N
ID: FMHDFPCWZFUXON-UHFFFAOYSA-N
Comment: Energy0
Num peaks: 6
124.0393049 0.9241759226
178.0498695 1.51621253
180.0291341 0.6735120015
194.0447842 0.7626675151
204.0291341 13.50663289
222.0396988 79.44644101

Name: +ve in-silico MS/MS by CFM-ID for FMHDFPCWZFUXON-UHFFFAOYSA-N
ID: FMHDFPCWZFUXON-UHFFFAOYSA-N
Comment: Energy1
Num peaks: 7
124.0393049 2.17276722
151.0389705 4.534834163
178.0498695 4.959816166
192.0291341 1.817918008
194.0447842 3.411961006
204.0291341 18.48992266
222.0396988 45.86594729

Name: +ve in-silico MS/MS by CFM-ID for FMHDFPCWZFUXON-UHFFFAOYSA-N
ID: FMHDFPCWZFUXON-UHFFFAOYSA-N
Comment: Energy2
Num peaks: 17
25.00727645 1.358480223
40.01817548 15.12536662
41.00219107 9.053660895
42.03382555 3.430579322
43.01784114 2.314804361
53.00219107 4.211456962
65.99744004 1.538383443
68.0130901 9.647018811
68.99710569 3.468301524
86.02365479 9.88268917
96.00800472 1.144803958
112.0029193 4.632535482
122.0236548 1.427432562
134.0236548 8.247738886
148.0393049 1.192387539
150.0185694 2.063574033
178.013484 1.556913022

Name: +ve in-silico MS/MS by CFM-ID for LQPRRAKHJHDIKM-UHFFFAOYSA-N
ID: LQPRRAKHJHDIKM-UHFFFAOYSA-N
Comment: Energy0
Num peaks: 6
174.0185694 0.8371889006
176.0342195 23.50652409
178.0498695 1.070968726
186.0185694 2.303133394
204.0291341 16.87032151
222.0396988 53.1155419

Name: +ve in-silico MS/MS by CFM-ID for LQPRRAKHJHDIKM-UHFFFAOYSA-N
ID: LQPRRAKHJHDIKM-UHFFFAOYSA-N
Comment: Energy1
Num peaks: 8
134.0236548 2.456056329
149.0233204 1.93860289
160.0393049 2.812787701
176.0342195 47.0048937
178.0498695 1.893745722
186.0185694 2.142837764
204.0291341 9.728714165
222.0396988 13.19945536

Name: +ve in-silico MS/MS by CFM-ID for LQPRRAKHJHDIKM-UHFFFAOYSA-N
ID: LQPRRAKHJHDIKM-UHFFFAOYSA-N
Comment: Energy2
Num peaks: 29
40.01817548 2.257968302
41.00219107 1.168514199
53.00219107 1.783986915
68.0130901 1.089642974
68.99710569 1.963858943
80.0130901 2.020924809
86.02365479 1.342023512
106.0287402 5.786760212
108.0080047 0.9977338654
108.0443902 1.208602403
109.0284058 2.181742854
122.0236548 1.345274023
124.0393049 1.178378436
131.0127558 1.30374229
133.0284058 1.483331215
134.0236548 8.190742011
135.0076704 1.498448483
136.0393049 0.9556893586
144.0080047 2.066032482
146.0236548 3.231379181
148.0393049 4.568387078
150.0185694 2.377193317
159.0076704 2.210144749
160.0393049 8.985895875
162.0185694 3.791654294
174.0185694 1.993645062
176.0342195 8.773947087
186.0185694 1.890358617
204.0291341 3.204209155

Name: +ve in-silico MS/MS by CFM-ID for VQYFLIJWMNXXNM-UHFFFAOYSA-N
ID: VQYFLIJWMNXXNM-UHFFFAOYSA-N
Comment: Energy0
Num peaks: 6
19.01784114 0.311032683
176.0342195 25.26247591
178.0498695 1.158755685
186.0185694 0.7171329215
204.0291341 13.42111354
222.0396988 58.49195942

Name: +ve in-silico MS/MS by CFM-ID for VQYFLIJWMNXXNM-UHFFFAOYSA-N
ID: VQYFLIJWMNXXNM-UHFFFAOYSA-N
Comment: Energy1
Num peaks: 6
151.0389705 5.497901318
176.0342195 57.94948951
178.0498695 2.019544048
186.0185694 1.394000184
204.0291341 11.30102865
222.0396988 15.09627699

Name: +ve in-silico MS/MS by CFM-ID for VQYFLIJWMNXXNM-UHFFFAOYSA-N
ID: VQYFLIJWMNXXNM-UHFFFAOYSA-N
Comment: Energy2
Num peaks: 15
40.01817548 1.967815629
65.99744004 3.270010291
118.0287402 3.464360932
133.0284058 4.81986775
134.0236548 1.717756747
146.0236548 2.426941473
148.0393049 2.883898118
150.0185694 7.528391049
151.0389705 1.606111526
160.0393049 7.061168153
162.0185694 2.284542877
176.0342195 33.22192835
178.0498695 1.615453595
186.0185694 1.957617665
204.0291341 5.111745925

Name: +ve in-silico MS/MS by CFM-ID for HCGDAXXQXQOIGT-UHFFFAOYSA-N
ID: HCGDAXXQXQOIGT-UHFFFAOYSA-N
Comment: Energy0
Num peaks: 6
134.0236548 0.5669486143
136.0393049 0.5298550329
176.0342195 1.837535099
186.0185694 0.7645065884
204.0291341 13.84833414
222.0396988 79.7057112

Name: +ve in-silico MS/MS by CFM-ID for HCGDAXXQXQOIGT-UHFFFAOYSA-N
ID: HCGDAXXQXQOIGT-UHFFFAOYSA-N
Comment: Energy1
Num peaks: 6
108.0443902 3.08467198
176.0342195 26.33609475
178.0498695 1.930834871
194.0447842 5.899008583
204.0291341 15.338684
222.0396988 33.76002474

Name: +ve in-silico MS/MS by CFM-ID for HCGDAXXQXQOIGT-UHFFFAOYSA-N
ID: HCGDAXXQXQOIGT-UHFFFAOYSA-N
Comment: Energy2
Num peaks: 25
44.99710569 1.911278928
50.00252542 2.497740679
52.01817548 1.846725103
54.03382555 2.174270825
67.01784114 1.810623855
76.01817548 1.139231975
77.00219107 1.056090843
77.99744004 1.649761668
78.03382555 2.243103456
79.01784114 4.355710698
80.04947561 4.834046358
81.0334912 6.184572522
82.02874017 1.115446188
106.0287402 5.489993817
107.0127558 1.50709385
108.0443902 11.34706728
110.0600403 1.264162464
134.0236548 10.56563624
136.0393049 2.506902815
146.0236548 2.004043074
160.0393049 2.704149791
174.0185694 1.510770027
176.0342195 3.186915905
186.0185694 1.600534039
204.0291341 4.017395133

Name: +ve in-silico MS/MS by CFM-ID for GMRMAVBXYIVSGV-UHFFFAOYSA-N
ID: GMRMAVBXYIVSGV-UHFFFAOYSA-N
Comment: Energy0
Num peaks: 6
63.00767038 0.8471423357
160.0393049 24.58473044
176.0342195 1.14213162
178.0498695 2.20766483
204.0291341 10.25444413
222.0396988 59.06558662

Name: +ve in-silico MS/MS by CFM-ID for GMRMAVBXYIVSGV-UHFFFAOYSA-N
ID: GMRMAVBXYIVSGV-UHFFFAOYSA-N
Comment: Energy1
Num peaks: 6
63.00767038 17.49029889
132.0443902 2.862758789
160.0393049 51.23515733
178.0498695 1.581853534
204.0291341 6.163443307
222.0396988 11.96750773

Name: +ve in-silico MS/MS by CFM-ID for GMRMAVBXYIVSGV-UHFFFAOYSA-N
ID: GMRMAVBXYIVSGV-UHFFFAOYSA-N
Comment: Energy2
Num peaks: 10
108.0443902 5.299865517
117.0334912 2.846438877
130.0287402 11.94632437
132.0443902 20.02652952
134.0236548 1.692693067
146.0236548 2.094889278
148.0393049 2.694736475
160.0393049 24.3024392
176.0342195 4.563169576
204.0291341 4.975255884

Name: +ve in-silico MS/MS by CFM-ID for ZXEBQSPYWVANDK-UHFFFAOYSA-N
ID: ZXEBQSPYWVANDK-UHFFFAOYSA-N
Comment: Energy0
Num peaks: 16
69.0334912 1.659218424
107.0127558 1.92872323
108.0443902 4.232337756
112.0393049 1.696897244
124.0393049 2.05545788
125.0233204 3.904979018
127.0389705 1.946261377
136.0393049 7.811607693
137.0233204 1.603891875
138.0549549 2.854857558
154.0498695 21.53765575
156.0291341 2.365039997
156.0655196 1.501477677
164.0342195 3.007380071
182.0447842 9.122902527
200.0553488 13.17980621

Name: +ve in-silico MS/MS by CFM-ID for ZXEBQSPYWVANDK-UHFFFAOYSA-N
ID: ZXEBQSPYWVANDK-UHFFFAOYSA-N
Comment: Energy1
Num peaks: 18
28.01817548 1.540986551
41.00219107 1.344221696
69.0334912 2.864915968
72.00800472 1.958187989
81.0334912 2.610644949
106.0287402 1.61729849
108.0443902 9.254882011
110.0600403 2.84578087
112.0393049 1.752940376
124.0393049 1.466825287
125.0233204 2.524904841
136.0393049 14.84123513
137.0233204 4.487949298
138.0549549 5.307988283
154.0498695 20.13786006
156.0655196 1.663999852
182.0447842 2.998142256
200.0553488 1.737138773

Name: +ve in-silico MS/MS by CFM-ID for ZXEBQSPYWVANDK-UHFFFAOYSA-N
ID: ZXEBQSPYWVANDK-UHFFFAOYSA-N
Comment: Energy2
Num peaks: 19
39.02292652 6.562288283
41.03857658 1.382533326
49.00727645 2.182652311
51.02292652 1.809338479
65.00219107 11.82498924
67.01784114 5.832476741
69.0334912 2.581788054
81.0334912 9.856985233
83.01275576 11.48592596
85.02840582 3.655809999
107.0127558 1.360418981
108.0443902 6.72971031
109.0284058 1.539441553
112.0393049 3.519369023
124.0393049 5.075051311
125.0233204 1.317983039
136.0393049 1.451472639
137.0233204 1.275893985
138.0185694 1.497604504

Name: +ve in-silico MS/MS by CFM-ID for ZFEUXDZQTYUWBO-UHFFFAOYSA-N
ID: ZFEUXDZQTYUWBO-UHFFFAOYSA-N
Comment: Energy0
Num peaks: 17
43.01784114 1.451872641
88.03930485 2.149928221
92.99710569 2.430757366
95.01275576 1.572092295
108.0443902 1.760801757
108.9920203 1.449826354
111.0076704 4.065870143
113.0233204 4.263082472
124.0393049 1.486422565
136.0393049 4.992881272
138.0549549 1.984800022
154.0498695 14.97673782
156.0291341 2.437533422
164.0342195 4.158814161
170.0447842 1.479612526
182.0447842 12.42901532
200.0553488 17.91384068

Name: +ve in-silico MS/MS by CFM-ID for ZFEUXDZQTYUWBO-UHFFFAOYSA-N
ID: ZFEUXDZQTYUWBO-UHFFFAOYSA-N
Comment: Energy1
Num peaks: 19
41.00219107 1.435221772
42.03382555 3.948012415
55.01784114 2.419439192
86.02365479 3.857420842
88.03930485 3.217608508
92.99710569 1.501142993
108.0443902 5.489564709
108.9920203 3.07599441
111.0076704 2.028538961
112.0393049 1.913230326
123.0076704 1.80200828
124.0393049 1.556251691
136.0393049 10.60645208
138.0549549 5.502928188
154.0498695 16.48292226
156.0655196 2.508674456
164.0342195 2.66797267
182.0447842 6.353327228
200.0553488 3.73329105

Name: +ve in-silico MS/MS by CFM-ID for ZFEUXDZQTYUWBO-UHFFFAOYSA-N
ID: ZFEUXDZQTYUWBO-UHFFFAOYSA-N
Comment: Energy2
Num peaks: 22
25.00727645 2.566810057
39.02292652 1.663483123
41.00219107 2.031860309
42.03382555 1.523905628
43.01784114 1.610098043
53.00219107 4.690779748
55.01784114 4.835353943
65.00219107 5.299443936
67.01784114 9.827818175
68.99710569 4.848747883
71.01275576 4.015463461
83.01275576 4.966735448
92.99710569 2.996366794
95.01275576 2.183979982
98.02365479 2.208069142
108.0443902 8.374074636
108.9920203 2.611231852
111.0076704 1.499408803
112.0393049 4.182441662
113.0233204 1.335559118
123.0076704 2.227245677
124.0393049 5.381076206

Name: +ve in-silico MS/MS by CFM-ID for XGRUUOWTNMMYTG-UHFFFAOYSA-N
ID: XGRUUOWTNMMYTG-UHFFFAOYSA-N
Comment: Energy0
Num peaks: 16
57.0334912 2.2413062
69.0334912 2.366083503
74.02365479 3.037574484
98.02365479 1.903469551
108.0443902 4.243860995
124.0393049 2.190710557
125.0233204 2.670374195
127.0389705 2.166797864
136.0393049 6.508154437
138.0549549 2.337623351
142.013484 2.287366508
152.0342195 1.4543628
154.0498695 23.6253713
156.0655196 1.726170144
182.0447842 7.878658621
200.0553488 13.62681291

Name: +ve in-silico MS/MS by CFM-ID for XGRUUOWTNMMYTG-UHFFFAOYSA-N
ID: XGRUUOWTNMMYTG-UHFFFAOYSA-N
Comment: Energy1
Num peaks: 20
28.01817548 4.464485574
53.00219107 3.259712679
55.01784114 1.578230955
68.99710569 1.407551331
69.0334912 2.160787036
72.00800472 3.81135589
74.02365479 3.425899505
81.0334912 2.050810914
98.02365479 3.535253568
107.0127558 1.588074646
108.0443902 7.209237686
110.0600403 1.825212498
123.0076704 4.363477399
124.0393049 2.687988123
125.0233204 4.052745178
136.0393049 10.10636268
138.0549549 3.357142021
154.0498695 16.99114619
156.0655196 1.467726267
182.0447842 1.796150612

Name: +ve in-silico MS/MS by CFM-ID for XGRUUOWTNMMYTG-UHFFFAOYSA-N
ID: XGRUUOWTNMMYTG-UHFFFAOYSA-N
Comment: Energy2
Num peaks: 20
39.02292652 6.189431737
41.03857658 1.869266637
53.00219107 4.041177806
55.01784114 2.954116817
57.0334912 1.527268727
68.99710569 4.315143869
69.0334912 8.829874922
71.01275576 3.557808984
79.01784114 3.223864132
81.0334912 8.627475135
95.01275576 2.78849467
97.02840582 4.754556181
98.02365479 3.093759615
108.0443902 10.76617491
109.0284058 2.310724637
110.0600403 1.447980431
111.0440559 1.500595816
124.0393049 5.856133125
136.0393049 1.275365398
138.0549549 1.309571365

Name: +ve in-silico MS/MS by CFM-ID for IIWOEINWYCBYKV-UHFFFAOYSA-N
ID: IIWOEINWYCBYKV-UHFFFAOYSA-N
Comment: Energy0
Num peaks: 20
43.01784114 1.396366757
74.02365479 3.317347839
95.01275576 1.52682198
112.0393049 1.372534214
122.0236548 2.986762561
124.0393049 3.029945004
125.0233204 2.750298187
127.0389705 2.083063789
136.0393049 3.633404223
137.0233204 1.382338465
138.0549549 1.741889036
140.0342195 1.662869187
152.0342195 1.913036585
154.0498695 21.48602977
156.0291341 1.976532316
156.0655196 1.573909115
168.0291341 4.505166454
170.0447842 1.655408134
182.0447842 6.937570297
200.0553488 14.01662402

Name: +ve in-silico MS/MS by CFM-ID for IIWOEINWYCBYKV-UHFFFAOYSA-N
ID: IIWOEINWYCBYKV-UHFFFAOYSA-N
Comment: Energy1
Num peaks: 21
28.01817548 4.848417386
41.00219107 1.225722913
55.01784114 2.158642618
72.00800472 4.072041548
74.02365479 4.02922732
94.02874017 4.49920304
95.01275576 2.964719844
107.0127558 1.517208565
112.0393049 1.765860656
122.0236548 2.706416526
123.0076704 4.823797194
124.0393049 4.935439548
125.0233204 4.945872074
126.0549549 1.746133806
127.0389705 1.253480389
136.0393049 7.160088295
137.0233204 3.877206694
138.0549549 2.056984388
154.0498695 16.96979868
182.0447842 1.450872477
200.0553488 1.400397334

Name: +ve in-silico MS/MS by CFM-ID for IIWOEINWYCBYKV-UHFFFAOYSA-N
ID: IIWOEINWYCBYKV-UHFFFAOYSA-N
Comment: Energy2
Num peaks: 23
25.00727645 2.138055941
39.02292652 1.35620545
41.00219107 1.659125691
43.01784114 1.535776977
53.00219107 4.463587994
55.01784114 5.266164834
65.00219107 2.152097283
67.01784114 6.083606339
83.01275576 2.838077472
85.02840582 2.151399195
92.99710569 1.554275331
94.02874017 14.03914845
95.01275576 8.523716477
96.04439023 1.291577085
97.02840582 3.882019573
98.02365479 3.653554908
109.0284058 1.312921121
110.0236548 3.94993676
112.0393049 1.605376987
122.0236548 5.160480115
123.0076704 1.307470482
124.0393049 2.873249227
126.0185694 1.47797266

Name: +ve in-silico MS/MS by CFM-ID for DDHGZNWFMKLLCK-UHFFFAOYSA-N
ID: DDHGZNWFMKLLCK-UHFFFAOYSA-N
Comment: Energy0
Num peaks: 20
43.01784114 1.373868612
88.03930485 3.785392059
92.99710569 1.845569444
108.9920203 1.28681836
111.0076704 3.157822261
113.0233204 2.60931611
122.0236548 2.950466319
124.0393049 1.942423529
140.0342195 7.015576258
150.0185694 2.199371326
152.0342195 1.923619525
154.0498695 5.317798045
156.0291341 2.607095933
164.0342195 2.378329646
168.0291341 6.63578745
170.0447842 1.995191198
172.0604342 1.32237644
182.0447842 10.80638515
183.0287997 1.874466084
200.0553488 17.75053018

Name: +ve in-silico MS/MS by CFM-ID for DDHGZNWFMKLLCK-UHFFFAOYSA-N
ID: DDHGZNWFMKLLCK-UHFFFAOYSA-N
Comment: Energy1
Num peaks: 23
28.01817548 2.679549945
55.01784114 1.711448503
56.0130901 5.972911163
67.01784114 2.819179016
84.00800472 6.412173074
86.02365479 5.771327568
88.03930485 5.324387626
92.99710569 3.580745429
94.02874017 4.733422815
95.01275576 1.506597631
108.9920203 6.474587016
111.0076704 4.624070395
113.0233204 1.181881431
122.0236548 4.82875595
123.0076704 1.474000182
124.0393049 2.884169423
140.0342195 6.754050367
154.0498695 2.945078173
156.0655196 1.055275242
164.0342195 1.204768341
168.0291341 1.170620765
182.0447842 3.354145955
200.0553488 2.044189599

Name: +ve in-silico MS/MS by CFM-ID for DDHGZNWFMKLLCK-UHFFFAOYSA-N
ID: DDHGZNWFMKLLCK-UHFFFAOYSA-N
Comment: Energy2
Num peaks: 24
25.00727645 2.273637767
39.02292652 1.451272506
41.00219107 1.776073216
43.01784114 1.412090112
53.00219107 3.87494198
55.01784114 5.192760672
56.0130901 1.342747621
65.00219107 4.701873857
67.01784114 8.01700202
68.99710569 3.762039749
71.01275576 2.423645119
83.01275576 3.710348618
84.00800472 1.852637168
92.99710569 2.623337555
94.02874017 13.77187137
95.01275576 1.557772569
96.04439023 1.94533443
98.02365479 2.168434344
108.9920203 2.606796318
110.0236548 5.367679819
111.0076704 1.527634715
112.0393049 2.339761197
122.0236548 2.417006521
124.0393049 2.512637589

Name: +ve in-silico MS/MS by CFM-ID for UWJCJCLAZYGAGX-UHFFFAOYSA-N
ID: UWJCJCLAZYGAGX-UHFFFAOYSA-N
Comment: Energy0
Num peaks: 20
42.03382555 1.799926246
44.04947561 3.45583397
44.99710569 2.791908629
74.00589655 1.920897892
76.02154661 5.305740841
78.03719668 2.768589745
84.00800472 1.540636352
88.03930485 4.699464236
115.9800757 2.870364827
120.0113759 3.21665976
122.0270259 3.351215671
130.0321113 1.39685117
158.0270259 2.112517803
160.042676 8.386240895
161.0266916 1.551201674
176.0375906 2.359527566
178.0532407 13.800577
186.0219405 3.722732578
204.0325052 7.091429216
222.0430699 6.747594686

Name: +ve in-silico MS/MS by CFM-ID for UWJCJCLAZYGAGX-UHFFFAOYSA-N
ID: UWJCJCLAZYGAGX-UHFFFAOYSA-N
Comment: Energy1
Num peaks: 28
42.03382555 1.286316925
44.04947561 7.747617591
44.99710569 1.049490094
46.06512568 1.451491
55.01784114 2.289084371
73.02840582 1.072632627
74.02365479 1.376978265
76.02154661 4.162791801
83.01275576 2.970147288
85.02840582 1.251829375
88.03930485 4.767546199
90.05495492 1.436212446
101.0233204 4.697408494
116.0164612 1.253594308
118.0321113 5.355007971
120.0113759 1.108922943
122.0270259 1.621746414
130.0321113 2.004549702
132.0477614 5.043689412
158.0270259 1.090692027
160.042676 4.596454208
161.0266916 2.286265939
162.0219405 2.281671155
176.0375906 2.943737717
178.0532407 5.670324547
186.0219405 2.924797589
204.0325052 4.606834981
222.0430699 1.831675641

Name: +ve in-silico MS/MS by CFM-ID for UWJCJCLAZYGAGX-UHFFFAOYSA-N
ID: UWJCJCLAZYGAGX-UHFFFAOYSA-N
Comment: Energy2
Num peaks: 21
27.02292652 1.17131365
40.01817548 3.281541429
42.03382555 6.483437892
44.04947561 15.99670143
44.99710569 6.586898465
46.06512568 2.248812181
55.01784114 1.399619423
61.01064758 1.531878622
65.99744004 1.616767684
69.97459642 1.401122905
71.99024648 1.770701423
73.02840582 1.374294665
74.00589655 5.293927948
76.02154661 16.63152885
78.03719668 4.04520411
84.00800472 2.083279456
88.03930485 1.199615256
115.9800757 1.215534389
130.0321113 2.056285423
132.0477614 1.728434304
161.0266916 1.206185497

Name: +ve in-silico MS/MS by CFM-ID for APALJZKZJBXZJU-UHFFFAOYSA-N
ID: APALJZKZJBXZJU-UHFFFAOYSA-N
Comment: Energy0
Num peaks: 15
43.01784114 6.075077805
45.0334912 2.979607116
58.99499752 1.038778013
59.01275576 1.132618007
74.98991214 7.981707911
77.0055622 7.793691123
101.0233204 1.325890138
142.9797414 1.835439749
144.9953914 3.936061526
159.0110415 3.057613828
160.9903061 1.921753688
163.0059561 3.731952884
168.9953914 9.452813586
187.0059561 15.50892753
205.0165208 13.19521553

Name: +ve in-silico MS/MS by CFM-ID for APALJZKZJBXZJU-UHFFFAOYSA-N
ID: APALJZKZJBXZJU-UHFFFAOYSA-N
Comment: Energy1
Num peaks: 23
41.00219107 2.784748496
43.01784114 19.72819937
45.0334912 5.752966511
47.04914126 1.23820755
55.01784114 1.089878729
59.01275576 1.766757542
61.02840582 0.982175084
73.02840582 1.998043504
74.98991214 2.350695405
77.0055622 3.692596167
83.01275576 2.986537053
111.0076704 4.046923513
113.0233204 1.483672227
126.9848268 1.315835528
129.0182351 2.568277644
141.0004768 1.281811364
142.9797414 2.587650761
143.0161269 1.1860509
144.9953914 4.882256534
159.0110415 4.308228127
168.9953914 3.88154524
187.0059561 6.219185068
205.0165208 2.668064644

Name: +ve in-silico MS/MS by CFM-ID for APALJZKZJBXZJU-UHFFFAOYSA-N
ID: APALJZKZJBXZJU-UHFFFAOYSA-N
Comment: Energy2
Num peaks: 22
25.00727645 1.92168794
27.02292652 2.943277973
41.00219107 2.867627579
43.01784114 6.931413973
44.97934745 3.076208369
45.0334912 2.010830884
46.99499752 2.409608672
55.01784114 2.412638179
56.97934745 10.43890388
58.99499752 11.32783893
59.01275576 1.633424523
61.01064758 2.272858317
72.97426207 1.985577619
73.02840582 1.410028104
74.98991214 8.309004231
77.0055622 2.986612766
88.96917669 1.350199604
114.9848268 5.793180414
117.0004768 1.755017756
129.0004768 1.166733092
142.9797414 1.102454352
144.9953914 4.902084741

Name: +ve in-silico MS/MS by CFM-ID for LVYWUAIYHYHNEE-UHFFFAOYSA-N
ID: LVYWUAIYHYHNEE-UHFFFAOYSA-N
Comment: Energy0
Num peaks: 6
112.0393049 3.317025299
136.0393049 3.30576466
154.0498695 10.75779308
164.0342195 4.929270062
182.0447842 34.95206091
200.0553488 35.07486061

Name: +ve in-silico MS/MS by CFM-ID for LVYWUAIYHYHNEE-UHFFFAOYSA-N
ID: LVYWUAIYHYHNEE-UHFFFAOYSA-N
Comment: Energy1
Num peaks: 10
59.01275576 4.428697233
108.0443902 10.10947441
112.0393049 2.433476486
136.0393049 7.063932157
138.0549549 4.60106073
154.0498695 18.72349881
156.0655196 10.45587322
164.0342195 4.086602544
182.0447842 14.19359481
200.0553488 4.946782066

Name: +ve in-silico MS/MS by CFM-ID for LVYWUAIYHYHNEE-UHFFFAOYSA-N
ID: LVYWUAIYHYHNEE-UHFFFAOYSA-N
Comment: Energy2
Num peaks: 23
39.02292652 7.262653716
40.01817548 6.827693745
41.03857658 4.95813954
42.03382555 3.574181297
44.0130901 1.111508554
44.04947561 2.520706793
68.04947561 4.104787105
83.01275576 1.81331573
85.02840582 1.958130322
94.02874017 1.180203131
96.00800472 1.080632227
96.04439023 2.338706264
108.0443902 6.21938094
110.0236548 1.358770856
112.0393049 10.8371085
114.0549549 3.393128348
124.0393049 2.234686037
136.0393049 10.38311135
138.0549549 1.293754468
152.0342195 1.048542273
154.0498695 2.073446858
164.0342195 1.419664231
182.0447842 1.43316274

Name: +ve in-silico MS/MS by CFM-ID for VYSPQZVDYBOWLP-UHFFFAOYSA-N
ID: VYSPQZVDYBOWLP-UHFFFAOYSA-N
Comment: Energy0
Num peaks: 6
176.0342195 24.08404668
178.0498695 1.0544872
186.0185694 0.8840381519
204.0291341 16.29905504
205.0131497 0.3274918973
222.0396988 55.03706349

Name: +ve in-silico MS/MS by CFM-ID for VYSPQZVDYBOWLP-UHFFFAOYSA-N
ID: VYSPQZVDYBOWLP-UHFFFAOYSA-N
Comment: Energy1
Num peaks: 11
118.0287402 3.168960263
122.0236548 2.235129608
146.0236548 3.587480226
148.0393049 2.170475716
164.0342195 2.227656923
166.013484 5.202225774
176.0342195 38.54247748
192.0291341 4.026641881
194.0447842 1.789744179
204.0291341 7.688114993
222.0396988 10.38811653

Name: +ve in-silico MS/MS by CFM-ID for VYSPQZVDYBOWLP-UHFFFAOYSA-N
ID: VYSPQZVDYBOWLP-UHFFFAOYSA-N
Comment: Energy2
Num peaks: 31
39.02292652 2.001059816
40.01817548 3.399185233
50.00252542 0.8308516171
52.01817548 0.9911254504
55.01784114 1.115670402
65.99744004 1.660798475
67.01784114 1.266087296
68.0130901 1.127584299
80.0130901 2.271861711
82.02874017 1.197719613
96.04439023 1.908305299
106.0287402 5.186549565
109.0284058 1.067291424
118.0287402 3.776045617
120.0443902 1.307078528
122.0236548 5.903768592
124.0393049 1.988606635
131.0127558 0.91420535
134.0236548 3.54682055
146.0236548 5.933982919
148.0393049 4.980233975
149.0233204 0.7170950204
150.0185694 4.793753326
152.0342195 2.865264417
160.0393049 3.874325894
161.0233204 1.048836733
162.0185694 1.495505489
166.013484 1.102836775
176.0342195 7.574010407
186.0185694 1.04216337
204.0291341 2.725746569

Name: +ve in-silico MS/MS by CFM-ID for CYBOGKNDUQJEQR-UHFFFAOYSA-N
ID: CYBOGKNDUQJEQR-UHFFFAOYSA-N
Comment: Energy0
Num peaks: 6
160.0393049 0.5390260403
176.0342195 23.91334201
178.0498695 1.123576528
186.0185694 1.472612896
204.0291341 16.06423223
222.0396988 54.50192357

Name: +ve in-silico MS/MS by CFM-ID for CYBOGKNDUQJEQR-UHFFFAOYSA-N
ID: CYBOGKNDUQJEQR-UHFFFAOYSA-N
Comment: Energy1
Num peaks: 13
106.0287402 3.833203954
118.0287402 4.781546637
122.0236548 3.381045264
146.0236548 3.065119064
148.0393049 3.753004444
150.0185694 3.157114693
164.0342195 2.923111394
168.0291341 2.917507226
176.0342195 32.14346762
192.0291341 3.040591033
194.0447842 3.953074906
204.0291341 6.17976431
222.0396988 8.515950606

Name: +ve in-silico MS/MS by CFM-ID for CYBOGKNDUQJEQR-UHFFFAOYSA-N
ID: CYBOGKNDUQJEQR-UHFFFAOYSA-N
Comment: Energy2
Num peaks: 31
40.01817548 1.167814588
50.00252542 0.8378855245
52.01817548 1.039643087
53.00219107 1.48149638
55.01784114 0.8328799583
65.99744004 1.42178493
68.0130901 1.137826664
70.02874017 1.106750876
80.0130901 2.237640902
82.02874017 1.06512952
92.0130901 0.7494516202
96.04439023 0.9949154278
106.0287402 6.264303637
109.0284058 0.9563924898
118.0287402 5.282927614
120.0443902 1.866234384
122.0236548 7.193438418
124.0393049 2.034213493
134.0236548 4.578491784
135.0076704 0.8385165935
140.0342195 0.8685295242
146.0236548 6.662554108
148.0393049 5.429553387
150.0185694 3.567650364
152.0342195 1.981330275
160.0393049 5.138189164
161.0233204 1.330136075
162.0185694 1.463691944
176.0342195 7.288231151
186.0185694 1.269889477
204.0291341 2.492525232

Name: +ve in-silico MS/MS by CFM-ID for OIOFKFKMYQHHBQ-UHFFFAOYSA-N
ID: OIOFKFKMYQHHBQ-UHFFFAOYSA-N
Comment: Energy0
Num peaks: 6
176.0342195 1.535235328
194.0447842 22.08134451
196.0604342 0.9669845779
204.0291341 1.636846429
222.0396988 18.20739804
240.0502635 51.82787086

Name: +ve in-silico MS/MS by CFM-ID for OIOFKFKMYQHHBQ-UHFFFAOYSA-N
ID: OIOFKFKMYQHHBQ-UHFFFAOYSA-N
Comment: Energy1
Num peaks: 14
122.0236548 3.162817326
164.0342195 4.482347071
166.013484 1.93279981
166.0498695 1.450412544
168.0291341 2.046668466
176.0342195 5.11085401
180.0291341 3.200903008
192.0291341 1.703792049
194.0447842 30.86474172
204.0291341 2.302259331
210.0396988 4.866970417
212.0553488 1.477238877
222.0396988 9.244122927
240.0502635 9.189756726

Name: +ve in-silico MS/MS by CFM-ID for OIOFKFKMYQHHBQ-UHFFFAOYSA-N
ID: OIOFKFKMYQHHBQ-UHFFFAOYSA-N
Comment: Energy2
Num peaks: 31
41.00219107 1.439423688
53.00219107 1.120185358
55.01784114 1.220289993
65.99744004 1.611102883
68.0130901 1.408631873
71.01275576 1.120573393
73.02840582 1.487048376
82.02874017 1.215337608
93.99235466 1.167695099
96.00800472 2.063773091
97.02840582 1.13238941
98.02365479 1.000995866
108.0080047 1.407684069
122.0236548 8.857030012
124.0393049 4.431769859
125.0233204 0.9923586213
136.0393049 1.729549245
140.0342195 1.171882734
150.0185694 3.791554362
152.0342195 3.639061963
164.0342195 3.296114544
166.013484 3.118591995
168.0291341 1.949455383
170.0447842 1.003791487
176.0342195 13.47393727
178.0498695 3.409880648
180.0291341 2.173893677
192.0291341 0.9883422013
194.0447842 3.512568105
204.0291341 1.419642631
222.0396988 1.930369674

Name: +ve in-silico MS/MS by CFM-ID for YIGCWVTZNIRORM-UHFFFAOYSA-N
ID: YIGCWVTZNIRORM-UHFFFAOYSA-N
Comment: Energy0
Num peaks: 6
176.0342195 0.7870876903
194.0447842 7.714355052
196.0604342 0.5619535069
204.0291341 1.771830421
222.0396988 20.00953966
240.0502635 65.22302709

Name: +ve in-silico MS/MS by CFM-ID for YIGCWVTZNIRORM-UHFFFAOYSA-N
ID: YIGCWVTZNIRORM-UHFFFAOYSA-N
Comment: Energy1
Num peaks: 21
122.0236548 1.945674491
134.0236548 3.122889192
138.0185694 2.549194879
154.013484 1.487595877
164.0342195 4.18551008
166.013484 3.052095171
166.0498695 1.916731028
168.0291341 1.879014781
176.0342195 4.26282106
178.013484 1.642266763
180.0291341 3.423792815
184.0240487 2.853682133
192.0291341 2.392965892
194.0447842 18.50500872
196.0604342 1.656962845
204.0291341 1.683532545
208.0240487 1.143543962
210.0396988 6.30207285
212.0553488 1.5553089
222.0396988 6.875796035
240.0502635 8.200493724

Name: +ve in-silico MS/MS by CFM-ID for YIGCWVTZNIRORM-UHFFFAOYSA-N
ID: YIGCWVTZNIRORM-UHFFFAOYSA-N
Comment: Energy2
Num peaks: 31
39.02292652 1.868392138
40.01817548 1.640228712
65.99744004 1.887740091
72.00800472 1.796467228
80.0130901 1.578781544
92.0130901 1.125832183
96.00800472 1.185339687
108.0443902 1.111715655
109.0284058 4.193531746
111.0440559 1.161566104
124.0393049 1.311675065
134.0236548 1.456187906
136.0029193 1.347608363
136.0393049 1.618191603
138.0185694 3.109943743
150.0185694 1.970390749
154.013484 3.809171669
156.0291341 1.719289805
164.0342195 3.930735402
166.013484 2.629737563
166.0498695 1.2992828
168.0291341 3.1369853
176.0342195 5.071444436
178.013484 1.520607956
178.0498695 1.115969577
179.9927486 1.441024285
180.0291341 2.201666498
192.0291341 1.219659174
194.0447842 3.802239939
204.0291341 1.892284221
222.0396988 1.846006131

Name: +ve in-silico MS/MS by CFM-ID for SEBLIMKDGNUHOL-UHFFFAOYSA-N
ID: SEBLIMKDGNUHOL-UHFFFAOYSA-N
Comment: Energy0
Num peaks: 6
176.0342195 1.3387444
194.0447842 22.91531357
196.0604342 1.043000761
204.0291341 1.264426815
222.0396988 15.75459846
240.0502635 53.90304794

Name: +ve in-silico MS/MS by CFM-ID for SEBLIMKDGNUHOL-UHFFFAOYSA-N
ID: SEBLIMKDGNUHOL-UHFFFAOYSA-N
Comment: Energy1
Num peaks: 15
59.01275576 2.195547198
106.0287402 1.385935789
134.0236548 1.587252613
150.0185694 1.469645546
164.0342195 3.228262272
166.0498695 2.643201647
169.0495352 1.379555848
176.0342195 6.379924841
192.0291341 1.822782205
194.0447842 33.19964067
204.0291341 2.094376301
210.0396988 3.332061399
212.0553488 1.727621074
222.0396988 8.351951652
240.0502635 10.32343342

Name: +ve in-silico MS/MS by CFM-ID for SEBLIMKDGNUHOL-UHFFFAOYSA-N
ID: SEBLIMKDGNUHOL-UHFFFAOYSA-N
Comment: Energy2
Num peaks: 31
40.01817548 0.72934893
41.00219107 1.432462684
53.00219107 1.999400411
72.00800472 0.8736399649
80.0130901 1.194015215
80.99710569 1.283638408
95.01275576 0.7157271017
106.0287402 3.521707707
122.0236548 3.863809122
124.0393049 1.949259712
125.0233204 1.814881644
127.0389705 0.77516077
134.0236548 5.34432201
136.0393049 1.21731398
150.0185694 2.967525962
152.0342195 2.873032586
156.0655196 0.9944442695
162.0185694 2.176602915
164.0342195 6.872672732
166.013484 0.7704741249
166.0498695 2.855728688
170.0447842 0.9405770196
176.0342195 15.76750738
178.013484 1.578119719
178.0498695 3.174236732
179.0338851 1.116340328
180.0291341 1.447592679
192.0291341 1.913585162
194.0447842 4.938948197
204.0291341 1.453734096
222.0396988 1.669102061

Name: +ve in-silico MS/MS by CFM-ID for RCAVQEAEQNNBTP-UHFFFAOYSA-N
ID: RCAVQEAEQNNBTP-UHFFFAOYSA-N
Comment: Energy0
Num peaks: 6
192.0291341 0.8282332167
194.0447842 22.73904238
196.0604342 1.006084143
204.0291341 1.293684345
222.0396988 16.01411689
240.0502635 52.24117928

Name: +ve in-silico MS/MS by CFM-ID for RCAVQEAEQNNBTP-UHFFFAOYSA-N
ID: RCAVQEAEQNNBTP-UHFFFAOYSA-N
Comment: Energy1
Num peaks: 12
138.0185694 2.787693702
154.013484 1.671394756
167.0338851 1.310891603
169.0495352 1.518348489
176.0342195 1.285956815
178.0498695 1.184421273
194.0447842 42.59746938
196.0604342 1.500689369
204.0291341 2.430446989
210.0396988 1.214813343
222.0396988 11.17771908
240.0502635 11.99136825

Name: +ve in-silico MS/MS by CFM-ID for RCAVQEAEQNNBTP-UHFFFAOYSA-N
ID: RCAVQEAEQNNBTP-UHFFFAOYSA-N
Comment: Energy2
Num peaks: 30
40.01817548 8.949983418
41.00219107 7.646801119
42.03382555 4.323464051
43.01784114 1.925799182
44.04947561 1.223806697
53.00219107 2.233444885
55.01784114 1.087389969
59.01275576 1.852795962
65.99744004 1.438876635
68.0130901 8.206880366
70.02874017 2.370389807
71.01275576 1.308067179
72.00800472 1.704415988
72.04439023 0.826014232
86.02365479 2.152660725
112.0029193 5.69252734
114.0185694 1.427164157
134.0236548 3.47553344
138.0185694 1.701611991
140.0342195 0.8348911657
152.0342195 3.149424741
164.0342195 0.8040583014
168.0291341 0.903792319
176.0342195 2.470101836
178.013484 1.348393789
178.0498695 3.322966417
180.0291341 2.746345387
194.0447842 2.30126721
204.0291341 0.893661895
222.0396988 2.044891435

Name: +ve in-silico MS/MS by CFM-ID for IPEXLXJBOYHUJE-UHFFFAOYSA-N
ID: IPEXLXJBOYHUJE-UHFFFAOYSA-N
Comment: Energy0
Num peaks: 6
109.0284058 1.047262938
111.0440559 1.630903596
194.0447842 7.444110339
204.0291341 1.891905721
222.0396988 20.50961849
240.0502635 61.37344093

Name: +ve in-silico MS/MS by CFM-ID for IPEXLXJBOYHUJE-UHFFFAOYSA-N
ID: IPEXLXJBOYHUJE-UHFFFAOYSA-N
Comment: Energy1
Num peaks: 16
109.0284058 2.364038177
134.0236548 3.295482828
164.0342195 2.182681999
166.013484 2.468826909
176.0342195 4.919989623
178.013484 1.906770463
178.0498695 2.059788908
180.0291341 2.478773285
184.0240487 1.699942002
192.0291341 1.658618685
194.0447842 23.95503311
196.0604342 2.00783112
204.0291341 3.29200479
210.0396988 2.945451581
222.0396988 12.17392435
240.0502635 10.8561749

Name: +ve in-silico MS/MS by CFM-ID for IPEXLXJBOYHUJE-UHFFFAOYSA-N
ID: IPEXLXJBOYHUJE-UHFFFAOYSA-N
Comment: Energy2
Num peaks: 31
39.02292652 4.759601296
40.01817548 1.461176667
41.00219107 1.007686318
42.03382555 1.097230348
49.00727645 9.982987813
50.00252542 1.695697817
51.02292652 6.637084201
52.01817548 2.266235104
53.00219107 1.871714909
53.03857658 1.373673722
55.01784114 2.178531713
64.01817548 1.013027858
66.03382555 1.13825766
67.01784114 1.725952077
70.02874017 1.073387345
72.00800472 1.539524652
79.01784114 3.858443012
81.0334912 4.280295339
83.01275576 1.000591902
108.0443902 3.721264011
109.0284058 5.152698064
111.0440559 1.843572799
136.0393049 1.067974934
138.0185694 1.831750206
150.0185694 1.372264871
168.0291341 1.460960198
176.0342195 2.211230942
178.013484 1.102032247
180.0291341 1.661791621
204.0291341 1.607259963
222.0396988 1.288599044

Name: +ve in-silico MS/MS by CFM-ID for LLHYURJLWAEWEP-UHFFFAOYSA-N
ID: LLHYURJLWAEWEP-UHFFFAOYSA-N
Comment: Energy0
Num peaks: 6
176.0342195 1.511706317
194.0447842 22.92868392
196.0604342 1.059030859
204.0291341 1.406034005
222.0396988 15.77871065
240.0502635 54.55953645

Name: +ve in-silico MS/MS by CFM-ID for LLHYURJLWAEWEP-UHFFFAOYSA-N
ID: LLHYURJLWAEWEP-UHFFFAOYSA-N
Comment: Energy1
Num peaks: 8
164.0342195 2.853120159
169.0495352 1.540959588
176.0342195 10.02306225
194.0447842 38.29833851
204.0291341 2.897614532
210.0396988 2.765930275
222.0396988 10.28872086
240.0502635 12.32025053

Name: +ve in-silico MS/MS by CFM-ID for LLHYURJLWAEWEP-UHFFFAOYSA-N
ID: LLHYURJLWAEWEP-UHFFFAOYSA-N
Comment: Energy2
Num peaks: 31
40.01817548 1.113353675
41.00219107 0.998062075
43.01784114 3.212699525
65.99744004 1.570969903
68.0130901 1.69129455
70.02874017 1.072664817
72.00800472 1.293452683
82.02874017 1.247436419
96.99202031 0.9922548916
122.0236548 5.947723463
124.0393049 3.745502884
125.0233204 1.295408805
136.0393049 1.908611711
140.0342195 1.404623622
148.0029193 2.628496184
150.0185694 2.033271454
151.002585 0.9862268169
152.0342195 4.829164534
162.0185694 1.222083307
164.0342195 2.202576713
166.013484 1.246345065
168.0291341 1.445726129
170.0447842 1.126263844
174.0185694 1.128537135
176.0342195 15.65128482
178.0498695 4.270297209
179.0338851 1.062615207
180.0291341 1.557516751
194.0447842 5.151326543
204.0291341 1.529448354
222.0396988 1.949170288

Name: +ve in-silico MS/MS by CFM-ID for ZHPTYPBNRPFBKM-UHFFFAOYSA-N
ID: ZHPTYPBNRPFBKM-UHFFFAOYSA-N
Comment: Energy0
Num peaks: 6
72.99202031 6.881024517
126.0549549 3.935766311
154.0498695 14.57114823
164.0342195 6.731221134
182.0447842 19.08984011
200.0553488 30.18120771

Name: +ve in-silico MS/MS by CFM-ID for ZHPTYPBNRPFBKM-UHFFFAOYSA-N
ID: ZHPTYPBNRPFBKM-UHFFFAOYSA-N
Comment: Energy1
Num peaks: 10
56.99710569 2.300097671
72.99202031 7.086617038
126.0549549 17.79078995
128.070605 3.541932089
136.0393049 5.452610331
138.0549549 4.015447604
154.0498695 14.84067047
164.0342195 6.454612993
182.0447842 12.46295761
200.0553488 7.220115067

Name: +ve in-silico MS/MS by CFM-ID for ZHPTYPBNRPFBKM-UHFFFAOYSA-N
ID: ZHPTYPBNRPFBKM-UHFFFAOYSA-N
Comment: Energy2
Num peaks: 26
15.02292652 1.642878311
29.00219107 1.764991665
39.02292652 1.628259451
41.00219107 4.228450035
41.03857658 2.195122997
43.01784114 3.953829828
44.99710569 2.422794221
55.01784114 2.050127609
56.99710569 2.569340981
57.0334912 2.295369039
59.01275576 2.614397012
70.02874017 5.173099224
71.01275576 1.493240362
72.99202031 10.32483461
84.04439023 2.484381922
108.0443902 1.343304978
110.0236548 4.646974058
110.0600403 1.937348902
112.0393049 5.909215079
122.0236548 3.235833273
124.0393049 4.359154795
126.0549549 5.269262935
128.070605 1.619571197
136.0393049 1.360245411
138.0549549 2.384071848
154.0498695 1.204212352

Name: +ve in-silico MS/MS by CFM-ID for KQPDVTGGAYDHRP-UHFFFAOYSA-N
ID: KQPDVTGGAYDHRP-UHFFFAOYSA-N
Comment: Energy0
Num peaks: 6
123.0440559 3.167211961
172.9903061 4.242206377
175.0059561 4.524758496
177.0216062 8.195637475
187.0059561 3.196383258
205.0165208 64.11151317

Name: +ve in-silico MS/MS by CFM-ID for KQPDVTGGAYDHRP-UHFFFAOYSA-N
ID: KQPDVTGGAYDHRP-UHFFFAOYSA-N
Comment: Energy1
Num peaks: 8
39.02292652 2.449877248
41.03857658 3.401272949
95.04914126 3.116868529
121.0284058 9.186524307
123.0440559 16.92478278
125.0597059 6.38604538
187.0059561 2.992210717
205.0165208 37.56272042

Name: +ve in-silico MS/MS by CFM-ID for KQPDVTGGAYDHRP-UHFFFAOYSA-N
ID: KQPDVTGGAYDHRP-UHFFFAOYSA-N
Comment: Energy2
Num peaks: 12
39.02292652 17.60519228
41.03857658 3.777506793
49.00727645 5.80110147
51.02292652 2.051920605
55.05422664 2.553195419
65.03857658 19.95450837
67.05422664 3.036724824
93.0334912 8.254928
94.97974138 6.947440616
95.04914126 4.531891318
99.0110415 2.343115509
144.9953914 3.14361488

Name: +ve in-silico MS/MS by CFM-ID for PSWOVMUIOCKEJX-UHFFFAOYSA-N
ID: PSWOVMUIOCKEJX-UHFFFAOYSA-N
Comment: Energy0
Num peaks: 6
123.0440559 3.351194468
134.974656 5.416946527
136.9903061 3.239580769
160.9903061 2.196113254
187.0059561 2.885587812
205.0165208 68.69990467

Name: +ve in-silico MS/MS by CFM-ID for PSWOVMUIOCKEJX-UHFFFAOYSA-N
ID: PSWOVMUIOCKEJX-UHFFFAOYSA-N
Comment: Energy1
Num peaks: 6
95.04914126 4.003807081
123.0440559 19.5392521
125.0597059 6.883388229
172.9903061 3.331042901
187.0059561 2.995403958
205.0165208 45.59249109

Name: +ve in-silico MS/MS by CFM-ID for PSWOVMUIOCKEJX-UHFFFAOYSA-N
ID: PSWOVMUIOCKEJX-UHFFFAOYSA-N
Comment: Energy2
Num peaks: 19
25.00727645 2.341732101
39.02292652 1.900763111
41.03857658 3.90703862
49.00727645 9.091807455
51.02292652 14.54823405
53.00219107 1.420379434
53.03857658 2.044941302
55.01784114 3.317053479
77.00219107 1.552660827
79.01784114 11.11995032
81.0334912 3.550157219
94.97974138 3.477372317
104.9640913 4.548077325
106.9797414 1.900271451
109.0284058 1.204941868
128.9640913 6.288425773
130.9797414 6.091038205
132.9953914 1.125571198
142.9797414 1.362641628

Name: +ve in-silico MS/MS by CFM-ID for SUBNDBDVDAVAAJ-UHFFFAOYSA-N
ID: SUBNDBDVDAVAAJ-UHFFFAOYSA-N
Comment: Energy0
Num peaks: 6
123.0440559 3.198222523
172.9903061 3.86447936
175.0059561 4.444887572
177.0216062 8.151640366
187.0059561 3.248726793
205.0165208 65.22722468

Name: +ve in-silico MS/MS by CFM-ID for SUBNDBDVDAVAAJ-UHFFFAOYSA-N
ID: SUBNDBDVDAVAAJ-UHFFFAOYSA-N
Comment: Energy1
Num peaks: 7
39.02292652 2.452736929
95.04914126 3.244867209
121.0284058 9.540115639
123.0440559 17.64135353
125.0597059 6.59788796
187.0059561 3.183258159
205.0165208 39.27614571

Name: +ve in-silico MS/MS by CFM-ID for SUBNDBDVDAVAAJ-UHFFFAOYSA-N
ID: SUBNDBDVDAVAAJ-UHFFFAOYSA-N
Comment: Energy2
Num peaks: 16
39.02292652 3.27356055
51.02292652 2.895154162
55.05422664 3.697010178
65.03857658 26.51279782
67.01784114 2.144247914
67.05422664 3.950646116
69.0334912 1.235061262
76.96917669 1.65341192
93.0334912 6.534979161
94.97974138 9.387432916
95.04914126 4.698477359
104.9640913 1.563442103
128.9640913 2.634862853
130.9797414 3.222012788
144.9953914 5.400357185
159.0110415 1.42695605

Name: +ve in-silico MS/MS by CFM-ID for KDZJRFAPYJDYCY-UHFFFAOYSA-N
ID: KDZJRFAPYJDYCY-UHFFFAOYSA-N
Comment: Energy0
Num peaks: 6
123.0440559 3.177353139
172.9903061 4.245239187
175.0059561 4.484652285
177.0216062 8.206859797
187.0059561 3.197241099
205.0165208 64.45219465

Name: +ve in-silico MS/MS by CFM-ID for KDZJRFAPYJDYCY-UHFFFAOYSA-N
ID: KDZJRFAPYJDYCY-UHFFFAOYSA-N
Comment: Energy1
Num peaks: 8
39.02292652 2.381370656
93.0334912 2.078245906
95.04914126 3.132625999
121.0284058 9.18940804
123.0440559 16.93364789
125.0597059 6.436879483
187.0059561 3.023168716
205.0165208 37.93621638

Name: +ve in-silico MS/MS by CFM-ID for KDZJRFAPYJDYCY-UHFFFAOYSA-N
ID: KDZJRFAPYJDYCY-UHFFFAOYSA-N
Comment: Energy2
Num peaks: 16
25.00727645 1.415917482
39.02292652 10.10066456
49.00727645 6.912947924
51.02292652 1.629639084
53.03857658 1.305853563
55.05422664 2.452205175
63.02292652 9.036543403
65.03857658 15.13127989
67.05422664 2.577878272
93.0334912 6.307389335
94.97974138 7.275130622
95.04914126 4.041052003
104.9640913 1.952178128
142.9797414 4.82681175
144.9953914 4.559833194
159.0110415 1.23533552

Name: +ve in-silico MS/MS by CFM-ID for MMAFPMQOIUHLNH-UHFFFAOYSA-N
ID: MMAFPMQOIUHLNH-UHFFFAOYSA-N
Comment: Energy0
Num peaks: 6
123.0440559 2.742937652
172.9903061 5.77625818
175.0059561 8.609051589
177.0216062 14.3477977
187.0059561 2.127837816
205.0165208 52.08918094

Name: +ve in-silico MS/MS by CFM-ID for MMAFPMQOIUHLNH-UHFFFAOYSA-N
ID: MMAFPMQOIUHLNH-UHFFFAOYSA-N
Comment: Energy1
Num peaks: 6
95.04914126 2.234525503
123.0440559 20.55192598
125.0597059 7.376613368
172.9903061 3.657629883
187.0059561 2.697616273
205.0165208 45.52301219

Name: +ve in-silico MS/MS by CFM-ID for MMAFPMQOIUHLNH-UHFFFAOYSA-N
ID: MMAFPMQOIUHLNH-UHFFFAOYSA-N
Comment: Energy2
Num peaks: 19
25.00727645 1.951956762
39.02292652 2.147145475
49.00727645 8.600989112
51.02292652 14.55330737
53.03857658 2.022636344
59.04914126 0.9014390481
69.0334912 1.33106655
76.96917669 1.495801936
79.01784114 1.382730767
93.0334912 10.25100286
94.97974138 8.814527787
95.04914126 6.841911096
104.9640913 1.697611028
109.0284058 1.623569855
118.9797414 1.884122526
128.9640913 5.435091514
130.9797414 4.164390248
142.9797414 1.714515977
144.9953914 3.348555873

Name: +ve in-silico MS/MS by CFM-ID for PJDQKAFTAOIOSG-UHFFFAOYSA-N
ID: PJDQKAFTAOIOSG-UHFFFAOYSA-N
Comment: Energy0
Num peaks: 6
176.0342195 1.245246025
194.0447842 22.49504263
196.0604342 0.9946526116
204.0291341 1.595556249
222.0396988 19.70098362
240.0502635 51.65127436

Name: +ve in-silico MS/MS by CFM-ID for PJDQKAFTAOIOSG-UHFFFAOYSA-N
ID: PJDQKAFTAOIOSG-UHFFFAOYSA-N
Comment: Energy1
Num peaks: 10
118.0287402 2.96930447
162.0185694 1.928801739
164.0342195 4.082617178
176.0342195 7.145146167
184.0240487 2.584217062
194.0447842 34.93255734
204.0291341 2.941360085
210.0396988 1.828126528
222.0396988 11.92613486
240.0502635 9.763133158

Name: +ve in-silico MS/MS by CFM-ID for PJDQKAFTAOIOSG-UHFFFAOYSA-N
ID: PJDQKAFTAOIOSG-UHFFFAOYSA-N
Comment: Energy2
Num peaks: 31
40.01817548 4.477545484
42.03382555 1.15069373
52.01817548 1.037444825
65.99744004 3.153554659
67.01784114 1.687757794
68.0130901 3.108172793
69.0334912 1.180161363
70.02874017 1.326063208
80.0130901 2.876987275
82.02874017 1.491922971
96.00800472 1.060475992
96.04439023 3.322600015
106.0287402 6.157938442
118.0287402 2.977920993
122.0236548 3.68840119
124.0393049 1.908885862
125.0233204 0.8615088619
134.0236548 1.575550939
140.0342195 2.804463354
142.0498695 1.346601073
149.0233204 1.025034527
150.0185694 2.980616769
152.0342195 3.634612276
162.0185694 1.095813355
164.0342195 4.121938685
166.0498695 2.311689537
176.0342195 4.451412526
178.0498695 3.24610524
194.0447842 4.85546338
204.0291341 1.922478246
222.0396988 2.125714924

Name: +ve in-silico MS/MS by CFM-ID for UDDODTVMIIFMSU-UHFFFAOYSA-N
ID: UDDODTVMIIFMSU-UHFFFAOYSA-N
Comment: Energy0
Num peaks: 6
73.02840582 1.836988138
176.0342195 2.324310991
194.0447842 20.40396245
204.0291341 2.041233711
222.0396988 18.98105275
240.0502635 48.66383885

Name: +ve in-silico MS/MS by CFM-ID for UDDODTVMIIFMSU-UHFFFAOYSA-N
ID: UDDODTVMIIFMSU-UHFFFAOYSA-N
Comment: Energy1
Num peaks: 14
73.02840582 1.776356506
122.0236548 1.541106843
150.0185694 1.546302355
152.0342195 1.563124512
164.0342195 4.430222189
166.0498695 2.121821778
176.0342195 7.888257109
192.0291341 2.39742058
194.0447842 30.31441138
204.0291341 2.53073049
210.0396988 5.146591738
212.0553488 1.835412055
222.0396988 8.816207277
240.0502635 9.470400942

Name: +ve in-silico MS/MS by CFM-ID for UDDODTVMIIFMSU-UHFFFAOYSA-N
ID: UDDODTVMIIFMSU-UHFFFAOYSA-N
Comment: Energy2
Num peaks: 31
40.01817548 2.405052955
41.00219107 2.703894192
53.00219107 2.041499207
55.01784114 2.335935764
57.0334912 1.250157303
65.99744004 1.540538846
68.0130901 3.055504693
71.01275576 2.684642186
73.02840582 3.047106061
82.02874017 1.88498684
96.00800472 1.06442904
96.04439023 1.763554583
97.02840582 1.067181962
98.0600403 1.128990814
122.0236548 6.521576655
124.0393049 2.268664426
140.0342195 1.034699552
150.0185694 4.492951821
152.0342195 3.799807047
164.0342195 2.606384222
166.013484 1.187031825
168.0291341 1.562732919
169.0495352 1.183427807
170.0447842 1.450845735
176.0342195 14.84174049
178.0498695 3.07916671
180.0291341 1.400360703
192.0291341 1.063695655
194.0447842 3.074967415
204.0291341 1.57807959
222.0396988 1.564759409

Name: +ve in-silico MS/MS by CFM-ID for GXWDDOTZCIOVMP-UHFFFAOYSA-N
ID: GXWDDOTZCIOVMP-UHFFFAOYSA-N
Comment: Energy0
Num peaks: 6
112.0029193 0.4782905092
196.0604342 1.165788606
198.0396988 0.4346587516
222.0396988 36.1209544
223.0237144 0.4877186903
240.0502635 57.98694394

Name: +ve in-silico MS/MS by CFM-ID for GXWDDOTZCIOVMP-UHFFFAOYSA-N
ID: GXWDDOTZCIOVMP-UHFFFAOYSA-N
Comment: Energy1
Num peaks: 12
68.0130901 3.244763554
114.0185694 3.448162257
153.0182351 0.9120357379
154.013484 0.9277017864
167.0338851 3.053485891
169.0495352 4.474407716
178.0498695 1.132771187
196.0604342 2.749380806
204.0291341 2.373848413
212.0553488 0.8970588137
222.0396988 31.72863796
240.0502635 25.32378656

Name: +ve in-silico MS/MS by CFM-ID for GXWDDOTZCIOVMP-UHFFFAOYSA-N
ID: GXWDDOTZCIOVMP-UHFFFAOYSA-N
Comment: Energy2
Num peaks: 20
25.00727645 1.174974632
39.02292652 2.644297137
40.01817548 3.510456358
41.00219107 9.355347639
41.03857658 2.248631544
42.03382555 1.307147686
43.01784114 3.104304995
53.00219107 4.235155957
65.99744004 4.105530413
68.0130901 25.71591069
68.99710569 1.202339808
70.02874017 2.620934472
72.00800472 1.877656155
86.02365479 2.771483483
96.00800472 3.935129111
98.02365479 2.266622891
112.0029193 4.955526367
114.0185694 1.681027479
125.0233204 1.208216746
222.0396988 1.220974387

Name: +ve in-silico MS/MS by CFM-ID for LNCXSMJDRPXXOH-UHFFFAOYSA-N
ID: LNCXSMJDRPXXOH-UHFFFAOYSA-N
Comment: Energy0
Num peaks: 6
176.0342195 7.468540555
178.0498695 0.5644339882
186.0185694 1.575387685
194.0447842 0.1961204581
204.0291341 32.78743387
222.0396988 56.27388834

Name: +ve in-silico MS/MS by CFM-ID for LNCXSMJDRPXXOH-UHFFFAOYSA-N
ID: LNCXSMJDRPXXOH-UHFFFAOYSA-N
Comment: Energy1
Num peaks: 6
148.0393049 4.822806443
151.0389705 2.739468447
176.0342195 38.98799035
178.0498695 2.80231141
204.0291341 17.29408849
222.0396988 15.65751923

Name: +ve in-silico MS/MS by CFM-ID for LNCXSMJDRPXXOH-UHFFFAOYSA-N
ID: LNCXSMJDRPXXOH-UHFFFAOYSA-N
Comment: Energy2
Num peaks: 31
39.02292652 5.060764338
41.00219107 1.358768558
41.03857658 1.965507788
49.00727645 1.709618696
53.03857658 1.058758206
53.99744004 2.750913659
56.0130901 1.274379548
65.00219107 1.468754554
65.99744004 1.346283145
92.0130901 1.124208993
107.0127558 1.114099788
108.0443902 0.99450227
120.0443902 1.350418231
121.0284058 2.570593707
134.0236548 4.522857104
136.0029193 1.17250384
136.0393049 1.555582063
146.0236548 8.964146557
148.0393049 4.404487795
149.0233204 1.631325219
150.0185694 1.187557899
154.013484 1.148599599
160.0393049 1.510673235
162.0185694 2.298591812
164.0342195 1.237236195
174.0185694 1.155111465
176.0342195 9.170812543
186.0185694 2.193590337
192.0291341 1.236422461
194.0447842 2.093512507
204.0291341 4.762650923

Name: +ve in-silico MS/MS by CFM-ID for QPBKOPAQRZXCAN-UHFFFAOYSA-N
ID: QPBKOPAQRZXCAN-UHFFFAOYSA-N
Comment: Energy0
Num peaks: 6
70.02874017 1.534325584
72.04439023 1.58807311
154.0498695 6.555662043
168.0291341 1.192423194
182.0447842 20.91665274
200.0553488 59.95782193

Name: +ve in-silico MS/MS by CFM-ID for QPBKOPAQRZXCAN-UHFFFAOYSA-N
ID: QPBKOPAQRZXCAN-UHFFFAOYSA-N
Comment: Energy1
Num peaks: 10
83.01275576 1.597653623
115.0389705 1.038913542
131.0338851 1.086383245
140.0342195 2.18848631
154.0498695 14.82964943
156.0655196 8.679545749
157.0131497 1.315048669
168.0291341 2.077160213
182.0447842 25.83674304
200.0553488 21.61169246

Name: +ve in-silico MS/MS by CFM-ID for QPBKOPAQRZXCAN-UHFFFAOYSA-N
ID: QPBKOPAQRZXCAN-UHFFFAOYSA-N
Comment: Energy2
Num peaks: 24
15.02292652 2.342984059
41.00219107 3.718616569
42.03382555 20.0872788
43.01784114 2.983120142
44.04947561 3.652351599
54.03382555 2.16786546
56.0130901 2.459419235
68.0130901 1.553962856
69.0334912 1.274693101
70.02874017 7.837091197
71.01275576 2.389649824
72.04439023 6.714552212
96.04439023 1.654174884
98.02365479 2.689062789
99.00767038 2.685920324
99.04405588 3.124465886
101.0233204 1.743153192
113.0233204 1.918711574
114.0549549 1.247501735
125.0233204 2.593090633
127.0389705 2.452020571
129.0182351 1.522290722
152.0342195 1.097071272
156.0291341 1.083722332

Name: +ve in-silico MS/MS by CFM-ID for ORXKWBPIGAFGBO-UHFFFAOYSA-N
ID: ORXKWBPIGAFGBO-UHFFFAOYSA-N
Comment: Energy0
Num peaks: 6
154.0498695 6.387956708
156.0655196 0.8112081607
168.0291341 2.896137835
170.0447842 1.173440586
182.0447842 25.31607843
200.0553488 55.69595832

Name: +ve in-silico MS/MS by CFM-ID for ORXKWBPIGAFGBO-UHFFFAOYSA-N
ID: ORXKWBPIGAFGBO-UHFFFAOYSA-N
Comment: Energy1
Num peaks: 10
55.01784114 1.48354259
125.0233204 1.398846478
140.0342195 1.960741451
141.0182351 2.27722084
152.0342195 1.342474002
154.0498695 14.07937244
156.0655196 8.521936805
168.0291341 2.628090765
182.0447842 28.56138025
200.0553488 18.98709814

Name: +ve in-silico MS/MS by CFM-ID for ORXKWBPIGAFGBO-UHFFFAOYSA-N
ID: ORXKWBPIGAFGBO-UHFFFAOYSA-N
Comment: Energy2
Num peaks: 31
25.00727645 0.9739309247
45.0334912 1.413570123
55.01784114 6.681331632
56.0130901 2.240082442
57.0334912 3.469244359
58.02874017 3.812042209
70.02874017 1.943342356
72.04439023 3.697831563
80.0130901 1.315043699
82.02874017 4.041373329
83.01275576 3.392726588
84.04439023 1.690534229
84.99202031 3.976018673
85.02840582 4.570296695
96.04439023 1.358789475
97.02840582 1.602697429
98.02365479 2.613924967
100.0393049 1.0875704
110.0236548 1.486114431
112.0393049 1.018884343
114.0549549 1.850651133
116.0342195 5.375710146
124.0393049 1.233170913
125.0233204 1.571499326
126.0185694 1.926871346
127.0389705 2.114113372
128.0342195 1.239698642
140.0342195 2.038094641
152.0342195 1.890156063
154.0498695 1.999953112
170.0447842 1.099685654

Name: +ve in-silico MS/MS by CFM-ID for WXYCHEFHLCUEBC-UHFFFAOYSA-N
ID: WXYCHEFHLCUEBC-UHFFFAOYSA-N
Comment: Energy0
Num peaks: 8
152.0342195 13.95658561
154.0498695 4.756582706
170.0083986 1.743837727
170.0447842 24.78706637
172.0240487 5.5675008
174.0396988 2.80828485
182.0447842 8.772195371
200.0553488 19.17448788

Name: +ve in-silico MS/MS by CFM-ID for WXYCHEFHLCUEBC-UHFFFAOYSA-N
ID: WXYCHEFHLCUEBC-UHFFFAOYSA-N
Comment: Energy1
Num peaks: 9
108.0443902 3.299057246
126.0549549 3.926535894
136.0393049 3.078019894
152.0342195 27.2067115
154.0498695 7.847056054
156.0655196 2.996155876
170.0447842 12.28329158
182.0447842 11.68690716
200.0553488 7.830751353

Name: +ve in-silico MS/MS by CFM-ID for WXYCHEFHLCUEBC-UHFFFAOYSA-N
ID: WXYCHEFHLCUEBC-UHFFFAOYSA-N
Comment: Energy2
Num peaks: 30
31.01784114 1.114445117
39.02292652 2.735432762
42.03382555 1.199960106
53.00219107 3.038594749
54.03382555 1.892251549
55.01784114 1.900070707
56.04947561 1.460877132
66.03382555 2.908359435
68.04947561 1.132914755
82.02874017 6.375668329
84.04439023 1.728021376
85.02840582 1.886168719
92.99710569 2.457428279
95.01275576 3.61345324
97.02840582 4.527518998
111.0076704 3.385025819
112.0393049 1.206715073
113.0233204 11.05603395
115.002585 1.624410588
117.0182351 0.9099704484
123.0076704 1.377421053
124.0393049 2.885366144
125.0233204 0.9649484984
126.0185694 1.421173201
139.002585 1.301770582
141.0182351 3.089733721
142.013484 1.033520147
152.0342195 8.035636617
154.0498695 2.583621578
170.0447842 1.388061412

Name: +ve in-silico MS/MS by CFM-ID for LDRDIJLTFTUMNN-UHFFFAOYSA-N
ID: LDRDIJLTFTUMNN-UHFFFAOYSA-N
Comment: Energy0
Num peaks: 6
152.0342195 3.642467574
154.0498695 5.307534712
170.0447842 16.07801708
172.0240487 2.980768638
182.0447842 18.08075838
200.0553488 34.816662

Name: +ve in-silico MS/MS by CFM-ID for LDRDIJLTFTUMNN-UHFFFAOYSA-N
ID: LDRDIJLTFTUMNN-UHFFFAOYSA-N
Comment: Energy1
Num peaks: 8
124.0393049 9.621822472
152.0342195 11.02499242
154.0498695 9.755008142
156.0655196 3.162420875
168.0291341 2.713873026
170.0447842 17.6044387
182.0447842 17.24017397
200.0553488 10.01934615

Name: +ve in-silico MS/MS by CFM-ID for LDRDIJLTFTUMNN-UHFFFAOYSA-N
ID: LDRDIJLTFTUMNN-UHFFFAOYSA-N
Comment: Energy2
Num peaks: 31
25.00727645 1.113815336
31.01784114 1.582991978
39.02292652 1.363868766
55.01784114 0.9942392464
59.01275576 1.303133198
69.0334912 4.443800747
70.02874017 1.297321645
80.0130901 2.704289483
81.0334912 7.503977957
82.02874017 6.397199938
83.04914126 1.613741875
84.04439023 6.033355445
84.99202031 2.65301513
92.99710569 1.987346843
95.01275576 4.855423541
96.04439023 1.431163678
97.02840582 3.570882558
99.00767038 1.130901781
107.0127558 3.202260526
109.0284058 2.482187243
111.0076704 0.8572558148
111.0440559 1.139242953
113.0233204 1.342169424
114.0185694 2.28254258
122.0236548 0.8676220488
124.0393049 2.7316406
125.0233204 4.168695653
127.0389705 1.643206962
152.0342195 3.580488692
154.0498695 1.817379232
170.0447842 1.008378823

Name: +ve in-silico MS/MS by CFM-ID for HEJVKWRYWJCXJE-UHFFFAOYSA-N
ID: HEJVKWRYWJCXJE-UHFFFAOYSA-N
Comment: Energy0
Num peaks: 6
162.0185694 0.2383081325
178.013484 0.3694658622
178.0498695 1.248616918
180.0291341 0.813814937
204.0291341 34.6767314
222.0396988 60.80914464

Name: +ve in-silico MS/MS by CFM-ID for HEJVKWRYWJCXJE-UHFFFAOYSA-N
ID: HEJVKWRYWJCXJE-UHFFFAOYSA-N
Comment: Energy1
Num peaks: 6
136.0029193 1.735010601
151.0389705 3.194375803
154.013484 2.936203099
178.0498695 4.267089016
204.0291341 35.11190568
222.0396988 36.31020255

Name: +ve in-silico MS/MS by CFM-ID for HEJVKWRYWJCXJE-UHFFFAOYSA-N
ID: HEJVKWRYWJCXJE-UHFFFAOYSA-N
Comment: Energy2
Num peaks: 20
25.00727645 2.013691225
39.02292652 5.146931579
40.01817548 4.499825541
41.00219107 5.17147254
41.03857658 2.44193742
42.03382555 1.919577179
53.00219107 7.874225084
65.99744004 2.227153981
67.01784114 1.42539084
68.0130901 12.80052279
68.99710569 1.391159838
72.00800472 1.266692048
86.02365479 2.976214886
96.00800472 2.217857684
112.0029193 4.840216489
134.0236548 7.781478971
162.0185694 6.077636543
178.013484 1.942063309
180.0291341 1.782189883
204.0291341 4.837250374

Name: +ve in-silico MS/MS by CFM-ID for XSOATFYSXZXIAO-UHFFFAOYSA-N
ID: XSOATFYSXZXIAO-UHFFFAOYSA-N
Comment: Energy0
Num peaks: 6
68.99710569 0.06261346088
176.0342195 21.98408015
178.0498695 1.031212807
186.0185694 0.3676815668
204.0291341 29.07390919
222.0396988 46.96218187

Name: +ve in-silico MS/MS by CFM-ID for XSOATFYSXZXIAO-UHFFFAOYSA-N
ID: XSOATFYSXZXIAO-UHFFFAOYSA-N
Comment: Energy1
Num peaks: 6
118.0287402 1.551981218
176.0342195 54.28537344
178.0498695 1.957816001
186.0185694 1.524790594
204.0291341 18.89809521
222.0396988 13.45756233

Name: +ve in-silico MS/MS by CFM-ID for XSOATFYSXZXIAO-UHFFFAOYSA-N
ID: XSOATFYSXZXIAO-UHFFFAOYSA-N
Comment: Energy2
Num peaks: 20
40.01817548 8.374561235
65.99744004 4.845321653
67.01784114 1.489470895
68.0130901 2.922148554
68.99710569 1.591978371
80.0130901 2.109736765
96.04439023 1.665382263
106.0287402 9.475843522
118.0287402 2.660095114
122.0236548 3.67352058
124.0393049 1.994401297
134.0236548 2.928239553
140.0342195 2.338799575
146.0236548 6.771577549
148.0393049 5.587839279
150.0185694 1.671781997
160.0393049 2.047237867
162.0185694 1.51872713
176.0342195 13.32314869
204.0291341 3.205369578

Name: +ve in-silico MS/MS by CFM-ID for QEXLOAGAJZRIRW-UHFFFAOYSA-N
ID: QEXLOAGAJZRIRW-UHFFFAOYSA-N
Comment: Energy0
Num peaks: 6
176.0342195 7.44579376
178.0498695 0.5616166921
186.0185694 0.663262909
204.0291341 34.41144608
206.0083986 0.08055391579
222.0396988 56.09530591

Name: +ve in-silico MS/MS by CFM-ID for QEXLOAGAJZRIRW-UHFFFAOYSA-N
ID: QEXLOAGAJZRIRW-UHFFFAOYSA-N
Comment: Energy1
Num peaks: 6
148.0393049 2.227294141
176.0342195 45.33078467
178.0498695 3.508605441
186.0185694 2.064734688
204.0291341 23.36299081
222.0396988 17.10079184

Name: +ve in-silico MS/MS by CFM-ID for QEXLOAGAJZRIRW-UHFFFAOYSA-N
ID: QEXLOAGAJZRIRW-UHFFFAOYSA-N
Comment: Energy2
Num peaks: 21
39.02292652 6.719672409
41.03857658 1.697024274
49.00727645 3.127104646
51.02292652 2.258598904
53.00219107 1.28346591
53.03857658 1.6008871
67.01784114 1.44939271
77.00219107 1.570982151
79.01784114 3.218262791
81.0334912 6.703924546
108.0443902 6.719347228
134.0236548 1.863603939
138.0185694 2.916997108
146.0236548 3.216617453
148.0393049 1.547601239
150.0185694 1.881167519
160.0393049 3.023390027
162.0185694 3.754149371
176.0342195 9.743502431
186.0185694 4.838149949
204.0291341 11.31215325

Name: +ve in-silico MS/MS by CFM-ID for XDSCPBBMODIOCC-UHFFFAOYSA-N
ID: XDSCPBBMODIOCC-UHFFFAOYSA-N
Comment: Energy0
Num peaks: 6
176.0342195 24.59095021
178.0498695 1.160847482
180.0291341 1.016110595
186.0185694 0.8902130999
204.0291341 13.59577192
222.0396988 56.45118568

Name: +ve in-silico MS/MS by CFM-ID for XDSCPBBMODIOCC-UHFFFAOYSA-N
ID: XDSCPBBMODIOCC-UHFFFAOYSA-N
Comment: Energy1
Num peaks: 6
160.0393049 2.766679522
166.013484 1.9822653
176.0342195 52.28781861
186.0185694 2.099151128
204.0291341 12.03829493
222.0396988 14.18965029

Name: +ve in-silico MS/MS by CFM-ID for XDSCPBBMODIOCC-UHFFFAOYSA-N
ID: XDSCPBBMODIOCC-UHFFFAOYSA-N
Comment: Energy2
Num peaks: 28
40.01817548 6.49632105
41.00219107 1.491384554
42.03382555 1.174195457
55.01784114 4.365260169
57.0334912 1.255567028
65.00219107 1.163282426
65.99744004 4.311002929
67.01784114 1.999139094
68.0130901 6.909793325
80.99710569 2.08223932
122.0236548 3.109014139
131.0127558 1.446125587
134.0236548 4.283582717
144.0080047 2.179991891
146.0236548 3.610573722
148.0393049 1.976929945
149.0233204 1.236033709
150.0185694 1.124750304
159.0076704 1.382482082
160.0393049 4.251835049
161.0233204 1.607664358
162.0185694 3.088478875
174.0185694 2.468572596
176.0342195 10.4054236
178.0498695 1.139047709
180.0291341 1.191020935
186.0185694 1.335110561
204.0291341 3.242107738

Name: +ve in-silico MS/MS by CFM-ID for NYCPKUUKAUBQCI-UHFFFAOYSA-N
ID: NYCPKUUKAUBQCI-UHFFFAOYSA-N
Comment: Energy0
Num peaks: 6
154.0498695 0.6267419261
172.0240487 2.392464602
174.0396988 2.889070657
182.0447842 15.06036085
184.0240487 0.8932339105
200.0553488 75.06676581

Name: +ve in-silico MS/MS by CFM-ID for NYCPKUUKAUBQCI-UHFFFAOYSA-N
ID: NYCPKUUKAUBQCI-UHFFFAOYSA-N
Comment: Energy1
Num peaks: 6
42.03382555 8.310237198
154.0498695 5.037126096
156.0655196 2.710907606
168.0291341 1.398077587
182.0447842 33.89937138
200.0553488 37.68696806

Name: +ve in-silico MS/MS by CFM-ID for NYCPKUUKAUBQCI-UHFFFAOYSA-N
ID: NYCPKUUKAUBQCI-UHFFFAOYSA-N
Comment: Energy2
Num peaks: 24
15.02292652 2.813882477
25.00727645 3.213567793
26.00252542 1.222631953
30.03382555 1.052350009
42.03382555 2.313579596
52.01817548 1.379234712
54.03382555 17.57673039
56.0130901 1.794105846
56.04947561 6.716435659
82.02874017 11.51831805
115.002585 3.080309431
117.0182351 2.437313491
122.0236548 1.199837324
128.0342195 1.182712784
140.0342195 1.971770211
142.013484 2.978349501
152.0342195 2.482396124
154.0498695 2.77524146
158.0083986 2.838844789
168.0291341 1.214835946
170.0447842 0.9893816125
182.0447842 3.241132089
184.0240487 3.768134783
200.0553488 1.216197388

Name: +ve in-silico MS/MS by CFM-ID for DTKGWGVDKNOAFB-UHFFFAOYSA-N
ID: DTKGWGVDKNOAFB-UHFFFAOYSA-N
Comment: Energy0
Num peaks: 6
72.04439023 1.930334768
154.0498695 5.597934318
156.0291341 9.754102144
158.0447842 4.920402392
182.0447842 16.60024639
200.0553488 48.67723543

Name: +ve in-silico MS/MS by CFM-ID for DTKGWGVDKNOAFB-UHFFFAOYSA-N
ID: DTKGWGVDKNOAFB-UHFFFAOYSA-N
Comment: Energy1
Num peaks: 6
140.0342195 1.999183451
152.0342195 2.361317738
154.0498695 16.68767219
156.0655196 10.24527908
182.0447842 27.87202283
200.0553488 23.86961903

Name: +ve in-silico MS/MS by CFM-ID for DTKGWGVDKNOAFB-UHFFFAOYSA-N
ID: DTKGWGVDKNOAFB-UHFFFAOYSA-N
Comment: Energy2
Num peaks: 16
43.01784114 2.535577449
56.0130901 4.214859715
70.02874017 4.093993959
72.04439023 4.393267439
84.04439023 1.443619813
98.02365479 3.263499053
99.00767038 25.0789566
101.0233204 14.50329003
112.0393049 3.99067356
122.0236548 1.762289108
126.0185694 4.476279909
128.0342195 1.616393538
129.0182351 2.807483939
138.0185694 1.923150975
140.0342195 2.743203731
156.0291341 2.165623382

Name: +ve in-silico MS/MS by CFM-ID for SORAICAEGMUIGY-UHFFFAOYSA-N
ID: SORAICAEGMUIGY-UHFFFAOYSA-N
Comment: Energy0
Num peaks: 6
63.00767038 0.9832768762
138.0549549 35.74764192
154.0498695 3.479278892
156.0655196 12.27900085
168.0291341 0.8723926659
200.0553488 38.49603112

Name: +ve in-silico MS/MS by CFM-ID for SORAICAEGMUIGY-UHFFFAOYSA-N
ID: SORAICAEGMUIGY-UHFFFAOYSA-N
Comment: Energy1
Num peaks: 6
108.0443902 2.295194904
138.0549549 47.90646213
140.0342195 2.753226291
154.0498695 2.468106407
156.0655196 10.02792359
200.0553488 15.0923164

Name: +ve in-silico MS/MS by CFM-ID for SORAICAEGMUIGY-UHFFFAOYSA-N
ID: SORAICAEGMUIGY-UHFFFAOYSA-N
Comment: Energy2
Num peaks: 19
42.03382555 2.504525413
52.01817548 1.840881726
54.03382555 14.76641885
56.04947561 8.430867189
58.02874017 1.063748824
68.04947561 1.408362574
69.0334912 6.219182638
81.0334912 2.071843836
82.02874017 11.44205673
83.04914126 3.377048769
84.04439023 6.299478008
96.04439023 1.289219147
98.0600403 6.62374436
100.0756904 2.246377733
108.0443902 2.363051606
109.0284058 2.13632767
111.0440559 1.906553845
138.0549549 2.991356835
140.0342195 2.077948757

Name: +ve in-silico MS/MS by CFM-ID for CTUMCSJYOFSFMM-UHFFFAOYSA-N
ID: CTUMCSJYOFSFMM-UHFFFAOYSA-N
Comment: Energy0
Num peaks: 9
30.03382555 3.740161615
40.01817548 3.532916109
44.04947561 17.61307891
76.02154661 7.348594958
78.03719668 6.035620505
123.0240694 4.684245454
182.0434249 4.542102347
183.0274405 7.53227765
200.0539896 26.1640891

Name: +ve in-silico MS/MS by CFM-ID for CTUMCSJYOFSFMM-UHFFFAOYSA-N
ID: CTUMCSJYOFSFMM-UHFFFAOYSA-N
Comment: Energy1
Num peaks: 9
44.04947561 23.4637542
78.03719668 1.886964027
123.0240694 27.61517877
125.0397195 2.434863921
157.0117905 3.570506404
171.0274405 2.058637484
182.0434249 4.083556134
183.0274405 6.925137683
200.0539896 9.165308431

Name: +ve in-silico MS/MS by CFM-ID for CTUMCSJYOFSFMM-UHFFFAOYSA-N
ID: CTUMCSJYOFSFMM-UHFFFAOYSA-N
Comment: Energy2
Num peaks: 13
27.02292652 5.918431586
28.01817548 1.897548298
30.03382555 2.310526907
40.01817548 13.45859898
42.03382555 3.478545215
44.04947561 24.23699542
44.97934745 1.884835488
58.99499752 7.903632383
61.01064758 4.558203616
69.97459642 2.123498262
71.99024648 6.261913249
76.02154661 3.358347712
123.0240694 3.700330269

Name: +ve in-silico MS/MS by CFM-ID for JQEMCUSWHIQNTA-UHFFFAOYSA-N
ID: JQEMCUSWHIQNTA-UHFFFAOYSA-N
Comment: Energy0
Num peaks: 18
94.02874017 1.991485799
122.0236548 2.323489579
124.0393049 2.825987396
125.0233204 5.700152552
136.0393049 2.880124658
137.0233204 1.930081277
138.0549549 1.444110585
140.0342195 1.619519152
152.0342195 1.685642092
154.0498695 17.6223449
156.0291341 1.669998585
158.0447842 1.552781906
165.0182351 3.131695046
168.0291341 4.615884818
170.0447842 2.032655486
182.0447842 7.480448594
183.0287997 4.778714505
200.0553488 14.88004005

Name: +ve in-silico MS/MS by CFM-ID for JQEMCUSWHIQNTA-UHFFFAOYSA-N
ID: JQEMCUSWHIQNTA-UHFFFAOYSA-N
Comment: Energy1
Num peaks: 19
40.01817548 2.040740221
41.00219107 19.45289288
42.03382555 1.078483698
43.01784114 10.991287
45.0334912 3.953625089
94.02874017 3.741212354
108.0080047 1.467850882
112.0393049 4.165375776
122.0236548 1.818400868
124.0393049 2.871226879
125.0233204 1.37118056
136.0393049 3.934708444
137.0233204 4.480320883
138.0549549 1.992629088
140.0342195 1.147998779
154.0498695 11.14749359
156.0291341 1.66322634
182.0447842 1.645253352
200.0553488 1.440935284

Name: +ve in-silico MS/MS by CFM-ID for JQEMCUSWHIQNTA-UHFFFAOYSA-N
ID: JQEMCUSWHIQNTA-UHFFFAOYSA-N
Comment: Energy2
Num peaks: 22
40.01817548 2.473083001
41.00219107 1.918197051
43.01784114 1.767186409
53.00219107 2.013631961
65.00219107 3.267211073
67.01784114 7.32269095
83.01275576 3.317772713
85.02840582 1.040993978
94.02874017 20.63231872
95.01275576 7.462315069
96.04439023 1.615270709
97.02840582 2.057689883
98.02365479 1.050323722
110.0236548 4.096467556
111.0440559 1.086305286
112.0393049 2.487179056
122.0236548 6.51028949
124.0393049 4.700371478
125.0233204 1.415601755
126.0185694 1.690819463
138.0549549 0.9293258841
140.0342195 1.35714738

Name: +ve in-silico MS/MS by CFM-ID for VTBANDAQRYERFN-UHFFFAOYSA-N
ID: VTBANDAQRYERFN-UHFFFAOYSA-N
Comment: Energy0
Num peaks: 11
123.0076704 2.449614497
137.0233204 3.682171939
141.0182351 2.730321391
150.0185694 2.567574094
154.0498695 3.891746472
155.0338851 3.135898238
165.0182351 12.5131211
168.0291341 4.639861464
182.0447842 13.43684329
183.0287997 16.70158229
200.0553488 15.80234176

Name: +ve in-silico MS/MS by CFM-ID for VTBANDAQRYERFN-UHFFFAOYSA-N
ID: VTBANDAQRYERFN-UHFFFAOYSA-N
Comment: Energy1
Num peaks: 25
41.00219107 2.684393639
53.00219107 1.744528244
58.02874017 3.559601826
68.99710569 1.542275477
71.01275576 4.631668518
94.02874017 1.407772982
95.01275576 2.272248958
109.0284058 2.846764353
122.0236548 1.337065599
123.0076704 3.530233273
124.0393049 1.309793557
125.0233204 1.341971832
137.0233204 7.796275747
139.0389705 3.218279901
141.0182351 1.582456763
153.0182351 1.541631413
154.0498695 3.970553131
155.0338851 4.665500343
157.0495352 1.411646428
164.0342195 1.313565829
165.0182351 8.476378752
168.0291341 1.570281186
182.0447842 5.01883468
183.0287997 8.937566299
200.0553488 2.526206324

Name: +ve in-silico MS/MS by CFM-ID for VTBANDAQRYERFN-UHFFFAOYSA-N
ID: VTBANDAQRYERFN-UHFFFAOYSA-N
Comment: Energy2
Num peaks: 22
25.00727645 5.694788057
27.02292652 1.001466772
53.00219107 1.604542249
55.01784114 1.312336749
59.01275576 1.768587261
68.0130901 3.135470251
68.99710569 3.169072458
71.01275576 2.913580202
83.01275576 1.81352375
92.0130901 1.167369688
94.02874017 19.43561626
95.01275576 8.537742899
96.04439023 2.634487294
97.02840582 3.247270182
109.0284058 2.820659905
111.0076704 1.423802252
122.0236548 6.424605392
123.0076704 4.615518397
124.0393049 2.928596152
125.0233204 1.588011206
140.0342195 1.324178734
152.0342195 1.630086437

Name: +ve in-silico MS/MS by CFM-ID for QWQARKQOLCDHIR-UHFFFAOYSA-N
ID: QWQARKQOLCDHIR-UHFFFAOYSA-N
Comment: Energy0
Num peaks: 6
138.0185694 0.8923950243
140.0342195 4.464679614
154.0498695 6.805934388
164.0342195 9.28240151
182.0447842 49.24047788
200.0553488 19.17719723

Name: +ve in-silico MS/MS by CFM-ID for QWQARKQOLCDHIR-UHFFFAOYSA-N
ID: QWQARKQOLCDHIR-UHFFFAOYSA-N
Comment: Energy1
Num peaks: 15
55.01784114 2.265396866
59.01275576 1.428535287
73.02840582 1.795210038
122.0236548 1.409471076
128.0342195 1.480451393
136.0393049 2.519286027
138.0185694 1.829979978
139.0389705 1.628222616
140.0342195 8.388273065
154.0498695 17.83970744
155.0338851 1.988614111
156.0655196 1.474161034
164.0342195 7.559600178
182.0447842 20.85460259
200.0553488 7.656405311

Name: +ve in-silico MS/MS by CFM-ID for QWQARKQOLCDHIR-UHFFFAOYSA-N
ID: QWQARKQOLCDHIR-UHFFFAOYSA-N
Comment: Energy2
Num peaks: 27
25.00727645 3.049431593
27.02292652 6.18517066
29.03857658 1.27971834
41.00219107 1.543565591
43.01784114 1.232906839
44.0130901 1.521449515
53.00219107 2.890374088
55.01784114 2.353659184
58.02874017 2.457356148
59.01275576 2.122112467
68.99710569 10.26031408
71.01275576 1.382224254
73.02840582 1.96815053
84.00800472 3.223189713
86.02365479 5.184530158
93.99235466 2.219291304
112.0393049 2.079008135
122.0236548 5.403971493
124.0393049 1.314476203
126.0549549 1.559008873
136.0393049 4.776708894
138.0185694 3.144528077
138.0549549 3.01680009
140.0342195 3.495206295
154.0498695 3.628787365
164.0342195 1.531097938
182.0447842 1.26264596

Name: +ve in-silico MS/MS by CFM-ID for HRTAQSBSHQCGCG-UHFFFAOYSA-N
ID: HRTAQSBSHQCGCG-UHFFFAOYSA-N
Comment: Energy0
Num peaks: 6
137.0233204 5.488113255
154.0498695 10.26276283
165.0182351 6.260813038
182.0447842 14.84564701
183.0287997 20.50445214
200.0553488 27.08217427

Name: +ve in-silico MS/MS by CFM-ID for HRTAQSBSHQCGCG-UHFFFAOYSA-N
ID: HRTAQSBSHQCGCG-UHFFFAOYSA-N
Comment: Energy1
Num peaks: 11
109.0284058 5.277440968
135.0076704 3.38649041
137.0233204 13.71120445
139.0389705 5.333030473
154.0498695 7.341120251
155.0338851 4.577833747
164.0342195 3.147992544
165.0182351 11.20949596
182.0447842 6.7845262
183.0287997 15.62695112
200.0553488 3.907157568

Name: +ve in-silico MS/MS by CFM-ID for HRTAQSBSHQCGCG-UHFFFAOYSA-N
ID: HRTAQSBSHQCGCG-UHFFFAOYSA-N
Comment: Energy2
Num peaks: 31
25.00727645 0.9649788395
53.00219107 2.087835462
55.01784114 3.926487651
57.0334912 1.008731823
67.01784114 4.589917769
68.0130901 2.938537963
68.99710569 3.156914721
69.0334912 1.316978685
71.01275576 3.924679254
80.99710569 1.304301931
82.02874017 0.9481535104
83.01275576 2.128060803
85.02840582 6.490500648
94.02874017 2.093693242
96.00800472 0.948097711
96.04439023 1.004318779
98.02365479 3.194812309
100.0393049 1.489992227
109.0284058 8.495662406
110.0236548 2.356974638
111.0076704 1.221088467
111.0440559 1.552642686
124.0393049 1.269434374
137.0233204 6.129710204
138.0549549 3.432948755
139.0389705 2.4283428
152.0342195 1.040568062
154.0498695 1.925433751
164.0342195 1.407818529
165.0182351 2.104088812
182.0447842 1.132484143

Name: +ve in-silico MS/MS by CFM-ID for GXKHMLGTHWFMHR-UHFFFAOYSA-N
ID: GXKHMLGTHWFMHR-UHFFFAOYSA-N
Comment: Energy0
Num peaks: 11
72.99202031 4.623130495
135.0076704 3.808035423
150.0185694 2.13033935
152.0342195 8.684431209
177.0182351 2.90639059
194.0447842 7.240297874
204.0291341 5.428401645
205.0131497 5.507474093
222.0396988 17.82432571
223.0237144 7.639662033
240.0502635 15.22183596

Name: +ve in-silico MS/MS by CFM-ID for GXKHMLGTHWFMHR-UHFFFAOYSA-N
ID: GXKHMLGTHWFMHR-UHFFFAOYSA-N
Comment: Energy1
Num peaks: 20
68.99710569 2.081829749
72.99202031 3.864031201
96.99202031 2.488627355
115.002585 2.00606135
124.0393049 3.132327503
134.0236548 2.541396188
135.0076704 8.812896298
149.0233204 3.10404464
150.0185694 3.403383553
152.0342195 15.54392888
166.0498695 5.200095355
176.0342195 2.064712935
177.0182351 2.488677234
178.0498695 1.793179661
194.0447842 5.089941475
204.0291341 4.535759162
205.0131497 3.244168532
222.0396988 5.933078547
223.0237144 1.485883018
240.0502635 2.367953873

Name: +ve in-silico MS/MS by CFM-ID for GXKHMLGTHWFMHR-UHFFFAOYSA-N
ID: GXKHMLGTHWFMHR-UHFFFAOYSA-N
Comment: Energy2
Num peaks: 31
29.00219107 1.089507309
41.00219107 5.529149428
43.01784114 4.589353983
44.99710569 0.9808305401
50.00252542 2.052646264
56.99710569 1.464830245
68.99710569 4.822084899
71.01275576 2.677888476
72.99202031 5.009204848
80.0130901 2.859191829
82.02874017 3.337509949
87.00767038 1.096370858
92.0130901 0.8845522254
94.02874017 1.202784538
96.04439023 1.699776453
96.99202031 1.649148028
99.00767038 1.455946574
108.0080047 1.365488791
115.002585 1.038134818
120.0080047 1.416406954
122.0236548 2.541839935
124.0393049 3.630811156
134.0236548 3.337541687
135.0076704 8.637814111
148.0393049 1.059020884
149.0233204 2.087220304
150.0185694 3.011720733
150.0549549 1.692989511
151.0389705 0.9722110664
152.0342195 4.859217979
194.0447842 1.032119627

Name: +ve in-silico MS/MS by CFM-ID for JGDUSGWPPQHMOO-UHFFFAOYSA-N
ID: JGDUSGWPPQHMOO-UHFFFAOYSA-N
Comment: Energy0
Num peaks: 11
72.99202031 5.253155214
103.002585 2.261133983
108.0443902 3.544595473
136.0393049 8.909739383
166.0498695 3.260357651
194.0447842 4.061093802
204.0291341 4.658332463
205.0131497 2.924281709
222.0396988 16.22035303
223.0237144 9.950240785
240.0502635 19.10952858

Name: +ve in-silico MS/MS by CFM-ID for JGDUSGWPPQHMOO-UHFFFAOYSA-N
ID: JGDUSGWPPQHMOO-UHFFFAOYSA-N
Comment: Energy1
Num peaks: 19
56.99710569 3.222296359
59.01275576 1.568692376
72.99202031 7.205501985
75.00767038 2.701807437
108.0443902 5.881920984
110.0600403 2.483531022
134.0236548 1.547318968
136.0393049 21.81177632
138.0549549 2.725262525
148.0393049 2.377995062
149.0233204 4.577686832
166.0498695 6.070168832
177.0182351 1.777877861
178.0498695 1.520917725
194.0447842 2.549848239
204.0291341 2.994768966
222.0396988 5.096288745
223.0237144 1.618949825
240.0502635 2.317252543

Name: +ve in-silico MS/MS by CFM-ID for JGDUSGWPPQHMOO-UHFFFAOYSA-N
ID: JGDUSGWPPQHMOO-UHFFFAOYSA-N
Comment: Energy2
Num peaks: 31
29.00219107 1.45392821
44.99710569 1.947605
50.00252542 3.977345228
52.01817548 0.960597071
54.03382555 1.384306486
56.04947561 0.903464518
56.99710569 7.211518909
59.01275576 2.980452854
72.99202031 10.59896296
75.00767038 1.69692102
77.99744004 1.045905871
78.03382555 1.029528616
79.01784114 1.386396324
80.0130901 1.521449167
80.04947561 1.829625794
81.0334912 1.673668473
82.02874017 1.46320194
84.99202031 1.84579598
87.00767038 1.54528851
92.0130901 1.272397461
103.002585 1.754716117
106.0287402 2.998840269
108.0443902 9.446168787
110.0600403 0.9768091333
120.0443902 2.407513342
121.0284058 1.853321633
134.0236548 2.09939201
136.0393049 5.656331536
138.0549549 1.087264875
148.0393049 0.951276968
149.0233204 1.009895774

Name: +ve in-silico MS/MS by CFM-ID for IXPMPOCHJBNGJF-UHFFFAOYSA-N
ID: IXPMPOCHJBNGJF-UHFFFAOYSA-N
Comment: Energy0
Num peaks: 8
72.99202031 5.214675428
152.0342195 14.93062261
166.0498695 2.757329384
194.0447842 9.142098295
204.0291341 6.708212089
222.0396988 16.67896598
223.0237144 4.556719095
240.0502635 20.56542347

Name: +ve in-silico MS/MS by CFM-ID for IXPMPOCHJBNGJF-UHFFFAOYSA-N
ID: IXPMPOCHJBNGJF-UHFFFAOYSA-N
Comment: Energy1
Num peaks: 15
72.99202031 3.992994815
124.0393049 4.883764355
126.0549549 1.409513633
134.0236548 2.709832599
148.0393049 2.392802807
150.0185694 4.005936081
152.0342195 29.74359638
166.0498695 7.216346779
176.0342195 3.050444432
177.0182351 1.777334554
178.0498695 2.201911069
194.0447842 5.241975571
204.0291341 3.646396735
222.0396988 6.219209162
240.0502635 2.774557047

Name: +ve in-silico MS/MS by CFM-ID for IXPMPOCHJBNGJF-UHFFFAOYSA-N
ID: IXPMPOCHJBNGJF-UHFFFAOYSA-N
Comment: Energy2
Num peaks: 31
29.00219107 1.008155653
41.00219107 4.155053643
43.01784114 2.18082528
44.99710569 1.161328497
53.99744004 2.2980216
56.0130901 1.967653036
56.99710569 1.24312893
68.99710569 1.842143984
72.99202031 4.903175961
82.02874017 1.82276899
87.00767038 1.072871251
93.99235466 1.222254588
95.01275576 1.449549263
96.00800472 1.733370994
96.04439023 1.134211597
97.02840582 0.9468144493
98.02365479 1.189865614
105.9923547 2.860055162
110.0236548 1.454105842
124.0393049 10.76741382
134.0236548 5.431821596
146.0236548 0.9630932179
148.0393049 2.399652312
150.0185694 4.761248769
150.0549549 2.3301451
151.0389705 1.076135951
152.0342195 9.366798899
166.0498695 1.095408019
176.0342195 0.899073996
177.0182351 0.9763071425
178.0498695 1.024741654

Name: +ve in-silico MS/MS by CFM-ID for VJUDKJBUPDSYBR-UHFFFAOYSA-N
ID: VJUDKJBUPDSYBR-UHFFFAOYSA-N
Comment: Energy0
Num peaks: 11
72.99202031 4.603097111
135.0076704 3.881879362
150.0185694 2.100265982
152.0342195 8.746425
177.0182351 2.945774248
194.0447842 7.454948905
204.0291341 5.452916497
205.0131497 5.576179988
222.0396988 17.84558506
223.0237144 7.76000429
240.0502635 15.20747989

Name: +ve in-silico MS/MS by CFM-ID for VJUDKJBUPDSYBR-UHFFFAOYSA-N
ID: VJUDKJBUPDSYBR-UHFFFAOYSA-N
Comment: Energy1
Num peaks: 18
72.99202031 3.878959844
122.0236548 1.590267674
124.0393049 5.507225118
135.0076704 9.6097844
138.0549549 1.172840034
149.0233204 3.094438157
150.0185694 3.552789101
152.0342195 16.66581649
166.0498695 5.3700422
176.0342195 2.119776843
177.0182351 2.548568695
178.0498695 1.878881282
194.0447842 5.198885101
204.0291341 4.818757675
205.0131497 3.372974981
222.0396988 6.231949102
223.0237144 1.521942733
240.0502635 2.454827262

Name: +ve in-silico MS/MS by CFM-ID for VJUDKJBUPDSYBR-UHFFFAOYSA-N
ID: VJUDKJBUPDSYBR-UHFFFAOYSA-N
Comment: Energy2
Num peaks: 31
41.00219107 2.942789878
43.01784114 1.836577519
44.99710569 1.039051096
56.99710569 1.565962354
68.99710569 1.519281339
71.01275576 0.8538071272
72.99202031 4.801643248
80.99710569 1.383588345
83.01275576 1.50817389
87.00767038 0.894375355
94.02874017 1.550128306
95.01275576 0.789846271
96.04439023 2.452105539
109.0284058 0.7902231194
122.0236548 9.509420599
124.0393049 12.20487579
134.0236548 1.253004436
135.0076704 7.316680317
136.0393049 3.008270266
138.0549549 2.608122718
148.0393049 0.9627501943
149.0233204 1.777070694
150.0185694 2.874333149
150.0549549 1.484655095
151.0389705 0.8540942985
152.0342195 4.561532133
164.0342195 1.421461133
166.0498695 1.254495682
177.0182351 0.9352463333
178.0498695 0.8967278624
194.0447842 1.456434706

Name: +ve in-silico MS/MS by CFM-ID for PPCYABRGEKQACV-UHFFFAOYSA-N
ID: PPCYABRGEKQACV-UHFFFAOYSA-N
Comment: Energy0
Num peaks: 8
72.99202031 5.598828348
152.0342195 11.06393501
166.0498695 3.132307674
194.0447842 10.19795441
204.0291341 6.326037692
222.0396988 17.01432612
223.0237144 4.764565147
240.0502635 22.9166564

Name: +ve in-silico MS/MS by CFM-ID for PPCYABRGEKQACV-UHFFFAOYSA-N
ID: PPCYABRGEKQACV-UHFFFAOYSA-N
Comment: Energy1
Num peaks: 21
41.00219107 2.898138305
54.03382555 1.420284043
68.99710569 4.683405795
72.99202031 3.966125648
82.02874017 2.082041275
87.00767038 2.193980745
96.99202031 3.121427957
99.00767038 1.187016569
115.002585 1.69130151
148.0393049 1.428734897
150.0185694 3.655855607
152.0342195 24.06817746
166.0498695 6.904365364
168.0655196 1.516361512
176.0342195 1.780957301
177.0182351 1.398273963
178.0498695 2.040625345
194.0447842 4.114428416
204.0291341 2.565262844
222.0396988 5.375705122
240.0502635 2.685337005

Name: +ve in-silico MS/MS by CFM-ID for PPCYABRGEKQACV-UHFFFAOYSA-N
ID: PPCYABRGEKQACV-UHFFFAOYSA-N
Comment: Energy2
Num peaks: 27
29.00219107 0.7897122066
39.02292652 1.057309237
40.01817548 3.111546743
41.00219107 7.191066672
42.03382555 1.414349146
43.01784114 4.868606896
44.99710569 1.276039355
50.00252542 10.0724392
52.01817548 2.061340096
54.03382555 2.327209626
56.04947561 2.219554312
56.99710569 1.371886963
68.99710569 2.738161228
71.01275576 2.269561805
72.99202031 5.334175061
77.99744004 1.956371609
80.0130901 6.596072554
82.02874017 10.4239725
84.04439023 2.824154324
87.00767038 2.318460618
99.00767038 0.8207131758
134.0236548 0.9178428813
148.0393049 1.353208158
150.0549549 1.262202942
152.0342195 2.446935067
178.0498695 0.8507631442
222.0396988 0.8964844105

Name: +ve in-silico MS/MS by CFM-ID for VOWRUXVABZHWNP-UHFFFAOYSA-N
ID: VOWRUXVABZHWNP-UHFFFAOYSA-N
Comment: Energy0
Num peaks: 8
72.99202031 5.375119017
150.0185694 2.611035884
152.0342195 15.38894228
166.0498695 2.829750423
194.0447842 10.10332155
204.0291341 6.514569596
222.0396988 16.72301568
240.0502635 21.29105561

Name: +ve in-silico MS/MS by CFM-ID for VOWRUXVABZHWNP-UHFFFAOYSA-N
ID: VOWRUXVABZHWNP-UHFFFAOYSA-N
Comment: Energy1
Num peaks: 22
41.00219107 1.358600595
68.99710569 2.065426203
72.99202031 3.982256473
80.99710569 1.531716032
83.01275576 1.648866143
95.01275576 1.260833542
96.99202031 1.94621616
115.002585 1.759125758
129.0182351 1.326459589
134.0236548 4.849206672
148.0393049 2.524671378
150.0185694 3.355052525
150.0549549 1.16942761
152.0342195 22.97893924
166.0498695 5.37547425
168.0655196 1.325283035
176.0342195 3.214496024
178.0498695 2.424683425
194.0447842 4.105492646
204.0291341 3.967146308
222.0396988 6.374308207
240.0502635 2.213469835

Name: +ve in-silico MS/MS by CFM-ID for VOWRUXVABZHWNP-UHFFFAOYSA-N
ID: VOWRUXVABZHWNP-UHFFFAOYSA-N
Comment: Energy2
Num peaks: 23
29.00219107 1.276591722
41.00219107 6.282922321
43.01784114 4.978461396
53.00219107 2.409971977
55.01784114 1.350210594
68.0130901 1.210736633
68.99710569 4.939579175
70.02874017 1.187762342
71.01275576 2.479051955
72.99202031 5.431817074
80.99710569 5.529875213
83.01275576 3.308294492
95.01275576 2.619868774
96.00800472 6.845697874
96.99202031 1.56279086
97.02840582 1.209684542
98.02365479 5.816275485
100.0393049 7.212250914
124.0393049 2.750224872
135.0076704 1.514398486
150.0185694 2.998472579
150.0549549 1.769572578
152.0342195 5.741815119

Name: +ve in-silico MS/MS by CFM-ID for VMZTWDWJFZEFFZ-UHFFFAOYSA-N
ID: VMZTWDWJFZEFFZ-UHFFFAOYSA-N
Comment: Energy0
Num peaks: 9
72.99202031 4.314270465
152.0342195 11.06554714
166.0498695 2.267800819
177.0182351 3.692499403
194.0447842 7.114020815
204.0291341 7.081751488
222.0396988 20.39141328
223.0237144 10.60010329
240.0502635 15.3377573

Name: +ve in-silico MS/MS by CFM-ID for VMZTWDWJFZEFFZ-UHFFFAOYSA-N
ID: VMZTWDWJFZEFFZ-UHFFFAOYSA-N
Comment: Energy1
Num peaks: 15
72.99202031 3.708301908
124.0393049 3.384929542
134.0236548 3.100044714
148.0393049 2.541148167
150.0185694 3.971852402
152.0342195 25.23846953
166.0498695 6.70489557
176.0342195 2.607214252
177.0182351 3.603336126
178.0498695 1.959018963
194.0447842 4.195577962
204.0291341 6.360817974
222.0396988 7.735367932
223.0237144 2.855399382
240.0502635 2.43035601

Name: +ve in-silico MS/MS by CFM-ID for VMZTWDWJFZEFFZ-UHFFFAOYSA-N
ID: VMZTWDWJFZEFFZ-UHFFFAOYSA-N
Comment: Energy2
Num peaks: 31
40.01817548 2.973394075
41.00219107 2.645872011
43.01784114 1.705036533
44.99710569 0.9864509532
52.01817548 1.206942061
53.00219107 1.288399082
56.99710569 1.518755524
67.01784114 1.310982334
68.99710569 1.559558305
71.01275576 1.080947708
72.99202031 4.367715593
80.0130901 1.345656503
82.02874017 1.019172895
83.01275576 1.593745914
85.02840582 1.030177838
87.00767038 1.154493411
93.99235466 15.00274452
96.00800472 6.533952373
98.02365479 4.114298241
111.0076704 3.062466119
123.0076704 1.229835959
124.0393049 3.512845193
125.0233204 1.542644089
134.0236548 2.514630219
139.002585 1.692357338
148.0393049 1.435397746
150.0185694 2.847103628
150.0549549 1.820838052
151.0389705 1.605884119
152.0342195 4.858439344
177.0182351 1.502794567

Name: +ve in-silico MS/MS by CFM-ID for YDOGHDDKVWYSNO-UHFFFAOYSA-N
ID: YDOGHDDKVWYSNO-UHFFFAOYSA-N
Comment: Energy0
Num peaks: 10
96.99202031 2.654839266
108.0443902 14.43156454
115.002585 6.420464165
126.0549549 7.725972507
166.0498695 3.05390375
194.0447842 7.55264167
204.0291341 4.41029079
222.0396988 13.02210721
223.0237144 4.057826016
240.0502635 17.52079406

Name: +ve in-silico MS/MS by CFM-ID for YDOGHDDKVWYSNO-UHFFFAOYSA-N
ID: YDOGHDDKVWYSNO-UHFFFAOYSA-N
Comment: Energy1
Num peaks: 18
41.00219107 5.163756993
43.01784114 1.52345097
68.99710569 2.032326873
71.01275576 1.269970257
72.99202031 3.180806782
80.04947561 2.524770949
87.00767038 1.660321907
96.99202031 2.282931573
99.00767038 1.175167459
108.0443902 22.14010643
115.002585 2.086056019
126.0549549 9.902637272
166.0498695 15.95485878
168.0655196 2.872948193
194.0447842 2.126872814
204.0291341 1.206417166
222.0396988 2.604234186
240.0502635 1.201900594

Name: +ve in-silico MS/MS by CFM-ID for YDOGHDDKVWYSNO-UHFFFAOYSA-N
ID: YDOGHDDKVWYSNO-UHFFFAOYSA-N
Comment: Energy2
Num peaks: 31
41.00219107 11.7101709
43.01784114 3.189977146
44.99710569 0.7907988116
50.00252542 1.831929701
56.04947561 0.6831161528
56.99710569 0.9270210228
67.01784114 1.597109889
68.99710569 4.442250125
69.0334912 1.149191559
71.01275576 2.596773931
72.99202031 2.396932417
73.02840582 1.515860149
76.01817548 1.674910155
78.03382555 1.674293567
80.0130901 1.204392773
80.04947561 4.828918265
81.0334912 0.7205943116
87.00767038 2.126130842
94.02874017 0.99516539
96.04439023 3.067650599
96.99202031 1.708479395
97.02840582 1.201545835
99.00767038 0.9256256956
108.0443902 13.47250491
115.002585 1.034529098
124.0393049 2.21236213
126.0549549 6.69028031
150.0549549 0.8447214185
151.0389705 0.6692751528
166.0498695 0.769911386
177.0182351 1.025589282

Name: +ve in-silico MS/MS by CFM-ID for KOAIQXCDQCJFJB-UHFFFAOYSA-N
ID: KOAIQXCDQCJFJB-UHFFFAOYSA-N
Comment: Energy0
Num peaks: 8
87.00767038 12.36928786
108.0443902 3.776020969
136.0393049 10.88223007
177.0182351 2.355810815
194.0447842 4.710312687
222.0396988 13.23045442
223.0237144 14.15171283
240.0502635 20.60063176

Name: +ve in-silico MS/MS by CFM-ID for KOAIQXCDQCJFJB-UHFFFAOYSA-N
ID: KOAIQXCDQCJFJB-UHFFFAOYSA-N
Comment: Energy1
Num peaks: 13
41.00219107 3.95700844
68.99710569 7.596301176
71.01275576 4.260470888
87.00767038 14.09030983
108.0443902 6.355796068
136.0393049 15.33177931
177.0182351 3.931791153
178.0498695 2.035363731
194.0447842 5.252240522
204.0291341 3.018726124
222.0396988 7.081932773
223.0237144 4.146822615
240.0502635 3.801577998

Name: +ve in-silico MS/MS by CFM-ID for KOAIQXCDQCJFJB-UHFFFAOYSA-N
ID: KOAIQXCDQCJFJB-UHFFFAOYSA-N
Comment: Energy2
Num peaks: 31
41.00219107 8.005714384
43.01784114 2.414220898
44.99710569 0.9209457083
50.00252542 3.062736244
52.01817548 0.9383569146
54.03382555 1.235290484
55.01784114 0.9088489634
56.04947561 0.8437618393
67.01784114 1.537609024
68.99710569 2.231384585
71.01275576 2.241268523
72.99202031 1.830716809
77.99744004 1.119127209
78.03382555 3.422806497
79.01784114 2.411197693
80.0130901 1.146374524
80.04947561 2.645543913
81.0334912 2.910816693
82.02874017 1.403425493
87.00767038 4.22606701
92.0130901 1.029585872
106.0287402 1.926288057
108.0443902 11.59993127
110.0600403 1.062314866
120.0443902 1.664441313
121.0284058 1.699265925
134.0236548 1.552976325
136.0393049 7.693476253
138.0549549 1.384420425
151.0389705 1.24537137
177.0182351 1.445618713

Name: +ve in-silico MS/MS by CFM-ID for OTIOGZHPTDDUBZ-UHFFFAOYSA-N
ID: OTIOGZHPTDDUBZ-UHFFFAOYSA-N
Comment: Energy0
Num peaks: 9
44.99710569 2.369997882
72.99202031 10.00621061
91.002585 4.446747715
108.0443902 3.436043748
150.0549549 14.84849866
168.0655196 4.945179303
222.0396988 4.801287217
223.0237144 14.04960695
240.0502635 22.77890947

Name: +ve in-silico MS/MS by CFM-ID for OTIOGZHPTDDUBZ-UHFFFAOYSA-N
ID: OTIOGZHPTDDUBZ-UHFFFAOYSA-N
Comment: Energy1
Num peaks: 13
72.99202031 6.434370669
91.002585 1.535537303
108.0443902 4.257770197
110.0600403 2.199801305
132.0443902 5.291388387
136.0393049 2.269142681
148.0393049 2.286026903
150.0549549 26.89487367
151.0389705 4.581385434
168.0655196 8.353847335
222.0396988 4.972285033
223.0237144 5.454142289
240.0502635 5.546935127

Name: +ve in-silico MS/MS by CFM-ID for OTIOGZHPTDDUBZ-UHFFFAOYSA-N
ID: OTIOGZHPTDDUBZ-UHFFFAOYSA-N
Comment: Energy2
Num peaks: 31
29.00219107 1.322578049
31.01784114 1.10402475
44.99710569 6.033028968
50.00252542 3.841282755
52.01817548 0.843576093
54.03382555 1.387316578
56.04947561 0.9317151953
56.99710569 1.904031622
59.01275576 4.865333406
72.99202031 10.43115871
78.03382555 1.233478357
79.01784114 1.28155738
80.0130901 1.233850289
80.04947561 1.888489476
81.0334912 1.547106082
91.002585 2.562695099
92.0130901 0.8755774865
106.0287402 1.018125329
108.0443902 7.368757355
110.0600403 1.463533068
120.0443902 2.333109447
122.0600403 1.844991802
132.0443902 1.569663828
134.0236548 1.537487391
136.0393049 4.437185258
138.0549549 2.227541663
148.0393049 1.015629426
149.0233204 1.203852635
150.0549549 5.616635658
151.0389705 4.069265195
168.0655196 0.9648030565

Name: +ve in-silico MS/MS by CFM-ID for JUIKCSIKVWJLLG-UHFFFAOYSA-N
ID: JUIKCSIKVWJLLG-UHFFFAOYSA-N
Comment: Energy0
Num peaks: 10
63.00767038 4.046450715
136.0393049 5.618824158
160.0393049 4.845370702
161.0233204 7.416506051
176.0342195 9.388721275
178.0498695 20.73809096
196.0604342 2.372440553
222.0396988 4.90259902
223.0237144 9.42552169
240.0502635 13.26400895

Name: +ve in-silico MS/MS by CFM-ID for JUIKCSIKVWJLLG-UHFFFAOYSA-N
ID: JUIKCSIKVWJLLG-UHFFFAOYSA-N
Comment: Energy1
Num peaks: 12
41.00219107 1.790718137
63.00767038 25.93404238
103.002585 2.453506011
108.0443902 3.289880291
136.0393049 9.899436001
150.0549549 5.30467369
160.0393049 5.410868023
161.0233204 5.463963354
178.0498695 10.62138155
222.0396988 2.575354284
223.0237144 4.716501465
240.0502635 3.245086496

Name: +ve in-silico MS/MS by CFM-ID for JUIKCSIKVWJLLG-UHFFFAOYSA-N
ID: JUIKCSIKVWJLLG-UHFFFAOYSA-N
Comment: Energy2
Num peaks: 31
41.00219107 8.825750165
43.01784114 4.845264925
44.99710569 1.753246562
50.00252542 3.4824698
54.03382555 1.176176047
59.01275576 5.35409944
61.02840582 1.102807462
63.00767038 3.71626263
79.01784114 1.015721569
80.0130901 1.079354511
80.04947561 1.312046621
81.0334912 1.226187014
84.99202031 1.314548505
87.00767038 1.355462257
103.002585 2.893154663
106.0287402 1.333645558
108.0443902 6.91572206
120.0443902 1.997117003
122.0600403 1.315606523
132.0443902 1.113171938
134.0236548 2.096031713
134.0600403 1.763662386
135.0440559 1.031082259
136.0393049 3.377807155
148.0393049 1.080545416
150.0549549 2.661006426
158.0236548 1.068590615
160.0393049 2.211319646
161.0233204 2.59047684
178.0498695 2.094355158
179.0338851 2.123366248

Name: +ve in-silico MS/MS by CFM-ID for CSXNIFIGUNHVKN-UHFFFAOYSA-N
ID: CSXNIFIGUNHVKN-UHFFFAOYSA-N
Comment: Energy0
Num peaks: 9
72.99202031 4.94729812
152.0342195 13.88989505
161.0233204 2.425543384
166.0498695 2.598885047
194.0447842 8.756663467
204.0291341 5.957279774
207.0287997 7.907277504
222.0396988 14.90466106
240.0502635 18.97965697

Name: +ve in-silico MS/MS by CFM-ID for CSXNIFIGUNHVKN-UHFFFAOYSA-N
ID: CSXNIFIGUNHVKN-UHFFFAOYSA-N
Comment: Energy1
Num peaks: 17
72.99202031 3.786689326
121.0284058 3.417428582
124.0393049 4.22776688
134.0236548 2.125616357
135.0440559 1.770899185
148.0393049 2.187158473
150.0185694 3.732358042
152.0342195 25.32531524
161.0233204 3.10945531
166.0498695 6.341201217
176.0342195 2.6235541
178.0498695 2.147449834
194.0447842 4.536157973
204.0291341 3.404781751
207.0287997 3.097855557
222.0396988 5.649712798
240.0502635 2.528411306

Name: +ve in-silico MS/MS by CFM-ID for CSXNIFIGUNHVKN-UHFFFAOYSA-N
ID: CSXNIFIGUNHVKN-UHFFFAOYSA-N
Comment: Energy2
Num peaks: 31
41.00219107 3.633369983
43.01784114 2.372000661
44.99710569 1.157447828
56.99710569 1.236021012
68.0130901 1.556676626
68.99710569 1.69316707
72.04439023 1.251148574
72.99202031 4.886556153
79.01784114 1.326417211
87.00767038 1.044296908
93.99235466 1.134090611
94.02874017 0.9985492187
96.00800472 2.048239865
96.04439023 1.348193695
98.02365479 1.788229724
107.0127558 1.722400635
110.0236548 1.106959626
121.0284058 2.0516779
122.0236548 7.087748875
124.0393049 12.35685192
134.0236548 3.776087852
135.0440559 1.080226812
136.0393049 1.206365458
138.0549549 1.43655414
148.0393049 2.505640426
150.0185694 4.630343653
150.0549549 2.285589948
152.0342195 8.594310866
164.0342195 1.028950822
166.0498695 1.225837886
178.0498695 1.0709206

Name: +ve in-silico MS/MS by CFM-ID for QNTBLFSRMCBHKJ-UHFFFAOYSA-N
ID: QNTBLFSRMCBHKJ-UHFFFAOYSA-N
Comment: Energy0
Num peaks: 6
139.0389705 0.838883928
164.0342195 5.009734104
165.0182351 3.977611718
182.0447842 31.32813935
183.0287997 21.4711577
200.0553488 34.1927273

Name: +ve in-silico MS/MS by CFM-ID for QNTBLFSRMCBHKJ-UHFFFAOYSA-N
ID: QNTBLFSRMCBHKJ-UHFFFAOYSA-N
Comment: Energy1
Num peaks: 8
138.0549549 6.76259058
139.0389705 2.552026766
156.0655196 6.281543682
164.0342195 9.818723798
165.0182351 7.101533205
182.0447842 27.59581665
183.0287997 11.25439692
200.0553488 9.720705361

Name: +ve in-silico MS/MS by CFM-ID for QNTBLFSRMCBHKJ-UHFFFAOYSA-N
ID: QNTBLFSRMCBHKJ-UHFFFAOYSA-N
Comment: Energy2
Num peaks: 28
25.00727645 2.188935965
39.02292652 6.291845682
43.01784114 1.254620649
49.00727645 1.24250903
51.02292652 8.516076139
59.01275576 1.403819942
65.00219107 3.161966656
67.01784114 2.110312859
79.01784114 1.761956137
82.02874017 2.961624981
83.01275576 2.445292726
85.02840582 1.510546413
92.99710569 2.799598901
95.01275576 4.101038759
97.02840582 1.552159475
99.00767038 1.106135986
108.0080047 3.435918015
109.0284058 2.22471345
110.0236548 3.169262448
111.0076704 2.109324507
112.0393049 1.982032544
113.0233204 2.071416158
138.0549549 2.008864332
139.0389705 3.013756177
164.0342195 5.133055802
165.0182351 3.821529999
182.0447842 4.515394711
183.0287997 2.851729645

Name: +ve in-silico MS/MS by CFM-ID for MSYAXFSKPSMQCF-UHFFFAOYSA-N
ID: MSYAXFSKPSMQCF-UHFFFAOYSA-N
Comment: Energy0
Num peaks: 6
154.0498695 7.489242183
164.0342195 5.003255165
165.0182351 6.657999417
182.0447842 26.32165603
183.0287997 16.75642693
200.0553488 25.83686039

Name: +ve in-silico MS/MS by CFM-ID for MSYAXFSKPSMQCF-UHFFFAOYSA-N
ID: MSYAXFSKPSMQCF-UHFFFAOYSA-N
Comment: Energy1
Num peaks: 15
52.01817548 1.04781894
54.03382555 1.899979967
110.0236548 1.257119549
110.0600403 1.471559183
136.0393049 8.55630901
138.0549549 5.724989218
139.0389705 2.016343931
140.0342195 1.698327691
154.0498695 12.04860951
156.0655196 5.059674073
164.0342195 6.906594849
165.0182351 6.983806023
182.0447842 15.01419924
183.0287997 5.803287869
200.0553488 5.24227131

Name: +ve in-silico MS/MS by CFM-ID for MSYAXFSKPSMQCF-UHFFFAOYSA-N
ID: MSYAXFSKPSMQCF-UHFFFAOYSA-N
Comment: Energy2
Num peaks: 31
40.01817548 2.379322479
41.00219107 1.420111842
42.03382555 4.329097283
52.01817548 2.820375204
54.03382555 3.162585993
64.01817548 1.828713612
66.03382555 3.957375748
67.01784114 2.300184695
68.04947561 1.781868957
71.01275576 1.426614696
83.01275576 1.329749319
84.99202031 1.718806539
86.02365479 1.789542416
87.00767038 1.317778712
92.0130901 1.355197176
94.02874017 2.233478168
95.01275576 1.510088015
96.04439023 2.659324097
108.0080047 2.918393257
108.9920203 2.254671737
110.0236548 2.184353561
111.0076704 4.114237634
112.0029193 1.941181408
112.0393049 1.794428731
113.0233204 1.63656132
122.0236548 1.340520686
123.0076704 1.349148254
136.0393049 1.574591072
138.0549549 1.361910547
164.0342195 1.702302045
165.0182351 2.073250206

Name: +ve in-silico MS/MS by CFM-ID for JMFHYQDAKFDGEG-UHFFFAOYSA-N
ID: JMFHYQDAKFDGEG-UHFFFAOYSA-N
Comment: Energy0
Num peaks: 6
154.0498695 6.335624744
164.0342195 4.972784782
165.0182351 6.650849994
182.0447842 26.02534516
183.0287997 16.67368655
200.0553488 25.42106458

Name: +ve in-silico MS/MS by CFM-ID for JMFHYQDAKFDGEG-UHFFFAOYSA-N
ID: JMFHYQDAKFDGEG-UHFFFAOYSA-N
Comment: Energy1
Num peaks: 11
54.03382555 2.099309377
136.0393049 6.858129793
138.0549549 4.703275644
139.0389705 1.883827842
154.0498695 10.75065259
156.0655196 4.095017093
164.0342195 8.68432764
165.0182351 8.688231482
182.0447842 19.18645313
183.0287997 7.165800366
200.0553488 6.82222175

Name: +ve in-silico MS/MS by CFM-ID for JMFHYQDAKFDGEG-UHFFFAOYSA-N
ID: JMFHYQDAKFDGEG-UHFFFAOYSA-N
Comment: Energy2
Num peaks: 31
40.01817548 1.811031826
42.03382555 2.164630721
52.01817548 5.695156
64.01817548 2.805169747
65.00219107 1.891912333
66.03382555 1.221013375
67.01784114 3.353823096
68.04947561 2.640243839
83.01275576 1.182382523
84.04439023 1.844411788
84.99202031 4.337696421
87.00767038 3.870648168
92.0130901 3.291701859
92.99710569 1.482601047
94.02874017 1.940785044
95.01275576 1.736850133
96.04439023 2.413153255
108.0080047 1.657300243
108.9920203 4.84270855
110.0236548 2.108799546
111.0076704 3.511208565
112.0393049 2.142490919
113.0233204 1.634518028
127.002585 4.190643765
128.0342195 1.103383459
136.0393049 1.57131806
138.0549549 1.707598308
139.0389705 1.080389203
164.0342195 1.587242252
165.0182351 2.061082468
183.0287997 1.093855813

Name: +ve in-silico MS/MS by CFM-ID for IOSWWMVFQGFPME-UHFFFAOYSA-N
ID: IOSWWMVFQGFPME-UHFFFAOYSA-N
Comment: Energy0
Num peaks: 6
98.02365479 5.838929621
113.0345538 2.360125472
194.0479514 26.72179245
196.0636015 22.4437062
222.042866 10.01353222
240.0534307 21.13172267

Name: +ve in-silico MS/MS by CFM-ID for IOSWWMVFQGFPME-UHFFFAOYSA-N
ID: IOSWWMVFQGFPME-UHFFFAOYSA-N
Comment: Energy1
Num peaks: 26
29.03857658 1.873156427
39.02292652 1.35919915
40.01817548 1.189893086
41.03857658 4.322815261
42.03382555 4.563838443
49.00727645 1.671791588
51.02292652 2.895769611
55.05422664 2.501795384
70.02874017 1.095420748
82.02874017 1.336222376
84.00800472 1.22570912
86.02365479 1.289437466
98.02365479 10.33992211
100.0393049 1.190835093
113.0345538 7.072405144
128.0261533 0.9703819946
181.0527024 1.921791331
183.031967 1.28736849
185.047617 1.215916666
196.0636015 1.125258208
197.0112315 0.9652455853
199.0268816 1.338284784
212.0585161 2.754424411
222.042866 7.147589471
223.0268816 1.176757152
240.0534307 16.27191547

Name: +ve in-silico MS/MS by CFM-ID for IOSWWMVFQGFPME-UHFFFAOYSA-N
ID: IOSWWMVFQGFPME-UHFFFAOYSA-N
Comment: Energy2
Num peaks: 21
39.02292652 2.59839246
40.01817548 5.355162087
42.03382555 3.604775109
56.04947561 13.99020698
58.06512568 2.040172659
67.02907452 2.535388952
69.04472458 6.019174212
70.02874017 2.039448343
82.02874017 2.147489022
84.05562361 7.395911514
98.02365479 2.372325934
98.99960423 4.362998562
113.0152543 1.913796344
128.0261533 2.999669923
139.0057522 1.63089432
160.0869237 2.017611369
177.0214023 3.381534449
179.0370524 2.156703772
180.0323013 2.509630834
194.0479514 6.542324413
196.0636015 3.512260139

Name: +ve in-silico MS/MS by CFM-ID for MLJFOPPKVRCBCA-UHFFFAOYSA-N
ID: MLJFOPPKVRCBCA-UHFFFAOYSA-N
Comment: Energy0
Num peaks: 6
141.0214023 6.198396897
179.0370524 3.291642914
194.0479514 23.86183264
196.0636015 25.30129077
222.042866 8.787356688
240.0534307 12.980305

Name: +ve in-silico MS/MS by CFM-ID for MLJFOPPKVRCBCA-UHFFFAOYSA-N
ID: MLJFOPPKVRCBCA-UHFFFAOYSA-N
Comment: Energy1
Num peaks: 19
27.02292652 1.53754737
39.02292652 1.367910884
40.01817548 2.94241195
41.03857658 2.637882319
42.03382555 6.936080705
44.04947561 29.54513163
51.02292652 1.735627543
55.05422664 1.478891123
98.02365479 4.335148903
100.0393049 1.669607577
113.0345538 3.944017574
177.0214023 1.353777774
179.0370524 2.950907715
181.0527024 2.157160138
196.0636015 2.002032842
197.0112315 2.085290853
212.0585161 1.610433523
222.042866 3.86128792
240.0534307 6.716118023

Name: +ve in-silico MS/MS by CFM-ID for MLJFOPPKVRCBCA-UHFFFAOYSA-N
ID: MLJFOPPKVRCBCA-UHFFFAOYSA-N
Comment: Energy2
Num peaks: 17
42.03382555 3.008662925
53.03857658 1.449070183
56.04947561 20.07382749
69.04472458 3.89743972
84.05562361 5.538117963
98.99960423 3.741740108
105.0447246 1.656504234
113.0152543 1.58355898
128.0261533 2.238813071
139.0057522 5.15548712
141.0214023 5.330525794
160.0869237 1.492452352
177.0214023 7.185804741
179.0370524 11.41814636
180.0323013 1.97223668
194.0479514 2.921954414
196.0636015 2.73604004

Name: +ve in-silico MS/MS by CFM-ID for FYYFKRCAGNZXSR-UHFFFAOYSA-N
ID: FYYFKRCAGNZXSR-UHFFFAOYSA-N
Comment: Energy0
Num peaks: 6
108.0443902 2.637444643
136.0393049 6.39823368
154.0498695 13.49115383
164.0342195 5.750509681
182.0447842 29.4505761
200.0553488 27.95525182

Name: +ve in-silico MS/MS by CFM-ID for FYYFKRCAGNZXSR-UHFFFAOYSA-N
ID: FYYFKRCAGNZXSR-UHFFFAOYSA-N
Comment: Energy1
Num peaks: 11
42.03382555 1.457061492
108.0443902 9.418236048
110.0600403 2.075447207
134.0236548 2.214413936
136.0393049 11.45840575
138.0549549 6.824952605
154.0498695 15.9474312
156.0655196 5.772128276
164.0342195 6.986615354
182.0447842 14.27615567
200.0553488 4.596364211

Name: +ve in-silico MS/MS by CFM-ID for FYYFKRCAGNZXSR-UHFFFAOYSA-N
ID: FYYFKRCAGNZXSR-UHFFFAOYSA-N
Comment: Energy2
Num peaks: 31
25.00727645 1.450960687
27.02292652 4.553327087
39.02292652 1.326940889
42.03382555 3.227193383
52.01817548 1.576861463
53.00219107 4.523927457
54.03382555 6.088876812
55.01784114 6.403039452
56.04947561 1.287452361
57.0334912 1.446648235
64.01817548 3.789465726
68.04947561 1.531961853
68.99710569 1.496589334
71.01275576 2.294213906
82.02874017 0.8095810817
87.00767038 1.105581469
92.0130901 3.17092591
94.02874017 1.442587208
96.04439023 1.553013782
98.02365479 1.040068657
108.0080047 2.159503495
108.0443902 7.860692237
113.0233204 2.577105733
136.0393049 6.325663664
138.0549549 1.67513629
139.002585 1.124074379
141.0182351 1.842211033
154.0498695 1.133070573
164.0342195 1.934815686
166.013484 0.8051288807
182.0447842 1.525916163

Name: +ve in-silico MS/MS by CFM-ID for CBTMINZXLCOFLE-UHFFFAOYSA-N
ID: CBTMINZXLCOFLE-UHFFFAOYSA-N
Comment: Energy0
Num peaks: 6
108.0443902 3.085439228
136.0393049 7.929390962
154.0498695 12.83837136
164.0342195 6.424106128
182.0447842 29.3901957
200.0553488 24.45144233

Name: +ve in-silico MS/MS by CFM-ID for CBTMINZXLCOFLE-UHFFFAOYSA-N
ID: CBTMINZXLCOFLE-UHFFFAOYSA-N
Comment: Energy1
Num peaks: 10
54.03382555 2.448826242
108.0443902 7.312223731
134.0236548 2.216891611
136.0393049 13.13828973
138.0549549 7.101622649
154.0498695 13.22533994
156.0655196 4.199405149
164.0342195 9.541930556
182.0447842 17.46982828
200.0553488 4.987589675

Name: +ve in-silico MS/MS by CFM-ID for CBTMINZXLCOFLE-UHFFFAOYSA-N
ID: CBTMINZXLCOFLE-UHFFFAOYSA-N
Comment: Energy2
Num peaks: 31
40.01817548 0.8188508547
42.03382555 2.38318698
52.01817548 1.256924982
53.00219107 2.566690853
54.03382555 1.681142079
55.01784114 1.003217201
59.01275576 1.85398157
66.03382555 1.985767123
68.99710569 7.121745615
69.0334912 2.522777068
70.02874017 0.9191758085
71.01275576 1.222102663
83.01275576 2.646201324
85.02840582 1.577122318
95.01275576 0.9117487484
96.00800472 2.282726671
96.99202031 0.9747534258
97.02840582 0.8850055029
108.0443902 10.05336192
110.0236548 1.543032909
110.0600403 1.131043647
111.0076704 3.713878206
113.0233204 2.672267372
115.002585 0.9669308835
136.0393049 11.06876708
138.0549549 2.92663836
139.002585 0.9763605266
141.0182351 1.77297009
154.0498695 1.31613882
164.0342195 2.365340244
182.0447842 1.404955191

Name: +ve in-silico MS/MS by CFM-ID for VAJJNGIAHFHSTA-UHFFFAOYSA-N
ID: VAJJNGIAHFHSTA-UHFFFAOYSA-N
Comment: Energy0
Num peaks: 6
108.0443902 3.304268827
136.0393049 6.681360142
154.0498695 13.7696033
164.0342195 5.51644419
182.0447842 28.06696353
200.0553488 26.46530704

Name: +ve in-silico MS/MS by CFM-ID for VAJJNGIAHFHSTA-UHFFFAOYSA-N
ID: VAJJNGIAHFHSTA-UHFFFAOYSA-N
Comment: Energy1
Num peaks: 11
56.04947561 2.625340214
108.0443902 7.97825743
110.0600403 1.633643398
134.0236548 2.397518404
136.0393049 10.9293866
138.0549549 6.128777916
154.0498695 14.40911648
156.0655196 4.83882881
164.0342195 8.004684984
182.0447842 16.77606984
200.0553488 5.57942455

Name: +ve in-silico MS/MS by CFM-ID for VAJJNGIAHFHSTA-UHFFFAOYSA-N
ID: VAJJNGIAHFHSTA-UHFFFAOYSA-N
Comment: Energy2
Num peaks: 31
41.00219107 1.256453745
44.04947561 1.300850602
52.01817548 1.276670369
53.00219107 3.206986996
54.03382555 1.887783664
55.01784114 1.210516046
56.04947561 2.630516918
59.01275576 1.825134718
64.01817548 1.356106211
68.04947561 1.392146078
68.99710569 4.392893096
69.0334912 1.625633203
71.01275576 2.02917019
83.01275576 2.291776778
84.04439023 2.488851844
85.02840582 1.134218393
86.02365479 1.369618784
95.01275576 1.536437842
96.00800472 2.38159297
108.0080047 1.362677932
108.0443902 9.787802432
110.0600403 1.218325031
111.0076704 5.642573334
113.0233204 1.764991045
125.0233204 2.379264247
136.0393049 8.101860278
138.0549549 1.856689725
139.002585 1.431732064
154.0498695 1.49544262
164.0342195 1.62431142
182.0447842 1.26334666

Name: +ve in-silico MS/MS by CFM-ID for ZFFJBFHQUVRPBB-UHFFFAOYSA-N
ID: ZFFJBFHQUVRPBB-UHFFFAOYSA-N
Comment: Energy0
Num peaks: 8
113.0152543 2.965498293
128.0261533 3.124739894
128.0454529 3.610848515
139.0057522 3.080160857
194.0479514 23.80575427
196.0636015 18.3059371
222.042866 8.756437066
240.0534307 18.13917242

Name: +ve in-silico MS/MS by CFM-ID for ZFFJBFHQUVRPBB-UHFFFAOYSA-N
ID: ZFFJBFHQUVRPBB-UHFFFAOYSA-N
Comment: Energy1
Num peaks: 31
39.02292652 5.670794555
41.03857658 3.49578675
42.03382555 1.790207655
49.00727645 2.795093974
51.02292652 6.28694715
53.03857658 6.043421364
53.99744004 0.936262731
55.05422664 5.151893099
86.99960423 1.096090888
98.02365479 2.063984285
101.0152543 1.345975118
109.0396392 0.9623110226
111.0189038 3.319836945
113.0152543 1.099736045
128.0261533 4.482963237
140.0454529 1.116541101
162.0298028 1.912181605
164.0454529 1.128311774
166.0611029 0.9573627083
167.0370524 0.8586753529
178.0611029 0.9528509288
179.0006668 1.087622186
180.076753 1.299976286
181.0163169 2.10135886
181.0527024 3.318563967
183.031967 2.71848551
185.047617 1.746889979
199.0268816 0.9873343249
212.0585161 1.589923907
222.042866 2.664255404
240.0534307 5.326603723

Name: +ve in-silico MS/MS by CFM-ID for ZFFJBFHQUVRPBB-UHFFFAOYSA-N
ID: ZFFJBFHQUVRPBB-UHFFFAOYSA-N
Comment: Energy2
Num peaks: 29
39.02292652 5.033479402
40.01817548 1.396615213
41.03857658 1.161631839
51.02292652 2.559534994
53.03857658 1.545840472
58.9683041 2.084210591
60.98395416 0.9015506708
67.02907452 5.66566846
70.02874017 1.12619053
72.98395416 1.078592809
84.05562361 1.93149767
84.98395416 1.563487995
86.99960423 1.042342035
96.98395416 2.766380882
98.02365479 0.9765216233
98.99960423 13.42367762
101.0152543 3.324966633
111.0189038 2.676101118
113.0152543 7.133696779
120.0556236 6.157668143
122.0712737 1.446173034
128.0261533 2.700929493
132.0556236 1.082944194
134.0712737 1.297941379
139.0057522 2.436059672
142.0166513 2.787944521
146.0479514 1.435814146
156.0323013 2.078444117
194.0479514 1.589511834

Name: +ve in-silico MS/MS by CFM-ID for JJOKCYATPWMFHR-UHFFFAOYSA-N
ID: JJOKCYATPWMFHR-UHFFFAOYSA-N
Comment: Energy0
Num peaks: 9
113.0152543 2.813710447
128.0261533 2.958051741
128.0454529 3.460893396
139.0057522 2.918668247
194.0479514 22.82349142
196.0636015 16.93169377
204.076753 3.528857404
222.042866 8.200166343
240.0534307 17.03255607

Name: +ve in-silico MS/MS by CFM-ID for JJOKCYATPWMFHR-UHFFFAOYSA-N
ID: JJOKCYATPWMFHR-UHFFFAOYSA-N
Comment: Energy1
Num peaks: 31
39.02292652 4.720182125
41.03857658 13.15695706
42.03382555 1.599134442
43.05422664 0.9448038845
49.00727645 2.214788515
51.02292652 6.105399707
53.03857658 4.421331572
55.05422664 4.409919112
81.00833907 0.9428059112
89.01525429 0.8652136228
98.02365479 1.90184401
107.0239891 1.140479789
111.0189038 2.87709882
113.0152543 0.9343610569
128.0261533 3.649954287
138.0298028 0.9455195462
147.0552893 0.8815836469
149.0709393 1.090027199
162.0298028 1.19985112
164.0454529 1.040474338
178.0611029 1.248958386
179.0006668 1.032191077
181.0163169 1.615725759
181.0527024 2.553738015
183.031967 2.33812269
185.047617 1.2780949
199.0268816 0.8696536673
204.076753 1.644574682
212.0585161 1.206688361
222.042866 2.18015975
240.0534307 4.298854768

Name: +ve in-silico MS/MS by CFM-ID for JJOKCYATPWMFHR-UHFFFAOYSA-N
ID: JJOKCYATPWMFHR-UHFFFAOYSA-N
Comment: Energy2
Num peaks: 31
39.02292652 4.303296
40.01817548 1.464401202
51.02292652 2.625868531
53.03857658 1.573605402
56.04947561 0.9651681491
58.9683041 3.442993798
60.98395416 1.979778226
62.99960423 0.9020577348
67.02907452 6.162414248
70.02874017 1.181561698
72.98395416 1.333880266
84.05562361 2.156669727
86.99960423 1.474304146
96.98395416 4.851530855
98.02365479 0.8685040114
98.99960423 3.542151531
101.0152543 3.213364395
111.0189038 2.21112112
113.0152543 8.416049966
120.0556236 4.787065832
128.0261533 3.166288156
132.0556236 1.645831052
134.0712737 1.850390804
139.0057522 2.586622318
142.0166513 3.257681202
146.0479514 1.630809141
156.0323013 0.9903253954
160.0869237 1.597091641
177.0214023 0.9110511084
194.0479514 2.102572474
196.0636015 0.9171742632

Name: +ve in-silico MS/MS by CFM-ID for PDVXZHKUOOXWFC-UHFFFAOYSA-N
ID: PDVXZHKUOOXWFC-UHFFFAOYSA-N
Comment: Energy0
Num peaks: 8
113.0152543 2.95035195
128.0261533 3.08139653
128.0454529 3.594276936
139.0057522 3.07291279
194.0479514 23.76312104
196.0636015 18.27344728
222.042866 8.742737286
240.0534307 18.11714558

Name: +ve in-silico MS/MS by CFM-ID for PDVXZHKUOOXWFC-UHFFFAOYSA-N
ID: PDVXZHKUOOXWFC-UHFFFAOYSA-N
Comment: Energy1
Num peaks: 31
39.02292652 7.925435397
41.03857658 4.617805381
42.03382555 1.75758205
43.05422664 13.91237476
51.02292652 0.9538182776
53.03857658 3.030577672
53.99744004 0.9295440542
55.05422664 1.020850007
74.99960423 1.37688646
81.00833907 1.026275281
89.01525429 1.063634199
98.02365479 2.056486472
103.0309044 0.8849662144
111.0189038 3.167429244
113.0152543 1.090734021
128.0261533 4.119663695
138.0298028 1.062866031
140.0454529 0.7922221903
166.0611029 0.9436018366
167.0370524 0.8198255624
178.0611029 0.9326367907
179.0006668 1.037620747
180.076753 1.397759844
181.0163169 2.211795462
181.0527024 3.163073279
183.031967 2.754286862
185.047617 1.631194855
199.0268816 0.9678388536
212.0585161 1.322425665
222.042866 2.853906473
240.0534307 5.151161521

Name: +ve in-silico MS/MS by CFM-ID for PDVXZHKUOOXWFC-UHFFFAOYSA-N
ID: PDVXZHKUOOXWFC-UHFFFAOYSA-N
Comment: Energy2
Num peaks: 31
39.02292652 3.43781917
40.01817548 1.396552617
41.03857658 1.942321003
51.02292652 1.152386624
53.03857658 1.059125033
56.04947561 0.8933636785
58.9683041 2.482113883
60.98395416 0.8833256688
62.99960423 0.9132419251
67.02907452 6.596709354
70.02874017 1.169393085
72.98395416 2.328462037
74.99960423 0.8949314447
84.05562361 2.059502407
84.98395416 0.8952639321
86.99960423 1.497661726
96.98395416 4.679909366
98.02365479 0.9098265286
98.99960423 3.200530489
101.0152543 3.122890411
111.0189038 2.162516047
113.0152543 7.952310667
120.0556236 7.378305221
122.0712737 3.51598549
128.0261533 2.961627571
132.0556236 1.241044502
134.0712737 1.492389914
139.0057522 2.531234233
142.0166513 3.229310627
144.0323013 3.168639016
194.0479514 1.943941721

Name: +ve in-silico MS/MS by CFM-ID for UOFMKTXZJFSKPW-UHFFFAOYSA-N
ID: UOFMKTXZJFSKPW-UHFFFAOYSA-N
Comment: Energy0
Num peaks: 22
56.04947561 1.373188562
87.00767038 2.547944963
88.02154661 1.698981544
102.0371967 1.106784053
102.0549549 3.028685181
118.9797414 3.281702822
120.9953914 1.068960292
129.9957258 1.737018482
130.0321113 2.160672865
134.0270259 3.468704421
147.0110415 2.444170165
148.042676 1.159087547
158.0270259 5.427389008
159.0110415 1.861889202
160.042676 1.711365167
176.0375906 16.62120779
178.0532407 1.316438458
186.0219405 2.177862663
187.0059561 2.856050904
204.0325052 7.595451703
205.0165208 3.778238221
222.0430699 11.75109882

Name: +ve in-silico MS/MS by CFM-ID for UOFMKTXZJFSKPW-UHFFFAOYSA-N
ID: UOFMKTXZJFSKPW-UHFFFAOYSA-N
Comment: Energy1
Num peaks: 30
41.00219107 0.8129000657
56.04947561 6.043346938
58.06512568 1.64226375
60.08077574 0.8744850811
68.99710569 1.46933899
72.97426207 0.9631043754
72.99202031 0.7806027992
86.00589655 3.32688427
87.00767038 4.943258516
88.02154661 5.200431506
90.03719668 1.1254653
100.0393049 0.7908599577
100.9691767 1.832189699
102.0371967 1.54579978
102.0549549 2.649748129
102.9848268 1.237260187
116.9640913 1.707730325
118.9797414 5.025711199
120.9953914 3.184430077
130.0321113 2.87834673
134.0270259 2.844155477
147.0110415 1.226638425
158.0270259 6.201918637
159.0110415 4.126727797
160.042676 2.501655712
176.0375906 10.59438349
186.0219405 0.8539736831
187.0059561 0.8810639712
204.0325052 1.924953245
222.0430699 1.275913301

Name: +ve in-silico MS/MS by CFM-ID for UOFMKTXZJFSKPW-UHFFFAOYSA-N
ID: UOFMKTXZJFSKPW-UHFFFAOYSA-N
Comment: Energy2
Num peaks: 31
41.00219107 1.052724207
42.03382555 1.832297091
44.97934745 0.9784415386
46.99499752 1.18727158
56.04947561 6.189452362
56.97934745 1.982816829
58.99499752 5.13482215
61.01064758 2.754596725
70.99499752 2.025616129
72.97426207 2.860803665
73.01064758 3.64395612
74.98991214 1.068712884
75.02629764 1.971580544
83.99024648 0.9504822186
86.00589655 1.022191207
87.00767038 0.9877165556
88.02154661 13.74704144
88.03930485 0.7942176102
90.03719668 1.805253835
96.00800472 1.014109306
98.02365479 0.7789009478
100.0215466 1.368149528
100.9691767 1.26681333
102.0371967 11.20248614
102.0549549 2.056601676
102.9848268 0.8358379133
104.0528467 1.766595769
118.9797414 1.420574185
129.9957258 1.702556846
130.0321113 3.600973767
134.0270259 1.639210831

Name: +ve in-silico MS/MS by CFM-ID for IBMMZCCRHJVBGA-UHFFFAOYSA-N
ID: IBMMZCCRHJVBGA-UHFFFAOYSA-N
Comment: Energy0
Num peaks: 17
28.01817548 1.179709769
45.0334912 2.48259439
59.01275576 3.063099799
61.01064758 1.812406232
72.97426207 2.596739628
74.98991214 1.902512328
76.03930485 10.07699884
77.0055622 6.504830646
79.02121226 5.877339477
119.0161269 3.555948309
144.0291341 2.634940826
147.0110415 4.267098969
176.0012051 3.377152834
176.0375906 3.934259782
178.0168552 5.38803066
204.0325052 5.996851047
222.0430699 15.92900651

Name: +ve in-silico MS/MS by CFM-ID for IBMMZCCRHJVBGA-UHFFFAOYSA-N
ID: IBMMZCCRHJVBGA-UHFFFAOYSA-N
Comment: Energy1
Num peaks: 23
28.01817548 2.334000323
41.00219107 1.228006588
43.01784114 1.467567252
45.0334912 4.845924505
58.02874017 3.004566898
59.01275576 6.507708044
61.01064758 2.769571705
72.97426207 1.395419397
74.98991214 3.838850143
76.03930485 11.88267658
77.0055622 10.56727496
79.02121226 7.150344699
98.02365479 1.403832111
119.0161269 3.815655706
126.0185694 1.30937192
132.0113759 1.280438801
144.0291341 3.461641813
147.0110415 1.89660176
176.0012051 1.514433077
176.0375906 2.939324839
178.0168552 1.66027299
204.0325052 2.106467335
222.0430699 2.033218051

Name: +ve in-silico MS/MS by CFM-ID for IBMMZCCRHJVBGA-UHFFFAOYSA-N
ID: IBMMZCCRHJVBGA-UHFFFAOYSA-N
Comment: Energy2
Num peaks: 20
28.01817548 10.68133032
30.03382555 1.551556084
41.00219107 1.171149045
44.97934745 3.41506994
45.0334912 1.778813549
46.99499752 2.454360025
56.97934745 1.676564352
58.02874017 4.164846329
58.99499752 5.979885636
59.01275576 2.198595717
61.01064758 8.954754705
72.97426207 6.602221945
74.02365479 1.32245218
74.98991214 6.764169558
75.02629764 1.607253149
76.03930485 10.22437595
77.0055622 5.587125038
79.02121226 1.743596633
86.98991214 1.13764371
129.9957258 1.346430041

Name: +ve in-silico MS/MS by CFM-ID for SLIQIXUGNCXHHE-UHFFFAOYSA-N
ID: SLIQIXUGNCXHHE-UHFFFAOYSA-N
Comment: Energy0
Num peaks: 20
42.03382555 1.952631849
44.04947561 1.027921512
70.02874017 0.820411075
74.02365479 1.575395137
87.05528926 4.874312399
88.03930485 3.076218986
119.0273603 2.365212832
120.0113759 1.617096368
121.0430103 2.752313419
122.0270259 1.710637193
149.0201667 0.9238279504
165.0150813 3.071158698
177.0150813 3.345076759
194.0416304 15.47732248
195.025646 3.308703112
196.0572805 1.299898243
205.0099959 3.880928462
222.036545 2.870683952
223.0205606 12.24426426
240.0471097 12.55877412

Name: +ve in-silico MS/MS by CFM-ID for SLIQIXUGNCXHHE-UHFFFAOYSA-N
ID: SLIQIXUGNCXHHE-UHFFFAOYSA-N
Comment: Energy1
Num peaks: 31
40.01817548 1.164486067
42.03382555 5.333426338
44.04947561 1.077981826
70.02874017 2.774065441
71.01275576 1.112990842
71.99024648 1.059502599
74.00589655 2.679129109
76.02154661 2.914553576
78.03719668 1.23123146
87.05528926 5.373683009
88.03930485 4.014851071
102.0008112 1.498482032
104.0164612 1.226256662
119.0273603 4.69263374
119.9936176 1.514159154
120.0113759 3.868347443
121.0430103 1.29556144
122.0270259 1.014236131
147.9885322 1.016100698
149.0201667 2.205332591
165.0150813 2.628089832
167.0307314 1.100269841
177.0150813 3.908094514
177.9990969 1.316934554
179.0307314 1.048985705
194.0416304 6.188154998
195.025646 4.435950342
205.0099959 1.198806821
222.036545 1.167875477
223.0205606 3.9764733
240.0471097 1.802707867

Name: +ve in-silico MS/MS by CFM-ID for SLIQIXUGNCXHHE-UHFFFAOYSA-N
ID: SLIQIXUGNCXHHE-UHFFFAOYSA-N
Comment: Energy2
Num peaks: 23
28.01817548 0.9971796894
42.03382555 12.57931239
44.04947561 3.334656172
44.97934745 0.8728283777
46.99499752 1.938030932
70.02874017 3.947455068
72.04439023 1.45359905
74.00589655 14.41857612
76.02154661 3.939507076
78.03719668 1.117773185
85.0396392 1.465050031
87.05528926 9.504563365
88.03930485 2.899740103
89.07093933 2.017290559
92.98271858 2.223373007
102.0008112 1.108165733
104.0164612 0.9796521562
119.0273603 2.812255471
119.9936176 4.174171469
121.0430103 2.541628165
122.0092677 1.629170575
149.0201667 1.879516149
177.0150813 2.2956945

Name: +ve in-silico MS/MS by CFM-ID for OJDXDENFRDLGIP-UHFFFAOYSA-N
ID: OJDXDENFRDLGIP-UHFFFAOYSA-N
Comment: Energy0
Num peaks: 6
59.01275576 7.261235263
154.0498695 8.40132552
176.0342195 3.770885347
204.0291341 12.48036327
222.0396988 34.17195183
240.0502635 14.22945915

Name: +ve in-silico MS/MS by CFM-ID for OJDXDENFRDLGIP-UHFFFAOYSA-N
ID: OJDXDENFRDLGIP-UHFFFAOYSA-N
Comment: Energy1
Num peaks: 12
41.00219107 4.50374768
59.01275576 8.242962012
87.00767038 4.654415086
136.0393049 5.560114911
154.0498695 11.07415701
176.0342195 6.634770378
178.0498695 6.005136199
180.0291341 3.380229077
194.0447842 9.313050932
196.0604342 4.809583212
204.0291341 6.392942977
222.0396988 9.736676878

Name: +ve in-silico MS/MS by CFM-ID for OJDXDENFRDLGIP-UHFFFAOYSA-N
ID: OJDXDENFRDLGIP-UHFFFAOYSA-N
Comment: Energy2
Num peaks: 16
15.02292652 2.767970737
41.00219107 16.75223905
43.01784114 9.43656568
59.01275576 20.33941357
61.02840582 3.465970305
67.01784114 2.137772674
68.99710569 2.434601857
87.00767038 3.48294305
92.0130901 1.185422656
94.02874017 1.972492925
124.0393049 1.692793992
136.0393049 5.717209897
154.0498695 3.202983373
176.0342195 1.688694936
178.0498695 2.032437937
204.0291341 2.168670497

Name: +ve in-silico MS/MS by CFM-ID for IJGSEFMWDQLOCB-UHFFFAOYSA-N
ID: IJGSEFMWDQLOCB-UHFFFAOYSA-N
Comment: Energy0
Num peaks: 7
59.01275576 7.073284877
154.0498695 7.671352029
176.0342195 4.884580016
194.0447842 5.040067205
204.0291341 11.32598227
222.0396988 31.35566233
240.0502635 13.24435043

Name: +ve in-silico MS/MS by CFM-ID for IJGSEFMWDQLOCB-UHFFFAOYSA-N
ID: IJGSEFMWDQLOCB-UHFFFAOYSA-N
Comment: Energy1
Num peaks: 15
41.00219107 4.226306701
59.01275576 7.497893319
61.02840582 3.258819695
87.00767038 4.762216141
108.0443902 5.159847669
136.0393049 3.968358124
148.0393049 2.987750165
154.0498695 8.936981615
176.0342195 4.88465025
178.0498695 4.558270566
180.0291341 2.94521216
194.0447842 8.401191359
196.0604342 3.410760194
204.0291341 6.246195997
222.0396988 9.45864103

Name: +ve in-silico MS/MS by CFM-ID for IJGSEFMWDQLOCB-UHFFFAOYSA-N
ID: IJGSEFMWDQLOCB-UHFFFAOYSA-N
Comment: Energy2
Num peaks: 17
15.02292652 2.854663145
41.00219107 14.27481272
43.01784114 8.159024387
59.01275576 16.02863743
61.02840582 3.297953387
63.04405588 2.490248309
68.99710569 1.738615521
87.00767038 2.32683857
108.0443902 7.750282878
124.0393049 2.060108084
134.0236548 3.229743016
136.0393049 5.062888007
148.0393049 2.966947314
154.0498695 2.312761361
176.0342195 2.385193184
178.0498695 1.827111966
204.0291341 1.372184412

Name: +ve in-silico MS/MS by CFM-ID for PYZJRNLPCPXSEQ-UHFFFAOYSA-N
ID: PYZJRNLPCPXSEQ-UHFFFAOYSA-N
Comment: Energy0
Num peaks: 8
59.01275576 8.329524953
87.00767038 4.553896678
154.0498695 8.679944035
176.0342195 2.483632424
194.0447842 6.430633121
204.0291341 8.16155261
222.0396988 20.58687465
240.0502635 21.29666899

Name: +ve in-silico MS/MS by CFM-ID for PYZJRNLPCPXSEQ-UHFFFAOYSA-N
ID: PYZJRNLPCPXSEQ-UHFFFAOYSA-N
Comment: Energy1
Num peaks: 15
41.00219107 3.323648428
59.01275576 8.063496122
61.02840582 3.613262239
87.00767038 5.177358231
108.0443902 5.722715122
136.0393049 5.066567399
148.0393049 3.294434252
154.0498695 9.691449674
176.0342195 4.335193776
178.0498695 4.617588994
194.0447842 8.771039779
196.0604342 3.996585308
204.0291341 4.693938605
222.0396988 7.606451763
240.0502635 3.273304738

Name: +ve in-silico MS/MS by CFM-ID for PYZJRNLPCPXSEQ-UHFFFAOYSA-N
ID: PYZJRNLPCPXSEQ-UHFFFAOYSA-N
Comment: Energy2
Num peaks: 17
15.02292652 2.033615618
41.00219107 17.78814226
43.01784114 7.423498153
45.0334912 2.008711594
59.01275576 13.58154606
61.02840582 3.845130179
63.04405588 1.657896237
68.99710569 2.76008695
77.99744004 1.808716468
87.00767038 3.605158735
108.0443902 7.198114697
124.0393049 3.507949554
134.0236548 2.894417328
136.0393049 4.613193766
148.0393049 2.83601587
164.0342195 2.100958785
178.0498695 1.696443715

Name: +ve in-silico MS/MS by CFM-ID for IXCJODVDRJISPR-UHFFFAOYSA-N
ID: IXCJODVDRJISPR-UHFFFAOYSA-N
Comment: Energy0
Num peaks: 7
59.01275576 7.221027095
154.0498695 7.8122607
176.0342195 5.327309619
194.0447842 5.983253584
204.0291341 11.54760981
222.0396988 31.71826552
240.0502635 13.30869541

Name: +ve in-silico MS/MS by CFM-ID for IXCJODVDRJISPR-UHFFFAOYSA-N
ID: IXCJODVDRJISPR-UHFFFAOYSA-N
Comment: Energy1
Num peaks: 12
41.00219107 4.490710091
59.01275576 8.430453773
87.00767038 4.28459407
136.0393049 5.093465256
154.0498695 10.46825274
176.0342195 6.922479077
178.0498695 5.267467039
180.0291341 3.541537294
194.0447842 11.62996236
196.0604342 3.922191664
204.0291341 6.440592345
222.0396988 9.767964693

Name: +ve in-silico MS/MS by CFM-ID for IXCJODVDRJISPR-UHFFFAOYSA-N
ID: IXCJODVDRJISPR-UHFFFAOYSA-N
Comment: Energy2
Num peaks: 15
15.02292652 2.614554932
41.00219107 15.27642458
43.01784114 8.703104845
59.01275576 22.25313054
61.02840582 3.134761664
68.99710569 1.848784829
87.00767038 2.137949589
124.0393049 3.977986983
136.0393049 6.121387535
154.0498695 2.65809693
176.0342195 3.306783579
178.0498695 2.668898698
180.0291341 1.725440537
194.0447842 1.902847058
204.0291341 1.71681528

Name: +ve in-silico MS/MS by CFM-ID for MPDZPLROGGIQDT-UHFFFAOYSA-N
ID: MPDZPLROGGIQDT-UHFFFAOYSA-N
Comment: Energy0
Num peaks: 7
75.00767038 5.838013415
103.002585 5.986147971
138.0549549 12.67337243
194.0447842 7.732356104
204.0291341 5.872006181
222.0396988 20.75337051
240.0502635 25.76206488

Name: +ve in-silico MS/MS by CFM-ID for MPDZPLROGGIQDT-UHFFFAOYSA-N
ID: MPDZPLROGGIQDT-UHFFFAOYSA-N
Comment: Energy1
Num peaks: 12
75.00767038 3.043055727
103.002585 3.302357032
120.0443902 5.689949097
138.0549549 8.173469941
146.0236548 3.516232473
164.0342195 8.333467224
176.0342195 4.449382405
178.0498695 5.416482069
194.0447842 8.802505272
204.0291341 10.8045639
222.0396988 14.63773053
240.0502635 4.740567678

Name: +ve in-silico MS/MS by CFM-ID for MPDZPLROGGIQDT-UHFFFAOYSA-N
ID: MPDZPLROGGIQDT-UHFFFAOYSA-N
Comment: Energy2
Num peaks: 19
29.00219107 2.924967138
49.00727645 1.616505277
51.02292652 5.449963601
53.03857658 1.23921896
56.99710569 8.33789719
59.01275576 5.21668532
75.00767038 7.350111133
78.03382555 2.216514746
84.99202031 2.508788635
94.06512568 5.521206647
103.002585 2.060080581
120.0443902 20.09178107
122.0600403 1.249907288
138.0549549 7.028995092
146.0236548 1.933956205
148.0393049 2.042110349
164.0342195 1.49295812
178.0498695 1.467931761
204.0291341 1.298207387

Name: +ve in-silico MS/MS by CFM-ID for NNWLOJRJCZSTGQ-UHFFFAOYSA-N
ID: NNWLOJRJCZSTGQ-UHFFFAOYSA-N
Comment: Energy0
Num peaks: 6
59.01275576 7.302720408
87.00767038 3.812599911
154.0498695 10.1595968
204.0291341 10.12415005
222.0396988 37.1903519
240.0502635 15.40379658

Name: +ve in-silico MS/MS by CFM-ID for NNWLOJRJCZSTGQ-UHFFFAOYSA-N
ID: NNWLOJRJCZSTGQ-UHFFFAOYSA-N
Comment: Energy1
Num peaks: 18
41.00219107 4.51523427
59.01275576 7.646907914
61.02840582 3.167237009
68.99710569 2.985536014
87.00767038 5.147693082
108.0443902 2.105730374
134.0236548 1.744164783
136.0393049 3.872994385
152.0342195 2.301793724
154.0498695 12.07210681
176.0342195 2.714978636
178.0498695 2.637149806
180.0291341 3.071502887
194.0447842 5.957462548
196.0604342 3.22697838
204.0291341 5.294344105
222.0396988 9.029156398
240.0502635 2.958548962

Name: +ve in-silico MS/MS by CFM-ID for NNWLOJRJCZSTGQ-UHFFFAOYSA-N
ID: NNWLOJRJCZSTGQ-UHFFFAOYSA-N
Comment: Energy2
Num peaks: 20
15.02292652 3.034729052
41.00219107 15.40361511
43.01784114 8.859179829
50.00252542 1.318355479
52.01817548 3.088800755
54.03382555 2.60343351
59.01275576 17.19102912
61.02840582 3.348139413
63.04405588 2.586572545
66.03382555 1.121183196
68.04947561 1.984364031
68.99710569 1.831493094
87.00767038 3.930284839
89.99744004 1.346372962
114.0185694 1.210137711
136.0393049 3.955518569
152.0342195 2.003048077
154.0498695 3.254622644
178.0498695 1.272311358
204.0291341 1.286210891

Name: +ve in-silico MS/MS by CFM-ID for SZTFOSQKSCPQKE-UHFFFAOYSA-N
ID: SZTFOSQKSCPQKE-UHFFFAOYSA-N
Comment: Energy0
Num peaks: 7
41.00219107 3.110509254
59.01275576 7.112521119
87.00767038 6.073596535
154.0498695 6.915366721
204.0291341 12.03780187
222.0396988 33.30322188
240.0502635 13.88010888

Name: +ve in-silico MS/MS by CFM-ID for SZTFOSQKSCPQKE-UHFFFAOYSA-N
ID: SZTFOSQKSCPQKE-UHFFFAOYSA-N
Comment: Energy1
Num peaks: 14
41.00219107 4.605703107
59.01275576 8.532108569
61.02840582 3.258134951
68.99710569 3.598765165
87.00767038 5.045715072
136.0393049 4.899420072
154.0498695 10.22347047
176.0342195 4.667407953
178.0498695 4.879151136
180.0291341 3.290160229
194.0447842 7.734584437
196.0604342 4.241688954
204.0291341 6.788343711
222.0396988 10.51048558

Name: +ve in-silico MS/MS by CFM-ID for SZTFOSQKSCPQKE-UHFFFAOYSA-N
ID: SZTFOSQKSCPQKE-UHFFFAOYSA-N
Comment: Energy2
Num peaks: 14
15.02292652 2.274387229
41.00219107 26.0680439
43.01784114 10.01857001
59.01275576 16.45718713
61.02840582 2.823363261
68.99710569 5.038866892
80.0130901 1.284975226
86.02365479 1.632449568
87.00767038 6.151400708
136.0393049 3.802713333
137.0233204 1.043361686
154.0498695 1.749549219
178.0498695 1.368285584
204.0291341 1.299737691

Name: +ve in-silico MS/MS by CFM-ID for TXOOZNGHWAGOAB-UHFFFAOYSA-N
ID: TXOOZNGHWAGOAB-UHFFFAOYSA-N
Comment: Energy0
Num peaks: 9
59.01275576 6.880404235
87.00767038 3.696002225
137.0233204 2.409873557
154.0498695 6.57603206
176.0342195 4.427830401
194.0447842 4.731476766
204.0291341 10.73872911
222.0396988 28.6448231
240.0502635 12.37780232

Name: +ve in-silico MS/MS by CFM-ID for TXOOZNGHWAGOAB-UHFFFAOYSA-N
ID: TXOOZNGHWAGOAB-UHFFFAOYSA-N
Comment: Energy1
Num peaks: 16
41.00219107 3.902106231
59.01275576 7.10297121
61.02840582 3.041754838
87.00767038 4.518209478
108.0443902 5.006285996
136.0393049 4.142249429
137.0233204 5.495099771
148.0393049 2.849214466
154.0498695 8.691181937
176.0342195 4.296566318
178.0498695 4.245169125
180.0291341 2.651484789
194.0447842 7.319847058
196.0604342 3.210074896
204.0291341 6.693315422
222.0396988 8.601820252

Name: +ve in-silico MS/MS by CFM-ID for TXOOZNGHWAGOAB-UHFFFAOYSA-N
ID: TXOOZNGHWAGOAB-UHFFFAOYSA-N
Comment: Energy2
Num peaks: 21
15.02292652 2.017965548
41.00219107 9.49688765
43.01784114 5.641953604
59.01275576 16.36269667
61.02840582 3.697749631
63.04405588 1.878290075
65.00219107 4.102621575
67.01784114 8.326337745
68.99710569 1.851115366
80.0130901 2.118889929
82.02874017 3.555677079
84.04439023 1.177188211
87.00767038 4.585582657
93.0334912 1.871096794
108.0443902 3.869934158
124.0393049 1.055640337
134.0236548 1.140479569
136.0393049 1.432409691
137.0233204 3.612131317
148.0393049 1.242475891
152.0342195 1.647917107

Name: +ve in-silico MS/MS by CFM-ID for ZCXPRSTXHIWZDF-UHFFFAOYSA-N
ID: ZCXPRSTXHIWZDF-UHFFFAOYSA-N
Comment: Energy0
Num peaks: 8
59.01275576 7.151966948
154.0498695 7.714477931
160.0393049 6.601123519
178.0498695 15.55529054
196.0604342 3.200252694
204.0291341 4.437283019
222.0396988 24.99344661
240.0502635 11.46157106

Name: +ve in-silico MS/MS by CFM-ID for ZCXPRSTXHIWZDF-UHFFFAOYSA-N
ID: ZCXPRSTXHIWZDF-UHFFFAOYSA-N
Comment: Energy1
Num peaks: 14
41.00219107 4.095726777
59.01275576 9.211370381
68.99710569 2.726948597
87.00767038 2.907187944
108.0443902 3.141807098
110.0600403 4.15264885
134.0600403 3.095723522
154.0498695 8.563614289
160.0393049 7.631548397
178.0498695 17.9160571
180.0291341 3.465806761
194.0447842 5.989707418
196.0604342 2.971194592
222.0396988 5.917894687

Name: +ve in-silico MS/MS by CFM-ID for ZCXPRSTXHIWZDF-UHFFFAOYSA-N
ID: ZCXPRSTXHIWZDF-UHFFFAOYSA-N
Comment: Energy2
Num peaks: 11
41.00219107 9.014162991
43.01784114 5.345087929
59.01275576 26.81886564
61.02840582 3.189138418
84.99202031 2.016725332
87.00767038 3.010917787
108.0443902 18.27589517
110.0600403 3.197444763
148.0393049 1.951900256
160.0393049 3.812517539
178.0498695 5.276495374

Name: +ve in-silico MS/MS by CFM-ID for FNNSRKPCNWWTBU-UHFFFAOYSA-N
ID: FNNSRKPCNWWTBU-UHFFFAOYSA-N
Comment: Energy0
Num peaks: 7
59.01275576 10.30870859
77.02332044 6.008796715
138.0549549 4.551813819
164.0342195 9.057025305
194.0447842 9.494607572
222.0396988 17.4839103
240.0502635 26.87926637

Name: +ve in-silico MS/MS by CFM-ID for FNNSRKPCNWWTBU-UHFFFAOYSA-N
ID: FNNSRKPCNWWTBU-UHFFFAOYSA-N
Comment: Energy1
Num peaks: 11
59.01275576 16.62383198
77.02332044 6.520255047
103.002585 4.795448167
120.0443902 5.338566295
138.0549549 4.582546198
146.0236548 4.085912868
164.0342195 12.25760418
176.0342195 3.476728622
194.0447842 10.43505915
222.0396988 10.4330662
240.0502635 4.649443587

Name: +ve in-silico MS/MS by CFM-ID for FNNSRKPCNWWTBU-UHFFFAOYSA-N
ID: FNNSRKPCNWWTBU-UHFFFAOYSA-N
Comment: Energy2
Num peaks: 21
41.00219107 1.764991996
44.99710569 2.093736064
49.00727645 1.899566495
51.02292652 5.367411148
53.03857658 1.314397463
59.01275576 12.88134764
77.02332044 1.350053965
78.03382555 1.312300021
94.02874017 1.255441935
94.06512568 2.617552671
103.002585 1.491476324
105.0334912 1.389155462
120.0443902 18.02935075
138.0549549 7.145997374
146.0236548 3.531824952
148.0393049 1.887254326
150.0549549 2.090546586
164.0342195 5.150337273
176.0342195 3.594269211
178.0498695 1.989666541
194.0447842 1.980569525

Name: +ve in-silico MS/MS by CFM-ID for ZHTQRKZIGGBNMQ-UHFFFAOYSA-N
ID: ZHTQRKZIGGBNMQ-UHFFFAOYSA-N
Comment: Energy0
Num peaks: 6
103.002585 5.714408223
138.0549549 9.678915652
178.0498695 11.41903682
194.0447842 10.96933643
222.0396988 11.88140549
240.0502635 34.68156978

Name: +ve in-silico MS/MS by CFM-ID for ZHTQRKZIGGBNMQ-UHFFFAOYSA-N
ID: ZHTQRKZIGGBNMQ-UHFFFAOYSA-N
Comment: Energy1
Num peaks: 10
103.002585 11.04148629
120.0443902 2.499918749
134.0600403 2.793786536
138.0549549 4.166087054
160.0393049 5.712801632
178.0498695 15.29450448
194.0447842 15.7904726
196.0604342 4.772940051
222.0396988 10.75601027
240.0502635 8.198402271

Name: +ve in-silico MS/MS by CFM-ID for ZHTQRKZIGGBNMQ-UHFFFAOYSA-N
ID: ZHTQRKZIGGBNMQ-UHFFFAOYSA-N
Comment: Energy2
Num peaks: 21
15.02292652 1.242597508
29.00219107 5.37727434
31.01784114 3.701497315
41.00219107 2.736807565
49.00727645 1.711668334
51.02292652 6.05773825
53.03857658 1.161362528
56.99710569 2.16342733
59.01275576 1.867181885
75.00767038 4.732823312
78.03382555 1.988234623
94.06512568 4.822896761
103.002585 1.610103537
120.0443902 15.53362947
122.0600403 1.183752947
134.0600403 5.540574876
138.0549549 6.263156613
148.0393049 3.07613295
150.0549549 1.430507428
160.0393049 4.845100331
178.0498695 3.395344638

Name: +ve in-silico MS/MS by CFM-ID for RXLLZUMPVNFKTQ-UHFFFAOYSA-N
ID: RXLLZUMPVNFKTQ-UHFFFAOYSA-N
Comment: Energy0
Num peaks: 7
59.01275576 7.554536748
154.0498695 11.16386846
176.0342195 4.685055908
194.0447842 5.508660135
204.0291341 10.89992571
222.0396988 30.9138126
240.0502635 13.01731218

Name: +ve in-silico MS/MS by CFM-ID for RXLLZUMPVNFKTQ-UHFFFAOYSA-N
ID: RXLLZUMPVNFKTQ-UHFFFAOYSA-N
Comment: Energy1
Num peaks: 12
41.00219107 3.942149725
59.01275576 8.946472443
61.02840582 4.068493775
87.00767038 4.300510375
108.0443902 5.805438048
136.0393049 4.863957776
154.0498695 10.4396395
178.0498695 5.742783694
194.0447842 12.19640769
196.0604342 4.110783216
204.0291341 6.944166332
222.0396988 11.10942483

Name: +ve in-silico MS/MS by CFM-ID for RXLLZUMPVNFKTQ-UHFFFAOYSA-N
ID: RXLLZUMPVNFKTQ-UHFFFAOYSA-N
Comment: Energy2
Num peaks: 14
15.02292652 2.620216535
41.00219107 13.2962909
43.01784114 6.902544266
51.02292652 2.264576631
59.01275576 17.64159641
61.02840582 2.24914411
77.99744004 1.70236541
87.00767038 2.996719635
108.0443902 10.99394326
136.0393049 8.139311164
152.0342195 1.954241983
154.0498695 4.442908638
176.0342195 3.001068814
178.0498695 2.155395662

Name: +ve in-silico MS/MS by CFM-ID for MCVFDIBYKMURKZ-UHFFFAOYSA-N
ID: MCVFDIBYKMURKZ-UHFFFAOYSA-N
Comment: Energy0
Num peaks: 7
122.0236548 3.424049049
148.0393049 2.329821396
176.0342195 9.385656224
194.0447842 8.649272049
204.0291341 12.84584292
222.0396988 31.13119227
240.0502635 12.5615071

Name: +ve in-silico MS/MS by CFM-ID for MCVFDIBYKMURKZ-UHFFFAOYSA-N
ID: MCVFDIBYKMURKZ-UHFFFAOYSA-N
Comment: Energy1
Num peaks: 15
59.01275576 4.195887171
71.01275576 1.7062022
84.99202031 2.792696117
99.00767038 3.805369222
122.0236548 5.514479334
136.0393049 2.603809999
148.0393049 7.695906069
152.0342195 2.063146239
162.0185694 9.470506944
176.0342195 6.942798497
178.0498695 3.393502567
180.0291341 10.9105609
194.0447842 7.997891658
204.0291341 4.851884417
222.0396988 6.278212571

Name: +ve in-silico MS/MS by CFM-ID for MCVFDIBYKMURKZ-UHFFFAOYSA-N
ID: MCVFDIBYKMURKZ-UHFFFAOYSA-N
Comment: Energy2
Num peaks: 20
59.01275576 2.604999697
68.99710569 1.495064068
71.01275576 12.41288611
73.02840582 3.751749014
94.02874017 3.651803417
96.99202031 1.226789621
99.00767038 19.4152657
101.0233204 3.952120659
106.0287402 1.869670369
117.0182351 1.703430021
122.0236548 4.136129375
124.9869349 1.144584977
127.002585 1.409204443
145.0131497 1.534007606
148.0393049 7.760222411
164.0342195 1.53991927
176.0342195 4.638847625
178.0498695 2.840024579
194.0447842 1.493065059
204.0291341 2.068770052

Name: +ve in-silico MS/MS by CFM-ID for BBNGPTIJYNXLJN-UHFFFAOYSA-N
ID: BBNGPTIJYNXLJN-UHFFFAOYSA-N
Comment: Energy0
Num peaks: 6
125.0233204 6.994701821
137.0233204 3.474515404
154.0498695 27.67883462
182.0447842 17.24566223
183.0287997 7.384550017
200.0553488 19.31621217

Name: +ve in-silico MS/MS by CFM-ID for BBNGPTIJYNXLJN-UHFFFAOYSA-N
ID: BBNGPTIJYNXLJN-UHFFFAOYSA-N
Comment: Energy1
Num peaks: 15
94.02874017 1.693504557
106.0287402 1.264170049
108.0443902 1.408104314
110.0600403 3.254233109
125.0233204 6.458411181
126.0549549 1.303992304
127.0389705 1.989611134
136.0393049 4.448448098
137.0233204 14.26061785
154.0498695 31.92485256
156.0655196 1.517367631
165.0182351 1.855724715
182.0447842 5.202796708
183.0287997 1.542225972
200.0553488 2.764245201

Name: +ve in-silico MS/MS by CFM-ID for BBNGPTIJYNXLJN-UHFFFAOYSA-N
ID: BBNGPTIJYNXLJN-UHFFFAOYSA-N
Comment: Energy2
Num peaks: 22
28.01817548 1.047898616
39.02292652 5.104405314
42.03382555 2.3785125
64.01817548 4.73017245
65.00219107 2.712643094
67.01784114 2.173674442
68.04947561 2.982581478
80.04947561 3.301935298
81.0334912 7.845819505
82.06512568 2.832158237
96.00800472 1.415509435
96.04439023 1.197881031
107.0127558 5.702927552
109.0284058 5.393927655
110.0600403 1.706912596
112.0393049 1.086807741
125.0233204 16.30659435
127.0389705 2.76931733
136.0393049 4.337476452
137.0233204 1.871661624
138.0549549 1.724284032
154.0498695 2.201651145

Name: +ve in-silico MS/MS by CFM-ID for BOENKDZKVUJDNF-UHFFFAOYSA-N
ID: BOENKDZKVUJDNF-UHFFFAOYSA-N
Comment: Energy0
Num peaks: 8
126.0549549 8.419005933
137.0233204 4.159254709
154.0498695 19.6946847
156.0655196 1.882256213
164.0342195 2.367454627
182.0447842 14.80384058
183.0287997 4.191519642
200.0553488 25.35406707

Name: +ve in-silico MS/MS by CFM-ID for BOENKDZKVUJDNF-UHFFFAOYSA-N
ID: BOENKDZKVUJDNF-UHFFFAOYSA-N
Comment: Energy1
Num peaks: 25
68.99710569 0.7935088224
70.02874017 0.7702685985
71.01275576 1.215374179
72.04439023 0.7983429981
83.01275576 0.9666555191
84.04439023 0.8164444998
87.00767038 0.9546297629
98.02365479 0.87864519
108.0443902 0.9498039568
110.0600403 0.9881782165
112.0393049 0.9389281982
124.0393049 1.433405285
126.0549549 11.11063955
128.070605 3.738395629
136.0393049 5.232502029
137.0233204 6.205040341
138.0549549 1.727326417
152.0342195 0.9996562433
154.0498695 21.46521822
156.0655196 2.410560095
164.0342195 3.014151074
165.0182351 0.9309996777
182.0447842 6.751939783
183.0287997 1.071251903
200.0553488 4.355133463

Name: +ve in-silico MS/MS by CFM-ID for BOENKDZKVUJDNF-UHFFFAOYSA-N
ID: BOENKDZKVUJDNF-UHFFFAOYSA-N
Comment: Energy2
Num peaks: 31
25.00727645 1.10785686
26.00252542 1.546318169
28.01817548 2.421330639
40.01817548 1.136417587
41.00219107 2.103484316
42.03382555 0.9736605542
43.01784114 1.226255574
52.01817548 2.445220583
53.00219107 4.732308198
53.99744004 22.96852308
54.03382555 2.549681275
55.01784114 1.867807505
56.0130901 2.976554381
56.04947561 3.185366611
58.02874017 1.444444269
65.99744004 0.9353307864
67.01784114 1.476116187
68.0130901 0.9817630558
70.02874017 2.412956625
72.99202031 2.10415201
80.0130901 0.9548271546
82.02874017 1.10132854
83.01275576 1.513721289
84.04439023 1.695688166
85.02840582 1.843837042
96.00800472 1.381202295
96.04439023 0.9395250517
108.0443902 1.459628411
111.0440559 1.497161014
112.0393049 1.080407388
126.0549549 1.00550141

Name: +ve in-silico MS/MS by CFM-ID for QQQWDMJOQRROPO-UHFFFAOYSA-N
ID: QQQWDMJOQRROPO-UHFFFAOYSA-N
Comment: Energy0
Num peaks: 8
108.0443902 8.299073009
126.0549549 8.04613127
136.0393049 9.056148661
154.0498695 10.26576575
164.0342195 6.056173672
182.0447842 23.57564128
183.0287997 3.156017382
200.0553488 14.37684761

Name: +ve in-silico MS/MS by CFM-ID for QQQWDMJOQRROPO-UHFFFAOYSA-N
ID: QQQWDMJOQRROPO-UHFFFAOYSA-N
Comment: Energy1
Num peaks: 9
108.0443902 7.273357742
126.0549549 4.131434498
136.0393049 23.86843679
137.0233204 2.418953911
138.0549549 4.143994528
154.0498695 13.12676672
164.0342195 9.347699704
182.0447842 13.11120105
200.0553488 3.157829846

Name: +ve in-silico MS/MS by CFM-ID for QQQWDMJOQRROPO-UHFFFAOYSA-N
ID: QQQWDMJOQRROPO-UHFFFAOYSA-N
Comment: Energy2
Num peaks: 29
39.02292652 3.427660168
41.00219107 1.914695096
43.01784114 1.248760163
53.00219107 4.627463535
53.99744004 3.124431945
55.01784114 1.435870066
56.0130901 1.292924559
57.0334912 1.386252636
58.02874017 2.739919229
70.02874017 1.458529376
72.99202031 0.8756925449
80.0130901 3.924891556
82.02874017 6.343830943
84.04439023 2.682073658
95.01275576 0.965484945
98.0600403 0.9488113403
99.04405588 0.9868870749
108.0443902 12.35911849
110.0236548 0.8600883965
110.0600403 6.543187395
111.0440559 3.4177812
124.0393049 3.544417103
126.0549549 4.048803884
128.070605 1.079860822
134.0236548 1.166391798
136.0393049 3.246802382
137.0233204 1.736890038
138.0549549 2.066108216
154.0498695 1.287135518

Name: +ve in-silico MS/MS by CFM-ID for ZFOLRZODWWKOSC-UHFFFAOYSA-N
ID: ZFOLRZODWWKOSC-UHFFFAOYSA-N
Comment: Energy0
Num peaks: 6
136.0393049 5.560013222
154.0498695 13.02452017
164.0342195 6.357199452
182.0447842 26.79203106
183.0287997 4.806300237
200.0553488 24.53811912

Name: +ve in-silico MS/MS by CFM-ID for ZFOLRZODWWKOSC-UHFFFAOYSA-N
ID: ZFOLRZODWWKOSC-UHFFFAOYSA-N
Comment: Energy1
Num peaks: 21
82.02874017 3.11264276
96.00800472 1.185910819
97.02840582 1.111025187
100.0393049 1.221845052
108.0443902 7.008034039
110.0236548 1.444041274
110.0600403 1.438656461
112.0393049 2.221767641
114.0549549 1.613184665
126.0185694 1.814239331
134.0236548 1.732200416
136.0393049 7.154075034
138.0549549 5.818425214
152.0342195 0.983949866
154.0498695 10.94892866
156.0655196 3.637812931
164.0342195 7.505303055
165.0182351 2.751273683
182.0447842 12.65462958
183.0287997 1.280040255
200.0553488 3.963215651

Name: +ve in-silico MS/MS by CFM-ID for ZFOLRZODWWKOSC-UHFFFAOYSA-N
ID: ZFOLRZODWWKOSC-UHFFFAOYSA-N
Comment: Energy2
Num peaks: 31
25.00727645 0.8977355194
39.02292652 1.342192207
41.00219107 1.162354782
53.99744004 1.009760964
54.03382555 1.576248621
56.0130901 1.561976218
59.01275576 0.9069449908
64.01817548 5.102437446
66.03382555 4.256593311
67.01784114 1.230947997
68.04947561 5.191402519
68.99710569 1.348334261
71.01275576 1.293208466
82.02874017 4.891266648
83.01275576 2.838913388
92.0130901 1.644349012
92.99710569 1.499896592
94.02874017 1.037951935
95.01275576 3.036444774
96.00800472 1.120726084
97.02840582 6.377271083
108.0080047 5.186411967
108.0443902 4.636618112
110.0236548 2.623333256
112.0393049 1.848630924
123.0076704 1.058421314
125.0233204 1.042450543
136.0393049 3.003039699
138.0549549 2.035340972
141.0182351 1.259563427
164.0342195 1.2390852

Name: +ve in-silico MS/MS by CFM-ID for MQHMLJHKLJMVDW-UHFFFAOYSA-N
ID: MQHMLJHKLJMVDW-UHFFFAOYSA-N
Comment: Energy0
Num peaks: 6
136.0393049 8.65035101
154.0498695 8.248706314
156.0655196 2.805815583
164.0342195 6.072461057
182.0447842 34.33706245
200.0553488 30.39237176

Name: +ve in-silico MS/MS by CFM-ID for MQHMLJHKLJMVDW-UHFFFAOYSA-N
ID: MQHMLJHKLJMVDW-UHFFFAOYSA-N
Comment: Energy1
Num peaks: 6
136.0393049 18.58761628
138.0549549 5.974903097
154.0498695 10.88729417
164.0342195 13.87834331
182.0447842 26.51025143
200.0553488 8.123535756

Name: +ve in-silico MS/MS by CFM-ID for MQHMLJHKLJMVDW-UHFFFAOYSA-N
ID: MQHMLJHKLJMVDW-UHFFFAOYSA-N
Comment: Energy2
Num peaks: 26
40.01817548 2.758979447
41.00219107 1.455029665
42.03382555 5.677695998
55.01784114 1.547567108
59.01275576 1.205325552
65.99744004 3.800078227
67.01784114 13.46390675
68.0130901 0.9337752228
69.0334912 0.952207788
70.02874017 1.064835645
92.0130901 1.939442466
92.99710569 3.021933423
94.02874017 0.8223198944
95.01275576 1.219328671
97.02840582 1.337352575
98.02365479 1.404064716
111.0076704 4.22830397
113.0233204 1.336515973
122.0236548 1.089666768
126.0549549 0.8561065827
136.0393049 11.91863827
138.0549549 1.98685171
152.0342195 1.449754096
154.0498695 7.043889858
164.0342195 4.92351853
182.0447842 2.769330274

Name: +ve in-silico MS/MS by CFM-ID for SOCGLMMLORLFCX-UHFFFAOYSA-N
ID: SOCGLMMLORLFCX-UHFFFAOYSA-N
Comment: Energy0
Num peaks: 6
136.0393049 6.42928443
152.0342195 6.676177342
154.0498695 7.362778083
164.0342195 4.631959036
182.0447842 37.50147551
200.0553488 22.86246363

Name: +ve in-silico MS/MS by CFM-ID for SOCGLMMLORLFCX-UHFFFAOYSA-N
ID: SOCGLMMLORLFCX-UHFFFAOYSA-N
Comment: Energy1
Num peaks: 8
106.0287402 7.738959383
134.0236548 6.242402505
136.0393049 13.48667449
152.0342195 7.910538819
154.0498695 10.58205645
164.0342195 9.611875663
182.0447842 23.69701247
200.0553488 5.253426748

Name: +ve in-silico MS/MS by CFM-ID for SOCGLMMLORLFCX-UHFFFAOYSA-N
ID: SOCGLMMLORLFCX-UHFFFAOYSA-N
Comment: Energy2
Num peaks: 27
41.00219107 1.119063689
42.03382555 1.971027769
54.03382555 1.681324473
64.01817548 0.8324790211
66.03382555 1.171838878
67.01784114 2.74710455
71.01275576 2.249406053
82.02874017 2.973267299
83.01275576 0.980168301
92.0130901 1.650037615
94.02874017 1.5663137
96.99202031 1.390927997
106.0287402 11.98306748
108.0080047 1.084946002
108.0443902 2.631740937
111.0076704 2.178779398
112.0393049 0.8330253356
113.0233204 1.538558081
134.0236548 10.41951728
136.0393049 12.01097726
138.0549549 2.523376587
141.0182351 1.058900351
152.0342195 2.305260019
154.0498695 2.111948082
164.0342195 4.72407227
166.013484 1.139383744
182.0447842 3.600693736

Name: +ve in-silico MS/MS by CFM-ID for MAFLPMSEKQPRSF-UHFFFAOYSA-N
ID: MAFLPMSEKQPRSF-UHFFFAOYSA-N
Comment: Energy0
Num peaks: 6
136.0393049 10.15396005
154.0498695 5.81723986
156.0655196 1.998393474
164.0342195 12.62461056
182.0447842 37.92083018
200.0553488 23.4150335

Name: +ve in-silico MS/MS by CFM-ID for MAFLPMSEKQPRSF-UHFFFAOYSA-N
ID: MAFLPMSEKQPRSF-UHFFFAOYSA-N
Comment: Energy1
Num peaks: 6
136.0393049 17.8379533
138.0549549 5.428069245
154.0498695 6.026600472
164.0342195 23.10484755
182.0447842 23.38036096
200.0553488 4.9289467

Name: +ve in-silico MS/MS by CFM-ID for MAFLPMSEKQPRSF-UHFFFAOYSA-N
ID: MAFLPMSEKQPRSF-UHFFFAOYSA-N
Comment: Energy2
Num peaks: 31
41.00219107 2.766019315
43.01784114 1.018562592
52.01817548 2.835033141
53.00219107 1.416046092
54.03382555 2.159266588
55.01784114 2.44631595
58.02874017 3.171385635
68.0130901 4.484643669
70.02874017 2.088463693
72.04439023 1.017341576
82.02874017 2.81544215
84.99202031 1.315326822
87.00767038 1.750278332
92.0130901 3.35029472
94.02874017 2.594968575
96.04439023 2.04849466
98.02365479 1.1198514
108.0080047 0.8971858043
110.0236548 3.553906891
112.0393049 1.781354734
113.0233204 1.48189658
122.0236548 2.244164219
125.0233204 1.088550896
134.0236548 1.084514402
136.0393049 11.67845058
138.0185694 1.987682105
138.0549549 1.884717593
140.0342195 1.590930902
141.0182351 0.9770506161
164.0342195 7.401923413
182.0447842 2.460243238

Name: +ve in-silico MS/MS by CFM-ID for MFVIBNDMUNMNPN-UHFFFAOYSA-N
ID: MFVIBNDMUNMNPN-UHFFFAOYSA-N
Comment: Energy0
Num peaks: 11
72.99202031 4.811048829
135.0076704 2.261439888
150.0185694 2.366583046
152.0342195 10.47110854
166.0498695 2.236041318
194.0447842 8.1951028
204.0291341 6.439119944
205.0131497 2.900848099
222.0396988 21.01869581
223.0237144 2.928589523
240.0502635 17.35100548

Name: +ve in-silico MS/MS by CFM-ID for MFVIBNDMUNMNPN-UHFFFAOYSA-N
ID: MFVIBNDMUNMNPN-UHFFFAOYSA-N
Comment: Energy1
Num peaks: 21
41.00219107 1.170770176
68.99710569 2.165067147
72.99202031 3.826429923
96.99202031 2.571516489
115.002585 1.887084614
122.0236548 1.189715358
124.0393049 3.98258549
134.0236548 3.566630779
135.0076704 4.679359612
148.0393049 1.410700286
149.0233204 1.575470046
150.0185694 3.452783527
152.0342195 17.64120118
166.0498695 5.873495709
176.0342195 2.723192653
178.0498695 1.89196586
194.0447842 5.026621586
204.0291341 5.078865342
205.0131497 1.359112698
222.0396988 6.642982392
240.0502635 2.436107157

Name: +ve in-silico MS/MS by CFM-ID for MFVIBNDMUNMNPN-UHFFFAOYSA-N
ID: MFVIBNDMUNMNPN-UHFFFAOYSA-N
Comment: Energy2
Num peaks: 31
29.00219107 1.192112379
41.00219107 5.917139986
43.01784114 4.971996595
44.99710569 1.003949548
56.99710569 1.512119723
68.99710569 4.979676386
71.01275576 2.75040272
72.99202031 4.884865464
77.99744004 3.813148269
80.0130901 4.602959614
82.02874017 2.390969286
87.00767038 0.9933669138
92.99710569 1.471750483
95.01275576 1.153111554
96.04439023 1.182063384
96.99202031 1.526493669
98.02365479 1.107529045
99.00767038 1.533653614
108.0080047 1.970389905
110.0236548 0.9258018586
120.0080047 1.905243805
122.0236548 1.593491618
124.0393049 4.621056477
134.0236548 4.170569084
135.0076704 4.503935471
148.0393049 1.474444243
149.0233204 1.024308622
150.0185694 3.178881035
150.0549549 2.25648911
152.0342195 5.262412479
176.0342195 0.9240155086

Name: +ve in-silico MS/MS by CFM-ID for JGNSWGRTDXTJSK-UHFFFAOYSA-N
ID: JGNSWGRTDXTJSK-UHFFFAOYSA-N
Comment: Energy0
Num peaks: 10
72.99202031 5.095286767
108.0443902 3.922501349
136.0393049 9.631530784
166.0498695 3.77791267
194.0447842 4.396707766
204.0291341 5.083329839
205.0131497 2.802259713
222.0396988 23.01370444
223.0237144 3.715398373
240.0502635 19.6216184

Name: +ve in-silico MS/MS by CFM-ID for JGNSWGRTDXTJSK-UHFFFAOYSA-N
ID: JGNSWGRTDXTJSK-UHFFFAOYSA-N
Comment: Energy1
Num peaks: 20
56.99710569 3.313941686
59.01275576 1.304382282
72.99202031 6.901303611
75.00767038 2.04736695
84.99202031 1.544962426
106.0287402 1.469983371
108.0443902 7.664916306
110.0600403 2.418353396
134.0236548 1.604096313
136.0393049 19.42678757
138.0549549 3.482501686
148.0393049 2.594794902
149.0233204 2.030635454
166.0498695 6.588083531
176.0342195 1.569848967
178.0498695 1.462408367
194.0447842 3.012354135
204.0291341 4.039886663
222.0396988 5.705783028
240.0502635 2.25716323

Name: +ve in-silico MS/MS by CFM-ID for JGNSWGRTDXTJSK-UHFFFAOYSA-N
ID: JGNSWGRTDXTJSK-UHFFFAOYSA-N
Comment: Energy2
Num peaks: 29
29.00219107 1.577712863
39.02292652 2.536656908
44.99710569 2.0529797
56.99710569 8.358985145
59.01275576 3.003285493
72.99202031 10.15404292
75.00767038 1.158476836
77.00219107 1.128100249
79.01784114 1.530347766
80.04947561 2.19621748
81.0334912 1.186649005
84.99202031 1.828425128
87.00767038 1.671003461
89.99744004 1.234653807
92.0130901 2.583010341
94.02874017 2.032221704
103.002585 1.323664922
104.0130901 1.455170816
106.0287402 1.557057091
108.0443902 11.42993183
110.0600403 1.506281508
120.0443902 2.859979252
121.0284058 0.9567595059
134.0236548 2.799800417
136.0393049 7.587227101
138.0549549 1.261591463
148.0393049 1.016765242
150.0549549 0.9208250291
162.0185694 1.096657092

Name: +ve in-silico MS/MS by CFM-ID for YLXFLHCXOSLLTQ-UHFFFAOYSA-N
ID: YLXFLHCXOSLLTQ-UHFFFAOYSA-N
Comment: Energy0
Num peaks: 10
72.99202031 4.885383171
150.0185694 2.414474496
152.0342195 10.62902516
166.0498695 2.311724697
194.0447842 8.68797732
204.0291341 6.490525191
205.0131497 3.02646049
222.0396988 21.14945855
223.0237144 3.06673611
240.0502635 17.90085158

Name: +ve in-silico MS/MS by CFM-ID for YLXFLHCXOSLLTQ-UHFFFAOYSA-N
ID: YLXFLHCXOSLLTQ-UHFFFAOYSA-N
Comment: Energy1
Num peaks: 22
72.99202031 3.85801421
122.0236548 1.846076124
124.0393049 6.244801112
126.0549549 1.416000124
134.0236548 2.870148729
135.0076704 4.287904513
138.0549549 1.612601395
148.0393049 1.17412655
149.0233204 1.493312002
150.0185694 3.316791439
152.0342195 16.78041404
164.0342195 1.190603973
166.0498695 6.167720942
168.0655196 1.138885683
176.0342195 2.240645756
177.0182351 1.203419097
178.0498695 1.962163428
194.0447842 5.904597643
204.0291341 5.054364558
205.0131497 1.422235646
222.0396988 6.571854865
240.0502635 2.520971993

Name: +ve in-silico MS/MS by CFM-ID for YLXFLHCXOSLLTQ-UHFFFAOYSA-N
ID: YLXFLHCXOSLLTQ-UHFFFAOYSA-N
Comment: Energy2
Num peaks: 31
41.00219107 2.888228043
43.01784114 2.007644994
44.99710569 1.072553818
53.99744004 1.723648943
56.99710569 1.678120082
65.00219107 1.02381105
68.99710569 1.573152957
71.01275576 1.002644743
72.99202031 4.863010739
87.00767038 1.182779555
89.99744004 9.673273708
92.0130901 2.208198681
94.02874017 4.269067044
96.04439023 2.565239
108.0080047 1.104321228
108.0443902 1.115779911
120.0080047 1.509381834
122.0236548 2.487577528
124.0393049 6.715610202
134.0236548 3.628024048
135.0076704 3.804960651
136.0393049 1.179133191
138.0549549 1.259932916
148.0393049 1.16574492
149.0233204 1.036148761
150.0185694 2.906653858
150.0549549 1.428024339
152.0342195 5.429121688
166.0498695 1.365676799
178.0498695 0.8872875413
194.0447842 1.26344315

Name: +ve in-silico MS/MS by CFM-ID for XBUAIIMVJSIEAN-UHFFFAOYSA-N
ID: XBUAIIMVJSIEAN-UHFFFAOYSA-N
Comment: Energy0
Num peaks: 6
136.0393049 0.5729522677
154.0498695 0.5696855754
164.0342195 4.935543205
182.0447842 45.60572008
183.0287997 1.000664325
200.0553488 40.93930866

Name: +ve in-silico MS/MS by CFM-ID for XBUAIIMVJSIEAN-UHFFFAOYSA-N
ID: XBUAIIMVJSIEAN-UHFFFAOYSA-N
Comment: Energy1
Num peaks: 7
52.01817548 3.705815977
54.03382555 9.236865056
56.04947561 3.646476627
136.0393049 3.562549792
164.0342195 14.44037239
182.0447842 35.51852167
200.0553488 10.27184209

Name: +ve in-silico MS/MS by CFM-ID for XBUAIIMVJSIEAN-UHFFFAOYSA-N
ID: XBUAIIMVJSIEAN-UHFFFAOYSA-N
Comment: Energy2
Num peaks: 18
15.02292652 1.504066117
25.00727645 3.322888062
26.00252542 1.951715884
27.02292652 3.366215441
40.01817548 11.07286526
42.03382555 12.10041603
44.04947561 4.992492191
50.00252542 1.121870749
52.01817548 3.905131325
54.03382555 5.175670012
55.01784114 4.620406498
76.01817548 6.365815902
136.0393049 3.20565357
138.0549549 1.151957008
153.0182351 1.482836451
155.0338851 2.252194595
164.0342195 7.459753551
182.0447842 5.722201849

Name: +ve in-silico MS/MS by CFM-ID for DLOLUQCSKBCANL-UHFFFAOYSA-N
ID: DLOLUQCSKBCANL-UHFFFAOYSA-N
Comment: Energy0
Num peaks: 6
154.0498695 10.94457072
156.0655196 2.624089729
164.0342195 2.013784918
172.0240487 2.279161233
182.0447842 21.0773176
200.0553488 46.25349867

Name: +ve in-silico MS/MS by CFM-ID for DLOLUQCSKBCANL-UHFFFAOYSA-N
ID: DLOLUQCSKBCANL-UHFFFAOYSA-N
Comment: Energy1
Num peaks: 6
136.0393049 7.974307542
154.0498695 9.348095591
156.0655196 3.125030646
164.0342195 13.976993
182.0447842 33.02467705
200.0553488 19.83795598

Name: +ve in-silico MS/MS by CFM-ID for DLOLUQCSKBCANL-UHFFFAOYSA-N
ID: DLOLUQCSKBCANL-UHFFFAOYSA-N
Comment: Energy2
Num peaks: 24
27.02292652 2.001644511
40.01817548 6.341685258
41.00219107 1.657554876
42.03382555 16.91698421
44.04947561 4.289929418
46.06512568 1.779674251
53.00219107 1.043637698
55.01784114 2.249357006
59.01275576 1.084153153
67.01784114 15.78512612
69.0334912 1.699317157
84.99202031 1.136659193
92.99710569 2.390079992
94.02874017 1.268112371
95.01275576 1.548159587
96.04439023 1.133537185
97.02840582 2.309313284
111.0076704 3.689281385
112.0393049 1.425572535
113.0233204 1.560324394
136.0393049 4.520698283
138.0549549 1.10135163
164.0342195 2.056879008
182.0447842 1.780190954

Name: +ve in-silico MS/MS by CFM-ID for LDHHZMBRGORMJK-UHFFFAOYSA-N
ID: LDHHZMBRGORMJK-UHFFFAOYSA-N
Comment: Energy0
Num peaks: 8
72.99202031 5.018732074
152.0342195 9.32404249
166.0498695 2.901507045
194.0447842 9.500522397
204.0291341 6.706862816
222.0396988 23.14931656
223.0237144 4.82775946
240.0502635 19.41081336

Name: +ve in-silico MS/MS by CFM-ID for LDHHZMBRGORMJK-UHFFFAOYSA-N
ID: LDHHZMBRGORMJK-UHFFFAOYSA-N
Comment: Energy1
Num peaks: 24
41.00219107 2.85524732
43.01784114 1.086086615
56.99710569 0.9733118162
68.0130901 1.253270862
68.99710569 4.623674432
71.01275576 1.036586031
72.99202031 3.792201957
87.00767038 2.131743425
96.99202031 3.583982055
115.002585 1.606298824
124.0393049 1.593101647
134.0236548 2.33378409
148.0393049 1.83537958
150.0185694 3.493036813
152.0342195 17.62554166
166.0498695 5.958074457
168.0655196 1.395981164
176.0342195 2.072414009
177.0182351 0.9866040982
178.0498695 1.903653819
194.0447842 4.047046427
204.0291341 4.965124027
222.0396988 6.781044544
240.0502635 2.477316552

Name: +ve in-silico MS/MS by CFM-ID for LDHHZMBRGORMJK-UHFFFAOYSA-N
ID: LDHHZMBRGORMJK-UHFFFAOYSA-N
Comment: Energy2
Num peaks: 31
29.00219107 0.944276418
41.00219107 9.165516317
43.01784114 6.032077975
44.99710569 1.373755423
53.99744004 1.609312158
56.0130901 2.592664449
56.99710569 2.135328676
58.02874017 1.391195154
68.99710569 3.307898108
71.01275576 3.771499512
72.99202031 5.752571296
77.99744004 3.791037825
80.0130901 4.849755904
82.02874017 3.548706573
84.04439023 1.215156833
87.00767038 3.179626625
108.0080047 0.9984896218
109.0284058 1.459863363
110.0236548 0.8747000553
122.0236548 1.002469559
124.0393049 1.925804966
134.0236548 1.263117746
148.0393049 1.581540933
150.0185694 1.622215091
150.0549549 2.092707505
151.0389705 1.395612495
152.0342195 4.141519069
164.0342195 0.8978560612
166.0498695 1.327421488
177.0182351 0.9336046383
178.0498695 0.9713906394

Name: +ve in-silico MS/MS by CFM-ID for WOIIMZYWWZHYJR-UHFFFAOYSA-N
ID: WOIIMZYWWZHYJR-UHFFFAOYSA-N
Comment: Energy0
Num peaks: 6
72.99202031 5.206982989
152.0342195 14.34980838
194.0447842 10.3686233
204.0291341 7.767259467
222.0396988 25.87712672
240.0502635 20.06632419

Name: +ve in-silico MS/MS by CFM-ID for WOIIMZYWWZHYJR-UHFFFAOYSA-N
ID: WOIIMZYWWZHYJR-UHFFFAOYSA-N
Comment: Energy1
Num peaks: 18
41.00219107 1.721958398
68.99710569 2.092499106
72.99202031 3.930765611
96.99202031 2.749565206
98.02365479 2.402861715
115.002585 1.790941399
129.0182351 1.36416471
134.0236548 3.771524159
148.0393049 2.243340779
152.0342195 23.13458184
166.0498695 5.74827402
168.0655196 1.291312273
176.0342195 3.234712366
178.0498695 2.702812654
194.0447842 4.352665573
204.0291341 6.696844419
222.0396988 8.365047936
240.0502635 2.417059532

Name: +ve in-silico MS/MS by CFM-ID for WOIIMZYWWZHYJR-UHFFFAOYSA-N
ID: WOIIMZYWWZHYJR-UHFFFAOYSA-N
Comment: Energy2
Num peaks: 20
39.02292652 2.606319884
41.00219107 8.402565518
43.01784114 5.248195165
44.99710569 1.385093825
53.00219107 1.309476187
55.01784114 1.275555132
65.00219107 7.276595614
68.99710569 5.889958714
71.01275576 2.371246601
72.99202031 6.246715828
81.0334912 1.15230101
87.00767038 1.160511896
96.00800472 3.243275195
96.99202031 2.396181512
98.02365479 4.819269093
148.0393049 2.776549978
150.0549549 2.690229857
152.0342195 17.12994565
166.0498695 2.399862587
176.0342195 1.208900834

Name: +ve in-silico MS/MS by CFM-ID for GJJMZLCKTPSLBH-UHFFFAOYSA-N
ID: GJJMZLCKTPSLBH-UHFFFAOYSA-N
Comment: Energy0
Num peaks: 12
72.99202031 4.744049847
135.0076704 2.228508171
148.0029193 2.273960927
150.0185694 2.31077526
152.0342195 10.20080712
166.0498695 2.170842075
194.0447842 8.078104265
204.0291341 6.887180295
205.0131497 2.799479289
222.0396988 19.94325194
223.0237144 2.966360759
240.0502635 17.08892413

Name: +ve in-silico MS/MS by CFM-ID for GJJMZLCKTPSLBH-UHFFFAOYSA-N
ID: GJJMZLCKTPSLBH-UHFFFAOYSA-N
Comment: Energy1
Num peaks: 23
41.00219107 1.034953115
68.99710569 1.269149469
72.99202031 3.695401274
96.99202031 1.014024127
124.0393049 3.328043277
126.0549549 1.181670397
134.0236548 4.497654673
135.0076704 4.66787835
148.0029193 2.717901338
148.0393049 1.775651571
149.0233204 1.59602981
150.0185694 3.434236166
152.0342195 17.63158841
166.0498695 5.325813501
168.0655196 1.50683676
176.0342195 2.618940932
177.0182351 1.206085008
178.0498695 1.906423127
194.0447842 4.381092226
204.0291341 5.642748936
205.0131497 1.32410545
222.0396988 6.632086002
240.0502635 2.348444572

Name: +ve in-silico MS/MS by CFM-ID for GJJMZLCKTPSLBH-UHFFFAOYSA-N
ID: GJJMZLCKTPSLBH-UHFFFAOYSA-N
Comment: Energy2
Num peaks: 31
41.00219107 2.550924504
43.01784114 3.275939916
44.99710569 0.9261749251
53.99744004 1.487479696
54.03382555 0.8459653442
56.0130901 1.93431381
56.99710569 1.369219905
59.01275576 0.8448501031
68.99710569 2.722118262
71.01275576 1.341906423
72.99202031 4.449452614
80.0130901 4.84401345
82.02874017 4.1937026
83.01275576 1.175710201
92.99710569 3.726664887
94.02874017 1.285810945
95.01275576 2.039097092
96.00800472 4.722219356
96.04439023 0.9735223676
98.02365479 5.458806831
109.0284058 0.8778144873
122.0236548 0.9618616564
124.0393049 2.831524287
134.0236548 2.403387688
135.0076704 3.415542246
148.0029193 3.088673985
148.0393049 0.8886318669
150.0185694 2.251135262
150.0549549 1.270282631
152.0342195 4.721898299
192.0291341 0.9937915426

Name: +ve in-silico MS/MS by CFM-ID for QIHUNGGCPLMHIC-UHFFFAOYSA-N
ID: QIHUNGGCPLMHIC-UHFFFAOYSA-N
Comment: Energy0
Num peaks: 10
96.99202031 2.664106871
108.0443902 14.44942124
115.002585 6.455722015
126.0549549 7.866519468
166.0498695 3.050391874
194.0447842 7.962107725
204.0291341 4.414281537
222.0396988 13.05966654
223.0237144 2.455828749
240.0502635 17.64861113

Name: +ve in-silico MS/MS by CFM-ID for QIHUNGGCPLMHIC-UHFFFAOYSA-N
ID: QIHUNGGCPLMHIC-UHFFFAOYSA-N
Comment: Energy1
Num peaks: 18
41.00219107 5.182277967
43.01784114 1.521778306
68.99710569 2.052572459
71.01275576 1.287675072
72.99202031 3.178267181
80.04947561 2.043741948
87.00767038 1.612267922
96.99202031 2.281334709
108.0443902 21.58869027
115.002585 2.123789253
126.0549549 10.99121508
150.0549549 1.333477063
166.0498695 15.59234015
168.0655196 2.916042143
194.0447842 2.08301966
204.0291341 1.239969581
222.0396988 2.660931808
240.0502635 1.200154842

Name: +ve in-silico MS/MS by CFM-ID for QIHUNGGCPLMHIC-UHFFFAOYSA-N
ID: QIHUNGGCPLMHIC-UHFFFAOYSA-N
Comment: Energy2
Num peaks: 31
39.02292652 0.8948703603
41.00219107 12.03784249
43.01784114 3.318375261
44.99710569 0.8207750151
53.00219107 0.914708058
53.99744004 0.7118375538
56.99710569 0.9620167312
58.02874017 0.7056181595
68.99710569 4.837409909
71.01275576 2.546662927
72.99202031 2.488686129
73.02840582 1.573006216
79.01784114 1.316869217
80.0130901 1.340528347
80.04947561 1.48153681
81.0334912 1.874958478
82.02874017 0.7268360633
87.00767038 1.939213229
95.01275576 1.196620006
96.04439023 0.7464858194
96.99202031 1.772863619
97.02840582 2.517879269
99.00767038 0.887041994
108.0443902 14.23718295
115.002585 1.286318955
124.0393049 2.80557427
126.0549549 8.002154585
137.0233204 0.8112713638
139.0389705 0.6823166785
150.0549549 0.8247216134
166.0498695 0.819189011

Name: +ve in-silico MS/MS by CFM-ID for SQLCVUMAERAEQH-UHFFFAOYSA-N
ID: SQLCVUMAERAEQH-UHFFFAOYSA-N
Comment: Energy0
Num peaks: 7
87.00767038 12.5750484
108.0443902 4.087186213
136.0393049 11.87256366
194.0447842 5.123693978
222.0396988 21.45624432
223.0237144 4.958363044
240.0502635 20.88201676

Name: +ve in-silico MS/MS by CFM-ID for SQLCVUMAERAEQH-UHFFFAOYSA-N
ID: SQLCVUMAERAEQH-UHFFFAOYSA-N
Comment: Energy1
Num peaks: 15
41.00219107 3.870413428
43.01784114 1.97695081
68.99710569 7.465086993
71.01275576 4.212920092
87.00767038 14.41878489
108.0443902 6.72123726
136.0393049 13.63608747
166.0498695 2.279861593
177.0182351 1.619114514
178.0498695 2.09119601
194.0447842 6.175168145
196.0604342 1.412022963
204.0291341 3.456331168
222.0396988 8.393709253
240.0502635 3.673726772

Name: +ve in-silico MS/MS by CFM-ID for SQLCVUMAERAEQH-UHFFFAOYSA-N
ID: SQLCVUMAERAEQH-UHFFFAOYSA-N
Comment: Energy2
Num peaks: 30
39.02292652 2.509023337
41.00219107 8.065327111
43.01784114 2.65237468
44.99710569 0.8553081976
56.99710569 0.8102078454
64.01817548 0.8283878165
66.03382555 1.085159591
67.01784114 1.217663364
68.99710569 2.35515059
71.01275576 3.114053688
72.99202031 1.621204354
76.01817548 0.7988506921
77.00219107 1.068417159
78.03382555 1.812793291
79.01784114 1.993242739
80.04947561 3.294230795
81.0334912 1.634844329
87.00767038 4.883245702
89.99744004 0.9821991486
92.0130901 2.449596848
94.02874017 1.844288578
104.0130901 1.157626152
106.0287402 0.9647737007
108.0443902 14.43286608
110.0600403 1.775357593
120.0443902 1.787971243
122.0600403 0.7745231375
134.0236548 2.201103518
136.0393049 10.15558193
138.0549549 1.374246609

Name: +ve in-silico MS/MS by CFM-ID for NOFFPKVUGWZJHF-UHFFFAOYSA-N
ID: NOFFPKVUGWZJHF-UHFFFAOYSA-N
Comment: Energy0
Num peaks: 8
72.99202031 10.92123431
91.002585 4.523395563
108.0443902 3.898238987
150.0549549 16.90728289
168.0655196 5.555845642
222.0396988 8.846510979
223.0237144 5.360418342
240.0502635 25.99498622

Name: +ve in-silico MS/MS by CFM-ID for NOFFPKVUGWZJHF-UHFFFAOYSA-N
ID: NOFFPKVUGWZJHF-UHFFFAOYSA-N
Comment: Energy1
Num peaks: 18
72.99202031 6.436390653
108.0443902 4.00097508
110.0600403 1.916793884
120.0443902 1.341557643
122.0600403 3.385938737
132.0443902 4.468294949
136.0393049 2.243873548
138.0549549 2.072823752
140.070605 1.798254703
148.0393049 2.224206053
150.0549549 24.92754641
151.0389705 1.670656346
168.0655196 7.57294499
194.0447842 1.76936625
210.0396988 1.359179209
222.0396988 6.872337519
223.0237144 1.778920803
240.0502635 5.375468467

Name: +ve in-silico MS/MS by CFM-ID for NOFFPKVUGWZJHF-UHFFFAOYSA-N
ID: NOFFPKVUGWZJHF-UHFFFAOYSA-N
Comment: Energy2
Num peaks: 31
29.00219107 1.463662963
31.01784114 1.008798842
39.02292652 1.507827131
44.99710569 4.957477068
56.99710569 2.260328811
59.01275576 5.218230384
66.03382555 0.9089695051
67.01784114 0.6033448986
72.99202031 12.81882824
79.01784114 0.5591447355
80.04947561 2.043478277
81.0334912 0.935273105
91.002585 2.395876347
92.0130901 1.584291265
104.0130901 0.6027833213
106.0287402 0.6059832729
108.0443902 9.383152594
110.0600403 2.490972982
118.0287402 0.6669973011
120.0443902 1.924762913
122.0600403 1.470135235
130.0287402 0.7244919345
132.0443902 2.397700891
134.0236548 2.13461093
136.0393049 5.229067523
138.0549549 1.690293472
148.0393049 1.209349094
150.0549549 6.81208594
151.0389705 1.900819778
162.0185694 1.11519157
168.0655196 1.159531273

Name: +ve in-silico MS/MS by CFM-ID for SSYQXBWVUUHFTM-UHFFFAOYSA-N
ID: SSYQXBWVUUHFTM-UHFFFAOYSA-N
Comment: Energy0
Num peaks: 9
63.00767038 4.444179324
136.0393049 6.341660756
160.0393049 5.791556998
161.0233204 4.46325055
176.0342195 10.42340648
178.0498695 24.62604169
222.0396988 5.426225347
223.0237144 3.620080142
240.0502635 15.46378047

Name: +ve in-silico MS/MS by CFM-ID for SSYQXBWVUUHFTM-UHFFFAOYSA-N
ID: SSYQXBWVUUHFTM-UHFFFAOYSA-N
Comment: Energy1
Num peaks: 15
19.01784114 1.365923178
41.00219107 1.845550615
63.00767038 26.80310387
103.002585 2.248307696
108.0443902 3.851890174
110.0600403 1.425967129
130.9974996 1.102380506
136.0393049 8.756370989
150.0549549 5.994176933
160.0393049 5.778926887
161.0233204 2.548888934
178.0498695 11.07166215
222.0396988 2.865195373
223.0237144 1.5540354
240.0502635 3.326500194

Name: +ve in-silico MS/MS by CFM-ID for SSYQXBWVUUHFTM-UHFFFAOYSA-N
ID: SSYQXBWVUUHFTM-UHFFFAOYSA-N
Comment: Energy2
Num peaks: 31
39.02292652 1.691791828
41.00219107 10.17006148
43.01784114 5.934500894
44.99710569 1.932498365
59.01275576 5.930463592
61.02840582 1.215394134
63.00767038 4.014305142
71.01275576 0.7940280854
79.01784114 0.9297622
80.04947561 1.596597428
84.99202031 1.448752023
87.00767038 1.508598194
89.99744004 0.8373805523
92.0130901 1.898959534
103.002585 2.259320915
106.0287402 0.8422540167
108.0443902 8.722504457
122.0600403 1.038231214
130.0287402 1.045257398
132.0443902 1.467947271
134.0236548 2.842609383
134.0600403 2.139397573
136.0393049 4.908773322
148.0393049 1.00501814
150.0549549 2.869914878
158.0236548 1.235300295
160.0393049 2.45521816
161.0233204 1.260451412
176.0342195 1.078042699
178.0498695 2.334397093
179.0338851 0.8504038384

Name: +ve in-silico MS/MS by CFM-ID for VQDPTXBFDHSQCC-UHFFFAOYSA-N
ID: VQDPTXBFDHSQCC-UHFFFAOYSA-N
Comment: Energy0
Num peaks: 7
72.99202031 5.510785382
152.0342195 15.82010789
166.0498695 2.916529683
194.0447842 10.43503805
204.0291341 6.80369986
222.0396988 17.27877268
240.0502635 22.13509202

Name: +ve in-silico MS/MS by CFM-ID for VQDPTXBFDHSQCC-UHFFFAOYSA-N
ID: VQDPTXBFDHSQCC-UHFFFAOYSA-N
Comment: Energy1
Num peaks: 17
68.99710569 1.133080089
72.99202031 3.970829209
122.0236548 1.59589568
124.0393049 5.527023351
126.0549549 1.135902755
134.0236548 2.550325982
148.0393049 2.405624135
150.0185694 3.777166695
152.0342195 26.55072214
166.0498695 6.882910554
168.0655196 1.163385559
176.0342195 3.132985713
178.0498695 2.363884014
194.0447842 5.461907822
204.0291341 3.712769543
222.0396988 6.291821222
240.0502635 2.735002498

Name: +ve in-silico MS/MS by CFM-ID for VQDPTXBFDHSQCC-UHFFFAOYSA-N
ID: VQDPTXBFDHSQCC-UHFFFAOYSA-N
Comment: Energy2
Num peaks: 28
29.00219107 1.240780399
39.02292652 5.290010539
41.00219107 3.287116021
41.03857658 1.281419738
43.01784114 2.306201558
44.0130901 1.048834359
44.99710569 1.193123764
56.99710569 1.275853018
68.99710569 1.751005837
71.01275576 0.899716271
72.99202031 5.173172283
79.01784114 1.455253831
96.00800472 0.8369074125
96.04439023 1.083120039
108.0080047 1.572002508
110.0236548 1.218332005
122.0236548 4.255265457
124.0393049 12.67149853
134.0236548 4.511871
138.0549549 0.825114223
146.0236548 1.220904046
148.0393049 2.857368374
150.0185694 5.679031202
150.0549549 2.372749562
152.0342195 11.2164465
164.0342195 1.209401016
166.0498695 1.325335099
178.0498695 1.122744427

Name: +ve in-silico MS/MS by CFM-ID for HZZVJAQRINQKSD-UHFFFAOYSA-N
ID: HZZVJAQRINQKSD-UHFFFAOYSA-N
Comment: Energy0
Num peaks: 6
45.0334912 2.174840505
140.0342195 1.893703514
158.0447842 2.5818557
164.0342195 6.813358793
182.0447842 45.23502795
200.0553488 27.19057149

Name: +ve in-silico MS/MS by CFM-ID for HZZVJAQRINQKSD-UHFFFAOYSA-N
ID: HZZVJAQRINQKSD-UHFFFAOYSA-N
Comment: Energy1
Num peaks: 6
136.0393049 11.85692112
154.0498695 11.15736158
164.0342195 10.78711192
172.0604342 1.945237009
182.0447842 35.20395154
200.0553488 10.34140423

Name: +ve in-silico MS/MS by CFM-ID for HZZVJAQRINQKSD-UHFFFAOYSA-N
ID: HZZVJAQRINQKSD-UHFFFAOYSA-N
Comment: Energy2
Num peaks: 20
29.00219107 1.664676958
41.00219107 2.538797358
42.03382555 2.723715396
43.01784114 8.609286415
44.04947561 1.254902893
45.0334912 2.876888681
53.00219107 14.37338038
54.03382555 5.083379367
55.01784114 5.514500411
68.99710569 6.825667998
69.0334912 2.915808428
70.02874017 2.993530467
71.01275576 8.071612664
72.04439023 2.932518978
73.02840582 2.645082589
86.02365479 1.793678093
95.01275576 2.256176637
97.02840582 2.424041899
113.0233204 1.624321168
122.0236548 1.51062632

Name: +ve in-silico MS/MS by CFM-ID for UHZZNJMZGMUGFB-UHFFFAOYSA-N
ID: UHZZNJMZGMUGFB-UHFFFAOYSA-N
Comment: Energy0
Num peaks: 6
140.0342195 1.453372208
154.0498695 1.756551322
158.0447842 3.825723863
164.0342195 5.22400526
182.0447842 41.20408899
200.0553488 34.49761923

Name: +ve in-silico MS/MS by CFM-ID for UHZZNJMZGMUGFB-UHFFFAOYSA-N
ID: UHZZNJMZGMUGFB-UHFFFAOYSA-N
Comment: Energy1
Num peaks: 7
136.0393049 12.63702007
138.0549549 1.546483662
154.0498695 12.00833798
164.0342195 7.881630638
172.0604342 1.959835448
182.0447842 32.9161566
200.0553488 11.9302014

Name: +ve in-silico MS/MS by CFM-ID for UHZZNJMZGMUGFB-UHFFFAOYSA-N
ID: UHZZNJMZGMUGFB-UHFFFAOYSA-N
Comment: Energy2
Num peaks: 21
25.00727645 1.208275275
29.00219107 1.43329914
41.00219107 7.350939451
42.03382555 3.425552394
43.01784114 2.504620499
44.04947561 1.607253185
45.0334912 1.619477165
53.00219107 11.60386274
54.03382555 6.388303887
55.01784114 9.750582089
68.99710569 8.130831067
69.0334912 4.094441434
70.02874017 2.937806052
71.01275576 2.785372975
72.04439023 4.279881639
83.01275576 1.566695466
92.99710569 1.320190779
95.01275576 2.359257694
97.02840582 2.423237661
111.0076704 1.052472088
113.0233204 2.271654288

Name: +ve in-silico MS/MS by CFM-ID for IYHWWBGBIWNETM-UHFFFAOYSA-N
ID: IYHWWBGBIWNETM-UHFFFAOYSA-N
Comment: Energy0
Num peaks: 6
137.0233204 5.277842244
154.0498695 10.6745543
165.0182351 6.413004399
182.0447842 15.42707812
183.0287997 21.06256006
200.0553488 28.05234423

Name: +ve in-silico MS/MS by CFM-ID for IYHWWBGBIWNETM-UHFFFAOYSA-N
ID: IYHWWBGBIWNETM-UHFFFAOYSA-N
Comment: Energy1
Num peaks: 12
109.0284058 3.020570684
135.0076704 3.217511954
137.0233204 13.2090985
139.0389705 4.734571495
154.0498695 8.352354634
155.0338851 2.158737753
157.0495352 1.713963415
164.0342195 3.634345806
165.0182351 11.62907582
182.0447842 7.714955731
183.0287997 16.52032333
200.0553488 4.387050411

Name: +ve in-silico MS/MS by CFM-ID for IYHWWBGBIWNETM-UHFFFAOYSA-N
ID: IYHWWBGBIWNETM-UHFFFAOYSA-N
Comment: Energy2
Num peaks: 31
25.00727645 1.89969778
39.02292652 3.000125416
41.00219107 1.541330987
43.01784114 2.222213304
53.00219107 2.820030573
55.01784114 3.47207352
57.0334912 0.9105739836
59.01275576 1.576541397
65.00219107 2.515627735
67.01784114 8.154194989
68.99710569 2.178864572
69.0334912 1.706756984
71.01275576 1.422336281
85.02840582 1.663894919
95.01275576 1.687507298
98.02365479 2.909175772
100.0393049 1.704381316
109.0284058 3.603911317
110.0236548 2.032712063
111.0076704 1.164795568
114.0185694 1.286666243
124.0393049 1.583461882
128.0342195 2.281350431
137.0233204 6.034875511
138.0549549 3.965175247
139.0389705 1.784136021
152.0342195 1.407316178
154.0498695 2.549801638
164.0342195 1.50016993
165.0182351 2.071183547
182.0447842 1.222806987

Name: +ve in-silico MS/MS by CFM-ID for JSSFFJPGVCBTMC-UHFFFAOYSA-N
ID: JSSFFJPGVCBTMC-UHFFFAOYSA-N
Comment: Energy0
Num peaks: 6
137.0233204 4.235209942
154.0498695 4.933912225
165.0182351 6.937618089
182.0447842 16.15580348
183.0287997 22.94374695
200.0553488 30.2255933

Name: +ve in-silico MS/MS by CFM-ID for JSSFFJPGVCBTMC-UHFFFAOYSA-N
ID: JSSFFJPGVCBTMC-UHFFFAOYSA-N
Comment: Energy1
Num peaks: 12
109.0284058 4.012487486
135.0076704 2.407329962
137.0233204 10.87278387
139.0389705 5.483581236
154.0498695 4.330812489
155.0338851 5.181538769
157.0495352 2.286847294
164.0342195 3.362520002
165.0182351 12.66631224
182.0447842 7.442305213
183.0287997 17.84803978
200.0553488 4.428134985

Name: +ve in-silico MS/MS by CFM-ID for JSSFFJPGVCBTMC-UHFFFAOYSA-N
ID: JSSFFJPGVCBTMC-UHFFFAOYSA-N
Comment: Energy2
Num peaks: 31
25.00727645 1.238816008
39.02292652 3.190515272
41.00219107 1.244592009
43.01784114 1.130832797
53.00219107 1.332442532
55.01784114 3.565156371
59.01275576 2.144559364
65.00219107 2.819059672
67.01784114 4.316685592
68.0130901 1.531534353
69.0334912 1.270536692
71.01275576 1.723098023
85.02840582 1.233573901
87.00767038 1.678066319
94.02874017 2.474280167
95.01275576 1.312816814
96.00800472 1.40755484
96.99202031 1.415921625
98.02365479 3.147084014
99.00767038 5.221346953
109.0284058 4.201027124
110.0236548 1.477349379
111.0076704 1.840777071
114.0185694 1.248873675
126.0185694 1.469599608
128.0342195 2.174607069
137.0233204 3.308906414
138.0549549 1.806638608
139.0389705 1.936612059
164.0342195 1.290150171
165.0182351 2.478670009

Name: +ve in-silico MS/MS by CFM-ID for KEQXWOIFRCZSDH-UHFFFAOYSA-N
ID: KEQXWOIFRCZSDH-UHFFFAOYSA-N
Comment: Energy0
Num peaks: 6
125.0233204 11.41598419
137.0233204 3.219063501
154.0498695 25.72416205
182.0447842 16.12093028
183.0287997 6.722376453
200.0553488 17.49763515

Name: +ve in-silico MS/MS by CFM-ID for KEQXWOIFRCZSDH-UHFFFAOYSA-N
ID: KEQXWOIFRCZSDH-UHFFFAOYSA-N
Comment: Energy1
Num peaks: 23
40.01817548 1.084088302
42.03382555 2.646734944
53.00219107 1.473149237
57.0334912 1.006437836
80.04947561 1.043808904
82.02874017 1.655791476
88.03930485 1.164899523
94.02874017 2.09798679
106.0287402 1.413121695
108.0443902 3.387528053
110.0600403 3.561228892
125.0233204 9.12400518
127.0389705 1.188612268
136.0393049 4.814025571
137.0233204 9.468595743
138.0549549 1.788274752
152.0342195 1.300031498
154.0498695 21.862054
156.0655196 1.648333595
165.0182351 1.411280647
182.0447842 4.206067137
183.0287997 1.177332284
200.0553488 2.064000168

Name: +ve in-silico MS/MS by CFM-ID for KEQXWOIFRCZSDH-UHFFFAOYSA-N
ID: KEQXWOIFRCZSDH-UHFFFAOYSA-N
Comment: Energy2
Num peaks: 21
39.02292652 4.371142902
49.00727645 2.300656347
51.02292652 7.343943945
53.00219107 2.281650801
53.03857658 13.65662832
54.03382555 3.007360768
55.01784114 1.475976835
64.01817548 2.007711513
68.04947561 1.130135494
77.00219107 1.756573818
79.01784114 6.379765638
80.04947561 1.625399707
81.0334912 9.556799788
82.06512568 1.199732182
107.0127558 3.051518927
109.0284058 5.026983899
110.0600403 1.199690709
123.0076704 2.017671716
125.0233204 7.981685986
127.0389705 1.158563636
136.0393049 1.851277104

Name: +ve in-silico MS/MS by CFM-ID for MEZIBFKEPJTEIZ-UHFFFAOYSA-N
ID: MEZIBFKEPJTEIZ-UHFFFAOYSA-N
Comment: Energy0
Num peaks: 6
71.01275576 9.327466299
124.0393049 3.496150536
170.0447842 14.07623535
194.0447842 7.815332591
222.0396988 15.28458724
240.0502635 34.92930994

Name: +ve in-silico MS/MS by CFM-ID for MEZIBFKEPJTEIZ-UHFFFAOYSA-N
ID: MEZIBFKEPJTEIZ-UHFFFAOYSA-N
Comment: Energy1
Num peaks: 11
43.01784114 7.290280579
53.00219107 2.779291546
71.01275576 7.091113957
124.0393049 8.398491045
152.0342195 6.320577192
170.0447842 8.956238104
194.0447842 9.32515182
196.0604342 2.883644111
204.0291341 4.906020784
222.0396988 14.54569083
240.0502635 8.244083071

Name: +ve in-silico MS/MS by CFM-ID for MEZIBFKEPJTEIZ-UHFFFAOYSA-N
ID: MEZIBFKEPJTEIZ-UHFFFAOYSA-N
Comment: Energy2
Num peaks: 18
25.00727645 1.30907952
41.00219107 1.243211143
43.01784114 4.599066437
53.00219107 5.244761664
55.01784114 1.492549705
71.01275576 4.244492287
93.99235466 2.937563858
96.00800472 1.161094386
98.02365479 3.510478918
111.0076704 1.509427527
124.0393049 15.07870936
126.0549549 2.792442705
140.0342195 5.121632655
150.0185694 2.394334889
152.0342195 19.70822276
168.0291341 1.826394571
170.0447842 5.359782963
204.0291341 1.547149347

Name: +ve in-silico MS/MS by CFM-ID for HVVVORCSDWPWPI-UHFFFAOYSA-N
ID: HVVVORCSDWPWPI-UHFFFAOYSA-N
Comment: Energy0
Num peaks: 6
29.00219107 1.633406438
154.0498695 5.974849156
155.0338851 6.432521284
172.0604342 21.04421407
182.0447842 12.71764888
200.0553488 45.78276039

Name: +ve in-silico MS/MS by CFM-ID for HVVVORCSDWPWPI-UHFFFAOYSA-N
ID: HVVVORCSDWPWPI-UHFFFAOYSA-N
Comment: Energy1
Num peaks: 11
29.00219107 3.598193922
46.02874017 5.865226898
109.0284058 2.166737539
126.0549549 4.235287759
154.0498695 11.93462922
155.0338851 5.718644336
156.0655196 2.540683847
164.0342195 2.864530247
172.0604342 14.79991469
182.0447842 16.30179098
200.0553488 10.99812416

Name: +ve in-silico MS/MS by CFM-ID for HVVVORCSDWPWPI-UHFFFAOYSA-N
ID: HVVVORCSDWPWPI-UHFFFAOYSA-N
Comment: Energy2
Num peaks: 27
28.01817548 0.969046526
29.00219107 5.69315253
39.02292652 7.135756666
41.03857658 2.952997906
46.02874017 2.649171689
49.00727645 3.808428489
51.02292652 8.207045542
53.00219107 1.479221011
53.03857658 3.177503739
55.01784114 3.088428169
55.05422664 2.471812914
57.06987671 0.9691698448
58.02874017 0.9526888179
65.00219107 1.087785574
67.01784114 3.451402816
81.0334912 1.292905242
82.02874017 1.163347918
84.00800472 1.255458998
84.04439023 1.188444207
109.0284058 5.525182196
111.0076704 0.9475175441
137.0233204 1.260192384
139.0389705 2.3411963
154.0498695 9.057060567
155.0338851 5.213450919
172.0604342 1.744098971
182.0447842 1.791824369

Name: +ve in-silico MS/MS by CFM-ID for GNISFFXCAIWOIB-UHFFFAOYSA-N
ID: GNISFFXCAIWOIB-UHFFFAOYSA-N
Comment: Energy0
Num peaks: 6
124.0393049 3.349377105
126.0549549 2.866929293
154.0498695 14.88477584
172.0604342 23.02020786
182.0447842 13.13883486
200.0553488 26.95071603

Name: +ve in-silico MS/MS by CFM-ID for GNISFFXCAIWOIB-UHFFFAOYSA-N
ID: GNISFFXCAIWOIB-UHFFFAOYSA-N
Comment: Energy1
Num peaks: 26
29.00219107 1.675863128
46.02874017 1.335801555
56.0130901 1.523101147
98.02365479 2.531804147
109.0284058 2.480785911
110.0236548 1.849009769
112.0393049 1.446571549
124.0393049 2.619814104
126.0185694 1.220519324
126.0549549 6.894290694
128.0342195 1.563947885
130.0498695 1.238248673
136.0393049 1.405111526
137.0233204 1.603612587
138.0549549 1.249498677
140.0342195 1.363409708
144.0291341 0.9977553178
152.0342195 1.378206332
154.0498695 14.3862358
155.0338851 1.74230857
156.0655196 2.180885123
164.0342195 3.32474604
170.0447842 2.034223313
172.0604342 8.25630721
182.0447842 8.623027892
200.0553488 5.882824002

Name: +ve in-silico MS/MS by CFM-ID for GNISFFXCAIWOIB-UHFFFAOYSA-N
ID: GNISFFXCAIWOIB-UHFFFAOYSA-N
Comment: Energy2
Num peaks: 31
29.00219107 3.36579246
39.02292652 0.9050233037
41.00219107 0.9762791275
46.02874017 1.676851694
55.01784114 1.039002466
56.0130901 8.236132843
58.02874017 2.260636814
59.01275576 1.106389301
67.01784114 1.939577828
68.99710569 2.718021547
80.0130901 1.281873496
85.02840582 1.956682283
86.02365479 1.09754485
94.02874017 0.9069948103
95.01275576 4.712672839
97.02840582 0.8557337815
98.02365479 2.680328692
109.0284058 6.238461668
110.0236548 1.520944879
111.0440559 0.8615662475
112.0029193 1.299150652
112.0393049 2.829760645
124.0393049 6.051494786
125.0233204 1.584857536
126.0549549 5.711036982
136.0393049 1.725230105
138.0549549 1.082656339
152.0342195 1.14140544
154.0498695 6.7985382
155.0338851 0.91663199
[truncated: 587,150 more chars]
