# Supplementary material for: Ion mobility collision cross-section atlas for known and unknown metabolite annotation in untargeted metabolomics
Source: Nat Commun. 2020 Aug 28;11:4334. doi: 10.1038/s41467-020-18171-8 (PMC7455731; doi:10.1038/s41467-020-18171-8)
Supplement: Supplementary file 8 — Supplementary Data 5 [file 41467_2020_18171_MOESM8_ESM.zip › 01_positive_mode/L0698/cfmid_result.txt]

1 0.11111111 UOFMKTXZJFSKPW-UHFFFAOYSA-N NC(C(=O)O)CCSCC(=O)C(=O)O
2 0.10958904 LKNMWQGFFMGQKW-UHFFFAOYSA-N OC(=O)NCCSC(=O)C(C(=O)O)C
3 0.10714286 PPYNEIXRXPMHLF-UHFFFAOYSA-N [O-][N+](=O)C1=CC=C(OCC(F)(F)F)C=C1
4 0.10714286 LGRBUFAIIJPSMC-UHFFFAOYSA-N CC1=C2OC(=O)C(C(=O)C2=CC=C1)[N+]([O-])=O
5 0.10714286 REFBKPHTONTLIR-UHFFFAOYSA-N [O-][N+](=O)C1=CC(OCC(F)(F)F)=CC=C1
6 0.10714286 YSXHGWAHTCPRGO-UHFFFAOYSA-N O=C(SC1=CC=CC=C1)C1=CC=C(C=C1)C#N
7 0.10714286 DLJUDLUVULSXDS-UHFFFAOYSA-N [O-][N+](=O)C1=CC=CC=C1OCC(F)(F)F
8 0.10526316 MXVUEJUCBIAFCN-UHFFFAOYSA-N NC(CSCCC(=O)C(O)=O)C(O)=O
9 0.089552239 IBMMZCCRHJVBGA-UHFFFAOYSA-N OCCSCC(=O)C(=O)NCC(=O)O
10 0.085714286 UWJCJCLAZYGAGX-UHFFFAOYSA-N O=C(CCC(=O)O)SCCNC(=O)O
11 0.071428571 GFVBMDVUFRTYOA-UHFFFAOYSA-N OC(=O)C=CC(=O)C1=CC=CC(=C1)[N+]([O-])=O
12 0.071428571 JQWQDEUBHSHUFY-UHFFFAOYSA-N CC(=O)C(N=NC1=CC=CC(Cl)=C1)C#N
13 0.071428571 PHXSMIURLXWUMB-UHFFFAOYSA-N OCC1=C(C=C(C=C1)[N+]([O-])=O)C(F)(F)F
14 0.071428571 RBEXRIBHQSUANC-UHFFFAOYSA-N COC1=CC(=C(C=C1)[N+]([O-])=O)C(F)(F)F
15 0.071428571 BCYCXBDVLORUCU-UHFFFAOYSA-N OC(C1=CC=CC(=C1)[N+]([O-])=O)C(F)(F)F
16 0.071428571 XSOATFYSXZXIAO-UHFFFAOYSA-N OC(=O)c1cc(O)c2c(n1)C1(O)OC1C=C2
17 0.071428571 WWIDENULBHGIKQ-UHFFFAOYSA-N CC(=O)C(N=NC1=CC=CC=C1Cl)C#N
18 0.071428571 JALKUHLLMWYIAT-UHFFFAOYSA-N CC1=CC=C(CS(Cl)(=O)=O)C=C1
19 0.071428571 USSAOQFWOJKJQB-UHFFFAOYSA-N OC(=O)c1cc(=O)c2=CC3C(C(=c2[nH]1)O)O3
20 0.071428571 GZOOLXWQKURRPU-UHFFFAOYSA-N OC(=O)C1=CN=C(OCC(F)(F)F)C=C1
21 0.071428571 TWBJFVUQEIIMRL-UHFFFAOYSA-N COC1=C(C=C2C=CC(=O)OC2=C1)[N+]([O-])=O
22 0.071428571 YPGRPOKKBRPUFS-UHFFFAOYSA-N OCc1ccccc1OS(=O)(=O)O
23 0.071428571 GMRMAVBXYIVSGV-UHFFFAOYSA-N OC(=O)Oc1cc(=O)c2c([nH]1)ccc(c2)O
24 0.071428571 XBGYVGSMVMQCQH-UHFFFAOYSA-N OC(=O)C=CC(=O)C1=CC=C(C=C1)[N+]([O-])=O
25 0.071428571 KBSCVLPRDJYPKG-UHFFFAOYSA-N OC(=O)C1=CC(=O)c2c(O)ccc(O)c2N1
26 0.071428571 FQPWWEYTNHARPU-UHFFFAOYSA-N OCC1=C(C=C(C=C1)C(F)(F)F)[N+]([O-])=O
27 0.071428571 QNUXDVHLEIGXAA-UHFFFAOYSA-N COC1=CC=CC2=C1OC(=O)C(=C2)[N+]([O-])=O
28 0.071428571 ATIDEACTINTBKA-UHFFFAOYSA-N OC(=O)Oc1cc(=O)c2c([nH]1)c(O)ccc2
29 0.071428571 KNGJUZQUCHGDDY-UHFFFAOYSA-N COC1=C(C=CC(=C1)C(F)(F)F)[N+]([O-])=O
30 0.071428571 KXFNQBIKLLONMP-UHFFFAOYSA-N CC(=O)C(N=NC1=CC=C(Cl)C=C1)C#N
31 0.071428571 KCOIUQMLFCNNAP-UHFFFAOYSA-N COC1=CC(=C(C=C1)C(F)(F)F)[N+]([O-])=O
32 0.071428571 UDEARCRKLPPYAU-UHFFFAOYSA-N COC1=C(C=CC(=C1)[N+]([O-])=O)C(F)(F)F
33 0.071428571 CYBOGKNDUQJEQR-UHFFFAOYSA-N O=C1C=Cc2c(C1O)nc(cc2O)C(=O)O
34 0.071428571 LAZLJDBRFFZBQU-UHFFFAOYSA-N OOC(=O)CN1C(=O)C2=CC=CC=C2C1=O
35 0.071428571 GUNLHCNUSNJOTD-UHFFFAOYSA-N O=C(SC1=CC=C(C=C1)C#N)C1=CC=CC=C1
36 0.071428571 JVXUFVYSKYNOHN-UHFFFAOYSA-N COC1=CC2=C(OC1=O)C=CC(=C2)[N+]([O-])=O
37 0.071428571 MDCNPJLSZBVFGL-UHFFFAOYSA-N CC(=O)CCC([N+]([O-])=O)([N+]([O-])=O)[N+]([O-])=O
38 0.071428571 XQDBMOLTPZGPFT-UHFFFAOYSA-N COC1=CC=CC2=C1C=C(C(=O)O2)[N+]([O-])=O
39 0.071428571 UHOWQPKSOYGVKZ-UHFFFAOYSA-N COC1=CC2=C(C=C1)C=C(C(=O)O2)[N+]([O-])=O
40 0.071428571 JHHWFHNZMMUDKY-UHFFFAOYSA-N COC1=CC2=C(C=C1)C(=O)C(=CO2)[N+]([O-])=O
41 0.071428571 UZQBIPDAXBSVOV-UHFFFAOYSA-N COC1=C(C=CC=C1[N+]([O-])=O)C(F)(F)F
42 0.071428571 WRROJXFVSUMQOX-UHFFFAOYSA-N OC1=CC=CC(O)=C1NC(=O)C(F)(F)F
43 0.071428571 LRNQEMZXLVNFOL-UHFFFAOYSA-N OC(=O)C=C1C=CC=CC1=NC(=O)C(=O)O
44 0.071428571 FMFPOZLVAJOEHS-UHFFFAOYSA-N COC(=O)C1=CC2=C(O1)C=CC(=C2)[N+]([O-])=O
45 0.071428571 UQFMTXANBPARMP-UHFFFAOYSA-N OC(C1=CC=C(C=C1)[N+]([O-])=O)C(F)(F)F
46 0.071428571 NDMREUGSHNSYBI-UHFFFAOYSA-N CC1=CC=CC=C1CS(Cl)(=O)=O
47 0.071428571 FMSYGGOEIOBUOR-UHFFFAOYSA-N O=C(C1=CC=CC=C1)C1=CC=C(C=C1)N=C=S
48 0.071428571 NCPVPJVRLLHBEL-UHFFFAOYSA-N COC1=CC(=CC(=C1)[N+]([O-])=O)C(F)(F)F
49 0.071428571 PUOSYPRBKCKJNT-UHFFFAOYSA-N CC1=CC(=O)OC2=C1C(=C(O)C=C2)[N+]([O-])=O
50 0.071428571 FUVPHQDHOVMRRW-UHFFFAOYSA-N OC(O)(c1ccccc1)S(O)(=O)=O
51 0.071428571 QHXWKXXIUPYXPZ-UHFFFAOYSA-N OCC1=CC(=C(C=C1)C(F)(F)F)[N+]([O-])=O
52 0.071428571 TYPRWJJYCBNAQC-UHFFFAOYSA-N C1=CC(=C(C2=C1C(=O)C=C(N2)C(=O)O)O)O
53 0.071428571 KPUDEBDVRHIZLR-UHFFFAOYSA-N COC1=CC2=C(OC(=O)C(=C2)[N+]([O-])=O)C=C1
54 0.071428571 DISFJICKPSQCIZ-UHFFFAOYSA-N O=Cc1ccccc1N=C(C(=O)O)C(=O)O
55 0.071428571 ABHAFAQMIBXHIR-UHFFFAOYSA-N OC(C1=CC=CC=C1[N+]([O-])=O)C(F)(F)F
56 0.071428571 BFOGZBLYCKTATH-UHFFFAOYSA-N CC1=C(OC2=C1C=C(C=C2)[N+]([O-])=O)C(O)=O
57 0.071428571 BTTOONAXXUOYSY-UHFFFAOYSA-N COC1=C(C(=O)OC2=CC=CC=C12)[N+]([O-])=O
58 0.071428571 KGFADEJSZXEVMC-UHFFFAOYSA-N COC1=C(C=C(C=C1)[N+]([O-])=O)C(F)(F)F
59 0.071428571 BGUBUSIGKOWDPO-UHFFFAOYSA-N CC1=CC(=O)OC2=C1C=CC(O)=C2[N+]([O-])=O
60 0.071428571 RKZRSFDITVGOHP-UHFFFAOYSA-N S=C1SCC2CC3=CC=CC=C3CN12
61 0.071428571 GPGNUJGCHLXOIW-UHFFFAOYSA-N NC1=C(C(O)=O)C(OC(F)(F)F)=CC=C1
62 0.071428571 DPLGBPYLXGFDJY-UHFFFAOYSA-N CC1=CC(=O)OC2=CC(O)=C(C=C12)[N+]([O-])=O
63 0.071428571 SOSAFFYAYHPWFD-UHFFFAOYSA-N CC1=CC=CC=C1P(O)(=O)CCl
64 0.071428571 JXNKXMXIAKGBOX-UHFFFAOYSA-N OC(=O)C(=O)C=CC1=CC=C(C=C1)[N+]([O-])=O
65 0.071428571 CXRYHXNGBDHERE-UHFFFAOYSA-N OC(=O)CN1C(=O)OC(=O)C2=CC=CC=C12
66 0.071428571 GQOSINQFQQRBFR-UHFFFAOYSA-N OCC1=C(C=CC(=C1)C(F)(F)F)[N+]([O-])=O
67 0.071428571 KGZAGKJVFSMUBL-UHFFFAOYSA-N COC1=C2OC(=O)C=CC2=C(C=C1)N(=O)=O
68 0.071428571 MAAFHLOZHBKYTG-UHFFFAOYSA-N COC1=C(C=C(C=C1)C(F)(F)F)[N+]([O-])=O
69 0.068965517 ZCXPRSTXHIWZDF-UHFFFAOYSA-N OC(=O)CC(=O)Nc1ccccc1OC(=O)O
70 0.06557377 DHZAMBXHEVGKRJ-UHFFFAOYSA-N CCC(O)=NP(=O)(OC)SCC#C
71 0.06557377 DWWVFFBDYWJSGK-UHFFFAOYSA-N CC1=CC=C(SSCCN)C=C1
72 0.06557377 AGEPYGNRWZRUOT-UHFFFAOYSA-N NC1=NC2=C(NC=N2)C(SCCC(O)=O)=N1
73 0.064516129 XQXLXURYLSFILY-UHFFFAOYSA-N CC1=CC=CC=C1SSCCN
74 0.035714286 VQYFLIJWMNXXNM-UHFFFAOYSA-N O=c1cc([nH]c2c1C1OC1(C=C2)O)C(=O)O
75 0.035714286 HCGDAXXQXQOIGT-UHFFFAOYSA-N Oc1ccc2c(c1)C(=O)C1C(N2)(O1)C(=O)O
76 0.035714286 CMEBXVIUEVCAFK-UHFFFAOYSA-N Oc1ccc(cc1OS(=O)(=O)O)C
77 0.035714286 HCIZWCSGIMQTDC-UHFFFAOYSA-N O=C(C1=NC2=CC=CC=C2S1)C1=CC=CC=C1
78 0.035714286 REWALNXOIYDJFF-UHFFFAOYSA-N OC(=O)CC(C(O)=O)C1=CC=CC=C1[N+]([O-])=O
79 0.035714286 ZQUNDRICFWZKHZ-UHFFFAOYSA-N OCc1ccc(cc1O)S(=O)(=O)O
80 0.035714286 FBEQXOOPOLRFQM-UHFFFAOYSA-N OC(c1ccc(cc1)S(=O)(=O)O)O
81 0.035714286 VYSPQZVDYBOWLP-UHFFFAOYSA-N OC1C=Cc2c(C1=O)nc(cc2O)C(=O)O
82 0.035714286 RVSUNAUSSZJMOQ-UHFFFAOYSA-N OCC1=CC=C(C2C1O2)S(=O)(=O)O
83 0.035714286 OIOFKFKMYQHHBQ-UHFFFAOYSA-N OC1C=C(O)c2c(C1O)nc(cc2O)C(=O)O
84 0.035714286 YIGCWVTZNIRORM-UHFFFAOYSA-N OC1C=Cc2c(C1O)nc(c(c2O)O)C(=O)O
85 0.035714286 HFDKYCXWNHNKAF-UHFFFAOYSA-N Oc1c(cccc1C)OS(=O)(=O)O
86 0.035714286 RCAVQEAEQNNBTP-UHFFFAOYSA-N OC1C=CC23C(C1O)(N=C(C=C3O)C(=O)O)O2
87 0.035714286 IPEXLXJBOYHUJE-UHFFFAOYSA-N OC1C=CC2=C(C1O)N=C(C1C2(O)O1)C(=O)O
88 0.035714286 LLHYURJLWAEWEP-UHFFFAOYSA-N OC1C2OC2c2c(C1O)nc(cc2O)C(=O)O
89 0.035714286 HZZVJAQRINQKSD-UHFFFAOYSA-N OC(=O)C1N2C(OC1=CCO)CC2=O
90 0.035714286 RIGFMUNSTCPGNP-UHFFFAOYSA-N OC(=O)CC(=O)OCC1=CC=C(C=C1)[N+]([O-])=O
91 0.035714286 NQZSOSXQUPMCTP-UHFFFAOYSA-N ClC1=CC=C(NC(=O)C2=CC=NN2)C=C1
92 0.035714286 QDXCFLKGKSWHMI-UHFFFAOYSA-N ClC1=NN=C(C=C1)N1CCOCC1
93 0.035714286 JKRJLRFVSJNWJT-UHFFFAOYSA-N OC1=CC=C2C(C1O)(O)C(=CC(=N2)C(=O)O)O
94 0.035714286 ADPQTYQGRNTBAV-UHFFFAOYSA-N O=C1C(SC2=CC=CC=C12)=NC1=CC=CC=C1
95 0.035714286 BKGBQZJKWVUBMR-UHFFFAOYSA-N OC1C=c2nc(cc(c2=CC1(O)O)O)C(=O)O
96 0.035714286 RRFZFFHWBADLRT-UHFFFAOYSA-N OC(=O)c1cc(O)c2c(n1)ccc(c2O)O
97 0.035714286 LRNMFEUNTJOIAA-UHFFFAOYSA-N OC(=O)c1cc(O)c2c(n1)cc(c(c2)O)O
98 0.035714286 HNOHVLVDBDKZDL-UHFFFAOYSA-N Oc1ccc2c(c1)c(O)c(c(n2)C(=O)O)O
99 0.035714286 ZKCQJSHRHKDRLX-UHFFFAOYSA-N OC1=CC2OC32C(=C1)C(=CC(=N3)C(=O)O)O
100 0.035714286 INDVZRPABIWJDB-UHFFFAOYSA-N OC1=CC=C2C3(C1O3)C(=CC(=N2)C(=O)O)O
101 0.035714286 BNFSKOGISRTCQX-UHFFFAOYSA-N Oc1ccc2c(c1)C1(O)OC1C(=N2)C(=O)O
102 0.035714286 FVMQFZFVMLJZSV-UHFFFAOYSA-N OC(=O)c1cc(O)c2=CC3(C(C=c2n1)O3)O
103 0.035714286 PJDQKAFTAOIOSG-UHFFFAOYSA-N OC1C=Cc2c(C1(O)O)nc(cc2O)C(=O)O
104 0.035714286 UDDODTVMIIFMSU-UHFFFAOYSA-N OC1C=C(O)c2c(C1O)c(O)cc(n2)C(=O)O
105 0.035714286 ZDGXDQYBMSMZLC-UHFFFAOYSA-N ClC1=CC=C(C=C1)C(=O)CN1C=NC=N1
106 0.035714286 LNCXSMJDRPXXOH-UHFFFAOYSA-N OC(=O)c1nc2c(O)cccc2c(c1O)O
107 0.035714286 ABRHSRPOYMSBOI-UHFFFAOYSA-N ClC1=NC=NC2=C1OC1=CC=CC=C21
108 0.035714286 KAKNVFOSPWSMOL-UHFFFAOYSA-N OC1=C2NC(=CC(=O)C2(C(C=C1)O)O)C(=O)O
109 0.035714286 DWZDDRDTSFOUQK-UHFFFAOYSA-N OC(=O)Nc1ccc(cc1)OC(F)(F)F
110 0.035714286 DWCWSELSHAIKMI-UHFFFAOYSA-N OC1C=c2c(=O)cc([nH]c2=C(C1O)O)C(=O)O
111 0.035714286 FSQFFPLUMPDAOW-UHFFFAOYSA-N OC(=O)C1=CC(=O)C2=CC=CC(C2(N1)O)(O)O
112 0.035714286 QEXLOAGAJZRIRW-UHFFFAOYSA-N OC(=O)C1=Nc2c(O)cccc2C2(C1O2)O
113 0.035714286 XDSCPBBMODIOCC-UHFFFAOYSA-N OC1=CC2OC2c2c1nc(cc2O)C(=O)O
114 0.035714286 GBHCRQPCBVJSCG-UHFFFAOYSA-N COC(=O)c1ccc(nc1O)C(F)(F)F
115 0.035714286 YQUZGIJKHWESDS-UHFFFAOYSA-N OC1=C2NC(=CC(=O)C32C(C=C1)O3)C(=O)O
116 0.035714286 HHMAFMBYKHTXDL-UHFFFAOYSA-N O=C1c2cccc(c2NC2(C1O2)C(=O)O)O
117 0.035714286 PXRRKKDWBMGEOY-UHFFFAOYSA-N OC(=O)C1=CC(=O)C2=CC=CC3(C2(N1)O3)O
118 0.035714286 FGEWQTYHMHPKOG-UHFFFAOYSA-N OCC1CSC(=S)N1CC1=CC=CC=C1
119 0.035714286 YSWMBDCHEIHQTK-UHFFFAOYSA-N CC1=NC(=O)C(C(O)=O)=C(C1)C(F)(F)F
120 0.035714286 JJOWAPBLHQVHKO-UHFFFAOYSA-N C=C(C(=O)O)Oc1c(O)ccc(c1N)C(=O)O
121 0.035714286 CIOGHMAQESRDJX-UHFFFAOYSA-N C=C(C(=O)O)Oc1ccc(c(c1N)C(=O)O)O
122 0.035714286 XENUZRFQWYUPEZ-UHFFFAOYSA-N O=C1N=C(SC2=CC=CC=C12)C1=CC=CC=C1
123 0.035714286 JTBDEWHKDWCHEC-UHFFFAOYSA-N ClC1=CC=CC=C1C(=O)CN1C=NC=N1
124 0.035714286 HEJVKWRYWJCXJE-UHFFFAOYSA-N OC(=O)C1=NC23C(C(=C1)O)(O2)C=CC=C3O
125 0.035714286 KLFKARAHONJTQU-UHFFFAOYSA-N ONc1c(cccc1C(=O)O)OC(=C)C(=O)O
126 0.035714286 PSUXXDHFQIYRSL-UHFFFAOYSA-N CC(=O)C1=C(OCC(O)=O)C=CC(=C1)[N+]([O-])=O
127 0.035714286 HSIYJKUTMUOWPE-UHFFFAOYSA-N NC1=CC2=C(C=C1)C1=CC=CC=C1S2
128 0.035714286 BBBSLVBHDCHLIG-UHFFFAOYSA-N ClC1=NC=CC(=N1)N1CCOCC1
129 0.035714286 FNANMEKJHOBOLE-UHFFFAOYSA-N O=CC(=O)c1ccccc1NC(=O)C(=O)O
130 0.035714286 ICOCWYWVYCMCRE-UHFFFAOYSA-N O=CNc1c(=O)oc2c(c1O)ccc(c2)O
131 0.035714286 ICMMJWDNKMITSS-UHFFFAOYSA-N NC1=CC2=C(SC3=CC=CC=C23)C=C1
132 0.035714286 IPPDHQABWWLGNA-UHFFFAOYSA-N OC(=O)C1=CCC(C=C1)S(=O)(=O)O
133 0.035714286 AWLFSCHAGVTSIM-UHFFFAOYSA-N SC(=S)c1ccc2ccccc2c1
134 0.035714286 CFOBQJWOZVMWBR-UHFFFAOYSA-N ClC1=NC=NC(=C1)N1CCOCC1
135 0.035714286 QSFWMNSKVNVXHB-UHFFFAOYSA-N OC1C=CC2=C(C1)OC(C(=O)N2O)O
136 0.035714286 HCIVMWXPGNNOFO-UHFFFAOYSA-N NC1=NC(=O)C(Cl)C(=N1)c1ccccc1
137 0.035714286 OJDXDENFRDLGIP-UHFFFAOYSA-N OC(=O)CC(=O)Nc1cccc(c1C(=O)O)O
138 0.035714286 JNJPZYSNQMOENS-UHFFFAOYSA-N OC(=O)C1CC2=C(C(=O)O)C(C(=O)C=C2N1)O
139 0.035714286 DQGVWBABTTWMEF-UHFFFAOYSA-N OC(=O)C1NC2=C(C(=O)O)C(C(=O)C=C2C1)O
140 0.035714286 XDDORLQDDNNWGV-UHFFFAOYSA-N OCc1ccc(cc1)OS(=O)(=O)O
141 0.035714286 NNWLOJRJCZSTGQ-UHFFFAOYSA-N OC(=O)CC(=O)NC1=CC=CC2C1(O2)C(=O)O
142 0.035714286 KWRXZWRPRQRLQP-UHFFFAOYSA-N OCc1cccc(c1)OS(=O)(=O)O
143 0.035714286 KEVSYXZICSNUSC-UHFFFAOYSA-N CCCCS(=O)C1=NC2=CC=CC=C2S1
144 0.035714286 KDIVKGOXYRUJRY-UHFFFAOYSA-N O=CC(=Nc1ccccc1C(=O)O)C(=O)O
145 0.035714286 OZCQPJUNLILPKB-UHFFFAOYSA-N OC(=O)C=C(C(=O)O)N=C1C=CC=CC1=O
146 0.035714286 ZQPJNJKCPJDTIQ-UHFFFAOYSA-N CC1=CC=C(C=C1)S(=O)(=O)CCl
147 0.035714286 SEBLIMKDGNUHOL-UHFFFAOYSA-N OC1=Cc2c(O)cc(nc2C(C1O)O)C(=O)O
148 0.035714286 KZLLLUBJEUISLY-UHFFFAOYSA-N NC1=NC(OC2=CC=C(Cl)C=C2)=NC=C1
149 0.035714286 OKCDXJWEZHVZJP-UHFFFAOYSA-N CCOC(=O)CNC(=O)C(F)(F)F
150 0.035714286 FZVZUIBYLZZOEW-UHFFFAOYSA-N CC1=CC(=C(C)C=C1)S(Cl)(=O)=O
151 0.035714286 IXJFWBNYFTWBOR-UHFFFAOYSA-N NC1=C(OC(F)(F)F)C=C(C=C1)C(O)=O
152 0.035714286 ULGLWGFLVRSWIF-UHFFFAOYSA-N FC(F)(F)C1=CC=C(O1)C(F)(F)F
153 0.035714286 LIZNEYWXYFVEBF-UHFFFAOYSA-N CCC1=CC=CC=C1S(Cl)(=O)=O
154 0.035714286 LKFNLHZZPHHFEC-UHFFFAOYSA-N ClS(=O)(=O)CCC1=CC=CC=C1
155 0.035714286 ICTNKQWSHVQWGK-UHFFFAOYSA-N CC1=CC(CS(Cl)(=O)=O)=CC=C1
156 0.035714286 IJVMOGKBEVRBPP-UHFFFAOYSA-N NC(C(O)=O)C1=CC=C(C(O)=O)C(=C1)C(O)=O
157 0.035714286 DNMQPRPJIWTNAX-UHFFFAOYSA-N CC1=C(C)C=C(C=C1)S(Cl)(=O)=O
158 0.035714286 JMVPNAUEPQEDJW-UHFFFAOYSA-N COC(=O)C(C)NC(=O)C(F)(F)F
159 0.035714286 RSOSCOKPERYRJU-UHFFFAOYSA-N OCC12NC(=S)OC1C(O)C(O)CO2
160 0.035714286 PQFQIWNHGCVXIB-UHFFFAOYSA-N COC1=CC(C=CC(O)=O)=CC(=C1O)[N+]([O-])=O
161 0.035714286 LELVKWOLYWQLRQ-UHFFFAOYSA-N CCOC(C)=NOC(=O)C(F)(F)F
162 0.035714286 IJVMOGKBEVRBPP-UHFFFAOYSA-N NC(C(O)=O)C1=CC=C(C(O)=O)C(=C1)C(O)=O
163 0.035714286 DMNYFEWFSFTYEL-UHFFFAOYSA-N FS(F)(F)(F)(F)C1=CC=CC=C1
164 0.035714286 IDSLBLWCPSAZBL-UHFFFAOYSA-N CC(C)(SC(=S)C1=CC=CC=C1)C#N
165 0.035714286 IWFUMUIKFDSCTQ-UHFFFAOYSA-N CS(=O)(=O)OCCN1C(=O)CCC1=O
166 0.035714286 STDDDVARCIVORC-UHFFFAOYSA-N OC(=O)CON1C(=O)C2=CC=CC=C2C1=O
167 0.035714286 UXNGDCBPIGOZFO-UHFFFAOYSA-N NC1=C(C=C(OC(F)(F)F)C=C1)C(O)=O
168 0.035714286 BQPQFVVEWXYRMH-UHFFFAOYSA-N NC1=C(C=CC=C1OC(F)(F)F)C(O)=O
169 0.035714286 HRXMMARNIZKHLR-UHFFFAOYSA-N COCOC1=C(O)C=C(C=C1)[N+]([O-])=O
170 0.035714286 FTENJHHISPVLSJ-UHFFFAOYSA-N C1CSC(S1)C1=CC2=CC=CC=C2N1
171 0.035714286 XENUZRFQWYUPEZ-UHFFFAOYSA-N O=C1N=C(SC2=CC=CC=C12)C1=CC=CC=C1
172 0.035714286 CYWQTDUBOOXHPP-UHFFFAOYSA-N N#CCC1=CC=C(S1)C1=CC=CC=C1
173 0.035714286 QDLNPCCIGODMCG-UHFFFAOYSA-N CCC1=CC=C(OS(Cl)=O)C=C1
174 0.035714286 RCHBKQDIZMPNEQ-UHFFFAOYSA-N O=C1N(C(=S)C2=CC=CC=C12)C1=CC=CC=C1
175 0.035714286 FCICNAVPTWAZJU-UHFFFAOYSA-N [O-][N+](=O)C1=CC=C(C=C1)C1CC(=O)OC1=O
176 0.035714286 VGEHPPPYVCNRCR-UHFFFAOYSA-N CCSC1=CC=C(SCC)S1
177 0.035714286 MCSOFSNLIDVKRH-UHFFFAOYSA-N CCSC1=CSC=C1SCC
178 0.035714286 GIZDLMMDERTJBO-UHFFFAOYSA-N ClCC(=O)C1=CN(N=N1)C1=CC=CC=C1
179 0.035714286 OIHZZAYTAOKWEQ-UHFFFAOYSA-N CC1=CC=CC=C1OP(C)(Cl)=O
180 0.035714286 SOWJMLAUWAWEHG-UHFFFAOYSA-N S=C(C1=CC=CS1)C1=CC=CC=C1
181 0.035714286 OGBYPVYZNREDQO-UHFFFAOYSA-N S=C(C1=CC=CC=C1)C1=CN=CC=C1
182 0.035714286 JWZHNMQVMJAKPN-UHFFFAOYSA-N N1C2=CC=CC=C2PC2=CC=CC=C12
183 0.035714286 JQCJRHLVXFNMKF-UHFFFAOYSA-N O=CC1=CC(=CC=C1)C1=NC2=CC=CC=C2S1
184 0.035714286 IJVMOGKBEVRBPP-UHFFFAOYSA-N NC(C(O)=O)C1=CC=C(C(O)=O)C(=C1)C(O)=O
185 0.035714286 LACFLXDRFOQEFZ-UHFFFAOYSA-N CCC1=CC=C(C=C1)S(Cl)(=O)=O
186 0.035714286 MUYGKKOSNWNZPV-UHFFFAOYSA-N O=CC1=CC=CC=C1C1=NC2=CC=CC=C2S1
187 0.035714286 YLIZHBFCLCYCBF-UHFFFAOYSA-N O=CC1=CC=C(C=C1)C1=NC2=CC=CC=C2S1
188 0.035714286 DBDJWUJJJAJAJC-UHFFFAOYSA-N OC(=O)CCC(=O)OC1=CC=C(C=C1)[N+]([O-])=O
189 0.035714286 HHIMRBSDYARGRE-UHFFFAOYSA-N OC(=O)C1=CC(OCC(F)(F)F)=NC=C1
190 0.035714286 HBENSHGDVIJNBK-UHFFFAOYSA-N NC(=O)CC1=NC(Cl)=NC2=CC=CC=C12
191 0.035714286 HJLCVBDLCLWTER-UHFFFAOYSA-N CC1=CC=C(C=C1)C1=C(C=CS1)C#N
192 0.035714286 DDTFLTGFVRRMBF-UHFFFAOYSA-N ClC1=NC=CN=C1N1CCOCC1
193 0.035714286 UMZDVSAMHXQPOL-UHFFFAOYSA-N C#CCSC1=NC2=CC=CC=C2C=C1
194 0.035714286 BKNKIIINVYRDLC-UHFFFAOYSA-N OCCOC1=C(O)C=C(C=C1)[N+]([O-])=O
195 0.035714286 ILJRCDXWGMKDHL-UHFFFAOYSA-N COC(=O)C1=CC=CC2=C1NC(=O)OC2=O
196 0.035714286 AVZHUCQUCHGNJF-UHFFFAOYSA-N ClC1=NC(=CN=C1)N1CCOCC1
197 0.035714286 HLCBBVPNXRLNEV-UHFFFAOYSA-N OC(=O)CC1=C(CC(O)=O)C(=CC=C1)[N+]([O-])=O
198 0.035714286 QPMHTUPJLAWJAW-UHFFFAOYSA-N CC1=CC=C(C=C1)C(F)(F)S(N)(=O)=O
199 0.035714286 UIELKNXDYXIIBX-UHFFFAOYSA-N OC1=CC(CCCS(O)(=O)=O)=C(O)N1
200 0.035714286 WXUFMBOPMNGXGD-UHFFFAOYSA-N NNC(=O)C1=C2C=CC(Cl)=CC2=NC=C1
201 0.035714286 WTZNYHLJHOEONZ-UHFFFAOYSA-N OC(=O)C1C=NC2=C(C(O)=CC=C2O)C1=O
202 0.035714286 CYGCUBAHHGXMIZ-UHFFFAOYSA-N OC(=O)C1C=NC2=C(C(O)=CC(O)=C2)C1=O
203 0.035714286 DNIWSOTWTRSLCX-UHFFFAOYSA-N COC1=C(N=C(C=C1)C(F)(F)F)C(O)=O
204 0.035714286 IVGQUVMWYGVJHX-UHFFFAOYSA-N COC1=NC=CC(=C1C(O)=O)C(F)(F)F
205 0.035714286 BHOAXTILCJPEBD-UHFFFAOYSA-N OC1=C(O)C=C2OC(=O)C(CC2=C1)=NC=O
206 0.035714286 NNTVHEDWDUZVHO-UHFFFAOYSA-O CCO[P+](=O)CC1=CC=C(O)C=C1
207 0.035714286 HZZVJAQRINQKSD-PBFISZAISA-N C1[C@@H]2N(C1=O)[C@H](/C(=C/CO)/O2)C(=O)O
208 0.035714286 LACFLXDRFOQEFZ-UHFFFAOYSA-N CCC1=CC=C(C=C1)S(Cl)(=O)=O
209 0.035714286 MEZVYCJJQKEVJZ-UHFFFAOYSA-N COC1=C(C=CC(=N1)C(F)(F)F)C(O)=O
210 0.035714286 CHSLNEBIJHYJBM-UHFFFAOYSA-N OCC1=CC(=CN=C1)C1=NN=C(Cl)C=C1
211 0.035714286 KFWRYKSHNZRMLM-UHFFFAOYSA-N CC1=C(N=NN1C1=CC=CC=C1)C(Cl)=O
212 0.035714286 MDFVYLFAKRQRQZ-UHFFFAOYSA-N CC1=CC=C(C=C1)N1C=C(N=N1)C(Cl)=O
213 0.035714286 HZZVJAQRINQKSD-INJCQMSSSA-N C1[C@@H]2N(C1=O)[C@H](/C(=C\CO)/O2)C(=O)O
214 0.035714286 HGBMGRXIQJGDDO-UHFFFAOYSA-N OC(=O)CC(C(O)=O)C1=CC=C(C=C1)[N+]([O-])=O
215 0.035714286 YQRNMJJRACVBMW-UHFFFAOYSA-N C=C1C(=O)NC2=C(O1)C=C(C=C2C(=O)O)O
216 0.035714286 IEGHZXBAZSQFJE-UHFFFAOYSA-N O=c1cc([nH]c2c1C(O)C(C=C2)(O)O)C(=O)O
217 0.035714286 DMJZPHYFYOQAAM-UHFFFAOYSA-N CC(OC(=O)C1=CC=C(C=C1)[N+]([O-])=O)C(O)=O
218 0.035714286 HOTIJTULPVRCAH-UHFFFAOYSA-N N#CC1=CC=C(C=C1)C1OC2=CC=CC=C2S1
219 0.035714286 SSPAOINEKSJKPT-UHFFFAOYSA-O CCO[P+](=O)CC1=CC=CC=C1O
220 0.035714286 MLPDLTJMPVDIEJ-UHFFFAOYSA-N CC(=O)C1=NN(C=N1)C1=CC=C(Cl)C=C1
221 0.035714286 RMEZYEYBXQKGKT-UHFFFAOYSA-N COC(=O)C(=NOCC#C)C(=O)OC
222 0.035714286 WOIIMZYWWZHYJR-UHFFFAOYSA-N OC(=O)C(=O)CC(=O)C1=CC=CC2(C1(N)O2)O
223 0.035714286 PRGGTHPPVOPHHG-UHFFFAOYSA-N CCC(=O)OCC1=CC=C(O1)[N+]([O-])=O
224 0.035714286 YBASYVYPLWTESI-UHFFFAOYSA-N [O-][N+](=O)C1=CC=C(O1)C=CC(=O)OCC#C
225 0.035714286 OGFDYUBEXUNCNC-UHFFFAOYSA-N Oc1cc(O)c2c(c1)c(=O)cc([nH]2)C(=O)O
226 0.035714286 LUOGSASRTYIOCL-UHFFFAOYSA-N NC1=C2C(SC3=CC=CC=C23)=CC=C1
227 0.035714286 BXFUZKVJSUIZLS-UHFFFAOYSA-N OCC1OC(N=C=S)C(O)C(O)C1O
228 0.035714286 FMHDFPCWZFUXON-UHFFFAOYSA-N OC1=CC23C(C=C1)(O2)NC(=CC3=O)C(=O)O
229 0.035714286 DQOOIGWCYGESQG-UHFFFAOYSA-N ClCS(=O)(=O)CC1=CC=CC=C1
230 0.035714286 PZFICWFDJJJRHG-UHFFFAOYSA-N OCC1OC2N=C(S)OC2C(O)C1O
231 0.035714286 WJFKNYWRSNBZNX-UHFFFAOYSA-N N1C2=CC=CC=C2SC2=CC=CC=C12
232 0.035714286 LQPRRAKHJHDIKM-UHFFFAOYSA-N OC1=Cc2c(=O)cc([nH]c2C2C1O2)C(=O)O
233 0.035714286 WVYSPTSYYJFACX-UHFFFAOYSA-N OC(=NC1=CC=CC=C1Cl)N1C=CN=C1
234 0.035714286 CQNMQTYIULLBAS-UHFFFAOYSA-N Oc1cc2OC(=O)C(=Cc2cc1O)NC=O
235 0.035714286 MMFZQNVAJIAIDO-UHFFFAOYSA-N OC(CC(=O)C1=CC=C(C=C1)N(=O)=O)C(O)=O
236 0.035714286 KGVHLWMEJRHDFN-UHFFFAOYSA-N OC(CC(=O)C1=CC=CC=C1N(=O)=O)C(O)=O
237 0.035714286 RIGFMUNSTCPGNP-UHFFFAOYSA-N OC(=O)CC(=O)OCC1=CC=C(C=C1)[N+]([O-])=O
238 0.035714286 AJFYBGQDSSLDOZ-UHFFFAOYSA-N CC[Ge]1(CC)NCC(C)S1
239 0.035714286 JXOSXTKLBNTUIR-UHFFFAOYSA-N CC1=C(C(O)=O)C(=O)N=C(C1)C(F)(F)F
240 0.035087719 XHVOYKMVESKNDP-UHFFFAOYSA-N CN(C)C(=S)SCC(=O)C1=CC=CC=C1
241 0.035087719 PPBKBANWEDRNHJ-UHFFFAOYSA-N Oc1cc(OC(=C)C(=O)O)c(c(c1)C(=O)O)N
242 0.035087719 OBSRPACCEPLRRT-UHFFFAOYSA-N CCCCSC=C1SC2=C(NC=C2)C1=O
243 0.035087719 RXLLZUMPVNFKTQ-UHFFFAOYSA-N OC(=O)CC(=O)N(c1ccccc1C(=O)O)O
244 0.035087719 MPDZPLROGGIQDT-UHFFFAOYSA-N OC(C(=O)Nc1ccccc1C(=O)O)C(=O)O
245 0.035087719 VQDPTXBFDHSQCC-UHFFFAOYSA-N ONc1c(O)cccc1C(=O)CC(=O)C(=O)O
246 0.035087719 IXCJODVDRJISPR-UHFFFAOYSA-N OC(=O)CC(=O)Nc1cc(O)ccc1C(=O)O
247 0.035087719 MCVFDIBYKMURKZ-UHFFFAOYSA-N OC(=O)CC(C(=O)c1ccc(nc1)O)C(=O)O
248 0.035087719 SZTFOSQKSCPQKE-UHFFFAOYSA-N OC(=O)CC(=O)NC12OC1C=CC=C2C(=O)O
249 0.035087719 IJGSEFMWDQLOCB-UHFFFAOYSA-N OC(=O)CC(=O)Nc1c(O)cccc1C(=O)O
250 0.035087719 MLUDCKBRPQGXIY-UHFFFAOYSA-N [O-][N+](=O)C1=CC=C(O1)C=CC(=O)OCC1CO1
251 0.035087719 ADHSMZUCESTBLM-UHFFFAOYSA-N CC(O)[P+](=O)OCC1=CC=CC=C1
252 0.034482759 CWIMAMHHJBUANT-UHFFFAOYSA-N O=CC1C=CC(=CC1O)S(=O)(=O)O
253 0.034482759 PYZJRNLPCPXSEQ-UHFFFAOYSA-N O=C(Nc1ccc(cc1C(=O)O)O)CC(=O)O
254 0.034482759 XWLZWHRWRGHBLX-UHFFFAOYSA-N CC(C)(C)SCC1=C(Cl)C(=O)NO1
255 0.034482759 VZRXFLGJMKLUPR-UHFFFAOYSA-N COC1=CC=C(C=C1)N1CCCSC1=S
256 0.034482759 VOWRUXVABZHWNP-UHFFFAOYSA-N OC1=CC2OC2(C(=C1)C(=O)CC(=O)C(=O)O)N
257 0.034482759 IXPMPOCHJBNGJF-UHFFFAOYSA-N Oc1cc(O)c(c(c1)C(=O)CC(=O)C(=O)O)N
258 0.034482759 PPCYABRGEKQACV-UHFFFAOYSA-N OC1=CC=C(C2(C1O2)C(=O)CC(=O)C(=O)O)N
259 0.034482759 CDQTVTSDYVLCHM-UHFFFAOYSA-N COC1=CC(=C(O)C=C1)S(O)(=O)=O
260 0.034482759 UMSPKEXDHUSDHA-UHFFFAOYSA-N OC(=O)C(C(C(=O)O)N)C1=CC(=O)C(=O)C=C1
261 0.034482759 LDHHZMBRGORMJK-UHFFFAOYSA-N OC(=O)C(=O)CC(=O)C12OC1C=CC(=C2N)O
262 0.034482759 VPGAIODQJBKUFV-UHFFFAOYSA-N CC1(OS(O)(=O)=O)C=CC(=O)C=C1
263 0.034482759 UHLNNAQEQJUZHG-UHFFFAOYSA-N C=C(C(=O)O)OC1=C(N)C(=CC2C1O2)C(=O)O
264 0.033898305 CSXNIFIGUNHVKN-UHFFFAOYSA-N ONc1ccc(cc1C(=O)CC(=O)C(=O)O)O
265 0.033898305 LJOQQPVSDPLNII-UHFFFAOYSA-N C#CNC=C(C(C(=O)O)CO)C(=O)O
266 0.033898305 JRGFPSWNLBHCFS-UHFFFAOYSA-N NC1=NC=C(SCCC(O)=O)S1
267 0.033898305 HVWXSYHOYWAHOY-UHFFFAOYSA-N O=C(C(=O)N)Oc1c(ccc(c1C)O)C(=O)O
268 0.033898305 VMZTWDWJFZEFFZ-UHFFFAOYSA-N OC(=O)C(=O)CC(=O)C1=CC2(O)OC2C=C1N
269 0.033898305 TXOOZNGHWAGOAB-UHFFFAOYSA-N OC(=O)CC(=O)NC1=CC2OC2C=C1C(=O)O
270 0.033898305 SSYQXBWVUUHFTM-UHFFFAOYSA-N O=C(CC(=O)c1cccc(c1N)O)OC(=O)O
271 0.033333333 QIHUNGGCPLMHIC-UHFFFAOYSA-N O=C(Oc1cccc(c1N)O)CC(=O)C(=O)O
272 0.033333333 JAKBBBNQLTYQBS-UHFFFAOYSA-N CCOC(=S)NC(CC(O)=O)C(O)=O
273 0.033333333 JUIKCSIKVWJLLG-UHFFFAOYSA-N O=C(CC(=O)c1cc(O)ccc1N)OC(=O)O
274 0.033333333 JGNSWGRTDXTJSK-UHFFFAOYSA-N OC(=O)C(=O)C(C(=O)c1cccc(c1N)O)O
275 0.033333333 YLXFLHCXOSLLTQ-UHFFFAOYSA-N OC(=O)C(=O)CC(=O)c1ccc(c(c1N)O)O
276 0.033333333 YDOGHDDKVWYSNO-UHFFFAOYSA-N O=C(Oc1cc(O)ccc1N)CC(=O)C(=O)O
277 0.032786885 VJUDKJBUPDSYBR-UHFFFAOYSA-N OC(=O)C(=O)CC(=O)c1cc(O)c(cc1N)O
278 0.032786885 NERJZNVYSSJHJW-UHFFFAOYSA-N O=CC(=CN=C(C(=O)O)C)C(=O)CO
279 0.032786885 GXKHMLGTHWFMHR-UHFFFAOYSA-N OC(=O)C(=O)CC(=O)c1c(N)ccc(c1O)O
280 0.032786885 JGDUSGWPPQHMOO-UHFFFAOYSA-N Oc1ccc(c(c1)C(=O)C(C(=O)C(=O)O)O)N
281 0.032786885 MFVIBNDMUNMNPN-UHFFFAOYSA-N OC(=O)C(=O)CC(=O)c1c(O)ccc(c1N)O
282 0.032786885 WYTUJXCMBXVSKP-UHFFFAOYSA-N OC(=O)CC(NC(=O)CCS)C(O)=O
283 0.032258065 GJJMZLCKTPSLBH-UHFFFAOYSA-N OC(=O)C(=O)CC(=O)C1=CC2OC2C(=C1N)O
284 0.032258065 JXBCDIBYBONYAY-UHFFFAOYSA-N OCC(=C(C(=O)O)C=O)C=NC(=O)C
285 0.032258065 RFGVOHAXIWZQQF-UHFFFAOYSA-N CC(C)(S)C(NC(=O)CCCl)C(O)=O
286 0.032258065 XCJLQDWISYOFAL-UHFFFAOYSA-N CCCCSCC1=C(Cl)C(=O)NO1
287 0.031746032 FNVYRJYQVNVEBY-UHFFFAOYSA-N CSCCC(C(=O)O)(C(O)O)NC(=O)O
288 0.03125 IRWDBTCPLYWNNZ-UHFFFAOYSA-N COC(=O)CCSC1=CN=NS1
289 0.030769231 APALJZKZJBXZJU-UHFFFAOYSA-N O=CCSC(=O)C(=O)CCC(=O)O
290 0.029411765 VHBNOXBGFQQNSF-UHFFFAOYSA-N C\C(O)=N\C(CSCC(O)=O)C(O)=O
291 0.028571429 PVLIQNAGLRVGAV-UHFFFAOYSA-N O=CC=c1c(=C(C(=O)O)C)oc(=O)c(c1O)N
292 0.028169014 GIKPDTMIMLDRLC-UHFFFAOYSA-N C\C(O)=N\C(CCSCCCl)C(O)=O
293 0.025974026 HRWNIQANSJTDJH-UHFFFAOYSA-N CC(=CC(=O)O)OP(=S)(OC)NCC
294 0 CBTMINZXLCOFLE-UHFFFAOYSA-N OC(=O)C1C(O)C(=NC=C1C(=O)O)C
295 0 VAJJNGIAHFHSTA-UHFFFAOYSA-N OC(=O)C1=C(O)C(C)NC=C1C(=O)O
296 0 ZFFJBFHQUVRPBB-UHFFFAOYSA-N ClC1=CC=CCC1NN=C1C(=NOC1=O)C
297 0 JJOKCYATPWMFHR-UHFFFAOYSA-N ClC1CC=CC=C1NN=C1C(=NOC1=O)C
298 0 PDVXZHKUOOXWFC-UHFFFAOYSA-N ClC1=CCCC=C1NN=C1C(=NOC1=O)C
299 0 SLIQIXUGNCXHHE-UHFFFAOYSA-N NC(C(=O)N)CSSCC(C(=O)O)N
300 0 FNNSRKPCNWWTBU-UHFFFAOYSA-N OC(=O)COC(=O)Nc1ccccc1C(=O)O
301 0 ZHTQRKZIGGBNMQ-UHFFFAOYSA-N OC(=O)OCC(=O)Nc1ccccc1C(=O)O
302 0 BBNGPTIJYNXLJN-UHFFFAOYSA-N OC(=O)C(Cc1cc(O)oc(=O)c1)N
303 0 BOENKDZKVUJDNF-UHFFFAOYSA-N OC1=CC(C(C(=C1)O)N)C(=O)C(=O)O
304 0 QQQWDMJOQRROPO-UHFFFAOYSA-N OC1C=C(C=C(C1N)O)C(=O)C(=O)O
305 0 ZFOLRZODWWKOSC-UHFFFAOYSA-N OC(=O)C1C=CC(C(C1=O)N)C(=O)O
306 0 MQHMLJHKLJMVDW-UHFFFAOYSA-N OCc1c(O)nc(c(c1C(=O)O)O)C
307 0 SOCGLMMLORLFCX-UHFFFAOYSA-N OC(=O)c1c(cnc(c1O)C)C(O)O
308 0 MAFLPMSEKQPRSF-UHFFFAOYSA-N OCc1ncc(c(c1O)C(=O)O)CO
309 0 XBUAIIMVJSIEAN-UHFFFAOYSA-N OCC1=CN=C(C2(C1(O2)C(=O)O)O)C
310 0 DLOLUQCSKBCANL-UHFFFAOYSA-N OCC12OC1N=C(C(=C2C(=O)O)O)C
311 0 SQLCVUMAERAEQH-UHFFFAOYSA-N OC(=O)C(=O)COC(=O)c1cccc(c1N)O
312 0 NOFFPKVUGWZJHF-UHFFFAOYSA-N OC(=O)C(=O)OCC(=O)c1cccc(c1N)O
313 0 UHZZNJMZGMUGFB-UHFFFAOYSA-N OCCC1=C(C(=O)O)N2C(O1)CC2=O
314 0 IYHWWBGBIWNETM-UHFFFAOYSA-N OC1C=CC(=C(C1O)C(=O)N)C(=O)O
315 0 JSSFFJPGVCBTMC-UHFFFAOYSA-N OC1C=CC(=C(C1O)C(=O)O)C(=O)N
316 0 KEQXWOIFRCZSDH-UHFFFAOYSA-N OC(=O)C(Cc1ccc(oc1=O)O)N
317 0 MEZIBFKEPJTEIZ-UHFFFAOYSA-N Oc1cc(O)c(c(c1)C(=O)O)NC(=O)C(=O)C
318 0 HVVVORCSDWPWPI-UHFFFAOYSA-N O=CNC1(O)C=CC=CC1(O)C(=O)O
319 0 GNISFFXCAIWOIB-UHFFFAOYSA-N O=CNC1=C(C=CC(C1O)O)C(=O)O
320 0 YVDZDMWAYCNAQI-UHFFFAOYSA-N O=CNC1=C(C(=O)O)C(C(C=C1)O)O
321 0 VCNYBDGBOIDXHG-UHFFFAOYSA-N NC(=C(C(=O)O)Cl)C=NNc1ccccc1
322 0 XUPPBTFZRUIZDM-UHFFFAOYSA-N O=CC(=C(C(=O)N(c1ccccc1)N)Cl)N
323 0 TXBMSLKLDPVAAX-UHFFFAOYSA-N C[Si](C)(F)C1=CC=C(C=C1)[N+]([O-])=O
324 0 KRXWZDLRVLENPP-UHFFFAOYSA-N ClCCNC(=O)NC1=CC=CC=N1
325 0 AMFLVHLPLULRRP-UHFFFAOYSA-N ClCCNC(=O)NC1=CC=NC=C1
326 0 SLIJGTHMLIMSSW-UHFFFAOYSA-N NC(CNc1ccc(Cl)cc1)N=O
327 0 HBQQTUZFVAWGRS-UHFFFAOYSA-N COC1=NC(=CN=N1)C1=CC(Cl)=CC=C1
328 0 JZXRLKWWVNUZRB-UHFFFAOYSA-N NCCNC(=O)C1=NC=C(Cl)C=C1
329 0 BCEFZVIHOSVOJI-UHFFFAOYSA-N CC(C)(C)CC1=CSSC1=S
330 0 FVSFDDWOQCUYKZ-UHFFFAOYSA-N CCS(=O)(=O)C1=CC=C(Cl)C=C1
331 0 JIGOHKABACJGLE-UHFFFAOYSA-N NC1=CC=CC2=C1SC1=CC=CC=C21
332 0 UOBNSKFAKGYAQS-UHFFFAOYSA-N CSC1=NC2=C(N=N1)C(=O)N(C)C(=O)N2C
333 0 MEVGKQYFICKFKY-UHFFFAOYSA-N CN(C)N1C(=O)NC2=C(C=CC(Cl)=C2)C1=O
334 0 XBXITUWPPCCXQR-UHFFFAOYSA-N CN(C)N1C(=O)NC2=C(C=C(Cl)C=C2)C1=O
335 0 GVUTYTVIXPNLTN-UHFFFAOYSA-N CC1=C(Cl)C=CC(OCC2=NN=C(N)O2)=C1
336 0 JZXRLKWWVNUZRB-UHFFFAOYSA-N NCCNC(=O)C1=NC=C(Cl)C=C1
337 0 UYGONJYYUKVHDD-UHFFFAOYSA-N CN1C=C(C(=O)C2=C1C=C(F)C=C2)S(C)=O
338 0 NUJGORANFDSMOL-UHFFFAOYSA-N ClCCS(=O)(=O)C1=CC=CC=C1
339 0 JDRSLPWHTUIYIT-UHFFFAOYSA-N OCCN(CCO)CS(O)(=O)=O
340 0 PFMHSJMACRLMEX-UHFFFAOYSA-N N#CCSC1=CC2=CC=CC=C2C=C1
341 0 SRYOQHSXNKSURI-UHFFFAOYSA-N CC(=O)OCC1=CC2=C(OCO2)C=C1[N+]([O-])=O
342 0 MEUBCTJJRTXLLI-UHFFFAOYSA-N ClC1=CC=C(NC2=NC=CC(=O)N2)C=C1
343 0 HWIIAAVGRHKSOJ-UHFFFAOYSA-N COC1=CC2=NC(Cl)=NC(N)=C2C=C1OC
344 0 XTAXYZXWJVLJSD-UHFFFAOYSA-N ClC1=CC=C(NC2CNC(=O)NC2=O)C=C1
345 0 UHWSPEVUOWFWQB-UHFFFAOYSA-N ClC1=CC=CC=C1NC1CNC(=O)NC1=O
346 0 HCFBQKXQWQSMNV-UHFFFAOYSA-N COC1=C(OC(C)=O)C=CC(C=O)=C1[N+]([O-])=O
347 0 OBVUNTVNMNHMMD-UHFFFAOYSA-N CC1=C(N)C(C)=C(C(N)=O)C(Cl)=N1
348 0 ZLLSGXUNKVEPDI-UHFFFAOYSA-N CCOC(=O)C=CN(CCCl)CCCl
349 0 MLQMIKSBTAZNBK-UHFFFAOYSA-N COC(=O)C1=C(C(=O)OC)C(=CC=C1)[N+]([O-])=O
350 0 FGLDMXBKDAHVHZ-UHFFFAOYSA-N OC(=O)C(CC1=CC(=CC=C1)[N+]([O-])=O)C(O)=O
351 0 YYBSGOFFQARTPP-UHFFFAOYSA-N COC1=CC(CC(=O)C(O)=O)=C(C=C1)[N+]([O-])=O
352 0 NLAIMNFOYOGBPN-UHFFFAOYSA-N CC(=O)OC1=C(OC(C)=O)C=C(C=C1)[N+]([O-])=O
353 0 IWVMDDXGASKALM-UHFFFAOYSA-N CC(=O)OC1=CC(=C(OC(C)=O)C=C1)[N+]([O-])=O
354 0 JGXSFOOEUYARMC-UHFFFAOYSA-N CCN1C(C)=NC2=CC(Cl)=C(C=C12)[N+]([O-])=O
355 0 KBEJHHWQKHGDNC-UHFFFAOYSA-N COC1=C(OC)C=C(C(O)=C1)[N+]([O-])=O
356 0 KZFGYEFENLTRQC-UHFFFAOYSA-N CCOC(=O)C1=C(C)OC(=C1)[N+]([O-])=O
357 0 CJHONDZWLQBAMB-UHFFFAOYSA-N CC(Cl)S(=O)(=O)C1=CC=CC=C1
358 0 RGWSDFHTYZOJAY-UHFFFAOYSA-N NNC(=O)CNC1=CC=C(Cl)C=C1
359 0 FYMBCHMGTUSFSN-UHFFFAOYSA-N NNC(=O)CNC1=CC(Cl)=CC=C1
360 0 TYYIIDNUIOPYMX-UHFFFAOYSA-N NNC(=O)CNC1=CC=CC=C1Cl
361 0 KTYYDHOWWCVUQJ-UHFFFAOYSA-N OC(=O)CCCNC(=O)C(F)(F)F
362 0 HJBCAOHCOZDCCY-UHFFFAOYSA-N CC(C)(NC(=O)C(F)(F)F)C(O)=O
363 0 MVPVSDDVDXPOOP-UHFFFAOYSA-N ClC1=CC=CC=C1C1OC1(C#N)C#N
364 0 VGKWGNCFRUVNNL-UHFFFAOYSA-N NC1=NC(=O)N=CC1C1=CC=C(Cl)C=C1
365 0 HWZTURLKWZVZTI-UHFFFAOYSA-N NC1=NC(=O)N=CC1C1=CC(Cl)=CC=C1
366 0 IAEIRTLIYHCYRE-UHFFFAOYSA-N COC1=C(OC)C(O)=C(C=C1)[N+]([O-])=O
367 0 VIIPRKFEGDDHCU-UHFFFAOYSA-N CC(=O)NC1=NC2=C(C=CC(Cl)=N2)C=C1
368 0 FREOGXBZEAMJQN-UHFFFAOYSA-N CC1=CC(C)=C(C=C1)S(Cl)(=O)=O
369 0 XWBDWELWBUWSNI-UHFFFAOYSA-N COC(=O)C1=CC=C(C=C1C(=O)OC)[N+]([O-])=O
370 0 VUUNEPUYJVEQRI-UHFFFAOYSA-N CCC(=O)NNC1=NC(Cl)=CC=C1
371 0 XDSNNVUKVKTMCB-UHFFFAOYSA-N CCOC(=O)OC1=CC(C=O)=C(C=C1)[N+]([O-])=O
372 0 XMRKEKYCPSNAPK-UHFFFAOYSA-N CCCCN=CC(Cl)(Cl)C(=O)OCC
373 0 RAICPCFODOXJBO-UHFFFAOYSA-N CSCC1=CC=CC(CSC)=N1
374 0 PAYWCKGMOYQZAW-UHFFFAOYSA-N COC(=O)C1=CC=C(C(=O)OC)C(=C1)[N+]([O-])=O
375 0 OUXMJRMYZCEVKO-UHFFFAOYSA-N CC1=NC2=C(S1)C=CC1=CC=CC=C21
376 0 WGKSBSULRFMNQF-UHFFFAOYSA-N COC(=O)C1=C(OC(C)=O)C(=CC=C1)[N+]([O-])=O
377 0 AVIIOEOPBJOTOH-UHFFFAOYSA-N O1N=C2C(=N1)C1=NON=C1C1=NON=C21
378 0 GVNAJKLESILZHU-UHFFFAOYSA-N COC(=O)C1=C(N)N=C(SC)S1
379 0 KGLVHCYZWWKBRE-UHFFFAOYSA-N CCSC1=NC(=CS1)C1=CC=CC=C1
380 0 DKUJBPUODZRBGF-UHFFFAOYSA-N ClC1C=NN(C2=CC=CC=C2)C(=O)C1=N
381 0 JBKPABSMMKMFKQ-UHFFFAOYSA-N CSC1=C(SC)C2=CC=CC=C2N=C1
382 0 PZHPVNNBZFFIQF-UHFFFAOYSA-N CCN1C(=S)SC=C1C1=CC=CC=C1
383 0 RYZIOPWMVFNTOJ-UHFFFAOYSA-N COC1=C(OC(C)=O)C=C(C=O)C(=C1)[N+]([O-])=O
384 0 DYRBDCWMMPKRCY-UHFFFAOYSA-N CC1=CC(C)=NC(NC(=O)CCl)=N1
385 0 VEDVLCBGJDVXTE-UHFFFAOYSA-N CC1=NC2=CC3=CC=CC=C3C=C2S1
386 0 JORDJRAQJPQYLB-UHFFFAOYSA-N ClC1=NC(=NC=C1)N1CCOCC1
387 0 JVEJVHMWMFXRDM-UHFFFAOYSA-N S1C=CC=C1C1=CN2C=CC=CC2=C1
388 0 GGTSJKFPGKFLCZ-UHFFFAOYSA-N COC(=O)C1=CC(=CC(=C1)C(=O)OC)[N+]([O-])=O
389 0 NVIUCKLTKSZXBV-UHFFFAOYSA-N COC1=NC(=CN=N1)C1=CC=C(Cl)C=C1
390 0 JJFFRJTXRATUEE-UHFFFAOYSA-N OC(=O)C1=CC=CC=C1SC(F)F
391 0 ORVDFMDHUPJELP-UHFFFAOYSA-N ClCC(=O)N(CCC#N)CCC#N
392 0 WYKYKTKDBLFHCY-UHFFFAOYSA-N C1=CC=C(C=C1)N2C(=O)C(=C(C=N2)N)Cl
393 0 XWQSAOBUBKQAII-UHFFFAOYSA-N CN(N)C(=O)C1=C(N)C=CC(Cl)=C1
394 0 BEEYROGUZUHZQD-UHFFFAOYSA-N CC1=NC(=NC(=O)C1Cl)C1=CC=CC=N1
395 0 HJKDEHIETWUANJ-UHFFFAOYSA-N N#CC1=CC=C(C=C1)C1SCCCS1
396 0 XZTCUENJMGJQGJ-UHFFFAOYSA-N NC(CC1=COC=C1C(O)=O)C(O)=O
397 0 AQTYXAPIHMXAAV-UHFFFAOYSA-N COC1=CC=CC=C1OS(O)(=O)=O
398 0 LSAGRAXLOLZVKO-UHFFFAOYSA-N CC1=CC(=CC(C)=C1)S(Cl)(=O)=O
399 0 BSGZBTVJZSNKKJ-UHFFFAOYSA-N OC(=O)CN=C(O)C1=CC2=C(OCO2)C=C1O
400 0 FKRXAOXJRNLGQK-UHFFFAOYSA-N CC1=CC=CC(C)=C1S(Cl)(=O)=O
401 0 VXAPSUDMBNWYNC-UHFFFAOYSA-N OB(O)CNC(=O)CC1=CC=CS1
402 0 SATOOOGJLDLPLZ-UHFFFAOYSA-M [H][P@]([O-])(=O)CCOC1=CC=C(C)C=C1
403 0 XZTCUENJMGJQGJ-LURJTMIESA-N NC(Cc1cocc1C(=O)O)C(=O)O
404 0 JDRSLPWHTUIYIT-UHFFFAOYSA-N OCCN(CCO)CS(O)(=O)=O
405 0 BTHRCJACYHBCHX-UHFFFAOYSA-N COC1=CN=C(N=C1Cl)C1=CC=CC=N1
406 0 TZAPCCZHAICKIJ-UHFFFAOYSA-N ClCCCC(=O)NC1=NC=CC=N1
407 0 QNCJTOXEHSOJAM-UHFFFAOYSA-N NCCNC1=C(Cl)C=C(C=N1)C(F)(F)F
408 0 PMMXGBDANHYUQG-UHFFFAOYSA-N OC(=O)C1=CC(SC(F)F)=CC=C1
409 0 JMCQSLSABBLTGP-YFKPBYRVSA-N OCC(O)CNCCS(=O)(=O)O
410 0 VIQLDTHCJGLTLT-FPLPWBNLSA-N CSC(=NC=C/c1ccc(O)cc1)SC
411 0 UJYBUZMRRLFXGM-UHFFFAOYSA-N CC1=NN(N=C1C(Cl)=O)C1=CC=CC=C1
412 0 GJWVQSCZTVQOFG-UHFFFAOYSA-N CNC(=O)C1=C2CCC=CC2=C(SC)S1
413 0 SKSWIIXKACKGED-UHFFFAOYSA-N COc1cc(C(=O)O)c(N)c(O)c1O
414 0 VIQLDTHCJGLTLT-BQYQJAHWSA-N CSC(=NC=Cc1ccc(O)cc1)SC
415 0 YKSQPGLJCBOZNG-UHFFFAOYSA-N N1C(=CC2=CC=CC=C12)C1=CC=CS1
416 0 WTQPVZDWSQZMLH-UHFFFAOYSA-N CNC1=C(C=C(Cl)C=C1)C(=O)NN
417 0 MFPOUGIMRVHORC-QYNIQEEDSA-N COC(=O)C1=C(N)C(O)C2OC2C1=O
418 0 NCOMUGOPQPRVSE-UHFFFAOYSA-N Cc1ccc(c(c1)O)OS(=O)(=O)O
419 0 KPFNSNUQLMJKQE-UHFFFAOYSA-N NCCSC(=O)c1ccc(cc1)F
420 0 ILWRYGALHSASQT-UHFFFAOYSA-N CCOC(=O)C1=CN=C2N(C)N=CC2=C1Cl
421 0 QJGARKNEXJYBNU-UHFFFAOYSA-N NC(=O)C1=CC(C(C=C1)(O)C(=O)O)O
422 0 JHVCTJZANSMUIM-UHFFFAOYSA-N CCOC(=O)C1NC(=S)SC1=N
423 0 FJKSGQKDJZLOTN-UHFFFAOYSA-N CCOC(=S)NC1=CC=C(F)C=C1
424 0 GONWSTJDIYTKKB-UHFFFAOYSA-N OC(=O)C1=CC(C(C=C1)(O)C(=O)N)O
425 0 ZEJSFJATSVWYJB-UHFFFAOYSA-N OC(=O)CNc1nc(O)nc(n1)Cl
426 0 VOIVNIGJPPFYCC-UHFFFAOYSA-N CC(=O)CC(=O)ON1C(=O)CCC1=O
427 0 JVKZPVOQVJJUII-UHFFFAOYSA-N CC(CBr)N1N=NC(C)=N1
428 0 KKMFKEJIAQCIPO-UHFFFAOYSA-N C=CCNS(=O)(=O)C1=NC=NC2=C1NC=N2
429 0 BKFZABWNDLAJIJ-UHFFFAOYSA-N OCc1ccc(c(c1)O)S(=O)(=O)O
430 0 UUAPTBJHMFHIOU-UHFFFAOYSA-N OCC1=CC2C(C=C1)(O2)S(=O)(=O)O
431 0 GWQXXJRDSPKGTH-UHFFFAOYSA-N CC(C)(C)NC(=S)C1=CC=CS1
432 0 UKVJIAQHRSRKNK-UHFFFAOYSA-N OCC12C=CC(=CC2O1)S(=O)(=O)O
433 0 PBUUBFFAQYTSST-UHFFFAOYSA-N OCOc1ccc(cc1)S(=O)(=O)O
434 0 TZVUCGJSHGKWCJ-UHFFFAOYSA-N Cc1cccc(c1OS(=O)(=O)O)O
435 0 WEQMYSOQCTYWCD-UHFFFAOYSA-N OC(c1c(cnc(c1O)C)C(=O)O)O
436 0 ZTOKYSIWRUGENN-UHFFFAOYSA-N NNC(=S)N=NCC1=CC=CC(=C1)[N+]([O-])=O
437 0 XHBZYLUDOIQPFQ-UHFFFAOYSA-N NC1(CC(=O)C2C(C12)C(O)=O)C(O)=O
438 0 ULBLKXPBISVARU-UHFFFAOYSA-N NC(CSC1=NC=CS1)C(O)=O
439 0 XHBZYLUDOIQPFQ-UHFFFAOYSA-N NC1(CC(=O)C2C(C12)C(O)=O)C(O)=O
440 0 XILVIDNZXBVMFI-UHFFFAOYSA-N OCc1c(C(=O)O)c(O)nc(c1O)C
441 0 AGKVMIOZYNENQB-UHFFFAOYSA-N OCc1c(O)c(CO)ncc1C(=O)O
442 0 UYGONJYYUKVHDD-UHFFFAOYSA-N CN1C=C(C(=O)C2=C1C=C(F)C=C2)S(C)=O
443 0 AYCXIVOOSPZUOI-UHFFFAOYSA-N CCOP(Cl)(=O)N(CC)CC
444 0 VZKONLRWCYGDIS-UHFFFAOYSA-N OCC12OC2(O)C(=NC=C1C(=O)O)C
445 0 JYTJVWAXYXJKNF-UHFFFAOYSA-N CCOC(=O)CC1=CN2N=C(Cl)C=CC2=N1
446 0 QTNIYMXUNKUBAG-UHFFFAOYSA-N OCC1=C(O)C(=NC2C1(O2)C(=O)O)C
447 0 JHTGWMSMTTXVOC-UHFFFAOYSA-N O=C=NCCSSCCN=C=O
448 0 PRPODFCVEUJOCR-UHFFFAOYSA-N O=CCC1OC2N(C1C(=O)O)C(=O)C2
449 0 CIRYMDFNFDJALS-UHFFFAOYSA-N COC1=C(OC)C=C2C(Cl)=NC(N)=NC2=C1
450 0 VFWSFQAVQGQOST-UHFFFAOYSA-N NC(=O)C=CC(=CC(=O)O)CC(=O)O
451 0 IGCNYLNBNWBQKO-UHFFFAOYSA-N FC(F)(F)S(=O)(=O)OCCC=C
452 0 RCUQGICDZMNIFH-UHFFFAOYSA-N FC(F)(F)C1=COC=C1C(F)(F)F
453 0 DEOGZNVFGOAPJB-UHFFFAOYSA-N CC1(C)N=C(SC1=S)C1=CC=CC=C1
454 0 ZLWZHBFKOMIQOA-UHFFFAOYSA-N C1CSCC#CCSCCS1
455 0 YHIYSPGAOWANSA-UHFFFAOYSA-N CC1=C(Cl)C=C(C=C1)S(C)(=O)=O
456 0 ZHCIQTJXVSMVAO-UHFFFAOYSA-N CC1(C)SC(=S)C(C)(C)C1=S
457 0 UTGCJDBLVDZZFG-UHFFFAOYSA-N OC(=O)C=CC(=CC(=O)N)CC(=O)O
458 0 RERYBLJBDZSCJS-UHFFFAOYSA-N OC(=O)C=CC(=CC(=O)O)CC(=O)N
459 0 FNBOXQYFMYXVDU-UHFFFAOYSA-N N1C=C(C2=CC=CS2)C2=CC=CC=C12
460 0 KIHGQIOEKNMYHK-UHFFFAOYSA-N N1C=CC2=C1C=C(C=C2)C1=CC=CS1
461 0 QUBIWSDNYCMADB-UHFFFAOYSA-N CN1C(=O)C=C(N=C1Cl)C1=CC=NC=C1
462 0 VSIBDTDVAABXJI-UHFFFAOYSA-N OC1=CC(O)C2(C(=C1)C(=CC(=N2)C(=O)O)O)O
463 0 SHJZVIHRPSCKMI-UHFFFAOYSA-N COc1cc(O)c(c(c1O)C(=O)O)N
464 0 QIIRHLWCUVABGJ-UHFFFAOYSA-N OCOc1cc(O)c(c(c1)C(=O)O)N
465 0 BREHZRPAACNKTR-UHFFFAOYSA-N COC1=C(O)C=C(CO)C(=C1)[N+]([O-])=O
466 0 JJDGAJONFHYOFS-UHFFFAOYSA-N CC1=C(N)C=CC(SC(F)(F)C(F)F)=C1
467 0 RSHHWEDNZVSVAG-UHFFFAOYSA-N COC1=CC(=C(C2(C1O2)C(=O)O)N)O
468 0 GEJKTQGUQWJEAB-UHFFFAOYSA-N O=CC1=C(SC2=CC=CC=C12)C1=CN=CC=C1
469 0 SCOKXZYNQKAQLK-UHFFFAOYSA-N CCOC(=O)C(=O)OC1=CC=CC=C1[N+]([O-])=O
470 0 HAWOGGFEXNHPJE-UHFFFAOYSA-N COC12C=C(C(=O)O)C(=C(C2O1)O)N
471 0 QSLCMEQZJWPOFU-UHFFFAOYSA-N CSC1=CN(C)C2=CC=CC=C2C1=S
472 0 UYGONJYYUKVHDD-UHFFFAOYSA-N CN1C=C(C(=O)C2=C1C=C(F)C=C2)S(C)=O
473 0 OIXALTPBNZNFLJ-UHFFFAOYSA-N C=CCOC(=O)ON1C(=O)CCC1=O
474 0 HKJBLQMSNWASFD-UHFFFAOYSA-N CC1=C2N=CC(C(O)=O)C(=O)C2=CC(F)=C1F
475 0 XPZOWNZFWIEYBI-UHFFFAOYSA-N COC1=CC2(C(C(=C1)C(=O)O)(O2)N)O
476 0 ZWHICHDDPDRHGR-UHFFFAOYSA-N COc1cc(OC(=O)O)c(c(c1)O)N
477 0 JXHQRFQDVVZGJF-UHFFFAOYSA-N COc1cc(O)c(c(c1)C(=O)O)NO
478 0 SKUCFRFZPMVOHX-UHFFFAOYSA-N CC1COC(O1)C1=CC=C(O1)[N+]([O-])=O
479 0 HCRWRKREPNJMJW-UHFFFAOYSA-N FC(C=NOCC1OCCO1)(F)F
480 0 FEDJWOYQPMULIQ-UHFFFAOYSA-N COC1=CC=C(C=C1)S(=O)CCl
481 0 HEYFGXVKBGCSMP-UHFFFAOYSA-N CCOC(=O)CC1=CC(=O)NC(=O)O1
482 0 FNZQARVPPQEHAV-UHFFFAOYSA-N COC1=C(C#N)C(C#N)=C(C#N)C(N)=N1
483 0 FZNKXOQGQPDTAJ-UHFFFAOYSA-N O=CC=C(C(C(=O)O)N)C=CC(=O)O
484 0 WEPHISQRTXMXEF-UHFFFAOYSA-N N#CCC1=C(SC=C1)C1=CC=CC=C1
485 0 DNKJUSHPTQVLEE-UHFFFAOYSA-N N#CCC1=C(C=CS1)C1=CC=CC=C1
486 0 PAWMHDAJXKKTHU-UHFFFAOYSA-N CCOC(=O)N(Cl)CC(Cl)CCC=C
487 0 MEKUZHVUXGPPGH-UHFFFAOYSA-N O=CNC1(O)C(O)C=CC=C1C(=O)O
488 0 SIFGVRLRDJARCI-UHFFFAOYSA-N CC1=CC=C(OS(Cl)=O)C(C)=C1
489 0 FWTXUOVLPKUKSI-UHFFFAOYSA-N O=CNC1=CC=CC(C1(O)C(=O)O)O
490 0 NBVLBJKFGVYTJW-UHFFFAOYSA-N CSC1(SC)C(=O)NC2=C1C=C(C)C=C2
491 0 HUQGTYCLRGTZAT-UHFFFAOYSA-N NC1=NN(C(Cl)=C1C=O)C1=CC=CC=C1
492 0 XAWHGAKWFRVDBC-UHFFFAOYSA-N O=CNC1=CC(O)C(C=C1C(=O)O)O
493 0 VFIFHEUUWFZNPZ-UHFFFAOYSA-N O=C(N(c1ccccc1O)O)C(O)O
494 0 QFNCJANBIZSTDM-UHFFFAOYSA-N CCOP(Cl)(=O)C1=CC=CC=C1
495 0 BRPVTUVZMKPJAR-UHFFFAOYSA-N CCC1C(C)SCCN1C(S)=S
496 0 PGNGDKNHTJIWIO-UHFFFAOYSA-N CN(CO)N=NC1=CC=C(Cl)C=C1
497 0 ICVPZCDNZBYEMM-UHFFFAOYSA-N OCC(=CN=C(C(=O)O)C)C(=O)C=O
498 0 XZTXAKUKHNXJQJ-UHFFFAOYSA-N CCOC(=O)C1=CC(C)=C(Cl)S1
499 0 NEQRNXTVPVGOQR-UHFFFAOYSA-N CSC1=CC=C(C=C1)P(O)(O)=O
500 0 OJDROGHOADOKDY-UHFFFAOYSA-N ONc1ccccc1OC(C(=O)O)O
501 0 CPUDHTZCJNGMHQ-UHFFFAOYSA-N OCOc1ccccc1N(C(=O)O)O
502 0 XHBZYLUDOIQPFQ-UHFFFAOYSA-N NC1(CC(=O)C2C(C12)C(O)=O)C(O)=O
503 0 SRZDKTAYKBHIIJ-UHFFFAOYSA-N NC1=CC(OC2=NN=C(Cl)C=C2)=CC=C1
504 0 VOKXVCQTZHGEBD-UHFFFAOYSA-N OC1OC2=C(NC1=O)C=CC(C2O)O
505 0 GPPXUSRZVFXTKC-UHFFFAOYSA-N OC1OC2=C(NC1=O)C(C(C=C2)O)O
506 0 BWVGSTMMFDZVBB-UHFFFAOYSA-N COC(=O)C1=C(O)C(=CC(=C1)C(C)=O)[N+]([O-])=O
507 0 RHDCZNACLMPRKX-UHFFFAOYSA-N O=C1NC2(O)C=CC=CC2(OC1O)O
508 0 SSJBHBLRGHQSAD-UHFFFAOYSA-N CC(=O)NC=C(C(=C)C(=O)O)C(=O)O
509 0 RZPUSNOCTJKQDM-UHFFFAOYSA-N OCC1C(=O)OC(=O)C1=CNC(=O)C
510 0 SPEAYPHUBLVZHF-UHFFFAOYSA-N CC1=NC(=S)CC(=N1)S(C)(=O)=O
511 0 AWVZEOWESIGRSM-UHFFFAOYSA-N COC1=C(F)C=C2SC=C(CC(N)=O)C2=C1
512 0 CZMNFLWMSYDFDE-UHFFFAOYSA-N CC(=O)NC=C1C(=O)OCC1C(=O)O
513 0 ISKSXXYVFJCILW-UHFFFAOYSA-N O=C(CC(=O)CC(=O)N)C=CC(=O)O
514 0 NVQHIHKHEPIGHK-UHFFFAOYSA-N O=C(C1=CC2=CC=CC=C2S1)C1=CN=CC=C1
515 0 XLGZKIUPPYOPKS-UHFFFAOYSA-N CCC1(C)OCCCN1C(=O)C(Cl)Cl
516 0 YIHPRPKBEDCUTK-UHFFFAOYSA-N CC1=NC2=CC(OC(=O)CCl)=NN2C(C)=C1
517 0 UCZFGQIYPGPGAX-UHFFFAOYSA-N NC1=NC2=C(C=C(C=C2)S(N)(=O)=O)C(N)=N1
518 0 QUOAUGXXWWREHN-UHFFFAOYSA-N O=C(CC(=O)CC(=O)O)C=CC(=O)N
519 0 MJYQHNSLVOULSP-UHFFFAOYSA-N O=CC1(O)C=NC(=C(C1C(=O)O)O)C
520 0 ZZJSQHYCIPFNKN-UHFFFAOYSA-N OC(=O)C1=CC=C(SC(F)F)C=C1
521 0 FGXZGIHXZCSYFI-UHFFFAOYSA-N O=CC1C=NC(=C(C1(O)C(=O)O)O)C
522 0 XJAPPZOBPUMCNG-UHFFFAOYSA-N CCN(O)N=NC1=CC=C(Cl)C=C1
523 0 INIJGNQXBDBHIY-UHFFFAOYSA-N COC(=O)C1=C(OC(C)=O)C=CC(=C1)[N+]([O-])=O
524 0 DKRHQSNHXQYRAJ-UHFFFAOYSA-N CN1C=C(C=C(Cl)C1=O)C1=NC=CN=C1
525 0 TWSKLPFKAHVEDE-UHFFFAOYSA-N CSC1=C(SC(C)(C)C)C1=S
526 0 FNBSLOOXCPRTGY-UHFFFAOYSA-N NC1=NC(NS(=O)(=O)C2=CC=CC=C2)=NN1
527 0 NTKVYLDUCZPSEL-UHFFFAOYSA-N COC1=C(OC)C=C(CCCl)[C-]=C1
528 0 NSPMIWDARPIUCM-UHFFFAOYSA-N CSC(C(=O)O)CC(C(=O)O)(C(O)O)N
529 0 OJHHQMWNFHWAFR-UHFFFAOYSA-N CCOC(=O)C1=C(C)N=C2C=CC(Cl)=NN12
530 0 VXQYZSDNFQGYPI-UHFFFAOYSA-N NC1=CC=C(C=C1)C#CC1=CC=CS1
531 0 BCCRZHTXNJUSFS-UHFFFAOYSA-N CC(=O)NC(CC(F)(F)F)C(O)=O
532 0 HFBQYHBYGOWJBX-UHFFFAOYSA-N CSC(C(=O)O)(C(O)O)CC(C(=O)O)N
533 0 RIMGCVSPMNMLDZ-UHFFFAOYSA-N S=C=NC1=CC=CC2=CC=CC=C1C2
534 0 IWSPKNCQSLJLTM-UHFFFAOYSA-N C=C(C(=O)O)OC12C=CC=C(C2(O1)N)C(=O)O
535 0 YWWSIBKNZHEQKR-UHFFFAOYSA-N C=C(C(=O)O)OC1=C(N)C2(C(C=C1)O2)C(=O)O
536 0 IBYSUZFWDNBMMA-UHFFFAOYSA-N OC(=O)OC(=C)Oc1cccc(c1N)C(=O)O
537 0 TVYLSRDFWJSOQA-UHFFFAOYSA-N COC1=CN=C(N=C1Cl)C1=CC=NC=C1
538 0 VISKSMAQBGNNNH-UHFFFAOYSA-N N1C=CC2=C1C=CC(=C2)C1=CC=CS1
539 0 IIHUKJUKXSIOCN-UHFFFAOYSA-N N1C=CC2=C1C=CC(=C2)C1=CSC=C1
540 0 UITCCOVXGDALRA-UHFFFAOYSA-N COC(=O)C1=CCC(=NC1=O)C(F)(F)F
541 0 ARAFKHFXHSVTEI-UHFFFAOYSA-N CCOS(=O)C1=CC=C(Cl)C=C1
542 0 DKPYYXVIBTWSLC-UHFFFAOYSA-N N#CSCC1=CC2=CC=CC=C2C=C1
543 0 JIQGQTRMXLWQFK-UHFFFAOYSA-N NC(=O)C1=CC=C(C=C1)N1NN=NC1=S
544 0 QWXDTDWOYQPERX-UHFFFAOYSA-N C1C=CC=C2SC3=CC=CC=C3N=C12
545 0 DSSLKANMVRWNLJ-UHFFFAOYSA-N OC(=O)Oc1cccc(c1N)OC(=C)C(=O)O
546 0 HIVRYNWEAMMBIQ-UHFFFAOYSA-N CC1=C(C)C2=C(S1)N=C(NC2=O)N=[N+]=[N-]
547 0 BQXBURSEUYMOFA-UHFFFAOYSA-N CC1=C(C)SC(=NS1)C1=CC=CC=C1
548 0 RCWAXOBJPCOVTG-UHFFFAOYSA-N O=C=NC1=NC(N=C=O)=NC(N=C=O)=N1
549 0 NTYUWVHHPFNZJC-UHFFFAOYSA-N CNC(=S)NC1=NC(=O)N=C(C)N1
550 0 AERUFCFXUJXIGE-UHFFFAOYSA-N CC(C)=C1SSC(=S)C1(C)C
551 0 UZFWVCKRRINCIC-UHFFFAOYSA-N OC1=CC(N)C(C(=C1)C(=O)O)C(=O)O
552 0 ZWVLIPDYCNPPOC-UHFFFAOYSA-N OC(=O)C1C(N)C(=CC=C1C(=O)O)O
553 0 WTUAFIXYDMFHQY-UHFFFAOYSA-N CN(CC(C(O)=O)C(F)(F)F)C=O
554 0 SGESVOJRHXFQGS-UHFFFAOYSA-N OC(=O)C1=CC(N)(O)CC=C1C(=O)O
555 0 UHBLHKULNVLPSB-UHFFFAOYSA-N COC1=CC(CO)=CC(=C1O)[N+]([O-])=O
556 0 UHUBKVLYGYOEMI-UHFFFAOYSA-N NC1C=C(C(=O)O)C(=CC1O)C(=O)O
557 0 PYXFNKDVWRLNIM-UHFFFAOYSA-N ONC(c1cc(O)cc(c1)O)C(=O)O
558 0 JGCKERWIFJNBBQ-UHFFFAOYSA-N ClCCC(=O)NC1=CC2=C(NC(=O)N2)C=C1
559 0 KEYGKWYTKMSTBO-UHFFFAOYSA-N CC1=C(C=C(O1)C(O)=O)S(C)(=O)=O
560 0 QCYBTABUGXSTIP-UHFFFAOYSA-N COP(=S)(Oc1ccccc1)O
561 0 KQCMLIBZCQFXJY-UHFFFAOYSA-N CCOC(=O)C1=NOC(C)=C1C(O)=O
562 0 JGUWMBLELLRUNP-UHFFFAOYSA-N CC(C)NC(=O)C1=NN=C(Cl)C=C1
563 0 ZIMADRWWQDVUQL-UHFFFAOYSA-N CCOC(=O)C1=CN2N=CN=C(Cl)C2=C1C
564 0 YOUGHPHFYULRKQ-UHFFFAOYSA-N OC(=O)C1=CC=C(CC1)S(=O)(=O)O
565 0 MFWDMTMCKPRRDU-UHFFFAOYSA-N OC(=O)C1CSCC(=N1)C1=CC=C(F)C=C1
566 0 APKHBJDWUVFIGD-UHFFFAOYSA-N OC(=O)C1CC=C(C=C1)S(=O)(=O)O
567 0 RBNRRIVARMKHFO-UHFFFAOYSA-N O=CC(=CC=C(C(=O)O)O)CC(=O)N
568 0 PMTUOOWTUPKFNM-UHFFFAOYSA-N O=CC(=CC=C(C(=O)N)O)CC(=O)O
569 0 BZEBUBGIZUJFKS-UHFFFAOYSA-N CC1=NN=C(SCCC(O)=O)S1
570 0 PSYWAEWXHMWFRQ-UHFFFAOYSA-N N#CC(C1=CC=C(C(C1O)(O)O)O)O
571 0 VJXKPMICAFCWKC-UHFFFAOYSA-N O=C(NC1=CN=NS1)NC1=CC=CC=N1
572 0 RGNIPLNHJAINBO-UHFFFAOYSA-N N#CC(C1(O)C=C(O)C(=CC1O)O)O
573 0 ZKVJHXYEVLGYHS-UHFFFAOYSA-N NP(N)(=O)NC1=CC=CC(=C1)C(F)(F)F
574 0 LLWHPFFWGJXUIT-UHFFFAOYSA-N O=C1C=CSC2=C1N(CC#C)C1=CC=CC=C21
575 0 CMBXTOPFJFIUNW-UHFFFAOYSA-N CCOC(=O)CC1SC(=S)N=N1
576 0 QPLFNKQUAMIOGI-UHFFFAOYSA-N CCCCS(=O)(=O)C1=NN=C(N)S1
577 0 IUURLLMSLWHRBL-UHFFFAOYSA-N CCSC1=C(C(O)=O)C(N)=NS1
578 0 ONTYUVGQYZATHC-UHFFFAOYSA-N OC1=C(O)C=C(CS(O)(=O)=O)C=C1
579 0 RTVSZMGIKXMLSK-UHFFFAOYSA-N N#CC(C1=CC(O)C(C(=C1)O)(O)O)O
580 0 JMCQSLSABBLTGP-UHFFFAOYSA-N OCC(O)CNCCS(O)(=O)=O
581 0 IMUJGISASFJBKY-UHFFFAOYSA-N OC(=O)CCCC1SC(=S)N=N1
582 0 VOFZDDBVIFBHIJ-UHFFFAOYSA-N CCOC(=O)C1=C(C=C(C=C1)C(O)=O)[N+]([O-])=O
583 0 LLWXESQALSOEOW-UHFFFAOYSA-N OC1=CC2=C(CC1)N(O)C(=O)C(O2)O
584 0 GRWIEFRKSAIPCU-UHFFFAOYSA-N COC1=NC2=C(C=C1C)C(=O)C(Cl)=NN2C
585 0 VIHVMFHOHOGGDG-UHFFFAOYSA-N OC1=CC2C(C=C1)N(O)C(=O)C(O2)O
586 0 PZVWFNBOISIAIN-UHFFFAOYSA-N OC(=O)C1=CC(F)=C(F)C(C=O)=C1F
587 0 HCKRBLPXEPLRQZ-UHFFFAOYSA-N COC(=O)C1=NC2=C(C=C(F)C=C2F)C(=O)C1
588 0 DLZHVZSXNBBQKW-UHFFFAOYSA-N OC1CCN(C1)C1=NC(Cl)=NC=C1
589 0 CMIZKEXUPWJMQL-UHFFFAOYSA-N CCOC(=O)C1=C(Cl)N2N=C(C)C=C2N=C1
590 0 OHKOOWDMYYNFBX-UHFFFAOYSA-N COC1=CC(=CC(O)=C1OC)[N+]([O-])=O
591 0 VFBLMSPJYJOLGY-UHFFFAOYSA-N NC1=CC=C(OC2=CC(Cl)=NC=N2)C=C1
592 0 GALOXKMMCBJGAR-UHFFFAOYSA-N O=C1C=C2NC(CC2=CC1=O)(C(O)O)C(=O)O
593 0 YTPLCVBIKBZHPV-UHFFFAOYSA-N S=C=NCC1=CC2=CC=CC=C2C=C1
594 0 HNIWWMUJSANIND-UHFFFAOYSA-N NCCSC(=O)c1ccccc1F
595 0 MVYZKTZYKOKLNZ-UHFFFAOYSA-N Oc1cc(O)c(c(c1)C(C(=O)O)N)O
596 0 IGOJSSVBVDFSIA-UHFFFAOYSA-N NC1=CC=C(C=C1)S(=O)(=O)NC1=NC=NN1
597 0 GAAYPTPSHXSMEM-UHFFFAOYSA-N C1C2=CC=CC=C2SC2=C1C=CC=N2
598 0 QQNNBCKCTFTQHF-UHFFFAOYSA-N OC(=O)C(c1cc(O)c(c(c1)O)O)N
599 0 BDBOUYNUSNUWFV-UHFFFAOYSA-N C[N+]1(C)N=C([O-])N(C1=O)C1=CC=C(Cl)C=C1
600 0 YLLDUOVNVPHWHX-UHFFFAOYSA-N ClC1=CC=CC2=C1N=CC(C#N)C2=O
601 0 ATIRJDBMSHEQOP-UHFFFAOYSA-N ClC1=CC=C2N=CC(C#N)C(=O)C2=C1
602 0 QFWIACUARPGOFV-UHFFFAOYSA-N CCCC(=O)NC1=NN=C(Cl)C=C1
603 0 GQSYDWSRGWBOBZ-UHFFFAOYSA-N OC1=C(OCS(O)(=O)=O)C=CC=C1
604 0 XAIJGPDOQWRTDQ-UHFFFAOYSA-N OC1=CC2(C(C(=C1)O)O2)C(C(=O)O)N
605 0 UOUAHMYNBFMCHY-UHFFFAOYSA-N N#CC1=CC=C(CC2=CC=CS2)C=C1
606 0 IEFHLNIBOOTWTK-UHFFFAOYSA-N OC(=O)C(C1=CC(=CC2(C1O2)O)O)N
607 0 IWIMYYZPXMSGBN-UHFFFAOYSA-N OC(=O)C(C1=CC2(C(C(=C1)O)O2)O)N
608 0 IJVBKSPTFKHGRG-UHFFFAOYSA-N ClC1=C2C=CC(=O)CC2=NC=C1C#N
609 0 FTQMBLSLJCZOMV-UHFFFAOYSA-N OC(=O)C(=CC=C(C(=O)O)C(=O)N)C
610 0 HJGCGBONOSWMAT-UHFFFAOYSA-N NC1=NC(CSCC(O)=O)=CS1
611 0 CNIXTIJPWLXRTI-UHFFFAOYSA-N CC(C)N1C=C(C(O)=O)C2=C1N=CN=C2Cl
612 0 HRNNTLKVQBBWGI-UHFFFAOYSA-N CC(=O)C=CC(=C(C(=O)O)N)C(=O)O
613 0 VDDHNXUYSUJVRU-UHFFFAOYSA-N COC(=O)CSC1=NC(N)=CC2=NC=NN12
614 0 IKKXZYQYAZSNFH-UHFFFAOYSA-N FC1=CC=C(C=C1)C1=NC=C(C=N1)C#N
615 0 ZXSZUCRVSWGKCX-UHFFFAOYSA-N FC1=CC=CC(=C1)C1=NC=C(C=N1)C#N
616 0 BFZXYORCKKOSFH-UHFFFAOYSA-N FC1=CC=CC=C1C1=NC=C(C=N1)C#N
617 0 YQSDBWUAGWQVJN-UHFFFAOYSA-N CC(=O)C(=O)N=NC1SCCS1
618 0 HPBVRLZRPNPZLC-UHFFFAOYSA-N FC(F)(F)C(=O)C1=CC(=O)C=CC1=O
619 0 JNKCHDUWOKOCFP-UHFFFAOYSA-N COC1=C(SC(C)=C1C)C(Cl)=O
620 0 HPVUVZJCAKQRDU-UHFFFAOYSA-N CCOCC1=CC(=CS1)C(Cl)=O
621 0 ZWZPONMLVROOLH-UHFFFAOYSA-N FC(=O)C1=C2OC(F)(F)OC2=CC=C1
622 0 JVPVKYJQQUEQPA-UHFFFAOYSA-N OC1=CC=CC(CS(O)(=O)=O)=C1O
623 0 FQSYXZCMYLOUFD-UHFFFAOYSA-N O=CC(=C(C(=O)O)CO)C=NC(=O)C
624 0 GNYHBYZRPZALJV-UHFFFAOYSA-N OC(=O)C1C=C(O)C(=O)C=C(C1N)O
625 0 HNSPVINMHXVKSU-UHFFFAOYSA-N OC1=CC(=O)C(C(C(=C1)C(=O)O)N)O
626 0 QULQEXYXYHFFOI-UHFFFAOYSA-N OC(=O)C1=CC(N)(O)CC(=O)C(=C1)O
627 0 ZNCMOOPFNHAZQB-UHFFFAOYSA-N NC1=CC=CC=C1S(=O)(=O)NC1=NC=NN1
628 0 JBTGJCIHTCIACD-UHFFFAOYSA-N NC1=CC=C(C=C1)S(=O)(=O)NN1C=CN=N1
629 0 SGGAAQBUCMRISN-UHFFFAOYSA-N CC(=O)OC1=C(C(O)=O)C(=CN=C1C)C(O)=O
630 0 PWTOLNOGDQZQAK-UHFFFAOYSA-N FC(F)CNC1CCS(=O)(=O)C1
631 0 FIGGJELDOUGMAU-UHFFFAOYSA-N OC1C=C(C=C(C(=O)C1N)O)C(=O)O
632 0 NAIXVPHCNHBCOF-UHFFFAOYSA-N N1C=CC2=C1C=C(C=C2)C1=CSC=C1
633 0 QWXRFSLNBLOVSR-UHFFFAOYSA-N OC1=CC(=O)C(=CC(C1)(N)C(=O)O)O
634 0 DZUKLAZBNHDRCG-UHFFFAOYSA-N O=CC(C(=O)O)NC(=O)c1cccc(c1O)O
635 0 WWELVLHUROSDIA-UHFFFAOYSA-N CN1CC(=O)OB(OC(=O)C1)C1=CC=CS1
636 0 BZORIVNODNIFTQ-UHFFFAOYSA-N COC1=NC2=C(C=CC(F)=C2F)C(=C1)C(O)=O
637 0 PBKYCCOBOHDCIT-UHFFFAOYSA-N O=C1NC2=NC(=O)NC3=NC(=O)N=C(N1)N23
638 0 KACTXBNOAPCBDS-UHFFFAOYSA-N OC=C(C(=O)O)NC(=O)c1cccc(c1O)O
639 0 HALOCWUYOWKZJK-UHFFFAOYSA-N Oc1ccc(c(c1O)C)S(=O)(=O)O
640 0 OONIGKQAWJVYDA-UHFFFAOYSA-N Cc1cc(O)c(cc1S(=O)(=O)O)O
641 0 CPFFWKNLSKSIFI-UHFFFAOYSA-N COC1=CC(Cl)=NC(=N1)C1=CN=CC=C1
642 0 UOLNHNCMKPTWRI-UHFFFAOYSA-N CCOC1=C(Cl)N=C(C=C1)C(N)=N
643 0 LNZCXOFKUKEZAD-UHFFFAOYSA-N CCOC1=CC=C(Cl)C(=N1)C(N)=N
644 0 YWBRNJGFFKNOQX-UHFFFAOYSA-N Cc1cc(cc(c1O)O)S(=O)(=O)O
645 0 QDRCGSIKAHSALR-UHFFFAOYSA-N COc1cc(ccc1O)S(=O)(=O)O
646 0 LJQGHZJRTCKQRA-UHFFFAOYSA-N OC1=CC(O)=C(O)C=C1CC[N+]([O-])=O
647 0 WCNXAUXOTFSBEV-UHFFFAOYSA-N CC#CC1=CC=C(S1)C1=CC=CS1
648 0 PFXZMBNHLUZPPW-UHFFFAOYSA-N COc1ccc(cc1O)S(=O)(=O)O
649 0 XUDTZUPGYQZYJQ-UHFFFAOYSA-N OC1C(CC2NC1(O)CC2)OS(=O)(=O)O
650 0 XUMHHDLGNBREGC-UHFFFAOYSA-N CC=CCSC1=NC2=CC=CC=C2S1
651 0 YFNRIOWIVPQRHV-UHFFFAOYSA-N OC1CC2CCC(C1OS(=O)(=O)O)(N2)O
652 0 RXUMUQZCQPUOSM-UHFFFAOYSA-N ClC1=NC2=C(OC=C2)C(=N1)N1CCOCC1
653 0 PZGLKKDFPIMFAL-UHFFFAOYSA-N CCOC=CC1=CN=C(Cl)N=C1N
654 0 CQFVXTPTRJEIPV-UHFFFAOYSA-N OC1=C(C=C(C#N)C#N)C(Cl)=CC=C1
655 0 XPGVQOSXSQNNLA-UHFFFAOYSA-N ClC1=NN(C(=O)CC1=N)C1=CC=CC=C1
656 0 DBYPUIPAFPGECI-UHFFFAOYSA-N CCSCC1=CC=C(O1)C(Cl)=O
657 0 JJMDUNWYBZCIKZ-UHFFFAOYSA-N S=C=NCC1=CC=CC2=CC=CC=C12
658 0 IKVRISGFZKOFIQ-UHFFFAOYSA-N CCOC(=O)CN1N=C2N=CC=CC2=C1Cl
659 0 DFTBJJRFIONUQU-UHFFFAOYSA-N OC(=O)C1=C(F)C(F)=C(F)C(C=O)=C1
660 0 TYBODNNAYBREIC-UHFFFAOYSA-N CSC1=C(F)C=C(C(O)=O)C(F)=C1
661 0 HBULKUDERNWOBN-UHFFFAOYSA-N OCC1=CC=C(O1)C(=O)NCC(O)=O
662 0 HNYQOTZQTRGTQM-UHFFFAOYSA-N OC1=C(Cl)C=CC(NC2=NC=CC=N2)=C1
663 0 LKGMLJYQCXYCRF-UHFFFAOYSA-N OC1CCN(C1)C1=NC=NC(Cl)=C1
664 0 LKGMLJYQCXYCRF-UHFFFAOYSA-N OC1CCN(C1)C1=NC=NC(Cl)=C1
665 0 TWZUZWZDVSBWBU-UHFFFAOYSA-N Cc1cc(O)cc(c1)OS(=O)(=O)O
666 0 ILXGBFMEOIGZMB-UHFFFAOYSA-N CCOC(=O)C1=C(C#N)C(Cl)=NC(C)=C1N
667 0 ZOMNBMZANFQJER-UHFFFAOYSA-N OC1=CC2(C(C=C1)(O)NC(=CC2=O)C(=O)O)O
668 0 GLDJVVCCOIUSSV-UHFFFAOYSA-N FC1=CN=C(C=C1)C1=CN=CC(=C1)C#N
669 0 QIXGIMCWBZQMNT-UHFFFAOYSA-N FC1=CC=CC(=N1)C1=CN=CC(=C1)C#N
670 0 ZXEBQSPYWVANDK-UHFFFAOYSA-N O=CC=C(C(=C(C(=O)O)N)C(=O)O)C
671 0 ZFEUXDZQTYUWBO-UHFFFAOYSA-N O=CC=CC(=C(C(=O)O)NC)C(=O)O
672 0 WHSHUWSDXJFVSU-UHFFFAOYSA-N CC(=O)NC1CCC(CC1)S(Cl)(=O)=O
673 0 FXDKBTTYYIUVNB-UHFFFAOYSA-N COC(=O)CNC(=O)C(=O)OCC#C
674 0 XGRUUOWTNMMYTG-UHFFFAOYSA-N O=CC(=CC(=C(C(=O)O)N)C(=O)O)C
675 0 IIWOEINWYCBYKV-UHFFFAOYSA-N O=CC=CC(=C(C(=O)O)N)C(=O)OC
676 0 DDHGZNWFMKLLCK-UHFFFAOYSA-N O=CC=CC(=C(C(=O)OC)N)C(=O)O
677 0 LVYWUAIYHYHNEE-UHFFFAOYSA-N OC(=O)C1C(O)N2C1CC=C2C(=O)O
678 0 KPDZMYAYZCKXQP-UHFFFAOYSA-N ClC1C(=N)C=NN(C1=O)C1=CC=CC=C1
679 0 OXWFGAWTJLTISC-UHFFFAOYSA-N CN1C(=S)SC=C1C1=CC=CC(C)=C1
680 0 PIDPXARYZWZNJH-UHFFFAOYSA-N CC1(C)OC(C)(C)C2=C1[Se]2
681 0 OXTQVFXTMHHJPX-UHFFFAOYSA-N O=CC1=C(C=CS1)C1=NC=CC2=CC=CC=C12
682 0 KDWMOTCARFFLTQ-UHFFFAOYSA-N CCCOC(=O)C1=CC=C(O1)[N+]([O-])=O
683 0 PZIXGNSUBWMPDK-UHFFFAOYSA-N CC(C)OC(=O)C1=CC=C(O1)[N+]([O-])=O
684 0 IHVRORMEVDCYIJ-UHFFFAOYSA-N CNC(=O)NNC1=CC=C(Cl)C=C1
685 0 WDWCZNMSEAVZDT-UHFFFAOYSA-N C1SC2=CC=CC3=C2C(S1)=CC=C3
686 0 OCRIUIGNOKGMOR-UHFFFAOYSA-N CC1=NC2=C(S1)C1=CC=CC=C1C=C2
687 0 OOIXOQGBRDVZCM-UHFFFAOYSA-N SCC(S)CNC1=CC=CC=C1
688 0 RGJWPDKBCQVLNQ-UHFFFAOYSA-N OC(=O)CNC1=C(C=C(C=C1)C(O)=O)C(O)=O
689 0 ZHPTYPBNRPFBKM-UHFFFAOYSA-N O=C1CC2N1CC(O2)CC(=O)C(=O)O
690 0 SNPUKKQYEMRFIW-UHFFFAOYSA-N CSC1=CC2=C(C=C1)N=C(SC)C=C2
691 0 UGQDRKXXFLEQNT-UHFFFAOYSA-N [H]C12CSSCC([H])(NC1=O)C(=O)N2
692 0 FMXQSKNHIKKBAO-UHFFFAOYSA-N C[As+](C=C)(C=C)C1=CC=CC=C1
693 0 FGYNFQWJCAJZGA-UHFFFAOYSA-N CCNC(=O)NC1=NC=C(Cl)C=C1
694 0 LJWWSGIXFLVXQI-UHFFFAOYSA-N FC(F)(F)C1CCCOS1(=O)=O
695 0 YTTRBGSCJVWXBI-UHFFFAOYSA-N CCOC(=O)NC1CCCCC1(Cl)Cl
696 0 KQPDVTGGAYDHRP-UHFFFAOYSA-N Cc1ccc(c(c1S(=O)(=O)O)O)O
697 0 XTZRSRLLAMFAIO-UHFFFAOYSA-N C[Si](C)(C)N1C=CC=C1SC(F)(F)F
698 0 PSWOVMUIOCKEJX-UHFFFAOYSA-N COc1c(O)cccc1S(=O)(=O)O
699 0 SUBNDBDVDAVAAJ-UHFFFAOYSA-N Cc1cc(O)c(c(c1)S(=O)(=O)O)O
700 0 KDZJRFAPYJDYCY-UHFFFAOYSA-N Cc1ccc(c(c1O)O)S(=O)(=O)O
701 0 KZHZAWHBFLIMII-UHFFFAOYSA-N CCCCCCSSCSC#N
702 0 AEGXCFZCTUAFOR-UHFFFAOYSA-N CC1(CC1)OS(=O)(=O)C(F)(F)F
703 0 MMAFPMQOIUHLNH-UHFFFAOYSA-N COc1cccc(c1O)S(=O)(=O)O
704 0 AOWNRUPFOCKOEL-UHFFFAOYSA-N CN(N=[N+](C)[O-])C1=CC=C(Cl)C=C1
705 0 JIKVKSXMJGUXIG-UHFFFAOYSA-N CON(C)N=NC1=CC=C(Cl)C=C1
706 0 IVEZWEYXGZXWKU-UHFFFAOYSA-N O=C1NC(=O)C2=NC3=C(C=C(C=C3)C#N)N=C2N1
707 0 KGQZJIUAANZESJ-UHFFFAOYSA-N COC(=O)C(CSC1=NC=CC=N1)N=[N+]=[N-]
708 0 GXWDDOTZCIOVMP-UHFFFAOYSA-N OC(=O)C1=NC2(C(C(=C1)O)(O)C=CC=C2O)O
709 0 SDKYIUBVLGGXRX-UHFFFAOYSA-N CP(=O)(CCl)OC1=CC=CC=C1
710 0 QPBKOPAQRZXCAN-UHFFFAOYSA-N COc1c(O)cn(c(=O)c1C(=O)O)C
711 0 WASDAJPBHOVKLZ-UHFFFAOYSA-N CSCC(N=O)C1=CC=C(F)C=C1
712 0 ILEQWUZHPNITDE-UHFFFAOYSA-N COCCN(CCCl)CCCl
713 0 ORXKWBPIGAFGBO-UHFFFAOYSA-N COc1cc(O)n(c(=O)c1C(=O)O)C
714 0 WXYCHEFHLCUEBC-UHFFFAOYSA-N OCOc1ccn(c(=O)c1C(=O)O)C
715 0 MJSNFCZRJNAMOM-UHFFFAOYSA-N CC=CCN1C=C(C(Cl)=O)C(N)=N1
716 0 HVZQSNUGEHHPNR-UHFFFAOYSA-N ClC1=NC=C(CN2CCNC(=O)C2=O)C=C1
717 0 IAFSYVYLIOWOGR-UHFFFAOYSA-N CN(C)N=[N+]([O-])C1=CC=C(Cl)C=C1
718 0 LJFUNWAVQGLAMP-UHFFFAOYSA-N CSC1=C2C=CC=NC2=C(SC)C=C1
719 0 FKXQUHSSCUGNPY-UHFFFAOYSA-N CC(CN1C(=O)OC2=CC=C(Cl)C=C12)N=N
720 0 WVONRYVEJLCEGB-UHFFFAOYSA-N CC(NC(=O)OCCS(C)(=O)=O)C(O)=O
721 0 DJWKEAFPSLLLRH-UHFFFAOYSA-N COC1=C(Cl)C=C(C=C1)S(C)=O
722 0 IGXXICVEFOJCDX-UHFFFAOYSA-N FC(F)(F)S(=O)(=O)OC1CCC1
723 0 LDRDIJLTFTUMNN-UHFFFAOYSA-N COc1ccn(c(=O)c1C(=O)O)CO
724 0 ILEQWUZHPNITDE-UHFFFAOYSA-N COCCN(CCCl)CCCl
725 0 GOPUYMRXEIQVLW-UHFFFAOYSA-N NCCC1=CN2CC(Cl)=COC2=N1
726 0 WAEBWWAPLZMCSE-UHFFFAOYSA-N CCCC1=C(CC)C(=S)SS1
727 0 HOYHBDFTELAGGG-UHFFFAOYSA-N CCOC(=O)C1=CC(=CC(=C1)C(O)=O)[N+]([O-])=O
728 0 ZPMMQOGZYFMKPY-UHFFFAOYSA-N OC(=O)c1cccc(c1N)OC1(OC1)C(=O)O
729 0 KPDZMYAYZCKXQP-UHFFFAOYSA-N ClC1C(=N)C=NN(C1=O)C1=CC=CC=C1
730 0 AIZYFIUTHISPRX-UHFFFAOYSA-N NNC(=O)CSC1=NNC(=N1)C1=CC=CO1
731 0 DRFDRKXTSSFBNX-UHFFFAOYSA-N NC(=N)NOCC1=CC=C(Cl)C=C1
732 0 NHOLHYRFONHGFL-UHFFFAOYSA-N CCC1=C(C)C(=S)C(S)=C(C=C=O)N1C
733 0 NYCPKUUKAUBQCI-UHFFFAOYSA-N COC12C=CN(C(=O)C2(O1)C(=O)O)C
734 0 DTKGWGVDKNOAFB-UHFFFAOYSA-N COC1=C(C(=O)O)C(=O)N(C2C1O2)C
735 0 XGNASSAYQHESTL-UHFFFAOYSA-N NC(CSC1=NC=NC2=C1N=CN2)C(O)=O
736 0 GUAPLPVVNZYPSJ-UHFFFAOYSA-N OCOC1=CC=CC=C1S(O)(=O)=O
737 0 GHKZUTAGOUFZGD-UHFFFAOYSA-N OC(NC1=CN=CC=C1)=NCCCl
738 0 MNZLMQYCEWHPPS-UHFFFAOYSA-N NC(CC(C(F)(F)F)C(F)(F)F)C(O)=O
739 0 XJZVZKANNDOMRN-UHFFFAOYSA-N CS(=O)(=O)CC1=CC=CC=C1Cl
740 0 IPSNMBZTPNYABA-UHFFFAOYSA-N CCN1C(=S)SCC1(O)C1=CC=CC=C1
741 0 XOUQQJASDWQPLW-UHFFFAOYSA-N CN(N)C(O)=NC1=CC=CC=C1Cl
742 0 GOJFPVSYYCKIRG-UHFFFAOYSA-N CN(N)C(O)=NC1=CC=CC(Cl)=C1
743 0 YVXJPXFQXBPZBA-UHFFFAOYSA-N CN1C2SSC(N(C)C2=O)C1=O
744 0 GLFZOQVQKYODIN-UHFFFAOYSA-N CC(OC1=CC=C(Cl)C=C1)C1OC(=N)N=N1
745 0 SORAICAEGMUIGY-UHFFFAOYSA-N COc1ccn(c(=O)c1OC(=O)O)C
746 0 QWRRQZBBXJTUIC-UHFFFAOYSA-N NP(N)(=O)N=C(O)C1=CC=CC=C1
747 0 WRUCRCKOLBABNZ-UHFFFAOYSA-N C1CSC(S1)C1=CNC2=CC=CC=C12
748 0 LXPRVXKHIXWBJZ-UHFFFAOYSA-N CS(=O)(=O)C1=CC=C(CCl)C=C1
749 0 KPDZMYAYZCKXQP-UHFFFAOYSA-N ClC1C(=N)C=NN(C1=O)C1=CC=CC=C1
750 0 CTUMCSJYOFSFMM-UHFFFAOYSA-N NCCSC(=O)c1cccc(c1)F
751 0 JQEMCUSWHIQNTA-UHFFFAOYSA-N O=CC=C(C(=O)OC)C=C(C(=O)O)N
752 0 VTBANDAQRYERFN-UHFFFAOYSA-N COC(=O)C(=CC(=O)N)C=CC(=O)O
753 0 JKTFOEJSEQSPPA-UHFFFAOYSA-N CC(=S)OC1=C(N=CC=C1)C1=NNN=N1
754 0 UPUPCBBQPQQWRB-UHFFFAOYSA-N N#CCSC1=CC=CC2=CC=CC=C12
755 0 QWQARKQOLCDHIR-UHFFFAOYSA-N OC(=O)CCc1c(O)cc([nH]c1=O)O
756 0 HRTAQSBSHQCGCG-UHFFFAOYSA-N OC1C=C(C(=O)O)C(=CC1O)C(=O)N
757 0 KMADKHVJAMSJAL-UHFFFAOYSA-N O=N1=C(C#N)C(=NO1)C1=NC(=NO1)C#N
758 0 KOAIQXCDQCJFJB-UHFFFAOYSA-N Oc1ccc(c(c1)C(=O)OCC(=O)C(=O)O)N
759 0 NLAHSDOLKYATFI-UHFFFAOYSA-N CS(=O)(=O)CC1=CC=C(Cl)C=C1
760 0 LHSFGLTUXZDYDQ-UHFFFAOYSA-N OC(CN1CC(=O)C(=O)C=C1)C(O)=O
761 0 OTIOGZHPTDDUBZ-UHFFFAOYSA-N Oc1ccc(c(c1)C(=O)COC(=O)C(=O)O)N
762 0 GUAPLPVVNZYPSJ-UHFFFAOYSA-N OCOC1=CC=CC=C1S(O)(=O)=O
763 0 KCYHOHKJUCNDTI-UHFFFAOYSA-N OS(=O)(=O)SCCNC(=N)NCC=C
764 0 QNTBLFSRMCBHKJ-UHFFFAOYSA-N OC(=O)C1C=CC=C(C1(N)O)C(=O)O
765 0 KPDZMYAYZCKXQP-UHFFFAOYSA-N ClC1C(=N)C=NN(C1=O)C1=CC=CC=C1
766 0 KJBPUKJOQNOICM-UHFFFAOYSA-N COC(=O)C(CSCCCl)N=C(C)O
767 0 KPDZMYAYZCKXQP-UHFFFAOYSA-N ClC1C(=N)C=NN(C1=O)C1=CC=CC=C1
768 0 MSYAXFSKPSMQCF-UHFFFAOYSA-N OC(=O)C1=C(O)C(C(C=C1)N)C(=O)O
769 0 JMFHYQDAKFDGEG-UHFFFAOYSA-N OC(=O)C1=CCC(C(=C1O)C(=O)O)N
770 0 GUAPLPVVNZYPSJ-UHFFFAOYSA-N OCOC1=CC=CC=C1S(O)(=O)=O
771 0 IOSWWMVFQGFPME-UHFFFAOYSA-N O=C1ON=C(C1NNc1ccccc1Cl)C
772 0 MLJFOPPKVRCBCA-UHFFFAOYSA-N CC1NOC(=O)C1=NNc1ccccc1Cl
773 0 ATCMEODUEFPKIV-UHFFFAOYSA-N NC1=CC=C(C=C1)C1=NNC(=N1)S(N)(=O)=O
774 0 FYYFKRCAGNZXSR-UHFFFAOYSA-N OC(=O)C1CN=C(C(=C1C(=O)O)O)C
775 0 ZBMXEMUYHOPIKB-UHFFFAOYSA-N CC(C)=COS(=O)(=O)C(F)(F)F
776 0 YNDWMWPHAMWBLG-UHFFFAOYSA-N OC1=C(C=C(C#N)C#N)C=C(Cl)C=C1
