# Supplementary material for: Ion mobility collision cross-section atlas for known and unknown metabolite annotation in untargeted metabolomics
Source: Nat Commun. 2020 Aug 28;11:4334. doi: 10.1038/s41467-020-18171-8 (PMC7455731; doi:10.1038/s41467-020-18171-8)
Supplement: Supplementary file 8 — Supplementary Data 5 [file 41467_2020_18171_MOESM8_ESM.zip › 01_positive_mode/L0699/cfmid_pred_spec.msp]

Name: +ve in-silico MS/MS by CFM-ID for RODXRVNMMDRFIK-UHFFFAOYSA-N
ID: RODXRVNMMDRFIK-UHFFFAOYSA-N
Comment: Energy0
Num peaks: 6
15.02292652 0.3934416896
163.0389705 0.7876929025
165.0546206 0.3160984357
175.0389705 9.96215391
177.0182351 0.4489538018
193.0495352 86.0578068

Name: +ve in-silico MS/MS by CFM-ID for RODXRVNMMDRFIK-UHFFFAOYSA-N
ID: RODXRVNMMDRFIK-UHFFFAOYSA-N
Comment: Energy1
Num peaks: 6
147.0440559 4.22106466
149.0597059 3.821217038
163.0389705 5.670395957
165.0546206 19.34375901
175.0389705 11.38279331
193.0495352 38.94089333

Name: +ve in-silico MS/MS by CFM-ID for RODXRVNMMDRFIK-UHFFFAOYSA-N
ID: RODXRVNMMDRFIK-UHFFFAOYSA-N
Comment: Energy2
Num peaks: 31
15.02292652 1.310171336
39.02292652 2.619402672
41.00219107 1.635379011
49.00727645 1.73742253
51.02292652 1.399395903
53.00219107 1.699267238
53.03857658 1.450183552
55.01784114 2.096430818
71.01275576 2.504417995
75.02292652 1.542085109
77.03857658 2.453103705
93.0334912 2.205470721
103.0178411 1.279008533
105.0334912 1.893751276
109.0284058 3.722151183
119.0127558 2.162014492
119.0491413 1.266624054
121.0284058 7.808259724
123.0440559 6.063731999
133.0284058 2.750715454
135.0076704 1.392795588
139.0389705 1.748314915
147.0440559 6.353569182
149.0233204 1.751877615
149.0597059 1.384693107
151.0389705 6.743093128
159.0076704 1.441532355
163.0389705 1.40879907
165.0546206 2.212986228
175.0389705 5.124102004
177.0182351 1.607688143

Name: +ve in-silico MS/MS by CFM-ID for HQFIIOPDBQMRIE-UHFFFAOYSA-N
ID: HQFIIOPDBQMRIE-UHFFFAOYSA-N
Comment: Energy0
Num peaks: 6
41.00219107 0.3387350192
57.0334912 0.6786459406
149.0233204 0.3324483956
165.0182351 0.3365118671
175.0389705 12.52223476
193.0495352 83.63343252

Name: +ve in-silico MS/MS by CFM-ID for HQFIIOPDBQMRIE-UHFFFAOYSA-N
ID: HQFIIOPDBQMRIE-UHFFFAOYSA-N
Comment: Energy1
Num peaks: 10
39.02292652 2.127092395
53.00219107 4.189351598
55.01784114 8.363271636
57.0334912 10.93060813
109.0284058 3.217409235
135.0076704 4.263190258
137.0233204 8.926130087
165.0546206 6.794823009
175.0389705 6.131959546
193.0495352 26.01979475

Name: +ve in-silico MS/MS by CFM-ID for HQFIIOPDBQMRIE-UHFFFAOYSA-N
ID: HQFIIOPDBQMRIE-UHFFFAOYSA-N
Comment: Energy2
Num peaks: 20
25.00727645 2.069559073
27.02292652 2.504039554
39.02292652 7.406167012
41.00219107 10.5876721
41.03857658 6.303716306
43.01784114 2.536387471
53.00219107 6.268509388
55.01784114 8.111314394
57.0334912 6.190459428
65.00219107 1.540156871
67.01784114 1.737620707
85.02840582 1.603219782
109.0284058 5.214287699
121.0284058 3.100819074
131.0127558 4.075730925
133.0284058 1.904886498
147.0440559 2.25206016
149.0233204 1.845612644
165.0182351 1.568794407
175.0389705 4.346281852

Name: +ve in-silico MS/MS by CFM-ID for OHHKDUWFPNAEHQ-UHFFFAOYSA-N
ID: OHHKDUWFPNAEHQ-UHFFFAOYSA-N
Comment: Energy0
Num peaks: 6
147.0440559 0.3986437634
149.0597059 0.3304853142
165.0546206 0.485446691
175.0389705 7.499153659
177.0182351 0.4200057521
193.0495352 89.91582342

Name: +ve in-silico MS/MS by CFM-ID for OHHKDUWFPNAEHQ-UHFFFAOYSA-N
ID: OHHKDUWFPNAEHQ-UHFFFAOYSA-N
Comment: Energy1
Num peaks: 6
147.0440559 4.261996327
149.0233204 4.826502967
165.0546206 12.74855315
167.0338851 5.002510749
175.0389705 13.66159193
193.0495352 48.13412207

Name: +ve in-silico MS/MS by CFM-ID for OHHKDUWFPNAEHQ-UHFFFAOYSA-N
ID: OHHKDUWFPNAEHQ-UHFFFAOYSA-N
Comment: Energy2
Num peaks: 15
39.02292652 3.614223243
63.02292652 2.703635258
79.05422664 3.620735671
105.0334912 7.16723461
107.0491413 4.478314546
121.0647913 4.904906951
123.0440559 6.658861358
131.0491413 7.749932443
133.0284058 3.142758834
147.0440559 14.6042515
149.0233204 5.284373859
149.0597059 3.39447379
157.0284058 3.314129324
165.0546206 4.380881797
175.0389705 7.505912397

Name: +ve in-silico MS/MS by CFM-ID for BCMKHWMDTMUUSI-UHFFFAOYSA-N
ID: BCMKHWMDTMUUSI-UHFFFAOYSA-N
Comment: Energy0
Num peaks: 6
43.01784114 0.05007629454
149.0233204 0.08391155167
151.0389705 0.1775740451
165.0546206 0.2173153158
177.0182351 0.3447275369
193.0495352 98.97899391

Name: +ve in-silico MS/MS by CFM-ID for BCMKHWMDTMUUSI-UHFFFAOYSA-N
ID: BCMKHWMDTMUUSI-UHFFFAOYSA-N
Comment: Energy1
Num peaks: 6
147.0440559 0.5341088209
149.0233204 1.817608249
151.0389705 3.13114395
165.0546206 7.692058552
177.0182351 0.891617159
193.0495352 83.4336826

Name: +ve in-silico MS/MS by CFM-ID for BCMKHWMDTMUUSI-UHFFFAOYSA-N
ID: BCMKHWMDTMUUSI-UHFFFAOYSA-N
Comment: Energy2
Num peaks: 8
41.00219107 4.623176052
123.0440559 12.35517181
133.0284058 4.026561923
147.0440559 7.077854009
149.0233204 15.40225447
151.0389705 6.787882629
165.0546206 19.4159312
193.0495352 12.97863188

Name: +ve in-silico MS/MS by CFM-ID for MTVWFVDWRVYDOR-UHFFFAOYSA-N
ID: MTVWFVDWRVYDOR-UHFFFAOYSA-N
Comment: Energy0
Num peaks: 6
109.0284058 3.836610806
111.0440559 2.715259212
139.0389705 8.293075221
143.0702706 2.280052073
153.0546206 15.34176834
171.0651853 59.40939676

Name: +ve in-silico MS/MS by CFM-ID for MTVWFVDWRVYDOR-UHFFFAOYSA-N
ID: MTVWFVDWRVYDOR-UHFFFAOYSA-N
Comment: Energy1
Num peaks: 10
109.0284058 7.397783909
111.0440559 7.677852889
123.0440559 2.1065518
125.0597059 5.590869571
135.0440559 3.487805734
139.0389705 4.930877639
141.0546206 3.431039382
143.0702706 3.175116629
153.0546206 19.36352548
171.0651853 23.16650327

Name: +ve in-silico MS/MS by CFM-ID for MTVWFVDWRVYDOR-UHFFFAOYSA-N
ID: MTVWFVDWRVYDOR-UHFFFAOYSA-N
Comment: Energy2
Num peaks: 21
49.00727645 3.646856275
51.02292652 4.548462182
53.00219107 1.885417945
53.03857658 3.84688893
69.0334912 1.770280403
79.01784114 3.245020059
81.0334912 6.885562552
83.04914126 2.057136921
93.0334912 1.428798236
95.01275576 1.509353751
95.04914126 2.468619276
97.06479133 1.893401813
109.0284058 7.684430405
111.0440559 7.141495733
121.0284058 6.11906963
123.0440559 3.872700145
125.0597059 4.921324808
135.0440559 7.257587584
137.0233204 1.468776078
139.0389705 3.323824638
153.0546206 3.534923803

Name: +ve in-silico MS/MS by CFM-ID for YFXWTVLDSKSYLW-NSCUHMNNSA-N
ID: YFXWTVLDSKSYLW-NSCUHMNNSA-N
Comment: Energy0
Num peaks: 6
59.01275576 1.551237054
151.0389705 9.475520059
165.0546206 9.335103628
175.0389705 3.85401636
193.0495352 25.45710432
211.0600999 36.01340589

Name: +ve in-silico MS/MS by CFM-ID for YFXWTVLDSKSYLW-NSCUHMNNSA-N
ID: YFXWTVLDSKSYLW-NSCUHMNNSA-N
Comment: Energy1
Num peaks: 17
71.01275576 2.475724349
75.04405588 1.097323147
135.0440559 2.241936243
137.0233204 2.285428999
137.0597059 1.949643892
139.0389705 2.19454284
151.0389705 15.9385763
161.0233204 1.276611276
163.0389705 2.307629947
165.0546206 19.52106944
167.0702706 1.530523078
175.0389705 3.481296493
179.0338851 1.15879766
181.0495352 1.593473883
183.0651853 1.10586869
193.0495352 10.93576994
211.0600999 9.241579871

Name: +ve in-silico MS/MS by CFM-ID for YFXWTVLDSKSYLW-NSCUHMNNSA-N
ID: YFXWTVLDSKSYLW-NSCUHMNNSA-N
Comment: Energy2
Num peaks: 29
25.00727645 2.982488475
41.00219107 0.9880278411
49.00727645 1.221706135
53.00219107 1.064994195
59.01275576 1.809530476
65.00219107 1.156265964
79.01784114 3.570056537
81.0334912 3.540323303
92.99710569 1.442088969
93.0334912 1.482874291
95.01275576 3.340831616
95.04914126 5.295113123
105.0334912 2.179879653
107.0491413 3.279046719
109.0284058 2.120186923
109.0647913 1.538741893
111.0440559 1.044681135
121.0284058 7.097365797
123.0440559 4.401341558
133.0284058 3.08084681
135.0440559 3.935786486
137.0233204 2.209736415
137.0597059 2.712334876
139.0389705 1.588385131
147.0440559 2.254340907
149.0233204 2.580418094
151.0389705 8.774501846
163.0389705 1.260524188
165.0546206 2.582258367

Name: +ve in-silico MS/MS by CFM-ID for HMXOGGUFCBUALL-AATRIKPKSA-N
ID: HMXOGGUFCBUALL-AATRIKPKSA-N
Comment: Energy0
Num peaks: 6
105.0334912 6.336793693
119.0491413 3.54730915
147.0440559 15.35765413
157.0284058 6.378938108
175.0389705 20.63217868
193.0495352 32.7628146

Name: +ve in-silico MS/MS by CFM-ID for HMXOGGUFCBUALL-AATRIKPKSA-N
ID: HMXOGGUFCBUALL-AATRIKPKSA-N
Comment: Energy1
Num peaks: 17
49.00727645 1.662078593
51.02292652 1.409759074
53.00219107 2.363577154
91.05422664 2.437467037
95.04914126 1.594711233
99.00767038 1.62492043
105.0334912 8.766953184
117.0334912 2.438063685
119.0491413 13.20035769
121.0647913 2.839214434
129.0334912 3.795649745
131.0491413 3.590212638
145.0284058 1.385135297
147.0440559 11.27508068
157.0284058 4.907507894
175.0389705 11.60572494
193.0495352 6.066992823

Name: +ve in-silico MS/MS by CFM-ID for HMXOGGUFCBUALL-AATRIKPKSA-N
ID: HMXOGGUFCBUALL-AATRIKPKSA-N
Comment: Energy2
Num peaks: 28
39.02292652 2.192507631
41.00219107 2.204246583
44.99710569 0.9920525129
49.00727645 6.964524752
51.02292652 2.600571446
53.00219107 6.925001019
63.02292652 1.369918117
65.00219107 1.850166498
65.03857658 0.9981595052
68.99710569 1.295708367
72.99202031 1.087731415
73.00727645 2.116776131
75.02292652 2.848135386
77.00219107 1.279487915
77.03857658 3.015938639
87.00767038 0.961758422
87.02292652 2.142816714
89.03857658 4.069130203
91.05422664 4.57062419
99.00767038 0.9498675211
101.0385766 1.475883927
105.0334912 10.00243773
117.0334912 5.131366409
119.0491413 5.268545105
129.0334912 2.409427142
131.0491413 2.235250356
145.0284058 0.996510193
147.0440559 2.18192137

Name: +ve in-silico MS/MS by CFM-ID for LGYIZQLNYONEFJ-UHFFFAOYSA-N
ID: LGYIZQLNYONEFJ-UHFFFAOYSA-N
Comment: Energy0
Num peaks: 6
101.0385766 3.050828227
103.0542266 2.419489117
105.0334912 6.314670174
147.0440559 6.107030892
175.0389705 8.728220771
193.0495352 68.63437127

Name: +ve in-silico MS/MS by CFM-ID for LGYIZQLNYONEFJ-UHFFFAOYSA-N
ID: LGYIZQLNYONEFJ-UHFFFAOYSA-N
Comment: Energy1
Num peaks: 7
99.00767038 2.048245263
103.0542266 2.73164753
105.0334912 6.389551354
119.0491413 3.736813999
147.0440559 18.46205348
175.0389705 18.28429489
193.0495352 29.66013459

Name: +ve in-silico MS/MS by CFM-ID for LGYIZQLNYONEFJ-UHFFFAOYSA-N
ID: LGYIZQLNYONEFJ-UHFFFAOYSA-N
Comment: Energy2
Num peaks: 9
49.00727645 7.415606619
51.02292652 4.105252707
63.02292652 5.663907931
73.00727645 5.344445509
75.02292652 9.049003953
77.03857658 12.319047
79.01784114 4.02473538
103.0542266 3.919081975
105.0334912 28.22147446

Name: +ve in-silico MS/MS by CFM-ID for AXRMZRLNCOVFJZ-POYBYMJQSA-N
ID: AXRMZRLNCOVFJZ-POYBYMJQSA-N
Comment: Energy0
Num peaks: 6
107.0491413 2.434388242
123.0440559 1.624730446
125.0597059 16.86107678
127.075356 2.859371296
153.0546206 16.28101138
171.0651853 49.80873254

Name: +ve in-silico MS/MS by CFM-ID for AXRMZRLNCOVFJZ-POYBYMJQSA-N
ID: AXRMZRLNCOVFJZ-POYBYMJQSA-N
Comment: Energy1
Num peaks: 15
39.02292652 1.837538745
41.03857658 2.751656531
49.00727645 1.43725604
51.02292652 2.259573247
53.03857658 1.883524857
65.03857658 1.777284785
67.05422664 1.629922037
97.06479133 2.199303492
107.0491413 4.027841055
109.0647913 1.991408462
125.0597059 15.87235305
127.075356 5.148902957
135.0440559 1.78940778
153.0546206 19.65081331
171.0651853 17.1404933

Name: +ve in-silico MS/MS by CFM-ID for AXRMZRLNCOVFJZ-POYBYMJQSA-N
ID: AXRMZRLNCOVFJZ-POYBYMJQSA-N
Comment: Energy2
Num peaks: 16
39.02292652 11.13609
41.03857658 4.701461319
43.05422664 1.145690035
45.06987671 1.356598088
49.00727645 4.483123007
51.02292652 6.842772946
53.03857658 5.175930839
55.05422664 5.175239024
63.02292652 9.211345418
65.03857658 14.20968462
67.05422664 4.175685139
69.0334912 1.928866387
69.06987671 3.073610886
71.08552677 2.759535119
107.0491413 3.954285851
109.0647913 1.283850967

Name: +ve in-silico MS/MS by CFM-ID for KWQSYZVAOWYCNP-UHFFFAOYSA-N
ID: KWQSYZVAOWYCNP-UHFFFAOYSA-N
Comment: Energy0
Num peaks: 6
107.0491413 2.352926268
123.0440559 1.618432703
125.0597059 16.79099405
127.075356 2.849967292
153.0546206 15.87161153
171.0651853 49.66260647

Name: +ve in-silico MS/MS by CFM-ID for KWQSYZVAOWYCNP-UHFFFAOYSA-N
ID: KWQSYZVAOWYCNP-UHFFFAOYSA-N
Comment: Energy1
Num peaks: 15
39.02292652 1.665445707
41.03857658 2.609024071
51.02292652 2.438684208
53.03857658 2.015686784
55.05422664 2.396269968
65.03857658 1.569010173
67.05422664 1.569941314
97.06479133 2.069459939
107.0491413 3.745794097
109.0647913 1.922007886
125.0597059 15.56245645
127.075356 5.05044887
135.0440559 3.876777784
153.0546206 18.05988155
171.0651853 16.82165349

Name: +ve in-silico MS/MS by CFM-ID for KWQSYZVAOWYCNP-UHFFFAOYSA-N
ID: KWQSYZVAOWYCNP-UHFFFAOYSA-N
Comment: Energy2
Num peaks: 15
39.02292652 10.07640806
41.00219107 1.603630405
41.03857658 4.081761435
45.06987671 1.19695339
49.00727645 8.523956176
51.02292652 9.222277846
53.03857658 4.849954576
55.05422664 10.34208529
65.03857658 12.01798529
67.05422664 4.184995272
69.06987671 3.410802252
71.08552677 2.76597978
81.0334912 2.402644852
107.0491413 4.237688245
109.0647913 1.258612461

Name: +ve in-silico MS/MS by CFM-ID for LHEBXDITPBTHSR-UHFFFAOYSA-N
ID: LHEBXDITPBTHSR-UHFFFAOYSA-N
Comment: Energy0
Num peaks: 6
107.0491413 2.365745355
123.0440559 1.635613632
125.0597059 16.9471199
127.075356 2.879235101
153.0546206 16.06454824
171.0651853 50.2713082

Name: +ve in-silico MS/MS by CFM-ID for LHEBXDITPBTHSR-UHFFFAOYSA-N
ID: LHEBXDITPBTHSR-UHFFFAOYSA-N
Comment: Energy1
Num peaks: 16
39.02292652 1.705342947
41.03857658 2.633368044
49.00727645 1.471883494
51.02292652 2.25435013
53.03857658 1.92797491
55.05422664 1.273175705
65.03857658 1.581881662
67.05422664 1.55185943
97.06479133 2.087201006
107.0491413 3.678380787
109.0647913 1.909511827
125.0597059 15.32997455
127.075356 4.98672001
135.0440559 3.8078132
153.0546206 17.67301607
171.0651853 16.38485422

Name: +ve in-silico MS/MS by CFM-ID for LHEBXDITPBTHSR-UHFFFAOYSA-N
ID: LHEBXDITPBTHSR-UHFFFAOYSA-N
Comment: Energy2
Num peaks: 18
25.00727645 1.759825313
39.02292652 11.44463821
41.00219107 1.572281467
41.03857658 2.849251795
43.05422664 1.079924103
45.06987671 1.610008041
49.00727645 5.483686025
51.02292652 6.477644154
53.03857658 3.984741349
55.01784114 3.117685331
55.05422664 4.872092758
63.02292652 9.125442703
65.03857658 12.25321815
67.05422664 4.060403235
69.06987671 3.095450687
71.08552677 2.775238426
107.0491413 4.080576401
109.0647913 1.30168636

Name: +ve in-silico MS/MS by CFM-ID for UYUFTVIQTSWWST-QVXLNCAUSA-N
ID: UYUFTVIQTSWWST-QVXLNCAUSA-N
Comment: Energy0
Num peaks: 12
93.0334912 1.194103439
95.04914126 7.432790218
97.06479133 2.614073021
99.00767038 1.084581134
99.08044139 1.96814366
107.0491413 1.234286663
123.0440559 1.312502522
125.0597059 13.46596284
127.075356 1.127055131
135.0440559 3.659098131
153.0546206 17.64366548
171.0651853 28.13677791

Name: +ve in-silico MS/MS by CFM-ID for UYUFTVIQTSWWST-QVXLNCAUSA-N
ID: UYUFTVIQTSWWST-QVXLNCAUSA-N
Comment: Energy1
Num peaks: 23
39.02292652 3.270099444
41.03857658 1.354840299
55.01784114 2.406739506
57.0334912 2.652716688
67.01784114 3.330209952
69.0334912 1.803061961
77.03857658 2.676738452
79.01784114 2.048909566
79.05422664 1.104729664
81.0334912 1.441706426
83.04914126 2.193496105
93.0334912 5.484220938
95.04914126 13.41716398
96.99202031 2.142268087
97.06479133 7.737343582
99.00767038 1.997998283
99.08044139 1.917436454
107.0491413 2.481411047
113.0233204 1.102147134
125.0597059 7.742356632
135.0440559 2.619035055
153.0546206 5.683398389
171.0651853 4.046790257

Name: +ve in-silico MS/MS by CFM-ID for UYUFTVIQTSWWST-QVXLNCAUSA-N
ID: UYUFTVIQTSWWST-QVXLNCAUSA-N
Comment: Energy2
Num peaks: 28
25.00727645 1.859077697
27.02292652 1.424672105
29.03857658 2.123601541
39.02292652 11.02494688
41.00219107 1.53097137
41.03857658 2.958580709
51.02292652 1.410201985
53.00219107 4.304793891
53.03857658 1.274204223
55.01784114 9.714563044
57.0334912 2.79226229
63.02292652 1.35058445
65.00219107 1.038300458
65.03857658 1.806557547
67.01784114 9.255027963
69.0334912 2.110274782
77.03857658 3.189644936
79.01784114 2.702308073
79.05422664 1.687348036
81.0334912 2.698045703
81.06987671 1.60761157
83.04914126 1.925895598
95.01275576 1.561361887
95.04914126 3.062678422
96.99202031 1.0323307
99.00767038 1.065407043
107.0491413 2.368836561
109.0647913 1.434786977

Name: +ve in-silico MS/MS by CFM-ID for DNQLVCZXYPFUHF-UHFFFAOYSA-N
ID: DNQLVCZXYPFUHF-UHFFFAOYSA-N
Comment: Energy0
Num peaks: 6
57.0334912 1.151064454
85.02840582 1.787042488
109.0284058 1.975711985
161.0233204 1.56628526
175.0389705 3.077898954
193.0495352 84.46855281

Name: +ve in-silico MS/MS by CFM-ID for DNQLVCZXYPFUHF-UHFFFAOYSA-N
ID: DNQLVCZXYPFUHF-UHFFFAOYSA-N
Comment: Energy1
Num peaks: 12
81.0334912 2.351099225
83.01275576 2.388035276
85.02840582 3.559492309
109.0284058 5.147893072
151.002585 2.009111635
151.0389705 2.013714925
161.0233204 2.251858643
163.0389705 2.769165061
165.0546206 9.138045686
167.0338851 18.75669141
175.0389705 4.549830442
193.0495352 26.2672443

Name: +ve in-silico MS/MS by CFM-ID for DNQLVCZXYPFUHF-UHFFFAOYSA-N
ID: DNQLVCZXYPFUHF-UHFFFAOYSA-N
Comment: Energy2
Num peaks: 24
39.02292652 3.852640863
41.00219107 3.186120197
53.00219107 7.33630276
55.01784114 6.437323092
57.0334912 4.636773866
67.01784114 1.229050303
77.00219107 1.415356326
81.0334912 4.754024993
83.01275576 8.002560026
85.02840582 4.74319009
95.01275576 1.334003248
97.02840582 1.240830165
105.0334912 1.565511523
107.0127558 3.364526495
109.0284058 4.561479506
111.0076704 2.288312372
111.0440559 1.38797617
135.0076704 4.570538072
137.0233204 1.833675176
145.0284058 1.325265259
151.002585 6.192867166
165.0182351 1.67719861
167.0338851 1.795577764
177.0182351 2.064911623

Name: +ve in-silico MS/MS by CFM-ID for GXEFKTJFALYILZ-UHFFFAOYSA-N
ID: GXEFKTJFALYILZ-UHFFFAOYSA-N
Comment: Energy0
Num peaks: 6
41.03857658 3.865987623
73.01064758 4.241582548
151.0072935 15.38286989
153.0229436 15.41741626
166.0433447 11.51067786
193.0542437 37.43610911

Name: +ve in-silico MS/MS by CFM-ID for GXEFKTJFALYILZ-UHFFFAOYSA-N
ID: GXEFKTJFALYILZ-UHFFFAOYSA-N
Comment: Energy1
Num peaks: 8
39.02292652 4.068105974
41.03857658 38.3236175
43.05422664 3.749911378
73.01064758 4.761730112
151.0072935 6.560464302
153.0229436 5.43691375
166.0433447 5.696385355
193.0542437 12.49523713

Name: +ve in-silico MS/MS by CFM-ID for GXEFKTJFALYILZ-UHFFFAOYSA-N
ID: GXEFKTJFALYILZ-UHFFFAOYSA-N
Comment: Energy2
Num peaks: 19
25.00727645 4.202881231
27.02292652 3.89425115
39.02292652 3.000061241
41.03857658 8.816209179
43.05422664 1.770750389
56.97934745 1.228359563
68.97934745 2.247812139
69.04472458 1.353612624
73.01064758 2.609572912
82.03997355 1.792454293
84.98549545 1.233931837
94.03997355 9.726798054
106.0399735 1.733554476
121.0508726 1.679285021
123.9963945 4.432431101
126.0120445 2.905131756
135.9963945 1.500473467
151.0072935 21.72631037
153.0229436 4.718079957

Name: +ve in-silico MS/MS by CFM-ID for YCOFRPYSZKIPBQ-UHFFFAOYSA-N
ID: YCOFRPYSZKIPBQ-UHFFFAOYSA-N
Comment: Energy0
Num peaks: 6
41.00219107 2.195779118
41.03857658 1.609636713
69.0334912 1.4918983
125.0597059 1.731722067
153.0546206 2.88181371
171.0651853 77.11009301

Name: +ve in-silico MS/MS by CFM-ID for YCOFRPYSZKIPBQ-UHFFFAOYSA-N
ID: YCOFRPYSZKIPBQ-UHFFFAOYSA-N
Comment: Energy1
Num peaks: 8
39.02292652 2.688085079
41.00219107 21.66818987
41.03857658 16.98665285
43.05422664 8.943232055
55.05422664 1.338850916
69.0334912 3.018143765
153.0546206 3.542444093
171.0651853 22.93574346

Name: +ve in-silico MS/MS by CFM-ID for YCOFRPYSZKIPBQ-UHFFFAOYSA-N
ID: YCOFRPYSZKIPBQ-UHFFFAOYSA-N
Comment: Energy2
Num peaks: 11
39.02292652 12.42080875
41.00219107 2.746418512
41.03857658 15.21270248
43.05422664 4.87589423
53.00219107 5.950213124
55.01784114 4.715388897
55.05422664 6.611113424
69.0334912 11.41765698
71.04914126 12.75624041
85.02840582 2.669132657
87.04405588 2.813098108

Name: +ve in-silico MS/MS by CFM-ID for JLUQTCXCAFSSLD-NXEZZACHSA-N
ID: JLUQTCXCAFSSLD-NXEZZACHSA-N
Comment: Energy0
Num peaks: 6
89.03857658 1.602437497
109.0284058 1.821213191
133.0284058 33.53448389
139.0389705 2.366410075
147.0440559 1.425079823
193.0495352 49.01074382

Name: +ve in-silico MS/MS by CFM-ID for JLUQTCXCAFSSLD-NXEZZACHSA-N
ID: JLUQTCXCAFSSLD-NXEZZACHSA-N
Comment: Energy1
Num peaks: 8
39.02292652 2.264170565
85.02840582 21.54966166
89.03857658 4.230450044
95.01275576 2.555660662
107.0127558 6.808185485
109.0284058 5.094317402
133.0284058 32.93263615
193.0495352 6.712808262

Name: +ve in-silico MS/MS by CFM-ID for JLUQTCXCAFSSLD-NXEZZACHSA-N
ID: JLUQTCXCAFSSLD-NXEZZACHSA-N
Comment: Energy2
Num peaks: 17
25.00727645 3.315436041
39.02292652 9.631963344
41.00219107 1.655872251
49.00727645 2.670933304
53.00219107 8.434208515
53.03857658 1.433957606
55.01784114 8.34925471
57.0334912 1.606310249
63.02292652 9.988008737
65.03857658 3.091999492
79.01784114 1.506427883
81.0334912 2.066530266
89.03857658 2.803088228
91.01784114 2.661578025
107.0127558 12.50190314
109.0284058 4.29910925
133.0284058 5.247443278

Name: +ve in-silico MS/MS by CFM-ID for PEHSVUKQDJULKE-UHFFFAOYSA-N
ID: PEHSVUKQDJULKE-UHFFFAOYSA-N
Comment: Energy0
Num peaks: 6
77.01679558 1.576970521
95.06037464 3.907734402
127.0324456 32.63284161
129.0480957 28.75873304
154.0433447 2.989683027
171.0698938 18.57793127

Name: +ve in-silico MS/MS by CFM-ID for PEHSVUKQDJULKE-UHFFFAOYSA-N
ID: PEHSVUKQDJULKE-UHFFFAOYSA-N
Comment: Energy1
Num peaks: 8
66.03382555 3.165348333
68.04947561 6.903066771
77.01679558 6.607958249
93.04472458 4.036550645
95.06037464 41.82121135
127.0324456 7.052011996
129.0480957 9.450638018
171.0698938 3.765458441

Name: +ve in-silico MS/MS by CFM-ID for PEHSVUKQDJULKE-UHFFFAOYSA-N
ID: PEHSVUKQDJULKE-UHFFFAOYSA-N
Comment: Energy2
Num peaks: 31
39.02292652 1.821075349
49.00727645 3.588057119
51.02292652 1.440936216
52.01817548 2.559183086
53.03857658 2.799806244
54.03382555 3.336980848
56.97934745 1.330569057
58.99499752 1.431703354
59.99024648 2.41264155
62.00589655 1.17752143
66.03382555 3.32292335
68.04947561 4.499524309
69.04472458 0.993892056
76.01817548 1.983601468
77.01679558 3.749884294
78.03382555 2.803918643
79.02907452 2.278741247
79.03244564 1.671381358
80.97934745 1.408808157
81.04472458 3.741444292
83.06037464 1.262962294
83.99024648 1.04831265
85.01064758 2.381175618
89.01679558 1.023751277
93.04472458 2.979469859
95.06037464 6.130348953
100.0215466 3.562591716
110.0058965 1.295982891
112.0215466 2.328660061
115.0324456 1.215662755
127.0324456 4.588156035

Name: +ve in-silico MS/MS by CFM-ID for QFQYZMGOKIROEC-DUXPYHPUSA-N
ID: QFQYZMGOKIROEC-DUXPYHPUSA-N
Comment: Energy0
Num peaks: 6
145.0284058 1.701218402
147.0440559 11.28602889
149.0597059 1.029177881
163.0389705 3.320879264
175.0389705 33.5226995
193.0495352 42.88348386

Name: +ve in-silico MS/MS by CFM-ID for QFQYZMGOKIROEC-DUXPYHPUSA-N
ID: QFQYZMGOKIROEC-DUXPYHPUSA-N
Comment: Energy1
Num peaks: 6
119.0491413 6.589624428
145.0284058 2.923176201
147.0440559 28.96703536
163.0389705 2.687708162
175.0389705 24.89568504
193.0495352 15.95181546

Name: +ve in-silico MS/MS by CFM-ID for QFQYZMGOKIROEC-DUXPYHPUSA-N
ID: QFQYZMGOKIROEC-DUXPYHPUSA-N
Comment: Energy2
Num peaks: 16
25.00727645 5.130258482
49.00727645 4.083280285
51.02292652 3.704385503
53.00219107 1.842000209
63.02292652 1.60845608
68.99710569 2.880599838
71.01275576 1.804312517
101.0385766 17.04531718
103.0542266 4.011156078
117.0334912 16.70167656
119.0491413 3.725036275
131.0491413 2.06602705
145.0284058 2.556853711
147.0440559 10.62115924
149.0597059 1.279083872
163.0389705 1.669553096

Name: +ve in-silico MS/MS by CFM-ID for SYTYLPHCLSSCOJ-UHFFFAOYSA-N
ID: SYTYLPHCLSSCOJ-UHFFFAOYSA-N
Comment: Energy0
Num peaks: 6
137.0233204 0.8571558314
163.0389705 0.9587938906
165.0546206 0.5573125894
175.0389705 1.984617994
177.0182351 0.4729041487
193.0495352 92.17286954

Name: +ve in-silico MS/MS by CFM-ID for SYTYLPHCLSSCOJ-UHFFFAOYSA-N
ID: SYTYLPHCLSSCOJ-UHFFFAOYSA-N
Comment: Energy1
Num peaks: 6
147.0440559 3.878704046
149.0597059 4.5126052
163.0389705 6.015656932
165.0546206 19.85792939
175.0389705 2.582540143
193.0495352 46.20392603

Name: +ve in-silico MS/MS by CFM-ID for SYTYLPHCLSSCOJ-UHFFFAOYSA-N
ID: SYTYLPHCLSSCOJ-UHFFFAOYSA-N
Comment: Energy2
Num peaks: 31
39.02292652 1.951174283
53.00219107 4.244295009
53.03857658 1.567331211
55.01784114 2.275991554
65.00219107 2.262240606
69.0334912 1.250751334
75.02292652 1.35132219
77.00219107 1.226333865
77.03857658 2.110860817
79.01784114 1.321396934
85.02840582 1.37634307
93.0334912 2.542075287
95.01275576 2.1392347
103.0178411 2.026486782
105.0334912 1.613940166
107.0127558 1.917574589
109.0284058 4.434188483
119.0127558 5.080872549
121.0284058 7.152462079
123.0440559 5.042385468
133.0284058 2.59552846
135.0076704 1.774325083
137.0233204 1.964872839
139.0389705 1.478023545
147.0440559 3.714154576
149.0233204 1.874308049
151.0389705 5.275325135
159.0076704 1.261470951
165.0546206 1.798304535
175.0389705 2.012811942
177.0182351 1.288825368

Name: +ve in-silico MS/MS by CFM-ID for VOUGEZYPVGAPBB-GQCTYLIASA-N
ID: VOUGEZYPVGAPBB-GQCTYLIASA-N
Comment: Energy0
Num peaks: 6
59.01275576 4.80646462
69.0334912 6.864305041
71.04914126 1.469283881
125.0597059 3.582761568
153.0546206 32.15026931
171.0651853 42.48585457

Name: +ve in-silico MS/MS by CFM-ID for VOUGEZYPVGAPBB-GQCTYLIASA-N
ID: VOUGEZYPVGAPBB-GQCTYLIASA-N
Comment: Energy1
Num peaks: 14
39.02292652 2.518818022
41.00219107 1.88433057
41.03857658 10.10138182
43.05422664 7.556739737
55.01784114 2.171477199
59.01275576 4.115904121
69.0334912 6.379160662
71.04914126 2.120338834
83.01275576 2.987770222
85.02840582 2.9060584
101.0233204 6.777808827
125.0597059 9.274633162
153.0546206 12.30119574
171.0651853 10.12717291

Name: +ve in-silico MS/MS by CFM-ID for VOUGEZYPVGAPBB-GQCTYLIASA-N
ID: VOUGEZYPVGAPBB-GQCTYLIASA-N
Comment: Energy2
Num peaks: 12
39.02292652 5.807937549
41.03857658 9.425257389
53.00219107 4.293052561
55.01784114 9.679437051
57.0334912 3.98788636
59.01275576 6.906402154
68.99710569 3.862344053
69.0334912 20.54444259
71.01275576 6.126246724
71.04914126 3.683023756
83.01275576 3.011007261
101.0233204 2.780169621

Name: +ve in-silico MS/MS by CFM-ID for NCUJRUDLFCGVOE-UHFFFAOYSA-N
ID: NCUJRUDLFCGVOE-UHFFFAOYSA-N
Comment: Energy0
Num peaks: 6
149.0233204 0.2641700314
151.0389705 0.6210049641
153.0182351 0.917387104
175.0389705 16.36073311
177.0182351 0.7145427074
193.0495352 80.31570947

Name: +ve in-silico MS/MS by CFM-ID for NCUJRUDLFCGVOE-UHFFFAOYSA-N
ID: NCUJRUDLFCGVOE-UHFFFAOYSA-N
Comment: Energy1
Num peaks: 6
149.0233204 1.371498739
151.0389705 7.953161978
165.0546206 5.513845143
167.0338851 3.025379771
175.0389705 22.38207715
193.0495352 53.73839253

Name: +ve in-silico MS/MS by CFM-ID for NCUJRUDLFCGVOE-UHFFFAOYSA-N
ID: NCUJRUDLFCGVOE-UHFFFAOYSA-N
Comment: Energy2
Num peaks: 16
39.02292652 4.25314954
41.00219107 3.531288
49.00727645 3.098280817
65.00219107 7.892952305
85.02840582 2.92000092
107.0127558 2.793529938
123.0440559 2.377390678
125.0233204 1.996503261
133.0284058 8.855470687
147.0440559 3.510284299
149.0233204 7.940576424
151.0389705 3.668872347
153.0182351 7.758507385
157.0284058 3.428351347
165.0546206 2.026087185
175.0389705 14.74437602

Name: +ve in-silico MS/MS by CFM-ID for VLWKKIHFPGKVHZ-UHFFFAOYSA-N
ID: VLWKKIHFPGKVHZ-UHFFFAOYSA-N
Comment: Energy0
Num peaks: 6
157.0760247 1.039077426
162.0105033 0.5638365361
164.0261533 0.6007344725
166.0418034 1.426641999
176.0261533 2.012030294
193.0527024 90.71609322

Name: +ve in-silico MS/MS by CFM-ID for VLWKKIHFPGKVHZ-UHFFFAOYSA-N
ID: VLWKKIHFPGKVHZ-UHFFFAOYSA-N
Comment: Energy1
Num peaks: 8
80.04947561 2.201765204
150.0105033 2.346171858
164.0261533 2.405535487
166.0418034 16.92110061
167.0370524 1.849528554
176.0261533 4.652006127
177.0214023 9.468820744
193.0527024 41.18686641

Name: +ve in-silico MS/MS by CFM-ID for VLWKKIHFPGKVHZ-UHFFFAOYSA-N
ID: VLWKKIHFPGKVHZ-UHFFFAOYSA-N
Comment: Energy2
Num peaks: 31
39.02292652 3.517297708
49.00727645 1.977471047
51.02292652 1.352413562
78.03382555 6.319551031
80.04947561 1.890259334
82.9683041 2.012597804
84.98395416 1.089949396
90.03382555 2.276838297
92.04947561 1.35260555
102.0338255 1.999540854
103.0290745 1.206484326
104.0494756 1.943377864
109.9792031 1.001626441
114.0338255 1.014066964
116.0494756 2.989149244
128.0494756 2.117519242
130.0651257 2.816827394
134.9996042 5.532434752
137.0152543 2.262690851
138.0105033 2.518126537
140.0261533 1.024036506
149.0152543 1.820910864
150.0105033 7.800586983
152.0261533 2.076901131
157.0760247 2.386385661
162.0105033 2.854823207
164.0261533 2.418674484
166.0418034 5.13915584
176.0261533 2.850027868
177.0214023 1.331548485
193.0527024 2.166147821

Name: +ve in-silico MS/MS by CFM-ID for JNLWKNHLUVQHPV-UHFFFAOYSA-N
ID: JNLWKNHLUVQHPV-UHFFFAOYSA-N
Comment: Energy0
Num peaks: 6
39.02292652 0.2135731936
151.0389705 0.2189999338
165.0546206 0.5399827127
175.0389705 5.989489948
177.0182351 0.2807452411
193.0495352 90.96528028

Name: +ve in-silico MS/MS by CFM-ID for JNLWKNHLUVQHPV-UHFFFAOYSA-N
ID: JNLWKNHLUVQHPV-UHFFFAOYSA-N
Comment: Energy1
Num peaks: 7
121.0284058 2.450337536
147.0440559 3.93924808
149.0233204 1.972294903
163.0389705 7.805933481
165.0546206 15.89465971
175.0389705 5.746569212
193.0495352 43.1812504

Name: +ve in-silico MS/MS by CFM-ID for JNLWKNHLUVQHPV-UHFFFAOYSA-N
ID: JNLWKNHLUVQHPV-UHFFFAOYSA-N
Comment: Energy2
Num peaks: 26
39.02292652 4.549853219
41.00219107 2.272412415
41.03857658 2.576550756
49.00727645 1.865026766
53.00219107 2.147231502
55.01784114 1.816129492
68.99710569 1.263161665
71.01275576 1.592357112
105.0334912 2.270867207
107.0491413 1.210684458
119.0127558 2.209770555
119.0491413 1.609959355
121.0284058 6.556484164
123.0440559 2.177555909
133.0284058 4.336938566
135.0440559 2.943931213
145.0284058 3.513142886
147.0076704 2.573200409
147.0440559 13.79838257
149.0233204 2.915068844
151.0389705 1.385927746
161.0233204 2.051281608
163.0389705 1.762048577
165.0546206 3.256727326
175.0389705 6.682373923
177.0182351 1.387229219

Name: +ve in-silico MS/MS by CFM-ID for BCBHDSLDGBIFIX-UHFFFAOYSA-N
ID: BCBHDSLDGBIFIX-UHFFFAOYSA-N
Comment: Energy0
Num peaks: 6
45.0334912 16.43053393
149.0233204 12.94421867
165.0546206 10.8730991
167.0338851 6.273686757
193.0495352 10.55098583
211.0600999 27.48918934

Name: +ve in-silico MS/MS by CFM-ID for BCBHDSLDGBIFIX-UHFFFAOYSA-N
ID: BCBHDSLDGBIFIX-UHFFFAOYSA-N
Comment: Energy1
Num peaks: 9
45.0334912 22.43931891
105.0334912 6.222889675
123.0440559 2.229762829
147.0440559 3.231467078
149.0233204 16.42162554
165.0546206 12.60625444
175.0389705 2.702990148
193.0495352 9.468779492
211.0600999 6.698927581

Name: +ve in-silico MS/MS by CFM-ID for BCBHDSLDGBIFIX-UHFFFAOYSA-N
ID: BCBHDSLDGBIFIX-UHFFFAOYSA-N
Comment: Energy2
Num peaks: 20
27.02292652 2.318404651
41.00219107 1.365665205
43.01784114 1.990357888
45.0334912 9.518686664
49.00727645 1.371556084
51.02292652 2.475457609
63.02292652 4.70306475
79.01784114 3.356536796
79.05422664 4.021985313
89.00219107 1.577410433
95.01275576 1.939368036
105.0334912 15.85740564
107.0127558 2.945212475
107.0491413 2.138085328
123.0440559 4.499047254
133.0284058 1.440483093
135.0440559 1.889085717
147.0440559 2.716979319
149.0233204 12.79212484
167.0338851 1.715338932

Name: +ve in-silico MS/MS by CFM-ID for YGQHQTMRZPHIBB-UHFFFAOYSA-N
ID: YGQHQTMRZPHIBB-UHFFFAOYSA-N
Comment: Energy0
Num peaks: 6
123.0440559 2.116010519
137.0597059 14.00641071
165.0546206 12.69029035
175.0389705 6.079641912
193.0495352 24.69899815
211.0600999 23.09806115

Name: +ve in-silico MS/MS by CFM-ID for YGQHQTMRZPHIBB-UHFFFAOYSA-N
ID: YGQHQTMRZPHIBB-UHFFFAOYSA-N
Comment: Energy1
Num peaks: 14
107.0491413 2.163406468
109.0647913 3.008958283
123.0440559 4.342272001
135.0440559 2.566785653
137.0597059 15.55135842
139.075356 1.560187576
147.0440559 3.597588215
149.0597059 3.610543788
161.0233204 1.467952851
163.0389705 2.093323092
165.0546206 12.96440693
175.0389705 7.572187519
193.0495352 13.21765185
211.0600999 6.60780548

Name: +ve in-silico MS/MS by CFM-ID for YGQHQTMRZPHIBB-UHFFFAOYSA-N
ID: YGQHQTMRZPHIBB-UHFFFAOYSA-N
Comment: Energy2
Num peaks: 22
15.02292652 1.379635781
39.02292652 1.66298941
49.00727645 2.349002824
51.02292652 2.935254737
53.00219107 1.59664979
65.03857658 6.234591668
67.05422664 1.874053782
72.99202031 2.691053968
79.01784114 1.712969999
93.0334912 3.6576328
95.04914126 2.715991797
105.0334912 6.310709808
107.0491413 8.573887708
109.0647913 4.625479032
121.0284058 4.535403473
121.0647913 1.418821535
123.0440559 8.175664144
135.0440559 5.184091768
137.0597059 8.629913719
139.075356 1.356934105
149.0597059 1.491675285
165.0546206 1.289645225

Name: +ve in-silico MS/MS by CFM-ID for KIGCGZUAVODHMD-UHFFFAOYSA-N
ID: KIGCGZUAVODHMD-UHFFFAOYSA-N
Comment: Energy0
Num peaks: 6
15.02292652 0.4230075019
139.0389705 0.2852453865
163.0389705 0.8298103595
175.0389705 0.8556412744
177.0182351 0.4823152328
193.0495352 94.77241198

Name: +ve in-silico MS/MS by CFM-ID for KIGCGZUAVODHMD-UHFFFAOYSA-N
ID: KIGCGZUAVODHMD-UHFFFAOYSA-N
Comment: Energy1
Num peaks: 6
147.0440559 1.812908902
149.0597059 2.232715801
151.0389705 2.159237552
163.0389705 8.420676379
165.0546206 20.92502691
193.0495352 44.95204626

Name: +ve in-silico MS/MS by CFM-ID for KIGCGZUAVODHMD-UHFFFAOYSA-N
ID: KIGCGZUAVODHMD-UHFFFAOYSA-N
Comment: Energy2
Num peaks: 31
15.02292652 2.047034838
39.02292652 4.178884433
45.0334912 1.149262049
49.00727645 2.659188496
51.02292652 1.318003965
53.00219107 1.885132895
55.01784114 1.517124765
65.03857658 1.080273881
75.02292652 1.353876687
79.01784114 1.342086247
93.0334912 4.916747909
95.04914126 4.336080107
103.0178411 1.888869756
105.0334912 2.145619742
107.0491413 1.155820054
119.0127558 2.850591377
119.0491413 1.166490143
121.0284058 5.214716261
123.0440559 4.651327505
125.0233204 1.276489547
133.0284058 2.488366815
135.0076704 3.131980428
147.0440559 4.137849207
149.0233204 2.114068138
149.0597059 1.082249242
151.0389705 5.988166797
159.0076704 1.780090071
163.0389705 1.651590337
165.0546206 1.833705054
175.0389705 2.239383163
177.0182351 2.011813403

Name: +ve in-silico MS/MS by CFM-ID for HAKZNKDZKQNRNW-UHFFFAOYSA-N
ID: HAKZNKDZKQNRNW-UHFFFAOYSA-N
Comment: Energy0
Num peaks: 6
15.02292652 4.23530109
19.01784114 4.217420254
29.99744004 3.15144464
162.0405678 2.042676654
175.0358168 3.88502522
193.0463815 66.54293923

Name: +ve in-silico MS/MS by CFM-ID for HAKZNKDZKQNRNW-UHFFFAOYSA-N
ID: HAKZNKDZKQNRNW-UHFFFAOYSA-N
Comment: Energy1
Num peaks: 13
61.01064758 6.436649839
87.02629764 3.87274813
99.05528926 2.065180282
121.0140187 2.515838291
145.0140187 2.410412522
146.0092677 3.560126742
149.0453188 3.964073681
158.0092677 1.952873244
159.0586604 2.638860347
160.0249177 3.568280639
162.0405678 26.11852387
175.0358168 6.083409946
193.0463815 15.78692128

Name: +ve in-silico MS/MS by CFM-ID for HAKZNKDZKQNRNW-UHFFFAOYSA-N
ID: HAKZNKDZKQNRNW-UHFFFAOYSA-N
Comment: Energy2
Num peaks: 18
15.02292652 4.132891566
17.03857658 1.383286733
19.01784114 1.731648012
29.99744004 4.991058409
45.00833907 7.94641586
47.02398914 1.188120321
58.99499752 5.475842243
61.01064758 18.89907027
63.02629764 4.739453909
73.0396392 2.041931796
92.98271858 1.844256443
102.0371967 8.9485059
105.0117102 4.886509621
117.0117102 2.083946938
121.0140187 4.259215825
123.0296688 1.270924107
134.0092677 2.805241958
162.9994313 1.444842453

Name: +ve in-silico MS/MS by CFM-ID for QKGJFQMGPDVOQE-HWKANZROSA-N
ID: QKGJFQMGPDVOQE-HWKANZROSA-N
Comment: Energy0
Num peaks: 8
59.99024648 3.270586699
112.0215466 4.851379984
114.0371967 2.877363286
115.0212123 3.489803778
117.0368623 11.64049269
132.0477614 10.89611837
158.0092677 4.831837373
176.0198324 38.99469148

Name: +ve in-silico MS/MS by CFM-ID for QKGJFQMGPDVOQE-HWKANZROSA-N
ID: QKGJFQMGPDVOQE-HWKANZROSA-N
Comment: Energy1
Num peaks: 19
51.02292652 2.509294353
53.03857658 8.992022255
55.05422664 3.201965692
57.06987671 1.491609126
59.99024648 1.733324685
68.04947561 1.597080533
71.99024648 2.072669765
77.0055622 2.330023415
98.00589655 2.07035009
99.02629764 1.937632941
110.0058965 4.082727857
112.0215466 3.452653925
113.0055622 1.806688653
115.0212123 6.636426323
117.0368623 14.099388
132.0477614 10.90132707
142.0321113 3.219793582
158.0092677 1.889219043
176.0198324 7.452686585

Name: +ve in-silico MS/MS by CFM-ID for QKGJFQMGPDVOQE-HWKANZROSA-N
ID: QKGJFQMGPDVOQE-HWKANZROSA-N
Comment: Energy2
Num peaks: 22
15.02292652 2.864263236
17.03857658 1.398108575
25.00727645 1.447024355
27.02292652 1.205208182
39.02292652 4.848504871
41.03857658 3.259256492
49.00727645 1.243821361
51.02292652 11.26925047
53.03857658 15.65913311
55.05422664 9.521227927
57.06987671 1.734880874
59.99024648 5.203819947
68.04947561 2.072157574
70.06512568 2.431515319
71.99024648 3.902106473
77.0055622 3.004126171
89.0055622 2.133995981
99.02629764 1.99531948
112.0215466 1.144189275
114.0371967 1.214872211
115.0212123 1.122780049
117.0368623 1.967697804

Name: +ve in-silico MS/MS by CFM-ID for VPKIUOQJQJVLRW-UHFFFAOYSA-N
ID: VPKIUOQJQJVLRW-UHFFFAOYSA-N
Comment: Energy0
Num peaks: 6
43.01784114 2.420519913
111.0440559 12.18895343
115.0389705 2.923640427
129.0546206 21.18394559
153.0546206 3.677033397
171.0651853 40.66439854

Name: +ve in-silico MS/MS by CFM-ID for VPKIUOQJQJVLRW-UHFFFAOYSA-N
ID: VPKIUOQJQJVLRW-UHFFFAOYSA-N
Comment: Energy1
Num peaks: 15
43.01784114 3.445571974
53.00219107 1.207727662
55.01784114 1.914359802
61.02840582 1.376226048
67.01784114 1.440504251
69.0334912 1.481222687
71.04914126 1.349627243
85.02840582 1.638906563
109.0284058 1.82631112
111.0440559 8.644667169
125.0233204 2.500077376
127.0389705 2.41701429
129.0546206 31.52553493
153.0546206 4.92057594
171.0651853 15.34822569

Name: +ve in-silico MS/MS by CFM-ID for VPKIUOQJQJVLRW-UHFFFAOYSA-N
ID: VPKIUOQJQJVLRW-UHFFFAOYSA-N
Comment: Energy2
Num peaks: 20
39.02292652 1.719180548
41.00219107 8.932563672
43.01784114 12.07931431
45.0334912 2.813415978
47.04914126 1.829101884
53.00219107 3.496602414
55.01784114 2.743907482
57.0334912 5.412189241
59.04914126 2.657346724
61.02840582 1.652583417
65.00219107 1.717190756
67.01784114 6.486896936
69.0334912 5.187618324
71.01275576 3.319807946
73.02840582 2.789573898
85.02840582 3.342246538
97.02840582 2.621643823
99.04405588 2.151633799
111.0440559 6.740732901
129.0546206 3.048332002

Name: +ve in-silico MS/MS by CFM-ID for RUSQALPVLQHISO-UHFFFAOYSA-N
ID: RUSQALPVLQHISO-UHFFFAOYSA-N
Comment: Energy0
Num peaks: 10
43.05422664 9.255093741
61.01064758 5.417099423
63.02629764 3.792326459
75.02629764 12.53937683
77.04194771 14.47859699
135.0296688 15.5025737
149.0453188 2.015216428
151.0609689 3.967249647
167.0017398 3.128508647
211.06434 10.99513758

Name: +ve in-silico MS/MS by CFM-ID for RUSQALPVLQHISO-UHFFFAOYSA-N
ID: RUSQALPVLQHISO-UHFFFAOYSA-N
Comment: Energy1
Num peaks: 12
41.03857658 3.357903011
43.05422664 9.455625956
61.01064758 8.400200664
63.02629764 3.621279529
73.01064758 4.349094725
75.02629764 11.44208691
77.04194771 8.490459927
92.98271858 10.51065708
94.99836864 11.00140771
106.9983686 2.000352242
117.0732478 6.714708614
135.0296688 2.389610491

Name: +ve in-silico MS/MS by CFM-ID for RUSQALPVLQHISO-UHFFFAOYSA-N
ID: RUSQALPVLQHISO-UHFFFAOYSA-N
Comment: Energy2
Num peaks: 11
27.02292652 2.745006759
29.03857658 3.939105415
41.03857658 9.661190185
43.05422664 20.13402259
58.99499752 2.4763533
61.01064758 11.56582316
63.02629764 6.249559376
75.02629764 10.08152384
77.04194771 4.464708431
106.9983686 6.972727352
109.0140187 3.043052327

Name: +ve in-silico MS/MS by CFM-ID for UPAOYAAHONYLHZ-UHFFFAOYSA-N
ID: UPAOYAAHONYLHZ-UHFFFAOYSA-N
Comment: Energy0
Num peaks: 10
15.02292652 2.630874939
29.03857658 2.684885758
57.06987671 3.917552543
89.04194771 8.6622786
91.05759777 5.577899924
121.0140187 4.518201071
123.0296688 7.682348341
163.0609689 22.92889046
165.076619 4.572737112
211.06434 17.713447

Name: +ve in-silico MS/MS by CFM-ID for UPAOYAAHONYLHZ-UHFFFAOYSA-N
ID: UPAOYAAHONYLHZ-UHFFFAOYSA-N
Comment: Energy1
Num peaks: 13
41.03857658 5.610954457
43.05422664 4.116567167
45.06987671 2.336990479
57.06987671 12.45830817
64.95141845 2.20884197
73.01064758 3.127065206
75.02629764 1.448908138
87.02629764 1.994415039
89.04194771 16.6403448
91.05759777 4.430225102
121.0140187 12.57169278
123.0296688 11.91168369
211.06434 1.566655247

Name: +ve in-silico MS/MS by CFM-ID for UPAOYAAHONYLHZ-UHFFFAOYSA-N
ID: UPAOYAAHONYLHZ-UHFFFAOYSA-N
Comment: Energy2
Num peaks: 15
15.02292652 3.299598451
29.03857658 3.70684151
41.03857658 3.226464249
43.05422664 12.76680665
45.06987671 4.109242463
46.99499752 2.952503972
55.05422664 3.09734623
57.06987671 9.365330764
73.01064758 4.414577102
75.02629764 4.868937074
77.04194771 3.819714324
89.04194771 10.80844178
91.05759777 5.085454861
94.99836864 1.677706492
106.9983686 6.894847335

Name: +ve in-silico MS/MS by CFM-ID for FEEAMUNPZANTSE-UHFFFAOYSA-N
ID: FEEAMUNPZANTSE-UHFFFAOYSA-N
Comment: Energy0
Num peaks: 6
95.01275576 0.6630099456
121.0284058 0.5670171315
135.0440559 7.726873157
139.0389705 1.065604879
153.0546206 47.63416567
171.0651853 38.06652547

Name: +ve in-silico MS/MS by CFM-ID for FEEAMUNPZANTSE-UHFFFAOYSA-N
ID: FEEAMUNPZANTSE-UHFFFAOYSA-N
Comment: Energy1
Num peaks: 7
95.04914126 2.861941673
109.0284058 2.097944744
111.0440559 2.840880941
121.0284058 2.365394656
135.0440559 17.69949793
153.0546206 40.3801041
171.0651853 11.94041649

Name: +ve in-silico MS/MS by CFM-ID for FEEAMUNPZANTSE-UHFFFAOYSA-N
ID: FEEAMUNPZANTSE-UHFFFAOYSA-N
Comment: Energy2
Num peaks: 28
41.00219107 2.778210778
43.01784114 2.067269061
49.00727645 1.714750155
53.00219107 4.982841885
65.00219107 1.868026633
67.01784114 4.432604403
69.0334912 1.564338343
83.01275576 2.408192399
85.02840582 1.237126508
92.99710569 1.263731554
95.01275576 6.378578402
97.02840582 8.290530977
99.04405588 3.898384842
101.0597059 2.913330804
107.0127558 2.351652739
109.0284058 1.798625311
111.0076704 1.680630499
111.0440559 6.222235838
113.0233204 1.322153169
121.0284058 3.5328427
123.0440559 2.003750296
125.0233204 1.208440849
125.0597059 1.124442857
127.0389705 1.726971355
129.0546206 0.9072278181
135.0440559 6.208521684
137.0233204 1.506185684
153.0546206 3.033646719

Name: +ve in-silico MS/MS by CFM-ID for QWSHNEPQDNJHHB-UHFFFAOYSA-N
ID: QWSHNEPQDNJHHB-UHFFFAOYSA-N
Comment: Energy0
Num peaks: 6
125.0233204 1.712517745
127.0389705 1.697896411
135.0440559 8.584696095
153.0546206 46.98095823
155.0338851 1.26903465
171.0651853 33.0263007

Name: +ve in-silico MS/MS by CFM-ID for QWSHNEPQDNJHHB-UHFFFAOYSA-N
ID: QWSHNEPQDNJHHB-UHFFFAOYSA-N
Comment: Energy1
Num peaks: 11
67.01784114 1.593878183
93.0334912 1.985956718
95.04914126 2.72961268
111.0440559 3.15871028
113.0597059 2.544731799
121.0284058 2.0837844
135.0440559 14.88461745
137.0233204 1.47796559
139.0389705 1.945123254
153.0546206 32.55005429
171.0651853 15.22835845

Name: +ve in-silico MS/MS by CFM-ID for QWSHNEPQDNJHHB-UHFFFAOYSA-N
ID: QWSHNEPQDNJHHB-UHFFFAOYSA-N
Comment: Energy2
Num peaks: 30
25.00727645 1.018826612
41.00219107 1.776687328
41.03857658 1.337503954
43.01784114 2.142401973
45.0334912 1.530614272
49.00727645 2.799435156
53.00219107 0.9822805443
65.00219107 1.00790591
67.01784114 1.764549444
69.0334912 1.320306256
83.01275576 2.192464376
85.02840582 1.876217281
92.99710569 1.948705608
95.01275576 2.336243697
97.02840582 2.900021095
99.04405588 2.176093762
107.0127558 2.652022951
109.0284058 5.111832246
111.0076704 1.717687475
111.0440559 4.064868385
113.0233204 1.718083043
121.0284058 5.514516934
123.0076704 1.111245808
123.0440559 3.9822043
125.0233204 2.049607931
125.0597059 2.728601628
135.0440559 9.497890229
137.0233204 5.629330719
139.0389705 1.093383505
153.0546206 4.451278476

Name: +ve in-silico MS/MS by CFM-ID for ZPWVTTHIHKYUQK-UHFFFAOYSA-N
ID: ZPWVTTHIHKYUQK-UHFFFAOYSA-N
Comment: Energy0
Num peaks: 6
107.0491413 6.590508671
111.0440559 3.649628329
125.0597059 8.082724998
135.0440559 10.16512532
153.0546206 35.31555525
171.0651853 19.67773068

Name: +ve in-silico MS/MS by CFM-ID for ZPWVTTHIHKYUQK-UHFFFAOYSA-N
ID: ZPWVTTHIHKYUQK-UHFFFAOYSA-N
Comment: Energy1
Num peaks: 11
65.03857658 8.856703431
81.06987671 4.46074364
83.01275576 3.647066783
93.0334912 3.359741261
107.0491413 10.36235918
109.0647913 3.064628692
111.0440559 3.695111413
125.0597059 19.93804752
135.0440559 4.743880968
153.0546206 11.04006648
171.0651853 6.934253061

Name: +ve in-silico MS/MS by CFM-ID for ZPWVTTHIHKYUQK-UHFFFAOYSA-N
ID: ZPWVTTHIHKYUQK-UHFFFAOYSA-N
Comment: Energy2
Num peaks: 12
39.02292652 9.03975607
49.00727645 11.69761646
51.02292652 5.891624956
65.03857658 27.6897079
81.06987671 4.129450584
83.01275576 2.722022377
91.01784114 3.956413885
93.0334912 3.448564177
107.0491413 4.754034603
109.0284058 2.679195438
111.0440559 2.66576156
125.0597059 2.939525681

Name: +ve in-silico MS/MS by CFM-ID for QVTORZSLDIMFQS-NSCUHMNNSA-N
ID: QVTORZSLDIMFQS-NSCUHMNNSA-N
Comment: Energy0
Num peaks: 6
151.0389705 7.094045894
163.0389705 1.159589118
165.0546206 6.535766769
175.0389705 8.265523409
193.0495352 46.86226265
211.0600999 19.71714009

Name: +ve in-silico MS/MS by CFM-ID for QVTORZSLDIMFQS-NSCUHMNNSA-N
ID: QVTORZSLDIMFQS-NSCUHMNNSA-N
Comment: Energy1
Num peaks: 14
53.00219107 2.694948549
71.01275576 2.528084293
135.0440559 2.169949337
137.0597059 1.686888834
139.0389705 2.195860524
141.0546206 1.767552113
151.0389705 14.31040645
163.0389705 2.591413177
165.0546206 18.36272724
175.0389705 5.353305356
181.0495352 1.234794287
183.0651853 1.55128104
193.0495352 16.24591742
211.0600999 7.319715414

Name: +ve in-silico MS/MS by CFM-ID for QVTORZSLDIMFQS-NSCUHMNNSA-N
ID: QVTORZSLDIMFQS-NSCUHMNNSA-N
Comment: Energy2
Num peaks: 31
25.00727645 4.525027124
39.02292652 3.081215255
41.00219107 2.194371373
49.00727645 2.39234474
51.02292652 1.281934423
53.00219107 1.534884273
55.01784114 1.745012813
67.01784114 1.568514402
68.99710569 2.294764355
71.01275576 1.769753949
73.02840582 1.529147951
79.01784114 1.27370685
83.04914126 1.147390002
92.99710569 2.528273111
93.0334912 3.219753985
95.01275576 2.398261572
95.04914126 1.161830303
97.02840582 1.149966336
109.0284058 2.960693666
121.0284058 5.281063496
123.0440559 5.601473761
125.0233204 1.553766025
133.0284058 2.06499495
135.0440559 3.281885162
137.0233204 1.549947486
139.0389705 1.540441245
147.0440559 3.416075274
149.0233204 2.360841915
151.0389705 9.177392088
163.0389705 1.455186543
165.0546206 2.75429358

Name: +ve in-silico MS/MS by CFM-ID for ZRXLWXRTKBMYSP-HWKANZROSA-N
ID: ZRXLWXRTKBMYSP-HWKANZROSA-N
Comment: Energy0
Num peaks: 6
151.0389705 6.975199313
163.0389705 1.147438352
165.0546206 6.709270312
175.0389705 8.152208497
193.0495352 46.82220055
211.0600999 19.79458951

Name: +ve in-silico MS/MS by CFM-ID for ZRXLWXRTKBMYSP-HWKANZROSA-N
ID: ZRXLWXRTKBMYSP-HWKANZROSA-N
Comment: Energy1
Num peaks: 16
53.00219107 2.584819198
71.01275576 3.113798491
75.04405588 1.288972263
135.0440559 2.253500207
137.0597059 2.039291398
139.0389705 2.150549429
141.0546206 1.753839502
151.0389705 13.41948754
163.0389705 2.692959457
165.0546206 18.08691293
167.0702706 1.219156724
175.0389705 4.801781166
181.0495352 1.44797222
183.0651853 1.497003434
193.0495352 15.34719739
211.0600999 7.103776417

Name: +ve in-silico MS/MS by CFM-ID for ZRXLWXRTKBMYSP-HWKANZROSA-N
ID: ZRXLWXRTKBMYSP-HWKANZROSA-N
Comment: Energy2
Num peaks: 31
25.00727645 4.44798283
39.02292652 2.415501624
41.00219107 2.134864949
49.00727645 1.66817877
51.02292652 1.217078694
53.03857658 1.265924142
55.01784114 1.419875291
63.02292652 1.820553631
65.00219107 1.236121514
67.01784114 1.731754202
71.01275576 1.268512394
77.00219107 4.403312248
79.01784114 5.884809347
81.0334912 2.860750752
89.00219107 2.135760481
91.01784114 2.120314043
93.0334912 3.11530757
95.01275576 1.353699674
107.0127558 1.211900639
116.9971057 2.49587138
119.0127558 1.467278589
121.0284058 5.616851604
123.0440559 2.605205358
133.0284058 2.139063217
135.0076704 1.573193805
135.0440559 2.821101667
139.0389705 1.467493603
147.0440559 2.712745977
149.0233204 1.737044846
151.0389705 5.234391196
165.0546206 2.420804017

Name: +ve in-silico MS/MS by CFM-ID for HXHFXTLGRUPVTB-UHFFFAOYSA-N
ID: HXHFXTLGRUPVTB-UHFFFAOYSA-N
Comment: Energy0
Num peaks: 6
123.0440559 1.746746705
135.0440559 2.13550153
165.0546206 1.962313593
175.0389705 3.085137914
193.0495352 37.73713652
211.0600999 41.82422563

Name: +ve in-silico MS/MS by CFM-ID for HXHFXTLGRUPVTB-UHFFFAOYSA-N
ID: HXHFXTLGRUPVTB-UHFFFAOYSA-N
Comment: Energy1
Num peaks: 17
59.01275576 1.344990775
87.00767038 1.705678696
123.0440559 3.072968562
125.0597059 2.597618952
135.0440559 3.85708533
137.0597059 4.750984134
151.0389705 2.065519947
161.0233204 1.55545626
163.0389705 2.453155082
165.0546206 11.17831798
167.0702706 1.286141256
175.0389705 4.957301015
179.0338851 1.819712119
181.0495352 2.268644213
183.0651853 1.70364825
193.0495352 18.86913307
211.0600999 15.78106577

Name: +ve in-silico MS/MS by CFM-ID for HXHFXTLGRUPVTB-UHFFFAOYSA-N
ID: HXHFXTLGRUPVTB-UHFFFAOYSA-N
Comment: Energy2
Num peaks: 31
15.02292652 1.259449683
49.00727645 2.622831463
51.02292652 1.681549956
55.01784114 1.280440985
65.00219107 0.978329779
65.03857658 1.187083509
79.01784114 4.907965691
81.0334912 2.008358646
93.0334912 2.395183959
95.04914126 1.629177931
105.0334912 0.9935549358
107.0491413 2.279702415
108.9920203 2.995707848
109.0284058 4.363003204
121.0284058 3.285305688
123.0440559 9.986018492
125.0597059 1.46369832
135.0076704 2.557817574
135.0440559 2.777776678
137.0233204 2.211625647
137.0597059 1.961425931
147.0440559 0.9926300316
149.0233204 2.245625848
149.0597059 1.395121759
151.0389705 8.501917599
163.0389705 2.333878551
165.0546206 1.677624451
167.0338851 1.078893652
175.0389705 1.112480146
193.0495352 1.673969459
195.0287997 1.224675524

Name: +ve in-silico MS/MS by CFM-ID for YFXWTVLDSKSYLW-UHFFFAOYSA-N
ID: YFXWTVLDSKSYLW-UHFFFAOYSA-N
Comment: Energy0
Num peaks: 6
151.0389705 6.866282085
163.0389705 1.36753705
165.0546206 7.08198819
175.0389705 7.748507958
193.0495352 45.62024243
211.0600999 19.42816562

Name: +ve in-silico MS/MS by CFM-ID for YFXWTVLDSKSYLW-UHFFFAOYSA-N
ID: YFXWTVLDSKSYLW-UHFFFAOYSA-N
Comment: Energy1
Num peaks: 16
53.00219107 1.431395092
71.01275576 2.337952544
75.04405588 1.066669205
135.0440559 2.058231696
137.0233204 2.1574435
137.0597059 1.633146207
139.0389705 2.099321978
151.0389705 14.60741197
163.0389705 2.516851788
165.0546206 17.99636369
167.0702706 1.314660258
175.0389705 5.234050503
179.0338851 1.033170067
181.0495352 1.409864806
193.0495352 16.36929133
211.0600999 7.323532844

Name: +ve in-silico MS/MS by CFM-ID for YFXWTVLDSKSYLW-UHFFFAOYSA-N
ID: YFXWTVLDSKSYLW-UHFFFAOYSA-N
Comment: Energy2
Num peaks: 30
25.00727645 2.975433164
41.00219107 2.398403756
49.00727645 1.126389183
53.00219107 0.8887542223
55.01784114 0.9303308699
65.00219107 1.166138187
71.01275576 0.9659152749
79.01784114 3.316574773
81.0334912 3.277186899
92.99710569 1.324542069
93.0334912 1.452465629
95.01275576 3.01002684
95.04914126 4.838965703
105.0334912 2.008023162
107.0491413 2.974727294
109.0284058 1.917964283
109.0647913 1.418689956
111.0440559 0.9580153064
121.0284058 6.541172121
123.0440559 4.054454544
133.0284058 3.098157727
135.0440559 4.169096526
137.0233204 2.404083913
137.0597059 2.736352305
139.0389705 1.978498116
147.0440559 2.139872827
149.0233204 2.482063342
151.0389705 9.042462313
163.0389705 1.573998016
165.0546206 3.389224465

Name: +ve in-silico MS/MS by CFM-ID for QVTORZSLDIMFQS-UHFFFAOYSA-N
ID: QVTORZSLDIMFQS-UHFFFAOYSA-N
Comment: Energy0
Num peaks: 6
151.0389705 7.096105938
163.0389705 1.159792912
165.0546206 6.536362881
175.0389705 8.268366737
193.0495352 46.87339005
211.0600999 19.71862342

Name: +ve in-silico MS/MS by CFM-ID for QVTORZSLDIMFQS-UHFFFAOYSA-N
ID: QVTORZSLDIMFQS-UHFFFAOYSA-N
Comment: Energy1
Num peaks: 14
53.00219107 2.698544641
71.01275576 2.53246564
135.0440559 2.172752945
137.0597059 1.689068321
139.0389705 2.199219433
141.0546206 1.770370542
151.0389705 14.35337745
163.0389705 2.595131751
165.0546206 18.39223981
175.0389705 5.360482002
181.0495352 1.237062319
183.0651853 1.554263234
193.0495352 16.27649694
211.0600999 7.338642004

Name: +ve in-silico MS/MS by CFM-ID for QVTORZSLDIMFQS-UHFFFAOYSA-N
ID: QVTORZSLDIMFQS-UHFFFAOYSA-N
Comment: Energy2
Num peaks: 31
25.00727645 4.525711259
39.02292652 3.094350344
41.00219107 2.199028538
49.00727645 2.392706437
51.02292652 1.282128237
53.00219107 1.541996162
55.01784114 1.779613633
67.01784114 1.569473234
68.99710569 2.308543921
71.01275576 1.775738268
73.02840582 1.511380219
79.01784114 1.281548909
83.04914126 1.166612559
92.99710569 2.536360386
93.0334912 3.220240777
95.01275576 2.407092764
95.04914126 1.16200596
97.02840582 1.156315232
109.0284058 2.996938259
121.0284058 5.329453087
123.0440559 5.652320444
125.0233204 1.554001416
133.0284058 2.065307155
135.0440559 3.282381347
137.0233204 1.541567197
139.0389705 1.541885088
147.0440559 3.416591748
149.0233204 2.358247157
151.0389705 9.269267929
163.0389705 1.45672172
165.0546206 2.757502419

Name: +ve in-silico MS/MS by CFM-ID for ZRXLWXRTKBMYSP-UHFFFAOYSA-N
ID: ZRXLWXRTKBMYSP-UHFFFAOYSA-N
Comment: Energy0
Num peaks: 6
151.0389705 6.975199313
163.0389705 1.147438352
165.0546206 6.709270312
175.0389705 8.152208497
193.0495352 46.82220055
211.0600999 19.79458951

Name: +ve in-silico MS/MS by CFM-ID for ZRXLWXRTKBMYSP-UHFFFAOYSA-N
ID: ZRXLWXRTKBMYSP-UHFFFAOYSA-N
Comment: Energy1
Num peaks: 16
53.00219107 2.584819198
71.01275576 3.113798491
75.04405588 1.288972263
135.0440559 2.253500207
137.0597059 2.039291398
139.0389705 2.132234176
141.0546206 1.753839502
151.0389705 13.41948754
163.0389705 2.692959457
165.0546206 18.08691293
167.0702706 1.219156724
175.0389705 4.801781166
181.0495352 1.44797222
183.0651853 1.497003434
193.0495352 15.34719739
211.0600999 7.103776417

Name: +ve in-silico MS/MS by CFM-ID for ZRXLWXRTKBMYSP-UHFFFAOYSA-N
ID: ZRXLWXRTKBMYSP-UHFFFAOYSA-N
Comment: Energy2
Num peaks: 31
25.00727645 4.44798283
39.02292652 2.41161914
41.00219107 2.134864949
49.00727645 1.66817877
51.02292652 1.217078694
53.03857658 1.265924142
55.01784114 1.419875291
63.02292652 1.820553631
65.00219107 1.228397837
67.01784114 1.726391377
71.01275576 1.268512394
77.00219107 4.403312248
79.01784114 5.884809347
81.0334912 2.860750752
89.00219107 2.135760481
91.01784114 2.120314043
93.0334912 3.11530757
95.01275576 1.341816543
107.0127558 1.211900639
116.9971057 2.49587138
119.0127558 1.467278589
121.0284058 5.616851604
123.0440559 2.605205358
133.0284058 2.139063217
135.0076704 1.573193805
135.0440559 2.821101667
139.0389705 1.456770784
147.0440559 2.712745977
149.0233204 1.737044846
151.0389705 5.234391196
165.0546206 2.420804017

Name: +ve in-silico MS/MS by CFM-ID for HCFGZEWOHLZFHH-UHFFFAOYSA-N
ID: HCFGZEWOHLZFHH-UHFFFAOYSA-N
Comment: Energy0
Num peaks: 6
147.0440559 0.2404448339
149.0233204 0.2679198156
163.0389705 0.7056279223
165.0546206 0.7192943714
175.0389705 20.81253867
193.0495352 74.82815294

Name: +ve in-silico MS/MS by CFM-ID for HCFGZEWOHLZFHH-UHFFFAOYSA-N
ID: HCFGZEWOHLZFHH-UHFFFAOYSA-N
Comment: Energy1
Num peaks: 8
105.0334912 2.289922176
133.0284058 2.151099768
147.0440559 3.727692211
151.0389705 2.787219952
163.0389705 2.650417778
165.0546206 7.390966804
175.0389705 26.67840629
193.0495352 34.07413982

Name: +ve in-silico MS/MS by CFM-ID for HCFGZEWOHLZFHH-UHFFFAOYSA-N
ID: HCFGZEWOHLZFHH-UHFFFAOYSA-N
Comment: Energy2
Num peaks: 27
49.00727645 1.054334929
51.02292652 1.0570693
63.02292652 1.2501801
65.03857658 2.213643726
75.02292652 1.411936969
77.00219107 1.243522449
77.03857658 3.440650551
91.01784114 1.103105469
95.04914126 1.228580465
105.0334912 8.762124695
107.0491413 5.058982641
117.0334912 3.539717951
119.0127558 1.029304776
119.0491413 1.192728187
121.0284058 2.820076525
129.0334912 1.377974323
131.0491413 2.948194749
133.0284058 7.798659783
135.0440559 1.235859925
145.0284058 3.503235893
147.0440559 9.486791387
149.0233204 2.42300984
151.0389705 1.158110845
157.0284058 4.830952103
163.0389705 1.429879937
165.0546206 2.44362108
175.0389705 5.430024965

Name: +ve in-silico MS/MS by CFM-ID for AKDURWIHFYTBDT-UHFFFAOYSA-N
ID: AKDURWIHFYTBDT-UHFFFAOYSA-N
Comment: Energy0
Num peaks: 6
147.0440559 0.2560365899
157.0284058 0.2210905042
163.0389705 0.715604679
165.0546206 0.7213225501
175.0389705 20.87572748
193.0495352 74.97665909

Name: +ve in-silico MS/MS by CFM-ID for AKDURWIHFYTBDT-UHFFFAOYSA-N
ID: AKDURWIHFYTBDT-UHFFFAOYSA-N
Comment: Energy1
Num peaks: 6
147.0440559 3.522765265
151.0389705 4.534513258
163.0389705 2.765915221
165.0546206 7.889481051
175.0389705 27.27497818
193.0495352 34.13790595

Name: +ve in-silico MS/MS by CFM-ID for AKDURWIHFYTBDT-UHFFFAOYSA-N
ID: AKDURWIHFYTBDT-UHFFFAOYSA-N
Comment: Energy2
Num peaks: 26
31.01784114 1.104416574
39.02292652 3.314998038
49.00727645 1.779125094
51.02292652 1.205963048
55.01784114 1.470225751
63.02292652 2.316385974
65.03857658 2.5086869
77.00219107 1.997744485
79.01784114 1.079819821
91.01784114 1.506069935
107.0491413 6.564532289
117.0334912 4.171011194
119.0127558 1.283909588
119.0491413 1.314627228
121.0284058 2.038087592
131.0491413 3.388143823
133.0284058 9.824069857
135.0440559 1.201773429
145.0284058 2.948210911
147.0440559 10.45486165
149.0233204 1.79132915
151.0389705 1.609456715
157.0284058 5.452009598
163.0389705 1.553393121
165.0546206 2.709810084
175.0389705 6.016051856

Name: +ve in-silico MS/MS by CFM-ID for AAVFMXAPTMYWIR-UHFFFAOYSA-N
ID: AAVFMXAPTMYWIR-UHFFFAOYSA-N
Comment: Energy0
Num peaks: 6
157.0284058 0.220633758
163.0389705 0.55685834
165.0546206 0.5932970712
175.0389705 20.95266467
177.0182351 0.2714837931
193.0495352 75.31807506

Name: +ve in-silico MS/MS by CFM-ID for AAVFMXAPTMYWIR-UHFFFAOYSA-N
ID: AAVFMXAPTMYWIR-UHFFFAOYSA-N
Comment: Energy1
Num peaks: 9
39.02292652 1.458899209
105.0334912 2.004109925
133.0284058 2.00303882
145.0284058 1.869696833
147.0440559 6.329520091
163.0389705 5.101952093
165.0546206 9.732334154
175.0389705 22.25476301
193.0495352 29.64136965

Name: +ve in-silico MS/MS by CFM-ID for AAVFMXAPTMYWIR-UHFFFAOYSA-N
ID: AAVFMXAPTMYWIR-UHFFFAOYSA-N
Comment: Energy2
Num peaks: 28
25.00727645 1.211752707
39.02292652 4.110727318
41.03857658 1.783129809
49.00727645 1.957874193
51.02292652 1.374453431
53.00219107 2.79276895
55.01784114 1.556280661
63.02292652 2.45016753
65.00219107 1.383619432
65.03857658 2.533352566
75.02292652 1.167912533
77.03857658 3.603646506
105.0334912 6.904103068
107.0491413 3.717412775
117.0334912 2.953944628
119.0127558 1.761701323
121.0284058 2.259947472
123.0076704 1.714949063
129.0334912 1.120904685
131.0491413 2.203011953
133.0284058 6.840422801
145.0284058 3.015633985
147.0440559 9.673955343
157.0284058 3.902855381
163.0389705 1.139952233
165.0546206 2.4489212
175.0389705 4.375768859
177.0182351 1.09494302

Name: +ve in-silico MS/MS by CFM-ID for LLDXCAGJPYOHLG-UHFFFAOYSA-N
ID: LLDXCAGJPYOHLG-UHFFFAOYSA-N
Comment: Energy0
Num peaks: 6
145.0284058 0.4835350179
147.0440559 13.27989421
149.0597059 4.378991119
163.0389705 0.6159125736
175.0389705 38.01954492
193.0495352 41.63828384

Name: +ve in-silico MS/MS by CFM-ID for LLDXCAGJPYOHLG-UHFFFAOYSA-N
ID: LLDXCAGJPYOHLG-UHFFFAOYSA-N
Comment: Energy1
Num peaks: 6
145.0284058 2.04424208
147.0440559 24.5941702
149.0597059 8.233167187
165.0546206 4.300830155
175.0389705 38.78497465
193.0495352 13.12231565

Name: +ve in-silico MS/MS by CFM-ID for LLDXCAGJPYOHLG-UHFFFAOYSA-N
ID: LLDXCAGJPYOHLG-UHFFFAOYSA-N
Comment: Energy2
Num peaks: 15
15.02292652 2.200320458
55.01784114 4.789350189
63.02292652 6.625189069
79.01784114 1.760267472
83.01275576 1.974809787
91.01784114 11.90313579
93.0334912 8.975293925
105.0334912 1.823395972
119.0491413 1.820903017
131.0127558 2.489297217
145.0284058 10.26236919
147.0440559 9.193946936
149.0233204 4.414716926
149.0597059 1.345088857
175.0389705 10.90807382

Name: +ve in-silico MS/MS by CFM-ID for KIMOBZSCLGZNAU-UHFFFAOYSA-N
ID: KIMOBZSCLGZNAU-UHFFFAOYSA-N
Comment: Energy0
Num peaks: 6
151.0389705 6.869162875
163.0389705 1.420749469
165.0546206 7.048426045
175.0389705 7.704021703
193.0495352 45.34761745
211.0600999 19.30610631

Name: +ve in-silico MS/MS by CFM-ID for KIMOBZSCLGZNAU-UHFFFAOYSA-N
ID: KIMOBZSCLGZNAU-UHFFFAOYSA-N
Comment: Energy1
Num peaks: 17
53.00219107 2.627905863
71.01275576 3.126701086
75.04405588 1.322117141
135.0440559 1.985480688
137.0233204 1.928767738
137.0597059 1.396455712
139.0389705 2.138669303
141.0546206 1.718940511
151.0389705 13.27745025
161.0233204 1.117676175
163.0389705 2.776747167
165.0546206 17.21313527
167.0702706 1.356295283
175.0389705 4.822014606
181.0495352 1.415844043
193.0495352 15.43699495
211.0600999 7.124760082

Name: +ve in-silico MS/MS by CFM-ID for KIMOBZSCLGZNAU-UHFFFAOYSA-N
ID: KIMOBZSCLGZNAU-UHFFFAOYSA-N
Comment: Energy2
Num peaks: 31
25.00727645 3.775260272
39.02292652 1.797215463
41.00219107 1.704454168
49.00727645 1.095258074
53.00219107 1.088342965
55.01784114 1.576863804
67.01784114 1.165144846
68.99710569 1.144425439
71.01275576 2.102891276
79.01784114 3.015301986
81.0334912 2.000696964
83.01275576 1.223202231
93.0334912 6.95147017
95.01275576 2.528327185
95.04914126 4.177346624
103.0178411 2.021222234
105.0334912 3.144669986
107.0491413 4.364917585
109.0647913 1.692852981
121.0284058 5.141238332
123.0440559 2.392892965
125.0233204 1.075682657
131.0127558 1.616440012
133.0284058 2.514579901
135.0440559 3.898651228
137.0597059 1.68154028
147.0440559 1.702791744
149.0233204 2.273135049
151.0389705 4.173119241
163.0389705 1.233757492
165.0546206 2.113595599

Name: +ve in-silico MS/MS by CFM-ID for IUROVMUSYSTBNO-UHFFFAOYSA-N
ID: IUROVMUSYSTBNO-UHFFFAOYSA-N
Comment: Energy0
Num peaks: 6
151.0389705 6.972989744
163.0389705 1.211474625
165.0546206 6.600594279
175.0389705 8.088465663
193.0495352 45.89981309
211.0600999 19.33915313

Name: +ve in-silico MS/MS by CFM-ID for IUROVMUSYSTBNO-UHFFFAOYSA-N
ID: IUROVMUSYSTBNO-UHFFFAOYSA-N
Comment: Energy1
Num peaks: 17
53.00219107 2.434256627
71.01275576 2.373722337
133.0284058 1.425881056
135.0440559 2.255092292
137.0233204 1.785680156
137.0597059 2.9570605
139.0389705 1.662912552
141.0546206 1.439365565
151.0389705 13.74196713
161.0233204 1.638663599
163.0389705 2.879562482
165.0546206 16.990607
175.0389705 4.649680571
181.0495352 1.455206901
183.0651853 1.406624833
193.0495352 14.79229651
211.0600999 7.059489156

Name: +ve in-silico MS/MS by CFM-ID for IUROVMUSYSTBNO-UHFFFAOYSA-N
ID: IUROVMUSYSTBNO-UHFFFAOYSA-N
Comment: Energy2
Num peaks: 31
25.00727645 4.352883029
39.02292652 3.03339861
41.00219107 2.115858859
49.00727645 2.439686525
51.02292652 1.186197227
53.00219107 1.591313284
55.01784114 2.576421196
67.01784114 2.028520658
69.0334912 1.254305325
79.01784114 1.878612743
81.0334912 1.224794422
83.01275576 1.463766202
92.99710569 2.155022025
93.0334912 2.237866577
95.01275576 3.522167271
97.02840582 2.264564927
107.0127558 1.765247696
109.0284058 1.958967778
121.0284058 4.253427945
123.0440559 4.12216371
125.0233204 1.608498033
133.0284058 2.44511276
135.0440559 2.331798567
137.0233204 1.391722015
137.0597059 1.253556292
139.0389705 1.217125344
147.0440559 3.039337134
149.0233204 2.616477498
151.0389705 8.602548617
163.0389705 1.44040914
165.0546206 2.456340707

Name: +ve in-silico MS/MS by CFM-ID for RPEXDXAQJRQLJO-UHFFFAOYSA-N
ID: RPEXDXAQJRQLJO-UHFFFAOYSA-N
Comment: Energy0
Num peaks: 6
139.0389705 6.255952306
141.0546206 2.860554687
143.0702706 2.756329506
153.0546206 1.068341362
155.0338851 1.068281364
171.0651853 78.22983171

Name: +ve in-silico MS/MS by CFM-ID for RPEXDXAQJRQLJO-UHFFFAOYSA-N
ID: RPEXDXAQJRQLJO-UHFFFAOYSA-N
Comment: Energy1
Num peaks: 7
111.0440559 2.507575245
117.0546206 2.917219796
139.0389705 11.84415749
141.0546206 6.525258327
143.0702706 4.034838329
155.0338851 2.558759364
171.0651853 51.85234775

Name: +ve in-silico MS/MS by CFM-ID for RPEXDXAQJRQLJO-UHFFFAOYSA-N
ID: RPEXDXAQJRQLJO-UHFFFAOYSA-N
Comment: Energy2
Num peaks: 22
45.0334912 2.963807081
55.01784114 9.557402766
57.0334912 10.03115069
67.01784114 2.018601857
69.0334912 1.578733491
71.01275576 1.306296506
73.02840582 1.428297324
79.01784114 1.969217903
81.0334912 8.846502508
83.01275576 4.407208109
83.04914126 5.909083951
85.02840582 2.897418851
95.01275576 1.313207735
97.02840582 7.660747601
99.04405588 3.833295175
109.0284058 1.230490524
111.0076704 1.182844434
111.0440559 3.957162929
125.0233204 2.937163053
127.0389705 2.159519782
139.0389705 1.535205524
155.0338851 1.594137934

Name: +ve in-silico MS/MS by CFM-ID for GXAVBFNRWXCOPY-UHFFFAOYSA-N
ID: GXAVBFNRWXCOPY-UHFFFAOYSA-N
Comment: Energy0
Num peaks: 6
139.0389705 1.709539592
141.0546206 0.8780760023
143.0702706 0.4229971323
153.0546206 2.372309216
155.0338851 0.7218350249
171.0651853 90.76893765

Name: +ve in-silico MS/MS by CFM-ID for GXAVBFNRWXCOPY-UHFFFAOYSA-N
ID: GXAVBFNRWXCOPY-UHFFFAOYSA-N
Comment: Energy1
Num peaks: 6
111.0440559 3.488138489
139.0389705 8.719398066
141.0546206 12.12099928
143.0702706 8.672038385
153.0546206 2.999638022
171.0651853 48.46285875

Name: +ve in-silico MS/MS by CFM-ID for GXAVBFNRWXCOPY-UHFFFAOYSA-N
ID: GXAVBFNRWXCOPY-UHFFFAOYSA-N
Comment: Energy2
Num peaks: 22
41.00219107 3.171541216
43.01784114 3.395282835
45.0334912 2.039117899
55.01784114 7.071310302
57.0334912 2.897592563
67.01784114 10.45125738
69.0334912 6.37556571
79.01784114 3.660881457
81.0334912 4.272124576
83.01275576 3.841813938
83.04914126 2.774092914
97.02840582 5.741346897
99.04405588 3.780865282
109.0284058 1.809618891
111.0440559 2.073883986
123.0440559 2.506999116
125.0233204 2.606701617
127.0389705 1.809346483
137.0233204 1.876231486
141.0546206 1.619023443
153.0546206 3.951028724
155.0338851 2.374619675

Name: +ve in-silico MS/MS by CFM-ID for UVNRAOUIOBZBCS-UHFFFAOYSA-N
ID: UVNRAOUIOBZBCS-UHFFFAOYSA-N
Comment: Energy0
Num peaks: 6
139.0389705 3.474439507
141.0546206 1.836902421
143.0702706 1.66286677
153.0546206 1.131752341
155.0338851 0.8686767345
171.0651853 84.71849092

Name: +ve in-silico MS/MS by CFM-ID for UVNRAOUIOBZBCS-UHFFFAOYSA-N
ID: UVNRAOUIOBZBCS-UHFFFAOYSA-N
Comment: Energy1
Num peaks: 9
85.02840582 1.591857508
111.0440559 2.636004579
127.0389705 1.941405231
139.0389705 7.671959296
141.0546206 4.792646854
143.0702706 3.708419964
153.0546206 1.733498325
155.0338851 1.649862518
171.0651853 54.36067551

Name: +ve in-silico MS/MS by CFM-ID for UVNRAOUIOBZBCS-UHFFFAOYSA-N
ID: UVNRAOUIOBZBCS-UHFFFAOYSA-N
Comment: Energy2
Num peaks: 24
15.02292652 1.202291563
41.00219107 1.418985038
45.0334912 2.843963212
53.00219107 1.32917359
55.01784114 5.82914332
57.0334912 1.397774764
65.00219107 1.712084858
67.01784114 7.677973628
69.0334912 6.670922969
71.01275576 2.666139992
71.04914126 1.270235953
79.01784114 1.840502389
81.0334912 8.17998905
83.04914126 6.434095014
85.02840582 2.826761147
95.01275576 3.22777164
97.02840582 5.520912297
99.04405588 3.849043273
109.0284058 1.926758395
111.0440559 4.515008942
125.0233204 2.824675803
127.0389705 2.05321188
139.0389705 1.548161418
155.0338851 1.759492935

Name: +ve in-silico MS/MS by CFM-ID for XGFABYCTEQAZOP-UHFFFAOYSA-N
ID: XGFABYCTEQAZOP-UHFFFAOYSA-N
Comment: Energy0
Num peaks: 6
117.0546206 0.6391232799
139.0389705 1.771370988
141.0546206 0.863623436
143.0702706 1.093336733
153.0546206 0.8848665601
171.0651853 90.98073335

Name: +ve in-silico MS/MS by CFM-ID for XGFABYCTEQAZOP-UHFFFAOYSA-N
ID: XGFABYCTEQAZOP-UHFFFAOYSA-N
Comment: Energy1
Num peaks: 6
85.02840582 2.133069785
87.04405588 2.013448661
139.0389705 3.664973338
141.0546206 3.447930245
143.0702706 3.479359563
171.0651853 65.39102088

Name: +ve in-silico MS/MS by CFM-ID for XGFABYCTEQAZOP-UHFFFAOYSA-N
ID: XGFABYCTEQAZOP-UHFFFAOYSA-N
Comment: Energy2
Num peaks: 24
15.02292652 1.983516858
41.00219107 2.344688417
45.0334912 3.44115028
53.00219107 5.508020095
55.01784114 9.905237831
67.01784114 5.273360546
69.0334912 3.557731047
71.01275576 1.517788686
79.01784114 1.621275301
80.99710569 2.971883509
81.0334912 1.827904577
83.01275576 4.08551974
83.04914126 1.613474696
85.02840582 6.12656792
87.04405588 1.659167245
97.02840582 6.625075574
99.04405588 3.021269234
109.0284058 3.209640916
111.0440559 2.459216967
123.0440559 1.514476148
125.0233204 3.256903943
127.0389705 2.136254144
139.0389705 2.214409346
155.0338851 2.149633494

Name: +ve in-silico MS/MS by CFM-ID for WMZGDDNEICWXRT-UHFFFAOYSA-N
ID: WMZGDDNEICWXRT-UHFFFAOYSA-N
Comment: Energy0
Num peaks: 6
127.0389705 1.258718354
139.0389705 3.07449278
141.0546206 1.13081886
153.0546206 2.758638799
155.0338851 1.363876893
171.0651853 84.39815171

Name: +ve in-silico MS/MS by CFM-ID for WMZGDDNEICWXRT-UHFFFAOYSA-N
ID: WMZGDDNEICWXRT-UHFFFAOYSA-N
Comment: Energy1
Num peaks: 6
127.0389705 2.924996242
139.0389705 7.327105731
143.0702706 3.536670112
153.0546206 4.109222347
155.0338851 2.530706426
171.0651853 62.19803254

Name: +ve in-silico MS/MS by CFM-ID for WMZGDDNEICWXRT-UHFFFAOYSA-N
ID: WMZGDDNEICWXRT-UHFFFAOYSA-N
Comment: Energy2
Num peaks: 24
41.00219107 5.556182482
43.01784114 7.382016233
45.0334912 1.990913843
55.01784114 5.533303826
57.0334912 2.671643345
65.00219107 2.349754308
67.01784114 6.965403067
68.99710569 1.605162262
69.0334912 3.761080487
71.01275576 2.211277355
79.01784114 1.628865226
81.0334912 1.94319827
83.01275576 5.214144378
85.02840582 3.96648831
95.01275576 2.351436759
97.02840582 8.68687124
99.04405588 3.576497339
109.0284058 1.517929493
111.0440559 2.018008217
123.0440559 1.448483401
125.0233204 1.440167717
127.0389705 1.859362627
139.0389705 2.214656911
155.0338851 2.769463578

Name: +ve in-silico MS/MS by CFM-ID for CPPAWCQANCLZEO-UHFFFAOYSA-N
ID: CPPAWCQANCLZEO-UHFFFAOYSA-N
Comment: Energy0
Num peaks: 6
15.02292652 0.3890960368
19.01784114 0.2844686869
151.0389705 0.335632967
163.0389705 1.265589656
175.0389705 10.9503158
193.0495352 84.77443542

Name: +ve in-silico MS/MS by CFM-ID for CPPAWCQANCLZEO-UHFFFAOYSA-N
ID: CPPAWCQANCLZEO-UHFFFAOYSA-N
Comment: Energy1
Num peaks: 6
147.0440559 2.987639142
149.0597059 4.112632153
163.0389705 2.867506466
165.0546206 17.94905502
175.0389705 13.68449379
193.0495352 42.08717488

Name: +ve in-silico MS/MS by CFM-ID for CPPAWCQANCLZEO-UHFFFAOYSA-N
ID: CPPAWCQANCLZEO-UHFFFAOYSA-N
Comment: Energy2
Num peaks: 24
25.00727645 1.483294611
41.00219107 2.088225965
53.00219107 4.143416509
55.01784114 2.826557467
67.01784114 1.466348584
83.01275576 1.810428078
93.0334912 3.040133719
107.0127558 1.481874458
109.0284058 1.98921325
117.0334912 2.942796948
119.0127558 3.862907668
119.0491413 1.769537947
121.0284058 10.59637291
123.0440559 4.310635713
131.0491413 2.261214994
133.0284058 3.487983368
137.0233204 2.093796088
145.0284058 1.672974202
147.0440559 7.0431122
149.0597059 1.598623054
151.0389705 8.534269148
163.0389705 1.814454838
165.0546206 2.231161676
175.0389705 6.269704791

Name: +ve in-silico MS/MS by CFM-ID for IFIRYJJHHOCCHT-UHFFFAOYSA-N
ID: IFIRYJJHHOCCHT-UHFFFAOYSA-N
Comment: Energy0
Num peaks: 6
15.02292652 0.3887092107
151.0389705 0.4215589741
163.0389705 1.264728871
175.0389705 10.93897068
177.0182351 0.4984933094
193.0495352 84.6623339

Name: +ve in-silico MS/MS by CFM-ID for IFIRYJJHHOCCHT-UHFFFAOYSA-N
ID: IFIRYJJHHOCCHT-UHFFFAOYSA-N
Comment: Energy1
Num peaks: 6
147.0440559 4.077408007
149.0597059 4.143772901
151.0389705 3.180391814
165.0546206 17.39160047
175.0389705 13.95619267
193.0495352 43.20273701

Name: +ve in-silico MS/MS by CFM-ID for IFIRYJJHHOCCHT-UHFFFAOYSA-N
ID: IFIRYJJHHOCCHT-UHFFFAOYSA-N
Comment: Energy2
Num peaks: 26
15.02292652 1.463583396
25.00727645 1.483900123
39.02292652 2.277522436
41.00219107 1.669803281
53.00219107 3.830493306
55.01784114 3.308900102
67.01784114 2.671074767
79.01784114 1.536244579
83.01275576 2.789643875
92.99710569 1.481064761
97.02840582 1.401179766
117.0334912 2.838201332
119.0127558 2.348047541
119.0491413 1.578304646
121.0284058 8.654919388
123.0440559 4.09929615
131.0491413 2.21731182
133.0284058 3.247963482
145.0284058 1.713964788
147.0440559 8.281358304
149.0233204 1.256622383
149.0597059 1.577274025
151.0389705 7.968663886
163.0389705 1.978008784
165.0546206 2.123277779
175.0389705 6.504023042

Name: +ve in-silico MS/MS by CFM-ID for KVOJTUXGYQVLAJ-UHFFFAOYSA-N
ID: KVOJTUXGYQVLAJ-UHFFFAOYSA-N
Comment: Energy0
Num peaks: 6
131.0127558 1.080728297
133.0284058 2.665771867
151.0389705 0.5701516591
165.0546206 0.6612976697
175.0389705 10.27286721
193.0495352 81.51964573

Name: +ve in-silico MS/MS by CFM-ID for KVOJTUXGYQVLAJ-UHFFFAOYSA-N
ID: KVOJTUXGYQVLAJ-UHFFFAOYSA-N
Comment: Energy1
Num peaks: 7
133.0284058 5.104939895
147.0440559 5.256939538
149.0597059 3.178376079
163.0389705 6.064621715
165.0546206 21.87209944
175.0389705 9.517204732
193.0495352 29.90764369

Name: +ve in-silico MS/MS by CFM-ID for KVOJTUXGYQVLAJ-UHFFFAOYSA-N
ID: KVOJTUXGYQVLAJ-UHFFFAOYSA-N
Comment: Energy2
Num peaks: 27
39.02292652 1.846512597
49.00727645 6.610028854
51.02292652 1.547710428
53.00219107 1.392785978
55.01784114 2.235842686
65.00219107 2.700070391
75.02292652 6.075182702
77.00219107 3.166081783
77.03857658 1.902755427
91.05422664 1.562984005
93.0334912 1.643490523
95.04914126 2.154496947
103.0178411 2.521515409
105.0334912 1.803801162
109.0284058 1.374369229
119.0491413 1.773945885
123.0440559 2.161331188
125.0233204 2.352618001
131.0127558 6.465008979
133.0284058 6.922808254
137.0597059 2.310838289
147.0440559 8.793569725
149.0233204 2.096332194
151.0389705 1.66067286
163.0389705 1.361929465
165.0546206 2.823357682
175.0389705 2.976632277

Name: +ve in-silico MS/MS by CFM-ID for IWPNSXBCZANXBC-UHFFFAOYSA-N
ID: IWPNSXBCZANXBC-UHFFFAOYSA-N
Comment: Energy0
Num peaks: 6
133.0284058 1.203068246
151.0389705 0.3162057151
163.0389705 0.7852683149
165.0546206 0.3679593635
175.0389705 50.3880872
193.0495352 45.25416054

Name: +ve in-silico MS/MS by CFM-ID for IWPNSXBCZANXBC-UHFFFAOYSA-N
ID: IWPNSXBCZANXBC-UHFFFAOYSA-N
Comment: Energy1
Num peaks: 6
133.0284058 3.500808334
147.0440559 5.429360465
163.0389705 3.033714748
165.0546206 7.385757752
175.0389705 52.45333403
193.0495352 13.22391065

Name: +ve in-silico MS/MS by CFM-ID for IWPNSXBCZANXBC-UHFFFAOYSA-N
ID: IWPNSXBCZANXBC-UHFFFAOYSA-N
Comment: Energy2
Num peaks: 20
39.02292652 2.009056157
41.00219107 1.334684508
53.00219107 2.98866822
65.00219107 2.744045062
69.0334912 1.175816857
77.00219107 1.35543708
95.04914126 1.194195773
105.0334912 1.748867759
117.0334912 1.35862819
121.0284058 1.561829035
123.0440559 1.594773077
133.0284058 15.12795782
137.0597059 1.683574122
147.0440559 15.75974826
149.0233204 3.113630757
151.0389705 1.435972075
157.0284058 1.947309843
163.0389705 1.220223506
165.0546206 2.355830782
175.0389705 18.88569215

Name: +ve in-silico MS/MS by CFM-ID for NWQBYMPNIJXFNQ-UHFFFAOYSA-N
ID: NWQBYMPNIJXFNQ-UHFFFAOYSA-N
Comment: Energy0
Num peaks: 6
131.0127558 0.5357893496
133.0284058 1.783091872
163.0389705 0.6134624534
165.0546206 1.257141002
175.0389705 9.374716813
193.0495352 82.64935907

Name: +ve in-silico MS/MS by CFM-ID for NWQBYMPNIJXFNQ-UHFFFAOYSA-N
ID: NWQBYMPNIJXFNQ-UHFFFAOYSA-N
Comment: Energy1
Num peaks: 8
133.0284058 5.053323063
137.0597059 2.086345094
147.0440559 2.751329977
149.0597059 1.813658423
163.0389705 5.220516029
165.0546206 20.94390148
175.0389705 9.753725653
193.0495352 34.13669938

Name: +ve in-silico MS/MS by CFM-ID for NWQBYMPNIJXFNQ-UHFFFAOYSA-N
ID: NWQBYMPNIJXFNQ-UHFFFAOYSA-N
Comment: Energy2
Num peaks: 31
39.02292652 3.529896672
41.00219107 0.9565864554
41.03857658 2.32037339
49.00727645 2.852131175
51.02292652 1.551393456
65.00219107 4.347263802
75.02292652 4.103139946
77.03857658 1.470806361
91.01784114 2.545211466
91.05422664 1.10971575
93.0334912 1.378370094
95.04914126 1.017700746
103.0178411 1.017037621
105.0334912 5.908626076
107.0491413 2.559445422
109.0284058 1.418773205
109.0647913 1.984059392
117.0334912 0.9917874685
119.0491413 1.237235299
125.0233204 2.645599951
131.0127558 4.455641319
133.0284058 7.679954156
135.0440559 1.495348357
137.0597059 1.670584446
147.0076704 1.071949407
147.0440559 7.349971324
149.0233204 1.776220148
151.0389705 1.100602953
163.0389705 1.196607477
165.0546206 3.473937647
175.0389705 3.671057354

Name: +ve in-silico MS/MS by CFM-ID for QNVWGEJMXOQQPM-UHFFFAOYSA-N
ID: QNVWGEJMXOQQPM-UHFFFAOYSA-N
Comment: Energy0
Num peaks: 6
133.0284058 2.670313636
165.0546206 0.4602422053
167.0338851 0.5097103172
175.0389705 12.70059246
177.0182351 0.6174394753
193.0495352 82.13154967

Name: +ve in-silico MS/MS by CFM-ID for QNVWGEJMXOQQPM-UHFFFAOYSA-N
ID: QNVWGEJMXOQQPM-UHFFFAOYSA-N
Comment: Energy1
Num peaks: 6
133.0284058 6.645851667
149.0233204 2.61807808
149.0597059 3.881723686
165.0546206 24.70159445
175.0389705 15.07616186
193.0495352 38.00801921

Name: +ve in-silico MS/MS by CFM-ID for QNVWGEJMXOQQPM-UHFFFAOYSA-N
ID: QNVWGEJMXOQQPM-UHFFFAOYSA-N
Comment: Energy2
Num peaks: 13
39.02292652 6.357303982
41.00219107 2.18693264
49.00727645 2.602147323
65.00219107 8.043293733
105.0334912 3.013291112
123.0440559 3.096612446
133.0284058 16.53146626
147.0440559 3.165847984
149.0233204 8.141482458
149.0597059 2.467445057
151.0389705 3.530393432
165.0546206 11.80188163
175.0389705 9.983824932

Name: +ve in-silico MS/MS by CFM-ID for IUHDLLLDNICALX-UHFFFAOYSA-N
ID: IUHDLLLDNICALX-UHFFFAOYSA-N
Comment: Energy0
Num peaks: 6
133.0284058 1.755809522
157.0284058 0.5533847332
163.0389705 0.2844059594
175.0389705 49.6646921
177.0182351 0.5109504999
193.0495352 45.00598448

Name: +ve in-silico MS/MS by CFM-ID for IUHDLLLDNICALX-UHFFFAOYSA-N
ID: IUHDLLLDNICALX-UHFFFAOYSA-N
Comment: Energy1
Num peaks: 6
131.0491413 2.393543472
133.0284058 3.683423241
147.0440559 5.906090719
165.0546206 5.701562244
175.0389705 50.8080147
193.0495352 13.49083988

Name: +ve in-silico MS/MS by CFM-ID for IUHDLLLDNICALX-UHFFFAOYSA-N
ID: IUHDLLLDNICALX-UHFFFAOYSA-N
Comment: Energy2
Num peaks: 19
53.00219107 2.871202744
65.03857658 1.98204491
75.02292652 1.571041066
92.99710569 1.937852032
103.0178411 1.436895978
105.0334912 5.448228623
121.0284058 3.624810168
123.0440559 1.502052876
129.0334912 3.338580688
131.0491413 8.376272595
133.0284058 9.958947806
145.0284058 2.366760239
147.0076704 1.383398368
147.0440559 8.281380995
149.0233204 2.656753907
151.0389705 2.965454969
157.0284058 9.238731314
175.0389705 9.643673248
177.0182351 1.430614061

Name: +ve in-silico MS/MS by CFM-ID for FSDIVQRWIGIGMF-UHFFFAOYSA-N
ID: FSDIVQRWIGIGMF-UHFFFAOYSA-N
Comment: Energy0
Num peaks: 6
139.0389705 0.2612879497
151.0389705 0.2673267002
163.0389705 0.5871990795
165.0546206 1.023686063
175.0389705 9.76892293
193.0495352 86.12001691

Name: +ve in-silico MS/MS by CFM-ID for FSDIVQRWIGIGMF-UHFFFAOYSA-N
ID: FSDIVQRWIGIGMF-UHFFFAOYSA-N
Comment: Energy1
Num peaks: 8
147.0440559 2.20354757
149.0233204 3.235168905
149.0597059 1.959460213
151.0389705 2.0013444
163.0389705 5.172888301
165.0546206 17.40206082
175.0389705 10.63436279
193.0495352 38.5469255

Name: +ve in-silico MS/MS by CFM-ID for FSDIVQRWIGIGMF-UHFFFAOYSA-N
ID: FSDIVQRWIGIGMF-UHFFFAOYSA-N
Comment: Energy2
Num peaks: 31
39.02292652 3.36831396
49.00727645 2.31599656
51.02292652 2.289758657
53.00219107 2.400095294
63.02292652 3.207884848
65.03857658 2.070852674
67.05422664 3.740836219
69.0334912 1.224152282
89.03857658 2.078743253
91.05422664 0.9685234182
93.0334912 2.575919407
95.04914126 1.462178642
103.0178411 1.811235641
105.0334912 2.184762847
109.0284058 1.312591659
119.0491413 2.289907944
121.0284058 2.86063583
123.0440559 4.134326046
131.0491413 2.17934959
133.0284058 3.510165163
135.0076704 1.812887251
135.0440559 1.339187789
137.0597059 0.9861471379
139.0389705 1.128932226
145.0284058 2.104134392
147.0440559 4.504099607
149.0233204 2.414766038
151.0389705 8.063253351
163.0389705 1.199493923
165.0546206 2.11373136
175.0389705 6.968224021

Name: +ve in-silico MS/MS by CFM-ID for KWNVDPXLLOGRJJ-UHFFFAOYSA-N
ID: KWNVDPXLLOGRJJ-UHFFFAOYSA-N
Comment: Energy0
Num peaks: 6
123.0440559 1.79652268
125.0597059 1.209559889
151.0389705 1.488937024
165.0546206 2.041343586
193.0495352 40.30048773
211.0600999 42.69945579

Name: +ve in-silico MS/MS by CFM-ID for KWNVDPXLLOGRJJ-UHFFFAOYSA-N
ID: KWNVDPXLLOGRJJ-UHFFFAOYSA-N
Comment: Energy1
Num peaks: 16
59.01275576 1.371489095
87.00767038 1.741979183
93.0334912 1.485213618
123.0440559 3.269945399
125.0597059 2.791521069
137.0597059 5.381540014
151.0389705 2.14134462
163.0389705 2.826857891
165.0546206 12.34966733
167.0702706 1.281104826
175.0389705 2.018063634
179.0338851 1.890103972
181.0495352 2.199762892
183.0651853 1.695578081
193.0495352 21.72777845
211.0600999 16.27217708

Name: +ve in-silico MS/MS by CFM-ID for KWNVDPXLLOGRJJ-UHFFFAOYSA-N
ID: KWNVDPXLLOGRJJ-UHFFFAOYSA-N
Comment: Energy2
Num peaks: 31
15.02292652 1.403084571
44.99710569 0.915300363
49.00727645 2.578080988
51.02292652 1.800043163
79.01784114 5.91928512
81.0334912 2.1284408
93.0334912 2.455907047
95.04914126 1.821670711
97.02840582 0.765606732
99.04405588 0.7966281055
107.0127558 0.8430612735
107.0491413 1.602134424
108.9920203 1.009122882
109.0284058 3.466105494
119.0127558 0.926262365
121.0284058 3.300096909
123.0440559 11.39592886
125.0233204 1.427772835
125.0597059 1.637311975
135.0076704 3.03255435
137.0233204 1.881640248
137.0597059 2.724200445
147.0440559 1.09340624
149.0233204 1.928308942
149.0597059 1.635118865
151.0389705 9.765031388
163.0389705 2.441461067
165.0546206 2.13076054
175.0389705 0.9116008728
193.0495352 1.96644902
195.0287997 1.027988919

Name: +ve in-silico MS/MS by CFM-ID for LVXPBVUWWHAFEP-YWEYNIOJSA-N
ID: LVXPBVUWWHAFEP-YWEYNIOJSA-N
Comment: Energy0
Num peaks: 6
135.0440559 21.57344216
137.0597059 4.645405514
139.075356 5.242997025
165.0546206 12.81330006
193.0495352 21.82925846
211.0600999 21.24712215

Name: +ve in-silico MS/MS by CFM-ID for LVXPBVUWWHAFEP-YWEYNIOJSA-N
ID: LVXPBVUWWHAFEP-YWEYNIOJSA-N
Comment: Energy1
Num peaks: 11
87.00767038 1.436614086
107.0491413 2.117959258
123.0440559 3.135273285
135.0440559 21.89285025
137.0597059 13.98819937
139.075356 1.895245284
147.0440559 1.597658294
163.0389705 1.978283894
165.0546206 14.86620726
193.0495352 10.73774913
211.0600999 6.519466999

Name: +ve in-silico MS/MS by CFM-ID for LVXPBVUWWHAFEP-YWEYNIOJSA-N
ID: LVXPBVUWWHAFEP-YWEYNIOJSA-N
Comment: Energy2
Num peaks: 23
39.02292652 1.384097268
49.00727645 3.445414785
51.02292652 1.960849586
53.00219107 2.099314131
65.03857658 6.139585875
67.01784114 1.056762543
77.00219107 1.277364386
79.01784114 2.320056997
81.0334912 1.068791013
93.0334912 1.881434796
95.04914126 1.745417338
105.0334912 7.065323526
107.0491413 7.230719214
109.0647913 1.416967645
121.0284058 2.610145813
121.0647913 1.698743633
123.0440559 9.199121674
133.0284058 1.125375929
135.0440559 15.22306295
137.0597059 4.368425868
147.0440559 3.173121768
149.0233204 1.006162658
165.0546206 1.780718965

Name: +ve in-silico MS/MS by CFM-ID for NWPBSQAOSPLWJS-UHFFFAOYSA-N
ID: NWPBSQAOSPLWJS-UHFFFAOYSA-N
Comment: Energy0
Num peaks: 6
59.01275576 1.030617234
139.0389705 1.292355517
163.0389705 1.185266892
165.0546206 7.354466327
193.0495352 58.31025578
211.0600999 21.95517736

Name: +ve in-silico MS/MS by CFM-ID for NWPBSQAOSPLWJS-UHFFFAOYSA-N
ID: NWPBSQAOSPLWJS-UHFFFAOYSA-N
Comment: Energy1
Num peaks: 12
41.00219107 1.643308156
53.00219107 2.285536982
71.01275576 3.036965223
75.04405588 1.370926675
137.0597059 1.563305141
139.0389705 2.929184555
163.0389705 2.331656037
165.0546206 25.11804164
167.0702706 1.651205941
181.0495352 1.028473117
193.0495352 27.37262715
211.0600999 10.45913953

Name: +ve in-silico MS/MS by CFM-ID for NWPBSQAOSPLWJS-UHFFFAOYSA-N
ID: NWPBSQAOSPLWJS-UHFFFAOYSA-N
Comment: Energy2
Num peaks: 28
15.02292652 1.595743331
25.00727645 4.841400593
41.00219107 4.351559317
49.00727645 2.252837586
51.02292652 1.537867923
53.00219107 1.800216877
55.01784114 1.324357569
59.01275576 1.278899546
65.00219107 1.139412321
65.03857658 2.446119844
71.01275576 1.538401625
92.99710569 1.955181211
93.0334912 2.293749392
95.01275576 4.554010153
119.0127558 2.057144668
121.0284058 6.826231183
123.0440559 1.28145949
133.0284058 4.53783749
135.0440559 3.638014914
137.0597059 1.171413105
139.0389705 4.31230251
147.0076704 1.334160322
147.0440559 2.487415297
149.0233204 5.424405874
151.0389705 2.227242235
163.0389705 3.126108381
165.0546206 6.805831761
193.0495352 2.036845396

Name: +ve in-silico MS/MS by CFM-ID for KFUKCEVZPGSJGU-UHFFFAOYSA-N
ID: KFUKCEVZPGSJGU-UHFFFAOYSA-N
Comment: Energy0
Num peaks: 6
107.0491413 2.817025997
117.0182351 3.493415594
147.0440559 8.132571736
165.0546206 10.32136451
193.0495352 22.73758177
211.0600999 33.75331027

Name: +ve in-silico MS/MS by CFM-ID for KFUKCEVZPGSJGU-UHFFFAOYSA-N
ID: KFUKCEVZPGSJGU-UHFFFAOYSA-N
Comment: Energy1
Num peaks: 16
71.01275576 5.118061129
99.00767038 2.318655313
105.0334912 1.552310647
107.0491413 11.95467523
117.0182351 3.855017245
119.0491413 7.192786169
121.0647913 1.162219887
145.0284058 1.130971242
147.0440559 11.3233379
149.0597059 2.447920995
163.0389705 1.120260138
165.0546206 6.397726329
167.0702706 1.784391293
175.0389705 3.4074862
193.0495352 12.24775192
211.0600999 8.056878496

Name: +ve in-silico MS/MS by CFM-ID for KFUKCEVZPGSJGU-UHFFFAOYSA-N
ID: KFUKCEVZPGSJGU-UHFFFAOYSA-N
Comment: Energy2
Num peaks: 20
49.00727645 4.64004568
51.02292652 1.182482951
68.99710569 1.597024916
71.01275576 19.17504198
73.02840582 2.828382085
79.05422664 1.211425752
99.00767038 3.698226613
105.0334912 2.06927769
107.0491413 2.107862766
115.002585 1.360139731
117.0182351 1.759673694
119.0491413 12.12340942
121.0647913 1.215471592
135.0440559 5.202150741
147.0440559 11.92261131
149.0597059 1.468967892
165.0546206 2.968812268
175.0389705 1.456989056
193.0495352 1.58029509
195.0287997 1.202074515

Name: +ve in-silico MS/MS by CFM-ID for XDLJLXUYMLLITB-UHFFFAOYSA-N
ID: XDLJLXUYMLLITB-UHFFFAOYSA-N
Comment: Energy0
Num peaks: 6
103.002585 3.579770834
107.0491413 3.491709445
147.0440559 7.235228743
165.0546206 9.600267246
193.0495352 26.98699796
211.0600999 30.17642404

Name: +ve in-silico MS/MS by CFM-ID for XDLJLXUYMLLITB-UHFFFAOYSA-N
ID: XDLJLXUYMLLITB-UHFFFAOYSA-N
Comment: Energy1
Num peaks: 10
87.00767038 2.884918145
103.002585 2.879784673
107.0491413 11.91765291
119.0491413 7.21534501
147.0440559 12.28472006
149.0597059 3.089187008
165.0546206 7.472563267
175.0389705 5.922118169
193.0495352 18.28757457
211.0600999 9.628243327

Name: +ve in-silico MS/MS by CFM-ID for XDLJLXUYMLLITB-UHFFFAOYSA-N
ID: XDLJLXUYMLLITB-UHFFFAOYSA-N
Comment: Energy2
Num peaks: 14
49.00727645 2.802949093
59.01275576 9.367743307
63.02292652 2.756978856
79.05422664 5.034845341
84.99202031 6.343845361
87.00767038 12.47662894
103.002585 6.127262046
105.0334912 3.03049371
107.0491413 4.36936687
115.002585 2.997473585
119.0491413 7.147165041
147.0440559 13.15165738
149.0597059 3.390590352
175.0389705 2.503935023

Name: +ve in-silico MS/MS by CFM-ID for JXJNPXPDKYRHJT-UHFFFAOYSA-N
ID: JXJNPXPDKYRHJT-UHFFFAOYSA-N
Comment: Energy0
Num peaks: 6
107.0491413 2.905694099
119.0491413 2.664798226
147.0440559 8.478657291
165.0546206 10.59831873
193.0495352 23.59322699
211.0600999 35.00564983

Name: +ve in-silico MS/MS by CFM-ID for JXJNPXPDKYRHJT-UHFFFAOYSA-N
ID: JXJNPXPDKYRHJT-UHFFFAOYSA-N
Comment: Energy1
Num peaks: 12
71.01275576 3.711476653
105.0334912 1.728628385
107.0491413 13.35575239
117.0182351 3.067175036
119.0491413 7.900815934
147.0440559 12.5329709
149.0597059 2.773359967
165.0546206 7.157316726
167.0702706 2.029187132
175.0389705 3.731388937
193.0495352 13.7207334
211.0600999 9.175127349

Name: +ve in-silico MS/MS by CFM-ID for JXJNPXPDKYRHJT-UHFFFAOYSA-N
ID: JXJNPXPDKYRHJT-UHFFFAOYSA-N
Comment: Energy2
Num peaks: 22
49.00727645 1.03126097
63.02292652 1.470659093
65.03857658 1.258514042
71.01275576 9.058483122
73.02840582 1.206004068
75.02292652 1.280649144
77.03857658 1.899614353
79.05422664 1.997805887
99.00767038 1.67176208
105.0334912 3.280328329
107.0491413 3.220033811
119.0491413 16.35636835
121.0647913 1.666725576
135.0440559 5.69385165
137.0597059 0.974869853
147.0440559 16.01274591
149.0597059 2.505174727
151.0389705 1.126501612
165.0546206 3.8386756
167.0338851 1.059038977
175.0389705 1.952443732
193.0495352 2.226362095

Name: +ve in-silico MS/MS by CFM-ID for GHQOUFDDPQNBDR-UHFFFAOYSA-N
ID: GHQOUFDDPQNBDR-UHFFFAOYSA-N
Comment: Energy0
Num peaks: 6
91.05422664 14.21694743
93.06987671 2.954012899
147.0440559 6.128309016
165.0546206 12.05080965
193.0495352 17.77724091
211.0600999 33.44513596

Name: +ve in-silico MS/MS by CFM-ID for GHQOUFDDPQNBDR-UHFFFAOYSA-N
ID: GHQOUFDDPQNBDR-UHFFFAOYSA-N
Comment: Energy1
Num peaks: 6
91.05422664 41.49262441
93.06987671 6.744861217
147.0440559 7.858955328
165.0546206 2.841454787
193.0495352 13.80906535
211.0600999 9.000237851

Name: +ve in-silico MS/MS by CFM-ID for GHQOUFDDPQNBDR-UHFFFAOYSA-N
ID: GHQOUFDDPQNBDR-UHFFFAOYSA-N
Comment: Energy2
Num peaks: 13
51.02292652 1.852135745
63.02292652 2.197188754
65.03857658 4.799266507
72.99202031 2.431070781
75.02292652 2.924484501
77.03857658 2.027272215
87.00767038 2.911104202
91.05422664 34.44186051
93.06987671 12.87325076
118.9974996 2.589377649
119.0491413 1.946662261
147.0440559 8.422929243
149.0597059 1.772036779

Name: +ve in-silico MS/MS by CFM-ID for NMWVADJFUZMIKI-UHFFFAOYSA-N
ID: NMWVADJFUZMIKI-UHFFFAOYSA-N
Comment: Energy0
Num peaks: 6
107.0491413 2.93525021
119.0491413 2.705008929
147.0440559 8.856393857
165.0546206 10.72489344
193.0495352 24.19069515
211.0600999 35.21602233

Name: +ve in-silico MS/MS by CFM-ID for NMWVADJFUZMIKI-UHFFFAOYSA-N
ID: NMWVADJFUZMIKI-UHFFFAOYSA-N
Comment: Energy1
Num peaks: 12
71.01275576 3.68080705
99.00767038 1.621557463
107.0491413 13.37929376
117.0182351 3.026355282
119.0491413 7.870606949
147.0440559 13.17231398
149.0597059 2.858219577
165.0546206 7.120959701
167.0702706 2.005000228
175.0389705 2.741453628
193.0495352 13.88905361
211.0600999 9.017939538

Name: +ve in-silico MS/MS by CFM-ID for NMWVADJFUZMIKI-UHFFFAOYSA-N
ID: NMWVADJFUZMIKI-UHFFFAOYSA-N
Comment: Energy2
Num peaks: 21
49.00727645 1.40532682
63.02292652 1.881152282
65.03857658 1.779842911
71.01275576 8.882109512
73.02840582 1.179621985
79.05422664 2.169363524
83.01275576 2.169552053
99.00767038 1.667668811
107.0491413 3.354824786
115.002585 1.103342678
119.0491413 16.72060059
121.0647913 1.716052967
135.0440559 5.436201332
147.0440559 16.0658093
149.0597059 2.526678776
151.0389705 2.217244936
165.0546206 3.657685659
167.0338851 2.069669842
175.0389705 1.335421115
193.0495352 2.171666175
195.0287997 1.465410043

Name: +ve in-silico MS/MS by CFM-ID for RPSSCYORFZCANO-UHFFFAOYSA-N
ID: RPSSCYORFZCANO-UHFFFAOYSA-N
Comment: Energy0
Num peaks: 9
75.00767038 1.386858073
117.0334912 3.819927237
129.0334912 3.598411243
145.0284058 1.680627727
147.0440559 11.96114223
157.0284058 9.00087883
161.0233204 1.801520727
175.0389705 26.35620586
193.0495352 21.21275015

Name: +ve in-silico MS/MS by CFM-ID for RPSSCYORFZCANO-UHFFFAOYSA-N
ID: RPSSCYORFZCANO-UHFFFAOYSA-N
Comment: Energy1
Num peaks: 30
41.00219107 0.6091516772
43.01784114 1.248191845
49.00727645 1.331318627
53.00219107 1.350091475
55.01784114 1.999764103
65.00219107 1.279717191
67.01784114 2.049764118
71.01275576 0.7538463639
73.00727645 1.354198518
77.00219107 0.9934856089
79.01784114 1.781234109
87.02292652 1.028918949
89.00219107 0.8943496826
89.02332044 0.7435096302
91.01784114 1.71983743
99.02292652 2.424383736
101.0021911 1.876500843
101.0385766 0.8557638441
103.0178411 4.753508504
115.0178411 1.162482613
117.0334912 9.132812018
119.0491413 0.9834796896
129.0334912 4.962548581
131.0491413 1.180014208
145.0284058 0.9528370087
147.0440559 9.593732573
149.0597059 0.9144007784
157.0284058 7.435635197
175.0389705 9.99531627
193.0495352 4.701749193

Name: +ve in-silico MS/MS by CFM-ID for RPSSCYORFZCANO-UHFFFAOYSA-N
ID: RPSSCYORFZCANO-UHFFFAOYSA-N
Comment: Energy2
Num peaks: 30
25.00727645 1.503568312
39.02292652 3.844471023
41.00219107 0.8941249842
43.01784114 2.019139146
49.00727645 8.282862829
51.02292652 2.585709264
53.00219107 3.008581782
55.01784114 4.200972973
63.02292652 3.594996579
65.00219107 3.039618433
67.01784114 3.384654073
73.00727645 7.734912179
75.00767038 0.8877093559
75.02292652 3.912239602
77.00219107 1.895309818
79.01784114 1.972302541
87.02292652 5.166884564
89.00219107 1.908270682
89.03857658 1.16823064
91.01784114 2.017752848
97.00727645 1.419343352
99.02292652 2.041549732
101.0021911 1.25850237
101.0385766 1.814200402
103.0178411 2.050085904
115.0178411 2.128475874
117.0334912 1.723928081
129.0334912 2.475949414
131.0491413 1.159252098
145.0284058 0.9509076164

Name: +ve in-silico MS/MS by CFM-ID for PFROTWRHYMLGHR-NYMZXIIRSA-N
ID: PFROTWRHYMLGHR-NYMZXIIRSA-N
Comment: Energy0
Num peaks: 6
43.01784114 1.927967828
175.0423416 5.420547715
177.0757499 1.947017005
179.0372563 2.439751689
193.0529063 23.17872636
211.063471 46.46630982

Name: +ve in-silico MS/MS by CFM-ID for PFROTWRHYMLGHR-NYMZXIIRSA-N
ID: PFROTWRHYMLGHR-NYMZXIIRSA-N
Comment: Energy1
Num peaks: 19
33.0334912 1.323436487
45.0334912 1.662288342
55.01784114 3.131191521
57.0334912 1.93144663
70.99499752 11.12298329
73.01064758 5.405845771
75.02629764 2.930622789
89.0055622 12.66244582
91.02121226 9.47993543
93.03686233 3.001246611
131.0161269 1.493266465
137.0266916 1.464315287
149.0266916 1.510545958
151.0423416 1.806847256
175.0423416 2.658447934
179.0372563 2.028272406
181.0529063 1.865947604
193.0529063 7.721236966
211.063471 6.915438183

Name: +ve in-silico MS/MS by CFM-ID for PFROTWRHYMLGHR-NYMZXIIRSA-N
ID: PFROTWRHYMLGHR-NYMZXIIRSA-N
Comment: Energy2
Num peaks: 28
15.02292652 1.066853683
25.00727645 5.227206275
27.02292652 2.354979556
29.00219107 1.132352869
43.01784114 21.46022281
45.0334912 6.860021939
47.04914126 2.474940427
56.97934745 2.435274056
58.99499752 2.832347293
59.01275576 3.34084317
61.01064758 1.289948861
61.02840582 3.960852273
73.01064758 0.8918995922
74.98991214 1.673898588
77.0055622 1.724533031
87.04405588 1.315038695
89.0055622 2.715459906
91.02121226 1.453032896
103.0389705 1.295830905
105.0004768 1.164188061
105.0546206 0.9939093063
107.0161269 1.43437859
119.0161269 2.039831726
131.0161269 0.8802664311
133.0317769 1.271548199
161.0266916 1.824032775
163.0423416 2.447504918
175.0423416 2.930377425

Name: +ve in-silico MS/MS by CFM-ID for HAEJSGLKJYIYTB-ZZXKWVIFSA-N
ID: HAEJSGLKJYIYTB-ZZXKWVIFSA-N
Comment: Energy0
Num peaks: 6
129.0334912 11.17799845
131.0491413 2.113028814
147.0440559 10.30429621
157.0284058 6.100378325
175.0389705 49.55137126
193.0495352 14.61266761

Name: +ve in-silico MS/MS by CFM-ID for HAEJSGLKJYIYTB-ZZXKWVIFSA-N
ID: HAEJSGLKJYIYTB-ZZXKWVIFSA-N
Comment: Energy1
Num peaks: 6
101.0385766 8.623658819
129.0334912 16.17684763
147.0440559 19.12653891
157.0284058 7.609093149
175.0389705 25.29853927
193.0495352 5.16665992

Name: +ve in-silico MS/MS by CFM-ID for HAEJSGLKJYIYTB-ZZXKWVIFSA-N
ID: HAEJSGLKJYIYTB-ZZXKWVIFSA-N
Comment: Energy2
Num peaks: 12
25.00727645 3.705527592
68.99710569 2.440836077
71.01275576 2.231731535
77.03857658 1.633689165
101.0385766 30.57929466
103.0542266 5.79244306
105.0334912 2.149469474
129.0334912 17.90853645
131.0127558 2.371825613
131.0491413 4.972042863
147.0440559 4.887996116
175.0389705 2.468437762

Name: +ve in-silico MS/MS by CFM-ID for UYUQSQYXZFSOEM-GKHCUFPYSA-N
ID: UYUQSQYXZFSOEM-GKHCUFPYSA-N
Comment: Energy0
Num peaks: 6
15.02292652 1.396454874
163.0423416 1.345554587
175.0423416 7.011443654
193.0529063 26.11638969
195.0321709 4.192365579
211.063471 42.29376058

Name: +ve in-silico MS/MS by CFM-ID for UYUQSQYXZFSOEM-GKHCUFPYSA-N
ID: UYUQSQYXZFSOEM-GKHCUFPYSA-N
Comment: Energy1
Num peaks: 22
43.01784114 1.956389839
45.0334912 2.253379136
57.0334912 3.082693321
61.01064758 1.690623118
85.01064758 5.758726468
87.02629764 2.6526485
89.04194771 1.737895027
103.0212123 8.306342673
105.0368623 5.803841491
107.0525124 1.679925339
119.0161269 1.023482984
121.0317769 1.508143008
133.0317769 1.600533096
135.047427 1.10666954
149.0266916 1.281598194
151.0423416 1.52568635
175.0423416 7.167039695
179.0372563 1.217666807
181.0529063 2.189501387
183.0685564 1.195144922
193.0529063 15.83083208
211.063471 10.38072136

Name: +ve in-silico MS/MS by CFM-ID for UYUQSQYXZFSOEM-GKHCUFPYSA-N
ID: UYUQSQYXZFSOEM-GKHCUFPYSA-N
Comment: Energy2
Num peaks: 31
25.00727645 1.480615652
41.00219107 1.431113917
43.01784114 10.41360455
45.0334912 3.306298955
47.01275576 1.222110872
59.01275576 3.544889307
61.01064758 1.115329159
61.02840582 1.753511876
87.00767038 2.874975938
89.0055622 1.214723742
89.02332044 2.939289538
91.0389705 1.702990409
101.0055622 1.148477059
103.0212123 2.539500095
105.0182351 1.71880156
105.0368623 1.525719079
119.0161269 1.758711026
121.0317769 4.604130224
131.0161269 2.116176302
133.0317769 3.911264711
135.0110415 1.356639795
135.047427 1.733753115
145.0317769 1.186315977
147.047427 1.98768206
149.0266916 1.269569266
151.0423416 2.510619384
161.0266916 1.555658094
163.0423416 1.591468002
175.0423416 6.367388494
177.0216062 2.873642434
193.0529063 1.4375021

Name: +ve in-silico MS/MS by CFM-ID for DGZQZSSRYAJDAX-XAHCXIQSSA-N
ID: DGZQZSSRYAJDAX-XAHCXIQSSA-N
Comment: Energy0
Num peaks: 7
129.0346341 6.231731938
145.0295487 2.329331726
147.0451988 19.20927204
149.0608488 2.034053369
157.0295487 2.535786717
175.0401134 17.37084414
193.0506781 30.65568482

Name: +ve in-silico MS/MS by CFM-ID for DGZQZSSRYAJDAX-XAHCXIQSSA-N
ID: DGZQZSSRYAJDAX-XAHCXIQSSA-N
Comment: Energy1
Num peaks: 18
41.00219107 1.531634273
42.99785464 1.602760658
43.01784114 2.444193052
45.0135047 1.728926071
45.0334912 1.617091784
85.00841932 1.33373336
103.018984 1.804782159
117.0346341 1.210157687
129.0346341 8.780900845
131.0502841 2.160931705
145.0295487 2.300022194
147.0451988 14.64984035
149.0608488 2.159443131
157.0295487 7.108821018
163.0401134 3.405411647
165.0557634 1.078099963
175.0401134 16.61600498
193.0506781 8.993102315

Name: +ve in-silico MS/MS by CFM-ID for DGZQZSSRYAJDAX-XAHCXIQSSA-N
ID: DGZQZSSRYAJDAX-XAHCXIQSSA-N
Comment: Energy2
Num peaks: 31
15.02292652 0.9654088376
41.00219107 4.282397346
42.99785464 1.844691564
43.01784114 5.072291652
45.0334912 4.209856033
47.04914126 0.93605427
55.01784114 1.898751496
57.0334912 2.803299653
59.04914126 1.456131852
61.00841932 1.037200135
71.01275576 1.686789419
73.02840582 2.068360211
75.04405588 4.224227791
85.00841932 3.331606058
85.02840582 4.895541755
87.02406939 6.450725266
103.0389705 1.788088453
115.018984 1.652158456
115.0389705 1.083917465
117.0346341 2.724244257
119.0138986 1.059330155
119.0502841 1.439710349
127.018984 1.370009212
127.0389705 1.14711532
129.0346341 6.781145407
131.0502841 1.629957188
143.0138986 0.9318245763
145.0295487 2.863556973
147.0451988 2.756740522
157.0295487 2.280713466
175.0401134 1.287104651

Name: +ve in-silico MS/MS by CFM-ID for PFROTWRHYMLGHR-GKHCUFPYSA-N
ID: PFROTWRHYMLGHR-GKHCUFPYSA-N
Comment: Energy0
Num peaks: 6
43.01784114 1.927173204
175.0423416 5.418945689
177.0757499 1.946145957
179.0372563 2.438665499
193.0529063 23.16798702
211.063471 46.43884794

Name: +ve in-silico MS/MS by CFM-ID for PFROTWRHYMLGHR-GKHCUFPYSA-N
ID: PFROTWRHYMLGHR-GKHCUFPYSA-N
Comment: Energy1
Num peaks: 19
33.0334912 1.326864016
45.0334912 1.666355951
55.01784114 3.137882748
57.0334912 1.935574052
70.99499752 11.14675265
73.01064758 5.417397841
75.02629764 2.93688541
89.0055622 12.67718836
91.02121226 9.507056918
93.03686233 3.009792546
131.0161269 1.496457514
137.0266916 1.467513822
149.0266916 1.515272973
151.0423416 1.812172966
175.0423416 2.664128928
179.0372563 2.03441251
181.0529063 1.872069656
193.0529063 7.747471338
211.063471 6.945025777

Name: +ve in-silico MS/MS by CFM-ID for PFROTWRHYMLGHR-GKHCUFPYSA-N
ID: PFROTWRHYMLGHR-GKHCUFPYSA-N
Comment: Energy2
Num peaks: 28
15.02292652 1.066192882
25.00727645 5.223980224
27.02292652 2.353526144
29.00219107 1.131652847
43.01784114 21.44672841
45.0334912 6.855742037
47.04914126 2.473381803
56.97934745 2.43377109
58.99499752 2.830599266
59.01275576 3.338769257
61.01064758 1.289152749
61.02840582 3.958386823
73.01064758 0.8913491427
74.98991214 1.672846018
77.0055622 1.723450022
87.04405588 1.314227098
89.0055622 2.765917341
91.02121226 1.452129291
103.0389705 1.294971878
105.0004768 1.163468453
105.0546206 0.9932674392
107.0161269 1.44410382
119.0161269 2.038566222
131.0161269 0.8797231611
133.0317769 1.270763444
161.0266916 1.822907045
163.0423416 2.445994403
175.0423416 2.928568898

Name: +ve in-silico MS/MS by CFM-ID for LGYIZQLNYONEFJ-JTQLQIEISA-N
ID: LGYIZQLNYONEFJ-JTQLQIEISA-N
Comment: Energy0
Num peaks: 6
101.0385766 2.893776327
103.0542266 2.399362899
105.0334912 5.925206356
147.0440559 5.569921015
175.0389705 19.76869855
193.0495352 58.98456968

Name: +ve in-silico MS/MS by CFM-ID for LGYIZQLNYONEFJ-JTQLQIEISA-N
ID: LGYIZQLNYONEFJ-JTQLQIEISA-N
Comment: Energy1
Num peaks: 7
99.00767038 1.909547292
103.0542266 2.638285989
105.0334912 6.361279333
119.0491413 3.673709414
147.0440559 17.96254901
175.0389705 20.07019642
193.0495352 28.48394219

Name: +ve in-silico MS/MS by CFM-ID for LGYIZQLNYONEFJ-JTQLQIEISA-N
ID: LGYIZQLNYONEFJ-JTQLQIEISA-N
Comment: Energy2
Num peaks: 9
53.03857658 3.113597581
63.02292652 6.159972641
73.00727645 5.798115899
75.02292652 9.824842562
77.03857658 13.38150164
79.01784114 4.377235671
101.0385766 3.703444984
103.0542266 3.996576149
105.0334912 31.12305159

Name: +ve in-silico MS/MS by CFM-ID for WJSIUCDMWSDDCE-UHFFFAOYSA-K
ID: WJSIUCDMWSDDCE-UHFFFAOYSA-K
Comment: Energy0
Num peaks: 1
211.0588176 100

Name: +ve in-silico MS/MS by CFM-ID for WJSIUCDMWSDDCE-UHFFFAOYSA-K
ID: WJSIUCDMWSDDCE-UHFFFAOYSA-K
Comment: Energy1
Num peaks: 1
211.0588176 100

Name: +ve in-silico MS/MS by CFM-ID for WJSIUCDMWSDDCE-UHFFFAOYSA-K
ID: WJSIUCDMWSDDCE-UHFFFAOYSA-K
Comment: Energy2
Num peaks: 1
211.0588176 100

Name: +ve in-silico MS/MS by CFM-ID for JZYZONUPRTWCMF-UHFFFAOYSA-N
ID: JZYZONUPRTWCMF-UHFFFAOYSA-N
Comment: Energy0
Num peaks: 6
139.0389705 10.82353823
141.0546206 3.506342486
143.0702706 0.901802249
153.0546206 3.520803052
155.0338851 0.8975456216
171.0651853 77.10644671

Name: +ve in-silico MS/MS by CFM-ID for JZYZONUPRTWCMF-UHFFFAOYSA-N
ID: JZYZONUPRTWCMF-UHFFFAOYSA-N
Comment: Energy1
Num peaks: 11
55.01784114 1.690512088
69.0334912 2.171009953
97.02840582 1.591730054
127.0389705 1.842576509
129.0546206 3.078316265
139.0389705 14.79085459
141.0546206 6.588701603
143.0702706 4.630546869
153.0546206 4.92790491
155.0338851 1.849846589
171.0651853 37.3917584

Name: +ve in-silico MS/MS by CFM-ID for JZYZONUPRTWCMF-UHFFFAOYSA-N
ID: JZYZONUPRTWCMF-UHFFFAOYSA-N
Comment: Energy2
Num peaks: 26
15.02292652 1.59333916
41.00219107 3.069355568
43.01784114 3.006621797
45.0334912 1.662295277
55.01784114 5.370892852
57.0334912 4.479971592
65.00219107 3.354825496
67.01784114 4.425661836
68.99710569 1.6249326
69.0334912 7.984305185
71.01275576 4.513711251
73.02840582 1.279110051
85.02840582 2.481633626
95.01275576 1.669351417
97.02840582 3.962523546
109.0284058 3.757361718
111.0440559 1.576603773
123.0076704 1.261693431
123.0440559 2.942424672
125.0233204 5.710429773
125.0597059 3.128732028
127.0389705 1.545872776
139.0389705 4.04667643
141.0546206 2.007855801
153.0546206 1.555900223
155.0338851 2.57776391

Name: +ve in-silico MS/MS by CFM-ID for YAETXXWTDMZIHP-HTQZYQBOSA-N
ID: YAETXXWTDMZIHP-HTQZYQBOSA-N
Comment: Energy0
Num peaks: 6
29.03857658 3.447575853
57.06987671 11.89962562
89.04194771 9.244856747
91.05759777 11.95825946
155.0017398 2.841878983
211.06434 43.71326264

Name: +ve in-silico MS/MS by CFM-ID for YAETXXWTDMZIHP-HTQZYQBOSA-N
ID: YAETXXWTDMZIHP-HTQZYQBOSA-N
Comment: Energy1
Num peaks: 6
57.06987671 20.33523007
89.04194771 17.096532
121.0140187 4.099292768
152.9860897 5.468065269
155.0017398 12.86148792
211.06434 21.91709512

Name: +ve in-silico MS/MS by CFM-ID for YAETXXWTDMZIHP-HTQZYQBOSA-N
ID: YAETXXWTDMZIHP-HTQZYQBOSA-N
Comment: Energy2
Num peaks: 10
29.03857658 8.35827803
31.05422664 3.417429523
41.03857658 5.69139622
55.05422664 6.052230775
57.06987671 28.8919719
59.08552677 5.175000342
73.01064758 6.633281742
75.02629764 3.905195791
89.04194771 8.005945032
91.05759777 6.655162592

Name: +ve in-silico MS/MS by CFM-ID for QKGJFQMGPDVOQE-GFAPAMAISA-N
ID: QKGJFQMGPDVOQE-GFAPAMAISA-N
Comment: Energy0
Num peaks: 8
59.99024648 3.270586699
112.0215466 4.851379984
114.0371967 2.877363286
115.0212123 3.489803778
117.0368623 11.64049269
132.0477614 10.89611837
158.0092677 4.831837373
176.0198324 38.99469148

Name: +ve in-silico MS/MS by CFM-ID for QKGJFQMGPDVOQE-GFAPAMAISA-N
ID: QKGJFQMGPDVOQE-GFAPAMAISA-N
Comment: Energy1
Num peaks: 19
51.02292652 2.509294353
53.03857658 8.992022255
55.05422664 3.201965692
57.06987671 1.491609126
59.99024648 1.733324685
68.04947561 1.597080533
71.99024648 2.072669765
77.0055622 2.330023415
98.00589655 2.07035009
99.02629764 1.937632941
110.0058965 4.082727857
112.0215466 3.452653925
113.0055622 1.806688653
115.0212123 6.636426323
117.0368623 14.099388
132.0477614 10.90132707
142.0321113 3.219793582
158.0092677 1.889219043
176.0198324 7.452686585

Name: +ve in-silico MS/MS by CFM-ID for QKGJFQMGPDVOQE-GFAPAMAISA-N
ID: QKGJFQMGPDVOQE-GFAPAMAISA-N
Comment: Energy2
Num peaks: 22
15.02292652 2.864263236
17.03857658 1.398108575
25.00727645 1.447024355
27.02292652 1.205208182
39.02292652 4.848504871
41.03857658 3.259256492
49.00727645 1.243821361
51.02292652 11.26925047
53.03857658 15.65913311
55.05422664 9.521227927
57.06987671 1.734880874
59.99024648 5.203819947
68.04947561 2.072157574
70.06512568 2.431515319
71.99024648 3.902106473
77.0055622 3.004126171
89.0055622 2.133995981
99.02629764 1.99531948
112.0215466 1.144189275
114.0371967 1.214872211
115.0212123 1.122780049
117.0368623 1.967697804

Name: +ve in-silico MS/MS by CFM-ID for SIXWWNJBOOYCOG-UHFFFAOYSA-N
ID: SIXWWNJBOOYCOG-UHFFFAOYSA-N
Comment: Energy0
Num peaks: 6
147.0440559 3.06002929
165.0546206 7.826726985
167.0702706 2.815104486
175.0389705 9.804439583
193.0495352 32.34860282
211.0600999 32.47666113

Name: +ve in-silico MS/MS by CFM-ID for SIXWWNJBOOYCOG-UHFFFAOYSA-N
ID: SIXWWNJBOOYCOG-UHFFFAOYSA-N
Comment: Energy1
Num peaks: 7
147.0440559 9.441969334
149.0597059 5.648445822
165.0546206 12.0022765
167.0702706 5.429977088
175.0389705 13.37154912
193.0495352 23.80385896
211.0600999 10.88485517

Name: +ve in-silico MS/MS by CFM-ID for SIXWWNJBOOYCOG-UHFFFAOYSA-N
ID: SIXWWNJBOOYCOG-UHFFFAOYSA-N
Comment: Energy2
Num peaks: 19
39.02292652 3.081250862
41.00219107 2.559109051
43.01784114 2.551075994
49.00727645 1.651554627
63.02292652 2.138497072
81.0334912 3.994499138
105.0334912 6.943614717
107.0127558 3.305596913
107.0491413 2.770784909
123.0440559 6.695867174
125.0597059 1.684815513
147.0440559 3.831302158
149.0233204 5.838624676
149.0597059 5.270725369
151.0389705 4.199228414
165.0546206 5.536593276
167.0338851 3.140129247
175.0389705 10.9645412
193.0495352 4.553473825

Name: +ve in-silico MS/MS by CFM-ID for BQGDDMMXPRJQHZ-UHFFFAOYSA-N
ID: BQGDDMMXPRJQHZ-UHFFFAOYSA-N
Comment: Energy0
Num peaks: 6
151.0389705 10.14465221
153.0546206 1.863309285
179.0338851 30.52202238
181.0495352 3.335086963
193.0495352 2.411777643
211.0600999 43.8918539

Name: +ve in-silico MS/MS by CFM-ID for BQGDDMMXPRJQHZ-UHFFFAOYSA-N
ID: BQGDDMMXPRJQHZ-UHFFFAOYSA-N
Comment: Energy1
Num peaks: 6
121.0284058 3.857857972
149.0233204 4.128898764
151.0389705 18.83784797
179.0338851 28.54992367
193.0495352 4.200521787
211.0600999 21.01385587

Name: +ve in-silico MS/MS by CFM-ID for BQGDDMMXPRJQHZ-UHFFFAOYSA-N
ID: BQGDDMMXPRJQHZ-UHFFFAOYSA-N
Comment: Energy2
Num peaks: 20
49.00727645 1.666054895
53.03857658 1.431638233
65.00219107 2.002546824
67.01784114 3.471661804
77.00219107 4.227702439
79.01784114 8.398223699
81.0334912 1.416820578
95.04914126 2.460166951
104.9971057 1.304517934
107.0127558 4.217080806
109.0284058 3.65650435
121.0284058 15.35582698
123.0440559 6.725665736
135.0440559 2.412735911
137.0233204 1.401347936
147.0076704 1.873261744
149.0233204 4.829198787
151.0389705 8.049618148
163.0389705 2.410743016
179.0338851 2.845742235

Name: +ve in-silico MS/MS by CFM-ID for VNJWNFJMXRGDHO-UHFFFAOYSA-N
ID: VNJWNFJMXRGDHO-UHFFFAOYSA-N
Comment: Energy0
Num peaks: 6
87.00767038 4.907055646
123.0440559 9.326169078
139.0389705 4.10757185
149.0597059 1.411973143
161.0233204 3.806939662
193.0495352 67.94533297

Name: +ve in-silico MS/MS by CFM-ID for VNJWNFJMXRGDHO-UHFFFAOYSA-N
ID: VNJWNFJMXRGDHO-UHFFFAOYSA-N
Comment: Energy1
Num peaks: 11
25.00727645 2.547230859
53.00219107 8.309413509
55.01784114 10.23149038
123.0440559 5.94083275
139.0389705 3.378537093
147.0440559 2.760824398
149.0597059 3.480636643
161.0233204 3.296716524
163.0389705 3.196892349
165.0546206 20.16162314
193.0495352 17.5199351

Name: +ve in-silico MS/MS by CFM-ID for VNJWNFJMXRGDHO-UHFFFAOYSA-N
ID: VNJWNFJMXRGDHO-UHFFFAOYSA-N
Comment: Energy2
Num peaks: 17
25.00727645 2.685460327
39.02292652 6.402273994
41.00219107 2.36331059
49.00727645 1.437555576
53.00219107 4.168201874
55.01784114 2.270505435
67.01784114 5.543974169
71.01275576 1.573445691
79.01784114 4.48046421
81.0334912 11.30953061
95.04914126 12.66648286
97.02840582 2.517957613
107.0127558 2.08480346
109.0284058 1.523456759
117.0334912 2.658866651
123.0440559 14.94939394
139.0389705 1.933585018

Name: +ve in-silico MS/MS by CFM-ID for VOUGEZYPVGAPBB-XQRVVYSFSA-N
ID: VOUGEZYPVGAPBB-XQRVVYSFSA-N
Comment: Energy0
Num peaks: 6
59.01275576 4.797332394
69.0334912 6.862513037
71.04914126 1.473422492
125.0597059 3.611071466
153.0546206 32.29325662
171.0651853 42.37582389

Name: +ve in-silico MS/MS by CFM-ID for VOUGEZYPVGAPBB-XQRVVYSFSA-N
ID: VOUGEZYPVGAPBB-XQRVVYSFSA-N
Comment: Energy1
Num peaks: 13
39.02292652 2.569999999
41.00219107 2.15839232
41.03857658 10.32809445
43.05422664 7.727171727
55.01784114 2.086426117
59.01275576 4.13672698
69.0334912 6.529118181
71.04914126 2.187983287
83.01275576 2.999130099
101.0233204 6.864270975
125.0597059 9.410476313
153.0546206 13.38572231
171.0651853 10.12947111

Name: +ve in-silico MS/MS by CFM-ID for VOUGEZYPVGAPBB-XQRVVYSFSA-N
ID: VOUGEZYPVGAPBB-XQRVVYSFSA-N
Comment: Energy2
Num peaks: 12
39.02292652 6.376633307
41.00219107 2.803707056
41.03857658 10.38361071
55.01784114 9.345289702
57.0334912 2.697403333
59.01275576 6.679612348
68.99710569 4.109660164
69.0334912 23.49647539
71.01275576 5.360485667
71.04914126 4.210143418
83.01275576 3.168399897
101.0233204 3.328701434

Name: +ve in-silico MS/MS by CFM-ID for YFXWTVLDSKSYLW-IHWYPQMZSA-N
ID: YFXWTVLDSKSYLW-IHWYPQMZSA-N
Comment: Energy0
Num peaks: 6
59.01275576 1.551237054
151.0389705 9.471045695
165.0546206 9.335103628
175.0389705 3.85401636
193.0495352 25.45710432
211.0600999 36.01340589

Name: +ve in-silico MS/MS by CFM-ID for YFXWTVLDSKSYLW-IHWYPQMZSA-N
ID: YFXWTVLDSKSYLW-IHWYPQMZSA-N
Comment: Energy1
Num peaks: 17
71.01275576 2.475724349
75.04405588 1.097323147
135.0440559 2.241936243
137.0233204 2.285428999
137.0597059 1.949643892
139.0389705 2.19454284
151.0389705 15.90325027
161.0233204 1.276611276
163.0389705 2.307629947
165.0546206 19.52106944
167.0702706 1.530523078
175.0389705 3.481296493
179.0338851 1.15879766
181.0495352 1.593473883
183.0651853 1.10586869
193.0495352 10.93576994
211.0600999 9.241579871

Name: +ve in-silico MS/MS by CFM-ID for YFXWTVLDSKSYLW-IHWYPQMZSA-N
ID: YFXWTVLDSKSYLW-IHWYPQMZSA-N
Comment: Energy2
Num peaks: 29
25.00727645 2.982488475
41.00219107 0.9868008039
49.00727645 1.221706135
53.00219107 1.064994195
59.01275576 1.809530476
65.00219107 1.149357757
79.01784114 3.563951641
81.0334912 3.527218366
92.99710569 1.442088969
93.0334912 1.482874291
95.01275576 3.339060694
95.04914126 5.248447143
105.0334912 2.179879653
107.0491413 3.279046719
109.0284058 2.11808051
109.0647913 1.538741893
111.0440559 1.044681135
121.0284058 7.05828109
123.0440559 4.363150265
133.0284058 3.08084681
135.0440559 3.935786486
137.0233204 2.209736415
137.0597059 2.712334876
139.0389705 1.588385131
147.0440559 2.254340907
149.0233204 2.580418094
151.0389705 8.720976581
163.0389705 1.260524188
165.0546206 2.582258367

Name: +ve in-silico MS/MS by CFM-ID for RPSSCYORFZCANO-SECBINFHSA-N
ID: RPSSCYORFZCANO-SECBINFHSA-N
Comment: Energy0
Num peaks: 9
115.0178411 1.615758555
117.0334912 3.85612058
129.0334912 3.523157354
145.0284058 1.641815431
147.0440559 11.38739209
157.0284058 9.002666652
161.0233204 1.802944556
175.0389705 26.37343721
193.0495352 21.23559615

Name: +ve in-silico MS/MS by CFM-ID for RPSSCYORFZCANO-SECBINFHSA-N
ID: RPSSCYORFZCANO-SECBINFHSA-N
Comment: Energy1
Num peaks: 30
43.01784114 0.9769358674
49.00727645 1.296385887
53.00219107 1.086057965
55.01784114 1.919594207
65.00219107 1.016027024
67.01784114 1.972001156
71.01275576 0.7539207962
73.00727645 1.365604127
77.00219107 1.260732832
79.01784114 1.864643457
87.02292652 1.035157425
89.00219107 1.160686902
89.02332044 0.7456400606
91.01784114 1.803595468
99.02292652 2.442889965
101.0021911 1.911310823
101.0385766 0.8575898287
103.0178411 4.845212711
105.0334912 0.6879639343
115.0178411 1.695703506
117.0334912 8.937527706
119.0491413 0.9843784327
129.0334912 4.96158997
131.0491413 1.182532062
145.0284058 0.9321514919
147.0440559 9.571902369
149.0597059 0.9169146881
157.0284058 7.42463817
175.0389705 10.01479266
193.0495352 4.721835298

Name: +ve in-silico MS/MS by CFM-ID for RPSSCYORFZCANO-SECBINFHSA-N
ID: RPSSCYORFZCANO-SECBINFHSA-N
Comment: Energy2
Num peaks: 29
25.00727645 1.513247833
39.02292652 3.286720464
41.00219107 0.9217186609
43.01784114 1.957913623
49.00727645 8.049207809
51.02292652 2.612657086
53.00219107 3.070089107
55.01784114 4.264033391
63.02292652 3.035639978
65.00219107 3.226098795
67.01784114 3.460152143
73.00727645 8.329239757
75.00767038 0.8936216033
75.02292652 3.956213592
77.00219107 1.849435791
79.01784114 1.886268891
87.02292652 5.379510473
89.00219107 1.894869845
89.03857658 1.184542265
91.01784114 1.936256878
97.00727645 1.652667641
99.02292652 2.070920771
101.0021911 1.33068196
101.0385766 1.825879679
103.0178411 2.181579677
115.0178411 3.544501941
117.0334912 1.549322509
129.0334912 2.46026689
131.0491413 1.166715015

Name: +ve in-silico MS/MS by CFM-ID for QOJNCZPYJHQQOQ-MRVPVSSYSA-N
ID: QOJNCZPYJHQQOQ-MRVPVSSYSA-N
Comment: Energy0
Num peaks: 6
135.0440559 12.44023065
147.0440559 5.383279412
165.0546206 15.75673475
175.0389705 8.02786639
193.0495352 19.89892487
211.0600999 20.58519436

Name: +ve in-silico MS/MS by CFM-ID for QOJNCZPYJHQQOQ-MRVPVSSYSA-N
ID: QOJNCZPYJHQQOQ-MRVPVSSYSA-N
Comment: Energy1
Num peaks: 9
91.05422664 3.735790261
119.0491413 9.620630922
135.0440559 13.43254435
147.0440559 10.28388586
149.0597059 5.153223076
165.0546206 14.87201846
175.0389705 9.035306016
193.0495352 11.30394617
211.0600999 4.974588624

Name: +ve in-silico MS/MS by CFM-ID for QOJNCZPYJHQQOQ-MRVPVSSYSA-N
ID: QOJNCZPYJHQQOQ-MRVPVSSYSA-N
Comment: Energy2
Num peaks: 13
56.99710569 1.368559452
63.02292652 5.995453657
65.03857658 9.528181389
75.00767038 1.400113828
91.05422664 27.05420597
93.06987671 4.236877433
105.0334912 1.60590851
119.0491413 13.22737038
121.0647913 1.419233198
135.0440559 7.083708743
137.0597059 1.282441441
147.0440559 4.960972102
149.0597059 1.874443455

Name: +ve in-silico MS/MS by CFM-ID for JAHPPWGWEUVLMS-UHFFFAOYSA-N
ID: JAHPPWGWEUVLMS-UHFFFAOYSA-N
Comment: Energy0
Num peaks: 6
149.0233204 1.820917791
151.0389705 7.286195249
165.0546206 13.06938043
175.0389705 8.088810904
193.0495352 27.22335101
211.0600999 32.57075274

Name: +ve in-silico MS/MS by CFM-ID for JAHPPWGWEUVLMS-UHFFFAOYSA-N
ID: JAHPPWGWEUVLMS-UHFFFAOYSA-N
Comment: Energy1
Num peaks: 7
147.0440559 7.200766366
151.0389705 8.945454774
165.0546206 33.13981103
167.0702706 3.064112656
175.0389705 7.406306571
193.0495352 13.15473388
211.0600999 7.874470116

Name: +ve in-silico MS/MS by CFM-ID for JAHPPWGWEUVLMS-UHFFFAOYSA-N
ID: JAHPPWGWEUVLMS-UHFFFAOYSA-N
Comment: Energy2
Num peaks: 17
39.02292652 1.463319774
41.00219107 4.58546345
43.01784114 1.529422851
81.0334912 2.355442207
83.01275576 3.030577097
107.0127558 2.594693122
109.0284058 1.926658873
123.0440559 9.019990123
133.0284058 7.599962236
147.0440559 6.260144167
149.0233204 8.508249246
149.0597059 7.444977884
151.0389705 8.293066586
165.0546206 8.046021488
175.0389705 4.488259393
177.0182351 1.630442922
193.0495352 2.505267975

Name: +ve in-silico MS/MS by CFM-ID for HSQAGPSHVJCRMP-UHFFFAOYSA-N
ID: HSQAGPSHVJCRMP-UHFFFAOYSA-N
Comment: Energy0
Num peaks: 6
43.01784114 2.288500344
149.0233204 2.30982099
151.0389705 16.4295538
169.0495352 18.22257747
193.0495352 8.063801653
211.0600999 39.10109338

Name: +ve in-silico MS/MS by CFM-ID for HSQAGPSHVJCRMP-UHFFFAOYSA-N
ID: HSQAGPSHVJCRMP-UHFFFAOYSA-N
Comment: Energy1
Num peaks: 10
43.01784114 3.142622621
139.0389705 2.280892705
141.0546206 1.53438386
149.0233204 2.287444146
151.0389705 23.8678099
153.0182351 2.715588712
169.0495352 21.22288772
181.0495352 1.710030162
193.0495352 8.12606586
211.0600999 13.7045973

Name: +ve in-silico MS/MS by CFM-ID for HSQAGPSHVJCRMP-UHFFFAOYSA-N
ID: HSQAGPSHVJCRMP-UHFFFAOYSA-N
Comment: Energy2
Num peaks: 26
15.02292652 1.558516379
41.00219107 1.752906074
43.01784114 4.93571255
53.00219107 2.310472656
55.01784114 3.961502954
68.99710569 1.710112397
71.01275576 2.077933746
83.01275576 2.096211647
92.99710569 1.910648318
95.01275576 5.301064239
97.02840582 6.181890245
99.04405588 2.164295308
107.0127558 2.468808199
113.0233204 2.629747839
115.0389705 1.637694329
121.0284058 3.797657172
123.0076704 1.77778919
123.0440559 2.607901201
125.0233204 1.670362504
127.0389705 1.599960421
135.0076704 2.066886286
137.0233204 2.872254649
139.0389705 2.636182584
151.0389705 11.46746952
153.0182351 5.281899285
169.0495352 2.224432435

Name: +ve in-silico MS/MS by CFM-ID for UXKZYARBTQKFQT-BUHFOSPRSA-N
ID: UXKZYARBTQKFQT-BUHFOSPRSA-N
Comment: Energy0
Num peaks: 8
87.02292652 3.847569497
89.03857658 4.626141641
118.9949975 1.752355496
121.0106476 1.888746307
163.0542266 7.224974375
165.0698767 2.866414377
195.0262976 6.43297001
211.0575978 51.42123169

Name: +ve in-silico MS/MS by CFM-ID for UXKZYARBTQKFQT-BUHFOSPRSA-N
ID: UXKZYARBTQKFQT-BUHFOSPRSA-N
Comment: Energy1
Num peaks: 18
39.02292652 2.319264151
49.00727645 1.906580942
51.02292652 2.119374015
63.02292652 2.592357979
73.00727645 1.542144778
75.02292652 5.787505418
87.02292652 12.30307202
89.03857658 16.2986552
91.05422664 3.905489808
99.02292652 1.593239768
118.9949975 3.492584519
121.0106476 4.219740835
123.0262976 3.121332107
147.0262976 2.275043892
163.0542266 4.09437554
171.0262976 1.892891524
195.0262976 1.54725188
211.0575978 9.468901744

Name: +ve in-silico MS/MS by CFM-ID for UXKZYARBTQKFQT-BUHFOSPRSA-N
ID: UXKZYARBTQKFQT-BUHFOSPRSA-N
Comment: Energy2
Num peaks: 22
15.02292652 1.099594183
39.02292652 7.817658812
49.00727645 9.920038516
51.02292652 5.29492342
63.02292652 7.177679491
65.03857658 1.171776846
70.99499752 1.824689914
73.00727645 4.620870032
75.02292652 5.810893851
87.02292652 6.435795265
89.03857658 5.377739856
97.00727645 1.216377023
99.02292652 2.688585
106.9949975 1.051018453
118.9949975 3.124613294
121.0106476 2.762413263
130.9949975 1.902184074
142.9949975 2.672056253
145.0106476 3.008615315
154.9949975 1.690941784
169.0106476 1.518515143
195.0262976 2.128864745

Name: +ve in-silico MS/MS by CFM-ID for XTPHRSYDXBVWLC-UHFFFAOYSA-N
ID: XTPHRSYDXBVWLC-UHFFFAOYSA-N
Comment: Energy0
Num peaks: 6
151.0389705 7.100695223
153.0546206 1.815267906
179.0338851 20.12095782
181.0495352 7.411682947
183.0651853 2.001805344
211.0600999 56.14479692

Name: +ve in-silico MS/MS by CFM-ID for XTPHRSYDXBVWLC-UHFFFAOYSA-N
ID: XTPHRSYDXBVWLC-UHFFFAOYSA-N
Comment: Energy1
Num peaks: 6
123.0440559 1.727734644
151.0389705 14.48857915
153.0546206 2.976395527
179.0338851 24.12665752
181.0495352 6.132627525
211.0600999 34.8452865

Name: +ve in-silico MS/MS by CFM-ID for XTPHRSYDXBVWLC-UHFFFAOYSA-N
ID: XTPHRSYDXBVWLC-UHFFFAOYSA-N
Comment: Energy2
Num peaks: 20
15.02292652 1.109215838
39.02292652 1.339864003
55.01784114 5.139706749
79.01784114 1.399015445
95.01275576 4.759211901
97.02840582 2.702821017
107.0491413 6.064549902
109.0284058 2.593948333
111.0440559 1.236588084
123.0440559 8.41219201
135.0440559 5.005620519
149.0233204 7.964312701
151.0389705 13.37414106
153.0546206 2.744878868
165.0182351 2.700002057
165.0546206 3.4311799
167.0338851 3.574076803
179.0338851 4.139162799
181.0495352 1.879194335
183.0651853 1.173109756

Name: +ve in-silico MS/MS by CFM-ID for NMVKRQSNUNLTPY-KDDQHCCQSA-N
ID: NMVKRQSNUNLTPY-KDDQHCCQSA-N
Comment: Energy0
Num peaks: 6
55.01784114 2.49436374
137.0233204 3.060703408
149.0233204 1.96287246
151.0389705 1.816582564
175.0389705 15.58658814
193.0495352 65.07261684

Name: +ve in-silico MS/MS by CFM-ID for NMVKRQSNUNLTPY-KDDQHCCQSA-N
ID: NMVKRQSNUNLTPY-KDDQHCCQSA-N
Comment: Energy1
Num peaks: 15
55.01784114 11.34068179
67.01784114 6.008113934
69.0334912 1.499573226
107.0127558 2.040325853
109.0284058 1.86112377
125.0233204 2.264922601
127.0389705 1.429992899
137.0233204 8.060828945
149.0233204 2.863515667
151.0389705 1.863117346
157.0284058 2.683563909
163.0389705 3.510744904
165.0546206 3.306113456
175.0389705 14.9625812
193.0495352 16.92588773

Name: +ve in-silico MS/MS by CFM-ID for NMVKRQSNUNLTPY-KDDQHCCQSA-N
ID: NMVKRQSNUNLTPY-KDDQHCCQSA-N
Comment: Energy2
Num peaks: 24
39.02292652 1.678104116
43.01784114 2.536180765
45.0334912 1.168090291
53.00219107 5.394587939
55.01784114 16.94602762
65.00219107 5.449290297
67.01784114 7.074242859
68.99710569 1.123768598
69.0334912 2.875020644
79.01784114 1.167349988
80.99710569 3.445051538
81.0334912 1.789986374
83.01275576 4.383795732
85.02840582 2.640095547
95.01275576 1.659900453
107.0127558 4.082924096
109.0284058 2.567714321
121.0284058 2.055204329
123.0440559 1.224850967
131.0127558 2.209874261
133.0284058 2.496874068
137.0233204 3.29790484
149.0233204 1.24597863
175.0389705 1.845587345

Name: +ve in-silico MS/MS by CFM-ID for MTVWFVDWRVYDOR-QMMMGPOBSA-N
ID: MTVWFVDWRVYDOR-QMMMGPOBSA-N
Comment: Energy0
Num peaks: 6
109.0284058 3.840818172
111.0440559 2.718221689
139.0389705 8.303039631
143.0702706 2.282704873
153.0546206 15.36189841
171.0651853 59.50057989

Name: +ve in-silico MS/MS by CFM-ID for MTVWFVDWRVYDOR-QMMMGPOBSA-N
ID: MTVWFVDWRVYDOR-QMMMGPOBSA-N
Comment: Energy1
Num peaks: 10
109.0284058 7.414687836
111.0440559 7.696228795
123.0440559 2.112202765
125.0597059 5.607126497
135.0440559 3.496889328
139.0389705 4.943001641
141.0546206 3.43970723
143.0702706 3.183418925
153.0546206 19.43064641
171.0651853 23.24145309

Name: +ve in-silico MS/MS by CFM-ID for MTVWFVDWRVYDOR-QMMMGPOBSA-N
ID: MTVWFVDWRVYDOR-QMMMGPOBSA-N
Comment: Energy2
Num peaks: 22
49.00727645 3.647985753
51.02292652 4.549870898
53.00219107 1.231394625
53.03857658 3.84808036
55.01784114 1.264720928
69.0334912 1.78529727
79.01784114 3.245382879
81.0334912 6.887352643
83.04914126 2.057580085
93.0334912 1.431132943
95.01275576 1.509971915
95.04914126 2.471778558
97.06479133 1.895791367
109.0284058 7.687614458
111.0440559 7.143986031
121.0284058 6.119490844
123.0440559 3.875958108
125.0597059 4.926289064
135.0440559 7.269796889
137.0233204 1.4725696
139.0389705 3.323842874
153.0546206 3.54001646

Name: +ve in-silico MS/MS by CFM-ID for SJJQVWSHTVOEAB-UHFFFAOYSA-N
ID: SJJQVWSHTVOEAB-UHFFFAOYSA-N
Comment: Energy0
Num peaks: 6
161.0233204 1.831265409
163.0389705 0.9812408712
165.0546206 0.8284033053
175.0389705 8.781333517
177.0182351 0.7282604676
193.0495352 83.21870928

Name: +ve in-silico MS/MS by CFM-ID for SJJQVWSHTVOEAB-UHFFFAOYSA-N
ID: SJJQVWSHTVOEAB-UHFFFAOYSA-N
Comment: Energy1
Num peaks: 10
71.01275576 2.462352816
81.0334912 4.836248639
109.0284058 2.793393307
139.0389705 2.922045439
151.0389705 4.379269365
161.0233204 4.272805377
165.0546206 11.47583995
167.0338851 6.0856856
175.0389705 8.5759291
193.0495352 34.38069669

Name: +ve in-silico MS/MS by CFM-ID for SJJQVWSHTVOEAB-UHFFFAOYSA-N
ID: SJJQVWSHTVOEAB-UHFFFAOYSA-N
Comment: Energy2
Num peaks: 23
15.02292652 1.397105574
39.02292652 2.043046321
41.00219107 3.897311911
55.01784114 2.018003744
65.00219107 2.17421213
79.01784114 3.522403546
81.0334912 5.257335976
105.0334912 10.1756414
107.0127558 6.977749017
107.0491413 5.362632304
109.0284058 3.572376207
121.0284058 4.899611006
133.0284058 2.594308123
135.0440559 2.87951931
137.0597059 1.575261065
145.0284058 2.462367531
147.0440559 3.841653279
149.0233204 2.081690357
151.002585 1.395168786
161.0233204 2.319143222
163.0389705 1.575836899
175.0389705 5.122830923
177.0182351 4.156080532

Name: +ve in-silico MS/MS by CFM-ID for XRDVWVFUUCJPOL-UHFFFAOYSA-N
ID: XRDVWVFUUCJPOL-UHFFFAOYSA-N
Comment: Energy0
Num peaks: 6
155.0338851 14.01091022
179.0338851 1.20224915
181.0495352 0.8620646953
183.0287997 3.307167636
193.0495352 11.85471996
211.0600999 60.84790137

Name: +ve in-silico MS/MS by CFM-ID for XRDVWVFUUCJPOL-UHFFFAOYSA-N
ID: XRDVWVFUUCJPOL-UHFFFAOYSA-N
Comment: Energy1
Num peaks: 10
55.01784114 5.494781408
57.0334912 3.733534936
155.0338851 12.7433659
165.0182351 4.192463173
167.0338851 7.184768722
181.0131497 6.413906005
183.0287997 17.29335193
183.0651853 4.883789015
193.0495352 5.618927701
211.0600999 15.46208914

Name: +ve in-silico MS/MS by CFM-ID for XRDVWVFUUCJPOL-UHFFFAOYSA-N
ID: XRDVWVFUUCJPOL-UHFFFAOYSA-N
Comment: Energy2
Num peaks: 30
15.02292652 1.644577123
41.00219107 1.661951384
43.01784114 2.621936845
45.0334912 1.781392193
53.00219107 2.852369352
55.01784114 6.440008439
67.01784114 1.997102439
68.99710569 1.89351706
71.01275576 5.347302767
83.01275576 2.345432908
97.02840582 3.060169685
108.9920203 2.276738638
111.0076704 2.706484465
111.0440559 1.8516061
113.0233204 3.538118294
123.0076704 1.631284356
123.0440559 2.257738846
125.0233204 3.119231904
137.0233204 1.80986242
139.0389705 3.628378421
141.0182351 3.270738292
141.0546206 1.191327979
155.0338851 6.966906846
163.0389705 1.727866702
165.0182351 3.752970794
167.0338851 3.458733259
181.0495352 1.182691994
183.0287997 1.181286968
183.0651853 1.270629818
193.0495352 1.706447618

Name: +ve in-silico MS/MS by CFM-ID for PYNVYLAZKQQFLK-UHFFFAOYSA-N
ID: PYNVYLAZKQQFLK-UHFFFAOYSA-N
Comment: Energy0
Num peaks: 6
39.02292652 0.2311122175
51.02292652 0.2219245241
163.0389705 0.1694283177
165.0546206 0.3125742953
175.0389705 1.268327118
193.0495352 96.23873133

Name: +ve in-silico MS/MS by CFM-ID for PYNVYLAZKQQFLK-UHFFFAOYSA-N
ID: PYNVYLAZKQQFLK-UHFFFAOYSA-N
Comment: Energy1
Num peaks: 6
105.0334912 1.96492881
133.0284058 1.986495201
163.0389705 4.653300856
165.0546206 8.627717932
175.0389705 1.85546978
193.0495352 65.49523744

Name: +ve in-silico MS/MS by CFM-ID for PYNVYLAZKQQFLK-UHFFFAOYSA-N
ID: PYNVYLAZKQQFLK-UHFFFAOYSA-N
Comment: Energy2
Num peaks: 18
39.02292652 2.947936936
41.03857658 1.800449303
49.00727645 5.915994694
51.02292652 5.495384509
53.03857658 1.598844015
63.02292652 2.33034515
79.05422664 7.058638721
81.06987671 2.20306513
105.0334912 19.07653533
107.0491413 5.787017334
117.0334912 3.595413609
119.0491413 4.96306588
133.0284058 6.326842248
135.0440559 3.204450456
147.0440559 2.618102859
167.0338851 1.834184809
175.0389705 2.608375355
177.0182351 2.127308979

Name: +ve in-silico MS/MS by CFM-ID for JLUQTCXCAFSSLD-UWVGGRQHSA-N
ID: JLUQTCXCAFSSLD-UWVGGRQHSA-N
Comment: Energy0
Num peaks: 6
89.03857658 1.612274353
109.0284058 1.828236137
133.0284058 33.67688027
139.0389705 2.366410075
147.0440559 1.425079823
193.0495352 49.01074382

Name: +ve in-silico MS/MS by CFM-ID for JLUQTCXCAFSSLD-UWVGGRQHSA-N
ID: JLUQTCXCAFSSLD-UWVGGRQHSA-N
Comment: Energy1
Num peaks: 8
39.02292652 2.125949678
85.02840582 19.95682932
89.03857658 4.250096656
95.01275576 2.555660662
107.0127558 6.8331792
109.0284058 5.111349262
133.0284058 33.06013416
193.0495352 6.712808262

Name: +ve in-silico MS/MS by CFM-ID for JLUQTCXCAFSSLD-UWVGGRQHSA-N
ID: JLUQTCXCAFSSLD-UWVGGRQHSA-N
Comment: Energy2
Num peaks: 16
25.00727645 3.407529853
39.02292652 9.921244353
41.00219107 1.771253377
49.00727645 2.670933304
53.00219107 6.276774529
53.03857658 1.433957606
55.01784114 5.705074896
57.0334912 1.495177427
63.02292652 11.82914249
65.03857658 3.521205711
79.01784114 1.607101523
89.03857658 3.288305213
91.01784114 2.176194898
107.0127558 14.93789489
109.0284058 4.841117743
133.0284058 5.960152101

Name: +ve in-silico MS/MS by CFM-ID for ZNHXQNPNLZSOHO-YFKPBYRVSA-N
ID: ZNHXQNPNLZSOHO-YFKPBYRVSA-N
Comment: Energy0
Num peaks: 6
125.0233204 0.9128942317
135.0440559 3.002486212
139.0389705 2.797247715
153.0546206 32.48734902
155.0338851 0.7975252914
171.0651853 51.83307077

Name: +ve in-silico MS/MS by CFM-ID for ZNHXQNPNLZSOHO-YFKPBYRVSA-N
ID: ZNHXQNPNLZSOHO-YFKPBYRVSA-N
Comment: Energy1
Num peaks: 15
51.02292652 1.615812944
55.05422664 2.039789869
57.0334912 2.50732034
67.01784114 1.943892955
69.0334912 1.664190149
93.0334912 2.24390953
97.02840582 1.701681761
99.04405588 2.15395914
111.0440559 3.453885367
125.0233204 2.160542291
135.0440559 4.168539458
139.0389705 3.72713338
153.0546206 21.48624558
155.0338851 2.146572379
171.0651853 27.44928928

Name: +ve in-silico MS/MS by CFM-ID for ZNHXQNPNLZSOHO-YFKPBYRVSA-N
ID: ZNHXQNPNLZSOHO-YFKPBYRVSA-N
Comment: Energy2
Num peaks: 29
15.02292652 1.498617827
25.00727645 2.193848225
27.02292652 2.594983445
39.02292652 2.682823524
41.00219107 2.539738201
44.99710569 1.451719882
45.0334912 2.005046153
49.00727645 2.321224969
53.00219107 1.886036105
55.01784114 1.973397848
57.0334912 4.863238736
67.01784114 2.423483605
68.99710569 2.898951577
69.0334912 2.42770294
71.04914126 1.849431481
85.02840582 2.49842262
87.04405588 2.878245841
95.01275576 1.246053225
97.02840582 3.570741955
111.0440559 1.686282535
121.0284058 6.153535853
123.0440559 6.284990903
125.0233204 1.639899059
125.0597059 1.697005121
135.0440559 4.870029187
137.0233204 4.470777602
139.0389705 1.698038249
153.0546206 3.993245254
155.0338851 1.897605192

Name: +ve in-silico MS/MS by CFM-ID for ZRKLIHAMOVCDEP-UHFFFAOYSA-N
ID: ZRKLIHAMOVCDEP-UHFFFAOYSA-N
Comment: Energy0
Num peaks: 6
139.0389705 2.170191362
141.0546206 1.785707283
143.0702706 2.652008273
153.0546206 3.007507583
155.0338851 0.9319291035
171.0651853 82.6661225

Name: +ve in-silico MS/MS by CFM-ID for ZRKLIHAMOVCDEP-UHFFFAOYSA-N
ID: ZRKLIHAMOVCDEP-UHFFFAOYSA-N
Comment: Energy1
Num peaks: 6
85.02840582 2.868774301
139.0389705 5.962313111
141.0546206 6.264677063
143.0702706 4.39265877
153.0546206 4.520333168
171.0651853 56.00766617

Name: +ve in-silico MS/MS by CFM-ID for ZRKLIHAMOVCDEP-UHFFFAOYSA-N
ID: ZRKLIHAMOVCDEP-UHFFFAOYSA-N
Comment: Energy2
Num peaks: 24
25.00727645 1.09841414
27.02292652 1.031016356
41.00219107 1.478587907
45.0334912 2.111498027
53.00219107 6.572069675
55.01784114 16.21098681
57.0334912 9.688241722
69.0334912 2.129587508
73.02840582 1.416444281
77.00219107 1.167606508
79.01784114 3.447780806
81.0334912 10.23162981
83.01275576 2.985403184
83.04914126 3.185839881
85.02840582 2.536789583
87.04405588 1.221024765
97.02840582 2.762474359
99.04405588 1.546141284
109.0284058 3.069066595
111.0440559 1.842835363
123.0440559 1.239011918
137.0233204 1.236870579
153.0546206 1.708723341
155.0338851 1.071783673

Name: +ve in-silico MS/MS by CFM-ID for SZUVOHPGDMWXRD-UHFFFAOYSA-N
ID: SZUVOHPGDMWXRD-UHFFFAOYSA-N
Comment: Energy0
Num peaks: 6
121.0284058 1.469273462
139.0389705 6.877052651
141.0546206 1.959342408
153.0546206 28.88909683
155.0338851 1.626984744
171.0651853 51.25248527

Name: +ve in-silico MS/MS by CFM-ID for SZUVOHPGDMWXRD-UHFFFAOYSA-N
ID: SZUVOHPGDMWXRD-UHFFFAOYSA-N
Comment: Energy1
Num peaks: 16
43.01784114 4.144087159
79.01784114 2.147075333
85.02840582 1.877437909
87.04405588 2.151531841
97.02840582 4.067206331
101.0597059 1.727378856
121.0284058 5.284917892
123.0440559 2.163546908
125.0597059 1.909998742
127.0389705 3.123453668
139.0389705 6.604429192
141.0546206 1.984168393
143.0702706 3.18678157
153.0546206 19.16443077
155.0338851 1.59448838
171.0651853 20.22341712

Name: +ve in-silico MS/MS by CFM-ID for SZUVOHPGDMWXRD-UHFFFAOYSA-N
ID: SZUVOHPGDMWXRD-UHFFFAOYSA-N
Comment: Energy2
Num peaks: 20
15.02292652 2.007288162
39.02292652 5.433593498
41.00219107 4.165950339
43.01784114 6.397689351
45.0334912 3.351260599
53.00219107 2.558423737
57.0334912 5.881495851
69.0334912 3.317590645
71.01275576 3.175338503
97.02840582 4.516402644
109.0284058 2.368197936
121.0284058 5.989154082
123.0440559 7.473569423
125.0233204 4.502918926
125.0597059 6.552875928
127.0389705 2.028328485
137.0233204 3.482197745
139.0389705 3.133526793
153.0546206 2.866432508
155.0338851 2.04135343

Name: +ve in-silico MS/MS by CFM-ID for HRQTURYIXBOKDA-JXKNXFGGSA-N
ID: HRQTURYIXBOKDA-JXKNXFGGSA-N
Comment: Energy0
Num peaks: 9
109.0284058 1.473450271
123.0440559 3.015898795
127.0389705 3.21045073
151.0389705 1.864687887
163.0389705 1.654260824
165.0546206 7.908796177
167.0702706 2.66663323
193.0495352 15.56293124
211.0600999 43.6201122

Name: +ve in-silico MS/MS by CFM-ID for HRQTURYIXBOKDA-JXKNXFGGSA-N
ID: HRQTURYIXBOKDA-JXKNXFGGSA-N
Comment: Energy1
Num peaks: 17
25.00727645 2.41653445
27.02292652 1.810846682
39.02292652 3.505045285
41.03857658 2.575280929
117.0334912 1.73876218
121.0647913 2.406354156
139.0389705 1.421303294
141.0546206 1.594749793
145.0284058 1.943276871
147.0440559 2.071658982
149.0597059 2.48645643
163.0389705 3.937095488
165.0546206 14.02981033
167.0702706 7.410881745
175.0389705 3.0627579
193.0495352 14.996344
211.0600999 12.95589666

Name: +ve in-silico MS/MS by CFM-ID for HRQTURYIXBOKDA-JXKNXFGGSA-N
ID: HRQTURYIXBOKDA-JXKNXFGGSA-N
Comment: Energy2
Num peaks: 16
25.00727645 3.06107565
27.02292652 1.390077711
39.02292652 25.34962305
41.03857658 23.50404286
43.05422664 3.440292565
44.99710569 1.584231648
49.00727645 2.991950141
51.02292652 0.990105726
55.01784114 5.842859781
57.0334912 0.9187382994
65.00219107 5.568976785
68.99710569 0.9699825387
109.0284058 1.517661729
141.0182351 1.04318503
143.0338851 0.8830785759
149.0233204 1.052251658

Name: +ve in-silico MS/MS by CFM-ID for UFDHBDMSHIXOKF-UHFFFAOYSA-N
ID: UFDHBDMSHIXOKF-UHFFFAOYSA-N
Comment: Energy0
Num peaks: 6
79.05422664 2.595708009
107.0491413 6.16000356
125.0597059 11.45632985
135.0440559 4.534419217
153.0546206 26.25999558
171.0651853 38.71368418

Name: +ve in-silico MS/MS by CFM-ID for UFDHBDMSHIXOKF-UHFFFAOYSA-N
ID: UFDHBDMSHIXOKF-UHFFFAOYSA-N
Comment: Energy1
Num peaks: 11
55.05422664 2.229973212
79.05422664 7.241115214
97.02840582 2.120369242
105.0334912 2.721051168
107.0491413 10.73869035
109.0647913 2.858662089
125.0597059 14.7694869
127.075356 2.329113603
135.0440559 6.686011605
153.0546206 17.99022965
171.0651853 10.8667331

Name: +ve in-silico MS/MS by CFM-ID for UFDHBDMSHIXOKF-UHFFFAOYSA-N
ID: UFDHBDMSHIXOKF-UHFFFAOYSA-N
Comment: Energy2
Num peaks: 20
39.02292652 5.121490632
41.03857658 5.290983154
51.02292652 3.844265925
53.03857658 11.4927947
55.05422664 10.69277667
57.06987671 1.341817826
59.01275576 2.245333172
68.99710569 3.529427112
79.05422664 13.14068778
81.06987671 1.804126215
95.01275576 1.329180188
96.99202031 1.114367791
97.02840582 4.225029727
99.00767038 0.9784793243
101.0233204 1.375447395
107.0491413 7.064310311
109.0647913 1.665923617
125.0233204 1.437875488
125.0597059 1.490272869
155.0338851 1.403472317

Name: +ve in-silico MS/MS by CFM-ID for CHKRKQARNANJOD-RXMQYKEDSA-N
ID: CHKRKQARNANJOD-RXMQYKEDSA-N
Comment: Energy0
Num peaks: 6
127.0389705 1.02732496
135.0440559 4.943824746
137.0233204 1.648280447
153.0546206 47.86641095
155.0338851 1.586661288
171.0651853 38.97163276

Name: +ve in-silico MS/MS by CFM-ID for CHKRKQARNANJOD-RXMQYKEDSA-N
ID: CHKRKQARNANJOD-RXMQYKEDSA-N
Comment: Energy1
Num peaks: 7
43.01784114 3.086501446
85.02840582 1.535325719
111.0076704 1.368007795
135.0440559 10.81517297
137.0233204 1.612637133
153.0546206 38.90813912
171.0651853 23.96879823

Name: +ve in-silico MS/MS by CFM-ID for CHKRKQARNANJOD-RXMQYKEDSA-N
ID: CHKRKQARNANJOD-RXMQYKEDSA-N
Comment: Energy2
Num peaks: 18
39.02292652 5.834105999
41.00219107 4.690345028
41.03857658 6.511837628
43.01784114 6.270145437
43.05422664 6.360916431
53.00219107 3.036231999
57.0334912 1.74875911
65.00219107 8.610506852
67.01784114 2.62911124
83.01275576 1.60496292
95.01275576 3.247684265
109.0284058 1.818827775
111.0076704 2.092931231
111.0440559 2.011564527
127.0389705 1.780098844
135.0440559 7.846834105
137.0233204 7.453247172
153.0546206 6.865432336

Name: +ve in-silico MS/MS by CFM-ID for DTEMWHDWCYDLNU-MOFOKWOHSA-N
ID: DTEMWHDWCYDLNU-MOFOKWOHSA-N
Comment: Energy0
Num peaks: 6
75.04405588 1.423019255
137.0233204 1.523569821
165.0546206 1.934302531
167.0702706 1.757262544
193.0495352 11.72327719
211.0600999 71.79079101

Name: +ve in-silico MS/MS by CFM-ID for DTEMWHDWCYDLNU-MOFOKWOHSA-N
ID: DTEMWHDWCYDLNU-MOFOKWOHSA-N
Comment: Energy1
Num peaks: 13
137.0233204 23.08591697
139.0389705 3.258749092
155.0338851 2.235508561
165.0182351 2.465377822
165.0546206 3.54448938
167.0338851 2.497828518
179.0338851 2.262839863
181.0131497 1.623430917
181.0495352 7.838889331
183.0287997 5.749010604
183.0651853 9.579097065
193.0495352 5.664512582
211.0600999 10.8785043

Name: +ve in-silico MS/MS by CFM-ID for DTEMWHDWCYDLNU-MOFOKWOHSA-N
ID: DTEMWHDWCYDLNU-MOFOKWOHSA-N
Comment: Energy2
Num peaks: 31
25.00727645 1.79241457
27.02292652 2.06268834
44.99710569 6.629812237
45.0334912 1.250111508
47.01275576 1.033380174
53.00219107 2.197345907
55.01784114 7.122240318
57.0334912 4.0771644
67.01784114 1.293773437
69.0334912 1.616271236
71.01275576 4.009144924
73.02840582 2.330746573
79.01784114 1.723968913
92.99710569 1.421418409
95.01275576 3.833566775
99.00767038 3.159633586
109.0284058 2.760082508
111.0440559 4.321995387
121.0284058 3.253321699
123.0440559 1.115124643
137.0233204 5.93292306
139.0389705 1.127668363
147.0440559 2.351071405
149.0233204 1.405234392
149.0597059 3.91641642
165.0182351 1.222974399
165.0546206 2.847583394
167.0338851 1.130686995
169.0495352 1.25604985
175.0389705 1.431208006
193.0495352 1.141720117

Name: +ve in-silico MS/MS by CFM-ID for QWSHNEPQDNJHHB-RXMQYKEDSA-N
ID: QWSHNEPQDNJHHB-RXMQYKEDSA-N
Comment: Energy0
Num peaks: 6
125.0233204 1.712341302
127.0389705 1.695201329
135.0440559 8.582262731
153.0546206 46.96787472
155.0338851 1.270247313
171.0651853 33.02242742

Name: +ve in-silico MS/MS by CFM-ID for QWSHNEPQDNJHHB-RXMQYKEDSA-N
ID: QWSHNEPQDNJHHB-RXMQYKEDSA-N
Comment: Energy1
Num peaks: 11
67.01784114 1.593798748
93.0334912 1.9858669
95.04914126 2.729480557
111.0440559 3.158540511
113.0597059 2.544609682
121.0284058 2.083665941
135.0440559 14.88293347
137.0233204 1.48324734
139.0389705 1.945035562
153.0546206 32.54733418
171.0651853 15.22743469

Name: +ve in-silico MS/MS by CFM-ID for QWSHNEPQDNJHHB-RXMQYKEDSA-N
ID: QWSHNEPQDNJHHB-RXMQYKEDSA-N
Comment: Energy2
Num peaks: 31
25.00727645 0.9997361212
41.00219107 1.747422171
41.03857658 1.297564677
43.01784114 2.108212262
45.0334912 1.504566125
49.00727645 2.749573522
53.00219107 1.056994428
67.01784114 1.732324611
69.0334912 1.297496165
83.01275576 2.190417934
85.02840582 1.848527496
92.99710569 1.903786281
95.01275576 2.285062893
97.02840582 2.841676436
99.00767038 0.9016309001
99.04405588 2.133567565
101.0597059 1.876118185
107.0127558 2.598269854
109.0284058 5.00511337
111.0076704 1.706563056
111.0440559 3.979877049
113.0233204 1.703867039
121.0284058 5.414117243
123.0076704 1.103616592
123.0440559 3.892584108
125.0233204 2.026029707
125.0597059 2.680764844
135.0440559 9.254156717
137.0233204 5.541734226
139.0389705 1.078020866
153.0546206 4.331130805

Name: +ve in-silico MS/MS by CFM-ID for HAQWEMHXSIRYBE-UHFFFAOYSA-N
ID: HAQWEMHXSIRYBE-UHFFFAOYSA-N
Comment: Energy0
Num peaks: 6
149.0233204 0.4575995501
163.0389705 0.6411359596
165.0546206 0.4426492116
175.0389705 9.436152089
177.0182351 0.4481122467
193.0495352 85.80645446

Name: +ve in-silico MS/MS by CFM-ID for HAQWEMHXSIRYBE-UHFFFAOYSA-N
ID: HAQWEMHXSIRYBE-UHFFFAOYSA-N
Comment: Energy1
Num peaks: 6
147.0440559 2.337062187
151.0389705 2.897216987
163.0389705 4.344912598
165.0546206 18.40354269
175.0389705 11.87902378
193.0495352 44.802253

Name: +ve in-silico MS/MS by CFM-ID for HAQWEMHXSIRYBE-UHFFFAOYSA-N
ID: HAQWEMHXSIRYBE-UHFFFAOYSA-N
Comment: Energy2
Num peaks: 29
15.02292652 1.722707316
39.02292652 2.992099426
49.00727645 2.301129424
53.00219107 1.728525182
53.03857658 1.915870533
65.00219107 2.702820015
77.00219107 3.013748221
79.01784114 3.693530023
81.0334912 2.211540604
89.00219107 1.945490254
91.01784114 1.515811371
103.0178411 1.59011526
105.0334912 2.51602012
107.0127558 2.105832619
119.0127558 7.868613729
121.0284058 5.294048345
123.0440559 3.001217494
133.0284058 2.17634629
135.0076704 2.630535037
139.0389705 1.433186597
147.0076704 1.598811017
147.0440559 5.554782946
149.0233204 2.223113593
151.0389705 5.218776054
159.0076704 1.484777657
163.0389705 1.481907983
165.0546206 1.802701701
175.0389705 5.402749274
177.0182351 1.696562969

Name: +ve in-silico MS/MS by CFM-ID for YAXUEWSAEFZPFJ-UHFFFAOYSA-N
ID: YAXUEWSAEFZPFJ-UHFFFAOYSA-N
Comment: Energy0
Num peaks: 6
15.02292652 0.5480833893
139.0389705 21.42855138
141.0546206 5.686938696
143.0702706 2.577118055
153.0546206 0.8497372549
171.0651853 65.64934075

Name: +ve in-silico MS/MS by CFM-ID for YAXUEWSAEFZPFJ-UHFFFAOYSA-N
ID: YAXUEWSAEFZPFJ-UHFFFAOYSA-N
Comment: Energy1
Num peaks: 6
61.02840582 1.32765941
111.0440559 3.742302751
139.0389705 28.31801867
141.0546206 4.840087975
143.0702706 3.900521758
171.0651853 39.62357748

Name: +ve in-silico MS/MS by CFM-ID for YAXUEWSAEFZPFJ-UHFFFAOYSA-N
ID: YAXUEWSAEFZPFJ-UHFFFAOYSA-N
Comment: Energy2
Num peaks: 20
39.02292652 2.384225248
55.05422664 1.449644781
65.00219107 1.961064983
67.01784114 3.184900965
69.0334912 4.200369562
81.0334912 6.968171965
83.04914126 4.15839099
95.01275576 3.565410953
97.02840582 3.591777295
109.0284058 5.018767071
111.0440559 13.91257892
121.0284058 3.733104961
123.0440559 2.722414734
125.0233204 2.877678092
125.0597059 2.629214397
127.0389705 2.201809157
139.0389705 11.13385251
141.0546206 2.152504911
143.0702706 1.702545558
153.0546206 1.406764451

Name: +ve in-silico MS/MS by CFM-ID for WWWGLKAMMZTBJU-SCSAIBSYSA-N
ID: WWWGLKAMMZTBJU-SCSAIBSYSA-N
Comment: Energy0
Num peaks: 6
41.03857658 2.194122725
59.04914126 3.853000501
165.0546206 2.126652138
167.0702706 3.491962824
193.0495352 5.984894842
211.0600999 69.53546079

Name: +ve in-silico MS/MS by CFM-ID for WWWGLKAMMZTBJU-SCSAIBSYSA-N
ID: WWWGLKAMMZTBJU-SCSAIBSYSA-N
Comment: Energy1
Num peaks: 17
57.0334912 1.540781649
59.04914126 1.551643423
125.0233204 1.929068351
137.0233204 8.761765131
139.0389705 4.328739116
151.002585 1.667279029
153.0182351 2.646937087
165.0182351 4.280873063
165.0546206 3.853737861
167.0338851 4.670394343
167.0702706 2.380077035
181.0131497 2.122663099
181.0495352 3.350664821
183.0287997 9.974520007
183.0651853 10.71923018
193.0495352 4.339024249
211.0600999 13.21302899

Name: +ve in-silico MS/MS by CFM-ID for WWWGLKAMMZTBJU-SCSAIBSYSA-N
ID: WWWGLKAMMZTBJU-SCSAIBSYSA-N
Comment: Energy2
Num peaks: 31
25.00727645 1.317820386
27.02292652 1.059500489
39.02292652 17.38576959
41.00219107 0.8910026368
41.03857658 8.052013144
43.05422664 5.452909744
44.99710569 1.104109221
45.0334912 1.185168355
51.02292652 0.9968136233
57.0334912 2.000471215
59.04914126 1.29529987
63.02292652 2.017510372
67.01784114 2.722977973
69.0334912 1.915884743
81.0334912 1.240313626
109.0284058 2.953513732
111.0440559 3.660843558
121.0284058 1.076540816
123.0440559 1.080322698
125.0233204 0.9697316432
137.0233204 3.614885283
139.0389705 2.646552566
139.075356 1.170768455
147.0440559 0.9336650726
149.0597059 1.956736063
151.0389705 1.221219173
155.0702706 1.155747882
165.0182351 1.07280973
165.0546206 1.818923023
167.0338851 1.512652397
169.0495352 1.064727647

Name: +ve in-silico MS/MS by CFM-ID for WYMTWRGLKSMOPA-INTFFVIUSA-N
ID: WYMTWRGLKSMOPA-INTFFVIUSA-N
Comment: Energy0
Num peaks: 8
109.0284058 2.939218599
115.0178411 7.184246732
131.0127558 9.817011882
133.0284058 19.04843071
137.0233204 2.39868613
157.0284058 2.718891621
175.0389705 20.71647478
193.0495352 16.74076769

Name: +ve in-silico MS/MS by CFM-ID for WYMTWRGLKSMOPA-INTFFVIUSA-N
ID: WYMTWRGLKSMOPA-INTFFVIUSA-N
Comment: Energy1
Num peaks: 21
39.02292652 1.503788197
55.01784114 1.726836365
65.00219107 4.07975964
67.01784114 8.398607837
91.01784114 2.741913245
103.0178411 1.656065251
105.0334912 1.703264834
107.0127558 2.917887491
109.0284058 1.774324036
115.0178411 6.162076173
119.0127558 2.383180184
121.0284058 2.2494556
129.0334912 1.516212512
131.0127558 2.000634682
131.0491413 1.769317143
133.0284058 11.68168416
137.0233204 3.241651181
147.0440559 1.831629176
157.0284058 5.731239788
175.0389705 12.91395587
193.0495352 3.431313245

Name: +ve in-silico MS/MS by CFM-ID for WYMTWRGLKSMOPA-INTFFVIUSA-N
ID: WYMTWRGLKSMOPA-INTFFVIUSA-N
Comment: Energy2
Num peaks: 23
39.02292652 3.259716119
53.00219107 2.842215688
55.01784114 5.200523396
65.00219107 13.12277961
67.01784114 8.701426947
69.0334912 2.128081328
79.01784114 2.201064031
83.01275576 2.262864614
89.00219107 3.144668432
91.01784114 3.675783855
93.0334912 2.188989688
103.0178411 4.093479931
105.0334912 2.399610829
107.0127558 3.803292503
109.0284058 2.946367724
115.0178411 3.568264252
119.0127558 1.580728067
121.0284058 2.732423382
131.0127558 3.071280283
131.0491413 2.298203527
133.0284058 1.929944792
137.0233204 1.742849727
157.0284058 1.846593325

Name: +ve in-silico MS/MS by CFM-ID for IXACZHRAVBBVLN-SNVBAGLBSA-N
ID: IXACZHRAVBBVLN-SNVBAGLBSA-N
Comment: Energy0
Num peaks: 6
117.0334912 7.146344015
119.0491413 12.22028621
133.0284058 9.462178483
147.0440559 7.047164501
175.0389705 5.864126693
193.0495352 39.45797771

Name: +ve in-silico MS/MS by CFM-ID for IXACZHRAVBBVLN-SNVBAGLBSA-N
ID: IXACZHRAVBBVLN-SNVBAGLBSA-N
Comment: Energy1
Num peaks: 12
95.04914126 2.584234849
105.0334912 3.19558455
107.0491413 6.065063339
117.0334912 8.242106928
119.0491413 8.062531734
121.0647913 7.787324268
133.0284058 11.9773698
147.0440559 6.001422124
149.0597059 4.10959165
165.0546206 2.895364892
175.0389705 4.919571349
193.0495352 14.76917013

Name: +ve in-silico MS/MS by CFM-ID for IXACZHRAVBBVLN-SNVBAGLBSA-N
ID: IXACZHRAVBBVLN-SNVBAGLBSA-N
Comment: Energy2
Num peaks: 16
41.00219107 1.633094512
49.00727645 3.80402988
63.02292652 2.044480435
65.03857658 2.467243056
75.02292652 4.609004053
77.03857658 3.655317395
87.02292652 4.733932808
89.03857658 9.659517898
91.05422664 9.746031578
95.04914126 1.60227243
101.0385766 7.047991498
103.0542266 3.270104063
105.0334912 3.297494105
117.0334912 11.38697738
119.0491413 10.32482835
121.0647913 2.107220968

Name: +ve in-silico MS/MS by CFM-ID for YCOFRPYSZKIPBQ-MRVPVSSYSA-N
ID: YCOFRPYSZKIPBQ-MRVPVSSYSA-N
Comment: Energy0
Num peaks: 6
41.00219107 2.194361422
41.03857658 1.613866377
87.04405588 1.462236963
125.0597059 1.743419493
153.0546206 2.879647063
171.0651853 76.99052821

Name: +ve in-silico MS/MS by CFM-ID for YCOFRPYSZKIPBQ-MRVPVSSYSA-N
ID: YCOFRPYSZKIPBQ-MRVPVSSYSA-N
Comment: Energy1
Num peaks: 8
39.02292652 2.668171368
41.00219107 21.65458256
41.03857658 16.88414023
43.05422664 8.880788254
69.0334912 2.942976267
153.0546206 3.511978581
155.0338851 1.482105228
171.0651853 22.65348874

Name: +ve in-silico MS/MS by CFM-ID for YCOFRPYSZKIPBQ-MRVPVSSYSA-N
ID: YCOFRPYSZKIPBQ-MRVPVSSYSA-N
Comment: Energy2
Num peaks: 10
39.02292652 12.61569129
41.00219107 2.754375585
41.03857658 15.35113822
43.05422664 4.861118901
53.00219107 5.667635106
55.01784114 5.648404778
55.05422664 6.649738921
69.0334912 11.09840448
71.04914126 12.63189459
87.04405588 3.000748976

Name: +ve in-silico MS/MS by CFM-ID for DTEMWHDWCYDLNU-AJAUBTJJSA-N
ID: DTEMWHDWCYDLNU-AJAUBTJJSA-N
Comment: Energy0
Num peaks: 6
75.04405588 1.423019255
137.0233204 1.523569821
165.0546206 1.934302531
167.0702706 1.757262544
193.0495352 11.72327719
211.0600999 71.79079101

Name: +ve in-silico MS/MS by CFM-ID for DTEMWHDWCYDLNU-AJAUBTJJSA-N
ID: DTEMWHDWCYDLNU-AJAUBTJJSA-N
Comment: Energy1
Num peaks: 13
137.0233204 23.08591697
139.0389705 3.258749092
155.0338851 2.235508561
165.0182351 2.465377822
165.0546206 3.54448938
167.0338851 2.497828518
179.0338851 2.262839863
181.0131497 1.623430917
181.0495352 7.838889331
183.0287997 5.749010604
183.0651853 9.579097065
193.0495352 5.664512582
211.0600999 10.8785043

Name: +ve in-silico MS/MS by CFM-ID for DTEMWHDWCYDLNU-AJAUBTJJSA-N
ID: DTEMWHDWCYDLNU-AJAUBTJJSA-N
Comment: Energy2
Num peaks: 31
25.00727645 1.79241457
27.02292652 2.06268834
44.99710569 6.629812237
45.0334912 1.250111508
47.01275576 1.033380174
53.00219107 2.197345907
55.01784114 7.122240318
57.0334912 4.0771644
67.01784114 1.293773437
69.0334912 1.616271236
71.01275576 4.009144924
73.02840582 2.330746573
79.01784114 1.723968913
92.99710569 1.421418409
95.01275576 3.833566775
99.00767038 3.159633586
109.0284058 2.760082508
111.0440559 4.321995387
121.0284058 3.253321699
123.0440559 1.115124643
137.0233204 5.93292306
139.0389705 1.127668363
147.0440559 2.351071405
149.0233204 1.405234392
149.0597059 3.91641642
165.0182351 1.222974399
165.0546206 2.847583394
167.0338851 1.130686995
169.0495352 1.25604985
175.0389705 1.431208006
193.0495352 1.141720117

Name: +ve in-silico MS/MS by CFM-ID for KBQQBFVBQXZPAS-SSDOTTSWSA-N
ID: KBQQBFVBQXZPAS-SSDOTTSWSA-N
Comment: Energy0
Num peaks: 6
43.01784114 2.278503225
109.0284058 1.905952726
111.0440559 13.56612921
129.0546206 17.91651414
153.0546206 7.840908869
171.0651853 38.82577978

Name: +ve in-silico MS/MS by CFM-ID for KBQQBFVBQXZPAS-SSDOTTSWSA-N
ID: KBQQBFVBQXZPAS-SSDOTTSWSA-N
Comment: Energy1
Num peaks: 13
39.02292652 16.67739528
41.03857658 5.377848124
43.01784114 2.211364929
43.05422664 2.343932583
65.03857658 1.934834831
67.05422664 2.631147835
69.0334912 2.338380223
109.0284058 1.919803532
111.0440559 19.67882429
129.0546206 12.2291612
153.0546206 4.059553901
155.0338851 1.773429606
171.0651853 7.181573219

Name: +ve in-silico MS/MS by CFM-ID for KBQQBFVBQXZPAS-SSDOTTSWSA-N
ID: KBQQBFVBQXZPAS-SSDOTTSWSA-N
Comment: Energy2
Num peaks: 26
15.02292652 1.365697611
25.00727645 2.018542325
39.02292652 8.723781109
41.00219107 1.755219412
41.03857658 10.31533963
43.01784114 4.870083427
49.00727645 1.865138897
51.02292652 1.902312373
53.00219107 1.448830899
53.03857658 1.52311917
55.01784114 2.580169621
57.0334912 2.596459775
59.01275576 1.492080771
65.03857658 2.091644034
67.05422664 2.958603623
69.0334912 3.350420104
73.02840582 2.088621438
83.01275576 2.092829539
83.04914126 1.423800059
85.02840582 4.561075602
85.06479133 1.591627648
93.0334912 1.725319184
109.0284058 1.642384522
111.0440559 10.73665774
113.0233204 1.352585111
129.0546206 2.116483541

Name: +ve in-silico MS/MS by CFM-ID for FBRSHCVRTNPNES-UHFFFAOYSA-N
ID: FBRSHCVRTNPNES-UHFFFAOYSA-N
Comment: Energy0
Num peaks: 6
103.0389705 0.7126983604
139.0389705 1.647175338
141.0546206 1.595553176
143.0702706 2.63715523
153.0546206 1.986792741
171.0651853 85.77286484

Name: +ve in-silico MS/MS by CFM-ID for FBRSHCVRTNPNES-UHFFFAOYSA-N
ID: FBRSHCVRTNPNES-UHFFFAOYSA-N
Comment: Energy1
Num peaks: 11
39.02292652 2.256155428
71.01275576 1.945569101
75.04405588 2.110621019
101.0233204 1.469646432
111.0440559 2.092336456
139.0389705 2.693540404
141.0546206 5.568518683
143.0702706 5.783126385
153.0546206 2.620543753
155.0338851 1.334807316
171.0651853 53.33315679

Name: +ve in-silico MS/MS by CFM-ID for FBRSHCVRTNPNES-UHFFFAOYSA-N
ID: FBRSHCVRTNPNES-UHFFFAOYSA-N
Comment: Energy2
Num peaks: 28
15.02292652 1.299913927
39.02292652 10.11820869
41.03857658 4.855572432
43.05422664 1.178000768
45.0334912 3.942239094
53.00219107 1.240167297
55.01784114 2.80320796
65.00219107 1.757888815
67.01784114 2.2147909
69.0334912 7.584044458
71.01275576 3.353330787
71.04914126 2.435869317
73.02840582 2.23190718
81.0334912 4.568160192
83.04914126 4.864537408
95.01275576 1.651834136
95.04914126 1.275035662
97.02840582 3.655144665
97.06479133 1.369888976
99.04405588 1.792247805
109.0284058 1.328832995
111.0440559 4.370123219
123.0440559 1.888660931
125.0597059 1.335322149
127.0389705 1.212406724
137.0233204 1.825931919
153.0546206 2.608301955
155.0338851 1.638181578

Name: +ve in-silico MS/MS by CFM-ID for ZRNARVWAJZIBTH-UHFFFAOYSA-N
ID: ZRNARVWAJZIBTH-UHFFFAOYSA-N
Comment: Energy0
Num peaks: 6
15.02292652 0.3823791676
139.0389705 0.6950414764
163.0389705 0.763642913
175.0389705 13.58314808
177.0182351 0.4395780636
193.0495352 82.82776629

Name: +ve in-silico MS/MS by CFM-ID for ZRNARVWAJZIBTH-UHFFFAOYSA-N
ID: ZRNARVWAJZIBTH-UHFFFAOYSA-N
Comment: Energy1
Num peaks: 6
149.0233204 3.655385924
163.0389705 4.558417333
165.0546206 9.272706606
167.0338851 5.918092161
175.0389705 15.35571307
193.0495352 45.51496761

Name: +ve in-silico MS/MS by CFM-ID for ZRNARVWAJZIBTH-UHFFFAOYSA-N
ID: ZRNARVWAJZIBTH-UHFFFAOYSA-N
Comment: Energy2
Num peaks: 24
15.02292652 1.55262472
51.02292652 1.225413171
53.00219107 2.123989308
55.01784114 1.587748418
65.00219107 2.554635264
67.01784114 2.943342148
69.0334912 1.24339121
71.01275576 1.624206315
79.01784114 1.5199501
97.02840582 2.372051915
109.0284058 2.66787887
119.0127558 2.357316776
121.0284058 7.426679816
123.0440559 4.464688639
133.0284058 1.823259801
135.0076704 2.866366343
139.0389705 2.475322604
147.0440559 10.69052865
149.0233204 5.686276736
163.0389705 2.257020866
165.0546206 1.202688015
167.0338851 1.25839124
175.0389705 14.12580904
177.0182351 2.422178115

Name: +ve in-silico MS/MS by CFM-ID for PIFFQYJYNWXNGE-UHFFFAOYSA-N
ID: PIFFQYJYNWXNGE-UHFFFAOYSA-N
Comment: Energy0
Num peaks: 6
167.0338851 2.266452635
169.0495352 2.443630144
175.0389705 1.518082214
193.0495352 13.27941992
195.0287997 3.447791833
211.0600999 73.83715277

Name: +ve in-silico MS/MS by CFM-ID for PIFFQYJYNWXNGE-UHFFFAOYSA-N
ID: PIFFQYJYNWXNGE-UHFFFAOYSA-N
Comment: Energy1
Num peaks: 6
43.01784114 3.335337661
169.0495352 5.077285992
175.0389705 4.158940943
193.0495352 17.76437403
195.0287997 2.661088982
211.0600999 56.81317931

Name: +ve in-silico MS/MS by CFM-ID for PIFFQYJYNWXNGE-UHFFFAOYSA-N
ID: PIFFQYJYNWXNGE-UHFFFAOYSA-N
Comment: Energy2
Num peaks: 18
39.02292652 3.470781678
41.03857658 2.581879121
43.01784114 1.876364412
57.0334912 3.962219401
65.00219107 2.307054217
81.0334912 2.929207514
83.01275576 5.457747592
107.0127558 4.581369577
123.0440559 2.816782708
125.0233204 5.038242576
149.0233204 2.394779143
151.0389705 3.080629694
165.0546206 6.048559585
167.0338851 3.245090343
175.0389705 11.26869968
177.0182351 8.422703686
193.0495352 8.415308394
195.0287997 3.428108002

Name: +ve in-silico MS/MS by CFM-ID for BHKWJBLOULPVEY-PSASIEDQSA-N
ID: BHKWJBLOULPVEY-PSASIEDQSA-N
Comment: Energy0
Num peaks: 6
73.02840582 0.5779979466
167.0338851 0.5373224194
175.0389705 2.073185469
181.0495352 0.5086161765
193.0495352 30.38968418
211.0600999 61.62103745

Name: +ve in-silico MS/MS by CFM-ID for BHKWJBLOULPVEY-PSASIEDQSA-N
ID: BHKWJBLOULPVEY-PSASIEDQSA-N
Comment: Energy1
Num peaks: 15
55.01784114 2.294859702
57.0334912 2.712443359
71.01275576 2.772154232
73.02840582 4.019305823
75.04405588 5.639689
137.0233204 8.861011945
139.0389705 4.636183421
151.0389705 3.056611302
163.0389705 2.944126405
165.0546206 3.723794538
175.0389705 3.165720714
181.0495352 6.354338573
183.0651853 4.55091369
193.0495352 13.30786782
211.0600999 12.80065087

Name: +ve in-silico MS/MS by CFM-ID for BHKWJBLOULPVEY-PSASIEDQSA-N
ID: BHKWJBLOULPVEY-PSASIEDQSA-N
Comment: Energy2
Num peaks: 27
41.00219107 5.133142656
43.01784114 1.753036332
53.00219107 3.043111936
55.01784114 5.632573748
57.0334912 2.214259423
68.99710569 1.576514466
73.02840582 1.983970597
81.0334912 2.042587602
83.01275576 1.975038662
111.0440559 2.05682854
121.0284058 2.441380026
123.0440559 3.609167576
133.0284058 2.910739667
135.0440559 2.744912628
137.0233204 4.157505944
137.0597059 1.265685576
139.0389705 1.34209617
147.0076704 1.226776899
149.0233204 2.569988354
151.0389705 3.174406466
163.0389705 3.799872498
165.0182351 1.352937419
165.0546206 7.753994182
167.0338851 1.652162623
169.0495352 1.742691535
175.0389705 6.341342374
193.0495352 5.605952634

Name: +ve in-silico MS/MS by CFM-ID for DQQKIGXHWZLSCW-UHFFFAOYSA-N
ID: DQQKIGXHWZLSCW-UHFFFAOYSA-N
Comment: Energy0
Num peaks: 6
151.0389705 5.521919362
179.0338851 20.87339444
181.0495352 7.701259945
183.0651853 2.063380337
195.0287997 0.7191540195
211.0600999 58.58961282

Name: +ve in-silico MS/MS by CFM-ID for DQQKIGXHWZLSCW-UHFFFAOYSA-N
ID: DQQKIGXHWZLSCW-UHFFFAOYSA-N
Comment: Energy1
Num peaks: 6
123.0440559 2.064181681
151.0389705 16.70248123
153.0546206 1.775530173
179.0338851 25.7938785
181.0495352 5.859109115
211.0600999 34.73950859

Name: +ve in-silico MS/MS by CFM-ID for DQQKIGXHWZLSCW-UHFFFAOYSA-N
ID: DQQKIGXHWZLSCW-UHFFFAOYSA-N
Comment: Energy2
Num peaks: 14
79.01784114 2.595549575
95.01275576 4.277510097
107.0491413 8.568146224
123.0076704 2.546397324
123.0440559 11.55714656
135.0440559 5.776265216
149.0233204 7.822376343
151.0389705 19.47060854
153.0546206 2.194049271
165.0182351 2.894104489
165.0546206 3.683209249
167.0338851 3.281313127
179.0338851 4.474032106
181.0495352 2.038446852

Name: +ve in-silico MS/MS by CFM-ID for GWFYXQGVKQUWFF-UHFFFAOYSA-N
ID: GWFYXQGVKQUWFF-UHFFFAOYSA-N
Comment: Energy0
Num peaks: 6
165.0546206 0.7525545177
179.0338851 3.426626733
181.0495352 9.347214378
183.0651853 2.57906414
195.0287997 0.9206254975
211.0600999 80.67011085

Name: +ve in-silico MS/MS by CFM-ID for GWFYXQGVKQUWFF-UHFFFAOYSA-N
ID: GWFYXQGVKQUWFF-UHFFFAOYSA-N
Comment: Energy1
Num peaks: 6
167.0338851 2.722816467
179.0338851 6.87596808
181.0495352 10.99839956
183.0651853 4.00684346
195.0287997 2.753597901
211.0600999 59.11405526

Name: +ve in-silico MS/MS by CFM-ID for GWFYXQGVKQUWFF-UHFFFAOYSA-N
ID: GWFYXQGVKQUWFF-UHFFFAOYSA-N
Comment: Energy2
Num peaks: 22
15.02292652 1.58612802
29.00219107 1.481659199
55.01784114 3.318228874
65.00219107 2.937955906
77.00219107 2.206769595
79.01784114 2.479365733
95.01275576 2.047029437
109.0284058 2.738821641
123.0076704 1.492907967
125.0233204 1.802682034
127.0389705 1.412088442
135.0440559 3.045640246
139.0389705 2.060736931
149.0233204 7.102789814
151.0389705 10.36600974
165.0182351 6.905506555
165.0546206 6.269146922
167.0338851 8.89838129
179.0338851 2.544337211
181.0495352 5.040573106
183.0651853 2.199985083
195.0287997 2.399059174

Name: +ve in-silico MS/MS by CFM-ID for UOXWAYCEYYLEOR-UHFFFAOYSA-N
ID: UOXWAYCEYYLEOR-UHFFFAOYSA-N
Comment: Energy0
Num peaks: 6
29.03857658 1.355757831
181.0140187 7.360354173
183.0296688 10.39343647
185.0453188 1.07800883
195.0296688 3.289307302
211.0609689 70.82641007

Name: +ve in-silico MS/MS by CFM-ID for UOXWAYCEYYLEOR-UHFFFAOYSA-N
ID: UOXWAYCEYYLEOR-UHFFFAOYSA-N
Comment: Energy1
Num peaks: 6
29.03857658 5.341339615
135.0262976 2.972384139
181.0140187 3.423319558
183.0296688 4.32173718
195.0296688 3.734646636
211.0609689 66.87282915

Name: +ve in-silico MS/MS by CFM-ID for UOXWAYCEYYLEOR-UHFFFAOYSA-N
ID: UOXWAYCEYYLEOR-UHFFFAOYSA-N
Comment: Energy2
Num peaks: 21
29.03857658 1.666751692
39.02292652 14.13869599
41.03857658 3.574602931
43.05422664 11.6429348
49.00727645 2.122258126
53.03857658 1.598868667
109.0106476 1.722893856
121.0106476 1.557976451
135.0262976 1.718373797
137.0419477 4.396469475
147.0262976 1.440959324
149.0419477 1.590439597
151.0575978 2.768006267
161.0419477 2.521745195
164.9827186 5.040901735
166.9983686 5.418751404
169.0140187 3.805997278
178.9983686 7.138037158
181.0140187 2.744932175
183.0296688 1.384035522
195.0296688 2.961089138

Name: +ve in-silico MS/MS by CFM-ID for JLUQTCXCAFSSLD-AOOOYVTPSA-N
ID: JLUQTCXCAFSSLD-AOOOYVTPSA-N
Comment: Energy0
Num peaks: 6
89.03857658 1.612274353
109.0284058 1.828236137
133.0284058 33.67688027
139.0389705 2.366410075
147.0440559 1.425079823
193.0495352 49.01074382

Name: +ve in-silico MS/MS by CFM-ID for JLUQTCXCAFSSLD-AOOOYVTPSA-N
ID: JLUQTCXCAFSSLD-AOOOYVTPSA-N
Comment: Energy1
Num peaks: 8
39.02292652 2.125949678
85.02840582 19.95682932
89.03857658 4.250096656
95.01275576 2.555660662
107.0127558 6.8331792
109.0284058 5.111349262
133.0284058 33.06013416
193.0495352 6.712808262

Name: +ve in-silico MS/MS by CFM-ID for JLUQTCXCAFSSLD-AOOOYVTPSA-N
ID: JLUQTCXCAFSSLD-AOOOYVTPSA-N
Comment: Energy2
Num peaks: 16
25.00727645 3.407529853
39.02292652 9.921244353
41.00219107 1.771253377
49.00727645 2.670933304
53.00219107 6.276774529
53.03857658 1.433957606
55.01784114 5.705074896
57.0334912 1.495177427
63.02292652 11.82914249
65.03857658 3.521205711
79.01784114 1.607101523
89.03857658 3.288305213
91.01784114 2.176194898
107.0127558 14.93789489
109.0284058 4.841117743
133.0284058 5.960152101

Name: +ve in-silico MS/MS by CFM-ID for MMCSNEJKGSURPH-UHFFFAOYSA-N
ID: MMCSNEJKGSURPH-UHFFFAOYSA-N
Comment: Energy0
Num peaks: 6
137.0233204 0.3483777665
139.0389705 0.7654096363
165.0182351 0.5829608767
167.0338851 0.6973275615
175.0389705 16.08692538
193.0495352 79.34424783

Name: +ve in-silico MS/MS by CFM-ID for MMCSNEJKGSURPH-UHFFFAOYSA-N
ID: MMCSNEJKGSURPH-UHFFFAOYSA-N
Comment: Energy1
Num peaks: 6
149.0233204 3.521486361
165.0182351 3.593023338
165.0546206 6.965397864
167.0338851 6.332421813
175.0389705 18.97237961
193.0495352 45.02152658

Name: +ve in-silico MS/MS by CFM-ID for MMCSNEJKGSURPH-UHFFFAOYSA-N
ID: MMCSNEJKGSURPH-UHFFFAOYSA-N
Comment: Energy2
Num peaks: 24
41.00219107 2.933819444
43.01784114 2.084396735
53.00219107 4.934829737
53.03857658 1.959786109
55.01784114 1.419105436
68.99710569 2.363769393
77.00219107 2.652741105
79.01784114 1.209912208
105.0334912 2.802427783
107.0491413 2.472470194
119.0127558 1.603429375
121.0284058 8.265327386
123.0076704 2.336080929
123.0440559 5.288593525
133.0284058 1.401382374
137.0233204 2.343419996
139.0389705 2.383413796
145.0284058 2.520875181
147.0440559 5.035552914
149.0233204 7.720357334
151.0389705 2.140770648
163.0389705 2.313338526
165.0546206 1.669838502
175.0389705 11.35361214

Name: +ve in-silico MS/MS by CFM-ID for XOZREIXAQFKCKP-UHFFFAOYSA-N
ID: XOZREIXAQFKCKP-UHFFFAOYSA-N
Comment: Energy0
Num peaks: 6
45.0334912 0.7797914597
139.0389705 15.13593146
141.0546206 4.707458597
143.0702706 1.350446291
153.0546206 7.367205998
171.0651853 64.15234649

Name: +ve in-silico MS/MS by CFM-ID for XOZREIXAQFKCKP-UHFFFAOYSA-N
ID: XOZREIXAQFKCKP-UHFFFAOYSA-N
Comment: Energy1
Num peaks: 12
71.04914126 1.839820484
99.04405588 2.556982774
109.0284058 3.112094501
111.0440559 2.894194024
123.0440559 1.913433373
125.0233204 3.197630378
127.0389705 2.531604107
139.0389705 18.74094768
141.0546206 7.55014908
143.0702706 7.674896609
153.0546206 5.00505276
171.0651853 24.6879131

Name: +ve in-silico MS/MS by CFM-ID for XOZREIXAQFKCKP-UHFFFAOYSA-N
ID: XOZREIXAQFKCKP-UHFFFAOYSA-N
Comment: Energy2
Num peaks: 24
15.02292652 1.748021326
31.01784114 2.09337007
41.00219107 2.038935958
45.0334912 8.622062056
47.04914126 4.572531576
55.01784114 5.059182718
57.0334912 2.395970159
69.0334912 3.113356455
71.01275576 3.647366392
83.01275576 3.230412699
85.02840582 3.534758732
95.01275576 2.483540081
97.02840582 5.433758293
99.00767038 1.350300133
99.04405588 2.549716894
109.0284058 5.46401105
111.0440559 1.622795742
123.0440559 4.503408487
125.0233204 5.398018254
125.0597059 3.798036836
127.0389705 2.056102853
139.0389705 3.527116697
141.0546206 1.411620441
155.0338851 1.328138994

Name: +ve in-silico MS/MS by CFM-ID for UVQXIFMKOUCINI-UHFFFAOYSA-N
ID: UVQXIFMKOUCINI-UHFFFAOYSA-N
Comment: Energy0
Num peaks: 6
15.02292652 0.4124498582
125.0233204 0.3744907476
163.0389705 1.525558568
165.0546206 3.040273014
175.0389705 1.536249149
193.0495352 90.60579909

Name: +ve in-silico MS/MS by CFM-ID for UVQXIFMKOUCINI-UHFFFAOYSA-N
ID: UVQXIFMKOUCINI-UHFFFAOYSA-N
Comment: Energy1
Num peaks: 6
149.0233204 3.278000703
151.0389705 3.210402384
163.0389705 4.550346616
165.0546206 13.48585414
175.0389705 3.053748217
193.0495352 58.58128902

Name: +ve in-silico MS/MS by CFM-ID for UVQXIFMKOUCINI-UHFFFAOYSA-N
ID: UVQXIFMKOUCINI-UHFFFAOYSA-N
Comment: Energy2
Num peaks: 27
15.02292652 2.216310257
41.00219107 1.58587621
53.00219107 1.528321891
55.01784114 2.200498598
63.02292652 1.542520606
67.01784114 1.473027668
69.0334912 1.769311412
79.01784114 2.746237696
80.99710569 1.459411703
81.0334912 4.626984836
93.0334912 6.464840954
95.01275576 2.857009167
95.04914126 4.085792188
97.02840582 2.437868444
107.0127558 2.593421717
107.0491413 5.284815736
119.0127558 1.889409412
121.0284058 5.257468589
123.0440559 5.689651208
135.0076704 2.423913192
135.0440559 3.284556645
137.0597059 4.517704776
149.0233204 3.818228908
151.0389705 1.844168774
163.0389705 1.864158429
165.0546206 2.646716473
175.0389705 1.918125694

Name: +ve in-silico MS/MS by CFM-ID for CCZSPEMGEIWYHD-UHFFFAOYSA-N
ID: CCZSPEMGEIWYHD-UHFFFAOYSA-N
Comment: Energy0
Num peaks: 6
137.0233204 0.3285596966
139.0389705 2.586769474
141.0546206 1.22130055
143.0702706 0.7534509938
153.0546206 44.7714548
171.0651853 47.42242663

Name: +ve in-silico MS/MS by CFM-ID for CCZSPEMGEIWYHD-UHFFFAOYSA-N
ID: CCZSPEMGEIWYHD-UHFFFAOYSA-N
Comment: Energy1
Num peaks: 6
123.0440559 1.712159432
139.0389705 3.307132902
141.0546206 2.924861281
143.0702706 1.848415724
153.0546206 57.44104034
171.0651853 18.43100957

Name: +ve in-silico MS/MS by CFM-ID for CCZSPEMGEIWYHD-UHFFFAOYSA-N
ID: CCZSPEMGEIWYHD-UHFFFAOYSA-N
Comment: Energy2
Num peaks: 17
15.02292652 2.278840192
39.02292652 2.538139756
53.00219107 1.901714331
55.01784114 2.396565409
67.01784114 2.433987969
69.0334912 2.286803311
81.0334912 1.975085212
95.01275576 3.665667612
97.02840582 2.632065445
107.0127558 5.505201185
109.0284058 13.01554534
111.0440559 3.407260673
123.0440559 8.67197236
125.0597059 2.335250211
137.0233204 8.791129109
139.0389705 2.951611385
153.0546206 14.03445492

Name: +ve in-silico MS/MS by CFM-ID for UKOUEEGEHXWHHO-ALFREKQPSA-N
ID: UKOUEEGEHXWHHO-ALFREKQPSA-N
Comment: Energy0
Num peaks: 6
75.04405588 2.026785182
165.0546206 1.781687189
167.0702706 1.620835969
183.0651853 1.300179885
193.0495352 11.84401674
211.0600999 72.02448581

Name: +ve in-silico MS/MS by CFM-ID for UKOUEEGEHXWHHO-ALFREKQPSA-N
ID: UKOUEEGEHXWHHO-ALFREKQPSA-N
Comment: Energy1
Num peaks: 15
73.02840582 1.720059298
109.0284058 5.161316508
135.0076704 11.47359008
137.0233204 6.549951325
141.0546206 1.823319305
155.0338851 1.760629735
165.0182351 3.131401603
165.0546206 2.706342249
167.0338851 2.831123731
181.0131497 1.911028849
181.0495352 5.318672511
183.0287997 6.439749588
183.0651853 9.421431127
193.0495352 6.582360863
211.0600999 13.55216891

Name: +ve in-silico MS/MS by CFM-ID for UKOUEEGEHXWHHO-ALFREKQPSA-N
ID: UKOUEEGEHXWHHO-ALFREKQPSA-N
Comment: Energy2
Num peaks: 26
25.00727645 1.736139126
27.02292652 4.271051755
29.03857658 1.145559702
41.03857658 1.855402041
43.01784114 1.248056158
44.99710569 5.859922568
45.0334912 1.480178512
53.00219107 2.598438531
55.01784114 10.23315751
57.0334912 8.2764397
59.04914126 3.744573796
71.01275576 3.754878305
73.02840582 3.374786677
75.04405588 3.422048153
99.00767038 2.367898357
109.0284058 6.689548539
111.0440559 1.182673762
121.0284058 1.527116023
125.0233204 2.723229456
135.0076704 1.17034021
137.0233204 3.008472999
147.0440559 1.659243474
149.0597059 2.562946049
165.0182351 1.204343855
165.0546206 1.34354494
167.0338851 1.837138394

Name: +ve in-silico MS/MS by CFM-ID for VUZYEALEJNVPDU-DGCAKLBHSA-N
ID: VUZYEALEJNVPDU-DGCAKLBHSA-N
Comment: Energy0
Num peaks: 6
111.0440559 2.810212209
125.0597059 1.965477895
141.0546206 2.058654767
143.0702706 3.006446212
153.0546206 14.33377656
171.0651853 61.52715015

Name: +ve in-silico MS/MS by CFM-ID for VUZYEALEJNVPDU-DGCAKLBHSA-N
ID: VUZYEALEJNVPDU-DGCAKLBHSA-N
Comment: Energy1
Num peaks: 17
55.01784114 1.69848354
85.02840582 1.758579636
109.0284058 4.722050836
111.0440559 3.919456495
115.0389705 1.192585174
123.0440559 3.407525836
125.0233204 1.280286495
125.0597059 2.846696573
127.0389705 1.597499162
127.075356 2.91459549
129.0546206 3.099174581
135.0440559 2.165811612
139.0389705 1.59826395
141.0546206 3.050565602
143.0702706 8.997690829
153.0546206 12.24547475
171.0651853 23.9967414

Name: +ve in-silico MS/MS by CFM-ID for VUZYEALEJNVPDU-DGCAKLBHSA-N
ID: VUZYEALEJNVPDU-DGCAKLBHSA-N
Comment: Energy2
Num peaks: 31
25.00727645 1.334022698
39.02292652 4.408532775
41.00219107 2.542198453
41.03857658 6.419744282
43.01784114 1.274566548
49.00727645 3.168123561
51.02292652 5.605307117
53.00219107 3.632134419
53.03857658 3.291266725
55.01784114 5.651942108
55.05422664 3.725957149
57.0334912 2.481507209
59.01275576 1.25763025
65.03857658 1.73599588
67.01784114 1.72882365
69.0334912 2.39081323
71.04914126 1.471926274
79.01784114 1.091420075
81.0334912 2.675852431
83.04914126 1.791431171
85.02840582 2.622119704
95.01275576 1.36918723
97.02840582 1.684214713
99.04405588 1.929892525
109.0284058 2.687373339
109.0647913 1.301190304
111.0440559 1.574507785
123.0440559 1.19951762
125.0597059 2.705150982
135.0440559 2.850892647
153.0546206 2.103458827

Name: +ve in-silico MS/MS by CFM-ID for YDQIPYXHPWYUHB-NRMOTYEGSA-N
ID: YDQIPYXHPWYUHB-NRMOTYEGSA-N
Comment: Energy0
Num peaks: 7
87.04405588 3.280476239
93.0334912 7.919863214
109.0284058 10.65777142
111.0440559 20.42254273
135.0440559 3.392189157
153.0546206 15.57273128
171.0651853 19.95375727

Name: +ve in-silico MS/MS by CFM-ID for YDQIPYXHPWYUHB-NRMOTYEGSA-N
ID: YDQIPYXHPWYUHB-NRMOTYEGSA-N
Comment: Energy1
Num peaks: 20
39.02292652 4.007013985
51.02292652 1.793043295
57.0334912 3.661142748
69.0334912 1.58025496
73.02840582 1.53950269
75.04405588 4.691754751
79.01784114 2.329748535
81.0334912 3.076573579
85.02840582 1.413120662
93.0334912 8.5083242
95.01275576 7.281295236
97.02840582 5.147599998
99.04405588 2.140602944
101.0597059 1.661734941
105.0334912 1.536595127
109.0284058 2.474007825
111.0440559 13.96599899
135.0440559 3.298379219
153.0546206 6.504338468
171.0651853 4.456419046

Name: +ve in-silico MS/MS by CFM-ID for YDQIPYXHPWYUHB-NRMOTYEGSA-N
ID: YDQIPYXHPWYUHB-NRMOTYEGSA-N
Comment: Energy2
Num peaks: 23
39.02292652 10.08723334
43.01784114 1.785644305
45.0334912 1.953038723
49.00727645 1.560982867
51.02292652 3.296628102
53.00219107 2.257067043
55.01784114 3.234450438
57.0334912 3.574496386
65.00219107 1.743457082
67.01784114 6.242457387
69.0334912 4.943256333
79.01784114 1.438314561
81.0334912 2.767907501
83.04914126 2.911516078
87.04405588 1.748467834
93.0334912 6.358878244
95.01275576 4.624935157
97.02840582 1.879542323
99.04405588 1.496878525
109.0284058 4.415476338
109.0647913 3.736153533
135.0440559 6.569164002
153.0546206 2.279667243

Name: +ve in-silico MS/MS by CFM-ID for YDQIPYXHPWYUHB-ZHKGWFKGSA-N
ID: YDQIPYXHPWYUHB-ZHKGWFKGSA-N
Comment: Energy0
Num peaks: 7
87.04405588 3.280476239
93.0334912 7.919863214
109.0284058 10.65777142
111.0440559 20.42254273
135.0440559 3.392189157
153.0546206 15.57273128
171.0651853 19.95375727

Name: +ve in-silico MS/MS by CFM-ID for YDQIPYXHPWYUHB-ZHKGWFKGSA-N
ID: YDQIPYXHPWYUHB-ZHKGWFKGSA-N
Comment: Energy1
Num peaks: 20
39.02292652 4.007013985
51.02292652 1.793043295
57.0334912 3.661142748
69.0334912 1.58025496
73.02840582 1.53950269
75.04405588 4.691754751
79.01784114 2.329748535
81.0334912 3.076573579
85.02840582 1.413120662
93.0334912 8.5083242
95.01275576 7.281295236
97.02840582 5.147599998
99.04405588 2.140602944
101.0597059 1.661734941
105.0334912 1.536595127
109.0284058 2.474007825
111.0440559 13.96599899
135.0440559 3.298379219
153.0546206 6.504338468
171.0651853 4.456419046

Name: +ve in-silico MS/MS by CFM-ID for YDQIPYXHPWYUHB-ZHKGWFKGSA-N
ID: YDQIPYXHPWYUHB-ZHKGWFKGSA-N
Comment: Energy2
Num peaks: 23
39.02292652 10.08723334
43.01784114 1.785644305
45.0334912 1.953038723
49.00727645 1.560982867
51.02292652 3.296628102
53.00219107 2.257067043
55.01784114 3.234450438
57.0334912 3.574496386
65.00219107 1.743457082
67.01784114 6.242457387
69.0334912 4.943256333
79.01784114 1.438314561
81.0334912 2.767907501
83.04914126 2.911516078
87.04405588 1.748467834
93.0334912 6.358878244
95.01275576 4.624935157
97.02840582 1.879542323
99.04405588 1.496878525
109.0284058 4.415476338
109.0647913 3.736153533
135.0440559 6.569164002
153.0546206 2.279667243

Name: +ve in-silico MS/MS by CFM-ID for DTEMWHDWCYDLNU-ALFREKQPSA-N
ID: DTEMWHDWCYDLNU-ALFREKQPSA-N
Comment: Energy0
Num peaks: 6
75.04405588 1.423019255
137.0233204 1.523569821
165.0546206 1.934302531
167.0702706 1.757262544
193.0495352 11.72327719
211.0600999 71.79079101

Name: +ve in-silico MS/MS by CFM-ID for DTEMWHDWCYDLNU-ALFREKQPSA-N
ID: DTEMWHDWCYDLNU-ALFREKQPSA-N
Comment: Energy1
Num peaks: 13
137.0233204 23.08591697
139.0389705 3.258749092
155.0338851 2.235508561
165.0182351 2.465377822
165.0546206 3.54448938
167.0338851 2.497828518
179.0338851 2.262839863
181.0131497 1.623430917
181.0495352 7.838889331
183.0287997 5.749010604
183.0651853 9.579097065
193.0495352 5.664512582
211.0600999 10.8785043

Name: +ve in-silico MS/MS by CFM-ID for DTEMWHDWCYDLNU-ALFREKQPSA-N
ID: DTEMWHDWCYDLNU-ALFREKQPSA-N
Comment: Energy2
Num peaks: 31
25.00727645 1.79241457
27.02292652 2.06268834
44.99710569 6.629812237
45.0334912 1.250111508
47.01275576 1.033380174
53.00219107 2.197345907
55.01784114 7.122240318
57.0334912 4.0771644
67.01784114 1.293773437
69.0334912 1.616271236
71.01275576 4.009144924
73.02840582 2.330746573
79.01784114 1.723968913
92.99710569 1.421418409
95.01275576 3.833566775
99.00767038 3.159633586
109.0284058 2.760082508
111.0440559 4.321995387
121.0284058 3.253321699
123.0440559 1.115124643
137.0233204 5.93292306
139.0389705 1.127668363
147.0440559 2.351071405
149.0233204 1.405234392
149.0597059 3.91641642
165.0182351 1.222974399
165.0546206 2.847583394
167.0338851 1.130686995
169.0495352 1.25604985
175.0389705 1.431208006
193.0495352 1.141720117

Name: +ve in-silico MS/MS by CFM-ID for ZFBXVLSDSVZWMY-IGJIYHIXSA-N
ID: ZFBXVLSDSVZWMY-IGJIYHIXSA-N
Comment: Energy0
Num peaks: 6
147.0440559 1.93817866
149.0597059 1.345115491
165.0546206 1.299777411
175.0389705 1.827734648
193.0495352 29.4168976
211.0600999 55.26043764

Name: +ve in-silico MS/MS by CFM-ID for ZFBXVLSDSVZWMY-IGJIYHIXSA-N
ID: ZFBXVLSDSVZWMY-IGJIYHIXSA-N
Comment: Energy1
Num peaks: 8
111.0440559 3.643604349
137.0233204 2.280833852
165.0546206 5.180496515
175.0389705 6.160335602
181.0495352 1.578482637
183.0651853 8.803308563
193.0495352 28.22380251
211.0600999 24.20659232

Name: +ve in-silico MS/MS by CFM-ID for ZFBXVLSDSVZWMY-IGJIYHIXSA-N
ID: ZFBXVLSDSVZWMY-IGJIYHIXSA-N
Comment: Energy2
Num peaks: 20
39.02292652 3.809324386
57.0334912 2.190976495
81.0334912 1.800465191
95.01275576 3.196467037
107.0127558 1.64353317
109.0284058 1.829289487
111.0440559 2.798107392
121.0284058 2.808163196
123.0440559 4.539932203
137.0233204 2.335770295
139.0389705 1.668418909
147.0440559 10.55578686
149.0233204 2.752388915
149.0597059 14.56591641
151.0389705 2.12457134
163.0389705 1.6055791
165.0546206 6.51328241
175.0389705 7.841175281
177.0182351 1.592063227
193.0495352 4.385800965

Name: +ve in-silico MS/MS by CFM-ID for STXFVTHDAAVULY-UHFFFAOYSA-N
ID: STXFVTHDAAVULY-UHFFFAOYSA-N
Comment: Energy0
Num peaks: 6
43.01784114 3.820937436
149.0233204 2.673190086
151.0389705 26.47711874
169.0495352 5.136497455
193.0495352 9.377348587
211.0600999 41.44622337

Name: +ve in-silico MS/MS by CFM-ID for STXFVTHDAAVULY-UHFFFAOYSA-N
ID: STXFVTHDAAVULY-UHFFFAOYSA-N
Comment: Energy1
Num peaks: 6
123.0440559 3.314869297
133.0284058 3.760374681
151.0389705 50.934193
169.0495352 6.023015335
193.0495352 6.985516692
211.0600999 9.267309215

Name: +ve in-silico MS/MS by CFM-ID for STXFVTHDAAVULY-UHFFFAOYSA-N
ID: STXFVTHDAAVULY-UHFFFAOYSA-N
Comment: Energy2
Num peaks: 18
15.02292652 1.461399598
25.00727645 1.33728094
41.00219107 2.182375379
43.01784114 6.610637263
67.01784114 1.577158553
81.0334912 5.341938613
83.04914126 2.122499023
97.02840582 1.551314626
107.0127558 7.118213081
109.0284058 8.603775239
121.0284058 1.656036446
123.0440559 9.561643102
133.0284058 9.781073028
137.0233204 1.506580761
139.0389705 1.581732389
149.0233204 3.826755759
151.0389705 13.38578169
193.0495352 1.490757512

Name: +ve in-silico MS/MS by CFM-ID for OIRQJQBTHILALM-DUXPYHPUSA-N
ID: OIRQJQBTHILALM-DUXPYHPUSA-N
Comment: Energy0
Num peaks: 6
133.0284058 6.754036792
145.0284058 1.727154949
147.0440559 6.46626244
157.0284058 10.65494794
175.0389705 46.41504523
193.0495352 19.00506047

Name: +ve in-silico MS/MS by CFM-ID for OIRQJQBTHILALM-DUXPYHPUSA-N
ID: OIRQJQBTHILALM-DUXPYHPUSA-N
Comment: Energy1
Num peaks: 11
53.00219107 1.517738221
71.01275576 1.728315776
117.0334912 1.561580541
121.0284058 2.600216793
129.0334912 3.099228822
133.0284058 15.0902299
145.0284058 2.208671283
147.0440559 17.71511399
157.0284058 8.624037036
175.0389705 19.21756088
193.0495352 7.556937126

Name: +ve in-silico MS/MS by CFM-ID for OIRQJQBTHILALM-DUXPYHPUSA-N
ID: OIRQJQBTHILALM-DUXPYHPUSA-N
Comment: Energy2
Num peaks: 26
25.00727645 3.340116897
41.00219107 2.68029101
49.00727645 3.235465192
51.02292652 2.096565089
53.00219107 2.4048242
55.01784114 1.48629787
65.03857658 1.956548172
75.02292652 1.42772486
77.00219107 2.575593411
77.03857658 1.934055009
79.01784114 2.15018773
89.00219107 1.390907034
91.01784114 1.292095438
92.99710569 1.440175274
103.0178411 2.497060097
105.0334912 7.510180224
107.0127558 1.561120366
117.0334912 5.877213753
121.0284058 2.911991318
129.0334912 4.570767118
131.0491413 3.4231875
133.0284058 12.96384028
145.0284058 1.897539465
147.0440559 4.636713185
157.0284058 2.134393578
175.0389705 1.612952943

Name: +ve in-silico MS/MS by CFM-ID for AWJLARVNMUSPPN-VHWMUFPASA-N
ID: AWJLARVNMUSPPN-VHWMUFPASA-N
Comment: Energy0
Num peaks: 6
75.04405588 1.522642606
135.0076704 1.523676568
165.0546206 1.870046888
167.0702706 1.714608271
193.0495352 9.855298788
211.0600999 70.54379692

Name: +ve in-silico MS/MS by CFM-ID for AWJLARVNMUSPPN-VHWMUFPASA-N
ID: AWJLARVNMUSPPN-VHWMUFPASA-N
Comment: Energy1
Num peaks: 13
109.0284058 5.40266605
135.0076704 11.7210247
137.0233204 19.43374247
139.0389705 2.766468604
155.0338851 1.88746185
165.0182351 2.310269653
165.0546206 2.762360373
179.0338851 1.914522954
181.0495352 6.570205714
183.0287997 4.721771733
183.0651853 8.231818485
193.0495352 3.986890898
211.0600999 8.755554899

Name: +ve in-silico MS/MS by CFM-ID for AWJLARVNMUSPPN-VHWMUFPASA-N
ID: AWJLARVNMUSPPN-VHWMUFPASA-N
Comment: Energy2
Num peaks: 31
25.00727645 1.058482929
27.02292652 1.555616914
39.02292652 1.279520993
44.99710569 6.487607766
45.0334912 1.286115134
47.01275576 0.9892539779
51.02292652 1.160104164
53.00219107 2.520735146
55.01784114 6.292188772
57.0334912 3.841635675
59.04914126 1.761653239
65.00219107 2.601787698
71.01275576 3.884424712
73.02840582 2.788142732
75.04405588 3.237532943
77.00219107 2.265047765
79.01784114 2.768325482
85.02840582 1.105505574
95.01275576 1.861209679
99.00767038 1.503209744
109.0284058 8.46575886
111.0440559 1.732323879
121.0284058 3.435884203
123.0440559 0.9688147755
125.0597059 0.9490190408
135.0076704 2.954125779
137.0233204 3.964111743
147.0440559 1.165024485
149.0233204 1.061021269
149.0597059 2.306606589
165.0546206 0.9526410059

Name: +ve in-silico MS/MS by CFM-ID for PVRDAVSDHWPSOF-UHFFFAOYSA-N
ID: PVRDAVSDHWPSOF-UHFFFAOYSA-N
Comment: Energy0
Num peaks: 6
123.0440559 22.28410201
125.0597059 3.738746968
151.0389705 10.64529199
179.0338851 13.15400565
181.0495352 2.671551486
211.0600999 35.73821632

Name: +ve in-silico MS/MS by CFM-ID for PVRDAVSDHWPSOF-UHFFFAOYSA-N
ID: PVRDAVSDHWPSOF-UHFFFAOYSA-N
Comment: Energy1
Num peaks: 11
93.0334912 2.032385276
95.04914126 3.641524075
121.0284058 2.943637067
123.0440559 19.17879237
125.0597059 2.803874261
151.0389705 18.80380518
179.0338851 9.941927031
181.0495352 2.947281082
183.0651853 2.255893852
193.0495352 2.165371826
211.0600999 13.51894726

Name: +ve in-silico MS/MS by CFM-ID for PVRDAVSDHWPSOF-UHFFFAOYSA-N
ID: PVRDAVSDHWPSOF-UHFFFAOYSA-N
Comment: Energy2
Num peaks: 21
15.02292652 2.133501777
49.00727645 3.241325432
51.02292652 4.680304333
53.03857658 2.100862976
69.0334912 1.526016161
79.01784114 6.702937236
81.0334912 2.703014058
93.0334912 2.172404458
95.04914126 5.906930088
97.02840582 3.643276886
107.0127558 1.55445335
107.0491413 1.661080633
109.0284058 7.144630322
121.0284058 4.57952901
123.0440559 16.13686046
125.0597059 1.975115645
135.0076704 2.699430344
135.0440559 2.240981346
137.0233204 1.565055065
149.0233204 2.116850853
151.0389705 5.035460407

Name: +ve in-silico MS/MS by CFM-ID for FVFKPNJLMIYAQM-OLQVQODUSA-N
ID: FVFKPNJLMIYAQM-OLQVQODUSA-N
Comment: Energy0
Num peaks: 6
109.0284058 2.017497518
111.0440559 5.162773482
125.0597059 1.931062872
127.075356 2.055022339
153.0546206 7.059536396
171.0651853 71.77632371

Name: +ve in-silico MS/MS by CFM-ID for FVFKPNJLMIYAQM-OLQVQODUSA-N
ID: FVFKPNJLMIYAQM-OLQVQODUSA-N
Comment: Energy1
Num peaks: 13
39.02292652 1.731890069
85.02840582 5.77023605
95.01275576 2.537442861
97.02840582 2.972358899
99.04405588 1.577319405
109.0284058 8.132574315
111.0440559 4.857012682
123.0440559 3.608644444
125.0597059 2.20381736
127.075356 3.324980926
143.0702706 5.010862541
153.0546206 7.103793108
171.0651853 31.85164629

Name: +ve in-silico MS/MS by CFM-ID for FVFKPNJLMIYAQM-OLQVQODUSA-N
ID: FVFKPNJLMIYAQM-OLQVQODUSA-N
Comment: Energy2
Num peaks: 23
25.00727645 1.11405704
27.02292652 5.40278949
39.02292652 8.018968796
41.00219107 1.649407049
41.03857658 10.64463733
43.01784114 1.573893992
43.05422664 2.060167275
45.0334912 1.520842205
51.02292652 2.96220637
53.00219107 8.821867177
53.03857658 1.088101701
55.01784114 4.837975492
55.05422664 1.133654938
57.0334912 5.616203348
65.03857658 3.063365787
67.01784114 2.077005263
67.05422664 2.334445228
68.99710569 1.121947315
69.0334912 2.846047772
85.02840582 8.03479783
87.04405588 1.917905097
109.0284058 1.721076437
111.0440559 1.346113233

Name: +ve in-silico MS/MS by CFM-ID for OIRQJQBTHILALM-UHFFFAOYSA-N
ID: OIRQJQBTHILALM-UHFFFAOYSA-N
Comment: Energy0
Num peaks: 6
133.0284058 6.754036792
145.0284058 1.727154949
147.0440559 6.46626244
157.0284058 10.65494794
175.0389705 46.41504523
193.0495352 19.00506047

Name: +ve in-silico MS/MS by CFM-ID for OIRQJQBTHILALM-UHFFFAOYSA-N
ID: OIRQJQBTHILALM-UHFFFAOYSA-N
Comment: Energy1
Num peaks: 11
53.00219107 1.517738221
71.01275576 1.728315776
117.0334912 1.561580541
121.0284058 2.600216793
129.0334912 3.099228822
133.0284058 15.0902299
145.0284058 2.208671283
147.0440559 17.71511399
157.0284058 8.624037036
175.0389705 19.21756088
193.0495352 7.556937126

Name: +ve in-silico MS/MS by CFM-ID for OIRQJQBTHILALM-UHFFFAOYSA-N
ID: OIRQJQBTHILALM-UHFFFAOYSA-N
Comment: Energy2
Num peaks: 26
25.00727645 3.340116897
41.00219107 2.68029101
49.00727645 3.235465192
51.02292652 2.096565089
53.00219107 2.4048242
55.01784114 1.48629787
65.03857658 1.956548172
75.02292652 1.42772486
77.00219107 2.575593411
77.03857658 1.934055009
79.01784114 2.15018773
89.00219107 1.390907034
91.01784114 1.292095438
92.99710569 1.440175274
103.0178411 2.497060097
105.0334912 7.510180224
107.0127558 1.561120366
117.0334912 5.877213753
121.0284058 2.911991318
129.0334912 4.570767118
131.0491413 3.4231875
133.0284058 12.96384028
145.0284058 1.897539465
147.0440559 4.636713185
157.0284058 2.134393578
175.0389705 1.612952943

Name: +ve in-silico MS/MS by CFM-ID for HOCYKFPTKPRXCI-UHFFFAOYSA-N
ID: HOCYKFPTKPRXCI-UHFFFAOYSA-N
Comment: Energy0
Num peaks: 6
149.0233204 0.6400726554
151.0389705 0.5918856759
163.0389705 1.840952271
165.0546206 1.052780331
175.0389705 12.52195022
193.0495352 81.31170751

Name: +ve in-silico MS/MS by CFM-ID for HOCYKFPTKPRXCI-UHFFFAOYSA-N
ID: HOCYKFPTKPRXCI-UHFFFAOYSA-N
Comment: Energy1
Num peaks: 7
149.0233204 4.73283531
151.0389705 4.514317689
163.0389705 7.242765969
165.0546206 10.0749323
167.0338851 6.696361521
175.0389705 14.46951211
193.0495352 35.6381275

Name: +ve in-silico MS/MS by CFM-ID for HOCYKFPTKPRXCI-UHFFFAOYSA-N
ID: HOCYKFPTKPRXCI-UHFFFAOYSA-N
Comment: Energy2
Num peaks: 20
25.00727645 1.443241804
41.00219107 11.75770728
43.01784114 3.160355621
49.00727645 2.244851989
53.00219107 1.25678262
65.00219107 9.76112329
89.00219107 2.400162724
107.0127558 6.395264651
109.0284058 1.291028949
121.0284058 2.190430975
123.0440559 1.645235232
133.0284058 6.727755323
135.0076704 2.088552957
137.0233204 4.163874001
147.0076704 3.084634578
147.0440559 2.99492499
149.0233204 8.823652012
151.0389705 1.934312258
175.0389705 5.802606425
177.0182351 1.469718912

Name: +ve in-silico MS/MS by CFM-ID for NJCUKDFYGDWNOS-UHFFFAOYSA-N
ID: NJCUKDFYGDWNOS-UHFFFAOYSA-N
Comment: Energy0
Num peaks: 6
43.01784114 2.27710975
151.0389705 14.84728706
169.0495352 21.09638803
193.0495352 10.63046863
195.0287997 2.652838922
211.0600999 40.85103488

Name: +ve in-silico MS/MS by CFM-ID for NJCUKDFYGDWNOS-UHFFFAOYSA-N
ID: NJCUKDFYGDWNOS-UHFFFAOYSA-N
Comment: Energy1
Num peaks: 6
43.01784114 3.161768501
133.0284058 6.48728072
151.0389705 36.05481196
169.0495352 24.00997487
193.0495352 7.390966202
211.0600999 12.01092105

Name: +ve in-silico MS/MS by CFM-ID for NJCUKDFYGDWNOS-UHFFFAOYSA-N
ID: NJCUKDFYGDWNOS-UHFFFAOYSA-N
Comment: Energy2
Num peaks: 17
15.02292652 1.873472254
41.00219107 1.785284841
43.01784114 4.619150033
57.0334912 2.214420498
81.0334912 4.540161161
83.01275576 1.846920733
99.04405588 1.989861592
107.0127558 3.560509751
123.0440559 3.55853596
125.0233204 2.25558667
133.0284058 5.698231819
141.0546206 2.041954451
149.0233204 2.009802638
151.0389705 29.27570213
153.0182351 6.087688422
169.0495352 5.420061896
175.0389705 2.403675513

Name: +ve in-silico MS/MS by CFM-ID for IJZJQOKHINBQCY-QMMMGPOBSA-N
ID: IJZJQOKHINBQCY-QMMMGPOBSA-N
Comment: Energy0
Num peaks: 6
53.03857658 1.151130142
111.0440559 7.827909493
139.0389705 6.197951423
141.0546206 1.183621608
153.0546206 10.72885317
171.0651853 62.02451309

Name: +ve in-silico MS/MS by CFM-ID for IJZJQOKHINBQCY-QMMMGPOBSA-N
ID: IJZJQOKHINBQCY-QMMMGPOBSA-N
Comment: Energy1
Num peaks: 17
39.02292652 4.779724008
41.03857658 3.811532855
51.02292652 1.301463646
53.03857658 2.769260985
55.05422664 3.213060898
83.04914126 1.505653281
111.0440559 6.071531448
113.0597059 1.247398776
123.0440559 1.167721909
129.0182351 1.131900859
131.0338851 1.818089698
139.0389705 10.18831701
141.0546206 1.816901437
143.0702706 1.886628047
153.0546206 10.59900014
155.0338851 1.103518037
171.0651853 25.60073241

Name: +ve in-silico MS/MS by CFM-ID for IJZJQOKHINBQCY-QMMMGPOBSA-N
ID: IJZJQOKHINBQCY-QMMMGPOBSA-N
Comment: Energy2
Num peaks: 16
25.00727645 1.279634779
39.02292652 10.28385737
41.00219107 3.046042777
41.03857658 4.38937614
49.00727645 7.177482994
51.02292652 15.1562301
53.03857658 17.81579771
55.01784114 2.531951403
55.05422664 7.845333887
57.06987671 2.728974278
59.01275576 1.209427216
67.01784114 1.261995488
95.04914126 2.554441856
111.0440559 1.325639301
123.0440559 1.25681933
155.0338851 1.172168307

Name: +ve in-silico MS/MS by CFM-ID for VQMRYJZWLGXFLR-UHFFFAOYSA-N
ID: VQMRYJZWLGXFLR-UHFFFAOYSA-N
Comment: Energy0
Num peaks: 6
139.0389705 6.242221449
141.0546206 1.693244419
143.0702706 0.4263530785
153.0546206 0.857220023
155.0338851 1.168494463
171.0651853 87.43713947

Name: +ve in-silico MS/MS by CFM-ID for VQMRYJZWLGXFLR-UHFFFAOYSA-N
ID: VQMRYJZWLGXFLR-UHFFFAOYSA-N
Comment: Energy1
Num peaks: 6
127.0389705 1.917963711
139.0389705 11.84943109
141.0546206 1.865806908
143.0702706 2.772373268
155.0338851 2.449220397
171.0651853 66.44615994

Name: +ve in-silico MS/MS by CFM-ID for VQMRYJZWLGXFLR-UHFFFAOYSA-N
ID: VQMRYJZWLGXFLR-UHFFFAOYSA-N
Comment: Energy2
Num peaks: 22
41.00219107 2.842249353
43.01784114 2.556509005
53.00219107 2.342279193
55.01784114 5.900367819
57.0334912 4.183478745
65.00219107 2.978465801
67.01784114 4.799640974
69.0334912 3.115610358
83.01275576 3.46436798
85.02840582 2.095697911
95.01275576 3.498230816
97.02840582 10.46952866
99.04405588 2.02581274
111.0076704 2.679316728
111.0440559 2.69388172
113.0233204 2.296738405
123.0440559 2.185468303
125.0233204 3.684039
127.0389705 2.089556075
139.0389705 6.986351851
141.0546206 3.058836656
155.0338851 4.600473595

Name: +ve in-silico MS/MS by CFM-ID for QKGJFQMGPDVOQE-JTQLQIEISA-N
ID: QKGJFQMGPDVOQE-JTQLQIEISA-N
Comment: Energy0
Num peaks: 8
59.99024648 3.270586699
112.0215466 4.851379984
114.0371967 2.877363286
115.0212123 3.489803778
117.0368623 11.64049269
132.0477614 10.89611837
158.0092677 4.831837373
176.0198324 38.99469148

Name: +ve in-silico MS/MS by CFM-ID for QKGJFQMGPDVOQE-JTQLQIEISA-N
ID: QKGJFQMGPDVOQE-JTQLQIEISA-N
Comment: Energy1
Num peaks: 19
51.02292652 2.509294353
53.03857658 8.992022255
55.05422664 3.201965692
57.06987671 1.491609126
59.99024648 1.733324685
68.04947561 1.597080533
71.99024648 2.072669765
77.0055622 2.330023415
98.00589655 2.07035009
99.02629764 1.937632941
110.0058965 4.082727857
112.0215466 3.452653925
113.0055622 1.806688653
115.0212123 6.636426323
117.0368623 14.099388
132.0477614 10.90132707
142.0321113 3.219793582
158.0092677 1.889219043
176.0198324 7.452686585

Name: +ve in-silico MS/MS by CFM-ID for QKGJFQMGPDVOQE-JTQLQIEISA-N
ID: QKGJFQMGPDVOQE-JTQLQIEISA-N
Comment: Energy2
Num peaks: 22
15.02292652 2.864263236
17.03857658 1.398108575
25.00727645 1.447024355
27.02292652 1.205208182
39.02292652 4.848504871
41.03857658 3.259256492
49.00727645 1.243821361
51.02292652 11.26925047
53.03857658 15.65913311
55.05422664 9.521227927
57.06987671 1.734880874
59.99024648 5.203819947
68.04947561 2.072157574
70.06512568 2.431515319
71.99024648 3.902106473
77.0055622 3.004126171
89.0055622 2.133995981
99.02629764 1.99531948
112.0215466 1.144189275
114.0371967 1.214872211
115.0212123 1.122780049
117.0368623 1.967697804

Name: +ve in-silico MS/MS by CFM-ID for QCNDCHYPFPGAEG-RNJXMRFFSA-N
ID: QCNDCHYPFPGAEG-RNJXMRFFSA-N
Comment: Energy0
Num peaks: 6
85.02840582 1.209806452
87.04405588 0.9489957846
129.0546206 0.6069942971
135.0440559 3.519833279
153.0546206 47.17201402
171.0651853 41.0205823

Name: +ve in-silico MS/MS by CFM-ID for QCNDCHYPFPGAEG-RNJXMRFFSA-N
ID: QCNDCHYPFPGAEG-RNJXMRFFSA-N
Comment: Energy1
Num peaks: 6
85.02840582 2.740097663
87.04405588 1.548304693
135.0440559 9.893062808
141.0546206 2.438677689
153.0546206 50.24760705
171.0651853 15.68390261

Name: +ve in-silico MS/MS by CFM-ID for QCNDCHYPFPGAEG-RNJXMRFFSA-N
ID: QCNDCHYPFPGAEG-RNJXMRFFSA-N
Comment: Energy2
Num peaks: 18
25.00727645 2.62621688
39.02292652 3.699726466
41.00219107 2.24502484
41.03857658 3.138303493
43.05422664 2.19047367
53.00219107 5.712796394
55.01784114 11.35241163
57.0334912 3.737292514
67.01784114 2.101859906
69.0334912 2.776959523
71.04914126 1.966369729
83.01275576 4.591498064
85.02840582 11.21518
87.04405588 3.853839693
95.01275576 5.999666233
97.02840582 6.076697497
135.0440559 3.81968224
153.0546206 4.492875563

Name: +ve in-silico MS/MS by CFM-ID for UXKZYARBTQKFQT-UHFFFAOYSA-N
ID: UXKZYARBTQKFQT-UHFFFAOYSA-N
Comment: Energy0
Num peaks: 8
87.02292652 3.847569497
89.03857658 4.626141641
118.9949975 1.752355496
121.0106476 1.888746307
163.0542266 7.224974375
165.0698767 2.866414377
195.0262976 6.43297001
211.0575978 51.42123169

Name: +ve in-silico MS/MS by CFM-ID for UXKZYARBTQKFQT-UHFFFAOYSA-N
ID: UXKZYARBTQKFQT-UHFFFAOYSA-N
Comment: Energy1
Num peaks: 18
39.02292652 2.319264151
49.00727645 1.906580942
51.02292652 2.119374015
63.02292652 2.592357979
73.00727645 1.542144778
75.02292652 5.787505418
87.02292652 12.30307202
89.03857658 16.2986552
91.05422664 3.905489808
99.02292652 1.593239768
118.9949975 3.492584519
121.0106476 4.219740835
123.0262976 3.121332107
147.0262976 2.275043892
163.0542266 4.09437554
171.0262976 1.892891524
195.0262976 1.54725188
211.0575978 9.468901744

Name: +ve in-silico MS/MS by CFM-ID for UXKZYARBTQKFQT-UHFFFAOYSA-N
ID: UXKZYARBTQKFQT-UHFFFAOYSA-N
Comment: Energy2
Num peaks: 22
15.02292652 1.099594183
39.02292652 7.817658812
49.00727645 9.920038516
51.02292652 5.29492342
63.02292652 7.177679491
65.03857658 1.171776846
70.99499752 1.824689914
73.00727645 4.620870032
75.02292652 5.810893851
87.02292652 6.435795265
89.03857658 5.377739856
97.00727645 1.216377023
99.02292652 2.688585
106.9949975 1.051018453
118.9949975 3.124613294
121.0106476 2.762413263
130.9949975 1.902184074
142.9949975 2.672056253
145.0106476 3.008615315
154.9949975 1.690941784
169.0106476 1.518515143
195.0262976 2.128864745

Name: +ve in-silico MS/MS by CFM-ID for QCWZHYPAEJVXCJ-UHFFFAOYSA-N
ID: QCWZHYPAEJVXCJ-UHFFFAOYSA-N
Comment: Energy0
Num peaks: 6
43.01784114 0.3586941235
151.0389705 2.900712808
165.0546206 0.3682575239
175.0389705 14.32612058
177.0182351 3.675608769
193.0495352 77.04041481

Name: +ve in-silico MS/MS by CFM-ID for QCWZHYPAEJVXCJ-UHFFFAOYSA-N
ID: QCWZHYPAEJVXCJ-UHFFFAOYSA-N
Comment: Energy1
Num peaks: 6
147.0440559 3.59751636
151.0389705 7.16822931
165.0546206 12.02909803
175.0389705 15.55374276
177.0182351 3.916822513
193.0495352 47.24036048

Name: +ve in-silico MS/MS by CFM-ID for QCWZHYPAEJVXCJ-UHFFFAOYSA-N
ID: QCWZHYPAEJVXCJ-UHFFFAOYSA-N
Comment: Energy2
Num peaks: 14
41.00219107 4.207087357
43.01784114 3.202710589
49.00727645 3.87608432
107.0127558 4.223030778
123.0440559 2.572854964
131.0127558 3.358908689
133.0284058 6.844165295
135.0076704 5.609853962
147.0440559 14.57716647
149.0233204 3.487779534
157.0284058 6.468254036
165.0546206 3.058846691
175.0389705 11.46451483
177.0182351 7.6007229

Name: +ve in-silico MS/MS by CFM-ID for LHPOIQVOXOVXFQ-QYNIQEEDSA-N
ID: LHPOIQVOXOVXFQ-QYNIQEEDSA-N
Comment: Energy0
Num peaks: 6
111.0440559 4.196781467
121.0284058 3.258988368
139.0389705 15.55098581
141.0546206 1.844346721
153.0546206 11.7656473
171.0651853 52.41839498

Name: +ve in-silico MS/MS by CFM-ID for LHPOIQVOXOVXFQ-QYNIQEEDSA-N
ID: LHPOIQVOXOVXFQ-QYNIQEEDSA-N
Comment: Energy1
Num peaks: 10
83.01275576 1.9222873
93.0334912 4.825281748
109.0284058 1.671617951
111.0440559 10.10215654
121.0284058 6.443782056
123.0440559 1.935991846
135.0440559 3.386332854
139.0389705 13.13019255
153.0546206 13.8422926
171.0651853 23.54762799

Name: +ve in-silico MS/MS by CFM-ID for LHPOIQVOXOVXFQ-QYNIQEEDSA-N
ID: LHPOIQVOXOVXFQ-QYNIQEEDSA-N
Comment: Energy2
Num peaks: 18
39.02292652 4.230941946
41.00219107 3.304059348
41.03857658 4.775222701
43.01784114 3.321752612
55.01784114 3.615821259
65.00219107 4.92764154
67.01784114 10.81266794
69.0334912 5.638944192
71.04914126 2.287442721
83.01275576 3.562498962
85.02840582 9.175906839
93.0334912 8.359297652
95.04914126 2.288603594
109.0284058 2.190712729
111.0440559 4.735687839
121.0284058 3.82965898
123.0440559 2.279033735
139.0389705 1.493614708

Name: +ve in-silico MS/MS by CFM-ID for VOUGEZYPVGAPBB-UHFFFAOYSA-N
ID: VOUGEZYPVGAPBB-UHFFFAOYSA-N
Comment: Energy0
Num peaks: 6
59.01275576 4.797332394
69.0334912 6.862513037
71.04914126 1.473422492
125.0597059 3.611071466
153.0546206 32.29325662
171.0651853 42.37582389

Name: +ve in-silico MS/MS by CFM-ID for VOUGEZYPVGAPBB-UHFFFAOYSA-N
ID: VOUGEZYPVGAPBB-UHFFFAOYSA-N
Comment: Energy1
Num peaks: 13
39.02292652 2.569999999
41.00219107 2.15839232
41.03857658 10.32809445
43.05422664 7.727171727
55.01784114 2.086426117
59.01275576 4.13672698
69.0334912 6.529118181
71.04914126 2.187983287
83.01275576 2.999130099
101.0233204 6.864270975
125.0597059 9.410476313
153.0546206 13.38572231
171.0651853 10.12947111

Name: +ve in-silico MS/MS by CFM-ID for VOUGEZYPVGAPBB-UHFFFAOYSA-N
ID: VOUGEZYPVGAPBB-UHFFFAOYSA-N
Comment: Energy2
Num peaks: 12
39.02292652 6.376633307
41.00219107 2.803707056
41.03857658 10.38361071
55.01784114 9.345289702
57.0334912 2.697403333
59.01275576 6.679612348
68.99710569 4.109660164
69.0334912 23.49647539
71.01275576 5.360485667
71.04914126 4.210143418
83.01275576 3.168399897
101.0233204 3.328701434

Name: +ve in-silico MS/MS by CFM-ID for SVONJANWQJOAHA-BTZDVCGTSA-N
ID: SVONJANWQJOAHA-BTZDVCGTSA-N
Comment: Energy0
Num peaks: 6
69.0334912 0.730573055
139.0389705 1.414991701
141.0546206 0.6571890162
153.0546206 11.52858756
155.0338851 0.6282417731
171.0651853 78.72681262

Name: +ve in-silico MS/MS by CFM-ID for SVONJANWQJOAHA-BTZDVCGTSA-N
ID: SVONJANWQJOAHA-BTZDVCGTSA-N
Comment: Energy1
Num peaks: 9
69.0334912 2.934780836
95.01275576 2.009252186
97.02840582 2.178051624
99.04405588 3.291180117
139.0389705 4.330646096
141.0546206 4.18275688
143.0702706 3.201477378
153.0546206 14.28625594
171.0651853 45.2849867

Name: +ve in-silico MS/MS by CFM-ID for SVONJANWQJOAHA-BTZDVCGTSA-N
ID: SVONJANWQJOAHA-BTZDVCGTSA-N
Comment: Energy2
Num peaks: 28
15.02292652 1.004752367
39.02292652 7.093761607
41.03857658 4.137828867
43.01784114 7.7552616
45.0334912 4.083685096
47.04914126 1.398104687
53.00219107 2.694502427
55.01784114 2.765437665
57.0334912 2.697348693
59.04914126 2.054333335
68.99710569 3.396267339
69.0334912 9.077522476
71.01275576 2.589701028
71.04914126 4.533606004
80.99710569 1.191329965
81.0334912 1.156869828
83.01275576 2.481456346
83.04914126 1.032271646
85.06479133 1.275592974
96.99202031 1.367368715
97.02840582 2.82562726
99.00767038 2.084822845
99.04405588 2.946701847
101.0597059 1.422866606
123.0440559 1.888052768
137.0233204 2.243240892
153.0546206 1.809835783
155.0338851 1.084953383

Name: +ve in-silico MS/MS by CFM-ID for PFCYMPUHJWNPJI-SECBINFHSA-N
ID: PFCYMPUHJWNPJI-SECBINFHSA-N
Comment: Energy0
Num peaks: 6
137.0597059 3.569376109
163.0389705 2.175920627
165.0546206 3.008715904
167.0702706 2.015548819
193.0495352 9.041956793
211.0600999 73.68068988

Name: +ve in-silico MS/MS by CFM-ID for PFCYMPUHJWNPJI-SECBINFHSA-N
ID: PFCYMPUHJWNPJI-SECBINFHSA-N
Comment: Energy1
Num peaks: 10
135.0440559 5.589504158
137.0597059 7.966988205
139.075356 3.712809788
163.0389705 4.49258506
165.0546206 8.095052476
167.0702706 6.580976097
181.0495352 3.655855541
183.0651853 4.602527785
193.0495352 15.00914562
211.0600999 21.81350948

Name: +ve in-silico MS/MS by CFM-ID for PFCYMPUHJWNPJI-SECBINFHSA-N
ID: PFCYMPUHJWNPJI-SECBINFHSA-N
Comment: Energy2
Num peaks: 26
49.00727645 2.145871189
53.03857658 4.813047309
55.01784114 1.11147117
65.00219107 2.912390869
67.01784114 1.966072354
77.00219107 3.201300622
79.01784114 3.537842161
81.0334912 3.587920768
93.0334912 2.828973179
95.04914126 1.526011412
105.0334912 3.21838427
107.0491413 1.901368575
109.0647913 5.531292141
119.0491413 3.779102893
121.0284058 1.251528849
121.0647913 4.585571066
123.0440559 3.095406048
133.0284058 3.117493469
135.0440559 6.538225912
137.0597059 3.803915218
139.075356 1.539123078
147.0440559 4.055248721
149.0597059 5.215818549
163.0389705 1.18090301
165.0546206 2.040514403
193.0495352 2.097160701

Name: +ve in-silico MS/MS by CFM-ID for JJXVDRYFBGDXOU-UHFFFAOYSA-N
ID: JJXVDRYFBGDXOU-UHFFFAOYSA-N
Comment: Energy0
Num peaks: 6
151.0389705 8.963534614
179.0338851 31.07123321
181.0495352 3.613393325
183.0651853 1.58171913
193.0495352 2.45338429
211.0600999 44.90965602

Name: +ve in-silico MS/MS by CFM-ID for JJXVDRYFBGDXOU-UHFFFAOYSA-N
ID: JJXVDRYFBGDXOU-UHFFFAOYSA-N
Comment: Energy1
Num peaks: 6
121.0284058 4.713137688
149.0233204 4.071434817
151.0389705 22.54035677
179.0338851 27.44911785
193.0495352 4.055705532
211.0600999 19.98112708

Name: +ve in-silico MS/MS by CFM-ID for JJXVDRYFBGDXOU-UHFFFAOYSA-N
ID: JJXVDRYFBGDXOU-UHFFFAOYSA-N
Comment: Energy2
Num peaks: 14
65.00219107 1.419375198
67.01784114 3.812284707
79.01784114 2.29178405
95.04914126 2.903401765
109.0284058 2.284092947
121.0284058 24.02027535
123.0440559 13.07423457
135.0440559 2.562881977
137.0233204 1.421126615
147.0076704 1.960480651
149.0233204 5.210725665
151.0389705 14.14701034
163.0389705 2.258526794
179.0338851 2.881241628

Name: +ve in-silico MS/MS by CFM-ID for QFQYZMGOKIROEC-UHFFFAOYSA-N
ID: QFQYZMGOKIROEC-UHFFFAOYSA-N
Comment: Energy0
Num peaks: 6
129.0334912 0.9776974083
145.0284058 3.05289837
147.0440559 7.728465448
163.0389705 1.69163106
175.0389705 58.91834099
193.0495352 22.05315283

Name: +ve in-silico MS/MS by CFM-ID for QFQYZMGOKIROEC-UHFFFAOYSA-N
ID: QFQYZMGOKIROEC-UHFFFAOYSA-N
Comment: Energy1
Num peaks: 6
53.00219107 2.420143073
119.0491413 5.661717798
145.0284058 2.921748133
147.0440559 29.97700948
175.0389705 29.8263736
193.0495352 11.81299891

Name: +ve in-silico MS/MS by CFM-ID for QFQYZMGOKIROEC-UHFFFAOYSA-N
ID: QFQYZMGOKIROEC-UHFFFAOYSA-N
Comment: Energy2
Num peaks: 16
25.00727645 4.834128162
49.00727645 3.459649385
51.02292652 2.958281215
53.00219107 1.977258545
63.02292652 1.437974711
68.99710569 2.166190374
71.01275576 1.747819343
101.0385766 13.96100218
103.0542266 3.318321999
117.0334912 13.55559833
119.0491413 3.018928464
129.0334912 5.459696236
131.0491413 2.24536011
145.0284058 7.193537151
147.0440559 10.98480056
175.0389705 2.426768276

Name: +ve in-silico MS/MS by CFM-ID for AIVUQNKTJDAYQX-RNJXMRFFSA-N
ID: AIVUQNKTJDAYQX-RNJXMRFFSA-N
Comment: Energy0
Num peaks: 6
55.01784114 1.756117645
57.0334912 1.581780597
85.02840582 0.7160028194
139.0389705 1.392076059
153.0546206 13.15881923
171.0651853 75.90231503

Name: +ve in-silico MS/MS by CFM-ID for AIVUQNKTJDAYQX-RNJXMRFFSA-N
ID: AIVUQNKTJDAYQX-RNJXMRFFSA-N
Comment: Energy1
Num peaks: 7
55.01784114 3.659139366
85.02840582 3.040055186
139.0389705 4.107512843
141.0546206 3.496504766
143.0702706 4.452585229
153.0546206 15.38754847
171.0651853 47.27552144

Name: +ve in-silico MS/MS by CFM-ID for AIVUQNKTJDAYQX-RNJXMRFFSA-N
ID: AIVUQNKTJDAYQX-RNJXMRFFSA-N
Comment: Energy2
Num peaks: 21
15.02292652 1.9228468
25.00727645 5.009910484
27.02292652 1.723058124
29.00219107 1.520940681
41.00219107 3.169725492
43.01784114 4.411909601
45.0334912 2.993367266
53.00219107 6.443801537
55.01784114 14.58359511
57.0334912 6.870165454
69.0334912 2.340080007
71.01275576 2.97220843
71.04914126 1.703087619
73.02840582 1.29475435
81.0334912 1.4782562
83.01275576 6.251185827
85.02840582 5.295471323
97.02840582 3.812386785
113.0233204 1.520142091
123.0440559 2.668930705
153.0546206 2.660115644

Name: +ve in-silico MS/MS by CFM-ID for BHKWJBLOULPVEY-WPRPVWTQSA-N
ID: BHKWJBLOULPVEY-WPRPVWTQSA-N
Comment: Energy0
Num peaks: 6
73.02840582 0.5779979466
167.0338851 0.5373224194
175.0389705 2.073185469
181.0495352 0.5086161765
193.0495352 30.38968418
211.0600999 61.62103745

Name: +ve in-silico MS/MS by CFM-ID for BHKWJBLOULPVEY-WPRPVWTQSA-N
ID: BHKWJBLOULPVEY-WPRPVWTQSA-N
Comment: Energy1
Num peaks: 15
55.01784114 2.294859702
57.0334912 2.712443359
71.01275576 2.772154232
73.02840582 4.019305823
75.04405588 5.639689
137.0233204 8.861011945
139.0389705 4.636183421
151.0389705 3.056611302
163.0389705 2.944126405
165.0546206 3.723794538
175.0389705 3.165720714
181.0495352 6.354338573
183.0651853 4.55091369
193.0495352 13.30786782
211.0600999 12.80065087

Name: +ve in-silico MS/MS by CFM-ID for BHKWJBLOULPVEY-WPRPVWTQSA-N
ID: BHKWJBLOULPVEY-WPRPVWTQSA-N
Comment: Energy2
Num peaks: 27
41.00219107 5.133142656
43.01784114 1.753036332
53.00219107 3.043111936
55.01784114 5.632573748
57.0334912 2.214259423
68.99710569 1.576514466
73.02840582 1.983970597
81.0334912 2.042587602
83.01275576 1.975038662
111.0440559 2.05682854
121.0284058 2.441380026
123.0440559 3.609167576
133.0284058 2.910739667
135.0440559 2.744912628
137.0233204 4.157505944
137.0597059 1.265685576
139.0389705 1.34209617
147.0076704 1.226776899
149.0233204 2.569988354
151.0389705 3.174406466
163.0389705 3.799872498
165.0182351 1.352937419
165.0546206 7.753994182
167.0338851 1.652162623
169.0495352 1.742691535
175.0389705 6.341342374
193.0495352 5.605952634

Name: +ve in-silico MS/MS by CFM-ID for HYRURJQQQURGQC-UHFFFAOYSA-N
ID: HYRURJQQQURGQC-UHFFFAOYSA-N
Comment: Energy0
Num peaks: 6
135.0440559 2.067236562
161.0233204 22.21959275
163.0389705 3.028861951
165.0546206 0.7875282565
175.0389705 3.428117784
193.0495352 65.95689417

Name: +ve in-silico MS/MS by CFM-ID for HYRURJQQQURGQC-UHFFFAOYSA-N
ID: HYRURJQQQURGQC-UHFFFAOYSA-N
Comment: Energy1
Num peaks: 6
135.0440559 3.463146766
161.0233204 25.61850726
163.0389705 3.565875166
165.0546206 8.865083685
175.0389705 7.213253784
193.0495352 34.79785012

Name: +ve in-silico MS/MS by CFM-ID for HYRURJQQQURGQC-UHFFFAOYSA-N
ID: HYRURJQQQURGQC-UHFFFAOYSA-N
Comment: Energy2
Num peaks: 21
39.02292652 1.515931146
53.00219107 1.301221938
63.02292652 4.355181714
65.00219107 1.542908844
65.03857658 1.443086501
67.01784114 3.782835456
91.01784114 9.795120134
93.0334912 5.820575259
95.01275576 2.269531099
105.0334912 6.421017111
107.0127558 1.473454169
107.0491413 2.263573966
119.0127558 2.661791905
133.0284058 8.996503403
135.0076704 1.594228273
135.0440559 4.600000844
145.0284058 5.977741107
147.0440559 2.52849194
161.0233204 7.897323953
163.0389705 2.893089902
175.0389705 1.80578127

Name: +ve in-silico MS/MS by CFM-ID for SOAUQGQEEKMIFZ-HGNGGELXSA-N
ID: SOAUQGQEEKMIFZ-HGNGGELXSA-N
Comment: Energy0
Num peaks: 6
41.03857658 0.2540459221
121.0284058 0.257482908
175.0389705 1.492995806
181.0495352 0.3542800094
193.0495352 21.97420325
211.0600999 72.46015262

Name: +ve in-silico MS/MS by CFM-ID for SOAUQGQEEKMIFZ-HGNGGELXSA-N
ID: SOAUQGQEEKMIFZ-HGNGGELXSA-N
Comment: Energy1
Num peaks: 14
61.02840582 1.25092758
121.0284058 5.47662701
123.0440559 2.858788541
149.0233204 1.850584758
151.0389705 2.540413369
153.0546206 1.248185482
163.0389705 1.347391698
165.0546206 3.245415667
175.0389705 3.657420533
179.0338851 1.60267155
181.0495352 7.837766555
183.0651853 8.475157047
193.0495352 14.87440948
211.0600999 23.81516454

Name: +ve in-silico MS/MS by CFM-ID for SOAUQGQEEKMIFZ-HGNGGELXSA-N
ID: SOAUQGQEEKMIFZ-HGNGGELXSA-N
Comment: Energy2
Num peaks: 31
39.02292652 4.811745679
41.00219107 1.395353611
41.03857658 4.259914188
43.01784114 1.305101266
53.00219107 0.9819720919
65.03857658 3.565219349
71.01275576 1.364682411
73.02840582 1.116526554
77.00219107 1.671677264
79.01784114 1.495657664
81.0334912 1.297769401
81.06987671 1.308070912
93.0334912 1.591358082
95.04914126 5.332480995
97.06479133 1.408229139
99.08044139 1.816036939
105.0334912 1.719036452
107.0491413 5.474990723
121.0284058 6.792860372
123.0440559 1.598395806
133.0284058 3.600033297
135.0440559 2.455408954
137.0597059 1.306731607
149.0233204 2.444498383
151.0389705 1.402748876
153.0546206 0.8965542035
165.0546206 3.993090267
169.0495352 0.9945126813
175.0389705 5.909186676
193.0495352 4.345625588
195.0287997 1.150481295

Name: +ve in-silico MS/MS by CFM-ID for OLUTWMXDZHPAGG-UHFFFAOYSA-N
ID: OLUTWMXDZHPAGG-UHFFFAOYSA-N
Comment: Energy0
Num peaks: 6
137.0233204 0.9586895948
139.0389705 0.7707271558
163.0389705 0.9617260877
165.0546206 0.5348600319
175.0389705 1.047477051
193.0495352 92.95332871

Name: +ve in-silico MS/MS by CFM-ID for OLUTWMXDZHPAGG-UHFFFAOYSA-N
ID: OLUTWMXDZHPAGG-UHFFFAOYSA-N
Comment: Energy1
Num peaks: 6
163.0389705 4.857031403
165.0182351 4.030537682
165.0546206 9.155638319
167.0338851 7.351878639
175.0389705 2.242755675
193.0495352 58.66797122

Name: +ve in-silico MS/MS by CFM-ID for OLUTWMXDZHPAGG-UHFFFAOYSA-N
ID: OLUTWMXDZHPAGG-UHFFFAOYSA-N
Comment: Energy2
Num peaks: 25
15.02292652 1.395864835
41.00219107 3.667757992
51.02292652 1.169090957
53.00219107 3.718575687
55.01784114 4.637879454
65.00219107 3.085551123
67.01784114 3.779514675
69.0334912 1.175827439
79.01784114 1.623258678
83.01275576 1.726872319
109.0284058 5.698494536
119.0127558 8.651062885
121.0284058 7.863996978
123.0440559 4.373017748
133.0284058 1.794846816
135.0076704 4.784202402
137.0233204 5.825657449
139.0389705 2.264033193
147.0076704 1.242863083
149.0233204 3.70951846
163.0389705 1.938806089
165.0546206 1.325723306
167.0338851 1.293569307
175.0389705 1.918996807
177.0182351 2.245507996

Name: +ve in-silico MS/MS by CFM-ID for KUVRLCOEIGGESY-UHFFFAOYSA-N
ID: KUVRLCOEIGGESY-UHFFFAOYSA-N
Comment: Energy0
Num peaks: 6
43.01784114 4.141902021
61.02840582 5.956358829
111.0440559 21.60380756
129.0546206 5.116818963
153.0546206 10.46248011
171.0651853 37.78899324

Name: +ve in-silico MS/MS by CFM-ID for KUVRLCOEIGGESY-UHFFFAOYSA-N
ID: KUVRLCOEIGGESY-UHFFFAOYSA-N
Comment: Energy1
Num peaks: 9
43.01784114 2.683010666
61.02840582 2.540411619
93.0334912 6.324307102
97.02840582 2.193162692
109.0284058 3.534357871
111.0440559 37.76792524
129.0546206 7.831766679
153.0546206 7.867102585
171.0651853 9.754035203

Name: +ve in-silico MS/MS by CFM-ID for KUVRLCOEIGGESY-UHFFFAOYSA-N
ID: KUVRLCOEIGGESY-UHFFFAOYSA-N
Comment: Energy2
Num peaks: 21
15.02292652 2.646889682
25.00727645 1.655796348
39.02292652 1.602786423
41.00219107 2.099170632
43.01784114 11.10011949
49.00727645 2.941934643
53.00219107 6.630056547
53.03857658 1.520894855
55.01784114 3.253218263
57.0334912 2.076888004
61.02840582 3.859900543
65.00219107 3.910471784
67.01784114 9.923069793
69.0334912 10.53886653
73.02840582 2.598457681
81.0334912 2.749627358
85.02840582 1.978731009
93.0334912 2.174848582
97.02840582 1.661234845
109.0284058 1.653611702
111.0440559 4.415494529

Name: +ve in-silico MS/MS by CFM-ID for XPCANESROYLLJW-UHFFFAOYSA-N
ID: XPCANESROYLLJW-UHFFFAOYSA-N
Comment: Energy0
Num peaks: 6
125.0233204 7.651027792
135.0440559 1.322455499
139.0389705 1.276993227
143.0338851 5.594696756
153.0546206 18.62239392
171.0651853 56.88334666

Name: +ve in-silico MS/MS by CFM-ID for XPCANESROYLLJW-UHFFFAOYSA-N
ID: XPCANESROYLLJW-UHFFFAOYSA-N
Comment: Energy1
Num peaks: 19
41.03857658 1.369676801
43.01784114 2.098451656
47.04914126 1.177753589
53.00219107 1.214895464
55.01784114 1.546880498
67.01784114 2.256248884
69.0334912 1.170527914
81.0334912 1.342412986
93.0334912 1.348139204
109.0284058 3.894533516
111.0440559 5.348465446
113.0597059 2.94218766
125.0233204 12.3802049
127.0389705 2.045684672
135.0440559 1.654747139
139.0389705 2.348444649
143.0338851 5.854221578
153.0546206 12.34644226
171.0651853 18.36265355

Name: +ve in-silico MS/MS by CFM-ID for XPCANESROYLLJW-UHFFFAOYSA-N
ID: XPCANESROYLLJW-UHFFFAOYSA-N
Comment: Energy2
Num peaks: 29
25.00727645 1.289810604
29.00219107 2.66331096
29.03857658 2.241671901
39.02292652 3.632904887
41.00219107 2.960206773
43.01784114 1.359260627
44.99710569 1.29224101
53.00219107 2.40487082
55.01784114 5.6365685
57.0334912 3.517832702
65.00219107 1.296877921
67.01784114 1.531340624
68.99710569 2.369199177
73.02840582 3.078288096
81.0334912 1.681953199
83.01275576 1.35758485
97.02840582 1.864056701
99.00767038 1.130246909
101.0233204 1.592207567
107.0127558 2.916306579
109.0284058 4.689947863
111.0440559 1.526318941
113.0233204 1.897409881
123.0076704 1.746889291
123.0440559 1.232230304
125.0233204 16.50104595
125.0597059 1.310462799
127.0389705 3.86161393
143.0338851 1.709530493

Name: +ve in-silico MS/MS by CFM-ID for RKIATQDHYLUPSL-ONEGZZNKSA-N
ID: RKIATQDHYLUPSL-ONEGZZNKSA-N
Comment: Energy0
Num peaks: 6
59.01275576 2.604110161
151.0389705 2.168937503
165.0546206 8.755535346
175.0389705 6.614712497
193.0495352 28.63056108
211.0600999 36.36052832

Name: +ve in-silico MS/MS by CFM-ID for RKIATQDHYLUPSL-ONEGZZNKSA-N
ID: RKIATQDHYLUPSL-ONEGZZNKSA-N
Comment: Energy1
Num peaks: 22
41.00219107 2.173675846
41.03857658 1.174001536
43.01784114 1.316585382
59.01275576 3.662853207
61.02840582 1.353663028
63.02292652 1.075623484
65.03857658 1.139480728
67.05422664 2.040537073
83.01275576 1.098728782
85.02840582 1.179155883
107.0127558 1.965820677
109.0284058 2.306825656
139.0389705 5.303956659
141.0546206 1.130268727
149.0597059 1.119249706
151.0389705 20.38337087
163.0389705 1.212067804
165.0546206 12.43856468
167.0702706 1.303941599
175.0389705 2.950983475
193.0495352 8.20823332
211.0600999 5.768977386

Name: +ve in-silico MS/MS by CFM-ID for RKIATQDHYLUPSL-ONEGZZNKSA-N
ID: RKIATQDHYLUPSL-ONEGZZNKSA-N
Comment: Energy2
Num peaks: 31
25.00727645 7.519495405
27.02292652 1.567870508
39.02292652 3.695327445
41.00219107 1.997490504
41.03857658 1.098732042
43.01784114 1.155325712
45.0334912 1.730194457
53.00219107 3.488025266
55.01784114 3.055878195
57.0334912 3.143357952
59.01275576 4.313783822
65.03857658 1.496967448
68.99710569 1.467021639
69.0334912 1.549874319
71.01275576 2.093113418
83.01275576 2.285090551
85.02840582 2.529209403
107.0127558 3.200977749
109.0284058 3.989680813
111.0440559 1.362247915
123.0440559 1.16634345
125.0233204 1.437593946
133.0284058 5.782367953
135.0440559 3.167716952
139.0389705 1.986977925
147.0440559 1.709557519
149.0233204 2.741552523
149.0597059 1.898055211
151.0389705 2.045636487
163.0389705 1.577545247
165.0546206 2.276109074

Name: +ve in-silico MS/MS by CFM-ID for WNDDCECTCQRHDZ-UITAMQMPSA-N
ID: WNDDCECTCQRHDZ-UITAMQMPSA-N
Comment: Energy0
Num peaks: 6
121.0284058 25.37296682
123.0440559 5.373799067
125.0597059 7.359341854
179.0338851 10.64412905
193.0495352 4.070492707
211.0600999 30.49573506

Name: +ve in-silico MS/MS by CFM-ID for WNDDCECTCQRHDZ-UITAMQMPSA-N
ID: WNDDCECTCQRHDZ-UITAMQMPSA-N
Comment: Energy1
Num peaks: 11
93.0334912 2.91803943
109.0284058 2.475674661
121.0284058 26.01042217
123.0440559 15.30012359
125.0597059 2.638895648
151.0389705 7.655132395
179.0338851 6.482449979
181.0495352 2.391832256
183.0651853 2.4297704
193.0495352 2.69662156
211.0600999 9.335158886

Name: +ve in-silico MS/MS by CFM-ID for WNDDCECTCQRHDZ-UITAMQMPSA-N
ID: WNDDCECTCQRHDZ-UITAMQMPSA-N
Comment: Energy2
Num peaks: 22
39.02292652 1.405378559
49.00727645 4.244038867
51.02292652 2.322531274
53.00219107 2.156434995
53.03857658 1.323901473
59.01275576 3.012689747
65.03857658 8.135804371
67.05422664 1.181386429
77.00219107 1.438136466
79.01784114 2.563634302
81.0334912 1.350151795
91.01784114 1.796721872
93.0334912 5.665315008
95.04914126 2.559715478
105.0334912 1.474127534
107.0491413 3.827098296
109.0284058 3.958072017
121.0284058 19.10494187
123.0440559 5.758867944
125.0597059 1.234603068
133.0284058 3.640693659
151.0389705 1.860864155

Name: +ve in-silico MS/MS by CFM-ID for ZOIQMOPABGFDGI-UHFFFAOYSA-N
ID: ZOIQMOPABGFDGI-UHFFFAOYSA-N
Comment: Energy0
Num peaks: 6
43.01784114 2.191345918
151.0389705 15.43449714
165.0546206 11.55792503
169.0495352 13.56453528
193.0495352 12.77056779
211.0600999 30.84831952

Name: +ve in-silico MS/MS by CFM-ID for ZOIQMOPABGFDGI-UHFFFAOYSA-N
ID: ZOIQMOPABGFDGI-UHFFFAOYSA-N
Comment: Energy1
Num peaks: 9
43.01784114 3.11813739
107.0491413 2.409948963
123.0440559 5.437661944
151.0389705 19.62615854
165.0546206 16.05810767
167.0702706 1.892306979
169.0495352 11.76150693
193.0495352 12.99437187
211.0600999 7.94404816

Name: +ve in-silico MS/MS by CFM-ID for ZOIQMOPABGFDGI-UHFFFAOYSA-N
ID: ZOIQMOPABGFDGI-UHFFFAOYSA-N
Comment: Energy2
Num peaks: 20
15.02292652 1.354823706
41.00219107 1.417385848
43.01784114 5.590422515
51.02292652 2.052085909
61.02840582 1.584237689
81.0334912 2.880778797
95.01275576 3.284252646
97.02840582 1.824991255
107.0127558 4.304775541
107.0491413 9.234405427
109.0284058 2.252924401
121.0284058 1.531817916
123.0440559 13.90404799
125.0233204 2.844395179
125.0597059 2.435893841
139.0389705 2.080010965
151.0389705 12.76349188
153.0182351 5.365574263
165.0546206 1.472716371
169.0495352 1.851509213

Name: +ve in-silico MS/MS by CFM-ID for IWMGFJIYEIPPPD-FNORWQNLSA-N
ID: IWMGFJIYEIPPPD-FNORWQNLSA-N
Comment: Energy0
Num peaks: 6
129.0334912 4.249120528
133.0284058 2.446697602
147.0440559 4.175422143
157.0284058 20.11808046
175.0389705 35.73304565
193.0495352 21.332054

Name: +ve in-silico MS/MS by CFM-ID for IWMGFJIYEIPPPD-FNORWQNLSA-N
ID: IWMGFJIYEIPPPD-FNORWQNLSA-N
Comment: Energy1
Num peaks: 23
49.00727645 1.069800426
55.01784114 1.281431098
71.01275576 1.103511823
73.00727645 1.026523535
73.02840582 1.817757681
83.01275576 1.086583219
87.02292652 2.51067528
92.99710569 0.9814795184
95.01275576 1.303431712
101.0385766 3.470688105
107.0127558 1.440277549
115.0178411 2.601649518
119.0127558 1.237682227
127.0178411 1.020478207
129.0334912 7.423439949
131.0127558 2.24578194
131.0491413 1.598346912
133.0284058 5.818309192
147.0440559 10.7146425
149.0597059 1.020790262
157.0284058 7.509959814
175.0389705 13.53200873
193.0495352 8.558526961

Name: +ve in-silico MS/MS by CFM-ID for IWMGFJIYEIPPPD-FNORWQNLSA-N
ID: IWMGFJIYEIPPPD-FNORWQNLSA-N
Comment: Energy2
Num peaks: 26
27.02292652 2.822819061
39.02292652 6.234834246
43.01784114 1.155814758
49.00727645 6.619466315
51.02292652 1.90984866
59.01275576 2.505627846
63.02292652 3.404001606
68.99710569 2.641225415
71.01275576 1.657366203
73.00727645 6.213142915
75.02292652 1.903328646
83.01275576 1.852813627
87.02292652 12.29393013
89.00219107 1.598672435
89.03857658 1.644877589
92.99710569 1.296142225
95.01275576 1.806276356
101.0385766 8.859845307
103.0542266 1.195760766
107.0127558 2.119226814
113.0021911 1.922801664
115.0178411 1.364940817
129.0334912 3.121037656
131.0127558 1.419921021
131.0491413 1.236682971
147.0440559 1.443464984

Name: +ve in-silico MS/MS by CFM-ID for CXTZKQUXRKWMNA-UHFFFAOYSA-N
ID: CXTZKQUXRKWMNA-UHFFFAOYSA-N
Comment: Energy0
Num peaks: 6
167.0338851 2.253614112
169.0495352 2.409796331
179.0338851 3.242362962
193.0495352 18.48294649
195.0287997 3.22955674
211.0600999 61.08997078

Name: +ve in-silico MS/MS by CFM-ID for CXTZKQUXRKWMNA-UHFFFAOYSA-N
ID: CXTZKQUXRKWMNA-UHFFFAOYSA-N
Comment: Energy1
Num peaks: 9
43.01784114 2.521803518
167.0338851 2.15898642
169.0495352 3.645731059
175.0389705 3.909795437
179.0338851 4.686384732
181.0495352 2.443760581
193.0495352 22.77739512
195.0287997 2.463505009
211.0600999 36.69978654

Name: +ve in-silico MS/MS by CFM-ID for CXTZKQUXRKWMNA-UHFFFAOYSA-N
ID: CXTZKQUXRKWMNA-UHFFFAOYSA-N
Comment: Energy2
Num peaks: 28
39.02292652 1.430586518
55.01784114 3.15358468
57.0334912 4.892003261
83.01275576 6.850012359
85.02840582 3.348710997
97.02840582 1.473135447
107.0127558 1.429187647
109.0284058 3.971476171
111.0076704 1.396769203
111.0440559 1.905577631
121.0284058 5.951356769
123.0076704 1.661205423
123.0440559 2.559774054
125.0233204 3.737773356
125.0597059 1.967589403
127.0389705 1.428244256
137.0233204 1.238012226
139.0389705 2.383736649
151.0389705 2.896106094
161.0233204 2.387247795
163.0389705 5.378058115
165.0182351 1.334054525
165.0546206 2.457096366
167.0338851 1.25300003
175.0389705 4.00367784
177.0182351 4.875748994
193.0495352 2.916082937
195.0287997 1.780940937

Name: +ve in-silico MS/MS by CFM-ID for QKTWKMBSWRQQRQ-SCSAIBSYSA-N
ID: QKTWKMBSWRQQRQ-SCSAIBSYSA-N
Comment: Energy0
Num peaks: 6
139.0389705 0.538057472
165.0182351 0.4210050538
167.0338851 0.5150915834
175.0389705 5.232536916
193.0495352 48.41165959
211.0600999 39.04329273

Name: +ve in-silico MS/MS by CFM-ID for QKTWKMBSWRQQRQ-SCSAIBSYSA-N
ID: QKTWKMBSWRQQRQ-SCSAIBSYSA-N
Comment: Energy1
Num peaks: 15
59.04914126 2.199691868
125.0233204 3.119477488
137.0233204 1.576574288
139.0389705 5.102074494
151.0389705 1.429786098
153.0182351 1.985606426
161.0233204 1.308613078
163.0389705 2.632471273
165.0546206 8.279827899
167.0338851 2.138807766
175.0389705 5.959824853
181.0495352 4.966576361
183.0651853 5.757283266
193.0495352 20.57355362
211.0600999 13.38405906

Name: +ve in-silico MS/MS by CFM-ID for QKTWKMBSWRQQRQ-SCSAIBSYSA-N
ID: QKTWKMBSWRQQRQ-SCSAIBSYSA-N
Comment: Energy2
Num peaks: 27
39.02292652 4.517551651
41.00219107 1.378055278
41.03857658 2.650529988
43.05422664 4.531434209
53.00219107 1.6108958
55.01784114 1.743363057
65.00219107 3.337242362
67.01784114 3.152889124
69.0334912 2.107489881
81.0334912 1.214369614
111.0440559 3.52756966
123.0440559 2.503891212
135.0440559 2.757762922
137.0233204 3.933937091
137.0597059 1.652624044
139.0389705 5.139514682
141.0546206 1.251642402
147.0076704 2.499148434
149.0233204 2.541442149
151.0389705 3.92139374
161.0233204 1.270358004
163.0389705 2.741568487
165.0182351 1.384171473
165.0546206 6.978377264
167.0338851 1.501691642
175.0389705 5.931051033
193.0495352 4.581008368

Name: +ve in-silico MS/MS by CFM-ID for HPLWNJIJUNUUJG-UHFFFAOYSA-N
ID: HPLWNJIJUNUUJG-UHFFFAOYSA-N
Comment: Energy0
Num peaks: 6
117.0334912 0.5937099586
161.0233204 0.5103229947
163.0389705 1.471388425
165.0546206 1.853333375
175.0389705 25.9975293
193.0495352 65.83169992

Name: +ve in-silico MS/MS by CFM-ID for HPLWNJIJUNUUJG-UHFFFAOYSA-N
ID: HPLWNJIJUNUUJG-UHFFFAOYSA-N
Comment: Energy1
Num peaks: 8
119.0491413 3.660724643
121.0647913 4.633981613
147.0440559 3.062745696
149.0597059 4.283313373
163.0389705 4.161856642
165.0546206 7.336837431
175.0389705 26.22560797
193.0495352 29.66938072

Name: +ve in-silico MS/MS by CFM-ID for HPLWNJIJUNUUJG-UHFFFAOYSA-N
ID: HPLWNJIJUNUUJG-UHFFFAOYSA-N
Comment: Energy2
Num peaks: 19
39.02292652 2.0410021
49.00727645 4.498460979
51.02292652 2.490098529
63.02292652 4.736607277
65.03857658 4.075720571
91.01784114 3.494738463
91.05422664 8.799499461
93.0334912 1.935263615
93.06987671 1.451475542
103.0542266 1.449105755
105.0334912 2.033412115
107.0491413 7.672944731
117.0334912 9.394822235
119.0491413 9.738115769
121.0647913 1.379257304
133.0284058 4.232380704
135.0440559 5.467947561
137.0597059 3.145767616
175.0389705 2.813481458

Name: +ve in-silico MS/MS by CFM-ID for RQTUIOAYKIUNKJ-UHFFFAOYSA-N
ID: RQTUIOAYKIUNKJ-UHFFFAOYSA-N
Comment: Energy0
Num peaks: 6
15.02292652 0.3770478545
139.0389705 0.7848997793
163.0389705 1.233765513
165.0546206 0.2573677345
175.0389705 14.46003493
193.0495352 81.2660932

Name: +ve in-silico MS/MS by CFM-ID for RQTUIOAYKIUNKJ-UHFFFAOYSA-N
ID: RQTUIOAYKIUNKJ-UHFFFAOYSA-N
Comment: Energy1
Num peaks: 6
139.0389705 3.369499131
165.0182351 3.678400844
165.0546206 6.963085489
167.0338851 6.802415296
175.0389705 17.9375961
193.0495352 48.10500236

Name: +ve in-silico MS/MS by CFM-ID for RQTUIOAYKIUNKJ-UHFFFAOYSA-N
ID: RQTUIOAYKIUNKJ-UHFFFAOYSA-N
Comment: Energy2
Num peaks: 22
41.00219107 2.187284631
53.00219107 5.380332968
55.01784114 4.283801949
65.00219107 2.06971803
67.01784114 2.862251034
68.99710569 3.159706527
83.01275576 1.578819486
97.02840582 3.633985346
107.0491413 1.599828278
119.0127558 4.93236983
121.0284058 5.11527342
123.0076704 2.014838699
123.0440559 2.994591857
133.0284058 1.866546239
137.0233204 3.761720377
139.0389705 2.898427865
147.0440559 9.409356929
149.0233204 3.307875809
163.0389705 2.547321424
165.0546206 1.674766186
167.0338851 1.640782311
175.0389705 11.81067383

Name: +ve in-silico MS/MS by CFM-ID for VOPDFFBAKXNSRA-UHFFFAOYSA-N
ID: VOPDFFBAKXNSRA-UHFFFAOYSA-N
Comment: Energy0
Num peaks: 6
131.0491413 1.339531812
147.0440559 15.51309524
149.0597059 2.981258474
161.0233204 1.0166374
175.0389705 33.61889435
193.0495352 37.68993132

Name: +ve in-silico MS/MS by CFM-ID for VOPDFFBAKXNSRA-UHFFFAOYSA-N
ID: VOPDFFBAKXNSRA-UHFFFAOYSA-N
Comment: Energy1
Num peaks: 10
103.0542266 3.716451998
105.0334912 3.54798223
117.0334912 9.140623718
131.0491413 3.883297722
135.0440559 10.08825945
147.0440559 19.63292189
149.0597059 6.515967105
165.0546206 4.017323703
175.0389705 14.90859332
193.0495352 5.329488969

Name: +ve in-silico MS/MS by CFM-ID for VOPDFFBAKXNSRA-UHFFFAOYSA-N
ID: VOPDFFBAKXNSRA-UHFFFAOYSA-N
Comment: Energy2
Num peaks: 22
44.99710569 3.179640304
49.00727645 1.700849376
51.02292652 1.753467659
63.02292652 2.457479384
68.99710569 3.213016853
75.02292652 1.814866319
91.05422664 3.598597847
101.0385766 2.440856476
103.0542266 6.972577567
105.0334912 3.274253267
117.0334912 15.35999191
119.0127558 1.761523775
119.0491413 1.634048813
121.0284058 1.771504094
129.0334912 3.579322999
131.0491413 4.910450117
133.0284058 3.161092702
135.0440559 3.057158265
145.0284058 2.464581934
147.0440559 8.107553055
157.0284058 1.723405073
175.0389705 2.909952202

Name: +ve in-silico MS/MS by CFM-ID for UXKZYARBTQKFQT-YPKPFQOOSA-N
ID: UXKZYARBTQKFQT-YPKPFQOOSA-N
Comment: Energy0
Num peaks: 8
87.02292652 3.847569497
89.03857658 4.626141641
118.9949975 1.752355496
121.0106476 1.888746307
163.0542266 7.224974375
165.0698767 2.866414377
195.0262976 6.43297001
211.0575978 51.42123169

Name: +ve in-silico MS/MS by CFM-ID for UXKZYARBTQKFQT-YPKPFQOOSA-N
ID: UXKZYARBTQKFQT-YPKPFQOOSA-N
Comment: Energy1
Num peaks: 18
39.02292652 2.319264151
49.00727645 1.906580942
51.02292652 2.119374015
63.02292652 2.592357979
73.00727645 1.542144778
75.02292652 5.787505418
87.02292652 12.30307202
89.03857658 16.2986552
91.05422664 3.905489808
99.02292652 1.593239768
118.9949975 3.492584519
121.0106476 4.219740835
123.0262976 3.121332107
147.0262976 2.275043892
163.0542266 4.09437554
171.0262976 1.892891524
195.0262976 1.54725188
211.0575978 9.468901744

Name: +ve in-silico MS/MS by CFM-ID for UXKZYARBTQKFQT-YPKPFQOOSA-N
ID: UXKZYARBTQKFQT-YPKPFQOOSA-N
Comment: Energy2
Num peaks: 22
15.02292652 1.099594183
39.02292652 7.817658812
49.00727645 9.920038516
51.02292652 5.29492342
63.02292652 7.177679491
65.03857658 1.171776846
70.99499752 1.824689914
73.00727645 4.620870032
75.02292652 5.810893851
87.02292652 6.435795265
89.03857658 5.377739856
97.00727645 1.216377023
99.02292652 2.688585
106.9949975 1.051018453
118.9949975 3.124613294
121.0106476 2.762413263
130.9949975 1.902184074
142.9949975 2.672056253
145.0106476 3.008615315
154.9949975 1.690941784
169.0106476 1.518515143
195.0262976 2.128864745

Name: +ve in-silico MS/MS by CFM-ID for ZYDSNEAHMPKNPG-UHFFFAOYSA-N
ID: ZYDSNEAHMPKNPG-UHFFFAOYSA-N
Comment: Energy0
Num peaks: 6
71.01275576 3.592764472
123.0440559 2.750237159
141.0546206 9.813322146
165.0546206 4.810870202
193.0495352 20.59173473
211.0600999 39.86553214

Name: +ve in-silico MS/MS by CFM-ID for ZYDSNEAHMPKNPG-UHFFFAOYSA-N
ID: ZYDSNEAHMPKNPG-UHFFFAOYSA-N
Comment: Energy1
Num peaks: 17
25.00727645 3.803250198
53.00219107 2.502433415
55.01784114 2.777900117
71.01275576 5.727223838
109.0284058 2.27123364
111.0440559 2.880864065
113.0597059 2.841340503
123.0440559 5.744389021
125.0233204 1.891297989
135.0440559 1.498094277
137.0597059 2.259282784
139.0389705 1.953633166
141.0546206 17.36319847
165.0546206 10.81798039
179.0338851 1.605967481
193.0495352 7.901683952
211.0600999 7.075163177

Name: +ve in-silico MS/MS by CFM-ID for ZYDSNEAHMPKNPG-UHFFFAOYSA-N
ID: ZYDSNEAHMPKNPG-UHFFFAOYSA-N
Comment: Energy2
Num peaks: 26
25.00727645 7.276791342
27.02292652 1.136531153
41.00219107 3.07520639
51.02292652 1.228570819
53.00219107 1.566399971
55.01784114 2.113197728
57.0334912 1.33786518
67.01784114 2.66968009
69.0334912 3.253103002
71.01275576 7.593608203
77.00219107 1.285445441
79.01784114 1.600712656
81.0334912 4.174451491
83.04914126 2.527392739
85.02840582 2.567599735
85.06479133 1.187810739
89.02332044 1.120418941
95.01275576 2.727639905
95.04914126 1.84187985
97.02840582 2.803846965
99.04405588 2.47574091
109.0284058 5.699108245
111.0440559 2.316280072
123.0440559 7.290121946
125.0233204 7.126012431
141.0546206 3.123746144

Name: +ve in-silico MS/MS by CFM-ID for BHKWJBLOULPVEY-SCZZXKLOSA-N
ID: BHKWJBLOULPVEY-SCZZXKLOSA-N
Comment: Energy0
Num peaks: 6
73.02840582 0.5779979466
167.0338851 0.5373224194
175.0389705 2.073185469
181.0495352 0.5086161765
193.0495352 30.38968418
211.0600999 61.62103745

Name: +ve in-silico MS/MS by CFM-ID for BHKWJBLOULPVEY-SCZZXKLOSA-N
ID: BHKWJBLOULPVEY-SCZZXKLOSA-N
Comment: Energy1
Num peaks: 15
55.01784114 2.294859702
57.0334912 2.712443359
71.01275576 2.772154232
73.02840582 4.019305823
75.04405588 5.639689
137.0233204 8.861011945
139.0389705 4.636183421
151.0389705 3.056611302
163.0389705 2.944126405
165.0546206 3.723794538
175.0389705 3.165720714
181.0495352 6.354338573
183.0651853 4.55091369
193.0495352 13.30786782
211.0600999 12.80065087

Name: +ve in-silico MS/MS by CFM-ID for BHKWJBLOULPVEY-SCZZXKLOSA-N
ID: BHKWJBLOULPVEY-SCZZXKLOSA-N
Comment: Energy2
Num peaks: 27
41.00219107 5.133142656
43.01784114 1.753036332
53.00219107 3.043111936
55.01784114 5.632573748
57.0334912 2.214259423
68.99710569 1.576514466
73.02840582 1.983970597
81.0334912 2.042587602
83.01275576 1.975038662
111.0440559 2.05682854
121.0284058 2.441380026
123.0440559 3.609167576
133.0284058 2.910739667
135.0440559 2.744912628
137.0233204 4.157505944
137.0597059 1.265685576
139.0389705 1.34209617
147.0076704 1.226776899
149.0233204 2.569988354
151.0389705 3.174406466
163.0389705 3.799872498
165.0182351 1.352937419
165.0546206 7.753994182
167.0338851 1.652162623
169.0495352 1.742691535
175.0389705 6.341342374
193.0495352 5.605952634

Name: +ve in-silico MS/MS by CFM-ID for CIWXNUFLRXYBQV-UHFFFAOYSA-N
ID: CIWXNUFLRXYBQV-UHFFFAOYSA-N
Comment: Energy0
Num peaks: 6
123.0076704 1.329379667
125.0233204 1.292515788
163.0389705 0.770285686
175.0389705 9.74395689
177.0182351 0.4372616852
193.0495352 83.51523714

Name: +ve in-silico MS/MS by CFM-ID for CIWXNUFLRXYBQV-UHFFFAOYSA-N
ID: CIWXNUFLRXYBQV-UHFFFAOYSA-N
Comment: Energy1
Num peaks: 6
147.0440559 4.277767054
149.0597059 3.754565012
163.0389705 5.649528764
165.0546206 19.45341454
175.0389705 11.1930975
193.0495352 38.14401629

Name: +ve in-silico MS/MS by CFM-ID for CIWXNUFLRXYBQV-UHFFFAOYSA-N
ID: CIWXNUFLRXYBQV-UHFFFAOYSA-N
Comment: Energy2
Num peaks: 31
15.02292652 1.364794426
39.02292652 3.978843415
41.00219107 1.522289826
49.00727645 1.321017182
53.00219107 2.946949099
55.01784114 2.488119198
67.01784114 1.680171186
73.00727645 1.801830027
75.02292652 1.538920816
77.00219107 1.544515638
77.03857658 1.736096273
79.01784114 3.519010576
81.0334912 2.25854686
93.0334912 1.398070531
95.01275576 5.105981514
97.02840582 2.719589727
99.04405588 2.476846097
101.0021911 1.388222827
105.0334912 2.815849251
119.0127558 3.562437601
121.0284058 4.678870917
123.0076704 1.402851479
123.0440559 2.066657017
133.0284058 2.240906107
135.0076704 1.704811506
147.0440559 4.925067564
149.0233204 1.672072408
151.0389705 3.031195049
165.0546206 1.900261493
175.0389705 3.600212896
177.0182351 1.167850455

Name: +ve in-silico MS/MS by CFM-ID for IXAPAMZBUJTKNY-UHFFFAOYSA-N
ID: IXAPAMZBUJTKNY-UHFFFAOYSA-N
Comment: Energy0
Num peaks: 6
165.0546206 0.7694041914
179.0338851 3.897661315
181.0495352 9.251885868
183.0651853 2.540454259
195.0287997 0.9104497571
211.0600999 79.62686694

Name: +ve in-silico MS/MS by CFM-ID for IXAPAMZBUJTKNY-UHFFFAOYSA-N
ID: IXAPAMZBUJTKNY-UHFFFAOYSA-N
Comment: Energy1
Num peaks: 6
167.0338851 3.09200514
179.0338851 6.200690691
181.0495352 11.10877061
183.0651853 3.972312125
195.0287997 2.718082222
211.0600999 57.81870401

Name: +ve in-silico MS/MS by CFM-ID for IXAPAMZBUJTKNY-UHFFFAOYSA-N
ID: IXAPAMZBUJTKNY-UHFFFAOYSA-N
Comment: Energy2
Num peaks: 23
15.02292652 1.832325066
53.00219107 3.338556806
55.01784114 3.62271881
69.0334912 1.337450273
83.01275576 1.425870911
85.02840582 1.317340577
109.0284058 3.522210119
111.0440559 2.552574134
121.0284058 1.705974162
123.0076704 1.956557198
125.0233204 3.519580342
135.0440559 2.88344666
137.0233204 1.834212653
139.0389705 2.212933059
149.0233204 6.719665953
151.0389705 9.200550321
165.0182351 6.313357431
165.0546206 6.286907996
167.0338851 7.881348036
179.0338851 2.309100031
181.0495352 4.468311487
183.0651853 1.964486596
195.0287997 2.074370566

Name: +ve in-silico MS/MS by CFM-ID for STZFTMXKJRIOSV-LURJTMIESA-N
ID: STZFTMXKJRIOSV-LURJTMIESA-N
Comment: Energy0
Num peaks: 10
105.0334912 9.14761678
107.0491413 2.343391749
125.0597059 2.404559703
147.0440559 2.706850726
149.0597059 2.837528239
161.0233204 2.38166325
163.0389705 7.582295871
165.0546206 2.634014325
175.0389705 9.356865409
193.0495352 40.73960606

Name: +ve in-silico MS/MS by CFM-ID for STZFTMXKJRIOSV-LURJTMIESA-N
ID: STZFTMXKJRIOSV-LURJTMIESA-N
Comment: Energy1
Num peaks: 19
51.02292652 3.054244482
79.01784114 1.461007569
105.0334912 9.858570752
107.0491413 7.750662961
135.0076704 2.551455494
137.0233204 1.419656193
139.0389705 1.913416465
147.0440559 1.749532542
149.0233204 5.455445173
149.0597059 1.469328678
151.0389705 2.818677385
161.0233204 4.13281738
163.0389705 2.376316939
165.0182351 2.087551895
165.0546206 5.695046251
167.0338851 2.228618942
175.0389705 9.813223404
177.0182351 2.499762863
193.0495352 12.28929506

Name: +ve in-silico MS/MS by CFM-ID for STZFTMXKJRIOSV-LURJTMIESA-N
ID: STZFTMXKJRIOSV-LURJTMIESA-N
Comment: Energy2
Num peaks: 23
39.02292652 8.671493905
41.00219107 5.814793433
41.03857658 2.543134109
49.00727645 5.113271909
51.02292652 1.602783509
53.03857658 2.207295083
55.01784114 3.310399116
67.01784114 4.290646539
68.99710569 2.199299416
69.0334912 4.437339245
71.04914126 1.750782363
79.01784114 1.840360297
83.04914126 1.975576388
92.99710569 2.163278361
93.0334912 5.582551054
95.04914126 3.511106241
97.02840582 2.002931123
105.0334912 4.89548343
107.0491413 5.731426913
108.9920203 3.412768129
109.0284058 2.697229845
123.0440559 3.515561667
125.0597059 1.768764243

Name: +ve in-silico MS/MS by CFM-ID for XAKPXVHELMEQCF-UHFFFAOYSA-N
ID: XAKPXVHELMEQCF-UHFFFAOYSA-N
Comment: Energy0
Num peaks: 6
137.0597059 0.4383062978
163.0389705 1.368078226
165.0546206 2.346436129
175.0389705 1.525384122
177.0182351 0.4670163744
193.0495352 90.0496507

Name: +ve in-silico MS/MS by CFM-ID for XAKPXVHELMEQCF-UHFFFAOYSA-N
ID: XAKPXVHELMEQCF-UHFFFAOYSA-N
Comment: Energy1
Num peaks: 8
41.00219107 6.69399664
121.0647913 2.553959648
137.0597059 1.864398151
147.0440559 6.577127591
149.0597059 5.421916521
163.0389705 4.752337648
165.0546206 24.59924578
193.0495352 29.08565238

Name: +ve in-silico MS/MS by CFM-ID for XAKPXVHELMEQCF-UHFFFAOYSA-N
ID: XAKPXVHELMEQCF-UHFFFAOYSA-N
Comment: Energy2
Num peaks: 25
49.00727645 1.464195843
51.02292652 2.00334712
53.03857658 1.323278673
65.03857658 2.213786311
75.02292652 2.625356428
77.03857658 4.927626798
79.01784114 1.483534629
81.0334912 1.73914492
91.01784114 1.356453739
93.0334912 3.45792807
95.04914126 1.279740628
105.0334912 14.81418404
107.0491413 4.908025182
109.0284058 2.561133375
117.0334912 2.585833886
119.0491413 1.165878626
121.0284058 4.992002114
121.0647913 3.542945978
123.0440559 1.948183095
131.0491413 2.931894533
133.0284058 1.580256751
135.0440559 6.338356221
137.0597059 5.569948564
147.0440559 2.221731298
149.0233204 1.714201809

Name: +ve in-silico MS/MS by CFM-ID for BMGOAOMKRNIFAM-UHFFFAOYSA-N
ID: BMGOAOMKRNIFAM-UHFFFAOYSA-N
Comment: Energy0
Num peaks: 6
137.0597059 19.02396888
139.075356 3.092337583
165.0546206 24.98347773
167.0702706 2.010595466
193.0495352 15.74661127
211.0600999 27.32384567

Name: +ve in-silico MS/MS by CFM-ID for BMGOAOMKRNIFAM-UHFFFAOYSA-N
ID: BMGOAOMKRNIFAM-UHFFFAOYSA-N
Comment: Energy1
Num peaks: 6
135.0440559 3.13812046
137.0597059 15.51269966
165.0546206 40.07832756
167.0702706 3.576976136
193.0495352 11.26271825
211.0600999 6.771447488

Name: +ve in-silico MS/MS by CFM-ID for BMGOAOMKRNIFAM-UHFFFAOYSA-N
ID: BMGOAOMKRNIFAM-UHFFFAOYSA-N
Comment: Energy2
Num peaks: 16
15.02292652 2.420101109
49.00727645 2.875883294
51.02292652 3.587008898
53.03857658 3.323708813
79.01784114 2.659859902
81.0334912 4.567361724
93.0334912 8.945590878
95.04914126 2.454962455
107.0491413 11.03577444
109.0647913 2.535903089
111.0440559 3.705093615
123.0440559 10.26244999
135.0440559 1.786710022
137.0597059 15.94046746
139.075356 2.394221586
165.0546206 2.238362959

Name: +ve in-silico MS/MS by CFM-ID for NBOYGABEGCYEQI-UHFFFAOYSA-N
ID: NBOYGABEGCYEQI-UHFFFAOYSA-N
Comment: Energy0
Num peaks: 6
43.01784114 2.424105791
61.02840582 1.441544811
151.0389705 14.1953215
169.0495352 20.6708401
193.0495352 6.941006132
211.0600999 42.68499754

Name: +ve in-silico MS/MS by CFM-ID for NBOYGABEGCYEQI-UHFFFAOYSA-N
ID: NBOYGABEGCYEQI-UHFFFAOYSA-N
Comment: Energy1
Num peaks: 14
39.02292652 1.842874004
41.03857658 1.907911476
43.01784114 3.527581321
61.02840582 1.45602754
67.01784114 2.324535657
69.0334912 1.905418688
99.00767038 1.957805217
151.0389705 11.60904616
153.0182351 3.248893385
169.0495352 25.12937878
183.0651853 2.580692552
193.0495352 6.309828297
195.0287997 1.07017003
211.0600999 15.72581958

Name: +ve in-silico MS/MS by CFM-ID for NBOYGABEGCYEQI-UHFFFAOYSA-N
ID: NBOYGABEGCYEQI-UHFFFAOYSA-N
Comment: Energy2
Num peaks: 24
25.00727645 1.704328573
39.02292652 9.041303723
41.00219107 1.933180742
41.03857658 3.55162946
43.01784114 4.761175699
49.00727645 1.790054095
51.02292652 1.398506376
53.00219107 1.24821752
55.01784114 1.949487609
61.02840582 1.551944377
65.00219107 4.400917622
67.01784114 12.87590096
69.0334912 5.342776187
79.01784114 1.254467339
81.0334912 3.346263392
83.01275576 2.735388759
95.01275576 1.976956609
97.02840582 2.400328882
101.0233204 1.87662626
109.0284058 2.315757338
121.0284058 1.713529674
137.0233204 1.732442699
151.0389705 5.574784014
153.0182351 4.635940905

Name: +ve in-silico MS/MS by CFM-ID for YJVZNOPAXXZMCW-UHFFFAOYSA-N
ID: YJVZNOPAXXZMCW-UHFFFAOYSA-N
Comment: Energy0
Num peaks: 6
147.0440559 2.185439564
149.0597059 2.506623748
151.0389705 4.85577825
163.0389705 6.274083426
165.0546206 2.568620362
193.0495352 76.21750802

Name: +ve in-silico MS/MS by CFM-ID for YJVZNOPAXXZMCW-UHFFFAOYSA-N
ID: YJVZNOPAXXZMCW-UHFFFAOYSA-N
Comment: Energy1
Num peaks: 8
135.0440559 1.867178263
147.0440559 3.497679947
149.0233204 10.48224134
149.0597059 4.446237835
151.0389705 14.1189191
163.0389705 3.801188529
165.0546206 27.47037329
193.0495352 15.08509133

Name: +ve in-silico MS/MS by CFM-ID for YJVZNOPAXXZMCW-UHFFFAOYSA-N
ID: YJVZNOPAXXZMCW-UHFFFAOYSA-N
Comment: Energy2
Num peaks: 23
27.02292652 1.424831609
49.00727645 2.417550666
51.02292652 1.450067727
53.00219107 7.209594454
55.01784114 2.179691961
68.99710569 2.341174694
75.02292652 1.438728343
101.0385766 3.368167402
103.0542266 4.284692436
105.0334912 8.022433946
107.0491413 1.838559488
117.0334912 1.986840235
119.0491413 6.840240172
121.0284058 10.51769015
123.0440559 3.712713983
135.0440559 3.430996338
145.0284058 1.651938033
147.0440559 6.522876817
149.0233204 2.021339883
149.0597059 1.670088518
151.0389705 2.366587404
163.0389705 1.825366617
165.0546206 1.691236586

Name: +ve in-silico MS/MS by CFM-ID for PGPVICRXSGQXJL-UHFFFAOYSA-N
ID: PGPVICRXSGQXJL-UHFFFAOYSA-N
Comment: Energy0
Num peaks: 6
149.0233204 0.7770810122
163.0389705 2.906949506
165.0546206 0.895788479
175.0389705 8.888515176
177.0182351 0.777511533
193.0495352 82.79853744

Name: +ve in-silico MS/MS by CFM-ID for PGPVICRXSGQXJL-UHFFFAOYSA-N
ID: PGPVICRXSGQXJL-UHFFFAOYSA-N
Comment: Energy1
Num peaks: 7
55.01784114 7.202662608
133.0284058 6.008218413
147.0440559 6.586009327
163.0389705 9.571479073
165.0546206 28.64132491
175.0389705 5.456886403
193.0495352 16.91392301

Name: +ve in-silico MS/MS by CFM-ID for PGPVICRXSGQXJL-UHFFFAOYSA-N
ID: PGPVICRXSGQXJL-UHFFFAOYSA-N
Comment: Energy2
Num peaks: 20
53.03857658 1.778850283
67.01784114 2.026914157
69.0334912 1.516036037
75.02292652 1.739903837
77.03857658 5.256260166
79.01784114 1.615686315
91.01784114 1.806079574
93.0334912 6.108524005
95.04914126 1.431539938
105.0334912 19.40547428
117.0334912 5.759301424
119.0491413 3.445678032
121.0284058 14.63180079
123.0440559 1.536198756
131.0491413 1.43641828
133.0284058 1.903609447
147.0440559 3.70444744
149.0233204 2.670894863
175.0389705 1.674221514
177.0182351 1.315724389

Name: +ve in-silico MS/MS by CFM-ID for SMQKAULSDWQFJM-MRVPVSSYSA-N
ID: SMQKAULSDWQFJM-MRVPVSSYSA-N
Comment: Energy0
Num peaks: 6
43.01784114 3.97641656
111.0440559 26.29291499
125.0597059 1.448376685
129.0546206 5.537316584
153.0546206 2.473996876
171.0651853 47.88759741

Name: +ve in-silico MS/MS by CFM-ID for SMQKAULSDWQFJM-MRVPVSSYSA-N
ID: SMQKAULSDWQFJM-MRVPVSSYSA-N
Comment: Energy1
Num peaks: 11
43.01784114 3.125763549
65.03857658 3.40015356
67.05422664 4.786573076
97.02840582 4.019616893
99.04405588 1.882438617
111.0440559 34.9648167
123.0440559 2.231889518
129.0546206 7.234633016
143.0702706 2.371380791
153.0546206 2.140882825
171.0651853 15.31099173

Name: +ve in-silico MS/MS by CFM-ID for SMQKAULSDWQFJM-MRVPVSSYSA-N
ID: SMQKAULSDWQFJM-MRVPVSSYSA-N
Comment: Energy2
Num peaks: 14
15.02292652 2.106424681
25.00727645 3.070149287
39.02292652 1.631296715
41.00219107 2.322792926
43.01784114 4.096095622
51.02292652 1.758111493
53.03857658 2.163474705
55.01784114 2.187688392
65.03857658 10.64958242
67.05422664 17.02838406
93.0334912 7.015061343
95.01275576 5.144505202
97.02840582 1.994896943
111.0440559 19.23060994

Name: +ve in-silico MS/MS by CFM-ID for UOURIOWCMYPGGF-UHFFFAOYSA-N
ID: UOURIOWCMYPGGF-UHFFFAOYSA-N
Comment: Energy0
Num peaks: 6
167.0338851 2.207743938
169.0495352 2.129315368
179.0338851 3.262321347
193.0495352 18.6912953
195.0287997 3.250138808
211.0600999 61.72827465

Name: +ve in-silico MS/MS by CFM-ID for UOURIOWCMYPGGF-UHFFFAOYSA-N
ID: UOURIOWCMYPGGF-UHFFFAOYSA-N
Comment: Energy1
Num peaks: 9
43.01784114 2.484918735
167.0338851 2.778588664
169.0495352 3.991878236
175.0389705 3.867500805
179.0338851 4.628823681
181.0495352 2.462550662
193.0495352 22.49112468
195.0287997 2.41427084
211.0600999 36.1452322

Name: +ve in-silico MS/MS by CFM-ID for UOURIOWCMYPGGF-UHFFFAOYSA-N
ID: UOURIOWCMYPGGF-UHFFFAOYSA-N
Comment: Energy2
Num peaks: 31
25.00727645 1.204620968
41.00219107 1.404582182
43.01784114 1.290133815
55.01784114 2.059676621
57.0334912 1.721925671
68.99710569 1.4164102
79.01784114 1.449849828
81.0334912 1.880330942
83.01275576 4.152319774
97.02840582 1.475790184
107.0127558 3.489328595
109.0284058 2.241821256
121.0284058 2.777062566
123.0076704 1.309179743
123.0440559 2.020431485
125.0233204 1.19320549
127.0389705 1.291750123
137.0233204 1.596134857
139.0389705 1.606259517
149.0233204 1.944923286
151.0389705 2.262180333
161.0233204 2.636530459
163.0389705 6.132587168
165.0182351 1.599283947
165.0546206 3.399383893
167.0338851 2.125197086
175.0389705 5.785307903
177.0182351 6.482739773
181.0495352 1.212878118
193.0495352 4.225102865
195.0287997 2.215041941

Name: +ve in-silico MS/MS by CFM-ID for LAVJUISMIZTLGI-YFKPBYRVSA-N
ID: LAVJUISMIZTLGI-YFKPBYRVSA-N
Comment: Energy0
Num peaks: 6
59.04914126 2.216325071
165.0546206 1.878238467
167.0702706 1.876070202
179.0338851 3.485364757
193.0495352 8.894327399
211.0600999 68.38092504

Name: +ve in-silico MS/MS by CFM-ID for LAVJUISMIZTLGI-YFKPBYRVSA-N
ID: LAVJUISMIZTLGI-YFKPBYRVSA-N
Comment: Energy1
Num peaks: 17
29.03857658 2.485298877
31.05422664 2.020209415
39.02292652 2.280933713
41.03857658 2.540594187
43.05422664 1.426916583
57.0334912 1.406980111
59.04914126 2.205832231
125.0233204 2.976837985
151.0389705 1.705772531
165.0182351 1.421022993
167.0702706 1.594869698
169.0131497 6.656299806
179.0338851 4.293995386
183.0651853 4.00324422
193.0495352 11.789735
195.0287997 2.419943563
211.0600999 29.64636804

Name: +ve in-silico MS/MS by CFM-ID for LAVJUISMIZTLGI-YFKPBYRVSA-N
ID: LAVJUISMIZTLGI-YFKPBYRVSA-N
Comment: Energy2
Num peaks: 10
25.00727645 1.462204958
27.02292652 1.474890132
39.02292652 26.62761055
41.03857658 14.82889266
43.05422664 24.84146018
45.0334912 1.517932142
53.00219107 2.243895812
55.01784114 4.029611869
57.0334912 1.697822018
69.0334912 1.32926345

Name: +ve in-silico MS/MS by CFM-ID for IWMGFJIYEIPPPD-ALCCZGGFSA-N
ID: IWMGFJIYEIPPPD-ALCCZGGFSA-N
Comment: Energy0
Num peaks: 6
129.0334912 4.249120528
133.0284058 2.446697602
147.0440559 4.175422143
157.0284058 20.11808046
175.0389705 35.73304565
193.0495352 21.332054

Name: +ve in-silico MS/MS by CFM-ID for IWMGFJIYEIPPPD-ALCCZGGFSA-N
ID: IWMGFJIYEIPPPD-ALCCZGGFSA-N
Comment: Energy1
Num peaks: 23
49.00727645 1.069800426
55.01784114 1.281431098
71.01275576 1.103511823
73.00727645 1.026523535
73.02840582 1.817757681
83.01275576 1.086583219
87.02292652 2.51067528
92.99710569 0.9814795184
95.01275576 1.303431712
101.0385766 3.470688105
107.0127558 1.440277549
115.0178411 2.601649518
119.0127558 1.237682227
127.0178411 1.020478207
129.0334912 7.423439949
131.0127558 2.24578194
131.0491413 1.598346912
133.0284058 5.818309192
147.0440559 10.7146425
149.0597059 1.020790262
157.0284058 7.509959814
175.0389705 13.53200873
193.0495352 8.558526961

Name: +ve in-silico MS/MS by CFM-ID for IWMGFJIYEIPPPD-ALCCZGGFSA-N
ID: IWMGFJIYEIPPPD-ALCCZGGFSA-N
Comment: Energy2
Num peaks: 26
27.02292652 2.822819061
39.02292652 6.234834246
43.01784114 1.155814758
49.00727645 6.619466315
51.02292652 1.90984866
59.01275576 2.505627846
63.02292652 3.404001606
68.99710569 2.641225415
71.01275576 1.657366203
73.00727645 6.213142915
75.02292652 1.903328646
83.01275576 1.852813627
87.02292652 12.29393013
89.00219107 1.598672435
89.03857658 1.644877589
92.99710569 1.296142225
95.01275576 1.806276356
101.0385766 8.859845307
103.0542266 1.195760766
107.0127558 2.119226814
113.0021911 1.922801664
115.0178411 1.364940817
129.0334912 3.121037656
131.0127558 1.419921021
131.0491413 1.236682971
147.0440559 1.443464984

Name: +ve in-silico MS/MS by CFM-ID for OZEQMLIYSCBNBR-UHFFFAOYSA-N
ID: OZEQMLIYSCBNBR-UHFFFAOYSA-N
Comment: Energy0
Num peaks: 6
133.0284058 0.3642057145
151.0389705 0.4727910104
167.0338851 0.2837957581
175.0389705 12.85542088
177.0182351 0.8835679881
193.0495352 83.90722965

Name: +ve in-silico MS/MS by CFM-ID for OZEQMLIYSCBNBR-UHFFFAOYSA-N
ID: OZEQMLIYSCBNBR-UHFFFAOYSA-N
Comment: Energy1
Num peaks: 6
133.0284058 4.14187966
149.0597059 2.469775045
151.0389705 2.263733804
165.0546206 8.317015731
175.0389705 19.46611736
193.0495352 53.33520283

Name: +ve in-silico MS/MS by CFM-ID for OZEQMLIYSCBNBR-UHFFFAOYSA-N
ID: OZEQMLIYSCBNBR-UHFFFAOYSA-N
Comment: Energy2
Num peaks: 17
39.02292652 3.349837702
65.00219107 6.813157998
79.05422664 2.591470594
81.0334912 2.716365449
91.01784114 2.822541738
105.0334912 2.67546115
107.0127558 2.103808156
107.0491413 7.469900318
123.0440559 8.404574105
133.0284058 13.23889285
135.0076704 2.262304978
147.0440559 2.368362537
149.0233204 4.588776639
151.0389705 3.585434969
157.0284058 2.285777412
165.0546206 3.129589107
175.0389705 10.82036358

Name: +ve in-silico MS/MS by CFM-ID for AZTPTPPLNRTTGQ-UHFFFAOYSA-N
ID: AZTPTPPLNRTTGQ-UHFFFAOYSA-N
Comment: Energy0
Num peaks: 6
153.0182351 0.9220070043
165.0182351 0.9321237758
167.0338851 1.036909951
175.0389705 15.99529864
177.0182351 0.4973231426
193.0495352 79.16499213

Name: +ve in-silico MS/MS by CFM-ID for AZTPTPPLNRTTGQ-UHFFFAOYSA-N
ID: AZTPTPPLNRTTGQ-UHFFFAOYSA-N
Comment: Energy1
Num peaks: 6
151.0389705 1.410403768
161.0233204 1.806004177
163.0389705 1.68181851
165.0546206 8.220273586
175.0389705 21.69859408
193.0495352 54.71630316

Name: +ve in-silico MS/MS by CFM-ID for AZTPTPPLNRTTGQ-UHFFFAOYSA-N
ID: AZTPTPPLNRTTGQ-UHFFFAOYSA-N
Comment: Energy2
Num peaks: 23
39.02292652 1.363941109
41.00219107 1.950978397
55.01784114 1.596757331
69.0334912 1.466777889
83.01275576 7.211991876
85.02840582 2.100748354
107.0491413 1.499112364
109.0284058 2.157216221
111.0076704 1.537858802
111.0440559 1.807594055
121.0284058 2.803625816
123.0440559 2.086998862
125.0233204 1.588537156
133.0284058 2.889441571
137.0233204 1.633116887
145.0284058 3.929358707
147.0440559 9.481039908
149.0233204 4.441945242
151.0389705 1.450054287
153.0182351 5.851631072
163.0389705 1.309111044
165.0546206 2.332675578
175.0389705 18.64576751

Name: +ve in-silico MS/MS by CFM-ID for CJOJIAKIRLKBOO-UHFFFAOYSA-N
ID: CJOJIAKIRLKBOO-UHFFFAOYSA-N
Comment: Energy0
Num peaks: 6
151.0389705 10.07514501
153.0546206 1.84740173
179.0338851 30.3064944
181.0495352 3.321996767
193.0495352 2.410334433
211.0600999 43.49204073

Name: +ve in-silico MS/MS by CFM-ID for CJOJIAKIRLKBOO-UHFFFAOYSA-N
ID: CJOJIAKIRLKBOO-UHFFFAOYSA-N
Comment: Energy1
Num peaks: 7
121.0284058 3.842943657
149.0233204 4.12899908
151.0389705 18.56689391
153.0546206 2.516215688
179.0338851 28.3888173
193.0495352 4.19363691
211.0600999 20.73858227

Name: +ve in-silico MS/MS by CFM-ID for CJOJIAKIRLKBOO-UHFFFAOYSA-N
ID: CJOJIAKIRLKBOO-UHFFFAOYSA-N
Comment: Energy2
Num peaks: 20
49.00727645 2.197404958
51.02292652 2.716616826
65.00219107 2.389369367
67.01784114 2.317808904
79.01784114 3.938098815
95.01275576 2.576300897
95.04914126 2.464475657
107.0127558 4.235371846
109.0284058 5.068216082
121.0284058 16.40171807
123.0440559 7.046702527
125.0233204 1.542938308
135.0076704 1.593685655
135.0440559 2.496837583
137.0233204 3.281257352
147.0076704 1.937953185
149.0233204 5.014165338
151.0389705 8.695213994
163.0389705 2.382020808
179.0338851 2.834062792

Name: +ve in-silico MS/MS by CFM-ID for ITSDTMBVFOEMOC-UHFFFAOYSA-N
ID: ITSDTMBVFOEMOC-UHFFFAOYSA-N
Comment: Energy0
Num peaks: 6
137.0233204 0.3492349831
151.0389705 0.5331173494
163.0389705 0.4956682766
165.0546206 0.3922447391
175.0389705 28.19058042
193.0495352 67.53674504

Name: +ve in-silico MS/MS by CFM-ID for ITSDTMBVFOEMOC-UHFFFAOYSA-N
ID: ITSDTMBVFOEMOC-UHFFFAOYSA-N
Comment: Energy1
Num peaks: 6
135.0440559 7.765180705
151.0389705 1.215781387
163.0389705 1.700459858
165.0546206 2.130735033
175.0389705 36.76824748
193.0495352 38.03202917

Name: +ve in-silico MS/MS by CFM-ID for ITSDTMBVFOEMOC-UHFFFAOYSA-N
ID: ITSDTMBVFOEMOC-UHFFFAOYSA-N
Comment: Energy2
Num peaks: 20
39.02292652 1.454760199
41.00219107 5.742101518
41.03857658 2.744804685
53.00219107 2.739816766
65.00219107 2.179533682
67.01784114 1.44411963
80.99710569 1.166263822
92.99710569 3.034711871
95.01275576 2.358451328
109.0284058 1.929573688
117.0334912 1.180842752
121.0284058 8.864539143
123.0440559 3.278398007
133.0284058 19.94706066
137.0233204 5.587826599
139.0389705 1.301676536
147.0440559 2.296637794
151.0389705 7.545006371
157.0284058 1.128556811
175.0389705 4.999608265

Name: +ve in-silico MS/MS by CFM-ID for PXFMUVDLJWXOQM-UHFFFAOYSA-N
ID: PXFMUVDLJWXOQM-UHFFFAOYSA-N
Comment: Energy0
Num peaks: 6
151.0389705 6.536715175
161.0233204 1.729071433
179.0338851 16.95513418
181.0495352 2.539293878
193.0495352 10.1772725
211.0600999 52.97437437

Name: +ve in-silico MS/MS by CFM-ID for PXFMUVDLJWXOQM-UHFFFAOYSA-N
ID: PXFMUVDLJWXOQM-UHFFFAOYSA-N
Comment: Energy1
Num peaks: 9
151.0389705 10.03545753
153.0546206 2.20391028
161.0233204 4.81027045
163.0389705 2.28025743
179.0338851 16.1692514
181.0495352 2.872988221
183.0651853 1.933525273
193.0495352 14.23393234
211.0600999 26.85086181

Name: +ve in-silico MS/MS by CFM-ID for PXFMUVDLJWXOQM-UHFFFAOYSA-N
ID: PXFMUVDLJWXOQM-UHFFFAOYSA-N
Comment: Energy2
Num peaks: 23
39.02292652 4.076870401
41.00219107 2.795883687
65.00219107 3.063339331
67.01784114 1.572396678
81.0334912 6.830935504
83.04914126 2.156598767
97.02840582 1.463767488
107.0127558 7.164408995
109.0284058 7.934308736
111.0440559 1.862991451
123.0440559 2.33054859
133.0284058 6.235214999
135.0440559 5.093996108
137.0233204 2.266034502
149.0233204 2.5341515
151.0389705 4.94051729
153.0546206 1.331177255
161.0233204 4.507839884
163.0389705 5.290223534
165.0546206 2.190191641
179.0338851 2.211281333
181.0495352 1.211619775
193.0495352 1.110088085

Name: +ve in-silico MS/MS by CFM-ID for WNDDCECTCQRHDZ-WEVVVXLNSA-N
ID: WNDDCECTCQRHDZ-WEVVVXLNSA-N
Comment: Energy0
Num peaks: 6
121.0284058 25.37296682
123.0440559 5.373799067
125.0597059 7.359341854
179.0338851 10.64412905
193.0495352 4.070492707
211.0600999 30.49573506

Name: +ve in-silico MS/MS by CFM-ID for WNDDCECTCQRHDZ-WEVVVXLNSA-N
ID: WNDDCECTCQRHDZ-WEVVVXLNSA-N
Comment: Energy1
Num peaks: 11
93.0334912 2.91803943
109.0284058 2.475674661
121.0284058 26.01042217
123.0440559 15.30012359
125.0597059 2.638895648
151.0389705 7.655132395
179.0338851 6.482449979
181.0495352 2.391832256
183.0651853 2.4297704
193.0495352 2.69662156
211.0600999 9.335158886

Name: +ve in-silico MS/MS by CFM-ID for WNDDCECTCQRHDZ-WEVVVXLNSA-N
ID: WNDDCECTCQRHDZ-WEVVVXLNSA-N
Comment: Energy2
Num peaks: 22
39.02292652 1.405378559
49.00727645 4.244038867
51.02292652 2.322531274
53.00219107 2.156434995
53.03857658 1.323901473
59.01275576 3.012689747
65.03857658 8.135804371
67.05422664 1.181386429
77.00219107 1.438136466
79.01784114 2.563634302
81.0334912 1.350151795
91.01784114 1.796721872
93.0334912 5.665315008
95.04914126 2.559715478
105.0334912 1.474127534
107.0491413 3.827098296
109.0284058 3.958072017
121.0284058 19.10494187
123.0440559 5.758867944
125.0597059 1.234603068
133.0284058 3.640693659
151.0389705 1.860864155

Name: +ve in-silico MS/MS by CFM-ID for KBOVLSXMNUOKGD-UHFFFAOYSA-N
ID: KBOVLSXMNUOKGD-UHFFFAOYSA-N
Comment: Energy0
Num peaks: 6
169.0495352 2.200006182
175.0389705 1.680929961
181.0495352 1.951420546
193.0495352 17.92284229
195.0287997 3.177644972
211.0600999 60.87998585

Name: +ve in-silico MS/MS by CFM-ID for KBOVLSXMNUOKGD-UHFFFAOYSA-N
ID: KBOVLSXMNUOKGD-UHFFFAOYSA-N
Comment: Energy1
Num peaks: 12
43.01784114 2.440735744
97.02840582 1.567044285
127.0389705 2.260797705
165.0546206 1.808320814
169.0495352 2.999919842
175.0389705 3.011778427
179.0338851 3.955430661
181.0495352 4.932733352
183.0651853 5.113828804
193.0495352 18.78281432
195.0287997 2.377982214
211.0600999 31.94576773

Name: +ve in-silico MS/MS by CFM-ID for KBOVLSXMNUOKGD-UHFFFAOYSA-N
ID: KBOVLSXMNUOKGD-UHFFFAOYSA-N
Comment: Energy2
Num peaks: 31
39.02292652 2.279533664
41.00219107 1.654400589
43.01784114 1.438910018
53.00219107 5.018706624
55.01784114 3.268324532
57.0334912 1.85663673
65.00219107 1.511018658
67.01784114 2.115355662
79.01784114 1.634624096
83.01275576 4.215021127
85.02840582 1.44889864
97.02840582 3.713147289
99.04405588 1.303567808
109.0284058 1.471794951
111.0440559 1.487986907
113.0233204 1.27054262
119.0127558 2.464914401
121.0284058 1.366656522
123.0440559 3.043213007
137.0233204 1.964069433
149.0233204 1.782884484
151.0389705 4.067020304
153.0182351 1.438781365
163.0389705 4.014570984
165.0182351 1.957850987
165.0546206 2.856756415
167.0338851 2.050224095
175.0389705 6.118352363
177.0182351 2.662120322
193.0495352 4.143015508
195.0287997 1.74379193

Name: +ve in-silico MS/MS by CFM-ID for MEQAIIPMRAUIPD-SNVBAGLBSA-N
ID: MEQAIIPMRAUIPD-SNVBAGLBSA-N
Comment: Energy0
Num peaks: 6
44.99710569 1.63738762
121.0284058 1.124341177
123.0440559 3.146746289
179.0338851 1.905180637
193.0495352 5.833363169
211.0600999 78.65040499

Name: +ve in-silico MS/MS by CFM-ID for MEQAIIPMRAUIPD-SNVBAGLBSA-N
ID: MEQAIIPMRAUIPD-SNVBAGLBSA-N
Comment: Energy1
Num peaks: 11
121.0284058 5.812972514
123.0440559 13.38924948
149.0233204 3.384192215
151.0389705 6.993866949
153.0546206 2.886868011
163.0389705 2.505096042
167.0702706 3.563775356
179.0338851 3.922231334
183.0651853 6.007824699
193.0495352 6.623587044
211.0600999 26.37522071

Name: +ve in-silico MS/MS by CFM-ID for MEQAIIPMRAUIPD-SNVBAGLBSA-N
ID: MEQAIIPMRAUIPD-SNVBAGLBSA-N
Comment: Energy2
Num peaks: 29
39.02292652 1.318857135
44.99710569 1.161338641
45.0334912 1.346026297
53.00219107 3.453847923
55.01784114 1.535392465
57.0334912 1.145996678
77.00219107 2.916379305
79.01784114 1.894933049
91.01784114 1.404511313
93.0334912 1.459985473
95.04914126 1.897230047
105.0334912 5.273247682
113.0233204 1.992826145
121.0284058 14.55672821
123.0440559 9.20587154
125.0233204 1.198833091
133.0284058 2.616360563
135.0440559 4.362337062
149.0233204 2.302054931
151.0389705 1.840541368
161.0233204 2.357470955
163.0389705 2.94385335
165.0546206 1.86498102
167.0338851 1.438613473
177.0182351 1.269931056
179.0338851 2.090571866
183.0651853 1.528434373
193.0495352 2.532591316
195.0287997 1.178463806

Name: +ve in-silico MS/MS by CFM-ID for NIVOTSZWKATDPU-UHFFFAOYSA-N
ID: NIVOTSZWKATDPU-UHFFFAOYSA-N
Comment: Energy0
Num peaks: 6
165.0546206 10.54849518
167.0702706 2.480361334
175.0389705 3.958235393
193.0495352 21.60068432
195.0287997 1.972897388
211.0600999 46.02450258

Name: +ve in-silico MS/MS by CFM-ID for NIVOTSZWKATDPU-UHFFFAOYSA-N
ID: NIVOTSZWKATDPU-UHFFFAOYSA-N
Comment: Energy1
Num peaks: 10
43.01784114 2.008891993
121.0284058 1.969240433
147.0440559 3.052763582
151.0389705 1.751899017
165.0546206 10.23092125
167.0702706 4.248490592
169.0495352 2.529452194
175.0389705 9.120420165
193.0495352 25.19169529
211.0600999 20.61712376

Name: +ve in-silico MS/MS by CFM-ID for NIVOTSZWKATDPU-UHFFFAOYSA-N
ID: NIVOTSZWKATDPU-UHFFFAOYSA-N
Comment: Energy2
Num peaks: 30
39.02292652 2.197941504
41.00219107 2.05133547
43.01784114 2.741287043
49.00727645 1.086972275
53.00219107 1.214407106
67.01784114 2.837171944
69.0334912 1.889210288
84.99202031 1.070238354
91.01784114 1.359133878
93.0334912 1.577659543
95.04914126 2.047456714
105.0334912 4.65218966
107.0127558 0.9493866421
107.0491413 3.601192279
121.0284058 5.8277226
123.0440559 4.050150987
125.0233204 1.644592864
125.0597059 1.081680646
135.0440559 3.286132622
137.0233204 1.267215786
137.0597059 1.144344336
147.0440559 6.226517424
149.0233204 4.926729598
149.0597059 3.431716187
151.0389705 1.849084943
165.0546206 2.993629919
175.0389705 6.122291283
177.0182351 2.423651729
193.0495352 3.354145616
195.0287997 1.99273012

Name: +ve in-silico MS/MS by CFM-ID for FWYIBGHGBOVPNL-UHFFFAOYSA-N
ID: FWYIBGHGBOVPNL-UHFFFAOYSA-N
Comment: Energy0
Num peaks: 6
15.02292652 0.4168773751
55.01784114 0.5621831067
57.0334912 0.5420591042
163.0389705 1.354668673
175.0389705 1.450016882
193.0495352 93.05573171

Name: +ve in-silico MS/MS by CFM-ID for FWYIBGHGBOVPNL-UHFFFAOYSA-N
ID: FWYIBGHGBOVPNL-UHFFFAOYSA-N
Comment: Energy1
Num peaks: 6
137.0597059 2.578302309
149.0597059 2.271871955
151.0389705 2.689966478
163.0389705 3.126016044
165.0546206 21.94719524
193.0495352 49.19128936

Name: +ve in-silico MS/MS by CFM-ID for FWYIBGHGBOVPNL-UHFFFAOYSA-N
ID: FWYIBGHGBOVPNL-UHFFFAOYSA-N
Comment: Energy2
Num peaks: 28
15.02292652 1.500689748
25.00727645 1.336076317
39.02292652 1.599461896
53.00219107 2.366472381
55.01784114 4.121507752
83.01275576 1.524859185
95.01275576 1.755081404
95.04914126 2.659131435
97.02840582 2.597376398
105.0334912 1.544422053
109.0284058 5.169948409
117.0334912 1.837695778
119.0127558 3.754051567
121.0284058 11.15120082
123.0440559 4.570953255
131.0491413 1.413522888
133.0284058 4.240437905
135.0440559 1.260439119
137.0233204 2.13881149
137.0597059 1.067594474
139.0389705 1.885180663
145.0284058 1.574160023
147.0440559 4.28759772
149.0233204 1.178149287
151.0389705 6.775834516
163.0389705 2.252304155
165.0546206 2.372435624
175.0389705 3.042172934

Name: +ve in-silico MS/MS by CFM-ID for FBRQIYYFGILMJA-JTQLQIEISA-N
ID: FBRQIYYFGILMJA-JTQLQIEISA-N
Comment: Energy0
Num peaks: 6
149.0233204 2.068053322
149.0597059 1.219653195
151.0389705 2.479012134
175.0389705 1.748960209
193.0495352 29.67505632
211.0600999 56.14838994

Name: +ve in-silico MS/MS by CFM-ID for FBRQIYYFGILMJA-JTQLQIEISA-N
ID: FBRQIYYFGILMJA-JTQLQIEISA-N
Comment: Energy1
Num peaks: 8
123.0440559 4.588874299
149.0233204 4.867002363
151.0389705 5.60657947
165.0546206 4.584747482
167.0338851 8.609281099
167.0702706 5.043798077
193.0495352 25.74935185
211.0600999 22.22999721

Name: +ve in-silico MS/MS by CFM-ID for FBRQIYYFGILMJA-JTQLQIEISA-N
ID: FBRQIYYFGILMJA-JTQLQIEISA-N
Comment: Energy2
Num peaks: 15
39.02292652 2.450206668
41.00219107 1.850287556
81.0334912 10.52727853
83.04914126 1.953996977
107.0127558 3.508167592
107.0491413 3.051102537
123.0440559 15.72539743
133.0284058 4.313882455
147.0440559 4.821215343
149.0233204 4.066425517
149.0597059 8.470708075
151.0389705 6.147086961
165.0546206 5.628764324
175.0389705 5.428909949
193.0495352 3.570349528

Name: +ve in-silico MS/MS by CFM-ID for PSUPLJARDONXSO-UHFFFAOYSA-N
ID: PSUPLJARDONXSO-UHFFFAOYSA-N
Comment: Energy0
Num peaks: 6
167.0338851 2.398493839
169.0495352 2.068533855
181.0495352 2.271318765
193.0495352 18.01593641
195.0287997 3.277466427
211.0600999 61.14432273

Name: +ve in-silico MS/MS by CFM-ID for PSUPLJARDONXSO-UHFFFAOYSA-N
ID: PSUPLJARDONXSO-UHFFFAOYSA-N
Comment: Energy1
Num peaks: 10
43.01784114 2.613333196
167.0338851 3.575321636
169.0495352 4.943488448
175.0389705 3.423516027
179.0338851 2.483804617
181.0495352 3.387066791
183.0651853 3.231963714
193.0495352 20.62811691
195.0287997 2.604726878
211.0600999 34.04290832

Name: +ve in-silico MS/MS by CFM-ID for PSUPLJARDONXSO-UHFFFAOYSA-N
ID: PSUPLJARDONXSO-UHFFFAOYSA-N
Comment: Energy2
Num peaks: 31
41.00219107 6.121453903
43.01784114 3.798200082
49.00727645 1.549083052
51.02292652 1.224654135
67.01784114 4.680728897
68.99710569 2.739487667
69.0334912 1.410666757
71.01275576 1.614619791
97.02840582 4.872022734
99.04405588 1.227236464
109.0284058 3.700199603
111.0440559 1.30382157
119.0127558 2.121467885
121.0284058 5.319952657
123.0440559 4.341343109
125.0233204 1.332224129
125.0597059 1.945845878
135.0076704 1.203542889
137.0233204 2.018101182
139.0389705 2.872276546
149.0233204 2.599071114
151.0389705 1.984578511
163.0389705 3.322540435
165.0546206 1.581406443
167.0338851 2.000159924
175.0389705 4.093315064
177.0182351 2.490948668
181.0495352 1.114644918
183.0651853 1.299327224
193.0495352 2.828241823
195.0287997 1.355101945

Name: +ve in-silico MS/MS by CFM-ID for DOSDTCPDBPRFHQ-UHFFFAOYSA-N
ID: DOSDTCPDBPRFHQ-UHFFFAOYSA-N
Comment: Energy0
Num peaks: 6
151.0389705 5.652830868
179.0338851 20.53933736
181.0495352 2.219137503
183.0651853 1.609614288
193.0495352 1.568698819
211.0600999 63.6889213

Name: +ve in-silico MS/MS by CFM-ID for DOSDTCPDBPRFHQ-UHFFFAOYSA-N
ID: DOSDTCPDBPRFHQ-UHFFFAOYSA-N
Comment: Energy1
Num peaks: 6
121.0284058 3.007614919
149.0233204 2.928846161
151.0389705 16.42947164
179.0338851 22.76381292
183.0651853 2.876045538
211.0600999 37.94294941

Name: +ve in-silico MS/MS by CFM-ID for DOSDTCPDBPRFHQ-UHFFFAOYSA-N
ID: DOSDTCPDBPRFHQ-UHFFFAOYSA-N
Comment: Energy2
Num peaks: 14
65.00219107 2.630716156
67.01784114 5.000236445
95.01275576 3.422229772
95.04914126 2.919570315
99.04405588 1.778328756
109.0284058 1.77994494
121.0284058 20.72295056
123.0440559 13.72583289
125.0233204 3.448101886
135.0440559 2.822049472
137.0233204 2.051560159
149.0233204 5.166161771
151.0389705 11.23607301
179.0338851 3.655415484

Name: +ve in-silico MS/MS by CFM-ID for CNHTVLBHWCUXML-UHFFFAOYSA-N
ID: CNHTVLBHWCUXML-UHFFFAOYSA-N
Comment: Energy0
Num peaks: 8
74.02365479 6.733819
112.0029193 5.995591167
130.013484 14.35498288
139.997834 4.49105488
140.9818496 3.717572921
158.0083986 18.36978239
158.9924142 7.501152075
176.0189633 22.20664223

Name: +ve in-silico MS/MS by CFM-ID for CNHTVLBHWCUXML-UHFFFAOYSA-N
ID: CNHTVLBHWCUXML-UHFFFAOYSA-N
Comment: Energy1
Num peaks: 12
28.01817548 6.459866583
30.03382555 1.975267859
56.0130901 4.944697134
58.02874017 3.043957975
74.02365479 22.00302604
76.03930485 3.022064647
84.00800472 5.57889121
100.9869349 2.308212704
112.0029193 11.64580611
114.0185694 5.379461569
130.013484 9.402590713
158.0083986 4.299098565

Name: +ve in-silico MS/MS by CFM-ID for CNHTVLBHWCUXML-UHFFFAOYSA-N
ID: CNHTVLBHWCUXML-UHFFFAOYSA-N
Comment: Energy2
Num peaks: 13
28.01817548 21.74510779
30.03382555 3.135898358
44.99710569 3.770497613
56.0130901 6.853417841
56.99710569 3.727114311
58.02874017 3.185552834
59.01275576 3.642277722
72.99202031 13.99162096
74.02365479 5.935840027
84.00800472 5.733233006
84.99202031 3.412640222
112.0029193 2.689432731
114.0185694 4.747081548

Name: +ve in-silico MS/MS by CFM-ID for UBLVEEWQPWNNJR-UHFFFAOYSA-N
ID: UBLVEEWQPWNNJR-UHFFFAOYSA-N
Comment: Energy0
Num peaks: 6
107.0491413 0.2974782559
133.0284058 0.3309170833
175.0389705 1.389147808
181.0495352 0.5108382516
193.0495352 32.48108538
211.0600999 62.42692711

Name: +ve in-silico MS/MS by CFM-ID for UBLVEEWQPWNNJR-UHFFFAOYSA-N
ID: UBLVEEWQPWNNJR-UHFFFAOYSA-N
Comment: Energy1
Num peaks: 14
56.99710569 2.079387288
59.01275576 4.420289336
73.02840582 1.598716185
107.0491413 1.11904493
133.0284058 2.481628096
135.0440559 2.046520155
151.0389705 1.911095004
163.0389705 2.326319215
165.0546206 8.821731516
175.0389705 2.187618928
181.0495352 3.069227375
183.0651853 1.820552951
193.0495352 21.67722201
211.0600999 25.19679341

Name: +ve in-silico MS/MS by CFM-ID for UBLVEEWQPWNNJR-UHFFFAOYSA-N
ID: UBLVEEWQPWNNJR-UHFFFAOYSA-N
Comment: Energy2
Num peaks: 29
39.02292652 1.158770058
41.00219107 1.558941482
41.03857658 1.464120436
49.00727645 1.906906697
53.00219107 1.438394254
63.02292652 1.262134071
65.00219107 1.614711666
65.03857658 5.041467068
79.05422664 2.608504061
91.01784114 2.315428375
93.06987671 0.9602721352
95.04914126 1.936241134
99.00767038 1.211671829
105.0334912 1.434978022
107.0491413 13.18422147
109.0647913 1.234972637
111.0804414 1.207169085
117.0334912 3.086359846
119.0491413 3.676816492
121.0284058 1.350260401
123.0440559 1.19903355
133.0284058 6.809397674
135.0440559 3.216871832
149.0233204 1.486188711
151.0389705 1.806104398
163.0389705 1.56912268
165.0546206 3.257707993
175.0389705 6.394847948
193.0495352 5.542735062

Name: +ve in-silico MS/MS by CFM-ID for ROCUJIUJKWSOMR-UHFFFAOYSA-N
ID: ROCUJIUJKWSOMR-UHFFFAOYSA-N
Comment: Energy0
Num peaks: 6
57.0334912 0.5445104739
133.0284058 0.3275016169
135.0440559 0.4740316258
175.0389705 1.509360416
193.0495352 32.68214564
211.0600999 61.10811493

Name: +ve in-silico MS/MS by CFM-ID for ROCUJIUJKWSOMR-UHFFFAOYSA-N
ID: ROCUJIUJKWSOMR-UHFFFAOYSA-N
Comment: Energy1
Num peaks: 13
57.0334912 2.107877756
123.0440559 3.006347839
133.0284058 2.026347902
135.0440559 2.249593997
147.0440559 1.918602901
163.0389705 3.629167098
165.0546206 13.40530919
167.0702706 2.403356175
175.0389705 2.184083217
181.0495352 5.017322911
183.0651853 3.583975166
193.0495352 18.76630694
211.0600999 21.11779945

Name: +ve in-silico MS/MS by CFM-ID for ROCUJIUJKWSOMR-UHFFFAOYSA-N
ID: ROCUJIUJKWSOMR-UHFFFAOYSA-N
Comment: Energy2
Num peaks: 27
39.02292652 2.617291595
41.00219107 1.662273278
53.00219107 1.214398449
55.01784114 3.220248388
57.0334912 1.790413497
81.0334912 2.458492191
83.01275576 1.68461077
91.01784114 1.469145867
93.0334912 1.626399443
107.0491413 3.542682876
111.0440559 1.252773983
117.0334912 2.381302575
119.0491413 3.738633213
123.0440559 9.126630206
133.0284058 6.707653168
135.0440559 3.366920782
137.0233204 1.166870984
137.0597059 2.352931174
139.075356 1.074476491
149.0233204 2.454730554
151.0389705 2.698910282
163.0389705 1.685951096
165.0546206 6.036325707
167.0338851 1.734036273
175.0389705 6.455970924
193.0495352 5.427115039
195.0287997 1.094617189

Name: +ve in-silico MS/MS by CFM-ID for UZCAJOMQOBULLG-UHFFFAOYSA-N
ID: UZCAJOMQOBULLG-UHFFFAOYSA-N
Comment: Energy0
Num peaks: 6
71.01275576 0.4873423573
89.02332044 1.196446813
135.0440559 0.5845986676
175.0389705 1.464675353
193.0495352 31.66609987
211.0600999 59.08484476

Name: +ve in-silico MS/MS by CFM-ID for UZCAJOMQOBULLG-UHFFFAOYSA-N
ID: UZCAJOMQOBULLG-UHFFFAOYSA-N
Comment: Energy1
Num peaks: 15
71.01275576 2.388872892
73.02840582 2.179874106
89.02332044 4.357835789
91.0389705 1.76956469
121.0284058 8.543527319
123.0440559 5.524253568
135.0440559 1.913992299
163.0389705 3.00095039
165.0546206 12.43887359
167.0702706 1.795102706
175.0389705 1.508551649
181.0495352 4.397862121
183.0651853 3.180518169
193.0495352 12.95692522
211.0600999 14.63749399

Name: +ve in-silico MS/MS by CFM-ID for UZCAJOMQOBULLG-UHFFFAOYSA-N
ID: UZCAJOMQOBULLG-UHFFFAOYSA-N
Comment: Energy2
Num peaks: 31
39.02292652 1.796624081
41.00219107 6.564344401
41.03857658 1.30537656
43.01784114 2.675837403
65.03857658 3.502503018
68.99710569 2.835370476
71.01275576 3.7929635
73.02840582 1.874316041
77.00219107 2.287804562
79.01784114 1.654475741
84.99202031 1.556076033
87.00767038 1.09500711
89.02332044 1.470054211
93.0334912 1.408298308
95.04914126 3.294044571
105.0334912 2.903324204
107.0491413 1.917601815
117.0334912 1.268339553
119.0491413 1.734894888
121.0284058 8.593456623
123.0440559 3.441291636
133.0284058 1.352960899
135.0440559 2.63993896
149.0233204 1.947470712
151.0389705 1.152081435
161.0233204 1.279937091
163.0389705 1.717978009
165.0546206 5.019528123
175.0389705 3.487745336
193.0495352 2.876047775
195.0287997 1.065289487

Name: +ve in-silico MS/MS by CFM-ID for BLBGKHYIRJJDDP-UHFFFAOYSA-N
ID: BLBGKHYIRJJDDP-UHFFFAOYSA-N
Comment: Energy0
Num peaks: 6
139.0389705 1.141166018
151.0389705 0.5833152232
167.0338851 0.6473530672
181.0495352 0.6377263063
193.0495352 18.82959988
211.0600999 74.07821582

Name: +ve in-silico MS/MS by CFM-ID for BLBGKHYIRJJDDP-UHFFFAOYSA-N
ID: BLBGKHYIRJJDDP-UHFFFAOYSA-N
Comment: Energy1
Num peaks: 12
71.01275576 2.602574111
137.0233204 5.987504947
139.0389705 5.392007347
151.0389705 2.326660677
163.0389705 3.654236888
165.0546206 3.103290526
167.0338851 3.254015142
179.0338851 3.174663398
181.0495352 19.08422222
183.0651853 5.546031989
193.0495352 10.26947797
211.0600999 16.77018394

Name: +ve in-silico MS/MS by CFM-ID for BLBGKHYIRJJDDP-UHFFFAOYSA-N
ID: BLBGKHYIRJJDDP-UHFFFAOYSA-N
Comment: Energy2
Num peaks: 29
41.00219107 1.772442135
53.00219107 1.892862989
57.0334912 1.934137911
67.01784114 1.62580581
68.99710569 1.335628181
69.0334912 1.288114674
73.02840582 1.475391137
81.0334912 1.623432235
83.01275576 1.297492788
92.99710569 1.635399777
95.01275576 2.318316497
107.0127558 1.388066799
109.0284058 2.285341295
111.0440559 3.15704385
121.0284058 7.439365028
123.0440559 7.731920819
133.0284058 1.268293577
135.0440559 3.447600277
137.0233204 6.69367957
137.0597059 1.259771745
139.0389705 5.302227264
151.0389705 3.30189812
165.0182351 1.961768609
165.0546206 6.831076556
167.0338851 1.941225515
169.0495352 1.842550502
175.0389705 1.899417524
181.0495352 2.004265803
193.0495352 3.286588157

Name: +ve in-silico MS/MS by CFM-ID for SBGQDEFIURVQKI-UHFFFAOYSA-N
ID: SBGQDEFIURVQKI-UHFFFAOYSA-N
Comment: Energy0
Num peaks: 6
41.00219107 0.950609703
41.03857658 0.7318429302
43.01784114 0.7593059972
193.0495352 7.494282964
195.0287997 0.89654516
211.0600999 83.63597369

Name: +ve in-silico MS/MS by CFM-ID for SBGQDEFIURVQKI-UHFFFAOYSA-N
ID: SBGQDEFIURVQKI-UHFFFAOYSA-N
Comment: Energy1
Num peaks: 13
39.02292652 1.541505111
43.05422664 2.109130622
67.01784114 2.649259604
68.99710569 6.374715993
69.0334912 3.81714143
71.01275576 3.703676712
85.02840582 2.020168693
125.0233204 1.918033892
127.0389705 1.547034344
141.0182351 1.554300605
153.0182351 1.753265438
193.0495352 7.74276763
211.0600999 43.98864828

Name: +ve in-silico MS/MS by CFM-ID for SBGQDEFIURVQKI-UHFFFAOYSA-N
ID: SBGQDEFIURVQKI-UHFFFAOYSA-N
Comment: Energy2
Num peaks: 17
25.00727645 3.272490948
39.02292652 11.36842782
41.00219107 11.64371054
41.03857658 14.41125995
43.01784114 3.777079608
43.05422664 2.714925186
53.00219107 3.977123398
57.0334912 1.558793688
65.00219107 9.604270084
67.01784114 3.977661203
68.99710569 3.553008509
69.0334912 1.444047549
71.01275576 1.781489226
83.01275576 3.056636425
125.0233204 1.419164047
167.0338851 2.139623158
169.0495352 1.593223435

Name: +ve in-silico MS/MS by CFM-ID for CIRRKSABQLGNFG-UHFFFAOYSA-N
ID: CIRRKSABQLGNFG-UHFFFAOYSA-N
Comment: Energy0
Num peaks: 6
39.02292652 0.2147315985
163.0389705 0.2340952341
165.0546206 0.6964411436
175.0389705 5.102814469
177.0182351 0.279775607
193.0495352 91.54375451

Name: +ve in-silico MS/MS by CFM-ID for CIRRKSABQLGNFG-UHFFFAOYSA-N
ID: CIRRKSABQLGNFG-UHFFFAOYSA-N
Comment: Energy1
Num peaks: 7
121.0284058 2.706657018
135.0440559 2.048369242
147.0440559 3.307615399
163.0389705 8.473143403
165.0546206 14.78843834
175.0389705 4.858253895
193.0495352 44.45458793

Name: +ve in-silico MS/MS by CFM-ID for CIRRKSABQLGNFG-UHFFFAOYSA-N
ID: CIRRKSABQLGNFG-UHFFFAOYSA-N
Comment: Energy2
Num peaks: 26
39.02292652 4.048557261
41.00219107 4.180233009
41.03857658 2.334977365
43.01784114 2.38909224
53.00219107 2.225972443
55.01784114 1.831366161
68.99710569 3.307780857
71.01275576 2.17894993
95.04914126 1.502932854
105.0334912 2.963845654
107.0491413 1.705306007
117.0334912 1.45918176
119.0491413 2.32541803
121.0284058 7.203945215
123.0440559 2.387595605
125.0233204 1.312096652
133.0284058 3.157158993
135.0440559 4.552553296
145.0284058 2.796561372
147.0076704 2.058359817
147.0440559 10.64109472
149.0233204 2.385093096
161.0233204 1.953866651
163.0389705 1.738023132
165.0546206 3.21494577
175.0389705 4.321210823

Name: +ve in-silico MS/MS by CFM-ID for FJUSTWMFKMFOTG-UHFFFAOYSA-N
ID: FJUSTWMFKMFOTG-UHFFFAOYSA-N
Comment: Energy0
Num peaks: 6
149.0233204 0.208565608
151.0389705 0.2915177177
165.0546206 0.6283073574
175.0389705 6.263608766
177.0182351 0.3571748958
193.0495352 90.96711005

Name: +ve in-silico MS/MS by CFM-ID for FJUSTWMFKMFOTG-UHFFFAOYSA-N
ID: FJUSTWMFKMFOTG-UHFFFAOYSA-N
Comment: Energy1
Num peaks: 6
147.0440559 3.430251859
151.0389705 2.714173342
163.0389705 9.921097993
165.0546206 14.64181327
175.0389705 6.21408582
193.0495352 44.1205756

Name: +ve in-silico MS/MS by CFM-ID for FJUSTWMFKMFOTG-UHFFFAOYSA-N
ID: FJUSTWMFKMFOTG-UHFFFAOYSA-N
Comment: Energy2
Num peaks: 19
39.02292652 1.951360624
53.00219107 5.029610594
55.01784114 6.82545308
77.00219107 1.791961756
111.0440559 4.386893573
121.0284058 4.652050367
123.0440559 2.602222756
133.0284058 3.617724553
135.0440559 3.958693217
137.0233204 3.152825857
145.0284058 3.808472183
147.0076704 1.907568929
147.0440559 14.25065528
149.0233204 3.930072809
151.0389705 2.600510967
161.0233204 2.744902391
163.0389705 2.501230371
165.0546206 5.438955583
175.0389705 5.284853653

Name: +ve in-silico MS/MS by CFM-ID for KGAKYYNRKJZHGY-UHFFFAOYSA-N
ID: KGAKYYNRKJZHGY-UHFFFAOYSA-N
Comment: Energy0
Num peaks: 6
161.0233204 0.2264661837
163.0389705 0.3929375104
165.0546206 0.7528987206
175.0389705 3.964376323
177.0182351 0.226157544
193.0495352 92.90027455

Name: +ve in-silico MS/MS by CFM-ID for KGAKYYNRKJZHGY-UHFFFAOYSA-N
ID: KGAKYYNRKJZHGY-UHFFFAOYSA-N
Comment: Energy1
Num peaks: 6
133.0284058 2.372142785
135.0440559 2.863093662
163.0389705 7.157861675
165.0546206 10.49821714
175.0389705 4.470481734
193.0495352 53.85749842

Name: +ve in-silico MS/MS by CFM-ID for KGAKYYNRKJZHGY-UHFFFAOYSA-N
ID: KGAKYYNRKJZHGY-UHFFFAOYSA-N
Comment: Energy2
Num peaks: 22
39.02292652 2.856509127
41.03857658 1.509435461
49.00727645 1.357994171
53.00219107 1.910553507
65.00219107 2.141936066
65.03857658 1.640724347
89.00219107 2.735719627
91.01784114 4.925021726
105.0334912 4.97025222
107.0491413 8.204173311
117.0334912 5.078752405
119.0491413 6.776147855
121.0284058 1.944439781
125.0233204 2.218768936
133.0284058 10.12709721
135.0440559 3.492580641
145.0284058 1.618235997
147.0076704 1.487004278
147.0440559 5.906077042
161.0233204 1.742254604
165.0546206 2.822214845
175.0389705 4.768719471

Name: +ve in-silico MS/MS by CFM-ID for INIHWCFEMFOITP-UHFFFAOYSA-N
ID: INIHWCFEMFOITP-UHFFFAOYSA-N
Comment: Energy0
Num peaks: 6
151.0389705 0.198016476
163.0389705 0.2018293918
165.0546206 0.5341164299
175.0389705 5.14229338
177.0182351 0.334314238
193.0495352 92.34909768

Name: +ve in-silico MS/MS by CFM-ID for INIHWCFEMFOITP-UHFFFAOYSA-N
ID: INIHWCFEMFOITP-UHFFFAOYSA-N
Comment: Energy1
Num peaks: 6
147.0440559 3.505360071
151.0389705 2.489379139
163.0389705 8.112930123
165.0546206 13.38975045
175.0389705 5.246283081
193.0495352 48.94765765

Name: +ve in-silico MS/MS by CFM-ID for INIHWCFEMFOITP-UHFFFAOYSA-N
ID: INIHWCFEMFOITP-UHFFFAOYSA-N
Comment: Energy2
Num peaks: 21
41.00219107 1.763375143
65.03857658 2.246434252
77.00219107 1.456827852
91.01784114 3.255918691
93.0334912 2.718258192
107.0491413 4.522027667
117.0334912 3.608053131
119.0491413 4.725892116
121.0284058 1.756729591
123.0440559 3.321647935
133.0284058 11.72379918
135.0440559 4.730371456
137.0597059 1.987142677
145.0284058 2.789185424
147.0076704 1.795872197
147.0440559 10.25212861
149.0233204 4.818395347
151.0389705 1.992845149
163.0389705 1.936316516
165.0546206 3.62637118
175.0389705 6.175439101

Name: +ve in-silico MS/MS by CFM-ID for BCJUUAGXRRQFDU-UHFFFAOYSA-N
ID: BCJUUAGXRRQFDU-UHFFFAOYSA-N
Comment: Energy0
Num peaks: 6
41.00219107 0.2371085473
149.0233204 1.800994359
151.0389705 1.823044647
165.0546206 0.977895122
177.0182351 0.9870118199
193.0495352 91.98845672

Name: +ve in-silico MS/MS by CFM-ID for BCJUUAGXRRQFDU-UHFFFAOYSA-N
ID: BCJUUAGXRRQFDU-UHFFFAOYSA-N
Comment: Energy1
Num peaks: 8
67.01784114 2.197648988
68.99710569 4.465759469
109.0284058 3.424631936
125.0233204 4.036718851
149.0233204 2.138956489
151.002585 1.727308059
151.0389705 1.815075163
193.0495352 61.34649671

Name: +ve in-silico MS/MS by CFM-ID for BCJUUAGXRRQFDU-UHFFFAOYSA-N
ID: BCJUUAGXRRQFDU-UHFFFAOYSA-N
Comment: Energy2
Num peaks: 15
25.00727645 2.571443976
39.02292652 12.17829163
41.00219107 10.67624007
41.03857658 14.70622831
43.01784114 3.144488346
43.05422664 2.96635951
53.00219107 4.360624556
65.00219107 6.452309775
67.01784114 5.359083854
68.99710569 2.668554358
133.0284058 2.400161453
149.0233204 5.615525911
151.0389705 3.802043786
165.0546206 1.777473103
177.0182351 1.932913123

Name: +ve in-silico MS/MS by CFM-ID for MWGCPCULFFOHMK-UHFFFAOYSA-N
ID: MWGCPCULFFOHMK-UHFFFAOYSA-N
Comment: Energy0
Num peaks: 6
84.99202031 0.2297882771
133.0284058 0.1802178306
165.0546206 0.1793475506
175.0389705 3.145595796
177.0182351 0.1882555851
193.0495352 95.09426504

Name: +ve in-silico MS/MS by CFM-ID for MWGCPCULFFOHMK-UHFFFAOYSA-N
ID: MWGCPCULFFOHMK-UHFFFAOYSA-N
Comment: Energy1
Num peaks: 6
84.99202031 1.779381883
107.0491413 1.947121916
133.0284058 1.946769025
135.0440559 1.539918694
175.0389705 10.61139692
193.0495352 69.0259274

Name: +ve in-silico MS/MS by CFM-ID for MWGCPCULFFOHMK-UHFFFAOYSA-N
ID: MWGCPCULFFOHMK-UHFFFAOYSA-N
Comment: Energy2
Num peaks: 19
39.02292652 2.679908065
41.00219107 4.726816625
41.03857658 2.543459319
49.00727645 2.522455994
53.00219107 3.130708915
63.02292652 2.319309319
65.00219107 3.476956871
65.03857658 4.488464236
67.01784114 1.77207438
79.05422664 2.750716209
84.99202031 5.667189309
91.01784114 4.321391317
105.0334912 2.555782925
107.0491413 16.33407306
117.0334912 2.00934254
133.0284058 9.50651701
147.0440559 2.789714429
175.0389705 5.175313252
193.0495352 1.986103756

Name: +ve in-silico MS/MS by CFM-ID for FPIUZQQBSYWKNS-UHFFFAOYSA-N
ID: FPIUZQQBSYWKNS-UHFFFAOYSA-N
Comment: Energy0
Num peaks: 6
68.99710569 0.240150064
133.0284058 0.2144660686
135.0440559 0.2410532433
175.0389705 3.140009858
177.0182351 0.3452312549
193.0495352 94.85443774

Name: +ve in-silico MS/MS by CFM-ID for FPIUZQQBSYWKNS-UHFFFAOYSA-N
ID: FPIUZQQBSYWKNS-UHFFFAOYSA-N
Comment: Energy1
Num peaks: 6
123.0440559 5.269680535
135.0440559 2.315011539
151.0389705 2.41504147
165.0546206 5.882936838
175.0389705 10.06644352
193.0495352 63.00942937

Name: +ve in-silico MS/MS by CFM-ID for FPIUZQQBSYWKNS-UHFFFAOYSA-N
ID: FPIUZQQBSYWKNS-UHFFFAOYSA-N
Comment: Energy2
Num peaks: 17
39.02292652 2.553863945
41.00219107 2.984351007
65.00219107 5.806445636
65.03857658 1.901767477
68.99710569 5.763193862
80.99710569 3.923362586
81.0334912 5.840605315
107.0491413 3.121150204
111.0440559 3.253987057
117.0334912 1.760537326
123.0440559 10.90055606
133.0284058 12.55764643
135.0440559 3.242956202
147.0440559 6.443330677
149.0233204 2.465978096
165.0546206 2.823461718
175.0389705 4.930909947

Name: +ve in-silico MS/MS by CFM-ID for RSGKGBLYBZDSTQ-UHFFFAOYSA-N
ID: RSGKGBLYBZDSTQ-UHFFFAOYSA-N
Comment: Energy0
Num peaks: 6
135.0440559 0.5276178258
151.0389705 0.2971640476
165.0546206 0.2559650206
175.0389705 3.115363291
177.0182351 0.4283660153
193.0495352 94.07927578

Name: +ve in-silico MS/MS by CFM-ID for RSGKGBLYBZDSTQ-UHFFFAOYSA-N
ID: RSGKGBLYBZDSTQ-UHFFFAOYSA-N
Comment: Energy1
Num peaks: 6
73.02840582 3.623323164
135.0440559 2.494025165
163.0389705 2.477266367
165.0546206 6.23085107
175.0389705 9.340924964
193.0495352 60.66527603

Name: +ve in-silico MS/MS by CFM-ID for RSGKGBLYBZDSTQ-UHFFFAOYSA-N
ID: RSGKGBLYBZDSTQ-UHFFFAOYSA-N
Comment: Energy2
Num peaks: 22
25.00727645 2.889578692
39.02292652 5.84827663
41.00219107 10.61158597
41.03857658 3.665099729
43.01784114 4.908669374
49.00727645 2.44733704
53.00219107 3.276294407
63.02292652 2.315558767
65.00219107 2.413695707
77.00219107 1.660277829
80.99710569 4.566048249
91.01784114 2.006907042
107.0491413 4.798900705
117.0334912 2.580051996
121.0284058 1.641568741
133.0284058 2.116304002
135.0440559 5.059596268
147.0440559 6.198353571
149.0233204 1.75938175
165.0546206 2.869872638
175.0389705 5.539831245
193.0495352 2.122931053

Name: +ve in-silico MS/MS by CFM-ID for YVYRVFJIXKDTTK-UHFFFAOYSA-N
ID: YVYRVFJIXKDTTK-UHFFFAOYSA-N
Comment: Energy0
Num peaks: 6
137.0233204 0.3050680116
151.0389705 0.6529632739
165.0546206 0.3140614947
175.0389705 6.251306624
177.0182351 0.5437739269
193.0495352 90.66265941

Name: +ve in-silico MS/MS by CFM-ID for YVYRVFJIXKDTTK-UHFFFAOYSA-N
ID: YVYRVFJIXKDTTK-UHFFFAOYSA-N
Comment: Energy1
Num peaks: 6
137.0233204 12.38747409
151.0389705 4.602585517
163.0389705 3.299739095
165.0546206 5.054607738
175.0389705 7.951836518
193.0495352 51.41193442

Name: +ve in-silico MS/MS by CFM-ID for YVYRVFJIXKDTTK-UHFFFAOYSA-N
ID: YVYRVFJIXKDTTK-UHFFFAOYSA-N
Comment: Energy2
Num peaks: 19
41.00219107 3.248703462
53.00219107 2.016095374
65.00219107 6.135277324
67.01784114 4.495893463
80.99710569 6.446020407
81.0334912 3.702105448
95.01275576 2.330255574
107.0127558 2.973876043
109.0284058 4.562813337
111.0440559 2.561754425
123.0440559 4.78027826
131.0127558 1.956094727
133.0284058 5.20406844
137.0233204 5.060194275
147.0440559 6.57014648
149.0233204 4.07337615
151.0389705 4.789217548
165.0546206 2.209210494
175.0389705 7.445715933

Name: +ve in-silico MS/MS by CFM-ID for PXMPJJIXWLEXEH-UHFFFAOYSA-N
ID: PXMPJJIXWLEXEH-UHFFFAOYSA-N
Comment: Energy0
Num peaks: 6
107.0491413 4.414597683
111.0440559 1.615636394
125.0597059 4.341840082
135.0440559 20.92895032
153.0546206 37.21357246
171.0651853 22.23520496

Name: +ve in-silico MS/MS by CFM-ID for PXMPJJIXWLEXEH-UHFFFAOYSA-N
ID: PXMPJJIXWLEXEH-UHFFFAOYSA-N
Comment: Energy1
Num peaks: 18
39.02292652 1.19017259
65.03857658 2.909412612
68.99710569 1.511710933
73.02840582 1.125014423
79.05422664 3.55110122
81.06987671 1.107889266
83.01275576 2.760686001
93.0334912 3.249076556
97.02840582 1.203899644
105.0334912 1.111193454
107.0491413 7.962060431
109.0284058 1.336860274
109.0647913 1.655330044
111.0440559 4.755430425
125.0597059 11.73923637
135.0440559 8.364673587
153.0546206 15.33442126
171.0651853 9.81387501

Name: +ve in-silico MS/MS by CFM-ID for PXMPJJIXWLEXEH-UHFFFAOYSA-N
ID: PXMPJJIXWLEXEH-UHFFFAOYSA-N
Comment: Energy2
Num peaks: 24
27.02292652 4.124072923
39.02292652 4.450266437
41.00219107 1.076090731
41.03857658 2.283109419
43.01784114 1.295792654
51.02292652 7.874985861
53.03857658 1.249150943
59.01275576 2.768686666
65.00219107 1.536204835
65.03857658 14.1920436
67.05422664 2.064225137
68.99710569 5.162095776
73.02840582 1.207687802
79.05422664 10.26680778
81.06987671 1.979431321
83.01275576 3.513550688
91.01784114 1.27350615
93.0334912 2.107206211
97.02840582 1.167482199
107.0491413 4.180013325
109.0284058 1.611153049
109.0647913 1.304190501
111.0440559 1.476797879
125.0597059 1.875762665

Name: +ve in-silico MS/MS by CFM-ID for DBSQNVQVZKTBBV-UHFFFAOYSA-N
ID: DBSQNVQVZKTBBV-UHFFFAOYSA-N
Comment: Energy0
Num peaks: 8
95.04914126 1.822709921
97.06479133 3.921687414
107.0491413 2.72139081
125.0597059 12.66436256
135.0440559 9.691998032
141.0546206 1.82857436
153.0546206 26.07863471
171.0651853 22.64566844

Name: +ve in-silico MS/MS by CFM-ID for DBSQNVQVZKTBBV-UHFFFAOYSA-N
ID: DBSQNVQVZKTBBV-UHFFFAOYSA-N
Comment: Energy1
Num peaks: 27
39.02292652 1.466342564
41.00219107 1.678786732
41.03857658 1.321807956
43.01784114 1.029847141
53.00219107 1.223003721
53.03857658 0.9411215815
55.01784114 3.414983808
55.05422664 1.759744884
65.00219107 0.896256365
65.03857658 1.210895878
67.01784114 1.360235113
69.0334912 1.809958285
79.01784114 1.195282538
79.05422664 1.999248694
81.0334912 1.638885169
83.04914126 5.098397846
95.04914126 1.579555044
97.06479133 7.823601033
107.0491413 2.783667792
109.0647913 3.079565625
123.0440559 0.8658401574
125.0597059 9.737129679
127.075356 0.9188985753
129.0546206 0.8724532531
135.0440559 8.357454346
153.0546206 11.28016022
171.0651853 4.737703216

Name: +ve in-silico MS/MS by CFM-ID for DBSQNVQVZKTBBV-UHFFFAOYSA-N
ID: DBSQNVQVZKTBBV-UHFFFAOYSA-N
Comment: Energy2
Num peaks: 30
25.00727645 1.92963951
39.02292652 7.046134262
41.00219107 3.074486242
41.03857658 4.991628062
43.01784114 0.9870943956
43.05422664 1.519379683
51.02292652 1.666841581
53.00219107 3.059299195
53.03857658 4.557417192
55.01784114 6.997367718
55.05422664 3.653202496
63.02292652 0.9816837298
65.00219107 1.696987103
65.03857658 2.029919192
67.01784114 1.488713561
67.05422664 7.741188932
69.0334912 2.029147708
69.06987671 2.758167657
72.99202031 2.280960644
75.02292652 1.017571412
77.03857658 1.332307184
79.01784114 2.026659784
79.05422664 2.540866032
81.0334912 0.9578183753
81.06987671 2.357088215
83.04914126 1.889748192
95.04914126 3.659268327
97.06479133 1.900104161
107.0491413 1.105728917
109.0647913 1.643451361

Name: +ve in-silico MS/MS by CFM-ID for AWVXDMMCZOFAEU-UHFFFAOYSA-N
ID: AWVXDMMCZOFAEU-UHFFFAOYSA-N
Comment: Energy0
Num peaks: 7
59.01275576 2.618698236
123.0440559 4.370853775
151.0389705 8.75306001
165.0546206 7.920782098
175.0389705 6.596856024
193.0495352 22.9782897
211.0600999 27.96860582

Name: +ve in-silico MS/MS by CFM-ID for AWVXDMMCZOFAEU-UHFFFAOYSA-N
ID: AWVXDMMCZOFAEU-UHFFFAOYSA-N
Comment: Energy1
Num peaks: 13
41.00219107 3.917337822
59.01275576 3.526718948
68.99710569 2.67799829
87.00767038 4.004653642
123.0440559 3.092142554
147.0440559 4.337453584
149.0597059 1.949196111
151.0389705 13.69173801
165.0546206 19.36904899
167.0702706 3.808246753
175.0389705 4.462288698
193.0495352 9.442348943
211.0600999 6.328103137

Name: +ve in-silico MS/MS by CFM-ID for AWVXDMMCZOFAEU-UHFFFAOYSA-N
ID: AWVXDMMCZOFAEU-UHFFFAOYSA-N
Comment: Energy2
Num peaks: 28
15.02292652 1.213252942
39.02292652 1.515687548
41.00219107 16.47834972
43.01784114 4.3734242
55.01784114 0.9846017464
59.01275576 6.986089017
61.02840582 0.9918685477
67.01784114 2.054447482
68.99710569 2.822461692
71.01275576 1.437716069
81.0334912 4.272623527
83.01275576 1.131617636
84.99202031 1.696199872
87.00767038 1.850016763
95.04914126 2.682763355
97.02840582 1.409041206
107.0127558 4.466319737
107.0491413 1.248383695
109.0284058 1.453852836
121.0284058 3.240047133
123.0440559 5.337774326
135.0440559 1.280336235
147.0440559 1.292344552
149.0233204 1.71055036
149.0597059 2.671412586
151.0389705 3.734912284
163.0389705 1.0511142
165.0546206 1.194668257

Name: +ve in-silico MS/MS by CFM-ID for FGXKZQWZZVCYBF-UHFFFAOYSA-N
ID: FGXKZQWZZVCYBF-UHFFFAOYSA-N
Comment: Energy0
Num peaks: 6
123.0440559 1.58001855
149.0233204 6.129882964
151.0389705 2.368147968
163.0389705 3.917433155
175.0389705 28.90104278
193.0495352 49.74995813

Name: +ve in-silico MS/MS by CFM-ID for FGXKZQWZZVCYBF-UHFFFAOYSA-N
ID: FGXKZQWZZVCYBF-UHFFFAOYSA-N
Comment: Energy1
Num peaks: 7
71.01275576 5.336302753
123.0440559 5.331421158
149.0233204 6.723562047
151.0389705 3.381196531
163.0389705 4.690941777
175.0389705 28.92460717
193.0495352 26.90027245

Name: +ve in-silico MS/MS by CFM-ID for FGXKZQWZZVCYBF-UHFFFAOYSA-N
ID: FGXKZQWZZVCYBF-UHFFFAOYSA-N
Comment: Energy2
Num peaks: 18
41.00219107 1.841179941
43.01784114 4.71846727
49.00727645 2.132758517
51.02292652 2.82706714
53.00219107 3.340558309
79.05422664 2.948845847
95.01275576 1.950485132
95.04914126 2.819248995
105.0334912 2.975506831
121.0284058 4.163858305
123.0440559 11.31477033
129.0334912 6.141893897
131.0491413 5.398663905
145.0284058 4.839021778
147.0440559 11.4820225
149.0233204 6.195049309
163.0389705 2.025014803
175.0389705 3.147809256

Name: +ve in-silico MS/MS by CFM-ID for GKWBMRNYTPVATN-UHFFFAOYSA-N
ID: GKWBMRNYTPVATN-UHFFFAOYSA-N
Comment: Energy0
Num peaks: 6
15.02292652 1.268409839
149.0597059 20.62092204
165.0546206 4.371805532
167.0702706 16.08349816
169.0131497 0.9979973529
211.0600999 52.09608208

Name: +ve in-silico MS/MS by CFM-ID for GKWBMRNYTPVATN-UHFFFAOYSA-N
ID: GKWBMRNYTPVATN-UHFFFAOYSA-N
Comment: Energy1
Num peaks: 6
109.0284058 9.091972254
149.0597059 19.43288853
153.0182351 5.723121916
165.0546206 4.410850673
167.0702706 16.07413534
211.0600999 34.43104026

Name: +ve in-silico MS/MS by CFM-ID for GKWBMRNYTPVATN-UHFFFAOYSA-N
ID: GKWBMRNYTPVATN-UHFFFAOYSA-N
Comment: Energy2
Num peaks: 11
15.02292652 9.470790276
39.02292652 9.540845832
41.03857658 4.511783923
49.00727645 3.242418439
109.0284058 8.170081042
125.0233204 3.962015957
133.0284058 3.732429236
149.0597059 19.69997742
151.0389705 4.692628502
165.0546206 9.429993134
167.0702706 5.400682159

Name: +ve in-silico MS/MS by CFM-ID for LJUKITNAPAKTDI-UHFFFAOYSA-N
ID: LJUKITNAPAKTDI-UHFFFAOYSA-N
Comment: Energy0
Num peaks: 13
72.99202031 1.579066384
115.0212123 1.878462646
117.0368623 2.160555511
119.0525124 4.429200691
129.0368623 1.610427432
129.0546206 3.847583805
145.0317769 3.049856341
147.047427 10.14799389
157.0317769 5.313990384
161.0266916 3.266510457
163.0423416 6.66480726
175.0423416 14.74854317
193.0529063 21.79735727

Name: +ve in-silico MS/MS by CFM-ID for LJUKITNAPAKTDI-UHFFFAOYSA-N
ID: LJUKITNAPAKTDI-UHFFFAOYSA-N
Comment: Energy1
Num peaks: 28
31.01784114 1.026077322
41.03857658 2.283872625
55.05422664 3.955894287
57.06987671 1.423099712
62.98991214 1.947145632
65.0055622 2.197967061
75.02629764 0.9228125937
83.04914126 4.53140166
87.02629764 2.161752001
89.04194771 2.266029736
101.0419477 1.455844322
105.0368623 1.635262599
111.0440559 4.764525729
113.0597059 2.334176075
115.0212123 2.131287163
117.0368623 2.308967815
119.0525124 4.816924707
129.0368623 2.896353338
129.0546206 5.864759078
131.0525124 2.079432744
143.0161269 1.289408278
145.0317769 2.12718777
147.047427 5.787510879
157.0317769 4.156125762
161.0266916 1.314153362
163.0423416 3.06069217
175.0423416 6.54855498
193.0529063 3.177818133

Name: +ve in-silico MS/MS by CFM-ID for LJUKITNAPAKTDI-UHFFFAOYSA-N
ID: LJUKITNAPAKTDI-UHFFFAOYSA-N
Comment: Energy2
Num peaks: 31
39.02292652 1.441073259
41.00219107 0.9751755652
41.03857658 6.146810809
43.05422664 2.097446612
46.99499752 0.9588857901
53.03857658 1.952611251
55.01784114 1.151159028
55.05422664 12.85443142
57.06987671 5.08768084
59.08552677 1.034420394
61.01064758 1.96997681
62.98991214 1.136848437
63.02629764 0.7755506214
72.99202031 2.303787826
73.01064758 0.9696944095
74.98991214 1.196080405
75.02629764 1.656733383
77.0055622 1.080564505
83.04914126 3.497238286
85.01064758 1.088347149
87.02629764 4.156723584
89.04194771 8.659008697
91.05759777 3.771554333
99.02629764 0.8621156392
101.0419477 0.9898570426
103.0575978 1.084447871
115.0212123 1.381670555
117.0368623 2.517793553
119.0525124 2.260355278
129.0546206 0.8380163242
131.0525124 0.8460854559

Name: +ve in-silico MS/MS by CFM-ID for QMNYLYIYQKURGV-UHFFFAOYSA-N
ID: QMNYLYIYQKURGV-UHFFFAOYSA-N
Comment: Energy0
Num peaks: 11
15.02292652 1.819019339
99.04405588 1.775490721
119.0525124 2.613301116
127.0389705 4.417048053
129.0368623 4.681991118
129.0546206 1.770380761
145.0495352 6.922750443
147.047427 7.591118496
157.0317769 9.253537167
175.0423416 21.53676594
193.0529063 17.95391631

Name: +ve in-silico MS/MS by CFM-ID for QMNYLYIYQKURGV-UHFFFAOYSA-N
ID: QMNYLYIYQKURGV-UHFFFAOYSA-N
Comment: Energy1
Num peaks: 23
49.01064758 1.383230498
57.0334912 1.921468812
69.0334912 1.212754415
71.04914126 3.289430975
73.06479133 1.594952851
87.02629764 1.861058964
99.04405588 3.733453349
101.0419477 4.947750382
101.0597059 1.329631637
103.075356 1.039680044
105.0368623 1.416676551
115.0389705 1.02403766
119.0525124 3.223244355
127.0389705 8.617462183
129.0368623 6.711640494
129.0546206 3.963729714
131.0525124 2.469273587
131.0702706 2.109877543
145.0495352 4.865626457
147.047427 3.65274112
157.0317769 7.618744292
175.0423416 9.137100104
193.0529063 3.267311878

Name: +ve in-silico MS/MS by CFM-ID for QMNYLYIYQKURGV-UHFFFAOYSA-N
ID: QMNYLYIYQKURGV-UHFFFAOYSA-N
Comment: Energy2
Num peaks: 31
15.02292652 3.682819102
27.02292652 1.314561927
29.03857658 0.8061502679
39.02292652 1.464615664
41.00219107 1.085518562
41.03857658 7.557446514
43.05422664 6.70319502
46.99499752 2.290736715
49.01064758 1.05459334
55.01784114 3.027451849
57.0334912 1.519679592
69.0334912 2.633737638
71.04914126 4.407448744
72.99202031 2.421370619
73.06479133 2.754361495
85.01064758 1.755952824
87.02629764 1.820615683
97.01064758 1.657718708
99.02629764 4.051058226
99.04405588 1.144123075
101.0055622 1.354535935
101.0419477 6.354522517
103.0212123 2.033560175
103.0575978 4.073837104
105.0368623 2.646620533
119.0525124 1.87066475
127.0389705 1.019521999
129.0368623 2.346052716
129.0546206 0.8019237843
131.0525124 1.44985069
157.0317769 1.014094021

Name: +ve in-silico MS/MS by CFM-ID for WPWQCPOTTUYIQT-UHFFFAOYSA-N
ID: WPWQCPOTTUYIQT-UHFFFAOYSA-N
Comment: Energy0
Num peaks: 8
101.0419477 2.323317962
119.0525124 2.190427121
127.0389705 1.985915775
129.0368623 7.299944149
147.047427 6.432183538
157.0317769 12.84066277
175.0423416 31.9842014
193.0529063 15.02174765

Name: +ve in-silico MS/MS by CFM-ID for WPWQCPOTTUYIQT-UHFFFAOYSA-N
ID: WPWQCPOTTUYIQT-UHFFFAOYSA-N
Comment: Energy1
Num peaks: 29
41.00219107 2.323266821
46.99499752 1.191343005
49.01064758 1.140002067
57.0334912 1.693897217
63.02629764 1.043813075
68.99710569 1.498190306
71.01275576 1.271789211
71.04914126 2.334724108
73.06479133 1.309996081
87.00767038 2.712779797
89.02332044 1.011369646
91.02121226 0.995399839
99.04405588 1.983591437
101.0419477 3.373399334
103.0212123 1.436155722
105.0368623 2.662073202
113.0233204 0.9299078357
119.0525124 5.675007779
127.0389705 4.310241931
129.0368623 4.696550446
129.0546206 2.324080922
131.0525124 2.706138951
131.0702706 2.044356135
145.0495352 1.722604747
147.047427 5.458444731
157.0317769 7.95138693
159.0110415 1.12459633
175.0423416 9.650751414
193.0529063 4.168014072

Name: +ve in-silico MS/MS by CFM-ID for WPWQCPOTTUYIQT-UHFFFAOYSA-N
ID: WPWQCPOTTUYIQT-UHFFFAOYSA-N
Comment: Energy2
Num peaks: 31
15.02292652 2.519927072
41.00219107 1.35564981
44.97934745 0.9905310572
46.99499752 1.692300399
49.01064758 1.084564694
55.01784114 2.436665847
61.01064758 1.390581308
70.99499752 1.264281793
72.99202031 2.229130154
73.01064758 2.361536187
75.02629764 1.049486085
85.01064758 1.670528647
87.00767038 1.067924554
87.02629764 2.318064656
89.0055622 1.206602544
91.02121226 2.417497275
97.01064758 2.430118656
99.02629764 6.612109429
101.0419477 16.05515014
103.0212123 1.076042406
103.0575978 9.255834806
105.0368623 1.301268452
115.0389705 0.9669570091
119.0525124 1.006188615
127.0212123 0.9803529395
127.0389705 1.193381959
129.0368623 5.306047345
131.0525124 1.646421869
157.0317769 1.942972387
159.0110415 1.310483177
175.0423416 1.245604708

Name: +ve in-silico MS/MS by CFM-ID for OQUVLZMTGDBRIP-UHFFFAOYSA-N
ID: OQUVLZMTGDBRIP-UHFFFAOYSA-N
Comment: Energy0
Num peaks: 12
15.02292652 1.523196473
72.99202031 4.790975453
101.0419477 1.89101646
105.0368623 1.997102526
119.0525124 1.470678006
127.0389705 1.969096423
129.0368623 6.079545125
145.0495352 1.833474202
147.047427 6.896344546
157.0317769 10.05226215
175.0423416 25.70839527
193.0529063 16.48587013

Name: +ve in-silico MS/MS by CFM-ID for OQUVLZMTGDBRIP-UHFFFAOYSA-N
ID: OQUVLZMTGDBRIP-UHFFFAOYSA-N
Comment: Energy1
Num peaks: 29
41.00219107 0.9762724197
46.99499752 1.142220054
57.0334912 1.280581237
61.01064758 1.041228545
71.01275576 1.195337671
71.04914126 1.461569097
72.99202031 4.488283766
75.02629764 3.023792414
87.00767038 1.667509776
87.02629764 2.446620716
89.02332044 1.2183334
99.04405588 1.496750919
101.0055622 1.055158816
101.0419477 6.505425652
103.0212123 1.430125468
103.0575978 1.935699546
105.0368623 2.955659973
119.0525124 3.692684831
127.0389705 3.103827906
129.0368623 6.141928656
129.0546206 1.308333974
131.0525124 2.273648276
131.0702706 0.933483615
145.0495352 1.482066294
147.047427 4.604750055
157.0317769 8.721568298
159.0110415 0.974146822
175.0423416 8.65540708
193.0529063 3.175332597

Name: +ve in-silico MS/MS by CFM-ID for OQUVLZMTGDBRIP-UHFFFAOYSA-N
ID: OQUVLZMTGDBRIP-UHFFFAOYSA-N
Comment: Energy2
Num peaks: 31
15.02292652 3.335424188
27.02292652 1.094290844
41.00219107 3.208209637
43.01784114 1.850793103
44.99710569 1.477774287
46.99499752 2.838653626
56.99710569 1.60387865
57.0334912 3.19614757
59.01275576 1.625597626
59.04914126 1.08536798
61.01064758 4.306663842
63.02629764 1.41170617
70.99499752 1.062134444
71.01275576 1.445774506
71.04914126 2.8260586
72.99202031 7.286809639
73.06479133 1.598014534
75.02629764 2.89735013
85.01064758 1.666188832
87.00767038 1.502721901
87.02629764 2.11651365
97.01064758 1.445185948
99.02629764 3.136573951
99.04405588 1.366446783
101.0419477 6.502156931
103.0212123 1.926508855
103.0575978 4.985830365
105.0368623 2.282341605
127.0389705 1.337153038
129.0368623 2.566939032
131.0525124 1.533228403

Name: +ve in-silico MS/MS by CFM-ID for QBWODZMPEDJTRD-UHFFFAOYSA-N
ID: QBWODZMPEDJTRD-UHFFFAOYSA-N
Comment: Energy0
Num peaks: 11
15.02292652 2.049369395
72.99202031 3.408740213
115.0212123 1.225535886
119.0525124 5.979063999
129.0368623 1.3863022
145.0495352 3.379617554
147.047427 5.996898898
157.0317769 4.905010938
175.0423416 20.66478894
177.0216062 2.420132199
193.0529063 28.61247146

Name: +ve in-silico MS/MS by CFM-ID for QBWODZMPEDJTRD-UHFFFAOYSA-N
ID: QBWODZMPEDJTRD-UHFFFAOYSA-N
Comment: Energy1
Num peaks: 29
41.03857658 2.684042472
43.05422664 1.275019202
45.06987671 1.126098208
46.99499752 1.666503413
49.01064758 1.007902607
71.04914126 3.824440902
72.99202031 0.9843796205
73.06479133 1.297299236
75.02629764 3.390229168
75.08044139 1.399877135
84.99202031 1.10874873
85.01064758 0.9682527694
87.02629764 1.225607024
89.04194771 7.300205715
91.05759777 2.712414812
99.04405588 1.546862236
101.0419477 2.067715262
119.0525124 10.0639671
127.0389705 1.998585989
129.0368623 2.303330041
129.0546206 1.273516155
131.0525124 2.11279606
145.0495352 2.159197544
147.047427 4.451086651
149.0630771 0.9065009912
157.0317769 5.02630187
159.0110415 1.070536765
175.0423416 8.522868219
193.0529063 4.678165857

Name: +ve in-silico MS/MS by CFM-ID for QBWODZMPEDJTRD-UHFFFAOYSA-N
ID: QBWODZMPEDJTRD-UHFFFAOYSA-N
Comment: Energy2
Num peaks: 31
15.02292652 4.60934663
27.02292652 1.782383804
29.00219107 1.005778645
41.03857658 4.471568502
43.05422664 1.655157091
44.99710569 1.770927798
46.99499752 3.605677767
56.99710569 2.236110047
57.0334912 1.545665285
58.99499752 0.9774181181
59.01275576 1.414232721
59.04914126 1.266282872
61.01064758 3.35195542
69.0334912 0.9425829503
70.99499752 2.183261835
71.04914126 4.880302638
72.99202031 8.784002332
73.01064758 4.350938418
73.06479133 1.593285503
75.00767038 1.091815976
75.02629764 5.487766997
77.04194771 1.283235801
85.01064758 1.408969188
87.02629764 1.762999386
89.04194771 4.307109899
91.05759777 0.9887459935
101.0419477 2.091919946
103.0212123 1.071544682
103.0575978 1.488353647
105.0368623 1.042005131
119.0525124 1.323839064

Name: +ve in-silico MS/MS by CFM-ID for ZHHFMTLJRLJNBB-UHFFFAOYSA-N
ID: ZHHFMTLJRLJNBB-UHFFFAOYSA-N
Comment: Energy0
Num peaks: 14
49.01064758 1.488241883
61.01064758 2.612537343
69.0334912 1.712278166
72.99202031 1.636904345
97.02840582 1.638753797
115.0389705 6.648889708
119.0525124 3.846190851
129.0368623 1.524417147
133.0495352 2.222451705
145.0317769 1.114661561
147.047427 10.97840204
157.0317769 5.156492834
175.0423416 15.06773846
193.0529063 25.04680792

Name: +ve in-silico MS/MS by CFM-ID for ZHHFMTLJRLJNBB-UHFFFAOYSA-N
ID: ZHHFMTLJRLJNBB-UHFFFAOYSA-N
Comment: Energy1
Num peaks: 31
15.02292652 0.9442921874
41.00219107 2.050019362
41.03857658 2.082398818
43.01784114 0.9608780429
43.05422664 2.845704611
45.0334912 0.9685712367
49.01064758 1.149542195
57.0334912 0.9227197834
59.04914126 0.9595641864
61.01064758 4.751249171
68.99710569 0.7778034305
69.0334912 2.450253544
71.04914126 2.518836472
74.98991214 1.708324461
77.0055622 1.162680953
79.02121226 4.675676838
87.00767038 1.281199708
97.02840582 3.848029323
99.04405588 2.23369372
101.0055622 2.490803045
103.0212123 2.000553744
105.0368623 4.839086785
115.0389705 5.351213711
119.0525124 5.515822427
129.0368623 1.409508847
131.0525124 2.160235207
145.0495352 0.7328056606
147.047427 5.02742713
157.0317769 2.927890461
175.0423416 6.140293013
193.0529063 3.655771846

Name: +ve in-silico MS/MS by CFM-ID for ZHHFMTLJRLJNBB-UHFFFAOYSA-N
ID: ZHHFMTLJRLJNBB-UHFFFAOYSA-N
Comment: Energy2
Num peaks: 28
15.02292652 2.083798096
27.02292652 1.430955896
31.01784114 1.02270979
39.02292652 3.741410083
41.00219107 1.668503296
41.03857658 11.487196
43.05422664 8.272615474
44.97934745 0.9523651148
45.06987671 1.867205882
46.99499752 1.797264969
55.01784114 3.840289153
57.0334912 2.867430592
59.04914126 8.993751117
61.01064758 7.948880573
63.02629764 1.222406924
69.0334912 3.217361616
71.04914126 1.702054075
72.99202031 2.482485251
73.06479133 0.9633299027
85.02840582 1.058071406
87.04405588 2.260751771
99.04405588 1.262889657
103.0212123 1.022575381
105.0368623 1.201415469
115.0389705 2.010765569
117.0368623 1.000653072
119.0525124 1.889689822
131.0525124 0.9456624935

Name: +ve in-silico MS/MS by CFM-ID for RLAAMUBTIBNHCY-UHFFFAOYSA-N
ID: RLAAMUBTIBNHCY-UHFFFAOYSA-N
Comment: Energy0
Num peaks: 14
15.02292652 1.87248002
72.99202031 3.598139878
75.02629764 4.508642672
83.01275576 1.206027055
101.0233204 4.513679302
105.0368623 2.006619525
119.0525124 2.462132148
129.0368623 1.700463254
145.0317769 1.161447792
147.047427 11.48295144
157.0317769 5.100461
175.0423416 14.76484606
177.0216062 2.156994025
193.0529063 24.35579481

Name: +ve in-silico MS/MS by CFM-ID for RLAAMUBTIBNHCY-UHFFFAOYSA-N
ID: RLAAMUBTIBNHCY-UHFFFAOYSA-N
Comment: Energy1
Num peaks: 27
46.99499752 1.033834114
47.04914126 0.7883506178
49.01064758 1.421634251
55.01784114 3.355978339
57.0334912 2.623271397
71.04914126 2.34794787
72.99202031 2.403367967
73.06479133 1.987910114
75.02629764 6.368648152
75.08044139 1.673577265
83.01275576 4.838369309
85.02840582 1.98875128
93.03686233 2.448157786
99.04405588 1.282863889
101.0233204 5.808709421
105.0368623 1.953053054
119.0525124 10.67415234
121.0681625 3.504771166
127.0389705 1.27116404
129.0368623 1.650124082
131.0525124 2.05447652
145.0495352 1.139938786
147.047427 5.28272472
157.0317769 2.789489763
159.0110415 0.7372528612
175.0423416 5.713392631
193.0529063 3.31080427

Name: +ve in-silico MS/MS by CFM-ID for RLAAMUBTIBNHCY-UHFFFAOYSA-N
ID: RLAAMUBTIBNHCY-UHFFFAOYSA-N
Comment: Energy2
Num peaks: 31
15.02292652 5.140765858
27.02292652 1.989824855
29.00219107 0.9797300084
29.03857658 1.966264749
41.00219107 1.419749599
44.97934745 1.989824924
44.99710569 1.031701508
45.0334912 2.416121164
46.99499752 2.477520329
49.01064758 2.447667646
55.01784114 7.138850563
56.99710569 0.9229222051
57.0334912 2.514508909
58.99499752 1.333336805
59.01275576 1.399146179
59.04914126 1.638972066
61.01064758 1.345580508
71.01275576 0.9975216015
72.99202031 2.379721592
73.01064758 1.871686423
75.02629764 16.42083278
77.04194771 1.290877455
83.01275576 2.341042498
85.02840582 1.554225415
87.04405588 1.341403427
89.05970595 1.187153677
93.03686233 0.931808948
101.0055622 1.523922571
101.0233204 3.359450138
103.0212123 1.81223713
105.0368623 3.907850596

Name: +ve in-silico MS/MS by CFM-ID for YABNEKMSQWGRCU-UHFFFAOYSA-N
ID: YABNEKMSQWGRCU-UHFFFAOYSA-N
Comment: Energy0
Num peaks: 11
15.02292652 2.127836872
72.99202031 1.203871868
87.00767038 4.313022303
89.04194771 7.650663108
145.0495352 3.725034366
147.047427 7.760784848
149.0630771 1.539473801
157.0317769 2.004055693
175.0423416 16.1293437
177.0216062 2.683646816
193.0529063 30.99082299

Name: +ve in-silico MS/MS by CFM-ID for YABNEKMSQWGRCU-UHFFFAOYSA-N
ID: YABNEKMSQWGRCU-UHFFFAOYSA-N
Comment: Energy1
Num peaks: 27
41.00219107 1.96357446
41.03857658 3.369845997
43.01784114 1.481067596
43.05422664 2.00852501
45.06987671 1.492953206
46.99499752 1.427707712
61.01064758 0.9657773675
68.99710569 3.664222319
71.01275576 1.968171933
75.02629764 1.23357126
87.00767038 8.474349167
87.02629764 2.341371222
89.04194771 14.43361335
99.04405588 1.917375001
105.0182351 1.19112922
119.0525124 1.277584344
127.0389705 1.83305218
129.0546206 1.007369574
131.0525124 2.017020565
145.0495352 2.281851924
147.047427 5.769692564
149.0630771 1.77666778
157.0317769 3.557665238
159.0110415 0.8940283569
175.0423416 6.843532683
177.0216062 0.9332934603
193.0529063 4.493452159

Name: +ve in-silico MS/MS by CFM-ID for YABNEKMSQWGRCU-UHFFFAOYSA-N
ID: YABNEKMSQWGRCU-UHFFFAOYSA-N
Comment: Energy2
Num peaks: 31
15.02292652 4.414102652
27.02292652 0.9754828276
41.00219107 4.84722835
41.03857658 6.586938819
43.01784114 1.38374101
43.05422664 2.961853573
44.99710569 0.904666165
45.06987671 1.785840359
46.99499752 4.280639933
56.99710569 1.491374773
57.0334912 1.079301713
59.01275576 1.201534002
59.04914126 0.9655759023
61.01064758 4.509193786
63.02629764 3.283623752
68.99710569 1.43834529
71.01275576 2.110429511
71.04914126 1.961880155
72.99202031 2.282676794
73.01064758 2.375647336
73.02840582 1.856360196
73.06479133 0.9809863117
75.02629764 2.221219039
85.01064758 1.15141847
87.00767038 5.144015269
87.02629764 1.40454824
89.02332044 1.20776935
89.04194771 9.946156565
91.05759777 0.9253857634
99.04405588 1.138714992
105.0368623 1.546181677

Name: +ve in-silico MS/MS by CFM-ID for HAWMOWOZDKDJOU-UHFFFAOYSA-N
ID: HAWMOWOZDKDJOU-UHFFFAOYSA-N
Comment: Energy0
Num peaks: 10
15.02292652 2.168393279
44.99710569 2.696966902
72.99202031 11.78727166
75.02629764 1.327229772
103.0575978 11.8418297
121.0681625 6.376698223
145.0495352 4.385737728
175.0423416 1.575946183
177.0216062 3.148306761
193.0529063 35.28324372

Name: +ve in-silico MS/MS by CFM-ID for HAWMOWOZDKDJOU-UHFFFAOYSA-N
ID: HAWMOWOZDKDJOU-UHFFFAOYSA-N
Comment: Energy1
Num peaks: 18
46.99499752 1.763703442
49.01064758 1.349402927
55.05422664 6.428821808
57.06987671 2.587660035
59.08552677 2.717654867
72.99202031 6.248640797
73.06479133 2.232375764
75.02629764 1.493285037
75.08044139 1.411698274
91.002585 2.068850273
101.0419477 2.095926472
103.0575978 25.54007204
105.0368623 2.849723568
121.0681625 7.899955625
145.0495352 3.797777029
175.0423416 2.359031629
177.0216062 1.510747095
193.0529063 6.007011001

Name: +ve in-silico MS/MS by CFM-ID for HAWMOWOZDKDJOU-UHFFFAOYSA-N
ID: HAWMOWOZDKDJOU-UHFFFAOYSA-N
Comment: Energy2
Num peaks: 26
15.02292652 3.885313423
27.02292652 1.464972965
29.00219107 1.451420557
41.03857658 3.385067893
43.05422664 1.896014549
44.99710569 4.863828339
46.99499752 3.053992244
55.05422664 4.453418943
56.99710569 1.31052681
57.06987671 1.607862119
59.01275576 1.572233585
59.04914126 2.700068954
61.01064758 3.188782682
70.99499752 1.002869791
71.04914126 1.777531521
72.99202031 7.994402323
73.01064758 2.300067296
73.06479133 3.725115065
75.02629764 4.425725398
77.04194771 1.444723526
87.02629764 1.784109136
89.04194771 2.645782004
97.01064758 0.9471016729
103.0575978 11.62497293
105.0368623 4.635566821
121.0681625 1.298275996

Name: +ve in-silico MS/MS by CFM-ID for LORGKICUDOJPOA-UHFFFAOYSA-N
ID: LORGKICUDOJPOA-UHFFFAOYSA-N
Comment: Energy0
Num peaks: 10
63.00767038 4.81566892
83.04914126 2.185185185
89.04194771 1.993734317
113.0419477 4.860030972
129.0368623 10.96833866
131.0525124 30.31661387
145.0495352 2.339297853
149.0630771 3.072630409
175.0423416 2.433052408
193.0529063 17.32491129

Name: +ve in-silico MS/MS by CFM-ID for LORGKICUDOJPOA-UHFFFAOYSA-N
ID: LORGKICUDOJPOA-UHFFFAOYSA-N
Comment: Energy1
Num peaks: 16
19.01784114 1.52387143
41.03857658 1.965332049
46.99499752 1.378111192
55.05422664 1.389958558
63.00767038 30.70977654
83.04914126 3.734819489
85.06479133 1.762320989
87.02629764 1.268576057
87.08044139 1.819216832
89.04194771 4.178678544
103.0575978 3.943382466
113.0419477 4.599376684
131.0525124 14.50817555
145.0495352 2.433516522
175.0423416 1.690449638
193.0529063 4.114360932

Name: +ve in-silico MS/MS by CFM-ID for LORGKICUDOJPOA-UHFFFAOYSA-N
ID: LORGKICUDOJPOA-UHFFFAOYSA-N
Comment: Energy2
Num peaks: 31
15.02292652 4.322330479
27.02292652 1.383865473
39.02292652 1.613295199
41.00219107 1.017764262
41.03857658 7.852610273
43.01784114 1.078200817
43.05422664 2.424830348
44.99710569 1.847684196
46.99499752 3.401172288
55.01784114 1.876349591
55.05422664 4.010363613
57.0334912 1.146726234
57.06987671 1.101346908
59.01275576 1.4137175
61.01064758 2.768926349
63.00767038 4.936531977
68.97934745 1.005906678
69.0334912 1.319662759
70.99499752 1.85150864
73.01064758 2.418428139
75.02629764 3.00330968
83.04914126 3.226062368
85.01064758 2.863339377
85.06479133 1.561733219
87.02629764 4.552281236
89.04194771 3.298074399
101.0419477 1.167976562
103.0575978 3.402800659
113.0419477 1.428862827
131.0525124 1.759918821
133.0317769 1.038022298

Name: +ve in-silico MS/MS by CFM-ID for JGKFWCXVYCDKDU-UHFFFAOYSA-N
ID: JGKFWCXVYCDKDU-UHFFFAOYSA-N
Comment: Energy0
Num peaks: 6
72.99202031 5.923301144
105.0334912 17.52732917
147.0440559 11.6356943
157.0284058 6.843159876
175.0389705 18.77969636
193.0495352 24.62884313

Name: +ve in-silico MS/MS by CFM-ID for JGKFWCXVYCDKDU-UHFFFAOYSA-N
ID: JGKFWCXVYCDKDU-UHFFFAOYSA-N
Comment: Energy1
Num peaks: 8
72.99202031 4.580526678
105.0334912 41.21361136
119.0491413 9.435973031
129.0334912 3.912929384
147.0440559 6.965671423
157.0284058 3.609626393
175.0389705 7.886846838
193.0495352 3.513755445

Name: +ve in-silico MS/MS by CFM-ID for JGKFWCXVYCDKDU-UHFFFAOYSA-N
ID: JGKFWCXVYCDKDU-UHFFFAOYSA-N
Comment: Energy2
Num peaks: 12
41.00219107 5.483755165
43.01784114 2.632511191
49.00727645 9.450664066
51.02292652 6.715098191
63.02292652 7.672742263
68.99710569 2.072229471
72.99202031 6.795872197
79.05422664 2.817162464
101.0385766 4.00822126
103.0542266 2.992646148
105.0334912 26.92902325
119.0491413 2.883754123

Name: +ve in-silico MS/MS by CFM-ID for OFSNZZWAGYJYIO-UHFFFAOYSA-N
ID: OFSNZZWAGYJYIO-UHFFFAOYSA-N
Comment: Energy0
Num peaks: 9
57.0334912 1.460521125
71.04914126 1.570901861
153.0182351 2.802161524
165.0182351 8.509226222
167.0338851 2.788105835
169.0495352 1.932826211
175.0389705 3.051969775
193.0495352 25.7381847
211.0600999 33.18861395

Name: +ve in-silico MS/MS by CFM-ID for OFSNZZWAGYJYIO-UHFFFAOYSA-N
ID: OFSNZZWAGYJYIO-UHFFFAOYSA-N
Comment: Energy1
Num peaks: 20
39.02292652 2.137703635
55.05422664 1.59653979
57.0334912 17.41326081
59.04914126 2.170796738
67.01784114 1.118568916
69.0334912 2.402938496
71.04914126 1.827997208
73.06479133 1.743644202
113.0233204 1.572327576
125.0233204 1.007134745
153.0182351 2.332270238
165.0182351 5.039058502
167.0338851 5.166112841
169.0495352 1.195821608
175.0389705 4.343636184
179.0338851 1.494607833
181.0495352 1.234253696
183.0651853 1.337578605
193.0495352 11.82964243
211.0600999 13.1112525

Name: +ve in-silico MS/MS by CFM-ID for OFSNZZWAGYJYIO-UHFFFAOYSA-N
ID: OFSNZZWAGYJYIO-UHFFFAOYSA-N
Comment: Energy2
Num peaks: 28
25.00727645 1.222587383
39.02292652 1.01067755
41.00219107 1.24138969
49.00727645 8.423789638
51.02292652 6.316391432
53.00219107 4.8995051
53.03857658 14.64376277
55.01784114 3.897146627
55.05422664 1.540819508
57.0334912 2.673706522
67.01784114 2.97442
69.0334912 3.298913009
71.04914126 2.238486642
77.00219107 2.567131091
81.0334912 0.9197908962
83.01275576 3.602431695
85.02840582 1.65519976
95.01275576 0.9079463811
97.02840582 3.243683027
107.0127558 2.083041906
109.0284058 1.838910903
121.0284058 1.238595842
123.0440559 1.145064818
133.0284058 0.9610110561
135.0440559 1.283406298
137.0597059 1.555245495
153.0182351 1.429613643
175.0389705 1.420890561

Name: +ve in-silico MS/MS by CFM-ID for YVZVHQDPMWUDPA-UHFFFAOYSA-N
ID: YVZVHQDPMWUDPA-UHFFFAOYSA-N
Comment: Energy0
Num peaks: 7
57.0334912 5.175953432
125.0233204 4.475271354
165.0546206 10.78555683
167.0702706 3.551214955
179.0338851 3.91111092
193.0495352 14.20438742
211.0600999 38.18580595

Name: +ve in-silico MS/MS by CFM-ID for YVZVHQDPMWUDPA-UHFFFAOYSA-N
ID: YVZVHQDPMWUDPA-UHFFFAOYSA-N
Comment: Energy1
Num peaks: 12
57.0334912 27.95399213
59.04914126 4.668102855
81.0334912 4.92254133
109.0284058 3.19456288
125.0233204 16.9858234
127.0389705 1.766561351
133.0284058 1.645527425
165.0546206 6.282553247
167.0702706 2.195684084
179.0338851 1.627307547
193.0495352 5.468743226
211.0600999 4.200757465

Name: +ve in-silico MS/MS by CFM-ID for YVZVHQDPMWUDPA-UHFFFAOYSA-N
ID: YVZVHQDPMWUDPA-UHFFFAOYSA-N
Comment: Energy2
Num peaks: 17
15.02292652 1.960233923
25.00727645 2.83174876
27.02292652 7.159197615
39.02292652 2.250939682
41.00219107 2.266229176
41.03857658 3.646171721
43.01784114 5.017793897
51.02292652 5.74183865
55.01784114 6.672184328
57.0334912 16.81342911
59.04914126 4.139065198
81.0334912 7.54865892
95.01275576 3.532820512
97.02840582 1.914184865
99.00767038 2.504010341
109.0284058 2.141399115
125.0233204 4.889866351

Name: +ve in-silico MS/MS by CFM-ID for BFKHVJZGKNYCLG-UHFFFAOYSA-N
ID: BFKHVJZGKNYCLG-UHFFFAOYSA-N
Comment: Energy0
Num peaks: 6
59.01275576 4.657891628
81.0334912 3.260694338
109.0284058 1.964763553
165.0546206 3.385174842
193.0495352 31.54488413
211.0600999 40.36010024

Name: +ve in-silico MS/MS by CFM-ID for BFKHVJZGKNYCLG-UHFFFAOYSA-N
ID: BFKHVJZGKNYCLG-UHFFFAOYSA-N
Comment: Energy1
Num peaks: 13
55.01784114 4.910898451
57.0334912 1.82625268
59.01275576 3.083891069
71.01275576 2.252630323
81.0334912 24.18342861
83.01275576 4.95191697
83.04914126 3.042069497
85.02840582 3.507867685
101.0233204 10.29451129
103.0389705 1.336247249
165.0546206 5.38045161
193.0495352 8.865667528
211.0600999 6.465805606

Name: +ve in-silico MS/MS by CFM-ID for BFKHVJZGKNYCLG-UHFFFAOYSA-N
ID: BFKHVJZGKNYCLG-UHFFFAOYSA-N
Comment: Energy2
Num peaks: 17
39.02292652 2.045699019
41.00219107 1.433090424
49.00727645 7.693950239
51.02292652 5.783589245
53.03857658 5.629414858
55.01784114 12.22774092
57.0334912 4.896942292
59.01275576 4.064517071
63.02292652 2.001607121
68.99710569 3.65942233
71.01275576 6.604922096
73.02840582 1.471035739
81.0334912 10.37672381
83.01275576 3.276174877
83.04914126 2.669252657
85.02840582 2.750168341
101.0233204 3.721794777

Name: +ve in-silico MS/MS by CFM-ID for WRVSDRBHFCBNKG-UHFFFAOYSA-N
ID: WRVSDRBHFCBNKG-UHFFFAOYSA-N
Comment: Energy0
Num peaks: 11
85.02840582 3.379317548
125.0233204 3.419376985
153.0182351 8.019153152
161.0233204 2.229459996
163.0389705 2.081790644
165.0546206 2.220020607
175.0389705 3.037557251
179.0338851 8.86150401
181.0495352 2.96207731
193.0495352 16.41091125
211.0600999 27.57174575

Name: +ve in-silico MS/MS by CFM-ID for WRVSDRBHFCBNKG-UHFFFAOYSA-N
ID: WRVSDRBHFCBNKG-UHFFFAOYSA-N
Comment: Energy1
Num peaks: 22
53.00219107 1.242445333
57.0334912 2.801996257
83.01275576 1.393273335
85.02840582 8.876146784
107.0127558 1.565616005
109.0284058 5.102263498
111.0440559 1.498449496
113.0597059 1.516803313
125.0233204 1.303064497
133.0284058 2.670531348
135.0076704 4.431741017
135.0440559 2.500068884
137.0233204 2.884708666
137.0597059 2.5996824
139.075356 2.010939843
153.0182351 9.082218034
165.0546206 11.45973148
175.0389705 2.489179922
179.0338851 1.708166793
185.0444498 1.35822146
193.0495352 7.109596508
211.0600999 5.176462398

Name: +ve in-silico MS/MS by CFM-ID for WRVSDRBHFCBNKG-UHFFFAOYSA-N
ID: WRVSDRBHFCBNKG-UHFFFAOYSA-N
Comment: Energy2
Num peaks: 30
41.00219107 1.485419502
45.0334912 1.145880665
49.00727645 2.05232696
51.02292652 1.876825064
53.00219107 4.532454778
55.01784114 4.484395961
57.0334912 2.910652784
67.01784114 6.102796353
69.0334912 1.693478306
77.00219107 2.71278232
79.01784114 4.24825101
81.0334912 2.831598492
83.01275576 2.371362752
85.02840582 0.9907421964
95.01275576 1.975842571
97.02840582 1.380686025
107.0127558 2.792598685
109.0284058 3.87914433
119.0127558 4.474743481
121.0284058 4.568065691
123.0440559 2.214201301
125.0233204 3.047998888
127.002585 4.144037437
133.0284058 3.071641624
135.0076704 1.563396897
137.0233204 1.230678415
149.0233204 2.515532769
153.0182351 2.521682299
163.0389705 0.951272491
195.0287997 1.02300655

Name: +ve in-silico MS/MS by CFM-ID for STZZMXLQOHIPSF-UHFFFAOYSA-N
ID: STZZMXLQOHIPSF-UHFFFAOYSA-N
Comment: Energy0
Num peaks: 6
81.0334912 3.800336231
109.0284058 20.01441747
175.0389705 2.954243506
179.0338851 3.282286768
193.0495352 19.71544516
211.0600999 31.79698862

Name: +ve in-silico MS/MS by CFM-ID for STZZMXLQOHIPSF-UHFFFAOYSA-N
ID: STZZMXLQOHIPSF-UHFFFAOYSA-N
Comment: Energy1
Num peaks: 17
81.0334912 4.153443791
83.01275576 3.593193603
83.04914126 1.314903849
101.0233204 1.319854379
109.0284058 36.46182487
111.0076704 2.321451233
111.0440559 2.235478404
123.0440559 3.515850597
129.0182351 4.748426462
133.0284058 1.540015469
135.0440559 1.345718283
161.0233204 1.397516394
165.0546206 5.037750777
179.0338851 1.811818698
183.0651853 1.415127434
193.0495352 5.308807097
211.0600999 3.509726934

Name: +ve in-silico MS/MS by CFM-ID for STZZMXLQOHIPSF-UHFFFAOYSA-N
ID: STZZMXLQOHIPSF-UHFFFAOYSA-N
Comment: Energy2
Num peaks: 18
39.02292652 3.201091254
49.00727645 1.039286304
51.02292652 1.153699777
53.00219107 1.87615351
53.03857658 2.200224579
55.01784114 4.636348758
77.00219107 2.629261495
79.01784114 1.84910728
81.0334912 22.59029836
83.01275576 12.29012636
83.04914126 1.701254633
85.02840582 1.221590254
99.00767038 1.202599081
101.0233204 1.136060918
105.0334912 1.266754251
109.0284058 16.3431448
111.0440559 1.27688642
133.0284058 2.62448533

Name: +ve in-silico MS/MS by CFM-ID for KLDHARZDYAYMMW-UHFFFAOYSA-N
ID: KLDHARZDYAYMMW-UHFFFAOYSA-N
Comment: Energy0
Num peaks: 6
55.01784114 1.420670064
57.0334912 9.50707311
59.04914126 2.913820042
171.0287997 4.363329596
193.0495352 12.94658379
211.0600999 53.67787073

Name: +ve in-silico MS/MS by CFM-ID for KLDHARZDYAYMMW-UHFFFAOYSA-N
ID: KLDHARZDYAYMMW-UHFFFAOYSA-N
Comment: Energy1
Num peaks: 13
125.0233204 1.705176716
151.0389705 2.801727875
153.0182351 2.22181313
165.0182351 5.083322035
167.0338851 12.3611731
169.0131497 1.80026193
169.0495352 7.21788147
179.0338851 2.156641169
183.0287997 1.866807792
183.0651853 3.043677953
185.0444498 17.0681733
193.0495352 10.53199158
211.0600999 12.6000013

Name: +ve in-silico MS/MS by CFM-ID for KLDHARZDYAYMMW-UHFFFAOYSA-N
ID: KLDHARZDYAYMMW-UHFFFAOYSA-N
Comment: Energy2
Num peaks: 27
25.00727645 2.748725633
27.02292652 1.061319912
39.02292652 7.193020298
41.00219107 3.00272766
41.03857658 11.13715116
43.01784114 2.659335793
51.02292652 1.092255151
53.00219107 2.800157493
53.03857658 2.289039551
55.01784114 6.476091584
57.0334912 13.1561711
59.04914126 7.225729808
81.0334912 1.388581832
83.01275576 2.070820325
93.0334912 1.251028773
95.01275576 1.257091683
97.02840582 2.25642204
109.0284058 1.026420789
119.0127558 0.8878482396
123.0076704 0.9263869663
123.0440559 1.357449429
125.0233204 1.632559134
127.0389705 1.339646397
137.0233204 1.410941012
153.0182351 1.271367286
163.0389705 0.9080888585
193.0495352 1.054113242

Name: +ve in-silico MS/MS by CFM-ID for RDZSPWUMXZXNBS-UHFFFAOYSA-N
ID: RDZSPWUMXZXNBS-UHFFFAOYSA-N
Comment: Energy0
Num peaks: 6
103.0389705 1.288462042
109.0284058 1.724121303
179.0338851 4.648325993
181.0495352 1.111734036
193.0495352 15.40341228
211.0600999 67.98236353

Name: +ve in-silico MS/MS by CFM-ID for RDZSPWUMXZXNBS-UHFFFAOYSA-N
ID: RDZSPWUMXZXNBS-UHFFFAOYSA-N
Comment: Energy1
Num peaks: 15
81.0334912 1.857667554
107.0127558 1.808563985
109.0284058 5.11313784
151.0389705 4.986971841
161.0233204 1.236641733
163.0389705 1.206640827
165.0546206 1.381666148
167.0338851 2.787309074
169.0495352 2.011567691
179.0338851 3.426215043
181.0495352 2.318471412
183.0651853 6.667496577
185.0444498 13.72652576
193.0495352 13.05953542
211.0600999 19.14476779

Name: +ve in-silico MS/MS by CFM-ID for RDZSPWUMXZXNBS-UHFFFAOYSA-N
ID: RDZSPWUMXZXNBS-UHFFFAOYSA-N
Comment: Energy2
Num peaks: 31
39.02292652 2.882966516
41.00219107 5.796519557
43.01784114 2.536181658
55.01784114 1.212466533
57.0334912 1.068773329
59.01275576 1.217239778
61.02840582 1.10360952
71.01275576 3.260773204
77.00219107 1.270520168
81.0334912 4.422608386
83.01275576 3.023673382
85.02840582 1.868240218
97.02840582 1.332181461
101.0233204 1.689981187
103.0389705 2.253403467
105.0334912 1.983050377
107.0491413 1.592331996
109.0284058 3.378935794
111.0076704 1.083869687
123.0440559 1.566956122
125.0233204 2.044318729
127.0389705 1.192171036
151.0389705 1.123151945
153.0182351 3.213262622
161.0233204 1.857615489
163.0389705 3.151972987
165.0546206 1.0979164
167.0338851 5.169078545
169.0131497 3.629163309
193.0495352 2.660963969
195.0287997 1.248439659

Name: +ve in-silico MS/MS by CFM-ID for CFRLZOGNMXPEQN-UHFFFAOYSA-N
ID: CFRLZOGNMXPEQN-UHFFFAOYSA-N
Comment: Energy0
Num peaks: 6
57.0334912 10.51013999
59.04914126 3.295304799
169.0131497 2.04683156
171.0287997 2.57299346
193.0495352 5.55330137
211.0600999 64.26356678

Name: +ve in-silico MS/MS by CFM-ID for CFRLZOGNMXPEQN-UHFFFAOYSA-N
ID: CFRLZOGNMXPEQN-UHFFFAOYSA-N
Comment: Energy1
Num peaks: 12
39.02292652 2.046697272
151.0389705 1.917259299
153.0182351 1.953238929
167.0338851 2.203460439
169.0131497 4.384875361
169.0495352 10.86477853
171.0287997 2.738397816
179.0338851 2.50334041
183.0651853 2.556684604
185.0444498 14.52054945
193.0495352 7.354940982
211.0600999 27.49387615

Name: +ve in-silico MS/MS by CFM-ID for CFRLZOGNMXPEQN-UHFFFAOYSA-N
ID: CFRLZOGNMXPEQN-UHFFFAOYSA-N
Comment: Energy2
Num peaks: 17
25.00727645 3.514685145
27.02292652 1.387148576
39.02292652 8.3378137
41.00219107 3.04314598
41.03857658 15.19758878
43.01784114 3.255631492
45.06987671 1.246998193
53.00219107 5.134383822
55.01784114 7.891945778
57.0334912 12.20706607
59.04914126 6.740882021
71.01275576 1.178932091
81.0334912 1.66320945
83.01275576 3.133359074
85.02840582 2.400105352
97.02840582 2.440121709
153.0182351 1.263843196

Name: +ve in-silico MS/MS by CFM-ID for FWNZYNVRNCHQHS-UHFFFAOYSA-N
ID: FWNZYNVRNCHQHS-UHFFFAOYSA-N
Comment: Energy0
Num peaks: 6
81.0334912 0.6952869625
109.0284058 0.7434813468
179.0338851 1.338724401
193.0495352 14.51936217
195.0287997 0.7526880206
211.0600999 76.49763177

Name: +ve in-silico MS/MS by CFM-ID for FWNZYNVRNCHQHS-UHFFFAOYSA-N
ID: FWNZYNVRNCHQHS-UHFFFAOYSA-N
Comment: Energy1
Num peaks: 13
81.0334912 2.002273284
107.0127558 1.721256973
109.0284058 2.516261454
167.0338851 3.949275837
169.0131497 2.246443776
169.0495352 1.660276216
179.0338851 1.498065856
181.0495352 2.380154652
183.0651853 7.049235873
185.0444498 17.41992407
193.0495352 13.19217101
195.0287997 1.407353879
211.0600999 24.30392059

Name: +ve in-silico MS/MS by CFM-ID for FWNZYNVRNCHQHS-UHFFFAOYSA-N
ID: FWNZYNVRNCHQHS-UHFFFAOYSA-N
Comment: Energy2
Num peaks: 31
15.02292652 1.008867724
39.02292652 3.653932323
41.00219107 1.513399799
41.03857658 7.679193477
45.0334912 2.541846629
53.00219107 1.649004329
53.03857658 1.159527474
55.01784114 2.323170823
57.0334912 1.502175327
59.04914126 1.169615425
71.01275576 1.209796117
81.0334912 8.161971489
83.01275576 3.322069719
101.0233204 1.124343508
109.0284058 1.828137085
111.0440559 1.379627268
121.0284058 1.044531687
123.0440559 1.478409872
125.0233204 1.222999679
139.0389705 0.9968605257
151.002585 1.058580845
153.0182351 4.647038097
155.0338851 1.275209779
163.0389705 1.402784911
165.0182351 1.435196191
167.0338851 7.270774014
169.0131497 4.534187484
183.0287997 1.481143004
185.0444498 1.334476446
193.0495352 2.643821572
195.0287997 1.082918903

Name: +ve in-silico MS/MS by CFM-ID for FMYLUQRSKAHEHA-UHFFFAOYSA-N
ID: FMYLUQRSKAHEHA-UHFFFAOYSA-N
Comment: Energy0
Num peaks: 6
153.0546206 9.81330344
155.0702706 2.373618084
179.0338851 2.366558887
181.0495352 11.10780554
193.0495352 6.935410639
211.0600999 61.06466656

Name: +ve in-silico MS/MS by CFM-ID for FMYLUQRSKAHEHA-UHFFFAOYSA-N
ID: FMYLUQRSKAHEHA-UHFFFAOYSA-N
Comment: Energy1
Num peaks: 11
55.01784114 3.117354121
56.99710569 4.451096493
123.0440559 2.490976439
151.0389705 3.55892197
153.0546206 8.369207352
155.0702706 2.3468234
179.0338851 5.52587858
181.0495352 13.43967693
183.0651853 6.155432324
193.0495352 5.617059709
211.0600999 26.92684069

Name: +ve in-silico MS/MS by CFM-ID for FMYLUQRSKAHEHA-UHFFFAOYSA-N
ID: FMYLUQRSKAHEHA-UHFFFAOYSA-N
Comment: Energy2
Num peaks: 18
15.02292652 2.17211951
56.99710569 2.425320172
79.01784114 5.548982938
81.0334912 7.250779341
83.04914126 4.120121027
109.0284058 2.910580208
123.0440559 9.589443058
125.0597059 3.295059368
137.0233204 6.44665476
137.0597059 1.566805173
139.0389705 8.316383605
149.0233204 1.686341831
151.0389705 1.834606386
153.0546206 11.91729162
155.0702706 2.600001047
165.0182351 1.736730938
165.0546206 3.937640394
181.0495352 2.878270923

Name: +ve in-silico MS/MS by CFM-ID for CVQXAIBFTXEULL-UHFFFAOYSA-N
ID: CVQXAIBFTXEULL-UHFFFAOYSA-N
Comment: Energy0
Num peaks: 6
29.00219107 1.945902833
123.0440559 3.074552244
125.0597059 24.51425105
143.0702706 9.105351966
153.0546206 7.655337737
171.0651853 35.68078379

Name: +ve in-silico MS/MS by CFM-ID for CVQXAIBFTXEULL-UHFFFAOYSA-N
ID: CVQXAIBFTXEULL-UHFFFAOYSA-N
Comment: Energy1
Num peaks: 16
29.00219107 2.204625332
39.02292652 2.483157796
41.03857658 1.0827065
47.01275576 2.52724994
53.03857658 1.484944766
57.0334912 1.08249896
71.01275576 1.023618599
95.04914126 2.441399092
107.0491413 4.601309892
109.0647913 1.71427492
123.0440559 2.271803791
125.0597059 34.98125856
141.0546206 2.505249656
143.0702706 5.368555238
153.0546206 4.845357564
171.0651853 9.894639149

Name: +ve in-silico MS/MS by CFM-ID for CVQXAIBFTXEULL-UHFFFAOYSA-N
ID: CVQXAIBFTXEULL-UHFFFAOYSA-N
Comment: Energy2
Num peaks: 25
29.00219107 1.922059997
39.02292652 7.944151923
41.00219107 1.668902469
41.03857658 5.167564301
43.01784114 1.405142121
49.00727645 2.925070565
51.02292652 6.327593793
53.00219107 1.164870096
53.03857658 3.057217256
55.01784114 2.620950331
57.0334912 2.081059351
63.02292652 2.503475463
65.03857658 5.781377476
67.01784114 2.728969168
67.05422664 3.068336825
69.0334912 3.793333133
71.04914126 1.383063413
81.0334912 1.119027043
83.04914126 1.167575789
95.04914126 1.999722434
99.04405588 1.464950352
105.0334912 1.893740588
107.0491413 6.72282687
109.0647913 5.041981725
125.0597059 5.895607722

Name: +ve in-silico MS/MS by CFM-ID for RPKNOROBUFLQAZ-UHFFFAOYSA-N
ID: RPKNOROBUFLQAZ-UHFFFAOYSA-N
Comment: Energy0
Num peaks: 6
29.00219107 2.198489479
123.0440559 2.303034416
125.0597059 18.87126794
143.0702706 10.68915193
153.0546206 7.011499103
171.0651853 41.518855

Name: +ve in-silico MS/MS by CFM-ID for RPKNOROBUFLQAZ-UHFFFAOYSA-N
ID: RPKNOROBUFLQAZ-UHFFFAOYSA-N
Comment: Energy1
Num peaks: 17
29.00219107 3.161827923
39.02292652 2.19408024
41.03857658 1.242014956
47.01275576 2.828104373
51.02292652 1.773874316
53.03857658 1.698347275
55.01784114 1.110569105
59.01275576 1.615869984
83.04914126 1.424931654
107.0491413 1.45374583
109.0647913 1.581271778
123.0440559 1.786165466
125.0597059 23.88477203
141.0546206 1.45184696
143.0702706 7.892080607
153.0546206 6.88562811
171.0651853 18.25495785

Name: +ve in-silico MS/MS by CFM-ID for RPKNOROBUFLQAZ-UHFFFAOYSA-N
ID: RPKNOROBUFLQAZ-UHFFFAOYSA-N
Comment: Energy2
Num peaks: 18
29.00219107 3.863414476
31.01784114 1.510579341
39.02292652 6.276483383
41.03857658 4.201567446
47.01275576 1.599687028
49.00727645 9.624505044
51.02292652 19.15975634
53.03857658 8.046751429
55.01784114 2.30371322
55.05422664 4.351074039
57.0334912 1.234283907
57.06987671 2.760707369
67.01784114 2.163894823
83.04914126 1.197761569
105.0334912 1.223704899
107.0491413 2.351384753
109.0647913 4.871024325
125.0597059 3.672579282

Name: +ve in-silico MS/MS by CFM-ID for MDDFFSHQDGSQGU-UHFFFAOYSA-N
ID: MDDFFSHQDGSQGU-UHFFFAOYSA-N
Comment: Energy0
Num peaks: 6
29.00219107 1.931759082
123.0440559 3.104414637
125.0597059 24.29399498
143.0702706 9.023636664
153.0546206 7.598392682
171.0651853 35.13606759

Name: +ve in-silico MS/MS by CFM-ID for MDDFFSHQDGSQGU-UHFFFAOYSA-N
ID: MDDFFSHQDGSQGU-UHFFFAOYSA-N
Comment: Energy1
Num peaks: 18
29.00219107 2.143983876
39.02292652 1.17954906
47.01275576 2.46035215
53.03857658 1.480025038
55.01784114 1.115018334
57.0334912 1.016339691
71.01275576 1.046210585
85.02840582 1.106274488
95.04914126 3.337142405
99.04405588 1.12027607
107.0491413 4.408060148
109.0647913 1.712600124
123.0440559 2.538203754
125.0597059 33.16623867
141.0546206 3.413572184
143.0702706 5.28550032
153.0546206 4.708895042
171.0651853 9.254007146

Name: +ve in-silico MS/MS by CFM-ID for MDDFFSHQDGSQGU-UHFFFAOYSA-N
ID: MDDFFSHQDGSQGU-UHFFFAOYSA-N
Comment: Energy2
Num peaks: 25
29.00219107 2.159621114
39.02292652 5.43095695
41.00219107 1.45710627
41.03857658 1.916286597
43.01784114 1.312380038
49.00727645 3.001637925
51.02292652 6.564435591
53.00219107 1.359168379
53.03857658 3.803787532
55.01784114 3.255542244
57.0334912 2.687960201
65.03857658 7.22561543
67.01784114 2.963252764
67.05422664 3.457049777
69.0334912 3.080685155
71.04914126 1.474896496
81.0334912 1.868157088
83.04914126 1.722791042
85.02840582 1.760807879
95.04914126 2.67308938
105.0334912 1.947186072
107.0491413 6.911585306
109.0284058 1.420076406
109.0647913 5.104929322
125.0597059 5.858078443

Name: +ve in-silico MS/MS by CFM-ID for REDMBNQXBOTRET-UHFFFAOYSA-N
ID: REDMBNQXBOTRET-UHFFFAOYSA-N
Comment: Energy0
Num peaks: 6
105.0334912 8.498287119
151.0389705 20.40240359
165.0546206 11.42491565
175.0389705 5.216876954
193.0495352 17.69502215
211.0600999 17.0928396

Name: +ve in-silico MS/MS by CFM-ID for REDMBNQXBOTRET-UHFFFAOYSA-N
ID: REDMBNQXBOTRET-UHFFFAOYSA-N
Comment: Energy1
Num peaks: 11
59.01275576 15.45581408
79.05422664 6.445662326
105.0334912 9.618157468
119.0491413 7.231919487
133.0284058 6.036680459
147.0440559 3.718959968
149.0597059 3.260643554
151.0389705 6.967259843
165.0546206 12.22426445
175.0389705 4.03481834
193.0495352 7.4770504

Name: +ve in-silico MS/MS by CFM-ID for REDMBNQXBOTRET-UHFFFAOYSA-N
ID: REDMBNQXBOTRET-UHFFFAOYSA-N
Comment: Energy2
Num peaks: 13
49.00727645 3.206807699
59.01275576 3.32098624
63.02292652 2.614566163
79.05422664 9.307164697
105.0334912 23.47180014
107.0491413 3.257758561
119.0491413 9.950729026
133.0284058 4.696796387
147.0440559 6.396734021
149.0597059 3.638166205
151.0389705 4.168277106
165.0546206 3.645654742
175.0389705 3.316423557

Name: +ve in-silico MS/MS by CFM-ID for XRGOVJRGCMMRDS-UHFFFAOYSA-N
ID: XRGOVJRGCMMRDS-UHFFFAOYSA-N
Comment: Energy0
Num peaks: 6
105.0334912 6.454619133
147.0440559 3.801700722
163.0389705 3.904097176
175.0389705 4.586268531
193.0495352 27.5690868
211.0600999 39.06104024

Name: +ve in-silico MS/MS by CFM-ID for XRGOVJRGCMMRDS-UHFFFAOYSA-N
ID: XRGOVJRGCMMRDS-UHFFFAOYSA-N
Comment: Energy1
Num peaks: 18
49.00727645 1.365001771
51.02292652 1.368183105
68.99710569 1.630080729
99.00767038 2.257297934
103.002585 2.250034563
105.0334912 12.94759635
107.0491413 5.20024893
117.0182351 3.121123159
145.0284058 2.736963056
147.0440559 5.299190213
149.0597059 1.683363477
163.0389705 4.484699841
165.0546206 3.666943688
175.0389705 5.038798396
181.0495352 1.583039911
183.0651853 1.567011531
193.0495352 14.93029113
211.0600999 8.875492312

Name: +ve in-silico MS/MS by CFM-ID for XRGOVJRGCMMRDS-UHFFFAOYSA-N
ID: XRGOVJRGCMMRDS-UHFFFAOYSA-N
Comment: Energy2
Num peaks: 29
49.00727645 3.359969121
51.02292652 2.45001365
53.03857658 1.005042518
63.02292652 1.839745255
65.03857658 1.224990924
68.99710569 7.484677153
71.01275576 3.361520811
73.00727645 1.067137966
75.02292652 2.565810498
77.03857658 3.652311674
79.05422664 2.379719093
83.01275576 2.197722628
84.99202031 1.079351054
87.00767038 2.595020813
99.00767038 2.738194894
105.0334912 7.987199097
107.0491413 2.844577854
117.0182351 2.151060463
117.0334912 4.620908296
119.0491413 1.318535246
133.0284058 1.523216008
135.0440559 2.77656276
145.0284058 0.9716446566
147.0440559 7.092251512
149.0597059 2.370468459
163.0389705 1.447807115
165.0546206 2.940346744
175.0389705 2.072868159
193.0495352 1.701169933

Name: +ve in-silico MS/MS by CFM-ID for JHERUGSFPODGRD-UHFFFAOYSA-N
ID: JHERUGSFPODGRD-UHFFFAOYSA-N
Comment: Energy0
Num peaks: 7
119.0491413 7.124230722
135.0440559 7.516842975
147.0440559 5.8763477
165.0546206 18.03676156
175.0389705 4.894930071
193.0495352 21.79244955
211.0600999 17.49391889

Name: +ve in-silico MS/MS by CFM-ID for JHERUGSFPODGRD-UHFFFAOYSA-N
ID: JHERUGSFPODGRD-UHFFFAOYSA-N
Comment: Energy1
Num peaks: 10
91.05422664 3.485629199
117.0334912 6.055286593
119.0491413 15.50866621
135.0440559 4.051398801
147.0440559 11.64956757
149.0597059 5.01357582
165.0546206 17.30027142
175.0389705 4.9491041
193.0495352 9.984394501
211.0600999 3.146775337

Name: +ve in-silico MS/MS by CFM-ID for JHERUGSFPODGRD-UHFFFAOYSA-N
ID: JHERUGSFPODGRD-UHFFFAOYSA-N
Comment: Energy2
Num peaks: 13
75.00767038 2.358149074
79.05422664 2.267337239
91.05422664 13.70718283
93.06987671 4.236864873
117.0334912 9.111102592
119.0491413 22.11014449
121.0647913 1.806033865
135.0440559 4.208283307
137.0597059 2.37953177
147.0440559 10.68435337
149.0597059 3.596768308
165.0546206 3.01771598
175.0389705 1.775926242

Name: +ve in-silico MS/MS by CFM-ID for KAENQRBZNXQSHI-UHFFFAOYSA-N
ID: KAENQRBZNXQSHI-UHFFFAOYSA-N
Comment: Energy0
Num peaks: 6
59.01275576 3.584320333
132.0291341 10.55113716
150.0396988 9.430571226
157.0243831 9.82846721
175.0349477 35.15790426
193.0455124 14.14627151

Name: +ve in-silico MS/MS by CFM-ID for KAENQRBZNXQSHI-UHFFFAOYSA-N
ID: KAENQRBZNXQSHI-UHFFFAOYSA-N
Comment: Energy1
Num peaks: 15
59.01275576 14.8138369
60.00800472 1.951643414
61.02840582 4.714331947
71.01275576 1.846416117
77.03455382 7.151807024
90.01856941 5.74202452
104.0342195 3.229475349
129.0294684 2.636633848
132.0291341 6.523093995
133.0243831 6.244299332
147.0400331 4.860414433
150.0396988 3.500478939
157.0243831 4.379253792
175.0349477 9.190080471
193.0455124 3.276379921

Name: +ve in-silico MS/MS by CFM-ID for KAENQRBZNXQSHI-UHFFFAOYSA-N
ID: KAENQRBZNXQSHI-UHFFFAOYSA-N
Comment: Energy2
Num peaks: 15
15.02292652 3.418796383
41.00219107 4.593687068
43.01784114 5.923134839
44.0130901 3.767806831
59.01275576 12.75167328
60.00800472 3.066516588
61.02840582 3.281058102
71.01275576 5.267491078
77.03455382 6.009985851
101.0345538 3.375534783
102.0185694 7.836945216
104.0342195 9.036075587
129.0294684 3.876567092
132.0291341 7.637644554
147.0400331 2.252732591

Name: +ve in-silico MS/MS by CFM-ID for CKSCSSMASGGLJP-UHFFFAOYSA-N
ID: CKSCSSMASGGLJP-UHFFFAOYSA-N
Comment: Energy0
Num peaks: 6
73.02840582 1.900354375
121.0284058 0.8902263903
123.0440559 0.5904614632
149.0233204 0.7097921143
175.0389705 18.33351997
193.0495352 73.05705677

Name: +ve in-silico MS/MS by CFM-ID for CKSCSSMASGGLJP-UHFFFAOYSA-N
ID: CKSCSSMASGGLJP-UHFFFAOYSA-N
Comment: Energy1
Num peaks: 12
71.01275576 2.592003364
73.02840582 2.548757765
121.0284058 9.263977704
123.0440559 3.626452462
147.0076704 1.604528215
147.0440559 5.039798299
149.0233204 4.002160181
151.0389705 2.498777302
163.0389705 7.398821365
165.0546206 11.68749549
175.0389705 10.95365289
193.0495352 19.36175419

Name: +ve in-silico MS/MS by CFM-ID for CKSCSSMASGGLJP-UHFFFAOYSA-N
ID: CKSCSSMASGGLJP-UHFFFAOYSA-N
Comment: Energy2
Num peaks: 26
39.02292652 2.566312148
41.00219107 2.474776686
41.03857658 1.77191747
43.01784114 1.488703341
49.00727645 1.133254201
53.00219107 3.801422788
55.01784114 5.588550157
65.00219107 1.083688045
65.03857658 3.093296757
71.01275576 1.80355511
73.02840582 2.006159718
77.00219107 1.944157086
79.01784114 2.500212429
80.99710569 1.178773772
93.0334912 6.278315429
95.04914126 3.052682084
105.0334912 7.229892272
107.0491413 2.19464175
119.0491413 2.411174091
121.0284058 7.151107282
123.0440559 3.078890367
133.0284058 2.042454703
145.0284058 2.068432483
147.0440559 7.068027962
149.0233204 1.656801807
175.0389705 3.93519017

Name: +ve in-silico MS/MS by CFM-ID for XHPZKAXKCDIWPZ-UHFFFAOYSA-N
ID: XHPZKAXKCDIWPZ-UHFFFAOYSA-N
Comment: Energy0
Num peaks: 6
53.00219107 3.443792018
55.01784114 3.885362099
57.0334912 3.372822733
165.0546206 2.045015851
193.0495352 6.024708298
211.0600999 69.34152549

Name: +ve in-silico MS/MS by CFM-ID for XHPZKAXKCDIWPZ-UHFFFAOYSA-N
ID: XHPZKAXKCDIWPZ-UHFFFAOYSA-N
Comment: Energy1
Num peaks: 14
41.00219107 2.161375675
53.00219107 6.279318958
55.01784114 4.77884674
83.04914126 1.44228643
139.0389705 4.155354608
141.0182351 6.427901843
141.0546206 2.365236462
143.0338851 3.791223647
163.0389705 1.569970053
165.0546206 2.880857784
167.0702706 3.25283853
183.0651853 5.473742409
193.0495352 7.980069194
211.0600999 27.90191605

Name: +ve in-silico MS/MS by CFM-ID for XHPZKAXKCDIWPZ-UHFFFAOYSA-N
ID: XHPZKAXKCDIWPZ-UHFFFAOYSA-N
Comment: Energy2
Num peaks: 20
25.00727645 9.223023162
27.02292652 2.903773914
39.02292652 3.052311996
41.00219107 4.331096355
51.02292652 3.205625039
53.00219107 18.90701064
53.03857658 2.01239624
55.01784114 13.43330462
57.0334912 5.391774935
69.0334912 1.513805267
81.0334912 1.732236747
83.01275576 1.004242588
83.04914126 1.003407835
87.04405588 1.612998459
107.0127558 2.16299198
109.0284058 2.525013581
137.0233204 2.281929801
155.0338851 1.668542331
157.0495352 1.433618065
193.0495352 0.9820028051

Name: +ve in-silico MS/MS by CFM-ID for IADXPTKKRAZBEM-UHFFFAOYSA-N
ID: IADXPTKKRAZBEM-UHFFFAOYSA-N
Comment: Energy0
Num peaks: 6
163.0389705 2.316396396
165.0546206 12.89674534
175.0389705 4.579748841
181.0495352 2.85291188
193.0495352 21.8091631
211.0600999 38.09600359

Name: +ve in-silico MS/MS by CFM-ID for IADXPTKKRAZBEM-UHFFFAOYSA-N
ID: IADXPTKKRAZBEM-UHFFFAOYSA-N
Comment: Energy1
Num peaks: 16
41.00219107 3.414765497
43.01784114 16.04229171
45.0334912 4.669260404
55.01784114 1.637632362
135.0440559 4.555301771
137.0597059 2.33844108
147.0440559 3.010820509
149.0597059 1.711757784
161.0233204 2.661264475
163.0389705 3.303724039
165.0546206 11.69650346
175.0389705 3.521251048
181.0495352 3.100760278
183.0651853 1.949230106
193.0495352 10.22920755
211.0600999 6.858361494

Name: +ve in-silico MS/MS by CFM-ID for IADXPTKKRAZBEM-UHFFFAOYSA-N
ID: IADXPTKKRAZBEM-UHFFFAOYSA-N
Comment: Energy2
Num peaks: 28
25.00727645 1.962665012
27.02292652 1.528990051
39.02292652 2.824133762
41.00219107 2.288633373
43.01784114 2.519261623
45.0334912 1.315094148
53.00219107 2.144471405
55.01784114 2.301668811
57.0334912 1.824200379
65.00219107 6.963762547
67.01784114 4.218461312
69.0334912 2.326456144
89.00219107 3.23892902
91.01784114 3.812016699
93.0334912 3.670684596
121.0284058 1.599786153
123.0440559 2.449977016
133.0284058 3.027020803
135.0440559 11.2660363
137.0233204 1.272600005
137.0597059 2.985358033
147.0440559 2.902084719
149.0233204 2.39007146
149.0597059 1.800849379
151.0389705 2.364764908
163.0389705 1.78651785
165.0546206 2.662555385
175.0389705 1.167550763

Name: +ve in-silico MS/MS by CFM-ID for MNQJVITWJHOBFE-UHFFFAOYSA-N
ID: MNQJVITWJHOBFE-UHFFFAOYSA-N
Comment: Energy0
Num peaks: 6
72.99202031 4.897252438
105.0334912 18.38925454
119.0491413 6.600047612
147.0440559 13.12622778
175.0389705 16.81556714
193.0495352 25.65720275

Name: +ve in-silico MS/MS by CFM-ID for MNQJVITWJHOBFE-UHFFFAOYSA-N
ID: MNQJVITWJHOBFE-UHFFFAOYSA-N
Comment: Energy1
Num peaks: 7
72.99202031 3.941884604
105.0334912 46.89581579
119.0491413 8.23432055
129.0334912 2.911913627
147.0440559 9.039258447
175.0389705 6.583952426
193.0495352 4.427399168

Name: +ve in-silico MS/MS by CFM-ID for MNQJVITWJHOBFE-UHFFFAOYSA-N
ID: MNQJVITWJHOBFE-UHFFFAOYSA-N
Comment: Energy2
Num peaks: 11
41.00219107 6.667840672
43.01784114 2.515477405
49.00727645 9.880316631
51.02292652 7.132895476
63.02292652 8.120393654
68.99710569 2.116017312
79.05422664 2.71073223
101.0385766 7.77536563
103.0542266 2.962872056
105.0334912 26.9199582
119.0491413 3.676944758

Name: +ve in-silico MS/MS by CFM-ID for HQOKGQNXCUNPFA-UHFFFAOYSA-N
ID: HQOKGQNXCUNPFA-UHFFFAOYSA-N
Comment: Energy0
Num peaks: 6
147.0440559 5.895043998
165.0546206 9.666114291
167.0702706 2.882349013
175.0389705 5.39982437
193.0495352 28.50955054
211.0600999 35.18368985

Name: +ve in-silico MS/MS by CFM-ID for HQOKGQNXCUNPFA-UHFFFAOYSA-N
ID: HQOKGQNXCUNPFA-UHFFFAOYSA-N
Comment: Energy1
Num peaks: 8
57.0334912 3.333219041
147.0440559 8.305708414
165.0546206 17.94047617
167.0338851 4.065763322
167.0702706 6.298458761
175.0389705 9.46173499
193.0495352 18.73812934
211.0600999 13.38851673

Name: +ve in-silico MS/MS by CFM-ID for HQOKGQNXCUNPFA-UHFFFAOYSA-N
ID: HQOKGQNXCUNPFA-UHFFFAOYSA-N
Comment: Energy2
Num peaks: 15
39.02292652 3.06553492
49.00727645 1.80001627
81.0334912 4.659251656
105.0334912 3.595098843
107.0127558 2.894312066
123.0440559 6.57304852
147.0440559 17.24111136
149.0233204 5.25485637
149.0597059 4.746464278
151.0389705 3.925981674
165.0546206 6.080559429
167.0338851 3.219672364
175.0389705 10.35156107
177.0182351 2.266369983
193.0495352 4.726844115

Name: +ve in-silico MS/MS by CFM-ID for DIEZJMZDLFNPCY-UHFFFAOYSA-N
ID: DIEZJMZDLFNPCY-UHFFFAOYSA-N
Comment: Energy0
Num peaks: 6
165.0546206 4.608296251
167.0702706 2.829007709
175.0389705 1.159409572
193.0495352 19.2019692
195.0287997 1.850016146
211.0600999 60.86319451

Name: +ve in-silico MS/MS by CFM-ID for DIEZJMZDLFNPCY-UHFFFAOYSA-N
ID: DIEZJMZDLFNPCY-UHFFFAOYSA-N
Comment: Energy1
Num peaks: 8
68.99710569 3.464859663
125.0233204 2.688364372
153.0182351 7.104730363
167.0338851 3.037117807
169.0495352 2.651398784
175.0389705 2.801161853
193.0495352 21.98877892
211.0600999 36.79502687

Name: +ve in-silico MS/MS by CFM-ID for DIEZJMZDLFNPCY-UHFFFAOYSA-N
ID: DIEZJMZDLFNPCY-UHFFFAOYSA-N
Comment: Energy2
Num peaks: 20
25.00727645 2.523501073
39.02292652 8.810747423
41.00219107 2.984787123
41.03857658 4.320786222
43.01784114 2.275054795
57.0334912 3.555212279
81.0334912 4.277153357
83.01275576 4.957253887
97.06479133 3.651743721
99.04405588 3.286976076
109.0284058 2.081153196
123.0440559 7.837573627
125.0233204 2.806812802
125.0597059 2.080899497
147.0440559 2.883576976
149.0597059 6.148014378
151.0389705 3.034755921
165.0546206 5.324263115
175.0389705 4.4556731
193.0495352 3.320269514

Name: +ve in-silico MS/MS by CFM-ID for TYRHBOVOXGAYLQ-UHFFFAOYSA-N
ID: TYRHBOVOXGAYLQ-UHFFFAOYSA-N
Comment: Energy0
Num peaks: 6
121.0284058 0.9809895853
123.0440559 1.715236303
135.0440559 17.75454531
141.0546206 0.8734380505
153.0546206 44.73785748
171.0651853 24.38624986

Name: +ve in-silico MS/MS by CFM-ID for TYRHBOVOXGAYLQ-UHFFFAOYSA-N
ID: TYRHBOVOXGAYLQ-UHFFFAOYSA-N
Comment: Energy1
Num peaks: 7
83.01275576 1.080039493
121.0284058 1.42418045
123.0440559 2.9895504
125.0597059 1.528702162
135.0440559 29.4314579
153.0546206 34.71801339
171.0651853 9.680943002

Name: +ve in-silico MS/MS by CFM-ID for TYRHBOVOXGAYLQ-UHFFFAOYSA-N
ID: TYRHBOVOXGAYLQ-UHFFFAOYSA-N
Comment: Energy2
Num peaks: 22
25.00727645 1.541768453
39.02292652 2.750687778
41.00219107 1.630950744
53.00219107 5.23597685
55.01784114 2.767678463
65.00219107 5.405283127
67.01784114 4.841543576
69.0334912 6.493867698
71.04914126 1.444480547
79.01784114 1.414941627
81.0334912 2.638503938
83.01275576 2.666975671
85.02840582 2.019531186
97.02840582 3.273813399
107.0127558 3.177384986
109.0284058 6.113769321
111.0440559 4.832393735
121.0284058 2.511194748
123.0440559 3.370632594
125.0597059 2.173042326
135.0440559 10.61216172
153.0546206 3.400089784

Name: +ve in-silico MS/MS by CFM-ID for CBSWMQDKDNANIQ-UHFFFAOYSA-N
ID: CBSWMQDKDNANIQ-UHFFFAOYSA-N
Comment: Energy0
Num peaks: 7
105.0182351 3.59678779
145.0284058 4.206790253
147.0440559 4.859055306
163.0389705 9.103690238
175.0389705 4.902728189
193.0495352 24.81111227
211.0600999 30.60607582

Name: +ve in-silico MS/MS by CFM-ID for CBSWMQDKDNANIQ-UHFFFAOYSA-N
ID: CBSWMQDKDNANIQ-UHFFFAOYSA-N
Comment: Energy1
Num peaks: 12
84.99202031 6.089174373
87.00767038 2.687897196
105.0182351 2.761309746
105.0334912 11.24928533
115.002585 2.772838993
133.0131497 5.426751862
145.0284058 4.657348093
147.0440559 8.455265429
163.0389705 8.182678855
175.0389705 6.364594323
193.0495352 14.81103649
211.0600999 7.81701753

Name: +ve in-silico MS/MS by CFM-ID for CBSWMQDKDNANIQ-UHFFFAOYSA-N
ID: CBSWMQDKDNANIQ-UHFFFAOYSA-N
Comment: Energy2
Num peaks: 15
49.00727645 3.038872496
59.01275576 10.09026754
61.02840582 3.45498724
79.05422664 2.259034595
84.99202031 16.37412427
87.00767038 7.875749433
89.02332044 5.540121249
105.0182351 5.324356331
105.0334912 5.361891401
112.9869349 2.722031869
115.002585 3.487866752
145.0284058 2.180538484
147.0440559 7.653426055
149.0597059 2.58317782
175.0389705 2.68558922

Name: +ve in-silico MS/MS by CFM-ID for YHYLONUBUOEQON-UHFFFAOYSA-N
ID: YHYLONUBUOEQON-UHFFFAOYSA-N
Comment: Energy0
Num peaks: 6
107.0491413 6.216694325
111.0440559 3.666603203
125.0597059 3.567190842
135.0440559 30.7857749
153.0546206 36.89984659
171.0651853 9.400615137

Name: +ve in-silico MS/MS by CFM-ID for YHYLONUBUOEQON-UHFFFAOYSA-N
ID: YHYLONUBUOEQON-UHFFFAOYSA-N
Comment: Energy1
Num peaks: 13
41.00219107 1.09286891
59.01275576 1.155312541
61.02840582 1.227906592
67.01784114 1.1726218
83.01275576 1.073310417
105.0334912 1.488274269
107.0491413 15.80410088
109.0647913 2.892092734
111.0440559 18.57615479
125.0597059 7.695709425
135.0440559 14.7356741
153.0546206 11.25968466
171.0651853 2.30688416

Name: +ve in-silico MS/MS by CFM-ID for YHYLONUBUOEQON-UHFFFAOYSA-N
ID: YHYLONUBUOEQON-UHFFFAOYSA-N
Comment: Energy2
Num peaks: 26
25.00727645 2.025373303
39.02292652 6.736430625
41.00219107 3.889755348
43.01784114 1.804567184
49.00727645 4.123816386
51.02292652 6.04642872
53.00219107 1.618892317
53.03857658 1.943031369
55.01784114 2.212962351
59.01275576 1.869872795
65.00219107 1.462947461
67.01784114 2.752716111
68.99710569 1.766799296
69.0334912 1.458381419
79.01784114 2.140039052
81.0334912 1.492120717
83.01275576 2.49865379
83.04914126 1.503859131
95.01275576 2.673828772
97.02840582 2.305425174
105.0334912 2.21823553
107.0491413 12.88602519
109.0647913 3.645184516
111.0440559 1.509930699
135.0440559 5.971872862
153.0546206 1.641174298

Name: +ve in-silico MS/MS by CFM-ID for JZSZRNXXHNAPOM-UHFFFAOYSA-N
ID: JZSZRNXXHNAPOM-UHFFFAOYSA-N
Comment: Energy0
Num peaks: 6
111.0440559 0.6348522661
125.0597059 1.088387234
129.0546206 0.63053788
135.0440559 3.765497541
153.0546206 50.08258174
171.0651853 37.90440913

Name: +ve in-silico MS/MS by CFM-ID for JZSZRNXXHNAPOM-UHFFFAOYSA-N
ID: JZSZRNXXHNAPOM-UHFFFAOYSA-N
Comment: Energy1
Num peaks: 8
49.00727645 1.523002819
53.03857658 1.721926165
109.0284058 3.177626435
111.0440559 4.009604024
135.0440559 5.037270849
143.0702706 1.781970886
153.0546206 42.44578916
171.0651853 20.55544697

Name: +ve in-silico MS/MS by CFM-ID for JZSZRNXXHNAPOM-UHFFFAOYSA-N
ID: JZSZRNXXHNAPOM-UHFFFAOYSA-N
Comment: Energy2
Num peaks: 20
25.00727645 2.432183155
39.02292652 2.461257867
41.03857658 3.831707538
49.00727645 21.46623468
51.02292652 6.871949271
53.03857658 5.704583498
55.01784114 2.898590789
67.01784114 5.397285363
69.0334912 4.019085699
71.04914126 1.243809822
85.02840582 1.339151074
101.0233204 1.276840262
109.0284058 1.192520079
109.0647913 2.464871315
111.0440559 2.629940146
113.0233204 1.156256707
125.0597059 1.474498964
127.0389705 2.047446914
135.0440559 6.03274949
153.0546206 4.896130815

Name: +ve in-silico MS/MS by CFM-ID for VXTPEBSYRFYPTD-UHFFFAOYSA-N
ID: VXTPEBSYRFYPTD-UHFFFAOYSA-N
Comment: Energy0
Num peaks: 7
85.01064758 5.929698115
87.02629764 11.44670781
89.02332044 3.430362129
145.0317769 5.215100727
157.0317769 3.233847141
175.0423416 20.47679911
193.0529063 30.97409776

Name: +ve in-silico MS/MS by CFM-ID for VXTPEBSYRFYPTD-UHFFFAOYSA-N
ID: VXTPEBSYRFYPTD-UHFFFAOYSA-N
Comment: Energy1
Num peaks: 15
59.01275576 2.410273335
61.02840582 1.494324941
87.00767038 6.225337721
87.02629764 9.692691857
89.02332044 6.399819865
91.0389705 2.090494399
105.0182351 11.18512172
107.0338851 3.435527213
127.0212123 1.226864467
129.0368623 3.674732579
145.0317769 2.356780743
148.9903061 1.63402067
157.0317769 4.820303668
175.0423416 14.89410775
193.0529063 9.09703607

Name: +ve in-silico MS/MS by CFM-ID for VXTPEBSYRFYPTD-UHFFFAOYSA-N
ID: VXTPEBSYRFYPTD-UHFFFAOYSA-N
Comment: Energy2
Num peaks: 22
25.00727645 3.029298371
27.02292652 2.802705021
39.02292652 1.288308055
41.03857658 8.740306275
43.05422664 1.338381487
51.02292652 1.241959394
53.03857658 1.035778286
55.05422664 1.150229125
68.97934745 1.704841297
70.99499752 1.751162653
71.01275576 1.6155927
73.02840582 1.930029134
85.01064758 23.85864503
87.02629764 11.07381518
89.04194771 6.042424643
99.02629764 2.963576988
99.04405588 2.187200667
101.0597059 1.168658199
105.0004768 1.03604017
117.0182351 1.239243018
129.0368623 1.531942055
129.0546206 1.520910081

Name: +ve in-silico MS/MS by CFM-ID for UVLQWDMZGADKSL-UHFFFAOYSA-N
ID: UVLQWDMZGADKSL-UHFFFAOYSA-N
Comment: Energy0
Num peaks: 10
57.0334912 1.231849418
81.0334912 2.2627776
83.04914126 1.487507443
167.0338851 1.439112017
175.0389705 2.195202687
179.0338851 1.625269674
181.0495352 4.081906897
183.0651853 1.761216408
193.0495352 22.02017559
211.0600999 42.96114781

Name: +ve in-silico MS/MS by CFM-ID for UVLQWDMZGADKSL-UHFFFAOYSA-N
ID: UVLQWDMZGADKSL-UHFFFAOYSA-N
Comment: Energy1
Num peaks: 20
41.00219107 3.675580822
43.01784114 16.41110871
45.0334912 5.387475569
53.00219107 1.58430809
55.01784114 1.632939779
57.0334912 1.237148192
77.00219107 0.6951294305
79.01784114 1.524065358
81.0334912 2.930864547
83.04914126 1.664496035
109.0284058 2.135731131
111.0440559 1.167667163
167.0338851 2.555595466
169.0495352 1.857525999
175.0389705 2.152256103
179.0338851 2.014405939
181.0495352 5.007942045
183.0651853 3.575740716
193.0495352 13.19026069
211.0600999 10.24031383

Name: +ve in-silico MS/MS by CFM-ID for UVLQWDMZGADKSL-UHFFFAOYSA-N
ID: UVLQWDMZGADKSL-UHFFFAOYSA-N
Comment: Energy2
Num peaks: 28
25.00727645 2.956092107
27.02292652 1.439049888
29.00219107 1.197174942
39.02292652 6.856464838
41.00219107 1.796462028
41.03857658 1.178491802
43.01784114 1.327642666
43.05422664 1.881133612
45.0334912 1.445722294
49.00727645 2.316856269
51.02292652 2.164814426
53.00219107 6.754496218
53.03857658 2.669021577
55.01784114 4.504348648
57.0334912 2.854848983
63.02292652 1.577179314
65.00219107 1.481189304
71.01275576 0.9512427678
77.00219107 1.842300822
79.01784114 8.015402696
81.0334912 12.74474018
83.04914126 2.788474657
91.01784114 1.260506901
93.0334912 1.964244319
107.0127558 1.534874043
109.0284058 2.662231559
181.0495352 1.062980067
195.0287997 0.9524020168

Name: +ve in-silico MS/MS by CFM-ID for CVBRANHABGEYIW-UHFFFAOYSA-N
ID: CVBRANHABGEYIW-UHFFFAOYSA-N
Comment: Energy0
Num peaks: 6
105.0334912 6.361756979
123.0440559 14.61293318
125.0597059 1.956553499
135.0440559 2.770822932
153.0546206 28.91239102
171.0651853 41.45362795

Name: +ve in-silico MS/MS by CFM-ID for CVBRANHABGEYIW-UHFFFAOYSA-N
ID: CVBRANHABGEYIW-UHFFFAOYSA-N
Comment: Energy1
Num peaks: 6
105.0334912 14.34584863
107.0491413 4.623755788
123.0440559 22.65149514
135.0440559 6.206501986
153.0546206 23.03639441
171.0651853 13.49816862

Name: +ve in-silico MS/MS by CFM-ID for CVBRANHABGEYIW-UHFFFAOYSA-N
ID: CVBRANHABGEYIW-UHFFFAOYSA-N
Comment: Energy2
Num peaks: 11
49.00727645 4.188432276
51.02292652 8.888275614
63.02292652 10.39979287
79.05422664 10.94597129
97.02840582 3.195357328
105.0334912 20.7975026
107.0491413 6.394684649
109.0647913 2.021299514
123.0440559 7.903215233
135.0440559 2.391160121
153.0546206 2.94080917

Name: +ve in-silico MS/MS by CFM-ID for LLFVCNGTJWGMIH-UHFFFAOYSA-N
ID: LLFVCNGTJWGMIH-UHFFFAOYSA-N
Comment: Energy0
Num peaks: 10
75.00767038 3.118149712
117.0294684 3.639030608
132.0291341 3.810673481
133.0131497 2.059533515
147.0400331 5.265591808
150.0396988 8.521563191
157.0243831 5.090477315
175.0349477 18.15924122
176.0189633 5.713457191
193.0455124 25.06686356

Name: +ve in-silico MS/MS by CFM-ID for LLFVCNGTJWGMIH-UHFFFAOYSA-N
ID: LLFVCNGTJWGMIH-UHFFFAOYSA-N
Comment: Energy1
Num peaks: 19
44.0130901 2.063789809
61.0396392 3.530951187
71.02398914 3.139653855
72.00800472 3.894933858
74.02365479 17.60663758
87.00767038 2.528984786
100.0029193 3.302425049
101.0345538 2.303893063
102.0185694 2.794591995
104.0342195 4.057468879
117.0294684 13.41840851
119.0451185 2.161372092
129.0294684 3.489897427
132.0291341 2.852558062
147.0400331 3.878864466
150.0396988 2.317300683
157.0243831 2.061124336
175.0349477 3.311090661
176.0189633 2.285685741

Name: +ve in-silico MS/MS by CFM-ID for LLFVCNGTJWGMIH-UHFFFAOYSA-N
ID: LLFVCNGTJWGMIH-UHFFFAOYSA-N
Comment: Energy2
Num peaks: 18
29.00219107 2.176932166
43.02907452 2.195802643
44.0130901 9.668943137
56.99710569 2.768503
59.01275576 5.541083614
61.0396392 9.011350565
71.02398914 4.802314585
72.00800472 2.829586642
74.02365479 8.794031399
75.00767038 4.59270164
77.02332044 1.57033593
87.00767038 5.738101879
101.0345538 2.155692471
102.0185694 4.068487896
104.0342195 3.771306335
129.0294684 4.258720109
132.0291341 3.728768172
133.0131497 2.471743171

Name: +ve in-silico MS/MS by CFM-ID for GLROMRVOKPGQRO-UHFFFAOYSA-N
ID: GLROMRVOKPGQRO-UHFFFAOYSA-N
Comment: Energy0
Num peaks: 11
85.0396392 2.084627876
88.03930485 3.217864594
104.0342195 2.174859152
129.0294684 3.80136833
131.0451185 17.29671027
133.0131497 1.946851934
147.0400331 4.756508603
150.0396988 8.681504823
175.0349477 5.699492127
176.0189633 6.047324447
193.0455124 25.03997439

Name: +ve in-silico MS/MS by CFM-ID for GLROMRVOKPGQRO-UHFFFAOYSA-N
ID: GLROMRVOKPGQRO-UHFFFAOYSA-N
Comment: Energy1
Num peaks: 18
44.0130901 2.645044589
61.0396392 8.237597607
63.00767038 1.837443776
71.01275576 3.545998693
85.0396392 5.970090684
87.00767038 4.581935778
87.05528926 1.705064924
88.03930485 7.378609168
102.0185694 3.386967615
104.0342195 8.216565001
113.0345538 1.691042551
130.013484 2.290042933
131.0451185 10.46279591
133.0131497 3.358017439
147.0400331 6.977563992
150.0396988 3.315723436
176.0189633 3.632076724
193.0455124 1.975753508

Name: +ve in-silico MS/MS by CFM-ID for GLROMRVOKPGQRO-UHFFFAOYSA-N
ID: GLROMRVOKPGQRO-UHFFFAOYSA-N
Comment: Energy2
Num peaks: 16
29.00219107 2.311654316
31.01784114 1.821306523
44.0130901 7.581927892
61.0396392 7.456780901
85.0396392 27.54163186
86.02365479 2.344220696
87.00767038 1.423796487
87.05528926 2.561597086
88.03930485 10.40169674
101.0345538 1.520231226
102.0185694 2.907908077
104.0342195 4.395632049
113.0345538 1.466827573
114.0185694 1.55853127
129.0294684 1.414910692
131.0451185 3.344508997

Name: +ve in-silico MS/MS by CFM-ID for CCVRXFLSCKLZOV-UHFFFAOYSA-N
ID: CCVRXFLSCKLZOV-UHFFFAOYSA-N
Comment: Energy0
Num peaks: 6
55.01784114 1.535859416
123.0440559 2.209585733
125.0597059 16.86661246
127.075356 2.360904207
153.0546206 15.59041822
171.0651853 47.48155484

Name: +ve in-silico MS/MS by CFM-ID for CCVRXFLSCKLZOV-UHFFFAOYSA-N
ID: CCVRXFLSCKLZOV-UHFFFAOYSA-N
Comment: Energy1
Num peaks: 17
39.02292652 2.357216441
53.03857658 1.307422002
69.0334912 0.9366547324
81.0334912 1.617417677
85.02840582 2.24427714
95.01275576 1.076728043
95.04914126 1.446993207
97.02840582 1.699147095
97.06479133 1.318126957
99.04405588 1.759973484
123.0440559 3.192483581
125.0597059 24.58670063
127.075356 4.208041169
135.0440559 2.30424276
139.0389705 1.317881043
153.0546206 14.82792582
171.0651853 14.06249016

Name: +ve in-silico MS/MS by CFM-ID for CCVRXFLSCKLZOV-UHFFFAOYSA-N
ID: CCVRXFLSCKLZOV-UHFFFAOYSA-N
Comment: Energy2
Num peaks: 26
25.00727645 1.877500963
27.02292652 3.324030612
39.02292652 6.215432277
41.03857658 1.650504817
43.01784114 2.745972655
45.0334912 1.276278807
49.00727645 2.414025936
51.02292652 5.30677036
53.03857658 7.015156509
55.01784114 5.388438733
55.05422664 1.362195769
57.0334912 5.291266821
63.04405588 1.404209382
67.01784114 2.569476536
69.0334912 4.441799536
79.01784114 2.715757366
81.0334912 7.875670446
83.04914126 4.011241445
85.02840582 1.497842848
95.04914126 1.703793901
97.02840582 2.045341686
99.04405588 1.735178938
109.0284058 2.542694599
111.0440559 1.389756328
123.0440559 1.577166101
125.0597059 1.240079605

Name: +ve in-silico MS/MS by CFM-ID for GMNVVMUDOQAPOO-UHFFFAOYSA-N
ID: GMNVVMUDOQAPOO-UHFFFAOYSA-N
Comment: Energy0
Num peaks: 6
123.0440559 2.205650482
125.0597059 16.11176809
127.075356 2.125269613
135.0440559 1.484609697
153.0546206 18.09955008
171.0651853 45.43656116

Name: +ve in-silico MS/MS by CFM-ID for GMNVVMUDOQAPOO-UHFFFAOYSA-N
ID: GMNVVMUDOQAPOO-UHFFFAOYSA-N
Comment: Energy1
Num peaks: 16
45.0334912 1.363024243
47.04914126 1.445656943
55.01784114 1.382722838
57.0334912 1.104574103
85.02840582 1.540060291
95.04914126 1.79690704
107.0491413 2.293642627
111.0440559 1.150308691
123.0440559 3.371820846
125.0597059 24.49878548
127.075356 3.889623095
135.0440559 4.04345951
139.0389705 1.895975253
141.0546206 1.990124998
153.0546206 15.50005689
171.0651853 13.08131348

Name: +ve in-silico MS/MS by CFM-ID for GMNVVMUDOQAPOO-UHFFFAOYSA-N
ID: GMNVVMUDOQAPOO-UHFFFAOYSA-N
Comment: Energy2
Num peaks: 27
25.00727645 1.602211518
39.02292652 3.256886068
41.00219107 2.865218295
45.0334912 4.772899507
49.00727645 2.64273461
51.02292652 6.263298044
53.03857658 2.081477203
55.01784114 4.043943729
57.0334912 3.85118219
67.01784114 2.452795981
68.99710569 1.916518993
69.0334912 4.754628541
71.04914126 3.322883948
79.01784114 2.577088046
81.0334912 6.620081381
83.04914126 1.905608226
85.02840582 2.50641599
95.01275576 1.960376396
95.04914126 1.974032355
97.02840582 1.320295007
99.04405588 3.187210071
107.0491413 3.728855107
109.0284058 3.298946425
109.0647913 1.648123654
111.0440559 2.349471469
123.0440559 1.97632218
125.0597059 2.114965166

Name: +ve in-silico MS/MS by CFM-ID for UTYZDFGITPWKOS-UHFFFAOYSA-N
ID: UTYZDFGITPWKOS-UHFFFAOYSA-N
Comment: Energy0
Num peaks: 6
99.04405588 1.518600073
123.0440559 2.249816154
125.0597059 17.13204227
127.075356 2.353237834
153.0546206 15.64321018
171.0651853 47.20908922

Name: +ve in-silico MS/MS by CFM-ID for UTYZDFGITPWKOS-UHFFFAOYSA-N
ID: UTYZDFGITPWKOS-UHFFFAOYSA-N
Comment: Energy1
Num peaks: 19
53.03857658 1.367030147
55.01784114 1.524215878
81.0334912 1.077411766
85.02840582 1.439164391
95.04914126 2.423060645
97.02840582 1.04182246
97.06479133 2.596852773
99.04405588 1.771911252
101.0597059 1.325947102
111.0440559 1.403897967
121.0284058 1.704582211
123.0440559 3.518425261
125.0597059 23.38428967
127.075356 3.978637215
135.0440559 2.06366312
139.0389705 1.362428586
141.0546206 1.217360276
153.0546206 13.73351866
171.0651853 13.67552573

Name: +ve in-silico MS/MS by CFM-ID for UTYZDFGITPWKOS-UHFFFAOYSA-N
ID: UTYZDFGITPWKOS-UHFFFAOYSA-N
Comment: Energy2
Num peaks: 26
25.00727645 2.177396045
39.02292652 3.811385809
41.00219107 3.729812705
41.03857658 1.518523915
43.01784114 1.564804909
45.0334912 2.947749688
49.00727645 3.783361406
51.02292652 6.558586137
53.00219107 1.618664309
53.03857658 8.693337732
55.01784114 3.523284642
55.05422664 2.347843396
57.0334912 1.914024252
68.99710569 1.579024401
69.0334912 6.155667005
79.01784114 2.570837571
81.0334912 3.565581403
83.04914126 1.901281634
95.04914126 3.554210559
97.02840582 3.180221388
99.04405588 2.294813611
107.0491413 1.392819428
109.0284058 2.770891133
111.0440559 3.471766687
123.0440559 1.456948359
125.0597059 2.134319413

Name: +ve in-silico MS/MS by CFM-ID for ADLFGMJMDVYWSI-UHFFFAOYSA-N
ID: ADLFGMJMDVYWSI-UHFFFAOYSA-N
Comment: Energy0
Num peaks: 6
147.0440559 10.21987425
151.0389705 5.418581363
165.0546206 4.538707615
175.0389705 20.66417013
193.0495352 34.49066087
211.0600999 10.74651042

Name: +ve in-silico MS/MS by CFM-ID for ADLFGMJMDVYWSI-UHFFFAOYSA-N
ID: ADLFGMJMDVYWSI-UHFFFAOYSA-N
Comment: Energy1
Num peaks: 9
105.0334912 5.215619557
119.0491413 3.343275268
147.0440559 16.65180657
149.0597059 4.791202833
151.0389705 5.690067002
165.0546206 8.949971629
175.0389705 16.28065444
193.0495352 16.36068412
211.0600999 4.019693109

Name: +ve in-silico MS/MS by CFM-ID for ADLFGMJMDVYWSI-UHFFFAOYSA-N
ID: ADLFGMJMDVYWSI-UHFFFAOYSA-N
Comment: Energy2
Num peaks: 16
41.00219107 1.572055421
43.01784114 2.758596347
59.01275576 5.293170064
63.02292652 2.779323245
79.01784114 1.325391252
105.0334912 25.42996623
107.0491413 2.41555239
119.0491413 6.721939034
123.0440559 1.536560033
133.0284058 2.137890994
147.0440559 16.81625257
149.0233204 1.677077917
149.0597059 4.25144833
151.0389705 1.8345893
175.0389705 2.46527854
193.0495352 1.295205538

Name: +ve in-silico MS/MS by CFM-ID for OEVAAGHYMRNYJF-UHFFFAOYSA-N
ID: OEVAAGHYMRNYJF-UHFFFAOYSA-N
Comment: Energy0
Num peaks: 6
135.0076704 0.4042312056
137.0233204 0.7796713502
165.0182351 0.4379052393
167.0338851 0.5005771715
175.0389705 10.64724651
193.0495352 84.16528281

Name: +ve in-silico MS/MS by CFM-ID for OEVAAGHYMRNYJF-UHFFFAOYSA-N
ID: OEVAAGHYMRNYJF-UHFFFAOYSA-N
Comment: Energy1
Num peaks: 9
145.0284058 2.006427751
147.0440559 4.063936883
149.0233204 3.194454947
149.0597059 3.356133749
151.0389705 1.809545856
163.0389705 5.380044444
165.0546206 18.50659068
175.0389705 10.1678566
193.0495352 32.40138129

Name: +ve in-silico MS/MS by CFM-ID for OEVAAGHYMRNYJF-UHFFFAOYSA-N
ID: OEVAAGHYMRNYJF-UHFFFAOYSA-N
Comment: Energy2
Num peaks: 31
39.02292652 1.362347345
53.00219107 2.83807922
55.01784114 2.526064229
63.02292652 1.310593633
65.03857658 1.600404399
77.00219107 1.61575837
89.03857658 2.387121318
91.01784114 1.32274477
91.05422664 1.690043556
93.0334912 6.038636353
95.01275576 1.841086888
95.04914126 3.289889368
97.02840582 1.405953563
105.0334912 1.133494274
109.0284058 2.680235118
117.0334912 1.778071075
119.0127558 3.052631536
119.0491413 2.815081773
121.0284058 5.150391125
123.0440559 3.379586161
131.0491413 1.770735734
133.0284058 5.729122853
135.0076704 2.552140356
135.0440559 1.303037835
139.0389705 1.727763265
145.0284058 2.279559913
147.0440559 4.385536017
149.0233204 1.72584898
151.0389705 3.55495246
165.0546206 1.214078069
175.0389705 3.680315016

Name: +ve in-silico MS/MS by CFM-ID for PSAZUCMYDUZLSG-UHFFFAOYSA-N
ID: PSAZUCMYDUZLSG-UHFFFAOYSA-N
Comment: Energy0
Num peaks: 6
133.0284058 2.74939167
151.0389705 0.6418706376
165.0546206 0.5366179031
175.0389705 10.34897534
177.0182351 1.045802468
193.0495352 82.28684025

Name: +ve in-silico MS/MS by CFM-ID for PSAZUCMYDUZLSG-UHFFFAOYSA-N
ID: PSAZUCMYDUZLSG-UHFFFAOYSA-N
Comment: Energy1
Num peaks: 9
121.0284058 2.348679757
133.0284058 5.774327432
147.0440559 4.758274104
149.0233204 3.087360005
149.0597059 2.98259383
163.0389705 5.993481389
165.0546206 18.43114624
175.0389705 8.702115256
193.0495352 28.83888142

Name: +ve in-silico MS/MS by CFM-ID for PSAZUCMYDUZLSG-UHFFFAOYSA-N
ID: PSAZUCMYDUZLSG-UHFFFAOYSA-N
Comment: Energy2
Num peaks: 31
41.00219107 1.385849219
49.00727645 3.532495902
51.02292652 1.410893088
53.00219107 1.548762671
63.02292652 1.097534587
75.02292652 3.108285468
77.00219107 1.202959931
77.03857658 2.116676282
79.01784114 1.074776621
87.02292652 1.61404326
89.03857658 1.565534104
93.0334912 2.78727034
95.04914126 2.150842513
105.0334912 4.306620926
109.0284058 1.039346643
117.0334912 1.7259417
119.0127558 2.509088709
119.0491413 1.445024803
121.0284058 7.437523893
121.0647913 1.124884597
123.0440559 4.618324612
131.0491413 1.270246195
133.0284058 9.251367176
137.0597059 1.019140904
145.0284058 2.401462644
147.0440559 5.099158372
149.0233204 2.323796988
151.0389705 2.783274496
157.0284058 2.035935465
165.0546206 1.436720678
175.0389705 2.76138301

Name: +ve in-silico MS/MS by CFM-ID for AUKPTCDSMZHDDA-UHFFFAOYSA-N
ID: AUKPTCDSMZHDDA-UHFFFAOYSA-N
Comment: Energy0
Num peaks: 6
121.0284058 0.6757580598
137.0233204 0.8315994063
165.0182351 0.6109983375
175.0389705 5.145269292
177.0182351 0.5615729541
193.0495352 88.68093671

Name: +ve in-silico MS/MS by CFM-ID for AUKPTCDSMZHDDA-UHFFFAOYSA-N
ID: AUKPTCDSMZHDDA-UHFFFAOYSA-N
Comment: Energy1
Num peaks: 10
93.0334912 2.275553302
121.0284058 3.185905362
123.0440559 8.392862254
139.0389705 3.463760767
147.0440559 4.514283158
149.0597059 3.201561878
163.0389705 4.918331766
165.0546206 11.47161668
175.0389705 7.364474979
193.0495352 31.80211372

Name: +ve in-silico MS/MS by CFM-ID for AUKPTCDSMZHDDA-UHFFFAOYSA-N
ID: AUKPTCDSMZHDDA-UHFFFAOYSA-N
Comment: Energy2
Num peaks: 29
39.02292652 2.988345123
41.03857658 1.098338571
49.00727645 2.528976483
51.02292652 1.114052328
65.00219107 1.669500991
65.03857658 4.54892675
67.01784114 1.57381354
69.0334912 2.86634988
71.01275576 1.253378425
79.01784114 0.9631896227
89.03857658 1.326588472
91.01784114 2.052357981
91.05422664 1.554320097
92.99710569 1.336072641
93.0334912 4.271827481
95.01275576 3.495186098
105.0334912 0.9671111264
109.0284058 6.851653432
119.0491413 1.185185319
121.0284058 8.284551803
123.0440559 6.143754362
125.0233204 1.219878805
133.0284058 1.747019686
137.0233204 8.462498731
139.0389705 1.163122887
145.0284058 1.64908513
147.0440559 4.724656139
149.0233204 1.006121979
175.0389705 2.810222627

Name: +ve in-silico MS/MS by CFM-ID for BMLRQFADAKFCMQ-UHFFFAOYSA-N
ID: BMLRQFADAKFCMQ-UHFFFAOYSA-N
Comment: Energy0
Num peaks: 6
109.0284058 1.541965889
127.0389705 2.386555046
135.0440559 3.737351806
153.0546206 29.92316709
155.0338851 2.387742881
171.0651853 46.10346789

Name: +ve in-silico MS/MS by CFM-ID for BMLRQFADAKFCMQ-UHFFFAOYSA-N
ID: BMLRQFADAKFCMQ-UHFFFAOYSA-N
Comment: Energy1
Num peaks: 19
57.0334912 1.505133075
67.01784114 1.158931139
69.0334912 2.151584101
83.04914126 1.585962925
93.0334912 1.460862364
95.01275576 1.261760383
95.04914126 1.218305871
103.0389705 1.215050974
109.0284058 1.578384633
111.0440559 1.796590611
123.0440559 1.263723734
125.0597059 4.413084549
127.0389705 2.902722209
129.0546206 2.490582636
135.0440559 7.18672104
141.0546206 1.31088353
153.0546206 23.32306721
155.0338851 1.662777694
171.0651853 21.00083394

Name: +ve in-silico MS/MS by CFM-ID for BMLRQFADAKFCMQ-UHFFFAOYSA-N
ID: BMLRQFADAKFCMQ-UHFFFAOYSA-N
Comment: Energy2
Num peaks: 24
25.00727645 1.554790802
39.02292652 6.691401612
43.01784114 1.896229646
49.00727645 2.391246321
51.02292652 2.221645046
53.00219107 1.83495774
55.01784114 1.945234877
57.0334912 4.0117369
65.03857658 3.821736911
67.01784114 11.58227302
69.0334912 2.490559504
75.02292652 2.052158113
79.01784114 4.876509765
81.0334912 7.185941514
83.04914126 6.732440871
85.02840582 1.638431348
93.0334912 4.015439104
95.01275576 2.76269624
97.02840582 1.545592679
99.04405588 1.484919196
109.0284058 2.189748029
135.0440559 2.621672206
137.0233204 1.203964845
153.0546206 1.377110424

Name: +ve in-silico MS/MS by CFM-ID for KBNYPLSXLZUHMY-UHFFFAOYSA-N
ID: KBNYPLSXLZUHMY-UHFFFAOYSA-N
Comment: Energy0
Num peaks: 6
73.02840582 2.447292908
125.0233204 1.444248032
127.0389705 4.327583178
129.0546206 3.709544294
153.0546206 15.6068928
171.0651853 59.74690401

Name: +ve in-silico MS/MS by CFM-ID for KBNYPLSXLZUHMY-UHFFFAOYSA-N
ID: KBNYPLSXLZUHMY-UHFFFAOYSA-N
Comment: Energy1
Num peaks: 15
43.01784114 4.71607115
53.00219107 2.254011183
55.01784114 1.816617065
68.99710569 1.867490842
71.01275576 5.46471893
73.02840582 4.2214485
97.02840582 2.332179696
99.04405588 3.832884605
125.0233204 2.100406211
127.0389705 3.409179869
129.0546206 4.752835121
135.0440559 2.860220692
153.0546206 13.44513662
155.0338851 1.877191728
171.0651853 25.18841361

Name: +ve in-silico MS/MS by CFM-ID for KBNYPLSXLZUHMY-UHFFFAOYSA-N
ID: KBNYPLSXLZUHMY-UHFFFAOYSA-N
Comment: Energy2
Num peaks: 25
25.00727645 2.41670572
39.02292652 2.392183713
41.00219107 2.23470496
43.01784114 5.484001043
49.00727645 4.989686856
51.02292652 2.999293737
53.00219107 6.679583508
53.03857658 3.271835157
55.01784114 8.686065874
57.0334912 5.02248988
67.01784114 7.889350773
68.99710569 1.921843072
69.0334912 2.10163671
71.01275576 3.827780539
73.02840582 3.76226118
77.00219107 1.610959668
79.01784114 1.989712183
81.0334912 2.417362313
95.01275576 1.868607324
97.02840582 2.072510149
111.0440559 1.585380712
125.0597059 1.458448318
129.0546206 1.428866198
135.0440559 1.668531822
153.0546206 1.575300017

Name: +ve in-silico MS/MS by CFM-ID for HRYXQLWFHJKBAL-UHFFFAOYSA-N
ID: HRYXQLWFHJKBAL-UHFFFAOYSA-N
Comment: Energy0
Num peaks: 6
127.0389705 1.912818845
129.0546206 1.899280347
141.0546206 1.918219143
153.0546206 17.62556988
155.0338851 2.975343619
171.0651853 60.25344833

Name: +ve in-silico MS/MS by CFM-ID for HRYXQLWFHJKBAL-UHFFFAOYSA-N
ID: HRYXQLWFHJKBAL-UHFFFAOYSA-N
Comment: Energy1
Num peaks: 25
43.01784114 1.876394818
53.00219107 1.007197914
55.01784114 0.9992681189
57.0334912 2.53463402
59.04914126 0.8628331562
67.01784114 1.697491887
69.0334912 2.597413712
83.01275576 3.179364411
85.02840582 1.661163592
97.02840582 1.047208613
99.04405588 1.069961143
101.0233204 0.9047427084
103.0389705 1.349235987
111.0440559 2.020562001
113.0233204 1.300130418
125.0233204 1.129591679
127.0389705 2.331790872
129.0546206 3.974318282
135.0440559 2.979690914
139.0389705 0.8371280871
141.0546206 2.713085416
143.0702706 1.690921143
153.0546206 14.0584643
155.0338851 1.583359719
171.0651853 25.27303896

Name: +ve in-silico MS/MS by CFM-ID for HRYXQLWFHJKBAL-UHFFFAOYSA-N
ID: HRYXQLWFHJKBAL-UHFFFAOYSA-N
Comment: Energy2
Num peaks: 31
39.02292652 9.770414936
41.00219107 2.235458084
41.03857658 2.55983185
43.01784114 1.431089325
43.05422664 1.646606278
49.00727645 3.122980994
51.02292652 1.413760979
53.00219107 1.691596087
55.01784114 2.87149154
57.0334912 3.57630564
59.01275576 1.572854888
65.00219107 2.095901748
65.03857658 3.415134752
67.01784114 7.037612597
67.05422664 1.427648982
69.0334912 2.992767449
69.06987671 1.296219816
81.0334912 2.377331609
83.04914126 1.87687422
85.02840582 1.603808134
91.01784114 4.027609621
93.0334912 3.330239827
95.01275576 1.640698678
95.04914126 2.959142374
97.02840582 2.170456889
99.04405588 2.596860786
109.0284058 1.354776266
111.0440559 1.572856017
135.0440559 1.52078897
137.0233204 1.477099167
153.0546206 1.223481038

Name: +ve in-silico MS/MS by CFM-ID for FCBZKDREBWBLAD-UHFFFAOYSA-N
ID: FCBZKDREBWBLAD-UHFFFAOYSA-N
Comment: Energy0
Num peaks: 6
109.0284058 1.820515041
111.0440559 5.033534013
125.0597059 10.20500044
135.0440559 8.786067887
153.0546206 43.7180672
171.0651853 17.45371914

Name: +ve in-silico MS/MS by CFM-ID for FCBZKDREBWBLAD-UHFFFAOYSA-N
ID: FCBZKDREBWBLAD-UHFFFAOYSA-N
Comment: Energy1
Num peaks: 26
39.02292652 0.9837105942
53.00219107 1.282479333
55.01784114 1.279084014
69.0334912 1.275174922
71.01275576 2.13388956
73.02840582 1.027373379
81.0334912 1.848024851
83.01275576 1.004148741
83.04914126 1.012077286
85.02840582 1.02283362
87.04405588 1.254524161
95.01275576 1.386536751
95.04914126 2.366667692
97.02840582 1.167007468
97.06479133 1.935690408
99.04405588 1.503325165
107.0491413 2.310745477
109.0284058 2.736652934
111.0440559 6.099813999
123.0440559 2.062176027
125.0597059 21.14889088
127.075356 2.333217127
135.0440559 4.306033272
141.0546206 1.521776024
153.0546206 11.32989521
171.0651853 4.269703091

Name: +ve in-silico MS/MS by CFM-ID for FCBZKDREBWBLAD-UHFFFAOYSA-N
ID: FCBZKDREBWBLAD-UHFFFAOYSA-N
Comment: Energy2
Num peaks: 29
25.00727645 4.548568056
39.02292652 6.801320482
41.00219107 2.093007234
41.03857658 2.19575708
43.01784114 1.882064841
49.00727645 4.245327051
51.02292652 7.009365483
53.00219107 2.163626166
53.03857658 3.712307655
55.01784114 2.773117819
55.05422664 1.946666489
57.0334912 1.606340258
65.00219107 1.565652727
65.03857658 5.273743174
67.01784114 1.568813247
67.05422664 2.504129372
69.0334912 2.441032237
79.01784114 2.872704806
81.0334912 3.40096675
83.01275576 1.739052986
83.04914126 2.201366294
85.02840582 1.874173954
95.04914126 2.44629297
97.02840582 1.147572538
99.04405588 1.624098863
107.0491413 3.391075507
109.0284058 1.848181802
111.0440559 1.66397385
125.0597059 1.545032571

Name: +ve in-silico MS/MS by CFM-ID for ILKAFRAXNYLSCT-UHFFFAOYSA-N
ID: ILKAFRAXNYLSCT-UHFFFAOYSA-N
Comment: Energy0
Num peaks: 6
109.0284058 1.756475813
111.0440559 5.395878975
125.0597059 10.61103284
135.0440559 7.78027538
153.0546206 44.00712641
171.0651853 18.16556703

Name: +ve in-silico MS/MS by CFM-ID for ILKAFRAXNYLSCT-UHFFFAOYSA-N
ID: ILKAFRAXNYLSCT-UHFFFAOYSA-N
Comment: Energy1
Num peaks: 20
41.03857658 1.155208082
53.00219107 1.521786666
55.01784114 1.938314824
55.05422664 1.132297379
57.0334912 1.287984894
69.0334912 1.370316863
71.01275576 1.573888624
73.02840582 1.434166299
85.02840582 1.420359584
97.02840582 1.204349863
97.06479133 2.781253216
99.04405588 1.602523188
109.0284058 3.334852083
111.0440559 6.811178581
123.0440559 1.505214274
125.0597059 25.453323
127.075356 3.156422812
135.0440559 4.179387978
153.0546206 12.34832994
171.0651853 5.122005508

Name: +ve in-silico MS/MS by CFM-ID for ILKAFRAXNYLSCT-UHFFFAOYSA-N
ID: ILKAFRAXNYLSCT-UHFFFAOYSA-N
Comment: Energy2
Num peaks: 25
25.00727645 3.113954647
27.02292652 3.386697945
39.02292652 9.622990122
41.03857658 5.094259307
49.00727645 3.324601019
51.02292652 4.580651468
53.00219107 4.80433661
53.03857658 7.057897345
55.01784114 4.120950501
55.05422664 2.718189488
57.0334912 2.476868004
65.00219107 1.679820915
67.01784114 2.216632669
67.05422664 2.849483679
68.99710569 4.194878891
69.0334912 2.050866458
71.01275576 1.709482824
81.0334912 1.810817402
83.04914126 1.539583065
85.02840582 1.441026675
95.01275576 1.292564772
107.0491413 2.421401493
109.0284058 2.939865369
111.0440559 1.886062983
125.0597059 2.227108509

Name: +ve in-silico MS/MS by CFM-ID for MKJMMEHEOYGQPL-UHFFFAOYSA-N
ID: MKJMMEHEOYGQPL-UHFFFAOYSA-N
Comment: Energy0
Num peaks: 6
109.0284058 1.794583125
111.0440559 5.166607649
125.0597059 10.01495252
135.0440559 8.841803985
153.0546206 43.85485502
171.0651853 17.42088661

Name: +ve in-silico MS/MS by CFM-ID for MKJMMEHEOYGQPL-UHFFFAOYSA-N
ID: MKJMMEHEOYGQPL-UHFFFAOYSA-N
Comment: Energy1
Num peaks: 22
39.02292652 1.103312943
53.00219107 1.705142109
55.01784114 1.712112659
68.99710569 1.063965774
73.02840582 1.209581144
81.0334912 1.470529501
85.02840582 1.135623048
95.01275576 1.344961769
95.04914126 1.188427526
97.02840582 1.31503921
97.06479133 1.736114703
99.04405588 1.423492527
107.0491413 2.671068933
109.0284058 3.026843264
111.0440559 6.611941334
123.0440559 1.852084557
125.0597059 24.34740777
127.075356 2.484674874
135.0440559 4.728803037
141.0546206 1.116703643
153.0546206 12.43607947
171.0651853 4.684184377

Name: +ve in-silico MS/MS by CFM-ID for MKJMMEHEOYGQPL-UHFFFAOYSA-N
ID: MKJMMEHEOYGQPL-UHFFFAOYSA-N
Comment: Energy2
Num peaks: 27
25.00727645 7.929283308
27.02292652 1.239284692
39.02292652 8.010314048
41.03857658 1.827497772
49.00727645 3.821490145
51.02292652 7.312673193
53.00219107 2.66326285
53.03857658 5.667399268
55.01784114 4.535583483
55.05422664 1.50687192
65.00219107 2.429583835
65.03857658 4.021004449
67.01784114 3.214872597
67.05422664 1.676777677
68.99710569 2.247561913
69.0334912 1.38478002
79.01784114 1.550032544
81.0334912 2.718988099
83.01275576 1.526114793
83.04914126 1.250715542
85.02840582 1.48698901
97.02840582 1.424832789
99.04405588 1.190616164
107.0491413 3.644134065
109.0284058 2.517638256
111.0440559 1.926809733
125.0597059 2.040727167

Name: +ve in-silico MS/MS by CFM-ID for ZACUJTPWYBMFGR-UHFFFAOYSA-N
ID: ZACUJTPWYBMFGR-UHFFFAOYSA-N
Comment: Energy0
Num peaks: 9
79.01784114 3.362540755
95.01275576 5.044371404
97.02840582 5.908001302
99.04405588 3.536440582
111.0440559 7.467581843
125.0597059 2.559697365
135.0440559 7.05286667
153.0546206 32.06137507
171.0651853 13.13364616

Name: +ve in-silico MS/MS by CFM-ID for ZACUJTPWYBMFGR-UHFFFAOYSA-N
ID: ZACUJTPWYBMFGR-UHFFFAOYSA-N
Comment: Energy1
Num peaks: 20
39.02292652 4.544197783
41.03857658 2.075173352
51.02292652 2.722032078
53.03857658 8.015158073
55.05422664 2.367835541
57.0334912 1.761425508
57.06987671 1.894241273
79.01784114 5.402909038
81.0334912 1.597477041
83.04914126 6.621208161
95.01275576 2.203201665
97.02840582 8.397058745
99.04405588 2.597473549
101.0597059 6.119149229
111.0440559 6.979941449
125.0597059 4.06185801
127.075356 1.556945499
135.0440559 2.888226187
153.0546206 6.721533777
171.0651853 2.243910776

Name: +ve in-silico MS/MS by CFM-ID for ZACUJTPWYBMFGR-UHFFFAOYSA-N
ID: ZACUJTPWYBMFGR-UHFFFAOYSA-N
Comment: Energy2
Num peaks: 20
25.00727645 2.556782419
27.02292652 2.35843762
39.02292652 4.400008319
41.03857658 1.461415689
49.00727645 7.579047605
51.02292652 13.62201956
53.00219107 1.727098566
53.03857658 15.90880671
55.01784114 2.050487423
55.05422664 6.026229254
57.06987671 2.277931773
59.08552677 1.85063494
65.03857658 2.160004493
67.05422664 2.586389812
68.99710569 2.704646749
81.0334912 1.364373942
81.06987671 1.337375977
83.04914126 1.831643412
95.01275576 4.787491541
111.0440559 2.675806162

Name: +ve in-silico MS/MS by CFM-ID for ZIAGAQTVSDTVIY-UHFFFAOYSA-N
ID: ZIAGAQTVSDTVIY-UHFFFAOYSA-N
Comment: Energy0
Num peaks: 10
79.01784114 2.6547296
81.0334912 2.470158083
97.02840582 8.460217234
109.0284058 7.815111332
111.0440559 18.38979491
121.0284058 4.408865485
139.0389705 16.52451634
141.0546206 1.920273182
153.0546206 3.823947466
171.0651853 14.65098904

Name: +ve in-silico MS/MS by CFM-ID for ZIAGAQTVSDTVIY-UHFFFAOYSA-N
ID: ZIAGAQTVSDTVIY-UHFFFAOYSA-N
Comment: Energy1
Num peaks: 18
39.02292652 8.124415922
43.05422664 1.724186639
53.03857658 2.49205344
55.01784114 2.696082448
69.0334912 2.024459869
81.0334912 1.777389502
83.01275576 3.79051442
83.04914126 2.777289766
85.02840582 4.358741807
97.02840582 14.59620918
109.0284058 2.745341112
111.0440559 14.81982525
121.0284058 2.138353551
123.0440559 2.248080856
139.0389705 4.892814717
143.0702706 1.693332294
153.0546206 2.939193363
171.0651853 4.588284564

Name: +ve in-silico MS/MS by CFM-ID for ZIAGAQTVSDTVIY-UHFFFAOYSA-N
ID: ZIAGAQTVSDTVIY-UHFFFAOYSA-N
Comment: Energy2
Num peaks: 24
39.02292652 11.18101274
41.00219107 2.426635286
41.03857658 5.663497809
51.02292652 2.242868758
53.03857658 3.348266582
55.01784114 2.915449539
55.05422664 1.404038042
59.01275576 4.832209558
65.00219107 2.016459361
67.01784114 2.023556809
67.05422664 1.200392014
69.0334912 5.999369066
71.04914126 0.9712779614
73.02840582 1.111595613
79.01784114 3.762218164
81.0334912 5.470807216
93.0334912 1.36364205
95.04914126 2.605703638
97.02840582 11.70340136
99.04405588 1.600128274
109.0284058 3.120910878
111.0440559 1.49476342
121.0284058 1.041691948
123.0440559 1.196137239

Name: +ve in-silico MS/MS by CFM-ID for SCEUDPXHNMBGPC-UHFFFAOYSA-N
ID: SCEUDPXHNMBGPC-UHFFFAOYSA-N
Comment: Energy0
Num peaks: 6
123.0440559 4.233872089
139.0389705 1.64363926
151.0389705 7.943058561
175.0389705 4.002401916
193.0495352 38.70859335
211.0600999 32.84355088

Name: +ve in-silico MS/MS by CFM-ID for SCEUDPXHNMBGPC-UHFFFAOYSA-N
ID: SCEUDPXHNMBGPC-UHFFFAOYSA-N
Comment: Energy1
Num peaks: 12
123.0440559 7.551359047
139.0389705 3.068330592
149.0597059 2.69640602
151.0389705 7.328215516
165.0546206 5.250188303
167.0338851 2.214378179
167.0702706 2.987680609
169.0495352 3.293729634
175.0389705 5.061514242
183.0651853 4.876851781
193.0495352 22.49078772
211.0600999 13.47108487

Name: +ve in-silico MS/MS by CFM-ID for SCEUDPXHNMBGPC-UHFFFAOYSA-N
ID: SCEUDPXHNMBGPC-UHFFFAOYSA-N
Comment: Energy2
Num peaks: 25
41.00219107 3.016167493
49.00727645 3.242972278
51.02292652 3.572465288
53.00219107 4.437020504
55.01784114 5.866975257
68.99710569 3.377593452
79.01784114 2.748129705
81.0334912 2.149843351
93.0334912 1.573109113
95.04914126 2.742784273
97.02840582 4.687927028
99.04405588 1.142914155
107.0491413 1.274884677
109.0284058 3.389009337
121.0284058 3.379045116
123.0440559 9.957467075
139.0389705 2.444521135
147.0440559 1.69784636
149.0597059 4.331072538
151.0389705 4.408059616
163.0389705 1.697076459
165.0546206 2.079707343
175.0389705 3.505352637
177.0182351 1.390228104
193.0495352 2.405133646

Name: +ve in-silico MS/MS by CFM-ID for ZTQKYNMYEBUAFC-UHFFFAOYSA-N
ID: ZTQKYNMYEBUAFC-UHFFFAOYSA-N
Comment: Energy0
Num peaks: 6
123.0440559 3.866531351
151.0389705 9.159870386
165.0546206 8.541372994
175.0389705 6.864878685
193.0495352 24.54726607
211.0600999 30.32309923

Name: +ve in-silico MS/MS by CFM-ID for ZTQKYNMYEBUAFC-UHFFFAOYSA-N
ID: ZTQKYNMYEBUAFC-UHFFFAOYSA-N
Comment: Energy1
Num peaks: 16
41.00219107 1.455076396
59.01275576 3.409654094
87.00767038 1.379479626
121.0284058 1.348240557
123.0440559 6.695314343
135.0440559 3.420098533
137.0597059 3.966152443
147.0440559 3.608925241
149.0597059 1.67855156
151.0389705 11.10026368
161.0233204 1.461415004
165.0546206 17.93261976
167.0702706 3.084080065
175.0389705 4.148401508
193.0495352 9.494790911
211.0600999 6.648979332

Name: +ve in-silico MS/MS by CFM-ID for ZTQKYNMYEBUAFC-UHFFFAOYSA-N
ID: ZTQKYNMYEBUAFC-UHFFFAOYSA-N
Comment: Energy2
Num peaks: 27
15.02292652 2.195032057
41.00219107 8.948711751
43.01784114 3.585737713
45.0334912 1.158902906
49.00727645 1.854249375
51.02292652 3.006615865
53.03857658 0.9974107372
59.01275576 6.751441947
61.02840582 1.158258507
79.01784114 4.121369047
81.0334912 1.349192984
93.0334912 2.247875798
95.04914126 3.280633667
97.02840582 3.09740136
107.0127558 0.9027302446
107.0491413 0.8951322002
109.0284058 3.095025736
119.0127558 1.276934546
121.0284058 3.35709341
123.0440559 10.8930466
135.0076704 1.519356894
135.0440559 1.308126786
147.0440559 1.491668255
149.0233204 3.142753132
149.0597059 3.127863567
151.0389705 4.268370541
165.0546206 1.196737211

Name: +ve in-silico MS/MS by CFM-ID for MYYNZCJFUUAOOP-UHFFFAOYSA-N
ID: MYYNZCJFUUAOOP-UHFFFAOYSA-N
Comment: Energy0
Num peaks: 6
68.99710569 0.2585535498
123.0440559 0.5947493315
149.0233204 0.269041455
151.0389705 1.44961958
165.0546206 0.2676568558
193.0495352 96.26154395

Name: +ve in-silico MS/MS by CFM-ID for MYYNZCJFUUAOOP-UHFFFAOYSA-N
ID: MYYNZCJFUUAOOP-UHFFFAOYSA-N
Comment: Energy1
Num peaks: 6
57.0334912 6.887220923
123.0440559 5.698603784
149.0233204 4.268209755
151.0389705 7.62320579
165.0546206 15.67351177
193.0495352 45.60800932

Name: +ve in-silico MS/MS by CFM-ID for MYYNZCJFUUAOOP-UHFFFAOYSA-N
ID: MYYNZCJFUUAOOP-UHFFFAOYSA-N
Comment: Energy2
Num peaks: 12
39.02292652 6.83149115
41.00219107 6.157675881
57.0334912 4.343339545
65.00219107 6.054115395
68.99710569 3.901478187
81.0334912 8.87982736
123.0440559 18.30778673
133.0284058 6.693473277
149.0233204 6.476499762
151.0389705 6.921911442
165.0546206 3.46130956
193.0495352 3.809869462

Name: +ve in-silico MS/MS by CFM-ID for DMIXHYYHTCNDNK-UHFFFAOYSA-N
ID: DMIXHYYHTCNDNK-UHFFFAOYSA-N
Comment: Energy0
Num peaks: 8
105.0334912 2.109793629
117.0334912 7.792524325
119.0491413 2.600315484
121.0647913 1.745854212
147.0440559 13.01763225
157.0284058 3.056003815
175.0389705 27.08358041
193.0495352 23.51506843

Name: +ve in-silico MS/MS by CFM-ID for DMIXHYYHTCNDNK-UHFFFAOYSA-N
ID: DMIXHYYHTCNDNK-UHFFFAOYSA-N
Comment: Energy1
Num peaks: 31
39.02292652 3.207035592
41.03857658 0.9406401743
49.00727645 2.341350827
51.02292652 2.842881117
53.00219107 1.046636619
53.03857658 1.734790085
55.01784114 1.610262401
63.02292652 1.157216037
65.03857658 1.00689048
67.01784114 1.515710919
79.01784114 1.303678037
80.99710569 1.010212235
87.00767038 0.9867918732
89.03857658 1.37616555
91.05422664 1.418817633
96.99202031 1.802775929
99.00767038 2.000177348
101.0385766 0.9299753721
105.0334912 3.439297042
111.0076704 1.18608022
113.0233204 1.074390334
117.0334912 12.75820887
119.0491413 6.848872754
120.9920203 1.071482315
121.0647913 1.566178743
129.0334912 2.105963408
147.0440559 7.095672203
157.0284058 1.894529884
165.0546206 1.524536337
175.0389705 6.46874892
193.0495352 3.042696713

Name: +ve in-silico MS/MS by CFM-ID for DMIXHYYHTCNDNK-UHFFFAOYSA-N
ID: DMIXHYYHTCNDNK-UHFFFAOYSA-N
Comment: Energy2
Num peaks: 31
39.02292652 10.1466894
41.00219107 1.463845128
41.03857658 3.93385998
49.00727645 4.474401792
51.02292652 3.802809528
53.00219107 2.314627373
53.03857658 1.826707089
55.01784114 2.245064304
63.02292652 3.380430317
65.00219107 3.951919245
65.03857658 1.303625082
67.01784114 8.688717453
69.0334912 3.4870888
75.02292652 1.243225545
77.00219107 1.019332647
77.03857658 1.418607599
79.01784114 1.946698036
89.03857658 2.080454449
93.0334912 1.053677188
95.01275576 2.768067495
96.99202031 1.864563099
97.02840582 1.914527215
99.04405588 1.407218148
101.0385766 0.8992142775
103.0542266 0.884692767
105.0334912 2.400336708
111.0076704 1.973472982
113.0233204 0.8460909881
117.0334912 1.427667221
119.0491413 1.570549925
129.0334912 1.206074139

Name: +ve in-silico MS/MS by CFM-ID for GJYJUQVSDOPEMK-UHFFFAOYSA-N
ID: GJYJUQVSDOPEMK-UHFFFAOYSA-N
Comment: Energy0
Num peaks: 6
117.0334912 30.35605631
119.0491413 9.698180479
121.0647913 4.950941361
147.0440559 12.25844986
175.0389705 10.52797554
193.0495352 12.66323

Name: +ve in-silico MS/MS by CFM-ID for GJYJUQVSDOPEMK-UHFFFAOYSA-N
ID: GJYJUQVSDOPEMK-UHFFFAOYSA-N
Comment: Energy1
Num peaks: 9
41.00219107 2.492111626
117.0334912 19.35228328
119.0491413 6.331046658
129.0334912 9.293632041
131.0491413 3.214488221
147.0440559 23.86944066
157.0284058 2.634474227
175.0389705 9.585207052
193.0495352 4.803531604

Name: +ve in-silico MS/MS by CFM-ID for GJYJUQVSDOPEMK-UHFFFAOYSA-N
ID: GJYJUQVSDOPEMK-UHFFFAOYSA-N
Comment: Energy2
Num peaks: 14
49.00727645 2.097463341
53.00219107 2.11714047
65.00219107 2.070379773
67.01784114 2.581467295
89.00219107 2.440752134
91.01784114 5.069170559
91.05422664 5.859009534
101.0021911 4.407802865
101.0385766 7.170872436
103.0178411 2.007027942
103.0542266 5.686036248
105.0334912 2.545744114
117.0334912 30.16715587
119.0491413 6.681144685

Name: +ve in-silico MS/MS by CFM-ID for SCWPNMHQRGNQHH-UHFFFAOYSA-N
ID: SCWPNMHQRGNQHH-UHFFFAOYSA-N
Comment: Energy0
Num peaks: 6
129.0334912 10.26341568
131.0491413 2.081267332
147.0440559 11.21204556
157.0284058 9.324320521
175.0389705 43.21265987
193.0495352 17.45902708

Name: +ve in-silico MS/MS by CFM-ID for SCWPNMHQRGNQHH-UHFFFAOYSA-N
ID: SCWPNMHQRGNQHH-UHFFFAOYSA-N
Comment: Energy1
Num peaks: 7
101.0385766 9.274179921
129.0334912 13.21791466
131.0491413 5.77066886
147.0440559 21.05612489
157.0284058 8.049276229
175.0389705 20.76469803
193.0495352 6.276809452

Name: +ve in-silico MS/MS by CFM-ID for SCWPNMHQRGNQHH-UHFFFAOYSA-N
ID: SCWPNMHQRGNQHH-UHFFFAOYSA-N
Comment: Energy2
Num peaks: 17
25.00727645 3.899258195
49.00727645 3.628136376
51.02292652 2.775578705
68.99710569 2.31782048
71.01275576 1.775152751
73.00727645 1.909545278
75.02292652 1.366339153
77.03857658 1.443169964
101.0385766 30.65606788
103.0542266 5.864714889
105.0334912 1.885264553
129.0334912 9.698343284
131.0127558 2.080716538
131.0491413 3.877546756
133.0284058 1.303504596
147.0440559 4.290882542
175.0389705 1.382253013

Name: +ve in-silico MS/MS by CFM-ID for HJZYUGBHLBJNGH-UHFFFAOYSA-N
ID: HJZYUGBHLBJNGH-UHFFFAOYSA-N
Comment: Energy0
Num peaks: 6
101.0385766 4.218077318
103.0542266 1.846743254
147.0440559 6.675691358
163.0389705 1.869965839
175.0389705 20.42893945
193.0495352 60.26809448

Name: +ve in-silico MS/MS by CFM-ID for HJZYUGBHLBJNGH-UHFFFAOYSA-N
ID: HJZYUGBHLBJNGH-UHFFFAOYSA-N
Comment: Energy1
Num peaks: 6
101.0385766 7.80058377
103.0542266 11.56668405
119.0491413 5.682058117
147.0440559 21.25589976
175.0389705 14.73871324
193.0495352 19.55695034

Name: +ve in-silico MS/MS by CFM-ID for HJZYUGBHLBJNGH-UHFFFAOYSA-N
ID: HJZYUGBHLBJNGH-UHFFFAOYSA-N
Comment: Energy2
Num peaks: 13
41.00219107 7.139633727
43.01784114 4.977575662
44.99710569 2.084032603
49.00727645 3.394902566
51.02292652 2.552250528
75.02292652 1.509891879
79.05422664 5.190936947
91.05422664 5.021828249
101.0385766 18.21180043
103.0542266 12.72701798
117.0334912 9.002533163
119.0491413 6.156435365
147.0440559 2.41510038

Name: +ve in-silico MS/MS by CFM-ID for XCTIOAKGXRQUML-UHFFFAOYSA-N
ID: XCTIOAKGXRQUML-UHFFFAOYSA-N
Comment: Energy0
Num peaks: 6
117.0334912 3.893267486
119.0491413 14.64894728
129.0334912 4.002370499
147.0440559 18.71042135
175.0389705 18.31490237
193.0495352 21.42976881

Name: +ve in-silico MS/MS by CFM-ID for XCTIOAKGXRQUML-UHFFFAOYSA-N
ID: XCTIOAKGXRQUML-UHFFFAOYSA-N
Comment: Energy1
Num peaks: 9
43.01784114 2.784443325
117.0334912 3.843063067
119.0491413 11.29764877
129.0334912 10.87869287
147.0440559 28.60480187
149.0597059 2.886726425
157.0284058 3.635939762
175.0389705 10.68178435
193.0495352 5.681511573

Name: +ve in-silico MS/MS by CFM-ID for XCTIOAKGXRQUML-UHFFFAOYSA-N
ID: XCTIOAKGXRQUML-UHFFFAOYSA-N
Comment: Energy2
Num peaks: 16
49.00727645 2.351756472
53.00219107 1.526875479
65.00219107 3.719063186
79.05422664 1.516948807
91.01784114 3.108687029
91.05422664 4.730517758
93.0334912 1.863646689
101.0385766 17.62342465
103.0178411 2.923737013
103.0542266 9.88302746
105.0334912 2.972671133
117.0334912 13.75467794
119.0491413 7.781411177
121.0647913 1.649396503
129.0334912 2.89950015
131.0491413 2.007368424

Name: +ve in-silico MS/MS by CFM-ID for QKTWKMBSWRQQRQ-UHFFFAOYSA-N
ID: QKTWKMBSWRQQRQ-UHFFFAOYSA-N
Comment: Energy0
Num peaks: 6
139.0389705 0.5381288112
165.0182351 0.4210542971
167.0338851 0.5151534479
175.0389705 5.233219373
193.0495352 48.41931611
211.0600999 39.04960509

Name: +ve in-silico MS/MS by CFM-ID for QKTWKMBSWRQQRQ-UHFFFAOYSA-N
ID: QKTWKMBSWRQQRQ-UHFFFAOYSA-N
Comment: Energy1
Num peaks: 15
59.04914126 2.205341038
125.0233204 3.128601457
137.0233204 1.582585171
139.0389705 5.116948737
151.0389705 1.434718127
153.0182351 1.991433504
161.0233204 1.3135864
163.0389705 2.639759244
165.0546206 8.304053231
167.0338851 2.144741418
175.0389705 5.978475376
181.0495352 4.980546129
183.0651853 5.774789674
193.0495352 20.65488085
211.0600999 13.43716359

Name: +ve in-silico MS/MS by CFM-ID for QKTWKMBSWRQQRQ-UHFFFAOYSA-N
ID: QKTWKMBSWRQQRQ-UHFFFAOYSA-N
Comment: Energy2
Num peaks: 27
39.02292652 4.569216715
41.00219107 1.392128434
41.03857658 2.68096181
43.05422664 4.590148472
53.00219107 1.628679317
55.01784114 1.760564659
65.00219107 3.37668925
67.01784114 3.184813295
69.0334912 1.830551557
71.01275576 1.223465455
81.0334912 1.225468592
111.0440559 3.56007504
123.0440559 1.839671839
135.0440559 2.785423349
137.0233204 4.272890645
137.0597059 1.874927906
139.0389705 5.194010717
147.0076704 2.524940372
149.0233204 2.569090302
151.0389705 3.961881167
161.0233204 1.28335378
163.0389705 2.769815524
165.0182351 1.398361213
165.0546206 7.010832962
167.0338851 1.516940077
175.0389705 5.900135124
193.0495352 4.627308464

Name: +ve in-silico MS/MS by CFM-ID for BHKWJBLOULPVEY-UHFFFAOYSA-N
ID: BHKWJBLOULPVEY-UHFFFAOYSA-N
Comment: Energy0
Num peaks: 6
151.0389705 0.4533437837
167.0338851 0.5420086034
175.0389705 2.086036865
181.0495352 0.5134065739
193.0495352 30.69663054
211.0600999 62.35661715

Name: +ve in-silico MS/MS by CFM-ID for BHKWJBLOULPVEY-UHFFFAOYSA-N
ID: BHKWJBLOULPVEY-UHFFFAOYSA-N
Comment: Energy1
Num peaks: 13
57.0334912 2.896405705
73.02840582 2.031123966
75.04405588 6.156224006
137.0233204 9.576669435
139.0389705 5.044311488
151.0389705 3.199945524
163.0389705 3.136149687
165.0546206 4.013526868
175.0389705 3.368642956
181.0495352 6.968956845
183.0651853 4.983115222
193.0495352 14.78610706
211.0600999 14.52668391

Name: +ve in-silico MS/MS by CFM-ID for BHKWJBLOULPVEY-UHFFFAOYSA-N
ID: BHKWJBLOULPVEY-UHFFFAOYSA-N
Comment: Energy2
Num peaks: 26
41.00219107 2.621674263
43.01784114 1.385177593
53.00219107 1.836525158
55.01784114 1.154047528
57.0334912 2.587850154
73.02840582 1.398845961
81.0334912 2.094353197
83.01275576 2.749838134
111.0440559 2.349339111
121.0284058 2.7674871
123.0440559 2.511189339
133.0284058 3.299704702
135.0440559 3.118478576
137.0233204 4.794409068
137.0597059 1.314089047
139.0389705 1.751504696
147.0076704 1.804704675
149.0233204 3.129983571
151.0389705 3.640345348
163.0389705 4.36021442
165.0182351 1.573238466
165.0546206 9.496032967
167.0338851 1.867721988
169.0495352 2.000573834
175.0389705 7.292585284
193.0495352 7.243621387

Name: +ve in-silico MS/MS by CFM-ID for SRHGLYIHZYMDFM-UHFFFAOYSA-N
ID: SRHGLYIHZYMDFM-UHFFFAOYSA-N
Comment: Energy0
Num peaks: 6
125.0233204 0.7596141889
151.0389705 0.2900069356
167.0338851 0.4444104558
175.0389705 5.130330411
193.0495352 49.43194833
211.0600999 39.86987574

Name: +ve in-silico MS/MS by CFM-ID for SRHGLYIHZYMDFM-UHFFFAOYSA-N
ID: SRHGLYIHZYMDFM-UHFFFAOYSA-N
Comment: Energy1
Num peaks: 17
59.04914126 2.511499982
69.0334912 1.399524298
87.04405588 1.456851901
125.0233204 8.35691574
149.0233204 1.208503119
151.002585 2.557134066
151.0389705 1.529868489
153.0182351 4.111128839
163.0389705 1.733191239
165.0182351 2.481448926
165.0546206 4.841387736
167.0338851 4.138103881
175.0389705 5.575980271
181.0495352 2.922462492
183.0651853 3.408426568
193.0495352 19.89745532
211.0600999 12.26272308

Name: +ve in-silico MS/MS by CFM-ID for SRHGLYIHZYMDFM-UHFFFAOYSA-N
ID: SRHGLYIHZYMDFM-UHFFFAOYSA-N
Comment: Energy2
Num peaks: 26
39.02292652 2.302995509
41.00219107 1.25771736
41.03857658 1.095856591
43.05422664 2.06986361
53.00219107 1.913845079
55.01784114 1.780824037
65.00219107 6.272030242
67.01784114 4.567865592
69.0334912 1.864711606
81.0334912 2.522396358
107.0491413 2.565026586
123.0440559 2.512974902
125.0233204 1.415342365
133.0284058 6.129709721
135.0440559 4.678701121
137.0233204 1.882385298
137.0597059 3.742004812
139.0389705 1.799973359
147.0076704 2.419757622
149.0233204 4.539015543
151.0389705 3.452172747
163.0389705 2.285249471
165.0182351 1.228946971
165.0546206 3.735052509
175.0389705 6.452285278
193.0495352 5.765862904

Name: +ve in-silico MS/MS by CFM-ID for XCJUEUKJPURJBE-UHFFFAOYSA-N
ID: XCJUEUKJPURJBE-UHFFFAOYSA-N
Comment: Energy0
Num peaks: 6
123.0440559 0.3928696057
149.0233204 0.3889502887
175.0389705 1.458808767
181.0495352 0.6497232723
193.0495352 26.38280282
211.0600999 66.35183972

Name: +ve in-silico MS/MS by CFM-ID for XCJUEUKJPURJBE-UHFFFAOYSA-N
ID: XCJUEUKJPURJBE-UHFFFAOYSA-N
Comment: Energy1
Num peaks: 14
61.02840582 1.535987452
75.04405588 2.376717312
123.0440559 4.275656242
137.0233204 1.553549478
149.0233204 2.239541286
151.0389705 2.871478073
163.0389705 3.411325375
165.0546206 5.935479311
175.0389705 3.650954139
179.0338851 1.56389162
181.0495352 7.69633559
183.0651853 7.966117789
193.0495352 16.2699117
211.0600999 18.68626848

Name: +ve in-silico MS/MS by CFM-ID for XCJUEUKJPURJBE-UHFFFAOYSA-N
ID: XCJUEUKJPURJBE-UHFFFAOYSA-N
Comment: Energy2
Num peaks: 27
41.00219107 3.463717116
43.01784114 1.614655425
55.01784114 1.86001018
57.0334912 2.577088257
65.00219107 1.696957632
73.02840582 1.094989428
80.99710569 2.08894673
81.0334912 3.990357983
83.01275576 2.419204922
107.0127558 2.857014634
107.0491413 2.139365498
123.0440559 5.448919652
133.0284058 3.808438735
135.0440559 4.171853852
137.0233204 1.74116511
137.0597059 2.395454249
147.0076704 1.556061163
149.0233204 5.975526121
151.0389705 2.671305064
161.0233204 1.254347104
163.0389705 4.206967071
165.0182351 1.32214906
165.0546206 7.130964476
167.0338851 1.562322249
169.0495352 1.13145305
175.0389705 5.355081206
193.0495352 5.465147866

Name: +ve in-silico MS/MS by CFM-ID for IVUGDDZSVRGLSN-UHFFFAOYSA-N
ID: IVUGDDZSVRGLSN-UHFFFAOYSA-N
Comment: Energy0
Num peaks: 6
43.01784114 0.4565772665
149.0233204 0.5008775224
151.0389705 0.8871075678
169.0495352 0.5217047564
193.0495352 53.56862943
211.0600999 41.28032463

Name: +ve in-silico MS/MS by CFM-ID for IVUGDDZSVRGLSN-UHFFFAOYSA-N
ID: IVUGDDZSVRGLSN-UHFFFAOYSA-N
Comment: Energy1
Num peaks: 6
43.05422664 1.372446682
65.00219107 1.290010236
165.0546206 2.319372021
183.0651853 1.773564779
193.0495352 47.83107844
211.0600999 27.34818946

Name: +ve in-silico MS/MS by CFM-ID for IVUGDDZSVRGLSN-UHFFFAOYSA-N
ID: IVUGDDZSVRGLSN-UHFFFAOYSA-N
Comment: Energy2
Num peaks: 16
39.02292652 4.389932352
41.00219107 8.539307486
41.03857658 2.580951062
43.01784114 4.714875241
43.05422664 4.770092731
53.00219107 3.741911032
57.0334912 1.821209971
65.00219107 11.08273497
67.01784114 6.471843816
68.99710569 1.637466307
69.0334912 3.704025627
123.0440559 3.558160049
139.0389705 1.864859784
149.0233204 5.838764091
151.0389705 8.546746098
193.0495352 6.778010465

Name: +ve in-silico MS/MS by CFM-ID for ABWPQNKFGHFRSV-UHFFFAOYSA-N
ID: ABWPQNKFGHFRSV-UHFFFAOYSA-N
Comment: Energy0
Num peaks: 6
149.0233204 0.3172935412
151.0389705 0.4991530067
167.0338851 0.6169639497
175.0389705 1.072075276
193.0495352 55.27593772
211.0600999 38.65357624

Name: +ve in-silico MS/MS by CFM-ID for ABWPQNKFGHFRSV-UHFFFAOYSA-N
ID: ABWPQNKFGHFRSV-UHFFFAOYSA-N
Comment: Energy1
Num peaks: 9
41.03857658 1.798000591
59.04914126 1.737915602
151.0389705 1.722644173
153.0182351 1.754552682
165.0546206 1.487175219
175.0389705 3.544355341
183.0651853 1.419876653
193.0495352 46.86303572
211.0600999 20.44081335

Name: +ve in-silico MS/MS by CFM-ID for ABWPQNKFGHFRSV-UHFFFAOYSA-N
ID: ABWPQNKFGHFRSV-UHFFFAOYSA-N
Comment: Energy2
Num peaks: 21
39.02292652 6.539272786
41.00219107 6.215587016
41.03857658 3.643236343
43.01784114 2.853358808
53.00219107 1.892097504
55.01784114 1.776058554
57.0334912 2.402439994
65.00219107 6.963584071
67.01784114 7.815594742
69.0334912 1.456355068
73.02840582 1.622200998
83.01275576 2.949622705
135.0440559 4.405712204
139.0389705 2.430585247
149.0233204 3.116901015
151.0389705 6.271722897
163.0389705 1.693375936
165.0546206 2.938702341
167.0338851 1.953405028
175.0389705 4.698009726
193.0495352 6.555656536

Name: +ve in-silico MS/MS by CFM-ID for RFGOKGSKPKHPQQ-UHFFFAOYSA-N
ID: RFGOKGSKPKHPQQ-UHFFFAOYSA-N
Comment: Energy0
Num peaks: 6
151.0389705 0.2899086152
167.0338851 0.4578640002
175.0389705 1.070341946
193.0495352 56.11405103
195.0287997 0.2811480998
211.0600999 38.63112777

Name: +ve in-silico MS/MS by CFM-ID for RFGOKGSKPKHPQQ-UHFFFAOYSA-N
ID: RFGOKGSKPKHPQQ-UHFFFAOYSA-N
Comment: Energy1
Num peaks: 8
53.00219107 1.163165787
84.99202031 1.159587048
111.0440559 1.473757856
153.0182351 2.896672602
167.0338851 1.922378582
175.0389705 3.574478992
193.0495352 46.66481441
211.0600999 21.26189865

Name: +ve in-silico MS/MS by CFM-ID for RFGOKGSKPKHPQQ-UHFFFAOYSA-N
ID: RFGOKGSKPKHPQQ-UHFFFAOYSA-N
Comment: Energy2
Num peaks: 21
39.02292652 3.161092298
41.00219107 6.908771893
41.03857658 1.584492093
43.01784114 2.404223581
65.00219107 8.393983116
67.01784114 8.24899876
84.99202031 3.120727715
107.0491413 5.281291903
109.0647913 2.116686765
111.0440559 2.251312786
123.0440559 2.996257141
125.0597059 1.835724625
133.0284058 3.529213048
135.0440559 5.460333315
149.0233204 2.647004348
151.0389705 3.095924056
163.0389705 1.51805694
165.0546206 1.884669891
167.0338851 1.513177397
175.0389705 5.186515388
193.0495352 7.101514033

Name: +ve in-silico MS/MS by CFM-ID for ZMMVBFDOIBTFOW-UHFFFAOYSA-N
ID: ZMMVBFDOIBTFOW-UHFFFAOYSA-N
Comment: Energy0
Num peaks: 6
147.0440559 1.084102304
165.0546206 1.150225544
179.0338851 1.724736641
181.0495352 2.46251805
193.0495352 30.68031107
211.0600999 53.76028582

Name: +ve in-silico MS/MS by CFM-ID for ZMMVBFDOIBTFOW-UHFFFAOYSA-N
ID: ZMMVBFDOIBTFOW-UHFFFAOYSA-N
Comment: Energy1
Num peaks: 9
123.0440559 2.712590248
151.0389705 3.177317702
153.0546206 3.549677065
165.0546206 6.040723084
167.0338851 6.298753846
181.0495352 4.047114304
183.0651853 9.295534263
193.0495352 27.09817207
211.0600999 18.78179676

Name: +ve in-silico MS/MS by CFM-ID for ZMMVBFDOIBTFOW-UHFFFAOYSA-N
ID: ZMMVBFDOIBTFOW-UHFFFAOYSA-N
Comment: Energy2
Num peaks: 21
39.02292652 2.526654986
41.00219107 1.83359633
57.0334912 1.595876808
59.01275576 1.604814762
68.99710569 1.58538535
81.0334912 3.51433799
107.0127558 1.977660106
109.0284058 1.264623062
123.0440559 5.49567794
133.0284058 3.07005029
135.0440559 3.480343503
137.0233204 1.559302369
147.0440559 7.894019956
149.0233204 5.799805149
149.0597059 10.77264284
151.0389705 5.154792158
161.0233204 2.152922337
163.0389705 3.892136138
165.0546206 8.065869376
175.0389705 2.509972952
193.0495352 4.513554613

Name: +ve in-silico MS/MS by CFM-ID for HAEUAGVVVYLMPW-UHFFFAOYSA-N
ID: HAEUAGVVVYLMPW-UHFFFAOYSA-N
Comment: Energy0
Num peaks: 6
125.0233204 0.843431997
133.0284058 1.223300884
139.0389705 4.199831046
147.0440559 1.129205604
193.0495352 47.0724011
211.0600999 39.10625927

Name: +ve in-silico MS/MS by CFM-ID for HAEUAGVVVYLMPW-UHFFFAOYSA-N
ID: HAEUAGVVVYLMPW-UHFFFAOYSA-N
Comment: Energy1
Num peaks: 11
123.0440559 3.433025461
125.0233204 3.058623788
137.0233204 2.211995519
139.0389705 13.80917507
165.0546206 6.466632908
167.0338851 1.770164828
169.0495352 1.579004087
181.0495352 3.195600513
183.0651853 3.730398944
193.0495352 26.88255642
211.0600999 15.37982402

Name: +ve in-silico MS/MS by CFM-ID for HAEUAGVVVYLMPW-UHFFFAOYSA-N
ID: HAEUAGVVVYLMPW-UHFFFAOYSA-N
Comment: Energy2
Num peaks: 23
39.02292652 2.810047726
41.00219107 1.862214749
65.00219107 4.36176086
67.01784114 3.745353082
69.0334912 2.00856029
81.0334912 6.453546267
97.02840582 1.271120894
107.0127558 2.004707981
107.0491413 4.508918404
109.0284058 1.697250894
123.0440559 10.53937561
125.0233204 1.56304873
133.0284058 4.56037694
137.0233204 1.807091366
139.0389705 5.625575985
147.0440559 2.854628107
149.0233204 2.41026133
149.0597059 4.111106431
151.0389705 4.185217674
165.0182351 1.391173892
165.0546206 5.368972207
175.0389705 1.479500969
193.0495352 4.457731603

Name: +ve in-silico MS/MS by CFM-ID for PMZRGMRKTSXMNF-UHFFFAOYSA-N
ID: PMZRGMRKTSXMNF-UHFFFAOYSA-N
Comment: Energy0
Num peaks: 6
139.0389705 2.860986811
147.0440559 5.597150355
149.0597059 5.188335298
163.0389705 2.687459638
175.0389705 3.525417597
193.0495352 70.89154279

Name: +ve in-silico MS/MS by CFM-ID for PMZRGMRKTSXMNF-UHFFFAOYSA-N
ID: PMZRGMRKTSXMNF-UHFFFAOYSA-N
Comment: Energy1
Num peaks: 13
49.00727645 2.783668418
97.02840582 3.673240671
123.0440559 6.727629898
139.0389705 3.063204818
145.0284058 3.779953779
147.0440559 6.83679939
149.0233204 5.846793522
149.0597059 7.465891323
151.0389705 2.436840255
163.0389705 4.471702333
165.0546206 11.94991222
175.0389705 2.182416603
193.0495352 19.96083474

Name: +ve in-silico MS/MS by CFM-ID for PMZRGMRKTSXMNF-UHFFFAOYSA-N
ID: PMZRGMRKTSXMNF-UHFFFAOYSA-N
Comment: Energy2
Num peaks: 26
25.00727645 1.419224667
39.02292652 3.186486244
41.00219107 1.863393179
49.00727645 11.28729434
51.02292652 14.20285814
53.00219107 3.814207553
53.03857658 1.891623773
63.02292652 3.237486528
65.00219107 1.555823494
67.01784114 1.299750029
75.02292652 3.14959581
77.03857658 3.826011828
95.01275576 2.384867484
97.02840582 2.77938588
101.0385766 1.397973632
103.0542266 1.842268968
105.0334912 1.472183641
119.0491413 1.886847814
121.0284058 3.180944359
123.0440559 3.245933389
135.0440559 1.557187035
139.0389705 1.784838962
147.0440559 3.795267122
149.0597059 1.508043812
151.0389705 1.581780728
175.0389705 1.634633654

Name: +ve in-silico MS/MS by CFM-ID for ALRXLJZWTRPKRZ-UHFFFAOYSA-N
ID: ALRXLJZWTRPKRZ-UHFFFAOYSA-N
Comment: Energy0
Num peaks: 6
139.0389705 2.336202338
147.0440559 5.660561968
149.0597059 5.24239638
163.0389705 2.720341137
175.0389705 3.516108568
193.0495352 72.59442161

Name: +ve in-silico MS/MS by CFM-ID for ALRXLJZWTRPKRZ-UHFFFAOYSA-N
ID: ALRXLJZWTRPKRZ-UHFFFAOYSA-N
Comment: Energy1
Num peaks: 12
39.02292652 2.387961162
97.02840582 5.394029167
123.0440559 4.334673441
145.0284058 4.478554586
147.0440559 7.637585513
149.0233204 6.143327997
149.0597059 8.215135177
151.0389705 2.517550157
163.0389705 4.597716558
165.0546206 12.58245167
175.0389705 2.219849341
193.0495352 20.91868036

Name: +ve in-silico MS/MS by CFM-ID for ALRXLJZWTRPKRZ-UHFFFAOYSA-N
ID: ALRXLJZWTRPKRZ-UHFFFAOYSA-N
Comment: Energy2
Num peaks: 28
25.00727645 1.805021458
39.02292652 4.522116236
41.00219107 1.884729405
43.01784114 1.911998455
49.00727645 5.309994283
51.02292652 5.591663001
53.00219107 4.02857281
53.03857658 2.324911107
55.01784114 1.572846996
65.00219107 1.484084421
67.01784114 1.511284579
75.02292652 2.828588864
77.03857658 3.209444776
95.01275576 4.230714297
97.02840582 7.346686763
101.0385766 2.136638777
103.0542266 1.674664534
105.0334912 1.706322816
109.0284058 1.652368919
119.0491413 2.285140867
121.0284058 5.130606145
123.0440559 1.81812233
139.0389705 2.03482367
145.0284058 2.193770358
147.0440559 5.007413877
149.0597059 1.974000353
151.0389705 1.92266834
175.0389705 1.38886965

Name: +ve in-silico MS/MS by CFM-ID for YKILGTRJTLBQKC-UHFFFAOYSA-N
ID: YKILGTRJTLBQKC-UHFFFAOYSA-N
Comment: Energy0
Num peaks: 6
147.0440559 3.314778096
149.0597059 3.994952678
151.0389705 4.75583971
163.0389705 5.817977117
165.0546206 2.044076792
193.0495352 74.26648405
[truncated: 1,506,923 more chars]
