# Supplementary material for: Ion mobility collision cross-section atlas for known and unknown metabolite annotation in untargeted metabolomics
Source: Nat Commun. 2020 Aug 28;11:4334. doi: 10.1038/s41467-020-18171-8 (PMC7455731; doi:10.1038/s41467-020-18171-8)
Supplement: Supplementary file 8 — Supplementary Data 5 [file 41467_2020_18171_MOESM8_ESM.zip › 01_positive_mode/L0699/cfmid_result.txt]

1 0.27906977 MXAQEGCWMGRDTD-UHFFFAOYSA-N CC1(OC(=O)OC1=O)C1=CC=CC=C1
2 0.27272727 GZGUUNXZPRWLKM-UHFFFAOYSA-N O=C1OC(CC2=CC=CC=C2)C(=O)O1
3 0.23255814 DGXDTHTZPHWRAN-UHFFFAOYSA-N O=C1C=C(O)C(=O)C2=C1CCC=C2O
4 0.23255814 JXJNPXPDKYRHJT-UHFFFAOYSA-N OC(=O)C(CC1=CC=C(O)C=C1)C(O)=O
5 0.23255814 GPEFJCZPXUEQGO-UHFFFAOYSA-N COC1=C2OC(=O)CC(=O)C2=CC=C1
6 0.23255814 YASXTZFENFJJKU-UHFFFAOYSA-N OC(=O)C(=C)C(=O)C1=CC=C(O)C=C1
7 0.23255814 TYZPXKUUIJGALF-UHFFFAOYSA-N CC1(C(=O)OOC1=O)C1=CC=CC=C1
8 0.23255814 NMWVADJFUZMIKI-UHFFFAOYSA-N OC(=O)C(CC1=CC(O)=CC=C1)C(O)=O
9 0.23255814 YKILGTRJTLBQKC-UHFFFAOYSA-N O=C1CCc2c(O1)cc1c(c2)OCO1
10 0.23255814 YFNFYUWOXPKFSX-UHFFFAOYSA-N COC1=CC=C2OC(=O)CC(=O)C2=C1
11 0.23255814 MYYNZCJFUUAOOP-UHFFFAOYSA-N O=C1CC(=O)c2c(C1)cc(cc2O)O
12 0.23255814 ISDGWTZFJKFKMO-UHFFFAOYSA-N O=C1CC(=O)OC(O1)C1=CC=CC=C1
13 0.23255814 GHQOUFDDPQNBDR-UHFFFAOYSA-N OC(=O)C(O)(CC1=CC=CC=C1)C(O)=O
14 0.23255814 UGUXLAQYLVRORL-UHFFFAOYSA-N O=C1C=C(O)C(c2c1cccc2O)O
15 0.23255814 YJVZNOPAXXZMCW-UHFFFAOYSA-N O=C1CCc2ccc3OCOc3c2O1
16 0.23255814 QBZJDIAOWYYQGA-UHFFFAOYSA-N OC1=CC(=O)C2(C(C1=O)C=CC=C2)O
17 0.23255814 BURXAAAXXIAODJ-UHFFFAOYSA-N O=C1C=C(O)C(=O)C2C1C=CC=C2O
18 0.23255814 GJRZXJZRQQNUKH-UHFFFAOYSA-N OC(=O)C(c1ccccc1)COC(=O)O
19 0.22641509 KDQYMLHEURNXIJ-UHFFFAOYSA-N OC1CC(=O)C(=O)C(=CC=CC(=O)O)C1
20 0.21276596 STZFTMXKJRIOSV-LURJTMIESA-N CC1OC(=O)C(=C2C=COC=C12)C=O
21 0.2 DTVRTHWMKTVJLZ-UHFFFAOYSA-N OCC=CC=C(C(=O)C(=O)O)C
22 0.2 ARLWTVKVGDDCJT-UHFFFAOYSA-N O=CC=CC(=C(C(=O)O)O)CC
23 0.19230769 VSXFXFSHZGLCKR-UHFFFAOYSA-N CCCSC(CC(O)=O)C(O)=O
24 0.18867925 NNWGCOJBIPEKSL-UHFFFAOYSA-N O=CC=CC(=CC=O)C=C(C(=O)O)OC
25 0.18604651 BCMKHWMDTMUUSI-UHFFFAOYSA-N C1=C2C=C(C=C(C2=C(C=C1O)O)O)O
26 0.18604651 MYGJSOWWBGNXLN-UHFFFAOYSA-N C=CC(=O)c1c(O)cccc1C(=O)O
27 0.18604651 OKRRQQUSUAYNOD-PMVHAISISA-N OC(=O)C1=C(C=CC=CC=C1)C(O)=O
28 0.18604651 GFDYARYMJCWDHR-UHFFFAOYSA-N COc1ccc(cc1O)C=C(C(=O)O)O
29 0.18604651 WTPDKEAYVAXNRO-UHFFFAOYSA-N COc1cc(ccc1OC(=O)C)C(=O)O
30 0.18604651 TUJHFMJYEXSKLS-UHFFFAOYSA-N COC1=CC(C(O)=O)=C(CC(O)=O)C=C1
31 0.18604651 ZTQKYNMYEBUAFC-UHFFFAOYSA-N COc1cc(ccc1O)C(=O)CC(=O)O
32 0.18604651 SBGQDEFIURVQKI-UHFFFAOYSA-N OC1=CC2(C(C(=C1)O)(O)C(=CC=C2)O)O
33 0.18604651 GJYJUQVSDOPEMK-UHFFFAOYSA-N O=CC=c1ccccc1=C(C(=O)O)O
34 0.18604651 VNEVTBQGNLOSNA-UHFFFAOYSA-N CC(=O)OCC(C)([N+]([O-])=O)[N+]([O-])=O
35 0.18604651 BCJUUAGXRRQFDU-UHFFFAOYSA-N OC1=CC23C(C(=C1)O)(O3)C(=CC=C2)O
36 0.18604651 IZJAPZCXTJYBOA-UHFFFAOYSA-N COC1=CC=C2C(=O)CC(=O)OC2=C1
37 0.18604651 IBMFMEQEICOFLQ-UHFFFAOYSA-N COc1ccc(cc1O)C(=CC(=O)O)O
38 0.18604651 ZWSFOBBLCZPWSU-UHFFFAOYSA-N O=C(C(=O)O)Cc1cc(C)c(c(c1)O)O
39 0.18604651 YGQHQTMRZPHIBB-UHFFFAOYSA-N COC1=C(O)C=CC(CC(=O)C(O)=O)=C1
40 0.18604651 HDTDHZGWLZIQNM-UHFFFAOYSA-N OC(=O)C(=O)Cc1ccc(c(c1C)O)O
41 0.18604651 HPKGMIUQYWGXMZ-UHFFFAOYSA-N COC1=C2C(=O)CC(=O)OC2=CC=C1
42 0.18604651 RRKRGSNBJQKLOR-UHFFFAOYSA-N COc1ccc(cc1O)CC(=O)C(=O)O
43 0.18604651 WAAFWKBVYSHBBX-UHFFFAOYSA-N O=C1C=C(O)C(=O)C2=C1C=CCC2O
44 0.18604651 ZFBXVLSDSVZWMY-IGJIYHIXSA-N C[C@H](O)[C@@H]1OC(=O)c2c(O)cc(O)cc12
45 0.18604651 HENGOEMRHKFYDQ-UHFFFAOYSA-N OC(=O)CC(c1ccccc1C(=O)O)O
46 0.18604651 SLOPRZPQWVGHIN-UHFFFAOYSA-N O=C1C=CC2=CC=CC(C2(C1=O)O)O
47 0.18604651 MBUFGQWXDBCBSX-UHFFFAOYSA-N OC(=O)C1CC2=CC=CC=C2OC1=O
48 0.18604651 PISLSBSOKPOMFM-UHFFFAOYSA-N OC1=Cc2c(C(=O)C1)c(O)cc(c2)O
49 0.18604651 CYNFWVVFXNTOSQ-UHFFFAOYSA-N OC1=CC(=O)c2c(C1)cc(cc2O)O
50 0.18604651 RZZZQPNSNIVWAU-UHFFFAOYSA-N OC(=O)C1=CC=C(OC(=O)C=C)C=C1
51 0.18604651 KHLNYSKHLDDQIZ-UHFFFAOYSA-N CCOC1=CC(C(O)=O)=C(C=C1)C(O)=O
52 0.18604651 QCWZHYPAEJVXCJ-UHFFFAOYSA-N CC(=O)c1coc2c(O)cc(O)cc12
53 0.18604651 QQBIHNBREWPOFX-UHFFFAOYSA-N COC1=CC=C2C(=O)C(=O)COC2=C1
54 0.18604651 OXQOUMBVOONLHW-UHFFFAOYSA-N OC(=O)C(=O)Cc1cc(O)c(cc1C)O
55 0.18604651 IIHNNMHVDJWLMG-UHFFFAOYSA-N OC(=O)CC(C(O)=O)C1=CC=CC=C1O
56 0.18604651 GHCXRXXNEHXLJJ-UHFFFAOYSA-N O=C1C=C(O)C(=O)C2(C1C=CC=C2)O
57 0.18604651 HBBPCEGJCMFZNP-UHFFFAOYSA-N OC1CC(=O)C(=O)c2c1cccc2O
58 0.18604651 KWNVDPXLLOGRJJ-UHFFFAOYSA-N COC1=C(O)C=C(C=C1)C1OC1C(O)=O
59 0.18604651 XTRZUVPMEGYVMA-UHFFFAOYSA-N OC(=C)C(=O)c1ccccc1C(=O)O
60 0.18604651 RBBLWNKYEYFMDS-UHFFFAOYSA-N OC(=O)C1OC(=O)CC2=CC=CC=C12
61 0.18604651 KFUKCEVZPGSJGU-UHFFFAOYSA-N OC(=O)C(CC1=CC=CC=C1O)C(O)=O
62 0.18604651 XDLJLXUYMLLITB-UHFFFAOYSA-N OC(C(C(O)=O)C(O)=O)C1=CC=CC=C1
63 0.18604651 CCXSLCSCFGOETM-UHFFFAOYSA-N O=C1CC2=CC3=C(OCO3)C=C2CO1
64 0.18604651 WTXYKKPMRNZUNZ-UHFFFAOYSA-N OC(=O)C1C(OC1=O)C1=CC=CC=C1
65 0.18604651 LJSIIYVATSDMFA-UHFFFAOYSA-N C=C1CC(=O)c2c(O1)cc(cc2O)O
66 0.18604651 KRFOXHSAQXFOHN-UHFFFAOYSA-N OC(C1=CC=C(O)C=C1)C(F)(F)F
67 0.18604651 ZOIQMOPABGFDGI-UHFFFAOYSA-N COc1ccc(cc1OC(=O)C)C(=O)O
68 0.18604651 TUXDRFWDZPJPPD-UHFFFAOYSA-N COC1=CC=CC=C1OC(F)(F)F
69 0.18604651 YFLWEXXXABLCPD-UHFFFAOYSA-N CCC(=O)c1cc2OC(Oc2cc1O)O
70 0.18604651 XHPZKAXKCDIWPZ-UHFFFAOYSA-N COC1=CC2(C(C=C1)(O)C=CC(=O)O2)O
71 0.18604651 VOPDFFBAKXNSRA-UHFFFAOYSA-N OC(=O)c1cccc2C(=O)OCCc12
72 0.18604651 DGYQYGAXWYTNEK-UHFFFAOYSA-N CC1=CC(O)=CC2=C1C(=O)CC(=O)O2
73 0.18604651 ZYDSNEAHMPKNPG-UHFFFAOYSA-N COc1ccc(O)c(OC(=C)C(=O)O)c1
74 0.18604651 HKGWZPGNUJEGCT-UHFFFAOYSA-N COC1=CC=C(C=C1)C(C(O)=O)C(O)=O
75 0.18604651 ZILXINWRFNNCBM-UHFFFAOYSA-N OC(=O)C1=Cc2ccccc2OC1O
76 0.18604651 NXSCNNLAQFXKTJ-UHFFFAOYSA-N CC1=CC(=O)C2=C(O1)C=C(C)OC2=O
77 0.18604651 MZOCFIBSONGMJF-UHFFFAOYSA-N COC1=C(OC2=CC=CC=C12)C(O)=O
78 0.18604651 UMRVOGNEHRFSJW-UHFFFAOYSA-N OC(=O)C1CC(=O)C2=CC=CC=C2O1
79 0.18604651 MTCIKEYSXNJHFK-UHFFFAOYSA-N OC1=CCC(=O)C2C1C(=O)C=CC2=O
80 0.18604651 RHWLDRSLPRUNTC-UHFFFAOYSA-N O=C(C(=O)C(=O)O)Cc1ccccc1
81 0.18604651 XRYZJPOWUDTPEL-UHFFFAOYSA-N CCC1=C2C(=O)OC(=O)C2=C(O)C=C1
82 0.18604651 ADLFGMJMDVYWSI-UHFFFAOYSA-N OC(=O)CC(c1ccc(cc1)C(=O)O)O
83 0.18604651 OHHKDUWFPNAEHQ-UHFFFAOYSA-N CC1=CC2=CC(=CC(=C2C(=O)O1)O)O
84 0.18604651 JNVXKWNSJBPZTQ-UHFFFAOYSA-N CC(=O)OC1CC2=C1C(=O)C=CC2=O
85 0.18604651 GXGKKIPUFAHZIZ-UHFFFAOYSA-N C(SC1=NNN=N1)C1=CC=CC=C1
86 0.18181818 CSYDKLMJUNUQEB-UHFFFAOYSA-N CCC(=O)c1c(O)ccc(c1C(=O)O)O
87 0.18181818 MNKQMDQLMPRZHP-UHFFFAOYSA-N OC(=O)C(C=Cc1ccccc1O)(O)O
88 0.18181818 UMSHTRCWTULDFP-UHFFFAOYSA-N COC1=CC=C(C=C1)C(=O)OOC(C)=O
89 0.18181818 NWGPBHLZZUPYPE-UHFFFAOYSA-N OCC(=Cc1ccc(c(c1)O)O)C(=O)O
90 0.18181818 OJTZJJPRMUUKKS-UHFFFAOYSA-N O=CCc1cc(ccc1O)C(C(=O)O)O
91 0.18181818 AWVXDMMCZOFAEU-UHFFFAOYSA-N COc1ccc(c(c1)O)C(=O)CC(=O)O
92 0.18181818 TYTVMKBZPPBREM-UHFFFAOYSA-N COc1cc(O)ccc1C(=O)CC(=O)O
93 0.18181818 JHERUGSFPODGRD-UHFFFAOYSA-N OC(=O)C(C(C(=O)O)O)c1ccccc1
94 0.18181818 QWAIYVDHLBNQIT-UHFFFAOYSA-N O=CC=C(c1ccccc1C(=O)O)O
95 0.17777778 ZYDAGLNVNBVTKY-UHFFFAOYSA-N COC(=O)C(=O)Cc1ccc(c(c1)O)O
96 0.17777778 DMIXHYYHTCNDNK-UHFFFAOYSA-N OC(=O)C(=CC=C1C=CC=CC1=O)O
97 0.17777778 HJFWOQZVWNJIBU-UHFFFAOYSA-N OC(=O)C=CC1(O)CCC21C=CC(=O)O2
98 0.17777778 FZGZIHCGKPRSLO-UHFFFAOYSA-N O=C1CC(=O)OC2(CCCC2)O1
99 0.17777778 NVYAXTWPSXVFFA-UHFFFAOYSA-N OC(=O)C(=O)CC(c1ccccc1O)O
100 0.17391304 HRQTURYIXBOKDA-JXKNXFGGSA-N CC=C1/C2CC(OC=C2C(=O)O)OC1=O
101 0.17391304 JPUQIFVYILTRQS-UHFFFAOYSA-N O=CC=CC1=C(C(=O)O)C(=O)CC(C1)O
102 0.17021277 QWFJNLNITBRUPF-UHFFFAOYSA-N O=S1(=O)OCC2(CCCC2)CO1
103 0.16326531 KMEHUECHDKPAIO-UHFFFAOYSA-N CC(=O)C=CC(=C(C(=O)O)O)C
104 0.15384615 FZCHINAOSKGPFK-UHFFFAOYSA-N OC=CC=C(C(=O)C(=O)O)CC
105 0.15384615 FEFOWRYCYGIEPK-UHFFFAOYSA-N O=CC=CC(=CC(=O)OC)C=CC(=O)O
106 0.1509434 PGJMNOBMTPSAOK-UHFFFAOYSA-N OC(=O)OC(=O)NCC(C(=O)O)N
107 0.13953488 HQFIIOPDBQMRIE-UHFFFAOYSA-N C1CC(=O)C2=C(C=CC(=C2C1=O)O)O
108 0.13953488 YFXWTVLDSKSYLW-NSCUHMNNSA-N COC1=CC(=CC(=C1O)O)/C=C/C(=O)O
109 0.13953488 HMXOGGUFCBUALL-AATRIKPKSA-N C1=CC=C(C(=C1)/C=C/C(=O)C(=O)O)O
110 0.13953488 LGYIZQLNYONEFJ-UHFFFAOYSA-N C1=CC=C2C(=C1)C=CC(O2)(C(=O)O)O
111 0.13953488 XRDBRNRBSFWBBN-UHFFFAOYSA-N COC(=O)C1=C(OC)C=CC=C1C(O)=O
112 0.13953488 WOIWGUBFEUUJMF-UHFFFAOYSA-N CC1OC2=CC(O)=CC=C2C(=O)C1=O
113 0.13953488 KLDHARZDYAYMMW-UHFFFAOYSA-N COC1=CC(=O)C2C(C1=O)(O)OC(=C2)C
114 0.13953488 BMVBLFJZCRHPBZ-UHFFFAOYSA-N COC1=CC(OC)=C2C(=O)C(O)OC2=C1
115 0.13953488 OSJPAIKJBQLCSE-UHFFFAOYSA-N COC(=O)C1=CC=C(OC)C(=C1)C(O)=O
116 0.13953488 VHHDWARWLJIUBI-UHFFFAOYSA-N CC1=CC2=C(COC2=O)C=C1C(O)=O
117 0.13953488 YZOCFYKVNLJKHN-UHFFFAOYSA-N OCC12OOC1(CO)C1=CC=CC=C1O2
118 0.13953488 HAEJSGLKJYIYTB-UHFFFAOYSA-N OC(=O)C=CC1=CC=C(C=C1)C(O)=O
119 0.13953488 ZJWRLWSXHNMQRA-UHFFFAOYSA-N CC1=C2OC(=O)CC(=O)C2=CC=C1O
120 0.13953488 QFQYZMGOKIROEC-DUXPYHPUSA-N C1OC2=C(O1)C=C(C=C2)/C=C/C(=O)O
121 0.13953488 YVPIYRZLTPMMDI-UHFFFAOYSA-N OC1OC(C(=O)C1=O)C1=CC=CC=C1
122 0.13953488 NCUJRUDLFCGVOE-UHFFFAOYSA-N CC1=CC(=O)C2=C(C=C(C=C2O1)O)O
123 0.13953488 JNLWKNHLUVQHPV-UHFFFAOYSA-N C1=CC2=C(C(=C1)O)C(=C(C=C2O)O)O
124 0.13953488 REDMBNQXBOTRET-UHFFFAOYSA-N OC(=O)C(c1ccccc1)(CC(=O)O)O
125 0.13953488 HKSNOPIYKSDTOO-UHFFFAOYSA-N COC(=CC1=CC(O)=C(O)C=C1)C(O)=O
126 0.13953488 WWMQIJFJSHVMDM-UHFFFAOYSA-N OC(=O)C1=CC=CC=C1C(=O)OC=C
127 0.13953488 LUXHBZJUOYPKHY-UHFFFAOYSA-N O=C(C1CO1)C1=CC2=C(OCO2)C=C1
128 0.13953488 QVTORZSLDIMFQS-NSCUHMNNSA-N [H]\C(=C(\[H])C1=CC(OC)=C(O)C=C1O)C(O)=O
129 0.13953488 ZRXLWXRTKBMYSP-HWKANZROSA-N [H]\C(=C(\[H])C1=C(O)C(OC)=C(O)C=C1)C(O)=O
130 0.13953488 HXHFXTLGRUPVTB-UHFFFAOYSA-N COC1=C(O)C=CC(=C1)C1OC1C(O)=O
131 0.13953488 YFXWTVLDSKSYLW-UHFFFAOYSA-N COC1=CC(C=CC(O)=O)=CC(O)=C1O
132 0.13953488 QVTORZSLDIMFQS-UHFFFAOYSA-N COC1=C(O)C=C(O)C(C=CC(O)=O)=C1
133 0.13953488 ZRXLWXRTKBMYSP-UHFFFAOYSA-N COC1=C(O)C=CC(C=CC(O)=O)=C1O
134 0.13953488 HCFGZEWOHLZFHH-UHFFFAOYSA-N OCC1=CC2=C(C=C(O)C=C2)C(=O)O1
135 0.13953488 AKDURWIHFYTBDT-UHFFFAOYSA-N OCC1=CC2=CC(O)=CC=C2C(=O)O1
136 0.13953488 CKSCSSMASGGLJP-UHFFFAOYSA-N OC1C=C(O)c2c(C1=O)c(O)ccc2
137 0.13953488 LLDXCAGJPYOHLG-UHFFFAOYSA-N COC1=C(C=CC2=C1C=CO2)C(O)=O
138 0.13953488 KIMOBZSCLGZNAU-UHFFFAOYSA-N COC1=C(O)C(O)=C(C=CC(O)=O)C=C1
139 0.13953488 IUROVMUSYSTBNO-UHFFFAOYSA-N COC1=C(O)C=C(C=CC(O)=O)C(O)=C1
140 0.13953488 YVUJJTCBHOIZKI-UHFFFAOYSA-N CC(=O)C(C(O)=O)C1=CC(O)=CC(O)=C1
141 0.13953488 DEVCCEWJQUTAIR-UHFFFAOYSA-N COC(=O)C1=CC(C)=C(OC(O)=O)C=C1
142 0.13953488 YOBDKHUEUMTHEZ-UHFFFAOYSA-N COC(=O)C1=C(C)C(OC(O)=O)=CC=C1
143 0.13953488 XRGSSROOYSFMMS-UHFFFAOYSA-N OCC1=CC(OC(F)(F)F)=CC=C1
144 0.13953488 MNQJVITWJHOBFE-UHFFFAOYSA-N O=C(c1ccccc1)C=C(C(=O)O)O
145 0.13953488 HQOKGQNXCUNPFA-UHFFFAOYSA-N CC(=Cc1cc(O)cc(c1C(=O)O)O)O
146 0.13953488 KVOJTUXGYQVLAJ-UHFFFAOYSA-N CC1=CC(=O)OC2=C1C=C(O)C(O)=C2
147 0.13953488 IWPNSXBCZANXBC-UHFFFAOYSA-N OCC1=CC(=O)OC2=C1C=CC(O)=C2
148 0.13953488 VTUMEKUXYZHEIS-UHFFFAOYSA-N OC(=O)CC(c1ccc2c(c1)OCO2)O
149 0.13953488 MDTQTMLLISVOEL-UHFFFAOYSA-N CCC(=O)C1=C(O)C=C(O)C(C=O)=C1O
150 0.13953488 OKSRAPDSZKICKZ-UHFFFAOYSA-N COC1=CC(OC(F)(F)F)=CC=C1
151 0.13953488 FSDIVQRWIGIGMF-UHFFFAOYSA-N CC1=CC2=C(OC(=O)C=C2)C(O)=C1O
152 0.13953488 LVXPBVUWWHAFEP-YWEYNIOJSA-N [H]\C(=C(\O)C(O)=O)C1=CC(OC)=C(O)C=C1
153 0.13953488 MTPVUVINMAGMJL-UHFFFAOYSA-N C[Si](C)(C)C(F)(F)C(F)(F)F
154 0.13953488 PSAZUCMYDUZLSG-UHFFFAOYSA-N O=c1ccc2c(o1)cc(c(c2C)O)O
155 0.13953488 WWJKIJGVVIUSAB-UHFFFAOYSA-N OC(=O)CCOC1=CC2=C(OCO2)C=C1
156 0.13953488 HAEJSGLKJYIYTB-ZZXKWVIFSA-N OC(=O)\C=C\C1=CC=C(C=C1)C(O)=O
157 0.13953488 SCEUDPXHNMBGPC-UHFFFAOYSA-N COc1cc2C(O)CC(=O)Oc2cc1O
158 0.13953488 SCWPNMHQRGNQHH-UHFFFAOYSA-N OC(=O)C=Cc1ccccc1C(=O)O
159 0.13953488 HJZYUGBHLBJNGH-UHFFFAOYSA-N OC(=O)C1(O)OC=Cc2c1cccc2
160 0.13953488 LGYIZQLNYONEFJ-JTQLQIEISA-N OC(=O)[C@@]1(O)OC2=CC=CC=C2C=C1
161 0.13953488 XCTIOAKGXRQUML-UHFFFAOYSA-N OC=Cc1ccccc1C(=O)C(=O)O
162 0.13953488 IVUGDDZSVRGLSN-UHFFFAOYSA-N OC1CC(=O)C23C(C1)(C=C(C=C3O)O)O2
163 0.13953488 JCJXWTZQZQYYOA-UHFFFAOYSA-N COC1=CC2(C=CC(=O)O2)CC(=C1O)O
164 0.13953488 ZMMVBFDOIBTFOW-UHFFFAOYSA-N OC1COC(=O)c2c(C1)cc(O)cc2O
165 0.13953488 SIXWWNJBOOYCOG-UHFFFAOYSA-N CC(=O)Cc1cc(O)cc(O)c1C(=O)O
166 0.13953488 PMZRGMRKTSXMNF-UHFFFAOYSA-N O=C1C=CC2C(=CC3=C(C2)OCO3)O1
167 0.13953488 VNJWNFJMXRGDHO-UHFFFAOYSA-N COc1ccc2OC(=O)C(=C)Oc2c1
168 0.13953488 ALRXLJZWTRPKRZ-UHFFFAOYSA-N O=C1C=CC2=CC3=C(CC2O1)OCO3
169 0.13953488 YFXWTVLDSKSYLW-IHWYPQMZSA-N COc1cc(C=C/C(=O)O)cc(O)c1O
170 0.13953488 CLRUUBUGHDOXCJ-UHFFFAOYSA-N CC1=CC2=C(C(C)=CC(=O)O2)C(=O)O1
171 0.13953488 QOJNCZPYJHQQOQ-MRVPVSSYSA-N OC(Cc1cccc(c1)C(=O)O)C(=O)O
172 0.13953488 VXHOUCFPKUXEGF-UHFFFAOYSA-N CCC(=O)Oc1cc2OCOc2cc1O
173 0.13953488 HSQAGPSHVJCRMP-UHFFFAOYSA-N COc1cc(C=O)c(O)cc1OC(=O)C
174 0.13953488 ZYBHHSSQGPZIBR-UHFFFAOYSA-N CC(=O)OC1=CC=CC=C1OCC(O)=O
175 0.13953488 DHUGZCJWGBDTEH-UHFFFAOYSA-N COc1cc2OC(=O)CC(c2cc1O)O
176 0.13953488 NMVKRQSNUNLTPY-KDDQHCCQSA-N OC1C=CC(=O)C2(OC12)C#CC3CO3
177 0.13953488 SOAUQGQEEKMIFZ-UHFFFAOYSA-N OC1C(O)C(=O)c2c(C1O)cccc2O
178 0.13953488 YFNNKTJPSYDFJZ-UHFFFAOYSA-N OC1C=C(O)C(=O)c2c1cccc2O
179 0.13953488 GEHROUVMFOQBMR-UHFFFAOYSA-N CC(=O)OC1=CC=C(OCC(O)=O)C=C1
180 0.13953488 WWWGLKAMMZTBJU-UHFFFAOYSA-N CC1OC(=O)c2c(C1)c(O)c(cc2O)O
181 0.13953488 CFJXNOYGMDEYHC-UHFFFAOYSA-N COC1=CC23C(C=C1)(O3)C=CC(=O)O2
182 0.13953488 KXKXVHVPGVIMLG-UHFFFAOYSA-N OC1COC2=CC=CC=C2OC1C(O)=O
183 0.13953488 WQONHTZYNXJZIC-UHFFFAOYSA-N CCOC1=CC(=CC(=C1)C(O)=O)C(O)=O
184 0.13953488 BIUHWLCUKPPFJV-UHFFFAOYSA-N O=Cc1cc(O)c(c(c1)OC)OC(=O)C
185 0.13953488 FGWWOEJWQWNGSA-UHFFFAOYSA-N COc1ccc2c(c1)OC(=O)C1C2O1
186 0.13953488 WACXXOUTJZQPTN-UHFFFAOYSA-N OC(=O)C=CC(=O)c1ccccc1O
187 0.13953488 RJOZCQHLUQPNNZ-UHFFFAOYSA-N O=CC(c1ccc(c(c1)OC)O)C(=O)O
188 0.13953488 ZEMXZWJZCWCPBM-UHFFFAOYSA-N OC(=O)CC1=COC2=C1C=CC(O)=C2
189 0.13953488 WYWFSWWMHFECSQ-UHFFFAOYSA-N CCC1=CC=COC1(O)C(=O)O
190 0.13953488 JHNVACBHTQLOBD-UHFFFAOYSA-N CCC1=CC=CC(O1)(O)C(=O)O
191 0.13953488 WWWGLKAMMZTBJU-SCSAIBSYSA-N CC1Cc2c(O)c(O)cc(O)c2C(=O)O1
192 0.13953488 PMYOJVWSJTZGDJ-UHFFFAOYSA-N COC(=O)C1=CC(=CC(OC)=C1)C(O)=O
193 0.13953488 IXACZHRAVBBVLN-SNVBAGLBSA-N OC1OC(=O)C=C1c2ccc(O)cc2
194 0.13953488 JUQRNLTVFRZLRN-UHFFFAOYSA-N Oc1cccc(c1)C=C(C(=O)O)C(O)O
195 0.13953488 SZKNYCUTESESNV-UHFFFAOYSA-N OC1c2oc(=O)cc(c2C=CC1(O)O)C
196 0.13953488 DIPQUWJQAGPWPH-UHFFFAOYSA-N OC(=O)C1=COC2=C(C1)C=C(O)C=C2
197 0.13953488 NDBMLOILIZXMAN-UHFFFAOYSA-N COc1c(ccc(c1O)C=O)OC(=O)C
198 0.13953488 KSZJTMBHXXZUAV-UHFFFAOYSA-N O=CC1=CC2(C(C=C1)(O2)OC(=O)C)OC
199 0.13953488 AHTNIAMNMFDYJI-UHFFFAOYSA-N COC1=C(OC(=O)C)C2C(C(=C1)C=O)O2
200 0.13953488 REXPNCPZGYJQRT-UHFFFAOYSA-N COC1=C(C=CC2(C1O2)C=O)OC(=O)C
201 0.13953488 PMNFTECWQWZBMG-UHFFFAOYSA-N O=C1OC2=CC(=CC(C2(C(=C1)C)O)O)O
202 0.13953488 HBSWADTYOZKNKK-UHFFFAOYSA-N COc1cc(ccc1O)C(=CC(=O)O)O
203 0.13953488 LVXPBVUWWHAFEP-UHFFFAOYSA-N COc1cc(ccc1O)C=C(C(=O)O)O
204 0.13953488 YFHIASOOCSSDSC-UHFFFAOYSA-N O=C1C=C(C)C2=CC=C(C(C2(O1)O)O)O
205 0.13953488 GOBRPXJFIGHDQG-UHFFFAOYSA-N COC1=CC=CC(C(O)=O)=C1OC(C)=O
206 0.13953488 QADOUPBIMKVLMM-UHFFFAOYSA-N CCC(=O)c1cc2OCOc2c(c1O)O
207 0.13953488 CRBHLSDRIOORII-UHFFFAOYSA-N CCC(=O)C12OC1C1=C(C=C2O)OCO1
208 0.13953488 WZIBKEKFHKTVET-UHFFFAOYSA-N COc1c2C(O)OC(=O)c2cc(c1C)O
209 0.13953488 HMXOGGUFCBUALL-UHFFFAOYSA-N OC(=O)C(=O)C=Cc1ccccc1O
210 0.13953488 XZELWEMGWISCTP-UHFFFAOYSA-N COC1=CC2=C(OC(=C2)C(O)=O)C=C1
211 0.13953488 JVELFLPOFDICQP-UHFFFAOYSA-N CC1=C(C(O)=O)C2=C(O1)C=C(O)C=C2
212 0.13953488 GSIWQGAOMQHQJY-UHFFFAOYSA-N OC(=O)CCOC1=CC=C(C=C1)C(O)=O
213 0.13953488 STXFVTHDAAVULY-UHFFFAOYSA-N CC(=O)OCc1cc(O)cc(O)c1C=O
214 0.13953488 ZFZRALLPVUQUGE-UHFFFAOYSA-N C1C=CC(C=C1)N=NC1=NN=CS1
215 0.13953488 UOCNTRAAJNWDND-UHFFFAOYSA-N COC1=CC=CC2=C1OC(=C2)C(O)=O
216 0.13953488 WAPSSTOAEIEDOF-UHFFFAOYSA-N COC1=CC(OC(C)=O)=C(C=C1)C(O)=O
217 0.13953488 USYNNOOUZJVHHX-UHFFFAOYSA-N CC(=O)OC1=C(C=C(CO)C=C1)C(O)=O
218 0.13953488 PQKZXVQPXILLIC-UHFFFAOYSA-N COC1=CC(OC)=C2C(=O)OC(O)C2=C1
219 0.13953488 HOCYKFPTKPRXCI-UHFFFAOYSA-N Cc1oc2c(O)cc(O)cc2c1C=O
220 0.13953488 NJCUKDFYGDWNOS-UHFFFAOYSA-N CC(=O)Oc1cc(O)cc(O)c1C(=O)C
221 0.13953488 VDWGLBLCECKXRU-UHFFFAOYSA-N OC1=CC=CC=C1OCC(F)(F)F
222 0.13953488 NOAFZIOGGDPYKK-UHFFFAOYSA-N COC1=CC=C(OC(F)(F)F)C=C1
223 0.13953488 YWUHCLKKNFSBGK-UHFFFAOYSA-N OC(=O)COC1=CC=C(CC(O)=O)C=C1
224 0.13953488 BIMQNDQUEOEHEN-UHFFFAOYSA-N OC(=O)C=CC1=CC(=O)C(=O)C=C1C
225 0.13953488 JVPSHHYDSVIDLK-UHFFFAOYSA-N O=C1OC2=CC(=CC3C2(C(=C1)C)O3)O
226 0.13953488 UXVMHSYMNTYLPO-UHFFFAOYSA-N CCOC(=O)OC1=CC=C(C=C1)C(O)=O
227 0.13953488 ALIBMTJHJKJQID-UHFFFAOYSA-N OC(=O)C=CC1=CC(=O)C(=O)C(=C1)C
228 0.13953488 PFCYMPUHJWNPJI-SECBINFHSA-N Cc1c(O)c(C)c2C(O)OC(=O)c2c1O
229 0.13953488 VOKQSQYIIYRVIE-UHFFFAOYSA-N OC(=O)C=CC1=C(C)C(=O)C(=O)C=C1
230 0.13953488 MUILYUTXVCDNME-UHFFFAOYSA-N OC(=O)C(=CC1=CC(=O)C(=O)C=C1)C
231 0.13953488 NHRBOXRGYDOXFY-UHFFFAOYSA-N COC1=CC=CC2=C1C(=O)OC(=O)C2
232 0.13953488 KPUKRKAPMFWIBV-UHFFFAOYSA-N S=C1N=NNN1CC1=CC=CC=C1
233 0.13953488 WNDDCECTCQRHDZ-UHFFFAOYSA-N COC(=O)C(=Cc1ccc(c(c1)O)O)O
234 0.13953488 SOAUQGQEEKMIFZ-HGNGGELXSA-N OC1C(O)C(=O)c2c(O)cccc2C1O
235 0.13953488 IQELKSYGXWBQJA-UHFFFAOYSA-N COC1=CC2=C(C=C(O2)C(O)=O)C=C1
236 0.13953488 OVALYCIUDYJCCC-UHFFFAOYSA-N OC1=CC=C(O)C2=C(O)C=CC(O)=C12
237 0.13953488 JUXPPDPPXCUXIZ-UHFFFAOYSA-N COC(=O)C1OC2=CC=CC=C2C1=O
238 0.13953488 RKIATQDHYLUPSL-ONEGZZNKSA-N COC1=CC(=O)OC(=C1C)C=CC(=O)O
239 0.13953488 WNDDCECTCQRHDZ-UITAMQMPSA-N COC(=O)C(=Cc1ccc(O)c(O)c1)O
240 0.13953488 DNLSNTKOYMQACJ-UHFFFAOYSA-N COC(=O)COC1=CC=CC=C1C(O)=O
241 0.13953488 ZJXPBEXOGWFULD-UHFFFAOYSA-N COC(=O)C(c1ccc2c(c1)OCO2)O
242 0.13953488 PUNLUFMINQSMBV-UHFFFAOYSA-N O=C1C=C(C)C2(C(O1)(O)C=C(C=C2)O)O
243 0.13953488 UIROMALDRMVFFP-UHFFFAOYSA-N Oc1ccc2c(c1)oc(=O)c(c2C)O
244 0.13953488 RGLNIGQIVSTFTH-UHFFFAOYSA-N CC12OC1C(=O)Oc1c2ccc(c1)O
245 0.13953488 KWOMTIVNNYNALW-UHFFFAOYSA-N COC(c1ccc2c(c1)OCO2)C(=O)O
246 0.13953488 PRIJYKXHKNFIPK-UHFFFAOYSA-N OC(=O)C(c1cc2OCOc2cc1C)O
247 0.13953488 OBPLGSJDNTZGBT-UHFFFAOYSA-N OC(c1cc(C)c2c(c1)OCO2)C(=O)O
248 0.13953488 JAHPPWGWEUVLMS-UHFFFAOYSA-N CC(=O)c1c(O)cc(O)cc1CC(=O)O
249 0.13953488 XAKPXVHELMEQCF-UHFFFAOYSA-N COc1ccc2C=C(O)C(=O)Oc2c1
250 0.13953488 BMGOAOMKRNIFAM-UHFFFAOYSA-N COc1ccc(cc1OC)C(=O)C(=O)O
251 0.13953488 NBOYGABEGCYEQI-UHFFFAOYSA-N COC1=C(OC(=O)C)C(=O)C=C(C)C1=O
252 0.13953488 UOCHOBQNCBDVBD-UHFFFAOYSA-N CC(=C)Oc1cc(O)cc(c1C(=O)O)O
253 0.13953488 GVGIBOVDUJPJDU-UHFFFAOYSA-N OC(=O)C(c1ccc2c(c1C)OCO2)O
254 0.13953488 GYMUTHRFXUUQTA-UHFFFAOYSA-N Oc1cc2OC(C)(O)CC(=O)c2c(c1)O
255 0.13953488 QQHYXLALSCQBGO-UHFFFAOYSA-N O=CC(=O)C=Cc1ccc(c(c1)O)O
256 0.13953488 XXPSGZAGTOFOFQ-UHFFFAOYSA-N O=C1CC(O)(O)C(=O)c2c1cccc2
257 0.13953488 LMHTVRGQBZHURA-UHFFFAOYSA-N O=C1C=CC2(O1)C=CC1=C(C2)OCO1
258 0.13953488 XZVAFECZHQUXMG-NSCUHMNNSA-N COC1=CC2(/C=C/C(=O)O)OC2C=C1O
259 0.13953488 MWPQNBPYWRVRLG-UHFFFAOYSA-N COC1=CC(=CC2C1(O)O2)C=CC(=O)O
260 0.13953488 ITSDTMBVFOEMOC-UHFFFAOYSA-N OCC1=CC(=O)c2c(O)cccc2O1
261 0.13953488 QSIBTVAEPRMKND-UHFFFAOYSA-N COC12OC2C(=CC=C1O)C=CC(=O)O
262 0.13953488 WNDDCECTCQRHDZ-WEVVVXLNSA-N COC(=O)C(=C/c1ccc(O)c(O)c1)O
263 0.13953488 GPTNZCCQHNGXMS-UHFFFAOYSA-N OC(=O)C=CC(=O)OC1=CC=CC=C1
264 0.13953488 MEQAIIPMRAUIPD-SNVBAGLBSA-N COC1OC(=O)c2cc(O)c(C)c(O)c12
265 0.13953488 FJWKEFBYCZSVNZ-UHFFFAOYSA-N OC(=O)CC1OC(=O)C2=CC=CC=C12
266 0.13953488 FWYIBGHGBOVPNL-UHFFFAOYSA-N COc1cc(O)c2OC(=O)C=Cc2c1
267 0.13953488 FBRQIYYFGILMJA-JTQLQIEISA-N CC1(O)Cc2cc(O)cc(O)c2C(=O)O1
268 0.13953488 GZFABMNOCNFZKS-NSCUHMNNSA-N COC1=CC2OC2(C=C1O)/C=C/C(=O)O
269 0.13953488 WZMXZZZIZGLBPN-UHFFFAOYSA-N COC12OC2C=C(C=C1O)C=CC(=O)O
270 0.13953488 QRRMRQKCLATXRZ-UHFFFAOYSA-N COC1=CC=C(C2C1(O)O2)C=CC(=O)O
271 0.13953488 FECPZVRJQXNMAF-UHFFFAOYSA-N C=CC(=O)c1cccc(c1C(=O)O)O
272 0.13953488 ZHQYWQLXZYIGSZ-UHFFFAOYSA-N OC(=O)C=CC(=O)c1cccc(c1)O
273 0.13953488 VQBXZLTZKXTKMZ-UHFFFAOYSA-N OC1CC(=O)c2c(C1=O)c(O)ccc2
274 0.13953488 UGAIIKZQDWCWAR-UHFFFAOYSA-N O=C1C=CC(=O)C2(C1C=CC=C2O)O
275 0.13953488 VQOVJGDJWQLHLD-UHFFFAOYSA-N OC1=CC=CC2(C1C(=O)C=CC2=O)O
276 0.13953488 FJUSTWMFKMFOTG-UHFFFAOYSA-N Oc1cc(O)c2c(c1)c(O)ccc2O
277 0.13953488 FWPLKCMYOOAUFB-UHFFFAOYSA-N OC1CC(=O)c2c(C1=O)cccc2O
278 0.13953488 INIHWCFEMFOITP-UHFFFAOYSA-N Oc1cc(O)c2c(c1)ccc(c2O)O
279 0.13953488 QNWHKBNVASWCOA-UHFFFAOYSA-N OC(=O)C1C(O)c2c(C1=O)cccc2
280 0.13953488 PUEBWLUUUKPCSH-UHFFFAOYSA-N S=C1N=CNC2=C1N=CN2C1CC1
281 0.13953488 RSGKGBLYBZDSTQ-UHFFFAOYSA-N OC1=CC2(O)OC2c2c1c(O)ccc2
282 0.13953488 YVYRVFJIXKDTTK-UHFFFAOYSA-N Oc1cc2C3OC3C=C(c2c(c1)O)O
283 0.13953488 FDSGDSBZYOHXHF-UHFFFAOYSA-N OC(=O)COC1=CC=CC=C1CC(O)=O
284 0.13953488 KLWPBEWWHJTYDC-UHFFFAOYSA-N OC(=O)C=CC1=CC(=CC=C1)C(O)=O
285 0.13953488 FGXKZQWZZVCYBF-UHFFFAOYSA-N CC(=O)C(=O)c1ccc2c(c1)OCO2
286 0.13953488 SCUNOPZGRLWNEJ-UHFFFAOYSA-N CC1(C)OC(=O)C2=C(O)C=C(O)C=C2O1
287 0.13953488 PPTFHTZQCIPUQA-UHFFFAOYSA-N OC(=O)C=c1ccccc1=CC(=O)O
288 0.13953488 BKAJJSXMMCAGJS-UHFFFAOYSA-N COC1=CC(C(O)=O)=C(C(O)=O)C(C)=C1
289 0.13953488 BYISGJCPRCCOPJ-UHFFFAOYSA-N COC1=CC=C2C(O)OC(=O)C2=C1OC
290 0.13953488 KXTAOXNYQGASTA-UHFFFAOYSA-N OC(=O)C(=CC1=CC=CC=C1)C(O)=O
291 0.13953488 JHCBXWUAKKEOIN-UHFFFAOYSA-N Oc1ccc(cc1)C=CC(=O)C(=O)O
292 0.13953488 KYPCBDKFSYMLLE-UHFFFAOYSA-N COC1=C(C=C(OC(C)=O)C=C1)C(O)=O
293 0.13953488 DRCBZLVTEZFGJZ-UHFFFAOYSA-N CC1=CC=C(NC2=NN=NS2)C=C1
294 0.13953488 QMIXWHAIFDQEDH-UHFFFAOYSA-N CC1=C(O)C=CC(OC(F)(F)F)=C1
295 0.13953488 ICOVMLDFMWLRJO-UHFFFAOYSA-N OCC1=CC=CC=C1OC(F)(F)F
296 0.13953488 ZLSOZAOCYJDPKX-UHFFFAOYSA-N OCC1=CC=C(OC(F)(F)F)C=C1
297 0.13953488 JKCQZANJQXIGGJ-UHFFFAOYSA-N OC(=O)NCCN(C(O)=O)C(O)=O
298 0.13953488 KDMXUDOMAMCSBX-UHFFFAOYSA-N COC(=O)C1=CC=C(C(O)=O)C(OC)=C1
299 0.13953488 JIWBFQWPLSWTBT-UHFFFAOYSA-N COC(=O)C1=CC(=CC=C1OC)C(O)=O
300 0.13953488 GKFXNSJXHDIGJV-UHFFFAOYSA-N NN1C(N=NC1=S)C1=CC=CC=C1
301 0.13636364 YVZVHQDPMWUDPA-UHFFFAOYSA-N COC(=C)C(=O)c1oc(cc1C(=O)O)C
302 0.13636364 BPVQUHKBRBSTJE-UHFFFAOYSA-N FC(F)(F)C(=O)OCC=CCCC=O
303 0.13636364 BFNUQNVSBFHYQI-UHFFFAOYSA-N CC(=O)OCC(=O)C1=CC(O)=C(O)C=C1
304 0.13636364 JFRLEINDXGJNJV-UHFFFAOYSA-N CS(=O)(=O)CCC1CCC(=O)O1
305 0.13636364 NBVMIJMESWEXLM-UHFFFAOYSA-N O=CC=Cc1cccc(c1O)C(=O)O
306 0.13636364 DGZQZSSRYAJDAX-XAHCXIQSSA-N [H][C@@]1(O)C[C@@](O)(C=C(F)[C@@]1([H])O)C(O)=O
307 0.13636364 CULQSUABDCVMTA-UHFFFAOYSA-N CCOC(=O)OC1=CC=CC=C1C(O)=O
308 0.13333333 KPIDDMJISWSVFR-UHFFFAOYSA-N OCOc1cc(C=O)ccc1OC(=O)C
309 0.13333333 SGVLCGZWMMKDMB-UHFFFAOYSA-N NC(C(=O)O)CN(C(=O)C(=O)O)O
310 0.13333333 WPWQCPOTTUYIQT-UHFFFAOYSA-N CSCC(CCC(=O)C(=O)O)O
311 0.13333333 HQJTXPXGYCUOIV-UHFFFAOYSA-N OCOc1ccc(cc1O)C=CC(=O)O
312 0.13043478 OFSNZZWAGYJYIO-UHFFFAOYSA-N COC1=CC(=O)C(=C(C1=O)O)C=C(O)C
313 0.13043478 JLGYJMQOQZQGEM-UHFFFAOYSA-N CN(C)C(=S)SCNC(C)=O
314 0.13043478 ZVCOADRIYDXRTN-UHFFFAOYSA-N CCC(=CC=CC(=O)O)C(=O)O
315 0.13043478 NLSFYXLVPYRUAD-UHFFFAOYSA-N ClC(Cl)C1CCCCC11CC1
316 0.13043478 SAAQFRMHPWTJEQ-UHFFFAOYSA-N C=CC(=O)CCC=C(C(=O)O)O
317 0.13043478 MEPOSOVTGFPBQX-UHFFFAOYSA-N O=COCC1CC(OC=O)C=C1
318 0.13043478 UGIHHHRENUWBCM-UHFFFAOYSA-N O=CC=CC(=O)CCCC(=O)O
319 0.13043478 HHHAHLLYPCHEKM-UHFFFAOYSA-N CSCOC(=O)C(C)(C)C(O)=O
320 0.13043478 WWECOQUSNVCMRE-UHFFFAOYSA-N OCOc1cc(C=CC(=O)O)ccc1O
321 0.12765957 FHUGXDYUJCFESN-UHFFFAOYSA-N CCC(=O)C=CCC(=O)C(=O)O
322 0.12765957 PCWJEAMXBQHWEA-UHFFFAOYSA-N CSC(=S)NCCNC(C)=O
323 0.12765957 OJIHOZSCTYCONS-UHFFFAOYSA-N OC(C(=O)O)CC=CC(=O)C=C
324 0.12765957 VHYXYGVVCFVQCS-UHFFFAOYSA-N OCOc1cc(C=CC=O)cc(c1O)O
325 0.12765957 RWZAZOGPYNAXOC-UHFFFAOYSA-N ONC(=O)NC(C(=O)O)CC(=O)O
326 0.12765957 HAWMOWOZDKDJOU-UHFFFAOYSA-N CSCCCCOC(=O)C(=O)O
327 0.12765957 LORGKICUDOJPOA-UHFFFAOYSA-N CSCCCCC(=O)OC(=O)O
328 0.12765957 UMSGGBHKEWTORM-YABFVKPHSA-N C=CC(/C=C/C=C(C(=O)O)O)O
329 0.12765957 UMIDIHMCAKISMD-UHFFFAOYSA-N CC(=O)C=C(C=C(C(=O)O)O)C
330 0.125 SEPARVMJCKGRBG-UHFFFAOYSA-N OC=CC=CC(=O)CCC(=O)O
331 0.125 CPMJWISKTKJYFK-UHFFFAOYSA-N OC(=O)CC1=C(O)CCC(=C1)O
332 0.125 GLROMRVOKPGQRO-UHFFFAOYSA-N OC(=O)OCC(C(=O)O)NC(=O)N
333 0.125 QBWODZMPEDJTRD-UHFFFAOYSA-N CSCCCC(C(=O)C(=O)O)O
334 0.125 YABNEKMSQWGRCU-UHFFFAOYSA-N CSCCCOCC(=O)C(=O)O
335 0.125 WRVSDRBHFCBNKG-UHFFFAOYSA-N COC=CC(=O)c1cc(oc1C(=O)O)C
336 0.125 QMNYLYIYQKURGV-UHFFFAOYSA-N CSC(CCCC(=O)C(=O)O)O
337 0.12244898 UYUFTVIQTSWWST-UHFFFAOYSA-N CCC(=O)C=CC=C(C(=O)O)O
338 0.12244898 UYUFTVIQTSWWST-QVXLNCAUSA-N CCC(=O)/C=C\C=C(/C(=O)O)\O
339 0.12244898 OQUVLZMTGDBRIP-UHFFFAOYSA-N CSCCC(CC(=O)C(=O)O)O
340 0.12 LJUKITNAPAKTDI-UHFFFAOYSA-N OCSCCCCC(=O)C(=O)O
341 0.11764706 ZHHFMTLJRLJNBB-UHFFFAOYSA-N CSCOCCCC(=O)C(=O)O
342 0.11764706 RLAAMUBTIBNHCY-UHFFFAOYSA-N CSCCOCCC(=O)C(=O)O
343 0.11764706 CINCBZDVMGZOQJ-UHFFFAOYSA-N O=C1CC(C2CCCO2)C(=O)O1
344 0.11538462 RZXKGVGCUVYVSF-UHFFFAOYSA-N CCCC(=O)OCCSCCCl
345 0.093023256 KWQSYZVAOWYCNP-UHFFFAOYSA-N CC1=CC(C(C=C1)(C(=O)O)O)O
346 0.093023256 LHEBXDITPBTHSR-UHFFFAOYSA-N CC1=CC=CC(C1(C(=O)O)O)O
347 0.093023256 DNQLVCZXYPFUHF-UHFFFAOYSA-N CC1=CC2=C(O1)C(=O)C(=CC2=O)OC
348 0.093023256 GXEFKTJFALYILZ-UHFFFAOYSA-N C=CCSC1=NC=NC2=C1NC=N2
349 0.093023256 YCOFRPYSZKIPBQ-UHFFFAOYSA-N CC(=C)C1(C(=CC(=O)O1)OC)O
350 0.093023256 JLUQTCXCAFSSLD-NXEZZACHSA-N C1C[C@@]2([C@@]13C=CC(=O)O3)C=CC(=O)O2
351 0.093023256 SYTYLPHCLSSCOJ-UHFFFAOYSA-N COC1=C(C=C2C=CC(=O)OC2=C1)O
352 0.093023256 BCBHDSLDGBIFIX-UHFFFAOYSA-N C1=CC(=CC=C1C(=O)O)C(=O)OCCO
353 0.093023256 BZDAUORPMAWHLY-UHFFFAOYSA-N OC(=O)C1CC=CC(C1)C(O)=O
354 0.093023256 AAVFMXAPTMYWIR-UHFFFAOYSA-N OCC1=CC2=C(C=CC=C2O)C(=O)O1
355 0.093023256 CPPAWCQANCLZEO-UHFFFAOYSA-N COC1=CC(O)=C2C=CC(=O)OC2=C1
356 0.093023256 IFIRYJJHHOCCHT-UHFFFAOYSA-N COC1=C2C=CC(=O)OC2=CC(O)=C1
357 0.093023256 NWQBYMPNIJXFNQ-UHFFFAOYSA-N CC1=CC(=O)OC2=C1C=CC(O)=C2O
358 0.093023256 QNVWGEJMXOQQPM-UHFFFAOYSA-N CC1=CC(=O)OC2=CC(O)=CC(O)=C12
359 0.093023256 NWPBSQAOSPLWJS-UHFFFAOYSA-N COC1=C(O)C=C(C=CC(O)=O)C=C1O
360 0.093023256 PFROTWRHYMLGHR-NYMZXIIRSA-N CO[C@@H]1O[C@H](CO)[C@@H](S)[C@H](O)[C@H]1O
361 0.093023256 PFROTWRHYMLGHR-GKHCUFPYSA-N [H][C@@]1(O)[C@@]([H])(O)[C@@]([H])(OC)O[C@]([H])(CO)[C@@]1([H])S
362 0.093023256 NSKOPSMDHHHOAN-UHFFFAOYSA-N [H]C12OC([H])(C(=O)C=C1)C1([H])OC2([H])C(=O)C=C1
363 0.093023256 MZIRRARAFBERIK-UHFFFAOYSA-N CC(=CC1=CC(O)=C(O)C(O)=C1)C(O)=O
364 0.093023256 VRAVERBOKCSNPC-UHFFFAOYSA-N CC(=CC1=C(O)C=C(O)C=C1O)C(O)=O
365 0.093023256 BQGDDMMXPRJQHZ-UHFFFAOYSA-N COC(=O)c1cccc(O)c1C(=O)OC
366 0.093023256 CKMCCNXLAJMWSB-UHFFFAOYSA-N CC(=CC1=C(O)C(O)=C(O)C=C1)C(O)=O
367 0.093023256 PRLYUBNPLSDOSJ-UHFFFAOYSA-N CC1=CC2=C(C=C(S2)B(O)O)C=C1
368 0.093023256 UVAFNQYMJVLTNA-UHFFFAOYSA-N OB(O)C1=CC=C(C=C1)S(=O)C1CC1
369 0.093023256 SJJQVWSHTVOEAB-UHFFFAOYSA-N COC1=Cc2coc(C)c2C(=O)C1=O
370 0.093023256 OLVJWZYPKIAKDU-UHFFFAOYSA-N OCC(=O)Oc1ccc(cc1OC)C=O
371 0.093023256 PYNVYLAZKQQFLK-UHFFFAOYSA-N Oc1c(O)c(O)c2ccccc2c1O
372 0.093023256 JLUQTCXCAFSSLD-UWVGGRQHSA-N O=C1OC2(CCC23OC(=O)C=C3)C=C1
373 0.093023256 UFDHBDMSHIXOKF-UHFFFAOYSA-N OC(=O)C1=C(CCCC1)C(=O)O
374 0.093023256 QPLJBDXXAFJQCF-UHFFFAOYSA-N CC(=C)C(=O)OCC1=CC(=O)C(=O)CO1
375 0.093023256 DTEMWHDWCYDLNU-MOFOKWOHSA-N CC1OC(=O)c2c(O)cc(O)cc2C1O
376 0.093023256 TWBYZJKGHFJGLC-UHFFFAOYSA-N OC(=O)CC1=COC2=CC=CC=C2O1
377 0.093023256 HAQWEMHXSIRYBE-UHFFFAOYSA-N COc1c(O)ccc2C=CC(=O)Oc12
378 0.093023256 YCOFRPYSZKIPBQ-MRVPVSSYSA-N COC1=CC(=O)OC1(O)C(=C)C
379 0.093023256 DTEMWHDWCYDLNU-AJAUBTJJSA-N CC1OC(=O)c2c(O)cc(O)cc2C1O
380 0.093023256 DEVJBGUKNZVBFW-UHFFFAOYSA-N COC(=O)C1=CC2=C(C=C1)C(=O)OC2
381 0.093023256 JLUQTCXCAFSSLD-AOOOYVTPSA-N O=C1OC2(CCC23OC(=O)C=C3)C=C1
382 0.093023256 UVQXIFMKOUCINI-UHFFFAOYSA-N COc1ccc2OC=C(O)C(=O)c2c1
383 0.093023256 KAAQPMPUQHKLLE-UHFFFAOYSA-N OC(=O)C1CCC(=CC1)C(O)=O
384 0.093023256 UKOUEEGEHXWHHO-ALFREKQPSA-N C[C@H]1OC(=O)c2c(O)ccc(O)c2[C@@H]1O
385 0.093023256 DFOFNISQFZKBEY-UHFFFAOYSA-N COC1=CC(=CC(O)=C1)C(F)(F)F
386 0.093023256 FCTPXMGHGVCNMD-UHFFFAOYSA-N OC(=O)C1CCCC(=C1)C(O)=O
387 0.093023256 DTEMWHDWCYDLNU-ALFREKQPSA-N C[C@H]1OC(=O)c2c(O)cc(O)cc2[C@@H]1O
388 0.093023256 OIRQJQBTHILALM-DUXPYHPUSA-N OC(=O)C=Cc1ccc(O)c(C=O)c1
389 0.093023256 AWJLARVNMUSPPN-VHWMUFPASA-N C[C@H]1OC(=O)c2c(O)c(O)ccc2[C@H]1O
390 0.093023256 PVRDAVSDHWPSOF-UHFFFAOYSA-N COC(=O)C(=O)c1ccc(O)c(OC)c1
391 0.093023256 OIRQJQBTHILALM-UHFFFAOYSA-N OC(=O)C=Cc1ccc(O)c(C=O)c1
392 0.093023256 DIQVZNIFNCMSHV-UHFFFAOYSA-N O=C1C=C(C)C2=CC=C(C3C2(O1)O3)O
393 0.093023256 CFCMNKJCKDXHHO-UHFFFAOYSA-N OC(=O)C1=CC(C=C)=C(C=C1)C(O)=O
394 0.093023256 YKBRCKZECVNRRY-UHFFFAOYSA-N NC1=CC=CC2=C1C(N)=C(Cl)C=C2
395 0.093023256 JJXVDRYFBGDXOU-UHFFFAOYSA-N COC(=O)c1ccc(O)cc1C(=O)OC
396 0.093023256 QFQYZMGOKIROEC-UHFFFAOYSA-N OC(=O)C=Cc1ccc2OCOc2c1
397 0.093023256 AIVUQNKTJDAYQX-RNJXMRFFSA-N COC1=CC(=O)C2OC2(C)C1O
398 0.093023256 PITJWQUBYCSGRT-UHFFFAOYSA-N Cc1cc(=O)oc2=CC3(C(C=c12)O3)O
399 0.093023256 HYRURJQQQURGQC-UHFFFAOYSA-N COC(=O)c1ccc2occc2c1O
400 0.093023256 OLUTWMXDZHPAGG-UHFFFAOYSA-N COc1cc2OC=CC(=O)c2cc1O
401 0.093023256 GXFRGRWLLSEJHG-UHFFFAOYSA-N OCCOC(=O)C1=CC(=CC=C1)C(O)=O
402 0.093023256 IWMGFJIYEIPPPD-FNORWQNLSA-N OC(=O)CCC#CC#CC=CC(=O)O
403 0.093023256 HPLWNJIJUNUUJG-UHFFFAOYSA-N Cc1cccc2OC(=O)C(=C(O)c12)O
404 0.093023256 RQTUIOAYKIUNKJ-UHFFFAOYSA-N COc1cc(O)c2C(=O)C=COc2c1
405 0.093023256 JHBCAOBRUPIFBZ-UHFFFAOYSA-N OC1=C(O)C2=C(O)C=CC(O)=C2C=C1
406 0.093023256 PGPVICRXSGQXJL-UHFFFAOYSA-N COC1=Cc2ccc(O)cc2OC1=O
407 0.093023256 GRMPBSIGDVNLKQ-UHFFFAOYSA-N COC1=C(OCC(O)=O)C=CC(C=O)=C1
408 0.093023256 LAVJUISMIZTLGI-YFKPBYRVSA-N CCC1OC(=O)C2=C1OC(=O)C=C2OC
409 0.093023256 IWMGFJIYEIPPPD-ALCCZGGFSA-N OC(=O)CCC#CC#CC=C/C(=O)O
410 0.093023256 OZEQMLIYSCBNBR-UHFFFAOYSA-N Cc1cc(O)cc2OC(=O)C=C(O)c12
411 0.093023256 AZTPTPPLNRTTGQ-UHFFFAOYSA-N CC1=COc2cc(O)cc(O)c2C1=O
412 0.093023256 CJOJIAKIRLKBOO-UHFFFAOYSA-N COC(=O)c1ccc(C(=O)OC)c(O)c1
413 0.093023256 PXFMUVDLJWXOQM-UHFFFAOYSA-N COC(=O)c1c(C)cc(O)c(C=O)c1O
414 0.093023256 RODXRVNMMDRFIK-UHFFFAOYSA-N COC1=C(C=C2C(=C1)C=CC(=O)O2)O
415 0.093023256 NIVOTSZWKATDPU-UHFFFAOYSA-N CC(=O)c1cc(C)c(O)c(C(=O)O)c1O
416 0.093023256 DOSDTCPDBPRFHQ-UHFFFAOYSA-N COC(=O)c1cc(O)cc(c1)C(=O)OC
417 0.093023256 PFUGSJQNCXAWQX-UHFFFAOYSA-N CC1=NN(C=C1)C1=CC=C(Cl)C=C1
418 0.093023256 UBLVEEWQPWNNJR-UHFFFAOYSA-N OC1=Cc2cccc(c2C(C1O)(O)O)O
419 0.093023256 ROCUJIUJKWSOMR-UHFFFAOYSA-N Oc1cc(O)c2c(c1)C=CC(C2(O)O)O
420 0.093023256 UZCAJOMQOBULLG-UHFFFAOYSA-N OC1c2cccc(c2C(=CC1(O)O)O)O
421 0.093023256 BLBGKHYIRJJDDP-UHFFFAOYSA-N Oc1cc(O)c2c(c1)C(O)C(C=C2O)O
422 0.093023256 CIRRKSABQLGNFG-UHFFFAOYSA-N Oc1cc(O)c2c(c1O)cccc2O
423 0.093023256 KGAKYYNRKJZHGY-UHFFFAOYSA-N Oc1cc2cccc(c2c(c1O)O)O
424 0.093023256 MWGCPCULFFOHMK-UHFFFAOYSA-N OC1=Cc2cccc(c2C2(C1O2)O)O
425 0.093023256 FPIUZQQBSYWKNS-UHFFFAOYSA-N Oc1cc2C=CC3C(c2c(c1)O)(O)O3
426 0.093023256 AMDCSPFANXXWQC-UHFFFAOYSA-N OC(=O)C1CC2=CC=CC=C2C(=O)O1
427 0.093023256 GKWBMRNYTPVATN-UHFFFAOYSA-N OC(=O)Oc1cccc2c1OC(O2)(C)C
428 0.093023256 JGKFWCXVYCDKDU-UHFFFAOYSA-N O=C(c1ccccc1)CC(=O)C(=O)O
429 0.093023256 BFKHVJZGKNYCLG-UHFFFAOYSA-N COC(=CC(=O)O)C(=O)c1ccc(o1)C
430 0.093023256 KCNYLOFBEOEEGA-UHFFFAOYSA-N O=C1OC2CCCCC2OC1=O
431 0.093023256 NMPZORNFAZEDNF-UHFFFAOYSA-N OCC1=C(OC2=CC=CC=C12)C(O)=O
432 0.093023256 CFRLZOGNMXPEQN-UHFFFAOYSA-N COC1=CC(=O)C2(C(C1=O)OC(=C2)C)O
433 0.093023256 WVVONEPPCFPNHC-UHFFFAOYSA-N COC(=O)C1C=CC=CC1(O)O
434 0.093023256 JFKXMJUMOJJTCQ-UHFFFAOYSA-N OC(=O)C12C3C4C1C1C2C3C41C(O)=O
435 0.093023256 DAJCPMIZSHXNLV-UHFFFAOYSA-N OCC1=CC=CC(C1C(=O)O)O
436 0.093023256 XRGOVJRGCMMRDS-UHFFFAOYSA-N OC(C(=Cc1ccccc1O)C(=O)O)O
437 0.093023256 IADXPTKKRAZBEM-UHFFFAOYSA-N O=CCc1cc(cc(c1O)OC)C(=O)O
438 0.093023256 NFNHPJZYARXBID-UHFFFAOYSA-N COc1cc2CCC(=O)Oc2c(c1O)O
439 0.093023256 VENABXXUCOGOFI-UHFFFAOYSA-N COC1=CC2C=CC(=O)OC2C(=C1O)O
440 0.093023256 GAJAVIFWSYOSJB-UHFFFAOYSA-N OCC1=CC=C(C(C1)O)C(=O)O
441 0.093023256 XJWSVPJQEDFPSB-UHFFFAOYSA-N COC(=O)COC(=O)C1=CC=CC=C1O
442 0.093023256 MJBHLQMPKBMZSF-UHFFFAOYSA-N COc1cc2oc(=O)cc(c2cc1)O
443 0.093023256 FIHDDUPUCIQFDJ-UHFFFAOYSA-N COC1=C(OC)C=C2C(=O)C(=O)C2=C1
444 0.093023256 FTEGJQQSRRYRPC-UHFFFAOYSA-N O=C1C=CC(=O)C2(C1(O)C=CC=C2)O
445 0.093023256 YFPASUOWVVDXJC-UHFFFAOYSA-N [H]C12CCCC([H])(CCC1)P2(Cl)=O
446 0.093023256 SMVUIUAXJACZJZ-UHFFFAOYSA-N OC(=O)C=C(C1=CC(=O)C(=O)C=C1)C
447 0.093023256 VOKVUVDIASCMMR-UHFFFAOYSA-N O=C1C=CC2(C(=CC=CC2O)C1=O)O
448 0.093023256 ULSZENDMRBTYQF-UHFFFAOYSA-N COC(=O)C=CC1=CC(=O)C(=O)C=C1
449 0.093023256 SVYHPXORCCXBKA-UHFFFAOYSA-N OC1C=C2C=CC(=O)C(=O)C2=CC1O
450 0.093023256 IGUPSEFYWIIINT-UHFFFAOYSA-N COC1=Cc2oc(=O)ccc2C(C1O)O
451 0.093023256 ZUXOPMBZRULHMW-UHFFFAOYSA-N OC(=O)CCN(CC(O)=O)[N+]([O-])=O
452 0.093023256 JOHWAGPKCLQGKE-UHFFFAOYSA-N [H]C12OC([H])(C(=O)C=C1)C1([H])OC2([H])C=CC1=O
453 0.093023256 SYUHMDOHDNKEGG-UHFFFAOYSA-N C=CC1=CC=CC(C1(O)O)(O)O
454 0.093023256 LDQHYYSLAMRLPW-UHFFFAOYSA-N CCC(=O)c1c(O)cc2c(c1O)OCO2
455 0.093023256 ZEZWIBRGVUVPJD-UHFFFAOYSA-N NC(=S)NC1=CC2=C(C=NN2)C=C1
456 0.093023256 DYMDEXURTBPKNK-UHFFFAOYSA-N O=C1CCC(=O)OC2=CC=CC=C2O1
457 0.093023256 XJZQOQOMVAINOK-UHFFFAOYSA-N COC(=O)C1OC1c1ccc(c(c1)O)O
458 0.093023256 BZDAUORPMAWHLY-UHFFFAOYSA-N OC(=O)C1CC=CC(C1)C(O)=O
459 0.093023256 ALEVHDFRQGVTOE-UHFFFAOYSA-N COC(=O)C1=CC2=C(O)C=CC=C2O1
460 0.093023256 MZSAEUPZUUESSL-UHFFFAOYSA-N COC1=CC=C(C=C1)C(=O)OCC(O)=O
461 0.093023256 NA Cc1nc(Sc2ccccn2)n[nH]1
462 0.093023256 YINKEVSSUOSWPX-UHFFFAOYSA-N OC1=C2C(OCC(=O)CC2=O)=CC=C1
463 0.093023256 KPSJSEXMKPMEAM-UHFFFAOYSA-N COC(=O)C1=CC2=C(O1)C=CC(O)=C2
464 0.093023256 GMYHGDFFXVALJH-UHFFFAOYSA-N COC1=C(O)C=CC(C(O)=O)=C1C(C)=O
465 0.093023256 HOWXDNGXHMYIIK-UHFFFAOYSA-N COC(=O)C1=C(O)C2=CC=CC=C2O1
466 0.093023256 GPHHDRRTMUGMDM-UHFFFAOYSA-N COC(=O)C(O[Si](C)(C)C)=C(F)F
467 0.093023256 CGRJZGCCHOSHDP-UHFFFAOYSA-N CC1OC(=O)C2=C(C1)C=C(C1C2(O)O1)O
468 0.093023256 XOHQCRHNNARNFP-UHFFFAOYSA-N OC(=O)C(=C)CCC(=C)C(O)=O
469 0.093023256 LJPKAYSKHOPLKS-UHFFFAOYSA-N O=C1Oc2c(O)cccc2C(CC1O)O
470 0.093023256 LTGYTAGWJCKHPR-UHFFFAOYSA-N COC(=O)C1=CC=CC2C1(O2)C(=O)OC
471 0.093023256 DYZAFZTUGMSHOU-UHFFFAOYSA-N COC(=O)C1=CC2OC2C=C1C(=O)OC
472 0.093023256 BEVPUUUCHKGPEB-UHFFFAOYSA-N CN1N=NN(C1=S)C1=CC=CC=C1
473 0.093023256 ZTUQPXFCZFUTTO-UHFFFAOYSA-N COC(=O)Oc1ccccc1C(=O)OC
474 0.093023256 SLMDQOMBRAMXSN-UHFFFAOYSA-N NC(=S)NC1=NC2=CC=CC=C2N1
475 0.093023256 GYIQZAHCSAWHSF-UHFFFAOYSA-N CCC(=O)C1=CC2=C(C3C1(O)O3)OCO2
476 0.093023256 HJZOAEXBCOTMIU-UHFFFAOYSA-N COC(=O)C1=CC=CC(C(=O)OC)=C1O
477 0.093023256 NBGQAPJQVZTDQE-UHFFFAOYSA-N C(C1SCCCS1)C1=CC=CC=C1
478 0.093023256 SWJLBPMEGZJNLB-UHFFFAOYSA-N OC1=Cc2oc(=O)cc(c2C(C1O)O)C
479 0.093023256 CNLYEYZXUDXUOI-UHFFFAOYSA-N C=CC1(O)C(O)C=CC(=C1O)O
480 0.093023256 POELMDAVDFAUMZ-UHFFFAOYSA-N CCC(=O)C1=CC23OCOC3(C=C1O)O2
481 0.093023256 CVIFYMIIQQYVBI-UHFFFAOYSA-N O=C1C=C(C)C23C(O1)(C=C(C=C3)O)O2
482 0.093023256 SOCQRBRJKATAGW-UHFFFAOYSA-N Cc1cc(=O)oc2c1C=CC1(C2O1)O
483 0.093023256 VBBDYDJWXVOYJT-UHFFFAOYSA-N CC1OC(=O)C2=C(C1)C1OC1(C=C2O)O
484 0.093023256 YWPWBNUMYFJOQQ-UHFFFAOYSA-N CC(=CC(=O)c1c(O)cc(cc1O)O)O
485 0.093023256 YDYNCWGFUZCXLI-UHFFFAOYSA-N COC(=O)c1cc(O)cc(c1C=O)OC
486 0.093023256 SUPGOOXXIYDWHK-UHFFFAOYSA-N OC(=O)C=C(Oc1cc(O)cc(c1)O)C
487 0.093023256 ALBUJVBOIXVVLS-UHFFFAOYSA-N COC(=O)C1=CC=C(O)C(=C1)C(=O)OC
488 0.093023256 WVOGNJTVUVHWHR-UHFFFAOYSA-N C=CC(=O)c1cc2OCOc2cc1O
489 0.093023256 ZQGJMYWTHIUNBD-UHFFFAOYSA-N CC1=CC=CC=C1C1SCCCS1
490 0.093023256 LVDIRVPFKZTIRN-UHFFFAOYSA-N O=C1C(O)CC(C2=C1C1(O)OC1C=C2)O
491 0.093023256 KGKMQZXVDKMKRL-UHFFFAOYSA-N Cc1cccc(c1)n1nnnc1S
492 0.093023256 VBCMZLIIYLERKB-UHFFFAOYSA-N Cc1ccc(cc1)n1nnnc1S
493 0.093023256 SGOYHQDJHZXSNP-UHFFFAOYSA-N Cc1ccccc1n1nnnc1S
494 0.093023256 RPXUSEGLHQMSIM-UHFFFAOYSA-N CSc1nnnn1c1ccccc1
495 0.093023256 FNBZXEQEAVWKEL-UHFFFAOYSA-N OC1CC(O)C23C(C1=O)(O2)C(=CC=C3)O
496 0.093023256 HGMIATOQJCNPOO-UHFFFAOYSA-N CC1=CC2=NC=C(Cl)N=C2C=C1C
497 0.093023256 IKONTZWWNICXCP-UHFFFAOYSA-N Oc1cc(O)c2c(c1)C(O)CC(C2=O)O
498 0.093023256 JDADHEKMRZBYDI-UHFFFAOYSA-N OCC1=CC(=O)C2=C(O1)C=C(O)C=C2
499 0.093023256 NCOQWNKWJYTXEU-UHFFFAOYSA-N CC(=O)OCOC(=O)C1=CC=CC=C1O
500 0.093023256 JMKYFMAGVITHQH-UHFFFAOYSA-N OC=CC(=O)c1ccccc1C(=O)O
501 0.093023256 WUJQDYAQHWTUBR-UHFFFAOYSA-N OC1C(O)C(=CC=C1CC=O)O
502 0.093023256 PQZJSTCSEADUFA-UHFFFAOYSA-N OC1C(O)C(=O)c2c(C1=O)cccc2
503 0.093023256 ADTJCPOXCWPHLS-UHFFFAOYSA-N NNC1=NC(=NS1)C1=CC=CC=C1
504 0.093023256 VFDFEHVAGRSMDM-UHFFFAOYSA-N OC(=O)C(C1=CCC(C=C1)O)O
505 0.093023256 NBIDOPFXWZUWTL-UHFFFAOYSA-N OC(=O)C(C1=CC=C(CC1)O)O
506 0.093023256 MCYCKUJHGYYVPC-UHFFFAOYSA-N CC(=O)C(Cl)N=NC1=CC=C(C)C=C1
507 0.093023256 HKKZNYIHZGHNTM-UHFFFAOYSA-N O=CC=C(c1cc(O)c(c(c1)OC)O)O
508 0.093023256 JBXIPVXLLDDUGQ-UHFFFAOYSA-N O=CC(=Cc1cc(O)c(c(c1)OC)O)O
509 0.093023256 RPNQMNGGQCMUFB-UHFFFAOYSA-N O=CC=CC12C=C(OC)C(=C(C2O1)O)O
510 0.093023256 IWWPKMPFUOQJSM-UHFFFAOYSA-N O=CC=CC1=CC2(C(C(=C1)OC)(O2)O)O
511 0.093023256 VEEVIRYFJVHOFR-UHFFFAOYSA-N COC12OC1C(=CC(=C2O)O)C=CC=O
512 0.093023256 BELQQWSCWJOHHP-UHFFFAOYSA-N O=CC1OC1c1cc(O)c(c(c1)OC)O
513 0.093023256 UQNLLEIQVPMKPZ-UHFFFAOYSA-N Oc1cc2occc(=O)c2c(c1C)O
514 0.093023256 LAVJUISMIZTLGI-UHFFFAOYSA-N CCC1OC(=O)C2=C1OC(=O)C=C2OC
515 0.093023256 HAEUAGVVVYLMPW-UHFFFAOYSA-N OC1CC(=O)Oc2c(C1)cc(O)cc2O
516 0.093023256 BOTOMERUHZRSLL-UHFFFAOYSA-N OC(=O)Oc1ccccc1C1OCCO1
517 0.093023256 CXANNUKKXKKTKG-UHFFFAOYSA-N COC1=C(OC)C=C(C(O)=O)C(C=O)=C1
518 0.093023256 RFGOKGSKPKHPQQ-UHFFFAOYSA-N OC1CC(=O)C2=C(C1)C=C(C1C2(O)O1)O
519 0.093023256 ABWPQNKFGHFRSV-UHFFFAOYSA-N OC1CC(=O)C2=C(C1)C1OC1(C=C2O)O
520 0.093023256 XCJUEUKJPURJBE-UHFFFAOYSA-N OC1Cc2cc(O)cc(c2C(=O)C1O)O
521 0.093023256 SRHGLYIHZYMDFM-UHFFFAOYSA-N OC1CC(=O)c2c(C1)cc(c(c2O)O)O
522 0.093023256 BHKWJBLOULPVEY-UHFFFAOYSA-N Oc1cc(O)c2c(c1)C(O)C(CC2=O)O
523 0.093023256 XUGNTHHXOCCQHE-UHFFFAOYSA-N COC1=CC(=O)C=C(C1O)OC
524 0.093023256 ZMBWGTIUPOMPPT-UHFFFAOYSA-N COC1=CC(O)C=C(C1=O)OC
525 0.093023256 IHLIVAHFDOAPFC-UHFFFAOYSA-N OC(=O)C1CCC(C=C1)C(O)=O
526 0.093023256 RYSLBEBCHDULLY-UHFFFAOYSA-N O=C(c1ccccc1)C(=O)CC(=O)O
527 0.093023256 SXXZZYVBKITWQW-UHFFFAOYSA-N COC(=O)C1C(O)C=CC=C1O
528 0.093023256 QDKOFCUUXIAICD-UHFFFAOYSA-N OC(=O)C1CCCC=C1C(O)=O
529 0.093023256 DGBMNSXRCSECOF-UHFFFAOYSA-N CC1OC(=O)C23C(C1)(C=C(C=C3O)O)O2
530 0.093023256 NGGGDGXOSUPKKV-UHFFFAOYSA-N COC1=Cc2oc(=O)ccc2C2C1O2
531 0.093023256 PIOOTLYMWPLGPL-UHFFFAOYSA-N COC12OC2c2c(C=C1)ccc(=O)o2
532 0.093023256 DMEPUVVESYBAPL-UHFFFAOYSA-N CC1=C(CC(C1)C(O)=O)C(O)=O
533 0.093023256 PUSQZAHGNFBQBB-UHFFFAOYSA-N Oc1cc2c(cc1O)ccc(c2O)O
534 0.093023256 JLUQTCXCAFSSLD-UHFFFAOYSA-N O=C1C=CC2(O1)CCC12C=CC(=O)O1
535 0.093023256 TXGOOJRWKNKFCE-UHFFFAOYSA-N CC(=C)C(C)(C)C(C)=C(Cl)Cl
536 0.093023256 CAVORIBXCDTNBO-UHFFFAOYSA-N CC1(SCCCS1)C1=CC=CC=C1
537 0.093023256 OSYHQZRVVFBTEP-UHFFFAOYSA-N NC1=C(C=CC(Cl)=C1)C(=O)NC1CC1
538 0.093023256 ZHHXBBLJRQSVFX-UHFFFAOYSA-N CS\C(NC#N)=N/C1=CN=CC=C1
539 0.093023256 IFDVQVHZEKPUSC-UHFFFAOYSA-N OC(=O)C1C=CCCC1C(=O)O
540 0.093023256 JHDYTSBRCBEKTJ-UHFFFAOYSA-N COC(=O)OC1=CC(C=O)=C(OC)C=C1
541 0.093023256 XQDPWWALDVOICD-UHFFFAOYSA-N COC1C=CC=CC1(O)C(=O)O
542 0.093023256 YHPZNOCRGSDVDJ-UHFFFAOYSA-N OCC1=C(O)C=CC2=C1OC=CC2=O
543 0.093023256 FQHSHGDMRRIVSH-UHFFFAOYSA-N CC1=CC(C(C=C1)O)(O)C(=O)O
544 0.093023256 NCDFLSRVKXKNHL-UHFFFAOYSA-N NC1=NN=C(CS1)C1=CN=CC=C1
545 0.093023256 ZGOSCSKDQWDTIK-UHFFFAOYSA-N NC(=S)NC1=CC2=C(NN=C2)C=C1
546 0.093023256 MLUFGRKARAWYOR-UHFFFAOYSA-N ClC1=CN(CC2=CC=CC=C2)N=C1
547 0.093023256 RCHWYDXURDHCJN-UHFFFAOYSA-N NC(=N)SC1=NC2=CC=CC=C2N1
548 0.093023256 TVYAHCDRRICQJM-UHFFFAOYSA-N NNC1=NC2=CC=CC=C2NC1=S
549 0.093023256 BPAHUGKAEMGTSH-UHFFFAOYSA-N CC1=CC=C(C=C1)C1SCCCS1
550 0.093023256 RYYDYVONEITQKD-UHFFFAOYSA-N O=CC=CC(=O)Oc1ccccc1O
551 0.093023256 QKLBGPAESFMKGB-UHFFFAOYSA-N CP(=O)(NN)C1=CC=CC=C1
552 0.093023256 FBSHWWGJKAUMMN-UHFFFAOYSA-N CC(=O)OC1CCS(=O)(=O)CC1
553 0.093023256 WRJRZNHDCDDIFH-UHFFFAOYSA-N OC(=O)C1CC(=C)CC1C(O)=O
554 0.093023256 COYPLZXSHTZYFQ-UHFFFAOYSA-N NNC1=NN=C(S1)C1=CC=CC=C1
555 0.093023256 CQWFWIBGCBOEIG-UHFFFAOYSA-N CC(CCC(O)=O)([N+]([O-])=O)[N+]([O-])=O
556 0.093023256 WDBWMWDAYBDTOO-UHFFFAOYSA-N CC1=C(C(O)=O)C(=O)OC1(C)C
557 0.093023256 ODXNOGQHTZSYFY-UHFFFAOYSA-N OC(=O)C1=C(C=C(C=C)C=C1)C(O)=O
558 0.093023256 FULJYOHNTHCAOL-UHFFFAOYSA-N CC(=O)OCC1=COCCC1=O
559 0.093023256 VQILAUHHKYCEOS-UHFFFAOYSA-N NC1=NSC(NC2=CC=CC=C2)=N1
560 0.093023256 CXKSYUVBLKDHAF-UHFFFAOYSA-N CC1(C)OC2=C(COC2=O)C(=C1)C(O)=O
561 0.093023256 FXTIYEKZZYPBFW-UHFFFAOYSA-N CC(OC1=CC=C2OCOC2=C1)C(O)=O
562 0.093023256 RDHXTHOSFLHNJS-UHFFFAOYSA-N O=C1C=CC(=O)C2(C1=CC=CC2O)O
563 0.093023256 DUFKENSCPAEKJP-UHFFFAOYSA-N Oc1ccc(cc1)C=C(C(=O)O)C(O)O
564 0.093023256 PCMSKOWULQAFFF-UHFFFAOYSA-N O=c1ccc2c(o1)c(O)c(cc2C)O
565 0.093023256 ZVVPUOBJJCCSEF-UHFFFAOYSA-N Oc1ccc2c(c1O)oc(=O)c(c2)C
566 0.093023256 WOMVXCFKCLHDJD-UHFFFAOYSA-N CC1=CC=NN1C1=CC=C(Cl)C=C1
567 0.093023256 OYXRTQDEJASZFE-UHFFFAOYSA-N OCC1OC(=O)c2c(C1)cc(cc2O)O
568 0.093023256 KMYSVQOMALEHHV-UHFFFAOYSA-N OCCOC1=C(F)C=CC(F)=C1F
569 0.093023256 ZKUBFUXKERAFCL-UHFFFAOYSA-N COC1=CC(=O)C(=O)C=C1OCC#C
570 0.093023256 XUKNFSXHFVTOOA-UHFFFAOYSA-N CC1=CC=NN1C1=CC=CC=C1Cl
571 0.093023256 KWSNNOKQKNBTBP-UHFFFAOYSA-N CC1=CC=NN1C1=CC(Cl)=CC=C1
572 0.093023256 XJYLRMVGOLKGTN-UHFFFAOYSA-N CC1=C(O)C2=C(COC2)C(C(O)=O)=C1O
573 0.093023256 BZDAUORPMAWHLY-UHFFFAOYSA-N OC(=O)C1CC=CC(C1)C(O)=O
574 0.093023256 NCTDSZYHFWRNIQ-UHFFFAOYSA-N OC1COC(OC1)C1=CC=CO1
575 0.093023256 UFIQZQSPRLXMOJ-UHFFFAOYSA-N O[Si](O)(O)CCCOC(=O)C=C
576 0.093023256 KFKIIQXRXOJASR-UHFFFAOYSA-N ClC1=C2C=C(NC2=NC=C1)C1CC1
577 0.093023256 ZWLVYTBECJRJBF-UHFFFAOYSA-N COC(=O)C1=CC=CC2=C1OCC2=O
578 0.093023256 HDRJMNDJRZZCST-UHFFFAOYSA-N NCC1=CC(=CN=C1)C1=NN=CS1
579 0.093023256 NSDCINLDXHWOFO-UHFFFAOYSA-N CCOC(=O)C1=CC(O)=CC(=C1)C(O)=O
580 0.093023256 FEMASQWEWASIDP-UHFFFAOYSA-N CC(=O)C1=CC(C=O)=C(O)C(C=O)=C1
581 0.093023256 PAINSRDHMRYAGK-UHFFFAOYSA-N ClCC1=CC=C(C=C1)N1C=CC=N1
582 0.093023256 AUKPTCDSMZHDDA-UHFFFAOYSA-N Oc1cc2oc(=O)c(cc2cc1O)C
583 0.093023256 AXRMZRLNCOVFJZ-UHFFFAOYSA-N CC1=CC=CC(C1O)(O)C(=O)O
584 0.093023256 LNZSIRYZTYDEDF-UHFFFAOYSA-N CC1(CC2=CC=CC=C2)SCCS1
585 0.093023256 CWLQMEMHOVBEGW-UHFFFAOYSA-N OC1=CC=C(OCC(F)(F)F)C=C1
586 0.093023256 QGZOCMQCOZSUOC-UHFFFAOYSA-N COC(=O)C1=C(O)C=C(O)C(C=O)=C1C
587 0.093023256 KYQWVRPVHOYDMJ-UHFFFAOYSA-N [H]C12CC([H])(C1)C(C2)(C(O)=O)C(O)=O
588 0.093023256 CCVRXFLSCKLZOV-UHFFFAOYSA-N COC1=C(O)C=CC(C1)C(=O)O
589 0.093023256 ACDLVBJKQFAJIB-UHFFFAOYSA-N CCOC(=O)C(C)([N+]([O-])=O)[N+]([O-])=O
590 0.093023256 NCMUQIOHXQIJKT-UHFFFAOYSA-N CCOC(=O)OOC(=O)C1=CC=CC=C1
591 0.093023256 OVHKECRARPYFQS-UHFFFAOYSA-N OC(=O)C1(CCCC=C1)C(O)=O
592 0.093023256 YYMNNMPOIWBZRJ-UHFFFAOYSA-N NC1=NN=C(S1)C1=CC=C(N)C=C1
593 0.093023256 DLHSHXKZQWMDKE-UHFFFAOYSA-N CC1OC(=O)c2c(C1)cc(c(c2O)O)O
594 0.093023256 CSWLIEDSUBZBDL-UHFFFAOYSA-N CC1=C(SC2=CC=CC=C12)B(O)O
595 0.093023256 QMHWARSFUCGBJK-UHFFFAOYSA-N NC(N)=NC1=NC2=CC=CC=C2S1
596 0.093023256 WGIDMROBNLSJES-UHFFFAOYSA-N COC1CC(=CC=C1O)C(=O)O
597 0.093023256 GUEONWKFKFCICE-UHFFFAOYSA-N CC1=C(C)C(C1C(O)=O)C(O)=O
598 0.093023256 ILUAAIDVFMVTAU-UHFFFAOYSA-N OC(=O)C1CC=CCC1C(O)=O
599 0.093023256 TYRHBOVOXGAYLQ-UHFFFAOYSA-N O=CC1C(O)C=C(C=C1O)CO
600 0.093023256 PNZNOIVKLPJBOR-UHFFFAOYSA-N CN1N=NN=C1SC1=CC=CC=C1
601 0.093023256 ILUAAIDVFMVTAU-UHFFFAOYSA-N OC(=O)C1CC=CCC1C(O)=O
602 0.093023256 CQNPSIAJXGEDQS-UHFFFAOYSA-N OC(=O)C=C(C(O)=O)C1=CC=CC=C1
603 0.093023256 LVKMXHBIBXDYCD-UHFFFAOYSA-N C=CC#CC1=CC=C(S1)C1=CC=CC=C1
604 0.093023256 ILUAAIDVFMVTAU-UHFFFAOYSA-N OC(=O)C1CC=CCC1C(O)=O
605 0.093023256 DIEZJMZDLFNPCY-UHFFFAOYSA-N CC1=CC2(C(C(=O)O1)C(=CC(=C2)O)O)O
606 0.093023256 VDSOPWBOLIIDGJ-UHFFFAOYSA-N OC(=O)C1(O)C=CC=CC1(C)O
607 0.093023256 SJHDJJGCRSLPKA-UHFFFAOYSA-N CC1=COC2=C(OC(=O)C=C2C)C1=O
608 0.093023256 NTINFTOOVNKGIU-UHFFFAOYSA-N OCCOC(=O)C1=CC=CC=C1C(O)=O
609 0.093023256 CNZOJNQAPHAMBV-UHFFFAOYSA-N COc1c(O)ccc2c1OC(=C)C2=O
610 0.093023256 DTEMWHDWCYDLNU-UHFFFAOYSA-N Oc1cc(O)c2c(c1)C(O)C(OC2=O)C
611 0.093023256 UCQKETFDIUYJCV-UHFFFAOYSA-N OCOc1cc2oc(=O)ccc2cc1
612 0.093023256 AXRMZRLNCOVFJZ-POYBYMJQSA-N CC1=CC=C[C@@]([C@H]1O)(C(=O)O)O
613 0.093023256 STGBYWNNAZDMFE-UHFFFAOYSA-N COC1=C(OCC(O)=O)C(C=O)=CC=C1
614 0.093023256 VJVLLXIYONNCJW-UHFFFAOYSA-N SC1N=NC(=N)N1C1=CC=CC=C1
615 0.093023256 UZOBPKPYKVUYQP-UHFFFAOYSA-N COC1=Cc2ccc(=O)oc2C(C1O)O
616 0.093023256 OKNHZPGPLNUEPC-UHFFFAOYSA-N NN1C(=S)NN=C1C1=CC=CC=C1
617 0.093023256 NGIMNFJZDBLEQR-UHFFFAOYSA-N C=CCSC1=NC2=CN=CN=C2N1
618 0.093023256 NNXCOYJTMBYPGP-UHFFFAOYSA-N NC1=C(Cl)C=CC(=C1)C(O)=NC1CC1
619 0.093023256 NGKHBJGPSIJYFU-UHFFFAOYSA-N CC1=CC=C(C=C1)C1(C)SCCS1
620 0.093023256 XBTKLPCVXRFQLT-UHFFFAOYSA-N CC1CSC(S1)C1=CC=C(C)C=C1
621 0.093023256 SENMPMXZMGNQAG-UHFFFAOYSA-N O=C1OCCOC(=O)C2=CC=CC=C12
622 0.093023256 NJJKAHCHIIPONK-UHFFFAOYSA-N COC1Cc2ccc(=O)oc2C(=C1O)O
623 0.093023256 GCUIYKXCCXKSRU-UHFFFAOYSA-N COC1=C(OCC(O)=O)C=C(C=O)C=C1
624 0.090909091 BSJQJYAQHIATJS-UHFFFAOYSA-N COCCCC(=O)C(F)(F)F
625 0.090909091 CBSWMQDKDNANIQ-UHFFFAOYSA-N OC(C(C(=O)c1ccccc1)C(=O)O)O
626 0.090909091 YGVOXMBGWLDDHL-UHFFFAOYSA-N OCC(=O)C1C=CC(=CC1O)O
627 0.090909091 LWDXRCMYWKMYBL-UHFFFAOYSA-N OC(=O)CCC(=O)c1cc(O)ccc1O
628 0.090909091 MIVQZQMAIWWHME-UHFFFAOYSA-N COC(=O)CC1C(O)C=CC1=O
629 0.090909091 FTUCLOPNWDTKCB-UHFFFAOYSA-N O=C1C=CC2(O1)CCC12OC(=O)CC1O
630 0.090909091 MCKWNOIQEHHUHH-UHFFFAOYSA-N CC1(OC=C2CCOC2=O)OC(=O)C=C1
631 0.090909091 MIVQZQMAIWWHME-UHFFFAOYSA-N COC(=O)CC1C(O)C=CC1=O
632 0.090909091 UAOWOJCJGNHQCV-UHFFFAOYSA-N OC(=O)C(=O)C1=CCCCC1O
633 0.090909091 RWYUMSZQZUIFNY-UHFFFAOYSA-N OCOC(=O)C=Cc1ccc(c(c1)O)O
634 0.090909091 OUSMRODKOFYRLF-UHFFFAOYSA-N C1CSC(SC1)C1=CC=CC=CC1
635 0.090909091 WWNJFLXSWWIOGS-UHFFFAOYSA-N OC(=O)CCC(=O)OC1=CC=C(O)C=C1
636 0.088888889 DBSQNVQVZKTBBV-UHFFFAOYSA-N OC#CCCCCC(=O)C(=O)O
637 0.088888889 WGWLAJDDGOYZSG-UHFFFAOYSA-N CCN1C(=O)CCSC1=S
638 0.088888889 YRFGIWRXWMSOLM-UHFFFAOYSA-N CCCS(=O)(=O)COC(=O)C=C
639 0.086956522 UTRSJXXFYSBAQA-UHFFFAOYSA-N NCCSC(SCCN)C(O)=O
640 0.086956522 SMGZBRVSYVJHCB-UHFFFAOYSA-N OC(=O)CCC(CCS)C(O)=O
641 0.086956522 RPSSCYORFZCANO-SECBINFHSA-N OCC#CC#CC#CCC(O)C(=O)O
642 0.086956522 MJPWZMPUQRCKED-SNAWJCMRSA-N C=C/C(=C/C(C(=O)C(=O)O)O)/C
643 0.086956522 RPSSCYORFZCANO-UHFFFAOYSA-N C(C(O)CC#CC#CC#CCO)(=O)O
644 0.086956522 HFCQBLRFXSVFNX-UHFFFAOYSA-N O=CCC=CCC(=O)CC(=O)O
645 0.086956522 MRVXUXRNCLYZLS-UHFFFAOYSA-N O=CCC(=O)CC=CCC(=O)O
646 0.086956522 MSNJVQQEEWDLKA-UHFFFAOYSA-N COC1=CC(C(C=C1)(O)C=O)O
647 0.086956522 OQPJOCAMXGNLHQ-UHFFFAOYSA-N CC=CC=CC(C(=O)C(=O)O)O
648 0.086956522 BNIZRSVDAJLTMY-UHFFFAOYSA-N CCOC(=O)C(=CC1=CC=CO1)C(O)=O
649 0.086956522 JQXRTKKMEZTUFS-UHFFFAOYSA-N CC(=CC(=O)O)C=CC(=O)OC
650 0.086956522 IGNJEVFWGCEEFU-UHFFFAOYSA-N ClCCC(=O)N=NCC1=CC=CC=C1
651 0.086956522 IEJDIEUCQNSGPL-UHFFFAOYSA-N CC(=O)OCC1=CCCOC1=O
652 0.086956522 FOSXJYXMNHULFJ-UHFFFAOYSA-N O=CC=CC(C(C(=O)C=C)O)O
653 0.086956522 XYJIHFFZEHASNK-UHFFFAOYSA-N O=CC=C(C(O)C)C=CC(=O)O
654 0.085106383 MDXMLIAPOIKYNN-UHFFFAOYSA-N NC(=O)NC(=O)C(C(=O)O)C(O)O
655 0.085106383 YRDIJWBZGLXGQL-UHFFFAOYSA-N NC(C(NC(=O)C(=O)O)O)C(=O)O
656 0.085106383 ODQZSBXOAMPYJG-UHFFFAOYSA-N CC(=CC=C)C(C(=O)C(=O)O)O
657 0.085106383 FLEXSJVACYXGRK-UHFFFAOYSA-N NC(=O)NC(C(C(=O)O)C(=O)O)O
658 0.085106383 QDPSVVCBVYPGHO-UHFFFAOYSA-N OC1C(=O)OC2(CCCC2)C1=O
659 0.085106383 AXKJOZJZDNRTPF-UHFFFAOYSA-N O=CC(=CC(=C(C(=O)O)O)C)C
660 0.085106383 OXRMSELIGLVOLE-UHFFFAOYSA-N O=CC(=C(C=C(C(=O)O)O)C)C
661 0.085106383 WFSRGXLWZYNBDY-UHFFFAOYSA-N OC(=O)CC1C=C(O)C=CC1O
662 0.085106383 UVLQWDMZGADKSL-UHFFFAOYSA-N O=CCC1=C(C)C(=O)C(=C(C1=O)OC)O
663 0.085106383 USWZCHRCOGYQCP-UHFFFAOYSA-N COC(=O)C=C(C=CC(=O)O)C
664 0.085106383 MFRDTCKJOFHQDZ-UHFFFAOYSA-N COC(=O)C(=O)CC(=O)C1CC1
665 0.085106383 LLFVCNGTJWGMIH-UHFFFAOYSA-N NC(=O)NC(C(C(=O)O)O)C(=O)O
666 0.083333333 CYMVZYDONBFADK-UHFFFAOYSA-N COC(=O)C(=O)C(=O)CCC=C
667 0.083333333 UTGWZXSWRKCSSY-UHFFFAOYSA-N CSCCC(OC(C)=O)C(O)=O
668 0.083333333 AUFBNDIPQOQLEF-UHFFFAOYSA-N CC(C)C(=O)OCCSCCCl
669 0.083333333 KAUVYPZCBVZESR-UHFFFAOYSA-N OC(=O)C(=C)CC(=O)OCC=C
670 0.083333333 VTKLVRNWOSASHL-UHFFFAOYSA-N CCC(=O)CC1OC(=O)C(=C1)O
671 0.083333333 KCCAOMGZSBMXLQ-UHFFFAOYSA-N CCCC(=O)C1C(=O)COC1=O
672 0.083333333 MAXSNPXEYYRPOE-UHFFFAOYSA-N COC1CCC(=CO1)C(=O)C(F)(F)F
673 0.083333333 GOSCMPXAIACBPE-UHFFFAOYSA-N CC1=C(CC(=O)OC)OC(=O)C1
674 0.081632653 LBWSFQCWVBVGBM-UHFFFAOYSA-N OC(=O)C(=CC=CC=O)CCO
675 0.08 AHMIDNGDIZQDNF-UHFFFAOYSA-N CCCCSC(C)(Cl)C(=O)OC
676 0.08 UJWSKPHRMAWLBJ-UHFFFAOYSA-N COC(=O)C(=CC=CC(=O)C)O
677 0.076923077 YDBOMLHGHSBTIS-UHFFFAOYSA-N CCOC(=O)CCCSCCCl
678 0.076923077 UHKFLGIYBCOJMV-UHFFFAOYSA-N NC(C(=O)O)CSCSCCN
679 0.075471698 LNGNFXKODQAWEG-UHFFFAOYSA-N OOC(C(=CNC(=O)N)C(=O)O)O
680 0.052631579 MMINFSMURORWKH-UHFFFAOYSA-N O=C1OCCOC(=O)C2=CC=C1C=C2
681 0.046511628 HDENNMIVUMXWFJ-UHFFFAOYSA-N OCC1CC=C(C(=C1)O)C(=O)O
682 0.046511628 UDZVELCRMCVKAR-UHFFFAOYSA-N COC(=O)C=Cc1cc(O)c(cc1O)O
683 0.046511628 LRLNCCZTPIYURB-UHFFFAOYSA-N COC(=O)C=Cc1cc(O)c(c(c1)O)O
684 0.046511628 FTADROFLGVZBEZ-UHFFFAOYSA-N COC(=O)C=CC12OC2C(=C(C=C1)O)O
685 0.046511628 WJRSVTWCANMWPM-UHFFFAOYSA-N COC(=O)C=CC1=CC2(C(C=C1)(O2)O)O
686 0.046511628 XREGOOWEQDVGIA-UHFFFAOYSA-N COc1cc(ccc1O)C(O)O
687 0.046511628 JLGXBXHKOOZSDW-UHFFFAOYSA-N OCOc1cc(CO)ccc1O
688 0.046511628 HDNGXKVNOLVZCQ-UHFFFAOYSA-N OCOc1ccc(c(c1)OC)O
689 0.046511628 GWBDSUWCYGWPLW-UHFFFAOYSA-N C=CC1=CC=C(C(C1O)(O)O)O
690 0.046511628 FZIBAKNGBJVGEU-UHFFFAOYSA-N Cc1cc(=O)oc2c1C1OC1C(=C2)O
691 0.046511628 SNZUMFAROVMPJO-UHFFFAOYSA-N CC1=CC(=O)C2C(O1)(O)C=C(C=C2O)O
692 0.046511628 ALEWURLJULUBPE-UHFFFAOYSA-N O=C1CCC(=O)C2C1=C(O)C=CC2(O)O
693 0.046511628 KOOQFLDJORGVEQ-UHFFFAOYSA-N OC(=O)CC1=CC=CC(C1O)O
694 0.046511628 VLQPUAMCKZHLOV-UHFFFAOYSA-N COC1=CC(C(C=C1)C(=O)O)O
695 0.046511628 ULJMDRNGVLAUCN-UHFFFAOYSA-N O=C(c1ccccc1)C(=CC(=O)O)O
696 0.046511628 MRJOZYFXZBWPLN-UHFFFAOYSA-N O=CC=Cc1cc(OC)c(c(c1O)O)O
697 0.046511628 GAYBPSADUXDKSI-UHFFFAOYSA-N O=CC=Cc1cc(O)c(c(c1O)OC)O
698 0.046511628 QNWFPDYSEJKKPL-UHFFFAOYSA-N CC1=CC(O)C(C(=C1)O)C(=O)O
699 0.046511628 NPGTUPUXMYHSQF-UHFFFAOYSA-N Clc1cccc2c1[nH]cc2CC=N
700 0.046511628 JRGGSEIPXKOQSA-UHFFFAOYSA-N COC1CC(=O)C=C(C1=O)OC
701 0.046511628 IMTLXVWKYJQAKO-UHFFFAOYSA-N C=CC1(O)C=C(O)C(=CC1O)O
702 0.046511628 YWTTUJAOOGIYKA-UHFFFAOYSA-N COC1=C(O)C(=O)CC(C=C1)O
703 0.046511628 QQNZLZMYEUKHON-UHFFFAOYSA-N CC(Sc1nc(O)nc2c1[nH]cn2)C
704 0.046511628 BOBDWZYFPQJXIA-UHFFFAOYSA-N CC(Sc1ncnc2c1[nH]c(n2)O)C
705 0.046511628 KOVSRXPFKIREHI-UHFFFAOYSA-N CC1=CC(O)C(C(=C1)C(=O)O)O
706 0.046511628 YZZIXSUTJHCCFT-UHFFFAOYSA-N CC1=CC=C(C(C1O)O)C(=O)O
707 0.046511628 LASUUOCRZLAETI-UHFFFAOYSA-N OC1C=CC(=C(C1O)C(=O)O)C
708 0.046511628 QFBYJOPVRDGQAV-UHFFFAOYSA-N COC(=O)C1=CC=CC(C1O)O
709 0.046511628 JODSHLRWYRMHSI-UHFFFAOYSA-N COC1C(O)C=CC=C1C(=O)O
710 0.046511628 NXDHFYQDCHLFPL-UHFFFAOYSA-N COC1C=CC=C(C1O)C(=O)O
711 0.046511628 UZWWTVOPZYCZCT-UHFFFAOYSA-N OCOc1cccc(c1O)OC
712 0.046511628 HPQJFSVWDLYANM-UHFFFAOYSA-N OC(=O)CC1C(O)C=CC=C1O
713 0.046511628 OPGOFPIRKKKPRW-UHFFFAOYSA-N OC(=O)CC1=C(O)CCC=C1O
714 0.046511628 TYAGOZRMQCDURU-UHFFFAOYSA-N O=CC1C=C(OC)C(=CC1O)O
715 0.046511628 BAUJPNLONGLOFR-UHFFFAOYSA-N OC(=O)COC1=CC=C(CC1)O
716 0.046511628 SWDOFNQZEBPDCZ-UHFFFAOYSA-N OC(=O)COC1=CCC(C=C1)O
717 0.046511628 PQMBLMCWBJCHMR-UHFFFAOYSA-N OC(=O)COC1CC=C(C=C1)O
718 0.046511628 RVMHACBYHBTPGM-UHFFFAOYSA-N OC(Cc1ccco1)CC(=O)O
719 0.046511628 UVFREWANXJBSHL-UHFFFAOYSA-N CC(C(c1ccco1)C(=O)O)O
720 0.046511628 NQBMVMSFKYTUHX-UHFFFAOYSA-N O=CCC1=CC(C(C=C1)(O)O)O
721 0.046511628 VGAYAKUGIATWRR-UHFFFAOYSA-N ClC1=CC=C(CN2CCNC2=O)C=C1
722 0.046511628 NUCLOIKHTIHRMG-UHFFFAOYSA-N COC1=C(O)C(OC)=C2COC(=O)C2=C1
723 0.046511628 RRYLJIZZSKSDGN-UHFFFAOYSA-N O=C(OCC1=CC=CO1)C1=CC=CO1
724 0.046511628 GUMPYDGUYXOYML-UHFFFAOYSA-N ClCCCN1C(=O)NC2=CC=CC=C12
725 0.046511628 ZWCSWKXHGUBZAK-UHFFFAOYSA-N CN1CN(CCO)CSC1=S
726 0.046511628 MBKWNJVQSFBLQI-UHFFFAOYSA-N CC1=C(N=CN1)C1=CC=C(Cl)C=C1
727 0.046511628 LZFNKJKBRGFWDU-UHFFFAOYSA-N O=C1OCCOC(=O)C2=CC=CC1=C2
728 0.046511628 ARNOKZCUVMCJQP-UHFFFAOYSA-N NNC1=NN=C(C=C1)C1=CC=CS1
729 0.046511628 VRRDPPHOZQOYGA-UHFFFAOYSA-N CN1C(Cl)=CN=C1C1=CC=CC=C1
730 0.046511628 NA Clc1ccccc1Cc1cnc[nH]1
731 0.046511628 KUDUQBURMYMBIJ-UHFFFAOYSA-N C=CC(=O)OCCOC(=O)C=C
732 0.046511628 PRDSMYUJZRWZLE-UHFFFAOYSA-N NC(=O)C1=NC(=NC(=N1)C(N)=O)C(N)=O
733 0.046511628 UUDMEJQLIBKUDR-UHFFFAOYSA-N S(C#CC1=CC=CC=C1)C1=CC=CC=C1
734 0.046511628 YYZYZUVHSCLRKI-UHFFFAOYSA-N CC1=CC(Cl)=NC2=C1C=CC(N)=C2
735 0.046511628 CNNSWSHYGANWBM-UHFFFAOYSA-N CC1=C(C)N=C2C=C(Cl)C=CC2=N1
736 0.046511628 CGIQMNOWTWHEJA-UHFFFAOYSA-N CN1C=NC2=C1N=CN=C2SCCO
737 0.046511628 OHKRYVAKYCCYNX-UHFFFAOYSA-N CCC1=CN=C(CC)C(Cl)=N1
738 0.046511628 UHCUBOJGMLASBY-UHFFFAOYSA-N CC1=NC(CCl)=NC2=CC=CC=C12
739 0.046511628 SBZDFXUWYQLZSV-UHFFFAOYSA-N CSC1=NC=NC2=C1N=CN2CCO
740 0.046511628 MBKWNJVQSFBLQI-UHFFFAOYSA-N CC1=C(N=CN1)C1=CC=C(Cl)C=C1
741 0.046511628 CQESPDFZIFJLII-UHFFFAOYSA-N CCC(C)OC(=O)C(F)(F)F
742 0.046511628 HLCDGFNOHFBIMK-UHFFFAOYSA-N CC1=NC2=C(C=CC(Cl)=N2)C(C)=C1
743 0.046511628 AUVAYKUAZKEFGY-UHFFFAOYSA-N CC1(C)OC2CS(=O)(=O)CC2O1
744 0.046511628 BTPORJVAKLIAGD-UHFFFAOYSA-N COC1=CC(C=O)=C(OCC(O)=O)C=C1
745 0.046511628 NAWINKOQQUXUFD-UHFFFAOYSA-N ClC1=CC=C(NC(=O)NC2CC2)C=C1
746 0.046511628 BKXRKRANFLFTFU-UHFFFAOYSA-N C=CCOC(=O)C(=O)OCC=C
747 0.046511628 SNUDLBMUWHONSL-UHFFFAOYSA-N CN1C(=CN=C1[N+]([O-])=O)C1=NN=C(N)O1
748 0.046511628 LHPOIQVOXOVXFQ-UHFFFAOYSA-N COC(=O)C1=CC2OC2C(O)C1
749 0.046511628 QJWWKJLGCBDEMJ-UHFFFAOYSA-N COC1=CC(=O)C(C(C)=O)=C(OC)C1=O
750 0.046511628 UZVSHCNZHUESBZ-UHFFFAOYSA-N [O-][N+](=O)NC1=NCCN1CCCl
751 0.046511628 JNDIDDMPBOLGER-UHFFFAOYSA-N CC(C)COC(=O)C(F)(F)F
752 0.046511628 UDVUVDFCVYPFNO-UHFFFAOYSA-N C1CSCC2=CC(CSC1)=CC=C2
753 0.046511628 VHGUEFYFGNPGPM-UHFFFAOYSA-N CCCCSC(=S)C1=CC=CC=C1
754 0.046511628 LBCUISTYDXONFZ-UHFFFAOYSA-N CCC1ONC(=N1)C1=CC=C(Cl)C=C1
755 0.046511628 GEVDEBMWTUYELT-UHFFFAOYSA-N CSC1=NN=C2N1C(=O)C=C(C)N2C
756 0.046511628 JKZDTEJQHQLIEB-UHFFFAOYSA-N CN1C(NO)C(C)(C)SC1=S
757 0.046511628 KOMUOBBMWOSPEZ-UHFFFAOYSA-N ClC1=CC=CC=C1NC(=O)NC1CC1
758 0.046511628 XLCWRTHBRZQKJL-UHFFFAOYSA-N ClC1=NC=C(C=C1)C(=O)N1CCCC1
759 0.046511628 VPAIWWAIPXYULB-UHFFFAOYSA-N N#CC1=CC=CN1C1=NC=CS1
760 0.046511628 MXANKYKNKHBMTR-UHFFFAOYSA-N CC1=NC2=CC=CC=C2N=C1CCl
761 0.046511628 IXOORKMHZKVPBC-UHFFFAOYSA-N ClC1=CC=C(NC(=O)NCC=C)C=C1
762 0.046511628 PRKFRFBAKGZDEX-UHFFFAOYSA-N ClCC1=CN(N=C1)C1=CC=CC=C1
763 0.046511628 ZZOWFLAMMWOSCG-UHFFFAOYSA-N CC1=NN(C(Cl)=C1)C1=CC=CC=C1
764 0.046511628 KMBLGUFRZSQVSJ-UHFFFAOYSA-N COC1=CC(OC)=C(C=O)C(O)=C1C=O
765 0.046511628 HZDKMZDZFLQYPA-UHFFFAOYSA-N OCCCC1=NC2=C(N1)C=C(Cl)C=C2
766 0.046511628 MTHNWHRBVIADBZ-UHFFFAOYSA-N CCC1=NC2=CC=CC=C2N=C1Cl
767 0.046511628 DHNHZPQPQAINDI-UHFFFAOYSA-N CC1=CC2=C(SC(=C2)B(O)O)C=C1
768 0.046511628 COMPGPWYKZNXNH-UHFFFAOYSA-N CC1=C(C=NN1)C1=CC=CC=C1Cl
769 0.046511628 GIPOXCHFUQCEPZ-UHFFFAOYSA-N CC1=C(C=NN1)C1=CC=C(Cl)C=C1
770 0.046511628 PJCDNTVCCXJUAC-UHFFFAOYSA-N CC(C)C1=NC(C)=CC(Cl)=N1
771 0.046511628 ILYOSYIJGVKBAA-UHFFFAOYSA-N ClC1=C(C=CC=N1)C(=O)N1CCCC1
772 0.046511628 ORVNCMYBCMQQSV-UHFFFAOYSA-N COC1=C(C=O)C=CC(OCC(O)=O)=C1
773 0.046511628 BWPSIGMJCQHAGB-UHFFFAOYSA-N ClC1=C(C=C2CCCCC2=N1)C#N
774 0.046511628 XVSYIVUDNMSUGE-UHFFFAOYSA-N CCOC(=O)C(=O)C1=C(O)C=C(O)C=C1
775 0.046511628 OYNISOBYGVIGGH-UHFFFAOYSA-N CN1C=C(C=N1)C1=CC=C(Cl)C=C1
776 0.046511628 FVANHAKOLFUSGV-UHFFFAOYSA-N CC1=CC(=CC=C1)C1SCCCS1
777 0.046511628 AWTCJUDXLFXAQY-UHFFFAOYSA-N ClC1=CC=CC=C1NC(=O)NCC=C
778 0.046511628 JXYKLMIZMNTBPT-UHFFFAOYSA-N CN1C(=S)SC(NO)C1(C)C
779 0.046511628 BKSCIIVDHYXBRU-UHFFFAOYSA-N CSC1=CC=C(C=C1)C1=NNN=N1
780 0.046511628 XWPOTAUZSXNYQE-UHFFFAOYSA-N CC1=NON=C1N=[N+]([O-])C1=NON=C1C
781 0.046511628 QMACXKBPXVOCCH-UHFFFAOYSA-N OC(O)C1=CC=C(C=C1)C(O)O
782 0.046511628 QMACXKBPXVOCCH-UHFFFAOYSA-N OC(O)C1=CC=C(C=C1)C(O)O
783 0.046511628 RZNHAJPLNGBHCA-UHFFFAOYSA-N COC1=CC(=O)OC2=C1C=CC(O)=C2
784 0.046511628 DJAJKNDOAPELFN-UHFFFAOYSA-N ClCC1=CC=C(C=C1)N1C=CN=C1
785 0.046511628 RRYPUEQOPVEUHM-UHFFFAOYSA-N CSC1=CC=C(F)C2=CC=CC=C12
786 0.046511628 NNADJWNJTLVMSL-UHFFFAOYSA-N CC(C)(C)SC(=S)C1=CC=CC=C1
787 0.046511628 OFAQOQOKFYLZIS-UHFFFAOYSA-N ClCC1=CN=C(N1)C1=CC=CC=C1
788 0.046511628 GCPLLNZGWOPZLF-UHFFFAOYSA-N CC(C)(CC(F)(F)F)C(O)=O
789 0.046511628 HWKMZYCWSDPJQH-UHFFFAOYSA-N CC1=C(SC(=C1)B1OCCCO1)C=O
790 0.046511628 RDUNVFMFQKNWBM-UHFFFAOYSA-N CCC1=NC2=CC=CC=C2C(Cl)=N1
791 0.046511628 YBIBLJMBFUFDOM-UHFFFAOYSA-N FC1=CC=C(CC2=CC=CS2)C=C1
792 0.046511628 NYLJHRUQFXQNPN-UHFFFAOYSA-N CC(C)(C)SSSC(C)(C)C
793 0.046511628 XGWWPNZMHWZURE-UHFFFAOYSA-N CC1=C(OC2=CC=CC=C2O1)C(O)=O
794 0.046511628 FGLXEODJTYLSDV-UHFFFAOYSA-N ClC1=CC=CC=C1CN1C=CN=C1
795 0.046511628 CHPSDNSPOGWYMN-UHFFFAOYSA-N CC(C)N1C(=O)NC2=C1C=CC(Cl)=C2
796 0.046511628 ATVQVVOUVPSRGN-UHFFFAOYSA-N CN1C(=NC=C1[N+]([O-])=O)C1=NN=C(N)O1
797 0.046511628 JLSSDDKIPWWYGS-UHFFFAOYSA-N COC1=CC(=O)C(C1)OC(C)=O
798 0.046511628 QSUJHKWXLIQKEY-UHFFFAOYSA-N CC(=C)C(=O)OC1CCOC1=O
799 0.046511628 LFUQUCOYQGAFFE-UHFFFAOYSA-N CC1=CC(Cl)=C2C=CC(C)=NC2=N1
800 0.046511628 ZROFAXCQYPKWCY-UHFFFAOYSA-N CC(=C)C(=O)OC1COC(=O)C1
801 0.046511628 PFGBSLBKUIMZLZ-UHFFFAOYSA-N CCC(=O)N1CCSC1=S
802 0.046511628 JBTRMRJZSPSSHU-UHFFFAOYSA-N CC1=CC(Cl)=NC2=C1C=C(N)C=C2
803 0.046511628 PKYIEWLPNIBZJS-UHFFFAOYSA-N CC(=O)C1=C(O)C(C)=C(O)C(C=O)=C1O
804 0.046511628 UWTWMUXPAIGYME-UHFFFAOYSA-N CNC1=C2C=CC(Cl)=CC2=NC=C1
805 0.046511628 BTTUMVHWIAXYPJ-UHFFFAOYSA-N C[Si](C)(C)C1SCCCS1
806 0.046511628 OLDGZVUDLLXEQQ-UHFFFAOYSA-N CC(C)CSSSCC(C)C
807 0.046511628 ASOMKMLGQYKTOA-UHFFFAOYSA-N CC1=CC(=O)OC2=C1C(O)=C(O)C=C2
808 0.046511628 FFNQHTFTJHQEGQ-UHFFFAOYSA-N CC(=C)C(C[N+]([O-])=O)OO[N+]([O-])=O
809 0.046511628 ZVAQQYUVQZKQDJ-UHFFFAOYSA-N NC1CN(C(=O)C1)C1=CC=C(Cl)C=C1
810 0.046511628 PQOMBLIXMPBZCO-UHFFFAOYSA-N COC1=CC(=O)C(OC)=C(C(C)=O)C1=O
811 0.046511628 GUXZCIJUVRQCMY-UHFFFAOYSA-N CC(C)(C)C1=NC(=O)C2N=NSC2=N1
812 0.046511628 QOWKAYKNCKAFHW-UHFFFAOYSA-N CNC(=O)N1CCC2=C1C=CC(Cl)=C2
813 0.046511628 LJADIOJCXRDMCE-UHFFFAOYSA-N CC1=NC2=C(N)C=C(Cl)C=C2C=C1
814 0.046511628 CFIHQMVJDWKMMI-UHFFFAOYSA-N [N-]=[N+]=NC1=CC2=CC=CC=C2N=C1
815 0.046511628 LEQBRGIPLABKAS-UHFFFAOYSA-N CC1=CC(N)=C2C=C(Cl)C=CC2=N1
816 0.046511628 HDLCSOQJXLBNLK-UHFFFAOYSA-N CC1CNC2=CC=C(Cl)C=C2NC1=O
817 0.046511628 YYUQXDHWGQINPE-UHFFFAOYSA-N CC1=CC(N)=C2C=CC(Cl)=CC2=N1
818 0.046511628 AUOKCARPGGOSDI-UHFFFAOYSA-N CC1=CC(N)=C2C=CC=C(Cl)C2=N1
819 0.046511628 MFNTTYYYVNGQPW-UHFFFAOYSA-N CCCCSSSCCCC
820 0.046511628 VCHADFCYNMHVSB-UHFFFAOYSA-N CCC1(CC)C2C1C(Cl)C2Cl
821 0.046511628 BGMQYNBMPDQOCF-UHFFFAOYSA-N COC1=C2OCOC2=C(OC)C(C=O)=C1
822 0.046511628 UMQBZRJDVDFAAQ-UHFFFAOYSA-N [N-]=[N+]=NC1=NC=CC2=CC=CC=C12
823 0.046511628 CZFHBQACEXUSPI-UHFFFAOYSA-N CC1N=NC(=S)N1C1=CC=CC=N1
824 0.046511628 KZXLYZPMOREIDC-UHFFFAOYSA-N CN1N=C(C=C1Cl)C1=CC=CC=C1
825 0.046511628 GTJJZOXIKFNHJS-UHFFFAOYSA-N OCC1=CC(O)=C(CO)C=C1O
826 0.046511628 IRAUDRRFZKQQNF-UHFFFAOYSA-N OCC1=C(O)C(O)=C(CO)C=C1
827 0.046511628 WGTJICQXDAAKIX-UHFFFAOYSA-N [N-]=[N+]=NC1=CN=CC2=CC=CC=C12
828 0.046511628 ZEDAWQHEHOBOPT-UHFFFAOYSA-N CC1C(=O)CC(CC1=O)C(O)=O
829 0.046511628 LWSBWWAAYCMQBA-UHFFFAOYSA-N C1CSC(SC1)C1C=CC=CC=C1
830 0.046511628 CKSKHEYKPUSNLZ-UHFFFAOYSA-N CC(C)OC(=O)C([N+]([O-])=O)[N+]([O-])=O
831 0.046511628 BCXMVJHGZKNEMN-UHFFFAOYSA-N CN1C(C#N)C1C1=CC=C(Cl)C=C1
832 0.046511628 UPARGDCGWXHIIF-UHFFFAOYSA-N CN1C(C1C1=CC=C(Cl)C=C1)C(N)=O
833 0.046511628 UQSADMIICVKBRA-UHFFFAOYSA-N OCCOC(=O)C1=CC2=C(OCO2)C=C1
834 0.046511628 OLALLNWLYFAHMS-UHFFFAOYSA-N CN1NC(=NC1=S)C1=CC=NC=C1
835 0.046511628 FWMRQZJBZPWMLY-UHFFFAOYSA-N NC1CCC2=CC(Cl)=CC=C2NC1=O
836 0.046511628 TVDDXVUEWIHEHC-UHFFFAOYSA-N CC(=O)CC(=O)C(=O)CC(C)=O
837 0.046511628 AHOBFJZDSQJNCO-UHFFFAOYSA-N CC(C)(O)C(F)(F)C(F)C(F)(F)F
838 0.046511628 LDUBTEFFAFBTOW-UHFFFAOYSA-N O=C(OOC(=O)C1CC1)C1CC1
839 0.046511628 RFDFYUIVDXUIMD-UHFFFAOYSA-N CC1(C)SCC2=CC=CC=C2CS1
840 0.046511628 ZLSVRRYQUHUHNE-UHFFFAOYSA-N CC1OC2=C(O)C=CC=C2C(=O)C1=O
841 0.046511628 GDGIPWLHSXOMOZ-UHFFFAOYSA-N ClCC1=CC=CC=C1N1C=CN=C1
842 0.046511628 AEDNJAZCQCXWHR-UHFFFAOYSA-N CC(=O)C1=CC(=O)OC(C)(C)O1
843 0.046511628 IQWLRILBTJJSTP-UHFFFAOYSA-N NNC(=S)C1=NC2=CC=CC=C2N1
844 0.046511628 ANLNRCZHGALMDI-UHFFFAOYSA-N CC(=O)N1CCCSC1=S
845 0.046511628 FXFKVXDQXWKFRE-UHFFFAOYSA-N CS(=O)(=O)OC1CCC(=O)CC1
846 0.046511628 VZJIPCLDHZYSNZ-UHFFFAOYSA-N CC12CC(=O)OC1(C)OC(=O)C2
847 0.046511628 LAXPLKHRIWVALF-UHFFFAOYSA-N CC1=NC2=C(C=C1)C(N)=C(Cl)C=C2
848 0.046511628 VHUGVEXJEVUWSZ-UHFFFAOYSA-N CC1=CC2=C(C=CC(Cl)=C2)N=C1N
849 0.046511628 GWRWXQOAVXYNBJ-UHFFFAOYSA-N CC1=CC2=C(C=C(Cl)C=C2)N=C1N
850 0.046511628 MSPBAQYXSOWWDC-UHFFFAOYSA-N [H]C12OC3(C)CC1C(=O)OC2C3O
851 0.046511628 STCWMFPMOCTVGC-UHFFFAOYSA-N [H]C12CC(O)C([H])(C1)C1OC(=O)OC21
852 0.046511628 VOCPHKPDQGBTJX-UHFFFAOYSA-N CC1=C2N=CC=C(N)C2=C(Cl)C=C1
853 0.046511628 QWWBMZJXOULWCA-UHFFFAOYSA-N CC1=CC(Cl)=CC2=C(N)C=CN=C12
854 0.046511628 FNGXNKXNUACWTL-UHFFFAOYSA-N CC1=C(Cl)C=CC2=C(N)C=CN=C12
855 0.046511628 AACXNUWLLIDMPR-UHFFFAOYSA-N CC1=CC2=C(N)C=CN=C2C(Cl)=C1
856 0.046511628 GOGUMFIVUOEBAG-UHFFFAOYSA-N CC(=C)C(=O)OOC(=O)C(C)=C
857 0.046511628 DYAHLFPQABDVIQ-UHFFFAOYSA-N CC1=NSC(NC2=NC=CC=N2)=C1
858 0.046511628 WIKQNBCDJYNKED-UHFFFAOYSA-N CC1=CC2=C(C=C1C)C(Cl)=NC=N2
859 0.046511628 OKXLMEUFCCENLQ-UHFFFAOYSA-N CSC1=NNC(=N1)C1=CN=CC=C1
860 0.046511628 DJAJKNDOAPELFN-UHFFFAOYSA-N ClCC1=CC=C(C=C1)N1C=CN=C1
861 0.046511628 NRBJYWMPTBYHGI-UHFFFAOYSA-N CCC1(SCCS1)C1=CC=CC=C1
862 0.046511628 YDKQDRVHPQVDJR-UHFFFAOYSA-N CC1=C2C(Cl)=NC(C)=NC2=CC=C1
863 0.046511628 HJDQGJRNNAVWDA-UHFFFAOYSA-N NC1CN(C(=O)C1)C1=CC=CC=C1Cl
864 0.046511628 AHBSRDJGXIPYGC-UHFFFAOYSA-N CCCCCCCC(Cl)C(Cl)=O
865 0.046511628 OHFJFMFONWLZIX-UHFFFAOYSA-N ClC1=CC=CC=C1CN1CC1C#N
866 0.046511628 YOIRXSYWDIXPSF-UHFFFAOYSA-N S=C1N=NCN1CC1=CN=CC=C1
867 0.046511628 VVEOAJAOORJPFT-UHFFFAOYSA-N CC1=NC2=C(Cl)C=CC(N)=C2C=C1
868 0.046511628 WGQFHVZWHPKPJM-UHFFFAOYSA-N CSC1=NC=CC(=N1)C1=CC=NN1
869 0.046511628 BTTUMVHWIAXYPJ-UHFFFAOYSA-N C[Si](C)(C)C1SCCCS1
870 0.046511628 GGUWKYTULMYBGK-UHFFFAOYSA-N OC(=O)CC1=C(CCC1)C(O)=O
871 0.046511628 YSRKSEWKSFLEOP-UHFFFAOYSA-N COC(=O)CCCC(F)(F)F
872 0.046511628 KLPGLRMIGFTYRT-UHFFFAOYSA-N ClC1=C(N=CC=C1)N1CCC(=O)CC1
873 0.046511628 YGNUPHMVMXPKGU-UHFFFAOYSA-N CC1(C)OCC(COS(C)(=O)=O)O1
874 0.046511628 PTHSPRAIXABXGD-UHFFFAOYSA-N ClC1=NC=CC(=C1)C(=O)N1CCCC1
875 0.046511628 MUSXSXZMNZRQOG-UHFFFAOYSA-N NCC1=CSC(=N1)C1=NC=CC=N1
876 0.046511628 KLYDXQQVCFDVLW-UHFFFAOYSA-N CCCCC1=CN=C(Cl)N=C1
877 0.046511628 VHUGVEXJEVUWSZ-UHFFFAOYSA-N CC1=CC2=C(C=CC(Cl)=C2)N=C1N
878 0.046511628 GWRWXQOAVXYNBJ-UHFFFAOYSA-N CC1=CC2=C(C=C(Cl)C=C2)N=C1N
879 0.046511628 TVIMIQVBDDNCCR-UHFFFAOYSA-N CC(=O)OCC#CCOC(C)=O
880 0.046511628 ZXTIPWZFHJEJGN-UHFFFAOYSA-N N1N=CC2=C1C1=C(SC=N1)C=C2
881 0.046511628 XDRZGOWOPPYMAI-UHFFFAOYSA-N N1N=CC2=C1C1=C(C=C2)N=CS1
882 0.046511628 IWVBGTNYKFDBHD-UHFFFAOYSA-N C1N=C2C=CC3=C(SC=N3)C2=N1
883 0.046511628 OBVBYASRAPTFFQ-UHFFFAOYSA-N N1N=CC2=C1C=CC1=C2SC=N1
884 0.046511628 HWAXRLFNEXLBSN-UHFFFAOYSA-N C1SC2=C3N=CN=C3C=CC2=N1
885 0.046511628 PBDXGRBLPNZFFN-UHFFFAOYSA-N NNC(=S)C1N=C2C=CC=CC2=N1
886 0.046511628 UBWGBRKCSCDRQI-UHFFFAOYSA-N N1C=NC2=NC3=C(SC=C3)C=C12
887 0.046511628 YAYUGXHTJPNZMP-UHFFFAOYSA-N N1C=NC2=C1C=C1C=CSC1=N2
888 0.046511628 NTVFXLCMYFHUJF-UHFFFAOYSA-N CC1=CC2=C(N)C(Cl)=CN=C2C=C1
889 0.046511628 DCUAQOVXSWGMTP-UHFFFAOYSA-N CC1=CC2=NC=C(Cl)C(N)=C2C=C1
890 0.046511628 NYMQFGUACONKPP-UHFFFAOYSA-N CC1=C2N=CC(Cl)=C(N)C2=CC=C1
891 0.046511628 GBOVZHSRGUTWQT-UHFFFAOYSA-N NCCC1C(=O)NC2=CC=C(Cl)C=C12
892 0.046511628 VJWLVZNRISQMLV-UHFFFAOYSA-N CN(C)C=CC(=O)C1=C(Cl)N=CC=C1
893 0.046511628 MIOBBTUIJGCBCF-UHFFFAOYSA-N CCCC1=CC=C(S1)B(O)O
894 0.046511628 KLPJTUKPBDDGKW-UHFFFAOYSA-N CC(C)(C)C1=CN=CC(Cl)=N1
895 0.046511628 QTAHKHWLAWFVQA-UHFFFAOYSA-N CC1=CC(C)=C2N=CN=C(Cl)C2=C1
896 0.046511628 RNULSDNUWKDSSC-UHFFFAOYSA-N CC1=CC(=NC(N)=N1)C1=NC=CS1
897 0.046511628 YMSIDWRMJFEWKN-UHFFFAOYSA-N ClC1=C(C=CC=N1)N1CCC(=O)CC1
898 0.046511628 ZRSCBAVQXOIBHK-UHFFFAOYSA-N O=C1OCC2(CCC=CO2)CO1
899 0.046511628 CHADEJDMNFQAJI-UHFFFAOYSA-N CC(=O)C1=C(O)C=CC(OCC(O)=O)=C1
900 0.046511628 HLEWRNFSHDSFFF-UHFFFAOYSA-N OC(=O)C=CCCC=CC(O)=O
901 0.046511628 PEQFBUGHMVMBJG-UHFFFAOYSA-N COC(=O)C1CCC(=O)CC1=O
902 0.046511628 OGBDJCLSUZCLLV-UHFFFAOYSA-N COC(=O)CCC(N(=O)=O)N(=O)=O
903 0.046511628 VLWKKIHFPGKVHZ-UHFFFAOYSA-N C1=CC(=C(C(=C1)Cl)N)C2=CNC=C2
904 0.046511628 BGLPRPUMBVYBPY-UHFFFAOYSA-N [H]C12CC([H])(C(CC1)C(O)=O)C(=O)O2
905 0.046511628 BGLPRPUMBVYBPY-UHFFFAOYSA-N [H]C12CC([H])(C(CC1)C(O)=O)C(=O)O2
906 0.046511628 KIGCGZUAVODHMD-UHFFFAOYSA-N COC1=C(O)C2=C(C=CC(=O)O2)C=C1
907 0.046511628 HAKZNKDZKQNRNW-UHFFFAOYSA-N CC1SC(C)N(N=O)C(C)S1
908 0.046511628 QPZDWDHOUFJUIN-UHFFFAOYSA-N C1SC2=C3N=NC=C3C=CC2=N1
909 0.046511628 VPKIUOQJQJVLRW-UHFFFAOYSA-N CC1OC(C)=C(OC(C)=O)C1=O
910 0.046511628 FEEAMUNPZANTSE-UHFFFAOYSA-N CC1=C(CO)C(=O)C=C(CO)O1
911 0.046511628 ZPWVTTHIHKYUQK-UHFFFAOYSA-N OC(=O)CC(=C)C(=C)CC(O)=O
912 0.046511628 ZQDRMSUWEZWSRS-UHFFFAOYSA-N CC1=C(C)C(C)=C(S1)B(O)O
913 0.046511628 IUHDLLLDNICALX-UHFFFAOYSA-N OCC1=CC2=C(OC(=O)C=C2)C=C1O
914 0.046511628 UYUQSQYXZFSOEM-GKHCUFPYSA-N [H][C@]1(O)O[C@]([H])(CO)[C@@]([H])(SC)[C@]([H])(O)[C@@]1([H])O
915 0.046511628 YAETXXWTDMZIHP-HTQZYQBOSA-N CCC(C)SSSC(C)CC
916 0.046511628 RXFKHGGRVMMTEG-UHFFFAOYSA-N CC1=CC2=C(C=CC(Cl)=C2N)C=N1
917 0.046511628 ALEJMAFXRSFSQZ-UHFFFAOYSA-N CC1=CC2=C(C=CC(Cl)=C2N)N=C1
918 0.046511628 UKXKAFOHQCPATQ-UHFFFAOYSA-N COC(=O)C1CCS(=O)(=O)CC1
919 0.046511628 XTPHRSYDXBVWLC-UHFFFAOYSA-N COC(=O)c1ccc2OCOc2c1OC
920 0.046511628 XRDVWVFUUCJPOL-UHFFFAOYSA-N COc1c(O)cc(O)c2C(=O)CCOc12
921 0.046511628 SZUVOHPGDMWXRD-UHFFFAOYSA-N COc1coc(C(=O)C)c1OC
922 0.046511628 HDABWPHYLKEZJW-UHFFFAOYSA-N CCCCCCCC(Cl)(Cl)C=O
923 0.046511628 OCDOGAYWLOELDY-UHFFFAOYSA-N OCCC1=CC(O)=C(OC#C)C(O)=C1O
924 0.046511628 HMHGEMPTGAOCKF-UHFFFAOYSA-N ClCC1=C(Cl)CCCCCC1
925 0.046511628 KBQQBFVBQXZPAS-SSDOTTSWSA-N CC(=O)OC1CC(=O)OCC1=C
926 0.046511628 ZRNARVWAJZIBTH-UHFFFAOYSA-N COc1cc2C(=O)C=COc2cc1O
927 0.046511628 PIFFQYJYNWXNGE-UHFFFAOYSA-N CC(=O)c1c(O)cc(O)c(C(=O)C)c1O
928 0.046511628 BHKWJBLOULPVEY-PSASIEDQSA-N OC1CC(=O)c2c(O)cc(O)cc2C1O
929 0.046511628 DQQKIGXHWZLSCW-UHFFFAOYSA-N COC(=O)c1cc(OC)c2OCOc2c1
930 0.046511628 CQBLTTNIRDYGOF-UHFFFAOYSA-N CC(=O)NC1=CC(Cl)=NC2=C1CCC2
931 0.046511628 GWFYXQGVKQUWFF-UHFFFAOYSA-N COc1c(OC)c(C=O)cc2OCOc12
932 0.046511628 MMCSNEJKGSURPH-UHFFFAOYSA-N Cc1c(O)cc(O)c2C(=O)C=COc12
933 0.046511628 IJZJQOKHINBQCY-QMMMGPOBSA-N COC(=O)C1(O)C=CCCC1=O
934 0.046511628 HPLXQDYPMZVLOB-UHFFFAOYSA-N CCSC1=C(C#N)C(C#N)=C(N)N1
935 0.046511628 IDAIKXCONONHAX-UHFFFAOYSA-N COC(=O)OCC1=CC2=C(OCO2)C=C1
936 0.046511628 LHPOIQVOXOVXFQ-QYNIQEEDSA-N COC(=O)C1=CC2OC2C(O)C1
937 0.046511628 BHKWJBLOULPVEY-WPRPVWTQSA-N OC1CC(=O)c2c(O)cc(O)cc2C1O
938 0.046511628 NOXFSSJOOATHOY-UHFFFAOYSA-N O1C=C[N+]2=C1C1=CC=CC=C1C=C2
939 0.046511628 JUMXPDPXUOVPLP-UHFFFAOYSA-N CN1C2=C(N=C1[N+]([O-])=O)C(=O)N=C(N)N2
940 0.046511628 KUVRLCOEIGGESY-UHFFFAOYSA-N CC(=O)OCc1oc(CO)cc1
941 0.046511628 GEDRNOSEDUXRGE-UHFFFAOYSA-N NNC(=S)N=NCC1=CC=CC(O)=C1
942 0.046511628 CXTZKQUXRKWMNA-UHFFFAOYSA-N COc1cc(O)c(C(=O)C)c(O)c1C=O
943 0.046511628 MMOQURNWKBQENT-UHFFFAOYSA-N CCS(=O)C1=NC(C)=CS1
944 0.046511628 WFKBYSBAVRYAGJ-UHFFFAOYSA-N OC12CCCCC1C(=O)C(=O)O2
945 0.046511628 JCGAMFSIZHFURG-UHFFFAOYSA-N CSC(=S)NCC(=O)N(C)C
946 0.046511628 QKTWKMBSWRQQRQ-SCSAIBSYSA-N OC1CC(=O)c2c(O)cc(O)c(O)c2C1
947 0.046511628 BHKWJBLOULPVEY-SCZZXKLOSA-N OC1CC(=O)c2c(O)cc(O)cc2C1O
948 0.046511628 ALWRDFXXZWWEBU-UHFFFAOYSA-N OCC(OCC(F)(F)F)C=C
949 0.046511628 JSXZVSMHHAWPQG-UHFFFAOYSA-N CC(=S)CC(=O)C1=CC(C)=C(F)C=C1
950 0.046511628 ZOSKXPLVGAXBFJ-UHFFFAOYSA-N CC(C)COC(=O)C(=C=O)C(F)(F)F
951 0.046511628 CIWXNUFLRXYBQV-UHFFFAOYSA-N COc1ccc2OC(=O)C=Cc2c1O
952 0.046511628 IXAPAMZBUJTKNY-UHFFFAOYSA-N COc1cc(C=O)c2OCOc2c1OC
953 0.046511628 SMQKAULSDWQFJM-MRVPVSSYSA-N CC(=O)OCC1(C)OC(=O)C=C1
954 0.046511628 UOURIOWCMYPGGF-UHFFFAOYSA-N COc1cc(O)c(C=O)c(O)c1C(=O)C
955 0.046511628 PSUPLJARDONXSO-UHFFFAOYSA-N COc1c(O)c(C=O)c(O)cc1C(=O)C
956 0.046511628 HXARNJHJLKVTFE-UHFFFAOYSA-N CCOC(=O)CC([N+]([O-])=O)[N+]([O-])=O
957 0.046511628 PXMPJJIXWLEXEH-UHFFFAOYSA-N OC(=O)CCCCC#CC(=O)O
958 0.046511628 STZZMXLQOHIPSF-UHFFFAOYSA-N COC(=CC(=O)c1coc(c1)C)C(=O)O
959 0.046511628 RDZSPWUMXZXNBS-UHFFFAOYSA-N COC1(O)CC(=O)c2c(C1=O)oc(c2)C
960 0.046511628 ZFPXYLWYSNUYNG-UHFFFAOYSA-N NC1=CC=C(C=C1)C1=NC(=S)NN1
961 0.046511628 FWNZYNVRNCHQHS-UHFFFAOYSA-N COC1C(O)C(=O)c2c(C1=O)oc(c2)C
962 0.046511628 FMYLUQRSKAHEHA-UHFFFAOYSA-N COc1cc(cc(c1O)OC)C(=O)C=O
963 0.046511628 CVQXAIBFTXEULL-UHFFFAOYSA-N OC1C(O)C=CC=C1COC=O
964 0.046511628 RPKNOROBUFLQAZ-UHFFFAOYSA-N O=COCC1(O)C=CC=CC1O
965 0.046511628 BZUVFAGUQOAMCM-UHFFFAOYSA-N C[Si]1(C)CSC[Si](C)(C)O1
966 0.046511628 MDDFFSHQDGSQGU-UHFFFAOYSA-N O=COCC1=CC(C(C=C1)O)O
967 0.046511628 KAENQRBZNXQSHI-UHFFFAOYSA-N OC(=O)CC(N(C(=O)N)O)C(=O)O
968 0.046511628 GMRFAZZMYGJAQO-UHFFFAOYSA-N CC1OC(OC(C)=O)C=CC1=O
969 0.046511628 ADLRZIDHCRSWOZ-UHFFFAOYSA-N ClC1=CC=CC(CNC(=O)C2CC2)=N1
970 0.046511628 SLRUALWORAUWQA-UHFFFAOYSA-N CCCCCCCC(=O)C(Cl)Cl
971 0.046511628 YHYLONUBUOEQON-UHFFFAOYSA-N OC(=O)C=C1C=CC(CC1O)O
972 0.046511628 HLCDGFNOHFBIMK-UHFFFAOYSA-N CC1=NC2=C(C=CC(Cl)=N2)C(C)=C1
973 0.046511628 CVBRANHABGEYIW-UHFFFAOYSA-N OC(c1cccc(c1)C(O)O)O
974 0.046511628 GMNVVMUDOQAPOO-UHFFFAOYSA-N COC1C=C(C=CC1O)C(=O)O
975 0.046511628 DTXSGDOFOBEPTJ-UHFFFAOYSA-N FC(C(F)(F)F)C(F)(F)C1CC1
976 0.046511628 JXJIMWVOELGXPO-UHFFFAOYSA-N CC1=CC2=C(C=C1)N=C(C)N=C2Cl
977 0.046511628 AYJKZUDPYRCGNM-UHFFFAOYSA-N CC1=C2N=C(C)N=C(Cl)C2=CC=C1
978 0.046511628 ISMOOOHNYQPYDE-UHFFFAOYSA-N ClC1=NC=C(C=C1)C1(CCC1)C#N
979 0.046511628 USZRQTMFWBJHCM-UHFFFAOYSA-N NCC1=CC2=CC=CC=C2N=C1Cl
980 0.046511628 UTYZDFGITPWKOS-UHFFFAOYSA-N COC1=C(O)CCC(=C1)C(=O)O
981 0.046511628 MIJRFWVFNKQQDK-UHFFFAOYSA-N OC(C(=O)C1=CC=CO1)C1=CC=CO1
982 0.046511628 OEVAAGHYMRNYJF-UHFFFAOYSA-N O=c1ccc2c(o1)c(C)c(c(c2)O)O
983 0.046511628 QKTWKMBSWRQQRQ-UHFFFAOYSA-N OC1CC(=O)c2c(C1)c(O)c(cc2O)O
984 0.046511628 RRCXXSVJPZVRNT-UHFFFAOYSA-N COc1cc(O)cc2c1c(=O)cco2
985 0.046511628 TVIMIQVBDDNCCR-UHFFFAOYSA-N CC(=O)OCC#CCOC(C)=O
986 0.046511628 ATTWEABJNBDMDU-UHFFFAOYSA-N OC(=O)C1=CC(C(C=C1)(C)O)O
987 0.046511628 FCBMAECJDBXRBE-UHFFFAOYSA-N OC(=O)C(C1CC=C(C=C1)O)O
988 0.046511628 UBYPTUABMDKJNG-UHFFFAOYSA-N CCCCC(C(=O)OC)S(O)(=O)=O
989 0.046511628 ZPDBKZPLBNMXGB-UHFFFAOYSA-N CC1CSC(C)(S1)C1=CC=CC=C1
990 0.046511628 BHSFYRQPTPANOS-UHFFFAOYSA-N CN1C(CN=C1O)C1=CC=C(Cl)C=C1
991 0.046511628 HNRYUEXUQDQYNZ-UHFFFAOYSA-N CN1C(CN=C1O)C1=CC=CC=C1Cl
992 0.046511628 SLRXXVAZLDGJPR-UHFFFAOYSA-N OC1CC(O)c2c(C1=O)c(O)ccc2O
993 0.046511628 XXCWVDQSPUFWCH-UHFFFAOYSA-N OC1CC(O)c2c(C1=O)c(O)c(cc2)O
994 0.046511628 SPVIVOPKSPVQRW-UHFFFAOYSA-N OC1=CC2OC2C2=C1C(=O)C(O)CC2O
995 0.046511628 QTFCUPFTAPOGEF-UHFFFAOYSA-N COC1(O)C=Cc2c(C1O)oc(=O)cc2
996 0.046511628 YVJIUBKTNUXZKV-UHFFFAOYSA-N CC(C)OC(=O)C(C)OS(C)(=O)=O
997 0.046511628 QRWZBKHVSNUYNR-UHFFFAOYSA-N OC(=O)C1=CC(C(C=C1)O)(C)O
998 0.046511628 NUMWQCLILOSWIW-UHFFFAOYSA-N OC(=O)C1C(=CC=CC1(C)O)O
999 0.046511628 PPHKAJISFSYMPB-UHFFFAOYSA-N CCSC1=NC=NC2=C1N=CN2CO
1000 0.046511628 NHQVJKUAZOCGDB-UHFFFAOYSA-N C=CC1=CC(O)C(C(=C1O)O)O
1001 0.046511628 HWJMGAXNRKJDOK-UHFFFAOYSA-N CC(C(=O)c1cc2OCOc2cc1O)O
1002 0.046511628 XBMZSWXMCUEZSW-UHFFFAOYSA-N CC1NCC2=CC(Cl)=CC=C2NC1=O
1003 0.046511628 BDWNONTURGGEMF-UHFFFAOYSA-N Oc1cc2OCOc2cc1C(=O)CCO
1004 0.046511628 OGBDJCLSUZCLLV-UHFFFAOYSA-N COC(=O)CCC(N(=O)=O)N(=O)=O
1005 0.046511628 KBOVLSXMNUOKGD-UHFFFAOYSA-N COc1c(O)c(C=O)cc(O)c1C(=O)C
1006 0.046511628 HXWRRNMGAFGBFW-UHFFFAOYSA-N CCOC(=O)c1cc2OCOc2cc1O
1007 0.046511628 PCVDMCFHRVOKSP-UHFFFAOYSA-N OC(=O)C1C(O)C=CC(=C1O)C
1008 0.046511628 LZFNFLTVAMOOPJ-UHFFFAOYSA-N CSC1OC(CO)C(C(C1O)O)O
1009 0.046511628 PALVXRUKMAHOPW-UHFFFAOYSA-N CC1=CNC(=N1)C1=CC=C(Cl)C=C1
1010 0.046511628 ZIGQSRLSBNILPR-UHFFFAOYSA-N CN1C(N=NC1=S)C1=CN=CC=C1
1011 0.046511628 RCCFUUCRMHGIMH-UHFFFAOYSA-N CN1C(N=NC1=S)C1=CC=NC=C1
1012 0.046511628 SMVKOIBFWKSJBJ-UHFFFAOYSA-N CC1=CC2=C(CSCSC2)C=C1C
1013 0.046511628 IYBDIDOUIDAYLF-UHFFFAOYSA-N OCC1OC(S)C(C(C1O)O)OC
1014 0.046511628 HJFMTEKPRKTJLL-UHFFFAOYSA-N CC1=CC(=O)OC2=C1C(C)=CC(=O)O2
1015 0.046511628 CLDYDTBRUJPBGU-UHFFFAOYSA-N CCCCOC(=O)C(F)(F)F
1016 0.046511628 GAXBUELAFPMZEU-UHFFFAOYSA-N COC1C(O)C(CO)OC(C1O)S
1017 0.046511628 FUWNWEPOJGOKSP-UHFFFAOYSA-N COC1C(CO)OC(C(C1O)O)S
1018 0.046511628 XSWFUYNRLMZIRB-UHFFFAOYSA-N CSC1=NNC(=N1)C1=CC=NC=C1
1019 0.046511628 YODBWZXLTPCVBY-UHFFFAOYSA-N CC1=CC2=C(OC(=CC2=O)C(F)F)C=C1
1020 0.046511628 RZRKVJHJUIOZTA-UHFFFAOYSA-N OC1=CC(=C(C(C1)O)C(=O)O)C
1021 0.046511628 GSIPAWSQZYBKLP-UHFFFAOYSA-N OC1CC(=C(C(=C1)O)C(=O)O)C
1022 0.046511628 HQPWRAVQBVARFV-UHFFFAOYSA-N OC1C=C2C(=O)C=CC(=O)C2=CC1O
1023 0.046511628 YTRSZCDFLUMAPH-UHFFFAOYSA-N CC(=O)OC1(O)C=CC=CC1O
1024 0.046511628 PAGIOBTVNAWNLN-UHFFFAOYSA-N ClC1(Cl)C2CCCCCCC12
1025 0.046511628 UQJLSMYQBOJUGG-UHFFFAOYSA-N CC(C)(C)OC(=O)C(F)(F)F
1026 0.046511628 DCGRITWNLGCZOG-UHFFFAOYSA-N CC(=O)OC1=CC=CC(C1O)O
1027 0.046511628 SAHUDYBOGWPDKW-UHFFFAOYSA-N OC1C=CC2=C(C1O)C(=O)C=CC2=O
1028 0.046511628 AQYALRKVCNYPHB-UHFFFAOYSA-N COC1=CC(=CCC1O)C(=O)O
1029 0.046511628 MKTUYXGZUYLADC-UHFFFAOYSA-N COC1=CC(CC=C1O)C(=O)O
1030 0.046511628 BIEQFOXPFRXLGG-UHFFFAOYSA-N OC1C=CC(=C(C1O)C)C(=O)O
1031 0.046511628 KUDUQBURMYMBIJ-UHFFFAOYSA-N C=CC(=O)OCCOC(=O)C=C
1032 0.046511628 AXJVPXNVESYGDT-UHFFFAOYSA-N CC1(C)OC(=O)C2(CC2)C(=O)O1
1033 0.046511628 PNHSIYHOVUGMSJ-UHFFFAOYSA-N OCC1=CCC(C(=C1)O)C(=O)O
1034 0.045454545 CBKUKNYIRTXNOZ-UHFFFAOYSA-N OC(=O)CC1=C(O)C=CC(C1)O
1035 0.045454545 CPQQYTFQRTUAQX-UHFFFAOYSA-N CSC(=S)NN1CCOCC1
1036 0.045454545 IWLXFBXABICGJE-UHFFFAOYSA-N OCC(Sc1ncnc2c1[nH]cn2)C
1037 0.045454545 VXTPEBSYRFYPTD-UHFFFAOYSA-N OC(C(C1CCCS1)C(=O)O)O
1038 0.045454545 PXYBXMZVYNWQAM-UHFFFAOYSA-N [H]C(C([H])=C([H])C(=O)OC)=C([H])C(=O)OC
1039 0.045454545 BPLDSHSHEFQZPP-UHFFFAOYSA-N O=C1CC2(CCOCC2)C(=O)O1
1040 0.045454545 MYSYQFMSWWNJHG-UHFFFAOYSA-N O=C1CCCCC1C(=O)C(=O)O
1041 0.045454545 SYEQNGAGWLWEKP-UHFFFAOYSA-N CCCCOC(=O)C(=C=O)C(F)(F)F
1042 0.045454545 HGPINVBEQXQJRL-UHFFFAOYSA-N CCC(C=CC(O)=O)=CC(O)=O
1043 0.045454545 PQVRAZUBHOAPBL-UHFFFAOYSA-N COC(=O)C1(CC11CC1)C(O)=O
1044 0.045454545 BPABQCNPLBODBF-UHFFFAOYSA-N COCCC1C(=O)CC(=O)C1=O
1045 0.045454545 IWQIAQDEJXCERG-UHFFFAOYSA-N CC1OC(=O)C=CC1OC(C)=O
1046 0.045454545 SYMNCEZYEJKBBZ-UHFFFAOYSA-N OC(=O)C=C(C=C(C(=O)O)C)C
1047 0.045454545 ANBLXTHOJYCYTJ-UHFFFAOYSA-N COC(=O)C=Cc1ccc(c(c1O)O)O
1048 0.045454545 WQZFGUITDGUFDO-UHFFFAOYSA-N CCCCC(Cl)CC(Cl)C(C)=O
1049 0.045454545 PISNRGBTUYISAD-UHFFFAOYSA-N C1CSC(SC1)C1=CC=CCC=C1
1050 0.044444444 WYMTWRGLKSMOPA-INTFFVIUSA-N OCC(=C/1OC(=O)C=C1)C#CC2CO2
1051 0.044444444 YZAKTJAACUTISQ-UHFFFAOYSA-N CCOC(=O)CSC(=O)OCC
1052 0.044444444 SUDPQNHLZZYYPU-UHFFFAOYSA-N COCC1OC(S)C(C(C1O)O)O
1053 0.044444444 YYMTVNMFEZCHQC-UHFFFAOYSA-N CC(=O)OCC1CC=CC(=O)O1
1054 0.044444444 LDYVFHFJWDHJGG-UHFFFAOYSA-N COC(=C(C(=O)O)O)C=CC=C
1055 0.044444444 XHFZJLYPDXYMOL-UHFFFAOYSA-N CC1(CC(=O)OC)OC(=O)C=C1
1056 0.044444444 IHBUHFYWUZWLEK-UHFFFAOYSA-N CCC(=CC=CC(=O)C(=O)O)O
1057 0.044444444 MYZUBRFEWKGHDZ-UHFFFAOYSA-N OCCC(=O)C=CC=CC(=O)O
1058 0.044444444 CVTRTCPJWDDAEY-UHFFFAOYSA-N CC1(C)OC(=CC(=O)C1O)C(F)(F)F
1059 0.044444444 JMKNKAQHOGMYRG-UHFFFAOYSA-N CCCOC(=O)C#CC(=O)OC
1060 0.044444444 XJEKLDLHNBKSEW-UHFFFAOYSA-N O=C(CC#C)OC=CC(=O)OCC#C
1061 0.044444444 ACDCZGWPKSKPDG-UHFFFAOYSA-N OC(=O)C=CC(=C(C(=O)O)C)C
1062 0.044444444 UZWQWKSSWUCUJY-UHFFFAOYSA-N COC(=O)C=CC1=CC(=C(C2C1O2)O)O
1063 0.044444444 KIRYXIWURJGCDO-UHFFFAOYSA-N COC(=CC=CC(=O)C)C(=O)O
1064 0.043478261 DLCRRDMHCZRVPB-UHFFFAOYSA-N CCOC(=O)C1=C(C)OCC1=O
1065 0.043478261 PUKVRYMUPGKLKA-UHFFFAOYSA-N COC(=O)C1=CCC(=O)OC1C
1066 0.043478261 QLLXAUQRZSMUJB-UHFFFAOYSA-N COC(=O)C(C)=CC=CC(O)=O
1067 0.043478261 MPFKIKJXEMXMNX-UHFFFAOYSA-N CC(OC(=O)CCC(O)=O)C#C
1068 0.043478261 OAKSAOZUARKSRJ-UHFFFAOYSA-N CCOC=C(C(C)=O)C(=O)C(F)(F)F
1069 0.043478261 NRRRCYPFIKRDAN-UHFFFAOYSA-N CC(C)=CCCC(C)(O)C(Cl)Cl
1070 0.043478261 WHXQAJOSQQKABJ-UHFFFAOYSA-N CC(C(=O)C=CC(=O)C(=O)O)C
1071 0.042553191 RUSQALPVLQHISO-UHFFFAOYSA-N CCCSC(CC)SSCC
1072 0.042553191 FZYUORMDIJVCAU-UHFFFAOYSA-N OCC=C(C=CC(=O)C(=O)O)C
1073 0.042553191 ISLDVJARFDPAGM-UHFFFAOYSA-N O=CC=C(C(C(C=O)O)O)C=C
1074 0.042553191 MKTHCNTUFYFCBT-UHFFFAOYSA-N O=CC(=CC=C(C(=O)O)OC)C
1075 0.042553191 BKMPIGYLLLFKHF-UHFFFAOYSA-N NNC(=S)NN=CC1C=CC(=O)C=C1
1076 0.042553191 ZIAGAQTVSDTVIY-UHFFFAOYSA-N CC1=CC(=O)OC1CC(=O)OC
1077 0.042553191 UPAOYAAHONYLHZ-UHFFFAOYSA-N CCCCSSC(CC)SC
1078 0.042553191 GCMJTOFRLLUGDD-UHFFFAOYSA-N NC(=O)C1=CC=C(CCCN=[N+]=[N-])S1
1079 0.041666667 YOYCYHCQYPBPAS-UHFFFAOYSA-N CC(=O)OCC1CC(C=O)=CO1
1080 0.041666667 NFNDTJMTZGGZID-UHFFFAOYSA-N OCC(=CC=CC(=O)C(=O)O)C
1081 0.040816327 NVJIAKLFCPBFPN-UHFFFAOYSA-N COC(=O)C(=CC=C(C=O)C)O
1082 0.040816327 TVLNCUYZTYKGKS-UHFFFAOYSA-N COC(=O)C1C(COC1=O)C=C
1083 0.040816327 HDUTUOKGDKQIKK-UHFFFAOYSA-N COC(=O)C1CC(OC1=O)C=C
1084 0.040816327 OORRTAXLGWRCOO-UHFFFAOYSA-N CSC(SCC=C)C1=CC=CC=C1
1085 0.04 IDHJNSHYGSNWHM-UHFFFAOYSA-N CCOC(=O)CC(C)OS(C)(=O)=O
1086 0.038461538 XNDKLLFGXIEGKL-UHFFFAOYSA-N COC(=O)CCSCC(=O)OC
1087 0.038461538 YKPBPIKKAGHQGF-UHFFFAOYSA-N CC(=CC=C(C(=O)O)O)C(=O)C
1088 0.038461538 JTAORRCPKZLYSU-UHFFFAOYSA-N CCOC(=O)CSCC(=O)OC
1089 0 AHYLEAHCEYQMLZ-UHFFFAOYSA-N CC(C)(C)C1SC2=CC=CC=C2S1
1090 0 BYXHQRLOVDLFCT-UHFFFAOYSA-N CCNC1=C(N)C=C(Cl)C=C1
1091 0 AUMTVFGNDZYDRE-UHFFFAOYSA-N ClC1=CC=C(C=C1)N1CCNCC1=O
1092 0 OHMVYAUNAVLYAF-UHFFFAOYSA-N CC(C)C1SC(=S)NC1=O
1093 0 KDDFCPGYHDSQNS-UHFFFAOYSA-N CSC1=NN(CC=C)C(N)=N1
1094 0 CIWWXMZMCSRPNA-UHFFFAOYSA-N CC1(C)COC(=N1)C1=CC(Cl)=NC=C1
1095 0 WKYNBLQLYVXDRG-UHFFFAOYSA-N COCOC1=CC2=C(OCO2)C=C1C=O
1096 0 ILKAFRAXNYLSCT-UHFFFAOYSA-N OC(=O)CC1CC=C(C(=C1)O)O
1097 0 MENUYOGJCXAFFU-UHFFFAOYSA-N N#CC(=NNc1ccccc1)C#N
1098 0 HHFCAUSIBNOUOP-UHFFFAOYSA-N C1=CC=C2N3N=NN=C3C=CC2=C1
1099 0 QDKLDQVVRXDJML-UHFFFAOYSA-N N#CC1=CC=CC=C1N1C=NC=N1
1100 0 FCBZKDREBWBLAD-UHFFFAOYSA-N OC(=O)CC1=CC=C(C(C1)O)O
1101 0 QNSRYVDGWDXBHV-UHFFFAOYSA-N C1=NN=C2C=NC3=CC=CC=C3N12
1102 0 OVDQJGPTHGBEIY-UHFFFAOYSA-N CC(C)(CCl)C1=CN=NC=C1
1103 0 GDFCZZHSWGWCHP-UHFFFAOYSA-N NC1=NC2=C(S1)C=C(C=C2)C#N
1104 0 MECIZYLAJMVUAD-UHFFFAOYSA-N CC1=NC(=S)SC1CCO
1105 0 QNLLFKOZWJRPAQ-UHFFFAOYSA-N CC#CC1CCC(C#N)N1C(=O)CCl
1106 0 HRYXQLWFHJKBAL-UHFFFAOYSA-N OC1=CC=C(C(C1O)O)C(=O)C
1107 0 JIVJRKSMKHGTLT-UHFFFAOYSA-N N#CC1=CN=C(C=C1)N1C=CC=N1
1108 0 KBNYPLSXLZUHMY-UHFFFAOYSA-N OC1=CC(C(C=C1)(O)C(=O)C)O
1109 0 BMLRQFADAKFCMQ-UHFFFAOYSA-N CC(=O)C1=CC(C(C=C1)(O)O)O
1110 0 JVTJSGMQGLULMU-UHFFFAOYSA-N O=CC1=CC(O)C(C(=C1O)C)O
1111 0 UVEBHBUGJCCFRD-UHFFFAOYSA-N CC1=CC(C)=C(NN)C(Cl)=C1
1112 0 NUCIEIDSIHZTLI-UHFFFAOYSA-N O=CC1(O)C(O)C=CC(=C1O)C
1113 0 HWRHBSUZMNXAQK-UHFFFAOYSA-N COC(=O)C1CC(OC)=CC1=O
1114 0 AIPSHVWZBOQGON-UHFFFAOYSA-N CCCC1=NC(C)=CC(Cl)=N1
1115 0 JZSZRNXXHNAPOM-UHFFFAOYSA-N OC12CC(=O)OC2CC(C=C1)O
1116 0 LECLZVYANMESOD-UHFFFAOYSA-N CN(C)C1=CC=CC(CCl)=N1
1117 0 AIUNGBVBLHLFIH-UHFFFAOYSA-N COC1=C(CCl)C(F)=NC=C1
1118 0 CNHTVLBHWCUXML-UHFFFAOYSA-N NC(C(=O)C(=O)C(=O)O)C(=O)O
1119 0 PWQAXFWWMXTVFT-UHFFFAOYSA-N COC(=O)C(CC#C)C(=O)OC
1120 0 LROSJIONKOYASE-UHFFFAOYSA-N NOCC1=C(F)C=CC=C1Cl
1121 0 VOQXVFMDJCMZAQ-UHFFFAOYSA-N NOCC1=CC=C(F)C=C1Cl
1122 0 UXKZYARBTQKFQT-YPKPFQOOSA-N CSC(=C/C#CC#CC=C)C#CC#CC
1123 0 HASUOSDQPRQNBS-UHFFFAOYSA-N N1N=CC2=CC3=NC=CN=C3C=C12
1124 0 XPCANESROYLLJW-UHFFFAOYSA-N CCOC1=CC(=O)OC(=C1)CO
1125 0 DLAFZQBFMFSXKE-UHFFFAOYSA-N CC1C(N)=NC(=S)N(C)C1=N
1126 0 CMVWKPYQUABASZ-UHFFFAOYSA-N N#CC1=CC(=NC=C1)N1C=CN=C1
1127 0 LJOCOFBYDAMSSV-UHFFFAOYSA-N NC1=NC2=CC=CC=C2N=C1C#N
1128 0 ZYDVWUVIXJDLIV-UHFFFAOYSA-N NC1=NC2=C(S1)C=CC(=C2)C#N
1129 0 GENIYTZGQSLSPB-UHFFFAOYSA-N CC1=C(C)N=C(S1)N=C(N)N
1130 0 DLUHKRPLYMRRNJ-UHFFFAOYSA-N CC(CC1=CC=C(S1)C(N)=O)N=[N+]=[N-]
1131 0 ZZHOGYHQVGQZTL-UHFFFAOYSA-N N#CC1=C2N=CC=C(N2N=C1)C1=CC=CO1
1132 0 WBLCPOZWULVLSE-UHFFFAOYSA-N N1C=NC2=C1C=C1C=CN=NC1=C2
1133 0 SVONJANWQJOAHA-BTZDVCGTSA-N COC1=C(C)[C@@H](O)[C@@H]2O[C@@H]2C1=O
1134 0 JIEYOKFTSKQLLP-UHFFFAOYSA-N CC1(C)C(C#N)(C#N)C1(C#N)C#N
1135 0 SCEMUQSQVQISIY-UHFFFAOYSA-N O=C1OCCC1C1CCOC1=O
1136 0 PHQLJJDZSBOVQD-UHFFFAOYSA-N OCCOC1=CC(O)=C(O)C=C1
1137 0 FCRXVFRHQBBTOB-UHFFFAOYSA-N CON(C)P(F)N(C)OC
1138 0 VGAQTZHPPPUQOM-UHFFFAOYSA-N C1CN(CCN1)C1=NN=CS1
1139 0 KIILYFVPDXLXBS-UHFFFAOYSA-N CC1(C)SC(C)(C)C1C(Cl)=O
1140 0 ZIUVMQMEZATRLE-UHFFFAOYSA-N CC(=O)C1C(=O)OC(C)(C)C1=O
1141 0 BLGDMQAEKJZPMD-UHFFFAOYSA-N C1CN(CCN1)C1=NC=NS1
1142 0 VOUGEZYPVGAPBB-UHFFFAOYSA-N COC(=CC(=O)O)C(=O)C(=C)C
1143 0 HACVZSFAMUMUMY-UHFFFAOYSA-N N1C=NC2=CC3=NC=CN=C3C=C12
1144 0 UXKZYARBTQKFQT-UHFFFAOYSA-N CSC(=CC#CC#CC=C)C#CC#CC
1145 0 VPGZQHSBRSTSEO-UHFFFAOYSA-N O=CC1=CC=CC(C1(O)O)(C)O
1146 0 QCNDCHYPFPGAEG-RNJXMRFFSA-N C[C@@]12O[C@@H]1C(=O)C=C(CO)[C@@H]2O
1147 0 QKGJFQMGPDVOQE-JTQLQIEISA-N C[S@](=O)C=CCCN=C=S
1148 0 PYUDRFSIKNBDQS-UHFFFAOYSA-N CN1C=NC2=C1C(=S)N(C)C(=O)N2C
1149 0 VQMRYJZWLGXFLR-UHFFFAOYSA-N COc1cc(O)c(OC)c(O)c1
1150 0 FWPZFWVGDNVXFV-UHFFFAOYSA-N NC1=NC=C2C=C(C=CC2=N1)C#N
1151 0 FAOHZYDLFFEBCS-UHFFFAOYSA-N COC1=C2NC(SC)=NC2=C(C)N=N1
1152 0 MIXPUXLJXCDOBL-UHFFFAOYSA-N C1=NN=C2N=CC3=CC=CC=C3N12
1153 0 WYIVUOHNYIKHEA-UHFFFAOYSA-N CN(C)C1=NC=C(CCl)C=C1
1154 0 FVFKPNJLMIYAQM-OLQVQODUSA-N O=C1CC[C@H](O1)[C@H]2CCC(=O)O2
1155 0 DTMDHRPREDRCGM-UHFFFAOYSA-N S1C=CC2=C1C(=CC=C2)C1=CC=CC=C1
1156 0 GXIWJHBIPMNLRE-UHFFFAOYSA-N CCCC1=CC(Cl)=NN=C1C
1157 0 FUXGNLJTRBGPHI-UHFFFAOYSA-N N1C2=CC=CC=C2C2=C1N=CN=N2
1158 0 QUTVANCFTJYKEN-UHFFFAOYSA-N S=C1N=NC(=N1)C1=CC=CC=C1
1159 0 YDQIPYXHPWYUHB-ZHKGWFKGSA-N C[C@@H](O)[C@H](O)C=C/1OC(=O)C=C1
1160 0 IDUUCDZKSKUCOP-UHFFFAOYSA-N N1C=NC2=C3N=CC=CC3=NC=C12
1161 0 MXYHMPHWUFVLQR-UHFFFAOYSA-N NC(=O)CN(C(=N)NP(=O)(O)O)C
1162 0 WWNQKPVKQSUGCZ-UHFFFAOYSA-N [N-]=[N+]=NC1=CC2=C(C=CN=C2)C=C1
1163 0 VYEBMLWGSMNCMJ-UHFFFAOYSA-N CCCC1=C(C)N=CN=C1Cl
1164 0 YDQIPYXHPWYUHB-NRMOTYEGSA-N C[C@@H](O)[C@H](O)C=C1/OC(=O)C=C1
1165 0 RXRGHUGKLXISSU-UHFFFAOYSA-N ClS(=O)(=O)C1CCCCCCC1
1166 0 IAAASNBKIHCSJH-UHFFFAOYSA-N CCOC(=O)C1CC(=O)C=CO1
1167 0 VUZYEALEJNVPDU-DGCAKLBHSA-N O[C@H]1C=C[C@H]2CC(=O)O[C@H]2[C@@H]1O
1168 0 CCZSPEMGEIWYHD-UHFFFAOYSA-N COc1c(O)cc(CO)cc1O
1169 0 UBGJVBQNURZQEV-UHFFFAOYSA-N CCSC1=NC(N)=CC(N)=N1
1170 0 DFPIEUCRRBJLEC-UHFFFAOYSA-N SC1=CC2=CC3=CC=CC=C3C=C2C=C1
1171 0 GRQQBFNVYRFVNH-UHFFFAOYSA-N COC(=O)COC1=CC2=C(OCO2)C=C1
1172 0 ZFFVOHPAXGXWNN-UHFFFAOYSA-N CC(CCl)N=NC(=O)C1=CC=CC=C1
1173 0 XOZREIXAQFKCKP-UHFFFAOYSA-N COCC1=CC(=O)C(=CO1)OC
1174 0 VUJQZUWUVGDPKC-UHFFFAOYSA-N COP(C)(=O)C(=[N+]=[N-])C1=CC=CC=C1
1175 0 UOXWAYCEYYLEOR-UHFFFAOYSA-N CCc1sc2c(C)c(C)sc2c1C
1176 0 DYQPAVDDRLNLKW-UHFFFAOYSA-N NCC(N)C1=CC=C(Cl)C=C1
1177 0 OGPPXBHEXAMWPV-UHFFFAOYSA-N CC(N=NC(=O)CCl)C1=CC=CC=C1
1178 0 ALSCUHCKPFHUFH-UHFFFAOYSA-N C=CC1=CC(O)C(C(=C1)O)(O)O
1179 0 AYJVOUWHWPMKEB-UHFFFAOYSA-N CC(C)C1=CN=C(C)N=C1Cl
1180 0 WJXFFDWYYFLYFK-UHFFFAOYSA-N CC(C)(C)C1=NC=CC(Cl)=N1
1181 0 ZMPTXAHXQNUFOK-UHFFFAOYSA-N CC(C)SC1=NC(N)=CN=N1
1182 0 NBTQEPZTDCYJTE-UHFFFAOYSA-N CC(C)C1=CC(Cl)=NC(C)=N1
1183 0 CDBCAEDPKQHTSE-UHFFFAOYSA-N CCCC1=CN=C(C)N=C1Cl
1184 0 TXYIYGOHWGLULK-UHFFFAOYSA-N N#CC1=C(N=CC=C1)N1C=CC=N1
1185 0 FBRSHCVRTNPNES-UHFFFAOYSA-N COc1c(O)cc(C)c(O)c1O
1186 0 PYBNYHHOFONAGJ-UHFFFAOYSA-N CNC(=O)C1=NC(CCl)=NO1
1187 0 ZBUDAHCMQUETEO-UHFFFAOYSA-N COC1=C(Cl)C=C(F)C(N)=C1
1188 0 JXHFKUCZCHNNTE-UHFFFAOYSA-N COC1=C(O)C=CC(C1O)C=O
1189 0 YAXUEWSAEFZPFJ-UHFFFAOYSA-N COCc1cc(O)c(O)c(O)c1
1190 0 AKVOFUOUPZWOIB-UHFFFAOYSA-N CN1C(C)=NC(Cl)=C1[N+]([O-])=O
1191 0 INUZMDQRRRMVBN-UHFFFAOYSA-N OC(=O)CC1=CC(=C(CC1)O)O
1192 0 WUWBDOPJHVZPAA-UHFFFAOYSA-N CNC(=O)C1=NOC(CCl)=N1
1193 0 QWSHNEPQDNJHHB-RXMQYKEDSA-N CC(O)C1=COC(=CC1=O)CO
1194 0 PPVYLXZWWRLONV-UHFFFAOYSA-N COC(=O)C1=C(C)OC(CO)=C1
1195 0 OFYHPTUELXGAPJ-UHFFFAOYSA-N OC(=O)CC1=CC(C(C=C1)O)O
1196 0 RUVGAGPVSWQCHV-UHFFFAOYSA-N C1SC2=CC=C3N=NC=C3C2=N1
1197 0 QOXSKDLEOBMHQC-UHFFFAOYSA-N COC1=C(CN=NC(N)=S)N=CC=C1
1198 0 OVHUVUNDPICMKU-UHFFFAOYSA-N OC(=O)CC1C=CC(=C(C1)O)O
1199 0 DVKVERUWORSURH-UHFFFAOYSA-N CN1C(C)=NC(=C1Cl)[N+]([O-])=O
1200 0 DVHSORRUCWFVLS-UHFFFAOYSA-N C1SC2=C3C=NN=C3C=CC2=N1
1201 0 IOMDZVBNNTVXES-UHFFFAOYSA-N [O-][N+](=O)C1=NC=CN1CCCl
1202 0 KIGATMFIFBWPJI-UHFFFAOYSA-N C1=NC2=CC=CC3=C2N1C=NN=C3
1203 0 SOVILSLGXMMVFX-UHFFFAOYSA-N N#CSC1=CC2=C(C=C1)N=CN2
1204 0 FDKCNYDPODUNGI-UHFFFAOYSA-N CC1(C)CN(C1=O)C1=C(Cl)N=CC=C1
1205 0 KJMFQJFNQYWQAV-UHFFFAOYSA-N N1C=NC2=C1C=CC1=CN=CN=C21
1206 0 SCYJJTCIUKFGBP-UHFFFAOYSA-N N1C=NC2=C1C=C1C=NN=CC1=C2
1207 0 SVDBONWIXMGDMM-UHFFFAOYSA-N N1C=NC2=C1C=CC1=NC=NC=C21
1208 0 JCGXUSRTHWZBBJ-UHFFFAOYSA-N C1N=C2C=C3N=CC=NC3=CC2=N1
1209 0 LIOVKJZZRREQQM-UHFFFAOYSA-N C1N=CN=C2C=CC3=NC=NC3=C12
1210 0 FNBDPHKBUBKFCO-UHFFFAOYSA-N C(CC1=CC=CC=C1)C1SCCS1
1211 0 CHKRKQARNANJOD-RXMQYKEDSA-N CC(=O)C1=C(O)CC(O)CC1=O
1212 0 ZRKLIHAMOVCDEP-UHFFFAOYSA-N COc1cc(O)c(C)c(O)c1O
1213 0 ZNHXQNPNLZSOHO-YFKPBYRVSA-N COC1=CC(=O)OC(=C1)C(C)O
1214 0 NUVKMTXHGAPGJU-UHFFFAOYSA-N N1C=NC2=NC=C3C=CC=NC3=C12
1215 0 SQLHSSGGJDQOTB-UHFFFAOYSA-N ClC1=CC=CC(=C1)N1CCNCC1=O
1216 0 SQLHSSGGJDQOTB-UHFFFAOYSA-N ClC1=CC=CC(=C1)N1CCNCC1=O
1217 0 YXGYUSFDAXJTAK-UHFFFAOYSA-N C1=CC2(N=N1)N=C1C=CC=CC1=N2
1218 0 AGMQKOWKWHUGJS-UHFFFAOYSA-N N1C=NC2=NC=C3C=NC=CC3=C12
1219 0 GALJZRVFTQQJLR-UHFFFAOYSA-N N1C=NC2=C3C=CN=CC3=NC=C12
1220 0 QWQLDUDGNBWKMM-UHFFFAOYSA-N N1N=CC2=C1C=CC1=NC=CN=C21
1221 0 BPXKEDVZMYDDTN-UHFFFAOYSA-N N1N=CC2=C1C1=NC=CN=C1C=C2
1222 0 FWVZZNKHZOVUIO-UHFFFAOYSA-N C1N=C2N=C3C=CC=CC3=NC2=N1
1223 0 XAQNGJPUHUCSCL-UHFFFAOYSA-N NNCCC1=CC(Cl)=CC=C1
1224 0 YEVSFCZGCKDXCP-UHFFFAOYSA-N C=C1C2=CC=CC=C2SC2=CC=CC=C12
1225 0 GVHXOBQEQQQJEC-UHFFFAOYSA-N N#CC1=CC=C(C=C1)N1C=NC=N1
1226 0 UWZJRWBCNZFSMS-UHFFFAOYSA-N NC1=NN=C(S1)N1CCCC1
1227 0 VWGBQMRDTSDSKE-UHFFFAOYSA-N CCOC1=C(F)C=C(Cl)C=N1
1228 0 MTVWFVDWRVYDOR-QMMMGPOBSA-N OCC(O)c1ccc(O)c(O)c1
1229 0 UQAHHNWCPYFKHC-UHFFFAOYSA-N CCOC(=O)C1C2OCC(=O)C12
1230 0 WBHBIABCHFSRAJ-UHFFFAOYSA-N CCOC(=O)C1=NNC(Cl)=N1
1231 0 YCWIAJMHYRJHSR-UHFFFAOYSA-N COC(=O)C1=C(CC1)C(=O)OC
1232 0 UXKZYARBTQKFQT-BUHFOSPRSA-N CSC(=CC#CC#CC=C)C#CC#CC
1233 0 JJLBUHXIKHYZIX-UHFFFAOYSA-N OC(=O)CCCCC(F)(F)F
1234 0 XPUQXSNFFMKTOM-UHFFFAOYSA-N CC1=C(CNN)C=CC(Cl)=C1
1235 0 AUMTVFGNDZYDRE-UHFFFAOYSA-N ClC1=CC=C(C=C1)N1CCNCC1=O
1236 0 IFDJVDOLYJVWKI-UHFFFAOYSA-N OC(=O)CC1(O)C=CC=CC1O
1237 0 VOUGEZYPVGAPBB-XQRVVYSFSA-N COC(=C/C(=O)O)C(=O)C(=C)C
1238 0 QKGJFQMGPDVOQE-GFAPAMAISA-N CS(=O)C=CCCN=C=S
1239 0 JZYZONUPRTWCMF-UHFFFAOYSA-N COC1=COC(=C(OC)C1=O)C
1240 0 AMCMJIDOANRFQH-UHFFFAOYSA-N CSCCCSCCCSC
1241 0 RDTCWIVFHBFWAI-UHFFFAOYSA-N CC(C)N1C(=O)CSC1=S
1242 0 FZNZMKYHAARKOO-UHFFFAOYSA-N CCOC(=O)C12CC1COC2=O
1243 0 WJSIUCDMWSDDCE-UHFFFAOYSA-K [Li+].[Li+].[Li+].OC(CC([O-])=O)(CC([O-])=O)C([O-])=O
1244 0 WMZGDDNEICWXRT-UHFFFAOYSA-N COC1=CC(O)=CC(O)=C1OC
1245 0 XGFABYCTEQAZOP-UHFFFAOYSA-N COC1=C(O)C=CC(O)=C1OC
1246 0 UVNRAOUIOBZBCS-UHFFFAOYSA-N COC1=C(OC)C(O)=C(O)C=C1
1247 0 CHNIDVIZLKTBHA-UHFFFAOYSA-N S1C=CC2=C1C=C(C=C2)C1=CC=CC=C1
1248 0 JTKBICYGEFBLES-UHFFFAOYSA-N CCOC1=C(Cl)C=CC(F)=N1
1249 0 GLJCPHKWYYCHCQ-UHFFFAOYSA-N COC1=CC(O)=C(OC)C=C1O
1250 0 GXAVBFNRWXCOPY-UHFFFAOYSA-N COC1=CC(O)=CC(OC)=C1O
1251 0 RPEXDXAQJRQLJO-UHFFFAOYSA-N COC1=CC(O)=C(O)C(OC)=C1
1252 0 QWSHNEPQDNJHHB-UHFFFAOYSA-N CC(O)C1=COC(CO)=CC1=O
1253 0 TYVFJOFGAWUPTR-UHFFFAOYSA-N CC1=CC(C)=C(C=C1)C1SCCS1
1254 0 ZVXAFVCHEIPHDR-UHFFFAOYSA-N COC(=O)C(C)(C)C(F)(F)F
1255 0 INVIVYYBHVNKOK-UHFFFAOYSA-N ClC1=CN(CC1)C1=NCCC1
1256 0 OFPOVMSUOQOURT-UHFFFAOYSA-N C[N+](C)(C)CCOCCBr
1257 0 LNESPAROBMUDRI-UHFFFAOYSA-N CP(=O)(CCC#N)CCC#N
1258 0 STRNXFOUBFLVIN-UHFFFAOYSA-N CCOC(=O)C#CC(=O)OCC
1259 0 SGXBOFWBQKMTOZ-UHFFFAOYSA-N CC(C)OC(F)(F)C(F)(F)C(F)F
1260 0 CVEPYZMNSTZBCJ-UHFFFAOYSA-N CSC1=CC(N)=NC(N)=C1N
1261 0 IJGSPAGBDYOVCU-UHFFFAOYSA-N CC1(SCCCS1)C#[N+][O-]
1262 0 QKGJFQMGPDVOQE-HWKANZROSA-N CS(=O)\C=C\CCN=C=S
1263 0 VOUGEZYPVGAPBB-GQCTYLIASA-N CC(=C)C(=O)/C(=C\C(=O)O)/OC
1264 0 PEHSVUKQDJULKE-UHFFFAOYSA-N C1=C(NC=N1)CCSC(=N)N
1265 0 MTVWFVDWRVYDOR-UHFFFAOYSA-N C1=CC(=C(C=C1C(CO)O)O)O
1266 0 PQXZENBIYIROBZ-UHFFFAOYSA-N O=CC(C1=CC(C(C=C1)O)O)O
1267 0 HULWKUZPEXWDEB-UHFFFAOYSA-N CC1=CC(CN)=CC(Cl)=C1N
1268 0 FVKRQUZHHWXICH-UHFFFAOYSA-N COC(=O)C(=C)C(=C)C(=O)OC
1269 0 TUSNFDARIILYPY-UHFFFAOYSA-N CC(C)C(=O)OCC(F)(F)F
1270 0 PZDRMOUJZHZLOG-UHFFFAOYSA-N SC1=CC=C(C=C1)C#CC1=CC=CC=C1
1271 0 AJECTKACDSHLMK-UHFFFAOYSA-N NC(=O)NNC(=S)NC1=CC=CC=C1
1272 0 NNRXNPJXDDCNIT-UHFFFAOYSA-N CN1C(C)=CSC1=NC(N)=N
1273 0 FGSVIJLVGJOUGJ-UHFFFAOYSA-N ClC1=CC=C(C=C1)C1NCCNC1=O
1274 0 HGQSXHSXGUMOMR-UHFFFAOYSA-N C1=CC=C2N3N=CN=CC3=NC2=C1
1275 0 WPIPJPZTGUKJBA-UHFFFAOYSA-N OC(=O)CC1C(=O)CCCC1=O
1276 0 OGGHSNONTJPIBX-UHFFFAOYSA-N C1CCC#CSCCCSC#CC1
1277 0 WEVWYNVWMGZWDR-UHFFFAOYSA-N C1=CC=C2N3C=NN=CC3=NC2=C1
1278 0 SUEMHBFXYJZJBL-UHFFFAOYSA-N C1=CC=C2N3N=CC=NC3=NC2=C1
1279 0 VLDUMLMCDDLHCN-UHFFFAOYSA-N CCNCC1=CN=C(Cl)C=C1
1280 0 FGLRGMVWMQLOCO-UHFFFAOYSA-N N1N=C2C=CC3=C(N=CC=C3)C2=N1
1281 0 PJQMCVIFTDRXNT-UHFFFAOYSA-N CCSC1=NC(C)=NC(N)=N1
1282 0 LEUKIRSZLUMFGP-UHFFFAOYSA-N CC(C)(N)C1=CN=C(Cl)C=C1
1283 0 CWDGNJNQYYIGPE-UHFFFAOYSA-N CC(C)(N)C1=NC(Cl)=CC=C1
1284 0 PSRZMXNNQTWAGB-UHFFFAOYSA-N CCOC(=O)CCC(F)(F)F
1285 0 JECYWGUGFQNQNW-UHFFFAOYSA-N CC1=C(C)C(B(O)O)=C(C)S1
1286 0 RKWIKUOPIZALEX-UHFFFAOYSA-N CCOC(=O)OCC1=CC=CO1
1287 0 BANUPQOFNSVOSS-UHFFFAOYSA-N CC(C)NC1=C(Cl)C=NC=C1
1288 0 AGWUMLSWBDBGLI-UHFFFAOYSA-N CCN1N=CC(=C1Cl)[N+]([O-])=O
1289 0 QPRFXVKZEORSCE-UHFFFAOYSA-N O=CC(C1=CC(=C(CC1)O)O)O
1290 0 WTEOJKCYXGSBQC-UHFFFAOYSA-N N#CC1=CC(=CC=C1)C1=NNN=C1
1291 0 SIQQSLYQUGLKMN-UHFFFAOYSA-N CC(C)C1=C(C)N=CN=C1Cl
1292 0 YZOTUSUJMDHOCD-UHFFFAOYSA-N O=CC(C1C=CC(=C(C1)O)O)O
1293 0 SWCZAVSLGLXHBH-UHFFFAOYSA-N FC1(F)C(OC=CC1=O)C1=CC=CC=C1
1294 0 KEOFCEHKLBDSDN-UHFFFAOYSA-N [N-]=[N+]=NC1=CC=CC2=C1N=CC=C2
1295 0 BKFLGIQLHBKHKO-UHFFFAOYSA-N N#CC1=CN(N=N1)C1=CC=CC=C1
1296 0 SREMSBOBEXCXNR-UHFFFAOYSA-N OCC(O)C1=CC=CC(O)=C1O
1297 0 IVCHJJHRCCWAJB-UHFFFAOYSA-N NC(=S)NNC(=O)C1=CC=CC=C1N
1298 0 JZPAJSHQMNAJDM-UHFFFAOYSA-N CN(N)C1=C(C)C=C(Cl)C=C1
1299 0 IWDSRIHZWYDMFC-UHFFFAOYSA-N FC(F)(F)CCOCCC(F)(F)F
1300 0 LQRLDUUHECJDES-UHFFFAOYSA-N CCOC(=O)C(F)C(C)(F)F
1301 0 GLDKCJIOICUWRV-UHFFFAOYSA-N CC(C)(C)C(=O)OCOS(C)(=O)=O
1302 0 PVSVXOHABSKBQE-UHFFFAOYSA-N N#CC1=CC=C(C=C1)C1=NNN=C1
1303 0 BMEMBHNMSYYDTO-UHFFFAOYSA-N CC(C)(C)C1=NN=C(Cl)C=C1
1304 0 YCZJSZUUHPKXNW-UHFFFAOYSA-N ONC(=O)CN1NN=NC1=S
1305 0 LYPIKOKEIPRFIW-UHFFFAOYSA-N CC1=CC=C(S1)[Si](C)(C)C
1306 0 SDZJDIGCNMPIMU-UHFFFAOYSA-N C[Si](C)(C)CC1=CC=CS1
1307 0 AJCHRUXIDGEWDK-UHFFFAOYSA-N C=COC(=O)CCC(=O)OC=C
1308 0 LEBMRRVWZIORKE-UHFFFAOYSA-N COC1=CC2(CO)OC2C=C1O
1309 0 SNJFUWHIJFMECY-UHFFFAOYSA-N OC(=O)C(=O)NCC(=O)C(=O)O
1310 0 DWGSVMSTQGGNMD-UHFFFAOYSA-N OCC1=CC=C(O1)C1OCCO1
1311 0 QEXZLRPDTPQYHC-UHFFFAOYSA-N NC1=C(F)C=C(Cl)C(CO)=C1
1312 0 YJOGZPQYUVLUGM-UHFFFAOYSA-N N=C(C(C#N)C#N)C1=CN=CC=C1
1313 0 CTUXILQBEJGEAT-UHFFFAOYSA-N SC1=C2C=CC=CC2=CC2=CC=CC=C12
1314 0 JEINIABIZAZRHG-UHFFFAOYSA-N COC1=CC(=CC2C1(O)O2)CO
1315 0 NOKKKHXZCYWLNU-UHFFFAOYSA-N C1=C2C=NC3=CC=CC=C3N2N=N1
1316 0 CPLVYVHLMRTCON-UHFFFAOYSA-N OCC1=CC=C(C2(C1O2)OC)O
1317 0 YMWUDOCECLTRIT-UHFFFAOYSA-N CCOC(=O)C=C[Si](C)(C)Cl
1318 0 UCYYSGMEZLIJLY-UHFFFAOYSA-N OCOC(=O)c1ccccc1C(=O)OC
1319 0 MTQQUECJVZNORG-UHFFFAOYSA-N FCC(F)(CF)OC(F)(CF)CF
1320 0 BADJUACRYCWEIZ-UHFFFAOYSA-N OCCC(=CC=O)C=CC(=O)O
1321 0 GPPOBWAAESAUSF-UHFFFAOYSA-N N1N=C2C=CC3=C(C=CC=N3)C2=N1
1322 0 SOINASXTWIKWKK-UHFFFAOYSA-N CSC1=NC2=C(N=CN2C)C(=O)N1C
1323 0 YQICYCJGFRUTFJ-UHFFFAOYSA-N CN1C(=O)N=C(Cl)C(N)C1=O
1324 0 SLDBUWKWILPLJF-UHFFFAOYSA-N [N-]=[N+]=NC1=CC=CC2=C1C=CC=N2
1325 0 LBKAILRKHYAVEL-UHFFFAOYSA-N [N-]=[N+]=NC1=CC2=C(C=C1)N=CC=C2
1326 0 HVWFBPPAYRVHFD-UHFFFAOYSA-N CN(C)CC1=CN=C(Cl)C=C1
1327 0 MGZVYTRKIKFZSN-UHFFFAOYSA-N S1C=CC(=C1)C1=CC=CC2=CC=CC=C12
1328 0 NIDIBNVGUGXDJJ-UHFFFAOYSA-N CC1=NC(NC(N)=S)=C(C)N1
1329 0 HCVDUQCTDDIUEA-UHFFFAOYSA-N CCSC(C)(SCC)SCC
1330 0 BVFRCWFMKDAQOI-UHFFFAOYSA-N CN(C)C1=NC=NC(=S)C1N
1331 0 RTQNEXKBELEAEB-UHFFFAOYSA-N C1=NN=C2N=C3C=CC=CC3=CN12
1332 0 QSQCVMFJHYEOLD-UHFFFAOYSA-N N1C2=CC=CC=C2C2=C1N=NC=N2
1333 0 JHGGNBWKVHFOCE-UHFFFAOYSA-N CCP(O)(Cl)(CC)CC
1334 0 YNVSEQCWAFBUDS-UHFFFAOYSA-N COc1cc(CO)c(cc1O)O
1335 0 IGQJZCCHSGBOIM-UHFFFAOYSA-N CCOC1=COC(CO)=CC1=O
1336 0 CMEHCJOKWXDZIB-UHFFFAOYSA-N CC(=CC(=O)O)C(=CC(=O)O)C
1337 0 HXAIJRJXPQZSQL-UHFFFAOYSA-N CN1C(=S)SC(C)(C)C1=O
1338 0 QWHWTLQISFZFON-UHFFFAOYSA-N O=CC1=CC(C(C=C1)(O)OC)O
1339 0 KJZUJQOHESISLD-UHFFFAOYSA-N COc1cc(CO)cc(c1O)O
1340 0 VCYYWPYJNSUVDI-UHFFFAOYSA-N ClCC(=O)SC1CCCCC1
1341 0 YNJPZODXANZICQ-UHFFFAOYSA-N CC1(C)OC(=O)C(=C)C1C(O)=O
1342 0 GJZIJFBBZDBHMU-UHFFFAOYSA-N COC(=O)C([N+]#N)C(=O)SC
1343 0 ITAONOCFKQLWCA-UHFFFAOYSA-N C(OC1=COC=C1)C1OCCO1
1344 0 ZQNCIBNZNGNNOL-UHFFFAOYSA-N NC1=C(SC2=C1C=CC=N2)C#N
1345 0 LTILYSFCPAHYSE-UHFFFAOYSA-N CC(C)SC1=CC=C(F)C=C1
1346 0 KMDWOPYIFWBPRD-UHFFFAOYSA-N NC1=CC(F)=NC(F)=C1[N+]([O-])=O
1347 0 LMSOTBJGVUOINO-UHFFFAOYSA-N O=CCC1(O)C=CC(=CC1O)O
1348 0 XLBRBWNTBMWCHS-UHFFFAOYSA-N COC1=CC=C(C(C1O)O)C=O
1349 0 NDMHPSBWIFCVTR-UHFFFAOYSA-N NC1=CSC2=C1N=CC(=C2)C#N
1350 0 ZMBMHMANMCKICC-UHFFFAOYSA-N CSCC(C)(CSC)CSC
1351 0 CBCVXSPHRCQSFC-UHFFFAOYSA-N CC(C)N=NC(=O)C1=CC=C(Cl)C=C1
1352 0 RMBSUVDJRGWTEZ-UHFFFAOYSA-N OC(=O)C(=O)C(C(=O)O)C(=O)N
1353 0 VIQLFEWGPFBJND-UHFFFAOYSA-N N#CC1=CN=C(C=C1)N1C=CN=C1
1354 0 WVVVBNYWQCNRGB-UHFFFAOYSA-N CCCCC1=NC(=O)C2N=NSC2=N1
1355 0 XKZQWAAFFNKNDP-UHFFFAOYSA-N C[Si](C)(O)C1=CC=C(F)C=C1
1356 0 ZMLSQLZJIHMOBR-UHFFFAOYSA-N CCC(C)C1=NC(=O)C2N=NSC2=N1
1357 0 STTFBBSGNGNPQU-UHFFFAOYSA-N CC(C)(C)[Se](=O)C(C)(C)C
1358 0 OXWMHPXGHIIXLV-UHFFFAOYSA-N ClC1=C(C=NC=C1)C(=O)NCC1CC1
1359 0 XRXBHQSEJFLDEF-UHFFFAOYSA-N CC(C)CC1=NC(=O)C2N=NSC2=N1
1360 0 IICQWDJYVKCOTB-UHFFFAOYSA-N CSC1=NC(C)=CC(NN)=N1
1361 0 YDWIWDAQXAVDBZ-UHFFFAOYSA-N CN1C=C(N=C1CCl)[N+]([O-])=O
1362 0 HRDUWZCNPSWCGR-UHFFFAOYSA-N CN(CCN=C=O)C1=CC=C(Cl)C=C1
1363 0 JVJPJKLSGUJUJK-UHFFFAOYSA-N C1=NN=C2N1N=CC1=CC=CC=C21
1364 0 WIQRBKTUUUSKRP-UHFFFAOYSA-N CCCCC1SC2=CC=CC=C2S1
1365 0 ZYNJNAVVHVDTBP-UHFFFAOYSA-N CCSC(C)=CP(=O)(OC)OC
1366 0 OAKUSQCSHYQNHJ-UHFFFAOYSA-N NC1=C(C=C2C=CC=NC2=N1)C#N
1367 0 DMZDMJAFXVYQHZ-UHFFFAOYSA-N N1C=NC2=C1C=C1C=NC=NC1=C2
1368 0 ZOHSEULTWOYIMS-UHFFFAOYSA-N NC1=CC2=C(C=C1)N=C(S2)C#N
1369 0 YBLSYYBXEJACDQ-UHFFFAOYSA-N CCOC(=O)C=CC=CC(O)=O
1370 0 RZOQRHIBIJLLOU-UHFFFAOYSA-N OCCO[Si]1(OCCO)OCCO1
1371 0 RNRBMUPMKUPRSG-UHFFFAOYSA-N CN1CCCC11OC(=S)S1
1372 0 NIJZSFKQSHEBMU-UHFFFAOYSA-N COc1c(O)ccc(c1O)CO
1373 0 FERASBWRIHIWJF-UHFFFAOYSA-N [N-]=[N+]=C1C=C(N=N1)C1=CC=CC=C1
1374 0 PNWHDISMNQDQFS-UHFFFAOYSA-N COC1=C(OC)C(=O)OC(C)=C1
1375 0 ASYWQJACGNQHIF-UHFFFAOYSA-N COc1cc(O)c(cc1OC)O
1376 0 URVDZSICPLYJNR-UHFFFAOYSA-N COC1(O)C=CC=CC(=O)C1O
1377 0 CUYYJUFSLQRLEZ-UHFFFAOYSA-N OC(=O)CC1(C)OC(=O)C(=C1)C
1378 0 WSDSSINLQPHRND-UHFFFAOYSA-N C1=CC2=NC=CC3=NC=CC(=N1)N23
1379 0 RMLMMXSPAHOFGX-UHFFFAOYSA-N NNC1=C(F)C(F)=C(NN)C(F)=C1F
1380 0 DWSVRXBNHIWGHF-UHFFFAOYSA-N N#CSC1=NC2=CC=CC=C2N1
1381 0 RXVNGSIAIXVHQG-UHFFFAOYSA-N NNCCC1=CC=C(Cl)C=C1
1382 0 KUNSCIOZBDYXSV-UHFFFAOYSA-N OC(=O)CC1(C)OC(=O)C=C1C
1383 0 UJZHYIMESNWEQA-UHFFFAOYSA-N COC(=O)C12CC(C1)(C2)C(O)=O
1384 0 ZOQDOJIALYVIJR-UHFFFAOYSA-N CN1CCOC1=NC1=CC=C(Cl)C=C1
1385 0 KMAWVRYYKYVCNR-UHFFFAOYSA-N S1C2=CC=CC=C2C=CC2=CC=CC=C12
1386 0 ANKQOBXQEHGUJT-UHFFFAOYSA-N O=C1C=C(OC(C1)(C)C)C(=O)O
1387 0 CWDKLJUWZQZNNI-UHFFFAOYSA-N [N-]=[N+]=NC1=CC=NC2=CC=CC=C12
1388 0 RXVNGSIAIXVHQG-UHFFFAOYSA-N NNCCC1=CC=C(Cl)C=C1
1389 0 SXAGDJQHASYSHU-UHFFFAOYSA-N N#CC1=CN=NC=C1C1=CC=CN1
1390 0 MFUIOEGPQRSPMW-UHFFFAOYSA-N CC(=CC(=O)CC(=O)C(=O)O)C
1391 0 APDMFICDKLFJJL-UHFFFAOYSA-N N1N=CC2=NC3=CC=CC=C3N=C12
1392 0 QHHFGWJKHBSQCD-UHFFFAOYSA-N OCCOC1=CC(O)=CC(O)=C1
1393 0 TZKHVMXPQNYCEW-UHFFFAOYSA-N OCC(=O)C1=CC(C(C=C1)O)O
1394 0 IHMVHEVGDWLAFF-UHFFFAOYSA-N CCC1C(C#N)(C#N)C1(C#N)C#N
1395 0 LNBVKBSYQAXCSA-UHFFFAOYSA-N CCOC(=O)C1=CC=C(CO)O1
1396 0 YCOTUWWUQHEZQR-UHFFFAOYSA-N CCOC(=O)C=C1CCC(=O)O1
1397 0 WKWRFOWRIGNXDV-UHFFFAOYSA-N C[N+]1(CCBr)CCCC1
1398 0 WMBUYNFBIZZOPD-UHFFFAOYSA-N ClS(=O)(=O)CCCCCCC=C
1399 0 ZWWPIIYCWLPXAV-UHFFFAOYSA-N C1=CN2N=C3N=CC=CC3=C2N=C1
1400 0 AYZWSJBXUDVNRG-UHFFFAOYSA-N N#CC(C=NC1=CC=CC=N1)C#N
1401 0 SSFLATOFEQQGHR-UHFFFAOYSA-N CC1CC(=O)C(C(C)=O)C(=O)O1
1402 0 PDISGXFXQFGQFB-UHFFFAOYSA-N CN1C(CCl)=NC=C1[N+]([O-])=O
1403 0 MBBKJDQYFDBKKU-UHFFFAOYSA-N [N-]=[N+]=C1N=NC=C1C1=CC=CC=C1
1404 0 YGCRMEIXUOTDNH-UHFFFAOYSA-N CC(O)C1=NC=C(Cl)C=C1F
1405 0 HZYRPUKLUAUOMF-UHFFFAOYSA-N S1C=C(C2=CC=CC=C12)C1=CC=CC=C1
1406 0 RJGGOSXPRNHSRY-UHFFFAOYSA-N CC1(C)CC(CCS1)C(Cl)=O
1407 0 ZWVNFQUBQJXJOP-UHFFFAOYSA-N CC(C)CC1=NC=CN=C1Cl
1408 0 PSHDTSOOOYSVNG-UHFFFAOYSA-N NNC(=S)NC1=CC=C(C=C1)C(N)=O
1409 0 DKPJHFYNCWPUMN-UHFFFAOYSA-N NNC(=S)NC1=CC(=CC=C1)C(N)=O
1410 0 POQBKUUDVKIFNN-UHFFFAOYSA-N NC(=S)NNC(=O)NC1=CC=CC=C1
1411 0 VTFQVNROBKCVEI-UHFFFAOYSA-N CC(=O)C1C=CC(=C(C1O)O)O
1412 0 LUNYRIVCWOGWDT-UHFFFAOYSA-N CNC(=S)NNC(=O)C1=CC=NC=C1
1413 0 JFAQWWSRUYILLI-UHFFFAOYSA-N CCOCC1=CC(=O)C(=O)CO1
1414 0 FFWHGUZSQPOQRL-UHFFFAOYSA-N NCCNC1=CC=C(Cl)C=C1
1415 0 TVYOKPZYOBMMKF-UHFFFAOYSA-N CSC1=NC(N)=NC(C)=C1N
1416 0 KKDLWQFJOGDMBI-UHFFFAOYSA-N CCCN1C(=O)CSC1=S
1417 0 LWJRRLBJPVCZGC-UHFFFAOYSA-N OC(=O)CC1=C(O)C=CCC1O
1418 0 ZTILTENFYGABAS-UHFFFAOYSA-N COC(=O)C=C(c1ccc(c(c1)O)O)O
1419 0 AMQHNJUMJKWREE-UHFFFAOYSA-N CN(C)C1=C(Cl)C=C(N)C=C1
1420 0 HVDCTJUZDVJGBK-UHFFFAOYSA-N ClC1=CC=CC=C1N1CCNC(=O)C1
1421 0 QMIBLRDYVHXODO-UHFFFAOYSA-N ClC1=C(C=CC=C1)N1CCNCC1=O
1422 0 KLMBASWITNCMTF-UHFFFAOYSA-N N#CC(N=NC1=CC=CC=C1)C#N
1423 0 MZUUABVJSFQJSF-UHFFFAOYSA-N CC1=C2CCOC2=NC(SC(N)=N)=N1
1424 0 QBDLCCKCTUVOCL-UHFFFAOYSA-N CC1=CC(=CC(C)=C1)C1SCCS1
1425 0 GPIQOFWTZXXOOV-UHFFFAOYSA-N COC1=NC(OC)=NC(Cl)=N1
1426 0 XDRRLDUVQGNYBX-UHFFFAOYSA-N SC1=CC2=CC=CC=C2C2=CC=CC=C12
1427 0 AVLFQFQAMCEOPJ-UHFFFAOYSA-N C1N=NC2=NN=CC3=CC=CC1=C23
1428 0 LSAXLAIDSIFXOI-UHFFFAOYSA-N Cc1ccc(o1)C(CC(=O)O)O
1429 0 HMJMUOJUUKEODB-UHFFFAOYSA-N CCOP(=O)(OCC)C(=C)SC
1430 0 VSUKAOBJCVWTJN-UHFFFAOYSA-N OCC(=O)C1=CC=CC(C1O)O
1431 0 WBMBDRIOUHCVAS-UHFFFAOYSA-N CN1N=C(C)C(=C1Cl)[N+]([O-])=O
1432 0 NPMSEVCYYWUHQF-UHFFFAOYSA-N COC1=CC=CC2(C1(O)O2)OC
1433 0 YDVBGXDSHUNXFK-UHFFFAOYSA-N N#CC1=NN(N=C1)C1=CC=CC=C1
1434 0 VFWOBYZILQWRRK-UHFFFAOYSA-N C#CC1=CC=CC=C1SC1=CC=CC=C1
1435 0 GLJCPHKWYYCHCQ-UHFFFAOYSA-N COC1=CC(O)=C(OC)C=C1O
1436 0 KLPYCRGYJMWSFW-UHFFFAOYSA-N CC1=C(NC2=NCCO2)C(Cl)=CC=C1
1437 0 RFFGAJMZGJBJFB-UHFFFAOYSA-N CCSCC(SCC)SCC
1438 0 PDISGXFXQFGQFB-UHFFFAOYSA-N CN1C(CCl)=NC=C1[N+]([O-])=O
1439 0 JPYPSAIDNWPYSJ-UHFFFAOYSA-N CC(=O)C1C(=O)CC(O)CC1=O
1440 0 CDSGXKPWHWWJCU-UHFFFAOYSA-N NNCCC1=CC=CC=C1Cl
1441 0 ZUYPGQOAHQMNLO-UHFFFAOYSA-N CCCCC1=NN=C(Cl)C=C1
1442 0 RKXLRDKOEHNHOQ-UHFFFAOYSA-N OCC(=O)C1(O)C=CC=CC1O
1443 0 BKRXMKVDYAWYHS-UHFFFAOYSA-N OCC1COC(O1)C1=CC=CO1
1444 0 ZACUJTPWYBMFGR-UHFFFAOYSA-N OC(=O)CC1OC(=O)C(=C1C)C
1445 0 LVBIBKFFTDMNEB-UHFFFAOYSA-N OC(=O)NC(=CC(=O)O)C(=O)O
1446 0 WXWJCRBPDPTMFS-UHFFFAOYSA-N CC(=O)C1=CC2(C)OOC1(C)O2
1447 0 AMQHNJUMJKWREE-UHFFFAOYSA-N CN(C)C1=C(Cl)C=C(N)C=C1
1448 0 LEZPXLJXOAFWBS-UHFFFAOYSA-N CC(=O)OC1=CC(C(C=C1)O)O
1449 0 PZAXGKHLPUZWAV-UHFFFAOYSA-N CC1=C(Cl)C=CC=C1NC1=NCCO1
1450 0 BGFURDBGMRKOTL-UHFFFAOYSA-N S1C2=CC=CC=C2N2C=NN=C12
1451 0 BMOVYJYGFZNFEA-UHFFFAOYSA-N CN(C)C1N=COC2=C1C=CC(Cl)=C2
1452 0 QIJHXKLHXJHNIR-UHFFFAOYSA-N OC1=CC(C)C(C(=C1)O)C(=O)O
1453 0 LEMPSRPAIGOWGQ-UHFFFAOYSA-N CCOCCCCCC=C(Cl)Cl
1454 0 FEGACAXTXUGYEK-UHFFFAOYSA-N CCCC1=CC(Cl)=NC(C)=N1
1455 0 FLUXEKGEVRJRJF-UHFFFAOYSA-N CCN(N)C1=CC=C(Cl)C=C1
1456 0 PGYBOVGTIXNYSS-UHFFFAOYSA-N COc1cc(O)c(c(c1C)O)O
1457 0 OAXSUFGMAMZNOY-UHFFFAOYSA-N OCN(P(=O)(N(C)C)F)C
1458 0 YELMWJNXDALKFE-UHFFFAOYSA-N N1C=NC2=C1C=CC1=NC=CN=C21
1459 0 XEYMKTNISMDMLC-UHFFFAOYSA-N COC1=C(O)C2(C(C=C1)O2)OC
1460 0 SCHALQHCWJOFNG-UHFFFAOYSA-N CC1=NSC=C1CNC(N)=N
1461 0 QEDQREFTSQNHDI-UHFFFAOYSA-N COC1=CC2OC2C(=C1O)OC
1462 0 DEXWRCYOMLUJRF-UHFFFAOYSA-N CCCC(=O)OCC(F)(F)F
1463 0 MAEGTYLEMVJXMV-UHFFFAOYSA-N C1=CC2=NC=CC3=NC=NC(=C1)N23
1464 0 MZUUABVJSFQJSF-UHFFFAOYSA-N CC1=C2CCOC2=NC(SC(N)=N)=N1
1465 0 YEGQIYLYDBUDBB-UHFFFAOYSA-N CCOC(=O)C(C)C(F)(F)F
1466 0 UXECEXRPAUAKMJ-UHFFFAOYSA-N CC1CN=C(NC2=CC=CC=C2Cl)O1
1467 0 VUNLVQMSGMJOKS-UHFFFAOYSA-N Cc1c(C)noc1N[S](=O)=O
1468 0 HYHDHXJMRRIXKZ-UHFFFAOYSA-N CCOC(=O)C12OC1CCC2=O
1469 0 RMMKCXKMBQOBRS-UHFFFAOYSA-N COC(=O)C1(O)C=CC=CC1O
1470 0 HAANDWGRDXLPIM-UHFFFAOYSA-N CC1=CC(OC2OC(=O)C(C)=C2)OC1=O
1471 0 CDZCHQJTPXXJNS-UHFFFAOYSA-N C1=CC2=CC=NC3=NC=NC(=C1)N23
1472 0 DLRNOZBAXGCRCO-UHFFFAOYSA-N NN1CCC(C1=O)C1=CC=C(Cl)C=C1
1473 0 HTYLMMSETSHWOD-UHFFFAOYSA-N [N-]=[N+]=NC1=CC2=CC=CC=C2C=C1N=C=O
1474 0 CWMCAODVQDQZOC-UHFFFAOYSA-N CC(CO)C(F)(F)C(F)C(F)(F)F
1475 0 BCEYTKFZBFBLTC-UHFFFAOYSA-N CCOC(=O)C1=C(C)OC(=O)C1
1476 0 WPIPJPZTGUKJBA-UHFFFAOYSA-N OC(=O)CC1C(=O)CCCC1=O
1477 0 UVEBHBUGJCCFRD-UHFFFAOYSA-N CC1=CC(C)=C(NN)C(Cl)=C1
1478 0 MKJMMEHEOYGQPL-UHFFFAOYSA-N OC(=O)CC1=CCC(C(=C1)O)O
1479 0 MLXAMVNWLLGCGS-UHFFFAOYSA-N CC1=NC(C)=C(F)C(=O)C1Cl
1480 0 OFPOVMSUOQOURT-UHFFFAOYSA-N C[N+](C)(C)CCOCCBr
1481 0 WTCYHIRTEOPQOQ-UHFFFAOYSA-N N#CC1=C(N=CC=C1)N1C=CN=C1
1482 0 ULEFAKUJIMCYHZ-UHFFFAOYSA-N CC(C)C1(C)SC2=CC=CC=C2S1
1483 0 CEKLBRKVGIMEJE-UHFFFAOYSA-N CC(C1SCCS1)C1=CC=CC=C1
1484 0 LWHGMTJTHROFIQ-UHFFFAOYSA-N C1OCC(=CO1)C1=COCOC1
1485 0 XPWKQCXQOKBWRC-UHFFFAOYSA-N COc1ccc(c(c1O)OC)O
1486 0 WHJMQBWZDMTHAP-UHFFFAOYSA-N CSC1=NC(=N)N\C(C1)=N\C
1487 0 IWNWRLUUSPDATD-UHFFFAOYSA-N S1C=CC=C1C1=CC=CC2=CC=CC=C12
1488 0 LEOYJTSFZDZNJM-UHFFFAOYSA-N S=C1NCCN1C1=NCCN1
1489 0 PNVVGZBYRPOISP-UHFFFAOYSA-N CC1CCC(C(C)(C)Cl)S1(=O)=O
1490 0 DFSFLZCLKYZYRD-UHFFFAOYSA-N CCOC1=C(OCC)C(=O)C1=O
1491 0 KOUFOMHAPSUKFC-UHFFFAOYSA-N COC1(C=CC=CC1O)C(=O)O
1492 0 VBLXQAGGLPTOKC-UHFFFAOYSA-N COP(=O)(C(C)=[N+]=[N-])C1=CC=CC=C1
1493 0 HNCYGGIKTMLOOD-UHFFFAOYSA-N CNC1=NC(SC)=NC(C)=N1
1494 0 KEPGNMIZDYYFHV-UHFFFAOYSA-N CC(SC1=NC=NC23C1(NC=N3)O2)C
1495 0 RAZXBTYQWDTVTK-UHFFFAOYSA-N CC(C)C1=NC=C(C)N=C1Cl
