# Supplementary material for: Ion mobility collision cross-section atlas for known and unknown metabolite annotation in untargeted metabolomics
Source: Nat Commun. 2020 Aug 28;11:4334. doi: 10.1038/s41467-020-18171-8 (PMC7455731; doi:10.1038/s41467-020-18171-8)
Supplement: Supplementary file 8 — Supplementary Data 5 [file 41467_2020_18171_MOESM8_ESM.zip › 01_positive_mode/L0701/cfmid_result.txt]

1 0.38095238 GFDYARYMJCWDHR-UHFFFAOYSA-N COc1ccc(cc1O)C=C(C(=O)O)O
2 0.38095238 GJRZXJZRQQNUKH-UHFFFAOYSA-N OC(=O)C(c1ccccc1)COC(=O)O
3 0.38095238 OXQOUMBVOONLHW-UHFFFAOYSA-N OC(=O)C(=O)Cc1cc(O)c(cc1C)O
4 0.38095238 RRKRGSNBJQKLOR-UHFFFAOYSA-N COc1ccc(cc1O)CC(=O)C(=O)O
5 0.38095238 JXJNPXPDKYRHJT-UHFFFAOYSA-N OC(=O)C(CC1=CC=C(O)C=C1)C(O)=O
6 0.38095238 RHWLDRSLPRUNTC-UHFFFAOYSA-N O=C(C(=O)C(=O)O)Cc1ccccc1
7 0.38095238 NMWVADJFUZMIKI-UHFFFAOYSA-N OC(=O)C(CC1=CC(O)=CC=C1)C(O)=O
8 0.38095238 YGQHQTMRZPHIBB-UHFFFAOYSA-N COC1=C(O)C=CC(CC(=O)C(O)=O)=C1
9 0.38095238 KHLNYSKHLDDQIZ-UHFFFAOYSA-N CCOC1=CC(C(O)=O)=C(C=C1)C(O)=O
10 0.38095238 ZWSFOBBLCZPWSU-UHFFFAOYSA-N O=C(C(=O)O)Cc1cc(C)c(c(c1)O)O
11 0.38095238 GHQOUFDDPQNBDR-UHFFFAOYSA-N OC(=O)C(O)(CC1=CC=CC=C1)C(O)=O
12 0.38095238 HDTDHZGWLZIQNM-UHFFFAOYSA-N OC(=O)C(=O)Cc1ccc(c(c1C)O)O
13 0.36363636 MNKQMDQLMPRZHP-UHFFFAOYSA-N OC(=O)C(C=Cc1ccccc1O)(O)O
14 0.36363636 JHERUGSFPODGRD-UHFFFAOYSA-N OC(=O)C(C(C(=O)O)O)c1ccccc1
15 0.36363636 OJTZJJPRMUUKKS-UHFFFAOYSA-N O=CCc1cc(ccc1O)C(C(=O)O)O
16 0.36363636 GZGUUNXZPRWLKM-UHFFFAOYSA-N O=C1OC(CC2=CC=CC=C2)C(=O)O1
17 0.34782609 NVYAXTWPSXVFFA-UHFFFAOYSA-N OC(=O)C(=O)CC(c1ccccc1O)O
18 0.28571429 IXACZHRAVBBVLN-SNVBAGLBSA-N OC1OC(=O)C=C1c2ccc(O)cc2
19 0.28571429 CYNFWVVFXNTOSQ-UHFFFAOYSA-N OC1=CC(=O)c2c(C1)cc(cc2O)O
20 0.28571429 OHHKDUWFPNAEHQ-UHFFFAOYSA-N CC1=CC2=CC(=CC(=C2C(=O)O1)O)O
21 0.28571429 BCMKHWMDTMUUSI-UHFFFAOYSA-N C1=C2C=C(C=C(C2=C(C=C1O)O)O)O
22 0.28571429 BURXAAAXXIAODJ-UHFFFAOYSA-N O=C1C=C(O)C(=O)C2C1C=CC=C2O
23 0.28571429 HMXOGGUFCBUALL-AATRIKPKSA-N C1=CC=C(C(=C1)/C=C/C(=O)C(=O)O)O
24 0.28571429 LGYIZQLNYONEFJ-UHFFFAOYSA-N C1=CC=C2C(=C1)C=CC(O2)(C(=O)O)O
25 0.28571429 HQOKGQNXCUNPFA-UHFFFAOYSA-N CC(=Cc1cc(O)cc(c1C(=O)O)O)O
26 0.28571429 YJVZNOPAXXZMCW-UHFFFAOYSA-N O=C1CCc2ccc3OCOc3c2O1
27 0.28571429 IIHNNMHVDJWLMG-UHFFFAOYSA-N OC(=O)CC(C(O)=O)C1=CC=CC=C1O
28 0.28571429 LGYIZQLNYONEFJ-JTQLQIEISA-N OC(=O)[C@@]1(O)OC2=CC=CC=C2C=C1
29 0.28571429 MNQJVITWJHOBFE-UHFFFAOYSA-N O=C(c1ccccc1)C=C(C(=O)O)O
30 0.28571429 HKGWZPGNUJEGCT-UHFFFAOYSA-N COC1=CC=C(C=C1)C(C(O)=O)C(O)=O
31 0.28571429 UXVMHSYMNTYLPO-UHFFFAOYSA-N CCOC(=O)OC1=CC=C(C=C1)C(O)=O
32 0.28571429 WQONHTZYNXJZIC-UHFFFAOYSA-N CCOC1=CC(=CC(=C1)C(O)=O)C(O)=O
33 0.28571429 SIXWWNJBOOYCOG-UHFFFAOYSA-N CC(=O)Cc1cc(O)cc(O)c1C(=O)O
34 0.28571429 LVXPBVUWWHAFEP-UHFFFAOYSA-N COc1cc(ccc1O)C=C(C(=O)O)O
35 0.28571429 YVUJJTCBHOIZKI-UHFFFAOYSA-N CC(=O)C(C(O)=O)C1=CC(O)=CC(O)=C1
36 0.28571429 CCXSLCSCFGOETM-UHFFFAOYSA-N O=C1CC2=CC3=C(OCO3)C=C2CO1
37 0.28571429 QCWZHYPAEJVXCJ-UHFFFAOYSA-N CC(=O)c1coc2c(O)cc(O)cc12
38 0.28571429 GXGKKIPUFAHZIZ-UHFFFAOYSA-N C(SC1=NNN=N1)C1=CC=CC=C1
39 0.28571429 OBPLGSJDNTZGBT-UHFFFAOYSA-N OC(c1cc(C)c2c(c1)OCO2)C(=O)O
40 0.28571429 KWOMTIVNNYNALW-UHFFFAOYSA-N COC(c1ccc2c(c1)OCO2)C(=O)O
41 0.28571429 MXAQEGCWMGRDTD-UHFFFAOYSA-N CC1(OC(=O)OC1=O)C1=CC=CC=C1
42 0.28571429 IBMFMEQEICOFLQ-UHFFFAOYSA-N COc1ccc(cc1O)C(=CC(=O)O)O
43 0.28571429 QOJNCZPYJHQQOQ-MRVPVSSYSA-N OC(Cc1cccc(c1)C(=O)O)C(=O)O
44 0.28571429 BMVBLFJZCRHPBZ-UHFFFAOYSA-N COC1=CC(OC)=C2C(=O)C(O)OC2=C1
45 0.28571429 HXHFXTLGRUPVTB-UHFFFAOYSA-N COC1=C(O)C=CC(=C1)C1OC1C(O)=O
46 0.28571429 TYZPXKUUIJGALF-UHFFFAOYSA-N CC1(C(=O)OOC1=O)C1=CC=CC=C1
47 0.28571429 WTPDKEAYVAXNRO-UHFFFAOYSA-N COc1cc(ccc1OC(=O)C)C(=O)O
48 0.28571429 PFCYMPUHJWNPJI-SECBINFHSA-N Cc1c(O)c(C)c2C(O)OC(=O)c2c1O
49 0.28571429 HCFGZEWOHLZFHH-UHFFFAOYSA-N OCC1=CC2=C(C=C(O)C=C2)C(=O)O1
50 0.28571429 AKDURWIHFYTBDT-UHFFFAOYSA-N OCC1=CC2=CC(O)=CC=C2C(=O)O1
51 0.28571429 RBBLWNKYEYFMDS-UHFFFAOYSA-N OC(=O)C1OC(=O)CC2=CC=CC=C12
52 0.28571429 GVGIBOVDUJPJDU-UHFFFAOYSA-N OC(=O)C(c1ccc2c(c1C)OCO2)O
53 0.28571429 ZYDSNEAHMPKNPG-UHFFFAOYSA-N COc1ccc(O)c(OC(=C)C(=O)O)c1
54 0.28571429 RJOZCQHLUQPNNZ-UHFFFAOYSA-N O=CC(c1ccc(c(c1)OC)O)C(=O)O
55 0.28571429 ZFBXVLSDSVZWMY-IGJIYHIXSA-N C[C@H](O)[C@@H]1OC(=O)c2c(O)cc(O)cc12
56 0.28571429 PRIJYKXHKNFIPK-UHFFFAOYSA-N OC(=O)C(c1cc2OCOc2cc1C)O
57 0.28571429 WZIBKEKFHKTVET-UHFFFAOYSA-N COc1c2C(O)OC(=O)c2cc(c1C)O
58 0.28571429 XAKPXVHELMEQCF-UHFFFAOYSA-N COc1ccc2C=C(O)C(=O)Oc2c1
59 0.28571429 BMGOAOMKRNIFAM-UHFFFAOYSA-N COc1ccc(cc1OC)C(=O)C(=O)O
60 0.28571429 KWNVDPXLLOGRJJ-UHFFFAOYSA-N COC1=C(O)C=C(C=C1)C1OC1C(O)=O
61 0.28571429 LVXPBVUWWHAFEP-YWEYNIOJSA-N [H]\C(=C(\O)C(O)=O)C1=CC(OC)=C(O)C=C1
62 0.28571429 KFUKCEVZPGSJGU-UHFFFAOYSA-N OC(=O)C(CC1=CC=CC=C1O)C(O)=O
63 0.28571429 XDLJLXUYMLLITB-UHFFFAOYSA-N OC(C(C(O)=O)C(O)=O)C1=CC=CC=C1
64 0.28571429 UIROMALDRMVFFP-UHFFFAOYSA-N Oc1ccc2c(c1)oc(=O)c(c2C)O
65 0.28571429 ZOIQMOPABGFDGI-UHFFFAOYSA-N COc1ccc(cc1OC(=O)C)C(=O)O
66 0.28571429 QBZJDIAOWYYQGA-UHFFFAOYSA-N OC1=CC(=O)C2(C(C1=O)C=CC=C2)O
67 0.28571429 ADLFGMJMDVYWSI-UHFFFAOYSA-N OC(=O)CC(c1ccc(cc1)C(=O)O)O
68 0.28571429 HMXOGGUFCBUALL-UHFFFAOYSA-N OC(=O)C(=O)C=Cc1ccccc1O
69 0.28571429 JHCBXWUAKKEOIN-UHFFFAOYSA-N Oc1ccc(cc1)C=CC(=O)C(=O)O
70 0.28571429 ZTQKYNMYEBUAFC-UHFFFAOYSA-N COc1cc(ccc1O)C(=O)CC(=O)O
71 0.28571429 MYYNZCJFUUAOOP-UHFFFAOYSA-N O=C1CC(=O)c2c(C1)cc(cc2O)O
72 0.28571429 GJYJUQVSDOPEMK-UHFFFAOYSA-N O=CC=c1ccccc1=C(C(=O)O)O
73 0.28571429 HJZYUGBHLBJNGH-UHFFFAOYSA-N OC(=O)C1(O)OC=Cc2c1cccc2
74 0.28571429 XCTIOAKGXRQUML-UHFFFAOYSA-N OC=Cc1ccccc1C(=O)C(=O)O
75 0.28571429 ZMMVBFDOIBTFOW-UHFFFAOYSA-N OC1COC(=O)c2c(C1)cc(O)cc2O
76 0.28571429 YKILGTRJTLBQKC-UHFFFAOYSA-N O=C1CCc2c(O1)cc1c(c2)OCO1
77 0.28571429 PISLSBSOKPOMFM-UHFFFAOYSA-N OC1=Cc2c(C(=O)C1)c(O)cc(c2)O
78 0.28571429 HENGOEMRHKFYDQ-UHFFFAOYSA-N OC(=O)CC(c1ccccc1C(=O)O)O
79 0.28571429 UGUXLAQYLVRORL-UHFFFAOYSA-N O=C1C=C(O)C(c2c1cccc2O)O
80 0.28571429 DGXDTHTZPHWRAN-UHFFFAOYSA-N O=C1C=C(O)C(=O)C2=C1CCC=C2O
81 0.28571429 DRCBZLVTEZFGJZ-UHFFFAOYSA-N CC1=CC=C(NC2=NN=NS2)C=C1
82 0.28571429 KPUKRKAPMFWIBV-UHFFFAOYSA-N S=C1N=NNN1CC1=CC=CC=C1
83 0.28571429 TUJHFMJYEXSKLS-UHFFFAOYSA-N COC1=CC(C(O)=O)=C(CC(O)=O)C=C1
84 0.28571429 PQKZXVQPXILLIC-UHFFFAOYSA-N COC1=CC(OC)=C2C(=O)OC(O)C2=C1
85 0.28571429 BYISGJCPRCCOPJ-UHFFFAOYSA-N COC1=CC=C2C(O)OC(=O)C2=C1OC
86 0.28571429 BKAJJSXMMCAGJS-UHFFFAOYSA-N COC1=CC(C(O)=O)=C(C(O)=O)C(C)=C1
87 0.28571429 KRFOXHSAQXFOHN-UHFFFAOYSA-N OC(C1=CC=C(O)C=C1)C(F)(F)F
88 0.28571429 GSIWQGAOMQHQJY-UHFFFAOYSA-N OC(=O)CCOC1=CC=C(C=C1)C(O)=O
89 0.27272727 TYTVMKBZPPBREM-UHFFFAOYSA-N COc1cc(O)ccc1C(=O)CC(=O)O
90 0.27272727 QWAIYVDHLBNQIT-UHFFFAOYSA-N O=CC=C(c1ccccc1C(=O)O)O
91 0.27272727 NWGPBHLZZUPYPE-UHFFFAOYSA-N OCC(=Cc1ccc(c(c1)O)O)C(=O)O
92 0.27272727 CULQSUABDCVMTA-UHFFFAOYSA-N CCOC(=O)OC1=CC=CC=C1C(O)=O
93 0.27272727 AWVXDMMCZOFAEU-UHFFFAOYSA-N COc1ccc(c(c1)O)C(=O)CC(=O)O
94 0.26666667 VSXFXFSHZGLCKR-UHFFFAOYSA-N CCCSC(CC(O)=O)C(O)=O
95 0.26086957 WPWQCPOTTUYIQT-UHFFFAOYSA-N CSCC(CCC(=O)C(=O)O)O
96 0.26086957 HJFWOQZVWNJIBU-UHFFFAOYSA-N OC(=O)C=CC1(O)CCC21C=CC(=O)O2
97 0.26086957 DMIXHYYHTCNDNK-UHFFFAOYSA-N OC(=O)C(=CC=C1C=CC=CC1=O)O
98 0.25 JPUQIFVYILTRQS-UHFFFAOYSA-N O=CC=CC1=C(C(=O)O)C(=O)CC(C1)O
99 0.25 HRQTURYIXBOKDA-JXKNXFGGSA-N CC=C1/C2CC(OC=C2C(=O)O)OC1=O
100 0.24 VHYXYGVVCFVQCS-UHFFFAOYSA-N OCOc1cc(C=CC=O)cc(c1O)O
101 0.24 RWZAZOGPYNAXOC-UHFFFAOYSA-N ONC(=O)NC(C(=O)O)CC(=O)O
102 0.24 STZFTMXKJRIOSV-LURJTMIESA-N CC1OC(=O)C(=C2C=COC=C12)C=O
103 0.24 QWFJNLNITBRUPF-UHFFFAOYSA-N O=S1(=O)OCC2(CCCC2)CO1
104 0.23076923 QMNYLYIYQKURGV-UHFFFAOYSA-N CSC(CCCC(=O)C(=O)O)O
105 0.23076923 QBWODZMPEDJTRD-UHFFFAOYSA-N CSCCCC(C(=O)C(=O)O)O
106 0.22222222 OQUVLZMTGDBRIP-UHFFFAOYSA-N CSCCC(CC(=O)C(=O)O)O
107 0.21428571 LJUKITNAPAKTDI-UHFFFAOYSA-N OCSCCCCC(=O)C(=O)O
108 0.20689655 RLAAMUBTIBNHCY-UHFFFAOYSA-N CSCCOCCC(=O)C(=O)O
109 0.20689655 ZHHFMTLJRLJNBB-UHFFFAOYSA-N CSCOCCCC(=O)C(=O)O
110 0.19354839 KDQYMLHEURNXIJ-UHFFFAOYSA-N OC1CC(=O)C(=O)C(=CC=CC(=O)O)C1
111 0.19354839 PGJMNOBMTPSAOK-UHFFFAOYSA-N OC(=O)OC(=O)NCC(C(=O)O)N
112 0.19354839 NNWGCOJBIPEKSL-UHFFFAOYSA-N O=CC=CC(=CC=O)C=C(C(=O)O)OC
113 0.19047619 RGLNIGQIVSTFTH-UHFFFAOYSA-N CC12OC1C(=O)Oc1c2ccc(c1)O
114 0.19047619 VNJWNFJMXRGDHO-UHFFFAOYSA-N COc1ccc2OC(=O)C(=C)Oc2c1
115 0.19047619 JLUQTCXCAFSSLD-UHFFFAOYSA-N O=C1C=CC2(O1)CCC12C=CC(=O)O1
116 0.19047619 YFXWTVLDSKSYLW-IHWYPQMZSA-N COc1cc(C=C/C(=O)O)cc(O)c1O
117 0.19047619 JAHPPWGWEUVLMS-UHFFFAOYSA-N CC(=O)c1c(O)cc(O)cc1CC(=O)O
118 0.19047619 HSQAGPSHVJCRMP-UHFFFAOYSA-N COc1cc(C=O)c(O)cc1OC(=O)C
119 0.19047619 MYGJSOWWBGNXLN-UHFFFAOYSA-N C=CC(=O)c1c(O)cccc1C(=O)O
120 0.19047619 FECPZVRJQXNMAF-UHFFFAOYSA-N C=CC(=O)c1cccc(c1C(=O)O)O
121 0.19047619 BIMQNDQUEOEHEN-UHFFFAOYSA-N OC(=O)C=CC1=CC(=O)C(=O)C=C1C
122 0.19047619 ZHQYWQLXZYIGSZ-UHFFFAOYSA-N OC(=O)C=CC(=O)c1cccc(c1)O
123 0.19047619 SJJQVWSHTVOEAB-UHFFFAOYSA-N COC1=Cc2coc(C)c2C(=O)C1=O
124 0.19047619 ALIBMTJHJKJQID-UHFFFAOYSA-N OC(=O)C=CC1=CC(=O)C(=O)C(=C1)C
125 0.19047619 PYNVYLAZKQQFLK-UHFFFAOYSA-N Oc1c(O)c(O)c2ccccc2c1O
126 0.19047619 JLUQTCXCAFSSLD-UWVGGRQHSA-N O=C1OC2(CCC23OC(=O)C=C3)C=C1
127 0.19047619 VQBXZLTZKXTKMZ-UHFFFAOYSA-N OC1CC(=O)c2c(C1=O)c(O)ccc2
128 0.19047619 UGAIIKZQDWCWAR-UHFFFAOYSA-N O=C1C=CC(=O)C2(C1C=CC=C2O)O
129 0.19047619 VQOVJGDJWQLHLD-UHFFFAOYSA-N OC1=CC=CC2(C1C(=O)C=CC2=O)O
130 0.19047619 FWPLKCMYOOAUFB-UHFFFAOYSA-N OC1CC(=O)c2c(C1=O)cccc2O
131 0.19047619 DTEMWHDWCYDLNU-MOFOKWOHSA-N CC1OC(=O)c2c(O)cc(O)cc2C1O
132 0.19047619 IWWPKMPFUOQJSM-UHFFFAOYSA-N O=CC=CC1=CC2(C(C(=C1)OC)(O2)O)O
133 0.19047619 HAQWEMHXSIRYBE-UHFFFAOYSA-N COc1c(O)ccc2C=CC(=O)Oc12
134 0.19047619 QNWHKBNVASWCOA-UHFFFAOYSA-N OC(=O)C1C(O)c2c(C1=O)cccc2
135 0.19047619 WWWGLKAMMZTBJU-SCSAIBSYSA-N CC1Cc2c(O)c(O)cc(O)c2C(=O)O1
136 0.19047619 RPNQMNGGQCMUFB-UHFFFAOYSA-N O=CC=CC12C=C(OC)C(=C(C2O1)O)O
137 0.19047619 UCQKETFDIUYJCV-UHFFFAOYSA-N OCOc1cc2oc(=O)ccc2cc1
138 0.19047619 DTEMWHDWCYDLNU-AJAUBTJJSA-N CC1OC(=O)c2c(O)cc(O)cc2C1O
139 0.19047619 WWWGLKAMMZTBJU-UHFFFAOYSA-N CC1OC(=O)c2c(C1)c(O)c(cc2O)O
140 0.19047619 NBGQAPJQVZTDQE-UHFFFAOYSA-N C(C1SCCCS1)C1=CC=CC=C1
141 0.19047619 DTEMWHDWCYDLNU-UHFFFAOYSA-N Oc1cc(O)c2c(c1)C(O)C(OC2=O)C
142 0.19047619 DLHSHXKZQWMDKE-UHFFFAOYSA-N CC1OC(=O)c2c(C1)cc(c(c2O)O)O
143 0.19047619 OYXRTQDEJASZFE-UHFFFAOYSA-N OCC1OC(=O)c2c(C1)cc(cc2O)O
144 0.19047619 OKSRAPDSZKICKZ-UHFFFAOYSA-N COC1=CC(OC(F)(F)F)=CC=C1
145 0.19047619 VOKQSQYIIYRVIE-UHFFFAOYSA-N OC(=O)C=CC1=C(C)C(=O)C(=O)C=C1
146 0.19047619 JLUQTCXCAFSSLD-AOOOYVTPSA-N O=C1OC2(CCC23OC(=O)C=C3)C=C1
147 0.19047619 SMVUIUAXJACZJZ-UHFFFAOYSA-N OC(=O)C=C(C1=CC(=O)C(=O)C=C1)C
148 0.19047619 UVQXIFMKOUCINI-UHFFFAOYSA-N COc1ccc2OC=C(O)C(=O)c2c1
149 0.19047619 UKOUEEGEHXWHHO-ALFREKQPSA-N C[C@H]1OC(=O)c2c(O)ccc(O)c2[C@@H]1O
150 0.19047619 DGBMNSXRCSECOF-UHFFFAOYSA-N CC1OC(=O)C23C(C1)(C=C(C=C3O)O)O2
151 0.19047619 JFKXMJUMOJJTCQ-UHFFFAOYSA-N OC(=O)C12C3C4C1C1C2C3C41C(O)=O
152 0.19047619 VBBDYDJWXVOYJT-UHFFFAOYSA-N CC1OC(=O)C2=C(C1)C1OC1(C=C2O)O
153 0.19047619 DTEMWHDWCYDLNU-ALFREKQPSA-N C[C@H]1OC(=O)c2c(O)cc(O)cc2[C@@H]1O
154 0.19047619 STXFVTHDAAVULY-UHFFFAOYSA-N CC(=O)OCc1cc(O)cc(O)c1C=O
155 0.19047619 OIRQJQBTHILALM-DUXPYHPUSA-N OC(=O)C=Cc1ccc(O)c(C=O)c1
156 0.19047619 AWJLARVNMUSPPN-VHWMUFPASA-N C[C@H]1OC(=O)c2c(O)c(O)ccc2[C@H]1O
157 0.19047619 CGRJZGCCHOSHDP-UHFFFAOYSA-N CC1OC(=O)C2=C(C1)C=C(C1C2(O)O1)O
158 0.19047619 OIRQJQBTHILALM-UHFFFAOYSA-N OC(=O)C=Cc1ccc(O)c(C=O)c1
159 0.19047619 HOCYKFPTKPRXCI-UHFFFAOYSA-N Cc1oc2c(O)cc(O)cc2c1C=O
160 0.19047619 NJCUKDFYGDWNOS-UHFFFAOYSA-N CC(=O)Oc1cc(O)cc(O)c1C(=O)C
161 0.19047619 MUILYUTXVCDNME-UHFFFAOYSA-N OC(=O)C(=CC1=CC(=O)C(=O)C=C1)C
162 0.19047619 ZQGJMYWTHIUNBD-UHFFFAOYSA-N CC1=CC=CC=C1C1SCCCS1
163 0.19047619 HOWXDNGXHMYIIK-UHFFFAOYSA-N COC(=O)C1=C(O)C2=CC=CC=C2O1
164 0.19047619 JCJXWTZQZQYYOA-UHFFFAOYSA-N COC1=CC2(C=CC(=O)O2)CC(=C1O)O
165 0.19047619 KYPCBDKFSYMLLE-UHFFFAOYSA-N COC1=C(C=C(OC(C)=O)C=C1)C(O)=O
166 0.19047619 QFQYZMGOKIROEC-UHFFFAOYSA-N OC(=O)C=Cc1ccc2OCOc2c1
167 0.19047619 WACXXOUTJZQPTN-UHFFFAOYSA-N OC(=O)C=CC(=O)c1ccccc1O
168 0.19047619 HYRURJQQQURGQC-UHFFFAOYSA-N COC(=O)c1ccc2occc2c1O
169 0.19047619 OLVJWZYPKIAKDU-UHFFFAOYSA-N OCC(=O)Oc1ccc(cc1OC)C=O
170 0.19047619 OLUTWMXDZHPAGG-UHFFFAOYSA-N COc1cc2OC=CC(=O)c2cc1O
171 0.19047619 UOCHOBQNCBDVBD-UHFFFAOYSA-N CC(=C)Oc1cc(O)cc(c1C(=O)O)O
172 0.19047619 GMYHGDFFXVALJH-UHFFFAOYSA-N COC1=C(O)C=CC(C(O)=O)=C1C(C)=O
173 0.19047619 RKIATQDHYLUPSL-ONEGZZNKSA-N COC1=CC(=O)OC(=C1C)C=CC(=O)O
174 0.19047619 WNDDCECTCQRHDZ-UITAMQMPSA-N COC(=O)C(=Cc1ccc(O)c(O)c1)O
175 0.19047619 IWMGFJIYEIPPPD-FNORWQNLSA-N OC(=O)CCC#CC#CC=CC(=O)O
176 0.19047619 BIUHWLCUKPPFJV-UHFFFAOYSA-N O=Cc1cc(O)c(c(c1)OC)OC(=O)C
177 0.19047619 HPLWNJIJUNUUJG-UHFFFAOYSA-N Cc1cccc2OC(=O)C(=C(O)c12)O
178 0.19047619 RQTUIOAYKIUNKJ-UHFFFAOYSA-N COc1cc(O)c2C(=O)C=COc2c1
179 0.19047619 VOPDFFBAKXNSRA-UHFFFAOYSA-N OC(=O)c1cccc2C(=O)OCCc12
180 0.19047619 SLOPRZPQWVGHIN-UHFFFAOYSA-N O=C1C=CC2=CC=CC(C2(C1=O)O)O
181 0.19047619 VOKVUVDIASCMMR-UHFFFAOYSA-N O=C1C=CC2(C(=CC=CC2O)C1=O)O
182 0.19047619 SVYHPXORCCXBKA-UHFFFAOYSA-N OC1C=C2C=CC(=O)C(=O)C2=CC1O
183 0.19047619 NBOYGABEGCYEQI-UHFFFAOYSA-N COC1=C(OC(=O)C)C(=O)C=C(C)C1=O
184 0.19047619 PGPVICRXSGQXJL-UHFFFAOYSA-N COC1=Cc2ccc(O)cc2OC1=O
185 0.19047619 VTUMEKUXYZHEIS-UHFFFAOYSA-N OC(=O)CC(c1ccc2c(c1)OCO2)O
186 0.19047619 LAVJUISMIZTLGI-YFKPBYRVSA-N CCC1OC(=O)C2=C1OC(=O)C=C2OC
187 0.19047619 IWMGFJIYEIPPPD-ALCCZGGFSA-N OC(=O)CCC#CC#CC=C/C(=O)O
188 0.19047619 NDBMLOILIZXMAN-UHFFFAOYSA-N COc1c(ccc(c1O)C=O)OC(=O)C
189 0.19047619 ODXNOGQHTZSYFY-UHFFFAOYSA-N OC(=O)C1=C(C=C(C=C)C=C1)C(O)=O
190 0.19047619 ITSDTMBVFOEMOC-UHFFFAOYSA-N OCC1=CC(=O)c2c(O)cccc2O1
191 0.19047619 WNDDCECTCQRHDZ-WEVVVXLNSA-N COC(=O)C(=C/c1ccc(O)c(O)c1)O
192 0.19047619 MEQAIIPMRAUIPD-SNVBAGLBSA-N COC1OC(=O)c2cc(O)c(C)c(O)c12
193 0.19047619 NIVOTSZWKATDPU-UHFFFAOYSA-N CC(=O)c1cc(C)c(O)c(C(=O)O)c1O
194 0.19047619 JHNVACBHTQLOBD-UHFFFAOYSA-N CCC1=CC=CC(O1)(O)C(=O)O
195 0.19047619 FDSGDSBZYOHXHF-UHFFFAOYSA-N OC(=O)COC1=CC=CC=C1CC(O)=O
196 0.19047619 JUQRNLTVFRZLRN-UHFFFAOYSA-N Oc1cccc(c1)C=C(C(=O)O)C(O)O
197 0.19047619 PPTFHTZQCIPUQA-UHFFFAOYSA-N OC(=O)C=c1ccccc1=CC(=O)O
198 0.19047619 RPXUSEGLHQMSIM-UHFFFAOYSA-N CSc1nnnn1c1ccccc1
199 0.19047619 SOCQRBRJKATAGW-UHFFFAOYSA-N Cc1cc(=O)oc2c1C=CC1(C2O1)O
200 0.19047619 AHTNIAMNMFDYJI-UHFFFAOYSA-N COC1=C(OC(=O)C)C2C(C(=C1)C=O)O2
201 0.19047619 SZKNYCUTESESNV-UHFFFAOYSA-N OC1c2oc(=O)cc(c2C=CC1(O)O)C
202 0.19047619 SBGQDEFIURVQKI-UHFFFAOYSA-N OC1=CC2(C(C(=C1)O)(O)C(=CC=C2)O)O
203 0.19047619 CIRRKSABQLGNFG-UHFFFAOYSA-N Oc1cc(O)c2c(c1O)cccc2O
204 0.19047619 FJUSTWMFKMFOTG-UHFFFAOYSA-N Oc1cc(O)c2c(c1)c(O)ccc2O
205 0.19047619 KGAKYYNRKJZHGY-UHFFFAOYSA-N Oc1cc2cccc(c2c(c1O)O)O
206 0.19047619 INIHWCFEMFOITP-UHFFFAOYSA-N Oc1cc(O)c2c(c1)ccc(c2O)O
207 0.19047619 BCJUUAGXRRQFDU-UHFFFAOYSA-N OC1=CC23C(C(=C1)O)(O3)C(=CC=C2)O
208 0.19047619 MWGCPCULFFOHMK-UHFFFAOYSA-N OC1=Cc2cccc(c2C2(C1O2)O)O
209 0.19047619 HBSWADTYOZKNKK-UHFFFAOYSA-N COc1cc(ccc1O)C(=CC(=O)O)O
210 0.19047619 RSGKGBLYBZDSTQ-UHFFFAOYSA-N OC1=CC2(O)OC2c2c1c(O)ccc2
211 0.19047619 YVYRVFJIXKDTTK-UHFFFAOYSA-N Oc1cc2C3OC3C=C(c2c(c1)O)O
212 0.19047619 CVIFYMIIQQYVBI-UHFFFAOYSA-N O=C1C=C(C)C23C(O1)(C=C(C=C3)O)O2
213 0.19047619 FGXKZQWZZVCYBF-UHFFFAOYSA-N CC(=O)C(=O)c1ccc2c(c1)OCO2
214 0.19047619 NMPZORNFAZEDNF-UHFFFAOYSA-N OCC1=C(OC2=CC=CC=C12)C(O)=O
215 0.19047619 DUFKENSCPAEKJP-UHFFFAOYSA-N Oc1ccc(cc1)C=C(C(=O)O)C(O)O
216 0.19047619 HKKZNYIHZGHNTM-UHFFFAOYSA-N O=CC=C(c1cc(O)c(c(c1)OC)O)O
217 0.19047619 JGKFWCXVYCDKDU-UHFFFAOYSA-N O=C(c1ccccc1)CC(=O)C(=O)O
218 0.19047619 GHCXRXXNEHXLJJ-UHFFFAOYSA-N O=C1C=C(O)C(=O)C2(C1C=CC=C2)O
219 0.19047619 BFKHVJZGKNYCLG-UHFFFAOYSA-N COC(=CC(=O)O)C(=O)c1ccc(o1)C
220 0.19047619 YFLWEXXXABLCPD-UHFFFAOYSA-N CCC(=O)c1cc2OC(Oc2cc1O)O
221 0.19047619 WNDDCECTCQRHDZ-UHFFFAOYSA-N COC(=O)C(=Cc1ccc(c(c1)O)O)O
222 0.19047619 ZILXINWRFNNCBM-UHFFFAOYSA-N OC(=O)C1=Cc2ccccc2OC1O
223 0.19047619 PUNLUFMINQSMBV-UHFFFAOYSA-N O=C1C=C(C)C2(C(O1)(O)C=C(C=C2)O)O
224 0.19047619 REDMBNQXBOTRET-UHFFFAOYSA-N OC(=O)C(c1ccccc1)(CC(=O)O)O
225 0.19047619 XRGOVJRGCMMRDS-UHFFFAOYSA-N OC(C(=Cc1ccccc1O)C(=O)O)O
226 0.19047619 SGOYHQDJHZXSNP-UHFFFAOYSA-N Cc1ccccc1n1nnnc1S
227 0.19047619 CKSCSSMASGGLJP-UHFFFAOYSA-N OC1C=C(O)c2c(C1=O)c(O)ccc2
228 0.19047619 XHPZKAXKCDIWPZ-UHFFFAOYSA-N COC1=CC2(C(C=C1)(O)C=CC(=O)O2)O
229 0.19047619 IADXPTKKRAZBEM-UHFFFAOYSA-N O=CCc1cc(cc(c1O)OC)C(=O)O
230 0.19047619 DIEZJMZDLFNPCY-UHFFFAOYSA-N CC1=CC2(C(C(=O)O1)C(=CC(=C2)O)O)O
231 0.19047619 RODXRVNMMDRFIK-UHFFFAOYSA-N COC1=C(C=C2C(=C1)C=CC(=O)O2)O
232 0.19047619 XZELWEMGWISCTP-UHFFFAOYSA-N COC1=CC2=C(OC(=C2)C(O)=O)C=C1
233 0.19047619 XXPSGZAGTOFOFQ-UHFFFAOYSA-N O=C1CC(O)(O)C(=O)c2c1cccc2
234 0.19047619 YFXWTVLDSKSYLW-NSCUHMNNSA-N COC1=CC(=CC(=C1O)O)/C=C/C(=O)O
235 0.19047619 REXPNCPZGYJQRT-UHFFFAOYSA-N COC1=C(C=CC2(C1O2)C=O)OC(=O)C
236 0.19047619 PMNFTECWQWZBMG-UHFFFAOYSA-N O=C1OC2=CC(=CC(C2(C(=C1)C)O)O)O
237 0.19047619 VBCMZLIIYLERKB-UHFFFAOYSA-N Cc1ccc(cc1)n1nnnc1S
238 0.19047619 YFHIASOOCSSDSC-UHFFFAOYSA-N O=C1C=C(C)C2=CC=C(C(C2(O1)O)O)O
239 0.19047619 CQWFWIBGCBOEIG-UHFFFAOYSA-N CC(CCC(O)=O)([N+]([O-])=O)[N+]([O-])=O
240 0.19047619 PITJWQUBYCSGRT-UHFFFAOYSA-N Cc1cc(=O)oc2=CC3(C(C=c12)O3)O
241 0.19047619 PSAZUCMYDUZLSG-UHFFFAOYSA-N O=c1ccc2c(o1)cc(c(c2C)O)O
242 0.19047619 DIQVZNIFNCMSHV-UHFFFAOYSA-N O=C1C=C(C)C2=CC=C(C3C2(O1)O3)O
243 0.19047619 JLUQTCXCAFSSLD-NXEZZACHSA-N C1C[C@@]2([C@@]13C=CC(=O)O3)C=CC(=O)O2
244 0.19047619 QFQYZMGOKIROEC-DUXPYHPUSA-N C1OC2=C(O1)C=C(C=C2)/C=C/C(=O)O
245 0.19047619 SYTYLPHCLSSCOJ-UHFFFAOYSA-N COC1=C(C=C2C=CC(=O)OC2=C1)O
246 0.19047619 WTXYKKPMRNZUNZ-UHFFFAOYSA-N OC(=O)C1C(OC1=O)C1=CC=CC=C1
247 0.19047619 PCMSKOWULQAFFF-UHFFFAOYSA-N O=c1ccc2c(o1)c(O)c(cc2C)O
248 0.19047619 ZVVPUOBJJCCSEF-UHFFFAOYSA-N Oc1ccc2c(c1O)oc(=O)c(c2)C
249 0.19047619 DHUGZCJWGBDTEH-UHFFFAOYSA-N COc1cc2OC(=O)CC(c2cc1O)O
250 0.19047619 XTRZUVPMEGYVMA-UHFFFAOYSA-N OC(=C)C(=O)c1ccccc1C(=O)O
251 0.19047619 SCEUDPXHNMBGPC-UHFFFAOYSA-N COc1cc2C(O)CC(=O)Oc2cc1O
252 0.19047619 JNLWKNHLUVQHPV-UHFFFAOYSA-N C1=CC2=C(C(=C1)O)C(=C(C=C2O)O)O
253 0.19047619 BCBHDSLDGBIFIX-UHFFFAOYSA-N C1=CC(=CC=C1C(=O)O)C(=O)OCCO
254 0.19047619 VNEVTBQGNLOSNA-UHFFFAOYSA-N CC(=O)OCC(C)([N+]([O-])=O)[N+]([O-])=O
255 0.19047619 ZJXPBEXOGWFULD-UHFFFAOYSA-N COC(=O)C(c1ccc2c(c1)OCO2)O
256 0.19047619 SCWPNMHQRGNQHH-UHFFFAOYSA-N OC(=O)C=Cc1ccccc1C(=O)O
257 0.19047619 VEEVIRYFJVHOFR-UHFFFAOYSA-N COC12OC1C(=CC(=C2O)O)C=CC=O
258 0.19047619 RYSLBEBCHDULLY-UHFFFAOYSA-N O=C(c1ccccc1)C(=O)CC(=O)O
259 0.19047619 QVTORZSLDIMFQS-NSCUHMNNSA-N [H]\C(=C(\[H])C1=CC(OC)=C(O)C=C1O)C(O)=O
260 0.19047619 ZRXLWXRTKBMYSP-HWKANZROSA-N [H]\C(=C(\[H])C1=C(O)C(OC)=C(O)C=C1)C(O)=O
261 0.19047619 XCJUEUKJPURJBE-UHFFFAOYSA-N OC1Cc2cc(O)cc(c2C(=O)C1O)O
262 0.19047619 IVUGDDZSVRGLSN-UHFFFAOYSA-N OC1CC(=O)C23C(C1)(C=C(C=C3O)O)O2
263 0.19047619 KGKMQZXVDKMKRL-UHFFFAOYSA-N Cc1cccc(c1)n1nnnc1S
264 0.19047619 JVPSHHYDSVIDLK-UHFFFAOYSA-N O=C1OC2=CC(=CC3C2(C(=C1)C)O3)O
265 0.19047619 YFXWTVLDSKSYLW-UHFFFAOYSA-N COC1=CC(C=CC(O)=O)=CC(O)=C1O
266 0.19047619 HAEUAGVVVYLMPW-UHFFFAOYSA-N OC1CC(=O)Oc2c(C1)cc(O)cc2O
267 0.19047619 PMZRGMRKTSXMNF-UHFFFAOYSA-N O=C1C=CC2C(=CC3=C(C2)OCO3)O1
268 0.19047619 ALRXLJZWTRPKRZ-UHFFFAOYSA-N O=C1C=CC2=CC3=C(CC2O1)OCO3
269 0.19047619 QVTORZSLDIMFQS-UHFFFAOYSA-N COC1=C(O)C=C(O)C(C=CC(O)=O)=C1
270 0.19047619 ZRXLWXRTKBMYSP-UHFFFAOYSA-N COC1=C(O)C=CC(C=CC(O)=O)=C1O
271 0.19047619 AAVFMXAPTMYWIR-UHFFFAOYSA-N OCC1=CC2=C(C=CC=C2O)C(=O)O1
272 0.19047619 LMHTVRGQBZHURA-UHFFFAOYSA-N O=C1C=CC2(O1)C=CC1=C(C2)OCO1
273 0.19047619 XZVAFECZHQUXMG-NSCUHMNNSA-N COC1=CC2(/C=C/C(=O)O)OC2C=C1O
274 0.19047619 MWPQNBPYWRVRLG-UHFFFAOYSA-N COC1=CC(=CC2C1(O)O2)C=CC(=O)O
275 0.19047619 QSIBTVAEPRMKND-UHFFFAOYSA-N COC12OC2C(=CC=C1O)C=CC(=O)O
276 0.19047619 LLDXCAGJPYOHLG-UHFFFAOYSA-N COC1=C(C=CC2=C1C=CO2)C(O)=O
277 0.19047619 KIMOBZSCLGZNAU-UHFFFAOYSA-N COC1=C(O)C(O)=C(C=CC(O)=O)C=C1
278 0.19047619 IUROVMUSYSTBNO-UHFFFAOYSA-N COC1=C(O)C=C(C=CC(O)=O)C(O)=C1
279 0.19047619 MBUFGQWXDBCBSX-UHFFFAOYSA-N OC(=O)C1CC2=CC=CC=C2OC1=O
280 0.19047619 FBSHWWGJKAUMMN-UHFFFAOYSA-N CC(=O)OC1CCS(=O)(=O)CC1
281 0.19047619 FJWKEFBYCZSVNZ-UHFFFAOYSA-N OC(=O)CC1OC(=O)C2=CC=CC=C12
282 0.19047619 UOCNTRAAJNWDND-UHFFFAOYSA-N COC1=CC=CC2=C1OC(=C2)C(O)=O
283 0.19047619 GRMPBSIGDVNLKQ-UHFFFAOYSA-N COC1=C(OCC(O)=O)C=CC(C=O)=C1
284 0.19047619 GZFABMNOCNFZKS-NSCUHMNNSA-N COC1=CC2OC2(C=C1O)/C=C/C(=O)O
285 0.19047619 KLWPBEWWHJTYDC-UHFFFAOYSA-N OC(=O)C=CC1=CC(=CC=C1)C(O)=O
286 0.19047619 HGMIATOQJCNPOO-UHFFFAOYSA-N CC1=CC2=NC=C(Cl)N=C2C=C1C
287 0.19047619 IQELKSYGXWBQJA-UHFFFAOYSA-N COC1=CC2=C(C=C(O2)C(O)=O)C=C1
288 0.19047619 WZMXZZZIZGLBPN-UHFFFAOYSA-N COC12OC2C=C(C=C1O)C=CC(=O)O
289 0.19047619 ZEMXZWJZCWCPBM-UHFFFAOYSA-N OC(=O)CC1=COC2=C1C=CC(O)=C2
290 0.19047619 QRRMRQKCLATXRZ-UHFFFAOYSA-N COC1=CC=C(C2C1(O)O2)C=CC(=O)O
291 0.19047619 NOAFZIOGGDPYKK-UHFFFAOYSA-N COC1=CC=C(OC(F)(F)F)C=C1
292 0.19047619 FNBZXEQEAVWKEL-UHFFFAOYSA-N OC1CC(O)C23C(C1=O)(O2)C(=CC=C3)O
293 0.19047619 MTPVUVINMAGMJL-UHFFFAOYSA-N C[Si](C)(C)C(F)(F)C(F)(F)F
294 0.19047619 MCYCKUJHGYYVPC-UHFFFAOYSA-N CC(=O)C(Cl)N=NC1=CC=C(C)C=C1
295 0.19047619 TUXDRFWDZPJPPD-UHFFFAOYSA-N COC1=CC=CC=C1OC(F)(F)F
296 0.19047619 ICOVMLDFMWLRJO-UHFFFAOYSA-N OCC1=CC=CC=C1OC(F)(F)F
297 0.19047619 QMIXWHAIFDQEDH-UHFFFAOYSA-N CC1=C(O)C=CC(OC(F)(F)F)=C1
298 0.19047619 FXTIYEKZZYPBFW-UHFFFAOYSA-N CC(OC1=CC=C2OCOC2=C1)C(O)=O
299 0.19047619 GCUIYKXCCXKSRU-UHFFFAOYSA-N COC1=C(OCC(O)=O)C=C(C=O)C=C1
300 0.19047619 LVDIRVPFKZTIRN-UHFFFAOYSA-N O=C1C(O)CC(C2=C1C1(O)OC1C=C2)O
301 0.19047619 KVOJTUXGYQVLAJ-UHFFFAOYSA-N CC1=CC(=O)OC2=C1C=C(O)C(O)=C2
302 0.19047619 WDBWMWDAYBDTOO-UHFFFAOYSA-N CC1=C(C(O)=O)C(=O)OC1(C)C
303 0.19047619 BPAHUGKAEMGTSH-UHFFFAOYSA-N CC1=CC=C(C=C1)C1SCCCS1
304 0.19047619 MTCIKEYSXNJHFK-UHFFFAOYSA-N OC1=CCC(=O)C2C1C(=O)C=CC2=O
305 0.19047619 BKSCIIVDHYXBRU-UHFFFAOYSA-N CSC1=CC=C(C=C1)C1=NNN=N1
306 0.19047619 OKRRQQUSUAYNOD-PMVHAISISA-N OC(=O)C1=C(C=CC=CC=C1)C(O)=O
307 0.19047619 GPTNZCCQHNGXMS-UHFFFAOYSA-N OC(=O)C=CC(=O)OC1=CC=CC=C1
308 0.19047619 CXANNUKKXKKTKG-UHFFFAOYSA-N COC1=C(OC)C=C(C(O)=O)C(C=O)=C1
309 0.19047619 LAVJUISMIZTLGI-UHFFFAOYSA-N CCC1OC(=O)C2=C1OC(=O)C=C2OC
310 0.19047619 RZZZQPNSNIVWAU-UHFFFAOYSA-N OC(=O)C1=CC=C(OC(=O)C=C)C=C1
311 0.19047619 JDADHEKMRZBYDI-UHFFFAOYSA-N OCC1=CC(=O)C2=C(O1)C=C(O)C=C2
312 0.19047619 DNLSNTKOYMQACJ-UHFFFAOYSA-N COC(=O)COC1=CC=CC=C1C(O)=O
313 0.19047619 IWPNSXBCZANXBC-UHFFFAOYSA-N OCC1=CC(=O)OC2=C1C=CC(O)=C2
314 0.19047619 NWQBYMPNIJXFNQ-UHFFFAOYSA-N CC1=CC(=O)OC2=C1C=CC(O)=C2O
315 0.19047619 KPSJSEXMKPMEAM-UHFFFAOYSA-N COC(=O)C1=CC2=C(O1)C=CC(O)=C2
316 0.19047619 OVALYCIUDYJCCC-UHFFFAOYSA-N OC1=CC=C(O)C2=C(O)C=CC(O)=C12
317 0.19047619 ZUXOPMBZRULHMW-UHFFFAOYSA-N OC(=O)CCN(CC(O)=O)[N+]([O-])=O
318 0.19047619 NHRBOXRGYDOXFY-UHFFFAOYSA-N COC1=CC=CC2=C1C(=O)OC(=O)C2
319 0.19047619 FIHDDUPUCIQFDJ-UHFFFAOYSA-N COC1=C(OC)C=C2C(=O)C(=O)C2=C1
320 0.19047619 VDWGLBLCECKXRU-UHFFFAOYSA-N OC1=CC=CC=C1OCC(F)(F)F
321 0.19047619 WAPSSTOAEIEDOF-UHFFFAOYSA-N COC1=CC(OC(C)=O)=C(C=C1)C(O)=O
322 0.19047619 CXKSYUVBLKDHAF-UHFFFAOYSA-N CC1(C)OC2=C(COC2=O)C(=C1)C(O)=O
323 0.19047619 KXTAOXNYQGASTA-UHFFFAOYSA-N OC(=O)C(=CC1=CC=CC=C1)C(O)=O
324 0.19047619 QNVWGEJMXOQQPM-UHFFFAOYSA-N CC1=CC(=O)OC2=CC(O)=CC(O)=C12
325 0.19047619 LJPKAYSKHOPLKS-UHFFFAOYSA-N O=C1Oc2c(O)cccc2C(CC1O)O
326 0.19047619 GEHROUVMFOQBMR-UHFFFAOYSA-N CC(=O)OC1=CC=C(OCC(O)=O)C=C1
327 0.19047619 ALEVHDFRQGVTOE-UHFFFAOYSA-N COC(=O)C1=CC2=C(O)C=CC=C2O1
328 0.19047619 QQBIHNBREWPOFX-UHFFFAOYSA-N COC1=CC=C2C(=O)C(=O)COC2=C1
329 0.19047619 ZYBHHSSQGPZIBR-UHFFFAOYSA-N CC(=O)OC1=CC=CC=C1OCC(O)=O
330 0.19047619 CLRUUBUGHDOXCJ-UHFFFAOYSA-N CC1=CC2=C(C(C)=CC(=O)O2)C(=O)O1
331 0.19047619 MLUFGRKARAWYOR-UHFFFAOYSA-N ClC1=CN(CC2=CC=CC=C2)N=C1
332 0.19047619 WWJKIJGVVIUSAB-UHFFFAOYSA-N OC(=O)CCOC1=CC2=C(OCO2)C=C1
333 0.19047619 CSWLIEDSUBZBDL-UHFFFAOYSA-N CC1=C(SC2=CC=CC=C12)B(O)O
334 0.19047619 JHBCAOBRUPIFBZ-UHFFFAOYSA-N OC1=C(O)C2=C(O)C=CC(O)=C2C=C1
335 0.19047619 GXFRGRWLLSEJHG-UHFFFAOYSA-N OCCOC(=O)C1=CC(=CC=C1)C(O)=O
336 0.19047619 FSDIVQRWIGIGMF-UHFFFAOYSA-N CC1=CC2=C(OC(=O)C=C2)C(O)=C1O
337 0.19047619 NWPBSQAOSPLWJS-UHFFFAOYSA-N COC1=C(O)C=C(C=CC(O)=O)C=C1O
338 0.19047619 YWUHCLKKNFSBGK-UHFFFAOYSA-N OC(=O)COC1=CC=C(CC(O)=O)C=C1
339 0.19047619 CFCMNKJCKDXHHO-UHFFFAOYSA-N OC(=O)C1=CC(C=C)=C(C=C1)C(O)=O
340 0.19047619 USYNNOOUZJVHHX-UHFFFAOYSA-N CC(=O)OC1=C(C=C(CO)C=C1)C(O)=O
341 0.19047619 JVELFLPOFDICQP-UHFFFAOYSA-N CC1=C(C(O)=O)C2=C(O1)C=C(O)C=C2
342 0.19047619 DFOFNISQFZKBEY-UHFFFAOYSA-N COC1=CC(=CC(O)=C1)C(F)(F)F
343 0.19047619 GOBRPXJFIGHDQG-UHFFFAOYSA-N COC1=CC=CC(C(O)=O)=C1OC(C)=O
344 0.19047619 DIPQUWJQAGPWPH-UHFFFAOYSA-N OC(=O)C1=COC2=C(C1)C=C(O)C=C2
345 0.19047619 PMYOJVWSJTZGDJ-UHFFFAOYSA-N COC(=O)C1=CC(=CC(OC)=C1)C(O)=O
346 0.19047619 PFROTWRHYMLGHR-NYMZXIIRSA-N CO[C@@H]1O[C@H](CO)[C@@H](S)[C@H](O)[C@H]1O
347 0.19047619 TWBYZJKGHFJGLC-UHFFFAOYSA-N OC(=O)CC1=COC2=CC=CC=C2O1
348 0.19047619 HAEJSGLKJYIYTB-ZZXKWVIFSA-N OC(=O)\C=C\C1=CC=C(C=C1)C(O)=O
349 0.19047619 KXKXVHVPGVIMLG-UHFFFAOYSA-N OC1COC2=CC=CC=C2OC1C(O)=O
350 0.19047619 PRLYUBNPLSDOSJ-UHFFFAOYSA-N CC1=CC2=C(C=C(S2)B(O)O)C=C1
351 0.19047619 CKMCCNXLAJMWSB-UHFFFAOYSA-N CC(=CC1=C(O)C(O)=C(O)C=C1)C(O)=O
352 0.19047619 VRAVERBOKCSNPC-UHFFFAOYSA-N CC(=CC1=C(O)C=C(O)C=C1O)C(O)=O
353 0.19047619 MZIRRARAFBERIK-UHFFFAOYSA-N CC(=CC1=CC(O)=C(O)C(O)=C1)C(O)=O
354 0.19047619 YFNNKTJPSYDFJZ-UHFFFAOYSA-N OC1C=C(O)C(=O)c2c1cccc2O
355 0.19047619 YASXTZFENFJJKU-UHFFFAOYSA-N OC(=O)C(=C)C(=O)C1=CC=C(O)C=C1
356 0.19047619 HKSNOPIYKSDTOO-UHFFFAOYSA-N COC(=CC1=CC(O)=C(O)C=C1)C(O)=O
357 0.19047619 YFNFYUWOXPKFSX-UHFFFAOYSA-N COC1=CC=C2OC(=O)CC(=O)C2=C1
358 0.19047619 GPEFJCZPXUEQGO-UHFFFAOYSA-N COC1=C2OC(=O)CC(=O)C2=CC=C1
359 0.19047619 XJYLRMVGOLKGTN-UHFFFAOYSA-N CC1=C(O)C2=C(COC2)C(C(O)=O)=C1O
360 0.19047619 ZLSOZAOCYJDPKX-UHFFFAOYSA-N OCC1=CC=C(OC(F)(F)F)C=C1
361 0.19047619 NSDCINLDXHWOFO-UHFFFAOYSA-N CCOC(=O)C1=CC(O)=CC(=C1)C(O)=O
362 0.19047619 JNVXKWNSJBPZTQ-UHFFFAOYSA-N CC(=O)OC1CC2=C1C(=O)C=CC2=O
363 0.19047619 PFROTWRHYMLGHR-GKHCUFPYSA-N [H][C@@]1(O)[C@@]([H])(O)[C@@]([H])(OC)O[C@]([H])(CO)[C@@]1([H])S
364 0.19047619 JKCQZANJQXIGGJ-UHFFFAOYSA-N OC(=O)NCCN(C(O)=O)C(O)=O
365 0.19047619 KDMXUDOMAMCSBX-UHFFFAOYSA-N COC(=O)C1=CC=C(C(O)=O)C(OC)=C1
366 0.19047619 JIWBFQWPLSWTBT-UHFFFAOYSA-N COC(=O)C1=CC(=CC=C1OC)C(O)=O
367 0.19047619 AMDCSPFANXXWQC-UHFFFAOYSA-N OC(=O)C1CC2=CC=CC=C2C(=O)O1
368 0.19047619 XRYZJPOWUDTPEL-UHFFFAOYSA-N CCC1=C2C(=O)OC(=O)C2=C(O)C=C1
369 0.19047619 GKFXNSJXHDIGJV-UHFFFAOYSA-N NN1C(N=NC1=S)C1=CC=CC=C1
370 0.19047619 NCMUQIOHXQIJKT-UHFFFAOYSA-N CCOC(=O)OOC(=O)C1=CC=CC=C1
371 0.19047619 XRDBRNRBSFWBBN-UHFFFAOYSA-N COC(=O)C1=C(OC)C=CC=C1C(O)=O
372 0.19047619 WOIWGUBFEUUJMF-UHFFFAOYSA-N CC1OC2=CC(O)=CC=C2C(=O)C1=O
373 0.19047619 PUSQZAHGNFBQBB-UHFFFAOYSA-N Oc1cc2c(cc1O)ccc(c2O)O
374 0.19047619 JMKYFMAGVITHQH-UHFFFAOYSA-N OC=CC(=O)c1ccccc1C(=O)O
375 0.19047619 OSJPAIKJBQLCSE-UHFFFAOYSA-N COC(=O)C1=CC=C(OC)C(=C1)C(O)=O
376 0.19047619 VHHDWARWLJIUBI-UHFFFAOYSA-N CC1=CC2=C(COC2=O)C=C1C(O)=O
377 0.19047619 UMRVOGNEHRFSJW-UHFFFAOYSA-N OC(=O)C1CC(=O)C2=CC=CC=C2O1
378 0.19047619 MZOCFIBSONGMJF-UHFFFAOYSA-N COC1=C(OC2=CC=CC=C12)C(O)=O
379 0.19047619 PNZNOIVKLPJBOR-UHFFFAOYSA-N CN1N=NN=C1SC1=CC=CC=C1
380 0.19047619 CQNPSIAJXGEDQS-UHFFFAOYSA-N OC(=O)C=C(C(O)=O)C1=CC=CC=C1
381 0.19047619 LVKMXHBIBXDYCD-UHFFFAOYSA-N C=CC#CC1=CC=C(S1)C1=CC=CC=C1
382 0.19047619 NXSCNNLAQFXKTJ-UHFFFAOYSA-N CC1=CC(=O)C2=C(O1)C=C(C)OC2=O
383 0.19047619 NTINFTOOVNKGIU-UHFFFAOYSA-N OCCOC(=O)C1=CC=CC=C1C(O)=O
384 0.19047619 HAEJSGLKJYIYTB-UHFFFAOYSA-N OC(=O)C=CC1=CC=C(C=C1)C(O)=O
385 0.19047619 YVPIYRZLTPMMDI-UHFFFAOYSA-N OC1OC(C(=O)C1=O)C1=CC=CC=C1
386 0.19047619 WWMQIJFJSHVMDM-UHFFFAOYSA-N OC(=O)C1=CC=CC=C1C(=O)OC=C
387 0.19047619 STGBYWNNAZDMFE-UHFFFAOYSA-N COC1=C(OCC(O)=O)C(C=O)=CC=C1
388 0.19047619 LUXHBZJUOYPKHY-UHFFFAOYSA-N O=C(C1CO1)C1=CC2=C(OCO2)C=C1
389 0.19047619 OKNHZPGPLNUEPC-UHFFFAOYSA-N NN1C(=S)NN=C1C1=CC=CC=C1
390 0.19047619 XBTKLPCVXRFQLT-UHFFFAOYSA-N CC1CSC(S1)C1=CC=C(C)C=C1
391 0.19047619 SENMPMXZMGNQAG-UHFFFAOYSA-N O=C1OCCOC(=O)C2=CC=CC=C12
392 0.19047619 XRGSSROOYSFMMS-UHFFFAOYSA-N OCC1=CC(OC(F)(F)F)=CC=C1
393 0.18181818 DGZQZSSRYAJDAX-XAHCXIQSSA-N [H][C@@]1(O)C[C@@](O)(C=C(F)[C@@]1([H])O)C(O)=O
394 0.18181818 YVZVHQDPMWUDPA-UHFFFAOYSA-N COC(=C)C(=O)c1oc(cc1C(=O)O)C
395 0.18181818 NBVMIJMESWEXLM-UHFFFAOYSA-N O=CC=Cc1cccc(c1O)C(=O)O
396 0.18181818 CBSWMQDKDNANIQ-UHFFFAOYSA-N OC(C(C(=O)c1ccccc1)C(=O)O)O
397 0.18181818 CSYDKLMJUNUQEB-UHFFFAOYSA-N CCC(=O)c1c(O)ccc(c1C(=O)O)O
398 0.18181818 BFNUQNVSBFHYQI-UHFFFAOYSA-N CC(=O)OCC(=O)C1=CC(O)=C(O)C=C1
399 0.18181818 LWDXRCMYWKMYBL-UHFFFAOYSA-N OC(=O)CCC(=O)c1cc(O)ccc1O
400 0.18181818 JFRLEINDXGJNJV-UHFFFAOYSA-N CS(=O)(=O)CCC1CCC(=O)O1
401 0.18181818 WWNJFLXSWWIOGS-UHFFFAOYSA-N OC(=O)CCC(=O)OC1=CC=C(O)C=C1
402 0.18181818 UMSHTRCWTULDFP-UHFFFAOYSA-N COC1=CC=C(C=C1)C(=O)OOC(C)=O
403 0.17391304 ZYDAGLNVNBVTKY-UHFFFAOYSA-N COC(=O)C(=O)Cc1ccc(c(c1)O)O
404 0.17391304 HQJTXPXGYCUOIV-UHFFFAOYSA-N OCOc1ccc(cc1O)C=CC(=O)O
405 0.17391304 SGVLCGZWMMKDMB-UHFFFAOYSA-N NC(C(=O)O)CN(C(=O)C(=O)O)O
406 0.16666667 SMGZBRVSYVJHCB-UHFFFAOYSA-N OC(=O)CCC(CCS)C(O)=O
407 0.16666667 UGIHHHRENUWBCM-UHFFFAOYSA-N O=CC=CC(=O)CCCC(=O)O
408 0.16666667 RPSSCYORFZCANO-SECBINFHSA-N OCC#CC#CC#CCC(O)C(=O)O
409 0.16666667 BNIZRSVDAJLTMY-UHFFFAOYSA-N CCOC(=O)C(=CC1=CC=CO1)C(O)=O
410 0.16666667 WWECOQUSNVCMRE-UHFFFAOYSA-N OCOc1cc(C=CC(=O)O)ccc1O
411 0.16666667 IGNJEVFWGCEEFU-UHFFFAOYSA-N ClCCC(=O)N=NCC1=CC=CC=C1
412 0.16666667 RPSSCYORFZCANO-UHFFFAOYSA-N C(C(O)CC#CC#CC#CCO)(=O)O
413 0.16666667 JLGYJMQOQZQGEM-UHFFFAOYSA-N CN(C)C(=S)SCNC(C)=O
414 0.16666667 HHHAHLLYPCHEKM-UHFFFAOYSA-N CSCOC(=O)C(C)(C)C(O)=O
415 0.16 FHUGXDYUJCFESN-UHFFFAOYSA-N CCC(=O)C=CCC(=O)C(=O)O
416 0.16 YRDIJWBZGLXGQL-UHFFFAOYSA-N NC(C(NC(=O)C(=O)O)O)C(=O)O
417 0.16 LLFVCNGTJWGMIH-UHFFFAOYSA-N NC(=O)NC(C(C(=O)O)O)C(=O)O
418 0.16 MDXMLIAPOIKYNN-UHFFFAOYSA-N NC(=O)NC(=O)C(C(=O)O)C(O)O
419 0.16 PCWJEAMXBQHWEA-UHFFFAOYSA-N CSC(=S)NCCNC(C)=O
420 0.16 FLEXSJVACYXGRK-UHFFFAOYSA-N NC(=O)NC(C(C(=O)O)C(=O)O)O
421 0.16 HAWMOWOZDKDJOU-UHFFFAOYSA-N CSCCCCOC(=O)C(=O)O
422 0.15384615 UTGWZXSWRKCSSY-UHFFFAOYSA-N CSCCC(OC(C)=O)C(O)=O
423 0.15384615 YABNEKMSQWGRCU-UHFFFAOYSA-N CSCCCOCC(=O)C(=O)O
424 0.15384615 GLROMRVOKPGQRO-UHFFFAOYSA-N OC(=O)OCC(C(=O)O)NC(=O)N
425 0.15384615 WRVSDRBHFCBNKG-UHFFFAOYSA-N COC=CC(=O)c1cc(oc1C(=O)O)C
426 0.14814815 KMEHUECHDKPAIO-UHFFFAOYSA-N CC(=O)C=CC(=C(C(=O)O)O)C
427 0.13333333 FEFOWRYCYGIEPK-UHFFFAOYSA-N O=CC=CC(=CC(=O)OC)C=CC(=O)O
428 0.12903226 LNGNFXKODQAWEG-UHFFFAOYSA-N OOC(C(=CNC(=O)N)C(=O)O)O
429 0.125 MMINFSMURORWKH-UHFFFAOYSA-N O=C1OCCOC(=O)C2=CC=C1C=C2
430 0.095238095 XQDPWWALDVOICD-UHFFFAOYSA-N COC1C=CC=CC1(O)C(=O)O
431 0.095238095 FQHSHGDMRRIVSH-UHFFFAOYSA-N CC1=CC(C(C=C1)O)(O)C(=O)O
432 0.095238095 RDHXTHOSFLHNJS-UHFFFAOYSA-N O=C1C=CC(=O)C2(C1=CC=CC2O)O
433 0.095238095 HQPWRAVQBVARFV-UHFFFAOYSA-N OC1C=C2C(=O)C=CC(=O)C2=CC1O
434 0.095238095 YTRSZCDFLUMAPH-UHFFFAOYSA-N CC(=O)OC1(O)C=CC=CC1O
435 0.095238095 DCGRITWNLGCZOG-UHFFFAOYSA-N CC(=O)OC1=CC=CC(C1O)O
436 0.095238095 AXRMZRLNCOVFJZ-UHFFFAOYSA-N CC1=CC=CC(C1O)(O)C(=O)O
437 0.095238095 TYAGOZRMQCDURU-UHFFFAOYSA-N O=CC1C=C(OC)C(=CC1O)O
438 0.095238095 SAHUDYBOGWPDKW-UHFFFAOYSA-N OC1C=CC2=C(C1O)C(=O)C=CC2=O
439 0.095238095 AQYALRKVCNYPHB-UHFFFAOYSA-N COC1=CC(=CCC1O)C(=O)O
440 0.095238095 MKTUYXGZUYLADC-UHFFFAOYSA-N COC1=CC(CC=C1O)C(=O)O
441 0.095238095 WGIDMROBNLSJES-UHFFFAOYSA-N COC1CC(=CC=C1O)C(=O)O
442 0.095238095 UHCUBOJGMLASBY-UHFFFAOYSA-N CC1=NC(CCl)=NC2=CC=CC=C12
443 0.095238095 VDSOPWBOLIIDGJ-UHFFFAOYSA-N OC(=O)C1(O)C=CC=CC1(C)O
444 0.095238095 CNZOJNQAPHAMBV-UHFFFAOYSA-N COc1c(O)ccc2c1OC(=C)C2=O
445 0.095238095 UZOBPKPYKVUYQP-UHFFFAOYSA-N COC1=Cc2ccc(=O)oc2C(C1O)O
446 0.095238095 NJJKAHCHIIPONK-UHFFFAOYSA-N COC1Cc2ccc(=O)oc2C(=C1O)O
447 0.095238095 NFNHPJZYARXBID-UHFFFAOYSA-N COc1cc2CCC(=O)Oc2c(c1O)O
448 0.095238095 VENABXXUCOGOFI-UHFFFAOYSA-N COC1=CC2C=CC(=O)OC2C(=C1O)O
449 0.095238095 GAJAVIFWSYOSJB-UHFFFAOYSA-N OCC1=CC=C(C(C1)O)C(=O)O
450 0.095238095 SNUDLBMUWHONSL-UHFFFAOYSA-N CN1C(=CN=C1[N+]([O-])=O)C1=NN=C(N)O1
451 0.095238095 SBZDFXUWYQLZSV-UHFFFAOYSA-N CSC1=NC=NC2=C1N=CN2CCO
452 0.095238095 WVVONEPPCFPNHC-UHFFFAOYSA-N COC(=O)C1C=CC=CC1(O)O
453 0.095238095 MBKWNJVQSFBLQI-UHFFFAOYSA-N CC1=C(N=CN1)C1=CC=C(Cl)C=C1
454 0.095238095 ZHHXBBLJRQSVFX-UHFFFAOYSA-N CS\C(NC#N)=N/C1=CN=CC=C1
455 0.095238095 ULSZENDMRBTYQF-UHFFFAOYSA-N COC(=O)C=CC1=CC(=O)C(=O)C=C1
456 0.095238095 DAJCPMIZSHXNLV-UHFFFAOYSA-N OCC1=CC=CC(C1C(=O)O)O
457 0.095238095 UDZVELCRMCVKAR-UHFFFAOYSA-N COC(=O)C=Cc1cc(O)c(cc1O)O
458 0.095238095 LRLNCCZTPIYURB-UHFFFAOYSA-N COC(=O)C=Cc1cc(O)c(c(c1)O)O
459 0.095238095 FTADROFLGVZBEZ-UHFFFAOYSA-N COC(=O)C=CC12OC2C(=C(C=C1)O)O
460 0.095238095 XJZQOQOMVAINOK-UHFFFAOYSA-N COC(=O)C1OC1c1ccc(c(c1)O)O
461 0.095238095 WJRSVTWCANMWPM-UHFFFAOYSA-N COC(=O)C=CC1=CC2(C(C=C1)(O2)O)O
462 0.095238095 XREGOOWEQDVGIA-UHFFFAOYSA-N COc1cc(ccc1O)C(O)O
463 0.095238095 JLGXBXHKOOZSDW-UHFFFAOYSA-N OCOc1cc(CO)ccc1O
464 0.095238095 SXXZZYVBKITWQW-UHFFFAOYSA-N COC(=O)C1C(O)C=CC=C1O
465 0.095238095 LTGYTAGWJCKHPR-UHFFFAOYSA-N COC(=O)C1=CC=CC2C1(O2)C(=O)OC
466 0.095238095 GWFYXQGVKQUWFF-UHFFFAOYSA-N COc1c(OC)c(C=O)cc2OCOc12
467 0.095238095 HDNGXKVNOLVZCQ-UHFFFAOYSA-N OCOc1ccc(c(c1)OC)O
468 0.095238095 ZTUQPXFCZFUTTO-UHFFFAOYSA-N COC(=O)Oc1ccccc1C(=O)OC
469 0.095238095 COYPLZXSHTZYFQ-UHFFFAOYSA-N NNC1=NN=C(S1)C1=CC=CC=C1
470 0.095238095 GWBDSUWCYGWPLW-UHFFFAOYSA-N C=CC1=CC=C(C(C1O)(O)O)O
471 0.095238095 SWJLBPMEGZJNLB-UHFFFAOYSA-N OC1=Cc2oc(=O)cc(c2C(C1O)O)C
472 0.095238095 FZIBAKNGBJVGEU-UHFFFAOYSA-N Cc1cc(=O)oc2c1C1OC1C(=C2)O
473 0.095238095 YWPWBNUMYFJOQQ-UHFFFAOYSA-N CC(=CC(=O)c1c(O)cc(cc1O)O)O
474 0.095238095 YDYNCWGFUZCXLI-UHFFFAOYSA-N COC(=O)c1cc(O)cc(c1C=O)OC
475 0.095238095 SUPGOOXXIYDWHK-UHFFFAOYSA-N OC(=O)C=C(Oc1cc(O)cc(c1)O)C
476 0.095238095 GYMUTHRFXUUQTA-UHFFFAOYSA-N Oc1cc2OC(C)(O)CC(=O)c2c(c1)O
477 0.095238095 SNZUMFAROVMPJO-UHFFFAOYSA-N CC1=CC(=O)C2C(O1)(O)C=C(C=C2O)O
478 0.095238095 LJSIIYVATSDMFA-UHFFFAOYSA-N C=C1CC(=O)c2c(O1)cc(cc2O)O
479 0.095238095 ALEWURLJULUBPE-UHFFFAOYSA-N O=C1CCC(=O)C2C1=C(O)C=CC2(O)O
480 0.095238095 QQHYXLALSCQBGO-UHFFFAOYSA-N O=CC(=O)C=Cc1ccc(c(c1)O)O
481 0.095238095 ULJMDRNGVLAUCN-UHFFFAOYSA-N O=C(c1ccccc1)C(=CC(=O)O)O
482 0.095238095 PQZJSTCSEADUFA-UHFFFAOYSA-N OC1C(O)C(=O)c2c(C1=O)cccc2
483 0.095238095 MRJOZYFXZBWPLN-UHFFFAOYSA-N O=CC=Cc1cc(OC)c(c(c1O)O)O
484 0.095238095 GAYBPSADUXDKSI-UHFFFAOYSA-N O=CC=Cc1cc(O)c(c(c1O)OC)O
485 0.095238095 JBXIPVXLLDDUGQ-UHFFFAOYSA-N O=CC(=Cc1cc(O)c(c(c1)OC)O)O
486 0.095238095 BELQQWSCWJOHHP-UHFFFAOYSA-N O=CC1OC1c1cc(O)c(c(c1)OC)O
487 0.095238095 BOTOMERUHZRSLL-UHFFFAOYSA-N OC(=O)Oc1ccccc1C1OCCO1
488 0.095238095 VGAYAKUGIATWRR-UHFFFAOYSA-N ClC1=CC=C(CN2CCNC2=O)C=C1
489 0.095238095 NUCLOIKHTIHRMG-UHFFFAOYSA-N COC1=C(O)C(OC)=C2COC(=O)C2=C1
490 0.095238095 RRYLJIZZSKSDGN-UHFFFAOYSA-N O=C(OCC1=CC=CO1)C1=CC=CO1
491 0.095238095 HQFIIOPDBQMRIE-UHFFFAOYSA-N C1CC(=O)C2=C(C=CC(=C2C1=O)O)O
492 0.095238095 AXRMZRLNCOVFJZ-POYBYMJQSA-N CC1=CC=C[C@@]([C@H]1O)(C(=O)O)O
493 0.095238095 KWQSYZVAOWYCNP-UHFFFAOYSA-N CC1=CC(C(C=C1)(C(=O)O)O)O
494 0.095238095 GUMPYDGUYXOYML-UHFFFAOYSA-N ClCCCN1C(=O)NC2=CC=CC=C12
495 0.095238095 LHEBXDITPBTHSR-UHFFFAOYSA-N CC1=CC=CC(C1(C(=O)O)O)O
496 0.095238095 DNQLVCZXYPFUHF-UHFFFAOYSA-N CC1=CC2=C(O1)C(=O)C(=CC2=O)OC
497 0.095238095 GXEFKTJFALYILZ-UHFFFAOYSA-N C=CCSC1=NC=NC2=C1NC=N2
498 0.095238095 CAVORIBXCDTNBO-UHFFFAOYSA-N CC1(SCCCS1)C1=CC=CC=C1
499 0.095238095 NPGTUPUXMYHSQF-UHFFFAOYSA-N Clc1cccc2c1[nH]cc2CC=N
500 0.095238095 OSYHQZRVVFBTEP-UHFFFAOYSA-N NC1=C(C=CC(Cl)=C1)C(=O)NC1CC1
501 0.095238095 WAAFWKBVYSHBBX-UHFFFAOYSA-N O=C1C=C(O)C(=O)C2=C1C=CCC2O
502 0.095238095 NCUJRUDLFCGVOE-UHFFFAOYSA-N CC1=CC(=O)C2=C(C=C(C=C2O1)O)O
503 0.095238095 QJWWKJLGCBDEMJ-UHFFFAOYSA-N COC1=CC(=O)C(C(C)=O)=C(OC)C1=O
504 0.095238095 VLWKKIHFPGKVHZ-UHFFFAOYSA-N C1=CC(=C(C(=C1)Cl)N)C2=CNC=C2
505 0.095238095 KIGCGZUAVODHMD-UHFFFAOYSA-N COC1=C(O)C2=C(C=CC(=O)O2)C=C1
506 0.095238095 UZVSHCNZHUESBZ-UHFFFAOYSA-N [O-][N+](=O)NC1=NCCN1CCCl
507 0.095238095 HAKZNKDZKQNRNW-UHFFFAOYSA-N CC1SC(C)N(N=O)C(C)S1
508 0.095238095 VHGUEFYFGNPGPM-UHFFFAOYSA-N CCCCSC(=S)C1=CC=CC=C1
509 0.095238095 ZMBWGTIUPOMPPT-UHFFFAOYSA-N COC1=CC(O)C=C(C1=O)OC
510 0.095238095 LBCUISTYDXONFZ-UHFFFAOYSA-N CCC1ONC(=N1)C1=CC=C(Cl)C=C1
511 0.095238095 BEVPUUUCHKGPEB-UHFFFAOYSA-N CN1N=NN(C1=S)C1=CC=CC=C1
512 0.095238095 VPKIUOQJQJVLRW-UHFFFAOYSA-N CC1OC(C)=C(OC(C)=O)C1=O
513 0.095238095 GEVDEBMWTUYELT-UHFFFAOYSA-N CSC1=NN=C2N1C(=O)C=C(C)N2C
514 0.095238095 ALBUJVBOIXVVLS-UHFFFAOYSA-N COC(=O)C1=CC=C(O)C(=C1)C(=O)OC
515 0.095238095 JKZDTEJQHQLIEB-UHFFFAOYSA-N CN1C(NO)C(C)(C)SC1=S
516 0.095238095 ZWCSWKXHGUBZAK-UHFFFAOYSA-N CN1CN(CCO)CSC1=S
517 0.095238095 ZFZRALLPVUQUGE-UHFFFAOYSA-N C1C=CC(C=C1)N=NC1=NN=CS1
518 0.095238095 CPPAWCQANCLZEO-UHFFFAOYSA-N COC1=CC(O)=C2C=CC(=O)OC2=C1
519 0.095238095 TVYAHCDRRICQJM-UHFFFAOYSA-N NNC1=NC2=CC=CC=C2NC1=S
520 0.095238095 IFIRYJJHHOCCHT-UHFFFAOYSA-N COC1=C2C=CC(=O)OC2=CC(O)=C1
521 0.095238095 XLCWRTHBRZQKJL-UHFFFAOYSA-N ClC1=NC=C(C=C1)C(=O)N1CCCC1
522 0.095238095 IUHDLLLDNICALX-UHFFFAOYSA-N OCC1=CC2=C(OC(=O)C=C2)C=C1O
523 0.095238095 UYUQSQYXZFSOEM-GKHCUFPYSA-N [H][C@]1(O)O[C@]([H])(CO)[C@@]([H])(SC)[C@]([H])(O)[C@@]1([H])O
524 0.095238095 ISDGWTZFJKFKMO-UHFFFAOYSA-N O=C1CC(=O)OC(O1)C1=CC=CC=C1
525 0.095238095 MXANKYKNKHBMTR-UHFFFAOYSA-N CC1=NC2=CC=CC=C2N=C1CCl
526 0.095238095 YAETXXWTDMZIHP-HTQZYQBOSA-N CCC(C)SSSC(C)CC
527 0.095238095 PRKFRFBAKGZDEX-UHFFFAOYSA-N ClCC1=CN(N=C1)C1=CC=CC=C1
528 0.095238095 MBKWNJVQSFBLQI-UHFFFAOYSA-N CC1=C(N=CN1)C1=CC=C(Cl)C=C1
529 0.095238095 BQGDDMMXPRJQHZ-UHFFFAOYSA-N COC(=O)c1cccc(O)c1C(=O)OC
530 0.095238095 ZZOWFLAMMWOSCG-UHFFFAOYSA-N CC1=NN(C(Cl)=C1)C1=CC=CC=C1
531 0.095238095 NMVKRQSNUNLTPY-KDDQHCCQSA-N OC1C=CC(=O)C2(OC12)C#CC3CO3
532 0.095238095 VQILAUHHKYCEOS-UHFFFAOYSA-N NC1=NSC(NC2=CC=CC=C2)=N1
533 0.095238095 XRDVWVFUUCJPOL-UHFFFAOYSA-N COc1c(O)cc(O)c2C(=O)CCOc12
534 0.095238095 ZEZWIBRGVUVPJD-UHFFFAOYSA-N NC(=S)NC1=CC2=C(C=NN2)C=C1
535 0.095238095 SLMDQOMBRAMXSN-UHFFFAOYSA-N NC(=S)NC1=NC2=CC=CC=C2N1
536 0.095238095 LZFNKJKBRGFWDU-UHFFFAOYSA-N O=C1OCCOC(=O)C2=CC=CC1=C2
537 0.095238095 KMBLGUFRZSQVSJ-UHFFFAOYSA-N COC1=CC(OC)=C(C=O)C(O)=C1C=O
538 0.095238095 HZDKMZDZFLQYPA-UHFFFAOYSA-N OCCCC1=NC2=C(N1)C=C(Cl)C=C2
539 0.095238095 KBQQBFVBQXZPAS-SSDOTTSWSA-N CC(=O)OC1CC(=O)OCC1=C
540 0.095238095 DYZAFZTUGMSHOU-UHFFFAOYSA-N COC(=O)C1=CC2OC2C=C1C(=O)OC
541 0.095238095 ZRNARVWAJZIBTH-UHFFFAOYSA-N COc1cc2C(=O)C=COc2cc1O
542 0.095238095 KMYSVQOMALEHHV-UHFFFAOYSA-N OCCOC1=C(F)C=CC(F)=C1F
543 0.095238095 MTHNWHRBVIADBZ-UHFFFAOYSA-N CCC1=NC2=CC=CC=C2N=C1Cl
544 0.095238095 PIFFQYJYNWXNGE-UHFFFAOYSA-N CC(=O)c1c(O)cc(O)c(C(=O)C)c1O
545 0.095238095 DHNHZPQPQAINDI-UHFFFAOYSA-N CC1=CC2=C(SC(=C2)B(O)O)C=C1
546 0.095238095 COMPGPWYKZNXNH-UHFFFAOYSA-N CC1=C(C=NN1)C1=CC=CC=C1Cl
547 0.095238095 GIPOXCHFUQCEPZ-UHFFFAOYSA-N CC1=C(C=NN1)C1=CC=C(Cl)C=C1
548 0.095238095 WOMVXCFKCLHDJD-UHFFFAOYSA-N CC1=CC=NN1C1=CC=C(Cl)C=C1
549 0.095238095 BHKWJBLOULPVEY-PSASIEDQSA-N OC1CC(=O)c2c(O)cc(O)cc2C1O
550 0.095238095 ARNOKZCUVMCJQP-UHFFFAOYSA-N NNC1=NN=C(C=C1)C1=CC=CS1
551 0.095238095 ILYOSYIJGVKBAA-UHFFFAOYSA-N ClC1=C(C=CC=N1)C(=O)N1CCCC1
552 0.095238095 HLCDGFNOHFBIMK-UHFFFAOYSA-N CC1=NC2=C(C=CC(Cl)=N2)C(C)=C1
553 0.095238095 MMCSNEJKGSURPH-UHFFFAOYSA-N Cc1c(O)cc(O)c2C(=O)C=COc12
554 0.095238095 ORVNCMYBCMQQSV-UHFFFAOYSA-N COC1=C(C=O)C=CC(OCC(O)=O)=C1
555 0.095238095 SCUNOPZGRLWNEJ-UHFFFAOYSA-N CC1(C)OC(=O)C2=C(O)C=C(O)C=C2O1
556 0.095238095 VRRDPPHOZQOYGA-UHFFFAOYSA-N CN1C(Cl)=CN=C1C1=CC=CC=C1
557 0.095238095 BWPSIGMJCQHAGB-UHFFFAOYSA-N ClC1=C(C=C2CCCCC2=N1)C#N
558 0.095238095 XVSYIVUDNMSUGE-UHFFFAOYSA-N CCOC(=O)C(=O)C1=C(O)C=C(O)C=C1
559 0.095238095 YWTTUJAOOGIYKA-UHFFFAOYSA-N COC1=C(O)C(=O)CC(C=C1)O
560 0.095238095 OYNISOBYGVIGGH-UHFFFAOYSA-N CN1C=C(C=N1)C1=CC=C(Cl)C=C1
561 0.095238095 FVANHAKOLFUSGV-UHFFFAOYSA-N CC1=CC(=CC=C1)C1SCCCS1
562 0.095238095 RCHWYDXURDHCJN-UHFFFAOYSA-N NC(=N)SC1=NC2=CC=CC=C2N1
563 0.095238095 RYYDYVONEITQKD-UHFFFAOYSA-N O=CC=CC(=O)Oc1ccccc1O
564 0.095238095 ZGOSCSKDQWDTIK-UHFFFAOYSA-N NC(=S)NC1=CC2=C(NN=C2)C=C1
565 0.095238095 NCDFLSRVKXKNHL-UHFFFAOYSA-N NC1=NN=C(CS1)C1=CN=CC=C1
566 0.095238095 PUEBWLUUUKPCSH-UHFFFAOYSA-N S=C1N=CNC2=C1N=CN2C1CC1
567 0.095238095 JXYKLMIZMNTBPT-UHFFFAOYSA-N CN1C(=S)SC(NO)C1(C)C
568 0.095238095 PVRDAVSDHWPSOF-UHFFFAOYSA-N COC(=O)C(=O)c1ccc(O)c(OC)c1
569 0.095238095 XWPOTAUZSXNYQE-UHFFFAOYSA-N CC1=NON=C1N=[N+]([O-])C1=NON=C1C
570 0.095238095 QMACXKBPXVOCCH-UHFFFAOYSA-N OC(O)C1=CC=C(C=C1)C(O)O
571 0.095238095 QMACXKBPXVOCCH-UHFFFAOYSA-N OC(O)C1=CC=C(C=C1)C(O)O
572 0.095238095 YHPZNOCRGSDVDJ-UHFFFAOYSA-N OCC1=C(O)C=CC2=C1OC=CC2=O
573 0.095238095 QQNZLZMYEUKHON-UHFFFAOYSA-N CC(Sc1nc(O)nc2c1[nH]cn2)C
574 0.095238095 RZNHAJPLNGBHCA-UHFFFAOYSA-N COC1=CC(=O)OC2=C1C=CC(O)=C2
575 0.095238095 DJAJKNDOAPELFN-UHFFFAOYSA-N ClCC1=CC=C(C=C1)N1C=CN=C1
576 0.095238095 BOBDWZYFPQJXIA-UHFFFAOYSA-N CC(Sc1ncnc2c1[nH]c(n2)O)C
577 0.095238095 RRYPUEQOPVEUHM-UHFFFAOYSA-N CSC1=CC=C(F)C2=CC=CC=C12
578 0.095238095 XJWSVPJQEDFPSB-UHFFFAOYSA-N COC(=O)COC(=O)C1=CC=CC=C1O
579 0.095238095 ADTJCPOXCWPHLS-UHFFFAOYSA-N NNC1=NC(=NS1)C1=CC=CC=C1
580 0.095238095 JODSHLRWYRMHSI-UHFFFAOYSA-N COC1C(O)C=CC=C1C(=O)O
581 0.095238095 NNADJWNJTLVMSL-UHFFFAOYSA-N CC(C)(C)SC(=S)C1=CC=CC=C1
582 0.095238095 OFAQOQOKFYLZIS-UHFFFAOYSA-N ClCC1=CN=C(N1)C1=CC=CC=C1
583 0.095238095 GCPLLNZGWOPZLF-UHFFFAOYSA-N CC(C)(CC(F)(F)F)C(O)=O
584 0.095238095 NXDHFYQDCHLFPL-UHFFFAOYSA-N COC1C=CC=C(C1O)C(=O)O
585 0.095238095 HWKMZYCWSDPJQH-UHFFFAOYSA-N CC1=C(SC(=C1)B1OCCCO1)C=O
586 0.095238095 JJXVDRYFBGDXOU-UHFFFAOYSA-N COC(=O)c1ccc(O)cc1C(=O)OC
587 0.095238095 RDUNVFMFQKNWBM-UHFFFAOYSA-N CCC1=NC2=CC=CC=C2C(Cl)=N1
588 0.095238095 NA Clc1ccccc1Cc1cnc[nH]1
589 0.095238095 YBIBLJMBFUFDOM-UHFFFAOYSA-N FC1=CC=C(CC2=CC=CS2)C=C1
590 0.095238095 NYLJHRUQFXQNPN-UHFFFAOYSA-N CC(C)(C)SSSC(C)(C)C
591 0.095238095 XGWWPNZMHWZURE-UHFFFAOYSA-N CC1=C(OC2=CC=CC=C2O1)C(O)=O
592 0.095238095 FGLXEODJTYLSDV-UHFFFAOYSA-N ClC1=CC=CC=C1CN1C=CN=C1
593 0.095238095 CHPSDNSPOGWYMN-UHFFFAOYSA-N CC(C)N1C(=O)NC2=C1C=CC(Cl)=C2
594 0.095238095 ATVQVVOUVPSRGN-UHFFFAOYSA-N CN1C(=NC=C1[N+]([O-])=O)C1=NN=C(N)O1
595 0.095238095 HJZOAEXBCOTMIU-UHFFFAOYSA-N COC(=O)C1=CC=CC(C(=O)OC)=C1O
596 0.095238095 JLSSDDKIPWWYGS-UHFFFAOYSA-N COC1=CC(=O)C(C1)OC(C)=O
597 0.095238095 LFUQUCOYQGAFFE-UHFFFAOYSA-N CC1=CC(Cl)=C2C=CC(C)=NC2=N1
598 0.095238095 BHKWJBLOULPVEY-WPRPVWTQSA-N OC1CC(=O)c2c(O)cc(O)cc2C1O
599 0.095238095 SOAUQGQEEKMIFZ-HGNGGELXSA-N OC1C(O)C(=O)c2c(O)cccc2C1O
600 0.095238095 JBTRMRJZSPSSHU-UHFFFAOYSA-N CC1=CC(Cl)=NC2=C1C=C(N)C=C2
601 0.095238095 PKYIEWLPNIBZJS-UHFFFAOYSA-N CC(=O)C1=C(O)C(C)=C(O)C(C=O)=C1O
602 0.095238095 UWTWMUXPAIGYME-UHFFFAOYSA-N CNC1=C2C=CC(Cl)=CC2=NC=C1
603 0.095238095 KUVRLCOEIGGESY-UHFFFAOYSA-N CC(=O)OCc1oc(CO)cc1
604 0.095238095 BTTUMVHWIAXYPJ-UHFFFAOYSA-N C[Si](C)(C)C1SCCCS1
605 0.095238095 JUXPPDPPXCUXIZ-UHFFFAOYSA-N COC(=O)C1OC2=CC=CC=C2C1=O
606 0.095238095 GPHHDRRTMUGMDM-UHFFFAOYSA-N COC(=O)C(O[Si](C)(C)C)=C(F)F
607 0.095238095 OLDGZVUDLLXEQQ-UHFFFAOYSA-N CC(C)CSSSCC(C)C
608 0.095238095 CXTZKQUXRKWMNA-UHFFFAOYSA-N COc1cc(O)c(C(=O)C)c(O)c1C=O
609 0.095238095 ASOMKMLGQYKTOA-UHFFFAOYSA-N CC1=CC(=O)OC2=C1C(O)=C(O)C=C2
610 0.095238095 QKTWKMBSWRQQRQ-SCSAIBSYSA-N OC1CC(=O)c2c(O)cc(O)c(O)c2C1
611 0.095238095 FFNQHTFTJHQEGQ-UHFFFAOYSA-N CC(=C)C(C[N+]([O-])=O)OO[N+]([O-])=O
612 0.095238095 ZVAQQYUVQZKQDJ-UHFFFAOYSA-N NC1CN(C(=O)C1)C1=CC=C(Cl)C=C1
613 0.095238095 PQOMBLIXMPBZCO-UHFFFAOYSA-N COC1=CC(=O)C(OC)=C(C(C)=O)C1=O
614 0.095238095 GUXZCIJUVRQCMY-UHFFFAOYSA-N CC(C)(C)C1=NC(=O)C2N=NSC2=N1
615 0.095238095 QOWKAYKNCKAFHW-UHFFFAOYSA-N CNC(=O)N1CCC2=C1C=CC(Cl)=C2
616 0.095238095 LJADIOJCXRDMCE-UHFFFAOYSA-N CC1=NC2=C(N)C=C(Cl)C=C2C=C1
617 0.095238095 CFIHQMVJDWKMMI-UHFFFAOYSA-N [N-]=[N+]=NC1=CC2=CC=CC=C2N=C1
618 0.095238095 YINKEVSSUOSWPX-UHFFFAOYSA-N OC1=C2C(OCC(=O)CC2=O)=CC=C1
619 0.095238095 NA Cc1nc(Sc2ccccn2)n[nH]1
620 0.095238095 LEQBRGIPLABKAS-UHFFFAOYSA-N CC1=CC(N)=C2C=C(Cl)C=CC2=N1
621 0.095238095 YYUQXDHWGQINPE-UHFFFAOYSA-N CC1=CC(N)=C2C=CC(Cl)=CC2=N1
622 0.095238095 AUOKCARPGGOSDI-UHFFFAOYSA-N CC1=CC(N)=C2C=CC=C(Cl)C2=N1
623 0.095238095 MFNTTYYYVNGQPW-UHFFFAOYSA-N CCCCSSSCCCC
624 0.095238095 MZSAEUPZUUESSL-UHFFFAOYSA-N COC1=CC=C(C=C1)C(=O)OCC(O)=O
625 0.095238095 VCHADFCYNMHVSB-UHFFFAOYSA-N CCC1(CC)C2C1C(Cl)C2Cl
626 0.095238095 BGMQYNBMPDQOCF-UHFFFAOYSA-N COC1=C2OCOC2=C(OC)C(C=O)=C1
627 0.095238095 UMQBZRJDVDFAAQ-UHFFFAOYSA-N [N-]=[N+]=NC1=NC=CC2=CC=CC=C12
628 0.095238095 CZFHBQACEXUSPI-UHFFFAOYSA-N CC1N=NC(=S)N1C1=CC=CC=N1
629 0.095238095 KZXLYZPMOREIDC-UHFFFAOYSA-N CN1N=C(C=C1Cl)C1=CC=CC=C1
630 0.095238095 JOHWAGPKCLQGKE-UHFFFAOYSA-N [H]C12OC([H])(C(=O)C=C1)C1([H])OC2([H])C=CC1=O
631 0.095238095 UZWWTVOPZYCZCT-UHFFFAOYSA-N OCOc1cccc(c1O)OC
632 0.095238095 BHKWJBLOULPVEY-SCZZXKLOSA-N OC1CC(=O)c2c(O)cc(O)cc2C1O
633 0.095238095 WGTJICQXDAAKIX-UHFFFAOYSA-N [N-]=[N+]=NC1=CN=CC2=CC=CC=C12
634 0.095238095 ZEDAWQHEHOBOPT-UHFFFAOYSA-N CC1C(=O)CC(CC1=O)C(O)=O
635 0.095238095 LWSBWWAAYCMQBA-UHFFFAOYSA-N C1CSC(SC1)C1C=CC=CC=C1
636 0.095238095 CIWXNUFLRXYBQV-UHFFFAOYSA-N COc1ccc2OC(=O)C=Cc2c1O
637 0.095238095 IXAPAMZBUJTKNY-UHFFFAOYSA-N COc1cc(C=O)c2OCOc2c1OC
638 0.095238095 CWLQMEMHOVBEGW-UHFFFAOYSA-N OC1=CC=C(OCC(F)(F)F)C=C1
639 0.095238095 CKSKHEYKPUSNLZ-UHFFFAOYSA-N CC(C)OC(=O)C([N+]([O-])=O)[N+]([O-])=O
640 0.095238095 SMQKAULSDWQFJM-MRVPVSSYSA-N CC(=O)OCC1(C)OC(=O)C=C1
641 0.095238095 UOURIOWCMYPGGF-UHFFFAOYSA-N COc1cc(O)c(C=O)c(O)c1C(=O)C
642 0.095238095 FULJYOHNTHCAOL-UHFFFAOYSA-N CC(=O)OCC1=COCCC1=O
643 0.095238095 BCXMVJHGZKNEMN-UHFFFAOYSA-N CN1C(C#N)C1C1=CC=C(Cl)C=C1
644 0.095238095 OZEQMLIYSCBNBR-UHFFFAOYSA-N Cc1cc(O)cc2OC(=O)C=C(O)c12
645 0.095238095 UQSADMIICVKBRA-UHFFFAOYSA-N OCCOC(=O)C1=CC2=C(OCO2)C=C1
646 0.095238095 OLALLNWLYFAHMS-UHFFFAOYSA-N CN1NC(=NC1=S)C1=CC=NC=C1
647 0.095238095 FWMRQZJBZPWMLY-UHFFFAOYSA-N NC1CCC2=CC(Cl)=CC=C2NC1=O
648 0.095238095 AZTPTPPLNRTTGQ-UHFFFAOYSA-N CC1=COc2cc(O)cc(O)c2C1=O
649 0.095238095 RFDFYUIVDXUIMD-UHFFFAOYSA-N CC1(C)SCC2=CC=CC=C2CS1
650 0.095238095 ZLSVRRYQUHUHNE-UHFFFAOYSA-N CC1OC2=C(O)C=CC=C2C(=O)C1=O
651 0.095238095 YYMNNMPOIWBZRJ-UHFFFAOYSA-N NC1=NN=C(S1)C1=CC=C(N)C=C1
652 0.095238095 CJOJIAKIRLKBOO-UHFFFAOYSA-N COC(=O)c1ccc(C(=O)OC)c(O)c1
653 0.095238095 YFPASUOWVVDXJC-UHFFFAOYSA-N [H]C12CCCC([H])(CCC1)P2(Cl)=O
654 0.095238095 ZKUBFUXKERAFCL-UHFFFAOYSA-N COC1=CC(=O)C(=O)C=C1OCC#C
655 0.095238095 DYMDEXURTBPKNK-UHFFFAOYSA-N O=C1CCC(=O)OC2=CC=CC=C2O1
656 0.095238095 PXFMUVDLJWXOQM-UHFFFAOYSA-N COC(=O)c1c(C)cc(O)c(C=O)c1O
657 0.095238095 GDGIPWLHSXOMOZ-UHFFFAOYSA-N ClCC1=CC=CC=C1N1C=CN=C1
658 0.095238095 KBOVLSXMNUOKGD-UHFFFAOYSA-N COc1c(O)c(C=O)cc(O)c1C(=O)C
659 0.095238095 FWYIBGHGBOVPNL-UHFFFAOYSA-N COc1cc(O)c2OC(=O)C=Cc2c1
660 0.095238095 IQWLRILBTJJSTP-UHFFFAOYSA-N NNC(=S)C1=NC2=CC=CC=C2N1
661 0.095238095 FBRQIYYFGILMJA-JTQLQIEISA-N CC1(O)Cc2cc(O)cc(O)c2C(=O)O1
662 0.095238095 PSUPLJARDONXSO-UHFFFAOYSA-N COc1c(O)c(C=O)c(O)cc1C(=O)C
663 0.095238095 DOSDTCPDBPRFHQ-UHFFFAOYSA-N COC(=O)c1cc(O)cc(c1)C(=O)OC
664 0.095238095 TXGOOJRWKNKFCE-UHFFFAOYSA-N CC(=C)C(C)(C)C(C)=C(Cl)Cl
665 0.095238095 FXFKVXDQXWKFRE-UHFFFAOYSA-N CS(=O)(=O)OC1CCC(=O)CC1
666 0.095238095 LAXPLKHRIWVALF-UHFFFAOYSA-N CC1=NC2=C(C=C1)C(N)=C(Cl)C=C2
667 0.095238095 JHDYTSBRCBEKTJ-UHFFFAOYSA-N COC(=O)OC1=CC(C=O)=C(OC)C=C1
668 0.095238095 VHUGVEXJEVUWSZ-UHFFFAOYSA-N CC1=CC2=C(C=CC(Cl)=C2)N=C1N
669 0.095238095 GWRWXQOAVXYNBJ-UHFFFAOYSA-N CC1=CC2=C(C=C(Cl)C=C2)N=C1N
670 0.095238095 UBLVEEWQPWNNJR-UHFFFAOYSA-N OC1=Cc2cccc(c2C(C1O)(O)O)O
671 0.095238095 MSPBAQYXSOWWDC-UHFFFAOYSA-N [H]C12OC3(C)CC1C(=O)OC2C3O
672 0.095238095 STCWMFPMOCTVGC-UHFFFAOYSA-N [H]C12CC(O)C([H])(C1)C1OC(=O)OC21
673 0.095238095 PAINSRDHMRYAGK-UHFFFAOYSA-N ClCC1=CC=C(C=C1)N1C=CC=N1
674 0.095238095 ROCUJIUJKWSOMR-UHFFFAOYSA-N Oc1cc(O)c2c(c1)C=CC(C2(O)O)O
675 0.095238095 MDTQTMLLISVOEL-UHFFFAOYSA-N CCC(=O)C1=C(O)C=C(O)C(C=O)=C1O
676 0.095238095 VOCPHKPDQGBTJX-UHFFFAOYSA-N CC1=C2N=CC=C(N)C2=C(Cl)C=C1
677 0.095238095 QWWBMZJXOULWCA-UHFFFAOYSA-N CC1=CC(Cl)=CC2=C(N)C=CN=C12
678 0.095238095 FNGXNKXNUACWTL-UHFFFAOYSA-N CC1=C(Cl)C=CC2=C(N)C=CN=C12
679 0.095238095 AACXNUWLLIDMPR-UHFFFAOYSA-N CC1=CC2=C(N)C=CN=C2C(Cl)=C1
680 0.095238095 UZCAJOMQOBULLG-UHFFFAOYSA-N OC1c2cccc(c2C(=CC1(O)O)O)O
681 0.095238095 PFUGSJQNCXAWQX-UHFFFAOYSA-N CC1=NN(C=C1)C1=CC=C(Cl)C=C1
682 0.095238095 DYAHLFPQABDVIQ-UHFFFAOYSA-N CC1=NSC(NC2=NC=CC=N2)=C1
683 0.095238095 BLBGKHYIRJJDDP-UHFFFAOYSA-N Oc1cc(O)c2c(c1)C(O)C(C=C2O)O
684 0.095238095 WIKQNBCDJYNKED-UHFFFAOYSA-N CC1=CC2=C(C=C1C)C(Cl)=NC=N2
685 0.095238095 FPIUZQQBSYWKNS-UHFFFAOYSA-N Oc1cc2C=CC3C(c2c(c1)O)(O)O3
686 0.095238095 OKXLMEUFCCENLQ-UHFFFAOYSA-N CSC1=NNC(=N1)C1=CN=CC=C1
687 0.095238095 DJAJKNDOAPELFN-UHFFFAOYSA-N ClCC1=CC=C(C=C1)N1C=CN=C1
688 0.095238095 YKBRCKZECVNRRY-UHFFFAOYSA-N NC1=CC=CC2=C1C(N)=C(Cl)C=C2
689 0.095238095 YDKQDRVHPQVDJR-UHFFFAOYSA-N CC1=C2C(Cl)=NC(C)=NC2=CC=C1
690 0.095238095 HJDQGJRNNAVWDA-UHFFFAOYSA-N NC1CN(C(=O)C1)C1=CC=CC=C1Cl
691 0.095238095 AHBSRDJGXIPYGC-UHFFFAOYSA-N CCCCCCCC(Cl)C(Cl)=O
692 0.095238095 AUVAYKUAZKEFGY-UHFFFAOYSA-N CC1(C)OC2CS(=O)(=O)CC2O1
693 0.095238095 OHFJFMFONWLZIX-UHFFFAOYSA-N ClC1=CC=CC=C1CN1CC1C#N
694 0.095238095 PRDSMYUJZRWZLE-UHFFFAOYSA-N NC(=O)C1=NC(=NC(=N1)C(N)=O)C(N)=O
695 0.095238095 YOIRXSYWDIXPSF-UHFFFAOYSA-N S=C1N=NCN1CC1=CN=CC=C1
696 0.095238095 GKWBMRNYTPVATN-UHFFFAOYSA-N OC(=O)Oc1cccc2c1OC(O2)(C)C
697 0.095238095 STZZMXLQOHIPSF-UHFFFAOYSA-N COC(=CC(=O)c1coc(c1)C)C(=O)O
698 0.095238095 KLDHARZDYAYMMW-UHFFFAOYSA-N COC1=CC(=O)C2C(C1=O)(O)OC(=C2)C
699 0.095238095 VVEOAJAOORJPFT-UHFFFAOYSA-N CC1=NC2=C(Cl)C=CC(N)=C2C=C1
700 0.095238095 RDZSPWUMXZXNBS-UHFFFAOYSA-N COC1(O)CC(=O)c2c(C1=O)oc(c2)C
701 0.095238095 WGQFHVZWHPKPJM-UHFFFAOYSA-N CSC1=NC=CC(=N1)C1=CC=NN1
702 0.095238095 CFRLZOGNMXPEQN-UHFFFAOYSA-N COC1=CC(=O)C2(C(C1=O)OC(=C2)C)O
703 0.095238095 BTTUMVHWIAXYPJ-UHFFFAOYSA-N C[Si](C)(C)C1SCCCS1
704 0.095238095 FWNZYNVRNCHQHS-UHFFFAOYSA-N COC1C(O)C(=O)c2c(C1=O)oc(c2)C
705 0.095238095 FMYLUQRSKAHEHA-UHFFFAOYSA-N COc1cc(cc(c1O)OC)C(=O)C=O
706 0.095238095 DEVJBGUKNZVBFW-UHFFFAOYSA-N COC(=O)C1=CC2=C(C=C1)C(=O)OC2
707 0.095238095 KLPGLRMIGFTYRT-UHFFFAOYSA-N ClC1=C(N=CC=C1)N1CCC(=O)CC1
708 0.095238095 YGNUPHMVMXPKGU-UHFFFAOYSA-N CC1(C)OCC(COS(C)(=O)=O)O1
709 0.095238095 PTHSPRAIXABXGD-UHFFFAOYSA-N ClC1=NC=CC(=C1)C(=O)N1CCCC1
710 0.095238095 CVQXAIBFTXEULL-UHFFFAOYSA-N OC1C(O)C=CC=C1COC=O
711 0.095238095 MUSXSXZMNZRQOG-UHFFFAOYSA-N NCC1=CSC(=N1)C1=NC=CC=N1
712 0.095238095 RPKNOROBUFLQAZ-UHFFFAOYSA-N O=COCC1(O)C=CC=CC1O
713 0.095238095 KLYDXQQVCFDVLW-UHFFFAOYSA-N CCCCC1=CN=C(Cl)N=C1
714 0.095238095 MDDFFSHQDGSQGU-UHFFFAOYSA-N O=COCC1=CC(C(C=C1)O)O
715 0.095238095 VHUGVEXJEVUWSZ-UHFFFAOYSA-N CC1=CC2=C(C=CC(Cl)=C2)N=C1N
716 0.095238095 GWRWXQOAVXYNBJ-UHFFFAOYSA-N CC1=CC2=C(C=C(Cl)C=C2)N=C1N
717 0.095238095 KAENQRBZNXQSHI-UHFFFAOYSA-N OC(=O)CC(N(C(=O)N)O)C(=O)O
718 0.095238095 TVIMIQVBDDNCCR-UHFFFAOYSA-N CC(=O)OCC#CCOC(C)=O
719 0.095238095 PBDXGRBLPNZFFN-UHFFFAOYSA-N NNC(=S)C1N=C2C=CC=CC2=N1
720 0.095238095 QPLJBDXXAFJQCF-UHFFFAOYSA-N CC(=C)C(=O)OCC1=CC(=O)C(=O)CO1
721 0.095238095 TYRHBOVOXGAYLQ-UHFFFAOYSA-N O=CC1C(O)C=C(C=C1O)CO
722 0.095238095 UUDMEJQLIBKUDR-UHFFFAOYSA-N S(C#CC1=CC=CC=C1)C1=CC=CC=C1
723 0.095238095 NTVFXLCMYFHUJF-UHFFFAOYSA-N CC1=CC2=C(N)C(Cl)=CN=C2C=C1
724 0.095238095 DCUAQOVXSWGMTP-UHFFFAOYSA-N CC1=CC2=NC=C(Cl)C(N)=C2C=C1
725 0.095238095 NYMQFGUACONKPP-UHFFFAOYSA-N CC1=C2N=CC(Cl)=C(N)C2=CC=C1
726 0.095238095 GBOVZHSRGUTWQT-UHFFFAOYSA-N NCCC1C(=O)NC2=CC=C(Cl)C=C12
727 0.095238095 UVAFNQYMJVLTNA-UHFFFAOYSA-N OB(O)C1=CC=C(C=C1)S(=O)C1CC1
728 0.095238095 VJWLVZNRISQMLV-UHFFFAOYSA-N CN(C)C=CC(=O)C1=C(Cl)N=CC=C1
729 0.095238095 CVBRANHABGEYIW-UHFFFAOYSA-N OC(c1cccc(c1)C(O)O)O
730 0.095238095 CCVRXFLSCKLZOV-UHFFFAOYSA-N COC1=C(O)C=CC(C1)C(=O)O
731 0.095238095 GMNVVMUDOQAPOO-UHFFFAOYSA-N COC1C=C(C=CC1O)C(=O)O
732 0.095238095 UTYZDFGITPWKOS-UHFFFAOYSA-N COC1=C(O)CCC(=C1)C(=O)O
733 0.095238095 QTAHKHWLAWFVQA-UHFFFAOYSA-N CC1=CC(C)=C2N=CN=C(Cl)C2=C1
734 0.095238095 RNULSDNUWKDSSC-UHFFFAOYSA-N CC1=CC(=NC(N)=N1)C1=NC=CS1
735 0.095238095 YMSIDWRMJFEWKN-UHFFFAOYSA-N ClC1=C(C=CC=N1)N1CCC(=O)CC1
736 0.095238095 NSKOPSMDHHHOAN-UHFFFAOYSA-N [H]C12OC([H])(C(=O)C=C1)C1([H])OC2([H])C(=O)C=C1
737 0.095238095 OEVAAGHYMRNYJF-UHFFFAOYSA-N O=c1ccc2c(o1)c(C)c(c(c2)O)O
738 0.095238095 YOBDKHUEUMTHEZ-UHFFFAOYSA-N COC(=O)C1=C(C)C(OC(O)=O)=CC=C1
739 0.095238095 DEVCCEWJQUTAIR-UHFFFAOYSA-N COC(=O)C1=CC(C)=C(OC(O)=O)C=C1
740 0.095238095 AUKPTCDSMZHDDA-UHFFFAOYSA-N Oc1cc2oc(=O)c(cc2cc1O)C
741 0.095238095 YYZYZUVHSCLRKI-UHFFFAOYSA-N CC1=CC(Cl)=NC2=C1C=CC(N)=C2
742 0.095238095 ZRSCBAVQXOIBHK-UHFFFAOYSA-N O=C1OCC2(CCC=CO2)CO1
743 0.095238095 CHADEJDMNFQAJI-UHFFFAOYSA-N CC(=O)C1=C(O)C=CC(OCC(O)=O)=C1
744 0.095238095 BTPORJVAKLIAGD-UHFFFAOYSA-N COC1=CC(C=O)=C(OCC(O)=O)C=C1
745 0.095238095 OGBDJCLSUZCLLV-UHFFFAOYSA-N COC(=O)CCC(N(=O)=O)N(=O)=O
746 0.095238095 QKLBGPAESFMKGB-UHFFFAOYSA-N CP(=O)(NN)C1=CC=CC=C1
747 0.095238095 HPKGMIUQYWGXMZ-UHFFFAOYSA-N COC1=C2C(=O)CC(=O)OC2=CC=C1
748 0.095238095 IZJAPZCXTJYBOA-UHFFFAOYSA-N COC1=CC=C2C(=O)CC(=O)OC2=C1
749 0.095238095 ZJWRLWSXHNMQRA-UHFFFAOYSA-N CC1=C2OC(=O)CC(=O)C2=CC=C1O
750 0.095238095 QKTWKMBSWRQQRQ-UHFFFAOYSA-N OC1CC(=O)c2c(C1)c(O)c(cc2O)O
751 0.095238095 UPARGDCGWXHIIF-UHFFFAOYSA-N CN1C(C1C1=CC=C(Cl)C=C1)C(N)=O
752 0.095238095 BGLPRPUMBVYBPY-UHFFFAOYSA-N [H]C12CC([H])(C(CC1)C(O)=O)C(=O)O2
753 0.095238095 XUKNFSXHFVTOOA-UHFFFAOYSA-N CC1=CC=NN1C1=CC=CC=C1Cl
754 0.095238095 KWSNNOKQKNBTBP-UHFFFAOYSA-N CC1=CC=NN1C1=CC(Cl)=CC=C1
755 0.095238095 BHKWJBLOULPVEY-UHFFFAOYSA-N Oc1cc(O)c2c(c1)C(O)C(CC2=O)O
756 0.095238095 UFIQZQSPRLXMOJ-UHFFFAOYSA-N O[Si](O)(O)CCCOC(=O)C=C
757 0.095238095 SRHGLYIHZYMDFM-UHFFFAOYSA-N OC1CC(=O)c2c(C1)cc(c(c2O)O)O
758 0.095238095 KFKIIQXRXOJASR-UHFFFAOYSA-N ClC1=C2C=C(NC2=NC=C1)C1CC1
759 0.095238095 RXFKHGGRVMMTEG-UHFFFAOYSA-N CC1=CC2=C(C=CC(Cl)=C2N)C=N1
760 0.095238095 ALEJMAFXRSFSQZ-UHFFFAOYSA-N CC1=CC2=C(C=CC(Cl)=C2N)N=C1
761 0.095238095 UKXKAFOHQCPATQ-UHFFFAOYSA-N COC(=O)C1CCS(=O)(=O)CC1
762 0.095238095 ZWLVYTBECJRJBF-UHFFFAOYSA-N COC(=O)C1=CC=CC2=C1OCC2=O
763 0.095238095 HDRJMNDJRZZCST-UHFFFAOYSA-N NCC1=CC(=CN=C1)C1=NN=CS1
764 0.095238095 HDABWPHYLKEZJW-UHFFFAOYSA-N CCCCCCCC(Cl)(Cl)C=O
765 0.095238095 OCDOGAYWLOELDY-UHFFFAOYSA-N OCCC1=CC(O)=C(OC#C)C(O)=C1O
766 0.095238095 HMHGEMPTGAOCKF-UHFFFAOYSA-N ClCC1=C(Cl)CCCCCC1
767 0.095238095 ABWPQNKFGHFRSV-UHFFFAOYSA-N OC1CC(=O)C2=C(C1)C1OC1(C=C2O)O
768 0.095238095 FEMASQWEWASIDP-UHFFFAOYSA-N CC(=O)C1=CC(C=O)=C(O)C(C=O)=C1
769 0.095238095 RFGOKGSKPKHPQQ-UHFFFAOYSA-N OC1CC(=O)C2=C(C1)C=C(C1C2(O)O1)O
770 0.095238095 UQNLLEIQVPMKPZ-UHFFFAOYSA-N Oc1cc2occc(=O)c2c(c1C)O
771 0.095238095 CQBLTTNIRDYGOF-UHFFFAOYSA-N CC(=O)NC1=CC(Cl)=NC2=C1CCC2
772 0.095238095 RRCXXSVJPZVRNT-UHFFFAOYSA-N COc1cc(O)cc2c1c(=O)cco2
773 0.095238095 CNNSWSHYGANWBM-UHFFFAOYSA-N CC1=C(C)N=C2C=C(Cl)C=CC2=N1
774 0.095238095 LNZSIRYZTYDEDF-UHFFFAOYSA-N CC1(CC2=CC=CC=C2)SCCS1
775 0.095238095 HPLXQDYPMZVLOB-UHFFFAOYSA-N CCSC1=C(C#N)C(C#N)=C(N)N1
776 0.095238095 IDAIKXCONONHAX-UHFFFAOYSA-N COC(=O)OCC1=CC2=C(OCO2)C=C1
777 0.095238095 ATTWEABJNBDMDU-UHFFFAOYSA-N OC(=O)C1=CC(C(C=C1)(C)O)O
778 0.095238095 HBBPCEGJCMFZNP-UHFFFAOYSA-N OC1CC(=O)C(=O)c2c1cccc2O
779 0.095238095 JUMXPDPXUOVPLP-UHFFFAOYSA-N CN1C2=C(N=C1[N+]([O-])=O)C(=O)N=C(N)N2
780 0.095238095 SLRXXVAZLDGJPR-UHFFFAOYSA-N OC1CC(O)c2c(C1=O)c(O)ccc2O
781 0.095238095 XXCWVDQSPUFWCH-UHFFFAOYSA-N OC1CC(O)c2c(C1=O)c(O)c(cc2)O
782 0.095238095 MMOQURNWKBQENT-UHFFFAOYSA-N CCS(=O)C1=NC(C)=CS1
783 0.095238095 JCGAMFSIZHFURG-UHFFFAOYSA-N CSC(=S)NCC(=O)N(C)C
784 0.095238095 QGZOCMQCOZSUOC-UHFFFAOYSA-N COC(=O)C1=C(O)C=C(O)C(C=O)=C1C
785 0.095238095 JSXZVSMHHAWPQG-UHFFFAOYSA-N CC(=S)CC(=O)C1=CC(C)=C(F)C=C1
786 0.095238095 ZOSKXPLVGAXBFJ-UHFFFAOYSA-N CC(C)COC(=O)C(=C=O)C(F)(F)F
787 0.095238095 SOAUQGQEEKMIFZ-UHFFFAOYSA-N OC1C(O)C(=O)c2c(C1O)cccc2O
788 0.095238095 IKONTZWWNICXCP-UHFFFAOYSA-N Oc1cc(O)c2c(c1)C(O)CC(C2=O)O
789 0.095238095 ACDLVBJKQFAJIB-UHFFFAOYSA-N CCOC(=O)C(C)([N+]([O-])=O)[N+]([O-])=O
790 0.095238095 HXARNJHJLKVTFE-UHFFFAOYSA-N CCOC(=O)CC([N+]([O-])=O)[N+]([O-])=O
791 0.095238095 SPVIVOPKSPVQRW-UHFFFAOYSA-N OC1=CC2OC2C2=C1C(=O)C(O)CC2O
792 0.095238095 QTFCUPFTAPOGEF-UHFFFAOYSA-N COC1(O)C=Cc2c(C1O)oc(=O)cc2
793 0.095238095 ZFPXYLWYSNUYNG-UHFFFAOYSA-N NC1=CC=C(C=C1)C1=NC(=S)NN1
794 0.095238095 DGYQYGAXWYTNEK-UHFFFAOYSA-N CC1=CC(O)=CC2=C1C(=O)CC(=O)O2
795 0.095238095 IGUPSEFYWIIINT-UHFFFAOYSA-N COC1=Cc2oc(=O)ccc2C(C1O)O
796 0.095238095 MJBHLQMPKBMZSF-UHFFFAOYSA-N COc1cc2oc(=O)cc(c2cc1)O
797 0.095238095 CFJXNOYGMDEYHC-UHFFFAOYSA-N COC1=CC23C(C=C1)(O3)C=CC(=O)O2
798 0.095238095 BZUVFAGUQOAMCM-UHFFFAOYSA-N C[Si]1(C)CSC[Si](C)(C)O1
799 0.095238095 PIOOTLYMWPLGPL-UHFFFAOYSA-N COC12OC2c2c(C=C1)ccc(=O)o2
800 0.095238095 NGGGDGXOSUPKKV-UHFFFAOYSA-N COC1=Cc2oc(=O)ccc2C2C1O2
801 0.095238095 GMRFAZZMYGJAQO-UHFFFAOYSA-N CC1OC(OC(C)=O)C=CC1=O
802 0.095238095 SLRUALWORAUWQA-UHFFFAOYSA-N CCCCCCCC(=O)C(Cl)Cl
803 0.095238095 QMHWARSFUCGBJK-UHFFFAOYSA-N NC(N)=NC1=NC2=CC=CC=C2S1
804 0.095238095 HLCDGFNOHFBIMK-UHFFFAOYSA-N CC1=NC2=C(C=CC(Cl)=N2)C(C)=C1
805 0.095238095 FGWWOEJWQWNGSA-UHFFFAOYSA-N COc1ccc2c(c1)OC(=O)C1C2O1
806 0.095238095 CGIQMNOWTWHEJA-UHFFFAOYSA-N CN1C=NC2=C1N=CN=C2SCCO
807 0.095238095 JXJIMWVOELGXPO-UHFFFAOYSA-N CC1=CC2=C(C=C1)N=C(C)N=C2Cl
808 0.095238095 AYJKZUDPYRCGNM-UHFFFAOYSA-N CC1=C2N=C(C)N=C(Cl)C2=CC=C1
809 0.095238095 ISMOOOHNYQPYDE-UHFFFAOYSA-N ClC1=NC=C(C=C1)C1(CCC1)C#N
810 0.095238095 USZRQTMFWBJHCM-UHFFFAOYSA-N NCC1=CC2=CC=CC=C2N=C1Cl
811 0.095238095 MIJRFWVFNKQQDK-UHFFFAOYSA-N OC(C(=O)C1=CC=CO1)C1=CC=CO1
812 0.095238095 QRWZBKHVSNUYNR-UHFFFAOYSA-N OC(=O)C1=CC(C(C=C1)O)(C)O
813 0.095238095 SYUHMDOHDNKEGG-UHFFFAOYSA-N C=CC1=CC=CC(C1(O)O)(O)O
814 0.095238095 WYWFSWWMHFECSQ-UHFFFAOYSA-N CCC1=CC=COC1(O)C(=O)O
815 0.095238095 TVIMIQVBDDNCCR-UHFFFAOYSA-N CC(=O)OCC#CCOC(C)=O
816 0.095238095 KSZJTMBHXXZUAV-UHFFFAOYSA-N O=CC1=CC2(C(C=C1)(O2)OC(=O)C)OC
817 0.095238095 UBYPTUABMDKJNG-UHFFFAOYSA-N CCCCC(C(=O)OC)S(O)(=O)=O
818 0.095238095 BHSFYRQPTPANOS-UHFFFAOYSA-N CN1C(CN=C1O)C1=CC=C(Cl)C=C1
819 0.095238095 HNRYUEXUQDQYNZ-UHFFFAOYSA-N CN1C(CN=C1O)C1=CC=CC=C1Cl
820 0.095238095 FTEGJQQSRRYRPC-UHFFFAOYSA-N O=C1C=CC(=O)C2(C1(O)C=CC=C2)O
821 0.095238095 QADOUPBIMKVLMM-UHFFFAOYSA-N CCC(=O)c1cc2OCOc2c(c1O)O
822 0.095238095 YVJIUBKTNUXZKV-UHFFFAOYSA-N CC(C)OC(=O)C(C)OS(C)(=O)=O
823 0.095238095 LDQHYYSLAMRLPW-UHFFFAOYSA-N CCC(=O)c1c(O)cc2c(c1O)OCO2
824 0.095238095 YZOCFYKVNLJKHN-UHFFFAOYSA-N OCC12OOC1(CO)C1=CC=CC=C1O2
825 0.095238095 PPHKAJISFSYMPB-UHFFFAOYSA-N CCSC1=NC=NC2=C1N=CN2CO
826 0.095238095 SJHDJJGCRSLPKA-UHFFFAOYSA-N CC1=COC2=C(OC(=O)C=C2C)C1=O
827 0.095238095 HWJMGAXNRKJDOK-UHFFFAOYSA-N CC(C(=O)c1cc2OCOc2cc1O)O
828 0.095238095 XBMZSWXMCUEZSW-UHFFFAOYSA-N CC1NCC2=CC(Cl)=CC=C2NC1=O
829 0.095238095 BDWNONTURGGEMF-UHFFFAOYSA-N Oc1cc2OCOc2cc1C(=O)CCO
830 0.095238095 OGBDJCLSUZCLLV-UHFFFAOYSA-N COC(=O)CCC(N(=O)=O)N(=O)=O
831 0.095238095 GYIQZAHCSAWHSF-UHFFFAOYSA-N CCC(=O)C1=CC2=C(C3C1(O)O3)OCO2
832 0.095238095 CRBHLSDRIOORII-UHFFFAOYSA-N CCC(=O)C12OC1C1=C(C=C2O)OCO1
833 0.095238095 POELMDAVDFAUMZ-UHFFFAOYSA-N CCC(=O)C1=CC23OCOC3(C=C1O)O2
834 0.095238095 PALVXRUKMAHOPW-UHFFFAOYSA-N CC1=CNC(=N1)C1=CC=C(Cl)C=C1
835 0.095238095 ZIGQSRLSBNILPR-UHFFFAOYSA-N CN1C(N=NC1=S)C1=CN=CC=C1
836 0.095238095 RCCFUUCRMHGIMH-UHFFFAOYSA-N CN1C(N=NC1=S)C1=CC=NC=C1
837 0.095238095 SMVKOIBFWKSJBJ-UHFFFAOYSA-N CC1=CC2=C(CSCSC2)C=C1C
838 0.095238095 VXHOUCFPKUXEGF-UHFFFAOYSA-N CCC(=O)Oc1cc2OCOc2cc1O
839 0.095238095 HJFMTEKPRKTJLL-UHFFFAOYSA-N CC1=CC(=O)OC2=C1C(C)=CC(=O)O2
840 0.095238095 HXWRRNMGAFGBFW-UHFFFAOYSA-N CCOC(=O)c1cc2OCOc2cc1O
841 0.095238095 VJVLLXIYONNCJW-UHFFFAOYSA-N SC1N=NC(=N)N1C1=CC=CC=C1
842 0.095238095 XSWFUYNRLMZIRB-UHFFFAOYSA-N CSC1=NNC(=N1)C1=CC=NC=C1
843 0.095238095 YODBWZXLTPCVBY-UHFFFAOYSA-N CC1=CC2=C(OC(=CC2=O)C(F)F)C=C1
844 0.095238095 WVOGNJTVUVHWHR-UHFFFAOYSA-N C=CC(=O)c1cc2OCOc2cc1O
845 0.095238095 LZFNFLTVAMOOPJ-UHFFFAOYSA-N CSC1OC(CO)C(C(C1O)O)O
846 0.095238095 NGIMNFJZDBLEQR-UHFFFAOYSA-N C=CCSC1=NC2=CN=CN=C2N1
847 0.095238095 NNXCOYJTMBYPGP-UHFFFAOYSA-N NC1=C(Cl)C=CC(=C1)C(O)=NC1CC1
848 0.095238095 PAGIOBTVNAWNLN-UHFFFAOYSA-N ClC1(Cl)C2CCCCCCC12
849 0.095238095 NGKHBJGPSIJYFU-UHFFFAOYSA-N CC1=CC=C(C=C1)C1(C)SCCS1
850 0.095238095 IYBDIDOUIDAYLF-UHFFFAOYSA-N OCC1OC(S)C(C(C1O)O)OC
851 0.095238095 GAXBUELAFPMZEU-UHFFFAOYSA-N COC1C(O)C(CO)OC(C1O)S
852 0.095238095 FUWNWEPOJGOKSP-UHFFFAOYSA-N COC1C(CO)OC(C(C1O)O)S
853 0.095238095 BGLPRPUMBVYBPY-UHFFFAOYSA-N [H]C12CC([H])(C(CC1)C(O)=O)C(=O)O2
854 0.090909091 BPVQUHKBRBSTJE-UHFFFAOYSA-N FC(F)(F)C(=O)OCC=CCCC=O
855 0.090909091 WQZFGUITDGUFDO-UHFFFAOYSA-N CCCCC(Cl)CC(Cl)C(C)=O
856 0.090909091 OUSMRODKOFYRLF-UHFFFAOYSA-N C1CSC(SC1)C1=CC=CC=CC1
857 0.090909091 SYEQNGAGWLWEKP-UHFFFAOYSA-N CCCCOC(=O)C(=C=O)C(F)(F)F
858 0.090909091 RWYUMSZQZUIFNY-UHFFFAOYSA-N OCOC(=O)C=Cc1ccc(c(c1)O)O
859 0.090909091 IWQIAQDEJXCERG-UHFFFAOYSA-N CC1OC(=O)C=CC1OC(C)=O
860 0.090909091 PQVRAZUBHOAPBL-UHFFFAOYSA-N COC(=O)C1(CC11CC1)C(O)=O
861 0.090909091 PISNRGBTUYISAD-UHFFFAOYSA-N C1CSC(SC1)C1=CC=CCC=C1
862 0.090909091 MCKWNOIQEHHUHH-UHFFFAOYSA-N CC1(OC=C2CCOC2=O)OC(=O)C=C1
863 0.090909091 ANBLXTHOJYCYTJ-UHFFFAOYSA-N COC(=O)C=Cc1ccc(c(c1O)O)O
864 0.090909091 FTUCLOPNWDTKCB-UHFFFAOYSA-N O=C1C=CC2(O1)CCC12OC(=O)CC1O
865 0.090909091 BPLDSHSHEFQZPP-UHFFFAOYSA-N O=C1CC2(CCOCC2)C(=O)O1
866 0.090909091 CPQQYTFQRTUAQX-UHFFFAOYSA-N CSC(=S)NN1CCOCC1
867 0.090909091 BSJQJYAQHIATJS-UHFFFAOYSA-N COCCCC(=O)C(F)(F)F
868 0.090909091 MIVQZQMAIWWHME-UHFFFAOYSA-N COC(=O)CC1C(O)C=CC1=O
869 0.090909091 MIVQZQMAIWWHME-UHFFFAOYSA-N COC(=O)CC1C(O)C=CC1=O
870 0.090909091 IWLXFBXABICGJE-UHFFFAOYSA-N OCC(Sc1ncnc2c1[nH]cn2)C
871 0.090909091 VXTPEBSYRFYPTD-UHFFFAOYSA-N OC(C(C1CCCS1)C(=O)O)O
872 0.086956522 CVTRTCPJWDDAEY-UHFFFAOYSA-N CC1(C)OC(=CC(=O)C1O)C(F)(F)F
873 0.086956522 YRFGIWRXWMSOLM-UHFFFAOYSA-N CCCS(=O)(=O)COC(=O)C=C
874 0.086956522 YZAKTJAACUTISQ-UHFFFAOYSA-N CCOC(=O)CSC(=O)OCC
875 0.086956522 XJEKLDLHNBKSEW-UHFFFAOYSA-N O=C(CC#C)OC=CC(=O)OCC#C
876 0.086956522 WGWLAJDDGOYZSG-UHFFFAOYSA-N CCN1C(=O)CCSC1=S
877 0.086956522 SUDPQNHLZZYYPU-UHFFFAOYSA-N COCC1OC(S)C(C(C1O)O)O
878 0.086956522 YYMTVNMFEZCHQC-UHFFFAOYSA-N CC(=O)OCC1CC=CC(=O)O1
879 0.086956522 FZGZIHCGKPRSLO-UHFFFAOYSA-N O=C1CC(=O)OC2(CCCC2)O1
880 0.086956522 WYMTWRGLKSMOPA-INTFFVIUSA-N OCC(=C/1OC(=O)C=C1)C#CC2CO2
881 0.086956522 UZWQWKSSWUCUJY-UHFFFAOYSA-N COC(=O)C=CC1=CC(=C(C2C1O2)O)O
882 0.086956522 KPIDDMJISWSVFR-UHFFFAOYSA-N OCOc1cc(C=O)ccc1OC(=O)C
883 0.083333333 PUKVRYMUPGKLKA-UHFFFAOYSA-N COC(=O)C1=CCC(=O)OC1C
884 0.083333333 JQXRTKKMEZTUFS-UHFFFAOYSA-N CC(=CC(=O)O)C=CC(=O)OC
885 0.083333333 NRRRCYPFIKRDAN-UHFFFAOYSA-N CC(C)=CCCC(C)(O)C(Cl)Cl
886 0.083333333 SAAQFRMHPWTJEQ-UHFFFAOYSA-N C=CC(=O)CCC=C(C(=O)O)O
887 0.083333333 OAKSAOZUARKSRJ-UHFFFAOYSA-N CCOC=C(C(C)=O)C(=O)C(F)(F)F
888 0.083333333 FOSXJYXMNHULFJ-UHFFFAOYSA-N O=CC=CC(C(C(=O)C=C)O)O
889 0.083333333 ZVCOADRIYDXRTN-UHFFFAOYSA-N CCC(=CC=CC(=O)O)C(=O)O
890 0.083333333 MJPWZMPUQRCKED-SNAWJCMRSA-N C=C/C(=C/C(C(=O)C(=O)O)O)/C
891 0.083333333 XYJIHFFZEHASNK-UHFFFAOYSA-N O=CC=C(C(O)C)C=CC(=O)O
892 0.083333333 MRVXUXRNCLYZLS-UHFFFAOYSA-N O=CCC(=O)CC=CCC(=O)O
893 0.083333333 HFCQBLRFXSVFNX-UHFFFAOYSA-N O=CCC=CCC(=O)CC(=O)O
894 0.083333333 MEPOSOVTGFPBQX-UHFFFAOYSA-N O=COCC1CC(OC=O)C=C1
895 0.083333333 OFSNZZWAGYJYIO-UHFFFAOYSA-N COC1=CC(=O)C(=C(C1=O)O)C=C(O)C
896 0.083333333 IEJDIEUCQNSGPL-UHFFFAOYSA-N CC(=O)OCC1=CCCOC1=O
897 0.083333333 UTRSJXXFYSBAQA-UHFFFAOYSA-N NCCSC(SCCN)C(O)=O
898 0.083333333 NLSFYXLVPYRUAD-UHFFFAOYSA-N ClC(Cl)C1CCCCC11CC1
899 0.08 UMSGGBHKEWTORM-YABFVKPHSA-N C=CC(/C=C/C=C(C(=O)O)O)O
900 0.08 OJIHOZSCTYCONS-UHFFFAOYSA-N OC(C(=O)O)CC=CC(=O)C=C
901 0.08 ISLDVJARFDPAGM-UHFFFAOYSA-N O=CC=C(C(C(C=O)O)O)C=C
902 0.08 LORGKICUDOJPOA-UHFFFAOYSA-N CSCCCCC(=O)OC(=O)O
903 0.08 UPAOYAAHONYLHZ-UHFFFAOYSA-N CCCCSSC(CC)SC
904 0.08 UVLQWDMZGADKSL-UHFFFAOYSA-N O=CCC1=C(C)C(=O)C(=C(C1=O)OC)O
905 0.08 USWZCHRCOGYQCP-UHFFFAOYSA-N COC(=O)C=C(C=CC(=O)O)C
906 0.08 QDPSVVCBVYPGHO-UHFFFAOYSA-N OC1C(=O)OC2(CCCC2)C1=O
907 0.08 BKMPIGYLLLFKHF-UHFFFAOYSA-N NNC(=S)NN=CC1C=CC(=O)C=C1
908 0.08 RUSQALPVLQHISO-UHFFFAOYSA-N CCCSC(CC)SSCC
909 0.08 GCMJTOFRLLUGDD-UHFFFAOYSA-N NC(=O)C1=CC=C(CCCN=[N+]=[N-])S1
910 0.076923077 SEPARVMJCKGRBG-UHFFFAOYSA-N OC=CC=CC(=O)CCC(=O)O
911 0.076923077 AUFBNDIPQOQLEF-UHFFFAOYSA-N CC(C)C(=O)OCCSCCCl
912 0.076923077 GOSCMPXAIACBPE-UHFFFAOYSA-N CC1=C(CC(=O)OC)OC(=O)C1
913 0.076923077 YOYCYHCQYPBPAS-UHFFFAOYSA-N CC(=O)OCC1CC(C=O)=CO1
914 0.076923077 MAXSNPXEYYRPOE-UHFFFAOYSA-N COC1CCC(=CO1)C(=O)C(F)(F)F
915 0.076923077 CPMJWISKTKJYFK-UHFFFAOYSA-N OC(=O)CC1=C(O)CCC(=C1)O
916 0.076923077 CYMVZYDONBFADK-UHFFFAOYSA-N COC(=O)C(=O)C(=O)CCC=C
917 0.074074074 UYUFTVIQTSWWST-UHFFFAOYSA-N CCC(=O)C=CC=C(C(=O)O)O
918 0.074074074 LBWSFQCWVBVGBM-UHFFFAOYSA-N OC(=O)C(=CC=CC=O)CCO
919 0.074074074 UYUFTVIQTSWWST-QVXLNCAUSA-N CCC(=O)/C=C\C=C(/C(=O)O)\O
920 0.071428571 UJWSKPHRMAWLBJ-UHFFFAOYSA-N COC(=O)C(=CC=CC(=O)C)O
921 0.071428571 AHMIDNGDIZQDNF-UHFFFAOYSA-N CCCCSC(C)(Cl)C(=O)OC
922 0.071428571 IDHJNSHYGSNWHM-UHFFFAOYSA-N CCOC(=O)CC(C)OS(C)(=O)=O
923 0.071428571 ARLWTVKVGDDCJT-UHFFFAOYSA-N O=CC=CC(=C(C(=O)O)O)CC
924 0.071428571 DTVRTHWMKTVJLZ-UHFFFAOYSA-N OCC=CC=C(C(=O)C(=O)O)C
925 0.068965517 CINCBZDVMGZOQJ-UHFFFAOYSA-N O=C1CC(C2CCCO2)C(=O)O1
926 0.066666667 YDBOMLHGHSBTIS-UHFFFAOYSA-N CCOC(=O)CCCSCCCl
927 0.066666667 JTAORRCPKZLYSU-UHFFFAOYSA-N CCOC(=O)CSCC(=O)OC
928 0.066666667 UHKFLGIYBCOJMV-UHFFFAOYSA-N NC(C(=O)O)CSCSCCN
929 0.066666667 RZXKGVGCUVYVSF-UHFFFAOYSA-N CCCC(=O)OCCSCCCl
930 0.066666667 XNDKLLFGXIEGKL-UHFFFAOYSA-N COC(=O)CCSCC(=O)OC
931 0.066666667 FZCHINAOSKGPFK-UHFFFAOYSA-N OC=CC=C(C(=O)C(=O)O)CC
932 0 QPRFXVKZEORSCE-UHFFFAOYSA-N O=CC(C1=CC(=C(CC1)O)O)O
933 0 GPPOBWAAESAUSF-UHFFFAOYSA-N N1N=C2C=CC3=C(C=CC=N3)C2=N1
934 0 SOINASXTWIKWKK-UHFFFAOYSA-N CSC1=NC2=C(N=CN2C)C(=O)N1C
935 0 HVWFBPPAYRVHFD-UHFFFAOYSA-N CN(C)CC1=CN=C(Cl)C=C1
936 0 MGZVYTRKIKFZSN-UHFFFAOYSA-N S1C=CC(=C1)C1=CC=CC2=CC=CC=C12
937 0 NIDIBNVGUGXDJJ-UHFFFAOYSA-N CC1=NC(NC(N)=S)=C(C)N1
938 0 BVFRCWFMKDAQOI-UHFFFAOYSA-N CN(C)C1=NC=NC(=S)C1N
939 0 PQXZENBIYIROBZ-UHFFFAOYSA-N O=CC(C1=CC(C(C=C1)O)O)O
940 0 KOOQFLDJORGVEQ-UHFFFAOYSA-N OC(=O)CC1=CC=CC(C1O)O
941 0 IFDJVDOLYJVWKI-UHFFFAOYSA-N OC(=O)CC1(O)C=CC=CC1O
942 0 YNJPZODXANZICQ-UHFFFAOYSA-N CC1(C)OC(=O)C(=C)C1C(O)=O
943 0 ZQNCIBNZNGNNOL-UHFFFAOYSA-N NC1=C(SC2=C1C=CC=N2)C#N
944 0 LTILYSFCPAHYSE-UHFFFAOYSA-N CC(C)SC1=CC=C(F)C=C1
945 0 KMDWOPYIFWBPRD-UHFFFAOYSA-N NC1=CC(F)=NC(F)=C1[N+]([O-])=O
946 0 VLQPUAMCKZHLOV-UHFFFAOYSA-N COC1=CC(C(C=C1)C(=O)O)O
947 0 AXKJOZJZDNRTPF-UHFFFAOYSA-N O=CC(=CC(=C(C(=O)O)O)C)C
948 0 DLCRRDMHCZRVPB-UHFFFAOYSA-N CCOC(=O)C1=C(C)OCC1=O
949 0 ZMBMHMANMCKICC-UHFFFAOYSA-N CSCC(C)(CSC)CSC
950 0 OXRMSELIGLVOLE-UHFFFAOYSA-N O=CC(=C(C=C(C(=O)O)O)C)C
951 0 MKTHCNTUFYFCBT-UHFFFAOYSA-N O=CC(=CC=C(C(=O)O)OC)C
952 0 WVVVBNYWQCNRGB-UHFFFAOYSA-N CCCCC1=NC(=O)C2N=NSC2=N1
953 0 ZMLSQLZJIHMOBR-UHFFFAOYSA-N CCC(C)C1=NC(=O)C2N=NSC2=N1
954 0 XRXBHQSEJFLDEF-UHFFFAOYSA-N CC(C)CC1=NC(=O)C2N=NSC2=N1
955 0 NVJIAKLFCPBFPN-UHFFFAOYSA-N COC(=O)C(=CC=C(C=O)C)O
956 0 OVHUVUNDPICMKU-UHFFFAOYSA-N OC(=O)CC1C=CC(=C(C1)O)O
957 0 HRDUWZCNPSWCGR-UHFFFAOYSA-N CN(CCN=C=O)C1=CC=C(Cl)C=C1
958 0 WIQRBKTUUUSKRP-UHFFFAOYSA-N CCCCC1SC2=CC=CC=C2S1
959 0 OAKUSQCSHYQNHJ-UHFFFAOYSA-N NC1=C(C=C2C=CC=NC2=N1)C#N
960 0 OFYHPTUELXGAPJ-UHFFFAOYSA-N OC(=O)CC1=CC(C(C=C1)O)O
961 0 INUZMDQRRRMVBN-UHFFFAOYSA-N OC(=O)CC1=CC(=C(CC1)O)O
962 0 QNWFPDYSEJKKPL-UHFFFAOYSA-N CC1=CC(O)C(C(=C1)O)C(=O)O
963 0 JXHFKUCZCHNNTE-UHFFFAOYSA-N COC1=C(O)C=CC(C1O)C=O
964 0 FERASBWRIHIWJF-UHFFFAOYSA-N [N-]=[N+]=C1C=C(N=N1)C1=CC=CC=C1
965 0 XUGNTHHXOCCQHE-UHFFFAOYSA-N COC1=CC(=O)C=C(C1O)OC
966 0 JRGGSEIPXKOQSA-UHFFFAOYSA-N COC1CC(=O)C=C(C1=O)OC
967 0 HDLCSOQJXLBNLK-UHFFFAOYSA-N CC1CNC2=CC=C(Cl)C=C2NC1=O
968 0 DWSVRXBNHIWGHF-UHFFFAOYSA-N N#CSC1=NC2=CC=CC=C2N1
969 0 ALSCUHCKPFHUFH-UHFFFAOYSA-N C=CC1=CC(O)C(C(=C1)O)(O)O
970 0 IMTLXVWKYJQAKO-UHFFFAOYSA-N C=CC1(O)C=C(O)C(=CC1O)O
971 0 MXYHMPHWUFVLQR-UHFFFAOYSA-N NC(=O)CN(C(=N)NP(=O)(O)O)C
972 0 CWDKLJUWZQZNNI-UHFFFAOYSA-N [N-]=[N+]=NC1=CC=NC2=CC=CC=C12
973 0 VPGZQHSBRSTSEO-UHFFFAOYSA-N O=CC1=CC=CC(C1(O)O)(C)O
974 0 NUCIEIDSIHZTLI-UHFFFAOYSA-N O=CC1(O)C(O)C=CC(=C1O)C
975 0 LNBVKBSYQAXCSA-UHFFFAOYSA-N CCOC(=O)C1=CC=C(CO)O1
976 0 JVTJSGMQGLULMU-UHFFFAOYSA-N O=CC1=CC(O)C(C(=C1O)C)O
977 0 SSFLATOFEQQGHR-UHFFFAOYSA-N CC1CC(=O)C(C(C)=O)C(=O)O1
978 0 MBBKJDQYFDBKKU-UHFFFAOYSA-N [N-]=[N+]=C1N=NC=C1C1=CC=CC=C1
979 0 MENUYOGJCXAFFU-UHFFFAOYSA-N N#CC(=NNc1ccccc1)C#N
980 0 RJGGOSXPRNHSRY-UHFFFAOYSA-N CC1(C)CC(CCS1)C(Cl)=O
981 0 MYSYQFMSWWNJHG-UHFFFAOYSA-N O=C1CCCCC1C(=O)C(=O)O
982 0 LDYVFHFJWDHJGG-UHFFFAOYSA-N COC(=C(C(=O)O)O)C=CC=C
983 0 URVDZSICPLYJNR-UHFFFAOYSA-N COC1(O)C=CC=CC(=O)C1O
984 0 FFWHGUZSQPOQRL-UHFFFAOYSA-N NCCNC1=CC=C(Cl)C=C1
985 0 KOVSRXPFKIREHI-UHFFFAOYSA-N CC1=CC(O)C(C(=C1)C(=O)O)O
986 0 GTJJZOXIKFNHJS-UHFFFAOYSA-N OCC1=CC(O)=C(CO)C=C1O
987 0 IRAUDRRFZKQQNF-UHFFFAOYSA-N OCC1=C(O)C(O)=C(CO)C=C1
988 0 YZZIXSUTJHCCFT-UHFFFAOYSA-N CC1=CC=C(C(C1O)O)C(=O)O
989 0 MZUUABVJSFQJSF-UHFFFAOYSA-N CC1=C2CCOC2=NC(SC(N)=N)=N1
990 0 XDRRLDUVQGNYBX-UHFFFAOYSA-N SC1=CC2=CC=CC=C2C2=CC=CC=C12
991 0 AVLFQFQAMCEOPJ-UHFFFAOYSA-N C1N=NC2=NN=CC3=CC=CC1=C23
992 0 LASUUOCRZLAETI-UHFFFAOYSA-N OC1C=CC(=C(C1O)C(=O)O)C
993 0 HMJMUOJUUKEODB-UHFFFAOYSA-N CCOP(=O)(OCC)C(=C)SC
994 0 QFBYJOPVRDGQAV-UHFFFAOYSA-N COC(=O)C1=CC=CC(C1O)O
995 0 KEPGNMIZDYYFHV-UHFFFAOYSA-N CC(SC1=NC=NC23C1(NC=N3)O2)C
996 0 XPWKQCXQOKBWRC-UHFFFAOYSA-N COc1ccc(c(c1O)OC)O
997 0 VUNLVQMSGMJOKS-UHFFFAOYSA-N Cc1c(C)noc1N[S](=O)=O
998 0 QEDQREFTSQNHDI-UHFFFAOYSA-N COC1=CC2OC2C(=C1O)OC
999 0 RFFGAJMZGJBJFB-UHFFFAOYSA-N CCSCC(SCC)SCC
1000 0 PDISGXFXQFGQFB-UHFFFAOYSA-N CN1C(CCl)=NC=C1[N+]([O-])=O
1001 0 XEYMKTNISMDMLC-UHFFFAOYSA-N COC1=C(O)C2(C(C=C1)O2)OC
1002 0 NPMSEVCYYWUHQF-UHFFFAOYSA-N COC1=CC=CC2(C1(O)O2)OC
1003 0 LWJRRLBJPVCZGC-UHFFFAOYSA-N OC(=O)CC1=C(O)C=CCC1O
1004 0 HPQJFSVWDLYANM-UHFFFAOYSA-N OC(=O)CC1C(O)C=CC=C1O
1005 0 WXWJCRBPDPTMFS-UHFFFAOYSA-N CC(=O)C1=CC2(C)OOC1(C)O2
1006 0 OPGOFPIRKKKPRW-UHFFFAOYSA-N OC(=O)CC1=C(O)CCC=C1O
1007 0 VTFQVNROBKCVEI-UHFFFAOYSA-N CC(=O)C1C=CC(=C(C1O)O)O
1008 0 KUNSCIOZBDYXSV-UHFFFAOYSA-N OC(=O)CC1(C)OC(=O)C=C1C
1009 0 LEMPSRPAIGOWGQ-UHFFFAOYSA-N CCOCCCCCC=C(Cl)Cl
1010 0 FEGACAXTXUGYEK-UHFFFAOYSA-N CCCC1=CC(Cl)=NC(C)=N1
1011 0 FLUXEKGEVRJRJF-UHFFFAOYSA-N CCN(N)C1=CC=C(Cl)C=C1
1012 0 CUYYJUFSLQRLEZ-UHFFFAOYSA-N OC(=O)CC1(C)OC(=O)C(=C1)C
1013 0 XHFZJLYPDXYMOL-UHFFFAOYSA-N CC1(CC(=O)OC)OC(=O)C=C1
1014 0 YELMWJNXDALKFE-UHFFFAOYSA-N N1C=NC2=C1C=CC1=NC=CN=C21
1015 0 UAOWOJCJGNHQCV-UHFFFAOYSA-N OC(=O)C(=O)C1=CCCCC1O
1016 0 FZYUORMDIJVCAU-UHFFFAOYSA-N OCC=C(C=CC(=O)C(=O)O)C
1017 0 YEGQIYLYDBUDBB-UHFFFAOYSA-N CCOC(=O)C(C)C(F)(F)F
1018 0 UXECEXRPAUAKMJ-UHFFFAOYSA-N CC1CN=C(NC2=CC=CC=C2Cl)O1
1019 0 MYZUBRFEWKGHDZ-UHFFFAOYSA-N OCCC(=O)C=CC=CC(=O)O
1020 0 HYHDHXJMRRIXKZ-UHFFFAOYSA-N CCOC(=O)C12OC1CCC2=O
1021 0 WRJRZNHDCDDIFH-UHFFFAOYSA-N OC(=O)C1CC(=C)CC1C(O)=O
1022 0 BAUJPNLONGLOFR-UHFFFAOYSA-N OC(=O)COC1=CC=C(CC1)O
1023 0 HTYLMMSETSHWOD-UHFFFAOYSA-N [N-]=[N+]=NC1=CC2=CC=CC=C2C=C1N=C=O
1024 0 BCEYTKFZBFBLTC-UHFFFAOYSA-N CCOC(=O)C1=C(C)OC(=O)C1
1025 0 SWDOFNQZEBPDCZ-UHFFFAOYSA-N OC(=O)COC1=CCC(C=C1)O
1026 0 WTCYHIRTEOPQOQ-UHFFFAOYSA-N N#CC1=C(N=CC=C1)N1C=CN=C1
1027 0 ULEFAKUJIMCYHZ-UHFFFAOYSA-N CC(C)C1(C)SC2=CC=CC=C2S1
1028 0 LWHGMTJTHROFIQ-UHFFFAOYSA-N C1OCC(=CO1)C1=COCOC1
1029 0 TVDDXVUEWIHEHC-UHFFFAOYSA-N CC(=O)CC(=O)C(=O)CC(C)=O
1030 0 PNVVGZBYRPOISP-UHFFFAOYSA-N CC1CCC(C(C)(C)Cl)S1(=O)=O
1031 0 PQMBLMCWBJCHMR-UHFFFAOYSA-N OC(=O)COC1CC=C(C=C1)O
1032 0 VBLXQAGGLPTOKC-UHFFFAOYSA-N COP(=O)(C(C)=[N+]=[N-])C1=CC=CC=C1
1033 0 AHOBFJZDSQJNCO-UHFFFAOYSA-N CC(C)(O)C(F)(F)C(F)C(F)(F)F
1034 0 LDUBTEFFAFBTOW-UHFFFAOYSA-N O=C(OOC(=O)C1CC1)C1CC1
1035 0 BMEMBHNMSYYDTO-UHFFFAOYSA-N CC(C)(C)C1=NN=C(Cl)C=C1
1036 0 RVMHACBYHBTPGM-UHFFFAOYSA-N OC(Cc1ccco1)CC(=O)O
1037 0 UVFREWANXJBSHL-UHFFFAOYSA-N CC(C(c1ccco1)C(=O)O)O
1038 0 YCZJSZUUHPKXNW-UHFFFAOYSA-N ONC(=O)CN1NN=NC1=S
1039 0 YGVOXMBGWLDDHL-UHFFFAOYSA-N OCC(=O)C1C=CC(=CC1O)O
1040 0 SDZJDIGCNMPIMU-UHFFFAOYSA-N C[Si](C)(C)CC1=CC=CS1
1041 0 WHXQAJOSQQKABJ-UHFFFAOYSA-N CC(C(=O)C=CC(=O)C(=O)O)C
1042 0 QEXZLRPDTPQYHC-UHFFFAOYSA-N NC1=C(F)C=C(Cl)C(CO)=C1
1043 0 LMSOTBJGVUOINO-UHFFFAOYSA-N O=CCC1(O)C=CC(=CC1O)O
1044 0 NQBMVMSFKYTUHX-UHFFFAOYSA-N O=CCC1=CC(C(C=C1)(O)O)O
1045 0 WUJQDYAQHWTUBR-UHFFFAOYSA-N OC1C(O)C(=CC=C1CC=O)O
1046 0 NOKKKHXZCYWLNU-UHFFFAOYSA-N C1=C2C=NC3=CC=CC=C3N2N=N1
1047 0 MTQQUECJVZNORG-UHFFFAOYSA-N FCC(F)(CF)OC(F)(CF)CF
1048 0 CMEHCJOKWXDZIB-UHFFFAOYSA-N CC(=CC(=O)O)C(=CC(=O)O)C
1049 0 HCVDUQCTDDIUEA-UHFFFAOYSA-N CCSC(C)(SCC)SCC
1050 0 HXAIJRJXPQZSQL-UHFFFAOYSA-N CN1C(=S)SC(C)(C)C1=O
1051 0 ACDCZGWPKSKPDG-UHFFFAOYSA-N OC(=O)C=CC(=C(C(=O)O)C)C
1052 0 SYMNCEZYEJKBBZ-UHFFFAOYSA-N OC(=O)C=C(C=C(C(=O)O)C)C
1053 0 NDMHPSBWIFCVTR-UHFFFAOYSA-N NC1=CSC2=C1N=CC(=C2)C#N
1054 0 OQPJOCAMXGNLHQ-UHFFFAOYSA-N CC=CC=CC(C(=O)C(=O)O)O
1055 0 IWDSRIHZWYDMFC-UHFFFAOYSA-N FC(F)(F)CCOCCC(F)(F)F
1056 0 VIQLFEWGPFBJND-UHFFFAOYSA-N N#CC1=CN=C(C=C1)N1C=CN=C1
1057 0 YDWIWDAQXAVDBZ-UHFFFAOYSA-N CN1C=C(N=C1CCl)[N+]([O-])=O
1058 0 IVCHJJHRCCWAJB-UHFFFAOYSA-N NC(=S)NNC(=O)C1=CC=CC=C1N
1059 0 DMZDMJAFXVYQHZ-UHFFFAOYSA-N N1C=NC2=C1C=C1C=NC=NC1=C2
1060 0 ZOHSEULTWOYIMS-UHFFFAOYSA-N NC1=CC2=C(C=C1)N=C(S2)C#N
1061 0 RZOQRHIBIJLLOU-UHFFFAOYSA-N OCCO[Si]1(OCCO)OCCO1
1062 0 STRNXFOUBFLVIN-UHFFFAOYSA-N CCOC(=O)C#CC(=O)OCC
1063 0 OFPOVMSUOQOURT-UHFFFAOYSA-N C[N+](C)(C)CCOCCBr
1064 0 TYVFJOFGAWUPTR-UHFFFAOYSA-N CC1=CC(C)=C(C=C1)C1SCCS1
1065 0 AEDNJAZCQCXWHR-UHFFFAOYSA-N CC(=O)C1=CC(=O)OC(C)(C)O1
1066 0 DVKVERUWORSURH-UHFFFAOYSA-N CN1C(C)=NC(=C1Cl)[N+]([O-])=O
1067 0 QBDLCCKCTUVOCL-UHFFFAOYSA-N CC1=CC(=CC(C)=C1)C1SCCS1
1068 0 AKVOFUOUPZWOIB-UHFFFAOYSA-N CN1C(C)=NC(Cl)=C1[N+]([O-])=O
1069 0 ZBUDAHCMQUETEO-UHFFFAOYSA-N COC1=C(Cl)C=C(F)C(N)=C1
1070 0 VFWOBYZILQWRRK-UHFFFAOYSA-N C#CC1=CC=CC=C1SC1=CC=CC=C1
1071 0 ZUYPGQOAHQMNLO-UHFFFAOYSA-N CCCCC1=NN=C(Cl)C=C1
1072 0 KUDUQBURMYMBIJ-UHFFFAOYSA-N C=CC(=O)OCCOC(=O)C=C
1073 0 QDKOFCUUXIAICD-UHFFFAOYSA-N OC(=O)C1CCCC=C1C(O)=O
1074 0 KAUVYPZCBVZESR-UHFFFAOYSA-N OC(=O)C(=C)CC(=O)OCC=C
1075 0 ANLNRCZHGALMDI-UHFFFAOYSA-N CC(=O)N1CCCSC1=S
1076 0 SCEMUQSQVQISIY-UHFFFAOYSA-N O=C1OCCC1C1CCOC1=O
1077 0 AHYLEAHCEYQMLZ-UHFFFAOYSA-N CC(C)(C)C1SC2=CC=CC=C2S1
1078 0 NCOQWNKWJYTXEU-UHFFFAOYSA-N CC(=O)OCOC(=O)C1=CC=CC=C1O
1079 0 AUMTVFGNDZYDRE-UHFFFAOYSA-N ClC1=CC=C(C=C1)N1CCNCC1=O
1080 0 VZJIPCLDHZYSNZ-UHFFFAOYSA-N CC12CC(=O)OC1(C)OC(=O)C2
1081 0 OHKRYVAKYCCYNX-UHFFFAOYSA-N CCC1=CN=C(CC)C(Cl)=N1
1082 0 KDDFCPGYHDSQNS-UHFFFAOYSA-N CSC1=NN(CC=C)C(N)=N1
1083 0 CIWWXMZMCSRPNA-UHFFFAOYSA-N CC1(C)COC(=N1)C1=CC(Cl)=NC=C1
1084 0 WKYNBLQLYVXDRG-UHFFFAOYSA-N COCOC1=CC2=C(OCO2)C=C1C=O
1085 0 HHFCAUSIBNOUOP-UHFFFAOYSA-N C1=CC=C2N3N=NN=C3C=CC2=C1
1086 0 CQESPDFZIFJLII-UHFFFAOYSA-N CCC(C)OC(=O)C(F)(F)F
1087 0 TVYOKPZYOBMMKF-UHFFFAOYSA-N CSC1=NC(N)=NC(C)=C1N
1088 0 QDKLDQVVRXDJML-UHFFFAOYSA-N N#CC1=CC=CC=C1N1C=NC=N1
1089 0 IHMVHEVGDWLAFF-UHFFFAOYSA-N CCC1C(C#N)(C#N)C1(C#N)C#N
1090 0 QNSRYVDGWDXBHV-UHFFFAOYSA-N C1=NN=C2C=NC3=CC=CC=C3N12
1091 0 OVDQJGPTHGBEIY-UHFFFAOYSA-N CC(C)(CCl)C1=CN=NC=C1
1092 0 CTUXILQBEJGEAT-UHFFFAOYSA-N SC1=C2C=CC=CC2=CC2=CC=CC=C12
1093 0 KCNYLOFBEOEEGA-UHFFFAOYSA-N O=C1OC2CCCCC2OC1=O
1094 0 QNLLFKOZWJRPAQ-UHFFFAOYSA-N CC#CC1CCC(C#N)N1C(=O)CCl
1095 0 MFRDTCKJOFHQDZ-UHFFFAOYSA-N COC(=O)C(=O)CC(=O)C1CC1
1096 0 JIVJRKSMKHGTLT-UHFFFAOYSA-N N#CC1=CN=C(C=C1)N1C=CC=N1
1097 0 WBMBDRIOUHCVAS-UHFFFAOYSA-N CN1N=C(C)C(=C1Cl)[N+]([O-])=O
1098 0 ZOQDOJIALYVIJR-UHFFFAOYSA-N CN1CCOC1=NC1=CC=C(Cl)C=C1
1099 0 OVHKECRARPYFQS-UHFFFAOYSA-N OC(=O)C1(CCCC=C1)C(O)=O
1100 0 GUEONWKFKFCICE-UHFFFAOYSA-N CC1=C(C)C(C1C(O)=O)C(O)=O
1101 0 BZDAUORPMAWHLY-UHFFFAOYSA-N OC(=O)C1CC=CC(C1)C(O)=O
1102 0 RMLMMXSPAHOFGX-UHFFFAOYSA-N NNC1=C(F)C(F)=C(NN)C(F)=C1F
1103 0 NAWINKOQQUXUFD-UHFFFAOYSA-N ClC1=CC=C(NC(=O)NC2CC2)C=C1
1104 0 AIPSHVWZBOQGON-UHFFFAOYSA-N CCCC1=NC(C)=CC(Cl)=N1
1105 0 RKWIKUOPIZALEX-UHFFFAOYSA-N CCOC(=O)OCC1=CC=CO1
1106 0 LECLZVYANMESOD-UHFFFAOYSA-N CN(C)C1=CC=CC(CCl)=N1
1107 0 AIUNGBVBLHLFIH-UHFFFAOYSA-N COC1=C(CCl)C(F)=NC=C1
1108 0 IHLIVAHFDOAPFC-UHFFFAOYSA-N OC(=O)C1CCC(C=C1)C(O)=O
1109 0 GOGUMFIVUOEBAG-UHFFFAOYSA-N CC(=C)C(=O)OOC(=O)C(C)=C
1110 0 YCWIAJMHYRJHSR-UHFFFAOYSA-N COC(=O)C1=C(CC1)C(=O)OC
1111 0 LROSJIONKOYASE-UHFFFAOYSA-N NOCC1=C(F)C=CC=C1Cl
1112 0 VOQXVFMDJCMZAQ-UHFFFAOYSA-N NOCC1=CC=C(F)C=C1Cl
1113 0 HAANDWGRDXLPIM-UHFFFAOYSA-N CC1=CC(OC2OC(=O)C(C)=C2)OC1=O
1114 0 BKXRKRANFLFTFU-UHFFFAOYSA-N C=CCOC(=O)C(=O)OCC=C
1115 0 HASUOSDQPRQNBS-UHFFFAOYSA-N N1N=CC2=CC3=NC=CN=C3C=C12
1116 0 IOMDZVBNNTVXES-UHFFFAOYSA-N [O-][N+](=O)C1=NC=CN1CCCl
1117 0 DLAFZQBFMFSXKE-UHFFFAOYSA-N CC1C(N)=NC(=S)N(C)C1=N
1118 0 CMVWKPYQUABASZ-UHFFFAOYSA-N N#CC1=CC(=NC=C1)N1C=CN=C1
1119 0 INVIVYYBHVNKOK-UHFFFAOYSA-N ClC1=CN(CC1)C1=NCCC1
1120 0 LHPOIQVOXOVXFQ-UHFFFAOYSA-N COC(=O)C1=CC2OC2C(O)C1
1121 0 GENIYTZGQSLSPB-UHFFFAOYSA-N CC1=C(C)N=C(S1)N=C(N)N
1122 0 DLUHKRPLYMRRNJ-UHFFFAOYSA-N CC(CC1=CC=C(S1)C(N)=O)N=[N+]=[N-]
1123 0 MTVWFVDWRVYDOR-UHFFFAOYSA-N C1=CC(=C(C=C1C(CO)O)O)O
1124 0 WBLCPOZWULVLSE-UHFFFAOYSA-N N1C=NC2=C1C=C1C=CN=NC1=C2
1125 0 YCOFRPYSZKIPBQ-UHFFFAOYSA-N CC(=C)C1(C(=CC(=O)O1)OC)O
1126 0 JIEYOKFTSKQLLP-UHFFFAOYSA-N CC1(C)C(C#N)(C#N)C1(C#N)C#N
1127 0 CBCVXSPHRCQSFC-UHFFFAOYSA-N CC(C)N=NC(=O)C1=CC=C(Cl)C=C1
1128 0 PHQLJJDZSBOVQD-UHFFFAOYSA-N OCCOC1=CC(O)=C(O)C=C1
1129 0 PEHSVUKQDJULKE-UHFFFAOYSA-N C1=C(NC=N1)CCSC(=N)N
1130 0 VGAQTZHPPPUQOM-UHFFFAOYSA-N C1CN(CCN1)C1=NN=CS1
1131 0 KIILYFVPDXLXBS-UHFFFAOYSA-N CC1(C)SC(C)(C)C1C(Cl)=O
1132 0 VOUGEZYPVGAPBB-GQCTYLIASA-N CC(=C)C(=O)/C(=C\C(=O)O)/OC
1133 0 BLGDMQAEKJZPMD-UHFFFAOYSA-N C1CN(CCN1)C1=NC=NS1
1134 0 JNDIDDMPBOLGER-UHFFFAOYSA-N CC(C)COC(=O)C(F)(F)F
1135 0 ZWVNFQUBQJXJOP-UHFFFAOYSA-N CC(C)CC1=NC=CN=C1Cl
1136 0 QKGJFQMGPDVOQE-HWKANZROSA-N CS(=O)\C=C\CCN=C=S
1137 0 FCRXVFRHQBBTOB-UHFFFAOYSA-N CON(C)P(F)N(C)OC
1138 0 ZIUVMQMEZATRLE-UHFFFAOYSA-N CC(=O)C1C(=O)OC(C)(C)C1=O
1139 0 UDVUVDFCVYPFNO-UHFFFAOYSA-N C1CSCC2=CC(CSC1)=CC=C2
1140 0 PYUDRFSIKNBDQS-UHFFFAOYSA-N CN1C=NC2=C1C(=S)N(C)C(=O)N2C
1141 0 DMEPUVVESYBAPL-UHFFFAOYSA-N CC1=C(CC(C1)C(O)=O)C(O)=O
1142 0 FWPZFWVGDNVXFV-UHFFFAOYSA-N NC1=NC=C2C=C(C=CC2=N1)C#N
1143 0 AMCMJIDOANRFQH-UHFFFAOYSA-N CSCCCSCCCSC
1144 0 MIXPUXLJXCDOBL-UHFFFAOYSA-N C1=NN=C2N=CC3=CC=CC=C3N12
1145 0 WYIVUOHNYIKHEA-UHFFFAOYSA-N CN(C)C1=NC=C(CCl)C=C1
1146 0 FEEAMUNPZANTSE-UHFFFAOYSA-N CC1=C(CO)C(=O)C=C(CO)O1
1147 0 DTMDHRPREDRCGM-UHFFFAOYSA-N S1C=CC2=C1C(=CC=C2)C1=CC=CC=C1
1148 0 GXIWJHBIPMNLRE-UHFFFAOYSA-N CCCC1=CC(Cl)=NN=C1C
1149 0 QWSHNEPQDNJHHB-UHFFFAOYSA-N CC(O)C1=COC(CO)=CC1=O
1150 0 QUTVANCFTJYKEN-UHFFFAOYSA-N S=C1N=NC(=N1)C1=CC=CC=C1
1151 0 ZPWVTTHIHKYUQK-UHFFFAOYSA-N OC(=O)CC(=C)C(=C)CC(O)=O
1152 0 IDUUCDZKSKUCOP-UHFFFAOYSA-N N1C=NC2=C3N=CC=CC3=NC=C12
1153 0 IICQWDJYVKCOTB-UHFFFAOYSA-N CSC1=NC(C)=CC(NN)=N1
1154 0 WWNQKPVKQSUGCZ-UHFFFAOYSA-N [N-]=[N+]=NC1=CC2=C(C=CN=C2)C=C1
1155 0 VYEBMLWGSMNCMJ-UHFFFAOYSA-N CCCC1=C(C)N=CN=C1Cl
1156 0 FCTPXMGHGVCNMD-UHFFFAOYSA-N OC(=O)C1CCCC(=C1)C(O)=O
1157 0 RXRGHUGKLXISSU-UHFFFAOYSA-N ClS(=O)(=O)C1CCCCCCC1
1158 0 IAAASNBKIHCSJH-UHFFFAOYSA-N CCOC(=O)C1CC(=O)C=CO1
1159 0 RPEXDXAQJRQLJO-UHFFFAOYSA-N COC1=CC(O)=C(O)C(OC)=C1
1160 0 KAAQPMPUQHKLLE-UHFFFAOYSA-N OC(=O)C1CCC(=CC1)C(O)=O
1161 0 GGUWKYTULMYBGK-UHFFFAOYSA-N OC(=O)CC1=C(CCC1)C(O)=O
1162 0 DFPIEUCRRBJLEC-UHFFFAOYSA-N SC1=CC2=CC3=CC=CC=C3C=C2C=C1
1163 0 GRQQBFNVYRFVNH-UHFFFAOYSA-N COC(=O)COC1=CC2=C(OCO2)C=C1
1164 0 YSRKSEWKSFLEOP-UHFFFAOYSA-N COC(=O)CCCC(F)(F)F
1165 0 GXAVBFNRWXCOPY-UHFFFAOYSA-N COC1=CC(O)=CC(OC)=C1O
1166 0 VUJQZUWUVGDPKC-UHFFFAOYSA-N COP(C)(=O)C(=[N+]=[N-])C1=CC=CC=C1
1167 0 HZYRPUKLUAUOMF-UHFFFAOYSA-N S1C=C(C2=CC=CC=C12)C1=CC=CC=C1
1168 0 DYQPAVDDRLNLKW-UHFFFAOYSA-N NCC(N)C1=CC=C(Cl)C=C1
1169 0 UVNRAOUIOBZBCS-UHFFFAOYSA-N COC1=C(OC)C(O)=C(O)C=C1
1170 0 XGFABYCTEQAZOP-UHFFFAOYSA-N COC1=C(O)C=CC(O)=C1OC
1171 0 AYJVOUWHWPMKEB-UHFFFAOYSA-N CC(C)C1=CN=C(C)N=C1Cl
1172 0 WJXFFDWYYFLYFK-UHFFFAOYSA-N CC(C)(C)C1=NC=CC(Cl)=N1
1173 0 QLLXAUQRZSMUJB-UHFFFAOYSA-N COC(=O)C(C)=CC=CC(O)=O
1174 0 AMQHNJUMJKWREE-UHFFFAOYSA-N CN(C)C1=C(Cl)C=C(N)C=C1
1175 0 NBTQEPZTDCYJTE-UHFFFAOYSA-N CC(C)C1=CC(Cl)=NC(C)=N1
1176 0 CDBCAEDPKQHTSE-UHFFFAOYSA-N CCCC1=CN=C(C)N=C1Cl
1177 0 TXYIYGOHWGLULK-UHFFFAOYSA-N N#CC1=C(N=CC=C1)N1C=CC=N1
1178 0 WMZGDDNEICWXRT-UHFFFAOYSA-N COC1=CC(O)=CC(O)=C1OC
1179 0 PYBNYHHOFONAGJ-UHFFFAOYSA-N CNC(=O)C1=NC(CCl)=NO1
1180 0 AJECTKACDSHLMK-UHFFFAOYSA-N NC(=O)NNC(=S)NC1=CC=CC=C1
1181 0 WJSIUCDMWSDDCE-UHFFFAOYSA-K [Li+].[Li+].[Li+].OC(CC([O-])=O)(CC([O-])=O)C([O-])=O
1182 0 JZYZONUPRTWCMF-UHFFFAOYSA-N COC1=COC(=C(OC)C1=O)C
1183 0 QKGJFQMGPDVOQE-GFAPAMAISA-N CS(=O)C=CCCN=C=S
1184 0 VOUGEZYPVGAPBB-XQRVVYSFSA-N COC(=C/C(=O)O)C(=O)C(=C)C
1185 0 UXKZYARBTQKFQT-BUHFOSPRSA-N CSC(=CC#CC#CC=C)C#CC#CC
1186 0 ZYDVWUVIXJDLIV-UHFFFAOYSA-N NC1=NC2=C(S1)C=CC(=C2)C#N
1187 0 WUWBDOPJHVZPAA-UHFFFAOYSA-N CNC(=O)C1=NOC(CCl)=N1
1188 0 XTPHRSYDXBVWLC-UHFFFAOYSA-N COC(=O)c1ccc2OCOc2c1OC
1189 0 KOMUOBBMWOSPEZ-UHFFFAOYSA-N ClC1=CC=CC=C1NC(=O)NC1CC1
1190 0 ZXTIPWZFHJEJGN-UHFFFAOYSA-N N1N=CC2=C1C1=C(SC=N1)C=C2
1191 0 RUVGAGPVSWQCHV-UHFFFAOYSA-N C1SC2=CC=C3N=NC=C3C2=N1
1192 0 XDRZGOWOPPYMAI-UHFFFAOYSA-N N1N=CC2=C1C1=C(C=C2)N=CS1
1193 0 IWVBGTNYKFDBHD-UHFFFAOYSA-N C1N=C2C=CC3=C(SC=N3)C2=N1
1194 0 OBVBYASRAPTFFQ-UHFFFAOYSA-N N1N=CC2=C1C=CC1=C2SC=N1
1195 0 DVHSORRUCWFVLS-UHFFFAOYSA-N C1SC2=C3C=NN=C3C=CC2=N1
1196 0 HWAXRLFNEXLBSN-UHFFFAOYSA-N C1SC2=C3N=CN=C3C=CC2=N1
1197 0 KIGATMFIFBWPJI-UHFFFAOYSA-N C1=NC2=CC=CC3=C2N1C=NN=C3
1198 0 SOVILSLGXMMVFX-UHFFFAOYSA-N N#CSC1=CC2=C(C=C1)N=CN2
1199 0 MTVWFVDWRVYDOR-QMMMGPOBSA-N OCC(O)c1ccc(O)c(O)c1
1200 0 KJMFQJFNQYWQAV-UHFFFAOYSA-N N1C=NC2=C1C=CC1=CN=CN=C21
1201 0 SCYJJTCIUKFGBP-UHFFFAOYSA-N N1C=NC2=C1C=C1C=NN=CC1=C2
1202 0 SVDBONWIXMGDMM-UHFFFAOYSA-N N1C=NC2=C1C=CC1=NC=NC=C21
1203 0 JCGXUSRTHWZBBJ-UHFFFAOYSA-N C1N=C2C=C3N=CC=NC3=CC2=N1
1204 0 LIOVKJZZRREQQM-UHFFFAOYSA-N C1N=CN=C2C=CC3=NC=NC3=C12
1205 0 FNBDPHKBUBKFCO-UHFFFAOYSA-N C(CC1=CC=CC=C1)C1SCCS1
1206 0 UBGJVBQNURZQEV-UHFFFAOYSA-N CCSC1=NC(N)=CC(N)=N1
1207 0 ZNHXQNPNLZSOHO-YFKPBYRVSA-N COC1=CC(=O)OC(=C1)C(C)O
1208 0 ZRKLIHAMOVCDEP-UHFFFAOYSA-N COc1cc(O)c(C)c(O)c1O
1209 0 NUVKMTXHGAPGJU-UHFFFAOYSA-N N1C=NC2=NC=C3C=CC=NC3=C12
1210 0 UBWGBRKCSCDRQI-UHFFFAOYSA-N N1C=NC2=NC3=C(SC=C3)C=C12
1211 0 YAYUGXHTJPNZMP-UHFFFAOYSA-N N1C=NC2=C1C=C1C=CSC1=N2
1212 0 YXGYUSFDAXJTAK-UHFFFAOYSA-N C1=CC2(N=N1)N=C1C=CC=CC1=N2
1213 0 AGMQKOWKWHUGJS-UHFFFAOYSA-N N1C=NC2=NC=C3C=NC=CC3=C12
1214 0 GALJZRVFTQQJLR-UHFFFAOYSA-N N1C=NC2=C3C=CN=CC3=NC=C12
1215 0 QWQLDUDGNBWKMM-UHFFFAOYSA-N N1N=CC2=C1C=CC1=NC=CN=C21
1216 0 BPXKEDVZMYDDTN-UHFFFAOYSA-N N1N=CC2=C1C1=NC=CN=C1C=C2
1217 0 FWVZZNKHZOVUIO-UHFFFAOYSA-N C1N=C2N=C3C=CC=CC3=NC2=N1
1218 0 XAQNGJPUHUCSCL-UHFFFAOYSA-N NNCCC1=CC(Cl)=CC=C1
1219 0 SZUVOHPGDMWXRD-UHFFFAOYSA-N COc1coc(C(=O)C)c1OC
1220 0 VPAIWWAIPXYULB-UHFFFAOYSA-N N#CC1=CC=CN1C1=NC=CS1
1221 0 FDKCNYDPODUNGI-UHFFFAOYSA-N CC1(C)CN(C1=O)C1=C(Cl)N=CC=C1
1222 0 UWZJRWBCNZFSMS-UHFFFAOYSA-N NC1=NN=C(S1)N1CCCC1
1223 0 VWGBQMRDTSDSKE-UHFFFAOYSA-N CCOC1=C(F)C=C(Cl)C=N1
1224 0 UFDHBDMSHIXOKF-UHFFFAOYSA-N OC(=O)C1=C(CCCC1)C(=O)O
1225 0 UQAHHNWCPYFKHC-UHFFFAOYSA-N CCOC(=O)C1C2OCC(=O)C12
1226 0 WBHBIABCHFSRAJ-UHFFFAOYSA-N CCOC(=O)C1=NNC(Cl)=N1
1227 0 IXOORKMHZKVPBC-UHFFFAOYSA-N ClC1=CC=C(NC(=O)NCC=C)C=C1
1228 0 MIOBBTUIJGCBCF-UHFFFAOYSA-N CCCC1=CC=C(S1)B(O)O
1229 0 RDTCWIVFHBFWAI-UHFFFAOYSA-N CC(C)N1C(=O)CSC1=S
1230 0 JJLBUHXIKHYZIX-UHFFFAOYSA-N OC(=O)CCCCC(F)(F)F
1231 0 XPUQXSNFFMKTOM-UHFFFAOYSA-N CC1=C(CNN)C=CC(Cl)=C1
1232 0 AUMTVFGNDZYDRE-UHFFFAOYSA-N ClC1=CC=C(C=C1)N1CCNCC1=O
1233 0 KLPJTUKPBDDGKW-UHFFFAOYSA-N CC(C)(C)C1=CN=CC(Cl)=N1
1234 0 CHKRKQARNANJOD-RXMQYKEDSA-N CC(=O)C1=C(O)CC(O)CC1=O
1235 0 QWSHNEPQDNJHHB-RXMQYKEDSA-N CC(O)C1=COC(=CC1=O)CO
1236 0 YAXUEWSAEFZPFJ-UHFFFAOYSA-N COCc1cc(O)c(O)c(O)c1
1237 0 YCOFRPYSZKIPBQ-MRVPVSSYSA-N COC1=CC(=O)OC1(O)C(=C)C
1238 0 PJQMCVIFTDRXNT-UHFFFAOYSA-N CCSC1=NC(C)=NC(N)=N1
1239 0 PSRZMXNNQTWAGB-UHFFFAOYSA-N CCOC(=O)CCC(F)(F)F
1240 0 FBRSHCVRTNPNES-UHFFFAOYSA-N COc1c(O)cc(C)c(O)c1O
1241 0 BKFLGIQLHBKHKO-UHFFFAOYSA-N N#CC1=CN(N=N1)C1=CC=CC=C1
1242 0 DQQKIGXHWZLSCW-UHFFFAOYSA-N COC(=O)c1cc(OC)c2OCOc2c1
1243 0 UOXWAYCEYYLEOR-UHFFFAOYSA-N CCc1sc2c(C)c(C)sc2c1C
1244 0 CHNIDVIZLKTBHA-UHFFFAOYSA-N S1C=CC2=C1C=C(C=C2)C1=CC=CC=C1
1245 0 JTKBICYGEFBLES-UHFFFAOYSA-N CCOC1=C(Cl)C=CC(F)=N1
1246 0 GLJCPHKWYYCHCQ-UHFFFAOYSA-N COC1=CC(O)=C(OC)C=C1O
1247 0 XOZREIXAQFKCKP-UHFFFAOYSA-N COCC1=CC(=O)C(=CO1)OC
1248 0 LYPIKOKEIPRFIW-UHFFFAOYSA-N CC1=CC=C(S1)[Si](C)(C)C
1249 0 BZDAUORPMAWHLY-UHFFFAOYSA-N OC(=O)C1CC=CC(C1)C(O)=O
1250 0 YJOGZPQYUVLUGM-UHFFFAOYSA-N N=C(C(C#N)C#N)C1=CN=CC=C1
1251 0 ZVXAFVCHEIPHDR-UHFFFAOYSA-N COC(=O)C(C)(C)C(F)(F)F
1252 0 CCZSPEMGEIWYHD-UHFFFAOYSA-N COc1c(O)cc(CO)cc1O
1253 0 HGPINVBEQXQJRL-UHFFFAOYSA-N CCC(C=CC(O)=O)=CC(O)=O
1254 0 VUZYEALEJNVPDU-DGCAKLBHSA-N O[C@H]1C=C[C@H]2CC(=O)O[C@H]2[C@@H]1O
1255 0 HLEWRNFSHDSFFF-UHFFFAOYSA-N OC(=O)C=CCCC=CC(O)=O
1256 0 LNESPAROBMUDRI-UHFFFAOYSA-N CP(=O)(CCC#N)CCC#N
1257 0 PEQFBUGHMVMBJG-UHFFFAOYSA-N COC(=O)C1CCC(=O)CC1=O
1258 0 SGXBOFWBQKMTOZ-UHFFFAOYSA-N CC(C)OC(F)(F)C(F)(F)C(F)F
1259 0 CVEPYZMNSTZBCJ-UHFFFAOYSA-N CSC1=CC(N)=NC(N)=C1N
1260 0 YDQIPYXHPWYUHB-NRMOTYEGSA-N C[C@@H](O)[C@H](O)C=C1/OC(=O)C=C1
1261 0 YDQIPYXHPWYUHB-ZHKGWFKGSA-N C[C@@H](O)[C@H](O)C=C/1OC(=O)C=C1
1262 0 FVFKPNJLMIYAQM-OLQVQODUSA-N O=C1CC[C@H](O1)[C@H]2CCC(=O)O2
1263 0 IJZJQOKHINBQCY-QMMMGPOBSA-N COC(=O)C1(O)C=CCCC1=O
1264 0 VQMRYJZWLGXFLR-UHFFFAOYSA-N COc1cc(O)c(OC)c(O)c1
1265 0 QKGJFQMGPDVOQE-JTQLQIEISA-N C[S@](=O)C=CCCN=C=S
1266 0 QCNDCHYPFPGAEG-RNJXMRFFSA-N C[C@@]12O[C@@H]1C(=O)C=C(CO)[C@@H]2O
1267 0 HULWKUZPEXWDEB-UHFFFAOYSA-N CC1=CC(CN)=CC(Cl)=C1N
1268 0 UXKZYARBTQKFQT-UHFFFAOYSA-N CSC(=CC#CC#CC=C)C#CC#CC
1269 0 LHPOIQVOXOVXFQ-QYNIQEEDSA-N COC(=O)C1=CC2OC2C(O)C1
1270 0 VOUGEZYPVGAPBB-UHFFFAOYSA-N COC(=CC(=O)O)C(=O)C(=C)C
1271 0 SVONJANWQJOAHA-BTZDVCGTSA-N COC1=C(C)[C@@H](O)[C@@H]2O[C@@H]2C1=O
1272 0 NNRXNPJXDDCNIT-UHFFFAOYSA-N CN1C(C)=CSC1=NC(N)=N
1273 0 FGSVIJLVGJOUGJ-UHFFFAOYSA-N ClC1=CC=C(C=C1)C1NCCNC1=O
1274 0 HGQSXHSXGUMOMR-UHFFFAOYSA-N C1=CC=C2N3N=CN=CC3=NC2=C1
1275 0 WPIPJPZTGUKJBA-UHFFFAOYSA-N OC(=O)CC1C(=O)CCCC1=O
1276 0 QPZDWDHOUFJUIN-UHFFFAOYSA-N C1SC2=C3N=NC=C3C=CC2=N1
1277 0 WEVWYNVWMGZWDR-UHFFFAOYSA-N C1=CC=C2N3C=NN=CC3=NC2=C1
1278 0 SUEMHBFXYJZJBL-UHFFFAOYSA-N C1=CC=C2N3N=CC=NC3=NC2=C1
1279 0 AIVUQNKTJDAYQX-RNJXMRFFSA-N COC1=CC(=O)C2OC2(C)C1O
1280 0 BZDAUORPMAWHLY-UHFFFAOYSA-N OC(=O)C1CC=CC(C1)C(O)=O
1281 0 NCTDSZYHFWRNIQ-UHFFFAOYSA-N OC1COC(OC1)C1=CC=CO1
1282 0 LEUKIRSZLUMFGP-UHFFFAOYSA-N CC(C)(N)C1=CN=C(Cl)C=C1
1283 0 CWDGNJNQYYIGPE-UHFFFAOYSA-N CC(C)(N)C1=NC(Cl)=CC=C1
1284 0 ZQDRMSUWEZWSRS-UHFFFAOYSA-N CC1=C(C)C(C)=C(S1)B(O)O
1285 0 JECYWGUGFQNQNW-UHFFFAOYSA-N CC1=C(C)C(B(O)O)=C(C)S1
1286 0 AYZWSJBXUDVNRG-UHFFFAOYSA-N N#CC(C=NC1=CC=CC=N1)C#N
1287 0 BANUPQOFNSVOSS-UHFFFAOYSA-N CC(C)NC1=C(Cl)C=NC=C1
1288 0 AGWUMLSWBDBGLI-UHFFFAOYSA-N CCN1N=CC(=C1Cl)[N+]([O-])=O
1289 0 XPCANESROYLLJW-UHFFFAOYSA-N CCOC1=CC(=O)OC(=C1)CO
1290 0 UXKZYARBTQKFQT-YPKPFQOOSA-N CSC(=C/C#CC#CC=C)C#CC#CC
1291 0 SIQQSLYQUGLKMN-UHFFFAOYSA-N CC(C)C1=C(C)N=CN=C1Cl
1292 0 CNHTVLBHWCUXML-UHFFFAOYSA-N NC(C(=O)C(=O)C(=O)O)C(=O)O
1293 0 LUNYRIVCWOGWDT-UHFFFAOYSA-N CNC(=S)NNC(=O)C1=CC=NC=C1
1294 0 KKDLWQFJOGDMBI-UHFFFAOYSA-N CCCN1C(=O)CSC1=S
1295 0 KCCAOMGZSBMXLQ-UHFFFAOYSA-N CCCC(=O)C1C(=O)COC1=O
1296 0 SREMSBOBEXCXNR-UHFFFAOYSA-N OCC(O)C1=CC=CC(O)=C1O
1297 0 PXMPJJIXWLEXEH-UHFFFAOYSA-N OC(=O)CCCCC#CC(=O)O
1298 0 JZPAJSHQMNAJDM-UHFFFAOYSA-N CN(N)C1=C(C)C=C(Cl)C=C1
1299 0 PJCDNTVCCXJUAC-UHFFFAOYSA-N CC(C)C1=NC(C)=CC(Cl)=N1
1300 0 LQRLDUUHECJDES-UHFFFAOYSA-N CCOC(=O)C(F)C(C)(F)F
1301 0 GLDKCJIOICUWRV-UHFFFAOYSA-N CC(C)(C)C(=O)OCOS(C)(=O)=O
1302 0 DBSQNVQVZKTBBV-UHFFFAOYSA-N OC#CCCCCC(=O)C(=O)O
1303 0 OORRTAXLGWRCOO-UHFFFAOYSA-N CSC(SCC=C)C1=CC=CC=C1
1304 0 YDVBGXDSHUNXFK-UHFFFAOYSA-N N#CC1=NN(N=C1)C1=CC=CC=C1
1305 0 YHYLONUBUOEQON-UHFFFAOYSA-N OC(=O)C=C1C=CC(CC1O)O
1306 0 JZSZRNXXHNAPOM-UHFFFAOYSA-N OC12CC(=O)OC2CC(C=C1)O
1307 0 BMLRQFADAKFCMQ-UHFFFAOYSA-N CC(=O)C1=CC(C(C=C1)(O)O)O
1308 0 KBNYPLSXLZUHMY-UHFFFAOYSA-N OC1=CC(C(C=C1)(O)C(=O)C)O
1309 0 RAZXBTYQWDTVTK-UHFFFAOYSA-N CC(C)C1=NC=C(C)N=C1Cl
1310 0 DWGSVMSTQGGNMD-UHFFFAOYSA-N OCC1=CC=C(O1)C1OCCO1
1311 0 HRYXQLWFHJKBAL-UHFFFAOYSA-N OC1=CC=C(C(C1O)O)C(=O)C
1312 0 UVEBHBUGJCCFRD-UHFFFAOYSA-N CC1=CC(C)=C(NN)C(Cl)=C1
1313 0 FCBZKDREBWBLAD-UHFFFAOYSA-N OC(=O)CC1=CC=C(C(C1)O)O
1314 0 ILKAFRAXNYLSCT-UHFFFAOYSA-N OC(=O)CC1CC=C(C(=C1)O)O
1315 0 JMKNKAQHOGMYRG-UHFFFAOYSA-N CCCOC(=O)C#CC(=O)OC
1316 0 MKJMMEHEOYGQPL-UHFFFAOYSA-N OC(=O)CC1=CCC(C(=C1)O)O
1317 0 YMWUDOCECLTRIT-UHFFFAOYSA-N CCOC(=O)C=C[Si](C)(C)Cl
1318 0 ZACUJTPWYBMFGR-UHFFFAOYSA-N OC(=O)CC1OC(=O)C(=C1C)C
1319 0 ZIAGAQTVSDTVIY-UHFFFAOYSA-N CC1=CC(=O)OC1CC(=O)OC
1320 0 RKXLRDKOEHNHOQ-UHFFFAOYSA-N OCC(=O)C1(O)C=CC=CC1O
1321 0 VSUKAOBJCVWTJN-UHFFFAOYSA-N OCC(=O)C1=CC=CC(C1O)O
1322 0 TZKHVMXPQNYCEW-UHFFFAOYSA-N OCC(=O)C1=CC(C(C=C1)O)O
1323 0 YQICYCJGFRUTFJ-UHFFFAOYSA-N CN1C(=O)N=C(Cl)C(N)C1=O
1324 0 SLDBUWKWILPLJF-UHFFFAOYSA-N [N-]=[N+]=NC1=CC=CC2=C1C=CC=N2
1325 0 LBKAILRKHYAVEL-UHFFFAOYSA-N [N-]=[N+]=NC1=CC2=C(C=C1)N=CC=C2
1326 0 FCBMAECJDBXRBE-UHFFFAOYSA-N OC(=O)C(C1CC=C(C=C1)O)O
1327 0 BYXHQRLOVDLFCT-UHFFFAOYSA-N CCNC1=C(N)C=C(Cl)C=C1
1328 0 NBIDOPFXWZUWTL-UHFFFAOYSA-N OC(=O)C(C1=CC=C(CC1)O)O
1329 0 OHMVYAUNAVLYAF-UHFFFAOYSA-N CC(C)C1SC(=S)NC1=O
1330 0 NOXFSSJOOATHOY-UHFFFAOYSA-N O1C=C[N+]2=C1C1=CC=CC=C1C=C2
1331 0 RTQNEXKBELEAEB-UHFFFAOYSA-N C1=NN=C2N=C3C=CC=CC3=CN12
1332 0 QSQCVMFJHYEOLD-UHFFFAOYSA-N N1C2=CC=CC=C2C2=C1N=NC=N2
1333 0 JHGGNBWKVHFOCE-UHFFFAOYSA-N CCP(O)(Cl)(CC)CC
1334 0 VFDFEHVAGRSMDM-UHFFFAOYSA-N OC(=O)C(C1=CCC(C=C1)O)O
1335 0 IGQJZCCHSGBOIM-UHFFFAOYSA-N CCOC1=COC(CO)=CC1=O
1336 0 AWTCJUDXLFXAQY-UHFFFAOYSA-N ClC1=CC=CC=C1NC(=O)NCC=C
1337 0 BPABQCNPLBODBF-UHFFFAOYSA-N COCCC1C(=O)CC(=O)C1=O
1338 0 GDFCZZHSWGWCHP-UHFFFAOYSA-N NC1=NC2=C(S1)C=C(C=C2)C#N
1339 0 GEDRNOSEDUXRGE-UHFFFAOYSA-N NNC(=S)N=NCC1=CC=CC(O)=C1
1340 0 VCYYWPYJNSUVDI-UHFFFAOYSA-N ClCC(=O)SC1CCCCC1
1341 0 MECIZYLAJMVUAD-UHFFFAOYSA-N CC1=NC(=S)SC1CCO
1342 0 GJZIJFBBZDBHMU-UHFFFAOYSA-N COC(=O)C([N+]#N)C(=O)SC
1343 0 ITAONOCFKQLWCA-UHFFFAOYSA-N C(OC1=COC=C1)C1OCCO1
1344 0 ANKQOBXQEHGUJT-UHFFFAOYSA-N O=C1C=C(OC(C1)(C)C)C(=O)O
1345 0 WFKBYSBAVRYAGJ-UHFFFAOYSA-N OC12CCCCC1C(=O)C(=O)O2
1346 0 UVEBHBUGJCCFRD-UHFFFAOYSA-N CC1=CC(C)=C(NN)C(Cl)=C1
1347 0 RMBSUVDJRGWTEZ-UHFFFAOYSA-N OC(=O)C(=O)C(C(=O)O)C(=O)N
1348 0 HWRHBSUZMNXAQK-UHFFFAOYSA-N COC(=O)C1CC(OC)=CC1=O
1349 0 ALWRDFXXZWWEBU-UHFFFAOYSA-N OCC(OCC(F)(F)F)C=C
1350 0 XLBRBWNTBMWCHS-UHFFFAOYSA-N COC1=CC=C(C(C1O)O)C=O
1351 0 PWQAXFWWMXTVFT-UHFFFAOYSA-N COC(=O)C(CC#C)C(=O)OC
1352 0 MSNJVQQEEWDLKA-UHFFFAOYSA-N COC1=CC(C(C=C1)(O)C=O)O
1353 0 LJOCOFBYDAMSSV-UHFFFAOYSA-N NC1=NC2=CC=CC=C2N=C1C#N
1354 0 KYQWVRPVHOYDMJ-UHFFFAOYSA-N [H]C12CC([H])(C1)C(C2)(C(O)=O)C(O)=O
1355 0 XKZQWAAFFNKNDP-UHFFFAOYSA-N C[Si](C)(O)C1=CC=C(F)C=C1
1356 0 QWHWTLQISFZFON-UHFFFAOYSA-N O=CC1=CC(C(C=C1)(O)OC)O
1357 0 STTFBBSGNGNPQU-UHFFFAOYSA-N CC(C)(C)[Se](=O)C(C)(C)C
1358 0 OXWMHPXGHIIXLV-UHFFFAOYSA-N ClC1=C(C=NC=C1)C(=O)NCC1CC1
1359 0 ZZHOGYHQVGQZTL-UHFFFAOYSA-N N#CC1=C2N=CC=C(N2N=C1)C1=CC=CO1
1360 0 IFDVQVHZEKPUSC-UHFFFAOYSA-N OC(=O)C1C=CCCC1C(=O)O
1361 0 BADJUACRYCWEIZ-UHFFFAOYSA-N OCCC(=CC=O)C=CC(=O)O
1362 0 NUMWQCLILOSWIW-UHFFFAOYSA-N OC(=O)C1C(=CC=CC1(C)O)O
1363 0 JVJPJKLSGUJUJK-UHFFFAOYSA-N C1=NN=C2N1N=CC1=CC=CC=C21
1364 0 HACVZSFAMUMUMY-UHFFFAOYSA-N N1C=NC2=CC3=NC=CN=C3C=C12
1365 0 ZYNJNAVVHVDTBP-UHFFFAOYSA-N CCSC(C)=CP(=O)(OC)OC
1366 0 CNLYEYZXUDXUOI-UHFFFAOYSA-N C=CC1(O)C(O)C=CC(=C1O)O
1367 0 FAOHZYDLFFEBCS-UHFFFAOYSA-N COC1=C2NC(SC)=NC2=C(C)N=N1
1368 0 FUXGNLJTRBGPHI-UHFFFAOYSA-N N1C2=CC=CC=C2C2=C1N=CN=N2
1369 0 YBLSYYBXEJACDQ-UHFFFAOYSA-N CCOC(=O)C=CC=CC(O)=O
1370 0 NHQVJKUAZOCGDB-UHFFFAOYSA-N C=CC1=CC(O)C(C(=C1O)O)O
1371 0 RNRBMUPMKUPRSG-UHFFFAOYSA-N CN1CCCC11OC(=S)S1
1372 0 IHBUHFYWUZWLEK-UHFFFAOYSA-N CCC(=CC=CC(=O)C(=O)O)O
1373 0 ZFFVOHPAXGXWNN-UHFFFAOYSA-N CC(CCl)N=NC(=O)C1=CC=CC=C1
1374 0 PNWHDISMNQDQFS-UHFFFAOYSA-N COC1=C(OC)C(=O)OC(C)=C1
1375 0 OGPPXBHEXAMWPV-UHFFFAOYSA-N CC(N=NC(=O)CCl)C1=CC=CC=C1
1376 0 SNJFUWHIJFMECY-UHFFFAOYSA-N OC(=O)C(=O)NCC(=O)C(=O)O
1377 0 ZMPTXAHXQNUFOK-UHFFFAOYSA-N CC(C)SC1=NC(N)=CN=N1
1378 0 WSDSSINLQPHRND-UHFFFAOYSA-N C1=CC2=NC=CC3=NC=CC(=N1)N23
1379 0 VTKLVRNWOSASHL-UHFFFAOYSA-N CCC(=O)CC1OC(=O)C(=C1)O
1380 0 CBKUKNYIRTXNOZ-UHFFFAOYSA-N OC(=O)CC1=C(O)C=CC(C1)O
1381 0 RXVNGSIAIXVHQG-UHFFFAOYSA-N NNCCC1=CC=C(Cl)C=C1
1382 0 ADLRZIDHCRSWOZ-UHFFFAOYSA-N ClC1=CC=CC(CNC(=O)C2CC2)=N1
1383 0 UJZHYIMESNWEQA-UHFFFAOYSA-N COC(=O)C12CC(C1)(C2)C(O)=O
1384 0 WFSRGXLWZYNBDY-UHFFFAOYSA-N OC(=O)CC1C=C(O)C=CC1O
1385 0 KMAWVRYYKYVCNR-UHFFFAOYSA-N S1C2=CC=CC=C2C=CC2=CC=CC=C12
1386 0 PCVDMCFHRVOKSP-UHFFFAOYSA-N OC(=O)C1C(O)C=CC(=C1O)C
1387 0 PPVYLXZWWRLONV-UHFFFAOYSA-N COC(=O)C1=C(C)OC(CO)=C1
1388 0 RXVNGSIAIXVHQG-UHFFFAOYSA-N NNCCC1=CC=C(Cl)C=C1
1389 0 SXAGDJQHASYSHU-UHFFFAOYSA-N N#CC1=CN=NC=C1C1=CC=CN1
1390 0 KOUFOMHAPSUKFC-UHFFFAOYSA-N COC1(C=CC=CC1O)C(=O)O
1391 0 APDMFICDKLFJJL-UHFFFAOYSA-N N1N=CC2=NC3=CC=CC=C3N=C12
1392 0 QHHFGWJKHBSQCD-UHFFFAOYSA-N OCCOC1=CC(O)=CC(O)=C1
1393 0 TVLNCUYZTYKGKS-UHFFFAOYSA-N COC(=O)C1C(COC1=O)C=C
1394 0 QOXSKDLEOBMHQC-UHFFFAOYSA-N COC1=C(CN=NC(N)=S)N=CC=C1
1395 0 DTXSGDOFOBEPTJ-UHFFFAOYSA-N FC(C(F)(F)F)C(F)(F)C1CC1
1396 0 YCOTUWWUQHEZQR-UHFFFAOYSA-N CCOC(=O)C=C1CCC(=O)O1
1397 0 WKWRFOWRIGNXDV-UHFFFAOYSA-N C[N+]1(CCBr)CCCC1
1398 0 WMBUYNFBIZZOPD-UHFFFAOYSA-N ClS(=O)(=O)CCCCCCC=C
1399 0 ZWWPIIYCWLPXAV-UHFFFAOYSA-N C1=CN2N=C3N=CC=CC3=C2N=C1
1400 0 RMMKCXKMBQOBRS-UHFFFAOYSA-N COC(=O)C1(O)C=CC=CC1O
1401 0 OAXSUFGMAMZNOY-UHFFFAOYSA-N OCN(P(=O)(N(C)C)F)C
1402 0 PDISGXFXQFGQFB-UHFFFAOYSA-N CN1C(CCl)=NC=C1[N+]([O-])=O
1403 0 PGYBOVGTIXNYSS-UHFFFAOYSA-N COc1cc(O)c(c(c1C)O)O
1404 0 YGCRMEIXUOTDNH-UHFFFAOYSA-N CC(O)C1=NC=C(Cl)C=C1F
1405 0 RZRKVJHJUIOZTA-UHFFFAOYSA-N OC1=CC(=C(C(C1)O)C(=O)O)C
1406 0 ILUAAIDVFMVTAU-UHFFFAOYSA-N OC(=O)C1CC=CCC1C(O)=O
1407 0 SQLHSSGGJDQOTB-UHFFFAOYSA-N ClC1=CC=CC(=C1)N1CCNCC1=O
1408 0 PSHDTSOOOYSVNG-UHFFFAOYSA-N NNC(=S)NC1=CC=C(C=C1)C(N)=O
1409 0 DKPJHFYNCWPUMN-UHFFFAOYSA-N NNC(=S)NC1=CC(=CC=C1)C(N)=O
1410 0 POQBKUUDVKIFNN-UHFFFAOYSA-N NC(=S)NNC(=O)NC1=CC=CC=C1
1411 0 SQLHSSGGJDQOTB-UHFFFAOYSA-N ClC1=CC=CC(=C1)N1CCNCC1=O
1412 0 YEVSFCZGCKDXCP-UHFFFAOYSA-N C=C1C2=CC=CC=C2SC2=CC=CC=C12
1413 0 JFAQWWSRUYILLI-UHFFFAOYSA-N CCOCC1=CC(=O)C(=O)CO1
1414 0 GSIPAWSQZYBKLP-UHFFFAOYSA-N OC1CC(=C(C(=C1)O)C(=O)O)C
1415 0 GVHXOBQEQQQJEC-UHFFFAOYSA-N N#CC1=CC=C(C=C1)N1C=NC=N1
1416 0 ILUAAIDVFMVTAU-UHFFFAOYSA-N OC(=O)C1CC=CCC1C(O)=O
1417 0 QIJHXKLHXJHNIR-UHFFFAOYSA-N OC1=CC(C)C(C(=C1)O)C(=O)O
1418 0 LEZPXLJXOAFWBS-UHFFFAOYSA-N CC(=O)OC1=CC(C(C=C1)O)O
1419 0 AMQHNJUMJKWREE-UHFFFAOYSA-N CN(C)C1=C(Cl)C=C(N)C=C1
1420 0 HVDCTJUZDVJGBK-UHFFFAOYSA-N ClC1=CC=CC=C1N1CCNC(=O)C1
1421 0 QMIBLRDYVHXODO-UHFFFAOYSA-N ClC1=C(C=CC=C1)N1CCNCC1=O
1422 0 KLMBASWITNCMTF-UHFFFAOYSA-N N#CC(N=NC1=CC=CC=C1)C#N
1423 0 ZPDBKZPLBNMXGB-UHFFFAOYSA-N CC1CSC(C)(S1)C1=CC=CC=C1
1424 0 MPFKIKJXEMXMNX-UHFFFAOYSA-N CC(OC(=O)CCC(O)=O)C#C
1425 0 GPIQOFWTZXXOOV-UHFFFAOYSA-N COC1=NC(OC)=NC(Cl)=N1
1426 0 LVBIBKFFTDMNEB-UHFFFAOYSA-N OC(=O)NC(=CC(=O)O)C(=O)O
1427 0 NFNDTJMTZGGZID-UHFFFAOYSA-N OCC(=CC=CC(=O)C(=O)O)C
1428 0 ODQZSBXOAMPYJG-UHFFFAOYSA-N CC(=CC=C)C(C(=O)C(=O)O)O
1429 0 BIEQFOXPFRXLGG-UHFFFAOYSA-N OC1C=CC(=C(C1O)C)C(=O)O
1430 0 FZNZMKYHAARKOO-UHFFFAOYSA-N CCOC(=O)C12CC1COC2=O
1431 0 ILUAAIDVFMVTAU-UHFFFAOYSA-N OC(=O)C1CC=CCC1C(O)=O
1432 0 PNHSIYHOVUGMSJ-UHFFFAOYSA-N OCC1=CCC(C(=C1)O)C(=O)O
1433 0 HDENNMIVUMXWFJ-UHFFFAOYSA-N OCC1CC=C(C(=C1)O)C(=O)O
1434 0 UMIDIHMCAKISMD-UHFFFAOYSA-N CC(=O)C=C(C=C(C(=O)O)O)C
1435 0 GLJCPHKWYYCHCQ-UHFFFAOYSA-N COC1=CC(O)=C(OC)C=C1O
1436 0 KLPYCRGYJMWSFW-UHFFFAOYSA-N CC1=C(NC2=NCCO2)C(Cl)=CC=C1
1437 0 KIRYXIWURJGCDO-UHFFFAOYSA-N COC(=CC=CC(=O)C)C(=O)O
1438 0 IJGSPAGBDYOVCU-UHFFFAOYSA-N CC1(SCCCS1)C#[N+][O-]
1439 0 JPYPSAIDNWPYSJ-UHFFFAOYSA-N CC(=O)C1C(=O)CC(O)CC1=O
1440 0 CDSGXKPWHWWJCU-UHFFFAOYSA-N NNCCC1=CC=CC=C1Cl
1441 0 YKPBPIKKAGHQGF-UHFFFAOYSA-N CC(=CC=C(C(=O)O)O)C(=O)C
1442 0 FVKRQUZHHWXICH-UHFFFAOYSA-N COC(=O)C(=C)C(=C)C(=O)OC
1443 0 BKRXMKVDYAWYHS-UHFFFAOYSA-N OCC1COC(O1)C1=CC=CO1
1444 0 TUSNFDARIILYPY-UHFFFAOYSA-N CC(C)C(=O)OCC(F)(F)F
1445 0 PZDRMOUJZHZLOG-UHFFFAOYSA-N SC1=CC=C(C=C1)C#CC1=CC=CC=C1
1446 0 LSAXLAIDSIFXOI-UHFFFAOYSA-N Cc1ccc(o1)C(CC(=O)O)O
1447 0 OGGHSNONTJPIBX-UHFFFAOYSA-N C1CCC#CSCCCSC#CC1
1448 0 VLDUMLMCDDLHCN-UHFFFAOYSA-N CCNCC1=CN=C(Cl)C=C1
1449 0 PZAXGKHLPUZWAV-UHFFFAOYSA-N CC1=C(Cl)C=CC=C1NC1=NCCO1
1450 0 BGFURDBGMRKOTL-UHFFFAOYSA-N S1C2=CC=CC=C2N2C=NN=C12
1451 0 BMOVYJYGFZNFEA-UHFFFAOYSA-N CN(C)C1N=COC2=C1C=CC(Cl)=C2
1452 0 FGLRGMVWMQLOCO-UHFFFAOYSA-N N1N=C2C=CC3=C(N=CC=C3)C2=N1
1453 0 ZTILTENFYGABAS-UHFFFAOYSA-N COC(=O)C=C(c1ccc(c(c1)O)O)O
1454 0 QSUJHKWXLIQKEY-UHFFFAOYSA-N CC(=C)C(=O)OC1CCOC1=O
1455 0 MFUIOEGPQRSPMW-UHFFFAOYSA-N CC(=CC(=O)CC(=O)C(=O)O)C
1456 0 ASYWQJACGNQHIF-UHFFFAOYSA-N COc1cc(O)c(cc1OC)O
1457 0 WTEOJKCYXGSBQC-UHFFFAOYSA-N N#CC1=CC(=CC=C1)C1=NNN=C1
1458 0 NIJZSFKQSHEBMU-UHFFFAOYSA-N COc1c(O)ccc(c1O)CO
1459 0 CLDYDTBRUJPBGU-UHFFFAOYSA-N CCCCOC(=O)C(F)(F)F
1460 0 SCHALQHCWJOFNG-UHFFFAOYSA-N CC1=NSC=C1CNC(N)=N
1461 0 SWCZAVSLGLXHBH-UHFFFAOYSA-N FC1(F)C(OC=CC1=O)C1=CC=CC=C1
1462 0 DEXWRCYOMLUJRF-UHFFFAOYSA-N CCCC(=O)OCC(F)(F)F
1463 0 MAEGTYLEMVJXMV-UHFFFAOYSA-N C1=CC2=NC=CC3=NC=NC(=C1)N23
1464 0 MZUUABVJSFQJSF-UHFFFAOYSA-N CC1=C2CCOC2=NC(SC(N)=N)=N1
1465 0 KEOFCEHKLBDSDN-UHFFFAOYSA-N [N-]=[N+]=NC1=CC=CC2=C1N=CC=C2
1466 0 ZROFAXCQYPKWCY-UHFFFAOYSA-N CC(=C)C(=O)OC1COC(=O)C1
1467 0 PFGBSLBKUIMZLZ-UHFFFAOYSA-N CCC(=O)N1CCSC1=S
1468 0 KJZUJQOHESISLD-UHFFFAOYSA-N COc1cc(CO)cc(c1O)O
1469 0 PVSVXOHABSKBQE-UHFFFAOYSA-N N#CC1=CC=C(C=C1)C1=NNN=C1
1470 0 YNVSEQCWAFBUDS-UHFFFAOYSA-N COc1cc(CO)c(cc1O)O
1471 0 CDZCHQJTPXXJNS-UHFFFAOYSA-N C1=CC2=CC=NC3=NC=NC(=C1)N23
1472 0 DLRNOZBAXGCRCO-UHFFFAOYSA-N NN1CCC(C1=O)C1=CC=C(Cl)C=C1
1473 0 UCYYSGMEZLIJLY-UHFFFAOYSA-N OCOC(=O)c1ccccc1C(=O)OC
1474 0 CWMCAODVQDQZOC-UHFFFAOYSA-N CC(CO)C(F)(F)C(F)C(F)(F)F
1475 0 HDUTUOKGDKQIKK-UHFFFAOYSA-N COC(=O)C1CC(OC1=O)C=C
1476 0 WPIPJPZTGUKJBA-UHFFFAOYSA-N OC(=O)CC1C(=O)CCCC1=O
1477 0 UQJLSMYQBOJUGG-UHFFFAOYSA-N CC(C)(C)OC(=O)C(F)(F)F
1478 0 PXYBXMZVYNWQAM-UHFFFAOYSA-N [H]C(C([H])=C([H])C(=O)OC)=C([H])C(=O)OC
1479 0 MLXAMVNWLLGCGS-UHFFFAOYSA-N CC1=NC(C)=C(F)C(=O)C1Cl
1480 0 OFPOVMSUOQOURT-UHFFFAOYSA-N C[N+](C)(C)CCOCCBr
1481 0 AJCHRUXIDGEWDK-UHFFFAOYSA-N C=COC(=O)CCC(=O)OC=C
1482 0 CPLVYVHLMRTCON-UHFFFAOYSA-N OCC1=CC=C(C2(C1O2)OC)O
1483 0 CEKLBRKVGIMEJE-UHFFFAOYSA-N CC(C1SCCS1)C1=CC=CC=C1
1484 0 JEINIABIZAZRHG-UHFFFAOYSA-N COC1=CC(=CC2C1(O)O2)CO
1485 0 XOHQCRHNNARNFP-UHFFFAOYSA-N OC(=O)C(=C)CCC(=C)C(O)=O
1486 0 WHJMQBWZDMTHAP-UHFFFAOYSA-N CSC1=NC(=N)N\C(C1)=N\C
1487 0 IWNWRLUUSPDATD-UHFFFAOYSA-N S1C=CC=C1C1=CC=CC2=CC=CC=C12
1488 0 LEOYJTSFZDZNJM-UHFFFAOYSA-N S=C1NCCN1C1=NCCN1
1489 0 LEBMRRVWZIORKE-UHFFFAOYSA-N COC1=CC2(CO)OC2C=C1O
1490 0 DFSFLZCLKYZYRD-UHFFFAOYSA-N CCOC1=C(OCC)C(=O)C1=O
1491 0 KUDUQBURMYMBIJ-UHFFFAOYSA-N C=CC(=O)OCCOC(=O)C=C
1492 0 AXJVPXNVESYGDT-UHFFFAOYSA-N CC1(C)OC(=O)C2(CC2)C(=O)O1
1493 0 HNCYGGIKTMLOOD-UHFFFAOYSA-N CNC1=NC(SC)=NC(C)=N1
1494 0 YZOTUSUJMDHOCD-UHFFFAOYSA-N O=CC(C1C=CC(=C(C1)O)O)O
1495 0 NRBJYWMPTBYHGI-UHFFFAOYSA-N CCC1(SCCS1)C1=CC=CC=C1
