# Supplementary material for: Ion mobility collision cross-section atlas for known and unknown metabolite annotation in untargeted metabolomics
Source: Nat Commun. 2020 Aug 28;11:4334. doi: 10.1038/s41467-020-18171-8 (PMC7455731; doi:10.1038/s41467-020-18171-8)
Supplement: Supplementary file 8 — Supplementary Data 5 [file 41467_2020_18171_MOESM8_ESM.zip › 01_positive_mode/L0702/cfmid_pred_spec.msp]

Name: +ve in-silico MS/MS by CFM-ID for KKADPXVIOXHVKN-UHFFFAOYSA-N
ID: KKADPXVIOXHVKN-UHFFFAOYSA-N
Comment: Energy0
Num peaks: 6
107.0491413 16.2415409
117.0334912 2.462628373
135.0440559 14.55743603
145.0284058 5.823389742
163.0389705 18.92886958
181.0495352 28.82341998

Name: +ve in-silico MS/MS by CFM-ID for KKADPXVIOXHVKN-UHFFFAOYSA-N
ID: KKADPXVIOXHVKN-UHFFFAOYSA-N
Comment: Energy1
Num peaks: 8
107.0491413 21.04813769
109.0647913 2.065533643
117.0334912 5.782614176
119.0491413 4.846618269
135.0440559 15.58270827
145.0284058 6.275218369
163.0389705 16.44920164
181.0495352 8.420104308

Name: +ve in-silico MS/MS by CFM-ID for KKADPXVIOXHVKN-UHFFFAOYSA-N
ID: KKADPXVIOXHVKN-UHFFFAOYSA-N
Comment: Energy2
Num peaks: 14
53.03857658 1.671411369
65.03857658 4.499363176
72.99202031 3.21179261
75.02292652 6.769536704
77.03857658 12.33473935
79.01784114 2.18957949
79.05422664 16.37014368
81.0334912 1.766805267
91.05422664 3.139297466
105.0334912 8.076382252
107.0491413 13.53764737
109.0647913 2.678706085
117.0334912 2.397685255
119.0491413 2.20761091

Name: +ve in-silico MS/MS by CFM-ID for QAIPRVGONGVQAS-DUXPYHPUSA-N
ID: QAIPRVGONGVQAS-DUXPYHPUSA-N
Comment: Energy0
Num peaks: 6
59.01275576 1.603882153
121.0284058 9.840646286
135.0440559 9.50918558
145.0284058 4.271480023
163.0389705 27.19549364
181.0495352 37.78180721

Name: +ve in-silico MS/MS by CFM-ID for QAIPRVGONGVQAS-DUXPYHPUSA-N
ID: QAIPRVGONGVQAS-DUXPYHPUSA-N
Comment: Energy1
Num peaks: 12
71.01275576 1.911419116
105.0334912 2.638968272
107.0491413 4.621880471
109.0284058 2.490899271
121.0284058 16.8783825
133.0284058 2.783717376
135.0440559 19.30405278
145.0284058 3.964296482
151.0389705 1.579168546
153.0546206 1.645037939
163.0389705 12.17810041
181.0495352 10.21132732

Name: +ve in-silico MS/MS by CFM-ID for QAIPRVGONGVQAS-DUXPYHPUSA-N
ID: QAIPRVGONGVQAS-DUXPYHPUSA-N
Comment: Energy2
Num peaks: 23
25.00727645 3.462184696
39.02292652 2.082531912
49.00727645 6.729268302
51.02292652 3.689909794
53.00219107 1.68480795
59.01275576 2.114171598
65.03857658 7.126819868
75.02292652 3.326348155
77.00219107 1.50953886
77.03857658 4.893427288
79.01784114 1.528945319
79.05422664 1.407893712
91.01784114 1.621582224
92.99710569 1.2411412
93.0334912 4.609929164
103.0178411 1.60287529
105.0334912 4.834272267
107.0491413 3.066437626
109.0284058 2.33343657
117.0334912 3.815625963
121.0284058 12.55009165
133.0284058 1.597523334
135.0440559 3.945384719

Name: +ve in-silico MS/MS by CFM-ID for BSYNRYMUTXBXSQ-UHFFFAOYSA-N
ID: BSYNRYMUTXBXSQ-UHFFFAOYSA-N
Comment: Energy0
Num peaks: 6
121.0284058 3.671181926
135.0440559 11.8395077
137.0597059 3.961351113
139.0389705 17.58381335
163.0389705 15.38488819
181.0495352 39.31030867

Name: +ve in-silico MS/MS by CFM-ID for BSYNRYMUTXBXSQ-UHFFFAOYSA-N
ID: BSYNRYMUTXBXSQ-UHFFFAOYSA-N
Comment: Energy1
Num peaks: 6
121.0284058 9.642392124
135.0440559 20.62655336
137.0597059 5.540078122
139.0389705 17.83831459
163.0389705 17.72196436
181.0495352 11.61329714

Name: +ve in-silico MS/MS by CFM-ID for BSYNRYMUTXBXSQ-UHFFFAOYSA-N
ID: BSYNRYMUTXBXSQ-UHFFFAOYSA-N
Comment: Energy2
Num peaks: 18
15.02292652 2.966531943
25.00727645 2.159671505
41.00219107 2.824437514
43.01784114 5.685085265
49.00727645 10.04482746
51.02292652 12.0105864
53.03857658 3.485310862
63.02292652 2.596241815
65.00219107 1.82912831
79.01784114 2.653138156
95.01275576 1.762423136
95.04914126 1.989724626
107.0127558 2.670389793
109.0284058 1.852337927
111.0440559 1.953242479
121.0284058 17.78151916
135.0440559 1.691052992
139.0389705 5.37457329

Name: +ve in-silico MS/MS by CFM-ID for QAIPRVGONGVQAS-DUXPYHPUSA-N
ID: QAIPRVGONGVQAS-DUXPYHPUSA-N
Comment: Energy0
Num peaks: 6
59.01275576 1.603882153
121.0284058 9.840646286
135.0440559 9.50918558
145.0284058 4.271480023
163.0389705 27.19549364
181.0495352 37.78180721

Name: +ve in-silico MS/MS by CFM-ID for QAIPRVGONGVQAS-DUXPYHPUSA-N
ID: QAIPRVGONGVQAS-DUXPYHPUSA-N
Comment: Energy1
Num peaks: 12
71.01275576 1.911419116
105.0334912 2.638968272
107.0491413 4.621880471
109.0284058 2.490899271
121.0284058 16.8783825
133.0284058 2.783717376
135.0440559 19.30405278
145.0284058 3.964296482
151.0389705 1.579168546
153.0546206 1.645037939
163.0389705 12.17810041
181.0495352 10.21132732

Name: +ve in-silico MS/MS by CFM-ID for QAIPRVGONGVQAS-DUXPYHPUSA-N
ID: QAIPRVGONGVQAS-DUXPYHPUSA-N
Comment: Energy2
Num peaks: 23
25.00727645 3.462184696
39.02292652 2.082531912
49.00727645 6.729268302
51.02292652 3.689909794
53.00219107 1.68480795
59.01275576 2.114171598
65.03857658 7.126819868
75.02292652 3.326348155
77.00219107 1.50953886
77.03857658 4.893427288
79.01784114 1.528945319
79.05422664 1.407893712
91.01784114 1.621582224
92.99710569 1.2411412
93.0334912 4.609929164
103.0178411 1.60287529
105.0334912 4.834272267
107.0491413 3.066437626
109.0284058 2.33343657
117.0334912 3.815625963
121.0284058 12.55009165
133.0284058 1.597523334
135.0440559 3.945384719

Name: +ve in-silico MS/MS by CFM-ID for OLVVOVIFTBSBBH-JDJSBBGDSA-N
ID: OLVVOVIFTBSBBH-JDJSBBGDSA-N
Comment: Energy0
Num peaks: 12
15.02292652 2.479167484
63.02629764 1.12781337
105.0182351 1.129318964
107.0338851 1.556407762
119.0161269 1.38221185
121.0317769 2.301999205
133.0317769 1.848492516
133.0495352 1.258534996
145.0317769 1.328779633
163.0423416 18.66079707
165.0216062 3.823854044
181.0529063 43.83295425

Name: +ve in-silico MS/MS by CFM-ID for OLVVOVIFTBSBBH-JDJSBBGDSA-N
ID: OLVVOVIFTBSBBH-JDJSBBGDSA-N
Comment: Energy1
Num peaks: 19
46.99499752 2.364647677
49.01064758 2.228492084
61.01064758 2.969041701
63.02629764 5.059556561
73.01064758 2.406309227
75.02629764 1.3367454
101.0233204 1.176026936
115.0389705 5.769026086
117.0546206 2.973294047
119.0338851 2.647992197
133.0495352 9.796018016
135.047427 1.56981273
135.0651853 1.814860173
145.0317769 1.712018024
151.0423416 1.77951583
153.0579917 1.804054205
163.0423416 12.93925848
165.0216062 3.698743403
181.0529063 16.11772959

Name: +ve in-silico MS/MS by CFM-ID for OLVVOVIFTBSBBH-JDJSBBGDSA-N
ID: OLVVOVIFTBSBBH-JDJSBBGDSA-N
Comment: Energy2
Num peaks: 31
15.02292652 4.776690398
44.97934745 1.08966111
44.99710569 1.020149931
46.99499752 4.272305463
47.01275576 1.520149305
49.01064758 1.897317892
56.99710569 1.176819483
58.99499752 1.472346714
59.01275576 4.559785481
61.01064758 4.429649502
61.02840582 2.416489883
63.02629764 5.612886001
73.01064758 2.822643107
75.02629764 4.605544035
87.00767038 1.744722676
89.02332044 3.60583379
91.02121226 2.14335438
91.0389705 3.783707921
101.0055622 0.9915351713
103.0212123 3.172557037
105.0004768 1.362078551
105.0368623 3.957038704
107.0338851 1.806792143
115.0212123 1.537110329
117.0368623 1.699384971
119.0161269 1.225939589
119.0525124 1.842399431
121.0317769 1.551298403
145.0317769 2.37074997
147.0110415 1.865560955
163.0423416 1.559239083

Name: +ve in-silico MS/MS by CFM-ID for GIGNQZIJYUEWTI-UHFFFAOYSA-N
ID: GIGNQZIJYUEWTI-UHFFFAOYSA-N
Comment: Energy0
Num peaks: 6
73.02840582 0.4065665861
111.0440559 0.6082244948
113.0597059 1.891061064
123.0440559 3.765034458
125.0233204 0.4835919103
141.0546206 88.8816072

Name: +ve in-silico MS/MS by CFM-ID for GIGNQZIJYUEWTI-UHFFFAOYSA-N
ID: GIGNQZIJYUEWTI-UHFFFAOYSA-N
Comment: Energy1
Num peaks: 7
68.99710569 1.837622304
71.01275576 2.605266064
95.04914126 1.731309575
111.0440559 6.855936549
113.0597059 8.750220683
123.0440559 4.378997739
141.0546206 53.98082703

Name: +ve in-silico MS/MS by CFM-ID for GIGNQZIJYUEWTI-UHFFFAOYSA-N
ID: GIGNQZIJYUEWTI-UHFFFAOYSA-N
Comment: Energy2
Num peaks: 19
39.02292652 13.92360766
41.00219107 3.488547105
41.03857658 5.205152113
43.01784114 3.13362295
53.00219107 2.247928322
55.01784114 3.521066258
63.02292652 3.303361327
65.00219107 4.659482921
65.03857658 3.515786997
67.01784114 2.38621391
67.05422664 3.050147665
69.0334912 6.146561764
81.0334912 6.866648226
83.04914126 2.286510311
93.0334912 2.594908558
95.04914126 6.568350973
97.02840582 1.55315753
113.0597059 2.159765928
123.0440559 4.842563081

Name: +ve in-silico MS/MS by CFM-ID for GQYBCIHRWMPOOF-YVMONPNESA-N
ID: GQYBCIHRWMPOOF-YVMONPNESA-N
Comment: Energy0
Num peaks: 6
105.0334912 24.03692213
107.0491413 5.141293249
109.0647913 6.765766439
135.0440559 14.67008157
163.0389705 15.59076765
181.0495352 26.23730494

Name: +ve in-silico MS/MS by CFM-ID for GQYBCIHRWMPOOF-YVMONPNESA-N
ID: GQYBCIHRWMPOOF-YVMONPNESA-N
Comment: Energy1
Num peaks: 6
105.0334912 24.86162168
107.0491413 14.97808982
117.0334912 2.76227165
135.0440559 17.78909115
163.0389705 11.63992231
181.0495352 8.06301375

Name: +ve in-silico MS/MS by CFM-ID for GQYBCIHRWMPOOF-YVMONPNESA-N
ID: GQYBCIHRWMPOOF-YVMONPNESA-N
Comment: Energy2
Num peaks: 13
49.00727645 1.347451312
53.03857658 1.617775821
65.03857658 1.865256611
75.02292652 6.053761032
77.03857658 13.3029119
79.01784114 3.006086447
79.05422664 6.161948795
91.05422664 4.213366317
105.0334912 25.67098766
107.0491413 7.969220618
109.0647913 2.752551117
117.0334912 4.777693286
135.0440559 2.250012515

Name: +ve in-silico MS/MS by CFM-ID for ORHBXUUXSCNDEV-UHFFFAOYSA-N
ID: ORHBXUUXSCNDEV-UHFFFAOYSA-N
Comment: Energy0
Num peaks: 6
117.0334912 0.2652105264
121.0284058 0.5541284657
135.0440559 0.2651630413
145.0284058 1.130073497
147.0076704 0.3669998431
163.0389705 96.43156112

Name: +ve in-silico MS/MS by CFM-ID for ORHBXUUXSCNDEV-UHFFFAOYSA-N
ID: ORHBXUUXSCNDEV-UHFFFAOYSA-N
Comment: Energy1
Num peaks: 6
117.0334912 4.657930678
119.0491413 4.70259166
121.0284058 3.957583764
133.0284058 4.676542848
135.0440559 21.79465842
163.0389705 49.67744546

Name: +ve in-silico MS/MS by CFM-ID for ORHBXUUXSCNDEV-UHFFFAOYSA-N
ID: ORHBXUUXSCNDEV-UHFFFAOYSA-N
Comment: Energy2
Num peaks: 22
39.02292652 3.44971685
49.00727645 4.017033163
51.02292652 1.463061835
53.00219107 1.63025886
53.03857658 2.213510241
65.03857658 1.782380432
67.01784114 3.064872054
75.02292652 2.137853998
77.00219107 1.617865974
79.01784114 1.935113231
87.02292652 1.47324031
89.03857658 2.269948153
91.01784114 2.311234995
91.05422664 3.305159985
93.0334912 9.467048256
107.0491413 1.610950208
117.0334912 10.90144892
119.0127558 2.21343695
119.0491413 2.856046796
121.0284058 14.06570615
135.0440559 4.049038513
145.0284058 3.433922352

Name: +ve in-silico MS/MS by CFM-ID for PUZSUVGRVHEUQO-UHFFFAOYSA-N
ID: PUZSUVGRVHEUQO-UHFFFAOYSA-N
Comment: Energy0
Num peaks: 6
105.0334912 0.6230644736
109.0284058 0.5473819204
111.0440559 0.577206787
113.0597059 0.8228739672
123.0440559 46.05841639
141.0546206 47.27395169

Name: +ve in-silico MS/MS by CFM-ID for PUZSUVGRVHEUQO-UHFFFAOYSA-N
ID: PUZSUVGRVHEUQO-UHFFFAOYSA-N
Comment: Energy1
Num peaks: 6
93.0334912 2.719680634
95.04914126 9.136138744
105.0334912 1.990266963
111.0440559 2.420033492
123.0440559 47.3271356
141.0546206 18.05719494

Name: +ve in-silico MS/MS by CFM-ID for PUZSUVGRVHEUQO-UHFFFAOYSA-N
ID: PUZSUVGRVHEUQO-UHFFFAOYSA-N
Comment: Energy2
Num peaks: 14
53.00219107 3.461847507
55.01784114 5.402091952
57.0334912 4.61912425
65.00219107 1.742500796
67.01784114 4.711563231
69.0334912 4.234084159
77.00219107 1.97977804
79.01784114 2.42868939
81.0334912 4.111408132
91.01784114 4.101075916
93.0334912 7.995362896
95.04914126 21.01712411
105.0334912 4.938764162
123.0440559 9.422981917

Name: +ve in-silico MS/MS by CFM-ID for SIUKXCMDYPYCLH-SNAWJCMRSA-N
ID: SIUKXCMDYPYCLH-SNAWJCMRSA-N
Comment: Energy0
Num peaks: 6
59.01275576 1.599472699
121.0284058 9.801334079
135.0440559 9.56679308
145.0284058 4.27644715
163.0389705 27.16410321
181.0495352 37.63298365

Name: +ve in-silico MS/MS by CFM-ID for SIUKXCMDYPYCLH-SNAWJCMRSA-N
ID: SIUKXCMDYPYCLH-SNAWJCMRSA-N
Comment: Energy1
Num peaks: 15
53.00219107 1.54400656
71.01275576 2.633854065
105.0334912 2.951238357
107.0491413 4.209053726
109.0284058 2.282402387
111.0440559 1.738508062
121.0284058 14.90840298
131.0127558 1.376718248
133.0284058 2.507159668
135.0440559 18.57309465
145.0284058 3.756200138
151.0389705 1.727129679
153.0546206 1.859428506
163.0389705 11.43866382
181.0495352 9.49904843

Name: +ve in-silico MS/MS by CFM-ID for SIUKXCMDYPYCLH-SNAWJCMRSA-N
ID: SIUKXCMDYPYCLH-SNAWJCMRSA-N
Comment: Energy2
Num peaks: 26
25.00727645 4.627440605
39.02292652 2.930444275
49.00727645 3.128932864
51.02292652 1.786075173
53.00219107 1.579385653
59.01275576 1.735408352
63.02292652 7.687117844
65.00219107 2.628480674
65.03857658 4.71528737
67.01784114 2.181747441
68.99710569 1.657929436
71.01275576 1.49058045
73.00727645 4.046893965
75.02292652 3.269053293
77.03857658 4.182650087
79.05422664 1.517334639
91.01784114 2.05182909
93.0334912 3.009555776
101.0021911 2.060114978
103.0178411 1.808360182
105.0334912 6.850562723
107.0491413 3.81780367
117.0334912 2.362557414
119.0127558 1.28034792
121.0284058 5.817714845
135.0440559 2.728622408

Name: +ve in-silico MS/MS by CFM-ID for PCYGLFXKCBFGPC-UHFFFAOYSA-N
ID: PCYGLFXKCBFGPC-UHFFFAOYSA-N
Comment: Energy0
Num peaks: 6
95.04914126 0.4631363518
109.0284058 1.860599412
111.0440559 1.115433305
113.0597059 1.076246272
123.0440559 45.24423858
141.0546206 47.48501488

Name: +ve in-silico MS/MS by CFM-ID for PCYGLFXKCBFGPC-UHFFFAOYSA-N
ID: PCYGLFXKCBFGPC-UHFFFAOYSA-N
Comment: Energy1
Num peaks: 6
93.0334912 4.409342486
95.04914126 11.99395711
111.0440559 3.699875625
113.0597059 2.669211188
123.0440559 44.89385102
141.0546206 17.5557672

Name: +ve in-silico MS/MS by CFM-ID for PCYGLFXKCBFGPC-UHFFFAOYSA-N
ID: PCYGLFXKCBFGPC-UHFFFAOYSA-N
Comment: Energy2
Num peaks: 15
39.02292652 2.170621946
49.00727645 5.207880635
51.02292652 8.283269985
53.00219107 2.383275382
53.03857658 2.317460568
65.03857658 7.562808778
67.05422664 5.054894681
69.0334912 1.986367007
79.01784114 4.328722521
81.0334912 5.568848177
91.01784114 1.917522303
93.0334912 5.778775113
95.04914126 11.39709641
105.0334912 4.746453951
123.0440559 11.87414888

Name: +ve in-silico MS/MS by CFM-ID for XTJLAIOQORFEOI-UHFFFAOYSA-N
ID: XTJLAIOQORFEOI-UHFFFAOYSA-N
Comment: Energy0
Num peaks: 6
29.03857658 6.167169541
61.01064758 3.522338818
151.0072935 1.663101808
153.0229436 2.819598599
154.0433447 17.23166379
181.0542437 60.79781197

Name: +ve in-silico MS/MS by CFM-ID for XTJLAIOQORFEOI-UHFFFAOYSA-N
ID: XTJLAIOQORFEOI-UHFFFAOYSA-N
Comment: Energy1
Num peaks: 7
29.03857658 9.691249097
45.04472458 4.531276958
61.01064758 13.99403643
151.0072935 2.888852972
153.0229436 3.941303819
154.0433447 14.51252778
181.0542437 32.85732649

Name: +ve in-silico MS/MS by CFM-ID for XTJLAIOQORFEOI-UHFFFAOYSA-N
ID: XTJLAIOQORFEOI-UHFFFAOYSA-N
Comment: Energy2
Num peaks: 27
27.02292652 5.098945847
29.03857658 9.286200714
42.03382555 2.284734611
43.02907452 3.444308676
45.04472458 3.066129396
52.01817548 1.255448723
53.01342445 2.57505009
56.97934745 5.055888358
61.01064758 7.875957382
67.02907452 2.166420505
69.04472458 1.534359987
79.02907452 1.695296053
82.03997355 1.221502108
82.99499752 0.9474069804
87.02629764 0.9599394859
94.03997355 7.389896056
96.05562361 1.812523371
106.0399735 3.092106893
121.0508726 3.412037408
127.0324456 2.802883142
135.0011455 1.164891271
137.0167956 3.036240914
138.0120445 1.307808576
151.0072935 3.132949014
152.0276946 1.107199858
154.0433447 2.117840602
164.0276946 1.254608437

Name: +ve in-silico MS/MS by CFM-ID for CILXJJLQPTUUSS-XQRVVYSFSA-N
ID: CILXJJLQPTUUSS-XQRVVYSFSA-N
Comment: Energy0
Num peaks: 10
15.02292652 2.237477536
59.01275576 4.665558558
75.02629764 2.487205203
103.0212123 3.27541667
115.0389705 9.487572028
117.0546206 2.580016013
131.0161269 5.213723713
145.0317769 6.640975355
147.0110415 3.875125964
163.0423416 40.67042879

Name: +ve in-silico MS/MS by CFM-ID for CILXJJLQPTUUSS-XQRVVYSFSA-N
ID: CILXJJLQPTUUSS-XQRVVYSFSA-N
Comment: Energy1
Num peaks: 24
27.02292652 1.18425854
29.00219107 1.18947521
46.99499752 1.705641036
49.01064758 2.70675678
55.01784114 5.616048453
57.0334912 2.051934981
59.01275576 4.69879096
61.01064758 2.532187595
61.02840582 2.810177987
63.02629764 1.366196145
75.02629764 11.35310456
83.01275576 2.020993066
85.02840582 1.398975908
97.02840582 3.222085708
99.04405588 1.158202282
101.0233204 2.429955273
103.0212123 3.729094677
115.0389705 11.97373305
117.0546206 1.329096007
119.0702706 1.653745622
131.0161269 1.768062515
145.0317769 2.551040034
147.0110415 1.798971592
163.0423416 8.090995841

Name: +ve in-silico MS/MS by CFM-ID for CILXJJLQPTUUSS-XQRVVYSFSA-N
ID: CILXJJLQPTUUSS-XQRVVYSFSA-N
Comment: Energy2
Num peaks: 25
15.02292652 6.267570272
29.00219107 2.161248361
31.01784114 1.379387886
41.00219107 5.549239306
43.01784114 4.330217906
44.97934745 2.145789212
46.99499752 3.223212232
49.01064758 1.935913297
55.01784114 3.454665006
56.99710569 3.405619171
57.0334912 2.451775183
58.99499752 3.031853579
59.01275576 12.99417858
61.01064758 5.107588592
61.02840582 2.641982845
63.02629764 1.338387145
63.04405588 1.180647079
70.99499752 1.651432799
73.01064758 2.344239343
75.02629764 7.67110694
85.01064758 1.165388088
85.02840582 1.621240182
97.02840582 1.225718887
99.04405588 1.163955303
103.0212123 1.545628058

Name: +ve in-silico MS/MS by CFM-ID for BPHYZRNTQNPLFI-UHFFFAOYSA-N
ID: BPHYZRNTQNPLFI-UHFFFAOYSA-N
Comment: Energy0
Num peaks: 6
111.0076704 0.2368755625
113.0233204 0.3007355374
115.0389705 0.4123287076
123.0440559 4.19544756
125.0233204 0.4437821877
141.0546206 93.13724142

Name: +ve in-silico MS/MS by CFM-ID for BPHYZRNTQNPLFI-UHFFFAOYSA-N
ID: BPHYZRNTQNPLFI-UHFFFAOYSA-N
Comment: Energy1
Num peaks: 6
83.01275576 0.7079097277
97.02840582 1.139217676
111.0440559 1.375950854
113.0597059 1.521015684
123.0440559 7.63861032
141.0546206 80.67769812

Name: +ve in-silico MS/MS by CFM-ID for BPHYZRNTQNPLFI-UHFFFAOYSA-N
ID: BPHYZRNTQNPLFI-UHFFFAOYSA-N
Comment: Energy2
Num peaks: 21
39.02292652 2.567865695
41.00219107 2.879989529
43.01784114 4.26460075
53.00219107 5.324829537
53.03857658 1.738715618
55.01784114 4.06646518
57.0334912 2.12260891
65.00219107 2.316540919
67.01784114 3.115133593
69.0334912 2.223111583
77.00219107 3.783724717
81.0334912 1.885356578
83.01275576 2.425814937
91.01784114 2.210477441
93.0334912 2.417376453
95.04914126 6.44692933
97.02840582 3.409369031
105.0334912 5.054999944
113.0597059 2.258724917
123.0440559 15.84993793
141.0546206 5.317671601

Name: +ve in-silico MS/MS by CFM-ID for MPJMAJLPWRBNBU-UHFFFAOYSA-N
ID: MPJMAJLPWRBNBU-UHFFFAOYSA-N
Comment: Energy0
Num peaks: 9
15.02292652 2.087800385
89.04194771 4.876423218
99.02629764 1.981655331
115.0389705 3.411454779
117.0368623 13.46416528
127.0212123 5.845000366
145.0317769 17.20656175
147.0110415 2.445660828
163.0423416 28.73291809

Name: +ve in-silico MS/MS by CFM-ID for MPJMAJLPWRBNBU-UHFFFAOYSA-N
ID: MPJMAJLPWRBNBU-UHFFFAOYSA-N
Comment: Energy1
Num peaks: 20
41.03857658 3.64109399
43.05422664 1.626863223
45.06987671 1.426617269
46.99499752 1.806364228
49.01064758 1.465233429
69.0334912 3.36099276
70.99499752 1.931391868
73.01064758 1.774299071
75.02629764 10.6649311
89.04194771 10.01356397
97.02840582 2.558986369
99.02629764 2.832331557
99.04405588 1.491873617
101.0419477 2.998195428
115.0389705 2.885613997
117.0368623 9.204230465
127.0212123 4.697880708
129.0004768 1.303276307
145.0317769 9.701378902
163.0423416 5.803103754

Name: +ve in-silico MS/MS by CFM-ID for MPJMAJLPWRBNBU-UHFFFAOYSA-N
ID: MPJMAJLPWRBNBU-UHFFFAOYSA-N
Comment: Energy2
Num peaks: 22
15.02292652 6.148325445
27.02292652 2.93292103
29.03857658 1.711103817
39.02292652 2.18114181
41.03857658 13.90029988
43.05422664 6.71707869
45.06987671 2.149137688
46.99499752 4.967884475
55.01784114 2.161694048
58.99499752 1.120955132
61.01064758 2.82706856
63.02629764 1.537398868
68.97934745 0.9825664007
69.0334912 2.598562389
70.99499752 3.802237965
72.99202031 2.703906281
73.01064758 5.248957173
75.02629764 7.706473613
85.01064758 1.243847398
87.02629764 1.995741848
89.04194771 4.386799089
101.0419477 1.233831555

Name: +ve in-silico MS/MS by CFM-ID for QKGQHTCUNGPCIA-UHFFFAOYSA-N
ID: QKGQHTCUNGPCIA-UHFFFAOYSA-N
Comment: Energy0
Num peaks: 6
109.0284058 0.5783413545
111.0440559 0.6098015876
113.0597059 1.877385612
123.0440559 3.720564193
125.0233204 0.5044140437
141.0546206 88.09955838

Name: +ve in-silico MS/MS by CFM-ID for QKGQHTCUNGPCIA-UHFFFAOYSA-N
ID: QKGQHTCUNGPCIA-UHFFFAOYSA-N
Comment: Energy1
Num peaks: 8
69.0334912 2.737971226
71.01275576 2.369645223
95.04914126 1.872665013
109.0284058 2.146274855
111.0440559 6.88571432
113.0597059 8.42575437
123.0440559 4.232975295
141.0546206 52.93944154

Name: +ve in-silico MS/MS by CFM-ID for QKGQHTCUNGPCIA-UHFFFAOYSA-N
ID: QKGQHTCUNGPCIA-UHFFFAOYSA-N
Comment: Energy2
Num peaks: 21
39.02292652 9.810583059
41.00219107 4.180760654
41.03857658 4.629048673
43.01784114 3.929971574
53.00219107 2.405649462
53.03857658 1.452367824
55.01784114 2.910819447
65.03857658 3.444928589
67.01784114 4.782602481
67.05422664 2.186552266
69.0334912 10.22156643
71.04914126 1.844685584
81.0334912 1.463597949
83.04914126 4.831681063
85.06479133 1.566933599
91.01784114 2.247533281
93.0334912 3.09871088
95.04914126 7.914758477
109.0284058 1.411773327
113.0597059 2.173080911
123.0440559 4.068959785

Name: +ve in-silico MS/MS by CFM-ID for QAYICIQNSGETAS-UHFFFAOYSA-N
ID: QAYICIQNSGETAS-UHFFFAOYSA-N
Comment: Energy0
Num peaks: 6
15.02292652 1.431589259
74.00589655 1.957510339
103.9623175 2.074115382
105.9779675 4.702646542
119.9936176 2.104474619
163.0358168 80.88495597

Name: +ve in-silico MS/MS by CFM-ID for QAYICIQNSGETAS-UHFFFAOYSA-N
ID: QAYICIQNSGETAS-UHFFFAOYSA-N
Comment: Energy1
Num peaks: 11
15.02292652 2.165300721
42.03382555 5.045076429
44.04947561 17.93387755
44.97934745 3.887281333
46.99499752 5.739651437
74.00589655 2.258447667
76.95141845 2.262640945
87.09167477 4.741656817
90.96706852 22.6237213
119.9936176 4.165935755
163.0358168 10.21441669

Name: +ve in-silico MS/MS by CFM-ID for QAYICIQNSGETAS-UHFFFAOYSA-N
ID: QAYICIQNSGETAS-UHFFFAOYSA-N
Comment: Energy2
Num peaks: 14
15.02292652 6.458358136
30.03382555 4.392722999
42.03382555 4.613295091
44.04947561 5.308878209
44.97934745 3.411241373
58.06512568 3.102748903
71.99024648 10.85481283
74.00589655 7.923749866
76.95141845 10.49373676
78.96706852 2.282666465
85.07602471 4.217275787
88.02154661 1.928716125
103.9623175 6.181080076
105.9779675 9.411053652

Name: +ve in-silico MS/MS by CFM-ID for YIKYNHJUKRTCJL-UHFFFAOYSA-N
ID: YIKYNHJUKRTCJL-UHFFFAOYSA-N
Comment: Energy0
Num peaks: 6
109.0284058 0.9077310644
111.0440559 1.305296286
113.0597059 2.381826556
123.0440559 8.766772559
125.0233204 0.7917574009
141.0546206 78.74031201

Name: +ve in-silico MS/MS by CFM-ID for YIKYNHJUKRTCJL-UHFFFAOYSA-N
ID: YIKYNHJUKRTCJL-UHFFFAOYSA-N
Comment: Energy1
Num peaks: 9
29.03857658 3.858885642
41.03857658 3.420367636
43.05422664 3.95139602
109.0284058 2.036894184
111.0440559 4.666873622
113.0597059 5.861578951
123.0440559 10.32330473
125.0233204 1.393907411
141.0546206 45.77753774

Name: +ve in-silico MS/MS by CFM-ID for YIKYNHJUKRTCJL-UHFFFAOYSA-N
ID: YIKYNHJUKRTCJL-UHFFFAOYSA-N
Comment: Energy2
Num peaks: 21
25.00727645 2.023503339
27.02292652 2.407654368
39.02292652 8.752672644
41.00219107 3.570684377
41.03857658 11.59339606
43.01784114 2.770947737
43.05422664 4.442119883
53.00219107 5.496121628
55.01784114 4.803696368
56.99710569 1.33472196
57.0334912 1.811047938
65.00219107 2.564843838
67.01784114 2.906118113
69.0334912 4.746868547
71.04914126 1.688218714
79.01784114 7.226579448
81.0334912 3.649470137
83.04914126 1.304161826
95.04914126 1.962207548
105.0334912 1.620999816
123.0440559 3.414853115

Name: +ve in-silico MS/MS by CFM-ID for VXIXUWQIVKSKSA-UHFFFAOYSA-N
ID: VXIXUWQIVKSKSA-UHFFFAOYSA-N
Comment: Energy0
Num peaks: 6
119.0491413 0.1540763602
121.0284058 0.3127659828
135.0076704 0.1703169643
137.0233204 0.2500282062
145.0284058 1.155906957
163.0389705 97.73637216

Name: +ve in-silico MS/MS by CFM-ID for VXIXUWQIVKSKSA-UHFFFAOYSA-N
ID: VXIXUWQIVKSKSA-UHFFFAOYSA-N
Comment: Energy1
Num peaks: 6
41.00219107 1.36809045
119.0491413 3.66345737
135.0440559 5.040820315
137.0233204 1.40446368
145.0284058 2.813097774
163.0389705 80.5422296

Name: +ve in-silico MS/MS by CFM-ID for VXIXUWQIVKSKSA-UHFFFAOYSA-N
ID: VXIXUWQIVKSKSA-UHFFFAOYSA-N
Comment: Energy2
Num peaks: 14
41.00219107 11.93507165
49.00727645 9.243224034
51.02292652 6.815250067
63.02292652 3.825090163
65.00219107 2.250085623
93.0334912 2.100969244
101.0385766 3.21846449
117.0334912 2.082918118
119.0491413 6.023646796
121.0284058 14.01864477
135.0076704 1.955588347
135.0440559 3.683335211
145.0284058 9.658934682
163.0389705 4.577419451

Name: +ve in-silico MS/MS by CFM-ID for OLVVOVIFTBSBBH-KVTDHHQDSA-N
ID: OLVVOVIFTBSBBH-KVTDHHQDSA-N
Comment: Energy0
Num peaks: 11
15.02292652 2.503383244
105.0182351 1.140210879
107.0338851 1.571154046
119.0161269 1.394381167
121.0317769 2.324057643
133.0317769 1.866096934
133.0495352 1.2704355
145.0317769 1.360095969
163.0423416 18.98746664
165.0216062 3.860403454
181.0529063 44.38401469

Name: +ve in-silico MS/MS by CFM-ID for OLVVOVIFTBSBBH-KVTDHHQDSA-N
ID: OLVVOVIFTBSBBH-KVTDHHQDSA-N
Comment: Energy1
Num peaks: 22
46.99499752 2.293543156
49.01064758 2.159823698
59.01275576 1.227192973
61.01064758 2.879307939
63.02629764 4.900044713
63.04405588 1.125000561
73.01064758 2.327630131
75.02629764 1.292542747
101.0233204 1.145159342
115.0389705 5.594809647
117.0546206 2.882045661
119.0338851 2.559295623
119.0702706 1.123617193
133.0495352 9.465977041
135.047427 1.515723823
135.0651853 1.751017778
145.0317769 1.657600139
151.0423416 1.722599657
153.0579917 1.742156206
163.0423416 12.39770019
165.0216062 3.569588219
181.0529063 15.35773262

Name: +ve in-silico MS/MS by CFM-ID for OLVVOVIFTBSBBH-KVTDHHQDSA-N
ID: OLVVOVIFTBSBBH-KVTDHHQDSA-N
Comment: Energy2
Num peaks: 31
15.02292652 4.795928484
44.97934745 1.097942759
44.99710569 1.022824676
46.99499752 4.28925643
47.01275576 1.524141966
49.01064758 1.907216414
56.99710569 1.165911811
58.99499752 1.476088113
59.01275576 4.51520955
61.01064758 4.448624409
61.02840582 2.188871681
63.02629764 5.640759643
73.01064758 2.832946697
75.02629764 4.624030097
87.00767038 1.745939168
89.02332044 3.611854437
91.02121226 2.051189779
91.0389705 3.791014854
101.0055622 0.9940547742
103.0212123 3.185063376
105.0004768 1.365539747
105.0368623 3.967130072
107.0338851 1.811998958
115.0212123 1.569248949
117.0368623 1.730045917
119.0161269 1.229440695
119.0525124 1.879135343
121.0317769 1.561047034
145.0317769 2.414942647
147.0110415 1.876445557
163.0423416 1.578132323

Name: +ve in-silico MS/MS by CFM-ID for QAIPRVGONGVQAS-RQOWECAXSA-N
ID: QAIPRVGONGVQAS-RQOWECAXSA-N
Comment: Energy0
Num peaks: 6
109.0284058 1.148383184
121.0284058 7.119345788
135.0440559 6.980976976
145.0284058 8.40112647
163.0389705 48.01284049
181.0495352 20.14290773

Name: +ve in-silico MS/MS by CFM-ID for QAIPRVGONGVQAS-RQOWECAXSA-N
ID: QAIPRVGONGVQAS-RQOWECAXSA-N
Comment: Energy1
Num peaks: 11
53.00219107 1.529240979
71.01275576 1.791240343
105.0334912 2.339418916
107.0491413 4.080102197
109.0284058 2.329592868
121.0284058 15.37379739
133.0284058 2.913379966
135.0440559 20.32298026
145.0284058 5.389435702
163.0389705 17.31978974
181.0495352 8.074819321

Name: +ve in-silico MS/MS by CFM-ID for QAIPRVGONGVQAS-RQOWECAXSA-N
ID: QAIPRVGONGVQAS-RQOWECAXSA-N
Comment: Energy2
Num peaks: 24
25.00727645 3.428281881
39.02292652 1.965556252
41.00219107 2.75800701
49.00727645 5.555291576
51.02292652 3.462415662
53.00219107 1.515608435
65.03857658 6.526899574
75.02292652 2.967732233
77.00219107 1.54511497
77.03857658 4.318722459
79.01784114 1.502606756
79.05422664 1.279488647
91.01784114 1.576542438
93.0334912 4.254180274
103.0178411 1.706838055
105.0334912 5.017707551
107.0491413 2.91324419
109.0284058 2.865347765
117.0334912 3.589417447
121.0284058 12.90293067
133.0284058 1.868532981
135.0440559 4.916761488
145.0284058 1.334497083
163.0389705 1.251934436

Name: +ve in-silico MS/MS by CFM-ID for FNJSWIPFHMKRAT-UHFFFAOYSA-N
ID: FNJSWIPFHMKRAT-UHFFFAOYSA-N
Comment: Energy0
Num peaks: 6
135.0440559 14.17240884
137.0597059 1.864382171
149.0233204 13.27876789
151.0389705 1.247761463
163.0389705 31.37933932
181.0495352 33.24767005

Name: +ve in-silico MS/MS by CFM-ID for FNJSWIPFHMKRAT-UHFFFAOYSA-N
ID: FNJSWIPFHMKRAT-UHFFFAOYSA-N
Comment: Energy1
Num peaks: 6
105.0334912 7.90467214
133.0284058 4.909676522
135.0440559 25.30400524
149.0233204 10.95001598
163.0389705 29.28474597
181.0495352 11.23947116

Name: +ve in-silico MS/MS by CFM-ID for FNJSWIPFHMKRAT-UHFFFAOYSA-N
ID: FNJSWIPFHMKRAT-UHFFFAOYSA-N
Comment: Energy2
Num peaks: 12
49.00727645 6.933318795
51.02292652 8.030653721
63.02292652 5.240519651
77.00219107 1.919179528
79.05422664 3.07784
95.01275576 1.50765647
105.0334912 30.19212303
107.0491413 3.724451403
133.0284058 5.343811017
135.0440559 8.208951138
149.0233204 4.731435882
163.0389705 2.595085142

Name: +ve in-silico MS/MS by CFM-ID for MJKVTPMWOKAVMS-UHFFFAOYSA-N
ID: MJKVTPMWOKAVMS-UHFFFAOYSA-N
Comment: Energy0
Num peaks: 6
107.0491413 0.4801978322
117.0334912 0.4504737702
119.0491413 0.2915464825
121.0284058 0.3079337834
135.0440559 2.375006456
163.0389705 94.8860077

Name: +ve in-silico MS/MS by CFM-ID for MJKVTPMWOKAVMS-UHFFFAOYSA-N
ID: MJKVTPMWOKAVMS-UHFFFAOYSA-N
Comment: Energy1
Num peaks: 6
41.00219107 5.77978328
117.0334912 7.475226542
119.0491413 6.376036657
133.0284058 5.517926719
135.0440559 26.57167815
163.0389705 32.07981378

Name: +ve in-silico MS/MS by CFM-ID for MJKVTPMWOKAVMS-UHFFFAOYSA-N
ID: MJKVTPMWOKAVMS-UHFFFAOYSA-N
Comment: Energy2
Num peaks: 13
49.00727645 3.819417549
63.02292652 4.147806174
65.03857658 3.741172469
73.00727645 2.101222432
75.02292652 7.288987224
77.03857658 5.138399094
79.05422664 3.945205273
91.05422664 19.14274948
101.0385766 4.02294031
105.0334912 11.58521022
107.0491413 8.778502197
117.0334912 5.102227923
119.0491413 2.302996244

Name: +ve in-silico MS/MS by CFM-ID for PNYWALDMLUDDTA-UHFFFAOYSA-N
ID: PNYWALDMLUDDTA-UHFFFAOYSA-N
Comment: Energy0
Num peaks: 6
107.0491413 15.09705086
117.0334912 2.283006026
135.0440559 13.68288193
145.0284058 6.710210765
163.0389705 27.49838581
181.0495352 24.73855217

Name: +ve in-silico MS/MS by CFM-ID for PNYWALDMLUDDTA-UHFFFAOYSA-N
ID: PNYWALDMLUDDTA-UHFFFAOYSA-N
Comment: Energy1
Num peaks: 8
107.0491413 20.26439488
109.0647913 1.936311225
117.0334912 5.398575997
119.0491413 4.388000432
135.0440559 14.89664419
145.0284058 10.04004413
163.0389705 16.71893487
181.0495352 7.601096981

Name: +ve in-silico MS/MS by CFM-ID for PNYWALDMLUDDTA-UHFFFAOYSA-N
ID: PNYWALDMLUDDTA-UHFFFAOYSA-N
Comment: Energy2
Num peaks: 14
63.02292652 4.494330593
65.03857658 10.99887292
72.99202031 3.496405062
79.05422664 20.91149872
81.0334912 1.476629322
91.01784114 2.73915821
91.05422664 3.341063614
93.0334912 1.51629298
105.0334912 1.689299974
107.0491413 18.72929235
109.0647913 2.906023197
117.0334912 2.56355333
119.0491413 2.330144387
135.0440559 2.880292502

Name: +ve in-silico MS/MS by CFM-ID for BAYGVMXZJBFEMB-UHFFFAOYSA-N
ID: BAYGVMXZJBFEMB-UHFFFAOYSA-N
Comment: Energy0
Num peaks: 6
133.0259612 0.549084884
135.0052258 1.52090053
135.0416113 1.241885672
137.0208758 0.8138500202
143.0302976 5.290279844
163.0365259 88.10660449

Name: +ve in-silico MS/MS by CFM-ID for BAYGVMXZJBFEMB-UHFFFAOYSA-N
ID: BAYGVMXZJBFEMB-UHFFFAOYSA-N
Comment: Energy1
Num peaks: 6
119.0103111 2.911195077
121.0259612 2.82827735
133.0259612 2.970299332
135.0416113 3.812515218
143.0302976 4.714691858
163.0365259 70.07103818

Name: +ve in-silico MS/MS by CFM-ID for BAYGVMXZJBFEMB-UHFFFAOYSA-N
ID: BAYGVMXZJBFEMB-UHFFFAOYSA-N
Comment: Energy2
Num peaks: 14
63.02292652 3.327132317
92.99466108 2.481002548
101.019733 4.105273155
107.0103111 3.526412177
111.0040829 4.909138039
113.019733 6.143529328
115.035383 16.35512532
119.0103111 4.646496724
123.0240694 7.810479025
131.0103111 3.137195109
133.0259612 3.532903935
135.0416113 5.322204486
143.0302976 13.53769086
163.0365259 2.139479525

Name: +ve in-silico MS/MS by CFM-ID for SIUKXCMDYPYCLH-UHFFFAOYSA-N
ID: SIUKXCMDYPYCLH-UHFFFAOYSA-N
Comment: Energy0
Num peaks: 6
121.0284058 7.05543726
133.0284058 1.150209759
135.0440559 7.235606395
145.0284058 8.380533861
163.0389705 47.8675978
181.0495352 20.06423695

Name: +ve in-silico MS/MS by CFM-ID for SIUKXCMDYPYCLH-UHFFFAOYSA-N
ID: SIUKXCMDYPYCLH-UHFFFAOYSA-N
Comment: Energy1
Num peaks: 13
53.00219107 2.755754341
71.01275576 2.471826276
105.0334912 2.711076347
107.0491413 3.654488772
109.0284058 2.135541926
121.0284058 13.51972431
133.0284058 2.896984851
135.0440559 19.0879664
145.0284058 5.001054979
151.0389705 1.537297552
153.0546206 1.39139981
163.0389705 16.08375957
181.0495352 7.504748154

Name: +ve in-silico MS/MS by CFM-ID for SIUKXCMDYPYCLH-UHFFFAOYSA-N
ID: SIUKXCMDYPYCLH-UHFFFAOYSA-N
Comment: Energy2
Num peaks: 27
25.00727645 4.591736278
39.02292652 2.763200881
41.00219107 2.073484279
49.00727645 2.877558531
51.02292652 1.597849251
53.00219107 1.52983788
55.01784114 1.620609704
63.02292652 6.964753657
65.00219107 2.341424345
65.03857658 4.288811962
67.01784114 2.042801537
68.99710569 1.523592225
71.01275576 1.464527818
73.00727645 3.739533356
75.02292652 2.983813846
77.03857658 3.773006927
79.05422664 1.381240591
91.01784114 1.942316262
93.0334912 2.74409574
101.0021911 2.570517163
103.0178411 1.867990944
105.0334912 7.017931254
107.0491413 3.711693922
109.0284058 1.379522142
117.0334912 2.276444524
121.0284058 6.110296149
135.0440559 3.846489825

Name: +ve in-silico MS/MS by CFM-ID for MFFCZSWTQMCKFP-UPHRSURJSA-N
ID: MFFCZSWTQMCKFP-UPHRSURJSA-N
Comment: Energy0
Num peaks: 6
53.00219107 0.973456051
71.01275576 0.7011253365
133.0284058 0.8224034185
135.0440559 7.553392852
163.0389705 63.30918003
181.0495352 22.95566087

Name: +ve in-silico MS/MS by CFM-ID for MFFCZSWTQMCKFP-UPHRSURJSA-N
ID: MFFCZSWTQMCKFP-UPHRSURJSA-N
Comment: Energy1
Num peaks: 6
53.00219107 2.887021103
71.01275576 2.329797963
135.0440559 28.93409069
137.0597059 2.039224029
163.0389705 35.27641704
181.0495352 11.9204134

Name: +ve in-silico MS/MS by CFM-ID for MFFCZSWTQMCKFP-UPHRSURJSA-N
ID: MFFCZSWTQMCKFP-UPHRSURJSA-N
Comment: Energy2
Num peaks: 18
25.00727645 5.764961458
49.00727645 4.611046084
51.02292652 2.949564862
53.00219107 3.399797999
65.03857658 5.499541689
68.99710569 1.841301051
91.01784114 3.210348256
92.99710569 2.763772024
93.0334912 4.364727639
107.0491413 6.133171672
117.0334912 6.116339745
119.0491413 1.778926051
121.0284058 1.8857657
133.0284058 5.660202499
135.0440559 16.99119914
137.0597059 1.792888623
145.0284058 1.659915716
163.0389705 4.644930719

Name: +ve in-silico MS/MS by CFM-ID for CKOYRRWBOKMNRG-UHFFFAOYSA-N
ID: CKOYRRWBOKMNRG-UHFFFAOYSA-N
Comment: Energy0
Num peaks: 6
41.00219107 1.2892237
43.01784114 4.136737411
81.0334912 27.80715033
99.04405588 6.383190336
123.0440559 2.203308445
141.0546206 51.82511871

Name: +ve in-silico MS/MS by CFM-ID for CKOYRRWBOKMNRG-UHFFFAOYSA-N
ID: CKOYRRWBOKMNRG-UHFFFAOYSA-N
Comment: Energy1
Num peaks: 6
43.01784114 2.785822356
81.0334912 50.73660134
99.04405588 9.278855484
109.0284058 2.99991135
113.0597059 3.337963421
141.0546206 13.23623978

Name: +ve in-silico MS/MS by CFM-ID for CKOYRRWBOKMNRG-UHFFFAOYSA-N
ID: CKOYRRWBOKMNRG-UHFFFAOYSA-N
Comment: Energy2
Num peaks: 13
15.02292652 2.929242507
25.00727645 5.924086497
39.02292652 9.870918547
41.00219107 4.508236534
43.01784114 6.157075555
49.00727645 5.377981934
51.02292652 6.493525646
53.00219107 5.169992661
53.03857658 7.696939955
55.01784114 6.09444208
57.0334912 2.129335474
69.0334912 2.882307189
81.0334912 16.60911603

Name: +ve in-silico MS/MS by CFM-ID for BYXWIZRQYXPTSL-UHFFFAOYSA-N
ID: BYXWIZRQYXPTSL-UHFFFAOYSA-N
Comment: Energy0
Num peaks: 6
43.01784114 2.956910847
61.02840582 4.040483924
103.0212123 10.51382095
121.0317769 18.19915887
145.0317769 9.0581894
163.0423416 38.84498235

Name: +ve in-silico MS/MS by CFM-ID for BYXWIZRQYXPTSL-UHFFFAOYSA-N
ID: BYXWIZRQYXPTSL-UHFFFAOYSA-N
Comment: Energy1
Num peaks: 14
43.01784114 3.106082321
49.01064758 1.90670655
55.01784114 4.849078837
59.04914126 2.890678898
61.02840582 2.468388844
73.02840582 2.613951526
75.04405588 3.986055579
85.01064758 1.945175137
87.04405588 6.113424964
103.0212123 15.22305141
115.0389705 5.40815374
121.0317769 14.37523663
145.0317769 7.868752781
163.0423416 8.723823224

Name: +ve in-silico MS/MS by CFM-ID for BYXWIZRQYXPTSL-UHFFFAOYSA-N
ID: BYXWIZRQYXPTSL-UHFFFAOYSA-N
Comment: Energy2
Num peaks: 16
25.00727645 4.711212714
27.02292652 5.833134196
29.03857658 3.426727428
41.00219107 2.447195805
43.01784114 12.21874657
45.0334912 4.187515007
46.99499752 5.719448541
49.01064758 3.087392564
61.02840582 5.357141683
69.0334912 2.110349274
74.98991214 1.982118591
85.01064758 2.372748066
87.04405588 2.737754504
103.0212123 18.33038123
105.0004768 2.796389438
121.0317769 2.86645665

Name: +ve in-silico MS/MS by CFM-ID for IDIICHZCEIGXGB-UHFFFAOYSA-N
ID: IDIICHZCEIGXGB-UHFFFAOYSA-N
Comment: Energy0
Num peaks: 6
44.04947561 2.26618876
70.06512568 2.426679434
76.95141845 6.234541785
87.09167477 12.74240091
129.0480957 5.310165606
163.0358168 57.96078914

Name: +ve in-silico MS/MS by CFM-ID for IDIICHZCEIGXGB-UHFFFAOYSA-N
ID: IDIICHZCEIGXGB-UHFFFAOYSA-N
Comment: Energy1
Num peaks: 6
44.04947561 7.436819503
58.06512568 2.608884908
85.07602471 6.499295875
87.09167477 20.27978465
129.0480957 30.01458827
163.0358168 18.39590103

Name: +ve in-silico MS/MS by CFM-ID for IDIICHZCEIGXGB-UHFFFAOYSA-N
ID: IDIICHZCEIGXGB-UHFFFAOYSA-N
Comment: Energy2
Num peaks: 10
25.00727645 2.608544107
27.02292652 2.851596995
42.03382555 15.93188244
44.04947561 25.26327878
46.06512568 2.717056677
56.04947561 2.60360154
58.06512568 3.038561486
70.06512568 5.831448558
76.95141845 17.17194265
87.09167477 2.036499734

Name: +ve in-silico MS/MS by CFM-ID for NHXSTXWKZVAVOQ-UHFFFAOYSA-N
ID: NHXSTXWKZVAVOQ-UHFFFAOYSA-N
Comment: Energy0
Num peaks: 6
47.04914126 5.258109111
95.01275576 16.14944032
113.0233204 5.415578958
123.0440559 5.149635165
125.0233204 1.067025387
141.0546206 58.21142278

Name: +ve in-silico MS/MS by CFM-ID for NHXSTXWKZVAVOQ-UHFFFAOYSA-N
ID: NHXSTXWKZVAVOQ-UHFFFAOYSA-N
Comment: Energy1
Num peaks: 6
29.03857658 1.781259838
47.04914126 19.50838934
95.01275576 33.93160533
113.0233204 4.476570697
123.0440559 3.702668674
141.0546206 19.16203879

Name: +ve in-silico MS/MS by CFM-ID for NHXSTXWKZVAVOQ-UHFFFAOYSA-N
ID: NHXSTXWKZVAVOQ-UHFFFAOYSA-N
Comment: Energy2
Num peaks: 20
15.02292652 1.611788046
25.00727645 3.565540685
29.03857658 8.5850508
39.02292652 10.90051365
41.00219107 4.684996004
41.03857658 2.988674423
43.01784114 1.716125258
44.99710569 1.515526098
45.0334912 2.194549647
47.04914126 8.813014461
53.00219107 5.351854352
55.01784114 3.595088963
65.00219107 1.925735845
67.01784114 2.854212629
68.99710569 3.968628385
69.0334912 3.280018409
73.02840582 1.45136831
77.00219107 1.491981353
95.01275576 9.229318666
97.02840582 1.71784068

Name: +ve in-silico MS/MS by CFM-ID for LOFDXZJSDVCYAS-UHFFFAOYSA-N
ID: LOFDXZJSDVCYAS-UHFFFAOYSA-N
Comment: Energy0
Num peaks: 6
47.04914126 1.003813679
95.01275576 21.59968355
113.0233204 5.430080923
123.0440559 1.829138046
125.0233204 2.111337221
141.0546206 60.91546737

Name: +ve in-silico MS/MS by CFM-ID for LOFDXZJSDVCYAS-UHFFFAOYSA-N
ID: LOFDXZJSDVCYAS-UHFFFAOYSA-N
Comment: Energy1
Num peaks: 11
47.04914126 2.357066874
85.02840582 3.808494929
87.04405588 5.868598425
95.01275576 31.78824898
97.02840582 2.510995363
109.0284058 4.451671998
113.0233204 3.288463101
113.0597059 6.472855852
123.0440559 3.254670786
125.0233204 2.320459551
141.0546206 15.67756348

Name: +ve in-silico MS/MS by CFM-ID for LOFDXZJSDVCYAS-UHFFFAOYSA-N
ID: LOFDXZJSDVCYAS-UHFFFAOYSA-N
Comment: Energy2
Num peaks: 14
29.03857658 2.156252033
39.02292652 3.514780526
41.00219107 8.679141028
41.03857658 1.712867812
43.01784114 1.492797647
45.0334912 2.973040497
47.04914126 2.563281325
53.00219107 4.26686445
65.00219107 3.64034861
67.01784114 3.148915167
69.0334912 5.126341228
81.0334912 2.348226785
95.01275576 36.65195299
97.02840582 3.083445136

Name: +ve in-silico MS/MS by CFM-ID for NLCCAFQWEKMQLM-UHFFFAOYSA-N
ID: NLCCAFQWEKMQLM-UHFFFAOYSA-N
Comment: Energy0
Num peaks: 6
41.03857658 1.253037706
43.05422664 1.775450453
71.04914126 6.426844454
121.0459477 9.684529638
123.0416113 5.111664395
141.052176 71.0605649

Name: +ve in-silico MS/MS by CFM-ID for NLCCAFQWEKMQLM-UHFFFAOYSA-N
ID: NLCCAFQWEKMQLM-UHFFFAOYSA-N
Comment: Energy1
Num peaks: 6
41.03857658 1.905270515
43.05422664 13.44423197
71.04914126 9.390888599
96.9895757 4.31450623
121.0459477 6.025186689
141.052176 56.12408808

Name: +ve in-silico MS/MS by CFM-ID for NLCCAFQWEKMQLM-UHFFFAOYSA-N
ID: NLCCAFQWEKMQLM-UHFFFAOYSA-N
Comment: Energy2
Num peaks: 9
41.03857658 15.20606012
43.05422664 19.82095876
55.01784114 8.16775789
68.99466108 8.801638538
71.04914126 13.69189176
103.035383 4.719169851
107.0103111 5.124176584
121.0459477 3.064387478
123.0416113 3.775076169

Name: +ve in-silico MS/MS by CFM-ID for GPJJASIJVRXZFI-UHFFFAOYSA-N
ID: GPJJASIJVRXZFI-UHFFFAOYSA-N
Comment: Energy0
Num peaks: 6
99.04405588 0.7609519436
111.0440559 0.9887561934
113.0597059 1.074208328
123.0440559 2.873024294
125.0233204 0.8003688748
141.0546206 88.59916329

Name: +ve in-silico MS/MS by CFM-ID for GPJJASIJVRXZFI-UHFFFAOYSA-N
ID: GPJJASIJVRXZFI-UHFFFAOYSA-N
Comment: Energy1
Num peaks: 6
55.01784114 1.588506831
97.02840582 2.714224324
111.0440559 7.838260733
113.0597059 9.203720768
123.0440559 3.469609235
141.0546206 55.23699947

Name: +ve in-silico MS/MS by CFM-ID for GPJJASIJVRXZFI-UHFFFAOYSA-N
ID: GPJJASIJVRXZFI-UHFFFAOYSA-N
Comment: Energy2
Num peaks: 19
39.02292652 2.265281153
41.00219107 4.63106609
43.01784114 3.02000829
49.00727645 4.096220134
51.02292652 4.424875535
53.00219107 3.235878653
53.03857658 2.941906624
55.01784114 6.411054606
67.01784114 12.81366526
69.0334912 9.073579503
71.04914126 2.212318034
81.0334912 3.757384213
95.01275576 3.042508504
95.04914126 3.964237162
97.02840582 5.838537577
111.0440559 2.096119438
113.0597059 2.199884531
123.0440559 2.60065158
125.0233204 2.166908084

Name: +ve in-silico MS/MS by CFM-ID for QAIPRVGONGVQAS-UHFFFAOYSA-N
ID: QAIPRVGONGVQAS-UHFFFAOYSA-N
Comment: Energy0
Num peaks: 6
109.0284058 1.1476097
121.0284058 7.116328823
135.0440559 6.975498555
145.0284058 8.395574586
163.0389705 47.97409139
181.0495352 20.12212721

Name: +ve in-silico MS/MS by CFM-ID for QAIPRVGONGVQAS-UHFFFAOYSA-N
ID: QAIPRVGONGVQAS-UHFFFAOYSA-N
Comment: Energy1
Num peaks: 11
53.00219107 1.520569103
71.01275576 1.780344394
105.0334912 2.324994521
107.0491413 4.049962288
109.0284058 2.315536232
121.0284058 15.2342644
133.0284058 2.896602065
135.0440559 20.16902385
145.0284058 5.354929755
163.0389705 17.18872754
181.0495352 8.001865306

Name: +ve in-silico MS/MS by CFM-ID for QAIPRVGONGVQAS-UHFFFAOYSA-N
ID: QAIPRVGONGVQAS-UHFFFAOYSA-N
Comment: Energy2
Num peaks: 23
25.00727645 3.411189404
39.02292652 1.943684821
41.00219107 2.747160195
49.00727645 5.995938042
51.02292652 4.157235281
53.00219107 1.501839166
63.02292652 1.69846428
65.03857658 6.384933905
75.02292652 2.953615151
77.00219107 1.416828606
77.03857658 4.298050097
79.01784114 1.479699328
91.01784114 1.551712925
93.0334912 3.89687965
103.0178411 1.699732244
105.0334912 4.994645476
107.0491413 2.9165275
109.0284058 2.855717217
117.0334912 3.585437939
121.0284058 12.65753609
133.0284058 1.843862407
135.0440559 4.912672506
145.0284058 1.331546541

Name: +ve in-silico MS/MS by CFM-ID for MFFCZSWTQMCKFP-OWOJBTEDSA-N
ID: MFFCZSWTQMCKFP-OWOJBTEDSA-N
Comment: Energy0
Num peaks: 6
53.00219107 0.9693769114
71.01275576 0.7011253365
133.0284058 0.8214792626
135.0440559 7.547878128
163.0389705 63.1089201
181.0495352 22.95566087

Name: +ve in-silico MS/MS by CFM-ID for MFFCZSWTQMCKFP-OWOJBTEDSA-N
ID: MFFCZSWTQMCKFP-OWOJBTEDSA-N
Comment: Energy1
Num peaks: 6
53.00219107 2.861277153
71.01275576 2.329797963
135.0440559 28.89367703
137.0597059 2.039224029
163.0389705 34.99326609
181.0495352 11.9204134

Name: +ve in-silico MS/MS by CFM-ID for MFFCZSWTQMCKFP-OWOJBTEDSA-N
ID: MFFCZSWTQMCKFP-OWOJBTEDSA-N
Comment: Energy2
Num peaks: 18
25.00727645 5.764961458
49.00727645 4.611046084
51.02292652 2.949564862
53.00219107 3.282919435
65.03857658 5.499541689
68.99710569 1.841301051
91.01784114 3.210348256
92.99710569 2.763772024
93.0334912 4.314146815
107.0491413 6.133171672
111.0440559 2.09622877
117.0334912 6.116339745
119.0491413 1.778926051
121.0284058 1.851159873
133.0284058 5.605920042
135.0440559 16.67716628
137.0597059 1.792888623
163.0389705 4.509616424

Name: +ve in-silico MS/MS by CFM-ID for LPYUENQFPVNPHY-UHFFFAOYSA-N
ID: LPYUENQFPVNPHY-UHFFFAOYSA-N
Comment: Energy0
Num peaks: 6
109.0284058 2.282987511
111.0440559 2.080533777
113.0597059 2.995320551
123.0440559 1.161533077
125.0233204 0.6694360285
141.0546206 86.95407589

Name: +ve in-silico MS/MS by CFM-ID for LPYUENQFPVNPHY-UHFFFAOYSA-N
ID: LPYUENQFPVNPHY-UHFFFAOYSA-N
Comment: Energy1
Num peaks: 10
75.04405588 2.704047927
79.01784114 1.593657348
81.0334912 4.337187303
83.04914126 1.877424849
85.06479133 1.490685447
109.0284058 5.462449033
111.0440559 6.073676541
113.0597059 4.454240546
123.0440559 1.595821268
141.0546206 51.23659509

Name: +ve in-silico MS/MS by CFM-ID for LPYUENQFPVNPHY-UHFFFAOYSA-N
ID: LPYUENQFPVNPHY-UHFFFAOYSA-N
Comment: Energy2
Num peaks: 17
39.02292652 7.140425477
41.03857658 2.815324679
49.00727645 5.379668433
51.02292652 19.97523835
53.00219107 2.039296478
53.03857658 6.281632157
55.01784114 2.266989815
65.00219107 3.073057388
67.01784114 2.847177463
69.0334912 2.423466138
79.01784114 6.305861637
81.0334912 8.355651307
83.04914126 2.357412255
95.04914126 2.366682423
97.02840582 3.001938336
123.0440559 2.11242963
125.0233204 2.629206319

Name: +ve in-silico MS/MS by CFM-ID for MFFCZSWTQMCKFP-UHFFFAOYSA-N
ID: MFFCZSWTQMCKFP-UHFFFAOYSA-N
Comment: Energy0
Num peaks: 6
53.00219107 0.973456051
71.01275576 0.7011253365
133.0284058 0.8224034185
135.0440559 7.553392852
163.0389705 63.30918003
181.0495352 22.95566087

Name: +ve in-silico MS/MS by CFM-ID for MFFCZSWTQMCKFP-UHFFFAOYSA-N
ID: MFFCZSWTQMCKFP-UHFFFAOYSA-N
Comment: Energy1
Num peaks: 6
53.00219107 2.887021103
71.01275576 2.329797963
135.0440559 28.93409069
137.0597059 2.039224029
163.0389705 35.27641704
181.0495352 11.9204134

Name: +ve in-silico MS/MS by CFM-ID for MFFCZSWTQMCKFP-UHFFFAOYSA-N
ID: MFFCZSWTQMCKFP-UHFFFAOYSA-N
Comment: Energy2
Num peaks: 18
25.00727645 5.764961458
49.00727645 4.611046084
51.02292652 2.949564862
53.00219107 3.399797999
65.03857658 5.499541689
68.99710569 1.841301051
91.01784114 3.210348256
92.99710569 2.763772024
93.0334912 4.364727639
107.0491413 6.133171672
117.0334912 6.116339745
119.0491413 1.778926051
121.0284058 1.8857657
133.0284058 5.660202499
135.0440559 16.99119914
137.0597059 1.792888623
145.0284058 1.659915716
163.0389705 4.644930719

Name: +ve in-silico MS/MS by CFM-ID for UCVOVUPTIUKZET-UHFFFAOYSA-N
ID: UCVOVUPTIUKZET-UHFFFAOYSA-N
Comment: Energy0
Num peaks: 6
105.0334912 2.239628769
121.0284058 1.437911485
135.0440559 1.916087384
145.0284058 3.447106919
163.0389705 40.61815086
181.0495352 43.93969896

Name: +ve in-silico MS/MS by CFM-ID for UCVOVUPTIUKZET-UHFFFAOYSA-N
ID: UCVOVUPTIUKZET-UHFFFAOYSA-N
Comment: Energy1
Num peaks: 9
87.00767038 1.961732875
95.04914126 4.003545454
105.0334912 4.203650528
107.0491413 4.867819806
121.0284058 2.147048525
135.0440559 11.46290645
145.0284058 7.380770254
163.0389705 25.28065373
181.0495352 19.31463234

Name: +ve in-silico MS/MS by CFM-ID for UCVOVUPTIUKZET-UHFFFAOYSA-N
ID: UCVOVUPTIUKZET-UHFFFAOYSA-N
Comment: Energy2
Num peaks: 23
44.99710569 1.345441681
49.00727645 2.13702494
53.00219107 1.475803214
55.01784114 1.22366166
63.02292652 5.677350427
65.03857658 2.989711731
67.01784114 1.440048017
77.00219107 2.897499048
77.03857658 2.093252356
79.01784114 7.338651988
79.05422664 1.814316288
91.01784114 2.779423701
91.05422664 2.162976831
93.0334912 4.624030735
95.04914126 2.706432083
105.0334912 6.480572944
107.0491413 4.565326311
119.0491413 2.991014029
121.0284058 12.6912192
135.0076704 1.32649171
135.0440559 3.821920715
145.0284058 2.433579159
163.0389705 3.773127007

Name: +ve in-silico MS/MS by CFM-ID for HGEFWFBFQKWVMY-DUXPYHPUSA-N
ID: HGEFWFBFQKWVMY-DUXPYHPUSA-N
Comment: Energy0
Num peaks: 6
59.01275576 0.9797820187
121.0284058 7.220318876
135.0440559 6.735265627
145.0284058 8.986824484
163.0389705 49.66574194
181.0495352 20.38340269

Name: +ve in-silico MS/MS by CFM-ID for HGEFWFBFQKWVMY-DUXPYHPUSA-N
ID: HGEFWFBFQKWVMY-DUXPYHPUSA-N
Comment: Energy1
Num peaks: 9
53.00219107 3.300143581
71.01275576 2.610677697
111.0440559 2.081047731
121.0284058 16.1254642
133.0284058 1.846258319
135.0440559 20.37457222
145.0284058 6.730493038
163.0389705 19.02449019
181.0495352 8.101709491

Name: +ve in-silico MS/MS by CFM-ID for HGEFWFBFQKWVMY-DUXPYHPUSA-N
ID: HGEFWFBFQKWVMY-DUXPYHPUSA-N
Comment: Energy2
Num peaks: 24
25.00727645 4.970905198
39.02292652 2.606553738
41.00219107 3.201711017
49.00727645 2.634739223
51.02292652 1.635063638
53.00219107 2.830210463
53.03857658 2.289507671
67.01784114 1.802951021
69.0334912 1.958697486
77.00219107 1.879415285
79.01784114 2.33556428
89.00219107 1.392011976
91.01784114 2.086155437
92.99710569 2.410349549
93.0334912 5.633412817
105.0334912 4.777626264
107.0491413 3.421692643
117.0334912 5.412044568
119.0491413 1.631101875
121.0284058 14.60202047
133.0284058 2.20442501
135.0440559 5.859016366
145.0284058 1.633487033
163.0389705 1.523084856

Name: +ve in-silico MS/MS by CFM-ID for HGEFWFBFQKWVMY-UHFFFAOYSA-N
ID: HGEFWFBFQKWVMY-UHFFFAOYSA-N
Comment: Energy0
Num peaks: 6
59.01275576 0.9797820187
121.0284058 7.225454915
135.0440559 6.739445061
145.0284058 9.030056472
163.0389705 49.81166239
181.0495352 20.38340269

Name: +ve in-silico MS/MS by CFM-ID for HGEFWFBFQKWVMY-UHFFFAOYSA-N
ID: HGEFWFBFQKWVMY-UHFFFAOYSA-N
Comment: Energy1
Num peaks: 9
53.00219107 3.342025274
71.01275576 2.610677697
117.0334912 1.627322089
121.0284058 16.17123154
133.0284058 1.85243106
135.0440559 20.40809482
145.0284058 6.85334994
163.0389705 19.22516623
181.0495352 8.101709491

Name: +ve in-silico MS/MS by CFM-ID for HGEFWFBFQKWVMY-UHFFFAOYSA-N
ID: HGEFWFBFQKWVMY-UHFFFAOYSA-N
Comment: Energy2
Num peaks: 24
25.00727645 4.970905198
39.02292652 2.606553738
41.00219107 3.227394247
49.00727645 2.634739223
51.02292652 1.635063638
53.00219107 2.862993791
53.03857658 2.289507671
67.01784114 1.812824527
69.0334912 1.96273081
77.00219107 1.882184061
79.01784114 2.337766405
89.00219107 1.39628464
91.01784114 2.088262788
92.99710569 2.413633266
93.0334912 5.638752454
105.0334912 4.777626264
107.0491413 3.421692643
117.0334912 5.412044568
119.0491413 1.631101875
121.0284058 14.6585864
133.0284058 2.218068937
135.0440559 5.904880514
145.0284058 1.669684693
163.0389705 1.539406071

Name: +ve in-silico MS/MS by CFM-ID for HDVRLUFGYQYLFJ-UHFFFAOYSA-N
ID: HDVRLUFGYQYLFJ-UHFFFAOYSA-N
Comment: Energy0
Num peaks: 6
15.02292652 0.4201031642
111.0440559 1.353920717
113.0597059 0.2387816876
123.0440559 2.129354376
125.0233204 0.8795122349
141.0546206 94.02246137

Name: +ve in-silico MS/MS by CFM-ID for HDVRLUFGYQYLFJ-UHFFFAOYSA-N
ID: HDVRLUFGYQYLFJ-UHFFFAOYSA-N
Comment: Energy1
Num peaks: 6
83.01275576 1.289781054
97.02840582 1.79874522
111.0440559 1.389574743
113.0597059 1.111166845
123.0440559 3.955906014
141.0546206 83.95309068

Name: +ve in-silico MS/MS by CFM-ID for HDVRLUFGYQYLFJ-UHFFFAOYSA-N
ID: HDVRLUFGYQYLFJ-UHFFFAOYSA-N
Comment: Energy2
Num peaks: 15
15.02292652 4.180008843
39.02292652 7.078334691
53.00219107 2.333841835
55.01784114 4.183674121
57.0334912 3.464685147
65.00219107 2.781744714
67.01784114 9.207322762
69.0334912 3.372904561
81.0334912 6.76228311
83.01275576 2.433087091
95.04914126 5.310511589
111.0440559 9.893134267
113.0597059 2.984244726
123.0440559 9.794292403
141.0546206 6.245775768

Name: +ve in-silico MS/MS by CFM-ID for QFYYAIBEHOEZKC-UHFFFAOYSA-N
ID: QFYYAIBEHOEZKC-UHFFFAOYSA-N
Comment: Energy0
Num peaks: 6
97.02840582 0.4679204343
111.0440559 0.9442476757
113.0597059 1.168882519
123.0440559 0.9153671251
125.0233204 0.5935206922
141.0546206 94.07746076

Name: +ve in-silico MS/MS by CFM-ID for QFYYAIBEHOEZKC-UHFFFAOYSA-N
ID: QFYYAIBEHOEZKC-UHFFFAOYSA-N
Comment: Energy1
Num peaks: 6
71.01275576 1.804953403
75.04405588 3.435274184
97.02840582 2.335898565
111.0440559 3.809715506
113.0597059 3.65777352
141.0546206 69.76200846

Name: +ve in-silico MS/MS by CFM-ID for QFYYAIBEHOEZKC-UHFFFAOYSA-N
ID: QFYYAIBEHOEZKC-UHFFFAOYSA-N
Comment: Energy2
Num peaks: 16
15.02292652 2.912057798
39.02292652 10.02283611
41.03857658 10.36942161
53.00219107 3.764233705
55.01784114 2.644398484
65.00219107 7.522502309
67.01784114 10.43104904
69.0334912 3.387445987
79.01784114 3.28745063
81.0334912 3.707821648
95.01275576 2.985368456
97.02840582 3.53760376
111.0440559 4.507718554
123.0440559 2.747040968
125.0233204 5.297969882
141.0546206 3.060132444

Name: +ve in-silico MS/MS by CFM-ID for JZBJPZFGODGBFM-UHFFFAOYSA-N
ID: JZBJPZFGODGBFM-UHFFFAOYSA-N
Comment: Energy0
Num peaks: 6
87.00767038 1.778226749
105.0334912 2.182464174
135.0440559 1.685503117
145.0284058 3.337758475
163.0389705 39.52748944
181.0495352 43.14712474

Name: +ve in-silico MS/MS by CFM-ID for JZBJPZFGODGBFM-UHFFFAOYSA-N
ID: JZBJPZFGODGBFM-UHFFFAOYSA-N
Comment: Energy1
Num peaks: 12
49.00727645 1.798271612
51.02292652 1.722462844
68.99710569 2.242094922
87.00767038 4.881103844
95.04914126 2.32010188
105.0334912 3.505318401
107.0491413 4.211504601
135.0440559 10.44583618
137.0597059 1.751966478
145.0284058 6.950434942
163.0389705 23.34069868
181.0495352 17.45791044

Name: +ve in-silico MS/MS by CFM-ID for JZBJPZFGODGBFM-UHFFFAOYSA-N
ID: JZBJPZFGODGBFM-UHFFFAOYSA-N
Comment: Energy2
Num peaks: 26
43.01784114 5.907695445
44.99710569 1.805049967
49.00727645 8.489683129
51.02292652 6.63766454
53.00219107 0.9701248464
53.03857658 2.046139106
63.02292652 2.879262997
65.00219107 1.12099014
65.03857658 2.103126768
68.99710569 5.287651714
77.00219107 4.767523545
77.03857658 1.087986047
79.01784114 1.300365184
79.05422664 1.426626753
87.00767038 5.067758906
91.01784114 0.9439656617
91.05422664 1.61596765
93.0334912 1.124161141
95.04914126 1.718679401
105.0334912 3.279400582
107.0491413 2.547822204
119.0491413 2.286911985
121.0284058 9.415876713
135.0440559 2.225865767
145.0284058 1.928504975
163.0389705 2.925898493

Name: +ve in-silico MS/MS by CFM-ID for JXIPYOZBOMUUCA-UHFFFAOYSA-N
ID: JXIPYOZBOMUUCA-UHFFFAOYSA-N
Comment: Energy0
Num peaks: 6
109.0284058 1.095025802
121.0284058 7.166060584
135.0440559 6.787607237
145.0284058 8.605170975
163.0389705 47.78710975
181.0495352 19.76204044

Name: +ve in-silico MS/MS by CFM-ID for JXIPYOZBOMUUCA-UHFFFAOYSA-N
ID: JXIPYOZBOMUUCA-UHFFFAOYSA-N
Comment: Energy1
Num peaks: 15
53.00219107 2.77454484
71.01275576 2.392663212
93.0334912 1.440837518
105.0334912 1.839109271
107.0491413 3.05427919
109.0284058 2.058188407
117.0334912 1.257881307
121.0284058 13.90548556
133.0284058 2.21781016
135.0440559 18.02473901
145.0284058 5.433161647
151.0389705 1.66669789
153.0546206 1.488106789
163.0389705 15.90988507
181.0495352 7.091557284

Name: +ve in-silico MS/MS by CFM-ID for JXIPYOZBOMUUCA-UHFFFAOYSA-N
ID: JXIPYOZBOMUUCA-UHFFFAOYSA-N
Comment: Energy2
Num peaks: 25
25.00727645 4.795971222
39.02292652 3.061555147
41.00219107 2.358324484
49.00727645 1.569317625
53.00219107 1.634786294
55.01784114 1.991290107
65.00219107 1.308211123
67.01784114 3.618335936
69.0334912 2.011260794
77.00219107 2.248866605
79.01784114 2.966404305
81.0334912 2.642883589
91.01784114 2.837796665
92.99710569 1.769375058
93.0334912 7.703506483
95.01275576 2.877992611
97.02840582 1.394206728
103.0178411 2.061856651
105.0334912 6.309060088
107.0491413 5.109459304
109.0284058 1.529108686
117.0334912 3.842550092
121.0284058 9.02402137
133.0284058 1.495111617
135.0440559 4.544690915

Name: +ve in-silico MS/MS by CFM-ID for CDHSCTCRBLLCBJ-UHFFFAOYSA-N
ID: CDHSCTCRBLLCBJ-UHFFFAOYSA-N
Comment: Energy0
Num peaks: 6
117.0334912 0.2622110095
121.0284058 0.3839066601
123.0076704 0.3182430508
135.0440559 0.2697882064
145.0284058 1.129272275
163.0389705 96.57179865

Name: +ve in-silico MS/MS by CFM-ID for CDHSCTCRBLLCBJ-UHFFFAOYSA-N
ID: CDHSCTCRBLLCBJ-UHFFFAOYSA-N
Comment: Energy1
Num peaks: 6
117.0334912 3.625518129
119.0491413 4.725983117
121.0284058 3.558128627
133.0284058 4.694925526
135.0440559 23.7064086
163.0389705 49.79736569

Name: +ve in-silico MS/MS by CFM-ID for CDHSCTCRBLLCBJ-UHFFFAOYSA-N
ID: CDHSCTCRBLLCBJ-UHFFFAOYSA-N
Comment: Energy2
Num peaks: 22
39.02292652 5.633665163
41.03857658 2.815707902
49.00727645 1.744128434
53.00219107 3.144687133
65.00219107 5.01292533
67.01784114 2.334879617
73.00727645 2.145736432
75.02292652 2.499829858
77.00219107 3.701783644
79.01784114 3.02031021
87.02292652 1.397201722
89.03857658 2.208287281
91.01784114 1.86914695
91.05422664 3.019622898
93.0334912 5.545820654
107.0491413 1.893872963
117.0334912 8.164997901
119.0491413 2.574088524
121.0284058 12.202793
133.0284058 1.509671396
135.0440559 4.936634121
145.0284058 2.77257456

Name: +ve in-silico MS/MS by CFM-ID for JXZABYGWFNGNLB-UHFFFAOYSA-N
ID: JXZABYGWFNGNLB-UHFFFAOYSA-N
Comment: Energy0
Num peaks: 6
87.04405588 1.785378088
109.0284058 4.760272645
111.0440559 1.662638434
113.0597059 1.476989903
123.0440559 1.615109505
141.0546206 79.55087359

Name: +ve in-silico MS/MS by CFM-ID for JXZABYGWFNGNLB-UHFFFAOYSA-N
ID: JXZABYGWFNGNLB-UHFFFAOYSA-N
Comment: Energy1
Num peaks: 8
81.0334912 2.478363694
83.01275576 2.191858328
85.02840582 2.295433827
97.02840582 2.463304412
109.0284058 8.071096179
111.0440559 5.97189921
113.0597059 6.452056099
141.0546206 51.76198944

Name: +ve in-silico MS/MS by CFM-ID for JXZABYGWFNGNLB-UHFFFAOYSA-N
ID: JXZABYGWFNGNLB-UHFFFAOYSA-N
Comment: Energy2
Num peaks: 21
25.00727645 2.069176718
39.02292652 2.043336196
41.00219107 2.530735796
49.00727645 3.219421735
51.02292652 8.283490192
53.00219107 3.237051784
53.03857658 6.289321877
55.01784114 8.781580943
57.0334912 3.172858881
67.01784114 7.54228566
69.0334912 7.326006278
77.00219107 1.729316228
79.01784114 2.49027462
81.0334912 6.95072193
83.01275576 1.599818253
83.04914126 1.622015556
95.01275576 2.014909142
95.04914126 2.156674639
97.02840582 3.570982842
109.0284058 2.764184441
125.0233204 1.990339316

Name: +ve in-silico MS/MS by CFM-ID for LAQYHRQFABOIFD-UHFFFAOYSA-N
ID: LAQYHRQFABOIFD-UHFFFAOYSA-N
Comment: Energy0
Num peaks: 6
87.04405588 1.857402175
109.0284058 1.858654811
111.0440559 1.316370902
113.0597059 1.911701777
123.0440559 2.7668097
141.0546206 83.76948666

Name: +ve in-silico MS/MS by CFM-ID for LAQYHRQFABOIFD-UHFFFAOYSA-N
ID: LAQYHRQFABOIFD-UHFFFAOYSA-N
Comment: Energy1
Num peaks: 7
55.01784114 3.114660236
81.0334912 2.631043012
109.0284058 5.334252715
111.0440559 8.151432998
113.0597059 7.823351603
123.0440559 3.308066196
141.0546206 49.99203971

Name: +ve in-silico MS/MS by CFM-ID for LAQYHRQFABOIFD-UHFFFAOYSA-N
ID: LAQYHRQFABOIFD-UHFFFAOYSA-N
Comment: Energy2
Num peaks: 20
25.00727645 1.790949152
41.00219107 1.838917511
45.0334912 1.967229594
49.00727645 3.736405496
51.02292652 4.1005516
53.00219107 5.032117316
53.03857658 2.64515407
55.01784114 14.12320961
57.0334912 5.616102503
67.01784114 8.877030231
69.0334912 6.125740652
77.00219107 2.162766844
79.01784114 3.646522149
81.0334912 5.612258624
85.02840582 1.481392796
97.02840582 3.03820764
109.0284058 1.647032653
113.0597059 1.903157817
123.0440559 2.471475626
125.0233204 2.234685566

Name: +ve in-silico MS/MS by CFM-ID for CJIJXIFQYOPWTF-UHFFFAOYSA-N
ID: CJIJXIFQYOPWTF-UHFFFAOYSA-N
Comment: Energy0
Num peaks: 6
109.0284058 0.5900585429
121.0284058 0.6974226173
135.0440559 0.5572953426
137.0233204 0.6574110589
145.0284058 1.112980225
163.0389705 94.58729237

Name: +ve in-silico MS/MS by CFM-ID for CJIJXIFQYOPWTF-UHFFFAOYSA-N
ID: CJIJXIFQYOPWTF-UHFFFAOYSA-N
Comment: Energy1
Num peaks: 6
117.0334912 4.114635132
119.0491413 4.862382193
121.0284058 4.842609626
133.0284058 3.854213459
135.0440559 18.83138878
163.0389705 50.13450992

Name: +ve in-silico MS/MS by CFM-ID for CJIJXIFQYOPWTF-UHFFFAOYSA-N
ID: CJIJXIFQYOPWTF-UHFFFAOYSA-N
Comment: Energy2
Num peaks: 22
39.02292652 3.014929397
53.00219107 1.763082278
55.01784114 1.591854879
67.01784114 1.80117865
77.00219107 2.542923957
79.01784114 2.750465436
89.03857658 3.908971728
91.01784114 2.778938084
91.05422664 2.365872561
93.0334912 11.71184038
101.0385766 1.509176172
103.0178411 2.702356084
105.0334912 1.527015975
107.0491413 2.1657488
109.0284058 2.531365929
117.0334912 10.61642638
119.0127558 2.911470827
119.0491413 2.85079652
121.0284058 10.42621092
133.0284058 2.417933912
135.0440559 4.176742588
145.0284058 3.275987639

Name: +ve in-silico MS/MS by CFM-ID for DPTUTXWBBUARQB-UHFFFAOYSA-N
ID: DPTUTXWBBUARQB-UHFFFAOYSA-N
Comment: Energy0
Num peaks: 6
109.0284058 0.4431285293
121.0284058 0.3793160259
133.0284058 0.2355280574
135.0440559 0.5494343547
145.0284058 0.5579801557
163.0389705 96.87205193

Name: +ve in-silico MS/MS by CFM-ID for DPTUTXWBBUARQB-UHFFFAOYSA-N
ID: DPTUTXWBBUARQB-UHFFFAOYSA-N
Comment: Energy1
Num peaks: 6
107.0491413 2.484688897
119.0491413 2.458539942
121.0284058 2.798703853
133.0284058 5.908817679
135.0440559 20.76682026
163.0389705 52.00236573

Name: +ve in-silico MS/MS by CFM-ID for DPTUTXWBBUARQB-UHFFFAOYSA-N
ID: DPTUTXWBBUARQB-UHFFFAOYSA-N
Comment: Energy2
Num peaks: 23
39.02292652 4.884550807
41.03857658 2.547731648
49.00727645 5.331736225
51.02292652 2.564867672
63.02292652 5.919220649
65.00219107 2.048979544
65.03857658 5.751029785
73.00727645 4.484129543
75.02292652 2.634194406
77.03857658 1.66048023
79.01784114 1.393177186
91.01784114 2.696265211
91.05422664 1.660955074
93.0334912 4.24531404
103.0178411 1.509150656
107.0491413 1.440901914
109.0284058 2.168510357
117.0334912 6.329707641
119.0491413 1.770379239
121.0284058 11.84075862
135.0440559 3.612286632
145.0284058 2.541581585
163.0389705 1.863465164

Name: +ve in-silico MS/MS by CFM-ID for QNJOLQNPVQFSBN-UHFFFAOYSA-N
ID: QNJOLQNPVQFSBN-UHFFFAOYSA-N
Comment: Energy0
Num peaks: 6
95.04914126 1.307474801
121.0284058 1.569869212
135.0440559 1.963682782
145.0284058 1.419797639
163.0389705 43.01684493
181.0495352 44.33214965

Name: +ve in-silico MS/MS by CFM-ID for QNJOLQNPVQFSBN-UHFFFAOYSA-N
ID: QNJOLQNPVQFSBN-UHFFFAOYSA-N
Comment: Energy1
Num peaks: 12
59.01275576 1.50809961
87.00767038 1.925088096
95.04914126 4.121300726
107.0491413 5.126412993
117.0334912 1.34165005
121.0284058 2.758456329
135.0440559 11.43272388
137.0597059 1.651339344
139.0389705 1.340547852
145.0284058 3.289473749
163.0389705 27.98179256
181.0495352 18.79940571

Name: +ve in-silico MS/MS by CFM-ID for QNJOLQNPVQFSBN-UHFFFAOYSA-N
ID: QNJOLQNPVQFSBN-UHFFFAOYSA-N
Comment: Energy2
Num peaks: 26
39.02292652 4.499984295
41.03857658 3.892825009
44.99710569 1.310829025
49.00727645 2.238698498
51.02292652 1.036316385
63.02292652 4.651993244
65.00219107 1.487341879
65.03857658 2.831399589
67.01784114 2.068809843
77.00219107 2.566726035
79.01784114 3.830436359
79.05422664 1.98452623
91.05422664 2.212853404
93.0334912 4.648200374
95.04914126 2.73802958
105.0334912 2.027705451
107.0491413 4.801287845
108.9920203 1.639919994
111.0076704 1.017888718
119.0127558 1.160925292
119.0491413 2.910340195
121.0284058 13.44496005
135.0076704 1.969212903
135.0440559 4.089534429
145.0284058 1.865577006
163.0389705 3.699934003

Name: +ve in-silico MS/MS by CFM-ID for JXIPYOZBOMUUCA-DAFODLJHSA-N
ID: JXIPYOZBOMUUCA-DAFODLJHSA-N
Comment: Energy0
Num peaks: 6
109.0284058 1.093117091
121.0284058 7.160748053
135.0440559 6.783043909
145.0284058 8.565360348
163.0389705 47.65273737
181.0495352 19.76204044

Name: +ve in-silico MS/MS by CFM-ID for JXIPYOZBOMUUCA-DAFODLJHSA-N
ID: JXIPYOZBOMUUCA-DAFODLJHSA-N
Comment: Energy1
Num peaks: 15
53.00219107 2.746827725
71.01275576 2.392663212
93.0334912 1.440837518
105.0334912 1.839109271
107.0491413 3.05427919
109.0284058 2.049632051
111.0440559 1.605056059
121.0284058 13.87328175
133.0284058 2.206742737
135.0440559 17.97459868
145.0284058 5.351855504
151.0389705 1.66669789
153.0546206 1.488106789
163.0389705 15.77707857
181.0495352 7.091557284

Name: +ve in-silico MS/MS by CFM-ID for JXIPYOZBOMUUCA-DAFODLJHSA-N
ID: JXIPYOZBOMUUCA-DAFODLJHSA-N
Comment: Energy2
Num peaks: 25
25.00727645 4.795971222
39.02292652 3.061555147
41.00219107 2.348091816
49.00727645 1.569317625
53.00219107 1.621724817
55.01784114 1.978947842
65.00219107 1.302170901
67.01784114 3.613065783
69.0334912 2.009099223
77.00219107 2.248216849
79.01784114 2.965730566
81.0334912 2.641535474
91.01784114 2.837796665
92.99710569 1.769375058
93.0334912 7.703506483
95.01275576 2.877482013
97.02840582 1.394206728
103.0178411 2.061856651
105.0334912 6.309060088
107.0491413 5.109459304
109.0284058 1.51894957
117.0334912 3.842550092
121.0284058 8.999475862
133.0284058 1.483541198
135.0440559 4.511395403

Name: +ve in-silico MS/MS by CFM-ID for WWYDYZMNFQIYPT-UHFFFAOYSA-N
ID: WWYDYZMNFQIYPT-UHFFFAOYSA-N
Comment: Energy0
Num peaks: 6
117.0334912 9.088511392
135.0440559 9.778225138
137.0597059 1.782662233
145.0284058 2.019659842
163.0389705 29.85705677
181.0495352 43.56604489

Name: +ve in-silico MS/MS by CFM-ID for WWYDYZMNFQIYPT-UHFFFAOYSA-N
ID: WWYDYZMNFQIYPT-UHFFFAOYSA-N
Comment: Energy1
Num peaks: 6
117.0334912 17.92889861
119.0491413 4.282775713
135.0440559 8.61298322
145.0284058 5.862883728
163.0389705 31.07461084
181.0495352 19.79853601

Name: +ve in-silico MS/MS by CFM-ID for WWYDYZMNFQIYPT-UHFFFAOYSA-N
ID: WWYDYZMNFQIYPT-UHFFFAOYSA-N
Comment: Energy2
Num peaks: 10
49.00727645 2.845077015
91.05422664 9.513649139
117.0334912 35.6427216
119.0491413 5.879608296
121.0284058 1.95879682
135.0440559 5.853658044
145.0284058 4.465079221
153.0182351 2.236778981
155.0338851 1.652199911
163.0389705 10.0641008

Name: +ve in-silico MS/MS by CFM-ID for LOFRBHZYZCIOJO-UHFFFAOYSA-N
ID: LOFRBHZYZCIOJO-UHFFFAOYSA-N
Comment: Energy0
Num peaks: 6
135.0440559 0.7770554719
149.0233204 2.024483329
151.0389705 10.75733227
153.0546206 2.833484389
165.0182351 0.6756845464
181.0495352 80.13897786

Name: +ve in-silico MS/MS by CFM-ID for LOFRBHZYZCIOJO-UHFFFAOYSA-N
ID: LOFRBHZYZCIOJO-UHFFFAOYSA-N
Comment: Energy1
Num peaks: 6
135.0440559 2.464929926
149.0233204 4.598258893
151.0389705 14.40278284
153.0546206 4.314830388
165.0182351 3.053767243
181.0495352 61.10310955

Name: +ve in-silico MS/MS by CFM-ID for LOFRBHZYZCIOJO-UHFFFAOYSA-N
ID: LOFRBHZYZCIOJO-UHFFFAOYSA-N
Comment: Energy2
Num peaks: 19
15.02292652 1.845893971
55.01784114 2.172743829
65.00219107 3.650803744
67.01784114 2.055608348
79.01784114 5.831121722
81.0334912 3.617316704
95.01275576 5.553789317
105.0334912 3.223615253
107.0491413 3.56074464
109.0284058 3.484430673
121.0284058 9.028390475
123.0440559 5.352808826
135.0076704 2.436048556
135.0440559 8.741726049
137.0233204 5.954233483
149.0233204 2.262803739
151.0389705 8.156876407
153.0546206 2.54004595
165.0182351 2.253392494

Name: +ve in-silico MS/MS by CFM-ID for ZHQLTKAVLJKSKR-UHFFFAOYSA-N
ID: ZHQLTKAVLJKSKR-UHFFFAOYSA-N
Comment: Energy0
Num peaks: 6
117.0334912 9.979730504
119.0491413 2.183522917
135.0440559 15.11317564
145.0284058 13.26945459
163.0389705 39.2302096
181.0495352 16.73560018

Name: +ve in-silico MS/MS by CFM-ID for ZHQLTKAVLJKSKR-UHFFFAOYSA-N
ID: ZHQLTKAVLJKSKR-UHFFFAOYSA-N
Comment: Energy1
Num peaks: 6
91.05422664 6.19637947
117.0334912 16.73495398
119.0491413 7.128997263
135.0440559 31.04728138
145.0284058 9.258444426
163.0389705 15.92512264

Name: +ve in-silico MS/MS by CFM-ID for ZHQLTKAVLJKSKR-UHFFFAOYSA-N
ID: ZHQLTKAVLJKSKR-UHFFFAOYSA-N
Comment: Energy2
Num peaks: 17
39.02292652 1.651964362
49.00727645 4.285349362
51.02292652 3.133240299
59.01275576 1.766785028
63.02292652 3.411714238
65.03857658 2.865711098
77.03857658 1.721706399
89.00219107 1.668733031
91.05422664 19.82938492
93.06987671 1.582227369
107.0127558 1.607203335
117.0334912 15.56557436
119.0127558 2.529430347
119.0491413 6.623007198
135.0440559 9.547173121
145.0284058 2.003817687
163.0389705 1.741195661

Name: +ve in-silico MS/MS by CFM-ID for HGEFWFBFQKWVMY-RQOWECAXSA-N
ID: HGEFWFBFQKWVMY-RQOWECAXSA-N
Comment: Energy0
Num peaks: 6
59.01275576 0.9797820187
121.0284058 7.220716821
135.0440559 6.739445061
145.0284058 9.030056472
163.0389705 49.81166239
181.0495352 20.38340269

Name: +ve in-silico MS/MS by CFM-ID for HGEFWFBFQKWVMY-RQOWECAXSA-N
ID: HGEFWFBFQKWVMY-RQOWECAXSA-N
Comment: Energy1
Num peaks: 9
53.00219107 3.310128012
71.01275576 2.610439673
117.0334912 1.627322089
121.0284058 16.04818153
133.0284058 1.85243106
135.0440559 20.40809482
145.0284058 6.85334994
163.0389705 19.22516623
181.0495352 8.101709491

Name: +ve in-silico MS/MS by CFM-ID for HGEFWFBFQKWVMY-RQOWECAXSA-N
ID: HGEFWFBFQKWVMY-RQOWECAXSA-N
Comment: Energy2
Num peaks: 23
25.00727645 4.970905198
39.02292652 2.606553738
41.00219107 3.509821952
49.00727645 2.597094449
51.02292652 1.606895583
53.00219107 2.724973206
53.03857658 2.170039588
67.01784114 3.829139907
69.0334912 1.885119354
77.00219107 1.795717336
79.01784114 2.24687342
91.01784114 2.012078648
92.99710569 2.133531222
93.0334912 5.442256184
105.0334912 4.777626264
107.0491413 3.421692643
117.0334912 5.412044568
119.0491413 1.631101875
121.0284058 14.13201312
133.0284058 2.218068937
135.0440559 5.904880514
145.0284058 1.669684693
163.0389705 1.539406071

Name: +ve in-silico MS/MS by CFM-ID for REIYIBBWPMFGGE-UHFFFAOYSA-N
ID: REIYIBBWPMFGGE-UHFFFAOYSA-N
Comment: Energy0
Num peaks: 6
123.0440559 3.859156478
137.0597059 3.923453306
149.0233204 1.145265021
151.0389705 2.439345296
163.0389705 4.521719545
181.0495352 80.97654506

Name: +ve in-silico MS/MS by CFM-ID for REIYIBBWPMFGGE-UHFFFAOYSA-N
ID: REIYIBBWPMFGGE-UHFFFAOYSA-N
Comment: Energy1
Num peaks: 6
123.0440559 11.78312407
137.0597059 5.375372391
151.0389705 5.376051054
153.0546206 22.06375437
163.0389705 8.852524862
181.0495352 35.71017905

Name: +ve in-silico MS/MS by CFM-ID for REIYIBBWPMFGGE-UHFFFAOYSA-N
ID: REIYIBBWPMFGGE-UHFFFAOYSA-N
Comment: Energy2
Num peaks: 15
39.02292652 5.322109309
53.00219107 2.314155826
55.01784114 10.38868939
67.01784114 7.483458678
69.0334912 2.757243174
81.0334912 7.759774379
95.04914126 8.778923315
107.0127558 3.73379692
107.0491413 4.545015647
109.0284058 2.399282993
121.0284058 4.333963457
123.0440559 9.168094177
135.0440559 3.742607212
137.0597059 5.250063871
163.0389705 3.247814684

Name: +ve in-silico MS/MS by CFM-ID for REIDAMBAPLIATC-UHFFFAOYSA-N
ID: REIDAMBAPLIATC-UHFFFAOYSA-N
Comment: Energy0
Num peaks: 6
135.0440559 16.38709364
137.0597059 2.263282451
149.0233204 16.10433016
151.0389705 1.523923132
163.0389705 14.24071189
181.0495352 43.74439521

Name: +ve in-silico MS/MS by CFM-ID for REIDAMBAPLIATC-UHFFFAOYSA-N
ID: REIDAMBAPLIATC-UHFFFAOYSA-N
Comment: Energy1
Num peaks: 6
105.0334912 9.070997955
135.0440559 28.00389353
137.0597059 4.606702805
149.0233204 13.46298301
163.0389705 17.06206044
181.0495352 15.39945989

Name: +ve in-silico MS/MS by CFM-ID for REIDAMBAPLIATC-UHFFFAOYSA-N
ID: REIDAMBAPLIATC-UHFFFAOYSA-N
Comment: Energy2
Num peaks: 11
49.00727645 5.710695549
51.02292652 7.581635086
63.02292652 10.33477419
79.01784114 4.105114636
79.05422664 3.721658854
105.0334912 28.29598472
107.0127558 2.430085464
107.0491413 3.832528787
133.0284058 3.778545677
135.0440559 6.361366766
149.0233204 5.82348913

Name: +ve in-silico MS/MS by CFM-ID for DTXCZTQREKZNKE-UHFFFAOYSA-N
ID: DTXCZTQREKZNKE-UHFFFAOYSA-N
Comment: Energy0
Num peaks: 6
43.01784114 1.567352664
135.0440559 5.617617717
137.0597059 4.018738177
139.002585 2.380019747
163.0389705 11.62278831
181.0495352 59.79005325

Name: +ve in-silico MS/MS by CFM-ID for DTXCZTQREKZNKE-UHFFFAOYSA-N
ID: DTXCZTQREKZNKE-UHFFFAOYSA-N
Comment: Energy1
Num peaks: 13
39.02292652 3.619048394
41.03857658 3.774081088
43.05422664 5.87805094
67.01784114 1.71877464
69.0334912 4.76971717
111.0076704 4.824724453
123.0076704 2.983548681
136.9869349 6.698560376
137.0233204 1.962189638
139.002585 13.99152918
155.0338851 2.313819974
163.0389705 8.972753976
181.0495352 18.89451436

Name: +ve in-silico MS/MS by CFM-ID for DTXCZTQREKZNKE-UHFFFAOYSA-N
ID: DTXCZTQREKZNKE-UHFFFAOYSA-N
Comment: Energy2
Num peaks: 24
25.00727645 2.810405814
27.02292652 3.229691331
39.02292652 14.5373778
41.00219107 1.563296126
41.03857658 9.56479594
43.01784114 1.488996886
43.05422664 7.743259508
49.00727645 3.854181412
51.02292652 6.507684395
53.00219107 1.185087251
53.03857658 1.516220306
55.01784114 1.421920623
67.01784114 5.76209887
68.99710569 1.457344825
71.01275576 2.021433338
95.01275576 2.247082403
105.0334912 1.211184336
107.0491413 1.280131861
111.0076704 2.377192277
117.0334912 1.785292815
119.0491413 2.553117704
123.0076704 1.189552138
135.0440559 1.722744115
163.0389705 1.647091106

Name: +ve in-silico MS/MS by CFM-ID for HRXAQVGNCWFWTL-UHFFFAOYSA-N
ID: HRXAQVGNCWFWTL-UHFFFAOYSA-N
Comment: Energy0
Num peaks: 6
59.01275576 2.195725683
121.0284058 7.198013873
135.0440559 6.808922845
145.0284058 11.05332501
163.0389705 43.97251364
181.0495352 18.19381242

Name: +ve in-silico MS/MS by CFM-ID for HRXAQVGNCWFWTL-UHFFFAOYSA-N
ID: HRXAQVGNCWFWTL-UHFFFAOYSA-N
Comment: Energy1
Num peaks: 9
41.00219107 3.112770089
59.01275576 3.311865241
117.0334912 4.665673248
121.0284058 14.61888454
135.0440559 21.53606228
137.0597059 3.874870037
145.0284058 8.382396881
163.0389705 16.46840088
181.0495352 6.259148417

Name: +ve in-silico MS/MS by CFM-ID for HRXAQVGNCWFWTL-UHFFFAOYSA-N
ID: HRXAQVGNCWFWTL-UHFFFAOYSA-N
Comment: Energy2
Num peaks: 18
41.00219107 11.3692777
43.01784114 6.439885149
59.01275576 10.19356904
63.02292652 2.566063371
65.03857658 2.289033257
77.00219107 6.027919257
79.01784114 3.618914868
91.01784114 2.725972955
93.0334912 5.934050643
95.04914126 1.699266007
105.0334912 2.489284369
107.0491413 2.553506218
117.0334912 2.511681348
119.0491413 5.867063045
121.0284058 6.173457673
135.0440559 3.606424185
145.0284058 2.575501952
163.0389705 2.218758578

Name: +ve in-silico MS/MS by CFM-ID for YKCAPWJWQQTXTB-UHFFFAOYSA-N
ID: YKCAPWJWQQTXTB-UHFFFAOYSA-N
Comment: Energy0
Num peaks: 6
90.98482676 12.19159011
93.00047682 11.48797476
119.0161269 4.74933454
137.0266916 10.48647414
145.0317769 20.60196814
163.0423416 26.2161466

Name: +ve in-silico MS/MS by CFM-ID for YKCAPWJWQQTXTB-UHFFFAOYSA-N
ID: YKCAPWJWQQTXTB-UHFFFAOYSA-N
Comment: Energy1
Num peaks: 14
27.02292652 3.654913245
39.02292652 2.709511064
53.03857658 9.958289329
55.05422664 3.017741357
57.0334912 10.21226331
59.04914126 2.446160505
71.04914126 12.36644319
88.96917669 2.136159909
90.98482676 10.05292104
93.00047682 6.634276728
119.0161269 1.977379144
137.0266916 2.774437637
145.0317769 7.422933207
163.0423416 5.859113735

Name: +ve in-silico MS/MS by CFM-ID for YKCAPWJWQQTXTB-UHFFFAOYSA-N
ID: YKCAPWJWQQTXTB-UHFFFAOYSA-N
Comment: Energy2
Num peaks: 18
15.02292652 1.577875587
25.00727645 3.706589227
27.02292652 14.23578977
29.03857658 1.495503818
53.03857658 7.720004559
55.05422664 4.087792955
64.96917669 2.073836634
67.01784114 2.073405037
71.04914126 4.916281974
74.98991214 1.958625882
76.96917669 2.130678222
90.98482676 15.21577564
93.00047682 9.425258731
95.01612688 1.675272168
117.0004768 1.927346538
119.0161269 4.192934883
129.0004768 1.43561071
145.0317769 1.51938244

Name: +ve in-silico MS/MS by CFM-ID for OFFSPAZVIVZPHU-UHFFFAOYSA-N
ID: OFFSPAZVIVZPHU-UHFFFAOYSA-N
Comment: Energy0
Num peaks: 6
44.99710569 0.1796055156
51.02292652 0.1472720625
119.0491413 0.4676807233
137.0233204 0.1308228485
145.0284058 47.83030352
163.0389705 50.77484828

Name: +ve in-silico MS/MS by CFM-ID for OFFSPAZVIVZPHU-UHFFFAOYSA-N
ID: OFFSPAZVIVZPHU-UHFFFAOYSA-N
Comment: Energy1
Num peaks: 6
51.02292652 0.7813435541
91.05422664 1.553861228
119.0491413 3.024905912
137.0233204 0.7425279367
145.0284058 56.70377019
163.0389705 35.03015985

Name: +ve in-silico MS/MS by CFM-ID for OFFSPAZVIVZPHU-UHFFFAOYSA-N
ID: OFFSPAZVIVZPHU-UHFFFAOYSA-N
Comment: Energy2
Num peaks: 7
44.99710569 3.174396923
49.00727645 14.27224054
51.02292652 5.591013938
91.05422664 16.35065853
119.0127558 5.645033919
119.0491413 7.182462157
145.0284058 30.92226333

Name: +ve in-silico MS/MS by CFM-ID for NCIYDDIPUGCVKX-UHFFFAOYSA-N
ID: NCIYDDIPUGCVKX-UHFFFAOYSA-N
Comment: Energy0
Num peaks: 6
47.01275576 0.8759397779
135.0440559 0.6973255655
149.0233204 4.885647836
151.0389705 9.108876035
153.0546206 2.199851693
181.0495352 79.71009581

Name: +ve in-silico MS/MS by CFM-ID for NCIYDDIPUGCVKX-UHFFFAOYSA-N
ID: NCIYDDIPUGCVKX-UHFFFAOYSA-N
Comment: Energy1
Num peaks: 6
123.0076704 2.74575995
123.0440559 2.021291711
149.0233204 7.423367189
151.0389705 13.44695045
153.0546206 4.337361813
181.0495352 54.76063148

Name: +ve in-silico MS/MS by CFM-ID for NCIYDDIPUGCVKX-UHFFFAOYSA-N
ID: NCIYDDIPUGCVKX-UHFFFAOYSA-N
Comment: Energy2
Num peaks: 26
15.02292652 1.7387811
25.00727645 1.903325113
29.00219107 1.382603859
49.00727645 1.507876527
53.00219107 1.395339407
55.01784114 1.99857193
65.00219107 1.98165138
67.01784114 4.506448977
69.0334912 1.653540343
79.01784114 1.726579063
93.0334912 1.498172231
95.01275576 7.504228221
97.02840582 3.457136057
105.0334912 3.514742168
107.0127558 2.463141222
107.0491413 1.306354586
109.0284058 3.035128436
121.0284058 7.334977977
123.0440559 4.802835701
135.0076704 2.011165324
135.0440559 6.605155386
137.0233204 3.721657696
149.0233204 3.993090175
151.0389705 5.476551657
153.0546206 1.877349267
165.0182351 1.720702512

Name: +ve in-silico MS/MS by CFM-ID for PNWOYKVCNDZOLS-UHFFFAOYSA-N
ID: PNWOYKVCNDZOLS-UHFFFAOYSA-N
Comment: Energy0
Num peaks: 6
75.9948532 0.5646424747
103.0057522 1.063051669
116.9850168 0.5101908336
118.0166513 0.6023497701
128.9850168 3.829662992
146.0115659 90.38706624

Name: +ve in-silico MS/MS by CFM-ID for PNWOYKVCNDZOLS-UHFFFAOYSA-N
ID: PNWOYKVCNDZOLS-UHFFFAOYSA-N
Comment: Energy1
Num peaks: 6
44.0130901 9.083010497
75.9948532 3.486897636
103.0057522 6.829471487
118.0166513 13.07648714
128.9850168 3.607432121
146.0115659 52.09701818

Name: +ve in-silico MS/MS by CFM-ID for PNWOYKVCNDZOLS-UHFFFAOYSA-N
ID: PNWOYKVCNDZOLS-UHFFFAOYSA-N
Comment: Energy2
Num peaks: 15
26.00252542 3.285750783
43.02907452 10.134171
45.04472458 9.495720041
58.9683041 5.174761516
73.97920313 9.036209905
75.9948532 7.827642701
82.03997355 2.713147958
85.97920313 5.570258116
93.00833907 2.408336526
103.0057522 5.019056629
116.0010012 2.728996609
116.9850168 3.003616409
118.0166513 5.572138961
128.9850168 6.015475924
146.0115659 2.449590146

Name: +ve in-silico MS/MS by CFM-ID for YVNRFQCFZVYDRO-UHFFFAOYSA-N
ID: YVNRFQCFZVYDRO-UHFFFAOYSA-N
Comment: Energy0
Num peaks: 6
149.0233204 2.393503358
151.0389705 5.166062715
153.0546206 1.844781714
163.0389705 17.41432003
165.0182351 0.6843300017
181.0495352 67.64060391

Name: +ve in-silico MS/MS by CFM-ID for YVNRFQCFZVYDRO-UHFFFAOYSA-N
ID: YVNRFQCFZVYDRO-UHFFFAOYSA-N
Comment: Energy1
Num peaks: 8
55.01784114 2.349912969
135.0440559 2.361933497
149.0233204 5.684639881
151.0389705 9.167509146
153.0546206 6.575478
163.0389705 20.81700983
165.0182351 1.577666348
181.0495352 32.70162604

Name: +ve in-silico MS/MS by CFM-ID for YVNRFQCFZVYDRO-UHFFFAOYSA-N
ID: YVNRFQCFZVYDRO-UHFFFAOYSA-N
Comment: Energy2
Num peaks: 20
41.00219107 2.154785032
53.00219107 5.562082476
55.01784114 6.426375237
77.00219107 2.181234404
79.01784114 10.49255483
81.0334912 5.820666943
93.0334912 4.28941852
95.01275576 1.650860704
97.02840582 2.059267138
107.0127558 4.562462841
109.0284058 5.800560141
121.0284058 2.71467906
123.0440559 1.587454639
133.0284058 4.555615989
135.0076704 2.15469026
135.0440559 6.232583887
137.0233204 2.153442823
149.0233204 2.309572833
151.0389705 2.311954983
163.0389705 5.504582822

Name: +ve in-silico MS/MS by CFM-ID for WCZPXJJNPSYRIV-JHYUDYDFSA-N
ID: WCZPXJJNPSYRIV-JHYUDYDFSA-N
Comment: Energy0
Num peaks: 6
83.01275576 0.6384652244
85.02840582 0.9673563657
97.02840582 1.310733791
99.04405588 0.6097339831
123.0440559 16.14863004
141.0546206 73.93662678

Name: +ve in-silico MS/MS by CFM-ID for WCZPXJJNPSYRIV-JHYUDYDFSA-N
ID: WCZPXJJNPSYRIV-JHYUDYDFSA-N
Comment: Energy1
Num peaks: 8
39.02292652 2.461859275
41.03857658 2.305794073
43.01784114 2.560134461
105.0334912 2.628121115
111.0440559 2.439174038
113.0597059 2.587009818
123.0440559 18.03603827
141.0546206 47.87856315

Name: +ve in-silico MS/MS by CFM-ID for WCZPXJJNPSYRIV-JHYUDYDFSA-N
ID: WCZPXJJNPSYRIV-JHYUDYDFSA-N
Comment: Energy2
Num peaks: 17
39.02292652 13.29356607
41.00219107 2.279098109
41.03857658 6.654827243
43.01784114 7.923905306
43.05422664 2.68599502
45.06987671 3.260972265
53.00219107 3.24385039
55.01784114 4.676513328
65.00219107 4.149485123
67.01784114 2.930619914
68.99710569 3.925551344
69.0334912 10.37868831
71.01275576 2.886795055
79.01784114 2.001894029
81.0334912 5.33641212
97.02840582 2.285856404
123.0440559 3.581239157

Name: +ve in-silico MS/MS by CFM-ID for GDBUZIKSJGRBJP-UHFFFAOYSA-N
ID: GDBUZIKSJGRBJP-UHFFFAOYSA-N
Comment: Energy0
Num peaks: 6
43.01784114 2.259481848
121.0284058 3.462221288
135.0440559 14.7206654
139.0389705 17.21296272
163.0389705 15.15422313
181.0495352 38.74880804

Name: +ve in-silico MS/MS by CFM-ID for GDBUZIKSJGRBJP-UHFFFAOYSA-N
ID: GDBUZIKSJGRBJP-UHFFFAOYSA-N
Comment: Energy1
Num peaks: 6
43.01784114 3.19687829
121.0284058 9.342531548
135.0440559 26.03277285
139.0389705 17.40827319
163.0389705 17.19376354
181.0495352 11.33043381

Name: +ve in-silico MS/MS by CFM-ID for GDBUZIKSJGRBJP-UHFFFAOYSA-N
ID: GDBUZIKSJGRBJP-UHFFFAOYSA-N
Comment: Energy2
Num peaks: 16
15.02292652 2.768019275
25.00727645 2.128038525
41.00219107 2.366464211
43.01784114 4.78701045
49.00727645 2.454130561
51.02292652 3.594435779
63.02292652 9.211487932
79.01784114 4.514437148
95.04914126 6.973534963
109.0284058 5.398413619
111.0440559 3.332076091
117.0334912 3.83576204
119.0491413 2.337367449
121.0284058 16.82787761
135.0440559 5.20531552
139.0389705 4.958090868

Name: +ve in-silico MS/MS by CFM-ID for YIZSVEAVNICESG-UHFFFAOYSA-N
ID: YIZSVEAVNICESG-UHFFFAOYSA-N
Comment: Energy0
Num peaks: 6
135.0440559 18.69321811
137.0597059 2.51271146
149.0233204 3.121023705
151.0389705 1.930653685
163.0389705 17.33004906
181.0495352 52.03788177

Name: +ve in-silico MS/MS by CFM-ID for YIZSVEAVNICESG-UHFFFAOYSA-N
ID: YIZSVEAVNICESG-UHFFFAOYSA-N
Comment: Energy1
Num peaks: 6
105.0334912 2.175726301
135.0440559 34.04190451
137.0597059 5.114656673
149.0233204 3.236404066
163.0389705 22.01471529
181.0495352 17.68391555

Name: +ve in-silico MS/MS by CFM-ID for YIZSVEAVNICESG-UHFFFAOYSA-N
ID: YIZSVEAVNICESG-UHFFFAOYSA-N
Comment: Energy2
Num peaks: 23
15.02292652 1.398260002
29.00219107 1.090689602
39.02292652 1.22471648
49.00727645 4.105688399
51.02292652 6.380970989
53.00219107 1.301030513
53.03857658 1.074320019
77.00219107 3.47863271
79.01784114 6.203963915
81.0334912 3.032331598
89.00219107 1.967685323
91.01784114 3.549530506
92.99710569 2.748818895
93.0334912 6.339860114
95.01275576 2.69198065
105.0334912 8.943524389
107.0491413 4.562823013
109.0284058 2.822449924
121.0284058 4.985954807
133.0284058 2.391658434
135.0440559 7.050658709
147.0076704 1.102094888
149.0233204 1.912328089

Name: +ve in-silico MS/MS by CFM-ID for NTBSWACRSMKRRB-UHFFFAOYSA-N
ID: NTBSWACRSMKRRB-UHFFFAOYSA-N
Comment: Energy0
Num peaks: 6
107.0491413 14.77352513
117.0334912 2.236541954
135.0440559 13.25583622
145.0284058 6.446723663
163.0389705 26.47203201
181.0495352 24.00398229

Name: +ve in-silico MS/MS by CFM-ID for NTBSWACRSMKRRB-UHFFFAOYSA-N
ID: NTBSWACRSMKRRB-UHFFFAOYSA-N
Comment: Energy1
Num peaks: 13
41.00219107 3.54255372
68.99710569 2.784524592
79.05422664 2.497975652
87.00767038 4.991975852
105.0334912 2.061103814
107.0491413 16.01090643
109.0647913 1.56771007
117.0334912 3.903989804
119.0491413 3.575876765
135.0440559 12.5071808
145.0284058 8.073572278
163.0389705 13.51674035
181.0495352 6.101627884

Name: +ve in-silico MS/MS by CFM-ID for NTBSWACRSMKRRB-UHFFFAOYSA-N
ID: NTBSWACRSMKRRB-UHFFFAOYSA-N
Comment: Energy2
Num peaks: 18
41.00219107 1.643409142
49.00727645 2.791128097
51.02292652 1.609317771
53.00219107 1.614460354
53.03857658 1.568278718
63.02292652 3.761100573
65.03857658 3.077042898
72.99202031 2.867442778
75.02292652 7.713516723
77.03857658 10.26136977
79.05422664 16.62777278
91.05422664 2.527315537
105.0334912 6.346319105
107.0491413 11.00835265
109.0647913 2.040216614
117.0334912 1.683556741
119.0491413 1.623681989
135.0440559 2.114499777

Name: +ve in-silico MS/MS by CFM-ID for DQVAVEZQPWBKEW-UHFFFAOYSA-N
ID: DQVAVEZQPWBKEW-UHFFFAOYSA-N
Comment: Energy0
Num peaks: 6
123.0440559 3.853357652
137.0597059 3.921009036
149.0233204 1.144809755
151.0389705 2.435320568
163.0389705 4.518612967
181.0495352 80.89838609

Name: +ve in-silico MS/MS by CFM-ID for DQVAVEZQPWBKEW-UHFFFAOYSA-N
ID: DQVAVEZQPWBKEW-UHFFFAOYSA-N
Comment: Energy1
Num peaks: 6
123.0440559 11.97861927
137.0597059 5.637969042
151.0389705 5.686675065
153.0546206 20.19575937
163.0389705 8.980763606
181.0495352 36.82868182

Name: +ve in-silico MS/MS by CFM-ID for DQVAVEZQPWBKEW-UHFFFAOYSA-N
ID: DQVAVEZQPWBKEW-UHFFFAOYSA-N
Comment: Energy2
Num peaks: 16
39.02292652 3.895772984
41.00219107 2.410860038
67.01784114 5.819831111
79.01784114 1.970618565
81.0334912 10.03034136
95.04914126 13.42889288
97.02840582 5.307400682
107.0127558 4.046524394
107.0491413 5.0847736
109.0284058 3.643679467
121.0284058 3.330558854
123.0440559 8.09614922
135.0440559 3.964080366
137.0597059 5.515234611
151.0389705 1.855606368
163.0389705 3.345850614

Name: +ve in-silico MS/MS by CFM-ID for WVJCRTSTRGRJJT-UHFFFAOYSA-N
ID: WVJCRTSTRGRJJT-UHFFFAOYSA-N
Comment: Energy0
Num peaks: 6
121.0284058 0.2806436449
135.0440559 0.2454992744
137.0233204 0.2645054203
145.0284058 0.1384764953
147.0076704 0.3716074853
163.0389705 98.10748406

Name: +ve in-silico MS/MS by CFM-ID for WVJCRTSTRGRJJT-UHFFFAOYSA-N
ID: WVJCRTSTRGRJJT-UHFFFAOYSA-N
Comment: Energy1
Num peaks: 6
121.0284058 3.204412651
133.0284058 3.194658305
135.0440559 10.34126294
137.0233204 8.717296449
145.0284058 1.240727003
163.0389705 66.37903416

Name: +ve in-silico MS/MS by CFM-ID for WVJCRTSTRGRJJT-UHFFFAOYSA-N
ID: WVJCRTSTRGRJJT-UHFFFAOYSA-N
Comment: Energy2
Num peaks: 22
25.00727645 1.704762102
39.02292652 2.759128078
41.00219107 2.444751219
49.00727645 2.73458233
53.00219107 2.226354632
65.00219107 2.381524668
65.03857658 2.317617247
67.01784114 7.005909821
92.99710569 1.620421294
93.0334912 2.258326409
95.01275576 1.541620714
107.0127558 2.076406533
109.0284058 4.317352964
117.0334912 7.92218695
119.0127558 4.982740255
121.0284058 5.412474692
133.0284058 3.39352258
135.0440559 7.575631534
137.0233204 6.079632058
145.0284058 3.114696297
147.0076704 2.042716868
163.0389705 5.01896403

Name: +ve in-silico MS/MS by CFM-ID for NYUABOGYMWADSF-UHFFFAOYSA-N
ID: NYUABOGYMWADSF-UHFFFAOYSA-N
Comment: Energy0
Num peaks: 6
109.0284058 0.6679748012
111.0440559 1.065784602
113.0597059 2.23793614
123.0440559 1.213369053
125.0233204 0.5182264518
141.0546206 92.83396933

Name: +ve in-silico MS/MS by CFM-ID for NYUABOGYMWADSF-UHFFFAOYSA-N
ID: NYUABOGYMWADSF-UHFFFAOYSA-N
Comment: Energy1
Num peaks: 6
39.02292652 1.834545877
81.0334912 2.707820258
111.0440559 4.250904107
113.0597059 4.331684121
123.0440559 1.98037397
141.0546206 68.90016739

Name: +ve in-silico MS/MS by CFM-ID for NYUABOGYMWADSF-UHFFFAOYSA-N
ID: NYUABOGYMWADSF-UHFFFAOYSA-N
Comment: Energy2
Num peaks: 15
39.02292652 12.08669508
55.05422664 10.10130334
65.00219107 6.730028866
65.03857658 3.809578943
67.01784114 6.816747491
67.05422664 2.779736931
69.0334912 2.885912765
81.0334912 13.15826556
83.04914126 2.95925299
95.04914126 3.554446206
97.02840582 2.425431298
113.0597059 2.340543988
123.0440559 6.115952862
125.0233204 2.729140922
141.0546206 3.312054066

Name: +ve in-silico MS/MS by CFM-ID for NBPJTZQIOVMOFS-VOTSOKGWSA-N
ID: NBPJTZQIOVMOFS-VOTSOKGWSA-N
Comment: Energy0
Num peaks: 10
39.02292652 3.944861896
41.03857658 4.007649301
43.05422664 2.137251111
53.00219107 1.863468761
71.01275576 3.458525743
111.0076704 3.954622027
135.0440559 4.421012863
137.0597059 3.143670617
163.0389705 7.14903273
181.0495352 46.48365384

Name: +ve in-silico MS/MS by CFM-ID for NBPJTZQIOVMOFS-VOTSOKGWSA-N
ID: NBPJTZQIOVMOFS-VOTSOKGWSA-N
Comment: Energy1
Num peaks: 19
39.02292652 2.213462446
41.03857658 1.916971036
43.01784114 1.368703423
43.05422664 2.094495874
69.0334912 4.526563051
81.0334912 3.647544366
83.04914126 1.405485971
109.0284058 2.439227154
111.0076704 3.657047285
123.0076704 1.706877075
135.0076704 2.458644173
136.9869349 2.473123966
137.0233204 2.565084722
139.002585 3.576576381
153.0182351 2.331376132
153.0546206 2.614319368
155.0338851 2.26213119
163.0389705 11.73547458
181.0495352 26.23999597

Name: +ve in-silico MS/MS by CFM-ID for NBPJTZQIOVMOFS-VOTSOKGWSA-N
ID: NBPJTZQIOVMOFS-VOTSOKGWSA-N
Comment: Energy2
Num peaks: 18
25.00727645 4.063220698
27.02292652 2.173125193
39.02292652 33.4602255
41.00219107 1.436193651
41.03857658 6.634514002
43.05422664 5.387066612
53.00219107 5.328542341
55.01784114 3.935700224
67.01784114 2.602690548
68.99710569 1.01361547
69.0334912 1.112622429
71.01275576 1.756092744
79.01784114 0.981102104
81.0334912 6.021520721
83.04914126 1.405976257
91.01784114 1.227892928
105.0334912 1.102274363
135.0440559 1.027808837

Name: +ve in-silico MS/MS by CFM-ID for NGGPLHHTRNJSDT-UHFFFAOYSA-N
ID: NGGPLHHTRNJSDT-UHFFFAOYSA-N
Comment: Energy0
Num peaks: 6
65.00219107 0.6281409119
71.01275576 1.536925359
109.0284058 1.485198312
111.0440559 0.6818808802
123.0440559 8.717094787
141.0546206 81.87772668

Name: +ve in-silico MS/MS by CFM-ID for NGGPLHHTRNJSDT-UHFFFAOYSA-N
ID: NGGPLHHTRNJSDT-UHFFFAOYSA-N
Comment: Energy1
Num peaks: 8
45.0334912 2.344843022
69.0334912 2.928297592
97.02840582 3.938099918
109.0284058 2.363918775
111.0440559 6.565668116
113.0597059 9.654093702
123.0440559 10.16380881
141.0546206 44.19465696

Name: +ve in-silico MS/MS by CFM-ID for NGGPLHHTRNJSDT-UHFFFAOYSA-N
ID: NGGPLHHTRNJSDT-UHFFFAOYSA-N
Comment: Energy2
Num peaks: 15
25.00727645 3.004193011
27.02292652 3.780955752
41.00219107 7.250074298
43.01784114 4.452872036
53.00219107 6.918733323
55.01784114 8.060085307
65.00219107 14.38304699
67.01784114 8.654063018
68.99710569 4.748418637
69.0334912 6.84069568
71.01275576 4.049364616
93.0334912 3.296504168
95.04914126 1.803595305
109.0284058 2.128769122
123.0440559 2.417977561

Name: +ve in-silico MS/MS by CFM-ID for ILFPCMXTASDZKM-RXMQYKEDSA-N
ID: ILFPCMXTASDZKM-RXMQYKEDSA-N
Comment: Energy0
Num peaks: 6
93.0334912 1.824211309
95.04914126 13.27121192
97.06479133 1.834519815
105.0334912 4.164246931
123.0440559 34.74653788
141.0546206 34.20565344

Name: +ve in-silico MS/MS by CFM-ID for ILFPCMXTASDZKM-RXMQYKEDSA-N
ID: ILFPCMXTASDZKM-RXMQYKEDSA-N
Comment: Energy1
Num peaks: 20
39.02292652 1.431757351
49.00727645 1.782479179
51.02292652 1.581860761
53.03857658 1.70803385
55.01784114 2.281437219
63.02292652 3.209962437
65.00219107 2.746287309
67.01784114 2.849301057
67.05422664 1.657585425
69.0334912 3.714302418
77.03857658 2.51928477
81.0334912 1.524667592
91.01784114 2.768575885
93.0334912 1.980912319
95.04914126 14.75528316
97.06479133 2.444544267
105.0334912 4.907604966
113.0597059 2.409993464
123.0440559 16.88846729
141.0546206 7.822793281

Name: +ve in-silico MS/MS by CFM-ID for ILFPCMXTASDZKM-RXMQYKEDSA-N
ID: ILFPCMXTASDZKM-RXMQYKEDSA-N
Comment: Energy2
Num peaks: 22
39.02292652 5.62508566
43.01784114 2.896526562
45.0334912 2.004426157
49.00727645 9.935477776
51.02292652 5.913806179
53.03857658 8.589203922
55.01784114 1.75854936
61.02840582 1.579266995
63.02292652 2.056519261
65.00219107 1.679486921
65.03857658 2.648663594
67.01784114 6.344523328
67.05422664 4.362296733
69.0334912 2.668147082
71.04914126 2.298159491
77.03857658 2.742187853
79.05422664 2.485366066
81.0334912 3.281101212
93.0334912 1.88763726
95.04914126 5.751175052
105.0334912 2.436111752
123.0440559 1.831319583

Name: +ve in-silico MS/MS by CFM-ID for VVBIGJOVPZMWGU-UHFFFAOYSA-N
ID: VVBIGJOVPZMWGU-UHFFFAOYSA-N
Comment: Energy0
Num peaks: 6
85.02840582 0.5605113787
95.04914126 0.3974223624
115.0389705 0.3357835652
123.0440559 7.431898451
125.0233204 1.09516613
141.0546206 86.55424287

Name: +ve in-silico MS/MS by CFM-ID for VVBIGJOVPZMWGU-UHFFFAOYSA-N
ID: VVBIGJOVPZMWGU-UHFFFAOYSA-N
Comment: Energy1
Num peaks: 11
53.00219107 2.424779252
55.01784114 3.127899178
57.0334912 3.455612251
65.00219107 2.519501569
67.01784114 3.756782231
69.0334912 4.335994387
71.04914126 6.910773911
97.02840582 4.254990892
99.04405588 4.69585207
123.0440559 9.034348995
141.0546206 36.5863665

Name: +ve in-silico MS/MS by CFM-ID for VVBIGJOVPZMWGU-UHFFFAOYSA-N
ID: VVBIGJOVPZMWGU-UHFFFAOYSA-N
Comment: Energy2
Num peaks: 22
25.00727645 1.626772962
27.02292652 1.506570976
39.02292652 8.205760897
41.00219107 1.393572662
41.03857658 5.122998127
43.01784114 1.201626984
44.99710569 1.49259819
53.00219107 3.114972624
55.01784114 7.498261417
57.0334912 10.32045906
65.00219107 6.187461052
67.01784114 5.211019915
68.99710569 2.252134242
69.0334912 3.96221178
71.04914126 1.667305682
83.01275576 3.935765377
85.02840582 2.090068293
95.04914126 1.840814747
105.0334912 1.585202441
107.0127558 1.87485417
123.0440559 6.728563886
125.0233204 2.340857609

Name: +ve in-silico MS/MS by CFM-ID for IDTFANFXLFNLMC-UHFFFAOYSA-N
ID: IDTFANFXLFNLMC-UHFFFAOYSA-N
Comment: Energy0
Num peaks: 6
107.0491413 19.57388507
109.0647913 3.329983413
135.0440559 25.94790969
137.0597059 2.139531216
163.0389705 16.13920322
181.0495352 28.29925289

Name: +ve in-silico MS/MS by CFM-ID for IDTFANFXLFNLMC-UHFFFAOYSA-N
ID: IDTFANFXLFNLMC-UHFFFAOYSA-N
Comment: Energy1
Num peaks: 6
107.0491413 16.81835736
109.0647913 2.631004907
135.0440559 44.86758913
137.0597059 4.22917323
163.0389705 12.15334158
181.0495352 7.344005687

Name: +ve in-silico MS/MS by CFM-ID for IDTFANFXLFNLMC-UHFFFAOYSA-N
ID: IDTFANFXLFNLMC-UHFFFAOYSA-N
Comment: Energy2
Num peaks: 12
39.02292652 3.302248978
49.00727645 4.511640744
51.02292652 6.470099851
63.02292652 19.73043548
65.03857658 6.332550441
79.01784114 2.911180583
79.05422664 6.084732552
81.0334912 7.46892457
91.01784114 3.108858594
107.0491413 15.2376525
109.0647913 2.979227973
135.0440559 2.5132488

Name: +ve in-silico MS/MS by CFM-ID for WFVBGDQDYLTEJX-SNAWJCMRSA-N
ID: WFVBGDQDYLTEJX-SNAWJCMRSA-N
Comment: Energy0
Num peaks: 6
59.01275576 0.9868265326
121.0284058 7.231818094
135.0440559 6.806433574
145.0284058 8.695893118
163.0389705 50.03773136
181.0495352 20.60094154

Name: +ve in-silico MS/MS by CFM-ID for WFVBGDQDYLTEJX-SNAWJCMRSA-N
ID: WFVBGDQDYLTEJX-SNAWJCMRSA-N
Comment: Energy1
Num peaks: 7
53.00219107 4.728573335
71.01275576 4.805781928
121.0284058 16.96398807
135.0440559 22.18375178
145.0284058 6.723678951
163.0389705 20.2354887
181.0495352 8.609643175

Name: +ve in-silico MS/MS by CFM-ID for WFVBGDQDYLTEJX-SNAWJCMRSA-N
ID: WFVBGDQDYLTEJX-SNAWJCMRSA-N
Comment: Energy2
Num peaks: 18
25.00727645 7.549811116
39.02292652 7.093890742
41.00219107 3.76702094
41.03857658 2.155901911
53.00219107 5.179206215
65.00219107 5.044041675
67.01784114 3.023355601
69.0334912 2.175859965
71.01275576 1.861067735
77.00219107 2.876185693
91.01784114 3.109243049
93.0334912 2.871409839
105.0334912 2.916432389
107.0491413 2.856340863
117.0334912 3.562888201
121.0284058 14.7346837
133.0284058 2.435136405
135.0440559 6.842312606

Name: +ve in-silico MS/MS by CFM-ID for NGYYFWGABVVEPL-UHFFFAOYSA-N
ID: NGYYFWGABVVEPL-UHFFFAOYSA-N
Comment: Energy0
Num peaks: 6
99.04405588 0.1514051675
111.0440559 0.8178280967
113.0597059 0.2979184849
123.0440559 47.74832222
125.0233204 0.3858611135
141.0546206 49.6006099

Name: +ve in-silico MS/MS by CFM-ID for NGYYFWGABVVEPL-UHFFFAOYSA-N
ID: NGYYFWGABVVEPL-UHFFFAOYSA-N
Comment: Energy1
Num peaks: 6
81.0334912 1.242922913
97.02840582 0.5440602275
111.0440559 2.897174806
113.0597059 1.957571637
123.0440559 67.64256783
141.0546206 21.0437667

Name: +ve in-silico MS/MS by CFM-ID for NGYYFWGABVVEPL-UHFFFAOYSA-N
ID: NGYYFWGABVVEPL-UHFFFAOYSA-N
Comment: Energy2
Num peaks: 9
39.02292652 5.729831462
41.00219107 2.169903291
53.00219107 4.081709934
55.01784114 1.763712752
55.05422664 2.5574926
81.0334912 14.12325751
95.04914126 3.164443137
107.0127558 2.524873987
123.0440559 45.11434696

Name: +ve in-silico MS/MS by CFM-ID for QJBPRJDMIUSGLF-UHFFFAOYSA-N
ID: QJBPRJDMIUSGLF-UHFFFAOYSA-N
Comment: Energy0
Num peaks: 6
121.0284058 1.108838608
123.0440559 3.198036057
135.0440559 1.514973251
137.0597059 2.209728547
163.0389705 6.304567937
181.0495352 80.96351725

Name: +ve in-silico MS/MS by CFM-ID for QJBPRJDMIUSGLF-UHFFFAOYSA-N
ID: QJBPRJDMIUSGLF-UHFFFAOYSA-N
Comment: Energy1
Num peaks: 8
121.0284058 4.957745434
123.0440559 12.5637937
135.0440559 5.006739215
137.0597059 6.146240154
151.0389705 5.468224827
153.0546206 16.2050473
163.0389705 7.512148008
181.0495352 25.73143199

Name: +ve in-silico MS/MS by CFM-ID for QJBPRJDMIUSGLF-UHFFFAOYSA-N
ID: QJBPRJDMIUSGLF-UHFFFAOYSA-N
Comment: Energy2
Num peaks: 23
39.02292652 1.935278249
41.00219107 1.125837184
53.00219107 3.222373065
55.01784114 1.126737134
67.01784114 1.795488686
77.00219107 7.371161286
79.01784114 4.691088956
81.0334912 3.093446723
91.01784114 1.767289118
93.0334912 2.394387732
95.01275576 2.850414534
95.04914126 2.944191336
105.0334912 8.144250556
107.0491413 1.260082096
109.0647913 1.818447621
119.0491413 4.050956833
121.0284058 7.110338386
123.0440559 6.340201664
133.0284058 2.998609811
135.0440559 6.910859935
137.0597059 2.086429157
153.0546206 1.413223845
163.0389705 3.668250054

Name: +ve in-silico MS/MS by CFM-ID for JNEAWAJKXCLSEX-UHFFFAOYSA-N
ID: JNEAWAJKXCLSEX-UHFFFAOYSA-N
Comment: Energy0
Num peaks: 6
109.0284058 1.725013489
117.0334912 3.234312397
119.0491413 3.994593085
121.0284058 2.274943538
163.0389705 13.3463851
181.0495352 70.19753649

Name: +ve in-silico MS/MS by CFM-ID for JNEAWAJKXCLSEX-UHFFFAOYSA-N
ID: JNEAWAJKXCLSEX-UHFFFAOYSA-N
Comment: Energy1
Num peaks: 7
107.0491413 5.430685181
117.0334912 5.123628437
119.0491413 6.021594958
133.0284058 3.013240501
135.0440559 31.95820704
163.0389705 11.95026594
181.0495352 16.70585155

Name: +ve in-silico MS/MS by CFM-ID for JNEAWAJKXCLSEX-UHFFFAOYSA-N
ID: JNEAWAJKXCLSEX-UHFFFAOYSA-N
Comment: Energy2
Num peaks: 20
25.00727645 2.49594497
39.02292652 2.546902975
49.00727645 1.946709719
63.02292652 3.560119654
65.03857658 1.673606253
67.01784114 2.730813184
69.0334912 2.089010265
75.02292652 1.619521555
77.00219107 3.37055898
79.01784114 3.249663135
89.03857658 3.79482988
91.01784114 4.027988023
91.05422664 2.92876795
93.0334912 13.15330788
101.0385766 2.337916431
109.0284058 2.587008275
117.0334912 6.507820517
119.0491413 5.786499489
121.0284058 12.56983831
135.0440559 1.548901668

Name: +ve in-silico MS/MS by CFM-ID for GLPDBGACWOZVNL-ZETCQYMHSA-N
ID: GLPDBGACWOZVNL-ZETCQYMHSA-N
Comment: Energy0
Num peaks: 6
95.04914126 0.8316581925
137.0233204 1.278246461
149.0233204 0.9224256249
151.0389705 2.166588848
163.0389705 27.08685894
181.0495352 63.08192557

Name: +ve in-silico MS/MS by CFM-ID for GLPDBGACWOZVNL-ZETCQYMHSA-N
ID: GLPDBGACWOZVNL-ZETCQYMHSA-N
Comment: Energy1
Num peaks: 9
71.01275576 2.244189001
121.0284058 5.189062386
135.0440559 2.782590659
137.0233204 12.14562474
151.0389705 6.913055807
153.0546206 7.992237416
163.0389705 18.44062159
165.0182351 2.235824255
181.0495352 22.96617497

Name: +ve in-silico MS/MS by CFM-ID for GLPDBGACWOZVNL-ZETCQYMHSA-N
ID: GLPDBGACWOZVNL-ZETCQYMHSA-N
Comment: Energy2
Num peaks: 26
39.02292652 3.260204641
41.00219107 3.220622634
43.01784114 2.265506916
51.02292652 1.488190039
53.00219107 3.392252961
63.02292652 1.357094042
65.03857658 5.106453174
67.01784114 4.856812802
69.0334912 2.394194071
81.0334912 4.49927256
83.01275576 1.763654555
93.0334912 1.651353683
95.01275576 1.605649578
95.04914126 4.238580591
105.0334912 2.649982305
107.0491413 1.563324474
109.0284058 2.491862234
111.0440559 5.431720773
121.0284058 9.303988894
123.0440559 2.55693618
135.0440559 3.146491705
137.0233204 5.404011999
145.0284058 1.345919453
149.0233204 1.39702034
151.0389705 1.237429907
163.0389705 3.397477163

Name: +ve in-silico MS/MS by CFM-ID for VJOGYMFEXBOAPD-UHFFFAOYSA-N
ID: VJOGYMFEXBOAPD-UHFFFAOYSA-N
Comment: Energy0
Num peaks: 6
79.01784114 1.684968935
81.0334912 1.480637464
111.0440559 1.477513563
113.0597059 2.537023453
123.0440559 8.685212034
141.0546206 77.33155812

Name: +ve in-silico MS/MS by CFM-ID for VJOGYMFEXBOAPD-UHFFFAOYSA-N
ID: VJOGYMFEXBOAPD-UHFFFAOYSA-N
Comment: Energy1
Num peaks: 6
39.02292652 2.558122354
109.0284058 2.814706513
111.0440559 5.56649683
113.0597059 6.659504926
123.0440559 12.06642666
141.0546206 52.25071087

Name: +ve in-silico MS/MS by CFM-ID for VJOGYMFEXBOAPD-UHFFFAOYSA-N
ID: VJOGYMFEXBOAPD-UHFFFAOYSA-N
Comment: Energy2
Num peaks: 14
25.00727645 5.13869627
27.02292652 4.093764892
39.02292652 8.494329677
41.03857658 3.828844202
53.00219107 4.569631364
55.01784114 13.11673853
57.0334912 7.59425589
69.0334912 7.020702192
71.04914126 2.359727718
79.01784114 8.646925923
81.0334912 3.669420093
83.01275576 6.53386529
83.04914126 2.175317289
85.02840582 3.199102357

Name: +ve in-silico MS/MS by CFM-ID for WCZPXJJNPSYRIV-QXRNQMCJSA-N
ID: WCZPXJJNPSYRIV-QXRNQMCJSA-N
Comment: Energy0
Num peaks: 6
83.01275576 0.6384652244
85.02840582 0.9673563657
97.02840582 1.310733791
99.04405588 0.6097339831
123.0440559 16.14863004
141.0546206 73.93662678

Name: +ve in-silico MS/MS by CFM-ID for WCZPXJJNPSYRIV-QXRNQMCJSA-N
ID: WCZPXJJNPSYRIV-QXRNQMCJSA-N
Comment: Energy1
Num peaks: 8
39.02292652 2.461859275
41.03857658 2.305794073
43.01784114 2.560134461
105.0334912 2.628121115
111.0440559 2.439174038
113.0597059 2.587009818
123.0440559 18.03603827
141.0546206 47.87856315

Name: +ve in-silico MS/MS by CFM-ID for WCZPXJJNPSYRIV-QXRNQMCJSA-N
ID: WCZPXJJNPSYRIV-QXRNQMCJSA-N
Comment: Energy2
Num peaks: 17
39.02292652 13.29356607
41.00219107 2.279098109
41.03857658 6.654827243
43.01784114 7.923905306
43.05422664 2.68599502
45.06987671 3.260972265
53.00219107 3.24385039
55.01784114 4.676513328
65.00219107 4.149485123
67.01784114 2.930619914
68.99710569 3.925551344
69.0334912 10.37868831
71.01275576 2.886795055
79.01784114 2.001894029
81.0334912 5.33641212
97.02840582 2.285856404
123.0440559 3.581239157

Name: +ve in-silico MS/MS by CFM-ID for ACOFACMTVIGUGM-UHFFFAOYSA-N
ID: ACOFACMTVIGUGM-UHFFFAOYSA-N
Comment: Energy0
Num peaks: 6
95.04914126 5.010615768
121.0284058 13.84176235
149.0233204 16.94204739
151.0389705 3.033968381
163.0389705 2.901459192
181.0495352 49.81776789

Name: +ve in-silico MS/MS by CFM-ID for ACOFACMTVIGUGM-UHFFFAOYSA-N
ID: ACOFACMTVIGUGM-UHFFFAOYSA-N
Comment: Energy1
Num peaks: 8
95.04914126 4.988629219
121.0284058 29.58176792
123.0440559 1.648967403
149.0233204 15.40327939
151.0389705 2.452046772
153.0546206 2.182166779
163.0389705 3.8611151
181.0495352 21.34225274

Name: +ve in-silico MS/MS by CFM-ID for ACOFACMTVIGUGM-UHFFFAOYSA-N
ID: ACOFACMTVIGUGM-UHFFFAOYSA-N
Comment: Energy2
Num peaks: 16
49.00727645 1.302658426
51.02292652 1.738222457
55.01784114 1.678579682
59.01275576 2.395793743
63.02292652 4.971048954
65.03857658 6.422217934
67.01784114 2.213121377
67.05422664 1.661266025
77.00219107 7.007035294
79.01784114 7.507784777
89.00219107 2.889277333
91.01784114 6.414724766
93.0334912 10.64076015
95.04914126 5.969785797
105.0334912 5.393021063
121.0284058 12.40791602

Name: +ve in-silico MS/MS by CFM-ID for QNHQEUFMIKRNTB-UHFFFAOYSA-N
ID: QNHQEUFMIKRNTB-UHFFFAOYSA-N
Comment: Energy0
Num peaks: 6
121.0284058 20.45528331
125.0233204 3.93865273
137.0597059 3.018926226
139.0389705 3.964246908
163.0389705 7.610539816
181.0495352 53.18465435

Name: +ve in-silico MS/MS by CFM-ID for QNHQEUFMIKRNTB-UHFFFAOYSA-N
ID: QNHQEUFMIKRNTB-UHFFFAOYSA-N
Comment: Energy1
Num peaks: 12
109.0284058 4.118859145
111.0440559 2.330793855
121.0284058 5.456656331
125.0597059 2.581643375
135.0440559 4.648869124
137.0233204 8.286253623
137.0597059 5.776867019
139.0389705 9.549457661
151.0389705 3.358147028
153.0546206 20.93086051
163.0389705 4.259917015
181.0495352 9.468993006

Name: +ve in-silico MS/MS by CFM-ID for QNHQEUFMIKRNTB-UHFFFAOYSA-N
ID: QNHQEUFMIKRNTB-UHFFFAOYSA-N
Comment: Energy2
Num peaks: 29
39.02292652 2.519768416
41.00219107 1.469847407
41.03857658 1.04939822
49.00727645 3.827271009
51.02292652 1.600631231
53.00219107 3.770272483
55.01784114 2.972292136
65.03857658 5.60129355
67.01784114 1.335795942
69.0334912 1.110667745
75.02292652 2.609234124
77.03857658 2.329675751
79.05422664 2.142987642
91.01784114 3.033388454
93.0334912 3.841843254
95.01275576 1.678418223
95.04914126 1.153896494
97.02840582 2.325348308
107.0491413 1.03997738
109.0284058 4.957980147
111.0440559 2.566287699
119.0491413 1.484243268
121.0284058 14.97911436
125.0233204 1.853222028
135.0440559 2.686381738
137.0233204 2.569227069
139.0389705 1.732785496
163.0389705 1.098482105
165.0182351 1.077835518

Name: +ve in-silico MS/MS by CFM-ID for WFVBGDQDYLTEJX-UHFFFAOYSA-N
ID: WFVBGDQDYLTEJX-UHFFFAOYSA-N
Comment: Energy0
Num peaks: 6
59.01275576 0.9868265326
121.0284058 7.231818094
135.0440559 6.806433574
145.0284058 8.695893118
163.0389705 50.03773136
181.0495352 20.60094154

Name: +ve in-silico MS/MS by CFM-ID for WFVBGDQDYLTEJX-UHFFFAOYSA-N
ID: WFVBGDQDYLTEJX-UHFFFAOYSA-N
Comment: Energy1
Num peaks: 7
53.00219107 4.728573335
71.01275576 4.805781928
121.0284058 16.96398807
135.0440559 22.18375178
145.0284058 6.723678951
163.0389705 20.2354887
181.0495352 8.609643175

Name: +ve in-silico MS/MS by CFM-ID for WFVBGDQDYLTEJX-UHFFFAOYSA-N
ID: WFVBGDQDYLTEJX-UHFFFAOYSA-N
Comment: Energy2
Num peaks: 18
25.00727645 7.549811116
39.02292652 7.093890742
41.00219107 3.76702094
41.03857658 2.155901911
53.00219107 5.179206215
65.00219107 5.044041675
67.01784114 3.023355601
69.0334912 2.175859965
71.01275576 1.861067735
77.00219107 2.876185693
91.01784114 3.109243049
93.0334912 2.871409839
105.0334912 2.916432389
107.0491413 2.856340863
117.0334912 3.562888201
121.0284058 14.7346837
133.0284058 2.435136405
135.0440559 6.842312606

Name: +ve in-silico MS/MS by CFM-ID for KFOVHCBSJURLKO-UHFFFAOYSA-N
ID: KFOVHCBSJURLKO-UHFFFAOYSA-N
Comment: Energy0
Num peaks: 6
123.0440559 3.729559375
135.0440559 2.090622226
137.0597059 3.770848568
151.0389705 1.178284156
163.0389705 6.05233505
181.0495352 77.87652689

Name: +ve in-silico MS/MS by CFM-ID for KFOVHCBSJURLKO-UHFFFAOYSA-N
ID: KFOVHCBSJURLKO-UHFFFAOYSA-N
Comment: Energy1
Num peaks: 7
121.0284058 4.578166064
123.0440559 9.976142297
137.0597059 4.553895654
151.0389705 5.972256601
153.0546206 18.34988543
163.0389705 8.721812778
181.0495352 29.4422765

Name: +ve in-silico MS/MS by CFM-ID for KFOVHCBSJURLKO-UHFFFAOYSA-N
ID: KFOVHCBSJURLKO-UHFFFAOYSA-N
Comment: Energy2
Num peaks: 19
39.02292652 5.196636431
41.00219107 2.470996432
77.00219107 5.571367231
79.01784114 4.088302154
81.0334912 3.101941602
91.01784114 6.913324959
93.0334912 4.847062292
95.04914126 7.234386517
97.02840582 1.416620341
105.0334912 4.382548448
107.0491413 2.848469098
109.0647913 3.478556025
119.0491413 4.437309988
121.0284058 7.793412932
123.0440559 4.980429877
133.0284058 1.44943062
135.0440559 5.433332496
137.0597059 2.843525361
163.0389705 2.039704236

Name: +ve in-silico MS/MS by CFM-ID for WCZPXJJNPSYRIV-JSKYLQRQSA-N
ID: WCZPXJJNPSYRIV-JSKYLQRQSA-N
Comment: Energy0
Num peaks: 6
83.01275576 0.6384652244
85.02840582 0.9673563657
97.02840582 1.310733791
99.04405588 0.6097339831
123.0440559 16.14863004
141.0546206 73.93662678

Name: +ve in-silico MS/MS by CFM-ID for WCZPXJJNPSYRIV-JSKYLQRQSA-N
ID: WCZPXJJNPSYRIV-JSKYLQRQSA-N
Comment: Energy1
Num peaks: 8
39.02292652 2.461859275
41.03857658 2.305794073
43.01784114 2.560134461
105.0334912 2.628121115
111.0440559 2.439174038
113.0597059 2.587009818
123.0440559 18.03603827
141.0546206 47.87856315

Name: +ve in-silico MS/MS by CFM-ID for WCZPXJJNPSYRIV-JSKYLQRQSA-N
ID: WCZPXJJNPSYRIV-JSKYLQRQSA-N
Comment: Energy2
Num peaks: 17
39.02292652 13.29356607
41.00219107 2.279098109
41.03857658 6.654827243
43.01784114 7.923905306
43.05422664 2.68599502
45.06987671 3.260972265
53.00219107 3.24385039
55.01784114 4.676513328
65.00219107 4.149485123
67.01784114 2.930619914
68.99710569 3.925551344
69.0334912 10.37868831
71.01275576 2.886795055
79.01784114 2.001894029
81.0334912 5.33641212
97.02840582 2.285856404
123.0440559 3.581239157

Name: +ve in-silico MS/MS by CFM-ID for ZVUUAOZFEUKPLC-UHFFFAOYSA-N
ID: ZVUUAOZFEUKPLC-UHFFFAOYSA-N
Comment: Energy0
Num peaks: 8
53.00219107 7.34997927
65.00219107 3.375045446
67.01784114 12.05682634
67.05422664 6.009858549
69.06987671 10.54540021
95.04914126 6.846176594
97.06479133 5.111041226
141.0546206 31.97585929

Name: +ve in-silico MS/MS by CFM-ID for ZVUUAOZFEUKPLC-UHFFFAOYSA-N
ID: ZVUUAOZFEUKPLC-UHFFFAOYSA-N
Comment: Energy1
Num peaks: 17
41.03857658 2.674258362
43.05422664 4.774023451
53.00219107 3.640367673
53.03857658 2.93123544
57.0334912 2.868744031
63.02292652 4.179426533
65.00219107 3.305290891
65.03857658 2.707022624
67.01784114 10.54092033
67.05422664 5.607443488
69.0334912 3.007941473
69.06987671 5.968097755
71.04914126 10.08720038
95.04914126 2.823756455
97.06479133 3.708040662
123.0440559 3.204631679
141.0546206 8.695852708

Name: +ve in-silico MS/MS by CFM-ID for ZVUUAOZFEUKPLC-UHFFFAOYSA-N
ID: ZVUUAOZFEUKPLC-UHFFFAOYSA-N
Comment: Energy2
Num peaks: 12
27.02292652 3.152829379
39.02292652 17.70620259
41.03857658 7.406592052
43.05422664 5.480426377
49.00727645 3.999155882
53.00219107 4.047383399
53.03857658 4.898219504
63.02292652 5.339945493
65.00219107 3.63809363
65.03857658 5.541961834
67.05422664 9.023675559
69.06987671 12.06959402

Name: +ve in-silico MS/MS by CFM-ID for WDYYLHVXCSRDRG-UHFFFAOYSA-N
ID: WDYYLHVXCSRDRG-UHFFFAOYSA-N
Comment: Energy0
Num peaks: 6
121.0284058 7.176597787
123.0440559 1.830377699
149.0233204 19.40568629
151.0389705 4.746065003
163.0389705 3.001587044
181.0495352 56.68288777

Name: +ve in-silico MS/MS by CFM-ID for WDYYLHVXCSRDRG-UHFFFAOYSA-N
ID: WDYYLHVXCSRDRG-UHFFFAOYSA-N
Comment: Energy1
Num peaks: 7
121.0284058 11.96465323
123.0440559 2.529552869
149.0233204 22.19858018
151.0389705 5.710259622
153.0546206 2.435688671
163.0389705 6.179918966
181.0495352 31.07157187

Name: +ve in-silico MS/MS by CFM-ID for WDYYLHVXCSRDRG-UHFFFAOYSA-N
ID: WDYYLHVXCSRDRG-UHFFFAOYSA-N
Comment: Energy2
Num peaks: 21
39.02292652 1.613311892
41.00219107 1.56547284
49.00727645 2.631673583
51.02292652 2.68146766
53.00219107 3.615364132
65.00219107 1.84573626
67.01784114 2.280234524
77.00219107 15.8786487
79.01784114 11.0763723
81.0334912 2.336902782
93.0334912 6.034758875
95.04914126 1.36199811
104.9971057 2.822050977
105.0334912 1.526441268
107.0127558 4.746803369
121.0284058 8.035378894
123.0440559 1.776252876
133.0284058 3.067898856
135.0440559 2.072853222
149.0233204 2.652064689
151.0389705 1.418155984

Name: +ve in-silico MS/MS by CFM-ID for CFKGGYABZGKDEO-UHFFFAOYSA-N
ID: CFKGGYABZGKDEO-UHFFFAOYSA-N
Comment: Energy0
Num peaks: 6
135.0440559 14.61713846
137.0597059 4.65877096
149.0233204 3.056128869
151.0389705 3.131622086
163.0389705 16.85158946
181.0495352 50.58328361

Name: +ve in-silico MS/MS by CFM-ID for CFKGGYABZGKDEO-UHFFFAOYSA-N
ID: CFKGGYABZGKDEO-UHFFFAOYSA-N
Comment: Energy1
Num peaks: 6
135.0440559 25.68321796
137.0597059 9.14822767
149.0233204 3.165905211
151.0389705 3.318159589
163.0389705 21.49379918
181.0495352 17.46943464

Name: +ve in-silico MS/MS by CFM-ID for CFKGGYABZGKDEO-UHFFFAOYSA-N
ID: CFKGGYABZGKDEO-UHFFFAOYSA-N
Comment: Energy2
Num peaks: 28
15.02292652 0.8993402551
39.02292652 1.300776385
41.00219107 2.149857799
49.00727645 3.749926675
51.02292652 5.45672732
53.00219107 5.232483008
55.01784114 3.635489814
57.0334912 1.050116808
65.00219107 2.566120999
68.99710569 1.2841838
77.00219107 10.21890703
79.01784114 8.12724058
81.0334912 3.705022527
89.00219107 4.323660371
91.01784114 2.255737046
93.0334912 3.032496001
95.01275576 1.092534614
96.99202031 1.298246111
103.0178411 0.9264826727
105.0334912 2.83981119
107.0491413 2.018291832
119.0127558 1.657374054
121.0284058 3.509456657
133.0284058 1.543975773
135.0440559 2.857491036
149.0233204 1.325473401
151.0389705 1.535164408
165.0182351 0.9870856283

Name: +ve in-silico MS/MS by CFM-ID for UBFALTGHGHULNL-UHFFFAOYSA-N
ID: UBFALTGHGHULNL-UHFFFAOYSA-N
Comment: Energy0
Num peaks: 6
95.04914126 0.6131541161
109.0284058 0.6369706067
111.0440559 0.5722782616
113.0597059 0.8774622048
123.0440559 45.68372242
141.0546206 48.81894081

Name: +ve in-silico MS/MS by CFM-ID for UBFALTGHGHULNL-UHFFFAOYSA-N
ID: UBFALTGHGHULNL-UHFFFAOYSA-N
Comment: Energy1
Num peaks: 6
93.0334912 4.697096333
95.04914126 11.21633994
111.0440559 3.078252867
113.0597059 2.394612806
123.0440559 46.60700985
141.0546206 18.4989312

Name: +ve in-silico MS/MS by CFM-ID for UBFALTGHGHULNL-UHFFFAOYSA-N
ID: UBFALTGHGHULNL-UHFFFAOYSA-N
Comment: Energy2
Num peaks: 15
39.02292652 3.613497765
49.00727645 4.200350519
51.02292652 9.410896841
53.03857658 2.058210295
63.02292652 4.539699011
65.00219107 1.986530665
65.03857658 5.858047765
67.05422664 5.705659845
79.01784114 5.426452615
81.0334912 3.589335808
91.01784114 3.482979215
93.0334912 6.869547833
95.04914126 13.2858523
105.0334912 2.856225268
123.0440559 7.259297967

Name: +ve in-silico MS/MS by CFM-ID for GXYQICKPCCBIIX-UHFFFAOYSA-N
ID: GXYQICKPCCBIIX-UHFFFAOYSA-N
Comment: Energy0
Num peaks: 6
123.0440559 3.67628329
135.0440559 2.098168728
137.0597059 3.694422273
151.0389705 1.195615423
163.0389705 5.954230516
181.0495352 77.2594058

Name: +ve in-silico MS/MS by CFM-ID for GXYQICKPCCBIIX-UHFFFAOYSA-N
ID: GXYQICKPCCBIIX-UHFFFAOYSA-N
Comment: Energy1
Num peaks: 8
121.0284058 4.559104814
123.0440559 9.885338448
135.0440559 4.236410608
137.0597059 4.329677891
151.0389705 5.965777253
153.0546206 17.47409583
163.0389705 8.367485563
181.0495352 29.33238398

Name: +ve in-silico MS/MS by CFM-ID for GXYQICKPCCBIIX-UHFFFAOYSA-N
ID: GXYQICKPCCBIIX-UHFFFAOYSA-N
Comment: Energy2
Num peaks: 24
39.02292652 1.77696394
49.00727645 5.994149962
51.02292652 1.790808888
53.03857658 4.075707451
65.00219107 1.487328136
67.01784114 2.675261996
67.05422664 1.613845574
81.0334912 1.824905844
91.01784114 1.609906557
92.99710569 1.549718314
93.0334912 5.108711333
95.01275576 2.377895834
95.04914126 8.792271809
105.0334912 6.026869292
107.0127558 1.63602288
109.0284058 2.665632031
109.0647913 3.421222113
111.0076704 1.301441517
119.0491413 4.760696089
121.0284058 6.5236046
123.0440559 4.325740857
135.0440559 4.841891227
137.0597059 2.037885227
163.0389705 1.959701059

Name: +ve in-silico MS/MS by CFM-ID for YXZAANSFGURKCL-UHFFFAOYSA-N
ID: YXZAANSFGURKCL-UHFFFAOYSA-N
Comment: Energy0
Num peaks: 6
87.00767038 3.151248904
95.04914126 6.690338646
121.0284058 13.5273239
149.0233204 16.49172477
163.0389705 2.824960351
181.0495352 48.05661271

Name: +ve in-silico MS/MS by CFM-ID for YXZAANSFGURKCL-UHFFFAOYSA-N
ID: YXZAANSFGURKCL-UHFFFAOYSA-N
Comment: Energy1
Num peaks: 10
49.00727645 1.90561062
51.02292652 2.000608223
87.00767038 7.538606186
95.04914126 7.213798682
121.0284058 24.89517898
149.0233204 13.01486779
151.0389705 1.936193854
153.0546206 1.76717017
163.0389705 3.231513149
181.0495352 16.71800911

Name: +ve in-silico MS/MS by CFM-ID for YXZAANSFGURKCL-UHFFFAOYSA-N
ID: YXZAANSFGURKCL-UHFFFAOYSA-N
Comment: Energy2
Num peaks: 18
29.00219107 1.291362921
49.00727645 8.515035234
51.02292652 7.915911224
53.00219107 1.231043766
53.03857658 2.288501522
56.99710569 4.108058931
59.01275576 3.583373862
63.02292652 2.860330663
65.03857658 5.523928615
77.00219107 3.98298902
79.01784114 2.26424485
87.00767038 2.386419091
89.00219107 2.566529405
91.01784114 2.76541289
93.0334912 5.985693098
95.04914126 3.765213304
105.0334912 5.739797818
121.0284058 13.35245872

Name: +ve in-silico MS/MS by CFM-ID for NLRKUCOJGROPHS-UHFFFAOYSA-N
ID: NLRKUCOJGROPHS-UHFFFAOYSA-N
Comment: Energy0
Num peaks: 6
123.0440559 3.820632773
135.0440559 2.09672233
137.0597059 3.849213735
151.0389705 2.035338788
163.0389705 3.395102414
181.0495352 79.59680286

Name: +ve in-silico MS/MS by CFM-ID for NLRKUCOJGROPHS-UHFFFAOYSA-N
ID: NLRKUCOJGROPHS-UHFFFAOYSA-N
Comment: Energy1
Num peaks: 6
123.0440559 11.45138845
137.0597059 4.848060642
151.0389705 7.522376652
153.0546206 19.90714531
163.0389705 7.011013771
181.0495352 32.84993256

Name: +ve in-silico MS/MS by CFM-ID for NLRKUCOJGROPHS-UHFFFAOYSA-N
ID: NLRKUCOJGROPHS-UHFFFAOYSA-N
Comment: Energy2
Num peaks: 24
15.02292652 2.042145807
39.02292652 3.395109775
49.00727645 5.521613524
51.02292652 4.92308508
53.03857658 1.595843278
55.01784114 3.439204586
65.00219107 1.684154921
65.03857658 2.096969422
67.01784114 1.873207588
69.0334912 2.178968727
77.00219107 4.107436235
79.01784114 4.764699719
81.0334912 1.853079664
93.0334912 2.464466142
95.04914126 2.658356534
105.0334912 5.343621689
107.0491413 3.378107808
121.0284058 5.881231656
123.0440559 7.918912564
135.0440559 4.710512473
137.0233204 1.481205951
137.0597059 3.683193196
151.0389705 1.737711506
163.0389705 2.401907801

Name: +ve in-silico MS/MS by CFM-ID for QCHGUEIECOASJU-UHFFFAOYSA-N
ID: QCHGUEIECOASJU-UHFFFAOYSA-N
Comment: Energy0
Num peaks: 6
47.01275576 0.7648215626
123.0440559 0.6447277665
149.0233204 21.58432549
151.0389705 7.724461363
153.0546206 1.903621309
181.0495352 63.75587385

Name: +ve in-silico MS/MS by CFM-ID for QCHGUEIECOASJU-UHFFFAOYSA-N
ID: QCHGUEIECOASJU-UHFFFAOYSA-N
Comment: Energy1
Num peaks: 6
121.0284058 5.759402147
123.0440559 3.292303877
135.0440559 1.839579878
149.0233204 26.53587331
151.0389705 9.908466965
181.0495352 45.13099788

Name: +ve in-silico MS/MS by CFM-ID for QCHGUEIECOASJU-UHFFFAOYSA-N
ID: QCHGUEIECOASJU-UHFFFAOYSA-N
Comment: Energy2
Num peaks: 16
39.02292652 1.937567505
49.00727645 3.061778711
51.02292652 2.577581326
53.00219107 2.371546555
63.02292652 1.824571871
95.01275576 2.534870093
97.02840582 2.113849097
105.0334912 11.45290539
107.0127558 1.816423313
109.0284058 2.856578798
121.0284058 11.63173425
123.0076704 3.784509904
123.0440559 9.69307471
135.0440559 7.150929659
149.0233204 11.73250351
151.0389705 4.228175774

Name: +ve in-silico MS/MS by CFM-ID for QGOGDMXHAWFFJA-UHFFFAOYSA-N
ID: QGOGDMXHAWFFJA-UHFFFAOYSA-N
Comment: Energy0
Num peaks: 6
99.02292652 2.969115162
117.0334912 5.217554808
127.0178411 13.63305172
131.0127558 1.513753022
145.0284058 39.37516804
163.0389705 25.13863807

Name: +ve in-silico MS/MS by CFM-ID for QGOGDMXHAWFFJA-UHFFFAOYSA-N
ID: QGOGDMXHAWFFJA-UHFFFAOYSA-N
Comment: Energy1
Num peaks: 17
45.0334912 1.599063822
49.00727645 1.297373188
68.99710569 1.601199558
73.00727645 1.814720954
92.99710569 1.498388194
97.00727645 1.361548896
99.02292652 11.69250536
101.0021911 2.013404403
101.0385766 2.380719196
103.0178411 1.382657354
115.0178411 1.304450687
116.9971057 2.122363485
117.0334912 9.385062837
127.0178411 12.65246471
131.0127558 1.408073006
145.0284058 21.0369995
163.0389705 6.599695958

Name: +ve in-silico MS/MS by CFM-ID for QGOGDMXHAWFFJA-UHFFFAOYSA-N
ID: QGOGDMXHAWFFJA-UHFFFAOYSA-N
Comment: Energy2
Num peaks: 22
25.00727645 3.147825896
41.00219107 2.089721441
45.0334912 1.716957198
49.00727645 8.242947597
51.02292652 2.991875299
53.00219107 2.891862941
65.00219107 2.796109847
68.99710569 3.225578398
73.00727645 14.14362233
75.02292652 3.887328735
77.00219107 1.639958756
87.02292652 4.772043215
89.00219107 2.239270541
92.99710569 2.140292647
97.00727645 1.593509155
99.02292652 11.16541101
101.0021911 2.754725506
101.0385766 3.578766024
113.0021911 1.586443001
116.9971057 1.293508345
127.0178411 1.63984924
145.0284058 1.486371066

Name: +ve in-silico MS/MS by CFM-ID for SADHRUBGJKARDZ-UHFFFAOYSA-N
ID: SADHRUBGJKARDZ-UHFFFAOYSA-N
Comment: Energy0
Num peaks: 6
47.01275576 0.8849930175
135.0440559 0.6941644762
149.0233204 4.851254833
151.0389705 9.04085496
153.0546206 2.180998159
181.0495352 78.8815259

Name: +ve in-silico MS/MS by CFM-ID for SADHRUBGJKARDZ-UHFFFAOYSA-N
ID: SADHRUBGJKARDZ-UHFFFAOYSA-N
Comment: Energy1
Num peaks: 6
135.0440559 1.981898287
149.0233204 7.511160781
151.0389705 13.97407822
153.0546206 4.442976787
165.0182351 2.999855703
181.0495352 55.74966865

Name: +ve in-silico MS/MS by CFM-ID for SADHRUBGJKARDZ-UHFFFAOYSA-N
ID: SADHRUBGJKARDZ-UHFFFAOYSA-N
Comment: Energy2
Num peaks: 21
15.02292652 1.52380424
39.02292652 1.491709228
53.00219107 5.045472917
55.01784114 3.703327788
77.00219107 2.308250744
79.01784114 4.818012682
81.0334912 2.947762512
95.01275576 9.986374971
97.02840582 3.824937079
105.0334912 3.658963714
109.0284058 3.21247173
121.0284058 7.602045394
123.0440559 2.893896849
125.0233204 1.906828807
135.0076704 2.096110879
135.0440559 6.82838392
137.0233204 4.00037071
149.0233204 3.851902983
151.0389705 5.323280162
153.0546206 1.730547246
165.0182351 1.943496546

Name: +ve in-silico MS/MS by CFM-ID for HFDRLLQFITZSMY-UHFFFAOYSA-N
ID: HFDRLLQFITZSMY-UHFFFAOYSA-N
Comment: Energy0
Num peaks: 6
121.0284058 5.359302949
149.0233204 19.40384981
151.0389705 3.333572059
153.0546206 1.346275559
163.0389705 9.718436345
181.0495352 56.10786903

Name: +ve in-silico MS/MS by CFM-ID for HFDRLLQFITZSMY-UHFFFAOYSA-N
ID: HFDRLLQFITZSMY-UHFFFAOYSA-N
Comment: Energy1
Num peaks: 6
121.0284058 15.4864872
149.0233204 20.31424561
151.0389705 3.803430446
153.0546206 3.123628582
163.0389705 13.35872395
181.0495352 26.93177377

Name: +ve in-silico MS/MS by CFM-ID for HFDRLLQFITZSMY-UHFFFAOYSA-N
ID: HFDRLLQFITZSMY-UHFFFAOYSA-N
Comment: Energy2
Num peaks: 20
39.02292652 1.716482078
41.00219107 1.355960766
49.00727645 3.800443779
51.02292652 2.666279942
53.00219107 1.642641921
53.03857658 2.099425462
77.00219107 5.117648557
79.01784114 8.251005879
89.00219107 1.674065517
91.01784114 4.121101243
93.0334912 4.397491852
95.01275576 1.421913308
105.0334912 6.694647958
107.0127558 3.910745671
121.0284058 15.40851778
123.0440559 1.872405354
133.0284058 6.503938638
135.0440559 2.971252596
149.0233204 3.975500097
163.0389705 1.412098337

Name: +ve in-silico MS/MS by CFM-ID for VJRMEROKMGZTOZ-UHFFFAOYSA-N
ID: VJRMEROKMGZTOZ-UHFFFAOYSA-N
Comment: Energy0
Num peaks: 6
91.01784114 1.274553216
109.0284058 5.779597068
111.0440559 1.219866561
123.0440559 29.95537517
125.0233204 1.454049031
141.0546206 53.15543142

Name: +ve in-silico MS/MS by CFM-ID for VJRMEROKMGZTOZ-UHFFFAOYSA-N
ID: VJRMEROKMGZTOZ-UHFFFAOYSA-N
Comment: Energy1
Num peaks: 11
49.00727645 3.19210985
57.0334912 2.731211847
63.02292652 3.080834825
65.03857658 4.39467313
67.01784114 3.633603135
81.0334912 3.236424739
83.04914126 10.44982575
91.01784114 3.015286005
109.0284058 4.814597734
123.0440559 21.35982684
141.0546206 22.48875686

Name: +ve in-silico MS/MS by CFM-ID for VJRMEROKMGZTOZ-UHFFFAOYSA-N
ID: VJRMEROKMGZTOZ-UHFFFAOYSA-N
Comment: Energy2
Num peaks: 18
15.02292652 2.60770298
25.00727645 2.383277694
39.02292652 4.876889854
41.00219107 2.897048911
43.01784114 3.306755573
49.00727645 6.376960676
51.02292652 4.773761904
53.00219107 3.195823778
63.02292652 1.717634493
67.01784114 2.054767646
69.0334912 2.826319418
91.01784114 11.39028105
93.0334912 9.830107302
95.04914126 5.880097044
97.02840582 4.399310829
107.0127558 1.980921699
109.0284058 5.26351695
123.0440559 4.854172089

Name: +ve in-silico MS/MS by CFM-ID for UNEAQOFRUAKQOI-LYFYHCNISA-N
ID: UNEAQOFRUAKQOI-LYFYHCNISA-N
Comment: Energy0
Num peaks: 6
83.01275576 0.9586137788
85.02840582 0.7498592406
97.02840582 0.6036706766
99.04405588 1.08619116
123.0440559 16.25355552
141.0546206 74.8588826

Name: +ve in-silico MS/MS by CFM-ID for UNEAQOFRUAKQOI-LYFYHCNISA-N
ID: UNEAQOFRUAKQOI-LYFYHCNISA-N
Comment: Energy1
Num peaks: 8
39.02292652 2.63792725
41.03857658 2.307184093
43.01784114 2.500465365
105.0334912 2.233903948
111.0440559 1.972105324
113.0597059 2.682399503
123.0440559 18.23488491
141.0546206 47.45894906

Name: +ve in-silico MS/MS by CFM-ID for UNEAQOFRUAKQOI-LYFYHCNISA-N
ID: UNEAQOFRUAKQOI-LYFYHCNISA-N
Comment: Energy2
Num peaks: 17
39.02292652 14.51756724
41.03857658 6.764490059
43.01784114 6.674777912
43.05422664 2.88338744
45.06987671 3.299314359
55.01784114 6.764586487
55.05422664 1.918459898
57.0334912 4.243392649
65.00219107 2.321976399
67.01784114 7.140896262
69.0334912 7.593336011
71.01275576 2.182896266
71.04914126 2.104418119
79.01784114 2.049927172
81.0334912 4.166254714
105.0334912 1.890683802
123.0440559 3.510279272

Name: +ve in-silico MS/MS by CFM-ID for GTWXSZIQNTUNKR-UHFFFAOYSA-N
ID: GTWXSZIQNTUNKR-UHFFFAOYSA-N
Comment: Energy0
Num peaks: 6
91.01784114 0.09533678158
95.01275576 0.1092336547
119.0127558 0.1401380464
119.0491413 2.663435025
145.0284058 45.3191241
163.0389705 51.39382164

Name: +ve in-silico MS/MS by CFM-ID for GTWXSZIQNTUNKR-UHFFFAOYSA-N
ID: GTWXSZIQNTUNKR-UHFFFAOYSA-N
Comment: Energy1
Num peaks: 6
91.01784114 0.6469634187
91.05422664 0.8255096287
119.0491413 7.011367188
135.0440559 6.500998679
145.0284058 60.83371583
163.0389705 22.36775337

Name: +ve in-silico MS/MS by CFM-ID for GTWXSZIQNTUNKR-UHFFFAOYSA-N
ID: GTWXSZIQNTUNKR-UHFFFAOYSA-N
Comment: Energy2
Num peaks: 6
91.01784114 9.127313357
91.05422664 4.570025672
93.0334912 4.983095891
119.0127558 13.59348991
119.0491413 7.15346294
145.0284058 44.99816532

Name: +ve in-silico MS/MS by CFM-ID for YJYWSBFTOXPGTL-UHFFFAOYSA-N
ID: YJYWSBFTOXPGTL-UHFFFAOYSA-N
Comment: Energy0
Num peaks: 6
123.0440559 3.885566013
137.0597059 3.957443464
149.0233204 1.15727362
151.0389705 2.024674514
163.0389705 3.475108635
181.0495352 81.97277276

Name: +ve in-silico MS/MS by CFM-ID for YJYWSBFTOXPGTL-UHFFFAOYSA-N
ID: YJYWSBFTOXPGTL-UHFFFAOYSA-N
Comment: Energy1
Num peaks: 6
123.0440559 12.34606107
137.0597059 5.502572908
151.0389705 6.509130946
153.0546206 20.58694041
163.0389705 7.589719086
181.0495352 36.6566895

Name: +ve in-silico MS/MS by CFM-ID for YJYWSBFTOXPGTL-UHFFFAOYSA-N
ID: YJYWSBFTOXPGTL-UHFFFAOYSA-N
Comment: Energy2
Num peaks: 22
15.02292652 2.362959696
39.02292652 5.899174436
49.00727645 5.776621709
51.02292652 5.232826883
55.01784114 1.56067334
65.03857658 1.692881843
67.01784114 1.886084107
69.0334912 1.524443779
79.01784114 4.705608818
81.0334912 3.184538614
93.0334912 4.592234189
95.04914126 5.71953751
97.02840582 2.160956544
107.0491413 3.233168317
109.0647913 2.240438282
121.0284058 6.019066699
123.0440559 9.118714161
135.0440559 2.678960843
137.0233204 1.680208579
137.0597059 4.805297649
151.0389705 1.74905019
163.0389705 2.236952523

Name: +ve in-silico MS/MS by CFM-ID for NGMYCWFGNSXLMP-UHFFFAOYSA-N
ID: NGMYCWFGNSXLMP-UHFFFAOYSA-N
Comment: Energy0
Num peaks: 6
43.01784114 2.240292249
121.0284058 3.335127212
135.0440559 14.45812358
139.0389705 16.8804805
163.0389705 14.82005584
181.0495352 37.77913659

Name: +ve in-silico MS/MS by CFM-ID for NGMYCWFGNSXLMP-UHFFFAOYSA-N
ID: NGMYCWFGNSXLMP-UHFFFAOYSA-N
Comment: Energy1
Num peaks: 6
43.01784114 3.152325461
121.0284058 9.052763802
135.0440559 25.79117767
139.0389705 17.26761199
163.0389705 16.8746842
181.0495352 11.18114489

Name: +ve in-silico MS/MS by CFM-ID for NGMYCWFGNSXLMP-UHFFFAOYSA-N
ID: NGMYCWFGNSXLMP-UHFFFAOYSA-N
Comment: Energy2
Num peaks: 17
15.02292652 3.437501531
25.00727645 2.001673301
41.00219107 4.009813228
43.01784114 5.533698056
49.00727645 4.945509066
51.02292652 5.398297932
63.02292652 6.994973471
67.01784114 2.330802387
95.01275576 2.020521322
95.04914126 6.010654194
107.0127558 3.699125185
109.0284058 5.705895681
111.0440559 3.26145066
117.0334912 3.358621179
121.0284058 14.58226346
135.0440559 4.518438633
139.0389705 4.042584915

Name: +ve in-silico MS/MS by CFM-ID for ZQLOGGFKEUYKJR-UHFFFAOYSA-N
ID: ZQLOGGFKEUYKJR-UHFFFAOYSA-N
Comment: Energy0
Num peaks: 6
29.00219107 2.119189897
133.0284058 3.557158748
135.0440559 26.16167846
153.0546206 11.01774179
163.0389705 7.164506618
181.0495352 38.83858428

Name: +ve in-silico MS/MS by CFM-ID for ZQLOGGFKEUYKJR-UHFFFAOYSA-N
ID: ZQLOGGFKEUYKJR-UHFFFAOYSA-N
Comment: Energy1
Num peaks: 8
29.00219107 2.56442542
47.01275576 2.78991129
107.0491413 3.239502925
133.0284058 2.82144209
135.0440559 45.03602378
153.0546206 6.71774845
163.0389705 5.090502488
181.0495352 11.93987802

Name: +ve in-silico MS/MS by CFM-ID for ZQLOGGFKEUYKJR-UHFFFAOYSA-N
ID: ZQLOGGFKEUYKJR-UHFFFAOYSA-N
Comment: Energy2
Num peaks: 20
29.00219107 3.004290405
39.02292652 2.146141579
51.02292652 1.219963748
63.02292652 6.48919426
65.00219107 1.975700196
65.03857658 5.22257346
67.01784114 1.303744232
67.05422664 2.303508398
91.01784114 5.612786913
93.0334912 7.414748122
105.0334912 3.986402769
107.0491413 8.656252752
109.0284058 1.387536139
117.0334912 3.784328
119.0491413 7.035851401
121.0284058 2.652808475
123.0440559 1.159276353
133.0284058 3.538156474
135.0440559 10.7789706
137.0597059 1.117998778

Name: +ve in-silico MS/MS by CFM-ID for ASHVULSQMDWKFO-UHFFFAOYSA-N
ID: ASHVULSQMDWKFO-UHFFFAOYSA-N
Comment: Energy0
Num peaks: 6
45.0334912 0.8011463465
109.0284058 7.711278362
111.0440559 3.795645284
113.0597059 1.029819849
123.0440559 11.87128487
141.0546206 67.38125944

Name: +ve in-silico MS/MS by CFM-ID for ASHVULSQMDWKFO-UHFFFAOYSA-N
ID: ASHVULSQMDWKFO-UHFFFAOYSA-N
Comment: Energy1
Num peaks: 10
67.01784114 2.283827954
69.0334912 3.665574253
81.0334912 2.055510705
83.04914126 2.029154895
85.06479133 3.216746599
95.01275576 3.791225664
109.0284058 13.82975286
111.0440559 5.641846389
123.0440559 14.16936214
141.0546206 30.31528556

Name: +ve in-silico MS/MS by CFM-ID for ASHVULSQMDWKFO-UHFFFAOYSA-N
ID: ASHVULSQMDWKFO-UHFFFAOYSA-N
Comment: Energy2
Num peaks: 18
29.00219107 1.638236233
31.01784114 1.580527909
39.02292652 2.758368278
45.0334912 7.985983747
47.04914126 3.609558181
49.00727645 3.733252283
51.02292652 3.274844877
53.00219107 12.08009777
53.03857658 2.759016798
55.01784114 5.267355596
57.0334912 2.562576779
65.00219107 6.478773421
67.01784114 9.734861628
69.0334912 6.842948677
79.01784114 2.705228412
80.99710569 1.795948924
81.0334912 3.298969369
83.01275576 2.242272216

Name: +ve in-silico MS/MS by CFM-ID for ILFPCMXTASDZKM-YFKPBYRVSA-N
ID: ILFPCMXTASDZKM-YFKPBYRVSA-N
Comment: Energy0
Num peaks: 6
93.0334912 1.824211309
95.04914126 13.27121192
97.06479133 1.834519815
105.0334912 4.164246931
123.0440559 34.74653788
141.0546206 34.20565344

Name: +ve in-silico MS/MS by CFM-ID for ILFPCMXTASDZKM-YFKPBYRVSA-N
ID: ILFPCMXTASDZKM-YFKPBYRVSA-N
Comment: Energy1
Num peaks: 20
39.02292652 1.431757351
49.00727645 1.782479179
51.02292652 1.581860761
53.03857658 1.70803385
55.01784114 2.281437219
63.02292652 3.209962437
65.00219107 2.746287309
67.01784114 2.849301057
67.05422664 1.657585425
69.0334912 3.714302418
77.03857658 2.51928477
81.0334912 1.524667592
91.01784114 2.768575885
93.0334912 1.980912319
95.04914126 14.75528316
97.06479133 2.444544267
105.0334912 4.907604966
113.0597059 2.409993464
123.0440559 16.88846729
141.0546206 7.822793281

Name: +ve in-silico MS/MS by CFM-ID for ILFPCMXTASDZKM-YFKPBYRVSA-N
ID: ILFPCMXTASDZKM-YFKPBYRVSA-N
Comment: Energy2
Num peaks: 22
39.02292652 5.62508566
43.01784114 2.896526562
45.0334912 2.004426157
49.00727645 9.935477776
51.02292652 5.913806179
53.03857658 8.589203922
55.01784114 1.75854936
61.02840582 1.579266995
63.02292652 2.056519261
65.00219107 1.679486921
65.03857658 2.648663594
67.01784114 6.344523328
67.05422664 4.362296733
69.0334912 2.668147082
71.04914126 2.298159491
77.03857658 2.742187853
79.05422664 2.485366066
81.0334912 3.281101212
93.0334912 1.88763726
95.04914126 5.751175052
105.0334912 2.436111752
123.0440559 1.831319583

Name: +ve in-silico MS/MS by CFM-ID for YNOMPAPJWIAFAW-UHFFFAOYSA-N
ID: YNOMPAPJWIAFAW-UHFFFAOYSA-N
Comment: Energy0
Num peaks: 7
60.08077574 6.813196115
79.0055758 4.251234921
99.01180405 8.652514671
121.052526 25.90593826
123.0481896 3.884744985
124.0322051 4.20477448
141.0587542 29.5034959

Name: +ve in-silico MS/MS by CFM-ID for YNOMPAPJWIAFAW-UHFFFAOYSA-N
ID: YNOMPAPJWIAFAW-UHFFFAOYSA-N
Comment: Energy1
Num peaks: 8
43.05422664 9.969753137
60.08077574 10.17861791
81.98525495 12.14944894
84.00090502 6.646506589
96.99615399 5.216027918
99.01180405 27.37924898
124.0322051 5.945575033
141.0587542 3.785653704

Name: +ve in-silico MS/MS by CFM-ID for YNOMPAPJWIAFAW-UHFFFAOYSA-N
ID: YNOMPAPJWIAFAW-UHFFFAOYSA-N
Comment: Energy2
Num peaks: 17
15.02292652 2.113308204
18.99785464 4.602167896
27.02292652 2.122841263
41.03857658 7.245047589
43.05422664 13.16967612
44.04947561 6.61526274
58.06512568 5.766975294
60.08077574 6.902448482
63.99467677 1.88469946
76.98992573 1.964373498
79.0055758 10.6190734
81.98525495 3.003108081
96.99615399 2.590923073
99.01180405 4.687593668
105.0212259 2.645814453
121.052526 2.425663109
125.0274541 1.853196696

Name: +ve in-silico MS/MS by CFM-ID for XGPSPVMBPAMDAS-UHFFFAOYSA-N
ID: XGPSPVMBPAMDAS-UHFFFAOYSA-N
Comment: Energy0
Num peaks: 6
81.0334912 0.7343175545
83.04914126 0.6192266683
87.04405588 1.154040372
113.0597059 1.615525237
123.0440559 2.028644125
141.0546206 89.33521886

Name: +ve in-silico MS/MS by CFM-ID for XGPSPVMBPAMDAS-UHFFFAOYSA-N
ID: XGPSPVMBPAMDAS-UHFFFAOYSA-N
Comment: Energy1
Num peaks: 6
55.01784114 2.124354439
56.99710569 1.836502958
57.0334912 1.508747209
85.02840582 3.109946602
123.0440559 6.451057415
141.0546206 67.8616814

Name: +ve in-silico MS/MS by CFM-ID for XGPSPVMBPAMDAS-UHFFFAOYSA-N
ID: XGPSPVMBPAMDAS-UHFFFAOYSA-N
Comment: Energy2
Num peaks: 16
25.00727645 2.549435905
39.02292652 8.720848713
41.00219107 4.161607186
41.03857658 4.303550809
53.00219107 2.260394648
55.01784114 13.65693678
57.0334912 8.154135312
67.01784114 3.208473933
69.0334912 2.190192701
71.04914126 2.469772605
79.01784114 10.65357129
81.0334912 7.962990566
83.04914126 2.398788405
85.02840582 1.962905446
87.04405588 4.035607183
123.0440559 2.919467854

Name: +ve in-silico MS/MS by CFM-ID for LBMBHHCOBMKGHC-UHFFFAOYSA-N
ID: LBMBHHCOBMKGHC-UHFFFAOYSA-N
Comment: Energy0
Num peaks: 6
73.02840582 1.137338031
81.0334912 0.7022810013
83.04914126 0.5898711781
113.0597059 1.591267546
123.0440559 2.030150779
141.0546206 88.72701849

Name: +ve in-silico MS/MS by CFM-ID for LBMBHHCOBMKGHC-UHFFFAOYSA-N
ID: LBMBHHCOBMKGHC-UHFFFAOYSA-N
Comment: Energy1
Num peaks: 7
39.02292652 2.023130421
43.01784114 1.781848337
56.99710569 1.781726696
68.99710569 4.074237032
71.01275576 2.64944619
123.0440559 6.170790724
141.0546206 62.71012065

Name: +ve in-silico MS/MS by CFM-ID for LBMBHHCOBMKGHC-UHFFFAOYSA-N
ID: LBMBHHCOBMKGHC-UHFFFAOYSA-N
Comment: Energy2
Num peaks: 20
39.02292652 15.77539094
41.00219107 1.790092392
41.03857658 6.799151018
43.01784114 7.694512874
43.05422664 2.439671528
45.06987671 2.595593545
51.02292652 1.919844139
53.00219107 1.961735659
55.01784114 8.324858666
56.99710569 1.757620495
57.0334912 1.796509061
68.99710569 4.157759413
69.0334912 2.343220797
71.01275576 2.284985357
73.02840582 3.864954863
79.01784114 7.046211814
81.0334912 3.962872603
83.01275576 1.365267539
83.04914126 1.329300939
123.0440559 1.873799721

Name: +ve in-silico MS/MS by CFM-ID for FIZVHNNVIGIDCM-UHFFFAOYSA-N
ID: FIZVHNNVIGIDCM-UHFFFAOYSA-N
Comment: Energy0
Num peaks: 6
19.01784114 0.6502745321
65.03857658 0.4537540762
113.0233204 0.4860220948
115.0389705 1.098021579
123.0440559 4.628498746
141.0546206 90.92270554

Name: +ve in-silico MS/MS by CFM-ID for FIZVHNNVIGIDCM-UHFFFAOYSA-N
ID: FIZVHNNVIGIDCM-UHFFFAOYSA-N
Comment: Energy1
Num peaks: 6
39.02292652 2.563205568
41.03857658 2.725631451
65.03857658 2.060336201
67.05422664 1.277794695
123.0440559 15.2573973
141.0546206 68.28672901

Name: +ve in-silico MS/MS by CFM-ID for FIZVHNNVIGIDCM-UHFFFAOYSA-N
ID: FIZVHNNVIGIDCM-UHFFFAOYSA-N
Comment: Energy2
Num peaks: 8
25.00727645 3.587896261
39.02292652 20.8578139
41.03857658 11.24358966
43.05422664 4.662614124
51.02292652 14.31073412
53.03857658 7.943535854
65.03857658 13.13697126
67.05422664 5.282865734

Name: +ve in-silico MS/MS by CFM-ID for IQAGTADSVDGEBA-UHFFFAOYSA-N
ID: IQAGTADSVDGEBA-UHFFFAOYSA-N
Comment: Energy0
Num peaks: 6
67.01784114 1.299441461
95.04914126 1.295290189
111.0440559 1.440015413
113.0597059 1.604907064
123.0440559 45.34617426
141.0546206 35.72089157

Name: +ve in-silico MS/MS by CFM-ID for IQAGTADSVDGEBA-UHFFFAOYSA-N
ID: IQAGTADSVDGEBA-UHFFFAOYSA-N
Comment: Energy1
Num peaks: 10
67.01784114 2.049145718
69.0334912 2.413144275
83.01275576 2.5012198
85.02840582 1.570502606
95.04914126 3.680650083
105.0334912 1.97628285
111.0440559 3.225184758
113.0597059 1.897601477
123.0440559 41.05852856
141.0546206 20.8440727

Name: +ve in-silico MS/MS by CFM-ID for IQAGTADSVDGEBA-UHFFFAOYSA-N
ID: IQAGTADSVDGEBA-UHFFFAOYSA-N
Comment: Energy2
Num peaks: 22
25.00727645 2.469504286
39.02292652 4.103259626
41.00219107 7.172759672
41.03857658 3.71970711
43.01784114 3.068905789
43.05422664 2.357823334
49.00727645 3.213021834
53.00219107 4.040000207
55.01784114 7.526115522
57.0334912 2.126022206
65.00219107 3.563423997
67.01784114 7.996253683
69.0334912 5.440244927
71.04914126 1.487426579
79.01784114 2.538772533
80.99710569 1.544975812
81.0334912 4.839195076
83.01275576 1.928998362
93.0334912 1.791307448
95.04914126 5.57065168
97.02840582 2.141456351
123.0440559 2.628280557

Name: +ve in-silico MS/MS by CFM-ID for CEGBCYIOXBFTBY-UHFFFAOYSA-N
ID: CEGBCYIOXBFTBY-UHFFFAOYSA-N
Comment: Energy0
Num peaks: 6
87.04405588 1.042830218
109.0284058 1.844776698
111.0440559 3.943285228
113.0597059 4.806744904
123.0440559 9.508986703
141.0546206 66.35215039

Name: +ve in-silico MS/MS by CFM-ID for CEGBCYIOXBFTBY-UHFFFAOYSA-N
ID: CEGBCYIOXBFTBY-UHFFFAOYSA-N
Comment: Energy1
Num peaks: 13
53.00219107 3.302772599
55.01784114 2.114076525
69.0334912 4.697079627
71.04914126 3.075181913
80.99710569 3.312296511
83.01275576 2.957195661
83.04914126 2.442823747
85.02840582 2.450230611
109.0284058 2.029480466
111.0440559 7.087432035
113.0597059 4.947404577
123.0440559 10.71791455
141.0546206 31.32698348

Name: +ve in-silico MS/MS by CFM-ID for CEGBCYIOXBFTBY-UHFFFAOYSA-N
ID: CEGBCYIOXBFTBY-UHFFFAOYSA-N
Comment: Energy2
Num peaks: 20
25.00727645 2.598232208
39.02292652 8.059478857
41.00219107 2.888076134
41.03857658 2.726944609
43.01784114 2.158587219
49.00727645 3.751948751
51.02292652 6.422052964
53.00219107 3.387126932
53.03857658 6.562606668
55.01784114 7.829739099
57.0334912 2.907713128
65.00219107 4.954463923
67.01784114 4.87657898
67.05422664 1.825371211
69.0334912 4.971789062
71.04914126 2.731943161
79.01784114 3.325705711
81.0334912 4.76198402
83.04914126 2.056947725
95.04914126 2.439604297

Name: +ve in-silico MS/MS by CFM-ID for NGPIAIUIGURNHT-UHFFFAOYSA-N
ID: NGPIAIUIGURNHT-UHFFFAOYSA-N
Comment: Energy0
Num peaks: 6
85.02840582 1.482635331
109.0284058 2.124994562
111.0440559 3.485437547
113.0597059 5.632704528
123.0440559 9.655938623
141.0546206 66.66155369

Name: +ve in-silico MS/MS by CFM-ID for NGPIAIUIGURNHT-UHFFFAOYSA-N
ID: NGPIAIUIGURNHT-UHFFFAOYSA-N
Comment: Energy1
Num peaks: 16
41.00219107 2.100471341
65.00219107 2.413648547
67.01784114 3.504409843
69.0334912 3.329739973
71.01275576 1.96902671
71.04914126 2.196948709
81.0334912 1.88713854
83.04914126 2.713017338
85.02840582 1.942570692
97.02840582 1.928706434
99.04405588 1.40140066
109.0284058 1.506415169
111.0440559 4.910050708
113.0597059 5.276505541
123.0440559 10.75690233
141.0546206 33.53082158

Name: +ve in-silico MS/MS by CFM-ID for NGPIAIUIGURNHT-UHFFFAOYSA-N
ID: NGPIAIUIGURNHT-UHFFFAOYSA-N
Comment: Energy2
Num peaks: 20
27.02292652 1.710586991
39.02292652 6.902992491
41.00219107 2.629734624
41.03857658 2.96022463
43.01784114 1.997596498
49.00727645 4.882470016
51.02292652 8.13053693
53.00219107 2.800468932
53.03857658 9.516262786
55.01784114 3.429204803
55.05422664 2.045587124
65.00219107 3.04142757
65.03857658 2.816448497
67.01784114 3.763707882
67.05422664 2.599404422
69.0334912 3.416868642
79.01784114 4.62517589
81.0334912 7.275424237
83.04914126 2.868700811
95.04914126 2.854459649

Name: +ve in-silico MS/MS by CFM-ID for WKEFQZZOYRPKRL-UHFFFAOYSA-N
ID: WKEFQZZOYRPKRL-UHFFFAOYSA-N
Comment: Energy0
Num peaks: 6
53.00219107 1.543055598
115.018984 1.082475204
117.0346341 2.109685305
143.0338851 13.78124407
145.0295487 10.62263435
163.0401134 61.50882982

Name: +ve in-silico MS/MS by CFM-ID for WKEFQZZOYRPKRL-UHFFFAOYSA-N
ID: WKEFQZZOYRPKRL-UHFFFAOYSA-N
Comment: Energy1
Num peaks: 10
43.05422664 2.682472669
53.00219107 2.314391346
55.01784114 2.549132479
72.99202031 3.76243192
75.00767038 3.237470133
117.0346341 2.831086433
119.0502841 1.862929411
143.0338851 6.742632617
145.0295487 5.33318057
163.0401134 49.26557297

Name: +ve in-silico MS/MS by CFM-ID for WKEFQZZOYRPKRL-UHFFFAOYSA-N
ID: WKEFQZZOYRPKRL-UHFFFAOYSA-N
Comment: Energy2
Num peaks: 12
25.00727645 6.031147346
39.02292652 15.50230587
41.00219107 1.689900638
41.03857658 18.60601235
43.05422664 4.899001388
53.00219107 19.05597006
55.01784114 5.392982274
57.0135047 1.440999198
67.01784114 3.440555084
73.00841932 2.480213345
127.018984 1.305100658
145.0295487 1.422398284

Name: +ve in-silico MS/MS by CFM-ID for RACHOWKGOQECAK-UHFFFAOYSA-N
ID: RACHOWKGOQECAK-UHFFFAOYSA-N
Comment: Energy0
Num peaks: 6
41.00219107 1.14522366
58.99276926 0.9218417893
117.0346341 1.125146616
143.0338851 3.175541442
145.0295487 18.55204573
163.0401134 65.11555527

Name: +ve in-silico MS/MS by CFM-ID for RACHOWKGOQECAK-UHFFFAOYSA-N
ID: RACHOWKGOQECAK-UHFFFAOYSA-N
Comment: Energy1
Num peaks: 15
45.0135047 1.0541897
55.01784114 1.024610016
57.0334912 1.622318875
75.00767038 1.136009121
77.02332044 1.180667039
79.0389705 1.122426209
87.02406939 1.134903494
103.002585 0.9814115346
117.0346341 1.087310403
127.018984 1.605252545
133.0295487 1.366077756
135.0451988 1.091913571
143.0338851 2.551298339
145.0295487 20.2845734
163.0401134 42.93086907

Name: +ve in-silico MS/MS by CFM-ID for RACHOWKGOQECAK-UHFFFAOYSA-N
ID: RACHOWKGOQECAK-UHFFFAOYSA-N
Comment: Energy2
Num peaks: 21
25.00727645 4.6410202
27.02292652 2.447474186
39.02292652 8.980472509
41.00219107 6.438058237
42.99785464 3.809481765
43.01784114 2.562513324
53.00219107 5.846818198
55.01784114 11.30084279
57.0135047 5.579372215
57.0334912 3.274558284
58.99276926 3.595714317
59.02915477 2.755066936
69.0135047 1.745668091
71.02915477 1.070208272
85.00841932 1.882067765
87.02406939 2.981028687
115.018984 1.00460789
117.0346341 1.314293432
125.0233204 1.549270452
127.018984 3.880640303
145.0295487 3.936400051

Name: +ve in-silico MS/MS by CFM-ID for QNDFLQSWZUNIHI-UHFFFAOYSA-N
ID: QNDFLQSWZUNIHI-UHFFFAOYSA-N
Comment: Energy0
Num peaks: 6
71.01275576 1.60346511
73.02840582 5.25079867
91.01898401 1.76130456
143.0338851 2.198094391
145.0295487 8.665118861
163.0401134 68.83079502

Name: +ve in-silico MS/MS by CFM-ID for QNDFLQSWZUNIHI-UHFFFAOYSA-N
ID: QNDFLQSWZUNIHI-UHFFFAOYSA-N
Comment: Energy1
Num peaks: 9
68.99710569 4.912688698
71.01275576 5.791446471
73.02840582 3.704550225
75.04405588 3.458086519
133.0295487 4.466273666
135.0451988 1.613766769
143.0338851 1.847336032
145.0295487 9.819227203
163.0401134 45.50511695

Name: +ve in-silico MS/MS by CFM-ID for QNDFLQSWZUNIHI-UHFFFAOYSA-N
ID: QNDFLQSWZUNIHI-UHFFFAOYSA-N
Comment: Energy2
Num peaks: 17
41.00219107 9.328533278
43.01784114 4.803903409
45.0334912 1.749804869
53.00219107 6.747070262
55.01784114 13.29875691
57.0334912 5.190415068
58.99276926 2.293914402
61.00841932 7.114484199
68.99710569 4.479002396
71.01275576 7.249194754
73.00841932 2.866000561
73.02840582 6.963736749
86.98768388 1.392079398
89.00333394 1.736300646
91.01898401 1.445038224
127.018984 1.967011009
145.0295487 1.813968722

Name: +ve in-silico MS/MS by CFM-ID for AVJFCLZPBKVQMC-UHFFFAOYSA-N
ID: AVJFCLZPBKVQMC-UHFFFAOYSA-N
Comment: Energy0
Num peaks: 7
48.04439023 4.335379896
72.99202031 12.81650484
90.01856941 13.74243111
91.05020388 6.548034769
115.997834 4.955906214
133.0243831 15.17141755
163.0349477 22.8569284

Name: +ve in-silico MS/MS by CFM-ID for AVJFCLZPBKVQMC-UHFFFAOYSA-N
ID: AVJFCLZPBKVQMC-UHFFFAOYSA-N
Comment: Energy1
Num peaks: 9
44.0130901 3.852815606
48.04439023 23.41085392
72.99202031 10.73313162
74.02365479 2.67428011
90.01856941 17.49327662
91.05020388 4.835571635
115.0138184 2.741212392
115.997834 5.665013128
133.0243831 10.02610337

Name: +ve in-silico MS/MS by CFM-ID for AVJFCLZPBKVQMC-UHFFFAOYSA-N
ID: AVJFCLZPBKVQMC-UHFFFAOYSA-N
Comment: Energy2
Num peaks: 10
31.01784114 3.922209123
44.0130901 8.723719977
44.99710569 3.665865879
48.04439023 3.898851224
72.00800472 10.42105471
72.99202031 16.49918914
73.0396392 13.56862543
74.02365479 7.368785651
90.01856941 9.150069784
91.05020388 3.616654574

Name: +ve in-silico MS/MS by CFM-ID for QJWCHHBHMYMFCD-UHFFFAOYSA-N
ID: QJWCHHBHMYMFCD-UHFFFAOYSA-N
Comment: Energy0
Num peaks: 6
137.0233204 7.721721967
139.0389705 3.977689572
151.0389705 4.978787719
153.0546206 3.196914677
163.0389705 17.33015766
181.0495352 49.71185248

Name: +ve in-silico MS/MS by CFM-ID for QJWCHHBHMYMFCD-UHFFFAOYSA-N
ID: QJWCHHBHMYMFCD-UHFFFAOYSA-N
Comment: Energy1
Num peaks: 14
41.00219107 3.65228841
55.01784114 7.104387004
109.0284058 1.779006613
125.0233204 2.537691125
127.0389705 2.351595055
135.0440559 2.083548683
137.0233204 8.534583845
139.0389705 3.030651735
145.0284058 1.732519726
149.0233204 1.757906243
151.0389705 5.423789005
153.0546206 5.511499393
163.0389705 14.19186683
181.0495352 20.9242527

Name: +ve in-silico MS/MS by CFM-ID for QJWCHHBHMYMFCD-UHFFFAOYSA-N
ID: QJWCHHBHMYMFCD-UHFFFAOYSA-N
Comment: Energy2
Num peaks: 27
25.00727645 3.513925877
39.02292652 4.864148922
41.00219107 2.574401324
43.01784114 2.139633033
49.00727645 2.828429963
51.02292652 2.672041493
53.00219107 3.48654668
55.01784114 4.34271502
65.00219107 2.49938544
67.01784114 1.934625921
69.0334912 3.112533872
77.00219107 4.457355451
79.01784114 5.489693993
81.0334912 2.326133883
93.0334912 3.758533792
95.01275576 2.419141391
95.04914126 1.54442364
97.02840582 1.390495863
109.0284058 3.534056754
111.0440559 1.4562491
121.0284058 5.280483335
123.0440559 1.539624431
133.0284058 2.840532096
135.0440559 2.553012808
137.0233204 4.893664616
139.0389705 2.19384562
163.0389705 1.216933316

Name: +ve in-silico MS/MS by CFM-ID for CKEGBXUKXJTCET-UHFFFAOYSA-N
ID: CKEGBXUKXJTCET-UHFFFAOYSA-N
Comment: Energy0
Num peaks: 6
137.0233204 7.651267612
139.0389705 3.871353784
151.0389705 5.425066031
153.0546206 3.570120376
163.0389705 16.42157847
181.0495352 51.04143934

Name: +ve in-silico MS/MS by CFM-ID for CKEGBXUKXJTCET-UHFFFAOYSA-N
ID: CKEGBXUKXJTCET-UHFFFAOYSA-N
Comment: Energy1
Num peaks: 12
41.00219107 3.374667912
43.01784114 1.712452954
53.00219107 1.811041957
55.01784114 5.598665568
79.01784114 1.557196411
125.0233204 3.284168069
137.0233204 9.266411263
139.0389705 3.446054215
151.0389705 5.665698838
153.0546206 4.020137864
163.0389705 16.25076248
181.0495352 25.44183754

Name: +ve in-silico MS/MS by CFM-ID for CKEGBXUKXJTCET-UHFFFAOYSA-N
ID: CKEGBXUKXJTCET-UHFFFAOYSA-N
Comment: Energy2
Num peaks: 27
25.00727645 2.950302775
39.02292652 2.485219736
41.00219107 3.159443142
43.01784114 2.667082707
49.00727645 1.882634033
53.00219107 3.072861189
55.01784114 3.560605154
65.00219107 4.828868565
65.03857658 1.852332774
77.00219107 2.309035987
79.01784114 2.827450744
81.0334912 4.162042387
93.0334912 2.673217389
97.02840582 2.341281444
107.0127558 2.633650601
109.0284058 2.30532114
111.0440559 1.813693544
121.0284058 3.552222008
123.0440559 2.907527255
125.0233204 2.288252623
133.0284058 3.078045861
135.0440559 2.654751511
137.0233204 8.483235764
139.0389705 3.591460204
149.0233204 2.358976545
151.0389705 3.196155975
163.0389705 1.824277403

Name: +ve in-silico MS/MS by CFM-ID for UPKSAORMNJADTP-UHFFFAOYSA-N
ID: UPKSAORMNJADTP-UHFFFAOYSA-N
Comment: Energy0
Num peaks: 6
137.0233204 7.333281471
139.0389705 3.688137473
151.0389705 5.297605861
153.0546206 3.852055468
163.0389705 16.1198101
181.0495352 48.40461792

Name: +ve in-silico MS/MS by CFM-ID for UPKSAORMNJADTP-UHFFFAOYSA-N
ID: UPKSAORMNJADTP-UHFFFAOYSA-N
Comment: Energy1
Num peaks: 17
41.00219107 2.855169659
43.01784114 1.459177149
53.00219107 1.491533318
55.01784114 6.920678157
121.0284058 1.311677134
123.0440559 1.179876915
125.0233204 2.908824064
127.0389705 2.707656345
135.0076704 2.755657896
135.0440559 1.093779499
137.0233204 7.352151517
139.0389705 2.743010556
149.0233204 1.698129159
151.0389705 5.596456748
153.0546206 5.456555599
163.0389705 12.73445009
181.0495352 19.76699987

Name: +ve in-silico MS/MS by CFM-ID for UPKSAORMNJADTP-UHFFFAOYSA-N
ID: UPKSAORMNJADTP-UHFFFAOYSA-N
Comment: Energy2
Num peaks: 26
25.00727645 2.453983881
39.02292652 2.631261798
41.00219107 2.540136375
43.01784114 2.273382308
49.00727645 1.37820203
51.02292652 1.695114726
53.00219107 3.205319976
55.01784114 4.438812289
65.00219107 3.007852137
67.01784114 4.141433881
69.0334912 1.333170349
77.00219107 6.198446428
79.01784114 9.792612356
81.0334912 3.415909957
89.00219107 4.654854553
91.01784114 3.827879646
93.0334912 5.620183273
95.04914126 1.683946352
101.0021911 4.123920248
103.0178411 1.989841417
107.0491413 1.908761294
119.0127558 1.487899062
121.0284058 2.497689959
123.0440559 1.412146464
133.0284058 1.354743667
149.0233204 1.434089786

Name: +ve in-silico MS/MS by CFM-ID for VLZSHVRAHIPGPF-UHFFFAOYSA-N
ID: VLZSHVRAHIPGPF-UHFFFAOYSA-N
Comment: Energy0
Num peaks: 6
43.01784114 4.351103681
135.0076704 7.838986998
137.0233204 18.19331659
139.0389705 8.333367254
163.0389705 12.47018403
181.0495352 33.19319335

Name: +ve in-silico MS/MS by CFM-ID for VLZSHVRAHIPGPF-UHFFFAOYSA-N
ID: VLZSHVRAHIPGPF-UHFFFAOYSA-N
Comment: Energy1
Num peaks: 12
41.00219107 2.564275297
53.00219107 1.408288163
71.01275576 3.500418057
109.0284058 8.812230275
111.0440559 2.732937733
135.0076704 5.788697471
137.0233204 19.41804897
139.0389705 11.24684253
151.0389705 3.235729349
153.0546206 2.81973833
163.0389705 8.343137389
181.0495352 11.12945178

Name: +ve in-silico MS/MS by CFM-ID for VLZSHVRAHIPGPF-UHFFFAOYSA-N
ID: VLZSHVRAHIPGPF-UHFFFAOYSA-N
Comment: Energy2
Num peaks: 21
25.00727645 2.339197515
29.00219107 1.405053429
41.00219107 5.644313489
43.01784114 6.251388806
49.00727645 3.493811407
51.02292652 5.590907068
53.00219107 2.690393944
53.03857658 2.22409889
55.01784114 1.823945886
71.01275576 1.221951822
79.01784114 8.699332723
80.99710569 1.826099638
81.0334912 5.093195425
95.01275576 1.912291335
107.0127558 1.648403818
109.0284058 11.03121693
111.0440559 2.801543445
121.0284058 5.933476529
135.0076704 4.468735646
137.0233204 2.871822319
139.0389705 2.19049096

Name: +ve in-silico MS/MS by CFM-ID for XBRPFOGGNBXDJE-UHFFFAOYSA-N
ID: XBRPFOGGNBXDJE-UHFFFAOYSA-N
Comment: Energy0
Num peaks: 6
121.0284058 17.72290302
123.0440559 4.641745519
125.0597059 3.794034631
151.0389705 7.11379848
163.0389705 10.73069408
181.0495352 43.88491252

Name: +ve in-silico MS/MS by CFM-ID for XBRPFOGGNBXDJE-UHFFFAOYSA-N
ID: XBRPFOGGNBXDJE-UHFFFAOYSA-N
Comment: Energy1
Num peaks: 11
56.99710569 1.973494951
71.01275576 3.340056329
109.0284058 4.065131457
121.0284058 18.1490396
123.0440559 9.433319185
125.0597059 2.190738065
145.0284058 2.317044308
151.0389705 6.39983623
153.0546206 3.826857059
163.0389705 10.57450738
181.0495352 18.62934655

Name: +ve in-silico MS/MS by CFM-ID for XBRPFOGGNBXDJE-UHFFFAOYSA-N
ID: XBRPFOGGNBXDJE-UHFFFAOYSA-N
Comment: Energy2
Num peaks: 21
39.02292652 1.670652556
49.00727645 5.441444907
51.02292652 2.703566849
53.00219107 2.718751191
65.03857658 8.97321568
67.01784114 1.566124053
77.00219107 2.188634121
79.01784114 2.906296142
81.0334912 2.066836552
91.01784114 1.650946426
93.0334912 5.977036014
95.04914126 2.731481082
105.0334912 2.38087996
107.0491413 4.019314401
109.0284058 5.134339459
121.0284058 15.562704
123.0440559 4.45956979
133.0284058 3.306234352
135.0440559 2.245387232
145.0284058 1.748419469
163.0389705 1.55253492

Name: +ve in-silico MS/MS by CFM-ID for ULJHGZZKUBDKBJ-OWOJBTEDSA-N
ID: ULJHGZZKUBDKBJ-OWOJBTEDSA-N
Comment: Energy0
Num peaks: 6
43.01784114 5.226167447
137.0233204 6.859230549
139.0389705 6.002435415
151.0389705 4.400942154
163.0389705 16.61794245
181.0495352 46.90906876

Name: +ve in-silico MS/MS by CFM-ID for ULJHGZZKUBDKBJ-OWOJBTEDSA-N
ID: ULJHGZZKUBDKBJ-OWOJBTEDSA-N
Comment: Energy1
Num peaks: 10
41.00219107 16.86798137
43.01784114 5.025826288
55.01784114 3.385191169
125.0233204 4.532381653
127.0389705 3.165224752
137.0233204 8.269635384
139.0389705 2.996499889
151.0389705 2.873115264
163.0389705 17.18194477
181.0495352 17.75171223

Name: +ve in-silico MS/MS by CFM-ID for ULJHGZZKUBDKBJ-OWOJBTEDSA-N
ID: ULJHGZZKUBDKBJ-OWOJBTEDSA-N
Comment: Energy2
Num peaks: 23
25.00727645 5.006634735
39.02292652 1.982621791
41.00219107 10.0590076
43.01784114 9.517943673
53.00219107 3.273465536
55.01784114 4.547327821
57.0334912 1.793082066
67.01784114 2.707589981
69.0334912 2.04474781
79.01784114 3.203872813
80.99710569 1.473039607
81.0334912 2.345129477
83.01275576 1.751826429
92.99710569 1.495152511
93.0334912 2.420137832
95.01275576 2.524021382
97.02840582 1.891287958
107.0127558 4.296711998
109.0284058 8.097973624
111.0440559 1.773595825
121.0284058 4.856513721
133.0284058 1.746768719
137.0233204 2.138333071

Name: +ve in-silico MS/MS by CFM-ID for IGJQAKNLYUGCCX-UHFFFAOYSA-N
ID: IGJQAKNLYUGCCX-UHFFFAOYSA-N
Comment: Energy0
Num peaks: 6
137.0233204 7.517092278
139.0389705 3.970008796
151.0389705 4.584339658
153.0546206 2.838940046
163.0389705 18.09830913
181.0495352 49.0276029

Name: +ve in-silico MS/MS by CFM-ID for IGJQAKNLYUGCCX-UHFFFAOYSA-N
ID: IGJQAKNLYUGCCX-UHFFFAOYSA-N
Comment: Energy1
Num peaks: 15
41.00219107 3.443787579
53.00219107 1.650537852
55.01784114 4.934638286
65.00219107 3.416766896
67.01784114 1.591286669
79.01784114 2.59268273
81.0334912 4.829311197
125.0233204 3.018034107
137.0233204 8.042870812
139.0389705 2.987524469
145.0284058 1.832997335
151.0389705 3.27865757
153.0546206 1.891832587
163.0389705 15.67059958
181.0495352 20.87051915

Name: +ve in-silico MS/MS by CFM-ID for IGJQAKNLYUGCCX-UHFFFAOYSA-N
ID: IGJQAKNLYUGCCX-UHFFFAOYSA-N
Comment: Energy2
Num peaks: 21
25.00727645 2.170058587
39.02292652 4.935807845
41.00219107 4.757480239
43.01784114 3.101737737
49.00727645 6.750994254
51.02292652 5.494192556
53.00219107 4.78377206
53.03857658 1.145770778
55.01784114 3.674209724
65.00219107 11.0402974
65.03857658 3.491415724
67.01784114 2.638776938
77.00219107 4.636639121
79.01784114 8.237175161
81.0334912 1.15159872
93.0334912 2.029117014
121.0284058 2.463505122
137.0233204 4.000564781
139.0389705 2.051939022
151.0389705 1.219740475
163.0389705 1.273432067

Name: +ve in-silico MS/MS by CFM-ID for GAOGPPAIIRVJGW-UHFFFAOYSA-N
ID: GAOGPPAIIRVJGW-UHFFFAOYSA-N
Comment: Energy0
Num peaks: 6
137.0233204 7.459337364
139.0389705 3.934181626
151.0389705 4.559792991
153.0546206 2.826235913
163.0389705 17.9877112
181.0495352 48.67406435

Name: +ve in-silico MS/MS by CFM-ID for GAOGPPAIIRVJGW-UHFFFAOYSA-N
ID: GAOGPPAIIRVJGW-UHFFFAOYSA-N
Comment: Energy1
Num peaks: 15
39.02292652 1.587726064
41.00219107 3.163596719
43.01784114 1.462715271
53.00219107 3.002827049
55.01784114 10.29677795
65.00219107 1.494557107
69.0334912 2.304608384
79.01784114 2.682613019
125.0233204 1.869369759
137.0233204 7.626159401
139.0389705 2.966906702
151.0389705 3.265269942
153.0546206 1.920372244
163.0389705 15.81750434
181.0495352 20.94896894

Name: +ve in-silico MS/MS by CFM-ID for GAOGPPAIIRVJGW-UHFFFAOYSA-N
ID: GAOGPPAIIRVJGW-UHFFFAOYSA-N
Comment: Energy2
Num peaks: 22
25.00727645 4.201986785
39.02292652 5.795875462
41.00219107 2.737444993
43.01784114 1.982831385
49.00727645 8.254356199
51.02292652 7.480314539
53.00219107 10.27454444
53.03857658 1.001039774
55.01784114 8.153693365
57.0334912 1.635195618
63.02292652 4.220703033
65.00219107 4.241450387
65.03857658 1.652418301
67.01784114 0.9725266097
69.0334912 0.9753437984
77.00219107 4.020254566
79.01784114 4.503992544
121.0284058 1.818011663
133.0284058 1.240434653
137.0233204 2.641217968
139.0389705 1.219315479
151.0389705 1.155897117

Name: +ve in-silico MS/MS by CFM-ID for SUSSGNXROTWKIM-UHFFFAOYSA-N
ID: SUSSGNXROTWKIM-UHFFFAOYSA-N
Comment: Energy0
Num peaks: 6
109.0284058 2.039742606
121.0284058 2.941735257
137.0233204 1.717725837
153.0546206 1.915446031
163.0389705 13.81448782
181.0495352 67.66793387

Name: +ve in-silico MS/MS by CFM-ID for SUSSGNXROTWKIM-UHFFFAOYSA-N
ID: SUSSGNXROTWKIM-UHFFFAOYSA-N
Comment: Energy1
Num peaks: 15
43.01784114 1.785652613
71.01275576 2.683796741
79.01784114 1.461551963
109.0284058 3.99425618
111.0440559 3.751220473
121.0284058 8.882947579
123.0440559 7.732465125
125.0597059 2.216646902
135.0440559 1.472449928
137.0233204 2.046578957
139.0389705 2.507304291
151.0389705 4.019244322
153.0546206 3.518918557
163.0389705 13.04098247
181.0495352 22.14303935

Name: +ve in-silico MS/MS by CFM-ID for SUSSGNXROTWKIM-UHFFFAOYSA-N
ID: SUSSGNXROTWKIM-UHFFFAOYSA-N
Comment: Energy2
Num peaks: 25
39.02292652 1.00095723
49.00727645 4.127254757
51.02292652 4.149819114
53.00219107 1.006340895
53.03857658 1.799385667
65.03857658 3.192357627
77.00219107 1.211539958
79.01784114 10.54527584
81.0334912 5.053930216
93.0334912 1.768307864
95.01275576 2.572540599
95.04914126 2.465059999
105.0334912 1.789703313
107.0127558 0.9850254991
107.0491413 3.341702792
109.0284058 9.928485428
111.0440559 2.743821565
119.0127558 1.569749748
121.0284058 7.232513915
123.0440559 3.154893746
135.0076704 1.047360277
135.0440559 2.04249117
137.0233204 5.061724891
139.0389705 1.379452542
163.0389705 1.741584318

Name: +ve in-silico MS/MS by CFM-ID for FJUJVUGJAAKHLN-UHFFFAOYSA-N
ID: FJUJVUGJAAKHLN-UHFFFAOYSA-N
Comment: Energy0
Num peaks: 7
58.02874017 7.373902109
63.00767038 6.011102155
75.05528926 15.11822028
101.0345538 18.37829151
117.0294684 8.919345169
119.0451185 8.783244835
163.0349477 16.07246878

Name: +ve in-silico MS/MS by CFM-ID for FJUJVUGJAAKHLN-UHFFFAOYSA-N
ID: FJUJVUGJAAKHLN-UHFFFAOYSA-N
Comment: Energy1
Num peaks: 9
32.04947561 4.008199831
44.0130901 11.32541552
58.02874017 15.64560416
63.00767038 17.64684602
75.05528926 11.28795538
88.98693493 5.329417352
101.0345538 6.748637263
106.013484 5.389610039
131.9927486 3.68181022

Name: +ve in-silico MS/MS by CFM-ID for FJUJVUGJAAKHLN-UHFFFAOYSA-N
ID: FJUJVUGJAAKHLN-UHFFFAOYSA-N
Comment: Energy2
Num peaks: 10
15.02292652 3.469809361
29.00219107 2.773859308
44.0130901 14.01384299
56.0130901 6.006247234
57.04472458 4.6684261
58.02874017 28.7970573
62.02365479 2.810309651
75.05528926 11.57138249
88.00291934 3.259692285
101.0345538 2.804540881

Name: +ve in-silico MS/MS by CFM-ID for FADVBAPFLSHKAF-UHFFFAOYSA-N
ID: FADVBAPFLSHKAF-UHFFFAOYSA-N
Comment: Energy0
Num peaks: 6
58.02874017 2.369591003
72.99202031 12.70602642
91.05020388 14.78689634
106.013484 20.83980365
131.9927486 3.427228431
163.0349477 34.68646746

Name: +ve in-silico MS/MS by CFM-ID for FADVBAPFLSHKAF-UHFFFAOYSA-N
ID: FADVBAPFLSHKAF-UHFFFAOYSA-N
Comment: Energy1
Num peaks: 8
58.02874017 14.97036024
60.00800472 5.331744581
72.99202031 11.81262365
73.0396392 10.18701869
88.00291934 2.91208301
91.05020388 18.65618242
106.013484 14.01486952
163.0349477 3.400227117

Name: +ve in-silico MS/MS by CFM-ID for FADVBAPFLSHKAF-UHFFFAOYSA-N
ID: FADVBAPFLSHKAF-UHFFFAOYSA-N
Comment: Energy2
Num peaks: 11
29.99744004 4.443792938
32.0130901 8.288525241
44.99710569 6.93676428
57.99235466 4.162766363
58.02874017 10.52050593
60.00800472 8.917556622
72.99202031 8.152687903
75.01890376 4.078444774
88.00291934 9.321612591
91.05020388 9.534486712
106.013484 7.762128514

Name: +ve in-silico MS/MS by CFM-ID for LYMZYMJXVQUWLY-UHFFFAOYSA-N
ID: LYMZYMJXVQUWLY-UHFFFAOYSA-N
Comment: Energy0
Num peaks: 6
117.0334912 1.123974791
119.0491413 1.217204041
121.0284058 8.743339923
145.0284058 1.193997956
163.0389705 46.1908467
181.0495352 35.62850779

Name: +ve in-silico MS/MS by CFM-ID for LYMZYMJXVQUWLY-UHFFFAOYSA-N
ID: LYMZYMJXVQUWLY-UHFFFAOYSA-N
Comment: Energy1
Num peaks: 8
119.0491413 3.772004747
121.0284058 9.668182017
135.0440559 5.123598837
137.0597059 3.45471582
139.0389705 4.256997098
153.0546206 5.009222178
163.0389705 34.09479535
181.0495352 16.86758869

Name: +ve in-silico MS/MS by CFM-ID for LYMZYMJXVQUWLY-UHFFFAOYSA-N
ID: LYMZYMJXVQUWLY-UHFFFAOYSA-N
Comment: Energy2
Num peaks: 18
41.00219107 2.336113622
49.00727645 1.722559087
53.00219107 7.699892307
63.02292652 2.597129748
65.03857658 3.247144585
67.01784114 2.111492159
68.99710569 6.543183268
79.01784114 3.828848757
91.01784114 2.530976975
93.0334912 3.067155124
95.04914126 2.030794054
117.0334912 3.895356308
119.0491413 9.886588573
121.0284058 12.99236127
135.0440559 5.147458672
137.0233204 2.250175901
145.0284058 3.546599717
163.0389705 5.773046957

Name: +ve in-silico MS/MS by CFM-ID for HMMZIRHOENPUMT-UHFFFAOYSA-N
ID: HMMZIRHOENPUMT-UHFFFAOYSA-N
Comment: Energy0
Num peaks: 6
59.01275576 3.756794837
81.0334912 8.240049695
95.04914126 12.46803983
105.0334912 6.534423223
123.0440559 23.23585371
141.0546206 28.43576488

Name: +ve in-silico MS/MS by CFM-ID for HMMZIRHOENPUMT-UHFFFAOYSA-N
ID: HMMZIRHOENPUMT-UHFFFAOYSA-N
Comment: Energy1
Num peaks: 10
55.01784114 4.787779871
59.01275576 2.304335584
63.02292652 4.020632239
79.01784114 13.31342103
81.0334912 18.12788557
95.04914126 23.63817423
97.06479133 2.257504444
105.0334912 2.627450877
123.0440559 5.986649671
141.0546206 3.948140022

Name: +ve in-silico MS/MS by CFM-ID for HMMZIRHOENPUMT-UHFFFAOYSA-N
ID: HMMZIRHOENPUMT-UHFFFAOYSA-N
Comment: Energy2
Num peaks: 13
25.00727645 2.599956841
27.02292652 2.744064545
39.02292652 31.23527703
41.03857658 7.907879769
53.00219107 2.945988722
55.01784114 4.357542284
59.01275576 5.683154061
63.02292652 5.276052733
67.01784114 2.625255661
69.0334912 3.157656514
79.01784114 5.091447335
79.05422664 3.264412396
95.04914126 3.155087929

Name: +ve in-silico MS/MS by CFM-ID for MVKBUMZBWASNSB-UHFFFAOYSA-N
ID: MVKBUMZBWASNSB-UHFFFAOYSA-N
Comment: Energy0
Num peaks: 6
59.01275576 2.64548088
81.0334912 1.61500046
95.04914126 8.246240751
105.0334912 7.84716986
123.0440559 28.92114755
141.0546206 36.58438081

Name: +ve in-silico MS/MS by CFM-ID for MVKBUMZBWASNSB-UHFFFAOYSA-N
ID: MVKBUMZBWASNSB-UHFFFAOYSA-N
Comment: Energy1
Num peaks: 14
41.00219107 2.117090627
41.03857658 4.87125665
43.05422664 1.926920864
53.00219107 2.96855398
59.01275576 3.898374826
63.02292652 10.08495309
69.0334912 2.342811088
71.01275576 2.014565419
77.03857658 2.815549523
81.0334912 15.17881453
95.04914126 12.94400187
105.0334912 3.784481323
123.0440559 9.055320994
141.0546206 6.347344951

Name: +ve in-silico MS/MS by CFM-ID for MVKBUMZBWASNSB-UHFFFAOYSA-N
ID: MVKBUMZBWASNSB-UHFFFAOYSA-N
Comment: Energy2
Num peaks: 15
25.00727645 9.419792078
27.02292652 2.52579146
39.02292652 9.692638163
41.00219107 2.194433054
41.03857658 19.15190311
43.05422664 2.724584245
53.00219107 9.377430163
55.01784114 3.033463542
59.01275576 5.219249505
63.02292652 4.1350774
67.01784114 2.02122351
71.01275576 3.353276691
77.03857658 2.673088733
79.05422664 2.489766558
95.04914126 2.416024409

Name: +ve in-silico MS/MS by CFM-ID for FNZSILRWMBGQSQ-UHFFFAOYSA-N
ID: FNZSILRWMBGQSQ-UHFFFAOYSA-N
Comment: Energy0
Num peaks: 8
55.01784114 2.266309827
73.02840582 4.77654909
85.02840582 2.347519124
93.0334912 2.388909886
95.04914126 14.33772344
105.0334912 2.532597154
123.0440559 16.82731644
141.0546206 36.4866961

Name: +ve in-silico MS/MS by CFM-ID for FNZSILRWMBGQSQ-UHFFFAOYSA-N
ID: FNZSILRWMBGQSQ-UHFFFAOYSA-N
Comment: Energy1
Num peaks: 13
27.02292652 3.290136724
39.02292652 3.313003653
49.00727645 8.950622315
53.00219107 3.912511032
55.01784114 3.918114214
67.01784114 13.67544982
68.99710569 9.838368241
69.0334912 6.84606467
71.01275576 6.954810099
73.02840582 2.52345226
95.04914126 8.817189223
123.0440559 5.184409008
141.0546206 3.225113775

Name: +ve in-silico MS/MS by CFM-ID for FNZSILRWMBGQSQ-UHFFFAOYSA-N
ID: FNZSILRWMBGQSQ-UHFFFAOYSA-N
Comment: Energy2
Num peaks: 12
25.00727645 3.439840517
27.02292652 6.432192102
39.02292652 28.68290974
41.03857658 11.12164334
53.00219107 6.492824918
55.01784114 6.688535347
67.01784114 3.316446871
69.0334912 2.56114241
73.02840582 2.520449567
77.03857658 3.438249058
79.05422664 3.075372722
95.04914126 2.941641995

Name: +ve in-silico MS/MS by CFM-ID for HBHUCKUUKNYROW-UHFFFAOYSA-N
ID: HBHUCKUUKNYROW-UHFFFAOYSA-N
Comment: Energy0
Num peaks: 6
41.00219107 0.9392757303
41.03857658 0.9945706112
43.01784114 0.9261957463
97.02840582 1.096397149
123.0440559 22.50349209
141.0546206 62.34160386

Name: +ve in-silico MS/MS by CFM-ID for HBHUCKUUKNYROW-UHFFFAOYSA-N
ID: HBHUCKUUKNYROW-UHFFFAOYSA-N
Comment: Energy1
Num peaks: 14
39.02292652 1.946323206
53.00219107 2.236969076
65.00219107 1.621500832
67.01784114 1.505741313
68.99710569 2.604657327
69.0334912 4.090923099
71.01275576 6.06269609
73.02840582 2.199017664
95.04914126 2.27300624
105.0334912 1.61928689
111.0440559 3.535037888
113.0597059 6.482195747
123.0440559 18.36932009
141.0546206 25.54366006

Name: +ve in-silico MS/MS by CFM-ID for HBHUCKUUKNYROW-UHFFFAOYSA-N
ID: HBHUCKUUKNYROW-UHFFFAOYSA-N
Comment: Energy2
Num peaks: 20
39.02292652 14.72899858
41.00219107 4.159113534
41.03857658 7.840050906
43.01784114 2.242439698
43.05422664 1.70680797
45.06987671 2.029216478
53.00219107 5.508426147
55.01784114 2.549600438
63.02292652 4.951212236
65.00219107 2.891038289
65.03857658 3.606754444
67.01784114 3.95759876
67.05422664 3.178887582
69.0334912 4.709462254
71.01275576 2.071345187
79.01784114 1.984960228
81.0334912 4.745667132
93.0334912 1.553948055
95.04914126 2.821581639
123.0440559 3.010492561

Name: +ve in-silico MS/MS by CFM-ID for IXYSOHWHULHJIG-UHFFFAOYSA-N
ID: IXYSOHWHULHJIG-UHFFFAOYSA-N
Comment: Energy0
Num peaks: 6
67.01784114 1.090270761
69.0334912 1.441130596
83.01275576 1.021102389
87.04405588 1.967594671
123.0440559 15.94734011
141.0546206 67.66089036

Name: +ve in-silico MS/MS by CFM-ID for IXYSOHWHULHJIG-UHFFFAOYSA-N
ID: IXYSOHWHULHJIG-UHFFFAOYSA-N
Comment: Energy1
Num peaks: 11
53.00219107 2.859363622
55.01784114 2.909795123
67.01784114 3.649619224
69.0334912 3.689602131
83.01275576 2.605770244
85.02840582 3.830918618
87.04405588 5.960011736
105.0334912 1.803555635
113.0597059 6.754353212
123.0440559 13.77530227
141.0546206 32.48068145

Name: +ve in-silico MS/MS by CFM-ID for IXYSOHWHULHJIG-UHFFFAOYSA-N
ID: IXYSOHWHULHJIG-UHFFFAOYSA-N
Comment: Energy2
Num peaks: 18
25.00727645 2.019595422
41.00219107 3.798328108
41.03857658 1.93552796
43.01784114 2.407086414
49.00727645 10.05648266
51.02292652 5.444886066
53.00219107 11.15992224
55.01784114 3.09020068
57.0334912 3.015157719
65.00219107 3.141130498
67.01784114 9.303271013
69.0334912 11.12842861
71.04914126 2.948852922
77.00219107 2.013710443
79.01784114 2.489160132
80.99710569 2.088992439
81.0334912 2.913372647
83.01275576 1.873291901

Name: +ve in-silico MS/MS by CFM-ID for WGKRUVLJHOEATQ-UHFFFAOYSA-N
ID: WGKRUVLJHOEATQ-UHFFFAOYSA-N
Comment: Energy0
Num peaks: 6
41.03857658 0.9757645185
71.01275576 0.8946198694
73.02840582 2.071815692
105.0334912 1.926695444
123.0440559 20.66694421
141.0546206 61.60493254

Name: +ve in-silico MS/MS by CFM-ID for WGKRUVLJHOEATQ-UHFFFAOYSA-N
ID: WGKRUVLJHOEATQ-UHFFFAOYSA-N
Comment: Energy1
Num peaks: 15
39.02292652 1.815026552
53.00219107 2.491594761
55.01784114 1.595648915
67.01784114 2.828450503
68.99710569 2.358940918
69.0334912 5.208594376
71.01275576 5.435933146
73.02840582 3.782048507
75.04405588 1.663823594
95.04914126 2.490806528
105.0334912 2.816733639
111.0440559 3.064698423
113.0597059 6.314007123
123.0440559 15.54735737
141.0546206 23.93788694

Name: +ve in-silico MS/MS by CFM-ID for WGKRUVLJHOEATQ-UHFFFAOYSA-N
ID: WGKRUVLJHOEATQ-UHFFFAOYSA-N
Comment: Energy2
Num peaks: 21
39.02292652 11.18585722
41.00219107 3.164394049
41.03857658 7.198722805
43.01784114 2.834067322
45.06987671 1.911892398
49.00727645 2.681324357
51.02292652 2.265989141
53.00219107 6.703670676
53.03857658 2.770702073
55.01784114 7.631847741
57.0334912 2.950087458
65.03857658 3.484473986
67.01784114 5.355575431
67.05422664 2.386713767
69.0334912 5.649158129
71.01275576 1.893035601
73.02840582 1.936979018
83.04914126 1.73154449
95.04914126 2.434511972
105.0334912 2.229792434
123.0440559 1.745018029

Name: +ve in-silico MS/MS by CFM-ID for IWOOUMUPPNQEPV-UHFFFAOYSA-N
ID: IWOOUMUPPNQEPV-UHFFFAOYSA-N
Comment: Energy0
Num peaks: 6
83.01275576 1.190641273
85.02840582 1.362401537
87.04405588 2.406932304
105.0334912 1.651600502
123.0440559 21.07350221
141.0546206 62.0766512

Name: +ve in-silico MS/MS by CFM-ID for IWOOUMUPPNQEPV-UHFFFAOYSA-N
ID: IWOOUMUPPNQEPV-UHFFFAOYSA-N
Comment: Energy1
Num peaks: 13
53.00219107 2.365830646
55.01784114 2.072725071
57.0334912 2.005298242
83.01275576 2.871724811
85.02840582 5.498714399
87.04405588 3.806797623
95.04914126 2.108150213
105.0334912 2.295725976
109.0284058 1.733722276
111.0440559 4.071527429
113.0597059 7.18210201
123.0440559 17.65952358
141.0546206 27.38704942

Name: +ve in-silico MS/MS by CFM-ID for IWOOUMUPPNQEPV-UHFFFAOYSA-N
ID: IWOOUMUPPNQEPV-UHFFFAOYSA-N
Comment: Energy2
Num peaks: 22
25.00727645 2.708750749
27.02292652 3.461801712
39.02292652 2.783405806
41.00219107 1.82398146
53.00219107 10.26184077
55.01784114 6.18413124
57.0334912 7.501846263
59.04914126 3.248949558
63.02292652 4.239529737
65.00219107 2.932916525
65.03857658 2.685769058
67.01784114 2.773276724
67.05422664 2.817710114
69.0334912 5.528044935
79.01784114 5.993158897
80.99710569 2.03195781
81.0334912 3.032618505
83.01275576 2.390392249
85.02840582 2.658453571
87.04405588 2.314406978
105.0334912 1.746600219
123.0440559 1.532839824

Name: +ve in-silico MS/MS by CFM-ID for GTRFETWQTQPJFH-UHFFFAOYSA-N
ID: GTRFETWQTQPJFH-UHFFFAOYSA-N
Comment: Energy0
Num peaks: 6
51.02292652 1.645987857
79.05422664 1.416836367
95.04914126 4.800833949
105.0334912 11.15879906
123.0440559 47.68464775
141.0546206 24.61390135

Name: +ve in-silico MS/MS by CFM-ID for GTRFETWQTQPJFH-UHFFFAOYSA-N
ID: GTRFETWQTQPJFH-UHFFFAOYSA-N
Comment: Energy1
Num peaks: 11
39.02292652 3.533568077
49.00727645 1.720510283
51.02292652 1.983064184
53.00219107 1.582757223
79.05422664 4.02045353
83.01275576 2.673258956
95.04914126 9.097141388
97.06479133 1.889474781
105.0334912 16.71928559
123.0440559 29.62147467
141.0546206 8.231225312

Name: +ve in-silico MS/MS by CFM-ID for GTRFETWQTQPJFH-UHFFFAOYSA-N
ID: GTRFETWQTQPJFH-UHFFFAOYSA-N
Comment: Energy2
Num peaks: 15
25.00727645 1.920765533
39.02292652 9.167073077
41.00219107 2.777409531
43.01784114 1.698610725
49.00727645 13.47230281
51.02292652 20.99744114
53.00219107 1.527410189
53.03857658 6.053046102
55.05422664 1.774441894
63.02292652 1.747054777
65.00219107 2.1516395
67.01784114 2.344448881
79.05422664 5.612117049
105.0334912 5.34882509
123.0440559 3.46560871

Name: +ve in-silico MS/MS by CFM-ID for UUAOXJZNRQDRGG-UHFFFAOYSA-N
ID: UUAOXJZNRQDRGG-UHFFFAOYSA-N
Comment: Energy0
Num peaks: 6
105.0334912 1.738082045
117.0334912 1.897674586
135.0440559 11.86579672
137.0597059 3.927297013
163.0389705 23.2284878
181.0495352 47.7398897

Name: +ve in-silico MS/MS by CFM-ID for UUAOXJZNRQDRGG-UHFFFAOYSA-N
ID: UUAOXJZNRQDRGG-UHFFFAOYSA-N
Comment: Energy1
Num peaks: 8
95.04914126 6.576931279
105.0334912 6.173770267
117.0334912 5.152086527
119.0491413 3.859873716
135.0440559 16.14001446
137.0597059 6.094877981
163.0389705 21.98257856
181.0495352 14.06367181

Name: +ve in-silico MS/MS by CFM-ID for UUAOXJZNRQDRGG-UHFFFAOYSA-N
ID: UUAOXJZNRQDRGG-UHFFFAOYSA-N
Comment: Energy2
Num peaks: 20
49.00727645 1.624051397
63.02292652 1.350533568
65.00219107 1.585102859
65.03857658 1.461594099
67.01784114 1.457510888
79.01784114 2.376088324
95.04914126 2.046713748
105.0334912 20.08411152
107.0491413 4.449176194
108.9920203 1.91475717
117.0334912 8.028121743
119.0127558 1.398903867
119.0491413 9.214758644
121.0284058 2.968225228
133.0284058 2.583037791
135.0076704 1.780965627
135.0440559 7.742435126
145.0284058 1.47090833
153.0546206 1.254991749
163.0389705 6.289574785

Name: +ve in-silico MS/MS by CFM-ID for NVRGRHIXJGBIPJ-UHFFFAOYSA-N
ID: NVRGRHIXJGBIPJ-UHFFFAOYSA-N
Comment: Energy0
Num peaks: 10
91.0389705 4.055904721
101.0233204 1.332633267
119.0338851 1.653400729
121.0495352 1.847358196
133.0295487 2.35483947
135.0451988 1.330442026
145.0295487 2.013825404
161.0444498 4.347831781
163.0401134 18.2475943
181.0506781 42.90499182

Name: +ve in-silico MS/MS by CFM-ID for NVRGRHIXJGBIPJ-UHFFFAOYSA-N
ID: NVRGRHIXJGBIPJ-UHFFFAOYSA-N
Comment: Energy1
Num peaks: 18
41.00219107 2.210291014
43.01784114 5.14187896
45.0334912 3.202668449
53.00219107 1.554685881
55.01784114 4.002423377
57.0334912 1.902925516
59.01275576 1.669677744
59.04914126 2.205373437
71.01275576 1.990862682
73.02840582 5.392748208
75.04405588 3.657399961
143.0338851 4.084832969
145.0295487 2.125106599
151.0401134 4.354230185
153.0557634 2.058494565
161.0444498 3.016687212
163.0401134 14.9763835
181.0506781 16.69195283

Name: +ve in-silico MS/MS by CFM-ID for NVRGRHIXJGBIPJ-UHFFFAOYSA-N
ID: NVRGRHIXJGBIPJ-UHFFFAOYSA-N
Comment: Energy2
Num peaks: 31
25.00727645 1.151408923
27.02292652 1.235413489
31.01784114 1.219957624
41.00219107 3.784038399
43.01784114 9.802020582
45.0334912 6.700300115
47.01275576 2.084765789
47.04914126 1.104654332
58.99276926 5.558898836
59.01275576 1.09349809
61.00841932 2.827157514
61.02840582 1.313552377
63.02406939 1.272565341
71.01275576 2.009642372
73.02840582 6.563089483
75.04405588 3.629767485
79.01898401 1.203567306
83.01275576 3.027597551
85.02840582 2.946355479
89.00333394 1.817044753
89.02332044 1.807398638
91.01898401 1.265969233
91.0389705 3.70034438
101.0233204 2.576794632
103.0389705 1.772114354
115.018984 1.145745895
117.0346341 2.175373153
133.0295487 0.9971945196
135.0451988 1.000825944
145.0295487 2.415534793
163.0401134 1.436648984

Name: +ve in-silico MS/MS by CFM-ID for APGYWIGXJIJTHL-UHFFFAOYSA-N
ID: APGYWIGXJIJTHL-UHFFFAOYSA-N
Comment: Energy0
Num peaks: 10
89.02332044 4.031146636
101.0233204 1.296081545
117.0182351 1.292905347
119.0338851 2.433623233
133.0295487 2.303447905
135.0451988 1.32541894
145.0295487 2.107436011
161.0444498 4.399254776
163.0401134 16.97712423
181.0506781 43.87069701

Name: +ve in-silico MS/MS by CFM-ID for APGYWIGXJIJTHL-UHFFFAOYSA-N
ID: APGYWIGXJIJTHL-UHFFFAOYSA-N
Comment: Energy1
Num peaks: 17
41.00219107 2.410327142
43.01784114 5.370028087
45.0334912 2.973861494
53.00219107 4.154703136
55.01784114 1.713674419
57.0334912 1.977981386
59.01275576 1.702030767
71.01275576 5.575024847
73.02840582 3.517947337
89.02332044 1.420571423
143.0338851 4.318144844
145.0295487 2.739716932
149.0244633 1.347505249
151.0401134 5.138876208
161.0444498 3.04207093
163.0401134 15.80419263
181.0506781 16.90544958

Name: +ve in-silico MS/MS by CFM-ID for APGYWIGXJIJTHL-UHFFFAOYSA-N
ID: APGYWIGXJIJTHL-UHFFFAOYSA-N
Comment: Energy2
Num peaks: 31
25.00727645 1.159268273
27.02292652 1.244660757
31.01784114 1.201604998
41.00219107 3.794132831
43.01784114 9.680900892
45.0334912 6.475897041
47.01275576 1.51976016
47.04914126 1.116360273
53.00219107 1.090359979
56.99710569 1.240525469
59.01275576 1.206046991
61.00841932 7.449221614
61.02840582 1.338674109
63.02406939 2.904626925
71.01275576 5.929957133
73.02840582 4.824392387
79.01898401 1.65769074
83.01275576 4.23487882
85.02840582 2.396274424
87.00767038 1.477976939
89.00333394 1.708354765
89.02332044 4.033323352
91.01898401 1.021149652
93.03463407 1.122297772
99.00767038 0.9873054708
101.0233204 2.169806084
115.018984 1.079963233
117.0346341 1.919307916
135.0451988 0.9971344873
145.0295487 2.70625296
163.0401134 1.270993545

Name: +ve in-silico MS/MS by CFM-ID for YFDFCYWEFNIULW-UHFFFAOYSA-N
ID: YFDFCYWEFNIULW-UHFFFAOYSA-N
Comment: Energy0
Num peaks: 10
71.01275576 1.349183882
89.02332044 4.075883761
101.0233204 1.312297481
119.0338851 2.38892445
133.0295487 2.377856232
135.0451988 1.438987734
145.0295487 1.978085326
161.0444498 4.483956312
163.0401134 18.1286385
181.0506781 43.55024734

Name: +ve in-silico MS/MS by CFM-ID for YFDFCYWEFNIULW-UHFFFAOYSA-N
ID: YFDFCYWEFNIULW-UHFFFAOYSA-N
Comment: Energy1
Num peaks: 17
41.00219107 5.750954568
43.01784114 4.658983473
45.0334912 1.30855248
53.00219107 1.621318898
56.99710569 1.671352794
71.01275576 7.63011506
73.02840582 3.973962073
89.02332044 1.590855039
133.0295487 1.350646873
135.0451988 1.9928578
143.0338851 3.548674716
145.0295487 1.843393712
151.0401134 6.783949558
153.0557634 1.988717266
161.0444498 3.663411817
163.0401134 12.3617459
181.0506781 18.67754835

Name: +ve in-silico MS/MS by CFM-ID for YFDFCYWEFNIULW-UHFFFAOYSA-N
ID: YFDFCYWEFNIULW-UHFFFAOYSA-N
Comment: Energy2
Num peaks: 28
25.00727645 0.9682141991
27.02292652 1.222610077
41.00219107 11.68301083
43.01784114 8.81498947
45.0334912 1.396168071
47.01275576 1.383019558
56.99710569 1.355947456
58.99276926 1.334471203
59.01275576 3.770198165
61.00841932 8.18006015
63.02406939 3.382614492
68.99710569 1.065314578
71.01275576 6.243985949
73.02840582 5.670048684
79.01898401 0.8797315214
83.01275576 3.038975469
85.02840582 1.775315333
87.00767038 1.33407166
89.00333394 1.270805705
89.02332044 4.822812961
91.01898401 1.911520761
93.03463407 1.102497443
99.00767038 1.027542162
101.0233204 1.623417343
117.0346341 1.314637715
135.0451988 1.04554874
145.0295487 1.903323702
163.0401134 1.085034617

Name: +ve in-silico MS/MS by CFM-ID for MHMYQBZABSRGAF-UHFFFAOYSA-N
ID: MHMYQBZABSRGAF-UHFFFAOYSA-N
Comment: Energy0
Num peaks: 6
59.01275576 2.357847012
121.0284058 3.64601112
135.0440559 6.815942017
145.0284058 9.20231765
163.0389705 49.68446295
181.0495352 21.1804497

Name: +ve in-silico MS/MS by CFM-ID for MHMYQBZABSRGAF-UHFFFAOYSA-N
ID: MHMYQBZABSRGAF-UHFFFAOYSA-N
Comment: Energy1
Num peaks: 11
41.00219107 4.020571772
53.00219107 2.727506829
59.01275576 3.523145007
71.01275576 2.2564569
109.0284058 1.730301059
117.0334912 1.766914818
121.0284058 24.42461627
135.0440559 15.13868723
145.0284058 5.284364306
163.0389705 14.01880715
181.0495352 6.422411529

Name: +ve in-silico MS/MS by CFM-ID for MHMYQBZABSRGAF-UHFFFAOYSA-N
ID: MHMYQBZABSRGAF-UHFFFAOYSA-N
Comment: Energy2
Num peaks: 17
25.00727645 3.554861853
39.02292652 7.911035661
41.00219107 13.71391854
41.03857658 10.4803656
53.00219107 6.76947044
55.01784114 2.423347899
59.01275576 4.801271066
65.00219107 3.217563781
67.01784114 2.281665485
95.01275576 1.430705923
109.0284058 3.433228869
117.0334912 3.352598184
121.0284058 5.683715433
133.0284058 2.635614745
135.0440559 5.988561704
145.0284058 1.748177251
163.0389705 1.740443232

Name: +ve in-silico MS/MS by CFM-ID for AQSXTPCDGOHXLT-UHFFFAOYSA-N
ID: AQSXTPCDGOHXLT-UHFFFAOYSA-N
Comment: Energy0
Num peaks: 6
19.01784114 0.258648233
97.02840582 0.2246557266
105.0334912 2.449373096
123.0440559 45.71731568
125.0233204 0.2827474811
141.0546206 47.74476706

Name: +ve in-silico MS/MS by CFM-ID for AQSXTPCDGOHXLT-UHFFFAOYSA-N
ID: AQSXTPCDGOHXLT-UHFFFAOYSA-N
Comment: Energy1
Num peaks: 6
39.02292652 1.815941886
53.03857658 1.681150053
99.00767038 1.671102392
105.0334912 7.467020339
123.0440559 52.39720251
141.0546206 17.72235068

Name: +ve in-silico MS/MS by CFM-ID for AQSXTPCDGOHXLT-UHFFFAOYSA-N
ID: AQSXTPCDGOHXLT-UHFFFAOYSA-N
Comment: Energy2
Num peaks: 16
25.00727645 3.384333224
39.02292652 10.01565123
41.00219107 3.098088321
41.03857658 5.427967105
43.01784114 2.483716376
49.00727645 6.171414915
51.02292652 11.75619642
53.00219107 5.102224007
53.03857658 9.577166795
55.01784114 3.443578259
63.02292652 2.534213826
65.03857658 3.274415424
80.99710569 2.863835726
83.01275576 2.851557023
105.0334912 4.832112279
123.0440559 5.424928826

Name: +ve in-silico MS/MS by CFM-ID for IZPUAIJUVLFPIZ-UHFFFAOYSA-N
ID: IZPUAIJUVLFPIZ-UHFFFAOYSA-N
Comment: Energy0
Num peaks: 6
97.02840582 0.2535465521
105.0334912 0.3794926409
113.0597059 0.4097331025
123.0440559 13.4121494
125.0233204 0.4343944476
141.0546206 82.41376757

Name: +ve in-silico MS/MS by CFM-ID for IZPUAIJUVLFPIZ-UHFFFAOYSA-N
ID: IZPUAIJUVLFPIZ-UHFFFAOYSA-N
Comment: Energy1
Num peaks: 6
67.01784114 1.604108709
71.01275576 1.907794164
80.99710569 1.697966979
105.0334912 2.767685158
123.0440559 33.06024817
141.0546206 41.53871839

Name: +ve in-silico MS/MS by CFM-ID for IZPUAIJUVLFPIZ-UHFFFAOYSA-N
ID: IZPUAIJUVLFPIZ-UHFFFAOYSA-N
Comment: Energy2
Num peaks: 17
25.00727645 2.215777728
39.02292652 17.04147036
41.00219107 2.470612282
41.03857658 12.03946811
43.05422664 2.416858471
49.00727645 2.232405309
51.02292652 1.910371451
53.00219107 5.555830717
53.03857658 1.621120254
55.01784114 2.563209348
65.00219107 2.198093444
67.01784114 10.19321025
69.0334912 1.787890081
81.0334912 2.002526272
97.02840582 1.782218258
105.0334912 1.926605857
123.0440559 11.04972668

Name: +ve in-silico MS/MS by CFM-ID for ZRMGXBYNPXFEOO-UHFFFAOYSA-N
ID: ZRMGXBYNPXFEOO-UHFFFAOYSA-N
Comment: Energy0
Num peaks: 6
63.00767038 5.11921788
91.05422664 3.939727916
101.0385766 6.313576706
117.0334912 14.91572792
119.0491413 38.24355669
181.0495352 20.96685606

Name: +ve in-silico MS/MS by CFM-ID for ZRMGXBYNPXFEOO-UHFFFAOYSA-N
ID: ZRMGXBYNPXFEOO-UHFFFAOYSA-N
Comment: Energy1
Num peaks: 6
63.00767038 33.71661937
91.05422664 11.56294027
101.0385766 8.9496455
119.0491413 25.24720563
163.0389705 2.742263789
181.0495352 5.887678496

Name: +ve in-silico MS/MS by CFM-ID for ZRMGXBYNPXFEOO-UHFFFAOYSA-N
ID: ZRMGXBYNPXFEOO-UHFFFAOYSA-N
Comment: Energy2
Num peaks: 13
44.99710569 2.045767745
49.00727645 3.270478711
51.02292652 2.232140289
63.00767038 5.555305134
63.02292652 2.486892354
65.03857658 3.066040006
75.02292652 1.981371122
91.01784114 1.658402435
91.05422664 30.21702224
93.06987671 3.549532481
101.0385766 7.288643698
117.0334912 9.912347749
119.0491413 8.30875577

Name: +ve in-silico MS/MS by CFM-ID for ZMIBBNUJNZOUMI-UHFFFAOYSA-N
ID: ZMIBBNUJNZOUMI-UHFFFAOYSA-N
Comment: Energy0
Num peaks: 6
79.01784114 0.8257771207
85.02840582 0.8450615648
105.0334912 0.8548652154
111.0440559 2.440782812
123.0440559 19.53930094
141.0546206 65.8436527

Name: +ve in-silico MS/MS by CFM-ID for ZMIBBNUJNZOUMI-UHFFFAOYSA-N
ID: ZMIBBNUJNZOUMI-UHFFFAOYSA-N
Comment: Energy1
Num peaks: 18
39.02292652 2.403414703
41.00219107 1.749158538
53.00219107 1.520283778
55.01784114 1.828080662
65.00219107 3.160411316
67.01784114 2.180659781
69.0334912 2.212843371
71.01275576 1.451557563
83.01275576 1.477583634
85.02840582 1.46819166
95.04914126 2.076400686
99.00767038 1.876936388
105.0334912 1.997751904
109.0284058 2.180802171
111.0440559 8.928942475
113.0597059 3.818962676
123.0440559 15.84625931
141.0546206 24.14332732

Name: +ve in-silico MS/MS by CFM-ID for ZMIBBNUJNZOUMI-UHFFFAOYSA-N
ID: ZMIBBNUJNZOUMI-UHFFFAOYSA-N
Comment: Energy2
Num peaks: 23
25.00727645 3.450178232
39.02292652 6.868504505
41.00219107 5.939076775
41.03857658 3.82483791
43.01784114 4.247290665
49.00727645 2.868517092
51.02292652 8.181655439
53.00219107 5.871095104
53.03857658 2.009014094
55.01784114 4.558677678
63.02292652 1.906349564
65.00219107 5.762685749
65.03857658 2.299857658
67.01784114 3.095602663
69.0334912 2.773605878
71.01275576 1.172511521
79.01784114 4.488016512
81.0334912 2.684370442
83.01275576 1.899786517
95.01275576 1.297756045
95.04914126 2.42855262
105.0334912 1.531025871
123.0440559 1.86834347

Name: +ve in-silico MS/MS by CFM-ID for NPHQEHNFNZDCTL-UHFFFAOYSA-N
ID: NPHQEHNFNZDCTL-UHFFFAOYSA-N
Comment: Energy0
Num peaks: 6
87.00767038 1.723260751
121.0284058 36.89775359
135.0440559 1.990039492
145.0284058 6.349788218
163.0389705 33.6914543
181.0495352 12.93969808

Name: +ve in-silico MS/MS by CFM-ID for NPHQEHNFNZDCTL-UHFFFAOYSA-N
ID: NPHQEHNFNZDCTL-UHFFFAOYSA-N
Comment: Energy1
Num peaks: 7
68.99710569 4.953206162
87.00767038 5.976380115
121.0284058 31.31183507
135.0440559 10.80361733
145.0284058 5.710260594
163.0389705 15.90970021
181.0495352 6.624198209

Name: +ve in-silico MS/MS by CFM-ID for NPHQEHNFNZDCTL-UHFFFAOYSA-N
ID: NPHQEHNFNZDCTL-UHFFFAOYSA-N
Comment: Energy2
Num peaks: 19
41.00219107 14.70459095
43.01784114 3.675945152
49.00727645 7.74544608
51.02292652 6.887194959
53.03857658 2.034237382
59.01275576 2.364219986
65.03857658 1.830710692
68.99710569 4.943611351
77.00219107 5.215857087
84.99202031 2.314359927
87.00767038 2.761580822
91.01784114 1.813345553
93.0334912 2.315235173
95.04914126 1.68296306
117.0334912 1.776970529
121.0284058 13.237542
135.0440559 2.327593837
145.0284058 1.838020562
163.0389705 1.757198367

Name: +ve in-silico MS/MS by CFM-ID for OFAFSNWZWCTJSK-UHFFFAOYSA-N
ID: OFAFSNWZWCTJSK-UHFFFAOYSA-N
Comment: Energy0
Num peaks: 6
105.0334912 22.4736182
107.0491413 4.877083107
109.0647913 6.047711307
135.0440559 13.59481868
163.0389705 23.78199136
181.0495352 22.26483002

Name: +ve in-silico MS/MS by CFM-ID for OFAFSNWZWCTJSK-UHFFFAOYSA-N
ID: OFAFSNWZWCTJSK-UHFFFAOYSA-N
Comment: Energy1
Num peaks: 11
41.00219107 4.782974073
51.02292652 1.54719617
77.03857658 2.122840265
87.00767038 3.368911511
105.0334912 20.15940134
107.0491413 12.81606509
109.0647913 2.115135191
117.0334912 1.785969981
135.0440559 13.81380879
163.0389705 11.79478756
181.0495352 6.299450736

Name: +ve in-silico MS/MS by CFM-ID for OFAFSNWZWCTJSK-UHFFFAOYSA-N
ID: OFAFSNWZWCTJSK-UHFFFAOYSA-N
Comment: Energy2
Num peaks: 18
49.00727645 3.78782017
51.02292652 2.346465125
53.00219107 2.245519071
53.03857658 1.53555171
63.02292652 5.437575287
65.03857658 1.3273539
73.00727645 2.655506773
75.02292652 4.679481161
77.00219107 1.351177956
77.03857658 8.185484599
79.01784114 1.347856791
79.05422664 6.514068114
91.05422664 2.91672276
105.0334912 20.85489003
107.0491413 7.027851623
109.0647913 1.727008496
117.0334912 3.739474687
135.0440559 3.266029853

Name: +ve in-silico MS/MS by CFM-ID for RQCDKJFKYGNXBD-UHFFFAOYSA-N
ID: RQCDKJFKYGNXBD-UHFFFAOYSA-N
Comment: Energy0
Num peaks: 6
105.0334912 1.247026678
111.0440559 0.341945351
113.0597059 0.3003337777
123.0440559 46.71675429
125.0233204 0.5272394675
141.0546206 48.38734878

Name: +ve in-silico MS/MS by CFM-ID for RQCDKJFKYGNXBD-UHFFFAOYSA-N
ID: RQCDKJFKYGNXBD-UHFFFAOYSA-N
Comment: Energy1
Num peaks: 6
95.04914126 3.662339019
105.0334912 4.749577233
111.0440559 2.345964057
113.0597059 1.368631766
123.0440559 56.72101746
141.0546206 19.67601262

Name: +ve in-silico MS/MS by CFM-ID for RQCDKJFKYGNXBD-UHFFFAOYSA-N
ID: RQCDKJFKYGNXBD-UHFFFAOYSA-N
Comment: Energy2
Num peaks: 17
43.01784114 2.43051385
49.00727645 5.000679322
51.02292652 2.504160419
53.00219107 2.076352352
53.03857658 4.252261283
55.01784114 2.004985723
67.01784114 3.941335568
69.0334912 2.154038905
77.00219107 3.030160085
79.01784114 2.44558629
81.0334912 2.841971193
91.01784114 2.252464582
93.0334912 4.895374386
95.04914126 13.66263436
97.02840582 2.408186475
105.0334912 12.62383423
123.0440559 12.98036774

Name: +ve in-silico MS/MS by CFM-ID for OPOOKGLABHKUCE-UHFFFAOYSA-N
ID: OPOOKGLABHKUCE-UHFFFAOYSA-N
Comment: Energy0
Num peaks: 6
97.02840582 0.1809088377
105.0334912 0.639529668
111.0440559 0.2061945162
123.0440559 47.24267035
125.0233204 0.2177675802
141.0546206 50.19100802

Name: +ve in-silico MS/MS by CFM-ID for OPOOKGLABHKUCE-UHFFFAOYSA-N
ID: OPOOKGLABHKUCE-UHFFFAOYSA-N
Comment: Energy1
Num peaks: 6
81.0334912 0.6060449973
95.04914126 1.996225411
105.0334912 2.733715604
111.0440559 0.7607212396
123.0440559 64.3889397
141.0546206 22.33291843

Name: +ve in-silico MS/MS by CFM-ID for OPOOKGLABHKUCE-UHFFFAOYSA-N
ID: OPOOKGLABHKUCE-UHFFFAOYSA-N
Comment: Energy2
Num peaks: 14
39.02292652 4.999568429
41.03857658 5.045051898
53.00219107 2.824502813
65.00219107 7.363623804
67.01784114 4.400155072
69.0334912 2.358502831
77.00219107 2.688248248
79.01784114 3.175953704
81.0334912 2.80678019
91.01784114 4.439103214
93.0334912 3.251694285
95.04914126 9.522901871
105.0334912 8.87663209
123.0440559 18.28643658

Name: +ve in-silico MS/MS by CFM-ID for FENOFCXZYHLMDU-UHFFFAOYSA-N
ID: FENOFCXZYHLMDU-UHFFFAOYSA-N
Comment: Energy0
Num peaks: 6
51.02292652 0.1905881971
95.04914126 2.07239377
105.0334912 1.778611455
123.0440559 43.71126937
125.0233204 0.299982462
141.0546206 50.09843537

Name: +ve in-silico MS/MS by CFM-ID for FENOFCXZYHLMDU-UHFFFAOYSA-N
ID: FENOFCXZYHLMDU-UHFFFAOYSA-N
Comment: Energy1
Num peaks: 6
51.02292652 2.80745945
95.04914126 7.415894393
97.06479133 3.195431536
105.0334912 5.159749628
123.0440559 45.81843681
141.0546206 19.60751508

Name: +ve in-silico MS/MS by CFM-ID for FENOFCXZYHLMDU-UHFFFAOYSA-N
ID: FENOFCXZYHLMDU-UHFFFAOYSA-N
Comment: Energy2
Num peaks: 16
39.02292652 4.754301866
49.00727645 10.20971708
51.02292652 14.06648009
53.00219107 1.740538838
53.03857658 3.907514173
63.02292652 2.166387932
65.00219107 3.064770135
65.03857658 2.27188183
67.01784114 2.203416111
79.01784114 3.072485413
79.05422664 2.326391118
81.0334912 1.529733085
91.01784114 1.698615399
95.04914126 5.810952293
105.0334912 11.6094679
123.0440559 10.42901223

Name: +ve in-silico MS/MS by CFM-ID for DJOKAPIGPYWNQV-UHFFFAOYSA-N
ID: DJOKAPIGPYWNQV-UHFFFAOYSA-N
Comment: Energy0
Num peaks: 6
67.01784114 1.179880562
121.0284058 6.328779509
135.0440559 5.993621547
145.0284058 10.14993919
163.0389705 43.27274497
181.0495352 16.96940226

Name: +ve in-silico MS/MS by CFM-ID for DJOKAPIGPYWNQV-UHFFFAOYSA-N
ID: DJOKAPIGPYWNQV-UHFFFAOYSA-N
Comment: Energy1
Num peaks: 28
39.02292652 2.131784165
49.00727645 0.9447261039
51.02292652 1.650175343
53.00219107 2.089223802
63.02292652 1.142482481
65.00219107 2.145596529
67.01784114 2.451332775
69.0334912 1.465582866
71.01275576 1.979105069
79.01784114 1.269585625
83.01275576 1.403774135
85.02840582 1.382033908
93.0334912 1.797257704
95.01275576 1.806367973
97.02840582 1.228148769
107.0491413 0.9365677929
109.0284058 2.036444121
111.0440559 1.622401077
117.0334912 2.413909118
121.0284058 9.32896646
133.0284058 1.758171231
135.0440559 10.91187013
137.0597059 1.042705782
145.0284058 5.802998534
151.0389705 1.4283748
153.0546206 1.646213218
163.0389705 12.31371238
181.0495352 4.513635313

Name: +ve in-silico MS/MS by CFM-ID for DJOKAPIGPYWNQV-UHFFFAOYSA-N
ID: DJOKAPIGPYWNQV-UHFFFAOYSA-N
Comment: Energy2
Num peaks: 26
25.00727645 3.490238074
39.02292652 12.28526485
41.00219107 1.10944251
41.03857658 3.2375865
49.00727645 6.639526882
51.02292652 4.550756695
53.03857658 1.363899548
55.01784114 1.314594611
63.02292652 7.565676427
65.00219107 4.082839499
65.03857658 2.598868757
67.01784114 6.034135575
68.99710569 1.350232365
75.02292652 1.33712798
77.03857658 2.559477302
79.01784114 1.458468871
83.01275576 1.778853714
85.02840582 2.459323332
91.01784114 1.528029251
92.99710569 2.753418548
93.0334912 2.297693852
95.01275576 2.042101407
107.0491413 1.384686771
117.0334912 1.495201934
121.0284058 2.404646109
135.0440559 1.253609948

Name: +ve in-silico MS/MS by CFM-ID for HCCDWBVBCZWTIX-UHFFFAOYSA-N
ID: HCCDWBVBCZWTIX-UHFFFAOYSA-N
Comment: Energy0
Num peaks: 6
59.01275576 0.9621944783
121.0284058 7.094356024
135.0440559 6.253815512
145.0284058 10.04937569
163.0389705 47.76612568
181.0495352 19.8427373

Name: +ve in-silico MS/MS by CFM-ID for HCCDWBVBCZWTIX-UHFFFAOYSA-N
ID: HCCDWBVBCZWTIX-UHFFFAOYSA-N
Comment: Energy1
Num peaks: 12
65.00219107 1.567189147
67.01784114 2.000723748
71.01275576 1.771407046
83.01275576 1.836445662
85.02840582 2.300979987
95.01275576 2.001841644
117.0334912 2.230378626
121.0284058 15.97648369
135.0440559 17.17183135
145.0284058 7.48583164
163.0389705 19.46556114
181.0495352 7.706578798

Name: +ve in-silico MS/MS by CFM-ID for HCCDWBVBCZWTIX-UHFFFAOYSA-N
ID: HCCDWBVBCZWTIX-UHFFFAOYSA-N
Comment: Energy2
Num peaks: 18
25.00727645 4.888084114
39.02292652 6.536350961
41.00219107 2.046302648
49.00727645 14.5093191
51.02292652 10.63334194
63.02292652 7.848778254
65.00219107 2.079384568
65.03857658 2.338665409
67.01784114 3.328682694
68.99710569 1.405699045
77.03857658 2.478280411
83.01275576 1.709877396
92.99710569 2.558958258
93.0334912 1.41187
95.01275576 3.380825388
117.0334912 2.110128683
121.0284058 8.830591999
135.0440559 1.983807903

Name: +ve in-silico MS/MS by CFM-ID for OGOOHHWLYYGXPG-UHFFFAOYSA-N
ID: OGOOHHWLYYGXPG-UHFFFAOYSA-N
Comment: Energy0
Num peaks: 6
119.0127558 4.514849026
121.0284058 6.821365642
135.0440559 6.041188418
145.0284058 8.161005901
163.0389705 43.83524602
181.0495352 18.56189881

Name: +ve in-silico MS/MS by CFM-ID for OGOOHHWLYYGXPG-UHFFFAOYSA-N
ID: OGOOHHWLYYGXPG-UHFFFAOYSA-N
Comment: Energy1
Num peaks: 16
43.01784114 1.283924497
53.00219107 3.090547171
67.01784114 1.535164123
68.99710569 1.936159267
71.01275576 3.329317367
83.01275576 1.519894102
85.02840582 1.401802941
92.99710569 1.266482035
117.0334912 1.635826761
119.0127558 8.888485987
121.0284058 12.8618648
135.0440559 14.15524124
137.0597059 1.462416337
145.0284058 5.608406267
163.0389705 14.2422106
181.0495352 6.16137878

Name: +ve in-silico MS/MS by CFM-ID for OGOOHHWLYYGXPG-UHFFFAOYSA-N
ID: OGOOHHWLYYGXPG-UHFFFAOYSA-N
Comment: Energy2
Num peaks: 20
25.00727645 5.985736207
39.02292652 10.33324495
41.03857658 1.830377428
43.01784114 1.760134591
49.00727645 9.133435857
51.02292652 7.434321845
53.00219107 4.945873045
53.03857658 3.174868225
55.01784114 2.285216125
63.02292652 4.03388995
65.00219107 2.366037102
65.03857658 1.650606429
67.01784114 3.764041977
68.99710569 2.58644993
77.00219107 2.662339048
79.01784114 2.483491686
83.01275576 1.881089233
92.99710569 1.791837082
119.0127558 6.132959571
121.0284058 4.26943834

Name: +ve in-silico MS/MS by CFM-ID for ZPKRBQXINWOYOR-UHFFFAOYSA-N
ID: ZPKRBQXINWOYOR-UHFFFAOYSA-N
Comment: Energy0
Num peaks: 7
59.01275576 9.558193528
61.0396392 18.94636341
77.02332044 5.201285787
87.01890376 9.603589987
145.0243831 8.794595607
146.0083986 6.686528573
163.0349477 23.14217968

Name: +ve in-silico MS/MS by CFM-ID for ZPKRBQXINWOYOR-UHFFFAOYSA-N
ID: ZPKRBQXINWOYOR-UHFFFAOYSA-N
Comment: Energy1
Num peaks: 8
44.0130901 10.21699256
59.01275576 12.73711918
61.0396392 15.74319231
77.02332044 5.987914973
87.01890376 7.430836356
102.0185694 13.32600225
103.002585 5.391465115
120.0291341 13.44418337

Name: +ve in-silico MS/MS by CFM-ID for ZPKRBQXINWOYOR-UHFFFAOYSA-N
ID: ZPKRBQXINWOYOR-UHFFFAOYSA-N
Comment: Energy2
Num peaks: 6
43.02907452 7.38290349
44.0130901 27.90387695
59.01275576 9.361224855
61.0396392 29.21398765
69.99235466 1.888153133
87.01890376 6.437826128

Name: +ve in-silico MS/MS by CFM-ID for DRBARRGCABOUIE-UHFFFAOYSA-N
ID: DRBARRGCABOUIE-UHFFFAOYSA-N
Comment: Energy0
Num peaks: 6
105.0334912 27.57143306
107.0491413 4.566353758
135.0440559 6.524791059
145.0284058 3.938791098
163.0389705 19.07152343
181.0495352 23.97638069

Name: +ve in-silico MS/MS by CFM-ID for DRBARRGCABOUIE-UHFFFAOYSA-N
ID: DRBARRGCABOUIE-UHFFFAOYSA-N
Comment: Energy1
Num peaks: 6
105.0334912 37.79429462
107.0491413 9.459638058
135.0440559 9.795022143
145.0284058 5.6611089
163.0389705 11.07114824
181.0495352 6.372336712

Name: +ve in-silico MS/MS by CFM-ID for DRBARRGCABOUIE-UHFFFAOYSA-N
ID: DRBARRGCABOUIE-UHFFFAOYSA-N
Comment: Energy2
Num peaks: 15
29.00219107 2.591220868
39.02292652 2.358623568
49.00727645 9.552983603
51.02292652 7.319248307
56.99710569 2.826562574
59.01275576 2.524844057
63.02292652 8.798560703
65.03857658 2.935891223
72.99202031 2.545599154
75.00767038 2.659279906
79.01784114 2.252639805
79.05422664 9.006874152
91.05422664 3.283100784
105.0334912 17.64058181
107.0491413 5.200103677

Name: +ve in-silico MS/MS by CFM-ID for CNTHHNPBADVTRY-UHFFFAOYSA-N
ID: CNTHHNPBADVTRY-UHFFFAOYSA-N
Comment: Energy0
Num peaks: 6
81.0334912 2.030691053
93.0334912 1.362266266
95.04914126 15.24338974
97.06479133 5.195424639
123.0440559 17.87974016
141.0546206 52.81102182

Name: +ve in-silico MS/MS by CFM-ID for CNTHHNPBADVTRY-UHFFFAOYSA-N
ID: CNTHHNPBADVTRY-UHFFFAOYSA-N
Comment: Energy1
Num peaks: 7
51.02292652 3.272126156
67.01784114 3.042743443
95.04914126 25.40481103
97.06479133 10.18138753
115.0389705 4.200644402
123.0440559 20.49093014
141.0546206 15.50515344

Name: +ve in-silico MS/MS by CFM-ID for CNTHHNPBADVTRY-UHFFFAOYSA-N
ID: CNTHHNPBADVTRY-UHFFFAOYSA-N
Comment: Energy2
Num peaks: 16
25.00727645 1.412024634
39.02292652 11.86530414
41.00219107 5.624913802
49.00727645 3.537026688
51.02292652 22.71310488
53.03857658 3.525927014
57.0334912 3.7295822
65.00219107 1.501280586
67.01784114 6.635157045
69.0334912 2.389982263
81.0334912 8.477116262
95.01275576 1.752355421
95.04914126 2.46739507
97.02840582 2.818434674
97.06479133 1.305143917
123.0440559 1.350648525

Name: +ve in-silico MS/MS by CFM-ID for NKTDWBJTFZOEDF-UHFFFAOYSA-N
ID: NKTDWBJTFZOEDF-UHFFFAOYSA-N
Comment: Energy0
Num peaks: 6
59.01275576 2.187978145
121.0284058 7.276743853
135.0440559 6.805056836
145.0284058 11.02930146
163.0389705 43.85426805
181.0495352 18.13285362

Name: +ve in-silico MS/MS by CFM-ID for NKTDWBJTFZOEDF-UHFFFAOYSA-N
ID: NKTDWBJTFZOEDF-UHFFFAOYSA-N
Comment: Energy1
Num peaks: 9
41.00219107 3.075742832
59.01275576 3.254377705
117.0334912 4.589082118
121.0284058 14.78338865
135.0440559 21.25041816
137.0597059 3.852100452
145.0284058 8.214037218
163.0389705 16.11959582
181.0495352 6.115456263

Name: +ve in-silico MS/MS by CFM-ID for NKTDWBJTFZOEDF-UHFFFAOYSA-N
ID: NKTDWBJTFZOEDF-UHFFFAOYSA-N
Comment: Energy2
Num peaks: 18
15.02292652 1.662157798
39.02292652 1.80102865
41.00219107 11.73191393
43.01784114 6.494952196
59.01275576 9.964446937
63.02292652 2.609178968
65.00219107 1.979322717
65.03857658 2.684565668
67.01784114 2.454913489
79.01784114 2.891555393
93.0334912 8.219954505
107.0491413 3.012418421
117.0334912 2.742540846
119.0491413 6.145626664
121.0284058 8.240870215
135.0440559 3.924560857
145.0284058 2.601659062
163.0389705 2.234869522

Name: +ve in-silico MS/MS by CFM-ID for NXXULKGZNFWZEY-UHFFFAOYSA-N
ID: NXXULKGZNFWZEY-UHFFFAOYSA-N
Comment: Energy0
Num peaks: 6
43.01784114 2.184511357
121.0284058 7.07749856
135.0440559 6.514865606
145.0284058 10.70457333
163.0389705 42.59214356
181.0495352 17.65945901

Name: +ve in-silico MS/MS by CFM-ID for NXXULKGZNFWZEY-UHFFFAOYSA-N
ID: NXXULKGZNFWZEY-UHFFFAOYSA-N
Comment: Energy1
Num peaks: 10
41.00219107 5.233770093
68.99710569 3.982708236
87.00767038 3.686388509
117.0334912 4.327979102
121.0284058 13.2478548
135.0440559 19.61354839
137.0597059 3.634232372
145.0284058 7.421206245
163.0389705 14.55103964
181.0495352 5.508508901

Name: +ve in-silico MS/MS by CFM-ID for NXXULKGZNFWZEY-UHFFFAOYSA-N
ID: NXXULKGZNFWZEY-UHFFFAOYSA-N
Comment: Energy2
Num peaks: 19
15.02292652 1.392271422
41.00219107 20.17457442
43.01784114 6.873514696
49.00727645 5.042282854
51.02292652 3.802485291
59.01275576 8.771350593
65.03857658 1.799694395
68.99710569 3.401454379
77.00219107 3.496502312
87.00767038 1.626952944
93.0334912 2.560152342
95.04914126 1.419023789
105.0334912 1.656579954
117.0334912 2.146523673
119.0491413 4.838874822
121.0284058 5.90051086
135.0440559 2.538489467
145.0284058 2.071788942
163.0389705 1.714044288

Name: +ve in-silico MS/MS by CFM-ID for VRURKJLCRYVJSK-UHFFFAOYSA-N
ID: VRURKJLCRYVJSK-UHFFFAOYSA-N
Comment: Energy0
Num peaks: 6
75.00767038 2.79208709
105.0334912 20.31581086
135.0440559 7.451631455
145.0284058 4.37699711
163.0389705 26.26524307
181.0495352 29.02717593

Name: +ve in-silico MS/MS by CFM-ID for VRURKJLCRYVJSK-UHFFFAOYSA-N
ID: VRURKJLCRYVJSK-UHFFFAOYSA-N
Comment: Energy1
Num peaks: 7
79.05422664 2.706694575
105.0334912 33.89704039
107.0491413 4.523361239
135.0440559 10.44517561
145.0284058 6.750719944
163.0389705 15.30716144
181.0495352 7.785283419

Name: +ve in-silico MS/MS by CFM-ID for VRURKJLCRYVJSK-UHFFFAOYSA-N
ID: VRURKJLCRYVJSK-UHFFFAOYSA-N
Comment: Energy2
Num peaks: 14
29.00219107 2.325157547
39.02292652 2.368780614
49.00727645 9.105983985
51.02292652 6.999125312
56.99710569 4.613764983
59.01275576 4.901552748
63.02292652 8.730452649
65.03857658 2.126247379
75.00767038 3.593094099
79.05422664 8.383753069
91.05422664 3.409205958
105.0334912 18.82553676
107.0491413 4.319367761
119.0491413 2.384306119

Name: +ve in-silico MS/MS by CFM-ID for FQVNLDNTZOBWOG-UHFFFAOYSA-N
ID: FQVNLDNTZOBWOG-UHFFFAOYSA-N
Comment: Energy0
Num peaks: 6
93.0334912 3.18787904
121.0284058 6.74436802
135.0440559 6.096225206
145.0284058 10.53433275
163.0389705 40.17388817
181.0495352 16.97916962

Name: +ve in-silico MS/MS by CFM-ID for FQVNLDNTZOBWOG-UHFFFAOYSA-N
ID: FQVNLDNTZOBWOG-UHFFFAOYSA-N
Comment: Energy1
Num peaks: 11
41.00219107 2.753071102
59.01275576 3.061503821
67.01784114 2.607515722
93.0334912 5.665307657
117.0334912 4.129826299
121.0284058 12.83344957
135.0440559 18.05303565
137.0597059 3.637825294
145.0284058 8.370922268
163.0389705 14.45378535
181.0495352 5.259525406

Name: +ve in-silico MS/MS by CFM-ID for FQVNLDNTZOBWOG-UHFFFAOYSA-N
ID: FQVNLDNTZOBWOG-UHFFFAOYSA-N
Comment: Energy2
Num peaks: 18
41.00219107 7.371593153
43.01784114 3.587841855
49.00727645 2.514204064
51.02292652 3.966402449
55.01784114 1.664045557
59.01275576 6.862093228
65.00219107 6.795805839
67.01784114 13.82386049
69.0334912 1.848213504
79.01784114 2.798317638
83.01275576 4.565605201
92.99710569 3.002538377
93.0334912 9.401456637
95.01275576 2.414489792
109.0284058 1.137535994
119.0127558 3.154520568
119.0491413 2.029678816
121.0284058 3.517126148

Name: +ve in-silico MS/MS by CFM-ID for TWUVPVZILXXBFL-UHFFFAOYSA-N
ID: TWUVPVZILXXBFL-UHFFFAOYSA-N
Comment: Energy0
Num peaks: 6
93.0334912 3.746832902
121.0284058 6.644579206
135.0440559 5.990425636
145.0284058 9.978436434
163.0389705 38.39899805
181.0495352 16.49794265

Name: +ve in-silico MS/MS by CFM-ID for TWUVPVZILXXBFL-UHFFFAOYSA-N
ID: TWUVPVZILXXBFL-UHFFFAOYSA-N
Comment: Energy1
Num peaks: 16
41.00219107 4.620624465
59.01275576 3.011257414
67.01784114 3.61494803
68.99710569 3.138074115
69.0334912 2.181692797
83.01275576 1.503513029
87.00767038 3.158119793
93.0334912 2.373930887
117.0334912 3.398654651
119.0491413 2.035531347
121.0284058 10.75314965
135.0440559 14.94047766
137.0597059 3.077190438
145.0284058 6.753508645
163.0389705 11.9176984
181.0495352 4.447634866

Name: +ve in-silico MS/MS by CFM-ID for TWUVPVZILXXBFL-UHFFFAOYSA-N
ID: TWUVPVZILXXBFL-UHFFFAOYSA-N
Comment: Energy2
Num peaks: 22
39.02292652 1.988375188
41.00219107 14.65947342
43.01784114 4.704394656
49.00727645 2.118191423
51.02292652 3.281307528
53.00219107 1.343048041
55.01784114 1.267020235
59.01275576 7.360489808
65.00219107 6.331169536
67.01784114 5.291167388
68.99710569 1.937531023
69.0334912 1.223815029
71.01275576 1.660256682
79.01784114 1.457040745
83.01275576 5.304614866
87.00767038 1.480209993
92.99710569 3.195704586
93.0334912 6.773567676
95.01275576 2.221025865
119.0127558 2.621873059
119.0491413 1.558145826
121.0284058 3.318409536

Name: +ve in-silico MS/MS by CFM-ID for YXKCPJSXAIELDC-UHFFFAOYSA-N
ID: YXKCPJSXAIELDC-UHFFFAOYSA-N
Comment: Energy0
Num peaks: 6
59.01275576 2.976168506
121.0284058 4.295406124
135.0440559 6.809936779
145.0284058 8.937242334
163.0389705 42.00783718
181.0495352 18.48203425

Name: +ve in-silico MS/MS by CFM-ID for YXKCPJSXAIELDC-UHFFFAOYSA-N
ID: YXKCPJSXAIELDC-UHFFFAOYSA-N
Comment: Energy1
Num peaks: 9
41.00219107 8.552874949
59.01275576 19.42062308
61.02840582 4.424198745
121.0284058 12.87189925
135.0440559 16.08559954
137.0597059 3.544242307
145.0284058 4.00036142
163.0389705 8.687722108
181.0495352 3.858987462

Name: +ve in-silico MS/MS by CFM-ID for YXKCPJSXAIELDC-UHFFFAOYSA-N
ID: YXKCPJSXAIELDC-UHFFFAOYSA-N
Comment: Energy2
Num peaks: 11
15.02292652 2.382216099
39.02292652 3.238419307
41.00219107 13.84792869
43.01784114 9.430693787
49.00727645 7.898129094
51.02292652 17.73913912
53.03857658 4.269420276
59.01275576 11.28614579
61.02840582 2.516605408
93.0334912 5.565914628
95.04914126 2.45294513

Name: +ve in-silico MS/MS by CFM-ID for FQCRIFDLUQGBHF-UHFFFAOYSA-N
ID: FQCRIFDLUQGBHF-UHFFFAOYSA-N
Comment: Energy0
Num peaks: 6
59.01275576 5.194911293
87.00767038 8.185616825
95.04914126 10.58185546
135.0440559 8.726768784
163.0389705 21.55306343
181.0495352 26.4437848

Name: +ve in-silico MS/MS by CFM-ID for FQCRIFDLUQGBHF-UHFFFAOYSA-N
ID: FQCRIFDLUQGBHF-UHFFFAOYSA-N
Comment: Energy1
Num peaks: 8
41.00219107 7.476104319
68.99710569 5.612950441
87.00767038 7.84990976
95.04914126 25.11750163
135.0440559 17.9506737
137.0597059 4.159292044
163.0389705 7.508729502
181.0495352 4.876151568

Name: +ve in-silico MS/MS by CFM-ID for FQCRIFDLUQGBHF-UHFFFAOYSA-N
ID: FQCRIFDLUQGBHF-UHFFFAOYSA-N
Comment: Energy2
Num peaks: 12
41.00219107 21.91005613
43.01784114 8.176445149
49.00727645 5.231110954
51.02292652 2.850215074
53.03857658 2.812821632
59.01275576 6.205035373
61.02840582 2.564652977
63.02292652 3.679563369
65.03857658 5.70301822
67.05422664 7.027212051
68.99710569 4.817226418
95.04914126 11.1056529

Name: +ve in-silico MS/MS by CFM-ID for GLRLYEVLJAZIFU-UHFFFAOYSA-N
ID: GLRLYEVLJAZIFU-UHFFFAOYSA-N
Comment: Energy0
Num peaks: 6
41.00219107 3.001441811
59.01275576 16.41967963
105.0334912 18.40195114
135.0440559 1.194292514
163.0389705 5.808300768
181.0495352 49.9923527

Name: +ve in-silico MS/MS by CFM-ID for GLRLYEVLJAZIFU-UHFFFAOYSA-N
ID: GLRLYEVLJAZIFU-UHFFFAOYSA-N
Comment: Energy1
Num peaks: 6
59.01275576 18.07786324
77.02332044 2.04299404
105.0334912 36.38948083
135.0440559 4.103356842
163.0389705 9.702023549
181.0495352 18.4658256

Name: +ve in-silico MS/MS by CFM-ID for GLRLYEVLJAZIFU-UHFFFAOYSA-N
ID: GLRLYEVLJAZIFU-UHFFFAOYSA-N
Comment: Energy2
Num peaks: 9
39.02292652 2.478087328
41.00219107 9.309324836
49.00727645 10.04740994
51.02292652 9.906909404
59.01275576 8.636422977
63.02292652 9.828675363
79.05422664 5.581643967
105.0334912 23.39305118
107.0491413 2.541563292

Name: +ve in-silico MS/MS by CFM-ID for HBROIXGCFOMZHG-UHFFFAOYSA-N
ID: HBROIXGCFOMZHG-UHFFFAOYSA-N
Comment: Energy0
Num peaks: 6
79.05422664 2.267445576
105.0334912 3.465413627
119.0491413 26.52227855
137.0597059 2.97063682
163.0389705 6.019683648
181.0495352 51.58577968

Name: +ve in-silico MS/MS by CFM-ID for HBROIXGCFOMZHG-UHFFFAOYSA-N
ID: HBROIXGCFOMZHG-UHFFFAOYSA-N
Comment: Energy1
Num peaks: 6
101.0385766 7.525235736
105.0334912 3.851661822
119.0491413 37.37667909
137.0597059 3.392020781
163.0389705 6.592153904
181.0495352 22.37079565

Name: +ve in-silico MS/MS by CFM-ID for HBROIXGCFOMZHG-UHFFFAOYSA-N
ID: HBROIXGCFOMZHG-UHFFFAOYSA-N
Comment: Energy2
Num peaks: 11
29.00219107 3.859372486
31.01784114 2.656635312
49.00727645 9.545021079
51.02292652 6.296317328
63.02292652 5.498897897
75.00767038 1.741502606
79.05422664 12.83760364
101.0385766 14.25692862
105.0334912 11.52426079
107.0491413 1.773875386
119.0491413 11.24966892

Name: +ve in-silico MS/MS by CFM-ID for CXARGLHOPUCESR-UHFFFAOYSA-N
ID: CXARGLHOPUCESR-UHFFFAOYSA-N
Comment: Energy0
Num peaks: 6
119.0127558 6.232275107
121.0284058 8.844801873
135.0440559 7.729586477
145.0284058 4.042387214
163.0389705 23.57415814
181.0495352 31.58438321

Name: +ve in-silico MS/MS by CFM-ID for CXARGLHOPUCESR-UHFFFAOYSA-N
ID: CXARGLHOPUCESR-UHFFFAOYSA-N
Comment: Energy1
Num peaks: 19
39.02292652 1.912908939
65.00219107 1.589134234
67.01784114 2.32858242
69.0334912 1.603288081
71.01275576 2.091762709
83.01275576 1.517171463
85.02840582 1.842210024
92.99710569 1.472626077
95.01275576 1.420161572
109.0284058 1.796150737
111.0440559 1.748860146
117.0334912 2.516366667
119.0127558 9.327227215
121.0284058 13.21501361
135.0440559 13.36365355
137.0597059 1.569520097
145.0284058 4.085469281
163.0389705 10.64775431
181.0495352 6.819965392

Name: +ve in-silico MS/MS by CFM-ID for CXARGLHOPUCESR-UHFFFAOYSA-N
ID: CXARGLHOPUCESR-UHFFFAOYSA-N
Comment: Energy2
Num peaks: 18
25.00727645 4.237335141
39.02292652 13.52175413
41.00219107 2.563497169
41.03857658 3.432186498
49.00727645 5.217145086
51.02292652 4.638930073
53.00219107 1.75300789
65.00219107 2.255312189
67.01784114 12.7377777
79.01784114 3.455043322
80.99710569 1.754007032
85.02840582 2.377641328
91.01784114 1.789440253
92.99710569 4.121643253
93.0334912 3.072814395
95.01275576 1.88474089
119.0127558 7.851780519
121.0284058 3.364305084

Name: +ve in-silico MS/MS by CFM-ID for RJWHAFLAQZEXID-UHFFFAOYSA-N
ID: RJWHAFLAQZEXID-UHFFFAOYSA-N
Comment: Energy0
Num peaks: 6
59.01275576 1.584516515
121.0284058 9.644416383
135.0440559 8.673422535
145.0284058 5.351357212
163.0389705 27.31624566
181.0495352 37.12413831

Name: +ve in-silico MS/MS by CFM-ID for RJWHAFLAQZEXID-UHFFFAOYSA-N
ID: RJWHAFLAQZEXID-UHFFFAOYSA-N
Comment: Energy1
Num peaks: 14
39.02292652 1.340526876
51.02292652 1.806818093
53.00219107 2.453906939
63.02292652 1.463299674
71.01275576 4.584764963
95.01275576 1.402198714
111.0440559 1.29632819
117.0334912 2.289675005
121.0284058 15.69649121
135.0440559 18.40329234
137.0597059 1.845055197
145.0284058 5.506216512
163.0389705 13.49852637
181.0495352 9.178057654

Name: +ve in-silico MS/MS by CFM-ID for RJWHAFLAQZEXID-UHFFFAOYSA-N
ID: RJWHAFLAQZEXID-UHFFFAOYSA-N
Comment: Energy2
Num peaks: 14
25.00727645 4.163620229
39.02292652 13.74597579
41.03857658 2.325754922
49.00727645 15.12344065
51.02292652 11.9550837
53.03857658 1.557539132
63.02292652 11.15869194
65.00219107 2.282213082
71.01275576 1.635145194
83.01275576 2.703109953
92.99710569 7.32856165
95.01275576 2.414808933
97.02840582 1.29062123
121.0284058 2.3725164

Name: +ve in-silico MS/MS by CFM-ID for VUYWGQKORKMORY-UHFFFAOYSA-N
ID: VUYWGQKORKMORY-UHFFFAOYSA-N
Comment: Energy0
Num peaks: 6
81.0334912 0.7294841166
85.02840582 0.6440917895
97.02840582 0.7884934906
105.0334912 1.520772628
123.0440559 44.32878353
141.0546206 46.98919837

Name: +ve in-silico MS/MS by CFM-ID for VUYWGQKORKMORY-UHFFFAOYSA-N
ID: VUYWGQKORKMORY-UHFFFAOYSA-N
Comment: Energy1
Num peaks: 6
55.01784114 1.29556972
83.01275576 1.381052173
105.0334912 11.40487129
111.0440559 1.553667469
123.0440559 52.35993786
141.0546206 17.9101676

Name: +ve in-silico MS/MS by CFM-ID for VUYWGQKORKMORY-UHFFFAOYSA-N
ID: VUYWGQKORKMORY-UHFFFAOYSA-N
Comment: Energy2
Num peaks: 16
25.00727645 3.024750572
39.02292652 3.331812282
41.00219107 5.295581521
43.01784114 3.545423063
53.00219107 7.924741693
55.01784114 9.330930142
65.00219107 2.591128953
67.01784114 11.71313167
69.0334912 2.651855837
79.01784114 3.149661013
80.99710569 5.038070989
81.0334912 7.928919581
83.01275576 3.904217836
95.04914126 2.854417137
105.0334912 3.068931165
123.0440559 5.336516678

Name: +ve in-silico MS/MS by CFM-ID for MJCSMCRLGXYKRJ-UHFFFAOYSA-N
ID: MJCSMCRLGXYKRJ-UHFFFAOYSA-N
Comment: Energy0
Num peaks: 6
107.0491413 14.06064759
117.0334912 2.083110008
135.0440559 12.14832664
145.0284058 6.05995662
163.0389705 24.79528969
181.0495352 22.48472004

Name: +ve in-silico MS/MS by CFM-ID for MJCSMCRLGXYKRJ-UHFFFAOYSA-N
ID: MJCSMCRLGXYKRJ-UHFFFAOYSA-N
Comment: Energy1
Num peaks: 17
53.00219107 1.881085843
67.01784114 1.767833752
72.99202031 1.278207485
79.01784114 1.32397774
83.01275576 1.215125945
87.00767038 1.089316132
93.0334912 4.261067035
105.0334912 0.9945603445
107.0491413 16.7489335
109.0647913 1.823698108
117.0334912 4.650713616
119.0491413 4.126858988
135.0440559 10.20710292
137.0597059 1.23652574
145.0284058 7.6902257
163.0389705 14.48821729
181.0495352 5.846631261

Name: +ve in-silico MS/MS by CFM-ID for MJCSMCRLGXYKRJ-UHFFFAOYSA-N
ID: MJCSMCRLGXYKRJ-UHFFFAOYSA-N
Comment: Energy2
Num peaks: 18
25.00727645 1.836241822
39.02292652 10.44690016
41.03857658 2.474712903
49.00727645 5.352927107
51.02292652 10.90815073
53.00219107 7.385495961
53.03857658 1.416915091
55.01784114 1.771455667
65.00219107 2.650604089
65.03857658 4.787830274
67.01784114 6.802830825
72.99202031 2.393822214
79.01784114 4.139983795
81.0334912 2.559608801
83.01275576 1.709142327
93.0334912 3.61792727
105.0334912 4.096879978
107.0491413 6.257282649

Name: +ve in-silico MS/MS by CFM-ID for REFGKRBOAQSFMU-UHFFFAOYSA-N
ID: REFGKRBOAQSFMU-UHFFFAOYSA-N
Comment: Energy0
Num peaks: 6
72.99202031 7.994493254
107.0491413 9.3450952
135.0440559 12.36798855
145.0284058 6.362358852
163.0389705 25.66671947
181.0495352 22.71980353

Name: +ve in-silico MS/MS by CFM-ID for REFGKRBOAQSFMU-UHFFFAOYSA-N
ID: REFGKRBOAQSFMU-UHFFFAOYSA-N
Comment: Energy1
Num peaks: 9
72.99202031 11.4895732
93.0334912 6.253992807
107.0491413 15.52315738
117.0334912 4.579405515
119.0491413 4.249188452
135.0440559 9.831133931
145.0284058 8.455443837
163.0389705 14.58700929
181.0495352 5.359204723

Name: +ve in-silico MS/MS by CFM-ID for REFGKRBOAQSFMU-UHFFFAOYSA-N
ID: REFGKRBOAQSFMU-UHFFFAOYSA-N
Comment: Energy2
Num peaks: 12
29.00219107 2.410024424
39.02292652 4.514655147
41.00219107 1.931807096
41.03857658 3.928628187
44.99710569 3.340100967
49.00727645 10.04977512
51.02292652 22.87567316
53.03857658 3.35820151
72.99202031 15.65218836
81.0334912 2.155773764
93.0334912 5.917723165
107.0491413 4.306912704

Name: +ve in-silico MS/MS by CFM-ID for XXOIPIKRRBLWFR-UHFFFAOYSA-N
ID: XXOIPIKRRBLWFR-UHFFFAOYSA-N
Comment: Energy0
Num peaks: 6
107.0491413 14.19004586
117.0334912 2.1144998
135.0440559 12.3444664
145.0284058 6.101567071
163.0389705 25.09018433
181.0495352 22.92976043

Name: +ve in-silico MS/MS by CFM-ID for XXOIPIKRRBLWFR-UHFFFAOYSA-N
ID: XXOIPIKRRBLWFR-UHFFFAOYSA-N
Comment: Energy1
Num peaks: 17
39.02292652 1.272906364
41.00219107 4.246276828
53.00219107 1.219065923
67.01784114 1.261557688
68.99710569 1.797536717
71.01275576 1.321682759
72.99202031 1.235806895
87.00767038 3.265125829
93.0334912 3.60786115
107.0491413 16.06509672
109.0647913 1.812155982
117.0334912 3.731640338
119.0491413 3.862978632
135.0440559 8.746100336
145.0284058 7.385016627
163.0389705 13.81819203
181.0495352 5.514162036

Name: +ve in-silico MS/MS by CFM-ID for XXOIPIKRRBLWFR-UHFFFAOYSA-N
ID: XXOIPIKRRBLWFR-UHFFFAOYSA-N
Comment: Energy2
Num peaks: 21
25.00727645 1.897254075
39.02292652 10.64705288
41.00219107 1.325979548
41.03857658 3.794031296
49.00727645 4.096654959
51.02292652 9.774708001
53.00219107 8.847875353
53.03857658 1.56622025
55.01784114 2.499076217
63.02292652 2.984140005
65.00219107 2.186671461
65.03857658 3.707875862
67.01784114 3.162894544
72.99202031 2.402482825
79.01784114 3.774529918
81.0334912 4.202246053
83.01275576 2.659924907
93.0334912 1.376176961
105.0334912 3.46325355
107.0491413 5.481306738
109.0647913 1.344834993

Name: +ve in-silico MS/MS by CFM-ID for RSUOYCBRWUTZAO-UHFFFAOYSA-N
ID: RSUOYCBRWUTZAO-UHFFFAOYSA-N
Comment: Energy0
Num peaks: 6
87.00767038 4.772768262
135.0440559 12.23581279
137.0597059 2.182609999
145.0284058 1.913964542
163.0389705 25.20020126
181.0495352 45.38211134

Name: +ve in-silico MS/MS by CFM-ID for RSUOYCBRWUTZAO-UHFFFAOYSA-N
ID: RSUOYCBRWUTZAO-UHFFFAOYSA-N
Comment: Energy1
Num peaks: 8
68.99710569 4.959123861
87.00767038 9.943292988
119.0491413 5.344082043
135.0440559 18.73354715
137.0597059 4.724191214
145.0284058 8.447500266
163.0389705 17.91209805
181.0495352 10.11641897

Name: +ve in-silico MS/MS by CFM-ID for RSUOYCBRWUTZAO-UHFFFAOYSA-N
ID: RSUOYCBRWUTZAO-UHFFFAOYSA-N
Comment: Energy2
Num peaks: 16
41.00219107 15.97651525
43.01784114 3.206513078
44.99710569 2.07472969
49.00727645 6.47991739
51.02292652 3.958377653
53.03857658 4.902769998
63.02292652 4.67781639
65.03857658 4.412422743
68.99710569 5.336250794
72.99202031 3.623316347
79.05422664 8.235574929
81.06987671 1.905282676
87.00767038 7.943839292
95.04914126 2.393818007
107.0491413 4.04153706
109.0647913 2.559785472

Name: +ve in-silico MS/MS by CFM-ID for VYLDBYOSHBXGNF-UHFFFAOYSA-N
ID: VYLDBYOSHBXGNF-UHFFFAOYSA-N
Comment: Energy0
Num peaks: 6
44.99710569 2.857150755
72.99202031 12.50237941
91.05422664 27.28169524
109.0647913 8.83376368
163.0389705 1.544504193
181.0495352 41.1398588

Name: +ve in-silico MS/MS by CFM-ID for VYLDBYOSHBXGNF-UHFFFAOYSA-N
ID: VYLDBYOSHBXGNF-UHFFFAOYSA-N
Comment: Energy1
Num peaks: 6
72.99202031 5.9876856
91.05422664 55.75756689
107.0491413 2.038825231
109.0647913 15.88221506
163.0389705 2.618882027
181.0495352 7.764279921

Name: +ve in-silico MS/MS by CFM-ID for VYLDBYOSHBXGNF-UHFFFAOYSA-N
ID: VYLDBYOSHBXGNF-UHFFFAOYSA-N
Comment: Energy2
Num peaks: 10
44.99710569 5.417773526
49.00727645 3.820512188
51.02292652 3.674415233
63.02292652 5.553134475
65.03857658 5.557752007
72.99202031 8.147529755
75.02292652 3.072382912
79.05422664 2.920717328
91.05422664 38.63306932
109.0647913 4.64324139

Name: +ve in-silico MS/MS by CFM-ID for XTGXLQLCUVWJEU-UHFFFAOYSA-N
ID: XTGXLQLCUVWJEU-UHFFFAOYSA-N
Comment: Energy0
Num peaks: 6
71.01275576 2.487779865
71.04914126 1.699683277
113.0597059 2.054580481
115.0389705 1.584841884
123.0440559 11.70690528
141.0546206 67.5765052

Name: +ve in-silico MS/MS by CFM-ID for XTGXLQLCUVWJEU-UHFFFAOYSA-N
ID: XTGXLQLCUVWJEU-UHFFFAOYSA-N
Comment: Energy1
Num peaks: 15
41.03857658 2.321412283
53.00219107 2.026546218
55.01784114 2.198962016
65.00219107 1.939005596
68.99710569 1.858743003
69.0334912 3.802440097
71.01275576 3.914198767
71.04914126 2.700936511
73.02840582 1.777198436
83.01275576 2.845268392
97.02840582 1.659753813
111.0440559 2.344384961
113.0597059 4.963914628
123.0440559 10.76864067
141.0546206 35.32627146

Name: +ve in-silico MS/MS by CFM-ID for XTGXLQLCUVWJEU-UHFFFAOYSA-N
ID: XTGXLQLCUVWJEU-UHFFFAOYSA-N
Comment: Energy2
Num peaks: 19
39.02292652 5.453293268
41.00219107 4.989853848
41.03857658 7.328040667
43.01784114 1.927827565
43.05422664 2.604255619
53.00219107 6.357888839
55.01784114 6.527198415
55.05422664 2.044125218
63.02292652 4.427079887
65.00219107 4.912106806
65.03857658 3.046906857
67.01784114 2.972072618
67.05422664 2.627043446
68.99710569 2.528690707
69.0334912 9.121592281
71.01275576 2.730150731
71.04914126 6.972540176
81.0334912 2.148802166
97.02840582 2.555191684

Name: +ve in-silico MS/MS by CFM-ID for ADJDKXHWPGFQPY-UHFFFAOYSA-N
ID: ADJDKXHWPGFQPY-UHFFFAOYSA-N
Comment: Energy0
Num peaks: 6
85.01064758 5.220005098
87.02629764 12.48187684
117.0368623 7.002866106
127.0212123 5.001890722
145.0317769 31.85009927
163.0423416 25.61883792

Name: +ve in-silico MS/MS by CFM-ID for ADJDKXHWPGFQPY-UHFFFAOYSA-N
ID: ADJDKXHWPGFQPY-UHFFFAOYSA-N
Comment: Energy1
Num peaks: 10
41.03857658 1.668816733
59.01275576 2.169467278
75.00767038 3.73439071
87.02629764 14.37706129
89.04194771 2.582617485
99.02629764 1.701166983
117.0368623 11.11913873
127.0212123 6.687227561
145.0317769 22.33927221
163.0423416 14.39367459

Name: +ve in-silico MS/MS by CFM-ID for ADJDKXHWPGFQPY-UHFFFAOYSA-N
ID: ADJDKXHWPGFQPY-UHFFFAOYSA-N
Comment: Energy2
Num peaks: 11
25.00727645 3.891397238
27.02292652 4.182940497
41.03857658 10.49471638
43.05422664 1.967918892
53.03857658 1.663789729
68.97934745 1.940368235
70.99499752 1.807290346
85.01064758 26.40872998
87.02629764 16.65078426
89.04194771 7.359868939
99.02629764 4.949933644

Name: +ve in-silico MS/MS by CFM-ID for VOUWNRWNEYIYBT-UHFFFAOYSA-N
ID: VOUWNRWNEYIYBT-UHFFFAOYSA-N
Comment: Energy0
Num peaks: 6
43.01784114 3.585737043
59.01275576 5.432817815
85.01064758 2.026244569
127.0212123 17.77308535
145.0317769 45.70540091
163.0423416 14.66022883

Name: +ve in-silico MS/MS by CFM-ID for VOUWNRWNEYIYBT-UHFFFAOYSA-N
ID: VOUWNRWNEYIYBT-UHFFFAOYSA-N
Comment: Energy1
Num peaks: 12
41.00219107 5.19789504
43.01784114 6.386565254
45.0334912 2.806316035
59.01275576 27.40568264
61.01064758 2.61433493
61.02840582 10.76387209
85.01064758 2.658455907
103.0212123 2.901975319
117.0368623 4.093903544
127.0212123 3.419161188
145.0317769 9.294981406
163.0423416 4.150897893

Name: +ve in-silico MS/MS by CFM-ID for VOUWNRWNEYIYBT-UHFFFAOYSA-N
ID: VOUWNRWNEYIYBT-UHFFFAOYSA-N
Comment: Energy2
Num peaks: 18
15.02292652 4.142780087
41.00219107 4.077030461
43.01784114 9.874721821
57.0334912 2.985731591
59.01275576 10.0758276
61.02840582 4.370561962
71.01275576 1.321898352
85.01064758 8.48935349
97.01064758 1.687404795
97.02840582 2.049871882
99.02629764 12.17187052
99.04405588 5.54039866
101.0055622 2.242251759
101.0419477 2.388197568
101.0597059 1.668584054
117.0368623 1.284648634
127.0212123 3.556796094
145.0317769 2.518057907

Name: +ve in-silico MS/MS by CFM-ID for SWVXVZBQYYAHEH-UHFFFAOYSA-N
ID: SWVXVZBQYYAHEH-UHFFFAOYSA-N
Comment: Energy0
Num peaks: 6
59.01275576 3.075697125
101.0055622 3.593259668
103.0212123 3.485597276
127.0212123 16.01140876
145.0317769 42.09759276
163.0423416 14.75519853

Name: +ve in-silico MS/MS by CFM-ID for SWVXVZBQYYAHEH-UHFFFAOYSA-N
ID: SWVXVZBQYYAHEH-UHFFFAOYSA-N
Comment: Energy1
Num peaks: 15
39.02292652 3.692681537
55.05422664 1.944128997
59.01275576 4.407790113
61.02840582 2.322412728
81.0334912 3.125737041
83.04914126 1.589837094
85.01064758 6.507316314
99.02629764 3.554919252
99.04405588 3.411147904
101.0597059 2.199675882
103.0212123 3.065939682
117.0368623 2.764827654
127.0212123 16.15524764
145.0317769 19.70116957
163.0423416 6.954337731

Name: +ve in-silico MS/MS by CFM-ID for SWVXVZBQYYAHEH-UHFFFAOYSA-N
ID: SWVXVZBQYYAHEH-UHFFFAOYSA-N
Comment: Energy2
Num peaks: 31
15.02292652 1.138433949
25.00727645 1.154138673
27.02292652 3.824420243
39.02292652 4.778503862
41.00219107 1.176026725
41.03857658 10.91417382
43.01784114 2.383385449
53.00219107 3.287645302
53.03857658 1.321794124
55.01784114 2.063239483
55.05422664 5.832788421
56.97934745 1.315704708
57.0334912 3.037671067
58.99499752 1.985818257
59.01275576 4.781977626
59.04914126 1.364298212
61.02840582 1.658539968
70.99499752 1.101392309
71.01275576 3.163914431
73.01064758 2.002860612
73.02840582 1.709466854
75.04405588 1.171824431
83.04914126 1.705170793
85.01064758 4.052795397
87.02629764 1.17266075
91.02121226 1.210109245
99.02629764 3.58227815
99.04405588 1.487127792
101.0055622 2.735923808
103.0212123 1.046774099
127.0212123 1.081667055

Name: +ve in-silico MS/MS by CFM-ID for KJQOJJXABOGKBW-UHFFFAOYSA-N
ID: KJQOJJXABOGKBW-UHFFFAOYSA-N
Comment: Energy0
Num peaks: 6
59.01275576 3.334106057
85.01064758 3.634023109
101.0055622 3.841065177
127.0212123 20.37160374
145.0317769 38.90302895
163.0423416 17.8670191

Name: +ve in-silico MS/MS by CFM-ID for KJQOJJXABOGKBW-UHFFFAOYSA-N
ID: KJQOJJXABOGKBW-UHFFFAOYSA-N
Comment: Energy1
Num peaks: 20
39.02292652 2.180916959
57.0334912 4.162316716
59.01275576 4.360399965
59.04914126 1.699575619
61.02840582 2.394312412
85.01064758 3.957528834
85.02840582 2.546450263
87.04405588 1.596934963
89.05970595 1.717906917
97.02840582 1.486928268
99.02629764 2.062107144
101.0055622 2.091704295
103.0212123 4.619851941
117.0368623 7.876483091
127.0212123 7.253347191
131.0161269 1.68013713
133.0317769 3.694846402
135.047427 4.55806786
145.0317769 13.25276761
163.0423416 7.308623684

Name: +ve in-silico MS/MS by CFM-ID for KJQOJJXABOGKBW-UHFFFAOYSA-N
ID: KJQOJJXABOGKBW-UHFFFAOYSA-N
Comment: Energy2
Num peaks: 20
27.02292652 2.253413156
41.00219107 3.0407094
43.01784114 2.260438698
53.00219107 2.131102912
55.01784114 2.931160161
57.0334912 7.826820548
59.01275576 5.276797579
61.02840582 2.773241433
71.01275576 3.825085699
71.04914126 1.879724148
73.02840582 2.060779983
85.01064758 12.74215872
97.02840582 1.834875477
99.02629764 12.41455516
99.04405588 5.453979358
101.0055622 3.071061876
101.0419477 2.44930553
101.0597059 1.894772601
127.0212123 2.860615159
145.0317769 2.380288017

Name: +ve in-silico MS/MS by CFM-ID for UGEJOEBBMPOJMT-UHFFFAOYSA-N
ID: UGEJOEBBMPOJMT-UHFFFAOYSA-N
Comment: Energy0
Num peaks: 6
67.01784114 0.6934439629
133.0259612 0.5473637801
135.0416113 1.225394893
143.0302976 5.324169034
147.0052258 1.427551436
163.0365259 88.03195716

Name: +ve in-silico MS/MS by CFM-ID for UGEJOEBBMPOJMT-UHFFFAOYSA-N
ID: UGEJOEBBMPOJMT-UHFFFAOYSA-N
Comment: Energy1
Num peaks: 6
119.0103111 3.19492513
121.0259612 3.24669637
133.0259612 2.960941134
135.0416113 3.692650223
143.0302976 4.90315275
163.0365259 70.86753998

Name: +ve in-silico MS/MS by CFM-ID for UGEJOEBBMPOJMT-UHFFFAOYSA-N
ID: UGEJOEBBMPOJMT-UHFFFAOYSA-N
Comment: Energy2
Num peaks: 14
39.02292652 3.801440635
41.03857658 2.308454099
63.02292652 2.381535036
65.00219107 2.545953413
92.99466108 8.070677991
95.01031114 2.809990672
101.019733 5.99293728
115.035383 19.04296985
119.0103111 6.634664396
126.9989975 2.14016267
133.0259612 2.695587727
135.0416113 3.443348602
143.0302976 17.41176957
163.0365259 2.064249946

Name: +ve in-silico MS/MS by CFM-ID for NCLKVLKLPRUPND-UHFFFAOYSA-N
ID: NCLKVLKLPRUPND-UHFFFAOYSA-N
Comment: Energy0
Num peaks: 6
63.00767038 1.694294643
99.02629764 7.760325802
101.0419477 31.35766162
117.0368623 1.045075004
119.0525124 2.706343866
163.0423416 48.56277136

Name: +ve in-silico MS/MS by CFM-ID for NCLKVLKLPRUPND-UHFFFAOYSA-N
ID: NCLKVLKLPRUPND-UHFFFAOYSA-N
Comment: Energy1
Num peaks: 7
53.03857658 1.349167688
63.00767038 3.396493503
87.02629764 1.692613945
99.02629764 2.74954026
101.0419477 56.10707965
119.0525124 2.585955681
163.0423416 13.11421307

Name: +ve in-silico MS/MS by CFM-ID for NCLKVLKLPRUPND-UHFFFAOYSA-N
ID: NCLKVLKLPRUPND-UHFFFAOYSA-N
Comment: Energy2
Num peaks: 12
15.02292652 2.086798892
29.00219107 1.654666186
31.01784114 1.483831082
41.03857658 3.925842296
53.03857658 9.102913421
55.05422664 29.51688254
56.97934745 1.565006073
57.06987671 5.98620176
85.01064758 9.094724644
87.02629764 1.99477513
99.02629764 4.312158802
101.0419477 9.525840014

Name: +ve in-silico MS/MS by CFM-ID for KQJLHSJFBULXFB-UHFFFAOYSA-N
ID: KQJLHSJFBULXFB-UHFFFAOYSA-N
Comment: Energy0
Num peaks: 10
29.00219107 1.668595465
43.01784114 3.486739069
59.01275576 4.85682955
61.02840582 2.129531792
101.0055622 1.698393625
103.0212123 1.645449104
117.0368623 2.214711264
127.0212123 6.654433936
145.0317769 38.44506
163.0423416 17.97575307

Name: +ve in-silico MS/MS by CFM-ID for KQJLHSJFBULXFB-UHFFFAOYSA-N
ID: KQJLHSJFBULXFB-UHFFFAOYSA-N
Comment: Energy1
Num peaks: 10
59.01275576 3.331649521
61.01064758 1.403915393
71.01275576 15.99505458
73.01064758 5.720861357
73.02840582 8.71270933
75.04405588 4.464806639
98.98991214 4.954574125
101.0055622 14.48488459
117.0004768 6.371527236
119.0161269 15.58502168

Name: +ve in-silico MS/MS by CFM-ID for KQJLHSJFBULXFB-UHFFFAOYSA-N
ID: KQJLHSJFBULXFB-UHFFFAOYSA-N
Comment: Energy2
Num peaks: 25
15.02292652 2.294664286
25.00727645 2.528338442
27.02292652 6.505597312
29.00219107 1.680007594
31.01784114 1.783040558
41.00219107 1.788818343
41.03857658 1.082019604
43.01784114 4.820496925
44.97934745 1.268065196
53.00219107 4.903729591
55.01784114 9.810119811
56.97934745 2.406586244
57.0334912 6.976922443
58.99499752 3.323735261
59.01275576 3.708633886
59.04914126 2.667891773
61.01064758 1.348918049
61.02840582 1.933679857
71.01275576 5.576390011
73.01064758 3.548491025
73.02840582 2.986595642
86.98991214 1.64712277
91.02121226 1.054697512
101.0055622 2.917471983
119.0161269 1.535085829

Name: +ve in-silico MS/MS by CFM-ID for PYXBHEAWWWUZSO-UHFFFAOYSA-N
ID: PYXBHEAWWWUZSO-UHFFFAOYSA-N
Comment: Energy0
Num peaks: 17
43.01784114 2.231288421
59.01275576 2.861481339
69.0334912 1.253245401
71.01275576 1.11941407
84.97426207 1.610714474
86.98991214 1.58600807
102.9848268 1.220927193
103.0212123 4.702270544
105.0004768 1.423404864
113.0055622 1.026466312
115.0212123 1.170770224
117.0368623 2.279454647
119.0161269 1.220824124
127.0212123 5.165189114
129.0004768 1.05320636
145.0317769 34.04340708
163.0423416 16.31005715

Name: +ve in-silico MS/MS by CFM-ID for PYXBHEAWWWUZSO-UHFFFAOYSA-N
ID: PYXBHEAWWWUZSO-UHFFFAOYSA-N
Comment: Energy1
Num peaks: 21
59.01275576 2.726347514
61.02840582 1.371849061
71.01275576 4.380422552
71.04914126 2.563123161
73.01064758 1.370351162
73.02840582 2.04109352
85.02840582 1.877095848
97.02840582 4.786939218
98.98991214 2.069812713
99.04405588 8.675445178
101.0055622 3.268681325
101.0597059 2.451783789
103.0212123 2.503477708
115.0389705 2.547789934
117.0004768 3.738137277
117.0368623 1.740776083
117.0546206 4.124836672
119.0161269 4.164229735
127.0212123 8.706176432
145.0317769 13.94792275
163.0423416 1.552292954

Name: +ve in-silico MS/MS by CFM-ID for PYXBHEAWWWUZSO-UHFFFAOYSA-N
ID: PYXBHEAWWWUZSO-UHFFFAOYSA-N
Comment: Energy2
Num peaks: 28
25.00727645 1.71397308
27.02292652 3.821795435
39.02292652 1.275142255
41.03857658 4.189212184
43.01784114 1.187193883
44.97934745 1.180379619
53.00219107 3.744574284
55.01784114 1.618891082
56.97934745 5.194331513
57.0334912 1.570309717
58.99499752 10.14158048
59.01275576 2.650223883
61.01064758 1.486914912
68.99710569 1.645104947
69.0334912 1.175291316
71.01275576 6.067775701
73.01064758 4.299030446
73.02840582 1.957022152
83.01275576 1.586558046
84.97426207 2.323454605
85.02840582 5.810530667
86.98991214 4.571181703
89.0055622 1.280300442
91.02121226 1.402755428
101.0055622 2.810546549
102.9848268 2.033530914
105.0004768 1.709921217
119.0161269 1.760241252

Name: +ve in-silico MS/MS by CFM-ID for MVTNBVVGNIWROC-UHFFFAOYSA-N
ID: MVTNBVVGNIWROC-UHFFFAOYSA-N
Comment: Energy0
Num peaks: 12
71.01275576 1.487912562
73.02840582 1.382041798
89.00333394 1.686118874
101.0233204 1.527221982
117.0182351 1.945189164
119.0338851 2.268132302
133.0295487 2.626832736
135.0451988 1.410531515
145.0295487 1.551461667
161.0444498 4.650334791
163.0401134 14.74300508
181.0506781 45.77071975

Name: +ve in-silico MS/MS by CFM-ID for MVTNBVVGNIWROC-UHFFFAOYSA-N
ID: MVTNBVVGNIWROC-UHFFFAOYSA-N
Comment: Energy1
Num peaks: 14
41.00219107 2.39719724
43.01784114 4.862329936
45.0334912 2.622282229
53.00219107 3.243007413
55.01784114 3.816433573
57.0334912 9.002799379
71.01275576 7.865277814
73.02840582 5.844910529
75.04405588 7.608831987
143.0338851 3.378405245
151.0401134 3.286499946
161.0444498 2.560852882
163.0401134 11.61649693
181.0506781 12.33460463

Name: +ve in-silico MS/MS by CFM-ID for MVTNBVVGNIWROC-UHFFFAOYSA-N
ID: MVTNBVVGNIWROC-UHFFFAOYSA-N
Comment: Energy2
Num peaks: 30
25.00727645 1.197028411
27.02292652 1.30290342
31.01784114 0.9451175709
41.00219107 4.470081278
43.01784114 10.69178152
45.0334912 7.191717971
47.01275576 2.478260802
47.04914126 1.366745501
53.00219107 1.056227103
58.99276926 1.195318527
61.00841932 6.876319641
61.02840582 1.520077613
63.02406939 1.246441761
68.99710569 1.117875534
71.01275576 2.862852925
73.02840582 10.37448022
75.04405588 1.125062522
79.01898401 1.366845084
83.01275576 3.239684154
85.02840582 1.964921188
89.00333394 2.73668464
89.02332044 1.15763499
91.01898401 0.9344936213
91.0389705 2.457216259
99.00767038 1.189192421
101.0233204 2.157999906
103.0389705 1.660313216
117.0346341 1.369894892
145.0295487 1.520324139
163.0401134 1.267674268

Name: +ve in-silico MS/MS by CFM-ID for MQNBHTVDUJJEMJ-UHFFFAOYSA-N
ID: MQNBHTVDUJJEMJ-UHFFFAOYSA-N
Comment: Energy0
Num peaks: 6
53.03857658 1.200235357
95.04914126 11.4910603
97.06479133 3.649328235
105.0334912 4.201219737
123.0440559 35.52098049
141.0546206 35.45253894

Name: +ve in-silico MS/MS by CFM-ID for MQNBHTVDUJJEMJ-UHFFFAOYSA-N
ID: MQNBHTVDUJJEMJ-UHFFFAOYSA-N
Comment: Energy1
Num peaks: 8
41.03857658 3.708095552
53.03857658 1.759565163
79.05422664 2.18582654
95.04914126 18.75866683
97.06479133 7.098769197
105.0334912 8.981209906
123.0440559 27.07906498
141.0546206 10.45007644

Name: +ve in-silico MS/MS by CFM-ID for MQNBHTVDUJJEMJ-UHFFFAOYSA-N
ID: MQNBHTVDUJJEMJ-UHFFFAOYSA-N
Comment: Energy2
Num peaks: 18
25.00727645 1.765855656
39.02292652 9.288661955
41.00219107 1.59952574
41.03857658 8.059454375
43.05422664 2.462389719
49.00727645 6.442246017
51.02292652 8.129887102
53.00219107 2.186293992
53.03857658 18.28975017
55.01784114 1.737827125
55.05422664 3.736118869
65.00219107 1.716821983
67.01784114 3.170856336
69.0334912 1.683747912
79.05422664 3.375074402
81.0334912 1.773698194
105.0334912 2.931488114
123.0440559 2.445486192

Name: +ve in-silico MS/MS by CFM-ID for JBSILJIXXSXXTF-UHFFFAOYSA-N
ID: JBSILJIXXSXXTF-UHFFFAOYSA-N
Comment: Energy0
Num peaks: 6
81.0334912 1.007139969
95.04914126 17.20176949
97.06479133 2.333749084
105.0334912 3.564181573
123.0440559 20.66857533
141.0546206 47.06698236

Name: +ve in-silico MS/MS by CFM-ID for JBSILJIXXSXXTF-UHFFFAOYSA-N
ID: JBSILJIXXSXXTF-UHFFFAOYSA-N
Comment: Energy1
Num peaks: 13
49.00727645 1.726495234
53.03857658 1.449878286
63.02292652 1.588248787
67.01784114 4.191053551
67.05422664 2.867049177
79.05422664 1.532837194
81.0334912 1.424096918
95.04914126 24.50091212
97.06479133 3.992016243
105.0334912 4.581509754
113.0597059 5.516065614
123.0440559 15.48393134
141.0546206 12.18286159

Name: +ve in-silico MS/MS by CFM-ID for JBSILJIXXSXXTF-UHFFFAOYSA-N
ID: JBSILJIXXSXXTF-UHFFFAOYSA-N
Comment: Energy2
Num peaks: 22
25.00727645 5.866450775
27.02292652 1.997512507
39.02292652 4.981321617
41.00219107 2.242390731
41.03857658 3.981809753
43.01784114 2.092516229
43.05422664 5.99934189
49.00727645 4.658332484
51.02292652 5.037553504
53.00219107 1.938537794
53.03857658 4.152271754
55.01784114 4.807192998
63.02292652 4.497346779
65.03857658 2.645826986
67.01784114 2.68966404
67.05422664 6.199965191
69.0334912 3.038192149
79.05422664 3.125134412
81.0334912 3.050910402
95.04914126 4.008788058
97.02840582 2.008330154
105.0334912 1.950613733

Name: +ve in-silico MS/MS by CFM-ID for CWJJAFQCTXFSTA-UHFFFAOYSA-N
ID: CWJJAFQCTXFSTA-UHFFFAOYSA-N
Comment: Energy0
Num peaks: 6
119.0491413 2.30248951
135.0440559 26.71724028
137.0597059 3.354883768
145.0284058 4.847145386
163.0389705 21.63124836
181.0495352 36.6569874

Name: +ve in-silico MS/MS by CFM-ID for CWJJAFQCTXFSTA-UHFFFAOYSA-N
ID: CWJJAFQCTXFSTA-UHFFFAOYSA-N
Comment: Energy1
Num peaks: 6
117.0334912 6.029092682
119.0491413 9.141664008
135.0440559 36.16682659
145.0284058 6.66215684
163.0389705 18.46574344
181.0495352 8.842004413

Name: +ve in-silico MS/MS by CFM-ID for CWJJAFQCTXFSTA-UHFFFAOYSA-N
ID: CWJJAFQCTXFSTA-UHFFFAOYSA-N
Comment: Energy2
Num peaks: 10
49.00727645 3.526064562
63.02292652 2.498482686
65.03857658 16.59989375
91.05422664 24.84261261
107.0127558 2.001606138
109.0284058 1.9509406
117.0334912 5.828426249
119.0491413 9.652989487
135.0440559 12.00303025
145.0284058 2.457808884

Name: +ve in-silico MS/MS by CFM-ID for IBFJDBNISOJRCW-UHFFFAOYSA-N
ID: IBFJDBNISOJRCW-UHFFFAOYSA-N
Comment: Energy0
Num peaks: 6
117.0334912 5.235292377
135.0440559 23.28913566
137.0597059 2.793664057
145.0284058 4.947820016
163.0389705 31.14298205
181.0495352 28.47719201

Name: +ve in-silico MS/MS by CFM-ID for IBFJDBNISOJRCW-UHFFFAOYSA-N
ID: IBFJDBNISOJRCW-UHFFFAOYSA-N
Comment: Energy1
Num peaks: 6
117.0334912 10.79148772
119.0491413 7.491622199
135.0440559 31.98773018
145.0284058 7.852592973
163.0389705 22.78428687
181.0495352 6.921889361

Name: +ve in-silico MS/MS by CFM-ID for IBFJDBNISOJRCW-UHFFFAOYSA-N
ID: IBFJDBNISOJRCW-UHFFFAOYSA-N
Comment: Energy2
Num peaks: 8
49.00727645 2.266127257
63.02292652 7.38124614
65.03857658 12.72648539
91.05422664 19.83439362
117.0334912 17.87239355
119.0491413 8.642963126
135.0440559 9.770713587
163.0389705 2.7123901

Name: +ve in-silico MS/MS by CFM-ID for QNTNBNAKODHFIZ-UHFFFAOYSA-N
ID: QNTNBNAKODHFIZ-UHFFFAOYSA-N
Comment: Energy0
Num peaks: 6
53.00219107 1.564436049
71.01275576 3.315444603
111.0440559 11.23252162
135.0440559 4.894758328
163.0389705 26.85325364
181.0495352 41.57878039

Name: +ve in-silico MS/MS by CFM-ID for QNTNBNAKODHFIZ-UHFFFAOYSA-N
ID: QNTNBNAKODHFIZ-UHFFFAOYSA-N
Comment: Energy1
Num peaks: 11
25.00727645 4.039687212
53.00219107 3.4083425
55.01784114 4.360644235
71.01275576 5.335957141
81.0334912 2.291357308
109.0284058 2.245874957
111.0440559 24.60492482
117.0334912 1.963775033
135.0440559 13.13515432
163.0389705 11.47624106
181.0495352 7.64134559

Name: +ve in-silico MS/MS by CFM-ID for QNTNBNAKODHFIZ-UHFFFAOYSA-N
ID: QNTNBNAKODHFIZ-UHFFFAOYSA-N
Comment: Energy2
Num peaks: 14
25.00727645 9.800002858
27.02292652 1.421030434
39.02292652 6.681280848
41.03857658 9.059706915
49.00727645 5.525942569
51.02292652 12.96222835
53.00219107 5.264604214
53.03857658 7.955897353
55.01784114 5.124926846
55.05422664 3.068836587
71.01275576 2.515366793
79.01784114 1.481177455
81.0334912 2.174058018
111.0440559 6.987667619

Name: +ve in-silico MS/MS by CFM-ID for MJDYNFRKRVOWGT-UHFFFAOYSA-N
ID: MJDYNFRKRVOWGT-UHFFFAOYSA-N
Comment: Energy0
Num peaks: 6
69.0334912 2.561921719
80.99710569 2.370542181
95.04914126 6.155512994
105.0334912 5.173771721
123.0440559 52.12171059
141.0546206 19.80234533

Name: +ve in-silico MS/MS by CFM-ID for MJDYNFRKRVOWGT-UHFFFAOYSA-N
ID: MJDYNFRKRVOWGT-UHFFFAOYSA-N
Comment: Energy1
Num peaks: 8
41.03857658 3.525597459
43.05422664 3.258848099
53.00219107 3.961456333
69.0334912 12.52426778
95.04914126 20.45215823
105.0334912 5.587619505
123.0440559 24.6572453
141.0546206 8.905947181

Name: +ve in-silico MS/MS by CFM-ID for MJDYNFRKRVOWGT-UHFFFAOYSA-N
ID: MJDYNFRKRVOWGT-UHFFFAOYSA-N
Comment: Energy2
Num peaks: 10
25.00727645 13.65226092
27.02292652 2.668339439
39.02292652 6.682732439
41.03857658 9.149261802
53.00219107 12.60742862
69.0334912 15.89033141
71.01275576 4.677657346
79.05422664 5.663223538
93.0334912 2.648783251
95.04914126 7.280244122

Name: +ve in-silico MS/MS by CFM-ID for VBMLSNQUBXIGHD-UHFFFAOYSA-N
ID: VBMLSNQUBXIGHD-UHFFFAOYSA-N
Comment: Energy0
Num peaks: 6
109.0284058 0.7341179441
121.0284058 3.074315469
123.0440559 0.6216342608
137.0233204 1.598694027
163.0389705 15.43641581
181.0495352 73.66724498

Name: +ve in-silico MS/MS by CFM-ID for VBMLSNQUBXIGHD-UHFFFAOYSA-N
ID: VBMLSNQUBXIGHD-UHFFFAOYSA-N
Comment: Energy1
Num peaks: 14
41.00219107 2.585865274
85.02840582 5.718009196
109.0284058 3.172598097
121.0284058 5.44408182
123.0440559 2.244559751
133.0284058 1.856928999
135.0440559 4.097920635
137.0233204 2.389228712
137.0597059 1.784329949
149.0233204 2.137574061
151.0389705 9.483588845
153.0546206 9.824518783
163.0389705 9.872857311
181.0495352 20.04664856

Name: +ve in-silico MS/MS by CFM-ID for VBMLSNQUBXIGHD-UHFFFAOYSA-N
ID: VBMLSNQUBXIGHD-UHFFFAOYSA-N
Comment: Energy2
Num peaks: 31
39.02292652 2.021409802
41.00219107 1.566407185
49.00727645 3.063072356
51.02292652 2.277787285
53.00219107 3.498131741
53.03857658 2.378831671
55.01784114 3.824247178
57.0334912 1.385390875
63.02292652 1.380946012
65.00219107 2.198196369
65.03857658 3.449669028
67.01784114 2.023492997
69.0334912 3.730541112
73.02840582 1.409854692
75.02292652 1.333997424
77.03857658 2.145763482
79.01784114 1.991980846
81.0334912 2.089137436
93.0334912 2.209899042
95.01275576 1.317477231
107.0491413 2.283594241
109.0284058 3.582058688
119.0127558 2.975381649
121.0284058 10.23849676
123.0440559 1.799807567
135.0076704 1.378744856
135.0440559 3.379170433
137.0233204 2.000694045
139.0389705 2.032992965
145.0284058 1.617631822
163.0389705 2.257258354

Name: +ve in-silico MS/MS by CFM-ID for CYTQBVRKTHELSH-UHFFFAOYSA-N
ID: CYTQBVRKTHELSH-UHFFFAOYSA-N
Comment: Energy0
Num peaks: 6
85.02840582 0.6164360629
121.0284058 3.306760622
139.0389705 1.459697616
151.0389705 0.6568942726
163.0389705 15.37618439
181.0495352 72.8415004

Name: +ve in-silico MS/MS by CFM-ID for CYTQBVRKTHELSH-UHFFFAOYSA-N
ID: CYTQBVRKTHELSH-UHFFFAOYSA-N
Comment: Energy1
Num peaks: 13
71.01275576 8.040548896
85.02840582 2.879434056
109.0284058 4.240524947
121.0284058 5.301390637
123.0440559 4.128501549
133.0284058 2.723392473
135.0440559 4.316558167
137.0233204 2.100796588
149.0233204 3.748356035
151.0389705 15.28365801
153.0546206 8.642520119
163.0389705 7.004082807
181.0495352 13.25132375

Name: +ve in-silico MS/MS by CFM-ID for CYTQBVRKTHELSH-UHFFFAOYSA-N
ID: CYTQBVRKTHELSH-UHFFFAOYSA-N
Comment: Energy2
Num peaks: 31
41.00219107 4.180315988
41.03857658 1.415197917
43.01784114 2.050223646
49.00727645 4.103203391
51.02292652 2.219671059
53.00219107 1.809287136
53.03857658 2.236144421
55.01784114 2.07736653
65.03857658 3.07317029
67.01784114 4.311762549
71.01275576 1.472901861
75.02292652 1.54916596
77.03857658 2.026283435
85.02840582 4.044935859
93.0334912 2.089062973
97.02840582 1.096149018
103.0178411 1.703824084
105.0334912 1.20434898
107.0491413 1.823819003
109.0284058 5.060079685
111.0440559 2.014191217
121.0284058 10.10936866
123.0440559 1.630300679
133.0284058 2.031502359
135.0076704 1.468602608
135.0440559 3.829597729
137.0233204 1.185457809
139.0389705 1.957566341
145.0284058 1.428864694
149.0233204 1.180379654
163.0389705 2.035045138

Name: +ve in-silico MS/MS by CFM-ID for CLBLAGIZDKHBNY-UHFFFAOYSA-N
ID: CLBLAGIZDKHBNY-UHFFFAOYSA-N
Comment: Energy0
Num peaks: 6
121.0284058 23.97169593
135.0440559 3.656685614
137.0597059 3.494839168
139.0389705 2.236450459
163.0389705 7.721693622
181.0495352 43.6529878

Name: +ve in-silico MS/MS by CFM-ID for CLBLAGIZDKHBNY-UHFFFAOYSA-N
ID: CLBLAGIZDKHBNY-UHFFFAOYSA-N
Comment: Energy1
Num peaks: 15
39.02292652 1.265685765
53.00219107 1.709354007
109.0284058 8.17058497
111.0440559 3.785516819
121.0284058 21.6378318
127.0389705 2.060802107
133.0284058 2.722145584
135.0440559 3.649905798
137.0233204 4.602653175
137.0597059 4.282775847
139.0389705 1.782412315
151.0389705 2.101253754
153.0546206 8.575650516
163.0389705 4.285611107
181.0495352 10.11440341

Name: +ve in-silico MS/MS by CFM-ID for CLBLAGIZDKHBNY-UHFFFAOYSA-N
ID: CLBLAGIZDKHBNY-UHFFFAOYSA-N
Comment: Energy2
Num peaks: 26
39.02292652 2.611987889
41.00219107 1.218071314
41.03857658 3.214770721
49.00727645 6.298458754
51.02292652 7.769710028
53.00219107 5.600616665
53.03857658 7.83394825
55.01784114 2.571951528
57.0334912 5.204809658
65.00219107 3.623319363
65.03857658 1.340386401
67.01784114 4.840104456
69.0334912 3.103006447
75.02292652 1.766240622
77.03857658 2.468309902
79.01784114 1.263347297
79.05422664 1.941345597
83.04914126 1.901417216
107.0491413 1.249040923
109.0284058 3.892414409
111.0440559 1.976036327
121.0284058 3.242751381
135.0440559 1.323085089
139.0389705 1.496524593
153.0546206 1.199367363
165.0182351 1.11529825

Name: +ve in-silico MS/MS by CFM-ID for CJVJCLINYXKYNP-UHFFFAOYSA-N
ID: CJVJCLINYXKYNP-UHFFFAOYSA-N
Comment: Energy0
Num peaks: 10
15.02292652 2.14999798
59.01275576 4.096444706
75.02629764 2.235872335
103.0212123 2.95321007
115.0389705 7.934361639
127.0212123 3.938873192
131.0161269 2.450715983
145.0317769 16.67089102
147.0110415 3.262237914
163.0423416 35.26161956

Name: +ve in-silico MS/MS by CFM-ID for CJVJCLINYXKYNP-UHFFFAOYSA-N
ID: CJVJCLINYXKYNP-UHFFFAOYSA-N
Comment: Energy1
Num peaks: 23
43.01784114 1.075550698
46.99499752 1.615638694
49.01064758 2.476899125
55.01784114 4.107424449
57.0334912 1.616194885
59.01275576 3.479841219
61.01064758 2.250877785
61.02840582 2.214284202
63.02629764 1.178766942
75.02629764 9.761125094
83.01275576 2.747106828
97.02840582 7.628874221
99.04405588 2.963123151
101.0233204 1.782865517
101.0597059 1.669796187
103.0212123 3.329407109
115.0389705 8.471454004
119.0702706 1.07030615
127.0212123 4.231818357
129.0004768 1.115115449
145.0317769 8.319001963
147.0110415 1.325945401
163.0423416 6.383648148

Name: +ve in-silico MS/MS by CFM-ID for CJVJCLINYXKYNP-UHFFFAOYSA-N
ID: CJVJCLINYXKYNP-UHFFFAOYSA-N
Comment: Energy2
Num peaks: 25
15.02292652 6.289163814
31.01784114 2.280928804
41.00219107 5.437826723
43.01784114 4.469340185
44.97934745 2.106075514
45.0334912 1.562082036
46.99499752 3.313389964
49.01064758 1.923376888
55.01784114 3.356804058
56.99710569 3.325545247
57.0334912 2.374861206
58.99499752 2.980331445
59.01275576 11.966491
61.01064758 5.032128379
61.02840582 2.717899435
63.02629764 1.313982184
70.99499752 1.588860545
73.01064758 2.309072408
75.02629764 7.511042533
85.01064758 1.114182339
85.02840582 1.22698327
97.02840582 1.287538522
99.04405588 1.421686756
103.0212123 1.59686372
127.0212123 1.716436701

Name: +ve in-silico MS/MS by CFM-ID for NEVCVWXFVIZBDE-UHFFFAOYSA-N
ID: NEVCVWXFVIZBDE-UHFFFAOYSA-N
Comment: Energy0
Num peaks: 6
55.01784114 1.406532185
121.0284058 6.343982045
135.0440559 5.736570527
145.0284058 10.17911372
163.0389705 43.60887933
181.0495352 17.24735095

Name: +ve in-silico MS/MS by CFM-ID for NEVCVWXFVIZBDE-UHFFFAOYSA-N
ID: NEVCVWXFVIZBDE-UHFFFAOYSA-N
Comment: Energy1
Num peaks: 25
39.02292652 3.199929278
51.02292652 1.704666092
53.00219107 3.014860918
65.00219107 1.434099844
67.01784114 2.429399378
68.99710569 1.070016812
69.0334912 1.201702835
71.01275576 2.695840753
79.01784114 1.393628546
83.01275576 1.651455438
85.02840582 1.060959942
93.0334912 1.435912283
95.01275576 1.164136296
97.02840582 1.560461282
109.0284058 1.321809307
117.0334912 2.622458376
121.0284058 10.40945396
133.0284058 1.377949346
135.0440559 11.53677257
137.0597059 1.073740012
145.0284058 6.248664554
151.0389705 1.377512741
153.0546206 1.236186333
163.0389705 13.50304951
181.0495352 5.104695179

Name: +ve in-silico MS/MS by CFM-ID for NEVCVWXFVIZBDE-UHFFFAOYSA-N
ID: NEVCVWXFVIZBDE-UHFFFAOYSA-N
Comment: Energy2
Num peaks: 26
25.00727645 5.806336203
39.02292652 10.53810291
41.00219107 1.393929782
41.03857658 4.151226923
49.00727645 7.190732806
51.02292652 5.737678894
53.00219107 2.591023485
53.03857658 1.578571416
55.01784114 1.951800624
63.02292652 7.055775447
65.00219107 2.972281825
65.03857658 2.244056328
67.01784114 4.253692696
68.99710569 1.792814599
69.0334912 1.378587458
71.01275576 1.229780074
77.03857658 2.422729027
79.01784114 1.456933329
83.01275576 1.236078113
92.99710569 2.603758991
93.0334912 1.750215843
95.01275576 2.154399967
117.0334912 1.941534498
119.0491413 1.800308303
121.0284058 2.65055555
135.0440559 1.124493695

Name: +ve in-silico MS/MS by CFM-ID for YZUFWJQCXYUUOQ-UHFFFAOYSA-N
ID: YZUFWJQCXYUUOQ-UHFFFAOYSA-N
Comment: Energy0
Num peaks: 6
137.0233204 2.197026642
151.0389705 5.034565518
153.0182351 5.659298284
155.0338851 14.17280735
163.0389705 15.19252015
181.0495352 54.48672045

Name: +ve in-silico MS/MS by CFM-ID for YZUFWJQCXYUUOQ-UHFFFAOYSA-N
ID: YZUFWJQCXYUUOQ-UHFFFAOYSA-N
Comment: Energy1
Num peaks: 7
55.01784114 6.343634871
137.0233204 12.51712694
139.0389705 6.375531978
153.0182351 9.764363942
155.0338851 22.65605209
163.0389705 10.35400161
181.0495352 15.80661969

Name: +ve in-silico MS/MS by CFM-ID for YZUFWJQCXYUUOQ-UHFFFAOYSA-N
ID: YZUFWJQCXYUUOQ-UHFFFAOYSA-N
Comment: Energy2
Num peaks: 17
41.00219107 1.77343926
53.00219107 7.259068896
55.01784114 2.315486448
83.01275576 2.071837829
85.02840582 1.632358937
111.0076704 2.126738949
111.0440559 2.12015096
121.0284058 1.575686268
127.0389705 1.693433961
133.0284058 3.561190273
135.0440559 3.496205524
137.0233204 35.10784487
139.0389705 2.041430611
151.0389705 2.139455419
153.0182351 4.345691527
155.0338851 5.164127607
163.0389705 2.868770399

Name: +ve in-silico MS/MS by CFM-ID for ACWASDPGAVYCNI-UHFFFAOYSA-N
ID: ACWASDPGAVYCNI-UHFFFAOYSA-N
Comment: Energy0
Num peaks: 8
59.01275576 5.536270503
91.02121226 4.358920464
121.0317769 2.994202679
145.0317769 5.391693297
151.0423416 2.553258695
163.0423416 23.36889028
165.0216062 2.923921317
181.0529063 33.67391152

Name: +ve in-silico MS/MS by CFM-ID for ACWASDPGAVYCNI-UHFFFAOYSA-N
ID: ACWASDPGAVYCNI-UHFFFAOYSA-N
Comment: Energy1
Num peaks: 18
41.00219107 5.043212311
43.01784114 3.122660125
46.99499752 1.278387374
59.01275576 20.84348623
61.01064758 3.280658798
61.02840582 10.4498236
63.02629764 4.068988622
73.02840582 1.485658042
91.02121226 4.373897686
103.0212123 1.224511332
115.0389705 3.507161702
117.0546206 1.55518566
119.0702706 1.600593667
121.0317769 2.400346027
133.0495352 2.283770516
145.0317769 3.754752348
163.0423416 5.989984896
181.0529063 4.775653538

Name: +ve in-silico MS/MS by CFM-ID for ACWASDPGAVYCNI-UHFFFAOYSA-N
ID: ACWASDPGAVYCNI-UHFFFAOYSA-N
Comment: Energy2
Num peaks: 19
15.02292652 3.773818603
29.00219107 3.229721807
41.00219107 6.243267297
43.01784114 5.741969681
44.97934745 1.864057551
45.0334912 1.974559121
46.99499752 3.177938084
49.01064758 1.759680976
59.01275576 13.31200986
61.01064758 3.735166623
61.02840582 4.294633707
63.02629764 3.882717828
70.99499752 2.559184232
73.01064758 8.440740481
75.02629764 3.988870926
91.02121226 5.085631034
103.0212123 2.548766697
105.0368623 1.792992789
145.0317769 3.235555752

Name: +ve in-silico MS/MS by CFM-ID for SLHGITPZORRXOE-UHFFFAOYSA-N
ID: SLHGITPZORRXOE-UHFFFAOYSA-N
Comment: Energy0
Num peaks: 6
43.01784114 0.3209133559
121.0284058 0.4265815464
123.0076704 0.4054452412
137.0233204 0.4502802165
163.0389705 58.40948846
181.0495352 37.095236

Name: +ve in-silico MS/MS by CFM-ID for SLHGITPZORRXOE-UHFFFAOYSA-N
ID: SLHGITPZORRXOE-UHFFFAOYSA-N
Comment: Energy1
Num peaks: 8
57.0334912 2.235786494
67.01784114 4.199890371
135.0440559 3.396755913
137.0233204 3.889387627
153.0546206 2.132760813
155.0338851 2.615500073
163.0389705 43.96854638
181.0495352 19.3445633

Name: +ve in-silico MS/MS by CFM-ID for SLHGITPZORRXOE-UHFFFAOYSA-N
ID: SLHGITPZORRXOE-UHFFFAOYSA-N
Comment: Energy2
Num peaks: 14
41.00219107 3.954255262
41.03857658 3.777841786
43.01784114 4.251095609
53.00219107 2.730765113
65.00219107 5.864758721
67.01784114 13.43785366
95.04914126 2.452601627
109.0284058 3.429873704
121.0284058 8.438501854
133.0284058 2.725643745
135.0440559 5.04841046
137.0233204 6.958650342
145.0284058 3.473526659
163.0389705 14.36608563

Name: +ve in-silico MS/MS by CFM-ID for GHOZRDXAKYIGPV-UHFFFAOYSA-N
ID: GHOZRDXAKYIGPV-UHFFFAOYSA-N
Comment: Energy0
Num peaks: 6
121.0284058 0.3587116915
123.0076704 0.4740564654
127.0389705 0.4664835419
137.0233204 0.7078840559
163.0389705 55.15660448
181.0495352 40.03033896

Name: +ve in-silico MS/MS by CFM-ID for GHOZRDXAKYIGPV-UHFFFAOYSA-N
ID: GHOZRDXAKYIGPV-UHFFFAOYSA-N
Comment: Energy1
Num peaks: 8
67.01784114 2.335509765
109.0284058 4.520222674
135.0440559 2.253781679
137.0233204 3.677659235
153.0546206 2.516014846
155.0338851 2.716169701
163.0389705 42.63504239
181.0495352 19.95240371

Name: +ve in-silico MS/MS by CFM-ID for GHOZRDXAKYIGPV-UHFFFAOYSA-N
ID: GHOZRDXAKYIGPV-UHFFFAOYSA-N
Comment: Energy2
Num peaks: 18
39.02292652 4.142841559
41.00219107 2.31810654
41.03857658 8.175778197
53.00219107 3.865083597
65.00219107 5.96763413
67.01784114 6.884529014
68.99710569 2.144593133
93.0334912 2.234207712
95.04914126 2.483578629
109.0284058 3.711483234
111.0440559 2.180195306
119.0127558 5.759323378
121.0284058 6.927344147
133.0284058 2.08535584
135.0440559 4.245920397
137.0233204 6.066688729
145.0284058 2.278060663
163.0389705 10.17938381

Name: +ve in-silico MS/MS by CFM-ID for CWTYLPRJHAMARR-UHFFFAOYSA-N
ID: CWTYLPRJHAMARR-UHFFFAOYSA-N
Comment: Energy0
Num peaks: 6
127.0389705 9.049251672
137.0233204 1.890412146
139.0389705 2.665574542
163.0389705 13.37360755
165.0182351 1.8069114
181.0495352 61.31164435

Name: +ve in-silico MS/MS by CFM-ID for CWTYLPRJHAMARR-UHFFFAOYSA-N
ID: CWTYLPRJHAMARR-UHFFFAOYSA-N
Comment: Energy1
Num peaks: 9
53.00219107 5.81985404
127.0389705 8.065849959
137.0233204 8.321898298
139.0389705 4.680009928
153.0182351 4.851459206
153.0546206 3.735275102
155.0338851 7.131332768
163.0389705 12.97080945
181.0495352 24.67132607

Name: +ve in-silico MS/MS by CFM-ID for CWTYLPRJHAMARR-UHFFFAOYSA-N
ID: CWTYLPRJHAMARR-UHFFFAOYSA-N
Comment: Energy2
Num peaks: 22
39.02292652 2.459535257
41.00219107 4.566650825
41.03857658 3.198938277
43.01784114 3.056115848
53.00219107 7.283618129
55.01784114 3.885459891
57.0334912 7.069045071
65.00219107 2.367177868
67.01784114 6.086073737
68.99710569 3.242899917
69.0334912 3.709693159
83.01275576 2.965446409
85.02840582 2.699876201
93.0334912 1.780978559
95.04914126 4.30533044
97.02840582 1.922710364
111.0440559 4.307008006
121.0284058 2.363366462
127.0389705 5.060105595
137.0233204 3.549921372
139.0389705 1.986908205
163.0389705 2.60838035

Name: +ve in-silico MS/MS by CFM-ID for NDDUBDUPYJZIAK-UHFFFAOYSA-N
ID: NDDUBDUPYJZIAK-UHFFFAOYSA-N
Comment: Energy0
Num peaks: 6
137.0233204 0.487476115
151.0389705 0.9201458191
153.0182351 4.05922464
163.0389705 15.33693956
165.0182351 0.6804865365
181.0495352 75.42465818

Name: +ve in-silico MS/MS by CFM-ID for NDDUBDUPYJZIAK-UHFFFAOYSA-N
ID: NDDUBDUPYJZIAK-UHFFFAOYSA-N
Comment: Energy1
Num peaks: 6
55.01784114 7.174047078
137.0233204 10.64649324
153.0182351 26.03581768
153.0546206 5.758627706
163.0389705 10.24076663
181.0495352 23.45036147

Name: +ve in-silico MS/MS by CFM-ID for NDDUBDUPYJZIAK-UHFFFAOYSA-N
ID: NDDUBDUPYJZIAK-UHFFFAOYSA-N
Comment: Energy2
Num peaks: 22
39.02292652 2.056326578
41.00219107 2.793225237
53.00219107 4.778561891
55.01784114 3.342002964
67.01784114 2.498072277
68.99710569 1.682312853
69.0334912 3.022415127
81.0334912 2.637453797
83.01275576 2.182243663
85.02840582 3.758373781
111.0440559 4.421850395
121.0284058 4.151773857
125.0233204 4.127373559
127.0389705 2.659858714
133.0284058 2.502549282
135.0440559 5.112545757
137.0233204 10.32461436
139.0389705 2.246354027
145.0284058 1.992371545
151.0389705 1.83348967
153.0182351 8.311128633
163.0389705 5.236644564

Name: +ve in-silico MS/MS by CFM-ID for FEWPCPCEGBPTAL-UHFFFAOYSA-N
ID: FEWPCPCEGBPTAL-UHFFFAOYSA-N
Comment: Energy0
Num peaks: 6
75.9948532 1.589648545
94.00541788 4.683497376
116.9850168 12.14639971
119.0006668 12.36005239
128.9850168 30.53602594
146.0115659 31.0279939

Name: +ve in-silico MS/MS by CFM-ID for FEWPCPCEGBPTAL-UHFFFAOYSA-N
ID: FEWPCPCEGBPTAL-UHFFFAOYSA-N
Comment: Energy1
Num peaks: 6
58.9683041 3.960624499
73.97920313 6.09864077
75.9948532 26.99181371
78.01050326 5.078464853
115.9897678 4.623208633
146.0115659 36.84791465

Name: +ve in-silico MS/MS by CFM-ID for FEWPCPCEGBPTAL-UHFFFAOYSA-N
ID: FEWPCPCEGBPTAL-UHFFFAOYSA-N
Comment: Energy2
Num peaks: 9
40.01817548 2.391030811
53.01342445 2.96643464
58.9683041 24.33754468
60.98395416 4.1595198
73.97920313 26.36018428
75.9948532 6.686299639
78.01050326 2.753231248
100.9901022 8.621307001
128.9850168 2.277529287

Name: +ve in-silico MS/MS by CFM-ID for SKKNBVCUDFEXRC-UHFFFAOYSA-N
ID: SKKNBVCUDFEXRC-UHFFFAOYSA-N
Comment: Energy0
Num peaks: 11
74.98991214 9.255780072
77.0055622 10.55313091
87.04405588 2.192441407
101.0055622 1.830647465
103.0212123 4.05327572
119.0161269 2.99865587
121.0317769 4.910574013
127.0212123 6.354372346
131.0161269 1.494962768
145.0317769 19.98054758
163.0423416 16.52663897

Name: +ve in-silico MS/MS by CFM-ID for SKKNBVCUDFEXRC-UHFFFAOYSA-N
ID: SKKNBVCUDFEXRC-UHFFFAOYSA-N
Comment: Energy1
Num peaks: 17
41.00219107 4.126761425
43.01784114 7.255046211
45.0334912 6.320188645
69.0334912 6.428961057
71.04914126 1.965872598
74.98991214 4.220884722
77.0055622 7.260893035
87.04405588 5.50855979
98.98991214 1.548734586
101.0055622 2.20897068
103.0212123 2.582302103
117.0004768 5.272731809
119.0161269 2.018491059
121.0317769 1.454001533
127.0212123 5.538123392
145.0317769 13.01713777
163.0423416 4.623873667

Name: +ve in-silico MS/MS by CFM-ID for SKKNBVCUDFEXRC-UHFFFAOYSA-N
ID: SKKNBVCUDFEXRC-UHFFFAOYSA-N
Comment: Energy2
Num peaks: 18
41.00219107 1.816480852
41.03857658 3.20794544
43.01784114 3.278834515
44.97934745 3.288970031
45.0334912 1.704408071
46.99499752 2.664025879
56.97934745 12.04975889
58.99499752 9.247028874
59.04914126 3.883214064
61.01064758 2.827965136
72.97426207 1.841981341
74.98991214 12.31650015
77.0055622 3.455374426
86.98991214 1.637188254
89.0055622 2.485066297
98.98991214 1.879325869
101.0055622 2.97702388
103.0212123 10.34529215

Name: +ve in-silico MS/MS by CFM-ID for IJQXFGGROOMFEC-UHFFFAOYSA-N
ID: IJQXFGGROOMFEC-UHFFFAOYSA-N
Comment: Energy0
Num peaks: 6
25.00727645 1.632316213
103.0178411 0.2827531573
117.0334912 15.90576186
119.0491413 5.403041331
145.0284058 18.76092566
163.0389705 56.07019188

Name: +ve in-silico MS/MS by CFM-ID for IJQXFGGROOMFEC-UHFFFAOYSA-N
ID: IJQXFGGROOMFEC-UHFFFAOYSA-N
Comment: Energy1
Num peaks: 6
25.00727645 4.868980217
91.01784114 0.9424935946
117.0334912 31.07495291
119.0491413 11.81818957
145.0284058 25.26853906
163.0389705 20.11436336

Name: +ve in-silico MS/MS by CFM-ID for IJQXFGGROOMFEC-UHFFFAOYSA-N
ID: IJQXFGGROOMFEC-UHFFFAOYSA-N
Comment: Energy2
Num peaks: 10
25.00727645 13.5528461
49.00727645 14.54039924
51.02292652 16.18587455
53.03857658 5.335252858
63.02292652 6.989159705
65.00219107 3.055855913
89.00219107 7.603403964
91.01784114 5.267797611
103.0178411 3.34730479
117.0334912 5.01941414

Name: +ve in-silico MS/MS by CFM-ID for ZFPJXEGVVOGDEC-UHFFFAOYSA-N
ID: ZFPJXEGVVOGDEC-UHFFFAOYSA-N
Comment: Energy0
Num peaks: 6
121.0284058 14.76360876
135.0440559 3.67934725
137.0597059 3.932002831
139.0389705 19.89907743
163.0389705 3.992092868
181.0495352 41.19674173

Name: +ve in-silico MS/MS by CFM-ID for ZFPJXEGVVOGDEC-UHFFFAOYSA-N
ID: ZFPJXEGVVOGDEC-UHFFFAOYSA-N
Comment: Energy1
Num peaks: 6
43.01784114 2.848105198
97.02840582 2.734520643
121.0284058 40.71533099
139.0389705 20.26180185
163.0389705 4.449839949
181.0495352 11.56924046

Name: +ve in-silico MS/MS by CFM-ID for ZFPJXEGVVOGDEC-UHFFFAOYSA-N
ID: ZFPJXEGVVOGDEC-UHFFFAOYSA-N
Comment: Energy2
Num peaks: 14
39.02292652 6.481184538
41.00219107 1.740882677
43.01784114 4.631871352
49.00727645 2.908639528
51.02292652 4.613975971
53.00219107 1.758384623
83.01275576 2.521433
95.01275576 21.47173939
95.04914126 5.937422693
97.02840582 3.765342339
111.0076704 2.966676703
111.0440559 2.73366623
121.0284058 15.83577744
139.0389705 2.981616252

Name: +ve in-silico MS/MS by CFM-ID for FEIYGIWFDZOSHC-UHFFFAOYSA-N
ID: FEIYGIWFDZOSHC-UHFFFAOYSA-N
Comment: Energy0
Num peaks: 6
41.03857658 0.8450632404
95.04914126 7.284783169
97.06479133 1.64605411
105.0334912 1.962032491
123.0440559 37.1626029
141.0546206 42.17885767

Name: +ve in-silico MS/MS by CFM-ID for FEIYGIWFDZOSHC-UHFFFAOYSA-N
ID: FEIYGIWFDZOSHC-UHFFFAOYSA-N
Comment: Energy1
Num peaks: 11
39.02292652 3.078353517
41.03857658 4.176487694
51.02292652 2.392304046
53.03857658 3.064544829
55.05422664 1.570975056
67.05422664 2.103030448
95.04914126 13.13703074
97.06479133 3.983086542
105.0334912 5.056888554
123.0440559 29.42779227
141.0546206 12.21845557

Name: +ve in-silico MS/MS by CFM-ID for FEIYGIWFDZOSHC-UHFFFAOYSA-N
ID: FEIYGIWFDZOSHC-UHFFFAOYSA-N
Comment: Energy2
Num peaks: 19
25.00727645 2.128480388
39.02292652 14.483926
41.00219107 3.727868953
41.03857658 6.740168386
49.00727645 5.173919746
51.02292652 5.134021603
53.00219107 3.411777227
53.03857658 8.555586854
55.01784114 2.29109579
55.05422664 1.565580767
65.00219107 9.560174486
67.01784114 5.564568772
69.0334912 2.298280952
79.01784114 1.516133412
81.0334912 1.656645909
83.01275576 1.694189149
95.04914126 1.839074988
105.0334912 1.772036022
123.0440559 2.039661377

Name: +ve in-silico MS/MS by CFM-ID for KMVQCHXKYQEOOJ-UHFFFAOYSA-N
ID: KMVQCHXKYQEOOJ-UHFFFAOYSA-N
Comment: Energy0
Num peaks: 6
53.03857658 2.71656838
55.05422664 1.22945737
95.04914126 8.723427576
97.06479133 2.009861043
123.0440559 18.77226842
141.0546206 56.50492612

Name: +ve in-silico MS/MS by CFM-ID for KMVQCHXKYQEOOJ-UHFFFAOYSA-N
ID: KMVQCHXKYQEOOJ-UHFFFAOYSA-N
Comment: Energy1
Num peaks: 15
39.02292652 3.000190439
41.03857658 3.612708071
51.02292652 2.18699922
53.00219107 2.488951681
53.03857658 3.020871258
55.01784114 1.644010468
67.05422664 1.953464219
79.01784114 1.085822153
83.01275576 1.46319727
95.04914126 15.52319076
97.06479133 5.15708845
101.0233204 1.281931
105.0334912 3.248797229
123.0440559 17.88521198
141.0546206 17.38334618

Name: +ve in-silico MS/MS by CFM-ID for KMVQCHXKYQEOOJ-UHFFFAOYSA-N
ID: KMVQCHXKYQEOOJ-UHFFFAOYSA-N
Comment: Energy2
Num peaks: 17
25.00727645 1.687740358
27.02292652 1.688117219
39.02292652 6.016912923
41.00219107 6.166322018
41.03857658 4.645565905
43.01784114 1.933529449
49.00727645 6.562164588
51.02292652 12.33336201
53.00219107 3.862261895
53.03857658 20.20922164
55.01784114 2.609630093
55.05422664 4.539722807
65.00219107 1.844861061
67.01784114 2.083439922
67.05422664 1.603417749
69.0334912 2.087527266
83.01275576 1.614583104

Name: +ve in-silico MS/MS by CFM-ID for NGPOXPZQRGMRIZ-UHFFFAOYSA-N
ID: NGPOXPZQRGMRIZ-UHFFFAOYSA-N
Comment: Energy0
Num peaks: 11
29.03857658 3.895600908
56.97934745 2.165142395
61.01064758 5.795762759
63.02629764 6.939086168
83.01275576 2.041363269
89.04194771 3.613370491
101.0233204 7.197351443
117.0368623 9.994071932
127.0212123 4.441148575
145.0317769 12.98350597
163.0423416 21.60680725

Name: +ve in-silico MS/MS by CFM-ID for NGPOXPZQRGMRIZ-UHFFFAOYSA-N
ID: NGPOXPZQRGMRIZ-UHFFFAOYSA-N
Comment: Energy1
Num peaks: 15
29.03857658 3.337636497
55.01784114 3.673451466
56.97934745 1.679663919
58.99499752 5.007370783
61.01064758 18.0740999
63.02629764 18.56836763
83.01275576 4.62249691
85.02840582 1.668446128
89.04194771 6.596573093
101.0233204 4.822422546
101.0419477 1.351904871
117.0368623 3.109365547
127.0212123 1.839316092
145.0317769 3.820038745
163.0423416 2.248521061

Name: +ve in-silico MS/MS by CFM-ID for NGPOXPZQRGMRIZ-UHFFFAOYSA-N
ID: NGPOXPZQRGMRIZ-UHFFFAOYSA-N
Comment: Energy2
Num peaks: 12
15.02292652 2.384782029
25.00727645 1.898351771
27.02292652 7.351656242
29.03857658 14.08997346
55.01784114 5.960494636
56.97934745 9.302576061
58.99499752 5.181134397
61.01064758 19.85278394
63.02629764 7.937153156
70.99499752 1.588680844
83.01275576 1.851925146
89.04194771 2.964891624

Name: +ve in-silico MS/MS by CFM-ID for PMZBHPUNQNKBOA-UHFFFAOYSA-N
ID: PMZBHPUNQNKBOA-UHFFFAOYSA-N
Comment: Energy0
Num peaks: 6
91.05422664 0.7087853143
119.0491413 1.832205077
135.0440559 19.60339509
137.0597059 2.334334897
163.0389705 17.72415691
181.0495352 56.81783998

Name: +ve in-silico MS/MS by CFM-ID for PMZBHPUNQNKBOA-UHFFFAOYSA-N
ID: PMZBHPUNQNKBOA-UHFFFAOYSA-N
Comment: Energy1
Num peaks: 6
91.05422664 5.208864938
119.0491413 8.760913057
135.0440559 35.41102286
137.0597059 4.261799473
163.0389705 20.00823761
181.0495352 20.50956577

Name: +ve in-silico MS/MS by CFM-ID for PMZBHPUNQNKBOA-UHFFFAOYSA-N
ID: PMZBHPUNQNKBOA-UHFFFAOYSA-N
Comment: Energy2
Num peaks: 7
39.02292652 3.004187055
63.02292652 8.355574494
65.03857658 14.69754688
91.05422664 26.43992445
109.0284058 5.66449699
119.0491413 10.04083703
135.0440559 14.49453355

Name: +ve in-silico MS/MS by CFM-ID for PNWSHHILERSSLF-UHFFFAOYSA-N
ID: PNWSHHILERSSLF-UHFFFAOYSA-N
Comment: Energy0
Num peaks: 6
117.0334912 7.08965976
135.0440559 21.56042806
137.0597059 2.788926031
145.0284058 4.913377156
163.0389705 30.97912042
181.0495352 28.38155056

Name: +ve in-silico MS/MS by CFM-ID for PNWSHHILERSSLF-UHFFFAOYSA-N
ID: PNWSHHILERSSLF-UHFFFAOYSA-N
Comment: Energy1
Num peaks: 6
117.0334912 15.72908582
119.0491413 7.293456743
135.0440559 27.24366
145.0284058 7.596883976
163.0389705 22.21182093
181.0495352 6.826158966

Name: +ve in-silico MS/MS by CFM-ID for PNWSHHILERSSLF-UHFFFAOYSA-N
ID: PNWSHHILERSSLF-UHFFFAOYSA-N
Comment: Energy2
Num peaks: 11
49.00727645 5.19022076
51.02292652 2.542728015
65.03857658 4.055066327
75.02292652 3.323885836
77.03857658 3.600010603
91.05422664 19.17021687
109.0284058 2.827167893
117.0334912 21.3796067
119.0491413 8.292810968
135.0440559 9.104675381
163.0389705 2.422491672

Name: +ve in-silico MS/MS by CFM-ID for AIDLAEPHWROGFI-UHFFFAOYSA-N
ID: AIDLAEPHWROGFI-UHFFFAOYSA-N
Comment: Energy0
Num peaks: 6
117.0334912 7.243538964
135.0440559 13.68417655
137.0597059 1.834001241
145.0284058 4.026053358
163.0389705 28.6441916
181.0495352 41.32117329

Name: +ve in-silico MS/MS by CFM-ID for AIDLAEPHWROGFI-UHFFFAOYSA-N
ID: AIDLAEPHWROGFI-UHFFFAOYSA-N
Comment: Energy1
Num peaks: 6
117.0334912 16.28914283
119.0491413 4.151616802
135.0440559 21.79556749
145.0284058 6.959565482
163.0389705 24.64326407
181.0495352 14.19295122

Name: +ve in-silico MS/MS by CFM-ID for AIDLAEPHWROGFI-UHFFFAOYSA-N
ID: AIDLAEPHWROGFI-UHFFFAOYSA-N
Comment: Energy2
Num peaks: 13
63.02292652 4.982924829
65.03857658 4.962236713
75.02292652 3.507028077
77.03857658 2.763765614
89.00219107 2.786266035
91.05422664 12.10692577
107.0127558 5.554598267
109.0284058 2.587434389
117.0334912 23.47173435
119.0127558 3.651840375
119.0491413 6.001208458
135.0440559 6.907326503
163.0389705 3.207165755

Name: +ve in-silico MS/MS by CFM-ID for WMZNGTSLFSJHMZ-UHFFFAOYSA-N
ID: WMZNGTSLFSJHMZ-UHFFFAOYSA-N
Comment: Energy0
Num peaks: 6
135.0440559 16.36871012
137.0597059 2.260012105
149.0233204 16.06924081
151.0389705 1.522036289
163.0389705 14.22323494
181.0495352 43.65543649

Name: +ve in-silico MS/MS by CFM-ID for WMZNGTSLFSJHMZ-UHFFFAOYSA-N
ID: WMZNGTSLFSJHMZ-UHFFFAOYSA-N
Comment: Energy1
Num peaks: 6
105.0334912 8.860325222
135.0440559 27.61014264
137.0597059 4.544787721
149.0233204 13.0061908
163.0389705 16.48188631
181.0495352 15.09402788

Name: +ve in-silico MS/MS by CFM-ID for WMZNGTSLFSJHMZ-UHFFFAOYSA-N
ID: WMZNGTSLFSJHMZ-UHFFFAOYSA-N
Comment: Energy2
Num peaks: 11
49.00727645 6.194913114
51.02292652 9.085532268
63.02292652 6.747880178
79.01784114 5.906259208
79.05422664 3.595164614
95.01275576 3.438812091
105.0334912 27.3123796
107.0491413 3.69784996
133.0284058 3.708059863
135.0440559 6.09880619
149.0233204 5.572736354

Name: +ve in-silico MS/MS by CFM-ID for VTWTXKNLGLGZDJ-UHFFFAOYSA-N
ID: VTWTXKNLGLGZDJ-UHFFFAOYSA-N
Comment: Energy0
Num peaks: 6
133.0284058 1.526846073
135.0440559 13.82161151
137.0597059 4.343665872
151.0389705 1.795991491
163.0389705 23.32750615
181.0495352 47.38931017

Name: +ve in-silico MS/MS by CFM-ID for VTWTXKNLGLGZDJ-UHFFFAOYSA-N
ID: VTWTXKNLGLGZDJ-UHFFFAOYSA-N
Comment: Energy1
Num peaks: 7
105.0334912 4.44012567
107.0491413 3.912353582
133.0284058 3.313834321
135.0440559 21.92827222
137.0597059 6.901360801
163.0389705 25.22493153
181.0495352 15.54896647

Name: +ve in-silico MS/MS by CFM-ID for VTWTXKNLGLGZDJ-UHFFFAOYSA-N
ID: VTWTXKNLGLGZDJ-UHFFFAOYSA-N
Comment: Energy2
Num peaks: 25
39.02292652 1.284637464
41.00219107 1.708723776
51.02292652 3.092640871
65.00219107 2.070056479
67.01784114 1.704117774
77.00219107 1.179245301
79.01784114 1.290160603
81.0334912 2.37227268
91.01784114 2.927547452
92.99710569 1.302515711
93.0334912 8.335127333
95.01275576 1.444360322
95.04914126 1.405225308
105.0334912 14.73220421
107.0127558 1.77853754
107.0491413 3.681208667
109.0284058 1.913708497
117.0334912 4.575114383
119.0127558 2.157811316
119.0491413 4.360167614
121.0284058 5.063990983
133.0284058 1.886256108
135.0440559 4.315125807
137.0233204 1.168815119
163.0389705 4.491861654

Name: +ve in-silico MS/MS by CFM-ID for AZUSHWUPDRVXMB-UHFFFAOYSA-N
ID: AZUSHWUPDRVXMB-UHFFFAOYSA-N
Comment: Energy0
Num peaks: 6
135.0440559 15.55233999
137.0597059 5.079561344
151.0389705 2.212717129
153.0546206 0.9644635261
163.0389705 18.76333928
181.0495352 52.77512086

Name: +ve in-silico MS/MS by CFM-ID for AZUSHWUPDRVXMB-UHFFFAOYSA-N
ID: AZUSHWUPDRVXMB-UHFFFAOYSA-N
Comment: Energy1
Num peaks: 6
135.0440559 28.83186287
137.0597059 9.406107125
145.0284058 1.544257813
151.0389705 2.547350979
163.0389705 22.4298017
181.0495352 18.34925005

Name: +ve in-silico MS/MS by CFM-ID for AZUSHWUPDRVXMB-UHFFFAOYSA-N
ID: AZUSHWUPDRVXMB-UHFFFAOYSA-N
Comment: Energy2
Num peaks: 24
39.02292652 4.164371067
41.00219107 1.387167462
53.00219107 3.332302419
63.02292652 2.573599579
65.03857658 4.700420891
77.00219107 2.447170821
81.0334912 3.54369008
83.01275576 3.06513369
93.0334912 12.80434994
95.04914126 2.053803367
107.0491413 4.976292665
109.0284058 2.987251916
109.0647913 1.317904079
119.0127558 1.630910854
119.0491413 2.317374053
121.0284058 2.831276867
125.0233204 1.531878914
133.0284058 2.780839313
135.0440559 8.737618537
137.0233204 2.282479364
137.0597059 1.829420966
145.0284058 1.516414007
151.0389705 2.436955657
163.0389705 3.078088051

Name: +ve in-silico MS/MS by CFM-ID for ATICGUNIKPTOEE-UHFFFAOYSA-N
ID: ATICGUNIKPTOEE-UHFFFAOYSA-N
Comment: Energy0
Num peaks: 6
135.0440559 13.64581237
137.0597059 4.386904584
145.0284058 3.094453677
151.0389705 1.772326934
163.0389705 20.77309851
181.0495352 47.54426128

Name: +ve in-silico MS/MS by CFM-ID for ATICGUNIKPTOEE-UHFFFAOYSA-N
ID: ATICGUNIKPTOEE-UHFFFAOYSA-N
Comment: Energy1
Num peaks: 8
105.0334912 5.015708196
107.0491413 3.757726662
133.0284058 3.100051542
135.0440559 20.38731159
137.0597059 6.709489781
145.0284058 6.402372961
163.0389705 20.70618969
181.0495352 15.44052741

Name: +ve in-silico MS/MS by CFM-ID for ATICGUNIKPTOEE-UHFFFAOYSA-N
ID: ATICGUNIKPTOEE-UHFFFAOYSA-N
Comment: Energy2
Num peaks: 28
25.00727645 1.359529985
53.00219107 1.399193088
55.01784114 1.115044808
63.02292652 2.358004018
65.00219107 3.104013176
65.03857658 2.136730757
67.01784114 4.20161767
68.99710569 1.304677428
75.02292652 4.106344657
77.00219107 2.505242542
77.03857658 1.824542737
79.01784114 3.941047375
81.0334912 1.048593407
89.00219107 3.673640279
91.01784114 8.170236193
93.0334912 4.319467427
95.04914126 1.012560961
105.0334912 11.28838066
107.0127558 1.226728654
107.0491413 3.853297138
109.0284058 1.093681813
117.0334912 3.390498043
119.0491413 2.218580511
120.9920203 1.248828679
133.0284058 1.119449356
135.0440559 2.077545841
145.0284058 3.331865104
163.0389705 2.239545324

Name: +ve in-silico MS/MS by CFM-ID for QAYQOARPTBPKMR-UHFFFAOYSA-N
ID: QAYQOARPTBPKMR-UHFFFAOYSA-N
Comment: Energy0
Num peaks: 6
135.0440559 14.54632971
137.0597059 4.654458963
149.0233204 3.049976207
151.0389705 3.121653915
163.0389705 16.76496013
181.0495352 50.42248162

Name: +ve in-silico MS/MS by CFM-ID for QAYQOARPTBPKMR-UHFFFAOYSA-N
ID: QAYQOARPTBPKMR-UHFFFAOYSA-N
Comment: Energy1
Num peaks: 6
135.0440559 25.97866054
137.0597059 9.297401214
149.0233204 3.161333936
151.0389705 3.400555464
163.0389705 21.76782587
181.0495352 17.71183776

Name: +ve in-silico MS/MS by CFM-ID for QAYQOARPTBPKMR-UHFFFAOYSA-N
ID: QAYQOARPTBPKMR-UHFFFAOYSA-N
Comment: Energy2
Num peaks: 27
49.00727645 2.197285593
51.02292652 5.050485212
53.00219107 2.198116945
55.01784114 2.041283165
65.00219107 1.218901826
77.00219107 2.270323741
79.01784114 12.43429749
81.0334912 8.053539309
89.00219107 2.237972842
91.01784114 1.342818951
93.0334912 2.277602506
95.01275576 3.682396464
97.02840582 1.518497484
105.0334912 4.256102077
107.0127558 2.82242714
107.0491413 2.756929051
109.0284058 3.197492607
120.9920203 1.525465565
121.0284058 3.690776382
123.0076704 2.125379569
125.0233204 1.317982344
133.0284058 2.219417494
135.0440559 4.066688464
147.0076704 1.176563012
149.0233204 1.936456184
151.0389705 1.9310222
165.0182351 1.236814749

Name: +ve in-silico MS/MS by CFM-ID for MBBAIOHGDCOFGT-UHFFFAOYSA-N
ID: MBBAIOHGDCOFGT-UHFFFAOYSA-N
Comment: Energy0
Num peaks: 6
135.0440559 13.25717105
137.0597059 4.408613637
145.0284058 3.237198091
163.0389705 22.35389114
165.0182351 2.183464682
181.0495352 47.11734094

Name: +ve in-silico MS/MS by CFM-ID for MBBAIOHGDCOFGT-UHFFFAOYSA-N
ID: MBBAIOHGDCOFGT-UHFFFAOYSA-N
Comment: Energy1
Num peaks: 7
107.0491413 3.123622911
117.0334912 3.961136139
135.0440559 20.83496571
137.0597059 7.836994992
145.0284058 5.107279478
163.0389705 24.45870926
181.0495352 16.84509936

Name: +ve in-silico MS/MS by CFM-ID for MBBAIOHGDCOFGT-UHFFFAOYSA-N
ID: MBBAIOHGDCOFGT-UHFFFAOYSA-N
Comment: Energy2
Num peaks: 23
41.00219107 1.391487586
49.00727645 1.704852277
51.02292652 2.280638652
67.01784114 4.202027183
75.02292652 4.020610136
77.03857658 2.006546269
79.01784114 1.487694427
91.01784114 4.407976499
93.0334912 9.237690647
95.04914126 1.574299139
107.0491413 3.716497691
109.0284058 1.728070366
117.0334912 2.087846691
119.0127558 3.511112388
119.0491413 5.252717328
121.0284058 6.810763345
135.0076704 2.216724531
135.0440559 3.371534324
137.0233204 2.683811128
145.0284058 6.849126339
147.0076704 2.588699932
163.0389705 4.748952335
165.0182351 2.329862372

Name: +ve in-silico MS/MS by CFM-ID for QHYZSTPHHGRZIS-UHFFFAOYSA-N
ID: QHYZSTPHHGRZIS-UHFFFAOYSA-N
Comment: Energy0
Num peaks: 6
121.0284058 7.234878119
123.0440559 1.85127153
149.0233204 19.44821501
151.0389705 4.736270192
163.0389705 3.011680653
181.0495352 56.8290048

Name: +ve in-silico MS/MS by CFM-ID for QHYZSTPHHGRZIS-UHFFFAOYSA-N
ID: QHYZSTPHHGRZIS-UHFFFAOYSA-N
Comment: Energy1
Num peaks: 6
121.0284058 12.08724581
123.0440559 2.583566666
149.0233204 22.39679733
151.0389705 5.691511662
163.0389705 6.179085703
181.0495352 31.25049638

Name: +ve in-silico MS/MS by CFM-ID for QHYZSTPHHGRZIS-UHFFFAOYSA-N
ID: QHYZSTPHHGRZIS-UHFFFAOYSA-N
Comment: Energy2
Num peaks: 21
39.02292652 1.83953807
49.00727645 1.421804007
51.02292652 3.250649613
53.00219107 1.575669877
65.00219107 2.404486486
67.01784114 3.562073419
77.00219107 2.902929886
79.01784114 10.32981388
81.0334912 2.821327004
93.0334912 7.301493692
95.01275576 3.77784393
104.9971057 2.869172465
105.0334912 1.940615682
107.0127558 6.210161854
121.0284058 12.40060105
123.0076704 1.554430783
123.0440559 2.659284248
133.0284058 3.706776389
135.0440559 2.868823925
149.0233204 3.58372675
151.0389705 1.780269049

Name: +ve in-silico MS/MS by CFM-ID for TXLMSHUUHHNJQL-UHFFFAOYSA-N
ID: TXLMSHUUHHNJQL-UHFFFAOYSA-N
Comment: Energy0
Num peaks: 6
123.0440559 8.824335653
125.0597059 3.624451614
149.0233204 4.504464292
151.0389705 10.83223933
163.0389705 7.511661656
181.0495352 55.85885511

Name: +ve in-silico MS/MS by CFM-ID for TXLMSHUUHHNJQL-UHFFFAOYSA-N
ID: TXLMSHUUHHNJQL-UHFFFAOYSA-N
Comment: Energy1
Num peaks: 8
56.99710569 29.43299097
59.01275576 3.094523962
123.0440559 5.334604802
125.0597059 3.106691844
149.0233204 4.033515341
151.0389705 8.597672932
163.0389705 5.240546952
181.0495352 21.28504887

Name: +ve in-silico MS/MS by CFM-ID for TXLMSHUUHHNJQL-UHFFFAOYSA-N
ID: TXLMSHUUHHNJQL-UHFFFAOYSA-N
Comment: Energy2
Num peaks: 23
29.00219107 2.016117848
39.02292652 2.756118399
41.00219107 2.520030543
53.00219107 2.581481847
55.01784114 3.789365818
56.99710569 10.13967447
57.0334912 2.380633779
65.00219107 1.828206579
67.01784114 3.849502498
79.01784114 1.803198707
81.0334912 4.611724686
95.04914126 6.67307992
107.0127558 3.581995366
107.0491413 3.298318844
109.0284058 2.074473333
121.0284058 6.626171809
123.0440559 6.083158626
125.0597059 1.980182575
133.0284058 1.759949019
135.0440559 3.364647321
137.0233204 2.423229789
149.0233204 2.010425948
151.0389705 2.560029178

Name: +ve in-silico MS/MS by CFM-ID for RRZGPZPQGGABGZ-UHFFFAOYSA-N
ID: RRZGPZPQGGABGZ-UHFFFAOYSA-N
Comment: Energy0
Num peaks: 6
59.01275576 1.153932916
121.0284058 37.41542951
135.0440559 2.154738827
145.0284058 6.568971179
163.0389705 34.7482821
181.0495352 13.27376871

Name: +ve in-silico MS/MS by CFM-ID for RRZGPZPQGGABGZ-UHFFFAOYSA-N
ID: RRZGPZPQGGABGZ-UHFFFAOYSA-N
Comment: Energy1
Num peaks: 6
87.00767038 2.213952068
121.0284058 35.0596116
135.0440559 12.00877067
145.0284058 6.526917026
163.0389705 18.23706405
181.0495352 7.623717197

Name: +ve in-silico MS/MS by CFM-ID for RRZGPZPQGGABGZ-UHFFFAOYSA-N
ID: RRZGPZPQGGABGZ-UHFFFAOYSA-N
Comment: Energy2
Num peaks: 19
41.00219107 8.179339759
43.01784114 2.086738559
55.01784114 2.104284366
59.01275576 2.528654036
63.02292652 2.376678123
65.03857658 2.163336087
68.99710569 1.648765916
77.00219107 9.805747039
79.01784114 7.541882808
89.00219107 1.77331048
91.01784114 3.841848534
93.0334912 7.255392192
95.04914126 1.950706126
107.0491413 1.724563603
117.0334912 2.265936259
121.0284058 15.43908598
135.0440559 3.161881125
145.0284058 2.311396855
163.0389705 2.309177545

Name: +ve in-silico MS/MS by CFM-ID for NDUGMMHJUNJGCS-UHFFFAOYSA-N
ID: NDUGMMHJUNJGCS-UHFFFAOYSA-N
Comment: Energy0
Num peaks: 6
59.01275576 2.29230291
121.0284058 4.866848737
135.0440559 6.425936867
145.0284058 8.813842765
163.0389705 46.65270912
181.0495352 20.1930798

Name: +ve in-silico MS/MS by CFM-ID for NDUGMMHJUNJGCS-UHFFFAOYSA-N
ID: NDUGMMHJUNJGCS-UHFFFAOYSA-N
Comment: Energy1
Num peaks: 9
41.00219107 4.010643511
59.01275576 3.504682873
109.0284058 3.406424468
117.0334912 2.968867549
121.0284058 24.56000272
135.0440559 14.77813026
145.0284058 6.988736164
163.0389705 15.70564424
181.0495352 6.346149058

Name: +ve in-silico MS/MS by CFM-ID for NDUGMMHJUNJGCS-UHFFFAOYSA-N
ID: NDUGMMHJUNJGCS-UHFFFAOYSA-N
Comment: Energy2
Num peaks: 22
25.00727645 4.922667997
41.00219107 12.24732717
49.00727645 1.503234286
53.00219107 4.181932349
55.01784114 3.367430036
59.01275576 4.749905775
67.01784114 5.144363653
69.0334912 2.355831962
79.01784114 2.498957868
81.0334912 1.432549846
91.01784114 2.093070321
93.0334912 9.112780818
95.01275576 1.221679356
105.0334912 2.466336164
109.0284058 4.001956836
117.0334912 2.941232057
121.0284058 6.058322959
133.0284058 1.774958294
135.0440559 4.132085212
137.0233204 1.578799926
145.0284058 1.304512173
163.0389705 1.36990624

Name: +ve in-silico MS/MS by CFM-ID for MCGYQAKGEGPQNU-OWOJBTEDSA-N
ID: MCGYQAKGEGPQNU-OWOJBTEDSA-N
Comment: Energy0
Num peaks: 7
59.01275576 3.728848252
103.018984 2.40457082
125.0233204 4.926706169
127.018984 5.999415914
143.0338851 14.80496738
145.0295487 20.98601714
163.0401134 27.74934491

Name: +ve in-silico MS/MS by CFM-ID for MCGYQAKGEGPQNU-OWOJBTEDSA-N
ID: MCGYQAKGEGPQNU-OWOJBTEDSA-N
Comment: Energy1
Num peaks: 21
43.01784114 1.599465713
53.00219107 2.570834395
55.01784114 1.917865126
59.01275576 3.215956164
61.00841932 4.578418405
61.02840582 1.954099902
63.02406939 4.076977921
70.99276926 1.865412563
73.00841932 9.314050118
75.02406939 2.871235726
83.01275576 6.452623495
85.00841932 2.188794813
89.02332044 1.512677726
99.00767038 2.070552358
101.0233204 4.879551875
103.018984 3.997134471
125.0233204 2.194588882
127.018984 6.290587413
143.0338851 2.114785331
145.0295487 9.151089799
163.0401134 6.012895873

Name: +ve in-silico MS/MS by CFM-ID for MCGYQAKGEGPQNU-OWOJBTEDSA-N
ID: MCGYQAKGEGPQNU-OWOJBTEDSA-N
Comment: Energy2
Num peaks: 22
29.00219107 2.580821352
41.00219107 9.814748684
43.01784114 4.977734526
46.99276926 1.224005501
53.00219107 2.597945201
55.01784114 2.252208319
56.99710569 3.608370383
57.0135047 1.738256681
59.01275576 13.24046968
61.00841932 2.96317214
61.02840582 2.735194105
70.99276926 4.571917505
73.00841932 9.168977924
75.02406939 1.314918254
80.99710569 1.254352319
82.99276926 1.594595959
83.01275576 2.292657214
85.00841932 4.069592319
87.02406939 2.798068706
103.018984 1.834172862
115.018984 1.459642451
127.018984 2.856790533

Name: +ve in-silico MS/MS by CFM-ID for VNNKITWDCHXZAM-UHFFFAOYSA-N
ID: VNNKITWDCHXZAM-UHFFFAOYSA-N
Comment: Energy0
Num peaks: 6
63.00767038 4.999607508
101.0385766 4.006968697
117.0334912 14.42807204
119.0491413 40.6756919
163.0389705 5.612352266
181.0495352 20.23577961

Name: +ve in-silico MS/MS by CFM-ID for VNNKITWDCHXZAM-UHFFFAOYSA-N
ID: VNNKITWDCHXZAM-UHFFFAOYSA-N
Comment: Energy1
Num peaks: 6
63.00767038 33.84850868
91.05422664 5.337101772
101.0385766 6.038673828
119.0491413 29.89152584
163.0389705 6.460541001
181.0495352 5.945636771

Name: +ve in-silico MS/MS by CFM-ID for VNNKITWDCHXZAM-UHFFFAOYSA-N
ID: VNNKITWDCHXZAM-UHFFFAOYSA-N
Comment: Energy2
Num peaks: 13
41.00219107 1.759190908
49.00727645 3.464075429
51.02292652 1.668439623
63.00767038 5.436554522
63.02292652 2.924735213
65.03857658 3.652427176
77.03857658 1.520554026
91.01784114 1.727974247
91.05422664 18.5591154
93.06987671 9.667862561
101.0385766 8.959717471
117.0334912 10.74097343
119.0491413 10.21675188

Name: +ve in-silico MS/MS by CFM-ID for PORZFZZMIYHNEG-UHFFFAOYSA-N
ID: PORZFZZMIYHNEG-UHFFFAOYSA-N
Comment: Energy0
Num peaks: 6
51.02292652 1.399548722
53.03857658 1.004419716
111.0440559 4.20184911
113.0597059 1.310293579
123.0440559 14.02377979
141.0546206 68.79584128

Name: +ve in-silico MS/MS by CFM-ID for PORZFZZMIYHNEG-UHFFFAOYSA-N
ID: PORZFZZMIYHNEG-UHFFFAOYSA-N
Comment: Energy1
Num peaks: 14
39.02292652 2.885332882
41.03857658 1.931191018
51.02292652 2.533852019
53.03857658 2.311351396
55.01784114 1.534162136
56.99710569 1.265992237
57.0334912 1.243544085
81.0334912 1.277843413
83.04914126 1.622131025
105.0334912 2.015116148
111.0440559 3.867447943
113.0597059 2.579980288
123.0440559 18.80241482
141.0546206 36.59446783

Name: +ve in-silico MS/MS by CFM-ID for PORZFZZMIYHNEG-UHFFFAOYSA-N
ID: PORZFZZMIYHNEG-UHFFFAOYSA-N
Comment: Energy2
Num peaks: 12
25.00727645 2.694568892
39.02292652 10.17716208
41.03857658 8.005601901
49.00727645 12.86760161
51.02292652 22.48639361
53.03857658 8.393779887
55.01784114 3.329832565
55.05422664 3.953456502
57.06987671 4.411406952
65.00219107 1.582231983
67.01784114 1.535062431
123.0440559 1.542007121

Name: +ve in-silico MS/MS by CFM-ID for DQOBYYSBRKRIPI-UHFFFAOYSA-N
ID: DQOBYYSBRKRIPI-UHFFFAOYSA-N
Comment: Energy0
Num peaks: 6
85.02840582 1.208855206
97.02840582 1.347140214
109.0284058 1.080662849
111.0440559 3.819070513
123.0440559 18.39328548
141.0546206 61.00023306

Name: +ve in-silico MS/MS by CFM-ID for DQOBYYSBRKRIPI-UHFFFAOYSA-N
ID: DQOBYYSBRKRIPI-UHFFFAOYSA-N
Comment: Energy1
Num peaks: 15
53.00219107 2.049736254
55.01784114 2.765013228
65.00219107 2.124692426
67.01784114 2.771062149
69.0334912 2.578690407
79.01784114 1.684874303
81.0334912 1.92632597
85.02840582 2.946742027
95.04914126 2.000195373
105.0334912 2.064197034
109.0284058 2.691446785
111.0440559 11.05462764
113.0597059 3.588426235
123.0440559 16.58726297
141.0546206 24.82970381

Name: +ve in-silico MS/MS by CFM-ID for DQOBYYSBRKRIPI-UHFFFAOYSA-N
ID: DQOBYYSBRKRIPI-UHFFFAOYSA-N
Comment: Energy2
Num peaks: 20
25.00727645 3.850916076
39.02292652 4.173348906
41.00219107 4.269547618
43.01784114 3.048391989
49.00727645 2.60232234
51.02292652 7.081385973
53.00219107 6.718170923
53.03857658 2.036965393
55.01784114 7.318373781
57.0334912 2.257917956
65.00219107 4.979330248
65.03857658 1.599129545
67.01784114 6.673371142
69.0334912 7.777185457
79.01784114 4.610718475
80.99710569 1.8224035
81.0334912 4.083586972
85.02840582 2.39260828
95.04914126 2.50241004
123.0440559 1.741489299

Name: +ve in-silico MS/MS by CFM-ID for AIBXBLOFSGQYFA-UHFFFAOYSA-N
ID: AIBXBLOFSGQYFA-UHFFFAOYSA-N
Comment: Energy0
Num peaks: 6
95.04914126 2.92029803
105.0334912 1.738773801
111.0440559 0.279959586
113.0597059 0.6708982603
123.0440559 42.74853535
141.0546206 49.03762696

Name: +ve in-silico MS/MS by CFM-ID for AIBXBLOFSGQYFA-UHFFFAOYSA-N
ID: AIBXBLOFSGQYFA-UHFFFAOYSA-N
Comment: Energy1
Num peaks: 6
81.0334912 1.517888189
95.04914126 9.014407269
97.06479133 3.016409091
105.0334912 5.289098299
123.0440559 47.29354917
141.0546206 20.46607025

Name: +ve in-silico MS/MS by CFM-ID for AIBXBLOFSGQYFA-UHFFFAOYSA-N
ID: AIBXBLOFSGQYFA-UHFFFAOYSA-N
Comment: Energy2
Num peaks: 15
49.00727645 3.557555762
51.02292652 5.41530321
53.00219107 2.35542177
63.02292652 7.853314262
65.03857658 5.809745272
67.01784114 2.639044955
67.05422664 2.432664468
77.00219107 2.602248088
79.01784114 5.923351685
79.05422664 2.137750345
81.0334912 5.607855882
93.0334912 2.927246236
95.04914126 12.79221606
105.0334912 9.245354916
123.0440559 8.789450826

Name: +ve in-silico MS/MS by CFM-ID for TWLQXAXYRVPDQB-UHFFFAOYSA-N
ID: TWLQXAXYRVPDQB-UHFFFAOYSA-N
Comment: Energy0
Num peaks: 6
59.01275576 1.151770262
121.0284058 37.38043358
135.0440559 2.159614201
145.0284058 6.557391524
163.0389705 34.67315358
181.0495352 13.23576714

Name: +ve in-silico MS/MS by CFM-ID for TWLQXAXYRVPDQB-UHFFFAOYSA-N
ID: TWLQXAXYRVPDQB-UHFFFAOYSA-N
Comment: Energy1
Num peaks: 6
87.00767038 2.173523462
121.0284058 34.8610554
135.0440559 11.77002383
145.0284058 6.42811691
163.0389705 17.88513548
181.0495352 7.43090569

Name: +ve in-silico MS/MS by CFM-ID for TWLQXAXYRVPDQB-UHFFFAOYSA-N
ID: TWLQXAXYRVPDQB-UHFFFAOYSA-N
Comment: Energy2
Num peaks: 20
39.02292652 2.719371914
41.00219107 8.476762974
41.03857658 1.959852512
43.01784114 1.959431854
59.01275576 2.476203376
63.02292652 2.466260245
65.00219107 3.208073443
65.03857658 2.602472844
67.01784114 4.788576437
77.00219107 2.886232586
79.01784114 4.980134596
93.0334912 8.65078519
95.01275576 1.655590982
95.04914126 1.867793461
107.0491413 1.986061828
117.0334912 2.355986254
121.0284058 17.62632413
135.0440559 3.441908222
145.0284058 2.3466779
163.0389705 2.300161843

Name: +ve in-silico MS/MS by CFM-ID for BKXTVGXWGYNFNV-UHFFFAOYSA-N
ID: BKXTVGXWGYNFNV-UHFFFAOYSA-N
Comment: Energy0
Num peaks: 6
107.0491413 6.416832993
109.0647913 8.388017856
133.0284058 1.742360357
135.0440559 19.32331607
163.0389705 20.77417777
181.0495352 35.86077322

Name: +ve in-silico MS/MS by CFM-ID for BKXTVGXWGYNFNV-UHFFFAOYSA-N
ID: BKXTVGXWGYNFNV-UHFFFAOYSA-N
Comment: Energy1
Num peaks: 9
87.00767038 1.969673698
107.0491413 18.73590274
109.0647913 3.292630256
117.0334912 3.287022043
135.0440559 22.47057774
137.0597059 1.69129429
145.0284058 2.061210381
163.0389705 16.28616413
181.0495352 11.26403486

Name: +ve in-silico MS/MS by CFM-ID for BKXTVGXWGYNFNV-UHFFFAOYSA-N
ID: BKXTVGXWGYNFNV-UHFFFAOYSA-N
Comment: Energy2
Num peaks: 17
41.00219107 1.481355151
49.00727645 2.163267805
53.00219107 2.77831757
63.02292652 5.597540399
65.03857658 5.252596698
79.05422664 9.505828049
91.01784114 3.770155175
91.05422664 5.938120294
93.0334912 3.725867118
105.0334912 4.135361288
107.0491413 14.76158527
109.0647913 4.222503364
117.0334912 7.758368465
119.0491413 1.553917333
133.0284058 1.887888023
135.0440559 4.600329196
165.0182351 1.448073481

Name: +ve in-silico MS/MS by CFM-ID for MSXNEIOEAIUZGP-UHFFFAOYSA-N
ID: MSXNEIOEAIUZGP-UHFFFAOYSA-N
Comment: Energy0
Num peaks: 11
57.0135047 2.699247479
59.02915477 2.171689698
77.00333394 4.596771639
101.0033339 3.67671717
103.018984 6.347726336
117.0346341 17.5204739
119.0502841 2.521442901
127.018984 2.447938202
143.0338851 2.034474352
145.0295487 13.01645097
163.0401134 23.93207596

Name: +ve in-silico MS/MS by CFM-ID for MSXNEIOEAIUZGP-UHFFFAOYSA-N
ID: MSXNEIOEAIUZGP-UHFFFAOYSA-N
Comment: Energy1
Num peaks: 15
57.0135047 1.350373791
85.02840582 4.031702137
97.02840582 2.88412011
99.02406939 1.360842305
101.0033339 4.535933901
103.018984 1.524410267
115.018984 2.251377921
117.0346341 13.83901329
119.0502841 2.695243608
125.0233204 2.605954781
127.018984 1.336169685
135.0451988 4.758007086
143.0338851 2.951218135
145.0295487 9.663585106
163.0401134 25.37319003

Name: +ve in-silico MS/MS by CFM-ID for MSXNEIOEAIUZGP-UHFFFAOYSA-N
ID: MSXNEIOEAIUZGP-UHFFFAOYSA-N
Comment: Energy2
Num peaks: 21
33.0135047 3.641986111
42.99785464 1.620861573
45.0135047 4.982687585
53.00219107 2.10457611
55.01784114 1.551422443
57.0135047 4.7778183
57.0334912 1.50739942
58.99276926 14.53970602
59.02915477 5.41605604
61.00841932 6.222769232
73.04480483 1.975150527
77.00333394 7.220010099
82.99276926 1.552793663
89.00333394 2.349224737
97.02840582 2.62049709
99.02406939 3.793910044
99.04405588 1.270885327
101.0033339 3.968284291
101.0397195 2.957837996
103.018984 1.747681664
117.0346341 4.242548417

Name: +ve in-silico MS/MS by CFM-ID for KJSDXCMAOVNOTQ-UHFFFAOYSA-N
ID: KJSDXCMAOVNOTQ-UHFFFAOYSA-N
Comment: Energy0
Num peaks: 6
95.01275576 0.6713072692
97.02840582 1.57345078
99.04405588 1.471316252
105.0334912 1.086724855
123.0440559 43.40487714
141.0546206 45.92505927

Name: +ve in-silico MS/MS by CFM-ID for KJSDXCMAOVNOTQ-UHFFFAOYSA-N
ID: KJSDXCMAOVNOTQ-UHFFFAOYSA-N
Comment: Energy1
Num peaks: 6
43.01784114 1.735828019
105.0334912 6.308078063
109.0284058 1.374743572
111.0440559 2.464830535
123.0440559 52.51910503
141.0546206 18.61080878

Name: +ve in-silico MS/MS by CFM-ID for KJSDXCMAOVNOTQ-UHFFFAOYSA-N
ID: KJSDXCMAOVNOTQ-UHFFFAOYSA-N
Comment: Energy2
Num peaks: 18
39.02292652 4.697589294
41.00219107 5.300779239
43.01784114 11.20616423
45.0334912 2.226909737
49.00727645 4.37262844
51.02292652 8.215370004
53.00219107 4.442744625
53.03857658 7.802059015
55.01784114 4.47539485
55.05422664 2.448934062
65.00219107 2.058077044
67.01784114 2.809291038
68.99710569 2.531240779
81.0334912 2.213499911
83.01275576 2.290634556
97.02840582 2.675339547
105.0334912 3.863421945
123.0440559 6.901285042

Name: +ve in-silico MS/MS by CFM-ID for IARODWQALCZPNN-UHFFFAOYSA-N
ID: IARODWQALCZPNN-UHFFFAOYSA-N
Comment: Energy0
Num peaks: 6
95.01275576 0.5017687565
99.04405588 0.5767211763
105.0334912 2.399650433
111.0440559 0.7010676269
123.0440559 44.6956454
141.0546206 46.26899732

Name: +ve in-silico MS/MS by CFM-ID for IARODWQALCZPNN-UHFFFAOYSA-N
ID: IARODWQALCZPNN-UHFFFAOYSA-N
Comment: Energy1
Num peaks: 6
43.01784114 1.006171537
85.02840582 1.09261341
105.0334912 8.131704354
111.0440559 1.751829749
123.0440559 56.78701664
141.0546206 17.91370286

Name: +ve in-silico MS/MS by CFM-ID for IARODWQALCZPNN-UHFFFAOYSA-N
ID: IARODWQALCZPNN-UHFFFAOYSA-N
Comment: Energy2
Num peaks: 15
25.00727645 8.086774209
39.02292652 4.388855904
41.00219107 4.406300354
49.00727645 7.433737037
51.02292652 12.97155196
53.00219107 2.843926874
53.03857658 10.48085137
55.01784114 2.392762112
65.03857658 4.601807969
67.01784114 3.3164489
69.0334912 2.484395087
81.0334912 2.722555822
97.02840582 2.197792844
105.0334912 6.351285065
123.0440559 7.176241529

Name: +ve in-silico MS/MS by CFM-ID for SOHHCDUONCDDKL-UHFFFAOYSA-N
ID: SOHHCDUONCDDKL-UHFFFAOYSA-N
Comment: Energy0
Num peaks: 6
97.02840582 1.60998459
99.04405588 1.810156662
111.0440559 0.6269600573
113.0597059 1.277207762
123.0440559 12.48388095
141.0546206 76.18772049

Name: +ve in-silico MS/MS by CFM-ID for SOHHCDUONCDDKL-UHFFFAOYSA-N
ID: SOHHCDUONCDDKL-UHFFFAOYSA-N
Comment: Energy1
Num peaks: 6
53.00219107 1.921453019
55.01784114 1.475723847
57.0334912 1.123447375
105.0334912 5.073434522
123.0440559 35.0837861
141.0546206 41.42599574

Name: +ve in-silico MS/MS by CFM-ID for SOHHCDUONCDDKL-UHFFFAOYSA-N
ID: SOHHCDUONCDDKL-UHFFFAOYSA-N
Comment: Energy2
Num peaks: 18
25.00727645 2.260133097
39.02292652 3.246496954
41.00219107 6.691689398
49.00727645 4.828500796
51.02292652 2.308801543
53.00219107 2.133859235
53.03857658 2.734523702
55.01784114 3.912631666
55.05422664 2.936972942
57.0334912 2.820550935
67.01784114 14.39605795
69.0334912 5.161025426
71.04914126 2.462677224
81.0334912 6.604321838
95.01275576 2.835748654
95.04914126 3.031854219
97.02840582 6.781920078
123.0440559 6.063115966

Name: +ve in-silico MS/MS by CFM-ID for JVHSTRSMGZJCDC-UHFFFAOYSA-N
ID: JVHSTRSMGZJCDC-UHFFFAOYSA-N
Comment: Energy0
Num peaks: 6
55.01784114 1.234254293
121.0284058 7.903264308
135.0440559 6.172409593
145.0284058 8.463920803
163.0389705 44.36937915
181.0495352 18.93777641

Name: +ve in-silico MS/MS by CFM-ID for JVHSTRSMGZJCDC-UHFFFAOYSA-N
ID: JVHSTRSMGZJCDC-UHFFFAOYSA-N
Comment: Energy1
Num peaks: 9
53.00219107 3.455768796
71.01275576 3.563758376
117.0334912 3.422357518
121.0284058 15.6383397
135.0440559 17.2694848
137.0597059 1.664267183
145.0284058 8.727747569
163.0389705 19.33527258
181.0495352 7.673188813

Name: +ve in-silico MS/MS by CFM-ID for JVHSTRSMGZJCDC-UHFFFAOYSA-N
ID: JVHSTRSMGZJCDC-UHFFFAOYSA-N
Comment: Energy2
Num peaks: 21
25.00727645 6.162185123
39.02292652 7.119658398
41.00219107 3.994843046
49.00727645 8.291468722
51.02292652 9.146940294
53.00219107 1.784142245
53.03857658 2.098201138
55.01784114 3.752868843
57.0334912 2.341171442
65.00219107 2.112825646
67.01784114 1.478800509
68.99710569 1.742413101
71.01275576 1.576494477
79.01784114 6.561047865
80.99710569 2.174490745
91.01784114 1.597875239
92.99710569 4.576717148
93.0334912 3.472896867
95.01275576 1.624516246
121.0284058 7.352053968
135.0440559 1.833855504

Name: +ve in-silico MS/MS by CFM-ID for IUPQAAVENCGOLM-UHFFFAOYSA-N
ID: IUPQAAVENCGOLM-UHFFFAOYSA-N
Comment: Energy0
Num peaks: 6
53.00219107 2.384143384
55.01784114 1.040541108
135.0440559 7.334943647
145.0284058 1.526173127
163.0389705 59.39867382
181.0495352 22.83636243

Name: +ve in-silico MS/MS by CFM-ID for IUPQAAVENCGOLM-UHFFFAOYSA-N
ID: IUPQAAVENCGOLM-UHFFFAOYSA-N
Comment: Energy1
Num peaks: 11
53.00219107 3.489006125
65.00219107 2.114385222
67.01784114 2.205205758
92.99710569 2.428946131
109.0284058 5.099532206
111.0440559 2.440078953
117.0334912 2.236962206
135.0440559 21.28945892
145.0284058 3.025656884
163.0389705 26.52566107
181.0495352 10.35685987

Name: +ve in-silico MS/MS by CFM-ID for IUPQAAVENCGOLM-UHFFFAOYSA-N
ID: IUPQAAVENCGOLM-UHFFFAOYSA-N
Comment: Energy2
Num peaks: 18
25.00727645 7.265758452
27.02292652 1.403613871
39.02292652 9.398971683
41.03857658 12.93691554
43.05422664 1.812235041
53.00219107 8.418858311
55.01784114 4.408508295
65.00219107 2.597591322
67.01784114 2.699835391
71.01275576 1.500925127
91.01784114 1.862520023
93.0334912 2.052511166
95.01275576 1.974540193
109.0284058 4.37662272
117.0334912 4.174817847
133.0284058 3.611218841
135.0440559 8.06084727
163.0389705 2.590349141

Name: +ve in-silico MS/MS by CFM-ID for KYDBJFRRLJBGEG-UHFFFAOYSA-N
ID: KYDBJFRRLJBGEG-UHFFFAOYSA-N
Comment: Energy0
Num peaks: 6
53.00219107 0.8971169453
133.0284058 0.7712684295
135.0440559 6.914823522
145.0284058 3.197840529
163.0389705 59.71385211
181.0495352 22.24032727

Name: +ve in-silico MS/MS by CFM-ID for KYDBJFRRLJBGEG-UHFFFAOYSA-N
ID: KYDBJFRRLJBGEG-UHFFFAOYSA-N
Comment: Energy1
Num peaks: 7
53.00219107 2.52923468
71.01275576 2.223081625
117.0334912 2.956953764
135.0440559 24.54017811
145.0284058 3.959456259
163.0389705 33.02105986
181.0495352 11.05428327

Name: +ve in-silico MS/MS by CFM-ID for KYDBJFRRLJBGEG-UHFFFAOYSA-N
ID: KYDBJFRRLJBGEG-UHFFFAOYSA-N
Comment: Energy2
Num peaks: 17
25.00727645 2.824032103
49.00727645 17.42490334
51.02292652 16.09468198
53.03857658 3.614214444
63.02292652 2.429311234
65.03857658 3.675193392
68.99710569 1.588935822
77.00219107 3.016241695
77.03857658 2.636985405
79.01784114 4.89927543
81.0334912 1.78454762
92.99710569 9.203230537
93.0334912 2.52833206
95.01275576 3.03800584
97.02840582 1.556380263
117.0334912 2.112144629
135.0440559 2.197468591

Name: +ve in-silico MS/MS by CFM-ID for OOWKIRZGJUTFPH-RJRFIUFISA-N
ID: OOWKIRZGJUTFPH-RJRFIUFISA-N
Comment: Energy0
Num peaks: 9
59.01275576 3.863603275
89.02332044 2.271350608
103.018984 3.079229357
115.018984 2.985204647
127.018984 3.902776458
133.0295487 12.64291047
143.0338851 4.227471534
145.0295487 20.3546182
163.0401134 28.46903212

Name: +ve in-silico MS/MS by CFM-ID for OOWKIRZGJUTFPH-RJRFIUFISA-N
ID: OOWKIRZGJUTFPH-RJRFIUFISA-N
Comment: Energy1
Num peaks: 19
41.00219107 1.602345935
43.01784114 1.691965593
53.00219107 2.022717618
58.99276926 12.72626774
59.01275576 3.740017746
61.00841932 3.727361883
61.02840582 2.366509293
73.00841932 7.463212429
75.02406939 2.692537426
83.01275576 2.664628247
85.00841932 1.754849679
103.018984 5.408031181
115.018984 1.961111591
125.0233204 2.609618695
127.018984 4.957363167
133.0295487 2.194124918
143.0338851 1.646537173
145.0295487 9.800481085
163.0401134 8.979357078

Name: +ve in-silico MS/MS by CFM-ID for OOWKIRZGJUTFPH-RJRFIUFISA-N
ID: OOWKIRZGJUTFPH-RJRFIUFISA-N
Comment: Energy2
Num peaks: 20
29.00219107 2.650392739
41.00219107 5.412728422
42.99785464 3.315884285
43.01784114 3.127262283
45.0135047 2.238269223
56.99710569 3.923381874
58.99276926 1.590919798
59.01275576 17.04851329
61.02840582 3.87674591
70.99276926 1.705373089
71.01275576 2.506335756
73.00841932 11.02613052
75.02406939 3.810287696
85.00841932 1.936062875
87.02406939 1.565180218
89.02332044 2.298061092
103.018984 2.745825843
115.018984 5.083148257
117.0346341 3.073079381
133.0295487 1.41055537

Name: +ve in-silico MS/MS by CFM-ID for JWAVTSURXDMVDW-UHFFFAOYSA-N
ID: JWAVTSURXDMVDW-UHFFFAOYSA-N
Comment: Energy0
Num peaks: 6
31.01784114 1.022413003
95.04914126 1.264113121
109.0284058 1.134531792
111.0440559 50.89295566
123.0440559 5.11920577
141.0546206 34.00235794

Name: +ve in-silico MS/MS by CFM-ID for JWAVTSURXDMVDW-UHFFFAOYSA-N
ID: JWAVTSURXDMVDW-UHFFFAOYSA-N
Comment: Energy1
Num peaks: 6
31.01784114 4.314668846
83.04914126 1.778901881
95.04914126 1.916197314
111.0440559 42.73561241
123.0440559 8.23634966
141.0546206 23.80370788

Name: +ve in-silico MS/MS by CFM-ID for JWAVTSURXDMVDW-UHFFFAOYSA-N
ID: JWAVTSURXDMVDW-UHFFFAOYSA-N
Comment: Energy2
Num peaks: 12
31.01784114 1.901362112
51.02292652 1.892090162
55.01784114 2.539898228
65.03857658 4.494068923
67.01784114 5.500046461
69.0334912 3.449810422
79.01784114 6.388018102
81.0334912 14.14582162
83.04914126 15.93998312
95.04914126 5.078127757
109.0284058 3.692905856
111.0440559 15.72958168

Name: +ve in-silico MS/MS by CFM-ID for QNVIXZIHJGSYSU-UHFFFAOYSA-N
ID: QNVIXZIHJGSYSU-UHFFFAOYSA-N
Comment: Energy0
Num peaks: 6
51.02292652 3.482480891
53.03857658 2.06438005
95.04914126 7.982170114
105.0334912 3.659279882
123.0440559 21.65000268
141.0546206 50.38249333

Name: +ve in-silico MS/MS by CFM-ID for QNVIXZIHJGSYSU-UHFFFAOYSA-N
ID: QNVIXZIHJGSYSU-UHFFFAOYSA-N
Comment: Energy1
Num peaks: 13
39.02292652 4.23940675
41.03857658 2.739477319
43.05422664 3.9382963
51.02292652 2.190513768
53.03857658 6.846922954
55.01784114 2.375894054
55.05422664 2.060220763
57.0334912 1.846255071
95.04914126 13.32625964
97.06479133 4.540309445
105.0334912 5.094584432
123.0440559 17.83128733
141.0546206 14.62345121

Name: +ve in-silico MS/MS by CFM-ID for QNVIXZIHJGSYSU-UHFFFAOYSA-N
ID: QNVIXZIHJGSYSU-UHFFFAOYSA-N
Comment: Energy2
Num peaks: 18
25.00727645 2.48735974
27.02292652 2.910663645
39.02292652 5.39459293
41.00219107 4.082922016
41.03857658 5.782677677
43.05422664 5.371745349
51.02292652 23.85619459
53.03857658 9.173553141
55.01784114 2.01746716
55.05422664 4.580661094
65.00219107 1.71363348
67.01784114 2.805422812
69.0334912 1.500936198
79.01784114 1.419487797
79.05422664 2.398732407
83.01275576 1.94422712
97.02840582 1.492467876
105.0334912 1.584268873

Name: +ve in-silico MS/MS by CFM-ID for JAIDCXNRJUFBSP-UHFFFAOYSA-N
ID: JAIDCXNRJUFBSP-UHFFFAOYSA-N
Comment: Energy0
Num peaks: 11
29.03857658 3.468435405
56.97934745 3.004947663
58.99499752 1.549551365
61.01064758 7.944321039
83.01275576 1.517428365
101.0233204 1.816312057
103.0212123 4.045007338
117.0368623 4.946717184
127.0212123 9.78008322
145.0317769 23.24787965
163.0423416 19.38190214

Name: +ve in-silico MS/MS by CFM-ID for JAIDCXNRJUFBSP-UHFFFAOYSA-N
ID: JAIDCXNRJUFBSP-UHFFFAOYSA-N
Comment: Energy1
Num peaks: 20
29.03857658 3.46689028
41.00219107 1.536593903
56.97934745 1.443318117
57.0334912 2.833576114
58.99499752 5.358271386
61.01064758 17.29499167
83.01275576 4.655251004
85.02840582 1.773535506
86.98991214 2.411876264
89.0055622 3.168396748
91.02121226 1.718098887
99.02629764 2.193268027
101.0233204 3.388517574
103.0212123 5.09000368
117.0368623 9.581640031
119.0525124 1.814045893
127.0212123 2.377448277
135.0110415 1.666082679
145.0317769 5.7060533
163.0423416 3.843949245

Name: +ve in-silico MS/MS by CFM-ID for JAIDCXNRJUFBSP-UHFFFAOYSA-N
ID: JAIDCXNRJUFBSP-UHFFFAOYSA-N
Comment: Energy2
Num peaks: 15
25.00727645 2.219685953
27.02292652 8.69833151
29.03857658 4.421970483
41.00219107 1.873316991
43.01784114 1.418898439
56.97934745 18.87265461
58.99499752 7.611146747
61.01064758 20.67847053
70.99499752 1.285593285
75.02629764 2.018050212
82.99499752 1.70084882
83.01275576 2.313572347
85.01064758 1.889226062
85.02840582 2.794012139
101.0419477 2.801503105

Name: +ve in-silico MS/MS by CFM-ID for RPBCLABNXBDFOS-UHFFFAOYSA-N
ID: RPBCLABNXBDFOS-UHFFFAOYSA-N
Comment: Energy0
Num peaks: 11
15.02292652 2.218760911
75.02629764 5.050639543
103.0212123 2.499595458
113.0055622 2.487754375
115.0389705 7.971562232
117.0546206 2.188870828
131.0161269 9.839189013
133.0317769 1.800171943
145.0317769 8.551307838
147.0110415 3.499714171
163.0423416 35.09882227

Name: +ve in-silico MS/MS by CFM-ID for RPBCLABNXBDFOS-UHFFFAOYSA-N
ID: RPBCLABNXBDFOS-UHFFFAOYSA-N
Comment: Energy1
Num peaks: 23
27.02292652 1.642136599
46.99499752 1.730647167
49.01064758 2.83531804
55.01784114 4.291098108
57.0334912 1.234492559
61.01064758 2.283373878
75.02629764 15.52079383
83.01275576 2.74748937
85.02840582 2.80605315
87.02629764 1.475830723
87.04405588 1.269759929
97.02840582 5.17119675
99.04405588 2.065993736
101.0233204 2.196963475
103.0212123 3.264142934
113.0055622 2.32616408
115.0212123 1.285954035
115.0389705 8.566047976
117.0546206 1.164783683
131.0161269 2.994173939
145.0317769 5.682415257
147.0110415 1.486326663
163.0423416 6.461904493

Name: +ve in-silico MS/MS by CFM-ID for RPBCLABNXBDFOS-UHFFFAOYSA-N
ID: RPBCLABNXBDFOS-UHFFFAOYSA-N
Comment: Energy2
Num peaks: 24
15.02292652 9.262669023
27.02292652 1.957718015
29.03857658 1.51492203
41.00219107 1.932161397
43.01784114 1.366549507
44.97934745 2.733192613
46.99499752 4.36667982
49.01064758 2.611271564
55.01784114 5.710047755
56.97934745 1.458085961
57.0334912 1.816682174
58.99499752 4.649082588
59.01275576 4.373578445
61.01064758 8.00612449
61.02840582 1.252113692
70.99499752 2.618743959
73.01064758 4.427556307
75.02629764 11.28487507
77.04194771 1.774829824
85.01064758 1.266288133
85.02840582 1.209702866
86.98991214 1.614253184
87.02629764 1.219518241
103.0212123 1.805597026

Name: +ve in-silico MS/MS by CFM-ID for UFMBOFGKHIXOTA-UHFFFAOYSA-N
ID: UFMBOFGKHIXOTA-UHFFFAOYSA-N
Comment: Energy0
Num peaks: 6
119.0491413 2.201398854
135.0440559 22.47870604
137.0597059 2.784237487
145.0284058 5.818424192
163.0389705 33.94651022
181.0495352 28.30061219

Name: +ve in-silico MS/MS by CFM-ID for UFMBOFGKHIXOTA-UHFFFAOYSA-N
ID: UFMBOFGKHIXOTA-UHFFFAOYSA-N
Comment: Energy1
Num peaks: 6
117.0334912 5.204475862
119.0491413 8.049807698
135.0440559 30.53288395
145.0284058 9.611700842
163.0389705 25.75123907
181.0495352 6.837317817

Name: +ve in-silico MS/MS by CFM-ID for UFMBOFGKHIXOTA-UHFFFAOYSA-N
ID: UFMBOFGKHIXOTA-UHFFFAOYSA-N
Comment: Energy2
Num peaks: 15
39.02292652 2.10661907
63.02292652 6.320681264
65.03857658 8.8804298
75.02292652 2.201635596
91.05422664 17.38195546
93.0334912 1.869762853
95.01275576 2.043437472
107.0127558 2.337309387
109.0284058 3.606443649
117.0334912 3.906536118
119.0127558 2.131739904
119.0491413 11.52872922
135.0440559 9.704099889
145.0284058 3.785838409
163.0389705 3.571471215

Name: +ve in-silico MS/MS by CFM-ID for GFKPFJFWFPLHMV-UHFFFAOYSA-N
ID: GFKPFJFWFPLHMV-UHFFFAOYSA-N
Comment: Energy0
Num peaks: 6
68.99710569 0.2415536844
117.0334912 8.018947256
119.0491413 0.6451170542
135.0440559 0.3070384666
145.0284058 65.25091646
163.0389705 23.57812967

Name: +ve in-silico MS/MS by CFM-ID for GFKPFJFWFPLHMV-UHFFFAOYSA-N
ID: GFKPFJFWFPLHMV-UHFFFAOYSA-N
Comment: Energy1
Num peaks: 6
75.02292652 1.548670221
103.0178411 1.678032098
117.0334912 30.57985851
119.0491413 2.020414164
145.0284058 37.99194347
163.0389705 12.63910587

Name: +ve in-silico MS/MS by CFM-ID for GFKPFJFWFPLHMV-UHFFFAOYSA-N
ID: GFKPFJFWFPLHMV-UHFFFAOYSA-N
Comment: Energy2
Num peaks: 14
25.00727645 3.268448864
39.02292652 1.458075671
49.00727645 4.285454045
51.02292652 1.760081271
68.99710569 2.174159423
73.00727645 3.906509002
75.02292652 8.307293467
89.03857658 14.99987831
92.99710569 2.64145773
101.0021911 2.330185941
103.0178411 3.826131003
117.0334912 24.42274956
119.0491413 1.548037491
145.0284058 5.776775852

Name: +ve in-silico MS/MS by CFM-ID for KRZQOEWBJJRLMX-UHFFFAOYSA-N
ID: KRZQOEWBJJRLMX-UHFFFAOYSA-N
Comment: Energy0
Num peaks: 6
117.0334912 7.998262351
119.0491413 0.6430952383
133.0284058 0.1698429863
135.0440559 0.2969513297
145.0284058 64.95970095
163.0389705 23.57756671

Name: +ve in-silico MS/MS by CFM-ID for KRZQOEWBJJRLMX-UHFFFAOYSA-N
ID: KRZQOEWBJJRLMX-UHFFFAOYSA-N
Comment: Energy1
Num peaks: 6
75.02292652 0.7959521931
89.03857658 1.378232906
117.0334912 31.43900703
119.0491413 2.105172776
145.0284058 38.28607154
163.0389705 13.18284002

Name: +ve in-silico MS/MS by CFM-ID for KRZQOEWBJJRLMX-UHFFFAOYSA-N
ID: KRZQOEWBJJRLMX-UHFFFAOYSA-N
Comment: Energy2
Num peaks: 14
25.00727645 1.632127721
39.02292652 2.669341059
49.00727645 1.576088521
67.01784114 1.91149349
75.02292652 6.27887239
77.00219107 2.199267726
87.02292652 12.80805534
89.03857658 14.79532453
91.01784114 1.705700065
113.0021911 1.877064869
115.0178411 2.643193062
117.0334912 23.50918677
119.0491413 1.687469043
145.0284058 5.625795296

Name: +ve in-silico MS/MS by CFM-ID for FESUSABZHZOBDM-UHFFFAOYSA-N
ID: FESUSABZHZOBDM-UHFFFAOYSA-N
Comment: Energy0
Num peaks: 6
121.0284058 41.73089386
125.0233204 3.14421061
127.0389705 3.59883499
135.0440559 2.069210461
137.0597059 2.054166239
181.0495352 32.62972216

Name: +ve in-silico MS/MS by CFM-ID for FESUSABZHZOBDM-UHFFFAOYSA-N
ID: FESUSABZHZOBDM-UHFFFAOYSA-N
Comment: Energy1
Num peaks: 17
53.00219107 1.44610889
55.01784114 2.367582127
71.01275576 3.900876251
73.02840582 2.173944887
80.99710569 5.86200625
83.01275576 1.618312581
85.02840582 3.524605085
93.0334912 1.266820915
99.04405588 1.373579559
109.0284058 4.72137045
111.0440559 2.016991731
121.0284058 31.94317106
133.0284058 2.354235226
135.0440559 1.898158558
137.0597059 2.252352266
153.0546206 3.745610753
181.0495352 7.986783033

Name: +ve in-silico MS/MS by CFM-ID for FESUSABZHZOBDM-UHFFFAOYSA-N
ID: FESUSABZHZOBDM-UHFFFAOYSA-N
Comment: Energy2
Num peaks: 28
29.00219107 1.121894888
39.02292652 1.888246603
41.00219107 2.922333214
43.01784114 1.712326893
49.00727645 2.658726752
51.02292652 2.662670778
53.00219107 5.344683192
55.01784114 8.065506837
57.0334912 2.324349106
65.00219107 3.309582068
65.03857658 1.850419704
67.01784114 1.941184279
69.0334912 1.199975232
75.02292652 1.797809464
77.00219107 6.407860487
77.03857658 2.214609121
79.01784114 3.762310807
79.05422664 1.874696173
80.99710569 5.326914563
81.0334912 2.550899788
95.01275576 5.924097798
97.02840582 2.370731645
107.0127558 2.934916311
109.0284058 2.101663916
121.0284058 2.800582005
123.0076704 1.14865868
139.0389705 1.129493956
153.0546206 1.297151172

Name: +ve in-silico MS/MS by CFM-ID for LAQPQIRPQCMEHG-UHFFFAOYSA-N
ID: LAQPQIRPQCMEHG-UHFFFAOYSA-N
Comment: Energy0
Num peaks: 6
135.0440559 18.56246276
137.0597059 2.49062639
149.0233204 3.104838439
151.0389705 1.92137194
163.0389705 17.26136499
181.0495352 51.48985024

Name: +ve in-silico MS/MS by CFM-ID for LAQPQIRPQCMEHG-UHFFFAOYSA-N
ID: LAQPQIRPQCMEHG-UHFFFAOYSA-N
Comment: Energy1
Num peaks: 6
105.0334912 2.057024786
135.0440559 32.34852354
137.0597059 4.957727811
149.0233204 3.015192464
163.0389705 21.0416702
181.0495352 16.85833961

Name: +ve in-silico MS/MS by CFM-ID for LAQPQIRPQCMEHG-UHFFFAOYSA-N
ID: LAQPQIRPQCMEHG-UHFFFAOYSA-N
Comment: Energy2
Num peaks: 23
15.02292652 1.482999215
29.00219107 1.349557473
49.00727645 1.452805135
51.02292652 3.049776468
67.01784114 1.215956586
68.99710569 1.631782269
77.00219107 2.168313036
79.01784114 7.041782653
81.0334912 4.013691353
89.00219107 1.87433398
91.01784114 3.627747664
93.0334912 4.018541042
95.01275576 3.83800084
105.0334912 10.0131303
107.0127558 1.919725226
107.0491413 5.240262951
109.0284058 5.553443059
121.0284058 5.171251774
123.0076704 1.916496444
133.0284058 2.947746363
135.0440559 7.843269731
147.0076704 1.206044339
149.0233204 2.102424628

Name: +ve in-silico MS/MS by CFM-ID for GEIARHLYLHRRKN-UHFFFAOYSA-N
ID: GEIARHLYLHRRKN-UHFFFAOYSA-N
Comment: Energy0
Num peaks: 6
55.01784114 7.655357485
125.0233204 2.065160035
145.0284058 1.955359166
151.002585 1.736760651
163.0389705 17.48713352
181.0495352 57.45723644

Name: +ve in-silico MS/MS by CFM-ID for GEIARHLYLHRRKN-UHFFFAOYSA-N
ID: GEIARHLYLHRRKN-UHFFFAOYSA-N
Comment: Energy1
Num peaks: 13
27.02292652 1.724888891
53.00219107 5.991969842
55.01784114 29.50197408
67.01784114 1.440443364
77.00219107 4.972954292
79.01784114 2.977361404
93.0334912 1.241896428
119.0127558 2.176599381
121.0284058 2.48863755
125.0233204 3.222335985
145.0284058 1.968377835
163.0389705 9.727057233
181.0495352 13.62386818

Name: +ve in-silico MS/MS by CFM-ID for GEIARHLYLHRRKN-UHFFFAOYSA-N
ID: GEIARHLYLHRRKN-UHFFFAOYSA-N
Comment: Energy2
Num peaks: 23
25.00727645 3.667443786
27.02292652 5.38435844
39.02292652 1.267929793
41.00219107 1.975009095
51.02292652 1.805300641
53.00219107 9.688693193
55.01784114 15.54979004
65.00219107 1.375276633
67.01784114 1.396737179
68.99710569 2.545321962
77.00219107 4.730215371
79.01784114 1.574190444
81.0334912 1.671308659
83.01275576 1.679803585
91.01784114 2.383060333
93.0334912 1.235962273
95.01275576 1.564659901
107.0127558 3.945479056
109.0284058 4.221077763
113.0233204 2.541826537
125.0233204 4.427854594
145.0284058 4.136035612
163.0389705 2.287859748

Name: +ve in-silico MS/MS by CFM-ID for IKTGVEIOCJLOFU-UHFFFAOYSA-N
ID: IKTGVEIOCJLOFU-UHFFFAOYSA-N
Comment: Energy0
Num peaks: 6
67.05422664 14.31683168
77.03857658 1.926525264
95.04914126 12.54411707
105.0334912 6.153154853
123.0440559 24.76168677
141.0546206 23.25039774

Name: +ve in-silico MS/MS by CFM-ID for IKTGVEIOCJLOFU-UHFFFAOYSA-N
ID: IKTGVEIOCJLOFU-UHFFFAOYSA-N
Comment: Energy1
Num peaks: 14
51.02292652 3.741439164
53.03857658 4.578401097
55.01784114 1.666331542
67.05422664 17.94594705
69.06987671 2.132436286
77.03857658 3.720681947
79.05422664 3.330276214
83.01275576 1.393282253
95.04914126 11.29172859
99.00767038 1.78667378
101.0233204 1.611470662
105.0334912 7.910034254
123.0440559 12.88931276
141.0546206 6.129143283

Name: +ve in-silico MS/MS by CFM-ID for IKTGVEIOCJLOFU-UHFFFAOYSA-N
ID: IKTGVEIOCJLOFU-UHFFFAOYSA-N
Comment: Energy2
Num peaks: 9
39.02292652 6.462662958
41.03857658 5.818344512
51.02292652 16.65607575
53.03857658 11.87151753
65.03857658 10.60708385
67.05422664 20.22744759
69.06987671 4.962282801
72.99202031 2.836324679
79.05422664 1.514298353

Name: +ve in-silico MS/MS by CFM-ID for HNNJVQNXDXFTMK-UHFFFAOYSA-N
ID: HNNJVQNXDXFTMK-UHFFFAOYSA-N
Comment: Energy0
Num peaks: 7
61.0396392 19.57527475
75.00767038 4.971492415
103.002585 8.156768313
120.0291341 10.17501027
145.0243831 12.36946306
146.0083986 5.063759061
163.0349477 20.98937996

Name: +ve in-silico MS/MS by CFM-ID for HNNJVQNXDXFTMK-UHFFFAOYSA-N
ID: HNNJVQNXDXFTMK-UHFFFAOYSA-N
Comment: Energy1
Num peaks: 8
44.0130901 9.289806984
61.0396392 39.98288154
84.99202031 2.64275247
87.01890376 2.318265517
102.0185694 11.3205257
103.002585 7.41406851
120.0291341 5.646482981
145.0243831 3.673243321

Name: +ve in-silico MS/MS by CFM-ID for HNNJVQNXDXFTMK-UHFFFAOYSA-N
ID: HNNJVQNXDXFTMK-UHFFFAOYSA-N
Comment: Energy2
Num peaks: 8
43.02907452 8.498070803
44.0130901 20.58951923
56.99710569 7.280163865
59.01275576 4.201073875
61.0396392 29.29431907
75.00767038 4.292056865
87.01890376 2.919265578
102.0185694 4.157069775

Name: +ve in-silico MS/MS by CFM-ID for MLFVJFRYZPQDGW-UHFFFAOYSA-N
ID: MLFVJFRYZPQDGW-UHFFFAOYSA-N
Comment: Energy0
Num peaks: 6
61.0396392 14.68984863
101.0345538 10.06128524
103.002585 8.165505433
120.0291341 13.48579173
146.0083986 7.279459466
163.0349477 28.32813628

Name: +ve in-silico MS/MS by CFM-ID for MLFVJFRYZPQDGW-UHFFFAOYSA-N
ID: MLFVJFRYZPQDGW-UHFFFAOYSA-N
Comment: Energy1
Num peaks: 8
44.0130901 7.299725963
58.02874017 8.24828955
61.0396392 25.71150717
101.0345538 5.389283529
102.0185694 4.149433648
103.002585 15.84566494
120.0291341 11.41918209
146.0083986 5.094359452

Name: +ve in-silico MS/MS by CFM-ID for MLFVJFRYZPQDGW-UHFFFAOYSA-N
ID: MLFVJFRYZPQDGW-UHFFFAOYSA-N
Comment: Energy2
Num peaks: 10
29.00219107 4.82681586
31.01784114 3.322584048
43.02907452 6.823941644
44.0130901 19.19930771
56.99710569 2.008495519
58.02874017 13.35160358
61.0396392 25.11355052
75.00767038 2.54105648
83.02398914 1.944252106
101.0345538 2.612188546

Name: +ve in-silico MS/MS by CFM-ID for ONXHGZBIEGXCNJ-UHFFFAOYSA-N
ID: ONXHGZBIEGXCNJ-UHFFFAOYSA-N
Comment: Energy0
Num peaks: 8
59.01275576 5.894626723
77.03455382 21.30489578
87.00767038 7.664426472
102.0185694 8.304361037
120.0291341 8.154442795
127.0138184 3.68397899
145.0243831 20.0490054
163.0349477 8.374416894

Name: +ve in-silico MS/MS by CFM-ID for ONXHGZBIEGXCNJ-UHFFFAOYSA-N
ID: ONXHGZBIEGXCNJ-UHFFFAOYSA-N
Comment: Energy1
Num peaks: 12
44.0130901 3.17923434
59.01275576 6.494468189
59.02398914 3.257025769
60.00800472 8.765182257
61.02840582 3.496265793
74.02365479 3.573001942
77.03455382 24.36998664
87.00767038 4.916674263
102.0185694 10.03053802
117.0294684 4.126034422
120.0291341 5.078077618
145.0243831 4.76410383

Name: +ve in-silico MS/MS by CFM-ID for ONXHGZBIEGXCNJ-UHFFFAOYSA-N
ID: ONXHGZBIEGXCNJ-UHFFFAOYSA-N
Comment: Energy2
Num peaks: 9
41.00219107 16.75789552
43.01784114 5.614571257
44.0130901 6.18622683
59.01275576 11.99782841
59.02398914 3.145149788
60.00800472 15.01861383
77.03455382 16.28211546
87.00767038 2.732539998
102.0185694 3.110802484

Name: +ve in-silico MS/MS by CFM-ID for WGZQCBOLSZNNRW-UHFFFAOYSA-N
ID: WGZQCBOLSZNNRW-UHFFFAOYSA-N
Comment: Energy0
Num peaks: 6
15.02292652 2.648441573
106.0399735 0.4011002942
133.0508726 2.578065903
154.0433447 19.88631767
165.0229436 3.207586203
181.0542437 70.01341066

Name: +ve in-silico MS/MS by CFM-ID for WGZQCBOLSZNNRW-UHFFFAOYSA-N
ID: WGZQCBOLSZNNRW-UHFFFAOYSA-N
Comment: Energy1
Num peaks: 6
15.02292652 2.127134869
57.04472458 2.448455535
133.0508726 10.03241915
154.0433447 20.41193201
165.0229436 4.360684735
181.0542437 49.56648291

Name: +ve in-silico MS/MS by CFM-ID for WGZQCBOLSZNNRW-UHFFFAOYSA-N
ID: WGZQCBOLSZNNRW-UHFFFAOYSA-N
Comment: Energy2
Num peaks: 18
15.02292652 5.771739039
52.01817548 1.663582124
53.01342445 1.660369845
55.02907452 1.594546064
73.01064758 6.189858996
74.00589655 2.043594584
81.04472458 7.469138105
94.03997355 1.71374742
98.00589655 3.43651788
106.0399735 9.21791291
108.0556236 3.220135419
113.0167956 4.245552595
125.0167956 7.46628843
127.0324456 6.071318781
133.0508726 4.480505121
138.0120445 5.381156497
154.0433447 4.83034861
165.0229436 3.801518228

Name: +ve in-silico MS/MS by CFM-ID for QRBJSGUWLNVUEA-UHFFFAOYSA-N
ID: QRBJSGUWLNVUEA-UHFFFAOYSA-N
Comment: Energy0
Num peaks: 7
81.0334912 8.723739491
95.04914126 6.70278055
97.02840582 3.255089805
99.04405588 2.991402863
105.0334912 8.214091397
123.0440559 24.87170064
141.0546206 26.67438744

Name: +ve in-silico MS/MS by CFM-ID for QRBJSGUWLNVUEA-UHFFFAOYSA-N
ID: QRBJSGUWLNVUEA-UHFFFAOYSA-N
Comment: Energy1
Num peaks: 16
39.02292652 1.431290459
41.00219107 2.245041612
49.00727645 1.503264675
53.03857658 2.35896902
65.00219107 4.430239698
67.01784114 1.855405321
77.03857658 4.082785334
79.01784114 2.114491597
79.05422664 1.800945379
81.0334912 12.63740704
95.01275576 1.97346881
95.04914126 13.39649948
97.02840582 3.764952466
105.0334912 6.021458492
123.0440559 13.14110121
141.0546206 7.511517364

Name: +ve in-silico MS/MS by CFM-ID for QRBJSGUWLNVUEA-UHFFFAOYSA-N
ID: QRBJSGUWLNVUEA-UHFFFAOYSA-N
Comment: Energy2
Num peaks: 14
25.00727645 2.371612755
39.02292652 12.89550297
41.00219107 1.673891043
49.00727645 4.012985835
51.02292652 9.449945504
53.03857658 11.73153861
59.01275576 1.873547138
65.00219107 7.173849888
65.03857658 9.427870423
67.01784114 1.702247599
67.05422664 2.176566238
79.01784114 2.834811834
81.0334912 11.04572168
97.02840582 1.838557823

Name: +ve in-silico MS/MS by CFM-ID for QUXUAFOANMCPMD-UHFFFAOYSA-N
ID: QUXUAFOANMCPMD-UHFFFAOYSA-N
Comment: Energy0
Num peaks: 6
97.02840582 1.457474975
99.04405588 1.154557863
111.0440559 0.6497863689
113.0597059 1.273207576
123.0440559 12.80449797
141.0546206 77.0993009

Name: +ve in-silico MS/MS by CFM-ID for QUXUAFOANMCPMD-UHFFFAOYSA-N
ID: QUXUAFOANMCPMD-UHFFFAOYSA-N
Comment: Energy1
Num peaks: 6
53.00219107 1.67370765
55.01784114 1.399570479
57.0334912 1.133602958
83.01275576 1.48049938
123.0440559 40.76717975
141.0546206 42.03242911

Name: +ve in-silico MS/MS by CFM-ID for QUXUAFOANMCPMD-UHFFFAOYSA-N
ID: QUXUAFOANMCPMD-UHFFFAOYSA-N
Comment: Energy2
Num peaks: 20
25.00727645 1.994932118
39.02292652 5.088900491
41.00219107 4.940689451
41.03857658 2.417162123
43.01784114 1.765559274
49.00727645 4.830764556
51.02292652 2.291132975
53.03857658 2.667616723
55.01784114 5.133828063
55.05422664 2.938645173
57.0334912 2.839874254
67.01784114 10.92706394
69.0334912 1.923449395
79.01784114 2.634654317
81.0334912 7.448302651
83.01275576 2.547844295
87.04405588 1.510654496
95.04914126 3.333285748
97.02840582 7.393998081
123.0440559 6.699687491

Name: +ve in-silico MS/MS by CFM-ID for GNBLMNSSZBTKAP-UHFFFAOYSA-N
ID: GNBLMNSSZBTKAP-UHFFFAOYSA-N
Comment: Energy0
Num peaks: 6
73.02840582 0.7714322298
97.02840582 0.7097894313
99.04405588 0.6384059156
105.0334912 0.9380798751
123.0440559 46.55603652
141.0546206 46.90447821

Name: +ve in-silico MS/MS by CFM-ID for GNBLMNSSZBTKAP-UHFFFAOYSA-N
ID: GNBLMNSSZBTKAP-UHFFFAOYSA-N
Comment: Energy1
Num peaks: 6
39.02292652 1.236665299
83.01275576 0.8625163429
105.0334912 4.220160365
111.0440559 2.211028291
123.0440559 62.90156864
141.0546206 18.90690319

Name: +ve in-silico MS/MS by CFM-ID for GNBLMNSSZBTKAP-UHFFFAOYSA-N
ID: GNBLMNSSZBTKAP-UHFFFAOYSA-N
Comment: Energy2
Num peaks: 12
25.00727645 4.735840691
39.02292652 11.06551432
41.03857658 17.14392464
49.00727645 6.798104156
53.00219107 3.30869534
55.01784114 4.887457577
63.02292652 3.431773432
65.03857658 4.71433727
81.0334912 2.126203784
97.02840582 4.852093332
105.0334912 7.320554098
123.0440559 10.36129797

Name: +ve in-silico MS/MS by CFM-ID for POIYDECNUMWBFG-UHFFFAOYSA-N
ID: POIYDECNUMWBFG-UHFFFAOYSA-N
Comment: Energy0
Num peaks: 6
83.01275576 0.6240960138
99.04405588 0.5523815178
109.0284058 1.674983162
111.0440559 0.8937846894
123.0440559 45.27858498
141.0546206 47.24942588

Name: +ve in-silico MS/MS by CFM-ID for POIYDECNUMWBFG-UHFFFAOYSA-N
ID: POIYDECNUMWBFG-UHFFFAOYSA-N
Comment: Energy1
Num peaks: 6
83.01275576 1.481252232
105.0334912 1.184435943
109.0284058 2.269339197
111.0440559 2.16370468
123.0440559 60.29802921
141.0546206 18.82441281

Name: +ve in-silico MS/MS by CFM-ID for POIYDECNUMWBFG-UHFFFAOYSA-N
ID: POIYDECNUMWBFG-UHFFFAOYSA-N
Comment: Energy2
Num peaks: 15
39.02292652 8.837980188
41.00219107 3.972310652
41.03857658 5.135024714
53.00219107 4.415009102
55.01784114 4.791322897
55.05422664 4.604049553
57.0334912 2.898215396
65.00219107 3.949805959
67.01784114 9.280396774
69.0334912 3.472758282
71.04914126 3.004836545
81.0334912 4.888001278
83.01275576 4.327859441
105.0334912 4.987050736
123.0440559 13.11026747

Name: +ve in-silico MS/MS by CFM-ID for TWLVKURBSZFVQO-UHFFFAOYSA-N
ID: TWLVKURBSZFVQO-UHFFFAOYSA-N
Comment: Energy0
Num peaks: 6
111.0440559 1.706404756
121.0284058 0.5328674932
137.0233204 4.590525942
145.0284058 10.71097212
147.0076704 0.2963134572
163.0389705 81.42105339

Name: +ve in-silico MS/MS by CFM-ID for TWLVKURBSZFVQO-UHFFFAOYSA-N
ID: TWLVKURBSZFVQO-UHFFFAOYSA-N
Comment: Energy1
Num peaks: 6
121.0284058 2.397449502
133.0284058 3.503860121
135.0440559 13.39712546
137.0233204 30.03739828
145.0284058 10.55882889
163.0389705 31.44638193

Name: +ve in-silico MS/MS by CFM-ID for TWLVKURBSZFVQO-UHFFFAOYSA-N
ID: TWLVKURBSZFVQO-UHFFFAOYSA-N
Comment: Energy2
Num peaks: 16
39.02292652 2.430478861
49.00727645 2.535737299
53.00219107 1.836243329
63.02292652 1.808041248
65.00219107 1.698414291
67.01784114 7.967984569
69.0334912 2.541915354
81.0334912 9.400654263
92.99710569 1.748000664
95.01275576 4.458822689
107.0127558 1.958157969
109.0284058 5.709438743
111.0440559 12.37289014
117.0334912 2.570628846
137.0233204 7.775463641
145.0284058 13.83285617

Name: +ve in-silico MS/MS by CFM-ID for LDAPBXVAJVCAKS-UHFFFAOYSA-N
ID: LDAPBXVAJVCAKS-UHFFFAOYSA-N
Comment: Energy0
Num peaks: 6
39.02292652 0.9487490835
87.04405588 1.127397243
89.05970595 1.738984384
105.0334912 2.182546566
123.0440559 44.82356453
141.0546206 39.53640167

Name: +ve in-silico MS/MS by CFM-ID for LDAPBXVAJVCAKS-UHFFFAOYSA-N
ID: LDAPBXVAJVCAKS-UHFFFAOYSA-N
Comment: Energy1
Num peaks: 13
39.02292652 2.543568459
51.02292652 1.421974079
53.03857658 1.491179853
69.0334912 1.545249923
71.01275576 1.480451652
71.04914126 1.812829291
93.0334912 1.649739102
95.04914126 2.563802731
105.0334912 7.34249948
111.0440559 2.931935804
113.0597059 3.023120278
123.0440559 39.83466664
141.0546206 12.73646345

Name: +ve in-silico MS/MS by CFM-ID for LDAPBXVAJVCAKS-UHFFFAOYSA-N
ID: LDAPBXVAJVCAKS-UHFFFAOYSA-N
Comment: Energy2
Num peaks: 25
25.00727645 1.42811844
27.02292652 1.747409449
39.02292652 8.913692476
41.00219107 1.743776841
41.03857658 2.71779123
43.01784114 1.463835572
43.05422664 4.139758428
49.00727645 5.225220059
51.02292652 6.968082407
53.00219107 1.58820926
53.03857658 2.598385717
55.01784114 3.267581848
57.0334912 2.49823317
59.04914126 1.434894373
63.02292652 2.425177439
65.00219107 3.570370465
65.03857658 3.520446557
67.05422664 3.451559849
69.0334912 5.086433635
71.04914126 6.008540616
79.01784114 2.614290823
81.0334912 1.790974963
87.04405588 2.278049147
95.04914126 2.115145558
123.0440559 2.351623673

Name: +ve in-silico MS/MS by CFM-ID for NOCAMTYDQNQHJF-WAYWQWQTSA-N
ID: NOCAMTYDQNQHJF-WAYWQWQTSA-N
Comment: Energy0
Num peaks: 6
72.99202031 5.42315614
107.0491413 13.61699482
109.0647913 6.412702768
135.0440559 14.01401575
163.0389705 24.82298693
181.0495352 23.01890529

Name: +ve in-silico MS/MS by CFM-ID for NOCAMTYDQNQHJF-WAYWQWQTSA-N
ID: NOCAMTYDQNQHJF-WAYWQWQTSA-N
Comment: Energy1
Num peaks: 9
41.00219107 3.376455366
72.99202031 9.116181962
87.00767038 2.60670643
93.0334912 7.716601786
107.0491413 13.36987509
117.0334912 3.387519674
135.0440559 14.4199205
163.0389705 19.50320206
181.0495352 7.774285415

Name: +ve in-silico MS/MS by CFM-ID for NOCAMTYDQNQHJF-WAYWQWQTSA-N
ID: NOCAMTYDQNQHJF-WAYWQWQTSA-N
Comment: Energy2
Num peaks: 12
39.02292652 5.618863462
41.00219107 2.32080664
41.03857658 4.135612239
49.00727645 12.46756953
51.02292652 28.44435394
53.03857658 3.480067017
67.01784114 2.264448091
72.99202031 3.818063418
81.0334912 2.238316838
93.0334912 6.277027984
107.0491413 7.484093889
117.0334912 2.162429661

Name: +ve in-silico MS/MS by CFM-ID for DSJGMORTRGMUGE-UHFFFAOYSA-N
ID: DSJGMORTRGMUGE-UHFFFAOYSA-N
Comment: Energy0
Num peaks: 6
105.0334912 22.84509316
107.0491413 4.847602098
109.0647913 6.591663103
135.0440559 13.37497184
163.0389705 14.46965366
181.0495352 24.66215907

Name: +ve in-silico MS/MS by CFM-ID for DSJGMORTRGMUGE-UHFFFAOYSA-N
ID: DSJGMORTRGMUGE-UHFFFAOYSA-N
Comment: Energy1
Num peaks: 16
39.02292652 1.494134985
41.00219107 3.558842981
53.00219107 1.433982556
67.01784114 1.354428459
87.00767038 3.640896861
93.0334912 2.134526076
105.0334912 19.87247629
107.0491413 11.81830218
109.0647913 2.057182751
117.0334912 2.707489795
119.0491413 1.236039626
135.0440559 10.9472977
137.0597059 1.055870961
145.0284058 1.063094913
163.0389705 10.2310674
181.0495352 6.045812584

Name: +ve in-silico MS/MS by CFM-ID for DSJGMORTRGMUGE-UHFFFAOYSA-N
ID: DSJGMORTRGMUGE-UHFFFAOYSA-N
Comment: Energy2
Num peaks: 20
39.02292652 8.751524366
41.00219107 1.566783409
41.03857658 2.895905817
49.00727645 6.113100801
51.02292652 3.1057592
53.00219107 13.06267668
53.03857658 1.192906961
55.01784114 2.827945849
63.02292652 9.935725785
65.00219107 2.56735731
65.03857658 2.393801367
67.01784114 5.411912131
79.01784114 3.996366961
81.0334912 1.35383771
83.01275576 2.53033792
93.0334912 2.59998857
96.99202031 1.251629631
105.0334912 6.159861834
107.0491413 1.653757051
117.0334912 1.37679554

Name: +ve in-silico MS/MS by CFM-ID for UYDSIDNJTSNDGF-UHFFFAOYSA-N
ID: UYDSIDNJTSNDGF-UHFFFAOYSA-N
Comment: Energy0
Num peaks: 6
105.0334912 21.25343911
107.0491413 4.570335702
109.0647913 5.912907063
135.0440559 12.23959791
163.0389705 22.04616901
181.0495352 20.66791262

Name: +ve in-silico MS/MS by CFM-ID for UYDSIDNJTSNDGF-UHFFFAOYSA-N
ID: UYDSIDNJTSNDGF-UHFFFAOYSA-N
Comment: Energy1
Num peaks: 15
53.00219107 1.987895977
67.01784114 1.9306693
79.01784114 1.45831265
83.01275576 1.275614199
87.00767038 1.33586956
93.0334912 2.565560087
105.0334912 20.23215839
107.0491413 11.78015831
109.0647913 1.994303571
117.0334912 3.008201367
119.0491413 1.274974807
135.0440559 11.74365718
137.0597059 1.197006887
163.0389705 12.91642951
181.0495352 5.811079937

Name: +ve in-silico MS/MS by CFM-ID for UYDSIDNJTSNDGF-UHFFFAOYSA-N
ID: UYDSIDNJTSNDGF-UHFFFAOYSA-N
Comment: Energy2
Num peaks: 17
39.02292652 9.760228971
41.03857658 1.113815096
49.00727645 10.13688387
51.02292652 3.564803905
53.00219107 10.35447473
55.01784114 2.095204802
65.00219107 3.321627671
65.03857658 3.335580521
67.01784114 8.317962329
69.0334912 1.404826342
79.01784114 4.717110336
83.01275576 1.950923897
93.0334912 4.56172019
95.01275576 1.39238726
105.0334912 9.927197908
107.0491413 2.489147398
117.0334912 1.684030209

Name: +ve in-silico MS/MS by CFM-ID for QTGYQGJWPZYRCS-UHFFFAOYSA-N
ID: QTGYQGJWPZYRCS-UHFFFAOYSA-N
Comment: Energy0
Num peaks: 6
91.05422664 7.839100493
105.0334912 2.050642396
107.0491413 1.47056355
135.0440559 2.075240776
163.0389705 26.11123685
181.0495352 55.1025562

Name: +ve in-silico MS/MS by CFM-ID for QTGYQGJWPZYRCS-UHFFFAOYSA-N
ID: QTGYQGJWPZYRCS-UHFFFAOYSA-N
Comment: Energy1
Num peaks: 6
91.05422664 18.63058466
107.0491413 4.451661157
135.0440559 7.789006842
145.0284058 4.427189956
163.0389705 27.35040977
181.0495352 23.62421242

Name: +ve in-silico MS/MS by CFM-ID for QTGYQGJWPZYRCS-UHFFFAOYSA-N
ID: QTGYQGJWPZYRCS-UHFFFAOYSA-N
Comment: Energy2
Num peaks: 12
39.02292652 2.005543376
44.99710569 5.547499054
49.00727645 7.30945382
51.02292652 5.14543792
63.02292652 8.874167552
65.03857658 3.695625957
91.05422664 26.886995
105.0334912 9.856512127
107.0491413 4.413957544
109.0647913 2.719819104
119.0491413 1.992378817
163.0389705 3.101370267

Name: +ve in-silico MS/MS by CFM-ID for ASGMQLXGQYFIER-UHFFFAOYSA-N
ID: ASGMQLXGQYFIER-UHFFFAOYSA-N
Comment: Energy0
Num peaks: 6
41.03857658 0.5538370026
51.02292652 0.5674052409
95.04914126 0.6878771132
105.0334912 5.016396397
123.0440559 47.73460205
141.0546206 40.15303744

Name: +ve in-silico MS/MS by CFM-ID for ASGMQLXGQYFIER-UHFFFAOYSA-N
ID: ASGMQLXGQYFIER-UHFFFAOYSA-N
Comment: Energy1
Num peaks: 9
39.02292652 1.489250691
49.00727645 2.986940046
51.02292652 3.964994162
53.03857658 2.406397385
55.01784114 1.269475655
95.04914126 3.37074924
105.0334912 7.745634239
123.0440559 34.55142762
141.0546206 22.32691167

Name: +ve in-silico MS/MS by CFM-ID for ASGMQLXGQYFIER-UHFFFAOYSA-N
ID: ASGMQLXGQYFIER-UHFFFAOYSA-N
Comment: Energy2
Num peaks: 18
25.00727645 2.13061653
39.02292652 10.07909521
41.00219107 3.857628795
41.03857658 6.894224264
43.01784114 2.066275166
49.00727645 6.641105787
51.02292652 15.52152046
53.00219107 3.023208062
53.03857658 5.261735838
55.01784114 2.77249227
55.05422664 2.19029246
63.02292652 1.827289045
65.00219107 2.476691739
79.01784114 3.059521923
83.01275576 1.834066887
95.04914126 2.14122063
105.0334912 6.04214455
123.0440559 3.459301943

Name: +ve in-silico MS/MS by CFM-ID for OLVVOVIFTBSBBH-UHFFFAOYSA-N
ID: OLVVOVIFTBSBBH-UHFFFAOYSA-N
Comment: Energy0
Num peaks: 11
15.02292652 2.503383244
105.0182351 1.140210879
107.0338851 1.571154046
119.0161269 1.394381167
121.0317769 2.324057643
133.0317769 1.866096934
133.0495352 1.2704355
145.0317769 1.360095969
163.0423416 18.98746664
165.0216062 3.860403454
181.0529063 44.38401469

Name: +ve in-silico MS/MS by CFM-ID for OLVVOVIFTBSBBH-UHFFFAOYSA-N
ID: OLVVOVIFTBSBBH-UHFFFAOYSA-N
Comment: Energy1
Num peaks: 22
46.99499752 2.293543156
49.01064758 2.159823698
59.01275576 1.227192973
61.01064758 2.879307939
63.02629764 4.900044713
63.04405588 1.125000561
73.01064758 2.327630131
75.02629764 1.292542747
101.0233204 1.145159342
115.0389705 5.594809647
117.0546206 2.882045661
119.0338851 2.559295623
119.0702706 1.123617193
133.0495352 9.465977041
135.047427 1.515723823
135.0651853 1.751017778
145.0317769 1.657600139
151.0423416 1.722599657
153.0579917 1.742156206
163.0423416 12.39770019
165.0216062 3.569588219
181.0529063 15.35773262

Name: +ve in-silico MS/MS by CFM-ID for OLVVOVIFTBSBBH-UHFFFAOYSA-N
ID: OLVVOVIFTBSBBH-UHFFFAOYSA-N
Comment: Energy2
Num peaks: 31
15.02292652 4.795928484
44.97934745 1.097942759
44.99710569 1.022824676
46.99499752 4.28925643
47.01275576 1.524141966
49.01064758 1.907216414
56.99710569 1.165911811
58.99499752 1.476088113
59.01275576 4.51520955
61.01064758 4.448624409
61.02840582 2.188871681
63.02629764 5.640759643
73.01064758 2.832946697
75.02629764 4.624030097
87.00767038 1.745939168
89.02332044 3.611854437
91.02121226 2.051189779
91.0389705 3.791014854
101.0055622 0.9940547742
103.0212123 3.185063376
105.0004768 1.365539747
105.0368623 3.967130072
107.0338851 1.811998958
115.0212123 1.569248949
117.0368623 1.730045917
119.0161269 1.229440695
119.0525124 1.879135343
121.0317769 1.561047034
145.0317769 2.414942647
147.0110415 1.876445557
163.0423416 1.578132323

Name: +ve in-silico MS/MS by CFM-ID for LBYBQCPVOWKCFF-UHFFFAOYSA-N
ID: LBYBQCPVOWKCFF-UHFFFAOYSA-N
Comment: Energy0
Num peaks: 6
109.0284058 1.183635174
121.0284058 6.559011002
135.0440559 5.845195614
145.0284058 10.47166133
163.0389705 44.63548939
181.0495352 17.49383451

Name: +ve in-silico MS/MS by CFM-ID for LBYBQCPVOWKCFF-UHFFFAOYSA-N
ID: LBYBQCPVOWKCFF-UHFFFAOYSA-N
Comment: Energy1
Num peaks: 22
39.02292652 1.381875325
51.02292652 1.8068357
53.00219107 1.417864569
65.00219107 1.270268334
67.01784114 1.68603807
71.01275576 1.413266186
79.01784114 1.830040291
85.02840582 1.537412411
93.0334912 1.53089733
95.01275576 1.748958443
97.02840582 1.894824883
109.0284058 2.661293642
117.0334912 2.962359657
121.0284058 11.33925881
133.0284058 1.601562752
135.0440559 13.06325526
137.0597059 1.228178553
145.0284058 7.134847993
151.0389705 1.503892324
153.0546206 1.298180538
163.0389705 15.17851448
181.0495352 5.635298202

Name: +ve in-silico MS/MS by CFM-ID for LBYBQCPVOWKCFF-UHFFFAOYSA-N
ID: LBYBQCPVOWKCFF-UHFFFAOYSA-N
Comment: Energy2
Num peaks: 25
25.00727645 2.629959163
39.02292652 7.164020556
41.00219107 2.082428832
49.00727645 10.30974394
51.02292652 7.391393001
53.00219107 1.527964099
53.03857658 1.425854696
55.01784114 2.895152704
63.02292652 4.556200245
65.00219107 2.740188076
65.03857658 4.348294234
67.01784114 3.59765384
75.02292652 1.439601019
77.00219107 1.786305661
77.03857658 2.835435722
79.01784114 2.647525622
91.01784114 1.432563434
92.99710569 3.229340234
93.0334912 2.021368305
95.01275576 2.353166843
109.0284058 2.078341867
117.0334912 2.523671782
119.0491413 2.191583532
121.0284058 4.113040316
135.0440559 1.457564995

Name: +ve in-silico MS/MS by CFM-ID for FMHYNZGKKSSTOJ-UHFFFAOYSA-N
ID: FMHYNZGKKSSTOJ-UHFFFAOYSA-N
Comment: Energy0
Num peaks: 6
109.0284058 1.233574486
121.0284058 6.501819465
135.0440559 5.863342722
145.0284058 10.51618538
163.0389705 44.77105575
181.0495352 17.49919751

Name: +ve in-silico MS/MS by CFM-ID for FMHYNZGKKSSTOJ-UHFFFAOYSA-N
ID: FMHYNZGKKSSTOJ-UHFFFAOYSA-N
Comment: Energy1
Num peaks: 21
39.02292652 1.307017686
51.02292652 1.812166864
53.00219107 1.825104875
67.01784114 1.723175643
71.01275576 1.4147674
79.01784114 1.608821749
85.02840582 1.540040779
93.0334912 1.514650499
95.01275576 1.762996063
97.02840582 1.983566601
109.0284058 2.814089884
117.0334912 3.008920336
121.0284058 11.39465281
133.0284058 1.634473908
135.0440559 13.16310844
137.0597059 1.229420774
145.0284058 7.123837842
151.0389705 1.538628975
153.0546206 1.247717251
163.0389705 15.1771833
181.0495352 5.644472518

Name: +ve in-silico MS/MS by CFM-ID for FMHYNZGKKSSTOJ-UHFFFAOYSA-N
ID: FMHYNZGKKSSTOJ-UHFFFAOYSA-N
Comment: Energy2
Num peaks: 24
25.00727645 2.858584854
39.02292652 7.02204493
41.00219107 1.907932316
49.00727645 10.3327022
51.02292652 7.420989015
53.00219107 3.076788565
53.03857658 1.449421919
55.01784114 2.993610806
63.02292652 4.602070389
65.00219107 2.15285956
65.03857658 4.337003314
67.01784114 3.909982076
75.02292652 1.458722801
77.00219107 1.955939765
77.03857658 2.865515707
79.01784114 2.093937505
92.99710569 3.241902306
93.0334912 1.934466221
95.01275576 2.11754621
109.0284058 1.870125987
117.0334912 2.776788043
119.0491413 2.227001895
121.0284058 3.944731902
135.0440559 1.667053857

Name: +ve in-silico MS/MS by CFM-ID for SDRCANHHLATIHO-UHFFFAOYSA-N
ID: SDRCANHHLATIHO-UHFFFAOYSA-N
Comment: Energy0
Num peaks: 11
119.0127558 7.053885116
121.0284058 6.515289351
133.0284058 2.162681211
135.0076704 2.141457468
135.0440559 4.850881072
137.0233204 5.06873243
139.0389705 3.188734292
145.0284058 9.214211321
151.0389705 2.689857473
163.0389705 21.20211643
181.0495352 17.00579091

Name: +ve in-silico MS/MS by CFM-ID for SDRCANHHLATIHO-UHFFFAOYSA-N
ID: SDRCANHHLATIHO-UHFFFAOYSA-N
Comment: Energy1
Num peaks: 21
41.00219107 1.86838551
53.00219107 1.895738763
55.01784114 3.029244155
71.01275576 1.451887572
77.00219107 1.829452346
79.01784114 1.875439227
93.0334912 2.365572695
103.0178411 2.238534369
104.9971057 2.85201736
105.0334912 1.596496483
107.0127558 1.521084164
117.0334912 4.255940276
119.0127558 8.211859253
119.0491413 2.25168741
121.0284058 7.627665374
135.0076704 1.835854134
135.0440559 7.957666738
137.0233204 2.689962237
145.0284058 6.327142532
163.0389705 11.90207757
181.0495352 4.665555258

Name: +ve in-silico MS/MS by CFM-ID for SDRCANHHLATIHO-UHFFFAOYSA-N
ID: SDRCANHHLATIHO-UHFFFAOYSA-N
Comment: Energy2
Num peaks: 21
25.00727645 2.605520954
41.00219107 2.104981478
43.01784114 1.657574072
53.00219107 4.075155727
55.01784114 2.910254962
65.00219107 8.39030472
67.01784114 2.740167199
68.99710569 1.319188033
71.01275576 1.240826268
77.00219107 6.538301775
79.01784114 8.804507415
91.01784114 5.333461837
93.0334912 8.019114953
95.01275576 3.380191101
103.0178411 1.732919128
105.0334912 7.769822442
109.0284058 2.818003989
119.0127558 3.920871314
119.0491413 1.321012594
121.0284058 3.134067491
135.0440559 1.401646757

Name: +ve in-silico MS/MS by CFM-ID for IIGWTWZCKVWBFO-UHFFFAOYSA-N
ID: IIGWTWZCKVWBFO-UHFFFAOYSA-N
Comment: Energy0
Num peaks: 6
67.01784114 1.427711962
69.0334912 1.468528966
97.02840582 1.613503596
105.0334912 3.499801114
123.0440559 44.33238331
141.0546206 36.17707663

Name: +ve in-silico MS/MS by CFM-ID for IIGWTWZCKVWBFO-UHFFFAOYSA-N
ID: IIGWTWZCKVWBFO-UHFFFAOYSA-N
Comment: Energy1
Num peaks: 7
53.00219107 2.375184529
69.0334912 2.038147976
95.04914126 2.851696791
105.0334912 9.390485438
111.0440559 2.468543849
123.0440559 39.12347951
141.0546206 22.28684801

Name: +ve in-silico MS/MS by CFM-ID for IIGWTWZCKVWBFO-UHFFFAOYSA-N
ID: IIGWTWZCKVWBFO-UHFFFAOYSA-N
Comment: Energy2
Num peaks: 20
25.00727645 2.188929116
39.02292652 4.862669924
41.00219107 3.508149368
43.01784114 2.947311816
49.00727645 5.592746008
51.02292652 3.670838642
53.00219107 4.740869304
53.03857658 3.287808633
55.01784114 4.361536072
55.05422664 2.406281025
65.00219107 8.821168449
67.01784114 9.402379843
69.0334912 6.384648398
71.04914126 2.009754972
79.01784114 2.609251186
81.0334912 2.722974788
95.04914126 3.96680809
97.02840582 2.312767972
105.0334912 3.059664302
123.0440559 2.639961846

Name: +ve in-silico MS/MS by CFM-ID for NMQBINBWGROQHR-UHFFFAOYSA-N
ID: NMQBINBWGROQHR-UHFFFAOYSA-N
Comment: Energy0
Num peaks: 6
109.0284058 1.250083884
121.0284058 6.332584067
135.0440559 5.941111848
145.0284058 10.84108124
163.0389705 43.47671546
181.0495352 16.9498858

Name: +ve in-silico MS/MS by CFM-ID for NMQBINBWGROQHR-UHFFFAOYSA-N
ID: NMQBINBWGROQHR-UHFFFAOYSA-N
Comment: Energy1
Num peaks: 24
39.02292652 1.234088513
51.02292652 1.817550112
53.00219107 1.477805759
65.00219107 1.16191333
67.01784114 1.538820604
71.01275576 1.996857608
79.01784114 1.657632323
85.02840582 1.399068741
93.0334912 1.490805133
95.01275576 1.542131906
97.02840582 1.765770431
107.0127558 1.290105845
107.0491413 1.678424751
109.0284058 2.501634077
111.0440559 1.132737
117.0334912 2.915862955
121.0284058 10.54468641
133.0284058 1.261242254
135.0440559 12.09144488
137.0597059 1.466103147
145.0284058 7.508866106
153.0546206 2.553178159
163.0389705 13.76469968
181.0495352 5.105298633

Name: +ve in-silico MS/MS by CFM-ID for NMQBINBWGROQHR-UHFFFAOYSA-N
ID: NMQBINBWGROQHR-UHFFFAOYSA-N
Comment: Energy2
Num peaks: 28
25.00727645 2.417068591
39.02292652 6.459335297
41.00219107 2.412723355
49.00727645 8.07421551
51.02292652 7.928517308
53.00219107 1.339370805
53.03857658 1.952166866
55.01784114 1.888187719
63.02292652 1.369115656
65.00219107 2.021120335
65.03857658 8.664880327
67.01784114 3.011190693
75.02292652 1.796936498
77.00219107 1.53802843
77.03857658 1.639836987
79.01784114 2.079264878
79.05422664 2.342676411
91.01784114 2.291375937
92.99710569 3.000617865
93.0334912 3.26134846
95.01275576 1.736870166
107.0127558 1.877204401
107.0491413 1.867006792
109.0284058 1.794241982
119.0491413 1.390596186
121.0284058 2.706540606
135.0440559 1.848942659
137.0597059 1.600665103

Name: +ve in-silico MS/MS by CFM-ID for AEFCXEUJWYQCLS-UHFFFAOYSA-N
ID: AEFCXEUJWYQCLS-UHFFFAOYSA-N
Comment: Energy0
Num peaks: 6
55.01784114 1.002053439
121.0284058 4.561454933
135.0440559 5.999387382
145.0284058 11.64667695
163.0389705 46.87310045
181.0495352 18.26689801

Name: +ve in-silico MS/MS by CFM-ID for AEFCXEUJWYQCLS-UHFFFAOYSA-N
ID: AEFCXEUJWYQCLS-UHFFFAOYSA-N
Comment: Energy1
Num peaks: 22
39.02292652 1.860193601
53.00219107 1.31607515
53.03857658 1.411201791
55.01784114 1.983888508
59.01275576 1.202072005
67.01784114 1.109680822
73.02840582 1.493717188
81.0334912 1.649077738
97.02840582 1.79159685
99.04405588 1.563778428
107.0491413 1.103277901
109.0284058 1.919852405
117.0334912 3.487988273
119.0491413 1.105373457
121.0284058 8.011154835
133.0284058 1.352010554
135.0440559 13.49028239
137.0597059 1.414139547
145.0284058 8.910568318
153.0546206 2.290562732
163.0389705 16.40815525
181.0495352 6.13813435

Name: +ve in-silico MS/MS by CFM-ID for AEFCXEUJWYQCLS-UHFFFAOYSA-N
ID: AEFCXEUJWYQCLS-UHFFFAOYSA-N
Comment: Energy2
Num peaks: 26
27.02292652 1.925483404
39.02292652 12.72008207
49.00727645 6.011615805
51.02292652 7.930504595
53.00219107 2.645496831
53.03857658 3.344584393
55.01784114 2.58477172
59.01275576 1.600862652
65.00219107 2.314063966
65.03857658 6.974508598
67.01784114 1.673630495
68.99710569 2.06384487
77.00219107 3.176313256
77.03857658 1.206356734
79.01784114 2.18416816
79.05422664 2.082885989
81.0334912 2.054282748
93.0334912 1.87763937
95.01275576 2.925804191
107.0127558 1.281493427
109.0284058 2.147355223
117.0334912 1.269218341
119.0491413 2.002799288
121.0284058 3.323797507
135.0440559 1.590314026
145.0284058 1.386541132

Name: +ve in-silico MS/MS by CFM-ID for ASGCALLRXVUATR-UHFFFAOYSA-N
ID: ASGCALLRXVUATR-UHFFFAOYSA-N
Comment: Energy0
Num peaks: 6
109.0284058 1.63171503
121.0284058 6.148691505
135.0440559 5.723696777
145.0284058 10.59548742
163.0389705 42.27921036
181.0495352 16.26835871

Name: +ve in-silico MS/MS by CFM-ID for ASGCALLRXVUATR-UHFFFAOYSA-N
ID: ASGCALLRXVUATR-UHFFFAOYSA-N
Comment: Energy1
Num peaks: 25
39.02292652 1.038215175
51.02292652 1.037003899
53.00219107 1.929917946
53.03857658 0.9384598433
65.03857658 1.206703826
77.00219107 1.171484963
81.0334912 1.009910329
83.01275576 1.060603919
85.02840582 0.9887551796
92.99710569 1.020801339
93.0334912 1.534590743
95.01275576 1.766313692
107.0491413 1.694189014
109.0284058 3.694079927
111.0440559 1.786308954
117.0334912 2.907055763
119.0491413 0.9494632574
121.0284058 10.46405237
133.0284058 1.303788422
135.0440559 12.07288937
137.0597059 1.458502191
145.0284058 7.612780434
153.0546206 2.537148097
163.0389705 13.81369598
181.0495352 5.060667797

Name: +ve in-silico MS/MS by CFM-ID for ASGCALLRXVUATR-UHFFFAOYSA-N
ID: ASGCALLRXVUATR-UHFFFAOYSA-N
Comment: Energy2
Num peaks: 31
25.00727645 1.51292205
39.02292652 10.17733054
41.00219107 2.049620047
49.00727645 4.914548541
51.02292652 3.5087393
53.00219107 1.578637744
53.03857658 3.308424275
55.01784114 1.490240513
63.02292652 1.159850979
65.00219107 3.899083959
65.03857658 7.593197068
67.01784114 3.718734109
69.0334912 1.541025446
75.02292652 1.418371212
77.00219107 1.738767697
77.03857658 1.504116338
79.01784114 2.229388711
79.05422664 2.26902549
81.0334912 2.029996585
83.01275576 2.557253319
92.99710569 2.180589526
93.0334912 2.65325342
95.01275576 1.235978577
97.02840582 1.319168625
107.0127558 1.239278339
107.0491413 1.854450557
109.0284058 2.524006031
111.0440559 1.583148263
121.0284058 2.46430632
135.0440559 1.430492307
137.0597059 1.289906518

Name: +ve in-silico MS/MS by CFM-ID for QEVPBHJKXXWVHC-UHFFFAOYSA-N
ID: QEVPBHJKXXWVHC-UHFFFAOYSA-N
Comment: Energy0
Num peaks: 6
133.0284058 2.208576403
135.0440559 13.59913151
145.0284058 5.02104133
151.0389705 2.576592026
163.0389705 23.41052608
181.0495352 40.334352

Name: +ve in-silico MS/MS by CFM-ID for QEVPBHJKXXWVHC-UHFFFAOYSA-N
ID: QEVPBHJKXXWVHC-UHFFFAOYSA-N
Comment: Energy1
Num peaks: 13
41.00219107 3.871064789
43.01784114 15.77090415
105.0334912 3.861216612
107.0491413 2.772385798
117.0334912 4.475457586
119.0491413 2.238802885
133.0284058 3.131384676
135.0440559 14.54292478
137.0597059 1.929638142
145.0284058 5.155181822
151.0389705 3.223889244
163.0389705 12.90171126
181.0495352 8.022866934

Name: +ve in-silico MS/MS by CFM-ID for QEVPBHJKXXWVHC-UHFFFAOYSA-N
ID: QEVPBHJKXXWVHC-UHFFFAOYSA-N
Comment: Energy2
Num peaks: 22
25.00727645 1.641292877
39.02292652 2.712969537
41.00219107 2.509974656
43.01784114 2.430189112
49.00727645 1.375489526
51.02292652 1.873465372
55.01784114 1.775885722
57.0334912 1.68112531
65.00219107 7.752308831
67.01784114 5.487232027
91.01784114 2.293232556
93.0334912 1.503721227
103.0178411 1.903240719
105.0334912 17.09361189
107.0491413 6.688021861
117.0334912 5.065172452
119.0127558 1.469913433
119.0491413 3.415635624
121.0284058 2.592952738
133.0284058 2.056939935
135.0440559 4.597497489
145.0284058 2.099050294

Name: +ve in-silico MS/MS by CFM-ID for KMTZSWIVUMYFMY-UHFFFAOYSA-N
ID: KMTZSWIVUMYFMY-UHFFFAOYSA-N
Comment: Energy0
Num peaks: 6
95.04914126 1.701069215
109.0284058 1.14172504
111.0440559 51.94484471
113.0597059 1.190934086
123.0440559 4.697061117
141.0546206 34.81822511

Name: +ve in-silico MS/MS by CFM-ID for KMTZSWIVUMYFMY-UHFFFAOYSA-N
ID: KMTZSWIVUMYFMY-UHFFFAOYSA-N
Comment: Energy1
Num peaks: 8
31.01784114 4.260106147
65.03857658 2.349294624
81.0334912 4.261648212
83.04914126 4.527051961
111.0440559 34.7407104
113.0597059 2.591861641
123.0440559 5.982764554
141.0546206 21.42513969

Name: +ve in-silico MS/MS by CFM-ID for KMTZSWIVUMYFMY-UHFFFAOYSA-N
ID: KMTZSWIVUMYFMY-UHFFFAOYSA-N
Comment: Energy2
Num peaks: 12
31.01784114 2.065415529
39.02292652 2.632257805
41.03857658 2.394559688
49.00727645 13.47259086
51.02292652 16.18373458
53.03857658 9.665661593
55.05422664 3.576129972
65.03857658 4.556651224
79.01784114 3.666200492
81.0334912 6.291677602
95.04914126 4.797671893
111.0440559 11.46049915

Name: +ve in-silico MS/MS by CFM-ID for YWPVEGQFTPMJPE-UHFFFAOYSA-N
ID: YWPVEGQFTPMJPE-UHFFFAOYSA-N
Comment: Energy0
Num peaks: 6
47.01275576 0.9261914833
97.02840582 3.473437387
111.0440559 1.97166519
113.0597059 0.5358537533
123.0440559 48.32883709
141.0546206 41.04995536

Name: +ve in-silico MS/MS by CFM-ID for YWPVEGQFTPMJPE-UHFFFAOYSA-N
ID: YWPVEGQFTPMJPE-UHFFFAOYSA-N
Comment: Energy1
Num peaks: 6
79.05422664 2.795201415
95.04914126 6.893096625
111.0440559 5.347510842
113.0597059 1.500777224
123.0440559 45.02624051
141.0546206 27.88403771

Name: +ve in-silico MS/MS by CFM-ID for YWPVEGQFTPMJPE-UHFFFAOYSA-N
ID: YWPVEGQFTPMJPE-UHFFFAOYSA-N
Comment: Energy2
Num peaks: 14
39.02292652 4.662344423
41.03857658 3.097130541
44.99710569 1.649894524
47.01275576 1.861048071
49.00727645 18.00173251
51.02292652 10.27271376
53.00219107 2.709956548
65.03857658 1.569881462
67.01784114 2.29301651
79.05422664 2.985559296
95.01275576 2.967476041
95.04914126 3.293329175
97.02840582 10.12870385
123.0440559 14.8162103

Name: +ve in-silico MS/MS by CFM-ID for QTWPBRXIKOGUCX-UHFFFAOYSA-N
ID: QTWPBRXIKOGUCX-UHFFFAOYSA-N
Comment: Energy0
Num peaks: 6
47.01275576 1.43091729
97.02840582 0.9441809148
111.0440559 2.920319407
113.0597059 0.9569322936
123.0440559 12.34865178
141.0546206 76.89351983

Name: +ve in-silico MS/MS by CFM-ID for QTWPBRXIKOGUCX-UHFFFAOYSA-N
ID: QTWPBRXIKOGUCX-UHFFFAOYSA-N
Comment: Energy1
Num peaks: 6
95.04914126 3.57254225
109.0284058 2.085636907
111.0440559 8.317255584
113.0597059 4.261788154
123.0440559 11.20141354
141.0546206 52.64370144

Name: +ve in-silico MS/MS by CFM-ID for QTWPBRXIKOGUCX-UHFFFAOYSA-N
ID: QTWPBRXIKOGUCX-UHFFFAOYSA-N
Comment: Energy2
Num peaks: 16
39.02292652 7.082631944
41.00219107 6.649968954
41.03857658 3.166413019
47.01275576 2.611402709
49.00727645 9.051616447
51.02292652 14.93935404
53.00219107 3.20845299
55.01784114 6.599444366
57.0334912 3.508065656
67.01784114 2.032344815
69.0334912 2.323878527
85.02840582 2.929084982
87.04405588 2.048187604
95.04914126 2.75145096
97.02840582 4.044195185
123.0440559 7.07712107

Name: +ve in-silico MS/MS by CFM-ID for GURZNNLQTOCSFL-UHFFFAOYSA-N
ID: GURZNNLQTOCSFL-UHFFFAOYSA-N
Comment: Energy0
Num peaks: 6
47.01275576 1.514349628
99.04405588 1.42051629
111.0440559 3.125834731
113.0597059 1.725541826
123.0440559 2.357591551
141.0546206 82.7528413

Name: +ve in-silico MS/MS by CFM-ID for GURZNNLQTOCSFL-UHFFFAOYSA-N
ID: GURZNNLQTOCSFL-UHFFFAOYSA-N
Comment: Energy1
Num peaks: 7
53.00219107 7.016050681
55.01784114 14.37409867
85.02840582 3.42194937
111.0440559 7.40235007
113.0597059 3.05938176
123.0440559 3.61729476
141.0546206 41.40759165

Name: +ve in-silico MS/MS by CFM-ID for GURZNNLQTOCSFL-UHFFFAOYSA-N
ID: GURZNNLQTOCSFL-UHFFFAOYSA-N
Comment: Energy2
Num peaks: 17
25.00727645 1.60757838
27.02292652 2.727066974
39.02292652 6.270407405
41.00219107 4.090976868
41.03857658 5.901506265
47.01275576 2.724205648
49.00727645 5.282203019
51.02292652 8.998301355
53.00219107 8.423141201
53.03857658 2.79886866
55.01784114 15.90300672
67.01784114 2.647348753
69.0334912 1.889361411
95.01275576 2.309683481
95.04914126 1.973465321
97.02840582 4.558669647
99.04405588 1.957602962

Name: +ve in-silico MS/MS by CFM-ID for FRJWSFMDQUXROV-UHFFFAOYSA-N
ID: FRJWSFMDQUXROV-UHFFFAOYSA-N
Comment: Energy0
Num peaks: 6
133.0284058 1.312692716
135.0440559 2.450034268
137.0597059 2.582952274
139.0389705 1.365991091
163.0389705 4.472955008
181.0495352 80.42137258

Name: +ve in-silico MS/MS by CFM-ID for FRJWSFMDQUXROV-UHFFFAOYSA-N
ID: FRJWSFMDQUXROV-UHFFFAOYSA-N
Comment: Energy1
Num peaks: 14
41.00219107 1.717767071
53.00219107 1.640906144
55.01784114 1.348839495
109.0284058 8.746275143
111.0440559 4.65787625
125.0233204 1.391745244
133.0284058 2.378269626
135.0440559 2.742550907
137.0597059 3.379951994
139.0389705 1.387378275
151.0389705 3.483576287
153.0546206 16.61599693
163.0389705 3.456739617
181.0495352 28.39551999

Name: +ve in-silico MS/MS by CFM-ID for FRJWSFMDQUXROV-UHFFFAOYSA-N
ID: FRJWSFMDQUXROV-UHFFFAOYSA-N
Comment: Energy2
Num peaks: 25
25.00727645 4.439315878
39.02292652 10.75197646
41.00219107 2.438230734
41.03857658 11.11898087
49.00727645 2.340579943
51.02292652 1.859637466
53.00219107 7.129552317
53.03857658 4.284846927
55.01784114 4.378860517
65.00219107 3.680682851
67.01784114 3.290543155
69.0334912 1.793886654
79.01784114 1.636245161
83.04914126 1.877604885
84.99202031 2.596095398
109.0284058 2.33864176
113.0233204 1.356001713
119.0491413 1.706645269
121.0284058 1.480083433
123.0076704 1.331529707
125.0233204 1.390969252
127.0389705 1.49156679
135.0440559 1.706197267
139.0389705 2.166557266
163.0389705 1.564202075

Name: +ve in-silico MS/MS by CFM-ID for UFSJAYJNXRCYNJ-UHFFFAOYSA-N
ID: UFSJAYJNXRCYNJ-UHFFFAOYSA-N
Comment: Energy0
Num peaks: 6
53.00219107 5.875046775
121.0284058 8.29508195
135.0440559 1.973414491
137.0597059 1.601728742
163.0389705 2.823720742
181.0495352 67.3342961

Name: +ve in-silico MS/MS by CFM-ID for UFSJAYJNXRCYNJ-UHFFFAOYSA-N
ID: UFSJAYJNXRCYNJ-UHFFFAOYSA-N
Comment: Energy1
Num peaks: 12
39.02292652 2.753017042
53.00219107 10.9263028
55.01784114 2.031844062
109.0284058 6.217458569
111.0440559 4.102476704
121.0284058 13.34537156
135.0440559 2.612887272
137.0597059 3.117728218
151.0389705 1.851265115
153.0546206 6.227454691
163.0389705 4.439586479
181.0495352 23.49713437

Name: +ve in-silico MS/MS by CFM-ID for UFSJAYJNXRCYNJ-UHFFFAOYSA-N
ID: UFSJAYJNXRCYNJ-UHFFFAOYSA-N
Comment: Energy2
Num peaks: 18
25.00727645 5.597812081
39.02292652 18.33559367
41.00219107 1.888493817
41.03857658 3.55875388
44.99710569 1.750914196
49.00727645 3.419019846
51.02292652 2.885123621
53.00219107 12.69673143
53.03857658 4.524206122
55.01784114 4.846073033
57.0334912 3.268587094
63.02292652 2.219021081
65.00219107 5.88136995
65.03857658 1.418933584
67.01784114 2.342729508
109.0284058 2.635714618
121.0284058 1.35127507
163.0389705 1.463537455

Name: +ve in-silico MS/MS by CFM-ID for KAEMEAIWVHJVBI-UHFFFAOYSA-N
ID: KAEMEAIWVHJVBI-UHFFFAOYSA-N
Comment: Energy0
Num peaks: 6
109.0284058 1.834791293
121.0284058 3.053296282
137.0233204 2.940546059
139.0389705 0.9699951427
163.0389705 19.93579957
181.0495352 66.63655388

Name: +ve in-silico MS/MS by CFM-ID for KAEMEAIWVHJVBI-UHFFFAOYSA-N
ID: KAEMEAIWVHJVBI-UHFFFAOYSA-N
Comment: Energy1
Num peaks: 11
121.0284058 5.40851656
123.0440559 2.282107561
133.0284058 4.112079861
135.0440559 4.010101506
137.0233204 3.274575496
137.0597059 1.979239009
149.0233204 2.164382124
151.0389705 12.07057962
153.0546206 9.488106246
163.0389705 14.89881893
181.0495352 20.31651243

Name: +ve in-silico MS/MS by CFM-ID for KAEMEAIWVHJVBI-UHFFFAOYSA-N
ID: KAEMEAIWVHJVBI-UHFFFAOYSA-N
Comment: Energy2
Num peaks: 26
39.02292652 3.098646305
41.00219107 2.646251922
49.00727645 2.159099484
53.00219107 6.269543428
55.01784114 2.394337319
57.0334912 1.943595875
65.00219107 2.359796377
65.03857658 4.047092069
67.01784114 3.895860501
68.99710569 1.519313887
69.0334912 3.187184179
77.00219107 1.340205193
79.01784114 1.742268441
93.0334912 2.820929028
109.0284058 5.372260211
111.0440559 1.569696874
119.0127558 3.161891919
119.0491413 2.075498219
121.0284058 12.0903519
133.0284058 1.492342518
135.0076704 1.507582577
135.0440559 3.772134286
137.0233204 1.883239505
139.0389705 2.012531609
145.0284058 2.561008615
163.0389705 3.14322212

Name: +ve in-silico MS/MS by CFM-ID for UYLMYIXDWVROQX-UHFFFAOYSA-N
ID: UYLMYIXDWVROQX-UHFFFAOYSA-N
Comment: Energy0
Num peaks: 6
71.02915477 3.134977321
99.02406939 12.00293839
117.0346341 22.13942538
127.018984 11.7129509
145.0295487 23.44457995
163.0401134 9.857258496

Name: +ve in-silico MS/MS by CFM-ID for UYLMYIXDWVROQX-UHFFFAOYSA-N
ID: UYLMYIXDWVROQX-UHFFFAOYSA-N
Comment: Energy1
Num peaks: 16
59.02915477 2.378745854
71.01275576 1.947242347
71.02915477 9.107448486
73.04480483 1.843279604
83.01275576 1.666457644
85.02840582 1.785093755
97.02840582 2.527861485
99.02406939 8.994346819
101.0033339 6.279804644
101.0397195 1.711320774
103.018984 6.566304421
117.0346341 15.54044917
125.0233204 2.242869797
127.018984 3.67886343
145.0295487 10.21500407
163.0401134 4.88559553

Name: +ve in-silico MS/MS by CFM-ID for UYLMYIXDWVROQX-UHFFFAOYSA-N
ID: UYLMYIXDWVROQX-UHFFFAOYSA-N
Comment: Energy2
Num peaks: 15
25.00727645 3.793959838
39.02292652 1.504253245
45.0135047 2.527928784
57.0135047 9.42646623
59.01275576 1.657162116
59.02915477 6.652356926
68.99710569 1.867012147
69.0135047 1.545497244
71.01275576 6.102135509
71.02915477 28.95887854
73.02840582 1.910174448
73.04480483 5.532705615
97.02840582 2.111982422
99.02406939 4.755524499
117.0346341 3.01335524

Name: +ve in-silico MS/MS by CFM-ID for GTSKWUHYTHMZJP-UHFFFAOYSA-N
ID: GTSKWUHYTHMZJP-UHFFFAOYSA-N
Comment: Energy0
Num peaks: 6
71.02915477 3.117481736
99.02406939 11.98496118
117.0346341 22.08192753
127.018984 11.81269779
145.0295487 23.71361835
163.0401134 10.01006252

Name: +ve in-silico MS/MS by CFM-ID for GTSKWUHYTHMZJP-UHFFFAOYSA-N
ID: GTSKWUHYTHMZJP-UHFFFAOYSA-N
Comment: Energy1
Num peaks: 13
57.0135047 4.785397126
71.02915477 9.788299406
83.01275576 3.967049736
85.02840582 2.111861658
97.02840582 2.635580618
99.02406939 10.14668824
101.0397195 1.935543371
103.018984 3.473500161
117.0346341 16.96515312
125.0233204 2.519178874
127.018984 4.359790467
145.0295487 11.93950168
163.0401134 5.615564626

Name: +ve in-silico MS/MS by CFM-ID for GTSKWUHYTHMZJP-UHFFFAOYSA-N
ID: GTSKWUHYTHMZJP-UHFFFAOYSA-N
Comment: Energy2
Num peaks: 12
27.02292652 5.767396026
55.01784114 1.563311366
57.0135047 15.33161332
59.01275576 2.345863959
68.99710569 4.206721575
71.01275576 4.150141148
71.02915477 25.47080303
73.02840582 9.189006269
73.04480483 4.644415076
97.02840582 1.591949375
99.02406939 4.500369152
117.0346341 2.630707015

Name: +ve in-silico MS/MS by CFM-ID for CXWVYTSTGQRGHY-UHFFFAOYSA-N
ID: CXWVYTSTGQRGHY-UHFFFAOYSA-N
Comment: Energy0
Num peaks: 6
97.02840582 1.75729706
99.04405588 2.697904632
113.0597059 0.5076992578
123.0440559 3.777565471
125.0233204 0.7304770726
141.0546206 89.08174917

Name: +ve in-silico MS/MS by CFM-ID for CXWVYTSTGQRGHY-UHFFFAOYSA-N
ID: CXWVYTSTGQRGHY-UHFFFAOYSA-N
Comment: Energy1
Num peaks: 6
55.01784114 2.196729478
68.99710569 4.832638953
83.01275576 1.95271368
97.02840582 1.708481095
123.0440559 9.542022792
141.0546206 69.86354966

Name: +ve in-silico MS/MS by CFM-ID for CXWVYTSTGQRGHY-UHFFFAOYSA-N
ID: CXWVYTSTGQRGHY-UHFFFAOYSA-N
Comment: Energy2
Num peaks: 13
39.02292652 4.504253698
41.00219107 10.01050267
43.01784114 4.181560212
55.01784114 8.007110013
57.0334912 5.585944241
68.99710569 3.106219334
71.04914126 5.301114638
80.99710569 3.663008555
81.0334912 11.16140993
83.01275576 5.462815415
97.02840582 7.683590962
99.04405588 6.249052081
123.0440559 5.740852514

Name: +ve in-silico MS/MS by CFM-ID for XSYSIOPQBHAEGY-UHFFFAOYSA-N
ID: XSYSIOPQBHAEGY-UHFFFAOYSA-N
Comment: Energy0
Num peaks: 6
43.01784114 1.023260823
97.02840582 1.265579517
99.04405588 2.031646364
115.0389705 1.140817563
123.0440559 6.557920097
141.0546206 84.34970921

Name: +ve in-silico MS/MS by CFM-ID for XSYSIOPQBHAEGY-UHFFFAOYSA-N
ID: XSYSIOPQBHAEGY-UHFFFAOYSA-N
Comment: Energy1
Num peaks: 6
39.02292652 2.284379017
57.0334912 2.038957478
73.02840582 1.708340778
75.04405588 1.746268124
123.0440559 17.70030503
141.0546206 60.22441043

Name: +ve in-silico MS/MS by CFM-ID for XSYSIOPQBHAEGY-UHFFFAOYSA-N
ID: XSYSIOPQBHAEGY-UHFFFAOYSA-N
Comment: Energy2
Num peaks: 15
25.00727645 2.484597993
39.02292652 19.74106777
41.00219107 8.57032584
41.03857658 7.024086403
43.01784114 5.338571488
55.01784114 3.415458878
55.05422664 6.038386767
63.02292652 2.894767028
65.03857658 2.621491344
79.01784114 2.363696354
81.0334912 7.506916265
83.01275576 2.864848836
97.02840582 5.021211691
99.04405588 2.233683615
123.0440559 3.871167412

Name: +ve in-silico MS/MS by CFM-ID for BOFXMDSPULLHJA-UHFFFAOYSA-N
ID: BOFXMDSPULLHJA-UHFFFAOYSA-N
Comment: Energy0
Num peaks: 6
97.02840582 0.3694313598
113.0597059 0.3304958454
115.0389705 0.4624908085
123.0440559 7.80907533
125.0233204 0.2359494352
141.0546206 89.02420971

Name: +ve in-silico MS/MS by CFM-ID for BOFXMDSPULLHJA-UHFFFAOYSA-N
ID: BOFXMDSPULLHJA-UHFFFAOYSA-N
Comment: Energy1
Num peaks: 6
39.02292652 2.828459558
41.03857658 2.811505642
59.01275576 2.587188903
84.99202031 1.792119499
123.0440559 13.14677258
141.0546206 65.41107175

Name: +ve in-silico MS/MS by CFM-ID for BOFXMDSPULLHJA-UHFFFAOYSA-N
ID: BOFXMDSPULLHJA-UHFFFAOYSA-N
Comment: Energy2
Num peaks: 9
39.02292652 28.07455891
41.00219107 3.055365151
41.03857658 12.60954786
55.05422664 16.88293549
57.06987671 2.98722531
65.00219107 2.24015706
67.01784114 2.470244336
81.0334912 5.894493682
123.0440559 7.633587728

Name: +ve in-silico MS/MS by CFM-ID for MWXRNOJCIUBDCX-UHFFFAOYSA-N
ID: MWXRNOJCIUBDCX-UHFFFAOYSA-N
Comment: Energy0
Num peaks: 6
53.00219107 6.964550455
117.0334912 1.029121515
119.0491413 0.9131822466
121.0284058 0.8168328098
145.0284058 0.7365258254
163.0389705 87.15064132

Name: +ve in-silico MS/MS by CFM-ID for MWXRNOJCIUBDCX-UHFFFAOYSA-N
ID: MWXRNOJCIUBDCX-UHFFFAOYSA-N
Comment: Energy1
Num peaks: 6
53.00219107 16.22592482
93.0334912 5.561288319
115.0178411 4.353687877
119.0491413 5.045691882
135.0440559 8.583295984
163.0389705 43.75766079

Name: +ve in-silico MS/MS by CFM-ID for MWXRNOJCIUBDCX-UHFFFAOYSA-N
ID: MWXRNOJCIUBDCX-UHFFFAOYSA-N
Comment: Energy2
Num peaks: 12
25.00727645 8.927380458
39.02292652 5.472228505
41.00219107 4.59010562
44.99710569 6.451510292
49.00727645 5.890453452
51.02292652 4.258890879
53.00219107 26.75329323
63.02292652 3.356210795
65.00219107 4.381300178
67.01784114 2.923471078
93.0334912 6.807330604
121.0284058 2.317466178

Name: +ve in-silico MS/MS by CFM-ID for VRGZSNWIDWIIMX-UHFFFAOYSA-N
ID: VRGZSNWIDWIIMX-UHFFFAOYSA-N
Comment: Energy0
Num peaks: 6
117.0334912 2.770163061
119.0491413 2.987169418
121.0284058 1.360557694
135.0440559 0.8455664016
145.0284058 1.138157736
163.0389705 89.06660113

Name: +ve in-silico MS/MS by CFM-ID for VRGZSNWIDWIIMX-UHFFFAOYSA-N
ID: VRGZSNWIDWIIMX-UHFFFAOYSA-N
Comment: Energy1
Num peaks: 6
93.0334912 6.242159392
117.0334912 4.007035253
119.0491413 5.273757988
133.0284058 3.183393196
135.0440559 22.10352726
163.0389705 41.87344757

Name: +ve in-silico MS/MS by CFM-ID for VRGZSNWIDWIIMX-UHFFFAOYSA-N
ID: VRGZSNWIDWIIMX-UHFFFAOYSA-N
Comment: Energy2
Num peaks: 15
25.00727645 7.116469126
39.02292652 5.803153763
41.00219107 3.068689885
49.00727645 2.019254068
53.00219107 20.00977543
53.03857658 1.939665202
55.01784114 7.111154057
65.00219107 2.108005025
93.0334912 5.151342094
109.0284058 2.140128487
117.0334912 8.186485942
119.0491413 4.828769792
121.0284058 7.964203971
145.0284058 2.14751891
163.0389705 1.94892086

Name: +ve in-silico MS/MS by CFM-ID for YGDJSRSAEUNWRE-UHFFFAOYSA-N
ID: YGDJSRSAEUNWRE-UHFFFAOYSA-N
Comment: Energy0
Num peaks: 6
119.0491413 1.859154223
121.0284058 0.7704198153
123.0076704 0.2786482141
145.0284058 0.5486940032
147.0076704 0.3238836494
163.0389705 94.91899052

Name: +ve in-silico MS/MS by CFM-ID for YGDJSRSAEUNWRE-UHFFFAOYSA-N
ID: YGDJSRSAEUNWRE-UHFFFAOYSA-N
Comment: Energy1
Num peaks: 6
107.0491413 1.918454587
119.0491413 8.340736982
135.0440559 16.56882754
145.0284058 1.712180078
147.0076704 1.32948521
163.0389705 59.7629205

Name: +ve in-silico MS/MS by CFM-ID for YGDJSRSAEUNWRE-UHFFFAOYSA-N
ID: YGDJSRSAEUNWRE-UHFFFAOYSA-N
Comment: Energy2
Num peaks: 13
39.02292652 4.907499726
49.00727645 12.7254155
51.02292652 9.77692769
53.03857658 4.535976961
63.02292652 8.971157083
65.03857658 3.025919086
68.99710569 6.448254013
91.05422664 6.300885594
95.04914126 3.479759345
119.0491413 6.14429943
121.0284058 10.45509644
145.0284058 3.011343408
147.0076704 2.293508267

Name: +ve in-silico MS/MS by CFM-ID for GOYGPIHRMGWMIG-UHFFFAOYSA-N
ID: GOYGPIHRMGWMIG-UHFFFAOYSA-N
Comment: Energy0
Num peaks: 6
72.99202031 6.772833809
107.0491413 3.941235966
135.0440559 15.14401263
145.0284058 5.939068071
163.0389705 18.88098554
181.0495352 30.48222606

Name: +ve in-silico MS/MS by CFM-ID for GOYGPIHRMGWMIG-UHFFFAOYSA-N
ID: GOYGPIHRMGWMIG-UHFFFAOYSA-N
Comment: Energy1
Num peaks: 15
39.02292652 2.632198043
41.03857658 1.90391924
49.00727645 2.90509955
51.02292652 1.599319025
65.03857658 2.822389476
67.05422664 2.169952395
72.99202031 6.251403738
107.0491413 14.61497498
109.0647913 2.895579937
117.0334912 4.089118284
119.0491413 3.726005687
135.0440559 11.83174264
145.0284058 4.976698498
163.0389705 12.30495152
181.0495352 6.085257833

Name: +ve in-silico MS/MS by CFM-ID for GOYGPIHRMGWMIG-UHFFFAOYSA-N
ID: GOYGPIHRMGWMIG-UHFFFAOYSA-N
Comment: Energy2
Num peaks: 19
25.00727645 1.676796909
39.02292652 13.03407681
41.00219107 1.553482903
41.03857658 11.00489114
44.99710569 2.044237651
49.00727645 4.347207461
51.02292652 2.476008818
53.00219107 1.705445017
63.02292652 10.06579688
65.03857658 7.649333297
67.01784114 1.27710192
67.05422664 3.158229332
68.99710569 1.374452973
72.99202031 8.350477547
77.03857658 3.238303408
79.05422664 2.417755741
105.0334912 1.338093068
107.0491413 1.965784867
119.0491413 1.334619634

Name: +ve in-silico MS/MS by CFM-ID for JTVOHVQPBUBSTI-UHFFFAOYSA-N
ID: JTVOHVQPBUBSTI-UHFFFAOYSA-N
Comment: Energy0
Num peaks: 6
85.00841932 0.8518735945
115.018984 0.8007820922
117.0346341 2.234667955
143.0338851 3.092726415
145.0295487 18.9235068
163.0401134 66.98016098

Name: +ve in-silico MS/MS by CFM-ID for JTVOHVQPBUBSTI-UHFFFAOYSA-N
ID: JTVOHVQPBUBSTI-UHFFFAOYSA-N
Comment: Energy1
Num peaks: 8
61.04480483 2.164616245
70.99276926 2.208353603
73.00841932 3.225482981
75.02406939 3.118077606
103.002585 3.1406405
117.0346341 2.066543437
145.0295487 21.07936563
163.0401134 43.92858506

Name: +ve in-silico MS/MS by CFM-ID for JTVOHVQPBUBSTI-UHFFFAOYSA-N
ID: JTVOHVQPBUBSTI-UHFFFAOYSA-N
Comment: Energy2
Num peaks: 23
29.00219107 2.497016265
39.02292652 1.612448094
41.00219107 4.892150817
42.99785464 9.843046166
43.01784114 2.177814044
45.0135047 4.377677509
53.00219107 3.502672784
57.0135047 2.747639934
65.00219107 2.217545444
67.01784114 2.82518793
69.0135047 1.959483252
69.0334912 2.1013899
70.99276926 4.204849022
71.02915477 2.555532337
73.00841932 9.616256356
75.02406939 3.829617462
85.00841932 3.213107886
87.02406939 2.515230382
89.03971945 1.713428779
117.0346341 2.993400307
125.0233204 2.064895305
127.018984 3.449047884
145.0295487 4.157058207

Name: +ve in-silico MS/MS by CFM-ID for NAGUNGGHHZPOCJ-UHFFFAOYSA-N
ID: NAGUNGGHHZPOCJ-UHFFFAOYSA-N
Comment: Energy0
Num peaks: 6
73.02840582 1.186820197
85.02840582 0.7082318194
135.0451988 0.6994504826
143.0338851 20.9117411
145.0295487 13.1756221
163.0401134 55.61385541

Name: +ve in-silico MS/MS by CFM-ID for NAGUNGGHHZPOCJ-UHFFFAOYSA-N
ID: NAGUNGGHHZPOCJ-UHFFFAOYSA-N
Comment: Energy1
Num peaks: 9
71.01275576 2.909301138
73.02840582 1.954231172
116.9982486 2.335519594
119.0138986 1.917642559
133.0295487 3.91213489
135.0451988 1.91508431
143.0338851 12.5240416
145.0295487 6.640638086
163.0401134 46.8999754

Name: +ve in-silico MS/MS by CFM-ID for NAGUNGGHHZPOCJ-UHFFFAOYSA-N
ID: NAGUNGGHHZPOCJ-UHFFFAOYSA-N
Comment: Energy2
Num peaks: 20
41.00219107 6.458934072
43.01784114 3.930784747
53.00219107 4.264606228
55.01784114 8.623560066
57.0334912 1.69903264
67.01784114 4.897951545
68.99710569 3.957644197
69.0334912 5.597735867
70.99276926 1.411029605
71.01275576 6.202985784
73.00841932 2.622500504
73.02840582 8.434099495
85.02840582 5.269276837
87.04405588 2.396221269
101.0233204 1.380114801
117.0346341 1.934797159
125.0233204 2.758705571
127.018984 3.265034431
143.0338851 3.215967971
145.0295487 2.858259701

Name: +ve in-silico MS/MS by CFM-ID for PKXCPZNIIUGDKY-UHFFFAOYSA-N
ID: PKXCPZNIIUGDKY-UHFFFAOYSA-N
Comment: Energy0
Num peaks: 6
75.00767038 0.6897115634
107.0491413 4.485135688
135.0440559 30.97228161
137.0597059 2.548777994
163.0389705 19.70918996
181.0495352 36.23871888

Name: +ve in-silico MS/MS by CFM-ID for PKXCPZNIIUGDKY-UHFFFAOYSA-N
ID: PKXCPZNIIUGDKY-UHFFFAOYSA-N
Comment: Energy1
Num peaks: 6
105.0334912 2.815685366
107.0491413 5.810680457
135.0440559 51.56567793
137.0597059 4.856811215
163.0389705 14.66576587
181.0495352 8.936751071

Name: +ve in-silico MS/MS by CFM-ID for PKXCPZNIIUGDKY-UHFFFAOYSA-N
ID: PKXCPZNIIUGDKY-UHFFFAOYSA-N
Comment: Energy2
Num peaks: 14
15.02292652 1.3123096
49.00727645 6.894557669
51.02292652 2.396099911
55.01784114 1.706412506
63.02292652 21.0678334
79.01784114 6.825457182
79.05422664 2.055520369
81.0334912 7.24622633
93.0334912 1.902386912
105.0334912 5.390193479
107.0491413 13.30542315
121.0284058 1.80057659
133.0284058 1.752242024
135.0440559 6.829203889

Name: +ve in-silico MS/MS by CFM-ID for JHCVQZBSYPTSJS-UHFFFAOYSA-N
ID: JHCVQZBSYPTSJS-UHFFFAOYSA-N
Comment: Energy0
Num peaks: 6
15.02292652 0.5513868529
43.01784114 0.2165340573
109.0284058 0.372315439
123.0440559 2.783990283
125.0233204 1.299197494
141.0546206 92.80515154

Name: +ve in-silico MS/MS by CFM-ID for JHCVQZBSYPTSJS-UHFFFAOYSA-N
ID: JHCVQZBSYPTSJS-UHFFFAOYSA-N
Comment: Energy1
Num peaks: 6
71.01275576 3.299795944
73.02840582 2.778823603
109.0284058 2.691598689
111.0440559 1.639715047
123.0440559 3.765454648
141.0546206 70.53184335

Name: +ve in-silico MS/MS by CFM-ID for JHCVQZBSYPTSJS-UHFFFAOYSA-N
ID: JHCVQZBSYPTSJS-UHFFFAOYSA-N
Comment: Energy2
Num peaks: 15
15.02292652 2.142231063
25.00727645 3.741120117
39.02292652 18.94048267
41.00219107 4.518509159
41.03857658 16.64032936
43.01784114 2.374441346
49.00727645 1.687519936
51.02292652 2.001534534
53.00219107 7.978608294
55.01784114 3.712830601
57.0334912 3.564514061
67.01784114 4.554153906
109.0284058 1.731986311
123.0440559 2.453367424
125.0233204 4.415104878

Name: +ve in-silico MS/MS by CFM-ID for UMPQERFSIGKMIY-UHFFFAOYSA-N
ID: UMPQERFSIGKMIY-UHFFFAOYSA-N
Comment: Energy0
Num peaks: 6
57.0334912 1.415230304
83.01275576 0.9560539531
85.02840582 1.541710672
109.0284058 1.665423802
123.0440559 2.60176655
141.0546206 85.68649573

Name: +ve in-silico MS/MS by CFM-ID for UMPQERFSIGKMIY-UHFFFAOYSA-N
ID: UMPQERFSIGKMIY-UHFFFAOYSA-N
Comment: Energy1
Num peaks: 6
83.01275576 1.808245237
97.02840582 2.484387021
109.0284058 4.509099083
111.0440559 1.710640333
123.0440559 15.93071149
141.0546206 58.81049959

Name: +ve in-silico MS/MS by CFM-ID for UMPQERFSIGKMIY-UHFFFAOYSA-N
ID: UMPQERFSIGKMIY-UHFFFAOYSA-N
Comment: Energy2
Num peaks: 15
25.00727645 2.435777876
41.00219107 7.165526718
43.01784114 4.89846783
45.0334912 1.680663049
53.00219107 2.353759111
55.01784114 12.97291742
57.0334912 9.493203585
65.00219107 2.774987819
67.01784114 15.46359689
69.0334912 4.102210756
71.04914126 1.79618004
80.99710569 5.998516258
83.01275576 5.079420277
85.02840582 3.362875382
125.0233204 1.658370579

Name: +ve in-silico MS/MS by CFM-ID for BUBRGEDTIXWPSN-UHFFFAOYSA-N
ID: BUBRGEDTIXWPSN-UHFFFAOYSA-N
Comment: Energy0
Num peaks: 6
55.01784114 0.441385126
57.0334912 0.8066645106
111.0440559 0.472660686
123.0440559 4.89356753
125.0233204 0.4637018313
141.0546206 88.80996455

Name: +ve in-silico MS/MS by CFM-ID for BUBRGEDTIXWPSN-UHFFFAOYSA-N
ID: BUBRGEDTIXWPSN-UHFFFAOYSA-N
Comment: Energy1
Num peaks: 6
39.02292652 1.304100179
59.01275576 2.403117159
61.02840582 1.814991862
81.0334912 1.769941435
123.0440559 9.402781797
141.0546206 71.01768352

Name: +ve in-silico MS/MS by CFM-ID for BUBRGEDTIXWPSN-UHFFFAOYSA-N
ID: BUBRGEDTIXWPSN-UHFFFAOYSA-N
Comment: Energy2
Num peaks: 19
15.02292652 2.799741999
25.00727645 4.301402671
39.02292652 12.56158495
41.03857658 3.321329364
45.0334912 3.564780605
49.00727645 2.385892172
51.02292652 13.02880641
53.00219107 2.870397617
53.03857658 5.923954883
55.01784114 7.20777721
57.0334912 2.717111353
69.0334912 1.908671989
71.04914126 2.017044663
80.99710569 2.250630568
81.0334912 4.835391921
83.04914126 1.809891298
93.0334912 1.978682612
123.0440559 2.725208688
125.0233204 2.222676621

Name: +ve in-silico MS/MS by CFM-ID for BKUPPYLOJXXILV-UHFFFAOYSA-N
ID: BKUPPYLOJXXILV-UHFFFAOYSA-N
Comment: Energy0
Num peaks: 6
81.0334912 2.01459511
93.0334912 8.541882187
95.04914126 2.593152652
105.0334912 7.638532633
123.0440559 43.54350567
141.0546206 17.09745801

Name: +ve in-silico MS/MS by CFM-ID for BKUPPYLOJXXILV-UHFFFAOYSA-N
ID: BKUPPYLOJXXILV-UHFFFAOYSA-N
Comment: Energy1
Num peaks: 17
39.02292652 2.72853623
53.00219107 2.920139388
55.01784114 4.335606785
67.01784114 3.483377239
68.99710569 2.768488951
69.0334912 2.618609616
71.01275576 2.887380668
75.02292652 2.626594678
79.01784114 1.717102359
81.0334912 5.989902
85.02840582 1.804710976
93.0334912 13.40053004
95.04914126 4.961725292
97.06479133 1.951824766
105.0334912 5.481188259
123.0440559 15.78947882
141.0546206 6.1904394

Name: +ve in-silico MS/MS by CFM-ID for BKUPPYLOJXXILV-UHFFFAOYSA-N
ID: BKUPPYLOJXXILV-UHFFFAOYSA-N
Comment: Energy2
Num peaks: 17
25.00727645 7.666411938
27.02292652 4.007717557
39.02292652 16.80854344
41.03857658 3.085491933
53.00219107 7.646110304
55.01784114 5.768070503
59.01275576 1.980490127
63.02292652 3.880222102
65.00219107 1.785243053
67.01784114 4.350450478
69.0334912 1.792630508
75.02292652 6.473460036
77.03857658 2.963981699
79.01784114 5.041757062
79.05422664 1.814339579
81.0334912 3.354307972
93.0334912 3.266559653

Name: +ve in-silico MS/MS by CFM-ID for AHOLMPWVSAWXOF-UHFFFAOYSA-N
ID: AHOLMPWVSAWXOF-UHFFFAOYSA-N
Comment: Energy0
Num peaks: 8
59.01275576 5.615041347
91.02121226 4.438563516
121.0317769 3.066259028
145.0317769 5.402684077
149.0266916 2.576492756
163.0423416 22.93568543
165.0216062 2.965041805
181.0529063 34.37567529

Name: +ve in-silico MS/MS by CFM-ID for AHOLMPWVSAWXOF-UHFFFAOYSA-N
ID: AHOLMPWVSAWXOF-UHFFFAOYSA-N
Comment: Energy1
Num peaks: 18
41.00219107 3.610207361
43.01784114 4.27592587
45.0334912 1.806273881
46.99499752 1.23155101
59.01275576 19.96904665
61.01064758 3.217956872
61.02840582 9.964145563
63.02629764 3.994070949
73.02840582 1.432824062
91.02121226 4.227747377
115.0389705 3.873182214
117.0546206 1.611956227
119.0702706 1.613853982
121.0317769 2.419924068
133.0495352 2.108948855
145.0317769 4.618109375
163.0423416 6.767036059
181.0529063 4.484519426

Name: +ve in-silico MS/MS by CFM-ID for AHOLMPWVSAWXOF-UHFFFAOYSA-N
ID: AHOLMPWVSAWXOF-UHFFFAOYSA-N
Comment: Energy2
Num peaks: 19
15.02292652 3.891328757
31.01784114 3.734185187
41.00219107 5.459502821
43.01784114 5.32639539
44.97934745 1.869319845
45.0334912 2.180681956
46.99499752 3.187738217
49.01064758 1.764911136
59.01275576 13.27297276
61.01064758 3.763935766
61.02840582 4.269151908
63.02629764 3.914410485
70.99499752 2.567856242
73.01064758 8.470646055
75.02629764 4.00802615
91.02121226 5.731380589
103.0212123 2.568072047
105.0368623 1.800288934
145.0317769 3.217869294

Name: +ve in-silico MS/MS by CFM-ID for TVSCOTWWKSLCIY-UHFFFAOYSA-N
ID: TVSCOTWWKSLCIY-UHFFFAOYSA-N
Comment: Energy0
Num peaks: 6
43.05422664 5.246334465
99.1168269 1.546706595
122.9707479 1.414078188
151.0020481 3.646075001
165.0176981 1.681781875
181.0489983 82.8312442

Name: +ve in-silico MS/MS by CFM-ID for TVSCOTWWKSLCIY-UHFFFAOYSA-N
ID: TVSCOTWWKSLCIY-UHFFFAOYSA-N
Comment: Energy1
Num peaks: 6
43.05422664 9.496922422
122.9707479 2.93695167
136.986398 1.869765312
151.0020481 2.432584767
165.0176981 1.86434163
181.0489983 72.53890147

Name: +ve in-silico MS/MS by CFM-ID for TVSCOTWWKSLCIY-UHFFFAOYSA-N
ID: TVSCOTWWKSLCIY-UHFFFAOYSA-N
Comment: Energy2
Num peaks: 9
27.02292652 3.855193353
29.03857658 3.908435441
41.03857658 3.963360223
43.05422664 45.81381766
45.06987671 4.517305287
57.06987671 3.487558972
122.9707479 8.935476607
136.986398 3.281930754
151.0020481 2.317875703

Name: +ve in-silico MS/MS by CFM-ID for CPQQEVZWAKTLJT-UHFFFAOYSA-N
ID: CPQQEVZWAKTLJT-UHFFFAOYSA-N
Comment: Energy0
Num peaks: 6
71.08552677 7.13560324
73.10117684 1.415820547
99.1168269 3.01902851
108.9550979 1.407560773
151.0020481 1.342333118
181.0489983 77.6241118

Name: +ve in-silico MS/MS by CFM-ID for CPQQEVZWAKTLJT-UHFFFAOYSA-N
ID: CPQQEVZWAKTLJT-UHFFFAOYSA-N
Comment: Energy1
Num peaks: 6
43.05422664 4.434362685
57.06987671 4.244596654
71.08552677 3.674898209
122.9707479 3.97038283
136.986398 3.781329349
181.0489983 62.62536403

Name: +ve in-silico MS/MS by CFM-ID for CPQQEVZWAKTLJT-UHFFFAOYSA-N
ID: CPQQEVZWAKTLJT-UHFFFAOYSA-N
Comment: Energy2
Num peaks: 10
27.02292652 3.150027979
29.03857658 5.619016603
41.03857658 6.916302328
43.05422664 14.58312423
55.05422664 6.328065895
57.06987671 8.141025043
71.08552677 21.91129559
73.10117684 4.217375591
108.9550979 8.034770463
122.9707479 3.085054017

Name: +ve in-silico MS/MS by CFM-ID for MRULQDAIEXRSFI-UHFFFAOYSA-N
ID: MRULQDAIEXRSFI-UHFFFAOYSA-N
Comment: Energy0
Num peaks: 6
68.99710569 0.7757597415
117.0334912 11.19315837
119.0491413 1.030091003
135.0440559 0.537927639
145.0284058 36.68884007
163.0389705 46.72801374

Name: +ve in-silico MS/MS by CFM-ID for MRULQDAIEXRSFI-UHFFFAOYSA-N
ID: MRULQDAIEXRSFI-UHFFFAOYSA-N
Comment: Energy1
Num peaks: 6
68.99710569 2.134391935
89.03857658 1.596996093
117.0334912 34.96886963
119.0491413 2.570635023
145.0284058 27.10324589
163.0389705 17.63749518

Name: +ve in-silico MS/MS by CFM-ID for MRULQDAIEXRSFI-UHFFFAOYSA-N
ID: MRULQDAIEXRSFI-UHFFFAOYSA-N
Comment: Energy2
Num peaks: 13
25.00727645 2.595775918
39.02292652 1.454187104
49.00727645 1.65125119
63.02292652 2.12752977
68.99710569 3.729120732
75.02292652 8.267449554
77.00219107 4.689016732
87.02292652 14.45027108
89.03857658 17.10629254
91.01784114 3.732197527
117.0334912 16.68233553
119.0491413 2.209011034
145.0284058 1.677095431

Name: +ve in-silico MS/MS by CFM-ID for MYDXLPGWZNRWQN-UHFFFAOYSA-N
ID: MYDXLPGWZNRWQN-UHFFFAOYSA-N
Comment: Energy0
Num peaks: 6
91.05422664 3.796123049
101.0385766 0.2779377105
117.0334912 28.93355964
119.0491413 2.04703412
147.0076704 0.201421058
163.0389705 63.16167072

Name: +ve in-silico MS/MS by CFM-ID for MYDXLPGWZNRWQN-UHFFFAOYSA-N
ID: MYDXLPGWZNRWQN-UHFFFAOYSA-N
Comment: Energy1
Num peaks: 6
91.01784114 0.5022639668
91.05422664 6.071221296
101.0385766 0.7985875242
117.0334912 52.61137391
119.0491413 3.788333424
163.0389705 30.6462671

Name: +ve in-silico MS/MS by CFM-ID for MYDXLPGWZNRWQN-UHFFFAOYSA-N
ID: MYDXLPGWZNRWQN-UHFFFAOYSA-N
Comment: Energy2
Num peaks: 9
39.02292652 3.813080988
49.00727645 3.607127657
63.02292652 4.236010802
65.03857658 5.067367828
75.02292652 7.136024632
91.01784114 3.21669911
91.05422664 32.81327995
101.0385766 3.617656541
117.0334912 19.15407997

Name: +ve in-silico MS/MS by CFM-ID for QRKYRALCMXRKCX-UHFFFAOYSA-N
ID: QRKYRALCMXRKCX-UHFFFAOYSA-N
Comment: Energy0
Num peaks: 6
59.99024648 47.04589036
62.00589655 2.24883452
136.0215466 2.021740934
138.0371967 6.632966007
153.0480957 10.34664191
181.0542437 24.08081214

Name: +ve in-silico MS/MS by CFM-ID for QRKYRALCMXRKCX-UHFFFAOYSA-N
ID: QRKYRALCMXRKCX-UHFFFAOYSA-N
Comment: Energy1
Num peaks: 7
79.05422664 10.12141766
94.06512568 25.19055691
104.0494756 2.432151096
138.0371967 34.47976628
147.0665226 2.341807886
153.0480957 2.479114287
181.0542437 4.341537309

Name: +ve in-silico MS/MS by CFM-ID for QRKYRALCMXRKCX-UHFFFAOYSA-N
ID: QRKYRALCMXRKCX-UHFFFAOYSA-N
Comment: Energy2
Num peaks: 6
26.00252542 22.60008709
44.97934745 2.343164925
59.99024648 58.39948825
62.00589655 2.124980993
79.05422664 2.892562929
94.06512568 1.570780865

Name: +ve in-silico MS/MS by CFM-ID for JTCMZURVYRUWCT-UHFFFAOYSA-N
ID: JTCMZURVYRUWCT-UHFFFAOYSA-N
Comment: Energy0
Num peaks: 6
59.99024648 47.1778445
62.00589655 2.255443062
136.0215466 2.025981694
138.0371967 6.677248476
153.0480957 10.42267291
181.0542437 24.18496807

Name: +ve in-silico MS/MS by CFM-ID for JTCMZURVYRUWCT-UHFFFAOYSA-N
ID: JTCMZURVYRUWCT-UHFFFAOYSA-N
Comment: Energy1
Num peaks: 7
79.05422664 10.22420995
94.06512568 25.26366416
104.0494756 2.443673257
138.0371967 34.54376417
147.0665226 2.354523733
153.0480957 2.474031705
181.0542437 4.329794387

Name: +ve in-silico MS/MS by CFM-ID for JTCMZURVYRUWCT-UHFFFAOYSA-N
ID: JTCMZURVYRUWCT-UHFFFAOYSA-N
Comment: Energy2
Num peaks: 6
26.00252542 22.60524086
44.97934745 2.336400435
59.99024648 58.44273134
62.00589655 2.125260643
65.03857658 2.359177635
79.05422664 2.881867833

Name: +ve in-silico MS/MS by CFM-ID for XBSRATUPLVZCRO-UHFFFAOYSA-N
ID: XBSRATUPLVZCRO-UHFFFAOYSA-N
Comment: Energy0
Num peaks: 6
59.99024648 47.05463055
62.00589655 2.250623865
136.0215466 2.022719906
138.0371967 6.639272906
153.0480957 10.33534197
181.0542437 24.1090032

Name: +ve in-silico MS/MS by CFM-ID for XBSRATUPLVZCRO-UHFFFAOYSA-N
ID: XBSRATUPLVZCRO-UHFFFAOYSA-N
Comment: Energy1
Num peaks: 7
79.05422664 10.25475827
94.06512568 25.16619692
104.0494756 2.435836479
138.0371967 34.52605733
147.0665226 2.34208415
153.0480957 2.465050139
181.0542437 4.342366773

Name: +ve in-silico MS/MS by CFM-ID for XBSRATUPLVZCRO-UHFFFAOYSA-N
ID: XBSRATUPLVZCRO-UHFFFAOYSA-N
Comment: Energy2
Num peaks: 6
26.00252542 22.59427614
44.97934745 2.345112972
59.99024648 58.55973102
62.00589655 2.124430908
79.05422664 2.883617233
94.06512568 1.565374833

Name: +ve in-silico MS/MS by CFM-ID for PCANQHUYKKMMIY-UHFFFAOYSA-N
ID: PCANQHUYKKMMIY-UHFFFAOYSA-N
Comment: Energy0
Num peaks: 6
59.99024648 33.43553616
62.00589655 2.137045031
72.98549545 1.376598924
75.00114552 9.888935458
136.0215466 10.27169258
181.0542437 35.94116287

Name: +ve in-silico MS/MS by CFM-ID for PCANQHUYKKMMIY-UHFFFAOYSA-N
ID: PCANQHUYKKMMIY-UHFFFAOYSA-N
Comment: Energy1
Num peaks: 6
59.99024648 1.039325274
94.06512568 1.131046864
104.0494756 1.53171374
136.0215466 86.76544278
138.0371967 2.351953129
181.0542437 1.474194007

Name: +ve in-silico MS/MS by CFM-ID for PCANQHUYKKMMIY-UHFFFAOYSA-N
ID: PCANQHUYKKMMIY-UHFFFAOYSA-N
Comment: Energy2
Num peaks: 6
26.00252542 18.98093412
44.97934745 4.785533107
59.99024648 48.6650884
62.00589655 2.902573248
75.00114552 3.778507857
136.0215466 7.766227886

Name: +ve in-silico MS/MS by CFM-ID for FCEIFWOZSMGZNE-UHFFFAOYSA-N
ID: FCEIFWOZSMGZNE-UHFFFAOYSA-N
Comment: Energy0
Num peaks: 6
44.97934745 1.946171317
59.99024648 2.134985593
62.00589655 33.59596695
138.0371967 7.677278109
153.0480957 9.686785849
181.0542437 39.98010521

Name: +ve in-silico MS/MS by CFM-ID for FCEIFWOZSMGZNE-UHFFFAOYSA-N
ID: FCEIFWOZSMGZNE-UHFFFAOYSA-N
Comment: Energy1
Num peaks: 6
94.06512568 14.93852357
104.0494756 10.14000195
136.0215466 6.199018669
138.0371967 40.83962245
151.0324456 2.346462211
181.0542437 9.971187853

Name: +ve in-silico MS/MS by CFM-ID for FCEIFWOZSMGZNE-UHFFFAOYSA-N
ID: FCEIFWOZSMGZNE-UHFFFAOYSA-N
Comment: Energy2
Num peaks: 6
28.01817548 15.23286108
44.97934745 23.95724045
59.99024648 5.866476256
62.00589655 39.1193638
79.05422664 1.495506031
138.0371967 1.677700452

Name: +ve in-silico MS/MS by CFM-ID for LFOBKRHHGQULPP-UHFFFAOYSA-N
ID: LFOBKRHHGQULPP-UHFFFAOYSA-N
Comment: Energy0
Num peaks: 6
107.0491413 8.40195981
109.0647913 2.688894589
135.0440559 14.67279751
145.0284058 5.820328883
163.0389705 19.25030517
181.0495352 29.69849867

Name: +ve in-silico MS/MS by CFM-ID for LFOBKRHHGQULPP-UHFFFAOYSA-N
ID: LFOBKRHHGQULPP-UHFFFAOYSA-N
Comment: Energy1
Num peaks: 20
53.00219107 1.478447178
55.01784114 1.286294743
57.0334912 1.094431688
67.01784114 2.81364735
79.01784114 1.518737266
81.0334912 2.567674019
83.04914126 2.43821073
96.99202031 1.122106222
99.00767038 0.987127337
105.0334912 1.219453055
107.0491413 13.44559283
109.0647913 3.74291473
117.0334912 4.506095652
119.0491413 3.949278509
133.0284058 0.8545294186
135.0440559 12.07790145
137.0597059 1.415233096
145.0284058 4.782212047
163.0389705 12.76268342
181.0495352 6.656506513

Name: +ve in-silico MS/MS by CFM-ID for LFOBKRHHGQULPP-UHFFFAOYSA-N
ID: LFOBKRHHGQULPP-UHFFFAOYSA-N
Comment: Energy2
Num peaks: 26
39.02292652 3.414773737
49.00727645 5.240983671
51.02292652 4.159776892
53.00219107 5.719185807
53.03857658 4.381476058
55.01784114 2.633644663
57.0334912 0.9532406996
65.00219107 4.159411627
65.03857658 4.107584069
67.01784114 3.377500351
72.99202031 0.9203895593
75.02292652 1.236391765
77.00219107 1.351542513
77.03857658 4.873566381
79.01784114 5.167638533
79.05422664 4.394810761
81.0334912 5.240042411
83.04914126 1.766364363
91.05422664 1.507952443
93.0334912 1.403678639
105.0334912 3.002519918
107.0491413 4.412685232
109.0647913 1.070199518
117.0334912 2.099371066
119.0491413 2.504335649
135.0440559 1.35321867

Name: +ve in-silico MS/MS by CFM-ID for VBYBOTZNHKAJPM-UHFFFAOYSA-N
ID: VBYBOTZNHKAJPM-UHFFFAOYSA-N
Comment: Energy0
Num peaks: 6
43.01784114 0.7645660004
61.00841932 1.690141373
117.0346341 1.276228056
143.0338851 3.241529586
145.0295487 17.52374548
163.0401134 66.19045361

Name: +ve in-silico MS/MS by CFM-ID for VBYBOTZNHKAJPM-UHFFFAOYSA-N
ID: VBYBOTZNHKAJPM-UHFFFAOYSA-N
Comment: Energy1
Num peaks: 12
45.0135047 1.114340728
72.99202031 2.293348253
85.00841932 1.480615496
87.02406939 1.323480027
103.002585 1.033341186
104.9982486 2.174240659
117.0346341 1.474842887
133.0295487 1.321014008
135.0451988 1.108439346
143.0338851 2.693731132
145.0295487 18.72456763
163.0401134 45.76253128

Name: +ve in-silico MS/MS by CFM-ID for VBYBOTZNHKAJPM-UHFFFAOYSA-N
ID: VBYBOTZNHKAJPM-UHFFFAOYSA-N
Comment: Energy2
Num peaks: 21
25.00727645 3.751862314
39.02292652 7.697299721
41.00219107 5.368193704
42.99785464 6.648958499
43.01784114 2.23235192
45.0135047 2.037555796
53.00219107 9.030502542
55.01784114 4.905480019
57.0135047 7.173014978
57.0334912 3.005147943
58.99276926 1.746148343
59.02915477 2.63861333
61.00841932 3.169000869
65.00219107 1.172143696
73.00841932 1.455860334
85.00841932 6.264763912
87.02406939 1.427752378
117.0346341 1.119365143
125.0233204 1.574105769
127.018984 3.70990442
145.0295487 3.873658227

Name: +ve in-silico MS/MS by CFM-ID for YFRDJVJDAXMXSQ-UHFFFAOYSA-N
ID: YFRDJVJDAXMXSQ-UHFFFAOYSA-N
Comment: Energy0
Num peaks: 6
105.0334912 6.899216117
117.0334912 3.063608221
135.0440559 13.22053898
153.0546206 27.6513526
163.0389705 15.20655741
181.0495352 25.35511023

Name: +ve in-silico MS/MS by CFM-ID for YFRDJVJDAXMXSQ-UHFFFAOYSA-N
ID: YFRDJVJDAXMXSQ-UHFFFAOYSA-N
Comment: Energy1
Num peaks: 7
29.00219107 3.60060238
91.05422664 9.549901784
105.0334912 8.286791472
135.0440559 25.83394769
153.0546206 11.03387173
163.0389705 14.24418019
181.0495352 9.73737504

Name: +ve in-silico MS/MS by CFM-ID for YFRDJVJDAXMXSQ-UHFFFAOYSA-N
ID: YFRDJVJDAXMXSQ-UHFFFAOYSA-N
Comment: Energy2
Num peaks: 11
29.00219107 1.873570331
49.00727645 2.985157301
79.05422664 17.90292575
91.05422664 12.98354608
93.06987671 1.952748878
105.0334912 16.57619857
107.0491413 3.475794075
117.0334912 5.487404704
119.0491413 3.565602261
135.0440559 11.01397451
153.0546206 3.133933194

Name: +ve in-silico MS/MS by CFM-ID for PEMWTYSIYOHJDB-UHFFFAOYSA-N
ID: PEMWTYSIYOHJDB-UHFFFAOYSA-N
Comment: Energy0
Num peaks: 6
61.0396392 6.032473829
121.0131497 9.68353189
135.0400331 9.783365758
163.0349477 7.323660661
164.0189633 9.439635176
181.0455124 39.77431591

Name: +ve in-silico MS/MS by CFM-ID for PEMWTYSIYOHJDB-UHFFFAOYSA-N
ID: PEMWTYSIYOHJDB-UHFFFAOYSA-N
Comment: Energy1
Num peaks: 7
44.0130901 8.352359395
61.0396392 41.21718693
120.0291341 8.692723432
121.0131497 6.639205569
138.0396988 7.392942152
163.0349477 3.660321481
164.0189633 4.482550558

Name: +ve in-silico MS/MS by CFM-ID for PEMWTYSIYOHJDB-UHFFFAOYSA-N
ID: PEMWTYSIYOHJDB-UHFFFAOYSA-N
Comment: Energy2
Num peaks: 9
43.02907452 7.17202637
44.0130901 20.36792554
61.0396392 27.07851293
72.99202031 3.102400836
75.00767038 3.116600309
103.002585 4.408282315
118.9974996 1.682715549
120.0291341 6.69642961
121.0131497 7.369152795

Name: +ve in-silico MS/MS by CFM-ID for NLZHANKXENJYQY-UHFFFAOYSA-N
ID: NLZHANKXENJYQY-UHFFFAOYSA-N
Comment: Energy0
Num peaks: 6
95.04914126 17.18513166
97.06479133 2.307205089
105.0334912 3.550163219
113.0597059 1.377231813
123.0440559 20.51778602
141.0546206 46.53619608

Name: +ve in-silico MS/MS by CFM-ID for NLZHANKXENJYQY-UHFFFAOYSA-N
ID: NLZHANKXENJYQY-UHFFFAOYSA-N
Comment: Energy1
Num peaks: 16
39.02292652 1.485903682
53.00219107 1.319095116
53.03857658 1.714341005
55.01784114 2.101514608
63.02292652 2.518612325
67.01784114 1.47610407
67.05422664 2.567023402
69.0334912 1.367931116
79.05422664 1.514779423
81.0334912 1.592907966
95.04914126 22.74967761
97.06479133 3.922905568
105.0334912 4.504860347
113.0597059 4.235324264
123.0440559 15.47711955
141.0546206 12.44534978

Name: +ve in-silico MS/MS by CFM-ID for NLZHANKXENJYQY-UHFFFAOYSA-N
ID: NLZHANKXENJYQY-UHFFFAOYSA-N
Comment: Energy2
Num peaks: 22
25.00727645 2.916595369
27.02292652 1.76998383
39.02292652 6.161901477
41.00219107 3.07836485
41.03857658 5.401307329
43.01784114 1.886051141
49.00727645 4.138491525
51.02292652 8.683092183
53.03857658 8.561798038
55.01784114 2.39127469
65.03857658 3.618534591
67.01784114 1.882073611
67.05422664 8.751594026
69.0334912 2.521797402
69.06987671 1.888273877
79.01784114 2.424222741
79.05422664 3.324552746
81.0334912 2.19456018
95.04914126 3.917524359
97.02840582 1.941912571
105.0334912 1.950443872
113.0597059 1.613525453

Name: +ve in-silico MS/MS by CFM-ID for BQMIVOFMXLOFIK-UHFFFAOYSA-N
ID: BQMIVOFMXLOFIK-UHFFFAOYSA-N
Comment: Energy0
Num peaks: 6
81.0334912 1.164907164
95.04914126 21.32093478
97.06479133 3.853142772
105.0334912 3.029652716
123.0440559 34.11901618
141.0546206 29.58949646

Name: +ve in-silico MS/MS by CFM-ID for BQMIVOFMXLOFIK-UHFFFAOYSA-N
ID: BQMIVOFMXLOFIK-UHFFFAOYSA-N
Comment: Energy1
Num peaks: 9
55.01784114 1.78793699
69.0334912 1.93910639
79.05422664 1.784116044
81.0334912 2.136119841
95.04914126 29.30470364
97.06479133 4.713830954
105.0334912 5.911853036
123.0440559 25.02628784
141.0546206 8.188317891

Name: +ve in-silico MS/MS by CFM-ID for BQMIVOFMXLOFIK-UHFFFAOYSA-N
ID: BQMIVOFMXLOFIK-UHFFFAOYSA-N
Comment: Energy2
Num peaks: 19
39.02292652 3.787986181
41.03857658 5.851743764
43.05422664 4.167081509
49.00727645 6.777173766
51.02292652 5.199774621
53.00219107 3.282261505
53.03857658 6.51812451
63.02292652 5.174245255
65.03857658 4.723260936
67.01784114 3.37794586
67.05422664 3.184258539
69.0334912 3.129700951
79.01784114 3.10312887
79.05422664 3.515248301
81.0334912 5.943453407
93.0334912 2.255456946
95.04914126 4.710314576
105.0334912 3.271011486
123.0440559 2.639355133

Name: +ve in-silico MS/MS by CFM-ID for AFDWVFMHWAWASL-UHFFFAOYSA-N
ID: AFDWVFMHWAWASL-UHFFFAOYSA-N
Comment: Energy0
Num peaks: 6
85.00841932 2.822527439
103.018984 3.706339939
117.0346341 5.462943181
127.018984 12.27525001
145.0295487 44.2228635
163.0401134 19.48595508

Name: +ve in-silico MS/MS by CFM-ID for AFDWVFMHWAWASL-UHFFFAOYSA-N
ID: AFDWVFMHWAWASL-UHFFFAOYSA-N
Comment: Energy1
Num peaks: 11
70.99276926 1.474005358
75.02406939 4.237075637
101.0397195 2.195319297
103.018984 7.730704277
115.018984 2.256918535
117.0346341 9.8898421
119.0502841 3.149486718
127.018984 10.0574015
135.0451988 2.176018324
145.0295487 26.24116805
163.0401134 11.90156417

Name: +ve in-silico MS/MS by CFM-ID for AFDWVFMHWAWASL-UHFFFAOYSA-N
ID: AFDWVFMHWAWASL-UHFFFAOYSA-N
Comment: Energy2
Num peaks: 22
41.00219107 2.108567586
42.99785464 6.37822793
44.99710569 2.659810695
45.0135047 3.600376475
53.00219107 5.216220964
55.01784114 1.88174882
57.0135047 3.886487862
57.0334912 1.516053137
59.02915477 10.27062252
69.0135047 2.630422519
71.02915477 2.102528664
73.04480483 4.695628832
75.02406939 1.38790423
85.00841932 5.182071066
97.00841932 1.930570558
97.02840582 2.686826171
99.02406939 2.046612921
101.0397195 3.82482022
103.018984 8.2143027
117.0346341 3.411502997
127.018984 3.096125085
145.0295487 1.956712626

Name: +ve in-silico MS/MS by CFM-ID for DIJHPRZBNVWQEO-UHFFFAOYSA-N
ID: DIJHPRZBNVWQEO-UHFFFAOYSA-N
Comment: Energy0
Num peaks: 6
107.0491413 18.80652761
109.0647913 3.198514802
135.0440559 25.11519553
137.0597059 2.03113914
163.0389705 16.32518176
181.0495352 26.78650641

Name: +ve in-silico MS/MS by CFM-ID for DIJHPRZBNVWQEO-UHFFFAOYSA-N
ID: DIJHPRZBNVWQEO-UHFFFAOYSA-N
Comment: Energy1
Num peaks: 6
107.0491413 15.92762706
109.0647913 2.320230609
135.0440559 39.88614913
137.0597059 3.423005326
163.0389705 12.11581416
181.0495352 6.519498595

Name: +ve in-silico MS/MS by CFM-ID for DIJHPRZBNVWQEO-UHFFFAOYSA-N
ID: DIJHPRZBNVWQEO-UHFFFAOYSA-N
Comment: Energy2
Num peaks: 13
63.02292652 4.297316843
65.00219107 1.638033992
65.03857658 9.484776182
79.05422664 20.71683909
81.0334912 3.699427741
91.01784114 7.30051597
91.05422664 3.547200098
93.0334912 3.061669031
105.0334912 2.576020381
107.0491413 17.1158361
109.0647913 3.381735701
119.0491413 2.204555266
135.0440559 2.520324708

Name: +ve in-silico MS/MS by CFM-ID for SBZLJDKAHWMJMJ-UHFFFAOYSA-N
ID: SBZLJDKAHWMJMJ-UHFFFAOYSA-N
Comment: Energy0
Num peaks: 6
105.0334912 3.577318418
107.0491413 16.59386302
109.0647913 2.746010004
135.0440559 22.26844077
163.0389705 24.27937225
181.0495352 21.46359251

Name: +ve in-silico MS/MS by CFM-ID for SBZLJDKAHWMJMJ-UHFFFAOYSA-N
ID: SBZLJDKAHWMJMJ-UHFFFAOYSA-N
Comment: Energy1
Num peaks: 7
105.0334912 2.900746254
107.0491413 14.6627074
135.0440559 38.346353
137.0597059 3.200029677
145.0284058 2.254560007
163.0389705 13.54597439
181.0495352 5.863606722

Name: +ve in-silico MS/MS by CFM-ID for SBZLJDKAHWMJMJ-UHFFFAOYSA-N
ID: SBZLJDKAHWMJMJ-UHFFFAOYSA-N
Comment: Energy2
Num peaks: 15
49.00727645 5.322833877
51.02292652 4.320509217
53.03857658 2.159523867
63.02292652 3.384841988
65.03857658 2.885013214
75.02292652 5.410236699
77.03857658 10.00227501
79.01784114 4.59803151
79.05422664 11.40115291
81.0334912 3.120866116
91.05422664 2.937682135
105.0334912 9.068398648
107.0491413 11.90300331
109.0647913 2.302145542
135.0440559 2.557268088

Name: +ve in-silico MS/MS by CFM-ID for PPFOOCLTOBBXPS-UHFFFAOYSA-N
ID: PPFOOCLTOBBXPS-UHFFFAOYSA-N
Comment: Energy0
Num peaks: 6
119.0491413 2.253870932
121.0284058 0.9565121891
137.0597059 1.106969327
145.0284058 1.271051195
163.0389705 48.4975817
181.0495352 43.9132524

Name: +ve in-silico MS/MS by CFM-ID for PPFOOCLTOBBXPS-UHFFFAOYSA-N
ID: PPFOOCLTOBBXPS-UHFFFAOYSA-N
Comment: Energy1
Num peaks: 6
121.0284058 5.957197056
135.0440559 7.419061327
139.0389705 11.22726114
153.0546206 3.269105248
163.0389705 37.06851169
181.0495352 21.71350286

Name: +ve in-silico MS/MS by CFM-ID for PPFOOCLTOBBXPS-UHFFFAOYSA-N
ID: PPFOOCLTOBBXPS-UHFFFAOYSA-N
Comment: Energy2
Num peaks: 11
41.00219107 14.70772643
43.01784114 4.354508364
49.00727645 4.216420948
51.02292652 3.312667851
68.99710569 4.281493782
119.0491413 20.69772345
121.0284058 17.13982678
137.0597059 2.390519839
139.0389705 2.386137486
145.0284058 2.319613613
163.0389705 5.31203085

Name: +ve in-silico MS/MS by CFM-ID for BQLSCAPEANVCOG-UHFFFAOYSA-N
ID: BQLSCAPEANVCOG-UHFFFAOYSA-N
Comment: Energy0
Num peaks: 6
119.0491413 4.411608065
121.0284058 3.268803615
135.0440559 1.017682566
137.0233204 0.2314229682
145.0284058 1.383961266
163.0389705 88.71784037

Name: +ve in-silico MS/MS by CFM-ID for BQLSCAPEANVCOG-UHFFFAOYSA-N
ID: BQLSCAPEANVCOG-UHFFFAOYSA-N
Comment: Energy1
Num peaks: 6
68.99710569 1.996530461
119.0491413 7.275787419
121.0284058 12.57671967
135.0440559 24.16519575
145.0284058 3.025055193
163.0389705 39.9849415

Name: +ve in-silico MS/MS by CFM-ID for BQLSCAPEANVCOG-UHFFFAOYSA-N
ID: BQLSCAPEANVCOG-UHFFFAOYSA-N
Comment: Energy2
Num peaks: 12
41.00219107 10.89836539
49.00727645 6.727052647
51.02292652 4.905174581
63.02292652 4.4365058
65.00219107 2.089345137
68.99710569 1.791278776
93.0334912 3.93216441
101.0385766 18.14605316
117.0334912 2.559118486
119.0491413 12.48280122
121.0284058 11.09610153
135.0440559 2.304377303

Name: +ve in-silico MS/MS by CFM-ID for ZHLWCBHWYUISFY-UHFFFAOYSA-N
ID: ZHLWCBHWYUISFY-UHFFFAOYSA-N
Comment: Energy0
Num peaks: 6
72.99202031 3.224506051
107.0491413 20.57391315
135.0440559 7.657026611
145.0284058 3.597345699
163.0389705 23.8897095
181.0495352 30.10584069

Name: +ve in-silico MS/MS by CFM-ID for ZHLWCBHWYUISFY-UHFFFAOYSA-N
ID: ZHLWCBHWYUISFY-UHFFFAOYSA-N
Comment: Energy1
Num peaks: 7
79.05422664 5.920922427
107.0491413 32.02720443
119.0491413 3.685346782
135.0440559 10.61277113
145.0284058 5.510925826
163.0389705 16.20341608
181.0495352 7.295992071

Name: +ve in-silico MS/MS by CFM-ID for ZHLWCBHWYUISFY-UHFFFAOYSA-N
ID: ZHLWCBHWYUISFY-UHFFFAOYSA-N
Comment: Energy2
Num peaks: 14
44.99710569 2.10269106
49.00727645 7.089911435
51.02292652 5.58990784
53.03857658 2.37609375
56.99710569 2.497794523
63.02292652 9.421461072
65.03857658 3.820260546
72.99202031 7.65931371
79.05422664 8.094794066
91.05422664 8.988591025
105.0334912 5.372066161
107.0491413 13.78265722
117.0334912 1.865705532
119.0491413 1.901941657

Name: +ve in-silico MS/MS by CFM-ID for WXJHMNZQLGAPMI-UHFFFAOYSA-N
ID: WXJHMNZQLGAPMI-UHFFFAOYSA-N
Comment: Energy0
Num peaks: 10
43.01784114 5.708753829
45.0334912 3.008635906
74.98991214 7.573861804
77.0055622 8.735096863
101.0055622 1.989184074
103.0212123 4.904673128
121.0317769 2.654358143
127.0212123 10.6531516
145.0317769 25.57170753
163.0423416 10.18093439

Name: +ve in-silico MS/MS by CFM-ID for WXJHMNZQLGAPMI-UHFFFAOYSA-N
ID: WXJHMNZQLGAPMI-UHFFFAOYSA-N
Comment: Energy1
Num peaks: 12
41.00219107 2.791716493
43.01784114 22.03005632
45.0334912 7.068401286
69.0334912 9.286336879
71.04914126 1.720723173
74.98991214 2.735592521
77.0055622 5.898380127
87.04405588 3.734906346
103.0212123 2.531797595
127.0212123 7.978571806
145.0317769 12.22427767
163.0423416 3.408524736

Name: +ve in-silico MS/MS by CFM-ID for WXJHMNZQLGAPMI-UHFFFAOYSA-N
ID: WXJHMNZQLGAPMI-UHFFFAOYSA-N
Comment: Energy2
Num peaks: 17
25.00727645 2.28779291
27.02292652 2.080576575
41.00219107 2.063645979
43.01784114 6.945649127
44.97934745 2.893284558
45.0334912 3.329530912
46.99499752 2.343525439
56.97934745 10.60009091
58.99499752 8.220190653
61.01064758 2.530548265
72.97426207 1.777810476
74.98991214 9.790474229
77.0055622 2.952445654
98.98991214 2.554450765
101.0055622 4.222129411
103.0212123 14.42688338
127.0212123 1.681034586

Name: +ve in-silico MS/MS by CFM-ID for GCYDLHUOCJYQSV-UHFFFAOYSA-N
ID: GCYDLHUOCJYQSV-UHFFFAOYSA-N
Comment: Energy0
Num peaks: 6
51.02292652 1.047954543
95.04914126 12.10187986
97.06479133 3.992413278
105.0334912 1.822156657
123.0440559 33.96815119
141.0546206 37.75482414

Name: +ve in-silico MS/MS by CFM-ID for GCYDLHUOCJYQSV-UHFFFAOYSA-N
ID: GCYDLHUOCJYQSV-UHFFFAOYSA-N
Comment: Energy1
Num peaks: 9
39.02292652 2.450599711
51.02292652 2.94789978
53.03857658 1.81641108
67.05422664 2.132570703
95.04914126 18.81488573
97.06479133 6.915647929
105.0334912 5.10930561
123.0440559 28.69386861
141.0546206 11.20334853

Name: +ve in-silico MS/MS by CFM-ID for GCYDLHUOCJYQSV-UHFFFAOYSA-N
ID: GCYDLHUOCJYQSV-UHFFFAOYSA-N
Comment: Energy2
Num peaks: 16
39.02292652 14.10769662
41.00219107 1.899356219
41.03857658 6.760840209
49.00727645 11.97563404
51.02292652 9.319127101
53.03857658 9.584816117
55.01784114 2.287111221
55.05422664 5.479385018
65.00219107 2.224335256
65.03857658 1.89534575
67.01784114 3.370242481
69.0334912 3.079799332
81.0334912 2.409122039
95.04914126 1.765983347
105.0334912 1.80732438
123.0440559 2.247413195

Name: +ve in-silico MS/MS by CFM-ID for XYFKMPNCQVCULK-UHFFFAOYSA-N
ID: XYFKMPNCQVCULK-UHFFFAOYSA-N
Comment: Energy0
Num peaks: 6
49.00727645 1.821756835
51.02292652 1.685649949
95.04914126 5.636105671
105.0334912 8.309004974
123.0440559 41.98305579
141.0546206 30.81700483

Name: +ve in-silico MS/MS by CFM-ID for XYFKMPNCQVCULK-UHFFFAOYSA-N
ID: XYFKMPNCQVCULK-UHFFFAOYSA-N
Comment: Energy1
Num peaks: 7
51.02292652 6.341195373
79.05422664 4.939830934
95.04914126 12.48966766
97.06479133 2.505350388
105.0334912 14.59201801
123.0440559 27.61813831
141.0546206 11.59872609

Name: +ve in-silico MS/MS by CFM-ID for XYFKMPNCQVCULK-UHFFFAOYSA-N
ID: XYFKMPNCQVCULK-UHFFFAOYSA-N
Comment: Energy2
Num peaks: 16
39.02292652 10.45258454
41.00219107 2.272091439
41.03857658 4.300649928
49.00727645 17.0325249
51.02292652 13.46518059
53.00219107 1.507467261
53.03857658 10.03197646
55.01784114 2.217037605
55.05422664 2.09289477
67.01784114 1.845378604
69.0334912 1.738491125
79.05422664 4.830632332
95.01275576 1.691585259
97.02840582 1.88800794
105.0334912 2.513834375
123.0440559 2.415427924

Name: +ve in-silico MS/MS by CFM-ID for IAOSXLJYKPPCAD-UHFFFAOYSA-N
ID: IAOSXLJYKPPCAD-UHFFFAOYSA-N
Comment: Energy0
Num peaks: 6
53.03857658 0.6450062062
95.04914126 7.313479612
97.06479133 1.650037473
105.0334912 1.992511977
123.0440559 37.57051687
141.0546206 42.3730213

Name: +ve in-silico MS/MS by CFM-ID for IAOSXLJYKPPCAD-UHFFFAOYSA-N
ID: IAOSXLJYKPPCAD-UHFFFAOYSA-N
Comment: Energy1
Num peaks: 12
39.02292652 2.092736559
41.03857658 2.105782594
51.02292652 2.431323752
53.03857658 3.14222429
55.01784114 2.431209669
57.0334912 2.227796389
67.05422664 2.085223895
95.04914126 13.09475653
97.06479133 4.114336453
105.0334912 4.897181632
123.0440559 29.2759512
141.0546206 12.7119129

Name: +ve in-silico MS/MS by CFM-ID for IAOSXLJYKPPCAD-UHFFFAOYSA-N
ID: IAOSXLJYKPPCAD-UHFFFAOYSA-N
Comment: Energy2
Num peaks: 21
27.02292652 1.460877626
39.02292652 7.355323782
41.00219107 4.286982786
41.03857658 7.809314409
43.05422664 4.084301157
49.00727645 6.020348422
51.02292652 6.887320992
53.00219107 2.790029913
53.03857658 10.29452787
55.01784114 3.238857653
55.05422664 1.833493197
65.00219107 2.653844185
67.01784114 4.318409026
67.05422664 1.45252364
69.0334912 2.796245679
79.01784114 2.18601652
81.0334912 2.18682507
83.01275576 1.763855673
95.04914126 2.173817934
105.0334912 2.121017913
123.0440559 2.497401883

Name: +ve in-silico MS/MS by CFM-ID for DASFZURZNYAIMX-UHFFFAOYSA-N
ID: DASFZURZNYAIMX-UHFFFAOYSA-N
Comment: Energy0
Num peaks: 6
133.0284058 1.728775072
135.0440559 14.3038153
137.0597059 4.571716347
145.0284058 3.106976531
163.0389705 21.05967603
181.0495352 48.77849414

Name: +ve in-silico MS/MS by CFM-ID for DASFZURZNYAIMX-UHFFFAOYSA-N
ID: DASFZURZNYAIMX-UHFFFAOYSA-N
Comment: Energy1
Num peaks: 6
133.0284058 3.888860745
135.0440559 24.31512365
137.0597059 8.073075183
145.0284058 6.590636799
163.0389705 21.35602062
181.0495352 15.9548295

Name: +ve in-silico MS/MS by CFM-ID for DASFZURZNYAIMX-UHFFFAOYSA-N
ID: DASFZURZNYAIMX-UHFFFAOYSA-N
Comment: Energy2
Num peaks: 25
39.02292652 2.505055441
41.00219107 4.787271952
49.00727645 6.970578998
51.02292652 1.609449679
63.02292652 1.798415831
65.00219107 1.524128054
65.03857658 5.989495567
67.01784114 1.359703965
75.02292652 2.601160919
77.03857658 1.620097234
83.01275576 1.144262619
89.00219107 4.497440752
91.01784114 8.609916374
93.0334912 5.717180445
105.0334912 3.736055583
107.0491413 2.806390371
109.0284058 1.659067077
117.0334912 4.073943399
119.0491413 3.231904552
121.0284058 1.330861906
133.0284058 1.748808152
135.0076704 1.561292743
135.0440559 3.022754768
145.0284058 3.976591354
163.0389705 2.799919473

Name: +ve in-silico MS/MS by CFM-ID for CNLMEVZLTPWXQO-UHFFFAOYSA-N
ID: CNLMEVZLTPWXQO-UHFFFAOYSA-N
Comment: Energy0
Num peaks: 6
133.0284058 1.392849179
135.0440559 14.06945619
137.0597059 4.523246085
151.0389705 0.905843553
163.0389705 24.86299678
181.0495352 49.17279311

Name: +ve in-silico MS/MS by CFM-ID for CNLMEVZLTPWXQO-UHFFFAOYSA-N
ID: CNLMEVZLTPWXQO-UHFFFAOYSA-N
Comment: Energy1
Num peaks: 6
105.0334912 3.116025338
119.0491413 3.464714761
135.0440559 24.16268878
137.0597059 7.940666383
163.0389705 28.60598168
181.0495352 16.04275543

Name: +ve in-silico MS/MS by CFM-ID for CNLMEVZLTPWXQO-UHFFFAOYSA-N
ID: CNLMEVZLTPWXQO-UHFFFAOYSA-N
Comment: Energy2
Num peaks: 18
39.02292652 4.680576016
51.02292652 1.390315258
53.00219107 1.780336859
65.03857658 11.01746886
68.99710569 1.642183031
77.00219107 3.599493996
79.01784114 2.131824511
81.0334912 1.450529975
93.0334912 9.593577721
95.04914126 2.303119785
105.0334912 9.142890212
107.0127558 2.617256173
107.0491413 3.078912599
109.0284058 4.796418675
119.0491413 7.682936067
133.0284058 1.761032521
135.0440559 4.716142972
163.0389705 7.575525002

Name: +ve in-silico MS/MS by CFM-ID for MVKYABWMUNPXGG-UHFFFAOYSA-N
ID: MVKYABWMUNPXGG-UHFFFAOYSA-N
Comment: Energy0
Num peaks: 6
133.0284058 1.729697514
135.0440559 14.30777567
137.0597059 4.571598195
145.0284058 3.108326215
163.0389705 21.07058012
181.0495352 48.80250307

Name: +ve in-silico MS/MS by CFM-ID for MVKYABWMUNPXGG-UHFFFAOYSA-N
ID: MVKYABWMUNPXGG-UHFFFAOYSA-N
Comment: Energy1
Num peaks: 7
119.0491413 2.895389309
133.0284058 3.847265073
135.0440559 23.9069567
137.0597059 7.979000662
145.0284058 6.594833376
163.0389705 21.33061206
181.0495352 15.89377517

Name: +ve in-silico MS/MS by CFM-ID for MVKYABWMUNPXGG-UHFFFAOYSA-N
ID: MVKYABWMUNPXGG-UHFFFAOYSA-N
Comment: Energy2
Num peaks: 24
39.02292652 2.467014439
41.00219107 2.769656739
49.00727645 9.425724794
51.02292652 3.873776462
63.02292652 2.261360119
65.00219107 2.254388394
65.03857658 5.608733374
67.01784114 1.585286592
68.99710569 1.476267795
75.02292652 2.590938812
77.03857658 1.595500904
91.01784114 9.085786576
93.0334912 5.665908947
105.0334912 3.587263249
107.0127558 1.513927393
107.0491413 2.523111713
109.0284058 2.264218188
117.0334912 4.073438034
119.0491413 3.113750095
121.0284058 1.543566777
133.0284058 1.762936574
135.0440559 3.029022182
145.0284058 3.9116914
163.0389705 2.792449961

Name: +ve in-silico MS/MS by CFM-ID for YBSAMWVRKAEQLT-UHFFFAOYSA-N
ID: YBSAMWVRKAEQLT-UHFFFAOYSA-N
Comment: Energy0
Num peaks: 6
135.0440559 14.87732504
137.0597059 4.829203672
149.0233204 3.153786979
151.0389705 1.952536947
163.0389705 17.79685054
181.0495352 52.75636782

Name: +ve in-silico MS/MS by CFM-ID for YBSAMWVRKAEQLT-UHFFFAOYSA-N
ID: YBSAMWVRKAEQLT-UHFFFAOYSA-N
Comment: Energy1
Num peaks: 6
105.0334912 2.159462268
135.0440559 26.74816604
137.0597059 9.656944629
149.0233204 3.238794532
163.0389705 23.2505288
181.0495352 18.09816145

Name: +ve in-silico MS/MS by CFM-ID for YBSAMWVRKAEQLT-UHFFFAOYSA-N
ID: YBSAMWVRKAEQLT-UHFFFAOYSA-N
Comment: Energy2
Num peaks: 22
15.02292652 1.167278158
29.00219107 1.39159137
39.02292652 1.308571723
49.00727645 4.89080736
51.02292652 6.105045012
53.00219107 1.585431926
55.01784114 2.487858054
77.00219107 14.31052671
79.01784114 11.26573202
81.0334912 5.487725165
91.01784114 2.696434544
93.0334912 2.702732591
95.01275576 2.997998834
105.0334912 4.387837323
107.0491413 1.586019594
109.0284058 1.875311665
121.0284058 2.342862105
133.0284058 3.101388812
135.0440559 3.502308735
149.0233204 2.225674131
151.0389705 1.290908619
163.0389705 1.29413295

Name: +ve in-silico MS/MS by CFM-ID for KIGMFKZMNIHLSU-UHFFFAOYSA-N
ID: KIGMFKZMNIHLSU-UHFFFAOYSA-N
Comment: Energy0
Num peaks: 6
121.0284058 6.695282899
123.0440559 1.68379001
149.0233204 19.12439798
151.0389705 3.313123341
163.0389705 9.411935454
181.0495352 53.96677884

Name: +ve in-silico MS/MS by CFM-ID for KIGMFKZMNIHLSU-UHFFFAOYSA-N
ID: KIGMFKZMNIHLSU-UHFFFAOYSA-N
Comment: Energy1
Num peaks: 6
121.0284058 10.87393151
149.0233204 21.61578982
151.0389705 3.518031184
153.0546206 2.558983544
163.0389705 13.89001726
181.0495352 27.84979224

Name: +ve in-silico MS/MS by CFM-ID for KIGMFKZMNIHLSU-UHFFFAOYSA-N
ID: KIGMFKZMNIHLSU-UHFFFAOYSA-N
Comment: Energy2
Num peaks: 20
39.02292652 1.765680287
49.00727645 5.092128357
51.02292652 5.938649961
53.03857658 1.337774621
65.00219107 1.986737418
67.01784114 1.689662201
77.00219107 11.50553749
79.01784114 9.193956518
81.0334912 2.524531244
91.01784114 3.590830211
92.99710569 1.334291142
93.0334912 3.637919754
95.01275576 2.391894956
105.0334912 5.390755729
107.0127558 2.17721479
121.0284058 6.80778101
123.0440559 1.45640402
133.0284058 5.555907908
135.0440559 2.338477473
149.0233204 5.299133697

Name: +ve in-silico MS/MS by CFM-ID for TVYRJQXMQNZLNO-UHFFFAOYSA-N
ID: TVYRJQXMQNZLNO-UHFFFAOYSA-N
Comment: Energy0
Num peaks: 6
135.0440559 13.34990704
137.0597059 4.503426751
145.0284058 3.279796905
163.0389705 22.66443771
165.0182351 2.088452499
181.0495352 47.75193676

Name: +ve in-silico MS/MS by CFM-ID for TVYRJQXMQNZLNO-UHFFFAOYSA-N
ID: TVYRJQXMQNZLNO-UHFFFAOYSA-N
Comment: Energy1
Num peaks: 6
117.0334912 4.403842292
135.0440559 22.25729843
137.0597059 8.554621794
145.0284058 5.065934845
163.0389705 24.25474618
181.0495352 16.60325742

Name: +ve in-silico MS/MS by CFM-ID for TVYRJQXMQNZLNO-UHFFFAOYSA-N
ID: TVYRJQXMQNZLNO-UHFFFAOYSA-N
Comment: Energy2
Num peaks: 21
41.00219107 4.235720781
43.01784114 2.492883623
49.00727645 4.784608176
51.02292652 2.509230219
67.01784114 1.760798429
75.02292652 5.985065919
77.00219107 2.16793381
77.03857658 3.166156322
79.01784114 2.4083073
91.01784114 14.31286079
92.99710569 2.037255269
93.0334912 4.309847407
105.0334912 3.697930705
107.0491413 2.025356864
117.0334912 1.756983478
119.0491413 4.583691566
121.0284058 2.698036613
135.0440559 2.87497531
145.0284058 5.974126232
147.0076704 2.050988376
163.0389705 4.19574355

Name: +ve in-silico MS/MS by CFM-ID for ZEKWBTCRUXTFDP-UHFFFAOYSA-N
ID: ZEKWBTCRUXTFDP-UHFFFAOYSA-N
Comment: Energy0
Num peaks: 6
117.0334912 11.24095584
119.0491413 1.045278548
135.0440559 0.3570570018
145.0284058 37.27528464
147.0076704 0.2456229458
163.0389705 47.51856862

Name: +ve in-silico MS/MS by CFM-ID for ZEKWBTCRUXTFDP-UHFFFAOYSA-N
ID: ZEKWBTCRUXTFDP-UHFFFAOYSA-N
Comment: Energy1
Num peaks: 8
49.00727645 2.203708159
87.02292652 2.219188434
89.03857658 4.365455976
117.0334912 29.69133292
133.0284058 2.169064557
135.0440559 2.255876184
145.0284058 22.61356534
163.0389705 15.31724014

Name: +ve in-silico MS/MS by CFM-ID for ZEKWBTCRUXTFDP-UHFFFAOYSA-N
ID: ZEKWBTCRUXTFDP-UHFFFAOYSA-N
Comment: Energy2
Num peaks: 17
25.00727645 5.095193356
39.02292652 5.44569459
41.03857658 1.397120949
49.00727645 4.373599086
51.02292652 2.540397078
63.02292652 1.236572087
65.00219107 1.177854601
67.01784114 1.899812784
68.99710569 2.69020795
73.00727645 5.390761435
75.02292652 5.741983342
87.02292652 12.09301644
89.03857658 15.51441719
117.0334912 11.66629253
119.0491413 1.503951687
135.0440559 1.239277049
145.0284058 1.225989314
[truncated: 699,136 more chars]
