# Supplementary material for: Ion mobility collision cross-section atlas for known and unknown metabolite annotation in untargeted metabolomics
Source: Nat Commun. 2020 Aug 28;11:4334. doi: 10.1038/s41467-020-18171-8 (PMC7455731; doi:10.1038/s41467-020-18171-8)
Supplement: Supplementary file 8 — Supplementary Data 5 [file 41467_2020_18171_MOESM8_ESM.zip › 01_positive_mode/L0702/cfmid_result.txt]

1 0.58823529 CDSULTPOCMWJCM-UHFFFAOYSA-N O=C1CC2=C(OC1=O)C=CC=C2
2 0.47058824 AZIKNESYXDWYAO-UHFFFAOYSA-N O=C1COC2=CC=CC=C2C1=O
3 0.47058824 MJKVTPMWOKAVMS-UHFFFAOYSA-N OC1=CC2=CC=CC=C2OC1=O
4 0.47058824 QTGYQGJWPZYRCS-UHFFFAOYSA-N OC(=O)C1(O)OC1c1ccccc1
5 0.47058824 PMZBHPUNQNKBOA-UHFFFAOYSA-N Cc1cc(cc(c1)C(=O)O)C(=O)O
6 0.47058824 KXXCGNHXLBYWLH-UHFFFAOYSA-N OC(=O)C(=O)C(=C1CC=CC=C1)O
7 0.47058824 ORZKXFHHFNFYQQ-UHFFFAOYSA-N O=C1OC(=O)C2C=CC=CC2=C1
8 0.35294118 QMHILIQFOBNARN-UHFFFAOYSA-N OC(=O)C1=CC=CC2=C1OC=C2
9 0.35294118 GQYBCIHRWMPOOF-YVMONPNESA-N C1=CC(=CC=C1/C=C(/C(=O)O)\O)O
10 0.35294118 LFOBKRHHGQULPP-UHFFFAOYSA-N OC1=CCC(=CC(=O)C(=O)O)C=C1
11 0.35294118 DMEDOWYXHVUPMO-UHFFFAOYSA-N OC(=O)CC1=CC=C(C=C1)C(O)=O
12 0.35294118 JDPXRLUJNMAJLV-UHFFFAOYSA-N OC(=O)C(CC1=CC#CC(=C1)O)O
13 0.35294118 UELXHTVYZOVMKN-UHFFFAOYSA-N OC(=O)C1CC2=CC(O)=CC=C2O1
14 0.35294118 AIXWPYMQYNYHPJ-UHFFFAOYSA-N [H]C12CCC(C)(O1)C1=C2C(=O)OC1=O
15 0.35294118 GQYBCIHRWMPOOF-UHFFFAOYSA-N Oc1ccc(cc1)C=C(C(=O)O)O
16 0.35294118 OFAFSNWZWCTJSK-UHFFFAOYSA-N OC(=O)C(=Cc1ccccc1O)O
17 0.35294118 AEFCXEUJWYQCLS-UHFFFAOYSA-N OC(=O)CCC1=CC(=O)C(=O)C=C1
18 0.35294118 DJGDZQOVXNLQQH-UHFFFAOYSA-N [H]C12CC([H])(C=C1)C1=C2C(=O)OC1=O
19 0.35294118 IDTFANFXLFNLMC-UHFFFAOYSA-N COc1ccc(cc1)C(=O)C(=O)O
20 0.35294118 BQLSCAPEANVCOG-UHFFFAOYSA-N O=C1CC(=O)c2c(O1)cccc2
21 0.35294118 CFLSTTHDYSASGE-UHFFFAOYSA-N [H]C12OC(C)(C=C1)C1C2C(=O)OC1=O
22 0.35294118 FRPUZPKXFMJGKF-UHFFFAOYSA-N O=C1COC(=O)C2=CC=CC=C12
23 0.35294118 VRGZSNWIDWIIMX-UHFFFAOYSA-N O=C1C=CC23C(=CC=CC3O2)O1
24 0.35294118 PNYWALDMLUDDTA-UHFFFAOYSA-N OC(=O)C(=O)CC1=CC(O)=CC=C1
25 0.35294118 ZHQLTKAVLJKSKR-UHFFFAOYSA-N OC(=O)Cc1ccccc1C(=O)O
26 0.35294118 ZHLWCBHWYUISFY-UHFFFAOYSA-N OC(C(=O)C(=O)O)c1ccccc1
27 0.35294118 JEYHWEDPBYKYAA-UHFFFAOYSA-N OC(=O)C(=CC1=CC#CC=C1)O
28 0.35294118 MRULQDAIEXRSFI-UHFFFAOYSA-N Oc1ccc(cc1)C#CC(=O)O
29 0.35294118 URTPDSARMPGSPA-UHFFFAOYSA-N COC1=C2C(=O)OC(O)C2=CC=C1
30 0.35294118 BENJFDPHDCGUAQ-UHFFFAOYSA-N OC(=O)C1=COC2=CC=CC=C12
31 0.35294118 MYDXLPGWZNRWQN-UHFFFAOYSA-N OC(=O)C(=O)CC1=CC#CC=C1
32 0.35294118 AKHSBAVQPIRVAG-UHFFFAOYSA-N O=C1CC2=CC=CC=C2C(=O)O1
33 0.35294118 PKXCPZNIIUGDKY-UHFFFAOYSA-N COC1=CC(=CC#C1)C(C(=O)O)O
34 0.35294118 GOYGPIHRMGWMIG-UHFFFAOYSA-N O=C(C(=O)O)C=C1CC=CC=CO1
35 0.35294118 VMAJRFCXVOIAAS-UHFFFAOYSA-N O=C1OC=C(O1)C1=CC=CC=C1
36 0.35294118 LYHNUBGRBFVDSE-UHFFFAOYSA-N O=C1OC(=O)C23CC12C1CCC3O1
37 0.35294118 PXUVHRMOFVSGBU-UHFFFAOYSA-N OC(=O)C(=C)OC1=CC=CC=C1O
38 0.35294118 KKADPXVIOXHVKN-UHFFFAOYSA-N C1=CC(=CC=C1CC(=O)C(=O)O)O
39 0.35294118 ZEKWBTCRUXTFDP-UHFFFAOYSA-N OC1=C(C=CC(=O)O)C=CC#C1
40 0.35294118 DRBARRGCABOUIE-UHFFFAOYSA-N OC(=C(C(=O)O)O)c1ccccc1
41 0.35294118 HBROIXGCFOMZHG-UHFFFAOYSA-N O=C(c1ccccc1)COC(=O)O
42 0.35294118 MJCSMCRLGXYKRJ-UHFFFAOYSA-N OC(=O)C(=O)CC1=CC2C(C=C1)O2
43 0.35294118 REFGKRBOAQSFMU-UHFFFAOYSA-N OC(=O)C(=O)CC12C=CC=CC2O1
44 0.35294118 XXOIPIKRRBLWFR-UHFFFAOYSA-N OC(=O)C(=O)CC1=CC=CC2C1O2
45 0.35294118 HMBHAQMOBKLWRX-UHFFFAOYSA-N OC(=O)C1COc2c(O1)cccc2
46 0.35294118 VYVSCBZOSRUQCZ-UHFFFAOYSA-N OC(=O)C#CC1=CC=CC=C1O
47 0.35294118 GXUVFOYZZICKBR-UHFFFAOYSA-N C1OC2=C(O1)C1=C(OC=C1)C=C2
48 0.35294118 CWJJAFQCTXFSTA-UHFFFAOYSA-N Cc1ccc(c(c1)C(=O)O)C(=O)O
49 0.35294118 NEVCVWXFVIZBDE-UHFFFAOYSA-N OC(=O)C=CC1=CC=CC(=O)C1O
50 0.35294118 DBSGLQIKLWDTTD-UHFFFAOYSA-N O=CC1=CC2=C(C=C1)C(=O)OC2
51 0.35294118 DIJHPRZBNVWQEO-UHFFFAOYSA-N Oc1ccc(c(c1)C)C(=O)C(=O)O
52 0.35294118 ZOXBWJMCXHTKNU-UHFFFAOYSA-N CC1=CC2=C(C=C1)C(=O)OC2=O
53 0.35294118 GSRMOOXOENXWTH-UHFFFAOYSA-N CC1=CC2=C(C(=O)C2=O)C(O)=C1
54 0.35294118 TWWAWPHAOPTQEU-UHFFFAOYSA-N CC1=CC=CC2=C1C(=O)OC2=O
55 0.35294118 SBZLJDKAHWMJMJ-UHFFFAOYSA-N OC(=O)C(=O)c1ccc(c(c1)C)O
56 0.35294118 BKXTVGXWGYNFNV-UHFFFAOYSA-N Oc1cccc(c1)C=C(C(=O)O)O
57 0.35294118 JVHSTRSMGZJCDC-UHFFFAOYSA-N OC(=O)C=CC1=CC(=CC2C1O2)O
58 0.35294118 IUPQAAVENCGOLM-UHFFFAOYSA-N OC(=O)C=CC12C=CC=C(C2O1)O
59 0.35294118 NTBSWACRSMKRRB-UHFFFAOYSA-N OC(=O)C(=O)Cc1ccccc1O
60 0.35294118 UFMBOFGKHIXOTA-UHFFFAOYSA-N OC(=O)c1ccc(c(c1)C)C(=O)O
61 0.35294118 GFKPFJFWFPLHMV-UHFFFAOYSA-N OC(=O)C=CC1=CC#CC(=C1)O
62 0.35294118 KRZQOEWBJJRLMX-UHFFFAOYSA-N OC(=O)C=CC1=CC=C(C#C1)O
63 0.35294118 BEXDZXZAOSACHG-UHFFFAOYSA-N COC1=CC2=C(C=C1)C(=O)C2=O
64 0.35294118 CPXFEZVALJZKDT-UHFFFAOYSA-N O=CC1=CC2=C(OC=CO2)C=C1
65 0.35294118 ZKANRXBZUFUUTD-UHFFFAOYSA-N O=C1CC2=C1C1=C(OCO1)C=C2
66 0.35294118 QNUWEXSGZVBMDV-UHFFFAOYSA-N OC(=O)CC1=CC(=CC=C1)C(O)=O
67 0.35294118 UUWMOJSMSOVYSY-UHFFFAOYSA-N [H]C12CC([H])(C3OC13)C1C2C(=O)OC1=O
68 0.35294118 ZCXGUBDTAVCGOT-UHFFFAOYSA-N [H]C12CC(=O)C([H])(C1)C1C2C(=O)OC1=O
69 0.35294118 NOCAMTYDQNQHJF-WAYWQWQTSA-N OC(=O)/C(=C/C12C=CC=CC2O1)/O
70 0.35294118 DSJGMORTRGMUGE-UHFFFAOYSA-N OC(=CC1=CC=CC2C1O2)C(=O)O
71 0.35294118 UYDSIDNJTSNDGF-UHFFFAOYSA-N OC(=O)C(=CC1=CC2C(C=C1)O2)O
72 0.23529412 CDHSCTCRBLLCBJ-UHFFFAOYSA-N OC1=C2C=CC(=O)OC2=CC=C1
73 0.23529412 NCNONPNLAWLGIA-UHFFFAOYSA-N O=C1C=CC23C(O1)(C=CC=C3)O2
74 0.23529412 MWXRNOJCIUBDCX-UHFFFAOYSA-N O=C1C=CC2=CC=CC3C2(O1)O3
75 0.23529412 CJIJXIFQYOPWTF-UHFFFAOYSA-N OC1=CC=C2OC(=O)C=CC2=C1
76 0.23529412 DPTUTXWBBUARQB-UHFFFAOYSA-N OC1=CC=CC2=C1OC(=O)C=C2
77 0.23529412 QNJOLQNPVQFSBN-UHFFFAOYSA-N OC(=O)C1OC1C1=CC(O)=CC=C1
78 0.23529412 JXIPYOZBOMUUCA-DAFODLJHSA-N [H]\C(=C(\[H])C1=CC(O)=CC=C1O)C(O)=O
79 0.23529412 WWYDYZMNFQIYPT-UHFFFAOYSA-N OC(=O)C(C(O)=O)C1=CC=CC=C1
80 0.23529412 HGEFWFBFQKWVMY-RQOWECAXSA-N OC(=O)C=C/c1ccc(O)cc1O
81 0.23529412 YGDJSRSAEUNWRE-UHFFFAOYSA-N O=C1Oc2ccccc2C2C1O2
82 0.23529412 REIDAMBAPLIATC-UHFFFAOYSA-N COC(=O)c1ccc(cc1)C(=O)O
83 0.23529412 DTXCZTQREKZNKE-UHFFFAOYSA-N C=C1OC(=O)C2=C1OCCCC2=O
84 0.23529412 HRXAQVGNCWFWTL-UHFFFAOYSA-N OC(=O)CC(=O)c1ccc(O)cc1
85 0.23529412 OFFSPAZVIVZPHU-UHFFFAOYSA-N OC(=O)c1oc2ccccc2c1
86 0.23529412 NAGUNGGHHZPOCJ-UHFFFAOYSA-N OC1=CC(O)(F)C(C=C1O)O
87 0.23529412 GHJXEUAYEHDQSZ-UHFFFAOYSA-N CC1=CC2=C(OCO2)C=C1C(O)=O
88 0.23529412 KHTDQMQPAQOYSP-UHFFFAOYSA-N CP1(=S)CCC(=O)CC1
89 0.23529412 GDBUZIKSJGRBJP-UHFFFAOYSA-N CC(=O)Oc1ccc(cc1)C(=O)O
90 0.23529412 YIZSVEAVNICESG-UHFFFAOYSA-N COc1cccc(C(=O)O)c1C=O
91 0.23529412 KHBBQMHTRDEPCR-UHFFFAOYSA-N OC(=O)COC1=CC=CC(C=O)=C1
92 0.23529412 WVJCRTSTRGRJJT-UHFFFAOYSA-N Oc1ccc2C(=O)C=COc2c1
93 0.23529412 AAOLKUONXGOAGA-UHFFFAOYSA-N CC1=CC(C=O)=CC(C(O)=O)=C1O
94 0.23529412 LMJFZVZRSUHVGT-UHFFFAOYSA-N CS(=O)(=O)C1CCCC1=O
95 0.23529412 ANWMNLAAFDCKMT-UHFFFAOYSA-N OC(=O)COC1=C(C=O)C=CC=C1
96 0.23529412 WFVBGDQDYLTEJX-SNAWJCMRSA-N OC(=O)C=Cc1c(O)cccc1O
97 0.23529412 QJBPRJDMIUSGLF-UHFFFAOYSA-N Cc1c(O)cc2C(=O)OCc2c1O
98 0.23529412 JNEAWAJKXCLSEX-UHFFFAOYSA-N Oc1ccc2OC(O)(O)C=Cc2c1
99 0.23529412 WQKXLDXSBZVWMQ-UHFFFAOYSA-N OC1=C(C=O)C=CC2=C1OC=C2
100 0.23529412 WFVBGDQDYLTEJX-UHFFFAOYSA-N OC(=O)C=Cc1c(O)cccc1O
101 0.23529412 KFOVHCBSJURLKO-UHFFFAOYSA-N Cc1c(O)cc2COC(=O)c2c1O
102 0.23529412 FABBWECRHZNMDQ-UHFFFAOYSA-N OC(=O)C1=COC2=C1C(=O)CCC2
103 0.23529412 CFKGGYABZGKDEO-UHFFFAOYSA-N COc1cccc(C=O)c1C(=O)O
104 0.23529412 ANWMNLAAFDCKMT-UHFFFAOYSA-N OC(=O)COC1=C(C=O)C=CC=C1
105 0.23529412 GXYQICKPCCBIIX-UHFFFAOYSA-N Cc1c(O)cc(O)c2C(=O)OCc12
106 0.23529412 YFRDJVJDAXMXSQ-UHFFFAOYSA-N O=COC(c1ccccc1)C(=O)O
107 0.23529412 NLRKUCOJGROPHS-UHFFFAOYSA-N COc1c(O)ccc2COC(=O)c12
108 0.23529412 PEMWTYSIYOHJDB-UHFFFAOYSA-N NC(=O)NC(C(=O)O)(C(O)O)O
109 0.23529412 VCLSWKVAHAJSFL-UHFFFAOYSA-N OC(=O)C1=C2OCCOC2=CC=C1
110 0.23529412 HPGYWVBLRIJUIB-UHFFFAOYSA-N CC(=O)C1=CC=C(O1)C=CC(O)=O
111 0.23529412 GTWXSZIQNTUNKR-UHFFFAOYSA-N OC(=O)c1ccc2occc2c1
112 0.23529412 PPFOOCLTOBBXPS-UHFFFAOYSA-N O=C1Oc2ccccc2C(C1)(O)O
113 0.23529412 NGMYCWFGNSXLMP-UHFFFAOYSA-N CC(=O)Oc1cccc(c1)C(=O)O
114 0.23529412 ZQLOGGFKEUYKJR-UHFFFAOYSA-N Oc1cccc(COC=O)c1C=O
115 0.23529412 UFQRCNSLWOCOQC-UHFFFAOYSA-N CC1(OO)OC(=O)C2=CC=CC=C12
116 0.23529412 NRIMHVFWRMABGJ-UHFFFAOYSA-N OC(=O)C1=C(C2CC1C=C2)C(O)=O
117 0.23529412 ODVLMCWNGKLROU-UHFFFAOYSA-N OC(=O)CC1=CC2=C(OCO2)C=C1
118 0.23529412 DASFZURZNYAIMX-UHFFFAOYSA-N O=Cc1ccc(c(c1O)C(=O)O)C
119 0.23529412 CNLMEVZLTPWXQO-UHFFFAOYSA-N O=Cc1cc(C)cc(c1O)C(=O)O
120 0.23529412 MVKYABWMUNPXGG-UHFFFAOYSA-N O=Cc1c(C)ccc(c1O)C(=O)O
121 0.23529412 YBSAMWVRKAEQLT-UHFFFAOYSA-N O=Cc1cccc(c1OC)C(=O)O
122 0.23529412 KNOAFWUKRDDZTP-UHFFFAOYSA-N C=C1OC(=O)OC2=CC=CC=C12
123 0.23529412 TVYRJQXMQNZLNO-UHFFFAOYSA-N CC(=O)c1cccc(c1O)C(=O)O
124 0.23529412 NZRDKNBIPVLNHA-UHFFFAOYSA-N CC(=O)C1=CC(C(O)=O)=C(O)C=C1
125 0.23529412 RVJREYFSYCXIFI-UHFFFAOYSA-N OC1NC(=O)NC(=O)C1(O)O
126 0.23529412 RPJKEKRTCUHQBQ-UHFFFAOYSA-N ON(N=O)C1=NC=NC2=C1NC=N2
127 0.23529412 GGGMIBRVCCSFNG-UHFFFAOYSA-N OC1=CC2=C(C=COC2=O)C=C1
128 0.23529412 MPPYNGGKWONKJZ-UHFFFAOYSA-N COC(=O)C1=COC2CC12
129 0.23529412 FHYVGPXHEONOBH-UHFFFAOYSA-N CC(C)(CS(C)(=O)=O)C(O)=O
130 0.23529412 FADVBAPFLSHKAF-UHFFFAOYSA-N CNC(=O)N(C(=O)C(=O)O)O
131 0.23529412 LYMZYMJXVQUWLY-UHFFFAOYSA-N O=C1CC(O)c2c(O1)cc(cc2)O
132 0.23529412 XNHFVFHOCMXLAU-UHFFFAOYSA-N C[SiH](C)O[SiH2]O[SiH](C)C
133 0.23529412 ROXDNVLSYUMDMB-UHFFFAOYSA-N O=S1(=O)CCC2(CO2)CC1
134 0.23529412 UUAOXJZNRQDRGG-UHFFFAOYSA-N O=CC(c1ccc(cc1)O)C(=O)O
135 0.23529412 MHMYQBZABSRGAF-UHFFFAOYSA-N OC(=O)C=CC12OC2C=CC=C1O
136 0.23529412 IGTJIKHLHCRSJT-UHFFFAOYSA-N O=CC1=COC=C(C=O)C1C#C
137 0.23529412 RIYXZDRTGOMKTR-UHFFFAOYSA-N OC1=C(C=O)C2=C(C=CO2)C=C1
138 0.23529412 ZRMGXBYNPXFEOO-UHFFFAOYSA-N O=C(Cc1ccccc1)OC(=O)O
139 0.23529412 QUJANEQOJNCVHC-UHFFFAOYSA-N ClC[B]CCC[B]CCl
140 0.23529412 NPHQEHNFNZDCTL-UHFFFAOYSA-N OC(=O)C=C(c1ccccc1O)O
141 0.23529412 VRDGTTLHPRNLNZ-UHFFFAOYSA-N OC(=O)C(CC1=CC=C(C#C1)O)O
142 0.23529412 DJOKAPIGPYWNQV-UHFFFAOYSA-N OC(=O)C=CC1=CC=CC(C1=O)O
143 0.23529412 HCCDWBVBCZWTIX-UHFFFAOYSA-N OC(=O)C=CC1=CC2C(C=C1)(O2)O
144 0.23529412 OGOOHHWLYYGXPG-UHFFFAOYSA-N OC(=O)C=CC1=CC=C(C2C1O2)O
145 0.23529412 QAIPRVGONGVQAS-DUXPYHPUSA-N C1=CC(=C(C=C1/C=C/C(=O)O)O)O
146 0.23529412 SFJMPMHMKPKFLE-UHFFFAOYSA-N OC1CC(=O)C2=C(O)C=CC=C2O1
147 0.23529412 NKTDWBJTFZOEDF-UHFFFAOYSA-N OC(=O)CC(=O)c1cccc(c1)O
148 0.23529412 NXXULKGZNFWZEY-UHFFFAOYSA-N OC(=O)CC(=O)c1ccccc1O
149 0.23529412 VRURKJLCRYVJSK-UHFFFAOYSA-N OC(C(=O)c1ccccc1)C(=O)O
150 0.23529412 FQVNLDNTZOBWOG-UHFFFAOYSA-N OC(=O)CC(=O)C1=CC2C(C=C1)O2
151 0.23529412 TWUVPVZILXXBFL-UHFFFAOYSA-N OC(=O)CC(=O)C1=CC=CC2C1O2
152 0.23529412 YXKCPJSXAIELDC-UHFFFAOYSA-N OC(=O)CC(=O)C12C=CC=CC2O1
153 0.23529412 FQCRIFDLUQGBHF-UHFFFAOYSA-N O=C(Oc1ccccc1)CC(=O)O
154 0.23529412 GLRLYEVLJAZIFU-UHFFFAOYSA-N O=C(c1ccccc1)OCC(=O)O
155 0.23529412 BSYNRYMUTXBXSQ-UHFFFAOYSA-N CC(=O)OC1=CC=CC=C1C(=O)O
156 0.23529412 CXARGLHOPUCESR-UHFFFAOYSA-N OC1=CC2OC2C=C1C=CC(=O)O
157 0.23529412 RJWHAFLAQZEXID-UHFFFAOYSA-N OC12OC1C=CC=C2C=CC(=O)O
158 0.23529412 QQVPBWWENYKAGU-UHFFFAOYSA-N CC1=CC=C(O1)C(=O)C=CC(O)=O
159 0.23529412 QAIPRVGONGVQAS-DUXPYHPUSA-N C1=CC(=C(C=C1/C=C/C(=O)O)O)O
160 0.23529412 GBJZXVVSCXXEQK-UHFFFAOYSA-N OC1=CC(O)=C2CCC(=O)OC2=C1
161 0.23529412 ORHBXUUXSCNDEV-UHFFFAOYSA-N C1=CC(=CC2=C1C=CC(=O)O2)O
162 0.23529412 RSUOYCBRWUTZAO-UHFFFAOYSA-N O=C(C(=O)O)COc1ccccc1
163 0.23529412 VYLDBYOSHBXGNF-UHFFFAOYSA-N O=C(C(=O)O)OCc1ccccc1
164 0.23529412 HCLUMFAVWLSAAP-UHFFFAOYSA-N C[Si](C)(C)CC(Cl)=C=O
165 0.23529412 GFDYEDIKYWNXGA-UHFFFAOYSA-N OC1=C(C=O)C=C2C=COC2=C1
166 0.23529412 LBYBQCPVOWKCFF-UHFFFAOYSA-N OC(=O)C=CC1=CC(=O)C(C=C1)O
167 0.23529412 KARYLGXKIDOCHW-UHFFFAOYSA-N OC(=O)C=CC12C=C(O)C=CC2O1
168 0.23529412 VWBYJSLFWPXNOS-UHFFFAOYSA-N OC(=O)C=CC1=CC=CC2(C1O2)O
169 0.23529412 UGEJOEBBMPOJMT-UHFFFAOYSA-N Oc1cccc(c1)C(F)(F)F
170 0.23529412 NCLKVLKLPRUPND-UHFFFAOYSA-N OC(=O)OCC1CCCS1
171 0.23529412 JYRLWWWWSVUTKK-UHFFFAOYSA-N OC(=O)C=CC1=CC2C(C(=C1)O)O2
172 0.23529412 GVGJOILGRQOAHK-UHFFFAOYSA-N OC1=C(C=O)C2=C(OC=C2)C=C1
173 0.23529412 SIUKXCMDYPYCLH-SNAWJCMRSA-N C1=CC(=C(C(=C1)O)O)/C=C/C(=O)O
174 0.23529412 FMHYNZGKKSSTOJ-UHFFFAOYSA-N OC(=O)C=CC1=CC(C(=O)C=C1)O
175 0.23529412 ULIDDLFTSSNYRW-UHFFFAOYSA-N C=CC(=O)c1c(O)cc(cc1O)O
176 0.23529412 IBFJDBNISOJRCW-UHFFFAOYSA-N OC(=O)c1c(C)cccc1C(=O)O
177 0.23529412 QNTNBNAKODHFIZ-UHFFFAOYSA-N O=C1C=CC=CC1OC(=C)C(=O)O
178 0.23529412 KFJMFIWWEMGNQI-UHFFFAOYSA-N CC(C)(C)S(=O)(=O)CC(O)=O
179 0.23529412 NXLXDCHSJLNMGU-UHFFFAOYSA-N OC(=O)CC1=C2OCOC2=CC=C1
180 0.23529412 CLBLAGIZDKHBNY-UHFFFAOYSA-N O=C1C=CC2C(O1)C=C(C(=C2)O)O
181 0.23529412 NMQBINBWGROQHR-UHFFFAOYSA-N OC(=O)C=CC1=CC(=O)C(=O)CC1
182 0.23529412 ASGCALLRXVUATR-UHFFFAOYSA-N OC(=O)C=CC1C=CC(=O)C(=O)C1
183 0.23529412 QEVPBHJKXXWVHC-UHFFFAOYSA-N O=CCc1cc(ccc1O)C(=O)O
184 0.23529412 ACQIKNHKGVNXNW-UHFFFAOYSA-N O=C1C=CC2C(O1)C(=C(C=C2)O)O
185 0.23529412 VXIXUWQIVKSKSA-UHFFFAOYSA-N C1=CC=C2C(=C1)C(=CC(=O)O2)O
186 0.23529412 RFRRXWCZGSHOQK-UHFFFAOYSA-N CC(=O)C=CC=CC(=O)O
187 0.23529412 NCXJWOOBAAJSID-UHFFFAOYSA-N C=CC(=O)c1ccc(c(c1O)O)O
188 0.23529412 IJQXFGGROOMFEC-UHFFFAOYSA-N C#COc1ccccc1C(=O)O
189 0.23529412 ZFPJXEGVVOGDEC-UHFFFAOYSA-N CC(=O)OC1=CCC2C=C1C(=O)O2
190 0.23529412 QAIPRVGONGVQAS-RQOWECAXSA-N OC(=O)\C=C/C1=CC=C(O)C(O)=C1
191 0.23529412 PNWSHHILERSSLF-UHFFFAOYSA-N OC(=O)c1ccc(c(c1)C(=O)O)C
192 0.23529412 AIDLAEPHWROGFI-UHFFFAOYSA-N OC(=O)c1cccc(c1C)C(=O)O
193 0.23529412 WMZNGTSLFSJHMZ-UHFFFAOYSA-N COC(=O)c1cccc(c1)C(=O)O
194 0.23529412 VTWTXKNLGLGZDJ-UHFFFAOYSA-N O=Cc1cc(O)c(cc1C)C(=O)O
195 0.23529412 AZUSHWUPDRVXMB-UHFFFAOYSA-N O=Cc1cc(C)c(c(c1)O)C(=O)O
196 0.23529412 ATICGUNIKPTOEE-UHFFFAOYSA-N O=Cc1ccc(c(c1C)O)C(=O)O
197 0.23529412 QAYQOARPTBPKMR-UHFFFAOYSA-N COc1cc(C=O)ccc1C(=O)O
198 0.23529412 MBBAIOHGDCOFGT-UHFFFAOYSA-N CC(=O)c1ccc(c(c1)O)C(=O)O
199 0.23529412 LMWSIQGMRIVDCJ-UHFFFAOYSA-N COC1=CC(C(O)=O)=C(C=O)C=C1
200 0.23529412 CJMXMDVAKVSKFI-UHFFFAOYSA-N OC1=C2C(=O)C=COC2=CC=C1
201 0.23529412 RRZGPZPQGGABGZ-UHFFFAOYSA-N OC(=O)C=C(c1ccc(cc1)O)O
202 0.23529412 NDUGMMHJUNJGCS-UHFFFAOYSA-N OC(=O)C=CC12C=CC(=CC2O1)O
203 0.23529412 VNNKITWDCHXZAM-UHFFFAOYSA-N OC(=Cc1ccccc1)OC(=O)O
204 0.23529412 SRAXDJFUZWANHQ-UHFFFAOYSA-N OC(O)C1CCC(S1)C(O)O
205 0.23529412 FNJSWIPFHMKRAT-UHFFFAOYSA-N COC(=O)C1=CC=CC=C1C(O)=O
206 0.23529412 BAYGVMXZJBFEMB-UHFFFAOYSA-N OC1=CC=C(C=C1)C(F)(F)F
207 0.23529412 TWLQXAXYRVPDQB-UHFFFAOYSA-N OC(=O)C=C(c1cccc(c1)O)O
208 0.23529412 SIUKXCMDYPYCLH-UHFFFAOYSA-N OC(=O)C=CC1=C(O)C(O)=CC=C1
209 0.23529412 FPBXWXGOFQSROI-UHFFFAOYSA-N CC(=O)C1=C(O)C=CC(=C1)C(O)=O
210 0.23529412 VXNVBBRZMYBRAD-UHFFFAOYSA-N OC1=C(C=O)C=CC2=C1C=CO2
211 0.23529412 GVBZLXVDJWWAJT-UHFFFAOYSA-N OC(=O)C(OC1=CC=CC=C1)C=O
212 0.23529412 MFFCZSWTQMCKFP-UPHRSURJSA-N OC(=O)\C=C/C1=CC(O)=CC(O)=C1
213 0.23529412 JWZQJTGQFHIRFQ-UHFFFAOYSA-N OC(=O)C1=CC2=C(OCCO2)C=C1
214 0.23529412 KYDBJFRRLJBGEG-UHFFFAOYSA-N OC(=O)C=CC1=CC2(C(C=C1)O2)O
215 0.23529412 WFAPIZKLEVLUMX-UHFFFAOYSA-N OC(=O)C1=C2C=COC2=CC=C1
216 0.23529412 FRJWSFMDQUXROV-UHFFFAOYSA-N O=C1C=CC2(C(=CC=CC2O)O1)O
217 0.23529412 NZRDKNBIPVLNHA-UHFFFAOYSA-N CC(=O)C1=CC(C(O)=O)=C(O)C=C1
218 0.23529412 RVDHGRQELZPGCO-UHFFFAOYSA-N OC(=O)C1=CC2=C(C=CO2)C=C1
219 0.23529412 UFSJAYJNXRCYNJ-UHFFFAOYSA-N O=C1C=CC2=CC=CC(C2(O1)O)O
220 0.23529412 CPSVQNQOZCVVLI-UHFFFAOYSA-N O=C1C=CC2(C(O1)(O)C=CC=C2)O
221 0.23529412 QAIPRVGONGVQAS-UHFFFAOYSA-N OC(=O)C=CC1=CC(O)=C(O)C=C1
222 0.23529412 MFFCZSWTQMCKFP-OWOJBTEDSA-N [H]\C(=C(\[H])C1=CC(O)=CC(O)=C1)C(O)=O
223 0.23529412 LAQPQIRPQCMEHG-UHFFFAOYSA-N O=Cc1cc(ccc1OC)C(=O)O
224 0.23529412 GEIARHLYLHRRKN-UHFFFAOYSA-N Oc1cc(CC(=O)C=C)oc(=O)c1
225 0.23529412 DYXJFLKQBAPWDM-UHFFFAOYSA-N COC1=CC(C=O)=CC(=C1)C(O)=O
226 0.23529412 TTZPGMWNBQKNKX-UHFFFAOYSA-N COC1=C(C=C(C=O)C=C1)C(O)=O
227 0.23529412 MFFCZSWTQMCKFP-UHFFFAOYSA-N OC(=O)C=CC1=CC(O)=CC(O)=C1
228 0.23529412 GMNLDRKSMPFJRH-UHFFFAOYSA-N OC(=O)C1CCS(=O)CC1
229 0.23529412 UCVOVUPTIUKZET-UHFFFAOYSA-N OC(=O)C1OC1C1=CC=C(O)C=C1
230 0.23529412 HGEFWFBFQKWVMY-DUXPYHPUSA-N [H]\C(=C(\[H])C1=C(O)C=C(O)C=C1)C(O)=O
231 0.23529412 HGEFWFBFQKWVMY-UHFFFAOYSA-N OC(=O)C=CC1=C(O)C=C(O)C=C1
232 0.23529412 JMRQKWYIMBFUBZ-UHFFFAOYSA-N O=CC1=CC(C=O)=C(C=O)C=C1
233 0.23529412 AEKQNAANFVOBCU-UHFFFAOYSA-N O=CC1=CC(C=O)=CC(C=O)=C1
234 0.23529412 WVGMXLCSROHOIY-UHFFFAOYSA-N COC1=CC(F)=C(F)C(F)=C1
235 0.23529412 OYNIIKHNXNPSAG-UHFFFAOYSA-N OC(=O)COC1=CC=C(C=O)C=C1
236 0.23529412 JZBJPZFGODGBFM-UHFFFAOYSA-N OC(=O)C1OC1C1=CC=CC=C1O
237 0.23529412 JXIPYOZBOMUUCA-UHFFFAOYSA-N OC(=O)C=CC1=CC(O)=CC=C1O
238 0.22222222 KSHPCOXTIZDKDZ-UHFFFAOYSA-N OC1=CCC2(C=C1)C=C(C(=O)O2)O
239 0.22222222 DWWAOQPQYFZLRS-UHFFFAOYSA-N CCCSP1OCCCO1
240 0.22222222 FJUJVUGJAAKHLN-UHFFFAOYSA-N CNC(=O)NC(=O)OC(=O)O
241 0.22222222 AVJFCLZPBKVQMC-UHFFFAOYSA-N OCNC(=O)NC(=O)C(=O)O
242 0.21052632 ONXHGZBIEGXCNJ-UHFFFAOYSA-N OC(=O)CC(=O)N(C(=O)N)O
243 0.19047619 CILXJJLQPTUUSS-XQRVVYSFSA-N CSCCC(=O)/C(=C/O)/O
244 0.19047619 APGYWIGXJIJTHL-UHFFFAOYSA-N OCC1OC(O)C(C(C1=O)O)F
245 0.19047619 CJVJCLINYXKYNP-UHFFFAOYSA-N CSCCC(=O)C(=O)CO
246 0.19047619 YFDFCYWEFNIULW-UHFFFAOYSA-N O=CC1OC(O)C(C(C1O)O)F
247 0.19047619 MUFQXPOZNWPVCM-UHFFFAOYSA-N CC1=NN(NN)C(=O)C1Cl
248 0.19047619 CILXJJLQPTUUSS-UHFFFAOYSA-N CSCCC(=O)C(=CO)O
249 0.19047619 YTARCXSUNGADNU-UHFFFAOYSA-N OCC(O)COC(=O)CCS
250 0.19047619 RQBJYWUBBLGIEZ-UHFFFAOYSA-N CSCCC(=O)C(C(O)O)O
251 0.19047619 VPLKAMXZFNCBAL-UHFFFAOYSA-N CSCCC(C(C(=O)O)O)O
252 0.19047619 XGMNJCODUUVAFG-UHFFFAOYSA-N CSCCC(=O)C(C=O)O
253 0.19047619 NBPJTZQIOVMOFS-VOTSOKGWSA-N C=C1OC(=O)C(=C2/CCCO2)C1=O
254 0.19047619 DIROKVJBTHGVBM-UHFFFAOYSA-N O=CC=CC(C(C=O)(F)O)O
255 0.19047619 NVRGRHIXJGBIPJ-UHFFFAOYSA-N OCC1OC(O)C(C(=O)C1O)F
256 0.18181818 RPBCLABNXBDFOS-UHFFFAOYSA-N CSCCC(=O)C(=O)OC
257 0.18181818 SDRCANHHLATIHO-UHFFFAOYSA-N O=CC=CC(=CC=O)C=CC(=O)O
258 0.18181818 MSXNEIOEAIUZGP-UHFFFAOYSA-N O=C1CCC(O1)C(C(=O)O)F
259 0.17391304 RUXHQWGGLGBRJS-UHFFFAOYSA-N COC(=O)CCSC(C)=O
260 0.17391304 OWUYFGRQSIZFEX-UHFFFAOYSA-N O=CC=CC=C(C(=O)O)C
261 0.17391304 YUQOQDHOBXLZQC-UHFFFAOYSA-N OC1CCSC1(C)C(=O)O
262 0.17391304 MVTNBVVGNIWROC-UHFFFAOYSA-N OCC1OC(O)C(C(=C1O)O)F
263 0.14285714 YBCBXXOHUDCZQL-UHFFFAOYSA-N CSCC(C(OC)O)C(=O)O
264 0.11764706 PDAVOLCVHOKLEO-UHFFFAOYSA-N CC(=O)OOC(=O)C1=CC=CC=C1
265 0.11764706 LTTCLMXHNACGKU-UHFFFAOYSA-N FC(F)(F)C(=O)CC(=O)C1CC1
266 0.11764706 QBJJDGBTFOHRFU-UHFFFAOYSA-N COC(=O)CC1=CC=CO1
267 0.11764706 YUVROHVXUDSJJU-UHFFFAOYSA-N COC(F)(F)C(F)(F)OC
268 0.11764706 GSEZHCLWHDZJAB-UHFFFAOYSA-N CS(=O)(=O)OC1CCOCC1
269 0.11764706 DQHCJQDPISNGEP-UHFFFAOYSA-N C=CC1OC(=O)OC1C=C
270 0.11764706 FFTMFTKIHAFVGZ-UHFFFAOYSA-N CC(=O)C1=CC2=C(OCO2)C=C1O
271 0.11764706 JKIJZOTYFAEPKB-UHFFFAOYSA-N COC1=CC(=C(C=C1)[N+]#N)[N+]([O-])=O
272 0.11764706 QAYICIQNSGETAS-UHFFFAOYSA-N CN1CN(C(=S)SC1)C
273 0.11764706 UCNQWKLSMBTNRS-UHFFFAOYSA-N C=CCOS(=O)(=O)CC=C
274 0.11764706 LQLHJPFSJFWDDE-UHFFFAOYSA-N CC12CS(=O)(=O)CC1(C)O2
275 0.11764706 CKOYRRWBOKMNRG-UHFFFAOYSA-N CC(=O)OCC1=CC=CO1
276 0.11764706 BYXWIZRQYXPTSL-UHFFFAOYSA-N CSC(=O)C(C)OC(C)=O
277 0.11764706 IDIICHZCEIGXGB-UHFFFAOYSA-N SC(=S)N1CCNCC1
278 0.11764706 WDIDUBGASVNQFE-UHFFFAOYSA-N COC(=O)CC1=COC=C1
279 0.11764706 AVGVOIGSGZKTAW-UHFFFAOYSA-N CC(=O)C1=C(C)OCC1=O
280 0.11764706 DOJFLJFLJASDKD-UHFFFAOYSA-N C=C1CC2(CC(=C)OC2=O)C(=O)O1
281 0.11764706 YJCFMHXITWJFGQ-UHFFFAOYSA-N COC1=C(C=O)C=C(C=O)C(O)=C1
282 0.11764706 QIRCBIGZPQTBBS-UHFFFAOYSA-N C[Si](C)(CCl)C#CCO
283 0.11764706 ZKCDAGCMMFDKFX-UHFFFAOYSA-N CS(=O)(=O)OCCCC#C
284 0.11764706 SSNZMKONSOUKFJ-UHFFFAOYSA-N CC1=C(C)C(=O)C2=C(OCO2)C1=O
285 0.11764706 NQJOIDMZFJQNNK-UHFFFAOYSA-N NC(=S)N1CCSCC1
286 0.11764706 PBDGBKWOAPXYHT-UHFFFAOYSA-N CC1=C(O)C(C=O)=CC(C=O)=C1O
287 0.11764706 LOFRBHZYZCIOJO-UHFFFAOYSA-N COc1cc(C=O)cc2OCOc12
288 0.11764706 REIYIBBWPMFGGE-UHFFFAOYSA-N COc1cc(O)cc2COC(=O)c12
289 0.11764706 YKCAPWJWQQTXTB-UHFFFAOYSA-N CC(=O)CCS(=O)(=O)C=C
290 0.11764706 NCIYDDIPUGCVKX-UHFFFAOYSA-N COc1cc2OCOc2cc1C=O
291 0.11764706 ZVEGQFVVNDQKSR-UHFFFAOYSA-N CC1SC(C)N=C(N)S1
292 0.11764706 YVNRFQCFZVYDRO-UHFFFAOYSA-N COc1cc(C=O)cc(C=O)c1O
293 0.11764706 OVACZDCYFSHICJ-UHFFFAOYSA-N CC(=O)OC1=CC(O)=C(C=O)C=C1
294 0.11764706 DQVAVEZQPWBKEW-UHFFFAOYSA-N COc1cc(O)c2C(=O)OCc2c1
295 0.11764706 YVECZSPKOWOZPN-UHFFFAOYSA-N C=CCOS(=O)OCC=C
296 0.11764706 JPUMBKSFAHUWOU-UHFFFAOYSA-N COC1=CC(C)=CC(=O)O1
297 0.11764706 LHBSICYDCDOGNG-UHFFFAOYSA-N C[Si](C)(CCl)OCC#C
298 0.11764706 NSIMIKRSSVRKEI-UHFFFAOYSA-N [N-]=[N+]=NC(=O)C1CC1C(=O)N=[N+]=[N-]
299 0.11764706 NROWOTXAFJQSGJ-UHFFFAOYSA-N COC(O)C(F)(F)C(F)F
300 0.11764706 GLPDBGACWOZVNL-ZETCQYMHSA-N O[C@H]1COc2cc(O)ccc2C1=O
301 0.11764706 VJOGYMFEXBOAPD-UHFFFAOYSA-N CC1=C(O)C(=O)C(=CO1)C
302 0.11764706 SRSBPHYWIQSFTA-UHFFFAOYSA-N CC(=O)C12OC1CCC2=O
303 0.11764706 ACOFACMTVIGUGM-UHFFFAOYSA-N COC(=O)C(=O)c1ccc(O)cc1
304 0.11764706 QNHQEUFMIKRNTB-UHFFFAOYSA-N Oc1cc2CCC(=O)Oc2cc1O
305 0.11764706 RIARCRSKJRYRIM-UHFFFAOYSA-N COC1=CC(=O)C(=CC1=O)C(C)=O
306 0.11764706 PWMSMEIVZHXUGP-UHFFFAOYSA-N CC1=CC=C(CC2(Cl)N=N2)C=C1
307 0.11764706 WDYYLHVXCSRDRG-UHFFFAOYSA-N COC(=O)c1c(O)cccc1C=O
308 0.11764706 SPRXJNFEKDNZEI-UHFFFAOYSA-N OC(=O)CCC1=COC=C1
309 0.11764706 YXZAANSFGURKCL-UHFFFAOYSA-N COC(=O)C(=O)c1ccccc1O
310 0.11764706 MKVHUPYOQZVCJH-UHFFFAOYSA-N CC(=O)OC1=CCC(=O)C(=O)C=C1
311 0.11764706 QGOGDMXHAWFFJA-UHFFFAOYSA-N OCCC#CC#CC#CC(=O)O
312 0.11764706 SADHRUBGJKARDZ-UHFFFAOYSA-N COc1cc2OCOc2c(C=O)c1
313 0.11764706 HFDRLLQFITZSMY-UHFFFAOYSA-N COC(=O)c1cccc(O)c1C=O
314 0.11764706 DZAPYOAIROMSAL-UHFFFAOYSA-N CC1(OO)C=CC(=O)C=C1
315 0.11764706 QCRPUMDCRFOXJO-UHFFFAOYSA-N ClC1(CCC2=CC=CC=C2)N=N1
316 0.11764706 YJYWSBFTOXPGTL-UHFFFAOYSA-N COc1ccc2COC(=O)c2c1O
317 0.11764706 DWOWBLURUYIVOU-UHFFFAOYSA-N OCC1=C(F)C=CC(F)=C1F
318 0.11764706 VQZJTDXORBFPCH-UHFFFAOYSA-N CC(C)OB1SCCS1
319 0.11764706 QDKYIPFAXJYMLU-UHFFFAOYSA-N COC(=O)C1CC(=O)C=C1
320 0.11764706 XGPSPVMBPAMDAS-UHFFFAOYSA-N OC1=C(O)C2(C(C=C1)O2)C
321 0.11764706 LBMBHHCOBMKGHC-UHFFFAOYSA-N OC1=C(O)C2C(C=C1C)O2
322 0.11764706 OYMGTSCBLQZGNF-UHFFFAOYSA-N CCC(=O)C(C)OS(C)(=O)=O
323 0.11764706 HLGVEQBXIXMISA-UHFFFAOYSA-N OC1=CC2=C(OCCO2)C=C1C=O
324 0.11764706 QSDWXAYXFKCCFQ-UHFFFAOYSA-N CNC(=S)CC(=S)NC
325 0.11764706 LBUZMFYTBPWIPX-UHFFFAOYSA-N CC1(C)CO[Si](C)(Cl)OC1
326 0.11764706 WKEFQZZOYRPKRL-UHFFFAOYSA-N OC1=CC=CC(C1(O)O)(O)F
327 0.11764706 RACHOWKGOQECAK-UHFFFAOYSA-N FC1=C(O)C(C(C=C1)O)(O)O
328 0.11764706 QNDFLQSWZUNIHI-UHFFFAOYSA-N OC1C=C(O)C(=C(C1O)F)O
329 0.11764706 CKEGBXUKXJTCET-UHFFFAOYSA-N O=CC=Cc1cc(O)c(c(c1)O)O
330 0.11764706 UPKSAORMNJADTP-UHFFFAOYSA-N Oc1c(C=CC=O)ccc(c1O)O
331 0.11764706 VLZSHVRAHIPGPF-UHFFFAOYSA-N O=CC=C(c1ccc(c(c1)O)O)O
332 0.11764706 XBRPFOGGNBXDJE-UHFFFAOYSA-N O=CC(=Cc1ccc(c(c1)O)O)O
333 0.11764706 ULJHGZZKUBDKBJ-OWOJBTEDSA-N OC1=CC2(OC2C=C1O)/C=C/C=O
334 0.11764706 IGJQAKNLYUGCCX-UHFFFAOYSA-N O=CC=CC1=CC2C(C(=C1)O)(O2)O
335 0.11764706 GAOGPPAIIRVJGW-UHFFFAOYSA-N OC12OC1C(=CC=C2O)C=CC=O
336 0.11764706 SUSSGNXROTWKIM-UHFFFAOYSA-N O=CC1OC1c1ccc(c(c1)O)O
337 0.11764706 HMMZIRHOENPUMT-UHFFFAOYSA-N CC(=CC(=O)O)C(=O)C=C
338 0.11764706 MVKBUMZBWASNSB-UHFFFAOYSA-N CC=CC(=O)C=CC(=O)O
339 0.11764706 XJKWVPNWHOCFBR-UHFFFAOYSA-N COC(=O)C1=C(O)C=CC(C=O)=C1
340 0.11764706 FXUZBXWNJGNSTM-UHFFFAOYSA-O O=C1CCNC(=O)C1[N+]#N
341 0.11764706 OMCTZIDLDSYPOA-UHFFFAOYSA-N COC(=O)C1=CC(O)=C(C=O)C=C1
342 0.11764706 KEYFYCFLITUULJ-UHFFFAOYSA-N OC(=O)CCCCC(S)=O
343 0.11764706 LSWBOGKYWKNEBE-UHFFFAOYSA-N CC1=CC=C(O1)C(O)C(F)(F)F
344 0.11764706 GTRFETWQTQPJFH-UHFFFAOYSA-N OC(=O)C1CC=C=CC1O
345 0.11764706 FFNNTDFOYJVHHU-UHFFFAOYSA-N CC1CCC(C)OS(=O)(=O)O1
346 0.11764706 JDICZELAXBTHLX-UHFFFAOYSA-N COC1OC(=O)C2=C(O)C=CC=C12
347 0.11764706 RREBWXYAUAGEPU-UHFFFAOYSA-N CC(=O)C(=O)OC1=CC=C(O)C=C1
348 0.11764706 ZMVMIRGSTHRUHP-UHFFFAOYSA-N OC1=CC2=C(C=C1)C=CC(F)=C2F
349 0.11764706 BJCCRVYUUGDLGP-UHFFFAOYSA-N P1C=NN=C1C1=CC=CC=C1
350 0.11764706 YCHCTKYETOOKMH-UHFFFAOYSA-N FC(F)OC1=CC=C(F)C=C1
351 0.11764706 UTBIHCRVZWPDGB-UHFFFAOYSA-N COC(=O)C1=COC(C)=C1
352 0.11764706 CNTHHNPBADVTRY-UHFFFAOYSA-N Cc1oc(c(c1)C(=O)O)C
353 0.11764706 VUYWGQKORKMORY-UHFFFAOYSA-N OCC1=CC2OC2C=C1O
354 0.11764706 RHCWCBVBRKJAOU-UHFFFAOYSA-N OB(O)C1=C2OC=CC2=C(F)C=C1
355 0.11764706 ADJDKXHWPGFQPY-UHFFFAOYSA-N OC(=O)C(C1CCCS1)O
356 0.11764706 VOUWNRWNEYIYBT-UHFFFAOYSA-N OC(=O)CC1SCCC1O
357 0.11764706 SWVXVZBQYYAHEH-UHFFFAOYSA-N OC(=O)CC1CCC(S1)O
358 0.11764706 KJQOJJXABOGKBW-UHFFFAOYSA-N OC1CSC(C1)CC(=O)O
359 0.11764706 DLQCILYGGHOZRM-UHFFFAOYSA-N NC1C=C(Cl)N=C(N)N1O
360 0.11764706 UDDFERKROOLSIR-UHFFFAOYSA-N COC(=O)C1=COCC=C1
361 0.11764706 DZFWDBPAHMWYPV-UHFFFAOYSA-N COC(=O)C1C2OC=CC12
362 0.11764706 JBSILJIXXSXXTF-UHFFFAOYSA-N O=C1CCC(C=C1)C(=O)O
363 0.11764706 JPDABRNWPOHMRM-UHFFFAOYSA-N FC1=CC(C#C)=C(F)C=C1C#C
364 0.11764706 VBMLSNQUBXIGHD-UHFFFAOYSA-N OC1=Cc2ccc(=O)oc2CC1O
365 0.11764706 CYTQBVRKTHELSH-UHFFFAOYSA-N OC1=Cc2oc(=O)ccc2CC1O
366 0.11764706 YZUFWJQCXYUUOQ-UHFFFAOYSA-N Oc1cc2OC=CC(c2c(c1)O)O
367 0.11764706 LLIVSXGQVIEAGA-UHFFFAOYSA-N OS(=O)(=O)C1(CC=C)CC1
368 0.11764706 SLHGITPZORRXOE-UHFFFAOYSA-N OC1CC(=Cc2c1c(=O)cco2)O
369 0.11764706 GHOZRDXAKYIGPV-UHFFFAOYSA-N OC1=CC(O)Cc2c1c(=O)cco2
370 0.11764706 CWTYLPRJHAMARR-UHFFFAOYSA-N OC1=CC2OC=CC(=O)C2C(=C1)O
371 0.11764706 NDDUBDUPYJZIAK-UHFFFAOYSA-N Oc1cc2OCCC(=O)c2c(c1)O
372 0.11764706 XFUUUBHXYWGEEI-UHFFFAOYSA-N O=C1CC2CCC2C(=O)O1
373 0.11764706 JDUHEWGJFOUSNL-UHFFFAOYSA-N C[Si](C)(C)C=CC(Cl)=O
374 0.11764706 LNYDWKFLOIIHQW-UHFFFAOYSA-N COC(O[Si](C)(C)C)=CCl
375 0.11764706 PKIIHVSRAYFMJW-UHFFFAOYSA-N COC(=O)CC[Si](C)(C)Cl
376 0.11764706 QKKXFBLELSLNJI-UHFFFAOYSA-N OC(=O)C1=CC2=C(COCO2)C=C1
377 0.11764706 QHYZSTPHHGRZIS-UHFFFAOYSA-N COC(=O)c1ccc(cc1O)C=O
378 0.11764706 TXLMSHUUHHNJQL-UHFFFAOYSA-N O=CC(=O)c1ccc(cc1OC)O
379 0.11764706 RMNCUVQCTLIFJT-UHFFFAOYSA-N C=CCOC1OC(=O)C=C1
380 0.11764706 VQODWEMICSUVMD-UHFFFAOYSA-N OC1CCC(CS(O)(=O)=O)C1
381 0.11764706 VQODWEMICSUVMD-UHFFFAOYSA-N OC1CCC(CS(O)(=O)=O)C1
382 0.11764706 RECFBOFLRZHLSU-UHFFFAOYSA-N FC(F)(F)C1CC(=O)CC(=O)C1
383 0.11764706 SJXRUKHJNKEFEC-UHFFFAOYSA-N FC1=CC2=C(NN=C2N=C1)C#N
384 0.11764706 LUQNGLDRJGMLJO-UHFFFAOYSA-N COC(=O)C=CC(=O)C1=CC=CO1
385 0.11764706 ROZKWSXOOCRCTF-UHFFFAOYSA-N OC(=O)C=C1CCCC1=O
386 0.11764706 ULLBOFRKULKDOC-UHFFFAOYSA-N CC(=O)C(=O)C=CCC=O
387 0.11764706 VTPUMCAIFBEVSC-UHFFFAOYSA-N CSC(=N)CC(=N)SC
388 0.11764706 FFLWSNRTEOHONR-UHFFFAOYSA-N COC(=O)C=CC1=CC=C(O1)C=O
389 0.11764706 MGHLOBWXAMHQQH-UHFFFAOYSA-N COC(=O)C1CCCS1=O
390 0.11764706 FESUSABZHZOBDM-UHFFFAOYSA-N O=C1C=CC2(O1)CC=C(C(=C2)O)O
391 0.11764706 IKTGVEIOCJLOFU-UHFFFAOYSA-N OC(=O)C(=O)CC1CC1=C
392 0.11764706 ABROHVDKNSLMND-UHFFFAOYSA-N CCCCC=C(Cl)S(C)=O
393 0.11764706 MLFVJFRYZPQDGW-UHFFFAOYSA-N OC(=O)OCC(=O)NC(=O)N
394 0.11764706 NTZDKIFORSYFNV-UHFFFAOYSA-N CC(=O)C1=C(O)C=CC(C=O)=C1O
395 0.11764706 ZGUJLIAHGIJJMK-UHFFFAOYSA-N COC(F)(OC)C(F)(F)F
396 0.11764706 RTMKLWSWJIJHMS-UHFFFAOYSA-N CCOC1=C(OCC#C)C(=O)C1=O
397 0.11764706 ZMABQYFLBKFVEM-UHFFFAOYSA-N COC1=CC(O)=CC2=C1OC(=O)C2
398 0.11764706 ADSJCWKOKYOJSZ-UHFFFAOYSA-N COC(=O)C1=CC(C=O)=C(O)C=C1
399 0.11764706 TWLVKURBSZFVQO-UHFFFAOYSA-N Oc1ccc2c(c1)OC(=C)C2=O
400 0.11764706 XBYZJUMTKHUJIY-UHFFFAOYSA-N COC(=O)C1=CC=C(C)O1
401 0.11764706 XAMLLENLEJPLKK-UHFFFAOYSA-N COC1=CC(=O)OC1=CC
402 0.11764706 GBCIXKPVXCTYQY-UHFFFAOYSA-N O=C1CC2CC2CC(=O)O1
403 0.11764706 JKIJZOTYFAEPKB-UHFFFAOYSA-N COC1=CC(=C(C=C1)[N+]#N)[N+]([O-])=O
404 0.11764706 LAINVTIQNBIOEN-UHFFFAOYSA-N CC(=C)C1(O)OC(=O)C=C1
405 0.11764706 FKYAVRCOLQKIBY-UHFFFAOYSA-N O=S1OC2CCCCC2O1
406 0.11764706 QOQFVRLDCAXRIA-UHFFFAOYSA-N COC1OC(CO)C2SC12
407 0.11764706 RNMHNKUEFKIYQW-UHFFFAOYSA-N C(OC1=CC=CO1)C1CO1
408 0.11764706 KAEMEAIWVHJVBI-UHFFFAOYSA-N OC1C=c2ccc(=O)oc2=CC1O
409 0.11764706 UYLMYIXDWVROQX-UHFFFAOYSA-N OC(=O)C=CCC(C(=O)O)F
410 0.11764706 GTSKWUHYTHMZJP-UHFFFAOYSA-N OC(=O)CCC=C(C(=O)O)F
411 0.11764706 OSDHRUQHPRZLJH-UHFFFAOYSA-N COC1CS(=O)(=O)CC1OC
412 0.11764706 QNJMUNKUQDDPCI-UHFFFAOYSA-N CC(=O)OC1=CC2=C(OCO2)C=C1
413 0.11764706 AQQYRDKMXXSIMP-UHFFFAOYSA-N COC(=O)C1=C(C)C=CO1
414 0.11764706 JTVOHVQPBUBSTI-UHFFFAOYSA-N FC1=CC(O)C(C(=C1)O)(O)O
415 0.11764706 JKIJZOTYFAEPKB-UHFFFAOYSA-N COC1=CC(=C(C=C1)[N+]#N)[N+]([O-])=O
416 0.11764706 BHMARGUMXFEJHW-UHFFFAOYSA-N SC(S)=NN1CCCC1
417 0.11764706 BUBRGEDTIXWPSN-UHFFFAOYSA-N COC1=CC=CC2C1(O)O2
418 0.11764706 BKUPPYLOJXXILV-UHFFFAOYSA-N C=CC(=O)C=CC=C(O)O
419 0.11764706 PPDXWBLLORUJMO-UHFFFAOYSA-N CC(=O)OCC1=CC(=O)C=CC1=O
420 0.11764706 XZOTYDBWEAKMLT-UHFFFAOYSA-N OCOC(=O)C(=O)C1=CC=CC=C1
421 0.11764706 ZPQGZTFOFQEGAF-UHFFFAOYSA-N O=COCC1=CC2=C(OCO2)C=C1
422 0.11764706 AKBLXNBZRIPJFB-UHFFFAOYSA-N OCC1SC=CC(O)C1O
423 0.11764706 CDZXJJOGDCLNKX-UHFFFAOYSA-N OCC(F)(F)C(F)(F)CO
424 0.11764706 DPBVZVBWIWUUBT-UHFFFAOYSA-N NCCSC1=NCCS1
425 0.11764706 YLEWVHJVGDKCNJ-UHFFFAOYSA-N CN1C(C)=CSC1=S
426 0.11764706 XLYVHYXTFHZCNY-UHFFFAOYSA-N OC(=O)CN(CC(O)=O)N=O
427 0.11764706 VBYBOTZNHKAJPM-UHFFFAOYSA-N FC1=CC=C(C(C1O)(O)O)O
428 0.11764706 BQMIVOFMXLOFIK-UHFFFAOYSA-N OC(=O)C1CCC(C#C1)O
429 0.11764706 AFDWVFMHWAWASL-UHFFFAOYSA-N OC(=O)CC1(F)CCC(=O)O1
430 0.11764706 KIGMFKZMNIHLSU-UHFFFAOYSA-N COC(=O)c1cccc(c1O)C=O
431 0.11764706 CVJZMNSFFPVCEZ-UHFFFAOYSA-N O=C1C=CC2(O1)C=CC=C(C2O)O
432 0.11764706 LDMVNWXLCGPENO-UHFFFAOYSA-N OCc1cc(c(o1)C=O)C
433 0.11764706 RQSOCBPTSVUZMD-UHFFFAOYSA-N OCc1oc(cc1C)C=O
434 0.11764706 CDBLGXFVHSHCMF-UHFFFAOYSA-N O=CC=CC(=CC(=O)O)C
435 0.11764706 PZCPKEXIPASEAY-UHFFFAOYSA-N OC1=CCC(C=C1)C(=O)O
436 0.11764706 FVDWEIUZPHVJPO-UHFFFAOYSA-N OC1CC=C(C=C1)C(=O)O
437 0.11764706 KWWVUVOCGIYNPF-UHFFFAOYSA-N OC1=CC=C(CC1)C(=O)O
438 0.11764706 MLFSSZXPVPZCRW-UHFFFAOYSA-N OC1C=CC=C(C(=O)C1)O
439 0.11764706 IMLCPQOIRGAGOU-UHFFFAOYSA-N COC1=C(C=O)C2=C(OCO2)C=C1
440 0.11764706 HYZNUBHUJFJCFD-UHFFFAOYSA-N OC1CC=CC(=C1)C(=O)O
441 0.11764706 HYBBVTSLESCGCG-UHFFFAOYSA-N O=CC(=O)c1ccc(c(c1)OC)O
442 0.11764706 OONVXJPZBNVKET-UHFFFAOYSA-N OC1=C(O)CCc2c1oc(=O)cc2
443 0.11764706 MQMWTSQTEQRQDK-UHFFFAOYSA-N O=C1CCc2c(O1)c(O)c(cc2)O
444 0.11764706 NSDMSXWEHBXYIA-UHFFFAOYSA-N O=CCOC(=O)c1ccc(cc1)O
445 0.11764706 JNMXGGJQWFEHFN-UHFFFAOYSA-N O=Cc1ccc(c(c1)O)OC(=O)C
446 0.11764706 WMFARTKOLJPZEU-UHFFFAOYSA-N OC(=O)C1CSC(C1O)C
447 0.11764706 ZYXBDMOTPMQIGT-UHFFFAOYSA-N O=CCC(=O)c1ccc(cc1O)O
448 0.11764706 CWAPLHJUUXVEAV-UHFFFAOYSA-N OCC(=O)Cc1ccco1
449 0.11764706 QWESOWZSSZVQRZ-UHFFFAOYSA-N CC(=O)CC1=CC2C(O1)O2
450 0.11764706 SNVJKNXXGQRXNN-UHFFFAOYSA-N O=C1C=CC2(O1)C=CC(=C(C2)O)O
451 0.11764706 PHZREHARUPHHCU-UHFFFAOYSA-N Cc1ccc(c(c1O)O)O
452 0.11764706 HOZMUKTWFARDEI-UHFFFAOYSA-N OC(=O)C1C=CC=CC1O
453 0.11764706 IRDPEKJRYJPVDR-UHFFFAOYSA-N O=CCC1=CC(=O)C=C(C1=O)OC
454 0.11764706 UCZUCGRGTXIWLR-UHFFFAOYSA-N OS(=O)(=O)OC1CCCCC1
455 0.11764706 ZOQOPXVJANRGJZ-UHFFFAOYSA-N Oc1ccccc1C(F)(F)F
456 0.11764706 BQGNRBRQALWAPN-UHFFFAOYSA-N OC(=O)C=CC(CC(=O)O)F
457 0.11764706 KNJMCCUUOSJLHS-UHFFFAOYSA-N OC(=O)CCC(=CC(=O)O)F
458 0.11764706 MXRLLTXGABWHAW-UHFFFAOYSA-N OC1C(O)C=Cc2c1oc(=O)cc2
459 0.11764706 KHZVYDKHPTZFRL-UHFFFAOYSA-N OC1C=Cc2c(C1O)ccc(=O)o2
460 0.11764706 YGKYYCYCKGPGPJ-UHFFFAOYSA-N CC12OC2C(=C(C=C1)O)O
461 0.11764706 PHJGICMCMIHCMG-UHFFFAOYSA-N CC1=CC(=C(C2C1O2)O)O
462 0.11764706 RMSRRVJRUJMKDQ-UHFFFAOYSA-N O=c1ccc2c(o1)C1OC1C=C2
463 0.11764706 PJTQZIJAFKXJIL-UHFFFAOYSA-N O=c1ccc2c(o1)C=CC1C2O1
464 0.11764706 UVRRIABXNIGUJZ-UHFFFAOYSA-N COC(=O)C1=C(C)OC=C1
465 0.11764706 ISBDNZMXGHATOW-UHFFFAOYSA-N COC1=CC(=O)C(=CC1=O)C#C
466 0.11764706 XLTJXJJMUFDQEZ-UHFFFAOYSA-N OC(=O)CCC1=CC=CO1
467 0.11764706 XRPAMYMNZKMOLA-UHFFFAOYSA-N OS(=O)(=O)CCCOCC=C
468 0.11764706 LLTBHDVGWXIAFE-UHFFFAOYSA-N CC1(C)CS(=O)(=O)CC1=O
469 0.11764706 VSQHFGIPBKUQNR-UHFFFAOYSA-N CC(=O)C1=C(O)C(C=O)=C(O)C=C1
470 0.11764706 NWOCBYONMYMWGV-UHFFFAOYSA-N CC(=O)OC1=C(O)C=CC(C=O)=C1
471 0.11764706 FYYMTXSJMJTFSM-UHFFFAOYSA-N CC(C)(O)C1CCOS1(=O)=O
472 0.11764706 GQHWSLKNULCZGI-UHFFFAOYSA-N FC(F)(F)OC1=CC=CC=C1
473 0.11764706 UYUWOSDPRCGKGI-UHFFFAOYSA-N COC1=CP(C)(=S)CC1
474 0.11764706 AOPLMHKLGKWNCD-UHFFFAOYSA-N CSP(C)(=O)CCC(C)=O
475 0.11764706 FKLGNCOAXPVUNO-UHFFFAOYSA-N OCC(C(CO)[N+]([O-])=O)[N+]([O-])=O
476 0.11764706 CXUZGVCRPUEZEO-UHFFFAOYSA-N O=C1CCC2C1COC2=O
477 0.11764706 YNCKAQVPQJWLJW-UHFFFAOYSA-N CC(=O)OC1CC(=O)C=C1
478 0.11764706 IOUBOIOOGXSGOJ-UHFFFAOYSA-N O=C(CC(=O)OCC#C)OCC#C
479 0.11764706 QJWCHHBHMYMFCD-UHFFFAOYSA-N Oc1cc(O)c(cc1C=CC=O)O
480 0.11764706 QSWLSAYLEATCSH-UHFFFAOYSA-N CC(C)C1=CC(=O)OC1=O
481 0.11764706 QJHHMZOFNNPSHQ-UHFFFAOYSA-N CC(=O)OCC1=COC=C1
482 0.11764706 BFGQSIFHFGNQFL-UHFFFAOYSA-N C[Si]1(C)C[Si](C)(C)S1
483 0.11764706 URPZJXUEQPBEPM-UHFFFAOYSA-N CC1=CC(O)=C(C=O)C(O)=C1C=O
484 0.11764706 VCTINQYQXSQILW-UHFFFAOYSA-N CC1=CC2=C(C=C(CO)O2)C(=O)O1
485 0.11764706 JFXXYKVSLHRBAA-UHFFFAOYSA-N CC1=C(C(O)=O)C(C)=CO1
486 0.11764706 VVKSTZZZSJVYMI-UHFFFAOYSA-N OC1(CCCCC1)S(O)(=O)=O
487 0.11764706 QONNIIYEKXIRRL-UHFFFAOYSA-N C1SCN2CSCN1C2
488 0.11764706 GQYLKKWTYKNXIC-UHFFFAOYSA-N COC(=O)OC1=CC=C(C=O)C=C1
489 0.11764706 LIVNSQZJDRPZKP-UHFFFAOYSA-N COC1=C(F)C(F)=C(F)C=C1
490 0.11764706 MLDVKASVEXYFKX-UHFFFAOYSA-N COC1=C(F)C=CC(F)=C1F
491 0.11764706 ZLRIBYUOFAKHEF-UHFFFAOYSA-N COC1=C(F)C=C(F)C=C1F
492 0.11764706 LOZFHOHUIYBNCJ-UHFFFAOYSA-N OCC1=C(F)C(F)=C(F)C=C1
493 0.11764706 IAYKYKBQMLBYAI-UHFFFAOYSA-N OCC1=C(F)C(F)=CC(F)=C1
494 0.11764706 NRXZCCOHXZFHBV-UHFFFAOYSA-N OCC1=CC(F)=C(F)C=C1F
495 0.11764706 YJQDVBPZXNALEE-UHFFFAOYSA-N OCC1=C(F)C=C(F)C=C1F
496 0.11764706 HRSFRSLKOPFWMZ-UHFFFAOYSA-N OCC1=CC(F)=C(F)C(F)=C1
497 0.11764706 CMIJZFZLNQNCDF-UHFFFAOYSA-N OCCOC1CCS(=O)(=O)C1
498 0.11764706 CTFORTFPVUYECO-UHFFFAOYSA-N FC(F)(F)C(=O)C1=COCCC1
499 0.11764706 BIZWYVHBKSEJJL-UHFFFAOYSA-N O=C1CCC2=C1COCO2
500 0.11764706 QMCYTZWSWDTSML-UHFFFAOYSA-N OC(=O)C1=CC(=NN1)N1C=NN=N1
501 0.11764706 SKYXLDSRLNRAPS-UHFFFAOYSA-N COC1=CC(F)=C(F)C=C1F
502 0.11764706 PGCBJIWXXAOWNQ-UHFFFAOYSA-N NC1=NC(=O)N=CC1C(=O)N=[N+]=[N-]
503 0.11764706 UWMPYUXPRBDDNF-UHFFFAOYSA-N FC(F)(F)C(=O)C1CCCC1=O
504 0.11764706 YNCKAQVPQJWLJW-UHFFFAOYSA-N CC(=O)OC1CC(=O)C=C1
505 0.11764706 YNCKAQVPQJWLJW-UHFFFAOYSA-N CC(=O)OC1CC(=O)C=C1
506 0.11764706 AOHRINJAARPYIU-UHFFFAOYSA-N CC(=O)OCC[Si](C)(C)Cl
507 0.11764706 OOUVEYDKXFXWDO-UHFFFAOYSA-N COC1=C(C=O)C=CC2=C1OCO2
508 0.11764706 ITXZSZKZYYMQCQ-UHFFFAOYSA-N COC1=C2OCOC2=C(C=O)C=C1
509 0.11764706 KVYLGLYBQFEJAK-UHFFFAOYSA-N CCOC(=O)C(C)S(C)(=O)=O
510 0.11764706 JTGPESOKUAWYRM-UHFFFAOYSA-N OC(=O)CC1CC(=O)C=C1
511 0.11764706 NLUBENDJJYCAGP-UHFFFAOYSA-N COC(=O)C1=CC(=O)CC1
512 0.11764706 CXUZGVCRPUEZEO-UHFFFAOYSA-N O=C1CCC2C1COC2=O
513 0.11111111 WTWMVWBKMWINNS-UHFFFAOYSA-N CCN(NCCO)C(S)=S
514 0.11111111 FMSLLQLWPMLPIN-UHFFFAOYSA-N CSC(=S)N=NC(C)C
515 0.11111111 MKNYFTRFBMRAJQ-UHFFFAOYSA-N CCOC1=CS(=O)(=O)CC1
516 0.11111111 QRBJSGUWLNVUEA-UHFFFAOYSA-N O=CC=C(C=CC(=O)O)C
517 0.11111111 HNNJVQNXDXFTMK-UHFFFAOYSA-N NC(=O)NC(=O)C(C(=O)O)O
518 0.11111111 MCGYQAKGEGPQNU-OWOJBTEDSA-N O=CC(C(/C=C/C(=O)F)O)O
519 0.11111111 ZPKRBQXINWOYOR-UHFFFAOYSA-N OC(=O)COC(=O)NC(=O)N
520 0.11111111 QCOPWTQHYKWKDP-UHFFFAOYSA-N CC1C(=O)CCCS1(=O)=O
521 0.11111111 GTPFZTBXWSIBNN-UHFFFAOYSA-N COC(=O)C(SC)C(C)=O
522 0.11111111 MZCAZOUPSJQYMW-UHFFFAOYSA-N CC(S)C(=O)OCC(O)CO
523 0.11111111 DFLYENJSQHCMKL-UHFFFAOYSA-N CC1NC(C)SC(=S)N1
524 0.11111111 MNJXOYCVMUFRAQ-UHFFFAOYSA-N CC(=O)OC=CC=CC=O
525 0.11111111 QXUCUVZHYIRQTP-UHFFFAOYSA-N CC(=O)CC(=O)OCCS
526 0.11111111 FZNWEVRZWUXBDY-UHFFFAOYSA-N OOC(=O)C1OC1NC(=O)N
527 0.10526316 AHOLMPWVSAWXOF-UHFFFAOYSA-N CSCC(C(C(=O)CO)O)O
528 0.10526316 FNZSILRWMBGQSQ-UHFFFAOYSA-N C=CC(=O)C=C(C(=O)O)C
529 0.10526316 ZZQHBYBCVBOUSV-UHFFFAOYSA-N COC(=O)C=C(F)C(=O)OC
530 0.10526316 IUEOEDDENQHUQX-UHFFFAOYSA-N O=CC=CC(C(C=O)O)(F)O
531 0.10526316 KHMDWJRYZBWOLV-UHFFFAOYSA-N CC1=C(C)CS(=O)(=O)OC1
532 0.10526316 XVQGFYZYRUTFAS-UHFFFAOYSA-N O=CC(=CC=CC(=O)O)C
533 0.10526316 ACWASDPGAVYCNI-UHFFFAOYSA-N CSCC(C(C(C=O)O)O)O
534 0.10526316 UWMGZJDVTSIVDO-UHFFFAOYSA-N OCCOCCOC(=O)CS
535 0.10526316 DCQIPZGZTAPPSX-UHFFFAOYSA-N OOC(=O)C=CN(C(=O)N)O
536 0.10526316 LPFJFXRQANKTRA-UHFFFAOYSA-N CCCC1=CC(=O)OC1=O
537 0.10526316 CSMQTMPUZCQRGB-UHFFFAOYSA-N CCOC(=O)CSC(C)=O
538 0.1 HKMVJYJNQSCOLA-UHFFFAOYSA-N CCOC(=O)CC(=O)CS
539 0.1 IGIVMGGDGYMYIQ-UHFFFAOYSA-N COC(=O)CC(=O)CSC
540 0.1 DBXWOGJKURBUOK-UHFFFAOYSA-N CCS(=O)C(C)=CC(O)=O
541 0.1 OOWKIRZGJUTFPH-RJRFIUFISA-N O=C/C(=C/C(C(C=O)O)O)/F
542 0.1 QBRYGDSLFHXJOD-UHFFFAOYSA-N OC1CCCCC1S(O)(=O)=O
543 0.1 NMSZGQIYAOBCSA-UHFFFAOYSA-N CCOC1(C)OC(=O)CS1
544 0.1 DAZVZRKGXFWHBK-UHFFFAOYSA-N CCOS(=O)CCOC(C)=O
545 0.1 MPJMAJLPWRBNBU-UHFFFAOYSA-N CSCCCC(=O)C(=O)O
546 0.095238095 OTORAPMCRFGVJV-UHFFFAOYSA-N CC(=O)SCCCC(O)=O
547 0.095238095 WXJHMNZQLGAPMI-UHFFFAOYSA-N O=CCSC(=O)CC(O)C
548 0.095238095 CXPSBVKJYYPWKC-UHFFFAOYSA-N CC(=O)OCCSC(O)CO
549 0.095238095 OJKZXEQOEZBJOE-UHFFFAOYSA-N CCS(=O)(=O)CCC(=O)OC
550 0.095238095 QYUBHDMCXZNCSO-UHFFFAOYSA-N NC(=O)NC=C(C(=O)OO)O
551 0.095238095 KQJLHSJFBULXFB-UHFFFAOYSA-N OC(=O)CC1COCCS1
552 0.090909091 OPMLSKKVEAZENL-UHFFFAOYSA-N CCOC(=O)CC(=S)OC
553 0.090909091 OLVVOVIFTBSBBH-UHFFFAOYSA-N CSCC1OC(C(C1O)O)O
554 0.090909091 OLVVOVIFTBSBBH-KVTDHHQDSA-N CSC[C@H]1O[C@@H](O)[C@H](O)[C@@H]1O
555 0.090909091 SKKNBVCUDFEXRC-UHFFFAOYSA-N OCCCC(=O)SCC=O
556 0.090909091 NGPOXPZQRGMRIZ-UHFFFAOYSA-N CCSCCC(=O)C(=O)O
557 0.090909091 VFVHNRJEYQGRGE-UHFFFAOYSA-N CC(CSC(C)=O)C(O)=O
558 0.090909091 JAIDCXNRJUFBSP-UHFFFAOYSA-N CCSCC(=O)CC(=O)O
559 0.090909091 JWVWQSCVZZUUBA-UHFFFAOYSA-N COC(=O)C(CC=O)O[SiH3]
560 0.086956522 BMYZBKVJSRJYEY-UHFFFAOYSA-N COC(=O)CSCC(C)=O
561 0.086956522 OLVVOVIFTBSBBH-JDJSBBGDSA-N CSC[C@@H]1[C@H]([C@H](C(O1)O)O)O
562 0.086956522 QLGUZBQDCJUXBL-UHFFFAOYSA-N CC(C(=O)SCC=O)CO
563 0.086956522 UUDWENNAZJQRKQ-UHFFFAOYSA-N NC(=O)NC(=CC(=O)OO)O
564 0.083333333 QJUIPGBPPKNOID-UHFFFAOYSA-N CCOC1OC(=O)C(C)S1
565 0.071428571 PYXBHEAWWWUZSO-UHFFFAOYSA-N OC(=O)CC1CCOCS1
566 0 ZVUUAOZFEUKPLC-UHFFFAOYSA-N CCC1=C(C)C(=O)OC1=O
567 0 UBFALTGHGHULNL-UHFFFAOYSA-N OCc1cccc(O)c1O
568 0 QCHGUEIECOASJU-UHFFFAOYSA-N COC(=O)c1ccc2OCOc2c1
569 0 VJRMEROKMGZTOZ-UHFFFAOYSA-N COc1oc(cc1)C(=O)C
570 0 UNEAQOFRUAKQOI-LYFYHCNISA-N CC1=CC(=O)C2OC2C1O
571 0 ASHVULSQMDWKFO-UHFFFAOYSA-N COCc1oc(C=O)cc1
572 0 ILFPCMXTASDZKM-YFKPBYRVSA-N OC(=O)C1CCC(=O)C1=C
573 0 YNOMPAPJWIAFAW-UHFFFAOYSA-N CC(NP(=O)(F)N)C
574 0 FIZVHNNVIGIDCM-UHFFFAOYSA-N CC1=CC=CC2(C1(O)O2)O
575 0 IQAGTADSVDGEBA-UHFFFAOYSA-N O=CC1C=C(O)C=CC1O
576 0 CEGBCYIOXBFTBY-UHFFFAOYSA-N O=CC1C=CC(=C(C1)O)O
577 0 NGPIAIUIGURNHT-UHFFFAOYSA-N O=CC1=CC(=C(CC1)O)O
578 0 HBHUCKUUKNYROW-UHFFFAOYSA-N O=C1CC(O)C(=O)C(=C1)C
579 0 IXYSOHWHULHJIG-UHFFFAOYSA-N O=C1C=CC(=O)C(C1)(C)O
580 0 WGKRUVLJHOEATQ-UHFFFAOYSA-N OC1CC(=O)C(=CC1=O)C
581 0 IWOOUMUPPNQEPV-UHFFFAOYSA-N O=C1C=CC(=O)C(C1O)C
582 0 AQSXTPCDGOHXLT-UHFFFAOYSA-N OC12OC1C=CC=C2CO
583 0 IZPUAIJUVLFPIZ-UHFFFAOYSA-N OCC12OC2C=CC=C1O
584 0 ZMIBBNUJNZOUMI-UHFFFAOYSA-N O=CC1=CC=CC(C1O)O
585 0 RQCDKJFKYGNXBD-UHFFFAOYSA-N OCc1ccc(cc1O)O
586 0 OPOOKGLABHKUCE-UHFFFAOYSA-N OCc1c(O)cccc1O
587 0 FENOFCXZYHLMDU-UHFFFAOYSA-N OC(c1ccccc1O)O
588 0 XTGXLQLCUVWJEU-UHFFFAOYSA-N O=C1CC(=C(C(=C1)O)O)C
589 0 MQNBHTVDUJJEMJ-UHFFFAOYSA-N OC(=O)C1CCC=CC1=O
590 0 MJDYNFRKRVOWGT-UHFFFAOYSA-N OC(=O)C=CC(=O)C(=C)C
591 0 FEWPCPCEGBPTAL-UHFFFAOYSA-N Nc1cn[nH]c(=O)c1Cl
592 0 FEIYGIWFDZOSHC-UHFFFAOYSA-N OC(=O)C1=C(O)C=CCC1
593 0 KMVQCHXKYQEOOJ-UHFFFAOYSA-N OC1=C(C=CCC1)C(=O)O
594 0 PORZFZZMIYHNEG-UHFFFAOYSA-N O=CC1(O)C=CC=CC1O
595 0 DQOBYYSBRKRIPI-UHFFFAOYSA-N O=CC1=CC(C(C=C1)O)O
596 0 AIBXBLOFSGQYFA-UHFFFAOYSA-N Oc1ccc(cc1)C(O)O
597 0 KJSDXCMAOVNOTQ-UHFFFAOYSA-N OCC1=CC=C(C2C1O2)O
598 0 IARODWQALCZPNN-UHFFFAOYSA-N OCC1=CC2C(C=C1)(O2)O
599 0 SOHHCDUONCDDKL-UHFFFAOYSA-N OCC12C=CC(=CC2O1)O
600 0 JWAVTSURXDMVDW-UHFFFAOYSA-N OCOc1ccc(cc1)O
601 0 QNVIXZIHJGSYSU-UHFFFAOYSA-N O=C1CCCC=C1C(=O)O
602 0 WGZQCBOLSZNNRW-UHFFFAOYSA-N CSc1ncnc2c1n(C)cn2
603 0 QUXUAFOANMCPMD-UHFFFAOYSA-N OCC12C=C(O)C=CC2O1
604 0 GNBLMNSSZBTKAP-UHFFFAOYSA-N OCC1=CC=CC2(C1O2)O
605 0 POIYDECNUMWBFG-UHFFFAOYSA-N OCC1=CC2C(C(=C1)O)O2
606 0 LDAPBXVAJVCAKS-UHFFFAOYSA-N OCC1CC#CC(=O)C1O
607 0 ASGMQLXGQYFIER-UHFFFAOYSA-N O=CC1C=CC=CC1(O)O
608 0 IIGWTWZCKVWBFO-UHFFFAOYSA-N O=CC1C=CC(=CC1O)O
609 0 KMTZSWIVUMYFMY-UHFFFAOYSA-N OCOc1ccccc1O
610 0 YWPVEGQFTPMJPE-UHFFFAOYSA-N OC1CC=C2C(=C1)OCO2
611 0 QTWPBRXIKOGUCX-UHFFFAOYSA-N OC1=CC=C2C(C1)OCO2
612 0 GURZNNLQTOCSFL-UHFFFAOYSA-N OC1=CCC2C(=C1)OCO2
613 0 CXWVYTSTGQRGHY-UHFFFAOYSA-N OC1=CC2(C(C(=C1)O)O2)C
614 0 XSYSIOPQBHAEGY-UHFFFAOYSA-N OC1=CC2(C(C(=C1)C)O2)O
615 0 BOFXMDSPULLHJA-UHFFFAOYSA-N CC1=CC2(C(C(=C1)O)O2)O
616 0 JHCVQZBSYPTSJS-UHFFFAOYSA-N COC12OC2C=CC=C1O
617 0 UMPQERFSIGKMIY-UHFFFAOYSA-N COC1=CC2OC2C=C1O
618 0 TVSCOTWWKSLCIY-UHFFFAOYSA-N CCCCC(CC)[SeH]
619 0 CPQQEVZWAKTLJT-UHFFFAOYSA-N CCCCCCC[SeH]
620 0 QRKYRALCMXRKCX-UHFFFAOYSA-N Sc1nnnn1C1=CC=CCC1
621 0 JTCMZURVYRUWCT-UHFFFAOYSA-N Sc1nnnn1C1CC=CC=C1
622 0 XBSRATUPLVZCRO-UHFFFAOYSA-N Sc1nnnn1C1=CCCC=C1
623 0 PCANQHUYKKMMIY-UHFFFAOYSA-N SC1=NNNN1c1ccccc1
624 0 FCEIFWOZSMGZNE-UHFFFAOYSA-N SC1NN=NN1c1ccccc1
625 0 QCONCWPZAHEPSP-UHFFFAOYSA-N COC1=CC(=CC=C1[N+]#N)[N+]([O-])=O
626 0 FHMOSLSCFOUAOT-UHFFFAOYSA-N ClC1=CC=CC(NCCC#N)=C1
627 0 KRPFJCUXHWEVMS-UHFFFAOYSA-N COC(=O)C1=C2OCOC2=CC=C1
628 0 ZFEQBMPYPHTBKL-UHFFFAOYSA-N CC(C)(OC(=O)C(F)(F)F)C#C
629 0 QGCNCGSRFBFUNY-UHFFFAOYSA-N [H]C12COC(=O)CC([H])(O1)C=C2
630 0 WZAUNZSICROOPY-UHFFFAOYSA-N ClC1=C(NCCC#N)C=CC=C1
631 0 TUGGOLWUZCCVBF-UHFFFAOYSA-N ClCCC1=NC2=CC=CC=C2N1
632 0 DUZUQSHHUJPSOG-UHFFFAOYSA-N CC1(C)C(=O)CC(=O)C1=O
633 0 CHVNAJCSHLYMRZ-UHFFFAOYSA-N CSC1=NC2=CN=CN=C2N1C
634 0 DFNMCSHETIOERA-UHFFFAOYSA-N CSC1=NC2=NC=NC=C2N1C
635 0 ANIDJBCROZTEML-UHFFFAOYSA-N ClC1=NC(=O)CC(=N)N1
636 0 WZGIPUBUWODBCC-UHFFFAOYSA-N COC1=COC(C)=CC1=O
637 0 UCVZFDYPWKEYIX-UHFFFAOYSA-N CCSC1=NC=NC2=C1C=NN2
638 0 OMJFUMQHJVIIOL-UHFFFAOYSA-N NC1C(Cl)=NC=NC1=O
639 0 VRXHWVFITROOAZ-UHFFFAOYSA-N CC1=CC2=C(N1)C=C(C)N=C2Cl
640 0 AYBIRBFKOZLRBM-UHFFFAOYSA-N CN1NC(=S)NC2=C1C=CC=N2
641 0 SMMVLQFXSHTODJ-UHFFFAOYSA-N CSC1=NC2=C(NN1)C=CC=N2
642 0 NKTFFPGLIDNMPI-UHFFFAOYSA-N OC(=O)C1CC(=C)C(=O)C1
643 0 JKKZIXQBPLMMCW-UHFFFAOYSA-N CSC1=NC=NC2=C(C)NN=C12
644 0 XUMWMBLBTZAVLW-UHFFFAOYSA-N ClC1=CC=C(C=C1)C1=NCCN1
645 0 UIKKNIPPIBNNCD-UHFFFAOYSA-N CC1OC=CC=C1C(O)=O
646 0 BNVXYXRSJIWWDX-UHFFFAOYSA-N CC1=C(C)C=C(O1)C(O)=O
647 0 QCONCWPZAHEPSP-UHFFFAOYSA-N COC1=CC(=CC=C1[N+]#N)[N+]([O-])=O
648 0 VUBDYLKZHRQEBS-UHFFFAOYSA-N ClCC1CCC(CCl)CC1
649 0 RXBVVXDUEDJVOI-UHFFFAOYSA-N CC1(Cl)CCC(C)(Cl)CC1
650 0 GLOXABQTNDJFBM-UHFFFAOYSA-N NC1=NC(=O)N=C(Cl)C1
651 0 BMNCJOAMYDWZAS-UHFFFAOYSA-N N#CCCPCCC#N
652 0 XLTNDCQBOHRNPR-UHFFFAOYSA-N CCSC1=NC=CS1
653 0 TZRHDOORWZCBGT-UHFFFAOYSA-N CC1=CC=C(CC(O)=O)O1
654 0 LTWREDHXPZYJOA-UHFFFAOYSA-N CC1=CC2=C(C=C1C)N=C(Cl)N2
655 0 VHSDLZNCAMQPIG-UHFFFAOYSA-N COC1=C(C)C(=O)CC1=O
656 0 YXXQQTKETXOUEX-UHFFFAOYSA-N COC(=O)C1OC2=CC=CC=C2O1
657 0 XRAKCYJTJGTSMM-UHFFFAOYSA-N NC1=CC=C(F)C=C1Cl
658 0 CXXQQIAHEXOPLL-UHFFFAOYSA-N ON1N=C(Cl)C=CC1=N
659 0 LPVHGZUDYRWYDY-UHFFFAOYSA-N CCNC1=NC=C2N=CSC2=N1
660 0 OQUBLKNISPLGJP-UHFFFAOYSA-N C[Si](C)(C)C#CC1=CC=CS1
661 0 MKSMZDYXUAZUJS-UHFFFAOYSA-N CCS[Si](C)(C)SCC
662 0 DNXUGUHLOJHQLS-UHFFFAOYSA-N N#CC1CSCCS1
663 0 QCQOEECZTCFAEI-UHFFFAOYSA-N NC1=NNC(CC2=CC=CS2)=N1
664 0 XYWOCRXFCYLTBD-UHFFFAOYSA-N NC(=S)N=NCC1=CC=CN=C1
665 0 XPJQEUCVLPWODL-UHFFFAOYSA-N CC1(C)CC(C)(C)P1(Cl)=O
666 0 AFVVRNQKUOFLOS-UHFFFAOYSA-N OC(=O)C1CC=CC(=O)C1
667 0 OYVFRPLAVKGESQ-UHFFFAOYSA-N CC1=CSC2=C1N=CN=C2NN
668 0 IWRWDRZDFILWMR-UHFFFAOYSA-N CC1=CSC2=NC=NC(NN)=C12
669 0 OBARLVULFAOTPR-UHFFFAOYSA-N OC(=O)C1=CCCC(=O)C1
670 0 FMPYGEFGXUAAKG-UHFFFAOYSA-N CC1=CC(F)=CN=C1Cl
671 0 MSRQJRMSIXSASW-UHFFFAOYSA-N NC1=NC(=O)CC(Cl)=N1
672 0 PLOZXUFHBRJLFX-UHFFFAOYSA-N NC1=C(O)C(Cl)=NC=N1
673 0 FLDCSPABIQBYKP-UHFFFAOYSA-N CN1C(C)=NC2=C1C=CC(Cl)=C2
674 0 FQJKNDRBOYATRC-UHFFFAOYSA-N OCCCC(F)=C(F)F
675 0 OIZRQZYOUIPEBF-UHFFFAOYSA-N ClC1C(=N)CN=NC1=O
676 0 PQRIKBDKBIMRLP-UHFFFAOYSA-N ClC1=CC=C(C=C1)C1CCN=N1
677 0 JZEBSCUKGWCPEP-UHFFFAOYSA-N CS(=N)C1=CC=CS1
678 0 OSMPMHAMEXKADJ-UHFFFAOYSA-N CC1=CC2(C(C=C1)(O2)O)O
679 0 UOARGUUINVCHHT-UHFFFAOYSA-N CS(=N)C1=CSC=C1
680 0 HLZLZWREBWOZCZ-UHFFFAOYSA-N [H]C12CC(C(O)=O)C([H])(O1)C=C2
681 0 JMNFYFVRZBKRMY-UHFFFAOYSA-N CC1=CC=CN2C=C(CCl)N=C12
682 0 OHHICJQEDCMLKC-UHFFFAOYSA-N CC(C)C(C)(C)C=C(Cl)Cl
683 0 DHRMEVSNXWLCTJ-UHFFFAOYSA-N CC(O)C(=C)C(F)(F)F
684 0 LIBAHLPMHOXNEK-UHFFFAOYSA-N CCCCCCC=C(Cl)Cl
685 0 MTZAUZNQAMNFME-UHFFFAOYSA-N COc1cc(C)oc(=O)c1
686 0 YZAYHNYHJCPNAR-UHFFFAOYSA-N OCC1CC1C(F)(F)F
687 0 WSHSHJGZEQTGJO-UHFFFAOYSA-N CSC1=NC=NC2=C1N=CN2C
688 0 IVTZAWPNXPUQQU-UHFFFAOYSA-N CCC1=NC(=S)SC1
689 0 OVWZORHWQPCMJF-UHFFFAOYSA-N CC(CF)(CF)C(F)=O
690 0 TWKURXZUIQDNDK-UHFFFAOYSA-N C(SC1=NC=CN1)C1=CN=CN1
691 0 QCSNCGOSMIVGTN-UHFFFAOYSA-N CC1=NC=C2CNC(=S)NC2=N1
692 0 FTFGBMVVUAFIHU-UHFFFAOYSA-N CC1=C(CO)C=COC1=O
693 0 DWRQUONHTPNSHX-UHFFFAOYSA-N OC1=C(F)C=C(F)C2=CC=CC=C12
694 0 IJWMXMZPKBAAPS-UHFFFAOYSA-O SCC[N+]1=CC=CC=C1
695 0 XZJURWKNRAGMCG-UHFFFAOYSA-N CC1=CC(F)=C(Cl)N=C1
696 0 XJUQFUWWPCIZRB-UHFFFAOYSA-N C[Si](C)(C)C#CC1=CSC=C1
697 0 HNKACXPYBGCALP-UHFFFAOYSA-N CCN1C(=S)NC2=CN=CN=C12
698 0 WYBUYWCJZMQESH-UHFFFAOYSA-N CC(=O)C1C(=O)CCC1=O
699 0 KPCOEHAVFBZKQU-UHFFFAOYSA-N ClC1=CC=CC(=C1)C1=NCCN1
700 0 CSNHOUYSPOSYCD-UHFFFAOYSA-N C[N+](C)=CC1=CC=CS1
701 0 NLIHSKSYAMNTKD-UHFFFAOYSA-N OC1C(O)C=CC=CC1=O
702 0 WNGMGKLQVLMSIV-UHFFFAOYSA-N ClC1=CC=CC=C1C1=NCCN1
703 0 AFFYGLUVFNCIKY-UHFFFAOYSA-N CC1=CC2=NC(CCl)=CN2C=C1
704 0 JWUJMKPHVPLRTD-UHFFFAOYSA-N CC1(C)CCO[Si](C)(Cl)O1
705 0 WXBMNKJYZQKIBG-UHFFFAOYSA-N CC(=O)COC(=O)CC#C
706 0 IOVDSLJHHVEAMW-UHFFFAOYSA-N CSC1=NC=CN2C(C)=NN=C12
707 0 TULKTJVBFAUXFD-UHFFFAOYSA-N CCC1=NC(=S)C2=C(N1)N=CN2
708 0 HQVYIOAFZUFHAV-UHFFFAOYSA-N C1COC(O1)C1=COC=C1
709 0 CPLPMHKOXQDJBO-UHFFFAOYSA-N FC1=CC=CC(OC2=NNN=N2)=C1
710 0 CBRYYRQILDVDHH-UHFFFAOYSA-N CC1=CC2=C(C=C1)N=C(CCl)N2
711 0 QCONCWPZAHEPSP-UHFFFAOYSA-N COC1=CC(=CC=C1[N+]#N)[N+]([O-])=O
712 0 FJBWNZYXAJCPKV-UHFFFAOYSA-N CC(Cl)C1=NC2=CC=CC=C2N1
713 0 GHFGSEYYPUSKRJ-UHFFFAOYSA-N CC1CC(=O)C(=CC1=O)O
714 0 QPSBYLIABBKBPK-UHFFFAOYSA-N COCC12OC1C=CC2=O
715 0 NMQGLZWURRKURU-UHFFFAOYSA-N OC1=CC(=O)C(=CC1O)C
716 0 MSRQJRMSIXSASW-UHFFFAOYSA-N NC1=NC(=O)CC(Cl)=N1
717 0 DJNRBOQGJUQLBP-UHFFFAOYSA-N CSC1=CC(N)=NC2=C1NC=N2
718 0 YXAPBJCWVCBKBI-UHFFFAOYSA-N CC1(CC(F)(F)F)CO1
719 0 WEXSLXSIFUSPIY-UHFFFAOYSA-N CC1=CC(=O)C(=CC1O)O
720 0 ONXUXGGMCICVIF-UHFFFAOYSA-N CN1C2=NONC2=NC2=NON=C12
721 0 AEJCIHNFZCIYPD-UHFFFAOYSA-N NC1=NC2=C(C(F)=CC=C2)[N+]([O-])=N1
722 0 JEDBCOAXHKEYMF-UHFFFAOYSA-N CCOC(=O)CS(=O)(=O)CC
723 0 WPFZLGOGWVNEID-UHFFFAOYSA-N Oc1ccc(c(c1O)C)O
724 0 UQXKBMXOROJOPQ-UHFFFAOYSA-N CC(=O)COc1ccco1
725 0 KHSNPEAMNSUMAG-UHFFFAOYSA-N ClC1CCCCCCC1Cl
726 0 KHSNPEAMNSUMAG-UHFFFAOYSA-N ClC1CCCCCCC1Cl
727 0 GTQYEIUBJMVDIQ-UHFFFAOYSA-N CC1=CC(C)=C(O1)C(O)=O
728 0 ZFLGZRKZAAHFBI-UHFFFAOYSA-N CCC(F)(F)C(F)C(F)(F)F
729 0 BYDKADGVUWBKEV-UHFFFAOYSA-N CC1(OC(=O)OC1=C)C=C
730 0 XQKCXZVAOITQLF-UHFFFAOYSA-N SCCC1=C2NC=NC2=NC=N1
731 0 XWBTZHDDWRNOQH-UHFFFAOYSA-N NC1=CC=CC(Cl)=C1F
732 0 PLRNFKAZHXWINP-UHFFFAOYSA-N CC1=CN2C=C(CCl)N=C2C=C1
733 0 QIBVOMZNVBMXJI-UHFFFAOYSA-N CC1=NC2=NC(C)=CC(=S)N2N1
734 0 LMXBJDRULRYXGN-UHFFFAOYSA-N CC(=O)CC12OC=CC2O1
735 0 KPEOKBQBLONYFS-UHFFFAOYSA-N COC1=NC(Cl)=NC=N1
736 0 JPXQQXPBWCBYCW-UHFFFAOYSA-N NCC1=CC2=C(N1)C=CC(Cl)=C2
737 0 IZVIZRBXRJNKNO-UHFFFAOYSA-N CC1=CN=C(Cl)C=C1F
738 0 QKONHJYDMVSGAL-UHFFFAOYSA-N CC1=NC=CC(Cl)=C1F
739 0 QMCMUNDFHKSQPX-UHFFFAOYSA-N CC1=C(F)C=C(Cl)C=N1
740 0 GIGNQZIJYUEWTI-UHFFFAOYSA-N CC1=CC(=CC(=C1O)O)O
741 0 WFWCXLYGQBLSGP-UHFFFAOYSA-N CC1=CC(Cl)=C(F)C=N1
742 0 VACDDNDGSMRWPV-UHFFFAOYSA-N FC1=C(CCl)N=CC=C1
743 0 HPWPUEYAIFRDKA-UHFFFAOYSA-N CSC1=CC(C)=NC2=NC=NN12
744 0 ICSRNKKGNHKSJH-UHFFFAOYSA-N CC1=C(F)C=CC(Cl)=N1
745 0 ZPRBOWQPJKXKDP-UHFFFAOYSA-N C[N+](C)(C)CCCBr
746 0 PCRKOBVGPPIKLG-UHFFFAOYSA-N CSCC1=NC=NC2=NC=NC12
747 0 LZWQEWCTTOVTFZ-UHFFFAOYSA-N CC1=NC(CS)=CS1
748 0 GLOXABQTNDJFBM-UHFFFAOYSA-N NC1=NC(=O)N=C(Cl)C1
749 0 HYVKPKFKOROWNW-UHFFFAOYSA-N C#C[Si](C#C)(C#C)C1=CC=CC=C1
750 0 ONBBLVHVTJMZKT-UHFFFAOYSA-N CC1=NC2=C(C=CC(C)=C2)N1Cl
751 0 BNVQIAOKYCOGQH-UHFFFAOYSA-N CC(=O)Cc1ccc(o1)O
752 0 WZHCQPLLALCYQP-UHFFFAOYSA-N NCC1=CNC2=C1C=C(Cl)C=C2
753 0 PUZSUVGRVHEUQO-UHFFFAOYSA-N C1=CC(=C(C=C1O)CO)O
754 0 YHIOCGXGAXHMDQ-UHFFFAOYSA-N FC1=CN=C(CCl)C=C1
755 0 LIUXPCWTAWPQPM-UHFFFAOYSA-N CC1(C)OS(=O)(=O)OC1(C)C
756 0 OMZVNIPTHNFYMN-UHFFFAOYSA-N CC1=CC2=C(S1)C(N)=NC(N)=N2
757 0 KZHAWXSNPLMIDE-UHFFFAOYSA-N CC(=O)Cc1cc(co1)O
758 0 QRXZNFSVRLDKPE-UHFFFAOYSA-N FC1=NC=C(CCl)C=C1
759 0 PCYGLFXKCBFGPC-UHFFFAOYSA-N C1=CC(=C(C=C1CO)O)O
760 0 VYWSGUJCLTXPHA-UHFFFAOYSA-N CSC1=NC(C)=CS1
761 0 KFSWJCLPBFTLIW-UHFFFAOYSA-N CC(=O)Cc1occc1O
762 0 BVTWZGOQNBFJEL-UHFFFAOYSA-N FC1=CC=CC(CCl)=N1
763 0 OWKGASBQRLTGJX-UHFFFAOYSA-N CSC1=NC=NC2=C1NC(C)=N2
764 0 SRFSTFUZPMXDOF-UHFFFAOYSA-N SCCC1=NC2=NC=NC=C2N1
765 0 KXFBDRGDNKVBRH-UHFFFAOYSA-N CC(=O)C(c1ccco1)O
766 0 ZBWNFQNDFBTMBJ-UHFFFAOYSA-N NNC1=NC2=C(SC1)N=CC=C2
767 0 YFCHAMWIPMLHAX-UHFFFAOYSA-N CC1=CN=[N+]([O-])C(Cl)=N1
768 0 NCTBTMFBOIURJB-UHFFFAOYSA-N CCOC1=CC=C(O1)C=O
769 0 BPKABICDFNDFMV-UHFFFAOYSA-N COC1=C(OC=C1)C(C)=O
770 0 NNOQIGNUIUKVDJ-UHFFFAOYSA-N CS(=O)(=O)OCC1CCCO1
771 0 JZJPPRVXJHAHQM-UHFFFAOYSA-N CSC1=C2N=CN=C2N(C)C=N1
772 0 RHYDOXQYTGUZJN-UHFFFAOYSA-N SC(S)N1C=CC=C1
773 0 USNACSJJNIPRRX-UHFFFAOYSA-N ClCCCCCCC(Cl)=C
774 0 JQMSTSHOZJFYKE-UHFFFAOYSA-N CC1=C(F)C(Cl)=NC=C1
775 0 HWDRAVIZSYVICK-UHFFFAOYSA-N CC1=CC(Cl)=NC=C1F
776 0 ZMBBHQSOSMAMTF-UHFFFAOYSA-N CC1=CC(Cl)=C(F)N=C1
777 0 WUVYAVDQXOKXHF-UHFFFAOYSA-N ClC1=CC=CC=C1CNCC#N
778 0 KDZZNYDPHJRGEA-UHFFFAOYSA-N NCC1=CNC2=C1C(Cl)=CC=C2
779 0 NQOGRCNBNZOBAV-UHFFFAOYSA-N NCC1=CNC2=C1C=CC(Cl)=C2
780 0 KYLNAKXUNSUNLI-UHFFFAOYSA-N NCC1=CNC2=C1C=CC=C2Cl
781 0 JUDDLKSLYAIQDR-UHFFFAOYSA-N CC1=CC(Cl)=CN=C1F
782 0 BGDYLOGCMJAUHR-UHFFFAOYSA-N CC1=NC(Cl)=C(F)C=C1
783 0 BJWYJLJRKBPTBA-UHFFFAOYSA-N CC1=CC(F)=NC=C1Cl
784 0 FADNXPYGPCOODY-UHFFFAOYSA-N O=c1cc(O)c(c(o1)C)C
785 0 XTJLAIOQORFEOI-UHFFFAOYSA-N CCSC1=NC=NC2=C1NC=N2
786 0 HFVCCDWVYQHTNK-UHFFFAOYSA-N CSC(SC)=CC#N
787 0 ZDQCNDZMSXQEHH-UHFFFAOYSA-N NC(=S)N=NCC1=CC=CC=N1
788 0 WQRQDOJOURQDRG-UHFFFAOYSA-N CCC1C(=O)CC(=O)C1=O
789 0 ATTDEPYMMZSIKD-UHFFFAOYSA-N ClCCC1=CC2=C(C=C1)N=CN2
790 0 GGENYTTTZYHGSU-UHFFFAOYSA-N OC(=O)C12CC(C1)(C2)C=O
791 0 SIUKYTMBXNEDGS-UHFFFAOYSA-N COC1=C(C=CO1)C(C)=O
792 0 XMMKYOZIGTXQMC-UHFFFAOYSA-N NC1=NC2=C(N=N1)C(=O)NC(=O)N2
793 0 VRMKCGYEAQPCHY-UHFFFAOYSA-N NNC1=C2NC(=N)SC2=CC=C1
794 0 NWEAZIQOATUHSC-UHFFFAOYSA-N CC1=CN=C(C)C2N=NC(=S)N12
795 0 ATFOBFLIXCBRPI-UHFFFAOYSA-N [N-]=[N+]=NCCN1C=CC=CC1=S
796 0 APWZATFDVVABHL-UHFFFAOYSA-N OC1=CC=CC(C1)C(=O)O
797 0 KZXQCYPAMGNZPE-UHFFFAOYSA-N CC(C)C1=NC(Cl)=C(C=C1)C#N
798 0 WRGVPFAJPMIYOX-UHFFFAOYSA-N CN1C(CCl)=NC2=CC=CC=C12
799 0 YYWSKSKIJXVNTH-UHFFFAOYSA-N OCC1(CC1)C(F)(F)F
800 0 DPZKIQWKLGXXOG-UHFFFAOYSA-N CC1=C(C)C2=C(NC(Cl)=N2)C=C1
801 0 NOTCQEKRIPQPAW-UHFFFAOYSA-N FC(F)(F)COCC=C
802 0 ZKFXSGOGYHXYDT-UHFFFAOYSA-N CS(=O)(=O)OC1CCCOC1
803 0 REURAJIXHRFHNH-UHFFFAOYSA-N OC1=CC2=C(C=C1)C(F)=C(F)C=C2
804 0 QGILGKJIAUXDGK-UHFFFAOYSA-N C=CC=CC=C(C(=O)O)O
805 0 BPHYZRNTQNPLFI-UHFFFAOYSA-N CC1=C(C=C(C=C1O)O)O
806 0 SOBXQHKTDDYCCG-UHFFFAOYSA-N O=C1C=CCC11OCCO1
807 0 QKGQHTCUNGPCIA-UHFFFAOYSA-N CC1=CC(=C(C=C1O)O)O
808 0 CGCNRHHRRRGXCZ-UHFFFAOYSA-N C=CCN1C(C#N)C(=N)SC1=N
809 0 ZPBBVQXFDRDVKO-UHFFFAOYSA-N CC(=CCO)C(F)(F)F
810 0 VQVGTOOKQICMAZ-UHFFFAOYSA-N CC1=C(CCC1=O)C(O)=O
811 0 YIKYNHJUKRTCJL-UHFFFAOYSA-N CCC1=C(C(=O)C=CO1)O
812 0 NVRPGIPXZLLZIQ-UHFFFAOYSA-N CC(CC(F)(F)F)C(F)(F)F
813 0 LYLGQIOTMAQQEB-UHFFFAOYSA-N CN1N=C(CCl)C2=CC=CC=C12
814 0 OWEDGVTVZGGEDG-UHFFFAOYSA-N O=CC1=C(O)C=CC(C1)O
815 0 OKBGGVLSZDXDNV-UHFFFAOYSA-N O=CC1=C(O)CCC(=C1)O
816 0 NHXSTXWKZVAVOQ-UHFFFAOYSA-N [H]C1=C([H])C([H])=C(O1)C(=O)OC([H])([H])C([H])([H])[H]
817 0 WJVHONKNAYUVGV-UHFFFAOYSA-N ClCC1CCCCC1CCl
818 0 LOFDXZJSDVCYAS-UHFFFAOYSA-N [H]C1=C([H])C(=C([H])O1)C(=O)OC([H])([H])C([H])([H])[H]
819 0 GPZAPHCGSHFCOY-UHFFFAOYSA-N CC1=C(C)C(=O)CC(=O)O1
820 0 RUVLELZZCSEORC-UHFFFAOYSA-N CCC1=CC(=O)CC(=O)O1
821 0 YIFZPUOIORLHGC-UHFFFAOYSA-N CCC1=CC=C(O1)C(O)=O
822 0 ZCYFGVLFJDLYCL-UHFFFAOYSA-N ClC(Cl)CC1CCCCC1
823 0 OKCKDXOUJKZELN-UHFFFAOYSA-N COC(=O)C=CC=CC=O
824 0 CDCARNSWXSXOSR-UHFFFAOYSA-N CCSC1=NC=C(C#N)C(N)=N1
825 0 HZKKBGCGSJQBKW-UHFFFAOYSA-N CC1=C(F)N=C(Cl)C=C1
826 0 NAFOEXIUMUSXLY-UHFFFAOYSA-N CC1=CC(F)=NC(Cl)=C1
827 0 LYNBFSRSJUHPCX-UHFFFAOYSA-N CC1=C(Cl)N=C(F)C=C1
828 0 BDTOBOMFWCKGRG-UHFFFAOYSA-N CCC1OC=CC(=O)C1=O
829 0 PXHZAFCSTGGQSG-UHFFFAOYSA-N CN1C(C)=NC2=C1C=C(Cl)C=C2
830 0 RDUGFVVYQOPZGG-UHFFFAOYSA-N CSC1=NC(C)=C(C#N)C(N)=N1
831 0 DLRMSFFLXXBHOB-UHFFFAOYSA-N O=C1CC(=NC(=O)N1)C1=NNN=N1
832 0 SPSYXXWWMAAWGP-UHFFFAOYSA-N CC(=O)C1=C(C)COC1=O
833 0 ZEYPSQGLVLOLLD-UHFFFAOYSA-N CN1C=NC2=C1C=C(C)C(Cl)=C2
834 0 XWBTZHDDWRNOQH-UHFFFAOYSA-N NC1=CC=CC(Cl)=C1F
835 0 BVTWZGOQNBFJEL-UHFFFAOYSA-N FC1=CC=CC(CCl)=N1
836 0 XXBIMJOEOJQEKM-UHFFFAOYSA-N CC1=NC2N=NC(=S)N2C(C)=C1
837 0 GHBKDDNPBNJBPT-UHFFFAOYSA-N OC1=CCCC(=C1)C(=O)O
838 0 HVHURIINGLSKBG-UHFFFAOYSA-N [H]C12CCC([H])(C1)C(=O)OC2=O
839 0 YPLIIGFLLBPOKF-UHFFFAOYSA-N OCOc1cccc(c1)O
840 0 JEHVOZRHAXDMPS-UHFFFAOYSA-N CC1=CC(Cl)=CC(F)=N1
841 0 OZIQMXPNFQVDEY-UHFFFAOYSA-N Oc1cccc(c1)C(O)O
842 0 TUGGOLWUZCCVBF-UHFFFAOYSA-N ClCCC1=NC2=CC=CC=C2N1
843 0 ZHBYTSHPMNIWIU-UHFFFAOYSA-O NCC(C[P+](=O)CO)C(O)=O
844 0 NLCCAFQWEKMQLM-UHFFFAOYSA-N CC(C)C(=O)C(F)(F)F
845 0 VVAAYCXYJZJOTD-UHFFFAOYSA-N N#CC1SCCCS1
846 0 ZKNNWNWLWVAMCK-UHFFFAOYSA-N ClC1=NN(CC1)C1=CC=CC=C1
847 0 QKAHKEDLPBJLFD-UHFFFAOYSA-N CC1(C)C2C1C(=O)OC2=O
848 0 GPJJASIJVRXZFI-UHFFFAOYSA-N COC1=C(O)C=C(O)C=C1
849 0 ZSMYJGCJPKZCJJ-UHFFFAOYSA-N NC1=NC2=CC(N)=C(N)C=C2S1
850 0 LPYUENQFPVNPHY-UHFFFAOYSA-N COC1=CC=CC(O)=C1O
851 0 HDVRLUFGYQYLFJ-UHFFFAOYSA-N COC1=CC(O)=CC(O)=C1
852 0 QTCGKUWAHGPTSM-UHFFFAOYSA-O O=C1CCC([N+]#N)C(=O)N1
853 0 RMPRUKRBBCWGSL-UHFFFAOYSA-N CC1C(=O)OC=C(C)C1=O
854 0 PVCAFIAPJQQQEA-UHFFFAOYSA-N NC(=S)N=NCC1=CC=NC=C1
855 0 OUXJZOJDHRKONT-UHFFFAOYSA-N COC(=O)CCC(=O)C#C
856 0 QFYYAIBEHOEZKC-UHFFFAOYSA-N COC1=C(O)C=CC=C1O
857 0 JXLBJMVSMOLNHO-UHFFFAOYSA-N CNC1=NC(SC)=NC=C1C#N
858 0 WPUGXTIOWBWKJY-UHFFFAOYSA-N OCc1ccc(o1)C(=O)C
859 0 JXZABYGWFNGNLB-UHFFFAOYSA-N COC1=CC(O)=C(O)C=C1
860 0 CXYRLCVPPVQCSJ-UHFFFAOYSA-N ClC1CCCCC(Cl)CC1
861 0 DIYFYTRPWDXBDY-UHFFFAOYSA-N CC1=NC2=C(N1)C=C(C)C(Cl)=C2
862 0 CSFDTBRRIBJILD-UHFFFAOYSA-N NC1=C(F)C=C(Cl)C=C1
863 0 JCYROOANFKVAIB-UHFFFAOYSA-N NC1=C(F)C=CC(Cl)=C1
864 0 DMELIRRZFWKOMA-UHFFFAOYSA-N CC=CC(O)C(F)(F)F
865 0 FJKIADFDXOCBRV-UHFFFAOYSA-N NC1=C(Cl)C(F)=CC=C1
866 0 KASWWVHASWHJDX-UHFFFAOYSA-N CCCC=C(Cl)CC(C)Cl
867 0 LAQYHRQFABOIFD-UHFFFAOYSA-N COC1=C(O)C=CC(O)=C1
868 0 ZPTFMZKMHBAWOC-UHFFFAOYSA-N CC1(C)CCCCC1(Cl)Cl
869 0 ZSMQMFWXMRCFOR-UHFFFAOYSA-N SCCNC(=O)NCCS
870 0 DQZSFIIJMZJZLT-UHFFFAOYSA-N CCOC(=O)C(C#N)[N+]#N
871 0 WQMHZIQLWGMOTL-UHFFFAOYSA-N CCCC(Cl)=C(Cl)CCC
872 0 ZHUWEWYTUUSXRD-UHFFFAOYSA-N CNC1=NC=NC=C1SCC#N
873 0 YSEMCVGMNUUNRK-UHFFFAOYSA-N NC1=CC=C(F)C(Cl)=C1
874 0 JAEHOUMNJIUKIC-UHFFFAOYSA-N CSC1=NN2C=CC(C)=NC2=N1
875 0 PNWOYKVCNDZOLS-UHFFFAOYSA-N NC1=NC(=O)NC=C1Cl
876 0 YPYGOTAUNKIHER-UHFFFAOYSA-N C1C2OC=COC=COC12
877 0 NZKUZJYQAOTZEB-UHFFFAOYSA-N ClC1C=NC(=O)NC1=N
878 0 CTLYFZMKEGUVHV-UHFFFAOYSA-N CC(C)=C=COC(=O)C(F)(F)F
879 0 DGRQRWOPRQYSEJ-UHFFFAOYSA-N COC(=O)CC(N)[P+](=O)CO
880 0 RYJCLNCXCQUNPI-UHFFFAOYSA-N NN=NC(=S)NC1=CC=CC=C1
881 0 WCZPXJJNPSYRIV-JHYUDYDFSA-N CC1=CC(O)C2OC2C1=O
882 0 LWFLVOBZYLXRMP-UHFFFAOYSA-N OC(CC=C)C(F)(F)F
883 0 NOKZRKZHFDRIOJ-UHFFFAOYSA-N CCCC(=O)C(F)(F)F
884 0 WPJWHKZVPLCYFL-UHFFFAOYSA-N CC1=C(C)C2=C(N1)C=CN=C2Cl
885 0 IRXBKGCLJJIRDS-UHFFFAOYSA-N CCCCCC[Se]C
886 0 LJCNULUFLCOAKC-UHFFFAOYSA-N COC(=O)C(=O)OC1=CC=CC=C1
887 0 NYUABOGYMWADSF-UHFFFAOYSA-N Cc1cc(O)c(O)c(O)c1
888 0 BMUKYPDUFGPXEL-UHFFFAOYSA-N CC12CC1(C)C(=O)OC2=O
889 0 NGGPLHHTRNJSDT-UHFFFAOYSA-N COC1=C(C)OC=CC1=O
890 0 NHRCTOSLKBGKJE-UHFFFAOYSA-N CC1OC(=O)C(=C1)C(C)=O
891 0 YDLMFYYPUHTGBI-UHFFFAOYSA-N O[Si](O)(O)CCCOC1CO1
892 0 ILFPCMXTASDZKM-RXMQYKEDSA-N OC(=O)C1CCC(=O)C1=C
893 0 IGOYTTDPXAHPSS-UHFFFAOYSA-N CC(=O)C1=CC(CO)=CO1
894 0 LMZGIZPACZVGMF-UHFFFAOYSA-O NC(CC[P+](=O)CO)C(O)=O
895 0 LWFLVOBZYLXRMP-UHFFFAOYSA-N OC(CC=C)C(F)(F)F
896 0 BUADGGPZZZMHBR-UHFFFAOYSA-N COC1=CC=C(C=C1[N+]#N)[N+]([O-])=O
897 0 VVBIGJOVPZMWGU-UHFFFAOYSA-N CC1=CC(=C(C)C(=O)O1)O
898 0 NGYYFWGABVVEPL-UHFFFAOYSA-N OCc1cc(O)cc(O)c1
899 0 QCONCWPZAHEPSP-UHFFFAOYSA-N COC1=CC(=CC=C1[N+]#N)[N+]([O-])=O
900 0 ZRYYXEKRSAKUOO-UHFFFAOYSA-N CC1=CSC(=N1)N1C=C(N)C=N1
901 0 IAOSXLJYKPPCAD-UHFFFAOYSA-N OC(=O)C1=CCCC=C1O
902 0 CTISQZXTUUHJNC-UHFFFAOYSA-N CCC(CON(=O)=O)ON(=O)=O
903 0 DGFBULNMARLFTH-UHFFFAOYSA-N CC(CCON(=O)=O)ON(=O)=O
904 0 QELUAJBXJAWSRC-UHFFFAOYSA-N O=N(=O)OCCCCON(=O)=O
905 0 NXACZJXEMIREJV-UHFFFAOYSA-N CC1OC(C)=CC(=O)C1=O
906 0 ILFPCMXTASDZKM-UHFFFAOYSA-N OC(=O)C1CCC(=O)C1=C
907 0 XYFKMPNCQVCULK-UHFFFAOYSA-N OC1CC=CC=C1C(=O)O
908 0 WCZPXJJNPSYRIV-QXRNQMCJSA-N CC1=C[C@@H](O)[C@H]2O[C@H]2C1=O
909 0 PVCAFIAPJQQQEA-UHFFFAOYSA-N NC(=S)N=NCC1=CC=NC=C1
910 0 BDTOBOMFWCKGRG-UHFFFAOYSA-N CCC1OC=CC(=O)C1=O
911 0 GCYDLHUOCJYQSV-UHFFFAOYSA-N OC(=O)C1CC=CC=C1O
912 0 FCACHSUJEMZCMK-UHFFFAOYSA-N C1COC(O1)C1=CC=CO1
913 0 BTEQQLFQAPLTLI-UHFFFAOYSA-N C[Si](C)(C)CCOC(Cl)=O
914 0 PPPJNKXQPGCECC-UHFFFAOYSA-N N#CN=C1C=CC(C=C1)=C(C#N)C#N
915 0 QEPMPXAUMUWNNO-UHFFFAOYSA-N CSC(SC)[Si](C)(C)C
916 0 QCONCWPZAHEPSP-UHFFFAOYSA-N COC1=CC(=CC=C1[N+]#N)[N+]([O-])=O
917 0 JDCPXRGFZRCZBD-UHFFFAOYSA-N CC1=CC=CC2=NC(CCl)=CN12
918 0 QEPMPXAUMUWNNO-UHFFFAOYSA-N CSC(SC)[Si](C)(C)C
919 0 XQMKAHQHYXGXGX-UHFFFAOYSA-N NCCSC(=O)SCCN
920 0 ZJLAWMDJTMMTQB-UHFFFAOYSA-N NC1=C(F)C=CC=C1Cl
921 0 NMSRALOLNIBERV-UHFFFAOYSA-N O=C1OC(=O)C2CCCC12
922 0 ZPRBOWQPJKXKDP-UHFFFAOYSA-N C[N+](C)(C)CCCBr
923 0 ACMJJQYSPUPMPN-UHFFFAOYSA-N NC1=CC(F)=C(Cl)C=C1
924 0 LNZKCSJIWKYDDW-UHFFFAOYSA-N CSC1=CC=CC=[N+]1C
925 0 WCZPXJJNPSYRIV-UHFFFAOYSA-N CC1=CC(O)C2OC2C1=O
926 0 JAHQEGCTTXFSEO-UHFFFAOYSA-N C[S+]=C1C=CN(C)C=C1
927 0 RRFBVUABDWLHRP-UHFFFAOYSA-N FC1(F)C(=O)C=CC2=CC=CC=C12
928 0 BUADGGPZZZMHBR-UHFFFAOYSA-N COC1=CC=C(C=C1[N+]#N)[N+]([O-])=O
929 0 YILPYQNCUVSBJP-UHFFFAOYSA-N ClCCCNC(=N)NN(=O)=O
930 0 RVDDYBGRQLZMSB-UHFFFAOYSA-N CC(ON(=O)=O)C(C)ON(=O)=O
931 0 DJNRBOQGJUQLBP-UHFFFAOYSA-N CSC1=CC(N)=NC2=C1NC=N2
932 0 CQGMURJATXDXRL-UHFFFAOYSA-N CC(C)=C(Cl)C(C)(C)CCl
933 0 BUADGGPZZZMHBR-UHFFFAOYSA-N COC1=CC=C(C=C1[N+]#N)[N+]([O-])=O
934 0 CNFGGHYTGAQWEQ-UHFFFAOYSA-N ClC1=CC=C(NCCC#N)C=C1
935 0 QCONCWPZAHEPSP-UHFFFAOYSA-N COC1=CC(=CC=C1[N+]#N)[N+]([O-])=O
936 0 MGQRAZVOQUFLOL-UHFFFAOYSA-N O=C1OCC(OC2=CC=CC=C2)O1
937 0 NGLHQHAKQILQGD-UHFFFAOYSA-N CCOC(=O)C#CC(C)=O
938 0 WUMMIJWEUDHZCL-UHFFFAOYSA-N C=CCC1CC(=O)OC1=O
939 0 DOPQQIPMCNGZMM-UHFFFAOYSA-N OC1OC(C=C)C(=O)C=C1
940 0 LPSJZNUNABMWIQ-UHFFFAOYSA-N CSC1=NC(C)=NC(N)=C1C#N
941 0 LPIFAHAICWJMRR-UHFFFAOYSA-N NC1=CC(F)=CC(Cl)=C1
942 0 SGHBBBQKUYEJPS-UHFFFAOYSA-N COC1=CC(=O)C=C(C)O1
943 0 VWUFOZAFKYOZJB-UHFFFAOYSA-N NC1=C(Cl)C=CC(F)=C1
944 0 WCZPXJJNPSYRIV-JSKYLQRQSA-N CC1=CC(O)C2OC2C1=O
945 0 OIZRQZYOUIPEBF-UHFFFAOYSA-N ClC1C(=N)CN=NC1=O
946 0 NLZHANKXENJYQY-UHFFFAOYSA-N O=C1CCC(=CC1)C(=O)O
947 0 IXQMLUNGRAKREB-UHFFFAOYSA-N O=C1CC2(OCCO2)C=C1
948 0 ILFPCMXTASDZKM-UHFFFAOYSA-N OC(=O)C1CCC(=O)C1=C
949 0 VSXXGHGFPILWKM-UHFFFAOYSA-N CC1C(=O)OC(C)=CC1=O
950 0 UCCNDSDAFBMASX-UHFFFAOYSA-N CC1=C(C)C2=C(N1)C(Cl)=NC=C2
951 0 NONSFWXUVMRTKW-UHFFFAOYSA-N CC1SC(=S)N=C1C
952 0 APDNCRBSYUOIKC-UHFFFAOYSA-N CCN1C=NC2=C1NC=NC2=S
953 0 MFFPGENYYFVBPT-UHFFFAOYSA-N N#CC1=NC2=CC=CC=C2N=C1C#N
954 0 QCONCWPZAHEPSP-UHFFFAOYSA-N COC1=CC(=CC=C1[N+]#N)[N+]([O-])=O
955 0 CSFDTBRRIBJILD-UHFFFAOYSA-N NC1=C(F)C=C(Cl)C=C1
956 0 VACDDNDGSMRWPV-UHFFFAOYSA-N FC1=C(CCl)N=CC=C1
