# Supplementary material for: Ion mobility collision cross-section atlas for known and unknown metabolite annotation in untargeted metabolomics
Source: Nat Commun. 2020 Aug 28;11:4334. doi: 10.1038/s41467-020-18171-8 (PMC7455731; doi:10.1038/s41467-020-18171-8)
Supplement: Supplementary file 8 — Supplementary Data 5 [file 41467_2020_18171_MOESM8_ESM.zip › 01_positive_mode/L0703/cfmid_pred_spec.msp]

Name: +ve in-silico MS/MS by CFM-ID for FTVWIRXFELQLPI-ZDUSSCGKSA-N
ID: FTVWIRXFELQLPI-ZDUSSCGKSA-N
Comment: Energy0
Num peaks: 6
117.0334912 5.055165122
119.0491413 2.637060714
121.0647913 3.203890901
153.0182351 8.861968843
255.0651853 12.41893686
273.0757499 54.19791797

Name: +ve in-silico MS/MS by CFM-ID for FTVWIRXFELQLPI-ZDUSSCGKSA-N
ID: FTVWIRXFELQLPI-ZDUSSCGKSA-N
Comment: Energy1
Num peaks: 13
105.0334912 10.42203893
119.0491413 1.979775172
121.0647913 3.301537732
137.0233204 10.58969257
151.0389705 1.845589836
153.0182351 13.71086618
179.0338851 1.84079634
229.0495352 1.840989344
231.0651853 1.918541389
243.0651853 1.917888193
245.0808353 5.392890361
255.0651853 9.384159486
273.0757499 16.42807345

Name: +ve in-silico MS/MS by CFM-ID for FTVWIRXFELQLPI-ZDUSSCGKSA-N
ID: FTVWIRXFELQLPI-ZDUSSCGKSA-N
Comment: Energy2
Num peaks: 31
41.00219107 1.652733043
49.00727645 4.20914106
63.02292652 2.194141547
65.03857658 1.036145759
67.01784114 1.467155782
69.0334912 1.066267628
75.02292652 6.451816606
77.00219107 1.127626711
77.03857658 1.033812353
79.01784114 1.514960114
81.0334912 1.533193484
83.01275576 1.426254881
85.02840582 1.795667516
89.03857658 3.106284476
91.05422664 1.120151961
93.06987671 1.257882907
103.0542266 1.175264326
105.0334912 3.27417782
111.0076704 1.231313069
117.0334912 13.47744284
119.0491413 3.212237562
121.0284058 2.534690458
121.0647913 1.119137451
125.0233204 1.150040391
133.0284058 1.422536586
135.0440559 2.179836635
137.0233204 5.532417091
145.0284058 1.71961307
149.0233204 2.514364503
153.0182351 5.86253734
167.0338851 1.284011731

Name: +ve in-silico MS/MS by CFM-ID for QMXOFBXZEKTJIK-LSDHHAIUSA-N
ID: QMXOFBXZEKTJIK-LSDHHAIUSA-N
Comment: Energy0
Num peaks: 6
95.04914126 1.610365104
111.0440559 5.289701904
151.0389705 0.7722226972
255.0651853 5.962714273
257.0444498 0.7057193873
273.0757499 82.47097808

Name: +ve in-silico MS/MS by CFM-ID for QMXOFBXZEKTJIK-LSDHHAIUSA-N
ID: QMXOFBXZEKTJIK-LSDHHAIUSA-N
Comment: Energy1
Num peaks: 9
95.04914126 2.762612758
123.0440559 2.702779667
163.0389705 2.508630654
231.0651853 2.912859124
243.0651853 5.530118804
245.0808353 6.814572673
255.0651853 7.857367163
257.0444498 7.628389167
273.0757499 43.74609153

Name: +ve in-silico MS/MS by CFM-ID for QMXOFBXZEKTJIK-LSDHHAIUSA-N
ID: QMXOFBXZEKTJIK-LSDHHAIUSA-N
Comment: Energy2
Num peaks: 17
39.02292652 4.15633306
49.00727645 1.716771063
51.02292652 1.687009198
63.02292652 3.574059818
65.03857658 5.173913265
67.01784114 6.357496065
69.0334912 6.331697221
81.0334912 8.706987566
83.04914126 2.626984623
95.01275576 2.485787329
95.04914126 8.558549726
111.0440559 20.58446485
123.0440559 2.416653649
227.0702706 1.621505808
237.0546206 1.316392632
255.0651853 2.279057235
257.0444498 1.426560132

Name: +ve in-silico MS/MS by CFM-ID for QIEKMEBGIJSGGB-UHFFFAOYSA-N
ID: QIEKMEBGIJSGGB-UHFFFAOYSA-N
Comment: Energy0
Num peaks: 6
121.0284058 18.73643697
137.0233204 18.74053958
163.0389705 3.085671653
237.0546206 1.846896901
255.0651853 13.54570998
273.0757499 32.19553076

Name: +ve in-silico MS/MS by CFM-ID for QIEKMEBGIJSGGB-UHFFFAOYSA-N
ID: QIEKMEBGIJSGGB-UHFFFAOYSA-N
Comment: Energy1
Num peaks: 8
93.0334912 1.653006058
109.0284058 1.49173996
121.0284058 32.23386367
137.0233204 32.87804111
145.0284058 2.129092386
163.0389705 3.363835436
255.0651853 3.850331871
273.0757499 3.405200848

Name: +ve in-silico MS/MS by CFM-ID for QIEKMEBGIJSGGB-UHFFFAOYSA-N
ID: QIEKMEBGIJSGGB-UHFFFAOYSA-N
Comment: Energy2
Num peaks: 19
41.00219107 2.315725772
43.01784114 1.418783711
67.01784114 6.86202529
69.0334912 2.065371846
77.00219107 5.193012256
79.01784114 4.104340344
89.00219107 3.117888509
91.01784114 3.789510957
92.99710569 5.775913061
93.0334912 8.094432313
95.01275576 3.435705232
107.0127558 2.404402225
109.0284058 5.071587386
121.0284058 9.901944976
133.0284058 1.619113308
135.0440559 2.701981024
137.0233204 9.774726161
145.0284058 1.475352924
237.0546206 1.507295976

Name: +ve in-silico MS/MS by CFM-ID for WBOWBLGZAXVREM-UHFFFAOYSA-N
ID: WBOWBLGZAXVREM-UHFFFAOYSA-N
Comment: Energy0
Num peaks: 6
133.0284058 4.75759479
137.0233204 8.446869538
137.0597059 3.053643677
163.0389705 6.205055646
255.0651853 11.82238865
273.0757499 50.33538214

Name: +ve in-silico MS/MS by CFM-ID for WBOWBLGZAXVREM-UHFFFAOYSA-N
ID: WBOWBLGZAXVREM-UHFFFAOYSA-N
Comment: Energy1
Num peaks: 14
111.0440559 4.138574316
121.0284058 8.201623927
123.0440559 11.70627744
135.0440559 2.325112563
137.0233204 10.97712441
137.0597059 2.804600102
149.0233204 1.66313303
151.0389705 1.784561215
163.0389705 4.087770458
179.0338851 1.661367964
243.0651853 4.221809307
245.0808353 7.04839756
255.0651853 7.751074117
273.0757499 12.44967895

Name: +ve in-silico MS/MS by CFM-ID for WBOWBLGZAXVREM-UHFFFAOYSA-N
ID: WBOWBLGZAXVREM-UHFFFAOYSA-N
Comment: Energy2
Num peaks: 28
39.02292652 1.031271525
49.00727645 6.144070537
53.00219107 0.9217427507
65.03857658 2.538678677
67.01784114 3.69176392
69.0334912 1.225381063
91.01784114 2.457088257
92.99710569 1.814077433
93.0334912 2.220671862
95.01275576 1.38290666
95.04914126 2.908984459
105.0334912 5.169655531
107.0491413 2.309638034
109.0284058 2.115514596
117.0334912 1.063955089
119.0491413 2.00706563
121.0284058 12.19771367
123.0440559 3.437300587
133.0284058 10.30498995
135.0440559 2.809940293
137.0233204 4.502783478
137.0597059 1.014050494
149.0233204 1.394854415
151.0389705 1.089818049
229.0495352 0.8461843608
231.0651853 1.227712838
243.0651853 0.8423873387
245.0808353 1.983641442

Name: +ve in-silico MS/MS by CFM-ID for WGXUDTHMEITUBO-YFKPBYRVSA-N
ID: WGXUDTHMEITUBO-YFKPBYRVSA-N
Comment: Energy0
Num peaks: 20
44.04947561 1.207240307
56.04947561 1.136575543
74.02365479 1.057134558
84.04439023 1.88561946
94.97974138 1.326076034
102.0549549 1.423990704
108.9953914 3.361184303
126.0219405 11.55553649
127.0865894 1.035748607
130.0498695 5.286051517
147.0764186 1.053994805
173.0920687 1.848774459
180.0325052 1.911050853
192.0325052 2.0066103
209.0590543 17.57897463
211.0747044 1.01788697
220.0274198 2.462409986
237.0539689 3.785724259
238.0379845 4.843266186
255.0645336 14.72995921

Name: +ve in-silico MS/MS by CFM-ID for WGXUDTHMEITUBO-YFKPBYRVSA-N
ID: WGXUDTHMEITUBO-YFKPBYRVSA-N
Comment: Energy1
Num peaks: 23
44.04947561 3.103534008
56.04947561 3.262345172
84.04439023 4.693519795
86.0600403 1.041533744
94.97974138 1.269706054
96.99539144 2.379332386
101.0709393 1.156889881
102.0549549 1.422416838
108.0113759 2.67935465
108.9953914 8.721452813
112.0393049 0.9546145518
124.0062905 1.046540771
126.0219405 21.82219966
127.0865894 1.230562015
129.1022395 0.9982316842
130.0498695 2.545749172
180.0325052 1.165559186
191.0484896 2.422394112
192.0325052 4.587253056
193.0641397 1.033704432
209.0590543 10.95065166
237.0539689 0.9001005473
255.0645336 1.388816841

Name: +ve in-silico MS/MS by CFM-ID for WGXUDTHMEITUBO-YFKPBYRVSA-N
ID: WGXUDTHMEITUBO-YFKPBYRVSA-N
Comment: Energy2
Num peaks: 22
15.02292652 0.8217410183
27.02292652 1.283110612
28.01817548 0.9177110569
29.03857658 2.976155329
42.03382555 4.480435958
44.04947561 15.27214404
46.06512568 0.8233902662
56.04947561 13.18247176
58.06512568 2.23062701
72.04439023 1.050864601
84.04439023 6.976075895
86.0600403 1.658176135
94.97974138 1.367616103
99.05528926 3.207891807
100.0756904 1.687422567
102.0549549 2.568120928
108.9953914 7.40655034
113.0709393 1.686740127
126.0219405 4.085607886
127.0865894 3.182204317
129.1022395 1.803599543
130.0498695 1.54846987

Name: +ve in-silico MS/MS by CFM-ID for YQHMWTPYORBCMF-ZZXKWVIFSA-N
ID: YQHMWTPYORBCMF-ZZXKWVIFSA-N
Comment: Energy0
Num peaks: 6
105.0334912 7.896435072
119.0491413 2.686080257
153.0182351 3.490845932
167.0338851 2.487285067
255.0651853 12.91580252
273.0757499 55.87326784

Name: +ve in-silico MS/MS by CFM-ID for YQHMWTPYORBCMF-ZZXKWVIFSA-N
ID: YQHMWTPYORBCMF-ZZXKWVIFSA-N
Comment: Energy1
Num peaks: 13
105.0334912 15.00217188
119.0491413 4.258693226
127.0389705 1.98487085
129.0334912 2.200605389
137.0233204 1.529986187
147.0440559 6.812243309
153.0182351 14.51267402
155.0338851 2.474687483
167.0338851 1.805580188
179.0338851 3.199366592
245.0808353 1.678599022
255.0651853 7.903965145
273.0757499 16.80533465

Name: +ve in-silico MS/MS by CFM-ID for YQHMWTPYORBCMF-ZZXKWVIFSA-N
ID: YQHMWTPYORBCMF-ZZXKWVIFSA-N
Comment: Energy2
Num peaks: 29
41.00219107 2.05983672
49.00727645 2.2411945
65.03857658 0.9263648267
75.02292652 3.024667485
77.03857658 4.810097539
79.01784114 1.220799549
83.01275576 2.60998334
85.02840582 2.342661629
87.02292652 1.742721363
89.03857658 4.535045387
91.05422664 4.39839743
101.0385766 1.85384346
105.0334912 8.786037735
111.0076704 0.953348202
117.0334912 4.144430112
119.0491413 5.89821501
125.0233204 1.975368744
127.0389705 4.416116913
129.0334912 1.003998715
137.0233204 2.968718723
149.0233204 2.532372776
153.0182351 7.456331611
161.0233204 1.291712408
167.0338851 0.9975334774
177.0182351 1.549739961
227.0702706 1.060657676
231.0651853 1.106282135
237.0546206 0.9979947131
255.0651853 1.221673619

Name: +ve in-silico MS/MS by CFM-ID for AYMYWHCQALZEGT-ORCRQEGFSA-N
ID: AYMYWHCQALZEGT-ORCRQEGFSA-N
Comment: Energy0
Num peaks: 6
121.0284058 7.50582773
135.0440559 2.529911642
137.0233204 3.20580352
163.0389705 5.923091795
255.0651853 11.80099327
273.0757499 50.27932487

Name: +ve in-silico MS/MS by CFM-ID for AYMYWHCQALZEGT-ORCRQEGFSA-N
ID: AYMYWHCQALZEGT-ORCRQEGFSA-N
Comment: Energy1
Num peaks: 17
53.00219107 1.004446971
109.0284058 2.593097955
111.0440559 2.811052968
121.0284058 12.48353085
133.0284058 1.2338942
135.0440559 4.25087632
137.0233204 10.67329749
139.0389705 1.798099494
145.0284058 3.167649894
151.0389705 1.38954264
161.0233204 2.133399468
163.0389705 10.39550676
229.0495352 1.059004824
243.0651853 3.983441855
245.0808353 4.242722466
255.0651853 5.644734159
273.0757499 11.52757339

Name: +ve in-silico MS/MS by CFM-ID for AYMYWHCQALZEGT-ORCRQEGFSA-N
ID: AYMYWHCQALZEGT-ORCRQEGFSA-N
Comment: Energy2
Num peaks: 31
39.02292652 1.388766589
49.00727645 3.668148469
51.02292652 1.550679291
53.00219107 1.707590985
65.03857658 2.354707265
67.01784114 2.504148856
75.02292652 2.513349606
77.03857658 2.498138257
79.01784114 1.045465708
81.0334912 2.343046571
92.99710569 3.693976343
93.0334912 1.076746055
95.01275576 1.160657295
103.0178411 2.90743671
105.0334912 2.616231737
107.0491413 1.903722406
109.0284058 4.595476384
111.0440559 2.121740409
117.0334912 1.881952702
121.0284058 7.11643101
131.0127558 4.546778714
133.0284058 3.809396361
135.0440559 5.236022897
137.0233204 3.51213984
145.0284058 1.898973642
159.0076704 1.631146033
161.0233204 1.681539738
163.0389705 0.9971106246
227.0338851 0.9486009374
227.0702706 1.239941922
255.0651853 0.961571827

Name: +ve in-silico MS/MS by CFM-ID for KEZLDSPIRVZOKZ-AUWJEWJLSA-N
ID: KEZLDSPIRVZOKZ-AUWJEWJLSA-N
Comment: Energy0
Num peaks: 6
95.04914126 2.733385963
105.0334912 25.71497223
135.0440559 1.277912649
137.0233204 3.17417026
237.0546206 9.115227846
255.0651853 52.11369078

Name: +ve in-silico MS/MS by CFM-ID for KEZLDSPIRVZOKZ-AUWJEWJLSA-N
ID: KEZLDSPIRVZOKZ-AUWJEWJLSA-N
Comment: Energy1
Num peaks: 8
105.0334912 19.18494337
135.0440559 1.86039802
137.0233204 20.13436563
161.0233204 3.234614774
225.0546206 2.985971844
227.0702706 9.100328775
237.0546206 7.674268478
255.0651853 16.09539038

Name: +ve in-silico MS/MS by CFM-ID for KEZLDSPIRVZOKZ-AUWJEWJLSA-N
ID: KEZLDSPIRVZOKZ-AUWJEWJLSA-N
Comment: Energy2
Num peaks: 22
49.00727645 3.198267229
51.02292652 1.564388355
53.03857658 1.219762283
63.02292652 3.090385496
65.03857658 5.543954258
67.01784114 2.622391879
75.02292652 4.581468512
77.03857658 8.472684388
79.01784114 2.596536421
87.02292652 1.80175548
89.03857658 1.493119815
91.05422664 1.694979311
95.01275576 1.516188277
95.04914126 3.545966831
101.0385766 2.032476625
105.0334912 18.72324165
109.0284058 2.975151249
117.0334912 3.339154513
119.0491413 1.508301085
137.0233204 4.495286511
209.0597059 1.958664475
237.0546206 2.587634344

Name: +ve in-silico MS/MS by CFM-ID for FPNKCZKRICBAKG-UHFFFAOYSA-N
ID: FPNKCZKRICBAKG-UHFFFAOYSA-N
Comment: Energy0
Num peaks: 6
233.0444498 0.8111208688
241.0495352 4.157013229
243.0651853 1.059949231
255.0651853 15.02943463
257.0444498 1.231528682
273.0757499 73.52142339

Name: +ve in-silico MS/MS by CFM-ID for FPNKCZKRICBAKG-UHFFFAOYSA-N
ID: FPNKCZKRICBAKG-UHFFFAOYSA-N
Comment: Energy1
Num peaks: 7
231.0651853 5.771464404
241.0495352 6.53470429
245.0808353 4.422087257
247.0600999 2.479865924
255.0651853 17.94890841
257.0444498 2.472731628
273.0757499 42.54010616

Name: +ve in-silico MS/MS by CFM-ID for FPNKCZKRICBAKG-UHFFFAOYSA-N
ID: FPNKCZKRICBAKG-UHFFFAOYSA-N
Comment: Energy2
Num peaks: 29
39.02292652 2.271823718
41.03857658 1.279479835
57.0334912 1.240649365
65.00219107 4.877297024
67.01784114 2.579261156
83.01275576 1.20411376
137.0597059 1.603845811
149.0233204 1.282676178
161.0597059 1.72827742
163.0389705 1.777979982
175.0389705 1.388163115
177.0182351 1.77838487
189.0546206 5.051357475
199.0389705 4.376319686
201.0182351 1.170757487
201.0546206 2.672767543
203.0338851 2.310659121
205.0495352 4.376415817
213.0546206 3.44530724
215.0338851 8.00610066
225.0546206 5.701937321
227.0702706 1.925107192
229.0495352 2.568281428
231.0287997 1.955432058
233.0444498 1.559875106
241.0495352 3.494190057
245.0808353 1.326754089
255.0651853 3.991035438
257.0444498 4.207130124

Name: +ve in-silico MS/MS by CFM-ID for MJBPUQUGJNAPAZ-AWEZNQCLSA-N
ID: MJBPUQUGJNAPAZ-AWEZNQCLSA-N
Comment: Energy0
Num peaks: 6
133.0284058 4.872023904
135.0440559 3.541338534
137.0233204 8.753723179
137.0597059 3.289775663
255.0651853 10.35231497
273.0757499 51.23292957

Name: +ve in-silico MS/MS by CFM-ID for MJBPUQUGJNAPAZ-AWEZNQCLSA-N
ID: MJBPUQUGJNAPAZ-AWEZNQCLSA-N
Comment: Energy1
Num peaks: 16
109.0284058 1.526953121
111.0440559 1.363716457
121.0284058 17.68230872
133.0284058 1.230768094
135.0440559 3.350514134
137.0233204 12.99160022
137.0597059 2.919547789
151.0389705 1.281677423
161.0233204 1.291942755
163.0389705 3.314587944
229.0495352 1.506834769
231.0651853 1.435493164
243.0651853 3.520390875
245.0808353 7.115560748
255.0651853 6.567399517
273.0757499 13.42952342

Name: +ve in-silico MS/MS by CFM-ID for MJBPUQUGJNAPAZ-AWEZNQCLSA-N
ID: MJBPUQUGJNAPAZ-AWEZNQCLSA-N
Comment: Energy2
Num peaks: 31
49.00727645 6.165760959
51.02292652 1.918265992
53.00219107 0.7845341237
63.02292652 1.237091378
65.03857658 2.65655011
67.01784114 1.714204936
75.02292652 7.876153485
77.03857658 4.541824316
79.01784114 2.289496653
79.05422664 1.090156838
81.0334912 1.227861489
91.01784114 1.178300373
93.0334912 1.232671653
95.01275576 1.294787762
95.04914126 1.335016278
105.0334912 2.153557741
107.0491413 1.632174126
109.0284058 5.572175482
111.0440559 1.044454784
117.0334912 1.041318575
119.0491413 1.538170473
121.0284058 6.301868469
123.0440559 2.299224978
131.0127558 1.045919753
133.0284058 9.169897991
135.0076704 1.163904707
135.0440559 2.662103876
137.0233204 5.939888238
137.0597059 0.798617556
151.0389705 0.9438383159
227.0338851 0.7846349189

Name: +ve in-silico MS/MS by CFM-ID for VRTGGIJPIYOHGT-LSDHHAIUSA-N
ID: VRTGGIJPIYOHGT-LSDHHAIUSA-N
Comment: Energy0
Num peaks: 6
97.06479133 1.549524476
121.0284058 1.701240002
137.0233204 5.537295339
153.0546206 1.595009828
255.0651853 13.01949748
273.0757499 65.24672566

Name: +ve in-silico MS/MS by CFM-ID for VRTGGIJPIYOHGT-LSDHHAIUSA-N
ID: VRTGGIJPIYOHGT-LSDHHAIUSA-N
Comment: Energy1
Num peaks: 16
95.04914126 2.913811312
105.0334912 7.9861738
107.0491413 6.954051842
121.0284058 5.264423577
137.0233204 12.08592434
137.0597059 1.552149951
163.0389705 1.267613824
167.0338851 2.237072637
179.0338851 1.992517954
229.0495352 1.485782964
231.0651853 1.784728406
241.0495352 1.290875875
243.0651853 4.061152722
245.0808353 7.229432287
255.0651853 7.444443908
273.0757499 14.97706679

Name: +ve in-silico MS/MS by CFM-ID for VRTGGIJPIYOHGT-LSDHHAIUSA-N
ID: VRTGGIJPIYOHGT-LSDHHAIUSA-N
Comment: Energy2
Num peaks: 28
63.02292652 1.780117245
65.03857658 3.415747116
67.01784114 2.644572665
69.0334912 1.194142441
75.02292652 2.153393644
77.03857658 3.936981037
79.01784114 3.199441644
79.05422664 5.407037861
81.0334912 4.253370599
91.05422664 2.773690606
93.0334912 1.792681617
95.01275576 1.223934426
95.04914126 3.586629149
97.06479133 0.8926815123
105.0334912 11.35716701
107.0491413 4.31302637
109.0284058 2.091282042
109.0647913 1.26817307
111.0440559 2.473801268
113.0597059 1.24181744
121.0284058 7.267091848
135.0440559 1.617331054
137.0233204 4.938145565
149.0233204 1.06637834
213.0546206 1.117053337
231.0651853 1.2790673
241.0495352 1.422447516
257.0444498 1.072012804

Name: +ve in-silico MS/MS by CFM-ID for SUYJZKRQHBQNCA-LSDHHAIUSA-N
ID: SUYJZKRQHBQNCA-LSDHHAIUSA-N
Comment: Energy0
Num peaks: 6
79.05422664 1.479636475
137.0233204 1.59302208
137.0597059 1.631928147
153.0182351 5.606451482
255.0651853 13.34861743
273.0757499 67.26996903

Name: +ve in-silico MS/MS by CFM-ID for SUYJZKRQHBQNCA-LSDHHAIUSA-N
ID: SUYJZKRQHBQNCA-LSDHHAIUSA-N
Comment: Energy1
Num peaks: 14
79.05422664 3.767014229
91.05422664 8.23753329
93.06987671 1.170270464
105.0334912 2.91192422
107.0491413 7.267739428
121.0647913 1.947092007
137.0233204 6.053692083
153.0182351 13.39770851
167.0338851 1.668112783
195.0287997 2.14038711
243.0651853 2.636137105
245.0808353 3.355544013
255.0651853 8.497091227
273.0757499 17.77232322

Name: +ve in-silico MS/MS by CFM-ID for SUYJZKRQHBQNCA-LSDHHAIUSA-N
ID: SUYJZKRQHBQNCA-LSDHHAIUSA-N
Comment: Energy2
Num peaks: 30
39.02292652 1.518958802
41.00219107 1.033131566
49.00727645 3.327276145
51.02292652 2.543335699
53.03857658 1.155475726
56.99710569 1.166875851
63.02292652 3.76296307
65.03857658 2.52472644
67.01784114 1.849140709
68.99710569 0.7896293892
69.0334912 2.880453892
75.02292652 1.005289591
79.05422664 3.703389322
81.0334912 1.549227176
83.01275576 0.9598040367
85.02840582 2.349361055
91.05422664 9.813157034
93.06987671 3.228348368
103.0542266 0.7807154739
105.0334912 7.453132024
107.0491413 3.304823857
117.0334912 2.094545888
119.0491413 1.798542981
121.0284058 2.591223069
125.0233204 1.330747862
127.0389705 2.465432115
137.0233204 6.096937147
153.0182351 5.412533318
255.0651853 0.790556667
257.0444498 1.068893947

Name: +ve in-silico MS/MS by CFM-ID for ZKIRVBNLJKGIEM-WKSBVSIWSA-N
ID: ZKIRVBNLJKGIEM-WKSBVSIWSA-N
Comment: Energy0
Num peaks: 6
105.0334912 6.478825322
107.0491413 5.219125436
113.0233204 1.545110221
173.0597059 13.50202935
215.0702706 8.986218557
233.0808353 48.82511434

Name: +ve in-silico MS/MS by CFM-ID for ZKIRVBNLJKGIEM-WKSBVSIWSA-N
ID: ZKIRVBNLJKGIEM-WKSBVSIWSA-N
Comment: Energy1
Num peaks: 21
41.00219107 1.181264997
43.01784114 1.848088992
53.00219107 1.669409968
55.01784114 1.183798779
79.05422664 3.576740003
91.05422664 1.361002881
97.02840582 1.622535955
105.0334912 2.659485344
107.0491413 4.285445225
125.0233204 1.019242935
127.0389705 1.432745927
155.0338851 1.635823746
161.0597059 6.398174826
163.075356 2.665710327
173.0597059 9.049951245
187.075356 1.341373925
201.0546206 1.112446621
203.0702706 2.860789613
205.0859207 11.23315765
215.0702706 7.084559753
233.0808353 15.00279886

Name: +ve in-silico MS/MS by CFM-ID for ZKIRVBNLJKGIEM-WKSBVSIWSA-N
ID: ZKIRVBNLJKGIEM-WKSBVSIWSA-N
Comment: Energy2
Num peaks: 17
39.02292652 2.741224155
41.03857658 1.986364461
49.00727645 7.042241733
51.02292652 5.905435446
53.00219107 1.256360213
53.03857658 3.004877675
63.02292652 8.960201316
65.03857658 2.16330476
77.00219107 1.355303129
79.01784114 2.234879002
79.05422664 3.782143301
91.05422664 11.19020935
93.06987671 4.726290983
105.0334912 15.51086661
107.0491413 4.682045627
109.0647913 1.92255148
111.0804414 1.830978765

Name: +ve in-silico MS/MS by CFM-ID for RTIXKCRFFJGDFG-UHFFFAOYSA-N
ID: RTIXKCRFFJGDFG-UHFFFAOYSA-N
Comment: Energy0
Num peaks: 6
101.0385766 0.2781638984
103.0542266 0.202210438
119.0491413 0.162926206
153.0182351 0.7017255348
239.0338851 0.7354654638
255.0651853 96.42528294

Name: +ve in-silico MS/MS by CFM-ID for RTIXKCRFFJGDFG-UHFFFAOYSA-N
ID: RTIXKCRFFJGDFG-UHFFFAOYSA-N
Comment: Energy1
Num peaks: 6
51.02292652 1.244934208
211.0389705 1.156966313
213.0546206 1.797878753
227.0702706 7.006129558
239.0338851 2.028662682
255.0651853 75.27447721

Name: +ve in-silico MS/MS by CFM-ID for RTIXKCRFFJGDFG-UHFFFAOYSA-N
ID: RTIXKCRFFJGDFG-UHFFFAOYSA-N
Comment: Energy2
Num peaks: 24
39.02292652 2.652783182
41.00219107 4.525044974
49.00727645 10.55196947
51.02292652 4.760930719
53.03857658 1.685617149
63.02292652 3.559531937
68.99710569 2.520255339
83.01275576 1.984132305
85.02840582 1.895597865
101.0385766 7.989214589
103.0542266 3.768415765
119.0491413 1.826185518
129.0334912 1.4712252
133.0284058 1.496326213
145.0284058 1.973501749
153.0182351 5.744433043
185.0597059 1.585140431
191.0338851 1.744715143
209.0597059 2.745508843
211.0389705 3.382620318
213.0546206 3.379211595
227.0702706 3.602633733
239.0338851 2.969938621
255.0651853 2.367588918

Name: +ve in-silico MS/MS by CFM-ID for KYLWJAUHHPTDDH-UHFFFAOYSA-N
ID: KYLWJAUHHPTDDH-UHFFFAOYSA-N
Comment: Energy0
Num peaks: 6
79.05422664 0.8273652399
177.0182351 1.349080844
199.0389705 0.7456949423
201.0546206 1.168733063
213.0546206 0.6771241284
255.0651853 89.77668724

Name: +ve in-silico MS/MS by CFM-ID for KYLWJAUHHPTDDH-UHFFFAOYSA-N
ID: KYLWJAUHHPTDDH-UHFFFAOYSA-N
Comment: Energy1
Num peaks: 8
79.05422664 3.038106052
177.0182351 5.035769896
199.0389705 1.724380873
213.0546206 1.566279871
225.0546206 4.654562458
227.0702706 7.674754373
239.0338851 1.235626142
255.0651853 55.19082978

Name: +ve in-silico MS/MS by CFM-ID for KYLWJAUHHPTDDH-UHFFFAOYSA-N
ID: KYLWJAUHHPTDDH-UHFFFAOYSA-N
Comment: Energy2
Num peaks: 31
39.02292652 1.738211511
41.00219107 6.033457088
49.00727645 6.063277343
51.02292652 3.230299088
53.03857658 1.108270117
55.01784114 1.259037053
63.02292652 3.985513768
67.01784114 1.423053282
68.99710569 1.538357656
69.0334912 1.110530991
79.05422664 2.615159003
81.0334912 1.169931899
97.02840582 1.131857242
101.0385766 5.361988869
103.0542266 3.158982039
105.0334912 8.249159337
105.0698767 1.078725317
109.0284058 3.434317846
119.0491413 2.313178605
123.0076704 1.031687819
125.0233204 2.028247338
129.0334912 1.689038484
135.0076704 3.021876446
145.0284058 4.668545203
147.0440559 1.429016397
149.0233204 1.646409312
159.0076704 1.318686441
177.0182351 2.214112349
209.0597059 1.752004835
213.0546206 1.212575044
229.0495352 1.051117718

Name: +ve in-silico MS/MS by CFM-ID for WYIDBNAGSMCMET-UHFFFAOYSA-N
ID: WYIDBNAGSMCMET-UHFFFAOYSA-N
Comment: Energy0
Num peaks: 6
95.04914126 2.265325976
225.0546206 1.234456523
227.0702706 0.5786440226
237.0546206 2.61071036
239.0338851 0.6837248303
255.0651853 90.24919389

Name: +ve in-silico MS/MS by CFM-ID for WYIDBNAGSMCMET-UHFFFAOYSA-N
ID: WYIDBNAGSMCMET-UHFFFAOYSA-N
Comment: Energy1
Num peaks: 6
161.0233204 3.809357562
213.0546206 3.217092847
225.0546206 8.883814564
227.0702706 9.469348725
237.0546206 6.364758426
255.0651853 52.01964979

Name: +ve in-silico MS/MS by CFM-ID for WYIDBNAGSMCMET-UHFFFAOYSA-N
ID: WYIDBNAGSMCMET-UHFFFAOYSA-N
Comment: Energy2
Num peaks: 22
39.02292652 2.68360345
49.00727645 3.787685693
51.02292652 4.980858181
63.02292652 8.021360011
65.03857658 13.80439108
67.01784114 2.388574613
77.00219107 1.259488552
79.01784114 1.843581828
95.04914126 8.314248118
133.0284058 2.081127699
161.0233204 3.979325827
185.0597059 1.423419551
195.0440559 2.616825492
197.0597059 3.472881682
201.0546206 2.162568203
209.0233204 1.984906233
209.0597059 2.897266434
211.0389705 3.064466715
223.0389705 1.543855574
225.0546206 1.992089594
227.0702706 2.187397635
237.0546206 4.637813709

Name: +ve in-silico MS/MS by CFM-ID for ZQSIJRDFPHDXIC-UHFFFAOYSA-N
ID: ZQSIJRDFPHDXIC-UHFFFAOYSA-N
Comment: Energy0
Num peaks: 6
137.0233204 0.6824215024
149.0233204 0.4922175724
225.0546206 0.7830725093
227.0702706 1.427851316
239.0338851 0.6214637162
255.0651853 92.56839934

Name: +ve in-silico MS/MS by CFM-ID for ZQSIJRDFPHDXIC-UHFFFAOYSA-N
ID: ZQSIJRDFPHDXIC-UHFFFAOYSA-N
Comment: Energy1
Num peaks: 6
197.0597059 1.299910093
211.0389705 2.852352728
213.0546206 3.640738586
225.0546206 7.164848639
227.0702706 12.88396337
255.0651853 54.07571218

Name: +ve in-silico MS/MS by CFM-ID for ZQSIJRDFPHDXIC-UHFFFAOYSA-N
ID: ZQSIJRDFPHDXIC-UHFFFAOYSA-N
Comment: Energy2
Num peaks: 31
49.00727645 2.923190009
51.02292652 1.22832799
63.02292652 5.814691901
65.03857658 2.488028588
67.01784114 1.779399322
75.02292652 3.103560519
77.00219107 1.2423579
77.03857658 5.043489884
87.02292652 1.368329407
89.03857658 1.439863557
91.05422664 1.161011399
105.0334912 5.143656878
107.0127558 1.427928489
107.0491413 2.925020621
109.0284058 1.612570146
117.0334912 1.732916735
119.0491413 1.628959658
121.0284058 2.402827022
137.0233204 3.352968689
183.0440559 1.547715103
185.0233204 1.749787495
185.0597059 1.329294372
195.0440559 2.299349807
197.0597059 3.443836426
209.0597059 4.918911434
211.0389705 3.439406349
213.0546206 2.056696778
223.0389705 1.464129392
225.0546206 3.123629018
227.0702706 3.713500891
239.0338851 1.510320425

Name: +ve in-silico MS/MS by CFM-ID for BYQWRZGQEZAOPQ-UHFFFAOYSA-N
ID: BYQWRZGQEZAOPQ-UHFFFAOYSA-N
Comment: Energy0
Num peaks: 6
105.0334912 0.7622634979
123.0440559 1.479350277
225.0546206 0.7233422417
227.0702706 1.331499647
237.0546206 12.94916362
255.0651853 78.66591457

Name: +ve in-silico MS/MS by CFM-ID for BYQWRZGQEZAOPQ-UHFFFAOYSA-N
ID: BYQWRZGQEZAOPQ-UHFFFAOYSA-N
Comment: Energy1
Num peaks: 6
105.0334912 12.07617603
149.0233204 7.387789783
151.0389705 15.76844658
227.0702706 23.60001525
237.0546206 6.953496892
255.0651853 15.72761541

Name: +ve in-silico MS/MS by CFM-ID for BYQWRZGQEZAOPQ-UHFFFAOYSA-N
ID: BYQWRZGQEZAOPQ-UHFFFAOYSA-N
Comment: Energy2
Num peaks: 24
15.02292652 1.130239051
39.02292652 2.581800842
49.00727645 6.183174035
51.02292652 5.47203842
53.03857658 1.392494529
63.02292652 1.66051659
79.01784114 3.279590448
79.05422664 2.864838348
81.0334912 1.023350075
105.0334912 16.73661012
123.0440559 4.997127431
149.0233204 1.794404307
151.0389705 1.264600037
153.0334912 1.399264289
155.0491413 2.732860558
167.0491413 4.800221176
181.0284058 2.998838093
183.0440559 2.74116511
209.0597059 3.495854899
211.0389705 1.674044492
227.0702706 2.120499144
229.0495352 1.424636802
237.0546206 5.672608846
239.0338851 1.309179158

Name: +ve in-silico MS/MS by CFM-ID for LQGUBLBATBMXHT-UHFFFAOYSA-N
ID: LQGUBLBATBMXHT-UHFFFAOYSA-N
Comment: Energy0
Num peaks: 6
107.0491413 1.465829092
121.0284058 0.8431419797
135.0440559 0.8314775875
227.0702706 1.184604829
237.0546206 15.74812987
255.0651853 77.53941459

Name: +ve in-silico MS/MS by CFM-ID for LQGUBLBATBMXHT-UHFFFAOYSA-N
ID: LQGUBLBATBMXHT-UHFFFAOYSA-N
Comment: Energy1
Num peaks: 6
121.0284058 14.93611676
133.0284058 9.579867516
135.0440559 15.11718768
227.0702706 18.11497246
237.0546206 8.42607283
255.0651853 15.15718579

Name: +ve in-silico MS/MS by CFM-ID for LQGUBLBATBMXHT-UHFFFAOYSA-N
ID: LQGUBLBATBMXHT-UHFFFAOYSA-N
Comment: Energy2
Num peaks: 21
39.02292652 3.949946619
49.00727645 4.554547614
51.02292652 1.463838885
65.00219107 2.41756089
65.03857658 3.28745335
79.05422664 3.903345368
89.00219107 1.667594131
91.01784114 1.483193241
91.05422664 2.330656981
93.0334912 3.562709661
107.0491413 6.278196524
117.0334912 1.788260145
121.0284058 2.902189058
133.0284058 9.958449855
135.0440559 2.674896377
195.0440559 3.379078234
199.075356 3.150638446
209.0597059 7.6582355
211.0389705 1.385649189
227.0702706 3.102205844
237.0546206 9.530091157

Name: +ve in-silico MS/MS by CFM-ID for JCZCSQSSSAHDCB-UHFFFAOYSA-N
ID: JCZCSQSSSAHDCB-UHFFFAOYSA-N
Comment: Energy0
Num peaks: 6
105.0334912 0.6432209436
123.0440559 0.7397627268
225.0546206 0.4423985516
227.0702706 0.5654866989
237.0546206 54.6858319
255.0651853 39.06215812

Name: +ve in-silico MS/MS by CFM-ID for JCZCSQSSSAHDCB-UHFFFAOYSA-N
ID: JCZCSQSSSAHDCB-UHFFFAOYSA-N
Comment: Energy1
Num peaks: 8
105.0334912 11.24324275
133.0284058 6.170556959
149.0233204 5.465958148
151.0389705 7.315282772
209.0597059 7.907801401
227.0702706 7.718075898
237.0546206 28.48021447
255.0651853 6.36430045

Name: +ve in-silico MS/MS by CFM-ID for JCZCSQSSSAHDCB-UHFFFAOYSA-N
ID: JCZCSQSSSAHDCB-UHFFFAOYSA-N
Comment: Energy2
Num peaks: 26
39.02292652 2.98839552
49.00727645 4.460123499
51.02292652 3.230698864
53.00219107 0.8965205627
53.03857658 2.529564555
65.00219107 3.177326626
77.00219107 1.411046358
79.01784114 1.654175314
79.05422664 1.753037231
81.06987671 1.126816129
105.0334912 13.46029709
117.0334912 1.00463118
121.0284058 3.391442396
123.0440559 1.116204374
133.0284058 5.391451758
147.0076704 2.185805995
149.0233204 0.8857218441
159.0076704 1.623710335
181.0284058 1.764908548
193.0284058 0.9140129134
209.0233204 2.138351747
209.0597059 9.955532014
211.0389705 2.232171427
229.0495352 1.095251124
237.0546206 8.818172896
239.0338851 1.199154264

Name: +ve in-silico MS/MS by CFM-ID for JXHLSZPLSSDYCF-UHFFFAOYSA-N
ID: JXHLSZPLSSDYCF-UHFFFAOYSA-N
Comment: Energy0
Num peaks: 6
79.05422664 0.2671660283
105.0334912 0.6714319434
227.0702706 0.6009354858
237.0546206 25.70696553
239.0338851 0.3778686669
255.0651853 69.72610032

Name: +ve in-silico MS/MS by CFM-ID for JXHLSZPLSSDYCF-UHFFFAOYSA-N
ID: JXHLSZPLSSDYCF-UHFFFAOYSA-N
Comment: Energy1
Num peaks: 7
105.0334912 11.31712317
149.0233204 6.92839799
151.0389705 12.52916705
225.0546206 3.53544948
227.0702706 13.39449605
237.0546206 15.81630682
255.0651853 16.53528036

Name: +ve in-silico MS/MS by CFM-ID for JXHLSZPLSSDYCF-UHFFFAOYSA-N
ID: JXHLSZPLSSDYCF-UHFFFAOYSA-N
Comment: Energy2
Num peaks: 23
39.02292652 4.860269832
41.03857658 1.551873786
49.00727645 6.434234507
51.02292652 2.413639348
53.03857658 1.595993737
63.02292652 1.881286513
65.00219107 3.820487498
67.01784114 1.445622365
69.0334912 4.722713976
79.05422664 2.285258296
105.0334912 8.677255457
121.0284058 4.5734576
123.0440559 2.268355836
133.0284058 1.753843187
185.0233204 1.633696154
187.0389705 1.360511204
195.0440559 1.739730659
209.0597059 5.523120796
211.0389705 1.795775715
227.0702706 1.392275038
229.0495352 1.34151891
237.0546206 15.00935835
239.0338851 2.127129809

Name: +ve in-silico MS/MS by CFM-ID for IRZTUXPRIUZXMP-UHFFFAOYSA-N
ID: IRZTUXPRIUZXMP-UHFFFAOYSA-N
Comment: Energy0
Num peaks: 6
121.0284058 0.5012443628
123.0440559 1.315475013
151.0389705 0.519613324
227.0702706 1.067532768
237.0546206 25.06100245
255.0651853 67.54457934

Name: +ve in-silico MS/MS by CFM-ID for IRZTUXPRIUZXMP-UHFFFAOYSA-N
ID: IRZTUXPRIUZXMP-UHFFFAOYSA-N
Comment: Energy1
Num peaks: 8
105.0334912 10.66432528
147.0076704 3.95442527
149.0233204 8.671786904
151.0389705 12.24365754
225.0546206 4.018465931
227.0702706 16.85767262
237.0546206 11.88355769
255.0651853 11.86234283

Name: +ve in-silico MS/MS by CFM-ID for IRZTUXPRIUZXMP-UHFFFAOYSA-N
ID: IRZTUXPRIUZXMP-UHFFFAOYSA-N
Comment: Energy2
Num peaks: 24
39.02292652 1.640465239
49.00727645 4.574895553
51.02292652 2.74807904
53.00219107 3.062650537
63.02292652 1.194017829
77.00219107 3.401327182
79.01784114 1.41257453
79.05422664 2.471851342
105.0334912 10.48899507
121.0284058 7.351094005
123.0440559 3.511089547
133.0284058 3.925476053
147.0076704 3.293279794
149.0233204 1.658252855
183.0440559 1.634996745
195.0440559 1.703008057
207.0440559 1.382366551
209.0597059 8.548709006
211.0389705 1.207243926
225.0546206 1.21588783
227.0702706 2.182715801
229.0495352 1.310655397
237.0546206 9.236915795
239.0338851 1.638854712

Name: +ve in-silico MS/MS by CFM-ID for ZUILKEWVWUKSAO-ZZXKWVIFSA-N
ID: ZUILKEWVWUKSAO-ZZXKWVIFSA-N
Comment: Energy0
Num peaks: 6
105.0334912 7.213996439
147.0440559 5.565805982
167.0338851 1.935907769
237.0546206 1.916073986
255.0651853 16.09469139
273.0757499 47.63014987

Name: +ve in-silico MS/MS by CFM-ID for ZUILKEWVWUKSAO-ZZXKWVIFSA-N
ID: ZUILKEWVWUKSAO-ZZXKWVIFSA-N
Comment: Energy1
Num peaks: 25
53.00219107 2.202320458
67.01784114 1.02788102
105.0334912 10.67059007
117.0334912 1.477011869
119.0491413 5.17099023
121.0647913 1.589812261
125.0233204 2.557561765
127.0389705 0.8365647262
129.0334912 5.141231114
135.0076704 1.062206838
145.0284058 3.341993347
147.0440559 13.35723137
153.0182351 2.003080933
167.0338851 0.8571070545
169.0284058 3.450929098
171.0440559 1.685320575
179.0338851 1.641985276
185.0597059 0.8451911858
211.0389705 1.522033922
213.0546206 1.602622136
229.0495352 0.9038753241
237.0546206 1.667347202
245.0808353 1.329464055
255.0651853 6.37341741
273.0757499 8.205001088

Name: +ve in-silico MS/MS by CFM-ID for ZUILKEWVWUKSAO-ZZXKWVIFSA-N
ID: ZUILKEWVWUKSAO-ZZXKWVIFSA-N
Comment: Energy2
Num peaks: 31
41.00219107 2.443921066
49.00727645 1.264065937
53.00219107 1.874392741
67.01784114 1.412480057
68.99710569 1.664068698
75.02292652 2.144571294
77.03857658 3.590909313
79.01784114 0.9563982186
87.02292652 1.11202677
89.03857658 2.916035516
91.05422664 2.594268459
95.01275576 0.8320423039
101.0385766 1.219496629
105.0334912 9.720093907
107.0127558 2.21297395
109.0284058 2.136295816
113.0233204 1.192754375
115.0178411 1.167132316
117.0334912 6.897689587
119.0491413 7.476729066
125.0233204 5.347689505
129.0334912 1.815250519
135.0076704 1.38826656
145.0284058 1.912652935
147.0440559 1.307949723
149.0233204 2.276062743
161.0233204 0.8738008847
169.0284058 1.099646787
231.0651853 0.9069587951
237.0546206 1.877679044
255.0651853 1.012561508

Name: +ve in-silico MS/MS by CFM-ID for LCAWNFIFMLXZPQ-UHFFFAOYSA-N
ID: LCAWNFIFMLXZPQ-UHFFFAOYSA-N
Comment: Energy0
Num peaks: 6
137.0233204 0.680886417
213.0546206 0.5646377235
225.0546206 0.5700630205
227.0702706 1.36290818
239.0338851 0.9010193119
255.0651853 92.23156601

Name: +ve in-silico MS/MS by CFM-ID for LCAWNFIFMLXZPQ-UHFFFAOYSA-N
ID: LCAWNFIFMLXZPQ-UHFFFAOYSA-N
Comment: Energy1
Num peaks: 6
211.0389705 3.076877609
213.0546206 5.70192764
225.0546206 4.855426246
227.0702706 9.290675579
237.0546206 1.270877181
255.0651853 60.04789172

Name: +ve in-silico MS/MS by CFM-ID for LCAWNFIFMLXZPQ-UHFFFAOYSA-N
ID: LCAWNFIFMLXZPQ-UHFFFAOYSA-N
Comment: Energy2
Num peaks: 31
25.00727645 2.693078721
41.00219107 1.676449721
49.00727645 1.255160362
55.01784114 1.276156373
63.02292652 6.211188205
65.03857658 1.689586081
67.01784114 1.534595315
77.00219107 9.046611807
79.01784114 1.395630543
87.02292652 1.580548478
89.00219107 1.479199875
89.03857658 1.487541073
109.0284058 1.488958496
117.0334912 5.475448726
119.0491413 1.554524618
137.0233204 3.574932262
183.0440559 2.164189217
185.0597059 2.016391708
195.0440559 2.483951046
197.0597059 1.751761558
201.0546206 1.559196383
207.0440559 1.920501726
209.0597059 4.824140552
211.0389705 3.884905471
213.0546206 2.842405815
223.0389705 1.954365262
225.0546206 1.744611456
227.0702706 3.207460918
229.0495352 1.434644772
237.0546206 1.277768846
239.0338851 2.635153354

Name: +ve in-silico MS/MS by CFM-ID for FFULTBKXWHYHFQ-UHFFFAOYSA-N
ID: FFULTBKXWHYHFQ-UHFFFAOYSA-N
Comment: Energy0
Num peaks: 6
137.0233204 0.6633368654
213.0546206 0.6575090231
225.0546206 0.7708694182
227.0702706 1.606033639
229.0495352 0.6814847891
255.0651853 90.28187099

Name: +ve in-silico MS/MS by CFM-ID for FFULTBKXWHYHFQ-UHFFFAOYSA-N
ID: FFULTBKXWHYHFQ-UHFFFAOYSA-N
Comment: Energy1
Num peaks: 6
211.0389705 2.655764541
213.0546206 6.338797617
225.0546206 3.950914105
227.0702706 7.354438271
237.0546206 1.303167744
255.0651853 60.23426948

Name: +ve in-silico MS/MS by CFM-ID for FFULTBKXWHYHFQ-UHFFFAOYSA-N
ID: FFULTBKXWHYHFQ-UHFFFAOYSA-N
Comment: Energy2
Num peaks: 31
25.00727645 1.968160355
41.00219107 1.583926944
63.02292652 5.303820434
65.03857658 1.487504218
67.01784114 1.140021318
77.00219107 8.000098829
77.03857658 2.521352268
79.01784114 1.958052498
81.0334912 1.065927834
89.03857658 1.359201072
91.05422664 1.44930964
105.0334912 5.206860951
107.0127558 1.93559412
109.0284058 4.46781992
117.0334912 5.495839317
119.0491413 1.63380451
135.0076704 1.637215214
135.0440559 1.018039986
137.0233204 2.480141156
183.0440559 2.031829794
185.0597059 1.017806789
195.0440559 2.042248575
197.0597059 2.557655823
207.0440559 1.143646032
209.0597059 4.645967408
211.0389705 3.718848312
213.0546206 1.90271319
225.0546206 1.842950902
227.0338851 1.409650934
227.0702706 2.561854507
229.0495352 1.21662051

Name: +ve in-silico MS/MS by CFM-ID for UQGVUYNHDKMLSE-UHFFFAOYSA-N
ID: UQGVUYNHDKMLSE-UHFFFAOYSA-N
Comment: Energy0
Num peaks: 6
117.0334912 5.014044901
119.0491413 2.578982864
121.0647913 3.20334402
153.0182351 8.80951957
255.0651853 12.46472587
273.0757499 53.75389961

Name: +ve in-silico MS/MS by CFM-ID for UQGVUYNHDKMLSE-UHFFFAOYSA-N
ID: UQGVUYNHDKMLSE-UHFFFAOYSA-N
Comment: Energy1
Num peaks: 16
95.04914126 2.402993824
105.0334912 6.386776606
107.0491413 11.54706153
109.0647913 1.765887865
119.0491413 2.18550353
121.0647913 3.182473936
137.0233204 3.224174601
147.0440559 1.664262724
153.0182351 12.50694558
165.0182351 1.577126424
167.0338851 1.717195097
229.0495352 1.66855312
243.0651853 3.359416979
245.0808353 5.481655296
255.0651853 8.259056558
273.0757499 14.59211372

Name: +ve in-silico MS/MS by CFM-ID for UQGVUYNHDKMLSE-UHFFFAOYSA-N
ID: UQGVUYNHDKMLSE-UHFFFAOYSA-N
Comment: Energy2
Num peaks: 29
39.02292652 1.131526775
49.00727645 4.563860086
63.02292652 1.762120534
65.03857658 1.884660022
67.01784114 1.295588847
69.0334912 1.350519577
75.02292652 6.577862436
77.03857658 3.355872024
79.05422664 3.393786379
81.0334912 0.9259651243
85.02840582 1.792974508
89.03857658 2.808558894
91.05422664 2.255211475
93.06987671 1.22581315
95.04914126 2.372913445
97.02840582 0.8670438274
103.0542266 1.065134536
105.0334912 6.125533612
107.0491413 4.007050176
109.0647913 0.8270482033
117.0334912 10.70568943
119.0491413 2.459482459
121.0647913 1.069278245
125.0233204 1.358406436
127.0389705 0.8405704664
133.0284058 0.9512079255
137.0233204 6.159919203
153.0182351 5.576017524
245.0808353 1.450136121

Name: +ve in-silico MS/MS by CFM-ID for YACUBWOKTPOMNW-UHFFFAOYSA-N
ID: YACUBWOKTPOMNW-UHFFFAOYSA-N
Comment: Energy0
Num peaks: 6
121.0284058 1.423648844
137.0233204 5.555177713
225.0546206 1.816035744
227.0702706 3.095724727
255.0651853 15.26178736
273.0757499 58.28367206

Name: +ve in-silico MS/MS by CFM-ID for YACUBWOKTPOMNW-UHFFFAOYSA-N
ID: YACUBWOKTPOMNW-UHFFFAOYSA-N
Comment: Energy1
Num peaks: 16
95.04914126 2.075184049
105.0334912 7.422804657
107.0491413 4.96050069
121.0284058 2.222832715
133.0284058 1.869647614
137.0233204 12.73564413
165.0182351 1.443663508
167.0338851 1.360621595
179.0338851 1.425127758
225.0546206 2.085654975
227.0702706 4.888698193
231.0651853 1.549977404
243.0651853 8.351669947
245.0808353 4.896933518
255.0651853 11.32588789
273.0757499 11.99014702

Name: +ve in-silico MS/MS by CFM-ID for YACUBWOKTPOMNW-UHFFFAOYSA-N
ID: YACUBWOKTPOMNW-UHFFFAOYSA-N
Comment: Energy2
Num peaks: 27
65.03857658 4.658066216
67.01784114 1.932687716
75.02292652 1.821748404
77.03857658 3.903996746
79.01784114 1.107726957
79.05422664 5.557816784
91.05422664 1.550266312
92.99710569 1.024347968
93.0334912 0.9835163441
95.01275576 1.089009047
105.0334912 20.17286743
107.0491413 7.234116248
109.0284058 1.961834653
111.0440559 1.053600474
119.0491413 1.026663738
121.0284058 5.19595705
133.0284058 2.832516105
135.0440559 1.311366452
137.0233204 7.154039315
161.0233204 0.9633985507
163.002585 0.813709493
209.0597059 1.226833485
211.075356 1.378498323
227.0702706 1.3837002
231.0651853 1.217515449
241.0495352 1.139076856
257.0444498 0.8692224627

Name: +ve in-silico MS/MS by CFM-ID for UABMFOBSIHSWFQ-UHFFFAOYSA-N
ID: UABMFOBSIHSWFQ-UHFFFAOYSA-N
Comment: Energy0
Num peaks: 9
109.0284058 2.572915302
117.0334912 4.506944746
119.0491413 2.360150081
121.0647913 2.874743428
125.0233204 3.458670967
137.0597059 1.656048831
153.0182351 7.477959542
255.0651853 9.591940419
273.0757499 46.40575965

Name: +ve in-silico MS/MS by CFM-ID for UABMFOBSIHSWFQ-UHFFFAOYSA-N
ID: UABMFOBSIHSWFQ-UHFFFAOYSA-N
Comment: Energy1
Num peaks: 20
105.0334912 8.448269442
107.0491413 6.990712375
109.0284058 4.11189573
119.0491413 1.30609532
121.0284058 1.263029768
121.0647913 2.416377595
123.0440559 2.672060916
125.0233204 1.720009871
135.0076704 5.997486301
137.0233204 6.433108659
147.0440559 1.527921382
151.002585 3.058095888
151.0389705 1.298362411
153.0182351 7.75302067
229.0495352 1.507863583
231.0651853 1.410124789
243.0651853 3.097856033
245.0808353 5.694732373
255.0651853 4.782535593
273.0757499 9.102243653

Name: +ve in-silico MS/MS by CFM-ID for UABMFOBSIHSWFQ-UHFFFAOYSA-N
ID: UABMFOBSIHSWFQ-UHFFFAOYSA-N
Comment: Energy2
Num peaks: 31
41.00219107 1.308841813
49.00727645 4.004707338
51.02292652 1.044414752
55.01784114 1.211580786
65.03857658 1.06455095
67.01784114 1.153791177
75.02292652 4.284252415
77.00219107 1.247492024
79.01784114 1.864470431
81.0334912 1.041578502
89.03857658 2.171382627
93.06987671 1.031952977
97.02840582 1.733857719
105.0334912 3.700482659
107.0491413 2.098227345
109.0284058 2.723751838
117.0334912 11.49296572
119.0491413 2.112668414
121.0284058 2.255258828
121.0647913 1.276792937
123.0440559 1.58958621
125.0233204 2.7993119
131.0127558 1.150791402
135.0076704 3.254406128
137.0233204 3.338813958
145.0284058 1.020305708
149.0233204 1.787545342
151.002585 1.801888184
153.0182351 2.132300762
231.0651853 1.258066619
245.0808353 1.389448541

Name: +ve in-silico MS/MS by CFM-ID for WEHXAEGTVPWKDY-UHFFFAOYSA-N
ID: WEHXAEGTVPWKDY-UHFFFAOYSA-N
Comment: Energy0
Num peaks: 6
241.0495352 4.483591367
243.0651853 1.190584794
245.0808353 0.4538242053
255.0651853 6.927720422
257.0444498 1.169478831
273.0757499 82.67456426

Name: +ve in-silico MS/MS by CFM-ID for WEHXAEGTVPWKDY-UHFFFAOYSA-N
ID: WEHXAEGTVPWKDY-UHFFFAOYSA-N
Comment: Energy1
Num peaks: 7
227.0702706 3.075526994
229.0495352 4.097145101
241.0495352 6.354927449
245.0808353 8.624609553
247.0600999 4.456719681
255.0651853 12.06413562
273.0757499 41.92721099

Name: +ve in-silico MS/MS by CFM-ID for WEHXAEGTVPWKDY-UHFFFAOYSA-N
ID: WEHXAEGTVPWKDY-UHFFFAOYSA-N
Comment: Energy2
Num peaks: 31
39.02292652 2.39913355
41.00219107 0.9187089203
41.03857658 1.086043025
49.00727645 1.412998567
57.0334912 1.336265866
157.0284058 0.9775740732
161.0597059 1.487022656
173.0597059 2.409233093
185.0597059 2.482855014
189.0546206 3.236297675
197.0597059 7.637740663
199.0389705 3.220622228
199.075356 1.676620786
201.0546206 1.164252419
201.0910061 1.783849347
203.0338851 1.059354525
203.0702706 2.76554641
211.075356 4.954260401
213.0546206 5.58384122
215.0338851 1.890788953
223.0389705 2.019644358
225.0546206 4.524203029
227.0702706 6.626175397
229.0495352 1.570284258
229.0859207 1.522170488
237.0546206 1.931582474
239.0338851 1.724520124
241.0495352 2.170731113
245.0808353 1.987481214
255.0651853 3.713087794
257.0444498 2.599062463

Name: +ve in-silico MS/MS by CFM-ID for OOTHTARUZHONSW-LCYFTJDESA-N
ID: OOTHTARUZHONSW-LCYFTJDESA-N
Comment: Energy0
Num peaks: 6
98.02365479 3.237618192
111.0189038 3.742563595
126.0298028 2.860105444
194.0479514 32.51771947
220.0272159 14.58207091
238.0377806 34.74813384

Name: +ve in-silico MS/MS by CFM-ID for OOTHTARUZHONSW-LCYFTJDESA-N
ID: OOTHTARUZHONSW-LCYFTJDESA-N
Comment: Energy1
Num peaks: 21
39.02292652 3.259056205
40.01817548 0.9755799488
41.03857658 4.447132383
42.03382555 2.957653445
49.00727645 1.824688975
51.02292652 3.14887217
53.99744004 1.977616012
84.00800472 1.249529991
98.02365479 3.440151418
111.0189038 5.176027554
165.0214023 1.615371201
179.0006668 5.272171893
179.0370524 8.035848253
181.0163169 7.026280775
183.031967 3.613368375
194.0479514 1.113314794
197.0112315 1.592529881
210.042866 2.979858753
220.0272159 6.463263079
221.0112315 1.166938835
238.0377806 13.51600214

Name: +ve in-silico MS/MS by CFM-ID for OOTHTARUZHONSW-LCYFTJDESA-N
ID: OOTHTARUZHONSW-LCYFTJDESA-N
Comment: Energy2
Num peaks: 16
39.02292652 2.667917718
40.01817548 5.069272684
42.03382555 1.683831529
51.02292652 1.870870896
53.03857658 2.252969731
56.04947561 4.486351887
67.02907452 19.86480608
70.02874017 2.772020279
82.02874017 2.342477598
96.98395416 2.417162803
98.02365479 2.106929078
98.99960423 5.462168904
139.0057522 2.148965678
177.0214023 8.697818659
178.0166513 4.00142186
194.0479514 13.02898263

Name: +ve in-silico MS/MS by CFM-ID for LYGUXQMPYLCEGL-UHFFFAOYSA-N
ID: LYGUXQMPYLCEGL-UHFFFAOYSA-N
Comment: Energy0
Num peaks: 6
187.075356 15.22350173
189.0910061 4.903130407
201.0546206 2.782744834
203.0702706 0.7446529112
215.0702706 18.67799933
233.0808353 52.98449812

Name: +ve in-silico MS/MS by CFM-ID for LYGUXQMPYLCEGL-UHFFFAOYSA-N
ID: LYGUXQMPYLCEGL-UHFFFAOYSA-N
Comment: Energy1
Num peaks: 7
159.0804414 4.059982916
171.0440559 3.348857519
187.075356 22.92642185
189.0910061 8.127311222
201.0546206 2.654518354
215.0702706 21.84136958
233.0808353 18.25972214

Name: +ve in-silico MS/MS by CFM-ID for LYGUXQMPYLCEGL-UHFFFAOYSA-N
ID: LYGUXQMPYLCEGL-UHFFFAOYSA-N
Comment: Energy2
Num peaks: 27
87.02292652 1.433726174
115.0542266 3.203899961
117.0334912 2.499495474
117.0698767 1.426721294
121.0647913 1.567556627
131.0491413 3.565083559
141.0334912 4.701805122
143.0491413 2.805508767
145.0647913 8.075469732
147.0804414 1.783027622
157.0284058 2.361722636
157.0647913 3.717371149
159.0440559 2.163285303
159.0804414 3.290748587
161.0597059 2.236924273
171.0440559 2.240893888
171.0804414 1.618585949
173.0597059 7.789470618
177.0546206 1.332194553
183.0440559 3.151288927
185.0597059 4.041488681
187.075356 4.227273375
197.0597059 1.25914701
199.0389705 2.654562178
201.0546206 2.617526554
215.0702706 2.108137407
217.0495352 2.348234446

Name: +ve in-silico MS/MS by CFM-ID for XPKKFTKCRVIDAG-UHFFFAOYSA-N
ID: XPKKFTKCRVIDAG-UHFFFAOYSA-N
Comment: Energy0
Num peaks: 20
42.03382555 1.35414137
59.01275576 2.195757292
74.02365479 1.023787952
88.03930485 4.972356166
117.0182351 1.75950538
120.0113759 0.9561408763
122.0270259 2.104025335
132.9953914 1.567626119
146.0270259 3.974053946
172.0062905 1.111500792
174.0219405 10.9010851
175.0059561 1.80940957
176.0375906 2.271996411
190.0168552 0.9643919214
192.0325052 9.070738805
202.0168552 7.18099413
203.0008707 1.948433547
220.0274198 19.16714111
221.0114354 2.157218788
238.0379845 3.760461183

Name: +ve in-silico MS/MS by CFM-ID for XPKKFTKCRVIDAG-UHFFFAOYSA-N
ID: XPKKFTKCRVIDAG-UHFFFAOYSA-N
Comment: Energy1
Num peaks: 22
59.01275576 11.45039716
61.02840582 1.583441103
74.02365479 2.536563127
88.03930485 2.503164577
90.98482676 1.205824189
100.9691767 1.319963653
102.9848268 6.176393562
105.0004768 5.350199443
120.0113759 1.638068097
122.0270259 2.510110505
132.0113759 1.750691819
132.9953914 3.518837986
146.0270259 9.839514294
148.042676 1.255008985
160.0062905 1.074036249
174.0219405 9.205255746
175.0059561 1.995497547
176.0375906 1.654772498
192.0325052 6.779938203
202.0168552 1.76392821
220.0274198 4.152179191
238.0379845 1.101309367

Name: +ve in-silico MS/MS by CFM-ID for XPKKFTKCRVIDAG-UHFFFAOYSA-N
ID: XPKKFTKCRVIDAG-UHFFFAOYSA-N
Comment: Energy2
Num peaks: 21
42.03382555 7.020450161
43.01784114 1.241787242
59.01275576 2.733056117
71.01275576 2.567707285
74.00589655 5.289920697
76.02154661 1.344853458
88.03930485 4.418225968
102.9848268 11.96735062
105.0004768 4.09380295
114.9848268 1.952242175
115.9800757 1.733892002
117.0004768 9.570808609
119.0161269 1.950247221
120.0113759 1.624497437
122.0270259 1.496561549
132.0113759 1.117198174
132.9953914 2.945524057
146.0270259 12.61111325
148.9903061 1.038454701
174.0219405 3.14685197
175.0059561 1.075673956

Name: +ve in-silico MS/MS by CFM-ID for PJJGZPJJTHBVMX-UHFFFAOYSA-N
ID: PJJGZPJJTHBVMX-UHFFFAOYSA-N
Comment: Energy0
Num peaks: 6
101.0385766 0.2729329215
103.0542266 0.2011428781
153.0182351 0.6981869045
227.0702706 0.2372106561
239.0338851 0.8263891871
255.0651853 95.77855818

Name: +ve in-silico MS/MS by CFM-ID for PJJGZPJJTHBVMX-UHFFFAOYSA-N
ID: PJJGZPJJTHBVMX-UHFFFAOYSA-N
Comment: Energy1
Num peaks: 6
117.0334912 1.10262071
213.0546206 1.67745851
227.0338851 1.424676981
227.0702706 13.56732364
239.0338851 2.063366214
255.0651853 68.43334297

Name: +ve in-silico MS/MS by CFM-ID for PJJGZPJJTHBVMX-UHFFFAOYSA-N
ID: PJJGZPJJTHBVMX-UHFFFAOYSA-N
Comment: Energy2
Num peaks: 29
39.02292652 0.9884219719
41.00219107 2.943951338
49.00727645 5.694787551
51.02292652 2.809596759
53.03857658 1.179298466
63.02292652 2.186187715
67.01784114 1.118083061
68.99710569 1.668375428
69.0334912 1.030539636
73.00727645 1.851405635
75.02292652 2.314431062
83.01275576 1.60288781
87.02292652 1.099440986
91.05422664 6.875182538
101.0385766 5.249435704
103.0542266 3.528003109
117.0334912 2.865779672
125.0233204 1.281940223
141.0334912 1.541252981
145.0284058 6.20151457
153.0182351 5.469106232
185.0597059 1.497232373
201.0182351 1.179668827
209.0597059 3.4456282
211.0389705 3.210794325
213.0546206 2.479548035
227.0702706 4.399852215
239.0338851 3.006729642
255.0651853 2.028323055

Name: +ve in-silico MS/MS by CFM-ID for YMCXDPKFRCHLPK-UHFFFAOYSA-N
ID: YMCXDPKFRCHLPK-UHFFFAOYSA-N
Comment: Energy0
Num peaks: 6
175.0389705 2.784248077
189.0546206 3.142534196
197.0597059 6.509498689
215.0702706 37.11821047
217.0495352 1.839494776
233.0808353 42.59820355

Name: +ve in-silico MS/MS by CFM-ID for YMCXDPKFRCHLPK-UHFFFAOYSA-N
ID: YMCXDPKFRCHLPK-UHFFFAOYSA-N
Comment: Energy1
Num peaks: 7
57.0334912 3.449757772
175.0389705 8.487451616
189.0546206 5.850370823
191.0702706 5.481055845
197.0597059 8.686562975
215.0702706 30.02775115
233.0808353 19.28860703

Name: +ve in-silico MS/MS by CFM-ID for YMCXDPKFRCHLPK-UHFFFAOYSA-N
ID: YMCXDPKFRCHLPK-UHFFFAOYSA-N
Comment: Energy2
Num peaks: 21
39.02292652 3.218621239
41.00219107 2.357609417
43.01784114 1.723563577
49.00727645 1.9698158
65.00219107 4.143236939
123.0440559 1.633292266
131.0491413 1.876206322
133.0284058 2.786545505
147.0440559 5.115013083
149.0233204 3.473261038
149.0597059 1.625498594
157.0284058 2.084373963
171.0440559 1.728245506
173.0233204 2.534868954
173.0597059 5.465942417
175.0389705 13.67408923
187.075356 1.927276213
189.0546206 4.348318305
197.0597059 11.59659455
199.0389705 2.990749957
215.0702706 3.904487085

Name: +ve in-silico MS/MS by CFM-ID for FWBPZAVSTQBRKT-UHFFFAOYSA-N
ID: FWBPZAVSTQBRKT-UHFFFAOYSA-N
Comment: Energy0
Num peaks: 6
167.0338851 0.5327314202
241.0495352 7.970488486
243.0651853 2.055830138
255.0651853 12.49158392
257.0444498 1.01466176
273.0757499 70.22976895

Name: +ve in-silico MS/MS by CFM-ID for FWBPZAVSTQBRKT-UHFFFAOYSA-N
ID: FWBPZAVSTQBRKT-UHFFFAOYSA-N
Comment: Energy1
Num peaks: 6
219.0651853 2.264579727
241.0495352 13.31261792
245.0808353 3.964153126
255.0651853 14.99409806
257.0444498 2.57990264
273.0757499 44.35113498

Name: +ve in-silico MS/MS by CFM-ID for FWBPZAVSTQBRKT-UHFFFAOYSA-N
ID: FWBPZAVSTQBRKT-UHFFFAOYSA-N
Comment: Energy2
Num peaks: 31
39.02292652 2.453676989
55.01784114 2.258711797
57.0334912 1.210515326
81.0334912 1.105456735
95.01275576 1.240720312
95.04914126 1.102264808
97.02840582 2.944274479
107.0491413 1.556101724
121.0284058 1.143097457
123.0440559 2.220004656
125.0597059 1.03150117
135.0076704 1.18206998
139.0389705 2.140523767
149.0233204 4.302585795
151.0389705 1.288436996
175.0389705 1.622889755
185.0233204 2.429898116
187.0389705 2.897706162
199.0389705 5.7181525
201.0546206 2.707018607
203.0338851 2.566400835
213.0546206 2.104584633
215.0338851 2.735553269
217.0495352 2.492236571
225.0546206 8.27523138
227.0702706 2.629529614
229.0495352 2.5010925
241.0495352 4.773316764
243.0651853 1.246621003
255.0651853 2.598121865
257.0444498 2.562506939

Name: +ve in-silico MS/MS by CFM-ID for CABAPJGWBVFEQH-UHFFFAOYSA-N
ID: CABAPJGWBVFEQH-UHFFFAOYSA-N
Comment: Energy0
Num peaks: 6
107.0491413 1.457272875
121.0284058 1.142529257
135.0440559 0.5964718184
227.0702706 1.633691391
237.0546206 15.57272006
255.0651853 76.44131617

Name: +ve in-silico MS/MS by CFM-ID for CABAPJGWBVFEQH-UHFFFAOYSA-N
ID: CABAPJGWBVFEQH-UHFFFAOYSA-N
Comment: Energy1
Num peaks: 6
121.0284058 16.90241512
133.0284058 6.961107812
135.0440559 14.88794628
227.0702706 21.88102299
237.0546206 7.991363566
255.0651853 13.40769083

Name: +ve in-silico MS/MS by CFM-ID for CABAPJGWBVFEQH-UHFFFAOYSA-N
ID: CABAPJGWBVFEQH-UHFFFAOYSA-N
Comment: Energy2
Num peaks: 22
39.02292652 5.238885368
49.00727645 2.921988108
51.02292652 1.678328676
65.00219107 1.748068441
65.03857658 3.941569615
67.01784114 2.167198821
79.01784114 1.679095108
79.05422664 3.468196293
91.01784114 1.612985405
91.05422664 2.258421721
93.0334912 3.630398515
107.0491413 8.425689205
121.0284058 3.423837117
133.0284058 3.894380461
135.0440559 2.188582659
185.0597059 2.312557251
195.0440559 2.947556764
199.075356 3.89471856
209.0597059 9.082665306
211.0389705 2.495921369
227.0702706 3.679883998
237.0546206 8.895496633

Name: +ve in-silico MS/MS by CFM-ID for SMRHIFAZRRVAQZ-UHFFFAOYSA-N
ID: SMRHIFAZRRVAQZ-UHFFFAOYSA-N
Comment: Energy0
Num peaks: 8
117.0334912 4.659663773
119.0491413 2.481732005
121.0647913 2.958606209
125.0233204 3.26253111
137.0597059 2.91103276
153.0182351 7.564612387
255.0651853 10.47316291
273.0757499 48.16387342

Name: +ve in-silico MS/MS by CFM-ID for SMRHIFAZRRVAQZ-UHFFFAOYSA-N
ID: SMRHIFAZRRVAQZ-UHFFFAOYSA-N
Comment: Energy1
Num peaks: 19
95.04914126 1.528977509
105.0334912 8.54924626
107.0491413 7.448484466
109.0284058 1.529418289
119.0491413 1.425129904
121.0284058 1.941686745
121.0647913 2.69018386
123.0440559 3.763697005
125.0233204 1.552932709
135.0076704 5.983340996
137.0233204 6.908404426
151.002585 3.299621043
151.0389705 1.743010843
153.0182351 8.333582619
165.0546206 1.419104781
243.0651853 2.486615019
245.0808353 5.195946559
255.0651853 5.287538631
273.0757499 10.25624782

Name: +ve in-silico MS/MS by CFM-ID for SMRHIFAZRRVAQZ-UHFFFAOYSA-N
ID: SMRHIFAZRRVAQZ-UHFFFAOYSA-N
Comment: Energy2
Num peaks: 31
41.00219107 2.143109223
43.01784114 1.654955947
49.00727645 2.607715065
67.01784114 1.432204648
69.0334912 2.076088814
75.02292652 3.557722877
77.00219107 1.387633719
79.01784114 2.852265856
81.0334912 1.965304019
89.03857658 1.723655421
93.0334912 2.026837396
95.04914126 2.395283593
97.02840582 1.609842517
105.0334912 4.61228529
107.0491413 1.983937078
109.0284058 1.489354933
117.0334912 7.864141057
119.0491413 3.019001201
121.0284058 6.202827515
121.0647913 1.602348739
123.0440559 2.495897682
125.0233204 1.637678217
135.0076704 2.97086861
135.0440559 1.529739717
137.0233204 2.348184916
145.0284058 2.610309702
147.0440559 1.363634283
149.0233204 1.477361755
151.002585 1.250365103
153.0182351 1.292820136
245.0808353 2.081082691

Name: +ve in-silico MS/MS by CFM-ID for UUWOGANMKVBGHH-UHFFFAOYSA-N
ID: UUWOGANMKVBGHH-UHFFFAOYSA-N
Comment: Energy0
Num peaks: 6
163.0389705 1.324609228
243.0651853 0.9072765748
245.0808353 0.8266914936
255.0651853 2.954541015
257.0444498 1.116613198
273.0757499 87.23416402

Name: +ve in-silico MS/MS by CFM-ID for UUWOGANMKVBGHH-UHFFFAOYSA-N
ID: UUWOGANMKVBGHH-UHFFFAOYSA-N
Comment: Energy1
Num peaks: 7
111.0440559 2.852054833
163.0389705 5.227619805
243.0651853 4.316989132
245.0808353 6.631923333
255.0651853 4.381723021
257.0444498 2.662579315
273.0757499 55.52160596

Name: +ve in-silico MS/MS by CFM-ID for UUWOGANMKVBGHH-UHFFFAOYSA-N
ID: UUWOGANMKVBGHH-UHFFFAOYSA-N
Comment: Energy2
Num peaks: 29
15.02292652 1.326447813
53.00219107 3.635402696
81.0334912 1.755899065
93.0334912 2.179581628
107.0127558 4.254585907
109.0284058 1.470450389
111.0440559 1.557163661
121.0284058 2.108038668
133.0284058 1.597792283
135.0440559 1.789268925
137.0597059 1.280262401
157.0284058 1.962400574
159.0440559 2.111186404
163.0389705 3.459079399
185.0233204 1.524429692
185.0597059 1.818012053
187.0389705 4.936869557
189.0546206 4.735188217
199.0389705 7.479673887
201.0546206 5.878450671
203.0702706 1.46555185
213.0546206 2.247848473
215.0338851 2.858938188
217.0495352 2.035021742
227.0702706 2.90392189
229.0495352 3.842957806
245.0808353 1.578518682
255.0651853 3.632594085
257.0444498 2.769900259

Name: +ve in-silico MS/MS by CFM-ID for LJCCQQNTPLPSNX-UHFFFAOYSA-N
ID: LJCCQQNTPLPSNX-UHFFFAOYSA-N
Comment: Energy0
Num peaks: 6
59.04914126 3.666820529
187.075356 2.177512277
189.0910061 3.579548078
201.0546206 4.155427724
215.0702706 2.991034523
233.0808353 69.55883557

Name: +ve in-silico MS/MS by CFM-ID for LJCCQQNTPLPSNX-UHFFFAOYSA-N
ID: LJCCQQNTPLPSNX-UHFFFAOYSA-N
Comment: Energy1
Num peaks: 14
147.0440559 1.861380708
161.0597059 4.440792618
175.0389705 4.535561411
187.0389705 5.829411694
187.075356 3.569582943
189.0546206 5.512019213
189.0910061 2.730515596
201.0546206 3.45871404
205.0495352 14.45774856
205.0859207 11.02315289
207.0651853 2.321193599
215.0702706 3.485829509
217.0495352 3.109885954
233.0808353 14.25134286

Name: +ve in-silico MS/MS by CFM-ID for LJCCQQNTPLPSNX-UHFFFAOYSA-N
ID: LJCCQQNTPLPSNX-UHFFFAOYSA-N
Comment: Energy2
Num peaks: 31
25.00727645 1.404254903
39.02292652 7.202296015
41.03857658 4.734082015
43.05422664 2.751315413
44.99710569 1.295652178
45.0334912 1.390297997
55.01784114 4.646741946
57.0334912 2.823265451
59.04914126 2.369974878
63.02292652 1.376839176
105.0334912 2.242770174
107.0491413 1.869836687
129.0334912 3.356116839
131.0491413 5.163761731
133.0647913 2.917665329
147.0440559 2.861358198
149.0597059 1.035499783
155.0491413 1.055072502
157.0284058 1.053351077
157.0647913 5.800328201
159.0804414 3.527852813
161.0597059 3.116473532
171.0440559 1.324795766
173.0597059 4.053777561
175.0389705 1.150664929
185.0597059 1.516573684
187.0389705 1.081617109
187.075356 1.788977073
189.0546206 2.147589109
191.0338851 1.062120897
217.0495352 0.9834341731

Name: +ve in-silico MS/MS by CFM-ID for CLHTZHIBHTWFEM-UHFFFAOYSA-N
ID: CLHTZHIBHTWFEM-UHFFFAOYSA-N
Comment: Energy0
Num peaks: 6
95.04914126 2.229843471
97.06479133 1.486839995
109.0284058 2.230170687
125.0233204 30.45117029
255.0651853 2.349948584
273.0757499 51.21631471

Name: +ve in-silico MS/MS by CFM-ID for CLHTZHIBHTWFEM-UHFFFAOYSA-N
ID: CLHTZHIBHTWFEM-UHFFFAOYSA-N
Comment: Energy1
Num peaks: 15
97.02840582 1.983726422
109.0284058 4.395138335
111.0440559 1.266402413
125.0233204 18.1306336
137.0233204 2.146520798
139.0389705 2.197908586
147.0440559 3.461578567
149.0597059 1.262473396
163.0389705 2.437971642
165.0546206 2.154511292
243.0651853 4.350801186
245.0808353 5.067318176
255.0651853 4.074163793
257.0444498 4.581509047
273.0757499 23.71200928

Name: +ve in-silico MS/MS by CFM-ID for CLHTZHIBHTWFEM-UHFFFAOYSA-N
ID: CLHTZHIBHTWFEM-UHFFFAOYSA-N
Comment: Energy2
Num peaks: 27
39.02292652 5.272368965
41.03857658 0.9654601131
49.00727645 3.019177091
51.02292652 4.462134512
53.00219107 2.275886859
55.01784114 1.551517583
65.00219107 4.083240724
65.03857658 4.956107091
67.01784114 2.666329435
69.0334912 1.013824742
79.01784114 1.571859687
81.0334912 2.718822894
92.99710569 2.335246516
95.01275576 3.770559173
95.04914126 3.236841969
97.02840582 7.747787229
97.06479133 1.404263518
107.0491413 1.238726173
109.0284058 2.7196949
111.0440559 1.620418754
125.0233204 14.43679577
133.0284058 1.321020272
135.0440559 0.999431933
137.0233204 0.9092239583
147.0440559 1.489660255
161.0233204 1.185897134
255.0651853 1.492847134

Name: +ve in-silico MS/MS by CFM-ID for QMXOFBXZEKTJIK-UHFFFAOYSA-N
ID: QMXOFBXZEKTJIK-UHFFFAOYSA-N
Comment: Energy0
Num peaks: 6
95.04914126 1.609820841
111.0440559 5.292444163
151.0389705 0.7722226972
255.0651853 5.962714273
257.0444498 0.7057193873
273.0757499 82.47097808

Name: +ve in-silico MS/MS by CFM-ID for QMXOFBXZEKTJIK-UHFFFAOYSA-N
ID: QMXOFBXZEKTJIK-UHFFFAOYSA-N
Comment: Energy1
Num peaks: 8
95.04914126 2.790160892
123.0440559 2.706531657
231.0651853 2.900727688
243.0651853 5.610285455
245.0808353 6.947180345
255.0651853 7.857367163
257.0444498 7.628389167
273.0757499 43.74609153

Name: +ve in-silico MS/MS by CFM-ID for QMXOFBXZEKTJIK-UHFFFAOYSA-N
ID: QMXOFBXZEKTJIK-UHFFFAOYSA-N
Comment: Energy2
Num peaks: 16
39.02292652 3.772710248
49.00727645 1.736696639
51.02292652 1.626332502
63.02292652 3.894289325
65.03857658 5.444238351
67.01784114 5.172466815
69.0334912 2.565149706
81.0334912 15.69966876
95.01275576 2.523963294
95.04914126 8.675319878
111.0440559 20.85667821
123.0440559 2.428675595
227.0702706 1.65671053
237.0546206 1.316392632
255.0651853 2.279057235
257.0444498 1.426560132

Name: +ve in-silico MS/MS by CFM-ID for VRTGGIJPIYOHGT-UHFFFAOYSA-N
ID: VRTGGIJPIYOHGT-UHFFFAOYSA-N
Comment: Energy0
Num peaks: 6
97.06479133 1.550185529
121.0284058 1.703468079
137.0233204 5.535396242
153.0546206 1.595719269
255.0651853 13.02519482
273.0757499 65.28512671

Name: +ve in-silico MS/MS by CFM-ID for VRTGGIJPIYOHGT-UHFFFAOYSA-N
ID: VRTGGIJPIYOHGT-UHFFFAOYSA-N
Comment: Energy1
Num peaks: 16
95.04914126 2.899167207
105.0334912 7.982066584
107.0491413 6.950325727
121.0284058 5.27639348
137.0233204 11.92089406
137.0597059 1.55122355
163.0389705 1.266777165
167.0338851 2.235762096
179.0338851 1.991400017
229.0495352 1.616545925
231.0651853 1.783764044
241.0495352 1.290178362
243.0651853 4.058896254
245.0808353 7.225214344
255.0651853 7.440033515
273.0757499 14.96441375

Name: +ve in-silico MS/MS by CFM-ID for VRTGGIJPIYOHGT-UHFFFAOYSA-N
ID: VRTGGIJPIYOHGT-UHFFFAOYSA-N
Comment: Energy2
Num peaks: 28
63.02292652 1.778841756
65.03857658 3.413807569
67.01784114 2.823449803
69.0334912 1.269076914
75.02292652 2.149696164
77.03857658 3.930221052
79.01784114 3.194883865
79.05422664 5.397753718
81.0334912 3.230485723
91.05422664 2.768928047
93.0334912 1.791467774
95.01275576 1.25027112
95.04914126 3.784085005
97.06479133 0.8910086006
105.0334912 11.33736574
107.0491413 4.30533947
109.0284058 2.083221751
109.0647913 1.265805444
111.0440559 2.772830085
113.0597059 1.401578731
121.0284058 7.822480599
135.0440559 1.614539411
137.0233204 4.238914426
213.0546206 1.115051857
229.0495352 0.9271670238
231.0651853 1.276822987
241.0495352 1.419951621
257.0444498 1.070131799

Name: +ve in-silico MS/MS by CFM-ID for CBKQFMQQQCEGGI-UHFFFAOYSA-N
ID: CBKQFMQQQCEGGI-UHFFFAOYSA-N
Comment: Energy0
Num peaks: 16
56.99710569 1.192925334
61.02840582 5.58396789
63.04405588 1.096411928
73.02840582 0.6315111746
87.00767038 0.7462553101
91.0389705 2.776131878
99.02292652 0.9113270973
111.0229265 1.26297243
141.0334912 3.796010672
153.0334912 0.7141964192
171.0440559 2.784193264
197.0597059 4.11798067
201.0546206 1.644335705
205.0859207 0.564356732
215.0702706 18.64458135
233.0808353 33.86000357

Name: +ve in-silico MS/MS by CFM-ID for CBKQFMQQQCEGGI-UHFFFAOYSA-N
ID: CBKQFMQQQCEGGI-UHFFFAOYSA-N
Comment: Energy1
Num peaks: 31
39.02292652 1.23323268
43.01784114 2.911485203
45.0334912 2.826885399
51.02292652 1.165655182
53.00219107 0.7342069457
56.99710569 0.9176103847
59.01275576 1.085275703
61.02840582 16.05968924
63.02292652 1.23323268
63.04405588 5.721661846
65.00219107 0.7667072479
73.02840582 1.073037964
75.02292652 1.149443131
77.00219107 0.7436958216
87.02292652 1.156730884
89.00219107 0.8286605427
91.0389705 1.453446987
97.00727645 1.208506323
99.02292652 2.293753871
101.0021911 0.7650339097
111.0229265 7.512632526
113.0385766 2.484561687
123.0229265 1.94979347
125.0385766 0.9200180905
141.0334912 8.616721138
143.0491413 1.311309054
153.0334912 1.210517914
171.0440559 1.852832658
197.0597059 1.909882848
215.0702706 4.00477329
233.0808353 2.58427689

Name: +ve in-silico MS/MS by CFM-ID for CBKQFMQQQCEGGI-UHFFFAOYSA-N
ID: CBKQFMQQQCEGGI-UHFFFAOYSA-N
Comment: Energy2
Num peaks: 31
29.00219107 1.059751797
31.01784114 2.487515265
39.02292652 2.465727062
41.00219107 1.290590001
43.01784114 4.272823489
45.0334912 4.15460811
49.00727645 2.474150176
51.02292652 2.569735512
53.00219107 1.159174596
56.99710569 3.69074041
59.01275576 1.849246675
61.02840582 14.02414903
63.02292652 2.465727062
63.04405588 2.087390824
65.00219107 1.243728752
73.00727645 1.597447855
73.02840582 2.493997299
75.02292652 1.9279718
75.04405588 1.218619907
77.00219107 1.19347959
87.02292652 2.242640026
89.00219107 1.593539999
91.0389705 1.718285148
97.00727645 2.477316124
99.02292652 2.209576698
101.0021911 1.312020834
111.0229265 4.525271767
125.0385766 1.19516542
141.0334912 1.706858273
155.0491413 1.200421054
197.0597059 1.211121217

Name: +ve in-silico MS/MS by CFM-ID for ZYOUEEMPKPNVQW-UHFFFAOYSA-N
ID: ZYOUEEMPKPNVQW-UHFFFAOYSA-N
Comment: Energy0
Num peaks: 6
67.05422664 2.59880049
175.075356 3.38484698
177.0182351 6.870066818
189.0910061 3.457586404
215.0702706 4.397860284
233.0808353 68.69952009

Name: +ve in-silico MS/MS by CFM-ID for ZYOUEEMPKPNVQW-UHFFFAOYSA-N
ID: ZYOUEEMPKPNVQW-UHFFFAOYSA-N
Comment: Energy1
Num peaks: 12
65.03857658 2.606616663
67.05422664 1.97143156
163.0389705 2.099354452
173.0233204 1.805130593
175.075356 7.800264464
177.0182351 7.70408495
189.0910061 3.719485339
191.0338851 6.794307377
203.0702706 3.348245265
205.0859207 12.31070335
215.0702706 7.920820014
233.0808353 23.20631472

Name: +ve in-silico MS/MS by CFM-ID for ZYOUEEMPKPNVQW-UHFFFAOYSA-N
ID: ZYOUEEMPKPNVQW-UHFFFAOYSA-N
Comment: Energy2
Num peaks: 26
39.02292652 3.161074386
41.00219107 1.355305396
49.00727645 1.300763896
51.02292652 1.625107907
55.05422664 1.517330678
65.03857658 10.29010846
67.05422664 1.921865316
117.0334912 2.703039091
123.0076704 1.447033136
131.0491413 1.943990759
133.0284058 6.493095932
135.0076704 1.580774596
135.0440559 1.869823183
147.0076704 4.420061024
147.0440559 4.883297516
147.0804414 3.59078445
149.0233204 6.585250789
149.0597059 2.543975811
161.0233204 1.471584279
163.0389705 1.374224461
173.0233204 2.457051362
175.0389705 3.177842122
175.075356 2.036601334
177.0182351 8.699606739
189.0910061 1.489144267
215.0702706 1.22647874

Name: +ve in-silico MS/MS by CFM-ID for NIUUFTCRUDJDHY-UHFFFAOYSA-N
ID: NIUUFTCRUDJDHY-UHFFFAOYSA-N
Comment: Energy0
Num peaks: 6
109.0284058 6.473118739
133.0284058 4.608532863
137.0233204 8.118164876
137.0597059 2.962605707
255.0651853 9.982039949
273.0757499 48.25902948

Name: +ve in-silico MS/MS by CFM-ID for NIUUFTCRUDJDHY-UHFFFAOYSA-N
ID: NIUUFTCRUDJDHY-UHFFFAOYSA-N
Comment: Energy1
Num peaks: 18
77.00219107 1.512942172
109.0284058 7.066624307
111.0440559 2.015509271
121.0284058 7.491474529
123.0440559 10.75845425
125.0597059 2.133681705
135.0440559 1.779356925
137.0233204 9.800472399
137.0597059 2.522113715
149.0233204 1.420272132
151.0389705 1.623066557
161.0233204 1.279577267
163.0389705 2.806397579
179.0338851 1.248578991
243.0651853 4.358167443
245.0808353 6.283853014
255.0651853 5.663557344
273.0757499 10.8868904

Name: +ve in-silico MS/MS by CFM-ID for NIUUFTCRUDJDHY-UHFFFAOYSA-N
ID: NIUUFTCRUDJDHY-UHFFFAOYSA-N
Comment: Energy2
Num peaks: 27
49.00727645 6.378403126
51.02292652 2.342339935
53.03857658 1.349599671
65.03857658 4.414136744
67.01784114 1.544113567
75.02292652 7.152490379
77.00219107 1.579565428
77.03857658 4.330913885
79.01784114 1.39240684
79.05422664 1.203967062
81.0334912 1.145360302
91.01784114 1.506065822
93.0334912 2.248054984
95.04914126 1.993307049
99.08044139 1.101094556
105.0334912 2.969693743
107.0491413 1.633210966
109.0284058 4.516067
111.0440559 1.445057219
121.0284058 9.346554061
123.0440559 4.452155994
131.0127558 1.065852666
133.0284058 6.892463365
135.0440559 1.500318875
137.0233204 4.137830247
161.0233204 1.379222999
227.0338851 1.017333867

Name: +ve in-silico MS/MS by CFM-ID for ZAIJTQZQMCNJHG-UHFFFAOYSA-N
ID: ZAIJTQZQMCNJHG-UHFFFAOYSA-N
Comment: Energy0
Num peaks: 8
109.0284058 2.610573034
117.0334912 4.573355406
119.0491413 2.415299281
121.0647913 2.942428188
125.0233204 3.466261839
153.0182351 7.619056013
255.0651853 9.979289799
273.0757499 47.65088643

Name: +ve in-silico MS/MS by CFM-ID for ZAIJTQZQMCNJHG-UHFFFAOYSA-N
ID: ZAIJTQZQMCNJHG-UHFFFAOYSA-N
Comment: Energy1
Num peaks: 21
95.04914126 2.162711996
105.0334912 4.719118239
107.0491413 8.833641832
109.0284058 2.028432265
119.0491413 2.124984784
121.0647913 2.94824774
125.0233204 1.925466865
135.0076704 2.129442535
137.0233204 3.503230288
139.0389705 1.865887382
147.0440559 2.620829324
149.0597059 1.500360764
151.002585 3.395362627
153.0182351 8.060401955
163.0389705 1.502559465
165.0546206 3.748233279
167.0338851 1.388151498
243.0651853 3.973880573
245.0808353 6.45549501
255.0651853 5.53974516
273.0757499 10.03666218

Name: +ve in-silico MS/MS by CFM-ID for ZAIJTQZQMCNJHG-UHFFFAOYSA-N
ID: ZAIJTQZQMCNJHG-UHFFFAOYSA-N
Comment: Energy2
Num peaks: 31
49.00727645 4.328213907
51.02292652 2.013876465
55.01784114 0.9897631178
65.03857658 1.664358105
67.01784114 1.235190773
71.01275576 0.9065778079
75.02292652 4.731213798
77.03857658 2.347174954
79.01784114 1.371722539
79.05422664 2.450095163
81.0334912 1.757801656
89.03857658 2.198957752
91.05422664 1.725517309
93.06987671 1.117880348
95.04914126 2.487545411
97.02840582 1.825241856
105.0334912 3.964692164
107.0491413 2.991931471
109.0284058 3.055046379
111.0076704 0.9983098048
117.0334912 10.58611536
119.0491413 2.985912636
121.0647913 1.390217047
125.0233204 2.831724407
135.0076704 3.906434995
137.0233204 4.654033309
151.002585 1.364898043
153.0182351 2.092215634
241.0495352 1.127144117
243.0651853 1.103488761
245.0808353 1.611282334

Name: +ve in-silico MS/MS by CFM-ID for IPNJSNNLHGSALU-UHFFFAOYSA-N
ID: IPNJSNNLHGSALU-UHFFFAOYSA-N
Comment: Energy0
Num peaks: 7
117.0334912 4.689250456
119.0491413 2.485384275
121.0647913 3.028392599
125.0233204 3.571564754
153.0182351 7.69660636
255.0651853 9.673248129
273.0757499 49.53221904

Name: +ve in-silico MS/MS by CFM-ID for IPNJSNNLHGSALU-UHFFFAOYSA-N
ID: IPNJSNNLHGSALU-UHFFFAOYSA-N
Comment: Energy1
Num peaks: 20
95.04914126 2.254426106
105.0334912 4.999953119
107.0491413 9.65099812
109.0284058 1.719590008
119.0491413 2.195361704
121.0647913 3.274726299
125.0233204 2.101669808
135.0076704 2.529603351
137.0233204 3.615898024
139.0389705 2.119777476
147.0440559 2.700774171
149.0597059 1.650443774
151.002585 3.717025541
153.0182351 8.547076162
165.0546206 2.616624903
167.0338851 1.557375687
243.0651853 3.496681121
245.0808353 5.138914586
255.0651853 5.007480033
273.0757499 11.65286148

Name: +ve in-silico MS/MS by CFM-ID for IPNJSNNLHGSALU-UHFFFAOYSA-N
ID: IPNJSNNLHGSALU-UHFFFAOYSA-N
Comment: Energy2
Num peaks: 31
49.00727645 4.186464322
65.00219107 2.071095739
65.03857658 1.587176094
67.01784114 1.409704564
69.0334912 1.237914947
75.02292652 4.972534124
77.03857658 2.449320862
79.01784114 1.253724208
79.05422664 2.540930229
89.03857658 2.316679112
91.05422664 1.817893002
92.99710569 3.717119381
93.06987671 1.177726152
95.01275576 1.425460696
95.04914126 2.808028515
97.02840582 1.32780501
105.0334912 4.563694449
107.0491413 3.438894302
109.0284058 1.655256994
117.0334912 9.00776119
119.0491413 2.90910924
121.0647913 1.97565808
125.0233204 2.525487636
135.0076704 3.312243275
137.0233204 4.719162765
147.0440559 1.143265336
153.0182351 1.86186359
241.0495352 1.070086892
243.0651853 1.706409622
245.0808353 2.476765798
255.0651853 1.234859602

Name: +ve in-silico MS/MS by CFM-ID for GAGYTXTVUMXAOC-XVMARJQXSA-N
ID: GAGYTXTVUMXAOC-XVMARJQXSA-N
Comment: Energy0
Num peaks: 6
114.0185694 3.183693943
129.0294684 1.310677472
139.0138184 19.27677102
157.0243831 57.36802125
255.0611625 3.513928592
273.0717272 2.710641574

Name: +ve in-silico MS/MS by CFM-ID for GAGYTXTVUMXAOC-XVMARJQXSA-N
ID: GAGYTXTVUMXAOC-XVMARJQXSA-N
Comment: Energy1
Num peaks: 12
112.0029193 14.24562958
113.0345538 4.912924508
114.0185694 5.946432606
127.997834 2.190039616
139.0138184 16.66979797
157.0243831 13.04178691
209.0556832 4.313220592
211.0713333 8.196744341
212.0553488 1.864813463
227.0662479 3.268374243
229.0818979 4.246389459
255.0611625 1.932893839

Name: +ve in-silico MS/MS by CFM-ID for GAGYTXTVUMXAOC-XVMARJQXSA-N
ID: GAGYTXTVUMXAOC-XVMARJQXSA-N
Comment: Energy2
Num peaks: 17
44.0130901 6.417740799
46.02874017 6.211376559
71.02398914 3.078944973
86.02365479 1.947074069
97.00325369 2.736646487
98.02365479 1.227230069
112.0029193 2.83397939
114.0185694 4.875488129
127.0138184 4.878443794
127.997834 0.8469741776
129.0294684 3.373525379
139.0138184 8.41351871
139.997834 1.720678252
141.0294684 2.473147317
157.0243831 25.80159533
184.0240487 1.410877803
199.0349477 2.513784969

Name: +ve in-silico MS/MS by CFM-ID for SUYJZKRQHBQNCA-UHFFFAOYSA-N
ID: SUYJZKRQHBQNCA-UHFFFAOYSA-N
Comment: Energy0
Num peaks: 6
79.05422664 1.479743283
137.0233204 1.592141541
137.0597059 1.632063756
153.0182351 5.606964919
255.0651853 13.3497079
273.0757499 67.27734627

Name: +ve in-silico MS/MS by CFM-ID for SUYJZKRQHBQNCA-UHFFFAOYSA-N
ID: SUYJZKRQHBQNCA-UHFFFAOYSA-N
Comment: Energy1
Num peaks: 14
79.05422664 3.764170918
91.05422664 8.231939942
93.06987671 1.169459551
105.0334912 2.914202055
107.0491413 7.254206307
121.0647913 1.94564313
137.0233204 6.019022012
153.0182351 13.24971344
167.0338851 1.666906356
195.0287997 2.138858711
243.0651853 2.634254596
245.0808353 3.353091197
255.0651853 8.49064187
273.0757499 17.75330393

Name: +ve in-silico MS/MS by CFM-ID for SUYJZKRQHBQNCA-UHFFFAOYSA-N
ID: SUYJZKRQHBQNCA-UHFFFAOYSA-N
Comment: Energy2
Num peaks: 29
39.02292652 1.404178251
41.00219107 0.9890588687
49.00727645 3.376542842
51.02292652 2.58513643
56.99710569 1.167486018
63.02292652 3.832068634
65.03857658 2.510465451
67.01784114 1.747983259
69.0334912 2.990867485
75.02292652 1.005814474
79.05422664 3.686440328
81.0334912 2.030031336
83.01275576 1.705178417
85.02840582 2.262002311
91.05422664 9.818386437
93.06987671 3.230105443
103.0542266 0.7811231017
105.0334912 7.651114934
107.0491413 3.25135053
111.0076704 1.271940808
117.0334912 2.09566808
119.0491413 1.799487531
121.0284058 2.592576001
125.0233204 1.187986502
127.0389705 2.421458525
137.0233204 5.884965232
153.0182351 4.957462824
255.0651853 0.7911063091
257.0444498 1.069465611

Name: +ve in-silico MS/MS by CFM-ID for MTGBJYSGHIMPQY-UHFFFAOYSA-N
ID: MTGBJYSGHIMPQY-UHFFFAOYSA-N
Comment: Energy0
Num peaks: 6
91.05422664 8.776040229
119.0491413 4.015058391
153.0182351 8.171250374
181.0131497 2.550045451
255.0651853 13.69054576
273.0757499 52.74021886

Name: +ve in-silico MS/MS by CFM-ID for MTGBJYSGHIMPQY-UHFFFAOYSA-N
ID: MTGBJYSGHIMPQY-UHFFFAOYSA-N
Comment: Energy1
Num peaks: 9
91.05422664 21.38690764
119.0491413 6.068151857
129.0334912 4.329829018
147.0440559 6.092175953
153.0182351 20.58337578
155.0338851 3.397113178
181.0131497 6.923337939
255.0651853 5.546723178
273.0757499 8.447324733

Name: +ve in-silico MS/MS by CFM-ID for MTGBJYSGHIMPQY-UHFFFAOYSA-N
ID: MTGBJYSGHIMPQY-UHFFFAOYSA-N
Comment: Energy2
Num peaks: 16
41.00219107 2.566515398
49.00727645 1.967200666
63.02292652 1.661318136
65.03857658 2.997421749
75.02292652 2.241960449
83.01275576 2.678962608
85.02840582 3.095332451
91.05422664 26.2201788
93.06987671 3.109950316
101.0385766 3.149605157
111.0076704 1.722239195
117.0334912 2.753550758
119.0491413 3.943077987
125.0233204 4.006966716
137.0233204 4.362874195
153.0182351 14.03589014

Name: +ve in-silico MS/MS by CFM-ID for NJWJQMLMBXIOJW-UHFFFAOYSA-N
ID: NJWJQMLMBXIOJW-UHFFFAOYSA-N
Comment: Energy0
Num peaks: 6
117.0334912 5.066251282
119.0491413 2.642428382
121.0647913 3.243349904
153.0182351 8.884443214
255.0651853 12.47197095
273.0757499 54.40828276

Name: +ve in-silico MS/MS by CFM-ID for NJWJQMLMBXIOJW-UHFFFAOYSA-N
ID: NJWJQMLMBXIOJW-UHFFFAOYSA-N
Comment: Energy1
Num peaks: 14
95.04914126 1.811599084
119.0491413 2.193240029
121.0647913 3.603924543
137.0233204 11.57949123
147.0440559 1.994491338
151.0389705 1.993716736
153.0182351 14.88556464
179.0338851 1.906326299
229.0495352 2.156625825
231.0651853 2.726784352
243.0651853 1.99251487
245.0808353 5.818432878
255.0651853 10.33125371
273.0757499 18.45501447

Name: +ve in-silico MS/MS by CFM-ID for NJWJQMLMBXIOJW-UHFFFAOYSA-N
ID: NJWJQMLMBXIOJW-UHFFFAOYSA-N
Comment: Energy2
Num peaks: 31
39.02292652 1.702793745
41.00219107 1.573841141
41.03857658 0.9996798943
43.01784114 0.8749040483
49.00727645 2.617221791
51.02292652 0.8452262581
63.02292652 1.575643536
67.01784114 1.879942753
69.0334912 1.196003426
75.02292652 10.37389789
77.03857658 0.8315111413
81.0334912 1.160461806
85.02840582 2.087872624
89.03857658 3.591049116
91.05422664 1.558761839
93.06987671 1.379042652
95.04914126 0.917559219
103.0542266 1.274210162
117.0334912 13.65292865
119.0491413 3.7249364
121.0284058 2.635378637
121.0647913 1.232000766
125.0233204 1.346300728
127.0389705 0.9702698992
133.0284058 1.522055661
135.0440559 2.340817211
137.0233204 5.972506217
145.0284058 1.539190298
151.0389705 0.8399455644
153.0182351 6.513516022
231.0651853 1.302327889

Name: +ve in-silico MS/MS by CFM-ID for KFBXNJZBKRGTNK-SNAWJCMRSA-N
ID: KFBXNJZBKRGTNK-SNAWJCMRSA-N
Comment: Energy0
Num peaks: 6
119.0491413 2.923861559
127.0389705 2.201907979
147.0440559 2.771783806
153.0182351 3.778715651
255.0651853 14.22289046
273.0757499 62.45558542

Name: +ve in-silico MS/MS by CFM-ID for KFBXNJZBKRGTNK-SNAWJCMRSA-N
ID: KFBXNJZBKRGTNK-SNAWJCMRSA-N
Comment: Energy1
Num peaks: 14
119.0491413 4.875427613
127.0389705 2.245381347
137.0233204 1.760806852
147.0440559 9.571208198
153.0182351 16.31207631
155.0338851 2.784078586
179.0338851 3.607517452
229.0495352 2.175611351
231.0651853 2.596090865
237.0546206 1.555985632
243.0651853 1.592857203
245.0808353 1.772073261
255.0651853 9.335982861
273.0757499 19.91992329

Name: +ve in-silico MS/MS by CFM-ID for KFBXNJZBKRGTNK-SNAWJCMRSA-N
ID: KFBXNJZBKRGTNK-SNAWJCMRSA-N
Comment: Energy2
Num peaks: 31
41.00219107 2.270925243
49.00727645 1.558209409
53.00219107 0.9334020848
63.02292652 1.212189854
65.03857658 0.9662396544
73.00727645 0.866217913
75.02292652 2.555954069
77.03857658 2.785337362
83.01275576 2.87238377
85.02840582 2.635576784
89.03857658 4.840301032
91.05422664 5.194851744
101.0385766 2.079497658
103.0542266 0.8919679161
108.9920203 0.9008395066
111.0076704 1.066205645
117.0334912 5.072075192
119.0491413 7.721631585
125.0233204 2.197221916
127.0389705 5.544847296
129.0546206 0.9423904775
137.0233204 3.694189479
143.0491413 1.097956426
153.0182351 8.528551841
161.0233204 1.721749221
177.0182351 1.566424938
227.0702706 1.621984198
231.0651853 1.426659308
237.0546206 1.20899531
255.0651853 1.536772928
257.0444498 1.153921265

Name: +ve in-silico MS/MS by CFM-ID for FTVWIRXFELQLPI-UHFFFAOYSA-N
ID: FTVWIRXFELQLPI-UHFFFAOYSA-N
Comment: Energy0
Num peaks: 6
117.0334912 5.055165122
119.0491413 2.637060714
121.0647913 3.203890901
153.0182351 8.861855218
255.0651853 12.41893686
273.0757499 54.19791797

Name: +ve in-silico MS/MS by CFM-ID for FTVWIRXFELQLPI-UHFFFAOYSA-N
ID: FTVWIRXFELQLPI-UHFFFAOYSA-N
Comment: Energy1
Num peaks: 13
105.0334912 10.42203893
119.0491413 1.979775172
121.0647913 3.301537732
137.0233204 10.57419944
151.0389705 1.845589836
153.0182351 13.85545893
179.0338851 1.84079634
229.0495352 1.840989344
231.0651853 1.918541389
243.0651853 1.917888193
245.0808353 5.392890361
255.0651853 9.384159486
273.0757499 16.42807345

Name: +ve in-silico MS/MS by CFM-ID for FTVWIRXFELQLPI-UHFFFAOYSA-N
ID: FTVWIRXFELQLPI-UHFFFAOYSA-N
Comment: Energy2
Num peaks: 31
41.00219107 1.68804187
49.00727645 4.20914106
63.02292652 2.194141547
65.03857658 1.036145759
67.01784114 1.467155782
69.0334912 1.066267628
75.02292652 6.451816606
77.00219107 1.127626711
77.03857658 1.033812353
79.01784114 1.514960114
81.0334912 1.533193484
85.02840582 1.998778677
89.03857658 3.106284476
91.05422664 1.120151961
93.06987671 1.257882907
103.0542266 1.175264326
105.0334912 3.27417782
117.0334912 13.47744284
119.0491413 3.212237562
121.0284058 2.534690458
121.0647913 1.119137451
125.0233204 1.288914353
127.0389705 0.9278588823
133.0284058 1.422536586
135.0440559 2.179836635
137.0233204 5.434289208
145.0284058 1.71961307
149.0233204 2.514364503
153.0182351 6.305940539
167.0338851 1.284011731
231.0651853 0.9140563173

Name: +ve in-silico MS/MS by CFM-ID for YQHMWTPYORBCMF-UHFFFAOYSA-N
ID: YQHMWTPYORBCMF-UHFFFAOYSA-N
Comment: Energy0
Num peaks: 6
105.0334912 7.896435072
119.0491413 2.686080257
153.0182351 3.490845932
167.0338851 2.487285067
255.0651853 12.91580252
273.0757499 55.87326784

Name: +ve in-silico MS/MS by CFM-ID for YQHMWTPYORBCMF-UHFFFAOYSA-N
ID: YQHMWTPYORBCMF-UHFFFAOYSA-N
Comment: Energy1
Num peaks: 13
105.0334912 15.00217188
119.0491413 4.258693226
127.0389705 1.98487085
129.0334912 2.200605389
137.0233204 1.529986187
147.0440559 6.812243309
153.0182351 14.51267402
155.0338851 2.474687483
167.0338851 1.805580188
179.0338851 3.199366592
245.0808353 1.678599022
255.0651853 7.903965145
273.0757499 16.80533465

Name: +ve in-silico MS/MS by CFM-ID for YQHMWTPYORBCMF-UHFFFAOYSA-N
ID: YQHMWTPYORBCMF-UHFFFAOYSA-N
Comment: Energy2
Num peaks: 29
41.00219107 2.05983672
49.00727645 2.2411945
65.03857658 0.9263648267
75.02292652 3.024667485
77.03857658 4.810097539
79.01784114 1.220799549
83.01275576 2.60998334
85.02840582 2.342661629
87.02292652 1.742721363
89.03857658 4.535045387
91.05422664 4.39839743
101.0385766 1.85384346
105.0334912 8.786037735
111.0076704 0.953348202
117.0334912 4.144430112
119.0491413 5.89821501
125.0233204 1.975368744
127.0389705 4.416116913
129.0334912 1.003998715
137.0233204 2.968718723
149.0233204 2.532372776
153.0182351 7.456331611
161.0233204 1.291712408
167.0338851 0.9975334774
177.0182351 1.549739961
227.0702706 1.060657676
231.0651853 1.106282135
237.0546206 0.9979947131
255.0651853 1.221673619

Name: +ve in-silico MS/MS by CFM-ID for CTKANKFBINKGJX-UHFFFAOYSA-N
ID: CTKANKFBINKGJX-UHFFFAOYSA-N
Comment: Energy0
Num peaks: 6
175.0389705 2.409992125
189.0546206 2.003459916
197.0597059 3.818608676
215.0702706 35.38942959
217.0495352 1.813300645
233.0808353 40.54001816

Name: +ve in-silico MS/MS by CFM-ID for CTKANKFBINKGJX-UHFFFAOYSA-N
ID: CTKANKFBINKGJX-UHFFFAOYSA-N
Comment: Energy1
Num peaks: 21
39.02292652 1.026913837
41.03857658 1.182570646
53.03857658 3.454129277
57.0334912 3.866954026
67.01784114 1.319874432
69.0334912 1.553758425
71.04914126 4.01887253
147.0440559 1.108596085
173.0233204 2.800781346
173.0597059 2.536116629
175.0389705 9.164435334
185.0597059 1.503284595
187.075356 3.136437266
189.0546206 2.566483196
189.0910061 1.143196429
191.0702706 1.553423461
197.0597059 4.339194004
205.0859207 5.326378432
215.0702706 17.60414074
217.0495352 1.143081301
233.0808353 10.54565206

Name: +ve in-silico MS/MS by CFM-ID for CTKANKFBINKGJX-UHFFFAOYSA-N
ID: CTKANKFBINKGJX-UHFFFAOYSA-N
Comment: Energy2
Num peaks: 31
39.02292652 3.565606115
41.00219107 1.412368825
41.03857658 1.934934896
43.01784114 1.602185617
51.02292652 4.92992866
53.03857658 5.165746201
55.01784114 1.438246682
57.0334912 1.625655073
67.01784114 7.793751619
69.0334912 2.801499433
71.04914126 1.65137322
105.0334912 1.614588171
117.0334912 1.485367863
121.0284058 1.455517711
129.0334912 2.703895661
131.0491413 2.596986836
143.0491413 2.026769265
145.0284058 1.24582555
147.0440559 2.321341747
155.0491413 2.927074654
157.0284058 1.993363459
171.0440559 4.605987467
173.0233204 2.521616007
173.0597059 3.426237383
175.0389705 3.047673468
187.0389705 1.491708571
187.075356 2.205991801
191.0702706 1.722025404
197.0597059 3.189958835
215.0702706 1.278715513
217.0495352 1.276320731

Name: +ve in-silico MS/MS by CFM-ID for SFXHEPPIDISRBG-UHFFFAOYSA-N
ID: SFXHEPPIDISRBG-UHFFFAOYSA-N
Comment: Energy0
Num peaks: 6
117.0334912 5.058009328
119.0491413 2.600862356
121.0647913 3.255634688
153.0182351 8.893824188
255.0651853 12.57331675
273.0757499 54.45463279

Name: +ve in-silico MS/MS by CFM-ID for SFXHEPPIDISRBG-UHFFFAOYSA-N
ID: SFXHEPPIDISRBG-UHFFFAOYSA-N
Comment: Energy1
Num peaks: 16
95.04914126 2.545028744
107.0491413 11.88533165
109.0647913 1.847180485
119.0491413 2.234005606
121.0647913 3.212247734
137.0233204 3.311685124
139.0389705 1.474201978
147.0440559 1.718485526
153.0182351 12.77850696
165.0182351 1.627691501
229.0495352 2.428129216
231.0651853 2.56825929
243.0651853 3.577284545
245.0808353 5.348793895
255.0651853 9.03900232
273.0757499 15.32159833

Name: +ve in-silico MS/MS by CFM-ID for SFXHEPPIDISRBG-UHFFFAOYSA-N
ID: SFXHEPPIDISRBG-UHFFFAOYSA-N
Comment: Energy2
Num peaks: 28
39.02292652 1.448725397
49.00727645 3.441746204
51.02292652 1.005318276
63.02292652 2.502845604
65.03857658 2.560198117
67.01784114 1.511006174
69.0334912 1.433947983
75.02292652 10.0683749
79.05422664 3.945613866
81.0334912 1.320360575
83.01275576 1.383740972
85.02840582 1.710376667
89.03857658 2.833822496
91.01784114 1.320316417
91.05422664 2.424778485
93.06987671 1.209763454
95.04914126 2.570717694
103.0542266 1.10556846
107.0491413 4.967414841
109.0647913 1.049902904
111.0076704 1.172896142
117.0334912 11.30525005
119.0491413 2.615661758
121.0647913 1.111012427
125.0233204 1.095479267
133.0284058 0.9506185317
137.0233204 6.377551657
153.0182351 5.60664592

Name: +ve in-silico MS/MS by CFM-ID for QXYNPHVSYYSNBL-UHFFFAOYSA-N
ID: QXYNPHVSYYSNBL-UHFFFAOYSA-N
Comment: Energy0
Num peaks: 6
101.0385766 4.851315918
105.0698767 3.179717731
141.0182351 3.382858754
169.0131497 7.793315523
255.0651853 9.300680801
273.0757499 51.52627677

Name: +ve in-silico MS/MS by CFM-ID for QXYNPHVSYYSNBL-UHFFFAOYSA-N
ID: QXYNPHVSYYSNBL-UHFFFAOYSA-N
Comment: Energy1
Num peaks: 18
79.05422664 2.724519516
91.05422664 12.3255829
93.06987671 1.844540215
103.0542266 2.359070363
105.0698767 3.830811133
131.0491413 2.058758771
141.0182351 2.068917414
149.0597059 3.504167214
151.002585 3.705054024
153.0182351 3.014285955
166.9974996 3.807309936
169.0131497 9.255461561
181.0131497 1.482651761
243.0651853 3.570651139
245.0808353 5.247148726
255.0651853 5.38288934
257.0444498 1.437128179
273.0757499 13.33490001

Name: +ve in-silico MS/MS by CFM-ID for QXYNPHVSYYSNBL-UHFFFAOYSA-N
ID: QXYNPHVSYYSNBL-UHFFFAOYSA-N
Comment: Energy2
Num peaks: 29
39.02292652 2.948151272
49.00727645 2.762862676
51.02292652 1.31286047
65.00219107 0.9806246512
65.03857658 0.9073316562
67.01784114 1.36971521
75.02292652 2.46902594
79.05422664 5.099483218
83.01275576 1.315962091
89.03857658 0.8178160334
91.05422664 7.247006326
93.06987671 1.902221993
96.99202031 1.391645102
99.00767038 1.076473307
101.0385766 18.74911208
103.0542266 3.894818926
105.0698767 3.037747209
107.0855268 1.102824747
111.0076704 3.11075576
113.0233204 1.306642533
117.0334912 1.354862915
125.0233204 1.15743895
131.0491413 1.045579742
141.0182351 2.503134492
151.002585 4.383460639
153.0182351 3.984893352
166.9974996 0.9485897925
169.0131497 0.8856110004
245.0808353 1.008313964

Name: +ve in-silico MS/MS by CFM-ID for VNLKSKKMGSXZRT-AATRIKPKSA-N
ID: VNLKSKKMGSXZRT-AATRIKPKSA-N
Comment: Energy0
Num peaks: 6
53.03857658 2.000834606
175.0389705 1.796033097
187.0389705 1.984373716
197.0597059 2.584492146
215.0702706 59.4204011
233.0808353 20.84852238

Name: +ve in-silico MS/MS by CFM-ID for VNLKSKKMGSXZRT-AATRIKPKSA-N
ID: VNLKSKKMGSXZRT-AATRIKPKSA-N
Comment: Energy1
Num peaks: 16
39.02292652 2.425212013
41.03857658 1.979282933
53.03857658 1.998912938
57.0334912 5.062827518
59.04914126 2.252359908
171.0804414 1.413577162
173.0233204 6.403273357
175.0389705 2.471991585
183.0440559 1.270752513
185.0597059 2.352159457
187.075356 8.156159347
197.0597059 4.730226374
199.0389705 1.220933995
205.0859207 2.936835118
215.0702706 27.94315667
233.0808353 8.393762101

Name: +ve in-silico MS/MS by CFM-ID for VNLKSKKMGSXZRT-AATRIKPKSA-N
ID: VNLKSKKMGSXZRT-AATRIKPKSA-N
Comment: Energy2
Num peaks: 30
39.02292652 5.023082485
41.03857658 5.827990076
49.00727645 3.270412627
51.02292652 3.331823814
53.03857658 8.196062529
57.0334912 1.662772312
75.02292652 4.503388373
77.03857658 1.049600725
105.0334912 1.184395568
119.0127558 1.302871407
145.0284058 1.067367366
147.0440559 1.27779595
157.0284058 1.259045398
159.0440559 1.329930893
167.0491413 1.433242171
169.0284058 2.235388818
169.0647913 1.362603224
171.0440559 2.013287513
171.0804414 2.707733543
173.0233204 2.750483239
173.0597059 1.286398346
175.0389705 1.407147095
183.0440559 1.551011276
185.0597059 1.816094963
187.0389705 1.914727414
187.075356 6.843070023
189.0546206 1.284895139
197.0597059 6.345384313
199.0389705 2.563663337
215.0702706 2.923072294

Name: +ve in-silico MS/MS by CFM-ID for LOYMLSFFVYOFBI-ONEGZZNKSA-N
ID: LOYMLSFFVYOFBI-ONEGZZNKSA-N
Comment: Energy0
Num peaks: 6
41.03857658 2.970150718
43.05422664 2.678405851
189.0182351 1.650751448
191.0338851 1.506928567
215.0702706 4.464384917
233.0808353 75.31286435

Name: +ve in-silico MS/MS by CFM-ID for LOYMLSFFVYOFBI-ONEGZZNKSA-N
ID: LOYMLSFFVYOFBI-ONEGZZNKSA-N
Comment: Energy1
Num peaks: 19
39.02292652 7.121929455
41.03857658 10.79071973
43.05422664 4.224263206
55.05422664 2.095069035
57.06987671 1.495145304
121.0284058 1.015051871
149.0233204 1.491977254
177.0182351 4.183962133
179.0338851 1.079954812
187.075356 3.054330618
189.0182351 2.438270142
189.0910061 1.977264315
191.0338851 1.423942429
201.0546206 0.9323283047
203.0702706 4.605983673
205.0859207 8.246513066
215.0702706 4.487558673
217.0495352 1.040765953
233.0808353 18.67285842

Name: +ve in-silico MS/MS by CFM-ID for LOYMLSFFVYOFBI-ONEGZZNKSA-N
ID: LOYMLSFFVYOFBI-ONEGZZNKSA-N
Comment: Energy2
Num peaks: 31
25.00727645 0.8029831782
39.02292652 7.169799954
41.03857658 10.95791155
43.05422664 6.615033581
49.00727645 2.857882403
51.02292652 8.224350171
53.03857658 3.221796267
55.01784114 1.90482361
55.05422664 4.496259335
57.06987671 1.209634176
67.05422664 0.8335343799
77.03857658 3.68539557
79.05422664 1.601086638
81.0334912 0.8517597958
81.06987671 1.193192614
109.0284058 0.9150860549
119.0127558 1.158658351
121.0284058 4.426114428
123.0440559 0.9994014093
133.0284058 1.116095453
147.0440559 0.9015249841
149.0233204 1.17410713
157.0284058 0.8171026461
159.0440559 0.8346621738
161.0597059 0.8540220094
173.0597059 1.295597364
175.0389705 0.7797073332
177.0910061 1.140838177
187.075356 2.77429402
201.0546206 0.8539213049
215.0702706 1.172964036

Name: +ve in-silico MS/MS by CFM-ID for OXQSSRUNLDPYSY-ONEGZZNKSA-N
ID: OXQSSRUNLDPYSY-ONEGZZNKSA-N
Comment: Energy0
Num peaks: 6
41.03857658 2.970205297
43.05422664 2.672910545
189.0182351 1.660607782
191.0338851 1.489118857
215.0702706 6.40788679
233.0808353 75.2539667

Name: +ve in-silico MS/MS by CFM-ID for OXQSSRUNLDPYSY-ONEGZZNKSA-N
ID: OXQSSRUNLDPYSY-ONEGZZNKSA-N
Comment: Energy1
Num peaks: 14
39.02292652 8.225232384
41.03857658 11.85367604
43.05422664 4.582687558
55.05422664 2.383396063
179.0338851 1.181401438
187.075356 2.9392592
189.0182351 2.844343448
189.0910061 2.175177692
191.0338851 1.567560895
203.0702706 3.298378722
205.0859207 8.058607731
215.0702706 6.755339082
217.0495352 1.719256585
233.0808353 22.48303279

Name: +ve in-silico MS/MS by CFM-ID for OXQSSRUNLDPYSY-ONEGZZNKSA-N
ID: OXQSSRUNLDPYSY-ONEGZZNKSA-N
Comment: Energy2
Num peaks: 27
25.00727645 0.912419414
39.02292652 8.006584504
41.03857658 11.45040991
43.05422664 7.314294037
49.00727645 1.309720895
51.02292652 8.286563394
53.03857658 3.168958559
55.05422664 5.093917447
67.05422664 1.053863145
77.03857658 5.067374737
79.05422664 1.884434927
111.0440559 0.9796657553
121.0284058 5.197562978
123.0440559 1.510708056
145.0284058 1.650405234
147.0440559 1.366878856
149.0233204 1.034891302
173.0233204 0.9468738625
187.0389705 1.110118483
187.075356 2.848777096
189.0182351 1.569826269
189.0546206 1.156802955
191.0702706 1.256760491
197.0597059 1.46170286
203.0702706 1.80194829
215.0702706 1.473441017
217.0495352 1.254915225

Name: +ve in-silico MS/MS by CFM-ID for YEHCHZCHOOIBFP-UHFFFAOYSA-N
ID: YEHCHZCHOOIBFP-UHFFFAOYSA-N
Comment: Energy0
Num peaks: 6
39.02292652 3.7622059
41.03857658 11.23951327
43.05422664 2.878592036
45.06987671 4.840113632
215.0702706 4.110383783
233.0808353 64.48373469

Name: +ve in-silico MS/MS by CFM-ID for YEHCHZCHOOIBFP-UHFFFAOYSA-N
ID: YEHCHZCHOOIBFP-UHFFFAOYSA-N
Comment: Energy1
Num peaks: 10
29.03857658 2.155544273
39.02292652 10.52335698
41.03857658 20.13480205
43.05422664 20.23769475
45.06987671 5.017304682
173.0233204 1.531759875
203.0702706 1.993084362
205.0859207 4.156848424
215.0702706 3.984555167
233.0808353 10.35325868

Name: +ve in-silico MS/MS by CFM-ID for YEHCHZCHOOIBFP-UHFFFAOYSA-N
ID: YEHCHZCHOOIBFP-UHFFFAOYSA-N
Comment: Energy2
Num peaks: 22
25.00727645 2.134563674
27.02292652 0.9570678335
29.03857658 0.8573458037
39.02292652 13.766977
41.03857658 18.51598497
43.05422664 8.180841562
45.06987671 6.556822259
65.00219107 0.8787762505
67.01784114 7.898109454
71.04914126 2.62764531
95.04914126 0.9271912855
105.0334912 2.060464799
107.0491413 0.7795003274
117.0334912 1.991038484
133.0284058 4.302444258
135.0440559 1.46468584
145.0284058 1.299920345
147.0440559 1.038087063
163.0389705 1.14877406
187.075356 0.8350426568
191.0702706 0.73809446
217.0495352 1.040791343

Name: +ve in-silico MS/MS by CFM-ID for VHGLQCXJJBCMCG-DAFODLJHSA-N
ID: VHGLQCXJJBCMCG-DAFODLJHSA-N
Comment: Energy0
Num peaks: 6
57.0334912 1.47806253
59.04914126 1.334039536
197.0597059 1.623080549
201.0546206 3.148128109
215.0702706 41.04798504
233.0808353 38.08290907

Name: +ve in-silico MS/MS by CFM-ID for VHGLQCXJJBCMCG-DAFODLJHSA-N
ID: VHGLQCXJJBCMCG-DAFODLJHSA-N
Comment: Energy1
Num peaks: 19
39.02292652 4.130129944
41.03857658 2.506783738
53.03857658 1.608129482
55.01784114 4.27353668
57.0334912 3.835566492
59.04914126 1.768030483
171.0804414 1.180440386
173.0233204 2.383032241
175.0389705 1.389957017
183.0440559 1.118054502
185.0597059 2.132825488
187.0389705 1.484897655
187.075356 7.250443125
197.0597059 3.760565547
201.0546206 1.898345715
203.0702706 2.123234883
205.0859207 4.09152705
215.0702706 24.11145275
233.0808353 9.904637084

Name: +ve in-silico MS/MS by CFM-ID for VHGLQCXJJBCMCG-DAFODLJHSA-N
ID: VHGLQCXJJBCMCG-DAFODLJHSA-N
Comment: Energy2
Num peaks: 31
27.02292652 1.44374821
39.02292652 11.06796835
41.03857658 7.814039917
49.00727645 2.428950604
51.02292652 2.338439195
53.03857658 4.284889776
55.01784114 1.622607992
57.0334912 2.40489187
65.03857658 1.232608114
67.01784114 1.240606152
71.04914126 1.043242622
75.02292652 2.601457008
93.0334912 1.198708754
95.04914126 1.356618499
105.0334912 1.724906619
159.0440559 1.608140712
169.0284058 2.378391621
169.0647913 0.9953098114
171.0440559 2.174119905
171.0804414 1.83041512
173.0233204 1.608690295
173.0597059 2.358691584
175.0389705 0.9976461326
183.0440559 2.444814287
185.0597059 1.807833193
187.0389705 1.212392289
187.075356 4.478929741
197.0597059 3.576996227
205.0859207 1.136235322
215.0702706 2.06304119
217.0495352 0.9851859308

Name: +ve in-silico MS/MS by CFM-ID for KOTGWBZHTBXANX-UHFFFAOYSA-N
ID: KOTGWBZHTBXANX-UHFFFAOYSA-N
Comment: Energy0
Num peaks: 6
57.0334912 5.919121898
87.04405588 1.933540727
175.0389705 4.634024077
215.0702706 10.51988829
217.0495352 2.210136058
233.0808353 62.22911904

Name: +ve in-silico MS/MS by CFM-ID for KOTGWBZHTBXANX-UHFFFAOYSA-N
ID: KOTGWBZHTBXANX-UHFFFAOYSA-N
Comment: Energy1
Num peaks: 15
27.02292652 4.580393013
29.03857658 2.445865214
39.02292652 5.976814839
41.03857658 2.076650741
55.01784114 2.743244339
57.0334912 27.42376161
59.04914126 3.032528809
147.0440559 3.774065084
175.0389705 4.751111088
177.0546206 1.359981665
199.0389705 1.463737483
205.0859207 2.095259409
215.0702706 4.879703064
217.0495352 2.854122081
233.0808353 11.14252399

Name: +ve in-silico MS/MS by CFM-ID for KOTGWBZHTBXANX-UHFFFAOYSA-N
ID: KOTGWBZHTBXANX-UHFFFAOYSA-N
Comment: Energy2
Num peaks: 27
25.00727645 1.858467799
27.02292652 3.256611683
39.02292652 8.339859108
41.03857658 3.262703084
49.00727645 1.999362649
51.02292652 1.813879832
53.00219107 7.858769699
55.01784114 4.403342939
57.0334912 8.878850277
65.00219107 1.837742205
67.01784114 1.054124602
69.0334912 3.060634613
79.05422664 1.137944086
83.01275576 1.077488054
91.05422664 3.991958105
101.0385766 2.964090657
103.0542266 1.103148262
117.0334912 2.515298679
119.0491413 1.527034313
129.0334912 2.626371336
131.0491413 2.591347997
147.0440559 4.203858018
157.0284058 1.98050005
159.0440559 2.558229103
161.0597059 1.056979226
175.0389705 1.823401744
217.0495352 1.639653519

Name: +ve in-silico MS/MS by CFM-ID for DWNSJXRFYCRZQD-UHFFFAOYSA-N
ID: DWNSJXRFYCRZQD-UHFFFAOYSA-N
Comment: Energy0
Num peaks: 7
101.0385766 4.812400055
105.0698767 3.132712292
121.0647913 3.039676855
141.0182351 3.334798098
169.0131497 7.7316862
255.0651853 9.761974268
273.0757499 50.40026942

Name: +ve in-silico MS/MS by CFM-ID for DWNSJXRFYCRZQD-UHFFFAOYSA-N
ID: DWNSJXRFYCRZQD-UHFFFAOYSA-N
Comment: Energy1
Num peaks: 17
91.05422664 8.793118445
103.0542266 1.872277153
105.0334912 2.29058392
105.0698767 3.384917465
107.0491413 4.753255483
125.0233204 1.860224909
131.0491413 1.96750629
141.0182351 1.79566384
151.002585 6.815654433
153.0182351 7.721042002
166.9974996 3.614319492
167.0338851 1.822496135
169.0131497 9.287123724
243.0651853 2.105812508
245.0808353 4.993669676
255.0651853 5.6606269
273.0757499 12.567339

Name: +ve in-silico MS/MS by CFM-ID for DWNSJXRFYCRZQD-UHFFFAOYSA-N
ID: DWNSJXRFYCRZQD-UHFFFAOYSA-N
Comment: Energy2
Num peaks: 29
41.00219107 2.687614509
43.01784114 1.977313461
49.00727645 4.891030177
51.02292652 2.747578783
63.02292652 3.331128315
67.01784114 1.032995204
68.99710569 0.8648237775
75.02292652 1.540019513
79.05422664 3.005922791
91.05422664 2.489592055
101.0385766 13.53966307
103.0542266 4.959881485
105.0334912 8.431490255
105.0698767 4.391113982
107.0491413 3.259263559
111.0076704 1.299267592
113.0233204 0.9862451888
119.0491413 0.8855821818
121.0647913 1.282221487
125.0233204 1.116531765
129.0334912 2.680283231
131.0491413 1.461866925
141.0182351 1.997546135
151.002585 3.3359595
153.0182351 2.466009187
166.9974996 0.8190384072
169.0131497 0.8516239224
245.0808353 1.283709174
255.0651853 1.182312745

Name: +ve in-silico MS/MS by CFM-ID for ZKNBQUBEUHJKOQ-UHFFFAOYSA-N
ID: ZKNBQUBEUHJKOQ-UHFFFAOYSA-N
Comment: Energy0
Num peaks: 7
91.05422664 4.350439726
103.0542266 2.667765514
131.0491413 2.473668804
141.0182351 5.874865555
169.0131497 3.023909407
255.0651853 11.09430012
273.0757499 52.15993453

Name: +ve in-silico MS/MS by CFM-ID for ZKNBQUBEUHJKOQ-UHFFFAOYSA-N
ID: ZKNBQUBEUHJKOQ-UHFFFAOYSA-N
Comment: Energy1
Num peaks: 16
91.05422664 6.833030553
103.0542266 4.693893929
131.0491413 9.50595954
141.0182351 2.667169329
143.0338851 1.766168752
151.002585 2.468765426
163.002585 1.190746116
166.9974996 2.535355994
169.0131497 10.72469419
171.0287997 2.424348919
181.0131497 4.671173308
195.0287997 3.241190086
243.0651853 2.226303484
245.0808353 1.9453588
255.0651853 6.722053598
273.0757499 16.44825168

Name: +ve in-silico MS/MS by CFM-ID for ZKNBQUBEUHJKOQ-UHFFFAOYSA-N
ID: ZKNBQUBEUHJKOQ-UHFFFAOYSA-N
Comment: Energy2
Num peaks: 31
41.00219107 1.565671696
49.00727645 1.380543529
51.02292652 1.032175376
75.02292652 1.513861126
83.01275576 3.83317443
85.02840582 1.242745754
91.05422664 4.704445968
96.99202031 1.083643992
99.00767038 2.671679081
101.0385766 6.416867637
103.0542266 10.56820045
105.0698767 1.703500355
108.9920203 1.044188549
111.0076704 3.754470027
113.0233204 3.850059421
125.0233204 1.972276657
127.0542266 1.128380494
131.0491413 0.9730580127
135.0076704 1.37389276
139.002585 1.00878065
141.0182351 4.872131847
143.0338851 1.106007829
143.0491413 1.058750118
151.002585 2.255203238
153.0182351 1.162534121
163.002585 1.692521228
171.0440559 1.295400289
211.0389705 1.296799688
237.0546206 0.9609907461
245.0808353 1.217496994
255.0651853 1.487940916

Name: +ve in-silico MS/MS by CFM-ID for RELBLTGUBMEHHL-UHFFFAOYSA-N
ID: RELBLTGUBMEHHL-UHFFFAOYSA-N
Comment: Energy0
Num peaks: 6
79.05422664 2.535396366
153.0182351 0.6329509143
177.0182351 1.668886337
213.0546206 0.459524776
227.0702706 0.3944582487
255.0651853 89.30584733

Name: +ve in-silico MS/MS by CFM-ID for RELBLTGUBMEHHL-UHFFFAOYSA-N
ID: RELBLTGUBMEHHL-UHFFFAOYSA-N
Comment: Energy1
Num peaks: 9
41.00219107 1.41415695
79.05422664 5.392140386
177.0182351 1.695303983
197.0597059 2.016924917
209.0597059 2.112791262
223.0389705 1.262683829
225.0546206 8.231203717
227.0702706 13.53684348
255.0651853 45.03510047

Name: +ve in-silico MS/MS by CFM-ID for RELBLTGUBMEHHL-UHFFFAOYSA-N
ID: RELBLTGUBMEHHL-UHFFFAOYSA-N
Comment: Energy2
Num peaks: 31
41.00219107 1.309266144
49.00727645 4.242370963
51.02292652 2.953851481
63.02292652 3.590134941
79.05422664 10.9662053
81.0334912 0.9380790973
91.05422664 3.462857734
101.0385766 4.21471548
103.0542266 4.977497835
105.0698767 1.424047707
109.0284058 2.102603252
117.0334912 2.383970926
125.0233204 1.50096217
135.0076704 4.590378717
141.0334912 1.203245839
151.002585 1.539835197
153.0182351 1.373880338
169.0647913 0.8596743075
181.0647913 1.034100552
185.0597059 4.2526867
195.0440559 1.946942216
197.0597059 3.203857139
199.002585 0.9234414248
199.075356 1.322925945
209.0597059 1.899823316
211.0389705 2.494857229
213.0546206 1.641904623
223.0389705 1.975189767
225.0546206 1.804095354
227.0702706 1.026804831
229.0495352 1.050577991

Name: +ve in-silico MS/MS by CFM-ID for RDYQZFNYNCDTFW-UHFFFAOYSA-N
ID: RDYQZFNYNCDTFW-UHFFFAOYSA-N
Comment: Energy0
Num peaks: 6
137.0233204 0.6814722744
213.0546206 0.526767725
225.0546206 0.5903397247
227.0702706 1.406478254
239.0338851 1.027871165
255.0651853 92.56349766

Name: +ve in-silico MS/MS by CFM-ID for RDYQZFNYNCDTFW-UHFFFAOYSA-N
ID: RDYQZFNYNCDTFW-UHFFFAOYSA-N
Comment: Energy1
Num peaks: 7
185.0233204 1.553582431
187.0389705 1.724262251
211.0389705 4.614404005
213.0546206 5.321092168
225.0546206 4.047528092
227.0702706 12.44300576
255.0651853 50.30372681

Name: +ve in-silico MS/MS by CFM-ID for RDYQZFNYNCDTFW-UHFFFAOYSA-N
ID: RDYQZFNYNCDTFW-UHFFFAOYSA-N
Comment: Energy2
Num peaks: 31
39.02292652 2.689177691
49.00727645 4.861524684
51.02292652 1.638338238
63.02292652 7.284564619
65.03857658 3.197113065
67.01784114 2.174087772
73.00727645 4.407259311
77.00219107 1.676491953
89.03857658 1.243417954
107.0127558 1.140427112
107.0491413 3.911014623
109.0284058 1.628205087
117.0334912 2.18770424
119.0491413 1.503123142
133.0284058 1.320555544
137.0233204 3.134836355
183.0440559 1.178635831
185.0233204 3.745684994
185.0597059 1.622488678
195.0440559 1.612762041
197.0597059 2.737504594
201.0546206 1.587378801
209.0233204 1.698304962
209.0597059 4.620164276
211.0389705 4.92442339
213.0546206 2.707974214
225.0546206 1.995362054
227.0702706 3.902888503
229.0495352 1.488101437
239.0338851 1.665778557
255.0651853 1.148134145

Name: +ve in-silico MS/MS by CFM-ID for HNPAPWSBQJTTPD-UHFFFAOYSA-N
ID: HNPAPWSBQJTTPD-UHFFFAOYSA-N
Comment: Energy0
Num peaks: 6
79.05422664 2.526117533
153.0182351 0.6196764283
177.0182351 1.659031038
225.0546206 0.7584184845
227.0702706 1.026551773
255.0651853 88.57876762

Name: +ve in-silico MS/MS by CFM-ID for HNPAPWSBQJTTPD-UHFFFAOYSA-N
ID: HNPAPWSBQJTTPD-UHFFFAOYSA-N
Comment: Energy1
Num peaks: 10
79.05422664 5.992421292
177.0182351 2.134166633
195.0440559 1.192381374
197.0597059 1.252751043
223.0389705 1.172929634
225.0546206 5.211234332
227.0338851 1.350132148
227.0702706 7.135924428
229.0495352 1.153128774
255.0651853 53.4669764

Name: +ve in-silico MS/MS by CFM-ID for HNPAPWSBQJTTPD-UHFFFAOYSA-N
ID: HNPAPWSBQJTTPD-UHFFFAOYSA-N
Comment: Energy2
Num peaks: 31
39.02292652 1.111632656
49.00727645 4.354487068
51.02292652 3.083883374
53.00219107 1.509728213
55.01784114 1.22361793
63.02292652 3.768401256
79.05422664 12.04309711
91.05422664 3.789705396
92.99710569 2.163170626
101.0385766 4.702592668
103.0542266 5.41319614
105.0698767 1.499052927
109.0284058 1.181445505
117.0334912 3.350608678
119.0127558 0.926076413
119.0491413 1.413212814
125.0233204 1.153880687
135.0076704 3.626261058
137.0233204 1.183712101
145.0284058 1.649101847
153.0182351 1.119774735
177.0182351 0.9974535068
181.0647913 0.9722787424
185.0597059 1.744395518
195.0440559 4.373943912
197.0597059 2.388626811
209.0597059 1.693444391
223.0389705 0.9897797908
225.0546206 1.36867065
227.0702706 1.067779687
229.0495352 1.392802618

Name: +ve in-silico MS/MS by CFM-ID for AGZAGADSYIYYCT-UHFFFAOYSA-N
ID: AGZAGADSYIYYCT-UHFFFAOYSA-N
Comment: Energy0
Num peaks: 6
79.05422664 0.8259280311
153.0182351 0.6239571712
177.0182351 1.343607206
199.0389705 0.7424458578
201.0546206 1.116342309
255.0651853 89.59777421

Name: +ve in-silico MS/MS by CFM-ID for AGZAGADSYIYYCT-UHFFFAOYSA-N
ID: AGZAGADSYIYYCT-UHFFFAOYSA-N
Comment: Energy1
Num peaks: 11
79.05422664 2.940288836
135.0076704 1.409454488
149.0233204 1.104757757
177.0182351 4.792371161
199.0389705 1.271519831
225.0546206 4.379565838
227.0338851 1.234430074
227.0702706 8.298239383
229.0495352 1.017145049
239.0338851 1.204011637
255.0651853 53.24664304

Name: +ve in-silico MS/MS by CFM-ID for AGZAGADSYIYYCT-UHFFFAOYSA-N
ID: AGZAGADSYIYYCT-UHFFFAOYSA-N
Comment: Energy2
Num peaks: 31
39.02292652 1.476274416
41.00219107 1.378000737
49.00727645 5.866551506
51.02292652 3.190087322
53.03857658 1.204539772
63.02292652 3.569411481
65.03857658 1.226054137
67.01784114 2.65306596
79.05422664 2.472015439
80.99710569 1.248821052
101.0385766 5.31287499
103.0542266 3.426453607
105.0334912 2.829729177
105.0698767 1.354415243
109.0284058 3.472509749
121.0284058 1.634341348
123.0076704 1.186727278
125.0233204 2.700536976
135.0076704 4.532895511
145.0284058 2.249321023
147.0440559 1.143848732
149.0233204 1.912984826
151.002585 1.715339103
177.0182351 2.625673771
181.0647913 1.363569454
185.0597059 1.580757796
195.0440559 1.319150104
199.0389705 1.675037419
227.0338851 1.135005549
227.0702706 1.154010138
229.0495352 1.486518071

Name: +ve in-silico MS/MS by CFM-ID for GSAOUZGPXSGVRS-UHFFFAOYSA-N
ID: GSAOUZGPXSGVRS-UHFFFAOYSA-N
Comment: Energy0
Num peaks: 6
79.05422664 0.8398176135
153.0182351 0.6454686228
177.0182351 1.375312409
213.0546206 0.6471336648
227.0702706 0.3319491174
255.0651853 91.65083478

Name: +ve in-silico MS/MS by CFM-ID for GSAOUZGPXSGVRS-UHFFFAOYSA-N
ID: GSAOUZGPXSGVRS-UHFFFAOYSA-N
Comment: Energy1
Num peaks: 10
41.00219107 1.472149375
79.05422664 2.760096986
135.0076704 1.2890081
177.0182351 4.32312969
209.0597059 2.000450425
213.0546206 1.695832345
223.0389705 1.331555876
225.0546206 6.486573024
227.0702706 10.51648843
255.0651853 48.7686546

Name: +ve in-silico MS/MS by CFM-ID for GSAOUZGPXSGVRS-UHFFFAOYSA-N
ID: GSAOUZGPXSGVRS-UHFFFAOYSA-N
Comment: Energy2
Num peaks: 31
39.02292652 1.393156641
41.00219107 1.572863841
49.00727645 6.560068904
51.02292652 4.286439031
53.00219107 1.209794285
53.03857658 1.366709916
63.02292652 3.385930602
77.00219107 1.372604564
79.05422664 2.257894862
97.02840582 1.27126031
101.0385766 4.044426078
103.0542266 3.502420086
105.0334912 2.450947573
105.0698767 1.328850901
109.0284058 4.194763137
121.0284058 2.794548629
125.0233204 2.614225581
135.0076704 6.089346453
149.0233204 2.076665263
151.002585 1.722141601
153.0182351 1.264013669
177.0182351 2.837687365
185.0597059 3.063415649
195.0440559 1.511116953
197.0597059 1.821377866
199.075356 1.449017789
209.0597059 1.474470996
211.0389705 2.107149626
213.0546206 1.810589203
223.0389705 1.336390426
229.0495352 1.134688218

Name: +ve in-silico MS/MS by CFM-ID for SNCNLLBTIGTSQF-UHFFFAOYSA-N
ID: SNCNLLBTIGTSQF-UHFFFAOYSA-N
Comment: Energy0
Num peaks: 12
71.04914126 6.046758373
85.06479133 1.186295114
99.08044139 1.353040868
163.1117415 1.701903176
172.9903061 1.329846169
173.0960915 2.240330254
175.1117415 4.361470284
187.0059561 2.283382616
201.0216062 1.579377942
229.0165208 1.963542862
255.0685564 14.43794439
273.0791211 42.56681749

Name: +ve in-silico MS/MS by CFM-ID for SNCNLLBTIGTSQF-UHFFFAOYSA-N
ID: SNCNLLBTIGTSQF-UHFFFAOYSA-N
Comment: Energy1
Num peaks: 26
39.02292652 1.135170248
41.03857658 0.7585308531
43.05422664 3.292341444
55.01784114 1.154723656
55.05422664 0.8657909497
69.0334912 2.778004547
71.04914126 20.94998042
73.06479133 1.983254546
80.96409131 2.541791941
83.04914126 0.763508572
85.06479133 2.558331097
91.05422664 0.7921679672
99.08044139 1.896447175
105.0334912 1.646890568
107.0491413 3.204410642
121.0647913 1.284317834
171.0110415 0.8072137574
172.9903061 1.222161969
175.1117415 5.537286991
187.0059561 2.987620461
191.1066561 0.7779332652
193.1223062 6.262304331
201.0216062 1.402318463
237.0579917 2.923691469
255.0685564 6.360086815
273.0791211 4.557824336

Name: +ve in-silico MS/MS by CFM-ID for SNCNLLBTIGTSQF-UHFFFAOYSA-N
ID: SNCNLLBTIGTSQF-UHFFFAOYSA-N
Comment: Energy2
Num peaks: 28
41.03857658 5.226700003
43.05422664 7.562908847
53.00219107 0.8228030816
55.01784114 4.150628793
55.05422664 1.377416651
57.06987671 0.9008442797
63.02292652 2.813495046
65.03857658 1.637441342
67.05422664 1.205251022
69.0334912 5.45858161
69.06987671 0.6802383654
71.04914126 17.93060596
73.06479133 0.6473284657
75.02292652 3.749310242
77.03857658 4.300914502
79.05422664 2.304161468
83.04914126 0.8118859595
85.06479133 1.282152216
89.03857658 1.72727655
91.05422664 5.13642222
93.06987671 0.8747961742
95.04914126 0.9428226484
101.0385766 2.814929058
103.0542266 1.796740165
105.0698767 1.640501188
172.9903061 0.7731830588
187.0059561 1.030324298
257.0478209 0.8118929351

Name: +ve in-silico MS/MS by CFM-ID for QZBQJZPBSHHMIF-QPJJXVBHSA-N
ID: QZBQJZPBSHHMIF-QPJJXVBHSA-N
Comment: Energy0
Num peaks: 13
107.0491413 1.493521413
121.0647913 3.72297524
133.0647913 2.139737175
139.0059561 1.144630789
151.0059561 1.508979229
153.0216062 1.518348701
173.0960915 5.271170855
175.1117415 11.59579124
177.1273916 1.543019555
241.0529063 2.138642797
243.0321709 2.015936521
255.0685564 7.002415593
273.0791211 38.93183035

Name: +ve in-silico MS/MS by CFM-ID for QZBQJZPBSHHMIF-QPJJXVBHSA-N
ID: QZBQJZPBSHHMIF-QPJJXVBHSA-N
Comment: Energy1
Num peaks: 27
39.02292652 2.486869585
41.03857658 2.964947171
43.05422664 1.913801993
51.02292652 1.01770046
53.03857658 1.323448237
55.05422664 3.416217191
65.03857658 1.772260216
67.05422664 2.03680301
69.06987671 0.8381077439
80.96409131 1.783519761
96.95900593 0.9966131254
107.0491413 2.053246436
121.0647913 4.347253788
131.0491413 1.011692943
133.0647913 3.342469462
135.0804414 1.148265295
145.0647913 1.005771637
145.1011768 1.636048121
159.0804414 0.8421693227
161.0960915 0.7211327614
171.0804414 2.759465387
173.0960915 3.563292874
175.1117415 27.89686547
177.1273916 1.565378238
193.1223062 4.152795566
255.0685564 2.128370367
273.0791211 1.958580773

Name: +ve in-silico MS/MS by CFM-ID for QZBQJZPBSHHMIF-QPJJXVBHSA-N
ID: QZBQJZPBSHHMIF-QPJJXVBHSA-N
Comment: Energy2
Num peaks: 31
25.00727645 2.351785314
27.02292652 0.9451440803
29.03857658 2.126367182
39.02292652 3.968479458
41.03857658 1.188336338
43.05422664 1.263143552
51.02292652 2.487448355
53.03857658 3.231147159
55.05422664 4.182191838
63.02292652 1.646335846
65.03857658 5.55792466
75.02292652 1.296409235
77.03857658 2.608960172
87.02292652 2.102476543
89.03857658 3.357713408
91.05422664 3.225931714
93.06987671 1.054136588
101.0385766 3.490043103
103.0542266 3.575478977
105.0334912 1.506977407
107.0491413 3.177095952
117.0334912 1.331600536
119.0491413 1.570940036
119.0855268 1.319950054
121.0647913 3.387844741
129.0698767 0.8892690235
131.0491413 1.099664735
133.0647913 3.390571008
139.1117415 1.199316476
141.0698767 1.110209614
147.0804414 0.9617675094

Name: +ve in-silico MS/MS by CFM-ID for DYARIVMCYYQNNQ-UHFFFAOYSA-N
ID: DYARIVMCYYQNNQ-UHFFFAOYSA-N
Comment: Energy0
Num peaks: 6
137.0233204 0.6786256141
213.0546206 0.5918474089
225.0546206 0.6009007824
227.0702706 1.362957526
239.0338851 0.8561510017
255.0651853 91.95192119

Name: +ve in-silico MS/MS by CFM-ID for DYARIVMCYYQNNQ-UHFFFAOYSA-N
ID: DYARIVMCYYQNNQ-UHFFFAOYSA-N
Comment: Energy1
Num peaks: 6
211.0389705 3.658022832
213.0546206 4.677193939
225.0546206 4.675465836
227.0702706 8.683353943
239.0338851 2.596898277
255.0651853 56.68851087

Name: +ve in-silico MS/MS by CFM-ID for DYARIVMCYYQNNQ-UHFFFAOYSA-N
ID: DYARIVMCYYQNNQ-UHFFFAOYSA-N
Comment: Energy2
Num peaks: 31
39.02292652 5.394565701
41.03857658 1.875572486
49.00727645 2.244239712
51.02292652 1.420662031
63.02292652 5.47608474
65.00219107 2.399488417
65.03857658 1.536084783
67.01784114 2.772677073
73.00727645 3.229969052
89.00219107 1.103305252
89.03857658 1.637301569
91.05422664 1.250354766
109.0284058 1.670525065
117.0334912 4.377658571
119.0491413 1.727237862
135.0440559 1.596373372
137.0233204 3.568643406
185.0233204 4.420459491
185.0597059 1.453810082
195.0440559 1.875419948
197.0597059 2.11365292
201.0546206 2.32254804
209.0233204 1.653002616
209.0597059 4.361445247
211.0389705 6.236040185
213.0546206 2.615722673
225.0546206 2.171795665
227.0338851 1.168646132
227.0702706 3.582890331
239.0338851 1.840265691
255.0651853 1.250524806

Name: +ve in-silico MS/MS by CFM-ID for ZBMKUBSLSVAUGP-UHFFFAOYSA-N
ID: ZBMKUBSLSVAUGP-UHFFFAOYSA-N
Comment: Energy0
Num peaks: 6
91.05422664 25.72027261
93.06987671 3.154537925
137.0233204 1.790501767
153.0182351 4.12855281
255.0651853 6.620458244
273.0757499 53.35139444

Name: +ve in-silico MS/MS by CFM-ID for ZBMKUBSLSVAUGP-UHFFFAOYSA-N
ID: ZBMKUBSLSVAUGP-UHFFFAOYSA-N
Comment: Energy1
Num peaks: 6
91.05422664 49.09817197
93.06987671 4.921101447
153.0182351 8.368254237
181.0131497 2.277858207
255.0651853 7.211807881
273.0757499 15.63333496

Name: +ve in-silico MS/MS by CFM-ID for ZBMKUBSLSVAUGP-UHFFFAOYSA-N
ID: ZBMKUBSLSVAUGP-UHFFFAOYSA-N
Comment: Energy2
Num peaks: 15
49.00727645 1.696342581
51.02292652 1.996271936
63.02292652 2.383881009
65.03857658 5.542702336
67.01784114 1.493464801
69.0334912 1.840442669
75.02292652 3.591014756
77.03857658 2.391988842
83.01275576 1.695929815
91.05422664 33.79473239
93.06987671 8.966313624
117.0334912 1.273887684
127.0389705 4.869807773
137.0233204 5.631083862
153.0182351 4.10574743

Name: +ve in-silico MS/MS by CFM-ID for OUIDUGNVZREZQR-UHFFFAOYSA-N
ID: OUIDUGNVZREZQR-UHFFFAOYSA-N
Comment: Energy0
Num peaks: 8
109.0284058 2.623165862
117.0334912 4.594722488
119.0491413 2.427524891
121.0647913 2.978907809
125.0233204 3.487290451
153.0182351 7.657469418
255.0651853 10.0451509
273.0757499 47.99332603

Name: +ve in-silico MS/MS by CFM-ID for OUIDUGNVZREZQR-UHFFFAOYSA-N
ID: OUIDUGNVZREZQR-UHFFFAOYSA-N
Comment: Energy1
Num peaks: 22
95.04914126 2.193808791
107.0491413 9.011315506
109.0284058 2.013335601
109.0647913 1.4303974
119.0491413 2.210696379
121.0647913 2.914805349
125.0233204 1.963234703
135.0076704 2.239568435
137.0233204 3.468550957
139.0389705 1.891852942
147.0440559 2.672047085
149.0597059 1.524422038
151.002585 3.16773565
153.0182351 8.190052249
163.0389705 1.526347396
165.0546206 3.810131374
229.0495352 1.948730037
231.0651853 1.685733934
243.0651853 3.91034947
245.0808353 6.099343895
255.0651853 5.846905912
273.0757499 10.29112611

Name: +ve in-silico MS/MS by CFM-ID for OUIDUGNVZREZQR-UHFFFAOYSA-N
ID: OUIDUGNVZREZQR-UHFFFAOYSA-N
Comment: Energy2
Num peaks: 31
39.02292652 0.9265055567
49.00727645 3.298733022
51.02292652 2.265112162
63.02292652 2.657596418
65.03857658 1.743259306
67.01784114 1.538765244
71.01275576 0.886662818
75.02292652 6.969526777
79.01784114 1.108478228
79.05422664 2.786980582
81.0334912 2.534408736
89.03857658 2.065577849
91.01784114 0.9910056027
91.05422664 1.853392115
93.06987671 1.149455633
95.04914126 2.61848347
97.02840582 1.983717288
107.0491413 3.928008837
109.0284058 3.008854848
109.0647913 0.8183417392
117.0334912 10.23915249
119.0491413 3.090890321
121.0647913 1.434025313
125.0233204 3.093536569
135.0076704 3.672728131
137.0233204 4.4582301
151.002585 1.199979025
153.0182351 2.156415305
229.0495352 1.150490623
231.0651853 1.063267578
241.0495352 0.8102698485

Name: +ve in-silico MS/MS by CFM-ID for DWLURPZFJLCTQE-UHFFFAOYSA-N
ID: DWLURPZFJLCTQE-UHFFFAOYSA-N
Comment: Energy0
Num peaks: 7
101.0385766 4.842410432
103.0542266 2.542200343
105.0698767 3.185313815
141.0182351 3.66725547
169.0131497 7.748403489
255.0651853 8.835619901
273.0757499 51.57705649

Name: +ve in-silico MS/MS by CFM-ID for DWLURPZFJLCTQE-UHFFFAOYSA-N
ID: DWLURPZFJLCTQE-UHFFFAOYSA-N
Comment: Energy1
Num peaks: 20
79.05422664 2.625670229
91.05422664 10.17756731
93.06987671 1.697724613
101.0385766 1.650747859
103.0542266 2.590740938
105.0698767 3.403361958
117.0334912 4.464014315
119.0491413 4.029532327
131.0491413 2.581339728
141.0182351 2.002927528
149.0597059 2.501386454
151.002585 2.788408754
153.0182351 3.744595328
155.0338851 2.13266034
166.9974996 3.32478262
169.0131497 8.280524774
243.0651853 2.447234946
245.0808353 4.289850183
255.0651853 4.508370808
273.0757499 11.56251051

Name: +ve in-silico MS/MS by CFM-ID for DWLURPZFJLCTQE-UHFFFAOYSA-N
ID: DWLURPZFJLCTQE-UHFFFAOYSA-N
Comment: Energy2
Num peaks: 28
39.02292652 1.105612038
49.00727645 2.918997993
51.02292652 1.353142561
53.00219107 1.344002582
65.03857658 0.9351361049
75.02292652 2.544687253
79.05422664 5.222898271
80.99710569 2.490292176
83.01275576 1.47694582
85.02840582 1.309671961
91.05422664 6.353052107
93.06987671 2.529731852
101.0385766 16.57941314
103.0542266 3.636965654
105.0698767 3.951343323
107.0855268 1.137680437
108.9920203 1.879233661
109.1011768 1.381904278
117.0334912 1.875182051
125.0233204 2.040847381
131.0491413 0.9573823369
139.002585 1.718203248
141.0182351 2.761494569
151.002585 4.708993598
153.0182351 4.832754928
164.9818496 0.9937559524
169.0131497 1.035495077
255.0651853 1.14384925

Name: +ve in-silico MS/MS by CFM-ID for VECGDSZOFMYGAF-UHFFFAOYSA-N
ID: VECGDSZOFMYGAF-UHFFFAOYSA-N
Comment: Energy0
Num peaks: 6
121.0284058 0.4505292465
225.0546206 0.6656193975
227.0702706 1.375318166
229.0495352 0.4583361045
239.0338851 0.9138292934
255.0651853 92.13616165

Name: +ve in-silico MS/MS by CFM-ID for VECGDSZOFMYGAF-UHFFFAOYSA-N
ID: VECGDSZOFMYGAF-UHFFFAOYSA-N
Comment: Energy1
Num peaks: 10
49.00727645 2.922480716
51.02292652 2.841363322
105.0334912 2.545528854
107.0491413 1.887666431
121.0284058 1.456884342
225.0546206 5.254328032
227.0702706 10.33675562
229.0495352 1.601908136
239.0338851 2.251453779
255.0651853 49.22400584

Name: +ve in-silico MS/MS by CFM-ID for VECGDSZOFMYGAF-UHFFFAOYSA-N
ID: VECGDSZOFMYGAF-UHFFFAOYSA-N
Comment: Energy2
Num peaks: 19
39.02292652 1.353883912
49.00727645 7.48413935
51.02292652 5.43204578
53.03857658 2.120436925
63.02292652 5.40194359
65.00219107 1.63862062
65.03857658 2.450025505
73.00727645 2.75955517
75.02292652 3.567258963
77.00219107 4.231311658
77.03857658 9.779949333
79.05422664 5.234962926
105.0334912 14.50425345
107.0491413 4.982172996
121.0284058 3.205114023
197.0597059 1.380173153
227.0338851 1.35904105
229.0495352 1.524360127
239.0338851 2.454204063

Name: +ve in-silico MS/MS by CFM-ID for XHLOLFKZCUCROE-UHFFFAOYSA-N
ID: XHLOLFKZCUCROE-UHFFFAOYSA-N
Comment: Energy0
Num peaks: 6
137.0233204 0.4261189837
213.0546206 0.359453255
227.0338851 0.5348584965
227.0702706 1.435341456
229.0495352 0.7130756637
255.0651853 92.84603532

Name: +ve in-silico MS/MS by CFM-ID for XHLOLFKZCUCROE-UHFFFAOYSA-N
ID: XHLOLFKZCUCROE-UHFFFAOYSA-N
Comment: Energy1
Num peaks: 7
91.05422664 2.355806328
137.0233204 1.541615249
213.0546206 2.480625364
225.0546206 3.136492541
227.0702706 12.22803601
239.0338851 1.868447482
255.0651853 57.40002371

Name: +ve in-silico MS/MS by CFM-ID for XHLOLFKZCUCROE-UHFFFAOYSA-N
ID: XHLOLFKZCUCROE-UHFFFAOYSA-N
Comment: Energy2
Num peaks: 23
39.02292652 2.067104916
41.00219107 1.386638553
49.00727645 4.529114654
51.02292652 3.387968707
63.02292652 5.042753503
65.03857658 5.379773351
67.01784114 2.314827132
75.02292652 2.553086225
77.00219107 1.914743106
79.01784114 3.32367957
81.0334912 3.272060319
91.05422664 17.08093836
93.0334912 2.364477201
95.04914126 2.85166381
105.0334912 3.865975654
107.0127558 2.267552396
107.0491413 1.337894571
109.0284058 6.212657116
121.0284058 2.51054012
135.0076704 1.990219346
137.0233204 1.927034149
199.075356 1.323303525
229.0495352 1.38484447

Name: +ve in-silico MS/MS by CFM-ID for UWQJWDYDYIJWKY-UHFFFAOYSA-N
ID: UWQJWDYDYIJWKY-UHFFFAOYSA-N
Comment: Energy0
Num peaks: 6
137.0233204 0.4357254501
213.0546206 0.2594977364
225.0546206 0.6369193514
227.0702706 1.159407375
239.0338851 0.559756462
255.0651853 94.34792669

Name: +ve in-silico MS/MS by CFM-ID for UWQJWDYDYIJWKY-UHFFFAOYSA-N
ID: UWQJWDYDYIJWKY-UHFFFAOYSA-N
Comment: Energy1
Num peaks: 6
91.05422664 2.307521606
137.0233204 1.548112962
213.0546206 1.842673205
225.0546206 5.453655016
227.0702706 14.11288503
255.0651853 55.56794787

Name: +ve in-silico MS/MS by CFM-ID for UWQJWDYDYIJWKY-UHFFFAOYSA-N
ID: UWQJWDYDYIJWKY-UHFFFAOYSA-N
Comment: Energy2
Num peaks: 21
39.02292652 2.55488378
49.00727645 6.194380199
51.02292652 3.720571656
63.02292652 5.580259514
65.03857658 7.175964305
67.01784114 2.825352669
75.02292652 3.06723388
79.01784114 0.9732775541
89.00219107 1.157190314
91.05422664 18.73138174
93.0334912 3.00185287
95.04914126 3.864988251
105.0334912 4.777230619
107.0491413 1.647063649
109.0284058 1.534779103
121.0284058 3.909443169
137.0233204 2.953973126
199.075356 2.212402127
213.0546206 1.408058765
227.0702706 1.169487156
239.0338851 2.007172301

Name: +ve in-silico MS/MS by CFM-ID for QZESEGHSLFKZIV-UHFFFAOYSA-N
ID: QZESEGHSLFKZIV-UHFFFAOYSA-N
Comment: Energy0
Num peaks: 6
121.0284058 0.4687012387
225.0546206 0.548404779
227.0702706 2.182407193
229.0495352 0.4094802276
239.0338851 0.5075587446
255.0651853 91.39017561

Name: +ve in-silico MS/MS by CFM-ID for QZESEGHSLFKZIV-UHFFFAOYSA-N
ID: QZESEGHSLFKZIV-UHFFFAOYSA-N
Comment: Energy1
Num peaks: 10
39.02292652 1.312629299
107.0491413 2.378361588
121.0284058 1.653602649
211.0389705 2.855223886
213.0546206 2.848837323
225.0546206 1.852562969
227.0702706 11.28789139
229.0495352 1.46958285
239.0338851 1.763340446
255.0651853 53.02937377

Name: +ve in-silico MS/MS by CFM-ID for QZESEGHSLFKZIV-UHFFFAOYSA-N
ID: QZESEGHSLFKZIV-UHFFFAOYSA-N
Comment: Energy2
Num peaks: 19
39.02292652 3.457386739
41.03857658 1.642739505
49.00727645 5.937514525
51.02292652 3.629559382
63.02292652 8.386525845
65.00219107 2.911404038
65.03857658 4.506425705
67.01784114 2.507096746
79.01784114 2.1798701
79.05422664 9.843714655
81.0334912 1.589748404
91.01784114 3.673885184
93.0334912 4.036392588
105.0334912 4.384691399
107.0491413 11.78998765
121.0284058 5.234083116
185.0233204 1.58681689
199.075356 1.951881046
229.0495352 1.661886625

Name: +ve in-silico MS/MS by CFM-ID for GPGOCTLAUAHUQO-UHFFFAOYSA-N
ID: GPGOCTLAUAHUQO-UHFFFAOYSA-N
Comment: Energy0
Num peaks: 6
121.0284058 0.4733001918
225.0546206 1.087359149
227.0338851 0.4132679535
227.0702706 2.085331693
239.0338851 0.6853385856
255.0651853 90.29760244

Name: +ve in-silico MS/MS by CFM-ID for GPGOCTLAUAHUQO-UHFFFAOYSA-N
ID: GPGOCTLAUAHUQO-UHFFFAOYSA-N
Comment: Energy1
Num peaks: 9
105.0334912 2.667894895
107.0491413 2.202524835
121.0284058 1.667136954
211.0389705 2.111315016
213.0546206 2.108705627
225.0546206 5.871420158
227.0702706 10.96374068
239.0338851 1.596885716
255.0651853 50.92049098

Name: +ve in-silico MS/MS by CFM-ID for GPGOCTLAUAHUQO-UHFFFAOYSA-N
ID: GPGOCTLAUAHUQO-UHFFFAOYSA-N
Comment: Energy2
Num peaks: 19
39.02292652 1.182233351
49.00727645 4.809771972
51.02292652 3.675283004
63.02292652 6.774477309
65.03857658 3.56804287
75.02292652 4.526807697
77.00219107 5.639552828
77.03857658 8.679105676
79.01784114 3.619031573
79.05422664 4.974329464
81.0334912 1.709759303
89.00219107 1.313803065
93.0334912 2.247995805
95.04914126 1.26039613
105.0334912 13.89159934
107.0491413 5.218239919
121.0284058 4.227061672
169.0647913 1.52277021
239.0338851 1.703658865

Name: +ve in-silico MS/MS by CFM-ID for QHYWQIVTVQAKQF-UHFFFAOYSA-N
ID: QHYWQIVTVQAKQF-UHFFFAOYSA-N
Comment: Energy0
Num peaks: 6
137.0233204 0.4373700711
215.0338851 0.3136993459
225.0546206 0.6309660025
227.0702706 1.216847146
239.0338851 0.3774796286
255.0651853 94.73102466

Name: +ve in-silico MS/MS by CFM-ID for QHYWQIVTVQAKQF-UHFFFAOYSA-N
ID: QHYWQIVTVQAKQF-UHFFFAOYSA-N
Comment: Energy1
Num peaks: 6
91.05422664 2.581625724
137.0233204 1.833571093
225.0546206 3.695194161
227.0702706 6.269290693
229.0495352 1.782539986
255.0651853 66.42336552

Name: +ve in-silico MS/MS by CFM-ID for QHYWQIVTVQAKQF-UHFFFAOYSA-N
ID: QHYWQIVTVQAKQF-UHFFFAOYSA-N
Comment: Energy2
Num peaks: 21
39.02292652 2.594138533
41.03857658 2.42694405
49.00727645 7.017235817
51.02292652 4.488199404
53.03857658 2.358004019
63.02292652 5.077752437
65.03857658 5.736591644
67.01784114 1.449752883
75.02292652 3.465422611
77.00219107 1.234371406
91.05422664 20.38065492
92.99710569 1.116173929
93.0334912 1.770766046
95.04914126 1.926211156
105.0334912 6.162437524
107.0491413 1.82265635
109.0284058 1.052632594
121.0284058 3.902469734
137.0233204 3.700351525
227.0702706 1.123489633
239.0338851 1.440502245

Name: +ve in-silico MS/MS by CFM-ID for GPDJGLOROGNHJD-UHFFFAOYSA-N
ID: GPDJGLOROGNHJD-UHFFFAOYSA-N
Comment: Energy0
Num peaks: 7
101.0385766 4.843364911
103.0542266 2.554032255
105.0698767 3.159156674
141.0182351 3.369975357
169.0131497 7.764966274
255.0651853 9.135348189
273.0757499 51.2489372

Name: +ve in-silico MS/MS by CFM-ID for GPDJGLOROGNHJD-UHFFFAOYSA-N
ID: GPDJGLOROGNHJD-UHFFFAOYSA-N
Comment: Energy1
Num peaks: 17
79.05422664 1.674955585
91.05422664 8.88604916
103.0542266 1.902856725
105.0334912 1.550884143
105.0698767 3.380146059
107.0491413 3.512767073
125.0233204 1.616720489
131.0491413 1.801948345
141.0182351 1.768015974
151.002585 9.039538798
153.0182351 7.980752769
166.9974996 3.696208077
169.0131497 9.224960558
243.0651853 2.098732432
245.0808353 4.864592601
255.0651853 5.402939939
273.0757499 12.80157117

Name: +ve in-silico MS/MS by CFM-ID for GPDJGLOROGNHJD-UHFFFAOYSA-N
ID: GPDJGLOROGNHJD-UHFFFAOYSA-N
Comment: Energy2
Num peaks: 31
39.02292652 1.646291513
41.00219107 1.552794326
49.00727645 3.802942122
51.02292652 1.746100997
63.02292652 1.544139679
67.01784114 0.9233113995
75.02292652 1.928037272
79.05422664 2.706091805
83.01275576 1.214603188
89.03857658 0.8430279048
91.05422664 3.127567657
96.99202031 1.392668117
99.00767038 1.091872838
101.0385766 19.04068907
103.0542266 4.24804547
105.0334912 2.78695181
105.0698767 3.263576862
107.0491413 1.687697232
107.0855268 0.9066726937
111.0076704 1.7251054
113.0233204 1.042504669
125.0233204 1.177375206
129.0334912 1.507858841
141.0182351 2.546988282
147.0076704 0.9019121249
151.002585 4.45811137
151.0389705 1.152746436
153.0182351 3.533325761
166.9974996 0.9200522937
169.0131497 1.016493471
229.0495352 0.8177275874

Name: +ve in-silico MS/MS by CFM-ID for ZKNBQUBEUHJKOQ-VOTSOKGWSA-N
ID: ZKNBQUBEUHJKOQ-VOTSOKGWSA-N
Comment: Energy0
Num peaks: 7
91.05422664 4.346738607
103.0542266 2.665143426
131.0491413 2.464888119
141.0182351 5.876169663
169.0131497 3.0219098
255.0651853 11.0696324
273.0757499 52.10069534

Name: +ve in-silico MS/MS by CFM-ID for ZKNBQUBEUHJKOQ-VOTSOKGWSA-N
ID: ZKNBQUBEUHJKOQ-VOTSOKGWSA-N
Comment: Energy1
Num peaks: 16
91.05422664 6.835451658
103.0542266 4.691126682
131.0491413 9.421656326
141.0182351 2.657496564
143.0338851 1.768230126
151.002585 2.47147565
163.002585 1.187302251
166.9974996 2.543608918
169.0131497 10.74350726
171.0287997 2.426382679
181.0131497 4.675023471
195.0287997 3.243935043
243.0651853 2.228053195
245.0808353 1.946922137
255.0651853 6.696572419
273.0757499 16.46831977

Name: +ve in-silico MS/MS by CFM-ID for ZKNBQUBEUHJKOQ-VOTSOKGWSA-N
ID: ZKNBQUBEUHJKOQ-VOTSOKGWSA-N
Comment: Energy2
Num peaks: 31
41.00219107 1.795346658
49.00727645 1.214723234
51.02292652 1.033084954
65.03857658 0.9335404682
75.02292652 1.515191511
83.01275576 6.718483138
85.02840582 2.618819359
91.05422664 4.703516035
96.99202031 0.9261301217
99.00767038 2.411800693
101.0385766 4.805303441
103.0542266 10.38959851
105.0698767 1.705026487
108.9920203 1.04703056
111.0076704 3.658249857
113.0233204 3.754142273
125.0233204 1.887341531
127.0542266 1.125600832
131.0491413 0.9284547261
135.0076704 1.37510014
139.002585 1.019724364
141.0182351 4.858214151
143.0338851 1.043776966
151.002585 2.275824474
153.0182351 1.150553703
163.002585 1.688174459
169.0131497 0.9229175632
171.0440559 1.21338349
237.0546206 0.9606965381
245.0808353 1.21860117
255.0651853 1.485514626

Name: +ve in-silico MS/MS by CFM-ID for IUAPLVYPJZFCOT-SNAWJCMRSA-N
ID: IUAPLVYPJZFCOT-SNAWJCMRSA-N
Comment: Energy0
Num peaks: 7
175.0389705 2.288093438
183.0440559 4.886454185
185.0597059 2.615343529
201.0546206 9.911470862
203.0702706 3.720539092
215.0702706 28.72246674
233.0808353 29.45327891

Name: +ve in-silico MS/MS by CFM-ID for IUAPLVYPJZFCOT-SNAWJCMRSA-N
ID: IUAPLVYPJZFCOT-SNAWJCMRSA-N
Comment: Energy1
Num peaks: 15
57.0334912 2.007419983
159.0440559 1.632246226
173.0597059 3.566106128
175.0389705 1.805010187
183.0440559 3.673582134
185.0597059 4.20266275
187.0389705 2.683602558
187.075356 4.282091285
189.0546206 1.797695197
197.0597059 4.993563398
201.0546206 4.048061737
203.0702706 1.733098238
205.0859207 4.38471759
215.0702706 29.9057551
233.0808353 9.621141714

Name: +ve in-silico MS/MS by CFM-ID for IUAPLVYPJZFCOT-SNAWJCMRSA-N
ID: IUAPLVYPJZFCOT-SNAWJCMRSA-N
Comment: Energy2
Num peaks: 31
41.00219107 1.339789583
51.02292652 1.06181238
117.0334912 4.394178753
119.0127558 1.104856989
129.0334912 1.440144994
131.0491413 2.02808971
133.0284058 2.339024907
141.0334912 2.912424411
143.0491413 4.912420084
145.0284058 1.375772893
145.0647913 2.106067818
147.0440559 1.05151518
157.0284058 1.744969245
157.0647913 2.293859901
159.0440559 6.345312322
161.0597059 1.928266798
169.0284058 3.494044656
171.0440559 5.467219062
171.0804414 1.355101614
173.0233204 2.043537445
173.0597059 2.881481076
183.0440559 6.038112918
185.0597059 5.818864068
187.0389705 3.112574131
187.075356 3.646740289
189.0546206 1.050285749
197.0597059 1.993883113
199.0389705 1.377458982
201.0546206 1.242396305
215.0702706 1.389715687
217.0495352 1.025567258

Name: +ve in-silico MS/MS by CFM-ID for HGQKZJKIVVMBDM-UHFFFAOYSA-N
ID: HGQKZJKIVVMBDM-UHFFFAOYSA-N
Comment: Energy0
Num peaks: 6
171.0440559 3.938073429
173.0597059 3.64183647
187.0389705 11.00187691
189.0546206 16.79016797
215.0702706 5.555353958
233.0808353 44.22272153

Name: +ve in-silico MS/MS by CFM-ID for HGQKZJKIVVMBDM-UHFFFAOYSA-N
ID: HGQKZJKIVVMBDM-UHFFFAOYSA-N
Comment: Energy1
Num peaks: 14
33.0334912 1.971916975
143.0491413 1.807386464
145.0647913 2.61377188
159.0440559 5.302346695
161.0597059 5.258985006
171.0440559 10.82654741
173.0597059 12.20417096
175.075356 2.756183076
187.0389705 2.802516161
189.0546206 8.902945292
201.0546206 2.349733938
205.0859207 4.947872511
215.0702706 5.706834066
233.0808353 13.16352613

Name: +ve in-silico MS/MS by CFM-ID for HGQKZJKIVVMBDM-UHFFFAOYSA-N
ID: HGQKZJKIVVMBDM-UHFFFAOYSA-N
Comment: Energy2
Num peaks: 24
39.02292652 1.577185195
51.02292652 1.227993668
103.0542266 1.623705282
115.0542266 1.080480313
117.0334912 2.310977117
119.0491413 2.391327784
127.0542266 1.442017841
129.0698767 1.310591475
141.0334912 2.922635607
143.0491413 6.173374982
145.0284058 5.607503805
145.0647913 4.90739997
147.0440559 7.201686436
155.0491413 1.203093215
157.0647913 1.865085741
159.0440559 8.425422618
161.0597059 5.005600537
169.0284058 2.295268318
171.0440559 8.876065636
173.0233204 1.095430382
173.0597059 3.983268389
187.0389705 3.66082342
187.075356 1.314639626
189.0546206 2.77235124

Name: +ve in-silico MS/MS by CFM-ID for UWMWPHNVPSDHNL-AATRIKPKSA-N
ID: UWMWPHNVPSDHNL-AATRIKPKSA-N
Comment: Energy0
Num peaks: 6
175.0389705 3.340353464
187.0389705 3.172119927
201.0546206 16.37426778
203.0702706 5.690991082
215.0702706 5.486103204
233.0808353 49.20166374

Name: +ve in-silico MS/MS by CFM-ID for UWMWPHNVPSDHNL-AATRIKPKSA-N
ID: UWMWPHNVPSDHNL-AATRIKPKSA-N
Comment: Energy1
Num peaks: 20
57.0334912 3.38391521
59.04914126 1.050234765
159.0440559 1.465046644
173.0233204 2.665231563
173.0597059 4.520656853
175.0389705 3.208699849
177.0546206 1.093072633
177.0910061 1.260791594
185.0597059 1.303479136
187.0389705 4.195814669
187.075356 1.640345014
189.0546206 3.133347521
189.0910061 1.181307507
201.0546206 6.65298061
203.0702706 4.243535937
205.0859207 11.06802788
207.0651853 1.314826667
215.0702706 5.452043743
217.0495352 1.652135679
233.0808353 19.62864367

Name: +ve in-silico MS/MS by CFM-ID for UWMWPHNVPSDHNL-AATRIKPKSA-N
ID: UWMWPHNVPSDHNL-AATRIKPKSA-N
Comment: Energy2
Num peaks: 31
39.02292652 1.248154308
49.00727645 3.774627635
51.02292652 5.8225886
65.03857658 2.605821345
77.03857658 1.36375632
105.0334912 1.04468048
129.0334912 1.278788769
131.0491413 1.915147398
133.0284058 2.73792192
135.0440559 1.241531331
143.0491413 2.72192073
145.0284058 2.238590356
145.0647913 1.611700531
147.0440559 2.679344947
157.0284058 2.307118732
157.0647913 2.243708458
159.0440559 6.202278487
161.0597059 3.019530069
163.075356 1.336228629
171.0440559 1.698158295
173.0233204 2.595721779
173.0597059 3.0030299
175.0389705 1.255141424
183.0440559 3.672655655
185.0233204 1.254188635
185.0597059 3.105226989
187.0389705 6.573186883
187.075356 2.441604946
189.0546206 1.114960462
201.0546206 2.436119609
217.0495352 1.059839489

Name: +ve in-silico MS/MS by CFM-ID for RSNTZJOVYRCNFI-AATRIKPKSA-N
ID: RSNTZJOVYRCNFI-AATRIKPKSA-N
Comment: Energy0
Num peaks: 6
175.0389705 2.029283682
187.0389705 3.178434937
201.0546206 16.81868068
203.0702706 5.752378437
215.0702706 6.491414539
233.0808353 50.97740934

Name: +ve in-silico MS/MS by CFM-ID for RSNTZJOVYRCNFI-AATRIKPKSA-N
ID: RSNTZJOVYRCNFI-AATRIKPKSA-N
Comment: Energy1
Num peaks: 16
55.01784114 2.948106885
57.0334912 18.97802858
159.0440559 1.594121572
173.0597059 3.672469847
175.0389705 4.74789856
177.0546206 3.226937521
185.0597059 1.472181298
187.0389705 2.930832779
187.075356 2.098786114
189.0546206 2.440724024
189.0910061 1.715024349
201.0546206 5.537835627
203.0702706 2.211850624
205.0859207 7.977241179
215.0702706 5.139261433
233.0808353 14.78008229

Name: +ve in-silico MS/MS by CFM-ID for RSNTZJOVYRCNFI-AATRIKPKSA-N
ID: RSNTZJOVYRCNFI-AATRIKPKSA-N
Comment: Energy2
Num peaks: 31
39.02292652 2.182059475
49.00727645 2.205695503
53.00219107 1.1987516
55.01784114 1.25007441
65.03857658 2.088446469
79.05422664 1.220483417
131.0491413 1.771812339
133.0284058 1.496339647
135.0440559 2.197266707
143.0491413 6.464462864
145.0647913 2.870904525
147.0440559 2.033380316
155.0491413 1.098069116
157.0284058 0.9538797625
157.0647913 4.288931023
159.0440559 6.22799326
161.0597059 3.274579283
163.075356 1.082666984
169.0284058 2.785959791
171.0440559 2.177960223
173.0597059 3.97828972
175.0389705 1.440256109
183.0440559 4.982145455
185.0233204 1.375681502
185.0597059 3.339885791
187.0389705 5.881994786
187.075356 2.885930934
189.0546206 0.8486777127
201.0546206 2.403041926
203.0702706 1.310256774
217.0495352 1.063379509

Name: +ve in-silico MS/MS by CFM-ID for VBTWQHXFUGWJKL-ONEGZZNKSA-N
ID: VBTWQHXFUGWJKL-ONEGZZNKSA-N
Comment: Energy0
Num peaks: 6
175.0389705 3.141374726
201.0546206 16.87671135
203.0702706 6.286800617
205.0859207 3.163539286
215.0702706 4.991085427
233.0808353 48.87554575

Name: +ve in-silico MS/MS by CFM-ID for VBTWQHXFUGWJKL-ONEGZZNKSA-N
ID: VBTWQHXFUGWJKL-ONEGZZNKSA-N
Comment: Energy1
Num peaks: 21
41.00219107 3.277453397
57.0334912 3.042995058
145.0647913 1.781077707
157.0647913 1.235854863
159.0804414 1.823198079
161.0597059 3.062869221
161.0960915 1.543481411
173.0233204 2.209827454
173.0597059 2.00596808
175.0389705 2.218919459
177.0910061 2.265057467
185.0597059 1.902466807
187.0389705 2.96425788
187.075356 3.467158947
189.0910061 3.091934287
201.0546206 6.078605548
203.0702706 4.678953017
205.0859207 13.18250706
215.0702706 4.294174309
217.0495352 1.322212312
233.0808353 15.69784462

Name: +ve in-silico MS/MS by CFM-ID for VBTWQHXFUGWJKL-ONEGZZNKSA-N
ID: VBTWQHXFUGWJKL-ONEGZZNKSA-N
Comment: Energy2
Num peaks: 26
51.02292652 1.225462533
103.0542266 4.681221228
117.0698767 1.463337652
119.0491413 3.399280819
127.0542266 4.883593017
129.0334912 2.965373574
129.0698767 6.933999352
131.0491413 1.8345122
131.0855268 1.88209709
143.0491413 9.026052192
145.0647913 9.286588643
147.0804414 2.637738036
157.0647913 5.312737608
159.0440559 2.095160856
159.0804414 3.766852411
161.0597059 1.326874697
161.0960915 1.006096139
173.0233204 1.752232027
173.0597059 2.086587717
175.075356 1.527273522
177.0910061 1.81325318
183.0440559 1.435211305
185.0597059 1.618239966
187.0389705 3.500619623
201.0546206 1.305388335
217.0495352 1.330267876

Name: +ve in-silico MS/MS by CFM-ID for RDJJSYPHJFDFQH-UHFFFAOYSA-N
ID: RDJJSYPHJFDFQH-UHFFFAOYSA-N
Comment: Energy0
Num peaks: 6
91.05422664 5.825844288
125.0233204 10.27792756
147.0440559 1.68017659
153.0182351 3.310382889
237.0546206 8.334743302
255.0651853 59.76404434

Name: +ve in-silico MS/MS by CFM-ID for RDJJSYPHJFDFQH-UHFFFAOYSA-N
ID: RDJJSYPHJFDFQH-UHFFFAOYSA-N
Comment: Energy1
Num peaks: 12
91.05422664 11.83310336
103.0542266 1.725633664
119.0491413 1.913300371
125.0233204 4.605138337
135.0076704 2.020012853
151.002585 6.545522668
153.0182351 16.5469435
177.0182351 2.436655766
225.0546206 3.796092577
227.0702706 8.176984085
237.0546206 5.897843762
255.0651853 15.20959599

Name: +ve in-silico MS/MS by CFM-ID for RDJJSYPHJFDFQH-UHFFFAOYSA-N
ID: RDJJSYPHJFDFQH-UHFFFAOYSA-N
Comment: Energy2
Num peaks: 30
49.00727645 2.936744387
51.02292652 1.006554517
55.01784114 1.239699931
63.02292652 1.395883975
65.03857658 1.797788841
67.01784114 2.12521499
69.0334912 1.234786645
71.01275576 1.532235741
75.02292652 3.041883258
77.00219107 1.076590319
77.03857658 1.238257946
79.01784114 1.015618532
79.05422664 2.447188823
83.01275576 1.952430009
91.05422664 10.14655757
97.02840582 3.792387062
101.0385766 5.019802464
103.0542266 5.46687752
105.0698767 3.177322044
108.9920203 1.683503138
109.0284058 4.234113431
117.0334912 1.818853466
119.0491413 0.882467472
123.0076704 0.9803628222
125.0233204 5.209086896
135.0076704 5.317798872
151.002585 2.598411411
153.0182351 2.129732103
209.0597059 1.046825825
237.0546206 2.85260439

Name: +ve in-silico MS/MS by CFM-ID for WNEHQGPJZOGLMM-UHFFFAOYSA-N
ID: WNEHQGPJZOGLMM-UHFFFAOYSA-N
Comment: Energy0
Num peaks: 6
91.05422664 5.850557189
125.0233204 10.35240745
147.0440559 1.529368616
153.0182351 3.273107292
237.0546206 7.905192488
255.0651853 60.20492717

Name: +ve in-silico MS/MS by CFM-ID for WNEHQGPJZOGLMM-UHFFFAOYSA-N
ID: WNEHQGPJZOGLMM-UHFFFAOYSA-N
Comment: Energy1
Num peaks: 11
91.05422664 12.16262352
103.0542266 1.786956607
125.0233204 4.268461526
135.0076704 3.855121785
151.002585 6.998396237
153.0182351 16.7083557
177.0182351 2.841245161
225.0546206 3.109164265
227.0702706 7.512263104
237.0546206 5.527708329
255.0651853 16.45130172

Name: +ve in-silico MS/MS by CFM-ID for WNEHQGPJZOGLMM-UHFFFAOYSA-N
ID: WNEHQGPJZOGLMM-UHFFFAOYSA-N
Comment: Energy2
Num peaks: 24
49.00727645 2.31021758
63.02292652 1.381085295
65.00219107 2.24874905
65.03857658 1.77876968
67.01784114 1.58077834
69.0334912 3.975478102
75.02292652 3.090319749
77.00219107 1.478827404
77.03857658 1.319696911
79.05422664 2.630274643
91.05422664 11.0218805
92.99710569 5.179876191
95.01275576 3.28525297
97.02840582 2.681951847
101.0385766 5.013388667
103.0542266 5.616494724
105.0698767 3.359348396
109.0284058 2.029709066
117.0334912 3.246553553
125.0233204 4.723081468
129.0334912 1.30526642
135.0076704 7.795998574
151.002585 1.660380851
153.0182351 1.616583899

Name: +ve in-silico MS/MS by CFM-ID for JVWQYGSXXPHVNS-UHFFFAOYSA-N
ID: JVWQYGSXXPHVNS-UHFFFAOYSA-N
Comment: Energy0
Num peaks: 6
107.0491413 3.998129003
111.0440559 1.617073625
125.0233204 9.79681353
153.0182351 3.07737437
255.0651853 8.111383923
273.0757499 54.24370608

Name: +ve in-silico MS/MS by CFM-ID for JVWQYGSXXPHVNS-UHFFFAOYSA-N
ID: JVWQYGSXXPHVNS-UHFFFAOYSA-N
Comment: Energy1
Num peaks: 20
95.04914126 1.587311793
105.0334912 1.416777795
107.0491413 8.316576439
109.0284058 4.135307182
109.0647913 1.9953186
111.0440559 2.256588773
113.0597059 1.151402458
121.0647913 1.224598275
125.0233204 3.369165062
135.0076704 2.879273838
137.0233204 2.523850493
151.002585 5.083195983
153.0182351 13.24453773
165.0182351 3.733112328
179.0338851 1.770956905
241.0495352 1.91530304
243.0651853 3.136953462
245.0808353 6.340998991
255.0651853 3.609952224
273.0757499 10.39989187

Name: +ve in-silico MS/MS by CFM-ID for JVWQYGSXXPHVNS-UHFFFAOYSA-N
ID: JVWQYGSXXPHVNS-UHFFFAOYSA-N
Comment: Energy2
Num peaks: 31
39.02292652 1.225496422
49.00727645 3.537847442
51.02292652 1.573159174
65.00219107 1.714916152
65.03857658 1.410802571
67.01784114 1.010356564
69.0334912 2.353409868
75.02292652 3.822150299
77.03857658 3.20256658
79.05422664 3.122086131
81.0334912 0.9465963209
89.03857658 1.412736716
91.05422664 1.801390255
92.99710569 3.439347669
93.06987671 1.16379831
95.01275576 2.050034288
95.04914126 1.247925243
97.02840582 1.979370313
105.0334912 2.495441415
105.0698767 1.106867969
107.0491413 5.050141851
109.0284058 3.529420608
109.0647913 1.011564668
117.0334912 6.793122244
119.0491413 1.335229183
121.0647913 1.631897918
125.0233204 3.999406942
135.0076704 3.348563299
137.0233204 5.644045364
153.0182351 1.611821443
255.0651853 1.088746936

Name: +ve in-silico MS/MS by CFM-ID for IVVNIXHMQKNNTE-UHFFFAOYSA-N
ID: IVVNIXHMQKNNTE-UHFFFAOYSA-N
Comment: Energy0
Num peaks: 6
119.0491413 1.787763873
127.0389705 0.7564840897
153.0182351 4.157253593
177.0182351 1.022287646
237.0546206 11.91420388
255.0651853 76.02282915

Name: +ve in-silico MS/MS by CFM-ID for IVVNIXHMQKNNTE-UHFFFAOYSA-N
ID: IVVNIXHMQKNNTE-UHFFFAOYSA-N
Comment: Energy1
Num peaks: 6
119.0491413 2.960895965
153.0182351 30.9286972
177.0182351 4.956138608
227.0702706 3.733299068
237.0546206 11.72303914
255.0651853 29.61188295

Name: +ve in-silico MS/MS by CFM-ID for IVVNIXHMQKNNTE-UHFFFAOYSA-N
ID: IVVNIXHMQKNNTE-UHFFFAOYSA-N
Comment: Energy2
Num peaks: 24
41.00219107 1.861199718
43.01784114 1.322577706
49.00727645 3.109505019
51.02292652 1.16679553
68.99710569 2.205198734
73.00727645 1.340011092
75.02292652 1.683765892
83.01275576 3.921456609
85.02840582 2.866099852
87.02292652 1.842207165
91.05422664 1.287937535
101.0385766 9.70079361
103.0542266 6.119254221
108.9920203 1.779225975
111.0076704 2.120465918
117.0334912 3.456994438
119.0491413 1.501309574
125.0233204 3.791324462
127.0389705 7.07067674
153.0182351 11.726038
177.0182351 1.665914226
209.0597059 1.25137454
211.0389705 1.201519413
237.0546206 6.378054383

Name: +ve in-silico MS/MS by CFM-ID for YHRRHNDXVMGVCA-UHFFFAOYSA-N
ID: YHRRHNDXVMGVCA-UHFFFAOYSA-N
Comment: Energy0
Num peaks: 6
107.0491413 4.456059141
137.0597059 1.576568424
153.0182351 3.783612148
179.0338851 1.247300107
255.0651853 11.69476236
273.0757499 65.32401407

Name: +ve in-silico MS/MS by CFM-ID for YHRRHNDXVMGVCA-UHFFFAOYSA-N
ID: YHRRHNDXVMGVCA-UHFFFAOYSA-N
Comment: Energy1
Num peaks: 14
95.04914126 2.156306086
105.0334912 1.969867409
107.0491413 11.43465602
137.0233204 2.794270877
137.0597059 1.946843185
147.0440559 1.076533577
153.0182351 23.17116854
179.0338851 2.875195866
229.0495352 1.664846693
231.0651853 1.472232435
243.0651853 1.805336682
245.0808353 3.523520894
255.0651853 7.134735128
273.0757499 17.44881821

Name: +ve in-silico MS/MS by CFM-ID for YHRRHNDXVMGVCA-UHFFFAOYSA-N
ID: YHRRHNDXVMGVCA-UHFFFAOYSA-N
Comment: Energy2
Num peaks: 29
39.02292652 1.588856418
41.00219107 0.964553687
49.00727645 3.814398348
63.02292652 1.701040684
65.03857658 1.850291908
67.01784114 1.525799886
69.0334912 1.787516188
75.02292652 5.119330752
77.03857658 3.1755881
79.05422664 3.15210921
81.0334912 2.537776518
83.01275576 1.966149903
85.02840582 2.438198382
89.03857658 2.045117311
93.06987671 1.04819783
95.04914126 1.353464724
105.0334912 3.106030027
107.0491413 3.457505521
111.0076704 1.243347447
111.0440559 1.439636149
117.0334912 9.882266479
119.0491413 1.717074082
125.0233204 1.360869773
127.0389705 3.509227198
133.0284058 1.015376027
137.0233204 8.738115575
145.0284058 1.435693831
153.0182351 6.246717827
255.0651853 0.9652148145

Name: +ve in-silico MS/MS by CFM-ID for ZVSCXJXQVYHWIJ-UHFFFAOYSA-N
ID: ZVSCXJXQVYHWIJ-UHFFFAOYSA-N
Comment: Energy0
Num peaks: 6
135.0440559 1.734356033
137.0233204 4.081376645
161.0233204 1.000517541
227.0702706 1.196894908
237.0546206 11.66044276
255.0651853 73.95422233

Name: +ve in-silico MS/MS by CFM-ID for ZVSCXJXQVYHWIJ-UHFFFAOYSA-N
ID: ZVSCXJXQVYHWIJ-UHFFFAOYSA-N
Comment: Energy1
Num peaks: 9
135.0440559 2.276711851
137.0233204 24.76565391
161.0233204 3.811948332
211.0389705 2.591838529
213.0546206 2.778479856
225.0546206 2.406451591
227.0702706 10.79965936
237.0546206 9.025755594
255.0651853 21.62246321

Name: +ve in-silico MS/MS by CFM-ID for ZVSCXJXQVYHWIJ-UHFFFAOYSA-N
ID: ZVSCXJXQVYHWIJ-UHFFFAOYSA-N
Comment: Energy2
Num peaks: 31
49.00727645 2.743032478
53.00219107 1.16701716
63.02292652 2.926339357
65.03857658 1.010386838
67.01784114 4.165343761
69.0334912 2.087908857
73.00727645 3.904228276
75.02292652 1.666772175
81.0334912 2.505966758
89.00219107 1.289133803
89.03857658 2.510902639
91.05422664 2.42892544
92.99710569 1.578373205
93.0334912 1.132086796
95.01275576 2.942050207
101.0385766 2.966524797
107.0127558 2.112212914
107.0491413 1.188478189
109.0284058 4.866738381
111.0440559 2.982534704
117.0334912 4.79075849
119.0491413 3.156751424
133.0284058 1.780935573
137.0233204 8.090911143
161.0233204 0.9761038358
185.0233204 1.004257112
193.0284058 0.9967293148
195.0440559 1.623045312
209.0597059 3.720572299
237.0546206 4.31620352
239.0338851 2.202357065

Name: +ve in-silico MS/MS by CFM-ID for UXOYVVPQIIPWOW-UHFFFAOYSA-N
ID: UXOYVVPQIIPWOW-UHFFFAOYSA-N
Comment: Energy0
Num peaks: 6
95.04914126 3.115004641
109.0284058 3.230604538
123.0440559 4.36585185
137.0233204 3.594088358
255.0651853 9.375231824
273.0757499 61.28900611

Name: +ve in-silico MS/MS by CFM-ID for UXOYVVPQIIPWOW-UHFFFAOYSA-N
ID: UXOYVVPQIIPWOW-UHFFFAOYSA-N
Comment: Energy1
Num peaks: 17
77.00219107 1.185765053
93.0334912 1.618584079
95.04914126 3.134725175
109.0284058 5.746388289
111.0440559 2.44927196
121.0284058 3.535018811
123.0440559 7.74613092
135.0440559 1.149080566
137.0233204 17.50062568
153.0546206 1.509123088
161.0233204 1.425540237
163.0389705 2.82322941
241.0495352 2.343353869
243.0651853 3.887193817
245.0808353 8.09897257
255.0651853 4.39390478
273.0757499 11.97722975

Name: +ve in-silico MS/MS by CFM-ID for UXOYVVPQIIPWOW-UHFFFAOYSA-N
ID: UXOYVVPQIIPWOW-UHFFFAOYSA-N
Comment: Energy2
Num peaks: 29
39.02292652 0.9001249502
49.00727645 6.73919574
51.02292652 2.961306264
53.03857658 1.144029718
63.02292652 1.560015892
65.03857658 5.416757062
67.01784114 2.027597388
69.0334912 1.074482117
75.02292652 5.662596432
77.00219107 0.8722994924
77.03857658 3.256522711
79.01784114 1.351666859
81.0334912 2.418879875
91.01784114 1.041295298
93.0334912 2.682201625
95.01275576 1.008137814
95.04914126 4.765654069
105.0334912 2.685118483
109.0284058 4.375805296
111.0440559 2.639379782
121.0284058 7.877300105
123.0440559 3.985474326
131.0127558 0.8914562693
133.0284058 4.896858253
135.0440559 0.9508868192
137.0233204 4.597531306
227.0338851 0.8830124636
231.0651853 0.8254806347
241.0495352 0.801989328

Name: +ve in-silico MS/MS by CFM-ID for KEZLDSPIRVZOKZ-UHFFFAOYSA-N
ID: KEZLDSPIRVZOKZ-UHFFFAOYSA-N
Comment: Energy0
Num peaks: 6
95.04914126 2.732979741
105.0334912 25.69789098
135.0440559 1.277587375
137.0233204 3.173203322
237.0546206 9.113003547
255.0651853 52.09579712

Name: +ve in-silico MS/MS by CFM-ID for KEZLDSPIRVZOKZ-UHFFFAOYSA-N
ID: KEZLDSPIRVZOKZ-UHFFFAOYSA-N
Comment: Energy1
Num peaks: 8
105.0334912 19.11814935
135.0440559 1.859004459
137.0233204 20.08756805
161.0233204 3.232294536
225.0546206 2.983769288
227.0702706 9.066191644
237.0546206 7.668747952
255.0651853 16.07771419

Name: +ve in-silico MS/MS by CFM-ID for KEZLDSPIRVZOKZ-UHFFFAOYSA-N
ID: KEZLDSPIRVZOKZ-UHFFFAOYSA-N
Comment: Energy2
Num peaks: 23
39.02292652 1.083369573
49.00727645 2.974410603
51.02292652 1.645788488
53.03857658 1.222641707
63.02292652 2.971384708
65.03857658 5.722672189
67.01784114 2.617509538
75.02292652 4.571262705
77.03857658 8.453810401
79.01784114 2.521412811
87.02292652 1.797741839
89.03857658 1.489793699
91.05422664 1.691203528
95.01275576 1.501102429
95.04914126 3.637102736
101.0385766 2.027949024
105.0334912 18.2755474
109.0284058 2.953638785
117.0334912 3.331537241
119.0491413 1.504596089
137.0233204 4.460137989
209.0597059 1.9543013
237.0546206 2.581361482

Name: +ve in-silico MS/MS by CFM-ID for JBEAQQWHVIOQFC-UHFFFAOYSA-N
ID: JBEAQQWHVIOQFC-UHFFFAOYSA-N
Comment: Energy0
Num peaks: 6
95.04914126 1.962795482
99.08044139 1.662194506
111.0440559 3.569626925
125.0233204 1.983631146
255.0651853 3.698769496
273.0757499 73.38364493

Name: +ve in-silico MS/MS by CFM-ID for JBEAQQWHVIOQFC-UHFFFAOYSA-N
ID: JBEAQQWHVIOQFC-UHFFFAOYSA-N
Comment: Energy1
Num peaks: 22
41.00219107 1.266990572
81.0334912 1.249767379
95.04914126 0.9728029882
109.0284058 1.866737927
111.0440559 2.053326534
123.0440559 2.863428142
125.0233204 4.799341392
147.0440559 0.864401941
149.0233204 0.9194664084
161.0233204 2.017832635
163.0389705 2.09955163
165.0546206 0.8751651041
179.0338851 1.724349456
227.0702706 1.15787039
229.0495352 1.453145283
231.0651853 1.437730439
241.0495352 1.525580669
243.0651853 6.166834683
245.0808353 7.754943602
255.0651853 5.898270558
257.0444498 5.511402282
273.0757499 26.38449522

Name: +ve in-silico MS/MS by CFM-ID for JBEAQQWHVIOQFC-UHFFFAOYSA-N
ID: JBEAQQWHVIOQFC-UHFFFAOYSA-N
Comment: Energy2
Num peaks: 31
39.02292652 3.34025125
49.00727645 4.196985168
51.02292652 4.161471706
53.00219107 3.401438086
53.03857658 1.917338404
55.01784114 1.167314493
55.05422664 1.339917899
63.02292652 1.809672212
65.03857658 7.567101206
67.01784114 1.662461804
69.0334912 1.834942881
69.06987671 0.8991608867
79.01784114 1.134449231
79.05422664 1.541394797
81.0334912 5.325888782
81.06987671 2.968585244
95.04914126 5.405801053
97.06479133 2.077600873
99.08044139 3.584503649
109.0284058 2.467281897
111.0440559 4.143853777
121.0284058 3.690313954
123.0440559 1.646689445
149.0233204 1.263031815
161.0233204 1.511656627
169.0284058 2.589263923
171.0440559 1.153014417
175.002585 1.808214732
241.0495352 0.9215075363
255.0651853 0.9661630565
257.0444498 0.9289459682

Name: +ve in-silico MS/MS by CFM-ID for STYZEEPLURADAI-UHFFFAOYSA-N
ID: STYZEEPLURADAI-UHFFFAOYSA-N
Comment: Energy0
Num peaks: 6
111.0440559 0.8179216355
163.0389705 1.348769348
243.0651853 0.7939353767
255.0651853 2.998631885
257.0444498 1.129675102
273.0757499 88.80927841

Name: +ve in-silico MS/MS by CFM-ID for STYZEEPLURADAI-UHFFFAOYSA-N
ID: STYZEEPLURADAI-UHFFFAOYSA-N
Comment: Energy1
Num peaks: 8
111.0440559 2.677860884
163.0389705 5.108328491
229.0495352 2.742981471
243.0651853 4.633911047
245.0808353 8.568388397
255.0651853 4.1896083
257.0444498 2.329970308
273.0757499 51.68119539

Name: +ve in-silico MS/MS by CFM-ID for STYZEEPLURADAI-UHFFFAOYSA-N
ID: STYZEEPLURADAI-UHFFFAOYSA-N
Comment: Energy2
Num peaks: 29
15.02292652 1.82796459
39.02292652 1.095150489
55.01784114 0.966591992
65.03857658 1.890519482
67.01784114 1.032541204
81.0334912 1.545282045
93.0334912 2.964668869
111.0440559 1.730894975
121.0284058 2.260402709
133.0284058 1.116733483
135.0440559 6.157154903
157.0284058 2.158293939
159.0440559 2.089893218
163.0389705 6.367430562
185.0597059 2.263869902
187.0389705 5.402933592
189.0546206 1.732305162
199.0389705 2.110363909
201.0546206 6.419897561
203.0702706 2.205174563
213.0182351 1.307414627
213.0546206 2.629654675
215.0338851 2.433068293
227.0702706 4.049016216
229.0495352 5.375871687
243.0651853 1.632531662
245.0808353 1.929689058
255.0651853 5.005297124
257.0444498 3.022861202

Name: +ve in-silico MS/MS by CFM-ID for MCCZLKPPEPSZAU-UHFFFAOYSA-N
ID: MCCZLKPPEPSZAU-UHFFFAOYSA-N
Comment: Energy0
Num peaks: 6
121.0284058 0.6942893554
133.0284058 0.2746558799
211.0389705 0.3755667302
227.0702706 0.4310001204
239.0338851 0.6642964759
255.0651853 95.15436892

Name: +ve in-silico MS/MS by CFM-ID for MCCZLKPPEPSZAU-UHFFFAOYSA-N
ID: MCCZLKPPEPSZAU-UHFFFAOYSA-N
Comment: Energy1
Num peaks: 6
169.0284058 2.036044967
171.0440559 1.31532473
227.0702706 5.317851174
229.0495352 1.380571919
239.0338851 1.946659303
255.0651853 76.72492806

Name: +ve in-silico MS/MS by CFM-ID for MCCZLKPPEPSZAU-UHFFFAOYSA-N
ID: MCCZLKPPEPSZAU-UHFFFAOYSA-N
Comment: Energy2
Num peaks: 25
41.00219107 2.625125725
49.00727645 5.212349547
51.02292652 3.416214915
65.00219107 2.112497674
65.03857658 2.048188501
67.01784114 1.495162908
81.0334912 1.994184344
91.01784114 1.541076824
93.0334912 2.044781937
101.0385766 1.912136453
107.0491413 1.733705841
117.0334912 2.208895729
121.0284058 6.051774247
133.0284058 6.980724242
135.0440559 3.564310434
151.0389705 2.243521366
169.0284058 10.39913806
171.0440559 1.597511707
185.0597059 3.139974785
209.0597059 2.523294234
211.0389705 3.979086948
227.0338851 1.970637082
227.0702706 3.513156746
229.0495352 3.452328843
255.0651853 3.485497068

Name: +ve in-silico MS/MS by CFM-ID for GHZIEKMHELHOCL-UHFFFAOYSA-N
ID: GHZIEKMHELHOCL-UHFFFAOYSA-N
Comment: Energy0
Num peaks: 6
137.0233204 0.6777211692
223.0389705 0.2931603981
225.0546206 0.9348758161
227.0702706 1.721637286
239.0338851 0.4026373272
255.0651853 92.71745706

Name: +ve in-silico MS/MS by CFM-ID for GHZIEKMHELHOCL-UHFFFAOYSA-N
ID: GHZIEKMHELHOCL-UHFFFAOYSA-N
Comment: Energy1
Num peaks: 6
211.0389705 3.296826535
213.0546206 2.68676568
225.0546206 7.177837961
227.0702706 9.139451796
239.0338851 1.515714315
255.0651853 58.38442992

Name: +ve in-silico MS/MS by CFM-ID for GHZIEKMHELHOCL-UHFFFAOYSA-N
ID: GHZIEKMHELHOCL-UHFFFAOYSA-N
Comment: Energy2
Num peaks: 31
39.02292652 3.798811982
41.03857658 1.778115165
49.00727645 3.425188219
51.02292652 1.597454604
63.02292652 6.292954273
65.03857658 1.828042071
75.02292652 1.703144089
77.00219107 3.604952214
77.03857658 2.622717908
79.01784114 2.469558825
81.0334912 1.382978695
87.02292652 1.424389286
89.03857658 2.14087961
91.05422664 1.788529335
105.0334912 6.729453911
109.0284058 1.69198496
117.0334912 3.00507569
119.0491413 2.294209202
133.0284058 2.168786313
135.0076704 1.717385672
137.0233204 3.340923385
161.0233204 1.375818735
185.0233204 1.340592065
197.0597059 2.287338949
209.0597059 2.874386135
211.0389705 2.835252828
213.0546206 1.465340293
223.0389705 1.450470327
225.0546206 2.903457722
227.0702706 3.287349392
239.0338851 1.736416758

Name: +ve in-silico MS/MS by CFM-ID for TZRNJQYCOSMOJS-UHFFFAOYSA-N
ID: TZRNJQYCOSMOJS-UHFFFAOYSA-N
Comment: Energy0
Num peaks: 6
79.05422664 1.507746448
177.0182351 3.320139549
213.0546206 0.6283154913
227.0702706 0.69162264
237.0546206 1.037390244
255.0651853 88.38592844

Name: +ve in-silico MS/MS by CFM-ID for TZRNJQYCOSMOJS-UHFFFAOYSA-N
ID: TZRNJQYCOSMOJS-UHFFFAOYSA-N
Comment: Energy1
Num peaks: 9
101.0385766 2.049400453
149.0233204 1.509019995
177.0182351 4.871457453
199.075356 2.112580919
209.0597059 4.977678814
211.075356 3.272985085
225.0546206 6.451596959
227.0702706 22.90277453
255.0651853 32.74771561

Name: +ve in-silico MS/MS by CFM-ID for TZRNJQYCOSMOJS-UHFFFAOYSA-N
ID: TZRNJQYCOSMOJS-UHFFFAOYSA-N
Comment: Energy2
Num peaks: 31
49.00727645 2.058502585
53.00219107 1.173559339
79.05422664 1.312523211
101.0385766 9.110135982
103.0542266 4.143260145
125.0233204 1.141355632
129.0698767 2.286872029
133.0284058 1.086785652
147.0076704 1.38306259
149.0233204 1.23858015
153.0698767 2.592972582
157.0647913 1.996690886
159.0076704 1.236063992
171.0804414 1.277869833
179.0491413 2.15728126
181.0647913 2.262618936
183.0804414 1.25032279
185.0597059 3.812467904
195.0440559 1.17501074
197.0597059 2.316398149
199.002585 1.092603544
199.075356 2.809106901
209.0597059 7.740146544
211.0389705 1.873236342
211.075356 1.336265956
213.0546206 3.498656284
223.0389705 1.190893696
225.0546206 1.229928885
227.0338851 1.384335842
227.0702706 3.517115214
237.0546206 1.315586215

Name: +ve in-silico MS/MS by CFM-ID for HUQKUJNSVHEHIH-UHFFFAOYSA-N
ID: HUQKUJNSVHEHIH-UHFFFAOYSA-N
Comment: Energy0
Num peaks: 6
211.075356 0.1915678468
213.0546206 0.182194801
227.0702706 0.4972582893
237.0546206 1.139878938
239.0338851 0.8234813598
255.0651853 95.25067871

Name: +ve in-silico MS/MS by CFM-ID for HUQKUJNSVHEHIH-UHFFFAOYSA-N
ID: HUQKUJNSVHEHIH-UHFFFAOYSA-N
Comment: Energy1
Num peaks: 6
101.0385766 1.969009341
211.075356 4.583819378
213.0546206 2.41326343
227.0702706 28.92151677
237.0546206 1.927119087
255.0651853 48.86111474

Name: +ve in-silico MS/MS by CFM-ID for HUQKUJNSVHEHIH-UHFFFAOYSA-N
ID: HUQKUJNSVHEHIH-UHFFFAOYSA-N
Comment: Energy2
Num peaks: 21
41.00219107 1.805784152
49.00727645 4.36777078
51.02292652 1.688684684
101.0385766 20.35770322
103.0542266 1.970233715
129.0334912 1.086651898
143.0491413 1.61546099
149.0233204 4.022076303
183.0804414 1.604200963
185.0597059 3.688143686
195.0440559 1.286838746
201.0546206 3.388290957
209.0597059 2.658529068
211.0389705 2.829064568
211.075356 3.020974805
213.0546206 2.38132711
227.0338851 1.391589396
227.0702706 11.99585491
237.0546206 4.131547273
239.0338851 3.674548085
255.0651853 1.362771407

Name: +ve in-silico MS/MS by CFM-ID for QAGGRDVXPIXVDQ-UHFFFAOYSA-N
ID: QAGGRDVXPIXVDQ-UHFFFAOYSA-N
Comment: Energy0
Num peaks: 6
137.0233204 0.686642215
213.0546206 0.6877776602
215.0338851 0.4058323251
227.0702706 0.644043172
239.0338851 0.8737848653
255.0651853 93.61956351

Name: +ve in-silico MS/MS by CFM-ID for QAGGRDVXPIXVDQ-UHFFFAOYSA-N
ID: QAGGRDVXPIXVDQ-UHFFFAOYSA-N
Comment: Energy1
Num peaks: 7
49.00727645 3.421349332
51.02292652 3.044632993
213.0546206 1.505608895
225.0546206 2.216303476
227.0702706 6.729440194
239.0338851 1.705631626
255.0651853 61.96513992

Name: +ve in-silico MS/MS by CFM-ID for QAGGRDVXPIXVDQ-UHFFFAOYSA-N
ID: QAGGRDVXPIXVDQ-UHFFFAOYSA-N
Comment: Energy2
Num peaks: 31
39.02292652 3.392308561
41.00219107 1.609228202
41.03857658 2.867724794
49.00727645 9.720240683
51.02292652 5.340147728
53.00219107 1.691422433
63.02292652 1.24148166
73.00727645 4.290013769
77.00219107 7.834409449
109.0284058 1.006969551
117.0334912 4.712390892
119.0127558 1.00180438
119.0491413 1.055359444
133.0284058 3.281398426
137.0233204 3.46395324
175.0389705 1.388577313
185.0233204 1.690096627
187.0389705 1.084986891
193.0284058 1.39359607
201.0546206 1.296134811
209.0233204 1.638715316
209.0597059 2.523892416
211.0389705 1.420413345
213.0546206 1.846363131
223.0389705 1.030842344
225.0546206 1.326700691
227.0702706 2.106094689
229.0495352 2.249615884
237.0546206 1.150026064
239.0338851 2.580285486
255.0651853 1.138264364

Name: +ve in-silico MS/MS by CFM-ID for JDYIVENBODOXQO-UHFFFAOYSA-N
ID: JDYIVENBODOXQO-UHFFFAOYSA-N
Comment: Energy0
Num peaks: 6
137.0233204 0.6792181524
213.0546206 0.3543322486
225.0546206 0.2987549026
227.0702706 0.8447532378
239.0338851 0.5350276855
255.0651853 93.4240779

Name: +ve in-silico MS/MS by CFM-ID for JDYIVENBODOXQO-UHFFFAOYSA-N
ID: JDYIVENBODOXQO-UHFFFAOYSA-N
Comment: Energy1
Num peaks: 8
49.00727645 3.072867883
51.02292652 2.804346938
53.03857658 1.342611535
211.0389705 1.67309868
213.0546206 2.523536492
225.0546206 5.633177308
227.0702706 7.998180199
255.0651853 56.16249577

Name: +ve in-silico MS/MS by CFM-ID for JDYIVENBODOXQO-UHFFFAOYSA-N
ID: JDYIVENBODOXQO-UHFFFAOYSA-N
Comment: Energy2
Num peaks: 31
39.02292652 3.266834815
41.00219107 2.269680951
41.03857658 1.306168624
49.00727645 8.461120027
51.02292652 5.024279509
53.00219107 0.8920588532
53.03857658 1.666972717
63.02292652 1.248929846
65.00219107 0.9067052619
73.00727645 4.918234485
77.00219107 9.219278746
77.03857658 2.118760174
79.01784114 2.257893245
81.0334912 1.910709638
91.05422664 1.303795682
105.0334912 4.34324081
109.0284058 2.20312554
117.0334912 5.875459225
119.0491413 1.007957492
133.0284058 1.976518973
135.0076704 1.272768182
135.0440559 2.296057443
137.0233204 1.663344043
185.0233204 1.195613853
209.0233204 0.8980796103
209.0597059 1.86549685
211.0389705 1.340927807
227.0338851 0.9592239477
227.0702706 1.368482757
229.0495352 1.767624934
239.0338851 1.621215492

Name: +ve in-silico MS/MS by CFM-ID for QOULGRDJCDSRNP-UHFFFAOYSA-N
ID: QOULGRDJCDSRNP-UHFFFAOYSA-N
Comment: Energy0
Num peaks: 6
109.0284058 2.292789525
121.0284058 0.6476470355
131.0127558 0.7351332896
147.0440559 0.8500520725
227.0702706 1.424569148
255.0651853 86.28446364

Name: +ve in-silico MS/MS by CFM-ID for QOULGRDJCDSRNP-UHFFFAOYSA-N
ID: QOULGRDJCDSRNP-UHFFFAOYSA-N
Comment: Energy1
Num peaks: 12
55.01784114 1.674624928
67.01784114 1.051501056
109.0284058 1.621817985
199.0389705 1.59184654
213.0546206 3.29154733
223.0389705 1.399279522
225.0546206 4.026839618
227.0338851 1.321605123
227.0702706 6.508350617
229.0495352 1.221598968
239.0338851 2.228034671
255.0651853 54.33948399

Name: +ve in-silico MS/MS by CFM-ID for QOULGRDJCDSRNP-UHFFFAOYSA-N
ID: QOULGRDJCDSRNP-UHFFFAOYSA-N
Comment: Energy2
Num peaks: 31
39.02292652 1.657799759
41.00219107 1.77641776
49.00727645 3.719594388
51.02292652 3.699119227
53.00219107 1.998637678
55.01784114 1.51659239
67.01784114 1.833853508
77.00219107 2.312152294
79.01784114 3.28531299
79.05422664 3.033414972
81.0334912 2.457961601
103.0178411 3.063768304
105.0334912 3.572546578
109.0284058 1.26787402
117.0334912 1.357703515
119.0127558 1.125131014
119.0491413 1.24698725
121.0284058 3.844672768
129.0334912 1.379149313
131.0127558 8.393258831
133.0284058 1.667647156
135.0076704 1.251147084
147.0440559 3.662848876
159.0440559 1.855752591
169.0284058 7.313478773
171.0440559 4.541760022
209.0597059 1.217123222
211.0389705 1.220870511
227.0702706 0.9308170818
229.0495352 1.272380145
239.0338851 1.719477434

Name: +ve in-silico MS/MS by CFM-ID for ZSMOFGFLBCKTKA-DAFODLJHSA-N
ID: ZSMOFGFLBCKTKA-DAFODLJHSA-N
Comment: Energy0
Num peaks: 6
111.0440559 2.088352716
135.0440559 2.957799141
137.0233204 3.665865917
163.0389705 7.726752282
255.0651853 13.92529205
273.0757499 60.58376241

Name: +ve in-silico MS/MS by CFM-ID for ZSMOFGFLBCKTKA-DAFODLJHSA-N
ID: ZSMOFGFLBCKTKA-DAFODLJHSA-N
Comment: Energy1
Num peaks: 12
53.00219107 1.694249024
111.0440559 2.49712029
121.0284058 1.796404305
135.0440559 5.311591077
137.0233204 14.01732071
139.0389705 2.389239432
161.0233204 3.060305384
163.0389705 19.70192184
243.0651853 2.239728381
245.0808353 2.634336654
255.0651853 8.458084263
273.0757499 17.41061496

Name: +ve in-silico MS/MS by CFM-ID for ZSMOFGFLBCKTKA-DAFODLJHSA-N
ID: ZSMOFGFLBCKTKA-DAFODLJHSA-N
Comment: Energy2
Num peaks: 28
49.00727645 2.463294854
51.02292652 1.321346548
53.00219107 3.111466795
65.03857658 2.23727785
67.01784114 3.273859497
81.0334912 1.784398878
91.01784114 1.781232082
92.99710569 4.435290547
93.0334912 3.041261659
95.01275576 1.165486815
107.0127558 1.307529591
107.0491413 3.116903763
109.0284058 2.006590859
111.0440559 1.545859733
117.0334912 2.407725809
119.0491413 1.033359137
121.0284058 4.39500125
133.0284058 7.190775071
135.0440559 12.52267598
137.0233204 4.39839412
145.0284058 2.652518887
161.0233204 3.796364252
163.0389705 3.272059308
185.0233204 1.1827908
227.0338851 1.111756217
231.0651853 1.5050604
237.0546206 1.201827996
255.0651853 1.499475979

Name: +ve in-silico MS/MS by CFM-ID for ZWTDXYUDJYDHJR-QHHAFSJGSA-N
ID: ZWTDXYUDJYDHJR-QHHAFSJGSA-N
Comment: Energy0
Num peaks: 6
121.0284058 7.688533409
135.0440559 2.62968278
137.0233204 3.342795531
163.0389705 5.99186784
255.0651853 13.94642008
273.0757499 52.90107953

Name: +ve in-silico MS/MS by CFM-ID for ZWTDXYUDJYDHJR-QHHAFSJGSA-N
ID: ZWTDXYUDJYDHJR-QHHAFSJGSA-N
Comment: Energy1
Num peaks: 13
53.00219107 1.879340573
111.0440559 2.022671095
121.0284058 13.58205633
135.0440559 3.824618442
137.0233204 11.52515867
139.0389705 1.901601167
145.0284058 4.78974883
161.0233204 2.378968828
163.0389705 13.2481728
243.0651853 2.703289088
245.0808353 3.459882386
255.0651853 7.451538432
273.0757499 12.51692066

Name: +ve in-silico MS/MS by CFM-ID for ZWTDXYUDJYDHJR-QHHAFSJGSA-N
ID: ZWTDXYUDJYDHJR-QHHAFSJGSA-N
Comment: Energy2
Num peaks: 31
39.02292652 1.630199723
49.00727645 1.718946385
53.00219107 2.932241618
65.00219107 1.196865516
67.01784114 5.121765862
69.0334912 1.479580387
77.00219107 0.9558194796
81.0334912 1.497354394
89.00219107 1.383060198
92.99710569 4.665025123
93.0334912 3.08436899
95.01275576 1.32162668
105.0334912 1.807278974
107.0491413 2.119205045
109.0284058 1.825069623
111.0440559 1.185169125
117.0334912 2.537136736
119.0491413 1.40323572
121.0284058 9.9978538
133.0284058 5.653518992
135.0440559 6.272952659
137.0233204 3.980276031
145.0284058 4.098324777
161.0233204 2.342892837
163.0389705 1.823142686
227.0338851 1.15214985
227.0702706 1.188510317
229.0495352 1.201878015
231.0651853 1.531117377
243.0651853 1.041464502
255.0651853 1.311791873

Name: +ve in-silico MS/MS by CFM-ID for HHNXXWDNZKAGHV-XVNBXDOJSA-N
ID: HHNXXWDNZKAGHV-XVNBXDOJSA-N
Comment: Energy0
Num peaks: 9
105.0334912 6.824060566
107.0491413 3.87500053
119.0491413 2.413178
125.0233204 5.3082442
147.0440559 4.204000217
153.0182351 2.739472494
245.0808353 2.348725378
255.0651853 9.731722346
273.0757499 44.50410451

Name: +ve in-silico MS/MS by CFM-ID for HHNXXWDNZKAGHV-XVNBXDOJSA-N
ID: HHNXXWDNZKAGHV-XVNBXDOJSA-N
Comment: Energy1
Num peaks: 21
53.00219107 1.151667667
105.0334912 11.45422685
107.0491413 4.870984924
119.0491413 3.564209194
125.0233204 3.06225468
127.0389705 1.553056331
129.0334912 3.043988224
131.0491413 1.011610933
135.0076704 1.539156776
145.0284058 1.130918807
147.0440559 8.761259619
151.002585 1.87196733
153.0182351 7.976670656
155.0338851 2.005192776
165.0182351 3.405390407
167.0338851 1.316342633
179.0338851 2.20004952
243.0651853 2.625123993
245.0808353 2.913950246
255.0651853 4.445580726
273.0757499 10.26654675

Name: +ve in-silico MS/MS by CFM-ID for HHNXXWDNZKAGHV-XVNBXDOJSA-N
ID: HHNXXWDNZKAGHV-XVNBXDOJSA-N
Comment: Energy2
Num peaks: 31
53.00219107 1.742337703
65.00219107 3.111708332
67.01784114 3.123509781
69.0334912 1.742807537
75.02292652 2.14029607
77.03857658 4.081909761
79.05422664 1.807066859
87.02292652 1.069298913
89.03857658 2.288104992
91.05422664 2.690964427
92.99710569 3.040724053
95.01275576 2.16993611
97.02840582 1.978557493
101.0385766 1.013970124
105.0334912 8.034085414
107.0127558 1.382479895
107.0491413 2.368696464
109.0284058 1.532849846
117.0334912 3.792232945
119.0491413 6.907920245
125.0233204 2.962127358
129.0334912 1.131985081
135.0076704 1.276607855
145.0284058 1.273906447
147.0440559 1.118930587
153.0182351 1.006230652
193.0284058 1.261361542
195.0440559 0.9966242522
243.0651853 1.41856914
245.0808353 1.15136053
255.0651853 1.588237811

Name: +ve in-silico MS/MS by CFM-ID for IXQZKAVXZDCYDY-UHFFFAOYSA-N
ID: IXQZKAVXZDCYDY-UHFFFAOYSA-N
Comment: Energy0
Num peaks: 8
117.0334912 4.636948734
119.0491413 2.478463822
121.0647913 2.959092309
125.0233204 3.536659376
137.0597059 2.91342038
153.0182351 7.501647781
255.0651853 9.444040261
273.0757499 48.18020704

Name: +ve in-silico MS/MS by CFM-ID for IXQZKAVXZDCYDY-UHFFFAOYSA-N
ID: IXQZKAVXZDCYDY-UHFFFAOYSA-N
Comment: Energy1
Num peaks: 19
95.04914126 1.444101644
105.0334912 8.610478336
107.0491413 7.393918745
109.0284058 3.401828577
121.0284058 1.5243268
121.0647913 2.447416435
123.0440559 3.452509433
125.0233204 1.860939958
135.0076704 5.816390164
137.0233204 6.810822408
147.0440559 1.525099555
151.002585 3.245058613
151.0389705 1.545431769
153.0182351 7.878057843
231.0651853 1.578884219
243.0651853 2.643560755
245.0808353 4.897510731
255.0651853 4.645198589
273.0757499 10.01239149

Name: +ve in-silico MS/MS by CFM-ID for IXQZKAVXZDCYDY-UHFFFAOYSA-N
ID: IXQZKAVXZDCYDY-UHFFFAOYSA-N
Comment: Energy2
Num peaks: 31
41.00219107 1.559639059
43.01784114 1.209293665
49.00727645 3.288678512
69.0334912 1.799637595
75.02292652 3.886454083
77.00219107 1.584627517
79.01784114 3.179910684
89.03857658 1.976446305
91.01784114 1.161729406
92.99710569 2.794298129
93.0334912 2.128949405
95.01275576 1.179314655
95.04914126 2.08635728
97.02840582 1.218935478
105.0334912 5.406355704
107.0491413 2.374395618
109.0284058 1.172448801
117.0334912 8.852411799
119.0491413 3.023450115
121.0284058 5.423547622
121.0647913 1.636598739
123.0440559 2.226042393
125.0233204 2.45726665
135.0076704 2.781652958
135.0440559 1.116413575
137.0233204 2.443625916
145.0284058 1.330487985
149.0233204 1.188273197
151.002585 1.119627401
243.0651853 1.13633922
245.0808353 1.821867677

Name: +ve in-silico MS/MS by CFM-ID for LSLXUDALHVEMQB-UHFFFAOYSA-N
ID: LSLXUDALHVEMQB-UHFFFAOYSA-N
Comment: Energy0
Num peaks: 6
117.0334912 4.978175125
121.0647913 3.179123563
153.0182351 8.705810629
179.0338851 3.441458282
255.0651853 12.2262107
273.0757499 53.07479845

Name: +ve in-silico MS/MS by CFM-ID for LSLXUDALHVEMQB-UHFFFAOYSA-N
ID: LSLXUDALHVEMQB-UHFFFAOYSA-N
Comment: Energy1
Num peaks: 14
49.00727645 1.472306467
105.0334912 9.109691556
119.0491413 1.81427442
121.0284058 1.507174626
121.0647913 2.919536549
137.0233204 10.45646814
151.0389705 2.149136132
153.0182351 13.22343535
167.0338851 1.350058824
179.0338851 4.291008021
243.0651853 2.036122397
245.0808353 5.636295703
255.0651853 8.935238419
273.0757499 15.31863519

Name: +ve in-silico MS/MS by CFM-ID for LSLXUDALHVEMQB-UHFFFAOYSA-N
ID: LSLXUDALHVEMQB-UHFFFAOYSA-N
Comment: Energy2
Num peaks: 31
39.02292652 1.421887976
41.00219107 1.392610917
49.00727645 6.428227477
51.02292652 2.382843879
53.00219107 1.337711414
67.01784114 1.29110575
75.02292652 4.564758876
77.00219107 2.764270333
81.0334912 1.054157071
83.01275576 1.368759535
85.02840582 1.483809282
89.03857658 2.437310439
93.06987671 1.213158608
105.0334912 2.377092495
111.0440559 1.138407338
117.0334912 10.23521826
119.0491413 2.772259265
121.0284058 2.19825906
125.0233204 1.743334089
127.0389705 1.440283665
133.0284058 1.299517783
135.0440559 1.988818224
137.0233204 6.237328272
145.0284058 1.284535131
149.0233204 2.338340623
151.0389705 2.061746704
153.0182351 5.907448409
167.0338851 1.172917763
179.0338851 1.454587951
231.0651853 1.027895643
245.0808353 1.386101804

Name: +ve in-silico MS/MS by CFM-ID for KRSTWHCNVMDXQW-HNNXBMFYSA-N
ID: KRSTWHCNVMDXQW-HNNXBMFYSA-N
Comment: Energy0
Num peaks: 6
79.05422664 3.121595492
151.0389705 2.315427319
153.0182351 8.503226737
255.0651853 5.298760269
257.0444498 0.7181191438
273.0757499 76.08134035

Name: +ve in-silico MS/MS by CFM-ID for KRSTWHCNVMDXQW-HNNXBMFYSA-N
ID: KRSTWHCNVMDXQW-HNNXBMFYSA-N
Comment: Energy1
Num peaks: 8
79.05422664 4.339773298
105.0334912 4.635549791
119.0491413 3.447197621
121.0647913 7.731996604
153.0182351 12.97105706
245.0808353 6.541653137
255.0651853 12.41107165
273.0757499 31.24592585

Name: +ve in-silico MS/MS by CFM-ID for KRSTWHCNVMDXQW-HNNXBMFYSA-N
ID: KRSTWHCNVMDXQW-HNNXBMFYSA-N
Comment: Energy2
Num peaks: 23
41.00219107 2.701505466
49.00727645 4.052556478
51.02292652 3.390571412
63.02292652 3.408250712
79.05422664 12.26104907
81.0334912 3.057167657
83.01275576 2.746814823
85.02840582 3.462409405
101.0385766 1.532191288
103.0542266 1.733319816
105.0334912 3.590995107
111.0076704 2.534666644
119.0491413 1.899294275
123.0440559 1.334611404
125.0233204 4.375145695
127.0389705 1.502358432
133.0284058 2.938280535
149.0233204 2.012722572
151.0389705 5.586627477
153.0182351 12.38335097
167.0338851 1.403591672
231.0651853 1.218810248
255.0651853 1.268752861

Name: +ve in-silico MS/MS by CFM-ID for KNLLRZNGRRRPEW-UHFFFAOYSA-N
ID: KNLLRZNGRRRPEW-UHFFFAOYSA-N
Comment: Energy0
Num peaks: 6
123.0440559 0.9619295734
125.0457872 2.180266701
151.0362851 6.182618977
229.0832353 2.369591171
255.0624999 40.62488096
273.0730646 46.0857386

Name: +ve in-silico MS/MS by CFM-ID for KNLLRZNGRRRPEW-UHFFFAOYSA-N
ID: KNLLRZNGRRRPEW-UHFFFAOYSA-N
Comment: Energy1
Num peaks: 7
199.0362851 3.187844399
201.0519352 3.256436371
212.0566862 6.066710371
229.0832353 5.691164753
230.0672509 2.950626999
255.0624999 43.32644271
273.0730646 18.29281591

Name: +ve in-silico MS/MS by CFM-ID for KNLLRZNGRRRPEW-UHFFFAOYSA-N
ID: KNLLRZNGRRRPEW-UHFFFAOYSA-N
Comment: Energy2
Num peaks: 21
43.02907452 2.737985456
49.00727645 1.303311362
51.02292652 4.769607053
53.01342445 4.745991047
55.02907452 3.666174458
68.02432348 1.265978053
79.05422664 1.204262404
81.00833907 1.439680457
83.02398914 1.959460078
98.03488817 1.581946831
105.0334912 8.197887353
105.0447246 2.195265074
108.0192381 3.701844457
109.0144871 3.335734516
125.0457872 4.331227239
134.009736 2.200505514
151.0362851 19.68434062
176.0454529 5.059361019
201.0407018 2.279980948
201.0519352 1.729826448
255.0624999 3.025959482

Name: +ve in-silico MS/MS by CFM-ID for JRVIIPJSVKTPBK-UHFFFAOYSA-N
ID: JRVIIPJSVKTPBK-UHFFFAOYSA-N
Comment: Energy0
Num peaks: 6
79.05422664 1.503164352
177.0182351 3.308880685
225.0546206 0.6532305906
227.0702706 1.300702556
237.0546206 0.5092566208
255.0651853 88.02245718

Name: +ve in-silico MS/MS by CFM-ID for JRVIIPJSVKTPBK-UHFFFAOYSA-N
ID: JRVIIPJSVKTPBK-UHFFFAOYSA-N
Comment: Energy1
Num peaks: 10
79.05422664 1.415650857
101.0385766 2.018743819
177.0182351 5.650063528
199.075356 1.896335948
209.0597059 2.642352645
211.0389705 1.847849443
211.075356 1.841355451
225.0546206 5.543829787
227.0702706 21.27611494
255.0651853 35.89779741

Name: +ve in-silico MS/MS by CFM-ID for JRVIIPJSVKTPBK-UHFFFAOYSA-N
ID: JRVIIPJSVKTPBK-UHFFFAOYSA-N
Comment: Energy2
Num peaks: 31
49.00727645 1.921075872
53.00219107 1.26932455
79.05422664 1.435693193
101.0385766 8.05825215
103.0542266 5.24087404
135.0076704 1.497237561
147.0076704 1.437503739
149.0233204 1.514342523
153.0334912 1.587595219
153.0698767 1.266051879
155.0491413 2.133198605
157.0647913 1.473875692
159.0076704 1.269805248
167.0491413 4.148984521
169.0647913 2.442826935
171.0804414 1.648483775
177.0182351 1.152651817
181.0647913 1.382042277
185.0597059 1.293896689
195.0440559 4.44423826
197.0597059 1.706117763
199.002585 1.142620606
199.075356 1.617444194
201.0546206 1.45454788
209.0597059 6.243515234
211.0389705 1.436350177
213.0546206 1.42731142
225.0546206 1.635583265
227.0338851 1.952633681
227.0702706 3.982778423
229.0495352 1.481028723

Name: +ve in-silico MS/MS by CFM-ID for LYLFQLCLUXOFOL-UHFFFAOYSA-N
ID: LYLFQLCLUXOFOL-UHFFFAOYSA-N
Comment: Energy0
Num peaks: 6
105.0334912 2.201313793
119.0491413 3.891228334
146.0600403 4.380895438
148.0756904 4.603238717
214.0684968 7.674814087
232.0790615 66.18074943

Name: +ve in-silico MS/MS by CFM-ID for LYLFQLCLUXOFOL-UHFFFAOYSA-N
ID: LYLFQLCLUXOFOL-UHFFFAOYSA-N
Comment: Energy1
Num peaks: 10
79.05422664 3.014407202
85.01064758 2.932965939
105.0334912 13.92619177
119.0491413 1.5117948
126.0371967 2.223012882
188.1069905 3.699248904
206.0634114 1.519572731
214.0684968 22.23509322
216.0477614 2.137034079
232.0790615 28.05975799

Name: +ve in-silico MS/MS by CFM-ID for LYLFQLCLUXOFOL-UHFFFAOYSA-N
ID: LYLFQLCLUXOFOL-UHFFFAOYSA-N
Comment: Energy2
Num peaks: 21
39.02292652 1.669555067
42.03382555 12.44981812
44.04947561 2.032644252
49.00727645 4.832482853
51.02292652 3.954993733
53.03857658 4.613937725
55.05422664 2.702833818
63.02292652 3.591575397
79.05422664 3.511126987
82.99499752 4.994577915
85.01064758 2.114194238
87.02629764 1.23828525
101.0385766 3.030715998
103.0542266 0.9646989761
105.0334912 15.88476287
112.0215466 1.295417186
119.0491413 4.020374289
126.0371967 4.084375835
128.0528467 1.149310685
134.0600403 1.657408043
146.0600403 0.9823882729

Name: +ve in-silico MS/MS by CFM-ID for XEDONBRPTABQFB-UHFFFAOYSA-N
ID: XEDONBRPTABQFB-UHFFFAOYSA-N
Comment: Energy0
Num peaks: 6
121.0284058 4.985892131
135.0440559 4.834255311
227.0702706 12.91005535
237.0546206 3.300511652
255.0651853 31.59996179
273.0757499 31.33414855

Name: +ve in-silico MS/MS by CFM-ID for XEDONBRPTABQFB-UHFFFAOYSA-N
ID: XEDONBRPTABQFB-UHFFFAOYSA-N
Comment: Energy1
Num peaks: 9
91.05422664 3.719614869
117.0334912 2.805221853
121.0284058 9.910349064
135.0440559 8.437695255
227.0702706 17.60580178
229.0859207 2.539343832
237.0546206 6.622730597
255.0651853 21.40864903
273.0757499 7.892910839

Name: +ve in-silico MS/MS by CFM-ID for XEDONBRPTABQFB-UHFFFAOYSA-N
ID: XEDONBRPTABQFB-UHFFFAOYSA-N
Comment: Energy2
Num peaks: 27
39.02292652 1.295733276
49.00727645 2.555979395
51.02292652 4.263871962
63.02292652 2.226827122
65.00219107 1.887246486
65.03857658 3.39725896
67.01784114 1.181548258
75.02292652 1.897915794
79.01784114 1.483070669
91.05422664 15.07306304
93.0334912 1.413211341
105.0334912 3.027371258
107.0127558 1.048897024
107.0491413 1.157162649
117.0334912 5.109615433
119.0491413 2.463099383
121.0284058 9.444594655
123.0440559 1.209908368
135.0440559 8.849932341
137.0233204 1.233002417
155.0491413 1.559715011
157.0647913 1.573935013
181.0284058 1.398445824
185.0597059 2.072049497
211.075356 1.466396538
227.0702706 1.336147827
237.0546206 0.8945844473

Name: +ve in-silico MS/MS by CFM-ID for UQGVUYNHDKMLSE-LLVKDONJSA-N
ID: UQGVUYNHDKMLSE-LLVKDONJSA-N
Comment: Energy0
Num peaks: 6
117.0334912 5.014044901
119.0491413 2.578982864
121.0647913 3.20334402
153.0182351 8.809632729
255.0651853 12.46472587
273.0757499 53.75389961

Name: +ve in-silico MS/MS by CFM-ID for UQGVUYNHDKMLSE-LLVKDONJSA-N
ID: UQGVUYNHDKMLSE-LLVKDONJSA-N
Comment: Energy1
Num peaks: 16
95.04914126 2.402993824
105.0334912 6.386776606
107.0491413 11.54706153
109.0647913 1.765887865
119.0491413 2.18550353
121.0647913 3.182473936
137.0233204 3.224174601
147.0440559 1.664262724
153.0182351 12.3706718
165.0182351 1.577126424
167.0338851 1.717195097
229.0495352 1.66855312
243.0651853 3.359416979
245.0808353 5.481655296
255.0651853 8.259056558
273.0757499 14.59211372

Name: +ve in-silico MS/MS by CFM-ID for UQGVUYNHDKMLSE-LLVKDONJSA-N
ID: UQGVUYNHDKMLSE-LLVKDONJSA-N
Comment: Energy2
Num peaks: 29
39.02292652 1.131526775
49.00727645 4.563860086
63.02292652 1.762120534
65.03857658 1.884660022
67.01784114 1.295588847
69.0334912 1.350519577
75.02292652 6.577862436
77.03857658 3.355872024
79.05422664 3.393786379
81.0334912 0.9259651243
83.01275576 1.43654207
85.02840582 1.610756059
89.03857658 2.808558894
91.05422664 2.255211475
93.06987671 1.22581315
95.04914126 2.372913445
97.02840582 0.8670438274
103.0542266 1.065134536
105.0334912 6.125533612
107.0491413 4.007050176
111.0076704 1.104655971
117.0334912 10.70568943
119.0491413 2.459482459
121.0647913 1.069278245
125.0233204 1.233817528
133.0284058 0.9512079255
137.0233204 6.159919203
153.0182351 5.178224304
245.0808353 1.450136121

Name: +ve in-silico MS/MS by CFM-ID for XDLSRIVPCBODNQ-YRFMYUJQSA-N
ID: XDLSRIVPCBODNQ-YRFMYUJQSA-N
Comment: Energy0
Num peaks: 7
107.0491413 5.887754887
149.0597059 3.328929483
155.0491413 2.237645998
171.0440559 11.45134612
173.0597059 27.29424906
215.0702706 8.294480585
233.0808353 22.02915714

Name: +ve in-silico MS/MS by CFM-ID for XDLSRIVPCBODNQ-YRFMYUJQSA-N
ID: XDLSRIVPCBODNQ-YRFMYUJQSA-N
Comment: Energy1
Num peaks: 28
39.02292652 3.092804485
43.01784114 0.9814283929
49.00727645 0.986592029
51.02292652 1.89114581
53.00219107 0.9643919354
67.01784114 2.061945853
79.05422664 4.10419768
81.0334912 1.001712118
95.01275576 4.94695011
97.02840582 3.286745828
105.0334912 1.238316775
107.0491413 17.80720838
109.0647913 2.007111028
119.0491413 1.470610844
125.0233204 2.302119472
133.0284058 1.624605362
135.0440559 1.293699506
137.0597059 4.097735455
155.0491413 1.226969534
157.0284058 1.102905937
159.0440559 1.679010278
161.0597059 1.38588423
171.0440559 1.604759792
173.0597059 10.6616262
185.0597059 0.9948451825
205.0859207 0.9991715672
215.0702706 2.719106282
233.0808353 3.252963857

Name: +ve in-silico MS/MS by CFM-ID for XDLSRIVPCBODNQ-YRFMYUJQSA-N
ID: XDLSRIVPCBODNQ-YRFMYUJQSA-N
Comment: Energy2
Num peaks: 22
39.02292652 3.95830976
49.00727645 4.821843873
51.02292652 4.552463793
53.00219107 2.108622208
53.03857658 1.424080113
55.01784114 2.74674333
63.02292652 4.759697226
65.00219107 4.354531607
65.03857658 1.96468374
67.01784114 4.410453085
77.00219107 1.394703372
79.01784114 1.76538719
79.05422664 6.092408444
81.0334912 3.307339232
91.05422664 2.996945957
95.01275576 2.361205245
105.0334912 4.823344758
107.0127558 3.254638916
107.0491413 15.59598702
109.0284058 1.183271573
125.0233204 1.178489967
131.0491413 1.206501122

Name: +ve in-silico MS/MS by CFM-ID for VRGZEPNGEFBVIZ-UHFFFAOYSA-N
ID: VRGZEPNGEFBVIZ-UHFFFAOYSA-N
Comment: Energy0
Num peaks: 6
105.0334912 0.7648923398
123.0440559 1.482027896
225.0546206 0.8482838131
227.0702706 1.549150273
237.0546206 12.94632818
255.0651853 78.63967221

Name: +ve in-silico MS/MS by CFM-ID for VRGZEPNGEFBVIZ-UHFFFAOYSA-N
ID: VRGZEPNGEFBVIZ-UHFFFAOYSA-N
Comment: Energy1
Num peaks: 6
105.0334912 12.9663819
149.0233204 3.837683758
151.0389705 17.07493576
227.0702706 25.75980563
237.0546206 7.513901544
255.0651853 17.18233677

Name: +ve in-silico MS/MS by CFM-ID for VRGZEPNGEFBVIZ-UHFFFAOYSA-N
ID: VRGZEPNGEFBVIZ-UHFFFAOYSA-N
Comment: Energy2
Num peaks: 23
39.02292652 1.395559208
49.00727645 6.561336399
51.02292652 5.84592777
53.03857658 1.426753471
55.01784114 1.299494933
63.02292652 1.684830625
77.00219107 1.743918468
79.01784114 2.727538149
79.05422664 2.53240291
105.0334912 16.74017297
123.0440559 5.084032271
151.0389705 1.431084932
153.0334912 1.644224994
155.0491413 2.812820212
167.0491413 4.60954491
181.0284058 4.679618666
183.0440559 2.481411602
209.0597059 3.61961742
211.0389705 1.298532002
227.0702706 2.279349873
229.0495352 1.505145825
237.0546206 6.237875732
239.0338851 1.310056687

Name: +ve in-silico MS/MS by CFM-ID for ALIUJDACFKDRMB-UHFFFAOYSA-N
ID: ALIUJDACFKDRMB-UHFFFAOYSA-N
Comment: Energy0
Num peaks: 6
187.075356 18.50388153
189.0910061 2.489826733
201.0546206 6.109305456
203.0702706 1.39534821
215.0702706 16.88049384
233.0808353 50.4801958

Name: +ve in-silico MS/MS by CFM-ID for ALIUJDACFKDRMB-UHFFFAOYSA-N
ID: ALIUJDACFKDRMB-UHFFFAOYSA-N
Comment: Energy1
Num peaks: 6
157.0647913 2.733728494
187.075356 34.36092994
189.0910061 5.167634662
201.0546206 6.341321042
215.0702706 21.71433273
233.0808353 17.43950071

Name: +ve in-silico MS/MS by CFM-ID for ALIUJDACFKDRMB-UHFFFAOYSA-N
ID: ALIUJDACFKDRMB-UHFFFAOYSA-N
Comment: Energy2
Num peaks: 19
15.02292652 1.851318727
39.02292652 1.324222228
51.02292652 1.495665378
57.0334912 1.374521364
79.01784114 1.627541947
131.0491413 10.20301889
133.0647913 2.353483929
145.0284058 1.978715418
145.0647913 1.246982201
147.0440559 1.537457801
157.0647913 18.20433253
159.0440559 1.78716079
159.0804414 4.070775386
173.0597059 8.676097698
185.0597059 4.899572996
187.075356 10.88814381
189.0910061 1.233924179
201.0546206 3.913039395
217.0495352 2.066060589

Name: +ve in-silico MS/MS by CFM-ID for KOUAZSKCURTENM-ZFWWWQNUSA-N
ID: KOUAZSKCURTENM-ZFWWWQNUSA-N
Comment: Energy0
Num peaks: 6
95.04914126 1.364247515
111.0440559 3.916632459
123.0440559 12.63341395
137.0233204 4.553176689
255.0651853 13.68329817
273.0757499 54.05565033

Name: +ve in-silico MS/MS by CFM-ID for KOUAZSKCURTENM-ZFWWWQNUSA-N
ID: KOUAZSKCURTENM-ZFWWWQNUSA-N
Comment: Energy1
Num peaks: 11
95.04914126 6.51186687
105.0334912 4.126464191
121.0284058 2.302551436
123.0440559 18.12564509
137.0233204 14.37022582
151.0389705 1.580953688
179.0338851 2.072380066
243.0651853 2.318521401
245.0808353 6.081308239
255.0651853 8.250105997
273.0757499 14.73296805

Name: +ve in-silico MS/MS by CFM-ID for KOUAZSKCURTENM-ZFWWWQNUSA-N
ID: KOUAZSKCURTENM-ZFWWWQNUSA-N
Comment: Energy2
Num peaks: 19
41.00219107 1.435525433
53.00219107 1.395637492
67.01784114 6.902479237
69.0334912 3.797892712
79.01784114 3.20879397
81.0334912 4.905492527
91.01784114 2.041206916
92.99710569 1.888937649
93.0334912 3.298664071
95.01275576 3.738135385
95.04914126 7.436278366
105.0334912 7.247786589
107.0127558 2.403289212
109.0284058 5.807253192
111.0440559 7.665575982
121.0284058 3.430639254
123.0440559 3.899169725
135.0440559 1.736202294
137.0233204 7.856958803

Name: +ve in-silico MS/MS by CFM-ID for SNIFRXDDBTXTHE-JTQLQIEISA-N
ID: SNIFRXDDBTXTHE-JTQLQIEISA-N
Comment: Energy0
Num peaks: 6
163.0389705 2.077384888
175.075356 3.290139055
177.0182351 2.775894274
189.0910061 3.322856509
215.0702706 3.93767759
233.0808353 67.41399403

Name: +ve in-silico MS/MS by CFM-ID for SNIFRXDDBTXTHE-JTQLQIEISA-N
ID: SNIFRXDDBTXTHE-JTQLQIEISA-N
Comment: Energy1
Num peaks: 12
43.05422664 2.12742041
69.0334912 2.165036076
71.04914126 5.352036669
173.0597059 3.743264451
175.075356 8.386894201
177.0182351 4.561215336
187.075356 2.621421138
189.0910061 3.876539412
203.0702706 3.99495645
205.0859207 12.55214098
215.0702706 7.153095948
233.0808353 24.41383605

Name: +ve in-silico MS/MS by CFM-ID for SNIFRXDDBTXTHE-JTQLQIEISA-N
ID: SNIFRXDDBTXTHE-JTQLQIEISA-N
Comment: Energy2
Num peaks: 23
39.02292652 2.766865003
41.03857658 1.23192204
49.00727645 4.134661099
51.02292652 1.257169779
65.03857658 15.44740056
69.0334912 1.015454103
105.0334912 11.43463507
107.0491413 2.291344172
119.0491413 7.807772552
121.0647913 1.592928883
132.9920203 1.596072601
133.0284058 2.495707426
135.0440559 1.94215806
145.0284058 1.755845989
145.0647913 1.017333756
147.0440559 3.086162584
147.0804414 2.324204751
149.0233204 4.726126142
161.0233204 1.850451715
163.0389705 1.278250289
173.0597059 2.024537708
175.075356 1.070255705
177.0182351 6.027035797

Name: +ve in-silico MS/MS by CFM-ID for GPDJGLOROGNHJD-NSHDSACASA-N
ID: GPDJGLOROGNHJD-NSHDSACASA-N
Comment: Energy0
Num peaks: 7
101.0385766 4.843475237
103.0542266 2.554678171
105.0698767 3.159156674
141.0182351 3.369975357
169.0131497 7.764966274
255.0651853 9.135348189
273.0757499 51.2489372

Name: +ve in-silico MS/MS by CFM-ID for GPDJGLOROGNHJD-NSHDSACASA-N
ID: GPDJGLOROGNHJD-NSHDSACASA-N
Comment: Energy1
Num peaks: 17
79.05422664 1.674955585
91.05422664 8.88604916
103.0542266 1.903769005
105.0334912 1.550884143
105.0698767 3.380146059
107.0491413 3.512767073
125.0233204 1.616720489
131.0491413 1.801948345
141.0182351 1.768015974
151.002585 9.039538798
153.0182351 7.980752769
166.9974996 3.696208077
169.0131497 9.224960558
243.0651853 2.098732432
245.0808353 4.864592601
255.0651853 5.402939939
273.0757499 12.80157117

Name: +ve in-silico MS/MS by CFM-ID for GPDJGLOROGNHJD-NSHDSACASA-N
ID: GPDJGLOROGNHJD-NSHDSACASA-N
Comment: Energy2
Num peaks: 31
39.02292652 1.646291513
41.00219107 1.552794326
49.00727645 3.802942122
51.02292652 1.746100997
63.02292652 1.544139679
67.01784114 0.9233113995
75.02292652 1.928037272
79.05422664 2.706091805
83.01275576 1.214603188
89.03857658 0.8430279048
91.05422664 3.127567657
96.99202031 1.392668117
99.00767038 1.091872838
101.0385766 19.62767035
103.0542266 4.421839923
105.0334912 2.78695181
105.0698767 3.263576862
107.0491413 1.687697232
107.0855268 0.9066726937
111.0076704 1.7251054
113.0233204 1.042504669
125.0233204 1.177375206
129.0334912 1.507858841
141.0182351 2.546988282
147.0076704 0.9019121249
151.002585 4.45811137
151.0389705 1.152746436
153.0182351 3.533325761
166.9974996 0.9200522937
169.0131497 1.016493471
229.0495352 0.8177275874

Name: +ve in-silico MS/MS by CFM-ID for JLEOTFZRJGKSAD-HNNXBMFYSA-N
ID: JLEOTFZRJGKSAD-HNNXBMFYSA-N
Comment: Energy0
Num peaks: 6
107.0491413 0.6128562448
137.0233204 3.629445174
227.0702706 4.261048935
229.0859207 0.6323009177
255.0651853 17.87863113
273.0757499 67.21586528

Name: +ve in-silico MS/MS by CFM-ID for JLEOTFZRJGKSAD-HNNXBMFYSA-N
ID: JLEOTFZRJGKSAD-HNNXBMFYSA-N
Comment: Energy1
Num peaks: 10
107.0491413 1.860739834
133.0284058 4.012513649
135.0440559 3.769979721
137.0233204 4.503119714
137.0597059 3.866358959
227.0702706 6.113132535
243.0651853 9.447992045
245.0808353 5.111177452
255.0651853 21.08367505
273.0757499 20.67443018

Name: +ve in-silico MS/MS by CFM-ID for JLEOTFZRJGKSAD-HNNXBMFYSA-N
ID: JLEOTFZRJGKSAD-HNNXBMFYSA-N
Comment: Energy2
Num peaks: 31
41.03857658 0.93058187
49.00727645 2.102518972
51.02292652 1.114394009
53.03857658 1.654846156
63.02292652 0.9100434077
65.00219107 1.905477318
65.03857658 2.304472613
67.01784114 1.014809435
79.01784114 1.094595283
79.05422664 1.905116854
92.99710569 3.193548033
93.0334912 1.880102831
95.01275576 2.876909714
107.0491413 8.80170282
109.0647913 1.069842053
119.0491413 1.113537825
121.0284058 3.902386978
133.0284058 6.120639346
135.0440559 2.119072696
137.0233204 8.071430819
161.0233204 0.9501059283
199.075356 2.467802187
209.0597059 2.745073257
211.075356 4.316230023
225.0546206 0.9760111192
227.0702706 5.715481033
231.0651853 0.9660190604
237.0546206 2.103588625
243.0651853 1.084960514
255.0651853 3.035861117
257.0444498 1.587365333

Name: +ve in-silico MS/MS by CFM-ID for LOVZSALKTQAHBD-ZDUSSCGKSA-N
ID: LOVZSALKTQAHBD-ZDUSSCGKSA-N
Comment: Energy0
Num peaks: 6
73.02840582 4.076259926
189.0546206 2.839104447
191.0702706 1.76994236
215.0702706 18.06838779
217.0495352 3.133665715
233.0808353 58.99245725

Name: +ve in-silico MS/MS by CFM-ID for LOVZSALKTQAHBD-ZDUSSCGKSA-N
ID: LOVZSALKTQAHBD-ZDUSSCGKSA-N
Comment: Energy1
Num peaks: 8
159.0440559 10.47478136
173.0597059 2.274516175
189.0546206 3.876942343
191.0702706 2.503320061
197.0597059 5.60864437
215.0702706 27.95588811
217.0495352 2.981289487
233.0808353 26.17032546

Name: +ve in-silico MS/MS by CFM-ID for LOVZSALKTQAHBD-ZDUSSCGKSA-N
ID: LOVZSALKTQAHBD-ZDUSSCGKSA-N
Comment: Energy2
Num peaks: 23
43.01784114 3.207060257
55.01784114 7.909998439
68.99710569 5.28888721
71.01275576 1.006796522
73.02840582 2.765165371
91.01784114 1.058357486
93.0334912 1.562804111
95.04914126 2.289556719
103.0542266 1.904531408
105.0334912 8.17114886
107.0491413 2.231608785
117.0334912 2.262520996
119.0491413 3.328360517
121.0284058 0.9533159666
121.0647913 5.9786143
129.0334912 5.705213028
131.0491413 9.358137378
133.0284058 4.830222066
143.0491413 1.082529272
147.0440559 3.983278785
149.0597059 3.675733215
197.0597059 0.9475320447
215.0702706 0.9558642772

Name: +ve in-silico MS/MS by CFM-ID for WBOKDUZHHCSUBJ-ONEGZZNKSA-N
ID: WBOKDUZHHCSUBJ-ONEGZZNKSA-N
Comment: Energy0
Num peaks: 7
161.0597059 2.769729941
179.0702706 5.17161325
191.0702706 3.104629647
203.0702706 5.639807172
205.0859207 2.491644669
215.0702706 20.77757578
233.0808353 41.28783434

Name: +ve in-silico MS/MS by CFM-ID for WBOKDUZHHCSUBJ-ONEGZZNKSA-N
ID: WBOKDUZHHCSUBJ-ONEGZZNKSA-N
Comment: Energy1
Num peaks: 20
39.02292652 1.242333807
41.00219107 2.52525709
53.00219107 2.036722942
55.01784114 8.039860735
73.02840582 1.278176798
145.0284058 1.303224176
147.0440559 1.430700841
149.0597059 2.64677359
151.075356 1.537855379
159.0440559 1.33483183
161.0597059 7.178187805
163.075356 1.812453953
177.0546206 1.938090166
179.0702706 12.01626478
191.0702706 1.283714775
201.0546206 1.242176504
203.0702706 3.66758925
205.0859207 1.673840742
215.0702706 13.81507019
233.0808353 12.22542755

Name: +ve in-silico MS/MS by CFM-ID for WBOKDUZHHCSUBJ-ONEGZZNKSA-N
ID: WBOKDUZHHCSUBJ-ONEGZZNKSA-N
Comment: Energy2
Num peaks: 31
25.00727645 1.366675042
39.02292652 0.8630805839
41.00219107 3.007346677
43.01784114 2.35887785
49.00727645 1.074087781
51.02292652 1.497768684
53.00219107 3.410834227
55.01784114 13.96547768
57.0334912 1.446680648
65.00219107 1.449453569
73.02840582 3.355708157
77.00219107 1.433271627
103.0178411 1.46477507
105.0334912 1.13763829
107.0491413 2.981179594
123.0440559 1.786294796
131.0491413 4.89939387
133.0647913 1.61362097
135.0440559 2.09290889
137.0597059 2.709577052
145.0647913 0.9916673934
147.0440559 5.824510111
149.0597059 3.990609351
161.0597059 6.231292887
163.0389705 2.890177632
163.075356 1.195151094
173.0233204 1.099531767
179.0702706 1.806546416
185.0597059 0.8994659947
187.075356 0.9087680829
189.0546206 1.005003056

Name: +ve in-silico MS/MS by CFM-ID for FAONUQZIWJCFMJ-UHFFFAOYSA-N
ID: FAONUQZIWJCFMJ-UHFFFAOYSA-N
Comment: Energy0
Num peaks: 6
233.0444498 0.8090662549
241.0495352 4.145815148
243.0651853 1.057177607
255.0651853 15.00737601
257.0444498 1.308992376
273.0757499 73.26411206

Name: +ve in-silico MS/MS by CFM-ID for FAONUQZIWJCFMJ-UHFFFAOYSA-N
ID: FAONUQZIWJCFMJ-UHFFFAOYSA-N
Comment: Energy1
Num peaks: 6
231.0651853 6.079900814
241.0495352 6.615650649
245.0808353 3.593106433
255.0651853 18.26505243
257.0444498 2.737300576
273.0757499 43.50820311

Name: +ve in-silico MS/MS by CFM-ID for FAONUQZIWJCFMJ-UHFFFAOYSA-N
ID: FAONUQZIWJCFMJ-UHFFFAOYSA-N
Comment: Energy2
Num peaks: 26
39.02292652 2.476658936
41.03857658 1.286448461
57.0334912 1.241950033
65.00219107 5.241509981
67.01784114 2.856520321
83.01275576 1.465553405
109.0284058 2.318756548
161.0597059 1.515434746
163.0389705 2.190888295
175.0389705 1.28305406
177.0182351 1.781507443
189.0546206 5.47465194
199.0389705 4.390824419
201.0546206 2.626045813
203.0338851 2.308066904
205.0495352 4.444738562
213.0546206 3.484469289
215.0338851 8.276822576
225.0546206 5.772235286
227.0702706 1.949143756
229.0495352 2.601539452
231.0287997 1.921145347
233.0444498 1.600150365
241.0495352 3.602041121
255.0651853 4.052898824
257.0444498 4.387524751

Name: +ve in-silico MS/MS by CFM-ID for IDDJLWFUDAQMQK-XHDPSFHLSA-N
ID: IDDJLWFUDAQMQK-XHDPSFHLSA-N
Comment: Energy0
Num peaks: 6
191.0338851 2.254797679
241.0495352 1.901288458
243.0651853 0.9241813471
255.0651853 8.659544248
257.0444498 1.780549143
273.0757499 77.49208634

Name: +ve in-silico MS/MS by CFM-ID for IDDJLWFUDAQMQK-XHDPSFHLSA-N
ID: IDDJLWFUDAQMQK-XHDPSFHLSA-N
Comment: Energy1
Num peaks: 13
39.02292652 4.548496768
191.0338851 2.344154999
215.0338851 1.611342181
225.0546206 1.950635717
227.0702706 2.920063095
229.0495352 3.523427895
229.0859207 3.222607854
241.0495352 3.459772337
243.0651853 2.571979154
245.0808353 12.88712954
255.0651853 9.410646406
257.0444498 2.209476042
273.0757499 29.90988531

Name: +ve in-silico MS/MS by CFM-ID for IDDJLWFUDAQMQK-XHDPSFHLSA-N
ID: IDDJLWFUDAQMQK-XHDPSFHLSA-N
Comment: Energy2
Num peaks: 31
39.02292652 5.130080776
49.00727645 2.144276314
81.0334912 2.755964201
109.0284058 1.737011127
119.0127558 1.946434902
121.0284058 2.665677698
135.0440559 2.084217302
147.0440559 1.921762183
151.0389705 3.016206043
171.0440559 1.309137235
173.0233204 1.310889071
175.0389705 2.013490293
191.0338851 1.707736533
197.0597059 1.943711645
199.0389705 1.730424225
201.0546206 4.870656908
203.0338851 1.50456565
203.0702706 2.012729049
213.0546206 1.490895852
215.0338851 3.413080342
217.0495352 1.389093386
219.0651853 1.845181007
225.0546206 3.572735473
227.0702706 3.175584849
229.0495352 1.733923183
231.0651853 2.650186919
239.0338851 1.541660458
241.0495352 1.330115046
245.0808353 1.542104536
255.0651853 2.552818161
257.0444498 1.986575043

Name: +ve in-silico MS/MS by CFM-ID for KNAQBKDAHWGDBG-ZETCQYMHSA-N
ID: KNAQBKDAHWGDBG-ZETCQYMHSA-N
Comment: Energy0
Num peaks: 6
227.0338851 5.63388358
229.0495352 10.13320866
233.0444498 9.008735524
245.0444498 2.691531813
255.0651853 13.65902754
273.0757499 41.97672168

Name: +ve in-silico MS/MS by CFM-ID for KNAQBKDAHWGDBG-ZETCQYMHSA-N
ID: KNAQBKDAHWGDBG-ZETCQYMHSA-N
Comment: Energy1
Num peaks: 18
71.01275576 6.026080589
175.0389705 1.420584805
177.0546206 1.969724259
201.0546206 2.502496047
203.0338851 2.757997759
205.0495352 3.546951068
215.0338851 1.834520429
219.0651853 5.069381859
227.0338851 3.21329387
229.0495352 10.19590866
231.0287997 4.140716841
231.0651853 2.467982038
233.0444498 5.401173874
245.0444498 2.088742057
245.0808353 2.54739021
247.0600999 20.62566512
255.0651853 2.864862742
273.0757499 1.808728763

Name: +ve in-silico MS/MS by CFM-ID for KNAQBKDAHWGDBG-ZETCQYMHSA-N
ID: KNAQBKDAHWGDBG-ZETCQYMHSA-N
Comment: Energy2
Num peaks: 31
39.02292652 1.888551633
41.00219107 4.587517188
43.01784114 1.384197482
53.00219107 1.340076856
57.0334912 1.630249857
65.00219107 1.362305501
68.99710569 3.893834362
71.01275576 2.788513038
81.0334912 1.852632941
131.0491413 2.775632289
135.0440559 1.828917854
157.0284058 1.296395385
159.0440559 2.581163942
163.0389705 1.681778429
173.0597059 3.903826578
175.0389705 1.242517515
177.0546206 1.675333964
197.0233204 1.208204349
199.0389705 1.132349823
201.0546206 1.620733994
203.0338851 1.719385608
205.0495352 1.420932149
211.0389705 2.364450515
213.0182351 2.123687724
213.0546206 2.843404711
215.0338851 5.308422801
227.0338851 7.793264992
229.0495352 5.954676744
245.0444498 1.520802646
255.0651853 1.583252898
257.0444498 1.380965831

Name: +ve in-silico MS/MS by CFM-ID for SRVOZHBUHVINKL-UHFFFAOYSA-N
ID: SRVOZHBUHVINKL-UHFFFAOYSA-N
Comment: Energy0
Num peaks: 6
107.0491413 1.31365485
121.0284058 0.7981641664
135.0440559 0.735326082
227.0702706 0.9844900502
237.0546206 24.93941658
255.0651853 67.08293145

Name: +ve in-silico MS/MS by CFM-ID for SRVOZHBUHVINKL-UHFFFAOYSA-N
ID: SRVOZHBUHVINKL-UHFFFAOYSA-N
Comment: Energy1
Num peaks: 8
105.0334912 3.032954201
121.0284058 14.22302096
133.0284058 10.02014685
135.0440559 11.99959901
225.0546206 4.209752111
227.0702706 13.67286449
237.0546206 12.07660793
255.0651853 11.83817083

Name: +ve in-silico MS/MS by CFM-ID for SRVOZHBUHVINKL-UHFFFAOYSA-N
ID: SRVOZHBUHVINKL-UHFFFAOYSA-N
Comment: Energy2
Num peaks: 29
39.02292652 2.483803795
49.00727645 4.062567961
51.02292652 2.123151048
53.00219107 1.960584918
53.03857658 2.174386507
65.00219107 1.048357485
65.03857658 1.889461346
77.00219107 1.423507177
77.03857658 1.121055078
79.01784114 1.312339599
79.05422664 2.23485278
91.05422664 1.76643022
93.0334912 2.215191783
105.0334912 9.610662935
107.0491413 2.893671053
121.0284058 6.523327614
133.0284058 4.293768536
135.0440559 1.74511765
185.0233204 1.163765289
185.0597059 1.014263396
195.0440559 1.090644625
199.075356 1.371612028
207.0440559 1.900160662
209.0233204 1.163771695
209.0597059 9.347933071
211.0389705 1.241440105
225.0546206 1.334060594
227.0702706 1.400617082
237.0546206 8.461781676

Name: +ve in-silico MS/MS by CFM-ID for GIIJGJLVDMQDQS-UHFFFAOYSA-N
ID: GIIJGJLVDMQDQS-UHFFFAOYSA-N
Comment: Energy0
Num peaks: 6
151.0389705 0.5811500884
241.0495352 5.631372179
243.0651853 1.708035831
255.0651853 12.18821882
257.0444498 0.8119297111
273.0757499 74.95223008

Name: +ve in-silico MS/MS by CFM-ID for GIIJGJLVDMQDQS-UHFFFAOYSA-N
ID: GIIJGJLVDMQDQS-UHFFFAOYSA-N
Comment: Energy1
Num peaks: 6
55.01784114 2.154374602
241.0495352 9.581819742
243.0651853 4.224498585
245.0808353 8.031728848
255.0651853 13.25096215
273.0757499 43.37691854

Name: +ve in-silico MS/MS by CFM-ID for GIIJGJLVDMQDQS-UHFFFAOYSA-N
ID: GIIJGJLVDMQDQS-UHFFFAOYSA-N
Comment: Energy2
Num peaks: 31
15.02292652 1.812322496
51.02292652 2.747416046
55.01784114 1.747032972
67.01784114 1.291812189
71.01275576 1.228739998
79.01784114 2.20731659
81.0334912 1.480434643
97.02840582 1.080359082
107.0491413 1.983170316
109.0284058 1.553497182
113.0233204 1.66434929
123.0440559 3.430549321
139.0389705 1.283873287
149.0233204 2.863254569
151.0389705 2.281071341
165.0182351 1.498586513
171.0440559 3.040077535
185.0233204 1.070303097
187.0389705 3.015076054
199.0389705 2.199905617
201.0546206 2.89765826
213.0546206 2.99876762
215.0338851 1.891354452
225.0546206 7.318808779
227.0338851 2.385980738
227.0702706 3.105820658
229.0495352 2.775037129
241.0495352 4.206433914
243.0651853 1.220771166
255.0651853 3.265142844
257.0444498 2.515871339

Name: +ve in-silico MS/MS by CFM-ID for KOCSGSHVBGSKOI-UHFFFAOYSA-N
ID: KOCSGSHVBGSKOI-UHFFFAOYSA-N
Comment: Energy0
Num peaks: 6
201.0546206 5.510934511
203.0702706 4.996122983
205.0859207 1.294202772
215.0702706 9.619076143
217.0495352 0.8486607839
233.0808353 73.84136656

Name: +ve in-silico MS/MS by CFM-ID for KOCSGSHVBGSKOI-UHFFFAOYSA-N
ID: KOCSGSHVBGSKOI-UHFFFAOYSA-N
Comment: Energy1
Num peaks: 6
189.0546206 2.463570543
201.0546206 8.871125361
203.0702706 9.250801798
205.0859207 5.630628302
215.0702706 13.1817828
233.0808353 41.75126984

Name: +ve in-silico MS/MS by CFM-ID for KOCSGSHVBGSKOI-UHFFFAOYSA-N
ID: KOCSGSHVBGSKOI-UHFFFAOYSA-N
Comment: Energy2
Num peaks: 30
15.02292652 1.204400833
25.00727645 1.288044545
41.00219107 2.03027767
53.00219107 1.25903713
55.01784114 1.83538557
57.0334912 2.577095427
103.0178411 1.118225555
105.0334912 2.450749991
129.0334912 2.646008788
131.0491413 3.988185176
135.0440559 1.711691412
145.0284058 1.573241543
145.0647913 1.813445915
147.0440559 3.232047747
157.0284058 1.874881009
159.0440559 7.41933933
161.0597059 3.471292728
163.0389705 1.027715248
171.0440559 1.758435334
173.0597059 5.004136827
179.0702706 1.308900464
185.0233204 1.464885102
185.0597059 5.241046881
187.0389705 5.311335266
187.075356 3.055572175
189.0546206 4.716927191
201.0546206 2.792621562
203.0702706 2.230035801
215.0702706 2.526723797
217.0495352 2.597186543

Name: +ve in-silico MS/MS by CFM-ID for VPFPRRFNKURUNF-UHFFFAOYSA-N
ID: VPFPRRFNKURUNF-UHFFFAOYSA-N
Comment: Energy0
Num peaks: 6
83.01275576 0.9098978209
85.02840582 4.673902842
241.0495352 1.272388971
255.0651853 19.08350015
257.0444498 1.308093984
273.0757499 65.25211753

Name: +ve in-silico MS/MS by CFM-ID for VPFPRRFNKURUNF-UHFFFAOYSA-N
ID: VPFPRRFNKURUNF-UHFFFAOYSA-N
Comment: Energy1
Num peaks: 19
85.02840582 6.514007672
159.0440559 1.825971056
161.0597059 1.904298289
163.0389705 1.227308601
185.0233204 1.755147943
187.0389705 4.670374715
189.0546206 5.702220255
201.0546206 1.171396963
219.0651853 1.667282655
229.0495352 4.204933589
231.0287997 1.549891421
231.0651853 1.755197363
241.0495352 2.004341734
243.0651853 2.07551612
245.0808353 6.311837401
247.0600999 9.825191463
255.0651853 10.26176777
257.0444498 1.556347834
273.0757499 14.11804552

Name: +ve in-silico MS/MS by CFM-ID for VPFPRRFNKURUNF-UHFFFAOYSA-N
ID: VPFPRRFNKURUNF-UHFFFAOYSA-N
Comment: Energy2
Num peaks: 31
41.00219107 4.100458246
53.00219107 6.216255787
55.01784114 3.924300799
57.0334912 2.090040961
69.0334912 1.710011138
71.01275576 1.616311659
83.01275576 2.67049116
85.02840582 3.495204646
105.0334912 1.103167016
107.0491413 1.719715859
133.0284058 1.06917785
135.0440559 1.033430364
159.0440559 2.434421195
161.0233204 2.168490711
163.0389705 1.603463477
171.0440559 1.073545284
173.0597059 2.275028625
187.002585 1.256608816
187.0389705 2.285355448
189.0182351 1.687706738
191.0338851 1.195650113
199.0389705 1.358930669
213.0182351 1.275857192
215.0338851 3.739110776
217.0495352 1.829574454
225.0546206 1.626170053
229.0495352 6.294294448
231.0287997 4.127407062
243.0287997 1.018792222
255.0651853 2.314878891
257.0444498 1.837584759

Name: +ve in-silico MS/MS by CFM-ID for GLWFCJOUIQRVSV-DUXPYHPUSA-N
ID: GLWFCJOUIQRVSV-DUXPYHPUSA-N
Comment: Energy0
Num peaks: 6
135.0440559 4.717915207
151.0389705 1.730426296
241.0495352 4.302031324
243.0651853 5.699760923
255.0651853 8.383560925
273.0757499 60.62247057

Name: +ve in-silico MS/MS by CFM-ID for GLWFCJOUIQRVSV-DUXPYHPUSA-N
ID: GLWFCJOUIQRVSV-DUXPYHPUSA-N
Comment: Energy1
Num peaks: 21
41.00219107 1.634524103
43.01784114 2.654208728
125.0233204 5.385332192
135.0440559 7.04621735
147.0440559 1.457694794
149.0233204 1.254220646
149.0597059 1.142382934
151.0389705 3.438804293
159.0440559 4.129775133
169.0284058 2.742960613
171.0440559 4.001737101
175.075356 1.531799647
213.0546206 4.096996685
225.0546206 2.496079783
227.0702706 2.123761939
241.0495352 3.280288668
243.0651853 4.050637051
245.0808353 1.245090182
255.0651853 6.482470833
257.0444498 1.816439754
273.0757499 18.14712498

Name: +ve in-silico MS/MS by CFM-ID for GLWFCJOUIQRVSV-DUXPYHPUSA-N
ID: GLWFCJOUIQRVSV-DUXPYHPUSA-N
Comment: Energy2
Num peaks: 31
49.00727645 3.036602915
51.02292652 1.687972768
55.01784114 1.364976288
57.0334912 1.72665853
68.99710569 1.190690441
91.05422664 1.530746411
101.0385766 4.636955116
105.0334912 3.646422908
107.0491413 3.206730548
117.0334912 3.165220461
119.0127558 1.501767317
125.0233204 1.413930255
125.0385766 1.636447698
127.0542266 1.117951322
135.0440559 3.452125207
145.0284058 1.885177547
147.0440559 1.719163499
159.0440559 1.088664385
169.0284058 2.459088736
171.0440559 3.299490383
173.0597059 1.425559298
187.0389705 1.826672934
189.0546206 2.061283168
197.0597059 2.365829806
211.075356 1.239977909
213.0546206 2.320601346
225.0546206 3.793403258
227.0702706 3.492953048
229.0495352 1.426629291
241.0495352 1.709241929
243.0651853 1.210993111

Name: +ve in-silico MS/MS by CFM-ID for LLFACEFXSUBTHF-UHFFFAOYSA-N
ID: LLFACEFXSUBTHF-UHFFFAOYSA-N
Comment: Energy0
Num peaks: 6
189.0546206 1.996501822
191.0702706 2.06427242
197.0597059 2.234466079
215.0702706 19.85833449
217.0495352 3.327042755
233.0808353 63.4029459

Name: +ve in-silico MS/MS by CFM-ID for LLFACEFXSUBTHF-UHFFFAOYSA-N
ID: LLFACEFXSUBTHF-UHFFFAOYSA-N
Comment: Energy1
Num peaks: 9
43.01784114 2.376468681
173.0597059 1.999022476
187.0389705 2.594462885
189.0546206 4.559091057
191.0702706 8.704339346
197.0597059 3.514023947
215.0702706 20.07525866
217.0495352 2.732701624
233.0808353 33.44952408

Name: +ve in-silico MS/MS by CFM-ID for LLFACEFXSUBTHF-UHFFFAOYSA-N
ID: LLFACEFXSUBTHF-UHFFFAOYSA-N
Comment: Energy2
Num peaks: 31
25.00727645 1.222310956
39.02292652 1.363960959
41.00219107 1.209567923
43.01784114 1.634553895
49.00727645 2.427856845
51.02292652 17.53753045
53.03857658 1.811884281
55.05422664 1.5720173
79.01784114 1.945794782
117.0334912 0.9027242998
133.0284058 1.671682622
135.0440559 4.922175291
143.0127558 1.14645757
147.0440559 1.774222036
151.0389705 2.106907428
157.0284058 1.321237868
159.0076704 1.43356918
161.0233204 3.097334558
163.0389705 3.379276251
165.0546206 1.218409181
171.0440559 2.288333175
173.0233204 0.9535294726
173.0597059 2.461914841
175.0389705 1.604931263
187.0389705 1.07044026
189.0546206 1.142749111
197.0597059 6.839471777
199.0389705 3.835016005
205.0495352 0.9241354077
215.0702706 3.228228471
217.0495352 1.945845289

Name: +ve in-silico MS/MS by CFM-ID for QSLRRPCBNMVEHD-UHFFFAOYSA-N
ID: QSLRRPCBNMVEHD-UHFFFAOYSA-N
Comment: Energy0
Num peaks: 6
167.0338851 0.5549318952
241.0495352 8.054210961
243.0651853 2.077145606
255.0651853 12.61728612
257.0444498 1.025222613
273.0757499 71.12036795

Name: +ve in-silico MS/MS by CFM-ID for QSLRRPCBNMVEHD-UHFFFAOYSA-N
ID: QSLRRPCBNMVEHD-UHFFFAOYSA-N
Comment: Energy1
Num peaks: 6
219.0651853 2.89567109
241.0495352 13.05545982
245.0808353 3.915809705
255.0651853 14.89035799
257.0444498 2.539197367
273.0757499 43.62527787

Name: +ve in-silico MS/MS by CFM-ID for QSLRRPCBNMVEHD-UHFFFAOYSA-N
ID: QSLRRPCBNMVEHD-UHFFFAOYSA-N
Comment: Energy2
Num peaks: 31
39.02292652 1.995467396
51.02292652 1.857198847
55.01784114 1.446026757
57.0334912 1.395794169
67.01784114 1.543880323
81.0334912 1.697964064
97.02840582 2.093945616
107.0127558 1.310740016
107.0491413 1.833364183
121.0284058 1.70900781
139.0389705 2.116940932
149.0233204 3.437389715
151.0389705 1.243425849
167.0338851 1.429387346
175.0389705 1.659907642
185.0233204 3.408102848
187.0389705 2.822228719
199.0389705 5.944703081
201.0182351 1.542334045
201.0546206 2.073469762
203.0338851 2.050739065
213.0546206 2.101343847
215.0338851 2.893717464
217.0495352 2.74224304
225.0546206 8.097071241
227.0702706 2.490172952
229.0495352 2.745508728
241.0495352 4.829131522
243.0651853 1.334681958
255.0651853 2.866425974
257.0444498 2.966999958

Name: +ve in-silico MS/MS by CFM-ID for WGCGFUKYNXWJMM-UHFFFAOYSA-N
ID: WGCGFUKYNXWJMM-UHFFFAOYSA-N
Comment: Energy0
Num peaks: 6
85.02840582 0.4289456799
171.0440559 0.8990414687
185.0597059 0.4849376576
211.0389705 0.4869021075
237.0546206 54.46965554
255.0651853 38.84637795

Name: +ve in-silico MS/MS by CFM-ID for WGCGFUKYNXWJMM-UHFFFAOYSA-N
ID: WGCGFUKYNXWJMM-UHFFFAOYSA-N
Comment: Energy1
Num peaks: 11
67.01784114 3.289860389
83.01275576 2.487294428
85.02840582 4.597771684
171.0440559 14.72422064
173.0597059 2.022778688
185.0597059 5.958034128
209.0597059 2.952456302
225.0546206 1.852985326
227.0702706 6.09168854
237.0546206 29.79972075
255.0651853 6.752318536

Name: +ve in-silico MS/MS by CFM-ID for WGCGFUKYNXWJMM-UHFFFAOYSA-N
ID: WGCGFUKYNXWJMM-UHFFFAOYSA-N
Comment: Energy2
Num peaks: 24
25.00727645 1.672655931
39.02292652 1.579233108
41.00219107 9.206603409
41.03857658 1.625430661
43.01784114 1.709077194
49.00727645 4.370074589
53.00219107 4.40743494
55.01784114 2.100059481
65.00219107 5.41909327
67.01784114 3.873772451
68.99710569 1.43290824
91.05422664 1.845788054
101.0385766 1.228176655
103.0542266 1.328498936
155.0491413 3.143669794
167.0491413 2.319088916
169.0647913 1.274931885
171.0440559 4.883889646
185.0597059 3.278945402
195.0440559 5.535714898
209.0597059 4.794016027
211.0389705 2.125990752
237.0546206 9.064368621
239.0338851 2.271837363

Name: +ve in-silico MS/MS by CFM-ID for VOZJBFJHMHRLDN-ZUVMSYQZSA-N
ID: VOZJBFJHMHRLDN-ZUVMSYQZSA-N
Comment: Energy0
Num peaks: 8
159.0440559 3.901571718
161.0597059 1.476927887
183.0440559 4.548840928
201.0546206 29.27294022
203.0702706 5.636188093
205.0859207 2.2681855
215.0702706 3.284712601
233.0808353 30.04449484

Name: +ve in-silico MS/MS by CFM-ID for VOZJBFJHMHRLDN-ZUVMSYQZSA-N
ID: VOZJBFJHMHRLDN-ZUVMSYQZSA-N
Comment: Energy1
Num peaks: 21
39.02292652 0.9159801937
79.01784114 1.065681241
85.02840582 1.209392744
97.02840582 3.19206383
111.0440559 2.036228644
123.0440559 0.9640602435
131.0491413 1.49864402
135.0440559 4.55961803
145.0284058 1.258064213
145.0647913 1.364464981
147.0440559 1.698739911
159.0440559 16.83380592
161.0597059 5.794702823
171.0440559 1.050827273
173.0597059 7.71795274
183.0440559 2.622982961
185.0597059 1.128112634
201.0546206 9.59894664
203.0702706 2.668969723
215.0702706 2.906030921
233.0808353 10.43369621

Name: +ve in-silico MS/MS by CFM-ID for VOZJBFJHMHRLDN-ZUVMSYQZSA-N
ID: VOZJBFJHMHRLDN-ZUVMSYQZSA-N
Comment: Energy2
Num peaks: 31
25.00727645 3.009293851
39.02292652 2.886566084
41.00219107 1.07709228
49.00727645 3.069401476
51.02292652 3.087454828
55.01784114 1.682850994
59.01275576 1.150758449
63.02292652 2.46436461
67.01784114 2.87998644
73.00727645 1.803572708
79.01784114 1.146267022
89.03857658 1.984733599
101.0385766 2.587858001
105.0334912 2.122220752
115.0542266 3.965484063
117.0334912 1.369311151
125.0385766 1.319653577
127.0542266 3.635319175
129.0334912 1.254225503
131.0491413 6.174769572
135.0440559 1.58579728
143.0491413 2.403835266
145.0284058 1.157539954
147.0440559 1.401368049
155.0491413 3.167057288
159.0440559 3.413993454
171.0440559 2.335892964
173.0597059 2.102546577
185.0597059 1.481446987
187.075356 2.669173674
201.0546206 1.306096287

Name: +ve in-silico MS/MS by CFM-ID for QIMWCSPXMQZZSR-UTOQUPLUSA-N
ID: QIMWCSPXMQZZSR-UTOQUPLUSA-N
Comment: Energy0
Num peaks: 16
53.03857658 1.125223946
55.05422664 0.7629687021
80.96409131 2.305047061
93.06987671 1.070966939
98.974656 1.032555818
107.0855268 1.060406688
117.0698767 0.9544991286
121.1011768 3.989209222
133.1011768 5.423142577
135.1168269 14.49300315
136.9903061 0.7983973952
137.132477 1.33394406
177.0216062 0.8120309119
215.0736418 6.704525627
217.0529063 3.182018454
233.0842064 35.52022614

Name: +ve in-silico MS/MS by CFM-ID for QIMWCSPXMQZZSR-UTOQUPLUSA-N
ID: QIMWCSPXMQZZSR-UTOQUPLUSA-N
Comment: Energy1
Num peaks: 20
39.02292652 1.518315852
41.03857658 2.874435637
51.02292652 3.232896398
53.03857658 2.897828925
55.05422664 1.761226154
65.03857658 1.29627196
67.05422664 2.19552194
80.96409131 1.421160694
81.06987671 2.747176747
91.05422664 2.992506583
93.06987671 2.680828843
95.08552677 1.717517201
98.974656 1.317441516
121.1011768 1.375018992
131.0855268 1.881149427
133.1011768 3.144458744
135.1168269 41.2958683
137.132477 1.321272724
215.0736418 1.390288578
233.0842064 1.257351707

Name: +ve in-silico MS/MS by CFM-ID for QIMWCSPXMQZZSR-UTOQUPLUSA-N
ID: QIMWCSPXMQZZSR-UTOQUPLUSA-N
Comment: Energy2
Num peaks: 22
39.02292652 10.65175996
41.03857658 9.368252713
51.02292652 5.657549955
53.03857658 8.611642374
55.05422664 2.656641864
63.02292652 4.456535648
65.03857658 5.085155616
67.05422664 7.222829247
77.03857658 3.012507956
79.05422664 4.10906985
81.06987671 4.612982493
91.05422664 1.214790231
93.06987671 1.962907781
95.08552677 1.130701042
103.0542266 0.9923302297
107.0855268 1.646728578
109.1011768 1.242002834
117.0698767 1.469531959
121.1011768 1.918051952
131.0855268 1.246745586
135.1168269 1.143053287
137.132477 0.9944350271

Name: +ve in-silico MS/MS by CFM-ID for BBTJEDKAAANBGV-UHFFFAOYSA-N
ID: BBTJEDKAAANBGV-UHFFFAOYSA-N
Comment: Energy0
Num peaks: 6
57.0334912 1.987815216
85.02840582 3.880253454
229.0495352 11.6917634
241.0495352 1.39533477
255.0651853 15.64775288
273.0757499 50.63991724

Name: +ve in-silico MS/MS by CFM-ID for BBTJEDKAAANBGV-UHFFFAOYSA-N
ID: BBTJEDKAAANBGV-UHFFFAOYSA-N
Comment: Energy1
Num peaks: 27
57.0334912 1.173005918
85.02840582 5.027935993
159.0440559 1.922534865
161.0597059 1.385595383
163.0389705 1.34216084
175.0389705 1.725216429
185.0233204 1.191611874
187.0389705 3.52871926
189.0546206 3.308680446
201.0546206 1.413552141
203.0338851 5.23300191
203.0702706 1.799455457
213.0546206 1.218102366
215.0338851 3.294511969
217.0495352 1.3826791
219.0651853 1.303898462
229.0495352 5.191380435
231.0287997 2.963557984
231.0651853 4.393882288
233.0444498 3.593762859
241.0495352 1.476031497
243.0287997 2.318999596
243.0651853 2.973272451
245.0808353 4.232462158
247.0600999 6.16415754
255.0651853 5.387281018
273.0757499 5.506284977

Name: +ve in-silico MS/MS by CFM-ID for BBTJEDKAAANBGV-UHFFFAOYSA-N
ID: BBTJEDKAAANBGV-UHFFFAOYSA-N
Comment: Energy2
Num peaks: 31
31.01784114 1.231309593
39.02292652 1.987358045
41.00219107 3.309023139
41.03857658 1.142106047
53.00219107 4.591170046
55.01784114 4.352589343
57.0334912 2.724445373
71.04914126 1.694257835
83.01275576 3.450107168
85.02840582 3.32373283
119.0491413 2.682680639
133.0284058 1.382046357
145.0284058 2.367031999
147.0440559 1.456010111
159.0440559 4.192578981
161.0233204 1.459405902
161.0597059 2.004596978
173.0233204 2.000023034
173.0597059 1.692444521
175.0389705 1.640037668
183.0440559 1.029700795
185.0233204 1.337806863
185.0597059 1.433289961
187.0389705 2.269804661
199.0389705 1.530029658
201.0546206 2.87050185
213.0546206 2.494147201
215.0338851 3.011426122
215.0702706 1.006508168
229.0495352 3.173558442
255.0651853 1.430831756

Name: +ve in-silico MS/MS by CFM-ID for MVBDFLSLETZWHN-UHFFFAOYSA-N
ID: MVBDFLSLETZWHN-UHFFFAOYSA-N
Comment: Energy0
Num peaks: 6
91.05422664 2.515179863
119.0491413 1.036122481
137.0233204 0.4182141842
227.0702706 1.236655538
237.0546206 25.08318901
255.0651853 67.43581606

Name: +ve in-silico MS/MS by CFM-ID for MVBDFLSLETZWHN-UHFFFAOYSA-N
ID: MVBDFLSLETZWHN-UHFFFAOYSA-N
Comment: Energy1
Num peaks: 6
117.0334912 6.178208589
119.0491413 17.11489901
137.0233204 8.99251775
227.0702706 24.08610188
237.0546206 14.47616091
255.0651853 13.86880448

Name: +ve in-silico MS/MS by CFM-ID for MVBDFLSLETZWHN-UHFFFAOYSA-N
ID: MVBDFLSLETZWHN-UHFFFAOYSA-N
Comment: Energy2
Num peaks: 17
49.00727645 5.396267242
51.02292652 1.815942526
65.03857658 4.498238896
75.02292652 1.437301859
91.05422664 19.65773944
93.06987671 1.664335122
117.0334912 3.011602337
119.0491413 4.045558283
137.0233204 1.394391979
169.0647913 2.555288507
185.0597059 1.265383642
195.0440559 2.072373576
199.075356 2.805339409
209.0597059 2.405163153
211.0389705 5.072275923
227.0702706 3.825318038
237.0546206 17.79853445

Name: +ve in-silico MS/MS by CFM-ID for HVFFTDDDEQDGLK-UHFFFAOYSA-N
ID: HVFFTDDDEQDGLK-UHFFFAOYSA-N
Comment: Energy0
Num peaks: 6
129.0546206 2.037988603
187.0389705 3.421600542
197.0597059 5.611224133
201.0546206 2.556905475
215.0702706 40.65958
233.0808353 31.46332675

Name: +ve in-silico MS/MS by CFM-ID for HVFFTDDDEQDGLK-UHFFFAOYSA-N
ID: HVFFTDDDEQDGLK-UHFFFAOYSA-N
Comment: Energy1
Num peaks: 23
39.02292652 1.893868852
41.00219107 1.346110235
43.01784114 1.5078033
45.0334912 13.1799319
47.04914126 2.691163509
53.00219107 6.624225216
57.0334912 1.255350216
67.01784114 2.146541053
80.99710569 6.395194052
85.02840582 1.558411988
105.0334912 4.044126409
109.0284058 1.070562353
111.0440559 1.834715391
125.0233204 1.175953842
129.0546206 1.606943685
185.0597059 1.190019562
187.075356 2.54305611
197.0597059 5.381770344
201.0546206 2.153061914
203.0702706 1.427229374
205.0859207 3.552967521
215.0702706 11.82063888
233.0808353 3.6512851

Name: +ve in-silico MS/MS by CFM-ID for HVFFTDDDEQDGLK-UHFFFAOYSA-N
ID: HVFFTDDDEQDGLK-UHFFFAOYSA-N
Comment: Energy2
Num peaks: 31
25.00727645 8.803418647
27.02292652 1.93476543
39.02292652 7.02247337
41.00219107 1.240230302
45.0334912 1.267271328
49.00727645 0.9381350568
51.02292652 1.137915446
53.00219107 16.05744646
55.01784114 4.955296798
57.0334912 1.987953738
65.00219107 2.156930544
67.01784114 0.7560536449
71.01275576 0.866284117
79.05422664 1.825675426
80.99710569 1.396399828
81.06987671 0.9800011254
85.02840582 1.28698317
97.02840582 1.232404888
99.04405588 0.7373295404
105.0334912 8.638106379
109.0284058 0.7915097057
111.0440559 1.586828703
129.0334912 2.208348308
133.0284058 1.981178381
143.0491413 1.031462329
145.0647913 1.111849462
185.0597059 1.193109989
187.0389705 1.372620964
197.0597059 1.877152422
215.0702706 1.031148754
217.0495352 0.8300626575

Name: +ve in-silico MS/MS by CFM-ID for KCAVPBLHZJMMLN-UHFFFAOYSA-N
ID: KCAVPBLHZJMMLN-UHFFFAOYSA-N
Comment: Energy0
Num peaks: 6
107.0491413 2.755882221
133.0284058 2.213484065
135.0440559 2.536627339
139.0389705 4.494925557
255.0651853 5.809247752
273.0757499 74.28546135

Name: +ve in-silico MS/MS by CFM-ID for KCAVPBLHZJMMLN-UHFFFAOYSA-N
ID: KCAVPBLHZJMMLN-UHFFFAOYSA-N
Comment: Energy1
Num peaks: 8
107.0491413 4.251941658
133.0284058 4.381634965
135.0440559 5.965580619
139.0389705 1.993994698
149.0233204 4.191831978
245.0808353 17.70681296
255.0651853 9.72762244
273.0757499 33.07936254

Name: +ve in-silico MS/MS by CFM-ID for KCAVPBLHZJMMLN-UHFFFAOYSA-N
ID: KCAVPBLHZJMMLN-UHFFFAOYSA-N
Comment: Energy2
Num peaks: 20
39.02292652 3.018028429
65.00219107 4.432831743
65.03857658 2.711972477
67.01784114 2.31626578
79.05422664 7.519214658
81.0334912 7.283679688
89.00219107 2.15506106
91.01784114 4.945157306
91.05422664 2.281508961
93.0334912 3.56615615
105.0334912 2.85110696
107.0127558 1.801330008
107.0491413 14.82332504
117.0334912 3.000964059
121.0284058 2.902526319
123.0440559 1.882582324
133.0284058 5.15516592
135.0440559 3.306113933
149.0233204 3.171049171
255.0651853 1.588230376

Name: +ve in-silico MS/MS by CFM-ID for ZLEKXXXCHQHHFH-UHFFFAOYSA-N
ID: ZLEKXXXCHQHHFH-UHFFFAOYSA-N
Comment: Energy0
Num peaks: 6
39.02292652 0.9752181583
41.03857658 2.040159602
55.05422664 25.34826624
57.06987671 1.199615318
215.0702706 1.445289143
233.0808353 63.44605501

Name: +ve in-silico MS/MS by CFM-ID for ZLEKXXXCHQHHFH-UHFFFAOYSA-N
ID: ZLEKXXXCHQHHFH-UHFFFAOYSA-N
Comment: Energy1
Num peaks: 6
39.02292652 10.64015296
41.03857658 18.44108593
43.05422664 4.272921511
55.05422664 23.48329759
205.0859207 7.996683765
233.0808353 18.22186694

Name: +ve in-silico MS/MS by CFM-ID for ZLEKXXXCHQHHFH-UHFFFAOYSA-N
ID: ZLEKXXXCHQHHFH-UHFFFAOYSA-N
Comment: Energy2
Num peaks: 8
39.02292652 11.90103829
41.03857658 5.956520078
53.00219107 1.419717312
55.05422664 52.80183004
57.06987671 2.301067051
119.0127558 1.67603588
121.0284058 3.941145484
133.0284058 1.324803061

Name: +ve in-silico MS/MS by CFM-ID for LSLXUDALHVEMQB-CYBMUJFWSA-N
ID: LSLXUDALHVEMQB-CYBMUJFWSA-N
Comment: Energy0
Num peaks: 6
117.0334912 4.979873342
121.0647913 3.179892084
153.0182351 8.709737615
179.0338851 3.44183396
255.0651853 12.22499326
273.0757499 53.06763445

Name: +ve in-silico MS/MS by CFM-ID for LSLXUDALHVEMQB-CYBMUJFWSA-N
ID: LSLXUDALHVEMQB-CYBMUJFWSA-N
Comment: Energy1
Num peaks: 14
51.02292652 1.332628175
105.0334912 9.347174678
119.0491413 1.830663728
121.0284058 1.503246061
121.0647913 2.944729348
137.0233204 10.4225889
151.0389705 2.147150298
153.0182351 13.2182368
167.0338851 1.347436507
179.0338851 4.283470436
243.0651853 2.032243062
245.0808353 5.625234197
255.0651853 8.916761238
273.0757499 15.27309725

Name: +ve in-silico MS/MS by CFM-ID for LSLXUDALHVEMQB-CYBMUJFWSA-N
ID: LSLXUDALHVEMQB-CYBMUJFWSA-N
Comment: Energy2
Num peaks: 31
39.02292652 1.390636065
41.00219107 1.416719164
41.03857658 3.618149685
43.01784114 1.107539207
49.00727645 3.960174438
51.02292652 1.781056462
53.00219107 1.392695771
67.01784114 1.226984978
75.02292652 4.412431303
77.00219107 2.579511706
81.0334912 1.054874418
83.01275576 1.143056924
89.03857658 2.401606784
93.06987671 1.257199148
105.0334912 2.582959122
111.0440559 1.192018977
117.0334912 10.02930509
119.0491413 2.832332861
121.0284058 2.26357463
125.0233204 1.241509835
133.0284058 1.301340785
135.0440559 1.988511642
137.0233204 6.226716438
145.0284058 1.284335542
149.0233204 2.337982539
151.0389705 2.121475119
153.0182351 7.164037181
167.0338851 1.172728482
179.0338851 1.540079848
231.0651853 1.027735436
245.0808353 1.385883088

Name: +ve in-silico MS/MS by CFM-ID for UJYIYFMMZPFRGH-BQYQJAHWSA-N
ID: UJYIYFMMZPFRGH-BQYQJAHWSA-N
Comment: Energy0
Num peaks: 6
91.05422664 3.894376801
93.06987671 2.123586781
103.0542266 2.736716867
181.0131497 7.524294733
255.0651853 6.683078029
273.0757499 59.16592786

Name: +ve in-silico MS/MS by CFM-ID for UJYIYFMMZPFRGH-BQYQJAHWSA-N
ID: UJYIYFMMZPFRGH-BQYQJAHWSA-N
Comment: Energy1
Num peaks: 16
79.05422664 1.032228851
91.05422664 7.275356731
93.06987671 2.322826162
101.0385766 1.529900996
103.0542266 12.44279356
115.0542266 2.830161021
117.0698767 2.818030998
171.0440559 1.272393372
173.0597059 1.146625809
181.0131497 17.00506125
193.0131497 1.473961327
195.0287997 3.70086856
241.0495352 1.380073792
255.0651853 4.877201718
257.0444498 1.0937467
273.0757499 18.72239602

Name: +ve in-silico MS/MS by CFM-ID for UJYIYFMMZPFRGH-BQYQJAHWSA-N
ID: UJYIYFMMZPFRGH-BQYQJAHWSA-N
Comment: Energy2
Num peaks: 31
39.02292652 4.568208129
41.00219107 1.825765505
45.0334912 0.7834635904
49.00727645 2.917093719
51.02292652 1.487484036
53.00219107 1.913535136
55.01784114 0.7765350176
63.02292652 1.480504734
65.00219107 1.83434063
65.03857658 0.9570098426
67.01784114 0.7885418529
71.01275576 1.721733267
75.02292652 1.286437645
83.01275576 1.208272552
89.03857658 1.153510798
91.05422664 5.82749002
93.06987671 1.575085931
101.0385766 7.58579898
103.0542266 4.342073613
105.0698767 2.112275284
115.0542266 7.220393578
117.0698767 7.018952121
125.0385766 1.028548699
141.0334912 5.006657162
143.0491413 2.564200854
151.002585 0.8563519994
154.9974996 0.8632031769
155.0491413 0.9998252981
169.0131497 0.9850844524
181.0131497 1.504810183
257.0444498 0.8814665051

Name: +ve in-silico MS/MS by CFM-ID for FNTNBRDMWJABMO-SSDOTTSWSA-N
ID: FNTNBRDMWJABMO-SSDOTTSWSA-N
Comment: Energy0
Num peaks: 6
107.0491413 1.329202368
139.0389705 2.942028595
237.0546206 4.256835131
241.0495352 2.47740027
255.0651853 34.10612794
273.0757499 42.97892838

Name: +ve in-silico MS/MS by CFM-ID for FNTNBRDMWJABMO-SSDOTTSWSA-N
ID: FNTNBRDMWJABMO-SSDOTTSWSA-N
Comment: Energy1
Num peaks: 14
107.0491413 3.547068114
109.0284058 1.434579609
119.0127558 1.590386564
121.0284058 1.791611812
135.0440559 10.66572186
137.0233204 3.446298184
139.0389705 6.308490492
225.0546206 1.513542136
227.0702706 1.881881632
237.0546206 7.131287076
241.0495352 2.492681962
245.0808353 7.574867344
255.0651853 16.65898245
273.0757499 14.32221737

Name: +ve in-silico MS/MS by CFM-ID for FNTNBRDMWJABMO-SSDOTTSWSA-N
ID: FNTNBRDMWJABMO-SSDOTTSWSA-N
Comment: Energy2
Num peaks: 31
41.00219107 1.055918772
45.0334912 1.074286342
49.00727645 4.105534935
51.02292652 1.687643482
55.01784114 1.333861698
67.01784114 4.358270599
69.0334912 1.814826659
79.01784114 1.74243444
91.01784114 0.954873552
93.0334912 1.273135122
95.01275576 0.9694021566
107.0491413 1.974908136
109.0284058 1.926179818
111.0440559 0.9538687848
121.0284058 1.8089965
135.0440559 4.594749431
159.0076704 3.096620926
159.0440559 1.152025761
161.0233204 4.299871488
163.0389705 3.83829602
185.0233204 5.444730646
187.0389705 4.130818353
201.0546206 1.004193292
213.0546206 0.9625280517
215.0338851 6.345087166
223.0389705 2.117920702
225.0546206 2.434308568
227.0702706 0.8980437669
237.0546206 2.937207347
239.0338851 1.389979255
255.0651853 1.620727425

Name: +ve in-silico MS/MS by CFM-ID for TYUZNCUSMBTHNZ-UHFFFAOYSA-N
ID: TYUZNCUSMBTHNZ-UHFFFAOYSA-N
Comment: Energy0
Num peaks: 6
187.075356 1.336490339
189.0910061 0.992003807
201.0546206 1.588564251
203.0702706 4.381737662
205.0859207 1.27886938
233.0808353 86.80669738

Name: +ve in-silico MS/MS by CFM-ID for TYUZNCUSMBTHNZ-UHFFFAOYSA-N
ID: TYUZNCUSMBTHNZ-UHFFFAOYSA-N
Comment: Energy1
Num peaks: 6
187.075356 1.85471543
201.0546206 4.942259664
203.0702706 2.585391063
207.0651853 1.425772179
217.0495352 2.586010889
233.0808353 81.31334522

Name: +ve in-silico MS/MS by CFM-ID for TYUZNCUSMBTHNZ-UHFFFAOYSA-N
ID: TYUZNCUSMBTHNZ-UHFFFAOYSA-N
Comment: Energy2
Num peaks: 13
15.02292652 1.943390711
47.01275576 1.621047393
49.00727645 5.134139499
51.02292652 5.573745835
55.01784114 5.598644581
133.0647913 9.075299521
145.0647913 10.61221297
157.0647913 7.058013199
173.0597059 13.2168423
187.075356 9.866680291
189.0546206 4.699893663
189.0910061 3.2284349
203.0702706 2.524495411

Name: +ve in-silico MS/MS by CFM-ID for RFENQGQGMLPVJM-UHFFFAOYSA-N
ID: RFENQGQGMLPVJM-UHFFFAOYSA-N
Comment: Energy0
Num peaks: 6
153.0182351 0.5799033144
241.0495352 4.192294085
243.0651853 1.070023336
255.0651853 15.02357324
257.0444498 1.298153235
273.0757499 74.41241518

Name: +ve in-silico MS/MS by CFM-ID for RFENQGQGMLPVJM-UHFFFAOYSA-N
ID: RFENQGQGMLPVJM-UHFFFAOYSA-N
Comment: Energy1
Num peaks: 6
231.0651853 1.315913755
241.0495352 7.314067536
245.0808353 5.454478797
255.0651853 19.06737626
257.0444498 3.408962313
273.0757499 48.7065775

Name: +ve in-silico MS/MS by CFM-ID for RFENQGQGMLPVJM-UHFFFAOYSA-N
ID: RFENQGQGMLPVJM-UHFFFAOYSA-N
Comment: Energy2
Num peaks: 31
39.02292652 4.60799867
41.00219107 1.121506911
49.00727645 1.066807323
63.02292652 1.662997102
65.03857658 1.838055406
79.01784114 2.38267705
81.0334912 1.458352393
83.01275576 1.042440314
95.04914126 1.190001249
133.0284058 1.709900351
137.0597059 1.19642211
153.0182351 2.27452003
163.0389705 1.910745102
189.0546206 1.532289592
191.0338851 1.231451319
199.0389705 3.790979839
201.0182351 2.450447014
201.0546206 4.093611596
203.0338851 1.124527265
203.0702706 1.407614949
213.0546206 1.174340128
215.0338851 2.751446229
217.0495352 2.167401467
225.0546206 7.596371453
227.0702706 4.478456373
229.0495352 1.772977923
231.0651853 1.450575968
241.0495352 5.155980169
245.0808353 1.655129712
255.0651853 5.717991956
257.0444498 4.863966124

Name: +ve in-silico MS/MS by CFM-ID for LMXDYBJTJGPZPD-UHFFFAOYSA-N
ID: LMXDYBJTJGPZPD-UHFFFAOYSA-N
Comment: Energy0
Num peaks: 6
105.0334912 0.7777847471
121.0284058 0.6477472681
123.0440559 1.370689392
227.0702706 0.9756543787
237.0546206 53.75719147
255.0651853 38.12408774

Name: +ve in-silico MS/MS by CFM-ID for LMXDYBJTJGPZPD-UHFFFAOYSA-N
ID: LMXDYBJTJGPZPD-UHFFFAOYSA-N
Comment: Energy1
Num peaks: 9
105.0334912 9.46265055
133.0284058 7.641600922
147.0076704 4.435686448
149.0233204 6.373723157
151.0389705 5.516854609
209.0597059 12.79222106
227.0702706 9.909325019
237.0546206 22.34914071
255.0651853 5.087497856

Name: +ve in-silico MS/MS by CFM-ID for LMXDYBJTJGPZPD-UHFFFAOYSA-N
ID: LMXDYBJTJGPZPD-UHFFFAOYSA-N
Comment: Energy2
Num peaks: 19
39.02292652 1.279794345
49.00727645 2.949537294
51.02292652 2.472678839
53.00219107 1.220223824
79.05422664 2.196379875
81.06987671 1.298153482
105.0334912 11.69552712
121.0284058 6.384254738
123.0440559 2.420678225
133.0284058 6.651927513
147.0076704 4.060099697
149.0233204 1.245584011
195.0440559 3.163719008
207.0440559 2.45354654
209.0233204 1.152881561
209.0597059 17.83729922
211.0389705 2.381595314
237.0546206 7.615357007
239.0338851 1.822984469

Name: +ve in-silico MS/MS by CFM-ID for FVUZCFUZMSCPCK-UHFFFAOYSA-N
ID: FVUZCFUZMSCPCK-UHFFFAOYSA-N
Comment: Energy0
Num peaks: 6
85.02840582 4.698387094
171.0440559 0.8566118774
225.0546206 0.9689105393
227.0702706 0.9450124294
237.0546206 10.11748139
255.0651853 77.26769519

Name: +ve in-silico MS/MS by CFM-ID for FVUZCFUZMSCPCK-UHFFFAOYSA-N
ID: FVUZCFUZMSCPCK-UHFFFAOYSA-N
Comment: Energy1
Num peaks: 8
85.02840582 7.708662197
171.0440559 15.03156998
185.0597059 4.325741708
195.0440559 2.971917338
225.0546206 3.605739715
227.0702706 18.74670504
237.0546206 7.332382022
255.0651853 20.73602393

Name: +ve in-silico MS/MS by CFM-ID for FVUZCFUZMSCPCK-UHFFFAOYSA-N
ID: FVUZCFUZMSCPCK-UHFFFAOYSA-N
Comment: Energy2
Num peaks: 23
41.00219107 4.379651525
53.00219107 7.073622946
55.01784114 5.310673482
57.0334912 3.544887582
83.01275576 2.200706123
85.02840582 3.308066557
115.0542266 2.640905564
117.0334912 3.786246637
119.0491413 1.319470986
129.0334912 3.222429682
141.0334912 1.567462654
143.0491413 5.784674156
145.0647913 1.482970099
155.0491413 8.589993564
167.0491413 2.908558519
171.0440559 9.135037702
185.0597059 1.710821736
195.0440559 1.803925829
197.0597059 1.80303023
209.0597059 1.743353106
211.0389705 2.558496706
227.0702706 1.82243089
237.0546206 2.826356158

Name: +ve in-silico MS/MS by CFM-ID for MUKYVRVYBBYJSI-UHFFFAOYSA-N
ID: MUKYVRVYBBYJSI-UHFFFAOYSA-N
Comment: Energy0
Num peaks: 6
213.0546206 1.825798843
215.0702706 2.186579571
231.0651853 1.972824754
245.0808353 0.6268963787
255.0651853 34.26465486
273.0757499 53.79954332

Name: +ve in-silico MS/MS by CFM-ID for MUKYVRVYBBYJSI-UHFFFAOYSA-N
ID: MUKYVRVYBBYJSI-UHFFFAOYSA-N
Comment: Energy1
Num peaks: 14
121.0284058 2.397956123
123.0440559 2.024775526
151.0389705 2.299153768
213.0546206 2.752664925
215.0702706 4.263838907
225.0546206 1.893833387
227.0702706 3.10327915
229.0495352 3.777901176
231.0651853 5.946525453
243.0651853 4.621110668
245.0808353 10.55152204
255.0651853 19.84255211
257.0444498 2.593995298
273.0757499 14.46878868

Name: +ve in-silico MS/MS by CFM-ID for MUKYVRVYBBYJSI-UHFFFAOYSA-N
ID: MUKYVRVYBBYJSI-UHFFFAOYSA-N
Comment: Energy2
Num peaks: 28
39.02292652 1.752550566
53.00219107 1.020780161
55.01784114 1.095217299
65.03857658 1.167439802
117.0334912 1.477781984
119.0491413 1.160372767
121.0284058 6.903676506
123.0440559 1.298119003
135.0440559 2.4109642
143.0491413 1.381746692
145.0284058 2.041162758
145.0647913 3.116609344
161.0597059 2.027057321
171.0440559 2.351460832
173.0597059 2.595077656
183.0440559 2.333304036
185.0597059 4.810656123
187.075356 8.536457232
197.0597059 5.146737529
199.075356 5.397826748
201.0546206 3.223678181
203.0702706 1.550351945
213.0546206 7.589990314
215.0702706 3.111641032
227.0702706 1.253759444
229.0495352 2.225171511
231.0651853 2.095451378
255.0651853 1.064882986

Name: +ve in-silico MS/MS by CFM-ID for OVSYWZXDPOVKQU-AWEZNQCLSA-N
ID: OVSYWZXDPOVKQU-AWEZNQCLSA-N
Comment: Energy0
Num peaks: 6
133.0284058 5.111803358
135.0440559 3.759863381
137.0233204 9.259921468
137.0597059 3.56782424
255.0651853 11.19626741
273.0757499 55.38551166

Name: +ve in-silico MS/MS by CFM-ID for OVSYWZXDPOVKQU-AWEZNQCLSA-N
ID: OVSYWZXDPOVKQU-AWEZNQCLSA-N
Comment: Energy1
Num peaks: 11
111.0440559 1.706507111
121.0284058 11.32875854
135.0440559 4.457618932
137.0233204 16.05161938
137.0597059 4.226275058
163.0389705 5.240532633
231.0651853 2.155921796
243.0651853 2.468959545
245.0808353 5.810015268
255.0651853 9.065169352
273.0757499 19.14250106

Name: +ve in-silico MS/MS by CFM-ID for OVSYWZXDPOVKQU-AWEZNQCLSA-N
ID: OVSYWZXDPOVKQU-AWEZNQCLSA-N
Comment: Energy2
Num peaks: 20
41.00219107 1.612443405
49.00727645 4.406044239
65.03857658 3.119909951
67.01784114 2.018341917
91.01784114 7.992392357
93.0334912 1.646891634
95.01275576 1.71956148
95.04914126 2.426747531
107.0491413 2.232092087
109.0284058 2.498567967
109.0647913 1.284737071
117.0334912 2.216011237
119.0491413 3.519112914
121.0284058 6.436766657
133.0284058 17.72527755
135.0440559 5.632955228
137.0233204 8.098188189
137.0597059 2.057087165
161.0233204 2.041692776
231.0651853 1.477377806

Name: +ve in-silico MS/MS by CFM-ID for LRECTERUKIWTDT-UHFFFAOYSA-N
ID: LRECTERUKIWTDT-UHFFFAOYSA-N
Comment: Energy0
Num peaks: 6
15.02292652 0.9043910922
43.01784114 2.261730578
173.0597059 16.30838584
191.0702706 20.97233658
215.0702706 9.597201611
233.0808353 44.31150244

Name: +ve in-silico MS/MS by CFM-ID for LRECTERUKIWTDT-UHFFFAOYSA-N
ID: LRECTERUKIWTDT-UHFFFAOYSA-N
Comment: Energy1
Num peaks: 6
43.01784114 2.510364396
149.0597059 1.707629068
173.0597059 40.54964048
191.0702706 24.61735601
215.0702706 6.854021118
233.0808353 11.73459537

Name: +ve in-silico MS/MS by CFM-ID for LRECTERUKIWTDT-UHFFFAOYSA-N
ID: LRECTERUKIWTDT-UHFFFAOYSA-N
Comment: Energy2
Num peaks: 18
25.00727645 1.917902105
39.02292652 3.362619326
41.00219107 2.209033431
43.01784114 2.519226855
65.00219107 3.791822306
107.0491413 4.032929211
123.0440559 2.875575791
133.0284058 11.42213241
147.0440559 2.293785837
149.0233204 4.72993401
149.0597059 3.618784623
151.0389705 3.32116179
163.075356 2.07933719
173.0597059 20.78461709
175.0389705 4.190257384
189.0546206 2.217322058
191.0702706 3.101432859
197.0597059 2.173851592

Name: +ve in-silico MS/MS by CFM-ID for CVVJKMHDDJCIGC-SEYXRHQNSA-N
ID: CVVJKMHDDJCIGC-SEYXRHQNSA-N
Comment: Energy0
Num peaks: 6
113.0233204 3.277570162
121.0647913 5.955325248
149.0597059 1.470007797
201.0546206 2.779836556
203.0702706 1.240481107
233.0808353 73.88807308

Name: +ve in-silico MS/MS by CFM-ID for CVVJKMHDDJCIGC-SEYXRHQNSA-N
ID: CVVJKMHDDJCIGC-SEYXRHQNSA-N
Comment: Energy1
Num peaks: 9
41.00219107 18.89913953
79.05422664 3.852075
121.0647913 9.244999745
155.0338851 2.531284465
201.0546206 5.169768804
203.0702706 1.402343026
205.0859207 1.460769401
217.0495352 1.729944574
233.0808353 36.32558411

Name: +ve in-silico MS/MS by CFM-ID for CVVJKMHDDJCIGC-SEYXRHQNSA-N
ID: CVVJKMHDDJCIGC-SEYXRHQNSA-N
Comment: Energy2
Num peaks: 23
15.02292652 1.381504887
41.00219107 1.438635647
49.00727645 5.068413643
51.02292652 3.339218569
53.00219107 1.62791298
53.03857658 1.569979913
55.01784114 6.170909096
57.0334912 1.605575896
63.02292652 4.154983887
65.03857658 3.614488323
67.05422664 1.678519547
79.05422664 3.911863844
83.01275576 1.052035978
85.02840582 3.078443776
91.05422664 8.499012136
93.06987671 2.249514383
101.0385766 3.214109405
103.0542266 3.135908626
105.0334912 3.097902021
113.0233204 4.305590861
119.0491413 4.444648006
121.0647913 7.682993246
133.0647913 3.769420142

Name: +ve in-silico MS/MS by CFM-ID for IVNMXDMMZVLIRJ-UHFFFAOYSA-N
ID: IVNMXDMMZVLIRJ-UHFFFAOYSA-N
Comment: Energy0
Num peaks: 6
15.02292652 0.3651304865
241.0495352 5.585064623
243.0651853 1.677072439
255.0651853 13.10267054
257.0444498 1.056941034
273.0757499 74.01602551

Name: +ve in-silico MS/MS by CFM-ID for IVNMXDMMZVLIRJ-UHFFFAOYSA-N
ID: IVNMXDMMZVLIRJ-UHFFFAOYSA-N
Comment: Energy1
Num peaks: 6
219.0651853 2.080930152
241.0495352 10.49730355
245.0808353 4.122634585
255.0651853 15.55729448
257.0444498 2.628733512
273.0757499 45.91724229

Name: +ve in-silico MS/MS by CFM-ID for IVNMXDMMZVLIRJ-UHFFFAOYSA-N
ID: IVNMXDMMZVLIRJ-UHFFFAOYSA-N
Comment: Energy2
Num peaks: 31
39.02292652 2.970323815
51.02292652 1.320873917
55.01784114 1.92519515
57.0334912 1.401423287
77.00219107 1.404423248
79.01784114 2.77861723
81.0334912 2.093724473
83.01275576 1.570234258
97.02840582 3.7527006
107.0491413 1.852042036
123.0440559 2.173063816
135.0076704 1.466331706
137.0233204 1.510490207
139.0389705 3.380396184
149.0233204 4.719003498
151.0389705 1.535597418
167.0338851 1.425635541
175.0389705 2.323939018
185.0233204 1.309124313
189.0546206 1.3304302
199.0389705 4.751951564
203.0338851 1.330570561
213.0546206 1.378238942
215.0338851 1.406443228
217.0495352 1.673055199
225.0546206 8.029919964
227.0702706 2.774653119
229.0495352 1.705356551
241.0495352 4.094114927
255.0651853 3.421958058
257.0444498 3.50792023

Name: +ve in-silico MS/MS by CFM-ID for CSHWHERXXXVKKQ-UHFFFAOYSA-N
ID: CSHWHERXXXVKKQ-UHFFFAOYSA-N
Comment: Energy0
Num peaks: 6
107.0491413 0.6320930296
135.0440559 5.329793643
215.0338851 1.006139792
227.0702706 0.4697425487
237.0546206 10.54869083
255.0651853 80.23586428

Name: +ve in-silico MS/MS by CFM-ID for CSHWHERXXXVKKQ-UHFFFAOYSA-N
ID: CSHWHERXXXVKKQ-UHFFFAOYSA-N
Comment: Energy1
Num peaks: 6
107.0491413 2.863287742
135.0440559 12.79081014
225.0546206 1.708663423
227.0702706 23.99828741
237.0546206 10.51165418
255.0651853 33.78502336

Name: +ve in-silico MS/MS by CFM-ID for CSHWHERXXXVKKQ-UHFFFAOYSA-N
ID: CSHWHERXXXVKKQ-UHFFFAOYSA-N
Comment: Energy2
Num peaks: 21
39.02292652 7.278965983
41.03857658 2.667276183
49.00727645 3.048782454
53.00219107 1.733163186
63.02292652 1.131794491
65.00219107 1.469757924
65.03857658 4.490989758
77.00219107 1.510631474
79.05422664 1.448067402
107.0491413 12.11778478
119.0127558 2.012353128
135.0440559 9.09347337
147.0076704 2.148847328
159.0440559 1.607010641
187.0389705 2.351853765
199.075356 1.322534599
209.0597059 3.836931282
211.0389705 1.781472874
221.0233204 4.146305051
227.0702706 2.530128746
237.0546206 12.81069531

Name: +ve in-silico MS/MS by CFM-ID for LRCKMFKYRNMGRL-UHFFFAOYSA-N
ID: LRCKMFKYRNMGRL-UHFFFAOYSA-N
Comment: Energy0
Num peaks: 6
123.0440559 1.469927388
151.0389705 0.6030091673
225.0546206 1.177482869
227.0702706 1.24787711
237.0546206 13.90676424
255.0651853 77.97047956

Name: +ve in-silico MS/MS by CFM-ID for LRCKMFKYRNMGRL-UHFFFAOYSA-N
ID: LRCKMFKYRNMGRL-UHFFFAOYSA-N
Comment: Energy1
Num peaks: 6
105.0334912 13.41173673
149.0233204 7.975490194
151.0389705 17.48199684
227.0702706 23.60619702
237.0546206 8.422683861
255.0651853 16.82049182

Name: +ve in-silico MS/MS by CFM-ID for LRCKMFKYRNMGRL-UHFFFAOYSA-N
ID: LRCKMFKYRNMGRL-UHFFFAOYSA-N
Comment: Energy2
Num peaks: 25
15.02292652 1.232310871
39.02292652 2.302404559
49.00727645 5.153247976
51.02292652 4.668614963
53.03857658 1.101456933
55.01784114 1.545879546
63.02292652 1.168233806
67.01784114 2.163982465
79.05422664 3.273869045
105.0334912 15.44861044
121.0284058 2.061908055
123.0440559 6.403802676
149.0233204 2.199282634
151.0389705 1.857325882
155.0491413 1.241406128
171.0440559 2.16973178
181.0284058 2.645107387
183.0440559 2.620960425
185.0233204 1.572903778
199.0389705 1.267360403
209.0597059 4.946208362
211.0389705 1.153190523
225.0546206 1.345503252
227.0702706 2.667252727
237.0546206 8.654817415

Name: +ve in-silico MS/MS by CFM-ID for PELMMCMFWVEXMP-UHFFFAOYSA-N
ID: PELMMCMFWVEXMP-UHFFFAOYSA-N
Comment: Energy0
Num peaks: 6
203.0338851 1.050156436
205.0495352 4.289367123
241.0495352 1.283128032
255.0651853 18.07608806
257.0444498 1.104891924
273.0757499 64.01948136

Name: +ve in-silico MS/MS by CFM-ID for PELMMCMFWVEXMP-UHFFFAOYSA-N
ID: PELMMCMFWVEXMP-UHFFFAOYSA-N
Comment: Energy1
Num peaks: 17
39.02292652 1.914790777
41.03857658 1.498085564
51.02292652 1.038688586
55.01784114 1.228197109
65.00219107 2.286548697
67.01784114 4.549654096
69.0334912 6.484718538
175.0389705 2.710283848
177.0546206 2.143992601
203.0338851 6.080565329
205.0495352 8.823196323
241.0495352 2.513124927
243.0651853 3.324833941
245.0808353 13.34114668
255.0651853 7.808157037
257.0444498 1.434807655
273.0757499 13.37027216

Name: +ve in-silico MS/MS by CFM-ID for PELMMCMFWVEXMP-UHFFFAOYSA-N
ID: PELMMCMFWVEXMP-UHFFFAOYSA-N
Comment: Energy2
Num peaks: 31
25.00727645 1.19023987
39.02292652 6.592456895
41.00219107 2.081694277
41.03857658 4.884737359
49.00727645 1.212351813
51.02292652 1.343156011
53.00219107 1.56289145
55.01784114 2.220410109
65.00219107 1.856695311
67.01784114 4.33681798
69.0334912 2.44986694
81.0334912 1.28114056
105.0334912 1.153543554
133.0284058 2.255761827
135.0440559 1.519122893
163.0389705 1.65399446
173.0233204 1.276344022
175.0389705 8.465456789
177.0546206 3.421412029
185.0233204 1.412211145
185.0597059 2.151966528
189.0182351 1.163310968
199.0389705 2.172973145
201.0546206 1.257991394
203.0338851 1.945046135
205.0495352 2.465251227
213.0546206 1.618331536
225.0546206 1.843032867
229.0495352 1.210134619
255.0651853 2.399315802
257.0444498 1.806132548

Name: +ve in-silico MS/MS by CFM-ID for LLVQPFGOXOWCAA-UHFFFAOYSA-N
ID: LLVQPFGOXOWCAA-UHFFFAOYSA-N
Comment: Energy0
Num peaks: 6
137.0233204 1.907288086
241.0495352 0.5480630138
243.0651853 0.7536132541
245.0808353 0.6409901894
255.0651853 16.81017415
273.0757499 74.50101704

Name: +ve in-silico MS/MS by CFM-ID for LLVQPFGOXOWCAA-UHFFFAOYSA-N
ID: LLVQPFGOXOWCAA-UHFFFAOYSA-N
Comment: Energy1
Num peaks: 13
69.0334912 1.753787676
121.0284058 2.876217223
123.0440559 4.842858057
137.0233204 4.141005615
149.0233204 2.679139296
151.0389705 4.142737665
163.0389705 2.395893453
203.0338851 2.261918778
205.0495352 1.969225724
243.0651853 4.260307703
245.0808353 7.81569296
255.0651853 13.89202075
273.0757499 28.07167849

Name: +ve in-silico MS/MS by CFM-ID for LLVQPFGOXOWCAA-UHFFFAOYSA-N
ID: LLVQPFGOXOWCAA-UHFFFAOYSA-N
Comment: Energy2
Num peaks: 31
39.02292652 3.029747511
41.03857658 1.343374464
53.03857658 1.184784699
65.00219107 2.470642012
65.03857658 2.861280879
67.01784114 1.095440345
69.0334912 3.098869778
81.0334912 1.086923775
92.99710569 2.854391629
93.0334912 1.696862198
95.01275576 2.751471281
95.04914126 1.837577045
105.0334912 3.225061718
107.0491413 1.317788877
109.0647913 3.732359862
119.0491413 1.36932339
121.0284058 7.419497573
123.0440559 1.555851821
125.0597059 1.616456249
135.0440559 3.255088135
137.0233204 5.727336785
149.0233204 1.942349279
151.0389705 1.470123175
161.0233204 3.455001556
203.0338851 1.896555564
211.0389705 1.085898702
225.0546206 1.189599025
227.0702706 4.825724596
237.0546206 2.88308695
243.0651853 1.509512932
255.0651853 3.903773439

Name: +ve in-silico MS/MS by CFM-ID for XXLABZQBOVMNJO-LBPRGKRZSA-N
ID: XXLABZQBOVMNJO-LBPRGKRZSA-N
Comment: Energy0
Num peaks: 10
79.01784114 2.25084184
81.0334912 1.955657596
147.0440559 1.943297206
149.0597059 1.593940748
163.0389705 1.867006463
165.0546206 7.477755067
203.0702706 1.67356084
215.0702706 13.87871977
217.0495352 2.534162153
233.0808353 45.39739972

Name: +ve in-silico MS/MS by CFM-ID for XXLABZQBOVMNJO-LBPRGKRZSA-N
ID: XXLABZQBOVMNJO-LBPRGKRZSA-N
Comment: Energy1
Num peaks: 21
43.01784114 1.623451163
55.01784114 1.450176317
57.0334912 2.285868761
83.01275576 1.3813
85.02840582 3.665238863
123.0440559 1.400075665
135.0440559 1.648571525
147.0440559 2.652043748
151.0389705 2.654898972
163.0389705 3.181806056
165.0546206 11.67859829
177.0546206 3.556458086
189.0546206 1.44248128
191.0702706 2.309970687
197.0597059 2.027382228
201.0546206 1.302894769
203.0702706 2.662754482
205.0859207 2.388074055
215.0702706 11.98121409
217.0495352 3.026350505
233.0808353 16.18223575

Name: +ve in-silico MS/MS by CFM-ID for XXLABZQBOVMNJO-LBPRGKRZSA-N
ID: XXLABZQBOVMNJO-LBPRGKRZSA-N
Comment: Energy2
Num peaks: 31
39.02292652 1.001781566
41.00219107 1.439818527
43.01784114 1.990429277
49.00727645 1.769233448
51.02292652 4.403511033
53.00219107 1.461044772
53.03857658 1.089686974
55.01784114 1.563967199
57.0334912 1.187102481
63.02292652 1.053904127
77.00219107 1.823126965
79.01784114 6.514835482
91.01784114 1.12020208
107.0127558 2.391905421
119.0491413 1.371775645
121.0284058 2.621823664
123.0440559 1.403577936
129.0334912 2.246846798
131.0491413 1.841764928
133.0284058 2.314396659
133.0647913 3.496814082
135.0440559 1.563954997
137.0597059 1.750317937
145.0284058 4.385199859
147.0076704 1.176809479
147.0440559 14.28298046
149.0233204 3.71753533
149.0597059 2.402595476
163.0389705 1.872645266
165.0546206 4.034965843
197.0597059 1.174307867

Name: +ve in-silico MS/MS by CFM-ID for MFXGHYSTFDEGTO-UHFFFAOYSA-N
ID: MFXGHYSTFDEGTO-UHFFFAOYSA-N
Comment: Energy0
Num peaks: 6
69.0334912 0.5303908955
167.0338851 0.6136970081
241.0495352 6.133866988
243.0651853 1.935888632
257.0444498 0.8839611771
273.0757499 84.50704802

Name: +ve in-silico MS/MS by CFM-ID for MFXGHYSTFDEGTO-UHFFFAOYSA-N
ID: MFXGHYSTFDEGTO-UHFFFAOYSA-N
Comment: Energy1
Num peaks: 6
213.0546206 2.755271892
241.0495352 10.65582751
243.0651853 7.351276262
245.0808353 7.358582325
257.0444498 1.67471603
273.0757499 50.79116636

Name: +ve in-silico MS/MS by CFM-ID for MFXGHYSTFDEGTO-UHFFFAOYSA-N
ID: MFXGHYSTFDEGTO-UHFFFAOYSA-N
Comment: Energy2
Num peaks: 31
15.02292652 1.590133094
39.02292652 1.976367536
51.02292652 1.598047036
79.01784114 1.302181951
81.0334912 1.771170079
95.01275576 1.564832681
95.04914126 1.742033018
107.0127558 2.588297045
107.0491413 1.613008073
109.0284058 1.761545666
121.0284058 1.705677278
123.0440559 4.641119534
135.0076704 2.958345672
149.0233204 1.829248528
151.0389705 2.116667021
169.0284058 2.884482616
171.0440559 1.954327082
185.0233204 1.790719048
187.0389705 1.720200441
199.0389705 1.946570686
201.0546206 1.515774147
203.0338851 1.805393344
213.0546206 1.8245664
215.0338851 3.082101106
217.0495352 1.512007598
225.0546206 1.488887217
227.0338851 2.958269502
229.0495352 2.782455582
241.0495352 4.506910177
243.0651853 1.538609135
257.0444498 2.108822627

Name: +ve in-silico MS/MS by CFM-ID for XDLSRIVPCBODNQ-OTNFAFMVSA-N
ID: XDLSRIVPCBODNQ-OTNFAFMVSA-N
Comment: Energy0
Num peaks: 7
107.0491413 5.887754887
149.0597059 3.328929483
155.0491413 2.237645998
171.0440559 11.45134612
173.0597059 27.29424906
215.0702706 8.294480585
233.0808353 22.02915714

Name: +ve in-silico MS/MS by CFM-ID for XDLSRIVPCBODNQ-OTNFAFMVSA-N
ID: XDLSRIVPCBODNQ-OTNFAFMVSA-N
Comment: Energy1
Num peaks: 28
39.02292652 3.092804485
43.01784114 0.9814283929
49.00727645 0.986592029
51.02292652 1.89114581
53.00219107 0.9643919354
67.01784114 2.061945853
79.05422664 4.10419768
81.0334912 1.001712118
95.01275576 4.94695011
97.02840582 3.286745828
105.0334912 1.238316775
107.0491413 17.80720838
109.0647913 2.007111028
119.0491413 1.470610844
125.0233204 2.302119472
133.0284058 1.624605362
135.0440559 1.293699506
137.0597059 4.097735455
155.0491413 1.226969534
157.0284058 1.102905937
159.0440559 1.679010278
161.0597059 1.38588423
171.0440559 1.604759792
173.0597059 10.6616262
185.0597059 0.9948451825
205.0859207 0.9991715672
215.0702706 2.719106282
233.0808353 3.252963857

Name: +ve in-silico MS/MS by CFM-ID for XDLSRIVPCBODNQ-OTNFAFMVSA-N
ID: XDLSRIVPCBODNQ-OTNFAFMVSA-N
Comment: Energy2
Num peaks: 22
39.02292652 3.95830976
49.00727645 4.821843873
51.02292652 4.552463793
53.00219107 2.108622208
53.03857658 1.424080113
55.01784114 2.74674333
63.02292652 4.759697226
65.00219107 4.354531607
65.03857658 1.96468374
67.01784114 4.410453085
77.00219107 1.394703372
79.01784114 1.76538719
79.05422664 6.092408444
81.0334912 3.307339232
91.05422664 2.996945957
95.01275576 2.361205245
105.0334912 4.823344758
107.0127558 3.254638916
107.0491413 15.59598702
109.0284058 1.183271573
125.0233204 1.178489967
131.0491413 1.206501122

Name: +ve in-silico MS/MS by CFM-ID for SBGFLPXOFOPKEY-UHFFFAOYSA-N
ID: SBGFLPXOFOPKEY-UHFFFAOYSA-N
Comment: Energy0
Num peaks: 6
241.0495352 3.260053142
243.0651853 1.652477895
245.0808353 0.5589772538
255.0651853 0.8845419479
257.0444498 1.039009283
273.0757499 89.30716711

Name: +ve in-silico MS/MS by CFM-ID for SBGFLPXOFOPKEY-UHFFFAOYSA-N
ID: SBGFLPXOFOPKEY-UHFFFAOYSA-N
Comment: Energy1
Num peaks: 6
229.0495352 3.651105609
241.0495352 7.743897526
243.0651853 5.446020202
245.0808353 7.949573837
257.0444498 2.215890795
273.0757499 57.1326595

Name: +ve in-silico MS/MS by CFM-ID for SBGFLPXOFOPKEY-UHFFFAOYSA-N
ID: SBGFLPXOFOPKEY-UHFFFAOYSA-N
Comment: Energy2
Num peaks: 31
15.02292652 1.891140119
39.02292652 2.81387671
41.03857658 1.617835677
49.00727645 1.21650761
55.01784114 2.644230997
67.01784114 1.792822334
77.00219107 3.146481828
79.01784114 3.129212099
81.0334912 3.127056828
95.01275576 1.922726749
97.02840582 1.565225483
107.0491413 1.98527304
109.0284058 2.903966809
123.0440559 3.935486992
135.0076704 5.67016384
137.0233204 3.877572837
137.0597059 1.333020591
149.0233204 1.610583222
153.0546206 1.9016671
185.0233204 3.696569411
187.0389705 1.375165164
199.0389705 1.798803126
205.0495352 1.414748113
213.0546206 1.722611185
225.0546206 1.918880277
229.0495352 5.088079091
241.0495352 2.737643984
243.0651853 1.58113339
245.0808353 1.439602365
255.0651853 1.743459185
257.0444498 4.247861459

Name: +ve in-silico MS/MS by CFM-ID for UWMHCNAQHOJVCD-UHFFFAOYSA-N
ID: UWMHCNAQHOJVCD-UHFFFAOYSA-N
Comment: Energy0
Num peaks: 6
105.0334912 0.5274509914
107.0491413 1.301755124
121.0284058 1.069679918
227.0702706 1.369831432
237.0546206 24.57267079
255.0651853 65.82975252

Name: +ve in-silico MS/MS by CFM-ID for UWMHCNAQHOJVCD-UHFFFAOYSA-N
ID: UWMHCNAQHOJVCD-UHFFFAOYSA-N
Comment: Energy1
Num peaks: 8
105.0334912 3.194899703
121.0284058 16.53963293
133.0284058 8.242766138
135.0440559 11.80287622
225.0546206 4.023512158
227.0702706 16.26853423
237.0546206 11.44039294
255.0651853 10.62832555

Name: +ve in-silico MS/MS by CFM-ID for UWMHCNAQHOJVCD-UHFFFAOYSA-N
ID: UWMHCNAQHOJVCD-UHFFFAOYSA-N
Comment: Energy2
Num peaks: 27
39.02292652 3.043241928
49.00727645 4.655286188
51.02292652 2.926619615
53.03857658 1.662417584
63.02292652 1.793678085
65.03857658 1.653183332
79.01784114 1.424691151
79.05422664 2.155971662
91.05422664 1.55255391
93.0334912 2.452744799
105.0334912 9.881882226
107.0491413 3.472261536
121.0284058 8.562947868
133.0284058 1.76325045
135.0440559 1.218861284
183.0440559 1.00441701
185.0597059 1.484548911
199.075356 2.006584812
207.0440559 2.994631495
209.0233204 1.03273356
209.0597059 9.209606468
211.0389705 2.058130769
213.0546206 1.129237148
225.0546206 1.484374846
227.0338851 0.9923977187
227.0702706 1.604917045
237.0546206 7.529832837

Name: +ve in-silico MS/MS by CFM-ID for PAWPPMMKSKJGQV-UHFFFAOYSA-N
ID: PAWPPMMKSKJGQV-UHFFFAOYSA-N
Comment: Energy0
Num peaks: 6
241.0495352 8.974807635
243.0651853 2.611384782
245.0808353 0.6108029672
255.0651853 0.822812191
257.0444498 0.9820367515
273.0757499 82.3128302

Name: +ve in-silico MS/MS by CFM-ID for PAWPPMMKSKJGQV-UHFFFAOYSA-N
ID: PAWPPMMKSKJGQV-UHFFFAOYSA-N
Comment: Energy1
Num peaks: 6
213.0546206 2.353599258
219.0651853 3.601112007
241.0495352 13.26154922
243.0651853 4.746977686
245.0808353 7.078017083
273.0757499 50.56299863

Name: +ve in-silico MS/MS by CFM-ID for PAWPPMMKSKJGQV-UHFFFAOYSA-N
ID: PAWPPMMKSKJGQV-UHFFFAOYSA-N
Comment: Energy2
Num peaks: 30
39.02292652 2.127177459
41.03857658 1.071976522
55.01784114 3.26554491
57.0334912 1.524109361
67.01784114 1.0779122
77.00219107 2.41350985
79.01784114 2.807231212
81.0334912 3.144739032
97.02840582 1.848329274
107.0491413 3.346007059
109.0284058 2.849175674
111.0440559 2.066608843
123.0440559 3.916115872
135.0076704 6.274505646
137.0233204 3.221537826
149.0233204 2.311774902
153.0546206 1.881942844
175.0389705 1.417042643
185.0233204 5.466840992
187.0389705 4.088485631
199.0389705 1.698857427
213.0546206 3.447524852
215.0338851 1.150249273
217.0495352 1.69508167
225.0546206 1.688753309
227.0702706 1.314266606
229.0495352 3.240466001
241.0495352 4.976493256
243.0651853 1.573802893
257.0444498 3.252528023

Name: +ve in-silico MS/MS by CFM-ID for WTHDQWXCJXWMOP-UHFFFAOYSA-N
ID: WTHDQWXCJXWMOP-UHFFFAOYSA-N
Comment: Energy0
Num peaks: 6
71.01275576 2.023321415
157.0647913 2.675500233
225.0546206 1.345103663
227.0702706 1.055244916
237.0546206 12.28930398
255.0651853 75.06446304

Name: +ve in-silico MS/MS by CFM-ID for WTHDQWXCJXWMOP-UHFFFAOYSA-N
ID: WTHDQWXCJXWMOP-UHFFFAOYSA-N
Comment: Energy1
Num peaks: 8
71.01275576 9.631973643
157.0647913 5.949099668
185.0597059 14.5881822
209.0597059 2.560990559
225.0546206 3.470595075
227.0702706 23.69804643
237.0546206 5.554327616
255.0651853 15.90747246

Name: +ve in-silico MS/MS by CFM-ID for WTHDQWXCJXWMOP-UHFFFAOYSA-N
ID: WTHDQWXCJXWMOP-UHFFFAOYSA-N
Comment: Energy2
Num peaks: 24
41.00219107 3.531909621
43.01784114 2.188009884
53.00219107 3.653326787
68.99710569 2.624100805
71.01275576 3.235485684
101.0385766 3.722772361
103.0542266 1.526181036
115.0542266 2.359969676
129.0334912 2.27774016
131.0491413 3.361375988
141.0334912 1.34499467
143.0491413 1.477255138
155.0491413 2.974786276
157.0647913 16.82846627
171.0440559 1.689727193
181.0284058 1.234452652
181.0647913 4.622700044
183.0440559 3.27267414
185.0597059 7.342725972
199.0389705 1.336617487
199.075356 1.444705538
209.0597059 4.208973378
211.0389705 2.009723461
237.0546206 2.570398333

Name: +ve in-silico MS/MS by CFM-ID for WFSXMDNXTLRBAK-UHFFFAOYSA-N
ID: WFSXMDNXTLRBAK-UHFFFAOYSA-N
Comment: Energy0
Num peaks: 6
225.0546206 1.379730541
227.0702706 15.23944106
229.0859207 5.204279161
237.0546206 1.253210072
255.0651853 19.13518898
273.0757499 53.12166627

Name: +ve in-silico MS/MS by CFM-ID for WFSXMDNXTLRBAK-UHFFFAOYSA-N
ID: WFSXMDNXTLRBAK-UHFFFAOYSA-N
Comment: Energy1
Num peaks: 7
211.0389705 2.730744355
225.0546206 3.415570777
227.0702706 24.89648716
229.0859207 9.197019814
237.0546206 4.679422709
255.0651853 19.24744208
273.0757499 16.7136514

Name: +ve in-silico MS/MS by CFM-ID for WFSXMDNXTLRBAK-UHFFFAOYSA-N
ID: WFSXMDNXTLRBAK-UHFFFAOYSA-N
Comment: Energy2
Num peaks: 31
39.02292652 1.801595956
41.00219107 1.543783761
65.00219107 6.244330658
67.01784114 1.172177541
83.01275576 1.979883345
108.9920203 1.17036147
135.0440559 1.325586107
141.0334912 2.498625183
143.0491413 1.996469516
159.0440559 1.377473577
167.0491413 1.192974455
171.0440559 2.754737364
183.0440559 8.001472129
185.0597059 3.394769934
187.075356 2.205336065
199.075356 2.355641898
209.0597059 7.910989318
211.0389705 4.94408113
211.075356 1.536955935
213.0546206 4.063656395
219.0651853 1.274804638
225.0546206 2.114644302
227.0338851 1.119298242
227.0702706 5.596467406
229.0495352 1.916404501
229.0859207 1.276585283
231.0651853 1.038504725
237.0546206 2.451423604
239.0338851 1.00610428
245.0808353 1.040517247
255.0651853 2.447077475

Name: +ve in-silico MS/MS by CFM-ID for ZKIRVBNLJKGIEM-XYJRDEOASA-N
ID: ZKIRVBNLJKGIEM-XYJRDEOASA-N
Comment: Energy0
Num peaks: 6
105.0334912 6.481318853
107.0491413 5.219931236
113.0233204 1.545110221
173.0597059 13.50202935
215.0702706 8.986218557
233.0808353 48.82511434

Name: +ve in-silico MS/MS by CFM-ID for ZKIRVBNLJKGIEM-XYJRDEOASA-N
ID: ZKIRVBNLJKGIEM-XYJRDEOASA-N
Comment: Energy1
Num peaks: 21
41.00219107 1.181264997
43.01784114 1.848088992
53.00219107 1.669411832
55.01784114 1.18380021
79.05422664 3.576810966
91.05422664 1.361002881
97.02840582 1.622535955
105.0334912 2.662456552
107.0491413 4.287723261
125.0233204 1.031089186
127.0389705 1.432745927
155.0338851 1.635823746
161.0597059 6.398174826
163.075356 2.665710327
173.0597059 9.049951245
187.075356 1.341373925
201.0546206 1.112446621
203.0702706 2.860789613
205.0859207 11.23315765
215.0702706 7.084559753
233.0808353 15.00279886

Name: +ve in-silico MS/MS by CFM-ID for ZKIRVBNLJKGIEM-XYJRDEOASA-N
ID: ZKIRVBNLJKGIEM-XYJRDEOASA-N
Comment: Energy2
Num peaks: 17
39.02292652 2.85189718
41.03857658 2.130593565
49.00727645 7.32417663
51.02292652 6.145535069
53.00219107 1.267198692
53.03857658 1.191240224
63.02292652 9.358508263
65.03857658 2.183303816
77.00219107 1.379452558
79.01784114 2.357360341
79.05422664 3.806413499
91.05422664 11.19020935
93.06987671 4.726290983
105.0334912 16.26299191
107.0491413 4.752982622
109.0647913 1.92255148
111.0804414 1.830978765

Name: +ve in-silico MS/MS by CFM-ID for WVXLHZPODFZEHS-UHFFFAOYSA-N
ID: WVXLHZPODFZEHS-UHFFFAOYSA-N
Comment: Energy0
Num peaks: 6
123.0440559 2.713263962
151.0389705 0.9033645367
225.0546206 0.829276513
227.0702706 2.283883266
237.0546206 12.73257345
255.0651853 76.86615971

Name: +ve in-silico MS/MS by CFM-ID for WVXLHZPODFZEHS-UHFFFAOYSA-N
ID: WVXLHZPODFZEHS-UHFFFAOYSA-N
Comment: Energy1
Num peaks: 6
105.0334912 11.65322418
149.0233204 6.683430831
151.0389705 16.79737789
227.0702706 29.8508082
237.0546206 6.246380005
255.0651853 12.86579167

Name: +ve in-silico MS/MS by CFM-ID for WVXLHZPODFZEHS-UHFFFAOYSA-N
ID: WVXLHZPODFZEHS-UHFFFAOYSA-N
Comment: Energy2
Num peaks: 23
15.02292652 1.60970212
39.02292652 1.770838022
49.00727645 5.740510036
51.02292652 5.870500801
53.03857658 1.42768098
63.02292652 1.315012976
79.01784114 1.590023828
79.05422664 3.282391488
105.0334912 10.89758367
121.0284058 1.444440982
123.0440559 12.41000564
135.0076704 1.320511361
149.0233204 2.774787
151.0389705 1.959069475
155.0491413 1.947502597
181.0284058 1.848789094
183.0440559 3.139629239
195.0440559 1.345003513
209.0597059 3.626302273
211.0389705 2.038101066
227.0702706 4.263026238
237.0546206 7.080459655
239.0338851 1.689457322

Name: +ve in-silico MS/MS by CFM-ID for PFOKGIAXVOOEFR-KBPBESRZSA-N
ID: PFOKGIAXVOOEFR-KBPBESRZSA-N
Comment: Energy0
Num peaks: 6
121.0284058 2.301564618
123.0440559 2.926995305
151.0389705 2.186071081
245.0808353 2.041614108
255.0651853 10.90360079
273.0757499 62.41796873

Name: +ve in-silico MS/MS by CFM-ID for PFOKGIAXVOOEFR-KBPBESRZSA-N
ID: PFOKGIAXVOOEFR-KBPBESRZSA-N
Comment: Energy1
Num peaks: 12
95.04914126 2.516308102
105.0334912 5.925233948
107.0491413 4.213948621
121.0284058 24.03433994
123.0440559 8.076527307
149.0233204 2.269261954
167.0338851 3.640925804
241.0495352 1.841402776
243.0651853 7.071378777
245.0808353 6.605675265
255.0651853 5.488482462
273.0757499 8.752703256

Name: +ve in-silico MS/MS by CFM-ID for PFOKGIAXVOOEFR-KBPBESRZSA-N
ID: PFOKGIAXVOOEFR-KBPBESRZSA-N
Comment: Energy2
Num peaks: 18
65.03857658 2.487284762
75.02292652 2.976414177
77.00219107 4.282884781
77.03857658 6.57276512
79.01784114 5.436403586
79.05422664 7.035687519
81.0334912 1.491705427
91.05422664 2.168045343
95.04914126 1.896668942
105.0334912 16.22203942
107.0491413 9.788624543
109.0647913 1.376959087
121.0284058 5.293672411
123.0440559 2.070446721
133.0284058 5.268057007
135.0440559 1.779594092
149.0233204 2.763436321
151.0389705 1.428358923

Name: +ve in-silico MS/MS by CFM-ID for JKVKLDWULQJCIS-UHFFFAOYSA-N
ID: JKVKLDWULQJCIS-UHFFFAOYSA-N
Comment: Energy0
Num peaks: 6
91.05422664 2.495519144
119.0491413 1.257905996
227.0702706 0.5747621213
237.0546206 24.87306508
239.0338851 0.4299871108
255.0651853 66.9560872

Name: +ve in-silico MS/MS by CFM-ID for JKVKLDWULQJCIS-UHFFFAOYSA-N
ID: JKVKLDWULQJCIS-UHFFFAOYSA-N
Comment: Energy1
Num peaks: 10
91.05422664 3.865376127
117.0334912 6.785946763
119.0491413 17.62010737
121.0647913 2.121650245
135.0076704 3.64083662
137.0233204 5.709083629
225.0546206 3.050577292
227.0702706 11.1913596
237.0546206 12.82562278
255.0651853 14.09809513

Name: +ve in-silico MS/MS by CFM-ID for JKVKLDWULQJCIS-UHFFFAOYSA-N
ID: JKVKLDWULQJCIS-UHFFFAOYSA-N
Comment: Energy2
Num peaks: 23
49.00727645 4.431362454
51.02292652 2.086200273
53.00219107 1.940986122
53.03857658 1.098257561
55.01784114 1.876758069
65.03857658 3.193867109
75.02292652 1.610504306
91.05422664 13.40736383
93.06987671 1.954289869
103.0542266 5.333128576
109.0284058 1.168463743
117.0334912 5.202577913
119.0491413 6.813491851
171.0440559 5.409138133
185.0597059 1.276481759
199.075356 1.022238398
201.0546206 0.9653484413
207.0440559 1.128695188
209.0597059 7.057653145
211.0389705 2.133631937
227.0702706 1.11107847
237.0546206 9.02319126
239.0338851 1.53229757

Name: +ve in-silico MS/MS by CFM-ID for SNBQFXGZSPRJLG-UHFFFAOYSA-N
ID: SNBQFXGZSPRJLG-UHFFFAOYSA-N
Comment: Energy0
Num peaks: 6
203.0338851 1.223595537
205.0495352 1.225838972
241.0495352 1.435997983
255.0651853 15.05228801
257.0444498 0.8882552256
273.0757499 74.56468788

Name: +ve in-silico MS/MS by CFM-ID for SNBQFXGZSPRJLG-UHFFFAOYSA-N
ID: SNBQFXGZSPRJLG-UHFFFAOYSA-N
Comment: Energy1
Num peaks: 6
151.0389705 1.806104038
241.0495352 4.106137777
245.0808353 2.046699775
255.0651853 20.5291429
257.0444498 2.180535648
273.0757499 52.5564225

Name: +ve in-silico MS/MS by CFM-ID for SNBQFXGZSPRJLG-UHFFFAOYSA-N
ID: SNBQFXGZSPRJLG-UHFFFAOYSA-N
Comment: Energy2
Num peaks: 27
39.02292652 3.134615958
41.03857658 0.9518500333
55.05422664 2.160975241
67.01784114 2.078513526
69.0334912 1.549565629
79.05422664 1.18751606
81.0334912 2.657428415
95.01275576 1.812513417
97.02840582 0.9392642652
107.0127558 8.284920456
107.0491413 2.166071645
109.0284058 1.653920108
123.0440559 5.007069886
133.0284058 4.766756013
149.0233204 16.85840258
151.0389705 5.289649484
175.0389705 1.835644302
187.0389705 1.593442733
199.0389705 0.963968183
225.0546206 2.97484496
227.0702706 1.751551164
229.0495352 1.736307986
239.0338851 1.24627376
241.0495352 1.405045405
245.0808353 0.9223631531
255.0651853 3.856581438
257.0444498 1.945753206

Name: +ve in-silico MS/MS by CFM-ID for MKOUKJWCVRLHME-UHFFFAOYSA-N
ID: MKOUKJWCVRLHME-UHFFFAOYSA-N
Comment: Energy0
Num peaks: 6
43.01784114 2.375228994
171.0440559 2.492038683
173.0597059 17.25096612
191.0702706 21.53693352
215.0702706 3.579038953
233.0808353 43.1528884

Name: +ve in-silico MS/MS by CFM-ID for MKOUKJWCVRLHME-UHFFFAOYSA-N
ID: MKOUKJWCVRLHME-UHFFFAOYSA-N
Comment: Energy1
Num peaks: 13
43.01784114 2.80294654
119.0491413 1.114748928
145.0647913 1.126658922
161.0597059 1.696188821
163.075356 4.622568181
171.0440559 2.260108847
173.0597059 22.980528
179.0702706 1.526165391
191.0702706 21.73627413
205.0859207 2.021853211
207.0651853 1.352941501
215.0702706 4.732477614
233.0808353 12.75309129

Name: +ve in-silico MS/MS by CFM-ID for MKOUKJWCVRLHME-UHFFFAOYSA-N
ID: MKOUKJWCVRLHME-UHFFFAOYSA-N
Comment: Energy2
Num peaks: 23
15.02292652 1.574503726
25.00727645 1.145245622
39.02292652 1.649236692
41.00219107 1.207662103
43.01784114 4.685223325
49.00727645 2.896840629
103.0542266 3.279716891
119.0491413 13.57079138
121.0647913 4.340499077
127.0542266 1.494219856
129.0698767 2.427724144
133.0284058 4.51621271
135.0440559 11.3573987
137.0597059 2.772325644
145.0647913 1.488112662
147.0804414 1.057122621
161.0597059 2.225276809
163.075356 1.341054086
171.0440559 1.503201537
173.0597059 9.781846297
175.0389705 2.40514786
187.075356 1.329946555
191.0702706 2.120851233

Name: +ve in-silico MS/MS by CFM-ID for HQBGZDWOMDYFLH-UHTWSYAYSA-N
ID: HQBGZDWOMDYFLH-UHTWSYAYSA-N
Comment: Energy0
Num peaks: 6
53.00219107 1.964560571
105.0334912 2.61976471
107.0491413 7.622342249
173.0597059 7.543875087
215.0702706 9.603113323
233.0808353 51.87693665

Name: +ve in-silico MS/MS by CFM-ID for HQBGZDWOMDYFLH-UHTWSYAYSA-N
ID: HQBGZDWOMDYFLH-UHTWSYAYSA-N
Comment: Energy1
Num peaks: 20
79.05422664 3.120086072
91.05422664 4.214068342
93.06987671 4.551340099
101.0385766 3.206969039
105.0334912 2.350053529
107.0491413 2.878421294
115.0542266 2.699353031
117.0334912 1.632306075
133.0647913 1.327449074
155.0338851 1.486709409
161.0597059 2.571470426
167.0491413 2.345580887
169.0647913 1.194433978
173.0597059 16.50707657
185.0597059 2.91354861
187.075356 2.489021392
189.0910061 3.142322422
205.0859207 2.336532102
215.0702706 5.966704596
233.0808353 14.14600617

Name: +ve in-silico MS/MS by CFM-ID for HQBGZDWOMDYFLH-UHTWSYAYSA-N
ID: HQBGZDWOMDYFLH-UHTWSYAYSA-N
Comment: Energy2
Num peaks: 22
25.00727645 2.943871972
27.02292652 1.778512985
39.02292652 5.091496822
41.00219107 1.221481209
49.00727645 4.438629344
51.02292652 2.679555016
53.00219107 5.571723333
55.01784114 7.718522596
57.0334912 1.160870526
63.02292652 4.281394053
65.03857658 3.181276817
75.02292652 1.19850323
79.05422664 4.170596309
91.05422664 12.12718258
93.06987671 3.381313168
101.0385766 2.669667609
105.0334912 2.315742823
107.0491413 4.891719315
115.0542266 2.449225621
117.0334912 2.534512757
117.0698767 3.945378203
215.0702706 1.062915702

Name: +ve in-silico MS/MS by CFM-ID for PIGYJVNDGBCMES-UHFFFAOYSA-N
ID: PIGYJVNDGBCMES-UHFFFAOYSA-N
Comment: Energy0
Num peaks: 6
167.0338851 0.6084851985
241.0495352 6.028794724
243.0651853 2.047628283
255.0651853 0.8258719913
257.0444498 0.8682861392
273.0757499 82.89849387

Name: +ve in-silico MS/MS by CFM-ID for PIGYJVNDGBCMES-UHFFFAOYSA-N
ID: PIGYJVNDGBCMES-UHFFFAOYSA-N
Comment: Energy1
Num peaks: 6
213.0546206 2.24608158
241.0495352 10.88612768
243.0651853 5.310710606
245.0808353 7.702449869
257.0444498 1.666953714
273.0757499 54.52649342

Name: +ve in-silico MS/MS by CFM-ID for PIGYJVNDGBCMES-UHFFFAOYSA-N
ID: PIGYJVNDGBCMES-UHFFFAOYSA-N
Comment: Energy2
Num peaks: 31
15.02292652 1.480071623
39.02292652 1.284050785
51.02292652 1.716891397
95.01275576 1.534458686
97.02840582 1.72255361
107.0491413 2.368867952
109.0284058 1.94066743
121.0284058 1.716966231
123.0440559 2.955622553
135.0076704 2.501444898
137.0233204 1.945544692
139.0389705 1.529902206
149.0233204 2.903101137
151.0389705 2.300378259
167.0338851 1.176412173
169.0284058 1.643965743
171.0440559 1.370896062
187.0389705 1.609115346
199.0389705 2.998566017
201.0546206 1.628815311
203.0338851 1.857235351
213.0546206 3.195034456
215.0338851 3.43462755
217.0495352 2.199247776
225.0546206 1.463120075
227.0338851 2.838155021
229.0495352 3.391312297
241.0495352 4.001602275
243.0651853 1.518695731
247.0600999 1.207589242
257.0444498 1.976511183

Name: +ve in-silico MS/MS by CFM-ID for QMSMSWUVHSUWJQ-UHFFFAOYSA-N
ID: QMSMSWUVHSUWJQ-UHFFFAOYSA-N
Comment: Energy0
Num peaks: 6
59.04914126 0.6598531492
153.0546206 3.744372822
215.0338851 1.753048523
237.0546206 3.524874643
255.0651853 35.66493803
273.0757499 50.2837223

Name: +ve in-silico MS/MS by CFM-ID for QMSMSWUVHSUWJQ-UHFFFAOYSA-N
ID: QMSMSWUVHSUWJQ-UHFFFAOYSA-N
Comment: Energy1
Num peaks: 7
135.0440559 2.376200151
153.0546206 8.007042235
227.0702706 5.010641351
237.0546206 6.169637354
245.0808353 16.56987217
255.0651853 21.11476021
273.0757499 21.23250035

Name: +ve in-silico MS/MS by CFM-ID for QMSMSWUVHSUWJQ-UHFFFAOYSA-N
ID: QMSMSWUVHSUWJQ-UHFFFAOYSA-N
Comment: Energy2
Num peaks: 20
39.02292652 7.732223009
41.03857658 6.801617656
57.0334912 4.193610517
59.04914126 3.492882533
65.03857658 1.642463302
95.01275576 2.437531878
107.0491413 2.1251286
109.0647913 1.864627364
121.0284058 1.210155605
125.0597059 3.768479345
135.0440559 7.519261523
147.0076704 2.453257117
153.0546206 2.325573853
161.0233204 1.13648009
187.0389705 2.083057068
213.0546206 1.207919708
227.0702706 5.451619203
237.0546206 12.53062422
239.0338851 3.641831075
255.0651853 7.185458752

Name: +ve in-silico MS/MS by CFM-ID for QPAGCTACMMYJIO-UHFFFAOYSA-N
ID: QPAGCTACMMYJIO-UHFFFAOYSA-N
Comment: Energy0
Num peaks: 6
105.0334912 0.6888895124
123.0440559 1.33674657
151.0389705 0.5293697522
227.0702706 1.192875596
237.0546206 23.50945941
255.0651853 68.77933964

Name: +ve in-silico MS/MS by CFM-ID for QPAGCTACMMYJIO-UHFFFAOYSA-N
ID: QPAGCTACMMYJIO-UHFFFAOYSA-N
Comment: Energy1
Num peaks: 9
105.0334912 9.50621486
123.0440559 2.990378714
147.0076704 3.887863062
149.0233204 8.579812661
151.0389705 11.65235953
225.0546206 5.350588926
227.0702706 18.36521582
237.0546206 10.72965538
255.0651853 11.62287423

Name: +ve in-silico MS/MS by CFM-ID for QPAGCTACMMYJIO-UHFFFAOYSA-N
ID: QPAGCTACMMYJIO-UHFFFAOYSA-N
Comment: Energy2
Num peaks: 24
39.02292652 2.511475079
49.00727645 4.994529733
51.02292652 2.645611795
63.02292652 3.214943076
65.03857658 2.166818601
79.05422664 2.398036538
81.06987671 1.697662099
89.00219107 1.799384972
93.0334912 1.423404372
105.0334912 9.818030793
121.0284058 6.282320827
123.0440559 3.023123369
133.0284058 3.272907915
147.0076704 3.127882268
149.0233204 1.556995178
169.0647913 1.787241993
179.0491413 1.781136754
181.0647913 5.399291122
195.0440559 2.543542192
209.0597059 5.594360301
225.0546206 1.331702522
227.0702706 1.458347725
237.0546206 8.799072011
239.0338851 1.674421196

Name: +ve in-silico MS/MS by CFM-ID for CBKQFMQQQCEGGI-AVGNSLFASA-N
ID: CBKQFMQQQCEGGI-AVGNSLFASA-N
Comment: Energy0
Num peaks: 16
56.99710569 1.192925334
61.02840582 5.58396789
63.04405588 1.096411928
73.02840582 0.6315111746
87.00767038 0.7462553101
91.0389705 2.776131878
99.02292652 0.9113270973
111.0229265 1.26297243
141.0334912 3.796010672
153.0334912 0.7141964192
171.0440559 2.784193264
197.0597059 4.11798067
201.0546206 1.644335705
205.0859207 0.564356732
215.0702706 18.64458135
233.0808353 33.86000357

Name: +ve in-silico MS/MS by CFM-ID for CBKQFMQQQCEGGI-AVGNSLFASA-N
ID: CBKQFMQQQCEGGI-AVGNSLFASA-N
Comment: Energy1
Num peaks: 31
39.02292652 1.23323268
43.01784114 2.911485203
45.0334912 2.826885399
51.02292652 1.165655182
53.00219107 0.7342069457
56.99710569 0.9176103847
59.01275576 1.085275703
61.02840582 16.05968924
63.02292652 1.23323268
63.04405588 5.721661846
65.00219107 0.7667072479
73.02840582 1.073037964
75.02292652 1.149443131
77.00219107 0.7436958216
87.02292652 1.156730884
89.00219107 0.8286605427
91.0389705 1.453446987
97.00727645 1.208506323
99.02292652 2.293753871
101.0021911 0.7650339097
111.0229265 7.512632526
113.0385766 2.484561687
123.0229265 1.94979347
125.0385766 0.9200180905
141.0334912 8.616721138
143.0491413 1.311309054
153.0334912 1.210517914
171.0440559 1.852832658
197.0597059 1.909882848
215.0702706 4.00477329
233.0808353 2.58427689

Name: +ve in-silico MS/MS by CFM-ID for CBKQFMQQQCEGGI-AVGNSLFASA-N
ID: CBKQFMQQQCEGGI-AVGNSLFASA-N
Comment: Energy2
Num peaks: 31
29.00219107 1.059751797
31.01784114 2.487515265
39.02292652 2.465727062
41.00219107 1.290590001
43.01784114 4.272823489
45.0334912 4.15460811
49.00727645 2.474150176
51.02292652 2.569735512
53.00219107 1.159174596
56.99710569 3.69074041
59.01275576 1.849246675
61.02840582 14.02414903
63.02292652 2.465727062
63.04405588 2.087390824
65.00219107 1.243728752
73.00727645 1.597447855
73.02840582 2.493997299
75.02292652 1.9279718
75.04405588 1.218619907
77.00219107 1.19347959
87.02292652 2.242640026
89.00219107 1.593539999
91.0389705 1.718285148
97.00727645 2.477316124
99.02292652 2.209576698
101.0021911 1.312020834
111.0229265 4.525271767
125.0385766 1.19516542
141.0334912 1.706858273
155.0491413 1.200421054
197.0597059 1.211121217

Name: +ve in-silico MS/MS by CFM-ID for MUWYBCVOKHQYED-UHFFFAOYSA-N
ID: MUWYBCVOKHQYED-UHFFFAOYSA-N
Comment: Energy0
Num peaks: 6
189.0546206 2.243776715
191.0702706 2.407610789
197.0597059 0.5266427891
215.0702706 15.99001813
217.0495352 3.931451682
233.0808353 72.62043015

Name: +ve in-silico MS/MS by CFM-ID for MUWYBCVOKHQYED-UHFFFAOYSA-N
ID: MUWYBCVOKHQYED-UHFFFAOYSA-N
Comment: Energy1
Num peaks: 6
189.0546206 4.277513757
191.0702706 7.503489269
205.0859207 5.510379397
215.0702706 17.35909756
217.0495352 3.680528739
233.0808353 43.70151018

Name: +ve in-silico MS/MS by CFM-ID for MUWYBCVOKHQYED-UHFFFAOYSA-N
ID: MUWYBCVOKHQYED-UHFFFAOYSA-N
Comment: Energy2
Num peaks: 19
39.02292652 3.58880463
41.00219107 3.021109117
41.03857658 1.857509863
43.01784114 2.08448494
105.0334912 3.518748023
107.0127558 1.508818348
147.0440559 4.215608166
149.0597059 2.114476366
173.0233204 5.183526478
173.0597059 5.267794147
175.0389705 3.053456386
187.075356 7.604458183
189.0546206 5.562133708
191.0702706 1.877030727
197.0597059 7.021947061
199.0389705 7.607000126
205.0859207 2.056978723
215.0702706 9.115119707
217.0495352 3.878612557

Name: +ve in-silico MS/MS by CFM-ID for XDLSRIVPCBODNQ-RJSMLTLRSA-N
ID: XDLSRIVPCBODNQ-RJSMLTLRSA-N
Comment: Energy0
Num peaks: 7
107.0491413 5.887754887
149.0597059 3.328929483
155.0491413 2.237645998
171.0440559 11.45134612
173.0597059 27.29424906
215.0702706 8.294480585
233.0808353 22.02915714

Name: +ve in-silico MS/MS by CFM-ID for XDLSRIVPCBODNQ-RJSMLTLRSA-N
ID: XDLSRIVPCBODNQ-RJSMLTLRSA-N
Comment: Energy1
Num peaks: 28
39.02292652 3.092804485
43.01784114 0.9814283929
49.00727645 0.986592029
51.02292652 1.89114581
53.00219107 0.9643919354
67.01784114 2.061945853
79.05422664 4.10419768
81.0334912 1.001712118
95.01275576 4.94695011
97.02840582 3.286745828
105.0334912 1.238316775
107.0491413 17.80720838
109.0647913 2.007111028
119.0491413 1.470610844
125.0233204 2.302119472
133.0284058 1.624605362
135.0440559 1.293699506
137.0597059 4.097735455
155.0491413 1.226969534
157.0284058 1.102905937
159.0440559 1.679010278
161.0597059 1.38588423
171.0440559 1.604759792
173.0597059 10.6616262
185.0597059 0.9948451825
205.0859207 0.9991715672
215.0702706 2.719106282
233.0808353 3.252963857

Name: +ve in-silico MS/MS by CFM-ID for XDLSRIVPCBODNQ-RJSMLTLRSA-N
ID: XDLSRIVPCBODNQ-RJSMLTLRSA-N
Comment: Energy2
Num peaks: 22
39.02292652 3.95830976
49.00727645 4.821843873
51.02292652 4.552463793
53.00219107 2.108622208
53.03857658 1.424080113
55.01784114 2.74674333
63.02292652 4.759697226
65.00219107 4.354531607
65.03857658 1.96468374
67.01784114 4.410453085
77.00219107 1.394703372
79.01784114 1.76538719
79.05422664 6.092408444
81.0334912 3.307339232
91.05422664 2.996945957
95.01275576 2.361205245
105.0334912 4.823344758
107.0127558 3.254638916
107.0491413 15.59598702
109.0284058 1.183271573
125.0233204 1.178489967
131.0491413 1.206501122

Name: +ve in-silico MS/MS by CFM-ID for KKJJJQYZPYOLJU-UHFFFAOYSA-N
ID: KKJJJQYZPYOLJU-UHFFFAOYSA-N
Comment: Energy0
Num peaks: 6
153.0546206 0.9142156787
241.0495352 2.920719891
243.0651853 1.299214078
255.0651853 13.77464712
257.0444498 0.9117861894
273.0757499 76.43540512

Name: +ve in-silico MS/MS by CFM-ID for KKJJJQYZPYOLJU-UHFFFAOYSA-N
ID: KKJJJQYZPYOLJU-UHFFFAOYSA-N
Comment: Energy1
Num peaks: 10
95.04914126 3.666360765
153.0546206 7.117648139
215.0702706 2.330219802
217.0859207 2.809908973
229.0495352 2.42039278
241.0495352 3.687504367
243.0651853 6.141303969
245.0808353 21.26828632
255.0651853 9.172767552
273.0757499 22.3851557

Name: +ve in-silico MS/MS by CFM-ID for KKJJJQYZPYOLJU-UHFFFAOYSA-N
ID: KKJJJQYZPYOLJU-UHFFFAOYSA-N
Comment: Energy2
Num peaks: 28
39.02292652 2.555493976
41.03857658 1.423846082
65.03857658 1.361723525
79.01784114 1.469080251
105.0334912 1.248033589
157.0284058 3.328014323
169.0284058 4.64515948
171.0440559 5.663898046
173.0597059 4.018383673
183.0440559 3.689593197
185.0597059 3.788177368
199.0389705 3.462732168
201.0546206 2.25621706
203.0702706 1.46108561
205.0495352 1.245640572
213.0546206 4.325949213
215.0338851 1.14362952
215.0702706 1.794044444
217.0859207 1.771653508
225.0546206 4.011051613
227.0338851 2.806427662
227.0702706 3.929725615
229.0495352 7.650705687
239.0338851 2.17404758
241.0495352 1.438934598
245.0808353 2.901706086
255.0651853 3.565739345
257.0444498 1.841129953

Name: +ve in-silico MS/MS by CFM-ID for GPDJGLOROGNHJD-LLVKDONJSA-N
ID: GPDJGLOROGNHJD-LLVKDONJSA-N
Comment: Energy0
Num peaks: 7
101.0385766 4.843475237
103.0542266 2.554678171
105.0698767 3.159156674
141.0182351 3.369975357
169.0131497 7.764966274
255.0651853 9.135348189
273.0757499 51.2489372

Name: +ve in-silico MS/MS by CFM-ID for GPDJGLOROGNHJD-LLVKDONJSA-N
ID: GPDJGLOROGNHJD-LLVKDONJSA-N
Comment: Energy1
Num peaks: 17
79.05422664 1.674955585
91.05422664 8.88604916
103.0542266 1.903769005
105.0334912 1.550884143
105.0698767 3.380146059
107.0491413 3.512767073
125.0233204 1.616720489
131.0491413 1.801948345
141.0182351 1.768015974
151.002585 9.039538798
153.0182351 7.980752769
166.9974996 3.696208077
169.0131497 9.224960558
243.0651853 2.098732432
245.0808353 4.864592601
255.0651853 5.402939939
273.0757499 12.80157117

Name: +ve in-silico MS/MS by CFM-ID for GPDJGLOROGNHJD-LLVKDONJSA-N
ID: GPDJGLOROGNHJD-LLVKDONJSA-N
Comment: Energy2
Num peaks: 31
39.02292652 1.646291513
41.00219107 1.552794326
49.00727645 3.802942122
51.02292652 1.746100997
63.02292652 1.544139679
67.01784114 0.9233113995
75.02292652 1.928037272
79.05422664 2.706091805
83.01275576 1.214603188
89.03857658 0.8430279048
91.05422664 3.127567657
96.99202031 1.392668117
99.00767038 1.091872838
101.0385766 19.62767035
103.0542266 4.421839923
105.0334912 2.78695181
105.0698767 3.263576862
107.0491413 1.687697232
107.0855268 0.9066726937
111.0076704 1.7251054
113.0233204 1.042504669
125.0233204 1.177375206
129.0334912 1.507858841
141.0182351 2.546988282
147.0076704 0.9019121249
151.002585 4.45811137
151.0389705 1.152746436
153.0182351 3.533325761
166.9974996 0.9200522937
169.0131497 1.016493471
229.0495352 0.8177275874

Name: +ve in-silico MS/MS by CFM-ID for JHELBXAAAYUKCT-UHFFFAOYSA-N
ID: JHELBXAAAYUKCT-UHFFFAOYSA-N
Comment: Energy0
Num peaks: 6
175.0389705 4.909230715
189.0546206 1.239922501
197.0597059 6.536012032
215.0702706 37.15850608
217.0495352 1.868888007
233.0808353 42.53577968

Name: +ve in-silico MS/MS by CFM-ID for JHELBXAAAYUKCT-UHFFFAOYSA-N
ID: JHELBXAAAYUKCT-UHFFFAOYSA-N
Comment: Energy1
Num peaks: 6
43.01784114 3.731855443
175.0389705 15.27913985
191.0702706 2.677288254
197.0597059 8.793344011
215.0702706 30.30075088
233.0808353 19.57571723

Name: +ve in-silico MS/MS by CFM-ID for JHELBXAAAYUKCT-UHFFFAOYSA-N
ID: JHELBXAAAYUKCT-UHFFFAOYSA-N
Comment: Energy2
Num peaks: 18
39.02292652 3.188893245
41.00219107 2.977787225
43.01784114 1.893098871
49.00727645 5.397577506
63.02292652 2.524049578
65.00219107 5.774437953
67.01784114 1.774375024
81.0334912 2.01257249
107.0491413 4.694953281
123.0440559 6.374575443
133.0284058 6.676117723
149.0233204 2.6629718
173.0597059 2.26846929
175.0389705 13.1661289
187.075356 2.414907418
197.0597059 9.980634128
199.0389705 3.206896652
215.0702706 3.175821523

Name: +ve in-silico MS/MS by CFM-ID for KCZYFSGCRGWJHZ-UHFFFAOYSA-N
ID: KCZYFSGCRGWJHZ-UHFFFAOYSA-N
Comment: Energy0
Num peaks: 6
201.0546206 1.815005423
203.0702706 2.508236021
205.0859207 1.239870793
215.0702706 11.88525368
217.0495352 0.7076023512
233.0808353 78.10373299

Name: +ve in-silico MS/MS by CFM-ID for KCZYFSGCRGWJHZ-UHFFFAOYSA-N
ID: KCZYFSGCRGWJHZ-UHFFFAOYSA-N
Comment: Energy1
Num peaks: 11
159.0440559 1.331478885
175.075356 1.273669503
185.0597059 1.237645595
187.075356 1.697796524
189.0546206 2.34467486
201.0546206 4.277008459
203.0702706 6.864745219
205.0859207 7.543830452
215.0702706 13.52764942
217.0495352 1.622965054
233.0808353 38.91303803

Name: +ve in-silico MS/MS by CFM-ID for KCZYFSGCRGWJHZ-UHFFFAOYSA-N
ID: KCZYFSGCRGWJHZ-UHFFFAOYSA-N
Comment: Energy2
Num peaks: 31
39.02292652 1.903972316
41.00219107 1.334386364
41.03857658 1.142550898
53.00219107 2.466249498
55.01784114 2.313911256
89.03857658 2.27318361
103.0178411 2.444189106
105.0334912 1.628798625
121.0284058 1.690181273
131.0491413 1.605071214
133.0284058 1.757459629
135.0440559 3.220935325
143.0491413 2.371959537
145.0284058 1.423747875
145.0647913 2.991283741
157.0284058 4.190097289
159.0440559 8.653839251
161.0597059 4.469974913
163.075356 1.460646024
173.0597059 3.3731899
183.0440559 1.993953409
185.0597059 4.798789221
187.0389705 1.788653067
187.075356 3.317803092
189.0546206 3.099141033
199.0389705 2.081174098
201.0546206 1.77907469
203.0702706 1.278956027
205.0859207 1.351709724
215.0702706 3.08505963
217.0495352 2.079732678

Name: +ve in-silico MS/MS by CFM-ID for QWZGTTMNKCLTMG-UHFFFAOYSA-N
ID: QWZGTTMNKCLTMG-UHFFFAOYSA-N
Comment: Energy0
Num peaks: 6
91.05422664 1.496100116
137.0233204 1.031031994
199.075356 0.7751984021
227.0702706 1.582330083
237.0546206 12.29483614
255.0651853 79.3881366

Name: +ve in-silico MS/MS by CFM-ID for QWZGTTMNKCLTMG-UHFFFAOYSA-N
ID: QWZGTTMNKCLTMG-UHFFFAOYSA-N
Comment: Energy1
Num peaks: 7
117.0334912 3.95869242
137.0233204 3.421745682
199.075356 4.143422236
225.0546206 3.721628584
227.0702706 42.29329066
237.0546206 7.708487083
255.0651853 17.13348101

Name: +ve in-silico MS/MS by CFM-ID for QWZGTTMNKCLTMG-UHFFFAOYSA-N
ID: QWZGTTMNKCLTMG-UHFFFAOYSA-N
Comment: Energy2
Num peaks: 25
39.02292652 2.05032503
49.00727645 3.899664896
51.02292652 2.120933572
53.00219107 1.65312329
63.02292652 5.636945871
65.03857658 1.744216127
67.01784114 1.271376319
75.02292652 1.86932956
81.0334912 1.582856507
91.05422664 5.848273821
117.0334912 3.194536947
129.0698767 1.022509884
137.0233204 3.739595133
171.0804414 4.504995278
173.0597059 1.107596923
183.0440559 2.322440713
185.0597059 3.050429684
195.0440559 1.595598558
199.075356 6.003708677
209.0597059 6.595976822
211.0389705 4.053090777
225.0546206 1.084357892
227.0702706 4.093412134
229.0495352 1.302817201
237.0546206 9.410168645

Name: +ve in-silico MS/MS by CFM-ID for FADYYEHFGLVECU-KGLIPLIRSA-N
ID: FADYYEHFGLVECU-KGLIPLIRSA-N
Comment: Energy0
Num peaks: 6
123.0440559 12.48311688
227.0702706 1.772309216
229.0859207 1.66352018
245.0808353 1.983860277
255.0651853 9.66352658
273.0757499 61.31633659

Name: +ve in-silico MS/MS by CFM-ID for FADYYEHFGLVECU-KGLIPLIRSA-N
ID: FADYYEHFGLVECU-KGLIPLIRSA-N
Comment: Energy1
Num peaks: 12
95.04914126 8.254874958
105.0334912 2.133493057
121.0284058 4.187943145
123.0440559 10.78539736
151.0389705 3.956723181
179.0338851 3.25608891
229.0495352 1.310004246
231.0651853 1.511020221
243.0651853 1.72930082
245.0808353 7.189561645
255.0651853 11.41691764
273.0757499 24.72666203

Name: +ve in-silico MS/MS by CFM-ID for FADYYEHFGLVECU-KGLIPLIRSA-N
ID: FADYYEHFGLVECU-KGLIPLIRSA-N
Comment: Energy2
Num peaks: 20
49.00727645 1.362263695
51.02292652 1.085545048
63.02292652 1.368705617
65.03857658 1.284652693
67.01784114 1.294932918
77.00219107 2.22366073
79.01784114 7.329936964
81.0334912 3.569274088
91.01784114 4.296944752
93.0334912 5.907207114
95.04914126 9.972761116
105.0334912 14.33500301
107.0127558 1.184018006
107.0491413 5.552036262
121.0284058 5.809564722
123.0440559 7.468819633
135.0440559 1.551331755
151.0389705 1.468726091
211.075356 2.209961725
227.0702706 1.137822594

Name: +ve in-silico MS/MS by CFM-ID for UQMOOBFMUJITLL-UHFFFAOYSA-N
ID: UQMOOBFMUJITLL-UHFFFAOYSA-N
Comment: Energy0
Num peaks: 6
185.0597059 1.034822677
203.0702706 5.90293674
205.0495352 1.662496513
205.0859207 1.580127206
215.0702706 3.085708115
233.0808353 77.41278355

Name: +ve in-silico MS/MS by CFM-ID for UQMOOBFMUJITLL-UHFFFAOYSA-N
ID: UQMOOBFMUJITLL-UHFFFAOYSA-N
Comment: Energy1
Num peaks: 12
29.03857658 3.820602947
41.03857658 1.317643147
43.05422664 5.501044681
185.0597059 3.167094103
187.075356 3.84710703
189.0910061 3.34728136
203.0702706 6.786809469
205.0495352 1.584424972
205.0859207 7.151331614
215.0702706 7.172077834
217.0495352 2.284920481
233.0808353 34.33843804

Name: +ve in-silico MS/MS by CFM-ID for UQMOOBFMUJITLL-UHFFFAOYSA-N
ID: UQMOOBFMUJITLL-UHFFFAOYSA-N
Comment: Energy2
Num peaks: 31
25.00727645 1.162934415
27.02292652 1.475721225
29.03857658 1.612843837
39.02292652 2.584405467
41.03857658 2.236319596
43.05422664 6.273089078
49.00727645 1.076841665
51.02292652 1.446358357
89.03857658 1.775488415
135.0440559 1.996965681
141.0698767 1.821666102
143.0855268 1.781976784
145.0284058 3.086456361
147.0440559 2.881038692
159.0440559 3.443705962
159.0804414 4.077754373
161.0233204 1.852912071
163.0389705 2.083426199
167.0491413 1.693765721
169.0647913 1.704298104
171.0804414 1.966286073
175.0389705 1.791817745
175.075356 3.396377512
183.0440559 1.097585435
185.0597059 5.2384777
187.075356 7.242068552
189.0910061 1.018541586
203.0702706 1.494866321
205.0859207 1.324657749
215.0702706 1.640291857
217.0495352 1.328196089

Name: +ve in-silico MS/MS by CFM-ID for DJGNNZVFOBIPMK-NTUHNPAUSA-N
ID: DJGNNZVFOBIPMK-NTUHNPAUSA-N
Comment: Energy0
Num peaks: 6
105.0334912 6.493045573
107.0491413 2.360924154
149.0233204 2.0031759
161.0233204 4.350435368
237.0546206 5.707123101
255.0651853 69.12251727

Name: +ve in-silico MS/MS by CFM-ID for DJGNNZVFOBIPMK-NTUHNPAUSA-N
ID: DJGNNZVFOBIPMK-NTUHNPAUSA-N
Comment: Energy1
Num peaks: 11
105.0334912 16.70562968
107.0491413 3.985238249
117.0334912 3.9267839
119.0491413 2.389117559
161.0233204 10.49028177
209.0597059 3.048590816
211.075356 4.950341602
225.0546206 2.655642021
227.0702706 8.056388082
237.0546206 7.009461233
255.0651853 19.00873478

Name: +ve in-silico MS/MS by CFM-ID for DJGNNZVFOBIPMK-NTUHNPAUSA-N
ID: DJGNNZVFOBIPMK-NTUHNPAUSA-N
Comment: Energy2
Num peaks: 25
49.00727645 2.101440033
65.03857658 1.923785893
75.02292652 4.968627287
77.03857658 7.760313205
79.01784114 1.815736213
79.05422664 3.267854658
87.02292652 2.095006514
89.03857658 2.271496859
91.05422664 1.887426984
101.0385766 1.989698664
105.0334912 13.78361483
107.0491413 3.844852079
117.0334912 7.998198
119.0491413 1.902320858
121.0284058 2.461538609
133.0284058 1.547606338
157.0647913 1.059883847
161.0233204 2.630845073
181.0647913 1.577052779
193.0647913 2.252083039
209.0597059 5.206876615
211.075356 1.038508581
213.0546206 1.472844894
237.0546206 2.421413674
239.0338851 1.207347324

Name: +ve in-silico MS/MS by CFM-ID for LDAOUZFPDPCBCF-RNWYCLNJSA-N
ID: LDAOUZFPDPCBCF-RNWYCLNJSA-N
Comment: Energy0
Num peaks: 17
61.02840582 2.274475772
71.01275576 0.9568194862
73.02840582 1.134132524
89.02332044 6.677018817
91.0389705 5.043520092
103.0389705 0.930360681
111.0262976 22.67250864
115.0575978 0.9625144337
119.0338851 1.343232721
121.0495352 3.511602173
133.0495352 1.121468709
139.0212123 2.449548525
151.0600999 1.065908806
195.0321709 1.43077464
237.0579917 2.646767057
255.0685564 12.19015823
273.0791211 14.46564366

Name: +ve in-silico MS/MS by CFM-ID for LDAOUZFPDPCBCF-RNWYCLNJSA-N
ID: LDAOUZFPDPCBCF-RNWYCLNJSA-N
Comment: Energy1
Num peaks: 22
43.01784114 3.69849502
45.0334912 2.463107401
61.02840582 8.237941905
63.04405588 5.599549516
79.05422664 1.535255921
101.0233204 1.066989142
111.0262976 1.10066712
145.0495352 3.7243392
163.0600999 3.939151354
183.047427 0.9209291175
193.0317769 2.070277138
195.0321709 1.052900012
195.047427 1.143547781
211.0423416 5.286646959
213.0579917 1.746711409
227.0736418 0.9488347517
237.0579917 7.177521676
241.0529063 1.236066158
243.0685564 1.270784541
245.0842064 1.958291942
255.0685564 14.90190483
273.0791211 9.563776627

Name: +ve in-silico MS/MS by CFM-ID for LDAOUZFPDPCBCF-RNWYCLNJSA-N
ID: LDAOUZFPDPCBCF-RNWYCLNJSA-N
Comment: Energy2
Num peaks: 21
29.00219107 4.36750684
31.01784114 5.900147584
55.01784114 1.453218778
56.99710569 2.324733552
57.0334912 1.116286317
59.01275576 7.320031512
59.04914126 1.436410303
61.02840582 3.91938041
63.04405588 1.555697302
65.03857658 2.919173623
67.05422664 1.675824235
68.99710569 1.422175103
71.01275576 10.41175198
73.02840582 7.62470242
75.04405588 3.556133501
79.05422664 1.048885257
84.99202031 3.762388506
87.00767038 2.465055506
89.02332044 7.064832435
91.0389705 1.21157794
111.0262976 8.415439943

Name: +ve in-silico MS/MS by CFM-ID for KXEPUFZZWDWJHJ-UHFFFAOYSA-N
ID: KXEPUFZZWDWJHJ-UHFFFAOYSA-N
Comment: Energy0
Num peaks: 6
175.0389705 1.482930292
197.0597059 3.306615258
199.0389705 1.552804669
215.0702706 41.50852469
217.0495352 2.052019355
233.0808353 38.5228866

Name: +ve in-silico MS/MS by CFM-ID for KXEPUFZZWDWJHJ-UHFFFAOYSA-N
ID: KXEPUFZZWDWJHJ-UHFFFAOYSA-N
Comment: Energy1
Num peaks: 8
173.0597059 3.309158947
175.0389705 3.799377088
197.0597059 10.09792988
199.0389705 4.057105067
203.0702706 2.367768017
215.0702706 42.05158599
217.0495352 2.173552687
233.0808353 13.31690483

Name: +ve in-silico MS/MS by CFM-ID for KXEPUFZZWDWJHJ-UHFFFAOYSA-N
ID: KXEPUFZZWDWJHJ-UHFFFAOYSA-N
Comment: Energy2
Num peaks: 30
25.00727645 1.652289445
39.02292652 4.968887641
41.00219107 2.063358464
43.01784114 1.53134635
49.00727645 1.573177514
51.02292652 1.553965363
55.01784114 0.947364351
57.0334912 1.370624991
67.01784114 0.9456492689
79.01784114 2.09548341
119.0491413 3.496007586
121.0284058 2.168106816
131.0491413 0.8629374174
137.0597059 1.318720166
145.0284058 1.971308113
147.0440559 8.984309194
149.0233204 1.088251743
149.0597059 0.9830270385
157.0284058 2.885252621
159.0440559 2.559217375
161.0233204 1.179183243
161.0597059 2.435372934
163.0389705 1.759929205
165.0546206 1.34340448
173.0597059 4.012706589
175.0389705 3.512045994
187.075356 1.055578833
197.0597059 6.546350485
199.0389705 7.496635352
215.0702706 6.144448513

Name: +ve in-silico MS/MS by CFM-ID for XMSDWEFZWTUPIT-UHFFFAOYSA-N
ID: XMSDWEFZWTUPIT-UHFFFAOYSA-N
Comment: Energy0
Num peaks: 6
211.0389705 0.4798573362
213.0546206 0.5140537123
227.0702706 0.7592597081
237.0546206 7.482872406
239.0338851 0.6667000262
255.0651853 88.48348721

Name: +ve in-silico MS/MS by CFM-ID for XMSDWEFZWTUPIT-UHFFFAOYSA-N
ID: XMSDWEFZWTUPIT-UHFFFAOYSA-N
Comment: Energy1
Num peaks: 6
209.0597059 4.417641216
211.075356 4.220409623
225.0546206 4.562844001
227.0702706 13.5544713
237.0546206 12.77806886
255.0651853 42.90957593

Name: +ve in-silico MS/MS by CFM-ID for XMSDWEFZWTUPIT-UHFFFAOYSA-N
ID: XMSDWEFZWTUPIT-UHFFFAOYSA-N
Comment: Energy2
Num peaks: 17
155.0491413 2.916080647
157.0647913 2.919006879
179.0491413 2.41655082
181.0647913 3.009205379
183.0804414 3.047356275
185.0597059 3.535387918
195.0440559 5.189363358
197.0233204 2.485150069
197.0597059 3.193387656
199.0389705 3.187841677
199.075356 3.25449543
209.0597059 17.26573487
211.0389705 8.998166435
225.0546206 2.282467616
227.0702706 4.452847418
237.0546206 10.29264685
239.0338851 3.417022517

Name: +ve in-silico MS/MS by CFM-ID for OGURMTXRUQGVMS-UHFFFAOYSA-N
ID: OGURMTXRUQGVMS-UHFFFAOYSA-N
Comment: Energy0
Num peaks: 6
107.0491413 1.310758706
121.0284058 0.7959801088
135.0440559 0.7339359873
227.0702706 0.9811935142
237.0546206 24.87316382
255.0651853 66.82232244

Name: +ve in-silico MS/MS by CFM-ID for OGURMTXRUQGVMS-UHFFFAOYSA-N
ID: OGURMTXRUQGVMS-UHFFFAOYSA-N
Comment: Energy1
Num peaks: 8
105.0334912 2.922749223
121.0284058 14.26858062
133.0284058 10.07428316
135.0440559 12.00280635
225.0546206 4.211050032
227.0702706 13.83914392
237.0546206 11.90615489
255.0651853 11.91484125

Name: +ve in-silico MS/MS by CFM-ID for OGURMTXRUQGVMS-UHFFFAOYSA-N
ID: OGURMTXRUQGVMS-UHFFFAOYSA-N
Comment: Energy2
Num peaks: 28
39.02292652 2.470554494
49.00727645 6.144495359
51.02292652 2.865523375
53.03857658 2.254526966
63.02292652 1.620788317
65.00219107 1.043528537
65.03857658 1.607574624
79.01784114 1.027702376
79.05422664 2.225300841
89.00219107 0.9944448281
91.05422664 1.717169586
93.0334912 2.044627851
105.0334912 8.68445892
107.0491413 2.901617832
121.0284058 6.620821059
133.0284058 4.345495587
135.0440559 1.664062349
195.0440559 1.067495971
199.075356 1.250443316
207.0440559 2.892720637
209.0233204 1.308538548
209.0597059 9.064082492
211.0389705 1.447172216
225.0546206 1.314668662
227.0338851 1.183450738
227.0702706 1.376862189
229.0495352 1.033542778
237.0546206 8.297704844

Name: +ve in-silico MS/MS by CFM-ID for AJFLZDTWEGZZRX-UHFFFAOYSA-N
ID: AJFLZDTWEGZZRX-UHFFFAOYSA-N
Comment: Energy0
Num peaks: 6
187.0389705 1.54050359
189.0546206 1.44250503
197.0597059 7.501043369
201.0546206 2.106113728
215.0702706 40.94636611
233.0808353 31.60790919

Name: +ve in-silico MS/MS by CFM-ID for AJFLZDTWEGZZRX-UHFFFAOYSA-N
ID: AJFLZDTWEGZZRX-UHFFFAOYSA-N
Comment: Energy1
Num peaks: 28
41.00219107 1.046287497
45.0334912 7.87768839
83.04914126 1.119408284
91.01784114 1.278160421
93.0334912 2.710647403
95.04914126 3.401673915
109.0284058 1.935495858
111.0440559 2.86139188
113.0597059 3.231645921
121.0284058 9.893986775
123.0440559 1.179112672
145.0284058 1.544462976
147.0440559 1.226464341
159.0440559 1.338056313
161.0597059 1.547979806
173.0233204 2.143311445
175.0389705 1.878322981
177.0546206 1.069903843
183.0440559 1.405841206
187.0389705 1.563236919
187.075356 3.761279785
189.0546206 2.054019368
197.0597059 4.645343041
201.0546206 1.416842815
203.0702706 1.842985245
205.0859207 4.553248406
215.0702706 8.590796433
233.0808353 3.104696479

Name: +ve in-silico MS/MS by CFM-ID for AJFLZDTWEGZZRX-UHFFFAOYSA-N
ID: AJFLZDTWEGZZRX-UHFFFAOYSA-N
Comment: Energy2
Num peaks: 31
39.02292652 4.935145633
41.03857658 2.873236646
49.00727645 1.291513685
53.00219107 6.574024053
53.03857658 1.627472019
55.01784114 2.157253084
57.0334912 1.197956961
63.02292652 2.355814448
65.00219107 2.159692233
65.03857658 1.742011636
67.01784114 1.127185505
67.05422664 2.37739647
69.06987671 1.300581281
80.99710569 1.510680183
81.0334912 1.846881855
83.04914126 2.085608664
91.01784114 1.367138991
93.0334912 2.322379011
95.04914126 3.18228083
109.0284058 2.598163208
121.0284058 6.041698091
145.0284058 3.030058276
159.0440559 1.584202882
161.0597059 1.509435339
171.0440559 1.129665985
183.0440559 1.194349365
187.075356 3.153092221
197.0597059 3.540201405
201.0546206 1.215346658
203.0702706 1.978224475
215.0702706 1.507499326

Name: +ve in-silico MS/MS by CFM-ID for AJCZWDJTCCZJJT-UHFFFAOYSA-N
ID: AJCZWDJTCCZJJT-UHFFFAOYSA-N
Comment: Energy0
Num peaks: 6
107.0491413 1.306307923
121.0284058 0.6980169043
135.0440559 0.6628073703
227.0702706 0.5893662918
237.0546206 25.04709923
255.0651853 67.4839738

Name: +ve in-silico MS/MS by CFM-ID for AJCZWDJTCCZJJT-UHFFFAOYSA-N
ID: AJCZWDJTCCZJJT-UHFFFAOYSA-N
Comment: Energy1
Num peaks: 8
105.0334912 3.178354999
121.0284058 15.94851298
133.0284058 9.279881567
135.0440559 14.19680304
225.0546206 2.848310153
227.0702706 10.43560301
237.0546206 12.53807369
255.0651853 12.59310631

Name: +ve in-silico MS/MS by CFM-ID for AJCZWDJTCCZJJT-UHFFFAOYSA-N
ID: AJCZWDJTCCZJJT-UHFFFAOYSA-N
Comment: Energy2
Num peaks: 30
39.02292652 3.152725299
49.00727645 5.263861969
51.02292652 3.042921424
53.03857658 2.001252141
63.02292652 1.611723674
65.00219107 1.151734325
65.03857658 1.527888221
79.01784114 1.306663735
79.05422664 2.457919376
91.05422664 1.804837642
93.0334912 2.470275085
105.0334912 8.355932303
107.0491413 3.134859894
121.0284058 4.233417754
133.0284058 2.778841438
135.0440559 1.54275898
185.0233204 1.135104884
195.0440559 1.192228293
199.075356 1.519055053
207.0440559 3.712841839
209.0233204 1.273227443
209.0597059 9.022707192
211.0389705 1.158719335
223.0389705 1.009395142
225.0546206 1.06576281
227.0338851 1.313293319
227.0702706 1.251323538
229.0495352 1.146938172
237.0546206 8.979292938
239.0338851 0.9837856705

Name: +ve in-silico MS/MS by CFM-ID for PUHSTRUGLOAIJU-UHFFFAOYSA-N
ID: PUHSTRUGLOAIJU-UHFFFAOYSA-N
Comment: Energy0
Num peaks: 6
91.05422664 2.753294302
119.0491413 1.13531439
227.0702706 1.260614291
237.0546206 15.55263487
239.0338851 0.3935811174
255.0651853 76.44646768

Name: +ve in-silico MS/MS by CFM-ID for PUHSTRUGLOAIJU-UHFFFAOYSA-N
ID: PUHSTRUGLOAIJU-UHFFFAOYSA-N
Comment: Energy1
Num peaks: 6
117.0334912 10.20302054
119.0491413 18.74861065
137.0233204 7.160907967
227.0702706 22.76652627
237.0546206 8.745678473
255.0651853 15.96616982

Name: +ve in-silico MS/MS by CFM-ID for PUHSTRUGLOAIJU-UHFFFAOYSA-N
ID: PUHSTRUGLOAIJU-UHFFFAOYSA-N
Comment: Energy2
Num peaks: 15
49.00727645 4.572570305
51.02292652 2.572434713
65.03857658 4.684720017
75.02292652 2.230164666
91.05422664 19.4383569
93.06987671 1.890318612
117.0334912 11.63998949
119.0491413 4.204212688
195.0440559 1.576046704
199.075356 1.840350502
209.0597059 7.979672998
211.0389705 3.731233633
213.0546206 1.357463662
227.0702706 3.397637259
237.0546206 8.96194785

Name: +ve in-silico MS/MS by CFM-ID for WBOWBLGZAXVREM-GFCCVEGCSA-N
ID: WBOWBLGZAXVREM-GFCCVEGCSA-N
Comment: Energy0
Num peaks: 6
133.0284058 4.754777196
137.0233204 8.437064868
137.0597059 3.050940579
163.0389705 6.199565858
255.0651853 11.81163966
273.0757499 50.27296537

Name: +ve in-silico MS/MS by CFM-ID for WBOWBLGZAXVREM-GFCCVEGCSA-N
ID: WBOWBLGZAXVREM-GFCCVEGCSA-N
Comment: Energy1
Num peaks: 14
111.0440559 4.126482915
121.0284058 8.179418627
123.0440559 11.67138894
135.0440559 2.318784607
137.0233204 10.94516351
137.0597059 2.796136321
149.0233204 1.658179308
151.0389705 1.779237113
163.0389705 4.075014989
179.0338851 1.656426566
243.0651853 4.209123653
245.0808353 7.027394675
255.0651853 7.726556512
273.0757499 12.3920583

Name: +ve in-silico MS/MS by CFM-ID for WBOWBLGZAXVREM-GFCCVEGCSA-N
ID: WBOWBLGZAXVREM-GFCCVEGCSA-N
Comment: Energy2
Num peaks: 28
39.02292652 1.034994042
49.00727645 6.121118887
53.00219107 0.8704429102
65.03857658 2.542067833
67.01784114 3.655834568
69.0334912 1.249261272
91.01784114 2.464308505
92.99710569 1.644438513
93.0334912 2.2227933
95.01275576 1.381930253
95.04914126 2.911799342
105.0334912 5.180089533
107.0491413 2.311844462
109.0284058 2.113396633
117.0334912 1.064971499
119.0491413 2.008983007
121.0284058 12.18855616
123.0440559 3.440738628
133.0284058 10.33316085
135.0440559 2.812671481
137.0233204 4.502462488
137.0597059 1.015115045
149.0233204 1.375229742
151.0389705 1.090905617
229.0495352 0.8470066258
231.0651853 1.228905847
243.0651853 0.8432259912
245.0808353 1.985591842

Name: +ve in-silico MS/MS by CFM-ID for GEZBDPPVXYFNMG-UHFFFAOYSA-N
ID: GEZBDPPVXYFNMG-UHFFFAOYSA-N
Comment: Energy0
Num peaks: 6
57.0334912 3.841212293
227.0702706 2.252395768
229.0859207 3.569798879
241.0495352 3.749192351
255.0651853 6.194761094
273.0757499 69.39662325

Name: +ve in-silico MS/MS by CFM-ID for GEZBDPPVXYFNMG-UHFFFAOYSA-N
ID: GEZBDPPVXYFNMG-UHFFFAOYSA-N
Comment: Energy1
Num peaks: 10
203.0702706 4.744157018
215.0338851 7.183432181
227.0702706 4.253627225
229.0495352 7.383449375
229.0859207 3.268078389
231.0651853 3.562989682
245.0808353 10.90820912
247.0600999 16.29869767
255.0651853 6.631581849
273.0757499 16.72887311

Name: +ve in-silico MS/MS by CFM-ID for GEZBDPPVXYFNMG-UHFFFAOYSA-N
ID: GEZBDPPVXYFNMG-UHFFFAOYSA-N
Comment: Energy2
Num peaks: 31
25.00727645 1.343873423
27.02292652 1.057796613
39.02292652 6.203716572
41.00219107 2.014681662
41.03857658 4.70975913
43.01784114 1.29372124
49.00727645 1.453498032
57.0334912 4.019265826
147.0440559 1.116076745
161.0597059 3.540817475
173.0597059 5.163837214
185.0597059 2.195008656
187.075356 2.805832036
189.0546206 2.76109922
197.0597059 5.76261746
199.0389705 1.830814408
199.075356 1.704234085
201.0910061 2.052171072
203.0702706 4.702669526
211.075356 3.308407355
213.0546206 4.425041175
215.0338851 2.046763949
217.0495352 1.123675937
225.0546206 1.757999549
227.0702706 3.492724109
229.0495352 1.621449962
229.0859207 1.325597223
231.0651853 0.9466784642
245.0808353 1.771130558
255.0651853 1.403025569
257.0444498 1.601359352

Name: +ve in-silico MS/MS by CFM-ID for SRNPMQHYWVKBAV-UHFFFAOYSA-N
ID: SRNPMQHYWVKBAV-UHFFFAOYSA-N
Comment: Energy0
Num peaks: 6
109.0284058 2.289139998
121.0284058 0.6476358341
131.0127558 0.7368523074
225.0546206 0.7055994889
227.0702706 1.804299193
255.0651853 86.60001451

Name: +ve in-silico MS/MS by CFM-ID for SRNPMQHYWVKBAV-UHFFFAOYSA-N
ID: SRNPMQHYWVKBAV-UHFFFAOYSA-N
Comment: Energy1
Num peaks: 15
41.00219107 1.553880766
109.0284058 3.966833253
169.0284058 1.582031736
185.0597059 1.180733647
195.0440559 1.593789598
197.0597059 0.9698488525
209.0597059 1.110642849
213.0546206 1.743449351
223.0389705 1.557785136
225.0546206 5.813190928
227.0338851 1.062370792
227.0702706 7.189582078
229.0495352 1.21131774
239.0338851 1.924441782
255.0651853 47.91418637

Name: +ve in-silico MS/MS by CFM-ID for SRNPMQHYWVKBAV-UHFFFAOYSA-N
ID: SRNPMQHYWVKBAV-UHFFFAOYSA-N
Comment: Energy2
Num peaks: 31
39.02292652 1.345274513
49.00727645 5.963003483
51.02292652 4.27614358
53.00219107 1.314458966
53.03857658 1.366175056
55.01784114 1.589859837
75.02292652 5.70929847
77.00219107 2.953396583
79.01784114 3.172850845
79.05422664 2.812431792
81.0334912 1.494057899
89.00219107 1.77581859
103.0178411 1.853594922
105.0334912 3.038376232
109.0284058 3.607182864
121.0284058 2.397394218
131.0127558 7.983044565
133.0284058 1.724705608
135.0076704 1.444015724
147.0440559 1.242885592
159.0076704 1.151510528
159.0440559 1.358641379
169.0284058 4.529541404
181.0647913 1.331907092
195.0440559 4.221379709
197.0597059 1.007553933
209.0597059 1.000805406
213.0546206 1.308017773
227.0338851 1.027642488
229.0495352 1.481889315
239.0338851 1.704871758

Name: +ve in-silico MS/MS by CFM-ID for DDEQWQREGNUPCT-UHFFFAOYSA-N
ID: DDEQWQREGNUPCT-UHFFFAOYSA-N
Comment: Energy0
Num peaks: 6
85.02840582 4.584444554
171.0440559 0.838695955
225.0546206 0.7867711326
227.0702706 0.7682865123
237.0546206 13.50378388
255.0651853 74.88316188

Name: +ve in-silico MS/MS by CFM-ID for DDEQWQREGNUPCT-UHFFFAOYSA-N
ID: DDEQWQREGNUPCT-UHFFFAOYSA-N
Comment: Energy1
Num peaks: 9
85.02840582 7.521686401
171.0440559 13.45083724
185.0597059 3.344985438
195.0440559 2.826572939
209.0597059 1.600147554
225.0546206 5.772091771
227.0702706 19.61049676
237.0546206 8.323907271
255.0651853 18.99004928

Name: +ve in-silico MS/MS by CFM-ID for DDEQWQREGNUPCT-UHFFFAOYSA-N
ID: DDEQWQREGNUPCT-UHFFFAOYSA-N
Comment: Energy2
Num peaks: 22
39.02292652 1.392236408
41.00219107 4.040684247
53.00219107 6.666929173
55.01784114 5.088962482
57.0334912 3.311369966
83.01275576 1.874985617
85.02840582 3.49137995
115.0542266 3.094333119
129.0334912 2.648817252
143.0491413 9.254054688
155.0491413 1.764505335
167.0491413 6.629746181
171.0440559 8.713367969
183.0440559 1.620542333
185.0597059 1.780664065
187.0389705 1.649427786
195.0440559 1.746439038
197.0597059 1.677838362
209.0597059 4.878671751
211.0389705 2.75015169
227.0702706 2.08413252
237.0546206 5.011177629

Name: +ve in-silico MS/MS by CFM-ID for WBOWBLGZAXVREM-LBPRGKRZSA-N
ID: WBOWBLGZAXVREM-LBPRGKRZSA-N
Comment: Energy0
Num peaks: 6
133.0284058 4.754777196
137.0233204 8.437064868
137.0597059 3.050940579
163.0389705 6.199565858
255.0651853 11.81163966
273.0757499 50.27296537

Name: +ve in-silico MS/MS by CFM-ID for WBOWBLGZAXVREM-LBPRGKRZSA-N
ID: WBOWBLGZAXVREM-LBPRGKRZSA-N
Comment: Energy1
Num peaks: 14
111.0440559 4.126482915
121.0284058 8.179418627
123.0440559 11.67138894
135.0440559 2.318784607
137.0233204 10.94516351
137.0597059 2.796136321
149.0233204 1.658179308
151.0389705 1.779237113
163.0389705 4.075014989
179.0338851 1.656426566
243.0651853 4.209123653
245.0808353 7.027394675
255.0651853 7.726556512
273.0757499 12.3920583

Name: +ve in-silico MS/MS by CFM-ID for WBOWBLGZAXVREM-LBPRGKRZSA-N
ID: WBOWBLGZAXVREM-LBPRGKRZSA-N
Comment: Energy2
Num peaks: 28
39.02292652 1.034994042
49.00727645 6.121118887
53.00219107 0.8704429102
65.03857658 2.542067833
67.01784114 3.655834568
69.0334912 1.249261272
91.01784114 2.464308505
92.99710569 1.644438513
93.0334912 2.2227933
95.01275576 1.381930253
95.04914126 2.911799342
105.0334912 5.180089533
107.0491413 2.311844462
109.0284058 2.113396633
117.0334912 1.064971499
119.0491413 2.008983007
121.0284058 12.18855616
123.0440559 3.440738628
133.0284058 10.33316085
135.0440559 2.812671481
137.0233204 4.502462488
137.0597059 1.015115045
149.0233204 1.375229742
151.0389705 1.090905617
229.0495352 0.8470066258
231.0651853 1.228905847
243.0651853 0.8432259912
245.0808353 1.985591842

Name: +ve in-silico MS/MS by CFM-ID for ZGMMIWHFZWXNPT-LLVKDONJSA-N
ID: ZGMMIWHFZWXNPT-LLVKDONJSA-N
Comment: Energy0
Num peaks: 6
65.03857658 2.856377149
67.05422664 2.242966072
137.0597059 4.389904225
217.0131497 3.63859842
255.0651853 19.03974606
273.0757499 57.40459932

Name: +ve in-silico MS/MS by CFM-ID for ZGMMIWHFZWXNPT-LLVKDONJSA-N
ID: ZGMMIWHFZWXNPT-LLVKDONJSA-N
Comment: Energy1
Num peaks: 13
67.05422664 1.456888047
107.0491413 1.966732274
109.0647913 1.586795043
121.0284058 1.265813365
135.0440559 5.61017544
137.0233204 12.08194844
137.0597059 7.651940419
217.0131497 1.299666271
227.0702706 1.297766843
243.0651853 4.413338631
245.0808353 12.1725141
255.0651853 12.99819014
273.0757499 16.86878196

Name: +ve in-silico MS/MS by CFM-ID for ZGMMIWHFZWXNPT-LLVKDONJSA-N
ID: ZGMMIWHFZWXNPT-LLVKDONJSA-N
Comment: Energy2
Num peaks: 21
25.00727645 1.614389331
39.02292652 5.929011991
41.03857658 1.709362191
49.00727645 5.831955103
51.02292652 1.740043263
65.03857658 24.31053809
67.01784114 1.080013892
67.05422664 4.068397333
69.0334912 2.082400609
95.01275576 0.9746719242
107.0491413 2.05823829
109.0647913 1.102788928
121.0284058 1.237988855
137.0233204 5.440292787
161.0233204 3.109763023
163.002585 2.756198048
165.0182351 2.355328114
187.0389705 6.554896994
203.0338851 0.9044360557
217.0131497 3.05714278
255.0651853 2.247945923

Name: +ve in-silico MS/MS by CFM-ID for KLKFLNXANXGSIT-UHFFFAOYSA-N
ID: KLKFLNXANXGSIT-UHFFFAOYSA-N
Comment: Energy0
Num peaks: 6
233.0444498 0.8096386869
241.0495352 4.150553129
243.0651853 1.057885963
255.0651853 15.01776484
257.0444498 1.241360682
273.0757499 73.38834685

Name: +ve in-silico MS/MS by CFM-ID for KLKFLNXANXGSIT-UHFFFAOYSA-N
ID: KLKFLNXANXGSIT-UHFFFAOYSA-N
Comment: Energy1
Num peaks: 6
231.0651853 6.58320064
241.0495352 5.642355499
245.0808353 7.684498301
255.0651853 17.4399221
257.0444498 2.435044281
273.0757499 40.65608617

Name: +ve in-silico MS/MS by CFM-ID for KLKFLNXANXGSIT-UHFFFAOYSA-N
ID: KLKFLNXANXGSIT-UHFFFAOYSA-N
Comment: Energy2
Num peaks: 27
39.02292652 1.737725175
41.03857658 1.287219655
55.01784114 3.130490573
65.00219107 4.616822538
67.01784114 2.65075691
83.01275576 1.710694356
147.0440559 1.283794881
149.0233204 1.362758242
161.0597059 1.766687176
163.0389705 1.594944287
189.0546206 4.910167124
191.0338851 1.503366877
199.0389705 3.311876193
201.0546206 1.741231558
203.0338851 1.784545689
205.0495352 5.296210877
213.0546206 5.800680776
215.0338851 8.055229257
225.0546206 5.548686048
227.0702706 2.015292645
229.0495352 2.630484608
231.0287997 2.046762293
233.0444498 1.527883496
241.0495352 2.638352584
245.0808353 1.996229489
255.0651853 4.17065486
257.0444498 4.615305397

Name: +ve in-silico MS/MS by CFM-ID for JFLLKYHNNPFCDZ-UHFFFAOYSA-N
ID: JFLLKYHNNPFCDZ-UHFFFAOYSA-N
Comment: Energy0
Num peaks: 6
153.0546206 0.7673739296
241.0495352 2.928625125
243.0651853 1.274368527
255.0651853 13.79069986
257.0444498 0.913933556
273.0757499 76.86526296

Name: +ve in-silico MS/MS by CFM-ID for JFLLKYHNNPFCDZ-UHFFFAOYSA-N
ID: JFLLKYHNNPFCDZ-UHFFFAOYSA-N
Comment: Energy1
Num peaks: 9
95.04914126 4.174900025
153.0546206 10.19384282
217.0859207 1.705844139
229.0495352 2.088995338
241.0495352 4.563793369
243.0651853 5.166358153
245.0808353 15.01234769
255.0651853 10.35986491
273.0757499 26.96453691

Name: +ve in-silico MS/MS by CFM-ID for JFLLKYHNNPFCDZ-UHFFFAOYSA-N
ID: JFLLKYHNNPFCDZ-UHFFFAOYSA-N
Comment: Energy2
Num peaks: 30
15.02292652 1.344317293
49.00727645 1.097387593
53.00219107 1.239715465
55.01784114 1.107293497
65.03857658 1.245387569
79.01784114 1.570436996
81.0334912 1.297111701
153.0546206 0.9411817875
169.0284058 6.978925711
171.0440559 5.942438678
173.0597059 2.539317612
183.0440559 4.71060315
185.0597059 5.540558876
197.0233204 1.117895137
199.0389705 3.642956191
201.0546206 3.456673568
203.0702706 1.142284881
205.0495352 1.485935037
213.0546206 2.686802438
215.0338851 0.8720489882
225.0546206 5.157756622
227.0338851 2.199179904
227.0702706 3.242353871
229.0495352 4.911358764
239.0338851 3.992993109
241.0495352 1.897105306
243.0651853 1.151250569
245.0808353 1.512325791
255.0651853 4.19555798
257.0444498 2.546414259

Name: +ve in-silico MS/MS by CFM-ID for GOQOSUKANLZOQD-SHYZEUOFSA-N
ID: GOQOSUKANLZOQD-SHYZEUOFSA-N
Comment: Energy0
Num peaks: 14
43.01784114 2.444910045
100.0393049 2.99400316
129.0182351 2.039881151
201.0505978 3.242100191
213.0505978 2.882839369
223.0349477 3.052241501
225.0505978 2.562164033
227.0662479 3.884603862
231.0611625 8.086210552
241.0455124 7.418033764
243.0611625 11.23771743
245.0768126 3.706663701
255.0611625 11.08486376
273.0717272 16.12947376

Name: +ve in-silico MS/MS by CFM-ID for GOQOSUKANLZOQD-SHYZEUOFSA-N
ID: GOQOSUKANLZOQD-SHYZEUOFSA-N
Comment: Energy1
Num peaks: 23
43.01784114 2.767896464
44.04947561 2.115542879
60.04439023 2.804873023
84.04439023 1.840230628
86.0600403 1.385751216
88.03930485 1.14569985
88.07569036 0.9915649955
98.02365479 1.171685408
100.0393049 0.9359890019
102.0549549 1.118252484
128.0342195 4.245030973
130.0498695 1.865241112
169.0607686 1.24493822
185.0556832 0.854055804
196.0240487 5.453355205
213.0505978 7.695215744
214.0346134 10.29736497
227.0662479 1.890377755
231.0611625 9.111920978
237.0505978 3.106544936
245.0768126 1.186561788
255.0611625 10.09915405
273.0717272 7.384088633

Name: +ve in-silico MS/MS by CFM-ID for GOQOSUKANLZOQD-SHYZEUOFSA-N
ID: GOQOSUKANLZOQD-SHYZEUOFSA-N
Comment: Energy2
Num peaks: 29
40.01817548 3.300232076
41.00219107 1.511036997
42.03382555 4.044813998
43.01784114 6.623870294
44.04947561 2.032969386
53.00219107 1.128837214
55.01784114 1.522502524
58.02874017 1.401456015
60.04439023 3.281814328
68.99710569 1.075516282
70.02874017 10.01825359
72.04439023 6.045213107
84.00800472 0.8065776646
84.04439023 5.32028584
85.02840582 1.595529095
86.0600403 0.987091273
98.0600403 2.128090953
100.0393049 1.836017212
102.0549549 0.777721486
111.0076704 1.557858074
112.0393049 1.279190428
126.0185694 1.18066928
128.0342195 4.744605471
129.0182351 2.772344084
144.0291341 7.488381284
146.0447842 2.604388042
184.0240487 0.8767295248
201.0505978 1.444117112
227.0662479 1.116337712

Name: +ve in-silico MS/MS by CFM-ID for ZVKJFGDMUMNPDZ-SSDOTTSWSA-N
ID: ZVKJFGDMUMNPDZ-SSDOTTSWSA-N
Comment: Energy0
Num peaks: 6
107.0491413 1.850930449
139.0389705 2.888210303
237.0546206 4.178887244
241.0495352 2.440421271
255.0651853 33.38716587
273.0757499 42.09726478

Name: +ve in-silico MS/MS by CFM-ID for ZVKJFGDMUMNPDZ-SSDOTTSWSA-N
ID: ZVKJFGDMUMNPDZ-SSDOTTSWSA-N
Comment: Energy1
Num peaks: 13
107.0491413 4.116484255
121.0284058 1.731532033
135.0440559 12.61932439
137.0233204 2.932928794
139.0389705 6.005905118
225.0546206 1.846964761
227.0702706 2.570729185
237.0546206 6.747390735
241.0495352 2.345912383
243.0651853 2.0299484
245.0808353 10.59870206
255.0651853 15.25552389
273.0757499 12.66888541

Name: +ve in-silico MS/MS by CFM-ID for ZVKJFGDMUMNPDZ-SSDOTTSWSA-N
ID: ZVKJFGDMUMNPDZ-SSDOTTSWSA-N
Comment: Energy2
Num peaks: 31
39.02292652 1.055217744
41.00219107 0.9930497669
49.00727645 3.4129873
51.02292652 1.402265572
63.02292652 1.017527777
67.01784114 4.243606722
69.0334912 1.950164539
91.01784114 1.340559892
93.0334912 1.226490494
107.0491413 4.091620396
109.0284058 2.080872661
111.0440559 0.991748807
121.0284058 1.68678186
135.0440559 3.257774631
159.0076704 2.204035935
159.0440559 3.497488142
161.0233204 4.941662609
163.0389705 3.631502851
185.0233204 5.216835434
187.0389705 3.723579503
189.0182351 1.561927004
199.0389705 1.181727269
201.0546206 1.064678363
211.0389705 1.091041206
215.0338851 6.008894364
223.0389705 1.999852375
225.0546206 2.355787176
227.0702706 0.9671646449
237.0546206 2.962656042
239.0338851 1.308274997
255.0651853 1.582016925

Name: +ve in-silico MS/MS by CFM-ID for WUUDTDARGCSROI-UHFFFAOYSA-N
ID: WUUDTDARGCSROI-UHFFFAOYSA-N
Comment: Energy0
Num peaks: 6
217.0495352 1.030012188
241.0495352 3.247302756
243.0651853 1.429307662
255.0651853 0.8793485839
257.0444498 0.9219746145
273.0757499 88.8102556

Name: +ve in-silico MS/MS by CFM-ID for WUUDTDARGCSROI-UHFFFAOYSA-N
ID: WUUDTDARGCSROI-UHFFFAOYSA-N
Comment: Energy1
Num peaks: 6
121.0284058 1.931478644
241.0495352 8.282661037
243.0651853 2.066384765
245.0808353 11.81022655
257.0444498 1.938101714
273.0757499 58.9948958

Name: +ve in-silico MS/MS by CFM-ID for WUUDTDARGCSROI-UHFFFAOYSA-N
ID: WUUDTDARGCSROI-UHFFFAOYSA-N
Comment: Energy2
Num peaks: 31
15.02292652 1.36366124
39.02292652 1.070315285
49.00727645 3.268872187
51.02292652 2.76755738
55.01784114 3.404259237
57.0334912 1.501696173
65.00219107 1.976612792
79.01784114 1.501194416
79.05422664 1.398065455
93.0334912 2.464022874
97.02840582 1.128776687
113.0233204 1.461305107
121.0284058 13.280296
123.0440559 1.326474822
137.0233204 1.474602457
159.0440559 1.341806392
185.0233204 3.92977132
187.0389705 3.611163385
189.0546206 1.322732995
201.0546206 1.281414926
213.0546206 1.617681677
215.0338851 2.848458255
217.0495352 1.600842342
225.0546206 1.195996228
227.0338851 1.631635793
229.0495352 1.530189865
241.0495352 2.506995264
243.0651853 1.0803559
247.0600999 1.107846229
255.0651853 1.124023329
257.0444498 2.682828285

Name: +ve in-silico MS/MS by CFM-ID for QQWCJIAJCYGAIK-UHFFFAOYSA-N
ID: QQWCJIAJCYGAIK-UHFFFAOYSA-N
Comment: Energy0
Num peaks: 6
123.0440559 0.455572947
241.0495352 4.194633188
243.0651853 1.069309509
255.0651853 15.04407497
257.0444498 1.158627034
273.0757499 74.49692015

Name: +ve in-silico MS/MS by CFM-ID for QQWCJIAJCYGAIK-UHFFFAOYSA-N
ID: QQWCJIAJCYGAIK-UHFFFAOYSA-N
Comment: Energy1
Num peaks: 6
219.0651853 2.24778526
241.0495352 7.345667869
245.0808353 2.610381
255.0651853 19.32576448
257.0444498 3.184870264
273.0757499 49.19030614

Name: +ve in-silico MS/MS by CFM-ID for QQWCJIAJCYGAIK-UHFFFAOYSA-N
ID: QQWCJIAJCYGAIK-UHFFFAOYSA-N
Comment: Energy2
Num peaks: 27
39.02292652 3.992340019
55.01784114 1.901118729
55.05422664 2.325645964
67.01784114 1.314984331
79.05422664 1.590742043
81.0334912 2.038967357
97.02840582 2.444451296
107.0127558 2.023772728
107.0491413 2.710537618
123.0440559 3.620613717
133.0284058 2.778709546
139.0389705 1.71177279
149.0233204 4.722061232
151.0389705 1.81899457
165.0182351 2.017181604
175.0389705 3.023202522
189.0546206 2.068117346
199.0389705 5.799790151
201.0546206 3.023108431
213.0546206 2.448078469
215.0338851 1.874797546
217.0495352 1.381090998
225.0546206 7.153223848
227.0702706 2.718054263
241.0495352 4.075561111
255.0651853 5.292071494
257.0444498 4.245856076

Name: +ve in-silico MS/MS by CFM-ID for JBQATDIMBVLPRB-HNNXBMFYSA-N
ID: JBQATDIMBVLPRB-HNNXBMFYSA-N
Comment: Energy0
Num peaks: 6
133.0284058 4.912654568
135.0440559 3.609257457
137.0233204 8.769276629
163.0389705 3.48966495
255.0651853 12.06333163
273.0757499 52.49288001

Name: +ve in-silico MS/MS by CFM-ID for JBQATDIMBVLPRB-HNNXBMFYSA-N
ID: JBQATDIMBVLPRB-HNNXBMFYSA-N
Comment: Energy1
Num peaks: 10
121.0284058 19.89211872
135.0440559 3.956548942
137.0233204 13.18323697
137.0597059 3.302202645
163.0389705 6.077395862
231.0651853 2.146527418
243.0651853 2.477334565
245.0808353 5.88512163
255.0651853 8.813044059
273.0757499 15.39333278

Name: +ve in-silico MS/MS by CFM-ID for JBQATDIMBVLPRB-HNNXBMFYSA-N
ID: JBQATDIMBVLPRB-HNNXBMFYSA-N
Comment: Energy2
Num peaks: 26
39.02292652 1.23675244
41.00219107 1.43181232
43.01784114 1.129940378
49.00727645 6.31179991
53.00219107 2.083252604
65.03857658 1.925324433
67.01784114 3.184184868
91.01784114 2.172986809
92.99710569 3.173709635
93.0334912 1.203222784
95.01275576 1.496960294
95.04914126 1.939263178
105.0334912 2.556664474
107.0491413 1.480945246
109.0284058 2.276185635
117.0334912 2.541994985
119.0491413 3.751500014
121.0284058 9.610435841
133.0284058 11.47316661
135.0440559 5.59045181
137.0233204 7.162242929
137.0597059 1.190322902
161.0233204 1.669408463
163.0389705 1.378384389
231.0651853 1.308244684
245.0808353 1.441680148

Name: +ve in-silico MS/MS by CFM-ID for BQJUODDGBIJUDP-UHFFFAOYSA-N
ID: BQJUODDGBIJUDP-UHFFFAOYSA-N
Comment: Energy0
Num peaks: 6
169.0495352 0.3998950771
241.0495352 2.932478543
243.0651853 1.035883066
255.0651853 12.83215958
257.0444498 0.843178722
273.0757499 78.81149748

Name: +ve in-silico MS/MS by CFM-ID for BQJUODDGBIJUDP-UHFFFAOYSA-N
ID: BQJUODDGBIJUDP-UHFFFAOYSA-N
Comment: Energy1
Num peaks: 6
241.0495352 6.832112214
243.0651853 1.714127052
245.0808353 5.0906928
255.0651853 16.14451214
257.0444498 1.869192266
273.0757499 54.03108467

Name: +ve in-silico MS/MS by CFM-ID for BQJUODDGBIJUDP-UHFFFAOYSA-N
ID: BQJUODDGBIJUDP-UHFFFAOYSA-N
Comment: Energy2
Num peaks: 31
15.02292652 1.537895867
39.02292652 1.078762093
49.00727645 3.204247129
51.02292652 2.152778215
55.01784114 3.610201336
65.00219107 1.161715829
79.05422664 1.238674653
105.0334912 0.8844482822
113.0233204 0.9707753919
117.0334912 2.292420561
121.0284058 4.36548183
159.0440559 1.590634658
169.0284058 2.382492548
171.0440559 3.103704888
173.0233204 5.65507349
185.0233204 3.03006625
185.0597059 2.656034322
187.0389705 2.544984801
197.0233204 1.880569426
199.0389705 3.700392423
201.0182351 1.337726567
225.0546206 6.246882721
227.0338851 1.900572828
227.0702706 2.921686
229.0495352 1.590262381
241.0495352 2.584507314
243.0651853 1.002650065
245.0808353 0.8715146417
247.0600999 1.129032872
255.0651853 4.860192883
257.0444498 2.591173444

Name: +ve in-silico MS/MS by CFM-ID for BSKQISPKMLYNTK-UHFFFAOYSA-N
ID: BSKQISPKMLYNTK-UHFFFAOYSA-N
Comment: Energy0
Num peaks: 6
107.0491413 1.300698208
121.0284058 1.071289309
135.0440559 0.5247586713
227.0702706 1.358041549
237.0546206 24.57816068
255.0651853 65.82975252

Name: +ve in-silico MS/MS by CFM-ID for BSKQISPKMLYNTK-UHFFFAOYSA-N
ID: BSKQISPKMLYNTK-UHFFFAOYSA-N
Comment: Energy1
Num peaks: 8
105.0334912 3.053846753
121.0284058 16.41084795
133.0284058 8.176585262
135.0440559 11.73884298
225.0546206 4.027106284
227.0702706 15.97400589
237.0546206 11.2461736
255.0651853 10.62832555

Name: +ve in-silico MS/MS by CFM-ID for BSKQISPKMLYNTK-UHFFFAOYSA-N
ID: BSKQISPKMLYNTK-UHFFFAOYSA-N
Comment: Energy2
Num peaks: 28
49.00727645 4.465950089
51.02292652 2.818526824
53.00219107 1.280617468
53.03857658 1.973814162
63.02292652 1.752813287
65.03857658 1.821308281
79.01784114 1.586368833
79.05422664 2.155971662
89.00219107 1.265353029
91.05422664 1.55255391
93.0334912 2.51723422
105.0334912 8.337059996
107.0491413 3.485818216
121.0284058 8.451612508
133.0284058 1.765522596
135.0440559 1.047771921
185.0597059 1.493942312
195.0440559 1.018703481
197.0597059 0.9970170756
199.075356 2.110376102
207.0440559 2.889135239
209.0233204 1.207132174
209.0597059 10.49981759
211.0389705 1.979635211
213.0546206 1.129237148
225.0546206 1.574292005
227.0702706 1.638738188
237.0546206 7.622421386

Name: +ve in-silico MS/MS by CFM-ID for QMPXYDINRZVJEF-UHFFFAOYSA-N
ID: QMPXYDINRZVJEF-UHFFFAOYSA-N
Comment: Energy0
Num peaks: 6
151.0389705 0.5969444537
241.0495352 2.95327983
243.0651853 1.288324948
255.0651853 12.66876954
257.0444498 0.8365197434
273.0757499 77.75707175

Name: +ve in-silico MS/MS by CFM-ID for QMPXYDINRZVJEF-UHFFFAOYSA-N
ID: QMPXYDINRZVJEF-UHFFFAOYSA-N
Comment: Energy1
Num peaks: 6
229.0495352 3.103488469
241.0495352 6.952134335
243.0651853 4.519681174
245.0808353 7.018833369
255.0651853 13.9433149
273.0757499 45.93184535

Name: +ve in-silico MS/MS by CFM-ID for QMPXYDINRZVJEF-UHFFFAOYSA-N
ID: QMPXYDINRZVJEF-UHFFFAOYSA-N
Comment: Energy2
Num peaks: 31
15.02292652 1.888399095
39.02292652 1.690513693
41.00219107 1.889145097
51.02292652 2.359531152
55.01784114 1.479411717
67.01784114 1.178046283
71.01275576 1.517512102
79.01784114 2.033383723
81.0334912 1.489120559
97.02840582 2.194258455
113.0233204 1.912906262
123.0440559 2.443384247
139.0389705 2.396332542
149.0233204 3.601801848
151.002585 1.465830439
151.0389705 2.264715655
167.0338851 1.186065778
171.0440559 1.553022342
187.0389705 2.544884439
199.0389705 2.658740898
201.0546206 3.504178141
213.0546206 2.446822879
215.0338851 1.945432375
225.0546206 6.470367384
227.0338851 2.085188792
227.0702706 3.437722255
229.0495352 2.984321079
241.0495352 2.78383228
243.0651853 1.194064974
255.0651853 4.748075736
257.0444498 2.630139491

Name: +ve in-silico MS/MS by CFM-ID for UABMFOBSIHSWFQ-AWEZNQCLSA-N
ID: UABMFOBSIHSWFQ-AWEZNQCLSA-N
Comment: Energy0
Num peaks: 9
109.0284058 2.572754043
117.0334912 4.505741201
119.0491413 2.359990461
121.0647913 2.875749844
125.0233204 3.458438288
137.0597059 1.655932774
153.0182351 7.477442965
255.0651853 9.591258268
273.0757499 46.40126412

Name: +ve in-silico MS/MS by CFM-ID for UABMFOBSIHSWFQ-AWEZNQCLSA-N
ID: UABMFOBSIHSWFQ-AWEZNQCLSA-N
Comment: Energy1
Num peaks: 20
105.0334912 8.445230777
107.0491413 6.986331709
109.0284058 4.015927805
119.0491413 1.305279824
121.0284058 1.262273745
121.0647913 2.440498406
123.0440559 2.670391122
125.0233204 1.71900547
135.0076704 6.020968883
137.0233204 6.412833662
147.0440559 1.526881571
151.002585 2.996075202
151.0389705 1.297535436
153.0182351 7.747985972
229.0495352 1.506917908
231.0651853 1.409236898
243.0651853 3.095913926
245.0808353 5.691012166
255.0651853 4.779194281
273.0757499 9.09298833

Name: +ve in-silico MS/MS by CFM-ID for UABMFOBSIHSWFQ-AWEZNQCLSA-N
ID: UABMFOBSIHSWFQ-AWEZNQCLSA-N
Comment: Energy2
Num peaks: 31
41.00219107 1.437158691
49.00727645 3.910125256
51.02292652 1.6563172
65.03857658 1.063093618
67.01784114 1.212966096
75.02292652 4.289644324
77.00219107 1.195783483
79.01784114 1.819979802
81.0334912 1.675104114
89.03857658 2.176262227
91.05422664 1.034266976
93.06987671 1.057006641
97.02840582 1.731484131
105.0334912 3.734784652
107.0491413 2.095317834
109.0284058 2.568731289
117.0334912 10.6145132
119.0491413 2.109736144
121.0284058 2.252137749
121.0647913 1.30271798
123.0440559 1.587375587
125.0233204 2.795372644
131.0127558 1.149216011
135.0076704 3.264346697
137.0233204 3.324713513
145.0284058 1.018878916
149.0233204 1.785077621
151.002585 1.689016619
153.0182351 2.129252488
231.0651853 1.256314978
245.0808353 1.387506136

Name: +ve in-silico MS/MS by CFM-ID for NJWJQMLMBXIOJW-ZDUSSCGKSA-N
ID: NJWJQMLMBXIOJW-ZDUSSCGKSA-N
Comment: Energy0
Num peaks: 6
117.0334912 5.066251282
119.0491413 2.642428382
121.0647913 3.243349904
153.0182351 8.884443214
255.0651853 12.47197095
273.0757499 54.40828276

Name: +ve in-silico MS/MS by CFM-ID for NJWJQMLMBXIOJW-ZDUSSCGKSA-N
ID: NJWJQMLMBXIOJW-ZDUSSCGKSA-N
Comment: Energy1
Num peaks: 14
95.04914126 1.811599084
119.0491413 2.193240029
121.0647913 3.603924543
137.0233204 11.57949123
147.0440559 1.994491338
151.0389705 1.993716736
153.0182351 14.88556464
179.0338851 1.906326299
229.0495352 2.156625825
231.0651853 2.726784352
243.0651853 1.99251487
245.0808353 5.818432878
255.0651853 10.33125371
273.0757499 18.45501447

Name: +ve in-silico MS/MS by CFM-ID for NJWJQMLMBXIOJW-ZDUSSCGKSA-N
ID: NJWJQMLMBXIOJW-ZDUSSCGKSA-N
Comment: Energy2
Num peaks: 31
39.02292652 1.702793745
41.00219107 1.573841141
41.03857658 0.9996798943
43.01784114 0.8749040483
49.00727645 2.617221791
51.02292652 0.8452262581
63.02292652 1.575643536
67.01784114 1.879942753
69.0334912 1.196003426
75.02292652 10.37389789
77.03857658 0.8315111413
81.0334912 1.160461806
85.02840582 2.087872624
89.03857658 3.591049116
91.05422664 1.558761839
93.06987671 1.379042652
95.04914126 0.917559219
103.0542266 1.274210162
117.0334912 13.65292865
119.0491413 3.7249364
121.0284058 2.635378637
121.0647913 1.232000766
125.0233204 1.346300728
127.0389705 0.9702698992
133.0284058 1.522055661
135.0440559 2.340817211
137.0233204 5.972506217
145.0284058 1.539190298
151.0389705 0.8399455644
153.0182351 6.513516022
231.0651853 1.302327889

Name: +ve in-silico MS/MS by CFM-ID for GETQTNBHCOEYQQ-UHFFFAOYSA-N
ID: GETQTNBHCOEYQQ-UHFFFAOYSA-N
Comment: Energy0
Num peaks: 6
123.0440559 1.742998151
229.0495352 7.435265422
241.0495352 3.608305708
243.0651853 1.354472511
255.0651853 19.78629195
273.0757499 54.95391766

Name: +ve in-silico MS/MS by CFM-ID for GETQTNBHCOEYQQ-UHFFFAOYSA-N
ID: GETQTNBHCOEYQQ-UHFFFAOYSA-N
Comment: Energy1
Num peaks: 21
39.02292652 1.763862716
93.0334912 1.789795598
95.04914126 1.256916486
121.0284058 5.796964312
123.0440559 8.264327541
149.0233204 6.425498302
151.0389705 12.72522054
175.0389705 1.384259389
203.0338851 2.612897386
215.0338851 1.254919799
229.0495352 3.274309193
231.0287997 1.638168914
231.0651853 3.216843384
233.0444498 1.515125204
241.0495352 1.510453519
243.0287997 1.288877796
243.0651853 2.335915086
245.0808353 6.673088176
247.0600999 2.058543829
255.0651853 6.861248787
273.0757499 6.677966559

Name: +ve in-silico MS/MS by CFM-ID for GETQTNBHCOEYQQ-UHFFFAOYSA-N
ID: GETQTNBHCOEYQQ-UHFFFAOYSA-N
Comment: Energy2
Num peaks: 31
39.02292652 1.646850049
49.00727645 3.658114248
51.02292652 6.881467882
53.03857658 2.364613045
55.01784114 1.283053351
67.01784114 1.633657313
79.01784114 1.34993509
81.0334912 2.136027899
93.0334912 3.32547205
95.04914126 2.646847393
107.0491413 2.314196209
121.0284058 4.082433839
123.0440559 4.55781384
135.0440559 1.989677537
149.0233204 2.558794441
151.0389705 3.876370796
173.0233204 0.9881510962
175.0389705 2.295233068
189.0546206 1.221991949
199.0389705 2.840582279
201.0546206 3.343643835
213.0546206 2.830008504
215.0338851 2.768334292
217.0495352 1.003452762
223.0389705 1.448004729
225.0546206 3.824904416
227.0702706 2.071137646
229.0495352 2.522160975
245.0808353 1.389277281
255.0651853 2.478342635
257.0444498 1.524994062

Name: +ve in-silico MS/MS by CFM-ID for UIKVQKMDLQHSKA-UHFFFAOYSA-N
ID: UIKVQKMDLQHSKA-UHFFFAOYSA-N
Comment: Energy0
Num peaks: 6
139.0389705 0.3869790798
241.0495352 4.18337895
243.0651853 1.06617189
255.0651853 14.9972255
257.0444498 1.311740955
273.0757499 74.18562147

Name: +ve in-silico MS/MS by CFM-ID for UIKVQKMDLQHSKA-UHFFFAOYSA-N
ID: UIKVQKMDLQHSKA-UHFFFAOYSA-N
Comment: Energy1
Num peaks: 6
219.0651853 2.072531142
241.0495352 6.738710277
245.0808353 8.090646061
255.0651853 17.78382923
257.0444498 2.947315846
273.0757499 44.03182439

Name: +ve in-silico MS/MS by CFM-ID for UIKVQKMDLQHSKA-UHFFFAOYSA-N
ID: UIKVQKMDLQHSKA-UHFFFAOYSA-N
Comment: Energy2
Num peaks: 27
39.02292652 3.269485374
55.01784114 1.851973347
65.00219107 5.093186168
67.01784114 1.470351609
79.05422664 1.775374935
81.0334912 2.916636306
97.02840582 1.862424933
107.0491413 2.231810549
123.0440559 3.641057699
133.0284058 3.632120576
139.0389705 1.929549755
149.0233204 4.237800802
151.0389705 1.21833108
175.0389705 2.909382624
189.0546206 2.015333028
199.0389705 5.625317151
201.0546206 3.101089167
213.0546206 2.323860196
215.0338851 1.918668194
225.0546206 6.740761868
227.0702706 2.599035499
229.0495352 1.868064865
231.0651853 1.601018663
241.0495352 3.959891257
245.0808353 1.887121972
255.0651853 5.050983424
257.0444498 3.818168029

Name: +ve in-silico MS/MS by CFM-ID for SITNBMVOMZOXOP-UHFFFAOYSA-N
ID: SITNBMVOMZOXOP-UHFFFAOYSA-N
Comment: Energy0
Num peaks: 6
201.0546206 1.810970969
203.0702706 2.445117015
205.0859207 1.224020831
215.0702706 11.96152639
217.0495352 0.5681060378
233.0808353 78.12413055

Name: +ve in-silico MS/MS by CFM-ID for SITNBMVOMZOXOP-UHFFFAOYSA-N
ID: SITNBMVOMZOXOP-UHFFFAOYSA-N
Comment: Energy1
Num peaks: 10
159.0440559 1.223315169
173.0597059 1.531728368
175.075356 2.072712841
189.0546206 1.88674606
201.0546206 3.719011141
203.0702706 8.269663859
205.0859207 10.33298414
207.0651853 1.347540611
215.0702706 13.86610855
233.0808353 36.32850621

Name: +ve in-silico MS/MS by CFM-ID for SITNBMVOMZOXOP-UHFFFAOYSA-N
ID: SITNBMVOMZOXOP-UHFFFAOYSA-N
Comment: Energy2
Num peaks: 31
15.02292652 1.250909286
39.02292652 2.709238088
41.00219107 1.252918313
41.03857658 1.507907229
53.00219107 1.815633283
55.01784114 2.628283999
89.03857658 1.714281932
103.0178411 2.647051004
105.0334912 1.923996594
121.0284058 2.33949269
131.0491413 1.359237415
133.0284058 2.5927846
135.0440559 1.756218613
143.0491413 2.917638007
145.0647913 3.549558962
157.0284058 3.987320013
159.0440559 3.324553419
161.0597059 5.020798521
163.075356 1.935119105
173.0597059 5.45740708
175.075356 2.399110965
185.0597059 3.856919479
187.0389705 1.396486504
187.075356 3.459872955
189.0546206 4.075695019
199.0389705 2.244293757
201.0546206 1.527654221
203.0702706 1.45893851
205.0859207 1.506894127
215.0702706 3.99679675
217.0495352 1.449262431

Name: +ve in-silico MS/MS by CFM-ID for DMYRPFPADKEUEO-QMMMGPOBSA-N
ID: DMYRPFPADKEUEO-QMMMGPOBSA-N
Comment: Energy0
Num peaks: 6
57.0334912 0.401492231
187.075356 0.2523263197
197.0597059 2.115978707
215.0702706 50.85703265
217.0495352 0.3377427496
233.0808353 43.0066051

Name: +ve in-silico MS/MS by CFM-ID for DMYRPFPADKEUEO-QMMMGPOBSA-N
ID: DMYRPFPADKEUEO-QMMMGPOBSA-N
Comment: Energy1
Num peaks: 7
187.075356 2.093731446
189.0546206 3.628009471
197.0597059 6.000566915
203.0702706 3.167116795
205.0859207 7.084964985
215.0702706 38.44526753
233.0808353 19.84158642

Name: +ve in-silico MS/MS by CFM-ID for DMYRPFPADKEUEO-QMMMGPOBSA-N
ID: DMYRPFPADKEUEO-QMMMGPOBSA-N
Comment: Energy2
Num peaks: 27
27.02292652 1.559843394
39.02292652 2.0471095
53.00219107 1.327668761
55.01784114 3.227135176
81.0334912 0.9604526656
103.0178411 1.424889076
107.0127558 0.9659574603
107.0491413 3.614807309
131.0491413 1.180547021
133.0284058 1.435063594
135.0440559 1.219777534
143.0491413 4.201436958
145.0647913 1.617758875
159.0804414 0.9395657512
161.0960915 1.049334725
171.0440559 2.603993878
171.0804414 14.52425803
173.0597059 3.068435293
177.0910061 1.225827926
185.0597059 2.765281409
187.075356 5.24851418
189.0546206 1.771049501
189.0910061 0.9658129246
197.0597059 12.42751409
199.0389705 1.346263608
205.0859207 0.9541697654
215.0702706 7.197485347

Name: +ve in-silico MS/MS by CFM-ID for TUUVLTOEZCKTEF-UHFFFAOYSA-N
ID: TUUVLTOEZCKTEF-UHFFFAOYSA-N
Comment: Energy0
Num peaks: 6
105.0334912 2.129581786
107.0491413 21.61042786
109.0284058 5.987657541
125.0597059 1.718304691
215.0702706 9.394875276
233.0808353 45.27673364

Name: +ve in-silico MS/MS by CFM-ID for TUUVLTOEZCKTEF-UHFFFAOYSA-N
ID: TUUVLTOEZCKTEF-UHFFFAOYSA-N
Comment: Energy1
Num peaks: 15
67.01784114 1.471518286
69.0334912 1.663205359
79.05422664 1.334361734
93.0334912 1.484050414
95.01275576 1.851338028
105.0334912 3.042013768
107.0127558 3.118090717
107.0491413 25.26263733
109.0284058 18.87213624
125.0597059 1.812908653
127.0389705 1.586294667
177.0910061 1.33381982
203.0702706 1.94020226
215.0702706 5.564826414
233.0808353 10.10683557

Name: +ve in-silico MS/MS by CFM-ID for TUUVLTOEZCKTEF-UHFFFAOYSA-N
ID: TUUVLTOEZCKTEF-UHFFFAOYSA-N
Comment: Energy2
Num peaks: 20
39.02292652 1.516008192
49.00727645 2.533221756
53.00219107 5.54865332
53.03857658 1.226836463
55.01784114 2.066551433
65.00219107 3.115609353
65.03857658 3.272253197
67.01784114 6.185235095
69.0334912 2.609785017
71.04914126 2.201065451
75.02292652 2.755412941
77.03857658 4.701879874
79.01784114 1.596128961
79.05422664 9.418350394
81.0334912 2.019741661
95.04914126 1.655791818
105.0334912 2.705629881
107.0491413 21.58815582
109.0284058 2.199906794
109.0647913 1.526237023

Name: +ve in-silico MS/MS by CFM-ID for GNWANLOVTYUPAP-IPJKXJOESA-N
ID: GNWANLOVTYUPAP-IPJKXJOESA-N
Comment: Energy0
Num peaks: 24
43.01784114 1.831776329
53.00219107 0.9624492988
55.01784114 0.7436968383
61.02840582 1.111680329
63.02292652 1.004558171
73.02840582 0.8222007587
75.02292652 2.780128392
77.03857658 1.385712214
87.02292652 3.90942187
89.03857658 1.9734012
91.05422664 1.830193186
97.02840582 1.040115796
103.0178411 2.153811157
105.0334912 1.388963207
129.0334912 1.481548543
175.0389705 0.9524920753
195.0287997 1.828903584
197.0444498 1.668387599
211.0389705 0.7984481134
213.0546206 8.402592111
231.0651853 12.3262666
255.0651853 2.647004476
257.0444498 0.9183641978
273.0757499 26.38947112

Name: +ve in-silico MS/MS by CFM-ID for GNWANLOVTYUPAP-IPJKXJOESA-N
ID: GNWANLOVTYUPAP-IPJKXJOESA-N
Comment: Energy1
Num peaks: 31
39.02292652 1.894689413
43.01784114 1.68570171
49.00727645 1.071628529
51.02292652 1.633099836
61.02840582 0.7377834657
63.02292652 5.191500024
65.03857658 0.8714269232
73.00727645 7.467463326
75.02292652 15.59069257
77.03857658 6.580980974
87.02292652 4.3193245
89.03857658 1.378056085
91.05422664 0.7429998266
97.02840582 1.189618265
113.0233204 0.6399239632
127.0178411 2.128886895
129.0334912 1.856675404
165.0182351 0.707453622
167.0338851 0.8184087337
195.0287997 0.7301473441
207.0287997 0.7435993692
209.0444498 1.044205509
213.0546206 2.410973159
219.0287997 0.6646364093
221.0444498 0.7735662059
229.0495352 1.250286117
231.0287997 0.648182771
231.0651853 7.74201993
233.0444498 0.7589465498
255.0651853 1.128899355
273.0757499 5.129876769

Name: +ve in-silico MS/MS by CFM-ID for GNWANLOVTYUPAP-IPJKXJOESA-N
ID: GNWANLOVTYUPAP-IPJKXJOESA-N
Comment: Energy2
Num peaks: 30
25.00727645 1.387416173
39.02292652 8.493055261
41.00219107 1.155417754
41.03857658 1.312316509
43.01784114 3.54824559
49.00727645 8.997597104
51.02292652 3.70475403
53.00219107 1.951748969
55.01784114 1.86979135
57.0334912 1.300535714
61.02840582 1.181211597
63.02292652 3.750495456
65.03857658 0.8174043163
73.00727645 2.452278757
73.02840582 0.739235861
75.02292652 4.939225471
77.03857658 2.132267438
87.02292652 11.47470197
89.03857658 5.253520315
91.05422664 1.80590074
99.04405588 0.8115717763
101.0021911 1.403405776
103.0178411 2.607128373
105.0334912 1.471339814
127.0178411 1.074078015
133.0647913 0.9004421459
155.0338851 1.37593339
167.0338851 0.7036814944
229.0495352 0.7459330139
255.0651853 1.177951513

Name: +ve in-silico MS/MS by CFM-ID for YIGHIFUVVSYMFG-UHFFFAOYSA-N
ID: YIGHIFUVVSYMFG-UHFFFAOYSA-N
Comment: Energy0
Num peaks: 6
121.0284058 9.076171221
151.0389705 3.143512245
227.0702706 9.675813608
237.0546206 3.106595832
255.0651853 31.56875108
273.0757499 29.62934377

Name: +ve in-silico MS/MS by CFM-ID for YIGHIFUVVSYMFG-UHFFFAOYSA-N
ID: YIGHIFUVVSYMFG-UHFFFAOYSA-N
Comment: Energy1
Num peaks: 11
121.0284058 35.3944779
133.0284058 3.798195079
135.0440559 2.634507523
151.0389705 4.673000682
199.075356 1.700893894
209.0597059 1.75360292
227.0702706 8.732786485
229.0859207 2.203274271
237.0546206 3.49967339
255.0651853 12.26814835
273.0757499 4.598511728

Name: +ve in-silico MS/MS by CFM-ID for YIGHIFUVVSYMFG-UHFFFAOYSA-N
ID: YIGHIFUVVSYMFG-UHFFFAOYSA-N
Comment: Energy2
Num peaks: 19
55.01784114 1.352259844
63.02292652 3.080060455
65.00219107 1.039644548
65.03857658 2.717663567
67.01784114 1.909200402
77.00219107 6.10639231
79.01784114 5.651095612
89.00219107 4.475184061
91.01784114 5.323453011
93.0334912 9.852184602
107.0491413 3.218739841
121.0284058 15.31503535
133.0284058 6.180398544
135.0440559 3.82495921
151.0389705 4.408846439
211.075356 1.182696703
227.0702706 1.317139402
237.0546206 2.026801277
255.0651853 1.431990853

Name: +ve in-silico MS/MS by CFM-ID for LJCCQQNTPLPSNX-SSDOTTSWSA-N
ID: LJCCQQNTPLPSNX-SSDOTTSWSA-N
Comment: Energy0
Num peaks: 6
59.04914126 3.666820529
187.075356 2.177512277
189.0910061 3.579548078
201.0546206 4.155427724
215.0702706 2.991034523
233.0808353 69.55883557

Name: +ve in-silico MS/MS by CFM-ID for LJCCQQNTPLPSNX-SSDOTTSWSA-N
ID: LJCCQQNTPLPSNX-SSDOTTSWSA-N
Comment: Energy1
Num peaks: 14
147.0440559 1.861380708
161.0597059 4.440792618
175.0389705 4.535561411
187.0389705 5.829411694
187.075356 3.569582943
189.0546206 5.512019213
189.0910061 2.730515596
201.0546206 3.45871404
205.0495352 14.45774856
205.0859207 11.02315289
207.0651853 2.321193599
215.0702706 3.485829509
217.0495352 3.109885954
233.0808353 14.25134286

Name: +ve in-silico MS/MS by CFM-ID for LJCCQQNTPLPSNX-SSDOTTSWSA-N
ID: LJCCQQNTPLPSNX-SSDOTTSWSA-N
Comment: Energy2
Num peaks: 31
25.00727645 1.404254903
39.02292652 7.202296015
41.03857658 4.734082015
43.05422664 2.751315413
44.99710569 1.295652178
45.0334912 1.390297997
55.01784114 4.646741946
57.0334912 2.823265451
59.04914126 2.369974878
63.02292652 1.376839176
105.0334912 2.242770174
107.0491413 1.869836687
129.0334912 3.356116839
131.0491413 5.163761731
133.0647913 2.917665329
147.0440559 2.861358198
149.0597059 1.035499783
155.0491413 1.055072502
157.0284058 1.053351077
157.0647913 5.800328201
159.0804414 3.527852813
161.0597059 3.116473532
171.0440559 1.324795766
173.0597059 4.053777561
175.0389705 1.150664929
185.0597059 1.516573684
187.0389705 1.081617109
187.075356 1.788977073
189.0546206 2.147589109
191.0338851 1.062120897
217.0495352 0.9834341731

Name: +ve in-silico MS/MS by CFM-ID for LJCCQQNTPLPSNX-ZETCQYMHSA-N
ID: LJCCQQNTPLPSNX-ZETCQYMHSA-N
Comment: Energy0
Num peaks: 6
59.04914126 3.666820529
187.075356 2.177512277
189.0910061 3.579548078
201.0546206 4.155427724
215.0702706 2.991034523
233.0808353 69.55883557

Name: +ve in-silico MS/MS by CFM-ID for LJCCQQNTPLPSNX-ZETCQYMHSA-N
ID: LJCCQQNTPLPSNX-ZETCQYMHSA-N
Comment: Energy1
Num peaks: 14
147.0440559 1.861380708
161.0597059 4.440792618
175.0389705 4.535561411
187.0389705 5.829411694
187.075356 3.569582943
189.0546206 5.512019213
189.0910061 2.730515596
201.0546206 3.45871404
205.0495352 14.45774856
205.0859207 11.02315289
207.0651853 2.321193599
215.0702706 3.485829509
217.0495352 3.109885954
233.0808353 14.25134286

Name: +ve in-silico MS/MS by CFM-ID for LJCCQQNTPLPSNX-ZETCQYMHSA-N
ID: LJCCQQNTPLPSNX-ZETCQYMHSA-N
Comment: Energy2
Num peaks: 31
25.00727645 1.404254903
39.02292652 7.202296015
41.03857658 4.734082015
43.05422664 2.751315413
44.99710569 1.295652178
45.0334912 1.390297997
55.01784114 4.646741946
57.0334912 2.823265451
59.04914126 2.369974878
63.02292652 1.376839176
105.0334912 2.242770174
107.0491413 1.869836687
129.0334912 3.356116839
131.0491413 5.163761731
133.0647913 2.917665329
147.0440559 2.861358198
149.0597059 1.035499783
155.0491413 1.055072502
157.0284058 1.053351077
157.0647913 5.800328201
159.0804414 3.527852813
161.0597059 3.116473532
171.0440559 1.324795766
173.0597059 4.053777561
175.0389705 1.150664929
185.0597059 1.516573684
187.0389705 1.081617109
187.075356 1.788977073
189.0546206 2.147589109
191.0338851 1.062120897
217.0495352 0.9834341731

Name: +ve in-silico MS/MS by CFM-ID for JVEWVOQVOXHEQA-UHFFFAOYSA-N
ID: JVEWVOQVOXHEQA-UHFFFAOYSA-N
Comment: Energy0
Num peaks: 6
125.0233204 1.104553551
139.0389705 3.579068668
229.0859207 1.673705971
245.0808353 0.7789297786
255.0651853 7.116700756
273.0757499 81.38661527

Name: +ve in-silico MS/MS by CFM-ID for JVEWVOQVOXHEQA-UHFFFAOYSA-N
ID: JVEWVOQVOXHEQA-UHFFFAOYSA-N
Comment: Energy1
Num peaks: 10
111.0440559 2.691560074
121.0647913 1.865048249
125.0233204 5.004938535
137.0233204 3.121996621
139.0389705 12.60408784
217.0859207 1.993916768
227.0702706 1.674756428
245.0808353 15.06253218
255.0651853 9.137295942
273.0757499 27.52107962

Name: +ve in-silico MS/MS by CFM-ID for JVEWVOQVOXHEQA-UHFFFAOYSA-N
ID: JVEWVOQVOXHEQA-UHFFFAOYSA-N
Comment: Energy2
Num peaks: 26
39.02292652 2.65578401
41.00219107 1.832905687
55.05422664 1.524608054
79.05422664 3.230651574
81.0334912 1.938960528
97.02840582 1.390963166
111.0440559 2.72351526
121.0284058 1.979281895
121.0647913 4.631804372
131.0491413 1.542697722
133.0284058 2.155748833
137.0233204 1.776444108
139.0389705 2.45234876
147.0440559 7.215078739
149.0597059 2.319080143
187.075356 5.778924929
189.0546206 1.481305086
203.0702706 2.541791057
213.0546206 7.130476158
217.0859207 1.317292278
227.0702706 4.737538787
229.0495352 2.039268614
229.0859207 4.15559817
231.0651853 1.629766945
245.0808353 2.230734102
255.0651853 8.212408243

Name: +ve in-silico MS/MS by CFM-ID for FMHSKKFFZHLCQV-UHFFFAOYSA-N
ID: FMHSKKFFZHLCQV-UHFFFAOYSA-N
Comment: Energy0
Num peaks: 6
201.0546206 3.047026776
203.0702706 4.905457158
205.0859207 1.159887361
215.0702706 1.91883829
217.0495352 0.9675037776
233.0808353 84.11977427

Name: +ve in-silico MS/MS by CFM-ID for FMHSKKFFZHLCQV-UHFFFAOYSA-N
ID: FMHSKKFFZHLCQV-UHFFFAOYSA-N
Comment: Energy1
Num peaks: 6
189.0546206 4.106992241
201.0546206 7.411748735
203.0702706 8.182540629
205.0859207 7.053859531
217.0495352 3.148152838
233.0808353 51.24723494

Name: +ve in-silico MS/MS by CFM-ID for FMHSKKFFZHLCQV-UHFFFAOYSA-N
ID: FMHSKKFFZHLCQV-UHFFFAOYSA-N
Comment: Energy2
Num peaks: 31
15.02292652 1.798858915
39.02292652 1.292807294
41.00219107 1.967374057
53.00219107 2.440508127
55.01784114 3.60231337
93.0334912 1.012278135
117.0334912 2.105640747
119.0491413 2.387145713
131.0491413 1.764413304
135.0440559 1.530583005
137.0597059 1.616367787
145.0284058 4.323170722
147.0440559 4.45939239
157.0284058 1.121143517
159.0440559 3.940795372
161.0597059 2.828497002
171.0440559 2.091627464
173.0597059 3.840423651
175.075356 2.63464976
177.0546206 1.32204043
185.0597059 1.622593995
187.0389705 5.715287675
187.075356 1.532277461
189.0546206 8.12986183
199.0389705 1.026871595
201.0182351 1.061849933
201.0546206 2.016682259
203.0702706 3.776033205
205.0859207 2.141998773
215.0702706 1.765774698
217.0495352 3.723813264

Name: +ve in-silico MS/MS by CFM-ID for XDLSRIVPCBODNQ-WCQYABFASA-N
ID: XDLSRIVPCBODNQ-WCQYABFASA-N
Comment: Energy0
Num peaks: 7
107.0491413 5.887754887
149.0597059 3.328929483
155.0491413 2.237645998
171.0440559 11.45134612
173.0597059 27.29424906
215.0702706 8.294480585
233.0808353 22.02915714

Name: +ve in-silico MS/MS by CFM-ID for XDLSRIVPCBODNQ-WCQYABFASA-N
ID: XDLSRIVPCBODNQ-WCQYABFASA-N
Comment: Energy1
Num peaks: 28
39.02292652 3.092804485
43.01784114 0.9814283929
49.00727645 0.986592029
51.02292652 1.89114581
53.00219107 0.9643919354
67.01784114 2.061945853
79.05422664 4.10419768
81.0334912 1.001712118
95.01275576 4.94695011
97.02840582 3.286745828
105.0334912 1.238316775
107.0491413 17.80720838
109.0647913 2.007111028
119.0491413 1.470610844
125.0233204 2.302119472
133.0284058 1.624605362
135.0440559 1.293699506
137.0597059 4.097735455
155.0491413 1.226969534
157.0284058 1.102905937
159.0440559 1.679010278
161.0597059 1.38588423
171.0440559 1.604759792
173.0597059 10.6616262
185.0597059 0.9948451825
205.0859207 0.9991715672
215.0702706 2.719106282
233.0808353 3.252963857

Name: +ve in-silico MS/MS by CFM-ID for XDLSRIVPCBODNQ-WCQYABFASA-N
ID: XDLSRIVPCBODNQ-WCQYABFASA-N
Comment: Energy2
Num peaks: 22
39.02292652 3.95830976
49.00727645 4.821843873
51.02292652 4.552463793
53.00219107 2.108622208
53.03857658 1.424080113
55.01784114 2.74674333
63.02292652 4.759697226
65.00219107 4.354531607
65.03857658 1.96468374
67.01784114 4.410453085
77.00219107 1.394703372
79.01784114 1.76538719
79.05422664 6.092408444
81.0334912 3.307339232
91.05422664 2.996945957
95.01275576 2.361205245
105.0334912 4.823344758
107.0127558 3.254638916
107.0491413 15.59598702
109.0284058 1.183271573
125.0233204 1.178489967
131.0491413 1.206501122

Name: +ve in-silico MS/MS by CFM-ID for HZMGUKYDUNNHMG-UHFFFAOYSA-N
ID: HZMGUKYDUNNHMG-UHFFFAOYSA-N
Comment: Energy0
Num peaks: 6
201.0546206 5.482867551
203.0702706 4.911499124
205.0859207 1.248035928
215.0702706 9.537642868
217.0495352 0.8500460183
233.0808353 73.14204536

Name: +ve in-silico MS/MS by CFM-ID for HZMGUKYDUNNHMG-UHFFFAOYSA-N
ID: HZMGUKYDUNNHMG-UHFFFAOYSA-N
Comment: Energy1
Num peaks: 9
55.01784114 1.858991501
173.0597059 2.745421222
189.0546206 3.161203335
201.0546206 7.933905295
203.0702706 8.932820097
205.0859207 6.784850247
215.0702706 11.5261875
217.0495352 1.447821684
233.0808353 35.64416397

Name: +ve in-silico MS/MS by CFM-ID for HZMGUKYDUNNHMG-UHFFFAOYSA-N
ID: HZMGUKYDUNNHMG-UHFFFAOYSA-N
Comment: Energy2
Num peaks: 31
15.02292652 1.262435087
39.02292652 2.350262566
51.02292652 1.078324736
53.00219107 1.49431878
55.01784114 1.496630601
79.01784114 1.268014682
103.0178411 1.838219582
105.0334912 1.710595943
107.0491413 1.297577083
131.0491413 3.305143069
135.0440559 1.395784127
145.0284058 1.967418837
147.0440559 3.984677277
149.0233204 2.529056423
149.0597059 1.226597506
159.0440559 5.251095629
161.0597059 4.57126073
171.0440559 2.143270432
173.0233204 2.657845475
173.0597059 6.643555742
175.075356 1.208965282
177.0546206 1.123618091
185.0233204 1.3646049
185.0597059 4.75251714
187.0389705 5.30446918
187.075356 2.746619404
189.0546206 4.33952101
201.0546206 2.483691438
203.0702706 1.916464866
215.0702706 2.094002201
217.0495352 1.725556549

Name: +ve in-silico MS/MS by CFM-ID for GYHVMSCUKRSHOT-UHFFFAOYSA-N
ID: GYHVMSCUKRSHOT-UHFFFAOYSA-N
Comment: Energy0
Num peaks: 6
241.0495352 1.97456787
243.0651853 1.481519334
245.0808353 1.353998646
255.0651853 2.935320265
257.0444498 0.7556086888
273.0757499 88.79621776

Name: +ve in-silico MS/MS by CFM-ID for GYHVMSCUKRSHOT-UHFFFAOYSA-N
ID: GYHVMSCUKRSHOT-UHFFFAOYSA-N
Comment: Energy1
Num peaks: 9
213.0546206 2.728913685
215.0702706 3.312651009
229.0495352 2.891450381
241.0495352 5.001847404
243.0651853 8.966796602
245.0808353 10.71929283
255.0651853 2.672575917
257.0444498 2.112767236
273.0757499 42.938287

Name: +ve in-silico MS/MS by CFM-ID for GYHVMSCUKRSHOT-UHFFFAOYSA-N
ID: GYHVMSCUKRSHOT-UHFFFAOYSA-N
Comment: Energy2
Num peaks: 27
131.0127558 1.715576949
143.0491413 2.116230145
159.0440559 2.667916094
171.0440559 7.565831411
173.0597059 3.225556577
181.0284058 1.318249313
183.0440559 5.91926793
185.0597059 4.881025134
187.0389705 3.101891389
197.0233204 4.71279351
199.0389705 4.211989924
199.075356 1.010446268
201.0546206 5.380944674
203.0702706 1.007750403
211.0389705 1.084556389
213.0546206 7.862120669
215.0702706 2.133676746
225.0546206 2.292251231
227.0338851 1.362071788
227.0702706 3.006247228
229.0495352 3.30382813
239.0338851 1.126574656
241.0495352 1.856330314
243.0651853 1.34855764
245.0808353 1.522391516
255.0651853 2.543933343
257.0444498 2.459094875

Name: +ve in-silico MS/MS by CFM-ID for PYHOZWMBHAHINP-UHFFFAOYSA-N
ID: PYHOZWMBHAHINP-UHFFFAOYSA-N
Comment: Energy0
Num peaks: 6
97.02840582 0.791586078
137.0597059 2.111365191
201.0546206 8.52680887
203.0702706 2.452904776
217.0495352 0.8326480416
233.0808353 78.16051102

Name: +ve in-silico MS/MS by CFM-ID for PYHOZWMBHAHINP-UHFFFAOYSA-N
ID: PYHOZWMBHAHINP-UHFFFAOYSA-N
Comment: Energy1
Num peaks: 12
137.0597059 1.574580066
163.0389705 2.294165009
165.0546206 2.860946941
189.0546206 2.94285855
191.0702706 2.550257427
201.0546206 12.67399856
203.0702706 3.140525516
205.0495352 2.054286574
205.0859207 3.461888964
215.0702706 1.688505467
217.0495352 1.588295641
233.0808353 43.7668846

Name: +ve in-silico MS/MS by CFM-ID for PYHOZWMBHAHINP-UHFFFAOYSA-N
ID: PYHOZWMBHAHINP-UHFFFAOYSA-N
Comment: Energy2
Num peaks: 31
39.02292652 3.000501449
41.00219107 1.873860487
53.00219107 1.472672901
55.01784114 4.028772283
57.0334912 1.409927602
67.01784114 1.961970965
69.0334912 3.056891471
79.01784114 2.655529171
81.0334912 3.40823486
93.0334912 2.149024807
97.02840582 7.476823723
107.0491413 3.071272937
109.0284058 2.194435159
119.0127558 5.959735588
121.0284058 2.375456373
131.0491413 2.596318137
133.0284058 2.275138669
137.0597059 1.74132448
145.0284058 3.279062654
147.0440559 1.285247328
149.0233204 1.130905551
159.0440559 2.54025961
161.0597059 1.259964108
165.0546206 1.259530455
173.0233204 1.613139521
173.0597059 1.311284447
175.0389705 3.986192879
189.0546206 2.705419415
201.0546206 3.582930788
203.0702706 1.738217028
217.0495352 2.14293571

Name: +ve in-silico MS/MS by CFM-ID for NJWJQMLMBXIOJW-CYBMUJFWSA-N
ID: NJWJQMLMBXIOJW-CYBMUJFWSA-N
Comment: Energy0
Num peaks: 6
117.0334912 5.066251282
119.0491413 2.642428382
121.0647913 3.243349904
153.0182351 8.884443214
255.0651853 12.47197095
273.0757499 54.40828276

Name: +ve in-silico MS/MS by CFM-ID for NJWJQMLMBXIOJW-CYBMUJFWSA-N
ID: NJWJQMLMBXIOJW-CYBMUJFWSA-N
Comment: Energy1
Num peaks: 14
95.04914126 1.811599084
119.0491413 2.193240029
121.0647913 3.603924543
137.0233204 11.57949123
147.0440559 1.994491338
151.0389705 1.993716736
153.0182351 14.88556464
179.0338851 1.906326299
229.0495352 2.156625825
231.0651853 2.726784352
243.0651853 1.99251487
245.0808353 5.818432878
255.0651853 10.33125371
273.0757499 18.45501447

Name: +ve in-silico MS/MS by CFM-ID for NJWJQMLMBXIOJW-CYBMUJFWSA-N
ID: NJWJQMLMBXIOJW-CYBMUJFWSA-N
Comment: Energy2
Num peaks: 31
39.02292652 1.702793745
41.00219107 1.573841141
41.03857658 0.9996798943
43.01784114 0.8749040483
49.00727645 2.617221791
51.02292652 0.8452262581
63.02292652 1.575643536
67.01784114 1.879942753
69.0334912 1.196003426
75.02292652 10.37389789
77.03857658 0.8315111413
81.0334912 1.160461806
85.02840582 2.087872624
89.03857658 3.591049116
91.05422664 1.558761839
93.06987671 1.379042652
95.04914126 0.917559219
103.0542266 1.274210162
117.0334912 13.65292865
119.0491413 3.7249364
121.0284058 2.635378637
121.0647913 1.232000766
125.0233204 1.346300728
127.0389705 0.9702698992
133.0284058 1.522055661
135.0440559 2.340817211
137.0233204 5.972506217
145.0284058 1.539190298
151.0389705 0.8399455644
153.0182351 6.513516022
231.0651853 1.302327889

Name: +ve in-silico MS/MS by CFM-ID for ZKIRVBNLJKGIEM-JHEVNIALSA-N
ID: ZKIRVBNLJKGIEM-JHEVNIALSA-N
Comment: Energy0
Num peaks: 6
105.0334912 6.481318853
107.0491413 5.219931236
113.0233204 1.545110221
173.0597059 13.50202935
215.0702706 8.986218557
233.0808353 48.82511434

Name: +ve in-silico MS/MS by CFM-ID for ZKIRVBNLJKGIEM-JHEVNIALSA-N
ID: ZKIRVBNLJKGIEM-JHEVNIALSA-N
Comment: Energy1
Num peaks: 21
41.00219107 1.181264997
43.01784114 1.848088992
53.00219107 1.669411832
55.01784114 1.18380021
79.05422664 3.576810966
91.05422664 1.361002881
97.02840582 1.622535955
105.0334912 2.662456552
107.0491413 4.287723261
125.0233204 1.031089186
127.0389705 1.432745927
155.0338851 1.635823746
161.0597059 6.398174826
163.075356 2.665710327
173.0597059 9.049951245
187.075356 1.341373925
201.0546206 1.112446621
203.0702706 2.860789613
205.0859207 11.23315765
215.0702706 7.084559753
233.0808353 15.00279886

Name: +ve in-silico MS/MS by CFM-ID for ZKIRVBNLJKGIEM-JHEVNIALSA-N
ID: ZKIRVBNLJKGIEM-JHEVNIALSA-N
Comment: Energy2
Num peaks: 17
39.02292652 2.85189718
41.03857658 2.130593565
49.00727645 7.32417663
51.02292652 6.145535069
53.00219107 1.267198692
53.03857658 1.191240224
63.02292652 9.358508263
65.03857658 2.183303816
77.00219107 1.379452558
79.01784114 2.357360341
79.05422664 3.806413499
91.05422664 11.19020935
93.06987671 4.726290983
105.0334912 16.26299191
107.0491413 4.752982622
109.0647913 1.92255148
111.0804414 1.830978765

Name: +ve in-silico MS/MS by CFM-ID for IKOSPDXOTFMSTE-UHFFFAOYSA-N
ID: IKOSPDXOTFMSTE-UHFFFAOYSA-N
Comment: Energy0
Num peaks: 6
189.0546206 3.221938632
191.0702706 1.628287685
197.0597059 6.358514828
215.0702706 36.25887694
217.0495352 1.46377992
233.0808353 41.48579808

Name: +ve in-silico MS/MS by CFM-ID for IKOSPDXOTFMSTE-UHFFFAOYSA-N
ID: IKOSPDXOTFMSTE-UHFFFAOYSA-N
Comment: Energy1
Num peaks: 12
57.0334912 3.956991562
67.01784114 2.215357508
149.0597059 1.516851642
165.0546206 1.542448488
175.0389705 1.462321465
179.0702706 1.660171477
189.0546206 5.248556146
191.0702706 3.449334786
193.0495352 1.81970628
197.0597059 8.447340056
215.0702706 29.4276484
233.0808353 19.2696876

Name: +ve in-silico MS/MS by CFM-ID for IKOSPDXOTFMSTE-UHFFFAOYSA-N
ID: IKOSPDXOTFMSTE-UHFFFAOYSA-N
Comment: Energy2
Num peaks: 23
15.02292652 1.713755884
25.00727645 2.23044289
39.02292652 11.98317731
41.00219107 1.254014717
41.03857658 22.76828019
43.01784114 1.255293232
49.00727645 1.788931124
57.0334912 1.577979148
123.0440559 1.655407454
131.0491413 1.459486442
133.0647913 2.107627822
147.0440559 4.020417459
149.0233204 1.363437692
149.0597059 4.026271426
165.0546206 1.469402422
171.0440559 1.232687223
173.0597059 2.683303634
175.0389705 2.319175747
185.0597059 1.417998659
187.075356 1.900833914
189.0546206 1.952261867
197.0597059 6.44109164
215.0702706 2.231081599

Name: +ve in-silico MS/MS by CFM-ID for LQTITSAGIIHACG-UHFFFAOYSA-N
ID: LQTITSAGIIHACG-UHFFFAOYSA-N
Comment: Energy0
Num peaks: 6
69.0334912 1.679743276
201.0546206 7.867860784
203.0702706 2.013255907
215.0702706 10.69854308
217.0495352 1.360286503
233.0808353 70.01500822

Name: +ve in-silico MS/MS by CFM-ID for LQTITSAGIIHACG-UHFFFAOYSA-N
ID: LQTITSAGIIHACG-UHFFFAOYSA-N
Comment: Energy1
Num peaks: 14
39.02292652 1.674641766
41.03857658 1.731022607
65.00219107 3.287026607
67.01784114 5.711348722
69.0334912 11.15961208
137.0597059 2.185128499
165.0546206 10.55421364
179.0702706 4.311737786
201.0546206 5.4856772
205.0859207 10.82628102
207.0651853 1.726986198
215.0702706 4.486011076
217.0495352 1.984516978
233.0808353 16.49958345

Name: +ve in-silico MS/MS by CFM-ID for LQTITSAGIIHACG-UHFFFAOYSA-N
ID: LQTITSAGIIHACG-UHFFFAOYSA-N
Comment: Energy2
Num peaks: 24
25.00727645 3.104349284
39.02292652 7.291434354
41.00219107 2.74791412
41.03857658 4.071041265
49.00727645 1.68673732
51.02292652 1.933425171
53.00219107 10.50944406
55.01784114 4.80050355
65.00219107 2.992639542
67.01784114 3.756479605
69.0334912 5.792655269
79.01784114 1.587576805
121.0284058 1.677141937
137.0597059 5.04467884
159.0440559 1.991722694
161.0597059 1.924779599
165.0546206 1.880230979
171.0440559 2.178527212
173.0597059 1.778292988
185.0597059 3.404361565
187.0389705 3.068362936
189.0546206 2.766125591
201.0546206 2.444751847
217.0495352 2.06901326

Name: +ve in-silico MS/MS by CFM-ID for NIJFHIUXCLUPEI-UHFFFAOYSA-N
ID: NIJFHIUXCLUPEI-UHFFFAOYSA-N
Comment: Energy0
Num peaks: 6
97.02840582 0.8015278861
137.0597059 2.140303935
201.0546206 8.69485511
203.0702706 2.493664313
217.0495352 0.8475912965
233.0808353 79.31401042

Name: +ve in-silico MS/MS by CFM-ID for NIJFHIUXCLUPEI-UHFFFAOYSA-N
ID: NIJFHIUXCLUPEI-UHFFFAOYSA-N
Comment: Energy1
Num peaks: 14
137.0597059 1.532505124
161.0597059 1.465306043
173.0233204 1.567441958
175.0389705 3.839426932
177.0546206 1.330096982
179.0702706 3.047986117
189.0546206 2.768193646
191.0702706 2.459026388
201.0546206 11.94417317
203.0702706 2.997222904
205.0859207 3.333371503
215.0702706 1.622568881
217.0495352 1.509760755
233.0808353 41.59237624

Name: +ve in-silico MS/MS by CFM-ID for NIJFHIUXCLUPEI-UHFFFAOYSA-N
ID: NIJFHIUXCLUPEI-UHFFFAOYSA-N
Comment: Energy2
Num peaks: 31
41.00219107 1.908584768
51.02292652 1.197701744
53.00219107 1.628435833
55.01784114 3.876047529
57.0334912 1.718045899
67.01784114 1.811036003
69.0334912 1.411767891
79.01784114 2.474822478
81.0334912 1.947484399
97.02840582 7.741741758
107.0491413 3.403645769
109.0284058 1.605912769
119.0127558 2.426817152
121.0284058 1.218196531
131.0491413 2.802305021
133.0284058 1.008992652
137.0597059 2.195171051
145.0284058 5.719374369
147.0440559 2.226599578
157.0284058 4.53720321
159.0440559 2.929333006
161.0597059 1.40768748
163.075356 1.018880309
173.0233204 1.006902542
173.0597059 1.866385941
175.0389705 2.837455808
177.0546206 1.24472671
189.0546206 3.399868047
201.0546206 4.349911508
203.0702706 1.851661451
217.0495352 3.142612209

Name: +ve in-silico MS/MS by CFM-ID for UJYIYFMMZPFRGH-UHFFFAOYSA-N
ID: UJYIYFMMZPFRGH-UHFFFAOYSA-N
Comment: Energy0
Num peaks: 6
91.05422664 3.894376801
93.06987671 2.123586781
103.0542266 2.736716867
181.0131497 7.524294733
255.0651853 6.683078029
273.0757499 59.16592786

Name: +ve in-silico MS/MS by CFM-ID for UJYIYFMMZPFRGH-UHFFFAOYSA-N
ID: UJYIYFMMZPFRGH-UHFFFAOYSA-N
Comment: Energy1
Num peaks: 16
79.05422664 1.032228851
91.05422664 7.275356731
93.06987671 2.322826162
101.0385766 1.529900996
103.0542266 12.44279356
115.0542266 2.830161021
117.0698767 2.818030998
171.0440559 1.272393372
173.0597059 1.146625809
181.0131497 17.00506125
193.0131497 1.473961327
195.0287997 3.70086856
241.0495352 1.380073792
255.0651853 4.877201718
257.0444498 1.0937467
273.0757499 18.72239602

Name: +ve in-silico MS/MS by CFM-ID for UJYIYFMMZPFRGH-UHFFFAOYSA-N
ID: UJYIYFMMZPFRGH-UHFFFAOYSA-N
Comment: Energy2
Num peaks: 31
39.02292652 4.568208129
41.00219107 1.825765505
45.0334912 0.7834635904
49.00727645 2.917093719
51.02292652 1.487484036
53.00219107 1.913535136
55.01784114 0.7765350176
63.02292652 1.480504734
65.00219107 1.83434063
65.03857658 0.9570098426
67.01784114 0.7885418529
71.01275576 1.721733267
75.02292652 1.286437645
83.01275576 1.208272552
89.03857658 1.153510798
91.05422664 5.82749002
93.06987671 1.575085931
101.0385766 7.58579898
103.0542266 4.342073613
105.0698767 2.112275284
115.0542266 7.220393578
117.0698767 7.018952121
125.0385766 1.028548699
141.0334912 5.006657162
143.0491413 2.564200854
151.002585 0.8563519994
154.9974996 0.8632031769
155.0491413 0.9998252981
169.0131497 0.9850844524
181.0131497 1.504810183
257.0444498 0.8814665051

Name: +ve in-silico MS/MS by CFM-ID for YRCPSEQLYMRLGA-UHFFFAOYSA-N
ID: YRCPSEQLYMRLGA-UHFFFAOYSA-N
Comment: Energy0
Num peaks: 6
137.0233204 0.5983794703
241.0495352 2.925031587
243.0651853 1.274997315
255.0651853 13.64770134
257.0444498 0.9936129756
273.0757499 77.21319059

Name: +ve in-silico MS/MS by CFM-ID for YRCPSEQLYMRLGA-UHFFFAOYSA-N
ID: YRCPSEQLYMRLGA-UHFFFAOYSA-N
Comment: Energy1
Num peaks: 6
229.0495352 3.236276787
241.0495352 7.827028143
245.0808353 4.110965849
255.0651853 17.0360315
257.0444498 2.276448458
273.0757499 50.8955863

Name: +ve in-silico MS/MS by CFM-ID for YRCPSEQLYMRLGA-UHFFFAOYSA-N
ID: YRCPSEQLYMRLGA-UHFFFAOYSA-N
Comment: Energy2
Num peaks: 30
15.02292652 1.973205441
39.02292652 1.569128507
41.03857658 1.910590781
51.02292652 0.9027383847
53.00219107 1.045485343
55.01784114 1.592140433
69.0334912 0.9562480061
85.02840582 1.435633501
95.01275576 1.170543367
125.0233204 1.308375247
137.0233204 3.805619092
149.0233204 1.178928738
171.0440559 2.628083913
175.0389705 1.259382523
179.0338851 1.34801415
185.0233204 5.102173894
187.0389705 7.195764408
199.0389705 5.596489971
201.0182351 1.508088048
201.0546206 2.905671468
205.0495352 0.9223974017
215.0338851 1.799014043
225.0546206 6.520585256
227.0702706 4.299785138
229.0495352 4.902352071
241.0495352 2.394796884
243.0651853 1.560013778
245.0808353 1.609377118
255.0651853 5.811322439
257.0444498 4.168309466

Name: +ve in-silico MS/MS by CFM-ID for GLWFCJOUIQRVSV-UHFFFAOYSA-N
ID: GLWFCJOUIQRVSV-UHFFFAOYSA-N
Comment: Energy0
Num peaks: 6
135.0440559 4.717915207
151.0389705 1.730426296
241.0495352 4.302031324
243.0651853 5.699760923
255.0651853 8.383560925
273.0757499 60.62247057

Name: +ve in-silico MS/MS by CFM-ID for GLWFCJOUIQRVSV-UHFFFAOYSA-N
ID: GLWFCJOUIQRVSV-UHFFFAOYSA-N
Comment: Energy1
Num peaks: 21
41.00219107 1.634524103
43.01784114 2.654208728
125.0233204 5.385332192
135.0440559 7.04621735
147.0440559 1.457694794
149.0233204 1.254220646
149.0597059 1.142382934
151.0389705 3.438804293
159.0440559 4.129775133
169.0284058 2.742960613
171.0440559 4.001737101
175.075356 1.531799647
213.0546206 4.096996685
225.0546206 2.496079783
227.0702706 2.123761939
241.0495352 3.280288668
243.0651853 4.050637051
245.0808353 1.245090182
255.0651853 6.482470833
257.0444498 1.816439754
273.0757499 18.14712498

Name: +ve in-silico MS/MS by CFM-ID for GLWFCJOUIQRVSV-UHFFFAOYSA-N
ID: GLWFCJOUIQRVSV-UHFFFAOYSA-N
Comment: Energy2
Num peaks: 31
49.00727645 3.036602915
51.02292652 1.687972768
55.01784114 1.364976288
57.0334912 1.72665853
68.99710569 1.190690441
91.05422664 1.530746411
101.0385766 4.636955116
105.0334912 3.646422908
107.0491413 3.206730548
117.0334912 3.165220461
119.0127558 1.501767317
125.0233204 1.413930255
125.0385766 1.636447698
127.0542266 1.117951322
135.0440559 3.452125207
145.0284058 1.885177547
147.0440559 1.719163499
159.0440559 1.088664385
169.0284058 2.459088736
171.0440559 3.299490383
173.0597059 1.425559298
187.0389705 1.826672934
189.0546206 2.061283168
197.0597059 2.365829806
211.075356 1.239977909
213.0546206 2.320601346
225.0546206 3.793403258
227.0702706 3.492953048
229.0495352 1.426629291
241.0495352 1.709241929
243.0651853 1.210993111

Name: +ve in-silico MS/MS by CFM-ID for LMYZUFUIQDXQGQ-UHFFFAOYSA-N
ID: LMYZUFUIQDXQGQ-UHFFFAOYSA-N
Comment: Energy0
Num peaks: 6
137.0233204 0.3890329787
225.0546206 0.6999968552
241.0495352 2.894711156
243.0651853 0.8656316029
255.0651853 48.88266553
273.0757499 41.68885664

Name: +ve in-silico MS/MS by CFM-ID for LMYZUFUIQDXQGQ-UHFFFAOYSA-N
ID: LMYZUFUIQDXQGQ-UHFFFAOYSA-N
Comment: Energy1
Num peaks: 6
225.0546206 3.016196996
241.0495352 3.464673713
243.0651853 1.748055199
245.0808353 1.942985961
255.0651853 56.80686876
273.0757499 15.71222627

Name: +ve in-silico MS/MS by CFM-ID for LMYZUFUIQDXQGQ-UHFFFAOYSA-N
ID: LMYZUFUIQDXQGQ-UHFFFAOYSA-N
Comment: Energy2
Num peaks: 31
15.02292652 1.153981541
41.03857658 1.045667708
53.00219107 1.675809541
55.01784114 1.344341149
57.0334912 1.327234134
77.00219107 0.891260241
105.0334912 1.043285653
121.0284058 3.584283515
123.0076704 0.8604505666
135.0440559 3.507629384
137.0233204 2.426048221
149.0233204 2.218784427
175.0389705 1.584014535
177.0182351 1.118147689
185.0233204 2.103111962
187.0389705 1.948244612
189.0546206 0.9034995739
197.0233204 1.418394698
199.0389705 6.647199564
201.0546206 2.800369912
211.0389705 2.622877001
213.0546206 2.688374126
223.0389705 2.185341274
225.0546206 9.15670815
227.0702706 4.707285226
229.0495352 1.97151959
239.0338851 5.360639634
241.0495352 1.782977811
243.0651853 1.152695067
255.0651853 7.746329188
257.0444498 1.318375593

Name: +ve in-silico MS/MS by CFM-ID for HJLYFNCCMQXANZ-UHFFFAOYSA-N
ID: HJLYFNCCMQXANZ-UHFFFAOYSA-N
Comment: Energy0
Num peaks: 6
109.0284058 2.928263204
123.0440559 2.893929973
201.0546206 4.497180828
205.0859207 2.042304155
215.0702706 3.246809271
233.0808353 72.94148033

Name: +ve in-silico MS/MS by CFM-ID for HJLYFNCCMQXANZ-UHFFFAOYSA-N
ID: HJLYFNCCMQXANZ-UHFFFAOYSA-N
Comment: Energy1
Num peaks: 16
109.0284058 5.25997623
111.0440559 1.202683012
123.0440559 5.706449751
125.0597059 1.202683012
133.0284058 1.209309992
149.0597059 1.734493882
173.0597059 2.983594417
175.0389705 1.258389834
187.075356 1.384623467
189.0546206 3.045222838
201.0546206 5.267032117
203.0702706 6.998040257
205.0859207 6.617597947
215.0702706 2.944992223
217.0495352 1.657678248
233.0808353 32.06457851

Name: +ve in-silico MS/MS by CFM-ID for HJLYFNCCMQXANZ-UHFFFAOYSA-N
ID: HJLYFNCCMQXANZ-UHFFFAOYSA-N
Comment: Energy2
Num peaks: 31
49.00727645 1.850163742
51.02292652 1.851920317
75.02292652 2.849419965
109.0284058 1.58622867
117.0334912 2.043304538
123.0440559 1.860698981
131.0127558 4.7498873
133.0284058 6.287539635
135.0440559 1.17360338
137.0597059 1.308103751
143.0491413 2.499665736
145.0647913 1.403211166
147.0440559 5.096829789
149.0597059 1.388254044
155.0127558 1.700523486
157.0284058 1.0240579
159.0440559 3.925970075
161.0597059 2.49578401
171.0440559 2.413813705
173.0597059 7.581499111
175.075356 1.022165961
185.0597059 1.695937893
187.0389705 1.457069452
187.075356 4.121330082
189.0546206 4.282534138
191.0702706 1.56551749
201.0546206 2.096316092
203.0702706 1.088519649
205.0859207 1.519394016
215.0702706 2.445450287
217.0495352 2.856166593

Name: +ve in-silico MS/MS by CFM-ID for VOZJBFJHMHRLDN-UHFFFAOYSA-N
ID: VOZJBFJHMHRLDN-UHFFFAOYSA-N
Comment: Energy0
Num peaks: 8
159.0440559 3.901571718
161.0597059 1.476927887
183.0440559 4.548840928
201.0546206 29.27294022
203.0702706 5.636188093
205.0859207 2.2681855
215.0702706 3.284712601
233.0808353 30.04449484

Name: +ve in-silico MS/MS by CFM-ID for VOZJBFJHMHRLDN-UHFFFAOYSA-N
ID: VOZJBFJHMHRLDN-UHFFFAOYSA-N
Comment: Energy1
Num peaks: 21
39.02292652 0.9159801937
79.01784114 1.065681241
85.02840582 1.209392744
97.02840582 3.19206383
111.0440559 2.036228644
123.0440559 0.9640602435
131.0491413 1.49864402
135.0440559 4.55961803
145.0284058 1.258064213
145.0647913 1.364464981
147.0440559 1.698739911
159.0440559 16.83380592
161.0597059 5.794702823
171.0440559 1.050827273
173.0597059 7.71795274
183.0440559 2.622982961
185.0597059 1.128112634
201.0546206 9.59894664
203.0702706 2.668969723
215.0702706 2.906030921
233.0808353 10.43369621

Name: +ve in-silico MS/MS by CFM-ID for VOZJBFJHMHRLDN-UHFFFAOYSA-N
ID: VOZJBFJHMHRLDN-UHFFFAOYSA-N
Comment: Energy2
Num peaks: 31
25.00727645 3.009293851
39.02292652 2.886566084
41.00219107 1.07709228
49.00727645 3.069401476
51.02292652 3.087454828
55.01784114 1.682850994
59.01275576 1.150758449
63.02292652 2.46436461
67.01784114 2.87998644
73.00727645 1.803572708
79.01784114 1.146267022
89.03857658 1.984733599
101.0385766 2.587858001
105.0334912 2.122220752
115.0542266 3.965484063
117.0334912 1.369311151
125.0385766 1.319653577
127.0542266 3.635319175
129.0334912 1.254225503
131.0491413 6.174769572
135.0440559 1.58579728
143.0491413 2.403835266
145.0284058 1.157539954
147.0440559 1.401368049
155.0491413 3.167057288
159.0440559 3.413993454
171.0440559 2.335892964
173.0597059 2.102546577
185.0597059 1.481446987
187.075356 2.669173674
201.0546206 1.306096287

Name: +ve in-silico MS/MS by CFM-ID for AYMYWHCQALZEGT-UHFFFAOYSA-N
ID: AYMYWHCQALZEGT-UHFFFAOYSA-N
Comment: Energy0
Num peaks: 6
121.0284058 7.522663612
135.0440559 2.536124847
137.0233204 3.213723104
163.0389705 5.95432186
255.0651853 11.82765019
273.0757499 50.43624437

Name: +ve in-silico MS/MS by CFM-ID for AYMYWHCQALZEGT-UHFFFAOYSA-N
ID: AYMYWHCQALZEGT-UHFFFAOYSA-N
Comment: Energy1
Num peaks: 16
109.0284058 2.57891072
111.0440559 2.695104276
121.0284058 12.57070122
133.0284058 1.246566607
135.0440559 4.29970485
137.0233204 10.77809112
139.0389705 1.811201672
145.0284058 3.219827281
151.0389705 1.399152857
161.0233204 2.166833837
163.0389705 10.54854221
229.0495352 1.066142704
243.0651853 4.010469316
245.0808353 4.272339344
255.0651853 5.686932156
273.0757499 11.65174439

Name: +ve in-silico MS/MS by CFM-ID for AYMYWHCQALZEGT-UHFFFAOYSA-N
ID: AYMYWHCQALZEGT-UHFFFAOYSA-N
Comment: Energy2
Num peaks: 31
39.02292652 1.149277188
49.00727645 3.366395397
51.02292652 1.853473154
53.00219107 2.127596375
65.03857658 2.359816557
67.01784114 2.51104709
75.02292652 2.40996531
77.03857658 2.474332814
79.01784114 1.391643972
81.0334912 2.349477127
92.99710569 3.588093176
93.0334912 1.079701215
95.01275576 1.163856679
103.0178411 2.858096199
105.0334912 2.694050758
107.0491413 1.901560279
109.0284058 3.716305817
111.0440559 1.654782125
117.0334912 1.877943284
121.0284058 7.160369071
131.0127558 4.565974685
133.0284058 3.969688362
135.0440559 5.29066876
137.0233204 3.777394367
145.0284058 2.015586149
159.0076704 1.51677398
161.0233204 1.826092351
163.0389705 1.049985456
203.0702706 1.021303901
227.0702706 1.243344977
255.0651853 0.9646947393

Name: +ve in-silico MS/MS by CFM-ID for GNWANLOVTYUPAP-TUVASFSCSA-N
ID: GNWANLOVTYUPAP-TUVASFSCSA-N
Comment: Energy0
Num peaks: 24
43.01784114 1.831776329
53.00219107 0.9624492988
55.01784114 0.7436968383
61.02840582 1.111680329
63.02292652 1.004558171
73.02840582 0.8222007587
75.02292652 2.780128392
77.03857658 1.385712214
87.02292652 3.90942187
89.03857658 1.9734012
91.05422664 1.830193186
97.02840582 1.040115796
103.0178411 2.153811157
105.0334912 1.388963207
129.0334912 1.481548543
175.0389705 0.9524920753
195.0287997 1.828903584
197.0444498 1.668387599
211.0389705 0.7984481134
213.0546206 8.402592111
231.0651853 12.3262666
255.0651853 2.647004476
257.0444498 0.9183641978
273.0757499 26.38947112

Name: +ve in-silico MS/MS by CFM-ID for GNWANLOVTYUPAP-TUVASFSCSA-N
ID: GNWANLOVTYUPAP-TUVASFSCSA-N
Comment: Energy1
Num peaks: 31
39.02292652 1.894689413
43.01784114 1.68570171
49.00727645 1.071628529
51.02292652 1.633099836
61.02840582 0.7377834657
63.02292652 5.191500024
65.03857658 0.8714269232
73.00727645 7.467463326
75.02292652 15.59069257
77.03857658 6.580980974
87.02292652 4.3193245
89.03857658 1.378056085
91.05422664 0.7429998266
97.02840582 1.189618265
113.0233204 0.6399239632
127.0178411 2.128886895
129.0334912 1.856675404
165.0182351 0.707453622
167.0338851 0.8184087337
195.0287997 0.7301473441
207.0287997 0.7435993692
209.0444498 1.044205509
213.0546206 2.410973159
219.0287997 0.6646364093
221.0444498 0.7735662059
229.0495352 1.250286117
231.0287997 0.648182771
231.0651853 7.74201993
233.0444498 0.7589465498
255.0651853 1.128899355
273.0757499 5.129876769

Name: +ve in-silico MS/MS by CFM-ID for GNWANLOVTYUPAP-TUVASFSCSA-N
ID: GNWANLOVTYUPAP-TUVASFSCSA-N
Comment: Energy2
Num peaks: 30
25.00727645 1.387416173
39.02292652 8.493055261
41.00219107 1.155417754
41.03857658 1.312316509
43.01784114 3.54824559
49.00727645 8.997597104
51.02292652 3.70475403
53.00219107 1.951748969
55.01784114 1.86979135
57.0334912 1.300535714
61.02840582 1.181211597
63.02292652 3.750495456
65.03857658 0.8174043163
73.00727645 2.452278757
73.02840582 0.739235861
75.02292652 4.939225471
77.03857658 2.132267438
87.02292652 11.47470197
89.03857658 5.253520315
91.05422664 1.80590074
99.04405588 0.8115717763
101.0021911 1.403405776
103.0178411 2.607128373
105.0334912 1.471339814
127.0178411 1.074078015
133.0647913 0.9004421459
155.0338851 1.37593339
167.0338851 0.7036814944
229.0495352 0.7459330139
255.0651853 1.177951513

Name: +ve in-silico MS/MS by CFM-ID for NRHPLXVYFGEACJ-UHFFFAOYSA-N
ID: NRHPLXVYFGEACJ-UHFFFAOYSA-N
Comment: Energy0
Num peaks: 6
109.0284058 2.228378301
123.0440559 4.474942876
147.0440559 0.5332682693
215.0702706 13.75409062
217.0495352 1.52650316
233.0808353 74.05112503

Name: +ve in-silico MS/MS by CFM-ID for NRHPLXVYFGEACJ-UHFFFAOYSA-N
ID: NRHPLXVYFGEACJ-UHFFFAOYSA-N
Comment: Energy1
Num peaks: 9
109.0284058 13.27310435
123.0440559 12.71395191
147.0440559 2.435607493
149.0597059 1.929007665
189.0546206 3.352139543
191.0702706 5.118750244
205.0859207 2.17868491
215.0702706 11.67112493
233.0808353 29.25629665

Name: +ve in-silico MS/MS by CFM-ID for NRHPLXVYFGEACJ-UHFFFAOYSA-N
ID: NRHPLXVYFGEACJ-UHFFFAOYSA-N
Comment: Energy2
Num peaks: 21
39.02292652 4.617903238
41.00219107 1.834394911
41.03857658 1.678574888
65.00219107 5.157840387
67.01784114 3.500187961
81.0334912 5.137677485
91.01784114 3.195084102
109.0284058 9.329711823
123.0440559 14.77932356
133.0284058 2.645694621
147.0440559 6.086434456
149.0597059 1.938037653
171.0440559 1.519339125
173.0233204 1.923567861
173.0597059 1.8861042
175.0389705 1.616217333
187.075356 2.367566924
191.0702706 1.841043672
197.0597059 2.05230428
215.0702706 4.551565911
217.0495352 3.075773707

Name: +ve in-silico MS/MS by CFM-ID for MFIBJICNTUTPCP-UHFFFAOYSA-N
ID: MFIBJICNTUTPCP-UHFFFAOYSA-N
Comment: Energy0
Num peaks: 6
85.02840582 1.324205389
241.0495352 7.783583301
243.0651853 2.096852109
255.0651853 13.36382272
257.0444498 1.156452457
273.0757499 68.86355286

Name: +ve in-silico MS/MS by CFM-ID for MFIBJICNTUTPCP-UHFFFAOYSA-N
ID: MFIBJICNTUTPCP-UHFFFAOYSA-N
Comment: Energy1
Num peaks: 9
189.0546206 3.504746216
213.0546206 1.938804029
215.0338851 2.969061422
217.0495352 2.485467043
241.0495352 7.850904588
243.0651853 4.614403036
245.0808353 18.81954735
255.0651853 13.23395695
273.0757499 25.92280777

Name: +ve in-silico MS/MS by CFM-ID for MFIBJICNTUTPCP-UHFFFAOYSA-N
ID: MFIBJICNTUTPCP-UHFFFAOYSA-N
Comment: Energy2
Num peaks: 27
41.00219107 1.620171227
53.00219107 2.856430653
55.01784114 3.285312525
57.0334912 2.899820604
145.0647913 7.201668228
159.0440559 3.084539476
161.0597059 1.864960747
163.0389705 2.1521725
171.0440559 2.749024475
173.0597059 4.284967525
175.0389705 3.074603692
185.0233204 1.875330452
189.0546206 6.088077208
191.0338851 1.466874782
199.075356 1.721039169
201.0546206 2.694821705
211.0389705 2.827125013
213.0546206 3.697806147
225.0546206 6.798817668
227.0338851 3.52550954
227.0702706 2.842504825
229.0495352 1.664472182
229.0859207 1.236375955
241.0495352 3.107304123
243.0651853 1.444227264
255.0651853 2.423729979
257.0444498 2.567685866

Name: +ve in-silico MS/MS by CFM-ID for ZWTDXYUDJYDHJR-UHFFFAOYSA-N
ID: ZWTDXYUDJYDHJR-UHFFFAOYSA-N
Comment: Energy0
Num peaks: 6
121.0284058 7.797078898
135.0440559 2.65131091
137.0233204 3.37088606
163.0389705 6.026799003
255.0651853 13.94366813
273.0757499 53.53300001

Name: +ve in-silico MS/MS by CFM-ID for ZWTDXYUDJYDHJR-UHFFFAOYSA-N
ID: ZWTDXYUDJYDHJR-UHFFFAOYSA-N
Comment: Energy1
Num peaks: 13
53.00219107 1.864879039
111.0440559 2.488837437
121.0284058 13.23013412
135.0440559 3.797423726
137.0233204 11.48335952
139.0389705 1.894606723
145.0284058 4.563009484
161.0233204 2.370816442
163.0389705 13.04678443
243.0651853 2.694066643
245.0808353 3.447322406
255.0651853 7.490693418
273.0757499 12.44946353

Name: +ve in-silico MS/MS by CFM-ID for ZWTDXYUDJYDHJR-UHFFFAOYSA-N
ID: ZWTDXYUDJYDHJR-UHFFFAOYSA-N
Comment: Energy2
Num peaks: 31
39.02292652 1.451225738
41.00219107 0.9931537814
49.00727645 1.62040834
53.00219107 2.898468162
65.00219107 1.231061982
67.01784114 5.211855281
69.0334912 1.367140669
81.0334912 1.09417086
89.00219107 1.425835321
92.99710569 3.592696695
93.0334912 3.176482961
95.01275576 1.365284053
105.0334912 1.867545283
107.0491413 2.189872976
109.0284058 1.885929187
111.0440559 1.334091048
117.0334912 2.621741199
119.0491413 1.450028627
121.0284058 9.556634988
133.0284058 6.513774127
135.0440559 6.398547916
137.0233204 4.07513491
145.0284058 4.080464458
161.0233204 2.426305402
163.0389705 1.808735862
227.0338851 1.191453848
227.0702706 1.228142898
229.0495352 1.023507081
231.0651853 1.583349329
243.0651853 1.077296791
255.0651853 1.364150449

Name: +ve in-silico MS/MS by CFM-ID for PQYKQGSNNBDJIX-UHFFFAOYSA-N
ID: PQYKQGSNNBDJIX-UHFFFAOYSA-N
Comment: Energy0
Num peaks: 6
91.05422664 2.478182932
109.0284058 1.286059548
119.0491413 1.076968408
227.0702706 1.227017246
237.0546206 22.90451727
255.0651853 66.55383539

Name: +ve in-silico MS/MS by CFM-ID for PQYKQGSNNBDJIX-UHFFFAOYSA-N
ID: PQYKQGSNNBDJIX-UHFFFAOYSA-N
Comment: Energy1
Num peaks: 9
91.05422664 3.3052417
117.0334912 4.878341494
119.0491413 15.64349276
135.0076704 8.279825042
137.0233204 6.807271795
225.0546206 4.895134392
227.0702706 17.39476652
237.0546206 9.431938147
255.0651853 10.14253151

Name: +ve in-silico MS/MS by CFM-ID for PQYKQGSNNBDJIX-UHFFFAOYSA-N
ID: PQYKQGSNNBDJIX-UHFFFAOYSA-N
Comment: Energy2
Num peaks: 26
39.02292652 1.493700615
49.00727645 3.695941305
51.02292652 2.604418409
53.03857658 1.140751756
65.00219107 1.146008366
65.03857658 2.594170963
77.00219107 1.323511586
79.01784114 1.236017091
91.05422664 13.95002459
93.06987671 2.281787188
103.0542266 3.75437528
109.0284058 1.768224692
117.0334912 2.902438654
119.0491413 9.322476388
135.0076704 1.84665528
167.0491413 1.775755522
169.0647913 2.024731499
179.0491413 1.512580304
181.0647913 4.17559717
195.0440559 2.472514155
207.0440559 1.593844268
209.0597059 4.793660857
211.0389705 1.583765115
227.0702706 1.33652757
237.0546206 6.491831213
239.0338851 1.548521282

Name: +ve in-silico MS/MS by CFM-ID for TXGHTCBXRWNFDQ-UHFFFAOYSA-N
ID: TXGHTCBXRWNFDQ-UHFFFAOYSA-N
Comment: Energy0
Num peaks: 6
175.075356 3.419190713
177.0182351 6.980511506
189.0910061 3.488850547
191.0338851 1.44295845
215.0702706 4.435604699
233.0808353 69.57912481

Name: +ve in-silico MS/MS by CFM-ID for TXGHTCBXRWNFDQ-UHFFFAOYSA-N
ID: TXGHTCBXRWNFDQ-UHFFFAOYSA-N
Comment: Energy1
Num peaks: 12
65.03857658 3.64343252
67.05422664 2.783390833
83.04914126 1.978750763
163.0389705 1.923137858
175.075356 7.654777085
177.0182351 7.821296981
189.0910061 3.619872476
191.0338851 6.727259452
203.0702706 3.30136609
205.0859207 11.75865938
215.0702706 7.718273703
233.0808353 22.51377199

Name: +ve in-silico MS/MS by CFM-ID for TXGHTCBXRWNFDQ-UHFFFAOYSA-N
ID: TXGHTCBXRWNFDQ-UHFFFAOYSA-N
Comment: Energy2
Num peaks: 26
39.02292652 1.870350395
49.00727645 1.822454115
51.02292652 1.453297234
55.05422664 1.477083756
65.03857658 14.03810602
67.05422664 1.891650748
92.99710569 1.056658128
109.0284058 1.647890918
117.0334912 2.481975763
131.0491413 1.695223483
132.9920203 1.125149256
133.0284058 6.292927288
135.0440559 1.78226416
147.0440559 4.46954918
147.0804414 3.313157416
149.0233204 6.434186174
149.0597059 3.220757844
157.0647913 1.053667447
161.0233204 1.55062055
163.0389705 1.247025655
173.0233204 2.510394161
175.0389705 2.842511858
175.075356 1.933589442
177.0182351 11.26585398
189.0910061 1.309127318
215.0702706 1.098866477

Name: +ve in-silico MS/MS by CFM-ID for QJIYGTAEIRBFIS-UHFFFAOYSA-N
ID: QJIYGTAEIRBFIS-UHFFFAOYSA-N
Comment: Energy0
Num peaks: 6
189.0546206 2.132323145
197.0597059 4.678592716
201.0546206 2.418988526
215.0702706 31.69400828
217.0495352 3.283673428
233.0808353 47.68118715

Name: +ve in-silico MS/MS by CFM-ID for QJIYGTAEIRBFIS-UHFFFAOYSA-N
ID: QJIYGTAEIRBFIS-UHFFFAOYSA-N
Comment: Energy1
Num peaks: 8
183.0440559 2.397680623
189.0546206 3.375544866
191.0702706 4.549863298
197.0597059 6.160835473
201.0546206 2.908904336
215.0702706 31.69090837
217.0495352 2.761717438
233.0808353 26.46779658

Name: +ve in-silico MS/MS by CFM-ID for QJIYGTAEIRBFIS-UHFFFAOYSA-N
ID: QJIYGTAEIRBFIS-UHFFFAOYSA-N
Comment: Energy2
Num peaks: 25
15.02292652 1.554369157
25.00727645 1.775973038
39.02292652 1.595762529
41.00219107 2.53593669
43.01784114 3.889708233
49.00727645 2.589891194
57.0334912 1.798267069
145.0647913 2.231861147
147.0440559 3.179182761
157.0284058 2.274970688
159.0440559 6.420243215
161.0597059 1.972783263
171.0440559 2.791780463
173.0597059 1.913249822
175.0389705 2.965621624
183.0440559 5.606659377
185.0597059 5.577089451
187.0389705 1.747488781
187.075356 1.801911836
189.0546206 3.005089988
197.0597059 8.775285754
199.0389705 6.105359911
201.0546206 1.891590419
215.0702706 4.293368733
217.0495352 2.746506825

Name: +ve in-silico MS/MS by CFM-ID for ZYEBGWMOHDXQFR-ZIAGYGMSSA-N
ID: ZYEBGWMOHDXQFR-ZIAGYGMSSA-N
Comment: Energy0
Num peaks: 6
69.0334912 2.378714388
71.04914126 3.406236454
153.0546206 3.796856986
217.0131497 2.671648941
255.0651853 22.5257597
273.0757499 55.66554463

Name: +ve in-silico MS/MS by CFM-ID for ZYEBGWMOHDXQFR-ZIAGYGMSSA-N
ID: ZYEBGWMOHDXQFR-ZIAGYGMSSA-N
Comment: Energy1
Num peaks: 16
39.02292652 1.698694015
41.03857658 4.045439846
43.05422664 5.126668008
69.0334912 1.392216098
71.04914126 1.943034241
121.0284058 10.19385418
123.0440559 2.50777601
125.0597059 1.923062714
151.0389705 3.870659695
153.0546206 5.360241496
217.0131497 2.045250253
227.0702706 1.229203835
243.0651853 4.07813208
245.0808353 8.210501306
255.0651853 13.11672141
273.0757499 13.54495318

Name: +ve in-silico MS/MS by CFM-ID for ZYEBGWMOHDXQFR-ZIAGYGMSSA-N
ID: ZYEBGWMOHDXQFR-ZIAGYGMSSA-N
Comment: Energy2
Num peaks: 26
39.02292652 4.476893952
41.03857658 4.956475523
49.00727645 1.365437632
53.00219107 2.934016772
53.03857658 1.123032891
55.01784114 1.523236305
55.05422664 10.26548262
57.06987671 3.151614238
65.00219107 1.136346331
65.03857658 0.9840280669
69.0334912 12.57265542
71.04914126 5.987098978
81.0334912 4.066387633
83.01275576 1.069938782
93.0334912 1.333374524
96.99202031 1.120768855
97.02840582 1.391512708
105.0334912 1.78300037
121.0284058 6.527110929
145.0284058 2.444846472
147.0076704 2.034528711
149.0233204 1.438042772
187.0389705 2.546314362
217.0131497 1.423505277
227.0702706 1.013599581
255.0651853 1.685681456

Name: +ve in-silico MS/MS by CFM-ID for RSABMIGWZWDNGC-UHFFFAOYSA-N
ID: RSABMIGWZWDNGC-UHFFFAOYSA-N
Comment: Energy0
Num peaks: 6
153.0546206 0.3938172151
241.0495352 2.936420624
243.0651853 1.289998683
255.0651853 13.70491898
257.0444498 1.143538852
273.0757499 77.51470799

Name: +ve in-silico MS/MS by CFM-ID for RSABMIGWZWDNGC-UHFFFAOYSA-N
ID: RSABMIGWZWDNGC-UHFFFAOYSA-N
Comment: Energy1
Num peaks: 6
229.0495352 3.115570448
241.0495352 7.237889181
243.0651853 3.970410693
245.0808353 7.430517531
255.0651853 16.19020132
273.0757499 47.64925296

Name: +ve in-silico MS/MS by CFM-ID for RSABMIGWZWDNGC-UHFFFAOYSA-N
ID: RSABMIGWZWDNGC-UHFFFAOYSA-N
Comment: Energy2
Num peaks: 30
15.02292652 2.198006591
49.00727645 1.770870307
51.02292652 0.9415293928
53.00219107 1.569177554
55.01784114 2.82631817
67.01784114 2.704312735
69.0334912 1.043579944
95.01275576 1.644976796
107.0127558 1.032258747
109.0284058 1.747584971
137.0233204 3.850663637
153.0546206 1.356699865
169.0284058 1.586169509
171.0440559 1.521130177
185.0233204 3.915699442
187.0389705 1.506082271
189.0182351 1.079922683
199.0389705 1.88333611
213.0546206 2.939105413
215.0338851 0.9132468044
219.0651853 1.231885664
225.0546206 8.072518002
227.0702706 5.162522744
229.0495352 7.525995665
231.0651853 1.997187205
241.0495352 2.728233137
243.0651853 1.706047401
245.0808353 1.986079888
255.0651853 6.923707383
257.0444498 4.679557418

Name: +ve in-silico MS/MS by CFM-ID for ZEQFLUCNLABLNA-UHFFFAOYSA-N
ID: ZEQFLUCNLABLNA-UHFFFAOYSA-N
Comment: Energy0
Num peaks: 6
153.0182351 0.3888249594
241.0495352 1.481261328
243.0651853 0.6720447189
255.0651853 51.62158208
257.0444498 0.6030499735
273.0757499 42.54049662

Name: +ve in-silico MS/MS by CFM-ID for ZEQFLUCNLABLNA-UHFFFAOYSA-N
ID: ZEQFLUCNLABLNA-UHFFFAOYSA-N
Comment: Energy1
Num peaks: 6
237.0546206 1.286097195
241.0495352 1.99577784
243.0651853 2.569766916
245.0808353 3.014594172
255.0651853 65.11983283
273.0757499 16.34216822

Name: +ve in-silico MS/MS by CFM-ID for ZEQFLUCNLABLNA-UHFFFAOYSA-N
ID: ZEQFLUCNLABLNA-UHFFFAOYSA-N
Comment: Energy2
Num peaks: 27
39.02292652 4.0065057
41.00219107 1.203602522
55.05422664 2.832633606
63.02292652 1.632909872
93.0334912 0.9070532248
119.0491413 3.162281985
121.0647913 0.8485199311
133.0284058 1.283437105
137.0233204 3.033253274
145.0284058 2.625013002
153.0182351 1.271044154
161.0233204 2.32489047
187.0389705 1.457403666
191.0338851 1.011022615
213.0546206 4.513346583
215.0338851 2.876377412
225.0546206 2.259007663
227.0702706 1.712043788
229.0495352 0.8927808831
231.0651853 1.533388126
237.0546206 3.777485885
239.0338851 3.337750023
241.0495352 1.97174445
243.0651853 1.336637124
245.0808353 1.106386785
255.0651853 25.30122737
257.0444498 1.820083584

Name: +ve in-silico MS/MS by CFM-ID for OHWFUKAVYSSEQD-UHFFFAOYSA-N
ID: OHWFUKAVYSSEQD-UHFFFAOYSA-N
Comment: Energy0
Num peaks: 6
71.04914126 5.326986287
137.0597059 2.335696127
151.0389705 8.825326105
215.0702706 14.59272489
217.0495352 2.576236964
233.0808353 51.31923889

Name: +ve in-silico MS/MS by CFM-ID for OHWFUKAVYSSEQD-UHFFFAOYSA-N
ID: OHWFUKAVYSSEQD-UHFFFAOYSA-N
Comment: Energy1
Num peaks: 10
39.02292652 13.51064032
41.03857658 14.92465948
69.0334912 3.437818909
71.04914126 9.806009382
135.0440559 3.167659488
177.0182351 5.331790563
191.0702706 2.284317885
205.0859207 5.518200322
215.0702706 8.54989721
233.0808353 13.89268295

Name: +ve in-silico MS/MS by CFM-ID for OHWFUKAVYSSEQD-UHFFFAOYSA-N
ID: OHWFUKAVYSSEQD-UHFFFAOYSA-N
Comment: Energy2
Num peaks: 23
39.02292652 3.233833041
41.00219107 2.105391286
41.03857658 6.224131352
43.01784114 1.326686582
49.00727645 1.946857914
55.05422664 6.810412211
69.0334912 5.176823738
71.04914126 5.312084233
107.0491413 1.338160224
117.0334912 4.251302185
119.0491413 9.838228614
121.0284058 2.32405439
123.0440559 1.373258425
133.0284058 5.107469813
135.0440559 2.936881108
137.0597059 1.873763902
143.0127558 2.081937265
147.0440559 3.734936691
151.0389705 3.148992081
159.0076704 5.165285048
177.0182351 1.810478068
197.0597059 2.059664882
215.0702706 1.242299578

Name: +ve in-silico MS/MS by CFM-ID for UQQQVEQHJMECFI-UHFFFAOYSA-N
ID: UQQQVEQHJMECFI-UHFFFAOYSA-N
Comment: Energy0
Num peaks: 6
215.0338851 2.790688302
217.0495352 2.680655558
231.0287997 2.209673951
243.0651853 1.595951613
255.0651853 22.50253798
273.0757499 58.78664288

Name: +ve in-silico MS/MS by CFM-ID for UQQQVEQHJMECFI-UHFFFAOYSA-N
ID: UQQQVEQHJMECFI-UHFFFAOYSA-N
Comment: Energy1
Num peaks: 15
65.00219107 4.028466435
80.99710569 4.989892215
83.01275576 6.197697303
149.0233204 1.770700864
189.0546206 2.181952196
203.0338851 4.95166689
213.0182351 2.244732937
215.0338851 3.216978958
215.0702706 2.036285068
229.0131497 1.685575053
231.0287997 3.705062457
243.0651853 4.300136516
245.0808353 16.11627617
255.0651853 12.61161991
273.0757499 11.11214398

Name: +ve in-silico MS/MS by CFM-ID for UQQQVEQHJMECFI-UHFFFAOYSA-N
ID: UQQQVEQHJMECFI-UHFFFAOYSA-N
Comment: Energy2
Num peaks: 26
53.00219107 1.17000806
121.0284058 2.806495485
147.0076704 1.592342785
149.0233204 3.672800087
159.0076704 0.936218073
159.0440559 3.247219005
161.0597059 2.089176714
163.075356 1.199520953
171.0076704 1.042616293
173.0233204 1.811348366
175.002585 2.08084381
175.0389705 2.761291327
177.0182351 2.367656113
187.0389705 5.655413827
189.0182351 1.162874342
189.0546206 6.202082439
191.0702706 1.022737397
201.0182351 1.496207742
201.0546206 4.533715425
203.0338851 4.841658086
203.0702706 1.292695594
213.0182351 6.624066176
215.0338851 16.10748126
227.0702706 0.9306693977
231.0287997 1.7860733
255.0651853 1.823837704

Name: +ve in-silico MS/MS by CFM-ID for GTKATHVTDOTYMV-UHFFFAOYSA-N
ID: GTKATHVTDOTYMV-UHFFFAOYSA-N
Comment: Energy0
Num peaks: 6
137.0233204 0.682419846
149.0233204 0.4910258546
225.0546206 0.7830523132
227.0702706 1.476335884
239.0338851 0.4522290684
255.0651853 92.48316021

Name: +ve in-silico MS/MS by CFM-ID for GTKATHVTDOTYMV-UHFFFAOYSA-N
ID: GTKATHVTDOTYMV-UHFFFAOYSA-N
Comment: Energy1
Num peaks: 6
105.0334912 1.241040776
211.0389705 2.626280372
213.0546206 2.34325916
225.0546206 5.780655304
227.0702706 11.59590462
255.0651853 57.80100656

Name: +ve in-silico MS/MS by CFM-ID for GTKATHVTDOTYMV-UHFFFAOYSA-N
ID: GTKATHVTDOTYMV-UHFFFAOYSA-N
Comment: Energy2
Num peaks: 31
39.02292652 2.385490375
41.03857658 2.722600037
49.00727645 3.156182118
51.02292652 1.540379092
63.02292652 5.441259892
65.03857658 2.476087788
75.02292652 2.976270522
77.00219107 1.196331285
77.03857658 4.867869675
79.01784114 1.180104343
87.02292652 1.303269807
89.03857658 1.390494237
92.99710569 1.782280458
95.01275576 1.369901938
105.0334912 5.441950608
107.0491413 2.73474525
117.0334912 1.831447097
119.0491413 1.581143534
121.0284058 1.731951088
133.0284058 2.348589938
137.0233204 3.683560515
161.0233204 2.709436494
185.0233204 1.493901567
197.0597059 1.982970589
209.0597059 3.956626498
211.0389705 2.09244684
213.0546206 1.71865511
223.0389705 1.353182203
225.0546206 2.956806904
227.0702706 3.089001711
239.0338851 1.628016632

Name: +ve in-silico MS/MS by CFM-ID for ODFZMLIDHRHATG-KGLIPLIRSA-N
ID: ODFZMLIDHRHATG-KGLIPLIRSA-N
Comment: Energy0
Num peaks: 6
91.05422664 1.696385495
107.0491413 2.845597032
135.0440559 2.082198879
227.0702706 1.849526487
255.0651853 11.48630613
273.0757499 65.876013

Name: +ve in-silico MS/MS by CFM-ID for ODFZMLIDHRHATG-KGLIPLIRSA-N
ID: ODFZMLIDHRHATG-KGLIPLIRSA-N
Comment: Energy1
Num peaks: 13
79.05422664 3.03225289
91.05422664 4.860066074
105.0334912 3.810685227
107.0491413 6.815173633
121.0284058 1.650975717
137.0233204 20.38211231
139.0389705 2.741840365
195.0287997 1.552267438
227.0702706 1.672643683
243.0651853 9.190452875
245.0808353 8.247121145
255.0651853 6.405787914
273.0757499 10.73862834

Name: +ve in-silico MS/MS by CFM-ID for ODFZMLIDHRHATG-KGLIPLIRSA-N
ID: ODFZMLIDHRHATG-KGLIPLIRSA-N
Comment: Energy2
Num peaks: 22
49.00727645 2.898381311
51.02292652 1.954945335
63.02292652 3.686791754
65.03857658 4.053050519
75.02292652 2.717237184
79.05422664 2.780315357
91.05422664 24.19749687
93.06987671 3.317229256
95.01275576 2.679010288
105.0334912 3.301973621
107.0491413 2.560455481
109.0284058 1.101925307
117.0334912 7.535409209
119.0491413 2.202167572
121.0284058 1.903779102
133.0284058 1.821745324
135.0440559 1.560006202
137.0233204 4.061642814
149.0233204 1.183559151
161.0233204 2.079686481
163.002585 1.066904208
211.075356 1.589751197

Name: +ve in-silico MS/MS by CFM-ID for FTVWIRXFELQLPI-CYBMUJFWSA-N
ID: FTVWIRXFELQLPI-CYBMUJFWSA-N
Comment: Energy0
Num peaks: 6
117.0334912 5.055165122
119.0491413 2.637060714
121.0647913 3.203890901
153.0182351 8.861855218
255.0651853 12.41893686
273.0757499 54.19791797

Name: +ve in-silico MS/MS by CFM-ID for FTVWIRXFELQLPI-CYBMUJFWSA-N
ID: FTVWIRXFELQLPI-CYBMUJFWSA-N
Comment: Energy1
Num peaks: 13
105.0334912 10.42203893
119.0491413 1.979775172
121.0647913 3.301537732
137.0233204 10.57419944
151.0389705 1.845589836
153.0182351 13.85545893
179.0338851 1.84079634
229.0495352 1.840989344
231.0651853 1.918541389
243.0651853 1.917888193
245.0808353 5.392890361
255.0651853 9.384159486
273.0757499 16.42807345

Name: +ve in-silico MS/MS by CFM-ID for FTVWIRXFELQLPI-CYBMUJFWSA-N
ID: FTVWIRXFELQLPI-CYBMUJFWSA-N
Comment: Energy2
Num peaks: 31
41.00219107 1.68804187
49.00727645 4.20914106
63.02292652 2.194141547
65.03857658 1.036145759
67.01784114 1.467155782
69.0334912 1.066267628
75.02292652 6.451816606
77.00219107 1.127626711
77.03857658 1.033812353
79.01784114 1.514960114
81.0334912 1.533193484
85.02840582 1.998778677
89.03857658 3.106284476
91.05422664 1.120151961
93.06987671 1.257882907
103.0542266 1.175264326
105.0334912 3.27417782
117.0334912 13.47744284
119.0491413 3.212237562
121.0284058 2.534690458
121.0647913 1.119137451
125.0233204 1.288914353
127.0389705 0.9278588823
133.0284058 1.422536586
135.0440559 2.179836635
137.0233204 5.434289208
145.0284058 1.71961307
149.0233204 2.514364503
153.0182351 6.305940539
167.0338851 1.284011731
231.0651853 0.9140563173

Name: +ve in-silico MS/MS by CFM-ID for XYDMKISPXKYQOC-UHFFFAOYSA-N
ID: XYDMKISPXKYQOC-UHFFFAOYSA-N
Comment: Energy0
Num peaks: 6
217.0495352 0.9771315162
241.0495352 2.949737017
243.0651853 1.291767826
255.0651853 12.62836433
257.0444498 0.831166464
273.0757499 77.53442324

Name: +ve in-silico MS/MS by CFM-ID for XYDMKISPXKYQOC-UHFFFAOYSA-N
ID: XYDMKISPXKYQOC-UHFFFAOYSA-N
Comment: Energy1
Num peaks: 6
229.0495352 2.709113494
241.0495352 7.904155597
243.0651853 2.567395444
245.0808353 5.22241563
255.0651853 15.42029761
273.0757499 51.54655734

Name: +ve in-silico MS/MS by CFM-ID for XYDMKISPXKYQOC-UHFFFAOYSA-N
ID: XYDMKISPXKYQOC-UHFFFAOYSA-N
Comment: Energy2
Num peaks: 31
15.02292652 1.039084471
49.00727645 2.71101417
51.02292652 2.290081449
55.01784114 3.746981408
57.0334912 1.332027391
65.00219107 1.653579309
79.01784114 1.255857513
79.05422664 0.9991948905
93.0334912 2.061333033
97.02840582 2.380045879
113.0233204 1.026182369
121.0284058 12.58902069
125.0233204 1.162654991
145.0284058 1.238218536
147.0440559 1.152340598
163.0389705 0.9583000647
173.0233204 3.228036567
185.0233204 1.574911979
187.0389705 1.819864361
197.0233204 2.367124776
199.0389705 1.323142795
201.0182351 1.074888397
201.0546206 5.618943985
217.0495352 1.463388334
225.0546206 3.979158041
227.0338851 1.807291246
227.0702706 2.146078152
241.0495352 1.878959495
245.0808353 1.253807212
255.0651853 3.218198753
257.0444498 1.473965981

Name: +ve in-silico MS/MS by CFM-ID for HKUHOPQRJKPJCJ-OAHLLOKOSA-N
ID: HKUHOPQRJKPJCJ-OAHLLOKOSA-N
Comment: Energy0
Num peaks: 6
121.0284058 6.797929422
123.0440559 7.03281364
137.0233204 5.715361357
139.0389705 3.225367848
255.0651853 5.162859591
273.0757499 60.87310483

Name: +ve in-silico MS/MS by CFM-ID for HKUHOPQRJKPJCJ-OAHLLOKOSA-N
ID: HKUHOPQRJKPJCJ-OAHLLOKOSA-N
Comment: Energy1
Num peaks: 15
41.00219107 3.154909258
95.04914126 2.558244354
105.0334912 5.300024805
107.0491413 3.225296559
121.0284058 7.22868832
123.0440559 14.65166651
133.0284058 2.456063294
137.0233204 2.129928125
139.0389705 3.342097125
165.0182351 4.020159182
167.0338851 7.927321963
243.0651853 1.974608378
245.0808353 2.780341931
255.0651853 4.185408057
273.0757499 15.35006791

Name: +ve in-silico MS/MS by CFM-ID for HKUHOPQRJKPJCJ-OAHLLOKOSA-N
ID: HKUHOPQRJKPJCJ-OAHLLOKOSA-N
Comment: Energy2
Num peaks: 20
51.02292652 2.178831493
53.00219107 1.55544024
67.01784114 2.399591062
69.0334912 1.390176126
77.00219107 3.214685534
77.03857658 1.137039176
79.01784114 3.693044737
81.0334912 1.296614945
91.01784114 1.8630913
92.99710569 1.375151886
93.0334912 8.728081166
95.01275576 1.192001458
95.04914126 2.429529251
105.0334912 12.14607373
107.0491413 2.307666816
121.0284058 12.9797927
123.0440559 9.136461177
137.0233204 8.1889173
139.0389705 2.310961841
149.0233204 1.082014748

Name: +ve in-silico MS/MS by CFM-ID for WLHWYWTVMPZGJG-UHFFFAOYSA-N
ID: WLHWYWTVMPZGJG-UHFFFAOYSA-N
Comment: Energy0
Num peaks: 6
105.0334912 19.77425726
127.0389705 1.492198071
153.0182351 19.76001227
237.0546206 1.680339222
255.0651853 13.46549199
273.0757499 34.63554555

Name: +ve in-silico MS/MS by CFM-ID for WLHWYWTVMPZGJG-UHFFFAOYSA-N
ID: WLHWYWTVMPZGJG-UHFFFAOYSA-N
Comment: Energy1
Num peaks: 6
105.0334912 37.41587563
147.0440559 2.187883623
153.0182351 37.43333655
195.0287997 1.279478125
255.0651853 4.061652371
273.0757499 3.881795998

Name: +ve in-silico MS/MS by CFM-ID for WLHWYWTVMPZGJG-UHFFFAOYSA-N
ID: WLHWYWTVMPZGJG-UHFFFAOYSA-N
Comment: Energy2
Num peaks: 15
41.00219107 4.347286729
43.01784114 1.63248801
49.00727645 6.244665033
51.02292652 4.76320498
63.02292652 5.663531089
79.05422664 1.722715168
83.01275576 3.336040399
105.0334912 17.34465948
108.9920203 2.570573545
111.0076704 2.515657826
119.0491413 1.870300988
125.0233204 6.269841065
127.0389705 2.329013663
149.0233204 1.688149269
153.0182351 18.07449012

Name: +ve in-silico MS/MS by CFM-ID for COCYGNDCWFKTMF-UHFFFAOYSA-N
ID: COCYGNDCWFKTMF-UHFFFAOYSA-N
Comment: Energy0
Num peaks: 6
79.05422664 0.8359282123
153.0182351 0.6325652226
177.0182351 1.368397857
225.0546206 0.6120370136
227.0702706 0.9632635064
255.0651853 91.01035637

Name: +ve in-silico MS/MS by CFM-ID for COCYGNDCWFKTMF-UHFFFAOYSA-N
ID: COCYGNDCWFKTMF-UHFFFAOYSA-N
Comment: Energy1
Num peaks: 12
79.05422664 2.946907795
177.0182351 5.125365921
195.0440559 1.189986732
197.0597059 1.071155863
213.0546206 2.00166373
223.0389705 1.162105499
225.0546206 4.529967624
227.0338851 1.192612409
227.0702706 6.50280926
229.0495352 1.11566658
239.0338851 1.199862603
255.0651853 52.99249093

Name: +ve in-silico MS/MS by CFM-ID for COCYGNDCWFKTMF-UHFFFAOYSA-N
ID: COCYGNDCWFKTMF-UHFFFAOYSA-N
Comment: Energy2
Num peaks: 31
39.02292652 2.041329195
41.00219107 1.746665134
49.00727645 6.879993972
51.02292652 4.119963471
53.00219107 1.760743548
55.01784114 1.079496124
63.02292652 4.675681401
65.00219107 1.03513717
79.05422664 2.811307952
92.99710569 1.549857443
101.0385766 5.808276188
103.0542266 3.880953506
105.0334912 7.56335263
105.0698767 1.254151894
109.0284058 2.74887445
119.0127558 2.023937018
119.0491413 2.110196865
121.0284058 1.3408319
125.0233204 1.195254592
129.0334912 0.9605185957
135.0076704 3.180075887
149.0233204 2.226836331
151.002585 0.9540428038
159.0076704 1.479436912
177.0182351 2.584615125
185.0597059 1.673130777
195.0440559 3.852299386
197.0597059 1.393757512
209.0597059 1.185078125
227.0338851 1.270648571
229.0495352 1.308671139

Name: +ve in-silico MS/MS by CFM-ID for AZYVCLJYWIHOAD-UHFFFAOYSA-N
ID: AZYVCLJYWIHOAD-UHFFFAOYSA-N
Comment: Energy0
Num peaks: 6
97.02840582 5.135382138
175.0389705 5.243172345
215.0702706 4.768702333
241.0495352 4.132926713
255.0651853 3.60781396
273.0757499 57.58843856

Name: +ve in-silico MS/MS by CFM-ID for AZYVCLJYWIHOAD-UHFFFAOYSA-N
ID: AZYVCLJYWIHOAD-UHFFFAOYSA-N
Comment: Energy1
Num peaks: 18
39.02292652 9.444105635
41.03857658 2.156140471
97.02840582 3.219226554
175.0389705 4.062895231
189.0546206 3.466316801
191.0702706 1.283238449
213.0546206 2.818165207
215.0338851 1.806472845
215.0702706 5.155017224
217.0495352 3.302947365
219.0651853 0.9468149437
227.0702706 1.866222137
229.0859207 5.964795774
241.0495352 3.486902494
243.0651853 2.286705334
245.0808353 9.355413682
255.0651853 3.998313587
273.0757499 15.50176446

Name: +ve in-silico MS/MS by CFM-ID for AZYVCLJYWIHOAD-UHFFFAOYSA-N
ID: AZYVCLJYWIHOAD-UHFFFAOYSA-N
Comment: Energy2
Num peaks: 31
39.02292652 8.591576694
41.03857658 2.445663835
53.03857658 1.14644411
55.05422664 1.122582002
97.02840582 1.333301939
117.0334912 1.347544069
119.0127558 1.677836877
121.0284058 3.200085904
145.0647913 2.100042367
149.0597059 2.040751233
157.0284058 1.025479574
159.0440559 4.135035113
169.0647913 1.774838448
171.0804414 2.249687855
173.0233204 2.982613917
173.0597059 5.093517886
175.0389705 2.655004006
183.0440559 5.000830889
185.0597059 2.902286553
187.075356 1.869260037
189.0546206 2.856429509
197.0597059 2.163200292
199.0389705 1.689397278
201.0546206 0.9313919063
213.0546206 2.887895774
215.0338851 1.264488846
215.0702706 2.064529342
225.0546206 1.34433003
227.0702706 1.219168534
241.0495352 1.342456846
243.0651853 0.9929447754

Name: +ve in-silico MS/MS by CFM-ID for ZFHSXUGNKPSLIN-UHFFFAOYSA-N
ID: ZFHSXUGNKPSLIN-UHFFFAOYSA-N
Comment: Energy0
Num peaks: 6
109.0284058 4.531193285
137.0597059 1.508644314
241.0495352 4.215876673
243.0651853 1.528569202
255.0651853 18.67570037
273.0757499 62.75894523

Name: +ve in-silico MS/MS by CFM-ID for ZFHSXUGNKPSLIN-UHFFFAOYSA-N
ID: ZFHSXUGNKPSLIN-UHFFFAOYSA-N
Comment: Energy1
Num peaks: 12
81.0334912 2.6585503
109.0284058 8.428724134
135.0440559 2.676920243
137.0597059 2.973943483
163.0389705 7.552892436
241.0495352 4.9360417
243.0651853 3.077580441
245.0808353 13.91563731
247.0600999 2.244061762
255.0651853 12.40369045
257.0444498 2.450034163
273.0757499 17.61120074

Name: +ve in-silico MS/MS by CFM-ID for ZFHSXUGNKPSLIN-UHFFFAOYSA-N
ID: ZFHSXUGNKPSLIN-UHFFFAOYSA-N
Comment: Energy2
Num peaks: 31
49.00727645 1.793016508
51.02292652 1.665737273
53.03857658 2.892601369
77.00219107 1.702547447
79.01784114 2.472640625
81.0334912 4.625598625
91.01784114 1.381454407
92.99710569 1.25510007
105.0334912 2.781875895
107.0491413 1.246969264
109.0284058 4.764270202
121.0284058 1.323468303
133.0284058 1.652799556
135.0440559 3.741233941
161.0233204 1.398617714
163.0389705 3.316788523
185.0233204 1.274263479
189.0546206 1.730907695
201.0546206 2.832467802
203.0338851 1.319816226
203.0702706 1.25056823
209.0233204 1.295927389
211.0389705 1.408899007
213.0546206 1.387770048
225.0546206 6.388377931
227.0702706 4.183430161
239.0338851 1.434581795
241.0495352 1.33339359
245.0808353 1.310600907
255.0651853 3.332647762
257.0444498 1.816544524

Name: +ve in-silico MS/MS by CFM-ID for QRZSRGUYEIXKQV-UHFFFAOYSA-N
ID: QRZSRGUYEIXKQV-UHFFFAOYSA-N
Comment: Energy0
Num peaks: 6
241.0495352 3.196027608
243.0651853 0.9597394909
245.0808353 0.4376292261
255.0651853 0.8901716478
257.0444498 0.9356403414
273.0757499 90.26352273

Name: +ve in-silico MS/MS by CFM-ID for QRZSRGUYEIXKQV-UHFFFAOYSA-N
ID: QRZSRGUYEIXKQV-UHFFFAOYSA-N
Comment: Energy1
Num peaks: 6
185.0233204 1.787664195
241.0495352 6.172390197
243.0651853 1.628061563
245.0808353 5.579414233
257.0444498 2.16027559
273.0757499 67.26412123

Name: +ve in-silico MS/MS by CFM-ID for QRZSRGUYEIXKQV-UHFFFAOYSA-N
ID: QRZSRGUYEIXKQV-UHFFFAOYSA-N
Comment: Energy2
Num peaks: 31
15.02292652 1.365116568
41.00219107 1.495805707
49.00727645 3.837798752
51.02292652 2.021486529
55.01784114 1.018884114
65.00219107 2.062828073
79.05422664 1.469746237
85.02840582 1.586621567
105.0334912 2.936167378
121.0284058 5.537470851
145.0284058 1.382198927
147.0440559 1.557849249
153.0546206 0.9922162747
157.0284058 1.778860162
159.0440559 3.296284978
165.0182351 1.057736147
167.0338851 1.03428993
169.0284058 3.761336808
171.0440559 3.43698985
173.0233204 2.684487337
175.0389705 1.430491439
185.0233204 10.34344246
187.0389705 6.555473204
201.0546206 1.603273659
225.0546206 1.467299555
227.0338851 2.32078746
229.0495352 1.132189873
241.0495352 3.332008295
243.0651853 1.455250595
247.0600999 1.222745016
257.0444498 2.955548548

Name: +ve in-silico MS/MS by CFM-ID for ZLSMKNSRCLUQBA-UHFFFAOYSA-N
ID: ZLSMKNSRCLUQBA-UHFFFAOYSA-N
Comment: Energy0
Num peaks: 6
201.0546206 1.261162111
203.0702706 5.519580996
205.0495352 1.700313691
205.0859207 1.677376411
215.0702706 10.77759685
233.0808353 67.77186871

Name: +ve in-silico MS/MS by CFM-ID for ZLSMKNSRCLUQBA-UHFFFAOYSA-N
ID: ZLSMKNSRCLUQBA-UHFFFAOYSA-N
Comment: Energy1
Num peaks: 13
29.03857658 4.201828991
43.05422664 5.464190901
163.0389705 1.388465454
185.0597059 1.648437303
187.0389705 2.027200221
187.075356 2.096516704
203.0338851 1.41075205
203.0702706 4.472020238
205.0495352 2.153583353
205.0859207 1.723005913
215.0702706 11.81986716
217.0495352 2.223113091
233.0808353 39.42308918

Name: +ve in-silico MS/MS by CFM-ID for ZLSMKNSRCLUQBA-UHFFFAOYSA-N
ID: ZLSMKNSRCLUQBA-UHFFFAOYSA-N
Comment: Energy2
Num peaks: 31
25.00727645 3.000345204
27.02292652 1.4740031
29.03857658 0.9456710296
39.02292652 4.594887607
41.00219107 2.816952161
41.03857658 1.443364434
43.05422664 3.090640201
49.00727645 1.043366304
51.02292652 9.861958514
53.03857658 4.445306408
63.02292652 1.138031072
65.03857658 8.911610704
67.01784114 7.141760377
67.05422664 2.061573595
69.0334912 1.240103119
119.0127558 1.062187983
143.0491413 1.643714057
145.0647913 0.9124012392
147.0440559 1.385467449
149.0233204 1.80081407
165.0182351 1.198435297
167.0491413 2.026858206
169.0647913 1.646107759
171.0804414 1.925483165
175.0389705 1.424668711
185.0597059 2.640926899
187.075356 4.333816625
203.0702706 0.84220546
207.0651853 0.8071652375
215.0702706 1.396008781
217.0495352 1.089757765

Name: +ve in-silico MS/MS by CFM-ID for AXNRJZYZYVZLFZ-AWEZNQCLSA-N
ID: AXNRJZYZYVZLFZ-AWEZNQCLSA-N
Comment: Energy0
Num peaks: 6
139.0389705 2.900324226
163.0389705 14.6530034
227.0702706 1.791821725
229.0859207 3.18926516
255.0651853 5.248362414
273.0757499 63.73465484

Name: +ve in-silico MS/MS by CFM-ID for AXNRJZYZYVZLFZ-AWEZNQCLSA-N
ID: AXNRJZYZYVZLFZ-AWEZNQCLSA-N
Comment: Energy1
Num peaks: 10
107.0491413 2.762905558
121.0284058 4.01339146
135.0440559 4.948006903
137.0233204 3.396172533
139.0389705 7.622140927
163.0389705 21.60737859
229.0859207 3.20490096
245.0808353 5.716147152
255.0651853 7.386099156
273.0757499 21.88310699

Name: +ve in-silico MS/MS by CFM-ID for AXNRJZYZYVZLFZ-AWEZNQCLSA-N
ID: AXNRJZYZYVZLFZ-AWEZNQCLSA-N
Comment: Energy2
Num peaks: 19
41.00219107 1.094468966
65.00219107 1.980001169
65.03857658 1.552831633
67.05422664 1.070371369
79.05422664 2.845312685
91.01784114 1.378085224
91.05422664 1.727323048
93.0334912 1.164058256
107.0491413 4.067203363
119.0491413 1.727556325
121.0284058 9.131579016
133.0284058 7.110589675
135.0440559 15.10073756
163.0389705 21.93866982
185.0597059 1.21255961
201.0910061 1.622437795
211.075356 2.87757437
227.0702706 1.362781053
255.0651853 1.403118133

Name: +ve in-silico MS/MS by CFM-ID for XPKKFTKCRVIDAG-IUYQGCFVSA-N
ID: XPKKFTKCRVIDAG-IUYQGCFVSA-N
Comment: Energy0
Num peaks: 21
42.03382555 1.777435023
59.01275576 2.414071122
74.02365479 1.118370498
88.03930485 5.325114951
99.00767038 1.192473274
117.0182351 2.026069756
122.0270259 1.960720116
146.0270259 4.453697515
163.0059561 1.0240897
174.0219405 9.330354006
175.0059561 1.722703185
176.0375906 3.886480904
178.0168552 1.024880809
190.0168552 1.539085692
192.0325052 12.02936978
194.0481553 1.598438038
202.0168552 5.283774788
203.0008707 3.565709302
220.0274198 9.133318901
221.0114354 2.893366807
238.0379845 7.213788536

Name: +ve in-silico MS/MS by CFM-ID for XPKKFTKCRVIDAG-IUYQGCFVSA-N
ID: XPKKFTKCRVIDAG-IUYQGCFVSA-N
Comment: Energy1
Num peaks: 23
42.03382555 1.17507587
59.01275576 12.42485302
61.02840582 1.80534658
74.02365479 2.673634924
88.03930485 2.692911562
90.98482676 1.354650297
100.9691767 1.424113047
102.9848268 6.983006032
105.0004768 5.931499278
120.0113759 1.751789478
122.0270259 2.756461944
132.0113759 1.922353416
146.0270259 10.76247444
148.042676 1.360155408
148.9903061 1.106519986
151.0059561 1.115322203
174.0219405 4.22038889
175.0059561 2.121587718
176.0375906 3.37217719
192.0325052 7.671157563
202.0168552 1.344330603
220.0274198 2.706199555
238.0379845 1.371901225

Name: +ve in-silico MS/MS by CFM-ID for XPKKFTKCRVIDAG-IUYQGCFVSA-N
ID: XPKKFTKCRVIDAG-IUYQGCFVSA-N
Comment: Energy2
Num peaks: 21
41.00219107 1.342470955
42.03382555 7.613822187
43.01784114 1.208189919
59.01275576 2.355218312
71.01275576 2.703842299
74.00589655 5.813091265
76.02154661 1.451653897
88.03930485 4.307293069
102.9848268 12.67872602
105.0004768 4.419232582
114.9848268 2.113785059
115.9800757 1.648058921
117.0004768 10.23683698
119.0161269 2.110437819
120.0113759 1.549724113
121.0317769 1.023293535
122.0270259 1.200565333
132.0113759 1.221593414
146.0270259 13.66411566
148.9903061 1.018764951
175.0059561 1.153122601

Name: +ve in-silico MS/MS by CFM-ID for KZSKVPAVMVUJQM-UHFFFAOYSA-N
ID: KZSKVPAVMVUJQM-UHFFFAOYSA-N
Comment: Energy0
Num peaks: 6
43.05422664 11.75108949
113.0597059 3.78077759
191.0338851 2.805033645
197.0597059 1.44252876
215.0702706 15.1817996
233.0808353 53.31476106

Name: +ve in-silico MS/MS by CFM-ID for KZSKVPAVMVUJQM-UHFFFAOYSA-N
ID: KZSKVPAVMVUJQM-UHFFFAOYSA-N
Comment: Energy1
Num peaks: 18
41.03857658 2.737028945
43.05422664 18.8225628
53.00219107 2.25895696
109.0284058 1.488658826
111.0440559 2.229262705
113.0597059 3.19386843
121.0284058 8.725794943
123.0440559 1.075661086
135.0440559 2.611937966
145.0284058 2.762568785
163.0389705 2.326698468
191.0338851 4.870220512
191.0702706 1.218010269
197.0597059 1.23850846
203.0702706 2.245682466
205.0859207 6.95259156
215.0702706 6.126258193
233.0808353 10.04985108

Name: +ve in-silico MS/MS by CFM-ID for KZSKVPAVMVUJQM-UHFFFAOYSA-N
ID: KZSKVPAVMVUJQM-UHFFFAOYSA-N
Comment: Energy2
Num peaks: 28
25.00727645 1.190827357
27.02292652 1.660691718
39.02292652 4.270674606
41.00219107 3.161645339
41.03857658 3.961376746
43.01784114 1.136366084
43.05422664 32.61170655
53.00219107 3.771703486
55.01784114 0.9218241092
65.03857658 0.8904056844
71.01275576 1.287920128
79.01784114 2.030834782
93.0334912 1.390034352
95.04914126 1.078540371
117.0334912 1.123312724
121.0284058 3.354696545
135.0440559 1.449068164
145.0284058 1.271786038
147.0076704 1.14372338
147.0440559 3.137081964
149.0233204 0.8570606414
161.0233204 0.9814732122
163.0389705 1.381882234
175.0389705 2.190348276
181.0859207 0.8601362852
191.0338851 1.080021497
197.0597059 1.386226189
217.0495352 0.8752203804

Name: +ve in-silico MS/MS by CFM-ID for SUYJZKRQHBQNCA-GJZGRUSLSA-N
ID: SUYJZKRQHBQNCA-GJZGRUSLSA-N
Comment: Energy0
Num peaks: 6
79.05422664 1.479743283
137.0233204 1.592141541
137.0597059 1.632063756
153.0182351 5.606964919
255.0651853 13.3497079
273.0757499 67.27734627

Name: +ve in-silico MS/MS by CFM-ID for SUYJZKRQHBQNCA-GJZGRUSLSA-N
ID: SUYJZKRQHBQNCA-GJZGRUSLSA-N
Comment: Energy1
Num peaks: 14
79.05422664 3.764170918
91.05422664 8.231939942
93.06987671 1.169459551
105.0334912 2.914202055
107.0491413 7.254206307
121.0647913 1.94564313
137.0233204 6.019022012
153.0182351 13.24971344
167.0338851 1.666906356
195.0287997 2.138858711
243.0651853 2.634254596
245.0808353 3.353091197
255.0651853 8.49064187
273.0757499 17.75330393
[truncated: 2,492,318 more chars]
