# Supplementary material for: Ion mobility collision cross-section atlas for known and unknown metabolite annotation in untargeted metabolomics
Source: Nat Commun. 2020 Aug 28;11:4334. doi: 10.1038/s41467-020-18171-8 (PMC7455731; doi:10.1038/s41467-020-18171-8)
Supplement: Supplementary file 8 — Supplementary Data 5 [file 41467_2020_18171_MOESM8_ESM.zip › 01_positive_mode/L0703/cfmid_result.txt]

1 0.27906977 PVCSVAGKAXFVBQ-UHFFFAOYSA-N O=C(C(=O)O)CCC1(N)C(=O)NC(=CC1O)C(=O)O
2 0.27272727 WFEABAGPPCRJOK-UHFFFAOYSA-N O=C(C(=O)O)CCC1=C(O)CC(NC1=O)(N)C(=O)O
3 0.26086957 NTNIGXUIUJZCRQ-UHFFFAOYSA-N O=C(C(=O)O)CCC1C(=O)NC(=CC1(N)O)C(=O)O
4 0.24390244 HAXJOQGQXBPODR-UHFFFAOYSA-N OCc1ccc(c(c1O)C(=O)O)C(=O)c1ccccc1
5 0.24390244 AHOCACCDZSKVDA-UHFFFAOYSA-N O=C1c2cc(ccc2C(=O)c2c1cccc2)C(O)O
6 0.24390244 BRXGFBXESOEYKI-UHFFFAOYSA-N CC1=CC=C(C=C1)C1=C(C(O)=O)C(C(O)=O)=C(O)C=C1
7 0.24390244 OPVDQZPKHFZBML-UHFFFAOYSA-N OCc1ccc(c(c1O)C(=O)c1ccccc1)C(=O)O
8 0.23809524 RUZNOIHEPJFDQI-UHFFFAOYSA-N OC(=O)CC(C(=O)c1ccc2c(c1)cccc2)C(=O)O
9 0.22727273 IDQVWBNZUUVVDD-UHFFFAOYSA-N OC1=NC(=C(CC1O)c1cc(O)c(nc1O)O)O
10 0.22222222 YVWPLQIFLIYDFK-UHFFFAOYSA-N O=C(C(=O)O)CCC1=C(O)C(C(NC1=O)C(=O)O)N
11 0.19512195 OBAXSLNBFZJCNP-UHFFFAOYSA-N OC1=CC=C(C=C2C(=O)OC3=C2C=C(O)C=C3)C=C1
12 0.19512195 CFCQUPFLFAAWQG-UHFFFAOYSA-N O=C(c1c(O)c(C)cc(c1C(=O)O)O)c1ccccc1
13 0.19512195 NCXUJOITWJCTPL-UHFFFAOYSA-N OC(=O)C1(O)C(=O)C=Cc2c1c1ccccc1cc2
14 0.19512195 JSDHNBSDCKOHJI-UHFFFAOYSA-N Oc1ccc(cc1)c1oc2c(c1C(=O)O)cccc2
15 0.19512195 VRGZEPNGEFBVIZ-UHFFFAOYSA-N COc1c(O)ccc2C(=O)c3ccccc3C(=O)c12
16 0.19512195 UNVCQMLTMLBEKN-UHFFFAOYSA-N OC1=CC=CC(O)=C1C1=CC2=CC=CC=C2C(=O)O1
17 0.19512195 LMXDYBJTJGPZPD-UHFFFAOYSA-N OCc1cc2C(=O)c3ccccc3C(=O)c2cc1O
18 0.19512195 WNEHQGPJZOGLMM-UHFFFAOYSA-N OC1=C(O)C2=C(C=C1)C(=O)C(O2)=CC1=CC=CC=C1
19 0.19512195 XRLNKIIQBYXNKU-UHFFFAOYSA-N OC(C(O)=O)C1=CC=C2C3=CC=CC=C3C(=O)C2=C1
20 0.19512195 MSMDNIKSOIWSDK-UHFFFAOYSA-N Oc1ccc2c(c1)C(=O)c1c(C2=O)cc(c(c1)C)O
21 0.19512195 QPAGCTACMMYJIO-UHFFFAOYSA-N Cc1cc2C(=O)c3ccccc3C(=O)c2c(O)c1O
22 0.19512195 ZTLFUVNERQMWAR-UHFFFAOYSA-N OC1=CC(O)=C2C=C(C(=O)OC2=C1)C1=CC=CC=C1
23 0.19512195 RFHVELDQTYCTSE-UHFFFAOYSA-N O=C(Cc1cc(O)cc(=O)o1)C=CC1=CC#CC=C1
24 0.19512195 PGKXTKJVMQYMSI-UHFFFAOYSA-N OCc1cccc(c1O)C(=O)c1ccccc1C(=O)O
25 0.19512195 BYQWRZGQEZAOPQ-UHFFFAOYSA-N COC1=C(C2=C(C=C1)C(=O)C3=CC=CC=C3C2=O)O
26 0.19512195 PDTBIEIHNLZLAT-UHFFFAOYSA-N OC1OC2=CC#CC=C2C(=O)C1c1ccc(cc1)O
27 0.19512195 JCZCSQSSSAHDCB-UHFFFAOYSA-N C1=CC=C2C(=C1)C(=O)C3=C(C2=O)C(=C(C=C3)CO)O
28 0.19512195 JXHLSZPLSSDYCF-UHFFFAOYSA-N CC1=CC(=C2C(=C1O)C(=O)C3=CC=CC=C3C2=O)O
29 0.19512195 USJFNACPAHQRBS-UHFFFAOYSA-N OCc1ccc2c(c1)C(=O)c1c(C2=O)cccc1O
30 0.19512195 VLQNOQWWHUKLIW-UHFFFAOYSA-N Oc1ccccc1c1c(O)oc2c(c1=O)cccc2
31 0.19512195 QOIPQKUDMIJQMU-UHFFFAOYSA-N OCOc1ccc2c(c1)C(=O)c1c(C2=O)cccc1
32 0.19512195 IUETVAXVLMNGGG-UHFFFAOYSA-N OC(=CC(=O)c1c(O)ccc(c1O)O)c1ccccc1
33 0.19512195 DQCIWKIYKOHEQU-UHFFFAOYSA-N OCc1ccc(cc1O)C(=O)c1ccccc1C(=O)O
34 0.19512195 KUDHKFYBQLVQNZ-UHFFFAOYSA-N CC1=CC(=C(C(=O)CC(=O)c2ccccc2)C(=O)O1)O
35 0.19512195 VBTFCMUPHAOTHX-UHFFFAOYSA-N OCc1ccc2c(c1)C(=O)C13C(C2=O)(O3)C=CC=C1
36 0.19512195 QWZGTTMNKCLTMG-UHFFFAOYSA-N Cc1cccc2c1C(=O)C(=O)c3cc(O)cc(O)c23
37 0.19512195 WCBQHGXZZYOCQB-UHFFFAOYSA-N OCc1ccc2c(c1)C(=O)c1c(C2=O)ccc(c1)O
38 0.19512195 UJVFWZYQJMYENS-UHFFFAOYSA-N CC1=CC2=C(C=C1O)C(=O)C1=C(C=CC=C1O)C2=O
39 0.19512195 LIBIHXKLEKHAKO-UHFFFAOYSA-N O=CC1=CC=CC=C1C1=CC2=C(OCO2)C=C1C=O
40 0.19512195 OBAXSLNBFZJCNP-NTUHNPAUSA-N Oc1ccc(C=C/2C(=O)Oc3ccc(O)cc23)cc1
41 0.19512195 UOQJBAKMQGQLNN-UHFFFAOYSA-N Oc1ccc(cc1)c1cc2cccc(c2c(=O)o1)O
42 0.19512195 RWSSIGCSTVXJJI-UHFFFAOYSA-N OCC1=C(O)C=CC(=C1)C(=O)C1=CC(=CC=C1)C(O)=O
43 0.19512195 OUKVCXTZPPOUBE-UHFFFAOYSA-N Cc1cc(O)c(c2c1C(=O)c1ccccc1C2=O)O
44 0.19512195 HPYSFAOVSHADSB-FLIBITNWSA-N CC1=CC(=C(C(=O)C=C(/O)c2ccccc2)C(=O)O1)O
45 0.19512195 RDJJSYPHJFDFQH-UHFFFAOYSA-N OC1=CC2=C(C=C1O)C(=O)C(O2)=CC1=CC=CC=C1
46 0.19512195 KWLJZLVIKOBFFQ-UHFFFAOYSA-N OCc1ccc2c(c1)C(=O)c1c(C2=O)cc(cc1)O
47 0.19512195 QKBVERZQDGRBRB-UHFFFAOYSA-N O=C(c1cc(O)c(c(c1C(=O)O)O)C)c1ccccc1
48 0.19512195 LXLSOGUOWDOXMC-UHFFFAOYSA-N COc1ccc(O)c2C(=O)c3ccccc3C(=O)c12
49 0.19512195 DUOHXWPFZBYSNM-UHFFFAOYSA-N COc1cc(O)cc2C(=O)c3ccccc3C(=O)c12
50 0.19512195 GAEPGIHQHYMBFT-UHFFFAOYSA-N CC1=C(O)C=C(C=C1)C1=CC(=CC(=C1)C(O)=O)C(O)=O
51 0.19512195 OHRPTHPPSFKLRG-UHFFFAOYSA-N Oc1cc(O)c2c(c1)c(=O)cc(o2)c1ccccc1
52 0.19512195 TUAAMFSBYGTSFF-UHFFFAOYSA-N CC1=C(O)C=CC(=C1)C1=CC(=CC(=C1)C(O)=O)C(O)=O
53 0.19512195 DGGHVFUGMGGLON-UHFFFAOYSA-N OCc1ccc2C(=O)c3c(O)cccc3C(=O)c2c1
54 0.19512195 UWMHCNAQHOJVCD-UHFFFAOYSA-N Cc1ccc2C(=O)c3ccc(O)cc3C(=O)c2c1O
55 0.19512195 GMIILJJFMKMFBJ-UHFFFAOYSA-N Oc1ccc2c(c1)C(=O)c1c(C2=O)c(C)c(cc1)O
56 0.19512195 WLHWYWTVMPZGJG-UHFFFAOYSA-N Oc1cc(O)c(C(=O)CC(=O)c2ccccc2)c(O)c1
57 0.19512195 ZOVXXKLCQLIPPW-UHFFFAOYSA-N OC(=O)c1cc(O)c(c(c1C(=O)c1ccccc1)O)C
58 0.19512195 BEVBIJCVCTUTKT-UHFFFAOYSA-N Oc1cc(C)c(c(c1C(=O)c1ccccc1)C(=O)O)O
59 0.19047619 ZAEXQXSGKIOAGS-UHFFFAOYSA-N OC1C=C(C(=NC1O)O)c1cc(O)c(nc1O)O
60 0.19047619 HFIMMDFJDAUZRR-UHFFFAOYSA-N OC1=CC(=C(NC1O)O)c1cc(O)c(nc1O)O
61 0.18604651 XJKMZDMPQJTESA-UHFFFAOYSA-N OC1=NC(=C(CC1c1cc(O)c(nc1O)O)O)O
62 0.18604651 BWFBUWODVNLGFS-UHFFFAOYSA-N Oc1ccc(cc1)C=CC(=O)c1cc(O)c(cc1O)O
63 0.18181818 QGHRMJWTGLJRDA-UHFFFAOYSA-N OC1=CC(=C(C2C1O2)C(=O)C=Cc1ccc(cc1)O)O
64 0.18181818 HHNXXWDNZKAGHV-UHFFFAOYSA-N Oc1ccc(cc1)C=CC(=O)c1ccc(c(c1O)O)O
65 0.18181818 HHNXXWDNZKAGHV-XVNBXDOJSA-N C1(O)=CC=C(C(=O)/C=C/C2C=CC(O)=CC=2)C(O)=C1O
66 0.17857143 OEGYDTFKLSYBQG-UHFFFAOYSA-N CC(O)=NC1CON(OC(=O)C2CCC(=O)O2)C1=O
67 0.17777778 ZPVLLLSODOPFNG-UHFFFAOYSA-N O=C(C(=O)O)CCc1c(O)cc([nH]c1=O)C(=O)N
68 0.17391304 QELXRILISOJPER-UHFFFAOYSA-N CC(=O)C1C(=O)OC(C)=C(C(=O)C2=CC=CC=C2)C1=O
69 0.16949153 GNWANLOVTYUPAP-IHLLYHNNSA-N CC#CC#CC=C1/OC2(OC=CC2OC(=O)C)C3OC13
70 0.16949153 GNWANLOVTYUPAP-IPJKXJOESA-N CC#CC#CC=C1/O[C@@]2(OC=C[C@@H]2OC(=O)C)[C@H]3O[C@@H]13
71 0.16949153 GNWANLOVTYUPAP-TUVASFSCSA-N CC#CC#CC=C1O[C@]2(OC=C[C@H]2OC(=O)C)[C@@H]3O[C@H]13
72 0.16666667 CWEWOZODXSOJGP-UHFFFAOYSA-N CS(=O)(=O)NCCN(CC(O)=O)CC(O)=O
73 0.16 TULOXPDULYOMRW-UHFFFAOYSA-N O=C(C=C1CC(=CC(=O)O1)O)C=Cc1ccc(cc1)O
74 0.15686275 JBZMXURQUIEELQ-UHFFFAOYSA-N O=C(CC1=CC(=O)CC(=O)O1)C=Cc1ccc(cc1)O
75 0.15384615 DZWILFLTMVMAEL-UHFFFAOYSA-N O=CC1=C(C=CC(=O)O)OC(CC1=O)c1ccccc1
76 0.15384615 MHTQGWVATUAMDK-UHFFFAOYSA-N O=CC=CC(=CC(=O)O)C1CC(=O)c2c(O1)cccc2
77 0.1509434 VEFTWUFIDUBTGQ-UHFFFAOYSA-N O=CC=C1OC(CC(=O)C1=CC(=O)O)c1ccccc1
78 0.14814815 LMXMOZQINSPUCM-UHFFFAOYSA-N NC(C(=O)O)CSCC(C(=O)O)(C(O)O)N
79 0.14634146 AYMKPWZPTFQWEJ-UHFFFAOYSA-N OC(=O)C1=CC=CC=C1C(=O)C=C1C(=O)CCCC1=O
80 0.14634146 LZBUXHNDWPTGCF-UHFFFAOYSA-N CC1=CC2=C(C=C1)C1=C(C2=O)C(C(O)=O)=C(O)C=C1
81 0.14634146 ABGYSGBNWQSGJD-UHFFFAOYSA-N OC(=O)CC1=C2OC3=CC=CC=C3C(=O)C2=CC=C1
82 0.14634146 PJJGZPJJTHBVMX-UHFFFAOYSA-N OC1=CC(O)=C2C(OC=C(C2=O)C2=CC=CC=C2)=C1
83 0.14634146 CABAPJGWBVFEQH-UHFFFAOYSA-N CC1=CC2=C(C(O)=C1)C(=O)C1=C(C=C(O)C=C1)C2=O
84 0.14634146 MOFCZHBPVDESNO-UHFFFAOYSA-N CC(=C)c1oc2C(=O)c3cccc(O)c3C(=O)c2c1
85 0.14634146 VQUUDWPESXALSD-UHFFFAOYSA-N Cc1cc(O)c2C(=O)c3cc(O)ccc3C(=O)c2c1
86 0.14634146 DJGNNZVFOBIPMK-NTUHNPAUSA-N Oc1ccc(C=C/2C(=O)Oc3cc(O)ccc23)cc1
87 0.14634146 FSKNNZGXFKYTOP-UHFFFAOYSA-N COC1=C(C=CC(=C1)C1=CC=C(C=C1)C(O)=O)C(O)=O
88 0.14634146 XMSDWEFZWTUPIT-UHFFFAOYSA-N Oc1cc2CCc3cc(O)cc4C(=O)Oc(c1)c2c34
89 0.14634146 OGURMTXRUQGVMS-UHFFFAOYSA-N Cc1ccc2C(=O)c3cccc(O)c3C(=O)c2c1O
90 0.14634146 QWZMLZHLNDNLAD-UHFFFAOYSA-N COc1cccc2C(=O)c3cccc(O)c3C(=O)c12
91 0.14634146 AJCZWDJTCCZJJT-UHFFFAOYSA-N Cc1ccc2C(=O)c3c(O)cccc3C(=O)c2c1O
92 0.14634146 PUHSTRUGLOAIJU-UHFFFAOYSA-N Cc1ccc2C(=O)c3c(O)cc(O)cc3C(=O)c2c1
93 0.14634146 HFTJCZDBIILQLL-UHFFFAOYSA-N O=c1cc(oc2c1C1OC1(C=C2)O)c1ccccc1
94 0.14634146 YQHMWTPYORBCMF-UHFFFAOYSA-N OC1=CC=C(C=CC(=O)C2=C(O)C=C(O)C=C2O)C=C1
95 0.14634146 DDEQWQREGNUPCT-UHFFFAOYSA-N COC1=CC(=O)c2ccc3cccc(O)c3c2C1=O
96 0.14634146 MVECANJXWFSQQF-UHFFFAOYSA-N OC(=O)CC1=CC2=C(OC3=CC=CC=C3C2=O)C=C1
97 0.14634146 BSUMEGFMEJLRKJ-UHFFFAOYSA-N Oc1ccc2c(c1)OC=C1C2Oc2c1ccc(c2)O
98 0.14634146 UBTNYTYIXDTYQT-UHFFFAOYSA-N OC(=O)C1=CC=CC=C1C1OC(=O)C2=CC=CC=C12
99 0.14634146 XARMZYITOMIWNN-UHFFFAOYSA-N OC(=O)CCCNC1=NC(Cl)=NC2=C1NC=C2
100 0.14634146 RELBLTGUBMEHHL-UHFFFAOYSA-N OC1=CC2=C(C=C1O)C(=O)C(=CO2)C1=CC=CC=C1
101 0.14634146 RCOSKTOKXZQJIC-UHFFFAOYSA-N OCC1=CC2(C(C=C1)(O)C(=O)c1c(C2=O)cccc1)O
102 0.14634146 HNPAPWSBQJTTPD-UHFFFAOYSA-N OC1=C(O)C2=C(C=C1)C(=O)C(=CO2)C1=CC=CC=C1
103 0.14634146 COCYGNDCWFKTMF-UHFFFAOYSA-N Oc1ccc2C(=O)C=C(Oc2c1O)c3ccccc3
104 0.14634146 GSAOUZGPXSGVRS-UHFFFAOYSA-N OC1=CC2=C(C=C1O)C(=O)C=C(O2)C1=CC=CC=C1
105 0.14634146 BSKQISPKMLYNTK-UHFFFAOYSA-N Cc1ccc2C(=O)c3cc(O)ccc3C(=O)c2c1O
106 0.14634146 QBYMXIKOVUNSHE-UHFFFAOYSA-N Cc1ccc2C(=O)c3c(O)c(O)ccc3C(=O)c2c1
107 0.14634146 DDAUYYAKJWTMGF-UHFFFAOYSA-N COC1=C(C=CC(=C1)C(O)=O)C1=CC=C(C=C1)C(O)=O
108 0.14634146 MSNDNUCIDZJDMT-UHFFFAOYSA-N OC(=O)C1(CCCC1)S(=O)(=O)C1=CC=CC=C1
109 0.14634146 BRSULMUPNLGBHT-UHFFFAOYSA-N OC(=O)CC1(CCOC2=CC=C(F)C=C12)C(O)=O
110 0.14634146 MZCIPOWMXMFHTR-UHFFFAOYSA-N OCC1=CC2=C(OCO2)C=C1C1=CC=CC=C1C(O)=O
111 0.14634146 QHZSIKRYGRYONV-UHFFFAOYSA-N OCC1=CC(=CC=C1)C(=O)C1=CC(C(O)=O)=C(O)C=C1
112 0.14634146 JVWQYGSXXPHVNS-UHFFFAOYSA-N OC1=CC=C(CC2OC3=C(C=CC(O)=C3O)C2=O)C=C1
113 0.14634146 IVVNIXHMQKNNTE-UHFFFAOYSA-N OC1=CC(O)=C2C(=O)C(OC2=C1)=CC1=CC=CC=C1
114 0.14634146 IYNJGYCVIYBFBS-UHFFFAOYSA-N Cc1cc(O)c2C(=O)c3cccc(O)c3C(=O)c2c1
115 0.14634146 ZVSCXJXQVYHWIJ-UHFFFAOYSA-N OC1=CC2=C(C=C1)C(=O)C(O2)=CC1=CC(O)=CC=C1
116 0.14634146 CKRRFTLYSLOIRT-UHFFFAOYSA-N OCc1ccc2c(c1)C(=O)C1(C(C2=O)(O)C=CC=C1)O
117 0.14634146 KEZLDSPIRVZOKZ-UHFFFAOYSA-N OC1=CC=C(C=C2OC3=C(C=CC(O)=C3)C2=O)C=C1
118 0.14634146 FDWZFUDUIISBMM-UHFFFAOYSA-N COC1=C(O)C=C(C=C1)C1=C(F)C=C(F)C=C1F
119 0.14634146 UZLMVCOKWZNITE-UHFFFAOYSA-N OCc1cc(O)c2C(=O)c3ccccc3C(=O)c2c1
120 0.14634146 TZRNJQYCOSMOJS-UHFFFAOYSA-N OC1C(O)=CC2C(C3C=CC=CC=3)=CC(=O)OC=2C=1
121 0.14634146 HUQKUJNSVHEHIH-UHFFFAOYSA-N OC1C=C(O)C2C(C3C=CC=CC=3)=CC(=O)OC=2C=1
122 0.14634146 YIGHIFUVVSYMFG-UHFFFAOYSA-N OC(=O)c1c(O)cccc1CC(=O)c2ccc(O)cc2
123 0.14634146 RBAIBIZZEXYXDI-UHFFFAOYSA-N OC(=O)C1C=CC2=C(C1=O)C(=O)C1=CC=CC=C1C2
124 0.14634146 GWYGXTRKVYHLJY-UHFFFAOYSA-N O=C1CC(Oc2c1cc(O)c(c2)O)C1=CC#CC=C1
125 0.14634146 UPVRBEXAQMKDQO-UHFFFAOYSA-N Oc1ccc(cc1)C1C#Cc2c(O1)cc(c(c2)O)O
126 0.14634146 XJXPHHGLGJZRIG-UHFFFAOYSA-N O=C1OCc2cc3CCOC(=O)c3c4cccc1c24
127 0.14634146 ZOXOGMHXJTVERD-UHFFFAOYSA-N OC(=O)C(C1CCS(=O)(=O)C1)C1=CC=CC=C1
128 0.14634146 JRVIIPJSVKTPBK-UHFFFAOYSA-N OC1=CC=C2C(OC(=O)C=C2C2=CC=CC=C2)=C1O
129 0.14634146 BXWJOXJOMFDQNV-UHFFFAOYSA-N Cc1cc(O)cc2C(=O)c3cccc(O)c3C(=O)c12
130 0.14634146 XEDONBRPTABQFB-UHFFFAOYSA-N OC(=O)C1=CC=C(COC2=CC=CC(O)=C2C=O)C=C1
131 0.14634146 CPXQPGXUDGWVSK-UHFFFAOYSA-N OCCNC(=O)C1=CC(=CC(=C1)[N+]([O-])=O)C(O)=O
132 0.14634146 URHJMKUACGBKKZ-UHFFFAOYSA-N OC(=O)C=C(c1ccc(cc1)O)Oc1cccc(c1)O
133 0.14634146 YELAJXSLRPYVES-UHFFFAOYSA-N COC1=C(OC(=O)C2=CC=CC=C2)C=C(C=C1)C(O)=O
134 0.14634146 QSYVSMNQPSWGRR-UHFFFAOYSA-N CC1=CC2=C(OC3=CC=CC(C(O)=O)=C3C2=O)C=C1
135 0.14634146 WPUREFAWRPGPSB-UHFFFAOYSA-N O=CC1=C2C(=CC(=O)O)CCc3c2c(CO1)cc(c3)O
136 0.14634146 UAAOSQWHVBRSMT-UHFFFAOYSA-N OCCC(CCO)C(F)(F)C(F)(F)C(F)(F)F
137 0.14634146 SRVOZHBUHVINKL-UHFFFAOYSA-N Cc1ccc(O)c2C(=O)c3c(O)cccc3C(=O)c12
138 0.14634146 JXKFUBAAXAEOTK-UHFFFAOYSA-N CC1=C2OC3=C(C=C(C=C3)C(O)=O)C(=O)C2=CC=C1
139 0.14634146 JRWGWBBXWVSLGT-UHFFFAOYSA-N OC(=O)C(=C=CC1=CC=CC2=CC=CC=C12)C(O)=O
140 0.14634146 RAGRWBOUVSIRNR-UHFFFAOYSA-N CC(C)C1=CC(=O)C(=O)C(C=C1[N+]([O-])=O)[N+]([O-])=O
141 0.14634146 KCIZYIZZMRZFAB-UHFFFAOYSA-N OC1c2ccccc2C(=O)c2c1ccc1c2OCO1
142 0.14634146 MVBDFLSLETZWHN-UHFFFAOYSA-N Cc1ccc2C(=O)c3cc(O)cc(O)c3C(=O)c2c1
143 0.14634146 ORNTUTLERKMBMA-UHFFFAOYSA-N Oc1ccc2c(c1)OCC1(C2OC2=C1C=CC#C2)O
144 0.14634146 WLTXPRJEIZOXTI-UHFFFAOYSA-N O=C1OCC2=CC=CC=C2C2=CC3=C(OCO3)C=C12
145 0.14634146 ZVWHSJGOFFWICJ-UHFFFAOYSA-N Oc1ccc(cc1)C=COc1cc(O)ccc1C(=O)O
146 0.14634146 JRRLMAITIDQGAH-UHFFFAOYSA-N O=C1c2ccccc2C(c2c1ccc1c2OCO1)O
147 0.14634146 CHUHINUXSVMGNL-UHFFFAOYSA-N OC1=CC23C(C=C1)(O3)C(=O)CC(O2)c1ccc(cc1)O
148 0.14634146 MCSOYFIBXPHLPS-UHFFFAOYSA-N CC(=C)c1oc2C(=O)c3cc(O)ccc3C(=O)c2c1
149 0.14634146 XSNWHFKLVRFZIH-UHFFFAOYSA-N COC1=CC(C(O)=O)=C(C=C1)C1=CC=C(C=C1)C(O)=O
150 0.14634146 FVUZCFUZMSCPCK-UHFFFAOYSA-N COC1=CC(=O)c2c(ccc3cc(O)ccc23)C1=O
151 0.14634146 CSHWHERXXXVKKQ-UHFFFAOYSA-N CC(=C)c1oc2C(=O)c3c(O)cccc3C(=O)c2c1
152 0.14634146 LRCKMFKYRNMGRL-UHFFFAOYSA-N COc1cc(O)c2C(=O)c3ccccc3C(=O)c2c1
153 0.14634146 KSRDKWLZRMWZLF-UHFFFAOYSA-N Oc1ccc(cc1)C=CC(=O)C1=C(O)C=C(C#C1)O
154 0.14634146 IJAUSJIAUPGUOF-UHFFFAOYSA-N Oc1ccc(cc1)C=CC(=O)C1=C(O)C#CC=C1O
155 0.14634146 XYHNXQHSBAHAMM-UHFFFAOYSA-N O=c1c(O)c(oc2c1C=CC1C2O1)c1ccccc1
156 0.14634146 WXXOJJXLJAPCNA-UHFFFAOYSA-N COC(C=CC1=CC=CC=C1C(F)(F)F)=CC(O)=O
157 0.14634146 ZACVSTLXKLXSBX-UHFFFAOYSA-N Oc1cc(O)c(c(c1)O)C(=O)C=CC1=CC#CC=C1
158 0.14634146 WTHDQWXCJXWMOP-UHFFFAOYSA-N COc1ccc2c3C(=O)C=C(O)C(=O)c3ccc2c1
159 0.14634146 WFSXMDNXTLRBAK-UHFFFAOYSA-N Cc1cc(O)cc2oc3cc(O)c(C(=O)O)c(C)c3c12
160 0.14634146 AVILUXZXGNZJQP-UHFFFAOYSA-N OC1=C(OC23C(C1=O)(C=CC=C3)O2)c1ccccc1
161 0.14634146 WVXLHZPODFZEHS-UHFFFAOYSA-N COc1cc2C(=O)c3ccccc3C(=O)c2cc1O
162 0.14634146 JKVKLDWULQJCIS-UHFFFAOYSA-N Cc1ccc2C(=O)c3c(O)ccc(O)c3C(=O)c2c1
163 0.14634146 OXDLDDIKQRLLLO-UHFFFAOYSA-N OC(=O)C=C(c1ccccc1)Oc1cc(O)ccc1O
164 0.14634146 JNHKOPYFGPPYOO-UHFFFAOYSA-N C=C(c1ccccc1)Oc1c(O)ccc(c1C(=O)O)O
165 0.14634146 MLJWSRILRIBCFW-UHFFFAOYSA-N CC1=CC=C(C=C1)C1=C2C(=O)OC(=O)C2=C(O)C=C1
166 0.14634146 WBKOEDUEBWWAIC-UHFFFAOYSA-N OCC1=C(O)C2(C(C=C1)C(=O)c1c(C2=O)cccc1)O
167 0.14634146 MTRFCDQKOSYOHP-UHFFFAOYSA-N Oc1cc2OCc3c(O)c(O)cc4ccc(c1)c2c34
168 0.14634146 HKQJXIALKSCCKD-UHFFFAOYSA-N Oc1cc(O)c(c(c1)O)C(=O)C=Cc1ccccc1O
169 0.14634146 AULFKZACVGSLER-UHFFFAOYSA-N Oc1cc2OC(C3=CC#CC=C3)C(C(c2c(c1)O)O)O
170 0.14634146 VXGITRNKVUUZOQ-UHFFFAOYSA-N OCC1=CC=CC=C1C1=CC2=C(OCO2)C=C1C(O)=O
171 0.14634146 SQWSXDNONPRPIO-UHFFFAOYSA-N Oc1ccc2c(c1)C(=O)c1c(C2=O)cc(cc1C)O
172 0.14634146 PSMHJGPLUKERJQ-UHFFFAOYSA-N COc1ccc2c(c1)C(=O)c1c(C2=O)cc(cc1)O
173 0.14634146 VFZQRYVVZGFOKM-UHFFFAOYSA-N O=C1c2cccc(c2C(=O)c2c1ccc(c2O)O)C
174 0.14634146 GNEBTOLIGAZRIT-UHFFFAOYSA-N Oc1c(O)ccc2c1C(=O)c1c(C2=O)c(C)ccc1
175 0.14634146 PMZQKONIHDVACD-UHFFFAOYSA-N OCC12C=CC3=C(C2O1)C(=O)c1c(C3=O)cccc1
176 0.14634146 FHZPISQAAOFKSO-UHFFFAOYSA-N Oc1cc(O)c(c(c1)O)C(=O)C=C(c1ccccc1)O
177 0.14634146 MASDIQOFNICMGE-UHFFFAOYSA-N CC1=CC=C(OC2=CC=CC(C(O)=O)=C2C(O)=O)C=C1
178 0.14634146 OBXGWWAAYXXHPJ-UHFFFAOYSA-N OCc1c(O)cc2c(c1O)C(=O)C1C(C2=O)C=CC=C1
179 0.14634146 JLYSGCBSLSJFRD-UHFFFAOYSA-N COc1ccc(c(c1O)C(=O)O)C(=O)c1ccccc1
180 0.14634146 ZOSQKDYGYFJQOD-UHFFFAOYSA-N COc1ccc(c(c1O)C(=O)c1ccccc1)C(=O)O
181 0.14634146 GHWLPCOBVQITHX-UHFFFAOYSA-N OC1NC(=C(C=C1c1cc(O)c(nc1O)O)O)O
182 0.14634146 CJIHZFASYVTTAL-UHFFFAOYSA-N OC1N=C(O)C(=CC1c1cc(O)c(nc1O)O)O
183 0.14634146 RBRKQSDAFTVFQD-UHFFFAOYSA-N OC(=O)CC1=C2C(=O)C3=CC=CC=C3OC2=CC=C1
184 0.14634146 OBKBSPFLPJRKES-UHFFFAOYSA-N OC(=O)CCNC1=C(C=C(C=C1)[N+]([O-])=O)C(O)=O
185 0.14634146 XPECMNXMBZGWLP-UHFFFAOYSA-N OC(=O)CNC(=O)OCC1=CC=C(C=C1)[N+]([O-])=O
186 0.14634146 DLJNEVZYRBTVCF-UHFFFAOYSA-N CC1=COC2=C(C)C3=C(C=C12)C(CC(O)=O)=CC(=O)O3
187 0.14634146 GANDUZRFFCKOCH-UHFFFAOYSA-N O=CC(=O)c1ccccc1OC(=O)c1ccccc1
188 0.14634146 SWEYUZMSQYUAIL-UHFFFAOYSA-N OC(=O)CCCC1=C(C=C(C=C1)[N+]([O-])=O)[N+]([O-])=O
189 0.14634146 UJJGRMINGHVWKI-UHFFFAOYSA-N O=c1cc(oc2c1C=CC1(C2O1)O)c1ccccc1
190 0.14634146 XSNQJMTVFPTDRD-UHFFFAOYSA-N OC1=Cc2oc(cc(=O)c2C2C1O2)c1ccccc1
191 0.14634146 OVLYAISOYPJBLU-UHFFFAOYSA-N OCC1OC(Sc2ccccc2)C(C(C1O)O)O
192 0.14634146 QFZMZNOTZIQSJL-UHFFFAOYSA-N COC1=CC=CC(C(O)=O)=C1C1=CC=CC=C1C(O)=O
193 0.14634146 JAMYYBIBNWSLEN-UHFFFAOYSA-N OC1=C2C(OC(C(=O)C2=O)C2=CC=CC=C2)=CC=C1
194 0.14634146 DUSBDHPMEPKQIX-UHFFFAOYSA-N OC1C(OC2C(C1OC2)O)Sc1ccccc1
195 0.14634146 QHOGCEFRQWVHOL-UHFFFAOYSA-N Oc1ccc(cc1)C=CC(=O)C1=C(O)C2C(C=C1)(O2)O
196 0.14634146 OYVTYKHXDPNPQZ-UHFFFAOYSA-N Oc1cc2OC(C3Oc(c1)c2C3=O)c1ccccc1
197 0.14634146 IJLVRZKLSKJPBO-UHFFFAOYSA-N CCCC1=C(C=C(C=C1[N+]([O-])=O)C(O)=O)[N+]([O-])=O
198 0.14634146 FWVNSXNFQSJIIY-UHFFFAOYSA-N OC(=O)C1(O)C(O)C=Cc2c1c1cccc(c1cc2)O
199 0.14634146 LKVFVUPFDRFRGH-UHFFFAOYSA-N Oc1ccc2c(c1)ccc1c2C(O)(C(=O)O)C(C=C1)O
200 0.14634146 MWGCSMDJPFOEMH-UHFFFAOYSA-N Oc1ccc2c(c1)c1c(cc2)C=CC(C1(O)C(=O)O)O
201 0.14634146 HRLIPLKCVXFUBU-UHFFFAOYSA-N OC(=O)C1(O)C(O)C=Cc2c1c1c(O)cccc1cc2
202 0.14634146 NZRJXGVLQAOQIF-UHFFFAOYSA-N OC(=O)C1(O)C(O)C=Cc2c1c1ccccc1cc2O
203 0.14634146 AQFHEHYPDHJCSP-UHFFFAOYSA-N OC(=O)C1(O)C(O)C=Cc2c1c1ccccc1c(c2)O
204 0.14634146 TVZMCVCSOLBVEQ-UHFFFAOYSA-N OC1=Cc2ccc3c(c2C(C1O)(O)C(=O)O)cccc3
205 0.14634146 QMHKEHDOJQZABZ-UHFFFAOYSA-N OC(=O)C1(O)C(O)C=C(c2c1c1ccccc1cc2)O
206 0.14634146 TXAIUWJBDMNPFI-UHFFFAOYSA-N OC(=O)C1(O)C(O)C=Cc2c1c1C=CC3C(c1cc2)O3
207 0.14634146 JBCUOBULYQMJNV-UHFFFAOYSA-N OC(=O)C1(O)C(O)C=Cc2c1c1c(cc2)C=CC2C1O2
208 0.14634146 BSNAACFDFVOLFF-UHFFFAOYSA-N OC(=O)C1(O)C(O)C=CC2=CC3C4(C(=C12)C=CC=C4)O3
209 0.14634146 HMKIXRXGPIKPAJ-UHFFFAOYSA-N OC(=O)C1(O)C(O)C=CC23C1=c1ccccc1=CC3O2
210 0.14634146 VGAHWEMGGGCGHA-UHFFFAOYSA-N OC(=O)C1(O)C(O)C2OC2c2c1c1ccccc1cc2
211 0.14634146 MWJHDSAAGSURCA-UHFFFAOYSA-N OC(=O)C1=CC=C(C=C1)C(=O)C(=O)C1=CC=CC=C1
212 0.14634146 HBXNKPUTOSKULS-UHFFFAOYSA-N OC1(C2C(=O)CCCC2=O)C(=O)NC(=O)NC1=O
213 0.14634146 YQHMWTPYORBCMF-ZZXKWVIFSA-N C1=CC(=CC=C1/C=C/C(=O)C2=C(C=C(C=C2O)O)O)O
214 0.14634146 DHWNTNYDBKXVEG-UHFFFAOYSA-N COC1=C(N)C2=C(C(=O)OC2)C(=C1OC)[N+]([O-])=O
215 0.14634146 KEZLDSPIRVZOKZ-AUWJEWJLSA-N C1=CC(=CC=C1/C=C\2/C(=O)C3=C(O2)C=C(C=C3)O)O
216 0.14634146 ONLWPYMNCSISDI-UHFFFAOYSA-N O=C1C2C=CC=CC2C(=O)c2c1c1OCOc1cc2
217 0.14634146 LCTLYMIRXJMJEZ-UHFFFAOYSA-N OC(=O)C=C(C=C1Cc2cccc(c2C(=O)C1=O)O)C
218 0.14634146 LEEBNHCTMOOZQD-UHFFFAOYSA-N Oc1ccc(cc1)C1OC2=C(C(=O)C1O)C=CC#C2
219 0.14634146 UDAWJDMEPNDXIF-UHFFFAOYSA-N O=C(c1ccc(cc1)O)CC(=O)C1=C(O)C#CC=C1
220 0.14634146 JDBCCDXHRJYHOL-UHFFFAOYSA-N O=C(C1=C(O)C#CC=C1)C=Cc1ccc(c(c1)O)O
221 0.14634146 KVKJPOYBEHKACR-UHFFFAOYSA-N Oc1ccc(cc1)C#CC(=O)c1ccc(cc1O)O
222 0.14634146 XQRIIZNTOKFIBU-UHFFFAOYSA-N CC1=CC=C(OCC2CO2)C(=C1[N+]([O-])=O)[N+]([O-])=O
223 0.14634146 ZLMVCCJQIALBNB-UHFFFAOYSA-N O=c1c(coc2c1C=CC1(C2O1)O)c1ccccc1
224 0.14634146 DMFJFRZCFHKDLZ-UHFFFAOYSA-N OC1=Cc2occ(c(=O)c2C2C1O2)c1ccccc1
225 0.14634146 GZTDMFIUPUXXTH-UHFFFAOYSA-N CC1=COC2=CC3=C(C=C12)C(C)=C(CC(O)=O)C(=O)O3
226 0.14634146 LAWCTSNTLWSLDP-UHFFFAOYSA-N OC(=O)C1CCc2c(C1=O)c(O)c1c(c2)cccc1O
227 0.14634146 LODCKVYYYGWCGD-UHFFFAOYSA-N OC(=O)C1CCC(=O)c2c1cc1cccc(c1c2O)O
228 0.14634146 SEDQPXAUDKGYRO-UHFFFAOYSA-N Oc1ccc(cc1)OC(=CC(=O)O)c1ccc(cc1)O
229 0.14634146 BBUHEORSHLSIJA-UHFFFAOYSA-N CC1=C(C)C=C(C=C1)S(=O)(=O)C1(CC1)C(O)=O
230 0.14634146 ZUILKEWVWUKSAO-UHFFFAOYSA-N O=C(Cc1cc(O)cc(=O)o1)C=Cc1ccc(cc1)O
231 0.14634146 PVKZCKJLDGYLEZ-LSDHHAIUSA-N OC1C(Oc2cc(O)c(O)cc2C1=O)c3ccccc3
232 0.14634146 ZNGLYAASYFHNAX-UHFFFAOYSA-N Oc1ccc(cc1)C=CC#Cc1cc(O)cc(=O)o1
233 0.14634146 PQYKQGSNNBDJIX-UHFFFAOYSA-N Cc1ccc2C(=O)c3ccc(O)c(O)c3C(=O)c2c1
234 0.14634146 WYIDBNAGSMCMET-UHFFFAOYSA-N C1C2=C(C3=C(O1)C=C(C=C3)O)OC4=C2C=CC(=C4)O
235 0.14634146 SRZDAHDFHZCNII-UHFFFAOYSA-N COC1=C(O)C=CC(=C1)C1=C(F)C=C(F)C=C1F
236 0.14634146 LQGUBLBATBMXHT-UHFFFAOYSA-N CC1=CC(=C2C(=C1)C(=O)C3=C(C2=O)C(=CC=C3)O)O
237 0.14634146 LSHUUMGXNLVMLE-UHFFFAOYSA-N OC1=CC=C(C=C1)C1OC2=CC=CC=C2C(=O)C1=O
238 0.14634146 IRZTUXPRIUZXMP-UHFFFAOYSA-N CC1=C(C=C2C(=C1O)C(=O)C3=CC=CC=C3C2=O)O
239 0.14634146 MUMHCLQGEFTXCW-UHFFFAOYSA-N OC1=CC=CC=C1C1OC2=CC=CC=C2C(=O)C1=O
240 0.14634146 VATASCPGAABWET-UHFFFAOYSA-N OC(=O)CC1=CC(=O)OC2=C1C=CC1=CC=CC=C21
241 0.14634146 HBXNKPUTOSKULS-UHFFFAOYSA-N OC1(C2C(=O)CCCC2=O)C(=O)NC(=O)NC1=O
242 0.14634146 LGVWGMJGWYOENS-UHFFFAOYSA-N CC(C)(C)C1=CC(C(O)=O)=C(S)C(=C1)C(O)=O
243 0.14634146 GSFXYCYQOFBRFI-UHFFFAOYSA-N O=C1OCC2=CC3=C(OCO3)C=C2C2=CC=CC=C12
244 0.14634146 ZUILKEWVWUKSAO-ZZXKWVIFSA-N C1=CC(=CC=C1/C=C/C(=O)CC2=CC(=CC(=O)O2)O)O
245 0.14634146 QBNHNGMZEDMNAB-UHFFFAOYSA-N Oc1cc2cc3oc(C)c(c(=O)c3c(c2c(c1)O)O)C
246 0.14634146 IQJOLPMFBUJMKE-UHFFFAOYSA-N Oc1cc(O)c2c(c1)oc1c(c2=O)c(C)c(c(c1)O)C
247 0.14634146 XWEHUSCWNKCKSP-UHFFFAOYSA-N O=Cc1cc2Cc3cccc(c3C(=O)c2c(c1)O)O
248 0.14634146 GBPIDRACCFNEJU-UHFFFAOYSA-N Oc1cc(cc2c1C(=O)c1c(C2)cccc1O)C(O)O
249 0.14634146 GAHWOZNGFZSNJC-UHFFFAOYSA-N OC(=O)C1=CC=C(OC(=O)OCC2=CC=CC=C2)C=C1
250 0.14634146 PCWNTFTUQFVICL-UHFFFAOYSA-N OC(=O)C1=CC=CC=C1C(=O)C(=O)C1=CC=CC=C1
251 0.14634146 XXAOIBGBFLUUJS-UHFFFAOYSA-N O=C(C(=O)C1=CC2=C(OCO2)C=C1)C1=CC=CC=C1
252 0.14285714 QKBHNPWKHLONQG-UHFFFAOYSA-N O=C(C(=O)N)CCc1c(O)cc([nH]c1=O)C(=O)O
253 0.14285714 OFQZNDAWJDXKBX-UHFFFAOYSA-N OC(=O)C=CC=C1Cc2cc(C)cc(c2C(=O)C1=O)O
254 0.14285714 NVEKKFDTPGDNJA-UHFFFAOYSA-N O=C(c1c(O)cc(cc1O)O)C=CC1=CC=CC2C1O2
255 0.14285714 LXKOGBIBYIQBHB-UHFFFAOYSA-N Oc1cc(O)c(c(c1)O)C(=O)C=CC1=CC2C(C=C1)O2
256 0.14285714 IPNJSNNLHGSALU-UHFFFAOYSA-N OC1=CC=C(C=C1)C1COC2=C(O)C(O)=CC=C2C1=O
257 0.13953488 FHRSRACHKWFWRX-UHFFFAOYSA-N COC1=CC=C(C=C1)S(=O)(=O)C(C(C)C)C(O)=O
258 0.13953488 XPRDTQUTWKNFHN-UHFFFAOYSA-N O=CC1=C2C(=CC(=O)O)CCc3c2c(OC1)cc(c3)O
259 0.13953488 CKLWCVKUQXWSSO-UHFFFAOYSA-N O=CC=CC1=C(C(=O)O)C(=O)c2c(C1)cc(C)cc2O
260 0.13953488 SMRHIFAZRRVAQZ-UHFFFAOYSA-N OC1=CC=C(C=C1)C1CC(=O)C2=C(O)C=CC(O)=C2O1
261 0.13953488 BLGNHBRAQBHMAB-UHFFFAOYSA-N COC1=C(OCSC)C=CC(C=CC(O)=O)=C1
262 0.13953488 ZAIJTQZQMCNJHG-UHFFFAOYSA-N OC1=CC=C(C=C1)C1COC2=CC(O)=C(O)C=C2C1=O
263 0.13953488 OUIDUGNVZREZQR-UHFFFAOYSA-N OC1=CC=CC(=C1)C1COC2=C(C=C(O)C(O)=C2)C1=O
264 0.13953488 IXQZKAVXZDCYDY-ZDUSSCGKSA-N Oc1ccc(cc1)C2CC(=O)c3ccc(O)c(O)c3O2
265 0.13953488 SMRHIFAZRRVAQZ-CYBMUJFWSA-N Oc1ccc(cc1)C2CC(=O)c3c(O)ccc(O)c3O2
266 0.13953488 CJNGUJNWNRDGJX-UHFFFAOYSA-N O=CC(=CC1=C(C(=O)O)C(=O)c2c(C1)cccc2O)C
267 0.13953488 IZKMLLQQVZWEII-UHFFFAOYSA-N Oc1ccc(cc1)C1=COc2c(C1O)cc(c(c2)O)O
268 0.13953488 IXQZKAVXZDCYDY-UHFFFAOYSA-N C1(O)=C(O)C2OC(C3C=CC(O)=CC=3)CC(=O)C=2C=C1
269 0.13953488 BAEAQNQLJDTSMC-UHFFFAOYSA-N CCOC(=O)CS(=O)(=O)C1=CC=C(C=C)C=C1
270 0.13636364 UABMFOBSIHSWFQ-UHFFFAOYSA-N C1C(OC2=CC(=C(C=C2C1=O)O)O)C3=CC=C(C=C3)O
271 0.13636364 JHCASAOHBACZSW-UHFFFAOYSA-N CCCC(SC1=CC=CC=C1C(O)=O)C(O)=O
272 0.13636364 SENAYSRZMZOTAE-OWOJBTEDSA-N NC(C(=O)O)/C=C/c1c(O)cc([nH]c1=O)C(=O)O
273 0.13636364 UABMFOBSIHSWFQ-AWEZNQCLSA-N Oc1ccc(cc1)C2CC(=O)c3cc(O)c(O)cc3O2
274 0.13636364 JXZIXXKVRPNYNK-UHFFFAOYSA-N CO[Si](OC)(OC)C1=CCC2C(C1)C(=O)OC2=O
275 0.13636364 KEJHHNKGPJZSNN-UHFFFAOYSA-N CC(C)(CC(C)(C(O)=O)P(O)(O)=O)C(O)=O
276 0.12765957 ZKABAGQACMCZSI-UHFFFAOYSA-N CCOC(=O)C=COS(=O)C1=CC=C(C)C=C1
277 0.125 CNBDTCGNOBYLMJ-UHFFFAOYSA-N CC1=CC(OC2=C(C(=O)OC2)C2=CC=CC=C2)OC1=O
278 0.125 NNGGSKJDMSCBPH-UHFFFAOYSA-N OC(=O)CSCCCC1=CC2=C(OCO2)C=C1
279 0.12244898 HUSBSYHBKJTZBK-UHFFFAOYSA-N CCOC(=O)CCSC1=CC=CC=C1C(O)=O
280 0.11764706 MZNUQMJQQYGPKL-UHFFFAOYSA-N NC(CC(=O)O)CC(=O)NCCS(=O)(=O)O
281 0.11764706 GJEJRUJMJCMLMD-UHFFFAOYSA-N CC1OC=C2C(=O)C(C(O)=O)C(=O)C(F)=C2C1C
282 0.11764706 KDNWOUYEVNNVLY-UHFFFAOYSA-N CCCC(C(=O)O)CCC(=O)OP(=O)(O)O
283 0.11764706 FZOTUKLXXDJLEN-UHFFFAOYSA-N NC(CCC(O)=O)C(=O)NCCS(O)(=O)=O
284 0.11538462 UWWWPZSFYKJQMA-UHFFFAOYSA-N O=C1C=CC(=O)C(=C1)S(=O)(=O)C1CCCCC1
285 0.11538462 ZOMRBEDYDKFJGA-UHFFFAOYSA-N O=CC=C1C(=O)CC(OC1=CC(=O)O)c1ccccc1
286 0.11538462 LDAOUZFPDPCBCF-RNWYCLNJSA-N OCC(O)C1OC(Sc2ccccc2)C(O)C1O
287 0.11538462 PTZHHFRLGHJUSE-UHFFFAOYSA-N O=CC1=C(C=CC(=O)O)C(=O)CC(O1)c1ccccc1
288 0.11320755 VDZRSZDLAYBRQQ-UHFFFAOYSA-N O=CC=C(C1CC(=O)c2c(O1)cccc2)C=CC(=O)O
289 0.11111111 WMWWCYUPSXLQHB-UHFFFAOYSA-N O=CC=CC=C(C(=O)O)Cc1ccccc1O
290 0.11111111 UMEKHCHFNUCYFN-UHFFFAOYSA-N O=CC(=CC=CC(=O)O)C1CC(=O)c2c(O1)cccc2
291 0.10909091 BYZKQZUJEKNDOE-UHFFFAOYSA-N COC(=O)CCSC(=O)C(O)C1=CC=CC=C1
292 0.10909091 WGXUDTHMEITUBO-UHFFFAOYSA-N O=C(CCC(C(=O)O)N)NCCS(=O)(=O)O
293 0.10909091 WGXUDTHMEITUBO-YFKPBYRVSA-N C(CC(=O)NCCS(=O)(=O)O)[C@@H](C(=O)O)N
294 0.10909091 JYRRZNUQVMLLSW-UHFFFAOYSA-N CCC(CC)C(=O)SCCSCCCl
295 0.10344828 WPFDQGZUXMMEPC-UHFFFAOYSA-N CC#CC#CC=C(C=CC1(O)OC=CC1O)O
296 0.097560976 FUQGDHRENURWQD-UHFFFAOYSA-N OC1=CC23C(C=C1)(O2)OC(=CC3=O)c1ccccc1
297 0.097560976 AZYVCLJYWIHOAD-UHFFFAOYSA-N COc1ccc2C=CC(=O)Oc2c1C3=C(C)COC3=O
298 0.097560976 CSCLDNZGJCVRLT-UHFFFAOYSA-N Oc1ccc(cc1)C1OC(=O)C2=C(C1)C=CC1C2(O)O1
299 0.097560976 ZUXMFNUUIHHTOB-UHFFFAOYSA-N COC(=O)C1=CC=C(C=C1)C1=C(O)C=C(C=C1)C(O)=O
300 0.097560976 AXNRJZYZYVZLFZ-AWEZNQCLSA-N Cc1cc(O)c2C(=O)OC(c2c1)c3c(O)cccc3O
301 0.097560976 SQAMCAAIBJBUJQ-UHFFFAOYSA-N COC(=O)C1=CC=CC(=C1)C1=CC(O)=C(C=C1)C(O)=O
302 0.097560976 FMKNQKGVWFXJIY-UHFFFAOYSA-N COC(=O)C1=CC=CC(=C1)C1=CC(=CC(O)=C1)C(O)=O
303 0.097560976 SUYJZKRQHBQNCA-GJZGRUSLSA-N OC1C(Oc2cc(O)cc(O)c2C1=O)c3ccccc3
304 0.097560976 RUGNSKZSJRBXAD-UHFFFAOYSA-N COC(=O)C1=CC=CC(=C1)C1=C(O)C=C(C=C1)C(O)=O
305 0.097560976 PUXGLMQXCGIJNE-UHFFFAOYSA-N Oc1ccc(cc1)C1OC(=O)C23C(C1)(C=CC=C3O)O2
306 0.097560976 WBBRMCUQPPADPK-UHFFFAOYSA-N OC1=CC2=C(C3C1O3)C(=O)CC(O2)c1ccc(cc1)O
307 0.097560976 ODFZMLIDHRHATG-UONOGXRCSA-N OC1C(OC(=O)c2c(O)cc(O)cc12)c3ccccc3
308 0.097560976 ZGGWGVSVGAEBCZ-UHFFFAOYSA-N COC1=CC(=CC(=C1)C(O)=O)C1=CC2=C(OCO2)C=C1
309 0.097560976 UAMLTJMFKRDNQB-UHFFFAOYSA-N COC1=CC(=CC(=C1)C(O)=O)C1=CC=C(C=C1)C(O)=O
310 0.097560976 DNRATWJLZJTYGP-UHFFFAOYSA-N CC(C)(O)c1oc2C(=O)c3c(O)cccc3C(=O)c2c1
311 0.097560976 WVOQOFCQLLXNRM-UHFFFAOYSA-N Oc1ccc(cc1)C1CC(=O)C2=C(O1)C1OC1(C=C2)O
312 0.097560976 LSLXUDALHVEMQB-ZDUSSCGKSA-N Oc1cc(O)c2C(=O)CC(Oc2c1)c3ccccc3O
313 0.097560976 IEUQVCPJGDLCKN-UHFFFAOYSA-N Oc1ccc2c(c1)OC(C#C2)c1ccc(c(c1)O)O
314 0.097560976 ONMUFLRFIGAKKU-UHFFFAOYSA-N O=C1CC(OC2=C1C=CC#C2)c1ccc(c(c1)O)O
315 0.097560976 LIAAICOLJMQAHW-UHFFFAOYSA-N OC1c2cccc(c2C(=O)c2c1c(O)c(C)cc2O)O
316 0.097560976 RNOLZHGNUYRGFI-UHFFFAOYSA-N Oc1cc(C)c(c2c1C(O)c1c(O)cccc1C2=O)O
317 0.097560976 YHLLABKHTFWHSZ-UHFFFAOYSA-N Oc1cccc(c1)C2=CC(=O)c3cc(O)ccc3O2
318 0.097560976 CLVCRVFICQSPHY-UHFFFAOYSA-N OC1=C2C(CC=C1)C(=O)c1c(C2=O)c(O)cc(c1O)C
319 0.097560976 ZUDMRLFCTXYXIQ-UHFFFAOYSA-N OC1C=CC=C2C1C(=O)c1c(C2=O)c(O)c(cc1O)C
320 0.097560976 NUGPQONICGTVNA-UHFFFAOYSA-N Oc1ccc2C(=O)C=C(Oc2c1)c3ccccc3O
321 0.097560976 DRRTYCXZNSQMBR-UHFFFAOYSA-N OC1=C2C(=CCC1)C(=O)c1c(C2=O)c(O)cc(c1O)C
322 0.097560976 QPCISLFFXMJASV-UHFFFAOYSA-N OC1C=C(C)C(=C2C1C(=O)c1c(C2=O)cccc1O)O
323 0.097560976 YTJCWCGURDYJKO-UHFFFAOYSA-N COC1=C(C=CC=C1C(O)=O)C1=CC=C(C=C1)C(O)=O
324 0.097560976 CZLPEAZITXPFPW-UHFFFAOYSA-N CC1=CC(=C2C(C1O)C(=O)c1c(C2=O)c(O)ccc1)O
325 0.097560976 WJZDRDKPDKSMNK-UHFFFAOYSA-N COC1=C(C=CC(=C1)C1=CC(=CC=C1)C(O)=O)C(O)=O
326 0.097560976 WOAOXICMCNRNIG-UHFFFAOYSA-N COC1=CC(=CC(=C1)C(O)=O)C1=CC(=CC=C1)C(O)=O
327 0.097560976 HJXKSMMALAGAGG-UHFFFAOYSA-N CC1CC(=C2C(=C1O)C(=O)c1c(C2=O)c(O)ccc1)O
328 0.097560976 QREQIGHVHJPJEM-UHFFFAOYSA-N COC1=CC(C(O)=O)=C(C=C1)C1=CC(=CC=C1)C(O)=O
329 0.097560976 DIPHYMQDVWGFRU-UHFFFAOYSA-N COC1=C(C=CC=C1C(O)=O)C1=CC(=CC=C1)C(O)=O
330 0.097560976 FXTUJXKRNLMMDR-UHFFFAOYSA-N Oc1ccc2c(c1)OC(CC2=O)C1=CC=C(C#C1)O
331 0.097560976 PLOZAPKWWYTOMN-UHFFFAOYSA-N COC1=C(C=CC(=C1)C(O)=O)C1=CC(=CC=C1)C(O)=O
332 0.097560976 SUYJZKRQHBQNCA-CABCVRRESA-N OC1C(Oc2cc(O)cc(O)c2C1=O)c3ccccc3
333 0.097560976 LHOAXWUBQNAFJU-UHFFFAOYSA-N OC1=CC=C(C=C1)C1=CC(=CC(O)=C1)C(F)(F)F
334 0.097560976 MWFYAUZFMCEFMY-UHFFFAOYSA-N OC1=CC=CC(=C1)C1=CC(=CC(O)=C1)C(F)(F)F
335 0.097560976 DJWITCVKJANBKV-UHFFFAOYSA-N OC1=CC(=CC(=C1)C(F)(F)F)C1=CC=CC=C1O
336 0.097560976 BPXJSOVSICVAJD-DAZKTRTLSA-N CC1C(O)C2=C(C=C1O)C(=O)c3cccc(O)c3C2=O
337 0.097560976 WAVUWNJLAVILFV-UHFFFAOYSA-N COC1=CC(=CC(O)=C1)C1=C(F)C=C(F)C=C1F
338 0.097560976 FADYYEHFGLVECU-KBPBESRZSA-N OC(C1OC(=O)c2c(O)cccc12)c3ccc(O)cc3
339 0.097560976 YFBYVGLTPVOMJI-NSHDSACASA-N Oc1ccc(cc1)C2CC(=O)Oc3cc(O)cc(O)c23
340 0.097560976 JUYBVMILCCJVCU-UHFFFAOYSA-N Oc1ccc2c(c1)OC1C2(O)COC2=C1C=CC#C2
341 0.097560976 RLMPCQWJMOUCCQ-UHFFFAOYSA-N OC1CC2=C(O)C#CC=C2OC1c1ccc(c(c1)O)O
342 0.097560976 TVINOWYHPQDLBN-UHFFFAOYSA-N CC1=CC(=CC(O)=C1)C1=CC(=CC(=C1)C(O)=O)C(O)=O
343 0.097560976 JRRQYCVOENWMLA-UHFFFAOYSA-N OC1=CC=CC(=C1)C1=CC=C(OC(F)(F)F)C=C1
344 0.097560976 CLHTZHIBHTWFEM-HZMBPMFUSA-N Oc1ccc2C3COc4c(O)c(O)ccc4C3Oc2c1
345 0.097560976 BAAZLKAVDXEMNX-UHFFFAOYSA-N Oc1ccc2c(c1)OC(CC2=O)C1=CC#CC(=C1)O
346 0.097560976 XBUKFTSRZQXXNI-UHFFFAOYSA-N O=C1OC(=O)C(O1)(C1=CC=CC=C1)C1=CC=CC=C1
347 0.097560976 GQFAQGSQOWKLHH-UHFFFAOYSA-N COC(=O)C1(CC1)S(=O)(=O)C1=CC=C(C)C=C1
348 0.097560976 ORUJMRVSEUFESM-UHFFFAOYSA-N NC1=NC(=O)C2=C(N1)N=C(N2)C1=CC=C(C=C1)[N+]([O-])=O
349 0.097560976 OWQAYQIARUPUIN-UHFFFAOYSA-N O=C1C2=C(C=CC3C2OCO3)C(=O)c2c1cccc2
350 0.097560976 NWXVDXXZLHCFAR-UHFFFAOYSA-N O=C1C2C3=C(OCO3)C=CC2C(=O)c2c1cccc2
351 0.097560976 QIGKVVPKRLSOAK-UHFFFAOYSA-N O=C1C2=C(CCC3=C2OCO3)C(=O)c2c1cccc2
352 0.097560976 UDGNPRFRSHMPGC-UHFFFAOYSA-N O=C1C2=C(C=CCC2)C(=O)c2c1c1OCOc1cc2
353 0.097560976 GIBSUHOPCOUZTB-UHFFFAOYSA-N O=C1C2=C(CCC=C2)C(=O)c2c1c1OCOc1cc2
354 0.097560976 BHMVIRBTTGMWOT-UHFFFAOYSA-N Oc1ccc(cc1)C1C=C(O)c2c(O1)cc(cc2O)O
355 0.097560976 TWLIHXQWVLTBCS-UHFFFAOYSA-N Oc1ccc(cc1)C1=CC(O)c2c(O1)cc(cc2O)O
356 0.097560976 WVYYMCPKYSTXRP-UHFFFAOYSA-N Oc1cc(cc(c1)O)C1COC(=O)c2c(O1)cccc2
357 0.097560976 NWPCHHCIPNCPFC-UHFFFAOYSA-N Oc1ccc2c(c1)OC(C(C2=O)O)C1=CC#CC=C1
358 0.097560976 FHBYKAFQGYDNRC-UHFFFAOYSA-N Oc1cc(O)c2c(c1)OCC(C2=O)C1=CC#CC=C1
359 0.097560976 KQIDIIWCCQAKEB-UHFFFAOYSA-N Oc1ccc(cc1)C1COC2=C(C1=O)C#CC(=C2)O
360 0.097560976 AKEQBWLXKGELJR-UHFFFAOYSA-N Oc1ccc(cc1)C1COC2=C(C1=O)C(=CC#C2)O
361 0.097560976 VNKMIKKNYVNZQU-UHFFFAOYSA-N OC1=CC(=C2C(C1)OC(=CC2=O)c1ccc(cc1)O)O
362 0.097560976 SCUNEWFTDGANHH-UHFFFAOYSA-N Oc1ccc(cc1)C(=COc1cccc(c1)O)C(=O)O
363 0.097560976 YJJFLAVMUKJJLE-UHFFFAOYSA-N OC1c2cccc(c2C(=O)c2c1cc(C)c(c2O)O)O
364 0.097560976 ADZCFLQXSIHXDC-UHFFFAOYSA-N O=C1c2cccc(c2C(c2c1cc(C)c(c2O)O)O)O
365 0.097560976 RIPXKNLPIPQBKJ-UHFFFAOYSA-N OC1C=CC=CC1(O)c1oc2ccccc2c(=O)c1O
366 0.097560976 SPXYLDYXHXHQFZ-UHFFFAOYSA-N OCC1(O)C=CC2=C(C1O)C(=O)c1c(C2=O)cccc1
367 0.097560976 PVERNAAMAPFYGZ-UHFFFAOYSA-N COC1=CC2=C(OC3=C(C=C(C=O)C=C3)C2=O)C=C1
368 0.097560976 VLFXJDZPUHRWQG-UHFFFAOYSA-N OCC1=CC2=C(C(C1O)O)C(=O)c1c(C2=O)cccc1
369 0.097560976 QWIICWOSUUZYES-UHFFFAOYSA-N COC1=C(C=C(NC(C)=O)C(=C1)C(O)=O)[N+]([O-])=O
370 0.097560976 FMBRUTKGHYJBGJ-UHFFFAOYSA-N OC1=CC=C(C=C1)C1=CC(OC(F)(F)F)=CC=C1
371 0.097560976 LIMNXHCEZHSIJQ-UHFFFAOYSA-N OC1=CC=CC(=C1)C1=CC(OC(F)(F)F)=CC=C1
372 0.097560976 FUPCEYCFZYJWFA-UHFFFAOYSA-N OCC(=O)OC1=CC(O)=C(C=C1)C(=O)C1=CC=CC=C1
373 0.097560976 GKETZPYCZRIVPC-UHFFFAOYSA-N OCc1ccc2c(c1)C(=O)C1=C(C2=O)C=CC(C1O)O
374 0.097560976 OMWVUHBDPHMUNK-UHFFFAOYSA-N OC(=O)OCCc1ccc2c(c1)ccc(c2)O
375 0.097560976 ITNGBQWXJBQDPO-UHFFFAOYSA-N O=c1c(O)c(oc2c1cccc2O)c1ccccc1
376 0.097560976 ZIHDNGGJIPWHRY-UHFFFAOYSA-N O=C1c2ccccc2OC2(C1(O)O2)c1ccccc1
377 0.097560976 DUIBATSVGUCKQO-UHFFFAOYSA-N Oc1c(=O)c2ccccc2oc1C12C=CC=CC2O1
378 0.097560976 SWMQUGCPTSDDRU-UHFFFAOYSA-N Oc1c(oc2c(c1=O)cccc2)C1=CC=CC2C1O2
379 0.097560976 SMSIDIDOLGKOEI-UHFFFAOYSA-N Oc1c(oc2c(c1=O)cccc2)C1=CC2C(C=C1)O2
380 0.097560976 IYBWJJHPWBTEPD-UHFFFAOYSA-N ClC1=CC=C(C=C1)N1N=CC=C1C1=CC=CC=C1
381 0.097560976 LBALIZSURVOYNC-UHFFFAOYSA-N CCCCC1(F)OC(F)(F)C(F)(F)C1(F)F
382 0.097560976 HYFBPEGMDSQUBT-UHFFFAOYSA-N OCC1CCC(O1)n1cnc2c(Cl)ncnc12
383 0.097560976 NGUTXPFAMRPOCO-UHFFFAOYSA-N O=c1c(O)c(oc2c1C1OC1C=C2)c1ccccc1
384 0.097560976 PIMYVMSPZSYEEW-UHFFFAOYSA-N OC1=C(O)C2=C(CC1C)C(=O)c1c(C2=O)c(O)ccc1
385 0.097560976 SJWUQMADZIFSMN-UHFFFAOYSA-N CC1=CC2=C(C(C1O)O)C(=O)c1c(C2=O)cccc1O
386 0.097560976 FAYPFJLAVYDZDG-UHFFFAOYSA-N CC1=CC2C(C(=C1O)O)C(=O)c1c(C2=O)cccc1O
387 0.097560976 FUKFXEMNHFWUGX-UHFFFAOYSA-N OC1=CC=CC2C1C(=O)c1c(C2=O)cc(c(c1O)O)C
388 0.097560976 VHDLXLMQPOFFAK-UHFFFAOYSA-N OC1=CCCC2=C1C(=O)c1c(C2=O)cc(c(c1O)O)C
389 0.097560976 YSABOALRAWALKG-UHFFFAOYSA-N OC1CC=CC2=C1C(=O)c1c(C2=O)cc(c(c1O)O)C
390 0.097560976 FIRXLVLQNIEGOH-UHFFFAOYSA-N Oc1ccc(cc1)C(=C)Oc1cc(O)ccc1C(=O)O
391 0.097560976 QZAFFADOAUOAQW-UHFFFAOYSA-N OCc1ccc2c(c1)C(=O)C1=C(C2=O)C(O)C(C=C1)O
392 0.097560976 CYQDPFXVASDNDO-UHFFFAOYSA-N Cc1ccc2c(c1O)C(O)c1c(C2=O)c(O)c(cc1)O
393 0.097560976 QJDDMDCDSBOKRO-UHFFFAOYSA-N Oc1ccc2c(c1O)C(O)c1c(C2=O)c(O)c(cc1)C
394 0.097560976 WIQXUGDUJWFBMB-UHFFFAOYSA-N OC1C(C)C=CC2=C1C(=O)c1c(C2=O)c(O)c(cc1)O
395 0.097560976 UUVJGHSKQZYKLH-UHFFFAOYSA-N OC1=C(C)CCC2=C1C(=O)c1c(C2=O)c(O)c(cc1)O
396 0.097560976 NBJAPUMYWRUSCU-UHFFFAOYSA-N OC1=C(C)C=CC2C1C(=O)c1c(C2=O)c(O)c(cc1)O
397 0.097560976 UMHUOKZXIKIMRD-UHFFFAOYSA-N OC1=C(O)C=CC2C1C(=O)c1c(C2=O)c(O)c(cc1)C
398 0.097560976 BBFZIBLSFCUXFH-UHFFFAOYSA-N OC1=C(O)CCC2=C1C(=O)c1c(C2=O)c(O)c(cc1)C
399 0.097560976 FYVMDDKVNOEPOL-UHFFFAOYSA-N OC1C(O)C=CC2=C1C(=O)c1c(C2=O)c(O)c(cc1)C
400 0.097560976 HOLMYWXOWZQFNE-UHFFFAOYSA-N CC(=O)C1=C(O)C2=C(OC3=CC=CC=C3C2=O)C=C1
401 0.097560976 IUVPKFJCXNRPIJ-UHFFFAOYSA-N OC(=O)C1=CC(=CC(OCC2=CC=CC=C2)=C1)C(O)=O
402 0.097560976 UVOONQVZIRDENL-UHFFFAOYSA-N Oc1cc(O)c(c(c1)O)C(=O)C=CC12C=CC=CC2O1
403 0.097560976 KOFSPBQYPFLIOK-UHFFFAOYSA-N Oc1cc(O)c(c(c1)O)C(=O)C1OC1c1ccccc1
404 0.097560976 SYBXJSWOUQBSHT-UHFFFAOYSA-N CC(=O)OC1=CC=CC2=C1C(=O)C1=CC=CC=C1O2
405 0.097560976 GJTOSJUSVBZHGX-UHFFFAOYSA-N OC1CC2=C(OC1c1ccc(c(c1)O)O)C=C(C#C2)O
406 0.097560976 JFJMBPQPALCEPH-UHFFFAOYSA-N Oc1cc(C)c(c(c1)C(=O)c1ccccc1C(=O)O)O
407 0.097560976 QIEKMEBGIJSGGB-UHFFFAOYSA-N C1=CC(=CC=C1C(=O)CC(=O)C2=C(C=C(C=C2)O)O)O
408 0.097560976 DRFPXWRHVRCRHG-UHFFFAOYSA-N O=C1c2c(O)c(C)cc(c2C(=O)C2(C1C=CC=C2)O)O
409 0.097560976 UNPOTYUQEHUHAA-UHFFFAOYSA-N Oc1ccc(c2c1OC(O)(CC2=O)c1ccccc1)O
410 0.097560976 FPHPAHKZVMTMRC-UHFFFAOYSA-N Oc1c(C)cc(c2c1C(=O)C1(C(C2=O)C=CC=C1)O)O
411 0.097560976 SUYJZKRQHBQNCA-LSDHHAIUSA-N C1=CC=C(C=C1)[C@@H]2[C@H](C(=O)C3=C(C=C(C=C3O2)O)O)O
412 0.097560976 JLSMOFXINFLICY-UHFFFAOYSA-N OC1CC2=C(OC1c1ccc(c(c1)O)O)C#CC=C2O
413 0.097560976 FDCMZOYSEHNDCP-UHFFFAOYSA-N COC1=CC=C(C=C1)C(=O)OC1=CC=C(C=C1)C(O)=O
414 0.097560976 XUUUGXZCWCHNAS-UHFFFAOYSA-N OCc1cc2CC3=CC=CC4(C3(C(=O)c2c(c1)O)O4)O
415 0.097560976 RTIXKCRFFJGDFG-UHFFFAOYSA-N C1=CC=C(C=C1)C2=CC(=O)C3=C(C=C(C=C3O2)O)O
416 0.097560976 ZQSIJRDFPHDXIC-UHFFFAOYSA-N C1=CC(=CC=C1C2=COC3=C(C2=O)C=CC(=C3)O)O
417 0.097560976 LCAWNFIFMLXZPQ-UHFFFAOYSA-N C1=CC(=CC=C1C2=CC(=O)C3=C(O2)C=C(C=C3)O)O
418 0.097560976 AFUJRIFWHBCWEJ-UHFFFAOYSA-N OCc1ccc2c(c1O)C(=O)C1C(C2=O)(O)C=CC=C1
419 0.097560976 SHPLBCLHNIKLCE-UHFFFAOYSA-N OCC1=C(O)C2C(C=C1)(O)C(=O)c1c(C2=O)cccc1
420 0.097560976 PKKCGQRITHIHAG-UHFFFAOYSA-N OCc1ccc2c(c1O)C(=O)C1(C(C2=O)C=CC=C1)O
421 0.097560976 FFULTBKXWHYHFQ-UHFFFAOYSA-N C1=CC(=CC=C1C2=CC(=O)C3=C(O2)C=CC(=C3)O)O
422 0.097560976 UQGVUYNHDKMLSE-UHFFFAOYSA-N C1C(C(=O)C2=C(C=C(C=C2O1)O)O)C3=CC=C(C=C3)O
423 0.097560976 YCGXYGWBHFKQHY-UHFFFAOYSA-N Oc1ccc2c(c1)c(=O)cc(o2)c1ccccc1O
424 0.097560976 YACUBWOKTPOMNW-UHFFFAOYSA-N C1=CC(=CC=C1C2C(OC3=C(C2=O)C=CC(=C3)O)O)O
425 0.097560976 VHXDRCHWFZEDNG-UHFFFAOYSA-N OCC1=CC23C(C=C1)(O2)C(=O)c1c(C3=O)cccc1
426 0.097560976 MVLSHQPBYDAOJJ-UHFFFAOYSA-N Oc1ccc2c(c1)OC(C(=O)C2)c1ccc(c(c1)O)O
427 0.097560976 XARIWWLPNYIEAM-UHFFFAOYSA-N OC1CC=C(C=C1)C=Cc1cc(O)cc(=O)o1
428 0.097560976 BEWHRRNVPSPDJC-UHFFFAOYSA-N OCC1=CC(=C2C3(C1O3)Cc1c(C2=O)c(O)ccc1)O
429 0.097560976 WWPOSUFPEHREJA-UHFFFAOYSA-N O=C1OC2=CC3=C(OC=CO3)C=C2C2=CCCC=C12
430 0.097560976 LGRHFAXFDZHVBA-UHFFFAOYSA-N COC1=CC=CC(=C1)C(=O)C1=C(O)C=CC(=C1)C(O)=O
431 0.097560976 LTGDQGUVTDSUAE-UHFFFAOYSA-N CCC1(COC(OC1)C1=CC=C(O1)[N+]([O-])=O)[N+]([O-])=O
432 0.097560976 CLHTZHIBHTWFEM-UHFFFAOYSA-N OC1=CC2=C(C=C1)C1COC3=C(C=CC(O)=C3O)C1O2
433 0.097560976 TUDMGPNYAYCZFP-UHFFFAOYSA-N OCC1=CC2(C3(C(=C1)Cc1cccc(c1C3=O)O)O2)O
434 0.097560976 NDJYDTKOJSYYJQ-UHFFFAOYSA-N OCC1CC(CO1)N1C=NC2=C(Cl)N=CN=C12
435 0.097560976 ZKMZBAABQFUXFE-UHFFFAOYSA-N OC1=CC=C(C=C1)C1=[O+]C2=CC(O)=CC([O-])=C2C=C1
436 0.097560976 KFBBMEYXMTXVOF-UHFFFAOYSA-N OCC12C=C3Cc4cccc(c4C(=O)C3=C(C2O1)O)O
437 0.097560976 ZJSFOYSSEFYPPK-UHFFFAOYSA-N OCOc1cc2Cc3cccc(c3C(=O)c2c(c1)O)O
438 0.097560976 SUYJZKRQHBQNCA-UHFFFAOYSA-N OC1C(OC2=CC(O)=CC(O)=C2C1=O)C1=CC=CC=C1
439 0.097560976 MTGBJYSGHIMPQY-UHFFFAOYSA-N OC1=CC(O)=C(C(=O)C(=O)CC2=CC=CC=C2)C(O)=C1
440 0.097560976 NJWJQMLMBXIOJW-UHFFFAOYSA-N OC1=CC=CC(=C1)C1CC(=O)C2=C(O)C=C(O)C=C2O1
441 0.097560976 KFBXNJZBKRGTNK-SNAWJCMRSA-N [H]C(=C([H])C1=CC(O)=CC=C1)C(=O)C1=C(O)C=C(O)C=C1O
442 0.097560976 TZGGSSMMUFYNFO-UHFFFAOYSA-N Oc1ccc(cc1)C=C(C(=O)O)Oc1cccc(c1)O
443 0.097560976 BPZLRAOPUKWJCR-UHFFFAOYSA-N OC(=O)C=C(c1ccccc1)Oc1cc(O)cc(c1)O
444 0.097560976 XMXZSDJLNBDKON-UHFFFAOYSA-N Oc1cc(OC(=C)c2ccccc2)c(c(c1)O)C(=O)O
445 0.097560976 FTVWIRXFELQLPI-UHFFFAOYSA-N OC1=CC=C(C=C1)C1CC(=O)C2=C(O)C=C(O)C=C2O1
446 0.097560976 ZZFYUTKTXOVBQO-UHFFFAOYSA-N OC1=CC(C2C(=C1)OC(=Cc1ccc(cc1)O)C2=O)O
447 0.097560976 KRSTWHCNVMDXQW-UHFFFAOYSA-N Oc1cc2OC(O)(CC(=O)c2c(c1)O)c1ccccc1
448 0.097560976 VNWUGFCZVWXLNK-UHFFFAOYSA-N OCC1=CC2=C(C3C1O3)C(=O)c1c(C2=O)cccc1
449 0.097560976 SFXHEPPIDISRBG-UHFFFAOYSA-N OC1=CC=CC(=C1)C1COC2=CC(O)=CC(O)=C2C1=O
450 0.097560976 FETDXMAAJQDXEK-UHFFFAOYSA-N OCc1c(O)cc2c(c1O)C(O)c1c(C2=O)cccc1
451 0.097560976 ZZWAKFUZVPPNFG-UHFFFAOYSA-N OCc1c(O)cc2c(c1O)C(=O)c1c(C2O)cccc1
452 0.097560976 LZWOKBNAVGFSLY-UHFFFAOYSA-N OCC1C(=CC2=C(C1O)C(=O)c1c(C2=O)cccc1)O
453 0.097560976 GCUQHWHBXQOZRB-UHFFFAOYSA-N OCC1=C(O)C2=C(CC1O)C(=O)c1c(C2=O)cccc1
454 0.097560976 AGNZNMXSWUMARB-UHFFFAOYSA-N Oc1ccc2c(c1)OC(=C(C2)O)c1ccc(c(c1)O)O
455 0.097560976 OIZDLPJBMXOANC-UHFFFAOYSA-N OC(CSC1=NC=NC2=C1N=CN2)C1=CC=CC=C1
456 0.097560976 UXTBZOZLDLUKSR-UHFFFAOYSA-N OCc1c(O)cc2c(c1O)C(=O)C1=C(C2=O)C=CCC1
457 0.097560976 BHZZUSVPQOSNQG-UHFFFAOYSA-N OCc1c(O)cc2c(c1O)C(=O)C1=C(C2=O)CCC=C1
458 0.097560976 OZEWZNZJRIRASB-UHFFFAOYSA-N COc1ccc(cc1O)C(=O)c1ccccc1C(=O)O
459 0.097560976 WWGGWENVEHSCIS-UHFFFAOYSA-N [O-][N+](=O)CC1=NCCN1CC1=CN=C(Cl)C=C1
460 0.097560976 UCLCZACBUQMQFN-UHFFFAOYSA-N COc1cccc(c1O)C(=O)c1ccccc1C(=O)O
461 0.097560976 ULIQGMTYCXZDCY-UHFFFAOYSA-N OC1=CC2=C(OCN(CCON(=O)=O)C2=O)C=C1
462 0.097560976 KNIBGRJFWHIFQF-UHFFFAOYSA-N Oc1cc(O)c(c(c1)O)C(=O)C(=Cc1ccccc1)O
463 0.097560976 KFBXNJZBKRGTNK-UHFFFAOYSA-N Oc1cccc(c1)C=CC(=O)c1c(O)cc(cc1O)O
464 0.097560976 MOQJBVKXXGBAPV-UHFFFAOYSA-N OC1=CC2=C(C=C1)C(=O)N(CCON(=O)=O)CO2
465 0.097560976 MULAZAFSZGTXRH-UHFFFAOYSA-N Oc1cccc(c1)C(=O)c1cc(C)cc(c1C(=O)O)O
466 0.097560976 DEDXCFSIYHYTID-UHFFFAOYSA-N CC1=C(C)N2C(SC3=NC4=CC=CC=C4N=C23)=N1
467 0.097560976 RDYQZFNYNCDTFW-UHFFFAOYSA-N OC1=CC2=C(C=C1)C(=O)C(=CO2)C1=CC(O)=CC=C1
468 0.097560976 AGZAGADSYIYYCT-UHFFFAOYSA-N OC1=C(O)C2=C(OC(=CC2=O)C2=CC=CC=C2)C=C1
469 0.097560976 DYARIVMCYYQNNQ-UHFFFAOYSA-N OC1=CC2=C(C=C1)C(=O)C=C(O2)C1=CC(O)=CC=C1
470 0.097560976 ZBMKUBSLSVAUGP-UHFFFAOYSA-N OC1=CC(O)=C2C(OC(O)(CC3=CC=CC=C3)C2=O)=C1
471 0.097560976 VECGDSZOFMYGAF-UHFFFAOYSA-N OC1=CC=CC=C1C1=C(O)C(=O)C2=CC=CC=C2O1
472 0.097560976 XHLOLFKZCUCROE-UHFFFAOYSA-N OC1=CC2=C(OC(=C(O)C2=O)C2=CC=CC=C2)C=C1
473 0.097560976 HGNUYHGJGGJHPY-UHFFFAOYSA-N CCC(=O)C1=[N+]([O-])[N+]([O-])=C(C(=O)CC)C(=O)C1=O
474 0.097560976 UWQJWDYDYIJWKY-UHFFFAOYSA-N OC1=CC2=C(C=C1)C(=O)C(O)=C(O2)C1=CC=CC=C1
475 0.097560976 NJFHKTJCNCOEMU-UHFFFAOYSA-N CC1=CC(O)=C2C(=O)C3=C(CC2=C1O)C=C(O)C=C3O
476 0.097560976 QZESEGHSLFKZIV-UHFFFAOYSA-N OC1=CC=CC(=C1)C1=C(O)C(=O)C2=CC=CC=C2O1
477 0.097560976 GPGOCTLAUAHUQO-UHFFFAOYSA-N OC1=CC=C(C=C1)C1=C(O)C(=O)C2=CC=CC=C2O1
478 0.097560976 QHYWQIVTVQAKQF-UHFFFAOYSA-N OC1=C2C(OC(=C(O)C2=O)C2=CC=CC=C2)=CC=C1
479 0.097560976 BQHPTVCTYWEKJL-UHFFFAOYSA-N OC1=CC=C(C=C1)C1=CC=C(OC(F)(F)F)C=C1
480 0.097560976 BOHSNXRLZSVLHA-UHFFFAOYSA-N OCc1cc2C(O)c3cccc(c3C(=O)c2c(c1)O)O
481 0.097560976 RKHWTPBABVQGQB-UHFFFAOYSA-N OCc1cc(O)c2c(c1)C(=O)c1c(C2O)c(O)ccc1
482 0.097560976 RNTFSUJDRRNIIL-UHFFFAOYSA-N OCC1C=C(O)C2=C(C1)C(=O)c1c(C2=O)c(O)ccc1
483 0.097560976 UZTGOVDFQAZQIC-UHFFFAOYSA-N OCC1=CC2=C(C(C1)O)C(=O)c1c(C2=O)cccc1O
484 0.097560976 WUIUMIHLPDAGQF-UHFFFAOYSA-N OCC1=CC2C(C(=C1)O)C(=O)c1c(C2=O)cccc1O
485 0.097560976 FHVSOPLIOQUKGQ-UHFFFAOYSA-N OCc1cc(O)c2c(c1)C(=O)C1C(C2=O)C(=CC=C1)O
486 0.097560976 IPZKTQAHAOUDIJ-UHFFFAOYSA-N OCc1cc(O)c2c(c1)C(=O)C1=C(C2=O)C(=CCC1)O
487 0.097560976 RKPFVTDHYTWMTC-UHFFFAOYSA-N OCc1cc(O)c2c(c1)C(=O)C1=C(C2=O)C(O)CC=C1
488 0.097560976 UAYCYQSLONHTNP-UHFFFAOYSA-N OC1(CN=NC1C1=CC=C(Cl)C=C1)C1=CC=CC=C1
489 0.097560976 KOBJYYDWSKDEGY-UHFFFAOYSA-N CC(C)(SC(=S)C1=CC=CC=C1)C1=CC=CC=C1
490 0.097560976 LBVFKYRCNQZVHF-UHFFFAOYSA-N [O-][N+](=O)C1=NC=CC=C1OCC1CCOC(=O)O1
491 0.097560976 ATULVSKGFTUYBY-UHFFFAOYSA-N OC1=CC2=C(C(O)=C1)C(=COC2=O)C1=CC=CC=C1
492 0.097560976 YHRRHNDXVMGVCA-UHFFFAOYSA-N OC1=CC=C(CC2OC3=CC(O)=CC(O)=C3C2=O)C=C1
493 0.097560976 AFOIFPFVHYYDDG-UHFFFAOYSA-N COC1=CC=CC2=C1C(=O)C1=C(C(O)=CC=C1)C2=O
494 0.097560976 JBEAQQWHVIOQFC-UHFFFAOYSA-N OC1=CC2=C(C=C1)C1OC3=C(C=C(O)C(O)=C3)C1CO2
495 0.097560976 MCCZLKPPEPSZAU-UHFFFAOYSA-N OC1=CC(=CC(O)=C1)C1=CC(=O)C2=CC=CC=C2O1
496 0.097560976 CGZNHVMIGCVEJM-UHFFFAOYSA-N Oc1ccc(cc1)C1=C(O)C(c2c(O1)cc(O)cc2)O
497 0.097560976 GHZIEKMHELHOCL-UHFFFAOYSA-N C1C=CC2C(=O)C(C3=CC=C(O)C=C3)=COC=2C=1O
498 0.097560976 QAGGRDVXPIXVDQ-UHFFFAOYSA-N C1=CC2OC(C3C=CC=CC=3O)=CC(=O)C=2C(O)=C1
499 0.097560976 YVODABSAYCEQRR-UHFFFAOYSA-N OCc1ccc2c(c1)C(=O)C1=C(C2=O)C2OC2C=C1
500 0.097560976 UZZWGRDUFAAVIC-UHFFFAOYSA-N Oc1ccc2c(c1)oc(cc2=O)C1(O)C=CC=CC1O
501 0.097560976 JDYIVENBODOXQO-UHFFFAOYSA-N C1=C(O)C2OC(C3C=CC=CC=3O)=CC(=O)C=2C=C1
502 0.097560976 VPVIFRCEJGVCIZ-UHFFFAOYSA-N Cc1cc(O)cc(c1)C(=O)c1cccc(c1C(=O)O)O
503 0.097560976 ZBAIUDLJKUKWAA-UHFFFAOYSA-N O=C1C=C(OC23C1(C=CC(=C3)O)O2)c1ccccc1
504 0.097560976 QOULGRDJCDSRNP-UHFFFAOYSA-N C1=CC2OC(C3C=C(O)C=CC=3O)=CC(=O)C=2C=C1
505 0.097560976 LSLXUDALHVEMQB-UHFFFAOYSA-N C1C(O)=CC2OC(C3C(O)=CC=CC=3)CC(=O)C=2C=1O
506 0.097560976 FDADTKVNRGFPBM-UHFFFAOYSA-N Oc1ccc2c(c1)oc(cc2=O)C12C=CC=CC2O1
507 0.097560976 KPXYIQDEMHTQKD-UHFFFAOYSA-N Oc1ccc2c(c1)oc(cc2=O)C1=CC=CC2C1O2
508 0.097560976 ZGPIQBPKAWZRLB-UHFFFAOYSA-N Oc1ccc2c(c1)oc(cc2=O)C1=CC2C(C=C1)O2
509 0.097560976 KRSTWHCNVMDXQW-HNNXBMFYSA-N C1C(O)=CC2O[C@](O)(C3C=CC=CC=3)CC(=O)C=2C=1O
510 0.097560976 KHYUJHBWZIENQP-UHFFFAOYSA-N COC1=C(O)C=CC(=C1)C(=O)C1=CC=CC=C1C(O)=O
511 0.097560976 ZRCKICYHLAMWOF-UHFFFAOYSA-N OC1=CC2=C(C3C1O3)C1C(CO2)c2c(O1)cc(cc2)O
512 0.097560976 LDEXAFAOTLCQGN-UHFFFAOYSA-N CC(c1oc2c(c1C)C(=O)c1c(C2=O)c(O)ccc1)O
513 0.097560976 AXNRJZYZYVZLFZ-UHFFFAOYSA-N CC1=CC(O)=C2C(=O)OC(C2=C1)C1=C(O)C=CC=C1O
514 0.097560976 ZAUFUEOSLRNFGP-UHFFFAOYSA-N OC(=O)C1=CC=C(C=C1)C1=CC2=C(O1)C=CC(O)=C2
515 0.097560976 JFILHZCMCBWTRC-UHFFFAOYSA-N OC(=O)C1=CC(C(O)=O)=C(OCC2=CC=CC=C2)C=C1
516 0.097560976 UUDVVRALFYSADU-UHFFFAOYSA-N Oc1ccc2C(=O)C(=O)C(Oc2c1)c1ccccc1
517 0.097560976 UQGVUYNHDKMLSE-LLVKDONJSA-N Oc1ccc(cc1)C2COc3cc(O)cc(O)c3C2=O
518 0.097560976 GLXVIYXAYZPDSM-UHFFFAOYSA-N CCOC(=O)CC1=C(C=C(C=C1)[N+]([O-])=O)[N+]([O-])=O
519 0.097560976 CJIKNKNQPJREGC-UHFFFAOYSA-N Cc1cc(O)c(c(c1)C(=O)O)C(=O)c1ccccc1O
520 0.097560976 QAHKEASRQZNDLF-UHFFFAOYSA-N O=C(c1ccccc1C(=O)O)c1cc(O)c(c(c1)O)C
521 0.097560976 ZDLRZUZADIQVQD-UHFFFAOYSA-N Oc1cc2OC(=C(C(c2c(c1)O)O)O)c1ccccc1
522 0.097560976 ZOYIASOWORFQEL-UHFFFAOYSA-N Oc1ccc(cc1)C=C(C(=O)c1ccc(cc1O)O)O
523 0.097560976 GWOVCILARDPYEE-UHFFFAOYSA-N [H]C12CC([H])(C=C1)C1=C2C(OC)=C2C(=O)OC(=O)C2=C1OC
524 0.097560976 JLEOTFZRJGKSAD-HNNXBMFYSA-N Cc1cc(O)c2C(=O)c3c(O)cccc3OC(O)c2c1
525 0.097560976 XHNOQPNILZFGII-UHFFFAOYSA-N OC1=CC2(C(C=C1)(O2)C(=O)C=Cc1ccc(cc1)O)O
526 0.097560976 XXMVFZJNPRTFLK-UHFFFAOYSA-N CN1C(Cl)=NC2=C1C(=O)N(C)C(=O)N2CC=C
527 0.097560976 YLMHEZDWDNVMDC-UHFFFAOYSA-N Cc1ccc(c(c1)O)C(=O)c1c(O)cccc1C(=O)O
528 0.097560976 PSWSYSXZAYFPQB-UHFFFAOYSA-N CCOC(=O)C1=CC(=C(C)C(=C1)[N+]([O-])=O)[N+]([O-])=O
529 0.097560976 RQYBXCFFANHJGM-UHFFFAOYSA-N OC1=CC2=C(C=C1)C(=O)C(OC1=CC=CC=C1)=CO2
530 0.097560976 HMBKYFQUQACBFJ-UHFFFAOYSA-N Oc1ccc(c(c1)O)C(=O)CC(=O)C1=CC#CC=C1
531 0.097560976 ZLVNHCPQFPPBFU-UHFFFAOYSA-N CC(=O)C1=C(O)C=C(OC(=O)C2=CC=CC=C2)C=C1O
532 0.097560976 XMTJXCJGCFZYDE-UHFFFAOYSA-N Oc1ccc2c(c1)OCC1C2Oc2c1ccc(c2O)O
533 0.097560976 IVGUZXFNZLBJDN-UHFFFAOYSA-N Oc1ccc(cc1)C=CC(=O)Oc1ccc(cc1O)O
534 0.097560976 YTLULLIORARQGT-UHFFFAOYSA-N Oc1ccc2c(c1)OC1C2COc2c1cc(O)c(c2)O
535 0.097560976 OKRNDQLCMXUCGG-UHFFFAOYSA-N OC1=CC=C(C=C1)C1=CC(=O)C2=C(O)C=CC=C2O1
536 0.097560976 UCUOCTVJJWYGNU-UHFFFAOYSA-N OC1=CC2=C(C#C1)C(=O)C(C(O2)c1ccccc1)O
537 0.097560976 VZQDSNXMDCEWAL-UHFFFAOYSA-N OC1C(OC2=C(C1=O)C(=CC#C2)O)c1ccccc1
538 0.097560976 IJVBAVVYMVTACT-UHFFFAOYSA-N Oc1cc2OC(c3ccccc3)C(=O)C(c2c(c1)O)O
539 0.097560976 WGCGFUKYNXWJMM-UHFFFAOYSA-N OCC1=CC(=O)c2c(O)c3ccccc3cc2C1=O
540 0.097560976 GJSVDAZQSBXPLH-UHFFFAOYSA-N Oc1ccc2c(c1)OC(C1C2Oc2c1ccc(c2)O)O
541 0.097560976 AHRSDJSWAISEMM-UHFFFAOYSA-N OC(=O)C1=CC=CC=C1OCC(=O)C1=CC=CC=C1O
542 0.097560976 ZGJBYLKQNZJCFD-UHFFFAOYSA-N COC(=O)C(C(=O)OC)C1=C(C=CC=N1)[N+]([O-])=O
543 0.097560976 FMDJPIDUSFJPFC-UHFFFAOYSA-N [H]C12CC([H])(C(C1C(O)=O)C(O)=O)C1=CC=CC=C21
544 0.097560976 SBVYGYGWGWKSIL-UHFFFAOYSA-N CCCC(=O)OC1=C(C=C(C=C1)[N+]([O-])=O)[N+]([O-])=O
545 0.097560976 CMIUEQVFEFXWAD-UHFFFAOYSA-N O=C(OC1OC(=O)C2=CC=CC=C12)C1=CC=CC=C1
546 0.097560976 LSLXUDALHVEMQB-CYBMUJFWSA-N Oc1cc(O)c2C(=O)CC(Oc2c1)c3ccccc3O
547 0.097560976 FNTNBRDMWJABMO-SSDOTTSWSA-N COc1cccc2C(=O)c3cc(oc3C(=O)c12)C(C)O
548 0.097560976 FNINWPOKSZXOOT-UHFFFAOYSA-N FC(F)(F)C(=O)OCC1=CC=CC2=CC=CC=C12
549 0.097560976 RFENQGQGMLPVJM-UHFFFAOYSA-N COc1cc(C)c2C(=O)c3c(O)cc(O)cc3Oc2c1
550 0.097560976 HPEQQAHCOROTGI-UHFFFAOYSA-N O=C(c1ccc(c(c1O)C)O)c1ccccc1C(=O)O
551 0.097560976 QMGJIJIQTXLKBI-UHFFFAOYSA-N O=C1OC(Cc2c1c(O)ccc2)C1=CC2C(C=C1)(O2)O
552 0.097560976 PKNZHDPWMMSNIR-UHFFFAOYSA-N Oc1ccc2C(=O)C(C(=O)Oc2c1)c1ccccc1
553 0.097560976 FNTNBRDMWJABMO-UHFFFAOYSA-N COc1cccc2c1C(=O)c1c(C2=O)cc(o1)C(O)C
554 0.097560976 ITCZOCGXYCDHIC-UHFFFAOYSA-N O=C1c2c(O)c(C)c(cc2C(=O)C2(C1C=CC=C2)O)O
555 0.097560976 QMSMSWUVHSUWJQ-UHFFFAOYSA-N CC(C)(O)c1oc2C(=O)c3cccc(O)c3C(=O)c2c1
556 0.097560976 OSHGOMACFWDBBV-UHFFFAOYSA-N OC(=O)C1(O)C(O)C=CC2=CC=C3C4(C12O4)C=CC=C3
557 0.097560976 QRBJFZQCPTUCGJ-UHFFFAOYSA-N OC(CCl)CN1CN(CC(O)CCl)C=C1
558 0.097560976 MWTMXYXPZGPRJQ-UHFFFAOYSA-N OC(=O)C1=C(C=CC(O)=C1)C(=O)OCC1=CC=CC=C1
559 0.097560976 FTVWIRXFELQLPI-ZDUSSCGKSA-N C1[C@H](OC2=CC(=CC(=C2C1=O)O)O)C3=CC=C(C=C3)O
560 0.097560976 VBRXFIXJVZRZGN-UHFFFAOYSA-N OC1=CC2(O)C(C(=C1C)O)C(=O)c1c(C2=O)cccc1
561 0.097560976 CUYHTAJXSDKGBY-UHFFFAOYSA-N CCCC(=O)C1=C(O)C(=CC(=C1)[N+]([O-])=O)[N+]([O-])=O
562 0.097560976 FADYYEHFGLVECU-KGLIPLIRSA-N OC(C1OC(=O)c2c(O)cccc12)c3ccc(O)cc3
563 0.097560976 GSGNUHMLOMOYQL-UHFFFAOYSA-N OCC1OC(C(O)C1O)N1C=C(C=CC1=O)[N+]([O-])=O
564 0.097560976 LJPBYNZYHLPEGW-UHFFFAOYSA-N O=C1c2cc(O)c(c(c2C(=O)C2(C1C=CC=C2)O)O)C
565 0.097560976 GEZBDPPVXYFNMG-UHFFFAOYSA-N COc1cc(O)c2c(O)c3C(=O)OC(=C)Cc3cc2c1
566 0.097560976 SRNPMQHYWVKBAV-UHFFFAOYSA-N Oc1ccc(cc1O)C2=CC(=O)c3ccccc3O2
567 0.097560976 PCNWXDZXYJKZFX-UHFFFAOYSA-N OC1=CC2C(=O)c3ccccc3C(=O)C2(C(=C1C)O)O
568 0.097560976 ZUXGGGQPBFPJRT-UHFFFAOYSA-N Oc1ccc2c(c1)c(=O)cc(o2)C1(O)C=CC=CC1O
569 0.097560976 AVSSLEFIPPTLIK-UHFFFAOYSA-N CC1=CC2=C(C(C1)O)C(=O)c1c(C2=O)cc(cc1O)O
570 0.097560976 PARAAXFQIHBXSI-UHFFFAOYSA-N CC(c1oc2c(c1)C(=O)c1c(C2=O)c(O)c(cc1)C)O
571 0.097560976 WOUUKUNZQHBUOY-UHFFFAOYSA-N Cc1cc(O)c2c(c1)C(=O)c1c(C2=O)oc(c1)C(O)C
572 0.097560976 ZVKJFGDMUMNPDZ-SSDOTTSWSA-N COc1ccc2C(=O)c3oc(cc3C(=O)c2c1)C(C)O
573 0.097560976 BALDRZDXSKBUAR-UHFFFAOYSA-N OC1=CC2=C(C(C1)O)C(=O)c1c(C2=O)cc(cc1O)C
574 0.097560976 PKQVONZIJQXYNH-UHFFFAOYSA-N OC1C=C(O)C2=C(C1)C(=O)c1c(C2=O)c(O)cc(c1)C
575 0.097560976 BIKCMQMIPPLMQT-UHFFFAOYSA-N CC(c1cc2c(o1)C(=O)c1c(C2=O)c(C)ccc1O)O
576 0.097560976 YCVSEJVQJHYHCK-UHFFFAOYSA-N Oc1ccc(cc1)C1CC(=O)C2=C(O)C#CC=C2O1
577 0.097560976 ZPOYNXWWEGBVNX-UHFFFAOYSA-N Oc1cc2OC(CC(=O)c2c(c1)O)C1=CC#CC=C1
578 0.097560976 UFOTYSYLBOKHLC-UHFFFAOYSA-N Oc1cccc(c1c1coc2c(c1=O)cccc2)O
579 0.097560976 MTMXEYXRJMANQU-UHFFFAOYSA-N Oc1c(O)cccc1c1coc2c(c1=O)cccc2
580 0.097560976 XVFZBSBKIUGYHS-UHFFFAOYSA-N Oc1ccc2c(c1)OCC(C2=O)C1=CC#CC=C1O
581 0.097560976 SMOZHCMMWHLJOR-UHFFFAOYSA-N Oc1ccc(c(c1)O)C1COC2=C(C1=O)C=CC#C2
582 0.097560976 BPBZQDUTNQLJFZ-UHFFFAOYSA-N Oc1ccc2c(c1)OCC(C2=O)C1=CC=C(C#C1)O
583 0.097560976 BRZWOARWJSJXGG-UHFFFAOYSA-N Oc1ccc2c(c1)occ(c2=O)C1(O)C=CC=CC1O
584 0.097560976 GCEBIXVTXITVJG-UHFFFAOYSA-N Oc1ccc2c(c1)oc(c(c2=O)c1ccccc1)O
585 0.097560976 JWBDTAFMLLMRFU-UHFFFAOYSA-N OCc1ccc2c(c1)C(=O)C1=C(C2=O)C=CC2C1O2
586 0.097560976 NJWJQMLMBXIOJW-ZDUSSCGKSA-N Oc1cccc(c1)C2CC(=O)c3c(O)cc(O)cc3O2
587 0.097560976 MBHSOOQGKVEWPB-UHFFFAOYSA-N Oc1ccc(c(c1)c1coc2c(c1=O)cccc2)O
588 0.097560976 ZJHWARWKXZQMGG-UHFFFAOYSA-N OC1=CC23C(C=C1)(O3)C(=O)C(=CO2)c1ccccc1
589 0.097560976 QVSUOZKUBYLOMY-UHFFFAOYSA-N Oc1ccc(cc1)C(=O)C#Cc1ccc(cc1O)O
590 0.097560976 VIKBZEBGXWHAAK-UHFFFAOYSA-N Oc1ccc2c(c1)occ(c2=O)C12C=CC=CC2O1
591 0.097560976 VPHFXEUOWGARFK-UHFFFAOYSA-N Oc1ccc2c(c1)occ(c2=O)C1=CC2C(C=C1)O2
592 0.097560976 JLEYEOHYXMIZOS-UHFFFAOYSA-N Oc1ccc2c(c1)occ(c2=O)C1=CC=CC2C1O2
593 0.097560976 NWCUNVWRDKHMMZ-UHFFFAOYSA-N Oc1ccccc1c1coc2c(c1=O)c(O)ccc2
594 0.097560976 NZXXHNIGEWVGGE-UHFFFAOYSA-N COC(=O)C1=CC=CC=C1S(=O)(=O)C1CCC1
595 0.097560976 LKBHNHHBPFOFGV-UHFFFAOYSA-N COC(=O)C(C)C1=CC=C(C=C1[N+]([O-])=O)[N+]([O-])=O
596 0.097560976 MSDPRNWCPWKUHH-UHFFFAOYSA-N Oc1cc2OC(CC(=O)c2c(c1)O)C12C=CC=CC2O1
597 0.097560976 RKUNDFZDCKWDCS-UHFFFAOYSA-N Oc1cc2OC(CC(=O)c2c(c1)O)C1=CC=CC2C1O2
598 0.097560976 XEAFNPSSPJYAMZ-UHFFFAOYSA-N Oc1ccc(c(c1)O)c1coc2c(c1=O)cccc2
599 0.097560976 DPOFKPLFPSCPRH-UHFFFAOYSA-N Oc1ccc(cc1)C(=C)Oc1ccc(cc1C(=O)O)O
600 0.097560976 RIVLZSKNTVHDOI-UHFFFAOYSA-N ClC1=CC=CC(=C1)N1N=CC=C1C1=CC=CC=C1
601 0.097560976 GWMZPNFUTMPLFN-UHFFFAOYSA-N OC1=CC2(C(C(=C1)O)O2)C1CC(=O)c2c(O1)cccc2
602 0.097560976 JVEWVOQVOXHEQA-UHFFFAOYSA-N Cc1cc(O)c2C(=O)Oc3c(O)cc(O)cc3Cc2c1
603 0.097560976 SVCSXKYZVMWICW-UHFFFAOYSA-N ClC1=CC=CC=C1N1N=CC=C1C1=CC=CC=C1
604 0.097560976 HLLITIKYQCFXIB-UHFFFAOYSA-N COC1=Cc2c(C#C1)c(O)c1c(c2)cc(oc1=O)C
605 0.097560976 IULUKQNEDSGJEZ-UHFFFAOYSA-N O=C1OC2=CC=CC=C2C(=O)C1OC1=CC=CC=C1
606 0.097560976 IWDNFLSUWJTUGN-UHFFFAOYSA-N O=C(CC1=CC#CC(=O)O1)C=Cc1ccc(cc1)O
607 0.097560976 UVBOFXAKJFVDSU-UHFFFAOYSA-N Oc1ccccc1c1coc2c(c1=O)cccc2O
608 0.097560976 RWFVTKFZAOYEKY-UHFFFAOYSA-N Oc1ccc2c(c1)c(=O)c(co2)c1ccccc1O
609 0.097560976 NEVFGZJFGCTIKW-UHFFFAOYSA-N Oc1ccc(cc1)C1=COc2c(C1O)c(O)cc(c2)O
610 0.097560976 NJWJQMLMBXIOJW-CYBMUJFWSA-N Oc1cccc(c1)C2CC(=O)c3c(O)cc(O)cc3O2
611 0.097560976 HDCXKVZJUKRCKD-UHFFFAOYSA-N Oc1ccccc1C12OC1Oc1c(C2=O)cccc1
612 0.097560976 SCVAABBHICVULN-UHFFFAOYSA-N COC(=O)C1=CC2=C(OC1=O)C=CC1=CC=CC=C21
613 0.097560976 RMHBBSQVZXXKPW-UHFFFAOYSA-N O=c1c2ccccc2occ1C12C=CC=CC2(O1)O
614 0.097560976 UHGPAWZXGQQLQP-UHFFFAOYSA-N OC1=CC(=CC=C1)C1OC2=CC=CC=C2C(=O)C1=O
615 0.097560976 CZYNUKPCSYBXCE-UHFFFAOYSA-N OC1=CC(O)=C(C=C1)C1=CC(=O)C2=CC=CC=C2O1
616 0.097560976 NAIMYXZJCNXCQD-UHFFFAOYSA-N OC1=CC=CC(=C1O)C1=CC(=O)C2=CC=CC=C2O1
617 0.097560976 SZMQXDYEGKRZDG-UHFFFAOYSA-N OC1=CC=CC(=C1)C1=CC(=O)C2=C(O)C=CC=C2O1
618 0.097560976 JLZIIHMTTRXXIN-UHFFFAOYSA-N COC1=CC(O)=C(C=C1)C(=O)C1=C(C=CC=C1)C(O)=O
619 0.097560976 AXAHYIPXFJSRRG-UHFFFAOYSA-N OCc1c(oc2c1ccc(c2)O)c1ccc(cc1O)O
620 0.097560976 FAYNAMQMBONHIQ-UHFFFAOYSA-N CC(C)OC(=O)C1=CC(=CC(=C1)[N+]([O-])=O)[N+]([O-])=O
621 0.097560976 GFLUUILVTCCWAZ-UHFFFAOYSA-N OC1=C(C2C(C=C1)O2)c1coc2c(c1=O)cccc2
622 0.097560976 TVYUPDGMUPXJQJ-UHFFFAOYSA-N COC(=O)C1=C2C(=O)C3=CC=CC=C3OC2=CC=C1
623 0.097560976 RIUOIDJYVDPYCX-UHFFFAOYSA-N O=C1C(=COC2=CC=CC3C12O3)c1ccccc1O
624 0.097560976 HJVDXRLEZBWKAJ-UHFFFAOYSA-N OC1=C(C=CC2C1O2)c1coc2c(c1=O)cccc2
625 0.097560976 FQPHYDHTGQOOCI-UHFFFAOYSA-N O=C1CCCC(=O)C1SC1C(=O)CCCC1=O
626 0.097560976 YJPSZLNNWRGXQE-UHFFFAOYSA-N COC(=O)CNC(=O)C1=C(O)C(=CC=C1)[N+]([O-])=O
627 0.097560976 ACFDLHBDXXPXBY-UHFFFAOYSA-N COC(=O)C1(CCC1)S(=O)(=O)C1=CC=CC=C1
628 0.097560976 FADYYEHFGLVECU-UHFFFAOYSA-N OC(C1OC(=O)c2c1cccc2O)c1ccc(O)cc1
629 0.097560976 FADYYEHFGLVECU-UHFFFAOYSA-N OC(C1OC(=O)c2c1cccc2O)c1ccc(O)cc1
630 0.097560976 OHLHSMZHCJEDEW-UHFFFAOYSA-N Oc1ccc2c(c1)c(=O)cc(o2)C1=CC2C(C=C1)O2
631 0.097560976 KANYQXUKTRAVSJ-UHFFFAOYSA-N Oc1ccc2c(c1)c(=O)cc(o2)C1=CC=CC2C1O2
632 0.097560976 SNMNXSMGANXOKD-UHFFFAOYSA-N COC(=O)C1=CC=C(C=C1)C1=CC(O)=C(C=C1)C(O)=O
633 0.097560976 RAPNSRHAFQQDCS-UHFFFAOYSA-N Oc1cc(O)c2c(c1)c(C)c1c(c2O)c(=O)cc(o1)C
634 0.097560976 SAMXICDHDIXMNI-UHFFFAOYSA-N Cc1oc2cc3c(C)c(O)cc(c3c(c2c(=O)c1)O)O
635 0.097560976 QIYZJSYAVGHOLO-UHFFFAOYSA-N Cc1oc2cc3cc(O)c(c(c3c(c2c(=O)c1)O)O)C
636 0.097560976 PZTXTKXDTVELDB-UHFFFAOYSA-N OCC1=C(O)C2C(C=C1O)C(=O)c1c(C2=O)cccc1
637 0.097560976 DYLDBBWCSDTTER-UHFFFAOYSA-N Oc1cc(O)c2c(c1)oc1c(c2=O)c(C)cc(c1C)O
638 0.097560976 QZMVFQJNBGZELI-UHFFFAOYSA-N Oc1ccc2c(c1)c(=O)cc(o2)C12C=CC=CC2O1
639 0.097560976 HCOJOVFESULRKJ-UHFFFAOYSA-N Oc1cc(C)c2c(c1)oc1c(c2=O)c(O)cc(c1C)O
640 0.097560976 ZMZPJPDZTMYCEN-UHFFFAOYSA-N Oc1cc(C)c2c(c1)oc1c(c2=O)c(O)c(c(c1)O)C
641 0.097560976 ZSNAQKHFOTVTFV-UHFFFAOYSA-N OC1(OC2=CC=CC=C2C1=O)C(=O)C1=CC=CC=C1
642 0.097560976 QWHSBDNKLZCTSG-UHFFFAOYSA-N COc1c(O)cc(c2c1C(O)c1ccccc1C2=O)O
643 0.097560976 YYAUKYYGUAACSS-UHFFFAOYSA-N OC1=Cc2c(=O)cc(oc2C2C1O2)c1ccccc1
644 0.097560976 GKYSMQSRPZVJDA-UHFFFAOYSA-N OCc1cc(O)c2c(c1)Cc1c(C2=O)c(O)c(cc1)O
645 0.097560976 XYIWZDPHPVKUSX-UHFFFAOYSA-N COC1=C(O)CC(C2=C1C(=O)c1ccccc1C2=O)O
646 0.097560976 WFJYZLIPUMYMBA-UHFFFAOYSA-N OCc1cc2Cc3cc(O)cc(c3C(=O)c2c(c1)O)O
647 0.097560976 PDARGABQKPGBOI-UHFFFAOYSA-N COc1c(O)cc(c2c1C(=O)C1C=CC=CC1C2=O)O
648 0.097560976 SZNHYNKPDYXIAB-UHFFFAOYSA-N OCc1cc2Cc3c(O)ccc(c3C(=O)c2c(c1)O)O
649 0.097560976 IHXGEZMLHICXSS-UHFFFAOYSA-N OCc1cc(O)c2c(c1O)Cc1c(C2=O)c(O)ccc1
650 0.097560976 DLDJMJGNFMLVPS-UHFFFAOYSA-N OCc1cc2Cc3cccc(c3C(=O)c2c(c1O)O)O
651 0.097560976 ZEQFLUCNLABLNA-UHFFFAOYSA-N Cc1cc(CO)c2C(=O)c3c(O)cc(O)cc3Oc2c1
652 0.097560976 PZWOYYKOIIRBCH-UHFFFAOYSA-N OCc1cc2CC3=CC4OC4C(=C3C(=O)c2c(c1)O)O
653 0.097560976 OBJFDYDGKCPBNG-UHFFFAOYSA-N COc1cc(C)c2c(c1)c(=O)c1c(o2)cc(cc1O)O
654 0.097560976 DLSUSVSYIKKAMK-UHFFFAOYSA-N COc1ccc2c(c1C)c(=O)c1c(o2)cc(cc1O)O
655 0.097560976 HTJLWXDESHEUTR-UHFFFAOYSA-N COc1cc2c(cc1C)oc1c(c2=O)c(O)cc(c1)O
656 0.097560976 FFDAPCQFPMXOBT-UHFFFAOYSA-N Oc1cc(C)c(cc1C(=O)c1ccccc1C(=O)O)O
657 0.097560976 DWPRNIDKFQUJNI-UHFFFAOYSA-N COC(=O)C1=CC=C(C=C1)C1=CC(=CC(O)=C1)C(O)=O
658 0.097560976 FMUVRHSHNFVTAY-UHFFFAOYSA-N CC1=CC2=C(C(O)=C1)C(=O)C1C(=O)CC(O)C=C1C2=O
659 0.097560976 GTKATHVTDOTYMV-UHFFFAOYSA-N Oc1ccc(cc1)C2=COc3cccc(O)c3C2=O
660 0.097560976 ODFZMLIDHRHATG-KGLIPLIRSA-N OC1C(OC(=O)c2c(O)cc(O)cc12)c3ccccc3
661 0.097560976 FTVWIRXFELQLPI-CYBMUJFWSA-N Oc1ccc(cc1)C2CC(=O)c3c(O)cc(O)cc3O2
662 0.097560976 UUDVVRALFYSADU-UHFFFAOYSA-N Oc1ccc2C(=O)C(=O)C(Oc2c1)c1ccccc1
663 0.097560976 CGXUGSWOFRWGNX-UHFFFAOYSA-N Oc1ccc2c(c1)occ(c2=O)c1ccccc1O
664 0.095238095 UFWAVHNRNFNSTC-UHFFFAOYSA-N OC1=CC2C(C(=C1)O)C(=O)C(=CO2)c1ccc(cc1)O
665 0.095238095 IZZRBEHBSYIZOD-XCBZGROMSA-N OC1C(O)C(OC1CC(=O)O)N2C=CC(=O)NC2=O
666 0.095238095 LVPBRQIPMTXJPG-UHFFFAOYSA-N CNC(=S)N1CCSC1C1=CC=CC=C1O
667 0.095238095 URPWIUSDTRAECU-UHFFFAOYSA-N Oc1cc2OC(CC(=O)c2c(c1)O)C1=CC2C(C=C1)O2
668 0.095238095 YHXXCHVUPKCXGH-UHFFFAOYSA-N OC(CCl)=NCCCCCN=C(O)CCl
669 0.095238095 IVQHTVXRSHDTBE-UHFFFAOYSA-N CCOC(=O)C=CS(=O)(=O)C1=CC=C(C)C=C1
670 0.095238095 GTIVIYXQHDQTQZ-UHFFFAOYSA-N OCC(O)C=CCN1C=NC2=C(Cl)N=CN=C12
671 0.095238095 RJRXHGLIWPRUNX-UHFFFAOYSA-N OC1=CCC(=C2C(O)Oc3c(C2=O)ccc(c3)O)C=C1
672 0.095238095 GKIXLVBTAVQQEV-IAQOZEMSSA-N OC1=CC=CC2C1C(=O)O/C/2=Cc3ccc(O)c(O)c3
673 0.095238095 DLXWYYVRPICUON-UHFFFAOYSA-N CCS(=O)(=O)Oc1ccc2c(c1)C(C)(C)C(O2)O
674 0.095238095 DZZWWOUPWWKWBX-UHFFFAOYSA-N OC(=O)C1=CC(OC2=CC=C(OCC=O)C=C2)=CC=C1
675 0.095238095 YLRIWPRWQPHOAZ-UHFFFAOYSA-N Oc1ccc(cc1)C1OC(=O)C2=C(C1)C1OC1C=C2O
676 0.095238095 FSOAOTRTFDVYEX-UHFFFAOYSA-N O=C1C(=COC2(C1=CC=CC2O)O)c1ccccc1O
677 0.095238095 FREDTIIGSGHLKL-UHFFFAOYSA-N O=COc1cc(O)ccc1C(=O)Cc1ccc(cc1)O
678 0.095238095 UGOJHSZNPAXMLK-UHFFFAOYSA-N OC1=CC2C(C=C1)(O2)C1OC(=O)c2c(C1)cccc2O
679 0.095238095 CBFPSNGEACUOHA-UHFFFAOYSA-N OC1=CC2OC(=C(C(=O)C2C(=C1)O)O)c1ccccc1
680 0.093023256 ZBWGKVFLPHJOBA-UHFFFAOYSA-N CC1=CC(C(C(O)=O)C(=O)O1)C1=CC=CC=C1
681 0.093023256 RLUTZSRIRVQFON-UHFFFAOYSA-N COC(=COC(=O)C1=CC=CC=C1)C=CC=O
682 0.093023256 MHBSKDGOJXZCPM-UHFFFAOYSA-N OC1=CCC(=C2COc3c(C2=O)c(O)cc(c3)O)C=C1
683 0.093023256 OSUOJVMGNBOHSY-UHFFFAOYSA-N CCC1=C2CC(=O)C(=O)C=C2OC2=CC(O)=C(O)C=C12
684 0.093023256 HHFAUYYAKPPCCS-UHFFFAOYSA-N Oc1ccc2c(c1)OC(C(=C2)O)c1ccc(c(c1)O)O
685 0.093023256 HQFQGKODXXFQAM-UHFFFAOYSA-N C1CN(CCO1)SC1NC2=CC=CC=C2S1
686 0.093023256 QQGCRHKFDHSORV-UHFFFAOYSA-N CCC(=O)C(C)C(F)(F)C(F)(F)C(F)(F)F
687 0.090909091 OZOZLVSLTMWLPZ-UHFFFAOYSA-N CC(=O)CCC(=O)C1=CC=C(S1)C1OCCO1
688 0.090909091 QHXQOTWGWDYOHL-UHFFFAOYSA-N CN(C)C(=S)SCCC(=O)C1=CN=CC=C1
689 0.090909091 RTGHUURAUGGNCA-ZZXKWVIFSA-N OC1=CCC(C=C1)/C=C/c1cc(O)cc(=O)o1
690 0.090909091 FMMORPQQIYSWES-UHFFFAOYSA-N OC1=CC2C(C=C1)(O)OC(=CC2=O)c1ccc(cc1)O
691 0.090909091 PAEYKITZXSBHHN-UHFFFAOYSA-N OC1=CC=C(CC1)C=Cc1cc(O)cc(=O)o1
692 0.090909091 RRHWAWMKSZAIFO-UHFFFAOYSA-N CC1=CC(=C(CC=C)C(=O)O1)S(=O)(=O)CC=C
693 0.088888889 XTOQMDCHFVDCCL-UHFFFAOYSA-N ClP(=O)(N1CCOCC1)N1CCOCC1
694 0.088888889 UFYSKEQMKDHKOC-UHFFFAOYSA-N CC(=C)C(=O)OCCOC(=O)CC1=CSC=C1
695 0.088888889 FAHFHPIWIHUPCD-UHFFFAOYSA-N CC(=O)OC(CSCC1=CC=CC=C1)C(O)=O
696 0.088888889 ADKAGOBKFIZRIC-UHFFFAOYSA-N CC(=O)C1CC(=O)OC1c1cccc(c1)C(F)(F)F
697 0.088888889 XXLABZQBOVMNJO-GFCCVEGCSA-N CC(=O)c1ccc2OC(Cc2c1O)C(=C)C=O
698 0.088888889 XXLABZQBOVMNJO-LBPRGKRZSA-N CC(=O)c1ccc2OC(Cc2c1O)C(=C)C=O
699 0.088888889 ADKAGOBKFIZRIC-UHFFFAOYSA-N CC(=O)C1CC(=O)OC1c1cccc(c1)C(F)(F)F
700 0.086956522 OEMMIMDQMDSLLI-ZZXKWVIFSA-N OC1=CC(=O)OC(C1)/C=C/c1ccc(cc1)O
701 0.086956522 UQAOGBMIYVLQTP-UHFFFAOYSA-N Oc1ccc(cc1)C1=COC2C(C1=O)C=C(C(=C2)O)O
702 0.085106383 IYNHOYWQQZPEDN-UHFFFAOYSA-N OC(=O)CCCCCCC(=O)OP(=O)(O)O
703 0.085106383 CRFYFZBWJQCHBB-UHFFFAOYSA-N CC(=O)OCC(=O)OCCSC1=CC=CC=C1
704 0.083333333 NNBNHJVRPHCZOF-UHFFFAOYSA-N CC(=O)C(CCCCl)=CSC1=CC=CC=C1
705 0.083333333 QZBQJZPBSHHMIF-QPJJXVBHSA-N [H]\C(C(CC)OS(O)(=O)=O)=C(\[H])C1=CC=C(OC)C=C1
706 0.083333333 JDVZWTPIIYEVNT-UHFFFAOYSA-N CCCC(C(=O)OP(=O)(O)O)CCC(=O)O
707 0.083333333 DUXDHXOTAWOLFK-UHFFFAOYSA-N COC(=O)CC(SC1=CC=CC=C1)C(=O)OC
708 0.081632653 CYSVCETXGOUITH-UHFFFAOYSA-N COC(=O)C1=CC=C(SCCC(=O)CO)C=C1
709 0.081632653 GOQOSUKANLZOQD-SHYZEUOFSA-N CC(=O)NC1CON(C2CC(=O)OC2C(=O)O)C1=O
710 0.081632653 LGAMILCIMHCDPT-UHFFFAOYSA-N COC(=O)CC(C(=O)OC)P(=O)(OC)OC
711 0.08 ONEBKBCZTYKMTJ-UHFFFAOYSA-N CC(=O)SCC(=O)OCCOC1=CC=CC=C1
712 0.08 NEEBUNFZCWBRKZ-UHFFFAOYSA-N COC1C(O)CC(OC1CP(=O)(O)O)C(O)O
713 0.08 XEGPTIGXQNBXLY-UHFFFAOYSA-N CCOC(=O)C=C(C)SC1=CC(O)=CC=C1O
714 0.078431373 FHIODBUYVWQUDO-UHFFFAOYSA-N CSCCCCCC(=CC(=O)O)C(=O)O
715 0.076923077 DRGNJLFQGWJXME-UHFFFAOYSA-N COC1CC(OC(C1O)CP(=O)(O)O)C(O)O
716 0.075471698 UVKSAZHFFRRDQM-UHFFFAOYSA-N COC(C1CC(O)C(C(O1)CP(=O)(O)O)O)O
717 0.075471698 LZCLKEZPLDXCAG-UHFFFAOYSA-N CC#CCC(=O)C=C1C=CC2(O1)OC=CC2O
718 0.071428571 OGRBTMLSCNUUOZ-UHFFFAOYSA-N CCCCSC(=O)C(C(=O)OCC)C(F)(F)F
719 0.070175439 PMLOAZRRCQQDFG-UHFFFAOYSA-N CCCCC1=C([Se]C)C2C1CCCC2=O
720 0.066666667 NEEBKSHUBUDZFY-UHFFFAOYSA-N CCCCS(=O)CCOP(C)(=S)OCC
721 0.051282051 WGJXXTVCGMMXDN-UHFFFAOYSA-N C[PbH](C)C
722 0.048780488 WEHXAEGTVPWKDY-UHFFFAOYSA-N CC1=CC2=C(C(=C3C(=C2)C=C(C=C3O)OC)O)C(=O)O1
723 0.048780488 FWBPZAVSTQBRKT-UHFFFAOYSA-N COC1=CC2=C(OC3=CC(OC)=CC(O)=C3C2=O)C=C1
724 0.048780488 UUWOGANMKVBGHH-UHFFFAOYSA-N COC1=C(O)C=C2C=C(OC2=C1)C1=CC(O)=CC(O)=C1
725 0.048780488 QMXOFBXZEKTJIK-UHFFFAOYSA-N OC1=CC2=C(C=C1)C1(O)COC3=C(C=CC(O)=C3)C1O2
726 0.048780488 VRTGGIJPIYOHGT-UHFFFAOYSA-N OC1C(OC2=CC(O)=CC=C2C1=O)C1=CC=C(O)C=C1
727 0.048780488 NIUUFTCRUDJDHY-UHFFFAOYSA-N OC1=CC=C2C(=O)C(COC2=C1)C1=CC=C(O)C(O)=C1
728 0.048780488 GAGYTXTVUMXAOC-XVMARJQXSA-N OC[C@H]1O[C@@H](C[C@@H]1O)N1C=C(C(O)=O)C(O)=NC1=O
729 0.048780488 QXYNPHVSYYSNBL-UHFFFAOYSA-N OC1=CC2=C(C(O)=C1O)C(=O)C(CO2)C1=CC=CC=C1
730 0.048780488 UXOYVVPQIIPWOW-UHFFFAOYSA-N OC1=CC2=C(C=C1)C(=O)C(CC1=CC(O)=C(O)C=C1)O2
731 0.048780488 STYZEEPLURADAI-UHFFFAOYSA-N COC1=CC2=C(OC(=C2)C2=CC(O)=CC(O)=C2)C=C1O
732 0.048780488 ZSMOFGFLBCKTKA-DAFODLJHSA-N C1(O)=CC=C(C(=O)/C=C/C2C=C(O)C=C(O)C=2)C(O)=C1
733 0.048780488 ZWTDXYUDJYDHJR-QHHAFSJGSA-N C1(O)=CC=C(C(=O)/C=C/C2C=CC(O)=CC=2O)C(O)=C1
734 0.048780488 KNLLRZNGRRRPEW-UHFFFAOYSA-N NC1=NC2=NN(N=C2C(O)=N1)C1=CC(=CC=C1)C(O)=O
735 0.048780488 LYLFQLCLUXOFOL-UHFFFAOYSA-N CC1=C(C)[N+](CC(=O)C2=CC=CC=C2)=CS1
736 0.048780488 KOUAZSKCURTENM-ZFWWWQNUSA-N OC(C1Oc2cc(O)ccc2C1=O)c3ccc(O)cc3
737 0.048780488 FAONUQZIWJCFMJ-UHFFFAOYSA-N COc1cc(O)c2c3OC(=CC(=O)c3c(O)cc2c1)C
738 0.048780488 IDDJLWFUDAQMQK-XHDPSFHLSA-N COc1cc2C=CC(=O)Oc2c3C4C(OCC4=C)Oc13
739 0.048780488 KNAQBKDAHWGDBG-ZETCQYMHSA-N CC1OC(=Cc2cc3C(=O)C(=CC(=O)c3c(O)c12)O)C
740 0.048780488 GIIJGJLVDMQDQS-UHFFFAOYSA-N COc1cc2C(=O)c3c(OC)cccc3Oc2cc1O
741 0.048780488 VPFPRRFNKURUNF-UHFFFAOYSA-N COC1=CC(=O)c2c(O)c(C)c3cc(C)oc3c2C1=O
742 0.048780488 GLWFCJOUIQRVSV-DUXPYHPUSA-N COC1=CC(=O)OC(=C1)C=Cc2ccc3OCOc3c2
743 0.048780488 QSLRRPCBNMVEHD-UHFFFAOYSA-N COc1ccc2C(=O)c3c(O)cc(OC)cc3Oc2c1
744 0.048780488 BBTJEDKAAANBGV-UHFFFAOYSA-N COC1=CC(=O)c2c(O)c3COC(=Cc3cc2C1=O)C
745 0.048780488 KCAVPBLHZJMMLN-UHFFFAOYSA-N Cc1cc(O)cc2OC(=O)c3c(C)cc(O)cc3Oc12
746 0.048780488 UJYIYFMMZPFRGH-BQYQJAHWSA-N COC1=C(O)C(=O)C(=C(O)C1=O)C=Cc2ccccc2
747 0.048780488 MUKYVRVYBBYJSI-UHFFFAOYSA-N Oc1ccc2c(OCC(=O)Cc3cc(O)c(O)cc23)c1
748 0.048780488 OVSYWZXDPOVKQU-AWEZNQCLSA-N Oc1ccc2C(=O)CC(Oc2c1)c3cc(O)cc(O)c3
749 0.048780488 IVNMXDMMZVLIRJ-UHFFFAOYSA-N COc1cc(O)c2C(=O)c3cccc(OC)c3Oc2c1
750 0.048780488 PELMMCMFWVEXMP-UHFFFAOYSA-N COc1cc2c3C(=O)C=C(C)C(=O)c3oc2c(C)c1O
751 0.048780488 LLVQPFGOXOWCAA-UHFFFAOYSA-N Cc1cc(O)c2C(=O)c3c(O)cccc3OCc2c1O
752 0.048780488 SBGFLPXOFOPKEY-UHFFFAOYSA-N COc1ccc2Oc3c(O)cccc3C(=O)c2c1OC
753 0.048780488 PAWPPMMKSKJGQV-UHFFFAOYSA-N COc1cc(OC)c2C(=O)c3cccc(O)c3Oc2c1
754 0.048780488 ZKIRVBNLJKGIEM-XYJRDEOASA-N OC1C2OC(=O)C=CC2OC1c3ccccc3
755 0.048780488 PFOKGIAXVOOEFR-KBPBESRZSA-N OC1C(OC(=O)c2c(O)cccc12)c3ccc(O)cc3
756 0.048780488 SNBQFXGZSPRJLG-UHFFFAOYSA-N COc1ccc(O)c2C(=O)c3c(O)cc(C)cc3Oc12
757 0.048780488 HQBGZDWOMDYFLH-UHTWSYAYSA-N OC1CC2(OC1c3ccccc3)OC(=O)C=C2
758 0.048780488 PIGYJVNDGBCMES-UHFFFAOYSA-N COc1ccc2Oc3ccc(O)c(OC)c3C(=O)c2c1
759 0.048780488 KKJJJQYZPYOLJU-UHFFFAOYSA-N COc1cc2C(=O)c3cccc(O)c3c2c(OC)c1O
760 0.048780488 WBOWBLGZAXVREM-GFCCVEGCSA-N Oc1ccc(C2COc3cc(O)ccc3C2=O)c(O)c1
761 0.048780488 WBOWBLGZAXVREM-LBPRGKRZSA-N Oc1ccc(C2COc3cc(O)ccc3C2=O)c(O)c1
762 0.048780488 ZGMMIWHFZWXNPT-LLVKDONJSA-N CC(=C)C1CC2=C(O1)C(=O)c3cc(O)cc(O)c3C2=O
763 0.048780488 KLKFLNXANXGSIT-UHFFFAOYSA-N COc1cc(O)cc2cc3OC(=CC(=O)c3c(O)c12)C
764 0.048780488 JFLLKYHNNPFCDZ-UHFFFAOYSA-N COc1cc2C(=O)c3c(O)cccc3c2c(OC)c1O
765 0.048780488 WUUDTDARGCSROI-UHFFFAOYSA-N COc1cc(O)c2Oc3ccccc3C(=O)c2c1OC
766 0.048780488 QQWCJIAJCYGAIK-UHFFFAOYSA-N COc1cc(O)c2C(=O)c3c(O)cc(C)cc3Oc2c1
767 0.048780488 JBQATDIMBVLPRB-HNNXBMFYSA-N Oc1ccc(C2CC(=O)c3ccc(O)cc3O2)c(O)c1
768 0.048780488 BQJUODDGBIJUDP-UHFFFAOYSA-N COc1cc2Oc3ccccc3C(=O)c2c(O)c1OC
769 0.048780488 QMPXYDINRZVJEF-UHFFFAOYSA-N COc1cc2C(=O)c3cccc(OC)c3Oc2cc1O
770 0.048780488 GETQTNBHCOEYQQ-UHFFFAOYSA-N COc1cc(O)c2C(=O)C3=C(C=C(C)OC3)C(=O)c2c1
771 0.048780488 UIKVQKMDLQHSKA-UHFFFAOYSA-N COc1cc(O)c2C(=O)c3c(C)cc(O)cc3Oc2c1
772 0.048780488 TUUVLTOEZCKTEF-UHFFFAOYSA-N Oc1ccc(COCc2oc(C=O)cc2)cc1
773 0.048780488 GYHVMSCUKRSHOT-UHFFFAOYSA-N COc1c(O)c(O)cc2ccc3cc(O)c(O)cc3c12
774 0.048780488 PYHOZWMBHAHINP-UHFFFAOYSA-N COc1ccc(OC)c(c1)C2=CC(=O)C=CO2
775 0.048780488 ZKIRVBNLJKGIEM-JHEVNIALSA-N O[C@H]1[C@H]2OC(=O)C=C[C@H]2O[C@@H]1c3ccccc3
776 0.048780488 NIJFHIUXCLUPEI-UHFFFAOYSA-N COc1ccc(C2=CC(=O)C=CO2)c(OC)c1
777 0.048780488 UJYIYFMMZPFRGH-UHFFFAOYSA-N COC1=C(O)C(=O)C(=C(O)C1=O)C=Cc2ccccc2
778 0.048780488 YRCPSEQLYMRLGA-UHFFFAOYSA-N COc1cc2Oc3cccc(O)c3C(=O)c2cc1OC
779 0.048780488 GLWFCJOUIQRVSV-UHFFFAOYSA-N COC1=CC(=O)OC(=C1)C=Cc2ccc3OCOc3c2
780 0.048780488 LMYZUFUIQDXQGQ-UHFFFAOYSA-N COc1cc2Oc3cccc(O)c3C(=O)c2cc1CO
781 0.048780488 AYMYWHCQALZEGT-UHFFFAOYSA-N Oc1ccc(C(=O)C=Cc2ccc(O)c(O)c2)c(O)c1
782 0.048780488 MFIBJICNTUTPCP-UHFFFAOYSA-N COC1=CC(=O)c2c(C)cc(OC)c3C(=O)OC=C1c23
783 0.048780488 ZWTDXYUDJYDHJR-UHFFFAOYSA-N Oc1ccc(C=CC(=O)c2ccc(O)cc2O)c(O)c1
784 0.048780488 ZYEBGWMOHDXQFR-ZIAGYGMSSA-N CC(=C)C1OC2=C(C1O)C(=O)c3cccc(O)c3C2=O
785 0.048780488 RSABMIGWZWDNGC-UHFFFAOYSA-N COc1ccc2Oc3cc(O)ccc3C(=O)c2c1OC
786 0.048780488 UQQQVEQHJMECFI-UHFFFAOYSA-N CC1=C2OC(C)(C)c3cc(O)c(C=O)c(C(=O)C1=O)c23
787 0.048780488 XYDMKISPXKYQOC-UHFFFAOYSA-N COc1cc(OC)c2Oc3ccccc3C(=O)c2c1O
788 0.048780488 HKUHOPQRJKPJCJ-OAHLLOKOSA-N OC1=Cc2c(O)cc(O)cc2OC1c3ccc(O)cc3
789 0.048780488 ZFHSXUGNKPSLIN-UHFFFAOYSA-N COc1cc(O)c2C(=O)c3occ(C)c3C(=O)c2c1C
790 0.048780488 QRZSRGUYEIXKQV-UHFFFAOYSA-N COc1c(O)cc2C(=O)c3ccccc3Oc2c1OC
791 0.048780488 QMXOFBXZEKTJIK-GJZGRUSLSA-N Oc1ccc2C3Oc4cc(O)ccc4C3(O)COc2c1
792 0.048780488 GBFMELJNPSCLBJ-UHFFFAOYSA-N COc1cccc2Oc3ccc(O)c(OC)c3C(=O)c12
793 0.048780488 XXIZLPNTFMKYIO-UHFFFAOYSA-N CN(C)c1nsc(n1)C(=O)c2c[nH]c3ccccc23
794 0.048780488 GPLUNIIWKODZMV-UHFFFAOYSA-N COc1ccc2C(=O)c3c(O)cccc3Oc2c1OC
795 0.048780488 VAKDQBBNYBAGIB-ZDUSSCGKSA-N CC1=CC(=O)C(O)(Cc2ccc(O)cc2)C1=O
796 0.048780488 ABASMEPIPZTIFP-UHFFFAOYSA-N COc1cc(CO)cc2Oc3ccc(O)cc3C(=O)c12
797 0.048780488 SRSMIPIWBAUBCJ-CQSZACIVSA-N CC1(C)OC1Oc2c3OC(=O)C=Cc3cc4ccoc24
798 0.048780488 AJSIQUDZIDRLOT-UHFFFAOYSA-N COc1ccc2Oc3ccc(O)cc3C(=O)c2c1OC
799 0.048780488 RQDGXYMBVTZQNF-CYBMUJFWSA-N Oc1ccc(cc1O)C2Cc3cccc(O)c3C(=O)O2
800 0.048780488 WMAITHDYVBQITD-CYBMUJFWSA-N Oc1ccc(cc1)C2Cc3cc(O)cc(O)c3C(=O)O2
801 0.048780488 KJOUKFLQGCLIOG-UHFFFAOYSA-N COc1cc2oc(cc2cc1O)c3ccc(O)cc3O
802 0.048780488 UBBDIKICSBDKSO-UHFFFAOYSA-N COc1c(O)cc(C)c2c1OC(=O)c3c(O)cccc23
803 0.048780488 GDGXTTKANLCGOL-UHFFFAOYSA-N COc1ccc2Oc3cccc(O)c3C(=O)c2c1OC
804 0.048780488 DQAQTPIWHUEPAU-UHFFFAOYSA-N COc1cc2C(=O)c3ccccc3Oc2c(OC)c1O
805 0.048780488 LMPLCDBTXJVFFT-UHFFFAOYSA-N COc1cc(O)cc2cc(O)c3C(=O)C=C(C)Oc3c12
806 0.048780488 IBSCKEWUTXBPBJ-UHFFFAOYSA-N COc1ccc2C(=O)c3ccc(O)c(OC)c3Oc2c1
807 0.048780488 LCSDQFNUYFTXMT-UHFFFAOYSA-N COc1cc(O)c2C(=O)Oc3cc(O)cc(C)c3c2c1
808 0.048780488 UKGVAZCDAQXEKX-OAHLLOKOSA-N Oc1ccc(CC2(O)Oc3cc(O)ccc3C2=O)cc1
809 0.048780488 HWDHDJJDOUMUHF-UHFFFAOYSA-N COc1cc2C(=O)c3ccccc3Oc2c(O)c1OC
810 0.048780488 YLTBDVNPYOUKFQ-UHFFFAOYSA-N COc1c(O)ccc2oc(cc12)c3cc(O)cc(O)c3
811 0.048780488 CKYGOGYVHOYYGY-UHFFFAOYSA-N COc1c(O)cc2Oc3ccccc3C(=O)c2c1OC
812 0.048780488 GXYAMNOTRYIKEU-UHFFFAOYSA-N OC1=CC(O)C(C(=C1)O)C(=O)c1ccccc1
813 0.048780488 CWILYNRKQDMVDV-UHFFFAOYSA-N OC1C=CC=CC1C(=O)c1ccc(cc1O)O
814 0.048780488 DKXTVZICLNBGDZ-UHFFFAOYSA-N CCS(=O)(=O)Oc1cc2c(cc1O)OCC2(C)C
815 0.048780488 PFNDVGYWIWDYOX-UHFFFAOYSA-N CCS(=O)(=O)Oc1ccc2c(c1O)C(C)(C)CO2
816 0.048780488 YWWPZLSDBPJGPY-UHFFFAOYSA-N CCS(=O)(=O)Oc1cc(O)c2c(c1)C(C)(C)CO2
817 0.048780488 RNMBWLKDHWAGFO-UHFFFAOYSA-N OCC1(C)COc2c1cc(cc2)OS(=O)(=O)CC
818 0.048780488 FYVWBEUMDIMWBD-UHFFFAOYSA-N CC(S(=O)(=O)Oc1ccc2c(c1)C(C)(C)CO2)O
819 0.048780488 CTFSYPDHTGVXQX-UHFFFAOYSA-N OCCS(=O)(=O)Oc1ccc2c(c1)C(C)(C)CO2
820 0.048780488 YFWTYSXKFQLLBY-UHFFFAOYSA-N OC(=O)CCc1cc2ccc(cc2cc1O)O
821 0.048780488 AAOIEXXBQYIPRF-UHFFFAOYSA-N OC(=O)CCc1ccc2c(c1O)ccc(c2)O
822 0.048780488 ZIJLTTDWFKFBFW-UHFFFAOYSA-N OC(=O)C(Cc1ccc2c(c1)ccc(c2)O)O
823 0.048780488 OVDJHJXKFKIXFJ-UHFFFAOYSA-N CCS(=O)(=O)OC1=CC=C2C3(C1O3)C(C)(C)CO2
824 0.048780488 ZBQFOJVAASVWLU-UHFFFAOYSA-N OC(=O)CCC12C=Cc3c(C2O1)ccc(c3)O
825 0.048780488 DPZHJCGJEIARPO-UHFFFAOYSA-N OC(=O)CCOc1ccc2c(c1)ccc(c2)O
826 0.048780488 WYRUQVSZDXCVSS-UHFFFAOYSA-N Oc1ccc(cc1)C1=C(O)C(c2c(O1)ccc(c2)O)O
827 0.048780488 XOWQDAFVOHWOMU-UHFFFAOYSA-N OC1=Cc2c(CC1)oc(c(c2=O)O)c1ccc(cc1)O
828 0.048780488 USESHKLKYWTJSF-UHFFFAOYSA-N OC1C=Cc2c(C1)c(=O)c(c(o2)c1ccc(cc1)O)O
829 0.048780488 RSDXZWWDOUFSPI-UHFFFAOYSA-N Oc1ccc(cc1)C1Oc2ccc(cc2C(=O)C1O)O
830 0.048780488 ZXBWJFPEAJWLRP-UHFFFAOYSA-N OC1=CCC(C=C1)c1oc2ccc(cc2c(=O)c1O)O
831 0.048780488 WJGHKFJMJKKTCW-UHFFFAOYSA-N OC1=CC=C(CC1)c1oc2ccc(cc2c(=O)c1O)O
832 0.048780488 BTZBXEIERJCUAF-UHFFFAOYSA-N OC1CC=C(C=C1)c1oc2ccc(cc2c(=O)c1O)O
833 0.048780488 GSDVJZUVYUNYJM-UHFFFAOYSA-N COc1cc(O)c2c(c1C)oc1c(c2=O)cc(cc1)O
834 0.048780488 BWHRFGRULMEWSM-UHFFFAOYSA-N COc1cc2oc3ccc(cc3c(=O)c2c(c1C)O)O
835 0.048780488 AKHIWMMZYTUQOE-UHFFFAOYSA-N COc1cc(OC)cc2c1c(=O)c1c(o2)ccc(c1)O
836 0.048780488 YATSODWDZQBAOQ-UHFFFAOYSA-N COc1cc(O)c2c(c1)oc1c(c2=O)c(C)c(cc1)O
837 0.048780488 SVHIVNTWGJOGKZ-UHFFFAOYSA-N COc1cc(O)c2c(c1)oc1c(c2=O)cc(cc1C)O
838 0.048780488 LJCUXFIJIXLKIO-UHFFFAOYSA-N COc1cc(O)c2c(c1)oc1c(c2=O)cc(c(c1)C)O
839 0.048780488 XCILFXNAMITKHJ-UHFFFAOYSA-N Oc1ccc(cc1)C(=CC(=O)c1ccc(cc1O)O)O
840 0.048780488 FONFCQIMWXVKJQ-UHFFFAOYSA-N Oc1ccc(cc1)C1(O)CC(=O)c2c(O1)cc(cc2)O
841 0.048780488 NAHYEEOFNNYOKC-UHFFFAOYSA-N OC1=CC2(C(C=C1)C(=O)C=C(O2)c1ccc(cc1)O)O
842 0.048780488 NPIWOLQBGSIJFZ-UHFFFAOYSA-N OC1C=CC=C2C1(O)C(=O)C1C2(O)C=CC=C1
843 0.048780488 PFFUOLIRNPSONM-UHFFFAOYSA-N OC1C=C(C=CC1(O)O)C(=O)c1ccccc1
844 0.048780488 CUHBTGPENJNJID-UHFFFAOYSA-N OC1=CC(C(C=C1)(O)C(=O)c1ccccc1)O
845 0.048780488 ZJWJLJDUMQFXBL-UHFFFAOYSA-N OC1C(=CC=C(C1O)O)C(=O)c1ccccc1
846 0.048780488 VFFPSCXVLXJYEJ-UHFFFAOYSA-N Oc1cc2OC(C3Oc(c1)c2C3)c1ccc(c(c1)O)O
847 0.048780488 NZNRAYGXKMVSLK-UHFFFAOYSA-N Oc1cc(O)c2c(c1)c1c(oc2=O)cc(c(c1C)C)O
848 0.048780488 MWZMYJGIVZWLDZ-UHFFFAOYSA-N Oc1cc(O)c2c(c1)c1c(C)cc(c(c1oc2=O)C)O
849 0.048780488 QZFVONBZJLCMSV-UHFFFAOYSA-N Oc1cc(C)c2c(c1)oc(=O)c1c2cc(O)c(c1O)C
850 0.048780488 COEFUPWAXAOESB-UHFFFAOYSA-N Oc1cc(C)c2c(c1)oc(=O)c1c2c(C)c(O)cc1O
851 0.048780488 FLPWZLWQEISVJM-UHFFFAOYSA-N COc1cc(C)c2c(c1)oc(=O)c1c2cc(O)cc1O
852 0.048780488 DKFCBHUWRMLRQT-UHFFFAOYSA-N COc1cc(O)cc2c1c(=O)oc1c2c(C)cc(c1)O
853 0.048780488 CCDCMKXLGUOTLH-UHFFFAOYSA-N OC1C(OC2=CC#CC(=C2C1O)O)c1ccc(cc1)O
854 0.048780488 QTIBJIJAGAXYTP-UHFFFAOYSA-N COc1cc(O)c2c(c1C)oc1c(c2=O)cccc1O
855 0.048780488 WRNGUWAGBFCIRM-UHFFFAOYSA-N COc1cc2oc3c(O)cccc3c(=O)c2c(c1C)O
856 0.048780488 JUDLZSQDBVPZPO-UHFFFAOYSA-N COc1cc(O)c2c(c1)oc1c(c2=O)c(C)ccc1O
857 0.048780488 OSBAFZICCUAFAK-UHFFFAOYSA-N COc1cc(O)c2c(c1)oc1c(c2=O)ccc(c1O)C
858 0.048780488 QHDZYTNSHAPZRV-UHFFFAOYSA-N COc1cc(O)c2c(c1)oc1c(c2=O)cc(cc1O)C
859 0.048780488 UYXBIIQNPNFUPZ-UHFFFAOYSA-N OC1C(OC2=C(C1O)C=CC#C2)c1ccc(c(c1)O)O
860 0.048780488 VXTMWESDOYQFJN-UHFFFAOYSA-N OC1C(Oc2c(C1O)ccc(c2)O)C1=CC=C(C#C1)O
861 0.048780488 JDIOJQPZZRGRPH-UHFFFAOYSA-N OC1=CC(=CC#C1)C1Oc2cc(O)ccc2C(C1O)O
862 0.048780488 ZULWQQMZSUOOMZ-UHFFFAOYSA-N COc1ccc2c(c1O)C(=O)C1C(C2=O)(O)C=CC=C1
863 0.048780488 KILDZUAXWYZRRD-UHFFFAOYSA-N COC1=C(O)C2C(C=C1)(O)C(=O)c1c(C2=O)cccc1
864 0.048780488 PUAXINNJXRHQIQ-UHFFFAOYSA-N COc1ccc2c(c1O)C(=O)C1(C(C2=O)C=CC=C1)O
865 0.048780488 PCRRIOIFJHBSPM-UHFFFAOYSA-N COC1=C(O)C2(C(C=C1)C(=O)c1c(C2=O)cccc1)O
866 0.048780488 UDSDNHVVRAGRCI-UHFFFAOYSA-N OC1c2oc(cc(=O)c2C=CC1(O)O)c1ccccc1
867 0.048780488 OKONOZUVVNHBGF-UHFFFAOYSA-N OC1=Cc2oc(cc(=O)c2C(C1O)O)c1ccccc1
868 0.048780488 BMCWSLJAVQKHOG-UHFFFAOYSA-N O=C1C=C(OC2(C1(O)C=CC(=C2)O)O)c1ccccc1
869 0.048780488 BKCQWDBZSOCGPU-UHFFFAOYSA-N OC1C=CC=C(C1O)c1cc(=O)c2c(o1)cc(cc2)O
870 0.048780488 MLHQETLQYRLDJV-UHFFFAOYSA-N OC1C=CC(=CC1O)c1cc(=O)c2c(o1)cc(cc2)O
871 0.048780488 IHUQHVGOGLPMQR-UHFFFAOYSA-N Oc1ccc2c(c1)OC1(C(C2=O)O1)c1ccccc1
872 0.048780488 AXBUSCXEEDUREY-UHFFFAOYSA-N O=Cc1cc(=O)c2c(o1)c1C=CC(Oc1cc2O)(C)C
873 0.048780488 ZKIRVBNLJKGIEM-UHFFFAOYSA-N O=C1C=CC2C(O1)C(O)C(O2)c1ccccc1
874 0.048780488 NUQRKAGDELAJOD-UHFFFAOYSA-N O=C1CC=C2C(O1)C(O)C(O2)c1ccccc1
875 0.048780488 KKQBRDMSEJFOCQ-UHFFFAOYSA-N Oc1ccc(cc1)C1OC1C(=O)c1ccc(cc1O)O
876 0.048780488 PAIPTZXOHCWJHI-GQCTYLIASA-N OC1=CC2C(C=C1)(O2)/C=C/C(=O)c1ccc(cc1O)O
877 0.048780488 NFBINUMIJCIRES-UHFFFAOYSA-N Oc1ccc(c(c1)O)C(=O)C=CC1=CC2C(C=C1)(O2)O
878 0.048780488 LHVYEQNGRZIESJ-UHFFFAOYSA-N O=CC(c1ccccc1)Oc1cc(O)cc(c1C=O)O
879 0.048780488 MZGOUYZMNXVUGZ-UHFFFAOYSA-N OC1=CC2=C(C#C1)C(O)CC(O2)c1ccc(c(c1)O)O
880 0.048780488 LWWIPMIREDMZGC-UHFFFAOYSA-N OC1CC(OC2=C1C(=CC#C2)O)c1ccc(c(c1)O)O
881 0.048780488 JFABLICEOUFOOS-UHFFFAOYSA-N Cc1cc(O)c2c(c1)C(=O)c1c(C2O)c(O)cc(c1)O
882 0.048780488 RHWQYJGDFOCGAJ-UHFFFAOYSA-N Cc1cc(O)c2c(c1)C(O)c1c(C2=O)c(O)cc(c1)O
883 0.048780488 KOZOMFYXKMJYAY-UHFFFAOYSA-N CC1C=C(O)C2=C(C1)C(=O)c1c(C2=O)c(O)cc(c1)O
884 0.048780488 BFHDUHKLHNIRFV-UHFFFAOYSA-N CC1=CC2C(C(=C1)O)C(=O)c1c(C2=O)cc(cc1O)O
885 0.048780488 AYLVEXOOPUMLQH-UHFFFAOYSA-N OC1=CC2C(C(=C1)O)C(=O)c1c(C2=O)cc(cc1O)C
886 0.048780488 BKJVXYZLHNBKAO-UHFFFAOYSA-N Oc1ccc(cc1)C1C#Cc2c(O1)cc(cc2O)O
887 0.048780488 BOUWZAZSDFIEMN-UHFFFAOYSA-N OC1=Cc2occ(c(=O)c2C(C1O)O)c1ccccc1
888 0.048780488 FKBMVLGXEZUVNN-UHFFFAOYSA-N O=c1c(coc2c1C=CC(C2O)(O)O)c1ccccc1
889 0.048780488 XJDAWTJBPBXKNG-UHFFFAOYSA-N OC1=CC2(C(C=C1)(O)C(=O)C(=CO2)c1ccccc1)O
890 0.048780488 LNVBOJMNNAPARJ-UHFFFAOYSA-N OC1C=CC=C(C1O)c1coc2c(c1=O)ccc(c2)O
891 0.048780488 ZASNJQYFMUXUSX-UHFFFAOYSA-N OC1C=CC(=CC1O)c1coc2c(c1=O)ccc(c2)O
892 0.048780488 YCHRFPGVGGTUIC-UHFFFAOYSA-N Oc1ccc2c(c1)OC1C(C2=O)(O1)c1ccccc1
893 0.048780488 QKRLLSAXLWOXDR-UHFFFAOYSA-N OC1=CC23C(C(=C1)O)(O3)C(=O)CC(O2)c1ccccc1
894 0.048780488 QMALRXQXNONYBS-UHFFFAOYSA-N OC1=CC2=C(C3(C1O3)O)C(=O)CC(O2)c1ccccc1
895 0.048780488 JRHJRBQYRRUBNT-UHFFFAOYSA-N O=C1CC(OC2=C1C(=CC1(C2O1)O)O)c1ccccc1
896 0.048780488 SBWZKWHYGNEFKZ-UHFFFAOYSA-N Oc1cc2OC(COC(=O)c2c(c1)O)c1ccccc1
897 0.048780488 DACRHIMRCBOMFZ-UHFFFAOYSA-N O=C1CC(Oc2c(O1)c(O)cc(c2)O)c1ccccc1
898 0.048780488 ZJJKIEIVGCTHDH-UHFFFAOYSA-N O=CC(C(=O)c1ccc(cc1O)O)c1ccc(cc1)O
899 0.048780488 MQLKAPDDQVYWQQ-UHFFFAOYSA-N OC=C(C(=O)c1ccc(cc1O)O)c1ccc(cc1)O
900 0.048780488 IFDDUHJRMAPVSR-UHFFFAOYSA-N OC1Oc2cc(O)ccc2C(=O)C1C1=CC#CC=C1
901 0.048780488 PHWDIJUSLHWBHF-UHFFFAOYSA-N Oc1ccc2c(c1)OC(=Cc1ccc(c(c1)O)O)C2O
902 0.048780488 PAHHACAVIUPLNC-UHFFFAOYSA-N OC1=CC=C(CC1)C(=O)Oc1ccc(cc1)O
903 0.048780488 DKMTVWTVQGPCBF-UHFFFAOYSA-N OC1CC=C(C=C1)C(=O)Oc1ccc(cc1)O
904 0.048780488 LOXAUKGQYKPLJV-UHFFFAOYSA-N COc1c2c(O)cc(cc2cc2c1c(=O)cc(o2)C)O
905 0.048780488 HGWOBKZOMOFIGD-UHFFFAOYSA-N COc1cc(O)cc2c1c(=O)c1c(o2)cc(cc1C)O
906 0.048780488 ZMLZVCTWEJXFHB-UHFFFAOYSA-N COc1c(O)cc(c2c1C(=O)c1ccccc1C2O)O
907 0.048780488 UWHAZVLLNRCGCG-UHFFFAOYSA-N COC1C(O)C=C(C2=C1C(=O)c1ccccc1C2=O)O
908 0.048780488 AFKMPWNQHGXMPJ-UHFFFAOYSA-N COC1=C(O)C=C(C2C1C(=O)c1c(C2=O)cccc1)O
909 0.048780488 MZOJUOQHUOWEOA-UHFFFAOYSA-N COc1c(O)cc(c2c1C(=O)C1=C(C2=O)C=CCC1)O
910 0.048780488 XGXGSZVKEGDVDS-UHFFFAOYSA-N COc1c(O)cc(c2c1C(=O)C1=C(C2=O)CCC=C1)O
911 0.048780488 KXPGLPJSTFHEPL-UHFFFAOYSA-N COc1ccc2c(c1)c(=O)c1c(o2)c(C)c(cc1O)O
912 0.048780488 OGEZURMBPZAJFW-UHFFFAOYSA-N COc1ccc2c(c1)c(=O)c1c(o2)cc(c(c1O)C)O
913 0.048780488 FJLOWLRMLLBXAU-UHFFFAOYSA-N COc1cc(O)cc2c1c(=O)c1c(o2)ccc(c1)OC
914 0.048780488 PHEYIKGBNLGMMB-UHFFFAOYSA-N CC1=C(O)C2C(C(=C1)O)(O)C(=O)c1c(C2=O)cccc1
915 0.048780488 WQCMGHNFWOJISP-UHFFFAOYSA-N OC1=CC(=C(C2(C1C(=O)c1ccccc1C2=O)O)O)C
916 0.048780488 RGMZJZSAFFRIIJ-UHFFFAOYSA-N OC1=Cc2occ(c(=O)c2CC1O)c1ccc(cc1)O
917 0.048780488 QVDOHHLPEPUASJ-UHFFFAOYSA-N OC1=Cc2c(CC1O)occ(c2=O)c1ccc(cc1)O
918 0.048780488 UWORRMUDXUHVEM-UHFFFAOYSA-N OC1=CC=C(CC1)c1coc2c(c1=O)cc(c(c2)O)O
919 0.048780488 OTZTWKMXOGDNOT-UHFFFAOYSA-N OC1CC=C(C=C1)c1coc2c(c1=O)cc(c(c2)O)O
920 0.048780488 JTYMCCLNBYLKKR-UHFFFAOYSA-N Oc1ccc2c(c1)OC=C(C2O)c1ccc(cc1O)O
921 0.048780488 OBZPRTFNXFOVPP-UHFFFAOYSA-N OC1=CCC(C(=C1)O)c1coc2c(c1=O)ccc(c2)O
922 0.048780488 NJIHXJWYAJVPRJ-UHFFFAOYSA-N OC1=CC=C(C(C1)O)c1coc2c(c1=O)ccc(c2)O
923 0.048780488 DOZGXZVMXOJBBX-UHFFFAOYSA-N OC1CC=C(C(=C1)O)c1coc2c(c1=O)ccc(c2)O
924 0.048780488 JIUGVAOHBRNAAI-UHFFFAOYSA-N OC1=Cc2c(CC1)c(=O)c(co2)c1ccc(cc1O)O
925 0.048780488 MEOCLEWBUSCFHG-UHFFFAOYSA-N OC1C=Cc2c(C1)occ(c2=O)c1ccc(cc1O)O
926 0.048780488 VHJYFHPHGDRQST-UHFFFAOYSA-N OC(C(c1cccc2c1cccc2)C(=O)O)O
927 0.048780488 MEWBSFDDMNNCCQ-UHFFFAOYSA-N OC1C=CC(=C(C1O)c1coc2c(c1=O)cccc2)O
928 0.048780488 ZOCAUIILQSESPM-UHFFFAOYSA-N OC1C=CC(=C(C1O)O)c1coc2c(c1=O)cccc2
929 0.048780488 ZHPWZDGJDYWWKS-UHFFFAOYSA-N O=c1c2ccccc2occ1C1(O)C=CC=CC1(O)O
930 0.048780488 CVEXPHPVWMUFLQ-UHFFFAOYSA-N OC1C=CC=C2C1(O)C(=O)C(=CO2)c1ccccc1O
931 0.048780488 CYYLOAJNSGSXTH-UHFFFAOYSA-N OC1C=c2occ(c(=O)c2=CC1O)c1ccccc1O
932 0.048780488 UAVBCNFMKOALPO-UHFFFAOYSA-N OC1C=CC=C(C1O)c1cc(=O)c2c(o1)ccc(c2)O
933 0.048780488 FNCCSRPFBLEXMV-UHFFFAOYSA-N OC1C=CC(=CC1O)c1cc(=O)c2c(o1)ccc(c2)O
934 0.048780488 UOKOMZWUZQOANC-UHFFFAOYSA-N O=c1cc(oc2c1C(O)C(C=C2)(O)O)c1ccccc1
935 0.048780488 JOMJLWAKSBKBAO-UHFFFAOYSA-N OC1=CC2(C(C=C1)(O)OC(=CC2=O)c1ccccc1)O
936 0.048780488 XBVUXHPTERZVKK-UHFFFAOYSA-N OC1=Cc2c(=O)cc(oc2C(C1O)O)c1ccccc1
937 0.048780488 QROABOFWNWGIAB-UHFFFAOYSA-N O=C1C(=COC23C1=CC=CC3O2)c1ccccc1O
938 0.048780488 HMNBBKFGRVJMLA-UHFFFAOYSA-N Oc1ccc2c(c1)C(=O)C1C(O2)(O1)c1ccccc1
939 0.048780488 KSIDVJUWDWSXPU-UHFFFAOYSA-N Cc1ccc2c(c1)C(=O)C(=C(C2O)C(=O)O)C
940 0.048780488 VHESVJYJVXHWRP-UHFFFAOYSA-N NC(=O)C(c1ccc2c(c1)[nH]c1c2cc(cc1)Cl)C
941 0.048780488 HVVCCXJSNWISQQ-UHFFFAOYSA-N OC1C=CC2C(C1O)(O)c1ccccc1C2=O
942 0.048780488 ZKLNJURDHJRKBZ-UHFFFAOYSA-N OC1=C(O)c2c(CC1O)oc(cc2=O)c1ccccc1
943 0.048780488 MDARWWXNVGDUAX-UHFFFAOYSA-N Oc1cc2oc(cc(=O)c2c(c1O)O)C1CC=CC=C1
944 0.048780488 NGVWGDVVTKPKHL-UHFFFAOYSA-N Oc1cc2oc(cc(=O)c2c(c1O)O)C1=CC=CCC1
945 0.048780488 IYAGXGHGMDAYFN-UHFFFAOYSA-N Oc1cc2oc(cc(=O)c2c(c1O)O)C1=CCCC=C1
946 0.048780488 DQCZASAACZDBAA-UHFFFAOYSA-N OC1=CC2(C(C=C1)C(=O)C(=CO2)c1ccc(cc1)O)O
947 0.048780488 JJJFWDOLNOWTMO-UHFFFAOYSA-N OC1C=CC=C(C1O)c1oc2ccccc2c(=O)c1O
948 0.048780488 SQELUMVNCQFQPV-UHFFFAOYSA-N OC1C=CC(=CC1O)c1oc2ccccc2c(=O)c1O
949 0.048780488 PNECYWBOPFVIIL-UHFFFAOYSA-N OC1C=Cc2c(C1O)oc(c(c2=O)O)c1ccccc1
950 0.048780488 HJYOOSHPEJAECC-UHFFFAOYSA-N OC1C=Cc2c(C1O)c(=O)c(c(o2)c1ccccc1)O
951 0.048780488 YXNKQMROXWVCLQ-UHFFFAOYSA-N OC1=C(OC2(C(C1=O)(O)C=CC=C2)O)c1ccccc1
952 0.048780488 HLFUUCRPAGKYOG-UHFFFAOYSA-N CCOC(=O)c1cc2cc3ccoc3c(c2oc1=O)C
953 0.048780488 QCGAYJJEAHWUHB-UHFFFAOYSA-N CCOC(=O)c1cc2c(oc1=O)cc1c(c2C)cco1
954 0.048780488 GZBSVNHSIIHFCR-UHFFFAOYSA-N CCOC(=O)c1c(=O)oc2c(c1C)cc1c(c2)occ1
955 0.048780488 UJFZAXSISFQVNH-UHFFFAOYSA-N CCOC(=O)c1cc2cc3c(C)coc3cc2oc1=O
956 0.048780488 NDZDLKTWUYIUSP-UHFFFAOYSA-N COC1=Cc2c(C#C1)c(O)c1c(c2)oc(cc1=O)C
957 0.048780488 LWCKVZMHZFJPAV-UHFFFAOYSA-N COc1cc2cc3OC(=C)CC(=O)c3c(c2c(c1)O)O
958 0.048780488 KKLHRBKHXBCHPR-UHFFFAOYSA-N Oc1ccc(cc1)CCc1cc(O)cc(=O)o1
959 0.048780488 KOUAZSKCURTENM-UHFFFAOYSA-N Oc1ccc(cc1)C(C1Oc2c(C1=O)ccc(c2)O)O
960 0.048780488 HJPNASIZJDQNOX-UHFFFAOYSA-N OC1=CC2(C(C(=C1)O)C(=O)C=C(O2)c1ccccc1)O
961 0.048780488 XGUDRXWZDNKJAB-UHFFFAOYSA-N OC1=CCC(C=C1)c1oc2cc(O)ccc2c(=O)c1O
962 0.048780488 DXPHXTKJHXLIDA-UHFFFAOYSA-N OC1=CC=C(CC1)c1oc2cc(O)ccc2c(=O)c1O
963 0.048780488 FUCYCIXGRKYKEC-UHFFFAOYSA-N OC1CC=C(C=C1)c1oc2cc(O)ccc2c(=O)c1O
964 0.048780488 KTDBECXHMSFAAQ-UHFFFAOYSA-N OC1C=Cc2c(C1)oc(c(c2=O)O)c1ccc(cc1)O
965 0.048780488 ARZISFACKLVQNO-UHFFFAOYSA-N OC1=Cc2c(CC1)c(=O)c(c(o2)c1ccc(cc1)O)O
966 0.048780488 OYGAZMMXULAKJR-UHFFFAOYSA-N OC1=Cc2c(C(C1)O)c(=O)c(c(o2)c1ccccc1)O
967 0.048780488 SXXXLUIVCMBZJL-UHFFFAOYSA-N OC1C=C(O)c2c(C1)oc(c(c2=O)O)c1ccccc1
968 0.048780488 SWKSYSZNLAYAEG-UHFFFAOYSA-N Oc1cc(O)c2c(c1)oc(c(c2=O)O)C1CC=CC=C1
969 0.048780488 KCHNFTGTYXAIBX-UHFFFAOYSA-N Oc1cc(O)c2c(c1)oc(c(c2=O)O)C1=CC=CCC1
970 0.048780488 RWYWOGUDPHFZFL-UHFFFAOYSA-N Oc1cc(O)c2c(c1)oc(c(c2=O)O)C1=CCCC=C1
971 0.048780488 PAPXZSUDELXJCQ-UHFFFAOYSA-N COc1ccc(c(c1)O)c1oc2c(c1)cc(c(c2)O)O
972 0.048780488 DMBLHDUYTQGUPN-UHFFFAOYSA-N COC1=C(C)C(=O)c2c(C1=O)c(C)ccc2O
973 0.048780488 DEEPMPCKVYQSSE-UHFFFAOYSA-N Oc1ccc(c(c1)O)C1=C(O)c2c(OC1)cc(cc2)O
974 0.048780488 MYLNFAHFEUABAR-UHFFFAOYSA-N OCc1cc2CC34OC3C=CC(=C4C(=O)c2c(c1)O)O
975 0.048780488 MJBPUQUGJNAPAZ-UHFFFAOYSA-N Oc1ccc2c(c1)OC(CC2=O)c1ccc(c(c1)O)O
976 0.048780488 OERNARMUEYFFPN-UHFFFAOYSA-N COc1cc(O)c2c(c1)oc(c2)c1cc(O)cc(c1)O
977 0.048780488 UWNFIHYYEROCOH-UHFFFAOYSA-N COc1cc(O)cc2c1cc(o2)c1cc(O)cc(c1)O
978 0.048780488 DHOUAADDXACZIT-UHFFFAOYSA-N Oc1ccc(cc1)C1Oc2cc(O)cc(c2CC1=O)O
979 0.048780488 ARVXNSRONWYRIU-UHFFFAOYSA-N Oc1ccc(cc1)C1=C(O)Cc2c(O1)cc(O)cc2O
980 0.048780488 HKUHOPQRJKPJCJ-UHFFFAOYSA-N Oc1ccc(cc1)C1Oc2cc(O)cc(c2C=C1O)O
981 0.048780488 FMUXGWJIKHSZHU-UHFFFAOYSA-N Oc1cc(cc(c1)O)C1Oc2ccccc2C(=O)C1O
982 0.048780488 OVSYWZXDPOVKQU-UHFFFAOYSA-N Oc1cc(O)cc(c1)C1CC(=O)c2c(O1)cc(cc2)O
983 0.048780488 MEVZIQHOHUXPHE-UHFFFAOYSA-N Oc1cc(O)cc(c1)C1CC(=O)c2c(O1)cccc2O
984 0.048780488 GXICXZKXLXOKAC-UHFFFAOYSA-N O=C1CC(Oc2c1cccc2)c1cc(O)c(c(c1)O)O
985 0.048780488 BDSLJQJFGKJGGI-UHFFFAOYSA-N Oc1cc(cc(c1)O)C1CC(=O)C2=C(O1)C1OC1C=C2
986 0.048780488 FVRROVDEFRGQKC-UHFFFAOYSA-N Oc1cc(cc(c1)O)C1CC(=O)C2=C(O1)C=CC1C2O1
987 0.048780488 KKFGYAYZCMBUEH-UHFFFAOYSA-N OC1=CC(=CC2(C1O2)O)C1CC(=O)c2c(O1)cccc2
988 0.048780488 UUJGZXLHQQUVRH-UHFFFAOYSA-N OC1=CC2(C(C(=C1)C1CC(=O)c3c(O1)cccc3)O2)O
989 0.048780488 HXRPKCJCCFBMMB-UHFFFAOYSA-N OC1=CC(C2C(=C1)OC(=CC2=O)c1ccc(cc1)O)O
990 0.048780488 SFIALVAGNINKGO-UHFFFAOYSA-N OC1CC(=c2c(=C1)oc(cc2=O)c1ccc(cc1)O)O
991 0.048780488 MJQWXPLBEDLTJN-UHFFFAOYSA-N OC1=CCC(C=C1)c1cc(=O)c2c(o1)cc(cc2O)O
992 0.048780488 ZCCLUCLZXHRKPN-UHFFFAOYSA-N OC1=CC=C(CC1)c1cc(=O)c2c(o1)cc(cc2O)O
993 0.048780488 SBKDSBSQADLZHI-UHFFFAOYSA-N OC1CC=C(C=C1)c1cc(=O)c2c(o1)cc(cc2O)O
994 0.048780488 ZLFSZHPZWCRNDQ-UHFFFAOYSA-N OC1C=C(O)c2c(C1)occ(c2=O)c1ccc(cc1)O
995 0.048780488 FBXGBSNVSCKXCF-UHFFFAOYSA-N OC1=Cc2c(C(C1)O)c(=O)c(co2)c1ccc(cc1)O
996 0.048780488 MQKTWKYXJAXRRJ-UHFFFAOYSA-N OC1=CCC(C=C1)c1coc2c(c1=O)c(O)cc(c2)O
997 0.048780488 HSWYMIDTEAYSIL-UHFFFAOYSA-N OC1=CC=C(CC1)c1coc2c(c1=O)c(O)cc(c2)O
998 0.048780488 SLHLWGKUPGQXEC-UHFFFAOYSA-N OC1CC=C(C=C1)c1coc2c(c1=O)c(O)cc(c2)O
999 0.048780488 OMKJNYSKKMVURO-UHFFFAOYSA-N OC1=C(O)c2c(C(C1)O)c(=O)cc(o2)c1ccccc1
1000 0.048780488 JHSWYJJSXAFLJG-UHFFFAOYSA-N OC1C=C(O)c2c(C1O)oc(cc2=O)c1ccccc1
1001 0.048780488 ZCACTWUFCGFMPX-UHFFFAOYSA-N Oc1cc(O)c2c(c1O)oc(cc2=O)C1CC=CC=C1
1002 0.048780488 PNLISYJGTDUEHE-UHFFFAOYSA-N Oc1cc(O)c2c(c1O)oc(cc2=O)C1=CC=CCC1
1003 0.048780488 PUFXWTFNHSCRQO-UHFFFAOYSA-N Oc1cc(O)c2c(c1O)oc(cc2=O)C1=CCCC=C1
1004 0.048780488 MMJIQBJJNDQDHH-UHFFFAOYSA-N O=CC(c1ccc(cc1)O)Oc1cc(O)ccc1C=O
1005 0.048780488 XGFFFYHZSUCUTP-UHFFFAOYSA-N Oc1ccc(cc1)C1Oc2cc(O)ccc2C(C1=O)O
1006 0.048780488 QNHNKCQAJDQORW-UHFFFAOYSA-N Oc1ccc2c(c1)OC1C2COc2c1c(O)cc(c2)O
1007 0.048780488 YCVYQMSXTALNON-UHFFFAOYSA-N Oc1ccc2c(c1)OCC1C2Oc2c1c(O)cc(c2)O
1008 0.048780488 KMSUSOCQFLSEKB-UHFFFAOYSA-N OC1=CC23C(C=C1)(O3)C1Oc3c(C1CO2)ccc(c3)O
1009 0.048780488 VOBMPFAHKHCILU-UHFFFAOYSA-N OC1=CC23C(C=C1)(O3)C1C(O2)c2ccc(cc2OC1)O
1010 0.048780488 ZDHJCBCWIUUCGW-UHFFFAOYSA-N OC1=CC2=C(C3C1O3)C1C(O2)c2ccc(cc2OC1)O
1011 0.048780488 OUFJRZXZZMKHJG-UHFFFAOYSA-N Oc1ccc2c(c1)OC1C2COC2=C1C=CC1(C2O1)O
1012 0.048780488 LTYLGPQUGWIWCX-UHFFFAOYSA-N Oc1ccc2c(c1)OCC1C2OC2=C1C=CC1(C2O1)O
1013 0.048780488 BETWGOXVGICDBV-UHFFFAOYSA-N Oc1ccc(cc1)C(c1ccc(cc1O)O)O
1014 0.048780488 FJVGFVVGGLBSQW-UHFFFAOYSA-N COC(c1cc2c(o1)C(=O)c1c(C2=O)cccc1O)C
1015 0.048780488 YRXCCFNMUIDEGY-UHFFFAOYSA-N OC1=Cc2c(CC1)c(=O)c(co2)c1ccc(c(c1)O)O
1016 0.048780488 SPEKHMXWNOVXJJ-UHFFFAOYSA-N Oc1ccc2c(c1)occ(c2=O)C1CC=C(C(=C1)O)O
1017 0.048780488 GLXRGEMVSHZFFT-UHFFFAOYSA-N OC1C=Cc2c(C1)occ(c2=O)c1ccc(c(c1)O)O
1018 0.048780488 IERJQHLKHZIHTN-UHFFFAOYSA-N OC1=CC=C(CC1O)c1coc2c(c1=O)ccc(c2)O
1019 0.048780488 WSHIMPSAOBMLPY-UHFFFAOYSA-N OC1=CC(=CCC1O)c1coc2c(c1=O)ccc(c2)O
1020 0.048780488 RIRPVIHQVHQBSH-UHFFFAOYSA-N Oc1ccc(cc1)C1Oc2cc(O)ccc2C(=C1O)O
1021 0.048780488 YQJPIBTXHXZRHC-UHFFFAOYSA-N Oc1ccc(cc1)C(=CC(=O)c1cc(O)ccc1O)O
1022 0.048780488 ZFSKNYMUWXDYID-UHFFFAOYSA-N Oc1ccc(cc1)C1(O)CC(=O)c2c(O1)ccc(c2)O
1023 0.048780488 KDUTWJPRIUAKDN-UHFFFAOYSA-N Cc1cc(O)c2c(c1)C(=O)C1C(C2=O)(O)C(=CC=C1)O
1024 0.048780488 ROAAJFSSKQYGLJ-UHFFFAOYSA-N CC1=CC2C(=O)c3cccc(c3C(=O)C2(C(=C1)O)O)O
1025 0.048780488 JCFWCBQCLOOCMT-UHFFFAOYSA-N OC1=CC=CC2(C1C(=O)c1c(O)cc(cc1C2=O)C)O
1026 0.048780488 HCHBVIUBVXAFEB-UHFFFAOYSA-N CC1=CC2(O)C(C(=C1)O)C(=O)c1c(C2=O)cccc1O
1027 0.048780488 JHYUPYXNKITUSB-UHFFFAOYSA-N O=C(C1=C(O)C2C(C=C1O)(O2)O)C=Cc1ccccc1
1028 0.048780488 PRYIPCUJTJBKOC-UHFFFAOYSA-N OC1=CC2(C(C(=C1)O)(O2)C(=O)C=Cc1ccccc1)O
1029 0.048780488 UUXGMHOLRMXAHF-UHFFFAOYSA-N OC1=CC(=C(C2(C1O2)O)C(=O)C=Cc1ccccc1)O
1030 0.048780488 JJSLLGVFCOAWIU-UHFFFAOYSA-N O=C(Oc1c(O)cc(cc1O)O)C=Cc1ccccc1
1031 0.048780488 LSMDNWLOYLXJBL-UHFFFAOYSA-N OC1=CC=C(C#C1)C1Oc2cc(O)cc(c2CC1O)O
1032 0.048780488 YBDNEIOEBGJOMB-UHFFFAOYSA-N OC1=CC(=CC#C1)C1Oc2cc(O)cc(c2CC1O)O
1033 0.048780488 JBQATDIMBVLPRB-UHFFFAOYSA-N Oc1ccc(c(c1)O)C1CC(=O)c2c(O1)cc(cc2)O
1034 0.048780488 PFOKGIAXVOOEFR-UHFFFAOYSA-N Oc1ccc(cc1)C1OC(=O)c2c(C1O)cccc2O
1035 0.048780488 CXRSHTLGRXUGDI-UHFFFAOYSA-N Oc1ccc(cc1)C1OC(=O)c2c(C1)ccc(c2O)O
1036 0.048780488 WMAITHDYVBQITD-UHFFFAOYSA-N Oc1ccc(cc1)C1OC(=O)c2c(C1)cc(cc2O)O
1037 0.048780488 CSFWOCIRCCZLLJ-UHFFFAOYSA-N Oc1ccc(c(c1)O)C1OC(=O)c2c(C1)cccc2O
1038 0.048780488 RQDGXYMBVTZQNF-UHFFFAOYSA-N Oc1cc(ccc1O)C1OC(=O)c2c(C1)cccc2O
1039 0.048780488 UVIVQXPLMSVGSM-UHFFFAOYSA-N Oc1ccc2c(c1)OC(CC2=O)C1=CC2C(C=C1)(O2)O
1040 0.048780488 HFTBFWCDCSCCQB-UHFFFAOYSA-N Oc1ccc(cc1)C1COC(=O)c2c(O1)cc(O)cc2
1041 0.048780488 QHXFAIJMLLYLES-UHFFFAOYSA-N COC(=O)C1=CC2=CC3=C(OC(=O)C=C3C)C(C)=C2O1
1042 0.048780488 JLTPSDHKZGWXTD-UHFFFAOYSA-N N#CC(C#N)=C1C=CC2=CC(C=CC2=C1)=C(C#N)C#N
1043 0.048780488 LAYSILFSRPJRFO-UHFFFAOYSA-N O=C(NC(=S)NNC1=CC=CC=C1)C1=CC=NC=C1
1044 0.048780488 MZBFZKWSQBGAHQ-UHFFFAOYSA-N CC1=NC2=C3C=NC4=C(C=CS4)C3=NN2C(C)=C1
1045 0.048780488 IKTAZSYDUBGXGB-UHFFFAOYSA-N CCN1C(=O)N(C2=C1C=CC(Cl)=C2)C1=CC=CC=C1
1046 0.048780488 OCDMFGLRJVCWIO-UHFFFAOYSA-N CC1=CC=CC(C)=C1N1C(=O)NC2=C1C=C(Cl)C=C2
1047 0.048780488 WZVSTMUMGHCHOV-UHFFFAOYSA-N CCOC(=O)C1=CC2=CC3=C(OCC=C3)C=C2OC1=O
1048 0.048780488 OGSJMFCWOUHXHN-UHFFFAOYSA-N CCCCCCCCCI
1049 0.048780488 NMJGBCONSRNWQR-UHFFFAOYSA-N ClC1=NC2=CC=CC3=C2C(=C1)C1=CC=CC=C31
1050 0.048780488 MCQFTJKUQKXFQF-UHFFFAOYSA-N NC1=CC2=CC=CC=C2N=C1C1=CC=C(Cl)C=C1
1051 0.048780488 LYUBWOFARTYQPR-UHFFFAOYSA-N FC(F)(F)COC(=O)C1=CC=CC2=CC=CC=C12
1052 0.048780488 ABJQRWWOKAZLKJ-UHFFFAOYSA-N COC1=CC2=C(C=C1)C(=O)C1=CC=CC=C1C(=O)O2
1053 0.048780488 GTRCHOWLVXZROM-UHFFFAOYSA-N CSC1=NC=C2NC(=NC2=N1)C(O)C1=CC=CC=C1
1054 0.048780488 YIELBGKTWNPVKC-UHFFFAOYSA-N CC1(C2=CC=CC=C2)C(C#N)(C#N)C1(C#N)C#N
1055 0.048780488 RKOODWXAVAEOQW-UHFFFAOYSA-N C1=CC2=NC3=NC4=CC=CC=C4N=C3N=C2C=C1
1056 0.048780488 PGQDRTVUXRLIPZ-UHFFFAOYSA-N OCCNC1=NC2=C(C=C(Cl)C=C2)C2=CC=CC=C12
1057 0.048780488 KMDWKSYBWOTXEV-UHFFFAOYSA-N ClC1=CC2=C(C=C1)N1CCN=C1C1=CC=CC=C21
1058 0.048780488 QZLZJNUWMBIFIL-UHFFFAOYSA-N ClC1=CC=CC(=C1)C1=NNC(=C1)C1=CC=CC=C1
1059 0.048780488 BHRWYMPLWJDHMK-UHFFFAOYSA-N CC1=C(C(O)=O)C(C)=C(C(C)=C1[N+]([O-])=O)[N+]([O-])=O
1060 0.048780488 NZYSTWDIHAWZTR-UHFFFAOYSA-N OC1(CCCCC1)C(Cl)S(=O)C1=CC=CC=C1
1061 0.048780488 QVJBDIMMBPYULV-UHFFFAOYSA-N CC1=CC(=O)OC1(O)CC(=O)C1=CC=CC=C1
1062 0.048780488 KAYHWZGXLPNXKE-UHFFFAOYSA-N COC1=CC=CC=C1CSC1=NC=NC2=C1NC=N2
1063 0.048780488 WBZRGGKZPKPNBA-UHFFFAOYSA-N COC1=CC=CC(CSC2=NC=NC3=C2NC=N3)=C1
1064 0.048780488 HRSGHLQOMVWURP-UHFFFAOYSA-N COC1=CC=C(CSC2=NC=NC3=C2NC=N3)C=C1
1065 0.048780488 WOXFHFKGZGPZBI-UHFFFAOYSA-N ClC1=NC2=CC=CC=C2N=C1CC1=CC=CC=C1
1066 0.048780488 OXUZAAMYHTYRBZ-UHFFFAOYSA-N FC1=CC=C(C=C1)C(=O)C=CC(=O)C1=CC=C(F)C=C1
1067 0.048780488 MUKIIFNOAIKKKX-UHFFFAOYSA-N CCCCC(I)CCCC
1068 0.048780488 HQDVTSKVEUHDSQ-UHFFFAOYSA-N ClC1=C2C=CC=CC2=C(C#N)C2=CC=CC=C12
1069 0.048780488 XASCFVXXKMGKOZ-UHFFFAOYSA-N ClC1=CC=C(C=C1)C1=NN(C=C1)C1=CC=CC=C1
1070 0.048780488 CLPUBDXEFYRXMU-UHFFFAOYSA-N CC(C)(O)C1=CC(=CC(=C1)C(F)(F)F)C(F)(F)F
1071 0.048780488 PJHCYBHTQSLARQ-UHFFFAOYSA-N S=C1N=NC(N1C1=CC=CC=C1)C1=CC=NC=C1
1072 0.048780488 LWOHIUGODQTUJY-UHFFFAOYSA-N OC1=CC=C2OC(C(=O)C(=O)C2=C1)C1=CC=CC=C1
1073 0.048780488 JBIOITBTFHALPT-UHFFFAOYSA-N N=C1SC(=N)C(C#N)C(C1C#N)C1=CC=CC=C1
1074 0.048780488 DRUVJVCMHCGKGY-UHFFFAOYSA-N CC1=NC(SCC(=O)C2=CNC3=CC=CC=C23)=NN1
1075 0.048780488 KVEHRMVZMIBYCO-UHFFFAOYSA-N CC1=CC=C(C=C1)C1=NC2=CC=CC=C2C(Cl)=N1
1076 0.048780488 VUZVSFJBGRTRQC-UHFFFAOYSA-N OCC1=NC2=CC=CC=C2N1CC1=CC=C(Cl)C=C1
1077 0.048780488 YUKSPCVAXVOFAB-UHFFFAOYSA-N CC1=CC=C(OCC2=C(C=CO2)C(O)=O)C=C1
1078 0.048780488 MMPPSOUDWOOQCE-UHFFFAOYSA-N O=C(CSC1=NCCS1)C1=CC=CC=C1
1079 0.048780488 IHOLNTAGGWSDRD-UHFFFAOYSA-N N(C1=NN=C(S1)C1=CC=NC=C1)C1=CC=CC=C1
1080 0.048780488 WLPDBGOPQLWLLN-UHFFFAOYSA-N ClC1=CC=C(C=C1)C1=CC(=NN1)C1=CC=CC=C1
1081 0.048780488 ZGEXYNBHYVEWKT-UHFFFAOYSA-N OCC1=CC(=O)C(OCC2=CC=CC=C2)=CO1
1082 0.048780488 QJVIPBFFRIJDBV-UHFFFAOYSA-N C1=CC=C2N=C3C4=CC=CC=C4N=NC3=NC2=C1
1083 0.048780488 LISMPHSRTXYGFG-UHFFFAOYSA-N C(CSC1=NC=NC2=C1NC=N2)OC1=CC=CC=C1
1084 0.048780488 ZHQKTJCMHUYFNT-UHFFFAOYSA-N CC1=CC2=C(C=C1)N=C(Cl)N=C2C1=CC=CC=C1
1085 0.048780488 UDFQYYGCNPFPBZ-UHFFFAOYSA-N CC1=CC(=O)N2NC(SCC3=CC=CC=C3)=NC2=N1
1086 0.048780488 XYSYDZGXMGECOQ-UHFFFAOYSA-N N(C1=NC(=CS1)C1=CN=CC=C1)C1=CN=CC=C1
1087 0.048780488 GQZHGPTXTONDEY-UHFFFAOYSA-N CC(=C)C1=CC(=CC(=C1)C(F)(F)F)C(F)(F)F
1088 0.048780488 FJFSSESWAFPCSU-UHFFFAOYSA-N OC1=CC=C(OC2=CC=C(C=C2)C(F)(F)F)C=C1
1089 0.048780488 QBUASACHPIAAOE-UHFFFAOYSA-N S=C1N=CNC2=C1N=CN2C1CCCC=C1
1090 0.048780488 WXYOAGQRCHUBOR-UHFFFAOYSA-N COC1=CC=C(CN2C=NC3=C2NC=NC3=S)C=C1
1091 0.048780488 WAGODXSZJGIWEV-UHFFFAOYSA-N CC(C)(C1=CC=C(O1)C=O)C1=CC=C(O1)C=O
1092 0.048780488 JJHSYWHPMJELRP-UHFFFAOYSA-N O=C(NNC(=S)NC1=CC=CC=C1)C1=CC=CC=N1
1093 0.048780488 OLBMBDKAWNBNLL-UHFFFAOYSA-N C[SiH](C)CCC1=C(F)C(F)=C(F)C(F)=C1F
1094 0.048780488 COIJTZLLJUXFNV-UHFFFAOYSA-N ClC1=NN=C(CC2=CC=CC=C2)C2=CC=CC=C12
1095 0.048780488 SBSCJEDEQMLKJY-UHFFFAOYSA-N CC1=CC=C(C=C1)C1=NN=C(Cl)C2=CC=CC=C12
1096 0.048780488 BFVCVXZLPFWVQD-UHFFFAOYSA-N C(N=NC1=NC2=CC=CC=C2S1)C1=CN=CC=C1
1097 0.048780488 UKEYLZGUWVELPK-UHFFFAOYSA-N NC1=CC=C(N=NC2=NC=CS2)C2=CC=CC=C12
1098 0.048780488 NCEBBBRVVYSAQU-UHFFFAOYSA-N CC1=C2C(=O)C3=C(F)C=CC(F)=C3C(=O)C2=C(C)C=C1
1099 0.048780488 DYACZIFGSQFUIE-UHFFFAOYSA-N CC(C)(C)CC(=C)[Se]C1=CC=CC=C1
1100 0.048780488 NGRVPHUNJJYOBH-UHFFFAOYSA-N ClCC1=NC2=CC=CC=C2C(=N1)C1=CC=CC=C1
1101 0.048780488 XHLNLJDHOKPIHU-UHFFFAOYSA-N CNC1=NC=CN2C(=CN=C12)C1=CSC(=C1)C(C)=O
1102 0.048780488 TVZHPPVFNVOWII-UHFFFAOYSA-N COC(=O)C1=CC=C(O1)C1=CC=CC=C1OC
1103 0.048780488 APCIXXHBJXRKFI-UHFFFAOYSA-N OC1(C2C(=O)CCCC2=O)C(=O)C2=CC=CC=C2C1=O
1104 0.048780488 WRLPEZCNBRAFCB-UHFFFAOYSA-N ClC1=CC=CC=C1C1=CC(=NN1)C1=CC=CC=C1
1105 0.048780488 UPXUFKHOKCDHIX-UHFFFAOYSA-N OC(CCC1=CC=CC=C1)(C(F)(F)F)C(F)(F)F
1106 0.048780488 CNTNEEYHELBDNL-UHFFFAOYSA-N CC1(C(=N)N(O)C2=CC(Cl)=CC=C12)C1=CC=CC=C1
1107 0.048780488 GGXGGDLDZSNIET-UHFFFAOYSA-N CC1=CC2=C(C(O)=C1)C(=O)C1=C(C2)C(O)=C(O)C=C1O
1108 0.048780488 ASHTWERXPNDLLK-UHFFFAOYSA-N C1=CC=C2C(=C1)C1=CN=CN=C1C1=CN=CN=C21
1109 0.048780488 UTHHDULBCRLACV-UHFFFAOYSA-N C1=CC=C2C(=C1)C1=CN=CN=C1C1=NC=NC=C21
1110 0.048780488 PEGUXHJPMXEFHU-UHFFFAOYSA-N NC(=N)C1=CC=CC(CC(=O)C2=CC=C(Cl)C=C2)=C1
1111 0.048780488 TYJKDZFQHFUOJP-UHFFFAOYSA-N NC(=N)C1=CC=C(CC(=O)C2=CC=C(Cl)C=C2)C=C1
1112 0.048780488 SSOHAFRKLZPCBY-UHFFFAOYSA-N S=C1N=NC(N1C1=CC=CC=C1)C1=CC=CC=N1
1113 0.048780488 AYGZMULTLVZMNK-UHFFFAOYSA-N CC1=CC=C(OC2=CC=CC3=C2C(=O)OC3=O)C=C1
1114 0.048780488 NA S(c1n[nH]c(n1)-c1ccccc1)c1ccccn1
1115 0.048780488 MBDJIEJWJOUJNM-UHFFFAOYSA-N CN(C(Cl)=NC(=O)C1=CC=CC=C1)C1=CC=CC=C1
1116 0.048780488 ZGFUSLCSGJDNIZ-UHFFFAOYSA-N C([Se]C1=CC=CC=C1)C1CCCCC1
1117 0.048780488 UHAJKYIUYKVWMO-UHFFFAOYSA-N ClC1=C2C=CC=NC2=C(NC2=CC=CC=C2)C=C1
1118 0.048780488 WWFJOUNAMWXXDV-UHFFFAOYSA-N ClC1=CC(NC2=CC=CC=C2)=C2N=CC=CC2=C1
1119 0.048780488 DGURAWOUAMCQJH-UHFFFAOYSA-N NC1=CC=CC=C1C1=NN=C(S1)C1=CC=NC=C1
1120 0.048780488 OAXQPTDIRDNCOZ-UHFFFAOYSA-N CC1=CC2=CN=C(N=C2C=C1)C1=CC=C(Cl)C=C1
1121 0.048780488 CQTKLQFBAVKNHG-UHFFFAOYSA-N CC(=O)C1(OC1C(=O)C1=CC=CC=C1)C(C)=O
1122 0.048780488 PQWVVQJCDYIHFA-UHFFFAOYSA-N N#CC(C#N)=C1C=CC(=C(C#N)C#N)C2=CC=CC=C12
1123 0.048780488 WOYPUNQDTCLSOJ-UHFFFAOYSA-N CCCC1=CC(=NC(Cl)=N1)C1=CC=CC=C1
1124 0.048780488 CGOKOQVZGDYPQC-UHFFFAOYSA-N CCC(Cl)(C=C(C)C)S(=O)(=O)C1=CC=CC=C1
1125 0.048780488 LPNIEPWHIFFJOX-UHFFFAOYSA-N CC(=O)CC(=O)C(=O)CC(=O)C1=CC=CC=C1
1126 0.048780488 QLMZQYVUQRXSGV-UHFFFAOYSA-N CC1=[N+](CC(=O)C2=CC=CC=C2)C(C)=CS1
1127 0.048780488 QLMZQYVUQRXSGV-UHFFFAOYSA-N CC1=[N+](CC(=O)C2=CC=CC=C2)C(C)=CS1
1128 0.048780488 QEXFMFLBOFERMC-UHFFFAOYSA-N OCCC1=CC=C(C=C1)C1=CN2C=C(Cl)C=CC2=N1
1129 0.048780488 WGPVDRWLOMLILL-UHFFFAOYSA-N COC1=C(C2=CC=CC(C=O)=C2C=C1)C(F)(F)F
1130 0.048780488 FJYRUUVLMTUIAG-UHFFFAOYSA-N OC1=C(Cl)C=C(F)C(NC(=O)N2CCCCC2)=C1
1131 0.048780488 HUSJVQHMILMUFK-UHFFFAOYSA-N ClC1=CC=C(C=C1)C1=CC=NN1C1=CC=CC=C1
1132 0.048780488 UFCLHOZRMRONSE-UHFFFAOYSA-N CC1=CN2C(C=C1)=NC(=C2CO)C1=CC=C(Cl)C=C1
1133 0.048780488 RYAFXUYSBDAZBC-UHFFFAOYSA-N ClC1=CC=C(C=C1)C1=NC=C(N1)C1=CC=CC=C1
1134 0.048780488 JEJJIGFNMPUSSF-UHFFFAOYSA-N COC(=O)C1=CC(=C(NC(C)=O)C=C1O)[N+]([O-])=O
1135 0.048780488 IZWILEUAJFPLLJ-UHFFFAOYSA-N ClC1=C(N=C(N1)C1=CC=CC=C1)C1=CC=CC=C1
1136 0.048780488 WSONQBQBZQLYOK-UHFFFAOYSA-N ClC1=CC=CC2=C1C(NC1=CC=CC=N1)=CC=C2
1137 0.048780488 PMOUMRFAVKQRHP-UHFFFAOYSA-N CC(=O)OC1OC2(CC=C1)C(=O)NC(=O)NC2=O
1138 0.048780488 FSDBABLHONAIOF-UHFFFAOYSA-N ClC1=CC=C2NC(=O)NCC(C3=CC=CC=C3)C2=C1
1139 0.048780488 GFAGGVTVMKVYDK-UHFFFAOYSA-N ClC1=CC=C(C=C1)C1CNC(=O)NC2=CC=CC=C12
1140 0.048780488 HFQCEMGGYISMTH-UHFFFAOYSA-N ClC1=CC=CC(=C1)C1CNC(=O)NC2=CC=CC=C12
1141 0.048780488 NLHDWBLJUGVDME-UHFFFAOYSA-N ClC1=CC(=O)NC2=C1C1=C(NC3=C1CCCC3)C=C2
1142 0.048780488 VSEWXTDICHVHJF-UHFFFAOYSA-N NC1=C(OC2=CC=CC=C2F)C(Cl)=CC=C1
1143 0.048780488 UFZPHDDHXDVTNZ-UHFFFAOYSA-N NC1=CC(=NC2=C1C=C(Cl)C=C2)C1=CC=CC=C1
1144 0.048780488 SMWXQLYHWBLZES-UHFFFAOYSA-N COC1=CC=C(C=C1)C(=O)OOC(=O)C1=CC=CC=C1
1145 0.048780488 XRSNTJSZEMUFIB-UHFFFAOYSA-N OP(O)(=O)C(NC1=NC=NN1)C1=CC=CC=C1
1146 0.048780488 FYCZVLQVQJMGHT-UHFFFAOYSA-N CC1=CC=C(C=C1C)C(F)(F)C(O)(F)C(F)(F)F
1147 0.048780488 VCGIADQFYSVVNQ-UHFFFAOYSA-N CC1=CC2=C(C=C1)N=C(N=C2Cl)C1=CC=CC=C1
1148 0.048780488 FSKPYZDVBCJCQC-UHFFFAOYSA-N COC1=CC=CC2=C1OC1=C(C2=O)C(OC)=CC(O)=C1
1149 0.048780488 KVAAEHNTFFUFGW-UHFFFAOYSA-N S=C1N=NC(N1C1=CC=CC=N1)C1=CC=CC=C1
1150 0.048780488 ZEZXSNOQLCKMNC-UHFFFAOYSA-N OC1=CC=CC=C1C1=CC=C(OC(F)(F)F)C=C1
1151 0.048780488 GRGBLEFYJWBZAQ-UHFFFAOYSA-N ClC1=NC=C(C=C1)C(=C)CNC(=O)C1=CC=CC=C1
1152 0.048780488 ZSMOFGFLBCKTKA-UHFFFAOYSA-N OC1=CC=C(C(=O)C=CC2=CC(O)=CC(O)=C2)C(O)=C1
1153 0.048780488 JHQLHMAFAGUIBX-UHFFFAOYSA-N NC1=NC2=CC=C(Cl)C=C2C=C1C1=CC=CC=C1
1154 0.048780488 DDORJNTZBMGKDF-UHFFFAOYSA-N NC1=NC2=CC(Cl)=CC=C2C=C1C1=CC=CC=C1
1155 0.048780488 IOLHSROWFKRILV-UHFFFAOYSA-N NC1=CC(=NC2=C1C=CC(Cl)=C2)C1=CC=CC=C1
1156 0.048780488 UJNRTXUXWJKBNK-UHFFFAOYSA-N NC1=CC(=NC2=C1C=CC=C2Cl)C1=CC=CC=C1
1157 0.048780488 VPJXKRMSUMAWKA-UHFFFAOYSA-N OC1=CC=CC=C1C1=CC(OC(F)(F)F)=CC=C1
1158 0.048780488 LWENHINRNAOPJX-UHFFFAOYSA-N OC1=CC(OC(F)(F)F)=CC(=C1)C1=CC=CC=C1
1159 0.048780488 FEJDIIICHHISEJ-UHFFFAOYSA-N CC1=C2C(Cl)=NC(=NC2=CC=C1)C1=CC=CC=C1
1160 0.048780488 VHWIUNLTFOHZGZ-UHFFFAOYSA-N N#CC1(C#N)C2C=CC(C=CC=C2)C1(C#N)C#N
1161 0.048780488 VNXKIZHXYGTSQM-UHFFFAOYSA-N CN(C(C)=O)C1=NN2C=C(N=C2S1)C1=CC=CC=C1
1162 0.048780488 GIVYEEPCHMGCEK-UHFFFAOYSA-N ClC1=CC2=C(C=C1)N=CCN=C2C1=CC=CC=C1
1163 0.048780488 XOSKABPIJNIITE-UHFFFAOYSA-N C1=CC=C2C=C3N=C4N=CN=CC4=NC3=CC2=C1
1164 0.048780488 YKXMRJCGUIFGPH-UHFFFAOYSA-N COCCOC1=NC(N)=NC2=C1N=C(Cl)C=C2
1165 0.048780488 RRSXIQYUNFDIOH-UHFFFAOYSA-N OOC1(OC(=O)OC1C1=CC=CC=C1)C1=CC=CC=C1
1166 0.048780488 GSZTVFOTCIPGAA-UHFFFAOYSA-N CC[PbH2]C
1167 0.048780488 YUSINAHTYNIZID-UHFFFAOYSA-N ClC1=CC(C2=NNC(C2)C2=CC=CC=C2)C(=O)C=C1
1168 0.048780488 AZXACPDDVNSSBE-UHFFFAOYSA-N CN1C2=C(C=C(C)C(C)=C2)N=C2C(=O)NC(=S)N=C12
1169 0.048780488 GPQNFKKVWFAQJZ-UHFFFAOYSA-N ClC1=NC(CC2=CC=CC=C2)=NC2=CC=CC=C12
1170 0.048780488 WHYHUMCAXLYMEA-UHFFFAOYSA-N CC1=CC=C(C=C1)C(NC(=O)C1=CC=CC=C1)=NCl
1171 0.048780488 GTZQERLBLQKWLV-UHFFFAOYSA-N NC(=O)N1CC(C2=CC(Cl)=CC=C12)C1=CC=CC=C1
1172 0.048780488 BZDGAAZMPDIRED-UHFFFAOYSA-N CC(=O)OC=C1C(=O)C(=COC(C)=O)C2=CC=CC=C12
1173 0.048780488 XGTUUKTWFSPWNT-UHFFFAOYSA-N CCCCCC(CO)[Se]C1=CC=CC=C1
1174 0.048780488 HCIAUMUTROGRJX-UHFFFAOYSA-N CC1=CC2=CC3=C(C(O)=CC(O)=C3O)C(O)=C2C(O)=C1
1175 0.048780488 DXXHEHPIIHXDMJ-UHFFFAOYSA-N COC1=C(C)C2=C(C=C1)C(=O)C1=C(O)C=CC(O)=C1O2
1176 0.048780488 NMHMXDBNISWHMD-UHFFFAOYSA-N CC1=CC(=NC2=C1C=C(Cl)C=C2)C1=CN=CC=C1
1177 0.048780488 KOBSATKBZBOGQS-UHFFFAOYSA-N COC1=C(OC)C(=C(C(OC)=C1C)[N+]([O-])=O)[N+]([O-])=O
1178 0.048780488 NTWRIXRZBWIBLW-UHFFFAOYSA-N OCC1=CC(CC1=O)OC(=O)C1=CC=CC=C1
1179 0.048780488 IUKUGGBBLOTFNV-UHFFFAOYSA-N OC1=CC(O)=C(C=C1)C(=O)C=CC1=C(O)C(O)=CC=C1
1180 0.048780488 HUMLOFGVHAZOHV-UHFFFAOYSA-N NC1=CC=C(C=C1)N=NC1=C2C=CC=CC2=NS1
1181 0.048780488 HAVBUBMRCBHFFT-UHFFFAOYSA-N ClC1=NC2=CC=CC=C2C(NC2=CC=CC=C2)=C1
1182 0.048780488 OOFCMJNAJXXVRB-UHFFFAOYSA-N CCCC(=O)OC1=C2OC(=O)C=CC2=CC2=C1OC=C2
1183 0.048780488 DEXMRDHGSLKJAE-UHFFFAOYSA-N NC1=C(C=O)C(OC2=C(F)C=C3NC=CC3=C2)=NC=N1
1184 0.048780488 CWEUCUZCJFVNPA-UHFFFAOYSA-N NC1=C(C=O)C(OC2=C(F)C3=C(NC=C3)C=C2)=NC=N1
1185 0.048780488 ZMVFQYOTQUPPSA-UHFFFAOYSA-N CC1(C)C2=CC=CC=C2C(C)(C)C1(O)C(Cl)Cl
1186 0.048780488 HQBGZDWOMDYFLH-UHFFFAOYSA-N OC1CC2(OC1C1=CC=CC=C1)OC(=O)C=C2
1187 0.048780488 HAEIKWJZVBTQJH-UHFFFAOYSA-N NC1=NC(=CC(=N1)C1=CC=CS1)C1=CC=NC=C1
1188 0.048780488 WZUXGBNWMXWODO-UHFFFAOYSA-N CC(O)(CC(=O)C1=CC=CC=C1)C(F)(F)F
1189 0.048780488 SYUIRXCFFYBPPV-UHFFFAOYSA-N OC1=C(O)C=C(C=C1)C1CC(=O)C2=C(O)C=CC=C2O1
1190 0.048780488 IUJQOUHDFKALCY-UHFFFAOYSA-N ClC1=CC2=C(NCCC(=O)N2C2=CC=CC=C2)C=C1
1191 0.048780488 OUBXLQPLVCNKNN-UHFFFAOYSA-N CCOC(=O)C(=CC1=CC=CS1)C(=O)OCC
1192 0.048780488 GPIXDVXNSJYMGF-UHFFFAOYSA-N COC1=CC=C(C=C1)N1CN(C)CSC1=S
1193 0.048780488 RQVSANHJWDIJET-UHFFFAOYSA-N OC1CC=C(OC(=O)C2=CC=CC=C2)C(=O)C1
1194 0.048780488 IOKUIFTUULBXMB-UHFFFAOYSA-N CCC(=O)OC1=CC2=C(C=C1)C(C)=CC(=O)O2
1195 0.048780488 GAGYTXTVUMXAOC-UHFFFAOYSA-N OCC1OC(CC1O)N1C=C(C(O)=O)C(O)=NC1=O
1196 0.048780488 WFGFYHXGHNFROB-UHFFFAOYSA-N ClC1=CC=C2NC(=O)C(NCC2=C1)C1=CC=CC=C1
1197 0.048780488 OQOULCPVNZYDHV-UHFFFAOYSA-N CC1=CC(=C(C)C=C1)C(O)(C(F)(F)F)C(F)(F)F
1198 0.048780488 MZBPLEJIMYNQQI-UHFFFAOYSA-N OCC1OC(C(O)C1O)N1C=C(C=O)C(O)=NC1=O
1199 0.048780488 QMXOFBXZEKTJIK-LSDHHAIUSA-N C1[C@@]2([C@H](C3=C(O1)C=C(C=C3)O)OC4=C2C=CC(=C4)O)O
1200 0.048780488 NZCHSGKDKQKDBL-UHFFFAOYSA-N CN(C)C1=CC=C(C=C1)C1=C(C#N)C(O)=NC(S)=N1
1201 0.048780488 UQCQRAUAAVOIHO-UHFFFAOYSA-N COc1cc2nc(Cl)nc(NN)c2cc1OC
1202 0.048780488 WBOWBLGZAXVREM-UHFFFAOYSA-N C1C(C(=O)C2=C(O1)C=C(C=C2)O)C3=C(C=C(C=C3)O)O
1203 0.048780488 KSUYFZWDGGARJN-UHFFFAOYSA-N NC1=NC(=O)C2=NN(NC2=N1)C1=CC=C(C=C1)C(O)=O
1204 0.048780488 MXPQWTUKCULYHR-UHFFFAOYSA-N SC1=NN=C(N1C1=CC=CC=C1)C1=CN=CC=C1
1205 0.048780488 AYMYWHCQALZEGT-ORCRQEGFSA-N C1=CC(=C(C=C1/C=C/C(=O)C2=C(C=C(C=C2)O)O)O)O
1206 0.048780488 FPNKCZKRICBAKG-UHFFFAOYSA-N CC1=CC(=O)C2=C(O1)C=C3C=C(C=C(C3=C2O)O)OC
1207 0.048780488 ZKZHIAFOVXLWKI-UHFFFAOYSA-N OC(CN1C=CN=C1)C1=CC=C(Cl)C2=CC=CC=C12
1208 0.048780488 MJBPUQUGJNAPAZ-AWEZNQCLSA-N C1[C@H](OC2=C(C1=O)C=CC(=C2)O)C3=CC(=C(C=C3)O)O
1209 0.048780488 VRTGGIJPIYOHGT-LSDHHAIUSA-N C1=CC(=CC=C1[C@@H]2[C@H](C(=O)C3=C(O2)C=C(C=C3)O)O)O
1210 0.048780488 ZKIRVBNLJKGIEM-WKSBVSIWSA-N C1=CC=C(C=C1)[C@@H]2[C@H]([C@H]3[C@@H](O2)C=CC(=O)O3)O
1211 0.048780488 KYLWJAUHHPTDDH-UHFFFAOYSA-N C1=CC=C(C=C1)C2=CC(=O)C3=C(C=CC(=C3O2)O)O
1212 0.048780488 KBXLPOOODXHSKA-UHFFFAOYSA-N COC(=O)C1OC(C(O)C1O)N1C=CC(=O)NC1=O
1213 0.048780488 SMIYLEFJSLFCGS-UHFFFAOYSA-N COC1=CC(O)=C2C(=O)C3=C(OC2=C1)C=CC=C3OC
1214 0.047619048 RIYVFCFXHBTRLW-UHFFFAOYSA-N OC1=CC=C(C2C1O2)C1CC(=O)c2c(O1)cc(cc2)O
1215 0.047619048 KDAHTXCHTYVWJP-UHFFFAOYSA-N CC(=O)OC1CC2(OC=C1)C(=O)C1=CC=CC=C1C2=O
1216 0.047619048 ATOSGJCTIUZLJG-UHFFFAOYSA-N Oc1ccc(cc1)C1OC(=O)c2c(C1)c(O)ccc2O
1217 0.047619048 QQCKXENLMXCKGF-UHFFFAOYSA-N Oc1cc(O)c2c(c1O)OC(=CC2O)c1ccccc1
1218 0.047619048 HNRZZBWDWBYHGB-UHFFFAOYSA-N OC1=CC2C(C=C1)C(=O)C(=Cc1ccc(c(c1)O)O)O2
1219 0.047619048 HPVYNCNGYWPFFD-UHFFFAOYSA-N OC1=CC2=C(CC1)C(=O)C(=Cc1ccc(c(c1)O)O)O2
1220 0.047619048 ZKNBQUBEUHJKOQ-VOTSOKGWSA-N [H]\C(=C(\[H])C1=CC=CC=C1)C(=O)C1=C(O)C(O)=C(O)C=C1O
1221 0.047619048 GPDJGLOROGNHJD-NSHDSACASA-N Oc1cc2OC(CC(=O)c2c(O)c1O)c3ccccc3
1222 0.047619048 GPDJGLOROGNHJD-LLVKDONJSA-N Oc1cc2OC(CC(=O)c2c(O)c1O)c3ccccc3
1223 0.047619048 MCOMSYCLUGORMY-UHFFFAOYSA-N Oc1cc2OC(C=Cc2c(c1)O)c1ccc(c(c1)O)O
1224 0.047619048 XIPPIOUTLXHZEO-UHFFFAOYSA-N OC1=CC=C(C2C1O2)C1OC(=O)c2c(C1)cccc2O
1225 0.047619048 GMBFQAWYPFPQCS-UHFFFAOYSA-N OC(=O)C(CC=C1C(=O)Cc2c1cccc2)O
1226 0.047619048 GPDJGLOROGNHJD-UHFFFAOYSA-N OC1=CC2=C(C(=O)CC(O2)C2=CC=CC=C2)C(O)=C1O
1227 0.047619048 DWLURPZFJLCTQE-UHFFFAOYSA-N OC1=C(O)C(O)=C2OCC(C(=O)C2=C1)C1=CC=CC=C1
1228 0.047619048 ZKNBQUBEUHJKOQ-UHFFFAOYSA-N OC1=CC(O)=C(O)C(O)=C1C(=O)C=CC1=CC=CC=C1
1229 0.047619048 DWNSJXRFYCRZQD-UHFFFAOYSA-N OC1=CC(O)=C(O)C2=C1C(=O)CC(O2)C1=CC=CC=C1
1230 0.047619048 LRWQXRJZFLLYKY-UHFFFAOYSA-N CC(=O)C(=O)N=C(Cl)N(CCC#N)CCC#N
1231 0.047619048 RGIZDISFFZUCIM-UHFFFAOYSA-N CN(C)C(=S)SCC(=O)NC1=CC=CC=C1
1232 0.047619048 MQAWEKIMAGCYIK-UHFFFAOYSA-N OC(=O)C(CC=C1Cc2c(C1=O)cccc2)O
1233 0.047619048 PQVWQZQVFSBJDP-UHFFFAOYSA-N OC1C=CC2=C(C1)OC(=Cc1ccc(c(c1)O)O)C2=O
1234 0.047619048 JVUNZWPRZHRWOT-UHFFFAOYSA-N OC1=CC=C(C2C1O2)C=CC(=O)c1ccc(cc1O)O
1235 0.047619048 IXEWCTSBLIIKTB-UHFFFAOYSA-N OC1C=C(Oc2c1c(O)c(c(c2)O)O)c1ccccc1
1236 0.047619048 SWRFLTYAOKNYCV-UHFFFAOYSA-N Oc1cc(O)c(c(c1)C1CC(=O)c2c(O1)cccc2)O
1237 0.047619048 LWENFUXERWWEHE-UHFFFAOYSA-N OC1C=CC(=CC1O)C=C1Oc2c(C1=O)ccc(c2)O
1238 0.047619048 OGBXNCZSTNTSEL-UHFFFAOYSA-N OC1=CC2C(C=C1)(O2)C1CC(=O)c2c(O1)cc(cc2)O
1239 0.046511628 LKUWQPBZHQJJRP-UHFFFAOYSA-N CC1=CC=C(C=C1)C(=O)CC=CC(=O)C(O)=O
1240 0.046511628 IWQKOPUMAIOPGY-UHFFFAOYSA-N O=C1C=C(OC2(C1C(=CC=C2O)O)O)c1ccccc1
1241 0.046511628 UYUZDOBYKBYLLE-UHFFFAOYSA-N Oc1cc2OC(=CCc2c(c1)O)c1ccc(c(c1)O)O
1242 0.046511628 BNYHIOHEEQKXIR-UHFFFAOYSA-N COC(=O)NCC(=O)OC1=CC=C(C=C1)[N+]([O-])=O
1243 0.046511628 DBTMFXROLBMEJH-UHFFFAOYSA-N CCS(=O)(=O)OC12OC2C=C2C(=C1)C(C)(C)CO2
1244 0.046511628 HYZOFAQPPOEKNR-UHFFFAOYSA-N O=Cc1ccc(c(c1C=Cc1ccc(c(c1)O)O)O)O
1245 0.046511628 GPZASFAJLJLPCC-UHFFFAOYSA-N OC1=CCC(=C2COc3c(C2=O)ccc(c3)O)C(=C1)O
1246 0.046511628 QVAZXEAQWLBEPK-UHFFFAOYSA-N CCOC(=O)C1=CC=C(OCCS(C)(=O)=O)C=C1
1247 0.046511628 HQCWPCJDAAWYBB-UHFFFAOYSA-N Oc1ccc2c(c1)OC(=CC1=CC(=C(CC1)O)O)C2=O
1248 0.046511628 HLWPAKWVZONIQT-UHFFFAOYSA-N O=C1C=CC(C=NNC(=S)NC2=CC=CC=C2)N=C1
1249 0.046511628 YKBUBWWUZSHYOB-UHFFFAOYSA-N Oc1ccc2c(c1)OC=C(C2O)c1ccc(c(c1)O)O
1250 0.046511628 BZMYILIMGJYUAL-UHFFFAOYSA-N OC1=CC2C(C=C1)C(=O)C(=CO2)c1ccc(cc1O)O
1251 0.046511628 KTZSAVBTPJFMKW-UHFFFAOYSA-N OC1=CCC(C=C1)c1coc2c(c1=O)cc(c(c2)O)O
1252 0.045454545 GLUZJSYLJUIQGM-UHFFFAOYSA-N O=C1C=C(OC2C1C(=C(C(=C2)O)O)O)c1ccccc1
1253 0.045454545 CKPJQSPTNXJUFX-UHFFFAOYSA-N CC(=CC(=O)c1ccccc1)C=C(C(=O)O)O
1254 0.045454545 SUTAKHHEXNMGOU-UHFFFAOYSA-N CC(=O)OCC#CCOC1=CC=CC=C1C=O
1255 0.045454545 GTLUNOWOLBEGPR-UHFFFAOYSA-N OC1=C(O)C=C(C2C1OC(=CC2=O)c1ccccc1)O
1256 0.045454545 GLUACGNLNSBMSY-UHFFFAOYSA-N CCOC(=O)C(=CC1=CC=CC=C1)C(=O)C(F)(F)F
1257 0.045454545 CRJAUMUKWPKYKE-UHFFFAOYSA-N OC1=CC(C=CC(=O)C2=C(O)C=CC(O)=C2)=C(O)C=C1
1258 0.045454545 VXDMQGYKVBQJGW-UHFFFAOYSA-N CCN1CCCC1=CC=C1SC(=S)NC1=O
1259 0.045454545 GDBWGTHRMLMKLB-UHFFFAOYSA-N CC#CCC1=CC2=CC=CC(C2(C(=O)O1)O)O
1260 0.045454545 KIKAEFODOWCXFA-UHFFFAOYSA-N COC(=O)C(C(C=C)C1=CC=CS1)C(=O)OC
1261 0.045454545 LDRMNMGBSLCCNH-UHFFFAOYSA-N COC1=CC(=O)C(CC2=CC3=C(OCO3)C=C2)=CC1=O
1262 0.045454545 HSUGVKNNTDUZHD-UHFFFAOYSA-N COC(=CC=CC(=O)c1ccccc1)C(=O)O
1263 0.045454545 SGBOMTWYLDFRNJ-NSIKDUERSA-N Oc1ccc2c(c1)O/C(=C\C1C=CC(=C(C1)O)O)/C2=O
1264 0.045454545 IBOPXHXXGRJIKB-UHFFFAOYSA-N C=COCCSC1=NC2=CC=CC=C2S1
1265 0.044444444 NWGKOFGEEQMNGE-UHFFFAOYSA-N CCOC(=O)C1OC(=CC1=O)C1=CC=CC=C1
1266 0.044444444 VNRCMXFCQPYDKH-UHFFFAOYSA-N OC(=O)C(=CC=C1C(O)Cc2c1cccc2)O
1267 0.044444444 BOXQLWIYEWSLCW-UHFFFAOYSA-N OC1=CC2C(C=C1)C(=O)C(=C(O2)c1ccc(cc1)O)O
1268 0.044444444 SDZGEYWLTKGKDI-UHFFFAOYSA-N COC(=O)C(=CC(=O)C1=CC=CC=C1)C(C)=O
1269 0.044444444 NQHPHRZJHSMRQJ-UHFFFAOYSA-N CCOC1Oc2c(C1(C)C)cc(cc2)OS(=O)O
1270 0.043478261 XQCPAUGWRHBGHK-UHFFFAOYSA-N O=C(Cc1ccccc1O)C=CC=CC(=O)O
1271 0.043478261 WKXLAYMJFXLQBE-UHFFFAOYSA-N COC(=O)C(=CC=CC(=O)c1ccccc1)O
1272 0.043478261 YKBHHHCTNRRDPS-UHFFFAOYSA-N OC1=CC2C(C=C1)C(=O)C(=CO2)c1ccc(c(c1)O)O
1273 0.043478261 FKNTXVYJSLCAEA-UHFFFAOYSA-N CC#CCC1=CC2(C(=CC=CC2O)C(=O)O1)O
1274 0.043478261 DCBCLTKYAOCSEG-UHFFFAOYSA-N O=C(c1ccccc1)C=CC(=C(C(=O)O)O)C
1275 0.043478261 VBSODNNCLUFXBI-UHFFFAOYSA-N [O-][N+]1=CC=CC=C1CCNC(=O)N(CCCl)N=O
1276 0.043478261 KTXTVKWWWWOKAB-UHFFFAOYSA-N O=C1CC(O)C=C(O1)C=Cc1ccc(cc1)O
1277 0.042553191 IXXPZQPCQFLZAU-UHFFFAOYSA-N CC(CSCC1=CC=CC=C1)OC(=O)C(C)Cl
1278 0.042553191 SNCNLLBTIGTSQF-UHFFFAOYSA-N CC(C)C(=O)CCC1=CC=C(OS(O)(=O)=O)C=C1
1279 0.041666667 SFQYLSKURMGXSJ-UHFFFAOYSA-N OC1=CC2C(C=C1)OC(=C(C2=O)O)c1ccc(cc1)O
1280 0.041666667 KIGCTYLPFFAOBZ-UHFFFAOYSA-N CC(=CC=C(C(=O)O)O)C(=O)c1ccccc1
1281 0.041666667 OBSPKAAAZCRZRD-UHFFFAOYSA-N COC(=O)C1=CC=C(CCCOS(C)(=O)=O)C=C1
1282 0.040816327 NEYPXYACNZMYGK-UHFFFAOYSA-N OC(=O)C(=CC=C1CC2C(=CC=CC2)C1=O)O
1283 0.040816327 AHTHPTHDPKYPJL-UHFFFAOYSA-N CC(=O)CC#CC=C1C=CC2(O1)OC=CC2O
1284 0.040816327 HSSHGPGVKAMBSW-SBFPFACGSA-N OC(=O)C(=C/C=C/1\C(=O)CC2=CC=CCC12)O
1285 0.040816327 VMSBEGYSIWAYDY-UHFFFAOYSA-N CC#CC(=O)CC=C1C=CC2(O1)OC=CC2O
1286 0.04 LTNFYXKPWJIFED-UHFFFAOYSA-N OC(=O)C(=CC=C1CC2=CCCC=C2C1=O)O
1287 0.04 PNPCTFHLOSBMJN-UHFFFAOYSA-N OC(=O)C(=CC=C1CC2=CC=CCC2C1=O)O
1288 0.04 FEYOYDYLGWFJHW-UHFFFAOYSA-N CCSCCC1(CC=C)C(=O)NC(=S)NC1=O
1289 0.04 BYOLMCOPONFIFS-UHFFFAOYSA-N COC1C(OP(=O)(O)O)C(C)OC(C1OC)O
1290 0.039215686 JNEURSLEKKZZPH-UHFFFAOYSA-N OC(=O)C(=CC=C1C(=O)CC2C1=CC=CC2)O
1291 0.039215686 CWSHXUWGSOGZSB-UHFFFAOYSA-N CCOC(=O)NCS(=O)(=O)NC(=O)OCC
1292 0.038461538 ZHHAXNIOLHHFLG-UHFFFAOYSA-N OC(=O)C(=CC=C1C(=O)CC2=CCCC=C12)O
1293 0.037735849 FEQVMPUVHWZCCQ-UHFFFAOYSA-N CSCCCCCC(C(=O)O)(C#CO)O
1294 0.036363636 ILQFRUDJDWKJJA-UHFFFAOYSA-N O=CCCC1=CC(OC1)C1=CC(=O)C=CC1=O
1295 0 WSMNYELBACVTBU-UHFFFAOYSA-N CC1=NC2=C(N=C1C)C(=O)C(=N)C(Cl)C2=O
1296 0 QHKITCYPPCMIOR-UHFFFAOYSA-N C1CSC(SC1)(C1=CC=CC=C1)C1=CC=CC=C1
1297 0 QNMJJGBKPGUBIF-UHFFFAOYSA-N OC1=CCC(C=C1)OC(=O)c1ccc(cc1)O
1298 0 NRACHDIQCDJEIP-UHFFFAOYSA-N NNP(=O)(C1=CC=CC=C1)C1=CC=CC=C1
1299 0 CGVUMUYBDVNKHY-UHFFFAOYSA-N [H]C12CC(C)(C(=O)O1)C1=CC(OC)=CC=C1C2=O
1300 0 CVSDSAHHKRRSAK-UHFFFAOYSA-N OC1CC=C(C=C1)OC(=O)c1ccc(cc1)O
1301 0 FSPFHCGGZCESOY-UHFFFAOYSA-N OC1=CC=C(CC1)OC(=O)c1ccc(cc1)O
1302 0 RTKADPHQUKZOEK-UHFFFAOYSA-N OC(=O)CC(c1ccc2c(c1O)cccc2)O
1303 0 CXEGEDUUGOIOEM-UHFFFAOYSA-N CC(=O)Oc1ccc2c(c1)oc(=O)c(c2C)C
1304 0 XTXQJFCCLBPLPU-UHFFFAOYSA-N CC(=O)Oc1ccc2c(c1C)oc(=O)cc2C
1305 0 PVQVDFUCIRMLLL-UHFFFAOYSA-N CC1=CC=C(CSC2=NC(=O)NC3=C2NC=N3)C=C1
1306 0 BTUWBXAHRVGVQY-UHFFFAOYSA-N CC1=CC=CC=C1CSC1=NC(=O)NC2=C1NC=N2
1307 0 JYUUNKDJLUOXPP-UHFFFAOYSA-N CC1=CC(CSC2=NC(=O)NC3=C2NC=N3)=CC=C1
1308 0 XFJJWAMUWXCKFY-UHFFFAOYSA-N OC1=CCC(C=C1)C(=O)Oc1ccc(cc1)O
1309 0 JIDRXEZKEVCJFQ-UHFFFAOYSA-N CC(=O)Oc1cc(C)c2c(c1)oc(=O)cc2C
1310 0 OOTHTARUZHONSW-UHFFFAOYSA-N O=C1ON=C(C1=NNc1ccccc1Cl)C
1311 0 NEKCJNCVAWRBOJ-UHFFFAOYSA-N FC(F)(F)C(=O)OCCCC1=CC=CC=C1
1312 0 ZTJBTXDWTBNNPZ-UHFFFAOYSA-N ClC1=CC=C(C=C1)C1NCCN2C=CC=C12
1313 0 QLAMKJCWTDJXQH-UHFFFAOYSA-N COC1=NC(OCCCl)=NC(=N1)N(C)C
1314 0 OETDEFXGRMCUSC-UHFFFAOYSA-N OC(=O)CC(Oc1cccc2c1cccc2)O
1315 0 PLMAPFVXQQXASW-UHFFFAOYSA-N CC(C)OC(=O)C1=CC=C(C=C1)C(F)(F)F
1316 0 GMOOBZIVAQBVQK-UHFFFAOYSA-N CC1(C)OC(=O)C(=CC2=CC=CC=C2)C(=O)O1
1317 0 WRBWYXLUJHFXAA-UHFFFAOYSA-N ClCC(=O)N=NC(C1=CC=CC=C1)C1=CC=CC=C1
1318 0 OFTCZSGUKMVSON-UHFFFAOYSA-N COC(=O)C1=CC=C(OC(=O)OC2=CC=CC=C2)C=C1
1319 0 BEFZTDISUQQAPO-UHFFFAOYSA-N COC1=NC(OC2=CC=CC=C2)=NC(Cl)=N1
1320 0 IARXUSZUQRPXOT-UHFFFAOYSA-N COC1=C(C(C)=CC2=C1C(=O)OC2=O)[N+]([O-])=O
1321 0 DFJXWQJAMNCPII-UHFFFAOYSA-N CC1=CC(=C(C#N)C#N)C(C)=CC1=C(C#N)C#N
1322 0 LZXZSRDKAVMISI-UHFFFAOYSA-N CC(=O)C1=C(O)C23C(C=C1C)(O2)C=CC=C3O
1323 0 YLXYYWRRYPZMCG-UHFFFAOYSA-N Oc1cccc2c1C1(O)OC1(C(=C2)C)C(=O)C
1324 0 XLSFYNSXABNPTG-UHFFFAOYSA-N CNC1=C2C=C(OC)C=CC2=NC2=C1C=CC(Cl)=C2
1325 0 GVUPCYYOTYBDCG-UHFFFAOYSA-N CCC1=CC2=C(OC(=N2)C2=C(Cl)C=CC(N)=C2)C=C1
1326 0 URXQDUWGEYDLBG-UHFFFAOYSA-N O=C1Cc2c(C1CC=C(C(=O)O)O)cccc2
1327 0 JMUHLCQLWGZMSM-UHFFFAOYSA-N CC(=O)c1c(C)cc2c(c1O)C1(O)OC1C=C2
1328 0 CIWCUBUNDBPEFB-UHFFFAOYSA-N CC(=O)C1=C(O)c2c(O)cccc2C2C1(C)O2
1329 0 TUUIGSXVXXXFOH-UHFFFAOYSA-N OC1=CC2OC2c2c1c(O)c(c(c2)C)C(=O)C
1330 0 GITHPHWFYBGLGX-UHFFFAOYSA-N Oc1cc(cc(c1)O)C1CC(=O)C23C(O1)(C=CC=C3)O2
1331 0 LNIMZORHQHNQPJ-UHFFFAOYSA-N NC1=C(C=NN1C1=CC(Cl)=CC=C1)C(O)=O
1332 0 ITOKIHMNBWXCGK-UHFFFAOYSA-N O=CC(=O)c1cccc(c1NC(=O)C(=O)O)O
1333 0 BWJZHTJXOGNWEY-UHFFFAOYSA-N CN1C2=CC=CC=C2N=C1P(O)(=O)C1=CC=CC=C1
1334 0 PVYKZFZXGFRWNH-UHFFFAOYSA-N OC(=O)c1cc(O)c2c(n1)c(O)c(cc2O)O
1335 0 MFPGFXGPFUSIPL-UHFFFAOYSA-N OC(=O)C=CC=C1C(=O)NC(=CC1=O)C(=O)O
1336 0 TWIHGMLZOVLBAW-UHFFFAOYSA-N CN1C(=O)N(CC2=CC=C(Cl)C=C2)C2=CC=CC=C12
1337 0 OVLPCYXFKYZNNF-UHFFFAOYSA-N O=C(CC1=CC=CC=C1)N1CCSC1=S
1338 0 AJUGKZCPMRYOAV-UHFFFAOYSA-N CC1=C(OC(COC2=CC=CC=C2)=C1)C(O)=O
1339 0 BHJLLNKFGMWHEA-UHFFFAOYSA-N COc1ccc(c2c1C(=O)C(=C(C2=O)O)C)C
1340 0 UFZJOHQJODZTJK-UHFFFAOYSA-N ClC1=CC=C(NC(=O)N2CCC3=CC=CC=C23)C=C1
1341 0 UAZFFUOASZYBTD-UHFFFAOYSA-N OC(=O)C(=O)CC(=O)C1=CC=CC(=C1)[N+]([O-])=O
1342 0 UUNFXZWJURPWOT-UHFFFAOYSA-N CC1=CC(C)=C(C(=S)SC2=CC=CC=C2)C(C)=C1
1343 0 LFEXQNUUUHXDEE-UHFFFAOYSA-N CC1=C(N=NN1C1=CC=CC=C1Cl)C(O)=O
1344 0 KIIHNAFDWWCCQJ-UHFFFAOYSA-N CC1=C(N=NN1C1=CC(Cl)=CC=C1)C(O)=O
1345 0 AEKBFGGAUBPSIQ-UHFFFAOYSA-N OC1=C(C)C(=O)c2c(C1=O)c(C)cc(c2O)C
1346 0 NBUAIGHUVRSQPA-UHFFFAOYSA-N OC(=O)C1NC2=CC(=O)C(=O)C=C2C1C(=O)O
1347 0 YYQDMDSWWOTGCX-UHFFFAOYSA-N CC1=NN(C(Cl)=C1[N+]([O-])=O)C1=CC=CC=C1
1348 0 KDQZGHSXRISPSW-UHFFFAOYSA-N CC1=C(O)C(=O)c2c(C1=O)c(O)cc(c2C)C
1349 0 XDAVYSFOCVKRDF-UHFFFAOYSA-N COC(=O)C(=O)C1CCC2=CC=CC=C2C1=O
1350 0 AAIAQYPADPJMBV-UHFFFAOYSA-N COC1=C(C(C)=O)C2=C(C=C1)C(C)=CC(=O)O2
1351 0 RPZGJLGYUOWZNZ-UHFFFAOYSA-N O=CC=C(OCc1ccccc1)C=CC(=O)O
1352 0 VTPNSKNCVKIPIX-UHFFFAOYSA-N COC1=CC=CC2=CC(C(O)=O)=C(OC)C=C12
1353 0 TZEPZKWBHDLAJC-UHFFFAOYSA-N CN(C)S(=O)(=O)C1=C(Cl)N(C)N=C1C
1354 0 GPMYNLFQGLYPHF-UHFFFAOYSA-N CC#CCc1cc2=CC(O)C(C=c2c(=O)o1)O
1355 0 SIVHJZUIEDMVLF-UHFFFAOYSA-N OC(=O)C=C(C(=O)O)N=C1C(=CC=CC1=O)O
1356 0 XVEGCHXSQSIOKO-UHFFFAOYSA-N NC1=C(NCC2=CC=CC=C2)C=CC(Cl)=C1
1357 0 XUNAHBRTHXDEDV-UHFFFAOYSA-N OC(=O)C#CCc1c(O)cc([nH]c1=O)C(=O)O
1358 0 QCHCGRZRBHMDMN-UHFFFAOYSA-N CC1=NN(N=C1C(O)=O)C1=CC(Cl)=CC=C1
1359 0 VFPWGRRTVZRIRQ-UHFFFAOYSA-N OC(=O)C1=CC(=C(C=C1)C(C=O)C=O)[N+]([O-])=O
1360 0 GZWXVHDRRQJPHX-UHFFFAOYSA-N OC(=O)C1=CC=C(C(=C1)C(C=O)C=O)[N+]([O-])=O
1361 0 OWPVWCWCZGEPGF-UHFFFAOYSA-N CCOC(=O)CC1=CC=CC=C1C(F)(F)F
1362 0 FRTKYNJCMFEQGZ-UHFFFAOYSA-N OC1C=CC2=C(C1O)Cc1c2c(O)c(cc1)O
1363 0 YWLWVTGIHCIQIL-UHFFFAOYSA-N OC1C=C2Cc3c(C2=C(C1(O)O)O)cccc3
1364 0 TUZULLSDLGAQMV-UHFFFAOYSA-N COC1=C(C)C=C(C=C1C)C(=O)C(F)(F)F
1365 0 GRGNWXUHGZOLKF-UHFFFAOYSA-N CC(C)OC1=CC=CC(=C1)C(=O)C(F)(F)F
1366 0 UCVXRXLOEVTUEH-UHFFFAOYSA-N OC1C=CC2=C(C1O)c1c(C2)ccc(c1O)O
1367 0 BNXUYPAIVILSTN-UHFFFAOYSA-N O=C1CC(CC(=O)C1)C1=CC2=C(OCO2)C=C1
1368 0 JDSJLOLGIHAOOZ-UHFFFAOYSA-N CCOC(=O)CC1=CC(=CC=C1)C(F)(F)F
1369 0 VJWGFYRZOMFYFT-UHFFFAOYSA-N ClC1=C(C=CC=N1)C(=O)NC1CC2=CC=CC=C2C1
1370 0 KKSASSALPMKDTL-UHFFFAOYSA-N OC(=O)C=CC=C1C(=CC(=NC1=O)C(=O)O)O
1371 0 ZAXPGMNABCKKAK-UHFFFAOYSA-N OC1=CC(O)C2(C(=C1O)c1ccccc1C2)O
1372 0 AQZLIAGPNPFISZ-UHFFFAOYSA-N COC1=CC=C(C=C1)C1=CC(C(O)=O)=C(C)O1
1373 0 JMKZWTODPXQFTI-UHFFFAOYSA-N O=C(C1C(O)C=CC=C1O)Oc1ccccc1
1374 0 VJAXMKZOQDXQPI-UHFFFAOYSA-N CC(=O)CC(O)(C1=CC=CC=C1)C(F)(F)F
1375 0 OPHVQBJUBXPAKD-UHFFFAOYSA-N O=CC=Cc1c(O)cc(nc1C(=O)O)C(=O)O
1376 0 UHCVPUSBZDLSQF-UHFFFAOYSA-N CC(OC1=CC=C2C=CC(=O)OC2=C1)C(C)=O
1377 0 KDHWGEZUFBKRRL-UHFFFAOYSA-N C=CCOC1CS(=O)(=O)CC1OCC=C
1378 0 IOZHCNSHXMWQNV-UHFFFAOYSA-N COC1=C2OC(=CC2=CC(=C1)[N+]([O-])=O)C(O)=O
1379 0 YQTLDAGCSBQKJJ-UHFFFAOYSA-N [O-][N+](=O)C1(CCl)CN(CN(C1)N=O)N=O
1380 0 NKKNPSASXTWAKX-UHFFFAOYSA-N OC1C=CC=C(C1C(=O)c1ccccc1O)O
1381 0 TZAFRFYNRUUPFS-UHFFFAOYSA-N S=C=NC1=C2C=CC=NC2=C2N=CC=CC2=C1
1382 0 BANMZNRKVSFJBK-UHFFFAOYSA-N O=C1C(CC2=CN=CN2)NC(=S)N1C1=CC=CC=C1
1383 0 CDLPWFKSJDWMSQ-UHFFFAOYSA-N NC1=C(C=NN1C1=CC=C(Cl)C=C1)C(O)=O
1384 0 HUFBICNTCHNNLR-UHFFFAOYSA-N CCCCNS(=O)(=O)C1=CC=C(C=C1)C(N)=S
1385 0 CVAUDFJIDMTIES-UHFFFAOYSA-N S=C(N1CCCC1)N1N=NC2=CC=CC=C12
1386 0 ITCYLENZYJERKR-UHFFFAOYSA-N CC(C)(C)NS(=O)(=O)C1=CC=C(C=C1)C(N)=S
1387 0 ORULTSIVHFGKGU-UHFFFAOYSA-N NC1=C(N=CN=C1Cl)N(CCO)CCO
1388 0 JQRTZAYDWXGENM-UHFFFAOYSA-N CC1=CC=CC(C)=C1N1C(=O)CSC1=S
1389 0 JOIBGDDMIIHRSZ-UHFFFAOYSA-N OC(=O)C(=CC1=CC(=CC=C1)[N+]([O-])=O)C(O)=O
1390 0 SIQFQGSAWPRBDV-UHFFFAOYSA-N CC1=CC=CC=C1\N=C1/CC(=S)N=C(N)N1
1391 0 FICYRUPJCMUYCE-UHFFFAOYSA-N NC1=NC(=S)C\C(N1)=N/CC1=CC=CC=C1
1392 0 ALCYZOOCRFHMPP-UHFFFAOYSA-N CC1=CC(=CC=C1)\N=C1/CC(=S)N=C(N)N1
1393 0 ICPXRIXNGNHFSI-UHFFFAOYSA-N CCCCS(=O)(=O)NC(=S)NC1=CC=CC=C1
1394 0 GLIXWOIQQBKVGQ-UHFFFAOYSA-N CC1=C(N=NN1C1=CC=C(Cl)C=C1)C(O)=O
1395 0 GUMXXPZDMLXNMS-UHFFFAOYSA-N ClC1=CC=C(NCCC2=CC=CC=N2)C=C1
1396 0 JYWQOWBESRCPFX-UHFFFAOYSA-N CC1=CC=C(C=C1)\N=C1/CC(=S)N=C(N)N1
1397 0 RJHWRBROLJFXER-UHFFFAOYSA-N O=C1C=c2cc([nH]c2=C(C1O)C(=O)O)C(=O)O
1398 0 SOSVAMQFZMDJSF-UHFFFAOYSA-N O=C1C=c2[nH]c(cc2=C(C1O)C(=O)O)C(=O)O
1399 0 FJZPSPBGUQSOQX-UHFFFAOYSA-N C(SC1=CC=CC=C1)C=CCSC1=CC=CC=C1
1400 0 MNNJHQXCUSCQPP-UHFFFAOYSA-N OC(=O)c1nc2c(c(c1O)O)ccc(c2O)O
1401 0 JNVHKUJYZLVGOW-UHFFFAOYSA-N O=C1CN=C(c2c(N1)ccc(c2)Cl)C1=CCCC=C1
1402 0 YTEBADYGXJZKDM-UHFFFAOYSA-N CCC(=O)C1=C(O)C=CC2=C1OC(=O)C=C2C
1403 0 IIKBMKYCGBYUHP-UHFFFAOYSA-N N=C1NC(=S)N=C2N=C3CCCCC3=CC12
1404 0 UYJDHCZBFCOELK-UHFFFAOYSA-N O=C1CN=C(c2c(N1)ccc(c2)Cl)C1=CC=CCC1
1405 0 RWZDTBRQCZBUTJ-UHFFFAOYSA-N NC1=NN=C(S1)N=NC1C=CC(=O)CC1=O
1406 0 LKLNWDHBFXZRRM-UHFFFAOYSA-N CN1C(C=CC2=CC=CC=C12)N=NC(N)=S
1407 0 QUKIQVYIYKHUDW-UHFFFAOYSA-N OC(=O)c1cc(O)c2c(n1)c(O)c(c(c2)O)O
1408 0 WCPSVDHLOYIUPZ-UHFFFAOYSA-N OC(=O)C1=NC23C(C(=C1)O)(O2)C=CC(=C3O)O
1409 0 WZWMTBOEPFDMRO-UHFFFAOYSA-N OC(=O)c1cc(O)c2c(n1)C1(O)OC1(C=C2)O
1410 0 JYLIZLLSDDKHOI-UHFFFAOYSA-N COC1=CC=C(C=C1)C1=C(C#N)C(N)=NC(SC)=N1
1411 0 GHMIXVAJMLFRRH-UHFFFAOYSA-N ClC1CC=C2C(=C1)C(=NCC(=O)N2)c1ccccc1
1412 0 PLTCLOZYLFQMLA-UHFFFAOYSA-N CCCC(=O)C1=CC2=C(OC1=O)C=C(O)C=C2
1413 0 NJJWMEJWFYRORL-UHFFFAOYSA-N ClCCCCC1=CNC2=C1C=C(C=C2)C#N
1414 0 INXQDQQCSUZTPM-UHFFFAOYSA-N O=C1Oc2c3cc(oc3ccc2C(C1)(C)O)C
1415 0 GGOBECRWBXYXEY-UHFFFAOYSA-N OC1=C(O)C=C(CC2=CC(O)=C(O)C=C2)C=C1
1416 0 DQGWEDRPBNHZDE-UHFFFAOYSA-N ClC1=CC2=C(C=C1)C(=CN2)C1=CCNCC1
1417 0 SLCCUVMZYCMLKK-UHFFFAOYSA-N O=C1CN=C(C2=CC(=CCC2N1)Cl)c1ccccc1
1418 0 RKGNNNPWLQMUSC-UHFFFAOYSA-N O=C1CN=C(c2c(N1)ccc(c2)Cl)C1CC=CC=C1
1419 0 AGTFDIYESPRNMN-UHFFFAOYSA-N O=C1CN=C(C2C(=CC=C(C2)Cl)N1)c1ccccc1
1420 0 AYEKGWOQVRKDDT-UHFFFAOYSA-N CCOC(=O)C1=C(OC(=O)C1)C1=CC=CC=C1
1421 0 GYQOYYFIHYKFEO-UHFFFAOYSA-N O=C1CNC(c2c(N1)ccc(c2)Cl)c1ccccc1
1422 0 JOPZJEAGGYIFBP-UHFFFAOYSA-N CC1=C2N=C(COC3=CC=C(Cl)C=C3)NC2=CC=C1
1423 0 ORSXBAIEHRDMQP-UHFFFAOYSA-N NN1C(N=NC1=S)C1=CC=CC(=C1)[N+]([O-])=O
1424 0 XCCJQVPYOUTWHA-UHFFFAOYSA-N CC1=C(C(C)=NC(N)=C1)C1=CC=C(Cl)C=C1
1425 0 YHLADGKQRNGNIV-UHFFFAOYSA-N CC(C)(C)OC(=O)C1=CC(F)=C(F)C=C1F
1426 0 BJRHKGAIKFIDMH-UHFFFAOYSA-N COC(=O)C1=CC=CC=C1OC(=O)OC1=CC=CC=C1
1427 0 DILCYQIJEKAJEO-UHFFFAOYSA-N COC1C(OC(C(C1OC)O)C)OP(=O)(O)O
1428 0 NJFHFCHIHLJKAQ-UHFFFAOYSA-N O=C(c1ccc(cc1)C)C=CC=C(C(=O)O)O
1429 0 UAKFWQVWTHIKAN-UHFFFAOYSA-N O=C1C(=COC2=CC=CC=C12)C1OCCCO1
1430 0 NKDLNIFNEMIBCQ-UHFFFAOYSA-N Cc1cccc(c1)C(=O)C=CC=C(C(=O)O)O
1431 0 NWZFWYUZHBHJRV-UHFFFAOYSA-N CN1C=C(CN=NC(N)=S)C2=CC=CC=C12
1432 0 OKDVWTXXYUOIAZ-UHFFFAOYSA-N CSCCCCCC1C(=O)OC(=O)C1O
1433 0 WJLUOLVLSLETQA-UHFFFAOYSA-N COC1=CC=CC2=C(O)C=C(C(C)=O)C(O)=C12
1434 0 CEUXQLLZJVXZLP-UHFFFAOYSA-N N#CC1(CC(C2=CC=CC=C2)C1(C#N)C#N)C#N
1435 0 VUYCGQOMXRGPAH-UHFFFAOYSA-N COC(=O)C1=C(OC(OC)=C1)C1=CC=CC=C1
1436 0 SUHZZFNDVLWPTL-UHFFFAOYSA-N CCC1(OC(=CC1=O)C(O)=O)C1=CC=CC=C1
1437 0 BGJOEOQFJYFEGG-UHFFFAOYSA-N COC1=CC(C(O)=O)=C(OC)C2=CC=CC=C12
1438 0 MIOPJNTWMNEORI-UHFFFAOYSA-N [H]C12CCC(CS(O)(=O)=O)(C(=O)C1)C2(C)C
1439 0 WNXXGCIDLNMBLF-UHFFFAOYSA-N COC(=O)C1=CC=C(O1)C1=CC=C(OC)C=C1
1440 0 CBIDATZEYLKDLT-UHFFFAOYSA-N CC(=Cc1c(O)ccc2c1oc(=O)cc2C)O
1441 0 PGEWIOIQVUBIQJ-UHFFFAOYSA-N COC1=CC2=C(C=C1)C(OC)=C(C=C2)C(O)=O
1442 0 FFDOKPVEMFAOEK-UHFFFAOYSA-N ClC1=C(C=CC(=C1)N(CC=C)CC=C)C#N
1443 0 CJCDPHAFFVEEIT-UHFFFAOYSA-N OC(=O)C=C(c1ccc2c(c1O)cc(o2)C)C
1444 0 NNGRXHBOOLAXCB-UHFFFAOYSA-N COC(=O)C1=CC(C)(OC1=O)C1=CC=CC=C1
1445 0 BRQPLEUQYYDCPB-UHFFFAOYSA-N OC(=O)C(=CC=CC(=O)c1ccccc1C)O
1446 0 KAQGBFRZHRUZCC-UHFFFAOYSA-N CC1OC(OC1C(F)(F)F)C1=CC=CC=C1
1447 0 BKSACGGJIGRTEN-UHFFFAOYSA-N Oc1ccc2c(c1)C(=O)CC(O2)c1cc(O)cc(c1)O
1448 0 IBOSPAWVGHGUAV-UHFFFAOYSA-N C1=CC2=C(N=C1)C1=C(C=CC=N1)C1=NC=CN=C21
1449 0 SZTWXYIDDMYRFS-UHFFFAOYSA-N OC(=O)C=CC(=O)C1=C(C(O)=CC=C1)[N+]([O-])=O
1450 0 NZKWZDQQHYKYJY-UHFFFAOYSA-N OC1C(O)C(=CC=C1C(O)=O)C1=CC=CC=C1
1451 0 QYZIHMTUNHLRQI-UHFFFAOYSA-N O=C1Oc2c3c(C)coc3ccc2C(C1)(C)O
1452 0 VPCJFZIXLLOSKF-UHFFFAOYSA-N COC(=O)CC1=CC=CC=C1C#CC(=O)OC
1453 0 MIOPJNTWMNEORI-UHFFFAOYSA-N [H]C12CCC(CS(O)(=O)=O)(C(=O)C1)C2(C)C
1454 0 PTTAPJXGMYIOEE-UHFFFAOYSA-N OC=C(c1c(O)ccc2c1oc(=O)cc2C)C
1455 0 KSWKCZHIAJEFGQ-UHFFFAOYSA-N CCOC(=O)C1=CC2=C(OC1=O)C=CC(C)=C2
1456 0 CUWSXVJIPZWUGC-UHFFFAOYSA-N C1SCC2=CC=C(CSCC3=CC=C1C=C3)C=C2
1457 0 QQYIGPUPTNLBDQ-UHFFFAOYSA-N COC1=CC2=C(C=C1)C=CC(OC)=C2C(O)=O
1458 0 DBMWMQSIUDLKRQ-UHFFFAOYSA-N CC(=CC(=O)O)c1ccc2c(c1O)c(C)co2
1459 0 UMCGKFJZALRTPS-UHFFFAOYSA-N CN1CCC2=NC3=CC=CC=C3C(Cl)=C2C1
1460 0 BQVGRIUIRLUREF-UHFFFAOYSA-N OC(=O)C1=Nc2c(O)c(O)ccc2C2(C1O2)O
1461 0 LCSGTVDWOFMZPI-UHFFFAOYSA-N COC1=CC=CC2=C1C(OC(=O)C(F)(F)F)=C(C)C2
1462 0 WYCZTAVALMKGJY-UHFFFAOYSA-N COC1=Cc2c(C#C1)c1c(o2)c(OC)c(c(c1)O)OC
1463 0 XVZXMQJHHCAQNW-UHFFFAOYSA-N OC(=O)C(=CCC1Cc2c(C1=O)cccc2)O
1464 0 RPBMYLNNMLQBAM-UHFFFAOYSA-N CCOC1=C(C=C(Cl)C=C1)C1=NC2=CC=CC=C2N1
1465 0 XDKBSZKASMBDRL-UHFFFAOYSA-N CC1=C(C)C2=C(S1)N=C(N(N)C2=O)C1=CN=CC=C1
1466 0 IBNCYHALNWIWIS-UHFFFAOYSA-N CC1=C(C)C2=C(S1)N=C(N(N)C2=O)C1=CC=NC=C1
1467 0 UUYBKOJGOPEKMQ-UHFFFAOYSA-N COC1=C(OC)c2c(C#C1)c1c(o2)cc(c(c1)O)OC
1468 0 XUNDKHGMYAINIM-UHFFFAOYSA-N OCN1N=CN=C1C(=O)C1=CC=C(Cl)C=C1
1469 0 ZHBDNTREFDLSQR-UHFFFAOYSA-N CCCOC1=NC2=CC=CC=C2C(=S)S1
1470 0 JTCJARDJNHUJSM-UHFFFAOYSA-N N#CC1=C(N=C2N=CC=CC2=C1)C1=CN=CC=C1
1471 0 TXJPODRMZQDSQG-UHFFFAOYSA-N O=C1CCC2=CC3(C(=CC=CC3O)C=C2O1)O
1472 0 KFCWGNBUEQEHLB-UHFFFAOYSA-N Oc1cc(O)cc(c1)C1CC(=O)c2c(O1)c(O)ccc2
1473 0 YMHLNODTQLEMPJ-UHFFFAOYSA-N OC1=C(C=CCC1O)c1ccccc1C(=O)O
1474 0 KDRZEQDGPBIDPO-UHFFFAOYSA-N COC12C(CCCN1C(C)=O)C2(Cl)Cl
1475 0 BHYKSJQTLIKSHM-UHFFFAOYSA-N CC1=CC(=NN=C1Cl)C1=CC(C)=C(C)C=C1
1476 0 IGNZUNFJWSQPMF-UHFFFAOYSA-N CC1=CC(C)=C(C=C1)C1=NN=C(Cl)C(C)=C1
1477 0 JABZEQQWYOXZSA-UHFFFAOYSA-N CSC1=NC(NCC2=CC=CC=C2)=CN=N1
1478 0 LZHHUJJAXXNEHK-GRLINBANSA-N OC(=O)C(=C/C=C\1/Cc2c(C1O)cccc2)O
1479 0 QUAFUHXEWQBUNU-UHFFFAOYSA-N COC1=C(OC)C=C(C=C1)C1=CC=C(O1)C=O
1480 0 YOFLVWIKGMNFRY-UHFFFAOYSA-N OC1=CCCC(=C1O)c1ccccc1C(=O)O
1481 0 QJIYGTAEIRBFIS-UHFFFAOYSA-N COc1cc2oc(cc2cc1C(=O)C)C(=O)C
1482 0 ADTJDVYVWFNJDP-UHFFFAOYSA-N O=CC(C(C1=C(C=O)Cc2c1cccc2)O)O
1483 0 DKHWIYMEUFTMAY-UHFFFAOYSA-N COC(=O)C(Cl)C(C)(C)SCC1=CC=CC=C1
1484 0 MMAPSHDCAYFEAI-UHFFFAOYSA-N CCOC(=O)C1=C(O)C2=CC=CC=C2C(O)=C1
1485 0 SQMJKTBQBRWWND-UHFFFAOYSA-N OC(=O)CC1(O)C(=CC(=O)c2c1cccc2)C
1486 0 UDHHWRJROUMGGM-UHFFFAOYSA-N O=C1CCC2=CC3=CC=CC(C3(C=C2O1)O)O
1487 0 TVVIPYMDXDUZLW-UHFFFAOYSA-N OC(=O)CC1(O)C=C(C)C(=O)c2c1cccc2
1488 0 RWTNSAFTUUJGRP-UHFFFAOYSA-N COC1=CC2=CC(OC)=C(C=C2C=C1)C(O)=O
1489 0 IAGAPCNQYHSXSR-UHFFFAOYSA-N COC1=C(OC)c2c(C#C1)c1c(o2)c(OC)c(cc1)O
1490 0 UCTSCYUQPFFEAZ-UHFFFAOYSA-N CN1N=CC2=C(SC(=NN2C)C2=CC=CC=C2)C1=O
1491 0 KQMJIHVWBKJOPY-UHFFFAOYSA-N COC1=CC(=C(OC)C=C1)C1=CC=CC(=O)O1
1492 0 BKBCJBVURIXAAP-UHFFFAOYSA-N O=CC(=Nc1ccc(cc1C(=O)O)O)C(=O)O
1493 0 DAYKUTKZHPVJIE-UHFFFAOYSA-N O=CC=c1nc(cc(c1=CC(=O)O)O)C(=O)O
1494 0 ZHUBXTWPCABOQU-UHFFFAOYSA-N CC(N=NC(=S)NCC#C)C1=CC=CC=N1
1495 0 WFSCGRSYVANZRL-UHFFFAOYSA-N CC1=C(Cl)C=CC(=C1)N1N=CC(=O)NC1=O
1496 0 FPIGXBJIZHUZQD-UHFFFAOYSA-N CC1=CC=C(C=C1)C1(SCCS1)C1=CC=CC=C1
1497 0 NAJLDLPWPWNMQV-UHFFFAOYSA-N COP(=O)(C(=[N+]=[N-])C1=CC=CC=C1)C1=CC=CC=C1
1498 0 YXRNHDBXRNFRJI-UHFFFAOYSA-N OC1C=CC2=C(C1O)C1=CC=CC(C1C2=O)O
1499 0 CXSMNWTZIGIPNB-UHFFFAOYSA-N COC1=CC2=C(C(C)=C1)C(=O)C=C(OC)C2=O
1500 0 DBSJYHCDGBZOEP-UHFFFAOYSA-N CCOC(=O)CC(=O)C1=CC2=CC=CC=C2O1
1501 0 ZDMPVRLDOAVMSZ-UHFFFAOYSA-N CC(=C)C1CC=C(C(C1)OS(=O)(=O)O)C
1502 0 MGUDRZXOSQWHQU-UHFFFAOYSA-N CC(=O)OCC1=CC(=O)OC2=C1C=CC(C)=C2
1503 0 UALLLLOYFGSMMD-UHFFFAOYSA-N CC(=O)N1C=CC(C=C1)C1=CNC2=C1C=C(Cl)C=C2
1504 0 ZAMAPUZRKJWVSU-UHFFFAOYSA-N O=CC(=Nc1c(O)cccc1C(=O)O)C(=O)O
1505 0 BQCSUTRTLZYECZ-UHFFFAOYSA-N CC(Cl)C1=CC(=NC(C)=N1)C1=CC=CC=C1
1506 0 SALFJDBQVWJRCF-UHFFFAOYSA-N OC1=CC=CC(C1O)c1ccccc1C(=O)O
1507 0 QDSBUMWTLVOZPZ-UHFFFAOYSA-N Oc1ccccc1n1ncc(c(c1=O)Cl)N
1508 0 CVWGDGRLWAHMBV-UHFFFAOYSA-N CC1=NC(C)=C(C(C)=N1)C1=CC=C(Cl)C=C1
1509 0 QOTILTCXNXVRHK-UHFFFAOYSA-N CC1=NC(C)=C(C(C)=N1)C1=CC(Cl)=CC=C1
1510 0 FGJWLXMIQYDGGJ-UHFFFAOYSA-N CC1=NC(C)=C(C(C)=N1)C1=CC=CC=C1Cl
1511 0 NBOANCNVCFVWCX-UHFFFAOYSA-N CCOP(=O)(OCC)C(SCC)SCC
1512 0 SGGSHMOQZLXXSR-UHFFFAOYSA-N CNC(=O)NC1=NN=C(S1)C(C)(C)CF
1513 0 OFBSBGCAUSFWDQ-UHFFFAOYSA-N Oc1cccc(c1)n1ncc(c(c1=O)Cl)N
1514 0 RGDIOAYEACHRMZ-UHFFFAOYSA-N C(C1=CC=CC=C1)C1(SCCS1)C1=CC=CC=C1
1515 0 GDKKUBSFALUGBD-UHFFFAOYSA-N C[N+]1(CCCCC1)C1=CC=C(Br)C=C1
1516 0 OUIGFEMUTRTLGE-UHFFFAOYSA-N CC1=CC2=C(OC=C(C3OCCO3)C2=O)C=C1
1517 0 FLGKCEHJBHUNQP-UHFFFAOYSA-N COC1=CC2=C(OC)C=CC(C(O)=O)=C2C=C1
1518 0 FBNYLOZUGFBDHW-UHFFFAOYSA-N Nc1c(O)nn(c(=O)c1Cl)c1ccccc1
1519 0 JONZHARYCGSZOY-UHFFFAOYSA-N OC(=O)C1=C(CCC=C1)c1cccc(c1O)O
1520 0 BZCWZCABNZTMTQ-UHFFFAOYSA-N CC(=O)OC1=COC(CC1=O)C1=CC=CC=C1
1521 0 ABAFLNJHCDFVDF-UHFFFAOYSA-N CCC1=NC(CCl)=CC(=N1)C1=CC=CC=C1
1522 0 SCLXWQKFGAWLRF-UHFFFAOYSA-N CCCC1=CC(Cl)=NC(=N1)C1=CC=CC=C1
1523 0 DBMZSPSWUIYUEM-UHFFFAOYSA-N COc1c2CCOc2cc2c1c(=O)cc(o2)C
1524 0 IBQPMZWEKMRAIL-UHFFFAOYSA-N CC1(C)COP(=S)(OCC2=CC=CC=C2)OC1
1525 0 DJPRNPJBDDWPKV-UHFFFAOYSA-N N#CC1=NN=C(C2=CC=CC=C2)C2=C1N=CC=C2
1526 0 HROUBJBSZADNRA-UHFFFAOYSA-N OC1=C(O)c2c(C3C1O3)c(O)cc(n2)C(=O)O
1527 0 MMHFYRLJOGFSHD-UHFFFAOYSA-N CC(C12CC(C(=C)C2C1)OS(=O)(=O)O)C
1528 0 HMRVPPLYNXSYSK-UHFFFAOYSA-N COC1=C(C=CC2=C1C=C(O2)C(O)=O)[N+]([O-])=O
1529 0 AGUKMRAPRWWSMB-UHFFFAOYSA-N COC1=C2C=C(OC2=C(C=C1)[N+]([O-])=O)C(O)=O
1530 0 YRXDIAYVPGUSGF-UHFFFAOYSA-N COC1=C(C2=C(OC(=C2)C(O)=O)C=C1)[N+]([O-])=O
1531 0 DYFGQKXULAKLGD-UHFFFAOYSA-N COC1=C(C=C2C=C(OC2=C1)C(O)=O)[N+]([O-])=O
1532 0 OLRYDHRNUFENGT-UHFFFAOYSA-N COC1=C(C2=C(C=C(O2)C(O)=O)C=C1)[N+]([O-])=O
1533 0 NJOVOGCPNJPQLS-UHFFFAOYSA-N COC1=C2OC(=CC2=C(C=C1)[N+]([O-])=O)C(O)=O
1534 0 UDAIKTPYYIHDQY-UHFFFAOYSA-N COC1=C(C=CC2=C1OC(=C2)C(O)=O)[N+]([O-])=O
1535 0 QHWKUYIXVVDLGO-UHFFFAOYSA-N OC(=O)C1C=CC=CC1c1cccc(c1O)O
1536 0 SKYFWZRBCSPGAI-UHFFFAOYSA-N OC1=CC(C(C=C1)C(=O)c1ccc(cc1)O)O
1537 0 CMVUWOMEJANHRU-UHFFFAOYSA-N OC1C=CC(=C(C1O)c1ccccc1)C(=O)O
1538 0 UKWSHJQCDIXMCC-UHFFFAOYSA-N O=CCC1(O)C(C)C(=O)c2c(C1=O)cccc2
1539 0 YBPFWJLYLWZTNU-UHFFFAOYSA-N N#CC(=CSC1=NC2=CC=CC=C2C=C1)C#N
1540 0 HIVLANLZAPWVMJ-UHFFFAOYSA-N COc1c2C(=O)CC(Oc2cc2c1cco2)C
1541 0 JZKYNGBXSVNZAZ-UHFFFAOYSA-N COC1=C(Cl)C=C(F)C(NC(=O)N2CCCC2)=C1
1542 0 UZJZJGDAZCKNBZ-UHFFFAOYSA-N O=CC(=O)c1cc(O)ccc1NC(=O)C(=O)O
1543 0 QCQGSUSBUQODHA-UHFFFAOYSA-N NC1N=NC(=S)N1C1=CC=C(C=C1)[N+]([O-])=O
1544 0 BPPUKYIFSBBXHA-UHFFFAOYSA-N ClC(Cl)C(=O)N1CCOC11CCCC1
1545 0 DMQYRTQMXGJEEY-UHFFFAOYSA-N NC(=O)C1=NN(C(=O)C1)C1=CC(Cl)=CC=C1
1546 0 YGNQEADUUIINCM-UHFFFAOYSA-N CC(=O)C1=C(O)C(C)=C(C)C2=C1OC(=O)C=C2
1547 0 JEKRKFKZONFSHC-UHFFFAOYSA-N COC1=C2C=COC2Cc2c1c(=O)cc(o2)C
1548 0 MIYITCTXDGORJJ-UHFFFAOYSA-N FC1=CC=C(C=C1)[P+](=O)C1=CC=C(F)C=C1
1549 0 MHFAKYVHKYQRHH-UHFFFAOYSA-N CC(=O)OC1OC(C(=O)C=C1)C1=CC=CC=C1
1550 0 FSIAGHLEMKPMBQ-UHFFFAOYSA-N [O-][N+](=O)C1=CC=C(C=C1)N1C=CC(CCl)=N1
1551 0 WGRQAMACYMSQLH-UHFFFAOYSA-N COC(=O)C1=C(O)C2=C(C=CC(OC)=C2)C=C1
1552 0 SJCRNVKTEUSWBO-UHFFFAOYSA-N CC1=C(C)C(C=CC1=C(C#N)C#N)=C(C#N)C#N
1553 0 YYALAQRORARWDZ-UHFFFAOYSA-N CC1(C)CSCC(C)(C)C2=C1[Ge]2(C)C
1554 0 MKJMFCTYFPANDE-UHFFFAOYSA-N CC(=O)OC1=CC=C(C=C1)C(=O)OC1=CC=C(O)C=C1
1555 0 PWOSYAXUKPDKHQ-UHFFFAOYSA-N OC(=O)C(=CC1=CC=CC=C1[N+]([O-])=O)C(O)=O
1556 0 NQWBYFBMBXERBD-UHFFFAOYSA-N COC1=C2C=CC=C(C(O)=O)C2=C(OC)C=C1
1557 0 OEEONLUDHQMWMC-UHFFFAOYSA-N CSC(S[Si](C)(C)C)=C1CCCC1
1558 0 XUTSFULSMCOIEG-UHFFFAOYSA-N CCCC1=CN=C(N=C1)C1=CC=C(Cl)C=C1
1559 0 BGIBLSNQORNFEG-UHFFFAOYSA-N COC1=C(OC)C(=O)C2=C(C)C=CC=C2C1=O
1560 0 XMCQZKJLJOLCKO-UHFFFAOYSA-N COC1C2C=COC2=Cc2c1c(=O)cc(o2)C
1561 0 LEYBVPXZQXZPRM-UHFFFAOYSA-N OC1C=CC(=CC1O)C(=O)c1ccc(cc1)O
1562 0 CXOKQEJGRPDHMD-UHFFFAOYSA-N Oc1ccc(cc1)C(=O)C1(O)C=CC=CC1O
1563 0 WMUKPRFKOODMMF-UHFFFAOYSA-N Nc1cnn(c(=O)c1Cl)C12C=CC=CC2O1
1564 0 BNXUYPAIVILSTN-UHFFFAOYSA-N O=C1CC(CC(=O)C1)C1=CC2=C(OCO2)C=C1
1565 0 NDBAKBZVDOPSOE-UHFFFAOYSA-N OC1C=CC=C(C1O)C(=O)c1ccc(cc1)O
1566 0 WTAYXAWNPMLZED-UHFFFAOYSA-N CC(=O)C1=C(O)C=CC2=C1OC(C)=C(C)C2=O
1567 0 BDVKGYOFECBKDX-UHFFFAOYSA-N CCOC(=O)CC1=CC=C(C=C1)C(F)(F)F
1568 0 LBFRGGPYFAVAQH-UHFFFAOYSA-N CCOC1=CC=C(C=C1)C1=NC2=C(N1)C=C(Cl)C=C2
1569 0 YAUZPHAFXXYSTE-UHFFFAOYSA-N COc1c2C(O)C=C(Oc2cc2c1cco2)C
1570 0 CRNBMXNYDLDFTD-UHFFFAOYSA-N Nc1cnn(c(=O)c1Cl)C1=CC2C(C=C1)O2
1571 0 ZFLMKKDXXLZURV-UHFFFAOYSA-N OC(C(C(O)=O)C1=CC=CC=C1)C1=CC=CO1
1572 0 ZFLMKKDXXLZURV-UHFFFAOYSA-N OC(C(C(O)=O)C1=CC=CC=C1)C1=CC=CO1
1573 0 YZESNPBHOXIPRA-UHFFFAOYSA-N OC(=O)CCCC1=CC=C(C=C1)C(F)(F)F
1574 0 AAOVNAKCRCJMIH-UHFFFAOYSA-N OC1C=CC=C(C1O)c1ccccc1C(=O)O
1575 0 YNICCIMFOSHXRM-UHFFFAOYSA-N OC(=O)C1(O)C(O)C=CC=C1c1ccccc1
1576 0 JGOMBFKQSKVEPN-UHFFFAOYSA-N CC1=C2SC3=C(C)C=CC(C)=C3SC2=C(C)C=C1
1577 0 QQTRVSVBLRFHSB-UHFFFAOYSA-N CCOC(C(=O)C(F)(F)F)C1=CC=CC=C1
1578 0 NNNDWNVTLKPUSU-UHFFFAOYSA-N C1CSC(SC1)C1=CC=C(C=C1)C1=CC=CC=C1
1579 0 DRQPUYNOOWOGDJ-UHFFFAOYSA-N CCC(=O)C#CC=C1C=CC2(O1)OC=CC2O
1580 0 NVRNURQUUREBKA-UHFFFAOYSA-N Nc1cnn(c(=O)c1Cl)C1=CC=CC2C1O2
1581 0 DFJYCHBNMCMJAL-UHFFFAOYSA-N COC(=O)C1(C=C1C1=CC=CC=C1)C(=O)OC
1582 0 INEVQPCPUWNSEX-UHFFFAOYSA-N OC1=CC=CC(CC2=C(O)C(O)=CC=C2)=C1O
1583 0 WBYXUOVDLDRJRB-UHFFFAOYSA-N CS(=O)(=O)OCCCC1=CC(=O)CCC1
1584 0 UTEPOOCCCGDLFB-UHFFFAOYSA-N O=C1N(N=CC2(C1(Cl)O2)N)c1ccccc1
1585 0 HENHRHMGMVLGCA-UHFFFAOYSA-N O=CC=c1[nH]c(cc(=O)c1=CC(=O)O)C(=O)O
1586 0 SWDZGGFWXTWGRR-UHFFFAOYSA-N O=Cc1c(=O)cc([nH]c1C=CC(=O)O)C(=O)O
1587 0 DRGMANKBFFKSNC-UHFFFAOYSA-N CC1=CC(C(CC1)C(=C)C)OS(=O)(=O)O
1588 0 OCMJESVDFZAWOQ-UHFFFAOYSA-N N#CC1(CC=C2C=CC=CC2C1(C#N)C#N)C#N
1589 0 KSSRGLGZSQUPJD-UHFFFAOYSA-N CCOP(=O)(OCC)O[N+]1=CC=CC=C1
1590 0 CQVIWJVXKPODMC-UHFFFAOYSA-N CC(=O)OC1(C)OC=C(C1=O)C1=CC=CC=C1
1591 0 XRXQTLSJDOHUFT-UHFFFAOYSA-N OC1=CC=C(OCOC2=CC=C(O)C=C2)C=C1
1592 0 YODXCUKTIPQVPI-UHFFFAOYSA-N CC(=O)OCC(=O)CC1=COC2=CC=CC=C12
1593 0 PGSDPKVMKMOURZ-UHFFFAOYSA-N CC1(OC(N)=NC2=CC=C(Cl)C=C12)C1=CC=CC=C1
1594 0 PCBJZCAKNURVSK-UHFFFAOYSA-N COC1=CC2=C(C=CC(OC)=C2C=C1)C(O)=O
1595 0 TZAFRFYNRUUPFS-UHFFFAOYSA-N S=C=NC1=C2C=CC=NC2=C2N=CC=CC2=C1
1596 0 FABSKOVJDIDCHX-UHFFFAOYSA-N Nc1ccc(cc1)Cc1ccc(c(c1)Cl)N
1597 0 IQDNMFUAKHSGCZ-UHFFFAOYSA-N O=CC=C(Cc1ccc(cc1)O)C=CC(=O)O
1598 0 PQWALSOKWPTABP-UHFFFAOYSA-N Oc1ccc(cc1)n1ncc(c(c1=O)Cl)N
1599 0 XJOFPJZWSSQZMN-UHFFFAOYSA-N CC(C)(C(O)=O)C1=CC(=CC=C1)C(F)(F)F
1600 0 DFUBIDDAHCBMRF-UHFFFAOYSA-N CC1=CC=C(C=C1)C1C(C#N)(C#N)C1(C#N)C#N
1601 0 NALLMUXRIDWXIA-UHFFFAOYSA-N OC(=O)C1=C(C=CCC1)c1cccc(c1O)O
1602 0 YXZCCWINWURAGH-UHFFFAOYSA-N FC(F)(F)C1=NC2=C(CCNC2)C(Cl)=N1
1603 0 NPHWOEKEKKBRIF-UHFFFAOYSA-N ONc1cnn(c(=O)c1Cl)c1ccccc1
1604 0 UOAOGYBCKJYSSM-UHFFFAOYSA-N CCOC(=O)C1=C(O)C=C2C=CC(O)=CC2=C1
1605 0 DPCUOSSCYCXSKD-UHFFFAOYSA-N O=C(CC(C(=O)O)O)SCCNC(=O)O
1606 0 UPFFITZHQRLBOF-UHFFFAOYSA-N CCOC(=O)C1=CC=C(OC2=CC=CO2)C=C1
1607 0 FKGHYIFUTVQZFH-UHFFFAOYSA-N CC1=NC=C(S1)C1=CC=C(C=C1)S(C)=O
1608 0 MVMOOQCQHWCURC-UHFFFAOYSA-N OC(=O)COCc1ccc2c(c1)ccc(c2)O
1609 0 CSSBGISTZHPJPH-UHFFFAOYSA-N ClCC1=CN2C=CC=C(OCC3=CC=CC=C3)C2=N1
1610 0 PZNFFKCBSAYXBA-UHFFFAOYSA-N ClC1=CC=CC=C1CN1N=CC(=O)NC1=O
1611 0 UIXMNVQDEYXVGE-UHFFFAOYSA-N OC(=O)CCC1=Cc2ccc(cc2C2C1O2)O
1612 0 JNRDNEZCYZRTAA-UHFFFAOYSA-N OC(=O)CCC1=CC23C(C=C1)(O3)C=C(C=C2)O
1613 0 OTZJUTRAYWZRMG-UHFFFAOYSA-N OC(=O)CCc1ccc2c(c1)C=CC1(C2O1)O
1614 0 AKPMVNPRCJGGGP-UHFFFAOYSA-N OC(=O)CCc1ccc2c(c1)C1OC1C(=C2)O
1615 0 RCSZYGCFOBERMG-UHFFFAOYSA-N CCS(=O)(=O)OC1=CC2OC32C(=C1)C(C)(C)CO3
1616 0 WQAUNBQBFCNWMK-UHFFFAOYSA-N Cc1ccc(c(c1)O)Oc1cccc(c1O)O
1617 0 SPYQEQAAVVUZCF-UHFFFAOYSA-N N#CC1=CC=CC=C1N=NC1=CC=CC=C1C#N
1618 0 DXMPQCNTGMRRFT-UHFFFAOYSA-N NC1=C(C=CC(SC2=NC=NN2)=C1)[N+]([O-])=O
1619 0 ZYWRUEMHLADUMB-UHFFFAOYSA-N Cc1ccc(c(c1)Oc1cccc(c1O)O)O
1620 0 CQWMNUSJLBZWQL-UHFFFAOYSA-N OC(=O)CC(c1ccc2c(c1)ccc(c2)O)O
1621 0 HJQVJNQZQTWNPZ-UHFFFAOYSA-N CC(C)(C(O)=O)C1=CC=C(C=C1)C(F)(F)F
1622 0 PUCHJTOKWBYEMI-UHFFFAOYSA-N CC1SC(=S)N(C1=O)C1=CC=CC=C1C
1623 0 OFKWORMXFKCDRS-UHFFFAOYSA-N Oc1c(C)cccc1Oc1cccc(c1O)O
1624 0 KDKMEQDLIZWNAT-UHFFFAOYSA-N OC(=O)CCc1cc(O)c2c(c1)ccc(c2)O
1625 0 HYBCVUTWNWHTJK-UHFFFAOYSA-N OC(=O)C(Oc1ccc2c(c1)cc(cc2)O)C
1626 0 NBTCXIZQSZQNKJ-UHFFFAOYSA-N OC1=CC=C(CC2=C(O)C(O)=C(O)C=C2)C=C1
1627 0 MIOPJNTWMNEORI-UHFFFAOYSA-N [H]C12CCC(CS(O)(=O)=O)(C(=O)C1)C2(C)C
1628 0 BOVWGKNFLVZRDU-UHFFFAOYSA-N CCO[Si](OCC)(OCC)C(F)(F)F
1629 0 DQBIISJQPXLVAR-UHFFFAOYSA-N OC(=O)CCc1ccc2c(c1)c(O)cc(c2)O
1630 0 ZFIKXFQTLDLNOF-UHFFFAOYSA-N CCC1=C(SC(N)=N1)C1=NC(=NO1)C1=CC=CC=C1
1631 0 DCLHOPKJLOGARY-UHFFFAOYSA-N OC(=O)C(Oc1ccc2c(c1)ccc(c2)O)C
1632 0 WLXSNTSZMNQWCG-UHFFFAOYSA-N OC(=O)CCc1ccc2c(c1)ccc(c2O)O
1633 0 DEUYLYGLANGVRM-UHFFFAOYSA-O OC1=C[N+](CC(=O)C2=CC=C(F)C=C2)=CC=C1
1634 0 AOUJOWMOWNLUIB-UHFFFAOYSA-N OC(=O)C(Oc1ccc2c(c1)cccc2O)C
1635 0 RCMBIAKOZZUFJS-UHFFFAOYSA-N OC(=O)CCc1ccc2c(c1)cc(c(c2)O)O
1636 0 UJYZZDGGRQIFRM-UHFFFAOYSA-N COC1=CC(C)=C(CC(=O)C(F)(F)F)C=C1
1637 0 WQJOEPWCRFNKAI-UHFFFAOYSA-N ClC1=CC=C2N3CC(=O)N=NC3COC2=C1
1638 0 LAFWUHGEVDKVFY-UHFFFAOYSA-N NNC(=O)C1=NOC(=C1)C1=CC=C(Cl)C=C1
1639 0 QUDNGESABWWZII-UHFFFAOYSA-N NC1=CC(F)=C(OC2=CC=C(Cl)C=C2)C=C1
1640 0 MXCVHSXCXPHOLP-UHFFFAOYSA-N CCCC1=CC2=C(OC(=CC2=O)C(O)=O)C=C1
1641 0 BZTAPLFYRDPBPB-UHFFFAOYSA-N CC(=O)N1N=C(C)C(=C1C(F)(F)F)[N+]([O-])=O
1642 0 LVPNMZHEDIKUFK-CYBMUJFWSA-N CC1=CC2(O)OC(=Cc3cc(O)cc(O1)c23)C
1643 0 BMHNMAUPUTWTHS-UHFFFAOYSA-N OC(=O)C(Oc1ccc2c(c1)c(O)ccc2)C
1644 0 PTNTZAYEADFZLE-UHFFFAOYSA-N COC1=C(C=C(C=C1)C1=CC(=O)OC1)C(C)=O
1645 0 NNCLCHREBUBLOI-UHFFFAOYSA-N OC(=O)C(Oc1cc(O)c2c(c1)cccc2)C
1646 0 ULVVQYJEXNLUDL-UHFFFAOYSA-N OC(=O)C(Oc1cc2ccccc2cc1O)C
1647 0 OKKMBYDKVRSCFN-UHFFFAOYSA-N OB(O)C1=CC=C(C=C1)C(=O)NN1C=NN=C1
1648 0 JXMAEIBAKRAGBL-UHFFFAOYSA-N OB(O)C1=CC(=CC=C1)C(=O)NC1=NC=NN1
1649 0 AAVGCUGDLIWLIG-UHFFFAOYSA-N NCCC1=CC2=C(C(=O)N=CC2)C2=C1C=CC(Cl)=C2
1650 0 FREXECGTBMCACQ-XOHWUJONSA-N COC(=O)C=C/C#CC#CC=C/COC(=O)C
1651 0 YRNOFMOYGMUXGQ-UHFFFAOYSA-N OC(=O)C(Oc1ccc2c(c1O)cccc2)C
1652 0 UKYNICCVUCFTGU-UHFFFAOYSA-N OCC(C(=O)O)Oc1ccc2c(c1)cccc2
1653 0 SSNKDVXNYAGKDG-QWHCGFSZSA-N CC12CCC(=O)C1=CC(=O)OC2c3cocc3
1654 0 YBAYPABXQBCYAX-UHFFFAOYSA-N OC(=O)C1=CC=C(C=C1)C1CC(=O)CC(=O)C1
1655 0 CPDJTZVAMWQWFK-UHFFFAOYSA-N OC(=O)C(Oc1ccc2=CC3C(C=c2c1)O3)C
1656 0 DRBHVMCDGVLNGY-UHFFFAOYSA-N CCc1c(O)c2C(=O)C=CC(=O)c2cc1OC
1657 0 UBVZPPSBGZICHG-AATRIKPKSA-N COC=Cc1cc2C=CC(=O)Oc2cc1OC
1658 0 COLKSGMSWMYFNX-UHFFFAOYSA-N CC(=C)c1oc2c(O)c(O)c(cc2c1)C(=O)C
1659 0 LHEGTEUTDBMPBL-SSDOTTSWSA-N Cc1cc(O)c2C(=O)C3=C(CCC3O)Oc2c1
1660 0 STMCQKWQJHZTKS-UHFFFAOYSA-N CC(=O)c1cc2OC(=CC(=O)c2c(O)c1C)C
1661 0 OKQHALFWPGADEU-UHFFFAOYSA-N COc1cc2C(=O)C(=C(C)C(=O)c2cc1O)C
1662 0 SNIFRXDDBTXTHE-SNVBAGLBSA-N CC(=C)C1Cc2c3COC(=O)c3c(O)cc2O1
1663 0 LGFNRIRIXXNBCQ-UHFFFAOYSA-N OC(=O)C(OC1=CC2=CC=CC3C2(C=C1)O3)C
1664 0 BLKGRMLONREVIT-UHFFFAOYSA-N CC(=O)CC1=CC(=O)c2c(O)cc(C)cc2O1
1665 0 ZNGJSXDIYKTOFV-UHFFFAOYSA-N COc1cccc2cc(C=O)c(OC)c(O)c12
1666 0 CPFWDLLQFGVPHB-UHFFFAOYSA-N CCOC1=CC(=O)c2cc(C)cc(O)c2C1=O
1667 0 DBPXWBBYBDQJBB-UHFFFAOYSA-N CC(=O)c1cc2oc(cc2cc1O)C(=C)CO
1668 0 XTLZYQWMGSURNJ-LBPRGKRZSA-N CC(=O)c1cc2OC(Cc2cc1O)C(=C)C=O
1669 0 JRTKQSYUDQVSHV-UHFFFAOYSA-N COc1c(OC)c2ccccc2c3OCOc13
1670 0 OAVJTPUADLLFAJ-UHFFFAOYSA-N CCOC1=CC(=O)c2c(O)cc(C)cc2C1=O
1671 0 ZQMAYKOBQVTYTR-UHFFFAOYSA-N CC(=O)Oc1c(C)cc2cccc(O)c2c1O
1672 0 MVVJTORJHJFAGN-LBPRGKRZSA-N CC(=O)c1cc2CC(Oc2cc1O)C(=C)C=O
1673 0 ZCRSHBKIDJDVSO-UHFFFAOYSA-N CC(=O)Cc1cc2C(=O)C=C(C)Oc2cc1O
1674 0 XPKKFTKCRVIDAG-IMJSIDKUSA-N NC(CSC(CC(=O)O)C(=O)O)C(=O)O
1675 0 DQNNQZZUNZBFCF-UHFFFAOYSA-N Oc1ccc(O)c(Cc2cc(O)ccc2O)c1
1676 0 WASCCALFIICCMS-UHFFFAOYSA-N COC(=O)c1cc(OC)c2c(O)cccc2c1
1677 0 WWNCTTVHGRAEPT-UHFFFAOYSA-N COc1ccc2C(=O)C(=CC(=O)c2c1OC)C
1678 0 KZSKVPAVMVUJQM-UHFFFAOYSA-N CCCOC1=CC(=O)c2c(O)cccc2C1=O
1679 0 XPKKFTKCRVIDAG-IUYQGCFVSA-N NC(CSC(CC(=O)O)C(=O)O)C(=O)O
1680 0 ZLSMKNSRCLUQBA-UHFFFAOYSA-N CCCC1=CC(=O)c2ccc3OCOc3c2O1
1681 0 OHWFUKAVYSSEQD-UHFFFAOYSA-N CC(=C1Oc2cc(O)c(cc2C1=O)C(=O)C)C
1682 0 TXGHTCBXRWNFDQ-UHFFFAOYSA-N CC1(C)Oc2cc(O)c3C(=O)OCc3c2C=C1
1683 0 KOPLOHWBAJQCOI-UHFFFAOYSA-N CC(CC1=CC=C(C=C1)C(F)(F)F)C(O)=O
1684 0 IGTIGOSEYBPWQE-UHFFFAOYSA-N OC(=O)C(OC1=CC23C(=CC=CC3O2)C=C1)C
1685 0 APEWWAVAPWECQQ-UHFFFAOYSA-N CC(C)(C(O)=O)C1=CC=CC=C1C(F)(F)F
1686 0 NRHPLXVYFGEACJ-UHFFFAOYSA-N CC1=CC(=O)C=C(Cc2cc(O)cc(O)c2)O1
1687 0 VOZJBFJHMHRLDN-UHFFFAOYSA-N COC(=O)C=CC=Cc1ccc2OCOc2c1
1688 0 NQDLQWQIEGUNLJ-UHFFFAOYSA-N CCOC(=O)CCC1=C(F)C=C(F)C=C1F
1689 0 KRYOLGWPCBBENF-UHFFFAOYSA-N OC(=O)C(OC1=Cc2ccccc2C2C1O2)C
1690 0 FRVUDAKGTXJKTR-UHFFFAOYSA-N CCCOC1=C(C=O)C=C(C=C1)C(F)(F)F
1691 0 HJLYFNCCMQXANZ-UHFFFAOYSA-N COc1cc(O)cc(c1)c2ccc(O)c(O)c2
1692 0 LQTITSAGIIHACG-UHFFFAOYSA-N COc1ccc(OC)c2C(=O)C(=CC(=O)c12)C
1693 0 CNWCZUCZBDXFKC-UHFFFAOYSA-N CN1C2=C(C=C(Cl)C=C2)C(C)(C)C1=CC#N
1694 0 GGUMDUIFCXWLHY-UHFFFAOYSA-N CC(N)=NC1=NN=C(CC2=CC=CC=C2)S1
1695 0 IKOSPDXOTFMSTE-UHFFFAOYSA-N CC(=O)Cc1cc(O)c2C(=O)C=CCOc2c1
1696 0 DONDYSICEARMEF-UHFFFAOYSA-N OC(=O)C(OC12C=Cc3c(C2O1)cccc3)C
1697 0 WQIYCGUVSDIXHJ-UHFFFAOYSA-N ClCCNC(=S)NC(C1CC1)C1CC1
1698 0 PANOKVQGQZKWFT-UHFFFAOYSA-N CC(=O)c1c(C)c(O)c2c(c1O)c(O)ccc2
1699 0 WQVLIFREPZXIGO-UHFFFAOYSA-N CCCCCCCS(=O)(=O)C(F)(F)F
1700 0 ZTAXIADPXAFHGS-UHFFFAOYSA-N CC(C)(OC(=O)C(F)(F)F)C1=CC=CC=C1
1701 0 MIOPJNTWMNEORI-UHFFFAOYSA-N [H]C12CCC(CS(O)(=O)=O)(C(=O)C1)C2(C)C
1702 0 HZMGUKYDUNNHMG-UHFFFAOYSA-N COc1cccc2c(O)c(OC)cc(C=O)c12
1703 0 LVEHBEYQQJAMSI-UHFFFAOYSA-N CC1=NC(=N)SC1N=NC1=CC=C(C)C=C1
1704 0 FHSMZTIXVPRAMT-UHFFFAOYSA-N CC(=O)CCC1C(=O)OC2=CC=CC=C2C1=O
1705 0 XDLSRIVPCBODNQ-WCQYABFASA-N O[C@@H](C=C1OC(=O)C=C1)[C@H](O)c2ccccc2
1706 0 LTDVRAOOJBROPS-UHFFFAOYSA-N CCCC(=O)C1=CC=C(OC(F)(F)F)C=C1
1707 0 FMHSKKFFZHLCQV-UHFFFAOYSA-N COc1ccc2cc(C=O)cc(O)c2c1OC
1708 0 WEFBPMUAXMHMIL-UHFFFAOYSA-N [O-][N+](=O)C1=CC=C(C=C1)C1OC(=O)CC(=O)O1
1709 0 LJCCQQNTPLPSNX-ZETCQYMHSA-N COc1c2C(=O)OC(C)Cc2cc3occc13
1710 0 GZGWCXLFQNDITE-UHFFFAOYSA-N CN1C(SC=C1C1=CC=CC=C1)=NC(N)=N
1711 0 OBSZIVLSVUSYTF-UHFFFAOYSA-N CC(C)C1=CC2=C(OC(=CC2=O)C(O)=O)C=C1
1712 0 PUKKYURTEBJMKJ-UHFFFAOYSA-N NC1=C2CCCCC2=NC2=C1C=C(Cl)C=C2
1713 0 LJCCQQNTPLPSNX-SSDOTTSWSA-N COc1c2C(=O)OC(C)Cc2cc3occc13
1714 0 DMYRPFPADKEUEO-QMMMGPOBSA-N Cc1cc(O)c2C(=O)OC3=C([C@@H](O)CC3)c2c1
1715 0 MIOPJNTWMNEORI-UHFFFAOYSA-N [H]C12CCC(CS(O)(=O)=O)(C(=O)C1)C2(C)C
1716 0 JBUTWEOJUNYPLY-UHFFFAOYSA-N ClC1=CC=C(NC(=O)N2CC3=CC=CC=C3C2)C=C1
1717 0 BVSPRKZMMRGVKI-UHFFFAOYSA-N COC(=O)CCC1=CC2=CC=CC=C2OC1=O
1718 0 KTDPUPIXRSMUDA-UHFFFAOYSA-N CC(=O)c1c(C)cc2c(c1O)c(O)ccc2O
1719 0 VTXJZEPMNSPTIC-UHFFFAOYSA-N CNC1=CN=C(Cl)C=C1C1=CC=CC=C1C
1720 0 NNNDWNVTLKPUSU-UHFFFAOYSA-N C1CSC(SC1)C1=CC=C(C=C1)C1=CC=CC=C1
1721 0 AXXCQXVSDWLHQJ-UHFFFAOYSA-N O=C1OC2=CC(OCCC3CO3)=CC=C2C=C1
1722 0 AXXCQXVSDWLHQJ-UHFFFAOYSA-N O=C1OC2=CC(OCCC3CO3)=CC=C2C=C1
1723 0 WIOPRUSQDJTXCU-UHFFFAOYSA-N CC1=C(C)C(CC2=CC=CC=C2)=NN=C1Cl
1724 0 NBHGXMUTPWDLRG-UHFFFAOYSA-N C1=CC=C2N=C3C=C4N=CC=NC4=CC3=NC2=C1
1725 0 SITNBMVOMZOXOP-UHFFFAOYSA-N COc1c(C)cc2ccc(O)c(C=O)c2c1O
1726 0 INXVKMUDJGDWEL-UHFFFAOYSA-N OC1=CC(=C(OCC2CC2)C=C1)C(F)(F)F
1727 0 UJQZVSPRRUITEG-UHFFFAOYSA-N NCC(=S)N1N=NC2=C1C=C(C=C2)[N+]([O-])=O
1728 0 CEGINFIUSOBCIZ-UHFFFAOYSA-N CCCCOC(=O)C1=CC(F)=C(F)C(F)=C1
1729 0 AMLXNQZVDPLXNF-UHFFFAOYSA-N [O-][N+](=O)C1=C(CN2C=CC=N2)C=CC(Cl)=C1
1730 0 NVOKHIMPUKEFNE-UHFFFAOYSA-N CCCC(=O)CC1OCC(OC(C)=O)S1
1731 0 AJFLZDTWEGZZRX-UHFFFAOYSA-N CC1=C(CCO)C(=O)c2c(O)cccc2C1=O
1732 0 UMRGQFIHBZQARP-UHFFFAOYSA-N FC1=C(OCC2=CC=CC=C2)N=CC(Cl)=C1
1733 0 KVXONZVSEJGVHS-UHFFFAOYSA-N CSCCCCCC1(O)CC(=O)OC1=O
1734 0 RSPYRSDNIYAVAB-UHFFFAOYSA-N COC1=C(NC2=C3C(C)=CSC3=NC=N2)C=NC=C1
1735 0 SCQBBUCNHRKAEW-UHFFFAOYSA-N COC1=C(NC2=C3C(C)=CSC3=NC=N2)C=CC=N1
1736 0 OHLLBUHXFGAUMZ-UHFFFAOYSA-N CCOC1=NC(N)=NC2=C1N=C(C=C2)C1=CSC=C1
1737 0 AIYADNDDDGMGPZ-UHFFFAOYSA-N CCOC1=NC(N)=NC2=C1N=C(C=C2)C1=CC=CS1
1738 0 JIJJLNXNBVQGHQ-UHFFFAOYSA-N O=C1OCC(C1=C)Cc1ccc2c(c1)OCO2
1739 0 JYGQLEUGKUOLQT-UHFFFAOYSA-N OCC1=CC(=CN=C1)C1=C(Cl)C=CC(F)=C1
1740 0 VEVOUCFFCGUFJI-UHFFFAOYSA-N OCC1=CC(=CN=C1)C1=C(F)C(Cl)=CC=C1
1741 0 FHNWBSGJQXSWQR-UHFFFAOYSA-N OCC1=CC(=CN=C1)C1=CC(F)=CC(Cl)=C1
1742 0 CDSDEHUJJVGIAP-UHFFFAOYSA-N OCC1=CC(=CN=C1)C1=C(F)C=C(Cl)C=C1
1743 0 WBBSVDIFCTWAMH-UHFFFAOYSA-N OCC1=CC(=CN=C1)C1=CC(F)=C(Cl)C=C1
1744 0 HBDSQLMRDMHMAQ-UHFFFAOYSA-N OCC1=CC(=CN=C1)C1=C(F)C=CC(Cl)=C1
1745 0 KRPFJSQWPWHRAJ-UHFFFAOYSA-N FC1=CC=CC=C1COC1=NC=CC(Cl)=C1
1746 0 LXZXPGNXZVPPNK-UHFFFAOYSA-N FC1=CC=CC(COC2=NC=CC(Cl)=C2)=C1
1747 0 LAMMQKABQRCVIE-UHFFFAOYSA-N FC1=CC=C(COC2=NC=CC(Cl)=C2)C=C1
1748 0 GEIILWZONNWCMO-UHFFFAOYSA-N COCCC1=CC=C(OCC2COS(=O)O2)C=C1
1749 0 WKZRBYKBNHJLDJ-UHFFFAOYSA-N CN1N=CC2=C(NC3=NCCS3)C=CC=C12
1750 0 HTOGQYDUGVHZCF-UHFFFAOYSA-N CC1=C(N=NN1C1=CC=C(O)C=C1)C(Cl)=O
1751 0 KXEPUFZZWDWJHJ-UHFFFAOYSA-N CC(=O)c1cc2cc(oc2cc1O)C(=C)CO
1752 0 UQMOOBFMUJITLL-UHFFFAOYSA-N CCCC1=Cc2cc3OCOc3cc2C(=O)O1
1753 0 KCZYFSGCRGWJHZ-UHFFFAOYSA-N COc1c(O)c(C)cc2ccc(O)c(C=O)c12
1754 0 NRHUAUWPKZKUGR-UHFFFAOYSA-N COC1=CC2=C(C(C)=C1)C(=O)C(OC)=CC2=O
1755 0 ZEMHMNSCRUYQEA-UHFFFAOYSA-N CCOC(=O)CC(SC)=CC(=O)OCC
1756 0 JHELBXAAAYUKCT-UHFFFAOYSA-N CC(=O)CC1=CC(=O)c2c(C)cc(O)cc2O1
1757 0 JJYQBHBGHDJGGG-UHFFFAOYSA-N OC1C=C2c3ccccc3CC2=C(C1(O)O)O
1758 0 XDLSRIVPCBODNQ-RJSMLTLRSA-N OC(C=C1/OC(=O)C=C1)C(O)c2ccccc2
1759 0 UFVWTZAOJOKRFA-UHFFFAOYSA-N OC1C=CC2=C(C1O)c1ccc(c(c1C2)O)O
1760 0 MUWYBCVOKHQYED-UHFFFAOYSA-N CC(=O)c1c(C)cc2cc(O)cc(O)c2c1O
1761 0 PHVNKIWRRVRNEF-UHFFFAOYSA-N NC(=O)C(=O)NCC(O)CNC(=O)C(N)=O
1762 0 CBKQFMQQQCEGGI-AVGNSLFASA-N CC#CC#CC#CC#CC(O)C(O)C(O)CO
1763 0 MKOUKJWCVRLHME-UHFFFAOYSA-N CC(=O)Oc1ccc(C)c2C=C(C)C(=O)Oc12
1764 0 XWFHOKDHYTWDFA-UHFFFAOYSA-N CCC1=CC(O)=C2C(=O)C(C)=CC(=O)C2=C1O
1765 0 ATRMGWZKAUWYIT-UHFFFAOYSA-N CC(=O)OC1=CC=C2C=CC=CC2=C1C(O)O
1766 0 XDLSRIVPCBODNQ-OTNFAFMVSA-N OC(C=C1/OC(=O)C=C1)C(O)c2ccccc2
1767 0 RANMHKQOJANPJJ-UHFFFAOYSA-N Clc1ccc2[nH]cc(C3=CCNCC3)c2c1
1768 0 MFXGHYSTFDEGTO-UHFFFAOYSA-N COc1ccc2Oc3c(O)c(OC)ccc3C(=O)c2c1
1769 0 CVVJKMHDDJCIGC-SEYXRHQNSA-N COC(=C1/OC(=O)C=C1OC)c2ccccc2
1770 0 AVTDIHOWBZVDJL-UHFFFAOYSA-N CN(C(C)=O)C1=CC=C(S1)C1=CC=CS1
1771 0 OJUHDDHJDXHXOO-UHFFFAOYSA-N CC1=CC=CC=C1CCOC(=O)C(F)(F)F
1772 0 LRECTERUKIWTDT-UHFFFAOYSA-N CC(=O)Oc1cc(C)c2C(=O)C=C(C)Oc2c1
1773 0 TYUZNCUSMBTHNZ-UHFFFAOYSA-N COc1c2OCOc2c(OC)c3ccccc13
1774 0 QJAZPUMSRHFRLO-UHFFFAOYSA-N CC1=CSC=[N+]1CC(=O)C1=CC=C(C)C=C1
1775 0 ZLEKXXXCHQHHFH-UHFFFAOYSA-N CC(=COc1cc2OC(=O)C=Cc2cc1O)C
1776 0 KUGWCSXSNNTHSB-UHFFFAOYSA-N COc1cccc(c1O)Oc1ccccc1O
1777 0 UURXWCXKJIPEMW-UHFFFAOYSA-N CCOC(OCC)(SCC)C(F)(F)F
1778 0 HVFFTDDDEQDGLK-UHFFFAOYSA-N COC1=C(CCO)C(=O)c2ccccc2C1=O
1779 0 BRDVCNGDSKJVBH-UHFFFAOYSA-N CCOC(=O)C1=CC=C(C=C1)C(C)OS(C)(=O)=O
1780 0 QIMWCSPXMQZZSR-UTOQUPLUSA-N OS(=O)(=O)OCCC=C/CC=C/CC=C
1781 0 RQDOWVGHRPRTMJ-UHFFFAOYSA-N ON1CCN=C2C=CC(Cl)=CC2=C1C1=CC=CC=C1
1782 0 APDSSBSNPWIOQN-UHFFFAOYSA-N FC(F)(F)COC(=O)CCC1=CC=CC=C1
1783 0 BFIQHCCLXWWVRN-UHFFFAOYSA-N N#CC(=CC=CC=CC=CC=C(C#N)C#N)C#N
1784 0 VOZJBFJHMHRLDN-ZUVMSYQZSA-N COC(=O)C=CC=Cc1ccc2OCOc2c1
1785 0 IOYJFZWQCQZXHH-UHFFFAOYSA-N CC(=O)c1c(C)cc2c(c1O)c(O)c(cc2)O
1786 0 DSRNCGHNVDTSBE-UHFFFAOYSA-N CC1=CC=C(NNC2=CC=C(Cl)C=C2)C=C1
1787 0 OQATUSWUYAWKPX-UHFFFAOYSA-N CCOC(=O)C1=C(C)C(=O)C2=CC=CC=C2O1
1788 0 LLFACEFXSUBTHF-UHFFFAOYSA-N CC(=O)c1cc2C(=O)C(=C(C)Oc2cc1O)C
1789 0 KOCSGSHVBGSKOI-UHFFFAOYSA-N COc1cc(C=O)cc2ccc(O)c(OC)c12
1790 0 SZNUIPQTYNULPE-UHFFFAOYSA-N OC(=O)Nc1c(=O)oc2c(c1O)ccc(c2)O
1791 0 WBOKDUZHHCSUBJ-ONEGZZNKSA-N COc1cc(C=CC=O)ccc1OC(=C)C=O
1792 0 DLTZSXITLAQSHA-UHFFFAOYSA-N CCOC(=O)C(OC)S(=O)(=O)C1=CC=C(C)C=C1
1793 0 BBRBQOZRCDMNGM-UHFFFAOYSA-N CC1OCC2=C1C(O)=C1C(O)=CC(O)=CC1=C2
1794 0 SIOVHHVCRSIXOF-UHFFFAOYSA-N COC1=CC(=O)OC1=CC1=CC=C(OC)C=C1
1795 0 LOVZSALKTQAHBD-ZDUSSCGKSA-N CC(=O)c1ccc2oc(cc2c1)C3(CO)CO3
1796 0 QCUMXGXAPWFIAE-UHFFFAOYSA-N OC1=CC=C2C(C1(O)O)(O)Cc1c2cccc1
1797 0 ROCFLTWBVOOYRR-UHFFFAOYSA-N NN(CC1=CC=CC=C1)C1=CC(Cl)=CC=C1
1798 0 UGKYXFOXLXEOTE-UHFFFAOYSA-N COC1=C2N=C(CSC2=NC=N1)C1=CC=C(N)C=C1
1799 0 FYTOHJWBGUXJON-UHFFFAOYSA-N COC(=O)COC1=CC2=CC=CC=C2C=C1O
1800 0 ULQPHYVGZGUIJR-UHFFFAOYSA-N CCOP(=O)(OCC)SCSC(C)(C)C
1801 0 SNIFRXDDBTXTHE-JTQLQIEISA-N CC(=C)C1Cc2c3COC(=O)c3c(O)cc2O1
1802 0 ALIUJDACFKDRMB-UHFFFAOYSA-N COc1cccc2cc(cc(OC)c12)C(=O)O
1803 0 YZJGAAHETTXRPE-UHFFFAOYSA-N CNC(=O)N1C(=NC2=CC=CC=C12)C(Cl)=O
1804 0 ZHLIDWNOZKKIAC-UHFFFAOYSA-N CC(=O)C1=C(C)OC2=CC(C)=CC(O)=C2C1=O
1805 0 VVAKVZTZZXFEAE-UHFFFAOYSA-N CCC(CC=C(C)Cl)S(=O)(=O)C1=CC=CC=C1
1806 0 XDLSRIVPCBODNQ-YRFMYUJQSA-N OC(C=C/1OC(=O)C=C1)C(O)c2ccccc2
1807 0 FSSXBVKASGIBER-UHFFFAOYSA-N Oc1ccccc1Oc1ccc(c(c1O)O)C
1808 0 VBTWQHXFUGWJKL-ONEGZZNKSA-N [H]\C(OC)=C(\[H])C1=CC2=C(OC(=O)C(O)=C2)C=C1C
1809 0 CGMQEKVUVRZSSH-UHFFFAOYSA-N NN1C(CC2=CC=CC=C2C1=O)C1=CC=C(Cl)C=C1
1810 0 LWMMNQZYZIXZCW-UHFFFAOYSA-N CN1C=NC(=C1SC1=NC=CC=N1)[N+]([O-])=O
1811 0 RSNTZJOVYRCNFI-AATRIKPKSA-N [H]\C(OC)=C(\[H])C1=C(O)C2=C(OC(=O)C=C2)C=C1C
1812 0 UWMWPHNVPSDHNL-AATRIKPKSA-N [H]\C(OC)=C(\[H])C1=CC2=C(OC(=O)C=C2)C(O)=C1C
1813 0 PNMPEBWEAWMXEN-UHFFFAOYSA-N ClC1=CC=CC=C1CN1C(=O)CN=NC1=O
1814 0 PITGTDRUYDIDPP-UHFFFAOYSA-N CCCCCCCOS(=O)C(F)(F)F
1815 0 GYEIUKGJZJBGIH-UHFFFAOYSA-N C=CCNC1=NN=C(NC2=CC=CC=C2)S1
1816 0 XHVSPLBWACNWCF-UHFFFAOYSA-N COC1=C(C=CC(SC)=C1)C1=NC2=NC=NC=C2N1
1817 0 ZDDNNRDSHWUJGX-UHFFFAOYSA-N CC1=C(Cl)C=C(C=C1)C1=NN(CO1)C1=CC=CC=C1
1818 0 HGQKZJKIVVMBDM-UHFFFAOYSA-N COC1OC1C1=CC2=C(OC(=O)C=C2)C=C1C
1819 0 BSMCBWRTFRGLDH-UHFFFAOYSA-N NC(=O)C1=NN(C(=O)C1)C1=CC=C(Cl)C=C1
1820 0 BAWIZTLCYVOOID-UHFFFAOYSA-N NC(=O)C1=NC=C(NC(=S)NC2=CC=CC=C2)C=C1
1821 0 NFAOQVMYMARIFA-UHFFFAOYSA-N O=Cc1c(C)cc2c1cocc2COC(=O)C
1822 0 HIUCYENJIKPFDO-UHFFFAOYSA-N CCOC(=O)CSCCOC(=O)C(C)=C
1823 0 GKHYAVHPLQCNNM-UHFFFAOYSA-N COC1=CC=C(C=C1)N1C(C)=CSC1=S
1824 0 HDBOGGULCSWQKW-UHFFFAOYSA-N CN1C(=O)N(C2=C1C=CC(Cl)=C2C)C1=CC=CC=C1
1825 0 IUAPLVYPJZFCOT-SNAWJCMRSA-N [H]\C(OC)=C(\[H])C1=CC2=C(OC(=O)C=C2)C=C1CO
1826 0 UZUURAAVTQEGBJ-UHFFFAOYSA-N CN1C(=O)N(CC2=CC=CC=C2)C2=C1C=CC(Cl)=C2
1827 0 MOTOKBQZWFIZDV-UHFFFAOYSA-N COc1cc2oc(cc2cc1C(=O)O)C(=C)C
1828 0 GYNBRTUYPVOSGE-UHFFFAOYSA-N CN(C)C1=CC=C(C=C1)N=NC1=NC=CS1
1829 0 YLMQOHZFAWRZJX-UHFFFAOYSA-N COC1C(=O)OC2=CC=C(C=C2C1=O)[N+]([O-])=O
1830 0 GKCXKFXAEHIOLK-UHFFFAOYSA-N CC1=CC(N=NC2C=C(Cl)C=CC2=O)=NO1
1831 0 RXMRLIMNPCMACM-UHFFFAOYSA-N N#[N+]C1=CC=C2C=C3C=CC=CC3=CC2=C1[N+]#N
1832 0 TZCWEZGQPBVQDO-UHFFFAOYSA-N CC(=O)Oc1cc2oc(=O)cc(c2cc1C)C
1833 0 UBYQHVKODFBEJP-UHFFFAOYSA-N CN1C(=O)N(C2=C1C=CC(Cl)=C2)C1=CC=CC=C1C
1834 0 OZWAFWBVELNMIC-UHFFFAOYSA-N NC1=CC(Cl)=NC(=N1)N(CCO)CCO
1835 0 BNSDNCCGSGTVLO-UHFFFAOYSA-N O=Cc1cc(c2c1cocc2COC(=O)C)C
1836 0 WIPPTMOFCSETIQ-UHFFFAOYSA-N CC1=C(NC(=O)C2=CC=CS2)C(C)=CS1
1837 0 HFMMWBJAWQATGB-UHFFFAOYSA-N CC(C)OS(=O)(=O)C1=CC=CC2=C1OC(C)(C)O2
1838 0 KWBBDTASCRWKEX-UHFFFAOYSA-N CC12CC3(C)CC(Cl)(C1)CC(Cl)(C2)C3
1839 0 KCNWEQRLIZJITR-UHFFFAOYSA-N ClC1=CC=C(C=C1)\N=C1/CC(=O)NC(=O)N1
1840 0 ZSWGNKLWMBBFOG-UHFFFAOYSA-N CCOC(CSCC(F)(F)F)OCC
1841 0 UMEUYXZQGYUBRL-UHFFFAOYSA-N CC(=O)OCc1cocc2c1ccc2C(=O)C
1842 0 ZVJQNYZAHKHNKG-UHFFFAOYSA-N CNC1=C(C=C(Cl)C=N1)C1=CC=C(C)C=C1
1843 0 GWEZLLGJRSGAIJ-UHFFFAOYSA-N ClC1=CC=CC(=C1)\N=C1/CC(=O)NC(=O)N1
1844 0 CFQFHRDQYGTGFA-UHFFFAOYSA-N OC(COC1=CC=CC2=CC=CC=C12)C(O)=O
1845 0 PYOILWPFNXLBNT-UHFFFAOYSA-N Oc1c(O)cccc1Oc1c(C)cccc1O
1846 0 FTASVSHXWZRUDN-UHFFFAOYSA-N CCCCCCCCC1=CC=C(S1)C(S)=S
1847 0 NQXXNONKMQMMAA-UHFFFAOYSA-N NN\C=N\CC(=O)NC(CC(O)=O)C(O)=O
1848 0 NQXXNONKMQMMAA-UHFFFAOYSA-N NN\C=N\CC(=O)NC(CC(O)=O)C(O)=O
1849 0 DLZMEEQKVDCLPK-UHFFFAOYSA-N CCOC(=O)C(C(C)=O)=C(OCC)SC
1850 0 UTCDFTIOXLVXMJ-UHFFFAOYSA-N OC1=CC=C(CCC2=CC(=O)CC(=O)O2)C=C1
1851 0 KPOHURCPRARFOZ-UHFFFAOYSA-N Cc1cc(Oc2ccccc2O)c(c(c1)O)O
1852 0 OZYHUFTVCMWPEO-UHFFFAOYSA-N NC1=C(NN=C1C1=CC(Cl)=CC=C1)C(O)=O
1853 0 HOFKFECQUOZJFJ-UHFFFAOYSA-N CCOC(=O)C1=C(OC)C=CC(=C1)S(=O)(=O)CC
1854 0 WEHOPKPODBIPGD-UHFFFAOYSA-N CSC1=NN=NN1C1=CC=C(C=C1)[N+]([O-])=O
1855 0 DWVNKJWWERPQDK-UHFFFAOYSA-N ClC1=CC=CC=C1\N=C1/CC(=O)NC(=O)N1
1856 0 MIOPJNTWMNEORI-UHFFFAOYSA-N [H]C12CCC(CS(O)(=O)=O)(C(=O)C1)C2(C)C
1857 0 ORZLSMMWRCXQCO-UHFFFAOYSA-N NC(=O)N[Si](NC(N)=O)(NC(N)=O)C=C
1858 0 OLZYZCVXVOVTIH-UHFFFAOYSA-N CCOC=C(C(=O)OCC)C(=S)OCC
1859 0 VSAGPCRWFCCJQJ-UHFFFAOYSA-N CN(C)N(C)C(=S)S(=O)(=O)C1=CC=C(C)C=C1
1860 0 QLFLBGOMDVBCJB-UHFFFAOYSA-N CCOC1(CC1(Cl)SC1=CC=CC=C1)OCC
1861 0 PWNXQBMLWISVPQ-UHFFFAOYSA-N N#CC1=CC(=CC=C1)N=NC1=CC=CC(=C1)C#N
1862 0 HWJMQZILSTUKDP-UHFFFAOYSA-N OC1C=CC2=C(C1O)Cc1c2ccc(c1O)O
1863 0 LKGGPRHJPPDEDX-UHFFFAOYSA-N CCCCC1NC(C[Se]1)C(O)=O
1864 0 BSTXFRCKNUHUMD-UHFFFAOYSA-N OCC(=O)c1c(C)cc2c(c1O)c(O)ccc2
1865 0 LKGGPRHJPPDEDX-UHFFFAOYSA-N CCCCC1NC(C[Se]1)C(O)=O
1866 0 RNWQVRHABWZMIS-UHFFFAOYSA-N CC1(CC(O)=O)OC(=CC1=O)C1=CC=CC=C1
1867 0 QFNHSWUFPJOTIR-UHFFFAOYSA-N CCOC1=CC2=C(N)C3=C(C=C(Cl)C=C3)N=C2C=C1
1868 0 YVDMFSZJTMUQKJ-UHFFFAOYSA-N OC(=O)CC(CC(O)=O)C1CCCSC1
1869 0 MIOPJNTWMNEORI-UHFFFAOYSA-N [H]C12CCC(CS(O)(=O)=O)(C(=O)C1)C2(C)C
1870 0 VMHVOBGYNKIRBB-UHFFFAOYSA-N COc1ccccc1Oc1cccc(c1O)O
1871 0 KOTGWBZHTBXANX-UHFFFAOYSA-N OC(C=C)C(O)C1=CC2=CC=CC=C2C(=O)O1
1872 0 MIOPJNTWMNEORI-UHFFFAOYSA-N [H]C12CCC(CS(O)(=O)=O)(C(=O)C1)C2(C)C
1873 0 VHGLQCXJJBCMCG-DAFODLJHSA-N [H]\C(CCO)=C(\[H])C1=CC2=C(C=CC=C2O)C(=O)O1
1874 0 YEHCHZCHOOIBFP-UHFFFAOYSA-N CCC1OC1C1=CC2=C(C=CC=C2O)C(=O)O1
1875 0 OXQSSRUNLDPYSY-ONEGZZNKSA-N [H]\C(CC)=C(\[H])C1=CC2=C(C=C(O)C=C2O)C(=O)O1
1876 0 PWQGLBVKSUFERM-UHFFFAOYSA-N COC1=CC(=CC(OC)=C1OC)S(=O)(=O)CC=C
1877 0 GKOORVATHBVNBA-UHFFFAOYSA-N OC(=O)CN=C(O)CN=C(O)CNC(O)=N
1878 0 MIOPJNTWMNEORI-UHFFFAOYSA-N [H]C12CCC(CS(O)(=O)=O)(C(=O)C1)C2(C)C
1879 0 MIOPJNTWMNEORI-UHFFFAOYSA-N [H]C12CCC(CS(O)(=O)=O)(C(=O)C1)C2(C)C
1880 0 IQAIFQCNPCBECX-UHFFFAOYSA-N OCN1C2C(NC1=O)N(CO)C(=O)N2CO
1881 0 MIOPJNTWMNEORI-UHFFFAOYSA-N [H]C12CCC(CS(O)(=O)=O)(C(=O)C1)C2(C)C
1882 0 XAFBXCMMXQVCGH-UHFFFAOYSA-N OCC[N+]1=CC=C(SC2=CC=CC=C2)C=C1
1883 0 MIOPJNTWMNEORI-UHFFFAOYSA-N [H]C12CCC(CS(O)(=O)=O)(C(=O)C1)C2(C)C
1884 0 LOYMLSFFVYOFBI-ONEGZZNKSA-N [H]\C(CC)=C(\[H])C1=CC2=C(C=CC(O)=C2O)C(=O)O1
1885 0 MIOPJNTWMNEORI-UHFFFAOYSA-N [H]C12CCC(CS(O)(=O)=O)(C(=O)C1)C2(C)C
1886 0 MIOPJNTWMNEORI-UHFFFAOYSA-N [H]C12CCC(CS(O)(=O)=O)(C(=O)C1)C2(C)C
1887 0 MFSBBXLGJBDALP-UHFFFAOYSA-N CC(OC1=CC=C(O)C2=CC=CC=C12)C(O)=O
1888 0 MIOPJNTWMNEORI-UHFFFAOYSA-N [H]C12CCC(CS(O)(=O)=O)(C(=O)C1)C2(C)C
1889 0 FCOUPXKPTIHONH-UHFFFAOYSA-N COC1=CC=C(CC2=NC3=C(N2)C=C(Cl)C=C3)C=C1
1890 0 CFQFHRDQYGTGFA-UHFFFAOYSA-N OC(COC1=CC=CC2=CC=CC=C12)C(O)=O
1891 0 VNLKSKKMGSXZRT-AATRIKPKSA-N [H]\C(C(C)O)=C(\[H])C1=CC2=C(C=CC=C2O)C(=O)O1
1892 0 STEDNVBZFASGHO-UHFFFAOYSA-N COC(=O)C1(CC=CC1=O)C1=CC=CC=C1O
1893 0 CTKANKFBINKGJX-UHFFFAOYSA-N CC(=O)CCC1=CC2=C(OC(=O)C=C2)C=C1O
1894 0 YCNPAZXRAMYTNS-UHFFFAOYSA-N CC1(COC(=S)N=C1S)C1=CC=CC=C1
1895 0 MIOPJNTWMNEORI-UHFFFAOYSA-N [H]C12CCC(CS(O)(=O)=O)(C(=O)C1)C2(C)C
1896 0 MIOPJNTWMNEORI-UHFFFAOYSA-N [H]C12CCC(CS(O)(=O)=O)(C(=O)C1)C2(C)C
1897 0 MIOPJNTWMNEORI-UHFFFAOYSA-N [H]C12CCC(CS(O)(=O)=O)(C(=O)C1)C2(C)C
1898 0 MIOPJNTWMNEORI-UHFFFAOYSA-N [H]C12CCC(CS(O)(=O)=O)(C(=O)C1)C2(C)C
1899 0 CFQFHRDQYGTGFA-UHFFFAOYSA-N OC(COC1=CC=CC2=CC=CC=C12)C(O)=O
1900 0 ZYOUEEMPKPNVQW-UHFFFAOYSA-N CC1(C)OC2=C(C=C1)C(O)=C1C(=O)OCC1=C2
1901 0 ZFLMKKDXXLZURV-UHFFFAOYSA-N OC(C(C(O)=O)C1=CC=CC=C1)C1=CC=CO1
1902 0 XDAVYSFOCVKRDF-UHFFFAOYSA-N COC(=O)C(=O)C1CCC2=CC=CC=C2C1=O
1903 0 CBKQFMQQQCEGGI-UHFFFAOYSA-N CC#CC#CC#CC#CC(O)C(O)C(O)CO
1904 0 LJCCQQNTPLPSNX-UHFFFAOYSA-N COC1=C2C(=O)OC(C)CC2=CC2=C1C=CO2
1905 0 MIOPJNTWMNEORI-UHFFFAOYSA-N [H]C12CCC(CS(O)(=O)=O)(C(=O)C1)C2(C)C
1906 0 GBRWAASEOUOEEJ-UHFFFAOYSA-N COc1c(cccc1O)Oc1ccccc1O
1907 0 LKTRVKICUSKZGA-UHFFFAOYSA-N CC1(C)C2CCC1(C)C(=O)C2S(O)(=O)=O
1908 0 DTYYWXDWSQOSNT-UHFFFAOYSA-N CCOC(=O)C1=CC(=O)C2=C(O1)C=C(C)C=C2
1909 0 HTBQNHVXXPOWAT-UHFFFAOYSA-N CCOC(=O)C1=CC(=O)C2=CC=CC(C)=C2O1
1910 0 JODWBTILKWLPMJ-UHFFFAOYSA-N O=CCC1C(=O)c2ccccc2C(=O)C1(C)O
1911 0 YMCXDPKFRCHLPK-UHFFFAOYSA-N CC(=O)CC1=CC(O)=CC2=C1C(=O)C=C(C)O2
1912 0 GGGGVWYQCNIEBJ-UHFFFAOYSA-N Oc1ccc(cc1)C(c1ccc(c(c1)O)O)O
1913 0 MIOPJNTWMNEORI-UHFFFAOYSA-N [H]C12CCC(CS(O)(=O)=O)(C(=O)C1)C2(C)C
1914 0 MIOPJNTWMNEORI-UHFFFAOYSA-N [H]C12CCC(CS(O)(=O)=O)(C(=O)C1)C2(C)C
1915 0 MIOPJNTWMNEORI-UHFFFAOYSA-N [H]C12CCC(CS(O)(=O)=O)(C(=O)C1)C2(C)C
1916 0 WTBYDBCZJRUHOU-UHFFFAOYSA-N C[N+](C)(C)CC=CC1=CC=CC=C1Br
1917 0 MEBYPABBRRKTFH-UHFFFAOYSA-N CC1SC(=S)N(C1=O)C1=CC=CC(C)=C1
1918 0 JPTVQZSYOCWMFU-UHFFFAOYSA-N CC1SC(=S)N(C1=O)C1=CC=C(C)C=C1
1919 0 ZOMAEZIFFMSAHO-UHFFFAOYSA-N CC1SC(=S)N(CC2=CC=CC=C2)C1=O
1920 0 LVPNMZHEDIKUFK-UHFFFAOYSA-N CC1=CC2=CC(O)=CC3=C2C(O)(O1)C=C(C)O3
1921 0 MIOPJNTWMNEORI-UHFFFAOYSA-N [H]C12CCC(CS(O)(=O)=O)(C(=O)C1)C2(C)C
1922 0 XPKKFTKCRVIDAG-UHFFFAOYSA-N NC(CSC(CC(O)=O)C(O)=O)C(O)=O
1923 0 HLTOWEBQEBMRKY-UHFFFAOYSA-N Oc1ccccc1Oc1c(C)ccc(c1O)O
1924 0 LPQDBWXROSWZMP-UHFFFAOYSA-N ClC1=CC=CC=C1NC(=O)NC1=NC=CO1
1925 0 WCSFICOQZXHPAJ-UHFFFAOYSA-N ClC1=CC=CC(NC(=O)NC2=NC=CO2)=C1
1926 0 MIOPJNTWMNEORI-UHFFFAOYSA-N [H]C12CCC(CS(O)(=O)=O)(C(=O)C1)C2(C)C
1927 0 SRSCBCSKEHCTRL-UHFFFAOYSA-N CCOP(=O)(OCC)SCC(C)SCC
1928 0 LYGUXQMPYLCEGL-UHFFFAOYSA-N CC1=C2C=CC(=C(C2=CC(=C1)OC)C(=O)O)O
1929 0 HBRQNMNBESLACI-UHFFFAOYSA-N OCc1cc2cccc(c2c(c1C(=O)C)O)O
1930 0 MIOPJNTWMNEORI-UHFFFAOYSA-N [H]C12CCC(CS(O)(=O)=O)(C(=O)C1)C2(C)C
1931 0 GLXZFDXJFUVICZ-UHFFFAOYSA-N COC(=O)CC1(O)C=CC(=O)C2=CC=CC=C12
1932 0 MIOPJNTWMNEORI-UHFFFAOYSA-N [H]C12CCC(CS(O)(=O)=O)(C(=O)C1)C2(C)C
1933 0 OOTHTARUZHONSW-LCYFTJDESA-N CC\1=NOC(=O)/C1=N\NC2=CC=CC=C2Cl
1934 0 PRHMYCNOWXYHEI-UHFFFAOYSA-N OC(NC1=CC=C(Cl)C=C1)=NC1=NC=CO1
1935 0 MIOPJNTWMNEORI-UHFFFAOYSA-N [H]C12CCC(CS(O)(=O)=O)(C(=O)C1)C2(C)C
1936 0 MIOPJNTWMNEORI-UHFFFAOYSA-N [H]C12CCC(CS(O)(=O)=O)(C(=O)C1)C2(C)C
1937 0 MIOPJNTWMNEORI-UHFFFAOYSA-N [H]C12CCC(CS(O)(=O)=O)(C(=O)C1)C2(C)C
1938 0 WLJGGXQMDFARPM-UHFFFAOYSA-N CC1=NOC(=O)C1N=NC1=C(Cl)C=CC=C1
1939 0 LKTRVKICUSKZGA-UHFFFAOYSA-N CC1(C)C2CCC1(C)C(=O)C2S(O)(=O)=O
1940 0 LKTRVKICUSKZGA-UHFFFAOYSA-N CC1(C)C2CCC1(C)C(=O)C2S(O)(=O)=O
1941 0 MIOPJNTWMNEORI-UHFFFAOYSA-N [H]C12CCC(CS(O)(=O)=O)(C(=O)C1)C2(C)C
1942 0 IPNVHWMQWHXLGZ-UHFFFAOYSA-N CC1(C)CS(=O)(=O)CC(C)(C)C(=O)C1=O
1943 0 LKTRVKICUSKZGA-UHFFFAOYSA-N CC1(C)C2CCC1(C)C(=O)C2S(O)(=O)=O
1944 0 BQZUEHYXCLMZBK-UHFFFAOYSA-N CC1=CN(C(C#N)=C(C#N)C#N)C2=CC=CC=C12
1945 0 KFRKJIXADCITKC-UHFFFAOYSA-N CC1=C(C)N=C2C(C=C(Cl)C=C2[N+]([O-])=O)=N1
1946 0 ZTUATTROAWGFAW-UHFFFAOYSA-N CC(=O)C(=CC1=CC2=C(OCO2)C=C1)C(C)=O
1947 0 XMOYHYGPKOVFJI-UHFFFAOYSA-N COC1=C(OC)C=C2C=C(C=CC2=C1)C(O)=O
1948 0 MIOPJNTWMNEORI-UHFFFAOYSA-N [H]C12CCC(CS(O)(=O)=O)(C(=O)C1)C2(C)C
1949 0 NGVJJZFVLLHKEQ-UHFFFAOYSA-N [H]C12C=CC([H])(C3C=CC13)C(C#N)(C#N)C2(C#N)C#N
1950 0 RDNUOHJSPWSVTL-UHFFFAOYSA-N COC1=CN=C(SC)N=C1NC1=CC=C(C=C1)C#N
1951 0 OUPTVBRQLKDPCJ-UHFFFAOYSA-N CCOC(=O)C1=CC(=O)C2=C(O1)C=CC(C)=C2
1952 0 LKTRVKICUSKZGA-UHFFFAOYSA-N CC1(C)C2CCC1(C)C(=O)C2S(O)(=O)=O
1953 0 INPHPIZSPULXDM-UHFFFAOYSA-N CCOC(=O)C1=C(NC(S)=NC)SC(C)=C1C
1954 0 MIOPJNTWMNEORI-UHFFFAOYSA-N [H]C12CCC(CS(O)(=O)=O)(C(=O)C1)C2(C)C
1955 0 MIOPJNTWMNEORI-UHFFFAOYSA-N [H]C12CCC(CS(O)(=O)=O)(C(=O)C1)C2(C)C
1956 0 MIOPJNTWMNEORI-UHFFFAOYSA-N [H]C12CCC(CS(O)(=O)=O)(C(=O)C1)C2(C)C
1957 0 VYNFNTKJZYOOPO-UHFFFAOYSA-N O=C1CSC(=S)N1CCC1=CC=CC=C1
1958 0 MIOPJNTWMNEORI-UHFFFAOYSA-N [H]C12CCC(CS(O)(=O)=O)(C(=O)C1)C2(C)C
1959 0 MIOPJNTWMNEORI-UHFFFAOYSA-N [H]C12CCC(CS(O)(=O)=O)(C(=O)C1)C2(C)C
1960 0 MIOPJNTWMNEORI-UHFFFAOYSA-N [H]C12CCC(CS(O)(=O)=O)(C(=O)C1)C2(C)C
1961 0 WEIHNHDMVCFGRA-UHFFFAOYSA-N CCCOC(=O)C1=CC2=CC=CC=C2OC1=O
1962 0 TWSVLMKJOICYNL-UHFFFAOYSA-N ClC1=CC=CC(NC2C(=O)NC=NC2=O)=C1
1963 0 MIOPJNTWMNEORI-UHFFFAOYSA-N [H]C12CCC(CS(O)(=O)=O)(C(=O)C1)C2(C)C
1964 0 MIOPJNTWMNEORI-UHFFFAOYSA-N [H]C12CCC(CS(O)(=O)=O)(C(=O)C1)C2(C)C
1965 0 JNVQTZHEEIATCI-UHFFFAOYSA-N CCOC(=O)C1=C(O)C2=CC=CC=C2C=C1O
1966 0 MIOPJNTWMNEORI-UHFFFAOYSA-N [H]C12CCC(CS(O)(=O)=O)(C(=O)C1)C2(C)C
1967 0 VWQFUBJIIHICMO-UHFFFAOYSA-N OC(Cl)=NCC1=NN=C(O1)C1=CC=CC=C1
1968 0 MIOPJNTWMNEORI-UHFFFAOYSA-N [H]C12CCC(CS(O)(=O)=O)(C(=O)C1)C2(C)C
1969 0 LAPPZRPGVSNZCR-UHFFFAOYSA-N CC(=O)OCCC1=CC2=CC=CC=C2OC1=O
1970 0 YMXWOXPPMDKDDZ-UHFFFAOYSA-N CC1=CC2=C(OC(=S)N3CCSC23)C=C1
1971 0 WFNZDDQFMVDKTF-UHFFFAOYSA-N OC(C1=CC=C(F)C=C1)C1=CN=C(Cl)C=C1
1972 0 MIOPJNTWMNEORI-UHFFFAOYSA-N [H]C12CCC(CS(O)(=O)=O)(C(=O)C1)C2(C)C
1973 0 MIOPJNTWMNEORI-UHFFFAOYSA-N [H]C12CCC(CS(O)(=O)=O)(C(=O)C1)C2(C)C
1974 0 JICWVXITXKIFQE-UHFFFAOYSA-N FC1=CC2=C(C=C1)C1(CCCO1)C1=CC=CC=C1S2
1975 0 DWJJMXAFOUOFJX-UHFFFAOYSA-N O=CC(C(=O)NC(C(=O)N)CNC(=O)N)O
1976 0 MIOPJNTWMNEORI-UHFFFAOYSA-N [H]C12CCC(CS(O)(=O)=O)(C(=O)C1)C2(C)C
1977 0 JNTZVFHHRSTSGK-UHFFFAOYSA-N Oc1ccc(cc1)C(C1=CC2C(C=C1)(O2)O)O
1978 0 PAVCJQUHTZFQTE-UHFFFAOYSA-N OC1=CC=C(C2C1O2)C(c1ccc(cc1)O)O
1979 0 IJROGYJSZQKUOD-UHFFFAOYSA-N CC1=NC2=CC(Cl)=C(C=C2N=C1C)[N+]([O-])=O
1980 0 VPVQSBJWPSPKOL-UHFFFAOYSA-N OC1=CC2C(C=C1)(O2)C(c1ccc(cc1)O)O
1981 0 LRLLMOWTLDDQIW-UHFFFAOYSA-N CC(C)C(=O)C1=CC=C(OC(F)(F)F)C=C1
1982 0 SSVJYIMZBCPYPJ-UHFFFAOYSA-N CCOP(=O)(OCC)SCCCSCC
