# Supplementary material for: Ion mobility collision cross-section atlas for known and unknown metabolite annotation in untargeted metabolomics
Source: Nat Commun. 2020 Aug 28;11:4334. doi: 10.1038/s41467-020-18171-8 (PMC7455731; doi:10.1038/s41467-020-18171-8)
Supplement: Supplementary file 8 — Supplementary Data 5 [file 41467_2020_18171_MOESM8_ESM.zip › 01_positive_mode/L0704/cfmid_pred_spec.msp]

Name: +ve in-silico MS/MS by CFM-ID for NSRJSISNDPOJOP-CZUORRHYSA-N
ID: NSRJSISNDPOJOP-CZUORRHYSA-N
Comment: Energy0
Num peaks: 6
95.04914126 1.976072936
109.0647913 2.857111625
239.0702706 5.012652042
241.0859207 2.016968083
253.0859207 2.117674287
271.0964854 72.81963889

Name: +ve in-silico MS/MS by CFM-ID for NSRJSISNDPOJOP-CZUORRHYSA-N
ID: NSRJSISNDPOJOP-CZUORRHYSA-N
Comment: Energy1
Num peaks: 17
81.0334912 1.382910821
107.0491413 2.354744917
111.0440559 1.213115722
123.0440559 3.426536358
147.0440559 2.266702717
149.0597059 1.654343956
161.0597059 2.48513521
177.0546206 2.515016553
213.0546206 1.305103206
227.0702706 2.087977164
229.0859207 1.206418783
239.0702706 5.594634133
241.0859207 4.31404257
243.1015708 3.405296173
253.0859207 5.66095365
255.0651853 7.138917672
271.0964854 32.4704533

Name: +ve in-silico MS/MS by CFM-ID for NSRJSISNDPOJOP-CZUORRHYSA-N
ID: NSRJSISNDPOJOP-CZUORRHYSA-N
Comment: Energy2
Num peaks: 31
39.02292652 2.952483481
49.00727645 4.566643369
51.02292652 5.185416971
53.00219107 1.505327729
53.03857658 1.422157319
55.05422664 0.8358844044
63.02292652 4.22239061
65.03857658 13.87600638
67.01784114 1.825077855
69.0334912 1.688017054
79.05422664 2.277498254
81.0334912 3.49622173
93.0334912 1.948151829
95.04914126 7.039686896
97.06479133 3.322400279
107.0491413 2.500811635
109.0647913 2.654594155
111.0440559 2.14708696
119.0491413 1.285269114
121.0284058 1.083530007
121.0647913 1.076372433
147.0440559 3.142093562
149.0597059 1.015613258
169.0284058 0.7629289536
197.0597059 0.8676998793
211.0389705 0.8065057604
211.075356 0.7894864834
223.075356 0.7839024023
227.0702706 1.552522904
239.0702706 1.276956345
255.0651853 1.371711181

Name: +ve in-silico MS/MS by CFM-ID for KEMCRVSPPRNENL-UHFFFAOYSA-N
ID: KEMCRVSPPRNENL-UHFFFAOYSA-N
Comment: Energy0
Num peaks: 15
15.02292652 2.205735497
43.05422664 1.506575736
61.01064758 1.057001677
71.08552677 3.451953656
75.02629764 1.757583468
102.9960601 3.794300529
185.0994626 1.111818273
187.1151126 4.365067446
227.0848751 1.425968437
230.1209263 4.254007446
241.1005252 6.115250536
243.1161753 1.791018517
245.0412961 1.176882913
273.0725962 4.802114697
289.1038963 41.81596438

Name: +ve in-silico MS/MS by CFM-ID for KEMCRVSPPRNENL-UHFFFAOYSA-N
ID: KEMCRVSPPRNENL-UHFFFAOYSA-N
Comment: Energy1
Num peaks: 31
41.03857658 1.007089993
43.05422664 3.363101982
46.99499752 1.34807397
49.01064758 0.9539477734
59.99024648 1.202054109
61.01064758 1.141291447
71.08552677 1.745885795
75.02629764 1.188021681
111.1168269 0.9273793283
157.104548 3.869375275
159.120198 3.308931336
185.0994626 5.402268278
198.0947116 3.945719709
202.1260117 6.792167791
213.0943772 2.256797065
215.0848751 1.487274666
217.0099959 0.9482517653
219.025646 2.220592678
227.0848751 0.9084288051
230.0667826 1.136576891
230.1209263 1.511806945
241.1005252 4.57027031
242.0667826 1.59725121
243.1161753 0.9100024579
244.0824326 1.877215932
245.1318253 1.372957062
246.0980827 5.496865851
255.1161753 1.45013558
272.0773472 0.9744594823
273.0725962 2.658144958
289.1038963 6.907375784

Name: +ve in-silico MS/MS by CFM-ID for KEMCRVSPPRNENL-UHFFFAOYSA-N
ID: KEMCRVSPPRNENL-UHFFFAOYSA-N
Comment: Energy2
Num peaks: 31
15.02292652 1.693519017
39.02292652 1.417472309
41.03857658 3.476361886
43.05422664 3.710727132
44.0130901 1.108270768
46.99499752 1.768258516
59.99024648 4.945348185
61.01064758 1.979199273
67.05422664 1.221742788
69.06987671 2.184261822
71.08552677 5.616150412
73.01064758 1.373273007
73.10117684 1.120186166
75.02629764 6.94755001
85.96951104 1.723750178
97.10117684 1.008798324
99.1168269 1.891537736
102.9960601 4.698109012
111.1168269 2.929448793
113.0419477 1.028336865
113.132477 2.979407895
115.0575978 2.074893132
117.0732478 1.439140813
143.0888979 1.466802326
145.104548 2.072598657
157.104548 1.819909752
159.120198 1.167407121
169.104548 1.516590704
185.0994626 1.255633447
213.0943772 1.490322163
273.0725962 1.503153505

Name: +ve in-silico MS/MS by CFM-ID for YCDZKMJZSGRQML-UHFFFAOYSA-N
ID: YCDZKMJZSGRQML-UHFFFAOYSA-N
Comment: Energy0
Num peaks: 6
123.0440559 2.002567191
147.0440559 4.408604312
239.0702706 8.053617859
241.0859207 2.199446204
253.0859207 1.723401322
271.0964854 71.58385635

Name: +ve in-silico MS/MS by CFM-ID for YCDZKMJZSGRQML-UHFFFAOYSA-N
ID: YCDZKMJZSGRQML-UHFFFAOYSA-N
Comment: Energy1
Num peaks: 13
123.0440559 1.380430929
125.0597059 1.71461853
137.0597059 1.220381423
147.0440559 10.67608848
213.0546206 1.269802111
217.0859207 1.599706583
227.0702706 2.446517143
239.0702706 11.20246301
241.0859207 3.077059048
243.1015708 2.595849526
253.0859207 2.54478301
255.0651853 1.961349531
271.0964854 38.50254133

Name: +ve in-silico MS/MS by CFM-ID for YCDZKMJZSGRQML-UHFFFAOYSA-N
ID: YCDZKMJZSGRQML-UHFFFAOYSA-N
Comment: Energy2
Num peaks: 31
51.02292652 1.386283339
53.00219107 0.926288077
55.01784114 1.693818708
57.0334912 1.824719927
79.01784114 1.022108847
81.0334912 1.181316929
91.01784114 8.330569696
93.0334912 5.530723631
95.04914126 1.223810543
105.0334912 6.377778698
107.0127558 1.672156119
107.0491413 3.285018301
109.0284058 1.076875779
119.0491413 2.504070798
121.0284058 5.936316796
121.0647913 0.9341120918
123.0440559 1.503009206
135.0440559 1.561117668
137.0597059 1.095768861
147.0440559 9.981640747
149.0597059 1.632736093
183.0440559 1.776249576
197.0597059 1.460466573
211.075356 3.03907225
213.0546206 0.927456944
215.0702706 1.360440578
223.075356 0.9209307037
225.0546206 1.489537233
227.0702706 2.442924725
239.0702706 1.98753902
255.0651853 1.913524892

Name: +ve in-silico MS/MS by CFM-ID for KDXVVZMYSLWJMA-UHFFFAOYSA-N
ID: KDXVVZMYSLWJMA-UHFFFAOYSA-N
Comment: Energy0
Num peaks: 6
55.05422664 4.510647118
215.0338851 4.434637948
227.0338851 5.858754671
229.0495352 5.239553986
253.0859207 6.387228656
271.0964854 58.66143417

Name: +ve in-silico MS/MS by CFM-ID for KDXVVZMYSLWJMA-UHFFFAOYSA-N
ID: KDXVVZMYSLWJMA-UHFFFAOYSA-N
Comment: Energy1
Num peaks: 18
39.02292652 2.391228575
55.05422664 15.62282533
69.06987671 3.360392361
187.0389705 2.509322393
211.075356 1.913482061
213.0182351 2.601360269
215.0338851 11.05449043
225.0910061 1.47871553
227.0338851 2.543379885
227.0702706 1.650383499
229.0495352 1.29858319
231.0651853 1.82561035
239.0702706 2.773109214
241.0859207 3.810711538
243.1015708 8.934997282
253.0859207 3.763338979
255.0651853 3.159121035
271.0964854 10.48931453

Name: +ve in-silico MS/MS by CFM-ID for KDXVVZMYSLWJMA-UHFFFAOYSA-N
ID: KDXVVZMYSLWJMA-UHFFFAOYSA-N
Comment: Energy2
Num peaks: 31
39.02292652 4.662569663
41.03857658 1.574013164
53.03857658 1.751453467
55.05422664 17.77206717
57.06987671 1.980847665
65.03857658 2.956766679
67.05422664 1.830304197
69.06987671 1.798558944
161.0233204 0.8655751023
169.0284058 2.102137832
169.0647913 2.242129664
171.0440559 2.568471164
171.0804414 0.7753507241
173.0233204 4.100095071
185.0233204 0.8670541753
187.0389705 2.801233034
197.0233204 3.983684304
197.0597059 1.594166963
199.0389705 1.006448378
199.075356 0.9733244789
201.0910061 0.8515414971
211.075356 1.757429909
213.0182351 3.847690408
215.0338851 3.671583544
223.075356 0.93478344
225.0546206 1.752833182
227.0702706 0.7900672515
229.0859207 1.013868369
239.0702706 1.040028687
253.0859207 1.586643076
255.0651853 1.198424166

Name: +ve in-silico MS/MS by CFM-ID for OLOOJGVNMBJLLR-UHFFFAOYSA-N
ID: OLOOJGVNMBJLLR-UHFFFAOYSA-N
Comment: Energy0
Num peaks: 6
43.05422664 1.615331413
55.05422664 1.978775659
69.06987671 10.11831973
203.0338851 5.747265693
253.0859207 6.429696113
271.0964854 60.10347749

Name: +ve in-silico MS/MS by CFM-ID for OLOOJGVNMBJLLR-UHFFFAOYSA-N
ID: OLOOJGVNMBJLLR-UHFFFAOYSA-N
Comment: Energy1
Num peaks: 17
39.02292652 4.791557978
41.03857658 6.399977041
45.06987671 1.675176986
67.05422664 3.018040133
69.06987671 25.38578793
175.0389705 2.726052473
177.0546206 1.543379988
203.0338851 5.930546392
211.075356 1.63809746
227.0338851 1.99168055
229.0495352 1.375159012
231.0651853 2.353675834
239.0702706 1.490488967
243.1015708 5.85374752
253.0859207 2.791506037
255.0651853 2.706956751
271.0964854 8.37093886

Name: +ve in-silico MS/MS by CFM-ID for OLOOJGVNMBJLLR-UHFFFAOYSA-N
ID: OLOOJGVNMBJLLR-UHFFFAOYSA-N
Comment: Energy2
Num peaks: 27
39.02292652 4.183915037
41.03857658 3.419907568
43.05422664 1.608695939
51.02292652 0.978319954
53.03857658 8.754801314
55.05422664 11.28761656
57.06987671 2.932779876
65.03857658 2.119837346
67.05422664 2.627382393
69.06987671 10.01334313
105.0334912 2.997564772
141.0334912 1.900589026
145.0284058 3.092688201
157.0284058 1.620485259
159.0440559 2.121922657
161.0233204 4.35745361
169.0284058 1.03863896
171.0440559 0.9881195108
173.0233204 1.098017706
175.0389705 1.734391052
185.0233204 1.427646667
187.0389705 1.81246384
203.0338851 2.801782269
211.075356 1.38750304
225.0546206 1.801017436
225.0910061 0.9753967099
255.0651853 1.392619807

Name: +ve in-silico MS/MS by CFM-ID for UPXIBKPHJYQSGP-UHFFFAOYSA-N
ID: UPXIBKPHJYQSGP-UHFFFAOYSA-N
Comment: Energy0
Num peaks: 8
107.0491413 2.626788414
121.0647913 1.969495769
139.0389705 5.856898609
149.0597059 2.056976793
167.0338851 6.15982352
257.0808353 3.10961254
271.0964854 10.55724703
289.1070501 49.52580931

Name: +ve in-silico MS/MS by CFM-ID for UPXIBKPHJYQSGP-UHFFFAOYSA-N
ID: UPXIBKPHJYQSGP-UHFFFAOYSA-N
Comment: Energy1
Num peaks: 20
105.0334912 2.405805072
107.0491413 8.159813432
109.0647913 1.42953757
121.0647913 4.498454497
131.0491413 1.41887601
137.0233204 1.983727226
139.0389705 2.626275987
141.0546206 1.203541664
149.0597059 4.177227282
151.0389705 1.861924482
165.0182351 3.192653299
167.0338851 24.22844889
169.0495352 1.959909946
181.0495352 2.993326112
195.0651853 2.184427168
245.0808353 1.079037863
257.0808353 1.888632327
259.0964854 1.036949703
271.0964854 3.693684144
289.1070501 8.960426324

Name: +ve in-silico MS/MS by CFM-ID for UPXIBKPHJYQSGP-UHFFFAOYSA-N
ID: UPXIBKPHJYQSGP-UHFFFAOYSA-N
Comment: Energy2
Num peaks: 31
57.0334912 1.06654401
65.03857658 1.054481905
75.02292652 1.652923578
77.03857658 2.87786225
79.05422664 3.474215324
83.01275576 1.637307486
89.03857658 0.9327296586
91.05422664 1.412725564
93.06987671 1.453657034
97.02840582 7.839619768
99.04405588 0.943870049
105.0334912 1.810173303
107.0491413 2.59626572
111.0440559 1.592045943
117.0334912 1.182882292
121.0647913 3.35172075
123.0076704 1.644151612
125.0233204 1.467806682
129.0334912 0.9612585296
137.0233204 5.945271772
139.0389705 9.739887655
141.0546206 1.562847545
145.0284058 1.132625752
149.0233204 1.823026806
151.0389705 2.44901196
153.0182351 0.9984799319
153.0546206 1.160203365
165.0182351 1.698631068
167.0338851 7.479218013
245.0808353 1.066426153
257.0808353 1.025038946

Name: +ve in-silico MS/MS by CFM-ID for INBPQAJYHSJVRY-ZDUSSCGKSA-N
ID: INBPQAJYHSJVRY-ZDUSSCGKSA-N
Comment: Energy0
Num peaks: 7
101.0385766 4.795455279
103.0542266 2.517537213
105.0698767 3.115350215
139.0389705 3.131637065
167.0338851 7.558537452
253.0859207 10.04107942
271.0964854 50.25066304

Name: +ve in-silico MS/MS by CFM-ID for INBPQAJYHSJVRY-ZDUSSCGKSA-N
ID: INBPQAJYHSJVRY-ZDUSSCGKSA-N
Comment: Energy1
Num peaks: 19
79.05422664 1.62270514
91.05422664 8.593681545
103.0542266 1.839689863
105.0334912 1.51747327
105.0698767 3.265628549
107.0491413 3.399029337
121.0284058 2.073107474
131.0491413 1.741377933
139.0389705 1.452072637
147.0076704 3.460796554
149.0233204 8.439393873
151.0389705 7.279142029
165.0182351 2.795649944
165.0546206 1.317482412
167.0338851 8.765972385
193.0495352 1.300524777
243.1015708 3.346225227
253.0859207 5.725393472
271.0964854 12.15496741

Name: +ve in-silico MS/MS by CFM-ID for INBPQAJYHSJVRY-ZDUSSCGKSA-N
ID: INBPQAJYHSJVRY-ZDUSSCGKSA-N
Comment: Energy2
Num peaks: 31
39.02292652 1.087356305
41.00219107 1.404903871
49.00727645 3.806415211
51.02292652 1.747695916
53.00219107 0.9473432093
63.02292652 1.545552614
75.02292652 1.929794408
77.00219107 2.186087518
79.01784114 2.16371561
79.05422664 2.708574443
91.05422664 3.129779907
92.99710569 1.485392986
95.01275576 2.603161819
97.02840582 1.450622067
101.0385766 14.90007682
103.0542266 4.009912981
105.0334912 3.008795058
105.0698767 3.258101393
107.0491413 1.984161649
121.0284058 3.977199493
123.0440559 1.487881943
129.0334912 1.507151135
137.0233204 1.784619752
139.0389705 1.70574714
145.0284058 1.299916796
147.0076704 1.786894102
147.0440559 1.061374934
149.0233204 4.315187982
149.0597059 1.287813238
151.0389705 3.175899144
163.002585 0.9408044194

Name: +ve in-silico MS/MS by CFM-ID for NEZONWMXZKDMKF-JTQLQIEISA-N
ID: NEZONWMXZKDMKF-JTQLQIEISA-N
Comment: Energy0
Num peaks: 9
55.05422664 2.326260618
81.06987671 1.549314598
99.08044139 2.742958937
227.0338851 1.236050412
245.0444498 2.204666032
247.0600999 2.347683552
253.0859207 7.253230698
271.0964854 35.05998166
289.1070501 25.38487519

Name: +ve in-silico MS/MS by CFM-ID for NEZONWMXZKDMKF-JTQLQIEISA-N
ID: NEZONWMXZKDMKF-JTQLQIEISA-N
Comment: Energy1
Num peaks: 31
39.02292652 1.344068087
55.05422664 5.080391401
69.06987671 3.114620586
81.06987671 2.819318524
93.06987671 1.021416698
99.08044139 2.271332951
107.0491413 2.110563491
109.0284058 1.032337326
131.0491413 1.040625698
133.0647913 1.118515089
135.0076704 2.373366554
135.0440559 1.044205883
135.0804414 1.533959098
137.0233204 4.29031983
149.0233204 0.9626412497
149.0597059 0.9182389391
151.075356 1.176035287
153.0910061 2.418671811
189.0182351 1.165826587
191.0338851 1.993755295
201.0182351 2.674486946
203.0338851 1.319845681
215.0338851 1.187378191
219.0287997 1.704047568
227.0338851 0.9023632719
231.0651853 1.119181123
243.1015708 2.348680964
253.0859207 4.848987603
261.1121354 2.603468162
271.0964854 7.75749765
289.1070501 3.810705545

Name: +ve in-silico MS/MS by CFM-ID for NEZONWMXZKDMKF-JTQLQIEISA-N
ID: NEZONWMXZKDMKF-JTQLQIEISA-N
Comment: Energy2
Num peaks: 31
39.02292652 1.873813342
41.00219107 1.844410267
53.00219107 0.9871322567
53.03857658 2.012501447
55.01784114 1.69119222
55.05422664 9.220420157
57.06987671 1.706794387
65.03857658 4.334078518
67.05422664 2.686976491
69.06987671 4.427041761
79.05422664 1.525329185
80.99710569 0.9198265862
81.06987671 1.642643241
83.08552677 1.230654177
91.05422664 5.071416465
93.06987671 2.917006843
107.0491413 1.784299367
109.0284058 0.9955703284
119.0491413 0.9192647593
135.0076704 1.359841458
137.0233204 2.163598856
191.0338851 0.9194649168
201.0182351 3.647794982
203.0338851 1.917236709
203.0702706 1.390150459
213.0182351 1.085537242
215.0338851 2.148393387
243.1015708 1.236995706
253.0859207 3.733771028
255.0651853 1.070918678
271.0964854 1.139258293

Name: +ve in-silico MS/MS by CFM-ID for TTYOHMFLCXENHR-GQCTYLIASA-N
ID: TTYOHMFLCXENHR-GQCTYLIASA-N
Comment: Energy0
Num peaks: 12
67.05422664 2.225969579
69.06987671 17.2997254
87.08044139 1.764737008
121.0284058 7.84119763
123.0440559 2.408305584
125.0597059 2.430774699
145.0284058 1.623877141
161.0233204 1.945495151
163.0389705 10.90399938
181.0495352 2.064436979
231.1015708 3.849365269
249.1121354 27.07166942

Name: +ve in-silico MS/MS by CFM-ID for TTYOHMFLCXENHR-GQCTYLIASA-N
ID: TTYOHMFLCXENHR-GQCTYLIASA-N
Comment: Energy1
Num peaks: 17
39.02292652 2.491781918
41.03857658 3.363169522
43.05422664 0.892810426
53.03857658 1.112326352
67.05422664 1.943719518
69.06987671 35.24888302
87.08044139 2.949820861
109.0284058 0.8959215566
121.0284058 8.26719798
123.0440559 3.598386231
125.0597059 1.264394313
135.0440559 4.730899646
145.0284058 2.266633216
161.0233204 1.093076828
163.0389705 7.292577591
231.1015708 0.9459008243
249.1121354 2.505398119

Name: +ve in-silico MS/MS by CFM-ID for TTYOHMFLCXENHR-GQCTYLIASA-N
ID: TTYOHMFLCXENHR-GQCTYLIASA-N
Comment: Energy2
Num peaks: 31
25.00727645 1.758577658
39.02292652 2.414162248
41.00219107 1.260518273
41.03857658 1.621160739
43.05422664 0.9603566681
49.00727645 2.046598133
51.02292652 2.257893574
53.00219107 0.899146045
53.03857658 4.756682699
55.05422664 9.834041563
57.06987671 2.091818484
65.03857658 5.19912555
67.05422664 2.32671041
69.06987671 10.90621568
75.02292652 1.023304674
77.03857658 1.168251137
79.01784114 1.16180762
81.0334912 0.8542054912
93.0334912 1.83209903
95.04914126 1.307243795
105.0334912 3.25927465
107.0491413 2.40097761
109.0284058 1.662280571
117.0334912 1.506033189
121.0284058 7.675828811
123.0440559 1.677063334
133.0284058 1.022565847
135.0440559 2.484734954
137.0597059 1.092688748
147.0440559 0.8453852049
163.0389705 1.118610376

Name: +ve in-silico MS/MS by CFM-ID for NSRJSISNDPOJOP-BBRMVZONSA-N
ID: NSRJSISNDPOJOP-BBRMVZONSA-N
Comment: Energy0
Num peaks: 6
95.04914126 1.976072936
109.0647913 2.857111625
239.0702706 5.012652042
241.0859207 2.016968083
253.0859207 2.117674287
271.0964854 72.81963889

Name: +ve in-silico MS/MS by CFM-ID for NSRJSISNDPOJOP-BBRMVZONSA-N
ID: NSRJSISNDPOJOP-BBRMVZONSA-N
Comment: Energy1
Num peaks: 17
81.0334912 1.382910821
107.0491413 2.354744917
111.0440559 1.213115722
123.0440559 3.426536358
147.0440559 2.266702717
149.0597059 1.654343956
161.0597059 2.48513521
177.0546206 2.515016553
213.0546206 1.305103206
227.0702706 2.087977164
229.0859207 1.206418783
239.0702706 5.594634133
241.0859207 4.31404257
243.1015708 3.405296173
253.0859207 5.66095365
255.0651853 7.138917672
271.0964854 32.4704533

Name: +ve in-silico MS/MS by CFM-ID for NSRJSISNDPOJOP-BBRMVZONSA-N
ID: NSRJSISNDPOJOP-BBRMVZONSA-N
Comment: Energy2
Num peaks: 31
39.02292652 2.952483481
49.00727645 4.566643369
51.02292652 5.185416971
53.00219107 1.505327729
53.03857658 1.422157319
55.05422664 0.8358844044
63.02292652 4.22239061
65.03857658 13.87600638
67.01784114 1.825077855
69.0334912 1.688017054
79.05422664 2.277498254
81.0334912 3.49622173
93.0334912 1.948151829
95.04914126 7.039686896
97.06479133 3.322400279
107.0491413 2.500811635
109.0647913 2.654594155
111.0440559 2.14708696
119.0491413 1.285269114
121.0284058 1.083530007
121.0647913 1.076372433
147.0440559 3.142093562
149.0597059 1.015613258
169.0284058 0.7629289536
197.0597059 0.8676998793
211.0389705 0.8065057604
211.075356 0.7894864834
223.075356 0.7839024023
227.0702706 1.552522904
239.0702706 1.276956345
255.0651853 1.371711181

Name: +ve in-silico MS/MS by CFM-ID for WSFRCMOAOXFXOJ-UHFFFAOYSA-N
ID: WSFRCMOAOXFXOJ-UHFFFAOYSA-N
Comment: Energy0
Num peaks: 7
71.01275576 9.036574625
138.0549549 3.231399064
182.0447842 2.780154841
184.0604342 12.05108237
208.0604342 7.322162403
236.0553488 13.42242702
254.0659135 32.34086364

Name: +ve in-silico MS/MS by CFM-ID for WSFRCMOAOXFXOJ-UHFFFAOYSA-N
ID: WSFRCMOAOXFXOJ-UHFFFAOYSA-N
Comment: Energy1
Num peaks: 14
43.01784114 6.909614981
53.00219107 2.659993094
71.01275576 7.159597625
136.0393049 1.946564213
138.0549549 8.017659977
166.0498695 4.489000538
167.0338851 3.191749928
184.0604342 7.693679863
192.0655196 1.909173509
208.0604342 8.469442699
210.0760843 2.720479124
218.0447842 4.001598875
236.0553488 13.30623077
254.0659135 7.595421837

Name: +ve in-silico MS/MS by CFM-ID for WSFRCMOAOXFXOJ-UHFFFAOYSA-N
ID: WSFRCMOAOXFXOJ-UHFFFAOYSA-N
Comment: Energy2
Num peaks: 21
25.00727645 1.25724318
43.01784114 3.669983035
53.00219107 4.220334924
55.01784114 1.46289391
71.01275576 4.790545495
97.02840582 2.031523705
98.02365479 3.811487586
108.0080047 4.982957916
110.0236548 1.517832589
112.0393049 2.575031787
114.0549549 1.226548121
123.0440559 1.945682975
136.0393049 14.10616954
138.0549549 8.381038407
140.0342195 1.428110771
152.0342195 5.729275453
164.0342195 1.48871128
166.0498695 6.471096536
167.0338851 2.559795547
168.0291341 4.52582834
184.0604342 2.544659328

Name: +ve in-silico MS/MS by CFM-ID for BGCANOPAKSHGIV-KCJUWKMLSA-N
ID: BGCANOPAKSHGIV-KCJUWKMLSA-N
Comment: Energy0
Num peaks: 12
59.01275576 1.551791597
185.0597059 1.563713268
197.0597059 1.939205499
199.075356 3.022449159
203.0702706 3.236846424
215.0702706 1.617979071
217.0859207 2.264324475
229.0859207 3.369717108
243.1015708 2.602381235
253.0859207 6.90307941
271.0964854 23.73627748
289.1070501 28.79325063

Name: +ve in-silico MS/MS by CFM-ID for BGCANOPAKSHGIV-KCJUWKMLSA-N
ID: BGCANOPAKSHGIV-KCJUWKMLSA-N
Comment: Energy1
Num peaks: 31
57.0334912 1.324856126
73.02840582 0.7093291752
85.02840582 1.116495292
107.0491413 2.881379019
121.0284058 2.11779895
133.0284058 1.045959467
135.0440559 1.135634069
141.0546206 0.9192323411
155.0702706 0.973561081
183.0440559 2.616889601
185.0597059 4.844998588
187.075356 1.048483776
197.0597059 4.27200873
199.075356 5.817092691
201.0546206 4.429092388
201.0910061 1.330735115
203.0702706 6.358549452
215.0702706 5.715061661
217.0859207 5.70403282
227.0702706 0.7811924452
229.0859207 2.57485812
241.0495352 0.8230454565
243.0651853 2.501922036
243.1015708 3.264337088
245.0808353 2.027824064
245.1172208 1.165631258
253.0859207 2.080901662
261.0757499 1.434668258
261.1121354 0.9342805282
271.0964854 4.480296208
289.1070501 2.583342214

Name: +ve in-silico MS/MS by CFM-ID for BGCANOPAKSHGIV-KCJUWKMLSA-N
ID: BGCANOPAKSHGIV-KCJUWKMLSA-N
Comment: Energy2
Num peaks: 31
25.00727645 2.891449263
27.02292652 1.660906254
39.02292652 4.698898641
41.00219107 1.716304794
41.03857658 2.380265646
43.01784114 1.787452461
53.00219107 1.390739553
59.01275576 1.292069881
65.00219107 1.295614387
68.99710569 5.540035542
71.01275576 1.723708054
83.01275576 1.323739388
85.02840582 1.645820732
107.0491413 1.88049152
121.0284058 1.335947007
133.0284058 2.632248169
135.0440559 1.647767751
183.0440559 2.007215854
185.0597059 4.499453328
187.075356 1.753394017
197.0597059 1.555030511
199.075356 3.868135056
201.0546206 1.135062654
201.0910061 1.804596292
203.0702706 1.683551545
209.0597059 1.347140828
211.075356 1.598041243
227.0702706 1.224626259
229.0859207 1.219316176
243.1015708 1.582661491
273.0757499 1.263691261

Name: +ve in-silico MS/MS by CFM-ID for VRMYGSOHQOAIFX-UHFFFAOYSA-N
ID: VRMYGSOHQOAIFX-UHFFFAOYSA-N
Comment: Energy0
Num peaks: 15
55.05422664 3.003754293
69.06987671 1.821352951
72.99202031 1.763895046
161.0960915 1.683462798
173.0960915 1.624834549
175.1117415 11.42815054
177.1273916 1.525544429
185.0960915 1.727720902
193.0495352 1.355117123
203.1066561 10.54776692
205.0495352 1.909420517
207.0651853 1.914452268
213.0910061 4.964292662
231.1015708 13.86200084
249.1121354 21.48028686

Name: +ve in-silico MS/MS by CFM-ID for VRMYGSOHQOAIFX-UHFFFAOYSA-N
ID: VRMYGSOHQOAIFX-UHFFFAOYSA-N
Comment: Energy1
Num peaks: 29
39.02292652 1.7555637
55.05422664 11.76324037
57.06987671 0.8331367641
65.03857658 1.255119264
67.05422664 1.592018311
69.06987671 5.438371172
72.99202031 1.042818558
87.00767038 0.8193992816
105.0334912 1.423080021
119.0491413 2.439930341
133.0647913 0.6928246723
145.0284058 1.376127126
147.0440559 2.352668562
157.0647913 1.827310604
159.0804414 2.172714056
161.0960915 2.409368603
173.0960915 0.6801622431
175.0389705 2.29624733
175.1117415 7.633951666
177.1273916 0.8286399831
185.0960915 2.131203198
187.1117415 2.436013567
191.0702706 0.7946101338
193.0495352 2.516535297
203.1066561 6.288332788
205.1223062 0.8554974862
213.0910061 3.773252523
231.1015708 6.950736905
249.1121354 3.810227819

Name: +ve in-silico MS/MS by CFM-ID for VRMYGSOHQOAIFX-UHFFFAOYSA-N
ID: VRMYGSOHQOAIFX-UHFFFAOYSA-N
Comment: Energy2
Num peaks: 25
39.02292652 2.133849566
41.03857658 1.094043173
53.03857658 1.665670697
55.05422664 14.33588544
57.06987671 1.059934209
65.03857658 8.322990703
67.05422664 5.817302275
69.06987671 4.983450557
72.99202031 2.016395709
105.0334912 6.299979128
107.0491413 1.743205685
119.0491413 9.551191839
121.0647913 2.518491192
131.0491413 1.012683275
131.0855268 1.13881165
133.0647913 1.230091966
145.0284058 0.9800827445
145.1011768 2.615735144
147.0440559 1.428642378
147.1168269 2.361179129
157.0647913 1.309630918
159.0804414 2.545856569
161.0960915 1.282247767
173.0960915 1.077627518
175.1117415 1.753499379

Name: +ve in-silico MS/MS by CFM-ID for FCOAHACKGGIURQ-UHFFFAOYSA-N
ID: FCOAHACKGGIURQ-UHFFFAOYSA-N
Comment: Energy0
Num peaks: 13
43.05422664 2.411827424
91.05422664 5.701650372
93.06987671 3.795357149
123.0262976 5.421267789
125.0419477 10.70285675
127.0575978 3.541610083
129.0732478 2.191975226
154.9926282 3.585133362
197.0395784 3.553887386
202.9926282 7.677827203
205.0082782 10.1851978
247.0552284 15.32120962
289.1021786 8.041582621

Name: +ve in-silico MS/MS by CFM-ID for FCOAHACKGGIURQ-UHFFFAOYSA-N
ID: FCOAHACKGGIURQ-UHFFFAOYSA-N
Comment: Energy1
Num peaks: 6
43.05422664 2.861199644
91.05422664 8.488724325
125.0419477 3.952058315
202.9926282 10.81511767
205.0082782 55.92515895
247.0552284 4.674971969

Name: +ve in-silico MS/MS by CFM-ID for FCOAHACKGGIURQ-UHFFFAOYSA-N
ID: FCOAHACKGGIURQ-UHFFFAOYSA-N
Comment: Energy2
Num peaks: 17
41.03857658 3.1072817
43.05422664 5.179616459
63.02292652 1.62082777
65.03857658 3.462375352
75.02292652 1.934570388
77.03857658 1.96378541
79.05422664 3.511660384
91.05422664 23.483511
93.06987671 16.06475049
95.08552677 3.425004362
97.10117684 2.187106615
121.0106476 1.500387415
123.0262976 3.699111726
129.0732478 1.742567595
152.9769781 3.278654276
154.9926282 3.495026503
157.0082782 1.807202734

Name: +ve in-silico MS/MS by CFM-ID for PACBGANPVNHGNP-RUDMXATFSA-N
ID: PACBGANPVNHGNP-RUDMXATFSA-N
Comment: Energy0
Num peaks: 8
105.0334912 6.852812962
107.0491413 3.939844686
123.0440559 5.342611391
147.0440559 4.390126967
151.0389705 2.862271849
239.0702706 2.887185225
253.0859207 9.417221363
271.0964854 44.35502038

Name: +ve in-silico MS/MS by CFM-ID for PACBGANPVNHGNP-RUDMXATFSA-N
ID: PACBGANPVNHGNP-RUDMXATFSA-N
Comment: Energy1
Num peaks: 20
53.00219107 1.183965964
105.0334912 11.81467861
107.0491413 5.130985054
119.0491413 3.71572205
123.0440559 3.087172808
125.0597059 1.676574593
129.0334912 3.221515427
147.0440559 9.447080941
149.0233204 1.886697342
151.0389705 9.342409598
153.0546206 1.768933093
165.0546206 1.326462305
177.0546206 2.23479205
227.0702706 1.659057092
229.0859207 1.290769073
239.0702706 2.345068321
241.0859207 1.954545744
243.1015708 2.161203979
253.0859207 4.235036737
271.0964854 10.72414334

Name: +ve in-silico MS/MS by CFM-ID for PACBGANPVNHGNP-RUDMXATFSA-N
ID: PACBGANPVNHGNP-RUDMXATFSA-N
Comment: Energy2
Num peaks: 31
39.02292652 1.164129803
53.00219107 1.435051733
55.01784114 1.416885167
57.0334912 1.409206065
67.01784114 2.139898016
75.02292652 2.294113219
77.03857658 4.377574094
79.01784114 1.325417148
79.05422664 1.872926513
81.0334912 1.572360785
87.02292652 1.149923036
89.03857658 2.317982533
91.05422664 2.720688627
95.04914126 2.467454444
101.0385766 1.087615782
105.0334912 7.877557121
107.0127558 2.015788371
107.0491413 3.373195888
117.0334912 4.538583825
119.0491413 7.301121318
121.0284058 2.833920269
123.0440559 5.636985548
129.0334912 1.371560423
135.0440559 1.189663017
145.0284058 1.198260325
147.0440559 2.517768678
149.0233204 1.258346859
151.0389705 1.742560093
229.0859207 1.05842434
239.0702706 1.030588878
241.0859207 1.167343263

Name: +ve in-silico MS/MS by CFM-ID for YZBBUYKPTHDZHF-BBRMVZONSA-N
ID: YZBBUYKPTHDZHF-BBRMVZONSA-N
Comment: Energy0
Num peaks: 12
121.0284058 3.397120808
123.0440559 2.550684104
125.0597059 1.711589659
137.0233204 4.079510598
139.0389705 4.920270474
147.0440559 7.094326589
149.0597059 4.675464753
151.075356 1.61185426
165.0546206 2.466148564
257.0808353 1.460691181
271.0964854 24.27826117
289.1070501 21.91559163

Name: +ve in-silico MS/MS by CFM-ID for YZBBUYKPTHDZHF-BBRMVZONSA-N
ID: YZBBUYKPTHDZHF-BBRMVZONSA-N
Comment: Energy1
Num peaks: 22
111.0440559 1.262592461
113.0597059 1.397441264
121.0284058 10.8081964
123.0440559 7.244511066
125.0597059 3.436394036
135.0440559 1.224340512
137.0233204 6.432831213
137.0597059 1.464821532
139.0389705 12.89712119
147.0440559 2.784671113
149.0597059 3.323741893
151.075356 3.611922954
163.0389705 1.370465117
177.0546206 1.528228805
179.0702706 1.246116935
243.1015708 1.762481685
253.0859207 1.419250528
255.0651853 1.623909462
259.0964854 1.699736308
261.1121354 1.45699291
271.0964854 7.401628184
289.1070501 5.061816816

Name: +ve in-silico MS/MS by CFM-ID for YZBBUYKPTHDZHF-BBRMVZONSA-N
ID: YZBBUYKPTHDZHF-BBRMVZONSA-N
Comment: Energy2
Num peaks: 31
39.02292652 0.8573510685
41.03857658 1.511914041
49.00727645 2.82453832
53.00219107 1.28794283
55.01784114 1.007929916
65.03857658 2.685767956
79.01784114 1.186137094
81.0334912 1.395688708
81.06987671 0.9184985693
93.0334912 1.377793648
95.04914126 2.274385321
97.06479133 1.312385849
99.08044139 1.559722814
105.0334912 4.73497875
107.0491413 2.673344182
109.0647913 0.9458633263
111.0804414 1.159241154
117.0334912 1.457478314
119.0491413 5.945438935
121.0284058 3.585202786
121.0647913 1.209750863
123.0440559 1.934919725
135.0440559 4.570558621
137.0597059 2.927843653
147.0440559 6.264593603
149.0597059 5.358428665
177.0546206 1.298054171
239.0702706 1.106092432
241.0859207 1.917838025
243.1015708 1.196570169
253.0859207 1.197514766

Name: +ve in-silico MS/MS by CFM-ID for ORJDDOBAOGKRJV-AWEZNQCLSA-N
ID: ORJDDOBAOGKRJV-AWEZNQCLSA-N
Comment: Energy0
Num peaks: 7
101.0385766 4.826551419
105.0698767 3.091459306
139.0389705 3.288669152
167.0338851 7.824862836
239.0702706 3.022437837
253.0859207 8.949432318
271.0964854 49.713027

Name: +ve in-silico MS/MS by CFM-ID for ORJDDOBAOGKRJV-AWEZNQCLSA-N
ID: ORJDDOBAOGKRJV-AWEZNQCLSA-N
Comment: Energy1
Num peaks: 18
79.05422664 1.645060169
91.05422664 8.745938183
103.0542266 1.924303777
105.0334912 1.601481469
105.0698767 3.30156128
107.0491413 3.516259883
123.0440559 1.350798922
131.0491413 1.77638668
139.0389705 1.716657828
149.0233204 7.829769847
151.0389705 8.812345604
165.0182351 3.647215378
165.0546206 1.479594139
167.0338851 10.02052237
239.0702706 2.584648497
243.1015708 3.076750393
253.0859207 5.471074541
271.0964854 12.44756555

Name: +ve in-silico MS/MS by CFM-ID for ORJDDOBAOGKRJV-AWEZNQCLSA-N
ID: ORJDDOBAOGKRJV-AWEZNQCLSA-N
Comment: Energy2
Num peaks: 30
41.00219107 1.509951232
43.01784114 0.9736475108
49.00727645 3.954903594
51.02292652 1.833390224
63.02292652 1.62147561
75.02292652 2.02419394
79.05422664 2.745946832
81.0334912 1.393540979
83.01275576 1.295534824
91.05422664 3.299325008
95.04914126 0.912286972
97.02840582 3.681720202
101.0385766 18.72950066
103.0542266 4.435921899
105.0334912 3.004715017
105.0698767 3.452544459
107.0491413 2.380572358
107.0855268 0.9537423653
123.0076704 1.285798059
123.0440559 1.85110868
129.0334912 1.627451863
131.0491413 0.9074809313
137.0233204 1.689686387
139.0389705 3.029350045
147.0440559 1.090856305
149.0233204 3.441940592
149.0597059 1.024797382
151.0389705 3.729543277
165.0182351 1.011754494
167.0338851 1.495863201

Name: +ve in-silico MS/MS by CFM-ID for YUQDGJSYYKKISE-COOXUBAGSA-N
ID: YUQDGJSYYKKISE-COOXUBAGSA-N
Comment: Energy0
Num peaks: 11
41.03857658 1.426039026
71.04914126 2.610085958
113.0597059 1.769308491
115.075356 1.79886586
121.0284058 1.392973442
127.075356 1.416048712
133.0284058 6.605071375
135.0440559 3.794407982
177.0546206 2.168586197
231.1015708 14.66458342
249.1121354 42.36225543

Name: +ve in-silico MS/MS by CFM-ID for YUQDGJSYYKKISE-COOXUBAGSA-N
ID: YUQDGJSYYKKISE-COOXUBAGSA-N
Comment: Energy1
Num peaks: 31
25.00727645 0.6876792063
39.02292652 1.698922045
41.03857658 10.71974424
43.05422664 3.771833525
53.03857658 1.227508812
71.04914126 5.169752144
93.0334912 0.8438369859
95.04914126 1.088275847
101.0597059 1.209978454
111.0440559 1.478201423
113.0597059 1.235198639
121.0284058 1.362032907
127.075356 1.35192756
129.0334912 1.487953021
131.0491413 0.9434805489
133.0284058 7.142892252
135.0440559 3.117913352
145.0284058 1.500794902
147.0440559 6.813058165
149.0597059 2.692852455
159.0440559 1.475446812
161.0597059 0.8123100086
177.0546206 3.159424895
177.0910061 0.7776382467
179.0702706 0.7014339635
207.0651853 1.278337668
213.0910061 0.8325487618
219.1015708 1.287830885
221.1172208 1.305317139
231.1015708 3.992369711
249.1121354 4.837601268

Name: +ve in-silico MS/MS by CFM-ID for YUQDGJSYYKKISE-COOXUBAGSA-N
ID: YUQDGJSYYKKISE-COOXUBAGSA-N
Comment: Energy2
Num peaks: 31
39.02292652 4.427336733
41.03857658 10.74066223
43.05422664 2.520851583
49.00727645 2.229735843
51.02292652 1.1629894
53.03857658 2.071061118
55.01784114 1.614390855
63.02292652 2.287337127
65.00219107 1.047085315
67.01784114 1.928369918
71.04914126 4.336858543
73.00727645 1.50202197
89.00219107 2.067457515
91.01784114 1.499933886
93.0334912 1.66476638
97.06479133 1.088204318
105.0334912 2.33289723
107.0491413 1.587823508
117.0334912 2.091362221
119.0491413 1.410251337
121.0284058 2.001756486
129.0334912 1.265586962
133.0284058 5.143616446
135.0440559 3.28253265
147.0440559 2.549474449
149.0597059 1.459073667
159.0440559 1.627588843
161.0597059 1.805613407
177.0910061 1.029422289
219.1015708 0.9198478762
233.0808353 1.027495373

Name: +ve in-silico MS/MS by CFM-ID for IGWDEVSBEKYORK-UHFFFAOYSA-N
ID: IGWDEVSBEKYORK-UHFFFAOYSA-N
Comment: Energy0
Num peaks: 6
55.05422664 1.969859745
69.06987671 10.04397041
203.0338851 5.703949067
211.075356 2.052366653
253.0859207 6.636575048
271.0964854 59.59524258

Name: +ve in-silico MS/MS by CFM-ID for IGWDEVSBEKYORK-UHFFFAOYSA-N
ID: IGWDEVSBEKYORK-UHFFFAOYSA-N
Comment: Energy1
Num peaks: 18
39.02292652 4.665443598
41.03857658 6.410996959
43.05422664 1.383409554
45.06987671 1.686794368
67.05422664 3.070337623
69.06987671 25.85609478
175.0389705 1.579715674
203.0338851 6.67358463
211.075356 1.955085123
225.0910061 1.293019801
227.0338851 1.977836043
229.0495352 1.374096953
231.0651853 2.355415959
239.0702706 1.24343289
243.1015708 5.456948087
253.0859207 2.944533908
255.0651853 2.688451365
271.0964854 8.465934775

Name: +ve in-silico MS/MS by CFM-ID for IGWDEVSBEKYORK-UHFFFAOYSA-N
ID: IGWDEVSBEKYORK-UHFFFAOYSA-N
Comment: Energy2
Num peaks: 25
39.02292652 3.774069056
41.03857658 3.596576805
43.05422664 1.511187503
53.00219107 1.16764759
53.03857658 8.206851568
55.05422664 11.31769023
57.06987671 2.769790052
65.03857658 2.676037159
67.05422664 3.100857937
69.06987671 9.234917198
105.0334912 1.042581496
141.0334912 2.272963552
145.0284058 4.992265989
157.0284058 2.197516332
159.0440559 2.131392031
161.0233204 3.652522411
169.0284058 1.123097683
173.0233204 4.293317999
175.0389705 1.857140201
185.0233204 1.673221917
187.0389705 1.798637712
203.0338851 2.16829859
211.075356 1.166806244
225.0546206 1.210330479
255.0651853 1.300136853

Name: +ve in-silico MS/MS by CFM-ID for NEZONWMXZKDMKF-SNVBAGLBSA-N
ID: NEZONWMXZKDMKF-SNVBAGLBSA-N
Comment: Energy0
Num peaks: 9
55.05422664 2.326260618
81.06987671 1.549314598
99.08044139 2.742958937
227.0338851 1.236050412
245.0444498 2.204666032
247.0600999 2.347683552
253.0859207 7.253230698
271.0964854 35.05998166
289.1070501 25.38487519

Name: +ve in-silico MS/MS by CFM-ID for NEZONWMXZKDMKF-SNVBAGLBSA-N
ID: NEZONWMXZKDMKF-SNVBAGLBSA-N
Comment: Energy1
Num peaks: 31
39.02292652 1.344068087
55.05422664 5.080391401
69.06987671 3.114620586
81.06987671 2.819318524
93.06987671 1.021416698
99.08044139 2.271332951
107.0491413 2.110563491
109.0284058 1.032337326
131.0491413 1.040625698
133.0647913 1.118515089
135.0076704 2.373366554
135.0440559 1.044205883
135.0804414 1.533959098
137.0233204 4.29031983
149.0233204 0.9626412497
149.0597059 0.9182389391
151.075356 1.176035287
153.0910061 2.418671811
189.0182351 1.165826587
191.0338851 1.993755295
201.0182351 2.674486946
203.0338851 1.319845681
215.0338851 1.187378191
219.0287997 1.704047568
227.0338851 0.9023632719
231.0651853 1.119181123
243.1015708 2.348680964
253.0859207 4.848987603
261.1121354 2.603468162
271.0964854 7.75749765
289.1070501 3.810705545

Name: +ve in-silico MS/MS by CFM-ID for NEZONWMXZKDMKF-SNVBAGLBSA-N
ID: NEZONWMXZKDMKF-SNVBAGLBSA-N
Comment: Energy2
Num peaks: 31
39.02292652 1.873813342
41.00219107 1.844410267
53.00219107 0.9871322567
53.03857658 2.012501447
55.01784114 1.69119222
55.05422664 9.220420157
57.06987671 1.706794387
65.03857658 4.334078518
67.05422664 2.686976491
69.06987671 4.427041761
79.05422664 1.525329185
80.99710569 0.9198265862
81.06987671 1.642643241
83.08552677 1.230654177
91.05422664 5.071416465
93.06987671 2.917006843
107.0491413 1.784299367
109.0284058 0.9955703284
119.0491413 0.9192647593
135.0076704 1.359841458
137.0233204 2.163598856
191.0338851 0.9194649168
201.0182351 3.647794982
203.0338851 1.917236709
203.0702706 1.390150459
213.0182351 1.085537242
215.0338851 2.148393387
243.1015708 1.236995706
253.0859207 3.733771028
255.0651853 1.070918678
271.0964854 1.139258293

Name: +ve in-silico MS/MS by CFM-ID for KXRPCFINVWWFHQ-UHFFFAOYSA-N
ID: KXRPCFINVWWFHQ-UHFFFAOYSA-N
Comment: Energy0
Num peaks: 9
55.05422664 7.095361889
57.06987671 13.27665127
59.08552677 8.980478342
89.04194771 9.336962332
91.05759777 9.618167577
213.0167347 4.726389377
215.0323848 4.633769413
243.0636849 4.272016086
271.0949851 18.52341099

Name: +ve in-silico MS/MS by CFM-ID for KXRPCFINVWWFHQ-UHFFFAOYSA-N
ID: KXRPCFINVWWFHQ-UHFFFAOYSA-N
Comment: Energy1
Num peaks: 10
55.05422664 21.64469977
57.06987671 20.08511766
59.08552677 5.292746463
155.0290137 2.72384616
181.0446637 3.196267625
215.0323848 2.479951532
225.0531202 3.592950389
241.0480349 2.571445381
243.0636849 13.27995039
271.0949851 6.785328787

Name: +ve in-silico MS/MS by CFM-ID for KXRPCFINVWWFHQ-UHFFFAOYSA-N
ID: KXRPCFINVWWFHQ-UHFFFAOYSA-N
Comment: Energy2
Num peaks: 8
27.02292652 4.99993242
29.03857658 6.069003942
41.03857658 7.39945951
43.05422664 4.883346572
55.05422664 15.29775906
57.06987671 23.73016283
59.08552677 16.46073821
89.04194771 3.54462792

Name: +ve in-silico MS/MS by CFM-ID for CFRPSFYHXJZSBI-DHZHZOJOSA-N
ID: CFRPSFYHXJZSBI-DHZHZOJOSA-N
Comment: Energy0
Num peaks: 6
126.0105033 15.10007416
224.0949016 6.299140622
235.1189521 2.58810191
240.0534307 6.258735534
253.0850652 4.864508242
271.0956299 48.6719302

Name: +ve in-silico MS/MS by CFM-ID for CFRPSFYHXJZSBI-DHZHZOJOSA-N
ID: CFRPSFYHXJZSBI-DHZHZOJOSA-N
Comment: Energy1
Num peaks: 19
101.0345538 1.975528148
126.0105033 23.66869898
171.0683525 0.8417616188
193.0527024 1.338460674
196.0636015 2.185486905
197.0840025 0.95258004
208.0636015 0.7251954993
222.042866 1.305263241
222.0792515 1.109632356
224.0585161 2.03313017
224.0949016 12.070057
227.0694151 1.082600388
235.0745005 4.458556478
240.0534307 4.719197993
243.0643297 2.478867067
253.0850652 10.84931201
254.0690808 0.7382404039
255.0643297 0.8631584425
271.0956299 6.98488632

Name: +ve in-silico MS/MS by CFM-ID for CFRPSFYHXJZSBI-DHZHZOJOSA-N
ID: CFRPSFYHXJZSBI-DHZHZOJOSA-N
Comment: Energy2
Num peaks: 31
15.02292652 0.7243091342
39.02292652 2.478076832
44.04947561 0.7830362115
45.99235466 0.7910940993
49.00727645 0.9412235164
51.02292652 2.024926236
54.03382555 0.6575361512
58.06512568 2.372942404
65.03857658 1.233427998
66.03382555 1.238103983
72.00800472 2.274661407
83.02398914 0.6696040928
85.97920313 1.464800654
96.98395416 2.706198498
98.99960423 7.055568648
99.9948532 1.283010405
101.0345538 4.026886317
109.9792031 1.036721782
114.0105033 1.942495119
116.0261533 0.5632434975
116.0454529 0.938812126
118.0418034 1.015587537
126.0105033 34.53048817
130.0611029 0.9415994291
135.0916748 1.488382168
141.0214023 0.7288964574
146.092403 0.6547548639
156.0574535 0.5688355808
207.087652 0.8513284949
225.053765 0.6066800555
255.0643297 0.5730871334

Name: +ve in-silico MS/MS by CFM-ID for FYEBWHCXONMZDU-ZYUZMQFOSA-N
ID: FYEBWHCXONMZDU-ZYUZMQFOSA-N
Comment: Energy0
Num peaks: 8
121.0396392 2.074335303
139.0502039 5.69151672
210.0760843 2.167187244
225.0869833 3.524866132
236.0553488 8.578044928
253.0818979 13.66579561
254.0659135 23.97951655
271.0924626 21.53557399

Name: +ve in-silico MS/MS by CFM-ID for FYEBWHCXONMZDU-ZYUZMQFOSA-N
ID: FYEBWHCXONMZDU-ZYUZMQFOSA-N
Comment: Energy1
Num peaks: 28
43.01784114 1.181971277
45.0334912 0.7961697728
61.02840582 1.450046413
63.04405588 0.8686836169
73.02840582 1.661857391
91.0389705 0.7882651534
95.06037464 1.881967278
98.02365479 2.839849314
121.0396392 5.588744832
124.0393049 1.148595895
135.0552893 0.7674740009
139.0502039 5.090393374
163.0502039 0.800772213
165.0658539 1.496180962
206.0447842 1.51467987
207.0764186 8.128074612
208.0604342 1.58010084
209.0556832 0.9690158133
209.0920687 5.944900095
210.0760843 2.566838084
223.0713333 0.7444359608
225.0869833 7.7606555
227.1026334 3.624696113
235.0713333 3.083678604
236.0553488 5.687476462
253.0818979 5.344114236
254.0659135 4.606280013
271.0924626 2.544382955

Name: +ve in-silico MS/MS by CFM-ID for FYEBWHCXONMZDU-ZYUZMQFOSA-N
ID: FYEBWHCXONMZDU-ZYUZMQFOSA-N
Comment: Energy2
Num peaks: 31
41.00219107 1.253459494
43.01784114 2.53179156
45.0334912 2.228353247
47.04914126 0.7636643214
52.01817548 1.928675365
54.03382555 1.785603067
56.99710569 1.700177161
57.0334912 0.6507615407
59.01275576 0.9542034442
66.03382555 0.7771367327
73.02840582 0.9246889259
78.03382555 0.9680555646
95.01275576 1.148628143
95.06037464 0.982646619
98.02365479 0.85124283
110.0236548 0.9275490018
112.0393049 2.94038118
121.0396392 6.014075739
122.0236548 3.623428297
123.0552893 0.6827103991
124.0393049 0.9774134975
139.0502039 18.99425667
151.0502039 1.593322136
165.0294684 2.907326587
167.0451185 1.702039838
181.0607686 1.520261814
183.0764186 0.7103366778
207.0400331 0.6749370063
207.0764186 2.969434401
211.0713333 1.447088547
223.0713333 0.7361521456

Name: +ve in-silico MS/MS by CFM-ID for UXBCAWHJMZPSBQ-HBPHNZTASA-N
ID: UXBCAWHJMZPSBQ-HBPHNZTASA-N
Comment: Energy0
Num peaks: 13
59.01275576 1.436954335
95.01275576 0.9499012795
97.02840582 1.570002729
99.04405588 1.269262063
149.0597059 0.9517052775
171.0804414 2.469226503
185.0960915 2.091337133
187.075356 4.858686559
189.0910061 5.463474477
203.1066561 4.979713184
213.0910061 7.260721151
231.1015708 16.36893991
249.1121354 30.40313314

Name: +ve in-silico MS/MS by CFM-ID for UXBCAWHJMZPSBQ-HBPHNZTASA-N
ID: UXBCAWHJMZPSBQ-HBPHNZTASA-N
Comment: Energy1
Num peaks: 31
65.03857658 2.004611706
68.99710569 1.145363309
71.01275576 1.365721815
91.05422664 1.464656464
93.0334912 1.125937863
95.01275576 3.743603576
97.02840582 2.045115385
109.0284058 1.196348001
111.0440559 2.296973797
121.0284058 1.723644496
123.0440559 1.128986187
129.0698767 1.038851046
137.0597059 2.056139281
141.0698767 0.9569858784
145.1011768 1.474636515
147.0440559 1.384713455
149.0597059 1.402124438
151.075356 0.9785726625
157.1011768 2.148226747
169.0647913 1.250973504
171.0804414 2.196097526
173.0597059 1.995178671
185.0960915 2.902582831
187.075356 4.056167438
187.1117415 1.810266707
189.0910061 5.132451837
203.1066561 7.017331576
205.1223062 0.9630016276
213.0910061 2.381596299
231.1015708 5.035071964
249.1121354 5.767680179

Name: +ve in-silico MS/MS by CFM-ID for UXBCAWHJMZPSBQ-HBPHNZTASA-N
ID: UXBCAWHJMZPSBQ-HBPHNZTASA-N
Comment: Energy2
Num peaks: 31
25.00727645 1.531530147
39.02292652 1.572003671
41.00219107 1.106741391
51.02292652 2.963268914
53.03857658 4.606114405
63.02292652 1.142199472
65.03857658 8.202420183
67.05422664 2.158801814
68.99710569 1.149747723
71.01275576 1.346076406
77.00219107 0.9919775025
79.05422664 2.478759399
89.03857658 1.288290983
91.05422664 4.754816264
93.06987671 1.232514913
95.01275576 3.759125244
97.02840582 5.401588767
99.04405588 1.167110505
115.0542266 1.877750318
117.0698767 2.63426173
129.0698767 3.349304041
131.0855268 6.101470237
133.0284058 1.003430743
141.0698767 0.9557413065
143.0855268 1.995991597
145.1011768 1.868448078
157.1011768 3.307275299
169.0647913 1.075120637
173.0597059 1.026128652
187.075356 1.126910266
187.1117415 1.371043868

Name: +ve in-silico MS/MS by CFM-ID for NTXDKLARYKJXCA-UHFFFAOYSA-N
ID: NTXDKLARYKJXCA-UHFFFAOYSA-N
Comment: Energy0
Num peaks: 6
245.0808353 3.453625149
257.0808353 4.758749505
259.0964854 3.234518667
261.1121354 2.423945145
271.0964854 2.697451646
289.1070501 66.62985823

Name: +ve in-silico MS/MS by CFM-ID for NTXDKLARYKJXCA-UHFFFAOYSA-N
ID: NTXDKLARYKJXCA-UHFFFAOYSA-N
Comment: Energy1
Num peaks: 19
45.0334912 6.061866016
123.0440559 3.774214293
163.0389705 1.220843438
165.0546206 1.899011307
167.0702706 1.36613005
229.0495352 1.814854774
229.0859207 1.179946922
231.1015708 1.979087075
233.1172208 1.383251145
243.0651853 5.635276866
245.0808353 6.076546724
257.0808353 4.499224901
259.0600999 1.189967029
259.0964854 9.501079659
261.0757499 3.619145495
261.1121354 6.56606196
271.0964854 4.749489679
273.0757499 3.071744034
289.1070501 14.52743321

Name: +ve in-silico MS/MS by CFM-ID for NTXDKLARYKJXCA-UHFFFAOYSA-N
ID: NTXDKLARYKJXCA-UHFFFAOYSA-N
Comment: Energy2
Num peaks: 31
51.02292652 1.327705988
107.0491413 1.372711967
109.0284058 1.10751947
121.0284058 2.266681363
123.0440559 3.001028726
135.0440559 4.913092513
137.0597059 1.737929181
145.0284058 1.395667894
147.0440559 1.78064614
157.0284058 1.273990667
159.0440559 1.925392604
171.0440559 3.566511772
173.0597059 3.596802597
187.075356 1.87585062
201.0546206 2.650642944
213.0546206 3.486785047
215.0338851 1.395208788
215.0702706 2.882763188
217.0859207 3.218230064
219.1015708 1.655069181
227.0702706 1.2312932
229.0495352 2.908337856
229.0859207 1.120570182
243.0651853 3.706656977
243.1015708 1.184923512
245.0808353 3.43717266
255.0651853 2.245291987
257.0808353 5.171115537
259.0964854 2.956927498
271.0964854 1.510999636
273.0757499 1.167909894

Name: +ve in-silico MS/MS by CFM-ID for VJCNEDVMYQCMBK-UHFFFAOYSA-N
ID: VJCNEDVMYQCMBK-UHFFFAOYSA-N
Comment: Energy0
Num peaks: 14
71.01275576 2.140092181
91.05422664 3.108075849
93.06987671 0.8558392208
115.0542266 3.661680732
117.0698767 6.411639104
119.0855268 3.292565344
157.0495352 0.8964454173
171.0651853 1.251164909
189.0910061 1.507329631
193.0859207 1.032445686
203.1066561 1.266266159
217.0859207 1.072549379
231.1015708 7.904878677
249.1121354 45.93168771

Name: +ve in-silico MS/MS by CFM-ID for VJCNEDVMYQCMBK-UHFFFAOYSA-N
ID: VJCNEDVMYQCMBK-UHFFFAOYSA-N
Comment: Energy1
Num peaks: 25
41.00219107 7.479551573
43.01784114 8.836434982
85.02840582 1.069941473
91.05422664 6.144433468
93.06987671 0.9287721012
101.0385766 1.142225305
103.0542266 1.181484609
105.0698767 4.094141483
107.0855268 2.33085096
115.0542266 5.401352905
117.0698767 12.55511373
119.0855268 5.781810231
121.1011768 0.9861879884
143.0338851 1.587072142
147.0804414 0.9411363357
153.0182351 0.8174269909
157.0495352 1.379249764
171.0651853 1.155247234
187.075356 1.405055274
189.0910061 1.756722569
217.0859207 1.739525505
219.1015708 1.601571502
221.1172208 1.240474807
231.1015708 3.148927976
249.1121354 5.896357731

Name: +ve in-silico MS/MS by CFM-ID for VJCNEDVMYQCMBK-UHFFFAOYSA-N
ID: VJCNEDVMYQCMBK-UHFFFAOYSA-N
Comment: Energy2
Num peaks: 29
29.00219107 0.8936204239
39.02292652 6.31630993
41.00219107 1.414864497
41.03857658 3.631169507
43.01784114 4.070885351
44.99710569 1.096828203
45.0334912 1.337300677
49.00727645 2.593753457
51.02292652 1.263183258
53.00219107 2.161217858
55.01784114 2.147679488
57.0334912 2.136678936
63.02292652 2.199804081
65.03857658 1.430024198
71.01275576 3.303787445
79.05422664 1.061436082
89.03857658 1.97180246
91.05422664 7.667175017
93.06987671 1.779450414
101.0385766 3.372884559
103.0542266 2.17773946
105.0698767 2.115402966
115.0542266 8.332312478
117.0698767 7.644620631
119.0855268 3.510226596
145.0647913 1.505269371
147.0804414 0.8926626174
163.075356 0.9737374255
165.0910061 1.375811616

Name: +ve in-silico MS/MS by CFM-ID for TZTBQYUROLBSLN-UHFFFAOYSA-N
ID: TZTBQYUROLBSLN-UHFFFAOYSA-N
Comment: Energy0
Num peaks: 10
73.06479133 2.411621946
85.06479133 2.470164611
175.075356 7.523777698
177.0910061 2.868899678
181.0495352 1.980189526
193.0495352 4.272557824
203.0702706 2.8889172
217.0859207 5.34318526
231.1015708 6.279803491
249.1121354 45.83506517

Name: +ve in-silico MS/MS by CFM-ID for TZTBQYUROLBSLN-UHFFFAOYSA-N
ID: TZTBQYUROLBSLN-UHFFFAOYSA-N
Comment: Energy1
Num peaks: 23
43.01784114 2.012396295
45.0334912 3.094080336
55.01784114 1.992726467
65.03857658 2.309397821
67.05422664 2.541084912
73.02840582 15.21924351
73.06479133 4.94436346
85.06479133 2.435867208
121.0284058 1.217624234
163.0389705 1.635669206
165.0546206 1.542612833
175.0389705 1.366311676
175.075356 3.163743007
177.0910061 1.33274556
181.0495352 3.008546302
189.0546206 1.171942348
193.0495352 3.753655799
199.075356 1.299589412
203.0702706 1.760245723
207.0651853 3.768930939
217.0859207 5.364694086
231.1015708 4.316178216
249.1121354 11.67059469

Name: +ve in-silico MS/MS by CFM-ID for TZTBQYUROLBSLN-UHFFFAOYSA-N
ID: TZTBQYUROLBSLN-UHFFFAOYSA-N
Comment: Energy2
Num peaks: 31
39.02292652 0.9554150302
43.01784114 1.960288557
45.0334912 5.228726421
47.04914126 0.9404447683
49.00727645 1.33898397
55.05422664 3.975226824
65.03857658 9.895481254
67.05422664 3.23676541
69.06987671 1.288206492
71.01275576 1.748646057
73.02840582 1.985296538
117.0334912 1.361240585
121.0284058 10.30025928
123.0440559 1.276501899
133.0284058 1.874817441
135.0440559 2.373200472
145.0284058 1.905365317
149.0233204 1.898920854
149.0597059 0.9543774546
159.0440559 1.482755944
159.0804414 1.230843609
161.0233204 1.863145955
163.0389705 3.577203353
165.0546206 1.485375603
175.0389705 1.616296435
175.075356 1.440920278
177.0546206 2.171102758
187.075356 1.295449034
191.0702706 1.713138146
193.0495352 1.267409531
203.0702706 1.127438427

Name: +ve in-silico MS/MS by CFM-ID for NEZONWMXZKDMKF-UHFFFAOYSA-N
ID: NEZONWMXZKDMKF-UHFFFAOYSA-N
Comment: Energy0
Num peaks: 9
55.05422664 2.325964952
81.06987671 1.549161224
99.08044139 2.742562749
227.0338851 1.235928049
245.0444498 2.204338106
247.0600999 2.347350575
253.0859207 7.252512668
271.0964854 35.05492745
289.1070501 25.37984951

Name: +ve in-silico MS/MS by CFM-ID for NEZONWMXZKDMKF-UHFFFAOYSA-N
ID: NEZONWMXZKDMKF-UHFFFAOYSA-N
Comment: Energy1
Num peaks: 31
39.02292652 1.343757806
55.05422664 5.079209479
69.06987671 3.113896034
81.06987671 2.818740364
93.06987671 1.021207235
99.08044139 2.270700962
107.0491413 2.110055192
109.0284058 1.032104966
131.0491413 1.040412296
133.0647913 1.118285714
135.0076704 2.372828619
135.0440559 1.043949885
135.0804414 1.533644527
137.0233204 4.289323909
149.0233204 0.9624098399
149.0597059 0.9179998748
151.075356 1.175727084
153.0910061 2.41801835
189.0182351 1.165543363
191.0338851 1.993276126
201.0182351 2.673938487
203.0338851 1.319575019
215.0338851 1.187134694
219.0287997 1.703547738
227.0338851 0.9021782233
231.0651853 1.118941834
243.1015708 2.365833659
253.0859207 4.847993216
261.1121354 2.610493905
271.0964854 7.755170895
289.1070501 3.809142774

Name: +ve in-silico MS/MS by CFM-ID for NEZONWMXZKDMKF-UHFFFAOYSA-N
ID: NEZONWMXZKDMKF-UHFFFAOYSA-N
Comment: Energy2
Num peaks: 31
39.02292652 1.871311657
41.00219107 1.841943553
53.00219107 0.985813847
53.03857658 2.009821955
55.01784114 1.688938021
55.05422664 9.208021972
57.06987671 1.704491314
65.03857658 4.328267192
67.01784114 0.8919056596
67.05422664 2.683367488
69.06987671 4.421069427
79.05422664 1.523298326
80.99710569 0.9186019072
81.06987671 1.640456186
83.08552677 1.229015655
91.05422664 5.06466426
93.06987671 2.913123071
107.0491413 1.781856775
109.0284058 0.9942417816
119.0491413 0.9180320845
135.0076704 1.358020779
137.0233204 2.160701456
191.0338851 0.918220354
201.0182351 3.642938221
203.0338851 1.914684054
213.0182351 1.084091932
215.0338851 2.145532965
243.1015708 1.834398421
253.0859207 3.728799796
255.0651853 1.069492831
271.0964854 1.137367136

Name: +ve in-silico MS/MS by CFM-ID for GBJRDULCMRSYSL-XQRVVYSFSA-N
ID: GBJRDULCMRSYSL-XQRVVYSFSA-N
Comment: Energy0
Num peaks: 6
139.0389705 2.649869163
151.075356 4.668806602
257.0808353 5.685177519
259.0964854 1.94268045
271.0964854 8.124139931
289.1070501 59.18059072

Name: +ve in-silico MS/MS by CFM-ID for GBJRDULCMRSYSL-XQRVVYSFSA-N
ID: GBJRDULCMRSYSL-XQRVVYSFSA-N
Comment: Energy1
Num peaks: 29
41.00219107 1.48724027
43.01784114 2.327134335
125.0233204 4.667069638
127.0389705 0.9584471201
137.0597059 2.789169943
139.0389705 1.67981264
139.075356 0.8134994381
149.0233204 1.174527707
151.0389705 3.104182882
151.075356 6.282488179
163.075356 1.428491683
165.0910061 1.082257089
175.075356 4.56910684
185.0597059 2.326882239
187.075356 3.374743639
189.0910061 0.8167724632
191.1066561 0.8986353811
229.0859207 2.908616619
231.0651853 1.556273799
241.0859207 1.481123582
243.1015708 1.041770763
245.0808353 2.079052256
245.1172208 0.8643741103
257.0808353 5.502589421
259.0964854 1.365272495
261.1121354 1.120300355
271.0964854 5.091226255
273.0757499 1.794432762
289.1070501 15.67014665

Name: +ve in-silico MS/MS by CFM-ID for GBJRDULCMRSYSL-XQRVVYSFSA-N
ID: GBJRDULCMRSYSL-XQRVVYSFSA-N
Comment: Energy2
Num peaks: 31
39.02292652 1.093603531
49.00727645 2.525020458
51.02292652 1.829156954
57.0334912 1.264751132
65.03857658 1.570752487
93.0334912 1.163366768
107.0491413 1.352999349
119.0127558 1.290706625
121.0284058 2.550126089
121.0647913 1.877399917
131.0491413 3.535281422
133.0647913 1.365068595
135.0440559 2.559886606
137.0597059 4.274683116
147.0440559 2.822571954
149.0597059 1.261671393
151.075356 2.882238556
175.0389705 1.318133351
175.075356 1.492246291
185.0597059 1.581960254
187.075356 1.478481565
189.0910061 1.292439661
203.0702706 1.138387855
205.0859207 2.3480222
233.0808353 1.51679382
243.0651853 2.30587059
245.0808353 1.620804341
255.0651853 1.382950051
257.0808353 1.302378001
259.0964854 2.714601814
273.0757499 1.586739998

Name: +ve in-silico MS/MS by CFM-ID for YKFWCNBTQYCJQV-UHFFFAOYSA-N
ID: YKFWCNBTQYCJQV-UHFFFAOYSA-N
Comment: Energy0
Num peaks: 6
239.0702706 6.15496432
241.0859207 2.055933602
243.1015708 0.6950050869
253.0859207 2.759440987
255.0651853 1.182017532
271.0964854 84.23000456

Name: +ve in-silico MS/MS by CFM-ID for YKFWCNBTQYCJQV-UHFFFAOYSA-N
ID: YKFWCNBTQYCJQV-UHFFFAOYSA-N
Comment: Energy1
Num peaks: 8
211.075356 3.41083167
227.0702706 3.354568527
229.0859207 2.027488027
239.0702706 9.197593193
241.0859207 6.194783809
243.1015708 7.180343337
253.0859207 3.179917705
271.0964854 47.13779307

Name: +ve in-silico MS/MS by CFM-ID for YKFWCNBTQYCJQV-UHFFFAOYSA-N
ID: YKFWCNBTQYCJQV-UHFFFAOYSA-N
Comment: Energy2
Num peaks: 22
15.02292652 1.645614979
57.0334912 1.654179301
155.0491413 1.502106303
169.0647913 1.523836599
171.0440559 2.730897546
173.0597059 3.624023975
185.0597059 6.937640685
187.075356 2.527866497
197.0597059 5.05691843
199.075356 3.522015081
209.0597059 6.779311019
211.0389705 1.831052916
211.075356 8.629549363
223.075356 3.530684712
225.0546206 4.602414165
227.0702706 8.271907748
237.0546206 3.378937182
239.0702706 3.964865416
241.0859207 1.978160625
243.1015708 1.82001684
253.0859207 2.097373234
255.0651853 2.992255183

Name: +ve in-silico MS/MS by CFM-ID for AKMMSYGGUVGJEE-FNORWQNLSA-N
ID: AKMMSYGGUVGJEE-FNORWQNLSA-N
Comment: Energy0
Num peaks: 6
139.0389705 2.541408313
151.075356 4.420025133
257.0808353 9.54438453
259.0964854 2.412926615
271.0964854 7.806967891
289.1070501 55.82351945

Name: +ve in-silico MS/MS by CFM-ID for AKMMSYGGUVGJEE-FNORWQNLSA-N
ID: AKMMSYGGUVGJEE-FNORWQNLSA-N
Comment: Energy1
Num peaks: 31
41.00219107 1.310670737
43.01784114 2.127680793
125.0233204 4.330611526
127.0389705 0.8444862541
137.0597059 2.406013701
139.0389705 1.519040811
139.075356 2.031161464
149.0233204 1.056813644
151.0389705 3.930407577
151.075356 5.283896063
163.075356 1.244276722
165.0546206 0.9956570534
165.0910061 0.9471935492
175.075356 4.119111563
185.0597059 1.970160183
187.075356 2.837530286
191.1066561 0.779914808
229.0495352 1.189429811
229.0859207 2.357498201
231.0651853 2.851807493
233.0808353 0.9659477176
235.0964854 2.336974258
241.0859207 1.519404771
243.1015708 0.896684519
245.1172208 0.8187102463
257.0808353 6.187281301
259.0964854 0.8555487005
261.1121354 0.9233556923
271.0964854 4.386388724
273.0757499 1.965999922
289.1070501 12.84872242

Name: +ve in-silico MS/MS by CFM-ID for AKMMSYGGUVGJEE-FNORWQNLSA-N
ID: AKMMSYGGUVGJEE-FNORWQNLSA-N
Comment: Energy2
Num peaks: 31
55.01784114 1.948349639
57.0334912 1.316124364
95.04914126 2.494537583
107.0491413 1.898226611
119.0127558 1.530298377
121.0284058 2.889546021
121.0647913 1.688375007
123.0440559 1.305963401
131.0491413 3.281002446
133.0647913 1.947823374
135.0440559 4.1286128
137.0233204 1.182746869
137.0597059 1.444380633
147.0440559 1.968337445
149.0233204 1.178533766
151.0389705 1.12104483
151.075356 1.514039742
157.0647913 1.11695542
175.075356 1.687063963
185.0597059 1.272300527
187.075356 1.462686066
189.0910061 1.876572168
201.0546206 4.639270048
205.0859207 1.297002544
227.0702706 1.467695836
231.0651853 1.465967952
233.0808353 1.645096814
241.0859207 1.264671435
243.0651853 3.71430095
245.0808353 1.170763613
255.0651853 1.195350922

Name: +ve in-silico MS/MS by CFM-ID for YHZDBBUEVZEOIY-UHFFFAOYSA-N
ID: YHZDBBUEVZEOIY-UHFFFAOYSA-N
Comment: Energy0
Num peaks: 6
95.04914126 2.086244293
107.0491413 6.732434148
123.0440559 27.94054197
239.0702706 3.607533843
253.0859207 1.495952459
271.0964854 45.4493592

Name: +ve in-silico MS/MS by CFM-ID for YHZDBBUEVZEOIY-UHFFFAOYSA-N
ID: YHZDBBUEVZEOIY-UHFFFAOYSA-N
Comment: Energy1
Num peaks: 13
95.04914126 1.543540217
107.0491413 6.081933254
123.0440559 18.81993514
137.0597059 2.377526381
147.0440559 3.963088381
163.0389705 1.949481337
165.0546206 2.962590444
239.0702706 4.443215212
241.0859207 3.864185912
243.1015708 2.944773275
253.0859207 4.534478214
255.0651853 5.144389308
271.0964854 22.22366416

Name: +ve in-silico MS/MS by CFM-ID for YHZDBBUEVZEOIY-UHFFFAOYSA-N
ID: YHZDBBUEVZEOIY-UHFFFAOYSA-N
Comment: Energy2
Num peaks: 18
39.02292652 5.913281152
49.00727645 3.53328099
51.02292652 7.509418858
53.00219107 1.328049894
63.02292652 4.487789219
65.03857658 8.616072498
67.01784114 4.634312093
69.0334912 1.296202878
79.01784114 1.896405219
79.05422664 1.58817132
81.0334912 5.581104375
95.04914126 8.711938373
97.02840582 1.704082276
107.0127558 2.002954211
107.0491413 8.071105897
123.0440559 10.64145328
135.0440559 1.246548369
255.0651853 1.641820785

Name: +ve in-silico MS/MS by CFM-ID for WMCPLZDBHVOXCJ-UHFFFAOYSA-N
ID: WMCPLZDBHVOXCJ-UHFFFAOYSA-N
Comment: Energy0
Num peaks: 14
81.0334912 2.396709019
111.0440559 1.486064852
123.0440559 3.003336973
125.0597059 1.570782954
137.0597059 2.384009154
161.0597059 2.194714773
163.075356 1.634293919
203.0702706 1.12613208
205.0859207 1.214259973
207.0651853 1.806700682
217.0859207 2.792268476
231.1015708 9.175376603
233.0808353 1.565516271
249.1121354 48.1748105

Name: +ve in-silico MS/MS by CFM-ID for WMCPLZDBHVOXCJ-UHFFFAOYSA-N
ID: WMCPLZDBHVOXCJ-UHFFFAOYSA-N
Comment: Energy1
Num peaks: 31
39.02292652 1.970897785
41.03857658 3.577483979
43.05422664 2.359676116
63.02292652 1.246478338
65.03857658 1.195348202
67.01784114 2.371717986
67.05422664 1.06401348
69.0334912 3.508272079
71.04914126 1.855901579
81.0334912 2.809368071
83.04914126 1.472411687
85.06479133 2.702241242
111.0440559 4.255367581
123.0440559 5.283788644
125.0597059 3.068159609
137.0597059 3.739195129
139.075356 1.052470361
147.0440559 3.842793781
149.0597059 4.040942614
161.0597059 1.899438059
163.075356 1.21055648
189.0546206 2.756990734
191.0702706 2.008809171
203.0702706 1.864303998
205.0859207 1.878501495
207.1015708 1.140478508
217.0859207 1.497662828
219.1015708 1.087662883
221.1172208 1.418407735
231.1015708 3.755681411
249.1121354 8.827294177

Name: +ve in-silico MS/MS by CFM-ID for WMCPLZDBHVOXCJ-UHFFFAOYSA-N
ID: WMCPLZDBHVOXCJ-UHFFFAOYSA-N
Comment: Energy2
Num peaks: 31
39.02292652 6.785400464
41.00219107 2.02258796
41.03857658 2.84692585
43.01784114 1.102094098
43.05422664 1.795318349
63.02292652 1.452659488
65.00219107 1.625730593
65.03857658 1.158640174
67.01784114 3.295698958
68.99710569 1.248933653
69.0334912 2.496713203
81.0334912 2.116654782
93.0334912 1.129208122
95.04914126 3.663780841
107.0491413 2.869835188
111.0440559 1.300424335
123.0440559 4.906295913
131.0491413 1.870305959
137.0597059 6.394070582
147.0440559 1.416332357
149.0597059 2.455722534
161.0597059 1.643586444
189.0546206 1.32453587
189.0910061 1.124081304
191.0702706 1.699850172
203.0702706 2.582310999
205.0859207 2.350993041
207.1015708 1.464616417
219.1015708 1.434180853
221.1172208 1.477284281
233.0808353 1.406910055

Name: +ve in-silico MS/MS by CFM-ID for CUGDOWNTXKLQMD-BQYQJAHWSA-N
ID: CUGDOWNTXKLQMD-BQYQJAHWSA-N
Comment: Energy0
Num peaks: 6
91.05422664 4.462955231
139.0389705 6.062496991
167.0338851 3.250715392
239.0702706 3.046497724
253.0859207 9.950449241
271.0964854 54.08740981

Name: +ve in-silico MS/MS by CFM-ID for CUGDOWNTXKLQMD-BQYQJAHWSA-N
ID: CUGDOWNTXKLQMD-BQYQJAHWSA-N
Comment: Energy1
Num peaks: 14
91.05422664 7.454820576
103.0542266 5.23698561
131.0491413 10.40518888
139.0389705 2.824207968
141.0546206 1.921288327
151.0389705 1.256205999
165.0182351 2.715791336
167.0338851 13.3444854
169.0495352 2.5236799
191.0338851 1.299703669
193.0495352 3.48225348
239.0702706 2.855500478
253.0859207 6.272621426
271.0964854 18.75793567

Name: +ve in-silico MS/MS by CFM-ID for CUGDOWNTXKLQMD-BQYQJAHWSA-N
ID: CUGDOWNTXKLQMD-BQYQJAHWSA-N
Comment: Energy2
Num peaks: 31
49.00727645 1.496169771
51.02292652 1.264699001
53.00219107 1.125505076
57.0334912 1.070446253
63.02292652 1.000898999
65.03857658 1.137297527
75.02292652 1.856627177
77.03857658 0.935165444
83.01275576 1.340186776
91.05422664 5.889217462
97.02840582 8.159562654
99.04405588 1.050594637
101.0385766 5.999406636
103.0542266 13.10484595
105.0698767 2.085980343
111.0440559 2.052075369
115.0542266 0.9245007938
123.0076704 1.327886471
123.0440559 1.495072451
125.0233204 1.011773104
129.0334912 0.9400173605
131.0491413 1.352688397
137.0233204 3.637467567
139.0389705 8.257470601
141.0546206 1.83776909
149.0233204 1.069627002
151.0389705 1.603974038
165.0182351 1.43959117
167.0338851 1.77088558
227.0702706 0.9460244926
255.0651853 1.10771243

Name: +ve in-silico MS/MS by CFM-ID for INYISIYHXQDCPK-UHFFFAOYSA-N
ID: INYISIYHXQDCPK-UHFFFAOYSA-N
Comment: Energy0
Num peaks: 7
107.0491413 6.524423704
131.0491413 4.542607263
135.0804414 2.964237314
137.0233204 8.238280504
239.0702706 2.851831738
253.0859207 8.817775778
271.0964854 48.41476923

Name: +ve in-silico MS/MS by CFM-ID for INYISIYHXQDCPK-UHFFFAOYSA-N
ID: INYISIYHXQDCPK-UHFFFAOYSA-N
Comment: Energy1
Num peaks: 16
107.0491413 9.336866415
109.0647913 2.597553739
121.0284058 3.201428077
121.0647913 10.8332532
123.0440559 2.399072479
133.0647913 1.940757201
135.0804414 3.037694768
137.0233204 11.40187749
151.0389705 1.642727219
161.0597059 2.284133463
177.0546206 1.72988518
239.0702706 2.408703106
241.0859207 3.204414925
243.1015708 4.837311791
253.0859207 6.088392969
271.0964854 13.37730345

Name: +ve in-silico MS/MS by CFM-ID for INYISIYHXQDCPK-UHFFFAOYSA-N
ID: INYISIYHXQDCPK-UHFFFAOYSA-N
Comment: Energy2
Num peaks: 27
49.00727645 3.038609239
51.02292652 1.370838333
63.02292652 3.643675694
65.03857658 4.03149629
67.01784114 2.040860778
75.02292652 4.985808434
77.03857658 2.57504845
79.05422664 1.748487381
91.05422664 2.383170265
93.0334912 1.852337043
95.01275576 1.050867063
95.04914126 1.382828723
101.0385766 2.133224984
103.0542266 8.273492581
105.0334912 2.165850602
105.0698767 0.9322648033
107.0491413 4.542885352
109.0284058 2.340614016
109.0647913 1.446909517
119.0491413 1.262490544
121.0284058 6.497698441
121.0647913 2.559064021
123.0440559 2.743787403
131.0491413 7.66546898
133.0647913 1.63657347
135.0804414 0.912679924
137.0233204 5.495457556

Name: +ve in-silico MS/MS by CFM-ID for JMJWCANHASMNST-UHFFFAOYSA-N
ID: JMJWCANHASMNST-UHFFFAOYSA-N
Comment: Energy0
Num peaks: 6
121.0284058 11.50321875
190.0498695 4.736112272
208.0604342 8.040879269
218.0447842 8.410628689
236.0553488 39.08778982
254.0659135 13.32111852

Name: +ve in-silico MS/MS by CFM-ID for JMJWCANHASMNST-UHFFFAOYSA-N
ID: JMJWCANHASMNST-UHFFFAOYSA-N
Comment: Energy1
Num peaks: 14
59.01275576 3.821643689
71.01275576 1.66703176
74.02365479 3.849112769
88.03930485 2.647604282
116.0342195 1.482106939
121.0284058 27.35399236
148.0393049 1.899261394
176.0342195 2.494803569
190.0498695 4.752714276
194.0447842 10.00267969
208.0604342 8.159952326
218.0447842 3.007329715
236.0553488 7.485662703
254.0659135 2.232470979

Name: +ve in-silico MS/MS by CFM-ID for JMJWCANHASMNST-UHFFFAOYSA-N
ID: JMJWCANHASMNST-UHFFFAOYSA-N
Comment: Energy2
Num peaks: 24
43.01784114 1.88509899
49.00727645 4.978370415
51.02292652 6.316797201
53.03857658 1.601461935
59.01275576 2.423257298
65.00219107 1.487516131
67.01784114 1.166460495
71.01275576 4.862904839
77.00219107 4.45392018
79.01784114 1.902364352
86.02365479 2.00211448
88.03930485 2.483602706
89.00219107 2.102152562
91.01784114 1.58720824
93.0334912 4.415213759
95.04914126 1.252963227
105.0334912 1.371300627
114.0185694 2.470044623
116.0342195 1.551283856
117.0182351 1.304803431
121.0284058 20.89806237
162.0549549 3.786547026
190.0498695 3.46897901
208.0604342 1.138944559

Name: +ve in-silico MS/MS by CFM-ID for PICDNGANOHNCPT-BQYQJAHWSA-N
ID: PICDNGANOHNCPT-BQYQJAHWSA-N
Comment: Energy0
Num peaks: 6
91.05422664 3.114584092
225.0910061 10.76747319
227.1066561 3.37879864
239.0702706 2.102875491
253.0859207 29.20354316
271.0964854 33.53710727

Name: +ve in-silico MS/MS by CFM-ID for PICDNGANOHNCPT-BQYQJAHWSA-N
ID: PICDNGANOHNCPT-BQYQJAHWSA-N
Comment: Energy1
Num peaks: 18
79.05422664 1.005942118
91.05422664 6.24254689
101.0385766 1.575505277
103.0542266 4.860350837
147.0440559 2.320174888
149.0233204 1.334176487
167.0338851 1.246271371
175.0389705 1.468899768
193.0495352 1.487601526
195.0804414 1.126695397
211.075356 1.039098982
223.075356 3.028614791
225.0910061 14.70278654
227.1066561 4.817189328
235.075356 3.449588768
239.0702706 1.631141467
253.0859207 20.68654597
271.0964854 8.95811462

Name: +ve in-silico MS/MS by CFM-ID for PICDNGANOHNCPT-BQYQJAHWSA-N
ID: PICDNGANOHNCPT-BQYQJAHWSA-N
Comment: Energy2
Num peaks: 31
49.00727645 1.946968572
65.03857658 1.294952819
75.02292652 1.082533612
79.05422664 1.340906112
91.05422664 7.588581558
101.0385766 3.929369776
103.0542266 4.364753966
123.0440559 1.074686991
125.0385766 2.645453184
127.0542266 4.25890394
147.0440559 3.594641354
149.0233204 2.243337104
149.0385766 2.36621147
151.0389705 1.474945688
151.0542266 1.386593795
153.0698767 3.501596942
167.0338851 1.093955918
169.0647913 1.730818662
171.0440559 1.218229108
181.0647913 2.637843637
183.0804414 2.552466686
195.0804414 0.9301656155
197.0597059 1.125073503
207.0804414 2.360648421
209.0597059 1.413858715
211.075356 2.346317559
221.0597059 1.038864731
223.075356 2.135651801
225.0910061 1.673567458
253.0859207 1.252720407
255.0651853 2.025925314

Name: +ve in-silico MS/MS by CFM-ID for NAIOQCWMMFVXSV-UHFFFAOYSA-N
ID: NAIOQCWMMFVXSV-UHFFFAOYSA-N
Comment: Energy0
Num peaks: 6
121.0647913 3.388652525
139.0389705 3.625561423
149.0597059 15.41619833
167.0338851 4.148140743
271.0964854 10.54883398
289.1070501 45.56375509

Name: +ve in-silico MS/MS by CFM-ID for NAIOQCWMMFVXSV-UHFFFAOYSA-N
ID: NAIOQCWMMFVXSV-UHFFFAOYSA-N
Comment: Energy1
Num peaks: 19
53.00219107 1.808917897
55.01784114 3.388178481
95.04914126 2.913998014
117.0334912 1.285593956
119.0491413 1.090158628
121.0647913 4.958087838
133.0647913 1.484938976
139.0389705 3.07832493
147.0440559 1.740426418
149.0597059 23.47905911
167.0338851 12.43874389
193.0495352 1.047627315
195.0651853 1.461183012
245.0808353 1.182416017
257.0808353 1.84227968
259.0964854 2.054043966
261.1121354 2.318663265
271.0964854 4.154403682
289.1070501 9.233862359

Name: +ve in-silico MS/MS by CFM-ID for NAIOQCWMMFVXSV-UHFFFAOYSA-N
ID: NAIOQCWMMFVXSV-UHFFFAOYSA-N
Comment: Energy2
Num peaks: 29
53.00219107 2.777837727
55.01784114 1.321370221
69.0334912 1.02874336
79.01784114 1.859267934
91.05422664 0.8685267282
93.06987671 1.090822391
95.04914126 3.900252821
97.02840582 1.255946326
105.0334912 3.025140346
107.0491413 1.910125338
113.0233204 0.7719126537
115.0389705 0.8128328175
117.0334912 4.875079799
119.0491413 7.801117698
121.0647913 12.82906225
123.0076704 1.238325907
123.0804414 0.9367149713
125.0233204 1.757617479
131.0491413 2.07112334
133.0284058 2.431090341
133.0647913 3.611520346
137.0233204 1.161367366
139.0389705 1.970388965
147.0440559 3.758698513
149.0233204 0.9050755166
149.0597059 10.28259009
151.0389705 0.8440374018
165.0182351 0.8378170886
167.0338851 2.450684288

Name: +ve in-silico MS/MS by CFM-ID for UDALNYNLNYDPMV-UHFFFAOYSA-N
ID: UDALNYNLNYDPMV-UHFFFAOYSA-N
Comment: Energy0
Num peaks: 6
135.0804414 3.480819582
153.0182351 4.937161632
163.075356 6.96670165
257.0808353 2.871749457
271.0964854 11.35347814
289.1070501 54.06360116

Name: +ve in-silico MS/MS by CFM-ID for UDALNYNLNYDPMV-UHFFFAOYSA-N
ID: UDALNYNLNYDPMV-UHFFFAOYSA-N
Comment: Energy1
Num peaks: 15
55.01784114 1.088386217
107.0491413 6.656662512
109.0647913 3.184155687
133.0647913 1.054711267
135.0804414 4.673999765
137.0233204 1.530116016
153.0182351 21.55769136
163.075356 11.17557765
177.0182351 1.093311792
179.0338851 1.572411878
181.0495352 2.204812125
183.0651853 1.341536261
257.0808353 2.066780081
271.0964854 6.268782539
289.1070501 15.09402312

Name: +ve in-silico MS/MS by CFM-ID for UDALNYNLNYDPMV-UHFFFAOYSA-N
ID: UDALNYNLNYDPMV-UHFFFAOYSA-N
Comment: Energy2
Num peaks: 31
41.00219107 1.208031456
51.02292652 0.9766595829
63.02292652 1.713011382
65.03857658 0.918086735
79.05422664 0.9845754199
83.01275576 2.359914869
85.02840582 2.446431582
89.03857658 1.647708861
91.05422664 2.134215259
101.0385766 1.789071339
103.0542266 2.687872398
105.0698767 2.477778949
107.0491413 3.723280388
108.9920203 1.007537876
109.0647913 2.33974611
111.0076704 1.132614358
117.0334912 2.379345442
119.0491413 2.767638554
121.0647913 1.16034319
125.0233204 2.457468046
127.0389705 2.702773704
131.0491413 2.372978331
133.0647913 3.17145963
135.0804414 5.36210284
137.0233204 3.483149561
139.0389705 1.161738244
147.0440559 1.716627861
153.0182351 11.48060244
161.0597059 1.254517789
163.075356 1.632441918
271.0964854 1.041425244

Name: +ve in-silico MS/MS by CFM-ID for IQWYAQCHYZHJOS-UHFFFAOYSA-N
ID: IQWYAQCHYZHJOS-UHFFFAOYSA-N
Comment: Energy0
Num peaks: 6
81.06987671 2.136834532
140.0261533 1.030592719
207.031967 4.286732037
247.0632671 2.353750817
253.1335396 0.8638502817
289.1102173 77.13475537

Name: +ve in-silico MS/MS by CFM-ID for IQWYAQCHYZHJOS-UHFFFAOYSA-N
ID: IQWYAQCHYZHJOS-UHFFFAOYSA-N
Comment: Energy1
Num peaks: 25
39.02292652 1.366276364
41.03857658 2.583061201
43.01784114 0.8602852821
65.03857658 0.8989644996
81.06987671 4.78099166
93.06987671 1.397048734
122.0964258 0.86089723
140.0261533 4.951204426
168.0210679 1.069782634
182.036718 2.84789196
207.031967 5.227778061
218.0731035 1.440045611
221.047617 1.266860969
223.0632671 0.8573178828
230.0731035 1.381319342
232.0887536 1.809373076
233.047617 1.008728816
247.0632671 3.99764993
253.1335396 1.120993156
259.0632671 1.001779999
260.0836682 1.266326011
261.0789172 1.025800805
261.1153027 4.333994245
273.0789172 1.333726122
289.1102173 31.83308584

Name: +ve in-silico MS/MS by CFM-ID for IQWYAQCHYZHJOS-UHFFFAOYSA-N
ID: IQWYAQCHYZHJOS-UHFFFAOYSA-N
Comment: Energy2
Num peaks: 31
39.02292652 4.361042316
41.03857658 4.436508684
43.05422664 2.46811457
51.02292652 1.652981352
53.03857658 3.295889173
55.05422664 2.851679935
56.0130901 1.031567806
57.06987671 1.092453134
79.05422664 1.024304382
81.06987671 2.014229545
91.05422664 0.8807347481
93.06987671 8.62598535
96.98395416 0.9572630203
104.0494756 1.189385886
138.0105033 5.646148975
140.0261533 5.042967144
152.0261533 1.737319545
164.0261533 1.691552667
192.0574535 0.881440914
203.0622045 1.510194288
207.031967 5.317096812
218.0731035 1.922298417
230.0731035 1.068471242
232.0887536 1.810313592
237.0789172 0.8413648913
239.0945672 0.8413648913
253.1335396 1.852943935
260.0836682 0.8839596416
262.0993183 0.8383829652
271.0996526 1.573006594
273.0789172 1.65970681

Name: +ve in-silico MS/MS by CFM-ID for RGTPWQUDZHZTQT-UHFFFAOYSA-N
ID: RGTPWQUDZHZTQT-UHFFFAOYSA-N
Comment: Energy0
Num peaks: 9
121.0284058 6.540342262
149.0597059 2.293986979
153.0546206 2.620636252
167.0702706 1.877210488
257.0808353 1.789094292
259.0964854 1.895869745
261.1121354 3.150343601
271.0964854 10.51137032
289.1070501 50.74623041

Name: +ve in-silico MS/MS by CFM-ID for RGTPWQUDZHZTQT-UHFFFAOYSA-N
ID: RGTPWQUDZHZTQT-UHFFFAOYSA-N
Comment: Energy1
Num peaks: 30
75.04405588 0.8221714279
79.01784114 0.6880142443
93.0334912 1.379215485
95.04914126 1.74042138
117.0334912 0.7465373567
121.0284058 23.81334905
123.0440559 2.547351857
125.0597059 0.943971689
127.075356 1.146576433
129.0910061 1.104448213
131.0491413 0.9888110896
135.0440559 2.714225911
137.0233204 1.037725124
137.0597059 0.8802635779
139.0389705 0.8396077064
145.0284058 0.8668226465
147.0440559 1.256372901
149.0597059 3.675206738
151.0389705 1.979109311
153.0546206 6.564678506
167.0702706 3.289494614
177.0546206 0.7241631669
195.0651853 2.224956344
245.0808353 0.8292604089
247.0964854 0.8583424663
257.0808353 1.596841136
259.0964854 2.296559497
261.1121354 2.014854852
271.0964854 3.652365573
289.1070501 7.2346315

Name: +ve in-silico MS/MS by CFM-ID for RGTPWQUDZHZTQT-UHFFFAOYSA-N
ID: RGTPWQUDZHZTQT-UHFFFAOYSA-N
Comment: Energy2
Num peaks: 31
39.02292652 1.983956227
41.03857658 0.9271965724
53.00219107 1.522224051
55.01784114 1.258032516
63.02292652 2.062388704
65.00219107 1.443723864
65.03857658 1.792865535
67.01784114 2.344392302
79.01784114 2.670144802
93.0334912 6.684643448
95.04914126 3.072434212
97.06479133 0.9498611213
105.0334912 1.454014756
107.0491413 2.295425162
109.0647913 2.072038789
111.0804414 1.035524978
117.0334912 1.963467118
119.0491413 1.30369063
121.0284058 16.40163112
121.0647913 0.9495900517
123.0440559 1.70741404
125.0597059 1.29362692
131.0491413 1.127079608
133.0647913 1.316571636
135.0440559 0.959173931
145.0284058 1.383966932
149.0597059 0.921511052
151.0389705 1.102508455
153.0546206 2.115236355
257.0808353 0.9899657944
271.0964854 0.955532655

Name: +ve in-silico MS/MS by CFM-ID for ZORLIZPUTQSIBK-UHFFFAOYSA-N
ID: ZORLIZPUTQSIBK-UHFFFAOYSA-N
Comment: Energy0
Num peaks: 8
121.0284058 7.000945105
123.0440559 4.867766915
137.0233204 4.837924844
137.0597059 2.051467946
139.0389705 13.59330918
257.0808353 2.037077257
271.0964854 9.172278532
289.1070501 37.62799729

Name: +ve in-silico MS/MS by CFM-ID for ZORLIZPUTQSIBK-UHFFFAOYSA-N
ID: ZORLIZPUTQSIBK-UHFFFAOYSA-N
Comment: Energy1
Num peaks: 19
107.0491413 2.115739309
109.0647913 1.996127469
111.0440559 0.8280575858
121.0284058 5.918863234
121.0647913 2.150044132
123.0440559 4.34440889
125.0597059 0.9909333085
135.0440559 1.911350239
137.0233204 8.522661892
137.0597059 4.361693456
139.0389705 30.15389603
143.0702706 1.135579969
151.0389705 1.065119261
169.0495352 1.10053941
257.0808353 1.128508791
259.0964854 1.236989579
261.1121354 1.063718045
271.0964854 3.816707619
289.1070501 6.570263467

Name: +ve in-silico MS/MS by CFM-ID for ZORLIZPUTQSIBK-UHFFFAOYSA-N
ID: ZORLIZPUTQSIBK-UHFFFAOYSA-N
Comment: Energy2
Num peaks: 31
49.00727645 1.007977989
51.02292652 1.083813672
53.00219107 1.053409005
53.03857658 1.579762329
63.02292652 1.973696799
65.03857658 1.559974822
67.01784114 2.07585229
69.0334912 1.152198732
77.00219107 0.9063805041
79.01784114 1.204621609
81.0334912 1.308857901
91.01784114 1.337646479
91.05422664 1.197554436
93.0334912 3.515800089
95.04914126 3.727799226
105.0334912 5.462692282
107.0491413 7.879694521
109.0647913 1.92186767
111.0440559 1.011286348
121.0284058 11.83383391
121.0647913 2.463537888
123.0440559 7.286808791
125.0597059 1.751019815
127.075356 0.9352865812
135.0440559 1.869048425
137.0233204 1.977499707
137.0597059 1.46942214
139.0389705 1.602619842
145.0647913 1.927124763
149.0233204 0.9967334442
151.0389705 1.424211881

Name: +ve in-silico MS/MS by CFM-ID for HLUWJJNTMWZVBZ-UHFFFAOYSA-N
ID: HLUWJJNTMWZVBZ-UHFFFAOYSA-N
Comment: Energy0
Num peaks: 6
55.05422664 1.657277739
189.0546206 2.104065579
203.0702706 1.712478158
213.0910061 4.738857721
231.1015708 51.35744028
249.1121354 19.16291334

Name: +ve in-silico MS/MS by CFM-ID for HLUWJJNTMWZVBZ-UHFFFAOYSA-N
ID: HLUWJJNTMWZVBZ-UHFFFAOYSA-N
Comment: Energy1
Num peaks: 23
39.02292652 1.808177218
41.03857658 1.836582232
53.03857658 1.891260512
55.05422664 6.066030346
59.04914126 2.26290335
73.06479133 2.457285563
171.0804414 1.375445067
175.0389705 1.204863982
187.075356 1.293425268
187.1117415 1.230525241
189.0546206 6.901426423
189.0910061 2.14983901
191.0702706 1.219536681
199.075356 1.836777346
201.0910061 1.750604341
203.0702706 1.319898319
203.1066561 3.125559009
205.0859207 1.482833941
213.0910061 4.715080792
215.0702706 1.797949157
221.1172208 2.980247669
231.1015708 22.89619861
249.1121354 7.273742481

Name: +ve in-silico MS/MS by CFM-ID for HLUWJJNTMWZVBZ-UHFFFAOYSA-N
ID: HLUWJJNTMWZVBZ-UHFFFAOYSA-N
Comment: Energy2
Num peaks: 31
39.02292652 2.194470562
41.03857658 2.928780653
43.05422664 1.666277435
51.02292652 3.203416336
53.03857658 4.089886496
55.05422664 5.840604409
57.06987671 3.54274573
59.04914126 1.129388666
133.0284058 1.1794235
133.0647913 1.684948513
145.0647913 3.788807899
157.0647913 1.882998445
159.0440559 1.69327376
159.0804414 1.23411483
161.0597059 1.669724532
171.0440559 1.834798338
171.0804414 2.407078986
173.0597059 1.942053814
175.0389705 1.772416774
175.075356 1.784558509
185.0597059 1.435333165
187.075356 2.491242932
187.1117415 1.801378111
189.0546206 3.777072009
189.0910061 2.430611305
199.075356 1.99885159
201.0910061 2.216286853
203.1066561 1.542211852
213.0910061 2.881419953
215.0702706 3.470524776
231.1015708 1.529396057

Name: +ve in-silico MS/MS by CFM-ID for YIESBSIOLOKHNW-UHFFFAOYSA-N
ID: YIESBSIOLOKHNW-UHFFFAOYSA-N
Comment: Energy0
Num peaks: 8
107.0491413 3.236746522
117.0334912 4.582804031
121.0647913 2.928577418
123.0440559 3.43110508
151.0389705 7.796462697
239.0702706 3.06903179
253.0859207 8.717212263
271.0964854 46.88245712

Name: +ve in-silico MS/MS by CFM-ID for YIESBSIOLOKHNW-UHFFFAOYSA-N
ID: YIESBSIOLOKHNW-UHFFFAOYSA-N
Comment: Energy1
Num peaks: 19
95.04914126 2.358172117
107.0491413 12.27339462
119.0491413 1.992355619
121.0647913 3.164293044
123.0440559 1.643811866
135.0440559 3.090775387
137.0597059 3.416337202
147.0440559 3.100701676
149.0233204 3.569675134
149.0597059 1.663081076
151.0389705 10.39190508
165.0546206 4.231300794
227.0702706 2.054598858
229.0859207 1.786176682
239.0702706 2.633197177
241.0859207 2.833855629
243.1015708 3.023507574
253.0859207 5.570846604
271.0964854 12.06543973

Name: +ve in-silico MS/MS by CFM-ID for YIESBSIOLOKHNW-UHFFFAOYSA-N
ID: YIESBSIOLOKHNW-UHFFFAOYSA-N
Comment: Energy2
Num peaks: 28
39.02292652 2.065071698
49.00727645 2.732137454
51.02292652 2.755207469
63.02292652 4.373488611
65.03857658 3.899536496
67.01784114 1.73186057
75.02292652 7.452681588
79.05422664 2.621344108
81.0334912 2.650953973
89.03857658 2.159199503
91.01784114 1.314975264
91.05422664 1.070666396
93.06987671 1.196982808
95.04914126 3.407958794
105.0698767 1.028600309
107.0127558 1.400937451
107.0491413 7.095745365
117.0334912 11.25133693
119.0491413 2.726417429
121.0284058 2.100708773
121.0647913 1.415059666
123.0440559 3.343523783
135.0440559 4.404000011
137.0597059 0.8099575164
147.0440559 0.9644409649
149.0233204 1.049369215
151.0389705 1.968570533
215.0702706 1.050172248

Name: +ve in-silico MS/MS by CFM-ID for PLDWWFQWXWBQNA-UHFFFAOYSA-N
ID: PLDWWFQWXWBQNA-UHFFFAOYSA-N
Comment: Energy0
Num peaks: 10
121.0284058 3.547705228
123.0440559 5.491411887
125.0597059 2.047155395
137.0233204 4.177114274
139.0389705 5.012325019
147.0440559 5.908472414
149.0597059 4.074173769
151.075356 1.665313462
271.0964854 25.51262465
289.1070501 22.8223238

Name: +ve in-silico MS/MS by CFM-ID for PLDWWFQWXWBQNA-UHFFFAOYSA-N
ID: PLDWWFQWXWBQNA-UHFFFAOYSA-N
Comment: Energy1
Num peaks: 21
95.04914126 1.658606496
113.0597059 1.441816298
121.0284058 11.03341666
123.0440559 7.646221184
125.0597059 1.969306939
137.0233204 6.350628976
137.0597059 1.451838168
139.0389705 13.40843453
147.0440559 1.883249989
149.0597059 3.14567581
151.075356 3.532801127
167.0702706 1.361479916
177.0546206 1.410636103
179.0702706 1.365838439
241.0859207 1.785392505
243.1015708 2.733131821
255.0651853 1.650827473
259.0964854 2.299495497
261.1121354 1.766897323
271.0964854 7.437069021
289.1070501 5.317547224

Name: +ve in-silico MS/MS by CFM-ID for PLDWWFQWXWBQNA-UHFFFAOYSA-N
ID: PLDWWFQWXWBQNA-UHFFFAOYSA-N
Comment: Energy2
Num peaks: 31
39.02292652 1.062323662
49.00727645 4.898234803
51.02292652 1.671842203
65.03857658 3.722761315
75.02292652 3.770493818
77.03857658 2.33424722
79.01784114 1.747856287
79.05422664 1.173894153
81.0334912 1.043608049
93.0334912 0.9685915801
95.04914126 2.47800575
99.08044139 1.584243311
105.0334912 4.038589771
107.0491413 3.620749068
109.0284058 1.275472885
109.0647913 1.096146243
111.0804414 1.195258239
119.0491413 2.117744332
121.0284058 3.252787685
123.0440559 3.997773165
125.0597059 1.439884378
131.0127558 1.865249905
135.0440559 4.126310207
137.0597059 3.059412436
147.0440559 5.848096353
149.0597059 3.157056974
177.0546206 1.038236871
239.0702706 1.286841323
241.0859207 1.505874107
243.1015708 1.033945701
253.0859207 1.283938681

Name: +ve in-silico MS/MS by CFM-ID for GJUINGHUDYIFMI-UHFFFAOYSA-N
ID: GJUINGHUDYIFMI-UHFFFAOYSA-N
Comment: Energy0
Num peaks: 6
123.0440559 2.35207282
137.0233204 4.425904731
151.075356 3.34421514
179.0702706 15.31108118
271.0964854 10.8884534
289.1070501 47.23682133

Name: +ve in-silico MS/MS by CFM-ID for GJUINGHUDYIFMI-UHFFFAOYSA-N
ID: GJUINGHUDYIFMI-UHFFFAOYSA-N
Comment: Energy1
Num peaks: 19
53.00219107 1.464596186
55.01784114 1.879117736
121.0284058 1.057137067
123.0440559 4.797035088
125.0597059 2.038522666
137.0233204 14.95502896
147.0440559 2.752047358
149.0597059 3.012029734
151.075356 6.103403431
163.0389705 1.699417673
165.0546206 1.484912795
177.0546206 1.38097078
179.0702706 17.63870283
245.0808353 1.366779771
257.0808353 1.515109284
259.0964854 2.39244099
261.1121354 2.198395638
271.0964854 4.302284822
289.1070501 8.945455874

Name: +ve in-silico MS/MS by CFM-ID for GJUINGHUDYIFMI-UHFFFAOYSA-N
ID: GJUINGHUDYIFMI-UHFFFAOYSA-N
Comment: Energy2
Num peaks: 31
49.00727645 1.23348094
51.02292652 0.9429008609
53.00219107 1.880342305
55.01784114 1.082282029
57.0334912 0.8930869225
67.01784114 1.915212239
69.0334912 1.679924103
75.02292652 1.043313123
79.01784114 1.387502936
81.0334912 2.184703572
92.99710569 2.354460488
93.0334912 1.025028037
95.01275576 1.08010015
105.0334912 1.761906939
107.0491413 3.315423117
109.0284058 2.521786477
121.0284058 2.501455408
123.0440559 4.573544079
125.0597059 3.928758345
133.0284058 0.911689925
135.0440559 2.958475542
137.0233204 4.99861115
137.0597059 1.085014405
147.0440559 4.095645208
149.0597059 6.064755883
151.075356 6.68856593
161.0233204 1.665007662
161.0597059 1.868463296
163.0389705 3.927922241
177.0546206 2.340310272
179.0702706 4.364618949

Name: +ve in-silico MS/MS by CFM-ID for GGQVNWUSOPKTTG-UHFFFAOYSA-N
ID: GGQVNWUSOPKTTG-UHFFFAOYSA-N
Comment: Energy0
Num peaks: 7
107.0491413 6.472483523
131.0491413 4.499084355
135.0804414 2.937320957
137.0233204 8.180673781
239.0702706 2.828453437
253.0859207 8.743998605
271.0964854 47.86706582

Name: +ve in-silico MS/MS by CFM-ID for GGQVNWUSOPKTTG-UHFFFAOYSA-N
ID: GGQVNWUSOPKTTG-UHFFFAOYSA-N
Comment: Energy1
Num peaks: 18
107.0491413 9.085887203
109.0647913 2.526196775
121.0284058 3.127073253
121.0647913 10.46161773
123.0440559 2.333699648
123.0804414 1.35414408
133.0647913 1.888610653
135.0804414 2.908581885
137.0233204 11.13120533
149.0233204 1.448318113
151.0389705 1.597012006
161.0597059 2.218505649
177.0546206 1.703414512
239.0702706 2.337240087
241.0859207 3.113598097
243.1015708 4.7031729
253.0859207 5.905634829
271.0964854 12.80363378

Name: +ve in-silico MS/MS by CFM-ID for GGQVNWUSOPKTTG-UHFFFAOYSA-N
ID: GGQVNWUSOPKTTG-UHFFFAOYSA-N
Comment: Energy2
Num peaks: 30
49.00727645 3.203610023
51.02292652 1.059049737
63.02292652 3.904053813
65.03857658 4.74881619
67.01784114 1.964872304
75.02292652 6.896614415
77.03857658 2.327739491
79.05422664 1.683923045
81.0334912 0.8192581908
91.05422664 2.425533691
93.0334912 1.37632802
95.01275576 1.011827714
95.04914126 1.374057606
101.0385766 1.777806139
103.0542266 6.740109894
105.0334912 1.431715398
105.0698767 0.8058214943
107.0491413 4.341123145
109.0284058 2.253661013
109.0647913 1.372595767
119.0491413 1.12265893
121.0284058 6.255057329
121.0647913 2.764900893
123.0440559 2.64125398
131.0491413 6.665497851
133.0647913 1.559201691
135.0804414 0.7539520385
137.0233204 5.524976191
175.0389705 0.9561636268
255.0651853 0.8671777391

Name: +ve in-silico MS/MS by CFM-ID for GCEIHMYKBVGJLS-UHFFFAOYSA-N
ID: GCEIHMYKBVGJLS-UHFFFAOYSA-N
Comment: Energy0
Num peaks: 6
175.0389705 5.320128354
189.0546206 3.933367582
191.0702706 4.831063365
213.0910061 5.165283854
231.1015708 48.71621078
249.1121354 17.67353372

Name: +ve in-silico MS/MS by CFM-ID for GCEIHMYKBVGJLS-UHFFFAOYSA-N
ID: GCEIHMYKBVGJLS-UHFFFAOYSA-N
Comment: Energy1
Num peaks: 22
55.05422664 3.567039323
57.06987671 1.277498885
67.05422664 1.495759463
69.06987671 4.797201145
73.06479133 4.669266208
75.08044139 0.8157304179
87.08044139 1.940846486
147.0440559 1.485536138
171.0804414 1.099000816
173.0597059 0.8628845114
175.0389705 13.66479804
187.1117415 0.9381986361
189.0546206 2.756325159
189.0910061 1.718285681
191.0702706 3.279254464
201.0910061 0.9993490244
203.1066561 3.53039898
213.0910061 4.637052019
215.0702706 1.354426796
221.1172208 2.62513226
231.1015708 17.41907028
249.1121354 5.568276792

Name: +ve in-silico MS/MS by CFM-ID for GCEIHMYKBVGJLS-UHFFFAOYSA-N
ID: GCEIHMYKBVGJLS-UHFFFAOYSA-N
Comment: Energy2
Num peaks: 31
39.02292652 1.051922839
55.05422664 5.245092293
57.0334912 1.250664528
57.06987671 2.798204378
65.03857658 2.815284603
67.05422664 3.969310566
69.06987671 5.539333944
73.06479133 1.276600999
83.04914126 1.05239206
105.0334912 1.677110963
129.0334912 3.461345655
131.0491413 4.21632174
133.0284058 1.007945282
133.0647913 1.797177688
145.0284058 1.283730543
147.0440559 3.62431379
157.0284058 4.306265192
157.0647913 1.172025022
159.0804414 1.22435
171.0440559 1.153545242
171.0804414 2.498115457
173.0233204 1.517314122
173.0597059 0.9210234164
175.0389705 7.842349056
187.075356 2.219556252
187.1117415 1.479745052
189.0910061 3.152279733
203.1066561 2.466885235
213.0910061 3.953130524
215.0702706 2.647396417
231.1015708 1.564902571

Name: +ve in-silico MS/MS by CFM-ID for OPRVJOGZFPVPRP-UHFFFAOYSA-N
ID: OPRVJOGZFPVPRP-UHFFFAOYSA-N
Comment: Energy0
Num peaks: 10
105.0334912 1.948735699
121.0284058 10.21036447
123.0440559 25.60330843
125.0597059 3.584171708
127.075356 1.933366896
129.0910061 1.996825091
257.0808353 2.211053355
259.0964854 1.989500909
261.1121354 1.771799965
289.1070501 29.89573567

Name: +ve in-silico MS/MS by CFM-ID for OPRVJOGZFPVPRP-UHFFFAOYSA-N
ID: OPRVJOGZFPVPRP-UHFFFAOYSA-N
Comment: Energy1
Num peaks: 24
95.04914126 1.566733735
105.0334912 2.446886089
121.0284058 10.70618463
123.0440559 16.99929538
135.0440559 1.226644985
137.0233204 2.725726626
139.0389705 2.288426773
141.0546206 1.572372227
147.0440559 2.954511706
149.0597059 2.721359998
151.0389705 2.61554554
153.0546206 2.68528339
165.0546206 1.639129768
167.0702706 1.336889043
177.0546206 1.423517865
179.0702706 1.563012792
195.0651853 1.837123674
255.0651853 1.194768492
257.0808353 1.572353614
259.0964854 3.43028922
261.1121354 3.124003154
271.0964854 1.813788622
273.0757499 5.37855068
289.1070501 5.266257509

Name: +ve in-silico MS/MS by CFM-ID for OPRVJOGZFPVPRP-UHFFFAOYSA-N
ID: OPRVJOGZFPVPRP-UHFFFAOYSA-N
Comment: Energy2
Num peaks: 31
49.00727645 1.754099696
77.03857658 0.8997759907
79.01784114 1.089014364
79.05422664 2.029271581
81.0334912 1.346189978
93.0334912 7.932890483
95.04914126 6.00245348
105.0334912 10.69832286
107.0491413 5.749054959
109.0647913 1.60708057
111.0804414 1.155427906
119.0491413 3.145322193
121.0284058 3.612894984
121.0647913 1.585708932
123.0440559 7.640734912
125.0597059 0.9523080557
135.0440559 2.239526977
137.0597059 1.079108617
139.0389705 0.9614073415
151.0389705 2.2428532
161.0597059 1.19483598
173.0597059 1.016381417
177.0546206 0.9014332807
197.0597059 1.046488291
199.075356 1.803724041
243.0651853 0.7193938568
257.0808353 1.135969693
259.0964854 1.397737088
261.1121354 1.197015443
271.0964854 1.2603232
273.0757499 0.8195617113

Name: +ve in-silico MS/MS by CFM-ID for HAAVPVZHNBZDMX-UHFFFAOYSA-N
ID: HAAVPVZHNBZDMX-UHFFFAOYSA-N
Comment: Energy0
Num peaks: 9
105.0334912 1.975777132
121.0284058 10.28898275
123.0440559 25.83648082
125.0597059 3.611705303
127.075356 1.952461489
129.0910061 2.016375691
257.0808353 2.10138212
259.0964854 2.018069085
289.1070501 30.32693626

Name: +ve in-silico MS/MS by CFM-ID for HAAVPVZHNBZDMX-UHFFFAOYSA-N
ID: HAAVPVZHNBZDMX-UHFFFAOYSA-N
Comment: Energy1
Num peaks: 24
95.04914126 1.610282093
105.0334912 2.504372944
121.0284058 10.83399737
123.0440559 17.54709508
135.0440559 1.217160198
137.0233204 2.713435847
139.0389705 2.282866317
141.0546206 1.595583982
147.0440559 3.060173829
149.0597059 2.77228836
151.0389705 2.590498017
153.0546206 2.789391464
165.0546206 1.630336747
167.0702706 1.320900481
177.0546206 1.416662187
179.0702706 1.558015945
195.0651853 1.837121299
255.0651853 1.15807981
257.0808353 1.394129389
259.0964854 3.240318906
261.1121354 2.759728006
271.0964854 1.824009093
273.0757499 5.298494805
289.1070501 5.315181155

Name: +ve in-silico MS/MS by CFM-ID for HAAVPVZHNBZDMX-UHFFFAOYSA-N
ID: HAAVPVZHNBZDMX-UHFFFAOYSA-N
Comment: Energy2
Num peaks: 31
49.00727645 1.917542193
77.00219107 2.179321818
77.03857658 0.9347715699
79.01784114 4.494150512
79.05422664 2.108197375
81.0334912 2.760299927
91.01784114 2.728939583
93.0334912 3.273729512
95.04914126 4.270868178
105.0334912 9.465352414
107.0491413 5.797392111
109.0647913 1.415794542
111.0804414 1.201030429
119.0491413 1.013410855
121.0284058 4.200422974
121.0647913 1.045294671
123.0440559 11.63094346
125.0597059 0.7522735401
135.0440559 1.630989854
139.0389705 1.139180755
151.0389705 2.822560645
161.0597059 1.017503446
163.0389705 0.7319763325
177.0546206 1.183959296
199.075356 0.8300165709
243.0651853 0.9947177254
257.0808353 0.9636809977
259.0964854 1.421661752
261.1121354 1.121605052
271.0964854 1.311048413
273.0757499 0.8525552945

Name: +ve in-silico MS/MS by CFM-ID for ZJTBMANLFWYXGB-UHFFFAOYSA-N
ID: ZJTBMANLFWYXGB-UHFFFAOYSA-N
Comment: Energy0
Num peaks: 7
91.05422664 2.684682181
105.0698767 2.012877138
133.0647913 2.12559302
155.0338851 5.906987892
183.0287997 6.049105379
271.0964854 10.76829754
289.1070501 50.64905786

Name: +ve in-silico MS/MS by CFM-ID for ZJTBMANLFWYXGB-UHFFFAOYSA-N
ID: ZJTBMANLFWYXGB-UHFFFAOYSA-N
Comment: Energy1
Num peaks: 18
91.05422664 9.188687833
93.06987671 1.845351005
105.0698767 5.058149223
115.0542266 1.465345349
133.0647913 4.625115908
155.0338851 4.112945782
157.0495352 1.190032462
165.0182351 1.697029525
167.0338851 2.095375517
181.0131497 3.421184868
183.0287997 22.15538329
185.0444498 1.997380649
197.0444498 3.156387702
211.0600999 2.274921753
259.0964854 1.69480804
261.1121354 1.687857154
271.0964854 3.867217113
289.1070501 9.530010059

Name: +ve in-silico MS/MS by CFM-ID for ZJTBMANLFWYXGB-UHFFFAOYSA-N
ID: ZJTBMANLFWYXGB-UHFFFAOYSA-N
Comment: Energy2
Num peaks: 31
41.00219107 0.9316613466
49.00727645 1.040559437
83.01275576 1.593230265
91.05422664 5.518789286
93.06987671 2.435431354
101.0385766 1.034984146
103.0542266 1.671246901
105.0698767 5.973137163
108.9920203 1.215212312
111.0076704 5.300832427
113.0233204 8.999418906
115.0389705 1.609406809
125.0385766 0.8108025143
129.0334912 1.430477367
129.0698767 1.154155454
136.9869349 0.8403012127
139.002585 1.832687795
141.0182351 3.665642098
153.0182351 2.810770309
155.0338851 6.577571757
165.0182351 2.16470331
166.9974996 1.247161495
167.0338851 3.209150418
169.0131497 0.9983152072
173.0597059 2.718491136
181.0131497 1.520389859
183.0287997 1.615677417
215.0702706 0.8047198949
243.0651853 0.8083251314
245.0808353 0.7998984391
261.1121354 0.7534971796

Name: +ve in-silico MS/MS by CFM-ID for IZDJZCLLYXIPFS-UHFFFAOYSA-N
ID: IZDJZCLLYXIPFS-UHFFFAOYSA-N
Comment: Energy0
Num peaks: 13
117.0334912 5.038412745
119.0491413 3.400866485
121.0647913 1.590017886
123.0440559 2.059644083
125.0960915 1.013070477
139.0389705 11.05509638
149.0597059 1.074876154
151.0389705 3.272293528
153.0546206 1.25577372
167.0338851 3.269725843
169.0495352 4.44966163
271.0964854 23.43110152
289.1070501 19.69818451

Name: +ve in-silico MS/MS by CFM-ID for IZDJZCLLYXIPFS-UHFFFAOYSA-N
ID: IZDJZCLLYXIPFS-UHFFFAOYSA-N
Comment: Energy1
Num peaks: 24
95.04914126 1.314602959
107.0491413 1.190247232
111.0440559 1.457681843
117.0334912 1.154350979
119.0491413 1.844819054
121.0647913 3.560675868
139.0389705 16.02810042
143.0702706 1.244136689
147.0440559 1.292532031
149.0233204 1.119064474
149.0597059 2.324024332
151.0389705 9.602743066
153.0546206 3.352149282
167.0338851 4.277775378
167.0702706 1.058621676
169.0495352 10.55178134
241.0859207 1.396824812
243.1015708 1.902051215
253.0859207 1.04853321
255.0651853 1.554557033
259.0964854 1.794650271
261.1121354 1.359449426
271.0964854 6.420849166
289.1070501 4.161725597

Name: +ve in-silico MS/MS by CFM-ID for IZDJZCLLYXIPFS-UHFFFAOYSA-N
ID: IZDJZCLLYXIPFS-UHFFFAOYSA-N
Comment: Energy2
Num peaks: 31
39.02292652 1.058256034
49.00727645 3.896934284
51.02292652 1.86496255
55.01784114 1.649294645
65.03857658 1.277501233
75.02292652 4.123404395
77.03857658 1.62486119
79.01784114 1.571193147
79.05422664 1.227220995
89.03857658 1.94774226
91.05422664 1.264642831
93.06987671 1.670408868
95.04914126 3.007751301
97.02840582 1.757756588
105.0334912 4.460700342
107.0491413 1.967813146
109.0284058 1.204636376
111.0440559 1.102881479
117.0334912 10.12552573
119.0491413 3.328971915
121.0647913 1.075574555
123.0440559 1.929937549
133.0647913 1.628394329
135.0440559 2.12505544
137.0597059 1.427368918
139.0389705 1.104070131
147.0440559 1.306517754
151.0389705 1.359255534
241.0859207 1.969598949
243.1015708 1.432551053
253.0859207 1.520518383

Name: +ve in-silico MS/MS by CFM-ID for GNCWVKDFWQPEOV-UHFFFAOYSA-N
ID: GNCWVKDFWQPEOV-UHFFFAOYSA-N
Comment: Energy0
Num peaks: 8
101.0385766 4.758847894
103.0542266 2.466324316
105.0698767 3.105597298
123.0440559 2.674790758
139.0389705 3.5522599
167.0338851 7.747242293
253.0859207 8.413687994
271.0964854 49.69972954

Name: +ve in-silico MS/MS by CFM-ID for GNCWVKDFWQPEOV-UHFFFAOYSA-N
ID: GNCWVKDFWQPEOV-UHFFFAOYSA-N
Comment: Energy1
Num peaks: 20
79.05422664 2.762515588
91.05422664 10.34479698
101.0385766 1.752155297
103.0542266 1.960442843
105.0698767 3.319574691
117.0334912 4.423175951
119.0491413 3.909064178
123.0440559 2.026925114
131.0491413 2.695803282
139.0389705 1.904084383
149.0233204 2.349586535
149.0597059 4.147734521
151.0389705 2.391583019
153.0546206 1.965592792
165.0182351 3.357469622
167.0338851 8.587309396
241.0859207 2.981229081
243.1015708 3.834964127
253.0859207 4.852613378
271.0964854 10.96602191

Name: +ve in-silico MS/MS by CFM-ID for GNCWVKDFWQPEOV-UHFFFAOYSA-N
ID: GNCWVKDFWQPEOV-UHFFFAOYSA-N
Comment: Energy2
Num peaks: 30
49.00727645 3.856917446
51.02292652 3.171312004
55.01784114 0.9086383677
65.03857658 0.9303491004
67.01784114 0.8680663924
69.0334912 0.8925831607
71.01275576 1.479108975
75.02292652 2.531660883
79.05422664 5.215733996
91.05422664 6.918363672
93.06987671 1.951202405
95.04914126 1.069984627
97.02840582 2.225784483
101.0385766 17.51202036
103.0542266 3.842899141
105.0698767 3.509134557
107.0855268 1.131674948
109.0284058 1.249092456
111.0440559 1.478889748
113.0233204 1.169860194
117.0334912 1.432284831
123.0440559 2.386020091
125.0233204 0.915231073
131.0491413 0.8505952671
137.0233204 1.060910653
139.0389705 2.73128479
149.0233204 3.216172199
151.0389705 3.952288805
165.0182351 1.121146866
167.0338851 1.036915987

Name: +ve in-silico MS/MS by CFM-ID for FYRQAELRJNLEQL-UHFFFAOYSA-N
ID: FYRQAELRJNLEQL-UHFFFAOYSA-N
Comment: Energy0
Num peaks: 15
107.0491413 3.534820369
109.0284058 1.977358141
125.0233204 11.73461258
131.0491413 4.651645293
133.0647913 3.2840929
135.0804414 1.562813785
137.0233204 3.378919129
139.0389705 1.144325803
153.0182351 3.145238883
155.0338851 4.274930334
163.075356 1.004107894
239.0702706 0.9744543633
257.0808353 1.248135963
271.0964854 20.42506028
289.1070501 18.29250173

Name: +ve in-silico MS/MS by CFM-ID for FYRQAELRJNLEQL-UHFFFAOYSA-N
ID: FYRQAELRJNLEQL-UHFFFAOYSA-N
Comment: Energy1
Num peaks: 24
97.02840582 1.737110298
107.0491413 4.127727018
109.0647913 1.253717042
121.0647913 1.204201854
125.0233204 16.32077372
127.0389705 1.215208275
129.0546206 1.169848733
133.0647913 2.49844764
135.0076704 1.127058784
135.0804414 3.275236518
137.0233204 8.956151111
139.0389705 2.510356847
153.0182351 4.216729861
155.0338851 9.885351406
161.0597059 1.017880117
163.075356 2.155549071
181.0859207 1.00863991
241.0859207 1.258694144
243.1015708 2.385107355
255.0651853 1.300251534
259.0964854 1.718281046
261.1121354 1.499574212
271.0964854 5.140926359
289.1070501 3.756382876

Name: +ve in-silico MS/MS by CFM-ID for FYRQAELRJNLEQL-UHFFFAOYSA-N
ID: FYRQAELRJNLEQL-UHFFFAOYSA-N
Comment: Energy2
Num peaks: 31
39.02292652 1.022941289
49.00727645 3.235268748
51.02292652 2.762704244
55.01784114 1.000098495
63.02292652 2.032104441
65.03857658 1.373751216
75.02292652 2.734400073
77.03857658 1.365218637
79.01784114 1.47965387
81.0334912 3.018486078
101.0385766 1.346929288
103.0542266 6.310561217
105.0334912 1.021346867
107.0491413 2.774905377
109.0284058 2.382748968
109.0647913 1.232112244
111.0440559 0.9393369546
115.075356 0.9929282623
121.0284058 2.041787968
121.0647913 2.753691258
123.0440559 1.354964079
123.0804414 0.9940573223
131.0491413 6.78673515
133.0647913 3.423200808
135.0076704 1.020979778
137.0233204 1.972853325
147.0804414 1.446094581
167.0338851 0.9488934233
227.0702706 1.144883045
241.0859207 1.917435199
253.0859207 1.217928441

Name: +ve in-silico MS/MS by CFM-ID for QUUAPRJWZFWYCN-UHFFFAOYSA-N
ID: QUUAPRJWZFWYCN-UHFFFAOYSA-N
Comment: Energy0
Num peaks: 7
125.0233204 3.574214919
135.0804414 3.104948702
153.0182351 4.055020022
163.075356 14.33272753
257.0808353 2.516964174
271.0964854 9.61249245
289.1070501 43.16297473

Name: +ve in-silico MS/MS by CFM-ID for QUUAPRJWZFWYCN-UHFFFAOYSA-N
ID: QUUAPRJWZFWYCN-UHFFFAOYSA-N
Comment: Energy1
Num peaks: 19
53.00219107 1.599189118
55.01784114 2.281011513
107.0491413 6.057774515
109.0647913 2.954439981
125.0233204 3.757928002
131.0491413 1.44228656
133.0647913 1.682338934
135.0804414 4.04198497
147.0804414 1.334950861
153.0182351 11.70078665
161.0597059 1.325495483
163.075356 21.73499703
179.0338851 1.009795284
181.0495352 1.322472981
257.0808353 1.754901775
259.0964854 1.663826324
261.1121354 1.910751143
271.0964854 3.813258271
289.1070501 8.724147311

Name: +ve in-silico MS/MS by CFM-ID for QUUAPRJWZFWYCN-UHFFFAOYSA-N
ID: QUUAPRJWZFWYCN-UHFFFAOYSA-N
Comment: Energy2
Num peaks: 31
53.00219107 2.098638512
55.01784114 1.483196961
57.0334912 0.8686924214
63.02292652 0.8805297603
67.01784114 1.188450535
89.03857658 0.9113269761
91.05422664 0.9731441956
97.02840582 2.052874773
103.0542266 1.118411553
105.0334912 1.363743413
105.0698767 1.193052466
107.0491413 5.700302623
109.0647913 3.371110964
117.0334912 3.939159415
119.0491413 4.01593267
121.0647913 1.67555637
123.0076704 1.157738279
125.0233204 2.779242158
131.0491413 4.399077161
133.0647913 7.315986758
135.0076704 1.025634276
135.0804414 4.422646468
137.0233204 1.110404772
147.0440559 3.172415272
147.0804414 2.085043776
149.0597059 1.689101391
151.002585 0.9237325968
153.0182351 2.301151887
161.0597059 2.009599412
163.075356 6.976607758
271.0964854 1.137239171

Name: +ve in-silico MS/MS by CFM-ID for PDZBWDAJMIPJSK-UHFFFAOYSA-N
ID: PDZBWDAJMIPJSK-UHFFFAOYSA-N
Comment: Energy0
Num peaks: 8
107.0491413 2.566554557
121.0647913 1.924448414
139.0389705 5.718220626
149.0597059 2.007298803
167.0338851 5.945462104
257.0808353 3.037017332
271.0964854 11.36082252
289.1070501 47.93355753

Name: +ve in-silico MS/MS by CFM-ID for PDZBWDAJMIPJSK-UHFFFAOYSA-N
ID: PDZBWDAJMIPJSK-UHFFFAOYSA-N
Comment: Energy1
Num peaks: 22
105.0334912 2.32690492
107.0491413 7.883291511
109.0647913 1.380425236
121.0647913 4.346317404
131.0491413 1.380751707
137.0233204 1.787851578
139.0389705 2.578609778
141.0546206 1.154836607
149.0233204 1.855816208
149.0597059 4.021857352
151.0389705 2.033283088
165.0182351 3.083315805
167.0338851 22.64183541
169.0495352 1.851802895
181.0495352 2.892490918
195.0651853 2.107798579
245.0808353 1.205185666
257.0808353 1.821040716
259.0964854 1.1661511
261.1121354 1.138447835
271.0964854 3.971489657
289.1070501 8.485373412

Name: +ve in-silico MS/MS by CFM-ID for PDZBWDAJMIPJSK-UHFFFAOYSA-N
ID: PDZBWDAJMIPJSK-UHFFFAOYSA-N
Comment: Energy2
Num peaks: 31
41.00219107 1.036558812
55.01784114 2.208697625
65.03857658 0.9874974427
75.02292652 1.54792396
77.03857658 2.695050146
79.05422664 3.253520739
83.01275576 1.788568613
89.03857658 0.8734793343
91.05422664 1.322984183
93.06987671 1.361315539
97.02840582 8.428412157
99.04405588 1.969724644
105.0334912 1.692530667
107.0491413 2.399256482
111.0440559 1.494577289
117.0334912 1.10685497
121.0647913 3.110947122
125.0233204 1.262413173
129.0334912 0.8822528646
137.0233204 4.450582174
139.0389705 8.565251952
141.0546206 1.251483035
145.0284058 1.05871403
149.0233204 2.508973388
151.0389705 2.846434333
153.0182351 0.9047481715
163.0389705 0.8666901373
165.0182351 1.406597462
167.0338851 6.206883882
257.0808353 0.9564693213
261.1121354 1.24193649

Name: +ve in-silico MS/MS by CFM-ID for NYSZJNUIVUBQMM-BQYQJAHWSA-N
ID: NYSZJNUIVUBQMM-BQYQJAHWSA-N
Comment: Energy0
Num peaks: 7
91.05422664 4.361681231
103.0542266 2.721008937
139.0389705 5.928791845
167.0338851 3.139808701
239.0702706 2.944945987
253.0859207 10.91675399
271.0964854 52.36884204

Name: +ve in-silico MS/MS by CFM-ID for NYSZJNUIVUBQMM-BQYQJAHWSA-N
ID: NYSZJNUIVUBQMM-BQYQJAHWSA-N
Comment: Energy1
Num peaks: 17
79.05422664 1.095883784
91.05422664 7.107041904
103.0542266 5.031698424
131.0491413 9.873823473
139.0389705 2.71812371
141.0546206 1.822429847
149.0233204 1.101225924
151.0389705 1.38269755
165.0182351 2.585783147
167.0338851 12.34947886
169.0495352 2.301014207
191.0338851 1.22443865
193.0495352 3.311015085
239.0702706 2.697116742
253.0859207 6.777277396
255.0651853 1.343219368
271.0964854 17.46137336

Name: +ve in-silico MS/MS by CFM-ID for NYSZJNUIVUBQMM-BQYQJAHWSA-N
ID: NYSZJNUIVUBQMM-BQYQJAHWSA-N
Comment: Energy2
Num peaks: 31
41.00219107 1.211044407
49.00727645 1.367577744
51.02292652 1.129739902
53.00219107 0.9902961094
55.01784114 2.37877203
63.02292652 0.9338955654
65.03857658 1.171047974
75.02292652 2.071601015
79.05422664 1.001497272
83.01275576 1.525659018
91.05422664 5.523278684
97.02840582 6.785755626
99.04405588 1.31056287
101.0385766 4.864716107
103.0542266 12.61058654
105.0698767 1.943871971
111.0440559 2.269350628
115.0542266 0.9242068198
123.0440559 1.680661961
129.0334912 0.8750687497
131.0491413 1.118662528
137.0233204 2.537025277
139.0389705 7.886614487
141.0546206 1.518071165
149.0233204 1.530376838
151.0389705 1.838495384
165.0182351 1.019818195
167.0338851 1.200469816
185.0597059 1.038305452
223.075356 0.9104054516
255.0651853 1.154857908

Name: +ve in-silico MS/MS by CFM-ID for KFGPBSWXKZSQLU-UHFFFAOYSA-N
ID: KFGPBSWXKZSQLU-UHFFFAOYSA-N
Comment: Energy0
Num peaks: 14
43.05422664 0.9897378963
107.0491413 1.342712386
121.0647913 2.750400014
135.0804414 2.19589055
153.0216062 3.747997464
181.0529063 1.060111078
189.1273916 4.778807091
191.1430416 10.45242333
193.1586917 1.48351227
245.0478209 3.667225777
247.063471 1.937869223
257.0842064 2.012535055
271.0998565 6.533573114
289.1104212 37.07527334

Name: +ve in-silico MS/MS by CFM-ID for KFGPBSWXKZSQLU-UHFFFAOYSA-N
ID: KFGPBSWXKZSQLU-UHFFFAOYSA-N
Comment: Energy1
Num peaks: 30
39.02292652 1.109855468
41.03857658 0.8402305586
43.05422664 2.063361833
45.06987671 1.480909808
55.05422664 4.84095592
57.06987671 4.366622028
67.05422664 2.613417452
69.06987671 1.988015582
71.08552677 0.9198315786
80.96409131 1.714392331
81.06987671 1.167125748
83.08552677 1.617663625
96.95900593 1.00882015
107.0491413 1.656471647
121.0647913 4.88060955
123.0804414 0.7917558166
135.0804414 2.941935364
147.0804414 2.010738406
149.0960915 1.185369578
151.1117415 1.563507155
153.0216062 1.617396824
161.132477 1.311209585
175.1117415 0.8616106003
187.1117415 2.347373191
189.1273916 3.002980513
191.1430416 22.44422384
193.1586917 1.381414103
209.1536063 3.272311536
271.0998565 1.882677922
289.1104212 1.777171192

Name: +ve in-silico MS/MS by CFM-ID for KFGPBSWXKZSQLU-UHFFFAOYSA-N
ID: KFGPBSWXKZSQLU-UHFFFAOYSA-N
Comment: Energy2
Num peaks: 31
39.02292652 5.337865956
41.03857658 6.915222235
43.05422664 9.478617919
45.06987671 0.9593853227
49.00727645 1.153302385
51.02292652 0.908691737
55.05422664 2.970549106
57.06987671 2.370816072
63.02292652 1.36281308
65.03857658 0.9237202262
67.05422664 2.201262399
69.06987671 0.8256633735
75.02292652 1.651587181
77.03857658 2.60971137
79.05422664 1.159930698
80.96409131 1.012033426
81.06987671 2.463932156
89.03857658 1.221349507
91.05422664 3.578812354
93.06987671 1.419365314
101.0385766 2.671737009
103.0542266 3.734044734
105.0698767 1.919586021
107.0491413 2.085212716
119.0491413 0.9515088463
121.0647913 3.016758949
131.0491413 2.45874255
135.0804414 1.987079768
135.1168269 1.018199318
151.0059561 0.9312957944
153.0216062 4.805913654

Name: +ve in-silico MS/MS by CFM-ID for FYIPCBNZSKNQSP-UHFFFAOYSA-N
ID: FYIPCBNZSKNQSP-UHFFFAOYSA-N
Comment: Energy0
Num peaks: 7
101.0385766 4.798281441
105.0698767 3.113216958
121.0647913 3.019952672
139.0389705 3.577707622
167.0338851 7.893045978
253.0859207 8.275795469
271.0964854 49.95370236

Name: +ve in-silico MS/MS by CFM-ID for FYIPCBNZSKNQSP-UHFFFAOYSA-N
ID: FYIPCBNZSKNQSP-UHFFFAOYSA-N
Comment: Energy1
Num peaks: 17
79.05422664 1.805246097
91.05422664 9.07033715
103.0542266 1.967284715
105.0334912 1.837811417
105.0698767 3.382176144
107.0491413 4.631187812
123.0440559 3.795427971
131.0491413 2.593440919
139.0389705 2.144989693
149.0233204 5.525140777
151.0389705 8.20092721
165.0182351 3.705114255
165.0546206 1.80978755
167.0338851 9.619246289
243.1015708 2.974264231
253.0859207 4.461783488
271.0964854 12.76668702

Name: +ve in-silico MS/MS by CFM-ID for FYIPCBNZSKNQSP-UHFFFAOYSA-N
ID: FYIPCBNZSKNQSP-UHFFFAOYSA-N
Comment: Energy2
Num peaks: 27
39.02292652 1.062000971
41.00219107 1.676711129
43.01784114 1.324800971
49.00727645 5.33262327
51.02292652 3.109533451
63.02292652 3.604117164
65.03857658 0.8792928257
69.0334912 0.9009386584
75.02292652 1.666063178
79.05422664 2.946091007
91.05422664 3.368382843
92.99710569 1.810580336
95.01275576 1.040174346
101.0385766 15.89100101
103.0542266 5.220052488
105.0334912 7.960184217
105.0698767 4.491419923
107.0491413 3.631955128
121.0647913 1.36712667
123.0440559 0.8302820383
129.0334912 2.030776111
131.0491413 1.040617677
139.0389705 2.625630678
149.0233204 1.799616473
151.0389705 2.785879137
167.0338851 0.9826572234
227.0702706 1.196780497

Name: +ve in-silico MS/MS by CFM-ID for QLBDCTULFKHTMI-UHFFFAOYSA-N
ID: QLBDCTULFKHTMI-UHFFFAOYSA-N
Comment: Energy0
Num peaks: 7
101.0385766 4.780892661
105.0698767 3.122183926
121.0647913 3.021802146
139.0389705 3.572700585
167.0338851 7.917298658
253.0859207 7.93112102
271.0964854 49.99585146

Name: +ve in-silico MS/MS by CFM-ID for QLBDCTULFKHTMI-UHFFFAOYSA-N
ID: QLBDCTULFKHTMI-UHFFFAOYSA-N
Comment: Energy1
Num peaks: 20
79.05422664 1.656999413
91.05422664 9.059818841
93.06987671 1.49653742
103.0542266 1.929762872
105.0334912 1.795507659
105.0698767 3.459796765
107.0491413 4.521108434
123.0440559 3.684385838
131.0491413 2.576107851
139.0389705 1.876671841
151.0389705 8.085021651
165.0182351 3.395493551
165.0546206 2.001937502
167.0338851 9.677535593
193.0495352 1.402368887
239.0702706 2.405091941
241.0859207 2.380251247
243.1015708 3.514980567
253.0859207 4.144721665
271.0964854 12.31118254

Name: +ve in-silico MS/MS by CFM-ID for QLBDCTULFKHTMI-UHFFFAOYSA-N
ID: QLBDCTULFKHTMI-UHFFFAOYSA-N
Comment: Energy2
Num peaks: 26
41.00219107 1.684772936
43.01784114 1.323205505
49.00727645 5.309255919
51.02292652 3.090861238
63.02292652 3.599794332
75.02292652 1.664067443
79.01784114 1.809949253
79.05422664 2.797166249
81.0334912 1.298417673
83.04914126 1.282810855
91.05422664 3.365240392
93.06987671 2.001877466
101.0385766 13.63375244
103.0542266 5.254548479
105.0334912 7.946982289
105.0698767 3.740799581
107.0127558 2.329645532
107.0491413 3.24274156
109.0284058 2.706938556
111.0440559 1.801812193
121.0647913 1.365379013
129.0334912 2.02335302
131.0491413 1.057365581
137.0233204 1.691536757
139.0389705 1.729007781
151.0389705 2.463623784

Name: +ve in-silico MS/MS by CFM-ID for YZBBUYKPTHDZHF-UHFFFAOYSA-N
ID: YZBBUYKPTHDZHF-UHFFFAOYSA-N
Comment: Energy0
Num peaks: 12
121.0284058 3.397122044
123.0440559 2.550684104
125.0597059 1.711589659
137.0233204 4.079510598
139.0389705 4.920270474
147.0440559 7.095258331
149.0597059 4.675464753
151.075356 1.61185426
165.0546206 2.466148564
257.0808353 1.460691181
271.0964854 24.27826117
289.1070501 21.91559163

Name: +ve in-silico MS/MS by CFM-ID for YZBBUYKPTHDZHF-UHFFFAOYSA-N
ID: YZBBUYKPTHDZHF-UHFFFAOYSA-N
Comment: Energy1
Num peaks: 22
111.0440559 1.262592461
113.0597059 1.397441264
121.0284058 10.80822174
123.0440559 7.244511066
125.0597059 3.436394036
135.0440559 1.224340512
137.0233204 6.432831213
137.0597059 1.464821532
139.0389705 12.89712119
147.0440559 2.785967337
149.0597059 3.323741893
151.075356 3.611922954
163.0389705 1.370465117
177.0546206 1.528228805
179.0702706 1.246116935
243.1015708 1.762481685
253.0859207 1.419250528
255.0651853 1.623909462
259.0964854 1.699736308
261.1121354 1.45699291
271.0964854 7.401628184
289.1070501 5.061816816

Name: +ve in-silico MS/MS by CFM-ID for YZBBUYKPTHDZHF-UHFFFAOYSA-N
ID: YZBBUYKPTHDZHF-UHFFFAOYSA-N
Comment: Energy2
Num peaks: 31
39.02292652 0.8573510685
41.03857658 1.511914041
49.00727645 2.82453832
53.00219107 1.28794283
55.01784114 1.007929916
65.03857658 2.685767956
79.01784114 1.186137094
81.0334912 1.395688708
81.06987671 0.9184985693
93.0334912 1.377793648
95.04914126 2.274385321
97.06479133 1.312385849
99.08044139 1.559722814
105.0334912 4.73497875
107.0491413 2.673344182
109.0647913 0.9458633263
111.0804414 1.159241154
117.0334912 1.457478314
119.0491413 5.945438935
121.0284058 3.675176106
121.0647913 1.209750863
123.0440559 1.934919725
135.0440559 4.570558621
137.0597059 2.927843653
147.0440559 6.630182655
149.0597059 5.358428665
177.0546206 1.298054171
239.0702706 1.106092432
241.0859207 1.917838025
243.1015708 1.196570169
253.0859207 1.197514766

Name: +ve in-silico MS/MS by CFM-ID for PJZAFRFKIUMYTH-UHFFFAOYSA-N
ID: PJZAFRFKIUMYTH-UHFFFAOYSA-N
Comment: Energy0
Num peaks: 7
137.0233204 4.327815527
151.075356 3.16570417
165.0546206 1.938750018
179.0702706 14.30527835
257.0808353 2.500414822
271.0964854 10.78756279
289.1070501 44.84827565

Name: +ve in-silico MS/MS by CFM-ID for PJZAFRFKIUMYTH-UHFFFAOYSA-N
ID: PJZAFRFKIUMYTH-UHFFFAOYSA-N
Comment: Energy1
Num peaks: 19
53.00219107 3.062519519
55.01784114 4.525384131
57.0334912 1.405718605
123.0440559 3.86335573
125.0597059 3.437007898
137.0233204 13.58433311
147.0440559 2.582795403
149.0597059 1.559347332
151.075356 3.592542769
161.0233204 2.015684658
163.0389705 4.094348224
165.0546206 3.753301244
167.0702706 1.464208102
179.0702706 15.30831729
257.0808353 1.5714659
259.0964854 1.548980204
261.1121354 1.937130943
271.0964854 4.072314099
289.1070501 7.566455874

Name: +ve in-silico MS/MS by CFM-ID for PJZAFRFKIUMYTH-UHFFFAOYSA-N
ID: PJZAFRFKIUMYTH-UHFFFAOYSA-N
Comment: Energy2
Num peaks: 31
53.00219107 2.998398858
55.01784114 3.024903449
57.0334912 3.109432602
67.01784114 1.965555887
69.0334912 3.060518971
81.0334912 1.594088935
92.99710569 2.471674477
95.01275576 1.228653504
95.04914126 1.757744464
107.0127558 1.267544693
109.0284058 1.692370609
111.0440559 1.048514038
119.0127558 0.8168050711
119.0491413 1.241673478
121.0284058 2.508510351
121.0647913 1.242979034
123.0440559 2.808790547
125.0597059 1.658891463
133.0284058 0.8657312696
135.0440559 2.871707987
137.0233204 4.47963437
137.0597059 1.037355752
147.0440559 5.330921718
149.0597059 7.269077453
151.075356 6.149527125
153.0546206 1.313404631
161.0597059 1.644671093
163.0389705 3.476305336
177.0546206 2.014255696
179.0702706 3.706225397
243.0651853 1.010780028

Name: +ve in-silico MS/MS by CFM-ID for MYFAFZOTPUYHJG-UHFFFAOYSA-N
ID: MYFAFZOTPUYHJG-UHFFFAOYSA-N
Comment: Energy0
Num peaks: 9
121.0284058 1.727215072
123.0440559 1.902306023
125.0233204 8.928145735
137.0233204 9.616972702
139.0389705 23.83428006
141.0546206 3.28332108
143.0702706 1.801881953
257.0808353 2.738437866
289.1070501 27.00866293

Name: +ve in-silico MS/MS by CFM-ID for MYFAFZOTPUYHJG-UHFFFAOYSA-N
ID: MYFAFZOTPUYHJG-UHFFFAOYSA-N
Comment: Energy1
Num peaks: 23
57.0334912 1.345868477
109.0284058 1.374758536
111.0440559 1.514586963
121.0284058 1.800018466
123.0440559 2.463636508
125.0233204 8.280541394
125.0597059 2.204174319
135.0440559 2.347241089
137.0233204 8.034651513
137.0597059 2.651055456
139.0389705 12.23260478
149.0597059 2.343404148
163.0389705 2.182381199
163.075356 5.599611535
165.0546206 2.254624513
167.0702706 1.56969824
179.0702706 2.11492779
181.0859207 5.33363552
259.0964854 2.635044661
261.1121354 3.447763178
271.0964854 1.55178354
273.0757499 3.943835724
289.1070501 3.565026127

Name: +ve in-silico MS/MS by CFM-ID for MYFAFZOTPUYHJG-UHFFFAOYSA-N
ID: MYFAFZOTPUYHJG-UHFFFAOYSA-N
Comment: Energy2
Num peaks: 31
49.00727645 2.094178814
65.03857658 0.9942799961
81.0334912 1.446993577
93.0334912 1.359420036
95.04914126 1.620036951
97.02840582 1.434375638
105.0334912 4.683184536
107.0491413 3.598901485
109.0284058 2.926316842
111.0440559 1.683000697
119.0491413 3.062564215
121.0284058 4.771219103
123.0440559 4.767050116
125.0233204 1.58072736
125.0597059 1.604530156
129.0910061 1.173713909
133.0647913 1.313200611
135.0440559 5.661676393
137.0233204 1.801383686
137.0597059 1.57966481
139.0389705 5.399833636
147.0440559 1.382371312
149.0597059 3.071846709
163.075356 1.118813632
181.0859207 1.138452933
229.0859207 1.196753909
243.0651853 1.333343949
259.0964854 1.104360689
261.1121354 1.695949536
271.0964854 2.574477973
273.0757499 0.9923069843

Name: +ve in-silico MS/MS by CFM-ID for BMZQSERIABJRSH-UHFFFAOYSA-N
ID: BMZQSERIABJRSH-UHFFFAOYSA-N
Comment: Energy0
Num peaks: 10
105.0334912 1.961266326
121.0284058 10.20914369
123.0440559 25.57295713
125.0597059 3.579283346
127.075356 1.937282417
129.0910061 2.000777053
257.0808353 1.948975093
259.0964854 1.637963432
271.0964854 2.142848181
289.1070501 29.98278154

Name: +ve in-silico MS/MS by CFM-ID for BMZQSERIABJRSH-UHFFFAOYSA-N
ID: BMZQSERIABJRSH-UHFFFAOYSA-N
Comment: Energy1
Num peaks: 25
95.04914126 1.523037938
105.0334912 2.449737488
121.0284058 10.52790333
123.0440559 17.3010593
135.0440559 1.189242728
137.0233204 2.401370783
139.0389705 1.680374033
141.0546206 1.307422723
147.0440559 2.983475195
149.0597059 2.693831619
151.0389705 2.513985763
153.0546206 2.590547952
165.0546206 1.571192384
167.0702706 1.350245834
177.0546206 1.397010267
179.0702706 1.564746019
195.0651853 1.826042473
245.0808353 1.119000499
255.0651853 1.381360924
257.0808353 1.595872363
259.0964854 3.435454331
261.1121354 3.65459686
271.0964854 2.109024226
273.0757499 5.29051238
289.1070501 5.195717582

Name: +ve in-silico MS/MS by CFM-ID for BMZQSERIABJRSH-UHFFFAOYSA-N
ID: BMZQSERIABJRSH-UHFFFAOYSA-N
Comment: Energy2
Num peaks: 31
39.02292652 1.216406191
49.00727645 4.557149417
77.03857658 0.9528570446
79.01784114 1.456643986
79.05422664 2.148985682
93.0334912 3.043111051
95.04914126 2.378150839
105.0334912 6.023239513
107.0491413 3.166514852
109.0647913 1.428887922
111.0804414 1.224616976
119.0491413 1.033017802
121.0284058 4.694382672
123.0440559 8.903067661
125.0597059 0.9898483512
135.0440559 1.505933317
137.0597059 1.033168002
139.0389705 1.416029931
151.0389705 3.857681431
153.0546206 0.9517686641
163.0389705 0.9991651399
165.0546206 0.9750044904
173.0597059 1.350777705
177.0546206 1.814109728
243.0651853 1.851575897
247.0964854 1.034723552
257.0808353 1.063720301
259.0964854 1.535878521
261.1121354 1.297272804
271.0964854 1.246199096
273.0757499 0.9996538831

Name: +ve in-silico MS/MS by CFM-ID for VQKWMSQOCOZTQF-UHFFFAOYSA-N
ID: VQKWMSQOCOZTQF-UHFFFAOYSA-N
Comment: Energy0
Num peaks: 9
123.0440559 1.565603015
125.0233204 8.942525978
135.0076704 2.710254132
137.0233204 9.582673451
139.0389705 24.06571045
141.0546206 3.364644287
143.0702706 1.837822188
257.0808353 2.200402283
289.1070501 26.79326701

Name: +ve in-silico MS/MS by CFM-ID for VQKWMSQOCOZTQF-UHFFFAOYSA-N
ID: VQKWMSQOCOZTQF-UHFFFAOYSA-N
Comment: Energy1
Num peaks: 22
57.0334912 1.423813843
111.0440559 1.31942246
123.0440559 2.576745232
125.0233204 9.39015695
125.0597059 2.249594833
135.0076704 1.674191839
135.0440559 1.756635087
137.0233204 8.610708202
137.0597059 2.676199371
139.0389705 13.2729879
149.0597059 2.139044306
163.0389705 2.266558928
163.075356 5.820241327
165.0546206 2.355891452
165.0910061 1.381469723
167.0702706 1.342341817
179.0702706 2.116758508
181.0859207 5.564664775
259.0964854 2.130882098
261.1121354 2.287160137
273.0757499 3.864887064
289.1070501 3.827082619

Name: +ve in-silico MS/MS by CFM-ID for VQKWMSQOCOZTQF-UHFFFAOYSA-N
ID: VQKWMSQOCOZTQF-UHFFFAOYSA-N
Comment: Energy2
Num peaks: 31
39.02292652 1.011905374
49.00727645 2.158229791
53.00219107 1.228953839
55.01784114 1.01300841
79.01784114 2.401878471
81.0334912 1.852221819
93.0334912 1.124360905
105.0334912 4.356678799
107.0127558 1.124737528
107.0491413 3.405053713
109.0284058 1.612097783
111.0440559 0.9716686583
119.0491413 2.966453409
121.0284058 3.293830534
123.0440559 4.67496572
125.0233204 2.634003944
125.0597059 1.479832614
133.0647913 1.312337501
135.0076704 1.214368892
135.0440559 2.434193803
137.0233204 1.410742754
137.0597059 2.838462437
139.0389705 4.849156653
147.0440559 2.154306262
149.0597059 5.050868367
151.075356 1.172904328
163.075356 1.5675766
257.0808353 1.457335372
259.0964854 1.849618093
261.1121354 2.034508071
271.0964854 1.786736226

Name: +ve in-silico MS/MS by CFM-ID for NFYOMFSRMHQVFD-UHFFFAOYSA-N
ID: NFYOMFSRMHQVFD-UHFFFAOYSA-N
Comment: Energy0
Num peaks: 10
107.0491413 2.508493794
121.0647913 1.875024237
139.0389705 5.382405089
141.0546206 1.609716919
149.0597059 4.299126641
167.0338851 5.683000295
259.0964854 1.592899608
261.1121354 2.550669782
271.0964854 9.692650173
289.1070501 45.44849394

Name: +ve in-silico MS/MS by CFM-ID for NFYOMFSRMHQVFD-UHFFFAOYSA-N
ID: NFYOMFSRMHQVFD-UHFFFAOYSA-N
Comment: Energy1
Num peaks: 26
55.01784114 1.067486101
75.04405588 1.055439775
105.0334912 2.18940997
107.0491413 7.357718063
109.0647913 1.251677354
121.0647913 4.090195666
131.0491413 2.220131454
133.0647913 0.7120602852
137.0233204 2.154911359
139.0389705 3.44574468
141.0546206 1.367601515
147.0440559 0.7002038137
149.0597059 6.333973311
151.0389705 1.107913789
165.0182351 2.719249149
167.0338851 18.80132709
169.0495352 1.641518524
179.0338851 0.7883950134
181.0495352 2.601924246
183.0651853 0.7727280493
195.0651853 1.674701084
257.0808353 1.808561405
259.0964854 2.544376369
261.1121354 1.791269026
271.0964854 3.043147615
289.1070501 7.110563069

Name: +ve in-silico MS/MS by CFM-ID for NFYOMFSRMHQVFD-UHFFFAOYSA-N
ID: NFYOMFSRMHQVFD-UHFFFAOYSA-N
Comment: Energy2
Num peaks: 31
53.00219107 1.174417148
55.01784114 0.966163783
75.02292652 0.979106482
77.03857658 1.948062682
79.01784114 2.296059588
79.05422664 2.784294902
81.0334912 3.55040508
83.04914126 1.570295503
91.05422664 1.201942343
93.06987671 1.184919098
105.0334912 2.498422635
107.0127558 3.202630825
107.0491413 4.16382611
109.0284058 4.858964532
111.0440559 3.558445332
117.0334912 1.495014512
119.0491413 1.446171365
121.0647913 4.056181096
129.0334912 1.080054602
133.0647913 1.000467702
137.0233204 2.028274082
139.0389705 3.813350883
145.0284058 1.757483247
149.0597059 1.167144894
165.0182351 0.9690586157
167.0338851 4.427221043
199.075356 1.523585422
257.0808353 1.423602321
259.0964854 1.431699487
271.0964854 1.307075079
273.0757499 1.135260206

Name: +ve in-silico MS/MS by CFM-ID for UGBHPTFZIIKFES-UHFFFAOYSA-N
ID: UGBHPTFZIIKFES-UHFFFAOYSA-N
Comment: Energy0
Num peaks: 8
107.0491413 2.586895298
121.0647913 1.933966004
139.0389705 5.625678159
149.0597059 4.45556112
167.0338851 5.971161985
261.1121354 1.783250896
271.0964854 10.44977997
289.1070501 47.76195537

Name: +ve in-silico MS/MS by CFM-ID for UGBHPTFZIIKFES-UHFFFAOYSA-N
ID: UGBHPTFZIIKFES-UHFFFAOYSA-N
Comment: Energy1
Num peaks: 24
55.01784114 0.7907083166
75.04405588 1.048488478
105.0334912 2.210015
107.0491413 7.395678368
109.0647913 1.265767289
121.0647913 4.101860147
131.0491413 2.239937921
137.0233204 1.47701507
139.0389705 4.386843623
141.0546206 1.340087998
149.0597059 6.390592265
151.0389705 1.174247074
165.0182351 2.87483888
167.0338851 18.72157711
169.0495352 1.706700874
181.0495352 2.46354731
195.0651853 1.694540736
245.0808353 1.220441141
247.0964854 0.8412249067
257.0808353 1.318665713
259.0964854 2.437295934
261.1121354 2.516888877
271.0964854 3.15679778
289.1070501 7.237999983

Name: +ve in-silico MS/MS by CFM-ID for UGBHPTFZIIKFES-UHFFFAOYSA-N
ID: UGBHPTFZIIKFES-UHFFFAOYSA-N
Comment: Energy2
Num peaks: 31
53.00219107 2.200496119
65.00219107 1.406660652
67.01784114 1.158504035
75.02292652 1.088819052
77.03857658 2.158203957
79.05422664 3.084978728
91.05422664 1.314335515
92.99710569 2.124143593
93.06987671 1.268568755
95.01275576 2.952209479
97.02840582 2.98893309
105.0334912 2.458587985
107.0491413 2.925107259
117.0334912 1.479730294
119.0491413 1.521683322
121.0647913 3.130114917
123.0076704 2.899344221
125.0233204 2.435001287
129.0334912 1.175546439
133.0647913 1.167888835
137.0233204 2.855567774
139.0389705 4.533161896
145.0284058 1.959384805
149.0233204 1.207978262
151.0389705 1.069044944
165.0182351 1.471310171
167.0338851 6.71368166
197.0597059 1.060662896
217.0859207 1.024696108
259.0964854 0.9843147731
271.0964854 1.896850581

Name: +ve in-silico MS/MS by CFM-ID for SYVRRIJAJHSVEI-VQHVLOKHSA-N
ID: SYVRRIJAJHSVEI-VQHVLOKHSA-N
Comment: Energy0
Num peaks: 9
91.05422664 4.092190069
103.0542266 2.566187072
131.0491413 5.212642712
139.0389705 5.398980055
167.0338851 2.931708659
179.0338851 2.10203829
243.1015708 1.862355429
253.0859207 8.824135075
271.0964854 47.45351287

Name: +ve in-silico MS/MS by CFM-ID for SYVRRIJAJHSVEI-VQHVLOKHSA-N
ID: SYVRRIJAJHSVEI-VQHVLOKHSA-N
Comment: Energy1
Num peaks: 22
53.00219107 1.567517274
75.04405588 1.146409784
91.05422664 5.701286959
93.06987671 1.264439832
103.0542266 4.12947387
115.0542266 1.258441342
129.0334912 1.316652229
131.0491413 14.79560301
137.0233204 1.479212995
139.0389705 3.185808015
141.0546206 1.916345194
161.0233204 0.9897607972
165.0182351 1.996815197
167.0338851 9.484947847
169.0495352 1.839482089
179.0338851 3.784923643
193.0495352 2.419653661
239.0702706 1.642319363
241.0859207 2.263123139
243.1015708 1.53110453
253.0859207 4.218486891
271.0964854 12.29036123

Name: +ve in-silico MS/MS by CFM-ID for SYVRRIJAJHSVEI-VQHVLOKHSA-N
ID: SYVRRIJAJHSVEI-VQHVLOKHSA-N
Comment: Energy2
Num peaks: 31
49.00727645 1.615475554
51.02292652 0.8401838092
53.00219107 2.1110069
55.01784114 0.9247983402
63.02292652 0.8295914228
75.02292652 1.323094659
79.01784114 2.701085136
79.05422664 1.041548766
81.0334912 4.376970224
83.04914126 1.906439611
91.05422664 5.668748315
93.06987671 0.9281716713
101.0385766 5.691721005
103.0542266 11.47081195
105.0698767 1.485194154
107.0127558 2.765712978
109.0284058 4.226276891
111.0440559 3.094762444
123.0440559 0.8894743296
125.0233204 1.31969458
129.0334912 2.204464912
131.0491413 3.548229075
137.0233204 1.906645681
139.0389705 2.810088892
155.0491413 0.9725940677
161.0233204 0.999591266
181.0647913 1.945780853
193.0647913 0.9710187532
243.0651853 0.8733241595
245.0808353 0.8380758198
255.0651853 0.8406959933

Name: +ve in-silico MS/MS by CFM-ID for RMVZCGQXCSTLFG-VQHVLOKHSA-N
ID: RMVZCGQXCSTLFG-VQHVLOKHSA-N
Comment: Energy0
Num peaks: 6
91.05422664 4.371386187
131.0491413 5.527782589
139.0389705 5.87495123
167.0338851 3.163425525
253.0859207 9.781309125
271.0964854 52.36547536

Name: +ve in-silico MS/MS by CFM-ID for RMVZCGQXCSTLFG-VQHVLOKHSA-N
ID: RMVZCGQXCSTLFG-VQHVLOKHSA-N
Comment: Energy1
Num peaks: 19
53.00219107 1.524035977
75.04405588 1.224691913
79.05422664 1.019966939
91.05422664 6.104630526
103.0542266 4.457912609
115.0542266 1.287944392
129.0334912 1.41981679
131.0491413 15.10085321
139.0389705 4.007662124
141.0546206 1.978494415
165.0182351 2.210316074
167.0338851 9.788448016
169.0495352 2.043352404
193.0495352 2.580101798
239.0702706 1.624242731
241.0859207 2.806121746
243.1015708 2.724585174
253.0859207 4.456348244
271.0964854 13.81844303

Name: +ve in-silico MS/MS by CFM-ID for RMVZCGQXCSTLFG-VQHVLOKHSA-N
ID: RMVZCGQXCSTLFG-VQHVLOKHSA-N
Comment: Energy2
Num peaks: 31
39.02292652 1.93028713
49.00727645 1.713284752
51.02292652 1.212069678
53.00219107 2.563841429
63.02292652 1.156500278
65.00219107 1.379234958
65.03857658 0.9782923212
67.01784114 2.108209635
75.02292652 1.597052722
79.05422664 1.233674437
91.05422664 5.433502407
92.99710569 2.315293792
95.01275576 4.067715243
97.02840582 2.828911213
101.0385766 6.017727935
103.0542266 13.37308182
105.0698767 1.788426139
111.0440559 1.484627168
115.0542266 1.029710597
123.0076704 1.839048743
123.0440559 1.221539591
125.0233204 1.987415237
129.0334912 2.394361391
131.0491413 3.547080403
137.0233204 1.555933119
139.0389705 4.664208726
149.0233204 0.8948769863
151.0389705 1.040290758
165.0182351 1.029679093
167.0338851 1.131891133
199.075356 1.388017104

Name: +ve in-silico MS/MS by CFM-ID for HMPUIQTUJOANQM-HWKANZROSA-N
ID: HMPUIQTUJOANQM-HWKANZROSA-N
Comment: Energy0
Num peaks: 7
137.0597059 4.037745075
153.0546206 4.05874939
165.0546206 1.82449426
257.0808353 2.727338715
261.1121354 2.139021777
271.0964854 2.976881927
289.1070501 63.40424646

Name: +ve in-silico MS/MS by CFM-ID for HMPUIQTUJOANQM-HWKANZROSA-N
ID: HMPUIQTUJOANQM-HWKANZROSA-N
Comment: Energy1
Num peaks: 28
119.0491413 1.071285607
121.0647913 0.92990045
123.0440559 2.41382599
137.0597059 6.374352661
139.0389705 2.280286168
141.0546206 1.931354486
147.0440559 1.281355716
149.0597059 4.610230266
153.0546206 6.438775218
163.0389705 1.301111654
165.0546206 3.536804718
173.0597059 0.8176709384
189.0546206 1.089424911
191.0702706 1.086683938
201.0546206 1.238848351
203.0702706 2.358055065
205.0859207 0.8456948702
215.0702706 0.7631407258
229.0859207 1.407514618
233.1172208 0.7417467249
243.0651853 0.8030098554
245.0808353 3.132536779
257.0808353 3.833740242
259.0964854 5.656547051
261.1121354 4.990665665
271.0964854 1.785083902
273.0757499 1.441492065
289.1070501 16.07262507

Name: +ve in-silico MS/MS by CFM-ID for HMPUIQTUJOANQM-HWKANZROSA-N
ID: HMPUIQTUJOANQM-HWKANZROSA-N
Comment: Energy2
Num peaks: 31
43.01784114 1.090692547
49.00727645 2.593516785
51.02292652 1.696341634
65.03857658 1.815828831
95.01275576 1.468434427
109.0284058 1.236816865
111.0440559 1.954603128
117.0334912 1.082173204
119.0127558 1.062946042
119.0491413 1.131909339
121.0284058 2.955284522
123.0440559 5.111028248
131.0491413 1.127011158
133.0284058 1.125176486
135.0440559 1.59474329
137.0233204 2.203390748
137.0597059 2.462130602
147.0440559 1.064742774
153.0546206 1.639164628
173.0597059 3.52632913
195.0440559 1.632755482
201.0546206 1.105477777
203.0702706 1.540820732
215.0702706 2.538382067
217.0859207 1.366449917
219.1015708 1.719654817
227.0702706 1.348542306
229.0859207 1.091691979
243.0651853 2.318381623
245.0808353 3.774651102
259.0964854 1.504004241

Name: +ve in-silico MS/MS by CFM-ID for YDXQVHMBCJHTTI-ONEGZZNKSA-N
ID: YDXQVHMBCJHTTI-ONEGZZNKSA-N
Comment: Energy0
Num peaks: 6
123.0440559 4.527018019
135.0440559 1.687779779
179.0702706 2.01885504
257.0808353 2.892362769
271.0964854 2.009904672
289.1070501 72.70715481

Name: +ve in-silico MS/MS by CFM-ID for YDXQVHMBCJHTTI-ONEGZZNKSA-N
ID: YDXQVHMBCJHTTI-ONEGZZNKSA-N
Comment: Energy1
Num peaks: 23
111.0440559 1.009649356
123.0440559 8.705233715
133.0284058 1.612446764
135.0440559 7.165894222
149.0597059 1.840522317
153.0546206 2.260936388
155.0702706 1.852855638
177.0546206 1.343807526
179.0702706 3.573540209
187.0389705 0.9969452966
189.0546206 1.551189888
203.0702706 1.559229133
205.0859207 1.350268925
215.0702706 2.181447202
219.1015708 1.025022494
229.0859207 1.992582218
245.0808353 1.547623803
257.0808353 6.42408781
259.0964854 6.529298673
261.1121354 4.625401456
271.0964854 1.397420577
273.0757499 1.138870957
289.1070501 18.89729881

Name: +ve in-silico MS/MS by CFM-ID for YDXQVHMBCJHTTI-ONEGZZNKSA-N
ID: YDXQVHMBCJHTTI-ONEGZZNKSA-N
Comment: Energy2
Num peaks: 31
39.02292652 1.339289221
49.00727645 1.27415374
65.03857658 1.131214834
79.01784114 1.178173457
81.0334912 3.192534381
103.0178411 1.848293072
107.0491413 2.742530619
117.0334912 1.292727518
119.0491413 1.148589758
123.0440559 9.60992621
129.0334912 1.474742509
131.0491413 1.170383534
133.0284058 2.635416627
135.0440559 3.955939972
147.0440559 1.904348753
149.0597059 1.247702878
157.0284058 1.643544602
159.0440559 3.445622576
161.0597059 1.405266923
185.0597059 6.886142931
187.075356 1.145018012
203.0702706 1.381435467
213.0546206 2.498925084
215.0702706 1.43298049
217.0859207 1.422100485
219.1015708 2.105575082
243.0651853 2.77552819
245.0808353 1.697590408
257.0808353 2.039698819
259.0964854 1.178713988
273.0757499 1.499282888

Name: +ve in-silico MS/MS by CFM-ID for PLFQVSZOPPVIPW-UHFFFAOYSA-N
ID: PLFQVSZOPPVIPW-UHFFFAOYSA-N
Comment: Energy0
Num peaks: 7
105.0334912 7.010801838
107.0491413 4.917592598
121.0284058 4.841401118
123.0440559 15.05465461
153.0546206 2.255685969
271.0964854 8.903614595
289.1070501 37.95871009

Name: +ve in-silico MS/MS by CFM-ID for PLFQVSZOPPVIPW-UHFFFAOYSA-N
ID: PLFQVSZOPPVIPW-UHFFFAOYSA-N
Comment: Energy1
Num peaks: 19
95.04914126 2.987433489
105.0334912 5.258708741
107.0491413 4.059430856
109.0647913 1.040184663
121.0284058 7.619879406
123.0440559 27.74323076
125.0597059 1.977155078
129.0910061 1.329393166
135.0440559 2.880453099
137.0597059 2.626715583
151.0389705 1.619427101
153.0546206 4.42718091
243.1015708 1.197733253
245.0808353 1.090108982
257.0808353 1.253094381
259.0964854 2.463292527
261.1121354 1.934529619
271.0964854 3.067324547
289.1070501 5.74802566

Name: +ve in-silico MS/MS by CFM-ID for PLFQVSZOPPVIPW-UHFFFAOYSA-N
ID: PLFQVSZOPPVIPW-UHFFFAOYSA-N
Comment: Energy2
Num peaks: 31
49.00727645 0.9041562327
51.02292652 1.134713943
53.03857658 1.191047736
65.03857658 3.736324187
75.02292652 2.982866578
77.00219107 0.7025112648
77.03857658 3.84402703
79.01784114 1.84829919
79.05422664 8.338526888
81.0334912 1.017094403
91.05422664 2.308500486
95.04914126 2.205276385
105.0334912 11.92785955
107.0491413 7.736991495
109.0284058 1.019052172
109.0647913 1.9568959
111.0440559 0.8717734419
111.0804414 1.233345409
117.0334912 0.7665134996
119.0491413 1.254649999
121.0284058 2.379422845
121.0647913 1.1643664
123.0440559 4.143441767
133.0284058 0.9379402665
135.0440559 3.774136432
137.0597059 2.637559597
159.0440559 2.713420084
161.0597059 2.323015738
177.0546206 0.8438506391
243.0651853 0.7713050483
245.0808353 0.6853869666

Name: +ve in-silico MS/MS by CFM-ID for WIONBNBDOOYIGS-UHFFFAOYSA-N
ID: WIONBNBDOOYIGS-UHFFFAOYSA-N
Comment: Energy0
Num peaks: 17
59.04914126 1.49195978
71.04914126 1.831105556
159.0440559 0.9130469051
171.0804414 0.9672629218
177.0546206 1.066183081
185.0960915 1.869712207
187.075356 2.547659197
189.0546206 0.9992654998
189.0910061 3.508389109
191.0702706 0.9368842415
199.075356 1.602056795
201.0910061 1.233462487
203.1066561 3.254940942
213.0910061 12.78177097
217.0859207 1.172315221
231.1015708 33.67462792
249.1121354 11.01177513

Name: +ve in-silico MS/MS by CFM-ID for WIONBNBDOOYIGS-UHFFFAOYSA-N
ID: WIONBNBDOOYIGS-UHFFFAOYSA-N
Comment: Energy1
Num peaks: 31
39.02292652 1.635185849
55.01784114 1.573910168
55.05422664 0.9283793453
67.05422664 2.054583529
69.0334912 1.105876019
71.01275576 1.220034944
71.04914126 5.032132812
85.06479133 1.807387147
119.0491413 0.993684041
129.0334912 1.446096693
131.0491413 2.655835201
145.0647913 1.305930021
157.0284058 1.101736437
157.0647913 0.8926746382
159.0440559 1.576156303
169.0647913 1.75224318
171.0440559 1.176747227
171.0804414 3.282058708
173.0597059 1.694401436
177.0546206 2.489777696
185.0960915 4.961612745
187.075356 1.789400648
187.1117415 1.354732374
189.0546206 1.695067114
189.0910061 3.019626132
199.075356 1.093264085
201.0910061 1.302540859
203.1066561 4.710827341
213.0910061 6.908478066
231.1015708 10.67862926
249.1121354 2.261663413

Name: +ve in-silico MS/MS by CFM-ID for WIONBNBDOOYIGS-UHFFFAOYSA-N
ID: WIONBNBDOOYIGS-UHFFFAOYSA-N
Comment: Energy2
Num peaks: 31
25.00727645 1.260330755
39.02292652 4.891743582
41.03857658 2.538861513
53.03857658 4.212228243
55.01784114 1.816494802
55.05422664 2.549106919
57.0334912 1.359556647
65.03857658 1.015276343
67.05422664 1.26068861
69.0334912 1.741765144
69.06987671 1.174967193
71.04914126 3.145264643
81.0334912 2.066345005
83.04914126 1.202920897
105.0334912 2.474139951
117.0334912 1.435582869
119.0491413 4.521467336
129.0334912 2.22427855
131.0491413 6.895243685
133.0647913 1.984259112
145.0647913 2.766980172
157.0647913 2.0515451
159.0804414 3.188221523
161.0960915 1.210463361
169.0647913 2.069007732
171.0804414 4.086867863
173.0960915 1.054903316
185.0960915 2.924785828
187.1117415 1.449504191
201.0910061 1.260036144
203.1066561 1.439351351

Name: +ve in-silico MS/MS by CFM-ID for WIONBNBDOOYIGS-RKQAKPRDSA-N
ID: WIONBNBDOOYIGS-RKQAKPRDSA-N
Comment: Energy0
Num peaks: 17
59.04914126 1.490251553
71.04914126 1.829217047
159.0440559 0.9104043856
171.0804414 0.9670402329
177.0546206 1.065853326
185.0960915 1.869281751
187.075356 2.546274148
189.0546206 0.9989671705
189.0910061 3.505835611
191.0702706 0.9366039479
199.075356 1.596906371
201.0910061 1.230899573
203.1066561 3.251819158
213.0910061 12.74242202
217.0859207 1.171950365
231.1015708 33.62031768
249.1121354 11.00670532

Name: +ve in-silico MS/MS by CFM-ID for WIONBNBDOOYIGS-RKQAKPRDSA-N
ID: WIONBNBDOOYIGS-RKQAKPRDSA-N
Comment: Energy1
Num peaks: 31
39.02292652 1.624119451
55.01784114 1.536668498
55.05422664 0.9276230807
67.05422664 2.052909851
69.0334912 1.105633215
71.01275576 1.218900182
71.04914126 5.005151656
85.06479133 1.807595933
119.0491413 0.9928745787
129.0334912 1.444918692
131.0491413 2.653671738
145.0647913 1.304866201
157.0284058 1.105520622
157.0647913 0.8919474589
159.0440559 1.578611144
169.0647913 1.75081579
171.0440559 1.176474677
171.0804414 3.279385119
173.0597059 1.694724427
177.0546206 2.487167347
185.0960915 4.957570979
187.075356 1.788617065
187.1117415 1.353628799
189.0546206 1.693321813
189.0910061 3.019315
199.075356 1.096876374
201.0910061 1.303249203
203.1066561 4.708662416
213.0910061 6.92786041
231.1015708 10.67890036
249.1121354 2.257980178

Name: +ve in-silico MS/MS by CFM-ID for WIONBNBDOOYIGS-RKQAKPRDSA-N
ID: WIONBNBDOOYIGS-RKQAKPRDSA-N
Comment: Energy2
Num peaks: 31
25.00727645 1.257432536
39.02292652 5.003440827
41.03857658 2.580202973
53.03857658 4.202541928
55.01784114 1.570784142
55.05422664 2.543245069
57.0334912 1.356288109
65.03857658 1.012941644
67.05422664 1.257789568
69.0334912 1.737489899
69.06987671 1.172265274
71.04914126 3.205298209
81.0334912 2.061328943
83.04914126 1.199890909
105.0334912 2.468450492
117.0334912 1.432281646
119.0491413 4.511069905
129.0334912 2.219163665
131.0491413 6.879387588
133.0647913 1.979696169
145.0647913 2.760617307
157.0647913 2.046827428
159.0804414 3.180889984
161.0960915 1.207679816
169.0647913 2.064249904
171.0804414 4.077469824
173.0960915 1.052477492
185.0960915 2.918060078
187.1117415 1.446170954
201.0910061 1.256728625
203.1066561 1.435450644

Name: +ve in-silico MS/MS by CFM-ID for JVQIELYQOZIVPK-UHFFFAOYSA-N
ID: JVQIELYQOZIVPK-UHFFFAOYSA-N
Comment: Energy0
Num peaks: 12
55.05422664 2.618807961
175.0389705 1.408281286
187.0389705 1.076680275
187.075356 3.755774027
189.0910061 5.351992472
193.0495352 1.31733764
203.1066561 5.29000786
205.0495352 1.470155357
207.0651853 1.338369207
213.0910061 6.048585485
231.1015708 35.00537466
249.1121354 15.42260187

Name: +ve in-silico MS/MS by CFM-ID for JVQIELYQOZIVPK-UHFFFAOYSA-N
ID: JVQIELYQOZIVPK-UHFFFAOYSA-N
Comment: Energy1
Num peaks: 31
39.02292652 1.825662142
55.05422664 9.707811019
57.06987671 0.8397282676
67.05422664 0.7781366027
69.06987671 3.219313877
71.01275576 1.210480242
133.0284058 1.011968728
145.0284058 2.132081112
147.0440559 3.268634079
157.0647913 0.7817462855
161.0597059 0.790938507
163.0389705 0.8713198837
171.0440559 0.7693709266
173.0233204 1.696298533
173.0597059 2.743540955
173.0960915 0.7670349863
175.0389705 2.117757928
175.075356 1.173989374
175.1117415 1.277365643
177.0910061 0.9366275882
187.075356 4.725479308
189.0910061 6.311143589
193.0495352 3.068678948
201.0910061 1.70655681
203.1066561 8.161041159
205.1223062 0.8170841024
213.0910061 2.218390571
219.1015708 1.083387988
221.1172208 0.925499313
231.1015708 7.332883018
249.1121354 3.628373982

Name: +ve in-silico MS/MS by CFM-ID for JVQIELYQOZIVPK-UHFFFAOYSA-N
ID: JVQIELYQOZIVPK-UHFFFAOYSA-N
Comment: Energy2
Num peaks: 31
25.00727645 1.462018602
39.02292652 2.257411108
41.00219107 0.9725374297
41.03857658 0.9227642851
51.02292652 0.9317369159
53.03857658 1.162834244
55.05422664 9.539708668
57.06987671 1.029483833
65.03857658 4.77015267
67.05422664 2.44411167
69.06987671 1.50883607
91.05422664 1.682807778
95.01275576 0.9215116785
115.0542266 1.932346705
121.0284058 3.890907292
129.0698767 5.393239777
131.0855268 3.210748454
133.0284058 2.451998051
133.1011768 0.9456736354
145.0284058 2.257377835
145.1011768 1.017244506
147.0440559 6.397594992
149.0597059 0.9498446728
161.0960915 0.9450917725
169.0647913 1.178098515
173.0597059 1.24459152
173.0960915 1.426338158
175.1117415 1.024182163
187.075356 2.802887206
189.0910061 1.375192181
203.1066561 1.38658975

Name: +ve in-silico MS/MS by CFM-ID for MRMWRWJVPXDMEJ-UHFFFAOYSA-N
ID: MRMWRWJVPXDMEJ-UHFFFAOYSA-N
Comment: Energy0
Num peaks: 11
55.05422664 2.764583082
69.06987671 1.554676923
175.0389705 1.4554525
187.075356 3.736320419
189.0910061 5.23940921
203.1066561 4.843840292
205.0495352 1.476656633
207.0651853 1.344301209
213.0910061 6.461264568
231.1015708 36.51554616
249.1121354 15.51621617

Name: +ve in-silico MS/MS by CFM-ID for MRMWRWJVPXDMEJ-UHFFFAOYSA-N
ID: MRMWRWJVPXDMEJ-UHFFFAOYSA-N
Comment: Energy1
Num peaks: 27
39.02292652 1.890770941
53.00219107 1.474807201
55.05422664 11.56766173
57.06987671 0.8913181424
67.05422664 0.7741363022
69.06987671 6.02534736
71.01275576 1.796756553
121.0284058 0.7975826979
145.0284058 2.413572612
147.0440559 3.577579309
161.0597059 0.8812904794
171.0440559 0.7521139546
173.0233204 1.867010609
173.0597059 2.007506543
175.0389705 2.353632997
175.075356 0.9847091436
177.0910061 0.9199656842
179.1066561 0.9408051111
187.075356 4.787421647
189.0910061 5.976691647
193.0495352 3.299297595
201.0910061 0.79923934
203.1066561 7.773592833
205.1223062 0.8310645101
213.0910061 2.789076646
231.1015708 8.278923853
249.1121354 3.729337991

Name: +ve in-silico MS/MS by CFM-ID for MRMWRWJVPXDMEJ-UHFFFAOYSA-N
ID: MRMWRWJVPXDMEJ-UHFFFAOYSA-N
Comment: Energy2
Num peaks: 31
25.00727645 2.489261771
39.02292652 2.268250701
41.00219107 1.034082434
41.03857658 0.9088032977
49.00727645 1.180927386
53.03857658 2.191447848
55.01784114 0.7313823998
55.05422664 14.45257732
57.06987671 1.155823267
65.03857658 7.468272368
67.05422664 3.024930277
68.99710569 0.680039251
69.06987671 2.460386855
71.01275576 0.9494932344
71.08552677 0.6966792847
79.05422664 0.887183364
81.06987671 0.685012499
83.08552677 0.986422436
121.0284058 4.622829099
133.0284058 4.900212555
133.0647913 1.39761192
145.0284058 2.582727803
147.0440559 7.278203936
149.0597059 0.9849497168
169.0647913 1.957429642
173.0233204 0.6554416383
173.0597059 1.147869329
185.0960915 2.317275572
187.075356 2.87033022
189.0910061 1.171326593
203.1066561 1.6816417

Name: +ve in-silico MS/MS by CFM-ID for UQFQTWXORYDYFG-UHFFFAOYSA-N
ID: UQFQTWXORYDYFG-UHFFFAOYSA-N
Comment: Energy0
Num peaks: 11
55.05422664 2.644149762
69.06987671 1.618497316
175.0389705 1.458439201
187.075356 3.706139729
189.0910061 5.286202135
203.1066561 4.761362387
205.0495352 1.470805998
207.0651853 1.338962873
213.0910061 6.365438885
231.1015708 36.11208282
249.1121354 15.43196596

Name: +ve in-silico MS/MS by CFM-ID for UQFQTWXORYDYFG-UHFFFAOYSA-N
ID: UQFQTWXORYDYFG-UHFFFAOYSA-N
Comment: Energy1
Num peaks: 31
39.02292652 1.858702711
53.00219107 1.433930855
55.05422664 10.11085632
57.06987671 0.8676493288
65.03857658 1.018771145
67.05422664 1.514752166
69.06987671 4.642266853
71.01275576 1.745199484
91.05422664 0.8417714238
93.06987671 0.7817429466
121.0284058 0.8224270421
145.0284058 2.346249374
147.0440559 3.485900258
161.0597059 0.8609607834
171.0440559 0.7034285695
171.0804414 0.7381280618
173.0233204 1.80754661
173.0597059 2.085546905
175.0389705 2.4749267
175.075356 0.9742485062
177.0910061 0.8755204545
179.1066561 0.9315064446
187.075356 4.499197435
189.0910061 6.287076661
193.0495352 3.162575044
201.0910061 0.7655950569
203.1066561 7.454957243
205.1223062 0.8092329245
213.0910061 2.701933291
231.1015708 7.980865519
249.1121354 3.572051587

Name: +ve in-silico MS/MS by CFM-ID for UQFQTWXORYDYFG-UHFFFAOYSA-N
ID: UQFQTWXORYDYFG-UHFFFAOYSA-N
Comment: Energy2
Num peaks: 31
25.00727645 2.539409065
39.02292652 2.407597562
41.00219107 1.057937575
41.03857658 1.199466863
49.00727645 1.151923023
51.02292652 1.063474562
53.03857658 1.969212952
55.01784114 0.7497627625
55.05422664 10.63808898
57.06987671 1.182032595
65.03857658 8.017560427
67.05422664 4.895945938
68.99710569 0.9058571005
69.06987671 2.726824352
71.01275576 1.033213471
91.05422664 1.706305079
119.0491413 0.9232814173
121.0284058 3.434974133
133.0284058 1.791513812
133.0647913 1.620380624
135.0804414 0.7096453998
145.0284058 2.643989297
147.0440559 7.905122069
149.0597059 1.254712053
169.0647913 2.106046757
173.0597059 1.806561635
175.0389705 1.027456005
185.0960915 2.365762556
187.075356 2.981381125
189.0910061 1.56112008
203.1066561 1.260319238

Name: +ve in-silico MS/MS by CFM-ID for YGVJKEUDRAXXOC-UHFFFAOYSA-N
ID: YGVJKEUDRAXXOC-UHFFFAOYSA-N
Comment: Energy0
Num peaks: 8
135.0440559 2.836250456
139.0389705 2.223026322
151.0389705 10.24201621
153.0546206 25.2354642
155.0702706 3.352259209
257.0808353 3.334176532
271.0964854 2.528361592
289.1070501 30.67885101

Name: +ve in-silico MS/MS by CFM-ID for YGVJKEUDRAXXOC-UHFFFAOYSA-N
ID: YGVJKEUDRAXXOC-UHFFFAOYSA-N
Comment: Energy1
Num peaks: 19
111.0440559 2.228407614
121.0284058 3.449777736
123.0440559 4.000368073
135.0440559 4.576588402
137.0597059 1.80224585
139.0389705 9.483079662
149.0597059 4.807271342
151.0389705 9.672910974
153.0546206 16.08511704
167.0702706 1.620441195
177.0546206 2.337629755
179.0702706 2.179092388
255.0651853 1.580725423
257.0808353 1.563240011
259.0964854 2.203325472
261.1121354 2.166494636
271.0964854 2.083666683
273.0757499 4.864982295
289.1070501 4.822621141

Name: +ve in-silico MS/MS by CFM-ID for YGVJKEUDRAXXOC-UHFFFAOYSA-N
ID: YGVJKEUDRAXXOC-UHFFFAOYSA-N
Comment: Energy2
Num peaks: 31
49.00727645 3.047319359
53.03857658 1.048840604
67.01784114 3.15607882
69.0334912 1.0317145
79.01784114 1.19141975
91.01784114 1.59706099
93.0334912 1.646398866
95.04914126 1.861821837
105.0334912 4.481545762
107.0491413 3.514037026
111.0440559 1.156735925
121.0284058 8.981857283
121.0647913 1.810465954
123.0440559 5.044843936
125.0597059 1.544271153
133.0284058 3.485218037
135.0440559 6.679775742
137.0233204 0.9924527158
137.0597059 3.1245136
139.0389705 1.905356527
147.0440559 1.239658346
149.0597059 2.854102815
151.0389705 2.040945923
153.0546206 4.10298829
165.0546206 1.201450087
243.0651853 1.245195183
247.0964854 1.185902564
259.0964854 1.067338054
261.1121354 1.712772305
271.0964854 1.263408059
273.0757499 1.135544104

Name: +ve in-silico MS/MS by CFM-ID for NLCVUWLPANPSBE-UHFFFAOYSA-N
ID: NLCVUWLPANPSBE-UHFFFAOYSA-N
Comment: Energy0
Num peaks: 6
123.0440559 2.287764577
125.0597059 1.576088408
257.0808353 1.744223166
261.1121354 1.502816705
271.0964854 2.518489729
289.1070501 80.15352503

Name: +ve in-silico MS/MS by CFM-ID for NLCVUWLPANPSBE-UHFFFAOYSA-N
ID: NLCVUWLPANPSBE-UHFFFAOYSA-N
Comment: Energy1
Num peaks: 15
55.01784114 1.17148554
123.0440559 4.234618138
125.0597059 3.184358687
135.0440559 6.705917962
137.0597059 6.926327493
141.0910061 1.284501221
151.0389705 4.926699761
153.0546206 10.57145673
165.0546206 2.10039254
245.0808353 1.641610172
257.0808353 2.778636844
259.0964854 3.294571103
261.1121354 2.521217886
271.0964854 7.278602083
289.1070501 21.52427698

Name: +ve in-silico MS/MS by CFM-ID for NLCVUWLPANPSBE-UHFFFAOYSA-N
ID: NLCVUWLPANPSBE-UHFFFAOYSA-N
Comment: Energy2
Num peaks: 31
15.02292652 0.980329409
39.02292652 1.324734015
49.00727645 1.530570571
51.02292652 1.542236016
55.01784114 1.29587046
65.03857658 4.695239371
79.01784114 1.778308725
81.0334912 1.462248123
93.0334912 1.413426226
95.04914126 1.53678645
105.0334912 3.029466238
107.0491413 5.357547612
109.0284058 3.914996106
109.0647913 1.750273179
121.0284058 2.320579029
121.0647913 2.712391311
123.0440559 10.35391633
125.0597059 1.99275062
135.0440559 7.114603417
137.0597059 5.651209906
139.0389705 1.221419854
151.0389705 1.098699452
175.0389705 1.216923344
215.0702706 1.416499292
217.0859207 2.573712719
219.1015708 1.195127404
243.0651853 1.346599164
245.0808353 1.570124195
257.0808353 1.103440923
259.0964854 2.178451891
273.0757499 1.319256869

Name: +ve in-silico MS/MS by CFM-ID for TVNANUUNVUDURE-UHFFFAOYSA-N
ID: TVNANUUNVUDURE-UHFFFAOYSA-N
Comment: Energy0
Num peaks: 8
121.0284058 2.104650697
123.0440559 2.04272403
137.0233204 10.49398733
139.0389705 25.96040329
141.0546206 3.638096838
257.0808353 2.917116019
271.0964854 2.555987782
289.1070501 30.5812731

Name: +ve in-silico MS/MS by CFM-ID for TVNANUUNVUDURE-UHFFFAOYSA-N
ID: TVNANUUNVUDURE-UHFFFAOYSA-N
Comment: Energy1
Num peaks: 19
121.0284058 2.989257337
123.0440559 3.199107716
125.0597059 2.343943647
135.0440559 2.954114817
137.0233204 11.64481655
137.0597059 3.087177773
139.0389705 19.2258463
147.0440559 1.48157905
149.0597059 1.843602588
163.0389705 3.3618411
163.075356 3.460494962
165.0546206 3.053640609
167.0702706 2.151783069
255.0651853 1.672692802
259.0964854 1.998708273
261.1121354 1.789276346
271.0964854 2.281376545
273.0757499 5.855099158
289.1070501 5.883217521

Name: +ve in-silico MS/MS by CFM-ID for TVNANUUNVUDURE-UHFFFAOYSA-N
ID: TVNANUUNVUDURE-UHFFFAOYSA-N
Comment: Energy2
Num peaks: 31
49.00727645 2.08094054
53.03857658 0.7770673078
67.01784114 0.8298680131
81.0334912 2.065409375
93.0334912 1.185717131
95.04914126 1.638558613
105.0334912 5.98498315
107.0491413 3.827251679
109.0647913 1.138924064
111.0440559 1.815793224
119.0491413 3.925872425
121.0284058 8.22916827
121.0647913 0.8344098531
123.0440559 6.349354242
125.0597059 1.636923001
135.0440559 5.028077716
137.0233204 2.976362464
137.0597059 1.428555994
139.0389705 6.031597069
143.0702706 0.7739333711
147.0440559 2.386182439
149.0597059 3.108578813
151.075356 1.175170832
231.0651853 0.7962836041
243.0651853 1.096212544
245.0808353 0.8097201186
247.0964854 0.9057250144
259.0964854 0.8978512028
261.1121354 1.320358444
271.0964854 1.200780371
273.0757499 1.222980407

Name: +ve in-silico MS/MS by CFM-ID for ULIAPIKMFLBLAA-UHFFFAOYSA-N
ID: ULIAPIKMFLBLAA-UHFFFAOYSA-N
Comment: Energy0
Num peaks: 6
121.0284058 4.452871199
123.0440559 26.97117568
125.0597059 3.904122619
165.0546206 3.056708973
271.0964854 5.841699385
289.1070501 38.38990505

Name: +ve in-silico MS/MS by CFM-ID for ULIAPIKMFLBLAA-UHFFFAOYSA-N
ID: ULIAPIKMFLBLAA-UHFFFAOYSA-N
Comment: Energy1
Num peaks: 18
95.04914126 1.610870436
105.0334912 2.803272551
107.0491413 3.59060312
121.0284058 3.533689883
123.0440559 19.64908413
125.0597059 7.084054287
135.0440559 3.407150446
137.0597059 6.314925265
147.0440559 2.364015059
149.0233204 1.810711525
151.0389705 2.705434413
163.0389705 2.293996698
165.0546206 6.79947333
255.0651853 1.837727851
257.0808353 1.891850965
271.0964854 2.386398787
273.0757499 5.094074173
289.1070501 6.412231557

Name: +ve in-silico MS/MS by CFM-ID for ULIAPIKMFLBLAA-UHFFFAOYSA-N
ID: ULIAPIKMFLBLAA-UHFFFAOYSA-N
Comment: Energy2
Num peaks: 24
39.02292652 1.471729336
51.02292652 1.161909431
53.00219107 1.507471644
53.03857658 1.882679255
65.03857658 1.587525502
67.01784114 1.320941039
75.02292652 1.830497762
77.00219107 1.707336535
77.03857658 2.757876911
79.01784114 1.379737077
79.05422664 7.489688829
81.0334912 1.846192106
91.01784114 1.826716118
91.05422664 1.064267032
93.0334912 2.410247371
95.04914126 5.847043305
105.0334912 12.40620725
107.0491413 12.61284952
109.0647913 1.357545081
121.0284058 5.169215557
123.0440559 6.593523597
125.0597059 1.559831594
135.0440559 1.997923469
137.0597059 1.556812156

Name: +ve in-silico MS/MS by CFM-ID for HIUVABMNNOEWCC-UHFFFAOYSA-N
ID: HIUVABMNNOEWCC-UHFFFAOYSA-N
Comment: Energy0
Num peaks: 8
105.0334912 2.030182529
121.0284058 10.66539076
123.0440559 26.5836404
125.0597059 3.747279883
127.075356 2.025960774
257.0808353 2.024545403
271.0964854 1.756874563
289.1070501 31.9992609

Name: +ve in-silico MS/MS by CFM-ID for HIUVABMNNOEWCC-UHFFFAOYSA-N
ID: HIUVABMNNOEWCC-UHFFFAOYSA-N
Comment: Energy1
Num peaks: 23
95.04914126 1.37112361
105.0334912 2.534148189
121.0284058 10.98503779
123.0440559 17.99229662
135.0440559 1.274882703
139.0389705 2.41667291
141.0546206 1.82988488
147.0440559 3.045097729
149.0597059 2.78783614
151.0389705 2.634528886
151.075356 1.08834494
153.0546206 2.829354766
165.0546206 1.738158075
167.0702706 1.385239147
179.0702706 1.755140136
195.0651853 2.312313119
255.0651853 1.278393165
257.0808353 1.463760884
259.0964854 3.558055611
261.1121354 3.617424764
271.0964854 1.821766559
273.0757499 5.522122693
289.1070501 5.58396875

Name: +ve in-silico MS/MS by CFM-ID for HIUVABMNNOEWCC-UHFFFAOYSA-N
ID: HIUVABMNNOEWCC-UHFFFAOYSA-N
Comment: Energy2
Num peaks: 31
41.03857658 1.215496375
49.00727645 2.346432107
53.03857658 1.077785065
77.00219107 2.418398175
77.03857658 1.062164122
79.01784114 4.53140601
79.05422664 2.401115478
81.0334912 2.825432436
91.01784114 2.981410367
93.0334912 4.053826741
95.04914126 2.686557893
105.0334912 6.234376773
107.0491413 3.919954934
109.0647913 1.421310164
119.0491413 1.006357317
121.0284058 4.92733069
123.0440559 10.99227336
135.0440559 1.725730365
137.0597059 1.021780261
139.0389705 1.251463171
151.0389705 3.473408324
153.0546206 1.112482051
163.0389705 0.9425062073
165.0546206 1.105140429
243.0651853 0.9387064952
245.0808353 0.9931069515
257.0808353 1.083484694
259.0964854 1.008943309
261.1121354 1.376045288
271.0964854 1.18298128
273.0757499 1.093774588

Name: +ve in-silico MS/MS by CFM-ID for FCJJKEVOKBLKHU-UHFFFAOYSA-N
ID: FCJJKEVOKBLKHU-UHFFFAOYSA-N
Comment: Energy0
Num peaks: 7
107.0491413 5.887073702
139.0389705 4.122445131
165.0182351 2.37254411
167.0338851 14.57283661
253.0859207 3.161777059
271.0964854 28.94454934
289.1070501 21.75763775

Name: +ve in-silico MS/MS by CFM-ID for FCJJKEVOKBLKHU-UHFFFAOYSA-N
ID: FCJJKEVOKBLKHU-UHFFFAOYSA-N
Comment: Energy1
Num peaks: 14
79.05422664 2.531585113
91.05422664 2.410771287
105.0334912 3.00051798
107.0491413 10.98539527
131.0491413 2.372080348
137.0233204 2.275181857
139.0389705 2.548818001
165.0182351 3.979798474
167.0338851 32.40590322
169.0495352 2.127299936
181.0495352 2.948407386
253.0859207 2.21942077
271.0964854 6.885473914
289.1070501 3.498699608

Name: +ve in-silico MS/MS by CFM-ID for FCJJKEVOKBLKHU-UHFFFAOYSA-N
ID: FCJJKEVOKBLKHU-UHFFFAOYSA-N
Comment: Energy2
Num peaks: 28
41.00219107 1.791578837
49.00727645 2.094371955
51.02292652 1.641099082
63.02292652 2.706239749
65.03857658 0.971694445
79.05422664 2.435629769
83.01275576 2.074963447
91.05422664 2.473808176
97.02840582 9.751394532
99.04405588 1.241782329
101.0385766 0.8317291557
103.0542266 2.55483736
105.0334912 2.496707516
105.0698767 0.9575199167
107.0491413 3.675154242
111.0440559 0.7946005948
123.0076704 2.907473368
125.0233204 2.337476792
137.0233204 7.849461775
139.0389705 7.379013187
141.0546206 1.213820953
149.0233204 2.341570152
151.0389705 3.20102818
153.0182351 1.86240345
163.0389705 1.063599546
165.0182351 3.03931702
165.0546206 0.7955866868
167.0338851 7.521189616

Name: +ve in-silico MS/MS by CFM-ID for CTZOZEYPZLCFOR-UHFFFAOYSA-N
ID: CTZOZEYPZLCFOR-UHFFFAOYSA-N
Comment: Energy0
Num peaks: 8
107.0491413 2.628483384
121.0647913 1.967344446
139.0389705 5.849308657
149.0597059 2.06330171
167.0338851 6.133284468
257.0808353 3.097463562
271.0964854 10.5068686
289.1070501 49.39625997

Name: +ve in-silico MS/MS by CFM-ID for CTZOZEYPZLCFOR-UHFFFAOYSA-N
ID: CTZOZEYPZLCFOR-UHFFFAOYSA-N
Comment: Energy1
Num peaks: 20
107.0491413 8.25971733
109.0647913 1.415258589
121.0647913 4.402200247
131.0491413 1.400891734
137.0233204 1.959217389
139.0389705 2.616062202
141.0546206 1.196416989
149.0597059 4.129541181
151.0389705 1.869435526
165.0182351 3.173876852
167.0338851 24.97001655
169.0495352 1.947573003
181.0495352 2.974787703
195.0651853 2.170796289
245.0808353 1.345744539
247.0964854 1.10424702
257.0808353 1.846017844
261.1121354 1.102173774
271.0964854 3.670951605
289.1070501 8.875427727

Name: +ve in-silico MS/MS by CFM-ID for CTZOZEYPZLCFOR-UHFFFAOYSA-N
ID: CTZOZEYPZLCFOR-UHFFFAOYSA-N
Comment: Energy2
Num peaks: 31
57.0334912 1.071355858
65.03857658 1.888094258
79.05422664 3.97796233
83.01275576 1.644696386
89.03857658 0.8892985463
91.05422664 1.379296905
93.06987671 1.304487688
97.02840582 7.874947646
99.04405588 0.9481315132
107.0491413 2.96396574
111.0440559 1.599212127
117.0334912 1.303520957
119.0491413 0.8361026269
121.0647913 3.232724741
123.0076704 1.651552336
123.0440559 0.8563209855
125.0233204 1.474413634
137.0233204 5.824854742
139.0389705 10.3462764
141.0546206 1.570133521
145.0284058 1.0500097
149.0233204 1.759980036
151.0389705 2.466511514
153.0182351 1.002974332
153.0546206 1.180422443
163.0389705 0.9211516201
165.0182351 1.706600024
167.0338851 9.208328731
243.0651853 0.8924151202
257.0808353 0.9965341367
273.0757499 0.7826604828

Name: +ve in-silico MS/MS by CFM-ID for ZMQNMCFKWXTFRV-UHFFFAOYSA-N
ID: ZMQNMCFKWXTFRV-UHFFFAOYSA-N
Comment: Energy0
Num peaks: 10
91.05422664 2.595298045
105.0698767 1.938488735
133.0647913 2.049138823
155.0338851 5.568481592
157.0495352 1.691845952
183.0287997 5.555582362
257.0808353 1.589736765
261.1121354 2.290492426
271.0964854 9.885212064
289.1070501 48.21902949

Name: +ve in-silico MS/MS by CFM-ID for ZMQNMCFKWXTFRV-UHFFFAOYSA-N
ID: ZMQNMCFKWXTFRV-UHFFFAOYSA-N
Comment: Energy1
Num peaks: 21
91.05422664 8.708554701
93.06987671 1.746532566
105.0698767 4.768590021
115.0542266 1.401319226
133.0647913 4.349723072
153.0182351 2.072617171
155.0338851 2.701505043
157.0495352 1.198914568
165.0182351 4.128289249
167.0338851 1.726760893
178.9974996 2.741662235
181.0131497 3.067947738
183.0287997 18.11017144
185.0444498 1.806042822
197.0444498 2.842482281
211.0600999 2.145040796
257.0808353 1.459966843
259.0964854 1.842556417
261.1121354 1.315333725
271.0964854 3.512761195
289.1070501 8.715404328

Name: +ve in-silico MS/MS by CFM-ID for ZMQNMCFKWXTFRV-UHFFFAOYSA-N
ID: ZMQNMCFKWXTFRV-UHFFFAOYSA-N
Comment: Energy2
Num peaks: 31
49.00727645 1.045724048
55.01784114 1.266414101
57.0334912 1.209492636
83.01275576 1.609510642
91.05422664 5.157533204
93.06987671 2.262653504
97.02840582 3.53600943
99.04405588 1.144588747
101.0385766 0.985732371
103.0542266 1.552842084
105.0698767 5.573845345
111.0076704 3.505711179
113.0233204 2.459432948
123.0076704 2.809235942
125.0233204 2.562147031
127.0389705 2.075292103
129.0334912 1.491630294
129.0698767 1.049198418
137.0233204 2.228864394
141.0182351 1.612280203
151.002585 1.786048057
153.0182351 2.674369454
155.0338851 5.710304281
165.0182351 2.310884855
166.9974996 1.052425439
167.0338851 1.459458182
169.0131497 1.127376949
169.0495352 1.214439581
178.9974996 1.340822686
181.0131497 1.28070759
183.0287997 1.302599372

Name: +ve in-silico MS/MS by CFM-ID for OBJHQPDQSMVVON-UHFFFAOYSA-N
ID: OBJHQPDQSMVVON-UHFFFAOYSA-N
Comment: Energy0
Num peaks: 8
107.0491413 2.574449455
139.0389705 5.789343449
149.0597059 2.01415842
167.0338851 6.098093486
195.0651853 2.156232467
257.0808353 3.013171879
271.0964854 10.35554047
289.1070501 48.43218511

Name: +ve in-silico MS/MS by CFM-ID for OBJHQPDQSMVVON-UHFFFAOYSA-N
ID: OBJHQPDQSMVVON-UHFFFAOYSA-N
Comment: Energy1
Num peaks: 26
55.01784114 0.9804486493
105.0334912 2.108384273
107.0491413 7.209254631
109.0647913 1.311620316
121.0647913 4.02142277
131.0491413 1.238123185
137.0233204 1.715824056
139.0389705 2.475578003
141.0546206 1.160840475
149.0233204 0.9493364033
149.0597059 3.628933689
151.0389705 1.722914532
163.0389705 0.8733359624
165.0182351 2.915362562
167.0338851 22.53087516
169.0495352 1.833319382
181.0495352 2.720304076
191.0338851 0.8615558164
193.0495352 1.110823329
195.0651853 3.719165218
245.0808353 0.9858742418
257.0808353 1.613535367
259.0964854 0.942313981
261.1121354 1.007907958
271.0964854 3.294751433
289.1070501 7.731213599

Name: +ve in-silico MS/MS by CFM-ID for OBJHQPDQSMVVON-UHFFFAOYSA-N
ID: OBJHQPDQSMVVON-UHFFFAOYSA-N
Comment: Energy2
Num peaks: 31
49.00727645 4.242571009
51.02292652 0.960552569
53.00219107 1.634788594
55.01784114 0.8941375596
57.0334912 0.9871783635
77.03857658 1.698169831
79.05422664 2.597021651
83.01275576 1.517998546
91.05422664 1.185304617
93.06987671 1.25611087
97.02840582 7.27784515
99.04405588 0.8765858998
105.0334912 1.180406256
107.0491413 1.884595124
111.0440559 1.472316821
121.0647913 2.395792066
123.0076704 1.526268671
125.0233204 1.364756944
137.0233204 5.147914254
139.0389705 10.32859908
141.0546206 2.052689547
149.0233204 1.692323151
151.0389705 2.227972651
153.0182351 1.457154222
153.0546206 1.059983938
163.0389705 1.748796656
165.0182351 1.565917836
165.0546206 1.016563393
167.0338851 7.56824983
245.0808353 0.9849388533
257.0808353 0.8911458391

Name: +ve in-silico MS/MS by CFM-ID for DGOAORIWKTZFLK-ZDUSSCGKSA-N
ID: DGOAORIWKTZFLK-ZDUSSCGKSA-N
Comment: Energy0
Num peaks: 6
121.0284058 3.347934242
123.0440559 20.12520729
125.0597059 2.069351893
241.0859207 4.13307918
253.0859207 1.774612489
271.0964854 51.16234125

Name: +ve in-silico MS/MS by CFM-ID for DGOAORIWKTZFLK-ZDUSSCGKSA-N
ID: DGOAORIWKTZFLK-ZDUSSCGKSA-N
Comment: Energy1
Num peaks: 10
95.04914126 4.059421727
105.0334912 5.494545023
107.0491413 2.169957209
121.0284058 10.44781325
123.0440559 42.53172027
135.0440559 2.2297504
151.0389705 1.886184202
241.0859207 1.957091996
253.0859207 1.840370512
271.0964854 7.60787687

Name: +ve in-silico MS/MS by CFM-ID for DGOAORIWKTZFLK-ZDUSSCGKSA-N
ID: DGOAORIWKTZFLK-ZDUSSCGKSA-N
Comment: Energy2
Num peaks: 31
49.00727645 2.873102601
51.02292652 1.005794991
53.03857658 0.8778465502
63.02292652 1.527513821
75.02292652 1.418241955
79.05422664 1.223858835
89.03857658 1.293867665
91.01784114 0.9005925821
93.0334912 3.273000665
93.06987671 1.645546661
95.04914126 4.825494804
101.0385766 1.027480892
105.0334912 7.578215622
107.0491413 6.436998646
115.0542266 1.898639592
117.0334912 6.58702451
119.0491413 1.190117771
121.0284058 6.322369191
121.0647913 1.021375702
123.0440559 10.1232527
125.0597059 1.584108661
129.0334912 1.00910335
131.0491413 0.99638163
135.0440559 2.078731405
145.0284058 1.210322774
147.0440559 1.396860388
149.0597059 1.19724043
159.0440559 2.747026453
185.0597059 1.026150409
225.0910061 1.276561766
255.0651853 1.290636376

Name: +ve in-silico MS/MS by CFM-ID for RMENXIMFGIVCHR-UHFFFAOYSA-N
ID: RMENXIMFGIVCHR-UHFFFAOYSA-N
Comment: Energy0
Num peaks: 6
121.0284058 9.729013264
123.0440559 3.863784717
125.0597059 11.24812673
239.0702706 3.888777465
253.0859207 2.787019143
271.0964854 49.2766442

Name: +ve in-silico MS/MS by CFM-ID for RMENXIMFGIVCHR-UHFFFAOYSA-N
ID: RMENXIMFGIVCHR-UHFFFAOYSA-N
Comment: Energy1
Num peaks: 17
95.04914126 1.566826172
105.0334912 5.004133207
107.0491413 3.423132646
121.0284058 5.181492932
123.0440559 14.7596825
125.0597059 3.125421972
135.0440559 4.442689727
137.0597059 12.72773728
147.0440559 4.904187707
149.0597059 1.561329559
177.0546206 1.540408665
239.0702706 2.309784762
241.0859207 3.409675092
243.1015708 2.685635245
253.0859207 2.418577976
255.0651853 4.037832122
271.0964854 7.984304835

Name: +ve in-silico MS/MS by CFM-ID for RMENXIMFGIVCHR-UHFFFAOYSA-N
ID: RMENXIMFGIVCHR-UHFFFAOYSA-N
Comment: Energy2
Num peaks: 27
39.02292652 1.537774744
49.00727645 1.236939205
51.02292652 2.581874987
53.03857658 1.42288152
65.03857658 2.084279129
67.01784114 1.120945641
77.00219107 1.000020639
77.03857658 3.133504665
79.01784114 1.167167994
91.01784114 3.180402592
93.0334912 5.460476905
95.04914126 2.596282018
105.0334912 10.23929394
107.0491413 9.373343623
109.0647913 1.048396553
117.0334912 1.616229026
121.0284058 15.0337431
123.0440559 1.165279617
135.0440559 2.896690085
137.0597059 3.106208859
147.0440559 1.607236017
149.0597059 1.337692737
227.0702706 1.143146966
229.0859207 1.363624209
239.0702706 1.148118816
253.0859207 1.25635142
255.0651853 1.197300694

Name: +ve in-silico MS/MS by CFM-ID for DLCVFIMWFKVRTM-LBPRGKRZSA-N
ID: DLCVFIMWFKVRTM-LBPRGKRZSA-N
Comment: Energy0
Num peaks: 13
85.02840582 3.294340434
133.0647913 2.972323209
143.0491413 1.306588236
145.0647913 1.101140984
147.0804414 2.709283558
159.0804414 1.228051025
229.0859207 1.457620482
235.075356 1.118921932
239.0702706 1.232634305
243.1015708 1.342979137
253.0859207 13.04341974
255.0651853 6.369121009
271.0964854 43.33668915

Name: +ve in-silico MS/MS by CFM-ID for DLCVFIMWFKVRTM-LBPRGKRZSA-N
ID: DLCVFIMWFKVRTM-LBPRGKRZSA-N
Comment: Energy1
Num peaks: 31
85.02840582 1.519497653
129.0334912 0.9713801361
131.0491413 1.563764393
133.0647913 2.706289059
137.0233204 1.82145639
139.0389705 0.8881536008
143.0491413 2.506015347
145.0647913 2.553196906
147.0804414 2.856218111
153.0334912 0.9550386749
155.0491413 1.588262543
157.0647913 1.741053735
159.0804414 2.183471464
169.0284058 1.699104455
171.0440559 2.306976771
177.0546206 1.39832543
183.0440559 1.491688078
185.0597059 3.274994162
187.075356 2.150730961
225.0546206 1.902159676
227.0702706 1.818197251
229.0859207 1.446323383
235.075356 1.04283877
239.0702706 2.231665794
241.0859207 2.335758372
243.0651853 0.9532795558
243.1015708 3.57939731
245.0808353 1.252562943
253.0859207 7.303999112
255.0651853 6.207501897
271.0964854 10.82968877

Name: +ve in-silico MS/MS by CFM-ID for DLCVFIMWFKVRTM-LBPRGKRZSA-N
ID: DLCVFIMWFKVRTM-LBPRGKRZSA-N
Comment: Energy2
Num peaks: 31
41.00219107 1.612537044
49.00727645 2.505848531
51.02292652 1.447155205
53.00219107 3.828404837
55.01784114 2.382671494
57.0334912 1.375447304
87.02292652 1.239752643
101.0385766 1.213787069
103.0542266 1.104739961
113.0385766 3.795532224
115.0542266 3.413751811
117.0334912 2.85990297
117.0698767 3.53100696
127.0542266 1.748588515
129.0698767 2.431236318
131.0491413 1.173536108
143.0491413 4.156157748
145.0647913 3.38603867
147.0804414 2.005864714
153.0334912 2.044053137
155.0491413 4.132445457
157.0647913 4.073867245
159.0804414 1.586546717
167.0491413 1.435725162
169.0284058 1.511424311
169.0647913 1.236288738
171.0440559 1.277006038
183.0440559 1.125170892
185.0597059 1.806500596
227.0702706 1.481379391
241.0859207 1.189039363

Name: +ve in-silico MS/MS by CFM-ID for ADRQFDIWPRFKSP-RUDMXATFSA-N
ID: ADRQFDIWPRFKSP-RUDMXATFSA-N
Comment: Energy0
Num peaks: 6
133.0647913 2.675141997
137.0233204 3.429202719
161.0597059 5.42658389
239.0702706 3.015416061
253.0859207 11.34280542
271.0964854 54.38094253

Name: +ve in-silico MS/MS by CFM-ID for ADRQFDIWPRFKSP-RUDMXATFSA-N
ID: ADRQFDIWPRFKSP-RUDMXATFSA-N
Comment: Energy1
Num peaks: 19
53.00219107 1.540040481
107.0491413 3.134400611
111.0440559 2.396644348
121.0284058 1.411643421
131.0491413 1.140030123
133.0647913 4.414605691
137.0233204 13.27428484
139.0389705 2.224454368
145.0284058 1.014199417
151.0389705 1.696695354
159.0440559 1.370195911
161.0233204 1.340091771
161.0597059 14.25844545
163.0389705 2.909558824
239.0702706 2.633768644
241.0859207 1.548067067
243.1015708 1.543277833
253.0859207 6.607648174
271.0964854 15.71742907

Name: +ve in-silico MS/MS by CFM-ID for ADRQFDIWPRFKSP-RUDMXATFSA-N
ID: ADRQFDIWPRFKSP-RUDMXATFSA-N
Comment: Energy2
Num peaks: 31
49.00727645 1.999396395
53.00219107 2.246894971
55.01784114 1.043107727
63.02292652 1.718986625
67.01784114 2.837779841
75.02292652 1.034768422
77.03857658 1.195266061
81.0334912 2.194477409
87.02292652 1.848092955
89.03857658 2.890913034
92.99710569 4.090813241
95.01275576 1.233318985
101.0385766 3.143612837
103.0542266 3.072322016
105.0334912 1.470524142
107.0491413 3.440890312
109.0284058 1.739626325
111.0440559 1.521137406
115.0178411 1.9414354
117.0334912 2.608541967
119.0491413 1.069207426
121.0284058 2.589808999
129.0334912 1.941547844
131.0491413 4.24831735
133.0284058 1.752398818
133.0647913 5.691090413
137.0233204 5.087601905
145.0284058 1.723472769
159.0440559 1.284279209
161.0233204 0.9274631424
161.0597059 1.45965517

Name: +ve in-silico MS/MS by CFM-ID for MOESXQFGHNEYAH-RUDMXATFSA-N
ID: MOESXQFGHNEYAH-RUDMXATFSA-N
Comment: Energy0
Num peaks: 9
105.0334912 6.849779507
107.0491413 3.901616412
119.0491413 2.451289884
123.0440559 5.308757692
147.0440559 4.393098001
151.0389705 2.854975149
239.0702706 2.793783339
253.0859207 9.462327003
271.0964854 44.30791074

Name: +ve in-silico MS/MS by CFM-ID for MOESXQFGHNEYAH-RUDMXATFSA-N
ID: MOESXQFGHNEYAH-RUDMXATFSA-N
Comment: Energy1
Num peaks: 20
105.0334912 12.12517139
107.0491413 5.282011164
119.0491413 3.816368114
123.0440559 2.922235908
125.0597059 1.669108404
129.0334912 3.286032869
131.0491413 1.046639013
145.0284058 1.352900096
147.0440559 9.676678447
149.0233204 1.931560907
151.0389705 9.78752339
153.0546206 1.816360756
165.0546206 1.386227219
177.0546206 2.276264846
227.0702706 1.444907953
239.0702706 2.224576502
241.0859207 1.379378531
243.1015708 1.205378828
253.0859207 4.427816052
271.0964854 11.1569051

Name: +ve in-silico MS/MS by CFM-ID for MOESXQFGHNEYAH-RUDMXATFSA-N
ID: MOESXQFGHNEYAH-RUDMXATFSA-N
Comment: Energy2
Num peaks: 31
39.02292652 1.148935773
51.02292652 1.26118586
53.00219107 1.485358038
65.03857658 0.9464413763
67.01784114 1.464929769
75.02292652 2.314663576
77.03857658 4.416787811
79.01784114 1.390504224
79.05422664 1.889703936
81.0334912 2.694186511
87.02292652 1.160223891
89.03857658 2.338746708
91.05422664 2.745060189
95.04914126 2.281959813
97.02840582 0.9517310156
101.0385766 1.097358498
105.0334912 7.881444807
107.0127558 2.549903931
107.0491413 3.503417661
117.0334912 4.457077033
119.0491413 7.166002249
121.0284058 2.34750902
123.0440559 4.422396706
129.0334912 1.390073492
131.0491413 1.031646113
135.0440559 1.253964085
145.0284058 2.149561805
147.0440559 2.7320069
149.0233204 1.26890626
151.0389705 1.759506276
241.0859207 1.191658289

Name: +ve in-silico MS/MS by CFM-ID for HHKHXCOFQIAPMB-BQYQJAHWSA-N
ID: HHKHXCOFQIAPMB-BQYQJAHWSA-N
Comment: Energy0
Num peaks: 6
91.05422664 4.349130428
131.0491413 5.527833153
139.0389705 5.825933759
167.0338851 3.13054389
253.0859207 10.33606569
271.0964854 51.89530836

Name: +ve in-silico MS/MS by CFM-ID for HHKHXCOFQIAPMB-BQYQJAHWSA-N
ID: HHKHXCOFQIAPMB-BQYQJAHWSA-N
Comment: Energy1
Num peaks: 19
53.00219107 1.536507403
55.01784114 1.358818045
91.05422664 6.271554992
103.0542266 4.675567609
115.0542266 1.343763213
129.0334912 1.428004373
131.0491413 15.77703117
137.0233204 1.268532657
139.0389705 3.734278984
141.0546206 1.944013957
165.0182351 2.198613759
167.0338851 9.979024397
169.0495352 1.932005283
193.0495352 2.602107659
239.0702706 1.970551703
241.0859207 1.845952511
243.1015708 2.188458025
253.0859207 5.041834046
271.0964854 14.05210054

Name: +ve in-silico MS/MS by CFM-ID for HHKHXCOFQIAPMB-BQYQJAHWSA-N
ID: HHKHXCOFQIAPMB-BQYQJAHWSA-N
Comment: Energy2
Num peaks: 31
49.00727645 1.810381028
51.02292652 1.175668477
53.00219107 2.328704752
55.01784114 1.237200643
63.02292652 1.122514808
67.01784114 2.682088874
68.99710569 1.121202184
69.0334912 1.384781404
75.02292652 1.544118938
91.05422664 5.375259625
95.01275576 1.730568703
97.02840582 2.402581347
101.0385766 7.019009695
103.0542266 13.77996776
105.0698767 1.73822281
111.0440559 1.825119285
113.0233204 1.006405363
115.0542266 1.076866456
123.0076704 1.486673858
123.0440559 1.714266291
125.0233204 2.760869409
129.0334912 2.235466687
131.0491413 4.233916857
137.0233204 1.821666287
139.0389705 4.2355815
149.0233204 1.149179249
151.0389705 1.287679038
153.0334912 1.076204532
165.0182351 1.394155804
167.0338851 1.204450603
197.0597059 0.9941226002

Name: +ve in-silico MS/MS by CFM-ID for FUQGIYDZGLORRC-XBXARRHUSA-N
ID: FUQGIYDZGLORRC-XBXARRHUSA-N
Comment: Energy0
Num peaks: 10
109.0284058 5.427364714
121.0647913 3.89188209
133.0647913 2.360164631
137.0233204 2.937979759
149.0233204 2.035476533
151.0389705 2.093421429
161.0597059 4.736373702
239.0702706 2.683921937
253.0859207 9.855337638
271.0964854 45.00137892

Name: +ve in-silico MS/MS by CFM-ID for FUQGIYDZGLORRC-XBXARRHUSA-N
ID: FUQGIYDZGLORRC-XBXARRHUSA-N
Comment: Energy1
Num peaks: 25
53.00219107 1.572173896
107.0491413 2.46583871
109.0284058 3.264856287
111.0440559 1.543747978
121.0284058 0.9978072443
121.0647913 5.35198108
131.0127558 1.046715514
131.0491413 1.053873159
133.0647913 3.684306528
135.0076704 2.063458932
137.0233204 9.924361699
139.0389705 1.769169076
145.0647913 0.9702043546
149.0233204 3.642863488
151.0389705 1.351242244
159.0440559 1.100047146
161.0233204 0.9260787306
161.0597059 11.55907799
163.0389705 2.31833381
213.0546206 1.031178176
239.0702706 2.268619185
241.0859207 1.968884445
243.1015708 2.124782031
253.0859207 4.899492939
271.0964854 11.41859092

Name: +ve in-silico MS/MS by CFM-ID for FUQGIYDZGLORRC-XBXARRHUSA-N
ID: FUQGIYDZGLORRC-XBXARRHUSA-N
Comment: Energy2
Num peaks: 31
53.00219107 2.871946114
55.01784114 1.749445672
63.02292652 1.086874193
65.03857658 1.181368494
67.01784114 1.39121306
77.00219107 1.234098006
77.03857658 2.386339086
79.01784114 2.369064187
81.0334912 4.441643771
87.02292652 1.403507753
89.03857658 1.625295807
91.05422664 1.431247219
101.0385766 2.346384196
103.0542266 1.851241214
105.0334912 1.602638
107.0127558 2.123846418
107.0491413 2.262980797
109.0284058 6.202477174
117.0334912 1.755123984
121.0284058 1.618783087
121.0647913 2.142909721
129.0334912 1.205567671
131.0127558 2.134880945
131.0491413 4.139693522
133.0647913 5.184957097
135.0076704 1.755489
137.0233204 1.68250386
185.0597059 1.05247026
225.0546206 1.242780132
227.0702706 2.069306242
243.1015708 1.311318152

Name: +ve in-silico MS/MS by CFM-ID for QJKMIJNRNRLQSS-WEVVVXLNSA-N
ID: QJKMIJNRNRLQSS-WEVVVXLNSA-N
Comment: Energy0
Num peaks: 6
121.0284058 3.335381818
135.0440559 9.77511201
149.0597059 2.669831946
239.0702706 3.158284936
253.0859207 10.82234336
271.0964854 52.20089734

Name: +ve in-silico MS/MS by CFM-ID for QJKMIJNRNRLQSS-WEVVVXLNSA-N
ID: QJKMIJNRNRLQSS-WEVVVXLNSA-N
Comment: Energy1
Num peaks: 21
95.04914126 2.214000902
105.0334912 1.648301251
121.0284058 11.68868038
123.0440559 4.364992648
125.0597059 2.231521551
129.0334912 1.064471076
135.0440559 13.25435482
145.0284058 1.155100916
147.0440559 4.324255291
149.0597059 3.461520694
159.0440559 1.416478913
161.0597059 1.007895524
177.0546206 3.31065912
225.0546206 0.8506951392
227.0702706 1.903003954
229.0859207 1.447436361
239.0702706 2.525766951
241.0859207 2.034147764
243.1015708 2.230179217
253.0859207 5.457262385
271.0964854 12.87146425

Name: +ve in-silico MS/MS by CFM-ID for QJKMIJNRNRLQSS-WEVVVXLNSA-N
ID: QJKMIJNRNRLQSS-WEVVVXLNSA-N
Comment: Energy2
Num peaks: 31
39.02292652 2.488200825
49.00727645 1.674594297
51.02292652 1.765459456
53.00219107 1.670339082
55.01784114 1.129206732
63.02292652 2.475568232
65.03857658 2.476189636
67.01784114 1.219141688
77.00219107 4.407129819
79.01784114 2.189957402
81.0334912 1.488977777
89.00219107 1.639762629
91.01784114 1.860537874
93.0334912 2.709635097
95.04914126 1.684901023
105.0334912 6.661840001
107.0491413 3.278586098
117.0334912 4.839959335
119.0491413 5.392275178
121.0284058 5.077240084
121.0647913 0.9267286333
123.0440559 1.594851801
129.0334912 1.353205939
131.0491413 2.098264419
133.0284058 1.043742739
135.0440559 5.335454345
145.0284058 1.173038915
147.0440559 1.619003914
149.0597059 2.904741943
227.0702706 1.155416704
229.0859207 1.306090232

Name: +ve in-silico MS/MS by CFM-ID for FITVJPYUOAZKPN-PBMBQWDMSA-N
ID: FITVJPYUOAZKPN-PBMBQWDMSA-N
Comment: Energy0
Num peaks: 7
91.05422664 4.266218623
103.0542266 1.988976068
125.0233204 4.685159067
193.0495352 1.520887547
239.0702706 3.991023034
253.0859207 13.80908433
271.0964854 50.90617998

Name: +ve in-silico MS/MS by CFM-ID for FITVJPYUOAZKPN-PBMBQWDMSA-N
ID: FITVJPYUOAZKPN-PBMBQWDMSA-N
Comment: Energy1
Num peaks: 29
41.00219107 1.854118954
43.01784114 1.677083972
79.05422664 0.885116764
83.01275576 1.132790772
85.02840582 2.161922859
87.04405588 1.054703656
89.05970595 0.8321468537
91.05422664 6.441185262
103.0542266 1.135105772
115.0542266 0.8346374508
125.0233204 1.058085215
137.0233204 1.452688678
145.0647913 2.638200029
157.0647913 2.596200212
159.0804414 1.101418752
167.0338851 8.760354489
169.0495352 1.891594078
183.0440559 1.127340536
185.0597059 2.446167488
187.075356 1.169549854
191.0338851 1.131211619
193.0495352 3.348013633
201.0910061 1.072551363
239.0702706 4.175606685
241.0859207 1.362531926
243.1015708 2.041491406
253.0859207 9.148128887
255.0651853 1.115774256
271.0964854 14.75045748

Name: +ve in-silico MS/MS by CFM-ID for FITVJPYUOAZKPN-PBMBQWDMSA-N
ID: FITVJPYUOAZKPN-PBMBQWDMSA-N
Comment: Energy2
Num peaks: 31
41.00219107 2.044636221
49.00727645 1.156206495
53.00219107 1.253347049
55.01784114 1.657280778
57.0334912 1.14168311
65.03857658 1.32562377
68.99710569 1.645004687
75.02292652 1.606646696
83.01275576 1.239126954
91.05422664 8.218303222
97.02840582 1.027368524
101.0385766 4.250814746
103.0542266 7.936234742
105.0698767 2.130452358
109.0284058 1.851408856
115.0542266 1.843306917
125.0233204 3.509300901
125.0385766 1.74803769
127.0542266 2.827499767
129.0698767 3.30911199
137.0233204 2.780321815
145.0647913 1.775679773
153.0182351 1.204969502
157.0647913 4.297149302
169.0647913 1.402794428
171.0804414 1.492980466
181.0647913 1.280263266
183.0804414 1.470975893
185.0597059 1.130685674
241.0859207 1.369198125
255.0651853 1.212041475

Name: +ve in-silico MS/MS by CFM-ID for NKLQEBAADGTJCF-UHFFFAOYSA-N
ID: NKLQEBAADGTJCF-UHFFFAOYSA-N
Comment: Energy0
Num peaks: 8
111.0440559 1.839619224
123.0440559 1.592406239
137.0233204 6.423809727
137.0597059 2.634558422
151.075356 1.919341674
179.0702706 4.717080231
271.0964854 11.39638264
289.1070501 50.20398955

Name: +ve in-silico MS/MS by CFM-ID for NKLQEBAADGTJCF-UHFFFAOYSA-N
ID: NKLQEBAADGTJCF-UHFFFAOYSA-N
Comment: Energy1
Num peaks: 24
105.0334912 1.069144305
107.0491413 1.313695994
109.0284058 1.03331987
109.0647913 1.113653479
111.0440559 1.561585922
121.0284058 1.958153969
123.0440559 1.848693069
135.0440559 2.219125889
137.0233204 24.00694979
137.0597059 5.752420979
139.0389705 1.740401242
143.0702706 1.17310072
149.0597059 0.9599577344
151.0389705 2.795652212
151.075356 3.964823035
161.0597059 1.812668292
165.0546206 1.752059978
179.0702706 5.888876748
245.0808353 1.10273271
257.0808353 1.504302847
259.0964854 2.179576818
261.1121354 2.352636802
271.0964854 3.428003578
289.1070501 7.511071143

Name: +ve in-silico MS/MS by CFM-ID for NKLQEBAADGTJCF-UHFFFAOYSA-N
ID: NKLQEBAADGTJCF-UHFFFAOYSA-N
Comment: Energy2
Num peaks: 31
41.00219107 1.357945831
43.01784114 1.042606328
49.00727645 0.9950749777
51.02292652 0.9526469719
53.00219107 2.426426144
55.01784114 1.021391422
65.00219107 1.191877054
65.03857658 1.120143932
67.01784114 4.091662821
69.0334912 0.9721410322
75.02292652 1.657138218
81.0334912 1.777521337
92.99710569 4.136356981
95.01275576 1.649084648
103.0178411 1.362736637
105.0334912 1.673645549
107.0127558 1.068116453
107.0491413 2.10997036
109.0284058 3.11198937
111.0440559 1.30744687
121.0284058 4.414972862
123.0440559 4.010139887
133.0284058 1.091528718
135.0440559 3.226318316
137.0233204 10.59845499
137.0597059 3.214370729
147.0440559 1.405296559
149.0597059 1.455312011
151.075356 1.669877392
201.0546206 0.9689517522
259.0964854 1.171113796

Name: +ve in-silico MS/MS by CFM-ID for DLFRZAUWKODFLD-UHFFFAOYSA-N
ID: DLFRZAUWKODFLD-UHFFFAOYSA-N
Comment: Energy0
Num peaks: 9
109.0284058 1.428431818
123.0440559 7.745545243
125.0597059 2.067954115
137.0597059 1.903967296
151.0389705 5.728142452
165.0546206 5.310192487
257.0808353 2.946124026
271.0964854 9.671468403
289.1070501 44.30421847

Name: +ve in-silico MS/MS by CFM-ID for DLFRZAUWKODFLD-UHFFFAOYSA-N
ID: DLFRZAUWKODFLD-UHFFFAOYSA-N
Comment: Energy1
Num peaks: 23
55.01784114 0.8151718987
95.04914126 1.633698943
109.0284058 1.812264917
121.0284058 3.454146247
123.0440559 8.207219572
125.0597059 2.202329727
135.0440559 2.185728552
137.0597059 4.434504128
147.0440559 2.334833119
149.0233204 2.61878636
149.0597059 0.8007739664
151.0389705 21.21920058
153.0546206 1.654682682
157.0859207 1.08295412
165.0546206 7.798632324
167.0702706 0.9282748898
179.0702706 1.749041095
245.0808353 0.703551605
257.0808353 1.750246395
259.0964854 1.882234714
261.1121354 1.902177341
271.0964854 2.800749012
289.1070501 6.585335518

Name: +ve in-silico MS/MS by CFM-ID for DLFRZAUWKODFLD-UHFFFAOYSA-N
ID: DLFRZAUWKODFLD-UHFFFAOYSA-N
Comment: Energy2
Num peaks: 31
39.02292652 1.452540021
51.02292652 1.09454556
53.00219107 2.387584671
55.01784114 1.079758215
57.0334912 0.9553127804
65.03857658 1.602420945
67.01784114 1.851868964
75.02292652 1.5076561
81.0334912 3.302600307
93.0334912 1.12775996
95.04914126 3.065916596
103.0178411 1.587204084
105.0334912 0.9753136604
107.0127558 3.173717168
107.0491413 2.682070861
109.0284058 2.778246258
121.0284058 5.353700435
123.0440559 6.779029083
125.0597059 0.9975589834
135.0440559 2.772475009
137.0233204 1.322257194
137.0597059 3.254380353
139.075356 1.025949959
145.0284058 0.9335964921
147.0440559 1.228765904
149.0233204 1.315203795
149.0597059 1.339873192
151.0389705 7.906033166
161.0233204 1.068499747
165.0546206 0.8868483665
259.0964854 1.078694854

Name: +ve in-silico MS/MS by CFM-ID for YQNPVOBVGNGYHD-UHFFFAOYSA-N
ID: YQNPVOBVGNGYHD-UHFFFAOYSA-N
Comment: Energy0
Num peaks: 7
121.0647913 2.729967613
135.0804414 1.989248164
153.0182351 6.767420815
163.075356 2.146167935
257.0808353 2.981698593
271.0964854 11.20343217
289.1070501 53.43734271

Name: +ve in-silico MS/MS by CFM-ID for YQNPVOBVGNGYHD-UHFFFAOYSA-N
ID: YQNPVOBVGNGYHD-UHFFFAOYSA-N
Comment: Energy1
Num peaks: 15
107.0491413 2.095160485
121.0647913 8.784350172
127.0389705 1.469679089
135.0804414 4.653787005
137.0233204 2.333950892
145.0647913 1.37665993
153.0182351 29.62463526
155.0338851 2.282494111
159.0651853 1.418750708
163.075356 4.583439769
167.0338851 3.499230427
181.0495352 2.312767058
257.0808353 1.569133245
271.0964854 4.173250366
289.1070501 10.2474199

Name: +ve in-silico MS/MS by CFM-ID for YQNPVOBVGNGYHD-UHFFFAOYSA-N
ID: YQNPVOBVGNGYHD-UHFFFAOYSA-N
Comment: Energy2
Num peaks: 31
41.00219107 2.222012918
53.00219107 1.497166385
63.02292652 1.144426113
65.03857658 1.207071591
75.02292652 1.56124027
77.03857658 2.222557357
83.01275576 3.627805734
85.02840582 3.061303287
89.03857658 1.100001225
91.05422664 2.378185691
101.0385766 0.9455301788
103.0542266 1.781585461
105.0334912 1.122705528
105.0698767 1.659909962
107.0491413 2.422243191
108.9920203 1.346093542
111.0076704 1.436592209
121.0647913 2.81492196
125.0233204 3.283233261
127.0389705 3.301193302
129.0546206 0.9614379628
131.0491413 1.198335385
135.0804414 2.474544353
137.0233204 3.467678752
139.0389705 1.313175755
149.0233204 1.866221384
151.0389705 0.8539262239
153.0182351 16.88982356
167.0338851 1.366334173
177.0182351 1.157622253
261.1121354 1.433576696

Name: +ve in-silico MS/MS by CFM-ID for HCKOSOAGJKXJSO-OAHLLOKOSA-N
ID: HCKOSOAGJKXJSO-OAHLLOKOSA-N
Comment: Energy0
Num peaks: 8
107.0491413 2.634608347
111.0440559 2.786060431
121.0647913 7.695210533
137.0233204 7.263514964
151.075356 3.597865978
257.0808353 2.509221409
271.0964854 11.31330901
289.1070501 43.86282247

Name: +ve in-silico MS/MS by CFM-ID for HCKOSOAGJKXJSO-OAHLLOKOSA-N
ID: HCKOSOAGJKXJSO-OAHLLOKOSA-N
Comment: Energy1
Num peaks: 20
56.99710569 0.9255333702
91.05422664 1.093775479
107.0491413 4.624248054
109.0647913 1.319341989
111.0440559 2.408716531
121.0284058 1.386324395
121.0647913 16.23848868
123.0804414 2.567495443
133.0647913 1.060160635
137.0233204 15.9301956
139.0389705 2.71438441
151.075356 4.90275254
161.0597059 2.069987523
167.0338851 3.834797449
179.0702706 6.684525363
181.0495352 1.124264487
257.0808353 1.088146942
261.1121354 1.03070501
271.0964854 3.640004205
289.1070501 5.886614025

Name: +ve in-silico MS/MS by CFM-ID for HCKOSOAGJKXJSO-OAHLLOKOSA-N
ID: HCKOSOAGJKXJSO-OAHLLOKOSA-N
Comment: Energy2
Num peaks: 31
39.02292652 1.167542108
49.00727645 0.8536734141
63.02292652 1.873567601
65.03857658 2.524797396
67.01784114 3.593632332
69.0334912 1.392870396
75.02292652 2.269906291
77.03857658 4.771192324
79.05422664 1.856272837
81.0334912 2.418468879
91.05422664 4.460636067
92.99710569 3.448098053
93.0334912 0.9155453875
93.06987671 1.101821942
95.01275576 1.647880091
95.04914126 1.051547219
105.0334912 2.634998943
107.0127558 1.100384206
107.0491413 5.321009768
109.0284058 2.815379276
109.0647913 1.094397653
111.0440559 2.745557472
117.0334912 0.9241619769
119.0491413 1.494090314
121.0284058 1.983030973
121.0647913 8.686458281
123.0804414 1.044570144
133.0647913 1.396624556
137.0233204 7.427795557
147.0440559 0.9260652386
151.075356 1.671601956

Name: +ve in-silico MS/MS by CFM-ID for FDKXRBOKHKHJHH-UHFFFAOYSA-N
ID: FDKXRBOKHKHJHH-UHFFFAOYSA-N
Comment: Energy0
Num peaks: 8
107.0491413 7.481201097
123.0440559 9.487798539
125.0597059 2.509344294
137.0597059 3.458184765
151.0389705 6.418505076
257.0808353 2.664757077
271.0964854 9.919250084
289.1070501 38.66000833

Name: +ve in-silico MS/MS by CFM-ID for FDKXRBOKHKHJHH-UHFFFAOYSA-N
ID: FDKXRBOKHKHJHH-UHFFFAOYSA-N
Comment: Energy1
Num peaks: 23
95.04914126 1.539657436
105.0334912 1.54753848
107.0491413 15.75364992
109.0647913 2.432388047
119.0491413 1.144341271
121.0284058 1.11180115
123.0440559 4.633305477
125.0597059 2.058716337
135.0440559 1.269091522
137.0597059 4.994002619
147.0440559 3.365162856
149.0233204 1.00786239
151.0389705 13.53037232
153.0546206 2.343098981
163.0389705 1.254370065
165.0546206 5.976817836
181.0495352 3.336869356
245.0808353 1.001253732
257.0808353 1.392269123
259.0964854 1.277452259
261.1121354 1.284467799
271.0964854 3.127265249
289.1070501 5.24805781

Name: +ve in-silico MS/MS by CFM-ID for FDKXRBOKHKHJHH-UHFFFAOYSA-N
ID: FDKXRBOKHKHJHH-UHFFFAOYSA-N
Comment: Energy2
Num peaks: 30
39.02292652 1.689969033
65.00219107 1.069572882
65.03857658 2.195656914
67.01784114 2.795590778
69.0334912 0.8743513007
75.02292652 2.173273893
77.03857658 4.213762456
79.01784114 0.9661368859
79.05422664 6.378656049
81.0334912 2.560691482
91.05422664 1.073991567
95.04914126 5.103087519
105.0334912 4.216007337
107.0127558 2.571098803
107.0491413 12.23423659
109.0284058 1.269297417
109.0647913 2.171331307
117.0334912 0.853593045
119.0491413 1.608840168
121.0284058 3.792402418
121.0647913 0.8346822165
123.0440559 6.345437782
125.0597059 1.246752333
133.0284058 1.333819406
135.0440559 1.652623336
137.0597059 2.153932835
149.0233204 0.9010294118
151.0389705 4.012067649
243.0651853 0.8239940867
259.0964854 0.9611896064

Name: +ve in-silico MS/MS by CFM-ID for AQMBVNGTZRFEPF-UHFFFAOYSA-N
ID: AQMBVNGTZRFEPF-UHFFFAOYSA-N
Comment: Energy0
Num peaks: 7
121.0284058 6.724100197
149.0597059 2.240567258
153.0546206 2.621233899
167.0702706 1.885075323
257.0808353 3.051572418
271.0964854 12.13343921
289.1070501 51.89948355

Name: +ve in-silico MS/MS by CFM-ID for AQMBVNGTZRFEPF-UHFFFAOYSA-N
ID: AQMBVNGTZRFEPF-UHFFFAOYSA-N
Comment: Energy1
Num peaks: 23
79.01784114 0.9148703543
93.0334912 1.379649279
95.04914126 1.768941451
105.0334912 1.701137668
117.0334912 0.7675705705
121.0284058 25.10202646
123.0440559 2.455700903
127.075356 1.263175472
131.0491413 1.254914583
135.0440559 3.812218042
137.0597059 0.950723162
149.0597059 5.24710005
151.0389705 2.257166303
153.0546206 7.202871334
167.0702706 3.581028334
195.0651853 2.327380324
245.0808353 1.144365377
247.0964854 1.015877373
257.0808353 1.50917916
259.0964854 1.239599354
261.1121354 1.061718399
271.0964854 3.95982488
289.1070501 8.473956542

Name: +ve in-silico MS/MS by CFM-ID for AQMBVNGTZRFEPF-UHFFFAOYSA-N
ID: AQMBVNGTZRFEPF-UHFFFAOYSA-N
Comment: Energy2
Num peaks: 31
41.03857658 1.247476122
53.00219107 3.324778411
55.01784114 1.271131793
63.02292652 1.843886131
65.03857658 1.151035319
67.01784114 0.9631760902
77.00219107 4.909204386
79.01784114 3.155342126
89.00219107 1.640691666
91.01784114 2.254339233
93.0334912 5.372466155
95.04914126 1.119896294
105.0334912 2.293824265
107.0491413 1.940585348
117.0334912 1.633621382
119.0491413 1.197603313
121.0284058 13.74548994
121.0647913 1.415821232
123.0440559 2.556399847
129.0334912 1.542326764
131.0491413 0.9635938908
133.0647913 1.278503092
135.0440559 3.688087528
137.0233204 1.029472531
137.0597059 1.415582728
139.0389705 2.023908976
145.0284058 1.41052517
149.0597059 1.111593416
151.0389705 1.447487554
153.0546206 2.214058069
247.0964854 0.9623527978

Name: +ve in-silico MS/MS by CFM-ID for OJOSVTQXBSSCMQ-UHFFFAOYSA-N
ID: OJOSVTQXBSSCMQ-UHFFFAOYSA-N
Comment: Energy0
Num peaks: 9
107.0491413 2.662082692
117.0334912 4.485035315
119.0491413 2.366842454
121.0647913 2.818980931
123.0440559 3.914686204
151.0389705 7.605459289
239.0702706 2.994411103
253.0859207 8.275570037
271.0964854 45.24617114

Name: +ve in-silico MS/MS by CFM-ID for OJOSVTQXBSSCMQ-UHFFFAOYSA-N
ID: OJOSVTQXBSSCMQ-UHFFFAOYSA-N
Comment: Energy1
Num peaks: 17
105.0334912 9.218325867
107.0491413 11.9447125
119.0491413 1.780453896
121.0284058 1.596106171
121.0647913 2.659252304
123.0440559 4.342439571
135.0440559 7.887907137
147.0440559 1.854356916
149.0233204 3.368780063
149.0597059 2.333552569
151.0389705 9.860946247
165.0546206 1.792622116
227.0702706 1.585967165
239.0702706 2.551945439
243.1015708 2.551095601
253.0859207 4.53281448
271.0964854 10.68453053

Name: +ve in-silico MS/MS by CFM-ID for OJOSVTQXBSSCMQ-UHFFFAOYSA-N
ID: OJOSVTQXBSSCMQ-UHFFFAOYSA-N
Comment: Energy2
Num peaks: 31
39.02292652 1.751409152
41.00219107 1.095991213
43.01784114 1.181306346
49.00727645 3.59793437
51.02292652 1.133688259
63.02292652 2.483644372
65.03857658 2.147840418
67.01784114 1.763792963
75.02292652 4.417511374
79.01784114 1.552429851
79.05422664 1.205087406
81.0334912 2.611897242
89.03857658 2.246716363
91.05422664 1.055631454
93.0334912 0.9875691415
93.06987671 1.067755453
95.04914126 1.949177238
105.0334912 4.065546075
107.0127558 1.313029419
107.0491413 5.12246886
117.0334912 11.96384241
119.0491413 3.074838469
121.0284058 4.004118991
123.0440559 4.739091632
131.0491413 1.005907975
135.0440559 3.618793807
145.0284058 1.135034047
147.0440559 1.615179078
149.0233204 1.636535211
151.0389705 1.893195593
241.0859207 0.950010607

Name: +ve in-silico MS/MS by CFM-ID for NHMVADLYFAEQHW-UHFFFAOYSA-N
ID: NHMVADLYFAEQHW-UHFFFAOYSA-N
Comment: Energy0
Num peaks: 7
131.0491413 4.716629008
133.0647913 2.477595665
135.0804414 3.055651458
137.0233204 8.513553234
239.0702706 2.95095672
253.0859207 9.090339574
271.0964854 50.81749535

Name: +ve in-silico MS/MS by CFM-ID for NHMVADLYFAEQHW-UHFFFAOYSA-N
ID: NHMVADLYFAEQHW-UHFFFAOYSA-N
Comment: Energy1
Num peaks: 17
107.0491413 1.554428692
109.0647913 1.904867383
121.0284058 10.39413017
133.0647913 2.21659797
135.0440559 3.378330714
135.0804414 3.599985534
137.0233204 13.84997318
151.0389705 1.44611691
159.0440559 1.51257758
161.0597059 2.82252082
163.0389705 1.91882214
229.0859207 1.739114792
239.0702706 3.116699146
241.0859207 1.900323418
243.1015708 4.607205288
253.0859207 7.10655745
271.0964854 17.65970706

Name: +ve in-silico MS/MS by CFM-ID for NHMVADLYFAEQHW-UHFFFAOYSA-N
ID: NHMVADLYFAEQHW-UHFFFAOYSA-N
Comment: Energy2
Num peaks: 29
49.00727645 2.660246824
51.02292652 1.311241488
63.02292652 3.23618122
65.03857658 3.202121162
67.01784114 2.082936977
75.02292652 4.714118087
77.03857658 1.530799572
79.05422664 1.246363528
93.0334912 1.288726521
95.01275576 1.092936519
95.04914126 1.567425527
101.0385766 2.314931278
103.0542266 8.713864523
105.0334912 2.287462749
105.0698767 1.429526724
107.0491413 5.280403897
109.0284058 2.407292664
117.0334912 1.425600083
119.0491413 2.754789061
121.0284058 4.585022064
123.0440559 2.481135461
131.0491413 8.530801443
133.0284058 1.776136585
133.0647913 2.004413651
135.0440559 2.42054148
135.0804414 0.9467888831
137.0233204 5.237878084
151.0389705 0.9124306256
229.0859207 1.076418114

Name: +ve in-silico MS/MS by CFM-ID for QSRIZZQWNHKERT-UHFFFAOYSA-N
ID: QSRIZZQWNHKERT-UHFFFAOYSA-N
Comment: Energy0
Num peaks: 7
101.0385766 4.772700085
103.0542266 2.50578731
105.0698767 3.095914378
139.0389705 3.264228341
167.0338851 7.489659488
253.0859207 10.00421128
271.0964854 49.91639673

Name: +ve in-silico MS/MS by CFM-ID for QSRIZZQWNHKERT-UHFFFAOYSA-N
ID: QSRIZZQWNHKERT-UHFFFAOYSA-N
Comment: Energy1
Num peaks: 18
79.05422664 1.664642856
91.05422664 8.828028865
103.0542266 1.887052472
105.0334912 1.570262028
105.0698767 3.348030539
107.0491413 3.507630194
121.0284058 2.173092189
123.0440559 1.472403267
131.0491413 1.789876908
139.0389705 1.667081315
149.0233204 8.663479176
151.0389705 7.930789573
165.0182351 3.162287716
165.0546206 1.359914339
167.0338851 8.966220282
243.1015708 3.440132188
253.0859207 6.060105507
271.0964854 12.67310937

Name: +ve in-silico MS/MS by CFM-ID for QSRIZZQWNHKERT-UHFFFAOYSA-N
ID: QSRIZZQWNHKERT-UHFFFAOYSA-N
Comment: Energy2
Num peaks: 31
41.00219107 1.366520961
49.00727645 4.061819762
51.02292652 1.770033735
53.03857658 1.487579559
63.02292652 1.5653421
75.02292652 1.954403411
79.05422664 2.743347384
91.05422664 3.171624458
95.01275576 2.338557035
95.04914126 1.286769876
97.02840582 1.770165451
101.0385766 14.86465828
103.0542266 4.061530212
105.0334912 3.447691932
105.0698767 2.918980224
107.0491413 2.126899392
107.0855268 0.9195616855
108.9920203 0.9301498771
121.0284058 4.051299484
123.0440559 1.741006391
129.0334912 1.531193306
137.0233204 1.839807154
139.0389705 2.141362505
145.0284058 1.513097424
147.0440559 1.319584927
149.0233204 4.970897234
149.0597059 1.07774141
151.0389705 3.782108879
163.002585 1.243382598
167.0338851 1.008665136
243.1015708 0.9241350827

Name: +ve in-silico MS/MS by CFM-ID for QQQCWVDPMPFUGF-UHFFFAOYSA-N
ID: QQQCWVDPMPFUGF-UHFFFAOYSA-N
Comment: Energy0
Num peaks: 7
101.0385766 4.822328848
105.0698767 3.088798325
139.0389705 3.289333
167.0338851 7.765703302
239.0702706 3.008951601
253.0859207 8.935891993
271.0964854 49.68186216

Name: +ve in-silico MS/MS by CFM-ID for QQQCWVDPMPFUGF-UHFFFAOYSA-N
ID: QQQCWVDPMPFUGF-UHFFFAOYSA-N
Comment: Energy1
Num peaks: 16
79.05422664 1.764905835
91.05422664 8.974894461
103.0542266 1.973089016
105.0334912 1.640842679
105.0698767 3.377748688
107.0491413 3.578622007
131.0491413 1.822727262
139.0389705 1.803613717
149.0233204 8.186259275
151.0389705 8.818937223
165.0182351 3.740135651
167.0338851 10.10714409
239.0702706 2.633122114
243.1015708 3.068175442
253.0859207 5.67530694
271.0964854 12.97867504

Name: +ve in-silico MS/MS by CFM-ID for QQQCWVDPMPFUGF-UHFFFAOYSA-N
ID: QQQCWVDPMPFUGF-UHFFFAOYSA-N
Comment: Energy2
Num peaks: 30
41.00219107 1.532771063
49.00727645 4.024036236
51.02292652 1.865443388
55.01784114 2.659283049
63.02292652 1.649877261
67.01784114 1.802553128
69.0334912 1.037614928
75.02292652 2.059497868
79.05422664 3.000107133
83.01275576 1.177433229
91.05422664 3.274446198
97.02840582 3.051392406
99.04405588 0.8642513231
101.0385766 18.01208143
103.0542266 4.499571111
105.0334912 3.055883495
105.0698767 3.216567542
107.0491413 2.153898059
107.0855268 0.9219881681
123.0076704 1.114566747
123.0440559 1.524367669
129.0334912 1.651316752
131.0491413 0.9177315801
137.0233204 1.382580113
139.0389705 3.254747794
147.0440559 1.000731082
149.0233204 3.961824621
149.0597059 0.9487324228
151.0389705 3.873370006
167.0338851 1.214898339

Name: +ve in-silico MS/MS by CFM-ID for ORJDDOBAOGKRJV-UHFFFAOYSA-N
ID: ORJDDOBAOGKRJV-UHFFFAOYSA-N
Comment: Energy0
Num peaks: 7
101.0385766 4.824067597
105.0698767 3.089848016
139.0389705 3.295735337
167.0338851 7.830015803
239.0702706 3.020848257
253.0859207 8.944549949
271.0964854 49.676461

Name: +ve in-silico MS/MS by CFM-ID for ORJDDOBAOGKRJV-UHFFFAOYSA-N
ID: ORJDDOBAOGKRJV-UHFFFAOYSA-N
Comment: Energy1
Num peaks: 18
79.05422664 1.645008738
91.05422664 8.745657807
103.0542266 1.924244176
105.0334912 1.601432706
105.0698767 3.301455136
107.0491413 3.516148603
123.0440559 1.350758554
131.0491413 1.776329949
139.0389705 1.60096254
149.0233204 7.841153261
151.0389705 8.812071035
165.0182351 3.641939664
165.0546206 1.479544847
167.0338851 10.11372704
239.0702706 2.584562342
243.1015708 3.076645236
253.0859207 5.470877713
271.0964854 12.44692912

Name: +ve in-silico MS/MS by CFM-ID for ORJDDOBAOGKRJV-UHFFFAOYSA-N
ID: ORJDDOBAOGKRJV-UHFFFAOYSA-N
Comment: Energy2
Num peaks: 30
41.00219107 1.737253266
43.01784114 0.9931979897
49.00727645 3.946785265
51.02292652 1.829626193
57.0334912 1.012443643
63.02292652 1.6181405
75.02292652 2.020047978
79.05422664 2.740282031
81.0334912 1.390686724
83.01275576 1.394380684
91.05422664 3.292489601
95.04914126 0.9104184226
97.02840582 2.483092409
101.0385766 18.69058835
103.0542266 4.426752249
105.0334912 2.998490154
105.0698767 3.445301068
107.0491413 2.375624138
107.0855268 0.9517092465
123.0440559 1.84724831
129.0334912 1.624088462
131.0491413 0.905590982
137.0233204 1.884316437
139.0389705 3.886776873
147.0440559 1.088570513
149.0233204 3.542398747
149.0597059 1.022629003
151.0389705 3.721847371
165.0182351 1.249103033
167.0338851 1.547368631

Name: +ve in-silico MS/MS by CFM-ID for JOGOACSSLJEREC-UHFFFAOYSA-N
ID: JOGOACSSLJEREC-UHFFFAOYSA-N
Comment: Energy0
Num peaks: 6
227.0615175 0.5108027975
229.0771676 0.3240509978
243.104051 0.1423652438
251.0927374 3.765267344
254.0724165 9.785196758
271.0989656 83.55124544

Name: +ve in-silico MS/MS by CFM-ID for JOGOACSSLJEREC-UHFFFAOYSA-N
ID: JOGOACSSLJEREC-UHFFFAOYSA-N
Comment: Energy1
Num peaks: 6
213.0458675 1.043263762
227.0615175 2.300263622
229.0771676 2.877070547
251.0927374 2.064485335
254.0724165 37.77166884
271.0989656 45.37825805

Name: +ve in-silico MS/MS by CFM-ID for JOGOACSSLJEREC-UHFFFAOYSA-N
ID: JOGOACSSLJEREC-UHFFFAOYSA-N
Comment: Energy2
Num peaks: 31
39.02292652 0.9304620338
49.00727645 4.487761273
51.02292652 6.530790684
57.0135047 3.738300569
67.02907452 1.282466649
69.0135047 4.226059664
71.02915477 1.294358189
78.03382555 1.416859982
93.04472458 1.834506262
95.02915477 1.422323364
95.06037464 1.877359279
123.0240694 2.584345629
171.0665226 1.974338776
173.0821727 1.612227221
209.0821727 1.071730942
213.0458675 1.12209777
215.0727509 1.839414982
217.088401 1.026864644
223.0978228 1.121690537
224.0618519 1.310653576
226.0775019 1.207313533
227.0615175 2.964021546
234.0661883 5.874389538
237.0770873 0.9131090579
239.0727509 1.648801058
241.088401 1.110964557
243.104051 1.418109436
251.0927374 6.634009008
254.0724165 5.855165763
255.0676655 0.8775783866
271.0989656 2.849945256

Name: +ve in-silico MS/MS by CFM-ID for FIMVTNBZKNVWDN-QMMMGPOBSA-N
ID: FIMVTNBZKNVWDN-QMMMGPOBSA-N
Comment: Energy0
Num peaks: 21
57.0334912 1.970528088
57.06987671 2.374055057
59.04914126 2.389551541
71.08552677 0.9444795581
81.06987671 1.282443816
96.96852159 2.392994469
97.06479133 1.577243929
98.98417166 2.955467285
99.08044139 10.25734319
110.9841717 2.095988895
117.0910061 2.844209702
152.9947363 1.199585732
155.0103864 10.81262578
157.1223062 0.894841367
159.1015708 1.152803286
171.1015708 1.600359894
173.0209511 0.946860457
173.1172208 6.619601231
175.1328709 1.165233814
253.0835513 6.44860678
271.094116 18.2556557

Name: +ve in-silico MS/MS by CFM-ID for FIMVTNBZKNVWDN-QMMMGPOBSA-N
ID: FIMVTNBZKNVWDN-QMMMGPOBSA-N
Comment: Energy1
Num peaks: 23
43.05422664 1.071389058
55.05422664 1.1379653
57.0334912 3.060573532
57.06987671 5.204010734
59.04914126 6.185311876
71.08552677 4.514134395
75.04405588 1.242074896
80.97360697 1.499635242
81.06987671 2.463334899
96.96852159 5.305681341
97.06479133 1.105879879
98.98417166 5.856283436
99.08044139 10.80342683
136.9998217 2.902299964
139.0154718 1.245145797
155.0103864 10.49432928
155.1066561 1.951370529
157.1223062 1.843628955
171.1015708 1.209106647
173.0209511 1.127054818
173.1172208 4.879887438
253.0835513 3.04601913
271.094116 2.106581915

Name: +ve in-silico MS/MS by CFM-ID for FIMVTNBZKNVWDN-QMMMGPOBSA-N
ID: FIMVTNBZKNVWDN-QMMMGPOBSA-N
Comment: Energy2
Num peaks: 30
15.02292652 1.097222556
39.02292652 1.493859486
41.03857658 2.141726422
43.05422664 3.178242555
45.0334912 2.910712673
53.03857658 4.60439698
55.05422664 5.075492178
57.0334912 4.59899882
57.06987671 6.62040588
59.04914126 7.980984065
59.08552677 2.453624162
61.06479133 1.604739702
69.06987671 1.211955756
71.08552677 5.355140531
73.02840582 1.013482879
75.04405588 3.271799819
80.97360697 1.092990249
92.97360697 1.163011357
94.98925704 1.090316874
96.96852159 4.295177099
97.06479133 0.8488879957
98.98417166 2.115437827
99.08044139 5.360704152
110.9841717 1.845503571
117.0910061 1.700697075
139.0154718 0.7751188863
155.0103864 0.8516946568
155.1066561 1.255785484
157.1223062 1.920568735
173.1172208 1.184782385

Name: +ve in-silico MS/MS by CFM-ID for BKRIRZXWWALTPU-UHFFFAOYSA-N
ID: BKRIRZXWWALTPU-UHFFFAOYSA-N
Comment: Energy0
Num peaks: 6
135.0440559 2.727625124
137.0597059 1.164386369
211.075356 5.638445609
239.0702706 20.06516317
241.0859207 2.195710613
271.0964854 63.13344897

Name: +ve in-silico MS/MS by CFM-ID for BKRIRZXWWALTPU-UHFFFAOYSA-N
ID: BKRIRZXWWALTPU-UHFFFAOYSA-N
Comment: Energy1
Num peaks: 6
135.0440559 6.306860623
181.0647913 2.9818064
209.0597059 2.669183917
211.075356 16.12230123
239.0702706 21.1367028
271.0964854 36.12136552

Name: +ve in-silico MS/MS by CFM-ID for BKRIRZXWWALTPU-UHFFFAOYSA-N
ID: BKRIRZXWWALTPU-UHFFFAOYSA-N
Comment: Energy2
Num peaks: 14
63.02292652 1.374424225
105.0334912 2.031689515
127.0542266 6.359565631
135.0440559 2.422845546
139.0542266 10.52132601
155.0491413 2.555146691
155.0855268 3.427181829
167.0491413 2.614264627
181.0647913 21.8683994
183.0804414 5.972103615
185.0597059 2.166587442
209.0597059 4.540236506
211.075356 11.9934876
239.0702706 3.420474093

Name: +ve in-silico MS/MS by CFM-ID for AQYMPYYJWAIFLS-KGLIPLIRSA-N
ID: AQYMPYYJWAIFLS-KGLIPLIRSA-N
Comment: Energy0
Num peaks: 7
69.0334912 5.100648081
71.04914126 13.87332354
135.0440559 4.661625283
137.0597059 5.006595872
151.0389705 11.08403396
231.1015708 6.917216912
249.1121354 37.89946965

Name: +ve in-silico MS/MS by CFM-ID for AQYMPYYJWAIFLS-KGLIPLIRSA-N
ID: AQYMPYYJWAIFLS-KGLIPLIRSA-N
Comment: Energy1
Num peaks: 19
39.02292652 1.839703136
41.03857658 4.71089956
43.01784114 1.404689726
43.05422664 5.852802395
69.0334912 6.590070605
71.04914126 11.13851202
119.0491413 1.214966493
135.0440559 5.424834473
137.0597059 2.713354853
149.0233204 1.251629669
151.0389705 2.558068283
193.0495352 4.997736728
205.0859207 4.441920996
207.1015708 1.97342002
209.0808353 1.364056735
217.0859207 1.617685215
231.1015708 4.791338887
233.0808353 2.401724099
249.1121354 13.85017373

Name: +ve in-silico MS/MS by CFM-ID for AQYMPYYJWAIFLS-KGLIPLIRSA-N
ID: AQYMPYYJWAIFLS-KGLIPLIRSA-N
Comment: Energy2
Num peaks: 21
39.02292652 5.586959106
41.00219107 1.284962669
41.03857658 5.455697177
43.01784114 1.44424375
55.01784114 1.826966944
55.05422664 4.504524449
57.06987671 3.073496286
69.0334912 5.380326669
71.04914126 6.667239366
105.0334912 1.253396888
107.0491413 3.113730995
117.0334912 4.436744919
119.0491413 9.765888246
121.0284058 2.702241982
123.0440559 4.461741816
131.0127558 1.722703941
133.0284058 2.898863977
135.0076704 2.014220111
135.0440559 6.763926146
137.0597059 3.199037326
151.0389705 2.467908767

Name: +ve in-silico MS/MS by CFM-ID for DEFIJGJJJKEYGS-CQSZACIVSA-N
ID: DEFIJGJJJKEYGS-CQSZACIVSA-N
Comment: Energy0
Num peaks: 6
137.0597059 2.945523605
151.075356 3.14338571
227.1066561 3.371300289
239.0702706 3.523830312
253.0859207 4.294133568
271.0964854 63.48879218

Name: +ve in-silico MS/MS by CFM-ID for DEFIJGJJJKEYGS-CQSZACIVSA-N
ID: DEFIJGJJJKEYGS-CQSZACIVSA-N
Comment: Energy1
Num peaks: 15
107.0491413 4.655046529
109.0647913 2.336078223
121.0284058 4.255007773
133.0284058 3.506278826
133.0647913 3.305706573
135.0440559 7.76899442
137.0597059 7.43429635
151.0389705 6.781773075
163.0389705 2.06979063
225.0910061 1.686817017
227.1066561 3.225360427
239.0702706 3.086302168
243.1015708 8.646940835
253.0859207 5.417734822
271.0964854 16.80699229

Name: +ve in-silico MS/MS by CFM-ID for DEFIJGJJJKEYGS-CQSZACIVSA-N
ID: DEFIJGJJJKEYGS-CQSZACIVSA-N
Comment: Energy2
Num peaks: 31
39.02292652 1.021730862
49.00727645 1.538881382
51.02292652 1.082157786
63.02292652 5.508213792
65.03857658 2.584158295
75.02292652 1.152509377
79.05422664 2.039724745
93.0334912 1.572496969
101.0385766 1.072930899
103.0542266 2.55566446
105.0334912 2.99013203
107.0491413 11.33646703
109.0647913 1.479860716
117.0334912 1.835561778
119.0491413 2.678774066
131.0491413 3.907965251
133.0284058 3.063154303
133.0647913 2.430322964
135.0440559 2.835913821
149.0597059 1.097410613
167.0491413 1.31312083
171.0804414 1.134980701
181.0647913 1.538635906
195.0804414 5.385255809
197.0960915 1.761651005
209.0960915 1.363373202
211.075356 1.429456011
215.1066561 1.001402191
223.075356 1.216402476
225.0910061 1.011707722
255.0651853 1.487163341

Name: +ve in-silico MS/MS by CFM-ID for WNWLKKXCLKNLHG-UHFFFAOYSA-N
ID: WNWLKKXCLKNLHG-UHFFFAOYSA-N
Comment: Energy0
Num peaks: 6
135.0440559 6.915665526
153.0546206 4.730773102
181.0495352 4.159676056
257.0808353 8.424423479
271.0964854 9.137836965
289.1070501 48.2491582

Name: +ve in-silico MS/MS by CFM-ID for WNWLKKXCLKNLHG-UHFFFAOYSA-N
ID: WNWLKKXCLKNLHG-UHFFFAOYSA-N
Comment: Energy1
Num peaks: 13
107.0491413 5.945748802
135.0440559 15.77109352
151.0389705 1.987058509
153.0546206 2.895761889
165.0546206 1.521813224
179.0338851 1.338741969
181.0495352 17.25033232
231.0651853 1.259309827
235.0964854 1.748945149
257.0808353 7.64618732
271.0964854 5.645167113
273.0757499 2.573815435
289.1070501 15.29960117

Name: +ve in-silico MS/MS by CFM-ID for WNWLKKXCLKNLHG-UHFFFAOYSA-N
ID: WNWLKKXCLKNLHG-UHFFFAOYSA-N
Comment: Energy2
Num peaks: 31
51.02292652 2.104861205
55.01784114 1.494461539
57.0334912 1.25187357
63.02292652 3.160712298
79.01784114 3.696854239
79.05422664 0.9366643639
81.0334912 2.904640534
97.02840582 3.55116221
99.04405588 0.9670676377
105.0334912 2.562523639
107.0491413 9.222534686
111.0440559 3.067437506
113.0597059 1.120134538
121.0284058 1.21941715
123.0076704 0.9141825523
123.0440559 3.343476676
135.0440559 7.347102187
137.0597059 0.9553310438
139.0389705 2.391611199
149.0233204 3.056780188
151.0389705 3.617799117
153.0546206 5.384438639
165.0182351 1.392859339
165.0546206 1.49067976
167.0338851 1.370892345
179.0338851 1.13643615
181.0495352 2.5135775
233.0808353 0.9610161448
241.0859207 1.147549884
243.0651853 1.167333638
273.0757499 1.019801785

Name: +ve in-silico MS/MS by CFM-ID for AGHYJAIHRCTPKR-UHFFFAOYSA-N
ID: AGHYJAIHRCTPKR-UHFFFAOYSA-N
Comment: Energy0
Num peaks: 7
107.0491413 4.597405852
181.0495352 3.974829862
257.0808353 3.051917283
259.0964854 6.236361192
261.1121354 2.87281351
271.0964854 2.256737524
289.1070501 57.0317611

Name: +ve in-silico MS/MS by CFM-ID for AGHYJAIHRCTPKR-UHFFFAOYSA-N
ID: AGHYJAIHRCTPKR-UHFFFAOYSA-N
Comment: Energy1
Num peaks: 22
107.0491413 15.23335643
109.0647913 1.291714413
119.0491413 1.109698445
121.0647913 4.833440338
145.0647913 1.036155863
151.0389705 0.9119988376
153.0546206 1.577674259
167.0338851 2.050345842
169.0495352 1.769529569
179.0338851 2.898654899
181.0495352 12.73678586
193.0495352 1.1750309
195.0651853 3.331279841
243.0651853 1.000345611
245.0808353 2.364736669
247.0964854 1.929961155
257.0808353 2.090022199
259.0964854 3.425914609
261.1121354 3.514900125
271.0964854 1.665427882
273.0757499 1.27843899
289.1070501 13.63821647

Name: +ve in-silico MS/MS by CFM-ID for AGHYJAIHRCTPKR-UHFFFAOYSA-N
ID: AGHYJAIHRCTPKR-UHFFFAOYSA-N
Comment: Energy2
Num peaks: 31
49.00727645 1.535173792
65.03857658 2.012641904
79.05422664 3.860549201
89.03857658 0.9245068968
91.05422664 0.9114484691
93.06987671 1.312351208
107.0491413 11.18499668
117.0334912 2.217405306
119.0491413 1.124301265
121.0647913 1.09245222
123.0440559 1.509177643
131.0491413 1.025135446
133.0647913 1.217058881
135.0440559 7.341170375
135.0804414 1.155863601
137.0597059 1.426472449
147.0440559 2.252648038
149.0597059 1.64577064
151.0389705 3.614095525
159.0440559 0.9281682605
181.0495352 0.9882820506
187.075356 1.917158594
197.0597059 1.14150833
199.075356 2.2532769
211.075356 1.629011236
213.0910061 2.535465197
215.1066561 1.845663833
243.1015708 0.9952552862
245.0808353 1.89446344
257.0808353 1.760087908
259.0964854 1.151776746

Name: +ve in-silico MS/MS by CFM-ID for VHNQJAPBTMZKIC-UHFFFAOYSA-N
ID: VHNQJAPBTMZKIC-UHFFFAOYSA-N
Comment: Energy0
Num peaks: 6
107.0491413 4.728550918
181.0495352 4.308689732
257.0808353 2.702974821
259.0964854 5.994727215
261.1121354 2.571943759
289.1070501 60.33755295

Name: +ve in-silico MS/MS by CFM-ID for VHNQJAPBTMZKIC-UHFFFAOYSA-N
ID: VHNQJAPBTMZKIC-UHFFFAOYSA-N
Comment: Energy1
Num peaks: 23
79.05422664 0.8501787589
107.0491413 15.22067575
109.0647913 1.188408214
119.0491413 1.081317328
121.0647913 4.767015295
145.0647913 1.063639883
151.0389705 1.08659691
153.0546206 2.471398001
167.0338851 1.777166432
169.0495352 1.572350828
179.0338851 2.709907855
181.0495352 11.32707826
193.0495352 1.114031263
195.0651853 2.806352174
243.0651853 1.033880283
245.0808353 2.35082445
247.0964854 1.894863647
257.0808353 1.888861088
259.0964854 4.465963379
261.1121354 3.338489305
271.0964854 1.641603171
273.0757499 1.253596161
289.1070501 13.24916174

Name: +ve in-silico MS/MS by CFM-ID for VHNQJAPBTMZKIC-UHFFFAOYSA-N
ID: VHNQJAPBTMZKIC-UHFFFAOYSA-N
Comment: Energy2
Num peaks: 31
39.02292652 1.28736744
49.00727645 2.380471437
65.03857658 2.734713295
79.05422664 4.555124874
89.03857658 1.11194245
91.05422664 1.809644157
93.06987671 1.402699114
95.01275576 1.253894489
103.0542266 0.955565472
107.0491413 9.2347567
109.0284058 1.604232317
117.0334912 1.952031894
135.0440559 5.366287822
145.0647913 2.49190951
147.0440559 1.050905401
147.0804414 0.9221451718
149.0233204 0.9635090835
149.0597059 0.9931435655
151.0389705 5.651522049
153.0546206 1.051048322
157.0647913 1.123932479
169.0647913 1.135763723
171.0804414 0.9555240952
181.0495352 1.597230028
243.0651853 1.805171398
243.1015708 1.01136852
245.0808353 2.924393432
247.0964854 0.9475767669
257.0808353 1.847230584
259.0964854 2.528819872
273.0757499 1.007918396

Name: +ve in-silico MS/MS by CFM-ID for NHMVADLYFAEQHW-HNNXBMFYSA-N
ID: NHMVADLYFAEQHW-HNNXBMFYSA-N
Comment: Energy0
Num peaks: 7
131.0491413 4.716629008
133.0647913 2.477595665
135.0804414 3.055651458
137.0233204 8.513553234
239.0702706 2.95095672
253.0859207 9.090339574
271.0964854 50.81749535

Name: +ve in-silico MS/MS by CFM-ID for NHMVADLYFAEQHW-HNNXBMFYSA-N
ID: NHMVADLYFAEQHW-HNNXBMFYSA-N
Comment: Energy1
Num peaks: 17
107.0491413 1.554428692
109.0647913 1.904867383
121.0284058 10.41084752
133.0647913 2.21659797
135.0440559 3.378330714
135.0804414 3.599985534
137.0233204 13.84997318
151.0389705 1.44611691
159.0440559 1.51257758
161.0597059 2.82252082
163.0389705 1.91882214
229.0859207 1.739114792
239.0702706 3.116699146
241.0859207 1.900323418
243.1015708 4.607205288
253.0859207 7.10655745
271.0964854 17.65970706

Name: +ve in-silico MS/MS by CFM-ID for NHMVADLYFAEQHW-HNNXBMFYSA-N
ID: NHMVADLYFAEQHW-HNNXBMFYSA-N
Comment: Energy2
Num peaks: 29
49.00727645 2.663164825
51.02292652 1.282420324
63.02292652 3.24241498
65.03857658 3.226142284
67.01784114 2.082072328
75.02292652 4.714118087
77.03857658 1.530799572
79.05422664 1.246363528
93.0334912 1.295283768
95.01275576 1.092936519
95.04914126 1.580678545
101.0385766 2.314931278
103.0542266 8.713864523
105.0334912 2.287462749
105.0698767 1.429526724
107.0491413 5.280403897
109.0284058 2.407292664
117.0334912 1.425600083
119.0491413 2.754789061
121.0284058 4.588639851
123.0440559 2.481135461
131.0491413 8.530801443
133.0284058 1.776136585
133.0647913 2.004413651
135.0440559 2.42054148
135.0804414 0.9467888831
137.0233204 5.237878084
151.0389705 0.9124306256
229.0859207 1.076418114

Name: +ve in-silico MS/MS by CFM-ID for JZRGHDSNRVNBNT-GFCCVEGCSA-N
ID: JZRGHDSNRVNBNT-GFCCVEGCSA-N
Comment: Energy0
Num peaks: 6
69.06987671 1.764593478
87.08044139 4.35511379
203.0338851 9.361467041
229.0859207 1.541646927
271.0964854 15.46564684
289.1070501 50.40438633

Name: +ve in-silico MS/MS by CFM-ID for JZRGHDSNRVNBNT-GFCCVEGCSA-N
ID: JZRGHDSNRVNBNT-GFCCVEGCSA-N
Comment: Energy1
Num peaks: 16
39.02292652 4.741140344
41.03857658 5.890257787
43.05422664 15.18362292
45.06987671 12.61436998
69.06987671 5.525997851
85.06479133 1.11596442
87.08044139 7.552135415
175.0389705 1.352039683
203.0338851 5.519786881
229.0859207 1.251959754
243.1015708 1.856440699
247.0600999 1.355721374
261.1121354 3.838108908
271.0964854 4.866972674
273.0757499 1.739254376
289.1070501 6.293472406

Name: +ve in-silico MS/MS by CFM-ID for JZRGHDSNRVNBNT-GFCCVEGCSA-N
ID: JZRGHDSNRVNBNT-GFCCVEGCSA-N
Comment: Energy2
Num peaks: 23
39.02292652 1.244896095
41.03857658 6.059481062
43.05422664 4.60751766
45.06987671 2.764714885
53.00219107 1.084498749
55.05422664 2.576193967
67.05422664 1.561767191
69.06987671 6.830400839
71.04914126 2.248230839
87.08044139 2.279614102
145.0284058 3.282282843
157.0284058 3.406680237
159.0440559 3.461832938
161.0233204 8.012713303
171.0440559 1.458891696
173.0233204 6.984632374
173.0597059 1.078568495
175.0389705 5.365506491
185.0233204 3.380702494
187.0389705 3.74500563
193.0859207 1.093539042
203.0338851 6.354883001
215.0338851 1.37433277

Name: +ve in-silico MS/MS by CFM-ID for KKCLNMWDNUQXPP-NSHDSACASA-N
ID: KKCLNMWDNUQXPP-NSHDSACASA-N
Comment: Energy0
Num peaks: 8
107.0491413 5.199000424
131.0491413 4.315837803
133.0647913 2.484991054
135.0804414 1.875374304
137.0233204 14.60260549
177.0546206 2.780437652
253.0859207 8.715770966
271.0964854 41.71626884

Name: +ve in-silico MS/MS by CFM-ID for KKCLNMWDNUQXPP-NSHDSACASA-N
ID: KKCLNMWDNUQXPP-NSHDSACASA-N
Comment: Energy1
Num peaks: 21
105.0334912 1.997352047
107.0491413 10.0069547
109.0647913 1.434717588
119.0491413 1.80157679
121.0284058 3.035928666
121.0647913 4.45120775
131.0491413 1.300964392
133.0647913 2.515912421
135.0804414 4.206366128
137.0233204 17.19945008
159.0440559 2.134426768
161.0597059 1.704970009
175.0389705 1.603751615
177.0546206 4.876215008
227.0702706 1.087322752
229.0859207 1.199797172
241.0859207 2.3628782
243.1015708 4.003150791
253.0859207 4.134585554
255.0651853 1.504641201
271.0964854 7.928091771

Name: +ve in-silico MS/MS by CFM-ID for KKCLNMWDNUQXPP-NSHDSACASA-N
ID: KKCLNMWDNUQXPP-NSHDSACASA-N
Comment: Energy2
Num peaks: 31
39.02292652 1.062588751
49.00727645 1.339518209
63.02292652 1.85905878
65.03857658 2.040314802
67.01784114 2.116387851
75.02292652 3.865971821
77.03857658 3.068958482
79.05422664 3.783594969
81.06987671 0.9566072078
89.03857658 2.976079937
91.05422664 1.820055581
93.0334912 1.1400404
95.01275576 1.2107011
95.04914126 1.042739707
99.08044139 1.173384064
103.0542266 1.665768853
105.0334912 3.69105735
105.0698767 1.129437804
107.0491413 3.739092685
109.0284058 2.629178849
117.0334912 1.686512741
119.0491413 1.557205268
121.0284058 5.913524373
123.0440559 2.312113253
129.0334912 1.975172807
131.0491413 5.030597805
133.0647913 1.538927409
137.0233204 6.075426946
145.0284058 1.064032273
159.0440559 1.464722137
243.1015708 1.646943231

Name: +ve in-silico MS/MS by CFM-ID for GEBOZHKBHBHNNZ-RTHLEPHNSA-N
ID: GEBOZHKBHBHNNZ-RTHLEPHNSA-N
Comment: Energy0
Num peaks: 6
185.0960915 5.767617675
189.0910061 3.449194638
203.1066561 7.029988303
213.0910061 16.97658229
231.1015708 33.45817096
249.1121354 20.55668365

Name: +ve in-silico MS/MS by CFM-ID for GEBOZHKBHBHNNZ-RTHLEPHNSA-N
ID: GEBOZHKBHBHNNZ-RTHLEPHNSA-N
Comment: Energy1
Num peaks: 21
117.0698767 1.753263732
119.0855268 1.061329557
145.0647913 1.464244382
147.0804414 1.083237384
161.0597059 1.220538162
163.075356 1.101635042
169.0647913 1.766686718
171.0804414 5.795859603
175.1117415 2.172097204
183.0804414 1.182863972
185.0960915 12.70412287
187.075356 1.784485944
187.1117415 2.990518735
189.0910061 2.747902623
199.075356 1.957995294
203.1066561 13.46336476
205.1223062 1.176336599
213.0910061 8.863699224
221.1172208 1.809431072
231.1015708 10.22345275
249.1121354 4.22773218

Name: +ve in-silico MS/MS by CFM-ID for GEBOZHKBHBHNNZ-RTHLEPHNSA-N
ID: GEBOZHKBHBHNNZ-RTHLEPHNSA-N
Comment: Energy2
Num peaks: 30
39.02292652 0.8582697577
41.00219107 0.6960475684
55.01784114 0.7305195234
59.01275576 0.9083605217
65.03857658 1.865739765
79.05422664 1.954886698
93.06987671 0.9043864264
117.0698767 1.261763167
131.0491413 0.9298998815
145.0647913 0.8355215133
147.0804414 0.7760537343
159.0804414 0.6537982805
161.0597059 1.217606944
163.075356 0.8192609674
169.0647913 11.38892134
171.0440559 1.288370932
171.0804414 12.41682886
173.0597059 3.273286572
175.075356 1.040280965
177.0910061 0.8588354732
183.0804414 2.78079439
185.0960915 11.80565601
187.075356 4.320658556
187.1117415 5.599131284
189.0910061 1.7050829
201.0910061 0.6789718987
203.1066561 2.223834285
213.0910061 3.172056693
215.0702706 1.308969333
231.1015708 1.797763539

Name: +ve in-silico MS/MS by CFM-ID for ZPSAEGUNYMEKBP-FNORWQNLSA-N
ID: ZPSAEGUNYMEKBP-FNORWQNLSA-N
Comment: Energy0
Num peaks: 6
55.05422664 3.550058094
69.06987671 12.51476809
203.0338851 3.122544627
211.075356 2.084101842
253.0859207 6.777184745
271.0964854 60.71772478

Name: +ve in-silico MS/MS by CFM-ID for ZPSAEGUNYMEKBP-FNORWQNLSA-N
ID: ZPSAEGUNYMEKBP-FNORWQNLSA-N
Comment: Energy1
Num peaks: 20
39.02292652 4.322688648
41.03857658 2.773800802
43.05422664 3.216516459
55.05422664 2.97256875
67.05422664 2.659993797
69.06987671 17.48371814
175.0389705 1.729677528
203.0338851 6.502354173
211.075356 2.37883243
225.0910061 1.612168806
227.0338851 1.495538344
227.0702706 1.309452775
227.1066561 1.353338141
229.0495352 2.639352035
239.0702706 1.560010105
241.0859207 1.329877221
243.1015708 7.215946904
253.0859207 3.673510156
255.0651853 3.24388656
271.0964854 11.31838866

Name: +ve in-silico MS/MS by CFM-ID for ZPSAEGUNYMEKBP-FNORWQNLSA-N
ID: ZPSAEGUNYMEKBP-FNORWQNLSA-N
Comment: Energy2
Num peaks: 20
39.02292652 2.281251808
41.03857658 3.671715547
43.05422664 1.410207288
51.02292652 1.037991642
53.03857658 14.50678302
55.05422664 11.25300864
57.06987671 2.202092688
65.03857658 3.901112525
67.05422664 2.785626593
69.06987671 15.1726482
141.0334912 1.590537486
145.0284058 3.796593026
157.0284058 1.42899777
159.0440559 1.629986799
161.0233204 3.349632392
173.0233204 3.610573396
175.0389705 1.743733134
185.0233204 1.308121661
187.0389705 2.157398032
203.0338851 2.040703612

Name: +ve in-silico MS/MS by CFM-ID for WIVNSULEOZPIDB-GXTWGEPZSA-N
ID: WIVNSULEOZPIDB-GXTWGEPZSA-N
Comment: Energy0
Num peaks: 15
97.02840582 2.184188402
121.0647913 1.313985466
123.0804414 3.411569835
125.0960915 4.16080221
163.075356 2.665527894
177.0546206 1.31059999
179.0702706 1.29390095
181.0859207 3.302258583
203.1066561 2.073325702
205.1223062 1.539458638
213.0910061 1.416401657
217.0859207 1.337306957
219.1015708 1.256864203
231.1015708 26.26082532
249.1121354 26.75091553

Name: +ve in-silico MS/MS by CFM-ID for WIVNSULEOZPIDB-GXTWGEPZSA-N
ID: WIVNSULEOZPIDB-GXTWGEPZSA-N
Comment: Energy1
Num peaks: 31
41.03857658 1.213170661
65.03857658 1.255918408
81.0334912 1.938366921
83.04914126 2.678352828
95.01275576 1.08360664
97.02840582 1.882262107
105.0698767 1.676586014
107.0855268 1.299575337
119.0491413 1.285066096
121.0647913 0.9310755359
123.0804414 0.989482458
135.0804414 1.363584528
137.0960915 1.84948102
153.0910061 0.9279670583
163.0389705 1.093950315
163.075356 3.274732821
181.0859207 2.832911525
187.075356 1.066103209
187.1117415 2.499190592
189.0546206 1.896586192
201.0910061 2.066359624
203.0702706 1.137799375
203.1066561 3.867230581
205.1223062 1.205404695
213.0910061 2.286737421
217.0859207 3.154338716
219.1015708 1.95284072
221.1172208 2.489786788
231.1015708 19.05995086
233.0808353 1.711093135
249.1121354 6.420912314

Name: +ve in-silico MS/MS by CFM-ID for WIVNSULEOZPIDB-GXTWGEPZSA-N
ID: WIVNSULEOZPIDB-GXTWGEPZSA-N
Comment: Energy2
Num peaks: 31
39.02292652 2.209763735
41.03857658 4.106383308
43.05422664 1.351202417
51.02292652 3.776978094
53.03857658 3.295910148
55.05422664 1.564800851
65.03857658 5.341005866
67.05422664 5.042304863
69.0334912 1.36979371
69.06987671 1.792455183
71.04914126 1.033622756
79.05422664 0.9014372725
81.0334912 6.284728844
83.04914126 1.736311235
85.06479133 0.9741147148
97.02840582 3.631950173
105.0698767 1.045248231
107.0855268 3.019514293
119.0491413 3.317236266
121.0647913 4.001460815
123.0440559 1.347429346
123.0804414 3.260678901
131.0491413 1.359921999
133.0647913 1.025190461
135.0804414 2.315603095
137.0960915 1.355805656
149.0597059 3.104944683
151.075356 1.007974453
163.075356 2.979432244
187.1117415 0.9665768534
203.1066561 0.9069421322

Name: +ve in-silico MS/MS by CFM-ID for LAJOJYACHKZCLJ-DSYKOEDSSA-N
ID: LAJOJYACHKZCLJ-DSYKOEDSSA-N
Comment: Energy0
Num peaks: 6
110.9762819 0.9294294398
124.991932 1.849803472
200.0836682 1.893645031
218.0942329 3.311175236
236.0603459 45.51285914
254.0709106 33.00743245

Name: +ve in-silico MS/MS by CFM-ID for LAJOJYACHKZCLJ-DSYKOEDSSA-N
ID: LAJOJYACHKZCLJ-DSYKOEDSSA-N
Comment: Energy1
Num peaks: 14
110.0600403 5.5732738
124.991932 6.495608904
127.0075821 1.337405721
128.070605 2.650945074
136.991932 2.347557709
152.1069905 3.704021709
154.0184811 1.867029232
200.0836682 1.415429873
204.0341312 1.09241187
208.0654313 1.534584661
218.0497812 1.058600014
226.075996 1.691769262
236.0603459 40.46371972
254.0709106 8.893737305

Name: +ve in-silico MS/MS by CFM-ID for LAJOJYACHKZCLJ-DSYKOEDSSA-N
ID: LAJOJYACHKZCLJ-DSYKOEDSSA-N
Comment: Energy2
Num peaks: 31
25.00727645 1.285485776
27.02292652 2.015500529
41.03857658 2.212846057
53.03857658 1.766513637
55.05422664 1.441991526
72.98395416 2.650151807
74.99960423 1.832461877
77.01525429 1.015146686
82.94498181 1.457699342
89.01525429 3.84601381
91.03090436 3.580226153
98.99960423 2.044654017
101.0152543 3.604965667
103.0309044 5.524707629
105.0465544 1.49797621
106.9449818 0.9038603666
108.9606319 7.655717024
110.0600403 1.31413738
110.9762819 5.771847782
118.9449818 1.119694988
120.9606319 2.979116131
122.9762819 2.272186406
124.0756904 1.61622966
124.991932 5.449196055
126.0913404 1.523056625
127.0075821 1.021133711
134.9762819 2.700944927
136.991932 5.014444831
139.0075821 2.537896732
148.991932 1.074006366
151.0075821 0.9066503345

Name: +ve in-silico MS/MS by CFM-ID for JUWRYWAZYBSNCI-CQSZACIVSA-N
ID: JUWRYWAZYBSNCI-CQSZACIVSA-N
Comment: Energy0
Num peaks: 6
57.06987671 0.7425250491
207.1015708 0.6642711833
213.0910061 6.812712584
231.1015708 41.47802693
233.0808353 0.6922264396
249.1121354 35.41774023

Name: +ve in-silico MS/MS by CFM-ID for JUWRYWAZYBSNCI-CQSZACIVSA-N
ID: JUWRYWAZYBSNCI-CQSZACIVSA-N
Comment: Energy1
Num peaks: 29
29.03857658 1.232402006
53.00219107 1.382231966
53.03857658 3.217408302
55.01784114 1.129894173
55.05422664 6.447143722
57.06987671 5.722365275
59.08552677 1.172282195
81.0334912 1.035441088
83.04914126 3.274672831
85.06479133 3.719640827
87.08044139 0.8930117879
93.0334912 2.152122306
95.04914126 1.176168409
97.06479133 1.103122484
99.08044139 1.547449593
109.0647913 0.9519043742
173.0597059 1.059085237
177.0910061 1.055504559
189.0910061 1.655778817
195.1015708 1.030619647
203.0702706 1.530090242
203.1066561 1.713755904
205.0859207 1.197779246
207.1015708 1.292176413
213.0910061 7.54040437
215.0702706 0.83600747
221.1172208 2.466608902
231.1015708 17.10147212
249.1121354 5.712281574

Name: +ve in-silico MS/MS by CFM-ID for JUWRYWAZYBSNCI-CQSZACIVSA-N
ID: JUWRYWAZYBSNCI-CQSZACIVSA-N
Comment: Energy2
Num peaks: 31
25.00727645 1.268355022
27.02292652 1.937590888
29.03857658 1.160736972
39.02292652 1.021240714
41.00219107 1.575302123
41.03857658 1.740571799
49.00727645 1.381528073
51.02292652 2.090232359
53.03857658 13.24990059
55.05422664 7.447504688
57.06987671 10.46565381
59.08552677 1.551117541
65.00219107 1.912608721
67.01784114 1.471609059
79.01784114 0.9773811705
81.0334912 0.9085439234
97.02840582 1.154664639
131.0491413 1.896048899
151.0389705 2.078005349
151.075356 1.037600756
163.075356 0.8952886254
173.0597059 1.132247394
175.0389705 0.9180188132
177.0546206 0.9024252108
187.075356 1.355397064
189.0910061 1.106468893
205.0859207 1.37332932
213.0910061 1.611061543
215.0702706 1.178851387
231.1015708 1.32282876
233.0808353 1.025055922

Name: +ve in-silico MS/MS by CFM-ID for SJEYUYPBCPRFNM-WQWHYOKSSA-N
ID: SJEYUYPBCPRFNM-WQWHYOKSSA-N
Comment: Energy0
Num peaks: 20
53.03857658 1.825439826
55.05422664 1.619709532
67.05422664 2.073940945
85.02840582 1.359837907
95.04914126 3.841911302
121.0647913 0.9993841527
151.0389705 0.6816157127
153.0546206 4.275226203
155.0702706 1.337636723
179.0338851 0.7145412579
181.0495352 2.39081775
191.0702706 0.7185903488
193.0495352 0.8708943235
195.0651853 0.9182744294
213.0910061 1.710363334
219.0651853 1.184589428
221.0808353 1.07838819
231.1015708 14.42910688
233.0808353 0.8601719602
249.1121354 37.22443267

Name: +ve in-silico MS/MS by CFM-ID for SJEYUYPBCPRFNM-WQWHYOKSSA-N
ID: SJEYUYPBCPRFNM-WQWHYOKSSA-N
Comment: Energy1
Num peaks: 31
39.02292652 0.9793652926
41.03857658 1.646429784
51.02292652 3.764330231
53.03857658 5.841063361
55.01784114 0.9502292114
55.05422664 2.195126694
67.05422664 2.772508674
77.03857658 2.274970114
83.01275576 1.081130314
93.0334912 0.9232747372
95.01275576 1.408242077
95.04914126 7.432693994
97.02840582 1.03181299
99.04405588 0.9687973959
135.0440559 1.036450019
137.0597059 1.550090157
153.0546206 1.651227958
155.0702706 1.231336588
165.0546206 1.102378441
179.0338851 1.297457884
181.0495352 6.25882999
183.0651853 1.363430585
189.0546206 0.8502474423
193.0495352 1.031224927
195.0651853 0.8993016796
207.0651853 0.8683558921
213.0910061 1.784294535
221.1172208 1.343825779
231.1015708 6.356626337
233.0808353 0.9989890592
249.1121354 7.050982096

Name: +ve in-silico MS/MS by CFM-ID for SJEYUYPBCPRFNM-WQWHYOKSSA-N
ID: SJEYUYPBCPRFNM-WQWHYOKSSA-N
Comment: Energy2
Num peaks: 31
39.02292652 4.382399544
41.03857658 2.890453412
51.02292652 2.432615874
53.00219107 2.801042871
53.03857658 3.799995871
55.01784114 3.396877168
55.05422664 1.615015019
57.0334912 1.553524961
63.02292652 4.677867313
65.03857658 1.67350806
67.05422664 5.060334042
69.0334912 0.9914387082
77.00219107 2.214037121
79.01784114 1.439529153
81.0334912 1.045406973
83.01275576 2.189665399
85.02840582 1.540504117
87.02292652 1.588910005
91.01784114 0.9827436709
95.04914126 1.496342018
97.02840582 1.158599863
99.04405588 1.202444136
107.0127558 1.076257098
111.0440559 0.9816411856
117.0334912 1.638317878
119.0491413 2.665090004
121.0647913 1.495923549
137.0597059 1.719612495
153.0546206 1.060177031
231.1015708 1.128132128
233.0808353 1.034771714

Name: +ve in-silico MS/MS by CFM-ID for SCSOQELWZNIRDT-UHFFFAOYSA-N
ID: SCSOQELWZNIRDT-UHFFFAOYSA-N
Comment: Energy0
Num peaks: 7
67.05422664 2.629569098
73.06479133 2.810945471
193.0495352 5.31783126
217.0859207 2.993332312
231.1015708 10.29630468
233.0808353 3.184357641
249.1121354 54.99823966

Name: +ve in-silico MS/MS by CFM-ID for SCSOQELWZNIRDT-UHFFFAOYSA-N
ID: SCSOQELWZNIRDT-UHFFFAOYSA-N
Comment: Energy1
Num peaks: 18
43.01784114 1.737933908
55.05422664 1.43630729
65.03857658 2.286159382
67.05422664 2.761381387
73.06479133 7.740762038
85.06479133 2.628209111
165.0546206 2.865477323
175.0389705 2.25083393
181.0495352 1.95687178
189.0546206 2.075510234
191.0702706 2.013109473
193.0495352 6.392642914
207.0651853 7.333092729
207.1015708 1.779032897
217.0859207 3.156276768
231.1015708 8.502218115
233.0808353 2.336764221
249.1121354 22.1388179

Name: +ve in-silico MS/MS by CFM-ID for SCSOQELWZNIRDT-UHFFFAOYSA-N
ID: SCSOQELWZNIRDT-UHFFFAOYSA-N
Comment: Energy2
Num peaks: 31
39.02292652 1.66788303
41.03857658 1.40281074
49.00727645 0.9718523467
51.02292652 1.453337346
55.05422664 5.888775201
57.0334912 0.9650351899
57.06987671 1.106914631
65.03857658 6.966484857
67.05422664 4.83631469
69.06987671 1.137293799
73.06479133 1.549570624
85.06479133 1.19248352
107.0127558 1.147990299
109.0647913 1.508919737
147.0440559 0.8864873517
151.0389705 1.187483438
159.0440559 1.157203232
163.0389705 4.598512766
165.0546206 2.718901916
171.0440559 0.9622565478
173.0597059 1.126380228
175.0389705 6.785017183
177.0182351 3.124517668
177.0546206 1.063318222
189.0546206 3.072032202
191.0338851 1.275436177
191.0702706 3.851294047
193.0495352 5.282653026
201.0910061 1.119613228
207.0651853 0.9167618695
233.0808353 1.12316083

Name: +ve in-silico MS/MS by CFM-ID for UFMWABKUSKFAGZ-HZMBPMFUSA-N
ID: UFMWABKUSKFAGZ-HZMBPMFUSA-N
Comment: Energy0
Num peaks: 15
101.0597059 1.366567446
161.0597059 2.200670405
173.0597059 1.352410112
177.0546206 2.974367193
179.0702706 1.389415464
181.0859207 1.659962746
187.075356 2.375148922
189.0546206 1.230475511
189.0910061 1.993374099
191.0702706 3.719649198
205.0859207 1.428209252
213.0910061 2.863417494
217.0859207 1.155086868
231.1015708 20.57244219
249.1121354 33.88575293

Name: +ve in-silico MS/MS by CFM-ID for UFMWABKUSKFAGZ-HZMBPMFUSA-N
ID: UFMWABKUSKFAGZ-HZMBPMFUSA-N
Comment: Energy1
Num peaks: 26
59.04914126 1.180079576
105.0334912 3.903867149
119.0491413 1.863781169
133.0284058 2.13605545
135.0440559 6.370361767
147.0440559 1.788520002
149.0597059 1.508516031
159.0440559 1.246989488
161.0597059 6.406740277
163.075356 1.196034682
173.0597059 2.810223825
175.0389705 3.382048938
175.075356 1.653613919
177.0546206 1.088865709
179.0702706 3.585569128
187.075356 3.801498588
189.0910061 2.140496047
191.0702706 1.141822571
203.0702706 4.683554571
205.0859207 12.54545014
213.0910061 2.95193474
219.1015708 2.083448172
221.1172208 0.8625707049
231.1015708 5.447256186
233.0808353 0.801695307
249.1121354 3.43443923

Name: +ve in-silico MS/MS by CFM-ID for UFMWABKUSKFAGZ-HZMBPMFUSA-N
ID: UFMWABKUSKFAGZ-HZMBPMFUSA-N
Comment: Energy2
Num peaks: 31
39.02292652 1.815081765
41.03857658 1.23418718
43.05422664 1.881785245
57.0334912 3.596654695
59.04914126 1.371712501
61.06479133 1.901862068
69.0334912 1.893003759
105.0334912 2.668402686
117.0334912 1.579679467
119.0491413 9.674758315
121.0284058 1.779331566
129.0334912 2.919879613
131.0491413 5.012867844
133.0284058 3.245341221
133.0647913 3.388674674
135.0440559 1.429473851
145.0647913 0.9112914134
147.0440559 2.250133294
149.0597059 0.9459053545
159.0440559 5.498257414
159.0804414 0.9988982408
161.0597059 4.329947384
163.075356 1.87353921
171.0440559 2.111732311
173.0597059 3.279117637
175.0389705 0.9341739149
175.075356 3.713619867
177.0546206 1.522071656
177.0910061 1.053314216
179.1066561 1.158276411
213.0910061 1.065611377

Name: +ve in-silico MS/MS by CFM-ID for BGLSNKBXOCURCJ-AWEZNQCLSA-N
ID: BGLSNKBXOCURCJ-AWEZNQCLSA-N
Comment: Energy0
Num peaks: 10
87.04405588 2.390206429
101.0597059 1.703301357
165.0546206 2.063854423
177.0546206 4.5067693
179.0702706 2.278120649
181.0859207 2.184645966
205.0859207 2.347615169
231.1015708 14.10386214
233.0808353 2.743102331
249.1121354 45.81697034

Name: +ve in-silico MS/MS by CFM-ID for BGLSNKBXOCURCJ-AWEZNQCLSA-N
ID: BGLSNKBXOCURCJ-AWEZNQCLSA-N
Comment: Energy1
Num peaks: 23
59.04914126 1.102541566
81.0334912 1.136596171
83.04914126 1.107785947
101.0597059 1.25760169
135.0440559 2.712285036
147.0440559 1.673486182
149.0597059 2.516128034
151.075356 1.031807919
159.0440559 1.40008284
161.0597059 1.898271991
163.0389705 2.664126366
163.075356 3.414223132
165.0546206 3.019722012
177.0546206 4.174456973
179.0702706 14.93345337
181.0859207 2.033600006
191.0702706 3.57403666
205.0859207 1.666708236
213.0910061 2.859170311
217.0859207 1.563925212
231.1015708 12.5815354
233.0808353 1.476039869
249.1121354 10.71016276

Name: +ve in-silico MS/MS by CFM-ID for BGLSNKBXOCURCJ-AWEZNQCLSA-N
ID: BGLSNKBXOCURCJ-AWEZNQCLSA-N
Comment: Energy2
Num peaks: 31
39.02292652 1.487513417
49.00727645 1.001938362
53.03857658 1.050500505
57.0334912 1.995368582
69.0334912 5.970353745
81.0334912 1.027929439
83.04914126 1.256345454
87.04405588 2.718775565
107.0491413 3.076015048
117.0334912 1.213706062
119.0491413 1.154061016
121.0647913 0.8508918079
133.0647913 1.566844862
135.0440559 5.01379177
147.0440559 4.377998489
149.0597059 1.975569104
159.0440559 5.237283689
161.0597059 3.59575241
163.0389705 3.209036236
163.075356 2.899812445
165.0546206 1.102322393
171.0440559 2.366080687
173.0597059 2.879867511
175.0389705 1.600193588
175.075356 4.507092779
177.0546206 6.364016819
177.0910061 1.032866265
179.0702706 1.333793221
179.1066561 1.074622592
189.0546206 1.324309203
191.0702706 1.326272266

Name: +ve in-silico MS/MS by CFM-ID for SRBSLXUYPCRCIY-HJWRWDBZSA-N
ID: SRBSLXUYPCRCIY-HJWRWDBZSA-N
Comment: Energy0
Num peaks: 6
49.01064758 1.972646333
131.0491413 3.015531543
133.0647913 8.387984289
148.0756904 21.28615548
222.0405678 2.942759948
254.0667826 47.45088408

Name: +ve in-silico MS/MS by CFM-ID for SRBSLXUYPCRCIY-HJWRWDBZSA-N
ID: SRBSLXUYPCRCIY-HJWRWDBZSA-N
Comment: Energy1
Num peaks: 14
46.99499752 1.124892168
49.01064758 1.151933969
101.0385766 1.14805406
106.9983686 3.050721667
107.0491413 2.404279478
116.0494756 1.110158541
122.0092677 3.03782213
131.0491413 14.65918837
133.0647913 11.11072847
148.0756904 27.08914604
206.0634114 3.019904686
222.0405678 1.240704631
238.0354824 1.772806765
254.0667826 8.420568019

Name: +ve in-silico MS/MS by CFM-ID for SRBSLXUYPCRCIY-HJWRWDBZSA-N
ID: SRBSLXUYPCRCIY-HJWRWDBZSA-N
Comment: Energy2
Num peaks: 31
15.02292652 1.539959557
28.01817548 0.9294869725
40.01817548 1.116862142
49.00727645 1.839695679
51.02292652 1.611137946
63.02292652 2.015283708
65.03857658 1.403361923
74.00589655 0.9107421277
75.02292652 1.741507811
77.03857658 3.358941943
87.02292652 4.059082903
89.03857658 4.72215977
90.03382555 0.8795178707
91.05422664 1.575334031
92.04947561 1.530661165
101.0385766 4.429184959
102.0338255 1.081232489
103.0542266 5.593642712
104.0494756 1.829302569
105.0334912 1.193064748
105.0698767 0.9801113148
107.0491413 7.708508395
116.0494756 4.961144772
117.0334912 1.940058688
118.0651257 2.514167934
119.0491413 1.547400621
121.0647913 2.254004463
131.0491413 5.281762211
132.0443902 2.183496113
133.0647913 4.155491235
148.0756904 3.948110115

Name: +ve in-silico MS/MS by CFM-ID for ZELWRUMFZBKYJG-UHFFFAOYSA-N
ID: ZELWRUMFZBKYJG-UHFFFAOYSA-N
Comment: Energy0
Num peaks: 6
243.1015708 5.099404652
257.0808353 2.251918989
259.0964854 8.545852843
271.0964854 9.387893427
273.0757499 3.570476932
289.1070501 61.59900318

Name: +ve in-silico MS/MS by CFM-ID for ZELWRUMFZBKYJG-UHFFFAOYSA-N
ID: ZELWRUMFZBKYJG-UHFFFAOYSA-N
Comment: Energy1
Num peaks: 8
217.0859207 3.828439993
229.0859207 2.241994926
241.0859207 4.419963322
243.1015708 8.318113974
245.0808353 2.793916637
259.0964854 46.73878223
271.0964854 2.649616631
289.1070501 10.70610387

Name: +ve in-silico MS/MS by CFM-ID for ZELWRUMFZBKYJG-UHFFFAOYSA-N
ID: ZELWRUMFZBKYJG-UHFFFAOYSA-N
Comment: Energy2
Num peaks: 22
15.02292652 1.317926435
39.02292652 1.956487653
41.00219107 1.22862434
43.01784114 1.718848711
133.0647913 1.342749194
157.0647913 4.137277226
189.0546206 1.346775835
199.075356 3.900768915
201.0910061 2.884189528
203.0702706 1.894144888
213.0910061 5.872716052
215.0702706 1.803976966
225.0910061 9.495855566
227.0702706 10.894612
227.1066561 3.66006829
229.0859207 7.073163676
241.0859207 3.004905019
243.0651853 4.039645881
243.1015708 7.238086106
245.0808353 2.496539687
259.0964854 1.731167997
273.0757499 1.266706193

Name: +ve in-silico MS/MS by CFM-ID for YEBSVHYNJQFIBA-VMPITWQZSA-N
ID: YEBSVHYNJQFIBA-VMPITWQZSA-N
Comment: Energy0
Num peaks: 7
105.0334912 6.638794964
107.0491413 3.329772951
165.0546206 2.636549007
225.0910061 11.39532816
227.1066561 3.767664075
253.0859207 13.45844508
271.0964854 39.78091114

Name: +ve in-silico MS/MS by CFM-ID for YEBSVHYNJQFIBA-VMPITWQZSA-N
ID: YEBSVHYNJQFIBA-VMPITWQZSA-N
Comment: Energy1
Num peaks: 19
105.0334912 15.12867314
107.0491413 5.646397074
119.0491413 3.684918637
131.0491413 2.524793907
147.0440559 2.409918434
151.0389705 1.523375627
165.0546206 3.08999387
177.0546206 1.421939996
193.0647913 1.26845102
195.0804414 1.586063749
209.0597059 1.804225871
211.075356 1.23814144
223.075356 2.365347526
225.0910061 11.61638651
227.1066561 4.327798684
235.075356 1.673597507
239.0702706 1.204073654
253.0859207 9.088099915
271.0964854 8.66164515

Name: +ve in-silico MS/MS by CFM-ID for YEBSVHYNJQFIBA-VMPITWQZSA-N
ID: YEBSVHYNJQFIBA-VMPITWQZSA-N
Comment: Energy2
Num peaks: 31
49.00727645 1.667195936
51.02292652 2.122859031
63.02292652 1.722835737
65.03857658 1.55494516
73.00727645 1.033850199
75.02292652 2.372194022
77.03857658 5.506110281
79.01784114 2.110013122
79.05422664 2.222641248
81.0334912 1.032671712
105.0334912 8.739274863
107.0491413 3.880033001
117.0334912 1.644154719
119.0491413 1.459308237
121.0647913 1.596875555
131.0491413 3.570186402
135.0440559 1.710270995
141.0334912 1.153907679
147.0440559 2.033762858
151.0389705 1.105801091
165.0334912 1.334267865
165.0546206 1.740126994
169.0647913 1.480639046
171.0804414 1.273880759
183.0804414 1.323574869
193.0647913 4.70858345
195.0804414 3.166060425
207.0804414 1.363467534
209.0597059 2.627385328
211.075356 1.745946358
255.0651853 1.215538871

Name: +ve in-silico MS/MS by CFM-ID for VJCNEDVMYQCMBK-SMDDNHRTSA-N
ID: VJCNEDVMYQCMBK-SMDDNHRTSA-N
Comment: Energy0
Num peaks: 14
71.01275576 2.140092181
91.05422664 3.108075849
93.06987671 0.8558392208
115.0542266 3.661680732
117.0698767 6.411639104
119.0855268 3.292565344
157.0495352 0.8964454173
171.0651853 1.251164909
189.0910061 1.507329631
193.0859207 1.032445686
203.1066561 1.266266159
217.0859207 1.072549379
231.1015708 7.904878677
249.1121354 45.93168771

Name: +ve in-silico MS/MS by CFM-ID for VJCNEDVMYQCMBK-SMDDNHRTSA-N
ID: VJCNEDVMYQCMBK-SMDDNHRTSA-N
Comment: Energy1
Num peaks: 25
41.00219107 7.479551573
43.01784114 8.836434982
85.02840582 1.069941473
91.05422664 6.144433468
93.06987671 0.9287721012
101.0385766 1.142225305
103.0542266 1.181484609
105.0698767 4.094141483
107.0855268 2.33085096
115.0542266 5.401352905
117.0698767 12.55511373
119.0855268 5.781810231
121.1011768 0.9861879884
143.0338851 1.587072142
147.0804414 0.9411363357
153.0182351 0.8174269909
157.0495352 1.379249764
171.0651853 1.155247234
187.075356 1.405055274
189.0910061 1.756722569
217.0859207 1.739525505
219.1015708 1.601571502
221.1172208 1.240474807
231.1015708 3.148927976
249.1121354 5.896357731

Name: +ve in-silico MS/MS by CFM-ID for VJCNEDVMYQCMBK-SMDDNHRTSA-N
ID: VJCNEDVMYQCMBK-SMDDNHRTSA-N
Comment: Energy2
Num peaks: 29
29.00219107 0.8936204239
39.02292652 6.31630993
41.00219107 1.414864497
41.03857658 3.631169507
43.01784114 4.070885351
44.99710569 1.096828203
45.0334912 1.337300677
49.00727645 2.593753457
51.02292652 1.263183258
53.00219107 2.161217858
55.01784114 2.147679488
57.0334912 2.136678936
63.02292652 2.199804081
65.03857658 1.430024198
71.01275576 3.303787445
79.05422664 1.061436082
89.03857658 1.97180246
91.05422664 7.667175017
93.06987671 1.779450414
101.0385766 3.372884559
103.0542266 2.17773946
105.0698767 2.115402966
115.0542266 8.332312478
117.0698767 7.644620631
119.0855268 3.510226596
145.0647913 1.505269371
147.0804414 0.8926626174
163.075356 0.9737374255
165.0910061 1.375811616

Name: +ve in-silico MS/MS by CFM-ID for OPRVJOGZFPVPRP-JTQLQIEISA-N
ID: OPRVJOGZFPVPRP-JTQLQIEISA-N
Comment: Energy0
Num peaks: 10
105.0334912 1.947869913
121.0284058 10.207331
123.0440559 25.60330843
125.0597059 3.584171708
127.075356 1.933366896
129.0910061 1.996825091
257.0808353 2.211053355
259.0964854 1.989500909
261.1121354 1.771799965
289.1070501 29.89573567

Name: +ve in-silico MS/MS by CFM-ID for OPRVJOGZFPVPRP-JTQLQIEISA-N
ID: OPRVJOGZFPVPRP-JTQLQIEISA-N
Comment: Energy1
Num peaks: 24
95.04914126 1.566733735
105.0334912 2.446965867
121.0284058 10.65044647
123.0440559 16.99929538
135.0440559 1.226644985
137.0233204 2.725726626
139.0389705 2.288426773
141.0546206 1.572372227
147.0440559 2.954511706
149.0597059 2.721359998
151.0389705 2.61554554
153.0546206 2.68528339
165.0546206 1.639129768
167.0702706 1.336889043
177.0546206 1.423517865
179.0702706 1.563012792
195.0651853 1.837123674
255.0651853 1.194768492
257.0808353 1.572353614
259.0964854 3.43028922
261.1121354 3.124003154
271.0964854 1.813788622
273.0757499 5.37855068
289.1070501 5.266257509

Name: +ve in-silico MS/MS by CFM-ID for OPRVJOGZFPVPRP-JTQLQIEISA-N
ID: OPRVJOGZFPVPRP-JTQLQIEISA-N
Comment: Energy2
Num peaks: 31
49.00727645 1.613881489
77.03857658 0.8445805275
79.01784114 1.085185754
79.05422664 2.029271581
81.0334912 1.346189978
93.0334912 7.920739097
95.04914126 6.00245348
105.0334912 10.7927253
107.0491413 5.749054959
109.0647913 1.60708057
111.0804414 1.155427906
119.0491413 3.145322193
121.0284058 3.582005387
121.0647913 1.585708932
123.0440559 7.640734912
125.0597059 0.9523080557
135.0440559 2.239526977
137.0597059 1.079108617
139.0389705 0.9614073415
151.0389705 2.2428532
161.0597059 1.19483598
173.0597059 1.016381417
177.0546206 0.9014332807
197.0597059 1.046488291
199.075356 1.803724041
243.0651853 0.7193938568
257.0808353 1.135969693
259.0964854 1.397737088
261.1121354 1.197015443
271.0964854 1.2603232
273.0757499 0.8195617113

Name: +ve in-silico MS/MS by CFM-ID for ORJDDOBAOGKRJV-CQSZACIVSA-N
ID: ORJDDOBAOGKRJV-CQSZACIVSA-N
Comment: Energy0
Num peaks: 7
101.0385766 4.826551419
105.0698767 3.091459306
139.0389705 3.292603135
167.0338851 8.086867571
239.0702706 3.022437837
253.0859207 8.949432318
271.0964854 49.713027

Name: +ve in-silico MS/MS by CFM-ID for ORJDDOBAOGKRJV-CQSZACIVSA-N
ID: ORJDDOBAOGKRJV-CQSZACIVSA-N
Comment: Energy1
Num peaks: 18
79.05422664 1.645060169
91.05422664 8.745938183
103.0542266 1.924303777
105.0334912 1.601481469
105.0698767 3.30156128
107.0491413 3.516259883
123.0440559 1.350798922
131.0491413 1.77638668
139.0389705 1.748541518
149.0233204 7.159159735
151.0389705 8.798270916
165.0182351 3.647215378
165.0546206 1.479594139
167.0338851 10.63667812
239.0702706 2.584648497
243.1015708 3.076750393
253.0859207 5.471074541
271.0964854 12.44756555

Name: +ve in-silico MS/MS by CFM-ID for ORJDDOBAOGKRJV-CQSZACIVSA-N
ID: ORJDDOBAOGKRJV-CQSZACIVSA-N
Comment: Energy2
Num peaks: 30
41.00219107 1.509951232
43.01784114 0.9736475108
49.00727645 3.954903594
51.02292652 1.833390224
63.02292652 1.62147561
75.02292652 2.02419394
79.05422664 2.745946832
81.0334912 1.393540979
83.01275576 1.394912144
91.05422664 3.299325008
97.02840582 3.841923296
101.0385766 18.72950066
103.0542266 4.435921899
105.0334912 3.004715017
105.0698767 3.452544459
107.0491413 2.380572358
107.0855268 0.9537423653
123.0076704 1.410466686
123.0440559 1.85110868
125.0233204 0.9296058175
129.0334912 1.627451863
137.0233204 1.866722804
139.0389705 3.380816108
147.0440559 1.090856305
149.0233204 2.221862709
149.0597059 1.024797382
151.0389705 3.456012761
153.0182351 0.990774843
165.0182351 1.011754494
167.0338851 1.758934984

Name: +ve in-silico MS/MS by CFM-ID for ZCEUBPHEBYXFLM-VHRBIJSZSA-N
ID: ZCEUBPHEBYXFLM-VHRBIJSZSA-N
Comment: Energy0
Num peaks: 15
97.02840582 2.158126843
105.0698767 1.226873216
121.0647913 1.283706369
123.0804414 2.950565925
125.0960915 3.817637653
163.075356 3.173252595
177.0546206 1.277767215
181.0859207 2.789454946
203.1066561 1.941457043
205.1223062 1.427526879
213.0910061 1.669996793
219.1015708 1.487454112
221.1172208 1.233468296
231.1015708 29.3691351
249.1121354 25.0235593

Name: +ve in-silico MS/MS by CFM-ID for ZCEUBPHEBYXFLM-VHRBIJSZSA-N
ID: ZCEUBPHEBYXFLM-VHRBIJSZSA-N
Comment: Energy1
Num peaks: 31
51.02292652 1.178181998
65.03857658 2.04442114
81.0334912 2.150947974
83.04914126 2.96555708
95.01275576 1.06881804
97.02840582 1.977535257
105.0698767 1.387007377
119.0491413 1.310511909
121.0647913 1.121755852
125.0960915 1.041116817
133.0647913 1.328533376
135.0804414 1.176743994
137.0960915 1.817129081
153.0910061 1.220317957
163.0389705 1.06434243
163.075356 2.956414417
181.0859207 3.049033626
187.1117415 1.674507551
189.0546206 5.733255102
191.0702706 1.42677637
201.0910061 2.075224112
203.0702706 1.9843583
203.1066561 3.44195773
205.1223062 1.427419546
213.0910061 2.194318165
217.0859207 2.666396002
219.1015708 1.685888485
221.1172208 3.425064604
231.1015708 13.36234578
233.0808353 1.77927267
249.1121354 7.563557175

Name: +ve in-silico MS/MS by CFM-ID for ZCEUBPHEBYXFLM-VHRBIJSZSA-N
ID: ZCEUBPHEBYXFLM-VHRBIJSZSA-N
Comment: Energy2
Num peaks: 31
39.02292652 1.226895763
51.02292652 4.530510181
53.03857658 1.084239238
63.02292652 0.9385615996
65.03857658 3.923997909
67.05422664 4.644299058
69.0334912 1.018031052
79.05422664 1.48298392
81.0334912 7.721463645
83.04914126 1.877742245
85.06479133 1.188804754
93.06987671 1.953542449
95.04914126 1.678954846
95.08552677 1.677837057
97.02840582 3.855053443
105.0334912 1.711606208
105.0698767 1.102712799
107.0855268 2.715883731
119.0491413 4.203745789
121.0647913 5.250037925
123.0440559 1.228021926
123.0804414 3.36346957
131.0491413 1.659396805
133.0647913 1.373331272
135.0804414 1.972403638
137.0597059 0.9414797203
137.0960915 1.394369254
151.075356 1.404637238
153.0910061 1.243320663
163.075356 3.071144479
187.1117415 0.8733749753

Name: +ve in-silico MS/MS by CFM-ID for GBHBBRRACXHLRJ-UHFFFAOYSA-N
ID: GBHBBRRACXHLRJ-UHFFFAOYSA-N
Comment: Energy0
Num peaks: 6
137.0597059 2.891592918
151.0389705 2.856779446
257.0808353 4.001333257
259.0964854 7.671130061
261.1121354 1.728198057
289.1070501 70.80930087

Name: +ve in-silico MS/MS by CFM-ID for GBHBBRRACXHLRJ-UHFFFAOYSA-N
ID: GBHBBRRACXHLRJ-UHFFFAOYSA-N
Comment: Energy1
Num peaks: 13
137.0597059 6.587613373
139.075356 1.221838831
151.0389705 6.585594779
201.0546206 1.205212354
229.0859207 1.776004496
231.0651853 2.71875501
243.1015708 1.572195283
245.0808353 3.078806835
257.0808353 7.793592538
259.0964854 6.323619963
261.1121354 1.42935931
273.0757499 2.555690093
289.1070501 38.25310926

Name: +ve in-silico MS/MS by CFM-ID for GBHBBRRACXHLRJ-UHFFFAOYSA-N
ID: GBHBBRRACXHLRJ-UHFFFAOYSA-N
Comment: Energy2
Num peaks: 30
107.0491413 2.312723823
123.0440559 1.924883353
131.0491413 1.50735485
137.0597059 3.089206694
147.0440559 1.433473168
151.0389705 2.71484376
157.0647913 1.269480076
161.0597059 1.676142355
163.075356 1.708476867
173.0597059 1.973209014
175.0389705 1.86172223
187.075356 2.076015816
189.0546206 1.090471631
199.075356 1.059550856
201.0546206 4.838049907
203.0702706 1.224762219
213.0546206 1.115008976
213.0910061 3.031951508
215.0702706 2.494138417
217.0859207 1.209386379
227.0702706 2.023052533
229.0859207 9.304024457
233.0808353 0.9848145811
243.0651853 7.999432663
243.1015708 3.260637785
245.0808353 7.939404997
257.0808353 1.990738376
259.0964854 3.137908344
261.1121354 2.040799435
273.0757499 2.293740244

Name: +ve in-silico MS/MS by CFM-ID for HTOGTGFTMLQGFO-YTXTXJHMSA-N
ID: HTOGTGFTMLQGFO-YTXTXJHMSA-N
Comment: Energy0
Num peaks: 13
53.03857658 2.131951459
55.05422664 1.859969276
67.05422664 2.432040161
95.04914126 4.322203046
153.0546206 5.233378901
155.0702706 1.668069111
181.0495352 2.715195457
195.0651853 1.054433451
219.0651853 1.331042717
221.0808353 1.238288408
221.1172208 1.569033545
231.1015708 9.975673001
249.1121354 45.41315855

Name: +ve in-silico MS/MS by CFM-ID for HTOGTGFTMLQGFO-YTXTXJHMSA-N
ID: HTOGTGFTMLQGFO-YTXTXJHMSA-N
Comment: Energy1
Num peaks: 27
39.02292652 1.227623276
41.03857658 2.097028335
51.02292652 4.644740918
53.03857658 7.239804039
55.05422664 2.714477559
67.05422664 3.356727054
77.03857658 2.705061663
79.05422664 1.026322658
85.02840582 1.543758572
95.04914126 8.627791023
151.0389705 1.000218494
153.0546206 3.113117146
155.0702706 1.569182329
163.0389705 1.527492271
163.075356 0.9597208522
177.0182351 2.067387939
179.0338851 1.53005423
181.0495352 6.905627962
183.0651853 1.659928541
191.0338851 1.510883183
193.0495352 1.448744242
195.0651853 1.111735212
207.0651853 1.13218146
219.1015708 2.004299767
221.1172208 2.902437786
231.1015708 4.533329126
249.1121354 9.969022108

Name: +ve in-silico MS/MS by CFM-ID for HTOGTGFTMLQGFO-YTXTXJHMSA-N
ID: HTOGTGFTMLQGFO-YTXTXJHMSA-N
Comment: Energy2
Num peaks: 31
39.02292652 6.169439518
41.00219107 0.8596040274
41.03857658 4.092647961
51.02292652 3.281052419
53.00219107 1.884814383
53.03857658 5.103096216
55.01784114 1.93411566
55.05422664 2.184669885
63.02292652 4.089326106
65.03857658 2.478731543
67.05422664 5.644291092
85.02840582 2.20058557
91.01784114 2.729798655
93.0334912 1.048019974
95.04914126 1.3468112
119.0127558 1.58326991
121.0284058 1.380110229
123.0440559 3.098190527
125.0597059 2.547429396
133.0647913 1.661252072
135.0440559 1.922839474
149.0233204 1.079080772
151.0389705 1.21637846
153.0546206 3.494181382
161.0233204 1.071505845
163.0389705 1.136061114
189.0546206 1.016268331
191.0702706 1.016883153
191.1066561 0.9297508723
231.1015708 1.821900079
233.0808353 1.479899062

Name: +ve in-silico MS/MS by CFM-ID for AHQXDHIRTWHABS-QMMMGPOBSA-N
ID: AHQXDHIRTWHABS-QMMMGPOBSA-N
Comment: Energy0
Num peaks: 6
59.04914126 1.951380646
219.0651853 3.462434509
247.0600999 8.348606746
257.0808353 5.904982372
271.0964854 9.255063931
289.1070501 52.27965881

Name: +ve in-silico MS/MS by CFM-ID for AHQXDHIRTWHABS-QMMMGPOBSA-N
ID: AHQXDHIRTWHABS-QMMMGPOBSA-N
Comment: Energy1
Num peaks: 20
41.03857658 1.507463702
43.05422664 2.395506507
69.0334912 1.964567233
71.04914126 1.335402631
199.0389705 1.475849978
203.0702706 1.290057434
219.0651853 2.14496885
221.0808353 1.736542158
229.0495352 8.356976338
231.0651853 10.97432547
245.0444498 3.964526341
245.0808353 3.767799189
247.0600999 7.20782519
257.0808353 4.406198417
259.0964854 1.660212081
261.0757499 1.791945323
261.1121354 2.461233614
271.0964854 5.641522664
273.0757499 1.708081631
289.1070501 15.10282594

Name: +ve in-silico MS/MS by CFM-ID for AHQXDHIRTWHABS-QMMMGPOBSA-N
ID: AHQXDHIRTWHABS-QMMMGPOBSA-N
Comment: Energy2
Num peaks: 31
39.02292652 7.343163626
41.03857658 3.635168094
43.01784114 1.011130614
43.05422664 2.233628855
57.0334912 1.880334242
59.04914126 1.665554237
65.00219107 1.071710016
67.01784114 2.174767137
69.0334912 1.780866299
163.0389705 0.9428042947
173.0597059 1.054237965
175.075356 0.8095662029
177.0546206 1.3454065
189.0546206 3.929087877
191.0338851 4.831459017
199.0389705 1.153116431
203.0702706 1.566317584
205.0495352 1.547438214
215.0338851 8.038034398
217.0495352 2.936401576
219.0651853 2.690769215
229.0495352 3.790924277
231.0287997 2.777752375
231.0651853 6.248900736
233.0444498 2.076960743
243.0651853 1.655420363
245.0444498 1.797377462
245.0808353 2.830248714
247.0600999 2.250226633
261.1121354 1.233007759
273.0757499 1.067825934

Name: +ve in-silico MS/MS by CFM-ID for HAAVPVZHNBZDMX-JTQLQIEISA-N
ID: HAAVPVZHNBZDMX-JTQLQIEISA-N
Comment: Energy0
Num peaks: 9
105.0334912 1.975506642
121.0284058 10.28981756
123.0440559 25.8463363
125.0597059 3.613126229
127.075356 1.95320838
129.0910061 2.017140382
257.0808353 2.102193775
259.0964854 2.018845673
289.1070501 30.34383141

Name: +ve in-silico MS/MS by CFM-ID for HAAVPVZHNBZDMX-JTQLQIEISA-N
ID: HAAVPVZHNBZDMX-JTQLQIEISA-N
Comment: Energy1
Num peaks: 24
95.04914126 1.610989383
105.0334912 2.505602579
121.0284058 10.78379029
123.0440559 17.55686145
135.0440559 1.217726423
137.0233204 2.714864626
139.0389705 2.284060726
141.0546206 1.596461206
147.0440559 3.061837938
149.0597059 2.773904734
151.0389705 2.591730147
153.0546206 2.790870567
165.0546206 1.631110751
167.0702706 1.321596293
177.0546206 1.417332279
179.0702706 1.55883076
195.0651853 1.838216749
255.0651853 1.158587449
257.0808353 1.394889257
259.0964854 3.242080366
261.1121354 2.761195543
271.0964854 1.824981176
273.0757499 5.301656204
289.1070501 5.319841949

Name: +ve in-silico MS/MS by CFM-ID for HAAVPVZHNBZDMX-JTQLQIEISA-N
ID: HAAVPVZHNBZDMX-JTQLQIEISA-N
Comment: Energy2
Num peaks: 31
49.00727645 1.774317371
77.00219107 2.178858611
77.03857658 0.878641099
79.01784114 4.576438659
79.05422664 2.111108833
81.0334912 2.764111952
91.01784114 2.789775802
93.0334912 3.26560916
95.04914126 4.276775143
105.0334912 9.576686394
107.0491413 5.805450716
109.0647913 1.417772039
111.0804414 1.20271359
113.0960915 0.7071337261
119.0491413 1.014810394
121.0284058 4.203711604
121.0647913 1.046738242
123.0440559 11.71543461
125.0597059 0.7533710481
135.0440559 1.633250965
139.0389705 1.140762126
151.0389705 2.8266013
163.0389705 0.7331006613
177.0546206 1.185665176
199.075356 0.8311628388
243.0651853 0.9961123669
257.0808353 0.9650738102
259.0964854 1.423690097
261.1121354 1.123211577
271.0964854 1.312922037
273.0757499 0.8537713696

Name: +ve in-silico MS/MS by CFM-ID for LQQKULWAVYAOBB-UHFFFAOYSA-N
ID: LQQKULWAVYAOBB-UHFFFAOYSA-N
Comment: Energy0
Num peaks: 6
15.02292652 0.4165421421
39.02292652 0.2254053552
217.0859207 3.264574516
219.1015708 1.127462281
233.0808353 0.935958295
249.1121354 92.91936842

Name: +ve in-silico MS/MS by CFM-ID for LQQKULWAVYAOBB-UHFFFAOYSA-N
ID: LQQKULWAVYAOBB-UHFFFAOYSA-N
Comment: Energy1
Num peaks: 6
163.075356 1.797928056
165.0910061 3.565239837
217.0859207 8.226987062
219.1015708 1.986208251
233.0808353 2.228922189
249.1121354 75.1928399

Name: +ve in-silico MS/MS by CFM-ID for LQQKULWAVYAOBB-UHFFFAOYSA-N
ID: LQQKULWAVYAOBB-UHFFFAOYSA-N
Comment: Energy2
Num peaks: 16
15.02292652 2.370935667
39.02292652 3.050866944
49.00727645 5.623126436
51.02292652 6.284786373
55.01784114 2.771729271
79.05422664 2.700167593
133.0647913 10.793574
149.0597059 4.922526692
163.075356 9.972344434
187.075356 4.637059033
203.0702706 11.48763048
217.0495352 3.039348838
217.0859207 4.534552501
219.1015708 2.254646333
223.0964854 2.073982152
233.0808353 5.220330267

Name: +ve in-silico MS/MS by CFM-ID for RNAPFFYGJWALAQ-AWEZNQCLSA-N
ID: RNAPFFYGJWALAQ-AWEZNQCLSA-N
Comment: Energy0
Num peaks: 6
117.0334912 4.841689386
121.0647913 3.087430073
123.0440559 3.446679065
151.0389705 8.406299099
253.0859207 10.29333502
271.0964854 51.41534427

Name: +ve in-silico MS/MS by CFM-ID for RNAPFFYGJWALAQ-AWEZNQCLSA-N
ID: RNAPFFYGJWALAQ-AWEZNQCLSA-N
Comment: Energy1
Num peaks: 16
95.04914126 1.506558607
105.0334912 9.452995525
107.0491413 1.590653589
119.0491413 1.764306393
121.0284058 1.418180411
121.0647913 2.983316938
123.0440559 1.898356873
133.0284058 7.737829505
135.0440559 9.280426892
149.0233204 4.000519582
149.0597059 1.543041684
151.0389705 11.87981931
241.0859207 1.472088756
243.1015708 4.137482184
253.0859207 6.549770281
271.0964854 13.91121245

Name: +ve in-silico MS/MS by CFM-ID for RNAPFFYGJWALAQ-AWEZNQCLSA-N
ID: RNAPFFYGJWALAQ-AWEZNQCLSA-N
Comment: Energy2
Num peaks: 29
39.02292652 1.353591179
41.00219107 1.363363811
49.00727645 3.759296134
55.05422664 1.370739919
63.02292652 3.021287442
65.03857658 1.551365663
75.02292652 5.484457164
79.01784114 1.203461984
79.05422664 1.87087385
81.0334912 2.329609026
89.03857658 2.746928043
91.05422664 1.892124428
105.0334912 2.984987277
107.0127558 2.266273191
107.0491413 3.081956002
109.0284058 1.194676175
117.0334912 10.51739746
119.0491413 2.846423358
121.0284058 2.280012943
121.0647913 1.406683326
123.0440559 5.324366942
131.0491413 1.129330353
133.0284058 3.442372118
133.0647913 1.234938091
135.0440559 4.774763641
145.0284058 1.497697838
147.0440559 1.605391375
149.0233204 2.841977448
151.0389705 3.658882349

Name: +ve in-silico MS/MS by CFM-ID for OFKGFPTVZGCBHS-UHFFFAOYSA-N
ID: OFKGFPTVZGCBHS-UHFFFAOYSA-N
Comment: Energy0
Num peaks: 6
121.0647913 4.81768515
135.0440559 3.112861061
137.0597059 4.728986758
239.0702706 3.518078188
253.0859207 12.58580234
271.0964854 58.56050312

Name: +ve in-silico MS/MS by CFM-ID for OFKGFPTVZGCBHS-UHFFFAOYSA-N
ID: OFKGFPTVZGCBHS-UHFFFAOYSA-N
Comment: Energy1
Num peaks: 13
107.0491413 5.134354329
119.0491413 5.038337793
121.0647913 6.915778228
123.0440559 5.276378575
135.0440559 6.778896408
137.0597059 6.735561892
151.0389705 2.203988176
211.075356 1.637675824
239.0702706 3.273173668
241.0859207 5.183101176
243.1015708 13.49328547
253.0859207 6.892077004
271.0964854 11.5003938

Name: +ve in-silico MS/MS by CFM-ID for OFKGFPTVZGCBHS-UHFFFAOYSA-N
ID: OFKGFPTVZGCBHS-UHFFFAOYSA-N
Comment: Energy2
Num peaks: 31
39.02292652 1.131756714
53.03857658 1.842678249
65.03857658 1.160718903
75.02292652 2.430560199
77.03857658 1.059950499
79.05422664 1.850512147
81.0334912 1.57619149
89.03857658 2.470230966
91.05422664 3.211802141
93.0334912 1.301344988
93.06987671 3.676517062
103.0542266 1.697598516
105.0334912 7.446431698
107.0491413 5.13468507
109.0647913 1.243331005
119.0491413 10.53677732
121.0284058 1.518177556
121.0647913 3.434005154
123.0440559 1.177942125
135.0440559 5.721837266
137.0597059 1.848974705
171.0440559 0.9046919992
211.075356 3.075445056
223.075356 2.40572283
225.0910061 1.533638999
227.0702706 2.634700056
229.0859207 1.253387931
241.0859207 1.189472885
243.1015708 1.059182781
253.0859207 1.883035074
255.0651853 1.361553904

Name: +ve in-silico MS/MS by CFM-ID for IPSUXDVYFYNGAC-UHFFFAOYSA-N
ID: IPSUXDVYFYNGAC-UHFFFAOYSA-N
Comment: Energy0
Num peaks: 6
191.0338851 0.847840168
257.0808353 2.890464339
259.0964854 1.037935815
271.0964854 8.038005027
273.0757499 1.508516767
289.1070501 78.69101993

Name: +ve in-silico MS/MS by CFM-ID for IPSUXDVYFYNGAC-UHFFFAOYSA-N
ID: IPSUXDVYFYNGAC-UHFFFAOYSA-N
Comment: Energy1
Num peaks: 12
41.03857658 2.405219195
43.05422664 6.810736461
45.06987671 3.592674028
177.0546206 1.47925016
245.0808353 9.211558587
245.1172208 1.763696174
257.0808353 4.629096389
259.0964854 2.539011989
261.1121354 10.64082546
271.0964854 7.219830714
273.0757499 1.814643483
289.1070501 28.25942583

Name: +ve in-silico MS/MS by CFM-ID for IPSUXDVYFYNGAC-UHFFFAOYSA-N
ID: IPSUXDVYFYNGAC-UHFFFAOYSA-N
Comment: Energy2
Num peaks: 31
39.02292652 1.217484588
41.03857658 5.804145274
43.05422664 3.204342349
53.00219107 2.130575663
55.01784114 2.965956764
55.05422664 2.01924881
57.06987671 2.236719661
69.0334912 11.96849319
71.04914126 4.528815595
119.0127558 1.95064813
121.0284058 1.742940527
133.0284058 1.936453839
135.0440559 1.21791184
147.0440559 2.930009757
159.0440559 1.236516579
163.0389705 1.372213908
175.0389705 3.762948284
175.075356 1.390734661
177.0546206 2.622696508
191.0338851 1.580891026
203.0338851 1.169473198
217.0859207 2.200384478
231.0651853 1.762062374
239.0702706 1.199648889
241.0859207 2.124231168
243.0651853 1.533204026
243.1015708 1.100386897
247.0964854 1.151882043
255.0651853 2.168680633
257.0808353 1.224843442
273.0757499 1.262866017

Name: +ve in-silico MS/MS by CFM-ID for KLMULHKUMZKNJD-PEPRLPHWSA-N
ID: KLMULHKUMZKNJD-PEPRLPHWSA-N
Comment: Energy0
Num peaks: 8
173.0597059 2.405544933
177.0910061 5.829917064
195.1015708 3.047227172
203.1066561 2.698838506
205.1223062 2.673095729
221.1172208 2.340375069
231.1015708 11.89789893
249.1121354 49.47243426

Name: +ve in-silico MS/MS by CFM-ID for KLMULHKUMZKNJD-PEPRLPHWSA-N
ID: KLMULHKUMZKNJD-PEPRLPHWSA-N
Comment: Energy1
Num peaks: 25
49.00727645 1.212040811
111.0440559 0.9048302788
121.0647913 1.047256863
151.075356 1.09247886
153.0910061 1.220434615
159.0804414 2.147297939
173.0597059 5.803834275
175.075356 5.663027317
177.0910061 5.972704894
179.1066561 1.805986718
189.0546206 1.998052691
191.0702706 2.410124324
193.0859207 2.811125101
195.1015708 3.686906273
197.1172208 1.068730694
201.0910061 3.0961409
203.1066561 3.009119686
205.1223062 3.33543987
213.0910061 1.63202037
217.0859207 1.108507235
219.1015708 1.334636302
221.1172208 5.748159568
231.1015708 7.746183487
233.0808353 1.34317728
249.1121354 13.27946953

Name: +ve in-silico MS/MS by CFM-ID for KLMULHKUMZKNJD-PEPRLPHWSA-N
ID: KLMULHKUMZKNJD-PEPRLPHWSA-N
Comment: Energy2
Num peaks: 31
39.02292652 4.256232009
41.03857658 5.428678785
49.00727645 11.07354963
51.02292652 6.068291399
53.03857658 7.67464627
55.05422664 6.650994586
57.06987671 2.136698669
65.03857658 1.208809231
67.05422664 1.199634061
79.05422664 1.896019614
81.06987671 1.847852828
111.0440559 0.7961106695
121.0647913 4.213772987
123.0804414 1.872906681
125.0597059 1.01693378
157.0647913 0.9861323328
159.0804414 2.157571309
161.0597059 1.136713266
161.0960915 1.809705182
167.1066561 1.527517898
173.0597059 1.808380374
175.075356 2.672498232
177.0910061 1.702015303
179.1066561 0.9417965808
187.1117415 0.783091356
191.0702706 1.432184492
197.1172208 0.9459898543
203.1066561 0.8335245612
213.0910061 1.324444941
231.1015708 0.9296554959
233.0808353 1.599340165

Name: +ve in-silico MS/MS by CFM-ID for YMOXJRGOIAQFJJ-VIFPVBQESA-N
ID: YMOXJRGOIAQFJJ-VIFPVBQESA-N
Comment: Energy0
Num peaks: 6
239.0702706 1.043701763
253.0859207 2.219059851
257.0808353 3.112258075
259.0964854 1.296864843
271.0964854 40.57330163
289.1070501 39.21228359

Name: +ve in-silico MS/MS by CFM-ID for YMOXJRGOIAQFJJ-VIFPVBQESA-N
ID: YMOXJRGOIAQFJJ-VIFPVBQESA-N
Comment: Energy1
Num peaks: 20
109.0284058 1.540145801
135.0440559 2.86923071
137.0597059 2.534675448
159.0440559 1.128201724
161.0597059 1.361480368
163.0389705 1.405835241
239.0702706 2.239835076
241.0859207 1.871395001
243.0651853 1.13734716
243.1015708 5.170632592
245.0808353 4.000900747
253.0859207 5.664782854
255.0651853 1.780532066
257.0808353 3.508428967
259.0964854 1.814317923
261.1121354 4.581934298
263.0914 1.957219663
271.0964854 25.32241446
273.0757499 1.217862173
289.1070501 9.109324305

Name: +ve in-silico MS/MS by CFM-ID for YMOXJRGOIAQFJJ-VIFPVBQESA-N
ID: YMOXJRGOIAQFJJ-VIFPVBQESA-N
Comment: Energy2
Num peaks: 31
43.01784114 1.055971787
53.00219107 1.527542922
55.01784114 1.05626695
79.01784114 2.258640125
81.0334912 1.112832195
93.0334912 1.819234037
95.04914126 1.129021602
97.06479133 1.603418001
105.0334912 2.744891897
107.0491413 2.04866588
109.0284058 1.179446042
109.0647913 1.497238609
133.0284058 1.412500119
135.0440559 3.346942217
137.0597059 1.260736331
159.0440559 3.824186028
161.0597059 3.366296614
187.0389705 1.025427292
189.0546206 1.720947233
215.0702706 1.646299145
225.0546206 1.632827638
239.0702706 4.510433247
241.0859207 4.590556385
243.0651853 1.878509797
243.1015708 2.585327892
245.0808353 1.5540193
253.0859207 3.046256168
255.0651853 4.195796686
257.0808353 1.907446514
271.0964854 2.839487628
273.0757499 1.010775486

Name: +ve in-silico MS/MS by CFM-ID for RNGGDQGPILKTQU-JGVFFNPUSA-N
ID: RNGGDQGPILKTQU-JGVFFNPUSA-N
Comment: Energy0
Num peaks: 12
59.04914126 1.077626425
229.0495352 1.907834946
243.0651853 5.2316326
245.0444498 1.586294519
245.0808353 2.051205416
247.0600999 3.624647228
253.0859207 1.777616932
257.0808353 2.401652517
259.0600999 1.136195776
261.0757499 1.853660263
271.0964854 14.69208465
289.1070501 43.34371259

Name: +ve in-silico MS/MS by CFM-ID for RNGGDQGPILKTQU-JGVFFNPUSA-N
ID: RNGGDQGPILKTQU-JGVFFNPUSA-N
Comment: Energy1
Num peaks: 24
41.03857658 1.099763944
97.02840582 1.5996058
111.0440559 3.993465793
123.0440559 1.188031139
135.0440559 1.806690314
137.0597059 1.795014889
139.075356 2.261670937
149.0233204 3.313905366
151.0389705 7.368497104
219.0651853 1.746199956
227.0338851 1.094273819
229.0495352 3.055273452
231.0651853 2.658962819
233.0808353 3.4603715
241.0495352 3.639915745
243.0651853 10.78977799
245.0444498 1.76579249
245.0808353 4.907457037
247.0600999 2.273427627
259.0600999 4.937384704
261.0757499 9.173211124
261.1121354 2.135581242
271.0964854 1.988233521
289.1070501 1.953605646

Name: +ve in-silico MS/MS by CFM-ID for RNGGDQGPILKTQU-JGVFFNPUSA-N
ID: RNGGDQGPILKTQU-JGVFFNPUSA-N
Comment: Energy2
Num peaks: 31
39.02292652 10.73649844
41.03857658 2.689298209
45.0334912 1.01962946
51.02292652 3.569088129
53.03857658 2.060812223
57.0334912 1.08042253
59.04914126 1.801888544
67.01784114 2.185713974
83.04914126 1.345974232
93.0334912 1.089617676
121.0284058 1.035935693
123.0440559 2.301484119
135.0440559 2.308853684
137.0597059 1.115512139
139.075356 1.026869937
149.0233204 1.618788991
151.0389705 3.010636962
175.0389705 1.163466017
187.0389705 1.648996538
189.0546206 1.654872284
201.0546206 1.087912488
213.0546206 3.798744769
225.0546206 1.542525817
227.0702706 2.614520085
229.0495352 3.742260631
229.0859207 1.181499482
231.0651853 1.894754786
243.0651853 1.651709336
245.0808353 1.654383916
253.0859207 1.752885302
273.0757499 1.002646054

Name: +ve in-silico MS/MS by CFM-ID for GBJRDULCMRSYSL-GQCTYLIASA-N
ID: GBJRDULCMRSYSL-GQCTYLIASA-N
Comment: Energy0
Num peaks: 6
139.0389705 2.655998964
151.075356 4.679569902
257.0808353 5.698468768
259.0964854 1.947231488
271.0964854 8.14337573
289.1070501 59.37040872

Name: +ve in-silico MS/MS by CFM-ID for GBJRDULCMRSYSL-GQCTYLIASA-N
ID: GBJRDULCMRSYSL-GQCTYLIASA-N
Comment: Energy1
Num peaks: 29
41.00219107 1.495896894
43.01784114 2.340781402
125.0233204 4.694868313
127.0389705 0.9640337483
137.0597059 2.80513416
139.0389705 1.689881714
139.075356 0.8183723503
149.0233204 1.181581872
151.0389705 3.123704884
151.075356 6.319356071
163.075356 1.436334096
165.0910061 1.088904808
175.075356 4.592783126
185.0597059 2.340520621
187.075356 3.394935287
189.0910061 0.8215163677
191.1066561 0.9045048042
229.0859207 2.927837449
231.0651853 1.565457876
241.0859207 1.489462048
243.1015708 1.047803607
245.0808353 2.091154411
245.1172208 0.870130091
257.0808353 5.536748433
259.0964854 1.37339155
261.1121354 1.126853305
271.0964854 5.122870842
273.0757499 1.80572338
289.1070501 15.81245194

Name: +ve in-silico MS/MS by CFM-ID for GBJRDULCMRSYSL-GQCTYLIASA-N
ID: GBJRDULCMRSYSL-GQCTYLIASA-N
Comment: Energy2
Num peaks: 31
39.02292652 1.117509556
49.00727645 2.333779583
51.02292652 1.869680357
57.0334912 1.292980492
65.03857658 1.605088923
93.0334912 1.188797807
107.0491413 1.38257573
119.0127558 1.155811271
121.0284058 2.605871499
121.0647913 1.918439624
131.0491413 3.613944749
133.0647913 1.396703635
135.0440559 2.615845379
137.0597059 4.371009572
147.0440559 2.886313081
149.0597059 1.289251358
151.075356 2.951892964
175.0389705 1.353269271
175.075356 1.525807839
185.0597059 1.617755443
187.075356 1.511348485
189.0910061 1.321686284
203.0702706 1.163914253
205.0859207 2.399577353
233.0808353 1.553040891
243.0651853 2.356838852
245.0808353 1.657243969
255.0651853 1.413181151
257.0808353 1.33552507
259.0964854 2.776710349
273.0757499 1.625574173

Name: +ve in-silico MS/MS by CFM-ID for GGLXDYDRZKRTDI-UHFFFAOYSA-N
ID: GGLXDYDRZKRTDI-UHFFFAOYSA-N
Comment: Energy0
Num peaks: 6
225.0910061 0.6630927519
239.0702706 1.963066544
241.0859207 2.854842938
253.0859207 46.44652705
255.0651853 0.5417512301
271.0964854 42.36878938

Name: +ve in-silico MS/MS by CFM-ID for GGLXDYDRZKRTDI-UHFFFAOYSA-N
ID: GGLXDYDRZKRTDI-UHFFFAOYSA-N
Comment: Energy1
Num peaks: 6
225.0910061 3.556185088
227.0702706 2.905340859
239.0702706 3.206639347
241.0859207 4.210584911
253.0859207 54.87647508
271.0964854 15.1432917

Name: +ve in-silico MS/MS by CFM-ID for GGLXDYDRZKRTDI-UHFFFAOYSA-N
ID: GGLXDYDRZKRTDI-UHFFFAOYSA-N
Comment: Energy2
Num peaks: 26
15.02292652 1.610392254
39.02292652 2.122428582
41.03857658 1.282657266
53.00219107 0.8122454213
63.02292652 3.948893913
65.03857658 1.599778963
91.05422664 3.8761884
95.01275576 1.379967085
129.0334912 3.411966532
157.0647913 2.147710358
185.0597059 0.9264787601
197.0597059 3.096864654
199.075356 1.80488036
209.0597059 2.32606614
211.075356 2.694643361
213.0546206 0.8073109849
223.075356 7.466945403
225.0546206 2.902665676
225.0910061 9.902393103
227.0702706 3.536003677
237.0546206 6.59817169
239.0702706 2.307993963
241.0859207 1.611562572
243.0651853 0.9516966889
253.0859207 9.491071644
255.0651853 1.521358858

Name: +ve in-silico MS/MS by CFM-ID for PMXDIJXJSJYPBK-RKDXNWHRSA-N
ID: PMXDIJXJSJYPBK-RKDXNWHRSA-N
Comment: Energy0
Num peaks: 15
69.0334912 1.371744238
199.0389705 1.120398211
211.0389705 1.862325062
213.0546206 5.472158857
215.0338851 0.9317592055
215.0702706 1.823552074
217.0495352 2.28204322
219.1015708 1.189719418
221.1172208 1.24998516
229.0495352 3.277801433
231.0651853 3.72804442
243.0651853 0.988011255
253.0859207 5.539425955
271.0964854 28.2260435
289.1070501 21.56727222

Name: +ve in-silico MS/MS by CFM-ID for PMXDIJXJSJYPBK-RKDXNWHRSA-N
ID: PMXDIJXJSJYPBK-RKDXNWHRSA-N
Comment: Energy1
Num peaks: 31
97.02840582 1.813946657
109.0284058 0.8802809537
111.0440559 2.601350234
121.0284058 6.558112261
147.0440559 1.064158516
151.075356 0.8579529567
167.0702706 1.023020419
169.0859207 1.060990233
177.0546206 0.891225384
187.0389705 0.8890769853
189.0546206 2.019926552
197.0233204 0.9412860476
199.0389705 2.520011615
201.0546206 1.611819032
203.0702706 3.046043036
211.0389705 3.615054439
213.0546206 8.072301366
215.0338851 1.573097207
215.0702706 1.578233154
217.0495352 2.470158686
217.0859207 0.8810146726
229.0495352 5.890155744
231.0651853 9.95698922
243.0651853 2.343379839
243.1015708 1.148510248
245.0808353 1.747324978
253.0859207 2.122273994
259.0964854 0.8364617038
261.1121354 2.067993486
271.0964854 3.382262511
289.1070501 1.176101193

Name: +ve in-silico MS/MS by CFM-ID for PMXDIJXJSJYPBK-RKDXNWHRSA-N
ID: PMXDIJXJSJYPBK-RKDXNWHRSA-N
Comment: Energy2
Num peaks: 31
25.00727645 1.38206999
27.02292652 1.636627001
39.02292652 7.8078507
41.03857658 7.079277475
51.02292652 5.97815867
53.00219107 0.9721533678
53.03857658 0.8855064196
55.01784114 3.488681866
55.05422664 0.9578166982
63.02292652 1.283197913
67.01784114 2.31089272
69.0334912 5.252944977
71.04914126 1.194389922
93.0334912 1.092781488
95.04914126 1.386041478
121.0284058 2.63489798
123.0804414 0.8844419045
159.0440559 0.9658412595
165.0546206 1.108144449
179.0702706 0.9292842891
195.0440559 1.140314064
197.0597059 1.05604751
199.0389705 0.9460153812
211.0389705 1.679327104
213.0546206 1.932345739
215.0702706 1.257518814
227.0702706 1.249085281
243.1015708 1.443515886
245.0808353 1.178253126
253.0859207 2.188091664
257.0808353 0.931189319

Name: +ve in-silico MS/MS by CFM-ID for FIMFRMRZGBUYMV-UHFFFAOYSA-N
ID: FIMFRMRZGBUYMV-UHFFFAOYSA-N
Comment: Energy0
Num peaks: 6
43.05422664 0.9058337411
57.06987671 1.800125315
191.0338851 0.9812711136
221.0808353 0.9159524079
231.1015708 6.578109824
249.1121354 77.82876796

Name: +ve in-silico MS/MS by CFM-ID for FIMFRMRZGBUYMV-UHFFFAOYSA-N
ID: FIMFRMRZGBUYMV-UHFFFAOYSA-N
Comment: Energy1
Num peaks: 17
39.02292652 1.734302344
41.03857658 2.066141049
43.05422664 3.333189223
53.03857658 2.919290539
55.05422664 4.584623739
57.06987671 10.7259772
71.08552677 3.992995789
191.0338851 3.740247519
193.0495352 1.733489364
203.1066561 1.713615215
205.0495352 2.45821019
205.1223062 1.229736182
207.1015708 1.142527667
219.1015708 2.532878765
221.1172208 6.687710357
231.1015708 6.756133866
249.1121354 22.79566

Name: +ve in-silico MS/MS by CFM-ID for FIMFRMRZGBUYMV-UHFFFAOYSA-N
ID: FIMFRMRZGBUYMV-UHFFFAOYSA-N
Comment: Energy2
Num peaks: 31
39.02292652 3.702046076
41.03857658 6.757247548
43.05422664 7.07291812
51.02292652 1.149278035
53.03857658 6.619028542
55.05422664 5.173400772
57.06987671 5.16083676
71.08552677 2.459457187
93.06987671 1.128677505
123.0440559 1.27734526
133.0284058 2.185802383
135.0440559 1.226164604
147.0440559 3.616791532
149.0233204 1.260521621
159.0440559 1.231183877
159.0804414 1.717175022
161.0597059 2.920637994
163.0389705 1.90593116
163.075356 0.9704156075
175.075356 1.172773104
175.1117415 0.9595832937
185.0808353 0.9051714748
187.0389705 1.790540517
187.1117415 1.373758306
203.1066561 2.132395195
205.0859207 1.002356849
207.1015708 0.9132924821
213.0910061 1.214304235
217.0859207 1.318080725
231.1015708 1.129626738
233.0808353 1.041500815

Name: +ve in-silico MS/MS by CFM-ID for VIQIWSBCQXGDOC-ONEGZZNKSA-N
ID: VIQIWSBCQXGDOC-ONEGZZNKSA-N
Comment: Energy0
Num peaks: 6
222.0396988 5.542058183
224.0189633 1.149758282
224.0553488 1.325547818
226.0709989 1.277225386
236.0553488 5.441651217
254.0659135 73.29031079

Name: +ve in-silico MS/MS by CFM-ID for VIQIWSBCQXGDOC-ONEGZZNKSA-N
ID: VIQIWSBCQXGDOC-ONEGZZNKSA-N
Comment: Energy1
Num peaks: 18
25.00727645 1.49457171
39.02292652 2.356886184
41.03857658 8.038899006
43.05422664 4.288426389
147.0076704 3.642313798
149.0233204 3.559726854
151.0389705 2.751937317
153.0546206 2.782420296
154.013484 1.429175609
156.0291341 1.666320287
204.0291341 1.781633616
206.0447842 2.838243303
212.0189633 3.418534942
222.0396988 10.27154213
224.0553488 5.386030201
226.0709989 2.128981689
236.0553488 6.703168558
254.0659135 15.65774317

Name: +ve in-silico MS/MS by CFM-ID for VIQIWSBCQXGDOC-ONEGZZNKSA-N
ID: VIQIWSBCQXGDOC-ONEGZZNKSA-N
Comment: Energy2
Num peaks: 31
39.02292652 4.191044199
41.03857658 4.155563598
43.05422664 1.063556504
49.00727645 4.870619593
51.02292652 11.02730849
53.03857658 8.012041585
55.05422664 8.562092039
56.0130901 1.38550335
58.02874017 1.35688823
69.99235466 2.147002917
72.00800472 1.687199139
74.02365479 2.503606207
84.00800472 1.403194623
97.98726928 1.116699283
100.0029193 0.950512735
102.0185694 0.9985954898
114.0185694 0.8010773557
126.0185694 1.307480229
127.0389705 0.7746414461
128.0342195 1.45359295
137.0233204 0.8293582398
144.0291341 1.502784544
164.0342195 0.72442602
166.0498695 1.984479759
180.0291341 0.884772575
182.0447842 0.9181849558
184.0240487 0.7614216785
208.0240487 0.828170553
208.0604342 0.7083410551
222.0396988 0.8675805364
236.0553488 0.977940303

Name: +ve in-silico MS/MS by CFM-ID for ASQGNSYUWXVREW-UHFFFAOYSA-N
ID: ASQGNSYUWXVREW-UHFFFAOYSA-N
Comment: Energy0
Num peaks: 6
91.05422664 25.09532309
153.0546206 6.708885184
179.0338851 1.637368469
181.0495352 13.1118518
257.0808353 2.899346295
289.1070501 36.03844135

Name: +ve in-silico MS/MS by CFM-ID for ASQGNSYUWXVREW-UHFFFAOYSA-N
ID: ASQGNSYUWXVREW-UHFFFAOYSA-N
Comment: Energy1
Num peaks: 6
91.05422664 53.48285333
151.0389705 1.78115413
153.0546206 2.675322929
181.0495352 15.40149897
257.0808353 1.776245153
289.1070501 7.855442091

Name: +ve in-silico MS/MS by CFM-ID for ASQGNSYUWXVREW-UHFFFAOYSA-N
ID: ASQGNSYUWXVREW-UHFFFAOYSA-N
Comment: Energy2
Num peaks: 24
49.00727645 1.509193107
51.02292652 1.597956125
55.01784114 2.019720647
63.02292652 1.880713656
65.03857658 3.025171829
75.02292652 2.233101001
81.0334912 3.198219176
83.01275576 2.072713234
83.04914126 1.006011454
85.02840582 1.871066089
91.05422664 27.88275921
93.06987671 2.64182869
109.0284058 2.860441024
111.0440559 3.869207841
113.0233204 2.718261987
123.0440559 2.063696929
137.0233204 2.291579203
139.0389705 3.439355774
149.0233204 2.39512896
151.0389705 3.344443002
153.0546206 2.328711841
165.0182351 1.647737002
167.0338851 1.152137646
181.0495352 1.717314539

Name: +ve in-silico MS/MS by CFM-ID for LYWQOYXTJXSKEK-UHFFFAOYSA-N
ID: LYWQOYXTJXSKEK-UHFFFAOYSA-N
Comment: Energy0
Num peaks: 7
73.06479133 2.405378809
85.06479133 2.459909612
189.0910061 5.790636815
193.0495352 4.855255234
217.0859207 15.87536646
231.1015708 2.916140754
249.1121354 46.42755908

Name: +ve in-silico MS/MS by CFM-ID for LYWQOYXTJXSKEK-UHFFFAOYSA-N
ID: LYWQOYXTJXSKEK-UHFFFAOYSA-N
Comment: Energy1
Num peaks: 23
55.05422664 1.209345699
65.03857658 2.787269225
67.05422664 3.198383455
73.06479133 5.718647233
83.04914126 1.568345962
85.06479133 2.882921148
161.0233204 1.945118323
163.0389705 1.220379745
165.0546206 1.913982095
173.0597059 1.002920681
175.0389705 1.087988056
177.0910061 1.123476312
181.0495352 3.582956407
189.0546206 1.305288227
189.0910061 5.815212063
191.0702706 1.299265401
191.1066561 0.9884108883
193.0495352 4.788867929
207.0651853 5.146502931
217.0859207 10.2014095
231.1015708 4.707908444
233.0808353 1.433372804
249.1121354 15.52577428

Name: +ve in-silico MS/MS by CFM-ID for LYWQOYXTJXSKEK-UHFFFAOYSA-N
ID: LYWQOYXTJXSKEK-UHFFFAOYSA-N
Comment: Energy2
Num peaks: 31
49.00727645 2.363347368
51.02292652 1.314882752
53.03857658 1.146342974
55.05422664 5.049468761
65.03857658 9.332137805
67.05422664 3.06653431
69.06987671 1.263085371
93.0334912 1.565818087
95.04914126 1.996379781
107.0491413 1.848236717
131.0491413 1.853296384
133.0284058 3.316419179
135.0440559 4.841594932
147.0440559 2.528101205
147.0804414 1.231521211
149.0597059 2.036961788
159.0440559 1.735250962
161.0233204 3.203882994
163.0389705 4.109131025
163.075356 1.493278498
165.0546206 2.072448204
173.0597059 1.42552371
173.0960915 1.120341591
175.0389705 2.418087298
175.075356 1.597207458
189.0546206 1.139084861
189.0910061 1.42884022
191.0702706 3.334837301
193.0495352 1.874412318
201.0910061 1.336543849
233.0808353 1.204268588

Name: +ve in-silico MS/MS by CFM-ID for DGYWXQIMCBTTQH-UHFFFAOYSA-N
ID: DGYWXQIMCBTTQH-UHFFFAOYSA-N
Comment: Energy0
Num peaks: 6
121.0647913 23.2430616
123.0440559 6.994630469
151.0389705 13.82248589
257.0808353 4.386493324
271.0964854 2.007883683
289.1070501 34.58041868

Name: +ve in-silico MS/MS by CFM-ID for DGYWXQIMCBTTQH-UHFFFAOYSA-N
ID: DGYWXQIMCBTTQH-UHFFFAOYSA-N
Comment: Energy1
Num peaks: 7
91.05422664 2.9483146
121.0647913 45.05193127
123.0440559 2.640864024
151.0389705 17.68006492
257.0808353 2.861492032
271.0964854 1.833572161
289.1070501 7.456352149

Name: +ve in-silico MS/MS by CFM-ID for DGYWXQIMCBTTQH-UHFFFAOYSA-N
ID: DGYWXQIMCBTTQH-UHFFFAOYSA-N
Comment: Energy2
Num peaks: 23
39.02292652 1.366340414
41.03857658 1.180200826
51.02292652 1.925706857
55.01784114 1.740827934
63.02292652 2.706672644
65.03857658 6.562492524
67.01784114 1.417358525
67.05422664 1.62682875
79.01784114 5.769907174
79.05422664 1.52109093
81.0334912 6.263598248
91.05422664 6.912779039
93.06987671 1.850163562
95.04914126 4.740228825
107.0127558 2.007649951
107.0491413 3.842973041
109.0284058 1.521670364
121.0284058 3.646197589
121.0647913 9.47828166
123.0440559 5.491390444
135.0440559 1.21353226
137.0233204 1.471361859
151.0389705 6.242123788

Name: +ve in-silico MS/MS by CFM-ID for JZIYNZGPIKGKQC-UHFFFAOYSA-N
ID: JZIYNZGPIKGKQC-UHFFFAOYSA-N
Comment: Energy0
Num peaks: 6
239.0702706 3.25430586
241.0859207 1.534085483
243.1015708 0.8313555683
253.0859207 2.858116471
255.0651853 1.066937685
271.0964854 87.35509384

Name: +ve in-silico MS/MS by CFM-ID for JZIYNZGPIKGKQC-UHFFFAOYSA-N
ID: JZIYNZGPIKGKQC-UHFFFAOYSA-N
Comment: Energy1
Num peaks: 7
227.0702706 5.35246558
229.0859207 6.200082625
239.0702706 6.19569852
241.0859207 4.506726688
243.1015708 5.286513864
253.0859207 3.719588953
271.0964854 51.93429179

Name: +ve in-silico MS/MS by CFM-ID for JZIYNZGPIKGKQC-UHFFFAOYSA-N
ID: JZIYNZGPIKGKQC-UHFFFAOYSA-N
Comment: Energy2
Num peaks: 23
141.0334912 1.799227064
153.0334912 1.385188731
155.0491413 9.936134313
157.0647913 3.772545827
167.0491413 2.131131118
169.0647913 2.750960143
183.0440559 6.041543138
185.0597059 3.426961765
195.0440559 2.391675644
197.0597059 5.137975436
199.075356 3.740359437
209.0597059 4.54604109
211.075356 4.584405147
223.075356 2.321210369
225.0546206 4.695630445
227.0702706 7.669756769
229.0859207 1.338874575
237.0546206 1.858842843
239.0702706 2.599100561
241.0859207 1.84053027
243.1015708 1.727895434
253.0859207 1.994042502
255.0651853 2.651753048

Name: +ve in-silico MS/MS by CFM-ID for ZDCLDOZKWHHBMR-BLLNWVATSA-N
ID: ZDCLDOZKWHHBMR-BLLNWVATSA-N
Comment: Energy0
Num peaks: 24
39.02292652 0.7594571278
41.03857658 1.369116923
43.01784114 1.93628984
53.03857658 0.8921566496
55.05422664 0.833364793
61.02840582 3.773800761
63.02292652 0.8865621314
75.02292652 2.482999413
77.03857658 1.297832868
87.02292652 3.471711273
89.03857658 1.882005566
91.05422664 1.72771925
99.04405588 1.093553677
103.0178411 1.928114438
103.0389705 0.8597707534
105.0334912 1.256224209
211.0600999 1.615000389
211.075356 0.7058268994
213.0757499 1.252922271
227.0702706 2.508003776
229.0859207 13.81706822
247.0964854 10.58615456
271.0964854 2.753784096
289.1070501 20.86553056

Name: +ve in-silico MS/MS by CFM-ID for ZDCLDOZKWHHBMR-BLLNWVATSA-N
ID: ZDCLDOZKWHHBMR-BLLNWVATSA-N
Comment: Energy1
Num peaks: 31
39.02292652 2.210994337
41.03857658 1.902248785
43.01784114 1.279097724
43.05422664 1.339750302
45.06987671 2.680407207
51.02292652 1.178646423
53.03857658 1.57822139
55.05422664 1.188652039
57.06987671 1.23643678
61.02840582 2.200750557
63.02292652 3.070758527
73.00727645 3.953885105
73.06479133 1.016720074
75.02292652 9.894612753
77.03857658 4.064826657
87.02292652 2.87857578
89.03857658 1.212266814
97.02840582 1.411923677
99.04405588 3.508123133
101.0597059 1.002401747
105.0910061 1.062268498
111.0440559 1.006656839
113.0597059 1.539685261
127.0178411 1.650949691
129.0334912 1.333542922
217.0859207 1.26122047
227.0702706 0.8425258372
229.0859207 5.777270343
245.0808353 0.93057566
247.0964854 2.889205109
289.1070501 1.754234061

Name: +ve in-silico MS/MS by CFM-ID for ZDCLDOZKWHHBMR-BLLNWVATSA-N
ID: ZDCLDOZKWHHBMR-BLLNWVATSA-N
Comment: Energy2
Num peaks: 31
25.00727645 1.133309108
39.02292652 7.890580483
41.03857658 1.471894537
43.01784114 3.704077517
49.00727645 7.313859497
51.02292652 4.374522793
53.00219107 1.350557221
55.05422664 0.8717808175
61.02840582 1.873198055
63.02292652 3.057846215
65.03857658 0.9214475608
73.00727645 1.84071282
75.02292652 4.539283241
77.03857658 2.18683301
87.02292652 9.499174721
89.03857658 6.153171889
91.05422664 2.417012554
101.0021911 0.8807919163
103.0178411 1.67221612
105.0334912 1.571924144
153.0546206 0.7275876081
171.0651853 0.6353476433
187.075356 0.6273588485
203.0702706 0.766551862
205.0859207 0.7029005208
209.0444498 0.7028958517
211.0600999 0.8276352454
229.0859207 0.652893727
245.0808353 0.727572609
271.0964854 2.306102021
273.0757499 0.6764824501

Name: +ve in-silico MS/MS by CFM-ID for UNNKKUDWEASWDN-JTQLQIEISA-N
ID: UNNKKUDWEASWDN-JTQLQIEISA-N
Comment: Energy0
Num peaks: 9
55.05422664 2.36015885
81.06987671 1.570820013
99.08044139 2.775886989
227.0338851 1.247660897
245.0444498 2.223891312
247.0600999 2.359852267
253.0859207 7.329140959
271.0964854 35.54952716
289.1070501 25.65680444

Name: +ve in-silico MS/MS by CFM-ID for UNNKKUDWEASWDN-JTQLQIEISA-N
ID: UNNKKUDWEASWDN-JTQLQIEISA-N
Comment: Energy1
Num peaks: 31
39.02292652 1.492766318
53.00219107 1.161914853
55.01784114 1.815623752
55.05422664 6.166633692
57.06987671 0.802682195
69.06987671 3.395217066
81.06987671 3.027353186
99.08044139 3.659586364
165.0182351 1.102530204
189.0182351 1.277710554
191.0338851 2.776652945
201.0182351 2.884639038
203.0338851 1.426601309
213.0546206 2.082133511
215.0338851 1.27512429
215.0702706 2.283162426
217.0859207 2.766260552
219.0287997 1.868391071
219.1015708 1.862018881
227.0338851 0.972763931
229.0495352 1.110104893
231.0651853 1.881474981
233.0808353 1.535246008
235.0964854 4.346178995
237.1121354 1.084234276
243.1015708 2.0741711
247.0964854 0.8095263595
253.0859207 5.278194353
261.1121354 3.547635506
271.0964854 8.608832533
289.1070501 4.30667088

Name: +ve in-silico MS/MS by CFM-ID for UNNKKUDWEASWDN-JTQLQIEISA-N
ID: UNNKKUDWEASWDN-JTQLQIEISA-N
Comment: Energy2
Num peaks: 31
39.02292652 2.440223949
41.00219107 3.394525958
41.03857658 1.18207163
53.00219107 1.579098211
53.03857658 2.169399997
55.01784114 2.491681984
55.05422664 11.62170099
57.06987671 1.954978969
65.03857658 2.886154216
67.05422664 2.387796527
69.06987671 4.847940175
79.05422664 1.87546558
81.06987671 2.067330593
83.08552677 1.627403038
91.05422664 1.256313964
95.04914126 1.103584309
97.06479133 1.115788806
135.0076704 1.100071808
163.002585 1.077669864
165.0182351 1.667117651
191.0338851 1.05972315
201.0182351 4.68107725
203.0338851 2.299439667
213.0182351 1.334111186
215.0338851 2.572635344
219.1015708 1.238054186
227.0702706 1.90993021
229.0859207 1.153733633
253.0859207 3.516396599
255.0651853 1.287501653
271.0964854 1.178334472

Name: +ve in-silico MS/MS by CFM-ID for INYISIYHXQDCPK-CQSZACIVSA-N
ID: INYISIYHXQDCPK-CQSZACIVSA-N
Comment: Energy0
Num peaks: 7
107.0491413 6.524423704
131.0491413 4.542607263
135.0804414 2.964237314
137.0233204 8.235902307
239.0702706 2.851831738
253.0859207 8.817775778
271.0964854 48.41476923

Name: +ve in-silico MS/MS by CFM-ID for INYISIYHXQDCPK-CQSZACIVSA-N
ID: INYISIYHXQDCPK-CQSZACIVSA-N
Comment: Energy1
Num peaks: 16
107.0491413 9.336866415
109.0647913 2.597553739
121.0284058 3.196843876
121.0647913 10.8332532
123.0440559 2.399072479
133.0647913 1.940757201
135.0804414 3.037694768
137.0233204 11.40215118
151.0389705 1.642727219
161.0597059 2.284133463
177.0546206 1.72988518
239.0702706 2.408703106
241.0859207 3.204414925
243.1015708 4.837311791
253.0859207 6.088392969
271.0964854 13.37730345

Name: +ve in-silico MS/MS by CFM-ID for INYISIYHXQDCPK-CQSZACIVSA-N
ID: INYISIYHXQDCPK-CQSZACIVSA-N
Comment: Energy2
Num peaks: 27
49.00727645 3.038609239
51.02292652 1.370838333
63.02292652 3.643675694
65.03857658 4.03149629
67.01784114 2.037937247
75.02292652 4.985808434
77.03857658 2.57504845
79.05422664 1.748487381
91.05422664 2.383170265
93.0334912 1.766259274
95.01275576 1.04865208
95.04914126 1.382828723
101.0385766 2.133224984
103.0542266 8.273492581
105.0334912 2.165850602
105.0698767 0.9322648033
107.0491413 4.542885352
109.0284058 2.336623756
109.0647913 1.446909517
119.0491413 1.262490544
121.0284058 6.450207315
121.0647913 2.559064021
123.0440559 2.743787403
131.0491413 7.66546898
133.0647913 1.63657347
135.0804414 0.912679924
137.0233204 5.490855611

Name: +ve in-silico MS/MS by CFM-ID for ONBNNXIPKYXCPC-QMMMGPOBSA-N
ID: ONBNNXIPKYXCPC-QMMMGPOBSA-N
Comment: Energy0
Num peaks: 8
65.03857658 1.755397727
67.05422664 2.755356699
69.06987671 3.003706505
87.08044139 1.90182109
109.0284058 1.865580951
261.0757499 2.652372934
271.0964854 4.01276912
289.1070501 63.63569786

Name: +ve in-silico MS/MS by CFM-ID for ONBNNXIPKYXCPC-QMMMGPOBSA-N
ID: ONBNNXIPKYXCPC-QMMMGPOBSA-N
Comment: Energy1
Num peaks: 29
41.00219107 0.7619510526
65.03857658 0.9787455227
67.05422664 1.658912476
69.06987671 2.757521784
71.08552677 1.610438357
87.08044139 0.9877213368
109.0284058 2.528316137
111.0440559 1.588036436
121.0284058 2.233918601
153.0546206 0.8992047885
179.0702706 1.878201314
203.0338851 1.091633834
219.0287997 0.9632966311
229.0859207 0.8967540679
233.0808353 3.047056422
243.0651853 2.11977804
243.1015708 1.080525031
245.0808353 3.603330523
245.1172208 0.8237401427
247.0964854 0.7629699097
257.0808353 1.033210063
259.0600999 2.495304563
259.0964854 2.769512414
261.0757499 7.869532685
261.1121354 3.540251358
263.0914 2.185630834
271.0964854 5.487062331
273.0757499 1.851053846
289.1070501 20.99681637

Name: +ve in-silico MS/MS by CFM-ID for ONBNNXIPKYXCPC-QMMMGPOBSA-N
ID: ONBNNXIPKYXCPC-QMMMGPOBSA-N
Comment: Energy2
Num peaks: 31
39.02292652 2.455359639
41.03857658 2.555865238
51.02292652 3.560351074
53.03857658 1.532643337
55.05422664 1.869106251
65.03857658 7.043342485
67.05422664 11.88082108
69.06987671 2.140303216
75.02292652 1.142132889
93.0334912 0.8685731745
95.04914126 0.8901573717
109.0284058 4.28826556
111.0440559 1.019883558
121.0284058 2.208551505
131.0127558 1.830255579
133.0284058 0.9394753554
135.0440559 2.885728366
137.0233204 1.121086421
151.0389705 2.577077862
179.0338851 0.8601307974
185.0597059 0.9144050183
201.0546206 1.364831192
203.0338851 0.9888124202
203.0702706 1.526938205
217.0859207 1.048165178
229.0859207 1.677361024
233.0808353 1.078569262
243.0651853 3.507095136
245.0808353 4.704831567
261.0757499 1.040674563
273.0757499 1.091950798

Name: +ve in-silico MS/MS by CFM-ID for PLIQWTXXYHCEJG-UHFFFAOYSA-N
ID: PLIQWTXXYHCEJG-UHFFFAOYSA-N
Comment: Energy0
Num peaks: 6
67.05422664 1.580923111
69.06987671 7.311752001
211.075356 2.302626576
245.0808353 1.616605035
253.0859207 9.201052555
271.0964854 69.255113

Name: +ve in-silico MS/MS by CFM-ID for PLIQWTXXYHCEJG-UHFFFAOYSA-N
ID: PLIQWTXXYHCEJG-UHFFFAOYSA-N
Comment: Energy1
Num peaks: 13
65.03857658 2.146925094
67.05422664 5.513486736
69.06987671 13.64133249
211.075356 4.208374221
225.0910061 2.962946355
227.0702706 2.776404016
239.0702706 2.198119355
241.0859207 2.348384538
243.1015708 12.20011492
245.0808353 2.924105002
253.0859207 7.055478097
255.0651853 3.176899201
271.0964854 18.95507291

Name: +ve in-silico MS/MS by CFM-ID for PLIQWTXXYHCEJG-UHFFFAOYSA-N
ID: PLIQWTXXYHCEJG-UHFFFAOYSA-N
Comment: Energy2
Num peaks: 31
25.00727645 1.112353417
39.02292652 1.181575909
41.03857658 1.235704262
51.02292652 2.256150555
53.00219107 1.11590157
53.03857658 3.098060365
65.03857658 9.295369325
67.05422664 9.891583215
69.06987671 3.551985107
83.08552677 1.564235168
145.0284058 1.066044319
185.0597059 1.868699443
195.0440559 1.847231281
195.0804414 1.613363352
197.0960915 1.695614278
199.075356 1.998684469
201.0910061 1.866754215
211.075356 7.989780124
213.0546206 2.167853273
223.075356 2.129906035
225.0546206 1.539873131
225.0910061 3.23361807
227.0702706 2.089919154
229.0859207 2.298453156
235.075356 1.048864343
237.0546206 1.072748822
239.0702706 1.312698216
241.0859207 1.321314605
243.1015708 1.286116937
253.0859207 1.795754487
255.0651853 1.268806707

Name: +ve in-silico MS/MS by CFM-ID for KKCLNMWDNUQXPP-LLVKDONJSA-N
ID: KKCLNMWDNUQXPP-LLVKDONJSA-N
Comment: Energy0
Num peaks: 8
107.0491413 5.199000424
131.0491413 4.315837803
133.0647913 2.484991054
135.0804414 1.875374304
137.0233204 14.60260549
177.0546206 2.780437652
253.0859207 8.715770966
271.0964854 41.71626884

Name: +ve in-silico MS/MS by CFM-ID for KKCLNMWDNUQXPP-LLVKDONJSA-N
ID: KKCLNMWDNUQXPP-LLVKDONJSA-N
Comment: Energy1
Num peaks: 21
105.0334912 1.997352047
107.0491413 10.0069547
109.0647913 1.434717588
119.0491413 1.80157679
121.0284058 3.035928666
121.0647913 4.45120775
131.0491413 1.300964392
133.0647913 2.515912421
135.0804414 4.206366128
137.0233204 17.19945008
159.0440559 2.134426768
161.0597059 1.704970009
175.0389705 1.603751615
177.0546206 4.876215008
227.0702706 1.087322752
229.0859207 1.199797172
241.0859207 2.3628782
243.1015708 4.003150791
253.0859207 4.134585554
255.0651853 1.504641201
271.0964854 7.928091771

Name: +ve in-silico MS/MS by CFM-ID for KKCLNMWDNUQXPP-LLVKDONJSA-N
ID: KKCLNMWDNUQXPP-LLVKDONJSA-N
Comment: Energy2
Num peaks: 31
39.02292652 1.062588751
49.00727645 1.339518209
63.02292652 1.85905878
65.03857658 2.040314802
67.01784114 2.116387851
75.02292652 3.865971821
77.03857658 3.068958482
79.05422664 3.783594969
81.06987671 0.9566072078
89.03857658 2.976079937
91.05422664 1.820055581
93.0334912 1.1400404
95.01275576 1.2107011
95.04914126 1.042739707
99.08044139 1.173384064
103.0542266 1.665768853
105.0334912 3.69105735
105.0698767 1.129437804
107.0491413 3.739092685
109.0284058 2.629178849
117.0334912 1.686512741
119.0491413 1.557205268
121.0284058 5.913524373
123.0440559 2.312113253
129.0334912 1.975172807
131.0491413 5.030597805
133.0647913 1.538927409
137.0233204 6.075426946
145.0284058 1.064032273
159.0440559 1.464722137
243.1015708 1.646943231

Name: +ve in-silico MS/MS by CFM-ID for JEDBBFHVVHKMKS-UHFFFAOYSA-N
ID: JEDBBFHVVHKMKS-UHFFFAOYSA-N
Comment: Energy0
Num peaks: 6
55.05422664 6.175711144
205.0495352 5.815050104
233.0444498 4.19526963
257.0808353 5.663647821
271.0964854 8.726547113
289.1070501 51.90683

Name: +ve in-silico MS/MS by CFM-ID for JEDBBFHVVHKMKS-UHFFFAOYSA-N
ID: JEDBBFHVVHKMKS-UHFFFAOYSA-N
Comment: Energy1
Num peaks: 16
39.02292652 6.059178101
41.03857658 4.081147628
55.05422664 8.243498357
57.06987671 1.747962869
65.03857658 1.798867167
83.04914126 6.949745097
205.0495352 3.180682311
233.0444498 13.85436385
243.1015708 1.638350695
245.1172208 1.665067285
247.0600999 1.9352814
249.0757499 1.798068812
257.0808353 4.174264183
261.1121354 5.363514375
271.0964854 5.07819987
289.1070501 13.51360028

Name: +ve in-silico MS/MS by CFM-ID for JEDBBFHVVHKMKS-UHFFFAOYSA-N
ID: JEDBBFHVVHKMKS-UHFFFAOYSA-N
Comment: Energy2
Num peaks: 20
39.02292652 3.895411245
41.03857658 2.276565295
55.01784114 2.336472016
55.05422664 37.29185965
57.06987671 3.829614206
81.0334912 0.9866192935
83.04914126 1.937439766
149.0233204 1.378656586
151.0389705 2.677213402
161.0597059 1.861611394
165.0546206 1.153897631
175.0389705 4.661215837
177.0182351 0.9416494594
177.0546206 1.322633862
189.0546206 1.942368915
191.0338851 2.227195695
203.0338851 2.47245524
205.0495352 3.870668588
217.0131497 1.827717253
233.0444498 1.771773419

Name: +ve in-silico MS/MS by CFM-ID for OPLMDECSSJUIJU-UHFFFAOYSA-N
ID: OPLMDECSSJUIJU-UHFFFAOYSA-N
Comment: Energy0
Num peaks: 6
91.05422664 2.686487559
119.0855268 12.70535981
125.0233204 4.372621604
153.0182351 15.81106063
271.0964854 1.939273514
289.1070501 42.52716629

Name: +ve in-silico MS/MS by CFM-ID for OPLMDECSSJUIJU-UHFFFAOYSA-N
ID: OPLMDECSSJUIJU-UHFFFAOYSA-N
Comment: Energy1
Num peaks: 16
39.02292652 1.438763139
41.03857658 2.386118884
79.05422664 1.018325339
91.05422664 2.913435404
95.01275576 0.9846542483
117.0698767 2.178305903
119.0855268 29.46455297
125.0233204 8.208765649
151.002585 1.105228699
153.0182351 17.58911526
171.0287997 1.380828261
197.0444498 1.125080681
211.0600999 1.192536732
259.0964854 0.951368033
271.0964854 1.583195432
289.1070501 6.991345947

Name: +ve in-silico MS/MS by CFM-ID for OPLMDECSSJUIJU-UHFFFAOYSA-N
ID: OPLMDECSSJUIJU-UHFFFAOYSA-N
Comment: Energy2
Num peaks: 31
39.02292652 3.560979173
41.03857658 2.996650689
49.00727645 0.91975933
65.00219107 1.200848003
67.01784114 1.709852419
69.0334912 1.439012309
79.05422664 1.725088672
80.99710569 1.154074679
91.05422664 4.082562059
93.06987671 2.388133568
95.01275576 6.617818075
97.02840582 4.24223101
99.00767038 0.8045519406
101.0385766 1.623784905
103.0542266 2.382693097
105.0698767 1.723024993
107.0855268 0.7381865881
108.9920203 0.8080263822
115.0542266 1.244017887
117.0698767 0.761392619
119.0855268 4.679119131
120.9920203 0.7845922289
121.1011768 1.001568582
123.0076704 2.074798313
125.0233204 14.67064584
127.0389705 0.7783660563
135.0076704 1.412246173
137.0233204 1.468333231
139.0389705 0.8009571687
151.002585 1.484535467
153.0182351 8.656248075

Name: +ve in-silico MS/MS by CFM-ID for PFDPEZDRLNTEHP-ONEGZZNKSA-N
ID: PFDPEZDRLNTEHP-ONEGZZNKSA-N
Comment: Energy0
Num peaks: 11
55.05422664 1.28413725
69.06987671 1.875151011
97.06479133 1.344237197
151.0389705 4.350677475
179.0338851 5.595912685
213.0910061 1.249845238
217.0859207 2.756563496
219.0651853 1.336397156
219.1015708 1.914367763
231.1015708 13.60546108
249.1121354 45.08087421

Name: +ve in-silico MS/MS by CFM-ID for PFDPEZDRLNTEHP-ONEGZZNKSA-N
ID: PFDPEZDRLNTEHP-ONEGZZNKSA-N
Comment: Energy1
Num peaks: 26
39.02292652 1.004031239
41.03857658 1.638151958
51.02292652 1.355831117
53.03857658 2.183290345
55.05422664 5.73775472
57.06987671 0.9680750344
69.06987671 4.376713324
97.06479133 2.494581482
149.0233204 2.642814273
151.0389705 6.285109239
153.0546206 1.205150402
161.0233204 0.8711430819
163.0389705 2.80418572
177.0182351 2.793773538
179.0338851 19.31346827
181.0495352 1.649845759
185.0808353 1.150018546
193.0495352 1.44674341
195.0651853 0.8365525653
207.0651853 1.013218782
217.0859207 1.585531611
219.1015708 1.600418531
221.1172208 1.908068308
231.1015708 5.033950527
233.0808353 1.027649875
249.1121354 7.605092231

Name: +ve in-silico MS/MS by CFM-ID for PFDPEZDRLNTEHP-ONEGZZNKSA-N
ID: PFDPEZDRLNTEHP-ONEGZZNKSA-N
Comment: Energy2
Num peaks: 31
39.02292652 3.007436441
41.03857658 3.709275883
51.02292652 3.261714311
53.00219107 1.170807076
53.03857658 2.790663385
55.05422664 3.268644865
67.01784114 1.130747644
69.06987671 3.402486743
83.01275576 0.868724744
95.01275576 0.9195612499
97.02840582 1.500935748
107.0127558 1.598402906
109.0284058 1.574004494
121.0284058 4.364180941
123.0440559 2.078847883
135.0076704 1.119789234
135.0440559 1.707745918
137.0233204 2.333889879
147.0076704 2.343878855
149.0233204 5.404999179
151.0389705 8.06432083
161.0233204 1.376640063
163.002585 1.102390294
163.0389705 2.755176579
165.0546206 1.027689197
177.0182351 1.240599731
179.0338851 2.81716345
203.0702706 1.290932765
205.0859207 1.849880864
207.1015708 1.226490155
233.0808353 0.9143379835

Name: +ve in-silico MS/MS by CFM-ID for WMCPLZDBHVOXCJ-VIFPVBQESA-N
ID: WMCPLZDBHVOXCJ-VIFPVBQESA-N
Comment: Energy0
Num peaks: 14
81.0334912 2.386787315
111.0440559 1.480568707
123.0440559 2.992702634
125.0597059 1.565063062
137.0597059 2.375585973
161.0597059 2.186890966
163.075356 1.628354811
203.0702706 1.121978051
205.0859207 1.209867423
207.0651853 1.799838075
217.0859207 2.78196395
231.1015708 9.141041941
233.0808353 1.559864895
249.1121354 47.92987495

Name: +ve in-silico MS/MS by CFM-ID for WMCPLZDBHVOXCJ-VIFPVBQESA-N
ID: WMCPLZDBHVOXCJ-VIFPVBQESA-N
Comment: Energy1
Num peaks: 30
39.02292652 1.98577198
41.03857658 3.61277206
43.05422664 2.383258937
63.02292652 1.251443126
65.03857658 1.205416784
67.01784114 2.395123703
67.05422664 1.072950526
69.0334912 3.54525277
71.04914126 1.876049508
81.0334912 2.816559006
83.04914126 1.489288342
85.06479133 2.733136711
111.0440559 4.303738222
123.0440559 5.33827302
125.0597059 3.101895702
137.0597059 3.777328355
147.0440559 3.754946399
149.0597059 3.809457104
161.0597059 1.918829891
163.075356 1.223568783
189.0546206 2.788502319
191.0702706 2.031388694
203.0702706 1.884027684
205.0859207 1.898488847
207.1015708 1.15296108
217.0859207 1.514959841
219.1015708 1.099043755
221.1172208 1.433674782
231.1015708 3.800782331
249.1121354 8.9762044

Name: +ve in-silico MS/MS by CFM-ID for WMCPLZDBHVOXCJ-VIFPVBQESA-N
ID: WMCPLZDBHVOXCJ-VIFPVBQESA-N
Comment: Energy2
Num peaks: 31
39.02292652 6.843434917
41.00219107 2.008489189
41.03857658 2.827172947
43.01784114 1.094326371
43.05422664 1.782779836
63.02292652 1.540472512
65.00219107 1.614464971
65.03857658 1.141471168
67.01784114 3.272841442
68.99710569 1.240299724
69.0334912 2.479362654
81.0334912 2.111747425
93.0334912 1.117663923
95.04914126 3.638452976
107.0491413 2.849995901
111.0440559 1.290639811
123.0440559 4.871708625
131.0491413 1.857376458
137.0597059 6.349249604
147.0440559 1.472312192
149.0597059 2.612036808
161.0597059 1.631933353
189.0546206 1.315146969
189.0910061 1.116310484
191.0702706 1.6879045
203.0702706 2.564101213
205.0859207 2.334358575
207.1015708 1.454196764
219.1015708 1.424047013
221.1172208 1.466885109
233.0808353 1.396876592

Name: +ve in-silico MS/MS by CFM-ID for ILYFLNKVHSPXAN-XJKSGUPXSA-N
ID: ILYFLNKVHSPXAN-XJKSGUPXSA-N
Comment: Energy0
Num peaks: 12
121.0284058 3.426231793
123.0440559 2.573055033
125.0597059 1.733800735
137.0233204 4.095304652
139.0389705 4.9405422
147.0440559 7.147631601
149.0597059 4.710431686
151.075356 1.615984363
165.0546206 2.476813972
257.0808353 1.46220207
271.0964854 24.59720225
289.1070501 22.04437488

Name: +ve in-silico MS/MS by CFM-ID for ILYFLNKVHSPXAN-XJKSGUPXSA-N
ID: ILYFLNKVHSPXAN-XJKSGUPXSA-N
Comment: Energy1
Num peaks: 22
111.0440559 1.222162425
113.0597059 1.398970383
121.0284058 10.81446831
123.0440559 7.120153544
125.0597059 3.275258897
137.0233204 6.439396809
137.0597059 1.429589643
139.0389705 12.91230257
147.0440559 2.778053799
149.0597059 3.316778624
151.075356 3.521279807
163.0389705 1.371906942
167.0702706 1.194892416
177.0546206 1.416117697
179.0702706 1.368821214
243.1015708 1.759188175
253.0859207 1.420439106
255.0651853 1.625226092
259.0964854 1.749523866
261.1121354 1.405700202
271.0964854 7.410931535
289.1070501 5.070568285

Name: +ve in-silico MS/MS by CFM-ID for ILYFLNKVHSPXAN-XJKSGUPXSA-N
ID: ILYFLNKVHSPXAN-XJKSGUPXSA-N
Comment: Energy2
Num peaks: 31
39.02292652 1.227513047
41.03857658 1.500852465
49.00727645 3.982121602
51.02292652 1.171159323
53.00219107 1.408402828
65.03857658 2.643527984
79.01784114 1.734766197
81.0334912 1.253997903
91.01784114 1.008529842
95.04914126 2.259051649
97.06479133 1.316369063
99.08044139 1.484550381
105.0334912 4.838938597
107.0491413 2.640757137
109.0647913 1.102887375
111.0804414 1.145775995
117.0334912 1.351122422
119.0491413 5.479398403
121.0284058 3.397281314
121.0647913 1.139916934
123.0440559 1.885503571
135.0440559 4.271264763
137.0597059 2.654191088
147.0440559 6.322912804
149.0597059 5.055479177
177.0546206 1.024279402
239.0702706 1.159175037
241.0859207 1.926859678
243.1015708 1.547264466
247.0964854 0.9855742659
253.0859207 1.184560458

Name: +ve in-silico MS/MS by CFM-ID for RBAWZXFHXOOJQS-UHFFFAOYSA-N
ID: RBAWZXFHXOOJQS-UHFFFAOYSA-N
Comment: Energy0
Num peaks: 6
67.05422664 3.047791626
85.06479133 2.332472135
233.0444498 6.975370944
247.0600999 1.468431134
257.0808353 2.67838918
289.1070501 71.2994052

Name: +ve in-silico MS/MS by CFM-ID for RBAWZXFHXOOJQS-UHFFFAOYSA-N
ID: RBAWZXFHXOOJQS-UHFFFAOYSA-N
Comment: Energy1
Num peaks: 17
65.03857658 2.544597446
67.05422664 3.163056086
83.04914126 1.628264577
85.06479133 2.907752281
205.0495352 3.230827039
219.0651853 1.510556001
221.0444498 2.101183811
229.0495352 2.021311103
233.0444498 8.35630891
245.0444498 1.50461541
247.0600999 7.62013418
257.0808353 3.55857432
259.0964854 2.141610145
261.1121354 9.360939282
271.0964854 2.30097904
273.0757499 1.824212906
289.1070501 25.246193

Name: +ve in-silico MS/MS by CFM-ID for RBAWZXFHXOOJQS-UHFFFAOYSA-N
ID: RBAWZXFHXOOJQS-UHFFFAOYSA-N
Comment: Energy2
Num peaks: 31
39.02292652 1.495930787
41.03857658 1.342608171
49.00727645 1.024956852
51.02292652 1.532751427
53.00219107 0.9383506601
55.05422664 2.979659302
57.06987671 1.004685566
65.03857658 7.831495908
67.05422664 6.288133996
69.06987671 1.252862255
83.04914126 1.500022303
109.0647913 0.9559103215
119.0127558 0.992375932
123.0076704 1.872630949
143.0127558 1.051364767
145.0284058 0.9912679216
147.0076704 1.648481731
149.0233204 2.573211608
161.0233204 1.176083942
165.0182351 8.862737424
177.0546206 1.076066547
189.0546206 3.630564492
203.0338851 4.139645134
203.0702706 1.607715245
205.0495352 4.34955628
215.0338851 1.79460873
219.0651853 0.9115105605
229.0495352 1.565616987
231.0651853 2.450960471
233.0444498 5.670418149
243.1015708 1.112171521

Name: +ve in-silico MS/MS by CFM-ID for LJJCHKIUOGODJO-UHFFFAOYSA-N
ID: LJJCHKIUOGODJO-UHFFFAOYSA-N
Comment: Energy0
Num peaks: 6
73.06479133 4.579998623
181.0495352 2.247045186
193.0495352 5.426894179
231.1015708 9.595950974
233.0808353 3.274321574
249.1121354 55.86813684

Name: +ve in-silico MS/MS by CFM-ID for LJJCHKIUOGODJO-UHFFFAOYSA-N
ID: LJJCHKIUOGODJO-UHFFFAOYSA-N
Comment: Energy1
Num peaks: 18
43.01784114 1.911869191
65.03857658 2.883351927
67.05422664 3.360662083
73.06479133 7.060629874
83.04914126 1.381239796
85.06479133 2.62509585
151.0389705 1.533724736
165.0546206 3.745327719
175.0389705 1.933043203
181.0495352 4.345435895
191.0702706 1.403830741
193.0495352 6.182460058
205.0859207 2.418114135
207.0651853 6.782968083
207.1015708 2.353026521
231.1015708 6.650289479
233.0808353 2.334195942
249.1121354 21.53357245

Name: +ve in-silico MS/MS by CFM-ID for LJJCHKIUOGODJO-UHFFFAOYSA-N
ID: LJJCHKIUOGODJO-UHFFFAOYSA-N
Comment: Energy2
Num peaks: 31
39.02292652 2.470274655
41.00219107 0.9199483832
41.03857658 1.402702324
43.01784114 1.544182139
49.00727645 2.07683635
51.02292652 1.419165554
53.03857658 1.21458994
55.05422664 11.95667453
57.0334912 1.868830833
65.03857658 8.054177635
67.01784114 1.073404848
67.05422664 3.999901403
69.06987671 1.923920092
73.06479133 3.574457429
85.06479133 0.9590285497
91.01784114 1.6692373
93.0334912 0.8884068493
121.0284058 3.226979365
123.0440559 1.914120799
151.0389705 1.134173044
157.0647913 1.296280974
159.0804414 0.9239069352
163.0389705 2.386714547
165.0546206 1.647438611
175.0389705 3.806636932
177.0182351 1.763971153
187.0389705 1.053102604
189.0546206 1.706770061
191.0702706 2.708705296
193.0495352 3.945528298
233.0808353 0.9136979936

Name: +ve in-silico MS/MS by CFM-ID for CALQMXHCWPUHBZ-ONEGZZNKSA-N
ID: CALQMXHCWPUHBZ-ONEGZZNKSA-N
Comment: Energy0
Num peaks: 6
41.03857658 1.202404374
222.0396988 1.348634423
224.0189633 1.249199879
226.0346134 1.217521185
236.0553488 5.177039678
254.0659135 80.3752629

Name: +ve in-silico MS/MS by CFM-ID for CALQMXHCWPUHBZ-ONEGZZNKSA-N
ID: CALQMXHCWPUHBZ-ONEGZZNKSA-N
Comment: Energy1
Num peaks: 18
25.00727645 1.654223351
27.02292652 1.510644229
39.02292652 2.621286354
41.03857658 9.030259066
43.05422664 5.26397082
55.05422664 1.27642439
147.0076704 3.146489382
149.0233204 2.701183793
151.0389705 3.278766432
153.0546206 2.679093394
156.0291341 1.935278333
212.0189633 4.694139243
214.0346134 1.391338317
222.0396988 4.356718001
224.0553488 2.787021677
226.0709989 2.558590944
236.0553488 8.609134721
254.0659135 21.45178617

Name: +ve in-silico MS/MS by CFM-ID for CALQMXHCWPUHBZ-ONEGZZNKSA-N
ID: CALQMXHCWPUHBZ-ONEGZZNKSA-N
Comment: Energy2
Num peaks: 31
25.00727645 0.7017616414
39.02292652 4.443153983
41.03857658 4.392802715
43.05422664 1.325450045
49.00727645 4.920599806
51.02292652 10.47657789
53.03857658 8.142677108
53.99744004 0.8008218858
55.05422664 7.730391407
56.0130901 1.75886464
58.02874017 1.815881235
65.00219107 0.7755315478
69.99235466 2.707336798
71.01275576 0.9029092713
72.00800472 1.931578786
74.02365479 3.375093571
79.01784114 0.7169898214
84.00800472 1.79257585
86.02365479 1.029433513
88.03930485 0.7000425252
97.98726928 1.180136405
100.0029193 1.230356622
102.0185694 0.9912218704
124.0393049 0.7169050168
127.0389705 0.8209629441
128.0342195 1.934071953
140.0342195 0.7311414852
144.0291341 2.932406013
164.0342195 0.9554733741
166.0498695 1.703990205
236.0553488 1.219816074

Name: +ve in-silico MS/MS by CFM-ID for VUQDDBFLZLQVBH-UHFFFAOYSA-N
ID: VUQDDBFLZLQVBH-UHFFFAOYSA-N
Comment: Energy0
Num peaks: 7
67.05422664 2.747342912
73.06479133 4.404337829
85.06479133 3.210010071
193.0495352 5.106896511
231.1015708 9.857733545
233.0808353 3.119259799
249.1121354 52.97246033

Name: +ve in-silico MS/MS by CFM-ID for VUQDDBFLZLQVBH-UHFFFAOYSA-N
ID: VUQDDBFLZLQVBH-UHFFFAOYSA-N
Comment: Energy1
Num peaks: 18
43.01784114 1.903993753
65.03857658 2.266256459
67.05422664 2.707744901
73.06479133 7.294491865
83.04914126 1.587879993
85.06479133 2.983201621
151.0389705 1.585893
165.0546206 4.170126329
175.0389705 2.051175477
181.0495352 1.850718684
193.0495352 6.41189911
205.0859207 2.248434666
207.0651853 6.969923674
207.1015708 2.463297362
217.0859207 1.760119614
231.1015708 7.805008568
233.0808353 2.391667962
249.1121354 22.54710317

Name: +ve in-silico MS/MS by CFM-ID for VUQDDBFLZLQVBH-UHFFFAOYSA-N
ID: VUQDDBFLZLQVBH-UHFFFAOYSA-N
Comment: Energy2
Num peaks: 31
39.02292652 2.083413409
41.03857658 1.195066817
43.01784114 1.258844148
49.00727645 1.220397796
51.02292652 1.631089066
55.05422664 10.43085501
57.0334912 2.20344441
65.03857658 8.841776286
67.01784114 1.451876674
67.05422664 5.975482587
73.06479133 3.312656213
83.01275576 1.496334453
83.04914126 3.932035378
85.06479133 2.408474938
109.0284058 1.284449486
109.0647913 1.222239003
111.0440559 1.071331821
121.0284058 1.237676979
123.0440559 1.054355735
137.0233204 2.104084842
137.0597059 1.002963044
139.0389705 0.9648315185
141.0546206 1.567565474
149.0233204 1.263486723
163.0389705 2.072357554
175.0389705 3.089353396
177.0182351 3.164242311
187.0389705 0.980438842
189.0546206 1.809045697
191.0702706 2.492481034
193.0495352 3.301493626

Name: +ve in-silico MS/MS by CFM-ID for WIONBNBDOOYIGS-ALEWDTKOSA-N
ID: WIONBNBDOOYIGS-ALEWDTKOSA-N
Comment: Energy0
Num peaks: 18
57.0334912 0.8290428114
59.01275576 1.046989237
59.04914126 1.707231137
71.04914126 2.11305805
85.06479133 1.029509168
171.0804414 1.149675237
177.0546206 1.188801577
185.0960915 2.004494643
187.075356 3.290055797
189.0546206 1.280638824
189.0910061 4.403845077
191.0702706 1.356801429
201.0910061 1.007329033
203.1066561 3.909695642
213.0910061 10.13865125
217.0859207 1.342041551
231.1015708 25.42992041
249.1121354 17.19143618

Name: +ve in-silico MS/MS by CFM-ID for WIONBNBDOOYIGS-ALEWDTKOSA-N
ID: WIONBNBDOOYIGS-ALEWDTKOSA-N
Comment: Energy1
Num peaks: 31
39.02292652 1.73518167
55.01784114 1.628873984
55.05422664 0.9501047354
67.05422664 2.114764169
69.0334912 1.132773754
71.01275576 1.176856791
71.04914126 5.127277515
85.06479133 1.810905215
119.0491413 1.067261557
129.0334912 1.539147058
131.0491413 2.737318881
145.0647913 1.450118103
157.0647913 0.9056976811
159.0440559 1.483334969
159.0804414 0.9261113859
169.0647913 1.859074876
171.0440559 1.076985146
171.0804414 3.502340564
173.0597059 1.748562907
175.075356 0.9598901722
177.0546206 2.503879036
185.0960915 5.103890375
187.075356 1.869288891
187.1117415 1.38238376
189.0546206 1.874165559
189.0910061 3.074741966
201.0910061 1.062103755
203.1066561 4.689109977
213.0910061 6.400101866
231.1015708 9.447978378
249.1121354 2.560706256

Name: +ve in-silico MS/MS by CFM-ID for WIONBNBDOOYIGS-ALEWDTKOSA-N
ID: WIONBNBDOOYIGS-ALEWDTKOSA-N
Comment: Energy2
Num peaks: 31
25.00727645 1.195712977
39.02292652 5.053190465
41.03857658 2.625612754
53.03857658 4.348711177
55.01784114 1.847120214
55.05422664 2.61734724
57.0334912 1.360259879
65.03857658 1.043665624
67.05422664 1.293142917
69.0334912 1.704403376
69.06987671 1.203602375
71.04914126 3.002626695
81.0334912 2.051861073
83.04914126 1.149353434
105.0334912 2.527291096
117.0334912 1.442036973
119.0491413 4.694359312
129.0334912 2.368083151
131.0491413 7.03892505
133.0647913 2.029901359
145.0647913 2.900957591
157.0647913 2.113891822
159.0804414 3.3061778
161.0960915 1.247642231
169.0647913 2.14760954
171.0804414 4.19383194
173.0960915 1.088306311
185.0960915 2.987523468
187.1117415 1.489243031
201.0910061 1.119251897
203.1066561 1.393915322

Name: +ve in-silico MS/MS by CFM-ID for QVKZINLSZSENCW-QFYYESIMSA-N
ID: QVKZINLSZSENCW-QFYYESIMSA-N
Comment: Energy0
Num peaks: 11
69.0334912 2.562153061
83.01275576 4.85260126
85.02840582 6.60490983
147.0440559 13.88158683
149.0597059 5.857568679
151.0389705 3.758584516
151.075356 2.31224233
163.0389705 8.873019661
165.0546206 14.34305304
271.0964854 2.742194807
289.1070501 15.14175689

Name: +ve in-silico MS/MS by CFM-ID for QVKZINLSZSENCW-QFYYESIMSA-N
ID: QVKZINLSZSENCW-QFYYESIMSA-N
Comment: Energy1
Num peaks: 29
39.02292652 1.114191119
41.03857658 2.216583651
43.05422664 0.966492198
45.06987671 0.9921550755
53.00219107 0.9246847637
69.0334912 1.183583971
83.01275576 1.056739393
85.02840582 0.9268267887
117.0334912 1.137578877
119.0491413 3.115343349
121.0647913 2.308925092
123.0440559 0.9637912623
125.0597059 1.035973665
135.0440559 1.941644399
137.0597059 2.549997258
147.0440559 17.52869239
149.0597059 3.55952266
151.0389705 0.9276929643
153.0546206 1.129661279
163.0389705 5.370585055
165.0546206 4.716388113
173.0597059 1.240442443
175.075356 3.292525312
177.0910061 1.497148034
257.0808353 1.204253474
259.0964854 1.905344566
261.1121354 6.346356422
271.0964854 3.083930983
289.1070501 6.266809552

Name: +ve in-silico MS/MS by CFM-ID for QVKZINLSZSENCW-QFYYESIMSA-N
ID: QVKZINLSZSENCW-QFYYESIMSA-N
Comment: Energy2
Num peaks: 31
39.02292652 4.413248587
41.03857658 3.490615551
49.00727645 1.439632113
51.02292652 1.057621462
53.00219107 1.564725364
55.01784114 3.696912042
57.0334912 1.658169418
65.03857658 1.413712255
67.05422664 2.299462051
68.99710569 1.26519687
69.0334912 5.54700645
83.01275576 4.554428357
85.02840582 4.243039489
91.05422664 1.595608932
93.06987671 1.979946951
109.0647913 1.351857463
117.0334912 0.8495357531
117.0698767 1.286804179
121.0647913 1.48024154
123.0440559 1.718360694
131.0491413 0.8307072427
133.0647913 2.322747587
135.0440559 2.545306235
137.0597059 1.473019594
147.0440559 7.556632194
149.0597059 6.167332069
151.0389705 2.888003277
157.0647913 0.9745264564
163.0389705 3.606105513
165.0546206 1.652726365
173.0597059 1.278586136

Name: +ve in-silico MS/MS by CFM-ID for NLKJYEXGUVVXMN-UHFFFAOYSA-N
ID: NLKJYEXGUVVXMN-UHFFFAOYSA-N
Comment: Energy0
Num peaks: 6
123.0440559 1.352188403
167.0702706 1.353674051
257.0808353 3.065536507
259.0964854 1.329351813
271.0964854 4.504548221
289.1070501 78.05928544

Name: +ve in-silico MS/MS by CFM-ID for NLKJYEXGUVVXMN-UHFFFAOYSA-N
ID: NLKJYEXGUVVXMN-UHFFFAOYSA-N
Comment: Energy1
Num peaks: 21
77.00219107 0.9414967436
109.0284058 3.711398616
121.0284058 1.491140522
123.0440559 4.374293859
135.0440559 2.326853916
137.0597059 5.08956155
153.0546206 6.727314419
167.0702706 5.348943309
179.0702706 1.286659048
181.0859207 1.504924026
203.0702706 1.448597847
205.0859207 1.087878847
229.0859207 0.9600012029
245.0808353 3.916353675
247.0964854 1.519075016
257.0808353 3.443593427
259.0964854 7.098019559
261.1121354 7.682016232
271.0964854 2.348918338
273.0757499 1.600156113
289.1070501 16.96274084

Name: +ve in-silico MS/MS by CFM-ID for NLKJYEXGUVVXMN-UHFFFAOYSA-N
ID: NLKJYEXGUVVXMN-UHFFFAOYSA-N
Comment: Energy2
Num peaks: 31
81.0334912 2.388786919
91.01784114 2.140188477
93.0334912 2.326274419
95.04914126 1.242530929
105.0334912 1.421389372
117.0334912 1.041994835
121.0284058 1.143836207
135.0440559 1.082056023
159.0440559 3.367513954
171.0440559 1.10409118
173.0597059 3.022009802
181.0284058 2.302669562
185.0597059 3.34076786
187.075356 0.97578212
201.0546206 2.436549022
203.0702706 7.908639535
205.0859207 5.236851183
215.0702706 3.33869863
217.0859207 1.682309303
227.0702706 1.492402086
229.0859207 3.12015059
235.0964854 1.014779984
243.0651853 2.267444678
243.1015708 2.067545491
245.0808353 6.441121361
247.0964854 1.347622958
257.0808353 1.489555121
259.0964854 0.9500899364
261.1121354 1.539091176
271.0964854 1.313978909
273.0757499 2.381921364

Name: +ve in-silico MS/MS by CFM-ID for YHZDBBUEVZEOIY-CZUORRHYSA-N
ID: YHZDBBUEVZEOIY-CZUORRHYSA-N
Comment: Energy0
Num peaks: 6
95.04914126 2.086244293
107.0491413 6.732434148
123.0440559 27.94054197
239.0702706 3.607533843
253.0859207 1.495952459
271.0964854 45.4493592

Name: +ve in-silico MS/MS by CFM-ID for YHZDBBUEVZEOIY-CZUORRHYSA-N
ID: YHZDBBUEVZEOIY-CZUORRHYSA-N
Comment: Energy1
Num peaks: 13
95.04914126 1.543540217
107.0491413 6.081933254
123.0440559 18.81993514
137.0597059 2.377526381
147.0440559 3.963088381
163.0389705 1.949481337
165.0546206 2.962590444
239.0702706 4.443215212
241.0859207 3.864185912
243.1015708 2.944773275
253.0859207 4.534478214
255.0651853 5.144389308
271.0964854 22.22366416

Name: +ve in-silico MS/MS by CFM-ID for YHZDBBUEVZEOIY-CZUORRHYSA-N
ID: YHZDBBUEVZEOIY-CZUORRHYSA-N
Comment: Energy2
Num peaks: 18
39.02292652 5.913281152
49.00727645 3.53328099
51.02292652 7.509418858
53.00219107 1.328049894
63.02292652 4.487789219
65.03857658 8.616072498
67.01784114 4.634312093
69.0334912 1.296202878
79.01784114 1.896405219
79.05422664 1.58817132
81.0334912 5.581104375
95.04914126 8.711938373
97.02840582 1.704082276
107.0127558 2.002954211
107.0491413 8.071105897
123.0440559 10.64145328
135.0440559 1.246548369
255.0651853 1.641820785

Name: +ve in-silico MS/MS by CFM-ID for NOXBPEXNVDSCSI-UHFFFAOYSA-N
ID: NOXBPEXNVDSCSI-UHFFFAOYSA-N
Comment: Energy0
Num peaks: 6
239.0702706 2.76660439
241.0859207 4.458486158
243.1015708 0.9273069865
253.0859207 9.030696045
255.0651853 0.9549062689
271.0964854 74.50451329

Name: +ve in-silico MS/MS by CFM-ID for NOXBPEXNVDSCSI-UHFFFAOYSA-N
ID: NOXBPEXNVDSCSI-UHFFFAOYSA-N
Comment: Energy1
Num peaks: 6
227.0702706 3.453186319
239.0702706 6.851569732
241.0859207 7.96367144
243.1015708 2.990627127
253.0859207 14.16637538
271.0964854 46.0329412

Name: +ve in-silico MS/MS by CFM-ID for NOXBPEXNVDSCSI-UHFFFAOYSA-N
ID: NOXBPEXNVDSCSI-UHFFFAOYSA-N
Comment: Energy2
Num peaks: 31
15.02292652 1.346741271
39.02292652 1.305656229
41.00219107 1.316928868
49.00727645 5.645293434
51.02292652 1.134523363
53.03857658 1.912174565
55.01784114 1.890835647
65.00219107 1.255317259
65.03857658 1.146848186
75.02292652 1.246746827
89.00219107 1.812558146
91.01784114 2.953337954
141.0334912 1.394992626
157.0284058 2.22563205
159.0440559 1.209028621
169.0647913 1.289947962
171.0440559 3.04202186
183.0440559 7.104951072
185.0597059 4.059332781
197.0597059 2.696415709
199.075356 1.691291894
211.075356 2.168749685
215.0702706 1.220371921
223.075356 3.062648861
225.0546206 2.598294283
225.0910061 1.418198571
227.0702706 4.863296943
241.0859207 2.728683076
243.0651853 1.12489082
253.0859207 3.300845298
255.0651853 2.594314097

Name: +ve in-silico MS/MS by CFM-ID for WCRDTBIKDNWXLR-INIZCTEOSA-N
ID: WCRDTBIKDNWXLR-INIZCTEOSA-N
Comment: Energy0
Num peaks: 6
239.0702706 1.063491449
253.0859207 5.169389409
257.0808353 1.801640446
271.0964854 45.71425706
273.0757499 1.052337791
289.1070501 36.78447475

Name: +ve in-silico MS/MS by CFM-ID for WCRDTBIKDNWXLR-INIZCTEOSA-N
ID: WCRDTBIKDNWXLR-INIZCTEOSA-N
Comment: Energy1
Num peaks: 15
73.06479133 2.983709853
189.0546206 4.462745629
203.0702706 5.340450918
215.0338851 2.605577096
229.0859207 2.191312149
231.0651853 4.049230232
243.1015708 3.681575811
245.0808353 1.675347205
247.0964854 1.809695028
253.0859207 7.303614749
255.0651853 1.658845821
257.0808353 1.790113524
261.1121354 2.65211314
271.0964854 23.29989791
289.1070501 14.63427971

Name: +ve in-silico MS/MS by CFM-ID for WCRDTBIKDNWXLR-INIZCTEOSA-N
ID: WCRDTBIKDNWXLR-INIZCTEOSA-N
Comment: Energy2
Num peaks: 27
41.00219107 1.216621589
55.01784114 1.760081869
55.05422664 2.312924703
57.06987671 4.7136902
65.00219107 1.608694722
67.01784114 2.075442191
69.0334912 2.033886339
81.0334912 1.681296857
83.04914126 1.741020768
147.0440559 1.265597074
161.0597059 1.298938001
173.0597059 2.43470463
187.075356 1.883662509
189.0546206 2.266590116
199.0389705 1.35777206
203.0702706 4.858445132
213.0546206 1.198247856
215.0702706 1.560734155
227.0702706 2.011107488
229.0859207 5.040419056
239.0702706 4.067629103
241.0859207 5.258313491
243.1015708 4.992327929
253.0859207 7.493742186
255.0651853 7.931581161
271.0964854 4.615496004
273.0757499 1.472580193

Name: +ve in-silico MS/MS by CFM-ID for LBOJQZLNUZNORS-MRXNPFEDSA-N
ID: LBOJQZLNUZNORS-MRXNPFEDSA-N
Comment: Energy0
Num peaks: 6
111.0804414 1.103133464
217.0495352 1.681545259
253.0859207 7.198088062
257.0808353 1.504982494
271.0964854 41.7923184
289.1070501 30.63710486

Name: +ve in-silico MS/MS by CFM-ID for LBOJQZLNUZNORS-MRXNPFEDSA-N
ID: LBOJQZLNUZNORS-MRXNPFEDSA-N
Comment: Energy1
Num peaks: 23
109.0647913 1.466349235
111.0804414 1.249906872
117.0334912 1.441935848
119.0491413 2.937786296
121.0647913 3.769560802
123.0440559 1.661238762
135.0440559 1.493690417
137.0597059 4.464131789
139.075356 6.554092343
149.0233204 3.835461892
151.0389705 10.43033471
153.0546206 1.22253329
203.0338851 1.025271601
217.0495352 1.838675472
229.0495352 1.569069883
231.0651853 1.441591578
241.0859207 1.573099786
243.1015708 3.326506637
253.0859207 5.593042812
259.0964854 1.105029924
261.1121354 6.516653591
271.0964854 10.27130335
289.1070501 5.224533557

Name: +ve in-silico MS/MS by CFM-ID for LBOJQZLNUZNORS-MRXNPFEDSA-N
ID: LBOJQZLNUZNORS-MRXNPFEDSA-N
Comment: Energy2
Num peaks: 31
39.02292652 4.063043149
51.02292652 1.515013067
53.03857658 1.835250223
55.05422664 1.351815722
65.03857658 2.567344979
67.01784114 2.634609179
67.05422664 1.964214765
93.06987671 1.453188445
109.0647913 2.349978391
111.0804414 1.218797171
121.0647913 1.8850274
123.0440559 2.355390319
135.0440559 2.502565034
137.0597059 1.239278871
139.075356 1.405124114
151.0389705 1.673796464
175.0389705 1.211328019
187.0389705 1.480958148
189.0546206 2.602665105
201.0546206 2.048235522
203.0702706 1.807633224
213.0546206 2.27481096
217.0495352 1.730173091
231.0651853 1.596474048
239.0702706 1.694270071
241.0859207 3.274600269
243.1015708 1.702446768
245.0808353 1.243459254
253.0859207 3.697392975
255.0651853 3.488143941
271.0964854 1.754841675

Name: +ve in-silico MS/MS by CFM-ID for PHYSEYYYFQMJGP-UONOGXRCSA-N
ID: PHYSEYYYFQMJGP-UONOGXRCSA-N
Comment: Energy0
Num peaks: 6
69.0334912 5.114713901
71.04914126 14.02064954
137.0597059 4.929133664
151.0389705 11.366891
231.1015708 6.996221965
249.1121354 38.14035259

Name: +ve in-silico MS/MS by CFM-ID for PHYSEYYYFQMJGP-UONOGXRCSA-N
ID: PHYSEYYYFQMJGP-UONOGXRCSA-N
Comment: Energy1
Num peaks: 16
39.02292652 1.884125025
41.03857658 4.890280149
43.01784114 1.47784003
43.05422664 6.085322842
69.0334912 6.960326004
71.04914126 11.62464981
135.0440559 5.707301984
137.0597059 2.829340364
151.0389705 3.167534635
193.0495352 5.17152097
205.0859207 5.382587278
207.1015708 2.597379196
217.0859207 1.400895756
231.1015708 5.105922387
233.0808353 2.313338833
249.1121354 14.37666587

Name: +ve in-silico MS/MS by CFM-ID for PHYSEYYYFQMJGP-UONOGXRCSA-N
ID: PHYSEYYYFQMJGP-UONOGXRCSA-N
Comment: Energy2
Num peaks: 21
39.02292652 4.434938276
41.00219107 1.521458049
41.03857658 5.735201847
49.00727645 1.68384054
55.01784114 1.578748026
55.05422664 8.948982862
57.0334912 1.365973972
57.06987671 2.995112892
69.0334912 5.107229641
71.04914126 6.447847775
73.06479133 1.34507072
77.00219107 1.391417317
107.0491413 1.569276367
117.0334912 4.666537191
119.0491413 9.815863602
121.0284058 1.220476658
123.0440559 1.697087853
133.0284058 4.960457255
135.0440559 7.869276983
137.0597059 3.490771446
151.0389705 3.276466622

Name: +ve in-silico MS/MS by CFM-ID for BAVJPTQBNBQJFK-MRXNPFEDSA-N
ID: BAVJPTQBNBQJFK-MRXNPFEDSA-N
Comment: Energy0
Num peaks: 8
107.0491413 7.417005239
123.0440559 9.494617145
125.0597059 2.551193105
135.0440559 3.718440981
153.0546206 6.028095022
257.0808353 2.546345794
271.0964854 9.907377738
289.1070501 38.38636278

Name: +ve in-silico MS/MS by CFM-ID for BAVJPTQBNBQJFK-MRXNPFEDSA-N
ID: BAVJPTQBNBQJFK-MRXNPFEDSA-N
Comment: Energy1
Num peaks: 23
56.99710569 0.8777660964
95.04914126 1.348529097
105.0334912 1.517072137
107.0491413 15.49699967
109.0647913 2.131682574
117.0334912 1.494075505
123.0440559 4.625226812
125.0597059 2.751842776
135.0440559 6.282623472
137.0597059 1.643118519
147.0440559 4.781852656
151.0389705 1.081591937
153.0546206 11.51740407
155.0702706 2.005469619
163.0389705 1.110447911
165.0546206 5.276469487
181.0495352 3.408173983
245.0808353 0.9960838359
257.0808353 1.276397797
259.0964854 1.270800961
261.1121354 1.277530575
271.0964854 3.007830958
289.1070501 5.202444643

Name: +ve in-silico MS/MS by CFM-ID for BAVJPTQBNBQJFK-MRXNPFEDSA-N
ID: BAVJPTQBNBQJFK-MRXNPFEDSA-N
Comment: Energy2
Num peaks: 31
39.02292652 1.668262394
65.00219107 0.9706936851
65.03857658 2.369226822
67.01784114 2.042012036
69.0334912 1.051150724
75.02292652 2.145359493
77.03857658 4.159639203
79.01784114 0.9537274367
79.05422664 6.296726035
81.0334912 2.527800935
91.05422664 1.060196789
92.99710569 0.9482808157
95.04914126 3.997986051
105.0334912 4.498742924
107.0127558 1.977342201
107.0491413 12.06437502
109.0284058 0.9752255856
109.0647913 0.9465104989
111.0440559 1.075211504
117.0334912 1.514615221
119.0491413 0.93935978
121.0284058 3.378970685
123.0440559 6.731179894
125.0597059 2.565823512
135.0440559 4.689332901
137.0233204 0.9835329534
137.0597059 1.504871733
149.0233204 1.112312409
153.0546206 2.300586567
243.0651853 0.8288168325
259.0964854 0.9485950949

Name: +ve in-silico MS/MS by CFM-ID for ZKLWIEJZSZBHCH-NEPJUHHUSA-N
ID: ZKLWIEJZSZBHCH-NEPJUHHUSA-N
Comment: Energy0
Num peaks: 6
75.04405588 0.7076373617
239.0702706 1.165172559
253.0859207 5.200202958
257.0808353 1.777441448
271.0964854 45.49729505
289.1070501 35.62514218

Name: +ve in-silico MS/MS by CFM-ID for ZKLWIEJZSZBHCH-NEPJUHHUSA-N
ID: ZKLWIEJZSZBHCH-NEPJUHHUSA-N
Comment: Energy1
Num peaks: 16
45.0334912 1.479320619
73.02840582 1.31859477
187.075356 2.710609525
213.0546206 2.457087555
215.0702706 3.148770717
217.0859207 2.079875578
239.0702706 3.072349048
241.0859207 4.516371219
243.1015708 6.121200689
245.0808353 1.410388399
253.0859207 6.810843806
257.0808353 2.601018076
259.0964854 6.762260379
261.1121354 6.21275887
271.0964854 19.15050837
289.1070501 10.39941221

Name: +ve in-silico MS/MS by CFM-ID for ZKLWIEJZSZBHCH-NEPJUHHUSA-N
ID: ZKLWIEJZSZBHCH-NEPJUHHUSA-N
Comment: Energy2
Num peaks: 31
41.00219107 2.281063242
53.00219107 1.019058948
55.01784114 1.618024069
57.0334912 2.130232932
59.04914126 1.611511894
80.99710569 1.28207047
135.0804414 0.9215533334
183.0440559 0.8824266815
185.0597059 1.031130523
187.075356 1.902911241
189.0546206 0.8558946102
199.075356 1.030072485
201.0910061 1.737027007
211.0389705 1.302599745
211.075356 1.498653047
213.0546206 2.916019245
213.0910061 1.451853407
215.0702706 5.312822379
215.1066561 1.445192574
217.0859207 1.415391801
227.0702706 3.425493781
229.0495352 1.090000848
239.0702706 4.9695967
241.0859207 5.545246377
243.0651853 1.421404258
243.1015708 4.043737901
245.0808353 1.408072205
253.0859207 6.794135868
255.0651853 4.676658335
257.0808353 1.583520963
271.0964854 2.994165782

Name: +ve in-silico MS/MS by CFM-ID for WKNIPFDPSCAKRN-WFEFGEHDSA-N
ID: WKNIPFDPSCAKRN-WFEFGEHDSA-N
Comment: Energy0
Num peaks: 9
213.0546206 4.03791892
229.0495352 2.597841434
231.0651853 9.12395335
243.0651853 2.540712424
253.0859207 2.080684444
257.0808353 2.243132519
261.0757499 3.270476583
271.0964854 15.59900599
289.1070501 38.8639107

Name: +ve in-silico MS/MS by CFM-ID for WKNIPFDPSCAKRN-WFEFGEHDSA-N
ID: WKNIPFDPSCAKRN-WFEFGEHDSA-N
Comment: Energy1
Num peaks: 27
79.01784114 1.616307843
81.0334912 1.356764342
107.0491413 1.532059717
125.0233204 1.155004684
127.0389705 2.840673158
135.0440559 11.91250595
137.0597059 1.511239479
151.0389705 2.103450864
153.0546206 2.256409453
155.0702706 4.402780479
213.0546206 2.738366642
215.0702706 2.30835625
217.0859207 1.070466239
231.0651853 1.009240678
233.0808353 1.505729521
241.0495352 2.368344992
243.0651853 6.581979004
245.0808353 4.870480899
253.0859207 1.132231123
257.0808353 1.379157274
259.0600999 3.595798485
259.0964854 1.52361197
261.0757499 5.615496156
261.1121354 3.024067137
263.0914 1.052627808
271.0964854 4.412462781
289.1070501 5.275628134

Name: +ve in-silico MS/MS by CFM-ID for WKNIPFDPSCAKRN-WFEFGEHDSA-N
ID: WKNIPFDPSCAKRN-WFEFGEHDSA-N
Comment: Energy2
Num peaks: 31
39.02292652 1.122384429
45.0334912 2.72323853
51.02292652 1.200068779
55.01784114 2.160522167
57.0334912 2.418265103
69.0334912 1.154792676
75.04405588 1.827242431
79.01784114 1.394237904
81.0334912 1.781154419
97.02840582 2.064356646
107.0491413 1.917515207
135.0440559 3.222375518
187.0389705 2.83016506
199.0389705 2.641489728
203.0702706 1.296720907
211.0389705 1.678600933
213.0546206 2.918105821
215.0338851 2.39915784
215.0702706 2.973371889
217.0859207 1.34759329
225.0546206 1.258854017
229.0495352 1.186406864
231.0651853 2.412173973
241.0859207 1.709015116
243.0651853 4.04164833
245.0808353 3.054223895
253.0859207 1.879567931
255.0651853 1.773134201
259.0964854 1.096502132
271.0964854 1.447003913
273.0757499 1.904975969

Name: +ve in-silico MS/MS by CFM-ID for MWEVYJRFLDKUCW-CQSZACIVSA-N
ID: MWEVYJRFLDKUCW-CQSZACIVSA-N
Comment: Energy0
Num peaks: 6
199.0389705 16.68406988
229.0495352 3.605378439
231.0651853 2.548352224
253.0859207 9.007346542
271.0964854 20.03824228
289.1070501 30.1414331

Name: +ve in-silico MS/MS by CFM-ID for MWEVYJRFLDKUCW-CQSZACIVSA-N
ID: MWEVYJRFLDKUCW-CQSZACIVSA-N
Comment: Energy1
Num peaks: 16
69.0334912 1.669513216
71.04914126 4.53834509
85.06479133 1.232307522
87.04405588 1.748017953
89.05970595 10.11178406
155.0491413 1.619125906
171.0440559 2.288961044
187.0389705 1.311143675
199.0389705 26.88198513
201.0546206 2.715379159
229.0859207 1.236659878
243.1015708 2.475526257
253.0859207 7.532048239
261.1121354 2.824821797
271.0964854 7.113849132
289.1070501 4.703091149

Name: +ve in-silico MS/MS by CFM-ID for MWEVYJRFLDKUCW-CQSZACIVSA-N
ID: MWEVYJRFLDKUCW-CQSZACIVSA-N
Comment: Energy2
Num peaks: 23
39.02292652 1.545958353
41.03857658 1.331716199
57.0334912 1.612378713
59.04914126 1.577445616
69.0334912 2.313271308
71.04914126 3.149112006
89.05970595 0.9872756907
131.0491413 0.9427932734
143.0491413 2.387471137
155.0491413 8.643713898
157.0647913 0.8421438299
159.0440559 4.530048407
171.0440559 11.8222421
173.0597059 1.954953482
181.0284058 9.485702523
183.0440559 4.299462923
185.0597059 1.047374793
187.0389705 1.591050348
199.0389705 11.13463322
201.0546206 2.705493376
211.0389705 1.27055376
213.0546206 1.130655964
253.0859207 4.090780044

Name: +ve in-silico MS/MS by CFM-ID for ZHXFVOWKGGSTBP-JXMROGBWSA-N
ID: ZHXFVOWKGGSTBP-JXMROGBWSA-N
Comment: Energy0
Num peaks: 6
105.0334912 8.537810206
107.0491413 13.89734973
125.0597059 9.731000815
147.0440559 12.95111292
253.0859207 4.363788713
271.0964854 31.1724126

Name: +ve in-silico MS/MS by CFM-ID for ZHXFVOWKGGSTBP-JXMROGBWSA-N
ID: ZHXFVOWKGGSTBP-JXMROGBWSA-N
Comment: Energy1
Num peaks: 11
95.04914126 1.163309083
105.0334912 10.93619099
107.0491413 24.0005094
119.0491413 5.200600737
125.0597059 16.4470532
129.0334912 4.08144421
145.0284058 1.463595194
147.0440559 10.82524192
239.0702706 1.225912049
253.0859207 1.475836524
271.0964854 3.97870491

Name: +ve in-silico MS/MS by CFM-ID for ZHXFVOWKGGSTBP-JXMROGBWSA-N
ID: ZHXFVOWKGGSTBP-JXMROGBWSA-N
Comment: Energy2
Num peaks: 26
39.02292652 1.006371802
41.00219107 1.864275456
49.00727645 1.816980619
51.02292652 4.203853501
53.03857658 0.971346153
63.02292652 4.140489595
65.03857658 2.637738255
67.01784114 1.16690647
75.02292652 2.477935886
77.03857658 4.42509721
79.01784114 2.413547091
79.05422664 2.509256464
81.0334912 3.337536345
89.03857658 1.767699378
91.05422664 1.826373279
95.04914126 2.437414673
97.06479133 1.674037031
105.0334912 9.74300363
107.0491413 11.59224425
117.0334912 2.504022203
119.0491413 5.299903885
123.0440559 2.10390273
125.0597059 4.645982888
129.0334912 1.411937123
145.0284058 1.020446986
147.0440559 1.916663416

Name: +ve in-silico MS/MS by CFM-ID for SHYDQWWTJFSDLA-UHFFFAOYSA-N
ID: SHYDQWWTJFSDLA-UHFFFAOYSA-N
Comment: Energy0
Num peaks: 7
137.0597059 4.481388785
151.0389705 4.454939729
165.0546206 2.586267531
257.0808353 2.570357738
259.0964854 6.204640337
261.1121354 3.0295895
289.1070501 59.0036531

Name: +ve in-silico MS/MS by CFM-ID for SHYDQWWTJFSDLA-UHFFFAOYSA-N
ID: SHYDQWWTJFSDLA-UHFFFAOYSA-N
Comment: Energy1
Num peaks: 27
105.0334912 1.187682241
107.0491413 2.182164845
109.0647913 2.007024327
119.0491413 0.7565959436
123.0440559 2.802358132
135.0440559 2.664985875
137.0597059 11.7837737
139.0389705 0.7758613707
147.0440559 0.8002310696
149.0597059 1.149002525
151.0389705 12.68020349
151.075356 2.583329305
153.0546206 1.075055626
161.0233204 1.114517062
163.0389705 1.766504852
165.0546206 5.387151399
177.0546206 0.870915675
177.0910061 0.884080426
189.0546206 0.7639446143
191.0702706 0.9094312391
229.0859207 0.8540897939
257.0808353 2.271141331
259.0964854 4.803463958
261.1121354 3.643781154
271.0964854 1.128199178
273.0757499 1.096465285
289.1070501 12.14813792

Name: +ve in-silico MS/MS by CFM-ID for SHYDQWWTJFSDLA-UHFFFAOYSA-N
ID: SHYDQWWTJFSDLA-UHFFFAOYSA-N
Comment: Energy2
Num peaks: 31
39.02292652 1.795344218
49.00727645 2.464079968
51.02292652 2.215682586
65.03857658 1.466280593
75.02292652 1.453451073
79.01784114 1.572471318
105.0334912 1.835696521
107.0491413 4.514816499
109.0284058 0.8655438617
109.0647913 1.236889051
117.0334912 5.363988896
119.0491413 6.22070031
121.0284058 4.950675871
121.0647913 0.9128799432
123.0440559 3.715204941
131.0491413 2.021926247
133.0284058 1.571386421
135.0440559 5.805422145
137.0597059 4.603625595
147.0440559 1.125977824
151.0389705 5.674353503
161.0233204 0.948798001
217.0859207 1.537908227
229.0859207 1.114755838
241.0859207 0.9723899912
243.1015708 1.296529553
245.0808353 1.273569669
257.0808353 0.9740449393
259.0964854 1.704120619
261.1121354 1.083930292
271.0964854 1.835896196

Name: +ve in-silico MS/MS by CFM-ID for LIERHHLUYBZDDS-UHFFFAOYSA-N
ID: LIERHHLUYBZDDS-UHFFFAOYSA-N
Comment: Energy0
Num peaks: 6
135.0440559 0.7310314297
239.0702706 4.117889595
241.0859207 1.045583523
253.0859207 14.76570534
255.0651853 1.200044622
271.0964854 72.61870244

Name: +ve in-silico MS/MS by CFM-ID for LIERHHLUYBZDDS-UHFFFAOYSA-N
ID: LIERHHLUYBZDDS-UHFFFAOYSA-N
Comment: Energy1
Num peaks: 12
107.0491413 5.157727916
121.0647913 6.682774219
123.0440559 4.743225081
133.0284058 3.38861866
135.0440559 5.35833921
137.0597059 6.271108908
149.0233204 3.166254439
149.0597059 2.540792273
239.0702706 3.567596765
243.1015708 7.389611848
253.0859207 10.6159445
271.0964854 21.47378125

Name: +ve in-silico MS/MS by CFM-ID for LIERHHLUYBZDDS-UHFFFAOYSA-N
ID: LIERHHLUYBZDDS-UHFFFAOYSA-N
Comment: Energy2
Num peaks: 31
39.02292652 3.050433415
55.01784114 3.604773162
55.05422664 1.235488434
65.00219107 1.866158856
65.03857658 2.087644697
67.01784114 1.539040327
79.05422664 2.444716463
81.0334912 1.32150789
105.0334912 1.200628802
105.0698767 1.384721328
107.0491413 3.008616384
121.0284058 0.985231197
121.0647913 3.368393104
133.0284058 3.685156715
135.0440559 1.159880582
137.0597059 1.26472535
147.0440559 1.947005456
157.0647913 1.212939424
187.075356 2.107989521
197.0597059 4.02911908
199.075356 1.684313897
211.075356 5.409111193
213.0546206 1.838528037
223.075356 7.141391708
225.0910061 2.862263664
227.0702706 1.799274167
229.0859207 1.754409247
239.0702706 3.048077043
243.1015708 2.108678074
253.0859207 5.501872968
255.0651853 5.072914517

Name: +ve in-silico MS/MS by CFM-ID for GNUBOQVVIAMPSG-UHFFFAOYSA-N
ID: GNUBOQVVIAMPSG-UHFFFAOYSA-N
Comment: Energy0
Num peaks: 6
239.0702706 2.39572712
241.0859207 2.040827093
243.1015708 0.8452644301
253.0859207 3.346259139
255.0651853 1.032968845
271.0964854 87.76369371

Name: +ve in-silico MS/MS by CFM-ID for GNUBOQVVIAMPSG-UHFFFAOYSA-N
ID: GNUBOQVVIAMPSG-UHFFFAOYSA-N
Comment: Energy1
Num peaks: 7
227.0702706 4.045122898
239.0702706 4.525936268
241.0859207 9.570624072
243.1015708 8.27816076
253.0859207 6.136322199
255.0651853 5.100542338
271.0964854 46.14612161

Name: +ve in-silico MS/MS by CFM-ID for GNUBOQVVIAMPSG-UHFFFAOYSA-N
ID: GNUBOQVVIAMPSG-UHFFFAOYSA-N
Comment: Energy2
Num peaks: 27
39.02292652 1.900861625
157.0647913 1.344746719
169.0284058 2.836923612
169.0647913 4.279130562
171.0440559 2.639983767
171.0804414 1.693541577
173.0597059 2.174311738
181.0647913 1.847436415
183.0804414 1.977639141
185.0597059 2.011674975
195.0440559 9.268297079
197.0597059 6.326157319
199.075356 2.244086195
209.0597059 2.873256431
211.075356 4.499745375
213.0546206 1.796698455
223.075356 2.952837616
225.0546206 1.595694305
225.0910061 1.982294709
227.0702706 7.626549399
229.0859207 2.332870322
237.0546206 2.443730264
239.0702706 2.193771107
241.0859207 2.175620811
243.1015708 1.983003585
253.0859207 2.806525047
255.0651853 3.389305042

Name: +ve in-silico MS/MS by CFM-ID for VSTNKEFYHIVZJZ-UONOGXRCSA-N
ID: VSTNKEFYHIVZJZ-UONOGXRCSA-N
Comment: Energy0
Num peaks: 12
131.0491413 5.83839286
133.0647913 3.615673552
135.0804414 2.599937294
137.0233204 1.71192801
141.0546206 1.376113289
145.0647913 1.656201366
151.075356 1.573795895
153.0182351 1.359404177
155.0338851 2.392813685
253.0859207 1.66582873
271.0964854 29.86249563
289.1070501 27.12993696

Name: +ve in-silico MS/MS by CFM-ID for VSTNKEFYHIVZJZ-UONOGXRCSA-N
ID: VSTNKEFYHIVZJZ-UONOGXRCSA-N
Comment: Energy1
Num peaks: 26
107.0491413 0.8931921474
109.0647913 1.217823541
119.0491413 7.310498654
121.0284058 1.087736747
121.0647913 6.523209718
123.0440559 0.8174770638
133.0647913 1.192667166
135.0440559 1.942666955
135.0804414 1.659161713
137.0233204 6.767387026
137.0597059 3.284949258
139.0389705 5.056878726
141.0546206 0.7600627556
145.0647913 1.045171352
151.075356 1.733332596
153.0182351 2.877625752
153.0546206 0.8967377826
155.0338851 6.723554038
243.1015708 0.8774657623
245.0808353 0.9998240298
247.0964854 0.8277231792
253.0859207 2.486082054
259.0964854 1.537924956
261.1121354 1.287529315
271.0964854 12.48011636
289.1070501 8.089229633

Name: +ve in-silico MS/MS by CFM-ID for VSTNKEFYHIVZJZ-UONOGXRCSA-N
ID: VSTNKEFYHIVZJZ-UONOGXRCSA-N
Comment: Energy2
Num peaks: 31
49.00727645 3.406456546
51.02292652 1.570392209
75.02292652 6.425878298
77.03857658 3.868240858
79.05422664 2.882245261
89.03857658 3.978935645
91.05422664 1.114113848
93.0334912 0.9145360133
103.0542266 1.880073537
105.0334912 2.802773057
105.0698767 1.15568704
107.0491413 3.583394248
107.0855268 1.168234299
109.0647913 0.9580292295
111.0440559 0.9187728355
119.0491413 3.72184208
119.0855268 1.033898687
121.0284058 1.209358923
121.0647913 2.006823093
123.0440559 0.9795594618
129.0334912 1.588044642
131.0491413 7.83856626
133.0284058 2.347367199
133.0647913 2.578822874
135.0440559 3.345840643
135.0804414 0.9809816474
137.0233204 1.429919381
137.0597059 2.214215908
143.0491413 1.453778567
151.0389705 2.968516215
253.0859207 1.183500391

Name: +ve in-silico MS/MS by CFM-ID for JRICGXZOVGZRSV-WOTZMSLGSA-N
ID: JRICGXZOVGZRSV-WOTZMSLGSA-N
Comment: Energy0
Num peaks: 8
101.0385766 3.442472765
103.0542266 8.345122997
105.0698767 4.578893746
117.0698767 5.162858864
125.0233204 6.244707077
153.0182351 3.420406697
253.0859207 11.5643373
271.0964854 38.45763064

Name: +ve in-silico MS/MS by CFM-ID for JRICGXZOVGZRSV-WOTZMSLGSA-N
ID: JRICGXZOVGZRSV-WOTZMSLGSA-N
Comment: Energy1
Num peaks: 21
41.00219107 1.89727593
79.05422664 1.264674817
85.02840582 1.716335782
101.0385766 7.576524799
103.0542266 7.472785014
105.0698767 2.188018883
117.0698767 7.392736543
119.0855268 1.409781272
125.0233204 1.925560676
143.0491413 1.391202583
145.0647913 5.243895017
151.002585 1.262294423
153.0182351 12.51282189
167.0338851 1.313429224
185.0597059 1.17206962
191.0338851 1.701509267
193.0495352 1.655886139
239.0702706 1.248261242
243.1015708 1.845225346
253.0859207 7.051318375
271.0964854 11.30963276

Name: +ve in-silico MS/MS by CFM-ID for JRICGXZOVGZRSV-WOTZMSLGSA-N
ID: JRICGXZOVGZRSV-WOTZMSLGSA-N
Comment: Energy2
Num peaks: 24
39.02292652 1.587583764
41.00219107 2.278240624
43.01784114 1.126694167
49.00727645 3.756311212
51.02292652 1.547393541
68.99710569 1.255874562
75.02292652 1.251101635
77.03857658 1.508687324
79.05422664 1.135627532
83.01275576 5.926790777
85.02840582 1.854223169
89.03857658 1.556020068
91.05422664 1.563361553
101.0385766 9.301237282
103.0542266 9.312218218
105.0698767 3.073744448
109.0284058 1.673163409
117.0698767 19.1720898
119.0855268 1.891037943
123.0076704 1.321203536
125.0233204 4.173201672
143.0855268 1.24728512
151.002585 1.783404587
153.0182351 1.785535892

Name: +ve in-silico MS/MS by CFM-ID for MBPCJSPVINFSDT-UHFFFAOYSA-N
ID: MBPCJSPVINFSDT-UHFFFAOYSA-N
Comment: Energy0
Num peaks: 6
181.0495352 2.052068672
189.0910061 4.600945083
193.0495352 5.35768645
217.0859207 18.62420013
219.1015708 2.335156065
249.1121354 51.53944896

Name: +ve in-silico MS/MS by CFM-ID for MBPCJSPVINFSDT-UHFFFAOYSA-N
ID: MBPCJSPVINFSDT-UHFFFAOYSA-N
Comment: Energy1
Num peaks: 16
65.03857658 3.043625738
67.05422664 3.573852554
69.06987671 1.266736271
83.04914126 1.606504945
85.06479133 2.32827284
163.0389705 1.851675211
165.0546206 2.728449118
175.0389705 1.297337049
177.0546206 1.346334593
181.0495352 3.54541282
189.0910061 9.755442202
193.0495352 5.87032585
207.0651853 5.559290846
217.0859207 15.68085109
233.0808353 1.30566042
249.1121354 19.95107009

Name: +ve in-silico MS/MS by CFM-ID for MBPCJSPVINFSDT-UHFFFAOYSA-N
ID: MBPCJSPVINFSDT-UHFFFAOYSA-N
Comment: Energy2
Num peaks: 31
39.02292652 1.287550307
41.03857658 1.154077571
49.00727645 1.333056166
51.02292652 1.063031889
53.03857658 1.028933611
55.05422664 2.591051706
65.03857658 11.36813589
67.05422664 5.476688178
69.06987671 3.096042592
83.04914126 2.029825994
123.0440559 1.943143152
131.0491413 2.646196065
133.0647913 1.060660478
135.0440559 8.024331616
147.0440559 3.659111521
149.0597059 1.63723562
159.0440559 1.810014685
159.0804414 1.228147137
161.0597059 1.304092674
163.0389705 6.324094528
163.075356 2.002505286
165.0546206 1.817808
173.0597059 1.461193602
175.0389705 2.435759263
175.075356 1.225783394
177.0546206 0.927565968
189.0910061 3.096827598
191.0702706 2.208754797
193.0495352 2.833038586
203.0702706 0.9450799373
217.0859207 1.320592813

Name: +ve in-silico MS/MS by CFM-ID for XBEFQTHUADKZEH-CQSZACIVSA-N
ID: XBEFQTHUADKZEH-CQSZACIVSA-N
Comment: Energy0
Num peaks: 6
61.02840582 4.709959862
173.0233204 9.847712533
229.0859207 21.03269173
247.0964854 12.66400339
271.0964854 5.092309057
289.1070501 26.91869718

Name: +ve in-silico MS/MS by CFM-ID for XBEFQTHUADKZEH-CQSZACIVSA-N
ID: XBEFQTHUADKZEH-CQSZACIVSA-N
Comment: Energy1
Num peaks: 20
39.02292652 1.673054805
41.03857658 2.73982601
43.01784114 1.883020926
61.02840582 3.776658361
83.04914126 1.044849284
159.0440559 1.528603399
173.0233204 3.503544314
185.0960915 1.205645711
187.0389705 1.138876374
201.0910061 1.995439969
211.075356 3.411636525
213.0546206 1.320046132
219.1015708 1.684369611
227.0702706 4.277225626
229.0859207 26.84132627
245.0808353 0.8978146674
247.0964854 10.2296703
261.1121354 2.179198106
271.0964854 3.580172557
289.1070501 5.632638145

Name: +ve in-silico MS/MS by CFM-ID for XBEFQTHUADKZEH-CQSZACIVSA-N
ID: XBEFQTHUADKZEH-CQSZACIVSA-N
Comment: Energy2
Num peaks: 15
43.01784114 2.385215985
57.0334912 2.112463606
59.04914126 4.418485968
61.02840582 1.305478743
65.03857658 1.826215401
101.0597059 1.48125845
115.0542266 1.208104434
121.0284058 5.123964509
125.0597059 1.333274738
129.0334912 10.74566345
131.0491413 1.184250715
145.0284058 8.038602032
147.0076704 1.4712886
159.0440559 3.185772086
173.0233204 34.55572237

Name: +ve in-silico MS/MS by CFM-ID for ZDCLDOZKWHHBMR-MSCSXZHGSA-N
ID: ZDCLDOZKWHHBMR-MSCSXZHGSA-N
Comment: Energy0
Num peaks: 24
39.02292652 0.7594571278
41.03857658 1.369116923
43.01784114 1.93628984
53.03857658 0.8921566496
55.05422664 0.833364793
61.02840582 3.773800761
63.02292652 0.8865621314
75.02292652 2.482999413
77.03857658 1.297832868
87.02292652 3.471711273
89.03857658 1.882005566
91.05422664 1.72771925
99.04405588 1.093553677
103.0178411 1.928114438
103.0389705 0.8597707534
105.0334912 1.256224209
211.0600999 1.615000389
211.075356 0.7058268994
213.0757499 1.252922271
227.0702706 2.508003776
229.0859207 13.81706822
247.0964854 10.58615456
271.0964854 2.753784096
289.1070501 20.86553056

Name: +ve in-silico MS/MS by CFM-ID for ZDCLDOZKWHHBMR-MSCSXZHGSA-N
ID: ZDCLDOZKWHHBMR-MSCSXZHGSA-N
Comment: Energy1
Num peaks: 31
39.02292652 2.210994337
41.03857658 1.902248785
43.01784114 1.279097724
43.05422664 1.339750302
45.06987671 2.680407207
51.02292652 1.178646423
53.03857658 1.57822139
55.05422664 1.188652039
57.06987671 1.23643678
61.02840582 2.200750557
63.02292652 3.070758527
73.00727645 3.953885105
73.06479133 1.016720074
75.02292652 9.894612753
77.03857658 4.064826657
87.02292652 2.87857578
89.03857658 1.212266814
97.02840582 1.411923677
99.04405588 3.508123133
101.0597059 1.002401747
105.0910061 1.062268498
111.0440559 1.006656839
113.0597059 1.539685261
127.0178411 1.650949691
129.0334912 1.333542922
217.0859207 1.26122047
227.0702706 0.8425258372
229.0859207 5.777270343
245.0808353 0.93057566
247.0964854 2.889205109
289.1070501 1.754234061

Name: +ve in-silico MS/MS by CFM-ID for ZDCLDOZKWHHBMR-MSCSXZHGSA-N
ID: ZDCLDOZKWHHBMR-MSCSXZHGSA-N
Comment: Energy2
Num peaks: 31
25.00727645 1.133309108
39.02292652 7.890580483
41.03857658 1.471894537
43.01784114 3.704077517
49.00727645 7.313859497
51.02292652 4.374522793
53.00219107 1.350557221
55.05422664 0.8717808175
61.02840582 1.873198055
63.02292652 3.057846215
65.03857658 0.9214475608
73.00727645 1.84071282
75.02292652 4.539283241
77.03857658 2.18683301
87.02292652 9.499174721
89.03857658 6.153171889
91.05422664 2.417012554
101.0021911 0.8807919163
103.0178411 1.67221612
105.0334912 1.571924144
153.0546206 0.7275876081
171.0651853 0.6353476433
187.075356 0.6273588485
203.0702706 0.766551862
205.0859207 0.7029005208
209.0444498 0.7028958517
211.0600999 0.8276352454
229.0859207 0.652893727
245.0808353 0.727572609
271.0964854 2.306102021
273.0757499 0.6764824501

Name: +ve in-silico MS/MS by CFM-ID for KSYNXQAQRNIFLB-UHFFFAOYSA-N
ID: KSYNXQAQRNIFLB-UHFFFAOYSA-N
Comment: Energy0
Num peaks: 6
239.0702706 5.182906404
241.0859207 2.311918858
243.1015708 0.5170812114
253.0859207 4.231789208
255.0651853 1.141768016
271.0964854 83.64754313

Name: +ve in-silico MS/MS by CFM-ID for KSYNXQAQRNIFLB-UHFFFAOYSA-N
ID: KSYNXQAQRNIFLB-UHFFFAOYSA-N
Comment: Energy1
Num peaks: 6
239.0702706 7.338571782
241.0859207 7.191705052
243.1015708 6.046500964
253.0859207 7.382335332
255.0651853 4.684301663
271.0964854 47.5073315

Name: +ve in-silico MS/MS by CFM-ID for KSYNXQAQRNIFLB-UHFFFAOYSA-N
ID: KSYNXQAQRNIFLB-UHFFFAOYSA-N
Comment: Energy2
Num peaks: 25
55.01784114 1.444847815
185.0597059 3.242262741
187.075356 1.847447658
195.0440559 2.705151194
197.0597059 8.598886018
199.075356 2.136463875
201.0910061 1.402995234
207.0440559 2.117942337
209.0597059 3.294479856
211.0389705 2.542526619
211.075356 6.001145822
213.0546206 3.192088763
213.0910061 1.268209228
221.0597059 3.192775494
223.075356 4.599202796
225.0546206 5.134372685
225.0910061 2.594174512
227.0702706 6.84332101
235.075356 1.470572141
237.0546206 2.850844475
239.0702706 3.928125035
241.0859207 2.617305005
243.1015708 1.631899813
253.0859207 2.798920417
255.0651853 3.609270929

Name: +ve in-silico MS/MS by CFM-ID for XTXOVMSPZDZXNV-XJKSGUPXSA-N
ID: XTXOVMSPZDZXNV-XJKSGUPXSA-N
Comment: Energy0
Num peaks: 8
123.0440559 2.335596062
135.0440559 6.773191285
137.0597059 4.666500741
151.0389705 4.664491575
153.0546206 13.39405758
257.0808353 2.291571828
271.0964854 9.07854779
289.1070501 37.26187485

Name: +ve in-silico MS/MS by CFM-ID for XTXOVMSPZDZXNV-XJKSGUPXSA-N
ID: XTXOVMSPZDZXNV-XJKSGUPXSA-N
Comment: Energy1
Num peaks: 20
95.04914126 1.830736982
105.0334912 2.383016714
107.0491413 2.202694799
121.0284058 2.884912526
123.0440559 6.471131605
125.0597059 0.9877110027
135.0440559 5.302768198
137.0597059 4.186818512
149.0597059 0.9659891771
151.0389705 7.480023029
153.0546206 27.02647503
165.0546206 1.08452546
167.0702706 1.653882291
183.0651853 1.062286677
245.0808353 1.076770092
257.0808353 1.438771058
259.0964854 1.483867388
261.1121354 1.124431155
271.0964854 3.535195636
289.1070501 5.998700552

Name: +ve in-silico MS/MS by CFM-ID for XTXOVMSPZDZXNV-XJKSGUPXSA-N
ID: XTXOVMSPZDZXNV-XJKSGUPXSA-N
Comment: Energy2
Num peaks: 31
53.00219107 1.12125246
53.03857658 0.8369847337
67.01784114 3.38084146
69.0334912 1.402057637
77.00219107 1.131982469
77.03857658 1.32718396
79.01784114 1.486367707
79.05422664 1.856861757
81.0334912 1.941794694
91.01784114 1.448791551
93.0334912 1.287711844
95.04914126 2.526482658
105.0334912 8.592757963
107.0491413 7.62060209
109.0647913 2.182278013
111.0804414 0.906114618
121.0284058 2.945492727
121.0647913 1.828223903
123.0440559 4.365799984
125.0597059 1.352998698
129.0334912 1.645561482
131.0491413 1.787794014
135.0440559 6.169412497
137.0597059 3.300332427
147.0440559 1.635652721
149.0597059 2.195566075
151.075356 0.8807609082
153.0546206 1.231975601
163.0389705 0.9304471248
165.0546206 1.425788605
243.0651853 0.8647022593

Name: +ve in-silico MS/MS by CFM-ID for FCTFULMZKQYRQV-GOKBKIRCSA-N
ID: FCTFULMZKQYRQV-GOKBKIRCSA-N
Comment: Energy0
Num peaks: 18
47.04914126 2.028118315
85.02840582 0.7925807055
87.04405588 1.80062859
99.04405588 0.7936971893
105.0334912 12.3630712
121.0284058 0.9254963311
123.0440559 2.893527788
139.0389705 1.195416003
141.0546206 1.098478523
149.0597059 2.577733963
165.0546206 1.758013111
167.0702706 10.61803022
201.0546206 1.024198886
225.0546206 1.513570943
243.0651853 7.964144323
261.0757499 1.992207954
271.0964854 7.122876895
289.1070501 21.71277038

Name: +ve in-silico MS/MS by CFM-ID for FCTFULMZKQYRQV-GOKBKIRCSA-N
ID: FCTFULMZKQYRQV-GOKBKIRCSA-N
Comment: Energy1
Num peaks: 31
39.02292652 1.003133143
41.00219107 1.150347949
41.03857658 0.8868986212
47.04914126 4.442119679
67.01784114 1.063797717
81.0334912 3.666602375
83.01275576 2.717997644
85.02840582 4.091865024
87.04405588 1.443648418
93.0334912 1.848360167
99.04405588 1.217346983
101.0597059 0.7171544441
105.0334912 13.72701013
121.0284058 1.58323884
123.0440559 2.787484199
127.0389705 0.9168401466
139.0389705 1.024630487
141.0546206 1.63036487
145.0284058 1.603792834
147.0440559 1.492808591
149.0597059 2.75569856
161.0597059 1.084964286
167.0702706 6.932288866
183.0440559 3.714241717
201.0546206 5.070909855
203.0702706 1.327292242
215.0702706 1.34426122
225.0546206 1.557989203
243.0651853 2.882600644
271.0964854 1.856029704
289.1070501 1.392419781

Name: +ve in-silico MS/MS by CFM-ID for FCTFULMZKQYRQV-GOKBKIRCSA-N
ID: FCTFULMZKQYRQV-GOKBKIRCSA-N
Comment: Energy2
Num peaks: 31
25.00727645 3.83007928
29.03857658 1.158452043
39.02292652 2.097968759
41.00219107 2.43288285
41.03857658 0.739642027
47.04914126 1.067328806
49.00727645 3.22604067
51.02292652 3.249961809
53.00219107 2.67359024
55.01784114 0.8674780518
59.01275576 0.7682329088
63.02292652 3.025078824
65.03857658 0.8584470428
67.01784114 1.130240546
71.01275576 0.8797639056
73.02840582 0.7803534874
79.01784114 4.110567021
79.05422664 3.385243247
81.0334912 0.6460495812
87.04405588 0.6824526626
91.05422664 0.7158812481
93.0334912 3.656609049
95.01275576 1.219685394
99.04405588 1.576417659
105.0334912 22.43047493
107.0491413 1.134571316
121.0284058 0.681101054
123.0440559 0.9580523371
161.0597059 1.262026545
247.0964854 0.5959808473
271.0964854 0.7274498582

Name: +ve in-silico MS/MS by CFM-ID for WOGDWPQSZQNQRT-UHFFFAOYSA-N
ID: WOGDWPQSZQNQRT-UHFFFAOYSA-N
Comment: Energy0
Num peaks: 6
239.0702706 2.385184808
241.0859207 1.913545765
243.1015708 0.6163786438
253.0859207 3.32392253
255.0651853 1.064082399
271.0964854 87.94366354

Name: +ve in-silico MS/MS by CFM-ID for WOGDWPQSZQNQRT-UHFFFAOYSA-N
ID: WOGDWPQSZQNQRT-UHFFFAOYSA-N
Comment: Energy1
Num peaks: 8
211.075356 2.031491303
227.0702706 3.034022655
239.0702706 4.675875914
241.0859207 9.373298133
243.1015708 9.621032794
253.0859207 5.540700716
255.0651853 5.057635984
271.0964854 42.55537056

Name: +ve in-silico MS/MS by CFM-ID for WOGDWPQSZQNQRT-UHFFFAOYSA-N
ID: WOGDWPQSZQNQRT-UHFFFAOYSA-N
Comment: Energy2
Num peaks: 28
39.02292652 1.563040476
157.0647913 1.490171241
169.0284058 2.598642368
169.0647913 4.575038796
171.0440559 2.076176619
171.0804414 1.646562146
173.0597059 2.026911124
181.0647913 1.688441089
183.0804414 1.783602601
185.0597059 3.555413364
195.0440559 8.91103059
197.0597059 5.262280246
199.075356 2.22731528
211.075356 4.432597538
213.0546206 2.186721813
213.0910061 1.609566219
221.0597059 1.391205021
223.075356 2.708516901
225.0546206 3.963780488
225.0910061 1.890574161
227.0702706 6.468168825
229.0859207 2.621121721
237.0546206 1.771081286
239.0702706 2.295356531
241.0859207 1.999687779
243.1015708 1.831592979
253.0859207 2.49444357
255.0651853 3.699713425

Name: +ve in-silico MS/MS by CFM-ID for JBEBQNMGJNVMMV-UHFFFAOYSA-N
ID: JBEBQNMGJNVMMV-UHFFFAOYSA-N
Comment: Energy0
Num peaks: 6
55.05422664 1.911211745
69.06987671 11.47001046
203.0338851 3.117602375
231.0651853 4.234548094
253.0859207 6.204481875
271.0964854 56.9697527

Name: +ve in-silico MS/MS by CFM-ID for JBEBQNMGJNVMMV-UHFFFAOYSA-N
ID: JBEBQNMGJNVMMV-UHFFFAOYSA-N
Comment: Energy1
Num peaks: 20
39.02292652 6.150779807
41.03857658 9.495053934
43.05422664 4.787026251
67.05422664 2.062177495
69.06987671 14.00820516
175.0389705 2.439626576
177.0546206 1.714276331
203.0338851 5.286800768
203.0702706 1.51174268
211.075356 1.471645092
215.0338851 1.518269159
227.0338851 1.539255931
227.0702706 1.34480074
229.0495352 2.335109867
231.0651853 5.169866007
239.0702706 1.197785208
243.1015708 5.366643369
253.0859207 2.739624481
255.0651853 2.451027115
271.0964854 8.415832188

Name: +ve in-silico MS/MS by CFM-ID for JBEBQNMGJNVMMV-UHFFFAOYSA-N
ID: JBEBQNMGJNVMMV-UHFFFAOYSA-N
Comment: Energy2
Num peaks: 23
25.00727645 1.176283078
27.02292652 2.01366689
29.03857658 1.30891852
39.02292652 11.96785552
41.03857658 5.368051976
43.05422664 2.376656801
53.03857658 10.31332783
55.05422664 6.400341633
57.06987671 2.59202586
65.03857658 2.283694631
67.05422664 1.820101462
69.06987671 11.65634394
141.0334912 1.221464081
145.0284058 2.154000023
157.0284058 1.307551434
159.0440559 1.359496785
161.0233204 3.788376737
171.0440559 1.347445977
175.0389705 1.671917501
185.0233204 1.371322239
187.0389705 2.814504767
203.0338851 2.506044985
215.0338851 1.233345023

Name: +ve in-silico MS/MS by CFM-ID for OMMCXYHUVDGUJQ-UHFFFAOYSA-N
ID: OMMCXYHUVDGUJQ-UHFFFAOYSA-N
Comment: Energy0
Num peaks: 6
225.0910061 0.6532566416
239.0702706 1.703376707
241.0859207 2.82056864
253.0859207 45.88602035
255.0651853 0.609370542
271.0964854 42.12103688

Name: +ve in-silico MS/MS by CFM-ID for OMMCXYHUVDGUJQ-UHFFFAOYSA-N
ID: OMMCXYHUVDGUJQ-UHFFFAOYSA-N
Comment: Energy1
Num peaks: 6
225.0910061 3.422460658
227.0702706 2.796158389
239.0702706 2.50424238
241.0859207 4.182029962
253.0859207 52.80049015
271.0964854 14.99393927

Name: +ve in-silico MS/MS by CFM-ID for OMMCXYHUVDGUJQ-UHFFFAOYSA-N
ID: OMMCXYHUVDGUJQ-UHFFFAOYSA-N
Comment: Energy2
Num peaks: 29
15.02292652 1.366243905
39.02292652 0.7712703329
49.00727645 2.326882263
51.02292652 2.232279113
53.03857658 1.643090023
63.02292652 3.40798033
65.03857658 1.51480108
91.05422664 4.001143748
95.01275576 1.434411543
121.0284058 1.999936479
131.0491413 0.8553973131
133.0647913 1.215188572
157.0647913 2.101547624
197.0597059 2.385075983
199.075356 2.284797597
209.0597059 1.429203399
211.075356 2.00134602
213.0546206 0.7918574957
221.0597059 4.664171084
223.075356 6.224855004
225.0546206 4.39085099
225.0910061 7.964990771
227.0702706 3.572620168
237.0546206 5.887017476
239.0702706 1.819327093
241.0495352 0.776410303
241.0859207 1.551926195
253.0859207 7.725414739
255.0651853 2.324137739

Name: +ve in-silico MS/MS by CFM-ID for XBEFQTHUADKZEH-AWEZNQCLSA-N
ID: XBEFQTHUADKZEH-AWEZNQCLSA-N
Comment: Energy0
Num peaks: 6
61.02840582 4.709959862
173.0233204 9.847712533
229.0859207 21.03269173
247.0964854 12.66400339
271.0964854 5.092309057
289.1070501 26.91869718

Name: +ve in-silico MS/MS by CFM-ID for XBEFQTHUADKZEH-AWEZNQCLSA-N
ID: XBEFQTHUADKZEH-AWEZNQCLSA-N
Comment: Energy1
Num peaks: 20
39.02292652 1.673054805
41.03857658 2.73982601
43.01784114 1.883020926
61.02840582 3.776658361
83.04914126 1.044849284
159.0440559 1.528603399
173.0233204 3.503544314
185.0960915 1.205645711
187.0389705 1.138876374
201.0910061 1.995439969
211.075356 3.411636525
213.0546206 1.320046132
219.1015708 1.684369611
227.0702706 4.277225626
229.0859207 26.84132627
245.0808353 0.8978146674
247.0964854 10.2296703
261.1121354 2.179198106
271.0964854 3.580172557
289.1070501 5.632638145

Name: +ve in-silico MS/MS by CFM-ID for XBEFQTHUADKZEH-AWEZNQCLSA-N
ID: XBEFQTHUADKZEH-AWEZNQCLSA-N
Comment: Energy2
Num peaks: 15
43.01784114 2.385215985
57.0334912 2.112463606
59.04914126 4.418485968
61.02840582 1.305478743
65.03857658 1.826215401
101.0597059 1.48125845
115.0542266 1.208104434
121.0284058 5.123964509
125.0597059 1.333274738
129.0334912 10.74566345
131.0491413 1.184250715
145.0284058 8.038602032
147.0076704 1.4712886
159.0440559 3.185772086
173.0233204 34.55572237

Name: +ve in-silico MS/MS by CFM-ID for VFSKXTZEEVECFS-UHFFFAOYSA-N
ID: VFSKXTZEEVECFS-UHFFFAOYSA-N
Comment: Energy0
Num peaks: 6
67.05422664 2.524042357
73.06479133 2.432086506
233.0444498 4.873242965
257.0808353 4.007578749
271.0964854 19.98066256
289.1070501 47.93223431

Name: +ve in-silico MS/MS by CFM-ID for VFSKXTZEEVECFS-UHFFFAOYSA-N
ID: VFSKXTZEEVECFS-UHFFFAOYSA-N
Comment: Energy1
Num peaks: 18
65.03857658 1.848253465
67.05422664 2.275329461
73.06479133 5.179636539
83.04914126 1.112877871
85.06479133 1.921142534
203.0338851 2.252049853
205.0495352 1.923347239
215.0338851 1.897619836
221.0444498 1.519186877
229.0495352 2.166962672
231.0287997 10.85809289
231.0651853 2.423190298
231.1015708 3.456781855
233.0444498 4.484344545
247.0600999 4.713742276
257.0808353 4.329615252
271.0964854 14.41623869
289.1070501 13.25026219

Name: +ve in-silico MS/MS by CFM-ID for VFSKXTZEEVECFS-UHFFFAOYSA-N
ID: VFSKXTZEEVECFS-UHFFFAOYSA-N
Comment: Energy2
Num peaks: 31
41.00219107 2.457371934
55.05422664 4.594822222
65.03857658 5.288627024
67.05422664 4.62736797
69.06987671 1.824725768
83.04914126 1.521329702
149.0233204 1.021139723
151.0389705 1.210236939
163.075356 1.303624433
177.0182351 6.649389669
179.0338851 2.048421423
189.0546206 1.598053603
191.0338851 2.430155985
201.0182351 1.335727311
201.0546206 1.641007487
203.0338851 2.83813121
205.0495352 2.422398791
205.0859207 1.205096273
215.0338851 1.856622895
217.0495352 0.9542694723
217.0859207 3.062740348
219.1015708 1.21283854
229.0495352 1.368037654
229.0859207 3.699734348
231.0651853 3.945250716
233.0444498 1.062398702
233.0808353 1.10263942
245.0808353 1.105486869
247.0964854 1.032098027
271.0964854 1.007501403
273.0757499 0.9681775318

Name: +ve in-silico MS/MS by CFM-ID for YZCIFCCSUSQBBT-UHFFFAOYSA-N
ID: YZCIFCCSUSQBBT-UHFFFAOYSA-N
Comment: Energy0
Num peaks: 7
67.05422664 2.660982095
73.06479133 2.82772941
193.0495352 5.427725502
217.0859207 2.987187429
231.1015708 10.33097751
233.0808353 3.194889267
249.1121354 55.18751968

Name: +ve in-silico MS/MS by CFM-ID for YZCIFCCSUSQBBT-UHFFFAOYSA-N
ID: YZCIFCCSUSQBBT-UHFFFAOYSA-N
Comment: Energy1
Num peaks: 17
43.01784114 1.865780935
65.03857658 2.322964771
67.05422664 2.803382122
73.06479133 7.749754884
85.06479133 2.660215933
165.0546206 2.60977265
175.0389705 2.330331057
181.0495352 1.976341734
189.0546206 2.084612103
191.0702706 2.044587905
193.0495352 6.665329318
207.0651853 7.379076689
207.1015708 1.932591079
217.0859207 3.087709464
231.1015708 8.631501262
233.0808353 2.454669881
249.1121354 22.46645709

Name: +ve in-silico MS/MS by CFM-ID for YZCIFCCSUSQBBT-UHFFFAOYSA-N
ID: YZCIFCCSUSQBBT-UHFFFAOYSA-N
Comment: Energy2
Num peaks: 31
39.02292652 1.776636056
41.03857658 1.506832656
43.01784114 1.133013501
49.00727645 0.9925185606
51.02292652 1.484242226
55.05422664 6.777070026
57.06987671 1.072377503
65.03857658 7.454832602
67.05422664 5.245837489
69.06987671 1.342412087
73.06479133 1.615577409
83.04914126 0.9842282317
85.06479133 1.247891398
97.02840582 1.179494591
147.0440559 0.8416823105
151.0389705 1.56516091
159.0440559 1.057051132
163.0389705 5.243546595
165.0546206 2.273158624
171.0440559 1.00284745
173.0597059 1.095953537
175.0389705 8.052445968
189.0546206 3.057323211
191.0338851 1.408620949
191.0702706 4.61236215
193.0495352 6.376861358
201.0910061 1.04764226
203.1066561 0.9814079734
207.0651853 1.060046885
231.1015708 0.9546277565
233.0808353 1.163962917

Name: +ve in-silico MS/MS by CFM-ID for YZBBUYKPTHDZHF-XJKSGUPXSA-N
ID: YZBBUYKPTHDZHF-XJKSGUPXSA-N
Comment: Energy0
Num peaks: 12
121.0284058 3.399866555
123.0440559 2.553251654
125.0597059 1.713174778
137.0233204 4.083918983
139.0389705 4.925913885
147.0440559 7.102408491
149.0597059 4.680201094
151.075356 1.613611128
165.0546206 2.469124959
257.0808353 1.462478587
271.0964854 24.30689147
289.1070501 21.95151759

Name: +ve in-silico MS/MS by CFM-ID for YZBBUYKPTHDZHF-XJKSGUPXSA-N
ID: YZBBUYKPTHDZHF-XJKSGUPXSA-N
Comment: Energy1
Num peaks: 22
111.0440559 1.262818517
113.0597059 1.3977255
121.0284058 10.81011993
123.0440559 7.245802538
125.0597059 3.4370173
135.0440559 1.227171809
137.0233204 6.434051689
137.0597059 1.465086425
139.0389705 12.89984981
147.0440559 2.786444819
149.0597059 3.32433201
151.075356 3.612621695
163.0389705 1.370733132
177.0546206 1.52849694
179.0702706 1.246376341
243.1015708 1.762764814
253.0859207 1.419478519
255.0651853 1.62417033
259.0964854 1.700088585
261.1121354 1.457304987
271.0964854 7.403409455
289.1070501 5.063443226

Name: +ve in-silico MS/MS by CFM-ID for YZBBUYKPTHDZHF-XJKSGUPXSA-N
ID: YZBBUYKPTHDZHF-XJKSGUPXSA-N
Comment: Energy2
Num peaks: 31
39.02292652 0.9733738167
41.03857658 1.511590113
49.00727645 2.823933162
53.00219107 1.287666528
55.01784114 1.007713815
65.03857658 2.680857541
79.01784114 1.186891926
81.0334912 1.40357325
81.06987671 0.8814364344
93.0334912 1.378264041
95.04914126 2.273891117
97.06479133 1.309702007
99.08044139 1.498827174
105.0334912 4.795540186
107.0491413 2.701070245
109.0647913 0.9456606748
111.0804414 1.158992786
117.0334912 1.457166049
119.0491413 5.944165122
121.0284058 3.676007717
121.0647913 1.209491673
123.0440559 1.934497917
135.0440559 4.611621689
137.0597059 2.927206789
147.0440559 6.628719217
149.0597059 5.357270611
177.0546206 1.297763646
239.0702706 1.105855451
241.0859207 1.917427128
243.1015708 1.196313803
253.0859207 1.197258198

Name: +ve in-silico MS/MS by CFM-ID for PIKQVDHHJWKTME-RLFNYLBTSA-N
ID: PIKQVDHHJWKTME-RLFNYLBTSA-N
Comment: Energy0
Num peaks: 9
41.03857658 1.361119513
55.05422664 1.354922965
153.0546206 2.045936389
155.0702706 5.379684244
207.0651853 1.51215112
219.0651853 2.556612774
221.0808353 1.309974556
231.1015708 12.28156527
249.1121354 52.4801583

Name: +ve in-silico MS/MS by CFM-ID for PIKQVDHHJWKTME-RLFNYLBTSA-N
ID: PIKQVDHHJWKTME-RLFNYLBTSA-N
Comment: Energy1
Num peaks: 26
39.02292652 1.10775586
41.03857658 4.940288435
49.00727645 4.606672534
51.02292652 2.903788286
53.03857658 1.986755001
55.05422664 3.037409246
63.02292652 0.9289971768
65.03857658 1.716358575
67.05422664 2.489056589
93.0334912 1.379394303
95.04914126 1.338547427
113.0233204 1.011074077
151.0389705 1.207492021
153.0546206 1.665339424
155.0702706 0.9822361942
165.0546206 0.9602706971
167.0338851 1.391160867
187.0389705 2.742764686
189.0546206 4.339678111
191.0702706 5.373871716
205.0495352 6.540624017
207.0651853 10.71815895
209.0808353 3.910233385
231.1015708 4.73133291
233.0808353 1.224987029
249.1121354 7.459829528

Name: +ve in-silico MS/MS by CFM-ID for PIKQVDHHJWKTME-RLFNYLBTSA-N
ID: PIKQVDHHJWKTME-RLFNYLBTSA-N
Comment: Energy2
Num peaks: 26
25.00727645 1.110937262
39.02292652 5.656493541
41.03857658 4.804653862
43.05422664 1.189010645
49.00727645 10.45758488
51.02292652 4.93947017
53.03857658 4.014203147
55.05422664 5.160766871
63.02292652 8.296803935
65.03857658 6.518388236
67.01784114 1.404173539
67.05422664 1.806083682
69.0334912 1.566836581
77.00219107 2.04320318
79.01784114 1.086575733
81.0334912 1.100455105
81.06987671 1.263916875
93.0334912 2.347537487
99.08044139 1.362113442
107.0491413 1.743568426
109.0647913 2.617598166
125.0597059 2.081558147
137.0597059 2.198677214
153.0546206 1.654837602
155.0702706 2.704366732
233.0808353 1.050251528

Name: +ve in-silico MS/MS by CFM-ID for CHEDQLDLYXAMNI-KRXBUXKQSA-N
ID: CHEDQLDLYXAMNI-KRXBUXKQSA-N
Comment: Energy0
Num peaks: 6
121.0284058 3.357379322
135.0440559 10.01470857
147.0440559 1.972142164
149.0597059 3.04664258
253.0859207 10.41250691
271.0964854 53.40078549

Name: +ve in-silico MS/MS by CFM-ID for CHEDQLDLYXAMNI-KRXBUXKQSA-N
ID: CHEDQLDLYXAMNI-KRXBUXKQSA-N
Comment: Energy1
Num peaks: 21
95.04914126 2.551988925
105.0334912 1.463037985
107.0491413 0.9682625491
117.0334912 0.7417801755
119.0491413 0.8469900488
121.0284058 12.16418275
123.0440559 4.114428728
125.0597059 0.9012279391
135.0440559 13.84246788
145.0284058 1.390928318
147.0440559 3.286697178
149.0597059 3.605729245
159.0440559 1.052701486
177.0546206 3.210695303
227.0702706 1.845038121
229.0859207 1.236412458
239.0702706 2.234173129
241.0859207 3.370971201
243.1015708 2.755742629
253.0859207 5.000662158
271.0964854 13.63706338

Name: +ve in-silico MS/MS by CFM-ID for CHEDQLDLYXAMNI-KRXBUXKQSA-N
ID: CHEDQLDLYXAMNI-KRXBUXKQSA-N
Comment: Energy2
Num peaks: 31
39.02292652 1.105622423
49.00727645 2.757286028
51.02292652 2.658427105
55.01784114 0.858437691
63.02292652 3.217765034
65.03857658 3.671568651
75.02292652 1.152452921
77.00219107 4.498039521
77.03857658 2.011751696
79.01784114 2.602392106
81.0334912 0.7683656506
89.00219107 0.8446360878
91.01784114 1.365725488
93.0334912 2.939812537
95.04914126 1.789711657
105.0334912 4.946951023
107.0491413 3.061390124
109.0284058 0.844840247
117.0334912 4.721000409
119.0491413 3.372724624
121.0284058 4.842974434
121.0647913 1.204981811
123.0440559 3.029906856
131.0491413 1.351043913
133.0284058 1.422078241
135.0440559 7.421757632
145.0284058 0.973353687
147.0440559 1.718649296
149.0597059 3.91108651
229.0859207 0.7957077163
255.0651853 0.812671133

Name: +ve in-silico MS/MS by CFM-ID for CVYYGWZLVCIMOB-UHFFFAOYSA-N
ID: CVYYGWZLVCIMOB-UHFFFAOYSA-N
Comment: Energy0
Num peaks: 6
205.0495352 0.9585374897
217.0859207 3.708504665
219.1015708 1.056965781
231.1015708 12.58851419
233.0808353 1.633034334
249.1121354 70.19207816

Name: +ve in-silico MS/MS by CFM-ID for CVYYGWZLVCIMOB-UHFFFAOYSA-N
ID: CVYYGWZLVCIMOB-UHFFFAOYSA-N
Comment: Energy1
Num peaks: 15
43.05422664 1.774698299
45.06987671 1.19253434
57.06987671 1.34006662
163.0389705 1.15491561
165.0546206 1.11996431
177.0546206 1.826920241
179.0702706 1.189583233
181.0859207 1.196930946
199.075356 1.207017036
217.0859207 5.632813683
219.1015708 1.944756458
221.1172208 3.561582745
231.1015708 14.20711394
233.0808353 2.374993512
249.1121354 40.38941006

Name: +ve in-silico MS/MS by CFM-ID for CVYYGWZLVCIMOB-UHFFFAOYSA-N
ID: CVYYGWZLVCIMOB-UHFFFAOYSA-N
Comment: Energy2
Num peaks: 31
39.02292652 1.358853016
41.03857658 3.289114694
43.05422664 1.166119398
49.00727645 2.66100565
53.03857658 1.45083176
55.01784114 1.151093803
55.05422664 5.634385549
57.0334912 1.622799825
57.06987671 1.97610922
65.03857658 9.243316702
67.05422664 1.260920345
69.0334912 2.179563108
71.04914126 1.337429406
93.0334912 1.35525729
97.06479133 1.272199375
105.0334912 1.105864596
109.0284058 0.9977380003
135.0440559 4.47687156
137.0597059 1.866093107
149.0233204 1.504735229
159.0440559 1.292715771
161.0597059 1.352806953
163.0389705 3.147313996
165.0546206 2.148702698
191.0702706 1.284562123
199.075356 1.543756896
201.0910061 2.376761936
205.0859207 1.335112975
215.0702706 2.571209436
231.1015708 1.315556885
233.0808353 1.717193016

Name: +ve in-silico MS/MS by CFM-ID for BFMIUBHJKFRWIV-MRXNPFEDSA-N
ID: BFMIUBHJKFRWIV-MRXNPFEDSA-N
Comment: Energy0
Num peaks: 6
239.0702706 1.063212955
253.0859207 5.17184668
257.0808353 1.8009063
271.0964854 45.73016154
273.0757499 1.050685239
289.1070501 36.78061148

Name: +ve in-silico MS/MS by CFM-ID for BFMIUBHJKFRWIV-MRXNPFEDSA-N
ID: BFMIUBHJKFRWIV-MRXNPFEDSA-N
Comment: Energy1
Num peaks: 16
73.06479133 3.033849372
189.0546206 4.536933815
203.0702706 5.44634116
215.0338851 2.649118615
229.0859207 1.759093132
231.0651853 4.001597456
239.0702706 1.498478096
243.1015708 2.243165562
245.0808353 1.884120236
247.0964854 1.495781963
253.0859207 7.486540415
255.0651853 1.71047197
257.0808353 1.900717343
261.1121354 1.79197489
271.0964854 23.97275462
289.1070501 15.01422104

Name: +ve in-silico MS/MS by CFM-ID for BFMIUBHJKFRWIV-MRXNPFEDSA-N
ID: BFMIUBHJKFRWIV-MRXNPFEDSA-N
Comment: Energy2
Num peaks: 28
41.00219107 1.271628539
55.05422664 2.35300625
57.06987671 4.813618881
65.00219107 1.772253371
67.01784114 2.105298042
69.0334912 2.051615633
81.0334912 1.710155451
83.04914126 1.752293558
147.0440559 1.292149893
161.0597059 1.446587779
173.0597059 2.041292541
187.075356 1.877850658
189.0546206 2.264650906
199.0389705 2.135761753
203.0702706 4.855913106
215.0702706 3.188645777
217.0859207 1.236276191
227.0702706 2.490437432
229.0859207 2.939755918
231.0651853 1.117307554
239.0702706 4.419637735
241.0859207 5.570585086
243.1015708 3.173439664
253.0859207 7.393756908
255.0651853 8.032338771
257.0808353 1.068734928
271.0964854 4.646307784
273.0757499 1.500194799

Name: +ve in-silico MS/MS by CFM-ID for FEBWDEBUAVAUDH-ZPIQJHQDSA-N
ID: FEBWDEBUAVAUDH-ZPIQJHQDSA-N
Comment: Energy0
Num peaks: 10
41.03857658 1.589010885
71.04914126 2.929115799
139.0389705 1.088245138
151.0389705 0.9685441533
153.0546206 1.321328206
177.0546206 2.958752034
217.0859207 2.014851329
219.1015708 3.493859755
231.1015708 13.06916708
249.1121354 50.97274086

Name: +ve in-silico MS/MS by CFM-ID for FEBWDEBUAVAUDH-ZPIQJHQDSA-N
ID: FEBWDEBUAVAUDH-ZPIQJHQDSA-N
Comment: Energy1
Num peaks: 30
25.00727645 1.359889446
27.02292652 0.9396008704
39.02292652 2.14627179
41.03857658 13.15628057
43.05422664 4.853525975
53.03857658 1.341740564
55.01784114 1.587007135
71.04914126 6.709300831
73.06479133 0.9865122173
101.0597059 1.056103445
107.0491413 1.618147319
109.0647913 0.8099214086
115.075356 1.507873292
119.0491413 1.794074921
121.0284058 1.770767302
123.0440559 3.479752717
125.0597059 3.356360687
127.075356 6.047894172
131.0491413 1.028172025
133.0284058 0.8515528435
135.0440559 1.003249486
137.0597059 1.958404292
149.0597059 1.141959266
177.0546206 4.068902083
179.0702706 1.187996411
207.0651853 1.49031992
219.1015708 1.671401117
221.1172208 0.8222704207
231.1015708 4.791591312
249.1121354 5.497721256

Name: +ve in-silico MS/MS by CFM-ID for FEBWDEBUAVAUDH-ZPIQJHQDSA-N
ID: FEBWDEBUAVAUDH-ZPIQJHQDSA-N
Comment: Energy2
Num peaks: 31
39.02292652 3.671968339
41.03857658 10.15864715
43.05422664 1.940756593
47.01275576 2.17288828
49.00727645 1.524346278
51.02292652 0.9457027377
53.03857658 2.095502721
55.01784114 1.966177378
55.05422664 0.8672881391
67.01784114 1.482240845
71.04914126 4.574644273
85.02840582 1.020846665
105.0334912 1.711648799
105.0698767 1.963313065
107.0491413 3.250925216
117.0334912 3.018386951
119.0491413 4.553729282
121.0284058 1.71636382
121.0647913 1.371841766
123.0440559 0.9698318387
129.0334912 1.838296226
131.0491413 3.726324306
133.0284058 0.891365692
133.0647913 2.680919881
135.0440559 1.706490383
147.0440559 1.295105794
149.0597059 1.358054295
177.0546206 0.8929504571
203.1066561 1.075354716
231.1015708 0.9827489798
233.0808353 1.169085269

Name: +ve in-silico MS/MS by CFM-ID for YUQDGJSYYKKISE-BUJAFJOKSA-N
ID: YUQDGJSYYKKISE-BUJAFJOKSA-N
Comment: Energy0
Num peaks: 12
41.03857658 1.425017098
71.04914126 2.607489827
113.0597059 1.767907466
115.075356 1.797463233
121.0284058 1.391596471
127.075356 1.414982643
133.0284058 6.600228948
135.0440559 3.791609178
147.0440559 1.27266
177.0546206 2.166862044
231.1015708 14.65327029
249.1121354 42.31722725

Name: +ve in-silico MS/MS by CFM-ID for YUQDGJSYYKKISE-BUJAFJOKSA-N
ID: YUQDGJSYYKKISE-BUJAFJOKSA-N
Comment: Energy1
Num peaks: 31
39.02292652 1.696310107
41.03857658 10.7033591
43.05422664 3.766012777
53.03857658 1.225882807
71.04914126 5.068679069
93.0334912 0.842472598
95.04914126 1.086834275
101.0597059 1.207895596
111.0440559 1.475678357
113.0597059 1.232923936
121.0284058 1.354497785
127.075356 1.349608281
129.0334912 1.485982021
131.0491413 0.9422307784
133.0284058 7.131802069
135.0440559 3.113018712
145.0284058 1.49844541
147.0440559 6.801841802
149.0597059 2.688447319
159.0440559 1.473492378
161.0597059 0.8112292355
175.075356 0.7486771669
177.0546206 3.153841879
177.0910061 0.7764226872
179.0702706 0.7002350062
207.0651853 1.27616426
213.0910061 0.8314459358
219.1015708 1.285817821
221.1172208 1.303235059
231.1015708 3.985018887
249.1121354 4.824793612

Name: +ve in-silico MS/MS by CFM-ID for YUQDGJSYYKKISE-BUJAFJOKSA-N
ID: YUQDGJSYYKKISE-BUJAFJOKSA-N
Comment: Energy2
Num peaks: 31
39.02292652 4.418195103
41.03857658 10.71849097
43.05422664 2.515634848
49.00727645 2.211507018
51.02292652 1.144379389
53.03857658 2.066813726
55.01784114 1.611080015
63.02292652 2.28264619
65.00219107 1.044923149
67.01784114 1.9243021
71.04914126 3.901733781
73.00727645 1.49894158
89.00219107 2.04937482
91.01784114 1.486405998
93.0334912 1.632278007
97.06479133 1.085972597
105.0334912 2.328112857
107.0491413 1.158607357
117.0334912 2.087073194
119.0491413 1.407359152
121.0284058 1.951789106
129.0334912 1.26299146
133.0284058 5.13279052
135.0440559 3.275573971
147.0440559 2.544096381
149.0597059 1.456012307
159.0440559 1.624250937
161.0597059 1.801901312
175.075356 0.9586196288
177.0910061 1.027276303
233.0808353 1.025353405

Name: +ve in-silico MS/MS by CFM-ID for XYCSWDLNRXCFHA-UHFFFAOYSA-N
ID: XYCSWDLNRXCFHA-UHFFFAOYSA-N
Comment: Energy0
Num peaks: 6
67.05422664 1.583414395
69.06987671 7.32134684
211.075356 2.313858005
245.0808353 1.616175792
253.0859207 9.214295075
271.0964854 69.39393062

Name: +ve in-silico MS/MS by CFM-ID for XYCSWDLNRXCFHA-UHFFFAOYSA-N
ID: XYCSWDLNRXCFHA-UHFFFAOYSA-N
Comment: Energy1
Num peaks: 13
65.03857658 2.189252517
67.05422664 5.589014721
69.06987671 13.69088644
211.075356 4.09260862
225.0910061 2.970403191
227.0702706 2.890276269
239.0702706 2.216188871
241.0859207 2.359018211
243.1015708 12.33526605
245.0808353 2.865872474
253.0859207 7.143350913
255.0651853 3.199601617
271.0964854 19.23384844

Name: +ve in-silico MS/MS by CFM-ID for XYCSWDLNRXCFHA-UHFFFAOYSA-N
ID: XYCSWDLNRXCFHA-UHFFFAOYSA-N
Comment: Energy2
Num peaks: 31
25.00727645 1.14998272
39.02292652 1.222261456
41.03857658 1.276346379
51.02292652 2.274891093
53.00219107 1.147961677
53.03857658 3.152104061
65.03857658 8.829595526
67.05422664 9.184795237
69.06987671 3.66956081
91.05422664 2.301536917
185.0597059 1.489558418
195.0440559 1.536870852
195.0804414 1.62892095
197.0960915 1.6324351
199.075356 1.997268645
201.0546206 1.165892299
201.0910061 1.908568234
211.075356 7.450986095
213.0546206 2.142444468
223.075356 2.178985696
225.0546206 1.527797732
225.0910061 3.368856278
227.0702706 2.29608716
229.0859207 2.368973621
235.075356 1.126382587
237.0546206 1.109127878
239.0702706 1.295219849
241.0859207 1.298662455
243.1015708 1.343483595
253.0859207 1.909316037
255.0651853 1.296913534

Name: +ve in-silico MS/MS by CFM-ID for CRUPEFXLYIXCHB-UHFFFAOYSA-N
ID: CRUPEFXLYIXCHB-UHFFFAOYSA-N
Comment: Energy0
Num peaks: 6
137.0597059 1.170128309
257.0808353 3.345825805
259.0964854 2.068976725
261.1121354 1.36998672
271.0964854 1.946385929
289.1070501 80.99825818

Name: +ve in-silico MS/MS by CFM-ID for CRUPEFXLYIXCHB-UHFFFAOYSA-N
ID: CRUPEFXLYIXCHB-UHFFFAOYSA-N
Comment: Energy1
Num peaks: 17
123.0440559 4.269440462
137.0233204 1.430902366
137.0597059 3.562998012
139.0389705 3.996553791
149.0597059 3.889922601
151.075356 4.150454647
153.0546206 3.46274281
167.0702706 4.079808237
229.0859207 2.232539291
245.0808353 2.717146776
257.0808353 5.092480107
259.0964854 5.831062052
261.0757499 1.415389811
261.1121354 5.669789185
271.0964854 1.572704927
273.0757499 2.657810887
289.1070501 25.02490028

Name: +ve in-silico MS/MS by CFM-ID for CRUPEFXLYIXCHB-UHFFFAOYSA-N
ID: CRUPEFXLYIXCHB-UHFFFAOYSA-N
Comment: Energy2
Num peaks: 31
49.00727645 2.375893436
51.02292652 1.794221901
65.03857658 1.163582856
75.02292652 1.063926141
77.03857658 1.177876305
119.0491413 2.317778717
121.0284058 1.235357424
123.0440559 1.679013625
131.0127558 1.441986464
137.0597059 1.635243189
147.0440559 2.22394991
149.0597059 1.311078874
173.0597059 4.311476684
175.075356 1.342400147
187.075356 1.9677653
189.0546206 1.764894354
199.075356 2.493225362
201.0910061 1.904089026
203.0702706 2.08224161
213.0546206 1.310246597
215.0702706 4.254632759
217.0859207 2.447500206
219.1015708 1.305929547
229.0859207 2.255226845
243.0651853 3.021002838
245.0808353 2.666137391
257.0808353 2.568156241
259.0964854 1.995441174
261.0757499 1.311750553
271.0964854 1.895557072
273.0757499 2.8926719

Name: +ve in-silico MS/MS by CFM-ID for WGKQZSRLUUFXQK-UVLXDEKHSA-N
ID: WGKQZSRLUUFXQK-UVLXDEKHSA-N
Comment: Energy0
Num peaks: 6
137.0597059 3.764539889
189.0910061 1.941072803
203.1066561 2.299265888
205.1223062 2.229559707
231.1015708 9.500772027
249.1121354 62.55656135

Name: +ve in-silico MS/MS by CFM-ID for WGKQZSRLUUFXQK-UVLXDEKHSA-N
ID: WGKQZSRLUUFXQK-UVLXDEKHSA-N
Comment: Energy1
Num peaks: 30
53.00219107 2.032475388
53.03857658 0.8664291823
55.01784114 2.279128141
79.05422664 4.00151565
91.05422664 4.336694991
93.06987671 0.9601684875
105.0334912 1.448610803
107.0491413 1.89327444
111.0440559 3.162742269
113.0597059 2.153483998
119.0491413 1.059368282
127.0389705 1.673246614
129.0546206 1.23483417
135.0440559 0.7683743868
137.0597059 1.099645058
141.0546206 1.26137423
143.0702706 1.746000986
171.0651853 1.874406385
175.075356 0.8706977769
177.0910061 0.6744255103
193.0859207 0.8687309362
201.0910061 0.9247577938
203.1066561 1.467190044
205.1223062 1.430609247
217.0859207 2.268067317
219.1015708 4.4988691
221.1172208 6.202319792
231.1015708 7.331239478
233.0808353 0.6529847846
249.1121354 19.03881541

Name: +ve in-silico MS/MS by CFM-ID for WGKQZSRLUUFXQK-UVLXDEKHSA-N
ID: WGKQZSRLUUFXQK-UVLXDEKHSA-N
Comment: Energy2
Num peaks: 31
39.02292652 1.531854366
41.00219107 0.9323925559
41.03857658 0.9197536881
49.00727645 3.232879403
51.02292652 3.430074768
53.03857658 2.271260887
55.01784114 0.9061373216
57.06987671 1.462572348
63.02292652 3.714478086
65.03857658 3.667030868
67.05422664 2.58775089
69.06987671 1.022248838
79.05422664 5.099762967
81.0334912 1.059487293
83.04914126 1.665091868
85.06479133 1.137560268
91.05422664 6.581129806
93.06987671 3.689658325
95.08552677 1.273285949
105.0334912 5.74299351
107.0491413 3.118517111
111.0440559 2.945606423
117.0334912 2.08342077
119.0491413 2.168440377
137.0233204 0.9077771426
137.0597059 1.44805003
139.0389705 1.233157601
201.0910061 1.401981092
213.0910061 0.9428635756
231.1015708 1.16896348
233.0808353 1.103703338

Name: +ve in-silico MS/MS by CFM-ID for IXAFUTXICOKIKF-SNVBAGLBSA-N
ID: IXAFUTXICOKIKF-SNVBAGLBSA-N
Comment: Energy0
Num peaks: 6
203.0702706 0.7386503611
253.0859207 5.234193593
255.0651853 0.7043917384
257.0808353 0.6205879378
271.0964854 47.59265236
289.1070501 38.46266188

Name: +ve in-silico MS/MS by CFM-ID for IXAFUTXICOKIKF-SNVBAGLBSA-N
ID: IXAFUTXICOKIKF-SNVBAGLBSA-N
Comment: Energy1
Num peaks: 16
59.04914126 2.460305686
69.0334912 1.783696753
87.04405588 1.42306734
203.0702706 8.140427785
217.0859207 1.304182075
227.0702706 1.574791552
229.0495352 2.458635221
229.0859207 1.368364951
231.0651853 4.213157681
243.1015708 4.982665113
245.0808353 5.034225645
253.0859207 6.090949032
259.0964854 3.649903909
261.1121354 4.398606427
271.0964854 19.43313144
289.1070501 11.87575977

Name: +ve in-silico MS/MS by CFM-ID for IXAFUTXICOKIKF-SNVBAGLBSA-N
ID: IXAFUTXICOKIKF-SNVBAGLBSA-N
Comment: Energy2
Num peaks: 31
39.02292652 2.07872492
43.05422664 1.517105903
53.00219107 1.200421807
55.01784114 1.417147095
65.00219107 1.850316264
67.01784114 2.213833613
69.0334912 1.555674793
163.0389705 1.365585353
173.0597059 1.509126197
183.0440559 2.362258447
185.0597059 1.506316637
189.0546206 1.342501024
197.0597059 2.915917709
199.0389705 2.527308047
199.075356 3.288416571
201.0546206 1.45138538
201.0910061 2.708180571
213.0546206 2.576118449
215.0702706 2.133489661
217.0859207 1.518603309
225.0546206 2.799631461
227.0702706 5.495387388
229.0859207 2.121907139
239.0702706 1.682436165
241.0859207 2.935050654
243.1015708 3.969717986
245.0808353 2.19317577
253.0859207 5.893639832
255.0651853 4.585080476
259.0964854 1.289171234
271.0964854 3.476920062

Name: +ve in-silico MS/MS by CFM-ID for UGIZRFRSCNHRSP-MRXNPFEDSA-N
ID: UGIZRFRSCNHRSP-MRXNPFEDSA-N
Comment: Energy0
Num peaks: 6
125.0597059 3.81464358
137.0597059 1.472721777
257.0808353 3.685157115
271.0964854 19.38592358
273.0757499 2.446356624
289.1070501 56.19421836

Name: +ve in-silico MS/MS by CFM-ID for UGIZRFRSCNHRSP-MRXNPFEDSA-N
ID: UGIZRFRSCNHRSP-MRXNPFEDSA-N
Comment: Energy1
Num peaks: 20
81.0334912 2.31501876
109.0284058 7.143689263
111.0440559 0.9997206897
135.0440559 2.629524298
137.0597059 3.314146918
163.0389705 3.671996244
165.0546206 4.258348198
177.0546206 2.015305252
179.0702706 2.57763624
243.1015708 1.509131249
245.0808353 2.867296945
247.0964854 1.235370318
253.0859207 1.462366331
257.0808353 4.21750651
259.0964854 2.015230816
261.1121354 8.204684045
263.0914 2.08130215
271.0964854 9.692357506
273.0757499 2.656606095
289.1070501 16.03016397

Name: +ve in-silico MS/MS by CFM-ID for UGIZRFRSCNHRSP-MRXNPFEDSA-N
ID: UGIZRFRSCNHRSP-MRXNPFEDSA-N
Comment: Energy2
Num peaks: 31
53.03857658 2.031764847
55.01784114 1.298843923
57.0334912 1.420187367
81.0334912 2.267729185
95.04914126 1.276074707
105.0334912 2.434700814
107.0491413 2.389903883
109.0284058 2.750229738
111.0440559 1.568280717
125.0597059 1.468120825
133.0284058 2.227460169
135.0440559 4.550476133
137.0233204 1.234676245
137.0597059 1.463897954
159.0440559 1.200917029
163.0389705 2.71044856
165.0546206 2.110871886
177.0546206 3.107295752
205.0495352 2.713091923
217.0859207 1.657890823
231.0651853 1.566088184
233.0808353 1.17444004
239.0702706 1.592949855
241.0859207 3.792367963
243.0651853 1.229841088
243.1015708 1.373269551
245.0808353 2.453567782
253.0859207 1.533797478
255.0651853 3.876520053
271.0964854 1.812496289
273.0757499 1.700248738

Name: +ve in-silico MS/MS by CFM-ID for IELZIOQEMBNGBQ-VIFPVBQESA-N
ID: IELZIOQEMBNGBQ-VIFPVBQESA-N
Comment: Energy0
Num peaks: 6
197.0597059 4.316845729
225.0910061 3.017483146
227.1066561 4.083378563
239.0702706 3.530843882
253.0859207 4.066304192
271.0964854 65.1363873

Name: +ve in-silico MS/MS by CFM-ID for IELZIOQEMBNGBQ-VIFPVBQESA-N
ID: IELZIOQEMBNGBQ-VIFPVBQESA-N
Comment: Energy1
Num peaks: 21
51.02292652 1.585554936
53.03857658 2.16829468
81.0334912 1.675083218
173.0597059 2.486732178
185.0597059 1.535100895
189.0546206 2.806119403
197.0597059 4.31650451
199.075356 1.548905389
203.0702706 2.735223898
213.0546206 2.901185517
215.0702706 3.701358866
225.0910061 1.680144538
227.0702706 2.642761669
227.1066561 4.178184886
229.0859207 1.922101887
239.0702706 3.565982153
241.0859207 1.702271594
243.1015708 5.969477358
253.0859207 5.800952541
255.0651853 1.817102607
271.0964854 23.90804666

Name: +ve in-silico MS/MS by CFM-ID for IELZIOQEMBNGBQ-VIFPVBQESA-N
ID: IELZIOQEMBNGBQ-VIFPVBQESA-N
Comment: Energy2
Num peaks: 31
39.02292652 3.805242915
41.03857658 3.244012935
51.02292652 2.068516918
53.03857658 2.381938346
55.05422664 1.790691005
63.02292652 1.082440212
69.0334912 1.036201279
105.0334912 2.920181168
141.0334912 1.783453212
143.0491413 1.627385245
155.0491413 2.020151929
157.0647913 2.481284304
159.0440559 1.532076653
167.0491413 3.668899537
169.0647913 4.214133256
171.0440559 3.011355151
171.0804414 2.305350727
173.0597059 5.120620689
175.075356 1.283500538
183.0440559 1.462404461
185.0597059 6.97987415
187.0389705 2.333034711
195.0804414 1.663098762
197.0597059 2.616132756
199.075356 1.857692157
201.0546206 1.994091476
203.0702706 1.752927324
211.075356 1.086127236
217.0859207 1.114565268
225.0910061 1.244929338
227.0702706 1.058178803

Name: +ve in-silico MS/MS by CFM-ID for RRXJAIGMEWAMBV-UHFFFAOYSA-N
ID: RRXJAIGMEWAMBV-UHFFFAOYSA-N
Comment: Energy0
Num peaks: 6
43.05422664 0.85794721
57.06987671 1.656253903
191.0338851 0.9126244462
231.1015708 14.12318379
233.0808353 0.9559762904
249.1121354 69.51203618

Name: +ve in-silico MS/MS by CFM-ID for RRXJAIGMEWAMBV-UHFFFAOYSA-N
ID: RRXJAIGMEWAMBV-UHFFFAOYSA-N
Comment: Energy1
Num peaks: 17
39.02292652 1.885195042
41.03857658 2.196479051
43.05422664 3.363093127
53.03857658 2.994689198
55.05422664 4.580416756
57.06987671 11.15702645
71.08552677 3.820561537
151.0389705 1.538283666
191.0338851 3.9264984
193.0495352 1.697795688
205.0495352 2.464667934
213.0910061 1.332630175
219.1015708 1.185669147
221.1172208 2.586071424
231.1015708 10.28971068
233.0808353 1.157516876
249.1121354 24.2816697

Name: +ve in-silico MS/MS by CFM-ID for RRXJAIGMEWAMBV-UHFFFAOYSA-N
ID: RRXJAIGMEWAMBV-UHFFFAOYSA-N
Comment: Energy2
Num peaks: 31
27.02292652 0.7708994097
39.02292652 7.017287896
41.03857658 6.59047823
43.05422664 6.582954723
49.00727645 1.147733665
51.02292652 1.995816641
53.03857658 8.160337181
55.05422664 3.95885836
57.06987671 4.014116605
71.08552677 1.196328867
79.05422664 2.827030828
81.06987671 1.14901998
93.06987671 2.266998735
95.08552677 1.163707714
121.0647913 1.585382541
137.0233204 1.936256254
137.0597059 0.8596254369
149.0233204 0.9509364159
153.0182351 2.040256997
163.0389705 1.878561605
163.075356 0.9837927592
175.0389705 0.8541999589
183.0651853 0.757680078
187.0389705 1.790516527
191.0338851 1.638471459
203.0702706 1.367928468
205.0859207 1.312764654
207.1015708 1.779957535
213.0910061 1.359403806
231.1015708 1.252713832
233.0808353 0.9143793713

Name: +ve in-silico MS/MS by CFM-ID for QSRIZZQWNHKERT-AWEZNQCLSA-N
ID: QSRIZZQWNHKERT-AWEZNQCLSA-N
Comment: Energy0
Num peaks: 7
101.0385766 4.771428095
103.0542266 2.505121323
105.0698767 3.095081717
139.0389705 3.263505257
167.0338851 7.487589037
253.0859207 10.00138389
271.0964854 49.8974647

Name: +ve in-silico MS/MS by CFM-ID for QSRIZZQWNHKERT-AWEZNQCLSA-N
ID: QSRIZZQWNHKERT-AWEZNQCLSA-N
Comment: Energy1
Num peaks: 18
79.05422664 1.662982921
91.05422664 8.818996675
103.0542266 1.885177932
105.0334912 1.568729318
105.0698767 3.344598481
107.0491413 3.504079558
121.0284058 2.171220127
123.0440559 1.471014696
131.0491413 1.788051994
139.0389705 1.665726964
149.0233204 8.6549356
151.0389705 7.922731541
165.0182351 3.158913064
165.0546206 1.358434849
167.0338851 8.956481621
243.1015708 3.436410519
253.0859207 6.053070002
271.0964854 12.65247054

Name: +ve in-silico MS/MS by CFM-ID for QSRIZZQWNHKERT-AWEZNQCLSA-N
ID: QSRIZZQWNHKERT-AWEZNQCLSA-N
Comment: Energy2
Num peaks: 31
41.00219107 1.371888821
49.00727645 4.0534941
51.02292652 1.766404624
53.03857658 1.484531794
63.02292652 1.562126943
75.02292652 1.950405409
79.05422664 2.737697741
91.05422664 3.165064102
95.01275576 2.603738536
95.04914126 1.28413761
97.02840582 1.774933237
101.0385766 14.83373804
103.0542266 4.053143602
105.0334912 3.440573474
105.0698767 2.912849018
107.0491413 2.122481188
107.0855268 0.9176064261
108.9920203 0.9282471272
121.0284058 4.117203689
123.0440559 1.737380751
129.0334912 1.528033062
137.0233204 1.835989848
139.0389705 2.182267917
145.0284058 1.509970632
147.0440559 1.316837587
149.0233204 4.960690541
149.0597059 1.07547214
151.0389705 3.774318944
163.002585 1.240779054
167.0338851 1.006349806
243.1015708 0.9222101016

Name: +ve in-silico MS/MS by CFM-ID for GUQBHRSHFCOITG-UHFFFAOYSA-N
ID: GUQBHRSHFCOITG-UHFFFAOYSA-N
Comment: Energy0
Num peaks: 6
137.0597059 2.202654984
239.0702706 4.18587822
241.0859207 1.212182121
253.0859207 3.649133149
255.0651853 1.55699546
271.0964854 76.45741382

Name: +ve in-silico MS/MS by CFM-ID for GUQBHRSHFCOITG-UHFFFAOYSA-N
ID: GUQBHRSHFCOITG-UHFFFAOYSA-N
Comment: Energy1
Num peaks: 12
123.0440559 1.410076691
135.0440559 1.858746415
137.0597059 3.882801535
171.0440559 1.506535567
227.0702706 2.59363849
229.0859207 1.444678722
239.0702706 6.706442548
241.0859207 4.033667759
243.1015708 6.101073766
253.0859207 5.295908022
255.0651853 2.919746849
271.0964854 42.4086767

Name: +ve in-silico MS/MS by CFM-ID for GUQBHRSHFCOITG-UHFFFAOYSA-N
ID: GUQBHRSHFCOITG-UHFFFAOYSA-N
Comment: Energy2
Num peaks: 31
39.02292652 1.347646578
41.03857658 1.188995179
49.00727645 2.175353199
51.02292652 1.871663439
53.00219107 1.385129037
53.03857658 1.4594678
55.01784114 1.81655788
65.00219107 1.344369304
65.03857658 1.740669912
79.01784114 1.252148327
81.0334912 1.517446077
93.0334912 1.46104831
95.04914126 2.051383362
105.0334912 11.17690542
107.0491413 3.442946708
109.0284058 1.14767582
121.0284058 4.532019239
123.0440559 2.693982136
131.0491413 2.492355235
135.0440559 1.608842273
137.0597059 1.923445005
157.0284058 1.479883916
159.0440559 2.441560206
169.0284058 1.449089429
171.0440559 2.801585549
211.075356 1.793337886
227.0702706 2.247932062
229.0859207 1.15353248
239.0702706 2.04796166
241.0859207 1.303488911
255.0651853 2.144393803

Name: +ve in-silico MS/MS by CFM-ID for LFTCAWISZXBLJD-UHFFFAOYSA-N
ID: LFTCAWISZXBLJD-UHFFFAOYSA-N
Comment: Energy0
Num peaks: 6
121.0284058 6.021214251
123.0440559 5.264841081
137.0233204 7.465272408
139.0389705 31.56752623
253.0859207 2.190889474
271.0964854 36.31594694

Name: +ve in-silico MS/MS by CFM-ID for LFTCAWISZXBLJD-UHFFFAOYSA-N
ID: LFTCAWISZXBLJD-UHFFFAOYSA-N
Comment: Energy1
Num peaks: 7
91.05422664 3.347910674
107.0491413 4.428530236
121.0284058 22.23078979
123.0440559 17.13791904
137.0233204 8.878240119
139.0389705 18.34441459
271.0964854 5.908595423

Name: +ve in-silico MS/MS by CFM-ID for LFTCAWISZXBLJD-UHFFFAOYSA-N
ID: LFTCAWISZXBLJD-UHFFFAOYSA-N
Comment: Energy2
Num peaks: 21
49.00727645 2.244736557
51.02292652 1.58867542
53.00219107 1.425068943
53.03857658 1.443995693
63.02292652 1.36307438
67.01784114 1.741306698
79.05422664 1.422903045
83.01275576 1.212904865
91.01784114 1.426456315
91.05422664 2.998271773
92.99710569 2.568161065
93.0334912 3.075581681
95.01275576 2.250277998
95.04914126 2.953553819
97.02840582 1.420879504
105.0334912 8.055645661
111.0440559 1.656425809
121.0284058 19.18773762
123.0440559 11.41369791
137.0233204 5.505686277
139.0389705 5.602685535

Name: +ve in-silico MS/MS by CFM-ID for IQTTZQQJJBEAIM-ZDUSSCGKSA-N
ID: IQTTZQQJJBEAIM-ZDUSSCGKSA-N
Comment: Energy0
Num peaks: 7
61.02840582 4.627675945
173.0233204 9.608396018
227.0702706 3.96917459
229.0859207 19.71419079
247.0964854 12.17375689
271.0964854 4.991226942
289.1070501 26.22920798

Name: +ve in-silico MS/MS by CFM-ID for IQTTZQQJJBEAIM-ZDUSSCGKSA-N
ID: IQTTZQQJJBEAIM-ZDUSSCGKSA-N
Comment: Energy1
Num peaks: 22
39.02292652 1.594861806
41.03857658 2.610938934
43.01784114 1.864675312
61.02840582 3.739408453
67.05422664 1.659392727
83.04914126 1.675558983
159.0440559 1.471350878
173.0233204 3.359118348
185.0960915 1.155437361
187.0389705 1.097090316
201.0910061 1.949649937
211.075356 3.215220022
213.0546206 1.237860723
219.1015708 1.622598828
227.0702706 4.340039984
229.0859207 25.49379414
243.1015708 0.8292983965
245.0808353 0.8951167373
247.0964854 9.724637788
261.1121354 2.151002508
271.0964854 3.552531151
289.1070501 5.539004803

Name: +ve in-silico MS/MS by CFM-ID for IQTTZQQJJBEAIM-ZDUSSCGKSA-N
ID: IQTTZQQJJBEAIM-ZDUSSCGKSA-N
Comment: Energy2
Num peaks: 19
43.01784114 2.337127869
57.0334912 2.070120851
59.04914126 4.329665336
61.02840582 1.278671704
65.03857658 2.850022719
77.00219107 6.77309495
99.04405588 1.068412289
115.0542266 1.068259965
119.0127558 4.403074291
121.0284058 7.292254794
125.0597059 1.764051078
129.0334912 6.77301349
131.0491413 1.383111817
143.0127558 3.446336625
145.0284058 4.812305574
147.0076704 1.328166008
159.0440559 2.425030587
161.0597059 1.036004251
173.0233204 23.56476498

Name: +ve in-silico MS/MS by CFM-ID for LJXSDVVEZQEHTH-UHFFFAOYSA-N
ID: LJXSDVVEZQEHTH-UHFFFAOYSA-N
Comment: Energy0
Num peaks: 6
207.0651853 0.8502133006
209.0808353 0.9069006607
217.0859207 4.651464254
219.1015708 1.763749508
233.0808353 2.249789167
249.1121354 86.62219267

Name: +ve in-silico MS/MS by CFM-ID for LJXSDVVEZQEHTH-UHFFFAOYSA-N
ID: LJXSDVVEZQEHTH-UHFFFAOYSA-N
Comment: Energy1
Num peaks: 6
43.05422664 2.764056801
205.0859207 6.279745003
217.0859207 10.18646314
219.1015708 2.602174033
233.0808353 6.236342635
249.1121354 53.77956613

Name: +ve in-silico MS/MS by CFM-ID for LJXSDVVEZQEHTH-UHFFFAOYSA-N
ID: LJXSDVVEZQEHTH-UHFFFAOYSA-N
Comment: Energy2
Num peaks: 26
15.02292652 1.276541695
39.02292652 2.176518746
41.03857658 2.302443844
55.01784114 3.893359188
57.0334912 1.102029047
65.03857658 3.645165917
79.05422664 0.9892598937
107.0491413 5.778161854
131.0491413 5.21402352
133.0647913 5.826226767
147.0440559 1.823629113
149.0597059 1.65990876
161.0597059 3.446284385
163.075356 7.117334452
165.0546206 1.592543116
175.075356 1.651913579
177.0546206 2.117994579
187.075356 3.458300725
189.0546206 1.72938897
193.0495352 1.493947135
203.0702706 8.703963277
205.0859207 2.072235959
217.0495352 2.11629161
217.0859207 3.197392604
219.1015708 1.589261737
233.0808353 4.139752987

Name: +ve in-silico MS/MS by CFM-ID for UVEJZNPFUVMWRY-GFCCVEGCSA-N
ID: UVEJZNPFUVMWRY-GFCCVEGCSA-N
Comment: Energy0
Num peaks: 6
135.0440559 2.347081445
153.0546206 2.216407283
257.0808353 6.007727095
259.0964854 2.552500571
271.0964854 2.407249773
289.1070501 66.41972167

Name: +ve in-silico MS/MS by CFM-ID for UVEJZNPFUVMWRY-GFCCVEGCSA-N
ID: UVEJZNPFUVMWRY-GFCCVEGCSA-N
Comment: Energy1
Num peaks: 26
55.01784114 1.819270269
81.0334912 1.202356178
87.04405588 0.9844668175
95.04914126 1.575937359
111.0440559 2.510359794
113.0597059 3.877481651
123.0440559 1.094469405
135.0440559 5.16737523
137.0597059 2.09344929
149.0597059 0.9910157803
153.0546206 4.261678149
155.0702706 1.457572873
165.0546206 2.259399097
167.0702706 1.771332319
177.0546206 1.038556276
179.0702706 1.481023054
229.0859207 1.215836556
245.0808353 3.161042404
247.0964854 1.136492824
255.0651853 1.07179872
257.0808353 5.434776097
259.0964854 4.583462647
261.1121354 4.774757978
271.0964854 2.218783927
273.0757499 5.191382086
289.1070501 18.05306146

Name: +ve in-silico MS/MS by CFM-ID for UVEJZNPFUVMWRY-GFCCVEGCSA-N
ID: UVEJZNPFUVMWRY-GFCCVEGCSA-N
Comment: Energy2
Num peaks: 31
39.02292652 3.035358447
49.00727645 1.687079906
55.01784114 1.326316609
57.0334912 1.093386227
65.03857658 3.31997605
81.0334912 1.128454419
81.06987671 1.591365586
83.01275576 1.392339868
95.04914126 1.995529046
97.06479133 2.676602926
99.08044139 2.052255013
105.0334912 2.658063108
107.0491413 1.31419355
135.0440559 7.524180218
137.0597059 4.102017668
147.0440559 1.449758316
149.0597059 3.056804228
151.0389705 2.885830736
157.0284058 2.060223208
159.0440559 2.688865983
161.0233204 1.420345408
165.0546206 3.326078194
167.0702706 1.232566016
177.0546206 1.970677543
227.0702706 2.015097124
243.0651853 1.775526304
245.0808353 2.465151876
247.0964854 1.212804506
257.0808353 1.18544361
259.0964854 1.702585524
273.0757499 1.23969548

Name: +ve in-silico MS/MS by CFM-ID for YCSHIEQXVSJONE-UHFFFAOYSA-N
ID: YCSHIEQXVSJONE-UHFFFAOYSA-N
Comment: Energy0
Num peaks: 6
137.0597059 1.277611951
257.0808353 8.029702624
259.0964854 2.332842826
271.0964854 3.263538797
273.0757499 1.326854421
289.1070501 72.03129089

Name: +ve in-silico MS/MS by CFM-ID for YCSHIEQXVSJONE-UHFFFAOYSA-N
ID: YCSHIEQXVSJONE-UHFFFAOYSA-N
Comment: Energy1
Num peaks: 20
123.0440559 6.855556156
137.0233204 1.851870363
137.0597059 5.288103505
139.0389705 3.705489671
149.0597059 1.152514408
151.0389705 1.570079499
151.075356 1.454112464
153.0546206 4.38911784
165.0546206 2.213504397
167.0702706 5.143310654
229.0859207 1.991892262
231.0651853 1.013106105
243.1015708 1.335775854
245.0808353 3.01410656
257.0808353 5.779128365
259.0964854 5.276321193
261.1121354 7.539595482
271.0964854 1.921363717
273.0757499 1.641574362
289.1070501 17.1877834

Name: +ve in-silico MS/MS by CFM-ID for YCSHIEQXVSJONE-UHFFFAOYSA-N
ID: YCSHIEQXVSJONE-UHFFFAOYSA-N
Comment: Energy2
Num peaks: 31
49.00727645 1.784469523
105.0334912 1.061737944
109.0284058 1.158548892
119.0491413 1.284309438
121.0284058 1.346511279
121.0647913 1.058129375
123.0440559 1.089019151
125.0233204 0.915404475
135.0440559 1.601658577
137.0233204 2.039774338
173.0597059 7.503819956
175.075356 2.26414525
201.0546206 1.304217809
205.0859207 1.455201603
215.0702706 3.248590589
217.0859207 2.078264931
219.1015708 0.9117903985
227.0702706 1.977646694
229.0859207 4.444342975
231.0651853 1.082537282
233.0808353 1.746639197
243.0651853 4.036180125
243.1015708 2.130411988
245.0808353 4.712823124
247.0964854 1.014223355
255.0651853 1.544314377
257.0808353 2.466472088
259.0964854 2.035956304
261.1121354 1.352773082
271.0964854 2.665342774
273.0757499 3.089564214

Name: +ve in-silico MS/MS by CFM-ID for WTEOXZLDJRUGCX-UHFFFAOYSA-N
ID: WTEOXZLDJRUGCX-UHFFFAOYSA-N
Comment: Energy0
Num peaks: 6
99.04405588 3.732118092
247.0600999 3.558248367
253.0859207 1.923466335
259.0964854 1.829060653
271.0964854 20.09160974
289.1070501 49.31695837

Name: +ve in-silico MS/MS by CFM-ID for WTEOXZLDJRUGCX-UHFFFAOYSA-N
ID: WTEOXZLDJRUGCX-UHFFFAOYSA-N
Comment: Energy1
Num peaks: 30
55.01784114 1.109711588
67.01784114 0.7651712793
69.0334912 1.051187789
95.01275576 0.9625341791
97.02840582 1.504828216
99.04405588 4.358679932
159.0440559 2.444755502
161.0597059 3.845134581
163.075356 2.704720187
173.0597059 1.47561039
175.075356 0.9331770079
187.0389705 1.957488368
189.0546206 6.81828505
191.0702706 6.296936615
193.0859207 0.8180245473
213.0546206 1.08656402
215.0702706 0.8336200699
217.0859207 1.323039934
219.1015708 1.727985116
231.0651853 0.9854001997
243.1015708 0.941664487
245.0444498 1.591954565
245.0808353 1.14286134
247.0600999 1.792205906
253.0859207 1.202103384
257.0808353 2.561226394
259.0964854 3.562708263
261.1121354 8.503588632
271.0964854 7.999502299
289.1070501 7.906874029

Name: +ve in-silico MS/MS by CFM-ID for WTEOXZLDJRUGCX-UHFFFAOYSA-N
ID: WTEOXZLDJRUGCX-UHFFFAOYSA-N
Comment: Energy2
Num peaks: 31
39.02292652 1.173270122
41.00219107 0.9047655328
53.00219107 1.691550423
55.01784114 2.998778845
65.03857658 1.424996032
69.0334912 1.768344982
71.04914126 1.172884688
91.05422664 1.306815712
93.0334912 0.9578426124
99.04405588 1.341042938
117.0334912 1.046651964
119.0491413 0.9477459814
145.0647913 1.544430009
147.0804414 1.555761631
159.0440559 8.320711737
161.0597059 14.38135645
163.075356 4.776816003
173.0597059 3.198139776
187.0389705 1.152754196
189.0546206 5.485596673
191.0702706 1.792785963
197.0597059 1.1407815
199.0389705 1.782995182
201.0546206 1.693054112
217.0859207 1.528936468
245.0808353 1.01979938
253.0859207 1.463330107
257.0808353 1.957596833
259.0964854 2.349434334
271.0964854 0.9974489081
273.0757499 1.764798891

Name: +ve in-silico MS/MS by CFM-ID for VPEWYQPRZOSYDH-DZGCQCFKSA-N
ID: VPEWYQPRZOSYDH-DZGCQCFKSA-N
Comment: Energy0
Num peaks: 11
57.0334912 1.734067313
121.0647913 2.956369153
137.0597059 3.328567138
141.0546206 2.836033378
167.0338851 1.272651352
169.0495352 6.766111076
257.0808353 5.257071431
259.0964854 1.634559893
271.0964854 8.507319192
273.0757499 1.28640464
289.1070501 44.7292211

Name: +ve in-silico MS/MS by CFM-ID for VPEWYQPRZOSYDH-DZGCQCFKSA-N
ID: VPEWYQPRZOSYDH-DZGCQCFKSA-N
Comment: Energy1
Num peaks: 22
121.0647913 3.716397904
137.0597059 1.567569444
141.0546206 1.27521893
147.0440559 2.352669128
149.0233204 1.74536635
149.0597059 2.552937707
151.0389705 4.199762555
153.0546206 1.945935052
163.0389705 3.541120481
165.0546206 8.775273012
167.0338851 2.926240307
169.0495352 8.580595982
189.0546206 2.119726889
231.0651853 3.165425193
233.0808353 1.441382216
235.0964854 1.265901809
257.0808353 4.511917611
259.0964854 1.490433858
261.1121354 3.218060202
271.0964854 5.470556557
273.0757499 2.157657779
289.1070501 12.82568432

Name: +ve in-silico MS/MS by CFM-ID for VPEWYQPRZOSYDH-DZGCQCFKSA-N
ID: VPEWYQPRZOSYDH-DZGCQCFKSA-N
Comment: Energy2
Num peaks: 31
25.00727645 1.61316735
39.02292652 1.088262555
43.01784114 1.216801779
45.0334912 1.453013753
55.01784114 3.824281762
57.0334912 4.604647649
65.03857658 1.655716969
69.0334912 1.34998279
79.05422664 1.550975808
81.0334912 4.780098908
91.05422664 1.177232795
95.04914126 1.762849269
97.02840582 2.441020375
107.0491413 2.32553879
111.0440559 1.648341128
121.0647913 3.898985343
123.0440559 2.191626783
133.0284058 2.018736694
137.0233204 1.772860518
137.0597059 3.422362101
139.0389705 1.264238009
147.0440559 1.192538049
149.0233204 1.324468371
149.0597059 1.983670682
151.0389705 2.291549398
163.0389705 2.991120063
165.0546206 2.446069822
233.0808353 1.84617495
255.0651853 1.425824861
259.0964854 2.10544064
273.0757499 1.262422599

Name: +ve in-silico MS/MS by CFM-ID for CJMRVYJARYYDRN-CLFYSBASSA-N
ID: CJMRVYJARYYDRN-CLFYSBASSA-N
Comment: Energy0
Num peaks: 7
43.01784114 4.597906294
61.02840582 1.376240072
187.075356 1.819450401
189.0910061 12.82854351
207.1015708 5.070329549
231.1015708 2.19122016
249.1121354 53.11914738

Name: +ve in-silico MS/MS by CFM-ID for CJMRVYJARYYDRN-CLFYSBASSA-N
ID: CJMRVYJARYYDRN-CLFYSBASSA-N
Comment: Energy1
Num peaks: 31
39.02292652 1.023113265
41.03857658 1.546193421
43.01784114 3.176818355
61.02840582 3.705786899
75.02292652 0.8912270447
87.02292652 1.037746924
87.04405588 1.212338988
89.05970595 1.258430239
99.04405588 1.239896082
101.0385766 1.033437484
101.0597059 2.408763579
109.0284058 0.9684470157
111.0440559 1.005488221
113.0597059 1.386412981
121.0284058 1.018442767
123.0440559 1.420435548
127.0542266 1.532286128
129.0698767 2.680979255
131.0127558 1.010567383
133.0284058 0.9383301239
135.0440559 1.361595957
145.0284058 0.95715674
147.0440559 1.625663646
147.0804414 2.646733312
159.0440559 1.208528038
161.0597059 2.227753075
187.075356 2.274231556
189.0910061 19.3848044
207.1015708 3.837579476
231.1015708 1.114801856
249.1121354 8.776730584

Name: +ve in-silico MS/MS by CFM-ID for CJMRVYJARYYDRN-CLFYSBASSA-N
ID: CJMRVYJARYYDRN-CLFYSBASSA-N
Comment: Energy2
Num peaks: 31
15.02292652 1.610419663
25.00727645 1.382608124
39.02292652 2.583704577
41.00219107 1.936586634
41.03857658 1.337246705
43.01784114 9.587084489
49.00727645 3.874256764
51.02292652 1.285259314
53.03857658 1.313617785
57.0334912 0.9410682286
61.02840582 1.715113513
63.02292652 1.259977539
73.00727645 2.923898292
75.02292652 1.480253047
81.0334912 0.978387915
87.02292652 3.160982344
99.02292652 1.472467468
101.0385766 2.463565474
101.0597059 0.9346801215
103.0542266 2.344163228
105.0334912 1.11144812
111.0440559 0.9138138629
113.0597059 0.9153998863
115.0542266 3.157320664
117.0698767 1.14849346
123.0440559 0.9652132776
131.0127558 1.311344373
135.0440559 0.926646787
147.0804414 1.321326151
173.0597059 1.459030272
189.0910061 3.71824888

Name: +ve in-silico MS/MS by CFM-ID for ZDCLDOZKWHHBMR-BQYAUYBPSA-N
ID: ZDCLDOZKWHHBMR-BQYAUYBPSA-N
Comment: Energy0
Num peaks: 24
39.02292652 0.7594571278
41.03857658 1.369116923
43.01784114 1.93628984
53.03857658 0.8921566496
55.05422664 0.833364793
61.02840582 3.773800761
63.02292652 0.8865621314
75.02292652 2.482999413
77.03857658 1.297832868
87.02292652 3.471711273
89.03857658 1.882005566
91.05422664 1.72771925
99.04405588 1.093553677
103.0178411 1.928114438
103.0389705 0.8597707534
105.0334912 1.256224209
211.0600999 1.615000389
211.075356 0.7058268994
213.0757499 1.252922271
227.0702706 2.508003776
229.0859207 13.81706822
247.0964854 10.58615456
271.0964854 2.753784096
289.1070501 20.86553056

Name: +ve in-silico MS/MS by CFM-ID for ZDCLDOZKWHHBMR-BQYAUYBPSA-N
ID: ZDCLDOZKWHHBMR-BQYAUYBPSA-N
Comment: Energy1
Num peaks: 31
39.02292652 2.210994337
41.03857658 1.902248785
43.01784114 1.279097724
43.05422664 1.339750302
45.06987671 2.680407207
51.02292652 1.178646423
53.03857658 1.57822139
55.05422664 1.188652039
57.06987671 1.23643678
61.02840582 2.200750557
63.02292652 3.070758527
73.00727645 3.953885105
73.06479133 1.016720074
75.02292652 9.894612753
77.03857658 4.064826657
87.02292652 2.87857578
89.03857658 1.212266814
97.02840582 1.411923677
99.04405588 3.508123133
101.0597059 1.002401747
105.0910061 1.062268498
111.0440559 1.006656839
113.0597059 1.539685261
127.0178411 1.650949691
129.0334912 1.333542922
217.0859207 1.26122047
227.0702706 0.8425258372
229.0859207 5.777270343
245.0808353 0.93057566
247.0964854 2.889205109
289.1070501 1.754234061

Name: +ve in-silico MS/MS by CFM-ID for ZDCLDOZKWHHBMR-BQYAUYBPSA-N
ID: ZDCLDOZKWHHBMR-BQYAUYBPSA-N
Comment: Energy2
Num peaks: 31
25.00727645 1.133309108
39.02292652 7.890580483
41.03857658 1.471894537
43.01784114 3.704077517
49.00727645 7.313859497
51.02292652 4.374522793
53.00219107 1.350557221
55.05422664 0.8717808175
61.02840582 1.873198055
63.02292652 3.057846215
65.03857658 0.9214475608
73.00727645 1.84071282
75.02292652 4.539283241
77.03857658 2.18683301
87.02292652 9.499174721
89.03857658 6.153171889
91.05422664 2.417012554
101.0021911 0.8807919163
103.0178411 1.67221612
105.0334912 1.571924144
153.0546206 0.7275876081
171.0651853 0.6353476433
187.075356 0.6273588485
203.0702706 0.766551862
205.0859207 0.7029005208
209.0444498 0.7028958517
211.0600999 0.8276352454
229.0859207 0.652893727
245.0808353 0.727572609
271.0964854 2.306102021
273.0757499 0.6764824501

Name: +ve in-silico MS/MS by CFM-ID for AHLMZAYGVWVLBN-ZDUSSCGKSA-N
ID: AHLMZAYGVWVLBN-ZDUSSCGKSA-N
Comment: Energy0
Num peaks: 8
107.0491413 5.834818921
139.0389705 3.96986368
149.0597059 1.879068985
165.0182351 2.342244309
167.0338851 14.22660312
253.0859207 3.102888526
271.0964854 27.58312188
289.1070501 21.30983274

Name: +ve in-silico MS/MS by CFM-ID for AHLMZAYGVWVLBN-ZDUSSCGKSA-N
ID: AHLMZAYGVWVLBN-ZDUSSCGKSA-N
Comment: Energy1
Num peaks: 19
75.04405588 1.074014395
79.05422664 2.368953765
91.05422664 2.133468225
105.0334912 2.788152535
107.0491413 10.31805893
131.0491413 3.878718834
137.0233204 2.151925488
139.0389705 5.042203727
141.0546206 1.114712178
149.0597059 2.682124412
151.0389705 1.119304002
165.0182351 3.60328213
167.0338851 25.95989066
169.0495352 1.722234828
181.0495352 2.55822995
243.1015708 1.103708205
253.0859207 1.912338713
271.0964854 5.864230955
289.1070501 3.07534132

Name: +ve in-silico MS/MS by CFM-ID for AHLMZAYGVWVLBN-ZDUSSCGKSA-N
ID: AHLMZAYGVWVLBN-ZDUSSCGKSA-N
Comment: Energy2
Num peaks: 31
41.00219107 2.741298952
43.01784114 1.606958431
49.00727645 2.107012097
51.02292652 1.511986996
63.02292652 2.493340459
65.00219107 1.856034363
67.01784114 1.682385745
79.05422664 2.225091657
91.05422664 2.173125262
92.99710569 3.105302073
95.01275576 3.015085873
97.02840582 4.16427121
103.0542266 2.397253783
105.0334912 2.763872432
107.0491413 4.500762721
120.9920203 1.571264268
123.0076704 4.569208244
125.0233204 1.500171983
129.0334912 1.42987734
131.0491413 1.644106046
133.0647913 1.536021479
137.0233204 4.252533452
139.0389705 4.096218983
149.0233204 2.072944301
151.002585 1.812625152
151.0389705 2.307778519
153.0182351 1.325283748
165.0182351 2.395102394
167.0338851 5.385107111
195.0440559 0.9772970083
253.0859207 0.9797002639

Name: +ve in-silico MS/MS by CFM-ID for XOHGULAZSZLZHM-QMMMGPOBSA-N
ID: XOHGULAZSZLZHM-QMMMGPOBSA-N
Comment: Energy0
Num peaks: 6
243.0651853 4.603790937
253.0859207 1.919771801
257.0808353 6.073737769
259.0964854 2.075279458
271.0964854 15.86421868
289.1070501 49.70049746

Name: +ve in-silico MS/MS by CFM-ID for XOHGULAZSZLZHM-QMMMGPOBSA-N
ID: XOHGULAZSZLZHM-QMMMGPOBSA-N
Comment: Energy1
Num peaks: 28
41.03857658 1.184054223
53.03857658 1.028709535
59.04914126 0.9412134276
95.04914126 1.421859257
97.02840582 0.9502109637
97.06479133 1.037769709
107.0491413 1.007328782
121.0284058 3.376557384
123.0440559 5.102828905
125.0597059 6.238261388
137.0597059 1.674689357
165.0546206 12.00838754
167.0702706 1.57390804
231.0651853 2.958877791
239.0702706 1.005790438
243.0651853 3.893990879
245.0444498 1.024243581
245.0808353 2.708715554
247.0600999 1.265860588
253.0859207 1.196467491
257.0808353 3.290836151
259.0600999 1.859729856
259.0964854 2.502396357
[truncated: 3,069,522 more chars]
