# Supplementary material for: Ion mobility collision cross-section atlas for known and unknown metabolite annotation in untargeted metabolomics
Source: Nat Commun. 2020 Aug 28;11:4334. doi: 10.1038/s41467-020-18171-8 (PMC7455731; doi:10.1038/s41467-020-18171-8)
Supplement: Supplementary file 8 — Supplementary Data 5 [file 41467_2020_18171_MOESM8_ESM.zip › 01_positive_mode/L0704/cfmid_result.txt]

1 0.38461538 DKYDGNHHLALJMB-UHFFFAOYSA-N Oc1ccc(cc1)C=CC(=O)c1ccc(c(c1O)C)O
2 0.38461538 QFIHVTXLBCAROB-UHFFFAOYSA-N Oc1ccc(cc1)C=CC(=O)c1cc(C)c(cc1O)O
3 0.37037037 MOESXQFGHNEYAH-RUDMXATFSA-N C1(OC)=CC=C(C(=O)/C=C/C2C=CC(O)=CC=2)C(O)=C1
4 0.37037037 MOESXQFGHNEYAH-UHFFFAOYSA-N COc1ccc(C(=O)C=Cc2ccc(O)cc2)c(O)c1
5 0.33333333 ZWIWGRWCEBPNLH-UHFFFAOYSA-N OC=C(C(=O)c1ccc(cc1O)OC)c1ccccc1
6 0.32 REZLOMBHXVOHSX-UHFFFAOYSA-N COC1=CC(O)=C(C=C1)C(=O)C=CC1=CC(O)=CC=C1
7 0.32 QRQZIOFRUULGDU-UHFFFAOYSA-N Oc1ccc(cc1)C(=C(c1ccccc1O)C(=O)C)O
8 0.30769231 PACBGANPVNHGNP-RUDMXATFSA-N COC1=C(C=CC(=C1)O)C(=O)/C=C/C2=CC=C(C=C2)O
9 0.30769231 PACBGANPVNHGNP-UHFFFAOYSA-N COc1cc(O)ccc1C(=O)C=Cc2ccc(O)cc2
10 0.2962963 OJOSVTQXBSSCMQ-UHFFFAOYSA-N C1(OC)=CC2OC(C3C=CC(O)=CC=3)CC(=O)C=2C=C1
11 0.2962963 YETISVQJYRETIF-UHFFFAOYSA-N COC1=CC=C2C(=O)CC(OC2=C1)C1=CC=CC(O)=C1
12 0.2962963 HMNCTBATRFRQKH-UHFFFAOYSA-N Oc1ccc(cc1)C1CC(=O)c2c(O1)cc(c(c2)C)O
13 0.2962963 OJOSVTQXBSSCMQ-HNNXBMFYSA-N COc1ccc2C(=O)CC(Oc2c1)c3ccc(O)cc3
14 0.2962963 HGQJXIHRNGBUQU-KBPBESRZSA-N CC=C[C@H](O)[C@@H](O)C(=C)c1cccc(O)c1C=O
15 0.2962963 HGQJXIHRNGBUQU-RDJPRVRMSA-N CC=CC(O)C(O)C(=C)c1cccc(O)c1C=O
16 0.28571429 DZJVFFHDYBUPCU-UHFFFAOYSA-N Oc1ccc(cc1)C1CC(=O)c2c(O1)c(C)c(cc2)O
17 0.25 POADMRQYSLLTGQ-UHFFFAOYSA-N COC1=CC=C(C=C1)C(=O)CC(=O)C1=C(O)C=CC=C1
18 0.25 CXCORJXYCPSBSK-UHFFFAOYSA-N COc1ccc(C2=Cc3ccc(O)cc3OC2)c(O)c1
19 0.25 HMHZNVCKCVERFH-UHFFFAOYSA-N OC=C(C(=O)c1ccccc1O)c1ccc(cc1)OC
20 0.25 JIVDBAGZANIYPX-UHFFFAOYSA-N CC1(OCC2=CC=CC=C2)OC(=O)C2=CC=CC=C2O1
21 0.25 BOFASVSNTYBAAD-UHFFFAOYSA-N Oc1ccc2c(c1)OC1C2COc2c1cc(C)c(c2)O
22 0.25 BRDGLDIVYYVHRC-UHFFFAOYSA-N COC1C=C(O)C=CC1C(=O)CC(=O)c1ccc(cc1)O
23 0.25 HMACRRUHUJJQQG-UHFFFAOYSA-N Oc1ccc(cc1)C=CC(=O)c1c(C)cc(cc1O)O
24 0.25 JZKDEMPGCWWFCP-UHFFFAOYSA-N COc1ccc(C(=O)CC(=O)c2ccccc2)c(O)c1
25 0.25 RZUONRNPNXXTDB-UHFFFAOYSA-N Oc1ccc2c(c1)OC1C2COc2c1ccc(c2C)O
26 0.24 WWVKQTNONPWVEL-VQHVLOKHSA-N Oc1ccc(C=CC(=O)OCc2ccccc2)cc1O
27 0.24 DJCDENZLUWIEMU-UHFFFAOYSA-N COc1ccc(cc1O)C1CC(=O)c2c(O1)cccc2
28 0.24 MSJYPEXJPDQCSK-UHFFFAOYSA-N COc1ccc(c(c1)O)C1=COc2c(C1)ccc(c2)O
29 0.24 PLFQVSZOPPVIPW-UHFFFAOYSA-N COC1=C(O)C=CC(=C1)C1OC2=C(CC1O)C=CC(O)=C2
30 0.24 DSDSAXWIYFFMRK-UHFFFAOYSA-N Oc1ccc2c(c1)OC(C(C2)O)c1cc(C)c(c(c1)O)O
31 0.24 XYRHEWBMMHYCQA-UHFFFAOYSA-N Oc1ccc(c(c1)O)C(=O)C=Cc1ccc(c(c1)C)O
32 0.24 DPFKEUFLXKNXDJ-UHFFFAOYSA-N Oc1ccc(cc1)C(C(=Cc1ccccc1)C(=O)O)O
33 0.24 VPVQFVXRVIKRQE-UHFFFAOYSA-N Oc1ccc2c(c1)OC(C(C2)O)c1cc(O)c(cc1C)O
34 0.24 SQGAGGFAKBBSNX-UHFFFAOYSA-N Oc1ccc(cc1)C1CC(=O)c2c(O1)cc(cc2C)O
35 0.24 NEXQJTQTQIGTDC-UHFFFAOYSA-N Oc1cc(O)c(c(c1)C1CC(=O)c2c(O1)cccc2)C
36 0.24 WWVKQTNONPWVEL-UHFFFAOYSA-N Oc1ccc(C=CC(=O)OCc2ccccc2)cc1O
37 0.24 PZUZXBPZEXFBJT-UHFFFAOYSA-N COc1cc(O)c(c(c1)O)C#CCc1ccc(cc1)O
38 0.24 VFNCSHSDTLEOTG-UHFFFAOYSA-N COC1Cc2ccc(cc2OC1c1ccc(c(c1)O)O)O
39 0.24 GAXSYZIERFCKNP-UHFFFAOYSA-N COc1ccc(cc1O)C1Oc2cc(O)ccc2CC1O
40 0.24 NWJYLAXEPUIPHH-UHFFFAOYSA-N Oc1ccc2c(c1)OC(C(C2)O)c1ccc(c(c1C)O)O
41 0.23076923 KZFUYAVPSFHTIU-UHFFFAOYSA-N Oc1cc2OC(c3ccc(c(c3)C)O)C(Cc2c(c1)O)O
42 0.23076923 FDKXRBOKHKHJHH-CQSZACIVSA-N COc1cc(O)ccc1C(=O)C(O)Cc2ccc(O)cc2
43 0.23076923 DPQOMCDDZYHQPV-UHFFFAOYSA-N OC(=O)C(=Cc1ccccc1)C(c1ccccc1O)O
44 0.23076923 MCRGXZWEAITSFC-UHFFFAOYSA-N COc1ccc2c(c1)OC=C(C2O)c1ccc(cc1)O
45 0.23076923 CEIBNUYLTCKMLP-UHFFFAOYSA-N COC1=CC=C(C2C1O2)C1CC(=O)c2c(O1)cccc2
46 0.23076923 YIESBSIOLOKHNW-UHFFFAOYSA-N COC1=CC2=C(C=C1)C(=O)C(CO2)C1=CC(O)=CC=C1
47 0.23076923 KKCLNMWDNUQXPP-NSHDSACASA-N Oc1ccc(CC2COc3cc(O)ccc3C2=O)cc1
48 0.23076923 YVVQDVPHBJABPW-UHFFFAOYSA-N COc1ccc2c(c1)OCC(C2=O)c1ccc(cc1)O
49 0.23076923 OGNLHSZTGKWHNR-OAHLLOKOSA-N COc1ccc(C[C@@H](O)C(=O)c2ccc(O)cc2)c(O)c1
50 0.23076923 IDTJJBVJPCSEBY-UHFFFAOYSA-N OCOc1ccc(cc1)C1CC(=O)c2c(O1)cccc2
51 0.23076923 ZOMDEJFEXCBKRT-UHFFFAOYSA-N COc1ccc(c(c1)O)C(=O)C(Cc1ccc(cc1)O)O
52 0.23076923 KKCLNMWDNUQXPP-LLVKDONJSA-N Oc1ccc(CC2COc3cc(O)ccc3C2=O)cc1
53 0.23076923 FDKXRBOKHKHJHH-UHFFFAOYSA-N C1(O)C=CC(C(=O)C(O)CC2C=CC(O)=CC=2)=C(OC)C=1
54 0.22222222 CNMFMFUBRZQWGM-UHFFFAOYSA-N COC1=CC2C(C=C1)(O2)C1CC(=O)c2c(O1)cccc2
55 0.22222222 SSMBERWHGGIXGI-UHFFFAOYSA-N COc1ccc(c(c1)O)C1Cc2ccc(cc2OC1O)O
56 0.22222222 GPPYQWNPRFJUOM-UHFFFAOYSA-N COc1cc(O)ccc1C(=O)CC(=O)C1=CC=C(CC1)O
57 0.22222222 AUMFVJJQDKPQQG-UHFFFAOYSA-N COC1=CC2(C(C=C1)(O2)C1COc2c(C1)ccc(c2)O)O
58 0.21428571 SITCSGTUDDVIEH-UHFFFAOYSA-N COc1cc(O)ccc1C(=O)CC(=O)C1=CCC(C=C1)O
59 0.21428571 STEOLQJVMZYTKF-UHFFFAOYSA-N COc1cc(O)ccc1C(=O)CC(=O)C1CC=C(C=C1)O
60 0.21428571 KPHAYNFMNBDTOL-UHFFFAOYSA-N OC(=O)C(c1cccc(c1)C(=O)C1=CC2C(C=C1)O2)C
61 0.21428571 PLDWWFQWXWBQNA-UHFFFAOYSA-N COC1=C(O)C=CC(=C1)C1COC2=C(C=CC(O)=C2)C1O
62 0.21428571 IMDPEFBBDZBNPB-UHFFFAOYSA-N OC(=O)C(c1cccc(c1)C(=O)C1=CC=CC2C1O2)C
63 0.21428571 GAXYROHSTLQMAB-UHFFFAOYSA-N CO[Si](CCC(=O)OCC(C)=C)(OC)OC
64 0.21052632 OYSMUJNEIPTZAJ-UHFFFAOYSA-N COC(=C(C=CC(=O)O)CC=Cc1ccc(cc1)O)C=O
65 0.20689655 VHDINPDJDWPHKU-UHFFFAOYSA-N Oc1ccc(cc1)CCC1=CC(C(C=C1)(O)O)O
66 0.20689655 UQHPCNRAFQOYQZ-UHFFFAOYSA-N COC1=C(CCC(=C1)O)C(=O)CC(=O)c1ccc(cc1)O
67 0.20689655 XYEDJZKEIYQEGF-UHFFFAOYSA-N O=C(C=CC1=CC=CO1)C1=CC=CC=C1OCC1CO1
68 0.2 BHPIIQWXAQWASX-PPAJKHQYSA-N C[C@@]1(COC(=O)[C@@]1(O)C(=O)C=C(/O)c2ccccc2)C=C
69 0.2 YZBBUYKPTHDZHF-UHFFFAOYSA-N COC1=CC(O)=C(C=C1)C1COC2=C(C=CC(O)=C2)C1O
70 0.2 YUQDGJSYYKKISE-KBPBESRZSA-N CC=C[C@H](O)[C@@H](O)C=Cc1cccc(O)c1C=O
71 0.2 BHPIIQWXAQWASX-HOTGVXAUSA-N C[C@@]1(COC(=O)[C@@]1(O)C(=O)C=C(O)c2ccccc2)C=C
72 0.2 YUQDGJSYYKKISE-BUJAFJOKSA-N CC=CC(O)C(O)C=Cc1cccc(O)c1C=O
73 0.2 MLRYGAHULVNEHI-UHFFFAOYSA-N C=CC(C12C=CC=CC2O1)C1=CC(=O)C(=CC1=O)OC
74 0.2 YBEWHPFIZJVWJX-UHFFFAOYSA-N COC1(O)C=C(O)C=CC1C(=O)C=Cc1ccc(cc1)O
75 0.2 BHPIIQWXAQWASX-YQOCHDBPSA-N CC1(COC(=O)C1(O)C(=O)C=C(O)/c2ccccc2)C=C
76 0.2 MEKBVCIQBYRCMJ-UHFFFAOYSA-N COC1=CC=CC=C1C(=O)C1CCCC1C(O)=O
77 0.2 MEKBVCIQBYRCMJ-UHFFFAOYSA-N COC1=CC=CC=C1C(=O)C1CCCC1C(O)=O
78 0.2 YZBBUYKPTHDZHF-BBRMVZONSA-N COC1=CC(=C(C=C1)[C@@H]2COC3=C([C@@H]2O)C=CC(=C3)O)O
79 0.2 YZBBUYKPTHDZHF-XJKSGUPXSA-N COc1ccc(C2COc3cc(O)ccc3C2O)c(O)c1
80 0.2 ILYFLNKVHSPXAN-XJKSGUPXSA-N COc1cc(O)ccc1C2COc3cc(O)ccc3C2O
81 0.19512195 YCXFYWBMQJMDBX-JXBUSTNMSA-N CC#CC#CC=C/1O[C@]2(CCCCO2)[C@H](O)[C@@H]1O
82 0.19512195 NVRUBEXUHHGTGF-UHFFFAOYSA-N COC1=CC(C(C=C1)C1COc2c(C1=O)ccc(c2)O)O
83 0.19512195 YCXFYWBMQJMDBX-WUTXRSFBSA-N CC#CC#CC=C/1OC2(CCCCO2)C(O)C1O
84 0.19354839 IZDJZCLLYXIPFS-UHFFFAOYSA-N COC1=C(O)C=C2OCC(C(O)C2=C1)C1=CC=C(O)C=C1
85 0.19354839 NVXLNAHUHMADBS-UHFFFAOYSA-N [H]C12CCC([H])(O1)C(C2C(O)=O)C(=O)OCCSC(C)C
86 0.1875 FCYVNBVRPRKUGV-UHFFFAOYSA-N C=CC(c1ccccc1O)C1=CC(=O)C(=CC1=O)OC
87 0.1875 NLDPAEREJSGTLW-UHFFFAOYSA-N COc1ccccc1C1=CC(=O)C2C(O1)C=CC(=C2)O
88 0.1875 MQGJMVHUXBMLGH-UHFFFAOYSA-N CC(=O)CC(=O)CC(=O)CC(=O)CC(=O)C1=CC=CC=C1
89 0.1875 ARZGVUOMLFVCEH-UHFFFAOYSA-N COC1=CC=C(C(C1O)O)C1CC(=O)c2c(O1)cccc2
90 0.1875 PZVQWKQBTMEGFI-UHFFFAOYSA-N COc1ccc(c(c1)O)C1COC2C(=CC=C(C2)O)C1=O
91 0.17647059 OVZWBDYFROVXEX-UHFFFAOYSA-N COC1=CC2OC(CC(=O)C2C(=C1)O)c1ccc(cc1)O
92 0.17647059 AXCJNVWXPDMOKO-UHFFFAOYSA-N CCC(=O)C1=CC=C(OC2=CC=C(CC(=O)OC)C=C2)O1
93 0.17142857 YSLKZSXJKBKPMF-UHFFFAOYSA-N CCC(=O)CC(=O)C=CC1=CC(OC)=C(O)C=C1
94 0.16666667 LYEUJNWXWAUVAP-UHFFFAOYSA-N OC(=O)C(c1cccc(c1)C(=O)c1ccc(cc1)O)C
95 0.16666667 YCDZKMJZSGRQML-UHFFFAOYSA-N COC1=CC2=C(C=C1)C=C(O2)C3=C(C=C(C=C3)O)OC
96 0.16666667 CWMNVVRKLPRVPK-UHFFFAOYSA-N OC(=O)CC(c1ccccc1)Oc1cc(O)c(c(c1)O)C
97 0.16666667 NEGDQYPBNCJOOL-UHFFFAOYSA-N COC1=CC=CC=C1C(=O)C1=CC(OC(C)=O)=CC=C1
98 0.16666667 KQZHDJDYBSJBTA-UHFFFAOYSA-N CC(=O)OC1=C(OCC2=CC=CC=C2)C=CC(C=O)=C1
99 0.16666667 HRWMDOQVUQKTBI-UHFFFAOYSA-N O=CC=C(C(=CC(=O)O)OC)CC=Cc1ccc(cc1)O
100 0.16666667 CHEDQLDLYXAMNI-KRXBUXKQSA-N COc1cc(C=CC(=O)c2ccc(O)cc2)ccc1O
101 0.16666667 MTVWOCOEEUYJRT-UHFFFAOYSA-N COC1=CC=CC(=C1)C(=O)C1=CC(OC(C)=O)=CC=C1
102 0.16666667 WOFZSLPUKCJFAW-UHFFFAOYSA-N COC1=CC=C(C=C1)C(=O)C1=CC(OC(C)=O)=CC=C1
103 0.16666667 VRMBGNOFTGSAIF-UHFFFAOYSA-N COC1=CC=CC=C1C(=O)C1=CC=C(OC(C)=O)C=C1
104 0.16666667 WWYVLDVGOLIGAY-UHFFFAOYSA-N COC1=CC=CC=C1C(=O)OC1=CC=CC=C1C(C)=O
105 0.16666667 CDKTZYSZRWGUGX-UHFFFAOYSA-N COC1=CC=CC(=C1)C(=O)C1=CC=C(OC(C)=O)C=C1
106 0.16666667 LFTCAWISZXBLJD-UHFFFAOYSA-N COC1=C(Oc2cc(O)cc(O)c2C1)c3ccccc3
107 0.16666667 OLPQXTHWKWPFHS-UHFFFAOYSA-N OC(=O)C1(COc2c(C1O)cccc2)c1ccccc1
108 0.16666667 PDQLDLYWVAKHIV-UHFFFAOYSA-N CC(=O)C1=C(O)C=C(OC(=O)CC2=CC=CC=C2)C=C1
109 0.16666667 GXGFIIJHVFCEJE-UHFFFAOYSA-N COC(=O)c1ccc(OC)c(Oc2ccc(CO)cc2)c1
110 0.16666667 PXLXMWIORONBIJ-UHFFFAOYSA-N COC1=CC=CC=C1OCC(=O)C1=CC(OC)=C(O)C=C1
111 0.16666667 OHZZXXVNRUSLOF-UHFFFAOYSA-N Oc1ccc(cc1)C1Oc2cc(O)cc(c2C(C1O)O)C
112 0.16666667 RGFKPQGZYFWUCM-UHFFFAOYSA-N CCC(SCC1=CC=CC=C1)SCC1=CC=CC=C1
113 0.16666667 NUJWXDJYMPFKHZ-CLFYSBASSA-N COc1c(O)ccc(C=C/C(=O)c2ccccc2)c1O
114 0.16666667 RTWWFSKGGFYRLA-UHFFFAOYSA-N OC(=O)C1C(Oc2c(C1O)cccc2)c1ccccc1
115 0.16666667 YHZDBBUEVZEOIY-UHFFFAOYSA-N COC1=CC=C2C3OC4=CC(O)=CC=C4C3COC2=C1
116 0.16666667 YLXQRDMFMGQYBM-UHFFFAOYSA-N COC1=CC=C(C=C1)C(=O)CC(=O)C1=CC=C(O)C=C1
117 0.16666667 TUCCSVNSHCLLCE-UHFFFAOYSA-N OC1=CC2=C(CC1)C1c3cc(O)c(cc3CC1(CO2)O)O
118 0.16666667 YAIYRXPNTQJXBE-UHFFFAOYSA-N COC(=O)c1c(C)cc(Oc2cc(C)cc(O)c2)cc1O
119 0.16666667 IPGYUDVHEPFGQN-UHFFFAOYSA-N CCOC(=O)C1=CC=CC=C1C(=O)C1=CC=C(O)C=C1
120 0.16666667 QKFATMFBTUZYJL-UHFFFAOYSA-N OC1C=CC2=C(C1)OCC1(C2c2cc(O)c(cc2C1)O)O
121 0.16666667 MOWVLHDNOVZGGH-UHFFFAOYSA-N CC(=O)OC1=C(OCC2=CC=CC=C2)C=C(C=O)C=C1
122 0.16666667 AUPABNAZJPCHMN-UHFFFAOYSA-N COc1ccc(cc1)C1Oc2ccccc2C(=O)C1O
123 0.16666667 ZBHCXLXMPZPYCH-UHFFFAOYSA-N Oc1ccc2c(c1)OC1C2COc2c1c(C)cc(c2)O
124 0.16666667 ANQJDAJPVGTRLT-UHFFFAOYSA-N OCC1=CC(C(C=C1)(O)OCc1ccccc1)O
125 0.16666667 GDXIVMHHTLDFQS-UHFFFAOYSA-N COC1=CC=C(C=C1)C(=O)C1=CC=CC=C1OC(C)=O
126 0.16666667 NUJWXDJYMPFKHZ-VQHVLOKHSA-N COc1c(O)ccc(C=CC(=O)c2ccccc2)c1O
127 0.16666667 NPFHNBXUXLRWKP-UHFFFAOYSA-N COc1cc(C)cc(OC(=O)c2c(C)cc(O)cc2O)c1
128 0.16666667 DJSPWYDFRGZDHB-UHFFFAOYSA-N O=C(CC1=CC=CC=C1)OCC1=CC2=C(OCO2)C=C1
129 0.16666667 IUIXNLXBIRTHMO-XHDPSFHLSA-N O[C@@H]1Cc2c(O)cc(O)cc2C[C@H]1c3ccc(O)c(O)c3
130 0.16666667 LUKXMYDKUCDMRK-UHFFFAOYSA-N COC1=CC=C(C=CC(=O)C2=C(O)C=CC=C2O)C=C1
131 0.16666667 RHJXPGJIYUQAGM-UHFFFAOYSA-N OC(=O)C(c1cccc(c1)C(=O)c1cccc(c1)O)C
132 0.16666667 VELFRRABQLNHOP-UHFFFAOYSA-N COC1=CC=C(C=C1)C(=O)C1=CC=C(OC(C)=O)C=C1
133 0.16666667 IGVIENJRELUFRJ-ZZXKWVIFSA-N Cc1ccc(C(=O)C=Cc2ccc(O)c(O)c2)c(O)c1
134 0.16666667 NUJWXDJYMPFKHZ-UHFFFAOYSA-N COc1c(O)ccc(C=CC(=O)c2ccccc2)c1O
135 0.16666667 CHZHQRPANXDFMA-UHFFFAOYSA-N O=C(COC(=O)C1=CC=CC=C1)OCC1=CC=CC=C1
136 0.16666667 FTKJKXRSODPSDE-UHFFFAOYSA-N CC(=O)OC1=CC=CC=C1C(=O)OCC1=CC=CC=C1
137 0.16666667 CHEDQLDLYXAMNI-UHFFFAOYSA-N COc1cc(C=CC(=O)c2ccc(O)cc2)ccc1O
138 0.16666667 AGKBXKFWMQLFGZ-UHFFFAOYSA-N CC1=CC=C(C=C1)C(=O)OOC(=O)C1=CC=C(C)C=C1
139 0.16666667 IANXOBHKQWFRAH-UHFFFAOYSA-N COC(=O)C1=C(O)C=C(OCC2=CC=C(OC)C=C2)C=C1
140 0.16666667 WMFBPFYGEKLQFO-UHFFFAOYSA-N CC1=CC=CC=C1OC(=O)C(=O)OC1=CC=CC=C1C
141 0.16666667 ASRZOCQBLUQEAK-UHFFFAOYSA-N COc1ccc(cc1)C1C(O)Oc2c(C1=O)cccc2
142 0.16666667 PPHXMTDXNKXDAC-UHFFFAOYSA-N COc1ccc(cc1)C1=COC2(C(C1=O)C=CC=C2)O
143 0.16666667 MDUFVXINTRRBON-UHFFFAOYSA-N COC1=C(OC(=O)C2=CC=C(C)C=C2)C=CC(C=O)=C1
144 0.16666667 KPHKQJNWBUZGCV-UHFFFAOYSA-N COC1=CC=C(C=C1)C(=O)OC1=C(C=CC=C1)C(C)=O
145 0.16666667 RRJJVVWKGKHXFO-UHFFFAOYSA-N CC1=CC(OC(=O)C(=O)OC2=CC=CC(C)=C2)=CC=C1
146 0.16666667 DSQUJJOEYJXFLT-UHFFFAOYSA-N COc1ccc(cc1)C(=COc1ccccc1)C(=O)O
147 0.16666667 UDKVPFHYZSJQMW-UHFFFAOYSA-N COc1ccc(cc1)C=COc1ccccc1C(=O)O
148 0.16666667 ZGCOELZJGUZACU-UHFFFAOYSA-N COC1=CC(O)=C(C(=O)C2=C(O)C=C(C)C=C2O)C(C)=C1
149 0.16666667 DEXKKZDNPAOTED-UHFFFAOYSA-N COC1=CC(O)=C(C(=O)C2=C(O)C=C(O)C=C2C)C(C)=C1
150 0.16666667 WJSACUUGEGVGCB-UHFFFAOYSA-N COC1=CC=C(C=C1)C(=O)OCC(=O)C1=CC=CC=C1
151 0.16666667 ZICNIEOYWVIEQJ-UHFFFAOYSA-N CC1=C(C=CC=C1)C(=O)OOC(=O)C1=C(C)C=CC=C1
152 0.16666667 SLQRLJDRKMGXJC-UHFFFAOYSA-N CCOC(=O)C1=CC=CC=C1C(=O)C1=CC=CC=C1O
153 0.16666667 ULIAPIKMFLBLAA-UHFFFAOYSA-N COC1=CC(O)=C(C=C1)C1(O)COC2=C(C1)C=CC(O)=C2
154 0.16666667 GEQWGCROHCOYEV-UHFFFAOYSA-N COC1=CC=C(C=C1)C(=O)COC(=O)C1=CC=CC=C1
155 0.16666667 VRUIPIIBPDPQRB-UHFFFAOYSA-N COc1ccc2c(c1)OC(C(C2=O)c1ccccc1)O
156 0.16666667 XEBKHXQUBLERIL-UHFFFAOYSA-N COc1ccc(c(c1)OC=Cc1ccccc1)C(=O)O
157 0.16666667 WAFSMRXEMLPHRQ-UHFFFAOYSA-N COC1=CC=CC=C1C(=O)CC(=O)C1=CC=CC=C1O
158 0.16666667 SBYDQTUEKPVXLQ-UHFFFAOYSA-N COc1cccc(c1)OC=C(c1ccccc1)C(=O)O
159 0.16666667 DGOAORIWKTZFLK-ZDUSSCGKSA-N C1(O)=CC2O[C@H](C3C=CC4OCOC=4C=3)CCC=2C=C1
160 0.16666667 RMENXIMFGIVCHR-UHFFFAOYSA-N C1(O)C=CC2C=C(C3=CC=C(O)C=C3OC)COC=2C=1
161 0.16666667 RZTWOKJTGPVIQG-UHFFFAOYSA-N OC1C(OC(=O)C1(O)C1=CC=CC=C1)C1=CC=CC=C1
162 0.16666667 OVCAYJKPOSDRMV-UHFFFAOYSA-N CC(=O)OC1=CC=CC=C1C(=O)OC1=CC=C(C)C=C1
163 0.16666667 CAENRAIRYCNYLV-UHFFFAOYSA-N COC1Cc2c(OC1c1ccc(cc1)O)cc(cc2O)O
164 0.16666667 GEILVLHIDXHKJP-UHFFFAOYSA-N Oc1ccc(cc1)C1(O)Oc2c(C1C(=O)C)cccc2
165 0.16666667 ZFVRUNVEVVARFE-UHFFFAOYSA-N OC1=Cc2c(CC1)c(c(o2)c1ccc(cc1)O)C(=O)C
166 0.16666667 NYODDXYZLMEXER-UHFFFAOYSA-N OC1=CC2C(C=C1)C(=C(O2)c1ccc(cc1)O)C(=O)C
167 0.16666667 OSBBGTCWMJANFJ-UHFFFAOYSA-N COC(=O)C1=C(O)C(OCC2=CC=CC=C2)=C(OC)C=C1
168 0.16666667 LGLWSTVYDIGVGP-UHFFFAOYSA-N COc1cc(cc(c1)O)OC(c1ccccc1)CC(=O)O
169 0.16666667 RNAPFFYGJWALAQ-AWEZNQCLSA-N Cc1cc(O)c2C(=O)CC(Oc2c1)c3ccc(O)cc3
170 0.16666667 UTXBMWKGLPLKFW-UHFFFAOYSA-N CC1=CC(=CC=C1)C(=O)OOC(=O)C1=CC=CC=C1C
171 0.16666667 URFHJEVBFJOWKL-UHFFFAOYSA-N COc1cc(CC(=O)c2ccc(O)c(OC)c2)ccc1O
172 0.16666667 FBBDMNCZUPJCTK-UHFFFAOYSA-N COC1=CC=C(C=C1)C(=O)OC1=C(C=O)C=CC(C)=C1
173 0.16666667 FACWGSQMBDZGOU-UHFFFAOYSA-N O=C1CC(Oc2c1cccc2)c1cc(O)c(c(c1)O)C
174 0.16666667 DGYWXQIMCBTTQH-UHFFFAOYSA-N COc1cccc(COC(=O)c2c(O)cccc2OC)c1
175 0.16666667 OVTNZBYBLCMYAV-UHFFFAOYSA-N Oc1ccc(c(c1)C)C=CC(=O)c1ccc(cc1O)O
176 0.16666667 QVODTXPOSCAQEY-UHFFFAOYSA-N Oc1ccc(cc1)C(=CC(=O)c1ccc(cc1O)O)C
177 0.16666667 XFDQLDNQZFOAFK-UHFFFAOYSA-N O=C(OCCOC(=O)C1=CC=CC=C1)C1=CC=CC=C1
178 0.16666667 SNDDIPKHNLRKJO-UHFFFAOYSA-N OC1=C(OCC2=CC=CC=C2)C=C2OC(=O)CCC2=C1
179 0.16666667 YHZDBBUEVZEOIY-CZUORRHYSA-N COc1ccc2C3Oc4cc(O)ccc4C3COc2c1
180 0.16666667 VALWQNWVKLGPSS-UHFFFAOYSA-N COc1ccc(c(c1)O)C1COC2=CC#CC=C2C1O
181 0.16666667 GLPFPUFWFLLELW-UHFFFAOYSA-N COC1=C(C=C(C=C1)C(=O)C1=CC=CC(C)=C1)C(O)=O
182 0.16666667 ZHXFVOWKGGSTBP-JXMROGBWSA-N COc1cccc(OC(=O)C=Cc2ccc(O)cc2)c1
183 0.16666667 SIFKJLXHNOHSRG-UHFFFAOYSA-N COC1=CC=CC=C1C(=O)C1=CC=CC=C1OC(C)=O
184 0.16666667 DSWDJSWDUVZDRM-UHFFFAOYSA-N COC1=CC=CC(=C1)C(=O)C1=CC=CC=C1OC(C)=O
185 0.16216216 OSVKZHNLVZEWBG-UHFFFAOYSA-N C=CC(C1=CC(=O)C(=CC1=O)OC)C1=CC2C(C=C1)O2
186 0.16216216 UJTVIYKNGKRTHG-UHFFFAOYSA-N COC1=CC(C(C=C1)(O)C1CC(=O)c2c(O1)cccc2)O
187 0.16216216 KOYWNQNBIHCCML-UHFFFAOYSA-N C=CC(C1=CC=CC2C1O2)C1=CC(=O)C(=CC1=O)OC
188 0.16 KKATUADQKBTJEI-UHFFFAOYSA-N COC1=CC(=C(C#C1)C(=O)CCc1ccc(cc1)O)O
189 0.16 WMSOAZOFXFRCMW-UHFFFAOYSA-N COc1c(O)cc(cc1O)C1CCc2c(O1)cc(cc2)O
190 0.16 OFWLQIYIQOGIJW-UHFFFAOYSA-N COc1cc(ccc1O)C(=O)OCCc2ccc(O)cc2
191 0.16 ZKXCLZJXSYKQLE-UHFFFAOYSA-N Oc1ccc(c(c1)C)C1Oc2cc(O)cc(c2CC1O)O
192 0.16 NYSZJNUIVUBQMM-UHFFFAOYSA-N COc1cc(O)cc(O)c1C(=O)C=Cc2ccccc2
193 0.16 NYSZJNUIVUBQMM-BQYQJAHWSA-N [H]C(=C([H])C1=CC=CC=C1)C(=O)C1=C(O)C=C(O)C=C1OC
194 0.16 FITVJPYUOAZKPN-PBMBQWDMSA-N C1(OC)C(=O)/C(=C(\OC)/C=C/C2C=CC=CC=2)/C(=O)C=1
195 0.16 BPXGBGUHNUUWGV-UHFFFAOYSA-N COc1cc(O)cc(c1)C1CC(=O)c2c(O1)cccc2
196 0.16 PSJVNIUMVQAAHA-UHFFFAOYSA-N COc1ccc2c(c1)OC(C(C2O)O)c1ccc(cc1)O
197 0.16 MHYYQUSCNNUGBI-UHFFFAOYSA-N COc1ccc(c(c1)O)C1CC(=O)c2c(O1)cccc2
198 0.16 MHMBBYOSDUQKIS-UHFFFAOYSA-N COC1=CC=C(OCCOC(=O)C2=CC=C(O)C=C2)C=C1
199 0.16 ZCLWVQDYVNKOOU-UHFFFAOYSA-N Oc1ccc(cc1)C1Oc2c(C(C1O)O)ccc(c2C)O
200 0.16 AUPRSHSSFJCRIC-UHFFFAOYSA-N OC1C(Oc2c(C1O)cc(c(c2)O)C)c1ccc(cc1)O
201 0.16 AXPMATZXGGXSAF-UHFFFAOYSA-N COc1cc2OC(=CC(c2c(c1)O)O)c1ccccc1
202 0.16 VOCJOWZERFIPPJ-UHFFFAOYSA-N COc1ccc(cc1)C1Oc2cc(O)cc(c2CC1O)O
203 0.16 YTUZLSMEYWFZOK-UHFFFAOYSA-N COC12C=CC(=CC2O1)C1CC(=O)c2c(O1)cccc2
204 0.16 ZGWYJEMNDGSABY-UHFFFAOYSA-N COc1cc(O)c(c(c1)O)OC(=O)CCc1ccccc1
205 0.16 RBKINLWTBOWAKU-UHFFFAOYSA-N OC(=O)C(c1cccc(c1)C(=O)c1ccccc1O)C
206 0.16 WDEAGVJRGAQGJJ-UHFFFAOYSA-N COc1ccc(cc1)C1COC(=O)c2c(O1)cccc2
207 0.16 FITVJPYUOAZKPN-XWMBBDDHSA-N COC(=C1/C(=O)C=C(OC)C1=O)C=Cc2ccccc2
208 0.16 JFWOVRPOJWSEHL-UHFFFAOYSA-N COC12C=C(O)C(=C(C2O1)O)C(=O)CCc1ccccc1
209 0.16 QBMJISUQOWJOPA-UHFFFAOYSA-N O=C(c1c(O)cc(c(c1O)C)O)C=Cc1ccccc1
210 0.16 ZJTBMANLFWYXGB-UHFFFAOYSA-N COC1=C(O)C=C(O)C(C(=O)CCC2=CC=CC=C2)=C1O
211 0.16 XPMNVUCLVOVIQR-UHFFFAOYSA-N OC1=CC=C(C=C1)C(=O)C1=CC2=C(OCCCO2)C=C1
212 0.15789474 ZRBHAJKYRYGOKP-UHFFFAOYSA-N COC1C=CC(=C(C1)O)C1COc2c(C1=O)ccc(c2)O
213 0.15384615 GUEXBEBIKHHESL-UHFFFAOYSA-N COCOC1=C(C=CC=C1OC)C(=O)C1=CC=C(O)C=C1
214 0.15384615 BAVJPTQBNBQJFK-UHFFFAOYSA-N COC1=CC(O)=CC=C1C(O)C(=O)CC1=CC=C(O)C=C1
215 0.15384615 JKEFVQVFSANIQI-UHFFFAOYSA-N COc1cc2OC(c3ccc(cc3)O)C(Cc2c(c1)O)O
216 0.15384615 TVNANUUNVUDURE-UHFFFAOYSA-N COC1=CC(O)=C(C=C1)C1COC2=CC(O)=CC(O)=C2C1
217 0.15384615 XDLMVUHYZWKMMD-UHFFFAOYSA-N CO[Si](CCCOC(=O)C(C)=C)(OC)OC
218 0.15384615 ARDQBOGKYLTBSB-UHFFFAOYSA-N OC(=O)C(c1cccc(c1)C(=O)C12C=CC=CC2O1)C
219 0.15384615 XDLMVUHYZWKMMD-UHFFFAOYSA-N CO[Si](CCCOC(=O)C(C)=C)(OC)OC
220 0.15384615 VUTWVFBVYUMQQE-UHFFFAOYSA-N COc1cc(O)ccc1C(=O)CC(c1ccc(cc1)O)O
221 0.15384615 PREOLPSISKHPKV-UHFFFAOYSA-N COc1cc(O)c2c(c1)OCC(C2)c1ccc(cc1O)O
222 0.15384615 ZORLIZPUTQSIBK-UHFFFAOYSA-N COC1=CC=CC(=C1)C1OC2=CC(O)=CC(O)=C2CC1O
223 0.15384615 MECFUPDTOPWATC-UHFFFAOYSA-N COC1=CC2(C(C(=C1)O)(O2)C(=O)CCc1ccccc1)O
224 0.15384615 BAVJPTQBNBQJFK-MRXNPFEDSA-N COc1cc(O)ccc1C(O)C(=O)Cc2ccc(O)cc2
225 0.15384615 GNCWVKDFWQPEOV-UHFFFAOYSA-N COC1=C(O)C=C2OCC(C(=O)C2=C1)C1=CC=CC=C1
226 0.15384615 QARPJDKIVBFICQ-UHFFFAOYSA-N COc1ccc(cc1)C1CC(=O)C2=C(O1)C=CC1C2O1
227 0.15384615 YYFHUDQDCIBUEC-UHFFFAOYSA-N Oc1ccc(cc1)C1Oc2c(C)c(O)cc(c2CC1O)O
228 0.15384615 HIUVABMNNOEWCC-UHFFFAOYSA-N COC1=C(O)C=CC(C2COC3=C(C2)C=CC(O)=C3)=C1O
229 0.15384615 XDLMVUHYZWKMMD-UHFFFAOYSA-N CO[Si](CCCOC(=O)C(C)=C)(OC)OC
230 0.15384615 CGPBJTWCTAFFSD-UHFFFAOYSA-N COc1cc(ccc1O)C=C(c1ccc(c(c1)OC)O)O
231 0.15384615 XWHHGGBGXVLEIL-UHFFFAOYSA-N COC12C=CC(=C(C2O1)O)C1COc2c(C1)ccc(c2)O
232 0.15384615 UFAFEVAZXBMQSU-UHFFFAOYSA-N COc1cc(O)c(c(c1)O)C1COc2c(C1)ccc(c2)O
233 0.15384615 HPLBTDJMPUFEPF-UHFFFAOYSA-N OC1=CC2=C(C=C1)C=C(CC1=CC(O)=C(O)C=C1)CO2
234 0.15384615 XDLMVUHYZWKMMD-UHFFFAOYSA-N CO[Si](CCCOC(=O)C(C)=C)(OC)OC
235 0.15384615 VPKXVQDTVZQUFY-UHFFFAOYSA-N Oc1ccc(cc1)C1Oc2cc(O)c(c(c2CC1O)O)C
236 0.15384615 VLQSNQZTRPLYDD-UHFFFAOYSA-N OCOc1ccc(c(c1)O)C1COc2c(C1)ccc(c2)O
237 0.15384615 NGBRSQFBSIUWRH-UHFFFAOYSA-N COc1cc(O)ccc1C(CC(=O)c1ccc(cc1)O)O
238 0.15384615 UBHZFUOVHKKLME-UHFFFAOYSA-N COc1cc(O)ccc1C(=Cc1ccc(cc1O)OC)O
239 0.15384615 XTXOVMSPZDZXNV-XJKSGUPXSA-N COc1cc(O)cc2OC(C(O)Cc12)c3ccc(O)cc3
240 0.15384615 WCXMGPNELNHROM-AWEZNQCLSA-N COc1cc2C(=O)CC(Oc2cc1O)c3ccccc3
241 0.15384615 XTXOVMSPZDZXNV-UHFFFAOYSA-N COc1cc(O)cc2c1CC(O)C(O2)c1ccc(cc1)O
242 0.15384615 AWVKZYDVQDHNKA-JTQLQIEISA-N COc1cc(C2COc3cc(O)ccc3C2)c(O)cc1O
243 0.15384615 XDLMVUHYZWKMMD-UHFFFAOYSA-N CO[Si](CCCOC(=O)C(C)=C)(OC)OC
244 0.14814815 VLGUAOUFWWSWQM-UHFFFAOYSA-N Oc1ccc(cc1O)C1CCc2c(O1)cc(c(c2O)C)O
245 0.14814815 CYJMVKSVFMJISF-UHFFFAOYSA-N Oc1ccc(cc1O)C1CCc2c(O1)c(C)c(cc2O)O
246 0.14814815 DLFRZAUWKODFLD-UHFFFAOYSA-N C1(OC)C=CC(C(=O)CCC2C=CC(O)=C(O)C=2)=C(O)C=1
247 0.14814815 LPTRNLNOHUVQMS-GOEBONIOSA-N Cc1cc(O)cc2OC(C(O)Cc12)c3ccc(O)c(O)c3
248 0.14814815 HAAVPVZHNBZDMX-UHFFFAOYSA-N COC1=C(C=CC(O)=C1O)C1COC2=C(C1)C=CC(O)=C2
249 0.14814815 LVSSJKCTDCSHPX-UHFFFAOYSA-N COC1=CC(=CC=C1O)C1OCCC2=CC(O)=C(O)C=C12
250 0.14814815 LPTRNLNOHUVQMS-UHFFFAOYSA-N Oc1cc2OC(c3ccc(c(c3)O)O)C(Cc2c(c1)C)O
251 0.14814815 MYFAFZOTPUYHJG-UHFFFAOYSA-N COC1=CC(O)=C(C=C1)C1COC2=C(C1)C=C(O)C(O)=C2
252 0.14814815 SYVRRIJAJHSVEI-VQHVLOKHSA-N [H]\C(=C(\[H])C1=CC=CC=C1)C(=O)C1=C(O)C(O)=C(OC)C=C1
253 0.14814815 KBZVOVZTAUPZLF-UHFFFAOYSA-N OCOc1cc(O)c(c(c1)O)C(=O)CCc1ccccc1
254 0.14814815 JNGLPVFMAAXRRH-UHFFFAOYSA-N COc1c(O)c(O)cc(C(=O)CCc2ccccc2)c1O
255 0.14814815 HAAVPVZHNBZDMX-JTQLQIEISA-N COc1c(O)c(O)ccc1C2COc3cc(O)ccc3C2
256 0.14814815 XGVKALWLEYLJBI-UHFFFAOYSA-N OC1C=CC(=CC1O)C(C(c1ccccc1)O)O
257 0.14814815 BTCUHDCZDAAXAL-UHFFFAOYSA-N COc1ccc(cc1)C1CC(=O)C2=C(O1)C1OC1C=C2
258 0.14814815 SITODVMLTYKJNA-UHFFFAOYSA-N OC1C(O)C=CC=C1C(C(c1ccccc1)O)O
259 0.14814815 MSIRREIARBASKI-UHFFFAOYSA-N O=CC1=C(O)C(C(C=C1O)O)C(=O)CCc1ccccc1
260 0.14814815 JCIGPKJYFVBZJI-UHFFFAOYSA-N COc1cc(C=CC2=CC=C(C3(C2O3)OC)O)ccc1O
261 0.14814815 IRROKPGREPUBRN-UHFFFAOYSA-N COc1ccc(cc1)C1C(O)Oc2c(C1O)ccc(c2)O
262 0.14814815 HKBDRDVGCMNKDY-UHFFFAOYSA-N COc1ccc(cc1)C1CC(=O)C2=C(O)CC(C=C2O1)O
263 0.14814815 BCRYPIRLNIMQRO-UHFFFAOYSA-N COC1=CC2=C(C(C1)O)C(=O)CC(O2)c1ccc(cc1)O
264 0.14814815 ZMUHPFRWSHRNHM-UHFFFAOYSA-N O=c1ccc2c(o1)CC1C(=C2)CC(C(O1)(C)C)O
265 0.14814815 PDVXBCUFVOUGIK-UHFFFAOYSA-N COC(=O)C(C)(C)C1=CC(=O)c2cc(O)c(C)cc2C1=O
266 0.14814815 CRUOTDCLYSRVES-UHFFFAOYSA-N COc1cc(C=Cc2cc(OC)c(cc2O)O)ccc1O
267 0.14634146 QEOOTDDINWJWFL-UHFFFAOYSA-N CCC1CCC(CC2=CC=CC=C2O)OS1(=O)=O
268 0.14285714 ZMQNMCFKWXTFRV-UHFFFAOYSA-N COC1=C(O)C(O)=C(C(=O)CCC2=CC=CC=C2)C(O)=C1
269 0.14285714 ZOXXTOLIKHUTQA-UHFFFAOYSA-N COC1=C(C=CC(C1)O)C(=O)CC(=O)c1ccc(cc1)O
270 0.14285714 ZDCLDOZKWHHBMR-BLLNWVATSA-N CC#CC#CC=C1/OC2(CCC(CO2)OC(=O)C)C3OC13
271 0.14285714 NISORIHKFMUJCM-UHFFFAOYSA-N CC1CCCC(OC2CCC(COS)O2)O1
272 0.14285714 UFNXKGCNVNBRHV-UHFFFAOYSA-N COc1ccc(cc1)C1CC(=O)C2C(=CC(=CC2O)O)O1
273 0.14285714 MOBSGZMRYZZKNW-UHFFFAOYSA-N COC1=CC(=C(C2(C1O2)O)C(=O)CCc1ccccc1)O
274 0.14285714 ZDCLDOZKWHHBMR-NVVYVOQWSA-N CC#CC#CC=C/1O[C@@]2(CC[C@@H](CO2)OC(=O)C)[C@@H]3O[C@H]13
275 0.14285714 OPRVJOGZFPVPRP-JTQLQIEISA-N COc1ccc(C2COc3cc(O)ccc3C2)c(O)c1O
276 0.14285714 FEBWDEBUAVAUDH-ZPIQJHQDSA-N CC=CC(O)C1OOCc2c(O)cccc2C=C1
277 0.14285714 SAJKRAVBAWETIM-UHFFFAOYSA-N O=CC=C(C=CC(=O)O)C=CCc1ccc(cc1OC)O
278 0.14285714 RKEBVMRQEIGAHR-UHFFFAOYSA-N COC1=CC=C2C(C1)OC=C(C2=O)c1ccc(cc1)O
279 0.14285714 ZVAUCRDQDHSXBG-UHFFFAOYSA-N COC(=O)C(CC=CC1=CC=CC=C1)C(=O)OC
280 0.14285714 IHGCEAXQXSVELW-UHFFFAOYSA-N OC1=CC=C(C(C1O)O)CCc1ccc(cc1)O
281 0.14285714 BRSCNODGERWGGO-UHFFFAOYSA-N COC1=CC2OC(=CC(=O)C2C(=C1)O)c1ccccc1
282 0.14285714 JTZYKGYNOJQVBW-UHFFFAOYSA-N COC1=CC(=CC2C1(O)O2)C=Cc1ccc(c(c1)OC)O
283 0.14285714 ZDCLDOZKWHHBMR-MSCSXZHGSA-N CC#CC#CC=C1/OC2(CCC(CO2)OC(=O)C)C3OC13
284 0.14285714 ZDCLDOZKWHHBMR-LCGIIJARSA-N CC#CC#CC=C1O[C@]2(CC[C@@H](CO2)OC(=O)C)[C@@H]3O[C@H]13
285 0.14285714 FGFVUSQFSCTUSL-UHFFFAOYSA-N Oc1ccc(cc1)CCC1=CC=CC(C1O)(O)O
286 0.14285714 ZDCLDOZKWHHBMR-XZDPQHSOSA-N CC#CC#CC=C1O[C@@]2(CC[C@@H](CO2)OC(=O)C)[C@@H]3O[C@H]13
287 0.14285714 WBIFECKHTOEKRW-UHFFFAOYSA-N COc1ccc(cc1)C1COC2=CC(CC(=C2C1=O)O)O
288 0.14285714 GLPWTTYIDMLKRF-UHFFFAOYSA-N OC1=CC=C(C(C1O)O)CCc1cccc(c1)O
289 0.14285714 LCOWKPHKORTRIJ-UHFFFAOYSA-N Oc1cccc(c1)CCC1=CC(C(C=C1)(O)O)O
290 0.14285714 TVVPOBFQVAUEKY-UHFFFAOYSA-N COc1ccc(cc1)C1COC2=CC(=CC(C2C1=O)O)O
291 0.14285714 ZDCLDOZKWHHBMR-BQYAUYBPSA-N CC#CC#CC=C1/OC2(CCC(CO2)OC(=O)C)C3OC13
292 0.14285714 FUQGIYDZGLORRC-XBXARRHUSA-N C1=C(O)C=C(C(=O)/C=C/C2C=CC(OC)=CC=2)C(O)=C1
293 0.14285714 OPRVJOGZFPVPRP-UHFFFAOYSA-N COC1=C(O)C(O)=C(C=C1)C1COC2=C(C1)C=CC(O)=C2
294 0.14285714 FUQGIYDZGLORRC-UHFFFAOYSA-N COC1=CC=C(C=CC(=O)C2=C(O)C=CC(O)=C2)C=C1
295 0.14285714 BMZQSERIABJRSH-UHFFFAOYSA-N COC1=C(O)C=C(C2COC3=C(C2)C=CC(O)=C3)C(O)=C1
296 0.13793103 JQIUECPUAHOMJW-UHFFFAOYSA-N COc1ccc(cc1)C1C(O)OC2=CC(CC=C2C1=O)O
297 0.13793103 LBWLXQMLVBARIK-UHFFFAOYSA-N OC1Cc2cc(C)c(cc2OC1c1ccc(c(c1)O)O)O
298 0.13793103 HGDNRJBUAFURTN-UHFFFAOYSA-N COc1ccc(c(c1)O)C1=CC2C(O1)C=C(C(=C2)O)OC
299 0.13793103 XVVGXBSQZCAMCQ-UHFFFAOYSA-N C=CC(C1=CC(=O)C(=CC1=O)OC)c1cccc(c1)O
300 0.13793103 JQOPZEVLBYDIEB-UHFFFAOYSA-N CC=C(C)COC(=O)C=Cc1ccc(O)c(O)c1
301 0.13793103 WFFXGXXBWXNVMX-UHFFFAOYSA-N Oc1ccc(cc1)C1CC(O)c2c(O1)c(C)c(cc2O)O
302 0.13793103 QVKZINLSZSENCW-QFYYESIMSA-N CC1CC2=C(OC13OC=C(C)C3=O)C=C(O)C(=O)C=C2C
303 0.13793103 JHJKPPCUEUCLHE-UHFFFAOYSA-N COc1ccc(cc1)C1COc2c(C1O)c(O)cc(c2)O
304 0.13793103 AIQNHMWSAGIOHX-UHFFFAOYSA-N OC1=CC2(O)OC(CC(=O)C2C(=C1C)O)c1ccccc1
305 0.13793103 YUQDGJSYYKKISE-IMCPIYLLSA-N CC=CC(C(/C=C/c1cccc(c1C=O)O)O)O
306 0.13793103 GFKYKSMDAWLWRN-UHFFFAOYSA-N OCOc1cc(C=Cc2ccc(c(c2)OC)O)ccc1O
307 0.13793103 YUQDGJSYYKKISE-COOXUBAGSA-N C/C=C/[C@@H]([C@@H](/C=C/C1=C(C(=CC=C1)O)C=O)O)O
308 0.13793103 JQOPZEVLBYDIEB-JJUFPRCNSA-N CC=C(/C)COC(=O)C=Cc1ccc(O)c(O)c1
309 0.13793103 CWLATRPARWYIHM-UHFFFAOYSA-N COc1ccc(cc1)C1COC2C(=C(O)C=C(C2)O)C1=O
310 0.13793103 QVKZINLSZSENCW-QLJPJBMISA-N CC1CC2=C(OC13OC=C(C)C3=O)C=C(O)C(=O)C=C2C
311 0.13333333 SBFIJJRDAQRAJG-UHFFFAOYSA-N OC(=O)C(c1cccc(c1)C(=O)C1(O)C=CC=CC1O)C
312 0.13333333 TTYOHMFLCXENHR-UHFFFAOYSA-N CC(=CCOC(=O)C=Cc1ccc(O)c(O)c1)C
313 0.13333333 AKDFBACWNKTNTG-UHFFFAOYSA-N COc1ccc(cc1O)C1OC(=O)C2C(C1)C=CC=C2O
314 0.13333333 XIOVWGWUUZDQGL-UHFFFAOYSA-N COc1ccc(cc1)C1C(O)OC2=CC(=CCC2C1=O)O
315 0.13333333 RBGRTOGXZFSXGU-UHFFFAOYSA-N COc1ccc(c(c1)O)C1COC2=CC(CC=C2C1=O)O
316 0.13333333 XVUOVLJKSQYOTB-UHFFFAOYSA-N OC1Cc2ccc(c(c2OC1c1ccc(c(c1)O)O)C)O
317 0.13333333 IBFVDAHLIIWJTI-UHFFFAOYSA-N COC1=CC=C(C=C1)C1OCC2CC3OC3C2O1
318 0.13333333 KNCARXHECHLWHD-UHFFFAOYSA-N C=CC(=O)OCCCCOC1=CC=C(C=O)C=C1
319 0.13333333 AGCNDMZDACKZHN-UHFFFAOYSA-N COc1ccc(cc1)C1C(O)OC2C(=CC=C(C2)O)C1=O
320 0.13333333 QNJQVYFNIRYAFH-UHFFFAOYSA-N COc1cc(O)cc2c1C(O)CC(O2)c1ccc(cc1)O
321 0.13333333 PXIZEWOKSYCBJU-UHFFFAOYSA-N OCC1(O)C=CC(=CC1O)OCc1ccccc1
322 0.13333333 YKRYBBGVQUFKAR-UHFFFAOYSA-N CCOC(=O)C(SCCC(=O)OC)C(C)C
323 0.13333333 ANXYFVIXZHLQGZ-UHFFFAOYSA-N COc1cc(O)c(c(c1)O)C(=O)CCC1=CC2C(C=C1)O2
324 0.13333333 YYVIGCQTZFXCSA-UHFFFAOYSA-N COc1ccc(cc1)C1CC(=O)C2=C(O1)C(O)C(C=C2)O
325 0.13333333 JPLQTRLKYJUCHQ-UHFFFAOYSA-N O=CC1C(=CC(=C(C1O)C(=O)CCc1ccccc1)O)O
326 0.13333333 LMDRWGULLJDRQB-UHFFFAOYSA-N O=CC1=C(O)C(=C(CC1O)O)C(=O)CCc1ccccc1
327 0.13333333 TXPQTOWPQGACSB-BFYZQEBZSA-N COC(=CC(=O)O)CC(/C=C/c1ccccc1)O
328 0.13333333 ZHCZNEWOYMTIFB-UHFFFAOYSA-N COc1ccc(cc1)C1CC(=O)C2=C(O)C=C(CC2O1)O
329 0.13333333 TTYOHMFLCXENHR-GQCTYLIASA-N CC(=CCOC(=O)/C=C/C1=CC(=C(C=C1)O)O)C
330 0.13333333 JVIMGWHMYWNXPU-UHFFFAOYSA-N COc1cc2OC(CC(c2c(c1)O)O)c1ccc(cc1)O
331 0.13333333 LORNREBIOBOAJM-UHFFFAOYSA-N Oc1ccc(cc1)C1CC(O)c2c(O1)cc(c(c2O)C)O
332 0.13333333 NQUGWBJTAGWFOH-HOTGVXAUSA-N CC1(COC(=O)C12OC(=CC2=O)c3ccccc3)C=C
333 0.13333333 HGTAUODRJUVUEX-UHFFFAOYSA-N COC1=CC(=C(C2C1O2)C1COc2c(C1)ccc(c2)O)O
334 0.12903226 VOPPSJFKVVEYQZ-UHFFFAOYSA-N COc1ccc(cc1)C1CC(=O)C2=C(O1)C=CC(C2O)O
335 0.12903226 OLBYLCMDHUKNJY-UHFFFAOYSA-N COC1=CC=C(CC1)C1COc2c(C1=O)c(O)cc(c2)O
336 0.12903226 GNVKZHPTPKBSNV-UHFFFAOYSA-N COC(=O)CC(=CC1=CC=C(C)C=C1)C(=O)OC
337 0.12903226 BUWKPNHEKHKZLD-UHFFFAOYSA-N COc1cc2OC(CC(=O)c2c(c1)O)C1=CCC(C=C1)O
338 0.12903226 XFPXXFSCUIHSPB-UHFFFAOYSA-N COc1ccc(c(c1)O)C1COC2=CC(=CCC2C1=O)O
339 0.12903226 DLCVFIMWFKVRTM-UHFFFAOYSA-N COC1=CC(=O)C(=CC1=O)C(c1ccc(cc1)O)C=C
340 0.12903226 APFXJJMDUXKKAG-GQCTYLIASA-N CC(=C)CCOC(=O)C=Cc1ccc(O)c(O)c1
341 0.12903226 DLCVFIMWFKVRTM-LBPRGKRZSA-N C1(OC)C(=O)C=C([C@]([H])(C2C=CC(O)=CC=2)C=C)C(=O)C=1
342 0.12903226 APFXJJMDUXKKAG-UHFFFAOYSA-N CC(=C)CCOC(=O)C=Cc1ccc(O)c(O)c1
343 0.12903226 PGSWMDFZHRPAJP-UHFFFAOYSA-N COC1=CCC(C=C1)C1C(O)Oc2c(C1=O)ccc(c2)O
344 0.12903226 DLCVFIMWFKVRTM-GFCCVEGCSA-N COC1=CC(=O)C(=CC1=O)C(C=C)c2ccc(O)cc2
345 0.12903226 BQQPWYOQKQDXPU-CYBMUJFWSA-N COc1c2C[C@@H](Oc2ccc1C(=O)C)C(=C)CO
346 0.12903226 ZJPVGOLPAHLPRR-UHFFFAOYSA-N COC1=CC(=O)OC(C1)C(=Cc1ccc2c(c1)OCO2)C
347 0.12903226 VEQOGSBIOUXXKM-UHFFFAOYSA-N COC1=CCC(C=C1)C1CC(=O)c2c(O1)cc(cc2O)O
348 0.125 QQFDJGORKWXBOV-UHFFFAOYSA-N COc1cc2OC(CC(=O)c2c(c1)O)C1CC=C(C=C1)O
349 0.125 LHZYXLZNNCXLKU-UHFFFAOYSA-N COc1cc2OC(CC(=O)c2c(c1)O)C1=CC=C(CC1)O
350 0.125 FLONFTDMBHEEJM-UHFFFAOYSA-N OC(=O)C(c1cccc(c1)C(=O)C1=CC=CC(C1O)O)C
351 0.125 WLMNLNQZUBTJIL-UHFFFAOYSA-N OC(=O)C=CC1=C(OC(CC1)c1ccc(cc1)O)C(=O)C
352 0.12121212 FYRQAELRJNLEQL-UHFFFAOYSA-N COC1=CC=C(C=C1)C1COC2=C(C=C(O)C(O)=C2)C1O
353 0.11764706 FASCEBJHOHPTDH-UHFFFAOYSA-N C=CC(=CC(=O)CCc1ccc(c(c1)OC)O)O
354 0.11764706 BZWQSWMDBKCXMC-HWKANZROSA-N COC1=CC(=O)OC(C1)/C=C/c1ccc2c(c1C)OCO2
355 0.11764706 FMALRJFRFASQIL-BJMVGYQFSA-N COC1=CC(=O)OC(C1)/C=C(/c1ccc2c(c1)OCO2)\C
356 0.11764706 WEPKKLBWRSXVEC-ONEGZZNKSA-N COC1=CC(=O)OC(C1)/C=C/c1cc2OCOc2cc1C
357 0.11428571 DEWQNTQEHCLPTA-UHFFFAOYSA-N CCOC(=O)CC(=O)C=CC1=CC=C(OC)C=C1
358 0.11111111 WJZCLGBCFQMXDB-UHFFFAOYSA-N CCOC(=O)CSC(C)(C)CC(=O)OCC
359 0.11111111 FCTFULMZKQYRQV-GOKBKIRCSA-N CCOC(=O)C=CC(=O)C=CCOC(=O)c1ccccc1
360 0.10810811 BPORIYVCCGOWDW-UHFFFAOYSA-N COC1=CC(=C(CC1)C1COc2c(C1=O)ccc(c2)O)O
361 0.10810811 WHNFRJFIVWWGNE-UHFFFAOYSA-N CCCCSCCC1(CC)C(=O)NC(S)=NC1=O
362 0.1025641 ODTZCHGBGCZSCG-UHFFFAOYSA-N COc1ccc(cc1)C1CCC(=CC=O)C(=CC(=O)O)O1
363 0.1025641 ZVFXDAVDJICVNB-UHFFFAOYSA-N O=CC=C(C1CCc2c(O1)c(C)c(cc2)O)C=CC(=O)O
364 0.1025641 HXKMMQGDLZFOHZ-UHFFFAOYSA-N CCOC(=O)C1=C(C)OC(=CC2=CC=C(OC)C=C2)C1=O
365 0.1 MQMUKGAZBDRSFM-UHFFFAOYSA-N COc1ccc(cc1)C1CCC(=C(O1)C=O)C=CC(=O)O
366 0.097560976 VEFVUQKZGWNQKY-UHFFFAOYSA-N CSCCCCCCOCCC(=O)C(=O)O
367 0.093023256 NDSKXWOIUBWWMQ-KGLIPLIRSA-N CC#CC#CC1=C(CCCCO)[C@@H](O)[C@@H](O)C1=O
368 0.088888889 OBDIBSLCYWYRJK-UHFFFAOYSA-N CCOC1OC2=CC=C(CC2C1(C)C)OS(=O)(=O)C
369 0.083333333 PHYSEYYYFQMJGP-UONOGXRCSA-N COC1C(Oc2cc(O)c(cc12)C(=O)C)C(=C)C
370 0.083333333 PFLTXWLMFVSJPE-UHFFFAOYSA-N OCc1cc(O)c2c(c1C)Cc1c(C2=O)c(O)ccc1
371 0.083333333 XBEFQTHUADKZEH-CQSZACIVSA-N CC(=O)OC(C)(C)C1Cc2cc3C=CC(=O)Oc3cc2O1
372 0.083333333 RGSWDIYBWSECEN-UHFFFAOYSA-N OCc1cc2Cc3cccc(c3C(=O)c2c(c1C)O)O
373 0.083333333 XEWWIQURGWTKHC-UHFFFAOYSA-N COc1cc(CO)cc2c1C(=O)c1c(C2)cccc1O
374 0.083333333 XBEFQTHUADKZEH-AWEZNQCLSA-N CC(=O)OC(C)(C)C1Cc2cc3C=CC(=O)Oc3cc2O1
375 0.083333333 KCEHPTICSLTVRX-UHFFFAOYSA-N COC1C=C(O)c2c(C1)oc(cc2=O)c1ccccc1
376 0.083333333 HKYZTILVJLWFKF-UHFFFAOYSA-N COC1C(O)C(Oc2c1ccc(c2)O)c1ccc(cc1)O
377 0.083333333 ODCVXIHBBZPGAO-UHFFFAOYSA-N COC1C(Oc2c(C1O)ccc(c2)O)c1ccc(cc1)O
378 0.083333333 JZRGHDSNRVNBNT-LBPRGKRZSA-N CC(C)C(O)COc1c2C=CC(=O)Oc2cc3occc13
379 0.083333333 GXINHAGUHFLBEN-UHFFFAOYSA-N Oc1ccc(c(c1)C)C1Oc2cc(O)ccc2C(C1O)O
380 0.083333333 UKUPIFBNLKECPT-UHFFFAOYSA-N COc1cc2CCc3cc(O)cc(O)c3c2c(OC)c1O
381 0.083333333 WAEDGRZSYHRTMP-GFCCVEGCSA-N COc1cccc2C(=O)C3=C(CC(O3)C(=C)C)C(=O)c12
382 0.083333333 PIWSYQREANNHKN-UHFFFAOYSA-N COc1cccc(OC)c1C(=O)OCc2cccc(O)c2
383 0.083333333 ACVKLLGLXZQSED-UHFFFAOYSA-N COc1cc(O)c(c(c1)O)C(=O)COCc1ccccc1
384 0.083333333 OZYYOEPXLCPMGL-BQYQJAHWSA-N COc1cc(O)c(C=CC(=O)c2ccccc2)c(O)c1
385 0.083333333 CQFHUONRLJIEPG-UHFFFAOYSA-N COc1cc2oc(c(C)c2cc1O)c3ccc(O)cc3
386 0.083333333 KZWWWFRIDDAHQQ-UHFFFAOYSA-N COc1cc(O)c(c(c1)O)C(=O)C(Cc1ccccc1)O
387 0.083333333 SPICXWBVHKPEDB-UHFFFAOYSA-N Oc1ccc2c(c1)OCC1C2Oc2c1cc(c(c2)O)C
388 0.083333333 RIBJHZRFKZGMAK-UHFFFAOYSA-N Oc1ccc2c(c1)OCC1C2Oc2c1ccc(c2C)O
389 0.083333333 HBGYEPXELMLLBL-PDGPNTQRSA-N C[C@]12C=C[C@H](O)[C@@]3(C)[C@@H]1[C@H](OC3=O)C=C4COC(=O)C=C24
390 0.083333333 JYBNWLHGCZDZAC-VWHJJCLCSA-N C[C@]12C=C[C@@H](O)[C@@]3(C)[C@H]1[C@H](OC2=O)C=C4COC(=O)C=C34
391 0.083333333 PGSNNTNGYJQBKS-UHFFFAOYSA-N COc1cccc2c1C(=O)C1=C(C2=O)COCC(O1)(C)C
392 0.083333333 LQAOFMNANKHBPH-UHFFFAOYSA-N COc1cccc2c1C(=O)C1=C(C2=O)C=CC(O1)(C)C
393 0.083333333 IYAYKNOVHBOSPH-HZPDHXFCSA-N O[C@@H]1c2ccc(O)cc2OC[C@]1(O)Cc3ccc(O)cc3
394 0.083333333 CUGDOWNTXKLQMD-UHFFFAOYSA-N COc1cc(O)c(C(=O)C=Cc2ccccc2)c(O)c1
395 0.083333333 HHKHXCOFQIAPMB-UHFFFAOYSA-N COc1cc(C(=O)C=Cc2ccccc2)c(O)cc1O
396 0.083333333 GIGHDDGEYQHXGI-UHFFFAOYSA-N COc1c(O)c2CCc3cccc(O)c3c2c(OC)c1O
397 0.083333333 VMWKPZFDJYHVEZ-UHFFFAOYSA-N OCc1ccc(cc1)OCC1(O)C=CC=CC1O
398 0.083333333 PBKGKIWTEOPQEB-UHFFFAOYSA-N OCc1ccc(cc1)OCC1=CC=CC(C1O)O
399 0.083333333 UTUGYXIFSBEIJZ-UHFFFAOYSA-N OCc1ccc(cc1)OCC1=CC(C(C=C1)O)O
400 0.083333333 OZYYOEPXLCPMGL-UHFFFAOYSA-N COc1cc(O)c(C=CC(=O)c2ccccc2)c(O)c1
401 0.083333333 ZWERDMHQFRTYIN-FVMDXXJSSA-N Oc1ccc2[C@@H]3[C@H](COc2c1)Cc4cc(O)c(O)cc34
402 0.083333333 HTMAYGSTIKANHH-UHFFFAOYSA-N OCC1=CC=C(C(C1O)O)OCc1ccccc1
403 0.083333333 GMPZOPRBGBFYQC-UHFFFAOYSA-N COC(=Cc1ccccc1)C(=O)c2ccc(O)cc2O
404 0.083333333 ADRQFDIWPRFKSP-UHFFFAOYSA-N COc1ccc(C=CC(=O)c2ccc(O)cc2O)cc1
405 0.083333333 HVAUJWRTIPLVKI-UHFFFAOYSA-N Oc1ccc2c(c1)OCC1C2Oc2c1c(C)cc(c2)O
406 0.083333333 YVRMIQBTAIPRQS-UHFFFAOYSA-N COC1C=C(OC)c2c(C1)oc(c2)c1cc(O)cc(c1)O
407 0.083333333 MWZVKQTWQQAZKC-JDNHERCYSA-N Oc1cc2C[C@H]3COC4=CC(=O)C=C[C@@]4(C3)c2cc1O
408 0.083333333 IFWYNKLMRXRPKE-INIZCTEOSA-N COc1cc2c3C(=O)O[C@](C)(O)c3cc(OC)c2cc1C
409 0.083333333 RPUWQDZDUXRDFN-UHFFFAOYSA-N COc1cc(C)c(C(=O)Oc2cc(C)cc(O)c2)c(O)c1
410 0.083333333 ICDFLJCHILFMDR-GFCCVEGCSA-N COc1cccc2C3=C(CC(O3)C(=C)C)C(=O)C(=O)c12
411 0.083333333 YSPZYCRBENTIPL-TZCMFKBTSA-N COc1cc(ccc1O)C2CC3C(=O)C=CC34OC24CO
412 0.083333333 KPVAGSQSZBIVAD-CQSZACIVSA-N CC(=O)OC1Cc2cc3C=CC(=O)Oc3cc2OC1(C)C
413 0.083333333 CHNPVPYMDGTGEC-UHFFFAOYSA-N Oc1cc(O)cc(c1)C1CC(=O)c2c(O1)c(C)ccc2
414 0.083333333 CSZKGGVEUHVTAG-UHFFFAOYSA-N Cc1ccc2c(c1)OC(CC2=O)c1cc(O)cc(c1)O
415 0.083333333 FUXIHTJCJILJTI-UHFFFAOYSA-N Cc1ccc2c(c1)C(=O)CC(O2)c1cc(O)cc(c1)O
416 0.083333333 GFPIWDPNNZFFBW-UHFFFAOYSA-N Oc1cc(cc(c1)O)C1CC(=O)c2c(O1)cccc2C
417 0.083333333 IQMXFAGTUXKIFK-CYBMUJFWSA-N CC(=O)OC1Cc2c(OC1(C)C)ccc3C=CC(=O)Oc23
418 0.083333333 NWRZXMAOGWUNOV-UHFFFAOYSA-N COC1=CC=C(CC1)c1coc2c(c1=O)ccc(c2)O
419 0.083333333 PHYSEYYYFQMJGP-KGLIPLIRSA-N COC1C(Oc2cc(O)c(cc12)C(=O)C)C(=C)C
420 0.083333333 HWQKNLKLIOFEOV-UHFFFAOYSA-N Oc1ccc(cc1)C=C(C(c1ccccc1)O)C(=O)O
421 0.083333333 VTRQRMQAUCGXNY-UHFFFAOYSA-N COc1cccc(OC)c1C(=O)OCc2ccc(O)cc2
422 0.083333333 HUXUPTMINAVZIB-UHFFFAOYSA-N COc1cc2CCc3c(O)ccc(O)c3c2c(OC)c1O
423 0.083333333 XIIIDATWDBODRK-UHFFFAOYSA-N COc1c(O)cc2CCc3cc(O)c(O)cc3c2c1OC
424 0.083333333 SRBSLXUYPCRCIY-CMDGGOBGSA-N COc1ccc(C=CN=C(SC)SC)cc1
425 0.083333333 JMJWCANHASMNST-SSDOTTSWSA-N OC(=O)CC(NC(=O)c1ccccc1O)C(=O)O
426 0.083333333 AVGZHCUCFZQAMN-UHFFFAOYSA-N COc1cc2CCc3cc(O)c(O)cc3c2c(O)c1OC
427 0.083333333 MYZFJXXHPFHWDX-UHFFFAOYSA-N CC1=C(\N=C(/O)CNCC2=CC=CC=C2)C(Cl)=CC=C1
428 0.083333333 MMXRNRQNOAKVBD-UHFFFAOYSA-N COc1c(O)cc2c(CCc3cc(O)cc(O)c23)c1OC
429 0.083333333 MEMZFJTYLFBJEC-UHFFFAOYSA-N CC(=O)OC1=CC=C(C=CC2=CC(O)=CC(O)=C2)C=C1
430 0.083333333 NEIDBWCPHCENLG-GFCCVEGCSA-N COc1cccc2C(=O)C3=C(OC(C3)C(=C)C)C(=O)c12
431 0.083333333 LIAJGECMVWAMNA-UHFFFAOYSA-N O=C(C[N+]1=CC=C2C=CC=CC2=C1)C1=CC=CC=C1
432 0.083333333 HBGYEPXELMLLBL-ATIUZVCESA-N CC12C=CC(O)C3(C)C1C(OC3=O)C=C4COC(=O)C=C24
433 0.083333333 SZWQQHOTONBGOP-UHFFFAOYSA-N O=C(C[N+]1=CC=CC2=CC=CC=C12)C1=CC=CC=C1
434 0.083333333 HKRGBDMRFLWKMB-UHFFFAOYSA-N COc1ccc(O)c(C(=O)OCc2ccccc2)c1OC
435 0.083333333 IAKYVWSFYNMJDD-UHFFFAOYSA-N COc1c(C)c(O)cc2C=Cc3c(O)cccc3Oc12
436 0.083333333 IYAYKNOVHBOSPH-JKSUJKDBSA-N OC1c2ccc(O)cc2OCC1(O)Cc3ccc(O)cc3
437 0.083333333 MTNTUAHMWISEEF-UHFFFAOYSA-N C[Si](C)(C)O[Si](C)(O[Si](C)(C)C)C=C
438 0.083333333 RMVZCGQXCSTLFG-UHFFFAOYSA-N COc1c(O)ccc(C(=O)C=Cc2ccccc2)c1O
439 0.083333333 DPXWHZUTDZONDB-UHFFFAOYSA-N COC1=CC=C(C=C1)C(=O)CC1=CC=CC=C1C(O)=O
440 0.083333333 OZKUMALKRPIULU-UHFFFAOYSA-N COc1cc2C=Cc3c(O)cccc3Oc2c(O)c1C
441 0.083333333 DEHSWZJQOYANPG-UHFFFAOYSA-N O=c1ccc2c(o1)C=C1C(C2)CC(C(O1)(C)C)O
442 0.083333333 QSBAHMROFICXDC-UHFFFAOYSA-N OC(=O)C(C(=O)OCC1=CC=CC=C1)C1=CC=CC=C1
443 0.083333333 DZVDHXPXHBVBNZ-UHFFFAOYSA-N CC(=O)OC1=CC(=C(OC(C)=O)C=C1)C1=CC=CC=C1
444 0.083333333 AUILZTPTMVKBPS-UHFFFAOYSA-N COC1=CC23OC(C)(C)C=CC3(c3c1c(=O)cc(o3)C)O2
445 0.083333333 MEMZFJTYLFBJEC-UHFFFAOYSA-N CC(=O)OC1=CC=C(C=CC2=CC(O)=CC(O)=C2)C=C1
446 0.083333333 UPILCTRANVVWQO-UHFFFAOYSA-N COC1=C(C=O)C=C(C=C1)C(=O)OCC1=CC=CC=C1
447 0.083333333 JLCXQAMTKHJTNO-UHFFFAOYSA-N COC1=CC=C(C=C1)C#CC1(CC1)OCC(F)(F)F
448 0.083333333 PHHCPPNPZQCHLA-UHFFFAOYSA-N COC1=CC=CC2=C1C(=O)C1=C(C=C(O1)C(C)C)C2=O
449 0.083333333 ZYZXGWGQYNTGAU-UHFFFAOYSA-N O=C(OCC1=CC=CC=C1)C(=O)OCC1=CC=CC=C1
450 0.083333333 PYSINOBQDZSULH-UHFFFAOYSA-N O=C(NC1=NC(C#N)=C(N1)C#N)OC1=CC=CC=C1
451 0.083333333 ALTQTIUOYCOQPJ-UHFFFAOYSA-N O=CC(OC1=CC=CC=C1)C(=O)OCC1=CC=CC=C1
452 0.083333333 FMQVHEPIQOLRMG-UHFFFAOYSA-N OC(=C)C(c1cc2cc3ccoc3cc2oc1=O)(C)C
453 0.083333333 OTSCNWKNPQLUII-UHFFFAOYSA-N COC1=C(CC(O)=O)C=CC=C1C(=O)C1=CC=CC=C1
454 0.083333333 OGANAVMXOHFDHV-UHFFFAOYSA-N C=CC(c1cc2cc3c(cc2oc1=O)OC1C3O1)(C)C
455 0.083333333 IZCDTZXXVJGAIN-UHFFFAOYSA-N O=c1oc2cc3occc3cc2cc1C(C1CO1)(C)C
456 0.083333333 IDBLCXQHFBALRA-UHFFFAOYSA-N CC1=CC(OC(=O)C(C(O)=O)C2=CC=CC=C2)=CC=C1
457 0.083333333 WONQQRJJDPHZJS-UHFFFAOYSA-N CCN(c1ccccn1)CC1=CCC(C=C1)Cl
458 0.083333333 JUPFWHYTUXPAFF-UHFFFAOYSA-N COC1=CC=C(C=C1)C1(OC)OC(=O)C2=CC=CC=C12
459 0.083333333 KVSMKDGBGJGRRY-UHFFFAOYSA-N CC1=CC=CC=C1COC(=O)C1=CC=CC=C1C(O)=O
460 0.083333333 ZZUZPOZLCYYQTE-UHFFFAOYSA-N COC1=C(C(C)=O)C(O)=CC(OCC2=CC=CC=C2)=C1O
461 0.083333333 PTFSNXMUCLLPIW-UHFFFAOYSA-N COC(=O)C1=CC=CC=C1C(=O)C1=CC(OC)=CC=C1
462 0.083333333 KFWGGARCCMGRAT-UHFFFAOYSA-N OC(C(C1(O)C=CC=CC1O)O)c1ccccc1
463 0.083333333 RYFBBLZNOYCNFY-UHFFFAOYSA-N OC(=O)C(CC1=CC=CC=C1)C1=CC=CC=C1C(O)=O
464 0.083333333 WTQRYGLPMPZGKJ-UHFFFAOYSA-N COc1ccccc1c1cc(=O)c2c(o1)CCC(=C2)O
465 0.083333333 QUEXBOXEOQQJCF-UHFFFAOYSA-N COc1ccccc1c1cc(=O)c2c(o1)C=CC(C2)O
466 0.083333333 MUTMRPNIGQMLIK-UHFFFAOYSA-N CC(=C)C(=O)OC1=CC=CC(O)=C1OC1=CC=CC=C1
467 0.083333333 FXDUGEWBUJHWRO-UHFFFAOYSA-N CC1=CC=CC=C1C1=CC2=CC=CC=C2C(Cl)=N1
468 0.083333333 ZQDBTVYWVDEAOT-UHFFFAOYSA-N ClC1=CC(CC2=CC=CC=C2)=C(C=CC#N)C=C1
469 0.083333333 RKDQLRQMMHGOSW-UHFFFAOYSA-N CS(=O)(=O)C([N+]#N)C(=O)CCC1=CC=CC=C1
470 0.083333333 PCRNFPRVCMOCFC-UHFFFAOYSA-N OCC1OC(Oc2ccccc2CF)C(O)C(O)C1O
471 0.083333333 YTTUDQOFYATMAU-UHFFFAOYSA-N OC1=CC=C(C(C1O)O)C(c1ccc(cc1)O)C
472 0.083333333 LBGVFLXSPLMPGN-UHFFFAOYSA-N Oc1ccc(cc1)C(C1=CC(C(C=C1)(O)O)O)C
473 0.083333333 SKLMBDZAIANLJW-UHFFFAOYSA-N CCC(OC(=O)C1=CC=CC=C1)(C(C)=O)C(C)=O
474 0.083333333 DKQPCNKAHZHNFP-UHFFFAOYSA-N COC1=CC(C(O)=O)=C(C=C1)C1=CC=C(C=C1)C(C)=O
475 0.083333333 LFRWFSWBZKPMNI-UHFFFAOYSA-N CC1=CC=C(C=C1)C1=NN=C(S1)C1=CN=CC=C1
476 0.083333333 OJDCXLMANJYZOJ-UHFFFAOYSA-N CCOC(=O)C1=CC=C(C=C1)C1=CC(O)=C(C=O)C=C1
477 0.083333333 STAOSXLQEIMTBT-UHFFFAOYSA-N CCOC(=O)C1=CC=C(C=C1)C1=CC(C=O)=C(O)C=C1
478 0.083333333 HDUACNQKDALWMS-UHFFFAOYSA-N COC1=CC(OC)=C(C=C1)C1=C(C=C(OC)C=C1)C(O)=O
479 0.083333333 MVKDRQGJIZRKMS-UHFFFAOYSA-N COC1=CC(C(O)=O)=C(C=C1)C1=C(OC)C=CC(OC)=C1
480 0.083333333 SHDFOQPAIAWHAH-UHFFFAOYSA-N OC1=CC2=C(CC1O)CC1(C2c2ccc(cc2OC1)O)O
481 0.083333333 HIBJAAPNWQPBOY-UHFFFAOYSA-N OC1=CC2=C(CC1O)C1C(C2)(O)COc2c1ccc(c2)O
482 0.083333333 GHBXMCWOYGQZHD-UHFFFAOYSA-N Oc1ccc2c(c1)OCC1(C2C2C=C(O)C(=CC2C1)O)O
483 0.083333333 JZRGHDSNRVNBNT-UHFFFAOYSA-N CC(C)C(O)COc1c2C=CC(=O)Oc2cc2occc12
484 0.083333333 NKRBAZSRXUCUME-UHFFFAOYSA-N OC1=C(OCC2=CC=CC=C2)C=CC2=C1COC(=O)C2
485 0.083333333 LIAJGECMVWAMNA-UHFFFAOYSA-N O=C(C[N+]1=CC=C2C=CC=CC2=C1)C1=CC=CC=C1
486 0.083333333 ICZMYHOUGXQUMI-UHFFFAOYSA-N ClC1=CC=CC2=C1N=C(CCCC1=CC=CC=C1)N2
487 0.083333333 CXBOMPGGRIMBEE-UHFFFAOYSA-N COC(=O)C1=C(OCC2=CC=CC=C2)C=CC(C=O)=C1
488 0.083333333 HYPLBZRVAALRTM-UHFFFAOYSA-N CC(=O)C1=CC(C(O)=O)=C(OCC2=CC=CC=C2)C=C1
489 0.083333333 NODRSUJSUMYDRR-UHFFFAOYSA-N COC1=CC=C(C=C1)C1(CCC(=O)CC1)C(O)=O
490 0.083333333 RJLNSBHHLUAXMC-UHFFFAOYSA-N CCOC(=O)C1=CC(=CC=C1)C(=O)OC1=CC=CC=C1
491 0.083333333 CSLAGERNIGJDGY-UHFFFAOYSA-N SCCC1=C2N=CN(CC3=CC=CC=C3)C2=NC=N1
492 0.083333333 LBIDSMZCIFGKTL-UHFFFAOYSA-N C(CC1=C2NC=NC2=NC=N1)SCC1=CC=CC=C1
493 0.083333333 OKNNWGADJHFYLP-UHFFFAOYSA-N NN(CC1=CC=C(Cl)C=C1)C1=CC=C(OCC=C)C=C1
494 0.083333333 JGIMWPFTMULLRJ-UHFFFAOYSA-N CC(COC1=CC=CC=C1)OC(=O)C1=CC=C(O)C=C1O
495 0.083333333 NLILYHDGJZKAJL-UHFFFAOYSA-N ClC1=NC2=CC=CC=C2C=C1CC1=CC=CC=C1
496 0.083333333 BAZCIQRVXRZAEU-UHFFFAOYSA-N CC(=O)OC1=C2C(=O)C=CC(=O)C2=C2CCCCC2=C1
497 0.083333333 KTNPHCWTVSOOIA-UHFFFAOYSA-N C=CC1=CC=CC=C1C1=CC=C(S1)C1=CC=CC=C1C=C
498 0.083333333 OYBIINFEMQNXKO-UHFFFAOYSA-N OC1=CC(=CC(C1O)(O)O)CCc1ccccc1
499 0.083333333 IQVYWQQLDRPYAS-UHFFFAOYSA-N Oc1cc(CCC2(O)C=CC=CC2O)cc(c1)O
500 0.083333333 OZTOTPPDHGRNQQ-UHFFFAOYSA-N Oc1ccc(cc1)C1Oc2c(C1C(=O)C)ccc(c2)O
501 0.083333333 MIZQSZWQUQRWJZ-UHFFFAOYSA-N OC1=CC=C(CC1)c1oc2c(c1C(=O)C)ccc(c2)O
502 0.083333333 JAKVEWBYYPONBE-UHFFFAOYSA-N OC1=CCC(C=C1)c1oc2c(c1C(=O)C)ccc(c2)O
503 0.083333333 KINRHKCMRZXOAT-UHFFFAOYSA-N O=C(COC1=CC=CC=C1)OCC(=O)C1=CC=CC=C1
504 0.083333333 ZOMUVZKVHSBKSH-UHFFFAOYSA-N COC1=CC2(C(C=C1)C(=O)C(=CO2)c1ccccc1)O
505 0.083333333 YWERNQSMWAYQPJ-UHFFFAOYSA-N O=CC=C1CCC(OC1=C(C(=O)O)C)c1ccc(cc1)O
506 0.083333333 CSSXAHHWXPCRKC-UHFFFAOYSA-N OC(=O)C(c1ccc(c(c1)C(=O)c1ccccc1)O)C
507 0.083333333 SQMUZIGFVSZQEK-UHFFFAOYSA-N CC(C1=CC=CC2(C1O2)C(=O)c1ccccc1)C(=O)O
508 0.083333333 MPDDVHVSDIKHIS-UHFFFAOYSA-N OC(=O)C(c1cccc(c1)C(=O)Oc1ccccc1)C
509 0.083333333 NUHPDJJZGUGHOM-UHFFFAOYSA-N OC(=O)C(c1cccc(c1)OC(=O)c1ccccc1)C
510 0.083333333 XSCLTOSKSXQSCQ-UHFFFAOYSA-N CC1(CCC(O)=O)CCOC2=CC=CC=C2C1=O
511 0.083333333 NOIRVGJHNUBYIL-UHFFFAOYSA-N OC(=O)CC1CC2Cc3cccc(c3C(=O)C2=C(O1)C)O
512 0.083333333 OCPSKBPFYWUIJO-UHFFFAOYSA-N S1C(C2=CC=CC=C2)C1(C1=CC=CC=C1)C1=CC=CC=C1
513 0.083333333 RNNDAVYQVQZDFE-UHFFFAOYSA-N COC1=CC=CC(=C1)C1(CCC(=O)CC1)C(O)=O
514 0.083333333 HTQCHGUWKQXQHM-UHFFFAOYSA-N COC1=CC2=C(C=C1)C(=O)C1=C(O2)C=CC(OC)=C1C
515 0.083333333 OMHLRNFXWOTAHO-UHFFFAOYSA-N COC1=CC(O)=C(C=C1)C(=O)C1=C(OC)C=CC(OC)=C1
516 0.083333333 VTGLVOPIJODBKC-UHFFFAOYSA-N O=C1N=C2N(C=CC3=CC=CC=C23)C1N=NC1=CC=CC=C1
517 0.083333333 NSDCPBGEJLYNBW-UHFFFAOYSA-N OC1=C(CCC2=C(O)C(C=O)=CC=C2)C=CC=C1C=O
518 0.083333333 SAPKJOSJBUORDF-UHFFFAOYSA-N COC1=CC=C(C=C1)C1OC(=O)C2=C(OC)C=CC=C12
519 0.083333333 YKSIXPXONFJSDB-UHFFFAOYSA-N CC(=O)OC(C(O)=O)(C1=CC=CC=C1)C1=CC=CC=C1
520 0.083333333 NUSWQOWJNXOCIA-UHFFFAOYSA-N COC1=C(OC)C(OCC2=CC=CC=C2)=CC(=C1)C(O)=O
521 0.083333333 CUGDOWNTXKLQMD-BQYQJAHWSA-N COC1=CC(O)=C(C(=O)\C=C\C2=CC=CC=C2)C(O)=C1
522 0.083333333 JMJWCANHASMNST-UHFFFAOYSA-N OC(=O)CC(NC(=O)C1=C(O)C=CC=C1)C(O)=O
523 0.083333333 PICDNGANOHNCPT-BQYQJAHWSA-N COC1=CC(O)=C(C(O)=O)C(\C=C\C2=CC=CC=C2)=C1
524 0.083333333 YTKXRRYDKPVZEL-UHFFFAOYSA-N COC(=O)C1=CC=CC=C1C(=O)C1=CC=C(OC)C=C1
525 0.083333333 YXPZEGOFLHNCCI-UHFFFAOYSA-N O=CC1=CC=CC=C1OCCOC1=CC=CC=C1C=O
526 0.083333333 PYDAJROJMZJKFS-UHFFFAOYSA-N COC1=CC=CC=C1C(=O)C(=O)C1=CC=CC=C1OC
527 0.083333333 GPICIOXSGHDFFO-UHFFFAOYSA-N CCN1C=NC2=C1N=CN=C2SC1CCCC1
528 0.083333333 GJUINGHUDYIFMI-UHFFFAOYSA-N COC1=C(O)C=CC(=C1)C(C)C(=O)C1=C(O)C=C(O)C=C1
529 0.083333333 SZWQQHOTONBGOP-UHFFFAOYSA-N O=C(C[N+]1=CC=CC2=CC=CC=C12)C1=CC=CC=C1
530 0.083333333 BIZMDVFWYSXYEJ-UHFFFAOYSA-N CC1=CC=C(C=C1)S(=O)(=O)OC1CCCCC1O
531 0.083333333 FPRGFJODDFZLII-UHFFFAOYSA-N COC1=C2OCOC2=CC(OCC2=CC=CC=C2)=C1OC
532 0.083333333 BRDVKVCLNGKYBS-UHFFFAOYSA-N ClC1=C(NC2=CC=CC=C2)C2=CC=CC=C2C=C1
533 0.083333333 RMVZCGQXCSTLFG-VQHVLOKHSA-N [H]\C(=C(\[H])C1=CC=CC=C1)C(=O)C1=C(O)C(OC)=C(O)C=C1
534 0.083333333 YDXQVHMBCJHTTI-ONEGZZNKSA-N [H]\C(=C(\[H])C1=C(OC)C(O)=C(OC)C=C1)C1=CC(O)=CC(O)=C1
535 0.083333333 RFMJSXRVDZAQTK-UHFFFAOYSA-N COc1ccc(cc1)C1CC(=O)C23C(O1)(C=CC=C3)O2
536 0.083333333 KJVVRAVANVKABV-UHFFFAOYSA-N CC1=CC=CC=C1C1=NC(Cl)=CC2=CC=CC=C12
537 0.083333333 NBPOJGVFIDAYRD-UHFFFAOYSA-N Oc1ccc(cc1)C1OC(=O)c2c(C1)cc(cc2O)C
538 0.083333333 RVGBZICWTCEHRZ-UHFFFAOYSA-N ClC1=CC=C(CN(CC#N)CC2=CC=CC=C2)C=C1
539 0.083333333 NLCVUWLPANPSBE-UHFFFAOYSA-N COC1=C(O)C=CC(=C1)C1OC1C1=CC(OC)=C(O)C=C1
540 0.083333333 ADRQFDIWPRFKSP-RUDMXATFSA-N C1(O)=CC=C(C(=O)/C=C/C2C=CC(OC)=CC=2)C(O)=C1
541 0.083333333 ZMVIHNHDLNWFTD-UHFFFAOYSA-N C(N=NC1=C2C=CC=CC2=CN=N1)C1=CC=CC=C1
542 0.083333333 ZWUDSRKEYAONQD-UHFFFAOYSA-N C(N=NC1=NC2=CC=CC=C2S1)C1=CC=CC=C1
543 0.083333333 OVCCGNWMGBKDIZ-UHFFFAOYSA-N COC1=CC(=CC(OC)=C1OCC1=CC=CC=C1)C(O)=O
544 0.083333333 HHKHXCOFQIAPMB-BQYQJAHWSA-N C1(O)=C(OC)C=C(C(=O)/C=C/C2C=CC=CC=2)C(O)=C1
545 0.083333333 LMMBDCLJQURZOX-UHFFFAOYSA-N S(C(=CC1=CC=CC=C1)C1=CC=CC=C1)C1=CC=CC=C1
546 0.083333333 QLVKNHOYKBZLIF-UHFFFAOYSA-N NC1=NC(OCC2=CC=CC=C2)=NC=C1C(=O)N=[N+]=[N-]
547 0.083333333 PJGXOGKIVAJFTE-UHFFFAOYSA-N COC1=CC=CC(=C1)C(=O)C(=O)C1=CC(OC)=CC=C1
548 0.083333333 LIAJGECMVWAMNA-UHFFFAOYSA-N O=C(C[N+]1=CC=C2C=CC=CC2=C1)C1=CC=CC=C1
549 0.083333333 QJKMIJNRNRLQSS-WEVVVXLNSA-N C1(O)=CC=C(C(=O)/C=C/C2C=CC(O)=CC=2OC)C=C1
550 0.083333333 BMEHMYIRXJTQGE-UHFFFAOYSA-N CC(=O)C1=CC=C(OC(C(O)=O)C2=CC=CC=C2)C=C1
551 0.083333333 JPGAZYBRUHGBCX-UHFFFAOYSA-N Oc1ccc(cc1)C1OC(=O)c2c(C1)ccc(c2O)C
552 0.083333333 DBOYGKWWFCLSCZ-UHFFFAOYSA-N Oc1ccc(cc1)C1OC(=O)c2c(C1)c(C)ccc2O
553 0.083333333 ADLSBRLSQMUINQ-UHFFFAOYSA-N S=C1NC2=CC=CC=C2C(NC2=CC=CC=C2)=N1
554 0.083333333 CVADWGBJCPOJPF-UHFFFAOYSA-N CC1=NC2=NC(SCC3=CC=CC=C3)=NN2C(C)=C1
555 0.083333333 NZOPLBZOOINXSB-UHFFFAOYSA-N Oc1ccc(c(c1)C)C1CC(=O)c2c(O1)cc(cc2)O
556 0.083333333 RQMBBMQDXFZFCC-UHFFFAOYSA-N CC(=O)OC1=CC=C(C=C1)C1=CC=C(OC(C)=O)C=C1
557 0.083333333 HPHPEGDKWSSHGR-UHFFFAOYSA-N COC1=Cc2oc(cc2CC1O)c1ccc(cc1O)OC
558 0.083333333 NXQJLAVGRJOKSY-UHFFFAOYSA-N COc1ccc(c(c1)O)c1oc2c(c1)C=C(C(C2)OC)O
559 0.083333333 VHNQJAPBTMZKIC-UHFFFAOYSA-N COc1c(O)c(CCc2cccc(O)c2)cc3OCOc13
560 0.083333333 JZRGHDSNRVNBNT-GFCCVEGCSA-N CC(C)C(O)COc1c2C=CC(=O)Oc2cc3occc13
561 0.083333333 SRBSLXUYPCRCIY-HJWRWDBZSA-N COc1ccc(C=C/N=C(SC)SC)cc1
562 0.083333333 QXWNRJYUALNBBN-UHFFFAOYSA-N COc1cccc2c1C(=O)C13C(C2=O)(O1)CC(OC3C)C
563 0.083333333 GBHBBRRACXHLRJ-UHFFFAOYSA-N COc1ccc(cc1OC)c2cc(OC)c3OCOc3c2
564 0.083333333 ZOKAXLBMHFXURB-UHFFFAOYSA-N Cc1ccc(cc1)C=CC(=O)c1c(O)cc(cc1O)O
565 0.083333333 QMOQXRFQAHWISE-UHFFFAOYSA-N Oc1cc(O)c(c(c1)O)C(=O)C=Cc1ccccc1C
566 0.083333333 YNANGXWUZWWFKX-UHFFFAOYSA-N COC1=CC=C(C=C1)C(=O)C(=O)C1=CC=C(OC)C=C1
567 0.083333333 QHTVUCNZHSDAIA-UHFFFAOYSA-N COC1=CC(=O)C2(C(C1=O)O2)C(c1ccccc1)C=C
568 0.083333333 RSOHXTLJMHTTNE-UHFFFAOYSA-N NC(=O)C(=O)NC1=C(N=NN1CC1=CC=CC=C1)C#N
569 0.083333333 JLOPVVKYULKMFL-UHFFFAOYSA-N COC1=C(OC)C2=C(C=C1)C(=O)OCC1=CC=CC=C21
570 0.083333333 ASQGNSYUWXVREW-UHFFFAOYSA-N COc1ccc(OC)c(C(=O)OCc2ccccc2)c1O
571 0.083333333 WWBNIUNCVDPPOQ-UHFFFAOYSA-N Oc1cc(O)c(c(c1)O)C(=O)C=C(c1ccccc1)C
572 0.083333333 YDPPRPIIZGLGCJ-UHFFFAOYSA-N O=C(CCC(=O)OC1=CC=CC=C1)OC1=CC=CC=C1
573 0.083333333 YKGRURDYVUBOIF-UHFFFAOYSA-N OC(=O)CC1(O)CCCc2c1c(O)c1c(c2)cccc1O
574 0.083333333 OPLMDECSSJUIJU-UHFFFAOYSA-N Oc1cc(cc(O)c1O)C(=O)OCCCc2ccccc2
575 0.083333333 ZNNSRJZXRFEGAC-UHFFFAOYSA-N S1C(C2=CC=CC=C2C1C1=CC=CC=C1)C1=CC=CC=C1
576 0.083333333 IGKDWTFPNIYTHY-UHFFFAOYSA-N COC1=C(OC)C=C(COC(=O)OC2=CC=CC=C2)C=C1
577 0.083333333 MLUOTZNIXXJXAA-UHFFFAOYSA-N COC1=CC=C(COC(=O)OC2=CC=C(OC)C=C2)C=C1
578 0.083333333 NLIUQEUKYLAAQN-UHFFFAOYSA-N CC1=CC(=O)C2C(C)(O1)C1C(=O)C=C(C)OC21C
579 0.083333333 XISRQQMWSGOFJV-UHFFFAOYSA-N COC(=O)C1=CC=C(C=C1)C(=O)C1=CC=C(OC)C=C1
580 0.083333333 FIKYSNHLWCPVSB-UHFFFAOYSA-N Oc1cc(O)c(c(c1)O)C(=O)C(=Cc1ccccc1)C
581 0.083333333 JREBKYPDLOIPEU-UHFFFAOYSA-N CCN1C=NC2=C1C(SCC1=CC=CC=C1)=NC=N2
582 0.083333333 HZPVAZDUARVYSR-UHFFFAOYSA-N COc1ccc2c(c1)C(=CC2(OC)C(=O)C)OC
583 0.083333333 ANZGXOHUDUVCBU-UHFFFAOYSA-N COC1=C(C)C(c2c1cc(OC)cc2)(O)C(=O)C
584 0.083333333 NLKJYEXGUVVXMN-UHFFFAOYSA-N COc1c(O)cc2CCc3c(O)ccc(O)c3c2c1OC
585 0.083333333 ZBMZLAWGZGBRLN-UHFFFAOYSA-N O=c1ccc2c(o1)cc1c(c2OCC2OC2(C)C)CCO1
586 0.083333333 ZCLYDZVPJVAASY-UHFFFAOYSA-N COC1=CC=C(C=C1)C(O)(C(O)=O)C1=CC=C(OC)C=C1
587 0.083333333 LBMVJUBLXHVZDB-UHFFFAOYSA-N CC(=O)C(=CC1=CC=C(OC2=CC=CC=C2)O1)C(C)=O
588 0.08 FBTFQGIBSVBBIQ-UHFFFAOYSA-N C=COCCNC(=S)SCC1=CC=CC=C1
589 0.08 COJFMDQRUXGTIO-UHFFFAOYSA-N Oc1ccc(cc1)C=C(C(=O)c1ccc(cc1O)O)C
590 0.08 ZHJQBBLHIMWJOH-UHFFFAOYSA-N O=Cc1c(O)cc(c(c1O)C(CCc1ccccc1)O)O
591 0.08 AQYMPYYJWAIFLS-KGLIPLIRSA-N COC1C(Oc2cc(C(=O)C)c(O)cc12)C(=C)C
592 0.08 IQTTZQQJJBEAIM-UHFFFAOYSA-N CC(=O)OC(C)(C)C1Cc2c(O1)ccc1C=CC(=O)Oc21
593 0.08 PZZFRNARZSDSHQ-LLVKDONJSA-N COc1cc2OC(=O)CC(c3ccccc3)c2cc1O
594 0.08 FJDUGBMXBNJOIR-UHFFFAOYSA-N COc1ccc2c(c1)OC(C2CO)c1ccc(cc1O)O
595 0.08 INYISIYHXQDCPK-CQSZACIVSA-N COc1ccc(cc1)C2COc3cc(O)ccc3C2=O
596 0.08 WLBWMKYXVVNJTJ-UHFFFAOYSA-N OC(=O)CCCCCC(=O)C1=CC(=CC=C1)C(F)(F)F
597 0.08 NHMVADLYFAEQHW-HNNXBMFYSA-N COc1ccc(cc1)C2CC(=O)c3ccc(O)cc3O2
598 0.08 XTVNGRMJOGNDOG-UHFFFAOYSA-N CO[Si](CC(C)OC(=O)C(C)=C)(OC)OC
599 0.08 INHFJIACOJCKGT-AWEZNQCLSA-N COc1cc2O[C@@H](CCc2cc1O)c3ccc(O)c(O)c3
600 0.08 OXSVONKQBSZMED-UHFFFAOYSA-N Oc1ccc2c(c1)OC(C(C2O)O)c1ccc(c(c1)C)O
601 0.08 WLMCIKJSHMROAY-UHFFFAOYSA-N COc1ccc(cc1)C1Oc2cc(O)ccc2C(C1O)O
602 0.08 FYYMCQZBNVSSJP-UHFFFAOYSA-N O=C(c1cccc(c1O)O)OCC=Cc1ccccc1
603 0.08 IFUXHZIWPPFBJQ-UHFFFAOYSA-N OC(=O)C=CCC1=C(C(O)C)C(=O)c2c(C1)cccc2O
604 0.08 ZFBCNHRFNILHNX-UHFFFAOYSA-N OCCCCCC1OC2=CC=CC=C2C(=O)C1=O
605 0.08 PNYKSCBMMRTDJD-UHFFFAOYSA-N OC(=O)C(c1cccc(c1O)C(=O)c1ccccc1)C
606 0.08 INBPQAJYHSJVRY-UHFFFAOYSA-N O=C1CC(Oc2c1c(O)c(c(c2)O)C)c1ccccc1
607 0.08 VFXIIKTWIBQFQS-UHFFFAOYSA-N OC(=O)CCCCCC(=O)C1=CC=CC=C1C(F)(F)F
608 0.08 IQTTZQQJJBEAIM-ZDUSSCGKSA-N CC(=O)OC(C)(C)C1Cc2c(O1)ccc3C=CC(=O)Oc23
609 0.08 INYISIYHXQDCPK-UHFFFAOYSA-N COC1=CC=C(C=C1)C1COC2=C(C=CC(O)=C2)C1=O
610 0.08 QSRIZZQWNHKERT-AWEZNQCLSA-N Cc1c(O)cc(O)c2C(=O)CC(Oc12)c3ccccc3
611 0.08 CWKLNCJMRNJWHO-UHFFFAOYSA-N OC(c1ccccc1)CC(=O)c1c(O)cc(c(c1O)C)O
612 0.08 DCCXVROJIFHCQK-UHFFFAOYSA-N COc1cc(O)c(CCC(=O)c2ccc(O)cc2)c(O)c1
613 0.08 UGXGXOIZHUXYBO-UHFFFAOYSA-N OC(=O)C1CCCC1C(=O)OCC1=CC=CC=C1
614 0.08 AGHYJAIHRCTPKR-UHFFFAOYSA-N COc1cc(CCc2cccc(O)c2)c(O)c3OCOc13
615 0.08 ZAZGCQZEAVGCQV-UHFFFAOYSA-N COc1cc2OC(C)(C)C(=Cc2cc1C(=O)C)O
616 0.08 RPSHZLYXGHIQDZ-UHFFFAOYSA-N CCCCOC(=O)C1=CC=CC=C1C(=O)OC=C
617 0.08 UGXGXOIZHUXYBO-UHFFFAOYSA-N OC(=O)C1CCCC1C(=O)OCC1=CC=CC=C1
618 0.08 UUIQAPTXWFNGIZ-UHFFFAOYSA-N Oc1ccc2c(c1)OC(CC2=O)c1ccc(c(c1)C)O
619 0.08 HZLFJRUGSYMIHN-UHFFFAOYSA-N OC1=CC=C(OC(=O)C2=CC=C(OCC=C)C=C2)C=C1
620 0.08 LTBISKBTOHKHNJ-UHFFFAOYSA-N CC(C)=CCOC1=CC(OC(C)=O)=CC2=C1C=CC(=O)O2
621 0.08 QSRIZZQWNHKERT-UHFFFAOYSA-N C1(O)=C(C)C2OC(C3C=CC=CC=3)CC(=O)C=2C(O)=C1
622 0.08 SHYDQWWTJFSDLA-UHFFFAOYSA-N COc1cccc(CCc2cc(O)c3OCOc3c2)c1O
623 0.08 NHMVADLYFAEQHW-UHFFFAOYSA-N C1C(O)=CC2OC(C3C=CC(OC)=CC=3)CC(=O)C=2C=1
624 0.08 INBPQAJYHSJVRY-ZDUSSCGKSA-N CC1=C(C=C2C(=C1O)C(=O)C[C@H](O2)C3=CC=CC=C3)O
625 0.08 AQMBVNGTZRFEPF-UHFFFAOYSA-N C1(O)C=CC(C(=O)CCC2C(OC)=CC(O)=CC=2O)=CC=1
626 0.08 GQIUWFMLOZWNAE-UHFFFAOYSA-N COc1ccc(cc1)C1=COc2c(C1O)ccc(c2)O
627 0.08 YEBSVHYNJQFIBA-VMPITWQZSA-N COc1cccc(C=Cc2ccc(O)cc2)c1C(=O)O
628 0.08 PZZFRNARZSDSHQ-UHFFFAOYSA-N COc1cc2OC(=O)CC(c2cc1O)c1ccccc1
629 0.08 WOUGUIGCFSHDJU-UHFFFAOYSA-N COc1c(oc2ccc(cc12)C(=O)COC(=O)C)C(=C)C
630 0.08 PMQGXJLQNYLKRO-OWOJBTEDSA-N OCCc1c(O)cc(C=Cc2cc(O)cc(O)c2)cc1O
631 0.08 GGQVNWUSOPKTTG-UHFFFAOYSA-N COC1=CC=CC(=C1)C1COC2=C(C=CC(O)=C2)C1=O
632 0.08 FCJJKEVOKBLKHU-UHFFFAOYSA-N COC1=CC(O)=C(C(=O)CC(O)C2=CC=CC=C2)C(O)=C1
633 0.08 VNXPJFTULRVFTE-UHFFFAOYSA-N CN(CC(=O)C[N+]#N)C(=O)OCC1=CC=CC=C1
634 0.08 SWERFTIVDDNMEX-UHFFFAOYSA-N NC(=O)OCC(c1ccccc1O)(COC(=O)N)O
635 0.08 NDEGOVKGGPNZCS-UHFFFAOYSA-N COc1cccc2c1C(=O)OC(C2)c1ccc(cc1)O
636 0.08 QEKCUFGHUZUHJQ-AATRIKPKSA-N COC1=CC2(/C=C/c3ccc(c(c3)OC)O)OC2C=C1O
637 0.08 NDEGOVKGGPNZCS-AWEZNQCLSA-N COc1cccc2CC(OC(=O)c12)c3ccc(O)cc3
638 0.08 VTYQHEJPPMOOOL-UHFFFAOYSA-N Cc1cc(ccc1O)C1OC(=O)c2c(C1)cccc2O
639 0.08 MENCMQVBLGYUKX-UHFFFAOYSA-N OC(=O)CCCCCC(=O)C1=CC=C(C=C1)C(F)(F)F
640 0.08 VREDYHRDVQREKI-UHFFFAOYSA-N COC1=CC=C(C=C1)C(=O)OC1CCCCC1=O
641 0.08 VLRHCZGOIIHGLK-SNVBAGLBSA-N COc1cc(O)cc(c1)C2=C(C)CC(O)CC2=O
642 0.076923077 QFGSNAOMUKHPNM-UHFFFAOYSA-N Oc1cc2OC(CCc2c(c1)O)c1cc(O)c(cc1C)O
643 0.076923077 DEIHXMITDVTNIF-UHFFFAOYSA-N OC(=O)CC(NC(=O)C=CC1=CC=CO1)C(O)=O
644 0.076923077 YUYLVNLXGKXYPL-UHFFFAOYSA-N CC(O)COC1CC(=O)C(C1=O)C1=CC=CC=C1
645 0.076923077 ZLKVCTNLZKODOI-UHFFFAOYSA-N CCCC(O)CSC1=NC2=CC=CC=C2S1
646 0.076923077 UPXIBKPHJYQSGP-UHFFFAOYSA-N COC1=CC(=C(C(=C1)O)C(=O)CCC2=CC=C(C=C2)O)O
647 0.076923077 HCYWGFBORHGQFG-UHFFFAOYSA-N COC1=CC2=C(OCO2)C=C1CCC1=C(O)C=C(O)C=C1
648 0.076923077 DCPNTPRATXCEIF-JTQLQIEISA-N COc1cc2OC(Cc2c(O)c1C(=O)C)C(=C)C
649 0.076923077 OWTBGRADDRSJIG-UHFFFAOYSA-N OC1=CC2C(C=C1)C1c3cc(O)c(cc3CC1(CO2)O)O
650 0.076923077 SWHCQOPTZDVZTH-UHFFFAOYSA-N COc1ccc(c(c1)O)C(c1ccccc1)(CC(=O)O)O
651 0.076923077 KAPIIFQUANLMQQ-UHFFFAOYSA-N COC1=CC(=CC2C1C=C(O2)c1cc(O)cc(c1)O)OC
652 0.076923077 AHLMZAYGVWVLBN-ZDUSSCGKSA-N COc1c(O)ccc(C(=O)CC(O)c2ccccc2)c1O
653 0.076923077 KIWWZOADHJBONB-UHFFFAOYSA-N COCOC1=C(C=C(OC)C=C1)C(=O)C1=CC=C(O)C=C1
654 0.076923077 YZUATQYLTZVFBC-UHFFFAOYSA-N COCOC1=C(C=CC(OC)=C1)C(=O)C1=CC=C(O)C=C1
655 0.076923077 PQJKWNCYBPJAOY-UHFFFAOYSA-N CCOC(=O)C1=CC(OC(C)=O)=C2C=CC(OC)=CC2=C1
656 0.076923077 PHCIBXMEYLSVOA-UHFFFAOYSA-N COc1cc(C=Cc2ccc(c(c2O)OC)O)ccc1O
657 0.076923077 VRZOOPKFTBXPGA-UHFFFAOYSA-N COc1cc(C=Cc2cc(O)c(c(c2)OC)O)ccc1O
658 0.076923077 AEKXZDPGCOSVLA-UHFFFAOYSA-N OC1C=C(CCc2ccc(cc2)O)C=C(C1O)O
659 0.076923077 IYJLSSAFWWGEIO-UHFFFAOYSA-N O=C1CC(O)c2c(O1)cc1c(c2OCC=C(C)C)cco1
660 0.076923077 ZFYFHGPKWJKQSL-UHFFFAOYSA-N COC1=CC=C(C=C1)C(=O)C1=CC2=C(OCCO2)C=C1
661 0.076923077 BDUKBJLQGUMVQR-UHFFFAOYSA-N OCc1c(O)cc(c(c1O)C(=O)CCc1ccccc1)O
662 0.076923077 QREYEMIKLYVOPX-UHFFFAOYSA-N CC(=CCOC1=C2OCCC2=CC23C1(OC(=O)C=C3)O2)C
663 0.076923077 HJBKICYXORLUJR-UHFFFAOYSA-N Oc1ccc(cc1)CCC(=O)c1c(O)cc(c(c1O)C)O
664 0.076923077 YYELRKQWXYUWBU-CQSZACIVSA-N COc1ccc(cc1)[C@H](O)CC(=O)c2ccc(O)cc2O
665 0.076923077 JRICGXZOVGZRSV-WOTZMSLGSA-N COC1=CC(=O)C(=C(O)/C=C(C)/c2ccccc2)C1=O
666 0.076923077 VCVXBROMHOHTLV-UHFFFAOYSA-N COC1=CC=C(C=C1)C1OC2=CC(O)=CC(O)=C2C=C1
667 0.076923077 WTOWZADSSKQQQE-PWJLMRLQSA-N C[C@H]1Cc2c(O)cc(O)cc2O[C@@H]1c3ccc(O)c(O)c3
668 0.076923077 HCKOSOAGJKXJSO-UHFFFAOYSA-N COc1ccc(cc1)CC(C(=O)c1ccc(cc1O)O)O
669 0.076923077 UFBMMJSUJGKSGB-UHFFFAOYSA-N COc1cccc2c1C(=O)C1=C(C2=O)CCC(O1)(C)CO
670 0.076923077 STWYBTAZPUZHDH-UHFFFAOYSA-N CC1=CC=C(OCCOC2=CC(O)=C(C=C2)C(O)=O)C=C1
671 0.076923077 JSDRRQXNUNXQRR-UHFFFAOYSA-N O=C1CCc2c(O1)cc1c(c2OCC2OC2(C)C)cco1
672 0.076923077 FCQHDZJSOYLORS-UHFFFAOYSA-N COc1ccc(c(c1)O)C1COC23C(C1)(C=CC(=C3)O)O2
673 0.076923077 WQCNPLOKEWOMRG-LYRGGWFBSA-N COC1=CC(=O)C(O)(C(C=C)c2ccccc2)C(O)C1=O
674 0.076923077 CCEPYHZXMXMBNJ-UHFFFAOYSA-N O=COCC(=O)C1=CC=C(OCC2=CC=CC=C2)C=C1
675 0.076923077 RGECPPDNDAJWLA-UHFFFAOYSA-N COC(=O)C(OC(C)=O)=CC1=CC2=CC=CC=C2C=C1
676 0.076923077 XIJBDLYFYFZZDS-APHBMKBZSA-N COc1ccc2C3COC4=CC(=O)CCC4(O)C3Oc2c1
677 0.076923077 FLKDIMFVJQMEDL-UHFFFAOYSA-N OC1=CC(C(C(=C1)O)O)(O)CCc1ccccc1
678 0.076923077 ZWVXUZYECNAQFP-UHFFFAOYSA-N OC(=O)C(N=C(O)OCC1=CC=CC=C1)C(O)=O
679 0.076923077 WQIIPOKWDQUAGV-UHFFFAOYSA-N CCCCS(=O)(=O)NC1=CC([N+]#N)=C(OC)C=C1
680 0.076923077 ZXBGGHFUQBYYGQ-UHFFFAOYSA-N CC(OC(=O)C(C(C)=O)C(C)=O)C1=CC=CC=C1
681 0.076923077 HCKOSOAGJKXJSO-OAHLLOKOSA-N C1(O)C=CC(C(=O)[C@H](O)CC2C=CC(OC)=CC=2)=C(O)C=1
682 0.076923077 NKLQEBAADGTJCF-UHFFFAOYSA-N C1(O)C=CC(C(=O)CCC2C=CC(O)=C(OC)C=2)=C(O)C=1
683 0.076923077 OBJHQPDQSMVVON-UHFFFAOYSA-N COC1=CC(O)=C(C(=O)CCC2=CC=CC=C2O)C(O)=C1
684 0.076923077 CTZOZEYPZLCFOR-UHFFFAOYSA-N COC1=CC(O)=C(C(=O)CCC2=CC(O)=CC=C2)C(O)=C1
685 0.076923077 YGVJKEUDRAXXOC-UHFFFAOYSA-N COC1=C2CC(COC2=CC(O)=C1)C1=C(O)C=C(O)C=C1
686 0.076923077 UGBHPTFZIIKFES-UHFFFAOYSA-N COC1=C(O)C=CC(C(=O)CCC2=CC=C(O)C=C2)=C1O
687 0.076923077 ONBNNXIPKYXCPC-QMMMGPOBSA-N CC1OC2=C(C(=O)OC(=C2)c3ccc(O)c(O)c3)C1(C)C
688 0.076923077 PDZBWDAJMIPJSK-UHFFFAOYSA-N COC1=CC(O)=CC(O)=C1C(=O)CCC1=CC=C(O)C=C1
689 0.076923077 QFXCSWFZCCEPQI-UHFFFAOYSA-N NC(=O)OCC(C1=CC2C(C=C1)O2)(COC(=O)N)O
690 0.076923077 OVRUVFXVLSPMRM-UHFFFAOYSA-N COc1ccc(cc1O)C1CCc2c(O1)cc(cc2O)O
691 0.076923077 GCOFCBCRRXZXNC-UHFFFAOYSA-N COC1=C(O)C=C(CCC(=O)C2=C(O)C=C(O)C=C2)C=C1
692 0.076923077 PJYHGAWZMKINSR-UHFFFAOYSA-N COc1cc(ccc1O)C1CCc2c(O1)cc(cc2O)O
693 0.076923077 SXCNCPSBFSYRDY-UHFFFAOYSA-N Oc1cc2OC(CCc2c(c1)O)c1ccc(c(c1C)O)O
694 0.076923077 RUGNZOQNXIUUNT-UHFFFAOYSA-N Oc1cc2OC(CCc2c(c1)O)c1cc(C)c(c(c1)O)O
695 0.076923077 IFFAZKRZFIHAQT-UHFFFAOYSA-N COC1=CC(=O)C(=CC1=O)C(c1ccccc1)C(=C)O
696 0.074074074 KVMGELPKPXXZNR-UHFFFAOYSA-N O=CCc1c(O)cc(cc1O)C=Cc1ccc(cc1)O
697 0.074074074 KXLLQZKFAXJLED-UHFFFAOYSA-N COc1ccc(c(c1)O)C1Cc2c(O1)cc(c(c2)O)OC
698 0.074074074 DCBKCZSYJRZBDB-UHFFFAOYSA-N CC1=CC=C(C=C1)S(=O)(=O)OCC1CCOCC1
699 0.074074074 NHINMPKMFRMYNA-UHFFFAOYSA-N COc1cc(O)cc2c1CCC(O2)c1ccc(c(c1)O)O
700 0.074074074 FEAWPMCUFZGKME-UHFFFAOYSA-N COC(=O)C1C(C2=CC=CC=C2)C(C)(C)OC1=O
701 0.074074074 PUFLCQMPJAHYJQ-AWEZNQCLSA-N OCC(OCCc1ccc(O)cc1)c2occc2
702 0.074074074 DECUNBKHYACNKU-UHFFFAOYSA-N COc1cc(O)c(c(c1)O)C(=O)CCOc1ccccc1
703 0.074074074 IFPNWFUCEOJBEH-UHFFFAOYSA-N COc1ccc(c(c1)O)C1COC2=C(C1)C=CC1(C2O1)O
704 0.074074074 IQRFZGMPRWSFIZ-UHFFFAOYSA-N C1COC2(O1)C=CC1C3C=CC(C21)C31OCCO1
705 0.074074074 MDMQRWVNEIKGHM-UHFFFAOYSA-N COC1=CC=CC(=C1)C(=O)CC(C(C)=O)C(C)=O
706 0.074074074 IYKYIBVRBHXXFY-UHFFFAOYSA-N CN(C)C(=S)SCCC(=O)C1=CC=CC=C1
707 0.074074074 WWUVOGHYARGDCX-UHFFFAOYSA-N CCCCS(=O)C1=CN=C2NC=C(C3=CNN=C3)C2=C1
708 0.074074074 WVZFBLPQMJQXJP-UHFFFAOYSA-N COc1cc2OC(CCc2c(c1)O)c1ccc(c(c1)O)O
709 0.074074074 FDVRKLRWFUUSPM-UHFFFAOYSA-N COc1ccc(cc1)C1CC(=O)c2c(O1)ccc(c2)O
710 0.074074074 FMXAKUPKQSKSCG-UHFFFAOYSA-N COC1C(O)C=CC2=C1OC1C2COc2c1ccc(c2)O
711 0.074074074 VIDVRGOXXQZPPB-UHFFFAOYSA-N OCC1(C)C=Cc2c(O1)cc(c(c2)C(=O)C)OC
712 0.074074074 AGHYYXBYXJNYPR-UHFFFAOYSA-N COc1cc(O)c(cc1C(=O)C)C=C(C(=C)C)O
713 0.074074074 HGKUEBJEQDAVDX-UHFFFAOYSA-N COc1ccc(O)c(CCc2cc(O)c3OCOc3c2)c1
714 0.074074074 KXRPCFINVWWFHQ-UHFFFAOYSA-N CCC(C)SP(=O)(OCC)SC(C)CC
715 0.074074074 KXRABVJOBLNKJF-UHFFFAOYSA-N COc1ccc(c(c1)O)C1COC2=CC3(C(C=C2C1)O3)O
716 0.074074074 HEYXYLGBRHTQRD-UHFFFAOYSA-N CCC(CC=CC1=CC=CC=C1)(C(O)=O)C(O)=O
717 0.074074074 GWNNELJWFWUDHF-UHFFFAOYSA-N OC1C=CC(=CC1O)CCc1cc(O)cc(c1)O
718 0.074074074 RGTPWQUDZHZTQT-UHFFFAOYSA-N COC1=C(CCC(=O)C2=CC(O)=CC=C2)C=CC(O)=C1O
719 0.074074074 UAKBROVEQIUTDB-UHFFFAOYSA-N COc1ccc(cc1)C1=COC2C(=CC=C(C2)O)C1=O
720 0.074074074 OJMDMPBUMGWIAP-UHFFFAOYSA-N NC(=O)OCC(C1(O)C=CC=CC1O)(COC(=O)N)O
721 0.074074074 YIAWUKAVVZVSQT-UHFFFAOYSA-N COc1cc(CCc2cc(O)ccc2O)cc3OCOc13
722 0.074074074 GMXRRIMJNGTNEY-UHFFFAOYSA-N CC1=C(CCO)SC=[N+]1CCC1=CC=CC=C1
723 0.074074074 FJFYSRNVNHEYDM-UHFFFAOYSA-N CC(=CCC1=C2CCOC2=C(C23C1(C=CC(=O)O3)O2)O)C
724 0.074074074 JZESYBNBCMMBIP-UHFFFAOYSA-N COC1=CC=C(C=C1)S(=O)(=O)OC1CCCCC1
725 0.074074074 OXCPABZCLYKRFM-UHFFFAOYSA-N COC1=C(O)CCC2=C1OC1C2COc2c1ccc(c2)O
726 0.074074074 MQPFDTOYVAWBSJ-UHFFFAOYSA-N OC1C=CC=C(C1O)CCc1cc(O)cc(c1)O
727 0.074074074 VQKWMSQOCOZTQF-UHFFFAOYSA-N COC1=CC(O)=C(C=C1)C1COC2=C(C1)C=CC(O)=C2O
728 0.074074074 VQENMEKWEVICHP-UHFFFAOYSA-N Oc1ccc(c(c1)C)C1CC(O)c2c(O1)cc(cc2O)O
729 0.074074074 MFVNZNDVOSPRDA-UHFFFAOYSA-N COc1ccc(cc1)C1CC(=O)C2(C(O1)(O)C=CC=C2)O
730 0.074074074 RRQRLUMNQHJXPH-UHFFFAOYSA-N COc1ccc(cc1O)C1OC(=O)C2=C(C1)C=CCC2O
731 0.074074074 CIHMNSLOIPSSGQ-UHFFFAOYSA-N CCCCOC(=O)CSC(=O)OCCCC
732 0.074074074 NPDLNTXIMAFWBE-HNNXBMFYSA-N COc1cc(O)c2OC(CC(=O)c2c1)c3ccccc3
733 0.074074074 FISTXHZIBHYEHL-UHFFFAOYSA-N CSP(=O)(C1=CC=CC=C1)C1(O)CCCCC1
734 0.074074074 RTBBSLNSUFHUHE-UHFFFAOYSA-N O=c1ccc2c(o1)CC1C(=C2)CC(O1)C(O)(C)C
735 0.074074074 WVZFBLPQMJQXJP-HNNXBMFYSA-N COc1cc(O)c2CC[C@H](Oc2c1)c3ccc(O)c(O)c3
736 0.074074074 PQNVGYVMHBRGDJ-UHFFFAOYSA-N OC(=O)CC1OC(=C2C(=CC3=C(C2=O)C(O)CC=C3)C1)C
737 0.071428571 IACDSILPLUVAEM-UHFFFAOYSA-N COC1=CC(=O)C(=CC1=O)C(c1ccccc1)(C=C)O
738 0.071428571 IDRKBHUTUITVBX-UHFFFAOYSA-N CCOP(=O)(SC(C)CC)SC(C)(C)C
739 0.071428571 BGLSNKBXOCURCJ-AWEZNQCLSA-N COc1cc(cc2C=CC(C)(CO)Oc12)C(=O)C
740 0.071428571 YIXQALPGOYOQBF-UHFFFAOYSA-N CC(=O)OC1=C2CCC(=CC2=C(OC(C)=O)C=C1)C(C)=O
741 0.071428571 DCLIXYREBWOZOG-UHFFFAOYSA-N COc1ccccc1C1=CC(O)c2c(O1)ccc(c2)O
742 0.071428571 RSOJOPMILHMNMM-KRWDZBQOSA-N CS(=O)CCCCNC(=S)Nc1ccccc1
743 0.071428571 LSMQKJLCPJJAQE-UHFFFAOYSA-N CC(C1=CC2OC2C(=C1)C(=O)c1ccccc1)C(=O)O
744 0.071428571 USXGXECUDHKQHW-UHFFFAOYSA-N CCC(SC1=NC2=C(N1)C(N)=NC=N2)C(O)=O
745 0.071428571 BMVFCZQCNYXYAD-UHFFFAOYSA-N C=CC(=O)c1c(O)cc(c(c1O)CC=C(C)C)O
746 0.071428571 SOXAMYJRYMZYEX-UHFFFAOYSA-N COC1=CC=C(C(O)C2=CCCC2=O)C(OC)=C1
747 0.071428571 ROCRJYGHVPRFAO-UHFFFAOYSA-N OC(=O)CC1OC(=C2C(=CC3C(C2=O)C(=CC=C3)O)C1)C
748 0.071428571 JBJHGYIQWDDLJH-UHFFFAOYSA-N COC1=CCC2C(=C1)OC=C(C2=O)c1ccc(cc1)O
749 0.071428571 DQXMCAKBRPINSS-UHFFFAOYSA-N COc1ccc(c(c1)O)C1COC2=CC(=CC3C2(C1)O3)O
750 0.071428571 QJNFUJUZDNYXRP-UHFFFAOYSA-N OC(=O)CC1OC(=C2C(=CC3=C(C2=O)C(=CCC3)O)C1)C
751 0.071428571 RKRJWYNGPLRVIE-UHFFFAOYSA-N CCOC(=O)COC1=C(C=CC2=CC=CC=C12)C(=O)OC
752 0.071428571 NFYOMFSRMHQVFD-UHFFFAOYSA-N COC1=C(O)C(O)=C(C=C1)C(=O)CCC1=CC=C(O)C=C1
753 0.071428571 PIQMPMNYZQMJSE-UHFFFAOYSA-N COC1=CC(C(C=C1)c1oc2c(c1)cc(c(c2)OC)O)O
754 0.071428571 XBYHEUALPHHCHA-UHFFFAOYSA-N COc1ccc(c(c1)O)C1COC23C(=CC=C(C3O2)O)C1
755 0.071428571 JZWICFXDUHGPLF-UHFFFAOYSA-N COC1=C(O)C=CC2C1OC1C2COc2c1ccc(c2)O
756 0.071428571 KPEGWDIJXZYZQT-UHFFFAOYSA-N OC(=O)CC1OC(=C2C(=Cc3c(C2O)c(O)ccc3)C1)C
757 0.071428571 RJYSGSAZQWXQBS-UHFFFAOYSA-N COC(=O)C(C)C1=CC=C(OC2=CC=C(O2)C(C)=O)C=C1
758 0.071428571 QVLDYOCNOHVTBY-UHFFFAOYSA-N COc1ccccc1C1CC(=O)c2c(O1)ccc(c2)O
759 0.071428571 XGDZVAYFJCNYCG-UHFFFAOYSA-N COc1cc(O)c(C(=O)O)c(CCc2ccc(O)cc2)c1
760 0.071428571 FDJVMXMPCUHTJA-UHFFFAOYSA-N COc1ccc(cc1)C1=COC2=CC(=CCC2C1=O)O
761 0.071428571 OOKRWGLUZRHBDP-UHFFFAOYSA-N O=C(C(=O)C)OC1C(Oc2c1cc(cc2)C(=O)C)C(=C)C
762 0.071428571 CFAQZWKDNXMBAD-UHFFFAOYSA-N COC1CC(Oc2c1c(O)cc(c2)O)c1ccc(cc1)O
763 0.068965517 BBGASWPBIIQSLG-UHFFFAOYSA-N COC1=CC(=CC=C1)C(=O)C1CCCC1C(O)=O
764 0.068965517 SRFOISVYVQZJQU-UHFFFAOYSA-N COC1=CC=C(C=C1)C(=O)C1CCCC1C(O)=O
765 0.068965517 SRFOISVYVQZJQU-UHFFFAOYSA-N COC1=CC=C(C=C1)C(=O)C1CCCC1C(O)=O
766 0.068965517 ZRVJSMGICIVUQF-UHFFFAOYSA-N COC1CC2=C(C(=C1)O)C(=O)CC(O2)c1ccc(cc1)O
767 0.068965517 UGQCHNSGNLLMSL-UHFFFAOYSA-N OC(=O)CC1OC(C)C2C(=C1)Cc1c(C2=O)c(O)ccc1
768 0.068965517 PFDPEZDRLNTEHP-ONEGZZNKSA-N COc1cc(O)cc(C(=O)CCC=CC)c1C=O
769 0.068965517 GHTRGABPSSWNRN-UHFFFAOYSA-N COC1=CC(=O)C(=CC1=O)C(c1ccccc1)C1OC1
770 0.068965517 QYGOQSBIMXVAAX-UHFFFAOYSA-N CCC(C(=O)OC)C1=CC=C(OC2=CC=C(O2)C=O)C=C1
771 0.068965517 BGCANOPAKSHGIV-UHFFFAOYSA-N OC(=O)CC1CC2=C(C(O1)C)C(=O)c1c(C2)cccc1O
772 0.068965517 ILRQFFUQLPOVNR-XCVCLJGOSA-N CC(=O)OCC(=CCc1cc2C=CC(=O)Oc2cc1O)C
773 0.068965517 AZEJGTAIOCXLPN-UHFFFAOYSA-N COc1ccc2c(c1)OC(C(C2)O)c1ccc(c(c1)O)O
774 0.068965517 ILRQFFUQLPOVNR-UHFFFAOYSA-N CC(=O)OCC(=CCc1cc2C=CC(=O)Oc2cc1O)C
775 0.068965517 VARLKVDUJKXCAU-UHFFFAOYSA-N CC(=CCOc1c(O)c(C=CC(=O)O)cc2c1occ2)C
776 0.068965517 BBGASWPBIIQSLG-UHFFFAOYSA-N COC1=CC(=CC=C1)C(=O)C1CCCC1C(O)=O
777 0.068965517 YQXQTJOLLACWKN-UHFFFAOYSA-N OC(=O)CC1OC(C)C2C(=Cc3c(C2=O)c(O)ccc3)C1
778 0.068965517 NHJGBOJXEKMRHG-UHFFFAOYSA-N O=C1CCc2c(O1)cc1c(c2)CC(C(O1)(C)C)O
779 0.068965517 ZCJYHFZRLJRJGR-UHFFFAOYSA-N CC(=CCOc1c(C=CC(=O)O)c(O)cc2c1cco2)C
780 0.068965517 QNRKTRKCMAQCAK-SBIWHPGTSA-N COC1=C(C)C(=O)OC(=C1)C=CC(=CC(=O)C)C
781 0.068965517 KDFJYTYHMBIIHU-BQYQJAHWSA-N COC1(O)CC(/C=C/c2ccccc2)OC(=O)C1
782 0.068965517 LVKDGFWKAVTZOO-OAHLLOKOSA-N COC(=O)c1ccccc1C(OC(=O)C)C#CC#CC
783 0.068965517 PJQOOGBYHTYYPY-UHFFFAOYSA-N COC1CC=C(C=C1)C1CC(=O)c2c(O1)cc(cc2O)O
784 0.068965517 ONJAXBRWCKXSRW-UHFFFAOYSA-N COC1=CC=C(CC1)C1CC(=O)c2c(O1)cc(cc2O)O
785 0.068965517 WXRPZJZZGQHXRA-UHFFFAOYSA-N COc1ccc(cc1O)C1CC2=C(C(=O)O1)C(=CCC2)O
786 0.068965517 CSAJUBGGETZRSE-UHFFFAOYSA-N CCCC(=O)OC1=CC=C(C=C1)C(=C)OC(C)=O
787 0.068965517 LFGHGPXASJEDRS-UHFFFAOYSA-N OC1=CC(C(C=C1)(O)CCc1cccc(c1)O)O
788 0.066666667 MQGKFAGKLNYJRE-HWKANZROSA-N CC(=CC=CC1=CC(=O)c2c(O)ccc(O)c2C1=O)C
789 0.066666667 XBWFHXATSJKKSY-UHFFFAOYSA-N OC1=CC(C(C=C1)(O)CCc1ccc(cc1)O)O
790 0.066666667 BUNPYEYKCNPHSG-UHFFFAOYSA-N O=C1CC(O)c2c(O1)c(O)c1c(c2CC=C(C)C)cco1
791 0.066666667 DRZKCPDGADAMCD-UHFFFAOYSA-N OC1=CC(C(C=C1)O)(O)CCc1ccc(cc1)O
792 0.066666667 ACIUPZFKVFQIRX-UHFFFAOYSA-N COC1CC=C(C=C1)C1C(O)Oc2c(C1=O)ccc(c2)O
793 0.066666667 WDUXKFKVDQRWJN-UHFFFAOYSA-N CCO[Si](COC(=O)C=C)(OCC)OCC
794 0.066666667 SHBQGBWSEVTWMY-UHFFFAOYSA-N CCC1(CCCSC(C)C)C(=O)NC(=S)NC1=O
795 0.066666667 KMOKYTBGOHSFQW-UHFFFAOYSA-N COc1cc(O)c(c(c1)O)C(=O)CCC1=CC=CC2C1O2
796 0.066666667 BSLWCORPJUHIQF-UHFFFAOYSA-N COC1(O)C=CC(=CC1O)C1CC(=O)c2c(O1)cccc2
797 0.066666667 KLWPITHPPHBTPB-UHFFFAOYSA-N COc1ccc(cc1)C1CC(O)c2c(O1)cc(cc2O)O
798 0.066666667 BGCANOPAKSHGIV-KCJUWKMLSA-N C[C@@H]1C2=C(C[C@H](O1)CC(=O)O)CC3=C(C2=O)C(=CC=C3)O
799 0.066666667 VSTNKEFYHIVZJZ-UHFFFAOYSA-N Oc1cc2OC(CC(c2c(c1)O)O)c1ccc(c(c1)C)O
800 0.066666667 ZOXQPUJXCOGSBG-UHFFFAOYSA-N COC1=CCC(C=C1)C1COc2c(C1=O)c(O)cc(c2)O
801 0.066666667 YXSLHPLOLLIMPJ-UHFFFAOYSA-N CCCCSC(C(=O)OCC)C(=O)OCC
802 0.066666667 OJVHLBVYIHJLQS-UHFFFAOYSA-N OC1=CC(C(C(=C1)CCc1ccccc1)O)(O)O
803 0.066666667 ZYLSAOSHFMPOOJ-UHFFFAOYSA-N CC(CCC1=CC=CC=C1)=C(CC(O)=O)C(O)=O
804 0.066666667 VOBQSFOGBHCXML-UHFFFAOYSA-N COC1CC=C(C=C1)C1COc2c(C1=O)c(O)cc(c2)O
805 0.066666667 MLDCECDGNSGHCZ-UHFFFAOYSA-N O=C1C=CC2C(O1)C=C1C(=C2)CC(C(O1)(C)C)O
806 0.066666667 VSTNKEFYHIVZJZ-UONOGXRCSA-N Cc1cc(ccc1O)C2CC(O)c3c(O)cc(O)cc3O2
807 0.066666667 FWCRWMXFEBUHAX-UHFFFAOYSA-N CCOC(=O)C=CC(C)OC(=O)C1=CC=CC=C1
808 0.064516129 NXIVBEINPTVKFF-DUFXMDAXSA-N CC1=C2C(=O)OC(c3occc3)C2(C)CCC1O
809 0.064516129 HAFHOALUBFOSNW-UHFFFAOYSA-N COc1cc(OC)c2c(c1)CCC(=CC=CC(=O)O)C2=O
810 0.064516129 UOKLOVWXMRJHNQ-UHFFFAOYSA-N COC(=O)CC(=C)C(=O)OCCC1=CC=CC=C1
811 0.064516129 FMAQRTJXTXWTHB-UHFFFAOYSA-N CC1(C)OC(=O)C=C(CC(O)C2=CC=CC=C2)O1
812 0.064516129 XCOVUOLGBLRQBY-UHFFFAOYSA-N CS(=O)CCCCCOC1=CC=C(C=C1)C(O)=O
813 0.064516129 YZRBASVLKZJUQM-UHFFFAOYSA-N CCOC(=O)C(CC(=O)C1=CC=CC=C1)C(C)=O
814 0.064516129 ZAOBDWRUUHWDPX-UHFFFAOYSA-N COC(=O)C(CCCC(O)=O)=CC1=CC=CC=C1
815 0.064516129 CWXZVIUEPTYCFH-UHFFFAOYSA-N COc1ccc(c(c1)O)C1COC2=C(C1)C1OC1C(=C2)O
816 0.064516129 MQGKFAGKLNYJRE-UHFFFAOYSA-N CC(=CC=CC1=CC(=O)c2c(C1=O)c(O)ccc2O)C
817 0.064516129 HRNILWJKWPNLSD-UHFFFAOYSA-N COC(=O)C(C(C)=O)C(=O)C1=CC=C(C)C(C)=C1
818 0.064516129 MXDVNECCWOURRH-UHFFFAOYSA-N CCOC(=O)C(=CC1=CC=C(OC)C=C1)C(C)=O
819 0.064516129 GCWGJFJVTDRRNB-UHFFFAOYSA-N CCOC(=O)C(=CC1=CC=CC=C1OC)C(C)=O
820 0.064516129 IYUNFVZKPAWVED-UHFFFAOYSA-N O=CCCC(=CCOC(=O)c1ccc(cc1)O)C
821 0.064516129 OABJDFVBIRQBRW-UHFFFAOYSA-N CC(=CCc1c(C=CC(=O)O)c(O)c(c2c1cco2)O)C
822 0.064516129 FCOAHACKGGIURQ-UHFFFAOYSA-N CC(C)OP(=O)(OC(C)C)SCC1=CC=CC=C1
823 0.064516129 GSYBXFUTYOZIHC-UHFFFAOYSA-N CCN(C=O)C1=C(N)N=CN=C1SCC1=CC=CC=C1
824 0.064516129 ILTHKXACPHXMAG-FVOPLDGLSA-N CC1(C)Oc2ccc(C=CC(=O)O)cc2CC1O
825 0.064516129 SUXKCPXOEHDGJH-UHFFFAOYSA-N O=CC=C1C(=CC(=O)O)CCc2c1c(OC)cc(c2)OC
826 0.064516129 YFFMTLQXOXGYEV-UHFFFAOYSA-N COCOC1=CC=CC=C1C(=O)C1CCCC1=O
827 0.064516129 UPAHLPUINKDRNK-BZUCXLHXSA-N CC(O)C(O)C=CC=Cc1cccc(O)c1C=O
828 0.0625 IHCSJKMAWNZOMD-UHFFFAOYSA-N CCOC(=O)C(=O)C=CCOCC1=CC=CC=C1
829 0.0625 VJCNEDVMYQCMBK-UHFFFAOYSA-N COC1=CC(=O)OC(CCC2=CC=CC=C2)C1O
830 0.0625 GUWNWVMZYFPNSS-UHFFFAOYSA-N OC1=CC=C(O)C(CCC(=O)C2CCCC2=O)=C1
831 0.0625 JEUYCAUOGXRHME-UHFFFAOYSA-N OC(=O)C(c1cccc(c1)C(=O)C1=CC(C(C=C1)O)O)C
832 0.0625 WMCPLZDBHVOXCJ-UHFFFAOYSA-N COC1=CC(CC2=CC(=O)CC(C)O2)=CC(O)=C1
833 0.0625 ODGQROQGEQBARW-UHFFFAOYSA-N COC1=CC=C(CC1)C1C(O)Oc2c(C1=O)ccc(c2)O
834 0.0625 PJIHHXKJVXTSHJ-UHFFFAOYSA-N CC1CC2=C(CC(=O)C(=O)C=C2C)OC11OC=C(C)C1=O
835 0.0625 DZSCCQUQJNHJIO-UHFFFAOYSA-N CCOC(=O)C(=CC1=CC(OC)=CC=C1)C(C)=O
836 0.0625 KFGPBSWXKZSQLU-UHFFFAOYSA-N COC1=CC=C(CCC(OS(O)(=O)=O)C(C)C)C=C1
837 0.0625 JLZKLPPIODXJOZ-UHFFFAOYSA-N CC1OC(C)(C(O)CC2=CC=CC=C2)C(=O)C1=O
838 0.0625 OCUVRKHZRBZRSI-UHFFFAOYSA-N CCOC(=O)C1=CC2=CC(OC)=CC=C2OC1C
839 0.0625 IMTVDSQUQYKWAO-UHFFFAOYSA-N COC1=C(C)C2C(C(=C1)O)C(=c1c(=C2)oc(cc1=O)C)O
840 0.0625 CCTVACMYFKQACF-UHFFFAOYSA-N OC(=O)CC1OC(C)C2=C(C1)C=C1C(C2=O)C(=CC=C1)O
841 0.0625 WMCPLZDBHVOXCJ-VIFPVBQESA-N COc1cc(O)cc(CC2=CC(=O)CC(C)O2)c1
842 0.0625 QAAXBYQJBCZBRF-UHFFFAOYSA-N CCCCCSCSP(C)(=O)OC(C)C
843 0.0625 VJCNEDVMYQCMBK-RISCZKNCSA-N COC1=CC(=O)OC(CCc2ccccc2)C1O
844 0.0625 AYMDJKDARUVYHP-UHFFFAOYSA-N CC(=CC=CCC1(C)C=CC(=O)O1)C=CC(=O)O
845 0.0625 CULHEDOHPOHBOT-UHFFFAOYSA-N COC1OC2COC(OC2C=C1)C1=CC=CC=C1
846 0.0625 VJCNEDVMYQCMBK-BXUZGUMPSA-N COC1=CC(=O)OC(CCc2ccccc2)C1O
847 0.0625 VJCNEDVMYQCMBK-SMDDNHRTSA-N COC1=CC(=O)OC(CCc2ccccc2)C1O
848 0.060606061 ZCEUBPHEBYXFLM-SCDSUCTJSA-N CC1=C2C(=O)OC(c3cocc3)C2(C)CCC1O
849 0.060606061 WOYGGZQSLFUVOL-UHFFFAOYSA-N CC(=CCCC1=CC(=O)C2=C(C1=O)C1(O)OC1C=C2O)C
850 0.060606061 UFMWABKUSKFAGZ-HZMBPMFUSA-N CC1(CO)Oc2ccc3CC(O)COc3c2C=C1
851 0.060606061 ZCEUBPHEBYXFLM-QKCSRTOESA-N CC1=C2C(=O)O[C@H](c3cocc3)[C@@]2(C)CC[C@H]1O
852 0.060606061 WIVNSULEOZPIDB-GXTWGEPZSA-N CC12CCCC(=C1C(=O)OC2c3cocc3)CO
853 0.060606061 NZHRXBANRCBKOX-UHFFFAOYSA-N CSCCCCC(CCCC(=O)C(=O)O)O
854 0.060606061 KHPFESYODXIQKD-UHFFFAOYSA-N CC(C1=CC(O)C(C(=C1)C(=O)c1ccccc1)O)C(=O)O
855 0.060606061 ZCEUBPHEBYXFLM-VHRBIJSZSA-N CC1=C2C(=O)OC(c3cocc3)C2(C)CCC1O
856 0.060606061 VJWRSYXIFYWNGA-ONEGZZNKSA-N COC1=CC(=O)OC(C1)/C=C/c1cc(C)c2c(c1)OCO2
857 0.058823529 LTARWQJVXAHFPI-UHFFFAOYSA-N CC(=CCCC1=CC(=O)C2=C(C1=O)C(=CC1C2(O)O1)O)C
858 0.058823529 JJRRLQCNOBCGPS-UHFFFAOYSA-N OC(=O)C(C1(O)C=C(C=CC1O)C(=O)c1ccccc1)C
859 0.058823529 PUONAJBNDLLDCI-UHFFFAOYSA-N CCSCCSP(=O)(CC)OC(C)CC
860 0.058823529 PUJCEZJWDNZNSK-UHFFFAOYSA-N CCOC(=O)C=CC=CC1=CC(OC)=C(O)C=C1
861 0.057142857 WIONBNBDOOYIGS-UHFFFAOYSA-N CC(CO)=CCC1=C(O)C=CC(C=CC(O)=O)=C1
862 0.057142857 WIONBNBDOOYIGS-RKQAKPRDSA-N [H]\C(CC1=C(O)C=CC(=C1)C([H])=C([H])C(O)=O)=C(\C)CO
863 0.057142857 TVTXCGCATHFIBE-UHFFFAOYSA-N CCC(SC(C)C)C1(CC)C(=O)NC(=S)NC1=O
864 0.057142857 CUOFZDQIYSKKCN-UHFFFAOYSA-N O=CCC=CCC=CCCCC(=O)C(F)(F)F
865 0.055555556 MOTRTFNYSTWHCE-UHFFFAOYSA-N CCC1(CSCCC(C)C)C(=O)NC(=S)NC1=O
866 0.055555556 BJPZUURTWKXCEE-UHFFFAOYSA-N CCCCCOP(C)(=O)SCCSCC
867 0.055555556 WIONBNBDOOYIGS-ALEWDTKOSA-N CC(=C/Cc1cc(C=CC(=O)O)ccc1O)CO
868 0.054054054 JBZRHMMTTFQQGF-UHFFFAOYSA-N CCCCSC(C)C1(CC)C(=O)NC(=S)NC1=O
869 0.054054054 JAPUKIMEDWWUPQ-UHFFFAOYSA-N O=CCCC(=CCc1cc(ccc1O)C(=O)O)C
870 0.054054054 JBZRHMMTTFQQGF-UHFFFAOYSA-N CCCCSC(C)C1(CC)C(=O)NC(=S)NC1=O
871 0.054054054 RXUXVHRSDNCKGC-UHFFFAOYSA-N CCCCCC(=O)OCCCOC(=O)CS
872 0.052631579 ICMPYCQQYXVFHF-UHFFFAOYSA-N CCOC(=O)CCSC(C)(C)C(=O)OCC
873 0.052631579 SJEYUYPBCPRFNM-WQWHYOKSSA-N CC=CC=CC(=O)C1=CC(C)(O)C(=O)C(=C1O)C
874 0.052631579 IHYNTXSTWZYCSD-UHFFFAOYSA-N O=CC=C(C=Cc1cc(OC)cc(c1)OC)C=CC(=O)O
875 0.052631579 OXXLPPBLFUEBOK-UHFFFAOYSA-N CCCCSCCSP(C)(=O)OCCC
876 0.051282051 USWRCYUNTCSNRH-UHFFFAOYSA-N C=CC(C1(O)C=CC=CC1O)C1=CC(=O)C(=CC1=O)OC
877 0.051282051 IFQKQQFKRUSDRD-HWKANZROSA-N COC1=C(C)C(=O)OC(C1)/C=C/c1ccc2c(c1)OCO2
878 0.051282051 GLGIENBTZNHWHH-UHFFFAOYSA-N CCOP(N)(=O)N(C=O)C1=NC=C(OC)C(CC)=N1
879 0.051282051 XLOZPESRMHQQIN-UHFFFAOYSA-N CCOC1OC2C(=CC(=CC2)OS(=O)(=O)C)C1(C)C
880 0.05 GBTPDJPDKFMZLV-UHFFFAOYSA-N CSCCCCOCCCCC(=O)C(=O)O
881 0.05 XSPZNAYYXNXEAS-UHFFFAOYSA-N O=CCCC(=CCC1=CC(=O)C=C(C1=O)OC)C
882 0.048780488 RQFLDLNFXDEQNS-UHFFFAOYSA-N C=CC(C1=CC(=O)C(=CC1=O)OC)C1=CC(C(C=C1)O)O
883 0.048780488 PFVZORTYTOCBDM-UHFFFAOYSA-N C=CC(C1=CC=CC(C1O)O)C1=CC(=O)C(=CC1=O)OC
884 0.047619048 KTSJNZCTXDHUJV-UHFFFAOYSA-N CC(=CCC1=CC(=CC(=O)C(=O)O)CC=C1O)C
885 0.047619048 ZVYGZDUVRAAGJF-UHFFFAOYSA-N CCOC(=O)CCSC1=C(OC)C=CC(OC)=C1
886 0.047619048 HSSYCEZRNQAUFY-UHFFFAOYSA-N O=CC=C1C(CC=CCCCC(=O)O)C=CC1=O
887 0.047619048 UDKJJZJMGCQADW-UHFFFAOYSA-N CCOC1OC2=CCC(C=C2C1(C)C)OS(=O)(=O)C
888 0.046511628 KAROZBIBVBFHFG-UHFFFAOYSA-N O=CCSC(=O)CC(CC(=O)O)(CCC=C(C)C)O
889 0.040816327 VLPWXRKOJGSKHZ-UHFFFAOYSA-N OC(=O)CC1=C(C)C(=O)C(=CC1=O)CC=C(C)C
890 0.040816327 RHOQZSZPCOIWSS-UHFFFAOYSA-N OC(=O)CC1=C(C)C(=O)C=C(C1=O)CC=C(C)C
891 0.040816327 SIDSVIAMYXEOBQ-UHFFFAOYSA-N O=CCSC(=O)C=C(CC(=O)O)CCC=C(C)C
892 0 VRMYGSOHQOAIFX-UHFFFAOYSA-N CC(=CCC1=C(C=CC(=C1)CC(=O)C(=O)O)O)C
893 0 ORJDDOBAOGKRJV-AWEZNQCLSA-N COC1=CC(=C2C(=O)C[C@H](OC2=C1)C3=CC=CC=C3)O
894 0 IGWDEVSBEKYORK-UHFFFAOYSA-N CC(=CCOC1=C2C=CC(=O)OC2=CC3=C1C=CO3)C
895 0 NEZONWMXZKDMKF-SNVBAGLBSA-N CC(=CC[C@H](C1=CC(=O)C2=C(C=CC(=C2C1=O)O)O)O)C
896 0 CFRPSFYHXJZSBI-DHZHZOJOSA-N CCN(CC1=CN=C(C=C1)Cl)/C(=C/[N+](=O)[O-])/NC
897 0 FYEBWHCXONMZDU-ZYUZMQFOSA-N C1=CN(C=C(C1=N)C(=O)O)[C@H]2[C@@H]([C@@H]([C@H](O2)CO)O)O
898 0 UXBCAWHJMZPSBQ-HBPHNZTASA-N C/C(=C\C=C\C=C(\C=C\C(=O)O)/C)/C=C/C(=O)O
899 0 NTXDKLARYKJXCA-UHFFFAOYSA-N COC1=C(O)C=CC(=C1)C1=C(O)C(O)=CC2=C1COCC2
900 0 TZTBQYUROLBSLN-UHFFFAOYSA-N COCC(=O)C1=C(O)C=C2OC(C)(C)C=CC2=C1
901 0 NEZONWMXZKDMKF-UHFFFAOYSA-N CC(C)=CCC(O)C1=CC(=O)C2=C(O)C=CC(O)=C2C1=O
902 0 GBJRDULCMRSYSL-XQRVVYSFSA-N COC1=CC(=O)OC(\C=C/C2=CC(OC)=C(OC)C=C2)=C1
903 0 YKFWCNBTQYCJQV-UHFFFAOYSA-N COC1=C(O)C=C2C=CC3=CC(O)=CC(OC)=C3C2=C1
904 0 AKMMSYGGUVGJEE-FNORWQNLSA-N COC1=CC(OC)=C(\C=C\C2=CC(OC)=CC(=O)O2)C=C1
905 0 NAIOQCWMMFVXSV-UHFFFAOYSA-N COC1=CC(C(=O)C(C)C2=CC=C(O)C=C2)=C(O)C=C1O
906 0 UDALNYNLNYDPMV-UHFFFAOYSA-N COC1=CC=C(C=C1)C(C)C(=O)C1=C(O)C=C(O)C=C1O
907 0 IQWYAQCHYZHJOS-UHFFFAOYSA-N CN1C2=C(C=C(Cl)C=C2)C(=NCC1=O)C1=CCCCC1
908 0 HLUWJJNTMWZVBZ-UHFFFAOYSA-N COC1=CC2=C(C=CC(=O)O2)C=C1CCC(C)O
909 0 GCEIHMYKBVGJLS-UHFFFAOYSA-N CC(C)(O)CCC1=CC2=C(OC(=O)C=C2)C=C1O
910 0 QUUAPRJWZFWYCN-UHFFFAOYSA-N COC1=CC=C(C=C1)C(C)C(=O)C1=CC(O)=C(O)C=C1O
911 0 FYIPCBNZSKNQSP-UHFFFAOYSA-N COC1=C(O)C=CC2=C1OC(CC2=O)C1=CC=CC=C1
912 0 QLBDCTULFKHTMI-UHFFFAOYSA-N COC1=C(O)C2=C(C=C1)C(=O)CC(O2)C1=CC=CC=C1
913 0 PJZAFRFKIUMYTH-UHFFFAOYSA-N COC1=CC(O)=C(C=C1)C(C)C(=O)C1=C(O)C=C(O)C=C1
914 0 HMPUIQTUJOANQM-HWKANZROSA-N [H]\C(=C(\[H])C1=CC(O)=CC(O)=C1OC)C1=CC(O)=C(OC)C=C1
915 0 JVQIELYQOZIVPK-UHFFFAOYSA-N CC(C)=CCC1=C(O)C(O)=CC(C=CC(O)=O)=C1
916 0 MRMWRWJVPXDMEJ-UHFFFAOYSA-N CC(C)=CCC1=C(O)C=CC(C=CC(O)=O)=C1O
917 0 UQFQTWXORYDYFG-UHFFFAOYSA-N CC(C)=CCC1=CC(C=CC(O)=O)=C(O)C=C1O
918 0 YQNPVOBVGNGYHD-UHFFFAOYSA-N C1(O)C=C(O)C(C(=O)CCC2C=CC(OC)=CC=2)=C(O)C=1
919 0 QQQCWVDPMPFUGF-UHFFFAOYSA-N C1(O)=CC2OC(C3C=CC=CC=3)CC(=O)C=2C(OC)=C1
920 0 ORJDDOBAOGKRJV-UHFFFAOYSA-N C1(OC)=CC2OC(C3C=CC=CC=3)CC(=O)C=2C(O)=C1
921 0 JOGOACSSLJEREC-UHFFFAOYSA-N NC(=[NH2+])C1=CC=C2NC(=NC2=C1)C1=CC(F)=CC=C1[O-]
922 0 FIMVTNBZKNVWDN-QMMMGPOBSA-N [H][C@](O)(COC(=O)CCCCC)COP(O)(O)=O
923 0 BKRIRZXWWALTPU-UHFFFAOYSA-N COC(=O)C1=CC=C(C=C1)C1=CC=C(C=C1)C(=O)OC
924 0 DEFIJGJJJKEYGS-CQSZACIVSA-N COc1ccc(cc1)C2Cc3cccc(O)c3C(=O)O2
925 0 WNWLKKXCLKNLHG-UHFFFAOYSA-N COc1cccc(c1)C(=O)c2c(O)cc(OC)cc2OC
926 0 GEBOZHKBHBHNNZ-RTHLEPHNSA-N CC1C(O)c2c(C)c(CC(=O)O)c(C)cc2C1=O
927 0 ZPSAEGUNYMEKBP-FNORWQNLSA-N CC(C)C=COc1c2C=CC(=O)Oc2cc3occc13
928 0 LAJOJYACHKZCLJ-DSYKOEDSSA-N CC(CC1NC(=O)C(C)(C)C1O)C(Cl)Cl
929 0 JUWRYWAZYBSNCI-CQSZACIVSA-N CCC1(C)C(=O)C=CC2=C1OC(=C(CO)C2=O)C
930 0 SCSOQELWZNIRDT-UHFFFAOYSA-N COc1cc2OC(C)(C)C=Cc2c(O)c1C(=O)C
931 0 ZELWRUMFZBKYJG-UHFFFAOYSA-N COc1cc2OCOc3c(C(=O)C)c(C)cc(c1OC)c23
932 0 ORJDDOBAOGKRJV-CQSZACIVSA-N COc1cc(O)c2C(=O)CC(Oc2c1)c3ccccc3
933 0 HTOGTGFTMLQGFO-YTXTXJHMSA-N CC=CC=CC(=O)c1c(C)c(O)c(O)c(C)c1O
934 0 AHQXDHIRTWHABS-QMMMGPOBSA-N COc1cc(OC)c2c(O)c3C(=O)CC(C)Oc3cc2c1
935 0 LQQKULWAVYAOBB-UHFFFAOYSA-N COc1c(OC)c(OC)c2ccccc2c1OC
936 0 OFKGFPTVZGCBHS-UHFFFAOYSA-N COc1cc(O)c2Cc3c(O)cc(C)cc3C(=O)c2c1
937 0 IPSUXDVYFYNGAC-UHFFFAOYSA-N COc1c2OC(=O)C=Cc2cc3c(OC)c(oc13)C(C)C
938 0 KLMULHKUMZKNJD-PEPRLPHWSA-N CC1CC2OC(=O)C(=C)C2CC3(O)C1C=CC3=O
939 0 YMOXJRGOIAQFJJ-VIFPVBQESA-N COc1cc(O)c2C(=O)c3occ(C)c3C(CO)c2c1C
940 0 RNGGDQGPILKTQU-JGVFFNPUSA-N COc1cc(O)c2C(=O)C3=C(CC(C)OC3C)C(=O)c2c1
941 0 GBJRDULCMRSYSL-GQCTYLIASA-N COC1=CC(=O)OC(=C1)C=Cc2ccc(OC)c(OC)c2
942 0 GGLXDYDRZKRTDI-UHFFFAOYSA-N COc1c2occ(CO)c2c(C=O)c3c(C)cccc13
943 0 PMXDIJXJSJYPBK-RKDXNWHRSA-N CC1OC(CCO)CC2=C1C(=O)c3c(O)cccc3C2=O
944 0 FIMFRMRZGBUYMV-UHFFFAOYSA-N CCCCCC1=Cc2cc(O)cc(O)c2C(=O)O1
945 0 VIQIWSBCQXGDOC-ONEGZZNKSA-N COc1c(O)n(O)c2C(=O)C(=C(Oc12)C=CC)O
946 0 LYWQOYXTJXSKEK-UHFFFAOYSA-N COC(=O)c1c(C)c2C=CC(C)(C)Oc2cc1O
947 0 JZIYNZGPIKGKQC-UHFFFAOYSA-N COc1c(O)cc2ccc3cc(O)ccc3c2c1OC
948 0 UNNKKUDWEASWDN-JTQLQIEISA-N CC(=CCC(O)c1cc(O)c2C(=O)C=CC(=O)c2c1O)C
949 0 PLIQWTXXYHCEJG-UHFFFAOYSA-N CC(C)(C=C)c1c(O)c2C=CC(=O)Oc2c3ccoc13
950 0 JEDBBFHVVHKMKS-UHFFFAOYSA-N COc1cc(OC)c(C(=O)C=C(C)C)c2OC(=O)C=Cc12
951 0 RBAWZXFHXOOJQS-UHFFFAOYSA-N COc1c(OC)c2C=CC(C)(C)Oc2c3C=CC(=O)Oc13
952 0 LJJCHKIUOGODJO-UHFFFAOYSA-N COc1c(O)c(cc2C=CC(C)(C)Oc12)C(=O)C
953 0 CALQMXHCWPUHBZ-ONEGZZNKSA-N COc1c(O)c2OC(=C(O)C(=O)c2n1O)C=CC
954 0 VUQDDBFLZLQVBH-UHFFFAOYSA-N COc1cc(C(=O)C)c(O)c2C=CC(C)(C)Oc12
955 0 NOXBPEXNVDSCSI-UHFFFAOYSA-N COc1cc2oc3c(C)ccc(C=O)c3c2cc1OC
956 0 WCRDTBIKDNWXLR-INIZCTEOSA-N COc1cc(O)cc2cc3CC(C)(O)CC(=O)c3c(O)c12
957 0 LBOJQZLNUZNORS-MRXNPFEDSA-N COc1cc(O)c2C(=O)C3=C(CC(C)(O)CC3)C(=O)c2c1
958 0 ZKLWIEJZSZBHCH-NEPJUHHUSA-N COc1cc(C)c2c(O)c3C(=O)C(O)CC(O)c3cc2c1
959 0 WKNIPFDPSCAKRN-WFEFGEHDSA-N COc1cccc2C(=O)C3=C(C(C)OC(C)C3O)C(=O)c12
960 0 MWEVYJRFLDKUCW-CQSZACIVSA-N CC(C)(O)C(O)Cc1c2C=CC(=O)Oc2cc3occc13
961 0 LIERHHLUYBZDDS-UHFFFAOYSA-N COc1cc(O)cc2Cc3cc(C)cc(O)c3C(=O)c12
962 0 GNUBOQVVIAMPSG-UHFFFAOYSA-N COc1c(O)cc2CCc3cc(O)cc4OCc1c2c34
963 0 MBPCJSPVINFSDT-UHFFFAOYSA-N COC(=O)c1cc(OC)c2OC(C)(C)C=Cc2c1
964 0 KSYNXQAQRNIFLB-UHFFFAOYSA-N COc1cc(O)c2COc3cc(O)cc4CCc1c2c34
965 0 WOGDWPQSZQNQRT-UHFFFAOYSA-N COc1cc2CCc3cc(O)cc4OCc(c1O)c2c34
966 0 JBEBQNMGJNVMMV-UHFFFAOYSA-N CC(=C)CCOc1c2OC(=O)C=Cc2cc3ccoc13
967 0 OMMCXYHUVDGUJQ-UHFFFAOYSA-N COc1c2occ(CO)c2c(C=O)c3cccc(C)c13
968 0 VFSKXTZEEVECFS-UHFFFAOYSA-N COc1cc2OC(C)(C)C=Cc2c3OC(=CC(=O)c13)CO
969 0 YZCIFCCSUSQBBT-UHFFFAOYSA-N COc1c2C=CC(C)(C)Oc2cc(O)c1C(=O)C
970 0 PIKQVDHHJWKTME-RLFNYLBTSA-N CC=CC1=CC(=O)C23CC2C(C)(C)OC3(O)C1=O
971 0 CVYYGWZLVCIMOB-UHFFFAOYSA-N COc1cc(O)c2C(=O)C=C(Oc2c1C)C(C)C
972 0 BFMIUBHJKFRWIV-MRXNPFEDSA-N COc1cc(O)c2c(O)c3C(=O)CC(C)(O)Cc3cc2c1
973 0 XYCSWDLNRXCFHA-UHFFFAOYSA-N CC(C)(C=C)c1c2OC(=O)C=Cc2c(O)c3ccoc13
974 0 CRUPEFXLYIXCHB-UHFFFAOYSA-N COc1cc2c(CCc3cc(O)c(O)c(OC)c23)cc1O
975 0 WGKQZSRLUUFXQK-UVLXDEKHSA-N OC1C2CC(CCC(=O)O2)OC1c3ccccc3
976 0 IXAFUTXICOKIKF-SNVBAGLBSA-N COc1c(C)c2c(O)c3C(=O)CC(O)Cc3cc2cc1O
977 0 UGIZRFRSCNHRSP-MRXNPFEDSA-N COc1cc(O)c2C(=O)c3occ(C)c3C(C)(O)c2c1C
978 0 IELZIOQEMBNGBQ-VIFPVBQESA-N COc1cc2C=CC(C)C(=O)Oc2c3ccc(O)cc13
979 0 RRXJAIGMEWAMBV-UHFFFAOYSA-N CCCCCC1=CC(=O)c2c(O)cc(O)cc2O1
980 0 GUQBHRSHFCOITG-UHFFFAOYSA-N COc1cc(O)c(C)c(c1)c2oc3cccc(O)c3c2
981 0 LJXSDVVEZQEHTH-UHFFFAOYSA-N COc1cc2oc(cc2c(OC)c1OC)C(=C)C
982 0 UVEJZNPFUVMWRY-GFCCVEGCSA-N COc1cc(C2COc3cc(O)ccc23)c(OC)cc1O
983 0 YCSHIEQXVSJONE-UHFFFAOYSA-N COc1cc(O)c2c(CCc3c(O)c(O)cc(OC)c23)c1
984 0 WTEOXZLDJRUGCX-UHFFFAOYSA-N COC1=C(C)C(=O)c2c(cc(O)c(C=O)c2C1=O)C(C)C
985 0 VPEWYQPRZOSYDH-DZGCQCFKSA-N COC1=CC2Oc3cc(OC)cc(C)c3C(=O)C2C(=C1)O
986 0 CJMRVYJARYYDRN-CLFYSBASSA-N CC(=O)OCCCC#CC#CC=C/COC(=O)C
987 0 XOHGULAZSZLZHM-QMMMGPOBSA-N COc1cc(OC)c2C(=O)C3=C(CC(C)OC3)C(=O)c2c1
988 0 YQCHQMQSSOKCIR-UHFFFAOYSA-N COc1cc2ccc3cc(O)ccc3c2c(O)c1OC
989 0 LXWFKQGQNDDVAL-UHFFFAOYSA-N COc1cccc2c(O)cc3cc(O)cc(OC)c3c12
990 0 KZLFRVFXQHOHPP-NWDGAFQWSA-N CC(C)CC1C(C(=O)OC1=O)c2ccc(O)cc2
991 0 ZWVALTAMWNHXRM-SDBXPKJASA-N CC1C(O)c2cc(C)c(CC(=O)O)c(C)c2C1=O
992 0 FYIPCBNZSKNQSP-AWEZNQCLSA-N COc1c(O)ccc2C(=O)CC(Oc12)c3ccccc3
993 0 XMBYWWHLSMXSPA-KVOZUEDISA-N CC=CC=CC1OC(=O)C(=CC1=C)CCC(=O)O
994 0 JTMOFRTYJKYSLR-AWEZNQCLSA-N COC(Cc1cc(ccc1O)C(=O)C)C(=C)C=O
995 0 QQQCWVDPMPFUGF-CYBMUJFWSA-N COc1cc(O)cc2OC(CC(=O)c12)c3ccccc3
996 0 HXBXAZKZXIKRDT-UHFFFAOYSA-N COC(=O)c1c(C)cc2OC(C)(C)C=Cc2c1O
997 0 SWCFDBZAIAAHRG-ZYHUDNBSSA-N COC1CC(O)c2cc3cc(C)cc(O)c3c(O)c2C1=O
998 0 HDEALGPZFHUWMO-CQSZACIVSA-N CC(C)(O)C(O)CC1=Cc2cc3ccoc3cc2OC1=O
999 0 ONWBHJPOSPWLPJ-SSDOTTSWSA-N COc1cc2C(=O)C3=C(C(=O)c2cc1O)C(C)(C)C(C)O3
1000 0 QQQCWVDPMPFUGF-ZDUSSCGKSA-N COc1cc(O)cc2OC(CC(=O)c12)c3ccccc3
1001 0 FPDASUICQPSBGX-UHFFFAOYSA-N COc1cc2CCc3c(O)c(O)cc4COc(c1)c2c34
1002 0 JVQIELYQOZIVPK-GQCTYLIASA-N CC(=CCc1cc(C=CC(=O)O)cc(O)c1O)C
1003 0 CXPHYDHTAOQSNC-UHFFFAOYSA-N COc1c(O)cc2ccc3cccc(O)c3c2c1OC
1004 0 MZQXNYUCDYFBFY-UHFFFAOYSA-N COc1cc2CCc3cc(O)cc4COc(c1O)c2c34
1005 0 FVUVEJYBZHKPTJ-UHFFFAOYSA-N COc1cc(O)c2c(O)c3c(O)cc(C)cc3cc2c1
1006 0 ZWVALTAMWNHXRM-ISVAXAHUSA-N CC1C(O)c2cc(C)c(CC(=O)O)c(C)c2C1=O
1007 0 RTPJTLADTXRGCF-PNQJMIKCSA-N C[C@@H]1[C@@H]2O[C@@H](C=CC=C2)[C@@H]1[C@@H]3OC(=O)C=C[C@@H]3O
1008 0 JNRHTGMSAIBCNM-UHFFFAOYSA-N CC(C)(C)C(=O)c1c2OC(=O)C=Cc2cc3ccoc13
1009 0 AEUJSHIYFLRGQB-NNTXTVRGSA-N CC=CCC1=C2C[C@](C)(O)C(=O)C(=C2OC1=O)C
1010 0 CWAZIFFOONOPTR-ZDUSSCGKSA-N O[C@@H](CCc1ccc2OCOc2c1)c3ccc(O)cc3O
1011 0 VSJSEKRBOXSXKU-GFCCVEGCSA-N CC(=C)[C@H](O)COc1c2OCCc2cc3C=CC(=O)Oc13
1012 0 BYQQWRCRBZYRHU-UHFFFAOYSA-N COc1cc(C)c2c(oc3ccc(O)c(OC)c23)c1OC
1013 0 CJMRVYJARYYDRN-VQHVLOKHSA-N CC(=O)OCCCC#CC#CC=CCOC(=O)C
1014 0 CYBIBPSYYUUIOE-UHFFFAOYSA-N CC(C)(C=C)c1c2C=CC(=O)Oc2c(O)c3occc13
1015 0 PBBREEKBUFTFFZ-MRXNPFEDSA-N C[C@]1(CO)Cc2cc(O)c(O)cc2c3ccc(O)cc3O1
1016 0 GIHCNAUFMXZADL-WZYXQFPFSA-N CC1CC(=O)C=C2C(=O)C=CC(OC(=O)C)C12C
1017 0 NOOJRVCPCZRPJD-UHFFFAOYSA-N COc1cccc2c3OC(=O)C(=Cc3cc(OC)c12)C
1018 0 MSXAYWSJIMYMQW-QVSJOPQTSA-N CC1=C2C[C@H]3C(=O)C=C[C@H](O)[C@]3(C)C[C@@H]2OC1=O
1019 0 ALHMBSXJWCEORI-UHFFFAOYSA-N Cc1ccc2C3=CC(=O)C(C)(C)C3=C(O)C(=O)c2c1O
1020 0 KEYNBOUNPFJEST-LLVKDONJSA-N CC(=O)CCC[C@@H]1Cc2cccc(O)c2C(=O)O1
1021 0 DNKMPFDERZHIMR-UHFFFAOYSA-N COc1cc(O)c2c(cc(O)c3cccc(OC)c23)c1
1022 0 MADGELFPCWOSLS-UHFFFAOYSA-N COc1c(C)c(cc(O)c1O)c2oc3ccccc3c2
1023 0 GBJRDULCMRSYSL-UHFFFAOYSA-N COC1=CC(=O)OC(=C1)C=Cc2ccc(OC)c(OC)c2
1024 0 SWDFJVCIYBYUKG-UHFFFAOYSA-N CC(=O)Cc1cc(O)cc2C(=O)CC(C)(C)Oc12
1025 0 LGNHTYCEIDOZRR-UHFFFAOYSA-N COc1cc2c(OC)c(O)cc(O)c2c3ccccc13
1026 0 ZPSAEGUNYMEKBP-UHFFFAOYSA-N CC(C)C=COc1c2C=CC(=O)Oc2cc3occc13
1027 0 CJMRVYJARYYDRN-UHFFFAOYSA-N CC(=O)OCCCC#CC#CC=CCOC(=O)C
1028 0 BAKVIITVJQHARX-UHFFFAOYSA-N COc1c(O)c(C)cc2ccc3c(O)ccc(O)c3c12
1029 0 FOKOBFCBZWKZRF-SECBINFHSA-N CC[C@@H](O)CC1=CC(=O)c2c(C)cc(O)cc2O1
1030 0 YUDKCHUOSDKDSU-UHFFFAOYSA-N COc1c(C)cc2C(=CC(=O)Oc2c1O)C(C)C
1031 0 QSFQBDRDJRMLBO-UHFFFAOYSA-N COc1cc2cc(O)cc(OC)c2c3c(O)cccc13
1032 0 OGXADNXQFFRXMG-KWCYVHTRSA-N COC(C(O)C1CC=CC(=O)O1)c2ccccc2
1033 0 QZUNAFWZEXJWGD-UHFFFAOYSA-N COc1c2OC(=O)C=Cc2c(OC)c3C=CC(C)(C)Oc13
1034 0 SEWUIZYKFWMKTO-UHFFFAOYSA-N C(Cc1ccc2OCOc2c1)c3ccc4OCOc4c3
1035 0 MNWCUETVRXKWHC-TURQNECASA-N NC(=O)C1=CN(C=CC1=O)C2OC(CO)C(O)C2O
1036 0 SOZZFXSEKXBXFS-NXZHAISVSA-N CSC=CC(=O)NCCCCNC(=O)C=CSC
1037 0 MNHMQMCKMMXJMO-GFCCVEGCSA-N CC(C)(O)C(O)Cc1c2OC(=O)C=Cc2cc3ccoc13
1038 0 MNWCUETVRXKWHC-CDLYGTGVSA-N NC(=O)C1=CN(C=CC1=O)C2OC(CO)C(O)C2O
1039 0 CACOEDMTMUFXDB-UHFFFAOYSA-N O=C1OCCC2=C1CCc3cc4CCOC(=O)c4cc23
1040 0 JJOYJHKNKRXXFW-UNWMWRTNSA-N CC1CC2OC(=O)C(=C)C2CC3C(=O)C=CC13O
1041 0 RTRVCYIIGONVTB-OLZOCXBDSA-N COc1cc(cc2C(O)C(Oc12)C(=C)C)C(=O)C
1042 0 LBOJQZLNUZNORS-INIZCTEOSA-N COc1cc(O)c2C(=O)C3=C(CC(C)(O)CC3)C(=O)c2c1
1043 0 XQMSONSBRQAXNX-UHFFFAOYSA-N Nc1c2N=Cc3c4ccccc4nc(c5NCCC(=O)c15)c23
1044 0 LAJOJYACHKZCLJ-QYNIQEEDSA-N CC(CC1NC(=O)C(C)(C)C1O)C(Cl)Cl
1045 0 OKPVQNWZTCSQDP-UHFFFAOYSA-N CC1=C(O)C(=O)c2c3C=CC(C)(C)Oc3ccc2C1=O
1046 0 XKXJCRUWLMZNKW-UHFFFAOYSA-N COc1c2occ(CO)c2c(C)c3c(C=O)cccc13
1047 0 DSDJMMMGDPDPIX-UHFFFAOYSA-N CC(=CCOc1cc2C=CC(=O)Oc2c3ccoc13)C
1048 0 SAEZZWNICTYMTI-NIXGCWMWSA-N CC1CCC23CC(=O)OC2C4(C)C(=O)C=CC14O3
1049 0 CBMMWNZVAGUUTQ-FNORWQNLSA-N CC(C)C=COc1c2OC(=O)C=Cc2cc3ccoc13
1050 0 IKGSJDIGQRJKDN-UHFFFAOYSA-N COc1cc(OC)c(C#CC(=O)C)c(C)c1OC
1051 0 RJFAYEYRTHRMRF-ZETCQYMHSA-N CC1CCc2c(CO)cc(O)c(C(=O)C)c2C1=O
1052 0 WRCVAPFLHBXILQ-UHFFFAOYSA-N COc1cc2OC(=CC(=O)c2c(O)c1C)C(C)C
1053 0 HZDDRSGCVZHQGM-VIFPVBQESA-N COc1cc(O)cc(O)c1CC2COc3cc(O)ccc23
1054 0 PHPCTTJFNKISSP-UHFFFAOYSA-N COC(=O)c1cc(ccc1OC)C(=O)C=C(C)C
1055 0 MZHODDNWVOFAGX-UHFFFAOYSA-N COc1cc(OC)c2c(ccc3cc(O)c(O)cc23)c1
1056 0 KHFQDZMHUKNPEI-VIFPVBQESA-N COc1cccc2C(=O)C3=C(OC(C)(C)CC3O)C(=O)c12
1057 0 IZHGGBNPPFHUSR-UHFFFAOYSA-N COC1=CC(=O)C2=C(C1=O)c3cc(C)c(O)cc3CC2
1058 0 YVCOJYFIVQIECI-UHFFFAOYSA-N CC(=CCc1c(O)oc2cc3OC(=O)C=Cc3cc12)C
1059 0 QWEVHFZAGOSIKY-UHFFFAOYSA-N Oc1cc(C=O)cc(Oc2ccc(CC=C)cc2)c1O
1060 0 LNVWPMKIJHBDAL-UHFFFAOYSA-N COc1c(O)c(C=O)c2C(=O)C=C(C)C(=O)c2c1C(C)C
1061 0 VNVSSZITGOCWNO-JGVFFNPUSA-N COC1=CC(=O)c2cc3C(C)OC(C)Cc3c(O)c2C1=O
1062 0 IRBPQIXYOCSHLL-NSHDSACASA-N COc1c(O)c(cc2CC(Oc12)C(=C)C)C(=O)C
1063 0 QBHNGFXJGYIVTI-SECBINFHSA-N COc1cccc2C(=O)C(=C(C(C)O)C(=O)c12)CC(=O)C
1064 0 USXWNPRVDQRHME-MLXNANBUSA-N COc1cc(O)cc2cc3C(O)C(C)CC(=O)c3c(O)c12
1065 0 BDUDJJIWRIOQAJ-UHFFFAOYSA-N COc1ccc(cc1)C1CC(=O)c2c(O1)cccc2O
1066 0 MYBFHEJBQOLHAK-UHFFFAOYSA-N NC1C=CC(=C2C1C=CC(O2)(O)C(=O)O)C(=O)O
1067 0 XTFYJDYXSMYTQT-UHFFFAOYSA-N COC1=CCC(C=C1)c1coc2c(c1=O)ccc(c2)O
1068 0 VASHEZJWABSPGV-UHFFFAOYSA-N OC(=O)C1C=CC=C2C1(N)OC(O)(C=C2)C(=O)O
1069 0 FJLWNFFGBPTITK-UHFFFAOYSA-N COc1cc(OC)cc2c1cc(o2)C1=CC(=CC(C1)O)O
1070 0 XOAUMLMNWAQUHB-UHFFFAOYSA-N COC1CC=C(C=C1)c1coc2c(c1=O)ccc(c2)O
1071 0 HXDXDEITUUXEML-UHFFFAOYSA-N COc1cc(OC)cc2c1cc(o2)C1=CC(O)CC(=C1)O
1072 0 LXUMUPPWLYQMAM-UHFFFAOYSA-N COc1cc(OC)c2c(c1)oc(c2)C1CC(=CC(=C1)O)O
1073 0 WFTYVRBEFSEOBH-UHFFFAOYSA-N COc1cc(OC)cc2c1CC(O2)c1cc(O)cc(c1)O
1074 0 IRGPXVXOXKWUOS-UHFFFAOYSA-N COC1CC(=Cc2c1cc(o2)c1cc(O)cc(c1)O)OC
1075 0 MRIMEMHCWIZCHJ-UHFFFAOYSA-N COc1cc(O)c2c(c1)ccc1c2cc(OC)c(c1)O
1076 0 FREYTHVLAYSGFK-UHFFFAOYSA-N COc1cccc2c1C(=O)C13C(C2=O)(O3)CCC(O1)(C)C
1077 0 QPMBAGMMOQSOAQ-UHFFFAOYSA-N COC1=CC2OC2C2=C1C(=O)C1=C(C2=O)CCC(O1)(C)C
1078 0 VFXUJGQJOGTVHF-UHFFFAOYSA-N COC12OC1C=CC1=C2C(=O)C2=C(C1=O)CCC(O2)(C)C
1079 0 BFUUSICSPJWXTN-UHFFFAOYSA-N COC1=CC=CC23C1(O2)C(=O)C1=C(C3=O)CCC(O1)(C)C
1080 0 COZFYPFDDMLTIK-UHFFFAOYSA-N COc1cccc2c1C(=O)C1=C(C2=O)CC(C(O1)(C)C)O
1081 0 KHFQDZMHUKNPEI-UHFFFAOYSA-N COc1cccc2c1C(=O)C1=C(C2=O)C(CC(O1)(C)C)O
1082 0 GHBZGFAXNDAQQP-UHFFFAOYSA-N OCOc1cccc2c1C(=O)C1=C(C2=O)CCC(O1)(C)C
1083 0 NKMRUQSXXBVGPZ-UHFFFAOYSA-N COc1cc(O)c(c(c1)O)C(=O)CCC12C=CC=CC2O1
1084 0 TVPIJHHTNLWIJE-UHFFFAOYSA-N COc1cc(O)cc2c1C(=O)C1=C(C2=O)CCC(O1)(C)C
1085 0 KRCHURNUNZZZFO-UHFFFAOYSA-N COc1c(O)ccc2c1C(=O)C1=C(C2=O)CCC(O1)(C)C
1086 0 UDNIOUZWEVDHIM-UHFFFAOYSA-N COc1ccc(c2c1C(=O)C1=C(C2=O)CCC(O1)(C)C)O
1087 0 SRSJKWACFSQPSL-UHFFFAOYSA-N COc1cc(O)c(c(c1)O)C(=O)OCCc1ccccc1
1088 0 RNJFUSSDIJRZNW-UHFFFAOYSA-N CC1(CC2C(C1(C)CC2)(C)C)OS(=O)(=O)O
1089 0 JJOYJHKNKRXXFW-UHFFFAOYSA-N C=C1C(=O)OC2C1CC1C(=O)C=CC1(C(C2)C)O
1090 0 YPZZKBOAURPPLX-UHFFFAOYSA-N OC1CN2C(C1O)C(CCC2)OS(=O)(=O)O
1091 0 IVLVTKHQXYAHCU-UHFFFAOYSA-N OC1CN2C(C1OS(=O)(=O)O)C(O)CCC2
1092 0 KTYXNRUQXBLYOH-UHFFFAOYSA-N OC1CCCN2C1C(O)C(C2)OS(=O)(=O)O
1093 0 RDVXEFMXICJUQK-UHFFFAOYSA-N C=C1C(=O)OC2C1CC1C(=O)C=CC1C(C2)(C)O
1094 0 KLMULHKUMZKNJD-UHFFFAOYSA-N C=C1C(=O)OC2C1CC1(O)C(=O)C=CC1C(C2)C
1095 0 KFDXZWCAJCBDBP-UHFFFAOYSA-N CC1CC2OC(=O)C(=C)C2(CC2C1C=CC2=O)O
1096 0 ONBBCNNQATYUEI-UHFFFAOYSA-N CC1CC2OC(=O)C(=C)C2CC2C1C1OC1C2=O
1097 0 UVMLPUCQYXKIIL-UHFFFAOYSA-N CC1CC2OC(=O)C3(C2CC2C1C=CC2=O)OC3
1098 0 NFDUWSVZLPJKPT-UHFFFAOYSA-N CC1CC2OC(=O)C(=C)C2CC2C1C=C(C2=O)O
1099 0 NAGAWNIXTZASNT-UHFFFAOYSA-N O=C1C=C(C2C1CC1C(CC2C)OC(=O)C1=C)O
1100 0 PSHLYVBBVWRAQD-UHFFFAOYSA-N OCC1CC2OC(=O)C(=C)C2CC2C1C=CC2=O
1101 0 SJRZFMJMQKSXSZ-UHFFFAOYSA-N CC1C2C=CC(=O)C2CC2C(C1O)OC(=O)C2=C
1102 0 SGRYFGWTDKJCPA-UHFFFAOYSA-N CC1CC2OC(=O)C(=C)C2C(C2C1C=CC2=O)O
1103 0 SILLAIPUEUWXJP-UHFFFAOYSA-N COC1=Cc2oc(cc2C(C1C(=O)C)O)C(=C)C
1104 0 UXBCAWHJMZPSBQ-UHFFFAOYSA-N CC(=CC=CC=C(C=CC(=O)O)C)C=CC(=O)O
1105 0 WPVSCRPJXJBPQW-UHFFFAOYSA-N COc1cc(O)c2c(c1)cc(c(c2O)C(O)C)C
1106 0 LOMQHPOSFAEEBW-UHFFFAOYSA-N COc1cc(O)c2c(c1)oc(cc2=O)C1=CCCC=C1
1107 0 SDGCBYMRCHYZOG-UHFFFAOYSA-N COc1cc2OC(C)(C)C=C(c2cc1C(=O)C)O
1108 0 PQKPOEZKCGGISW-UHFFFAOYSA-N COc1c(O)c2OC(C)(C)C=Cc2cc1C(=O)C
1109 0 XLHNOWYVULCGTE-UHFFFAOYSA-N COc1cc(O)c2c(c1)oc(cc2=O)C1=CC=CCC1
1110 0 JQRJFDYQEJAKRE-UHFFFAOYSA-N COc1cc(O)c2c(c1)oc(cc2=O)C1CC=CC=C1
1111 0 SIIYTROMVKKVDV-UHFFFAOYSA-N OCOc1cc2OC(C)(C)C=Cc2cc1C(=O)C
1112 0 NCTJELCGBNFQTP-UHFFFAOYSA-N CC1=CC(OS(=O)(=O)O)CC(C1C#CC(O)C)(C)C
1113 0 JFSKEEITPIVIHA-UHFFFAOYSA-N COC1=CC23OC(C)(C)C=CC3(C=C1C(=O)C)O2
1114 0 DQPQATGLQQHAMZ-UHFFFAOYSA-N COC1=CC2=C(C3C1(O3)C(=O)C)C=CC(O2)(C)C
1115 0 BVNNYPPNYIJZPN-UHFFFAOYSA-N COc1cc2OC(C)(C)C3C(c2cc1C(=O)C)O3
1116 0 YYCMNYSEVMDPKA-UHFFFAOYSA-N COC12OC1C1=C(C=C2C(=O)C)C=CC(O1)(C)C
1117 0 DKEFNXNHKBDANW-UHFFFAOYSA-N COc1cc2OC(C)(C)C=Cc2cc1OC(=O)C
1118 0 HRFKNAQOGSSNCF-UHFFFAOYSA-N COc1cc(O)c2c(c1)CC(C(=C2O)C(=O)C)C
1119 0 NZANEXYGSIPPCB-UHFFFAOYSA-N COC1C=C(O)c2c(C1)cc(c(c2O)C(=O)C)C
1120 0 SQABBZDJVHPJFP-UHFFFAOYSA-N COc1cc(O)c2c(c1)C=C(C(C2O)C(=O)C)C
1121 0 UPIBHTWBSXMMKN-UHFFFAOYSA-N COC1=Cc2c(C(C1)O)c(O)c(c(c2)C)C(=O)C
1122 0 YPPFONHWKOJJID-UHFFFAOYSA-N COC1=CC2C(C(=C1)O)C(=C(C(=C2)C)C(=O)C)O
1123 0 BZXWGBRYAOUZQZ-UHFFFAOYSA-N COC1=Cc2c(C(C1)O)c(=O)cc(o2)c1ccccc1
1124 0 DZQIAWHJUGFUQG-UHFFFAOYSA-N COCc1cc2Cc3cccc(c3C(=O)c2c(c1)O)O
1125 0 KIQDSWSINBANDD-UHFFFAOYSA-N OCc1cc(O)c2c(c1)Cc1c(C2=O)c(OC)ccc1
1126 0 DGXNCBDIMRMKOL-UHFFFAOYSA-N OCc1cc2Cc3c(C)ccc(c3C(=O)c2c(c1)O)O
1127 0 NFEVOEOOZKSZJV-UHFFFAOYSA-N OCc1cc2Cc3cc(C)cc(c3C(=O)c2c(c1)O)O
1128 0 QJJNTGJXLJZBOT-UHFFFAOYSA-N OCc1cc(O)c2c(c1)Cc1c(C2=O)c(O)c(cc1)C
1129 0 RUQIUFMSJYASBF-UHFFFAOYSA-N COc1c2cc(oc2cc2c1c(=O)cc(o2)C)C(O)(C)C
1130 0 APNQDEFAEVBXEC-UHFFFAOYSA-N COC1=CC(=C(C(C1N)C(=O)O)NC(=O)C(=O)C)O
1131 0 GHGBLAOQXPAGOP-UHFFFAOYSA-N COC1C=C(C(=O)O)C(=C(C1N)O)NC(=O)C(=O)C
1132 0 UCEBVUXLYAHXTO-UHFFFAOYSA-N COC12CC(=C(C(=C2)C(=O)O1)NC(=O)C(=O)C)O
1133 0 CAUKWIZODAUABU-UHFFFAOYSA-N O=c1ccc2c(o1)C1CC(OC1C=C2)C(O)(C)C
1134 0 BPOYZGZAMBIWPV-UHFFFAOYSA-N O=C1C=CC2C(O1)C1=C(C=C2)OC(C1)C(O)(C)C
1135 0 WYSDTVXDXGQXKF-UHFFFAOYSA-N O=c1ccc2c(o1)C1=C(CC2)OC(C1)C(O)(C)C
1136 0 OPKLHGHUUAPDTK-UHFFFAOYSA-N O=C1CCc2c(O1)c1CC(Oc1cc2)C(O)(C)C
1137 0 BNEPSLJCRKVQRG-UHFFFAOYSA-N O=c1ccc2c(o1)C=C1C(C2OCC2OC2(C)C)C=CO1
1138 0 NEBXJILJVJEYQJ-UHFFFAOYSA-N OC=Cc1c(CC=C(C)C)c2ccc(=O)oc2c(c1O)O
1139 0 ZZPZZSUNIBLSDE-UHFFFAOYSA-N CC1(C)OC1COC1=C2C=COC2Cc2c1ccc(=O)o2
1140 0 PWJZKGYRJBWYRC-UHFFFAOYSA-N COc1c(O)c(OC)c2c(c1OC)oc1c2ccc(c1)C
1141 0 FYEBWHCXONMZDU-UHFFFAOYSA-N OCC1OC(C(C1O)O)n1ccc(=N)c(c1)C(=O)O
1142 0 VSFLVVPHOWFOJS-UHFFFAOYSA-N OC(=O)C(C(=O)C(C)(C)C)C(=O)c1ccccc1
1143 0 NDIDGVHETBHZJR-UHFFFAOYSA-N O=C(C(C)(C)C)CC(=O)c1ccccc1C(=O)O
1144 0 OZMPOIDLBLGWQS-UHFFFAOYSA-N OC(=O)C=CC1=CCC2C(CC1C)OC(=O)C2=C
1145 0 HDXOCYMTJOBNSX-UHFFFAOYSA-N OCC1OC(C(C1O)O)N1C=CC(=N)C(C1O)C(=O)O
1146 0 UMPNEKQWKTUUDY-UHFFFAOYSA-N O=C1C2=CC=CC(C2C(=O)C1C(=O)C(C)(C)C)O
1147 0 ITQSDJFYBCWJBS-UHFFFAOYSA-N COc1c(O)c(OC)c(c2c1c1cc(C)ccc1o2)OC
1148 0 YGBHAWHZRPHJMQ-UHFFFAOYSA-N CCCCCCCOc1ccc(cc1)OS(=O)(=O)O
1149 0 JFBHUYSOVZISLR-UHFFFAOYSA-N COC1=CC(c2c1cc(OC)c(c2)C)(O)C(=O)C
1150 0 PWCPVULAOHJVMK-UHFFFAOYSA-N COC1=CC(c2c1c(C)c(OC)cc2)(O)C(=O)C
1151 0 SENMJWRXADVPKV-UHFFFAOYSA-N COC1=CC(c2c1cc(OC)cc2C)(O)C(=O)C
1152 0 XVXFYIPVZSFQJW-UHFFFAOYSA-N COc1c(OC)c2oc3c(c2c(c1O)OC)cccc3C
1153 0 GYBYNNWANXWMIT-UHFFFAOYSA-N COc1c(OC)c2oc3c(c2c(c1O)OC)c(C)ccc3
1154 0 AWGDGYSBSANXOC-UHFFFAOYSA-N COc1cc(O)c2c(c1)ccc1c2cc(O)c(c1)OC
1155 0 BWWCRWYHRUIYOK-UHFFFAOYSA-N COc1cc(O)cc2c1c1cc(O)c(cc1cc2)OC
1156 0 JBEQKJRGPIFFFO-UHFFFAOYSA-N COC12OC2C(=O)C(=CC1=O)C(c1ccccc1)C=C
1157 0 CHPPIFGZHQQJPQ-UHFFFAOYSA-N OCOC1=CC(=O)C(=CC1=O)C(c1ccccc1)C=C
1158 0 AVUSXTXERQJKOH-UHFFFAOYSA-N Cc1cccc(c1)C=CC(=O)c1c(O)cc(cc1O)O
1159 0 MODGVIVVQTWZPX-UHFFFAOYSA-N C=CC(C1=CC(=O)C(=C(C1=O)O)OC)c1ccccc1
1160 0 YJUXAKXIEJWMRD-UHFFFAOYSA-N CCOc1c2ccc(=O)oc2c(c2c1c(C)co2)OCC
1161 0 MBHORPZTQRUOPB-UHFFFAOYSA-N CCOc1c2oc(=O)c(cc2c(c2c1occ2)OCC)C
1162 0 WMXSVASMTGQUAE-UHFFFAOYSA-N CCOc1c2ccoc2c(c2c1c(C)cc(=O)o2)OCC
1163 0 CBBIUGFGJBBYQR-UHFFFAOYSA-N OC(C(c1cccc(c1)Oc1ccccc1)(C(=O)O)C)O
1164 0 PSVHWLFQVMWTGB-UHFFFAOYSA-N C=CC(C1=C(O)C(=O)C(=CC1=O)OC)c1ccccc1
1165 0 MHXPNUXBMGPHGO-UHFFFAOYSA-N O=CC=c1c(c[nH]c1=CC(=O)O)CC(C(=O)O)O
1166 0 WUHSEQCUTNVQER-UHFFFAOYSA-N O=Cc1[nH]cc(c1C=CC(=O)O)CC(C(=O)O)O
1167 0 XULMTMBCPXOZJO-UHFFFAOYSA-N COC1=CC(=C(CC1)c1oc2c(c1)cc(c(c2)OC)O)O
1168 0 WVEZFIAMWKLINI-UHFFFAOYSA-N COC1C=CC(=C(C1)O)c1oc2c(c1)cc(c(c2)OC)O
1169 0 CETNBJCJTPNFOG-UHFFFAOYSA-N CSCCCCCCCCC(=O)OC(=O)O
1170 0 TVHVIYTWDHLWOG-UHFFFAOYSA-N CSCCCCCCCCOC(=O)C(=O)O
1171 0 QNJKTAUYRZCEIX-UHFFFAOYSA-N CSCCCCCCCOCC(=O)C(=O)O
1172 0 GQARWAXBMHTVSN-UHFFFAOYSA-N CSCCCCCOCCCC(=O)C(=O)O
1173 0 RVOPRSIYJXWNGQ-UHFFFAOYSA-N CSCCCOCCCCCC(=O)C(=O)O
1174 0 YKADXZHRROUUJH-UHFFFAOYSA-N Oc1ccc(c(c1)C)C1OC(=O)c2c(C1)cccc2O
1175 0 COXSMVOHJCWLEO-UHFFFAOYSA-N CSCCOCCCCCCC(=O)C(=O)O
1176 0 DEFIJGJJJKEYGS-UHFFFAOYSA-N COc1ccc(cc1)C1OC(=O)c2c(C1)cccc2O
1177 0 PMZHONATLZBKIL-UHFFFAOYSA-N CC(=O)OC(OC(C)=O)C1=CC=CC=C1[N+]([O-])=O
1178 0 MLNLKSHPRFSPGK-UHFFFAOYSA-N CSCOCCCCCCCC(=O)C(=O)O
1179 0 BDLDSBOXQJRHCI-UHFFFAOYSA-N CSCCCCCCCC(C(=O)C(=O)O)O
1180 0 KLESTKMRWGZZOK-UHFFFAOYSA-N CSCCCCCCC(CC(=O)C(=O)O)O
1181 0 KNNFEOWMRYYKOO-UHFFFAOYSA-N CSC1=NC(=CN=N1)C1=CC=C(C=C1)N1CCOCC1
1182 0 RFANJLCAJKZNBS-UHFFFAOYSA-N CSC1=NC(=CN=N1)C1=CC=CC2=CC=CC=C12
1183 0 NGTRARPAYZCLIC-UHFFFAOYSA-N FC1=CC2=C(C=C1)C1=C3C(C=CC4=C3C(C=C1)=CC=C4)=C2
1184 0 VKRYSASHEJWBIM-UHFFFAOYSA-N FC1=CC2=C3C=CC4=CC=CC5=C4C3=C(C=C5)C=C2C=C1
1185 0 QLWASAJNCFHPGV-UHFFFAOYSA-N FC1=CC=CC2=C1C=C1C=CC3=C4C(C=CC2=C14)=CC=C3
1186 0 JLCGXTUDNBCQPN-UHFFFAOYSA-N COC1=CC2=C(C=C3C(O)=CC(C)=CC3=C2O)C(O)=C1
1187 0 XQEJVKQYWYLGAA-UHFFFAOYSA-N CCCCNC1=NC(SC)=NC2=C1C=CC=N2
1188 0 RPALJMDJHWZXMU-UHFFFAOYSA-N NC1=C2N=CN(CC3=CC=C(C=C3)[N+]([O-])=O)C2=NC=N1
1189 0 HAWXDOMASFLWHU-UHFFFAOYSA-N FC1=CC=CC2=CC3=C4C(C=CC5=CC=CC(C=C3)=C45)=C12
1190 0 OXGALHLELGYDLD-UHFFFAOYSA-N CSC1=NC(=CN=N1)C1=CC2=CC=CC=C2C=C1
1191 0 VEEAKFNFTJIMMH-UHFFFAOYSA-N COC1=C(OCC(F)(F)F)C=C2OC(C)(C)C=CC2=C1
1192 0 NXFPFACEISPJCL-UHFFFAOYSA-N CN(C)N1C(=O)N(C)C2=C(C=CC(Cl)=C2)C1=O
1193 0 DAZNQVGWXKOTQW-UHFFFAOYSA-N CCOC(=O)C1=CC2=C(O1)C=CC1=C2C=CC(OC)=C1
1194 0 CQYHERUQPTUPJJ-UHFFFAOYSA-N CC(C)(OC1=CC=C(Cl)C=C1)C1=NN=C(N)O1
1195 0 WEBGUJBZGMNFSM-UHFFFAOYSA-N CC1=C(C)C=C(CSC2=NC=NC3=C2NC=N3)C=C1
1196 0 JWKJDAVEKUGNOJ-UHFFFAOYSA-N CC1(OC(Oc2ccccc12)C(O)=O)c1ccccc1
1197 0 WPVOAMIAPQZNOC-UHFFFAOYSA-N NC1=NC(=O)N(C=C1F)C1CC(N=[N+]=[N-])C(CO)O1
1198 0 YLCXGBZIZBEVPZ-UHFFFAOYSA-N CN1CCN=C(C2=CC=CC=C2)C2=C1C=CC(Cl)=C2
1199 0 HXFZQKJCQNOMBF-UHFFFAOYSA-N FC1=CC=CC2=C1C1=CC3=CC=CC=C3C3=C1C2=CC=C3
1200 0 DOZKKSUUOVKEFJ-UHFFFAOYSA-N FC1=CC=CC2=C3C=CC=C4C5=CC=CC=C5C(C=C12)=C34
1201 0 JJZKFELINDVJLQ-UHFFFAOYSA-N FC1=CC2=C3C=CC=C4C5=CC=CC=C5C(C=C2C=C1)=C34
1202 0 LXZKWKLXKVDKGD-UHFFFAOYSA-N OC(=O)CN(CC(O)=O)CC(=O)N1CCCC1C(O)=O
1203 0 ZRZYRQMAUYZQDS-UHFFFAOYSA-N CC(C)(C)c1cccc(OCCCS(O)(=O)=O)c1O
1204 0 IEABJDZWBBCLHO-UHFFFAOYSA-N CSCCCCCC(CCC(=O)C(=O)O)O
1205 0 REBPCPRAQBBGOU-UHFFFAOYSA-N CN(C)N(CCC#N)C(=S)NC1=CC=CC=C1
1206 0 VFAYLGGSYZLDFQ-UHFFFAOYSA-N NC1=NC(=C(S1)C1=CN=CC=C1)C1=CC=CC=C1
1207 0 OQPLOQURNPHRPD-UHFFFAOYSA-N NC1=NC(=C(S1)C1=CC=CC=N1)C1=CC=CC=C1
1208 0 AFKOPSOLFOZNHU-UHFFFAOYSA-N COc1ccc2cc(ccc2c1)C(C)C(=O)OCC(O)=O
1209 0 WRNWYEBFDUCWRR-UHFFFAOYSA-N CSCCCC(CCCCC(=O)C(=O)O)O
1210 0 GVJNFRCGHWWBED-UHFFFAOYSA-N COC1=C(O)C(C)=CC2=C1C=C1C(O)=C(O)C=CC1=C2
1211 0 HWLRYMYJGAGIME-UHFFFAOYSA-N NC1=NC(=NC(=N1)C1=CC=CC=C1)C1=CC=CC=C1
1212 0 OBOJZTYVVHDHLA-UHFFFAOYSA-N CSCCC(CCCCCC(=O)C(=O)O)O
1213 0 CGIDFWMJFIUOPK-UHFFFAOYSA-N CCCCCCC(Cl)CS(=O)(=O)C1=CC=CC=C1
1214 0 LJXDJSDZOJAKDD-UHFFFAOYSA-N CC(C)=CCC1=C(OC(C)=O)C=CC(=C1)C(O)=O
1215 0 ABYFQOSNBMAMIR-UHFFFAOYSA-N CSCC(CCCCCCC(=O)C(=O)O)O
1216 0 RDIMDZOCSSKGCQ-UHFFFAOYSA-N CN1N=CC2=C(NC3=CC=C(C=C3)[N+]([O-])=O)N=CN=C12
1217 0 UUBUCLKOQKIWKA-UHFFFAOYSA-N O=C1N(CCC#N)C(=O)N(CCC#N)C(=O)N1CCC#N
1218 0 NEGZXTMWIVMJGE-UHFFFAOYSA-N CSC(CCCCCCCC(=O)C(=O)O)O
1219 0 NGJSNOKMDYDHDU-UHFFFAOYSA-N CC1=CC2=CC=CC=C2N=C1C1=CC=CC=C1Cl
1220 0 TYPIUHPAOBTLDT-UHFFFAOYSA-N OCSCCCCCCCCC(=O)C(=O)O
1221 0 GCHSUFQUMRTCSD-UHFFFAOYSA-N O=CNC1=CC=C(C(C1C(=O)CC(C(=O)O)N)O)O
1222 0 KLMUSXXCZKHTHN-UHFFFAOYSA-N COc1cc(O)c(c(c1)O)C(=O)CCC1=CC#CC=C1
1223 0 NBISROUHLJXRLM-UHFFFAOYSA-N COC1=CC=CC2=C(OC)C=CC(C(=O)CCC(O)=O)=C12
1224 0 HCUNREWMFYCWAQ-UHFFFAOYSA-N OC(=O)C1=CC=C(CCC2=CC=C(C=C2)C(O)=O)C=C1
1225 0 NVRMNEOKICVNHA-UHFFFAOYSA-N CC(c1ccccc1)Oc1cc(O)c(c(c1C(=O)O)O)C
1226 0 SSDRKCWIIOXQFT-UHFFFAOYSA-N O=C(C(=O)O)C=CC1C(N)C=CC(=C1O)C(=O)O
1227 0 QMNSHKMELDTUSR-UHFFFAOYSA-N O=C(C(=O)O)CC(c1cccc(c1O)C(=O)O)N
1228 0 AMHLZALOCLLXPH-UHFFFAOYSA-N O=C(C(=O)O)C=CC1=CC=CC(C1(N)O)C(=O)O
1229 0 YBTKAMKQHJIOGK-UHFFFAOYSA-N CC=CC(c1ccc(cc1)OC(=O)C)OC(=O)C
1230 0 NSXBROVJPCGNBU-UHFFFAOYSA-N COC1=CC=C(C=C1OC)C1OC(=O)C2=CC=CC=C12
1231 0 CXLNWJSKZPSWPR-UHFFFAOYSA-N OC(=O)CC1=CC=C(C=C1)C1=CC=C(CC(O)=O)C=C1
1232 0 QUBNUAJDMHZCIY-UHFFFAOYSA-N C=CC(c1ccc(c(c1)C)OC(=O)C)OC(=O)C
1233 0 JURAOGMOBVQPBP-UHFFFAOYSA-N CC1=CC(C(O)=O)=C(C=C1)C1=C(C=C(C)C=C1)C(O)=O
1234 0 MXDIUFKCBZTRIM-UHFFFAOYSA-N OC(=O)CCC(=O)C1=CC=C(OC2=CC=CC=C2)C=C1
1235 0 VBQDPEPOSYSLJS-UHFFFAOYSA-N CCCC1=CC2=C(OCO2)C=C1CS(=O)(=O)CC
1236 0 FOZAWFOWYOKRCG-UHFFFAOYSA-N COC(=O)C1(C)CCC2=CC(OC)=CC=C2C1=O
1237 0 YBIUWKDQETUHCE-UHFFFAOYSA-N CCCCCCCCCC1=CC(Cl)=C(O)C(Cl)=C1
1238 0 VUZKSFCFYGBDAB-UHFFFAOYSA-N CC(=O)Oc1ccc(cc1)C(C(=C)C)OC(=O)C
1239 0 NCAHRPOFSWUZKN-UHFFFAOYSA-N NC(=O)C1=CN(C2OC(CO)C(O)C2O)C(=O)C=C1
1240 0 VLLBCTKFTIILHS-UHFFFAOYSA-N CCN(CC1=CC=C(Cl)N=C1)C(C[N+]([O-])=O)=NC
1241 0 HXVLPYQQTOVXPG-UHFFFAOYSA-N C=CC(c1ccc(cc1C)OC(=O)C)OC(=O)C
1242 0 HCUNISHLIXGFFA-UHFFFAOYSA-N CC1=CC(=C(C=C1)C(O)=O)C1=C(C=CC(C)=C1)C(O)=O
1243 0 VPJBLVPIUUNPLB-UHFFFAOYSA-N C(C1=NC2=CC=CC=C2N1)C1=NC2=CC=CC=C2N1
1244 0 NRIDIKKHBOBNRS-UHFFFAOYSA-N OC(=O)C(CC1=CC=CC=C1C1=CC=CC=C1)C(O)=O
1245 0 OLYUBEFYXWWLDK-UHFFFAOYSA-N OC(=O)CCC(=O)NC1=CC(O)=C(C=C1)C(O)=O
1246 0 DHTJFQWHCVTNRY-UHFFFAOYSA-N CN1OC(CC1(C)C1=CN=CC=C1)C1=CC=C(Cl)C=C1
1247 0 BCRVAPBPPFMTNB-UHFFFAOYSA-N COC(=O)C1=CC=CC(=C1)C1=CC(=CC=C1)C(=O)OC
1248 0 KZDDQWFGWDKABI-UHFFFAOYSA-N COC(=O)C1=CC=C2CCC3=C2C1=C(C=C3)C(=O)OC
1249 0 GFXQFPHYNKBODT-UHFFFAOYSA-N COC1=C(OC(C)=O)C=C2CCCCC(=O)C2=C1
1250 0 ZFSZGUBDAZQINV-UHFFFAOYSA-N COC(=O)C1OC1C1=CC(=CC=C1OC)[N+]([O-])=O
1251 0 ZFYRMOGSHWEHKY-UHFFFAOYSA-N OC(=O)CC(CC(O)=O)C1=CC(=CC=C1)[N+]([O-])=O
1252 0 GVSOIHLBHAKZIV-UHFFFAOYSA-N OC(=O)C(C(C1=CC=CC=C1)C1=CC=CC=C1)C(O)=O
1253 0 TZIBSCPYGCMVKB-UHFFFAOYSA-N [H]C12C=CC([H])(C3C=CC13)C(C2C(=O)OC)C(=O)OC
1254 0 HCUHAHONSFXZMF-UHFFFAOYSA-N CC1=C(C(=CC=C1)C(O)=O)C1=C(C)C=CC=C1C(O)=O
1255 0 KCRLIJGATAAISB-UHFFFAOYSA-N CC1=CC2=C(C=C1C)N1N=NC3=CC=CC=C3C1=N2
1256 0 RXPLCTGALLSSKP-UHFFFAOYSA-N ClCCN(N=O)C(=O)NN1CCCCCC1
1257 0 YUTZTDVBVJZNFF-UHFFFAOYSA-N CC1=C2C=CC(=NC2=C(Cl)C=C1)C1=CC=CC=C1
1258 0 PKIIZAYKBJXFJH-UHFFFAOYSA-N O=C(NC(C(=O)O)CCC=C(C(=O)O)N)CCC(=O)O
1259 0 REQVBMAQEOAWJB-UHFFFAOYSA-N CC1=NC(N)=NC(=O)C1N1N=NC2=CC=CC=C2C1=O
1260 0 OXNOOIURSOFAJE-UHFFFAOYSA-N CC1=CC2=C(N=C(C=C2)C2=CC=CC=C2)C(Cl)=C1
1261 0 KXJINUCGSQRRQB-UHFFFAOYSA-N COC1=C2CC3CC(=O)OC3(C)C2=C(OC)C=C1
1262 0 DPXJQYSTDQCBDZ-UHFFFAOYSA-N [H]C12CC([H])(C3CC(=CC13)C(=O)OC)C(=C2)C(=O)OC
1263 0 HNXJVDVBZSVMTB-UHFFFAOYSA-N O=C(NC(C(=O)O)CCCC(C(=O)O)N)C=CC(=O)O
1264 0 GKWYJSSQUCGNJB-UHFFFAOYSA-N NC1=C2N=CC=CC2=C(C=C1)N=NC1=CC=CC=C1
1265 0 CAUIYJRQODXUJO-UHFFFAOYSA-N O=C(NC(=CCCC(C(=O)O)N)C(=O)O)CCC(=O)O
1266 0 OXKRTQLEKNPAHY-UHFFFAOYSA-N COc1cc(O)c2c(c1C)cc1c(c2O)C(=O)CC(O1)C
1267 0 RPAKUTLDLGVAHS-UHFFFAOYSA-N COC1C=C(O)c2c(C1C)cc1c(c2O)c(=O)cc(o1)C
1268 0 XUAYMYOOVXDWNG-UHFFFAOYSA-N C1=CC=C(N=C1)N(C1=CC=CC=N1)C1=CC=CC=N1
1269 0 CHLVIAYIRBTYMH-UHFFFAOYSA-N COc1cc(O)c2c(c1C)CC1C(=C2O)C(=O)C=C(O1)C
1270 0 XQNJPYHQHWHBMB-UHFFFAOYSA-N NC1=NC=NC(N)=C1NC(=O)CC1=CC(=CC=C1)[N+]([O-])=O
1271 0 CFIUJQJDRFGJFI-UHFFFAOYSA-N NC1=NC(=O)C(NC=O)C(NC2=CC=C(NC=O)C=C2)=N1
1272 0 JNYWSRZISOMFFQ-UHFFFAOYSA-N COC1=CC=C(OC)C2=C(O)C3=CC=CC=C3C(O)=C12
1273 0 LIBFKPVBSZIHHF-UHFFFAOYSA-N COC1=C(C)c2c(C(C1)O)c(O)c1c(c2)oc(cc1=O)C
1274 0 ZFWFRBDYZFOLQP-UHFFFAOYSA-N C=C1CC2(CCC3(CC(=C)C(=O)O3)CC2)OC1=O
1275 0 PJYQUDNXEWYMLL-UHFFFAOYSA-N CC(C)(C)C1(SCCCS1)[Si](C)(C)C
1276 0 RMXUFBPORJBBEZ-UHFFFAOYSA-N CC1=CN(C2OC(CO)C(O)C(O)C2O)C(=O)NC1=O
1277 0 CKAWFWAOJKDFOO-UHFFFAOYSA-N COC1=CC(C=C(C(C)=O)C(C)=O)=C(OC)C=C1
1278 0 WOXYHDZNBGWQNZ-UHFFFAOYSA-N NC1=C2C3=C(SC2=NC=N1)C1=CC=CC=C1CC3
1279 0 RZFLPKWJWSIJBL-UHFFFAOYSA-N CCOC(=O)C#CC1=CC(=CC=C1)C#CC(=O)OCC
1280 0 VXHLFKXIFYDPFI-UHFFFAOYSA-N CCOC(=O)C#CC1=CC=C(C=C1)C#CC(=O)OCC
1281 0 JXQUSCDBXIFOKR-UHFFFAOYSA-N COC1=CC(CC(=O)C(O)=O)=C(C=C1C)[N+]([O-])=O
1282 0 KRIYUXJIRMSBOB-UHFFFAOYSA-N COc1cc(O)c2c(c1C)C=C1C(C2O)C(=O)C=C(O1)C
1283 0 ODXCTFBJZHWKDM-UHFFFAOYSA-N CCOC(=O)CC1=CN2C(C=C(Cl)N=C2C)=N1
1284 0 PBEGYZLMWBLEMX-UHFFFAOYSA-N CC(=O)NC1=CC=CC=C1C1SCCCS1
1285 0 QNHCAGSNLQTUEY-UHFFFAOYSA-N COc1cc(O)c2c(c1C)cc1c(c2O)C(O)C=C(O1)C
1286 0 SMCWYUXEAJEWSI-UHFFFAOYSA-N COC1=C(OC)C2=C(COC(=O)C3=CC=CC=C23)C=C1
1287 0 URZWJGSWUIAVKN-UHFFFAOYSA-N COC1=C(OC)C=C2C(COC(=O)C3=CC=CC=C23)=C1
1288 0 WWVUVRKPHOCZCW-UHFFFAOYSA-N COc1cccc2c1C(=O)C1=C(C2=O)C=C(OC1C)C
1289 0 FGADTCKUSPLWPZ-UHFFFAOYSA-N COC1=C(OC)C=C2C(=C1)C1=CC=CC=C1COC2=O
1290 0 UKRKGVWJSQULCW-UHFFFAOYSA-N COc1cccc2c1C(=O)C1=C(C2=O)CC(OC1=C)C
1291 0 LQOMYIZRPNPJDB-UHFFFAOYSA-N OC(CCl)CN1CCN(CC(O)CCl)CC1
1292 0 NXJYVHAHVIQTHN-UHFFFAOYSA-N NC1=CC=C(N=NC2=CC=NC=C2)C2=CC=CC=C12
1293 0 VGBUHBDMXPBDBC-UHFFFAOYSA-N CC1CCN(CC1)NC(=O)N(CCCl)N=O
1294 0 SBCPUTPUYMFDIZ-UHFFFAOYSA-N OCCOC1=CC=C(OCCO)C2=CC=CC=C12
1295 0 HXLDDLPPNWVGLL-UHFFFAOYSA-N CCCCN1C2=C(N(C)C(Cl)=N2)C(=O)N(C)C1=O
1296 0 LRKSNAWUCNIMKT-UHFFFAOYSA-N O=Cc1c(O)cc(c(c1O)C(=O)CCC1CC=CC=C1)O
1297 0 FCRVQYLSYQGAEU-UHFFFAOYSA-N CC(=O)OC1=C2CCCCC2=C(OC(C)=O)C=C1
1298 0 ZXMRIMACYKSAIJ-UHFFFAOYSA-N COC1=C(OC(C)=O)C=C2C(CCCCC2=O)=C1
1299 0 OYLFFADWNSJZBV-UHFFFAOYSA-N CCOC(=O)C1=CC=C(OC(=O)C2=CC=CC=C2)C=C1
1300 0 XATYFTYKQPEEBA-UHFFFAOYSA-N O=Cc1c(O)cc(c(c1O)C(=O)CCC1=CCCC=C1)O
1301 0 ZWQCEXOVJPRCCM-UHFFFAOYSA-N O=Cc1c(O)cc(c(c1O)C(=O)CCC1=CC=CCC1)O
1302 0 LEOAWNMIVHPPQY-UHFFFAOYSA-N CCOC(=O)CC(=O)C1C(=O)N(C)C(=O)N(C)C1=O
1303 0 UKWODARSHASKLH-UHFFFAOYSA-N COC1=CC2OC2C2=C1C(=O)C1=C(C2=O)CC(OC1C)C
1304 0 SDGFXKUXXXQSLM-UHFFFAOYSA-N COC12OC1C=CC1=C2C(=O)C2=C(C1=O)CC(OC2C)C
1305 0 AGZXTDUDXXPCMJ-UHFFFAOYSA-N OCC(O)C(O)C(O)C1NC(CS1)C(O)=O
1306 0 VXJCEYHNPBHQOS-UHFFFAOYSA-N NC1=CC2=C(C=C1)C1=C(N2)C=C2C=CC(N)=CC2=N1
1307 0 WOBWAJPREGBERQ-UHFFFAOYSA-N N=NC1C2=CC=CC=C2C(=C(C#N)C#N)C2=CC=CC=C12
1308 0 ZGBXSCVLSILMLJ-UHFFFAOYSA-N CCCCCCOP(=S)(N1CC1)N1CC1
1309 0 HBBBNNBIBSXLOS-UHFFFAOYSA-N COC1=CC=CC23C1(O2)C(=O)C1=C(C3=O)CC(OC1C)C
1310 0 NTRUHPDQFOAJID-UHFFFAOYSA-N CCOP(=S)(N1CC1(C)C)N1CC1(C)C
1311 0 IKEUZCGOPYSHNN-UHFFFAOYSA-N OC(=O)CN(CC(O)=O)C1=CC=CC=C1C(O)=O
1312 0 LVVXLDUCGFTWHJ-UHFFFAOYSA-N OC(=O)CC(C(O)=O)(C1=CC=CC=C1)C1=CC=CC=C1
1313 0 ISLOIHOAZDSEAJ-UHFFFAOYSA-N [H]C12CCC(C)(C(=O)C1C(=O)C(F)(F)F)C2(C)C
1314 0 PMNMSLZRKZSSIE-UHFFFAOYSA-N OCC1OC(C)C2=C(C1)C(=O)c1c(C2=O)c(OC)ccc1
1315 0 WCJKPBILPRDZEB-UHFFFAOYSA-N OCC1OC(C)CC2=C1C(=O)c1c(C2=O)cccc1OC
1316 0 WKNIPFDPSCAKRN-UHFFFAOYSA-N COc1cccc2c1C(=O)C1=C(C2=O)C(C(OC1C)C)O
1317 0 MEDJVVZFUHXQEU-UHFFFAOYSA-N OCOc1cccc2c1C(=O)C1=C(C2=O)CC(OC1C)C
1318 0 CXZXGCYIUQFWIM-UHFFFAOYSA-N COc1cc(O)cc2c1C(=O)C1=C(C2=O)CC(OC1C)C
1319 0 GJZMIWIOIQAHSH-UHFFFAOYSA-N C1COC2(O1)C1=CC=CC3=C1C(=CC=C3)C21OCCO1
1320 0 HPTAWBKBTOWLPJ-UHFFFAOYSA-N COc1c(O)ccc2c1C(=O)C1=C(C2=O)CC(OC1C)C
1321 0 SBSQCWXPECQIAG-UHFFFAOYSA-N CC1=C(C)C(OC1=O)=CC1(C)OC(=O)C(C)=C1C
1322 0 ONJRYFPZAIDZCL-UHFFFAOYSA-N CC(C)(C)[Si](C)(C)OC1=CC=CC=C1C(Cl)=O
1323 0 HCMJIPBCLFOZLC-UHFFFAOYSA-N ClCC1CC(=NN1C1=CC=CC=C1)C1=CC=CC=C1
1324 0 NQIDRVKTLRTLLV-UHFFFAOYSA-N CC1=CC(C2=CC=CC=C2)=C2C=C(Cl)C=CC2=N1
1325 0 KNWNYMVKDBDABA-UHFFFAOYSA-N COc1ccc(c2c1C(=O)C1=C(C2=O)CC(OC1C)C)O
1326 0 XEYHIIBYEOWKLL-UHFFFAOYSA-N ClC1=CC(NC2=CC=C3C=CC=CC3=C2)=CC=C1
1327 0 ZUEBSLXIWLEWET-UHFFFAOYSA-N S=C1N=C(NN1C1=CC=CC=C1)C1=CC=CC=C1
1328 0 PUWVMUKHGOGMHL-UHFFFAOYSA-N S=C(NC1=CC=CC=C1)C1=NC2=CC=CC=C2N1
1329 0 LRXMMYWDVBYTPO-UHFFFAOYSA-N COC1=C(OC)C=C(CC(=O)C2=C(O)C=C(O)C=C2)C=C1
1330 0 BXERHCITLNBIMV-UHFFFAOYSA-N NC1=C(C=C(CC2=CC(C#N)=C(N)C=C2)C=C1)C#N
1331 0 UEAURNKOWJBCEC-UHFFFAOYSA-N ON(C(C(=O)O)CC1=CNC2(C1(O)C=CC=C2)O)O
1332 0 NLSCDENFKALNMR-UHFFFAOYSA-N CC1=C(OCC(O)=O)C=CC2=C1OC(=O)C1=C2CCCC1
1333 0 XFIBBPVYTCDNEZ-UHFFFAOYSA-N CNC1=C(C=C(Cl)C=C1)C(=O)NCCC1=CC=CC=C1
1334 0 PVXCQHHWNDJIJP-UHFFFAOYSA-N OC(=O)C(C(C(O)=O)C1=CC=CC=C1)C1=CC=CC=C1
1335 0 GVIJWWXEKCBGOV-UHFFFAOYSA-N N#CC(C#N)=C(C#N)C1=CC=C(NC2=CC=CC=C2)C=C1
1336 0 MQEWGRPQDIUPMQ-UHFFFAOYSA-N CCOC1=C(OCC)C2=C(C=C1)C(C)=CC(=O)O2
1337 0 UQWHIVKLKVJOAZ-UHFFFAOYSA-N C(N=NC1=NC2=C(C=CC=C2)C=C1)C1=NC=CC=C1
1338 0 KEVNMPJCTGLORO-UHFFFAOYSA-N ClC1=CC2=C(C=C1)N=C(CC1CCCCC1)N2
1339 0 IRKIDJHFWYGNFG-UHFFFAOYSA-N COC1=C(OC)C=C(C=C1)C1CC(=O)CC(=O)C1
1340 0 ZWPGRDWCCLEEOE-UHFFFAOYSA-N ON(C(C(=O)O)Cc1c[nH]c2c1C=CC(C2O)O)O
1341 0 NEHXNKGHPJIQBT-UHFFFAOYSA-N CCCC1=CC(=O)OC2=C1C(OC)=CC(OC)=C2
1342 0 QCMBUFDXULESGG-UHFFFAOYSA-N COC(=O)C1=CC=C(COC2=CC=C(C=O)C=C2)C=C1
1343 0 QMADQBGKOOHOPK-UHFFFAOYSA-N ON(C(C(=O)O)Cc1c[nH]c2c1C(O)C(C=C2)O)O
1344 0 URXIJEGTYRMMJJ-UHFFFAOYSA-N S=C(NC1=CC=CC=C1)NC1=CC=CC=C1C#N
1345 0 MYBIEESUQQNYKQ-UHFFFAOYSA-N O=C(NNC1=NC2=CC=CC3=C2C1=CC=C3)C1=CC=NC=C1
1346 0 YTCOSZAOXSXWEG-UHFFFAOYSA-N COC1=C(OC)C=C(C=C(C(C)=O)C(C)=O)C=C1
1347 0 BNHFGYIPXPENKA-UHFFFAOYSA-N FC1=CC=C(C=CC(=O)C=CC2=CC=C(F)C=C2)C=C1
1348 0 GRADVRBORHSCML-UHFFFAOYSA-N O=C(NC(C(=O)N)CCCC(=O)C(=O)O)CCC(=O)O
1349 0 RPOLJNCRBSMWRU-UHFFFAOYSA-N CCCCCOP(S)(=S)OCCCCC
1350 0 DGMTZMCDDBNVPU-UHFFFAOYSA-N O=C1OCCCCCCOC(=O)C2=CC=CC=C12
1351 0 GUQSDXNUXAOGOL-UHFFFAOYSA-N O=C(NC(C(=O)O)CCCC(=O)C(=O)O)CCC(=O)N
1352 0 WZLUNIRPOQOEJR-UHFFFAOYSA-N OC(=O)CCC1=CC=CC=C1OC(=O)C1=CC=CC=C1
1353 0 ZCZCMCBHMZQTTD-UHFFFAOYSA-N CC1=CC(=CC(C)=C1O)C(=O)C1=CC=CC=C1C(O)=O
1354 0 QJXXEUYFFZWYCX-UHFFFAOYSA-N CCOC(=O)C1=CN=C2N(C)N=C(C)C2=C1Cl
1355 0 POOTZOCXDAHYCY-UHFFFAOYSA-N O=C(NC(C(=O)O)CCCC(=O)C(=O)N)CCC(=O)O
1356 0 CAQQVRYFFIRVIX-UHFFFAOYSA-N CCOC(=O)C(=O)C1=CC=C(OC2=CC=CC=C2)C=C1
1357 0 OQKITJICGXCHGS-UHFFFAOYSA-N OC(=O)CCCOC1=CC(C=O)=C(C=C1)[N+]([O-])=O
1358 0 UGFFEICICOBKHD-UHFFFAOYSA-N COC(=O)CC(=O)C1=CC=CC=C1OC1=CC=CC=C1
1359 0 PEWIJFVUPQVCKD-UHFFFAOYSA-N COC(=O)CC(=O)C1=CC=C(OC2=CC=CC=C2)C=C1
1360 0 PDUXJTPGYZCGRI-UHFFFAOYSA-N CCCCNS(=O)(=O)C1=CC=C(OC)C(=C1)[N+]#N
1361 0 XIHVVZYQCQQHHV-UHFFFAOYSA-N COC(=O)C1=CC(OCC=C)=CC(OCC=C)=C1
1362 0 WTMNVUIPZOZQIT-UHFFFAOYSA-N COC(=O)C(OC1=CC=C(C=O)C=C1)C1=CC=CC=C1
1363 0 PYUABAXAUVLRNX-UHFFFAOYSA-N COC(=O)C(C(=O)OC)C1=CC=C(C=C1)[N+]([O-])=O
1364 0 DWNZLQPWQLNPRS-UHFFFAOYSA-N CC(OC1=CC=C2C3=C(CCC3)C(=O)OC2=C1C)C(O)=O
1365 0 ULRQUCQIGHCXBR-UHFFFAOYSA-N CC(OC1=CC=C2C(OC(=O)C3=C2CCCC3)=C1)C(O)=O
1366 0 UZBDQLPQIZKKBM-UHFFFAOYSA-N OC=Cc1c(O)cc2c(c1OCC=C(C)C)ccc(=O)o2
1367 0 GULODKWZYHQFFL-UHFFFAOYSA-N CCOC(=O)C1=C(N)N2N=C(SC)N=C2N=C1
1368 0 MTGAEKMYDSYMMC-UHFFFAOYSA-N CC(C)CCOP(S)(=S)OCCC(C)C
1369 0 QQHRAFZXVYDCPD-UHFFFAOYSA-N OC(=O)CC1CC2=C(C(O1)C)C(=O)C1=C(C2)C=CC#C1
1370 0 KVZXVKOSIBJSNI-UHFFFAOYSA-N CC1=CC2=CC(C3=CC=CC=C3)=C(Cl)N=C2C=C1
1371 0 VWZZHZKVXJMQHL-UHFFFAOYSA-N NCCCNC1=C(Cl)C=C(C=N1)C(F)(F)F
1372 0 AQRBIBXBQVKHRR-UHFFFAOYSA-N OC#CC1CC2=C(C(O1)C)C(=O)c1c(C2)cccc1O
1373 0 GPUXECUHNGRYMC-UHFFFAOYSA-N S=C1NN(C(=N1)C1=CC=CC=C1)C1=CC=CC=C1
1374 0 AGZXTDUDXXPCMJ-UHFFFAOYSA-N OCC(O)C(O)C(O)C1NC(CS1)C(O)=O
1375 0 YXRFOWVWFOSAOQ-UHFFFAOYSA-N C#CC1SCN(C1C)Cc1cnc(nc1N)C
1376 0 FQDLUZABRJIJMO-UHFFFAOYSA-N CCOC1=CC2=C(C(C)=CC(=O)O2)C(OCC)=C1
1377 0 WVIPJYOTRZPIAR-UHFFFAOYSA-N CN1C=NC2=C1C(=O)N(CC1=CC=C(F)C=C1)C(=O)N2C
1378 0 PBIQFUNTNXYFGO-UHFFFAOYSA-N COC1=CC(OC)=C(CC(=O)C2=C(O)C=C(O)C=C2)C=C1
1379 0 ISSIDZNUBJDHHL-UHFFFAOYSA-N S=C1N=CNC2=C1N=CN2C1CCCCCC1
1380 0 ASOITQZVESTNEW-UHFFFAOYSA-N O=C1N=C(NC2=NC(=S)NC12)N1CCOCC1
1381 0 XMQRWAMSEPOSRO-UHFFFAOYSA-N COc1c(O)c(OC)c2c(c1OC)c1ccc(cc1o2)C
1382 0 XTACJCCBJQWJMF-UHFFFAOYSA-N CCN1C(N=NC1=S)C1=CC=C(C=C1)N(C)C
1383 0 USZUSRQZXDALNJ-UHFFFAOYSA-N COC(=O)C1=CC=C(COC2=CC=CC=C2C=O)C=C1
1384 0 POKGFIGOMDBVKX-UHFFFAOYSA-N OC(=O)CCC(=O)C1=CC(OC2=CC=CC=C2)=CC=C1
1385 0 WECHJLDENFZQRV-UHFFFAOYSA-N COC(=O)C1=CC=C(C=C1)C1=CC(=CC=C1)C(=O)OC
1386 0 PPOLWSVBCNDIAF-UHFFFAOYSA-N COC(=O)C1=CC=C(C=C1)C1=C(C=CC=C1)C(=O)OC
1387 0 HMBUEMMYOIVIOM-UHFFFAOYSA-N NC1=NN=C(S1)C1=CC=C(C=C1)C1=CC=CC=C1
1388 0 YFNZJUXBBHRTJK-UHFFFAOYSA-N CC1SCC(CS1)NC(=O)C1=CC=CC=C1
1389 0 MTGAEKMYDSYMMC-UHFFFAOYSA-N CC(C)CCOP(S)(=S)OCCC(C)C
1390 0 SMRVKSHJTJUSTC-UHFFFAOYSA-N COc1c(OC)c(OC)c(c2c1oc1c2cccc1)OC
1391 0 ULLRLAMBBVEUGR-UHFFFAOYSA-N S=C1N=CNC2=C1N=CN2CCCC1=CC=CC=C1
1392 0 ATTHYENPBLMLDI-UHFFFAOYSA-N [O-][N+](=O)C1=CN=C(NNC(=S)NCC=C)C=C1
1393 0 ADODKAZZHXIWOQ-UHFFFAOYSA-N COC1=CC(C(C)=O)=C(OC(=O)C2=CC=CC=C2)C=C1
1394 0 NJEFXQXXXRIOCD-UHFFFAOYSA-N CC1=C(C=C(C=C1)C1=NC2=NC=NC(N)=C2N1)[N+]([O-])=O
1395 0 WLUQSNPDHSPQKT-UHFFFAOYSA-N CN1C2=CC=CC=C2N=C1C1=NC2=CC=CC=C2N1
1396 0 KGGAXGCJBCXXKR-UHFFFAOYSA-N COc1c(O)c(OC)c2c(c1OC)c1cc(C)ccc1o2
1397 0 UXEPEEALYXYHAE-UHFFFAOYSA-N CC1=CC2=NC(Cl)=C(C=C2C=C1)C1=CC=CC=C1
1398 0 NLPMUTNIJWXJOX-UHFFFAOYSA-N CN(C)C1=NC(=NC2=C1NC=N2)S(=O)(=O)N(C)C
1399 0 GVLNGQSSXSIUGH-UHFFFAOYSA-N COC(=O)C1=CC(=CC(=C1)C(=O)OC)C1=CC=CC=C1
1400 0 VQCVHEYGWUEAQY-UHFFFAOYSA-N COC1=CC2=CC(OC)=C(C=C2C=C1)C(=O)CCC(O)=O
1401 0 YNDWQQUPXDSZJH-UHFFFAOYSA-N ClCC1=NC2=CC=CC=C2N1CCC1=CC=CC=C1
1402 0 ASLSBECRIAGZBX-UHFFFAOYSA-N OC(=O)CN(CC(O)=O)C1=CC=C(C=C1)C(O)=O
1403 0 NQDDRZNHPHUEHH-UHFFFAOYSA-N ClC1=CC=C(OC2=CC=C(C=C2)N2CCNCC2)C=C1
1404 0 YIODXXBZKROQQF-UHFFFAOYSA-N O=C(CC1=CSC=C1)N1CCN(CC1)C1=NC=CC=N1
1405 0 DYUMTASZJHGOHU-UHFFFAOYSA-N CCOC(=O)C1=CC=CC=C1OC(=O)C1=CC=CC=C1
1406 0 PHKLLFUEVATMSI-UHFFFAOYSA-N CC1=C(C(O)=O)C(=CC=C1)C1=CC=CC(C)=C1C(O)=O
1407 0 FKDOHULVAAEHNT-UHFFFAOYSA-N N=C1C2C=CC=CC2=NC(=S)N1C1=CC=CC=C1
1408 0 JLPDONKGNYDFQJ-UHFFFAOYSA-N CC1=CC(CN2C=NC3=C2NC=NC3=S)=C(C)C=C1
1409 0 YDGNTNNTVUTSQE-UHFFFAOYSA-N COC(=O)C(C(=O)OC)C1=CC=CC=C1[N+]([O-])=O
1410 0 PFMONSZZTVJBTI-UHFFFAOYSA-N CC1=NN(C2=C1C(=O)CC(C)(C)C2Cl)C1=CC=CC=C1
1411 0 LJLACWKNDNQPQD-UHFFFAOYSA-N CCOC(=O)COC1=C(C=C(C=O)C=C1)[N+]([O-])=O
1412 0 QJZGERHAPGWLSY-UHFFFAOYSA-N OCC1OC(NC2=CC=C(C=C2)[N+]([O-])=O)C(O)C1O
1413 0 CUQYSSSRIMMNDY-UHFFFAOYSA-N CCCCC1=CC2=C(OC(=O)C=C2C)C(O)=C1O
1414 0 DYQDODWSTPPMJW-UHFFFAOYSA-N O=C1C=CC=CC1C1=NC(NC#N)=NC(=C1)C1=CC=CC=C1
1415 0 JYWOSOYFPJEVJR-UHFFFAOYSA-N CCOC(=O)C1NC(=NC1=O)C1OC(CO)C(O)C1O
1416 0 NFRQBXNHBOPENN-UHFFFAOYSA-N COC1=CC(OC)=C(C=C1C=CC(O)=O)[N+]([O-])=O
1417 0 PYSKLHFSEYWNDZ-UHFFFAOYSA-N CSC1=NC2=C(C=CN2)C(NC2CCCC2)=N1
1418 0 IBSWMEZKOADXSR-UHFFFAOYSA-N CCCCCCOP(S)(=S)OCCCC
1419 0 GVCXICQTBWLTGD-UHFFFAOYSA-N COc1c(O)c(OC)c(c2c1oc1c2cccc1C)OC
1420 0 AEZSLBJLMMKVRV-UHFFFAOYSA-N OCCOC1=CC2=CC=CC=C2C=C1OCCO
1421 0 PFLXBAREWKKMOZ-UHFFFAOYSA-N CC1=CC2=C(C=C1)N=C(C=C2Cl)C1=CC=CC=C1
1422 0 GEUYYFHNSUFIJP-UHFFFAOYSA-N COc1c(O)c(OC)c(c2c1oc1c2c(C)ccc1)OC
1423 0 LDLKSTRLCYRBDW-UHFFFAOYSA-N OC(=O)C1CCC(CC1C(O)=O)C1=CC=CC=C1
1424 0 RMFQIIXCTLNZRC-UHFFFAOYSA-N N(C1=NC(=NS1)C1=CC=CC=C1)C1=CC=CC=C1
1425 0 ULDBAUSCOYWCOF-UHFFFAOYSA-N C(N=NC1=CC=C2C=CC=CC2=N1)C1=CC=CS1
1426 0 OHKQRNXUBQVABA-UHFFFAOYSA-N CC(N=NC(=S)NCC=C)C1=CC=CC(C)=N1
1427 0 DUBLIPQQDGIVQR-UHFFFAOYSA-N CC1=C(CN=NC(N)=S)N=CC=C1C1=CC=CC=C1
1428 0 XLYAQCCTAUVICY-UHFFFAOYSA-N ONC(=O)OCC(c1ccccc1)(COC(=O)N)O
1429 0 ZLEKHEKCZSJHOI-UHFFFAOYSA-N C(N=NC1=NC2=CC=CC=C2C=C1)C1=CN=CC=C1
1430 0 DJBFFMDXRBLCQW-UHFFFAOYSA-N NC(=O)OCC(C1=CC=CC2C1O2)(COC(=O)N)O
1431 0 NMXIZJLIYYDNJG-UHFFFAOYSA-N NC1=CC(C(=O)OCCCCO[N+]([O-])=O)=C(O)C=C1
1432 0 OBVVORXDELICKT-UHFFFAOYSA-N COC(=O)C1=CC(C(=O)C=C(C)C)=C(OC)C=C1
1433 0 SWXJBBYBDXFMGG-UHFFFAOYSA-N C(C1=CN=CN1)C1=NC2=C(CC3=CC=CC=C23)S1
1434 0 TZVAPCBCNQVXTD-UHFFFAOYSA-N O=C1C=CC(C=N1)C1=C2C=NC=CN2N=C1C1=CC=CC=C1
1435 0 TXSDJKIBJLSCTF-UHFFFAOYSA-N N\C(=N/C1=NSC2=CC=CC=C12)C1=CC=CC=C1
1436 0 UHWRFHFFKPJLNA-UHFFFAOYSA-N NC(=O)OCC(C12C=CC=CC2O1)(COC(=O)N)O
1437 0 SWNROPPWBFHVCS-UHFFFAOYSA-N COC1=CC=C(OC)C2=C(OC)C=CC(OC)=C12
1438 0 QNXATFGHDRHSAG-UHFFFAOYSA-N NC(=O)OCC(c1cccc(c1)O)(COC(=O)N)O
1439 0 QDIAKNVAAGSOEB-UHFFFAOYSA-N CCCCC1=NC=CN1CC1=CC=CC=C1Cl
1440 0 BAHPGWHNYYTIFV-UHFFFAOYSA-N COC(=O)CC1=C(C=CC(=C1)C(=O)OC)[N+]([O-])=O
1441 0 KVPFDPPTLMXKBL-UHFFFAOYSA-N NC(=O)OCC(c1ccccc1)(C(OC(=O)N)O)O
1442 0 VIGSYLWBADHGES-UHFFFAOYSA-N NC(=O)OCC(C1=CC(C(C=C1)O)O)(COC(=O)N)O
1443 0 BFMIUBHJKFRWIV-UHFFFAOYSA-N COC1=CC(O)=C2C(O)=C3C(=O)CC(C)(O)CC3=CC2=C1
1444 0 RCQMGWFLFNPCJC-UHFFFAOYSA-N CCOC(=O)C1=CN=C2N(CC)N=CC2=C1Cl
1445 0 OSCLIFFFKJWGHR-UHFFFAOYSA-N O=C1NN=C(C2C1=NN=C2C1=CC=CC=C1)C1=CC=CC=C1
1446 0 FWMLWPFMRIQLLJ-UHFFFAOYSA-N OC1C(O)C=CC=C1C(COC(=O)N)(COC(=O)N)O
1447 0 PMDKYLLIOLFQPO-UHFFFAOYSA-N O=C(c1ccccc1C(=O)O)OC1CCCCC1
1448 0 YQQMYBKOLGVPGN-UHFFFAOYSA-N O=C1C=CC(N=N1)C1=C2C=CC=CN2N=C1C1=CC=CC=C1
1449 0 WFDZUYAJNGTMRW-UHFFFAOYSA-N CSC1=C(C)C=C(SC2=C(C)C=CC(C)=C2)C(C)=C1
1450 0 CDUBEKURLDHASH-UHFFFAOYSA-N N#CNC1=CC=C(CC2=CC=C(NC#N)C=C2)C=C1
1451 0 APFAPVVVNALHJZ-UHFFFAOYSA-N CCOC(=O)CC1=CN2C(=N1)N=C(C)C=C2Cl
1452 0 QBRVNFRKMXVPKF-UHFFFAOYSA-N CC1=CC=CC(C)=C1N(CC1=CN=CC=C1)C(=O)CCl
1453 0 BVCOQEGIAVLJDW-UHFFFAOYSA-N COC(=O)C(C(C=C)C1=CC=CC=C1)C(=O)OC
1454 0 UTVXSHXZUIVLDP-UHFFFAOYSA-N COC1=C(O)CC(C=C1)C1OC(=O)c2c(C1)cccc2O
1455 0 YOCPPVHDEWOIAO-UHFFFAOYSA-N COC1C=CC(=CC1O)C1OC(=O)c2c(C1)cccc2O
1456 0 WXJRTKTZCMHMCB-UHFFFAOYSA-N CC(C)CC(SC1=CC=CC=C1)SC1=CC=CC=C1
1457 0 CFNFEFVHDNOEKK-UHFFFAOYSA-N COC1=C(O)C=C(CC1)C1OC(=O)c2c(C1)cccc2O
1458 0 AOZOQYULWUHLSQ-UHFFFAOYSA-N CCOP(=O)(OCC)OP(=O)(N(C)C)N(C)C
1459 0 GXVVORIWHCKDBJ-UHFFFAOYSA-N CCCCCCCC[Se]C1=CC=CC=C1
1460 0 XCVFPNHQWVSCQJ-UHFFFAOYSA-N CCCCCCCCC1=CC=C(C=C1)S(Cl)(=O)=O
1461 0 DSSFVYZMRZPMDZ-UHFFFAOYSA-N CC1=CC2=CC=CC=C2C(=N1)C1=CC=CC=C1Cl
1462 0 SUHNUNGFEREOOX-UHFFFAOYSA-N CC1=NC2=C(CC3=CC=CC=C23)C(=N1)N1C=CN=C1
1463 0 GNDBYBYQRLQOHJ-UHFFFAOYSA-N CN1CCC(CC1)C1=CNC2=C1C=CC=C2Cl
1464 0 NGHDALVOEMDMLM-UHFFFAOYSA-N CCOC(=O)C1C=C(C(=O)OCC)C2=CC=C(C=O)C=C12
1465 0 IGFALCDVZUTCGJ-UHFFFAOYSA-N COC(=O)C1CCC2=CC(=CC=C2C1)C(=O)OC
1466 0 GWDSAMDSGSEPRH-UHFFFAOYSA-N NC(=O)C1=NN(CC2=CC=CC=C2F)C2=C1C=CC=N2
1467 0 UNYPBGWWTCYDEA-UHFFFAOYSA-N CCOC(=O)C1C=C(C(=O)OCC)C2=CC(C=O)=CC=C12
1468 0 CHBANJUATQEFAW-UHFFFAOYSA-N O=CNc1ccccc1C(=O)C(C(=O)O)C(O)O
1469 0 BBGGTIYYIGXEIP-UHFFFAOYSA-N CC1=NC=C2C(N3C=CN=C3)C3=CC=CC=C3C2=N1
1470 0 UVGVFOXMUYGAIA-UHFFFAOYSA-N CN1CCC(CC1)C1=CNC2=C1C=C(Cl)C=C2
1471 0 VOOYUNIVJISLNC-UHFFFAOYSA-N O=CNc1ccccc1C(C(C(=O)O)C(=O)O)O
1472 0 MOJLNYMTTQWIIY-UHFFFAOYSA-N CCCN(CC1CC1)C1=CC(Cl)=C(C=C1)C#N
1473 0 JCZIWUAEJNPVPR-UHFFFAOYSA-N O=CC=CC1=C(C(=O)O)c2c(CC1)cc(cc2OC)OC
1474 0 VLMSCVPLLNFBBF-UHFFFAOYSA-N OC(=O)CN=CCC1CC(NC(=C1)C(=O)O)C(=O)O
1475 0 NBIPIWDUYLFFDO-UHFFFAOYSA-N CCOC(=O)C1=CC=C(C=C1)C1=CC2=C(OCO2)C=C1
1476 0 MFGASGHZCNVJNU-UHFFFAOYSA-N COC(=O)C1=CC=C(C=C1)C1=C(OC)C=C(C=O)C=C1
1477 0 KDLIYXYCQGGYNO-UHFFFAOYSA-N COC1=CC2=CC(OC)=CC(OC)=C2C(OC)=C1
1478 0 MWCCMTGCYZFTQG-UHFFFAOYSA-N COC1=CC=CC2=C(OCC=C)C=C(C(O)=O)C(OC)=C12
1479 0 KQPGPPWKOYOFAY-UHFFFAOYSA-N CN1C2=C(N(CCCCCl)C=N2)C(=O)N(C)C1=O
1480 0 KWJNTOJAUQZMJO-UHFFFAOYSA-N CC1=C(C=CC(=C1)C1=CC(C)=C(C=C1)C(O)=O)C(O)=O
1481 0 WMMLJEMCGZYDPX-UHFFFAOYSA-N OC(=O)CN=C/C=C/1\CC(NC(C1)C(=O)O)C(=O)O
1482 0 QTTPPZQNERERGG-UHFFFAOYSA-N CCSC(SCC)(C1=CC=CC=C1)C1=CC=CC=C1
1483 0 JUEXTIROHBXZPK-UHFFFAOYSA-N NC(=O)OCC(c1ccc(cc1)O)(COC(=O)N)O
1484 0 IMMHGQJHZJUHCF-UHFFFAOYSA-N CCCC1=CC2=CC(OC)=C(OC)C=C2C(=O)O1
1485 0 RLHDMHCLTYEMLL-UHFFFAOYSA-N CC(C)(C)C1=CC(=CC(=C1O)C(C)(C)C)C(Cl)Cl
1486 0 YSDNVGIEGLAUDS-UHFFFAOYSA-N COC(=O)C(C)OC(=O)C1=CC=C(C=C1)[N+]([O-])=O
1487 0 FTKZVGYEFMKCLM-UHFFFAOYSA-N ONC(=O)OCC(c1ccc(cc1)O)COC(=O)N
1488 0 NZZOAFBEXOEXIC-UHFFFAOYSA-N CCOC(CN1C=NC2=C1N=CN=C2Cl)OCC
1489 0 ZZBOTLREHORFCK-UHFFFAOYSA-N CC(C)(C)OC(=O)NOCC(=O)ON1C(=O)CCC1=O
1490 0 ZYVOADVEXQRBSW-UHFFFAOYSA-N NC1=CC=C(C=C1)N=NC1=CC=C2N=CC=CC2=C1
1491 0 LEKTZHQRVQSLSG-UHFFFAOYSA-N C1=NN(C=C1N=NC1=CC=CC=C1)C1=CC=CC=C1
1492 0 QVOZIORCXZEETA-UHFFFAOYSA-N CC(=O)C(C(C)=O)C1=C(C)C(=O)C(C)=C(C)C1=O
1493 0 NDQGNOTXKROINU-UHFFFAOYSA-N CCCOP(=O)(OCCC)N1N=CN=C1N
1494 0 YLHAGBUVWHZIJJ-UHFFFAOYSA-N COC(=O)C1C(OC)=CCC2=CC=C(OC)C=C12
1495 0 ANLRTCTZXXMUGF-UHFFFAOYSA-N [H]C12CCC(OC)(C=C1)C1C2C(=O)C=C(OC)C1=O
1496 0 RQOSYCAUASKVRL-UHFFFAOYSA-N CCC1=CC(C(=O)C2=CC=CC=C2C(O)=O)=C(O)C=C1
1497 0 BURUPAQVNRRQOY-UHFFFAOYSA-N CC1(N=[N+]=[N-])C2=CC=CC=C2N=C1C1=CC=CC=C1
1498 0 KBSBKRJVPKXTHC-UHFFFAOYSA-N CCC1=C(NC2=C1C(Cl)=NC(C)=C2)C1=CC=CC=C1
1499 0 CJZDCVXQBHZZSF-UHFFFAOYSA-N O=C1N=C(NC2=C1NC(=N2)C1=CC=CC=C1)C1=CC=CC=C1
1500 0 FIJDMPGCXPTMCT-UHFFFAOYSA-N COC1=C(OC)C(=C(C=O)C=C1)C1=CC=CC=C1C=O
1501 0 WOUYMOMYQVAWPM-UHFFFAOYSA-N COC1=C(OC)C=C(C(C=O)=C1)C1=CC=CC=C1C=O
1502 0 YWKHERUROFKMAP-UHFFFAOYSA-N COC(=O)C1=CC2=C(OCO2)C=C1C1=CC=CC=C1C
1503 0 HZVMESJTWKPBBB-UHFFFAOYSA-N NC(=O)OCC(C1=CC2C(C=C1)(O2)O)COC(=O)N
1504 0 SSXLDPBOTUERIH-UHFFFAOYSA-N COC1=CC2=C(C(=O)C3=C(O2)C=C(C)C=C3)C(OC)=C1
1505 0 BQUUZXJIPJEAQQ-UHFFFAOYSA-N COC1=CC2=C(C(=O)C3=CC=CC(C)=C3O2)C(OC)=C1
1506 0 DLYHMIQRUOZJOI-UHFFFAOYSA-N NC(CCCCN(CCCl)CCCl)C(O)=O
1507 0 QRUJBXBIPQNKCA-UHFFFAOYSA-N [O-][N+]1=C(C2=C(N=C1)N(N=C2)C1=CC=CC=C1)C1=CC=CC=C1
1508 0 YOSMGIMAUAOFAX-UHFFFAOYSA-N O=C1N=NC(C2=C1C(=NN2)C1=CC=CC=C1)C1=CC=CC=C1
1509 0 LTSWULPEBLIRTO-UHFFFAOYSA-N NC(=O)OCC(C1=CC=C(C2C1O2)O)COC(=O)N
1510 0 FEICEBIAHQSPNP-UHFFFAOYSA-N NC(=O)OCC(C12C=CC(=CC2O1)O)COC(=O)N
1511 0 ONIRUSSPTGIBOH-UHFFFAOYSA-N CCCC(CN1C=CN=C1)C1=CC=CC=C1Cl
1512 0 CYBQYQYGWAIMLN-UHFFFAOYSA-N CCCC(CN1C=CN=C1)C1=CC=C(Cl)C=C1
1513 0 DOXMZKGJWQXIHH-UHFFFAOYSA-N COC1=C(OC)C=C2C(=C1)C(=O)C1=C2C(C)=CC(O)=C1
1514 0 QTRBODSVMMAILY-UHFFFAOYSA-N CC(=O)C1=CC=C(OCC2CO2)C(CC=C)=C1O
1515 0 WTVWOVDPELFEDN-UHFFFAOYSA-N NC(=O)OCC(c1ccc(c(c1)O)O)COC(=O)N
1516 0 ZZANNEMRWGKWGO-UHFFFAOYSA-N COC1=C(O)C=CC(CCC(=O)C2=C(O)C=CC=C2O)=C1
1517 0 HGQQYCHHNHODTM-UHFFFAOYSA-N CC(=NC1=CC=CC=C1)N(C(Cl)=C)C1=CC=CC=C1
1518 0 KUCBPVYOXCEWHJ-UHFFFAOYSA-N CC(C)NC1=NC(SC(F)F)=NC(NCCC#N)=N1
1519 0 HYCDWGHRECTRNN-UHFFFAOYSA-N CCNC1=NC(NC(C)(C)C#N)=NC(SC(F)F)=N1
1520 0 QRWDYRHCEDQYMG-UHFFFAOYSA-N NC1=C2N=CN(CC3=CC=CC=C3[N+]([O-])=O)C2=NC=N1
1521 0 ZDYUUBIAKVVJQA-UHFFFAOYSA-N NC(=O)OCC(c1ccc(cc1O)O)COC(=O)N
1522 0 DKFCXKQFSZMJOD-UHFFFAOYSA-N NC(=O)OCC(c1ccc(cc1)O)C(OC(=O)N)O
1523 0 DHOLLLUILMAGQZ-UHFFFAOYSA-N NN1C(=S)C2=CC=CC=C2N=C1C1=CC=CC=C1
1524 0 KTXLLLCSKGCTAW-UHFFFAOYSA-N COC(=O)C1=CC2=C(OC)C=CC(OC)=C2CC1
1525 0 NKEJZPWBOBEICX-UHFFFAOYSA-N CCOC(=O)C1=CC2=CC=CC=C2C(O)=C1C(=O)OCC
1526 0 PLYHVYHAFVVOJV-UHFFFAOYSA-N O(C1=CC=CC=C1)C1=CC=C(C=C1)N1N=NC2=C1N=CC=C2
1527 0 YIIPXGZODAEBBX-UHFFFAOYSA-N O=C1N(N=CC2=C1C(=NN2)C1=CC=CC=C1)C1=CC=CC=C1
1528 0 VRFBWIZDEHGFKI-UHFFFAOYSA-N OC(=O)C1=CC(CCC2=CC=CC=C2)=C(C=C1)C(O)=O
1529 0 ODSRORVKXZTKIR-UHFFFAOYSA-N CC1=CC=C(C=C1)S(=O)(=O)CCC1(C)OCCO1
1530 0 MBHAECOJQDURCO-UHFFFAOYSA-N CC(=O)C(C)(C)COS(=O)(=O)C1=CC=C(C)C=C1
1531 0 ASYTWWXTCSYMME-UHFFFAOYSA-N COC1=CC=C(C=C1OC)C1CCC(=O)CC1=O
1532 0 IGGYWIWIIDEXTQ-UHFFFAOYSA-N COC1=C(OC)C=C2C(OC3=CC(OC)=C(OC)C=C23)=C1
1533 0 NURVGNUTSKBMGW-UHFFFAOYSA-N NC1=C2N=CN=C2N(CC2=CC=C(C=C2)[N+]([O-])=O)C=N1
1534 0 CFTYAZNKFCYQKZ-UHFFFAOYSA-N NC(=O)OCC(C1(O)C=CC(=CC1O)O)COC(=O)N
1535 0 WOKDELUPEGODJT-UHFFFAOYSA-N COC(=O)C1CC1(C(=O)OC)C1=CC=C(C)C=C1
1536 0 NWTUDGAPIPSWTH-UHFFFAOYSA-N CC(OC1=CC=C(C=C1)C(=O)C1=CC=CC=C1)C(O)=O
1537 0 KVYXTKJEHUXANB-UHFFFAOYSA-N C1COC2(OOC2(O1)C1=CC=CC=C1)C1=CC=CC=C1
1538 0 ZCYNXKPJQPKNDZ-UHFFFAOYSA-N CC(C)CCOC(=O)C(CS(C)=O)C(C)=O
1539 0 HZXOIEZEHHZQFU-UHFFFAOYSA-N CCOC1=C2OC(C)=CC(=O)C2=C(OCC)C2=C1OC=C2
1540 0 RLUHOVFVGSGHJM-UHFFFAOYSA-N NC(=O)OCC(C1=CC(C(C=C1)(O)O)O)COC(=O)N
1541 0 FREGREMQHCNLKU-UHFFFAOYSA-N OC(=O)CN(CCCN1C(=O)C=CC1=O)CC(O)=O
1542 0 NRJOGYPZFUDQBQ-UHFFFAOYSA-N CCSP(=O)(C1=CC=CC=C1)C1(O)CCCC1
1543 0 ROYVAKOZYYVODU-UHFFFAOYSA-N CCOC(=O)COC1=CC2=C(C=C1)C(=O)CCC2
1544 0 QQWUTPZCSWAIHG-UHFFFAOYSA-N OC1C(=CC=C(C1O)O)C(COC(=O)N)COC(=O)N
1545 0 JHTNYLSVVSSTNY-UHFFFAOYSA-N NC1=CC=CC=C1C1=NN=C(S1)C1=CC=CC=C1
1546 0 CESGOVNEKANIBR-UHFFFAOYSA-N OC(=O)CC(c1ccc2c(c1)CC(O2)C(=C)C)O
1547 0 CUCBTJBUVDTUKH-UHFFFAOYSA-N COC(=O)C1=C(C)C=CC(=C1OC(C)=O)[N+]([O-])=O
1548 0 DSOHHUIKCZIWIF-UHFFFAOYSA-N COC(=O)C1=C(OC(C)=O)C(=C(C)C=C1)[N+]([O-])=O
1549 0 UYPHMXWUZATPGQ-UHFFFAOYSA-N OC1=CC(OCC2CO2)=CC=C1C(=O)C1=CC=CC=C1
1550 0 NQIDRVKTLRTLLV-UHFFFAOYSA-N CC1=CC(C2=CC=CC=C2)=C2C=C(Cl)C=CC2=N1
1551 0 NDJNULGAKHZAGG-UHFFFAOYSA-N C[Si](C)(C)OC1=NC=NC2=C1C1=CC=CC=C1N=N2
1552 0 LTGUWWSEBRRZTQ-UHFFFAOYSA-N OC(=O)CNCC=C1CC(NC(=C1)C(=O)O)C(=O)O
1553 0 IUSMYINHXRNXOR-UHFFFAOYSA-N OCCOCCOC1=CC2=CC=CC=C2C=C1O
1554 0 IOMSKXRLQXUPEK-UHFFFAOYSA-N O=C1C=C(N=C2C(C=NN12)C1=CC=CC=C1)C1=CC=NC=C1
1555 0 YHWMHTZOGRELKA-UHFFFAOYSA-N O=C1C=C(N=C2CC(=NN12)C1=CC=CC=C1)C1=CN=CC=C1
1556 0 PUYDUBIBFLBDNS-UHFFFAOYSA-N O=C1C=C(N=C2C(C=NN12)C1=CC=CC=C1)C1=CN=CC=C1
1557 0 CACDBIMPJXDRKF-UHFFFAOYSA-N CCC(=O)C1=C(OCC(O)=O)C=CC(=C1)[N+]([O-])=O
1558 0 KEMCRVSPPRNENL-UHFFFAOYSA-N CCCC(C)C1(C(=O)NC(=S)NC1=O)CCSC
1559 0 GVYYEKMPGVNOJY-UHFFFAOYSA-N COC1=C(OC)C2=C(C=C1)C1=C(C=CC(C)(C)O1)C(=O)O2
1560 0 CWPWDQAKTTWFIW-UHFFFAOYSA-N COC1=C(OC)C=C2C(OC(=O)C3=C2OC(C)(C)C=C3)=C1
1561 0 XZMVAKKQJWUMIU-UHFFFAOYSA-N OCCCCCC(=O)CS(=O)(=O)C1=CC=CC=C1
1562 0 DNWKCBFRBLVYER-UHFFFAOYSA-N CCOP(=O)(OCC)C(SC)[Si](C)(C)C
1563 0 ZPYSBUJRSBFRNF-UHFFFAOYSA-N FC(F)(F)CCC1=CC=C(CCC(F)(F)F)C=C1
1564 0 BMCZLZCIAKBGQT-UHFFFAOYSA-N ClC1=CC=CC=C1NC(=O)NC1CNC(=O)C1
1565 0 GHYWBFQTNDDPON-UHFFFAOYSA-N ClC1=CC=CC(NC(=O)NC2CNC(=O)C2)=C1
1566 0 BNMTUNXXSKQZNB-UHFFFAOYSA-N CC1CNC2=CC=C(Cl)C=C2C(=N1)C1=CC=CC=C1
1567 0 IZPSSZXYPGNZKH-UHFFFAOYSA-N COC(=O)C1=CC=CC=C1C(=O)OC(C)C(C)=C
1568 0 OJILXALTBDOTFP-UHFFFAOYSA-N CC1(C)SC(C)(C)C11SC11C(C)(C)SC1(C)C
1569 0 QDXMFYNPOLLJAE-UHFFFAOYSA-N NC1=CC=C(C=C1)C1=CSC(=N1)C1=CC=CC=N1
1570 0 AUUJGSGGZGAKGK-UHFFFAOYSA-N CCN(CC(=O)NC1=CC=C(Cl)C=C1)C1=CC=CC=C1
1571 0 XRVVWFHEAWYYKE-UHFFFAOYSA-N OC(=O)C(c1cccc(c1)C(=O)c1ccccc1)(O)C
1572 0 XMALLXVWJFICAY-UHFFFAOYSA-N S=C1CN=C(C2=CC=CC=C2)C2=C(N1)C=CN=C2
1573 0 NNPZFAWDCKTNLE-UHFFFAOYSA-N CC1=C(N=C(Cl)C2=CC=CC=C12)C(=O)N1CCCCC1
1574 0 FTSCCEXXQFGVSD-UHFFFAOYSA-N OC(=O)C(C12C=C(C=CC2O1)C(=O)c1ccccc1)C
1575 0 OBXIDUMYWVVRHJ-UHFFFAOYSA-N COC1=CC2=C(OC)C=CC(OC)=C2C(OC)=C1
1576 0 IYPJZTHNRIUALZ-UHFFFAOYSA-N OCC(c1cccc(c1)C(=O)c1ccccc1)C(=O)O
1577 0 HWPXLEMJGRXRKT-UHFFFAOYSA-N ClC1=CC2=C(C=C1)C=CCN=C2C1=CC=CC=C1
1578 0 HWPXLEMJGRXRKT-UHFFFAOYSA-N ClC1=CC2=C(C=C1)C=CCN=C2C1=CC=CC=C1
1579 0 DAKMDBJCDYUINW-UHFFFAOYSA-N O(C1=CC=CC=C1)C1=CN=C2N(N=CC2=N1)C1=CC=CC=C1
1580 0 CCJUIADWUOKEND-UHFFFAOYSA-N OC(=O)C(c1cc(ccc1O)C(=O)c1ccccc1)C
1581 0 XSPDUQNPZTZPAT-UHFFFAOYSA-N OCC(O)(CN1C=NC=N1)C1=CC=C(Cl)C=C1
1582 0 CNESZFGTOWNWQD-UHFFFAOYSA-N Oc1cc(cc(c1)C(=O)c1ccccc1)C(C(=O)O)C
1583 0 QQYLQACYTOABJN-UHFFFAOYSA-N COC1=C2C(OC(=O)C2=CC=C1)C1=CC=CC=C1OC
1584 0 BYBSSILIDHHWGW-UHFFFAOYSA-N CC1(C)CC(=O)C(C)(C)CC1OS(C)(=O)=O
1585 0 GWFKXUHJTBQKGI-UHFFFAOYSA-N CC(=O)CC1=CC(C)(C)C2=C(O1)C=C(C)OC2=O
1586 0 HQIGNCOVCQVDSE-UHFFFAOYSA-N CC(C1=CC=CC(C1O)(O)C(=O)c1ccccc1)C(=O)O
1587 0 BUENRWOZDKGHRW-UHFFFAOYSA-N CCOC(=O)C(=CC1=CC2=CC=CC=C2O1)C(=O)OCC
1588 0 YQYKGFCHMDXHSV-UHFFFAOYSA-N C[N+]1=C(SC2=CC=CC=C12)C1(O)CCCCC1
1589 0 IAGJJNFRAZJPFP-UHFFFAOYSA-N FC1=CC2=CC3=C(C=C2C=C1)C1=CC=CC2=C1C3=CC=C2
1590 0 HEGJVGOXYJDSJY-UHFFFAOYSA-N FC1=CC=CC2=CC3=C(C=C12)C1=CC=CC2=C1C3=CC=C2
1591 0 ISOSHDVLSURYMS-UHFFFAOYSA-N C(C1=CN=C2C=CC=CN12)C1=CN=C2C=CC=CN12
1592 0 KXFQQSYKWNCRFW-UHFFFAOYSA-N CCOC(=O)COC1=CC(C=O)=C(C=C1)[N+]([O-])=O
1593 0 PEFXSWGFSSZAAZ-UHFFFAOYSA-N OCC1CCC(O1)n1ccc2c(Cl)ncnc12
1594 0 UXSOEOFBQJZAHH-UHFFFAOYSA-N CC(C)(C)CN1C=NC=C1C1=CC=C(Cl)C=C1
1595 0 DICBFZVRRORZGW-UHFFFAOYSA-N C1OC2=CC=CC=C2OC1C1COC2=CC=CC=C2O1
1596 0 CPXUPXKSOAATLS-UHFFFAOYSA-N CC(C)(C)CN1C=NC=C1C1=CC=CC=C1Cl
1597 0 AVHBXBZOIZPXIN-UHFFFAOYSA-N CC(C)(C)CN1C=NC=C1C1=CC(Cl)=CC=C1
1598 0 NMUCSGKFOQYCFY-UHFFFAOYSA-N FC1=C2C=CC=C3C4=CC5=CC=CC=C5C=C4C(C=C1)=C23
1599 0 RCCKCTCTANDWNX-UHFFFAOYSA-N OC1C=Cc2c(C1)oc(c2C(=O)C)c1ccc(cc1)O
1600 0 FGMAVJLEDYLZHS-UHFFFAOYSA-N OC1CC=C(C=C1)c1oc2c(c1C(=O)C)ccc(c2)O
1601 0 LYAFSJJRVBXLIQ-UHFFFAOYSA-N C1N(C2=CC=CC=C2)C2=CC=CC=C2N2N=CN=C12
1602 0 KOEFZJCFAQHPDW-UHFFFAOYSA-N Oc1ccc(cc1)c1oc2c(c1C(O)C)ccc(c2)O
1603 0 BYSSWRCVDNNJRC-UHFFFAOYSA-N OC(=O)CC1(O)C=C2NC(CC2=CC1=O)C(=O)O
1604 0 DYSUHDOSVZCJEW-UHFFFAOYSA-N CC1=C(C2=CC=CC=C2)C(Cl)=NC2=CC=CC=C12
1605 0 KBMJZHNIWMGPPC-UHFFFAOYSA-N OC(=O)CC1(O)C=C2CC(NC2=CC1=O)C(=O)O
1606 0 KQGMUTUDGACDQP-UHFFFAOYSA-N CC1=C2N=C(Cl)C(=CC2=CC=C1)C1=CC=CC=C1
1607 0 QDOISYCRPVREIV-UHFFFAOYSA-N CC1=C2N=C(C=C(Cl)C2=CC=C1)C1=CC=CC=C1
1608 0 LBLHDZZAKNWHAL-UHFFFAOYSA-N CC(C)(C)C1=CC=CC=C1C1=NN=C(NN)S1
1609 0 QXNXBLTZAIJSJL-UHFFFAOYSA-N OCCOC1=CC=CC=C1OCC1=CC=CC=C1C(O)=O
1610 0 DFYIBPSMDYUDPX-UHFFFAOYSA-N COC1=C2C=C(CC(O)C2=C(OC)C=C1)C(C)=O
1611 0 FIUQSEYGBLVZQZ-UHFFFAOYSA-N Cc1ccc(cc1)C1CC(=O)c2c(O1)cc(cc2O)O
1612 0 YEMJQXQABHXJHA-UHFFFAOYSA-N Cc1cccc(c1)C1CC(=O)c2c(O1)cc(cc2O)O
1613 0 IAEBHAAVXXYAAQ-UHFFFAOYSA-N CC(=O)C1=CC=C(OC2CCCCC2=O)C=C1O
1614 0 VMGPYHZMNQICJV-UHFFFAOYSA-N Oc1cc2OC(CC(=O)c2c(c1)O)c1ccccc1C
1615 0 UKZYWCSUFSJVPQ-UHFFFAOYSA-N COC1=CC(OC)=C(OC)C2=C1C(O)=CC(C)=C2
1616 0 JJHWTLRXXMMLLF-UHFFFAOYSA-N C(SC1=NC=NC2=CC=CC=C12)C1=CC=CC=N1
1617 0 JBEUGMYKUQJWGO-UHFFFAOYSA-N CCOC(=O)C(CCC1=CSC=C1)C(=O)OCC
1618 0 XKIHSRFMGHYDPM-UHFFFAOYSA-N COC1=CC(C2C(=C1)OC(CC2=O)c1ccccc1)(O)O
1619 0 LJZFSRRQYMXRKG-UHFFFAOYSA-N COC1=C(OC)C=C(C=C1)C1=C(OC)C=C(C=C1)C(O)=O
1620 0 UDNNLXTWSIMFOR-UHFFFAOYSA-N COc1cc(OC(c2ccccc2)C)c(c(c1)O)C(=O)O
1621 0 GKSOFESCTNSBBG-UHFFFAOYSA-N COC1=C(OC)C=C(C=C1)C1=CC(OC)=C(C=C1)C(O)=O
1622 0 ULBSQBMLJVXCSD-UHFFFAOYSA-N CN(C(=O)C(C)(C)C)C(C#N)=C1SCCCS1
1623 0 UAEJYQJMHAFKAO-UHFFFAOYSA-N COC1(C(=O)O)C(O)C=Cc2c1c1ccccc1cc2
1624 0 GZCJXBIOQORFHM-UHFFFAOYSA-N COC1C=Cc2c(C1(O)C(=O)O)c1ccccc1cc2
1625 0 UFDBSLLCZYTQCJ-UHFFFAOYSA-N [H]C12CC=CC([H])(CC(C1)C(=O)OCC(F)(F)F)C2
1626 0 ZLHKJOXXNDXZKG-UHFFFAOYSA-N O=C1N=C(N=C2C1C=NN2C1=CC=CC=C1)C1=CC=CC=C1
1627 0 SLPBIHLBULBYEU-UHFFFAOYSA-N COC(=O)C1(O)C(O)C=Cc2c1c1ccccc1cc2
1628 0 RIZCBKLKLNHOHR-UHFFFAOYSA-N CCOC(=O)N1CCN(CC1)C1=NN=C(Cl)C=C1
1629 0 FQIMWCOHBSOKHB-UHFFFAOYSA-N CCCC(CC)(C(O)=O)S(=O)(=O)C1=CC=CC=C1
1630 0 IBWTWGGUSUGTKZ-UHFFFAOYSA-N COC1=CC=C2C(=O)OC(C2=C1)C1=CC=CC=C1OC
1631 0 QERUHXDMHFXPCZ-UHFFFAOYSA-N COC1=CC(OC)=C2C(OC)=CC(CO)=CC2=C1
1632 0 PLULBBSIYKUZFE-UHFFFAOYSA-N C[Si](C)(C1=CC=CC=C1)C1=CCCCCS1
1633 0 KCKKJADOSNDXBC-UHFFFAOYSA-N OC(=O)C1(O)C(O)C=C(c2c1c1ccccc1cc2)C
1634 0 HGUZDZJUVGPLSG-UHFFFAOYSA-N CCOC(=O)C1=C(C(=O)OCC)C(=NO1)C(=O)NC
1635 0 ROISIAUYBSOVRR-UHFFFAOYSA-N NC1=CC(=NC(=C1)C1=CC=CC=N1)C1=CC=CC=N1
1636 0 WYUJCRVHGNHOIC-UHFFFAOYSA-N CC(O)CN=C(C1=CC=CC=C1)C1=CC(Cl)=CC=C1N
1637 0 SYKRZNDJKKILQM-UHFFFAOYSA-N NNC1=NC2=CC=CC=C2C(=O)N1C1=CC=C(F)C=C1
1638 0 WEQAOKWLRMPQMG-UHFFFAOYSA-N CCC1=C(O)C=CC(=C1)C(=O)C1=CC=CC=C1C(O)=O
1639 0 JIAAOLSVHZOBLU-UHFFFAOYSA-N CCOC(=O)C(CC)(C(=O)OCC)C1=CC=CS1
1640 0 MSBUGVLRALPNIK-UHFFFAOYSA-N COC1=CC=C(C=C1)C(=O)C1=CC=CC=C1CC(O)=O
1641 0 ZFOHJZJKWGWLEE-UHFFFAOYSA-N OCC1=CC(=O)OC2=CC3=C(C=C12)C1=C(CCCC1)O3
1642 0 IMTABAGGRBLXCK-UHFFFAOYSA-N NC1=CC2=C(N3C=CC=C13)N(N=C2)C1=CC=CC=C1
1643 0 LPDPKVGUFQCETF-UHFFFAOYSA-N CC1=Cc2ccc3c(c2C(C1O)(O)C(=O)O)cccc3
1644 0 XFWRQTRSJZJVES-UHFFFAOYSA-N OC(=O)C1(O)C(O)C=Cc2c1c1ccccc1c(c2)C
1645 0 MIWHHKGTWRAVGT-UHFFFAOYSA-N OC(=O)C1(O)C(O)C=Cc2c1c1ccccc1cc2C
1646 0 ORKKNPIAEIIYPD-UHFFFAOYSA-N OC(=O)C1(O)C(O)C=Cc2c1c1c(C)cccc1cc2
1647 0 ZHGWYHIXAPDOAP-UHFFFAOYSA-N CC1(C)OB(OC1(C)C)C1=CC2=C(S1)C=CC(C=O)=C2
1648 0 PLYYPRCKXBQLJC-UHFFFAOYSA-N FC1=C2C3=CC=CC=C3C3=CC=CC(=C23)C2=CC=CC=C12
1649 0 BEOGFRKXFIALQV-UHFFFAOYSA-N FC1=CC2=C(C=C1)C1=CC=CC3=C1C2=CC1=CC=CC=C31
1650 0 OHPHOYNWUWUSNG-UHFFFAOYSA-N OC(=O)C1=CC=CC(=C1)C1=CC=C(C=C1)C1OCCO1
1651 0 POQPRIGYDJGXPC-UHFFFAOYSA-N OC(=O)C1=CC=CC(=C1)C1=CC=CC=C1C1OCCO1
1652 0 XWEPYQJRVNKIIQ-UHFFFAOYSA-N OC(=O)C1=CC=CC(=C1)C1=CC(=CC=C1)C1OCCO1
1653 0 KVWFLUHPDSECQN-UHFFFAOYSA-N Cc1ccc2c(c1)c1c(cc2)C=CC(C1(O)C(=O)O)O
1654 0 AKVLUSGBTMPADD-UHFFFAOYSA-N Cc1ccc2c(c1)ccc1c2C(O)(C(=O)O)C(C=C1)O
1655 0 BNUZQNVEXVFFDF-UHFFFAOYSA-N C(SC1=NC=CC=N1)C1=CC=CC2=C1N=CC=C2
1656 0 KPYXBLFWIHGRMX-UHFFFAOYSA-N CC1=CC(C)=C(O)C(=C1)C(=O)C1=CC=CC=C1C(O)=O
1657 0 YNPLFNKGJKRZNX-UHFFFAOYSA-N OC(=O)CC(CC(O)=O)C1=CC=C(C=C1)[N+]([O-])=O
1658 0 FRXFYPCBDVKWIX-UHFFFAOYSA-N NC1=NC(=O)N(C=C1)C1OC(CO)C(N=[N+]=[N-])C1F
1659 0 GEGKHPBGJLYTEE-UHFFFAOYSA-N OP(O)(=O)SCCNCCC1=NCCN1
1660 0 HLNFSOCHAKDRBH-UHFFFAOYSA-N COCCOCCOCCOCCOC(Cl)=O
1661 0 JTLCRRDOFPNDBC-UHFFFAOYSA-N OC(=O)CCCC(=O)OC1=CC=C(C=C1)[N+]([O-])=O
1662 0 APBAXVXXYJVEMU-UHFFFAOYSA-N OC(=O)C1(O)C(O)C=Cc2c1c1cccc(c1cc2)C
1663 0 JWQRAVLDBQBSFK-UHFFFAOYSA-N OCCOC1=CC=CC2=C1C=CC=C2OCCO
1664 0 HCHJTOSDLREBHV-UHFFFAOYSA-N FC1=C2C=CC=C3C4=C(C=CC5=CC=CC=C45)C(C=C1)=C23
1665 0 BMSCBOZOHUSPGD-UHFFFAOYSA-N FC1=CC2=C(C=C1)C1=C(C=C2)C2=CC=CC3=C2C1=CC=C3
1666 0 MLSNRZFFXXHDBP-UHFFFAOYSA-N O=C(O[B]OC(=O)C1=CC=CC=C1)C1=CC=CC=C1
1667 0 LEJIPPXIZPKRRH-UHFFFAOYSA-N OCC(O)COC1=CC=C(C(=O)C2=CC=CC=C2)C(O)=C1
1668 0 XLTXEURCOSMCOH-UHFFFAOYSA-N O=C1N=NC2N1N=C(C=C2C1=CC=CC=C1)C1=CC=CC=C1
1669 0 QOOGSUPXWRVDSF-UHFFFAOYSA-N FC(F)(F)C1=CC=C(C=C1)C(=O)C1CCCCC1=O
1670 0 BPSJWJVXGUAOKM-UHFFFAOYSA-N NCCN1C(=O)CN(C1=O)C1=CC=C(Cl)C=C1
1671 0 BEDHHOBNHVIWHM-UHFFFAOYSA-N O=C1CCc2c(O1)cc1c(c2)CC(O1)C(O)(C)C
1672 0 SHZJIHPSYIVUBS-UHFFFAOYSA-N O=C1C=CC2C(O1)C=C1C(=C2)CC(O1)C(O)(C)C
1673 0 LLTSWKPTMMBXBT-UHFFFAOYSA-N O=C1N(C=NC2=CC=CC=C12)C1=CC=NN1C1=CC=CC=C1
1674 0 OELZYWKIZMVEBJ-UHFFFAOYSA-N CCCCCCSP(=S)(OCC)OCC
1675 0 PRRXFZNRIBFWRO-UHFFFAOYSA-N CCC1=CC(C(=O)C2=CC(=CC=C2)C(O)=O)=C(O)C=C1
1676 0 NLAMOXBROOFKHW-UHFFFAOYSA-N ClC1=CC=CC(OC2=CC=C(C=C2)N2CCNCC2)=C1
1677 0 MXBTTWJKZRYMCY-UHFFFAOYSA-N O=c1ccc2c(o1)C=C1C(C2)CC(O1)C(O)(C)C
1678 0 AYYSLKZHVBZMHZ-UHFFFAOYSA-N OC(=O)CC(CC1=CC=CC=C1[N+]([O-])=O)C(O)=O
1679 0 GSJUWNLHKZQDEO-UHFFFAOYSA-N OCCSCC(C(=O)O)(C(O)O)NC(=O)C
1680 0 IKDNMUUEVZUWFA-UHFFFAOYSA-N COC1=C(OC)C(OC)=C(NC(N)=O)C(=C1)C(O)=O
1681 0 ZMEWCUVMVPURGJ-UHFFFAOYSA-N COC(=O)C1=CC(C)=C(C=C1)C1=CC=C(C=C1)C(O)=O
1682 0 ZJTNPFHTXPJZBI-UHFFFAOYSA-N OCCSCC(C(=O)O)NC(CC(=O)O)O
1683 0 DQQAMYSUXJAPLG-UHFFFAOYSA-N OC(=O)C(C(=O)c1ccccc1N)C(C(=O)O)O
1684 0 ZMCMEOBPWBRCJJ-UHFFFAOYSA-N OC(=O)C(C(c1ccccc1N)O)C(=O)C(=O)O
1685 0 YNSVQYHPMCBJNR-UHFFFAOYSA-N COc1c(O)ccc2c1OC1C2COC2C1C=CC(=C2)O
1686 0 LLTLRFTVPCHVOJ-UHFFFAOYSA-N O=C(CC1=CC(=O)N2NC=NC2=N1)NC1=CC=CC=N1
1687 0 JGWSCBKUFCAADX-UHFFFAOYSA-N N#CC1=CC2=C(C#N)C3=CC=CC=C3C(C#N)=C2C=C1
1688 0 AWSSUNLCTNMCEW-UHFFFAOYSA-N OC(=O)C1=CC=C(CCC2=CC=CC=C2C(O)=O)C=C1
1689 0 RTUBVXMXNXNYHR-UHFFFAOYSA-N COc1c(O)ccc2c1OC1C2COC2=C1CCC(=C2)O
1690 0 SVUSKKMRLVVQOK-UHFFFAOYSA-N COc1c(O)ccc2c1OC1C2COC2=C1C=CC(C2)O
1691 0 SNCOZSIJPQWIAM-UHFFFAOYSA-N COCCOC1=CC=C(OC2=CC=C(C=C2)C(O)=O)C=C1
1692 0 MJOKJBHCYJHDHS-UHFFFAOYSA-N COc1cc2oc(=O)cc(c2cc1O)C1=CCCC=C1
1693 0 IZRSIKJPPTWFMD-UHFFFAOYSA-N CCOC1=C(OCC#C)C=CC(CCC(O)=O)=C1
1694 0 XRBLGYUGFSEASE-UHFFFAOYSA-N [O-][N+](=O)C1=CC=CC(CNC2=NC=NC3=C2NC=N3)=C1
1695 0 FZVUQHICZSHHSJ-UHFFFAOYSA-N CC(CC1OCCO1)CS(=O)(=O)C1=CC=CC=C1
1696 0 SHRMNWAPYJYUHG-UHFFFAOYSA-N COC1=CC2=CC(OC)=C(OC)C=C2C=C1OC
1697 0 TUVRKWCXTIAMID-UHFFFAOYSA-N COC(=O)C1=CC=CC(COC2=CC=C(C=O)C=C2)=C1
1698 0 QJCOYJRUMINHLZ-UHFFFAOYSA-N CCOC(=O)C1=CN2N=CN=C(Cl)C2=C1CC
1699 0 SLSVEGNUVGOAQD-UHFFFAOYSA-N OCC(O)CNC1=NC=NC2=CC(Cl)=CC=C12
1700 0 ACSYAGOPCBDYFZ-UHFFFAOYSA-N COc1cc2oc(=O)cc(c2cc1O)C1=CC=CCC1
1701 0 KPIQWSQPSXQKOW-UHFFFAOYSA-N O=C(C[N+]1=CC=CC=C1)C1=CC=C2C=CC=CC2=C1
1702 0 XUBSDFRQMPKQRF-UHFFFAOYSA-N O=C(C[N+]1=CC=CC=C1)C1=CC=CC2=CC=CC=C12
1703 0 GRNCIBPFKKNIPZ-UHFFFAOYSA-N CCSP(=O)(N1CCCC1)N1CCCC1
1704 0 MNMFDQQHGHVNFZ-UHFFFAOYSA-N CCOC(=O)C1=C[N+](CC(=O)C2=CC=C(F)C=C2)=CC=C1
1705 0 WNTFCSSUZFKNFA-UHFFFAOYSA-N COC1Cc2oc(=O)cc(c2C=C1O)c1ccccc1
1706 0 ZKNFKYHZGAWSEG-UHFFFAOYSA-N NCC1CCN(CC1)C1=NC=NC2=C1SC=C2
1707 0 XCPFDOTYFMQFEC-UHFFFAOYSA-N COc1cc2oc(=O)cc(c2cc1O)C1CC=CC=C1
1708 0 HWHFFKDYLNPQDJ-UHFFFAOYSA-N COC1=CC2OC(=O)C=C(C2C=C1O)c1ccccc1
1709 0 BMBXCXVJEMUDQV-UHFFFAOYSA-N COC1=Cc2oc(=O)cc(c2CC1O)c1ccccc1
1710 0 WVIALVOSRYBETG-UHFFFAOYSA-N Oc1ccc(c(c1)C(=O)CC(C(=O)O)(C(O)O)N)N
1711 0 FWUUKURVXCDXBV-UHFFFAOYSA-N OC(=O)C(C(c1cc(O)ccc1N)O)C(C(=O)O)N
1712 0 XZJUIZRPXQBBTJ-UHFFFAOYSA-N COCc1cc(=O)c2c(o1)c1C=CC(Oc1cc2O)(C)C
1713 0 CDERIMOIDFQDAE-UHFFFAOYSA-N OCc1oc2c3C=CC(Oc3cc(c2c(=O)c1C)O)(C)C
1714 0 SZGCVVSNPRCOQH-UHFFFAOYSA-N OCc1cc(=O)c2c(o1)c1C=C(C)C(Oc1cc2O)(C)C
1715 0 VIOQPCBMWQYTMK-UHFFFAOYSA-N OCc1cc(=O)c2c(o1)c1C=CC(Oc1c(c2O)C)(C)C
1716 0 ANAGIQNZRUCNOM-UHFFFAOYSA-N OCc1cc(=O)c2c(o1)c1C(=CC(Oc1cc2O)(C)C)C
1717 0 XDPATDVXWMXIIC-UHFFFAOYSA-N Cc1cc(O)c2c(c1)c(C(C)C)c(c(c2O)O)O
1718 0 MDOMNMSPCCDNDG-UHFFFAOYSA-N O=C1CC(O)c2c(O1)cc(c(c2)CC=C(C)C)O
1719 0 JMXJMDUTZWXNGC-UHFFFAOYSA-N COC1=Cc2oc(=C)c(=O)[nH]c2C(C1O)C(=O)O
1720 0 HNMAQSWIABRJEX-UHFFFAOYSA-N COc1cc(OC(=C)C(=O)O)c(c(c1)C(=O)O)N
1721 0 RPOLJNCRBSMWRU-UHFFFAOYSA-N CCCCCOP(S)(=S)OCCCCC
1722 0 PGEBEQUFZWOVAN-UHFFFAOYSA-N COc1cc(O)c(c(c1)C(=O)O)NC(=O)C(=C)O
1723 0 MIIOPCZWZNPLOO-UHFFFAOYSA-N CCOC(=O)C(C)(C)CC(=O)C1=CC(F)=C(F)C(F)=C1
1724 0 LQKOJVYUCCNKRI-UHFFFAOYSA-N CCOC(=O)CCCC(=O)C1=CC=CC=C1C(F)(F)F
1725 0 VHEJHSFDYVEWJV-UHFFFAOYSA-N CCOC(=O)CCCC(=O)C1=CC(=CC=C1)C(F)(F)F
1726 0 LADJNFYCKXDRPS-UHFFFAOYSA-N CCOC(=O)CCCC(=O)C1=CC=C(C=C1)C(F)(F)F
1727 0 AAJXKDYIORVOPT-UHFFFAOYSA-N FC(F)(F)C1=CC=CC=C1C(=O)CCC1OCCCO1
1728 0 NITVOQAEMXJQQM-UHFFFAOYSA-N FC(F)(F)C1=CC=CC(=C1)C(=O)CCC1OCCCO1
1729 0 FYWAQQNRYZMIPU-UHFFFAOYSA-N FC(F)(F)C1=CC=C(C=C1)C(=O)CCC1OCCCO1
1730 0 IORAMGISNOTYIW-UHFFFAOYSA-N COC1=CC(C2CC(=O)CC(=O)C2)=C(OC)C=C1
1731 0 YBPSGIVFXTZWGR-UHFFFAOYSA-N CC(C)OC1=CC=C(C=C1)C1(C)CC(=O)OC1=O
1732 0 RKAKCQVTYPHDRV-UHFFFAOYSA-N CCCOC1=CC=C(C=C1)C1(C)CC(=O)OC1=O
1733 0 XAWMNLKGVSWSHR-UHFFFAOYSA-N O=C1C=CC(=C(C1O)C(=O)O)C(c1ccc(cc1)O)(C)C
1734 0 MLSQQOIXPMVPAA-UHFFFAOYSA-N CCOC(=O)CSC1=NC(N)=CC2=NC=NN12
1735 0 OILKZUNZRIFYHA-UHFFFAOYSA-N FC(F)OC1=CC=CC=C1C(=O)NC1N=CC=N1
1736 0 GOIOKJULSNLSBB-UHFFFAOYSA-N Nc1ncnc2n(cnc12)C1CSC(CO)O1
1737 0 KRJZWRMOMAVUBC-UHFFFAOYSA-N CCC(C)OP(S)(=S)OC(C)CC(C)C
1738 0 GOIOKJULSNLSBB-UHFFFAOYSA-N Nc1ncnc2n(cnc12)C1CSC(CO)O1
1739 0 KRJZWRMOMAVUBC-UHFFFAOYSA-N CCC(C)OP(S)(=S)OC(C)CC(C)C
1740 0 GIUBAGTWRSEFDC-UHFFFAOYSA-N Oc1ccc(cc1)C(C1=CC(=O)C(C(=C1)C(=O)O)O)(C)C
1741 0 GTCQQMZPEMELPZ-UHFFFAOYSA-N CC(C)(C)OC(=O)N1CC2=C(C1)C(Cl)=NC(N)=N2
1742 0 BQIYFAMNRWAJEW-UHFFFAOYSA-N O=CNC1=CC(O)C(C=C1C(=O)CC(C(=O)O)N)O
1743 0 BSJQLYWEGJKBGA-UHFFFAOYSA-N CC1=CC(=C(C)S1)C1=C(CCC1)C1=C(C)SC(C)=C1
1744 0 GOIOKJULSNLSBB-UHFFFAOYSA-N Nc1ncnc2n(cnc12)C1CSC(CO)O1
1745 0 GOIOKJULSNLSBB-UHFFFAOYSA-N Nc1ncnc2n(cnc12)C1CSC(CO)O1
1746 0 WOGLGBDQJRVZGD-UHFFFAOYSA-N COC(=O)C1=CC=CC=C1COC1=CC=C(C=O)C=C1
1747 0 HRGXEGKDPWGCFS-UHFFFAOYSA-N COC1=CC(C(O)=O)=C(C=C1)C1=CC(OC)=C(OC)C=C1
1748 0 JRCVIVQAAVKZLA-UHFFFAOYSA-N O=CNC1=CC=CC(C1(O)C(=O)CC(C(=O)O)N)O
1749 0 DWOKYLLLMZBNMF-UHFFFAOYSA-N O=CNC1(O)C(O)C=CC=C1C(=O)CC(C(=O)O)N
1750 0 VHALAGXODIENSE-UHFFFAOYSA-N FC1=C2C=CC3=C4C(C=CC(C=C1)=C24)=CC1=CC=CC=C31
1751 0 MIFPAGBVRLCYLC-UHFFFAOYSA-N FC1=C2C=CC3=CC4=CC=CC=C4C4=C3C2=C(C=C1)C=C4
1752 0 KNAPHJHXHYLGBY-UHFFFAOYSA-N CCOC(=O)C1=CC=C(C=C1)C1=CC=CC=C1C(O)=O
1753 0 FYLGPTFUDKFBKS-UHFFFAOYSA-N CCOC(=O)C1=CC=C(C=C1)C1=CC(=CC=C1)C(O)=O
1754 0 CWZIPLZBQWIZGD-UHFFFAOYSA-N CCOC(=O)C1=CC=C(C=C1)C1=CC=C(C=C1)C(O)=O
1755 0 GKQBPXYXELJQJH-UHFFFAOYSA-N OC(=O)CC(C(=O)c1ccccc1)(c1ccccc1)O
1756 0 WOOXJYDINSYMRA-UHFFFAOYSA-N OC(C(C(=O)O)(CC(=O)c1cccc(c1N)O)N)O
1757 0 SSZRDUJDGPUEPP-UHFFFAOYSA-N CCOC(=O)C1=CC=C(C=C1)C1=CC=CC(C=O)=C1O
1758 0 NVASZCQRUSLSBB-UHFFFAOYSA-N OC(=O)C(C(c1cccc(c1N)O)O)C(C(=O)O)N
1759 0 SQCNVKQNGZNBFV-UHFFFAOYSA-N COC1=C(C=CC(=C1)C(O)=O)C1=CC(=CC=C1)C(C)=O
1760 0 XWFBEWSXNJESJJ-UHFFFAOYSA-N COC1=C(C=CC=C1C(O)=O)C1=CC(=CC=C1)C(C)=O
1761 0 NWWOJZAFLGLBJJ-UHFFFAOYSA-N COC1=CC(C(O)=O)=C(C=C1)C1=CC(=CC=C1)C(C)=O
1762 0 BODMDCDOLWFVEJ-UHFFFAOYSA-N COC1=CC(=CC(=C1)C(O)=O)C1=CC(=CC=C1)C(C)=O
1763 0 BYQOUUOLEWWJFY-UHFFFAOYSA-N COC1=C(C=CC(=C1)C1=CC(=CC=C1)C(C)=O)C(O)=O
1764 0 CCMBTWRDWNQAAJ-UHFFFAOYSA-N COC1=C(C=CC(=C1)C(O)=O)C1=CC=C(C=C1)C(C)=O
1765 0 NHOZQLDSRCBORL-UHFFFAOYSA-N COC1=C(C=CC=C1C(O)=O)C1=CC=C(C=C1)C(C)=O
1766 0 NHVFWVARSLLHLN-UHFFFAOYSA-N CC(=CC(C1=CC(=O)c2c(C1=O)cccc2)C(=O)O)C
1767 0 QLICQMWBNVIKGO-UHFFFAOYSA-N COC1=CC(=CC(=C1)C(O)=O)C1=CC=C(C=C1)C(C)=O
1768 0 VQRFVAOZKCUHEM-UHFFFAOYSA-N COC1=C(C=CC(=C1)C1=CC=C(C=C1)C(C)=O)C(O)=O
1769 0 JVADUWIYSHMBKP-UHFFFAOYSA-N COC(=O)C1=CC=CC(=C1)C1=CC=CC(C)=C1C(O)=O
1770 0 WMYZIECJMBLCLY-UHFFFAOYSA-N COC(=O)C1=CC=CC(=C1)C1=C(C)C=C(C=C1)C(O)=O
1771 0 JRPDSGADMXSOFF-UHFFFAOYSA-N COC(=O)C1=CC=CC(=C1)C1=C(C)C(=CC=C1)C(O)=O
1772 0 SVNQRNJFBLZMJF-UHFFFAOYSA-N COC(=O)C1=CC=CC(=C1)C1=C(C=C(C)C=C1)C(O)=O
1773 0 IXKCCESMVMCSHR-UHFFFAOYSA-N COC(=O)C1=CC=C(C=C1)C1=CC=CC(C)=C1C(O)=O
1774 0 VCTQZHNYPGJJOS-UHFFFAOYSA-N COC(=O)C1=CC=C(C=C1)C1=C(C)C=C(C=C1)C(O)=O
1775 0 QZNQHCVNRFNYAE-UHFFFAOYSA-N COC(=O)C1=CC=C(C=C1)C1=C(C)C(=CC=C1)C(O)=O
1776 0 HCJGLWFPLDFDTO-UHFFFAOYSA-N COC(=O)C1=CC=C(C=C1)C1=C(C=C(C)C=C1)C(O)=O
1777 0 DGLVOMUGISOSCN-UHFFFAOYSA-N COC1=CC(OC)=C(C=C1)C1=C(OC)C=C(C=C1)C(O)=O
1778 0 PKQNGNVLHFWFCW-UHFFFAOYSA-N COC1=CC(OC)=C(C=C1)C1=C(OC)C(=CC=C1)C(O)=O
1779 0 BXSOIUUKBNQAMP-UHFFFAOYSA-N COC1=CC(OC)=C(C=C1)C1=CC(=CC(OC)=C1)C(O)=O
1780 0 RBAAIIRQAKHADX-UHFFFAOYSA-N COC1=CC(OC)=C(C=C1)C1=CC(OC)=C(C=C1)C(O)=O
1781 0 DEKHVMKBVGLWLH-UHFFFAOYSA-N COC1=CC(=C(OC)C=C1)C1=C(OC)C=C(C=C1)C(O)=O
1782 0 WBRKAXPIGYONQJ-UHFFFAOYSA-N COC1=CC(=C(OC)C=C1)C1=C(OC)C(=CC=C1)C(O)=O
1783 0 RQFZJOCBLAUTSB-UHFFFAOYSA-N COC1=CC(=C(OC)C=C1)C1=CC(=CC(OC)=C1)C(O)=O
1784 0 TZBUQFJTOVDGGB-UHFFFAOYSA-N COC1=CC(=C(OC)C=C1)C1=CC(OC)=C(C=C1)C(O)=O
1785 0 DCKARWRYAQCHII-UHFFFAOYSA-N COC1=C(OC)C=C(C=C1)C1=C(OC)C(=CC=C1)C(O)=O
1786 0 DSCNKTPMUGYXKH-UHFFFAOYSA-N COC1=CC(=CC(=C1)C(O)=O)C1=CC(OC)=C(OC)C=C1
1787 0 RIGOZOVJLKBPTH-UHFFFAOYSA-N COC1=CC(=CC(OC)=C1)C1=C(OC)C=C(C=C1)C(O)=O
1788 0 ZVZUFCSACMLMLA-UHFFFAOYSA-N COC1=CC(=CC(OC)=C1)C1=C(OC)C(=CC=C1)C(O)=O
1789 0 PXMRDQZKSJFLRJ-UHFFFAOYSA-N COC1=CC(C(O)=O)=C(C=C1)C1=CC(OC)=CC(OC)=C1
1790 0 WNOIAZLSAIBBLC-UHFFFAOYSA-N COC1=CC(=CC(OC)=C1)C1=CC(=CC(OC)=C1)C(O)=O
1791 0 WQICWEDYZMMPGH-UHFFFAOYSA-N COC1=CC(=CC(OC)=C1)C1=CC(OC)=C(C=C1)C(O)=O
1792 0 RNOAEUXTBUAPAZ-UHFFFAOYSA-N NC1=NC=CC(=N1)C1=CN=C(C=C1)C1=CC=CC=C1
1793 0 VADRLXFAHGEPRE-UHFFFAOYSA-N CCOC(=O)C=CC1=CC=C(C=C1)C1OCCO1
1794 0 QOSBFGBUFODTJO-UHFFFAOYSA-N CCOC(=O)C=C(CN=NC(N)=O)C(F)(F)F
1795 0 MNIPXCOBNIXVFL-UHFFFAOYSA-N CCOC(=O)C1=CC=CC=C1C1=CC2=C(OCO2)C=C1
1796 0 WMPPBCWIPOEIHX-UHFFFAOYSA-N CCOC(=O)C1=CC=CC(=C1)C1=CC2=C(OCO2)C=C1
1797 0 ZDNOZXAOAKAJGC-UHFFFAOYSA-N COC1=C(OC)C=C(C(=C1)C(N)CC(O)=O)[N+]([O-])=O
1798 0 REMBKOKSZWCKDJ-UHFFFAOYSA-N COC1=CC(CC(=O)C2=C(O)C=C(O)C=C2)=C(OC)C=C1
1799 0 IYTYBZHQEDBDJR-UHFFFAOYSA-N CCOC(=O)NC1=CC(=CC(=C1)C(O)=O)C(O)=O
1800 0 FREGREMQHCNLKU-UHFFFAOYSA-N OC(=O)CN(CCCN1C(=O)C=CC1=O)CC(O)=O
1801 0 KDXVVZMYSLWJMA-UHFFFAOYSA-N CC(=CCC1=C2C=CC(=O)OC2=C(C3=C1C=CO3)O)C
1802 0 FUYOAZUXCCFXTA-UHFFFAOYSA-N [O-][N+](=O)CC1=NCCN1CC1=CC=C(Cl)C=C1
1803 0 LNTZIWHTAGZOJB-UHFFFAOYSA-N CC(=CC(C1=CC(=O)C(=C(C1=O)C)C)C(=O)O)C
1804 0 BRPITDFADDZRTM-UHFFFAOYSA-N CC1=NC(\N=C(/N)Nc2ccc(cc2)[N+]([O-])=O)=NC(=O)C1
1805 0 AOSOFJDJHMKFDI-UHFFFAOYSA-N CCOC(=O)C(CC(F)F)(CC(F)F)C(=O)OCC
1806 0 BZUPIVMMIUZGDI-UHFFFAOYSA-N CC(C)(C)OC(=O)C=CC1=CC=C(C=C1)C(O)=O
1807 0 OLOOJGVNMBJLLR-UHFFFAOYSA-N CC(=CCOC1=C2C(=CC3=C1OC=C3)C=CC(=O)O2)C
1808 0 DGWWKORZCBVXKN-UHFFFAOYSA-N NC1=C2N=CN(CC3=CC(=CC=C3)[N+]([O-])=O)C2=NC=N1
1809 0 GMRGANMXBCKPOT-UHFFFAOYSA-N CC#CCOC(=O)C1=CC=C(C=C1)C(=O)OCC#CC
1810 0 ANYYOKVYCXVBPX-UHFFFAOYSA-N OC1=CC(C(C=C1)(O)C(c1ccc(cc1)O)C)O
1811 0 IUARDOITXZPYPG-UHFFFAOYSA-N CC(=O)C=CC1=CC=C(OC(C)(C)C(O)=O)C=C1
1812 0 PEBQLOWGSPVPEU-UHFFFAOYSA-N CCCOC(=O)C=CC1=CC=C(OC(C)=O)C=C1
1813 0 ULPODHWNXKGNNU-UHFFFAOYSA-N [O-][N+](=O)C=C1CCCN1CC1=CN=C(Cl)C=C1
1814 0 SZSSSYJCUTXMAV-UHFFFAOYSA-N O=CCCC(=CCc1c(=O)oc2c(c1O)ccc(c2)O)C
1815 0 XWFOTJPBPCPQOS-UHFFFAOYSA-N O=C1CC(O)c2c(O1)c(OCC=C(C)C)c1c(c2)cco1
1816 0 YMMCFIJTOOZSDH-UHFFFAOYSA-N Oc1cc(O)c(c(c1)O)C(=O)CCc1ccc(c(c1)C)O
1817 0 KFWBAUPVEWXRDX-UHFFFAOYSA-N N#CC1=CC=C(NCC2=NC3=CC=CC=C3N2)C=C1
1818 0 HBOJMKPCCWSERF-UHFFFAOYSA-N ClC1=CC=C(CC2=CN=CC3=CC=CC=C23)C=C1
1819 0 ZMIDJQVUPZLMHL-UHFFFAOYSA-N Oc1ccc(c(c1)C)CCC(=O)c1c(O)cc(cc1O)O
1820 0 OGAMRAQUAIMWKV-UHFFFAOYSA-N NC1=NC(=C(C#N)C(=O)NC2=CC=CC=C2)C2=CC=CC=C12
1821 0 VRDIHFWFLTVUMV-UHFFFAOYSA-N CCOC(C)=CC1=[N+](CC)C2=CC=CC=C2S1
1822 0 GBTZKCMGPMQHTB-UHFFFAOYSA-N OC=Cc1cc2ccc(=O)oc2c(c1O)OCC=C(C)C
1823 0 FEUMEHSVEFCGOU-UHFFFAOYSA-N CC(C)(C)OC(=O)C1=CN2N=CC(Cl)=CC2=N1
1824 0 NZGPHLLZNAQRHU-UHFFFAOYSA-N OB(O)OC1=C2C=CC3=C(C=CC=C3)C2=CC2=C1C=CC=C2
1825 0 GYMHMHLSZBSCIM-UHFFFAOYSA-N CSC1=CC=C(C=C1)[Si](C)(C)C1=CC=CC=C1CO
1826 0 ZGFGKZFTAHIMIB-UHFFFAOYSA-N COC1=NC(N)=NC2=C1N=C(C=C2)C1=CC=C(F)C=C1
1827 0 JLZVRWMTRRLWJF-UHFFFAOYSA-N COC(=O)C1=C(OCC=C)C(OCC=C)=CC=C1
1828 0 OAAQHMRIZJYNKJ-UHFFFAOYSA-N COC1=CCCC=C1c1cc(=O)c2c(o1)ccc(c2)O
1829 0 CLAWJXSXOXOIJF-UHFFFAOYSA-N COC1CC=CC=C1c1cc(=O)c2c(o1)ccc(c2)O
1830 0 GZBSZZNAYCTRNV-UHFFFAOYSA-N COC1=C(OC(C)=O)C=CC(C(C)=O)=C1[N+]([O-])=O
1831 0 ZUJVOFOXZASHBY-UHFFFAOYSA-N OC(=O)C1=CC=C(C(OC2CCOC2)=C1)[N+]([O-])=O
1832 0 MPDRKGWWZXMNSY-UHFFFAOYSA-N COC1=CC=CC(C(=O)OCC=C)=C1OCC=C
1833 0 CZUSULDWNHZCGH-UHFFFAOYSA-N OC1=CC(O)=C(C=C1)C(=O)OCC1=CC=CC=C1C=C
1834 0 CUEMNNLTIOIMRI-UHFFFAOYSA-N CCCC=C1OC(=O)C2=C1C=CC(OC)=C2OC
1835 0 FRRMZWYWQVCYCV-UHFFFAOYSA-N COC1=CC(=CC(CC=C)=C1OCC=C)C(O)=O
1836 0 CGLGHQLZNUWJON-UHFFFAOYSA-N COC1=CC=CCC1c1cc(=O)c2c(o1)ccc(c2)O
1837 0 NDMGLPHLBBSNGI-UHFFFAOYSA-N CC1=C(F)C=CC(=C1)C1=NC2=C(NC(N)=NC2=O)C=C1
1838 0 SMFCZHWDMTVWCJ-UHFFFAOYSA-N OC(=O)CC(=O)c1ccc(c(c1)CC=C(C)C)O
1839 0 RIEKWEIEHFZBJW-UHFFFAOYSA-N CC(=CCOCC1=CC(=O)c2c(C1=O)c(O)ccc2O)C
1840 0 GUOJNIYIGBCCFR-UHFFFAOYSA-N CC(=CCCOC1=CC(=O)c2c(C1=O)c(O)ccc2O)C
1841 0 DODOWNVNYJBRTM-UHFFFAOYSA-N CCC1=C(C2=C(N)N=CN=C2S1)C1=CC=C(N)C=C1
1842 0 UNXUEUFETCNBTB-UHFFFAOYSA-N Oc1ccc(c2c1C(=O)C(=CC2=O)CCC1OC1(C)C)O
1843 0 RGCPXROZINLAAD-UHFFFAOYSA-N C[Si](C)(C)C#CC1=CC=C(C=C1)S(N)(=O)=O
1844 0 GDLZRZVWHNXXEM-UHFFFAOYSA-N CC(=CCCC12OC1C(=O)c1c(C2=O)c(O)ccc1O)C
1845 0 CWJWSHSCLXDDBI-UHFFFAOYSA-N OC1=CC(=CC(O)=C1)C(=O)OCC1=CC=CC=C1C=C
1846 0 YGHQXPZCFIGLNT-UHFFFAOYSA-N CCOC(=O)C1=CC(=C(C=C1)C(=O)OC)[N+]([O-])=O
1847 0 YTIKDTOMMNVHBW-UHFFFAOYSA-N C[SiH](C)O[Si](C)(O[SiH](C)C)c1ccccc1
1848 0 HDWXHFWINQRJBQ-UHFFFAOYSA-N CC(=CCCC1=CC(=O)C23C(C1=O)(O2)C(=CC=C3O)O)C
1849 0 ISLOIHOAZDSEAJ-UHFFFAOYSA-N [H]C12CCC(C)(C(=O)C1C(=O)C(F)(F)F)C2(C)C
1850 0 UUKJMSMGDSYZBC-UHFFFAOYSA-N OCC(=CCCC1=CC(=O)c2c(C1=O)c(O)ccc2O)C
1851 0 YPHYAHLXEZAINX-UHFFFAOYSA-N CC1=COC2=C1C=C1C(C)=CC(=O)OC1=C2OCC=C
1852 0 AUQAXFSTQMWGLK-UHFFFAOYSA-N CN1N=C(C)C2C1=NC(=O)C(O)N=C2C1=C(F)C=CC=C1
1853 0 IQXTVLWCDIDRJI-UHFFFAOYSA-N FC(F)(F)C1=CC=C(C[N+]2=CC=CC3=CC=CC=C23)C=C1
1854 0 DDLYXKMXKGPZHK-UHFFFAOYSA-N CC(=C(CCC1=CC(=O)c2c(C1=O)c(O)ccc2O)O)C
1855 0 VQBZXDIDURNRSL-UHFFFAOYSA-N [H]C12CC([H])(C3C=C(CC(O)=O)CC13)C(CC(O)=O)=C2
1856 0 IPIWWSALNKDKCW-UHFFFAOYSA-N CC(=CC(CC1=CC(=O)c2c(C1=O)c(O)ccc2O)O)C
1857 0 SHNQZOVODUTGLD-UHFFFAOYSA-N OCC(O)(CN1C=NC=N1)C1=CC(Cl)=CC=C1
1858 0 QHDAWWCSSVKVRL-UHFFFAOYSA-N OCC(O)(CN1C=NC=N1)C1=CC=CC=C1Cl
1859 0 IGFLDWCSJFRZHR-UHFFFAOYSA-N CC(C)=C=C(SC1=CC=CC=C1)[Si](C)(C)C
1860 0 DESKOFZAPUWIAQ-UHFFFAOYSA-N NC1=CC=C(N=NC2=CN=CC=C2)C2=CC=CC=C12
1861 0 FMTQTOSHZPLCJI-UHFFFAOYSA-N CC1CNC(=O)N1C(=O)NC1=CC=CC=C1Cl
1862 0 YHWZFITVFVAKJQ-UHFFFAOYSA-N CC1(C)CCC(O)(CS(=O)(=O)C2=CC=CC=C2)O1
1863 0 SYBOAIKVFCMAHY-UHFFFAOYSA-N CC1=NC(=CC=C1)C1=NC=CN=C1C1=CC=CC=N1
1864 0 SYOIZOTUOOHDPU-UHFFFAOYSA-N CC1=CC2=CC(Cl)=NC(C3=CC=CC=C3)=C2C=C1
1865 0 KAWBUIDBMPROCA-UHFFFAOYSA-N ClCC1=C2C=CC=CC2=C(C=N1)C1=CC=CC=C1
1866 0 MILQNPXRHVZGAI-UHFFFAOYSA-N N=C=NC1=CC=C(CC2=CC=C(C=C2)N=C=N)C=C1
1867 0 GCYBRKSQHSXEIP-UHFFFAOYSA-N CC(=CCCC1=C(O)C(=O)c2c(C1=O)c(O)ccc2O)C
1868 0 POTWOFQGXXQBTN-UHFFFAOYSA-N CC(Cl)C(=O)NC1=CC=CC=C1N(C)C1=CC=CC=C1
1869 0 NUQYDIXIEZMPSX-UHFFFAOYSA-N COC1=C(OC)C(OC)=C2OC(=CC2=C1)C(C)=C
1870 0 TUIXQHVYXNTZBL-UHFFFAOYSA-N CC(C)(OC1=C2OC(=O)C=CC2=CC2=C1OC=C2)C=C
1871 0 AVMXBXMODRZCLK-UHFFFAOYSA-N CC(=CCCC1=CC(=O)c2c(C1=O)c(O)cc(c2O)O)C
1872 0 GVZUTCSQHHSMOH-UHFFFAOYSA-N CC(=CCCC1=CC(=O)c2c(C1=O)c(O)c(cc2O)O)C
1873 0 XZIHKHMHTFGPAO-UHFFFAOYSA-N CCC(=O)OC1=CC(O)=C(C=C1)C(=O)C1=CC=CC=C1
1874 0 LVJVWRBDZWURCZ-UHFFFAOYSA-N NC1=CC2=C(C=C(N2)C2=NC3=CC=CC=C3N2)C=C1
1875 0 WCNXKHHSPYLIOM-UHFFFAOYSA-N CC(C)(C)[Si](C)(C)C1(C)SCCCS1
1876 0 NSRJSISNDPOJOP-CZUORRHYSA-N COC1=CC2=C(C=C1)[C@H]3COC4=C([C@H]3O2)C=CC(=C4)O
1877 0 KIBVCISKUNDXOE-UHFFFAOYSA-N OC(=O)C1=CC=CC=C1C(=O)OCCC1=CC=CC=C1
1878 0 WCQKVTLOMRSQMA-UHFFFAOYSA-N CC(=CCC(=C1CC(=O)c2c(C1=O)c(O)ccc2O)O)C
1879 0 GMVBPKOPEMBYBD-UHFFFAOYSA-N CC(=CCC(C1=CC(=O)C2=C(C1=O)C(=CC#C2)O)O)C
1880 0 BKTVGPKPTKOYDF-UHFFFAOYSA-N CC(=CCC(C1=CC(=O)C2=C(C1=O)C#CC=C2O)O)C
1881 0 JGEWCHIAEAKPFQ-UHFFFAOYSA-N N#CC1=NC=CC(CCCC2=CC(=NC=C2)C#N)=C1
1882 0 VPNWEQDCQRCGNW-UHFFFAOYSA-N OC(=O)C(=O)Cc1c[nH]c2=CC(C(C=c12)(O)O)O
1883 0 KFPDLLPLEWVDSO-UHFFFAOYSA-N COC(=O)CCCCC1=C2C=CC=C(O)C2=CO1
1884 0 LTGHACLDGQJMID-UHFFFAOYSA-N CCOP(=O)(OCC)C(SC)C1=CC=CC=C1C
1885 0 MZFWWVZWTKFQPS-UHFFFAOYSA-N OC1=CC(O)C2(C(=C1)C(=CN2)CC(=O)C(=O)O)O
1886 0 UKZYWCSUFSJVPQ-UHFFFAOYSA-N COC1=CC(OC)=C(OC)C2=C1C(O)=CC(C)=C2
1887 0 ALOZFWYIOIRSLJ-UHFFFAOYSA-N CCCCC#CC(=CC(=O)OCC)C(F)(F)F
1888 0 AMHKMBJPYWTRIM-UHFFFAOYSA-N NC1=CC=C(C=C1)C1NNC(C2=CC=C(N)C=C2)S1=O
1889 0 KBQHNGKZGQVMKW-UHFFFAOYSA-N OC1=CC=C2C(C1O)(O)C(=CN2)CC(=O)C(=O)O
1890 0 LZQLDCCTSSJIEF-UHFFFAOYSA-N COC(=O)C(=CC1=CC(C)=CC(C)=C1)C(=O)OC
1891 0 PLWIIUIMPPZLCL-UHFFFAOYSA-N CCC(NC(=O)C1=CC(OC)=NC(Cl)=C1)C#N
1892 0 DJTPTMYLHKNSFN-UHFFFAOYSA-N CCCCCOC1(O)C(=O)C2=CC=CC=C2C1=O
1893 0 QUTCPDYMLLCJOG-UHFFFAOYSA-N COc1ccc2c(c1)occ(c2=O)C1=CCC(C=C1)O
1894 0 JLRPHNIVRCVYHC-UHFFFAOYSA-N CN(C1=NN(NS1)C1=CC=CC=C1)C1=CC=CC=C1
1895 0 FHVKUPOFWPTOBG-UHFFFAOYSA-N COC1=CC=CC(C2CC(=O)CC(=O)C2)=C1OC
1896 0 NIAQDDCPADTHKR-UHFFFAOYSA-N CC(C)(NC(=O)NC1=CC=CC=C1)C1=CC(Cl)=CC=C1
1897 0 IGVWLBGQNPZZEX-UHFFFAOYSA-N CCCC[Si](C)(C)CC1SCCCS1
1898 0 QGNYKGYYFQHJAP-UHFFFAOYSA-N CCCCCC1=CC(=O)OC2=CC(O)=CC(O)=C12
1899 0 GTTNSCOSTVJCGD-UHFFFAOYSA-N CCOC(=O)C=CC1=CC(=CC=C1)C(=O)OCC
1900 0 HFYGQHHVILBTRK-UHFFFAOYSA-N O=C1N=C(NN=C1C1C=NC2=CC=CC=C12)C1=CC=CC=C1
1901 0 WABRVPFXGJHAOO-UHFFFAOYSA-N CO[Si](OC)(OC(C)C)C1CC(=O)OC1C
1902 0 UWWFBSQGFDRLTC-UHFFFAOYSA-N [O-][N+](=O)CC1=NCCC1CC1=CN=C(Cl)C=C1
1903 0 GOSZSWCEYKRHMW-UHFFFAOYSA-N COc1ccc2c(c1)occ(c2=O)C1=CC=C(CC1)O
1904 0 VFDGKQKAMUZJFP-UHFFFAOYSA-N CN1CN(C=C(C1)[N+]([O-])=O)C1=CC=C(Cl)C=C1
1905 0 NTBDRGTXEIRFRL-UHFFFAOYSA-N COc1ccc2c(c1)occ(c2=O)C1CC=C(C=C1)O
1906 0 NKXHNNDOLJZVEA-UHFFFAOYSA-N C=CC1=CC=C(C=C1)C1=NN(N=N1)C1=CC=CC=C1
1907 0 NIPKVNDUEDGMHL-UHFFFAOYSA-N COC1CC=c2c(=C1)occ(c2=O)c1ccc(cc1)O
1908 0 IMNIQEZGAZWRRE-UHFFFAOYSA-N CC(OC(=O)C1=CC=C(C=C1)C(O)=O)C1=CC=CC=C1
1909 0 KJAZFXNMNPARJI-UHFFFAOYSA-N CC=NC(=O)OC(F)(F)C1=NC2=CC=CC=C2N1
1910 0 QLSVZIXOWOUZEF-UHFFFAOYSA-N CCN(c1ccccn1)CC1CC=C(C=C1)Cl
1911 0 MSBKUVMOFIVCPG-UHFFFAOYSA-N CCN(c1ccccn1)CC1=CC=C(CC1)Cl
1912 0 PTUDBTQYRHGSDJ-UHFFFAOYSA-N CC(=C)C(=O)OC1COC(OC1)C1=CC=CC=C1
1913 0 SQFSZCKVEFFXOF-UHFFFAOYSA-N CCN(C1=NCCC=C1)Cc1ccc(cc1)Cl
1914 0 SQTYVULDIMVOJH-UHFFFAOYSA-N CCN(C1NC=CC=C1)Cc1ccc(cc1)Cl
1915 0 NTMRBEUHBXPGBU-UHFFFAOYSA-N O=P1(NC2=CC=CC=C2)OCCCN1C1=CC=CC=C1
1916 0 QGFJFIVOAXSYBD-UHFFFAOYSA-N CN(CCN)C1=C(C=C(Cl)C=C1)C(=O)C1=CC=CC=C1
1917 0 SKXOCRDLPBUKGI-UHFFFAOYSA-N CC1=CC=C(CCNC(=O)C2=C(N)C=CC(Cl)=C2)C=C1
1918 0 BIFDDRSAAIUNTE-UHFFFAOYSA-N CCOC(=O)C1=CC=CC2=C(C=CC(O)=C12)C(=O)OCC
1919 0 QHYHMTBXTHIMAW-UHFFFAOYSA-N CCN(C1=NC=CCC1)Cc1ccc(cc1)Cl
1920 0 ZVMACNSHXBYBNE-UHFFFAOYSA-N O=CCCSC(=S)NCCC1=CC=CC=C1
1921 0 CMQHPZQDZDMPCU-UHFFFAOYSA-N C=CC(c1cc2C=C3C=COC43C(c2oc1=O)O4)(C)C
1922 0 XVEURJOWGBWEPY-UHFFFAOYSA-N COC(=O)C1=CN(CC2=C(F)C=CC=C2F)N=N1
1923 0 AATDDGNNFLZQID-UHFFFAOYSA-N OCCNC(=O)C1=C(C=C(C=C1)C(O)=O)C(O)=O
1924 0 TZKWBPCOCIEGAX-UHFFFAOYSA-N C=CC(c1cc2c(oc1=O)C=C1C3(C2O3)C=CO1)(C)C
1925 0 YCKCXMQUPWBZNC-UHFFFAOYSA-N C[N+]1=CC=C(C=C1)C1=CC(=O)C2=CC=C3C=CC=CC3=C2O1
1926 0 KKUOOYALEPFPDO-UHFFFAOYSA-N CC(=C)C(=O)OCC(=O)OC1=CC=CC2=CC=CC=C12
1927 0 IYMHPBUVRGTIOB-UHFFFAOYSA-N CCC1=CC=C(OC(=O)COC(=O)C(C)=C)C=C1
1928 0 NBCYLSQJAQUSGO-UHFFFAOYSA-N COC1=CC(OC)=C(OC)C2=C1C=C(O2)[N+]([O-])=O
1929 0 NMSQPVALXLVVQD-UHFFFAOYSA-N COC1=CC(OC)=C(OC)C2=C1OC(=C2)[N+]([O-])=O
1930 0 VRZAEWFFJIWYCZ-UHFFFAOYSA-N COC1=C(OC)C(OC)=C2C=C(OC2=C1)[N+]([O-])=O
1931 0 RHRVUDJGDNHZCN-UHFFFAOYSA-N C=CC(C12OC2c2c(OC1=O)cc1c(c2)cco1)(C)C
1932 0 RCNCVWJMCCAULB-UHFFFAOYSA-N C=CC(c1cc2cc3cc(oc3cc2oc1=O)O)(C)C
1933 0 MLKXLPJCSVLIPT-UHFFFAOYSA-N OCC(c1cc2cc3ccoc3cc2oc1=O)(C=C)C
1934 0 AHHFEPNNHBCOAV-UHFFFAOYSA-N C=CC(c1cc2cc3c(O)coc3cc2oc1=O)(C)C
1935 0 LZQXFBBABIIZHI-UHFFFAOYSA-N CCOC(=O)C1=C(N)C=C(C(O)=O)C(=C1)C(O)=O
1936 0 JUGIHWABSKGWBU-UHFFFAOYSA-N C=CC(c1cc2cc3ccoc3c(c2oc1=O)O)(C)C
1937 0 GHSCBLIYMGZDFN-UHFFFAOYSA-N OP(O)(=O)SCCNCCNCCC#N
1938 0 PFTUVTHOBOHWTM-UHFFFAOYSA-N COC1=CC=C(C=C1)S(=O)(=O)CCOOC(C)(C)C
1939 0 NIZPNHSXSPOWAI-UHFFFAOYSA-N C=CC(c1cc2c(oc1=O)cc1c(c2O)cco1)(C)C
1940 0 JXXCNJMOSVEGMS-UHFFFAOYSA-N C=CC(c1c(=O)oc2c(c1O)cc1c(c2)occ1)(C)C
1941 0 CVFXIXZCXHPUMM-UHFFFAOYSA-N C=CC(c1cc2C=C3C=COC3(C(c2oc1=O)O)O)(C)C
1942 0 LGARJHBKKSFFBA-UHFFFAOYSA-N C=CC(c1cc2c(oc1=O)C=C1C(C2O)(O)C=CO1)(C)C
1943 0 HZELUWWDXUOKRC-UHFFFAOYSA-N CC(C)C(=O)NC1=C(NC2=CC=CC=C2)C=C(Cl)C=C1
1944 0 PQWMTFJVEPRDJC-UHFFFAOYSA-N N#CC1=CC2=C(C=C1)C(C#N)=C(C#N)C1=CC=CC=C21
1945 0 XRGCBFBSHKHOMX-UHFFFAOYSA-N CC1CC2=C(C)C3=CC(Cl)=CC=C3N2CN1C
1946 0 FBSYPACMKOFBIA-UHFFFAOYSA-N COC1=C(OC)C=C(C(=C1)C(O)=O)C1=CC=CC=C1CO
1947 0 BSOSUALCVKVXQE-UHFFFAOYSA-N COC1=C(OC)C(=C(C=C1)C(O)=O)C1=CC=CC=C1CO
1948 0 XMTNVEJZTIBLRP-UHFFFAOYSA-N COC1=C(OC)C=C(C(CO)=C1)C1=CC=CC=C1C(O)=O
1949 0 ACKVHPWUBJHKSD-UHFFFAOYSA-N COC1=C(OC)C(=C(CO)C=C1)C1=CC=CC=C1C(O)=O
1950 0 NEZONWMXZKDMKF-JTQLQIEISA-N CC(=CC[C@@H](C1=CC(=O)C2=C(C=CC(=C2C1=O)O)O)O)C
1951 0 KUCVKGRTUSIJIQ-UHFFFAOYSA-N COC1=CC=CC2=C1C(=O)C(=O)C1=C2OC(C)(C)C=C1
1952 0 NSRJSISNDPOJOP-UHFFFAOYSA-N COc1ccc2c(c1)OC1C2COc2c1ccc(c2)O
1953 0 OEPGFVZVWICQAE-UHFFFAOYSA-N COC1=CC=C(CC(=O)C2=C(O)C(OC)=C(O)C=C2)C=C1
1954 0 KYKZFIDOCYAQEZ-UHFFFAOYSA-N CC(C)=CCC1=C(OC(C)=O)C=CC(C=O)=C1O
1955 0 KXHLKKVVDAXYFN-UHFFFAOYSA-N CC(C)=CCOC1=CC(OC(C)=O)=C(C=O)C=C1
1956 0 XJEUJRBUGKUUBN-UHFFFAOYSA-N COC1=CC=CC2=C1C(=O)C1=C(O2)C(C)=C(OC)C=C1
1957 0 ARJATRSTZFYWOJ-UHFFFAOYSA-N COC1=CC2=C(OC3=C(C=C(C)C(OC)=C3)C2=O)C=C1
1958 0 IICZISDYELFOFE-UHFFFAOYSA-N COC1=CC2=C(OC3=C(C=CC(OC)=C3C)C2=O)C=C1
1959 0 LHVKJZQPAKXKDE-UHFFFAOYSA-N NC1=NC(SC2=CC3=CC=CC=C3C=C2)=NC=C1
1960 0 YQRFTNJXCLRBIY-UHFFFAOYSA-N COC1=C(OC)C(OC)=C2C(=O)C(C)=C(C)C2=C1
1961 0 CSEBPSDNNGOCBA-UHFFFAOYSA-N COC1=CC=C(C=C1)C#CC(=C)COCC(F)(F)F
1962 0 JKNMDIUJRRORRP-VURMDHGXSA-N C=C/C(=C\C1(C)SC(=C(C1(O)CC(=O)O)C)O)/C
1963 0 SQQJEYLWUMMOHY-UHFFFAOYSA-N OC1=C2C=CC3=C(C=CC4(C3)OCCO4)C2=C(O)C=C1
1964 0 PKLUCAPXYYINKX-UHFFFAOYSA-N CCOC(=O)C1=CC2=C(O1)C1=CC=CC=C1C(OC)=C2
1965 0 UPFOUXOXYLERQX-UHFFFAOYSA-N CCOC(=O)C1=CCC2=C(CC(C2)C(O)=O)C=C1
1966 0 NSRJSISNDPOJOP-BBRMVZONSA-N COC1=CC2=C(C=C1)[C@@H]3COC4=C([C@@H]3O2)C=CC(=C4)O
1967 0 FVPGRFLNZJRKOW-UHFFFAOYSA-N COC1=c2nc(cc(c2=CC(C1O)O)O)C(=O)O
1968 0 TVJNTQLZYAOVAE-UHFFFAOYSA-N COC1(O)C=CC=C2C1(O)N=C(C=C2O)C(=O)O
1969 0 PZVWZRPARZWYMH-UHFFFAOYSA-N CCCCCCCCC#CS(=O)(=O)C(F)(F)F
1970 0 JIYUWSQGOJHAHH-UHFFFAOYSA-N CCCCCC1CCC(=C1)S(=O)(=O)C(F)(F)F
1971 0 KTZNFUKHFXYZLI-UHFFFAOYSA-N FC(F)(F)OC1=CC=CC(=C1)C(=O)C1=CCCCC1
1972 0 XXXZSYZJWXLGLH-UHFFFAOYSA-N COC1=C2N=C(C=C(C2(C(C=C1)O)O)O)C(=O)O
1973 0 BXCRKDIYKPVLNX-UHFFFAOYSA-N OC1CCC2=C3C(O)C(O)C=CC3=CC=C2C1O
1974 0 GRNWVPYXIMVJSQ-UHFFFAOYSA-N O=C1CC(O)c2c(O1)c(CC=C(C)C)c(cc2)O
1975 0 OLVGMBCSHCRZPY-UHFFFAOYSA-N CC(C)C(C)(C(O)=O)S(=O)(=O)C1=CC=C(C)C=C1
1976 0 WPMOXCGNHQTIKV-UHFFFAOYSA-N CCOC(=O)C=C(C)C1=CC(=O)C2=CC=CC=C2C1=O
1977 0 PMPSPYOWJBTEEB-UHFFFAOYSA-N O1C=NN=C1C1=CN(N=C1C1=CC=CC=C1)C1=CC=CC=C1
1978 0 CMFMHYIXBNRPFW-UHFFFAOYSA-N COc1cc2OC(C)(C)C=Cc2c2c1C(=O)C1C(O2)(O1)C
1979 0 CYYVQRCPRSLJEX-UHFFFAOYSA-N NC1=NC(=CC(=N1)C1=CC=NC=C1)C1=CC=CC=C1
1980 0 XTDOLYGHAJXBCI-UHFFFAOYSA-N CCOC1CC2=C(C=C1OCC)C(=O)C=CC2=O
1981 0 NICUTDFOJUDFLK-UHFFFAOYSA-N CCOC1=C(CC2=C(C1)C(=O)C=CC2=O)OCC
1982 0 LSILDNNXVMNFLD-UHFFFAOYSA-N COC12OC1C1=C(c3c2c(=O)cc(o3)C)C=CC(O1)(C)C
1983 0 QZRHGKPRLCWNMP-UHFFFAOYSA-N COc1cc2OC(C)(C)C3C(c2c2c1c(=O)cc(o2)C)O3
1984 0 QNAOXFATTFSUNC-UHFFFAOYSA-N COC(=O)C1=CC=C2C=CC(=CC=C2C=C1)C(=O)OC
1985 0 ZGWUXWVHIXMWLZ-UHFFFAOYSA-N COC1=CC2=C(C34C1(O3)C(=O)C=C(O4)C)C=CC(O2)(C)C
1986 0 GSEOUXPREJEICQ-UHFFFAOYSA-N NC(C#N)C(=NCC1=CC=CC2=CC=CC=C12)C#N
1987 0 UGVYAVSWANDPAJ-UHFFFAOYSA-N OCC1(C)C=Cc2c(O1)cc(c1c2oc(C)cc1=O)OC
1988 0 XWVZGHRHTGOTJO-UHFFFAOYSA-N OCOc1cc2OC(C)(C)C=Cc2c2c1c(=O)cc(o2)C
1989 0 JYFYKETYUYEBDN-UHFFFAOYSA-N CC1=C(F)C=CC(=N1)C(=O)CC1=CN2N=CN=C2C=C1
1990 0 KFYVTYPTIZRVTM-UHFFFAOYSA-N CCCCCCOP(S)(=S)OCC(C)C
1991 0 AGIXIJNUODWTSE-UHFFFAOYSA-N COC1=C2C(=O)CCC(=O)C2=C(OC)C2=CC=CC=C12
1992 0 KWBBAQCLYUPHJQ-UHFFFAOYSA-N COC1=C2C(O)=CC=C(O)C2=C(OC)C2=CC=CC=C12
1993 0 FVXFYFAPVSNAQL-UHFFFAOYSA-N COc1cc2OC(C)(C)C=Cc2c2c1c(=O)c(c(o2)C)O
1994 0 BRQDUHGJAUTKLC-UHFFFAOYSA-N COc1cc2OC(C)(C)C(=Cc2c2c1c(=O)cc(o2)C)O
1995 0 SHSCZEWWKUIDET-UHFFFAOYSA-N CCCC(SCC)C1(CC)C(=O)NC(=S)NC1=O
1996 0 AMOBEWNJZJDCRY-UHFFFAOYSA-N COc1c(O)c2OC(C)(C)C=Cc2c2c1c(=O)cc(o2)C
1997 0 RJEOPGFLODSZKW-UHFFFAOYSA-N COc1cc2OC(C)(C)C=C(c2c2c1c(=O)cc(o2)C)O
1998 0 PZSUCXYWSUJBSD-UHFFFAOYSA-N CCOP(N)(=O)ON=C(C#N)C1=CC=CC=C1
1999 0 XPXSGQWKXANSCQ-UHFFFAOYSA-N CCCOC(=O)C1=C(C=CC=C1N(=O)=O)C(O)=O
2000 0 VLYOOXLMUKHFNY-UHFFFAOYSA-N CC(C)OC(=O)C1=C(C=CC=C1N(=O)=O)C(O)=O
2001 0 WOKQJZPDMAVXQE-UHFFFAOYSA-N COC(=O)C(N=NC1=C(C=CC(=C1)C#N)C#N)C#N
2002 0 WHLNITBMIBHDBW-UHFFFAOYSA-N C(CC1=CN=CN1)SC1=NC=C(N1)C1=CC=CC=C1
2003 0 SAECQAJNEPWMLA-UHFFFAOYSA-N COC1=CC(OC)=C(C=C(C(C)=O)C(C)=O)C=C1
2004 0 WSFRCMOAOXFXOJ-UHFFFAOYSA-N CC(=O)C(=O)NC1=C(C=C(C=C1C(=O)O)OC)O
2005 0 WCYCKCWMNPWVAY-UHFFFAOYSA-N CCS(=O)(=O)Oc1cc(C)c2c(c1)C(C)(C)CO2
2006 0 KFYVTYPTIZRVTM-UHFFFAOYSA-N CCCCCCOP(S)(=S)OCC(C)C
2007 0 VLLBCTKFTIILHS-UHFFFAOYSA-N CCN(CC1=CC=C(Cl)N=C1)C(C[N+]([O-])=O)=NC
2008 0 WGESNIARHZFDHQ-UHFFFAOYSA-N CC(=O)OC(OC(C)=O)C1=CC=C(C=C1)[N+]([O-])=O
2009 0 KIDVLOIROPMVSD-UHFFFAOYSA-N CCS(=O)(=O)Oc1ccc2c(c1C)C(C)(C)CO2
2010 0 QPRGGJBGRUMFBU-UHFFFAOYSA-N CCN(CC)S(=O)(=O)C1=CC=C(OC)C(=C1)[N+]#N
2011 0 JOFIOZCPICVIAX-UHFFFAOYSA-N CCS(=O)(=O)Oc1cc2c(cc1C)OCC2(C)C
2012 0 ISLOIHOAZDSEAJ-UHFFFAOYSA-N [H]C12CCC(C)(C(=O)C1C(=O)C(F)(F)F)C2(C)C
2013 0 DIIBQYOVQQKCGL-UHFFFAOYSA-N CCSC1=CC=C2C=C(OC)C=CC2=[N+]1CC
2014 0 QJNXSPWUBMFCND-UHFFFAOYSA-N CC(=O)OC(OC(C)=O)C1=CC(=CC=C1)[N+]([O-])=O
2015 0 GQUBVUFBTNFEHA-UHFFFAOYSA-N OCCCCCCC(F)(C(F)(F)F)C(F)(F)F
2016 0 BUZTYRAHGBWBIQ-NSHDSACASA-N COc1cc(CO)cc2cc3C(O)CCC(=O)c3c(O)c12
2017 0 JLCROWZWGSUEMR-UHFFFAOYSA-N CC(=CCc1c2OC(=O)C=Cc2c(O)c3ccoc13)C
2018 0 YCWBXVBPBPUAQF-FNORWQNLSA-N CC(C)(O)C=Cc1c2OC(=O)C=Cc2cc3ccoc13
2019 0 FQTQCERPJYOFAF-UHFFFAOYSA-N COC1=CC(=O)C2CC=CC3CC(=O)OC1C23C
2020 0 XOAFJDOKFIGMHG-UHFFFAOYSA-N CCC1=C(CC)C(=S)C(S)=C(C=C=O)N1C
2021 0 RIJFRIRNGWHVIB-UHFFFAOYSA-N COc1cc2cc(C)c(C(=O)C)c3OCOc(c1OC)c23
2022 0 QNFMXBHDSYAIDS-UHFFFAOYSA-N COc1ccc(Cc2cc(C=O)c(O)cc2OC)c(O)c1
2023 0 NBEFXRJGWUCXAU-UHFFFAOYSA-N CC(C)COP(S)(=S)OC(C)CC(C)C
2024 0 WCKBLUJQUXJMHY-UHFFFAOYSA-N O=NC1=C(NC2=CC(=NN12)C1=CC=CC=C1)C1=CC=CC=C1
2025 0 IXBKIGKDLZRRAL-UHFFFAOYSA-N OC(=O)CC1=CC=CC=C1C1=CC=CC=C1CC(O)=O
2026 0 SISQKQVVZHLBJI-UHFFFAOYSA-N CC1=C(C=CC(Cl)=C1)N(CC=C)C1=NCCC1
2027 0 MEQATQVDIGXYRR-UHFFFAOYSA-N FC1=CC=C(C=C1)N1C(=O)N2CCCC2=C(C#N)C1=N
2028 0 GOVSJKZCEOJJLF-UHFFFAOYSA-N NC(CC1=CC=C(C=C1)N(CCF)CCCl)C(O)=O
2029 0 HBEZJIPJVVECAF-UHFFFAOYSA-N OCC(O)C1=CN(C2CC(O)C(CO)O2)C(=O)N=C1O
2030 0 RBMXQTDFSIKBKL-UHFFFAOYSA-N OCC1OC(CC1O)N1C=C2C(O)COC2=NC1=O
2031 0 SSLGGIOCSXMDFN-UHFFFAOYSA-N CC1=CN(C2OC3COC(O)C3C2O)C(=O)N=C1O
2032 0 MTGAEKMYDSYMMC-UHFFFAOYSA-N CC(C)CCOP(S)(=S)OCCC(C)C
2033 0 JVYXWYZLNNIBGM-UHFFFAOYSA-N OC1=NC2=C(N=CC=C2)N(C2=CC=CC=C2)C2=C1C=CC=N2
2034 0 ZIJLTJOOMWRTOD-UHFFFAOYSA-N NC(CCSC1=NC=NC2=C1N=CN2)C(O)=O
2035 0 JOWYWQXFPOGGCH-UHFFFAOYSA-N COc1cc2OC(C)(C)C=Cc2cc1C(=O)CO
2036 0 PXHWMSQOMAUDOH-UHFFFAOYSA-N CCS(=O)P(N1CCCC1)N1CCCC1
2037 0 QPRGGJBGRUMFBU-UHFFFAOYSA-N CCN(CC)S(=O)(=O)C1=CC=C(OC)C(=C1)[N+]#N
2038 0 KEHBEOOYFBDGRQ-UHFFFAOYSA-N OC1C(O)C2=CC=CC3=C2C(O)(C1O)C1=CC=CC=C31
2039 0 DKRNELNEZOKLGD-UHFFFAOYSA-N CC1=CN(C(=O)N=C1O)C1(CO)OC(CO)C(O)C1O
2040 0 AGZXTDUDXXPCMJ-UHFFFAOYSA-N OCC(O)C(O)C(O)C1NC(CS1)C(O)=O
2041 0 FYEBWHCXONMZDU-PZVQSFSLSA-N OCC1OC(C(O)C1O)N2C=CC(=N)C(=C2)C(=O)O
2042 0 BZEQYQTWTWMDNK-UHFFFAOYSA-N OCC(N=C(O)CO)C(O)C1=CC=C(C=C1)N(=O)=O
2043 0 WTGAIAAIQIPOSI-UHFFFAOYSA-N CN(CCN=C(O)C1=CC=CC=C1)C1=CC=C(Cl)C=C1
2044 0 DMYWIOGQTMDHNF-UHFFFAOYSA-N N=C(NC1=NC2=CC=CC=C2S1)C1=CC=CC=C1
2045 0 ICHDMOVGOALGPF-UHFFFAOYSA-N COc1ccc(cc1)C1CC(=O)c2c(O1)c(O)ccc2
2046 0 FEKWNIUACHRZJW-UHFFFAOYSA-N COc1cc(O)cc2ccc3c(OC)c(O)ccc3c12
2047 0 YLCXGBZIZBEVPZ-UHFFFAOYSA-N CN1CCN=C(C2=CC=CC=C2)C2=C1C=CC(Cl)=C2
2048 0 AISOVTODKSJNIH-VIFPVBQESA-N CC1CCc2oc(cc2)c3c(O)cc(O)cc3CC(=O)O1
2049 0 WNUOJHANAJTNCJ-UHFFFAOYSA-N ClC1=CC=C(C=C1)C1(CC1C1=CC=CC=C1)C#N
2050 0 WCRDTBIKDNWXLR-UHFFFAOYSA-N COC1=CC(O)=CC2=CC3=C(C(=O)CC(C)(O)C3)C(O)=C12
2051 0 AKSIDWRVAJAXLV-POYBYMJQSA-N CC1Cc2cc3C(=O)C(=C(C)C(=O)c3c(O)c2C(C)O1)O
2052 0 MOVQKWOSXASMEM-UHFFFAOYSA-N O\C=N\C1=CC=C(O)C=C1C(=O)CC(O)C(O)=O
2053 0 OGZWBUHNMMWJGF-UHFFFAOYSA-N CN1C(C=NN=C([O-])C[N+]2=CC=CC=C2)=CN=C1[N+]([O-])=O
2054 0 IBGFDOZOOQCQNZ-UHFFFAOYSA-N COc1ccc2c(C)c(oc2c1)c3ccc(O)cc3O
2055 0 YHIWZWLMDOWBRY-UHFFFAOYSA-N OC(=O)CC1CCCCC11OC2=CC=CC=C2O1
2056 0 QOEOADXIZGUFOR-UHFFFAOYSA-N C[N+]1=CC2=CC=CC=C2C(=C1)C(=O)C1=CC=CC=C1
2057 0 ZTOXIEZTDIRBOB-INIZCTEOSA-N COc1cc(C)c2c(C(=O)c3occ(C)c3C2(C)O)c1O
2058 0 ISLOIHOAZDSEAJ-UHFFFAOYSA-N [H]C12CCC(C)(C(=O)C1C(=O)C(F)(F)F)C2(C)C
2059 0 AISOVTODKSJNIH-SECBINFHSA-N CC1CCc2oc(cc2)c3c(O)cc(O)cc3CC(=O)O1
2060 0 VUNWBEIDIFFPMG-UHFFFAOYSA-N COc1cc2ccc3cc(O)ccc3c2c(OC)c1O
2061 0 LIRQOFXGSZVBPJ-UHFFFAOYSA-N CN1CCN(CC1)c1ncnc2scc(C)c12
2062 0 JTESIBTZILXCOC-UHFFFAOYSA-N CCOC(=O)COC1=C2C(=O)CCC2=C(C)C=C1
2063 0 DYDFGNHHYHDJLU-UHFFFAOYSA-N OC(=O)CC(CC1=CC=C(C=C1)N(=O)=O)C(O)=O
2064 0 LVPXSQQJQJSYJY-UHFFFAOYSA-N COc1cc2oc(CO)c(c3ccccc3)c2cc1O
2065 0 OZSZLZKKHASNLY-AWEZNQCLSA-N CCC1(C)C(=O)C=CC2=C1OC(=C(C)C2=O)CO
2066 0 NXVNRWIFHDPANC-UHFFFAOYSA-N CC(=O)C1=CN(C2CC(O)C(CO)O2)C(=O)N=C1O
2067 0 WARROIYOMTXQRU-UHFFFAOYSA-N CC1=CC(O)=C(C=C1C)C(=O)C1=CC=CC=C1C(O)=O
2068 0 PDLSLYGIYYKKQL-UHFFFAOYSA-N COc1cc(O)c2CCc3cc(O)cc4COc1c2c34
2069 0 WIWLIKVSZMQLBX-UHFFFAOYSA-N CCOP(=O)(OCC(Cl)=C)N1CCCC1
2070 0 AVWKADSPKOONAC-LBPRGKRZSA-N CC1(C)OC1Cc2c3OC(=O)C=Cc3cc4ccoc24
2071 0 PDUXJTPGYZCGRI-UHFFFAOYSA-N CCCCNS(=O)(=O)C1=CC=C(OC)C(=C1)[N+]#N
2072 0 WKNIPFDPSCAKRN-KXEKKFMESA-N COc1cccc2C(=O)C3=C(C(C)OC(C)C3O)C(=O)c12
2073 0 ICTBUFDAYKJGRB-UHFFFAOYSA-N CC(N=NC(S)=NC1=CC=CC=C1)C1=CC=CC=N1
2074 0 QTMNADBGNMNPHQ-UHFFFAOYSA-N CCC(C)COP(S)(=S)OCC(C)CC
2075 0 QGTQPTZBBLHLBV-UHFFFAOYSA-N SC1=NN=C(N1C1=CC=CC=C1)C1=CC=CC=C1
2076 0 ZRZLQDVGZXYWJD-UHFFFAOYSA-N COc1cc2ccc3cccc(O)c3c2c(OC)c1O
2077 0 QTPPQWRVWZEVSX-UHFFFAOYSA-N CCCC(C)C1(CSCC)C(O)=NC(=S)N=C1O
2078 0 MRMWRWJVPXDMEJ-VMPITWQZSA-N CC(=CCc1c(O)ccc(C=CC(=O)O)c1O)C
2079 0 FHYUDSGURVUFGF-UHFFFAOYSA-N SC(=N)N=NC1C2=CC=CC=C2C2=CC=CC=C12
2080 0 KJWUMRFUJFIVGM-UHFFFAOYSA-N CC(=NN=C(S)N1CCCC1)C1=CC=CC=N1
2081 0 KRMAZPGDYXHYMX-UHFFFAOYSA-N CC(=CCOc1cc2occc2c3OC(=O)C=Cc13)C
2082 0 YGXYIWJVXOILPG-UHFFFAOYSA-N CC(OC1=CC(=CC=C1)C(=O)C1=CC=CC=C1)C(O)=O
2083 0 QJZGERHAPGWLSY-UHFFFAOYSA-N OCC1OC(NC2=CC=C(C=C2)[N+]([O-])=O)C(O)C1O
2084 0 VLFFKFRBFXYDHF-UHFFFAOYSA-N CC(C)(C)COP(S)(=S)OCC(C)(C)C
2085 0 RHNKTNRPTOLWJS-UHFFFAOYSA-N OCC1OC(C(O)C1O)N1C=C(C=C)C(O)=NC1=O
2086 0 BFMIUBHJKFRWIV-INIZCTEOSA-N COc1cc(O)c2c(O)c3C(=O)CC(C)(O)Cc3cc2c1
2087 0 PVXCQHHWNDJIJP-UHFFFAOYSA-N OC(=O)C(C(C(O)=O)C1=CC=CC=C1)C1=CC=CC=C1
2088 0 LTDSNAYFLFUPPT-UHFFFAOYSA-N COc1cc(O)c(C(=O)C)c2OC(C)(C)C=Cc12
2089 0 NPFRPFNPGBIXNT-UHFFFAOYSA-N CC(C)c1cc2ccc(C)c3C(=O)OC(=O)c(c1O)c23
2090 0 LANNWTJJVZTDBO-UHFFFAOYSA-N CC(OC1=CC=C(Cl)C(C)=C1)C1OC(=N)N=N1
2091 0 ALRXDRQNAJOPCP-UHFFFAOYSA-N CC1(C)CCC(O1)C1=CC(=O)C2=C(O)C=CC(O)=C2C1=O
2092 0 BGRPENMNYXJHJE-UHFFFAOYSA-N OCC(O)COC(=O)C1=CC(OC2=CC=CC=C2)=CC=C1
2093 0 YSBDFLUCVOUCAQ-UHFFFAOYSA-N CC(C)(OC1=CC=CC2=C1OC1=CC=CC=C21)C(O)=O
2094 0 HFFCIFMGYGMCKQ-UHFFFAOYSA-N CN(C)CCNC1=NC=CC(=N1)C1=CC=CS1
2095 0 YLCXGBZIZBEVPZ-UHFFFAOYSA-N CN1CCN=C(C2=CC=CC=C2)C2=C1C=CC(Cl)=C2
2096 0 UQFQTWXORYDYFG-AATRIKPKSA-N CC(=CCc1cc(C=CC(=O)O)c(O)cc1O)C
2097 0 DRQZSQDHMHEDQS-UHFFFAOYSA-N COc1cc(O)c2C(=O)c3c(O)cc(C)cc3Cc2c1
2098 0 JWKJDAVEKUGNOJ-UHFFFAOYSA-N CC1(OC(Oc2ccccc12)C(O)=O)c1ccccc1
2099 0 YPEZYGHWEFXBSN-UHFFFAOYSA-N CC(C)(O)CCC1=Cc2ccc(O)cc2OC1=O
2100 0 WIHZTLTVZDWMAX-UHFFFAOYSA-O COC(=O)C(Cc1ccc(cc1)[N+]#N)NC(C)=O
2101 0 NZRHOWNFGASHMN-UHFFFAOYSA-N NC1=NC(C2=CC=CC=C2)=C(N=N1)C1=CC=CC=C1
2102 0 XALCBSXIEWMGAA-UHFFFAOYSA-N Clc1cccc2c(N3CCOCC3)c3CCCc3nc12
2103 0 AXYKSADFXHVJFP-UHFFFAOYSA-N [O-][N+](=O)C1=CC=C(CNC2=NC=NC3=C2NC=N3)C=C1
2104 0 FPLBWHGAJGKHKN-UHFFFAOYSA-N C[Si]1(C)CCCCC2(C1)C(=O)NC(=S)NC2=O
2105 0 GMLNNKCZZDHMST-UHFFFAOYSA-N COC1=CC(=NC2=CC=CC=C12)C(=O)NC1=NNN=N1
2106 0 VORNLKKDOSQORZ-HTQZYQBOSA-N COc1cccc2c(O)c3C(=O)C(C)OC(C)c3c(O)c12
2107 0 VUWPIBNKJSEYIN-UHFFFAOYSA-N CCOC(=O)C(=CC1=CC=CC=C1)C(=O)OCC
2108 0 LGBYJXBCVZKJBL-UHFFFAOYSA-N O=C1CCCCCN1SSN1CCCCCC1=O
2109 0 KZLFRVFXQHOHPP-VXGBXAGGSA-N CC(C)CC1C(C(=O)OC1=O)c2ccc(O)cc2
2110 0 COGQMVFTYVICRE-UHFFFAOYSA-N Clc1ccc(CN2CCN=C2c2ccccc2)cc1
2111 0 KEHUEHBDDVSZAO-UHFFFAOYSA-N CC(C)COC(=O)NCN(CCCl)CCCl
2112 0 CGTYPNOFVGYUED-UHFFFAOYSA-N COC(=O)C1=CC=CC=C1C1=CC=CC=C1C(=O)OC
2113 0 WELROXOUKNZNRH-UHFFFAOYSA-N FC1=C2C=CC3=CC=CC4=C3C2=C(C=C4)C2=CC=CC=C12
