# Supplementary material for: Ion mobility collision cross-section atlas for known and unknown metabolite annotation in untargeted metabolomics
Source: Nat Commun. 2020 Aug 28;11:4334. doi: 10.1038/s41467-020-18171-8 (PMC7455731; doi:10.1038/s41467-020-18171-8)
Supplement: Supplementary file 8 — Supplementary Data 5 [file 41467_2020_18171_MOESM8_ESM.zip › 01_positive_mode/L0705/cfmid_pred_spec.msp]

Name: +ve in-silico MS/MS by CFM-ID for WQCJOKYOIJVEFN-ZDUSSCGKSA-N
ID: WQCJOKYOIJVEFN-ZDUSSCGKSA-N
Comment: Energy0
Num peaks: 8
123.0440559 2.555629243
137.0233204 7.939659826
147.0440559 4.559512661
151.075356 2.807797427
163.0389705 5.689135466
255.0651853 3.211748715
269.0808353 9.430493643
287.0914 45.41829667

Name: +ve in-silico MS/MS by CFM-ID for WQCJOKYOIJVEFN-ZDUSSCGKSA-N
ID: WQCJOKYOIJVEFN-ZDUSSCGKSA-N
Comment: Energy1
Num peaks: 21
121.0284058 2.615255425
123.0440559 6.658460879
125.0597059 3.351435747
135.0440559 5.65302036
137.0233204 10.37480783
137.0597059 8.561524549
147.0440559 1.305069278
149.0233204 1.289138167
149.0597059 1.579345531
151.0389705 1.41643063
151.075356 2.544867929
163.0389705 1.967617475
177.0546206 2.395371332
193.0495352 1.565608565
243.0651853 1.259857164
255.0651853 2.449134857
257.0808353 3.378743623
259.0964854 5.415176859
269.0808353 5.519395416
271.0600999 1.342160533
287.0914 10.6086603

Name: +ve in-silico MS/MS by CFM-ID for WQCJOKYOIJVEFN-ZDUSSCGKSA-N
ID: WQCJOKYOIJVEFN-ZDUSSCGKSA-N
Comment: Energy2
Num peaks: 31
41.03857658 1.751829957
49.00727645 3.330548985
53.00219107 1.228421862
65.03857658 2.259290286
67.01784114 2.053713773
81.0334912 1.866542678
93.0334912 2.216585728
95.01275576 0.957594146
95.04914126 1.291522391
105.0334912 4.641741375
107.0127558 1.337067072
107.0491413 2.494992674
109.0284058 2.389321421
109.0647913 0.992516555
111.0440559 0.9253645113
117.0334912 1.361891535
119.0491413 6.522046136
121.0284058 7.268487573
121.0647913 1.657966973
123.0440559 3.935015098
135.0440559 5.501677357
137.0233204 5.253443145
137.0597059 1.479805593
147.0440559 6.726220396
149.0597059 1.604381754
151.075356 0.7611762802
163.0389705 1.087902499
241.0495352 0.8862320905
245.0808353 0.8038796875
257.0808353 1.806851221
259.0964854 1.057234665

Name: +ve in-silico MS/MS by CFM-ID for XPZQBSCTDLGDBP-UHFFFAOYSA-N
ID: XPZQBSCTDLGDBP-UHFFFAOYSA-N
Comment: Energy0
Num peaks: 6
107.0491413 6.453969005
131.0491413 4.548196358
135.0804414 2.95319414
153.0182351 8.223990895
269.0808353 9.881237529
287.0914 48.16151412

Name: +ve in-silico MS/MS by CFM-ID for XPZQBSCTDLGDBP-UHFFFAOYSA-N
ID: XPZQBSCTDLGDBP-UHFFFAOYSA-N
Comment: Energy1
Num peaks: 16
107.0491413 9.278177167
109.0647913 2.530805721
121.0647913 11.34720824
133.0647913 2.115952781
135.0804414 3.112358567
137.0233204 3.178147087
139.0389705 1.539502795
153.0182351 12.09821764
161.0597059 1.635788428
165.0182351 1.527471128
167.0338851 1.662661651
255.0651853 2.504263828
257.0808353 2.87454555
259.0964854 4.481630241
269.0808353 6.818939942
287.0914 13.88536238

Name: +ve in-silico MS/MS by CFM-ID for XPZQBSCTDLGDBP-UHFFFAOYSA-N
ID: XPZQBSCTDLGDBP-UHFFFAOYSA-N
Comment: Energy2
Num peaks: 31
39.02292652 0.9933311994
49.00727645 2.826220471
51.02292652 1.348113813
63.02292652 3.291149876
65.03857658 1.785015529
67.01784114 1.096807752
69.0334912 1.818058659
75.02292652 4.926967574
77.03857658 2.532361623
79.05422664 1.248208429
81.0334912 0.9569447151
83.01275576 1.565430624
85.02840582 1.486406869
91.05422664 2.363904626
101.0385766 2.13082108
103.0542266 8.221336144
105.0334912 1.516038738
105.0698767 0.9487358961
107.0491413 4.545313037
109.0647913 1.507891118
111.0076704 1.018407144
119.0491413 1.212947041
121.0647913 3.254851488
125.0233204 1.140500919
131.0491413 6.756692836
133.0647913 1.743055353
137.0233204 5.832581802
139.0389705 2.441037352
147.0440559 1.336092261
153.0182351 6.317692562
259.0964854 1.472349622

Name: +ve in-silico MS/MS by CFM-ID for DMOSJPZKOKLUKK-UHFFFAOYSA-N
ID: DMOSJPZKOKLUKK-UHFFFAOYSA-N
Comment: Energy0
Num peaks: 6
121.0284058 17.43226084
123.0440559 5.58354032
151.0389705 16.59133234
163.0389705 2.781806017
269.0808353 11.15449514
287.0914 27.93281478

Name: +ve in-silico MS/MS by CFM-ID for DMOSJPZKOKLUKK-UHFFFAOYSA-N
ID: DMOSJPZKOKLUKK-UHFFFAOYSA-N
Comment: Energy1
Num peaks: 10
93.0334912 1.625615031
105.0334912 1.457084943
121.0284058 31.90663472
123.0440559 5.04185609
145.0284058 1.837675068
149.0233204 3.255899266
151.0389705 26.83615104
163.0389705 3.032190886
269.0808353 2.50240159
287.0914 2.888284367

Name: +ve in-silico MS/MS by CFM-ID for DMOSJPZKOKLUKK-UHFFFAOYSA-N
ID: DMOSJPZKOKLUKK-UHFFFAOYSA-N
Comment: Energy2
Num peaks: 23
41.00219107 1.340069459
43.01784114 1.235735551
55.01784114 1.567108915
67.01784114 4.780871384
69.0334912 1.019419513
77.00219107 4.524434567
79.01784114 3.858490818
81.0334912 1.254378724
89.00219107 1.915036186
91.01784114 3.295527176
93.0334912 7.290137587
95.01275576 1.019576966
95.04914126 2.137792031
97.02840582 1.068976678
105.0334912 2.864345022
107.0127558 4.158893064
109.0284058 2.008823673
121.0284058 16.55873161
123.0440559 7.068951667
135.0440559 1.978828571
147.0440559 1.185900643
149.0233204 2.284736317
151.0389705 5.809445484

Name: +ve in-silico MS/MS by CFM-ID for HMUJXQRRKBLVOO-AWEZNQCLSA-N
ID: HMUJXQRRKBLVOO-AWEZNQCLSA-N
Comment: Energy0
Num peaks: 6
131.0491413 4.769941146
135.0804414 3.076288829
153.0182351 8.588725192
255.0651853 2.947299676
269.0808353 10.27729966
287.0914 51.29750526

Name: +ve in-silico MS/MS by CFM-ID for HMUJXQRRKBLVOO-AWEZNQCLSA-N
ID: HMUJXQRRKBLVOO-AWEZNQCLSA-N
Comment: Energy1
Num peaks: 16
107.0491413 1.423874315
109.0647913 2.00135375
133.0647913 2.217694504
135.0440559 1.732750586
135.0804414 3.699099319
137.0233204 11.15817254
151.0389705 2.030859261
153.0182351 14.83590309
161.0597059 1.888745253
167.0338851 1.522662917
179.0338851 1.901842125
255.0651853 3.051241934
257.0808353 1.575631433
259.0964854 4.851711958
269.0808353 8.089213034
287.0914 18.39172525

Name: +ve in-silico MS/MS by CFM-ID for HMUJXQRRKBLVOO-AWEZNQCLSA-N
ID: HMUJXQRRKBLVOO-AWEZNQCLSA-N
Comment: Energy2
Num peaks: 31
39.02292652 0.9851980058
49.00727645 2.372273832
51.02292652 1.103626924
63.02292652 2.936303051
67.01784114 0.936424192
69.0334912 1.092465663
75.02292652 4.830820451
77.03857658 1.568695935
81.0334912 1.406483903
83.01275576 0.9782541471
85.02840582 1.82429945
101.0385766 2.446715232
103.0542266 9.008491543
105.0334912 1.13830478
105.0698767 1.464915983
107.0491413 4.35942427
119.0491413 1.728994777
121.0284058 1.086627824
125.0233204 1.176514126
131.0491413 8.106031522
133.0284058 1.236225741
133.0647913 2.040588439
135.0440559 3.085427456
135.0804414 0.9727988034
137.0233204 4.739798841
139.0389705 2.001048395
149.0233204 2.265412424
153.0182351 6.956144529
159.0440559 0.9507732744
167.0338851 1.166074378
259.0964854 1.313317701

Name: +ve in-silico MS/MS by CFM-ID for NUNJCHKNADZUSZ-UHFFFAOYSA-N
ID: NUNJCHKNADZUSZ-UHFFFAOYSA-N
Comment: Energy0
Num peaks: 6
273.0757499 6.048241703
275.0914 2.048605563
277.1070501 0.5322521001
287.0914 0.8478893146
289.0706646 1.746512427
305.1019647 85.32765631

Name: +ve in-silico MS/MS by CFM-ID for NUNJCHKNADZUSZ-UHFFFAOYSA-N
ID: NUNJCHKNADZUSZ-UHFFFAOYSA-N
Comment: Energy1
Num peaks: 8
217.0495352 2.404659433
259.0600999 2.183048232
261.0757499 4.292376658
273.0757499 10.63144699
275.0914 4.242263229
277.1070501 2.97944637
289.0706646 3.179513193
305.1019647 50.93166009

Name: +ve in-silico MS/MS by CFM-ID for NUNJCHKNADZUSZ-UHFFFAOYSA-N
ID: NUNJCHKNADZUSZ-UHFFFAOYSA-N
Comment: Energy2
Num peaks: 24
55.01784114 2.490410416
163.0389705 1.793820488
165.0546206 1.808785838
187.0389705 2.761315767
189.0546206 2.330825614
201.0546206 2.503082822
203.0702706 2.300692883
205.0495352 2.221871192
217.0495352 2.655654165
219.0651853 4.027317646
221.0808353 1.237510157
229.0495352 3.389263045
231.0651853 7.447836131
233.0808353 1.529331422
243.0651853 4.627910169
245.0444498 3.113907115
257.0444498 3.323487167
257.0808353 1.770223439
259.0600999 13.07067921
261.0757499 3.120148179
273.0393644 3.508705738
273.0757499 3.747833387
275.0914 1.637781672
289.0706646 3.763981679

Name: +ve in-silico MS/MS by CFM-ID for ZUMWPOBUQWYISM-UHFFFAOYSA-N
ID: ZUMWPOBUQWYISM-UHFFFAOYSA-N
Comment: Energy0
Num peaks: 6
15.02292652 0.3926314832
223.0600999 0.4098236844
273.0757499 6.132608498
275.0914 2.12927529
289.0706646 1.752912948
305.1019647 85.81306865

Name: +ve in-silico MS/MS by CFM-ID for ZUMWPOBUQWYISM-UHFFFAOYSA-N
ID: ZUMWPOBUQWYISM-UHFFFAOYSA-N
Comment: Energy1
Num peaks: 6
261.0757499 3.467453212
273.0757499 13.15190581
275.0914 3.143140783
277.1070501 4.83664719
289.0706646 3.577184222
305.1019647 56.67367821

Name: +ve in-silico MS/MS by CFM-ID for ZUMWPOBUQWYISM-UHFFFAOYSA-N
ID: ZUMWPOBUQWYISM-UHFFFAOYSA-N
Comment: Energy2
Num peaks: 26
15.02292652 1.179666551
39.02292652 1.365452062
51.02292652 1.73067217
55.01784114 1.415833503
71.01275576 3.177697763
73.02840582 3.788407178
85.02840582 1.031566398
147.0440559 3.593642916
179.0702706 1.020683564
187.0389705 2.722995125
189.0546206 2.825556383
201.0546206 0.9691692659
203.0338851 1.498796906
203.0702706 2.657552596
205.0495352 2.202776885
217.0495352 4.698227143
219.0651853 4.211541666
243.0651853 4.439484079
249.0757499 1.250521055
257.0444498 3.70542434
259.0600999 14.45482631
261.0757499 2.83075802
273.0393644 3.94789408
273.0757499 4.037664081
275.0914 1.841474233
289.0706646 4.260470969

Name: +ve in-silico MS/MS by CFM-ID for DCCBMAKQGXCAQH-UHFFFAOYSA-N
ID: DCCBMAKQGXCAQH-UHFFFAOYSA-N
Comment: Energy0
Num peaks: 6
177.0546206 1.221970591
255.0651853 8.748882712
257.0808353 2.349743109
269.0808353 1.905207489
271.0600999 1.46682956
287.0914 79.41746979

Name: +ve in-silico MS/MS by CFM-ID for DCCBMAKQGXCAQH-UHFFFAOYSA-N
ID: DCCBMAKQGXCAQH-UHFFFAOYSA-N
Comment: Energy1
Num peaks: 8
111.0440559 3.523532373
177.0546206 5.723686891
233.0808353 4.440208491
255.0651853 13.57009705
259.0964854 2.487977154
269.0808353 2.747209771
271.0600999 3.259021824
287.0914 45.9504711

Name: +ve in-silico MS/MS by CFM-ID for DCCBMAKQGXCAQH-UHFFFAOYSA-N
ID: DCCBMAKQGXCAQH-UHFFFAOYSA-N
Comment: Energy2
Num peaks: 25
55.01784114 2.398534198
57.0334912 2.064392169
81.0334912 2.05476794
111.0440559 2.039016279
121.0284058 1.651463656
123.0440559 1.540065219
133.0284058 4.387137587
135.0440559 3.370797111
147.0440559 4.865108324
177.0546206 3.062159791
199.0389705 7.456237292
201.0546206 8.297604895
203.0702706 1.248999939
213.0546206 4.147860894
227.0702706 2.74034511
231.0651853 2.281043223
239.0702706 2.340568972
241.0859207 2.568717298
243.0651853 3.484526535
245.0808353 1.266414158
255.0651853 7.042621681
257.0808353 1.984339694
259.0964854 1.388469224
269.0808353 1.389930927
271.0600999 5.487041073

Name: +ve in-silico MS/MS by CFM-ID for BVSPXSLCUKWRNP-UHFFFAOYSA-N
ID: BVSPXSLCUKWRNP-UHFFFAOYSA-N
Comment: Energy0
Num peaks: 6
123.0440559 2.039865948
163.0389705 4.409880543
255.0651853 5.475974768
257.0808353 1.85529492
269.0808353 2.523428287
287.0914 72.37040578

Name: +ve in-silico MS/MS by CFM-ID for BVSPXSLCUKWRNP-UHFFFAOYSA-N
ID: BVSPXSLCUKWRNP-UHFFFAOYSA-N
Comment: Energy1
Num peaks: 12
123.0440559 1.659271383
125.0597059 1.872560492
135.0440559 1.35187428
163.0389705 9.24771052
227.0702706 2.101591055
243.0651853 2.841036672
255.0651853 8.356569206
257.0808353 4.482629385
259.0964854 4.028878453
269.0808353 3.279864328
271.0600999 2.552244953
287.0914 38.43832852

Name: +ve in-silico MS/MS by CFM-ID for BVSPXSLCUKWRNP-UHFFFAOYSA-N
ID: BVSPXSLCUKWRNP-UHFFFAOYSA-N
Comment: Energy2
Num peaks: 31
51.02292652 1.128087311
53.00219107 1.129664313
55.01784114 0.9956703706
81.0334912 1.177874841
85.02840582 1.067258044
93.0334912 4.430867765
107.0127558 10.39224849
107.0491413 0.9982634394
109.0284058 4.699351372
119.0127558 1.363113559
121.0284058 4.560926216
123.0440559 3.34499277
125.0597059 0.9707811529
135.0440559 3.32909546
137.0233204 3.077226288
147.0440559 1.972211294
149.0233204 3.759222061
151.0389705 1.338697798
163.0389705 7.090760599
199.0389705 2.062432067
201.0546206 2.239259183
203.0702706 1.90517417
213.0546206 2.051230491
227.0702706 1.32210048
229.0495352 1.110381501
231.0651853 1.203774881
241.0495352 1.097943184
243.0651853 1.468326281
245.0808353 1.092565178
255.0651853 1.320571801
271.0600999 1.679123333

Name: +ve in-silico MS/MS by CFM-ID for RWYDRASBOZUJPY-UHFFFAOYSA-N
ID: RWYDRASBOZUJPY-UHFFFAOYSA-N
Comment: Energy0
Num peaks: 6
255.0651853 3.743133623
257.0808353 1.064521573
261.0757499 0.8777216826
269.0808353 14.10238572
271.0600999 1.266312882
287.0914 70.7255724

Name: +ve in-silico MS/MS by CFM-ID for RWYDRASBOZUJPY-UHFFFAOYSA-N
ID: RWYDRASBOZUJPY-UHFFFAOYSA-N
Comment: Energy1
Num peaks: 12
229.0495352 1.913722819
237.0546206 1.263338799
243.0651853 3.095988952
245.0808353 4.580081741
251.0702706 1.696880635
255.0651853 4.859309006
257.0808353 2.25746591
259.0964854 4.003332448
261.0757499 3.028804536
269.0808353 14.37481342
271.0600999 2.30266718
287.0914 37.36762099

Name: +ve in-silico MS/MS by CFM-ID for RWYDRASBOZUJPY-UHFFFAOYSA-N
ID: RWYDRASBOZUJPY-UHFFFAOYSA-N
Comment: Energy2
Num peaks: 31
39.02292652 1.570239151
65.00219107 2.404317156
67.01784114 1.743675075
69.0334912 1.664985165
135.0440559 1.444148513
159.0440559 2.163636436
175.0389705 2.611800675
185.0597059 1.462204724
201.0182351 1.289973548
201.0546206 4.135632797
203.0338851 2.381566564
203.0702706 1.615835426
213.0182351 1.311242281
213.0546206 1.09455414
215.0338851 3.333772077
217.0495352 1.647883676
219.0651853 1.875975557
225.0546206 2.2344549
227.0338851 2.988429989
227.0702706 1.240211412
229.0495352 6.88276978
237.0546206 2.351611457
239.0702706 2.889851751
243.0651853 3.334431028
245.0444498 1.384947641
251.0702706 1.899150464
253.0495352 2.007839333
257.0808353 1.416172274
259.0964854 1.439307236
269.0808353 2.128509711
271.0600999 2.190482411

Name: +ve in-silico MS/MS by CFM-ID for QTAGQHZOLRFCBU-ZDUSSCGKSA-N
ID: QTAGQHZOLRFCBU-ZDUSSCGKSA-N
Comment: Energy0
Num peaks: 6
41.03857658 1.018920475
85.06479133 7.048697627
203.0338851 10.75467962
215.0338851 1.16529959
269.0808353 7.724880848
287.0914 64.20056018

Name: +ve in-silico MS/MS by CFM-ID for QTAGQHZOLRFCBU-ZDUSSCGKSA-N
ID: QTAGQHZOLRFCBU-ZDUSSCGKSA-N
Comment: Energy1
Num peaks: 13
67.05422664 3.751952017
83.04914126 2.973349937
85.06479133 20.8801404
175.0389705 2.403609378
203.0338851 9.134508389
241.0859207 1.827598412
243.0651853 1.964068204
243.1015708 1.686461138
257.0808353 1.745619772
259.0964854 9.639321875
269.0808353 7.165393669
271.0600999 2.351180579
287.0914 15.6965212

Name: +ve in-silico MS/MS by CFM-ID for QTAGQHZOLRFCBU-ZDUSSCGKSA-N
ID: QTAGQHZOLRFCBU-ZDUSSCGKSA-N
Comment: Energy2
Num peaks: 18
53.00219107 1.938815059
55.01784114 1.607959925
69.0334912 3.655824765
71.04914126 2.541688056
83.04914126 2.085552397
85.06479133 9.747501135
141.0334912 1.97158763
145.0284058 1.54717297
157.0284058 5.118041343
159.0440559 4.106363609
161.0233204 11.4248424
171.0440559 2.647340254
173.0233204 9.361644275
175.0389705 5.519651277
185.0233204 4.878086406
187.0389705 2.930628637
203.0338851 7.385112541
215.0338851 2.782378683

Name: +ve in-silico MS/MS by CFM-ID for DJOJDHGQRNZXQQ-AWEZNQCLSA-N
ID: DJOJDHGQRNZXQQ-AWEZNQCLSA-N
Comment: Energy0
Num peaks: 8
117.0334912 4.661831725
119.0491413 2.433529354
121.0647913 2.921657504
139.0389705 3.217319401
167.0338851 7.623611616
255.0651853 3.098471825
269.0808353 9.664657357
287.0914 47.47414162

Name: +ve in-silico MS/MS by CFM-ID for DJOJDHGQRNZXQQ-AWEZNQCLSA-N
ID: DJOJDHGQRNZXQQ-AWEZNQCLSA-N
Comment: Energy1
Num peaks: 19
95.04914126 1.36970259
105.0334912 8.697174855
107.0491413 7.395275895
119.0491413 1.466028464
121.0284058 1.403591369
121.0647913 2.633762601
123.0440559 3.922259965
139.0389705 1.559704991
149.0233204 6.706617708
151.0389705 7.40344647
165.0182351 3.256382111
165.0546206 2.038122958
167.0338851 8.873724595
243.0651853 1.277478194
255.0651853 2.456583431
257.0808353 1.797246749
259.0964854 3.663461523
269.0808353 5.035365614
287.0914 10.07154953

Name: +ve in-silico MS/MS by CFM-ID for DJOJDHGQRNZXQQ-AWEZNQCLSA-N
ID: DJOJDHGQRNZXQQ-AWEZNQCLSA-N
Comment: Energy2
Num peaks: 31
41.00219107 1.376414778
49.00727645 3.169283918
63.02292652 1.49003315
75.02292652 4.611850497
79.01784114 1.163167571
79.05422664 1.256756415
81.0334912 1.469598431
89.03857658 2.343045981
91.05422664 1.10089243
93.06987671 1.113536254
95.04914126 1.880162551
97.02840582 3.381008957
105.0334912 3.810255101
105.0698767 1.011440696
107.0491413 2.395509844
117.0334912 12.3129862
119.0491413 2.521620972
121.0284058 2.661319181
121.0647913 1.383927769
123.0076704 1.204675594
123.0440559 2.636652966
137.0233204 1.572342285
139.0389705 3.061949163
145.0284058 1.461848589
147.0440559 1.551794695
149.0233204 3.086093953
151.0389705 3.434010034
163.0389705 1.212357709
165.0182351 1.722060519
167.0338851 1.914755808
257.0808353 1.156244919

Name: +ve in-silico MS/MS by CFM-ID for UWHUTZOCTZJUKC-JKSUJKDBSA-N
ID: UWHUTZOCTZJUKC-JKSUJKDBSA-N
Comment: Energy0
Num peaks: 6
109.0284058 0.749474727
121.0284058 1.748092813
123.0440559 2.183314609
177.0546206 1.610166503
269.0808353 10.18958184
287.0914 76.41783333

Name: +ve in-silico MS/MS by CFM-ID for UWHUTZOCTZJUKC-JKSUJKDBSA-N
ID: UWHUTZOCTZJUKC-JKSUJKDBSA-N
Comment: Energy1
Num peaks: 17
107.0491413 2.47142569
109.0284058 1.704205729
121.0284058 5.353413433
123.0440559 6.844867759
125.0597059 1.851958802
163.0389705 3.493938249
165.0546206 4.401239497
177.0546206 1.793170723
179.0702706 2.701105906
241.0859207 2.511148343
243.0651853 1.727205546
253.0495352 3.666618104
257.0808353 5.440493087
259.0964854 5.069499766
269.0808353 4.672793426
271.0600999 10.85384251
287.0914 16.80746681

Name: +ve in-silico MS/MS by CFM-ID for UWHUTZOCTZJUKC-JKSUJKDBSA-N
ID: UWHUTZOCTZJUKC-JKSUJKDBSA-N
Comment: Energy2
Num peaks: 29
39.02292652 1.234424371
49.00727645 4.586113451
51.02292652 2.974785674
63.02292652 1.940851323
65.03857658 7.285433265
79.05422664 1.711152575
81.0334912 1.027224385
95.04914126 3.416261581
97.06479133 2.619248205
105.0334912 2.854046819
107.0491413 4.779808169
109.0284058 0.9973631506
121.0284058 5.831442407
123.0440559 2.200531008
125.0597059 0.8965191686
135.0440559 1.32163614
147.0440559 1.007720264
159.0440559 7.573955554
177.0546206 5.378795682
213.0910061 1.105831089
227.0702706 2.428419915
241.0859207 3.937495279
243.0651853 1.347411353
245.0808353 2.100265219
251.0702706 3.078424032
255.0651853 0.9028167935
259.0964854 0.9339471998
269.0808353 2.881821787
271.0600999 1.999116882

Name: +ve in-silico MS/MS by CFM-ID for SDPWTOSPDBDEBQ-UHFFFAOYSA-N
ID: SDPWTOSPDBDEBQ-UHFFFAOYSA-N
Comment: Energy0
Num peaks: 6
91.05422664 2.593268643
133.0647913 2.03378142
153.0182351 5.672241651
181.0131497 5.719032589
269.0808353 16.35667097
287.0914 47.73340189

Name: +ve in-silico MS/MS by CFM-ID for SDPWTOSPDBDEBQ-UHFFFAOYSA-N
ID: SDPWTOSPDBDEBQ-UHFFFAOYSA-N
Comment: Energy1
Num peaks: 15
91.05422664 9.069785257
93.06987671 1.800100746
105.0698767 5.029865771
133.0647913 4.4987536
153.0182351 2.143953101
163.002585 5.50679666
165.0182351 3.161002296
178.9974996 3.369154534
181.0131497 21.26184899
183.0287997 2.119483038
195.0287997 2.975112288
209.0444498 2.021232677
251.0702706 1.756560613
269.0808353 6.689693055
287.0914 9.154177697

Name: +ve in-silico MS/MS by CFM-ID for SDPWTOSPDBDEBQ-UHFFFAOYSA-N
ID: SDPWTOSPDBDEBQ-UHFFFAOYSA-N
Comment: Energy2
Num peaks: 31
41.00219107 1.132613949
49.00727645 1.505224774
53.00219107 0.7500683491
83.01275576 2.655625471
85.02840582 1.229024497
91.05422664 6.280828428
93.06987671 2.580607862
101.0385766 1.096465832
103.0542266 1.770718351
105.0698767 5.356532231
108.9920203 3.179501023
111.0076704 7.569000779
113.0233204 1.409506035
117.0698767 0.7900754666
125.0233204 1.531153434
129.0334912 1.61533098
137.0233204 3.354764614
139.0389705 0.7806142891
151.002585 1.244756596
153.0182351 7.184147383
155.0338851 0.8421812902
163.002585 5.841427934
165.0182351 3.878338576
167.0338851 1.345247108
177.0182351 1.959547335
178.9974996 1.753725082
181.0131497 2.686906856
197.0597059 0.9728511196
251.0702706 1.261985459
259.0964854 1.91581698
269.0808353 0.7650163022

Name: +ve in-silico MS/MS by CFM-ID for PBILBHLAPJTJOT-CQSZACIVSA-N
ID: PBILBHLAPJTJOT-CQSZACIVSA-N
Comment: Energy0
Num peaks: 6
153.0546206 2.870452529
167.0702706 3.180037773
243.1015708 3.380451382
259.0964854 2.510692008
269.0808353 4.97204836
287.0914 63.56535288

Name: +ve in-silico MS/MS by CFM-ID for PBILBHLAPJTJOT-CQSZACIVSA-N
ID: PBILBHLAPJTJOT-CQSZACIVSA-N
Comment: Energy1
Num peaks: 19
107.0491413 2.536569876
121.0284058 4.06247186
123.0440559 2.307186275
125.0597059 1.768069424
133.0284058 3.233566191
135.0440559 2.414464177
147.0440559 1.357045705
149.0597059 2.95396137
151.0389705 10.7187774
153.0546206 6.298894477
163.0389705 1.891295975
167.0702706 1.47624788
241.0859207 1.913552188
243.1015708 2.824649747
255.0651853 2.148649516
257.0808353 3.456858156
259.0964854 9.761983323
269.0808353 5.305064147
287.0914 14.63597523

Name: +ve in-silico MS/MS by CFM-ID for PBILBHLAPJTJOT-CQSZACIVSA-N
ID: PBILBHLAPJTJOT-CQSZACIVSA-N
Comment: Energy2
Num peaks: 31
49.00727645 1.713407215
63.02292652 1.371963132
65.03857658 1.276529576
75.02292652 1.285883252
79.01784114 1.690962319
79.05422664 1.655034828
93.0334912 1.549413443
95.04914126 1.356822316
107.0491413 4.230016933
109.0284058 1.535708137
117.0334912 1.814646583
119.0491413 3.237320593
123.0440559 7.764058124
125.0597059 1.528467917
131.0127558 1.186567474
133.0284058 2.92715489
135.0440559 1.349505631
147.0440559 3.856591183
149.0597059 2.626713293
151.0389705 2.487289533
165.0546206 1.442947778
167.0491413 1.72575403
169.0647913 1.575774047
171.0804414 1.521114598
211.075356 3.236503627
213.0910061 1.492981777
215.1066561 1.293970512
223.075356 1.19378868
225.0910061 2.433981927
227.0702706 1.551776009
241.0859207 1.227562398

Name: +ve in-silico MS/MS by CFM-ID for NKRBAUXTIWONOV-LBPRGKRZSA-N
ID: NKRBAUXTIWONOV-LBPRGKRZSA-N
Comment: Energy0
Num peaks: 8
43.01784114 2.246719028
161.0597059 1.93081839
163.075356 2.741017368
203.0702706 3.123632187
205.0859207 18.60890537
223.0964854 23.30886062
247.0964854 2.791522031
265.1070501 26.83149634

Name: +ve in-silico MS/MS by CFM-ID for NKRBAUXTIWONOV-LBPRGKRZSA-N
ID: NKRBAUXTIWONOV-LBPRGKRZSA-N
Comment: Energy1
Num peaks: 16
39.02292652 1.674043123
43.01784114 2.99327166
99.04405588 1.328610791
145.0647913 2.015398835
161.0597059 1.949040396
163.075356 7.429964203
165.0546206 1.939490703
179.0702706 3.718136871
181.0859207 6.128951844
189.0546206 1.461024718
203.0702706 2.769725131
205.0859207 22.21078152
207.0651853 1.855549
223.0964854 15.074354
247.0964854 2.129594869
265.1070501 5.462943422

Name: +ve in-silico MS/MS by CFM-ID for NKRBAUXTIWONOV-LBPRGKRZSA-N
ID: NKRBAUXTIWONOV-LBPRGKRZSA-N
Comment: Energy2
Num peaks: 29
15.02292652 0.9735998231
25.00727645 0.8993290471
39.02292652 1.035113682
43.01784114 6.377801718
49.00727645 0.8102683575
57.0334912 0.8828570734
61.02840582 1.433713022
99.04405588 1.708996032
107.0491413 1.379853251
123.0440559 3.355248331
145.0647913 4.10507217
147.0440559 1.102500114
149.0597059 1.197756788
159.0440559 2.23958872
161.0597059 8.180563345
163.075356 11.62745537
165.0546206 3.719738687
173.0597059 0.7798261111
175.075356 1.091399386
177.0546206 2.223430499
179.0702706 8.509820677
181.0859207 1.608685232
189.0546206 0.9578947022
191.0702706 1.49021133
203.0702706 0.8123523384
205.0859207 5.630269514
207.0651853 3.424039893
223.0964854 1.16124384
249.0757499 1.60177861

Name: +ve in-silico MS/MS by CFM-ID for FPRVFTCYJRERLF-FZMZJTMJSA-N
ID: FPRVFTCYJRERLF-FZMZJTMJSA-N
Comment: Energy0
Num peaks: 6
95.04914126 1.98132764
125.0597059 2.105683332
139.0389705 1.993003039
255.0651853 2.386554923
269.0808353 2.859181023
287.0914 73.62044243

Name: +ve in-silico MS/MS by CFM-ID for FPRVFTCYJRERLF-FZMZJTMJSA-N
ID: FPRVFTCYJRERLF-FZMZJTMJSA-N
Comment: Energy1
Num peaks: 16
95.04914126 1.753229968
111.0440559 1.550246522
123.0440559 5.947813198
125.0597059 2.563627954
139.0389705 5.266169851
147.0440559 1.11487268
177.0546206 2.398188911
193.0495352 2.460827171
243.0651853 2.513494449
245.0808353 1.677809903
255.0651853 2.778845598
257.0808353 5.003650445
259.0964854 4.937402651
269.0808353 5.267535548
271.0600999 5.242917504
287.0914 29.97408483

Name: +ve in-silico MS/MS by CFM-ID for FPRVFTCYJRERLF-FZMZJTMJSA-N
ID: FPRVFTCYJRERLF-FZMZJTMJSA-N
Comment: Energy2
Num peaks: 31
39.02292652 1.886178037
49.00727645 2.651068002
51.02292652 3.608935229
53.00219107 1.546593941
63.02292652 2.341970258
65.00219107 1.597677104
65.03857658 9.43878511
67.01784114 1.999845168
69.0334912 1.794034314
77.00219107 1.380051502
79.01784114 1.222475697
79.05422664 2.131743902
81.0334912 3.944517504
95.04914126 8.012610615
97.06479133 4.295801217
107.0491413 2.2166875
109.0284058 5.063143718
111.0440559 2.270204203
119.0127558 1.312556249
121.0284058 1.68033399
123.0440559 2.163322242
125.0597059 2.373002037
135.0440559 2.622063019
147.0440559 1.553747272
163.0389705 2.088338636
165.0546206 0.8223347252
187.0389705 1.094308468
201.0546206 0.85341936
255.0651853 0.99645479
269.0808353 1.173123332
271.0600999 1.3895183

Name: +ve in-silico MS/MS by CFM-ID for OPVPGKGADVGKTG-BQBZGAKWSA-N
ID: OPVPGKGADVGKTG-BQBZGAKWSA-N
Comment: Energy0
Num peaks: 15
43.01784114 1.806527801
60.04439023 1.218943092
112.0393049 1.606475522
130.0498695 5.669984829
140.0342195 1.820376049
148.0604342 1.988842272
158.0447842 4.101235379
241.0818979 6.511655081
243.097548 1.755760925
245.0768126 5.438469326
259.0924626 7.057380858
263.0873772 3.94597124
269.0768126 9.503459887
287.0873772 16.29101333
305.0979419 12.27407962

Name: +ve in-silico MS/MS by CFM-ID for OPVPGKGADVGKTG-BQBZGAKWSA-N
ID: OPVPGKGADVGKTG-BQBZGAKWSA-N
Comment: Energy1
Num peaks: 28
43.01784114 1.142048985
60.04439023 1.032136113
71.01275576 1.032092198
86.02365479 0.9743769346
88.03930485 8.016360802
98.02365479 1.283827221
100.0393049 2.64206092
102.0549549 7.638035594
112.0393049 2.1752576
114.0549549 1.111978408
130.0498695 10.60709334
131.0338851 0.9700679978
148.0604342 2.840355048
158.0447842 2.389669482
199.0713333 2.315312697
203.0662479 4.269150562
213.0869833 1.854523279
215.0662479 1.106158526
217.0818979 1.648694068
227.0662479 1.632871064
241.0818979 4.016514453
243.097548 1.975308312
245.0768126 5.559255133
259.0924626 4.46498336
263.0873772 1.414758512
269.0768126 1.731564266
287.0873772 3.125710232
305.0979419 1.208000805

Name: +ve in-silico MS/MS by CFM-ID for OPVPGKGADVGKTG-BQBZGAKWSA-N
ID: OPVPGKGADVGKTG-BQBZGAKWSA-N
Comment: Energy2
Num peaks: 26
15.02292652 1.026477843
41.00219107 1.427272224
43.01784114 5.537118758
59.01275576 1.206914601
60.04439023 3.876951721
68.99710569 1.662616662
71.01275576 3.235676119
73.02840582 1.26958439
84.04439023 7.018045993
85.02840582 1.600206107
86.02365479 2.755961227
86.0600403 2.472869755
88.03930485 16.63230905
90.05495492 0.914201406
100.0393049 3.690576959
102.0549549 5.185242649
108.0080047 0.7642380364
112.0393049 3.503336893
114.0549549 1.58741138
116.0342195 1.935171626
118.086255 1.024100448
128.0342195 1.661328462
130.0498695 5.90215046
200.0553488 1.455516654
213.0869833 1.933662624
217.0818979 0.7396144469

Name: +ve in-silico MS/MS by CFM-ID for YFRUSKASGPDFBR-NSHDSACASA-N
ID: YFRUSKASGPDFBR-NSHDSACASA-N
Comment: Energy0
Num peaks: 9
201.0546206 5.22533368
215.0702706 9.21669751
225.0546206 2.126781124
227.0702706 5.328059294
241.0495352 1.629554578
241.0859207 2.451640168
251.0702706 6.514148706
269.0808353 21.89544233
287.0914 26.3870485

Name: +ve in-silico MS/MS by CFM-ID for YFRUSKASGPDFBR-NSHDSACASA-N
ID: YFRUSKASGPDFBR-NSHDSACASA-N
Comment: Energy1
Num peaks: 24
39.02292652 1.395121353
55.01784114 1.738418363
149.0597059 1.115672374
173.0597059 5.012621575
175.075356 1.626163144
183.0440559 4.190688674
185.0597059 2.549506144
187.075356 2.426536095
197.0597059 3.374181888
199.0389705 1.379781423
199.075356 2.601968212
201.0546206 3.569234773
215.0702706 19.69112479
225.0546206 1.26944258
227.0702706 5.110940224
241.0495352 1.37379369
241.0859207 2.909413188
243.0651853 3.172818738
245.0808353 2.0802375
251.0702706 2.354991871
259.0964854 1.20739402
261.0757499 2.561197525
269.0808353 4.707076595
287.0914 2.668329661

Name: +ve in-silico MS/MS by CFM-ID for YFRUSKASGPDFBR-NSHDSACASA-N
ID: YFRUSKASGPDFBR-NSHDSACASA-N
Comment: Energy2
Num peaks: 28
25.00727645 0.9986918789
39.02292652 4.289403972
41.00219107 3.419751501
41.03857658 2.778111407
43.01784114 0.910267039
65.00219107 9.550790027
67.01784114 1.619448302
68.99710569 1.333631992
83.01275576 4.392057172
85.02840582 1.114117476
125.0233204 2.357434254
149.0597059 1.692312493
155.0491413 0.9097489731
173.0597059 4.43238218
175.075356 1.27134218
183.0440559 3.042617104
183.0804414 1.110537897
185.0597059 1.719444109
187.075356 1.616991219
197.0597059 8.573240541
199.0389705 4.056261017
199.075356 8.883131297
201.0546206 1.604387566
215.0702706 4.576654033
225.0546206 0.8991077155
227.0702706 0.8196007799
243.0651853 1.253569929
271.0600999 0.8221686505

Name: +ve in-silico MS/MS by CFM-ID for CQJMTOOEWQBWPO-NTEUORMPSA-N
ID: CQJMTOOEWQBWPO-NTEUORMPSA-N
Comment: Energy0
Num peaks: 6
107.0491413 1.069139355
158.0600403 4.690669709
162.0105033 1.056968292
238.0418034 4.365166577
240.0574535 1.16768277
270.0680181 78.93895523

Name: +ve in-silico MS/MS by CFM-ID for CQJMTOOEWQBWPO-NTEUORMPSA-N
ID: CQJMTOOEWQBWPO-NTEUORMPSA-N
Comment: Energy1
Num peaks: 10
107.0491413 1.929371861
113.0152543 1.680353225
125.0152543 2.291992007
158.0600403 16.51731846
162.0105033 2.681352838
238.0418034 6.292662269
241.041469 2.439190752
243.0571191 4.399543397
254.036718 1.63839141
270.0680181 40.14270232

Name: +ve in-silico MS/MS by CFM-ID for CQJMTOOEWQBWPO-NTEUORMPSA-N
ID: CQJMTOOEWQBWPO-NTEUORMPSA-N
Comment: Energy2
Num peaks: 31
15.02292652 1.040120951
49.00727645 2.019160662
50.00252542 1.108207224
51.02292652 1.361474414
63.02292652 3.63916875
65.03857658 1.086190017
102.0338255 1.597416091
107.0491413 3.333473877
108.9839542 1.365259267
113.0152543 1.995168781
114.0338255 3.615235686
125.0152543 7.919492676
128.0494756 3.798173475
131.0491413 1.37145705
134.9996042 1.755602163
158.0600403 2.716758239
162.0105033 2.309893253
178.0651257 1.559922963
186.0105033 2.441151897
190.0651257 1.796116933
204.0807757 1.799078266
208.0756904 1.197287463
210.0913404 1.158375968
212.0261533 4.519986204
224.0261533 2.423543155
226.0418034 2.009743322
227.025819 1.226683052
234.0913404 1.377765217
238.0418034 5.995717865
240.0574535 1.766083037
254.036718 3.33337867

Name: +ve in-silico MS/MS by CFM-ID for PKQQPELXMZRYJY-UHFFFAOYSA-N
ID: PKQQPELXMZRYJY-UHFFFAOYSA-N
Comment: Energy0
Num peaks: 6
107.0491413 2.926072453
137.0233204 5.415109561
241.0859207 3.084311427
255.0651853 3.302766233
269.0808353 12.83513563
287.0914 55.59650646

Name: +ve in-silico MS/MS by CFM-ID for PKQQPELXMZRYJY-UHFFFAOYSA-N
ID: PKQQPELXMZRYJY-UHFFFAOYSA-N
Comment: Energy1
Num peaks: 18
107.0491413 7.309618719
109.0647913 2.22653845
121.0284058 2.102094759
121.0647913 5.268867904
137.0233204 12.26430422
139.0389705 1.299536326
147.0440559 2.207593211
151.075356 1.420742575
165.0182351 1.394321936
167.0338851 1.310740401
179.0338851 1.128247345
241.0859207 4.704600073
251.0702706 1.549682344
255.0651853 2.263851606
257.0808353 9.261857824
259.0964854 4.207916958
269.0808353 9.256048642
287.0914 11.40291304

Name: +ve in-silico MS/MS by CFM-ID for PKQQPELXMZRYJY-UHFFFAOYSA-N
ID: PKQQPELXMZRYJY-UHFFFAOYSA-N
Comment: Energy2
Num peaks: 31
39.02292652 0.8832899311
63.02292652 1.242239703
65.03857658 5.445652031
67.01784114 1.999422065
77.03857658 1.54682977
79.05422664 2.54099336
91.05422664 3.139340173
92.99710569 0.8677429633
93.0334912 1.571887151
95.01275576 1.126457631
95.04914126 2.215352771
105.0334912 2.355950546
107.0491413 3.673995099
109.0284058 2.029297756
111.0440559 1.264884862
119.0491413 0.9881200354
121.0284058 5.40692195
121.0647913 10.32302549
123.0440559 1.232951445
123.0804414 0.9957387269
133.0647913 1.028935098
137.0233204 8.493284628
147.0440559 3.568412826
149.0597059 0.93007325
211.075356 0.9742699777
223.075356 0.9802671536
225.0546206 0.9267095545
225.0910061 1.252252899
239.0702706 0.909973378
241.0859207 1.268561949
257.0808353 1.024698934

Name: +ve in-silico MS/MS by CFM-ID for FEKMFSGDBKSRNR-UHFFFAOYSA-N
ID: FEKMFSGDBKSRNR-UHFFFAOYSA-N
Comment: Energy0
Num peaks: 18
15.02292652 1.389842657
117.0732478 1.561618948
159.0838125 2.735360629
173.0994626 1.176616598
187.0787271 2.891100828
199.0964854 1.191421467
201.0943772 5.147600183
203.0736418 3.677416506
203.1100273 2.344861118
205.0892918 10.66416249
217.0892918 1.331521416
217.1070501 1.579079391
219.1049419 10.22036726
221.120592 1.371085705
229.0892918 4.184632068
247.0998565 13.35879158
249.0791211 1.176386798
265.1104212 14.93556071

Name: +ve in-silico MS/MS by CFM-ID for FEKMFSGDBKSRNR-UHFFFAOYSA-N
ID: FEKMFSGDBKSRNR-UHFFFAOYSA-N
Comment: Energy1
Num peaks: 31
41.00219107 0.8996828123
43.01784114 1.899905561
46.99499752 0.7969014979
59.01275576 15.44583186
61.02840582 6.039593348
69.06987671 0.9255259297
83.08552677 2.667545183
85.10117684 1.233314431
87.1168269 1.388328455
89.04194771 0.8289487859
115.0575978 1.031910145
117.0732478 2.893576067
127.0575978 0.706212607
129.0732478 1.276570367
131.0888979 9.674387097
133.104548 2.588698445
157.0859207 1.619101002
159.0838125 2.870223542
171.1015708 1.355862708
173.0994626 2.294592444
185.0630771 1.047053567
187.0787271 2.618192244
201.0943772 2.79001407
203.0736418 1.210090891
203.1100273 1.830664513
205.0892918 3.417602948
219.1049419 3.998943203
221.120592 0.999502122
229.0892918 0.9526541975
247.0998565 2.049247048
265.1104212 1.066873796

Name: +ve in-silico MS/MS by CFM-ID for FEKMFSGDBKSRNR-UHFFFAOYSA-N
ID: FEKMFSGDBKSRNR-UHFFFAOYSA-N
Comment: Energy2
Num peaks: 31
15.02292652 3.246475218
41.00219107 1.427999368
41.03857658 5.295352124
43.05422664 2.108159633
46.99499752 2.208242892
55.05422664 3.844135114
57.06987671 1.295910379
59.01275576 2.646408835
61.01064758 2.062794062
69.06987671 4.43320626
71.08552677 1.391382977
73.01064758 1.609544375
75.02629764 3.489275437
83.08552677 2.147365848
87.00767038 1.262726742
89.04194771 1.796562283
101.0233204 2.018238135
101.0419477 1.682568368
115.0389705 1.75667023
115.0575978 1.666319258
117.0732478 2.343480412
129.0546206 1.539494019
129.0732478 1.275652125
131.0888979 1.769509228
157.0859207 1.834014694
159.0838125 1.820311088
171.1015708 1.845780483
173.0994626 2.054458835
201.0943772 2.039928143
203.0736418 1.460114596
203.1100273 1.620989977

Name: +ve in-silico MS/MS by CFM-ID for LQQZHLHCFSCJCU-UHFFFAOYSA-N
ID: LQQZHLHCFSCJCU-UHFFFAOYSA-N
Comment: Energy0
Num peaks: 20
15.02292652 1.392270978
75.00767038 2.555203182
117.0732478 0.909341758
131.0888979 1.566403477
171.0838125 2.20035522
171.1015708 1.174853292
173.0994626 3.239600682
189.0943772 4.487791633
191.1100273 0.8741637874
199.0964854 0.9936482777
201.0943772 5.23698728
203.1100273 1.518903424
217.0892918 1.289060768
217.1070501 1.900092523
219.1049419 14.57212158
221.120592 1.641179848
229.0892918 3.627346662
247.0998565 12.78488943
249.0791211 1.403049451
265.1104212 17.34433771

Name: +ve in-silico MS/MS by CFM-ID for LQQZHLHCFSCJCU-UHFFFAOYSA-N
ID: LQQZHLHCFSCJCU-UHFFFAOYSA-N
Comment: Energy1
Num peaks: 31
46.99499752 0.8230659674
56.99710569 1.429431476
59.01275576 1.18362127
75.00767038 3.981871821
83.08552677 1.168156717
89.04194771 0.8997009594
101.0233204 0.9261616782
103.0575978 0.827860897
117.0732478 1.897365591
129.0732478 1.058514311
131.0888979 3.994714504
141.0910061 1.685871064
143.0888979 2.472000664
145.104548 0.8233126309
171.0838125 2.416839773
171.1015708 2.984676235
173.0994626 6.111684003
175.1151126 1.111848662
175.1328709 1.091544137
189.0943772 3.021392067
191.1100273 1.203037147
199.0964854 1.192740522
201.0943772 6.004896201
203.1100273 2.750176815
217.0892918 0.8844931192
217.1070501 0.9947853027
219.1049419 8.962936066
221.120592 1.5265606
229.0892918 1.652681289
247.0998565 3.554257553
265.1104212 1.977785476

Name: +ve in-silico MS/MS by CFM-ID for LQQZHLHCFSCJCU-UHFFFAOYSA-N
ID: LQQZHLHCFSCJCU-UHFFFAOYSA-N
Comment: Energy2
Num peaks: 31
15.02292652 1.734269177
41.03857658 3.766911458
43.05422664 1.329009809
46.99499752 1.349863395
55.05422664 3.226248672
56.99710569 1.126630384
59.01275576 1.440700881
61.01064758 1.467528294
69.06987671 1.919552402
75.00767038 1.098471791
75.02629764 3.607433606
83.08552677 1.848925796
85.02840582 0.9976984592
87.02629764 1.011273043
89.04194771 2.179226387
99.04405588 0.9976984592
101.0233204 1.337494909
103.0575978 1.65344126
113.0597059 0.999464652
117.0732478 2.049842402
127.0575978 1.77258183
129.0732478 1.671187433
131.0888979 1.273864674
141.0910061 2.493309704
143.0888979 6.43733078
143.1066561 1.669054149
145.104548 1.621443805
171.1015708 1.140425629
173.0994626 3.895339271
175.0787271 1.378310908
201.0943772 1.749080426

Name: +ve in-silico MS/MS by CFM-ID for XGJUZTCIMWIGFC-DSMIOISRSA-N
ID: XGJUZTCIMWIGFC-DSMIOISRSA-N
Comment: Energy0
Num peaks: 6
62.02365479 10.26712772
204.0978823 6.226327856
222.108447 27.69564386
247.103696 6.70877252
248.0877116 4.863377382
265.1142607 29.22880534

Name: +ve in-silico MS/MS by CFM-ID for XGJUZTCIMWIGFC-DSMIOISRSA-N
ID: XGJUZTCIMWIGFC-DSMIOISRSA-N
Comment: Energy1
Num peaks: 15
44.0130901 3.927786996
60.05562361 3.053948381
62.02365479 2.425457212
70.03997355 1.308004946
178.0709989 3.881420747
204.0978823 13.45051888
205.0818979 3.874262794
206.0659135 1.519976144
221.0768126 1.781656346
222.108447 21.25436395
223.0924626 1.514833197
230.0771469 1.313926457
247.103696 7.583694036
248.0877116 7.324036061
265.1142607 6.731397327

Name: +ve in-silico MS/MS by CFM-ID for XGJUZTCIMWIGFC-DSMIOISRSA-N
ID: XGJUZTCIMWIGFC-DSMIOISRSA-N
Comment: Energy2
Num peaks: 13
43.02907452 7.716865263
44.0130901 6.691689869
44.99710569 2.475774362
45.04472458 1.957451926
58.02874017 1.240510043
60.05562361 34.04343436
62.02365479 14.0693575
70.03997355 3.558345619
72.05562361 0.8721084333
100.0505382 2.579336455
102.0661883 1.279956789
130.0611029 0.7525196551
204.0978823 3.121764728

Name: +ve in-silico MS/MS by CFM-ID for XORAIIJQEIRUFP-NSHDSACASA-N
ID: XORAIIJQEIRUFP-NSHDSACASA-N
Comment: Energy0
Num peaks: 8
201.0546206 2.277339009
227.0702706 1.87854048
241.0859207 1.962156104
243.0651853 2.81729076
245.0808353 4.388157891
269.0808353 18.78922528
287.0914 31.40792344
305.1019647 17.90973829

Name: +ve in-silico MS/MS by CFM-ID for XORAIIJQEIRUFP-NSHDSACASA-N
ID: XORAIIJQEIRUFP-NSHDSACASA-N
Comment: Energy1
Num peaks: 31
43.01784114 1.080078226
57.0334912 2.513107142
61.02840582 0.8185866311
71.01275576 1.77524361
83.01275576 0.8319999224
85.02840582 1.350185508
89.02332044 1.038113883
107.0491413 2.618930045
121.0284058 2.169039714
133.0284058 1.040659529
135.0440559 0.9211095078
153.0546206 1.066512533
167.0702706 1.112734637
171.0651853 0.7575418617
185.0808353 0.8657540615
201.0546206 2.480712978
203.0702706 1.269670548
215.0702706 3.709588033
217.0859207 1.918911883
219.0651853 1.020241799
225.0546206 0.7170298122
227.0702706 3.439723046
241.0859207 5.73221076
243.0651853 1.276956053
243.1015708 1.686520916
245.0808353 3.449068346
259.0964854 3.730582601
269.0808353 10.6258774
277.1070501 0.8857678112
287.0914 9.683977128
305.1019647 3.383127666

Name: +ve in-silico MS/MS by CFM-ID for XORAIIJQEIRUFP-NSHDSACASA-N
ID: XORAIIJQEIRUFP-NSHDSACASA-N
Comment: Energy2
Num peaks: 31
39.02292652 5.11929921
41.00219107 1.999416281
41.03857658 1.414435052
43.01784114 2.622987581
57.0334912 4.682250094
59.01275576 5.243093332
68.99710569 0.92372626
71.01275576 1.617794704
84.99202031 1.152151609
95.01275576 1.073113755
107.0127558 1.462475063
107.0491413 1.111105266
109.0284058 1.258123566
131.0491413 4.665254243
133.0284058 1.65474501
159.0440559 1.738188183
173.0597059 1.137920169
185.0597059 1.509887384
199.0389705 1.377274941
199.075356 2.141676531
201.0546206 3.697152883
203.0702706 1.391911827
215.0702706 1.963106495
225.0546206 2.222119792
227.0702706 2.915242844
229.0495352 1.187697588
241.0859207 2.941208088
243.0651853 0.9916230023
243.1015708 1.405225289
259.0964854 1.408852163
269.0808353 3.514492286

Name: +ve in-silico MS/MS by CFM-ID for YIEUIGLDTPWIHC-VQVVDHBBSA-N
ID: YIEUIGLDTPWIHC-VQVVDHBBSA-N
Comment: Energy0
Num peaks: 9
68.99710569 3.515331755
71.01275576 2.428402834
219.0651853 5.327643832
233.0808353 2.153668768
245.0808353 3.778939896
259.0964854 2.451537811
269.0808353 8.320116131
287.0914 25.41817497
305.1019647 28.26398204

Name: +ve in-silico MS/MS by CFM-ID for YIEUIGLDTPWIHC-VQVVDHBBSA-N
ID: YIEUIGLDTPWIHC-VQVVDHBBSA-N
Comment: Energy1
Num peaks: 27
53.00219107 1.973973118
68.99710569 4.769258002
71.01275576 4.23310886
85.02840582 1.575826224
107.0491413 3.592449909
121.0284058 2.514678274
133.0284058 1.075958041
135.0440559 1.369815343
185.0808353 1.153572174
197.0597059 1.092236747
199.075356 1.371591824
201.0546206 1.272636915
215.0702706 2.09093602
217.0859207 1.276421556
219.0651853 2.601457196
225.0546206 1.031489456
227.0702706 2.446511653
233.0808353 3.726513942
241.0859207 1.990425273
243.0651853 2.092952295
245.0808353 6.106459311
259.0964854 6.492673425
261.1121354 1.373173693
269.0808353 6.043130283
277.1070501 1.405768337
287.0914 10.58635814
305.1019647 5.507681592

Name: +ve in-silico MS/MS by CFM-ID for YIEUIGLDTPWIHC-VQVVDHBBSA-N
ID: YIEUIGLDTPWIHC-VQVVDHBBSA-N
Comment: Energy2
Num peaks: 25
25.00727645 8.352986794
27.02292652 4.442331312
41.00219107 1.164053691
43.01784114 1.368563044
53.00219107 5.044389751
59.01275576 1.042418934
65.00219107 1.158647457
68.99710569 21.83882254
71.01275576 4.910652344
83.01275576 1.795782399
85.02840582 1.047969431
133.0284058 1.485601153
199.075356 2.27284906
201.0546206 3.720363861
203.0702706 1.561628678
215.0702706 2.525786989
217.0859207 1.719517577
219.0651853 2.04142552
225.0546206 2.722197376
227.0702706 3.157914617
241.0859207 1.10214835
243.0651853 1.905660802
243.1015708 1.106145573
245.0808353 1.004754897
269.0808353 1.513207762

Name: +ve in-silico MS/MS by CFM-ID for GBBQTBKHHWHZSJ-SFYZADRCSA-N
ID: GBBQTBKHHWHZSJ-SFYZADRCSA-N
Comment: Energy0
Num peaks: 16
83.01275576 1.76655179
85.02840582 2.315343458
103.0389705 2.109315589
201.0546206 2.368702886
213.0546206 2.828544759
215.0702706 4.411659463
217.0495352 1.387837565
219.0651853 5.088411829
229.0495352 1.752657987
231.0651853 3.871503109
233.0808353 6.668987664
245.0808353 2.805487334
259.0964854 2.303594205
269.0808353 3.152355317
287.0914 15.82067727
305.1019647 21.4569094

Name: +ve in-silico MS/MS by CFM-ID for GBBQTBKHHWHZSJ-SFYZADRCSA-N
ID: GBBQTBKHHWHZSJ-SFYZADRCSA-N
Comment: Energy1
Num peaks: 14
187.0389705 1.612873979
189.0546206 2.280430784
191.0702706 1.265008616
201.0546206 4.152338395
203.0702706 2.528615918
205.0859207 2.211406387
213.0546206 5.825660104
215.0702706 23.2547356
217.0495352 1.821108573
217.0859207 1.444594092
219.0651853 3.542588973
231.0651853 6.807896767
233.0808353 22.14131262
259.0600999 1.890869514

Name: +ve in-silico MS/MS by CFM-ID for GBBQTBKHHWHZSJ-SFYZADRCSA-N
ID: GBBQTBKHHWHZSJ-SFYZADRCSA-N
Comment: Energy2
Num peaks: 31
25.00727645 1.779584322
27.02292652 1.052538959
39.02292652 3.990329765
41.00219107 2.04369383
41.03857658 2.189003054
43.01784114 1.85046451
59.01275576 1.138263958
65.00219107 4.333649769
67.01784114 3.342949421
68.99710569 3.352936606
69.0334912 2.232958382
83.01275576 4.577263902
85.02840582 2.077905362
121.0284058 2.966003621
183.0651853 1.266943031
187.0389705 1.350652713
189.0546206 1.735477969
195.0440559 1.078009849
199.0389705 1.695067034
201.0546206 4.679920315
203.0702706 1.19452454
211.0389705 0.9287781342
213.0546206 1.730144467
215.0702706 3.25460337
217.0859207 3.238690782
233.0808353 1.166963031
243.0651853 0.936667663
259.0964854 1.487611543
261.0757499 0.9164497963
269.0808353 1.903585929
287.0914 1.29859015

Name: +ve in-silico MS/MS by CFM-ID for IRCMYGHHKLLGHV-UHFFFAOYSA-N
ID: IRCMYGHHKLLGHV-UHFFFAOYSA-N
Comment: Energy0
Num peaks: 8
47.04914126 1.927994027
187.0059561 5.301070595
213.0579917 1.701758812
229.0529063 5.437493367
241.0529063 4.871524466
259.063471 5.745208092
271.063471 2.372038681
287.0947711 54.19111997

Name: +ve in-silico MS/MS by CFM-ID for IRCMYGHHKLLGHV-UHFFFAOYSA-N
ID: IRCMYGHHKLLGHV-UHFFFAOYSA-N
Comment: Energy1
Num peaks: 31
29.03857658 0.8989679778
47.04914126 4.763092931
78.98482676 1.452902443
109.0284058 1.067391693
119.0855268 0.8039889219
135.0804414 1.265003587
147.0804414 0.9516070656
159.0110415 1.722786932
163.075356 2.789463165
165.0910061 2.394383394
167.1066561 0.7987031218
171.0110415 2.776933597
173.0266916 1.048854191
175.0423416 1.690328109
181.0859207 0.9181913084
187.0059561 2.331207789
191.1066561 4.943102991
197.0630771 0.9800218951
209.1172208 4.309000898
211.0423416 1.655834923
213.0579917 2.725455297
215.0736418 0.9528704164
223.0423416 3.291587509
225.0579917 0.8739448213
229.0529063 1.657726403
241.0529063 8.973924684
251.0736418 0.8069715803
259.063471 2.357611687
269.0842064 4.181113617
271.063471 2.955288185
287.0947711 9.448735145

Name: +ve in-silico MS/MS by CFM-ID for IRCMYGHHKLLGHV-UHFFFAOYSA-N
ID: IRCMYGHHKLLGHV-UHFFFAOYSA-N
Comment: Energy2
Num peaks: 31
41.03857658 0.8088952764
55.05422664 5.697573491
57.06987671 0.8313973604
63.02292652 4.39144308
65.03857658 3.588529524
67.05422664 0.8613145513
69.06987671 1.720227879
79.01784114 1.238477119
97.06479133 0.9481858971
105.0698767 3.626584689
107.0855268 1.323488744
109.0647913 1.708790233
119.0491413 3.242850854
121.0647913 9.785113314
123.0804414 4.699872679
133.0647913 0.8466781368
135.0804414 2.546250051
151.075356 1.448047998
171.0110415 2.141272771
173.0266916 0.8610100506
197.0266916 1.424899115
199.0423416 0.8707652322
201.0579917 2.588120513
211.0423416 5.186841895
213.0216062 1.739155753
213.0579917 5.737513939
215.0372563 1.039177447
225.0216062 1.2317902
229.0529063 2.507668433
241.0529063 2.293967912
271.063471 0.8946894978

Name: +ve in-silico MS/MS by CFM-ID for YFRUSKASGPDFBR-LLVKDONJSA-N
ID: YFRUSKASGPDFBR-LLVKDONJSA-N
Comment: Energy0
Num peaks: 9
201.0546206 5.22533368
215.0702706 9.21669751
225.0546206 2.126781124
227.0702706 5.328059294
241.0495352 1.629554578
241.0859207 2.451640168
251.0702706 6.514148706
269.0808353 21.89544233
287.0914 26.3870485

Name: +ve in-silico MS/MS by CFM-ID for YFRUSKASGPDFBR-LLVKDONJSA-N
ID: YFRUSKASGPDFBR-LLVKDONJSA-N
Comment: Energy1
Num peaks: 24
39.02292652 1.395121353
55.01784114 1.738418363
149.0597059 1.115672374
173.0597059 5.012621575
175.075356 1.626163144
183.0440559 4.190688674
185.0597059 2.549506144
187.075356 2.426536095
197.0597059 3.374181888
199.0389705 1.379781423
199.075356 2.601968212
201.0546206 3.569234773
215.0702706 19.69112479
225.0546206 1.26944258
227.0702706 5.110940224
241.0495352 1.37379369
241.0859207 2.909413188
243.0651853 3.172818738
245.0808353 2.0802375
251.0702706 2.354991871
259.0964854 1.20739402
261.0757499 2.561197525
269.0808353 4.707076595
287.0914 2.668329661

Name: +ve in-silico MS/MS by CFM-ID for YFRUSKASGPDFBR-LLVKDONJSA-N
ID: YFRUSKASGPDFBR-LLVKDONJSA-N
Comment: Energy2
Num peaks: 28
25.00727645 0.9986918789
39.02292652 4.289403972
41.00219107 3.419751501
41.03857658 2.778111407
43.01784114 0.910267039
65.00219107 9.550790027
67.01784114 1.619448302
68.99710569 1.333631992
83.01275576 4.392057172
85.02840582 1.114117476
125.0233204 2.357434254
149.0597059 1.692312493
155.0491413 0.9097489731
173.0597059 4.43238218
175.075356 1.27134218
183.0440559 3.042617104
183.0804414 1.110537897
185.0597059 1.719444109
187.075356 1.616991219
197.0597059 8.573240541
199.0389705 4.056261017
199.075356 8.883131297
201.0546206 1.604387566
215.0702706 4.576654033
225.0546206 0.8991077155
227.0702706 0.8196007799
243.0651853 1.253569929
271.0600999 0.8221686505

Name: +ve in-silico MS/MS by CFM-ID for XZDCIORWACLZKX-UHFFFAOYSA-N
ID: XZDCIORWACLZKX-UHFFFAOYSA-N
Comment: Energy0
Num peaks: 6
139.0389705 4.584421279
165.0546206 6.101109436
167.0338851 14.92768019
273.0757499 4.951755613
287.0914 9.065952679
305.1019647 42.70542347

Name: +ve in-silico MS/MS by CFM-ID for XZDCIORWACLZKX-UHFFFAOYSA-N
ID: XZDCIORWACLZKX-UHFFFAOYSA-N
Comment: Energy1
Num peaks: 12
137.0233204 2.040984559
137.0597059 2.892592603
139.0389705 3.210859728
149.0233204 1.755952525
151.0389705 1.875617726
165.0182351 2.199690617
165.0546206 11.71758164
167.0338851 33.17005711
273.0757499 4.131622703
277.1070501 1.453167858
287.0914 4.668900233
305.1019647 12.21758158

Name: +ve in-silico MS/MS by CFM-ID for XZDCIORWACLZKX-UHFFFAOYSA-N
ID: XZDCIORWACLZKX-UHFFFAOYSA-N
Comment: Energy2
Num peaks: 22
57.0334912 1.462244502
81.0334912 1.539377108
83.01275576 2.643252495
97.02840582 10.77466041
99.04405588 1.696951443
107.0491413 1.49743561
121.0284058 1.350122399
123.0076704 3.74977213
123.0440559 2.203876468
125.0233204 2.78487076
133.0284058 1.703469797
135.0440559 1.822271747
137.0233204 10.43353772
137.0597059 2.893775097
139.0389705 7.802828257
149.0233204 4.161499268
149.0597059 1.330030705
151.0389705 4.284372204
153.0182351 2.657289072
165.0182351 3.441873817
165.0546206 1.435917733
167.0338851 8.526229828

Name: +ve in-silico MS/MS by CFM-ID for PWYIUEFFPNVCMW-UHFFFAOYSA-N
ID: PWYIUEFFPNVCMW-UHFFFAOYSA-N
Comment: Energy0
Num peaks: 10
41.03857658 6.41842093
43.05422664 26.85599735
45.06987671 3.120952319
123.0262976 5.672239727
181.062422 2.483944855
183.078072 6.84646856
257.0937221 3.341402446
263.050143 1.725375064
289.0657931 2.526391427
305.0970932 21.44200187

Name: +ve in-silico MS/MS by CFM-ID for PWYIUEFFPNVCMW-UHFFFAOYSA-N
ID: PWYIUEFFPNVCMW-UHFFFAOYSA-N
Comment: Energy1
Num peaks: 6
29.03857658 1.537109661
41.03857658 11.24866424
43.05422664 60.11759492
45.06987671 2.884909655
123.0262976 7.366626188
305.0970932 1.348483881

Name: +ve in-silico MS/MS by CFM-ID for PWYIUEFFPNVCMW-UHFFFAOYSA-N
ID: PWYIUEFFPNVCMW-UHFFFAOYSA-N
Comment: Energy2
Num peaks: 14
15.02292652 1.62870139
27.02292652 1.738018396
29.03857658 1.485962788
41.03857658 8.105941475
43.05422664 41.04823027
45.06987671 3.816004732
63.02292652 3.402300446
79.05422664 1.421458596
94.99499752 1.907931202
97.01064758 3.388654966
99.02629764 1.204375079
123.0262976 6.94969934
125.0055622 2.925241921
125.0419477 1.629896889

Name: +ve in-silico MS/MS by CFM-ID for OPVPGKGADVGKTG-UHFFFAOYSA-N
ID: OPVPGKGADVGKTG-UHFFFAOYSA-N
Comment: Energy0
Num peaks: 11
43.01784114 1.527195516
130.0498695 6.939863579
148.0604342 1.522157722
158.0447842 3.868953361
241.0818979 6.322523738
245.0768126 7.046299001
259.0924626 4.949258804
263.0873772 1.987618186
269.0768126 11.9086865
287.0873772 29.78879812
305.0979419 5.590607224

Name: +ve in-silico MS/MS by CFM-ID for OPVPGKGADVGKTG-UHFFFAOYSA-N
ID: OPVPGKGADVGKTG-UHFFFAOYSA-N
Comment: Energy1
Num peaks: 26
43.01784114 1.101338236
60.04439023 0.9917269761
71.01275576 0.9830746772
84.04439023 0.8841595272
88.03930485 7.46087061
98.02365479 1.218301906
100.0393049 2.042292519
102.0549549 7.032082583
112.0393049 2.176010771
130.0498695 13.00117542
131.0338851 0.9458937069
148.0604342 2.662529138
158.0447842 2.492660242
199.0713333 2.17130179
200.0553488 0.9252765047
203.0662479 3.859394353
213.0869833 1.746475278
217.0818979 1.553946736
227.0662479 1.302345362
241.0818979 4.325768509
245.0768126 7.025076218
259.0924626 4.060779742
263.0873772 1.064495267
269.0768126 3.11689194
287.0873772 5.179989538
305.0979419 0.972307481

Name: +ve in-silico MS/MS by CFM-ID for OPVPGKGADVGKTG-UHFFFAOYSA-N
ID: OPVPGKGADVGKTG-UHFFFAOYSA-N
Comment: Energy2
Num peaks: 27
15.02292652 1.030108295
41.00219107 1.133640639
43.01784114 5.369547947
59.01275576 1.358916297
60.04439023 3.876983765
68.99710569 1.603335746
71.01275576 3.12237121
73.02840582 1.263602654
84.04439023 6.72587185
85.02840582 1.561547659
86.02365479 2.617185346
86.0600403 2.379694373
88.03930485 16.0138475
90.05495492 0.9405245223
100.0393049 3.489732579
102.0549549 4.909406353
108.0080047 0.7653702848
112.0393049 3.857557195
114.0549549 1.603733819
116.0342195 1.886750478
118.086255 0.7890897281
128.0342195 1.606444096
130.0498695 7.363815379
158.0447842 0.8912753622
200.0553488 1.402676523
213.0869833 1.838218256
241.0818979 1.167489674

Name: +ve in-silico MS/MS by CFM-ID for NJHJXXLBWQXMRO-CZUORRHYSA-N
ID: NJHJXXLBWQXMRO-CZUORRHYSA-N
Comment: Energy0
Num peaks: 7
121.0284058 7.013387272
123.0440559 6.239969638
137.0233204 4.807648422
139.0389705 13.60504427
153.0546206 2.33156254
287.0914 9.527705605
305.1019647 37.81157295

Name: +ve in-silico MS/MS by CFM-ID for NJHJXXLBWQXMRO-CZUORRHYSA-N
ID: NJHJXXLBWQXMRO-CZUORRHYSA-N
Comment: Energy1
Num peaks: 19
121.0284058 5.66551546
123.0440559 5.618369617
125.0597059 2.157186864
127.075356 0.8509082731
135.0440559 2.39427043
137.0233204 7.760768708
137.0597059 1.988977707
139.0389705 28.4254158
143.0702706 1.049474376
145.0859207 1.338082683
151.0389705 2.297674595
153.0546206 4.303058787
169.0495352 1.009616351
261.0757499 1.066848532
273.0757499 1.119353435
275.0914 2.044897346
277.1070501 1.768221105
287.0914 3.449376258
305.1019647 5.809944265

Name: +ve in-silico MS/MS by CFM-ID for NJHJXXLBWQXMRO-CZUORRHYSA-N
ID: NJHJXXLBWQXMRO-CZUORRHYSA-N
Comment: Energy2
Num peaks: 31
49.00727645 0.8136046061
53.00219107 1.377897406
53.03857658 1.478045449
67.01784114 1.934910917
69.0334912 2.032853533
77.00219107 0.8321757547
79.01784114 1.86301013
81.0334912 0.9533216497
91.01784114 1.223742878
93.0334912 3.374544731
95.04914126 3.846685488
105.0334912 5.025371433
107.0491413 4.730724583
109.0284058 1.163507471
109.0647913 1.831321116
111.0440559 0.9810924574
121.0284058 12.37389438
123.0440559 9.53939836
125.0597059 1.84401235
127.075356 1.448995799
133.0284058 0.8138980755
135.0440559 3.590627875
137.0233204 2.050076433
137.0597059 2.9046012
139.0389705 1.590417089
149.0233204 1.356799374
151.0389705 1.805213762
153.0546206 1.26900294
159.0440559 1.633700768
161.0597059 1.785927655
259.0600999 1.053091301

Name: +ve in-silico MS/MS by CFM-ID for ZHDMPVIDHWJGTN-CZUORRHYSA-N
ID: ZHDMPVIDHWJGTN-CZUORRHYSA-N
Comment: Energy0
Num peaks: 7
121.0284058 7.068073276
123.0440559 6.28377813
137.0233204 4.840250725
139.0389705 13.7057273
153.0546206 2.379755635
287.0914 9.655312049
305.1019647 38.12312063

Name: +ve in-silico MS/MS by CFM-ID for ZHDMPVIDHWJGTN-CZUORRHYSA-N
ID: ZHDMPVIDHWJGTN-CZUORRHYSA-N
Comment: Energy1
Num peaks: 19
95.04914126 0.7971419982
111.0440559 0.8524827567
121.0284058 5.859114874
123.0440559 5.805775104
125.0597059 2.319698994
137.0233204 8.005140962
137.0597059 2.153300338
139.0389705 29.23667417
143.0702706 1.083038605
151.0389705 2.362723349
153.0546206 4.50775433
169.0495352 1.044969498
183.0651853 0.7832177605
261.0757499 0.998377559
273.0757499 1.155357208
275.0914 2.059031509
277.1070501 1.787261614
287.0914 3.605919528
305.1019647 6.103199744

Name: +ve in-silico MS/MS by CFM-ID for ZHDMPVIDHWJGTN-CZUORRHYSA-N
ID: ZHDMPVIDHWJGTN-CZUORRHYSA-N
Comment: Energy2
Num peaks: 31
49.00727645 1.064944555
51.02292652 0.7471133108
53.00219107 1.326275313
53.03857658 1.798577118
67.01784114 1.11182711
69.0334912 2.352841342
77.00219107 0.9234094302
79.01784114 1.783764652
81.0334912 1.246328553
91.01784114 1.369789238
93.0334912 3.691075267
95.04914126 4.033572938
105.0334912 4.527758827
107.0491413 4.582103829
109.0284058 1.078156638
109.0647913 1.942615205
111.0440559 1.14624335
121.0284058 13.84942636
123.0440559 10.6165848
125.0597059 2.295583494
127.075356 1.079718228
133.0284058 0.9246673825
135.0440559 1.761769332
137.0233204 2.254342749
137.0597059 3.18691962
139.0389705 1.800610374
149.0233204 1.021222729
151.0389705 1.861315827
153.0546206 0.7539306472
161.0597059 2.20733833
259.0600999 0.7405891895

Name: +ve in-silico MS/MS by CFM-ID for NLCHNUHNZBPKDF-WLZLGPGOSA-N
ID: NLCHNUHNZBPKDF-WLZLGPGOSA-N
Comment: Energy0
Num peaks: 9
109.0284058 1.618264312
133.0284058 2.323892283
135.0440559 3.689764062
137.0597059 4.090329862
139.0389705 2.481122962
153.0546206 7.285212422
183.0651853 2.15771819
287.0914 8.460698067
305.1019647 49.1371472

Name: +ve in-silico MS/MS by CFM-ID for NLCHNUHNZBPKDF-WLZLGPGOSA-N
ID: NLCHNUHNZBPKDF-WLZLGPGOSA-N
Comment: Energy1
Num peaks: 21
55.01784114 5.171653642
57.0334912 3.731693293
109.0284058 1.30632909
111.0440559 2.079616376
121.0284058 1.408928332
123.0440559 1.793956832
133.0284058 4.804073306
135.0440559 5.197622778
137.0233204 1.828270282
137.0597059 7.547340135
139.0389705 4.356578799
151.0389705 2.417720029
153.0546206 3.50153129
163.0389705 1.367540975
165.0546206 3.847447213
181.0495352 4.713794149
183.0651853 14.42322144
275.0914 4.215539637
277.1070501 2.294455392
287.0914 1.895594431
305.1019647 3.085331639

Name: +ve in-silico MS/MS by CFM-ID for NLCHNUHNZBPKDF-WLZLGPGOSA-N
ID: NLCHNUHNZBPKDF-WLZLGPGOSA-N
Comment: Energy2
Num peaks: 31
39.02292652 1.71281722
41.03857658 1.587506794
49.00727645 2.196769801
65.00219107 3.496786422
65.03857658 1.300573823
79.01784114 1.728673245
81.0334912 1.164897499
91.01784114 1.208626382
95.01275576 1.20806766
95.04914126 1.546834318
105.0334912 2.570507495
107.0491413 1.924314432
109.0284058 2.095138792
109.0647913 1.451754346
111.0440559 1.743313642
117.0334912 1.418147925
119.0491413 1.773279857
121.0284058 6.696870616
121.0647913 2.654079577
123.0440559 3.329814863
133.0284058 5.327539911
135.0440559 5.260712362
137.0233204 2.364899633
137.0597059 2.703174799
149.0233204 1.47190478
151.0389705 3.142100295
153.0546206 1.843201997
163.0389705 1.679133818
165.0546206 2.820406506
183.0651853 1.333469328
287.0914 1.543332421

Name: +ve in-silico MS/MS by CFM-ID for BBDWMQGDVLQOSW-HZPDHXFCSA-N
ID: BBDWMQGDVLQOSW-HZPDHXFCSA-N
Comment: Energy0
Num peaks: 6
121.0284058 3.018340055
123.0440559 3.284235695
137.0233204 5.541961703
139.0389705 23.78183888
287.0914 7.170823491
305.1019647 41.1880613

Name: +ve in-silico MS/MS by CFM-ID for BBDWMQGDVLQOSW-HZPDHXFCSA-N
ID: BBDWMQGDVLQOSW-HZPDHXFCSA-N
Comment: Energy1
Num peaks: 18
57.0334912 1.382348573
109.0284058 1.305450519
121.0284058 11.68617792
123.0440559 7.549576979
125.0597059 1.603452211
137.0233204 6.084758004
139.0389705 19.18070852
165.0546206 1.528179242
177.0546206 1.424960716
183.0651853 2.89655919
195.0651853 2.831947137
259.0600999 2.164953666
261.0757499 3.553426535
263.0914 2.09435218
275.0914 2.017660566
277.1070501 2.547274531
287.0914 3.344597427
305.1019647 7.166611855

Name: +ve in-silico MS/MS by CFM-ID for BBDWMQGDVLQOSW-HZPDHXFCSA-N
ID: BBDWMQGDVLQOSW-HZPDHXFCSA-N
Comment: Energy2
Num peaks: 27
49.00727645 1.188576291
51.02292652 1.094282651
53.00219107 1.263409045
53.03857658 1.601933205
67.01784114 1.681168534
69.0334912 1.636613918
79.01784114 2.809461233
81.0334912 1.762225913
91.01784114 0.9146228622
92.99710569 1.792664278
93.0334912 2.487572049
95.01275576 2.132367502
95.04914126 3.703931741
97.02840582 1.074274491
105.0334912 3.842293667
107.0491413 4.422697749
109.0284058 2.75144808
109.0647913 1.309296334
111.0440559 2.232186625
121.0284058 13.91291524
123.0440559 10.04570153
125.0597059 1.134770703
137.0233204 4.998379218
139.0389705 6.425303157
141.0546206 1.494428888
145.0284058 1.274062949
149.0597059 1.073548774

Name: +ve in-silico MS/MS by CFM-ID for QDFJNOVWEADTGJ-UHFFFAOYSA-N
ID: QDFJNOVWEADTGJ-UHFFFAOYSA-N
Comment: Energy0
Num peaks: 6
95.04914126 2.187575735
123.0440559 2.155789429
137.0233204 2.979300028
139.0389705 29.41555327
255.0651853 1.939118294
287.0914 49.31346048

Name: +ve in-silico MS/MS by CFM-ID for QDFJNOVWEADTGJ-UHFFFAOYSA-N
ID: QDFJNOVWEADTGJ-UHFFFAOYSA-N
Comment: Energy1
Num peaks: 16
95.04914126 1.94934781
111.0440559 1.966041189
123.0440559 3.742295533
137.0233204 5.978425244
139.0389705 16.40308434
147.0440559 3.183736791
153.0546206 2.085641912
163.0389705 1.411356813
165.0546206 1.934241845
227.0702706 1.223446522
255.0651853 3.486921649
257.0808353 4.869198514
259.0964854 4.992484346
269.0808353 2.886432413
271.0600999 4.073713695
287.0914 20.64910781

Name: +ve in-silico MS/MS by CFM-ID for QDFJNOVWEADTGJ-UHFFFAOYSA-N
ID: QDFJNOVWEADTGJ-UHFFFAOYSA-N
Comment: Energy2
Num peaks: 24
15.02292652 1.092121907
39.02292652 3.461402011
49.00727645 1.626698349
51.02292652 3.105723237
53.00219107 1.798356744
65.03857658 4.690964326
79.01784114 8.716596104
81.0334912 8.327466535
83.04914126 8.433967298
95.04914126 4.846360946
97.06479133 1.365535054
105.0334912 1.207631683
107.0127558 1.087664574
107.0491413 1.744896541
109.0284058 7.138765358
111.0440559 5.567333431
123.0440559 1.944804838
133.0284058 1.284881637
135.0440559 0.9949709377
137.0233204 1.304249462
139.0389705 7.118352668
147.0440559 1.387759533
161.0233204 1.03794636
255.0651853 0.8992587377

Name: +ve in-silico MS/MS by CFM-ID for YGHJHKYZTVTYQW-UHFFFAOYSA-N
ID: YGHJHKYZTVTYQW-UHFFFAOYSA-N
Comment: Energy0
Num peaks: 6
123.0440559 6.929391805
137.0233204 8.233888022
147.0440559 4.608750226
151.075356 2.976211111
269.0808353 9.462003204
287.0914 48.62884431

Name: +ve in-silico MS/MS by CFM-ID for YGHJHKYZTVTYQW-UHFFFAOYSA-N
ID: YGHJHKYZTVTYQW-UHFFFAOYSA-N
Comment: Energy1
Num peaks: 19
93.0334912 2.162539887
95.04914126 1.947971591
121.0284058 3.022256774
123.0440559 9.286094671
125.0597059 2.357552782
137.0233204 10.80250197
137.0597059 9.573129493
149.0233204 1.377391401
149.0597059 1.785818212
151.0389705 1.517447896
151.075356 2.64182323
177.0546206 2.338033658
193.0495352 1.465442184
243.0651853 1.451526644
255.0651853 1.803987569
257.0808353 4.499033153
259.0964854 5.65779111
269.0808353 5.796785177
287.0914 11.82215436

Name: +ve in-silico MS/MS by CFM-ID for YGHJHKYZTVTYQW-UHFFFAOYSA-N
ID: YGHJHKYZTVTYQW-UHFFFAOYSA-N
Comment: Energy2
Num peaks: 31
15.02292652 1.075521779
49.00727645 3.666239789
51.02292652 1.792844512
53.03857658 0.78534594
65.03857658 3.425435183
67.01784114 2.008322915
75.02292652 4.637405978
77.03857658 3.245605824
79.01784114 0.8749571965
79.05422664 1.17790786
81.0334912 0.881735654
91.01784114 0.7659266379
93.0334912 2.84240322
95.01275576 1.034151451
95.04914126 2.045440635
105.0334912 1.319067843
107.0491413 1.481652825
109.0284058 3.604886858
109.0647913 0.9808258024
119.0491413 3.154162904
121.0284058 7.706612236
121.0647913 1.278534485
123.0440559 7.275601862
125.0597059 1.812743052
131.0127558 3.135769482
137.0233204 4.984210974
137.0597059 2.71580883
147.0440559 7.022633334
149.0597059 1.660415008
151.075356 0.8492892758
257.0808353 0.9045369453

Name: +ve in-silico MS/MS by CFM-ID for QTAGQHZOLRFCBU-UHFFFAOYSA-N
ID: QTAGQHZOLRFCBU-UHFFFAOYSA-N
Comment: Energy0
Num peaks: 6
41.03857658 1.018920475
85.06479133 7.048697627
203.0338851 10.75467962
215.0338851 1.16529959
269.0808353 7.724880848
287.0914 64.20056018

Name: +ve in-silico MS/MS by CFM-ID for QTAGQHZOLRFCBU-UHFFFAOYSA-N
ID: QTAGQHZOLRFCBU-UHFFFAOYSA-N
Comment: Energy1
Num peaks: 13
67.05422664 3.751952017
83.04914126 2.973349937
85.06479133 20.8801404
175.0389705 2.403609378
203.0338851 9.134508389
241.0859207 1.827598412
243.0651853 1.964068204
243.1015708 1.686461138
257.0808353 1.745619772
259.0964854 9.639321875
269.0808353 7.165393669
271.0600999 2.351180579
287.0914 15.6965212

Name: +ve in-silico MS/MS by CFM-ID for QTAGQHZOLRFCBU-UHFFFAOYSA-N
ID: QTAGQHZOLRFCBU-UHFFFAOYSA-N
Comment: Energy2
Num peaks: 18
53.00219107 1.938815059
55.01784114 1.607959925
69.0334912 3.655824765
71.04914126 2.541688056
83.04914126 2.085552397
85.06479133 9.747501135
141.0334912 1.97158763
145.0284058 1.54717297
157.0284058 5.118041343
159.0440559 4.106363609
161.0233204 11.4248424
171.0440559 2.647340254
173.0233204 9.361644275
175.0389705 5.519651277
185.0233204 4.878086406
187.0389705 2.930628637
203.0338851 7.385112541
215.0338851 2.782378683

Name: +ve in-silico MS/MS by CFM-ID for ZHDMPVIDHWJGTN-UHFFFAOYSA-N
ID: ZHDMPVIDHWJGTN-UHFFFAOYSA-N
Comment: Energy0
Num peaks: 7
121.0284058 7.071408553
123.0440559 6.292368001
137.0233204 4.848497458
139.0389705 13.73194963
153.0546206 2.384281724
287.0914 9.674855494
305.1019647 38.22643308

Name: +ve in-silico MS/MS by CFM-ID for ZHDMPVIDHWJGTN-UHFFFAOYSA-N
ID: ZHDMPVIDHWJGTN-UHFFFAOYSA-N
Comment: Energy1
Num peaks: 19
95.04914126 0.7997380897
111.0440559 0.8542173372
121.0284058 5.897403684
123.0440559 5.820939886
125.0597059 2.327273216
137.0233204 8.032225121
137.0597059 2.160093583
139.0389705 29.29533365
143.0702706 1.086782902
151.0389705 2.370257877
153.0546206 4.52296064
169.0495352 1.048920514
183.0651853 0.7857497161
261.0757499 1.001605075
273.0757499 1.159374129
275.0914 2.066434693
277.1070501 1.793622149
287.0914 3.620327172
305.1019647 6.136165099

Name: +ve in-silico MS/MS by CFM-ID for ZHDMPVIDHWJGTN-UHFFFAOYSA-N
ID: ZHDMPVIDHWJGTN-UHFFFAOYSA-N
Comment: Energy2
Num peaks: 31
49.00727645 1.071723594
51.02292652 0.7518866177
53.00219107 1.085315946
53.03857658 1.809948729
67.01784114 2.138866192
69.0334912 1.307726797
77.00219107 0.929189527
79.01784114 1.795179479
81.0334912 1.25768776
91.01784114 1.378251643
93.0334912 3.714243195
95.01275576 0.8542555819
95.04914126 4.071824311
105.0334912 4.578891791
107.0491413 4.612678007
109.0284058 1.084381604
109.0647913 1.955577343
111.0440559 1.154091778
121.0284058 13.62974989
123.0440559 10.38877917
125.0597059 2.311729687
127.075356 1.087385231
133.0284058 0.9308372438
135.0440559 1.773524772
137.0233204 2.248903757
137.0597059 3.208578793
139.0389705 1.813205454
149.0233204 1.028340765
151.0389705 1.874025629
153.0546206 0.7594296496
161.0597059 2.222066839

Name: +ve in-silico MS/MS by CFM-ID for FOINLJRVEBYARJ-UHFFFAOYSA-N
ID: FOINLJRVEBYARJ-UHFFFAOYSA-N
Comment: Energy0
Num peaks: 6
59.04914126 2.694007348
103.075356 3.850803909
203.0338851 8.663853061
269.0808353 3.145158118
287.0914 24.55071456
305.1019647 40.92157314

Name: +ve in-silico MS/MS by CFM-ID for FOINLJRVEBYARJ-UHFFFAOYSA-N
ID: FOINLJRVEBYARJ-UHFFFAOYSA-N
Comment: Energy1
Num peaks: 20
41.03857658 2.225772052
59.04914126 4.091907255
61.06479133 1.328227184
83.04914126 1.080770736
85.06479133 7.401255891
101.0597059 1.402469836
103.075356 8.949586118
175.0389705 2.777771108
177.0182351 1.082256506
203.0338851 6.714531037
215.0338851 3.7490049
229.0495352 1.409940754
245.0444498 2.063952274
247.0600999 2.709166795
259.0964854 3.197478366
269.0808353 4.04471477
277.1070501 5.174518366
287.0914 10.8230235
289.0706646 1.218729237
305.1019647 8.614192871

Name: +ve in-silico MS/MS by CFM-ID for FOINLJRVEBYARJ-UHFFFAOYSA-N
ID: FOINLJRVEBYARJ-UHFFFAOYSA-N
Comment: Energy2
Num peaks: 23
39.02292652 5.498157528
41.03857658 4.266869507
43.05422664 1.827634028
57.0334912 4.254751556
59.04914126 4.53973553
71.04914126 2.798947272
73.06479133 1.18441478
83.04914126 1.635626844
85.06479133 7.408041998
103.075356 1.165838679
145.0284058 1.185864962
157.0284058 2.549481889
159.0440559 2.232522298
161.0233204 7.441352272
171.0440559 2.542935353
173.0233204 1.177070202
175.0389705 5.001028271
185.0233204 3.36569725
187.0389705 3.414727548
203.0338851 10.49944685
215.0338851 3.502490859
217.0495352 1.00464325
269.0808353 2.229531874

Name: +ve in-silico MS/MS by CFM-ID for GOUSNRMGQRTROZ-UHFFFAOYSA-N
ID: GOUSNRMGQRTROZ-UHFFFAOYSA-N
Comment: Energy0
Num peaks: 6
123.0440559 2.131485293
255.0651853 5.691146254
257.0808353 1.896277409
269.0808353 2.608175323
271.0600999 1.506241478
287.0914 76.60016387

Name: +ve in-silico MS/MS by CFM-ID for GOUSNRMGQRTROZ-UHFFFAOYSA-N
ID: GOUSNRMGQRTROZ-UHFFFAOYSA-N
Comment: Energy1
Num peaks: 11
123.0440559 4.087781201
125.0597059 2.149572885
163.0389705 4.223817151
227.0702706 2.836975323
243.0651853 2.590273576
255.0651853 8.272004316
257.0808353 3.832316785
259.0964854 5.216199813
269.0808353 3.400554396
271.0600999 4.07211872
287.0914 40.58738319

Name: +ve in-silico MS/MS by CFM-ID for GOUSNRMGQRTROZ-UHFFFAOYSA-N
ID: GOUSNRMGQRTROZ-UHFFFAOYSA-N
Comment: Energy2
Num peaks: 31
39.02292652 1.629491157
53.00219107 1.752610089
67.01784114 1.859550217
81.0334912 1.569275473
93.0334912 1.533242357
95.04914126 2.485641859
107.0127558 3.812094128
109.0284058 1.309005969
121.0284058 2.181617689
123.0440559 6.570162513
135.0440559 1.203960734
149.0233204 1.288577381
151.0389705 1.760899417
163.0389705 3.038900435
185.0597059 1.223005328
187.0389705 3.520293801
189.0546206 1.224672215
199.0389705 2.945125383
201.0546206 2.78604405
203.0702706 2.769812132
213.0546206 6.678978461
215.0338851 1.424995984
215.0702706 1.620425108
227.0702706 4.214021792
229.0495352 1.626055998
231.0651853 1.282238794
239.0702706 1.555518541
241.0495352 1.442596103
243.0651853 2.628415451
255.0651853 1.893807428
271.0600999 2.345621339

Name: +ve in-silico MS/MS by CFM-ID for PBILBHLAPJTJOT-UHFFFAOYSA-N
ID: PBILBHLAPJTJOT-UHFFFAOYSA-N
Comment: Energy0
Num peaks: 6
153.0546206 2.870452529
167.0702706 3.180037773
243.1015708 3.380451382
259.0964854 2.510692008
269.0808353 4.97204836
287.0914 63.56535288

Name: +ve in-silico MS/MS by CFM-ID for PBILBHLAPJTJOT-UHFFFAOYSA-N
ID: PBILBHLAPJTJOT-UHFFFAOYSA-N
Comment: Energy1
Num peaks: 19
107.0491413 2.536569876
121.0284058 4.06247186
123.0440559 2.307186275
125.0597059 1.768069424
133.0284058 3.233566191
135.0440559 2.414464177
147.0440559 1.357045705
149.0597059 2.95396137
151.0389705 10.7187774
153.0546206 6.298894477
163.0389705 1.891295975
167.0702706 1.47624788
241.0859207 1.913552188
243.1015708 2.824649747
255.0651853 2.148649516
257.0808353 3.456858156
259.0964854 9.761983323
269.0808353 5.305064147
287.0914 14.63597523

Name: +ve in-silico MS/MS by CFM-ID for PBILBHLAPJTJOT-UHFFFAOYSA-N
ID: PBILBHLAPJTJOT-UHFFFAOYSA-N
Comment: Energy2
Num peaks: 31
49.00727645 1.713407215
63.02292652 1.371963132
65.03857658 1.276529576
75.02292652 1.285883252
79.01784114 1.690962319
79.05422664 1.655034828
93.0334912 1.549413443
95.04914126 1.356822316
107.0491413 4.230016933
109.0284058 1.535708137
117.0334912 1.814646583
119.0491413 3.237320593
123.0440559 7.764058124
125.0597059 1.528467917
131.0127558 1.186567474
133.0284058 2.92715489
135.0440559 1.349505631
147.0440559 3.856591183
149.0597059 2.626713293
151.0389705 2.487289533
165.0546206 1.442947778
167.0491413 1.72575403
169.0647913 1.575774047
171.0804414 1.521114598
211.075356 3.236503627
213.0910061 1.492981777
215.1066561 1.293970512
223.075356 1.19378868
225.0910061 2.433981927
227.0702706 1.551776009
241.0859207 1.227562398

Name: +ve in-silico MS/MS by CFM-ID for ARXPDHLVDOYIPX-UHFFFAOYSA-N
ID: ARXPDHLVDOYIPX-UHFFFAOYSA-N
Comment: Energy0
Num peaks: 6
247.0600999 0.7676453876
255.0651853 7.907734731
257.0808353 1.971055859
269.0808353 12.58828633
271.0600999 1.372179657
287.0914 70.01931828

Name: +ve in-silico MS/MS by CFM-ID for ARXPDHLVDOYIPX-UHFFFAOYSA-N
ID: ARXPDHLVDOYIPX-UHFFFAOYSA-N
Comment: Energy1
Num peaks: 8
229.0495352 2.638039229
245.0808353 5.122315585
255.0651853 11.82395634
259.0964854 2.761335166
261.0757499 2.336410227
269.0808353 14.06701145
271.0600999 3.512794814
287.0914 39.16558089

Name: +ve in-silico MS/MS by CFM-ID for ARXPDHLVDOYIPX-UHFFFAOYSA-N
ID: ARXPDHLVDOYIPX-UHFFFAOYSA-N
Comment: Energy2
Num peaks: 29
39.02292652 1.943945492
57.0334912 2.379087819
65.00219107 3.620453277
67.01784114 2.585971842
83.01275576 1.544096596
109.0284058 2.359084903
175.0389705 1.65586074
177.0546206 1.538563273
189.0546206 2.799312054
191.0338851 3.266176128
199.0389705 3.995223431
201.0546206 2.17817227
203.0702706 2.219806369
213.0546206 2.615774669
215.0338851 7.057686081
215.0702706 2.279483173
217.0495352 2.42364134
219.0651853 2.507211391
225.0546206 2.468245972
227.0702706 1.668469837
229.0495352 3.63227662
231.0287997 2.859283867
239.0702706 5.589987974
241.0495352 3.733281147
241.0859207 1.538847594
243.0651853 2.525050148
255.0651853 2.618608711
269.0808353 2.196198083
271.0600999 2.617537873

Name: +ve in-silico MS/MS by CFM-ID for BMGKZGNJRBKRFC-UHFFFAOYSA-N
ID: BMGKZGNJRBKRFC-UHFFFAOYSA-N
Comment: Energy0
Num peaks: 8
117.0334912 4.642498467
119.0491413 2.464036142
121.0647913 2.941489773
137.0597059 2.895733278
139.0389705 3.540788503
167.0338851 7.658419455
269.0808353 9.190644554
287.0914 47.77753819

Name: +ve in-silico MS/MS by CFM-ID for BMGKZGNJRBKRFC-UHFFFAOYSA-N
ID: BMGKZGNJRBKRFC-UHFFFAOYSA-N
Comment: Energy1
Num peaks: 18
105.0334912 8.845561748
107.0491413 7.525245448
121.0284058 1.747524395
121.0647913 2.489917381
123.0440559 6.825157198
139.0389705 1.973845977
147.0440559 1.694367627
149.0233204 4.944471313
151.0389705 7.089213126
165.0182351 3.296046321
165.0546206 1.93856944
167.0338851 8.397577418
243.0651853 2.104373308
245.0808353 1.710419309
257.0808353 1.969778095
259.0964854 3.979965291
269.0808353 4.406947862
287.0914 10.28520583

Name: +ve in-silico MS/MS by CFM-ID for BMGKZGNJRBKRFC-UHFFFAOYSA-N
ID: BMGKZGNJRBKRFC-UHFFFAOYSA-N
Comment: Energy2
Num peaks: 31
41.00219107 1.526588584
43.01784114 1.205257212
49.00727645 2.807736535
67.01784114 1.565336518
75.02292652 3.873547315
77.00219107 1.673116501
79.01784114 3.303911684
89.03857658 1.969882601
91.01784114 1.151519553
92.99710569 1.655290689
93.0334912 2.109399043
93.06987671 0.9903038049
95.04914126 2.15317798
105.0334912 5.223435508
107.0491413 2.373036889
117.0334912 10.97804858
119.0491413 3.013329485
121.0284058 5.476626601
121.0647913 1.631000198
123.0440559 2.989461856
137.0597059 1.07143152
139.0389705 2.59615097
145.0284058 1.428222611
147.0440559 1.119825908
149.0233204 1.763864519
151.0389705 2.4773805
163.0389705 0.9477292706
165.0182351 1.468916636
167.0338851 0.9547674782
243.0651853 1.285960054
259.0964854 1.339313431

Name: +ve in-silico MS/MS by CFM-ID for WQCJOKYOIJVEFN-UHFFFAOYSA-N
ID: WQCJOKYOIJVEFN-UHFFFAOYSA-N
Comment: Energy0
Num peaks: 8
123.0440559 2.555629607
137.0233204 7.940750919
147.0440559 4.559512661
151.075356 2.807797427
163.0389705 5.689135466
255.0651853 3.211748715
269.0808353 9.430493643
287.0914 45.41829667

Name: +ve in-silico MS/MS by CFM-ID for WQCJOKYOIJVEFN-UHFFFAOYSA-N
ID: WQCJOKYOIJVEFN-UHFFFAOYSA-N
Comment: Energy1
Num peaks: 20
121.0284058 2.615395091
123.0440559 6.65867737
125.0597059 3.351435747
135.0440559 5.65302036
137.0233204 10.40282832
137.0597059 8.561524549
147.0440559 1.305069278
149.0233204 1.286098889
149.0597059 1.579345531
151.0389705 1.421492123
151.075356 2.544867929
163.0389705 1.967617475
177.0546206 2.395371332
193.0495352 1.565608565
255.0651853 2.449134857
257.0808353 3.378743623
259.0964854 5.415176859
269.0808353 5.519395416
271.0600999 1.342160533
287.0914 10.6086603

Name: +ve in-silico MS/MS by CFM-ID for WQCJOKYOIJVEFN-UHFFFAOYSA-N
ID: WQCJOKYOIJVEFN-UHFFFAOYSA-N
Comment: Energy2
Num peaks: 31
41.03857658 1.751829957
49.00727645 3.330548985
53.00219107 1.231012425
65.03857658 2.259290286
67.01784114 1.77420544
81.0334912 1.866542678
93.0334912 2.216585728
95.01275576 0.8477124659
95.04914126 1.291522391
105.0334912 4.641741375
107.0127558 1.344460566
107.0491413 2.494992674
109.0284058 2.416466412
109.0647913 0.992516555
111.0440559 0.9253645113
117.0334912 1.361891535
119.0491413 6.522046136
121.0284058 7.282505384
121.0647913 1.657966973
123.0440559 4.010187381
135.0440559 5.501677357
137.0233204 5.284749315
137.0597059 1.479805593
147.0440559 6.726220396
149.0597059 1.604381754
151.075356 0.7611762802
163.0389705 1.087902499
241.0495352 0.8862320905
245.0808353 0.8038796875
257.0808353 1.806851221
259.0964854 1.057234665

Name: +ve in-silico MS/MS by CFM-ID for FPPWIEZFMZZUPL-UHFFFAOYSA-N
ID: FPPWIEZFMZZUPL-UHFFFAOYSA-N
Comment: Energy0
Num peaks: 6
95.04914126 1.957971326
125.0597059 2.591302293
139.0389705 1.949171068
255.0651853 2.40289794
269.0808353 2.889875224
287.0914 72.09398259

Name: +ve in-silico MS/MS by CFM-ID for FPPWIEZFMZZUPL-UHFFFAOYSA-N
ID: FPPWIEZFMZZUPL-UHFFFAOYSA-N
Comment: Energy1
Num peaks: 17
95.04914126 1.48363833
111.0440559 1.343696615
123.0440559 4.836959815
125.0597059 1.662101366
137.0233204 1.251561177
139.0389705 5.198465306
165.0546206 1.639779925
177.0546206 2.07818387
193.0495352 2.37870265
243.0651853 2.089486744
245.0808353 1.332274317
255.0651853 3.283745208
257.0808353 5.998027326
259.0964854 5.509889404
269.0808353 5.63933702
271.0600999 6.533686031
287.0914 28.28765187

Name: +ve in-silico MS/MS by CFM-ID for FPPWIEZFMZZUPL-UHFFFAOYSA-N
ID: FPPWIEZFMZZUPL-UHFFFAOYSA-N
Comment: Energy2
Num peaks: 31
39.02292652 1.599276685
49.00727645 3.721321151
51.02292652 3.335326839
53.00219107 2.875124874
53.03857658 1.760980016
63.02292652 2.044976044
65.00219107 1.763283068
65.03857658 8.131744082
67.01784114 2.097581295
69.0334912 2.30743216
79.01784114 1.100042561
79.05422664 1.644043345
81.0334912 3.787567273
95.04914126 7.001630643
97.06479133 3.479199969
107.0491413 2.129329245
109.0284058 6.0160798
111.0440559 2.021442968
121.0284058 1.565846857
123.0440559 2.328862606
125.0597059 1.861052066
137.0597059 0.9372152347
163.0389705 1.192913351
169.0284058 1.26432726
201.0546206 2.402541996
211.0389705 1.357646321
213.0546206 1.458239295
243.0651853 1.271050477
245.0808353 0.9697287336
255.0651853 0.9664592361
271.0600999 0.9471598446

Name: +ve in-silico MS/MS by CFM-ID for MQRQKQBOYQLFAI-UHFFFAOYSA-N
ID: MQRQKQBOYQLFAI-UHFFFAOYSA-N
Comment: Energy0
Num peaks: 6
177.0546206 1.296007385
255.0651853 3.165039988
257.0808353 1.401841275
269.0808353 2.032385239
271.0600999 1.550721005
287.0914 85.70118114

Name: +ve in-silico MS/MS by CFM-ID for MQRQKQBOYQLFAI-UHFFFAOYSA-N
ID: MQRQKQBOYQLFAI-UHFFFAOYSA-N
Comment: Energy1
Num peaks: 7
177.0546206 5.371294361
243.0651853 3.811692015
255.0651853 8.208455733
259.0964854 2.947718509
269.0808353 3.289436461
271.0600999 3.622285948
287.0914 53.81537891

Name: +ve in-silico MS/MS by CFM-ID for MQRQKQBOYQLFAI-UHFFFAOYSA-N
ID: MQRQKQBOYQLFAI-UHFFFAOYSA-N
Comment: Energy2
Num peaks: 28
15.02292652 2.027298191
39.02292652 1.347263017
55.01784114 1.735734055
81.0334912 1.657367527
93.0334912 1.411331883
111.0440559 1.659796877
121.0284058 2.7837666
123.0440559 1.254157962
135.0440559 2.228080155
147.0440559 4.055497598
177.0546206 4.847224029
185.0597059 1.238784232
199.0389705 6.299747776
201.0546206 13.16100684
203.0702706 1.665327347
213.0546206 3.465448945
215.0338851 1.966373107
217.0859207 1.497885565
227.0702706 1.661112434
229.0495352 2.092652172
239.0702706 1.59018866
241.0859207 2.831891696
243.0651853 3.986658443
255.0651853 3.214350822
257.0808353 1.454024166
259.0964854 1.45059916
269.0808353 2.814328743
271.0600999 5.347229048

Name: +ve in-silico MS/MS by CFM-ID for ZYTKFYQKQVYVMW-UHFFFAOYSA-N
ID: ZYTKFYQKQVYVMW-UHFFFAOYSA-N
Comment: Energy0
Num peaks: 6
229.0495352 3.707990094
247.0600999 6.103091251
269.0808353 2.767040561
273.0757499 5.056677798
287.0914 26.43535166
305.1019647 41.39006513

Name: +ve in-silico MS/MS by CFM-ID for ZYTKFYQKQVYVMW-UHFFFAOYSA-N
ID: ZYTKFYQKQVYVMW-UHFFFAOYSA-N
Comment: Energy1
Num peaks: 14
57.0334912 1.340186501
59.04914126 3.289512932
199.0389705 1.865689008
203.0702706 1.95193647
219.0651853 1.935669782
229.0495352 21.94449602
245.0444498 1.77401068
245.0808353 2.254406674
247.0600999 3.641929429
269.0808353 4.454341693
273.0757499 4.726660987
277.1070501 2.211844653
287.0914 16.80410511
305.1019647 12.30606973

Name: +ve in-silico MS/MS by CFM-ID for ZYTKFYQKQVYVMW-UHFFFAOYSA-N
ID: ZYTKFYQKQVYVMW-UHFFFAOYSA-N
Comment: Energy2
Num peaks: 29
15.02292652 0.9703271933
57.0334912 1.528249074
67.01784114 1.037532665
147.0440559 0.9822517494
161.0597059 2.972273341
173.0597059 2.59634181
175.0389705 2.621420451
175.075356 3.095409474
177.0546206 1.112457138
189.0546206 1.116144111
191.0338851 4.575166053
199.0389705 5.11245215
201.0546206 2.376551781
203.0702706 3.372093102
215.0338851 10.97416466
217.0495352 3.428607205
219.0651853 4.560519324
227.0702706 1.688980399
229.0495352 8.240255752
231.0287997 3.863638748
231.0651853 1.24661107
245.0444498 2.028846404
245.0808353 1.389256937
247.0600999 3.120300728
255.0651853 1.227995706
257.0808353 1.776905691
269.0808353 1.758589882
271.0600999 1.10018835
287.0914 0.9553092665

Name: +ve in-silico MS/MS by CFM-ID for TTWXNRBRBJPLQH-UHFFFAOYSA-N
ID: TTWXNRBRBJPLQH-UHFFFAOYSA-N
Comment: Energy0
Num peaks: 6
177.0546206 4.652489019
255.0651853 2.996562708
257.0808353 1.368165186
269.0808353 3.789792978
271.0600999 1.520928388
287.0914 79.68269518

Name: +ve in-silico MS/MS by CFM-ID for TTWXNRBRBJPLQH-UHFFFAOYSA-N
ID: TTWXNRBRBJPLQH-UHFFFAOYSA-N
Comment: Energy1
Num peaks: 8
177.0546206 10.7197863
243.0651853 4.014177013
255.0651853 6.959553042
257.0808353 4.118715677
259.0964854 3.461506006
269.0808353 5.272272549
271.0600999 2.053200184
287.0914 44.25864376

Name: +ve in-silico MS/MS by CFM-ID for TTWXNRBRBJPLQH-UHFFFAOYSA-N
ID: TTWXNRBRBJPLQH-UHFFFAOYSA-N
Comment: Energy2
Num peaks: 30
15.02292652 1.568004851
43.01784114 0.9650639698
81.0334912 1.301522233
92.99710569 4.589842636
93.0334912 3.177772111
109.0284058 1.362848243
111.0440559 1.667015126
121.0284058 6.129480924
123.0440559 2.115853839
135.0440559 2.31746545
147.0440559 8.609506851
149.0597059 1.900153472
165.0546206 1.311310633
177.0546206 9.103897532
199.0389705 2.96680789
201.0546206 4.472436485
203.0702706 1.33723812
213.0546206 2.794033407
227.0702706 1.01854014
239.0702706 2.320652814
241.0495352 2.557982021
241.0859207 1.758907462
243.0651853 3.880308558
245.0808353 1.039766535
253.0495352 1.836583362
255.0651853 1.293200511
257.0808353 0.9591864261
259.0964854 1.27174419
269.0808353 2.618693856
271.0600999 2.03781278

Name: +ve in-silico MS/MS by CFM-ID for YRFDJOAWSXSLMG-UHFFFAOYSA-N
ID: YRFDJOAWSXSLMG-UHFFFAOYSA-N
Comment: Energy0
Num peaks: 6
109.0284058 2.166676817
109.0647913 2.091003276
125.0233204 28.70304085
255.0651853 3.930518084
257.0808353 1.506800933
287.0914 46.82790538

Name: +ve in-silico MS/MS by CFM-ID for YRFDJOAWSXSLMG-UHFFFAOYSA-N
ID: YRFDJOAWSXSLMG-UHFFFAOYSA-N
Comment: Energy1
Num peaks: 22
81.0334912 0.9182140201
97.02840582 1.883393871
107.0491413 1.624513067
109.0284058 4.143297218
109.0647913 0.8757129517
123.0440559 4.136658628
125.0233204 16.15738772
137.0233204 1.759712683
139.0389705 2.218206605
147.0440559 1.054906645
161.0597059 3.036385228
163.0389705 0.8794075741
163.075356 1.128161108
177.0546206 1.361867193
179.0702706 1.902433551
229.0495352 0.9749861277
255.0651853 4.319726685
257.0808353 3.089321982
259.0964854 2.886066055
269.0808353 2.104858797
271.0600999 4.303635919
287.0914 19.99168057

Name: +ve in-silico MS/MS by CFM-ID for YRFDJOAWSXSLMG-UHFFFAOYSA-N
ID: YRFDJOAWSXSLMG-UHFFFAOYSA-N
Comment: Energy2
Num peaks: 31
39.02292652 5.210791993
41.03857658 0.8433209794
49.00727645 3.431255674
51.02292652 4.632543971
53.00219107 2.653025993
55.01784114 1.292950104
63.02292652 0.8455229176
65.00219107 3.884800946
65.03857658 4.310309188
67.01784114 2.372162355
69.0334912 1.044802186
79.01784114 1.594756433
81.0334912 2.066486874
92.99710569 2.039817443
93.0334912 0.8039431185
95.01275576 3.27051994
95.04914126 1.668341161
97.02840582 6.920625095
107.0491413 1.331960717
109.0284058 4.576128993
109.0647913 1.713810347
111.0440559 1.091695998
111.0804414 0.9218328413
121.0647913 0.7536625107
125.0233204 13.83342289
147.0440559 2.843155723
161.0597059 0.8930519086
163.0389705 0.9554019331
229.0495352 0.8370442706
269.0808353 1.124062023
271.0600999 0.7629900267

Name: +ve in-silico MS/MS by CFM-ID for MENGTHFLVHDIFW-UHFFFAOYSA-N
ID: MENGTHFLVHDIFW-UHFFFAOYSA-N
Comment: Energy0
Num peaks: 6
95.04914126 7.510936049
97.06479133 3.747459394
107.0491413 5.99174071
111.0440559 4.483482879
269.0808353 4.674594167
287.0914 65.2871671

Name: +ve in-silico MS/MS by CFM-ID for MENGTHFLVHDIFW-UHFFFAOYSA-N
ID: MENGTHFLVHDIFW-UHFFFAOYSA-N
Comment: Energy1
Num peaks: 12
95.04914126 2.421379646
107.0491413 17.28706544
109.0647913 2.251327968
137.0597059 2.037598212
165.0546206 1.877936997
177.0546206 1.904364748
181.0495352 3.794518855
257.0808353 3.872273972
259.0964854 3.1226397
269.0808353 5.524663134
271.0600999 5.409639758
287.0914 32.10598899

Name: +ve in-silico MS/MS by CFM-ID for MENGTHFLVHDIFW-UHFFFAOYSA-N
ID: MENGTHFLVHDIFW-UHFFFAOYSA-N
Comment: Energy2
Num peaks: 15
39.02292652 5.314316192
49.00727645 2.709988577
51.02292652 5.717029533
63.02292652 5.55067518
65.03857658 13.82780062
67.01784114 3.580414029
69.0334912 4.121648547
79.05422664 2.168150896
81.0334912 6.961053654
83.04914126 1.321186262
95.01275576 1.273822763
95.04914126 8.120755957
97.06479133 2.240719616
107.0491413 6.726648658
111.0440559 11.300386

Name: +ve in-silico MS/MS by CFM-ID for SXKBOSYKWYQHMV-UHFFFAOYSA-N
ID: SXKBOSYKWYQHMV-UHFFFAOYSA-N
Comment: Energy0
Num peaks: 6
95.04914126 1.416470231
107.0491413 4.426884785
109.0647913 7.733855417
255.0651853 4.1910833
269.0808353 5.332528036
287.0914 69.6149475

Name: +ve in-silico MS/MS by CFM-ID for SXKBOSYKWYQHMV-UHFFFAOYSA-N
ID: SXKBOSYKWYQHMV-UHFFFAOYSA-N
Comment: Energy1
Num peaks: 12
95.04914126 2.351178218
107.0491413 3.668433846
109.0647913 2.756228218
123.0440559 2.596703892
163.0389705 3.456762396
165.0546206 2.288186529
255.0651853 6.281157915
257.0808353 4.15675373
259.0964854 3.267938099
269.0808353 7.4916768
271.0600999 6.803399727
287.0914 35.76829553

Name: +ve in-silico MS/MS by CFM-ID for SXKBOSYKWYQHMV-UHFFFAOYSA-N
ID: SXKBOSYKWYQHMV-UHFFFAOYSA-N
Comment: Energy2
Num peaks: 21
39.02292652 4.487859767
49.00727645 4.885405607
51.02292652 6.422630593
53.03857658 2.91212673
55.05422664 1.267559187
63.02292652 7.168875358
65.03857658 15.2382174
79.01784114 0.9940341246
81.0334912 2.953623116
95.04914126 4.225890516
107.0491413 8.077582347
109.0647913 5.676891297
123.0440559 4.393839633
147.0440559 1.31741686
163.0389705 1.15025959
213.0546206 1.027600901
229.0495352 1.04494167
239.0702706 1.119499497
255.0651853 1.976114556
269.0808353 2.535119635
271.0600999 2.025135823

Name: +ve in-silico MS/MS by CFM-ID for BVMOMQJYQYBMKL-UHFFFAOYSA-N
ID: BVMOMQJYQYBMKL-UHFFFAOYSA-N
Comment: Energy0
Num peaks: 6
71.04914126 3.558561033
83.04914126 0.7333902061
85.06479133 6.265204977
203.0338851 10.18010662
269.0808353 11.88103468
287.0914 58.43614528

Name: +ve in-silico MS/MS by CFM-ID for BVMOMQJYQYBMKL-UHFFFAOYSA-N
ID: BVMOMQJYQYBMKL-UHFFFAOYSA-N
Comment: Energy1
Num peaks: 15
39.02292652 3.265805226
41.03857658 13.32645588
43.05422664 14.95375185
71.04914126 1.856574662
83.04914126 1.706165663
85.06479133 13.4560412
175.0389705 1.538358173
203.0338851 6.448154367
215.0338851 1.445616648
241.0859207 1.464752536
245.0444498 1.184155275
247.0600999 1.865603182
259.0964854 5.171643674
269.0808353 4.258813338
287.0914 8.391300638

Name: +ve in-silico MS/MS by CFM-ID for BVMOMQJYQYBMKL-UHFFFAOYSA-N
ID: BVMOMQJYQYBMKL-UHFFFAOYSA-N
Comment: Energy2
Num peaks: 19
39.02292652 3.204211068
41.03857658 4.166904182
53.00219107 1.595535978
55.05422664 1.793346865
65.03857658 1.588211893
67.05422664 6.21977333
69.0334912 3.744260313
71.04914126 7.20524971
85.06479133 3.956374711
141.0334912 1.61123921
157.0284058 4.194228868
159.0440559 3.397182794
161.0233204 9.459019886
171.0440559 1.626839561
173.0233204 7.830321305
175.0389705 5.677405812
185.0233204 4.31794619
187.0389705 1.927219188
203.0338851 7.312615018

Name: +ve in-silico MS/MS by CFM-ID for NKRBAUXTIWONOV-UHFFFAOYSA-N
ID: NKRBAUXTIWONOV-UHFFFAOYSA-N
Comment: Energy0
Num peaks: 7
43.01784114 2.254489621
163.075356 2.750587852
203.0702706 3.134707491
205.0859207 18.69562342
223.0964854 23.39876285
247.0964854 2.801296053
265.1070501 26.97077957

Name: +ve in-silico MS/MS by CFM-ID for NKRBAUXTIWONOV-UHFFFAOYSA-N
ID: NKRBAUXTIWONOV-UHFFFAOYSA-N
Comment: Energy1
Num peaks: 16
39.02292652 1.681596947
43.01784114 3.004462421
99.04405588 1.33355898
145.0647913 2.023758295
161.0597059 1.955971758
163.075356 7.457947767
165.0546206 1.935021629
179.0702706 3.730952604
181.0859207 6.148228466
189.0546206 1.466603002
203.0702706 2.780426284
205.0859207 22.31620391
207.0651853 1.861517359
223.0964854 15.14388014
247.0964854 2.137681596
265.1070501 5.497270703

Name: +ve in-silico MS/MS by CFM-ID for NKRBAUXTIWONOV-UHFFFAOYSA-N
ID: NKRBAUXTIWONOV-UHFFFAOYSA-N
Comment: Energy2
Num peaks: 29
25.00727645 0.8995760758
39.02292652 1.036893872
43.01784114 6.382414576
49.00727645 0.8118886747
57.0334912 0.883098986
61.02840582 1.437068059
99.04405588 1.709475687
107.0491413 1.380711027
123.0440559 3.480561947
145.0647913 4.123974675
147.0440559 1.102805835
149.0597059 1.198090155
159.0440559 2.242556752
161.0597059 8.19000868
163.075356 11.6555067
165.0546206 3.273971903
173.0597059 0.7809918457
175.075356 1.092934392
177.0546206 2.22437718
179.0702706 8.515068627
181.0859207 1.609127382
189.0546206 0.9602068789
191.0702706 1.490620935
203.0702706 0.8126044299
205.0859207 5.634312886
207.0651853 3.424979833
219.0651853 0.9233060349
223.0964854 1.161711354
249.0757499 1.602230608

Name: +ve in-silico MS/MS by CFM-ID for DRDRYGIIYOPBBZ-XBXARRHUSA-N
ID: DRDRYGIIYOPBBZ-XBXARRHUSA-N
Comment: Energy0
Num peaks: 7
121.0284058 3.2953555
135.0440559 2.393726026
151.0389705 7.366527637
165.0546206 2.45546769
259.0964854 3.244975598
269.0808353 10.47062906
287.0914 51.64130697

Name: +ve in-silico MS/MS by CFM-ID for DRDRYGIIYOPBBZ-XBXARRHUSA-N
ID: DRDRYGIIYOPBBZ-XBXARRHUSA-N
Comment: Energy1
Num peaks: 28
53.00219107 0.8038640971
95.04914126 2.17901341
105.0334912 0.945908901
121.0284058 11.29925129
123.0440559 2.300766029
127.075356 0.7022098333
129.0334912 1.019868299
135.0440559 1.738923203
137.0233204 1.643602718
137.0597059 0.7164799423
139.0389705 2.144177844
141.0546206 1.66293684
145.0284058 1.071925193
147.0440559 3.800002782
151.0389705 11.20149697
161.0597059 0.6441248885
165.0546206 2.890306801
175.0389705 0.9387544309
193.0495352 3.15837226
227.0702706 0.7149363196
231.1015708 0.6372534666
243.0651853 1.10571218
245.0808353 0.8824692881
255.0651853 2.206088842
257.0808353 3.706488032
259.0964854 3.420765073
269.0808353 5.072546954
287.0914 11.83796468

Name: +ve in-silico MS/MS by CFM-ID for DRDRYGIIYOPBBZ-XBXARRHUSA-N
ID: DRDRYGIIYOPBBZ-XBXARRHUSA-N
Comment: Energy2
Num peaks: 31
39.02292652 1.63355037
53.00219107 1.623409161
63.02292652 2.508883993
65.03857658 1.63854973
77.00219107 4.975187603
79.01784114 3.582443678
81.0334912 1.936887814
89.00219107 3.176441914
91.01784114 2.673294938
93.0334912 4.264954602
95.04914126 2.447290959
105.0334912 2.820693872
107.0491413 2.559766922
117.0334912 1.696801922
119.0491413 1.330761427
121.0284058 8.083410613
123.0440559 0.9289848407
129.0334912 1.10945829
133.0284058 1.239197631
135.0440559 1.775845649
137.0597059 0.9072739947
147.0440559 1.084492018
149.0233204 1.255994453
151.0389705 3.188885458
161.0233204 0.9385083371
165.0546206 2.01390966
197.0597059 1.896910141
255.0651853 1.102097189
257.0808353 1.108464241
259.0964854 1.425450977
269.0808353 1.805808263

Name: +ve in-silico MS/MS by CFM-ID for QUAPPCXFYKSDSV-UHFFFAOYSA-N
ID: QUAPPCXFYKSDSV-UHFFFAOYSA-N
Comment: Energy0
Num peaks: 6
101.0385766 4.889957872
105.0698767 3.170950605
155.0338851 3.377296251
183.0287997 7.984302699
269.0808353 9.082083108
287.0914 51.55362796

Name: +ve in-silico MS/MS by CFM-ID for QUAPPCXFYKSDSV-UHFFFAOYSA-N
ID: QUAPPCXFYKSDSV-UHFFFAOYSA-N
Comment: Energy1
Num peaks: 17
79.05422664 1.678967664
91.05422664 8.934910471
103.0542266 1.90725909
105.0334912 1.635941885
105.0698767 3.36913693
107.0491413 3.557671962
131.0491413 1.815366145
139.0389705 1.569251606
155.0338851 1.91587457
165.0182351 7.980355528
167.0338851 8.60493037
181.0131497 3.724114694
183.0287997 9.980205461
257.0808353 2.06538701
259.0964854 4.453252647
269.0808353 5.339462303
287.0914 12.86939178

Name: +ve in-silico MS/MS by CFM-ID for QUAPPCXFYKSDSV-UHFFFAOYSA-N
ID: QUAPPCXFYKSDSV-UHFFFAOYSA-N
Comment: Energy2
Num peaks: 31
39.02292652 1.489747403
41.00219107 1.489627797
43.01784114 0.7728421997
49.00727645 3.951450919
51.02292652 1.831789404
63.02292652 1.620057205
67.01784114 0.8642319418
75.02292652 2.022430693
79.05422664 2.743537613
83.01275576 0.8416768201
89.03857658 0.8034402922
91.05422664 3.299463762
101.0385766 19.44350719
103.0542266 4.485752775
105.0334912 3.005753344
105.0698767 3.162175583
107.0491413 1.802071295
107.0855268 0.9528776547
111.0076704 1.032575262
113.0233204 4.102585366
115.0389705 1.108645207
125.0233204 0.8474470524
129.0334912 1.635547442
131.0491413 0.9183306559
139.0389705 1.221944111
141.0182351 1.117439926
155.0338851 2.634930198
165.0182351 3.158925929
165.0546206 0.895516239
167.0338851 3.752352444
183.0287997 0.9890162657

Name: +ve in-silico MS/MS by CFM-ID for FKAOWOSRYSMEBS-UHFFFAOYSA-N
ID: FKAOWOSRYSMEBS-UHFFFAOYSA-N
Comment: Energy0
Num peaks: 7
101.0385766 4.795512353
105.0698767 3.098436624
121.0647913 3.006154529
155.0338851 3.294626441
183.0287997 7.833769648
269.0808353 9.464272994
287.0914 49.63620439

Name: +ve in-silico MS/MS by CFM-ID for FKAOWOSRYSMEBS-UHFFFAOYSA-N
ID: FKAOWOSRYSMEBS-UHFFFAOYSA-N
Comment: Energy1
Num peaks: 17
79.05422664 1.764531068
91.05422664 8.872458602
103.0542266 1.888561669
105.0334912 2.308703879
105.0698767 3.410902994
107.0491413 4.799960207
131.0491413 1.988210221
155.0338851 1.99189062
165.0182351 5.714319533
167.0338851 7.886471495
181.0131497 3.708978572
181.0495352 1.86648193
183.0287997 9.929892498
257.0808353 2.009578514
259.0964854 4.421628167
269.0808353 5.394594423
287.0914 12.72889999

Name: +ve in-silico MS/MS by CFM-ID for FKAOWOSRYSMEBS-UHFFFAOYSA-N
ID: FKAOWOSRYSMEBS-UHFFFAOYSA-N
Comment: Energy2
Num peaks: 27
41.00219107 2.7034676
43.01784114 2.234059378
49.00727645 4.75379859
51.02292652 2.67049678
63.02292652 3.237650119
75.02292652 1.496853379
79.05422664 2.921355182
91.05422664 2.423850704
101.0385766 16.19632877
103.0542266 5.034806383
105.0334912 8.495562995
105.0698767 4.249883106
107.0491413 3.176275836
111.0076704 0.8633236393
113.0233204 1.91877721
119.0491413 0.9301320367
121.0647913 1.244140992
129.0334912 2.638229705
131.0491413 1.497056897
139.0389705 0.90313335
141.0182351 0.9291007297
155.0338851 2.121112538
165.0182351 1.986178768
167.0338851 2.207930851
201.0546206 1.273087686
245.0808353 1.279604613
269.0808353 1.124888218

Name: +ve in-silico MS/MS by CFM-ID for FIASLUPJXGTCKM-UHFFFAOYSA-N
ID: FIASLUPJXGTCKM-UHFFFAOYSA-N
Comment: Energy0
Num peaks: 7
107.0491413 5.235583081
131.0491413 4.346668316
133.0647913 2.491634518
153.0182351 14.66718521
193.0495352 2.558459943
269.0808353 9.779368697
287.0914 41.81334475

Name: +ve in-silico MS/MS by CFM-ID for FIASLUPJXGTCKM-UHFFFAOYSA-N
ID: FIASLUPJXGTCKM-UHFFFAOYSA-N
Comment: Energy1
Num peaks: 22
105.0334912 1.888610769
107.0491413 9.972586464
109.0647913 1.452218619
119.0491413 1.79398507
121.0647913 4.391057563
131.0491413 1.36759055
133.0647913 2.862676061
135.0804414 4.148582852
137.0233204 3.070500337
153.0182351 17.69274161
159.0440559 1.043464011
161.0597059 2.592088167
175.0389705 1.152564663
179.0338851 1.063506476
191.0338851 1.41461468
193.0495352 4.027842208
243.0651853 1.065045605
257.0808353 2.102680212
259.0964854 3.504162531
269.0808353 4.685466078
271.0600999 1.52485137
287.0914 7.755554979

Name: +ve in-silico MS/MS by CFM-ID for FIASLUPJXGTCKM-UHFFFAOYSA-N
ID: FIASLUPJXGTCKM-UHFFFAOYSA-N
Comment: Energy2
Num peaks: 31
39.02292652 1.756281188
49.00727645 1.191994758
63.02292652 1.769790868
65.03857658 1.056446459
69.0334912 2.110824743
75.02292652 3.880577768
77.03857658 3.088201369
79.05422664 3.337197005
81.0334912 1.024020368
83.01275576 1.933849467
85.02840582 1.753731382
89.03857658 2.978784602
91.05422664 1.82170965
103.0542266 1.667282706
105.0334912 3.166641214
105.0698767 1.130464239
107.0491413 4.010627285
109.0647913 1.171908807
111.0076704 1.283824042
117.0334912 1.680295616
119.0491413 1.533131924
125.0233204 1.199085383
129.0334912 1.485959433
131.0491413 5.182469239
133.0647913 1.71798802
137.0233204 5.597588193
139.0389705 1.977025723
147.0440559 0.9653257643
153.0182351 7.63938269
159.0440559 1.35899043
259.0964854 1.311666113

Name: +ve in-silico MS/MS by CFM-ID for NJHJXXLBWQXMRO-UHFFFAOYSA-N
ID: NJHJXXLBWQXMRO-UHFFFAOYSA-N
Comment: Energy0
Num peaks: 7
121.0284058 7.004448019
123.0440559 6.235140362
137.0233204 4.800890699
139.0389705 13.58837695
153.0546206 2.328493735
287.0914 9.514385489
305.1019647 37.74094567

Name: +ve in-silico MS/MS by CFM-ID for NJHJXXLBWQXMRO-UHFFFAOYSA-N
ID: NJHJXXLBWQXMRO-UHFFFAOYSA-N
Comment: Energy1
Num peaks: 19
121.0284058 5.701345057
123.0440559 5.620108616
125.0597059 2.155070683
127.075356 0.8500930606
135.0440559 2.392088808
137.0233204 7.754750308
137.0597059 1.987091698
139.0389705 28.36283246
143.0702706 1.048393121
145.0859207 1.336768385
151.0389705 2.295489203
153.0546206 4.298718288
169.0495352 1.00847941
261.0757499 1.065819901
273.0757499 1.118193722
275.0914 2.042720744
277.1070501 1.766355864
287.0914 3.445261122
305.1019647 5.8005653

Name: +ve in-silico MS/MS by CFM-ID for NJHJXXLBWQXMRO-UHFFFAOYSA-N
ID: NJHJXXLBWQXMRO-UHFFFAOYSA-N
Comment: Energy2
Num peaks: 31
49.00727645 0.8374266632
53.00219107 1.176771589
53.03857658 1.524679394
67.01784114 1.996251122
69.0334912 1.115161115
77.00219107 0.86096972
79.01784114 1.893013673
81.0334912 0.9480402281
91.01784114 1.277062318
93.0334912 3.483252142
95.04914126 3.824502348
105.0334912 5.002052624
107.0491413 4.690524216
109.0284058 1.152683931
109.0647913 1.815759064
111.0440559 0.9726826957
121.0284058 12.74638299
123.0440559 9.832076313
125.0597059 1.827422301
127.075356 1.436169136
133.0284058 0.8069817986
135.0440559 3.559917661
137.0233204 2.013318635
137.0597059 2.879480892
139.0389705 1.576918073
149.0233204 1.344826597
151.0389705 1.789551475
153.0546206 1.257699341
159.0440559 1.619818038
161.0597059 1.770751344
259.0600999 1.044004489

Name: +ve in-silico MS/MS by CFM-ID for NJHJXXLBWQXMRO-XJKSGUPXSA-N
ID: NJHJXXLBWQXMRO-XJKSGUPXSA-N
Comment: Energy0
Num peaks: 7
121.0284058 7.007485324
123.0440559 6.234401627
137.0233204 4.801548419
139.0389705 13.58761937
153.0546206 2.328493735
287.0914 9.514385489
305.1019647 37.74094567

Name: +ve in-silico MS/MS by CFM-ID for NJHJXXLBWQXMRO-XJKSGUPXSA-N
ID: NJHJXXLBWQXMRO-XJKSGUPXSA-N
Comment: Energy1
Num peaks: 19
121.0284058 5.658143236
123.0440559 5.61560478
125.0597059 2.155070683
127.075356 0.8500930606
135.0440559 2.392088808
137.0233204 7.75335058
137.0597059 1.987091698
139.0389705 28.39795569
143.0702706 1.048393121
145.0859207 1.336768385
151.0389705 2.295489203
153.0546206 4.298718288
169.0495352 1.00847941
261.0757499 1.065819901
273.0757499 1.118193722
275.0914 2.042720744
277.1070501 1.766355864
287.0914 3.445261122
305.1019647 5.8005653

Name: +ve in-silico MS/MS by CFM-ID for NJHJXXLBWQXMRO-XJKSGUPXSA-N
ID: NJHJXXLBWQXMRO-XJKSGUPXSA-N
Comment: Energy2
Num peaks: 31
49.00727645 0.806690823
53.00219107 1.36616818
53.03857658 1.465485434
67.01784114 1.918468588
69.0334912 2.015578916
77.00219107 0.8251041592
79.01784114 1.847178794
81.0334912 0.9452205904
91.01784114 1.213343855
93.0334912 3.345868799
95.04914126 3.813997436
105.0334912 4.98266724
107.0491413 4.690524216
109.0284058 1.153581669
109.0647913 1.815759064
111.0440559 0.9726205221
121.0284058 12.44268189
123.0440559 9.820205637
125.0597059 1.827422301
127.075356 1.436169136
133.0284058 0.8069817986
135.0440559 3.559917661
137.0233204 2.032459575
137.0597059 2.879480892
139.0389705 1.576615716
149.0233204 1.344826597
151.0389705 1.789551475
153.0546206 1.257699341
159.0440559 1.619818038
161.0597059 1.770751344
259.0600999 1.044004489

Name: +ve in-silico MS/MS by CFM-ID for HEZSALBPROZVOO-UHFFFAOYSA-N
ID: HEZSALBPROZVOO-UHFFFAOYSA-N
Comment: Energy0
Num peaks: 9
117.0334912 4.566419393
119.0491413 2.351941356
121.0647913 2.922024609
123.0440559 2.575775638
139.0389705 3.425306156
167.0338851 7.508288353
255.0651853 1.683669252
269.0808353 9.259235652
287.0914 47.18598113

Name: +ve in-silico MS/MS by CFM-ID for HEZSALBPROZVOO-UHFFFAOYSA-N
ID: HEZSALBPROZVOO-UHFFFAOYSA-N
Comment: Energy1
Num peaks: 23
95.04914126 2.24479374
105.0334912 5.138264638
107.0491413 9.019940917
119.0491413 1.700468489
121.0647913 2.806331484
123.0440559 1.790940901
133.0284058 3.506605773
135.0440559 3.321945138
139.0389705 1.748438348
147.0440559 2.500819622
149.0233204 2.05911284
149.0597059 1.426037578
151.0389705 2.197203689
153.0546206 1.768024699
163.0389705 1.429041773
165.0182351 3.224699071
165.0546206 3.557260418
167.0338851 7.812721734
255.0651853 1.976528914
257.0808353 3.331593568
259.0964854 4.546171789
269.0808353 4.831369984
287.0914 9.262412909

Name: +ve in-silico MS/MS by CFM-ID for HEZSALBPROZVOO-UHFFFAOYSA-N
ID: HEZSALBPROZVOO-UHFFFAOYSA-N
Comment: Energy2
Num peaks: 31
49.00727645 3.732382508
51.02292652 1.857900669
65.03857658 1.525959526
71.01275576 1.384031503
75.02292652 4.763292658
77.03857658 2.36308941
79.01784114 1.176619086
79.05422664 2.466707446
85.02840582 1.069837328
89.03857658 2.213867257
91.05422664 1.737216765
93.06987671 1.125459867
95.04914126 3.133902257
97.02840582 2.014519177
105.0334912 4.39645032
107.0491413 3.771419208
109.0284058 1.124246422
111.0440559 1.384572854
113.0233204 1.052933376
117.0334912 10.33819693
119.0491413 2.638156946
121.0647913 1.400058647
123.0440559 1.945603042
139.0389705 2.453122328
149.0233204 3.140965465
151.0389705 3.888587561
165.0182351 1.396715045
167.0338851 1.696874634
255.0651853 0.9946143331
257.0808353 1.459909346
259.0964854 1.572776072

Name: +ve in-silico MS/MS by CFM-ID for HIDQWHJHQWDRLI-UHFFFAOYSA-N
ID: HIDQWHJHQWDRLI-UHFFFAOYSA-N
Comment: Energy0
Num peaks: 10
125.0233204 8.708062434
137.0233204 9.495579596
139.0389705 23.85416631
141.0546206 3.686706316
143.0702706 1.751585192
145.0859207 1.820223322
165.0546206 2.142938094
273.0757499 1.936375995
287.0914 1.995968472
305.1019647 25.90566035

Name: +ve in-silico MS/MS by CFM-ID for HIDQWHJHQWDRLI-UHFFFAOYSA-N
ID: HIDQWHJHQWDRLI-UHFFFAOYSA-N
Comment: Energy1
Num peaks: 21
111.0440559 2.127065135
121.0284058 1.750027546
125.0233204 7.870903557
137.0233204 9.632538712
139.0389705 13.70296489
141.0546206 1.410788747
151.0389705 2.836192109
153.0546206 2.33287918
163.0389705 2.28837013
165.0546206 3.654573349
167.0702706 2.064133512
179.0702706 5.320520004
181.0859207 1.506774212
195.0651853 1.38929845
197.0808353 4.663338929
273.0757499 1.599693747
275.0914 3.545649803
277.1070501 4.192719207
287.0914 1.647215035
289.0706646 3.646538041
305.1019647 3.219842655

Name: +ve in-silico MS/MS by CFM-ID for HIDQWHJHQWDRLI-UHFFFAOYSA-N
ID: HIDQWHJHQWDRLI-UHFFFAOYSA-N
Comment: Energy2
Num peaks: 31
39.02292652 1.187170585
49.00727645 4.47633728
65.03857658 1.500323901
69.0334912 1.080201614
79.01784114 1.4529588
93.0334912 1.638675465
95.04914126 1.261364022
97.02840582 1.935536529
109.0284058 2.023397732
111.0440559 1.498236052
121.0284058 5.020430686
123.0440559 4.823331642
125.0233204 1.553578275
125.0597059 2.076919336
127.075356 1.170612117
135.0440559 1.134789073
137.0233204 2.55413899
139.0389705 6.023051318
151.0389705 4.66823398
153.0546206 1.501040405
163.0389705 1.158423981
177.0546206 2.221580327
179.0702706 1.410044891
181.0859207 1.103581316
231.0651853 1.42840704
259.0600999 1.513549284
263.0914 1.389710843
273.0757499 1.653872322
275.0914 1.379366713
277.1070501 1.749272698
287.0914 2.859824912

Name: +ve in-silico MS/MS by CFM-ID for CBXPGYSXAROSET-UHFFFAOYSA-N
ID: CBXPGYSXAROSET-UHFFFAOYSA-N
Comment: Energy0
Num peaks: 8
139.0389705 10.20468256
151.0389705 10.21430098
153.0546206 23.6134123
155.0702706 3.58332502
157.0859207 1.800145298
273.0757499 2.067631688
287.0914 1.989702599
305.1019647 26.93922893

Name: +ve in-silico MS/MS by CFM-ID for CBXPGYSXAROSET-UHFFFAOYSA-N
ID: CBXPGYSXAROSET-UHFFFAOYSA-N
Comment: Energy1
Num peaks: 21
125.0233204 1.889703851
125.0597059 1.315053503
127.0389705 1.601046074
135.0440559 1.697576144
137.0233204 2.177815246
139.0389705 11.01412903
151.0389705 9.757379412
153.0546206 12.87402893
163.0389705 1.449972442
165.0546206 6.662338565
167.0702706 1.687174099
177.0546206 2.196584321
179.0702706 1.865496391
181.0495352 1.530894051
183.0651853 5.508213185
273.0757499 1.587525416
275.0914 3.598810583
277.1070501 3.741673643
287.0914 1.656855005
289.0706646 3.933332804
305.1019647 3.463851472

Name: +ve in-silico MS/MS by CFM-ID for CBXPGYSXAROSET-UHFFFAOYSA-N
ID: CBXPGYSXAROSET-UHFFFAOYSA-N
Comment: Energy2
Num peaks: 31
39.02292652 1.072899875
49.00727645 4.99501154
65.03857658 1.758203324
67.01784114 1.102642467
69.0334912 1.931848626
79.01784114 1.423255683
93.0334912 3.110444927
95.01275576 1.00927201
97.02840582 0.957018178
109.0284058 1.909299163
109.0647913 1.100699249
111.0440559 1.929815649
121.0284058 2.87908472
123.0440559 4.943293999
125.0597059 1.746752025
131.0127558 1.167709733
135.0440559 3.155690382
137.0233204 6.053534487
137.0597059 3.076770514
139.0389705 3.124248374
149.0233204 1.22927279
151.0389705 2.783195688
153.0546206 4.029094815
163.0389705 1.999476744
165.0546206 1.934476217
167.0702706 1.202380294
231.0651853 1.473859809
273.0757499 1.725065967
275.0914 1.625756179
277.1070501 1.75563826
287.0914 2.370528409

Name: +ve in-silico MS/MS by CFM-ID for SLBWJFGCEBOUIU-UHFFFAOYSA-N
ID: SLBWJFGCEBOUIU-UHFFFAOYSA-N
Comment: Energy0
Num peaks: 9
109.0284058 4.580696475
137.0233204 6.511417992
153.0546206 2.861839341
165.0546206 2.305663389
167.0702706 2.406275654
275.0914 1.963799132
277.1070501 3.526356191
287.0914 9.828539879
305.1019647 46.89887235

Name: +ve in-silico MS/MS by CFM-ID for SLBWJFGCEBOUIU-UHFFFAOYSA-N
ID: SLBWJFGCEBOUIU-UHFFFAOYSA-N
Comment: Energy1
Num peaks: 27
75.04405588 0.8220904406
107.0127558 1.372935005
109.0284058 8.35834305
111.0440559 1.534573493
121.0284058 1.147062135
123.0440559 1.198524768
135.0076704 2.388301009
137.0233204 17.49041882
137.0597059 0.775688602
139.0389705 2.153147435
141.0546206 0.933871806
143.0702706 1.030815956
145.0859207 1.177227915
151.0389705 3.751715064
153.0546206 6.409307971
155.0702706 1.156977897
161.0233204 0.7677866402
163.0389705 1.09438515
165.0546206 3.035964653
167.0702706 3.363500387
177.0546206 0.8176360459
195.0651853 1.99955244
273.0757499 1.579604367
275.0914 3.609806866
277.1070501 3.472212359
287.0914 2.868806432
305.1019647 6.068297632

Name: +ve in-silico MS/MS by CFM-ID for SLBWJFGCEBOUIU-UHFFFAOYSA-N
ID: SLBWJFGCEBOUIU-UHFFFAOYSA-N
Comment: Energy2
Num peaks: 31
49.00727645 1.926065768
51.02292652 2.905976779
53.00219107 1.664537722
53.03857658 1.422029162
55.01784114 1.583106189
79.01784114 4.628477394
81.0334912 2.59603096
95.01275576 1.116333558
95.04914126 1.556731983
97.06479133 0.9125804387
103.0178411 0.8155834212
107.0127558 1.765557851
109.0284058 15.33965531
111.0440559 1.207831868
121.0284058 1.463303419
123.0440559 2.192287173
125.0597059 1.601403915
135.0076704 1.923614815
137.0233204 9.666048127
139.0389705 1.386492436
151.0389705 1.229794695
153.0546206 1.415799468
163.0389705 0.8851589108
165.0546206 1.461780373
167.0702706 0.9084157501
217.0495352 0.7674979933
229.0495352 0.758130515
231.0651853 0.9244731971
275.0914 1.112064654
277.1070501 1.219454567
287.0914 2.552004694

Name: +ve in-silico MS/MS by CFM-ID for ARVOTASXYXSJPM-UHFFFAOYSA-N
ID: ARVOTASXYXSJPM-UHFFFAOYSA-N
Comment: Energy0
Num peaks: 7
121.0284058 3.293048539
135.0440559 2.376029212
151.0389705 7.32613436
165.0546206 2.436918454
259.0964854 3.168901863
269.0808353 10.48027479
287.0914 50.98060929

Name: +ve in-silico MS/MS by CFM-ID for ARVOTASXYXSJPM-UHFFFAOYSA-N
ID: ARVOTASXYXSJPM-UHFFFAOYSA-N
Comment: Energy1
Num peaks: 30
53.00219107 0.8187739896
93.0334912 0.5656538774
95.04914126 2.12578199
121.0284058 11.3885933
123.0440559 2.434151115
127.075356 0.6592304846
135.0440559 1.673720699
137.0233204 1.584960952
137.0597059 0.7255347892
139.0389705 1.973452484
141.0546206 1.600895084
145.0284058 1.04362974
147.0440559 4.233122812
151.0389705 10.99935501
161.0597059 0.6201979167
165.0546206 2.798409508
167.0702706 0.5441398269
175.0389705 0.9123730074
193.0495352 3.033581021
227.0702706 0.7586388444
231.1015708 0.6148894867
241.0495352 0.7912642099
243.0651853 1.440382675
245.0808353 1.122130221
255.0651853 2.088377772
257.0808353 3.266705337
259.0964854 3.080027563
269.0808353 5.328211602
271.0600999 0.8913906391
287.0914 11.18195902

Name: +ve in-silico MS/MS by CFM-ID for ARVOTASXYXSJPM-UHFFFAOYSA-N
ID: ARVOTASXYXSJPM-UHFFFAOYSA-N
Comment: Energy2
Num peaks: 31
39.02292652 2.201197112
51.02292652 1.12306534
53.00219107 1.654306744
63.02292652 2.335717871
65.00219107 1.428133609
65.03857658 1.751020668
67.01784114 1.605748562
77.00219107 1.842687052
79.01784114 3.148234898
81.0334912 1.779992256
89.00219107 2.469156568
91.01784114 1.699519532
93.0334912 4.956240047
95.04914126 2.533130606
105.0334912 2.11900524
107.0491413 2.697761667
117.0334912 2.270632236
119.0491413 1.544609599
121.0284058 9.308564982
123.0440559 1.031129447
131.0491413 1.085394296
133.0284058 1.372920999
135.0440559 1.677801902
145.0284058 1.106931947
147.0440559 1.97303188
151.0389705 3.480202788
165.0546206 2.210920581
197.0597059 2.023811986
257.0808353 1.01923567
259.0964854 1.366251599
269.0808353 1.063196168

Name: +ve in-silico MS/MS by CFM-ID for RWKSTZADJBEXSQ-UHFFFAOYSA-N
ID: RWKSTZADJBEXSQ-UHFFFAOYSA-N
Comment: Energy0
Num peaks: 7
127.0389705 1.963099442
137.0597059 2.751512859
151.075356 1.999752843
153.0182351 6.788785836
179.0702706 2.160220751
287.0914 11.93666952
305.1019647 53.65320762

Name: +ve in-silico MS/MS by CFM-ID for RWKSTZADJBEXSQ-UHFFFAOYSA-N
ID: RWKSTZADJBEXSQ-UHFFFAOYSA-N
Comment: Energy1
Num peaks: 20
109.0647913 1.43110367
123.0440559 1.593186925
127.0389705 1.366208256
137.0233204 2.089854944
137.0597059 7.047132139
151.075356 3.983713042
153.0182351 28.78833724
155.0338851 2.12032867
159.0651853 1.323070223
161.0597059 1.07437276
167.0338851 3.254621109
179.0338851 0.8160394273
179.0702706 3.791005778
181.0495352 2.146126032
261.0757499 1.018362349
273.0757499 1.568988905
275.0914 2.102784257
277.1070501 2.071446176
287.0914 3.903113322
305.1019647 9.159764732

Name: +ve in-silico MS/MS by CFM-ID for RWKSTZADJBEXSQ-UHFFFAOYSA-N
ID: RWKSTZADJBEXSQ-UHFFFAOYSA-N
Comment: Energy2
Num peaks: 31
39.02292652 0.921367724
41.00219107 2.168098371
43.01784114 0.8496089653
49.00727645 0.86428819
51.02292652 0.9491962695
53.00219107 1.122486056
65.03857658 1.26418982
75.02292652 1.710423447
83.01275576 3.52156549
85.02840582 2.971831909
93.0334912 0.9309251422
107.0491413 1.173400042
108.9920203 1.306800648
109.0647913 0.968217316
111.0076704 1.394589061
121.0284058 1.353821272
123.0440559 3.115718609
125.0233204 3.187394651
127.0389705 3.567497387
129.0546206 0.932820476
137.0233204 3.298196451
137.0597059 3.074300347
139.0389705 1.275572459
149.0233204 1.81289888
151.075356 2.409191137
153.0182351 17.88435306
167.0338851 1.324380002
177.0182351 1.122982066
235.0964854 0.9279685367
259.0600999 0.9696521709
277.1070501 1.376229208

Name: +ve in-silico MS/MS by CFM-ID for UJQOPPPLXRMEOI-UHFFFAOYSA-N
ID: UJQOPPPLXRMEOI-UHFFFAOYSA-N
Comment: Energy0
Num peaks: 9
59.01275576 4.521299225
74.02365479 9.160911523
167.0338851 2.206931755
193.0131497 3.136325726
195.0287997 3.167908005
224.0553488 10.42262075
240.0502635 3.186035224
252.0502635 12.09625969
270.0608281 34.06998431

Name: +ve in-silico MS/MS by CFM-ID for UJQOPPPLXRMEOI-UHFFFAOYSA-N
ID: UJQOPPPLXRMEOI-UHFFFAOYSA-N
Comment: Energy1
Num peaks: 13
28.01817548 5.384340274
56.0130901 2.821524728
59.01275576 6.918726338
74.02365479 12.68527314
167.0338851 3.07127539
193.0131497 2.197886023
195.0287997 12.88607313
196.0604342 2.234987048
197.0444498 3.63397182
224.0553488 13.38877849
226.0709989 1.55345697
252.0502635 7.244415339
270.0608281 6.040741688

Name: +ve in-silico MS/MS by CFM-ID for UJQOPPPLXRMEOI-UHFFFAOYSA-N
ID: UJQOPPPLXRMEOI-UHFFFAOYSA-N
Comment: Energy2
Num peaks: 28
15.02292652 1.315066282
28.01817548 5.177059602
41.00219107 1.258225974
56.0130901 7.795664066
58.02874017 1.352234261
59.01275576 3.590908142
74.02365479 13.4855855
95.01275576 1.486567644
97.02840582 1.461213963
123.0076704 1.67009636
123.0440559 1.192148893
137.0233204 1.599922779
139.0389705 1.46616125
141.0182351 1.17635998
149.0233204 4.53740203
151.0389705 2.873309964
153.0182351 1.960253168
165.0182351 5.235459174
167.0338851 6.783290689
169.0495352 1.482327858
178.0498695 1.462069092
179.0338851 3.283712101
181.0131497 1.216110543
193.0131497 2.875195823
195.0287997 1.307109977
197.0444498 1.463950702
206.0447842 1.437496783
224.0553488 1.082413326

Name: +ve in-silico MS/MS by CFM-ID for ITAQZWVIKIOSON-UHFFFAOYSA-N
ID: ITAQZWVIKIOSON-UHFFFAOYSA-N
Comment: Energy0
Num peaks: 8
59.01275576 4.697127036
74.02365479 9.285149062
167.0338851 2.291806349
195.0287997 3.293513035
224.0553488 11.09717708
240.0502635 3.349942093
252.0502635 12.46107638
270.0608281 35.35372158

Name: +ve in-silico MS/MS by CFM-ID for ITAQZWVIKIOSON-UHFFFAOYSA-N
ID: ITAQZWVIKIOSON-UHFFFAOYSA-N
Comment: Energy1
Num peaks: 13
28.01817548 5.397173934
56.0130901 2.82966598
59.01275576 7.026501075
74.02365479 12.21806922
167.0338851 3.026988312
195.0287997 13.09491059
196.0604342 2.344044227
197.0444498 3.991867945
224.0553488 13.76549519
226.0709989 1.55840564
240.0502635 1.703897434
252.0502635 7.650054486
270.0608281 6.069572414

Name: +ve in-silico MS/MS by CFM-ID for ITAQZWVIKIOSON-UHFFFAOYSA-N
ID: ITAQZWVIKIOSON-UHFFFAOYSA-N
Comment: Energy2
Num peaks: 30
15.02292652 1.18112877
28.01817548 5.811465155
30.03382555 0.950603652
41.00219107 1.416346869
56.0130901 8.763830594
58.02874017 1.589971747
59.01275576 4.805720762
72.00800472 0.9123646696
74.02365479 13.46153501
95.01275576 1.966050065
97.02840582 1.898559006
123.0076704 0.8734540855
123.0440559 1.554359533
125.0233204 1.002911635
137.0233204 1.457958598
139.0389705 1.547402281
151.0389705 3.987904326
153.0182351 0.8978043985
165.0182351 2.568633529
167.0338851 9.169364473
169.0495352 2.064256222
178.0498695 2.162875625
181.0131497 1.376195138
194.0447842 1.445018583
195.0287997 1.732432449
197.0444498 1.988431676
208.0604342 0.8748246777
222.0396988 1.115523056
224.0553488 1.262584055
252.0502635 0.8853752952

Name: +ve in-silico MS/MS by CFM-ID for GZMKMMSCOHLOLH-UHFFFAOYSA-N
ID: GZMKMMSCOHLOLH-UHFFFAOYSA-N
Comment: Energy0
Num peaks: 8
61.02840582 5.064430839
189.0182351 2.48636139
227.0702706 2.338563342
243.0651853 3.799074336
245.0808353 21.50721217
263.0914 11.95123707
287.0914 7.505049138
305.1019647 26.33096795

Name: +ve in-silico MS/MS by CFM-ID for GZMKMMSCOHLOLH-UHFFFAOYSA-N
ID: GZMKMMSCOHLOLH-UHFFFAOYSA-N
Comment: Energy1
Num peaks: 28
39.02292652 2.626431354
41.03857658 7.586370125
43.01784114 1.724329627
43.05422664 1.118191805
57.0334912 1.301569423
61.02840582 4.941797548
71.04914126 1.73087114
73.06479133 1.092983351
83.04914126 1.182684398
89.05970595 1.685371586
99.04405588 1.347491165
101.0597059 3.725676376
103.075356 1.587618309
131.0702706 2.2629021
147.0440559 1.711068524
149.0597059 1.11840132
189.0182351 3.201105477
215.0702706 1.203427204
217.0859207 1.541005961
227.0702706 2.503426079
235.0964854 1.095868223
243.0651853 2.247669366
245.0808353 14.95232471
263.0914 6.103382423
275.0914 1.382819723
277.1070501 2.017069666
287.0914 3.549946745
305.1019647 3.74123856

Name: +ve in-silico MS/MS by CFM-ID for GZMKMMSCOHLOLH-UHFFFAOYSA-N
ID: GZMKMMSCOHLOLH-UHFFFAOYSA-N
Comment: Energy2
Num peaks: 31
15.02292652 1.08527959
39.02292652 1.230099367
41.00219107 1.512241659
41.03857658 1.195342749
43.01784114 3.567748256
57.0334912 4.56189012
59.04914126 10.14470098
61.02840582 2.964782453
61.06479133 0.9797383349
69.0334912 0.9707706267
71.04914126 1.215866426
73.06479133 1.707951693
81.0334912 2.087202581
85.06479133 1.266865911
89.05970595 1.192523412
99.04405588 2.8552702
101.0597059 2.323950123
103.075356 1.294781749
117.0334912 1.354729933
119.0127558 2.844209318
121.0284058 2.509045793
133.0284058 1.407219688
143.0127558 1.688693858
145.0284058 3.578701922
147.0076704 5.261997091
147.0440559 1.569413236
163.0389705 1.402552581
171.0076704 2.965614774
173.0233204 0.9126936951
189.0182351 8.286661864
245.0808353 1.888867616

Name: +ve in-silico MS/MS by CFM-ID for DARAXLQGHWWAMX-UHFFFAOYSA-N
ID: DARAXLQGHWWAMX-UHFFFAOYSA-N
Comment: Energy0
Num peaks: 6
123.0440559 2.458734451
151.075356 3.504785713
153.0182351 4.952871232
179.0702706 7.014796614
287.0914 12.06974775
305.1019647 54.45623551

Name: +ve in-silico MS/MS by CFM-ID for DARAXLQGHWWAMX-UHFFFAOYSA-N
ID: DARAXLQGHWWAMX-UHFFFAOYSA-N
Comment: Energy1
Num peaks: 20
55.01784114 1.110975995
93.0334912 1.372733683
95.04914126 1.125106516
123.0440559 4.890720838
125.0597059 1.944920146
137.0233204 1.396491583
149.0597059 1.318798433
151.075356 4.867637118
153.0182351 20.33171787
177.0182351 1.009673994
179.0338851 1.470648947
179.0702706 9.098262663
181.0495352 2.016373729
183.0651853 1.232788746
261.0757499 1.282871224
273.0757499 1.79024248
275.0914 2.523758388
277.1070501 2.322259717
287.0914 5.855865564
305.1019647 13.25611431

Name: +ve in-silico MS/MS by CFM-ID for DARAXLQGHWWAMX-UHFFFAOYSA-N
ID: DARAXLQGHWWAMX-UHFFFAOYSA-N
Comment: Energy2
Num peaks: 31
41.00219107 1.181690274
49.00727645 1.177087228
51.02292652 1.218005489
75.02292652 1.749440355
79.05422664 1.359294083
83.01275576 2.308449655
85.02840582 2.393353865
107.0491413 1.924672034
109.0284058 1.126259462
111.0076704 1.108021945
119.0491413 1.970375871
121.0647913 1.689360082
123.0440559 2.537680351
125.0233204 2.404275633
125.0597059 1.878334546
127.0389705 2.528123444
135.0440559 1.633113897
137.0233204 3.333202982
137.0597059 1.549852046
139.0389705 1.131934654
147.0440559 1.237383834
149.0597059 2.925759498
151.075356 5.879624186
153.0182351 11.5646927
163.0389705 1.840401731
177.0546206 1.042626934
179.0702706 1.695857254
235.0964854 1.149682512
259.0600999 1.201325368
261.0757499 0.9980916235
287.0914 1.110592655

Name: +ve in-silico MS/MS by CFM-ID for LUAUGUQWDWMXBN-UHFFFAOYSA-N
ID: LUAUGUQWDWMXBN-UHFFFAOYSA-N
Comment: Energy0
Num peaks: 7
135.0804414 3.277474658
141.0182351 4.862395392
163.075356 6.416141184
169.0131497 4.189909068
273.0757499 3.22482559
287.0914 10.39957888
305.1019647 48.13344372

Name: +ve in-silico MS/MS by CFM-ID for LUAUGUQWDWMXBN-UHFFFAOYSA-N
ID: LUAUGUQWDWMXBN-UHFFFAOYSA-N
Comment: Energy1
Num peaks: 20
55.01784114 1.031928298
107.0491413 5.957475682
109.0647913 2.913432837
133.0647913 0.9815240007
135.0804414 4.376087779
141.0182351 2.80044396
151.002585 2.999357928
153.0182351 1.222674302
163.075356 10.19772053
166.9974996 1.284788981
169.0131497 15.24263709
193.0131497 0.9729477073
195.0287997 1.45590492
197.0444498 2.059868412
199.0600999 1.318583149
273.0757499 2.357464887
275.0914 2.24122422
277.1070501 1.826294601
287.0914 5.982610672
305.1019647 13.08438557

Name: +ve in-silico MS/MS by CFM-ID for LUAUGUQWDWMXBN-UHFFFAOYSA-N
ID: LUAUGUQWDWMXBN-UHFFFAOYSA-N
Comment: Energy2
Num peaks: 31
41.00219107 1.156185562
63.02292652 1.113714413
83.01275576 3.838880581
85.02840582 1.508399013
89.03857658 1.106312866
91.05422664 1.676719667
96.99202031 1.039034737
99.00767038 2.421620454
103.0542266 2.202028798
105.0698767 1.628751971
107.0491413 2.647362162
109.0647913 1.513906694
111.0076704 4.699912949
113.0233204 2.932636779
117.0334912 1.148799151
119.0491413 2.469469264
131.0491413 1.946133705
133.0647913 2.910560812
135.0804414 3.867308998
139.002585 1.006240362
141.0182351 4.305135486
147.0440559 1.119637008
147.0804414 1.163395942
151.002585 2.061389406
153.0182351 1.189698377
163.075356 1.484356917
169.0131497 5.150217335
203.0702706 1.433184208
259.0600999 1.174918482
277.1070501 1.37892175
287.0914 3.149278641

Name: +ve in-silico MS/MS by CFM-ID for NCZLBAQSAOHFSH-UHFFFAOYSA-N
ID: NCZLBAQSAOHFSH-UHFFFAOYSA-N
Comment: Energy0
Num peaks: 10
121.0647913 2.479840777
135.0804414 1.834105498
141.0182351 5.620319725
143.0338851 1.73261487
163.075356 1.935694519
169.0131497 5.648300914
273.0757499 3.105887191
277.1070501 1.956603804
287.0914 10.17680541
305.1019647 46.59544078

Name: +ve in-silico MS/MS by CFM-ID for NCZLBAQSAOHFSH-UHFFFAOYSA-N
ID: NCZLBAQSAOHFSH-UHFFFAOYSA-N
Comment: Energy1
Num peaks: 22
107.0491413 2.074004909
121.0647913 7.855327914
123.0804414 1.435993367
135.0804414 4.202065673
141.0182351 2.816549818
143.0338851 1.207243815
145.0647913 1.256803329
151.002585 4.571170926
153.0182351 1.689910894
163.075356 4.034450287
166.9974996 3.16743907
169.0131497 20.11083702
171.0287997 2.015692515
175.0600999 1.269300693
183.0287997 2.9001203
195.0287997 0.8932391301
197.0444498 2.114310049
273.0757499 1.650690246
275.0914 1.564751965
277.1070501 1.508969751
287.0914 3.799915611
305.1019647 8.540746536

Name: +ve in-silico MS/MS by CFM-ID for NCZLBAQSAOHFSH-UHFFFAOYSA-N
ID: NCZLBAQSAOHFSH-UHFFFAOYSA-N
Comment: Energy2
Num peaks: 31
41.00219107 0.8542265262
63.02292652 0.9185259428
77.03857658 1.517805198
79.05422664 1.061342223
83.01275576 3.632041782
85.02840582 2.062536594
89.03857658 0.8521348023
91.05422664 2.356752764
96.99202031 0.9733367323
99.00767038 2.27519364
103.0542266 1.28756739
105.0698767 1.21441631
107.0491413 2.623482013
108.9920203 1.179255201
111.0076704 5.729783806
113.0233204 3.41704144
121.0647913 1.879708962
125.0233204 1.263183909
135.0804414 1.520855865
139.002585 1.581518666
141.0182351 6.654030346
151.002585 3.374629574
153.0182351 1.892720249
155.0338851 1.325926777
161.0597059 1.274266504
166.9974996 1.129243691
169.0131497 6.982897971
227.0702706 1.214073286
259.0600999 0.9583376707
277.1070501 1.673379708
287.0914 2.159074716

Name: +ve in-silico MS/MS by CFM-ID for RRBWQNNVMSQYDT-UHFFFAOYSA-N
ID: RRBWQNNVMSQYDT-UHFFFAOYSA-N
Comment: Energy0
Num peaks: 7
131.0491413 4.709265592
133.0647913 2.466936917
135.0804414 3.037552893
153.0182351 8.498894564
255.0651853 2.915188489
269.0808353 10.16260911
287.0914 50.53032277

Name: +ve in-silico MS/MS by CFM-ID for RRBWQNNVMSQYDT-UHFFFAOYSA-N
ID: RRBWQNNVMSQYDT-UHFFFAOYSA-N
Comment: Energy1
Num peaks: 18
107.0491413 1.384407081
109.0647913 1.944278282
131.0491413 1.283592997
133.0647913 2.141177226
135.0440559 1.689146974
135.0804414 3.535737759
137.0233204 10.84602847
151.0389705 1.973968774
153.0182351 14.43874695
161.0597059 1.835050901
167.0338851 1.48001738
179.0338851 1.846804497
255.0651853 2.962343098
257.0808353 1.531793403
259.0964854 4.713722366
269.0808353 7.839697343
271.0600999 1.148595666
287.0914 17.61904007

Name: +ve in-silico MS/MS by CFM-ID for RRBWQNNVMSQYDT-UHFFFAOYSA-N
ID: RRBWQNNVMSQYDT-UHFFFAOYSA-N
Comment: Energy2
Num peaks: 31
39.02292652 1.235180676
49.00727645 2.404620351
51.02292652 1.338896188
63.02292652 2.331633422
67.01784114 0.8980409098
69.0334912 0.9333892751
75.02292652 6.818438007
77.03857658 2.450218939
79.05422664 1.158319299
81.0334912 1.519054409
83.01275576 0.9592199131
85.02840582 1.749450849
101.0385766 2.002880481
103.0542266 7.121809486
105.0334912 0.8955903042
105.0698767 1.225014851
107.0491413 4.143861696
119.0491413 1.55177169
121.0284058 1.042087815
125.0233204 1.128289748
131.0491413 6.991349645
133.0284058 1.185553832
133.0647913 1.829679793
135.0440559 2.959127315
137.0233204 4.458230526
139.0389705 1.862420817
149.0233204 2.172554972
153.0182351 6.625004699
159.0440559 0.9110703814
167.0338851 1.115823724
259.0964854 1.258424173

Name: +ve in-silico MS/MS by CFM-ID for KFNBYAGROHJIQL-UHFFFAOYSA-N
ID: KFNBYAGROHJIQL-UHFFFAOYSA-N
Comment: Energy0
Num peaks: 6
133.0647913 2.674967528
153.0182351 3.558428419
167.0338851 2.51635445
255.0651853 3.064389788
269.0808353 11.68688978
287.0914 56.77818703

Name: +ve in-silico MS/MS by CFM-ID for KFNBYAGROHJIQL-UHFFFAOYSA-N
ID: KFNBYAGROHJIQL-UHFFFAOYSA-N
Comment: Energy1
Num peaks: 18
107.0491413 3.231741963
109.0647913 1.118620479
127.0389705 2.18301315
133.0647913 4.513714657
137.0233204 1.632598571
153.0182351 15.74044189
155.0338851 2.68677928
161.0597059 8.847334519
167.0338851 1.953896376
177.0182351 1.548468348
179.0338851 3.479058703
229.0495352 1.184366961
251.0702706 0.9785996311
255.0651853 2.64369394
257.0808353 1.063691817
269.0808353 7.631901173
271.0600999 1.172039791
287.0914 18.92790033

Name: +ve in-silico MS/MS by CFM-ID for KFNBYAGROHJIQL-UHFFFAOYSA-N
ID: KFNBYAGROHJIQL-UHFFFAOYSA-N
Comment: Energy2
Num peaks: 31
39.02292652 0.9762102007
41.00219107 2.195008582
49.00727645 1.841804001
53.00219107 0.8519729556
63.02292652 2.666077546
73.00727645 0.8201022567
75.02292652 1.746904653
77.03857658 3.099393964
83.01275576 2.441991187
85.02840582 2.17356103
89.03857658 3.066942292
101.0385766 3.501620874
103.0542266 3.327261903
107.0491413 3.069004709
111.0076704 0.8790174761
117.0334912 1.818990634
119.0491413 1.149511455
125.0233204 1.813154171
127.0389705 4.801772382
131.0491413 2.28683914
133.0647913 4.715583207
137.0233204 2.937433728
149.0233204 2.314345048
153.0182351 8.85776785
161.0233204 1.193787431
167.0338851 0.937003407
177.0182351 1.615893393
231.0651853 1.145129175
259.0964854 0.8357321574
269.0808353 1.031808291
271.0600999 1.108042443

Name: +ve in-silico MS/MS by CFM-ID for IIKYRVBBNSRJJT-UHFFFAOYSA-N
ID: IIKYRVBBNSRJJT-UHFFFAOYSA-N
Comment: Energy0
Num peaks: 7
127.0389705 1.95211896
137.0597059 2.719575458
151.075356 1.972675119
153.0182351 6.75704036
179.0702706 2.137342392
287.0914 11.89974571
305.1019647 53.23664124

Name: +ve in-silico MS/MS by CFM-ID for IIKYRVBBNSRJJT-UHFFFAOYSA-N
ID: IIKYRVBBNSRJJT-UHFFFAOYSA-N
Comment: Energy1
Num peaks: 21
105.0334912 1.332485111
107.0491413 1.402223821
109.0647913 1.206139521
123.0440559 1.544226002
127.0389705 1.333543828
135.0440559 2.050191031
137.0233204 2.077810923
137.0597059 6.228518585
151.075356 3.839732531
153.0182351 28.0306086
155.0338851 2.067185991
159.0651853 1.291614173
161.0597059 1.030810783
167.0338851 3.174382111
179.0702706 3.641354134
181.0495352 2.091562517
273.0757499 1.419161693
275.0914 1.831646464
277.1070501 1.83838062
287.0914 3.839759203
305.1019647 8.810424125

Name: +ve in-silico MS/MS by CFM-ID for IIKYRVBBNSRJJT-UHFFFAOYSA-N
ID: IIKYRVBBNSRJJT-UHFFFAOYSA-N
Comment: Energy2
Num peaks: 31
41.00219107 2.383232286
49.00727645 1.05771987
51.02292652 1.059315097
53.00219107 1.024895195
65.03857658 1.226750292
75.02292652 1.774353737
83.01275576 3.347550609
85.02840582 2.825260214
105.0334912 1.842222315
107.0491413 2.103384582
108.9920203 1.242424836
111.0076704 1.215882645
121.0284058 1.22779507
123.0440559 2.137141579
125.0233204 3.03037673
127.0389705 3.306559179
129.0546206 0.8860066466
135.0440559 1.791551367
137.0233204 3.43754681
137.0597059 2.783056932
139.0389705 1.215247376
149.0233204 1.727567016
149.0597059 0.9105623276
151.075356 1.781534519
153.0182351 17.7173869
167.0338851 1.255913162
177.0182351 1.066339372
177.0546206 1.229149533
235.0964854 0.8813982031
259.0600999 0.9209899336
277.1070501 1.269263125

Name: +ve in-silico MS/MS by CFM-ID for QDSPDWBZBHMBSW-UHFFFAOYSA-N
ID: QDSPDWBZBHMBSW-UHFFFAOYSA-N
Comment: Energy0
Num peaks: 9
109.0284058 5.934707098
123.0440559 3.777428563
133.0284058 4.209416195
135.0440559 3.315814317
137.0597059 3.045644038
151.0389705 7.189195021
255.0651853 3.289688456
269.0808353 7.793170589
287.0914 41.66689974

Name: +ve in-silico MS/MS by CFM-ID for QDSPDWBZBHMBSW-UHFFFAOYSA-N
ID: QDSPDWBZBHMBSW-UHFFFAOYSA-N
Comment: Energy1
Num peaks: 21
81.0334912 1.083314612
107.0491413 1.928106661
109.0284058 6.583347535
111.0440559 1.589400365
121.0284058 3.893448223
123.0440559 9.165232071
135.0440559 4.022725702
137.0597059 4.60922168
149.0233204 3.431302919
151.0389705 8.904757738
161.0233204 1.203498324
163.0389705 2.313683579
165.0546206 2.67108679
179.0338851 1.278450508
181.0495352 3.231036057
255.0651853 2.550262535
257.0808353 3.616869741
259.0964854 4.108435246
269.0808353 4.460661391
271.0600999 1.256688917
287.0914 9.001063579

Name: +ve in-silico MS/MS by CFM-ID for QDSPDWBZBHMBSW-UHFFFAOYSA-N
ID: QDSPDWBZBHMBSW-UHFFFAOYSA-N
Comment: Energy2
Num peaks: 31
39.02292652 1.869899655
49.00727645 5.472664856
51.02292652 3.466809906
53.03857658 0.9385815116
63.02292652 1.37053854
65.03857658 3.680955236
67.01784114 1.167318764
75.02292652 5.838031958
77.03857658 3.814669892
79.01784114 1.19310093
81.0334912 2.964539843
91.01784114 1.277199337
93.0334912 1.177129796
95.04914126 2.180226208
105.0334912 2.266090213
107.0127558 1.171446916
107.0491413 3.032363118
109.0284058 2.833630803
113.0960915 1.073787633
121.0284058 4.440687881
121.0647913 1.084249459
123.0440559 4.875624825
133.0284058 6.420885954
135.0440559 5.354225689
137.0597059 2.072580801
149.0233204 1.09120492
151.0389705 1.684309833
161.0233204 1.525600608
165.0546206 1.085125832
231.0651853 1.166785125
269.0808353 1.376490367

Name: +ve in-silico MS/MS by CFM-ID for ZAWZOPMSXKSAOQ-UHFFFAOYSA-N
ID: ZAWZOPMSXKSAOQ-UHFFFAOYSA-N
Comment: Energy0
Num peaks: 7
123.0440559 6.820357355
137.0233204 8.138235422
147.0440559 4.53052338
149.0597059 2.378383707
151.075356 2.934767982
269.0808353 9.416045142
287.0914 47.97151675

Name: +ve in-silico MS/MS by CFM-ID for ZAWZOPMSXKSAOQ-UHFFFAOYSA-N
ID: ZAWZOPMSXKSAOQ-UHFFFAOYSA-N
Comment: Energy1
Num peaks: 21
93.0334912 1.218571588
95.04914126 1.650979126
121.0284058 2.557550584
123.0440559 8.584211416
125.0597059 2.193101596
135.0440559 5.12496937
137.0233204 10.43735084
137.0597059 8.415537356
149.0233204 1.298821071
149.0597059 1.693752114
151.0389705 1.435469156
151.075356 2.48880014
177.0546206 2.236248395
193.0495352 1.37952698
243.0651853 1.369592629
255.0651853 2.179716619
257.0808353 4.348088268
259.0964854 5.430480809
269.0808353 5.140893355
271.0600999 1.08443261
287.0914 10.77383734

Name: +ve in-silico MS/MS by CFM-ID for ZAWZOPMSXKSAOQ-UHFFFAOYSA-N
ID: ZAWZOPMSXKSAOQ-UHFFFAOYSA-N
Comment: Energy2
Num peaks: 31
15.02292652 0.9004087878
39.02292652 0.9744457844
49.00727645 6.122721283
51.02292652 1.9289722
63.02292652 0.7614974407
65.03857658 3.665137886
67.01784114 1.612638756
75.02292652 3.952570628
77.03857658 2.610112018
79.05422664 1.063896411
93.0334912 2.203138869
95.01275576 0.8467388184
95.04914126 1.797195736
105.0334912 2.853846714
107.0491413 2.46747515
109.0284058 3.226276849
109.0647913 1.192333851
119.0491413 2.368464476
121.0284058 6.885489798
121.0647913 1.085854623
123.0440559 6.068892876
125.0597059 1.339242657
131.0127558 2.591442039
135.0440559 4.913242419
137.0233204 4.190033608
137.0597059 1.793185548
147.0440559 5.675929899
149.0597059 1.567897962
151.0389705 0.7418391674
257.0808353 1.151553016
269.0808353 1.107145342

Name: +ve in-silico MS/MS by CFM-ID for QKHWNALZLGXAIH-UHFFFAOYSA-N
ID: QKHWNALZLGXAIH-UHFFFAOYSA-N
Comment: Energy0
Num peaks: 6
91.05422664 4.423631955
103.0542266 2.737775511
155.0338851 5.997587066
183.0287997 3.173971349
269.0808353 11.07291686
287.0914 53.3925849

Name: +ve in-silico MS/MS by CFM-ID for QKHWNALZLGXAIH-UHFFFAOYSA-N
ID: QKHWNALZLGXAIH-UHFFFAOYSA-N
Comment: Energy1
Num peaks: 17
53.00219107 1.010990508
91.05422664 7.124983423
103.0542266 5.032452721
131.0491413 9.875110796
155.0338851 3.203698248
157.0495352 1.747131207
165.0182351 1.005628625
167.0338851 1.135782905
181.0131497 2.630063424
183.0287997 11.93355598
185.0444498 2.352805019
207.0287997 1.286167854
209.0444498 3.320168281
257.0808353 2.624273925
259.0964854 2.333261564
269.0808353 6.854536976
287.0914 17.46008482

Name: +ve in-silico MS/MS by CFM-ID for QKHWNALZLGXAIH-UHFFFAOYSA-N
ID: QKHWNALZLGXAIH-UHFFFAOYSA-N
Comment: Energy2
Num peaks: 31
41.00219107 0.8463241823
49.00727645 1.30104997
51.02292652 1.100088088
53.00219107 0.9991475152
63.02292652 0.8704847136
65.03857658 0.9896981822
75.02292652 1.615672679
83.01275576 1.640013028
91.05422664 5.083967107
101.0385766 5.376472377
103.0542266 12.76591548
105.0698767 1.809706479
108.9920203 1.269318638
111.0076704 4.45107642
113.0233204 7.311859778
115.0389705 1.243990798
115.0542266 0.9750017254
127.0542266 1.257586097
131.0491413 0.8916900494
139.002585 1.194861745
139.0389705 1.747028597
141.0182351 2.763723048
153.0182351 1.248640454
155.0338851 5.119351352
165.0182351 1.837727471
167.0338851 1.033343799
171.0440559 3.80017128
181.0131497 0.9194722865
183.0287997 0.9333468454
213.0546206 1.039273773
243.0651853 0.9739791247

Name: +ve in-silico MS/MS by CFM-ID for HMUJXQRRKBLVOO-UHFFFAOYSA-N
ID: HMUJXQRRKBLVOO-UHFFFAOYSA-N
Comment: Energy0
Num peaks: 6
131.0491413 4.769941146
135.0804414 3.076288829
153.0182351 8.588725192
255.0651853 2.947299676
269.0808353 10.27729966
287.0914 51.29750526

Name: +ve in-silico MS/MS by CFM-ID for HMUJXQRRKBLVOO-UHFFFAOYSA-N
ID: HMUJXQRRKBLVOO-UHFFFAOYSA-N
Comment: Energy1
Num peaks: 16
107.0491413 1.423874315
109.0647913 2.00135375
133.0647913 2.217694504
135.0440559 1.732750586
135.0804414 3.699099319
137.0233204 11.14177958
151.0389705 2.030859261
153.0182351 14.83590309
161.0597059 1.888745253
167.0338851 1.522662917
179.0338851 1.901842125
255.0651853 3.051241934
257.0808353 1.575631433
259.0964854 4.851711958
269.0808353 8.089213034
287.0914 18.39172525

Name: +ve in-silico MS/MS by CFM-ID for HMUJXQRRKBLVOO-UHFFFAOYSA-N
ID: HMUJXQRRKBLVOO-UHFFFAOYSA-N
Comment: Energy2
Num peaks: 31
39.02292652 0.9851980058
49.00727645 2.372273832
51.02292652 1.103626924
63.02292652 2.936303051
67.01784114 0.936424192
69.0334912 1.092465663
75.02292652 4.830820451
77.03857658 1.568695935
81.0334912 1.406483903
83.01275576 1.000390882
85.02840582 1.82429945
101.0385766 2.446715232
103.0542266 9.008491543
105.0334912 1.13830478
105.0698767 1.464915983
107.0491413 4.35942427
119.0491413 1.728994777
121.0284058 1.086627824
125.0233204 1.176514126
131.0491413 8.106031522
133.0284058 1.236225741
133.0647913 2.040588439
135.0440559 3.085427456
135.0804414 0.9727988034
137.0233204 4.650228234
139.0389705 1.942560613
149.0233204 2.265412424
153.0182351 6.956144529
159.0440559 0.9507732744
167.0338851 1.166074378
259.0964854 1.313317701

Name: +ve in-silico MS/MS by CFM-ID for DGUBZDXYXXUHTJ-UHFFFAOYSA-N
ID: DGUBZDXYXXUHTJ-UHFFFAOYSA-N
Comment: Energy0
Num peaks: 6
133.0647913 2.700751966
153.0182351 3.586538713
167.0338851 2.538828865
255.0651853 3.092459091
269.0808353 11.78857529
287.0914 57.47970215

Name: +ve in-silico MS/MS by CFM-ID for DGUBZDXYXXUHTJ-UHFFFAOYSA-N
ID: DGUBZDXYXXUHTJ-UHFFFAOYSA-N
Comment: Energy1
Num peaks: 15
107.0491413 3.33866034
109.0647913 1.155669826
127.0389705 2.240826602
133.0647913 4.714652634
137.0233204 1.671380987
153.0182351 16.17607666
155.0338851 2.779081568
161.0597059 9.251785642
167.0338851 2.018282678
177.0182351 1.59805551
179.0338851 3.600918021
255.0651853 2.738640671
257.0808353 1.098890841
269.0808353 7.895997199
287.0914 19.86870845

Name: +ve in-silico MS/MS by CFM-ID for DGUBZDXYXXUHTJ-UHFFFAOYSA-N
ID: DGUBZDXYXXUHTJ-UHFFFAOYSA-N
Comment: Energy2
Num peaks: 31
41.00219107 2.338013104
49.00727645 2.008968981
53.00219107 0.9061216984
63.02292652 2.145557048
75.02292652 1.188619989
77.03857658 1.862992573
83.01275576 2.591225865
85.02840582 2.305685993
87.02292652 2.12287134
89.03857658 3.550477255
91.05422664 0.9194958672
101.0385766 3.803672419
103.0542266 3.63470545
107.0491413 3.279317106
111.0076704 0.9325364217
117.0334912 2.066318645
119.0491413 1.258212467
125.0233204 1.923035601
127.0389705 4.599387648
129.0546206 0.8197944845
131.0491413 2.253210304
133.0647913 5.136832962
137.0233204 3.076773262
149.0233204 2.43081816
153.0182351 8.894580392
161.0233204 1.258159844
167.0338851 0.9987545367
177.0182351 1.716868305
251.0702706 0.8482674354
259.0964854 0.889365626
269.0808353 1.09864483

Name: +ve in-silico MS/MS by CFM-ID for PZSNGTWDLWGBMP-UHFFFAOYSA-N
ID: PZSNGTWDLWGBMP-UHFFFAOYSA-N
Comment: Energy0
Num peaks: 10
107.0491413 5.951657429
109.0284058 2.469351395
125.0233204 3.257938988
131.0491413 4.165015684
133.0647913 2.222115755
135.0804414 2.72946998
153.0182351 7.105693459
255.0651853 3.011462706
269.0808353 7.896483894
287.0914 42.78679285

Name: +ve in-silico MS/MS by CFM-ID for PZSNGTWDLWGBMP-UHFFFAOYSA-N
ID: PZSNGTWDLWGBMP-UHFFFAOYSA-N
Comment: Energy1
Num peaks: 22
107.0491413 7.774045585
109.0284058 2.006286088
109.0647913 2.247885663
121.0647913 8.847630453
125.0233204 1.907466611
133.0647913 2.075518142
135.0076704 2.085856657
135.0804414 2.808130855
137.0233204 3.470659944
139.0389705 1.904069737
151.002585 3.284202524
153.0182351 7.831547743
161.0597059 2.244643774
163.075356 1.446748631
167.0338851 1.334957073
179.0702706 3.260120305
255.0651853 2.273841364
257.0808353 3.682466261
259.0964854 5.207367048
269.0808353 4.563430947
271.0600999 1.29631228
287.0914 9.430562813

Name: +ve in-silico MS/MS by CFM-ID for PZSNGTWDLWGBMP-UHFFFAOYSA-N
ID: PZSNGTWDLWGBMP-UHFFFAOYSA-N
Comment: Energy2
Num peaks: 31
49.00727645 2.950368097
51.02292652 2.403436697
63.02292652 2.023926861
65.03857658 1.663539006
67.01784114 0.9565310363
75.02292652 3.15910517
77.03857658 2.068373928
79.01784114 1.098867083
81.0334912 2.420914677
91.05422664 1.66121207
97.02840582 1.734113722
101.0385766 1.389379674
103.0542266 6.526739847
105.0334912 1.298857899
105.0698767 1.085153387
107.0491413 3.146812182
109.0284058 3.05874587
109.0647913 1.158923158
111.0076704 0.9484675826
121.0647913 3.155679615
125.0233204 3.01385255
131.0491413 7.992924619
133.0647913 2.561117762
135.0076704 3.7391429
137.0233204 4.300196306
139.0389705 2.064507069
151.002585 1.401341644
153.0182351 1.441480964
243.0651853 1.331473184
257.0808353 1.252113381
271.0600999 1.277295466

Name: +ve in-silico MS/MS by CFM-ID for XOLGBTZEMBPSRP-UHFFFAOYSA-N
ID: XOLGBTZEMBPSRP-UHFFFAOYSA-N
Comment: Energy0
Num peaks: 15
117.0334912 4.96115202
119.0491413 3.350216634
121.0647913 1.571817
125.0960915 1.000121846
127.1117415 1.005093408
137.0233204 1.053143859
153.0182351 2.014384355
155.0338851 10.52383535
165.0182351 1.631966522
167.0338851 3.058436696
169.0495352 1.047585042
183.0287997 2.966814636
185.0444498 4.407278155
287.0914 22.33306937
305.1019647 19.31488368

Name: +ve in-silico MS/MS by CFM-ID for XOLGBTZEMBPSRP-UHFFFAOYSA-N
ID: XOLGBTZEMBPSRP-UHFFFAOYSA-N
Comment: Energy1
Num peaks: 24
95.04914126 1.188387241
107.0491413 1.162272234
117.0334912 1.132254566
119.0491413 1.828867159
121.0647913 3.580514627
127.0389705 1.68192132
137.0233204 1.290275968
149.0597059 1.518749828
151.075356 0.8701297386
153.0182351 4.385127678
155.0338851 13.93135988
157.0495352 1.096442467
159.0651853 1.340049413
165.0182351 4.64249134
167.0338851 9.376934606
169.0495352 3.012625224
183.0287997 2.844207273
185.0444498 10.48623084
259.0964854 0.8201921855
271.0600999 1.391247292
275.0914 1.815495683
277.1070501 1.151744681
287.0914 5.762827364
305.1019647 4.148040249

Name: +ve in-silico MS/MS by CFM-ID for XOLGBTZEMBPSRP-UHFFFAOYSA-N
ID: XOLGBTZEMBPSRP-UHFFFAOYSA-N
Comment: Energy2
Num peaks: 31
49.00727645 3.044813512
65.03857658 1.356452014
75.02292652 4.378234677
77.03857658 1.725279145
79.01784114 1.539607013
79.05422664 1.303064411
81.0334912 1.134770127
89.03857658 2.068114569
91.05422664 1.342798951
93.06987671 1.773641712
95.04914126 1.851930436
105.0334912 4.332253174
107.0491413 1.663932648
109.0284058 1.446594541
117.0334912 8.831836308
119.0491413 3.522535721
121.0647913 1.300375795
125.0233204 1.190603254
127.1117415 1.733142147
133.0647913 1.676538887
135.0804414 1.51313771
137.0233204 2.305913202
147.0440559 1.54680179
151.0389705 1.508016041
153.0546206 1.290366007
167.0338851 1.725656375
197.0444498 1.072665128
257.0808353 1.600796312
259.0964854 1.582226572
269.0808353 1.371535154
275.0914 1.179253199

Name: +ve in-silico MS/MS by CFM-ID for UNJCHGHVNNQVKC-UHFFFAOYSA-N
ID: UNJCHGHVNNQVKC-UHFFFAOYSA-N
Comment: Energy0
Num peaks: 7
121.0647913 3.3276953
149.0597059 15.07177629
155.0338851 3.524894206
183.0287997 3.893176675
277.1070501 1.96406811
287.0914 9.504883694
305.1019647 44.1722002

Name: +ve in-silico MS/MS by CFM-ID for UNJCHGHVNNQVKC-UHFFFAOYSA-N
ID: UNJCHGHVNNQVKC-UHFFFAOYSA-N
Comment: Energy1
Num peaks: 22
53.00219107 1.687447694
55.01784114 2.67306298
95.04914126 2.867356959
107.0491413 1.011591369
117.0334912 1.250718163
119.0491413 1.114610577
121.0647913 4.92568481
131.0491413 0.9098925894
133.0647913 1.475541476
147.0440559 1.628891881
149.0597059 22.48173989
155.0338851 2.520811318
165.0182351 2.144107706
181.0131497 0.9768583344
183.0287997 11.35519245
209.0444498 1.02222389
211.0600999 1.432521059
273.0757499 1.599823391
275.0914 2.028159573
277.1070501 2.072815168
287.0914 3.901212812
305.1019647 8.967307674

Name: +ve in-silico MS/MS by CFM-ID for UNJCHGHVNNQVKC-UHFFFAOYSA-N
ID: UNJCHGHVNNQVKC-UHFFFAOYSA-N
Comment: Energy2
Num peaks: 31
53.00219107 2.220757327
55.01784114 1.230030561
79.01784114 1.358265286
81.0334912 0.9284936484
91.05422664 0.7924654698
93.06987671 0.9952935826
95.01275576 1.941335012
95.04914126 3.581692683
97.02840582 1.312348456
105.0334912 2.517467991
107.0491413 2.124948757
117.0334912 4.110782482
119.0491413 6.964546141
121.0647913 13.16227684
123.0076704 2.76726228
123.0804414 0.8590559013
125.0233204 2.736536134
127.0389705 0.9154084442
131.0491413 1.896262859
133.0284058 2.227239001
133.0647913 2.947470873
135.0804414 1.16035984
147.0440559 2.883864393
149.0597059 9.351128288
153.0182351 0.8087320521
155.0338851 1.523661064
165.0182351 1.051475101
183.0287997 1.431997108
215.0702706 0.739405481
273.0757499 0.6843543141
287.0914 1.510682469

Name: +ve in-silico MS/MS by CFM-ID for WIYZCNNVBSEFSI-UHFFFAOYSA-N
ID: WIYZCNNVBSEFSI-UHFFFAOYSA-N
Comment: Energy0
Num peaks: 8
79.05422664 1.684599903
101.0385766 4.734410975
103.0542266 2.480362388
105.0698767 3.110867057
155.0338851 3.466174645
183.0287997 7.497068777
269.0808353 8.010056511
287.0914 49.81312147

Name: +ve in-silico MS/MS by CFM-ID for WIYZCNNVBSEFSI-UHFFFAOYSA-N
ID: WIYZCNNVBSEFSI-UHFFFAOYSA-N
Comment: Energy1
Num peaks: 22
79.05422664 2.596891288
91.05422664 10.05280949
93.06987671 1.677718574
103.0542266 2.525152614
105.0698767 3.38102062
117.0334912 4.411669775
119.0491413 3.979900907
131.0491413 2.537283227
133.0647913 2.002391225
149.0597059 2.470538882
155.0338851 1.792299531
165.0182351 2.465003423
167.0338851 3.484979491
169.0495352 2.142477277
181.0131497 3.206972456
183.0287997 8.076782378
255.0651853 2.012697869
257.0808353 2.541807089
259.0964854 3.197791395
269.0808353 3.896290113
271.0600999 1.639448596
287.0914 11.34546738

Name: +ve in-silico MS/MS by CFM-ID for WIYZCNNVBSEFSI-UHFFFAOYSA-N
ID: WIYZCNNVBSEFSI-UHFFFAOYSA-N
Comment: Energy2
Num peaks: 31
49.00727645 2.94986997
51.02292652 1.220138821
65.03857658 0.9198387527
75.02292652 2.503060182
79.01784114 1.015142691
79.05422664 5.339643132
91.05422664 5.901757579
93.06987671 2.48787349
95.01275576 2.675356951
97.02840582 1.206124667
101.0385766 14.20527333
103.0542266 3.557678266
105.0698767 4.164355404
107.0855268 1.118495855
109.1011768 1.358827161
117.0334912 1.84434475
123.0076704 2.048336215
125.0233204 2.136740004
127.0389705 1.243301285
131.0491413 0.9327929425
133.0647913 1.506301711
137.0233204 3.285009895
151.002585 1.038648216
153.0182351 2.094918983
155.0338851 1.822400088
165.0182351 3.265280536
167.0338851 3.671845967
183.0287997 0.8315921468
257.0808353 1.537892515
259.0964854 1.030525731
269.0808353 1.373264304

Name: +ve in-silico MS/MS by CFM-ID for SLHOCXIXIQPXHH-UHFFFAOYSA-N
ID: SLHOCXIXIQPXHH-UHFFFAOYSA-N
Comment: Energy0
Num peaks: 16
107.0491413 3.535503746
131.0491413 4.66183087
133.0647913 3.30366255
135.0804414 1.503254816
139.002585 1.894525768
139.1117415 0.9709149697
141.0182351 11.78020842
141.1273916 0.9745225386
151.002585 1.513694398
153.0182351 2.872151243
155.0338851 0.9691159119
169.0131497 2.889764447
171.0287997 4.311298165
273.0757499 1.367066137
287.0914 20.01536786
305.1019647 18.38525836

Name: +ve in-silico MS/MS by CFM-ID for SLHOCXIXIQPXHH-UHFFFAOYSA-N
ID: SLHOCXIXIQPXHH-UHFFFAOYSA-N
Comment: Energy1
Num peaks: 22
107.0491413 4.141514067
109.0647913 1.270976025
113.0233204 1.672829697
121.0647913 1.214645103
133.0647913 2.142957983
135.0804414 3.353291894
139.002585 3.849581213
141.0182351 16.53938613
143.0338851 1.365775764
145.0495352 1.301080269
151.002585 4.14057724
153.0182351 8.956505593
155.0338851 2.410277076
163.075356 1.424509581
169.0131497 2.755037849
171.0287997 10.22649427
259.0964854 0.9682562879
271.0600999 1.213220981
275.0914 1.65938531
277.1070501 1.121554139
287.0914 4.849795911
305.1019647 3.89189555

Name: +ve in-silico MS/MS by CFM-ID for SLHOCXIXIQPXHH-UHFFFAOYSA-N
ID: SLHOCXIXIQPXHH-UHFFFAOYSA-N
Comment: Energy2
Num peaks: 31
39.02292652 2.654244568
49.00727645 1.926194679
63.02292652 2.201740866
65.03857658 1.350591628
75.02292652 2.950091299
77.03857658 1.471035631
93.06987671 1.227990605
101.0385766 1.448430998
103.0542266 6.838120881
105.0334912 1.105705265
105.0698767 1.076552326
107.0491413 2.906962012
109.0647913 1.335167262
121.0647913 2.845230297
123.0804414 1.079853387
125.0960915 1.264667266
131.0491413 5.826305742
133.0647913 4.030482675
137.0233204 1.402667178
139.0389705 1.160190876
141.1273916 1.551187529
147.0804414 1.550704677
149.0960915 1.357732122
151.002585 1.566434773
153.0182351 1.871928325
161.0597059 1.135571477
183.0287997 1.030813235
229.0859207 1.029177876
243.0651853 1.411948477
257.0808353 1.52778336
269.0808353 1.476195862

Name: +ve in-silico MS/MS by CFM-ID for STFCZFOPCABDLB-UHFFFAOYSA-N
ID: STFCZFOPCABDLB-UHFFFAOYSA-N
Comment: Energy0
Num peaks: 8
107.0491413 2.145778625
135.0804414 3.19533317
141.0182351 3.577318756
163.075356 14.1789105
169.0131497 3.886431856
273.0757499 2.677026502
287.0914 8.688365755
305.1019647 42.96821449

Name: +ve in-silico MS/MS by CFM-ID for STFCZFOPCABDLB-UHFFFAOYSA-N
ID: STFCZFOPCABDLB-UHFFFAOYSA-N
Comment: Energy1
Num peaks: 22
53.00219107 1.500257396
55.01784114 2.290032716
107.0491413 6.075342061
109.0647913 2.932425129
131.0491413 1.458189167
133.0647913 1.663195609
135.0804414 4.134344239
141.0182351 2.827194742
147.0804414 1.318803345
151.002585 2.319263137
161.0597059 1.297209665
163.075356 19.85664686
166.9974996 0.9871936345
169.0131497 11.326081
195.0287997 0.9955360932
197.0444498 1.392003818
199.0600999 1.042320895
273.0757499 1.716444446
275.0914 1.662769621
277.1070501 1.839601167
287.0914 3.481892503
305.1019647 8.608292201

Name: +ve in-silico MS/MS by CFM-ID for STFCZFOPCABDLB-UHFFFAOYSA-N
ID: STFCZFOPCABDLB-UHFFFAOYSA-N
Comment: Energy2
Num peaks: 31
53.00219107 2.821224713
55.01784114 1.318139102
80.99710569 2.468275174
81.0334912 0.9924989521
83.01275576 0.9577542849
91.05422664 0.9376473746
103.0542266 1.094492866
105.0334912 0.9604353093
105.0698767 0.9889461556
107.0491413 5.890026258
108.9920203 2.141840658
109.0647913 3.123879783
111.0076704 1.69167085
113.0233204 0.9180182254
117.0334912 3.189934797
119.0491413 3.719891968
121.0647913 2.054114967
131.0491413 4.136252526
133.0647913 6.756492678
135.0804414 5.112378507
141.0182351 1.788013112
147.0440559 2.924858723
147.0804414 1.611819587
149.0597059 1.557293896
151.002585 1.56411051
153.0182351 0.8977988037
161.0597059 1.173279059
163.075356 6.264296376
169.0131497 1.608367558
187.075356 0.9848000644
287.0914 1.458711642

Name: +ve in-silico MS/MS by CFM-ID for OGOIZYWBRFLXSY-UHFFFAOYSA-N
ID: OGOIZYWBRFLXSY-UHFFFAOYSA-N
Comment: Energy0
Num peaks: 6
121.0647913 3.473923218
149.0597059 6.97206302
155.0338851 4.92893865
183.0287997 4.465380001
287.0914 11.87151187
305.1019647 50.98312447

Name: +ve in-silico MS/MS by CFM-ID for OGOIZYWBRFLXSY-UHFFFAOYSA-N
ID: OGOIZYWBRFLXSY-UHFFFAOYSA-N
Comment: Energy1
Num peaks: 19
55.01784114 1.149348632
95.04914126 2.815398553
121.0647913 4.884188021
149.0597059 11.58986389
155.0338851 3.467096779
165.0182351 1.071201501
167.0338851 1.315107568
181.0131497 1.329533073
183.0287997 17.02763282
207.0287997 1.018419861
209.0444498 1.525694109
211.0600999 2.162641341
261.0757499 1.574794114
263.0914 1.090651328
273.0757499 1.204274988
275.0914 3.290485166
277.1070501 3.002211447
287.0914 6.491555078
305.1019647 14.05540478

Name: +ve in-silico MS/MS by CFM-ID for OGOIZYWBRFLXSY-UHFFFAOYSA-N
ID: OGOIZYWBRFLXSY-UHFFFAOYSA-N
Comment: Energy2
Num peaks: 31
41.00219107 0.9796041701
83.01275576 1.02199615
89.03857658 1.03387295
91.05422664 2.056826641
93.06987671 1.846557356
95.04914126 1.787989373
105.0334912 2.287732805
111.0076704 5.052414119
113.0233204 5.873745828
115.0389705 1.199572598
117.0334912 2.010863877
119.0491413 3.61413968
121.0647913 7.709682306
131.0491413 0.8653011157
133.0284058 0.9297641783
133.0647913 2.406926156
139.002585 1.229847442
141.0182351 2.63165076
145.0647913 0.8727204812
147.0440559 0.938229296
149.0597059 4.885203185
153.0182351 1.403930716
155.0338851 3.600412086
165.0182351 1.22659736
167.0338851 1.412659519
183.0287997 4.143998982
189.0546206 3.309808601
259.0600999 1.105973176
261.0757499 1.364711002
277.1070501 0.9288729463
287.0914 1.689036755

Name: +ve in-silico MS/MS by CFM-ID for QFGVPUOGKALGDI-UHFFFAOYSA-N
ID: QFGVPUOGKALGDI-UHFFFAOYSA-N
Comment: Energy0
Num peaks: 6
101.0385766 4.882020349
105.0698767 3.187452806
155.0338851 3.395052747
183.0287997 7.986272216
269.0808353 9.254562441
287.0914 51.59066514

Name: +ve in-silico MS/MS by CFM-ID for QFGVPUOGKALGDI-UHFFFAOYSA-N
ID: QFGVPUOGKALGDI-UHFFFAOYSA-N
Comment: Energy1
Num peaks: 18
79.05422664 2.866457913
91.05422664 11.09601215
93.06987671 1.815184604
103.0542266 2.200908561
105.0698767 3.790921329
117.0334912 2.395866081
119.0491413 2.320796175
131.0491413 2.157097215
149.0597059 3.44584359
155.0338851 2.195591689
165.0182351 2.842815588
167.0338851 2.691222879
181.0131497 3.748261889
183.0287997 9.826332317
257.0808353 3.47102176
259.0964854 4.728264976
269.0808353 5.71480293
287.0914 13.00125008

Name: +ve in-silico MS/MS by CFM-ID for QFGVPUOGKALGDI-UHFFFAOYSA-N
ID: QFGVPUOGKALGDI-UHFFFAOYSA-N
Comment: Energy2
Num peaks: 29
39.02292652 2.574448371
49.00727645 2.877531622
51.02292652 1.367353039
65.03857658 0.9449442995
67.01784114 1.204255449
75.02292652 2.571377259
79.05422664 5.685029816
83.01275576 0.8143548322
89.03857658 0.8517178846
91.05422664 6.866648609
93.06987671 1.982279108
97.02840582 1.060738272
101.0385766 19.00561111
103.0542266 3.917516585
105.0698767 3.286089765
107.0855268 1.149991048
111.0076704 0.9990564479
113.0233204 3.978186506
115.0389705 0.9389518811
117.0334912 1.909588051
131.0491413 1.441699522
139.0389705 1.633026397
141.0182351 1.081166288
147.0440559 0.7466711333
155.0338851 2.779869811
165.0182351 3.374613625
167.0338851 3.891887831
181.0131497 0.7398079001
183.0287997 0.8465440219

Name: +ve in-silico MS/MS by CFM-ID for JGPQAWUEYNNXOH-QPJJXVBHSA-N
ID: JGPQAWUEYNNXOH-QPJJXVBHSA-N
Comment: Energy0
Num peaks: 8
105.0334912 7.046218958
107.0491413 4.015126495
119.0491413 2.469489706
139.0389705 5.621165499
167.0338851 2.967368029
255.0651853 2.924896374
269.0808353 9.870055189
287.0914 47.01236276

Name: +ve in-silico MS/MS by CFM-ID for JGPQAWUEYNNXOH-QPJJXVBHSA-N
ID: JGPQAWUEYNNXOH-QPJJXVBHSA-N
Comment: Energy1
Num peaks: 18
105.0334912 13.34888857
107.0491413 5.8090391
119.0491413 3.961658484
129.0334912 1.880544478
139.0389705 2.429241247
141.0546206 1.564581112
147.0440559 5.861226873
165.0182351 2.224520994
167.0338851 11.14168704
169.0495352 2.078472236
181.0495352 1.579528589
193.0495352 2.789195943
243.0651853 1.403047264
255.0651853 2.573058759
257.0808353 1.707073647
259.0964854 1.461274271
269.0808353 5.475035966
287.0914 13.64046276

Name: +ve in-silico MS/MS by CFM-ID for JGPQAWUEYNNXOH-QPJJXVBHSA-N
ID: JGPQAWUEYNNXOH-QPJJXVBHSA-N
Comment: Energy2
Num peaks: 31
57.0334912 0.9845313119
65.03857658 1.067013609
75.02292652 2.592877623
77.03857658 4.991122449
79.01784114 0.9455827297
79.05422664 2.130443435
83.01275576 1.315444618
87.02292652 1.308031023
89.03857658 2.637327599
91.05422664 3.094768099
97.02840582 6.731502178
99.04405588 0.9057523617
101.0385766 1.312716868
105.0334912 7.100913913
107.0491413 2.639904972
111.0440559 1.771185156
117.0334912 2.834715344
119.0491413 6.130965027
123.0076704 1.073655634
123.0440559 1.247803372
131.0491413 0.897403944
137.0233204 2.896200269
139.0389705 8.941750788
141.0546206 1.605908449
151.0389705 1.396469494
163.0389705 1.614504543
165.0182351 1.543384801
167.0338851 2.190199558
243.0651853 1.218044727
245.0808353 1.023103099
257.0808353 1.461063731

Name: +ve in-silico MS/MS by CFM-ID for OWGUBYRKZATRIT-QPJJXVBHSA-N
ID: OWGUBYRKZATRIT-QPJJXVBHSA-N
Comment: Energy0
Num peaks: 8
105.0334912 6.93659856
107.0491413 3.932622655
119.0491413 2.430824731
139.0389705 5.507047014
167.0338851 2.87499756
255.0651853 2.860607172
269.0808353 10.71084809
287.0914 45.65120988

Name: +ve in-silico MS/MS by CFM-ID for OWGUBYRKZATRIT-QPJJXVBHSA-N
ID: OWGUBYRKZATRIT-QPJJXVBHSA-N
Comment: Energy1
Num peaks: 20
105.0334912 12.94807428
107.0491413 5.578808773
119.0491413 3.839884593
129.0334912 1.823825145
139.0389705 2.284245979
141.0546206 1.495676021
147.0440559 5.610993784
151.0389705 1.011124896
165.0182351 2.136463605
167.0338851 10.40188299
169.0495352 1.901681929
181.0495352 1.51153405
193.0495352 2.674528064
243.0651853 1.733648426
245.0808353 1.263427355
255.0651853 2.46671978
257.0808353 1.85533639
259.0964854 1.686772227
269.0808353 5.918672925
287.0914 12.83004805

Name: +ve in-silico MS/MS by CFM-ID for OWGUBYRKZATRIT-QPJJXVBHSA-N
ID: OWGUBYRKZATRIT-QPJJXVBHSA-N
Comment: Energy2
Num peaks: 31
41.00219107 1.009545721
55.01784114 1.479420826
75.02292652 2.4424568
77.03857658 4.70157205
79.01784114 1.02494497
79.05422664 2.006849844
83.01275576 1.475357994
87.02292652 1.232148111
89.03857658 2.484328096
91.05422664 2.915231062
97.02840582 5.853131128
99.04405588 1.401941537
101.0385766 1.236562116
105.0334912 7.078916256
107.0491413 2.469589127
111.0440559 1.750660045
117.0334912 2.634387598
119.0491413 6.057688229
123.0440559 1.377353162
137.0233204 2.128676
139.0389705 8.363345041
141.0546206 1.315858303
149.0233204 1.277603463
151.0389705 1.270824389
163.0389705 1.604599256
165.0182351 1.212449311
167.0338851 1.69940116
243.0651853 1.086927591
245.0808353 1.022611522
257.0808353 1.459870303
259.0964854 1.429304012

Name: +ve in-silico MS/MS by CFM-ID for ITNIJJSYENSLOG-UHFFFAOYSA-N
ID: ITNIJJSYENSLOG-UHFFFAOYSA-N
Comment: Energy0
Num peaks: 14
107.0491413 1.416558849
121.0647913 3.622985713
133.0647913 2.603914524
151.0059561 2.371997212
153.0216062 7.381773441
165.0216062 1.882996888
167.0372563 1.718518952
187.1117415 1.882999942
189.1273916 3.807873107
243.0321709 6.270653244
245.0478209 2.386457088
255.0685564 2.053611083
269.0842064 6.16176372
287.0947711 37.16662528

Name: +ve in-silico MS/MS by CFM-ID for ITNIJJSYENSLOG-UHFFFAOYSA-N
ID: ITNIJJSYENSLOG-UHFFFAOYSA-N
Comment: Energy1
Num peaks: 31
39.02292652 1.634778706
43.05422664 2.913630449
45.06987671 2.039910665
55.05422664 1.036439226
57.06987671 1.140194929
69.0334912 1.198844632
71.04914126 1.200984787
73.06479133 1.65504147
80.96409131 2.64555643
107.0491413 1.917707064
112.9903061 1.134908412
121.0647913 4.227369833
133.0647913 2.931853092
135.0110415 2.562869024
137.0266916 2.179446696
151.0059561 2.186013123
153.0216062 8.202489239
155.0372563 1.031830961
163.0059561 1.774802853
165.0216062 1.537912108
175.1117415 0.8066467393
179.0372563 0.8819622403
189.1273916 5.505145189
191.1066561 0.8930741326
203.1066561 0.7902390953
205.1223062 1.344637188
207.1379563 7.203847993
243.0321709 0.7670777335
251.0736418 1.634761244
269.0842064 5.223902563
287.0947711 4.916651936

Name: +ve in-silico MS/MS by CFM-ID for ITNIJJSYENSLOG-UHFFFAOYSA-N
ID: ITNIJJSYENSLOG-UHFFFAOYSA-N
Comment: Energy2
Num peaks: 31
39.02292652 3.618981067
41.03857658 5.787371173
43.05422664 6.608757127
51.02292652 0.7496684559
55.05422664 6.998914287
57.06987671 7.021778561
63.02292652 1.040697189
65.03857658 1.367773301
67.05422664 1.579580184
69.06987671 1.854026418
73.06479133 0.9824086656
75.02292652 0.8827403166
77.03857658 2.013222471
79.05422664 2.832573563
80.96409131 1.754554765
87.02292652 1.450173193
89.03857658 1.813335608
91.05422664 2.072647173
101.0385766 2.036732655
103.0542266 2.033805247
105.0334912 1.030118997
107.0491413 2.693085092
110.974656 0.7112214818
117.0334912 0.9254047077
119.0491413 0.6625845002
121.0647913 2.697830179
131.0491413 0.8751042229
133.0647913 2.774043203
147.0804414 0.666724446
151.0059561 4.692846442
153.0216062 7.199398736

Name: +ve in-silico MS/MS by CFM-ID for KNXPBGWFJUAMQA-UHFFFAOYSA-N
ID: KNXPBGWFJUAMQA-UHFFFAOYSA-N
Comment: Energy0
Num peaks: 8
117.0334912 4.635372676
119.0491413 2.470118147
121.0647913 2.938834505
137.0597059 2.90318876
139.0389705 3.521042691
167.0338851 7.688845219
269.0808353 8.967837426
287.0914 47.94719355

Name: +ve in-silico MS/MS by CFM-ID for KNXPBGWFJUAMQA-UHFFFAOYSA-N
ID: KNXPBGWFJUAMQA-UHFFFAOYSA-N
Comment: Energy1
Num peaks: 20
95.04914126 1.519038899
105.0334912 8.698401338
107.0491413 7.39800322
119.0491413 1.372928557
121.0284058 1.566713334
121.0647913 2.488009539
123.0440559 6.72800103
139.0389705 1.725729307
147.0440559 1.672687871
151.0389705 7.072179229
165.0182351 3.040158003
165.0546206 1.978885662
167.0338851 8.499798222
193.0495352 1.329142004
245.0808353 1.418214613
255.0651853 2.651429959
257.0808353 3.057323063
259.0964854 4.55741577
269.0808353 4.200232518
287.0914 10.00834577

Name: +ve in-silico MS/MS by CFM-ID for KNXPBGWFJUAMQA-UHFFFAOYSA-N
ID: KNXPBGWFJUAMQA-UHFFFAOYSA-N
Comment: Energy2
Num peaks: 31
41.00219107 1.529905182
43.01784114 1.207882812
49.00727645 2.807007073
75.02292652 3.881942857
77.00219107 1.510650587
79.01784114 4.27446657
81.0334912 1.734478385
83.04914126 1.409200019
89.03857658 1.974152133
91.01784114 1.160380921
91.05422664 2.227261053
93.0334912 2.224798639
95.04914126 2.241056296
105.0334912 4.582120512
107.0127558 2.189946456
107.0491413 2.376255879
109.0284058 2.598459608
109.0647913 1.214660968
111.0440559 1.702364054
117.0334912 9.316198271
119.0491413 3.019912651
121.0284058 6.105893603
123.0440559 3.043914854
137.0233204 1.748220077
137.0597059 1.073925736
139.0389705 1.753505487
145.0284058 1.342489932
147.0440559 1.164463094
151.0389705 2.179585354
257.0808353 1.268049156
259.0964854 1.195662453

Name: +ve in-silico MS/MS by CFM-ID for FBJVDZSTNKDIMK-UHFFFAOYSA-N
ID: FBJVDZSTNKDIMK-UHFFFAOYSA-N
Comment: Energy0
Num peaks: 18
109.0284058 1.91502104
123.0440559 1.589423278
125.0233204 11.60265081
137.0233204 3.215560642
139.0389705 1.085182116
147.0440559 4.466495147
149.0597059 3.14902999
151.075356 1.490877087
153.0182351 3.044866293
155.0338851 4.172622701
155.1066561 0.934287282
163.0389705 1.522171685
179.0702706 0.9751614873
181.0495352 1.921577638
255.0651853 0.9212341334
273.0757499 1.23694936
287.0914 19.43880057
305.1019647 17.429536

Name: +ve in-silico MS/MS by CFM-ID for FBJVDZSTNKDIMK-UHFFFAOYSA-N
ID: FBJVDZSTNKDIMK-UHFFFAOYSA-N
Comment: Energy1
Num peaks: 28
97.02840582 1.638351214
123.0440559 3.285092589
125.0233204 15.739194
125.0597059 1.876467813
127.0389705 1.130430183
129.0546206 1.077237957
135.0076704 1.053438764
137.0233204 8.31883614
137.0597059 1.077237753
139.0389705 2.214994132
147.0440559 0.8681013141
149.0597059 2.122066706
151.075356 2.939128509
153.0182351 3.890832899
155.0338851 9.421374659
163.0389705 1.252013628
177.0546206 1.110330083
179.0702706 1.8765674
197.0808353 1.053832323
257.0808353 1.157752329
259.0964854 2.639167343
269.0808353 1.018678557
271.0600999 1.16329126
273.0757499 0.8179011064
275.0914 1.910978631
277.1070501 1.668473898
287.0914 4.734784045
305.1019647 3.284927353

Name: +ve in-silico MS/MS by CFM-ID for FBJVDZSTNKDIMK-UHFFFAOYSA-N
ID: FBJVDZSTNKDIMK-UHFFFAOYSA-N
Comment: Energy2
Num peaks: 31
39.02292652 1.343355835
41.03857658 1.124129763
49.00727645 3.55931873
51.02292652 2.038750108
53.00219107 0.9448618942
55.01784114 1.732571664
79.01784114 1.508109576
81.0334912 3.295966786
105.0334912 2.486995784
107.0491413 1.040906896
109.0284058 2.529937198
115.075356 0.9056210046
117.0334912 0.9804289019
119.0491413 5.18858656
121.0284058 2.576506726
123.0440559 2.072980219
125.0233204 1.626033766
125.0597059 1.032991485
127.075356 0.8827614325
135.0076704 0.932446163
135.0440559 2.28446556
137.0233204 2.001895515
137.0597059 2.046415054
147.0440559 4.869571401
149.0597059 3.36967208
163.075356 1.248735425
165.0546206 1.205864621
177.0546206 1.384701723
257.0808353 1.704245147
259.0964854 1.172516772
269.0808353 2.157231757

Name: +ve in-silico MS/MS by CFM-ID for IAVGZTBOPFHETB-UHFFFAOYSA-N
ID: IAVGZTBOPFHETB-UHFFFAOYSA-N
Comment: Energy0
Num peaks: 9
125.0233204 3.505290872
151.075356 2.96904457
153.0182351 3.952598775
177.0546206 1.659475065
179.0702706 13.48506944
181.0495352 1.759655785
273.0757499 2.528742747
287.0914 10.10453645
305.1019647 41.11824122

Name: +ve in-silico MS/MS by CFM-ID for IAVGZTBOPFHETB-UHFFFAOYSA-N
ID: IAVGZTBOPFHETB-UHFFFAOYSA-N
Comment: Energy1
Num peaks: 24
53.00219107 3.001424401
55.01784114 4.848938701
57.0334912 1.548266414
123.0440559 3.573997309
125.0233204 3.497702154
125.0597059 3.279889915
147.0440559 1.080099615
149.0597059 1.256871198
151.075356 3.363827972
153.0182351 10.20164103
163.0389705 1.273683752
163.075356 1.124325531
177.0182351 1.701145165
177.0546206 0.9165255901
179.0338851 2.937820251
179.0702706 15.24863455
181.0495352 3.240514954
183.0651853 1.318641965
261.0757499 0.8715751978
273.0757499 1.721609267
275.0914 1.896692614
277.1070501 2.650995474
287.0914 3.560388452
305.1019647 6.689579531

Name: +ve in-silico MS/MS by CFM-ID for IAVGZTBOPFHETB-UHFFFAOYSA-N
ID: IAVGZTBOPFHETB-UHFFFAOYSA-N
Comment: Energy2
Num peaks: 31
53.00219107 3.204117797
55.01784114 3.269095027
57.0334912 3.042131782
67.01784114 0.9243725038
69.0334912 2.708048469
79.01784114 0.9234585035
81.0334912 1.015280614
95.04914126 1.851031428
97.02840582 2.055614994
119.0491413 1.035442016
123.0076704 1.150868825
123.0440559 1.68455844
125.0233204 2.987956897
125.0597059 1.087070874
127.0389705 0.9113345237
135.0076704 0.9942833055
135.0440559 2.114885454
137.0233204 0.9871946574
137.0597059 1.077281211
147.0440559 3.829218702
149.0597059 7.141037635
151.002585 0.9493652589
151.075356 4.875852465
153.0182351 2.234876427
161.0597059 1.269157304
163.0389705 2.951472198
163.075356 2.804334579
165.0546206 1.984069779
177.0546206 1.80501138
179.0702706 6.475683893
287.0914 1.111316148

Name: +ve in-silico MS/MS by CFM-ID for HVGYQZKRIFTNOS-UHFFFAOYSA-N
ID: HVGYQZKRIFTNOS-UHFFFAOYSA-N
Comment: Energy0
Num peaks: 16
121.0284058 3.23087299
123.0440559 1.268940319
137.0233204 4.325866233
139.0389705 6.268423354
141.0546206 1.056950852
147.0440559 1.783191239
151.0389705 1.331211728
153.0546206 1.080118496
161.0233204 1.117699924
163.0389705 5.591231963
165.0546206 5.941992145
167.0702706 2.245945022
273.0757499 1.041915459
277.1070501 1.113727962
287.0914 22.60673086
305.1019647 20.99020072

Name: +ve in-silico MS/MS by CFM-ID for HVGYQZKRIFTNOS-UHFFFAOYSA-N
ID: HVGYQZKRIFTNOS-UHFFFAOYSA-N
Comment: Energy1
Num peaks: 24
111.0440559 1.502925131
113.0597059 1.586852912
115.075356 1.742906746
121.0284058 10.05995869
123.0440559 2.993728158
137.0233204 8.62332337
139.0389705 15.26360294
141.0546206 1.996561821
147.0440559 1.433771942
153.0546206 1.494546544
163.0389705 2.074108193
165.0546206 3.275923195
167.0702706 3.834217329
177.0546206 1.083834565
193.0495352 1.076689186
257.0808353 1.664245893
259.0964854 2.192816955
269.0808353 1.145534567
271.0600999 1.501521905
273.0757499 1.129374427
275.0914 2.235649241
277.1070501 1.628915045
287.0914 6.479358593
305.1019647 4.512681358

Name: +ve in-silico MS/MS by CFM-ID for HVGYQZKRIFTNOS-UHFFFAOYSA-N
ID: HVGYQZKRIFTNOS-UHFFFAOYSA-N
Comment: Energy2
Num peaks: 31
49.00727645 1.637611027
53.00219107 0.8807744914
65.03857658 2.244933253
79.01784114 1.212511311
81.0334912 1.296099396
93.0334912 3.623188368
95.04914126 4.021514447
97.06479133 1.212633757
99.08044139 1.406444669
105.0334912 12.10225736
107.0491413 6.032480564
109.0647913 1.767128345
111.0804414 0.9038006671
121.0284058 2.91039052
123.0440559 1.538747066
135.0440559 4.142857435
137.0597059 1.599171311
139.0389705 1.204677773
147.0440559 0.9459889854
149.0597059 1.383199978
151.0389705 2.217992266
153.0546206 1.390209102
161.0597059 0.978688053
163.0389705 2.646820234
165.0546206 1.526923667
177.0546206 1.584285626
215.0702706 1.212541777
257.0808353 1.563175728
259.0964854 1.996555752
269.0808353 1.244458775
287.0914 0.8900933039

Name: +ve in-silico MS/MS by CFM-ID for OVJTYOFGXFIALO-UHFFFAOYSA-N
ID: OVJTYOFGXFIALO-UHFFFAOYSA-N
Comment: Energy0
Num peaks: 7
137.0233204 4.537043393
165.0546206 2.522967187
167.0702706 3.979647653
195.0651853 13.30991614
277.1070501 2.248027106
287.0914 10.53042354
305.1019647 43.26613209

Name: +ve in-silico MS/MS by CFM-ID for OVJTYOFGXFIALO-UHFFFAOYSA-N
ID: OVJTYOFGXFIALO-UHFFFAOYSA-N
Comment: Energy1
Num peaks: 18
53.00219107 2.463164685
55.01784114 3.803227056
59.04914126 2.032129469
137.0233204 16.40881037
139.0389705 3.793889079
141.0546206 2.622383344
147.0440559 1.282793123
161.0233204 2.039793059
163.0389705 4.85906453
165.0546206 5.008662756
167.0702706 5.051113556
177.0546206 2.182033324
195.0651853 11.89177475
273.0757499 1.501612821
275.0914 2.569666826
277.1070501 2.425491801
287.0914 4.167873478
305.1019647 6.785694689

Name: +ve in-silico MS/MS by CFM-ID for OVJTYOFGXFIALO-UHFFFAOYSA-N
ID: OVJTYOFGXFIALO-UHFFFAOYSA-N
Comment: Energy2
Num peaks: 31
53.00219107 2.454421129
55.01784114 2.367585111
57.0334912 2.316908773
67.01784114 1.499237451
69.0334912 2.797073352
79.01784114 1.166345822
92.99710569 2.116988037
95.01275576 1.462669207
105.0334912 0.9431190087
107.0491413 1.449553228
109.0284058 1.478896222
109.0647913 1.489854311
111.0440559 1.027477106
121.0284058 1.243830794
133.0284058 6.759703193
135.0440559 5.188094514
137.0233204 4.896871789
137.0597059 4.730357759
139.075356 2.662829802
161.0233204 1.533189989
163.0389705 3.952166186
165.0546206 3.110064185
167.0702706 4.160394957
177.0182351 0.9884083798
177.0546206 3.991313896
179.0338851 1.812497481
191.0338851 1.481177302
193.0495352 1.146228573
195.0651853 2.280845092
215.0702706 1.294130123
287.0914 1.6881355

Name: +ve in-silico MS/MS by CFM-ID for JMTXEMBNMZVXNM-UHFFFAOYSA-N
ID: JMTXEMBNMZVXNM-UHFFFAOYSA-N
Comment: Energy0
Num peaks: 15
121.0284058 3.247560487
123.0440559 1.275179275
137.0233204 4.324955341
139.0389705 6.299527429
141.0546206 1.06408684
147.0440559 1.819726218
151.0389705 1.345001284
153.0546206 1.07770975
161.0233204 1.118807163
163.0389705 5.596964541
165.0546206 5.9092459
167.0702706 2.219010799
269.0808353 1.169009448
287.0914 23.09139298
305.1019647 21.04811576

Name: +ve in-silico MS/MS by CFM-ID for JMTXEMBNMZVXNM-UHFFFAOYSA-N
ID: JMTXEMBNMZVXNM-UHFFFAOYSA-N
Comment: Energy1
Num peaks: 24
111.0440559 2.027068501
113.0597059 1.703180466
115.075356 1.729758275
121.0284058 9.913861764
123.0440559 2.867097424
137.0233204 8.25142224
139.0389705 14.76700029
141.0546206 1.702097575
147.0440559 1.468376511
151.0389705 1.089345603
153.0546206 1.382863183
163.0389705 2.051036604
165.0546206 3.054901382
167.0702706 3.41419729
177.0546206 1.036166489
257.0808353 1.514222086
259.0964854 2.996134971
269.0808353 1.460211063
271.0600999 1.437949505
273.0757499 1.170603127
275.0914 2.414484068
277.1070501 1.912896597
287.0914 6.36744563
305.1019647 4.455599255

Name: +ve in-silico MS/MS by CFM-ID for JMTXEMBNMZVXNM-UHFFFAOYSA-N
ID: JMTXEMBNMZVXNM-UHFFFAOYSA-N
Comment: Energy2
Num peaks: 31
39.02292652 1.243737797
49.00727645 6.694441485
51.02292652 1.117601363
53.00219107 1.02554198
65.03857658 2.353457988
79.01784114 2.80770764
93.0334912 3.246227678
95.04914126 2.457441508
97.06479133 1.282875807
99.08044139 1.319957874
105.0334912 1.701657144
107.0491413 1.223619653
111.0804414 0.9611235948
121.0284058 3.948073748
123.0440559 2.405575573
135.0440559 2.671021916
137.0233204 0.9422990089
139.0389705 1.559942924
147.0076704 1.167209391
147.0440559 1.144508465
149.0597059 1.666598314
151.0389705 3.178434702
153.0546206 2.19015472
161.0597059 1.030471717
163.0389705 3.294006135
165.0546206 2.261901449
177.0546206 1.031085274
257.0808353 1.245773629
259.0600999 1.080617834
259.0964854 1.71907167
269.0808353 2.136480312

Name: +ve in-silico MS/MS by CFM-ID for FGRTXNHRNOMDNM-UHFFFAOYSA-N
ID: FGRTXNHRNOMDNM-UHFFFAOYSA-N
Comment: Energy0
Num peaks: 7
137.0233204 4.562081707
165.0546206 2.538941478
167.0702706 3.851622517
191.0338851 1.718630283
195.0651853 13.33212541
287.0914 11.36947187
305.1019647 43.39959429

Name: +ve in-silico MS/MS by CFM-ID for FGRTXNHRNOMDNM-UHFFFAOYSA-N
ID: FGRTXNHRNOMDNM-UHFFFAOYSA-N
Comment: Energy1
Num peaks: 19
53.00219107 2.269367159
55.01784114 3.336102285
59.04914126 1.81820985
109.0284058 1.386560776
111.0440559 1.439697142
137.0233204 15.84628967
139.0389705 3.145417886
141.0546206 2.248872131
161.0233204 2.051976862
163.0389705 5.105446545
165.0546206 5.518896651
167.0702706 5.607639968
177.0546206 2.288449246
195.0651853 11.14142481
273.0757499 1.600948207
275.0914 2.492325254
277.1070501 2.606015598
287.0914 4.255808191
305.1019647 6.664254183

Name: +ve in-silico MS/MS by CFM-ID for FGRTXNHRNOMDNM-UHFFFAOYSA-N
ID: FGRTXNHRNOMDNM-UHFFFAOYSA-N
Comment: Energy2
Num peaks: 31
49.00727645 1.66903821
53.00219107 3.062899893
55.01784114 3.054529859
57.0334912 3.239331469
67.01784114 1.655782224
69.0334912 3.225313755
81.0334912 1.875110619
83.04914126 1.094172126
92.99710569 2.277145364
107.0127558 1.893230211
109.0284058 2.80687175
111.0440559 2.358820192
121.0284058 1.098914909
123.0440559 2.848865734
125.0597059 1.130598394
137.0233204 5.825977693
139.0389705 1.386219808
151.0389705 2.264068254
153.0546206 1.16104602
161.0233204 2.105286438
163.0389705 4.24734547
165.0546206 4.085628851
167.0702706 4.363795293
177.0182351 1.105810969
177.0546206 4.993984461
179.0338851 2.220620002
191.0338851 1.930250971
193.0495352 1.306759265
195.0651853 2.683699246
259.0600999 1.278302077
287.0914 1.562734988

Name: +ve in-silico MS/MS by CFM-ID for HQKIIOWNMKFPFB-UHFFFAOYSA-N
ID: HQKIIOWNMKFPFB-UHFFFAOYSA-N
Comment: Energy0
Num peaks: 17
123.0440559 1.559267651
125.0233204 12.03502584
135.0076704 1.492188719
137.0233204 2.831129772
139.0389705 0.9519460942
147.0440559 4.626163606
149.0597059 3.261596642
151.075356 1.478705695
153.0182351 2.90109158
155.0338851 4.35898144
155.1066561 0.9637795638
163.0389705 1.568866894
165.0546206 0.9313110471
181.0495352 1.996901024
273.0757499 1.386159135
287.0914 19.92441201
305.1019647 18.28297798

Name: +ve in-silico MS/MS by CFM-ID for HQKIIOWNMKFPFB-UHFFFAOYSA-N
ID: HQKIIOWNMKFPFB-UHFFFAOYSA-N
Comment: Energy1
Num peaks: 26
97.02840582 1.715520016
123.0440559 3.455362847
125.0233204 16.92671691
125.0597059 2.03174958
127.0389705 1.252178894
129.0546206 1.255385689
135.0076704 4.02959853
137.0233204 8.698934181
137.0597059 1.11149564
139.0389705 2.290123617
147.0440559 0.8238488447
149.0597059 1.9537825
151.075356 3.150170649
153.0182351 2.785131732
155.0338851 10.27698818
163.0389705 1.180623297
177.0546206 0.7661406137
179.0702706 1.206160804
259.0964854 1.577562985
271.0600999 1.172948724
273.0757499 0.8455302712
275.0914 1.712109874
277.1070501 1.03657635
287.0914 4.835892293
289.0706646 0.7102547646
305.1019647 3.671733714

Name: +ve in-silico MS/MS by CFM-ID for HQKIIOWNMKFPFB-UHFFFAOYSA-N
ID: HQKIIOWNMKFPFB-UHFFFAOYSA-N
Comment: Energy2
Num peaks: 31
39.02292652 1.894635384
41.03857658 1.322045291
49.00727645 3.329509695
51.02292652 1.30483982
53.00219107 1.288126551
55.01784114 1.10644498
79.01784114 1.882119176
81.0334912 1.701577852
105.0334912 2.622933084
107.0491413 1.057792105
117.0334912 1.120030719
119.0491413 5.927381702
121.0284058 2.146516502
123.0440559 2.016550985
125.0233204 2.65317822
125.0597059 1.080833793
135.0076704 1.16649273
135.0440559 2.572038974
137.0233204 1.793731232
137.0597059 2.060090106
147.0440559 4.734134965
149.0597059 4.031828975
163.0389705 1.06127795
163.075356 1.478488231
165.0546206 1.418800109
167.0338851 0.9927607707
177.0546206 1.748926556
255.0651853 0.9905300708
257.0808353 1.384464996
259.0964854 1.404957509
269.0808353 1.319514594

Name: +ve in-silico MS/MS by CFM-ID for JBIYOJSWHQNJQY-UHFFFAOYSA-N
ID: JBIYOJSWHQNJQY-UHFFFAOYSA-N
Comment: Energy0
Num peaks: 9
125.0233204 3.524646846
151.075356 3.094151653
153.0182351 3.801651979
179.0702706 13.53966331
181.0495352 1.765472679
273.0757499 2.660078367
277.1070501 1.708692019
287.0914 9.139817957
305.1019647 41.44856192

Name: +ve in-silico MS/MS by CFM-ID for JBIYOJSWHQNJQY-UHFFFAOYSA-N
ID: JBIYOJSWHQNJQY-UHFFFAOYSA-N
Comment: Energy1
Num peaks: 25
53.00219107 3.03258393
55.01784114 4.950623269
57.0334912 1.575800796
123.0440559 3.562523568
125.0233204 2.766944103
125.0597059 3.302722325
135.0076704 1.850042021
147.0440559 1.018777312
149.0597059 1.264763241
151.002585 0.8548056911
151.075356 3.531204184
153.0182351 10.22250077
163.0389705 1.316362612
163.075356 1.137702852
177.0182351 1.717448961
177.0546206 0.9109217917
179.0338851 3.053285837
179.0702706 14.12720006
181.0495352 3.444944972
183.0651853 1.330256191
273.0757499 1.507222149
275.0914 2.107768192
277.1070501 2.230504443
287.0914 3.165795852
305.1019647 6.780549863

Name: +ve in-silico MS/MS by CFM-ID for JBIYOJSWHQNJQY-UHFFFAOYSA-N
ID: JBIYOJSWHQNJQY-UHFFFAOYSA-N
Comment: Energy2
Num peaks: 31
53.00219107 2.682184945
55.01784114 2.712880549
57.0334912 2.994791419
65.00219107 1.04023751
67.01784114 1.179238986
69.0334912 2.34791383
79.01784114 0.8813731805
81.0334912 0.9967038308
92.99710569 2.231014333
95.01275576 2.869218488
95.04914126 1.449626894
97.02840582 1.756080723
119.0491413 1.029797661
121.0647913 0.9075664507
123.0440559 1.49138731
125.0233204 2.686372284
125.0597059 1.068364854
135.0076704 1.208803823
135.0440559 2.12215199
137.0597059 1.055785227
147.0440559 3.304282206
149.0597059 6.842482894
151.075356 6.979843504
153.0182351 1.887838511
161.0597059 1.24839844
163.0389705 2.732687222
163.075356 2.434918281
165.0546206 1.879925238
177.0546206 1.324741345
179.0702706 5.884460903
287.0914 1.190491208

Name: +ve in-silico MS/MS by CFM-ID for HPVSLIDLXZOLNS-UHFFFAOYSA-N
ID: HPVSLIDLXZOLNS-UHFFFAOYSA-N
Comment: Energy0
Num peaks: 6
151.075356 3.292022422
153.0182351 4.801428087
179.0702706 6.557319089
273.0757499 2.836761134
287.0914 11.93162871
305.1019647 51.30869906

Name: +ve in-silico MS/MS by CFM-ID for HPVSLIDLXZOLNS-UHFFFAOYSA-N
ID: HPVSLIDLXZOLNS-UHFFFAOYSA-N
Comment: Energy1
Num peaks: 20
53.00219107 1.416909595
55.01784114 2.329975677
123.0440559 3.872324177
125.0597059 3.325436115
137.0233204 1.171551864
151.075356 3.423908557
153.0182351 17.85532297
161.0233204 1.035167219
163.0389705 2.085237016
177.0182351 2.517960439
179.0338851 4.739819671
179.0702706 7.300072699
181.0495352 5.137370735
183.0651853 1.841921218
261.0757499 1.029347912
273.0757499 1.830906178
275.0914 1.394749032
277.1070501 2.075021624
287.0914 5.261505419
305.1019647 10.78651332

Name: +ve in-silico MS/MS by CFM-ID for HPVSLIDLXZOLNS-UHFFFAOYSA-N
ID: HPVSLIDLXZOLNS-UHFFFAOYSA-N
Comment: Energy2
Num peaks: 31
41.00219107 1.130948474
53.00219107 1.525931373
55.01784114 1.49294794
57.0334912 1.350093832
69.0334912 1.072664017
83.01275576 2.343238143
85.02840582 2.420798266
95.04914126 1.182841409
108.9920203 0.9436994451
111.0076704 1.06063593
117.0334912 1.334669535
119.0491413 2.266407529
121.0647913 2.021371594
125.0233204 2.301760844
127.0389705 2.856608835
135.0440559 2.676874951
137.0233204 3.018625915
137.0597059 1.390023607
147.0440559 2.438238547
149.0597059 2.974232806
151.075356 5.071089205
153.0182351 10.01439629
163.0389705 2.549773553
165.0546206 0.9974431417
177.0546206 1.720579002
179.0702706 1.362449614
249.0757499 0.9184308667
259.0600999 1.101702163
261.0757499 1.127615594
277.1070501 1.490266729
287.0914 1.00978644

Name: +ve in-silico MS/MS by CFM-ID for BXDSLEIAWQTXFT-UHFFFAOYSA-N
ID: BXDSLEIAWQTXFT-UHFFFAOYSA-N
Comment: Energy0
Num peaks: 14
123.0440559 1.88232427
137.0233204 3.413167026
147.0440559 5.278192084
149.0597059 3.699380022
151.075356 1.624928407
153.0182351 4.118214696
155.0338851 4.969618432
163.0389705 1.876478386
179.0702706 1.2879241
181.0495352 2.393815904
269.0808353 1.394968463
273.0757499 1.463367248
287.0914 24.93135115
305.1019647 22.15258239

Name: +ve in-silico MS/MS by CFM-ID for BXDSLEIAWQTXFT-UHFFFAOYSA-N
ID: BXDSLEIAWQTXFT-UHFFFAOYSA-N
Comment: Energy1
Num peaks: 23
123.0440559 4.369487631
125.0597059 2.632460618
135.0440559 0.9960636549
137.0233204 11.30484386
137.0597059 1.387280223
139.0389705 3.592482811
141.0546206 1.079514778
147.0440559 1.138522144
149.0597059 2.862871517
151.075356 3.604625593
153.0182351 6.623216694
155.0338851 13.23148581
163.0389705 1.949062775
177.0546206 1.479313141
179.0338851 1.06054754
179.0702706 2.175177324
269.0808353 1.881231383
271.0600999 1.65482385
275.0914 1.655273525
277.1070501 1.398614792
287.0914 7.824298737
289.0706646 1.091818179
305.1019647 5.030027011

Name: +ve in-silico MS/MS by CFM-ID for BXDSLEIAWQTXFT-UHFFFAOYSA-N
ID: BXDSLEIAWQTXFT-UHFFFAOYSA-N
Comment: Energy2
Num peaks: 31
41.03857658 1.616368923
49.00727645 2.874484695
53.00219107 1.483202628
55.01784114 0.9817294346
81.0334912 1.652108753
93.0334912 1.025256653
105.0334912 2.867001253
107.0491413 1.293747496
111.0440559 1.344941307
115.075356 1.188500277
117.0334912 1.5638766
119.0491413 6.793919457
121.0284058 3.439273331
121.0647913 1.305287825
123.0440559 2.774418766
125.0597059 1.384359546
127.075356 1.251545486
135.0440559 3.743002115
137.0233204 3.043167822
137.0597059 2.656555198
139.0389705 1.041074707
147.0440559 5.480797587
149.0597059 3.55748728
151.0389705 1.284907736
163.0389705 1.477562339
165.0546206 1.417390832
177.0546206 1.933023508
255.0651853 0.921864575
257.0808353 1.439328806
269.0808353 1.70866043
277.1070501 0.9963937888

Name: +ve in-silico MS/MS by CFM-ID for WDBCMLQOESBTOF-XBXARRHUSA-N
ID: WDBCMLQOESBTOF-XBXARRHUSA-N
Comment: Energy0
Num peaks: 11
105.0334912 6.534244348
107.0491413 3.702970703
119.0491413 2.284598893
139.0389705 5.037913911
147.0440559 4.009021245
167.0338851 2.675692595
179.0338851 1.910666871
181.0495352 2.010200893
259.0964854 2.456590285
269.0808353 8.794698948
287.0914 41.61044976

Name: +ve in-silico MS/MS by CFM-ID for WDBCMLQOESBTOF-XBXARRHUSA-N
ID: WDBCMLQOESBTOF-XBXARRHUSA-N
Comment: Energy1
Num peaks: 25
53.00219107 1.070769271
75.04405588 0.9916109215
105.0334912 10.91232027
107.0491413 4.668549506
109.0647913 0.9693810436
119.0491413 3.323374049
129.0334912 2.812857878
131.0491413 0.9718153593
137.0233204 1.267994233
139.0389705 2.845297907
141.0546206 1.57311059
145.0284058 1.080588967
147.0440559 8.576817964
161.0233204 0.8336521454
165.0182351 1.701769043
167.0338851 8.120605702
169.0495352 1.548784196
179.0338851 3.21752822
181.0495352 1.266159258
193.0495352 2.083534569
255.0651853 2.104214354
257.0808353 2.747689837
259.0964854 2.636783866
269.0808353 3.959714872
287.0914 9.534548713

Name: +ve in-silico MS/MS by CFM-ID for WDBCMLQOESBTOF-XBXARRHUSA-N
ID: WDBCMLQOESBTOF-XBXARRHUSA-N
Comment: Energy2
Num peaks: 31
53.00219107 1.218154319
55.01784114 0.8804976734
75.02292652 1.999856269
77.03857658 3.315963116
79.01784114 2.923587029
79.05422664 1.941401756
81.0334912 2.876751765
83.04914126 1.772746791
87.02292652 0.9920909171
89.03857658 1.471589743
91.05422664 2.846593245
101.0385766 1.038457135
105.0334912 8.557318349
107.0127558 2.394953557
107.0491413 2.821419344
109.0284058 4.165975261
111.0440559 2.662675127
117.0334912 3.511845164
119.0491413 5.458455861
121.0284058 0.9851167723
123.0440559 1.427371887
125.0233204 1.688523876
129.0334912 0.9163791301
131.0491413 0.9491778751
137.0233204 1.592123859
139.0389705 3.069476641
145.0284058 1.185701715
147.0440559 1.651556778
197.0597059 1.610303117
257.0808353 1.557939729
259.0964854 1.774878777

Name: +ve in-silico MS/MS by CFM-ID for ZFZIDBSKEIJNRS-XBXARRHUSA-N
ID: ZFZIDBSKEIJNRS-XBXARRHUSA-N
Comment: Energy0
Num peaks: 8
105.0334912 6.935802642
107.0491413 3.936354049
119.0491413 2.458641187
139.0389705 5.456080857
147.0440559 4.274307333
167.0338851 2.882580762
269.0808353 9.72107513
287.0914 45.57058957

Name: +ve in-silico MS/MS by CFM-ID for ZFZIDBSKEIJNRS-XBXARRHUSA-N
ID: ZFZIDBSKEIJNRS-XBXARRHUSA-N
Comment: Energy1
Num peaks: 21
75.04405588 1.043045017
105.0334912 11.57149592
107.0491413 4.90357935
119.0491413 3.591950895
129.0334912 3.159767074
139.0389705 3.497743074
141.0546206 1.684302985
145.0284058 1.146818382
147.0440559 8.788576534
165.0182351 1.920120358
167.0338851 8.311120064
169.0495352 1.696876837
181.0495352 1.333395181
193.0495352 2.204356379
243.0651853 1.534658763
245.0808353 1.057808632
255.0651853 1.703827088
257.0808353 3.349138563
259.0964854 3.379801392
269.0808353 4.161752001
287.0914 10.51100675

Name: +ve in-silico MS/MS by CFM-ID for ZFZIDBSKEIJNRS-XBXARRHUSA-N
ID: ZFZIDBSKEIJNRS-XBXARRHUSA-N
Comment: Energy2
Num peaks: 31
53.00219107 1.505345781
67.01784114 1.068485062
75.02292652 2.278780887
77.03857658 4.084532081
79.05422664 1.860409114
87.02292652 1.142237713
89.03857658 2.455730604
91.05422664 2.702505347
92.99710569 1.793380745
95.01275576 3.685806705
97.02840582 2.215937228
101.0385766 1.080346879
105.0334912 8.321358665
107.0491413 2.502090414
117.0334912 3.888864086
119.0491413 6.794309294
123.0076704 1.63732702
123.0440559 1.543655019
125.0233204 1.784928248
129.0334912 1.319576901
131.0491413 0.952820872
137.0233204 1.085260125
139.0389705 5.556537445
145.0284058 1.18982746
147.0440559 1.102108685
163.0389705 1.056340524
165.0182351 1.436802619
167.0338851 1.216505364
215.0702706 1.170812655
243.0651853 1.026860188
257.0808353 2.01015218

Name: +ve in-silico MS/MS by CFM-ID for PBVGYVJIVLAMFY-UHFFFAOYSA-N
ID: PBVGYVJIVLAMFY-UHFFFAOYSA-N
Comment: Energy0
Num peaks: 6
107.0491413 6.484976581
111.0440559 1.972638728
123.0440559 26.8674936
255.0651853 3.456024381
257.0808353 1.4390112
287.0914 42.80415082

Name: +ve in-silico MS/MS by CFM-ID for PBVGYVJIVLAMFY-UHFFFAOYSA-N
ID: PBVGYVJIVLAMFY-UHFFFAOYSA-N
Comment: Energy1
Num peaks: 21
41.00219107 0.829014886
107.0491413 5.086289228
109.0284058 1.474193257
111.0440559 0.7637811608
123.0440559 16.95391115
125.0233204 3.526377564
137.0597059 2.083525836
149.0233204 0.8087537252
161.0233204 1.519961851
163.0389705 3.15332273
165.0546206 1.018015497
179.0338851 1.260431965
181.0495352 2.466615427
227.0702706 0.8578665234
243.0651853 1.069758223
255.0651853 3.812656449
257.0808353 4.473797393
259.0964854 4.493359052
269.0808353 3.488194954
271.0600999 3.925924546
287.0914 17.07030286

Name: +ve in-silico MS/MS by CFM-ID for PBVGYVJIVLAMFY-UHFFFAOYSA-N
ID: PBVGYVJIVLAMFY-UHFFFAOYSA-N
Comment: Energy2
Num peaks: 29
39.02292652 6.276421583
49.00727645 2.76376392
51.02292652 6.104339776
53.00219107 1.567440162
53.03857658 1.267796911
55.01784114 0.7694230554
55.05422664 1.336780019
57.06987671 0.8033350792
63.02292652 2.760143075
65.00219107 0.9291388663
65.03857658 3.813095935
67.01784114 4.025359496
69.0334912 0.8728946469
79.01784114 1.958392465
81.0334912 7.119573773
81.06987671 0.8671132795
95.04914126 5.846720068
97.02840582 1.676190085
97.06479133 1.132674982
107.0127558 1.668418098
107.0491413 8.066438462
109.0284058 1.326663976
111.0440559 1.878603328
113.0597059 0.8679967922
113.0960915 1.184183037
121.0284058 1.230466626
123.0440559 10.51216878
175.002585 0.9209661648
243.0651853 0.7931181908

Name: +ve in-silico MS/MS by CFM-ID for NTGYPNFMFTUQSB-UHFFFAOYSA-N
ID: NTGYPNFMFTUQSB-UHFFFAOYSA-N
Comment: Energy0
Num peaks: 6
95.04914126 2.055627677
123.0440559 6.589438501
137.0233204 2.765085104
139.0389705 27.37603293
269.0808353 2.016219438
287.0914 44.67598411

Name: +ve in-silico MS/MS by CFM-ID for NTGYPNFMFTUQSB-UHFFFAOYSA-N
ID: NTGYPNFMFTUQSB-UHFFFAOYSA-N
Comment: Energy1
Num peaks: 14
123.0440559 5.212174908
137.0233204 5.786796243
139.0389705 16.51932937
147.0440559 3.714296552
153.0546206 1.963096436
163.0389705 1.907006348
165.0546206 2.716057883
243.0651853 1.673374794
255.0651853 2.730505901
257.0808353 5.013296247
259.0964854 4.304776177
269.0808353 4.510036017
271.0600999 4.212205972
287.0914 19.84111362

Name: +ve in-silico MS/MS by CFM-ID for NTGYPNFMFTUQSB-UHFFFAOYSA-N
ID: NTGYPNFMFTUQSB-UHFFFAOYSA-N
Comment: Energy2
Num peaks: 27
15.02292652 1.271180376
39.02292652 1.706233624
49.00727645 2.680423231
51.02292652 4.655131182
53.00219107 1.682336846
53.03857658 1.327852619
55.01784114 1.703322693
65.00219107 1.407111042
65.03857658 3.86452271
67.01784114 7.47781843
69.0334912 3.821561144
77.00219107 1.443478227
79.01784114 1.73360761
80.99710569 1.108291044
81.0334912 2.593395065
83.01275576 2.986767983
85.02840582 2.041574058
95.04914126 4.076598294
97.02840582 2.910313162
97.06479133 1.03046635
105.0334912 1.058968265
107.0491413 2.100114682
109.0284058 7.152900986
111.0440559 6.376703601
123.0440559 4.615364014
137.0233204 1.007692201
139.0389705 6.809961346

Name: +ve in-silico MS/MS by CFM-ID for WEVPCLOHVKGGEZ-UHFFFAOYSA-N
ID: WEVPCLOHVKGGEZ-UHFFFAOYSA-N
Comment: Energy0
Num peaks: 6
95.04914126 2.798310248
123.0440559 2.762927985
139.0389705 3.422432344
255.0651853 4.78432932
269.0808353 3.714721942
287.0914 68.93694481

Name: +ve in-silico MS/MS by CFM-ID for WEVPCLOHVKGGEZ-UHFFFAOYSA-N
ID: WEVPCLOHVKGGEZ-UHFFFAOYSA-N
Comment: Energy1
Num peaks: 16
123.0440559 4.168929631
139.0389705 17.51557558
147.0440559 3.760656669
149.0597059 1.386203069
153.0546206 3.113640996
163.0389705 1.43483145
165.0546206 1.97041558
229.0495352 1.822618058
233.0808353 1.459826466
243.0651853 1.682644098
255.0651853 4.302784561
257.0808353 3.852802846
259.0964854 3.327112296
269.0808353 5.540009855
271.0600999 4.870709604
287.0914 21.14794126

Name: +ve in-silico MS/MS by CFM-ID for WEVPCLOHVKGGEZ-UHFFFAOYSA-N
ID: WEVPCLOHVKGGEZ-UHFFFAOYSA-N
Comment: Energy2
Num peaks: 31
39.02292652 2.092779901
41.00219107 1.247471874
51.02292652 1.070411408
53.00219107 3.953699073
63.02292652 0.9846017072
65.03857658 6.302806202
67.01784114 5.370783747
69.0334912 1.000102265
79.05422664 1.104148184
81.0334912 3.888162336
83.01275576 0.9327246404
95.04914126 7.228862013
97.02840582 1.710415526
97.06479133 2.245425035
107.0491413 3.515007847
111.0440559 2.067810031
123.0440559 3.675807575
125.0597059 1.000393191
133.0284058 1.696595399
135.0440559 1.297146447
139.0389705 4.681050298
147.0440559 8.369695451
161.0233204 1.84281792
175.0389705 3.475756927
229.0495352 0.9472662593
241.0495352 1.033537933
243.0651853 0.9844006829
255.0651853 1.324427739
257.0808353 0.9942269312
259.0964854 1.119050695
271.0600999 1.434174358

Name: +ve in-silico MS/MS by CFM-ID for LHQMYHRLEQATIP-VOTSOKGWSA-N
ID: LHQMYHRLEQATIP-VOTSOKGWSA-N
Comment: Energy0
Num peaks: 8
105.0334912 7.075829904
107.0491413 4.039033664
119.0491413 2.48014759
139.0389705 5.628269884
167.0338851 2.995918179
255.0651853 2.862993432
269.0808353 9.906367584
287.0914 47.31537053

Name: +ve in-silico MS/MS by CFM-ID for LHQMYHRLEQATIP-VOTSOKGWSA-N
ID: LHQMYHRLEQATIP-VOTSOKGWSA-N
Comment: Energy1
Num peaks: 25
49.00727645 1.417097821
51.02292652 1.510037149
53.00219107 0.9352844825
77.03857658 0.7579313137
95.04914126 1.612284337
105.0334912 10.26236446
107.0491413 4.531330946
119.0491413 3.406180788
129.0334912 1.42411938
139.0389705 2.281473026
141.0546206 1.401724867
147.0440559 4.601141499
151.0389705 0.8269405128
165.0182351 1.963767912
167.0338851 10.58461321
169.0495352 1.822415652
181.0495352 1.392258048
191.0338851 0.8823284234
193.0495352 3.472341049
243.0651853 1.214243892
255.0651853 2.48276863
257.0808353 2.803008956
259.0964854 3.001081526
269.0808353 4.603289762
287.0914 11.21245726

Name: +ve in-silico MS/MS by CFM-ID for LHQMYHRLEQATIP-VOTSOKGWSA-N
ID: LHQMYHRLEQATIP-VOTSOKGWSA-N
Comment: Energy2
Num peaks: 31
39.02292652 0.982318168
49.00727645 2.906701281
51.02292652 1.850272463
57.0334912 0.9258498998
63.02292652 1.296114883
73.00727645 1.089671036
75.02292652 1.899135312
77.03857658 2.789969341
79.05422664 2.224802176
83.01275576 1.08222661
87.02292652 1.391410974
89.03857658 2.474944623
91.05422664 3.793533894
97.02840582 6.282828704
101.0385766 0.9613178101
105.0334912 5.440736776
107.0491413 1.77021994
111.0440559 1.665936251
117.0334912 2.101851632
119.0491413 5.122948205
123.0076704 1.034377241
123.0440559 1.173655314
137.0233204 2.72162798
139.0389705 9.553607202
141.0546206 1.629668796
151.0389705 1.316267351
163.0389705 1.767429462
165.0182351 1.447110115
167.0338851 2.87945774
243.0651853 1.65932651
245.0808353 1.064149588

Name: +ve in-silico MS/MS by CFM-ID for ZSKALTFURHBPAQ-UHFFFAOYSA-N
ID: ZSKALTFURHBPAQ-UHFFFAOYSA-N
Comment: Energy0
Num peaks: 9
107.0491413 6.089167698
125.0233204 3.350176803
131.0491413 4.25914346
133.0647913 2.27900538
135.0804414 2.801523239
153.0182351 7.163068513
255.0651853 3.150285687
269.0808353 7.573198572
287.0914 44.32747987

Name: +ve in-silico MS/MS by CFM-ID for ZSKALTFURHBPAQ-UHFFFAOYSA-N
ID: ZSKALTFURHBPAQ-UHFFFAOYSA-N
Comment: Energy1
Num peaks: 21
107.0491413 8.252296661
109.0284058 1.540731954
109.0647913 2.396545677
121.0647913 9.661837348
125.0233204 2.096637037
133.0647913 2.144192509
135.0076704 2.481039234
135.0804414 3.108381103
137.0233204 3.627977822
139.0389705 2.214676283
151.002585 3.594544071
153.0182351 8.384363835
161.0597059 2.322843013
163.075356 1.589353528
167.0338851 1.49608988
179.0702706 2.243362106
255.0651853 2.281195151
257.0808353 2.827374636
259.0964854 3.805466964
269.0808353 3.983783524
287.0914 10.93534731

Name: +ve in-silico MS/MS by CFM-ID for ZSKALTFURHBPAQ-UHFFFAOYSA-N
ID: ZSKALTFURHBPAQ-UHFFFAOYSA-N
Comment: Energy2
Num peaks: 31
49.00727645 3.039921309
51.02292652 1.70845864
63.02292652 2.12553087
65.03857658 1.571969569
69.0334912 1.762585168
75.02292652 3.291140455
77.03857658 2.127279508
91.05422664 1.743129632
92.99710569 3.804542014
95.01275576 1.266230456
97.02840582 1.896102548
101.0385766 1.492538702
103.0542266 6.889789681
105.0334912 1.356755181
105.0698767 1.185026298
107.0491413 4.150169461
109.0284058 1.5029803
109.0647913 1.973400136
119.0491413 1.286264225
121.0647913 3.800534
125.0233204 3.311272582
131.0491413 5.48628384
133.0647913 2.254040948
135.0076704 3.188670063
137.0233204 4.545566435
139.0389705 1.910503665
147.0440559 1.307673667
153.0182351 1.273216908
257.0808353 1.776131972
259.0964854 1.202132511
271.0600999 1.294199914

Name: +ve in-silico MS/MS by CFM-ID for CVFDUGAXSFOYQC-VQHVLOKHSA-N
ID: CVFDUGAXSFOYQC-VQHVLOKHSA-N
Comment: Energy0
Num peaks: 31
15.02292652 0.6066104873
43.01784114 0.9363889508
61.02840582 2.791633675
81.0334912 1.074245513
85.02840582 0.586568164
87.04405588 1.431322711
91.01784114 0.5997430241
111.0440559 1.248166047
113.0021911 0.9164982047
115.0178411 1.249423414
127.0178411 1.089147574
137.0233204 0.8856927021
140.9971057 0.8311896265
141.0546206 1.25940799
143.0702706 0.5853251127
145.0284058 1.271167568
147.0440559 0.6513810534
195.0440559 0.7128872473
199.0389705 1.007019217
201.0546206 1.011376795
207.0440559 0.5969590944
209.0597059 1.581622544
225.0546206 1.488164216
227.0702706 10.72884547
243.0651853 0.6322248491
245.0808353 2.611191605
251.0702706 0.9710238278
255.0651853 2.231708074
257.0808353 1.04507648
269.0808353 14.17090338
287.0914 21.54976111

Name: +ve in-silico MS/MS by CFM-ID for CVFDUGAXSFOYQC-VQHVLOKHSA-N
ID: CVFDUGAXSFOYQC-VQHVLOKHSA-N
Comment: Energy1
Num peaks: 31
39.02292652 2.098470356
41.03857658 1.205522481
43.01784114 0.9677924607
49.00727645 1.82062014
51.02292652 0.9958768976
53.03857658 2.050833919
55.01784114 1.124537993
55.05422664 1.351007945
61.02840582 1.527944278
65.00219107 1.148491825
79.01784114 1.018504235
81.0334912 1.575789295
83.01275576 1.61375489
85.02840582 1.854148633
89.00219107 1.211922636
91.01784114 1.855565221
99.04405588 1.486394483
103.0178411 2.14814916
109.0284058 1.425391809
111.0440559 2.354908222
113.0021911 1.964056753
113.0597059 1.097911959
115.0178411 2.623069881
117.0334912 2.266047029
145.0284058 1.387146608
187.0389705 1.211964826
209.0597059 2.121628781
227.0702706 7.450910148
245.0808353 1.248963244
269.0808353 2.832644633
287.0914 1.590843885

Name: +ve in-silico MS/MS by CFM-ID for CVFDUGAXSFOYQC-VQHVLOKHSA-N
ID: CVFDUGAXSFOYQC-VQHVLOKHSA-N
Comment: Energy2
Num peaks: 31
39.02292652 1.5222627
41.00219107 0.9468805074
43.01784114 5.656183362
49.00727645 3.251167509
51.02292652 1.34022541
53.00219107 1.192951812
53.03857658 1.481487034
55.01784114 1.947026535
61.02840582 1.454369563
65.00219107 4.396850722
67.01784114 3.920222007
73.00727645 2.168538657
75.02292652 0.9045766019
79.01784114 2.499628628
81.0334912 2.803812208
83.04914126 1.489024743
87.02292652 0.8953755281
89.00219107 4.561754462
91.01784114 1.110446872
95.04914126 0.8429463012
97.06479133 0.8142706788
99.04405588 1.677605371
101.0385766 0.8555403816
103.0178411 1.909554307
113.0021911 7.405968375
115.0178411 1.312777957
117.0334912 0.9235146849
127.0178411 0.8005746347
129.0334912 1.127228419
137.0233204 3.135121581
140.9971057 1.925641115

Name: +ve in-silico MS/MS by CFM-ID for ZHDMPVIDHWJGTN-XJKSGUPXSA-N
ID: ZHDMPVIDHWJGTN-XJKSGUPXSA-N
Comment: Energy0
Num peaks: 7
121.0284058 7.070071393
123.0440559 6.289552351
137.0233204 4.845568394
139.0389705 13.72162473
153.0546206 2.382000976
287.0914 9.665007044
305.1019647 38.17436534

Name: +ve in-silico MS/MS by CFM-ID for ZHDMPVIDHWJGTN-XJKSGUPXSA-N
ID: ZHDMPVIDHWJGTN-XJKSGUPXSA-N
Comment: Energy1
Num peaks: 19
93.0334912 0.780496524
95.04914126 0.7976664418
121.0284058 5.912451279
123.0440559 5.810332547
125.0597059 2.321545975
137.0233204 8.010122013
137.0597059 2.154956975
139.0389705 29.39001165
143.0702706 1.08395157
151.0389705 2.364560725
153.0546206 4.511462204
169.0495352 1.045932736
183.0651853 0.7838351907
261.0757499 0.999164605
273.0757499 1.156336638
275.0914 2.060836503
277.1070501 1.788812421
287.0914 3.609431767
305.1019647 6.111233035

Name: +ve in-silico MS/MS by CFM-ID for ZHDMPVIDHWJGTN-XJKSGUPXSA-N
ID: ZHDMPVIDHWJGTN-XJKSGUPXSA-N
Comment: Energy2
Num peaks: 31
49.00727645 1.059026839
51.02292652 0.7434369292
53.00219107 1.326732608
53.03857658 1.786474957
67.01784114 1.112441549
69.0334912 2.335775592
77.00219107 0.9156119158
79.01784114 1.775486598
81.0334912 1.249811208
91.01784114 1.355179721
93.0334912 3.661636999
95.04914126 4.044844077
105.0334912 4.540410885
107.0491413 4.594907745
109.0284058 1.080140526
109.0647913 1.948043516
111.0440559 1.178173436
121.0284058 13.84795735
123.0440559 10.64699024
125.0597059 2.302343892
127.075356 1.082928284
133.0284058 0.9272512095
135.0440559 1.766692299
137.0233204 2.3614357
137.0597059 3.195989456
139.0389705 1.823859022
149.0233204 1.024203144
151.0389705 1.866637995
153.0546206 0.7562327749
161.0597059 2.213506365
259.0600999 0.742692901

Name: +ve in-silico MS/MS by CFM-ID for WMPOOTQFJUXIMO-GOEBONIOSA-N
ID: WMPOOTQFJUXIMO-GOEBONIOSA-N
Comment: Energy0
Num peaks: 10
109.0284058 1.34040677
135.0440559 6.053837807
137.0597059 4.533670341
139.0389705 2.383696047
151.0389705 4.534984363
153.0546206 13.24193136
183.0651853 1.687160295
273.0757499 2.328370646
287.0914 8.637245231
305.1019647 35.51812705

Name: +ve in-silico MS/MS by CFM-ID for WMPOOTQFJUXIMO-GOEBONIOSA-N
ID: WMPOOTQFJUXIMO-GOEBONIOSA-N
Comment: Energy1
Num peaks: 23
109.0284058 1.557792063
111.0440559 1.828167714
121.0284058 3.382121847
123.0440559 4.179811979
125.0597059 1.081988828
135.0440559 3.01524829
137.0233204 1.480578053
137.0597059 3.34728494
139.0389705 3.89547536
139.075356 0.7972059726
149.0597059 0.8352582762
151.0389705 7.074414077
153.0546206 28.09789624
157.0859207 0.981981662
165.0546206 1.280582105
167.0702706 1.041195768
183.0651853 1.744784318
259.0964854 1.016159834
273.0757499 1.56562701
275.0914 2.212172831
277.1070501 1.672183683
287.0914 3.098863171
305.1019647 5.241935122

Name: +ve in-silico MS/MS by CFM-ID for WMPOOTQFJUXIMO-GOEBONIOSA-N
ID: WMPOOTQFJUXIMO-GOEBONIOSA-N
Comment: Energy2
Num peaks: 31
49.00727645 1.20948566
51.02292652 1.024566717
53.03857658 1.573331292
65.03857658 1.226444535
79.01784114 1.446717716
81.0334912 2.732974366
83.04914126 1.760120833
95.04914126 2.053652489
105.0334912 6.92340378
107.0491413 6.293231013
109.0284058 2.27756541
109.0647913 1.875175662
111.0440559 1.040918098
121.0284058 4.214295339
121.0647913 1.591320959
123.0440559 5.333735089
125.0597059 2.175087662
127.075356 1.754516842
129.0910061 0.9028636578
135.0440559 6.83329449
137.0597059 3.282053001
139.0389705 1.134412887
143.1066561 1.034801793
145.0284058 1.389759261
147.0440559 2.124697195
149.0597059 2.057772575
153.0546206 1.516348885
163.0389705 1.33190682
165.0546206 1.690255109
249.0757499 1.01996067
269.0808353 1.168682344

Name: +ve in-silico MS/MS by CFM-ID for RKLUSMDAKQQQRH-JKSUJKDBSA-N
ID: RKLUSMDAKQQQRH-JKSUJKDBSA-N
Comment: Energy0
Num peaks: 6
105.0334912 5.19119982
107.0491413 4.63440114
121.0284058 12.11192921
123.0440559 30.6844628
165.0546206 2.813785434
287.0914 28.73758334

Name: +ve in-silico MS/MS by CFM-ID for RKLUSMDAKQQQRH-JKSUJKDBSA-N
ID: RKLUSMDAKQQQRH-JKSUJKDBSA-N
Comment: Energy1
Num peaks: 10
93.0334912 1.799433623
95.04914126 2.99282296
105.0334912 12.10311106
107.0491413 9.805567228
109.0284058 1.985759487
109.0647913 1.71322267
121.0284058 22.95934201
123.0440559 24.04094498
125.0597059 2.10078099
287.0914 2.104191108

Name: +ve in-silico MS/MS by CFM-ID for RKLUSMDAKQQQRH-JKSUJKDBSA-N
ID: RKLUSMDAKQQQRH-JKSUJKDBSA-N
Comment: Energy2
Num peaks: 21
39.02292652 1.241385087
49.00727645 2.774694928
51.02292652 2.013017614
53.00219107 1.832933037
53.03857658 2.608118126
65.03857658 3.669365505
75.02292652 1.993994961
77.00219107 1.424766488
77.03857658 3.178921003
79.01784114 1.949259761
79.05422664 7.454840792
81.0334912 1.430296258
91.01784114 1.659771291
91.05422664 1.560198439
93.0334912 3.03824736
95.04914126 5.760439379
105.0334912 11.53375685
107.0491413 9.706912912
109.0284058 1.437909378
121.0284058 7.979432015
123.0440559 6.088499055

Name: +ve in-silico MS/MS by CFM-ID for GTCSLCFHBRXPGV-HZSPNIEDSA-N
ID: GTCSLCFHBRXPGV-HZSPNIEDSA-N
Comment: Energy0
Num peaks: 7
123.0440559 2.898702366
139.0389705 7.043035161
153.0546206 1.900131919
169.0495352 4.330027523
273.0757499 1.493074471
287.0914 10.10298645
305.1019647 53.59604064

Name: +ve in-silico MS/MS by CFM-ID for GTCSLCFHBRXPGV-HZSPNIEDSA-N
ID: GTCSLCFHBRXPGV-HZSPNIEDSA-N
Comment: Energy1
Num peaks: 24
95.04914126 2.384614875
105.0334912 6.289329367
107.0491413 4.884359944
121.0284058 1.743097955
123.0440559 12.78902887
125.0597059 1.57974015
135.0440559 1.049482777
137.0597059 1.374641881
149.0233204 1.428075699
151.0389705 3.526291565
153.0546206 2.958064736
165.0546206 1.072843824
167.0338851 2.570910634
169.0495352 6.514894607
181.0495352 1.139782049
183.0651853 1.669354079
199.0600999 1.395108874
211.0600999 1.212547412
261.0757499 1.444843291
273.0757499 2.01961185
275.0914 5.236956875
277.1070501 3.479473146
287.0914 4.668707694
305.1019647 8.538974838

Name: +ve in-silico MS/MS by CFM-ID for GTCSLCFHBRXPGV-HZSPNIEDSA-N
ID: GTCSLCFHBRXPGV-HZSPNIEDSA-N
Comment: Energy2
Num peaks: 31
39.02292652 1.090727749
65.00219107 1.340934454
67.01784114 1.156472155
69.0334912 2.539233996
77.00219107 1.335610855
77.03857658 1.80526078
79.01784114 4.456663599
79.05422664 1.464630405
91.01784114 1.522227823
92.99710569 2.344795389
93.0334912 3.244360413
95.01275576 2.041461715
95.04914126 2.864691613
97.02840582 1.141778149
105.0334912 6.242684206
107.0491413 4.738516685
109.0647913 1.631135107
111.0440559 1.688997877
121.0284058 7.907417297
123.0440559 3.73595332
125.0233204 1.528270317
125.0597059 1.187529218
135.0440559 1.41850671
139.0389705 6.15827501
149.0233204 1.446577362
151.0389705 2.475700134
153.0546206 1.163623842
261.0757499 1.056655963
273.0757499 1.095268812
275.0914 1.411359771
277.1070501 1.287533164

Name: +ve in-silico MS/MS by CFM-ID for GTCSLCFHBRXPGV-MGPQQGTHSA-N
ID: GTCSLCFHBRXPGV-MGPQQGTHSA-N
Comment: Energy0
Num peaks: 7
123.0440559 2.898702366
139.0389705 7.043035161
153.0546206 1.900131919
169.0495352 4.330027523
273.0757499 1.493074471
287.0914 10.10298645
305.1019647 53.59604064

Name: +ve in-silico MS/MS by CFM-ID for GTCSLCFHBRXPGV-MGPQQGTHSA-N
ID: GTCSLCFHBRXPGV-MGPQQGTHSA-N
Comment: Energy1
Num peaks: 24
95.04914126 2.384614875
105.0334912 6.289329367
107.0491413 4.884359944
121.0284058 1.743097955
123.0440559 12.78902887
125.0597059 1.57974015
135.0440559 1.049482777
137.0597059 1.374641881
149.0233204 1.428075699
151.0389705 3.526291565
153.0546206 2.958064736
165.0546206 1.072843824
167.0338851 2.570910634
169.0495352 6.514894607
181.0495352 1.139782049
183.0651853 1.669354079
199.0600999 1.395108874
211.0600999 1.212547412
261.0757499 1.444843291
273.0757499 2.01961185
275.0914 5.236956875
277.1070501 3.479473146
287.0914 4.668707694
305.1019647 8.538974838

Name: +ve in-silico MS/MS by CFM-ID for GTCSLCFHBRXPGV-MGPQQGTHSA-N
ID: GTCSLCFHBRXPGV-MGPQQGTHSA-N
Comment: Energy2
Num peaks: 31
39.02292652 1.090727749
65.00219107 1.340934454
67.01784114 1.156472155
69.0334912 2.539233996
77.00219107 1.335610855
77.03857658 1.80526078
79.01784114 4.456663599
79.05422664 1.464630405
91.01784114 1.522227823
92.99710569 2.344795389
93.0334912 3.244360413
95.01275576 2.041461715
95.04914126 2.864691613
97.02840582 1.141778149
105.0334912 6.242684206
107.0491413 4.738516685
109.0647913 1.631135107
111.0440559 1.688997877
121.0284058 7.907417297
123.0440559 3.73595332
125.0233204 1.528270317
125.0597059 1.187529218
135.0440559 1.41850671
139.0389705 6.15827501
149.0233204 1.446577362
151.0389705 2.475700134
153.0546206 1.163623842
261.0757499 1.056655963
273.0757499 1.095268812
275.0914 1.411359771
277.1070501 1.287533164

Name: +ve in-silico MS/MS by CFM-ID for JAAWOQQDCOFLRV-UHFFFAOYSA-N
ID: JAAWOQQDCOFLRV-UHFFFAOYSA-N
Comment: Energy0
Num peaks: 6
95.04914126 1.98285251
125.0597059 2.110504889
139.0389705 1.988159619
255.0651853 2.407253588
269.0808353 2.369987499
287.0914 73.86630274

Name: +ve in-silico MS/MS by CFM-ID for JAAWOQQDCOFLRV-UHFFFAOYSA-N
ID: JAAWOQQDCOFLRV-UHFFFAOYSA-N
Comment: Energy1
Num peaks: 19
81.0334912 1.09289592
83.04914126 1.387644987
95.04914126 1.526174525
111.0440559 1.437128204
123.0440559 5.485765528
125.0597059 2.324317728
137.0233204 1.186007486
139.0389705 4.785578391
177.0546206 1.920894828
193.0495352 2.218949276
227.0702706 1.050942061
243.0651853 1.546875566
245.0808353 1.040951084
255.0651853 4.437777983
257.0808353 6.667021501
259.0964854 5.962773409
269.0808353 4.617816809
271.0600999 5.348141199
287.0914 26.17393548

Name: +ve in-silico MS/MS by CFM-ID for JAAWOQQDCOFLRV-UHFFFAOYSA-N
ID: JAAWOQQDCOFLRV-UHFFFAOYSA-N
Comment: Energy2
Num peaks: 31
39.02292652 3.533687496
49.00727645 2.858232593
51.02292652 3.825479591
53.00219107 1.695808338
63.02292652 2.391471761
65.03857658 9.360043457
67.01784114 1.5054264
69.0334912 1.305841496
79.01784114 1.135049172
79.05422664 2.135964232
81.0334912 4.60530312
83.04914126 0.8788839007
93.0334912 1.261066317
95.04914126 7.11680788
97.06479133 3.951650922
107.0491413 2.28391563
109.0284058 5.505945915
111.0440559 2.163772854
121.0284058 1.172388063
123.0440559 2.795799679
125.0597059 2.588495333
133.0647913 0.8483691009
135.0440559 1.085349029
137.0597059 0.8824581141
147.0440559 1.001829051
149.0233204 0.931872119
163.0389705 2.441406828
165.0546206 1.126786794
255.0651853 1.178508237
269.0808353 1.19460911
271.0600999 1.115520915

Name: +ve in-silico MS/MS by CFM-ID for NYGZYUAVZPIKBZ-UHFFFAOYSA-N
ID: NYGZYUAVZPIKBZ-UHFFFAOYSA-N
Comment: Energy0
Num peaks: 6
95.04914126 1.990386489
125.0597059 2.640119072
139.0389705 1.992970947
255.0651853 2.433443469
269.0808353 2.908156769
287.0914 74.16837006

Name: +ve in-silico MS/MS by CFM-ID for NYGZYUAVZPIKBZ-UHFFFAOYSA-N
ID: NYGZYUAVZPIKBZ-UHFFFAOYSA-N
Comment: Energy1
Num peaks: 17
55.01784114 1.258526822
95.04914126 1.378194195
111.0440559 1.583171472
123.0440559 4.638326602
125.0597059 1.618168697
139.0389705 5.089462343
165.0546206 1.64469224
177.0546206 2.3359744
193.0495352 2.166654155
243.0651853 2.313112298
245.0808353 1.38797884
255.0651853 3.734668279
257.0808353 6.014190708
259.0964854 6.506920226
269.0808353 5.476565575
271.0600999 5.247237443
287.0914 27.89096306

Name: +ve in-silico MS/MS by CFM-ID for NYGZYUAVZPIKBZ-UHFFFAOYSA-N
ID: NYGZYUAVZPIKBZ-UHFFFAOYSA-N
Comment: Energy2
Num peaks: 31
39.02292652 1.959519937
49.00727645 3.433853153
51.02292652 4.171269957
53.00219107 1.732124095
53.03857658 1.442341711
55.01784114 0.8584166813
63.02292652 2.330327825
65.03857658 9.187504955
67.01784114 1.615764371
69.0334912 1.80303598
79.05422664 2.035223677
81.0334912 4.030850531
93.0334912 1.262051922
95.04914126 7.196229605
97.06479133 3.789682617
107.0491413 2.301697981
109.0284058 4.913871345
111.0440559 2.104331598
121.0284058 1.071159903
123.0440559 2.701639241
125.0597059 2.073765866
135.0440559 3.340778739
137.0597059 1.004034232
147.0440559 1.564603532
163.0389705 1.880055152
165.0546206 0.8980201291
169.0284058 2.42601733
171.0440559 1.177772582
243.0651853 0.9262048959
255.0651853 0.9432854172
271.0600999 1.415512827

Name: +ve in-silico MS/MS by CFM-ID for RUSDVGLVSNJFOG-UHFFFAOYSA-N
ID: RUSDVGLVSNJFOG-UHFFFAOYSA-N
Comment: Energy0
Num peaks: 6
95.04914126 1.991325597
97.06479133 1.658076752
255.0651853 4.96634925
257.0808353 2.026529115
269.0808353 3.871796565
287.0914 73.18171011

Name: +ve in-silico MS/MS by CFM-ID for RUSDVGLVSNJFOG-UHFFFAOYSA-N
ID: RUSDVGLVSNJFOG-UHFFFAOYSA-N
Comment: Energy1
Num peaks: 19
111.0440559 1.147057746
123.0440559 3.295682237
139.0389705 1.773005055
147.0440559 2.012702862
149.0597059 1.657322519
163.0389705 1.225774234
177.0546206 2.393614567
193.0495352 2.16456536
229.0495352 2.097548828
231.0651853 1.185221812
233.0808353 1.571362777
243.0651853 2.02527506
245.0808353 1.51308857
255.0651853 5.302066435
257.0808353 4.681554135
259.0964854 3.818140381
269.0808353 7.163351035
271.0600999 5.833831488
287.0914 29.98860525

Name: +ve in-silico MS/MS by CFM-ID for RUSDVGLVSNJFOG-UHFFFAOYSA-N
ID: RUSDVGLVSNJFOG-UHFFFAOYSA-N
Comment: Energy2
Num peaks: 31
39.02292652 1.841752567
51.02292652 3.250515828
53.00219107 2.057341527
63.02292652 2.55282128
65.03857658 10.32098125
67.01784114 2.036206534
69.0334912 2.383094179
79.05422664 2.356201745
81.0334912 3.837028266
95.04914126 7.780097973
97.06479133 3.731743651
109.0284058 1.072989789
111.0440559 2.211096071
117.0334912 1.122876047
121.0284058 1.56064191
123.0440559 1.848646441
135.0440559 3.831199653
137.0597059 1.110991179
147.0440559 2.872934308
163.0389705 3.177945631
165.0546206 1.088040264
209.0233204 1.412107844
227.0338851 1.014885564
231.0651853 1.027848607
239.0702706 1.142007315
241.0495352 0.9418450705
243.0651853 1.162775027
255.0651853 1.18351345
259.0964854 1.057829327
269.0808353 1.113839244
271.0600999 1.46684639

Name: +ve in-silico MS/MS by CFM-ID for BPAJYCPZCVWTTL-UHFFFAOYSA-N
ID: BPAJYCPZCVWTTL-UHFFFAOYSA-N
Comment: Energy0
Num peaks: 10
125.0233204 8.692889027
135.0076704 2.637686887
137.0233204 9.428123333
139.0389705 23.75946703
141.0546206 3.756533981
143.0702706 1.783727193
145.0859207 1.818255929
165.0546206 2.163804029
277.1070501 2.101467714
305.1019647 25.63151183

Name: +ve in-silico MS/MS by CFM-ID for BPAJYCPZCVWTTL-UHFFFAOYSA-N
ID: BPAJYCPZCVWTTL-UHFFFAOYSA-N
Comment: Energy1
Num peaks: 20
57.0334912 1.375829577
125.0233204 9.49353864
135.0076704 1.640290298
137.0233204 10.72498273
139.0389705 13.8734856
141.0546206 1.840055701
151.0389705 2.478401197
153.0546206 2.76704788
163.0389705 2.482004109
165.0546206 3.800163194
167.0702706 2.08971649
179.0702706 5.529707948
181.0859207 1.550208079
195.0651853 1.455228763
197.0808353 4.952663556
273.0757499 1.414303952
275.0914 3.145338637
277.1070501 2.798676912
289.0706646 3.558630868
305.1019647 3.49828895

Name: +ve in-silico MS/MS by CFM-ID for BPAJYCPZCVWTTL-UHFFFAOYSA-N
ID: BPAJYCPZCVWTTL-UHFFFAOYSA-N
Comment: Energy2
Num peaks: 31
49.00727645 1.472564036
79.01784114 1.904129542
81.0334912 1.145283373
93.0334912 5.542210383
95.04914126 3.809258235
105.0334912 5.233271845
107.0491413 3.528938514
109.0284058 0.955342739
119.0491413 2.746527254
121.0284058 2.630912893
121.0647913 1.610751155
123.0440559 3.281549652
125.0233204 3.033430789
125.0597059 1.116343462
127.075356 1.231172699
135.0076704 1.999762179
135.0440559 3.862457343
137.0233204 2.17312081
137.0597059 2.185969981
139.0389705 4.440833041
139.075356 0.9815561523
151.0389705 1.297859211
153.0546206 1.521227324
165.0546206 1.194517624
177.0546206 2.591272542
215.0702706 1.242917196
243.0651853 1.00583237
273.0757499 2.031805973
275.0914 2.165641747
277.1070501 2.101771885
287.0914 2.270365287

Name: +ve in-silico MS/MS by CFM-ID for PDAKXMIQFUHWQC-UHFFFAOYSA-N
ID: PDAKXMIQFUHWQC-UHFFFAOYSA-N
Comment: Energy0
Num peaks: 13
85.02840582 2.274582925
105.0334912 1.755857221
121.0284058 9.518798141
123.0440559 23.51498969
125.0597059 3.094004685
127.075356 1.680719411
149.0597059 1.346651759
163.075356 1.597603942
245.0808353 1.085639909
255.0651853 1.742680878
257.0808353 1.398388513
269.0808353 7.453846681
287.0914 24.33084794

Name: +ve in-silico MS/MS by CFM-ID for PDAKXMIQFUHWQC-UHFFFAOYSA-N
ID: PDAKXMIQFUHWQC-UHFFFAOYSA-N
Comment: Energy1
Num peaks: 31
85.02840582 0.9082479853
95.04914126 1.174224983
105.0334912 2.281520766
121.0284058 10.66928633
123.0440559 16.48195965
135.0440559 1.052851166
137.0233204 1.95435379
139.0389705 1.778655829
147.0440559 2.771616054
149.0597059 2.230733792
151.0389705 2.219067707
151.075356 0.8738578337
159.0440559 1.432856819
161.0597059 1.323981359
163.0389705 1.280077782
163.075356 1.122866335
165.0546206 1.075907572
177.0546206 1.220273988
185.0233204 0.9007373193
187.0389705 1.050187791
193.0495352 1.982496355
201.0546206 1.271890267
203.0702706 0.883975156
245.0808353 0.8755756976
253.0495352 1.4592367
255.0651853 1.476430132
257.0808353 2.696131849
259.0964854 3.196680278
269.0808353 3.777519738
271.0600999 4.388887537
287.0914 3.966501442

Name: +ve in-silico MS/MS by CFM-ID for PDAKXMIQFUHWQC-UHFFFAOYSA-N
ID: PDAKXMIQFUHWQC-UHFFFAOYSA-N
Comment: Energy2
Num peaks: 31
39.02292652 2.361941474
41.00219107 1.044402209
49.00727645 4.960519431
51.02292652 1.226769578
53.00219107 3.063752989
55.01784114 1.982024235
65.00219107 2.29172479
67.01784114 2.645253205
69.0334912 1.481229897
77.00219107 1.628501303
79.01784114 1.969801358
79.05422664 1.691887869
85.02840582 2.613310671
95.04914126 1.886717261
105.0334912 5.895543529
107.0491413 4.051936349
109.0647913 1.008485277
121.0284058 4.934202271
123.0440559 8.497802033
129.0334912 0.9022939751
131.0491413 2.192473011
133.0647913 1.837566509
145.0647913 1.060931418
159.0440559 1.401420232
161.0597059 1.065745484
169.0284058 1.061404012
173.0597059 1.028918226
245.0808353 1.119376506
255.0651853 1.526922688
257.0808353 1.210412093
259.0964854 1.265120532

Name: +ve in-silico MS/MS by CFM-ID for XUHWJLMOAFPKEV-UHFFFAOYSA-N
ID: XUHWJLMOAFPKEV-UHFFFAOYSA-N
Comment: Energy0
Num peaks: 11
121.0284058 8.922211155
123.0440559 2.570323609
125.0597059 9.798015004
147.0440559 2.12851989
163.0389705 1.723250981
165.0546206 1.682437095
255.0651853 2.387689361
257.0808353 2.541960583
259.0964854 2.526997801
269.0808353 2.145605119
287.0914 44.88186011

Name: +ve in-silico MS/MS by CFM-ID for XUHWJLMOAFPKEV-UHFFFAOYSA-N
ID: XUHWJLMOAFPKEV-UHFFFAOYSA-N
Comment: Energy1
Num peaks: 23
93.0334912 1.197466744
95.04914126 1.238930512
105.0334912 3.388381009
107.0491413 1.692796571
121.0284058 3.804723764
123.0440559 12.48175557
125.0597059 2.902953598
135.0440559 1.91992582
137.0233204 4.320498168
137.0597059 1.580456812
139.0389705 2.491113856
141.0546206 1.774732098
147.0440559 4.089606143
151.0389705 3.794735469
153.0546206 9.819920317
177.0546206 1.198196007
193.0495352 1.47608105
255.0651853 2.048778689
257.0808353 4.305849259
259.0964854 3.354281113
269.0808353 1.988120987
271.0600999 3.266641251
287.0914 6.377435307

Name: +ve in-silico MS/MS by CFM-ID for XUHWJLMOAFPKEV-UHFFFAOYSA-N
ID: XUHWJLMOAFPKEV-UHFFFAOYSA-N
Comment: Energy2
Num peaks: 31
49.00727645 0.9831973223
51.02292652 1.086397508
53.03857658 1.011736375
65.03857658 2.019117234
77.03857658 2.333136775
79.01784114 1.127128677
93.0334912 6.261032152
95.04914126 6.154334401
103.0178411 2.09425904
105.0334912 7.511919412
107.0491413 4.364796847
109.0647913 1.789869854
121.0284058 9.187759395
123.0440559 4.767989099
125.0233204 0.8477335382
125.0597059 1.275248695
127.075356 0.8550833213
133.0284058 1.988941171
135.0076704 0.8508111248
135.0440559 1.429267607
137.0233204 4.300371802
151.0389705 1.330967888
153.0546206 1.94475707
159.0440559 1.503346262
161.0233204 2.071365708
171.0440559 0.8555997196
195.0440559 1.175813195
197.0597059 2.235441091
255.0651853 1.030906123
257.0808353 1.220655532
259.0964854 0.868197827

Name: +ve in-silico MS/MS by CFM-ID for NKZJSYQCTOOYEV-UHFFFAOYSA-N
ID: NKZJSYQCTOOYEV-UHFFFAOYSA-N
Comment: Energy0
Num peaks: 8
121.0284058 9.395021226
123.0440559 2.699405357
125.0597059 10.3694716
147.0440559 2.271099759
255.0651853 2.124108407
257.0808353 1.915436957
269.0808353 2.652519346
287.0914 48.61640367

Name: +ve in-silico MS/MS by CFM-ID for NKZJSYQCTOOYEV-UHFFFAOYSA-N
ID: NKZJSYQCTOOYEV-UHFFFAOYSA-N
Comment: Energy1
Num peaks: 22
95.04914126 1.204635649
105.0334912 3.536736468
107.0491413 1.872041156
121.0284058 4.258982074
123.0440559 14.07292552
125.0597059 3.31238357
135.0440559 2.395284366
137.0233204 1.179126154
137.0597059 1.6697434
139.0389705 2.49211112
141.0546206 1.888999121
147.0440559 4.312900225
151.0389705 3.735611809
153.0546206 9.379030514
179.0338851 1.362282809
193.0495352 1.421350786
255.0651853 1.837052526
257.0808353 4.506987465
259.0964854 3.9910113
269.0808353 2.026772264
271.0600999 3.489001264
287.0914 6.847946659

Name: +ve in-silico MS/MS by CFM-ID for NKZJSYQCTOOYEV-UHFFFAOYSA-N
ID: NKZJSYQCTOOYEV-UHFFFAOYSA-N
Comment: Energy2
Num peaks: 31
39.02292652 1.049109365
49.00727645 2.078209204
51.02292652 2.076618389
53.03857658 1.240056089
65.03857658 1.92853832
67.01784114 1.001218563
77.00219107 3.451923633
77.03857658 2.814633899
79.01784114 2.28994351
81.0334912 1.89394597
89.00219107 1.077271725
91.01784114 1.68067395
93.0334912 3.608390161
95.04914126 2.243054476
105.0334912 4.915274652
107.0127558 2.537475183
107.0491413 4.543294685
109.0284058 2.166722564
121.0284058 10.47981466
123.0440559 3.33570004
125.0597059 1.3517175
135.0076704 1.116142912
135.0440559 4.007834682
137.0233204 4.843254437
151.0389705 2.188475402
153.0546206 2.349942277
159.0440559 1.027874842
163.0389705 1.30396573
255.0651853 0.9438818908
259.0964854 1.108149453
269.0808353 1.143882884

Name: +ve in-silico MS/MS by CFM-ID for UWHUTZOCTZJUKC-UHFFFAOYSA-N
ID: UWHUTZOCTZJUKC-UHFFFAOYSA-N
Comment: Energy0
Num peaks: 6
109.0284058 0.7491708747
121.0284058 1.747061002
123.0440559 2.182602964
177.0546206 1.608993388
269.0808353 10.18535537
287.0914 76.37555642

Name: +ve in-silico MS/MS by CFM-ID for UWHUTZOCTZJUKC-UHFFFAOYSA-N
ID: UWHUTZOCTZJUKC-UHFFFAOYSA-N
Comment: Energy1
Num peaks: 17
107.0491413 2.5742397
109.0284058 1.702147531
121.0284058 5.331877665
123.0440559 6.847961955
125.0597059 1.849665798
163.0389705 3.519859261
165.0546206 4.39511558
177.0546206 1.757604408
179.0702706 2.69743971
241.0859207 2.60669979
243.0651853 1.726133914
253.0495352 3.676068817
257.0808353 5.403562037
259.0964854 5.257338114
269.0808353 4.666324343
271.0600999 10.82422484
287.0914 16.7761933

Name: +ve in-silico MS/MS by CFM-ID for UWHUTZOCTZJUKC-UHFFFAOYSA-N
ID: UWHUTZOCTZJUKC-UHFFFAOYSA-N
Comment: Energy2
Num peaks: 30
39.02292652 1.813606383
49.00727645 4.547688058
51.02292652 2.425496556
63.02292652 1.646600099
65.03857658 7.251151549
79.05422664 1.641742436
81.0334912 1.154212907
95.04914126 3.48402434
97.06479133 2.521195868
105.0334912 2.322161566
107.0491413 5.964669118
109.0284058 0.979956494
121.0284058 5.904569202
123.0440559 2.255473604
125.0597059 0.8795164932
135.0440559 1.180567322
147.0440559 0.9913272032
159.0440559 7.050321671
177.0546206 5.638859637
199.075356 1.682372227
213.0910061 1.087842013
227.0702706 1.986797106
241.0859207 4.107920191
243.0651853 1.366881209
245.0808353 1.509846036
251.0702706 3.028345857
255.0651853 1.164313408
259.0964854 0.9665100892
269.0808353 2.821641052
271.0600999 1.453149866

Name: +ve in-silico MS/MS by CFM-ID for BWFSBUVPIAIXKJ-QHHAFSJGSA-N
ID: BWFSBUVPIAIXKJ-QHHAFSJGSA-N
Comment: Energy0
Num peaks: 7
135.0440559 7.422578335
137.0233204 3.202086586
149.0597059 2.499793949
151.0389705 2.278382606
177.0546206 4.658613033
269.0808353 11.06485389
287.0914 49.58897188

Name: +ve in-silico MS/MS by CFM-ID for BWFSBUVPIAIXKJ-QHHAFSJGSA-N
ID: BWFSBUVPIAIXKJ-QHHAFSJGSA-N
Comment: Energy1
Num peaks: 22
53.00219107 1.00513851
111.0440559 1.909721578
121.0284058 1.081152814
123.0440559 2.077982963
135.0440559 11.48618326
137.0233204 11.17937543
139.0389705 1.788152924
145.0284058 1.523060321
147.0440559 1.726652808
149.0597059 3.887932504
151.0389705 1.382244287
159.0440559 2.437063229
161.0233204 1.226025556
163.0389705 2.330624822
175.0389705 1.127721055
177.0546206 8.324982009
243.0651853 1.591651919
255.0651853 1.892928542
257.0808353 3.095784299
259.0964854 2.954781826
269.0808353 4.976906412
287.0914 11.43352052

Name: +ve in-silico MS/MS by CFM-ID for BWFSBUVPIAIXKJ-QHHAFSJGSA-N
ID: BWFSBUVPIAIXKJ-QHHAFSJGSA-N
Comment: Energy2
Num peaks: 31
39.02292652 1.143683204
41.00219107 1.130308441
49.00727645 2.587597734
51.02292652 1.534533439
53.00219107 1.86629004
65.00219107 1.076522328
65.03857658 1.59491735
67.01784114 2.112110542
77.00219107 1.179471702
77.03857658 1.569171436
81.0334912 2.312920901
92.99710569 3.514674964
103.0178411 1.351171395
105.0334912 3.309678771
107.0491413 2.176378376
109.0284058 2.1073472
111.0440559 1.053979535
117.0334912 1.555853177
119.0491413 1.650244044
121.0284058 1.984136198
123.0440559 2.795631388
133.0284058 2.793372481
135.0440559 7.232451552
137.0233204 4.306906153
145.0284058 2.66416228
147.0440559 2.950775366
149.0597059 4.448390995
159.0440559 1.076471779
161.0233204 1.394644401
173.0233204 1.950276455
177.0546206 1.226457702

Name: +ve in-silico MS/MS by CFM-ID for WGVFVBIJKULVHA-QHHAFSJGSA-N
ID: WGVFVBIJKULVHA-QHHAFSJGSA-N
Comment: Energy0
Num peaks: 6
137.0233204 3.429778155
149.0597059 2.719472043
151.0389705 2.442982194
177.0546206 5.666858949
269.0808353 12.00864422
287.0914 54.68040163

Name: +ve in-silico MS/MS by CFM-ID for WGVFVBIJKULVHA-QHHAFSJGSA-N
ID: WGVFVBIJKULVHA-QHHAFSJGSA-N
Comment: Energy1
Num peaks: 22
53.00219107 1.26922152
111.0440559 2.144915816
121.0284058 1.278013455
123.0440559 2.488204073
137.0233204 12.4929867
139.0389705 2.024968472
145.0284058 1.007821359
147.0440559 2.278609387
149.0597059 5.230611866
151.0389705 1.551981784
161.0233204 1.410405901
163.0389705 2.644594467
175.0389705 1.333406338
177.0546206 11.48109539
243.0651853 1.785628706
245.0808353 0.8115497149
251.0702706 0.7955798784
255.0651853 2.2002186
257.0808353 3.374755847
259.0964854 3.233683053
269.0808353 6.055793527
287.0914 13.72034303

Name: +ve in-silico MS/MS by CFM-ID for WGVFVBIJKULVHA-QHHAFSJGSA-N
ID: WGVFVBIJKULVHA-QHHAFSJGSA-N
Comment: Energy2
Num peaks: 31
49.00727645 2.259436143
51.02292652 1.493766424
53.00219107 2.262282299
55.01784114 1.068609057
67.01784114 2.921333987
75.02292652 1.149940375
77.03857658 1.810393873
81.0334912 2.267555727
92.99710569 4.106204118
95.01275576 1.204252477
103.0178411 1.241126425
105.0334912 1.890088007
109.0284058 2.281169752
111.0440559 1.23080885
117.0334912 1.772759187
119.0491413 2.246475127
121.0284058 2.426214828
121.0647913 1.197969552
123.0440559 4.029426221
131.0491413 1.000648713
133.0284058 3.298895317
135.0440559 1.950799128
137.0233204 4.749555958
145.0284058 1.818282229
147.0440559 4.922604059
149.0597059 6.174656406
161.0233204 1.711114702
175.0389705 1.379682672
177.0546206 2.038472819
241.0495352 1.190408161
243.0651853 1.066767647

Name: +ve in-silico MS/MS by CFM-ID for JVGNTXGHBHMJDO-QHHAFSJGSA-N
ID: JVGNTXGHBHMJDO-QHHAFSJGSA-N
Comment: Energy0
Num peaks: 9
121.0284058 6.672046071
123.0440559 8.821283228
135.0440559 2.412111234
151.0389705 2.743064451
163.0389705 3.992880996
165.0546206 2.360150765
255.0651853 2.884563556
269.0808353 9.087774112
287.0914 42.25459135

Name: +ve in-silico MS/MS by CFM-ID for JVGNTXGHBHMJDO-QHHAFSJGSA-N
ID: JVGNTXGHBHMJDO-QHHAFSJGSA-N
Comment: Energy1
Num peaks: 23
53.00219107 1.073762257
109.0284058 2.019627336
121.0284058 10.8891239
123.0440559 7.010241266
125.0597059 1.471065649
135.0440559 4.440153636
145.0284058 2.164878217
147.0440559 1.24078541
149.0233204 1.739469653
151.0389705 8.35411853
153.0546206 1.697751449
161.0233204 0.9181461283
163.0389705 7.07549348
165.0546206 1.57112021
175.0389705 0.9601522415
177.0546206 2.449134272
203.0702706 0.7982239438
243.0651853 1.095435349
255.0651853 2.322238692
257.0808353 3.706244105
259.0964854 4.222389763
269.0808353 3.932050742
287.0914 9.284659545

Name: +ve in-silico MS/MS by CFM-ID for JVGNTXGHBHMJDO-QHHAFSJGSA-N
ID: JVGNTXGHBHMJDO-QHHAFSJGSA-N
Comment: Energy2
Num peaks: 31
39.02292652 1.418228068
49.00727645 2.132309689
51.02292652 1.667485619
53.00219107 2.107192838
55.01784114 1.240252705
57.0334912 1.32185522
65.03857658 2.560126697
67.01784114 1.875862118
75.02292652 1.55861055
77.03857658 1.894861653
79.01784114 1.277802254
81.0334912 1.539321865
93.0334912 1.251721982
95.04914126 3.134625751
103.0178411 2.077237529
105.0334912 3.461011245
107.0127558 1.836902218
107.0491413 1.977480542
109.0284058 2.416344409
121.0284058 8.481202256
123.0440559 5.539986816
131.0127558 3.95742282
133.0284058 2.149223876
135.0440559 5.174372869
137.0597059 1.319604595
147.0440559 1.69167199
149.0233204 1.433251786
151.0389705 1.233621174
159.0076704 1.157371631
259.0964854 1.356483563
269.0808353 1.787112637

Name: +ve in-silico MS/MS by CFM-ID for IULVGTQOZKYHCS-QHHAFSJGSA-N
ID: IULVGTQOZKYHCS-QHHAFSJGSA-N
Comment: Energy0
Num peaks: 9
121.0284058 6.643561553
123.0440559 8.799004745
135.0440559 2.425449997
151.0389705 2.737083611
163.0389705 3.985380644
165.0546206 2.361869055
255.0651853 2.823611083
269.0808353 9.128745408
287.0914 42.22015174

Name: +ve in-silico MS/MS by CFM-ID for IULVGTQOZKYHCS-QHHAFSJGSA-N
ID: IULVGTQOZKYHCS-QHHAFSJGSA-N
Comment: Energy1
Num peaks: 23
53.00219107 0.9505162472
109.0284058 2.121454825
121.0284058 11.06404573
123.0440559 6.988041039
125.0597059 1.621275693
135.0440559 4.683495601
145.0284058 2.198910649
147.0440559 1.27862932
149.0233204 1.778553322
151.0389705 8.764456394
153.0546206 1.647395563
161.0233204 0.9677871682
163.0389705 7.192369465
165.0546206 1.632718205
175.0389705 0.9372802909
177.0546206 2.310185744
203.0702706 0.8167002037
243.0651853 0.8874366922
255.0651853 2.220316958
257.0808353 3.197941667
259.0964854 3.396666602
269.0808353 4.101449595
287.0914 9.635118449

Name: +ve in-silico MS/MS by CFM-ID for IULVGTQOZKYHCS-QHHAFSJGSA-N
ID: IULVGTQOZKYHCS-QHHAFSJGSA-N
Comment: Energy2
Num peaks: 31
39.02292652 1.467273808
49.00727645 2.011885539
51.02292652 1.966398354
53.00219107 1.897391538
65.03857658 2.572022251
67.01784114 1.542221694
75.02292652 1.565852589
77.00219107 1.210774362
77.03857658 1.903666073
79.01784114 1.23888623
81.0334912 2.647103754
93.0334912 1.257538072
95.04914126 2.646703119
103.0178411 2.084437562
105.0334912 3.473989794
107.0127558 2.234181091
107.0491413 2.053875113
109.0284058 2.508533288
121.0284058 7.245098046
123.0440559 5.174354208
131.0127558 3.527379023
133.0284058 2.162372003
135.0440559 5.528927304
137.0597059 1.147258602
147.0440559 1.812307342
149.0233204 1.434632883
151.0389705 1.267518097
159.0076704 1.429400518
163.0389705 1.38216079
259.0964854 1.463153764
269.0808353 1.8071452

Name: +ve in-silico MS/MS by CFM-ID for UTZASYFUQKMLRQ-VOTSOKGWSA-N
ID: UTZASYFUQKMLRQ-VOTSOKGWSA-N
Comment: Energy0
Num peaks: 8
105.0334912 6.959608668
107.0491413 3.957293319
119.0491413 2.441378478
139.0389705 5.522607642
167.0338851 2.902570504
255.0651853 2.803827761
269.0808353 10.75502706
287.0914 45.96635952

Name: +ve in-silico MS/MS by CFM-ID for UTZASYFUQKMLRQ-VOTSOKGWSA-N
ID: UTZASYFUQKMLRQ-VOTSOKGWSA-N
Comment: Energy1
Num peaks: 27
49.00727645 1.628429504
51.02292652 1.457895396
53.00219107 0.9225620205
95.04914126 1.439668484
105.0334912 9.768983808
107.0491413 4.373178152
119.0491413 3.324634962
129.0334912 1.414477593
139.0389705 2.129398697
141.0546206 1.276090474
147.0440559 4.477521733
149.0233204 0.8644957932
151.0389705 0.8880919822
165.0182351 1.892858228
167.0338851 9.912099316
169.0495352 1.673429033
175.0389705 0.7265310578
181.0495352 1.340042033
191.0338851 0.8700875302
193.0495352 3.342763878
243.0651853 1.495154648
251.0702706 0.8565466811
255.0651853 2.395416831
257.0808353 2.894528187
259.0964854 3.029821229
269.0808353 5.037287065
287.0914 10.63424105

Name: +ve in-silico MS/MS by CFM-ID for UTZASYFUQKMLRQ-VOTSOKGWSA-N
ID: UTZASYFUQKMLRQ-VOTSOKGWSA-N
Comment: Energy2
Num peaks: 31
49.00727645 3.880917447
51.02292652 1.94320727
53.03857658 1.014486811
55.01784114 1.531733448
63.02292652 1.104199409
75.02292652 1.64672847
77.03857658 2.406270886
79.05422664 2.110618497
83.01275576 1.986515166
87.02292652 1.323463445
89.03857658 2.333895975
91.05422664 3.598746486
97.02840582 4.863595642
99.04405588 1.31462906
105.0334912 5.041115065
107.0491413 1.665581265
111.0440559 1.754087641
117.0334912 2.079332838
119.0491413 5.082927435
123.0440559 1.304707603
137.0233204 1.912700871
139.0389705 8.444419248
149.0233204 1.194543387
151.0389705 1.164442913
161.0233204 0.9611715369
163.0389705 1.86739866
165.0182351 1.076573402
167.0338851 2.31412298
243.0651853 1.504276876
245.0808353 1.065317947
259.0964854 1.40695878

Name: +ve in-silico MS/MS by CFM-ID for DGUBZDXYXXUHTJ-QPJJXVBHSA-N
ID: DGUBZDXYXXUHTJ-QPJJXVBHSA-N
Comment: Energy0
Num peaks: 6
133.0647913 2.701039819
153.0182351 3.586773157
167.0338851 2.538828865
255.0651853 3.092459091
269.0808353 11.78857529
287.0914 57.47970215

Name: +ve in-silico MS/MS by CFM-ID for DGUBZDXYXXUHTJ-QPJJXVBHSA-N
ID: DGUBZDXYXXUHTJ-QPJJXVBHSA-N
Comment: Energy1
Num peaks: 15
107.0491413 3.330089153
109.0647913 1.062520747
127.0389705 2.172012166
133.0647913 4.720051415
137.0233204 1.671380987
153.0182351 16.17801823
155.0338851 2.779081568
161.0597059 9.316019173
167.0338851 2.018282678
177.0182351 1.59805551
179.0338851 3.643731588
255.0651853 2.738640671
257.0808353 1.098890841
269.0808353 7.895997199
287.0914 19.86870845

Name: +ve in-silico MS/MS by CFM-ID for DGUBZDXYXXUHTJ-QPJJXVBHSA-N
ID: DGUBZDXYXXUHTJ-QPJJXVBHSA-N
Comment: Energy2
Num peaks: 31
41.00219107 2.345012498
49.00727645 2.008968981
53.00219107 1.082585213
63.02292652 2.145557048
75.02292652 1.188619989
77.03857658 1.862992573
83.01275576 2.591225865
85.02840582 2.305685993
87.02292652 2.12287134
89.03857658 3.550477255
91.05422664 0.9194958672
101.0385766 3.803672419
103.0542266 3.63470545
107.0491413 2.846084957
111.0076704 0.9325364217
117.0334912 2.078487948
119.0491413 1.258212467
125.0233204 1.923035601
127.0389705 3.789846809
129.0546206 0.8197944845
131.0491413 2.544029012
133.0647913 5.160765016
137.0233204 3.076773262
149.0233204 2.43081816
153.0182351 9.000939751
161.0233204 1.65904052
167.0338851 0.9987545367
177.0182351 1.716868305
251.0702706 0.8482674354
259.0964854 0.889365626
269.0808353 1.09864483

Name: +ve in-silico MS/MS by CFM-ID for GLBWMOHCXNPFLS-UHFFFAOYSA-N
ID: GLBWMOHCXNPFLS-UHFFFAOYSA-N
Comment: Energy0
Num peaks: 6
105.0334912 18.08032155
139.0389705 4.3860179
165.0182351 2.780227567
167.0338851 17.2202866
269.0808353 10.76401527
287.0914 29.9030164

Name: +ve in-silico MS/MS by CFM-ID for GLBWMOHCXNPFLS-UHFFFAOYSA-N
ID: GLBWMOHCXNPFLS-UHFFFAOYSA-N
Comment: Energy1
Num peaks: 8
105.0334912 34.58113871
107.0491413 2.556221087
139.0389705 2.426249842
147.0440559 1.979198483
165.0182351 3.652867343
167.0338851 29.79282177
269.0808353 2.784569083
287.0914 3.334165077

Name: +ve in-silico MS/MS by CFM-ID for GLBWMOHCXNPFLS-UHFFFAOYSA-N
ID: GLBWMOHCXNPFLS-UHFFFAOYSA-N
Comment: Energy2
Num peaks: 19
41.00219107 1.48951586
49.00727645 5.499365967
51.02292652 4.222763975
63.02292652 5.051160776
79.05422664 1.761951427
83.01275576 2.049631684
97.02840582 9.032857023
99.04405588 1.22663536
105.0334912 15.47856803
107.0491413 1.32781444
119.0491413 1.776919721
123.0076704 2.872008692
125.0233204 2.308964799
137.0233204 6.277437635
139.0389705 7.647552199
149.0233204 2.29987518
151.0389705 1.198349207
165.0182351 2.895538566
167.0338851 6.007094808

Name: +ve in-silico MS/MS by CFM-ID for UNEJIRZYTHVVEM-UHFFFAOYSA-N
ID: UNEJIRZYTHVVEM-UHFFFAOYSA-N
Comment: Energy0
Num peaks: 6
105.0334912 17.89150649
139.0389705 4.320211503
165.0182351 2.725005001
167.0338851 16.75056264
269.0808353 11.27832595
287.0914 29.26829072

Name: +ve in-silico MS/MS by CFM-ID for UNEJIRZYTHVVEM-UHFFFAOYSA-N
ID: UNEJIRZYTHVVEM-UHFFFAOYSA-N
Comment: Energy1
Num peaks: 8
105.0334912 34.37917561
107.0491413 2.526788011
139.0389705 2.478784222
149.0233204 2.544914024
165.0182351 3.60869927
167.0338851 28.41628439
269.0808353 2.885992002
287.0914 3.268318949

Name: +ve in-silico MS/MS by CFM-ID for UNEJIRZYTHVVEM-UHFFFAOYSA-N
ID: UNEJIRZYTHVVEM-UHFFFAOYSA-N
Comment: Energy2
Num peaks: 21
41.00219107 1.850080252
49.00727645 5.361866068
51.02292652 4.117220739
55.01784114 2.734130222
63.02292652 4.924927298
79.01784114 1.157247808
79.05422664 1.717816625
83.01275576 1.776931347
97.02840582 9.875582433
99.04405588 2.739444355
101.0385766 1.148954097
105.0334912 15.82846063
107.0491413 1.293661317
119.0491413 1.671903321
123.0076704 1.235800941
125.0233204 1.909476397
137.0233204 4.376354647
139.0389705 6.245035054
149.0233204 3.281741049
165.0182351 2.284049971
167.0338851 4.628263626

Name: +ve in-silico MS/MS by CFM-ID for IUTJITCLNLMFAJ-CMDGGOBGSA-N
ID: IUTJITCLNLMFAJ-CMDGGOBGSA-N
Comment: Energy0
Num peaks: 6
91.05422664 4.43930172
103.0542266 2.741999936
155.0338851 7.955764902
183.0287997 3.278845229
269.0808353 7.21266981
287.0914 54.38505702

Name: +ve in-silico MS/MS by CFM-ID for IUTJITCLNLMFAJ-CMDGGOBGSA-N
ID: IUTJITCLNLMFAJ-CMDGGOBGSA-N
Comment: Energy1
Num peaks: 28
55.01784114 0.880579162
71.01275576 2.153475432
73.02840582 0.9530042476
79.05422664 0.846583241
85.02840582 2.063088427
87.04405588 1.813282838
89.05970595 1.976135913
91.05422664 5.91851368
91.07535601 1.394904983
103.0542266 4.427193223
129.0334912 1.662012263
131.0491413 7.254785184
143.0491413 2.961332773
145.0647913 1.179914617
155.0338851 1.938240067
167.0338851 1.035994468
171.0440559 2.092676478
173.0597059 1.096648615
181.0131497 2.113449669
183.0287997 9.938627396
185.0444498 2.104582894
199.0389705 0.8641188214
203.0702706 1.144691158
207.0287997 1.118249293
209.0444498 2.978092708
269.0808353 4.211034468
271.0600999 0.8828637618
287.0914 13.75494447

Name: +ve in-silico MS/MS by CFM-ID for IUTJITCLNLMFAJ-CMDGGOBGSA-N
ID: IUTJITCLNLMFAJ-CMDGGOBGSA-N
Comment: Energy2
Num peaks: 31
15.02292652 1.189395639
41.00219107 2.678326786
49.00727645 1.683009072
51.02292652 1.224160702
63.02292652 0.9687783755
65.03857658 1.100960467
68.99710569 4.926561175
71.01275576 1.109028368
75.02292652 1.79730728
91.05422664 6.083385844
96.99202031 2.280751496
101.0385766 6.97530701
103.0542266 12.36253041
105.0698767 2.017811565
115.0389705 0.9999659136
125.0233204 1.191538307
125.0385766 2.239763167
129.0334912 1.370357214
129.0698767 2.012622599
141.0182351 1.379119478
143.0491413 2.639792067
151.002585 1.596661076
153.0182351 2.129165129
155.0338851 4.591600088
166.9974996 1.560342624
167.0338851 1.055818161
171.0440559 1.903356301
181.0131497 2.016189872
183.0287997 2.005166279
257.0808353 1.022158929
271.0600999 0.9805046587

Name: +ve in-silico MS/MS by CFM-ID for PMMLPVXGYVACMU-UHFFFAOYSA-N
ID: PMMLPVXGYVACMU-UHFFFAOYSA-N
Comment: Energy0
Num peaks: 7
111.0440559 1.890464385
135.0440559 2.651618872
137.0233204 6.522782276
177.0546206 4.721817776
257.0808353 4.338733291
269.0808353 10.94659869
287.0914 50.52448346

Name: +ve in-silico MS/MS by CFM-ID for PMMLPVXGYVACMU-UHFFFAOYSA-N
ID: PMMLPVXGYVACMU-UHFFFAOYSA-N
Comment: Energy1
Num peaks: 17
107.0491413 1.765877819
109.0284058 1.340840353
111.0440559 1.942084004
121.0284058 2.184522616
135.0440559 7.144646745
137.0233204 26.48306196
139.0389705 1.975585112
147.0440559 1.249002509
149.0597059 5.148999189
151.0389705 3.162756944
159.0440559 2.180024533
165.0546206 1.992881948
177.0546206 6.987804656
257.0808353 2.774124252
259.0964854 1.360855718
269.0808353 4.333244774
287.0914 9.104445048

Name: +ve in-silico MS/MS by CFM-ID for PMMLPVXGYVACMU-UHFFFAOYSA-N
ID: PMMLPVXGYVACMU-UHFFFAOYSA-N
Comment: Energy2
Num peaks: 31
39.02292652 1.143199
49.00727645 1.173179462
53.00219107 2.943436359
65.00219107 1.074615017
67.01784114 4.365714938
69.0334912 1.237108346
77.00219107 1.272772498
81.0334912 1.514636681
91.05422664 1.357266871
92.99710569 4.40597943
95.01275576 1.756325407
101.0385766 1.21102467
103.0542266 2.701321811
105.0334912 1.884074918
107.0127558 1.13740204
107.0491413 1.253696117
109.0284058 3.406290712
111.0440559 1.26924691
119.0491413 1.761473614
121.0284058 3.012138405
123.0440559 2.61077296
129.0334912 2.726682179
131.0491413 2.944226216
133.0284058 1.169707772
135.0440559 3.113680787
137.0233204 12.32691038
145.0284058 1.70462133
147.0440559 3.416923961
149.0597059 2.608318109
159.0440559 1.073951111
241.0859207 1.598009002

Name: +ve in-silico MS/MS by CFM-ID for BNOLOXUNKKENIR-UHFFFAOYSA-N
ID: BNOLOXUNKKENIR-UHFFFAOYSA-N
Comment: Energy0
Num peaks: 8
123.0440559 16.20809508
125.0597059 3.279085618
151.0389705 6.441513239
153.0546206 3.927037708
181.0495352 3.62022531
273.0757499 2.721928938
287.0914 9.458630369
305.1019647 36.88861053

Name: +ve in-silico MS/MS by CFM-ID for BNOLOXUNKKENIR-UHFFFAOYSA-N
ID: BNOLOXUNKKENIR-UHFFFAOYSA-N
Comment: Energy1
Num peaks: 19
93.0334912 1.620262966
95.04914126 3.4502878
109.0284058 3.34164619
121.0284058 2.123766698
123.0440559 16.21683175
125.0597059 4.196881698
135.0440559 1.769390111
149.0233204 1.054345682
151.0389705 12.89189643
153.0546206 6.885184205
163.0389705 2.985057219
179.0338851 1.136564145
181.0495352 7.833300791
195.0651853 1.155196806
273.0757499 1.603966264
275.0914 2.395919785
277.1070501 2.072765022
287.0914 2.778386757
305.1019647 4.591067387

Name: +ve in-silico MS/MS by CFM-ID for BNOLOXUNKKENIR-UHFFFAOYSA-N
ID: BNOLOXUNKKENIR-UHFFFAOYSA-N
Comment: Energy2
Num peaks: 31
39.02292652 1.631623718
49.00727645 1.298117609
51.02292652 1.402424691
53.00219107 0.8088622876
55.01784114 0.7742196224
65.00219107 0.8338539588
65.03857658 3.757100903
67.01784114 2.713290623
67.05422664 1.582964756
69.0334912 1.028782328
79.01784114 0.9687673824
81.0334912 2.912354966
91.01784114 1.988029369
93.0334912 3.598810291
95.04914126 6.452906626
105.0334912 1.046404577
107.0127558 2.36911813
107.0491413 2.214513577
109.0284058 3.662978376
111.0440559 1.122814977
121.0284058 5.457730044
123.0440559 15.231589
125.0597059 2.367080364
135.0440559 2.392555714
137.0597059 1.197454872
149.0233204 1.29939044
151.0389705 4.046066264
153.0546206 1.646114772
157.0859207 0.7608582143
259.0600999 0.958780996
277.1070501 0.8008268638

Name: +ve in-silico MS/MS by CFM-ID for VLBNMSNZHGUERF-UHFFFAOYSA-N
ID: VLBNMSNZHGUERF-UHFFFAOYSA-N
Comment: Energy0
Num peaks: 8
107.0491413 7.387266937
137.0597059 3.421919132
139.0389705 9.311157382
141.0546206 2.466613762
167.0338851 6.404634148
273.0757499 2.681504443
287.0914 11.28820964
305.1019647 39.26705449

Name: +ve in-silico MS/MS by CFM-ID for VLBNMSNZHGUERF-UHFFFAOYSA-N
ID: VLBNMSNZHGUERF-UHFFFAOYSA-N
Comment: Energy1
Num peaks: 22
79.05422664 0.9612359049
95.04914126 1.245367579
105.0334912 1.613013587
107.0491413 16.37128395
109.0647913 2.551565393
119.0491413 1.258126904
137.0233204 1.063853308
137.0597059 5.050080781
139.0389705 4.381205174
141.0546206 2.285932821
147.0440559 2.555965443
149.0233204 1.360428868
151.0389705 1.251932548
165.0182351 1.079109947
165.0546206 4.710008197
167.0338851 14.33694641
169.0495352 2.366723333
197.0444498 3.701028146
211.0600999 1.14361841
273.0757499 1.378775105
287.0914 3.859193886
305.1019647 5.792999782

Name: +ve in-silico MS/MS by CFM-ID for VLBNMSNZHGUERF-UHFFFAOYSA-N
ID: VLBNMSNZHGUERF-UHFFFAOYSA-N
Comment: Energy2
Num peaks: 31
41.00219107 0.839476279
55.01784114 3.248668409
65.03857658 2.214678678
75.02292652 2.192101745
77.03857658 4.443594934
79.05422664 6.6239056
83.01275576 2.079261901
85.02840582 1.014595602
91.05422664 1.083295941
95.04914126 1.520195768
97.02840582 6.308917227
99.04405588 2.021631531
105.0334912 3.631136893
107.0491413 10.86147871
109.0647913 2.070598831
111.0440559 1.547589326
117.0334912 0.9056878757
119.0491413 1.728131157
121.0647913 0.8877120219
123.0440559 1.172820089
125.0233204 1.013211681
133.0284058 1.273429544
137.0233204 2.500442292
137.0597059 1.528716274
139.0389705 6.596579985
141.0546206 1.864414944
149.0233204 2.106714133
151.0389705 1.164965941
165.0182351 0.73912105
167.0338851 3.991778825
277.1070501 0.8461366738

Name: +ve in-silico MS/MS by CFM-ID for ONKIXTJNUUWOHL-UHFFFAOYSA-N
ID: ONKIXTJNUUWOHL-UHFFFAOYSA-N
Comment: Energy0
Num peaks: 10
125.0233204 3.193412774
131.0491413 4.396836689
133.0647913 2.318663621
135.0804414 2.851172662
151.002585 1.541885225
151.075356 1.619855713
153.0182351 7.314699026
255.0651853 2.716607806
269.0808353 8.10379739
287.0914 46.01459341

Name: +ve in-silico MS/MS by CFM-ID for ONKIXTJNUUWOHL-UHFFFAOYSA-N
ID: ONKIXTJNUUWOHL-UHFFFAOYSA-N
Comment: Energy1
Num peaks: 21
107.0491413 1.142703095
109.0284058 1.450863876
109.0647913 1.433710336
121.0647913 8.255798577
125.0233204 1.686063368
133.0647913 1.601435035
135.0076704 8.445092081
135.0440559 1.491994279
135.0804414 2.890690892
137.0233204 7.762794048
137.0597059 3.115674205
151.002585 3.471926079
151.0389705 1.593016529
153.0182351 8.807039274
161.0597059 1.5200652
179.0338851 1.272747848
255.0651853 2.184892381
257.0808353 2.085079461
259.0964854 4.652109107
269.0808353 4.570044877
287.0914 11.21219042

Name: +ve in-silico MS/MS by CFM-ID for ONKIXTJNUUWOHL-UHFFFAOYSA-N
ID: ONKIXTJNUUWOHL-UHFFFAOYSA-N
Comment: Energy2
Num peaks: 31
49.00727645 2.679715295
51.02292652 1.521432931
63.02292652 1.677970313
67.01784114 2.226266039
75.02292652 3.128766077
77.03857658 1.530568518
80.99710569 1.39369226
93.0334912 1.217091243
97.02840582 1.377524008
101.0385766 1.567936667
103.0542266 7.037686429
105.0334912 1.703643504
105.0698767 1.250536795
107.0491413 4.456809657
109.0284058 1.2836438
121.0647913 2.68958325
125.0233204 2.519704264
131.0491413 6.32493205
133.0647913 1.592459718
135.0076704 4.502346641
135.0440559 2.707807973
135.0804414 1.030186293
137.0233204 3.415118355
137.0597059 1.265045393
139.0389705 1.650681693
149.0233204 1.923534803
151.002585 1.544232718
153.0182351 1.57603243
243.0651853 1.222353026
257.0808353 1.130848125
271.0600999 1.135735389

Name: +ve in-silico MS/MS by CFM-ID for RWLCJUJOUDVNQX-AWEZNQCLSA-N
ID: RWLCJUJOUDVNQX-AWEZNQCLSA-N
Comment: Energy0
Num peaks: 9
117.0334912 4.577138797
119.0491413 2.393861503
121.0647913 2.894857572
139.0389705 3.211287295
167.0338851 7.512799565
193.0495352 2.834980868
255.0651853 2.933439691
269.0808353 9.476670336
287.0914 46.25986675

Name: +ve in-silico MS/MS by CFM-ID for RWLCJUJOUDVNQX-AWEZNQCLSA-N
ID: RWLCJUJOUDVNQX-AWEZNQCLSA-N
Comment: Energy1
Num peaks: 21
49.00727645 1.312904708
51.02292652 1.222211242
105.0334912 7.60140876
107.0491413 6.188437684
119.0491413 1.338137954
121.0284058 1.319038477
121.0647913 2.340562377
123.0440559 3.739312887
139.0389705 1.423225131
147.0440559 1.134699522
149.0233204 6.574480848
151.0389705 7.258840716
165.0182351 3.254260107
165.0546206 2.158398319
167.0338851 8.794700331
193.0495352 2.473322552
255.0651853 2.388716022
257.0808353 1.646391303
259.0964854 3.702555303
269.0808353 4.821949511
287.0914 9.443942071

Name: +ve in-silico MS/MS by CFM-ID for RWLCJUJOUDVNQX-AWEZNQCLSA-N
ID: RWLCJUJOUDVNQX-AWEZNQCLSA-N
Comment: Energy2
Num peaks: 31
39.02292652 1.309779054
41.00219107 1.032179937
41.03857658 2.673523305
43.01784114 0.9733536069
49.00727645 3.440188016
51.02292652 1.642258865
75.02292652 3.456351864
77.00219107 2.055185676
81.0334912 1.001162097
89.03857658 1.774976707
93.06987671 1.455401322
95.04914126 1.243604743
97.02840582 2.051311374
105.0334912 2.99150078
107.0491413 1.531480678
117.0334912 9.63086268
119.0491413 2.198926068
121.0284058 2.373298574
121.0647913 1.105187373
123.0440559 3.233075994
137.0233204 2.041275814
139.0389705 5.494064664
145.0284058 1.321078411
147.0440559 1.212612649
149.0233204 3.464929356
151.0389705 3.481061566
163.0389705 2.139427802
165.0182351 1.957594107
167.0338851 2.386628784
175.0389705 1.051096956
259.0964854 1.568376584

Name: +ve in-silico MS/MS by CFM-ID for SLFZBNOERHGNMI-UHFFFAOYSA-N
ID: SLFZBNOERHGNMI-UHFFFAOYSA-N
Comment: Energy0
Num peaks: 8
117.0334912 4.644034761
119.0491413 2.422751298
121.0647913 2.950129526
137.0597059 1.700305669
139.0389705 3.069455229
167.0338851 7.370009102
269.0808353 10.86879192
287.0914 48.1260718

Name: +ve in-silico MS/MS by CFM-ID for SLFZBNOERHGNMI-UHFFFAOYSA-N
ID: SLFZBNOERHGNMI-UHFFFAOYSA-N
Comment: Energy1
Num peaks: 19
95.04914126 1.35343321
105.0334912 8.473748976
107.0491413 7.185452232
119.0491413 1.397631292
121.0284058 3.186733508
121.0647913 2.597245364
123.0440559 3.836848161
139.0389705 1.338649827
147.0076704 2.920725912
149.0233204 7.313217202
151.0389705 6.23637964
165.0182351 2.48945961
165.0546206 1.915596006
167.0338851 7.76789909
243.0651853 1.237705403
257.0808353 1.623367971
259.0964854 3.835897805
269.0808353 5.651406225
287.0914 9.884775805

Name: +ve in-silico MS/MS by CFM-ID for SLFZBNOERHGNMI-UHFFFAOYSA-N
ID: SLFZBNOERHGNMI-UHFFFAOYSA-N
Comment: Energy2
Num peaks: 31
39.02292652 1.170468648
49.00727645 3.033119008
63.02292652 1.426015462
75.02292652 4.41370725
77.00219107 2.750999132
79.01784114 3.139732295
79.05422664 1.202761214
89.03857658 2.242379505
92.99710569 1.359572039
93.06987671 1.065694354
95.01275576 2.307606248
95.04914126 1.638621733
97.02840582 1.363660674
105.0334912 3.608082377
107.0491413 2.017472573
117.0334912 9.181753415
119.0491413 2.221275796
121.0284058 6.342669531
121.0647913 1.313796643
123.0440559 2.434626034
137.0233204 1.970703149
139.0389705 1.737646539
145.0284058 2.186951629
147.0076704 1.506179698
147.0440559 1.213885138
149.0233204 3.924911382
149.0597059 1.097951443
151.0389705 2.902854612
163.0389705 2.012328404
167.0338851 1.630050985
257.0808353 1.071325888

Name: +ve in-silico MS/MS by CFM-ID for GRHSSRUEUOYZIV-UHFFFAOYSA-N
ID: GRHSSRUEUOYZIV-UHFFFAOYSA-N
Comment: Energy0
Num peaks: 6
131.0491413 4.801509918
133.0647913 2.44104497
135.0804414 3.054541074
153.0182351 8.560765719
269.0808353 11.64144401
287.0914 51.93937164

Name: +ve in-silico MS/MS by CFM-ID for GRHSSRUEUOYZIV-UHFFFAOYSA-N
ID: GRHSSRUEUOYZIV-UHFFFAOYSA-N
Comment: Energy1
Num peaks: 19
105.0334912 10.57669637
107.0491413 5.063655672
109.0647913 1.294673874
121.0284058 2.016893843
123.0440559 3.572506888
133.0647913 1.518748484
135.0804414 2.537064837
137.0233204 4.30025632
153.0182351 11.66902035
165.0546206 1.505884344
177.0546206 1.810316142
193.0495352 2.814732836
243.0651853 1.469285981
245.0808353 1.402843428
251.0702706 1.159962578
257.0808353 1.946083031
259.0964854 5.280979252
269.0808353 6.957632194
287.0914 13.20342819

Name: +ve in-silico MS/MS by CFM-ID for GRHSSRUEUOYZIV-UHFFFAOYSA-N
ID: GRHSSRUEUOYZIV-UHFFFAOYSA-N
Comment: Energy2
Num peaks: 31
55.01784114 1.706709556
63.02292652 3.615791203
67.01784114 1.45709792
69.0334912 1.333746782
77.00219107 2.191093165
77.03857658 1.635428712
79.01784114 1.616375111
79.05422664 1.671008812
81.0334912 1.275381739
83.01275576 1.137048194
85.02840582 1.189528583
89.03857658 3.576433497
91.05422664 1.420449934
103.0542266 1.556315036
105.0334912 5.936663113
107.0491413 3.886042996
121.0284058 2.390527889
123.0440559 2.061244707
125.0233204 1.397928198
129.0334912 1.594338221
131.0491413 7.297927823
133.0647913 1.903472333
137.0233204 3.337004446
139.0389705 1.850659602
145.0284058 1.358775827
149.0597059 1.549542764
153.0182351 3.546796093
161.0233204 1.290515447
163.0389705 1.237602048
229.0495352 1.301852022
257.0808353 1.114377746

Name: +ve in-silico MS/MS by CFM-ID for CWZLMWSCLBFCBY-UHFFFAOYSA-N
ID: CWZLMWSCLBFCBY-UHFFFAOYSA-N
Comment: Energy0
Num peaks: 8
117.0334912 4.656995977
119.0491413 2.431451254
121.0647913 2.917995988
139.0389705 3.214507315
167.0338851 7.563976908
255.0651853 3.095766701
269.0808353 9.678045407
287.0914 47.41595007

Name: +ve in-silico MS/MS by CFM-ID for CWZLMWSCLBFCBY-UHFFFAOYSA-N
ID: CWZLMWSCLBFCBY-UHFFFAOYSA-N
Comment: Energy1
Num peaks: 17
105.0334912 8.862866083
107.0491413 7.524133632
121.0284058 1.557467898
121.0647913 2.660531432
123.0440559 4.115381732
139.0389705 1.576727047
149.0233204 6.964004769
151.0389705 7.365179727
165.0182351 3.316031915
165.0546206 2.081100507
167.0338851 8.927559752
243.0651853 1.67967004
255.0651853 2.507282082
257.0808353 1.748765158
259.0964854 3.654483762
269.0808353 5.19676701
287.0914 10.39619495

Name: +ve in-silico MS/MS by CFM-ID for CWZLMWSCLBFCBY-UHFFFAOYSA-N
ID: CWZLMWSCLBFCBY-UHFFFAOYSA-N
Comment: Energy2
Num peaks: 31
41.00219107 1.39329023
49.00727645 3.206598901
55.01784114 2.551474618
63.02292652 1.511778717
67.01784114 1.996797396
75.02292652 4.668542259
79.01784114 1.3116884
79.05422664 1.269127462
83.01275576 1.166245269
89.03857658 2.369836973
91.05422664 1.102412326
93.06987671 1.104833186
95.04914126 1.241732625
97.02840582 2.795199698
105.0334912 3.829092787
107.0491413 2.202265287
117.0334912 11.81243073
119.0491413 2.5589273
121.0284058 2.759477827
121.0647913 1.378990909
123.0440559 2.358585675
137.0233204 1.268391111
139.0389705 2.960479707
145.0284058 1.483363793
147.0440559 1.509639375
149.0233204 3.265538252
151.0389705 3.508105208
163.0389705 1.301524997
165.0182351 1.604087908
167.0338851 1.655821795
257.0808353 1.133943942

Name: +ve in-silico MS/MS by CFM-ID for AIUFGSSCCIXONA-UHFFFAOYSA-N
ID: AIUFGSSCCIXONA-UHFFFAOYSA-N
Comment: Energy0
Num peaks: 8
101.0385766 4.725239787
103.0542266 2.514847731
105.0698767 3.05809795
121.0647913 2.966040522
155.0338851 3.106070087
183.0287997 7.418407947
269.0808353 8.931144771
287.0914 48.72500708

Name: +ve in-silico MS/MS by CFM-ID for AIUFGSSCCIXONA-UHFFFAOYSA-N
ID: AIUFGSSCCIXONA-UHFFFAOYSA-N
Comment: Energy1
Num peaks: 22
79.05422664 1.619602659
91.05422664 8.352139247
93.06987671 1.404243526
103.0542266 1.73406073
105.0334912 2.090694442
105.0698767 3.094919656
107.0491413 4.37519917
131.0491413 1.824149304
137.0233204 1.953314816
139.0389705 1.394016409
149.0597059 1.512049103
165.0182351 5.785719456
167.0338851 6.740010071
181.0131497 3.126787386
181.0495352 1.56063137
183.0287997 8.173402115
201.0546206 1.363839674
255.0651853 2.431063202
257.0808353 2.581636034
259.0964854 4.40886193
269.0808353 4.75940386
287.0914 11.01404944

Name: +ve in-silico MS/MS by CFM-ID for AIUFGSSCCIXONA-UHFFFAOYSA-N
ID: AIUFGSSCCIXONA-UHFFFAOYSA-N
Comment: Energy2
Num peaks: 31
41.00219107 2.128164045
43.01784114 1.786738134
49.00727645 4.302402402
51.02292652 2.503807208
63.02292652 3.103189316
67.01784114 1.083988303
75.02292652 1.314628543
79.05422664 2.759893686
91.05422664 4.710752262
93.06987671 2.049144301
97.02840582 1.521679345
101.0385766 12.81034639
103.0542266 4.33536118
105.0334912 7.486385193
105.0698767 3.741159364
107.0491413 3.24026025
109.1011768 0.8532872049
119.0491413 0.7619399379
121.0647913 1.082293279
123.0076704 1.008120965
125.0233204 1.685757348
129.0334912 2.300349658
131.0491413 1.224983975
133.0647913 1.208221586
137.0233204 1.884112217
151.002585 0.8073435537
153.0182351 1.441278332
155.0338851 1.133009354
165.0182351 2.188288767
167.0338851 1.500523952
178.9974996 0.777453107

Name: +ve in-silico MS/MS by CFM-ID for SZLVYQBMJHIYGI-UHFFFAOYSA-N
ID: SZLVYQBMJHIYGI-UHFFFAOYSA-N
Comment: Energy0
Num peaks: 6
153.0546206 2.205373764
255.0651853 3.064754791
257.0808353 1.48502679
269.0808353 2.254869588
271.0600999 1.250826163
287.0914 82.39340359

Name: +ve in-silico MS/MS by CFM-ID for SZLVYQBMJHIYGI-UHFFFAOYSA-N
ID: SZLVYQBMJHIYGI-UHFFFAOYSA-N
Comment: Energy1
Num peaks: 14
69.0334912 1.878222347
187.0389705 1.551951798
213.0546206 2.615690799
217.0859207 1.238936039
227.0702706 3.142665864
229.0859207 1.703952024
243.0651853 1.838689813
245.0808353 1.322772612
255.0651853 5.551406213
257.0808353 10.92110985
259.0964854 8.671034388
269.0808353 2.856943257
271.0600999 1.849305501
287.0914 35.49090835

Name: +ve in-silico MS/MS by CFM-ID for SZLVYQBMJHIYGI-UHFFFAOYSA-N
ID: SZLVYQBMJHIYGI-UHFFFAOYSA-N
Comment: Energy2
Num peaks: 31
45.0334912 1.078877939
77.03857658 1.420210371
79.01784114 1.26736277
81.0334912 1.115350926
91.01784114 1.89760337
93.0334912 2.069755052
105.0334912 5.831427877
107.0491413 1.977163742
117.0334912 1.169547741
121.0284058 3.763336939
123.0440559 1.794380772
135.0440559 4.722424189
137.0233204 2.291992413
157.0284058 4.089739926
159.0440559 1.359741942
181.0284058 1.712395456
183.0440559 8.871050393
185.0597059 2.183522301
187.0389705 1.060153299
197.0597059 1.083673017
211.0389705 2.913286809
213.0546206 2.011333999
215.0702706 1.357658623
217.0859207 1.323601247
227.0702706 1.95871553
241.0495352 2.009905954
243.0651853 2.114241284
255.0651853 1.071066289
259.0964854 1.023884674
269.0808353 2.060141878
271.0600999 1.920361604

Name: +ve in-silico MS/MS by CFM-ID for MJXRPRSQGHPZMK-UHFFFAOYSA-N
ID: MJXRPRSQGHPZMK-UHFFFAOYSA-N
Comment: Energy0
Num peaks: 6
153.0546206 2.14381258
255.0651853 3.192598866
257.0808353 1.489710164
259.0964854 1.239331573
269.0808353 2.744991222
287.0914 80.46361803

Name: +ve in-silico MS/MS by CFM-ID for MJXRPRSQGHPZMK-UHFFFAOYSA-N
ID: MJXRPRSQGHPZMK-UHFFFAOYSA-N
Comment: Energy1
Num peaks: 15
71.01275576 1.145508557
75.04405588 1.653185069
123.0440559 1.272073884
153.0546206 1.368759694
187.0389705 1.621334926
213.0546206 1.820262526
227.0702706 1.256207261
243.0651853 4.127629165
245.0808353 2.021472411
255.0651853 6.080552789
257.0808353 5.464080086
259.0964854 6.1642654
269.0808353 3.481914623
271.0600999 1.814113917
287.0914 40.74051737

Name: +ve in-silico MS/MS by CFM-ID for MJXRPRSQGHPZMK-UHFFFAOYSA-N
ID: MJXRPRSQGHPZMK-UHFFFAOYSA-N
Comment: Energy2
Num peaks: 31
53.00219107 1.252525262
55.01784114 1.866373384
77.03857658 1.424849281
85.02840582 1.131714391
87.04405588 1.238910037
91.01784114 2.054463693
93.0334912 3.189374894
105.0334912 10.17392986
107.0491413 1.782214875
109.0284058 1.237583536
121.0284058 4.652735087
123.0440559 3.597012377
135.0440559 4.452448885
137.0233204 1.264330821
157.0284058 2.483972449
169.0284058 1.835039028
171.0440559 1.354372535
183.0440559 2.383594019
185.0597059 1.098476132
197.0233204 1.769844304
199.0389705 1.152217532
211.0389705 1.80135759
213.0546206 3.607631178
215.0702706 1.16660521
225.0546206 1.445709025
227.0702706 1.202471501
241.0495352 2.018138327
243.0651853 1.998986309
255.0651853 1.767779176
269.0808353 1.326080989
271.0600999 1.719374436

Name: +ve in-silico MS/MS by CFM-ID for PFQGLFBMMPZYEU-UHFFFAOYSA-N
ID: PFQGLFBMMPZYEU-UHFFFAOYSA-N
Comment: Energy0
Num peaks: 6
159.0440559 2.140633228
227.0702706 4.438660318
241.0859207 5.969332196
251.0702706 8.128016902
269.0808353 45.26709852
287.0914 19.3296568

Name: +ve in-silico MS/MS by CFM-ID for PFQGLFBMMPZYEU-UHFFFAOYSA-N
ID: PFQGLFBMMPZYEU-UHFFFAOYSA-N
Comment: Energy1
Num peaks: 20
59.01275576 1.342385405
67.01784114 1.085579566
85.02840582 0.985398248
133.0284058 1.051207334
145.0284058 2.375734172
147.0440559 1.830416586
173.0233204 2.161880138
175.0389705 3.872117397
189.0182351 0.9755984638
193.0495352 2.846066916
213.0546206 2.905218576
215.0702706 1.694410373
225.0546206 1.755483408
227.0702706 7.758340306
239.0702706 1.413517213
241.0859207 15.42124256
243.1015708 1.70795703
251.0702706 5.478530489
269.0808353 16.29374964
287.0914 7.242432712

Name: +ve in-silico MS/MS by CFM-ID for PFQGLFBMMPZYEU-UHFFFAOYSA-N
ID: PFQGLFBMMPZYEU-UHFFFAOYSA-N
Comment: Energy2
Num peaks: 31
27.02292652 0.9919370967
39.02292652 2.140838814
41.03857658 2.302688653
59.01275576 1.726302818
65.00219107 1.28040147
65.03857658 2.288161167
67.01784114 1.415626161
68.99710569 2.407894388
95.01275576 1.347548769
95.04914126 1.34795922
105.0334912 6.53597363
107.0127558 1.030656839
117.0334912 7.308666092
129.0334912 7.06253322
131.0491413 5.041619227
133.0647913 1.43806527
157.0284058 3.186678801
159.0440559 1.392304804
173.0233204 2.248310762
175.0389705 2.17457336
183.0440559 1.119069435
185.0597059 1.818542498
199.075356 1.245111816
209.0597059 1.379848794
211.075356 1.118886593
213.0546206 2.143931106
215.0702706 0.9876193927
223.075356 1.227824372
225.0546206 5.198160024
227.0702706 2.511005576
241.0859207 1.772550651

Name: +ve in-silico MS/MS by CFM-ID for RSKNEWMEOVQZII-UHFFFAOYSA-N
ID: RSKNEWMEOVQZII-UHFFFAOYSA-N
Comment: Energy0
Num peaks: 9
43.05422664 7.717248609
75.02629764 4.41733542
77.04194771 3.155205211
172.0505382 5.507707783
189.0770873 14.47621789
191.0927374 1.910877446
221.0491583 4.060456707
248.0852095 15.65799009
265.1117586 24.45062764

Name: +ve in-silico MS/MS by CFM-ID for RSKNEWMEOVQZII-UHFFFAOYSA-N
ID: RSKNEWMEOVQZII-UHFFFAOYSA-N
Comment: Energy1
Num peaks: 13
41.03857658 5.094411384
43.05422664 12.43755133
73.01064758 2.122392321
75.02629764 15.6603068
77.04194771 7.283856409
172.0505382 8.529759449
189.0770873 12.40269912
204.0226092 2.462553906
206.0382593 2.451296117
221.0491583 4.027263035
223.0648084 2.8317743
248.0852095 3.159497585
265.1117586 3.095080228

Name: +ve in-silico MS/MS by CFM-ID for RSKNEWMEOVQZII-UHFFFAOYSA-N
ID: RSKNEWMEOVQZII-UHFFFAOYSA-N
Comment: Energy2
Num peaks: 31
27.02292652 0.9351911792
39.02292652 3.270272851
41.03857658 5.451629428
43.02907452 0.8406708798
43.05422664 18.49452958
45.06987671 1.633103352
58.99499752 0.7406338406
68.97934745 2.06782864
70.99499752 3.716903399
73.01064758 0.8161751797
75.02629764 6.277000583
77.04194771 0.9105524526
119.0603746 1.880131135
136.0215466 0.915257725
146.0712737 0.6847954903
148.0505382 1.356502418
151.0324456 1.76075991
162.0661883 3.207716721
172.0505382 5.195162993
174.0661883 0.9624613507
175.0614373 0.6966378891
178.0684968 1.268156857
179.0273603 0.7598367082
189.0770873 2.143025065
192.0226092 0.9599355477
194.0382593 4.857547577
204.0226092 3.845251875
206.0382593 1.831243135
208.0539094 1.080408628
221.0491583 0.9452712087
221.0743105 1.1037936

Name: +ve in-silico MS/MS by CFM-ID for CAVCWRXFMNCBCM-UHFFFAOYSA-N
ID: CAVCWRXFMNCBCM-UHFFFAOYSA-N
Comment: Energy0
Num peaks: 6
85.06479133 14.71617225
101.0167956 19.69595069
177.1022395 3.977703339
205.0971541 10.52378161
221.0491583 2.515241873
305.1066732 37.27622726

Name: +ve in-silico MS/MS by CFM-ID for CAVCWRXFMNCBCM-UHFFFAOYSA-N
ID: CAVCWRXFMNCBCM-UHFFFAOYSA-N
Comment: Energy1
Num peaks: 8
57.06987671 14.1950965
59.08552677 2.869006865
74.00589655 3.424438449
85.06479133 18.10447209
101.0167956 28.89623585
177.1022395 6.902510216
205.0971541 3.839701547
305.1066732 3.163317538

Name: +ve in-silico MS/MS by CFM-ID for CAVCWRXFMNCBCM-UHFFFAOYSA-N
ID: CAVCWRXFMNCBCM-UHFFFAOYSA-N
Comment: Energy2
Num peaks: 11
40.01817548 9.434788379
42.03382555 2.708692313
55.05422664 5.575183683
57.06987671 18.60814689
59.99024648 2.856319209
69.0334912 5.603738745
74.00589655 6.422298736
85.06479133 17.44358505
101.0167956 5.09057049
161.0709393 3.016856568
177.1022395 4.470191767

Name: +ve in-silico MS/MS by CFM-ID for BLXSEOJIXHWXQJ-UHFFFAOYSA-N
ID: BLXSEOJIXHWXQJ-UHFFFAOYSA-N
Comment: Energy0
Num peaks: 7
123.0440559 2.769832329
165.0546206 3.368482744
245.0808353 5.907545573
273.0757499 15.84578892
277.1070501 2.765455685
287.0914 3.173625802
305.1019647 47.32549944

Name: +ve in-silico MS/MS by CFM-ID for BLXSEOJIXHWXQJ-UHFFFAOYSA-N
ID: BLXSEOJIXHWXQJ-UHFFFAOYSA-N
Comment: Energy1
Num peaks: 23
65.03857658 0.9842025103
95.04914126 1.197498026
107.0491413 0.8635205813
121.0284058 1.578148432
123.0440559 6.409265108
135.0440559 2.073985031
139.0389705 0.8666632914
141.0546206 2.359881353
165.0546206 8.837843935
183.0651853 1.416423806
215.0702706 1.462510318
229.0495352 1.226766703
233.0808353 1.072761472
243.0651853 1.029401483
245.0808353 6.7958393
247.0964854 1.799018346
255.0651853 1.847279793
273.0757499 10.92644328
275.0914 3.342634205
277.1070501 2.768701801
287.0914 4.012472098
289.0706646 1.505547402
305.1019647 15.98880984

Name: +ve in-silico MS/MS by CFM-ID for BLXSEOJIXHWXQJ-UHFFFAOYSA-N
ID: BLXSEOJIXHWXQJ-UHFFFAOYSA-N
Comment: Energy2
Num peaks: 31
39.02292652 2.937327504
63.02292652 1.892395029
65.03857658 5.551219182
67.05422664 3.230375786
81.0334912 1.168790986
91.01784114 0.9764611771
93.0334912 3.057616139
95.04914126 2.931327309
107.0491413 3.839457458
109.0284058 1.158188896
121.0284058 1.38845899
123.0440559 11.25890282
125.0597059 1.245019321
133.0284058 1.997226418
135.0440559 3.294644637
137.0597059 0.9348384164
139.0389705 0.8087269015
151.0389705 5.531504763
165.0546206 4.284289206
167.0338851 0.9481442759
183.0651853 0.920730955
187.075356 1.562758264
201.0546206 2.51023735
203.0702706 2.19532403
215.0702706 2.981187556
217.0859207 1.498221763
227.0702706 2.553016939
229.0495352 1.907405236
231.0651853 0.9941753222
245.0808353 1.013326151
289.0706646 0.8420113129

Name: +ve in-silico MS/MS by CFM-ID for HHXSOTFPYPQSBU-NSHDSACASA-N
ID: HHXSOTFPYPQSBU-NSHDSACASA-N
Comment: Energy0
Num peaks: 6
201.0546206 2.695555737
215.0702706 6.289889247
227.0702706 4.188646001
251.0702706 10.64450127
269.0808353 40.5915267
287.0914 16.89688997

Name: +ve in-silico MS/MS by CFM-ID for HHXSOTFPYPQSBU-NSHDSACASA-N
ID: HHXSOTFPYPQSBU-NSHDSACASA-N
Comment: Energy1
Num peaks: 28
107.0491413 3.287332059
121.0284058 2.563783158
133.0284058 1.15656338
135.0440559 0.9302690845
153.0546206 1.008632341
167.0702706 1.005870098
173.0597059 1.495911476
175.075356 1.343429345
177.0182351 1.07368004
183.0440559 4.496344643
185.0597059 1.885389559
197.0597059 2.657262792
199.075356 1.858815837
201.0546206 2.223658895
209.0597059 1.591729879
215.0702706 5.989593785
223.075356 1.259156952
225.0546206 1.168906785
227.0702706 7.275562681
241.0495352 1.052698991
241.0859207 6.452291627
243.0651853 2.059073438
243.1015708 1.307664705
245.0808353 1.382957487
251.0702706 6.301887512
259.0964854 1.1799303
269.0808353 12.01472892
287.0914 4.442400354

Name: +ve in-silico MS/MS by CFM-ID for HHXSOTFPYPQSBU-NSHDSACASA-N
ID: HHXSOTFPYPQSBU-NSHDSACASA-N
Comment: Energy2
Num peaks: 31
39.02292652 4.077252781
41.00219107 1.579157812
41.03857658 4.308616835
57.0334912 3.648275259
65.00219107 3.015641287
67.01784114 1.185132522
68.99710569 1.095588506
81.0334912 1.024260239
83.01275576 4.470185427
91.01784114 0.8980153227
107.0127558 2.368303892
107.0491413 2.845884724
125.0233204 1.806066871
131.0491413 2.461524748
133.0284058 3.084018075
135.0440559 1.064234296
157.0284058 0.9493735875
173.0597059 1.377012456
183.0440559 3.364029041
185.0597059 1.942142023
187.075356 1.466230082
197.0597059 6.637613017
199.0389705 2.415989445
199.075356 6.774793984
201.0546206 1.938797865
209.0597059 1.64434786
215.0702706 4.561126116
225.0546206 1.292128591
227.0702706 1.366893483
241.0859207 1.295188067
271.0600999 0.8862353772

Name: +ve in-silico MS/MS by CFM-ID for GUCKKCMJTSNWCU-BQBZGAKWSA-N
ID: GUCKKCMJTSNWCU-BQBZGAKWSA-N
Comment: Energy0
Num peaks: 13
43.01784114 1.618723426
102.0549549 1.621944973
130.0498695 6.769770828
148.0604342 3.001056333
158.0447842 3.900249944
217.0818979 1.63594711
241.0818979 6.346168454
245.0768126 5.758644787
259.0924626 8.43136749
263.0873772 2.568610743
269.0768126 6.949148373
287.0873772 25.08262597
305.0979419 7.460490735

Name: +ve in-silico MS/MS by CFM-ID for GUCKKCMJTSNWCU-BQBZGAKWSA-N
ID: GUCKKCMJTSNWCU-BQBZGAKWSA-N
Comment: Energy1
Num peaks: 27
43.01784114 1.179278281
60.04439023 1.127903673
74.02365479 1.740395142
88.03930485 1.248768525
100.0393049 3.129519372
102.0549549 7.675243501
112.0393049 1.494622274
116.0342195 2.704946548
130.0498695 7.462101352
131.0338851 1.109765098
140.0342195 1.01184604
142.0498695 1.211134002
148.0604342 3.616737332
158.0447842 3.874479574
188.0553488 0.9042091956
200.0553488 1.30171215
213.0869833 4.75658541
215.0662479 1.966760557
217.0818979 5.985759756
241.0818979 5.115392157
243.097548 1.084963678
245.0768126 4.185333561
259.0924626 7.062414084
263.0873772 1.220278385
269.0768126 2.447885266
287.0873772 4.887293113
305.0979419 1.219309167

Name: +ve in-silico MS/MS by CFM-ID for GUCKKCMJTSNWCU-BQBZGAKWSA-N
ID: GUCKKCMJTSNWCU-BQBZGAKWSA-N
Comment: Energy2
Num peaks: 31
15.02292652 1.000964975
27.02292652 1.19178879
41.00219107 1.400359351
43.01784114 3.668018704
59.01275576 1.780731349
60.04439023 1.338065403
68.99710569 1.25420268
71.01275576 1.661842433
73.02840582 1.299984865
74.02365479 1.945265413
84.04439023 6.46693866
85.02840582 2.701112991
88.03930485 5.41021607
100.0393049 5.871744147
102.0549549 7.39211278
112.0393049 3.900379912
116.0342195 1.689679244
128.0342195 1.655671943
130.0498695 5.057351946
131.0338851 1.260890227
142.0498695 1.221778209
148.0604342 1.091728762
158.0447842 1.414903135
199.0713333 1.378740866
200.0553488 2.468169692
213.0869833 5.871586202
215.0662479 1.59677142
217.0818979 2.738277802
241.0818979 2.239081397
243.097548 1.137606715
245.0768126 1.013739265

Name: +ve in-silico MS/MS by CFM-ID for HSJFYRYGGKLQBT-UHFFFAOYSA-N
ID: HSJFYRYGGKLQBT-UHFFFAOYSA-N
Comment: Energy0
Num peaks: 6
107.0491413 13.63576945
135.0440559 4.152130996
163.0389705 10.93048013
227.0702706 10.95327615
245.0808353 13.67520694
287.0914 28.86091669

Name: +ve in-silico MS/MS by CFM-ID for HSJFYRYGGKLQBT-UHFFFAOYSA-N
ID: HSJFYRYGGKLQBT-UHFFFAOYSA-N
Comment: Energy1
Num peaks: 10
43.01784114 2.247957016
105.0334912 3.8113862
107.0491413 14.81498337
121.0284058 4.941612771
125.0597059 3.058003299
135.0440559 4.306537714
163.0389705 13.034554
227.0702706 19.22127924
245.0808353 9.251775922
287.0914 5.729847465

Name: +ve in-silico MS/MS by CFM-ID for HSJFYRYGGKLQBT-UHFFFAOYSA-N
ID: HSJFYRYGGKLQBT-UHFFFAOYSA-N
Comment: Energy2
Num peaks: 21
15.02292652 1.20596712
39.02292652 1.616955686
41.00219107 1.223703078
43.01784114 3.825118999
49.00727645 4.151104287
51.02292652 5.448280498
53.03857658 2.387437031
63.02292652 6.57926922
79.01784114 1.516807632
95.04914126 1.804308268
105.0334912 4.205903514
107.0491413 7.06781113
109.0284058 3.410800333
121.0284058 19.0609558
123.0440559 2.524750463
125.0597059 2.320731629
135.0440559 2.652229864
145.0284058 1.288922482
163.0389705 4.04181595
227.0702706 2.286462751
229.0495352 1.52423269

Name: +ve in-silico MS/MS by CFM-ID for IDDSRTJBQWWHPZ-UHFFFAOYSA-N
ID: IDDSRTJBQWWHPZ-UHFFFAOYSA-N
Comment: Energy0
Num peaks: 6
73.06479133 6.787200845
153.0546206 3.947998575
203.0338851 3.366555146
231.0287997 5.603449047
269.0808353 9.082693976
287.0914 53.11201316

Name: +ve in-silico MS/MS by CFM-ID for IDDSRTJBQWWHPZ-UHFFFAOYSA-N
ID: IDDSRTJBQWWHPZ-UHFFFAOYSA-N
Comment: Energy1
Num peaks: 15
55.05422664 2.916170235
57.06987671 3.23799756
83.04914126 1.707225876
107.0491413 4.283623098
125.0597059 2.540123145
135.0440559 4.396568705
153.0546206 4.37247734
203.0338851 1.84389945
229.0131497 2.832704542
231.0287997 3.552324762
255.0651853 4.23511586
259.0964854 12.68314266
269.0808353 7.793000081
271.0600999 1.289668166
287.0914 22.99673548

Name: +ve in-silico MS/MS by CFM-ID for IDDSRTJBQWWHPZ-UHFFFAOYSA-N
ID: IDDSRTJBQWWHPZ-UHFFFAOYSA-N
Comment: Energy2
Num peaks: 29
39.02292652 3.133600108
41.00219107 1.605937766
41.03857658 2.851724191
51.02292652 0.9667067968
55.05422664 14.33079157
57.0334912 3.58967966
57.06987671 4.29594029
59.04914126 1.812634161
59.08552677 1.333398596
68.99710569 1.689725742
73.06479133 6.523153249
79.01784114 1.007001237
81.0334912 5.376459971
83.01275576 1.172152206
83.04914126 3.643242239
96.99202031 1.889048035
99.04405588 2.049030097
107.0491413 3.400212321
135.0440559 4.778241863
147.0076704 0.8468309682
159.0440559 1.008287033
161.0233204 2.037731489
187.0389705 1.268750458
201.0182351 1.514599363
203.0338851 2.942162154
229.0131497 1.665563084
229.0495352 0.9248025711
231.0287997 1.715077826
255.0651853 0.8599850748

Name: +ve in-silico MS/MS by CFM-ID for LRHFZXBVDMVFCW-ZBEGNZNMSA-N
ID: LRHFZXBVDMVFCW-ZBEGNZNMSA-N
Comment: Energy0
Num peaks: 6
217.0495352 1.31908946
245.0444498 1.405661788
255.0651853 1.004321918
269.0808353 21.36960042
287.0914 41.82635859
305.1019647 19.16390657

Name: +ve in-silico MS/MS by CFM-ID for LRHFZXBVDMVFCW-ZBEGNZNMSA-N
ID: LRHFZXBVDMVFCW-ZBEGNZNMSA-N
Comment: Energy1
Num peaks: 15
123.0440559 1.53784612
133.0284058 1.288842421
135.0440559 3.076523115
137.0597059 4.97769157
149.0233204 4.472436205
151.0389705 10.9912763
153.0546206 3.709566288
155.0702706 4.501360127
255.0651853 1.164268198
257.0808353 1.339557433
259.0964854 3.977132134
269.0808353 15.12063886
277.1070501 4.513397008
287.0914 15.27260711
305.1019647 4.877539217

Name: +ve in-silico MS/MS by CFM-ID for LRHFZXBVDMVFCW-ZBEGNZNMSA-N
ID: LRHFZXBVDMVFCW-ZBEGNZNMSA-N
Comment: Energy2
Num peaks: 31
39.02292652 1.88099655
41.00219107 1.740167931
55.05422664 1.514534073
65.00219107 1.120946162
67.01784114 2.474043213
69.0334912 1.853252848
81.0334912 1.415048699
83.04914126 3.056772093
109.0647913 1.392800442
123.0440559 2.396033318
135.0440559 1.73827089
137.0597059 2.107567085
149.0233204 1.809902199
151.0389705 4.643773454
189.0546206 1.983491847
201.0546206 1.558118101
203.0702706 1.150723917
215.0338851 1.11648013
217.0495352 2.742497021
227.0338851 2.365501532
229.0495352 3.802621304
241.0495352 1.14415665
243.0651853 1.365531847
245.0444498 1.46139213
255.0651853 2.670288766
257.0808353 2.862670638
259.0964854 1.606805363
269.0808353 6.99846157
271.0600999 3.931397407
287.0914 1.96921963
289.0706646 1.070765583

Name: +ve in-silico MS/MS by CFM-ID for WRTWKAQFZYXAEJ-GFCCVEGCSA-N
ID: WRTWKAQFZYXAEJ-GFCCVEGCSA-N
Comment: Energy0
Num peaks: 6
175.0389705 16.47937511
205.0495352 3.57247163
207.0651853 2.493059875
229.0859207 9.148735662
247.0964854 20.37232478
265.1070501 29.83108353

Name: +ve in-silico MS/MS by CFM-ID for WRTWKAQFZYXAEJ-GFCCVEGCSA-N
ID: WRTWKAQFZYXAEJ-GFCCVEGCSA-N
Comment: Energy1
Num peaks: 19
69.0334912 1.417941773
71.04914126 4.195692969
73.06479133 2.25528564
85.06479133 3.849822462
87.04405588 1.750999418
89.05970595 9.316644464
91.07535601 1.102893804
103.075356 2.413720572
131.0491413 1.450936881
147.0440559 2.978768595
159.0440559 1.198744911
163.0389705 1.667109967
175.0389705 22.97142866
177.0546206 2.483573634
219.1015708 1.721782773
229.0859207 6.738747454
237.1121354 2.105996982
247.0964854 6.428431261
265.1070501 4.256674056

Name: +ve in-silico MS/MS by CFM-ID for WRTWKAQFZYXAEJ-GFCCVEGCSA-N
ID: WRTWKAQFZYXAEJ-GFCCVEGCSA-N
Comment: Energy2
Num peaks: 26
39.02292652 2.280410998
41.03857658 1.330560461
53.00219107 1.314331069
57.0334912 1.332967087
59.04914126 1.610156225
69.0334912 2.261271968
71.04914126 3.174564838
73.06479133 1.782685322
83.04914126 1.018592648
85.06479133 1.733214563
105.0334912 4.275835809
119.0491413 2.202374691
129.0334912 2.715935461
131.0491413 6.874916774
133.0284058 2.451851749
135.0440559 4.388100014
145.0284058 2.035482451
147.0440559 6.259644647
157.0284058 6.793157172
159.0440559 5.775486599
161.0597059 1.365384004
173.0233204 1.281811006
175.0389705 8.841409013
177.0546206 2.03974657
187.0389705 1.333371103
229.0859207 3.930415745

Name: +ve in-silico MS/MS by CFM-ID for WZVNVBISBZZBTD-WSTATRDQSA-N
ID: WZVNVBISBZZBTD-WSTATRDQSA-N
Comment: Energy0
Num peaks: 13
33.0334912 1.394152525
39.02292652 2.060166422
41.03857658 1.633428884
61.02840582 2.788299014
189.0546206 4.772672873
197.0808353 1.385362785
219.1015708 1.359820122
221.0808353 2.977246648
233.0808353 5.793074526
235.0600999 2.067233369
237.0757499 1.843882829
247.0964854 2.329657346
265.1070501 49.89780659

Name: +ve in-silico MS/MS by CFM-ID for WZVNVBISBZZBTD-WSTATRDQSA-N
ID: WZVNVBISBZZBTD-WSTATRDQSA-N
Comment: Energy1
Num peaks: 27
25.00727645 3.28706006
27.02292652 2.556900907
39.02292652 4.557651095
41.03857658 4.466418852
43.05422664 4.571051376
45.06987671 2.430215202
49.00727645 1.783075075
51.02292652 1.752722639
53.03857658 1.732656181
55.05422664 1.382740912
65.00219107 6.392751246
67.01784114 5.796042221
69.0334912 3.635165265
71.04914126 2.353886814
117.0334912 1.244192333
119.0491413 1.190631104
175.0389705 2.82635514
177.0546206 2.537788286
179.0702706 1.573820827
189.0546206 1.369166572
203.0702706 5.092639663
205.0859207 3.600210058
207.1015708 1.737881059
233.0808353 2.000639666
235.0600999 1.097520834
247.0964854 2.31078672
265.1070501 7.128049797

Name: +ve in-silico MS/MS by CFM-ID for WZVNVBISBZZBTD-WSTATRDQSA-N
ID: WZVNVBISBZZBTD-WSTATRDQSA-N
Comment: Energy2
Num peaks: 24
15.02292652 0.9339457925
25.00727645 4.713287465
27.02292652 2.353530524
29.00219107 1.37115291
29.03857658 1.061972149
39.02292652 17.37166265
41.03857658 18.19809353
43.05422664 5.47619911
45.06987671 2.214910787
49.00727645 3.106666534
55.01784114 1.030788036
55.05422664 2.227748724
61.02840582 2.404386966
65.00219107 3.983608761
133.0284058 1.468873792
135.0440559 1.273398142
137.0597059 0.9098712012
147.0440559 1.693167827
149.0597059 1.831159919
153.0546206 1.238306059
175.0389705 1.246711293
205.0495352 1.21409067
247.0964854 1.249665118
249.0757499 1.674553377

Name: +ve in-silico MS/MS by CFM-ID for PWZYXEDCZFMAPK-GJZGRUSLSA-N
ID: PWZYXEDCZFMAPK-GJZGRUSLSA-N
Comment: Energy0
Num peaks: 7
69.0334912 2.438122716
71.04914126 3.166686588
153.0546206 3.855035807
231.0287997 2.366546621
255.0651853 2.930990381
269.0808353 18.86622833
287.0914 48.67883723

Name: +ve in-silico MS/MS by CFM-ID for PWZYXEDCZFMAPK-GJZGRUSLSA-N
ID: PWZYXEDCZFMAPK-GJZGRUSLSA-N
Comment: Energy1
Num peaks: 21
39.02292652 1.351671036
41.03857658 3.918760538
43.05422664 4.707740799
69.0334912 1.383169127
71.04914126 1.775996297
81.0334912 1.007816925
107.0491413 2.894793103
123.0440559 1.473106405
125.0597059 1.670435997
135.0440559 9.592493455
151.0389705 4.529821822
153.0546206 5.266659481
187.0389705 1.462333178
231.0287997 1.750842741
247.0600999 1.087592552
255.0651853 2.171153587
257.0808353 3.487229558
259.0964854 7.93791273
269.0808353 10.61475953
271.0600999 1.548984361
287.0914 10.72542523

Name: +ve in-silico MS/MS by CFM-ID for PWZYXEDCZFMAPK-GJZGRUSLSA-N
ID: PWZYXEDCZFMAPK-GJZGRUSLSA-N
Comment: Energy2
Num peaks: 31
39.02292652 3.849787914
41.03857658 4.400478393
43.05422664 0.8598456697
51.02292652 0.9968690543
53.00219107 1.501720646
55.01784114 1.092315475
55.05422664 7.768446254
57.06987671 2.02885778
69.0334912 13.00508012
71.04914126 5.801779729
81.0334912 3.057072006
83.04914126 2.43899054
96.99202031 1.044992015
97.02840582 1.292298511
99.04405588 0.9067296446
101.0597059 0.9436648397
107.0491413 2.4569085
135.0440559 2.846965841
159.0440559 2.405494255
161.0233204 2.196536835
163.0389705 1.242367865
187.0389705 2.416011182
189.0546206 1.078890845
201.0182351 2.238622224
201.0546206 1.14037106
203.0338851 1.598565102
219.0651853 0.8489948367
229.0131497 0.9772088255
239.0702706 1.427742333
253.0495352 1.158683084
269.0808353 0.8488465667

Name: +ve in-silico MS/MS by CFM-ID for MCRPKFMBAQSGDE-KGLIPLIRSA-N
ID: MCRPKFMBAQSGDE-KGLIPLIRSA-N
Comment: Energy0
Num peaks: 9
85.02840582 3.492363736
87.04405588 9.455752756
135.0440559 3.827705854
137.0597059 3.473390651
151.0389705 9.321253883
229.0859207 2.277845768
247.0964854 24.99684104
249.0757499 1.329737697
265.1070501 22.94969178

Name: +ve in-silico MS/MS by CFM-ID for MCRPKFMBAQSGDE-KGLIPLIRSA-N
ID: MCRPKFMBAQSGDE-KGLIPLIRSA-N
Comment: Energy1
Num peaks: 27
39.02292652 3.428942168
41.03857658 7.165406752
53.00219107 1.98644846
55.01784114 1.401306675
57.0334912 2.222237108
59.04914126 5.179597968
69.0334912 1.070343866
85.02840582 2.500676617
87.04405588 4.414533386
135.0440559 3.64157377
137.0597059 1.3349346
151.0389705 2.128209488
193.0495352 2.295217411
195.0651853 5.513897746
203.0702706 1.010927483
205.0859207 1.276858253
207.0651853 2.194549446
209.0808353 1.18852361
219.1015708 1.616077989
221.0808353 2.06126465
229.0859207 4.011189233
231.0651853 1.337637142
233.0808353 1.297591685
235.0964854 1.675951014
237.1121354 1.040548639
247.0964854 13.76079073
265.1070501 4.059608943

Name: +ve in-silico MS/MS by CFM-ID for MCRPKFMBAQSGDE-KGLIPLIRSA-N
ID: MCRPKFMBAQSGDE-KGLIPLIRSA-N
Comment: Energy2
Num peaks: 29
39.02292652 3.429815948
41.00219107 1.134864187
41.03857658 1.609907433
43.01784114 1.482656573
55.01784114 2.307023235
55.05422664 3.095270111
57.0334912 4.42519554
59.04914126 1.11296908
69.0334912 5.437801369
71.04914126 1.957282463
83.01275576 2.735313164
85.02840582 3.109044176
87.04405588 3.236641705
107.0491413 2.678851507
109.0284058 1.08179217
117.0334912 3.361040971
119.0491413 7.623805345
121.0284058 2.120572082
121.0647913 1.908120261
123.0440559 4.542939094
131.0127558 1.258132381
133.0284058 2.149934331
135.0076704 1.372638497
135.0440559 6.977971897
137.0597059 2.38773302
139.075356 1.939813681
151.0389705 3.492669832
179.0702706 1.031362068
231.0651853 1.160341651

Name: +ve in-silico MS/MS by CFM-ID for IQLDYSJYDUZNNV-UHFFFAOYSA-N
ID: IQLDYSJYDUZNNV-UHFFFAOYSA-N
Comment: Energy0
Num peaks: 6
105.0334912 3.983131353
165.0546206 2.440436948
227.0702706 4.749928576
255.0651853 18.24683715
257.0808353 4.891479008
287.0914 51.14641385

Name: +ve in-silico MS/MS by CFM-ID for IQLDYSJYDUZNNV-UHFFFAOYSA-N
ID: IQLDYSJYDUZNNV-UHFFFAOYSA-N
Comment: Energy1
Num peaks: 14
79.01784114 1.016750181
105.0334912 14.96912705
107.0491413 1.218502215
123.0440559 2.047421479
135.0440559 2.247320694
165.0546206 5.480458025
183.0651853 1.874638508
227.0702706 9.854426364
229.0859207 1.083224859
243.0651853 1.190648656
255.0651853 14.44973577
257.0808353 4.493199884
259.0964854 1.814315675
287.0914 18.86531758

Name: +ve in-silico MS/MS by CFM-ID for IQLDYSJYDUZNNV-UHFFFAOYSA-N
ID: IQLDYSJYDUZNNV-UHFFFAOYSA-N
Comment: Energy2
Num peaks: 25
39.02292652 1.096888064
49.00727645 1.792171493
51.02292652 2.723868899
63.02292652 5.626750494
79.01784114 3.752947055
81.0334912 1.9582123
89.00219107 2.230017331
91.01784114 0.9541957188
93.0334912 2.838407748
95.04914126 1.622732457
105.0334912 18.38509198
107.0491413 7.982533817
109.0284058 2.119848289
121.0284058 2.560840079
123.0440559 5.032984996
135.0440559 5.487123171
151.0389705 1.652075514
165.0546206 1.225110616
183.0440559 1.186138856
185.0597059 2.337023495
199.075356 1.594409737
213.0546206 1.454627021
227.0702706 2.744055951
229.0495352 1.256111625
257.0808353 1.26879009

Name: +ve in-silico MS/MS by CFM-ID for TYNPXQCRAYBXPN-UHFFFAOYSA-N
ID: TYNPXQCRAYBXPN-UHFFFAOYSA-N
Comment: Energy0
Num peaks: 6
231.0651853 0.5112339915
255.0651853 7.572331775
257.0808353 2.438616293
259.0964854 0.4034890749
271.0600999 1.306976944
287.0914 84.29658378

Name: +ve in-silico MS/MS by CFM-ID for TYNPXQCRAYBXPN-UHFFFAOYSA-N
ID: TYNPXQCRAYBXPN-UHFFFAOYSA-N
Comment: Energy1
Num peaks: 7
243.0651853 4.676245769
243.1015708 4.549041982
255.0651853 12.93843881
257.0808353 2.344547376
259.0964854 9.780189734
271.0600999 2.233667726
287.0914 45.10697831

Name: +ve in-silico MS/MS by CFM-ID for TYNPXQCRAYBXPN-UHFFFAOYSA-N
ID: TYNPXQCRAYBXPN-UHFFFAOYSA-N
Comment: Energy2
Num peaks: 31
15.02292652 1.192710768
51.02292652 1.445381645
107.0491413 1.636432357
123.0440559 1.458648783
137.0597059 1.27144057
145.0284058 1.980411514
169.0284058 2.398510065
171.0440559 3.15158138
175.0389705 1.689986325
187.0389705 2.043755446
187.075356 1.415619662
199.0389705 5.880928475
199.075356 1.282763031
201.0546206 4.726986238
213.0546206 4.743506895
213.0910061 1.207264468
215.0338851 1.727170255
225.0546206 5.137767294
227.0338851 2.030966897
227.0702706 1.312417466
229.0495352 2.329521837
229.0859207 1.493017615
231.0651853 1.747556944
241.0495352 7.379470657
243.0651853 3.464442131
243.1015708 1.063451023
255.0287997 1.508523751
255.0651853 4.150326229
257.0808353 1.281247023
259.0964854 1.718759276
271.0600999 2.825639132

Name: +ve in-silico MS/MS by CFM-ID for NUCBCBCPICFGMZ-CQSZACIVSA-N
ID: NUCBCBCPICFGMZ-CQSZACIVSA-N
Comment: Energy0
Num peaks: 6
41.03857658 1.019175699
85.06479133 7.045464604
203.0338851 10.78255363
215.0338851 1.165121216
269.0808353 7.738544678
287.0914 64.22561373

Name: +ve in-silico MS/MS by CFM-ID for NUCBCBCPICFGMZ-CQSZACIVSA-N
ID: NUCBCBCPICFGMZ-CQSZACIVSA-N
Comment: Energy1
Num peaks: 10
67.05422664 4.146186742
83.04914126 3.391075532
85.06479133 21.09936254
203.0338851 11.71738374
215.0338851 1.896837567
259.0964854 6.440997259
261.0757499 2.047935029
269.0808353 8.442221529
271.0600999 2.527379038
287.0914 19.16843148

Name: +ve in-silico MS/MS by CFM-ID for NUCBCBCPICFGMZ-CQSZACIVSA-N
ID: NUCBCBCPICFGMZ-CQSZACIVSA-N
Comment: Energy2
Num peaks: 21
41.03857658 1.033719878
55.01784114 1.654738751
57.0334912 1.008330279
67.05422664 1.443773762
69.0334912 3.586951001
71.04914126 2.757031694
73.06479133 1.152201597
83.04914126 1.858062277
85.06479133 9.441154352
91.01784114 1.002424242
93.0334912 1.032375836
135.0440559 1.113288902
145.0284058 1.821225891
159.0440559 4.462831831
161.0233204 15.99071635
169.0284058 1.091247899
175.0389705 7.153538916
185.0233204 7.755876872
187.0389705 1.942187257
203.0338851 10.86376295
215.0338851 2.258514916

Name: +ve in-silico MS/MS by CFM-ID for MALVBCUFIIXOSN-UHFFFAOYSA-N
ID: MALVBCUFIIXOSN-UHFFFAOYSA-N
Comment: Energy0
Num peaks: 6
123.0440559 4.191064557
239.0702706 2.477659592
255.0651853 3.334682161
257.0808353 6.843602787
259.0964854 2.511135857
287.0914 69.43070403

Name: +ve in-silico MS/MS by CFM-ID for MALVBCUFIIXOSN-UHFFFAOYSA-N
ID: MALVBCUFIIXOSN-UHFFFAOYSA-N
Comment: Energy1
Num peaks: 17
95.04914126 1.390749912
109.0284058 1.50190568
117.0334912 1.237433043
121.0284058 1.668971033
123.0440559 9.326071224
137.0597059 1.740707033
151.0389705 1.229303757
167.0338851 1.703174865
179.0338851 1.629387894
215.0702706 1.817410742
243.0651853 1.573974934
255.0651853 3.435917168
257.0808353 4.987806467
259.0964854 3.805435022
269.0808353 1.46644673
271.0600999 2.031268322
287.0914 40.1841601

Name: +ve in-silico MS/MS by CFM-ID for MALVBCUFIIXOSN-UHFFFAOYSA-N
ID: MALVBCUFIIXOSN-UHFFFAOYSA-N
Comment: Energy2
Num peaks: 31
39.02292652 1.555274065
41.03857658 1.449585698
49.00727645 2.478630066
51.02292652 1.319276427
63.02292652 2.399994165
65.03857658 2.727949713
67.05422664 1.386046063
93.0334912 1.198862539
95.04914126 1.574641077
105.0334912 1.752316856
107.0491413 2.774159334
109.0284058 1.599439656
117.0334912 2.594341554
119.0491413 1.37232548
121.0284058 4.977925593
123.0440559 6.296063812
131.0491413 1.417288769
135.0440559 4.609442376
147.0440559 2.977047903
149.0597059 1.117579953
151.0389705 3.031033119
183.0440559 1.507802138
185.0597059 4.004889813
211.075356 3.311965814
223.075356 1.121791811
227.0702706 2.722275034
239.0702706 3.117498411
241.0859207 1.648946258
243.0651853 1.463016173
255.0651853 1.577412542
269.0808353 1.154908641

Name: +ve in-silico MS/MS by CFM-ID for FAZNPDMXQVLBIF-AWEZNQCLSA-N
ID: FAZNPDMXQVLBIF-AWEZNQCLSA-N
Comment: Energy0
Num peaks: 14
41.00219107 2.391334037
53.00219107 1.739114622
55.01784114 1.44056499
123.0440559 1.545122813
137.0597059 9.254939385
139.075356 1.117234231
141.0546206 1.283223395
151.075356 1.473018612
203.0702706 1.904095052
205.0859207 5.645060785
233.0808353 1.743664846
237.1121354 1.083653502
247.0964854 5.48775896
265.1070501 44.88788891

Name: +ve in-silico MS/MS by CFM-ID for FAZNPDMXQVLBIF-AWEZNQCLSA-N
ID: FAZNPDMXQVLBIF-AWEZNQCLSA-N
Comment: Energy1
Num peaks: 28
41.00219107 1.902157321
43.01784114 9.486631177
45.0334912 1.125978726
105.0334912 2.630491407
107.0491413 2.691743562
109.0647913 3.143819079
123.0440559 1.872881612
135.0440559 2.789900477
137.0597059 13.98959574
139.075356 1.373232381
141.0546206 1.443344687
151.075356 2.583574646
173.0597059 0.9646866431
175.075356 1.148159487
177.0910061 2.098378203
189.0546206 0.965429142
191.0702706 1.152253969
193.0859207 1.416279117
203.0702706 1.429675813
205.0859207 6.646637355
217.0859207 2.11405768
219.1015708 1.599161398
221.1172208 1.833125009
233.0808353 2.074488313
235.0964854 1.388327736
237.1121354 2.027720795
247.0964854 2.273689974
265.1070501 6.349521201

Name: +ve in-silico MS/MS by CFM-ID for FAZNPDMXQVLBIF-AWEZNQCLSA-N
ID: FAZNPDMXQVLBIF-AWEZNQCLSA-N
Comment: Energy2
Num peaks: 31
25.00727645 2.316073366
27.02292652 1.53357843
39.02292652 3.977067089
41.00219107 3.468031547
43.01784114 0.9569363319
43.05422664 0.8077852418
49.00727645 2.093985083
51.02292652 2.124256324
53.00219107 3.362479759
55.01784114 6.979865413
57.0334912 1.210944977
65.03857658 4.918480126
67.05422664 1.032017508
75.02292652 1.63939593
79.01784114 0.8204368033
93.0334912 1.747963274
95.04914126 1.30768213
105.0334912 4.734566808
107.0491413 5.228981716
109.0647913 2.556034461
113.0233204 1.084364879
115.0389705 0.844951112
121.0284058 2.511407788
121.0647913 1.573583898
123.0440559 4.532118081
135.0440559 3.78216302
137.0597059 6.054361442
139.075356 0.9138462126
151.075356 1.396836465
195.1015708 0.8815147571
235.0964854 0.9672098859

Name: +ve in-silico MS/MS by CFM-ID for FZZZVWQKWYCAEI-UHFFFAOYSA-N
ID: FZZZVWQKWYCAEI-UHFFFAOYSA-N
Comment: Energy0
Num peaks: 6
153.0546206 2.562645355
255.0651853 3.191531419
257.0808353 1.656460197
259.0964854 1.309011287
269.0808353 2.692875974
287.0914 80.52112244

Name: +ve in-silico MS/MS by CFM-ID for FZZZVWQKWYCAEI-UHFFFAOYSA-N
ID: FZZZVWQKWYCAEI-UHFFFAOYSA-N
Comment: Energy1
Num peaks: 16
71.01275576 0.9839970924
75.04405588 1.410592036
135.0440559 2.784859367
147.0440559 1.535156034
153.0546206 6.7446695
157.0284058 1.25555412
213.0546206 1.677542005
227.0702706 1.238181612
243.0651853 3.869381706
245.0808353 1.728428305
255.0651853 5.304146616
257.0808353 5.578573172
259.0964854 7.793690582
269.0808353 2.581508302
271.0600999 3.413612004
287.0914 32.92405244

Name: +ve in-silico MS/MS by CFM-ID for FZZZVWQKWYCAEI-UHFFFAOYSA-N
ID: FZZZVWQKWYCAEI-UHFFFAOYSA-N
Comment: Energy2
Num peaks: 31
65.00219107 2.316191438
67.01784114 1.225919261
77.00219107 0.9842242464
105.0334912 1.789119978
135.0440559 1.423826917
147.0440559 3.148746186
157.0284058 5.699859058
159.0440559 1.069701836
169.0284058 2.764285603
171.0440559 4.684050912
181.0284058 1.439525166
183.0440559 3.796384149
185.0597059 2.544118311
187.0389705 0.9735729254
197.0233204 5.91645376
199.0389705 3.477585176
201.0546206 1.416138944
211.0389705 1.822785629
213.0546206 6.74068223
215.0702706 2.196584883
225.0546206 1.60522839
227.0702706 2.118690595
239.0702706 1.533427246
241.0495352 1.141410147
243.0651853 4.226874412
245.0808353 1.132566599
255.0651853 1.848814275
257.0808353 1.575031745
259.0964854 1.247678132
269.0808353 1.119233965
271.0600999 1.900487114

Name: +ve in-silico MS/MS by CFM-ID for MQWLANHTCHDMAR-INIZCTEOSA-N
ID: MQWLANHTCHDMAR-INIZCTEOSA-N
Comment: Energy0
Num peaks: 6
243.0651853 6.641046252
245.0808353 4.514701915
269.0808353 4.68435539
273.0757499 4.390798092
287.0914 28.97709648
305.1019647 35.81243486

Name: +ve in-silico MS/MS by CFM-ID for MQWLANHTCHDMAR-INIZCTEOSA-N
ID: MQWLANHTCHDMAR-INIZCTEOSA-N
Comment: Energy1
Num peaks: 20
79.01784114 1.383430086
111.0440559 1.505663788
121.0284058 1.548153587
123.0440559 2.436534416
137.0597059 1.773770218
139.0389705 4.815474024
141.0546206 6.005304946
165.0546206 12.66231247
243.0651853 4.642704195
245.0808353 3.402388945
247.0600999 1.229345901
257.0808353 1.616591061
259.0964854 2.134453492
261.0757499 1.132715313
269.0808353 4.863989918
273.0757499 2.61305613
275.0914 1.635607443
277.1070501 6.255247269
287.0914 11.77987394
305.1019647 6.613163562

Name: +ve in-silico MS/MS by CFM-ID for MQWLANHTCHDMAR-INIZCTEOSA-N
ID: MQWLANHTCHDMAR-INIZCTEOSA-N
Comment: Energy2
Num peaks: 31
39.02292652 2.167077205
49.00727645 1.416536194
53.03857658 1.476966728
55.01784114 1.852187151
57.0334912 2.175307878
67.01784114 1.968372592
69.0334912 1.808500862
81.0334912 1.573132106
111.0440559 2.310589251
123.0440559 1.710105084
137.0597059 1.958634741
139.0389705 1.684025147
141.0546206 1.418771368
165.0546206 2.325990323
189.0546206 2.209196441
213.0546206 4.833571319
215.0702706 3.660612222
217.0495352 2.231732062
229.0495352 3.515970042
231.0651853 2.399397411
233.0808353 1.719451795
243.0651853 2.355024602
245.0808353 2.530673571
247.0600999 1.402311174
255.0651853 2.092756774
257.0808353 4.916118089
259.0600999 1.445162616
259.0964854 1.864020284
269.0808353 3.208646926
271.0600999 1.95185683
287.0914 1.621249932

Name: +ve in-silico MS/MS by CFM-ID for XHDBNNITLMCRAU-OMACXJQVSA-N
ID: XHDBNNITLMCRAU-OMACXJQVSA-N
Comment: Energy0
Num peaks: 7
123.0440559 2.687899169
149.0233204 11.1798639
151.0389705 14.19248401
153.0546206 5.478368387
181.0495352 10.37862347
287.0914 9.688063641
305.1019647 27.34844913

Name: +ve in-silico MS/MS by CFM-ID for XHDBNNITLMCRAU-OMACXJQVSA-N
ID: XHDBNNITLMCRAU-OMACXJQVSA-N
Comment: Energy1
Num peaks: 18
39.02292652 0.9571785191
67.01784114 1.167732932
121.0284058 1.148316412
123.0440559 2.065354612
149.0233204 7.182530225
151.0389705 17.54542436
153.0546206 1.310374909
163.0389705 4.141844866
165.0546206 3.782288018
179.0338851 1.482464459
181.0495352 19.5222254
183.0651853 0.8166534102
189.0546206 1.551502794
191.0702706 0.8264887698
273.0757499 1.998307576
277.1070501 1.520170913
287.0914 5.788000399
305.1019647 7.24852273

Name: +ve in-silico MS/MS by CFM-ID for XHDBNNITLMCRAU-OMACXJQVSA-N
ID: XHDBNNITLMCRAU-OMACXJQVSA-N
Comment: Energy2
Num peaks: 25
39.02292652 1.701726011
41.00219107 0.9059366723
43.01784114 1.195899708
65.00219107 4.159401968
67.01784114 3.24537455
81.0334912 6.455948232
83.01275576 0.8900508474
83.04914126 1.143007156
92.99710569 1.547571648
95.01275576 1.58153792
97.02840582 1.009484023
107.0127558 10.61332587
109.0284058 5.344599981
111.0440559 3.320970019
121.0284058 8.117832602
123.0440559 3.186262335
139.0389705 0.8305505123
149.0233204 9.886970173
151.0389705 2.834177097
153.0546206 1.853788553
163.0389705 1.575386616
165.0182351 0.7871868666
165.0546206 3.630739472
179.0338851 1.609699255
181.0495352 2.654988541

Name: +ve in-silico MS/MS by CFM-ID for WGBFEDHNTNVZGG-ZFWWWQNUSA-N
ID: WGBFEDHNTNVZGG-ZFWWWQNUSA-N
Comment: Energy0
Num peaks: 6
131.0702706 7.281789145
191.0338851 4.086787145
245.0808353 12.64759215
263.0914 15.43588627
287.0914 9.050416765
305.1019647 33.18055844

Name: +ve in-silico MS/MS by CFM-ID for WGBFEDHNTNVZGG-ZFWWWQNUSA-N
ID: WGBFEDHNTNVZGG-ZFWWWQNUSA-N
Comment: Energy1
Num peaks: 31
41.03857658 1.276637547
43.01784114 2.178640491
59.04914126 0.6397159349
61.02840582 0.8387520953
113.0597059 0.8110967793
131.0702706 1.602293377
143.0702706 0.9086675524
147.0440559 2.205838081
163.0389705 2.355920055
173.0233204 4.215678295
175.0389705 3.038260267
183.0651853 0.7531642832
189.0182351 5.025206113
191.0338851 6.560714724
203.0338851 0.9264472213
205.0495352 0.6744502886
219.1015708 0.7138846565
233.0808353 0.9676800681
235.0964854 2.002687224
243.0651853 0.6796935001
245.0808353 7.56286193
247.0600999 0.6133145668
259.0964854 1.191375652
261.0757499 1.269739413
261.1121354 0.9980693345
263.0550145 0.9957889021
263.0914 10.56500357
275.0914 2.099460207
277.1070501 3.403740289
287.0914 5.707569471
305.1019647 7.44020353

Name: +ve in-silico MS/MS by CFM-ID for WGBFEDHNTNVZGG-ZFWWWQNUSA-N
ID: WGBFEDHNTNVZGG-ZFWWWQNUSA-N
Comment: Energy2
Num peaks: 31
15.02292652 0.9938255186
41.00219107 1.515650546
43.01784114 4.637674677
55.05422664 2.062660249
57.0334912 2.38191228
57.06987671 1.282314289
73.06479133 6.828037055
81.0334912 1.527293701
89.05970595 1.634065917
113.0597059 2.466558006
115.075356 1.025274315
117.0334912 2.214402549
119.0127558 2.739060267
121.0284058 2.534689026
129.0334912 0.9862230618
131.0702706 1.239063031
133.0284058 1.465496985
145.0284058 1.562187451
147.0076704 1.788909727
147.0440559 1.636317136
149.0233204 2.418777923
163.0389705 1.196432591
173.0233204 6.872702301
175.0389705 3.228935845
189.0182351 2.938752395
191.0338851 3.797366572
203.0702706 1.574219803
215.0702706 1.04979489
221.0808353 1.486035142
227.0702706 1.009640242
245.0808353 3.506723801

Name: +ve in-silico MS/MS by CFM-ID for GZMKMMSCOHLOLH-HIFRSBDPSA-N
ID: GZMKMMSCOHLOLH-HIFRSBDPSA-N
Comment: Energy0
Num peaks: 8
61.02840582 5.064430839
189.0182351 2.486553425
227.0702706 2.338563342
243.0651853 3.799074336
245.0808353 21.50721217
263.0914 11.95197846
287.0914 7.505049138
305.1019647 26.33096795

Name: +ve in-silico MS/MS by CFM-ID for GZMKMMSCOHLOLH-HIFRSBDPSA-N
ID: GZMKMMSCOHLOLH-HIFRSBDPSA-N
Comment: Energy1
Num peaks: 28
39.02292652 2.626431354
41.03857658 7.586370125
43.01784114 1.724329627
43.05422664 1.118191805
57.0334912 1.301569423
61.02840582 4.941797548
71.04914126 1.73087114
73.06479133 1.092983351
83.04914126 1.182684398
89.05970595 1.685371586
99.04405588 1.347754763
101.0597059 3.727693972
103.075356 1.587618309
131.0702706 2.235558174
147.0440559 1.711068524
149.0597059 1.11840132
189.0182351 3.205773863
215.0702706 1.203427204
217.0859207 1.541005961
227.0702706 2.503426079
235.0964854 1.095868223
243.0651853 2.247669366
245.0808353 14.95232471
263.0914 6.112318038
275.0914 1.382819723
277.1070501 2.017069666
287.0914 3.549946745
305.1019647 3.74123856

Name: +ve in-silico MS/MS by CFM-ID for GZMKMMSCOHLOLH-HIFRSBDPSA-N
ID: GZMKMMSCOHLOLH-HIFRSBDPSA-N
Comment: Energy2
Num peaks: 31
15.02292652 1.08527959
39.02292652 1.230099367
41.00219107 1.517991042
41.03857658 1.195342749
43.01784114 3.567748256
57.0334912 4.56189012
59.04914126 10.14470098
61.02840582 2.964782453
61.06479133 0.9797383349
69.0334912 0.9707706267
71.04914126 1.215866426
73.06479133 1.707951693
81.0334912 2.087202581
85.06479133 1.266865911
89.05970595 1.192523412
99.04405588 2.859927414
101.0597059 2.333886241
103.075356 1.294781749
117.0334912 1.354729933
119.0127558 3.054240001
121.0284058 2.527784677
133.0284058 1.407219688
143.0127558 1.70172671
145.0284058 3.590734796
147.0076704 5.315298106
147.0440559 1.569413236
163.0389705 1.402552581
171.0076704 2.988502534
189.0182351 8.318916412
227.0702706 0.9065143115
245.0808353 1.888867616

Name: +ve in-silico MS/MS by CFM-ID for KCODNVFFXXYJPA-SNAWJCMRSA-N
ID: KCODNVFFXXYJPA-SNAWJCMRSA-N
Comment: Energy0
Num peaks: 10
43.01784114 3.504667517
61.02840582 3.273509816
145.0647913 1.748704086
163.075356 2.312129547
179.0702706 2.810784555
203.0702706 3.555961858
205.0859207 22.23100885
223.0964854 14.07225092
247.0964854 2.656416852
265.1070501 25.34938685

Name: +ve in-silico MS/MS by CFM-ID for KCODNVFFXXYJPA-SNAWJCMRSA-N
ID: KCODNVFFXXYJPA-SNAWJCMRSA-N
Comment: Energy1
Num peaks: 18
39.02292652 1.963110511
43.01784114 2.92720723
61.02840582 2.779812
83.01275576 1.819163238
99.04405588 1.713509662
145.0647913 3.46008267
161.0597059 2.28580991
163.075356 9.206293471
165.0546206 1.616956257
179.0702706 2.290837824
181.0859207 2.122418444
187.075356 1.4453978
189.0546206 1.696116374
203.0702706 2.822329642
205.0859207 30.3056244
223.0964854 7.598468213
247.0964854 1.477560885
265.1070501 3.680732459

Name: +ve in-silico MS/MS by CFM-ID for KCODNVFFXXYJPA-SNAWJCMRSA-N
ID: KCODNVFFXXYJPA-SNAWJCMRSA-N
Comment: Energy2
Num peaks: 31
15.02292652 0.9767304122
39.02292652 1.341860876
41.00219107 1.602210537
43.01784114 8.289312961
49.00727645 1.131129271
61.02840582 2.361710977
83.01275576 1.097562597
85.02840582 1.10604712
97.02840582 1.30075919
99.04405588 1.383552559
107.0491413 1.233554414
123.0440559 3.542775456
131.0491413 3.420215592
135.0440559 1.549238005
137.0597059 4.016701226
145.0647913 3.499358889
147.0440559 2.888480431
149.0597059 2.687806904
161.0597059 5.376567908
163.075356 6.603684521
165.0546206 0.9194650847
173.0597059 1.172972373
175.075356 1.259205129
177.0546206 0.9623512023
179.0702706 2.562444297
189.0546206 1.640031791
191.0702706 2.097940115
205.0859207 5.607756693
207.0651853 2.816520053
219.0651853 1.013074953
221.0808353 1.114419883

Name: +ve in-silico MS/MS by CFM-ID for JKVAKTSAMZPUMG-CQSZACIVSA-N
ID: JKVAKTSAMZPUMG-CQSZACIVSA-N
Comment: Energy0
Num peaks: 7
107.0491413 7.491633092
137.0597059 3.489376024
139.0389705 9.492673064
167.0338851 6.593880225
273.0757499 2.673569157
287.0914 10.53373079
305.1019647 40.39983124

Name: +ve in-silico MS/MS by CFM-ID for JKVAKTSAMZPUMG-CQSZACIVSA-N
ID: JKVAKTSAMZPUMG-CQSZACIVSA-N
Comment: Energy1
Num peaks: 21
79.05422664 1.005532524
95.04914126 1.275628742
105.0334912 1.652047793
107.0491413 16.57387284
109.0647913 2.614577827
119.0491413 1.283758951
137.0233204 1.109347364
137.0597059 5.162831237
139.0389705 4.535179391
141.0546206 2.373426895
147.0440559 2.608038589
151.0389705 1.121856827
165.0182351 1.109233213
165.0546206 4.842327364
167.0338851 15.05741796
169.0495352 2.557093703
197.0444498 3.870698754
211.0600999 1.174858476
273.0757499 1.339338993
287.0914 3.554445322
305.1019647 6.031447923

Name: +ve in-silico MS/MS by CFM-ID for JKVAKTSAMZPUMG-CQSZACIVSA-N
ID: JKVAKTSAMZPUMG-CQSZACIVSA-N
Comment: Energy2
Num peaks: 28
65.03857658 2.307448855
75.02292652 2.283926202
77.03857658 4.764746987
79.05422664 7.034056888
83.01275576 1.312050594
91.05422664 1.128673882
95.04914126 1.584651386
97.02840582 7.822748993
99.04405588 1.48526061
105.0334912 3.785176442
107.0491413 10.89927636
109.0647913 2.15894022
111.0440559 1.788505405
117.0334912 0.9436260316
119.0491413 1.800520455
121.0647913 0.9248971913
123.0076704 1.385459351
123.0440559 1.0415084
125.0233204 1.322652912
133.0284058 1.328035495
137.0233204 3.569239959
137.0597059 1.585497953
139.0389705 7.731968732
141.0546206 2.14622212
149.0233204 1.524511141
151.0389705 1.239911675
165.0182351 0.9683706457
167.0338851 4.657905834

Name: +ve in-silico MS/MS by CFM-ID for CMKDZSQBUPZJKC-UHFFFAOYSA-N
ID: CMKDZSQBUPZJKC-UHFFFAOYSA-N
Comment: Energy0
Num peaks: 6
255.0651853 3.329404753
257.0808353 1.620017826
259.0964854 0.5488854771
269.0808353 2.03459158
271.0600999 1.014524742
287.0914 88.41060179

Name: +ve in-silico MS/MS by CFM-ID for CMKDZSQBUPZJKC-UHFFFAOYSA-N
ID: CMKDZSQBUPZJKC-UHFFFAOYSA-N
Comment: Energy1
Num peaks: 9
227.0702706 3.503560355
229.0859207 3.718703981
243.0651853 3.367430212
255.0651853 7.921289506
257.0808353 10.15382781
259.0964854 10.15538967
269.0808353 1.823708123
271.0600999 1.697594107
287.0914 38.94050435

Name: +ve in-silico MS/MS by CFM-ID for CMKDZSQBUPZJKC-UHFFFAOYSA-N
ID: CMKDZSQBUPZJKC-UHFFFAOYSA-N
Comment: Energy2
Num peaks: 26
131.0127558 1.530442311
145.0647913 1.087925699
159.0440559 4.746651754
171.0440559 3.843720993
181.0284058 2.783401111
183.0440559 13.50252536
185.0597059 4.701477581
187.075356 1.07998697
197.0597059 1.345548192
199.075356 2.42270394
201.0546206 4.212312108
211.0389705 4.009540166
213.0546206 4.754786588
215.0702706 4.378571435
217.0859207 1.595362258
227.0702706 1.831294224
229.0859207 1.199336819
239.0702706 2.581257886
241.0495352 3.296265489
241.0859207 1.432701636
243.0651853 4.275074272
253.0495352 2.245322145
255.0651853 2.4583485
257.0808353 1.152350121
269.0808353 1.732631961
271.0600999 2.286576986

Name: +ve in-silico MS/MS by CFM-ID for SQQVLPAZXRNECF-DUZHOBMZSA-N
ID: SQQVLPAZXRNECF-DUZHOBMZSA-N
Comment: Energy0
Num peaks: 6
149.0233204 2.810580326
151.0389705 5.823659253
171.0651853 3.100869969
273.0757499 4.801660426
287.0914 14.9287767
305.1019647 50.45503789

Name: +ve in-silico MS/MS by CFM-ID for SQQVLPAZXRNECF-DUZHOBMZSA-N
ID: SQQVLPAZXRNECF-DUZHOBMZSA-N
Comment: Energy1
Num peaks: 21
107.0491413 1.174740488
123.0440559 2.060854508
133.0284058 3.993491516
135.0440559 4.022110858
149.0233204 4.855414148
151.0389705 13.05962395
153.0546206 1.237537588
155.0702706 2.820874205
181.0495352 1.210153014
197.0444498 2.594865509
233.0444498 1.071613992
235.0600999 1.307318502
245.0808353 2.871464231
255.0651853 1.703822623
265.0706646 1.12901471
269.0808353 1.538109754
273.0757499 5.285442602
275.0914 1.779568778
277.1070501 3.269844535
287.0914 9.072048823
305.1019647 14.50126066

Name: +ve in-silico MS/MS by CFM-ID for SQQVLPAZXRNECF-DUZHOBMZSA-N
ID: SQQVLPAZXRNECF-DUZHOBMZSA-N
Comment: Energy2
Num peaks: 23
39.02292652 2.146926394
49.00727645 1.32560322
55.05422664 2.002235764
77.00219107 1.267825361
79.05422664 1.73042682
81.0334912 3.014665048
83.04914126 0.9165078722
107.0127558 7.407845335
107.0491413 2.928452955
109.0284058 3.260590089
111.0440559 0.9501816898
123.0440559 8.257388009
133.0284058 6.760081115
135.0440559 9.038532876
137.0597059 3.989006298
139.0389705 1.053056578
149.0233204 12.0791894
151.0389705 6.678576698
153.0546206 1.934579908
155.0702706 1.34567743
167.0338851 1.05534463
277.1070501 0.7726144682
289.0706646 0.7707098716

Name: +ve in-silico MS/MS by CFM-ID for PSSTVIMXRALZMS-CLFYSBASSA-N
ID: PSSTVIMXRALZMS-CLFYSBASSA-N
Comment: Energy0
Num peaks: 19
83.04914126 1.552362372
95.04914126 1.861226532
109.0284058 3.744322281
111.0440559 1.934024144
113.0597059 2.23726385
115.075356 2.087564214
123.0440559 1.094410954
127.075356 2.449351206
137.0233204 2.662728524
151.0389705 1.310478518
155.0702706 1.939910918
191.0702706 3.498632005
215.0702706 4.046694049
217.0859207 1.368911141
233.0808353 18.13345149
235.0964854 2.439584383
237.1121354 1.775703681
247.0964854 6.797655388
265.1070501 19.87458844

Name: +ve in-silico MS/MS by CFM-ID for PSSTVIMXRALZMS-CLFYSBASSA-N
ID: PSSTVIMXRALZMS-CLFYSBASSA-N
Comment: Energy1
Num peaks: 31
55.05422664 1.139037112
73.02840582 1.117314099
81.0334912 2.654114807
83.04914126 3.13781823
85.02840582 0.8014047509
87.04405588 1.103522738
95.04914126 1.918802634
97.06479133 1.226236135
109.0284058 2.730064325
111.0440559 4.340349638
113.0597059 3.479349851
115.075356 1.104262865
123.0440559 1.119243772
125.0597059 1.075206997
127.075356 2.351058354
135.0076704 0.9360882084
137.0233204 9.121800625
137.0597059 1.28111133
149.0233204 2.131187358
151.0389705 1.523661915
155.0702706 3.63849371
173.0597059 0.8778484676
175.0389705 1.083860891
191.0702706 4.099013383
205.0859207 2.861887814
215.0702706 2.059053455
233.0808353 4.55020784
235.0964854 1.434374536
237.1121354 1.875872895
247.0964854 3.852801496
265.1070501 4.882646299

Name: +ve in-silico MS/MS by CFM-ID for PSSTVIMXRALZMS-CLFYSBASSA-N
ID: PSSTVIMXRALZMS-CLFYSBASSA-N
Comment: Energy2
Num peaks: 31
39.02292652 2.912346437
41.03857658 2.120550586
53.03857658 0.9201355931
55.01784114 0.9455945846
55.05422664 6.97186412
57.06987671 1.160019204
59.01275576 1.219252541
65.00219107 1.278868317
65.03857658 1.241630185
67.01784114 2.821185818
67.05422664 7.811976351
69.0334912 1.039787324
69.06987671 1.147802746
73.02840582 1.045600268
81.0334912 5.754323378
83.01275576 0.7916487436
83.04914126 5.091048283
93.0334912 1.675350033
95.04914126 4.910171506
97.06479133 2.226422476
107.0127558 1.744894672
109.0284058 5.81316979
111.0440559 1.134925719
113.0597059 1.207686685
121.0284058 1.214642789
123.0440559 1.249637558
127.075356 2.045829939
135.0076704 1.957529066
137.0233204 2.66393728
235.0964854 0.7664141716
237.1121354 1.528674886

Name: +ve in-silico MS/MS by CFM-ID for WQCJOKYOIJVEFN-CYBMUJFWSA-N
ID: WQCJOKYOIJVEFN-CYBMUJFWSA-N
Comment: Energy0
Num peaks: 8
123.0440559 2.564573653
137.0233204 7.966384156
147.0440559 4.575479889
151.075356 2.817868405
163.0389705 5.709455869
255.0651853 3.22341869
269.0808353 9.465599918
287.0914 45.64793061

Name: +ve in-silico MS/MS by CFM-ID for WQCJOKYOIJVEFN-CYBMUJFWSA-N
ID: WQCJOKYOIJVEFN-CYBMUJFWSA-N
Comment: Energy1
Num peaks: 20
121.0284058 2.617184328
123.0440559 6.663965492
125.0597059 3.354188342
135.0440559 5.649656336
137.0233204 10.41132014
137.0597059 8.568504422
147.0440559 1.306029138
149.0233204 1.287133965
149.0597059 1.580576184
151.0389705 1.422641746
151.075356 2.546956885
163.0389705 1.969287586
177.0546206 2.397398624
193.0495352 1.566866079
255.0651853 2.45124572
257.0808353 3.381517112
259.0964854 5.419559806
269.0808353 5.524301033
271.0600999 1.34327705
287.0914 10.62221834

Name: +ve in-silico MS/MS by CFM-ID for WQCJOKYOIJVEFN-CYBMUJFWSA-N
ID: WQCJOKYOIJVEFN-CYBMUJFWSA-N
Comment: Energy2
Num peaks: 31
41.03857658 1.750485791
49.00727645 3.327993479
53.00219107 1.229507037
65.03857658 2.25755675
67.01784114 1.770094716
81.0334912 1.853188901
93.0334912 2.214884958
95.01275576 0.8452485794
95.04914126 1.290509162
105.0334912 4.588762687
107.0127558 1.337877058
107.0491413 2.467075737
109.0284058 2.405032652
109.0647913 0.9917550044
111.0440559 0.924646643
117.0334912 1.360846566
119.0491413 6.517041818
121.0284058 7.276895254
121.0647913 1.656694827
123.0440559 4.007100335
135.0440559 5.466693823
137.0233204 5.276277801
137.0597059 1.478585184
147.0440559 6.72086916
149.0597059 1.603121699
151.075356 0.7605328309
163.0389705 1.087035164
241.0495352 0.8855418103
245.0808353 0.803253551
257.0808353 1.805435246
259.0964854 1.0563973

Name: +ve in-silico MS/MS by CFM-ID for YZRDRHDKXCBEEY-BONVTDFDSA-N
ID: YZRDRHDKXCBEEY-BONVTDFDSA-N
Comment: Energy0
Num peaks: 6
85.02840582 3.859273955
173.0597059 2.24796088
175.075356 2.793841789
255.0651853 4.201181696
269.0808353 15.67619722
287.0914 51.961329

Name: +ve in-silico MS/MS by CFM-ID for YZRDRHDKXCBEEY-BONVTDFDSA-N
ID: YZRDRHDKXCBEEY-BONVTDFDSA-N
Comment: Energy1
Num peaks: 24
85.02840582 1.592934739
123.0440559 6.327779746
137.0233204 1.315335157
137.0597059 2.825557116
139.0389705 2.782741872
147.0440559 1.482831517
149.0597059 1.410451871
151.0389705 1.660361806
163.0389705 1.598982778
165.0546206 3.588155551
173.0597059 3.719946771
175.075356 2.050903045
199.0389705 1.609693154
201.0546206 5.513048762
203.0702706 3.628975414
215.0702706 1.354453482
217.0859207 1.413216315
243.0651853 1.349469301
255.0651853 4.357252967
257.0808353 3.161908939
259.0964854 6.433566846
269.0808353 8.245471992
271.0600999 1.300643075
287.0914 12.14865334

Name: +ve in-silico MS/MS by CFM-ID for YZRDRHDKXCBEEY-BONVTDFDSA-N
ID: YZRDRHDKXCBEEY-BONVTDFDSA-N
Comment: Energy2
Num peaks: 31
39.02292652 1.534183323
41.00219107 1.822121989
41.03857658 1.621295519
49.00727645 2.997620134
51.02292652 2.238779397
53.00219107 5.645919483
55.01784114 4.290836251
57.0334912 1.90399529
65.00219107 1.209843569
69.0334912 0.9246143326
79.01784114 0.8500912401
85.02840582 4.222691628
119.0491413 1.069989485
137.0597059 1.304288344
145.0647913 1.798371081
147.0440559 2.29645917
157.0647913 0.9867300005
161.0597059 1.707985363
171.0440559 2.20403599
173.0597059 9.211474177
175.075356 3.908784847
185.0597059 1.479256946
187.075356 1.763943684
201.0546206 2.801375384
203.0702706 2.102120207
229.0495352 1.214103667
231.0651853 2.67385525
239.0702706 1.124824847
243.0651853 1.354791385
257.0808353 1.622012059
271.0600999 1.386299139

Name: +ve in-silico MS/MS by CFM-ID for ICJGICINZQZLSI-UHFFFAOYSA-N
ID: ICJGICINZQZLSI-UHFFFAOYSA-N
Comment: Energy0
Num peaks: 6
239.0702706 0.7642554204
255.0651853 3.901253499
257.0808353 1.21086772
269.0808353 47.97779334
271.0600999 0.5943563054
287.0914 40.57714409

Name: +ve in-silico MS/MS by CFM-ID for ICJGICINZQZLSI-UHFFFAOYSA-N
ID: ICJGICINZQZLSI-UHFFFAOYSA-N
Comment: Energy1
Num peaks: 6
239.0702706 3.153214098
255.0651853 4.502004439
257.0808353 2.016708789
259.0964854 1.972591952
269.0808353 56.84440436
287.0914 15.61197963

Name: +ve in-silico MS/MS by CFM-ID for ICJGICINZQZLSI-UHFFFAOYSA-N
ID: ICJGICINZQZLSI-UHFFFAOYSA-N
Comment: Energy2
Num peaks: 31
39.02292652 1.716121297
53.00219107 1.693395973
55.01784114 1.545828098
55.05422664 1.076734723
77.00219107 2.138814906
105.0334912 1.315894647
107.0491413 3.094292889
123.0440559 4.73200653
133.0284058 2.070065752
135.0440559 3.741151616
149.0233204 3.848615338
151.0389705 2.267604261
161.0233204 1.54105783
175.0389705 1.463246055
189.0546206 1.151531574
199.0389705 1.534049161
213.0546206 4.894961085
215.0702706 3.107930489
225.0546206 1.042606389
227.0702706 1.772589244
233.0808353 0.9943565803
237.0546206 1.550747936
239.0702706 8.690859973
241.0859207 3.359979499
243.0651853 1.838615526
251.0702706 1.180044593
253.0495352 2.313908241
255.0651853 1.325752969
257.0808353 1.145580291
269.0808353 7.207606072
271.0600999 1.912778761

Name: +ve in-silico MS/MS by CFM-ID for GMVYLXBMPRDZDR-CQSZACIVSA-N
ID: GMVYLXBMPRDZDR-CQSZACIVSA-N
Comment: Energy0
Num peaks: 8
117.0334912 4.616739658
119.0491413 2.408689057
121.0647913 2.927931501
137.0597059 1.690078312
139.0389705 3.154620663
167.0338851 7.328137883
269.0808353 10.80885051
287.0914 47.72746879

Name: +ve in-silico MS/MS by CFM-ID for GMVYLXBMPRDZDR-CQSZACIVSA-N
ID: GMVYLXBMPRDZDR-CQSZACIVSA-N
Comment: Energy1
Num peaks: 18
95.04914126 1.384910354
105.0334912 8.676606656
107.0491413 7.461700811
119.0491413 1.429651519
121.0284058 3.274583627
121.0647913 2.65391242
123.0440559 4.093439943
139.0389705 1.423882866
147.0440559 1.280391749
149.0233204 7.465896915
151.0389705 6.703092926
165.0182351 2.808606633
165.0546206 1.939579792
167.0338851 7.97529625
257.0808353 1.660802374
259.0964854 3.928898054
269.0808353 5.84165873
287.0914 10.25474592

Name: +ve in-silico MS/MS by CFM-ID for GMVYLXBMPRDZDR-CQSZACIVSA-N
ID: GMVYLXBMPRDZDR-CQSZACIVSA-N
Comment: Energy2
Num peaks: 31
49.00727645 3.072551726
53.03857658 1.387170304
63.02292652 1.444554684
65.03857658 0.9548221913
75.02292652 4.471088603
79.01784114 1.165052756
79.05422664 1.218397971
89.03857658 2.271532044
91.05422664 1.067291232
93.06987671 1.079549144
95.01275576 2.445731103
95.04914126 2.193931715
97.02840582 1.648833211
105.0334912 4.021617523
107.0491413 2.339697135
117.0334912 9.091985551
119.0491413 2.250565978
121.0284058 6.317733531
123.0440559 2.721630237
137.0233204 1.98379883
139.0389705 2.014821057
145.0284058 2.389545608
147.0440559 1.706522193
149.0233204 4.516235174
151.0389705 3.278317899
163.002585 1.136066123
163.0389705 2.094720208
165.0182351 1.148415029
167.0338851 1.725969552
257.0808353 1.085448223
259.0964854 0.9824642553

Name: +ve in-silico MS/MS by CFM-ID for QIYILGCEGVEZQL-UHFFFAOYSA-N
ID: QIYILGCEGVEZQL-UHFFFAOYSA-N
Comment: Energy0
Num peaks: 6
123.0440559 2.142719753
255.0651853 5.748886397
257.0808353 1.801057258
269.0808353 2.630686577
271.0600999 1.519561079
287.0914 77.50265107

Name: +ve in-silico MS/MS by CFM-ID for QIYILGCEGVEZQL-UHFFFAOYSA-N
ID: QIYILGCEGVEZQL-UHFFFAOYSA-N
Comment: Energy1
Num peaks: 11
123.0440559 3.952976349
125.0597059 2.074284985
163.0389705 4.207647266
227.0702706 2.59431359
243.0651853 2.828471059
255.0651853 8.247898863
257.0808353 3.848878339
259.0964854 6.521928253
269.0808353 3.317157288
271.0600999 3.778521854
287.0914 38.63275878

Name: +ve in-silico MS/MS by CFM-ID for QIYILGCEGVEZQL-UHFFFAOYSA-N
ID: QIYILGCEGVEZQL-UHFFFAOYSA-N
Comment: Energy2
Num peaks: 31
15.02292652 1.128518447
39.02292652 1.917131286
55.01784114 1.16297205
67.01784114 1.98822453
81.0334912 1.782024529
93.0334912 1.980725043
95.04914126 3.125211699
107.0491413 1.942585854
109.0284058 0.9717122281
121.0284058 2.470172713
123.0440559 6.300895109
135.0440559 3.989411426
149.0233204 1.324558033
151.0389705 2.038878239
163.0389705 4.277339057
185.0597059 1.506714058
187.0389705 4.385005669
189.0546206 1.051221293
201.0546206 1.904520899
203.0702706 1.341936512
213.0546206 3.872882218
215.0702706 1.549460533
227.0702706 5.318393892
229.0495352 2.14932617
231.0651853 0.9870595942
239.0702706 2.032773971
241.0495352 1.901511893
243.0651853 2.868555646
255.0651853 2.372206932
269.0808353 1.266981595
271.0600999 2.868508124

Name: +ve in-silico MS/MS by CFM-ID for IPUBQCBQSUVXEV-GJZGRUSLSA-N
ID: IPUBQCBQSUVXEV-GJZGRUSLSA-N
Comment: Energy0
Num peaks: 6
89.05970595 9.23894479
233.0444498 3.186026867
245.0808353 14.15026342
263.0914 15.41213029
287.0914 7.563772493
305.1019647 32.19063866

Name: +ve in-silico MS/MS by CFM-ID for IPUBQCBQSUVXEV-GJZGRUSLSA-N
ID: IPUBQCBQSUVXEV-GJZGRUSLSA-N
Comment: Energy1
Num peaks: 31
41.03857658 1.391021594
43.01784114 2.033441589
59.04914126 1.142164933
71.04914126 1.073230694
73.06479133 0.8341273501
89.05970595 2.459036269
117.0334912 0.8377265457
147.0440559 2.778714005
163.0389705 1.008466124
173.0233204 3.510955144
175.0389705 1.610218232
205.0495352 2.397020672
215.0702706 1.315626774
217.0495352 1.16005092
217.0859207 0.9535328029
231.0287997 2.631615719
233.0444498 3.829245635
233.0808353 2.042137904
235.0600999 2.483525328
235.0964854 1.641487113
243.0651853 1.338384345
245.0444498 0.8652143679
245.0808353 10.70525728
259.0964854 1.054333882
261.0757499 1.133148689
263.0914 9.453356007
273.0757499 1.105869898
275.0914 2.006386829
277.1070501 2.988454057
287.0914 4.688490143
305.1019647 5.94552048

Name: +ve in-silico MS/MS by CFM-ID for IPUBQCBQSUVXEV-GJZGRUSLSA-N
ID: IPUBQCBQSUVXEV-GJZGRUSLSA-N
Comment: Energy2
Num peaks: 31
15.02292652 0.7754520493
41.00219107 1.046207163
41.03857658 2.071598253
43.01784114 4.42595727
57.0334912 4.780018028
59.04914126 2.008765978
69.0334912 3.44345545
71.04914126 7.394321509
73.02840582 1.359190642
87.04405588 2.159329529
89.05970595 7.233140409
101.0385766 1.037736591
117.0334912 2.188076108
117.0546206 0.7853573902
119.0127558 0.8693496664
121.0284058 0.9523668305
129.0334912 1.538620706
145.0284058 1.207128662
147.0440559 1.509771328
159.0440559 3.385526736
163.0389705 0.9491217722
173.0233204 10.55182345
175.0389705 3.697757811
189.0182351 1.933277664
191.0338851 2.038877157
203.0702706 1.77049457
217.0495352 1.053388204
221.0808353 1.377602795
227.0702706 0.884491021
245.0808353 2.770084473
289.0706646 0.7768403582

Name: +ve in-silico MS/MS by CFM-ID for JVENVIUECZOPJL-UHFFFAOYSA-N
ID: JVENVIUECZOPJL-UHFFFAOYSA-N
Comment: Energy0
Num peaks: 6
99.04405588 2.285966301
123.0440559 3.58580722
181.0495352 3.028587929
189.0546206 2.267933003
269.0808353 13.82875713
287.0914 57.52008834

Name: +ve in-silico MS/MS by CFM-ID for JVENVIUECZOPJL-UHFFFAOYSA-N
ID: JVENVIUECZOPJL-UHFFFAOYSA-N
Comment: Energy1
Num peaks: 25
69.0334912 1.640113466
97.02840582 1.857122877
99.04405588 2.035884453
119.0491413 0.9014175339
121.0284058 1.197181796
123.0440559 6.665361344
137.0597059 1.244682036
151.0389705 1.298169724
153.0546206 0.9016758999
161.0597059 1.341732145
167.0338851 0.8496380082
179.0338851 0.922152337
181.0495352 5.265895739
187.0389705 3.043992307
189.0546206 2.038983983
213.0546206 1.016179057
215.0702706 1.290968278
243.0651853 1.247707942
251.0702706 1.455854485
255.0651853 2.52704287
257.0808353 3.065690364
259.0964854 6.360092002
269.0808353 11.36359361
271.0600999 0.8219014563
287.0914 20.18452396

Name: +ve in-silico MS/MS by CFM-ID for JVENVIUECZOPJL-UHFFFAOYSA-N
ID: JVENVIUECZOPJL-UHFFFAOYSA-N
Comment: Energy2
Num peaks: 31
39.02292652 2.846461454
41.00219107 1.066139721
41.03857658 1.390849119
53.00219107 2.505858168
55.01784114 1.634681504
65.00219107 1.455245717
67.01784114 1.087116867
69.0334912 3.448426646
71.04914126 1.96670807
79.01784114 2.222396829
83.01275576 1.372366499
91.01784114 1.007051673
93.0334912 1.252025744
95.04914126 1.996433916
97.02840582 1.342755843
99.04405588 3.149124649
105.0334912 3.169805974
117.0334912 1.17224916
119.0491413 2.983405049
121.0284058 4.956020413
123.0440559 3.854919337
127.0389705 3.58386377
133.0284058 1.356732764
135.0440559 3.230240442
137.0597059 1.395023309
161.0597059 4.096097855
187.0389705 1.782563509
241.0495352 1.006628371
243.0651853 1.239933954
257.0808353 1.354903348
269.0808353 1.097126078

Name: +ve in-silico MS/MS by CFM-ID for VSGFBPIYWISBQE-UHFFFAOYSA-N
ID: VSGFBPIYWISBQE-UHFFFAOYSA-N
Comment: Energy0
Num peaks: 7
151.0389705 1.727635593
153.0546206 3.17693066
165.0546206 2.889848144
273.0757499 6.700124376
275.0914 6.462818764
287.0914 7.634272434
305.1019647 52.84805088

Name: +ve in-silico MS/MS by CFM-ID for VSGFBPIYWISBQE-UHFFFAOYSA-N
ID: VSGFBPIYWISBQE-UHFFFAOYSA-N
Comment: Energy1
Num peaks: 31
39.02292652 1.115235952
41.00219107 1.144801215
43.01784114 1.902393179
97.02840582 0.8810736797
125.0233204 3.612211296
135.0440559 1.355167965
137.0597059 2.593363273
139.0389705 3.134495291
141.0546206 0.8540288918
149.0233204 1.120829655
151.0389705 2.430825518
153.0546206 4.818969546
165.0546206 7.611526452
167.0702706 1.619320836
179.0702706 1.790221493
189.0546206 2.012881079
191.0702706 3.045235703
201.0546206 1.741761741
203.0702706 2.302013561
207.1015708 0.8051995365
243.0651853 2.028472691
245.0808353 2.651408475
247.0600999 1.123681766
257.0808353 1.728307687
259.0964854 1.402135759
273.0757499 3.714345335
275.0914 3.782199259
277.1070501 1.063073619
287.0914 3.842335961
289.0706646 1.52983576
305.1019647 10.35424178

Name: +ve in-silico MS/MS by CFM-ID for VSGFBPIYWISBQE-UHFFFAOYSA-N
ID: VSGFBPIYWISBQE-UHFFFAOYSA-N
Comment: Energy2
Num peaks: 31
39.02292652 1.931096276
49.00727645 2.054442616
55.01784114 1.440027847
68.99710569 2.961623071
95.01275576 2.223892661
97.02840582 1.563382821
107.0127558 0.9687292228
109.0284058 2.953697222
111.0440559 1.400556033
119.0127558 1.835466546
121.0284058 2.76550689
123.0440559 2.291574727
125.0233204 6.407871125
135.0440559 5.277236375
137.0597059 2.414592713
139.0389705 1.588626967
149.0233204 2.961451953
151.0389705 2.807519698
153.0546206 1.692258042
165.0546206 1.564058368
177.0546206 1.470599259
191.0702706 2.497347014
201.0546206 1.778270047
205.0859207 1.341342038
217.0495352 1.023949216
219.0651853 1.273392676
245.0808353 1.061753091
259.0964854 1.637206215
261.0757499 1.669749288
273.0757499 1.033588505
275.0914 3.847862834

Name: +ve in-silico MS/MS by CFM-ID for FIASLUPJXGTCKM-JTQLQIEISA-N
ID: FIASLUPJXGTCKM-JTQLQIEISA-N
Comment: Energy0
Num peaks: 7
107.0491413 5.235583081
131.0491413 4.346668316
133.0647913 2.491634518
153.0182351 14.66718521
193.0495352 2.558459943
269.0808353 9.779368697
287.0914 41.81334475

Name: +ve in-silico MS/MS by CFM-ID for FIASLUPJXGTCKM-JTQLQIEISA-N
ID: FIASLUPJXGTCKM-JTQLQIEISA-N
Comment: Energy1
Num peaks: 22
105.0334912 1.888610769
107.0491413 9.972586464
109.0647913 1.452218619
119.0491413 1.79398507
121.0647913 4.391057563
131.0491413 1.36759055
133.0647913 2.862676061
135.0804414 4.148582852
137.0233204 3.070500337
153.0182351 17.69274161
159.0440559 1.043464011
161.0597059 2.592088167
175.0389705 1.152564663
179.0338851 1.063506476
191.0338851 1.41461468
193.0495352 4.027842208
243.0651853 1.065045605
257.0808353 2.102680212
259.0964854 3.504162531
269.0808353 4.685466078
271.0600999 1.52485137
287.0914 7.755554979

Name: +ve in-silico MS/MS by CFM-ID for FIASLUPJXGTCKM-JTQLQIEISA-N
ID: FIASLUPJXGTCKM-JTQLQIEISA-N
Comment: Energy2
Num peaks: 31
39.02292652 1.756281188
49.00727645 1.191994758
63.02292652 1.769790868
65.03857658 1.056446459
69.0334912 2.110824743
75.02292652 3.880577768
77.03857658 3.088201369
79.05422664 3.337197005
81.0334912 1.024020368
83.01275576 1.933849467
85.02840582 1.753731382
89.03857658 2.978784602
91.05422664 1.82170965
103.0542266 1.667282706
105.0334912 3.166641214
105.0698767 1.130464239
107.0491413 4.010627285
109.0647913 1.171908807
111.0076704 1.283824042
117.0334912 1.680295616
119.0491413 1.533131924
125.0233204 1.199085383
129.0334912 1.485959433
131.0491413 5.182469239
133.0647913 1.71798802
137.0233204 5.597588193
139.0389705 1.977025723
147.0440559 0.9653257643
153.0182351 7.63938269
159.0440559 1.35899043
259.0964854 1.311666113

Name: +ve in-silico MS/MS by CFM-ID for PKKTXAMCHLIVDS-UHFFFAOYSA-N
ID: PKKTXAMCHLIVDS-UHFFFAOYSA-N
Comment: Energy0
Num peaks: 6
195.0651853 0.6564377493
233.0808353 7.185624468
235.0964854 2.132027371
247.0964854 2.579551751
249.0757499 2.008476926
265.1070501 80.14245817

Name: +ve in-silico MS/MS by CFM-ID for PKKTXAMCHLIVDS-UHFFFAOYSA-N
ID: PKKTXAMCHLIVDS-UHFFFAOYSA-N
Comment: Energy1
Num peaks: 14
55.01784114 1.928692564
57.0334912 2.950338745
193.0859207 2.18488733
195.1015708 3.98820703
219.0651853 2.117084422
221.0808353 4.625378944
233.0808353 9.910963557
235.0964854 1.741491755
237.0757499 2.510570702
237.1121354 1.58891837
239.0914 2.569124743
247.0964854 5.714791402
249.0757499 3.35203749
265.1070501 35.82274829

Name: +ve in-silico MS/MS by CFM-ID for PKKTXAMCHLIVDS-UHFFFAOYSA-N
ID: PKKTXAMCHLIVDS-UHFFFAOYSA-N
Comment: Energy2
Num peaks: 31
39.02292652 0.9963176886
44.99710569 1.111147835
55.01784114 1.697895986
71.04914126 0.9536466298
125.0597059 1.272106445
135.0440559 2.652429455
137.0597059 1.481700807
139.075356 1.779958648
151.075356 2.993571696
153.0546206 1.138456776
163.075356 1.80243995
165.0546206 3.426515472
167.0702706 7.800681251
179.0702706 11.79344949
181.0495352 1.492865754
181.0859207 3.306308248
193.0495352 1.945132816
193.0859207 1.920549786
195.0651853 5.893358776
195.1015708 1.143351479
197.0808353 1.296119776
201.0546206 1.030117557
203.0702706 1.326917219
209.0808353 2.882695193
217.0495352 1.003243153
217.0859207 2.351246138
219.0651853 4.329813196
219.1015708 1.636159006
221.0808353 1.354197354
233.0808353 1.464078908
249.0757499 2.191532687

Name: +ve in-silico MS/MS by CFM-ID for SLFZBNOERHGNMI-ZDUSSCGKSA-N
ID: SLFZBNOERHGNMI-ZDUSSCGKSA-N
Comment: Energy0
Num peaks: 8
117.0334912 4.644050147
119.0491413 2.422759317
121.0647913 2.95013945
137.0597059 1.700311503
139.0389705 3.070619288
167.0338851 7.371102081
269.0808353 10.86883007
287.0914 48.12629932

Name: +ve in-silico MS/MS by CFM-ID for SLFZBNOERHGNMI-ZDUSSCGKSA-N
ID: SLFZBNOERHGNMI-ZDUSSCGKSA-N
Comment: Energy1
Num peaks: 19
95.04914126 1.353466187
105.0334912 8.473953737
107.0491413 7.185631677
119.0491413 1.397665797
121.0284058 3.188116359
121.0647913 2.597310982
123.0440559 3.836942049
139.0389705 1.345421626
147.0076704 2.920795515
149.0233204 7.316565531
151.0389705 6.236535381
165.0182351 2.489524872
165.0546206 1.917978315
167.0338851 7.777991884
243.0651853 1.237736209
257.0808353 1.623408307
259.0964854 3.835997942
269.0808353 5.651564721
287.0914 9.885172206

Name: +ve in-silico MS/MS by CFM-ID for SLFZBNOERHGNMI-ZDUSSCGKSA-N
ID: SLFZBNOERHGNMI-ZDUSSCGKSA-N
Comment: Energy2
Num peaks: 31
39.02292652 1.172176097
49.00727645 3.037543644
63.02292652 1.428095697
75.02292652 4.420145852
77.00219107 2.79407927
79.01784114 2.950555699
79.05422664 1.204515771
89.03857658 2.245650631
92.99710569 1.371906734
93.06987671 1.067248962
95.01275576 2.33417293
95.04914126 1.641034177
97.02840582 1.20477196
105.0334912 3.613379845
107.0491413 2.020457906
117.0334912 9.195447104
119.0491413 2.224561839
121.0284058 6.477872322
121.0647913 1.315806715
123.0440559 2.438254474
137.0233204 1.980522035
139.0389705 1.784384908
145.0284058 2.190158251
147.0076704 1.508394859
147.0440559 1.263938992
149.0233204 4.027387725
149.0597059 1.099561796
151.0389705 2.907120266
163.0389705 2.015315481
167.0338851 1.644630977
257.0808353 1.072910268

Name: +ve in-silico MS/MS by CFM-ID for OKBWVJGQTFYYQA-GFCCVEGCSA-N
ID: OKBWVJGQTFYYQA-GFCCVEGCSA-N
Comment: Energy0
Num peaks: 6
227.0702706 15.09367174
243.1015708 2.725548026
255.0651853 2.9629633
259.0964854 2.505740367
269.0808353 8.52161529
287.0914 50.27781503

Name: +ve in-silico MS/MS by CFM-ID for OKBWVJGQTFYYQA-GFCCVEGCSA-N
ID: OKBWVJGQTFYYQA-GFCCVEGCSA-N
Comment: Energy1
Num peaks: 15
107.0491413 2.478159412
131.0491413 2.80790975
133.0647913 4.072457703
135.0804414 2.529604538
137.0233204 1.461032445
227.0702706 5.572549246
241.0859207 4.257553508
243.0651853 5.629593317
243.1015708 4.108508345
245.0808353 10.2533631
255.0651853 1.429124885
257.0808353 2.402531853
259.0964854 24.43692166
269.0808353 3.824327375
287.0914 6.052928282

Name: +ve in-silico MS/MS by CFM-ID for OKBWVJGQTFYYQA-GFCCVEGCSA-N
ID: OKBWVJGQTFYYQA-GFCCVEGCSA-N
Comment: Energy2
Num peaks: 31
49.00727645 1.572350882
53.00219107 0.8354268017
75.02292652 2.605853418
77.03857658 1.048924355
95.04914126 0.9072218635
101.0385766 1.53090697
103.0542266 4.802205254
105.0698767 1.090625779
107.0491413 2.456428355
111.0440559 1.008304577
113.0597059 0.992873618
117.0334912 0.8826681731
121.0284058 5.027500413
129.0334912 0.9356270534
131.0491413 8.46640069
133.0647913 5.339099754
135.0440559 0.9232593965
159.0440559 2.053592487
171.0440559 1.153387681
183.0440559 1.72414231
197.0597059 3.981619744
199.075356 2.626317994
211.075356 2.544668536
225.0910061 1.487452773
227.0702706 5.650048833
241.0859207 2.453904732
243.0651853 1.265442324
245.0808353 0.9145986154
259.0964854 1.683312606
269.0808353 0.8606917587
271.0600999 1.105208956

Name: +ve in-silico MS/MS by CFM-ID for ACJPWQXRDQNVEB-DZGCQCFKSA-N
ID: ACJPWQXRDQNVEB-DZGCQCFKSA-N
Comment: Energy0
Num peaks: 6
123.0440559 1.73244764
223.075356 6.889911838
241.0859207 9.334289459
251.0702706 5.428881518
269.0808353 31.47022836
287.0914 28.05005832

Name: +ve in-silico MS/MS by CFM-ID for ACJPWQXRDQNVEB-DZGCQCFKSA-N
ID: ACJPWQXRDQNVEB-DZGCQCFKSA-N
Comment: Energy1
Num peaks: 15
105.0334912 1.002645468
123.0440559 2.52501785
147.0440559 1.548316349
149.0597059 1.207325454
175.0389705 1.516753452
193.0495352 1.002826628
221.0597059 2.67735448
223.075356 13.42293862
225.0910061 3.52343135
239.0702706 1.962372751
241.0859207 10.40351772
243.1015708 1.27731647
251.0702706 10.44232081
269.0808353 21.1991912
287.0914 6.533671829

Name: +ve in-silico MS/MS by CFM-ID for ACJPWQXRDQNVEB-DZGCQCFKSA-N
ID: ACJPWQXRDQNVEB-DZGCQCFKSA-N
Comment: Energy2
Num peaks: 31
41.00219107 0.8667061397
63.02292652 1.768290931
65.00219107 6.824095953
65.03857658 0.9310632322
79.01784114 0.8425960444
79.05422664 0.9894599181
95.04914126 0.9184911128
105.0334912 7.751838926
107.0491413 3.19711709
109.0284058 0.8777004557
117.0334912 5.01319506
119.0491413 4.031682312
121.0284058 1.149821323
121.0647913 0.8339290607
123.0440559 2.213983467
125.0597059 1.258821622
129.0334912 3.416741133
133.0284058 1.3859958
135.0440559 1.84448446
145.0284058 3.088011028
147.0440559 6.066777951
149.0597059 2.983556841
161.0233204 2.946711332
163.0389705 3.486858099
211.075356 1.924008808
221.0597059 0.9475816656
223.075356 5.456670811
225.0910061 1.077248764
241.0859207 1.189616835
251.0702706 0.8389680149
269.0808353 0.7820831322

Name: +ve in-silico MS/MS by CFM-ID for JAAWOQQDCOFLRV-IAQYHMDHSA-N
ID: JAAWOQQDCOFLRV-IAQYHMDHSA-N
Comment: Energy0
Num peaks: 6
95.04914126 1.982135051
125.0597059 2.110336754
139.0389705 1.988159619
255.0651853 2.407253588
269.0808353 2.369987499
287.0914 73.86630274

Name: +ve in-silico MS/MS by CFM-ID for JAAWOQQDCOFLRV-IAQYHMDHSA-N
ID: JAAWOQQDCOFLRV-IAQYHMDHSA-N
Comment: Energy1
Num peaks: 19
81.0334912 1.096651929
83.04914126 1.330217787
95.04914126 1.504031309
111.0440559 1.437933268
123.0440559 5.485765528
125.0597059 2.328355719
137.0233204 1.186007486
139.0389705 4.785578391
177.0546206 1.920894828
193.0495352 2.218949276
227.0702706 1.016580324
243.0651853 1.558046376
245.0808353 1.040951084
255.0651853 4.437777983
257.0808353 6.556151337
259.0964854 6.020697086
269.0808353 4.617816809
271.0600999 5.348141199
287.0914 26.17393548

Name: +ve in-silico MS/MS by CFM-ID for JAAWOQQDCOFLRV-IAQYHMDHSA-N
ID: JAAWOQQDCOFLRV-IAQYHMDHSA-N
Comment: Energy2
Num peaks: 31
39.02292652 3.594193812
49.00727645 2.851334958
51.02292652 3.821390496
53.00219107 1.695808338
63.02292652 2.39131048
65.03857658 9.369278547
67.01784114 1.712552626
69.0334912 1.362930285
79.01784114 1.206807647
79.05422664 2.142618429
81.0334912 4.017005361
83.04914126 0.9042330706
93.0334912 1.256699932
95.04914126 7.106245739
97.06479133 3.959491307
107.0491413 2.264812312
109.0284058 5.443082287
111.0440559 2.38347771
121.0284058 1.172388063
123.0440559 2.795799679
125.0597059 2.577047387
133.0647913 0.8483691009
135.0440559 1.08533473
137.0597059 0.8824581141
147.0440559 1.001829051
149.0233204 0.931872119
163.0389705 2.441406828
165.0546206 1.126786794
255.0651853 1.178508237
269.0808353 1.19460911
271.0600999 1.115520915

Name: +ve in-silico MS/MS by CFM-ID for VAJGHLOBFXQACD-JKSUJKDBSA-N
ID: VAJGHLOBFXQACD-JKSUJKDBSA-N
Comment: Energy0
Num peaks: 6
79.05422664 1.370583492
137.0597059 1.530201486
139.0389705 2.743883419
167.0338851 4.745277602
269.0808353 11.7667738
287.0914 60.56136143

Name: +ve in-silico MS/MS by CFM-ID for VAJGHLOBFXQACD-JKSUJKDBSA-N
ID: VAJGHLOBFXQACD-JKSUJKDBSA-N
Comment: Energy1
Num peaks: 22
79.05422664 3.161258652
91.05422664 6.754852189
93.06987671 1.007051867
105.0334912 2.549073482
107.0491413 6.345424718
119.0491413 0.9182896217
121.0284058 3.054538439
121.0647913 1.614718171
123.0440559 2.270171277
137.0233204 0.8407406799
147.0076704 2.030124334
149.0233204 4.919566274
149.0597059 0.9292143077
151.0389705 4.029976767
165.0182351 2.889490586
167.0338851 8.927223766
181.0495352 1.120349964
209.0444498 1.484623682
257.0808353 2.296057564
259.0964854 2.991142804
269.0808353 6.778501564
287.0914 13.53503446

Name: +ve in-silico MS/MS by CFM-ID for VAJGHLOBFXQACD-JKSUJKDBSA-N
ID: VAJGHLOBFXQACD-JKSUJKDBSA-N
Comment: Energy2
Num peaks: 31
39.02292652 1.44820418
41.00219107 0.919100535
49.00727645 1.890775236
51.02292652 1.428531543
53.00219107 1.178389382
56.99710569 0.890012096
63.02292652 2.195412311
65.03857658 1.724199316
77.00219107 3.270943848
79.01784114 3.762016288
79.05422664 2.151948313
91.05422664 5.140957918
92.99710569 2.525012883
93.06987671 2.8277709
95.01275576 3.753025546
97.02840582 1.766309434
105.0334912 4.766619671
107.0491413 2.191481717
111.0440559 0.9777532456
117.0334912 1.597668784
121.0284058 7.937463883
123.0440559 4.386911852
133.0284058 1.080705639
135.0440559 1.074194307
137.0233204 5.198391586
139.0389705 2.315441902
147.0076704 2.248317548
149.0233204 3.703804878
151.0389705 2.211202596
163.002585 1.072039787
259.0964854 0.9049462851

Name: +ve in-silico MS/MS by CFM-ID for NYGZYUAVZPIKBZ-BDJLRTHQSA-N
ID: NYGZYUAVZPIKBZ-BDJLRTHQSA-N
Comment: Energy0
Num peaks: 6
95.04914126 1.990429555
125.0597059 2.640014981
139.0389705 1.992970947
255.0651853 2.433443469
269.0808353 2.908156769
287.0914 74.16837006

Name: +ve in-silico MS/MS by CFM-ID for NYGZYUAVZPIKBZ-BDJLRTHQSA-N
ID: NYGZYUAVZPIKBZ-BDJLRTHQSA-N
Comment: Energy1
Num peaks: 17
55.01784114 1.258525556
95.04914126 1.375221068
111.0440559 1.584002523
123.0440559 4.642147876
125.0597059 1.617574145
139.0389705 5.089462343
165.0546206 1.644599977
177.0546206 2.3359744
193.0495352 2.163586618
243.0651853 2.313112298
245.0808353 1.38797884
255.0651853 3.734668279
257.0808353 6.014190708
259.0964854 6.506920226
269.0808353 5.476565575
271.0600999 5.247237443
287.0914 27.89096306

Name: +ve in-silico MS/MS by CFM-ID for NYGZYUAVZPIKBZ-BDJLRTHQSA-N
ID: NYGZYUAVZPIKBZ-BDJLRTHQSA-N
Comment: Energy2
Num peaks: 31
39.02292652 1.864550479
49.00727645 3.62404116
51.02292652 4.323384427
53.00219107 1.680297183
53.03857658 1.44510089
55.01784114 0.8623171244
63.02292652 2.283874742
65.03857658 8.966855003
67.01784114 1.792349316
69.0334912 1.840124896
79.05422664 2.015892201
81.0334912 3.496299378
93.0334912 1.263941657
95.04914126 7.10332388
97.06479133 3.766737576
107.0491413 2.314015989
109.0284058 4.954079053
111.0440559 2.313646686
121.0284058 1.071159903
123.0440559 2.851596396
125.0597059 2.052344124
135.0440559 3.340778739
137.0597059 1.004034232
147.0440559 1.564603532
163.0389705 1.86054141
165.0546206 0.8820623509
169.0284058 2.42601733
171.0440559 1.177772582
243.0651853 0.9262048959
255.0651853 0.9432854172
271.0600999 1.415512827

Name: +ve in-silico MS/MS by CFM-ID for QPXNGPAKICJSFR-UHFFFAOYSA-N
ID: QPXNGPAKICJSFR-UHFFFAOYSA-N
Comment: Energy0
Num peaks: 6
231.0651853 0.5467910374
255.0651853 8.520959151
257.0808353 2.192238632
269.0808353 4.808926832
271.0600999 1.617985533
287.0914 77.67645417

Name: +ve in-silico MS/MS by CFM-ID for QPXNGPAKICJSFR-UHFFFAOYSA-N
ID: QPXNGPAKICJSFR-UHFFFAOYSA-N
Comment: Energy1
Num peaks: 6
243.1015708 2.535531992
255.0651853 12.64224354
259.0964854 9.54970227
269.0808353 9.943250477
271.0600999 3.997095018
287.0914 43.69941065

Name: +ve in-silico MS/MS by CFM-ID for QPXNGPAKICJSFR-UHFFFAOYSA-N
ID: QPXNGPAKICJSFR-UHFFFAOYSA-N
Comment: Energy2
Num peaks: 31
39.02292652 1.655383775
65.03857658 1.075588812
79.01784114 1.699284763
123.0440559 1.902247622
161.0597059 2.373720535
185.0597059 1.071760597
187.075356 3.245460856
189.0546206 1.350600461
199.0389705 2.077154758
201.0546206 2.373187858
201.0910061 1.190970473
203.0702706 4.012751876
213.0546206 3.312736623
213.0910061 2.481298271
215.0338851 2.436834547
215.0702706 2.28290877
217.0495352 2.776858121
217.0859207 1.513946336
225.0546206 3.843609327
227.0702706 2.470840424
229.0859207 1.436761989
231.0651853 2.02080728
239.0702706 5.425631012
241.0495352 5.122705406
241.0859207 1.475601814
243.0651853 1.68796473
243.1015708 1.670804081
255.0651853 3.983365422
259.0964854 2.009976211
269.0808353 2.014497249
271.0600999 3.527352454

Name: +ve in-silico MS/MS by CFM-ID for VOYTXVCFUOMPAS-RUDMXATFSA-N
ID: VOYTXVCFUOMPAS-RUDMXATFSA-N
Comment: Energy0
Num peaks: 12
87.04405588 2.208009317
99.04405588 3.233665128
113.0597059 2.259303393
205.0495352 3.704162867
215.0338851 2.015847643
217.0495352 3.090282118
219.0651853 1.54503974
245.0808353 1.894034365
273.0757499 14.3192087
275.0914 2.024620528
287.0914 3.286244
305.1019647 41.59642426

Name: +ve in-silico MS/MS by CFM-ID for VOYTXVCFUOMPAS-RUDMXATFSA-N
ID: VOYTXVCFUOMPAS-RUDMXATFSA-N
Comment: Energy1
Num peaks: 31
27.02292652 0.9033557438
39.02292652 2.79953864
51.02292652 1.357075094
53.03857658 3.299379915
55.01784114 1.198117977
55.05422664 0.7437401355
69.0334912 0.9804330441
81.0334912 0.9875922352
83.01275576 2.219470966
83.04914126 1.128954497
85.02840582 1.252863327
99.04405588 5.145039476
111.0440559 1.070093311
113.0597059 3.723241837
137.0597059 1.2593545
153.0546206 1.029864205
191.0338851 0.7479986824
199.0389705 0.9331799998
203.0338851 1.91035773
205.0495352 7.912920307
207.0651853 0.7489042894
215.0338851 3.880507225
217.0495352 9.88590445
219.0651853 3.557887255
221.0808353 0.9789071967
245.0808353 4.162835415
273.0757499 3.78229118
275.0914 1.188470274
277.1070501 2.31201774
287.0914 2.302517256
305.1019647 5.277002991

Name: +ve in-silico MS/MS by CFM-ID for VOYTXVCFUOMPAS-RUDMXATFSA-N
ID: VOYTXVCFUOMPAS-RUDMXATFSA-N
Comment: Energy2
Num peaks: 31
39.02292652 7.00576926
41.03857658 1.795722678
51.02292652 4.089972712
53.03857658 7.739354158
55.01784114 2.085455496
55.05422664 1.312147615
65.03857658 3.29192009
69.0334912 1.098022613
79.01784114 2.65941233
81.0334912 1.818536971
83.04914126 0.7934921829
135.0440559 1.597943409
151.0389705 7.325847055
173.0233204 1.137648127
175.0389705 1.020759185
187.0389705 0.795002418
191.0338851 1.581047369
201.0546206 3.038542096
203.0338851 1.49230938
205.0495352 2.224085708
213.0546206 1.465362974
215.0338851 0.8410271333
215.0702706 0.8081040258
217.0495352 1.171294291
227.0702706 1.112714752
229.0495352 1.630501999
231.0651853 0.9561442831
245.0808353 1.46744124
257.0808353 1.099585116
287.0914 0.9547158458
289.0706646 1.110720859

Name: +ve in-silico MS/MS by CFM-ID for QTAGQHZOLRFCBU-CYBMUJFWSA-N
ID: QTAGQHZOLRFCBU-CYBMUJFWSA-N
Comment: Energy0
Num peaks: 6
41.03857658 1.018920475
85.06479133 7.048697627
203.0338851 10.75467962
215.0338851 1.16529959
269.0808353 7.724880848
287.0914 64.20056018

Name: +ve in-silico MS/MS by CFM-ID for QTAGQHZOLRFCBU-CYBMUJFWSA-N
ID: QTAGQHZOLRFCBU-CYBMUJFWSA-N
Comment: Energy1
Num peaks: 13
67.05422664 3.751952017
83.04914126 2.973349937
85.06479133 20.8801404
175.0389705 2.403609378
203.0338851 9.134508389
241.0859207 1.827598412
243.0651853 1.964068204
243.1015708 1.686461138
257.0808353 1.745619772
259.0964854 9.639321875
269.0808353 7.165393669
271.0600999 2.351180579
287.0914 15.6965212

Name: +ve in-silico MS/MS by CFM-ID for QTAGQHZOLRFCBU-CYBMUJFWSA-N
ID: QTAGQHZOLRFCBU-CYBMUJFWSA-N
Comment: Energy2
Num peaks: 18
53.00219107 1.938815059
55.01784114 1.607959925
69.0334912 3.655824765
71.04914126 2.541688056
83.04914126 2.085552397
85.06479133 9.747501135
141.0334912 1.97158763
145.0284058 1.54717297
157.0284058 5.118041343
159.0440559 4.106363609
161.0233204 11.4248424
171.0440559 2.647340254
173.0233204 9.361644275
175.0389705 5.519651277
185.0233204 4.878086406
187.0389705 2.930628637
203.0338851 7.385112541
215.0338851 2.782378683

Name: +ve in-silico MS/MS by CFM-ID for BFYOVPHBKUQKPM-LLVKDONJSA-N
ID: BFYOVPHBKUQKPM-LLVKDONJSA-N
Comment: Energy0
Num peaks: 6
175.0389705 16.22753889
205.0495352 3.518822007
207.0651853 2.499435503
229.0859207 8.992945401
247.0964854 20.10370545
265.1070501 29.47703272

Name: +ve in-silico MS/MS by CFM-ID for BFYOVPHBKUQKPM-LLVKDONJSA-N
ID: BFYOVPHBKUQKPM-LLVKDONJSA-N
Comment: Energy1
Num peaks: 17
69.0334912 1.323907297
71.04914126 3.966246356
83.04914126 1.785165696
85.06479133 8.832469519
87.04405588 1.840905406
89.05970595 8.735383992
101.0597059 1.599196197
103.075356 6.543792584
133.0284058 1.541629743
147.0440559 2.620399171
175.0389705 20.34143242
177.0546206 2.201430834
219.1015708 1.557742987
229.0859207 6.282986715
237.1121354 1.868050509
247.0964854 5.884691727
265.1070501 3.840103582

Name: +ve in-silico MS/MS by CFM-ID for BFYOVPHBKUQKPM-LLVKDONJSA-N
ID: BFYOVPHBKUQKPM-LLVKDONJSA-N
Comment: Energy2
Num peaks: 31
39.02292652 1.497084492
41.03857658 1.271754723
57.0334912 1.638732112
59.04914126 1.487119195
69.0334912 2.125325977
71.04914126 3.037250217
77.00219107 5.634892783
83.04914126 1.121083173
85.06479133 1.366132217
89.05970595 1.058750815
105.0334912 3.180178467
119.0127558 1.101279184
119.0491413 2.231054277
121.0284058 2.367638891
129.0334912 1.797070933
131.0491413 5.024608894
133.0284058 6.825392057
135.0440559 2.777742174
145.0284058 1.443996479
147.0440559 4.634719034
149.0233204 0.9667468593
149.0597059 1.118032805
157.0284058 4.43409694
159.0440559 4.711495933
163.0389705 1.5771906
173.0233204 1.146491615
175.0389705 6.577217756
177.0546206 1.63040817
187.0389705 1.130017642
189.0546206 0.9393347084
229.0859207 3.554645526

Name: +ve in-silico MS/MS by CFM-ID for NHLPQZFMYMAMRT-UHFFFAOYSA-N
ID: NHLPQZFMYMAMRT-UHFFFAOYSA-N
Comment: Energy0
Num peaks: 6
207.0651853 1.5315117
229.0859207 3.096167625
233.0808353 2.391005911
247.0964854 31.18257643
249.0757499 2.790419597
265.1070501 46.02895027

Name: +ve in-silico MS/MS by CFM-ID for NHLPQZFMYMAMRT-UHFFFAOYSA-N
ID: NHLPQZFMYMAMRT-UHFFFAOYSA-N
Comment: Energy1
Num peaks: 11
43.01784114 2.203432057
205.0495352 3.330324977
205.0859207 1.553058277
207.0651853 2.554325848
223.0964854 2.450723373
229.0859207 6.989241079
231.0651853 2.343474966
233.0808353 3.465347761
247.0964854 25.36898622
249.0757499 2.685749624
265.1070501 28.28675945

Name: +ve in-silico MS/MS by CFM-ID for NHLPQZFMYMAMRT-UHFFFAOYSA-N
ID: NHLPQZFMYMAMRT-UHFFFAOYSA-N
Comment: Energy2
Num peaks: 31
39.02292652 4.196227119
41.03857658 6.063073275
43.01784114 1.232992779
43.05422664 1.541566518
57.0334912 2.760625363
59.04914126 3.272480308
65.03857658 1.049736135
107.0491413 1.263594689
147.0440559 1.91276782
159.0440559 1.520647374
161.0597059 1.362958985
163.0389705 2.334975364
175.0389705 1.56039616
177.0546206 2.217453507
179.0702706 1.133719518
187.0389705 1.075451261
189.0182351 1.130322048
189.0546206 2.472327931
191.0338851 2.06351073
203.0702706 1.411635078
205.0859207 2.336998645
207.0651853 1.437453348
215.0702706 4.762943943
217.0495352 1.358852794
217.0859207 5.132594818
219.1015708 3.091162484
229.0859207 6.791371132
231.0651853 7.566692982
233.0808353 1.153176158
247.0964854 4.078443348
249.0757499 1.669065512

Name: +ve in-silico MS/MS by CFM-ID for ONKIXTJNUUWOHL-AWEZNQCLSA-N
ID: ONKIXTJNUUWOHL-AWEZNQCLSA-N
Comment: Energy0
Num peaks: 10
125.0233204 3.191556037
131.0491413 4.39423896
133.0647913 2.317299212
135.0804414 2.849472544
151.002585 1.540979321
151.075356 1.618866431
153.0182351 7.311105044
255.0651853 2.714954172
269.0808353 8.09873697
287.0914 45.97591377

Name: +ve in-silico MS/MS by CFM-ID for ONKIXTJNUUWOHL-AWEZNQCLSA-N
ID: ONKIXTJNUUWOHL-AWEZNQCLSA-N
Comment: Energy1
Num peaks: 21
107.0491413 1.140553062
109.0284058 1.441397645
109.0647913 1.430915678
121.0647913 8.239549769
125.0233204 1.683054486
133.0647913 1.598317091
135.0076704 8.424815606
135.0440559 1.489193834
135.0804414 2.88489802
137.0233204 7.747744861
137.0597059 3.109544464
151.002585 3.465050629
151.0389705 1.589852836
153.0182351 8.791476745
161.0597059 1.517025413
179.0338851 1.270050544
255.0651853 2.180166351
257.0808353 2.080940993
259.0964854 4.642575881
269.0808353 4.559750582
287.0914 11.17668249

Name: +ve in-silico MS/MS by CFM-ID for ONKIXTJNUUWOHL-AWEZNQCLSA-N
ID: ONKIXTJNUUWOHL-AWEZNQCLSA-N
Comment: Energy2
Num peaks: 31
49.00727645 2.698761698
51.02292652 1.536225908
63.02292652 1.677580435
67.01784114 2.224036272
75.02292652 3.128039105
77.03857658 1.530212889
80.99710569 1.431818056
93.0334912 1.216807256
97.02840582 1.381066847
101.0385766 1.567572356
103.0542266 7.036051216
105.0334912 1.703247661
105.0698767 1.250246232
107.0491413 4.455765753
109.0284058 1.305717275
121.0647913 2.68895169
125.0233204 2.530667493
131.0491413 6.323415462
133.0647913 1.592082541
135.0076704 4.572408917
135.0440559 2.707172786
135.0804414 1.029932258
137.0233204 3.414319981
137.0597059 1.264745286
139.0389705 1.650296347
149.0233204 1.92308418
151.002585 1.543865594
153.0182351 1.595347315
243.0651853 1.222065127
257.0808353 1.130581377
271.0600999 1.135467891

Name: +ve in-silico MS/MS by CFM-ID for RTUPRHIHXSAWDP-LBPRGKRZSA-N
ID: RTUPRHIHXSAWDP-LBPRGKRZSA-N
Comment: Energy0
Num peaks: 6
71.04914126 3.558943615
83.04914126 0.7163999892
85.06479133 6.282628763
203.0338851 10.21877478
269.0808353 11.56543745
287.0914 58.65129925

Name: +ve in-silico MS/MS by CFM-ID for RTUPRHIHXSAWDP-LBPRGKRZSA-N
ID: RTUPRHIHXSAWDP-LBPRGKRZSA-N
Comment: Energy1
Num peaks: 15
39.02292652 3.288499362
41.03857658 13.42725407
43.05422664 14.80743604
67.05422664 1.191343974
71.04914126 1.797249955
83.04914126 1.717024475
85.06479133 13.31113708
175.0389705 2.672697427
203.0338851 5.769375169
215.0338851 1.478694663
245.0444498 1.192203229
247.0600999 1.769141602
259.0964854 5.483232987
269.0808353 4.0999801
287.0914 8.482487748

Name: +ve in-silico MS/MS by CFM-ID for RTUPRHIHXSAWDP-LBPRGKRZSA-N
ID: RTUPRHIHXSAWDP-LBPRGKRZSA-N
Comment: Energy2
Num peaks: 21
39.02292652 3.231378587
41.03857658 4.27855539
43.05422664 1.538587124
55.01784114 2.044973682
55.05422664 1.798478168
65.03857658 1.594401887
67.05422664 6.252799757
69.0334912 4.047037876
71.04914126 6.431249558
85.06479133 3.827003161
145.0284058 2.267336914
157.0284058 3.747402657
159.0440559 3.32779171
161.0233204 11.04361188
171.0440559 1.5736397
173.0233204 1.796385461
175.0389705 5.34626224
185.0233204 4.699445736
187.0389705 2.030741856
203.0338851 8.649717091
215.0338851 1.4996799

Name: +ve in-silico MS/MS by CFM-ID for ZRZMKYWFNALIFZ-KRTXAFLBSA-N
ID: ZRZMKYWFNALIFZ-KRTXAFLBSA-N
Comment: Energy0
Num peaks: 14
149.0597059 2.070875117
151.0389705 2.022966021
163.0389705 1.723701187
165.0546206 6.710729918
167.0702706 1.685633985
177.0546206 2.931415422
215.0702706 1.14693232
221.0808353 1.298428477
223.0964854 1.283751911
233.0808353 11.03482404
235.0964854 1.627064382
247.0964854 7.977766382
249.0757499 2.504862116
265.1070501 36.56458525

Name: +ve in-silico MS/MS by CFM-ID for ZRZMKYWFNALIFZ-KRTXAFLBSA-N
ID: ZRZMKYWFNALIFZ-KRTXAFLBSA-N
Comment: Energy1
Num peaks: 27
43.01784114 1.423320185
115.0389705 0.9617693496
123.0440559 1.80771816
135.0440559 1.63991963
137.0597059 2.686885069
147.0440559 0.9030093657
149.0233204 1.357825619
149.0597059 2.073410891
151.0389705 5.886822757
157.0859207 0.8651813688
159.0440559 1.194151207
161.0597059 1.007591476
163.0389705 2.852903135
165.0546206 9.241057968
177.0546206 5.564911892
205.0859207 3.614088294
207.1015708 0.8254888113
215.0702706 2.37029264
217.0859207 1.025699297
221.0808353 0.9873489348
223.0964854 1.561770127
233.0808353 7.406879325
235.0964854 1.236347827
237.1121354 1.434527481
247.0964854 6.526047866
249.0757499 1.975474414
265.1070501 11.87299465

Name: +ve in-silico MS/MS by CFM-ID for ZRZMKYWFNALIFZ-KRTXAFLBSA-N
ID: ZRZMKYWFNALIFZ-KRTXAFLBSA-N
Comment: Energy2
Num peaks: 31
27.02292652 0.8029098705
41.00219107 1.334859094
43.01784114 1.689539286
51.02292652 1.459247597
53.03857658 1.76979194
57.0334912 1.969971099
69.0334912 1.107589529
81.0334912 0.977464916
83.04914126 2.867784383
111.0440559 0.8460645319
119.0491413 1.408663444
121.0284058 1.6616848
121.0647913 1.595861291
123.0440559 1.705132104
131.0491413 1.374893121
133.0284058 1.263473223
133.0647913 2.335062177
135.0440559 3.492718504
135.0804414 1.142910497
137.0597059 7.070810399
145.0284058 3.316128494
147.0440559 5.410423343
149.0233204 3.06425109
149.0597059 14.45479906
151.0389705 1.276937942
151.075356 0.8568419107
161.0597059 1.089320702
163.0389705 3.148247488
165.0546206 5.493355481
167.0702706 1.611096182
177.0546206 0.7962890949

Name: +ve in-silico MS/MS by CFM-ID for NYGZYUAVZPIKBZ-ZBEGNZNMSA-N
ID: NYGZYUAVZPIKBZ-ZBEGNZNMSA-N
Comment: Energy0
Num peaks: 6
95.04914126 1.990429555
125.0597059 2.640014981
139.0389705 1.992970947
255.0651853 2.433443469
269.0808353 2.908156769
287.0914 74.16837006

Name: +ve in-silico MS/MS by CFM-ID for NYGZYUAVZPIKBZ-ZBEGNZNMSA-N
ID: NYGZYUAVZPIKBZ-ZBEGNZNMSA-N
Comment: Energy1
Num peaks: 17
55.01784114 1.258525556
95.04914126 1.375221068
111.0440559 1.584002523
123.0440559 4.642147876
125.0597059 1.617574145
139.0389705 5.089462343
165.0546206 1.644599977
177.0546206 2.3359744
193.0495352 2.163586618
243.0651853 2.313112298
245.0808353 1.38797884
255.0651853 3.734668279
257.0808353 6.014190708
259.0964854 6.506920226
269.0808353 5.476565575
271.0600999 5.247237443
287.0914 27.89096306

Name: +ve in-silico MS/MS by CFM-ID for NYGZYUAVZPIKBZ-ZBEGNZNMSA-N
ID: NYGZYUAVZPIKBZ-ZBEGNZNMSA-N
Comment: Energy2
Num peaks: 31
39.02292652 1.864550479
49.00727645 3.62404116
51.02292652 4.323384427
53.00219107 1.680297183
53.03857658 1.44510089
55.01784114 0.8623171244
63.02292652 2.283874742
65.03857658 8.966855003
67.01784114 1.792349316
69.0334912 1.840124896
79.05422664 2.015892201
81.0334912 3.496299378
93.0334912 1.263941657
95.04914126 7.10332388
97.06479133 3.766737576
107.0491413 2.314015989
109.0284058 4.954079053
111.0440559 2.313646686
121.0284058 1.071159903
123.0440559 2.851596396
125.0597059 2.052344124
135.0440559 3.340778739
137.0597059 1.004034232
147.0440559 1.564603532
163.0389705 1.86054141
165.0546206 0.8820623509
169.0284058 2.42601733
171.0440559 1.177772582
243.0651853 0.9262048959
255.0651853 0.9432854172
271.0600999 1.415512827

Name: +ve in-silico MS/MS by CFM-ID for KZHINHKWQXDQQG-AWEZNQCLSA-N
ID: KZHINHKWQXDQQG-AWEZNQCLSA-N
Comment: Energy0
Num peaks: 6
59.04914126 2.685122298
103.075356 3.853425838
203.0338851 8.652735885
269.0808353 3.229947039
287.0914 24.7818944
305.1019647 40.90147275

Name: +ve in-silico MS/MS by CFM-ID for KZHINHKWQXDQQG-AWEZNQCLSA-N
ID: KZHINHKWQXDQQG-AWEZNQCLSA-N
Comment: Energy1
Num peaks: 20
41.03857658 2.085067515
59.04914126 3.954990478
61.06479133 1.300121469
85.06479133 7.25034465
101.0597059 1.370514022
103.075356 9.171449719
175.0389705 5.232636309
203.0338851 6.449120624
215.0338851 3.603348473
229.0495352 1.406593926
245.0444498 2.011036424
247.0600999 2.656244265
257.0808353 1.102069854
259.0964854 2.774618474
269.0808353 4.149645554
271.0600999 1.290387414
277.1070501 4.387197262
287.0914 10.47997549
289.0706646 1.250114998
305.1019647 8.326145587

Name: +ve in-silico MS/MS by CFM-ID for KZHINHKWQXDQQG-AWEZNQCLSA-N
ID: KZHINHKWQXDQQG-AWEZNQCLSA-N
Comment: Energy2
Num peaks: 25
39.02292652 5.197407796
41.03857658 3.986883047
43.05422664 1.675953865
57.0334912 3.987395112
59.04914126 3.847946356
71.04914126 2.570279163
73.06479133 1.10369991
83.04914126 1.522960458
85.06479133 6.992110569
103.075356 1.368544327
117.0334912 0.9612115584
145.0284058 1.331716586
147.0440559 3.74504273
157.0284058 3.130569911
159.0440559 2.457567067
161.0233204 6.556131318
163.0389705 1.142906399
171.0440559 2.66655153
173.0233204 2.331217879
175.0389705 3.60396516
185.0233204 2.752158207
187.0389705 2.741260163
203.0338851 9.441599281
215.0338851 3.020482171
269.0808353 2.009538876

Name: +ve in-silico MS/MS by CFM-ID for BVPOAVLPXJZNAR-UHFFFAOYSA-N
ID: BVPOAVLPXJZNAR-UHFFFAOYSA-N
Comment: Energy0
Num peaks: 6
107.0491413 23.87198733
153.0546206 6.667250704
181.0495352 13.2407994
273.0757499 3.047885728
287.0914 2.403510153
305.1019647 34.19845575

Name: +ve in-silico MS/MS by CFM-ID for BVPOAVLPXJZNAR-UHFFFAOYSA-N
ID: BVPOAVLPXJZNAR-UHFFFAOYSA-N
Comment: Energy1
Num peaks: 11
79.05422664 2.294769393
105.0334912 1.78531326
107.0491413 44.44658624
125.0597059 1.464703243
153.0546206 4.347158312
181.0495352 13.26817539
273.0757499 2.056105418
275.0914 1.603630499
277.1070501 1.484838197
287.0914 2.063663235
305.1019647 6.58965864

Name: +ve in-silico MS/MS by CFM-ID for BVPOAVLPXJZNAR-UHFFFAOYSA-N
ID: BVPOAVLPXJZNAR-UHFFFAOYSA-N
Comment: Energy2
Num peaks: 27
55.01784114 1.631001969
65.03857658 2.743327666
67.01784114 3.605226202
69.0334912 1.926572997
75.02292652 2.769050414
77.03857658 4.917494476
79.01784114 1.848033667
79.05422664 8.747304233
81.0334912 2.325221736
83.04914126 0.9766796304
85.06479133 1.232509412
95.01275576 2.679270202
97.02840582 5.771671563
99.04405588 3.251405007
105.0334912 1.845771299
107.0491413 12.47232286
109.0284058 1.486568311
123.0440559 2.825902771
125.0597059 1.194387587
137.0233204 2.956380403
139.0389705 2.289554927
141.0546206 1.129133879
151.0389705 1.945169682
153.0546206 2.679448527
165.0182351 1.317356794
167.0338851 0.9766516736
181.0495352 3.160212333

Name: +ve in-silico MS/MS by CFM-ID for QUAPPCXFYKSDSV-LBPRGKRZSA-N
ID: QUAPPCXFYKSDSV-LBPRGKRZSA-N
Comment: Energy0
Num peaks: 6
101.0385766 4.890050913
105.0698767 3.170950605
155.0338851 3.368373825
183.0287997 7.984302699
269.0808353 9.082083108
287.0914 51.55362796

Name: +ve in-silico MS/MS by CFM-ID for QUAPPCXFYKSDSV-LBPRGKRZSA-N
ID: QUAPPCXFYKSDSV-LBPRGKRZSA-N
Comment: Energy1
Num peaks: 17
79.05422664 1.678967664
91.05422664 8.934910471
103.0542266 1.90725909
105.0334912 1.635941885
105.0698767 3.36913693
107.0491413 3.557671962
131.0491413 1.815366145
139.0389705 1.567863107
155.0338851 1.889047364
165.0182351 7.99035355
167.0338851 8.60493037
181.0131497 3.724114694
183.0287997 9.980205461
257.0808353 2.06538701
259.0964854 4.453252647
269.0808353 5.339462303
287.0914 12.86939178

Name: +ve in-silico MS/MS by CFM-ID for QUAPPCXFYKSDSV-LBPRGKRZSA-N
ID: QUAPPCXFYKSDSV-LBPRGKRZSA-N
Comment: Energy2
Num peaks: 31
39.02292652 1.419952186
41.00219107 1.49290802
43.01784114 0.7728421997
49.00727645 3.951450919
51.02292652 1.831789404
63.02292652 1.620057205
67.01784114 0.8466301885
75.02292652 2.022430693
79.05422664 2.743537613
83.01275576 1.164222856
89.03857658 0.8034402922
91.05422664 3.299463762
101.0385766 19.72174623
103.0542266 4.485752775
105.0334912 3.005753344
105.0698767 3.162175583
107.0491413 1.802071295
107.0855268 0.9528776547
111.0076704 1.2853259
113.0233204 3.715817881
115.0389705 1.108645207
125.0233204 0.8474470524
129.0334912 1.635547442
131.0491413 0.9183306559
139.0389705 1.19396046
141.0182351 1.117439926
155.0338851 2.663431923
165.0182351 3.159633203
165.0546206 0.895516239
167.0338851 3.752352444
183.0287997 0.9890162657

Name: +ve in-silico MS/MS by CFM-ID for YDNVUUGHZHZLKJ-GOGBXGSKSA-N
ID: YDNVUUGHZHZLKJ-GOGBXGSKSA-N
Comment: Energy0
Num peaks: 6
41.03857658 2.899878493
223.0600999 1.56606148
235.0600999 2.990351631
237.0757499 1.458811519
247.0964854 13.14466155
265.1070501 64.79342558

Name: +ve in-silico MS/MS by CFM-ID for YDNVUUGHZHZLKJ-GOGBXGSKSA-N
ID: YDNVUUGHZHZLKJ-GOGBXGSKSA-N
Comment: Energy1
Num peaks: 16
39.02292652 1.76124345
41.03857658 13.63991795
49.00727645 5.002575621
51.02292652 1.754428061
53.03857658 2.03662346
55.05422664 3.587890449
63.02292652 1.647162865
65.03857658 4.020071947
67.05422664 3.719244579
93.0334912 4.176128184
95.04914126 2.579768136
235.0600999 1.814313559
237.0757499 1.386862131
247.0964854 10.45406341
249.0757499 3.18878874
265.1070501 20.29660795

Name: +ve in-silico MS/MS by CFM-ID for YDNVUUGHZHZLKJ-GOGBXGSKSA-N
ID: YDNVUUGHZHZLKJ-GOGBXGSKSA-N
Comment: Energy2
Num peaks: 14
25.00727645 1.635100654
39.02292652 7.216463415
41.03857658 7.357951134
43.05422664 2.482602382
49.00727645 23.98006763
51.02292652 7.124266715
53.03857658 5.287380897
55.05422664 6.736547333
63.02292652 7.567516553
65.03857658 5.720637307
67.05422664 2.13446076
71.08552677 1.158321374
205.0495352 1.343308731
207.0651853 1.166453416

Name: +ve in-silico MS/MS by CFM-ID for CWZLMWSCLBFCBY-ZDUSSCGKSA-N
ID: CWZLMWSCLBFCBY-ZDUSSCGKSA-N
Comment: Energy0
Num peaks: 8
117.0334912 4.656995977
119.0491413 2.431451254
121.0647913 2.917995988
139.0389705 3.211310039
167.0338851 7.564293975
255.0651853 3.095766701
269.0808353 9.678045407
287.0914 47.41595007

Name: +ve in-silico MS/MS by CFM-ID for CWZLMWSCLBFCBY-ZDUSSCGKSA-N
ID: CWZLMWSCLBFCBY-ZDUSSCGKSA-N
Comment: Energy1
Num peaks: 17
105.0334912 8.862866083
107.0491413 7.524133632
121.0284058 1.557770824
121.0647913 2.660531432
123.0440559 4.115381732
139.0389705 1.57506934
149.0233204 6.978186601
151.0389705 7.365179727
165.0182351 3.316031915
165.0546206 2.081100507
167.0338851 8.940376511
243.0651853 1.67967004
255.0651853 2.507282082
257.0808353 1.748765158
259.0964854 3.654483762
269.0808353 5.19676701
287.0914 10.39619495

Name: +ve in-silico MS/MS by CFM-ID for CWZLMWSCLBFCBY-ZDUSSCGKSA-N
ID: CWZLMWSCLBFCBY-ZDUSSCGKSA-N
Comment: Energy2
Num peaks: 31
41.00219107 1.378838204
49.00727645 3.206598901
55.01784114 2.448466112
63.02292652 1.511778717
67.01784114 1.98573833
75.02292652 4.668542259
79.01784114 1.3116884
79.05422664 1.269127462
89.03857658 2.369836973
91.05422664 1.102412326
93.06987671 1.104833186
95.04914126 1.241732625
97.02840582 3.155033647
105.0334912 3.829092787
107.0491413 2.202265287
117.0334912 11.81243073
119.0491413 2.5589273
121.0284058 2.75217979
121.0647913 1.378990909
123.0440559 2.358585675
137.0233204 1.273085873
139.0389705 2.817441836
145.0284058 1.483363793
147.0440559 1.509639375
149.0233204 3.276727209
151.0389705 3.508105208
163.0389705 1.301524997
165.0182351 1.604087908
167.0338851 1.662798096
245.0808353 1.094914092
257.0808353 1.133943942

Name: +ve in-silico MS/MS by CFM-ID for MZQDVARUQLLSGL-DAASKRTBSA-N
ID: MZQDVARUQLLSGL-DAASKRTBSA-N
Comment: Energy0
Num peaks: 20
39.02292652 0.9275235978
97.02840582 1.114138882
99.04405588 8.182759408
101.0597059 1.648334158
123.0440559 4.662728789
125.0597059 1.150271093
141.0546206 3.368009978
143.0702706 2.944551793
151.0389705 1.724972169
163.0389705 5.979039301
171.0651853 2.011225155
227.0702706 2.042799798
235.0600999 1.038101925
245.0808353 1.974836422
259.0964854 1.504515537
261.1121354 1.033289178
269.0808353 2.445634333
273.0757499 1.273568986
287.0914 18.87138818
305.1019647 16.17747966

Name: +ve in-silico MS/MS by CFM-ID for MZQDVARUQLLSGL-DAASKRTBSA-N
ID: MZQDVARUQLLSGL-DAASKRTBSA-N
Comment: Energy1
Num peaks: 31
39.02292652 1.167594606
41.03857658 2.393564194
45.06987671 0.9151266133
53.00219107 1.587844854
55.01784114 1.584248587
55.05422664 2.878571081
71.04914126 1.16556197
99.04405588 6.362602908
121.0284058 1.371095732
123.0440559 3.976462931
125.0597059 1.126227271
139.0389705 1.484347769
141.0546206 2.352292432
143.0702706 1.184924233
149.0233204 3.157789598
151.0389705 8.547454203
163.0389705 2.892795827
165.0546206 0.8772367766
169.0495352 1.077332186
171.0651853 2.600552704
203.0702706 4.514298548
217.0495352 2.906926032
227.0702706 2.573024782
243.1015708 1.059633218
257.0808353 1.061009812
259.0964854 1.428312197
269.0808353 2.853768927
273.0757499 0.9422041238
277.1070501 1.244153654
287.0914 8.670227121
305.1019647 2.963044128

Name: +ve in-silico MS/MS by CFM-ID for MZQDVARUQLLSGL-DAASKRTBSA-N
ID: MZQDVARUQLLSGL-DAASKRTBSA-N
Comment: Energy2
Num peaks: 31
39.02292652 6.101483375
41.00219107 0.7781861217
41.03857658 5.674770396
43.05422664 3.651770971
55.01784114 1.008241417
55.05422664 3.352504746
65.00219107 0.8788732683
65.03857658 1.342321182
67.01784114 4.478241072
69.0334912 1.824933591
71.04914126 2.041145664
79.01784114 1.108027038
81.0334912 3.084832374
83.04914126 1.547506776
93.0334912 0.7748095505
95.04914126 0.9635664288
97.02840582 2.671726126
99.04405588 9.503031549
101.0597059 1.57973217
107.0127558 0.9147403804
107.0491413 3.253443261
109.0647913 1.069992304
121.0284058 1.287038877
123.0440559 2.987232762
125.0597059 1.255248542
135.0440559 2.812928048
137.0597059 1.596943267
139.075356 1.810319359
151.0389705 2.368925639
153.0546206 1.386103456
163.0389705 1.779222996

Name: +ve in-silico MS/MS by CFM-ID for BYSMNFVBLGSCSW-XBXARRHUSA-N
ID: BYSMNFVBLGSCSW-XBXARRHUSA-N
Comment: Energy0
Num peaks: 10
121.0647913 3.933441052
125.0233204 5.448060619
133.0647913 2.414568168
153.0182351 2.802986237
161.0597059 4.769377994
165.0182351 2.058582773
167.0338851 2.150896984
255.0651853 3.012398278
269.0808353 8.819901514
287.0914 45.68850707

Name: +ve in-silico MS/MS by CFM-ID for BYSMNFVBLGSCSW-XBXARRHUSA-N
ID: BYSMNFVBLGSCSW-XBXARRHUSA-N
Comment: Energy1
Num peaks: 25
53.00219107 1.464627904
107.0491413 2.533030955
109.0647913 0.8831634199
121.0647913 5.427222781
125.0233204 3.364804501
127.0389705 1.749461147
131.0491413 1.021559986
133.0647913 3.784833876
135.0076704 1.62744437
145.0647913 1.055346733
147.0076704 0.9369776743
151.002585 2.025187838
153.0182351 8.770437398
155.0338851 2.173604912
159.0440559 1.086905975
161.0597059 11.58060452
165.0182351 3.695508482
167.0338851 1.425604068
177.0182351 0.8367555199
179.0338851 2.358544328
255.0651853 2.24011666
257.0808353 2.284233598
259.0964854 2.12333688
269.0808353 4.213437618
287.0914 11.6343103

Name: +ve in-silico MS/MS by CFM-ID for BYSMNFVBLGSCSW-XBXARRHUSA-N
ID: BYSMNFVBLGSCSW-XBXARRHUSA-N
Comment: Energy2
Num peaks: 31
53.00219107 1.952335207
55.01784114 1.198232596
65.00219107 2.688456921
67.01784114 3.738081003
69.0334912 1.70349944
77.03857658 1.943168469
87.02292652 1.344966907
89.03857658 1.571777949
91.05422664 1.336864125
92.99710569 2.585584687
95.01275576 2.401902456
97.02840582 2.167604882
101.0385766 1.761315842
103.0542266 1.786546118
105.0334912 1.448882077
107.0127558 1.387323914
107.0491413 3.01165213
117.0334912 1.331378586
121.0647913 1.928486863
125.0233204 3.98753862
131.0491413 2.974928129
133.0647913 4.493592427
135.0076704 1.221900479
153.0182351 1.12497472
161.0597059 1.188330942
209.0597059 1.120962392
229.0859207 2.2707939
257.0808353 1.617722235
259.0964854 1.190574825
269.0808353 2.224435139
271.0600999 1.453907033

Name: +ve in-silico MS/MS by CFM-ID for RTUPRHIHXSAWDP-GFCCVEGCSA-N
ID: RTUPRHIHXSAWDP-GFCCVEGCSA-N
Comment: Energy0
Num peaks: 6
71.04914126 3.558943615
83.04914126 0.7163999892
85.06479133 6.282628763
203.0338851 10.21877478
269.0808353 11.56543745
287.0914 58.65129925

Name: +ve in-silico MS/MS by CFM-ID for RTUPRHIHXSAWDP-GFCCVEGCSA-N
ID: RTUPRHIHXSAWDP-GFCCVEGCSA-N
Comment: Energy1
Num peaks: 15
39.02292652 3.288499362
41.03857658 13.42725407
43.05422664 14.80743604
67.05422664 1.191343974
71.04914126 1.797249955
83.04914126 1.717024475
85.06479133 13.31113708
175.0389705 2.672697427
203.0338851 5.769375169
215.0338851 1.478694663
245.0444498 1.192203229
247.0600999 1.769141602
259.0964854 5.483232987
269.0808353 4.0999801
287.0914 8.482487748

Name: +ve in-silico MS/MS by CFM-ID for RTUPRHIHXSAWDP-GFCCVEGCSA-N
ID: RTUPRHIHXSAWDP-GFCCVEGCSA-N
Comment: Energy2
Num peaks: 21
39.02292652 3.231378587
41.03857658 4.27855539
43.05422664 1.538587124
55.01784114 2.044973682
55.05422664 1.798478168
65.03857658 1.594401887
67.05422664 6.252799757
69.0334912 4.047037876
71.04914126 6.431249558
85.06479133 3.827003161
145.0284058 2.267336914
157.0284058 3.747402657
159.0440559 3.32779171
161.0233204 11.04361188
171.0440559 1.5736397
173.0233204 1.796385461
175.0389705 5.34626224
185.0233204 4.699445736
187.0389705 2.030741856
203.0338851 8.649717091
215.0338851 1.4996799

Name: +ve in-silico MS/MS by CFM-ID for WEVPCLOHVKGGEZ-MEDUHNTESA-N
ID: WEVPCLOHVKGGEZ-MEDUHNTESA-N
Comment: Energy0
Num peaks: 6
95.04914126 2.797346029
123.0440559 2.762930432
139.0389705 3.422435397
255.0651853 4.78432932
269.0808353 3.714721942
287.0914 68.93694481

Name: +ve in-silico MS/MS by CFM-ID for WEVPCLOHVKGGEZ-MEDUHNTESA-N
ID: WEVPCLOHVKGGEZ-MEDUHNTESA-N
Comment: Energy1
Num peaks: 15
123.0440559 4.171743917
139.0389705 17.52797833
147.0440559 3.760656669
153.0546206 3.113640996
163.0389705 1.43483145
165.0546206 1.97041558
229.0495352 1.822618058
233.0808353 1.459826466
243.0651853 1.691771836
255.0651853 4.302784561
257.0808353 3.852802846
259.0964854 3.374442092
269.0808353 5.540009855
271.0600999 4.870709604
287.0914 21.14794126

Name: +ve in-silico MS/MS by CFM-ID for WEVPCLOHVKGGEZ-MEDUHNTESA-N
ID: WEVPCLOHVKGGEZ-MEDUHNTESA-N
Comment: Energy2
Num peaks: 31
39.02292652 2.202617166
41.00219107 1.247471874
51.02292652 1.170086454
53.00219107 3.953699073
63.02292652 0.9401263241
65.03857658 6.098135036
67.01784114 5.355201924
69.0334912 0.9862981739
79.05422664 1.071850098
81.0334912 3.876375259
83.01275576 0.9327246404
95.04914126 7.134307035
97.02840582 1.710415526
97.06479133 2.207034218
107.0491413 3.515007847
111.0440559 2.067810031
123.0440559 3.735201047
125.0597059 1.000393191
133.0284058 1.696595399
135.0440559 1.297146447
139.0389705 4.732200726
147.0440559 8.369695451
161.0233204 1.84281792
175.0389705 3.542839134
229.0495352 0.9472662593
241.0495352 1.033537933
243.0651853 1.037328564
255.0651853 1.324427739
257.0808353 0.9942269312
259.0964854 1.134019037
271.0600999 1.434174358

Name: +ve in-silico MS/MS by CFM-ID for IIKQHCIQFLJHJU-UHFFFAOYSA-N
ID: IIKQHCIQFLJHJU-UHFFFAOYSA-N
Comment: Energy0
Num peaks: 6
151.0389705 0.6248545674
229.0495352 0.4378962719
255.0651853 7.512309942
257.0808353 2.406877088
271.0600999 1.301599645
287.0914 83.52187803

Name: +ve in-silico MS/MS by CFM-ID for IIKQHCIQFLJHJU-UHFFFAOYSA-N
ID: IIKQHCIQFLJHJU-UHFFFAOYSA-N
Comment: Energy1
Num peaks: 6
243.0651853 3.186091909
255.0651853 15.23050459
257.0808353 2.791638648
259.0964854 3.800978916
271.0600999 2.675684275
287.0914 55.32592758

Name: +ve in-silico MS/MS by CFM-ID for IIKQHCIQFLJHJU-UHFFFAOYSA-N
ID: IIKQHCIQFLJHJU-UHFFFAOYSA-N
Comment: Energy2
Num peaks: 31
15.02292652 1.320679351
51.02292652 2.598879274
55.01784114 2.618920028
79.01784114 1.437760689
81.0334912 1.572190408
85.02840582 2.010847081
107.0491413 1.996275467
123.0440559 3.347864229
125.0233204 2.070930266
149.0233204 2.526553918
151.0389705 2.304735809
165.0182351 1.751519122
171.0440559 1.506164981
175.0389705 1.439839469
179.0338851 1.562556357
187.0389705 1.359923333
189.0546206 1.037256159
199.0389705 5.918283794
201.0546206 4.493388151
213.0546206 2.088444289
215.0338851 1.873527194
217.0495352 1.377645129
225.0546206 4.767170784
227.0702706 1.15451817
229.0495352 1.512630941
231.0651853 1.136480915
241.0495352 7.794849556
243.0651853 2.993493554
255.0651853 3.868042745
257.0808353 1.293919132
271.0600999 3.069360689

Name: +ve in-silico MS/MS by CFM-ID for WHASGVKEKOYBSQ-ZKANADHPSA-N
ID: WHASGVKEKOYBSQ-ZKANADHPSA-N
Comment: Energy0
Num peaks: 9
141.0546206 2.766005306
153.0546206 8.782439234
169.0495352 1.79576467
179.0338851 2.924276239
181.0495352 3.392316478
263.0914 1.584949173
273.0757499 4.704195273
287.0914 15.6722871
305.1019647 39.3502397

Name: +ve in-silico MS/MS by CFM-ID for WHASGVKEKOYBSQ-ZKANADHPSA-N
ID: WHASGVKEKOYBSQ-ZKANADHPSA-N
Comment: Energy1
Num peaks: 31
39.02292652 1.065973993
41.03857658 2.867725722
43.05422664 1.301247704
51.02292652 1.186946275
65.00219107 0.9622111914
67.01784114 2.353279886
69.0334912 4.469345875
71.04914126 2.62727667
83.04914126 1.144977415
111.0440559 1.70706461
113.0597059 1.526369755
123.0440559 1.508881234
137.0597059 0.8070647671
139.0389705 1.556055992
141.0546206 4.141263589
149.0233204 1.482794404
151.0389705 1.151841945
153.0546206 3.658645728
169.0495352 2.144898752
179.0338851 3.743380871
181.0495352 8.825360348
235.0600999 0.9575919934
247.0600999 1.69047007
251.0914 1.150767775
255.0651853 1.115950088
273.0757499 3.138221177
275.0914 1.369386466
277.1070501 3.395843726
287.0914 7.800065543
289.0706646 1.369648482
305.1019647 8.531481124

Name: +ve in-silico MS/MS by CFM-ID for WHASGVKEKOYBSQ-ZKANADHPSA-N
ID: WHASGVKEKOYBSQ-ZKANADHPSA-N
Comment: Energy2
Num peaks: 31
15.02292652 1.036941429
39.02292652 2.244105794
41.00219107 2.602456205
41.03857658 3.380225168
43.01784114 2.240781848
43.05422664 1.710407679
55.01784114 2.232600591
55.05422664 1.205487945
65.00219107 1.553232991
65.03857658 1.201669969
69.0334912 1.483202132
81.0334912 1.278359733
83.04914126 1.086984595
93.0334912 0.8908353008
97.02840582 2.194768839
111.0440559 8.007876417
113.0597059 1.459819789
123.0076704 1.31398595
123.0440559 4.210994909
125.0233204 2.179224695
137.0233204 1.790078491
137.0597059 3.661633027
139.0389705 3.105153156
149.0233204 10.38167687
151.0389705 4.592215674
153.0546206 2.924799723
165.0182351 1.548471387
179.0338851 3.758029948
181.0495352 1.190210986
249.0757499 1.184503177
289.0706646 1.375607921

Name: +ve in-silico MS/MS by CFM-ID for XHHUXEDXFLQJSB-VIFPVBQESA-N
ID: XHHUXEDXFLQJSB-VIFPVBQESA-N
Comment: Energy0
Num peaks: 6
69.06987671 3.317107459
87.08044139 6.090386497
179.0338851 2.417374889
233.0808353 2.963087807
247.0964854 32.46376978
265.1070501 32.90987341

Name: +ve in-silico MS/MS by CFM-ID for XHHUXEDXFLQJSB-VIFPVBQESA-N
ID: XHHUXEDXFLQJSB-VIFPVBQESA-N
Comment: Energy1
Num peaks: 31
39.02292652 1.464887507
41.00219107 1.014870015
41.03857658 2.554949146
43.05422664 2.098252796
55.01784114 5.248034883
55.05422664 1.570522361
57.0334912 1.849594871
57.06987671 1.13354033
59.04914126 1.799264333
61.06479133 1.4464636
69.06987671 4.604929193
71.08552677 2.328633092
85.06479133 0.7816759301
87.08044139 5.072844899
151.0389705 1.41936351
177.0546206 0.9464228988
179.0338851 4.449408403
179.0702706 0.753093889
191.0338851 1.033628987
203.1066561 0.8703571068
205.0495352 3.318627725
207.0651853 2.450219978
217.0859207 1.563341331
219.1015708 4.049090634
221.1172208 0.8710382162
229.0859207 2.311026099
233.0808353 1.451923438
235.0964854 2.39634736
237.1121354 4.354130076
247.0964854 11.58919381
265.1070501 3.9461682

Name: +ve in-silico MS/MS by CFM-ID for XHHUXEDXFLQJSB-VIFPVBQESA-N
ID: XHHUXEDXFLQJSB-VIFPVBQESA-N
Comment: Energy2
Num peaks: 31
39.02292652 0.876396754
41.03857658 2.080431098
43.05422664 1.056306676
53.03857658 1.109832444
55.05422664 11.09280925
57.06987671 4.951518245
65.03857658 1.633769474
67.05422664 0.8833909054
69.06987671 4.265932682
71.04914126 1.03955327
71.08552677 0.9805951577
77.03857658 1.23204841
87.08044139 6.76963588
105.0334912 5.398031762
107.0491413 2.588295478
117.0334912 1.134418453
121.0284058 4.108899869
123.0440559 1.590855629
133.0284058 1.071521769
135.0440559 1.331000921
149.0233204 1.171912181
157.0647913 0.9851863784
159.0804414 3.169086828
161.0960915 1.100627595
175.075356 2.357064761
175.1117415 1.239600667
177.0910061 1.159072575
179.0338851 1.423807485
189.0910061 1.151944581
191.1066561 1.793607807
215.0702706 0.9834508752

Name: +ve in-silico MS/MS by CFM-ID for ITUSOEBAIVROCD-UHFFFAOYSA-N
ID: ITUSOEBAIVROCD-UHFFFAOYSA-N
Comment: Energy0
Num peaks: 6
137.0597059 1.105807322
243.0651853 7.110400254
255.0651853 6.750920943
257.0808353 2.070330308
269.0808353 17.95755598
287.0914 52.89788653

Name: +ve in-silico MS/MS by CFM-ID for ITUSOEBAIVROCD-UHFFFAOYSA-N
ID: ITUSOEBAIVROCD-UHFFFAOYSA-N
Comment: Energy1
Num peaks: 23
39.02292652 1.836257313
79.01784114 1.193822271
93.0334912 1.957368547
95.04914126 1.244351834
121.0284058 6.195079324
123.0440559 6.883506908
137.0597059 1.73434726
165.0546206 12.95559943
189.0546206 1.397400895
217.0495352 2.613406371
229.0495352 2.048863764
233.0808353 1.208492175
243.0651853 3.160270585
245.0444498 1.816643079
245.0808353 3.136259796
247.0600999 1.561016386
255.0651853 3.074104326
257.0444498 1.370139989
257.0808353 2.623322467
259.0964854 7.091751219
261.0757499 1.963138417
269.0808353 7.228823836
287.0914 6.772084399

Name: +ve in-silico MS/MS by CFM-ID for ITUSOEBAIVROCD-UHFFFAOYSA-N
ID: ITUSOEBAIVROCD-UHFFFAOYSA-N
Comment: Energy2
Num peaks: 31
39.02292652 1.365342126
49.00727645 3.222655936
51.02292652 6.815764077
53.03857658 2.111381664
55.01784114 2.130151196
57.0334912 1.871886576
79.01784114 1.385448828
81.0334912 1.687524601
93.0334912 3.34611151
95.04914126 1.672371472
107.0491413 1.243134509
121.0284058 2.341702256
123.0440559 3.122607684
135.0440559 1.41875055
137.0597059 1.71443225
151.0389705 1.32001989
165.0546206 2.617499509
187.0389705 1.585506704
189.0546206 2.343313672
199.0389705 3.361783938
213.0546206 3.694712728
215.0702706 4.154959464
229.0495352 3.290208017
239.0702706 5.726144256
241.0495352 2.095860345
241.0859207 2.171813588
243.0651853 1.839659528
253.0495352 1.883780392
259.0964854 1.240399252
269.0808353 1.861894131
271.0600999 1.537777153

Name: +ve in-silico MS/MS by CFM-ID for AATJJRPJLQODEP-UHFFFAOYSA-N
ID: AATJJRPJLQODEP-UHFFFAOYSA-N
Comment: Energy0
Num peaks: 6
123.0440559 4.034996293
239.0702706 2.401791478
255.0651853 3.273610142
257.0808353 6.68598649
259.0964854 2.457399551
287.0914 66.73584228

Name: +ve in-silico MS/MS by CFM-ID for AATJJRPJLQODEP-UHFFFAOYSA-N
ID: AATJJRPJLQODEP-UHFFFAOYSA-N
Comment: Energy1
Num peaks: 17
109.0284058 1.541658171
117.0334912 1.740490517
119.0491413 2.051858582
121.0284058 1.613346638
123.0440559 9.5591152
137.0597059 1.796198693
167.0338851 2.589263101
179.0338851 1.543032534
215.0702706 1.724056569
243.0651853 2.021502389
245.0808353 3.257510345
255.0651853 3.180369459
257.0808353 3.408703078
259.0964854 2.513619688
269.0808353 3.052727231
271.0600999 1.944733547
287.0914 37.34642473

Name: +ve in-silico MS/MS by CFM-ID for AATJJRPJLQODEP-UHFFFAOYSA-N
ID: AATJJRPJLQODEP-UHFFFAOYSA-N
Comment: Energy2
Num peaks: 31
67.01784114 1.329640952
69.0334912 1.282891056
77.00219107 1.573025635
79.01784114 1.497501807
81.0334912 2.034296421
93.0334912 4.314981972
95.04914126 5.031457466
105.0334912 2.269310796
107.0491413 2.790399758
109.0284058 1.421873192
117.0334912 5.780798187
119.0491413 1.919400586
121.0284058 5.329305423
123.0440559 5.64124323
131.0491413 1.23307206
135.0440559 2.089386162
147.0440559 1.17487391
151.0389705 1.33941868
183.0440559 1.427328284
185.0597059 3.63302655
197.0597059 1.413207134
211.075356 5.145955426
213.0910061 1.464271072
223.075356 1.701033949
225.0910061 1.082935363
227.0702706 2.654440122
239.0702706 2.724112564
241.0859207 1.735741249
243.0651853 2.390519582
255.0651853 1.588417123
269.0808353 1.306912442

Name: +ve in-silico MS/MS by CFM-ID for FPPWIEZFMZZUPL-ZBEGNZNMSA-N
ID: FPPWIEZFMZZUPL-ZBEGNZNMSA-N
Comment: Energy0
Num peaks: 6
95.04914126 1.954205504
125.0597059 2.591305572
139.0389705 1.949171068
255.0651853 2.40289794
269.0808353 2.889875224
287.0914 72.09398259

Name: +ve in-silico MS/MS by CFM-ID for FPPWIEZFMZZUPL-ZBEGNZNMSA-N
ID: FPPWIEZFMZZUPL-ZBEGNZNMSA-N
Comment: Energy1
Num peaks: 17
111.0440559 1.343696615
123.0440559 4.837569364
125.0597059 1.662300579
137.0233204 1.251561177
139.0389705 5.198465306
163.0389705 1.200735136
165.0546206 1.639779925
177.0546206 2.165095845
193.0495352 2.37870265
243.0651853 2.089486744
245.0808353 1.302239449
255.0651853 3.283745208
257.0808353 5.996681404
259.0964854 5.287231468
269.0808353 5.63933702
271.0600999 6.472786188
287.0914 28.28765187

Name: +ve in-silico MS/MS by CFM-ID for FPPWIEZFMZZUPL-ZBEGNZNMSA-N
ID: FPPWIEZFMZZUPL-ZBEGNZNMSA-N
Comment: Energy2
Num peaks: 31
39.02292652 1.704178181
49.00727645 3.116459191
51.02292652 3.352765653
53.00219107 5.056536492
55.01784114 1.300643551
57.0334912 1.009920601
63.02292652 2.002593966
65.00219107 1.1429165
65.03857658 7.826228813
67.01784114 1.908036349
69.0334912 2.048389701
79.01784114 1.150134527
79.05422664 1.578039077
81.0334912 3.758278186
95.04914126 6.779479962
97.06479133 3.757095749
107.0491413 2.139195753
109.0284058 5.832453822
111.0440559 2.021442968
121.0284058 1.652138706
123.0440559 2.314789645
125.0597059 1.869806777
137.0597059 0.9372152347
163.0389705 1.192913351
169.0284058 2.224438651
171.0440559 1.245395926
201.0546206 1.987872964
211.0389705 1.1752053
213.0546206 1.231866071
243.0651853 1.271050477
255.0651853 0.9664592361

Name: +ve in-silico MS/MS by CFM-ID for UKLAPCYGHOYTBR-UHFFFAOYSA-N
ID: UKLAPCYGHOYTBR-UHFFFAOYSA-N
Comment: Energy0
Num peaks: 6
273.0757499 8.768992009
275.0914 2.523254762
277.1070501 0.5794467229
287.0914 0.8131650065
289.0706646 1.688274213
305.1019647 81.70322716

Name: +ve in-silico MS/MS by CFM-ID for UKLAPCYGHOYTBR-UHFFFAOYSA-N
ID: UKLAPCYGHOYTBR-UHFFFAOYSA-N
Comment: Energy1
Num peaks: 6
261.0757499 2.839413676
273.0757499 15.47893786
275.0914 2.867774405
277.1070501 3.633734308
289.0706646 3.346265464
305.1019647 52.16431915

Name: +ve in-silico MS/MS by CFM-ID for UKLAPCYGHOYTBR-UHFFFAOYSA-N
ID: UKLAPCYGHOYTBR-UHFFFAOYSA-N
Comment: Energy2
Num peaks: 31
15.02292652 1.105928746
55.01784114 1.339417825
57.0334912 1.064885239
69.0334912 1.568996656
79.01784114 1.039270425
81.0334912 2.021877722
85.02840582 0.9864035811
177.0546206 2.146076892
179.0702706 1.965587301
181.0495352 1.751143075
187.0389705 5.434961637
189.0546206 4.345790112
191.0702706 1.659619476
201.0546206 1.684569482
203.0338851 2.589870622
203.0702706 1.852953666
205.0495352 3.612672676
207.0651853 1.109758596
217.0495352 3.941964983
219.0651853 3.631090112
243.0651853 5.131922134
245.0808353 1.114991875
257.0444498 1.715511488
257.0808353 1.198096638
259.0600999 12.89557443
261.0757499 2.460792996
273.0393644 2.26043297
273.0757499 3.677381435
275.0914 1.405893765
277.1070501 1.052045794
289.0706646 2.864768194

Name: +ve in-silico MS/MS by CFM-ID for HIIVTQUVGCJQCN-OQPBUACISA-N
ID: HIIVTQUVGCJQCN-OQPBUACISA-N
Comment: Energy0
Num peaks: 6
19.01784114 0.2479722507
263.0914 0.1907423391
269.0808353 3.424421677
287.0914 24.35679255
289.0706646 0.5566019836
305.1019647 70.30839481

Name: +ve in-silico MS/MS by CFM-ID for HIIVTQUVGCJQCN-OQPBUACISA-N
ID: HIIVTQUVGCJQCN-OQPBUACISA-N
Comment: Energy1
Num peaks: 6
263.0914 1.33112304
269.0808353 7.272408394
275.0914 1.716293413
277.1070501 3.808845336
287.0914 30.85415131
305.1019647 46.62248389

Name: +ve in-silico MS/MS by CFM-ID for HIIVTQUVGCJQCN-OQPBUACISA-N
ID: HIIVTQUVGCJQCN-OQPBUACISA-N
Comment: Energy2
Num peaks: 13
41.00219107 4.554908477
217.0495352 1.843049278
229.0495352 2.501875118
243.0651853 4.481858626
245.0444498 2.27734122
245.0808353 2.799537339
257.0808353 2.309649668
259.0600999 3.460287628
259.0964854 4.552945841
261.0757499 2.449536654
269.0808353 30.30254129
271.0600999 4.614957957
287.0914 14.44188731

Name: +ve in-silico MS/MS by CFM-ID for PQDQTDFITALYGL-UHFFFAOYSA-N
ID: PQDQTDFITALYGL-UHFFFAOYSA-N
Comment: Energy0
Num peaks: 6
203.0702706 2.42666426
205.0859207 3.615807229
233.0808353 3.162157676
255.0651853 2.590086104
269.0808353 17.73326855
287.0914 53.76123972

Name: +ve in-silico MS/MS by CFM-ID for PQDQTDFITALYGL-UHFFFAOYSA-N
ID: PQDQTDFITALYGL-UHFFFAOYSA-N
Comment: Energy1
Num peaks: 24
53.00219107 1.216221302
55.01784114 1.383383242
93.0334912 1.185166731
107.0491413 1.191128823
121.0284058 2.541277623
133.0284058 1.477257109
135.0440559 2.730522323
153.0546206 5.585177987
179.0702706 1.709132116
203.0702706 3.744057118
205.0859207 1.881667894
217.0859207 1.329687317
227.0702706 1.226517476
229.0495352 1.589117158
231.0651853 5.448858061
233.0808353 4.283021847
235.0964854 1.269014414
241.0859207 1.390434603
245.0808353 1.934955794
255.0651853 5.12948974
257.0808353 4.290205795
259.0964854 10.80654135
269.0808353 7.17564625
287.0914 9.52633819

Name: +ve in-silico MS/MS by CFM-ID for PQDQTDFITALYGL-UHFFFAOYSA-N
ID: PQDQTDFITALYGL-UHFFFAOYSA-N
Comment: Energy2
Num peaks: 31
39.02292652 3.691596505
41.00219107 1.318412658
49.00727645 2.196630254
51.02292652 1.477378659
53.00219107 2.155256713
55.01784114 1.508055251
79.01784114 1.604094771
131.0491413 2.632485092
133.0647913 3.049884042
159.0440559 4.220471946
161.0597059 3.518530456
173.0597059 1.329411691
175.075356 1.07050991
177.0546206 1.336625435
179.0702706 2.141900462
183.0440559 2.028875482
189.0546206 1.070166079
191.0702706 2.822701183
201.0546206 2.166316626
203.0702706 12.55227447
205.0859207 4.420888828
215.0702706 2.113275903
217.0495352 1.084679592
217.0859207 4.092542055
231.0651853 1.015094774
233.0808353 1.018713167
237.0546206 1.249739622
253.0495352 2.091387516
255.0651853 1.252590357
257.0808353 1.973697918
271.0600999 1.007704683

Name: +ve in-silico MS/MS by CFM-ID for RWXQNINQKMVTEI-UHFFFAOYSA-N
ID: RWXQNINQKMVTEI-UHFFFAOYSA-N
Comment: Energy0
Num peaks: 6
239.0702706 0.7662018183
255.0651853 3.906474986
257.0808353 1.196330345
269.0808353 48.05547272
271.0600999 0.6930977389
287.0914 40.60271801

Name: +ve in-silico MS/MS by CFM-ID for RWXQNINQKMVTEI-UHFFFAOYSA-N
ID: RWXQNINQKMVTEI-UHFFFAOYSA-N
Comment: Energy1
Num peaks: 6
239.0702706 3.082650219
255.0651853 4.357622509
257.0808353 2.201882589
259.0964854 2.097045013
269.0808353 55.06203375
287.0914 14.87269146

Name: +ve in-silico MS/MS by CFM-ID for RWXQNINQKMVTEI-UHFFFAOYSA-N
ID: RWXQNINQKMVTEI-UHFFFAOYSA-N
Comment: Energy2
Num peaks: 31
39.02292652 2.481276306
55.01784114 1.462819663
55.05422664 3.591822127
65.03857658 1.008478039
97.02840582 1.44839485
105.0698767 2.227846452
119.0491413 1.863399127
121.0647913 2.340517442
123.0440559 1.112675197
133.0284058 1.359529274
139.0389705 1.031806329
145.0284058 1.967015644
147.0440559 7.532993712
151.0389705 1.885725951
161.0233204 2.148157684
173.0597059 1.00903746
187.0389705 1.403441922
213.0546206 3.030262199
215.0702706 1.946740328
225.0546206 1.25879494
227.0702706 2.526219264
229.0495352 1.096983675
237.0546206 1.897046508
239.0702706 8.459934158
241.0859207 2.456790099
243.0651853 1.091333701
251.0702706 1.223630211
253.0495352 2.1745247
255.0651853 1.465745916
269.0808353 6.680592926
271.0600999 1.930474156

Name: +ve in-silico MS/MS by CFM-ID for RJXOSQLCSZVLMS-FVMDXXJSSA-N
ID: RJXOSQLCSZVLMS-FVMDXXJSSA-N
Comment: Energy0
Num peaks: 6
95.04914126 3.024889352
113.0597059 2.817580745
269.0808353 6.09790175
273.0757499 2.651080679
287.0914 39.91484022
305.1019647 31.14916739

Name: +ve in-silico MS/MS by CFM-ID for RJXOSQLCSZVLMS-FVMDXXJSSA-N
ID: RJXOSQLCSZVLMS-FVMDXXJSSA-N
Comment: Energy1
Num peaks: 25
51.02292652 1.172669026
53.03857658 1.44132249
71.04914126 1.351507247
83.04914126 0.8691053823
85.06479133 1.545185316
95.04914126 1.934562724
113.0597059 2.03861814
115.075356 1.12746877
165.0546206 0.8969844949
191.0338851 6.302275313
245.0444498 1.305005517
247.0600999 1.89841073
249.0757499 0.9701507978
251.0914 0.9016719027
257.0808353 1.022083064
259.0964854 1.23812021
261.0757499 1.005762021
263.0914 1.35892182
269.0808353 9.105133079
273.0757499 3.151041489
275.0914 1.901827703
277.1070501 2.08824815
287.0914 22.69273609
289.0706646 0.8554155082
305.1019647 12.1200346

Name: +ve in-silico MS/MS by CFM-ID for RJXOSQLCSZVLMS-FVMDXXJSSA-N
ID: RJXOSQLCSZVLMS-FVMDXXJSSA-N
Comment: Energy2
Num peaks: 31
25.00727645 1.802432126
27.02292652 1.739860033
49.00727645 1.895803366
51.02292652 1.449910935
55.01784114 2.631055416
57.0334912 2.05338071
63.02292652 2.600701318
65.03857658 2.616431754
67.01784114 1.830668081
67.05422664 2.24771879
69.0334912 1.188570466
69.06987671 2.052378832
79.01784114 1.536143562
81.0334912 4.427908271
83.04914126 5.966821044
85.06479133 1.563791628
95.04914126 5.387519759
97.06479133 1.959407793
109.0284058 1.085329813
113.0597059 1.30461182
123.0440559 1.198761278
139.0389705 2.702047548
149.0233204 1.498612839
163.0389705 2.066717566
165.0182351 1.342556148
191.0338851 2.287350693
257.0808353 1.648955752
259.0964854 1.153775226
261.0757499 1.972638589
269.0808353 3.100345472
287.0914 1.097842973

Name: +ve in-silico MS/MS by CFM-ID for PBILBHLAPJTJOT-AWEZNQCLSA-N
ID: PBILBHLAPJTJOT-AWEZNQCLSA-N
Comment: Energy0
Num peaks: 6
153.0546206 2.859288614
167.0702706 3.167422893
243.1015708 3.365780785
259.0964854 2.509113965
269.0808353 4.952553893
287.0914 63.22657867

Name: +ve in-silico MS/MS by CFM-ID for PBILBHLAPJTJOT-AWEZNQCLSA-N
ID: PBILBHLAPJTJOT-AWEZNQCLSA-N
Comment: Energy1
Num peaks: 19
107.0491413 2.50934234
121.0284058 4.014694525
123.0440559 2.281308463
125.0597059 1.747624821
133.0284058 3.207568361
135.0440559 2.386213207
147.0440559 1.334771744
149.0597059 2.905244848
151.0389705 10.59240058
153.0546206 6.222283445
163.0389705 1.868767498
167.0702706 1.458004326
241.0859207 1.897929632
243.1015708 2.780204231
255.0651853 2.122388165
257.0808353 3.412664714
259.0964854 9.673376115
269.0808353 5.239566593
287.0914 14.36777132

Name: +ve in-silico MS/MS by CFM-ID for PBILBHLAPJTJOT-AWEZNQCLSA-N
ID: PBILBHLAPJTJOT-AWEZNQCLSA-N
Comment: Energy2
Num peaks: 31
49.00727645 2.221355024
63.02292652 1.353594103
65.03857658 1.259438294
75.02292652 1.195651701
79.01784114 1.668322253
79.05422664 1.607735762
93.0334912 1.562276726
95.04914126 1.338550458
107.0491413 4.144806443
109.0284058 1.515146748
117.0334912 1.747520426
119.0491413 3.101510681
123.0440559 7.588590029
125.0597059 1.503244989
133.0284058 3.114350584
135.0440559 1.33043149
141.0334912 1.830145611
147.0440559 3.70297708
149.0597059 2.534709523
151.0389705 2.452252149
165.0546206 1.423295668
167.0491413 1.65545379
169.0647913 1.499746209
171.0804414 1.484032225
211.075356 3.152440083
213.0910061 1.474081794
215.1066561 1.276335169
223.075356 1.168042299
225.0910061 2.387187388
227.0702706 1.53937018
241.0859207 1.197879414

Name: +ve in-silico MS/MS by CFM-ID for ONKIXTJNUUWOHL-CQSZACIVSA-N
ID: ONKIXTJNUUWOHL-CQSZACIVSA-N
Comment: Energy0
Num peaks: 10
125.0233204 3.191556037
131.0491413 4.39423896
133.0647913 2.317299212
135.0804414 2.849472544
151.002585 1.540979321
151.075356 1.618866431
153.0182351 7.311105044
255.0651853 2.714954172
269.0808353 8.09873697
287.0914 45.97591377

Name: +ve in-silico MS/MS by CFM-ID for ONKIXTJNUUWOHL-CQSZACIVSA-N
ID: ONKIXTJNUUWOHL-CQSZACIVSA-N
Comment: Energy1
Num peaks: 21
107.0491413 1.140553062
109.0284058 1.441397645
109.0647913 1.430915678
121.0647913 8.239549769
125.0233204 1.683054486
133.0647913 1.598317091
135.0076704 8.424815606
135.0440559 1.489193834
135.0804414 2.88489802
137.0233204 7.747744861
137.0597059 3.109544464
151.002585 3.465050629
151.0389705 1.589852836
153.0182351 8.791476745
161.0597059 1.517025413
179.0338851 1.270050544
255.0651853 2.180166351
257.0808353 2.080940993
259.0964854 4.642575881
269.0808353 4.559750582
287.0914 11.17668249

Name: +ve in-silico MS/MS by CFM-ID for ONKIXTJNUUWOHL-CQSZACIVSA-N
ID: ONKIXTJNUUWOHL-CQSZACIVSA-N
Comment: Energy2
Num peaks: 31
49.00727645 2.698761698
51.02292652 1.536225908
63.02292652 1.677580435
67.01784114 2.224036272
75.02292652 3.128039105
77.03857658 1.530212889
80.99710569 1.431818056
93.0334912 1.216807256
97.02840582 1.381066847
101.0385766 1.567572356
103.0542266 7.036051216
105.0334912 1.703247661
105.0698767 1.250246232
107.0491413 4.455765753
109.0284058 1.305717275
121.0647913 2.68895169
125.0233204 2.530667493
131.0491413 6.323415462
133.0647913 1.592082541
135.0076704 4.572408917
135.0440559 2.707172786
135.0804414 1.029932258
137.0233204 3.414319981
137.0597059 1.264745286
139.0389705 1.650296347
149.0233204 1.92308418
151.002585 1.543865594
153.0182351 1.595347315
243.0651853 1.222065127
257.0808353 1.130581377
271.0600999 1.135467891

Name: +ve in-silico MS/MS by CFM-ID for BPAJYCPZCVWTTL-VIFPVBQESA-N
ID: BPAJYCPZCVWTTL-VIFPVBQESA-N
Comment: Energy0
Num peaks: 10
125.0233204 8.694585036
135.0076704 2.636936394
137.0233204 9.427676519
139.0389705 23.75949922
141.0546206 3.756533981
143.0702706 1.783727193
145.0859207 1.818255929
165.0546206 2.163804029
277.1070501 2.101467714
305.1019647 25.63151183

Name: +ve in-silico MS/MS by CFM-ID for BPAJYCPZCVWTTL-VIFPVBQESA-N
ID: BPAJYCPZCVWTTL-VIFPVBQESA-N
Comment: Energy1
Num peaks: 20
57.0334912 1.383797287
125.0233204 9.093700311
135.0076704 1.634961231
137.0233204 10.75082702
139.0389705 13.94715689
141.0546206 1.840055701
151.0389705 2.478401197
153.0546206 2.76704788
163.0389705 2.482004109
165.0546206 3.800163194
167.0702706 2.08971649
179.0702706 5.529707948
181.0859207 1.550208079
195.0651853 1.455228763
197.0808353 4.952663556
273.0757499 1.414303952
275.0914 3.145338637
277.1070501 2.798676912
289.0706646 3.558630868
305.1019647 3.49828895

Name: +ve in-silico MS/MS by CFM-ID for BPAJYCPZCVWTTL-VIFPVBQESA-N
ID: BPAJYCPZCVWTTL-VIFPVBQESA-N
Comment: Energy2
Num peaks: 31
49.00727645 1.469200519
79.01784114 1.894682253
81.0334912 1.138823761
93.0334912 5.542210383
95.04914126 3.809258235
105.0334912 5.233271845
107.0491413 3.528938514
109.0284058 0.9522138531
119.0491413 2.746527254
121.0284058 2.630984353
121.0647913 1.610751155
123.0440559 3.281549652
125.0233204 3.050320368
125.0597059 1.116343462
127.075356 1.231172699
135.0076704 1.62896449
135.0440559 3.838639414
137.0233204 2.187153398
137.0597059 2.185969981
139.0389705 4.440867455
139.075356 0.9815561523
151.0389705 1.297859211
153.0546206 1.521227324
165.0546206 1.194517624
177.0546206 2.591272542
215.0702706 1.242917196
243.0651853 1.00583237
273.0757499 2.031805973
275.0914 2.165641747
277.1070501 2.101771885
287.0914 2.270365287

Name: +ve in-silico MS/MS by CFM-ID for LOPFBBAQOAHEBR-INIZCTEOSA-N
ID: LOPFBBAQOAHEBR-INIZCTEOSA-N
Comment: Energy0
Num peaks: 6
239.0702706 1.547830793
241.0859207 2.357498868
255.0651853 1.551665654
257.0808353 1.281779082
269.0808353 7.898900854
287.0914 80.54744325

Name: +ve in-silico MS/MS by CFM-ID for LOPFBBAQOAHEBR-INIZCTEOSA-N
ID: LOPFBBAQOAHEBR-INIZCTEOSA-N
Comment: Energy1
Num peaks: 9
239.0702706 3.074570094
241.0859207 9.05772475
243.0651853 2.802600994
255.0651853 3.057885635
257.0808353 8.766434337
259.0964854 5.563232179
269.0808353 16.57758186
271.0600999 2.428756763
287.0914 31.01666611

Name: +ve in-silico MS/MS by CFM-ID for LOPFBBAQOAHEBR-INIZCTEOSA-N
ID: LOPFBBAQOAHEBR-INIZCTEOSA-N
Comment: Energy2
Num peaks: 30
117.0334912 1.095694028
169.0647913 2.098506159
171.0440559 1.500741736
185.0597059 1.783092021
195.0440559 2.29584753
197.0597059 1.939510209
199.075356 2.208387861
209.0597059 2.659521074
211.0389705 1.548211765
211.075356 3.789931842
213.0546206 2.990195643
213.0910061 1.835833913
223.075356 1.93618927
225.0546206 1.676546058
225.0910061 1.178723221
227.0702706 6.608203818
229.0495352 1.613277828
237.0546206 2.175626952
239.0702706 5.059088132
241.0495352 3.688264785
241.0859207 5.431128353
243.0651853 5.205610017
245.0808353 1.632836083
251.0702706 3.334994725
253.0495352 2.810911742
255.0651853 1.358945394
257.0808353 1.905113583
259.0964854 1.755732227
269.0808353 3.851611087
271.0600999 3.722027815

Name: +ve in-silico MS/MS by CFM-ID for GHSFVCDUBWHKCG-GFCCVEGCSA-N
ID: GHSFVCDUBWHKCG-GFCCVEGCSA-N
Comment: Energy0
Num peaks: 6
59.04914126 2.670483646
103.075356 3.828363422
163.0389705 8.586188525
229.0859207 3.179050683
247.0964854 24.60921557
265.1070501 40.5979756

Name: +ve in-silico MS/MS by CFM-ID for GHSFVCDUBWHKCG-GFCCVEGCSA-N
ID: GHSFVCDUBWHKCG-GFCCVEGCSA-N
Comment: Energy1
Num peaks: 20
39.02292652 1.114500677
41.03857658 2.332043651
59.04914126 4.18282821
61.06479133 1.404492703
83.04914126 1.130849356
85.06479133 7.73969609
101.0597059 1.53899334
103.075356 9.588069894
135.0440559 1.419582066
163.0389705 7.779115685
175.0389705 3.846868387
189.0546206 1.615609688
205.0495352 2.188788851
207.0651853 3.051908601
219.1015708 1.560764477
221.1172208 1.089188299
229.0859207 4.386364506
237.1121354 3.568210267
247.0964854 11.74730952
265.1070501 9.417018409

Name: +ve in-silico MS/MS by CFM-ID for GHSFVCDUBWHKCG-GFCCVEGCSA-N
ID: GHSFVCDUBWHKCG-GFCCVEGCSA-N
Comment: Energy2
Num peaks: 28
39.02292652 5.835399596
41.03857658 4.089085342
43.05422664 1.734936759
57.0334912 3.843184442
59.04914126 3.972670321
69.0334912 0.7489565164
71.04914126 2.658873601
73.06479133 1.133503974
83.04914126 1.564694512
85.06479133 7.135945544
103.075356 1.350362517
117.0334912 3.017384537
119.0127558 1.100510614
119.0491413 2.216422668
121.0284058 9.886078575
123.0440559 0.7008019395
125.0597059 0.7005094884
131.0491413 1.925158061
133.0284058 1.950427619
135.0440559 5.346786158
145.0284058 2.397156536
147.0440559 2.341468424
149.0233204 0.7144606825
149.0597059 1.012913484
163.0389705 8.899298178
175.0389705 1.910096793
177.0546206 0.7467149544
229.0859207 1.720458297

Name: +ve in-silico MS/MS by CFM-ID for IXTAHZCXYKMOGJ-UHFFFAOYSA-N
ID: IXTAHZCXYKMOGJ-UHFFFAOYSA-N
Comment: Energy0
Num peaks: 6
151.0389705 7.147230596
153.0546206 5.123680786
181.0495352 4.249431782
273.0757499 6.627565482
287.0914 9.830644728
305.1019647 48.7606363

Name: +ve in-silico MS/MS by CFM-ID for IXTAHZCXYKMOGJ-UHFFFAOYSA-N
ID: IXTAHZCXYKMOGJ-UHFFFAOYSA-N
Comment: Energy1
Num peaks: 14
123.0440559 6.959630791
151.0389705 14.85019441
153.0546206 3.121191736
165.0546206 1.440368206
181.0495352 17.37935808
245.0808353 1.538215674
251.0914 1.288663814
261.0757499 1.484425101
273.0757499 5.591997436
275.0914 2.814275171
277.1070501 2.424842225
287.0914 5.496012352
289.0706646 1.864262164
305.1019647 13.97452232

Name: +ve in-silico MS/MS by CFM-ID for IXTAHZCXYKMOGJ-UHFFFAOYSA-N
ID: IXTAHZCXYKMOGJ-UHFFFAOYSA-N
Comment: Energy2
Num peaks: 31
15.02292652 1.071731443
51.02292652 1.363131938
55.01784114 1.831022014
57.0334912 1.70940665
79.01784114 2.628260694
81.0334912 1.189426811
95.04914126 1.325526607
97.02840582 4.088856831
99.04405588 0.9707048593
107.0127558 1.097398359
109.0284058 1.615782834
111.0440559 3.359798143
113.0597059 1.154013913
121.0284058 0.9811692119
123.0076704 0.943414205
123.0440559 13.24416807
125.0233204 1.710269316
135.0076704 1.115245383
137.0233204 1.648064677
139.0389705 2.412652598
149.0233204 3.179294948
151.0389705 10.8525485
153.0546206 4.630498796
165.0182351 1.430915598
165.0546206 1.596099094
167.0338851 1.36734646
181.0495352 5.640055926
257.0808353 0.926367305
259.0600999 1.272794191
261.0757499 1.636416384
263.0914 0.9861629168

Name: +ve in-silico MS/MS by CFM-ID for CSVCGRYSLOYOMZ-JTQLQIEISA-N
ID: CSVCGRYSLOYOMZ-JTQLQIEISA-N
Comment: Energy0
Num peaks: 6
105.0334912 2.082775034
121.0284058 11.08521607
123.0440559 27.44773847
125.0597059 3.809826592
257.0808353 3.870195676
287.0914 32.84375978

Name: +ve in-silico MS/MS by CFM-ID for CSVCGRYSLOYOMZ-JTQLQIEISA-N
ID: CSVCGRYSLOYOMZ-JTQLQIEISA-N
Comment: Energy1
Num peaks: 17
105.0334912 3.024323475
121.0284058 12.56546078
123.0440559 18.86237225
139.0389705 2.24569436
147.0440559 3.481648122
149.0233204 3.017836866
149.0597059 3.220591132
151.0389705 3.211564845
163.0389705 1.828729547
177.0546206 1.83110567
193.0495352 2.839873128
253.0495352 1.86295958
257.0808353 3.947640314
259.0964854 2.725750847
269.0808353 2.472208338
271.0600999 6.80142637
287.0914 6.620538292

Name: +ve in-silico MS/MS by CFM-ID for CSVCGRYSLOYOMZ-JTQLQIEISA-N
ID: CSVCGRYSLOYOMZ-JTQLQIEISA-N
Comment: Energy2
Num peaks: 29
39.02292652 0.848592213
49.00727645 3.054403963
53.00219107 0.96354221
77.03857658 1.02658708
79.05422664 1.896891204
93.0334912 1.838111867
95.04914126 1.968953473
105.0334912 12.74373608
107.0491413 4.375745534
117.0334912 3.731484489
119.0491413 1.267047021
121.0284058 11.841705
123.0440559 10.48716249
131.0491413 0.8392494412
133.0284058 0.8598535167
135.0440559 2.002139976
147.0440559 1.001434344
149.0233204 4.283137285
149.0597059 1.129630488
151.0389705 1.379986489
161.0233204 2.511552248
163.0389705 1.156554948
241.0859207 1.349482561
245.0808353 0.909137695
255.0651853 1.537894693
257.0808353 1.573164692
259.0964854 1.154725892
269.0808353 1.329442041
271.0600999 1.140169009

Name: +ve in-silico MS/MS by CFM-ID for JAAWOQQDCOFLRV-NHYWBVRUSA-N
ID: JAAWOQQDCOFLRV-NHYWBVRUSA-N
Comment: Energy0
Num peaks: 6
95.04914126 1.982135051
125.0597059 2.110336754
139.0389705 1.988159619
255.0651853 2.407253588
269.0808353 2.369987499
287.0914 73.86630274

Name: +ve in-silico MS/MS by CFM-ID for JAAWOQQDCOFLRV-NHYWBVRUSA-N
ID: JAAWOQQDCOFLRV-NHYWBVRUSA-N
Comment: Energy1
Num peaks: 19
81.0334912 1.096651929
83.04914126 1.330217787
95.04914126 1.504031309
111.0440559 1.437933268
123.0440559 5.485765528
125.0597059 2.328355719
137.0233204 1.186007486
139.0389705 4.785578391
177.0546206 1.920894828
193.0495352 2.218949276
227.0702706 1.016580324
243.0651853 1.558046376
245.0808353 1.040951084
255.0651853 4.437777983
257.0808353 6.556151337
259.0964854 6.020697086
269.0808353 4.617816809
271.0600999 5.348141199
287.0914 26.17393548

Name: +ve in-silico MS/MS by CFM-ID for JAAWOQQDCOFLRV-NHYWBVRUSA-N
ID: JAAWOQQDCOFLRV-NHYWBVRUSA-N
Comment: Energy2
Num peaks: 31
39.02292652 3.594193812
49.00727645 2.851334958
51.02292652 3.821390496
53.00219107 1.695808338
63.02292652 2.39131048
65.03857658 9.369278547
67.01784114 1.712552626
69.0334912 1.362930285
79.01784114 1.206807647
79.05422664 2.142618429
81.0334912 4.017005361
83.04914126 0.9042330706
93.0334912 1.256699932
95.04914126 7.106245739
97.06479133 3.959491307
107.0491413 2.264812312
109.0284058 5.443082287
111.0440559 2.38347771
121.0284058 1.172388063
123.0440559 2.795799679
125.0597059 2.577047387
133.0647913 0.8483691009
135.0440559 1.08533473
137.0597059 0.8824581141
147.0440559 1.001829051
149.0233204 0.931872119
163.0389705 2.441406828
165.0546206 1.126786794
255.0651853 1.178508237
269.0808353 1.19460911
271.0600999 1.115520915

Name: +ve in-silico MS/MS by CFM-ID for AGBIQQPHDLKSNN-LLVKDONJSA-N
ID: AGBIQQPHDLKSNN-LLVKDONJSA-N
Comment: Energy0
Num peaks: 6
183.0651853 1.601819602
255.0651853 2.445164833
257.0808353 1.14382999
259.0964854 1.592629915
269.0808353 12.44957649
287.0914 69.5554098

Name: +ve in-silico MS/MS by CFM-ID for AGBIQQPHDLKSNN-LLVKDONJSA-N
ID: AGBIQQPHDLKSNN-LLVKDONJSA-N
Comment: Energy1
Num peaks: 18
85.02840582 1.43576311
91.05422664 8.820731808
93.06987671 2.24112033
105.0334912 2.102478552
167.0338851 2.903438414
169.0495352 1.507923892
171.0440559 1.283230667
173.0597059 1.139197913
181.0495352 1.948247344
183.0651853 2.970927595
195.0287997 2.973879584
209.0444498 1.179452146
255.0651853 2.237094672
257.0808353 3.63419073
259.0964854 11.93455455
269.0808353 8.921534645
271.0600999 1.978547412
287.0914 21.42955398

Name: +ve in-silico MS/MS by CFM-ID for AGBIQQPHDLKSNN-LLVKDONJSA-N
ID: AGBIQQPHDLKSNN-LLVKDONJSA-N
Comment: Energy2
Num peaks: 31
39.02292652 3.584777873
41.00219107 1.457728834
45.0334912 1.109042198
49.00727645 1.347091192
53.00219107 4.457858851
55.01784114 2.676690563
65.00219107 1.18304762
71.01275576 2.155572013
80.99710569 1.609849256
85.02840582 2.125830705
91.05422664 8.153631063
95.01275576 1.207634612
97.02840582 2.03044817
101.0385766 1.779852403
103.0542266 2.641711207
115.0542266 3.728916927
129.0334912 2.056302898
129.0698767 1.53282857
131.0491413 1.698598687
145.0647913 2.184523676
155.0491413 2.00505649
167.0338851 1.35432687
171.0440559 4.410609398
173.0597059 1.693774735
183.0440559 2.028195684
199.0389705 1.89805659
199.075356 1.188801777
241.0495352 1.745835425
259.0964854 1.192696017
269.0808353 1.320201682
271.0600999 1.940263137

Name: +ve in-silico MS/MS by CFM-ID for ONWLKYDUFHFKBW-CYBMUJFWSA-N
ID: ONWLKYDUFHFKBW-CYBMUJFWSA-N
Comment: Energy0
Num peaks: 6
85.06479133 6.093925839
103.075356 14.48999287
203.0338851 6.674320167
269.0808353 2.674789598
287.0914 19.97753825
305.1019647 32.67232241

Name: +ve in-silico MS/MS by CFM-ID for ONWLKYDUFHFKBW-CYBMUJFWSA-N
ID: ONWLKYDUFHFKBW-CYBMUJFWSA-N
Comment: Energy1
Num peaks: 17
41.03857658 1.690263941
59.04914126 3.288284092
85.06479133 15.60024543
101.0597059 1.596304542
103.075356 17.85426279
159.0440559 3.419009079
175.0389705 1.943856036
203.0338851 1.693824795
215.0338851 2.884084949
245.0444498 1.601956784
247.0600999 1.976657192
257.0808353 1.539925922
259.0964854 3.637054477
269.0808353 3.455131321
277.1070501 4.107417503
287.0914 7.992116048
305.1019647 5.746221581

Name: +ve in-silico MS/MS by CFM-ID for ONWLKYDUFHFKBW-CYBMUJFWSA-N
ID: ONWLKYDUFHFKBW-CYBMUJFWSA-N
Comment: Energy2
Num peaks: 27
39.02292652 5.953519413
41.03857658 4.675150309
43.05422664 2.03992841
57.0334912 4.655932102
59.04914126 4.70286237
71.04914126 3.119797439
73.06479133 1.301276148
83.04914126 2.662057347
85.06479133 9.570665186
103.075356 2.208841197
129.0334912 1.328920131
133.0284058 2.044028076
141.0334912 2.118633144
147.0440559 1.323384908
157.0284058 1.992100668
159.0440559 2.468022566
161.0233204 2.76719212
171.0440559 3.382335473
173.0233204 2.555626804
175.0389705 3.735789855
185.0233204 1.254292374
187.0389705 4.664414577
189.0546206 0.9946323022
203.0338851 3.104817775
215.0338851 3.049573796
269.0808353 2.041150952
271.0600999 1.086586161

Name: +ve in-silico MS/MS by CFM-ID for YYYQERYXAQFNMH-RMLUDKJBSA-N
ID: YYYQERYXAQFNMH-RMLUDKJBSA-N
Comment: Energy0
Num peaks: 8
57.0334912 1.066901275
69.0334912 1.238167739
71.04914126 1.069160587
203.0702706 1.49890357
221.0808353 1.359242222
229.0859207 16.21840003
247.0964854 36.69072574
265.1070501 21.0346372

Name: +ve in-silico MS/MS by CFM-ID for YYYQERYXAQFNMH-RMLUDKJBSA-N
ID: YYYQERYXAQFNMH-RMLUDKJBSA-N
Comment: Energy1
Num peaks: 31
39.02292652 1.75030137
57.0334912 6.64679641
59.04914126 1.343870048
67.01784114 1.216834694
69.0334912 1.749544384
71.04914126 2.392386092
81.0334912 1.049617791
83.04914126 1.612748752
85.06479133 2.63509457
97.06479133 1.265411742
113.0597059 1.067284045
149.0233204 2.18969394
151.0389705 2.360631367
153.0546206 2.009329283
165.0546206 1.469161162
189.0546206 1.583981715
203.0702706 1.535897702
205.0495352 1.909978281
205.0859207 1.400349181
207.0651853 1.219797536
215.0702706 1.380845745
217.0859207 1.109430303
219.1015708 2.050865942
221.0808353 1.298911214
223.0964854 1.038733997
229.0859207 12.50130315
233.0808353 1.405430368
235.0964854 1.532036077
237.1121354 2.299254958
247.0964854 11.80109183
265.1070501 4.457737803

Name: +ve in-silico MS/MS by CFM-ID for YYYQERYXAQFNMH-RMLUDKJBSA-N
ID: YYYQERYXAQFNMH-RMLUDKJBSA-N
Comment: Energy2
Num peaks: 31
39.02292652 2.642044833
41.00219107 1.598521968
41.03857658 2.095130978
43.01784114 1.244633199
51.02292652 6.150398479
53.03857658 3.642441937
55.01784114 1.102148592
55.05422664 1.48504156
57.0334912 1.069127423
65.03857658 1.651141678
67.01784114 7.657507153
67.05422664 1.357666336
69.0334912 5.035347229
71.04914126 1.263427264
81.0334912 3.689590873
83.04914126 2.377571968
85.06479133 1.068418241
95.04914126 1.434472469
97.06479133 1.80936181
99.08044139 1.30267133
123.0440559 1.015980885
189.0546206 2.942495825
203.0702706 3.182579781
205.0859207 1.643412449
215.0702706 2.015698118
217.0859207 2.54280083
219.0651853 1.430535142
219.1015708 1.042227571
229.0859207 5.259842699
231.0651853 2.038909858
247.0964854 1.333582178

Name: +ve in-silico MS/MS by CFM-ID for SKHIAAAAGMRNOO-UHFFFAOYSA-N
ID: SKHIAAAAGMRNOO-UHFFFAOYSA-N
Comment: Energy0
Num peaks: 6
99.04405588 3.804143679
263.0550145 3.957639489
269.0808353 1.846667903
275.0914 1.928190746
287.0914 19.77145765
305.1019647 49.19582099

Name: +ve in-silico MS/MS by CFM-ID for SKHIAAAAGMRNOO-UHFFFAOYSA-N
ID: SKHIAAAAGMRNOO-UHFFFAOYSA-N
Comment: Energy1
Num peaks: 31
43.05422664 1.824555866
55.01784114 0.9809266815
69.0334912 0.8709960493
97.02840582 1.326025961
99.04405588 4.084786419
165.0182351 1.424452785
175.0389705 1.943332275
177.0546206 2.923924678
179.0702706 2.276855047
189.0546206 1.135078785
203.0338851 1.929674213
205.0495352 5.239755714
207.0651853 5.169533134
209.0808353 0.9547750479
229.0495352 0.9201522662
233.0444498 1.278835575
233.0808353 0.9074599761
235.0600999 1.714571072
235.0964854 1.265452542
245.0444498 1.04810634
247.0600999 1.554538498
259.0964854 1.405866614
261.0393644 1.499316323
261.0757499 0.9072096218
263.0550145 3.661410086
269.0808353 0.9286914208
273.0757499 2.637734934
275.0914 4.952152628
277.1070501 9.285547954
287.0914 6.538820599
305.1019647 6.523553216

Name: +ve in-silico MS/MS by CFM-ID for SKHIAAAAGMRNOO-UHFFFAOYSA-N
ID: SKHIAAAAGMRNOO-UHFFFAOYSA-N
Comment: Energy2
Num peaks: 31
39.02292652 1.360828244
41.03857658 1.444366241
53.00219107 1.300330875
55.01784114 3.291074821
55.05422664 2.285270581
57.06987671 1.1507327
69.0334912 1.613211941
71.04914126 1.135461099
99.04405588 1.097699822
117.0334912 2.149512441
119.0491413 1.270794359
147.0440559 1.848261749
161.0597059 1.26604854
163.075356 1.048089692
175.0389705 5.925166855
177.0546206 12.26539198
179.0702706 4.690554556
187.0389705 1.356970424
189.0546206 2.729327425
203.0338851 1.084643031
205.0495352 5.070731539
207.0651853 1.524795554
215.0338851 1.296374125
217.0495352 1.405050946
247.0964854 1.056105673
259.0964854 1.68902815
269.0808353 1.203551701
273.0757499 2.057161138
275.0914 3.057626637
287.0914 2.025531867
289.0706646 1.801112689

Name: +ve in-silico MS/MS by CFM-ID for FADYOCDQOVZYMC-NSHDSACASA-N
ID: FADYOCDQOVZYMC-NSHDSACASA-N
Comment: Energy0
Num peaks: 6
55.05422664 2.179682225
173.0233204 4.218229566
191.0338851 8.426427207
229.0859207 22.01059061
247.0964854 34.34522227
265.1070501 10.82666104

Name: +ve in-silico MS/MS by CFM-ID for FADYOCDQOVZYMC-NSHDSACASA-N
ID: FADYOCDQOVZYMC-NSHDSACASA-N
Comment: Energy1
Num peaks: 15
55.05422664 2.633177255
57.06987671 1.939617638
73.06479133 5.046857407
75.08044139 1.702560598
85.06479133 3.697932063
103.075356 1.234117435
163.0389705 2.985157952
173.0233204 14.15252242
189.0546206 3.616840027
191.0338851 14.32576836
207.0651853 2.231624933
219.1015708 1.294021442
229.0859207 12.68819581
247.0964854 10.75774321
265.1070501 2.596424032

Name: +ve in-silico MS/MS by CFM-ID for FADYOCDQOVZYMC-NSHDSACASA-N
ID: FADYOCDQOVZYMC-NSHDSACASA-N
Comment: Energy2
Num peaks: 22
39.02292652 2.567871377
41.03857658 1.725034986
55.05422664 7.278166509
57.0334912 3.551059996
57.06987671 4.347917581
59.04914126 1.809138657
73.06479133 2.327966061
81.0334912 1.250114429
83.04914126 2.869279024
85.06479133 3.44893035
121.0284058 2.277102338
145.0284058 1.420259036
147.0076704 1.852994671
147.0440559 2.764042166
149.0233204 3.922450012
163.0389705 1.890735719
173.0233204 18.59031973
187.075356 2.058876614
191.0338851 5.762107362
205.0859207 1.579081917
229.0859207 5.737344316
231.0651853 1.114387555

Name: +ve in-silico MS/MS by CFM-ID for ZXVCAYAYUZVPPH-UHFFFAOYSA-N
ID: ZXVCAYAYUZVPPH-UHFFFAOYSA-N
Comment: Energy0
Num peaks: 6
153.0546206 2.104615907
255.0651853 5.925965452
257.0808353 1.945475067
269.0808353 2.685438367
271.0600999 1.114407697
287.0914 78.81651528

Name: +ve in-silico MS/MS by CFM-ID for ZXVCAYAYUZVPPH-UHFFFAOYSA-N
ID: ZXVCAYAYUZVPPH-UHFFFAOYSA-N
Comment: Energy1
Num peaks: 13
45.0334912 1.086948907
55.01784114 2.77875508
123.0440559 1.26174496
153.0546206 1.284216093
227.0702706 2.063044621
243.0651853 3.379788246
245.0808353 1.730737255
255.0651853 9.111979051
257.0808353 6.413453728
259.0964854 7.550876193
269.0808353 3.267127512
271.0600999 1.690022249
287.0914 38.55458233

Name: +ve in-silico MS/MS by CFM-ID for ZXVCAYAYUZVPPH-UHFFFAOYSA-N
ID: ZXVCAYAYUZVPPH-UHFFFAOYSA-N
Comment: Energy2
Num peaks: 31
53.00219107 1.721290927
55.01784114 4.951426987
57.0334912 3.275190938
67.01784114 0.9817459328
69.0334912 1.624636024
77.03857658 1.448846003
91.01784114 2.164863408
93.0334912 3.382299078
95.04914126 1.020855059
97.02840582 1.101868832
105.0334912 10.33134957
107.0491413 2.108040646
121.0284058 4.588961012
123.0440559 4.211338532
135.0440559 3.633371204
137.0233204 1.564543975
157.0284058 1.274337833
201.0546206 1.145951052
203.0702706 0.9298486881
215.0702706 0.933755212
225.0546206 1.324412757
227.0702706 2.550719784
229.0495352 1.441467229
239.0702706 1.590306879
241.0495352 2.761605348
243.0651853 3.07984907
253.0495352 1.166132744
255.0651853 1.829980065
259.0964854 1.040113284
269.0808353 1.207716639
271.0600999 1.977025546

Name: +ve in-silico MS/MS by CFM-ID for RZTTWIXYIUTQIT-UHFFFAOYSA-N
ID: RZTTWIXYIUTQIT-UHFFFAOYSA-N
Comment: Energy0
Num peaks: 6
15.02292652 0.3833465088
231.0651853 0.616961332
255.0651853 10.13709288
257.0808353 2.830681157
271.0600999 1.264964099
287.0914 80.23661495

Name: +ve in-silico MS/MS by CFM-ID for RZTTWIXYIUTQIT-UHFFFAOYSA-N
ID: RZTTWIXYIUTQIT-UHFFFAOYSA-N
Comment: Energy1
Num peaks: 6
233.0808353 2.957665479
255.0651853 17.54647316
257.0808353 2.623314029
259.0964854 3.790542754
271.0600999 2.549644344
287.0914 51.65544742

Name: +ve in-silico MS/MS by CFM-ID for RZTTWIXYIUTQIT-UHFFFAOYSA-N
ID: RZTTWIXYIUTQIT-UHFFFAOYSA-N
Comment: Energy2
Num peaks: 28
15.02292652 1.036903975
39.02292652 1.424364753
51.02292652 1.305065633
55.01784114 2.43813835
57.0334912 2.379138131
77.00219107 1.365059452
79.01784114 2.507789423
81.0334912 3.831487107
97.02840582 1.566731469
107.0491413 1.447239194
111.0440559 2.194989278
123.0440559 4.325563017
149.0233204 9.752768875
151.0389705 3.249896552
153.0546206 2.126058183
165.0182351 2.181810447
175.0389705 2.654022102
199.0389705 4.109374977
201.0546206 2.849426702
217.0495352 1.296346006
225.0546206 5.275298401
227.0702706 1.456308351
231.0651853 2.180370932
241.0495352 8.217791907
243.0651853 2.176305931
255.0651853 3.658373094
257.0808353 1.243053856
271.0600999 2.366367139

Name: +ve in-silico MS/MS by CFM-ID for AAHQQIFXAQHGBD-BLLLJJGKSA-N
ID: AAHQQIFXAQHGBD-BLLLJJGKSA-N
Comment: Energy0
Num peaks: 7
127.075356 1.501131084
217.0495352 1.812662674
229.0495352 3.221654679
269.0808353 8.340291548
273.0757499 2.649749029
287.0914 25.27934771
305.1019647 38.41460246

Name: +ve in-silico MS/MS by CFM-ID for AAHQQIFXAQHGBD-BLLLJJGKSA-N
ID: AAHQQIFXAQHGBD-BLLLJJGKSA-N
Comment: Energy1
Num peaks: 17
123.0440559 2.684892173
125.0597059 2.030665174
133.0284058 1.80902086
135.0440559 2.67544254
137.0597059 3.369203539
149.0233204 3.830362796
151.0389705 13.12397363
153.0546206 6.59305248
155.0702706 7.702104049
255.0651853 1.865999742
259.0964854 2.239008779
269.0808353 7.315526581
273.0757499 1.64052437
275.0914 1.824548939
277.1070501 7.16922874
287.0914 8.523389339
305.1019647 5.720974369

Name: +ve in-silico MS/MS by CFM-ID for AAHQQIFXAQHGBD-BLLLJJGKSA-N
[truncated: 3,043,599 more chars]
